# Supplementary material for: Dataset from dynamic shake-table testing of five full-scale single leaf and cavity URM walls subjected to out-of-plane two-way bending
Source: Data Brief. 2019 Mar 20;24:103854. doi: 10.1016/j.dib.2019.103854 (PMC6480314; doi:10.1016/j.dib.2019.103854)
Supplement: Multimedia component 2 [file mmc2.zip › DATA/CS-000-RF/Test14.txt]

0 -0.0066125 -0.0080573 -0.011131 -0.0073269 0 -0.007241 0.0035225 -0.0033654 -0.012278 -0.0038851 -0.017582 -0.70418 -0.12943 0.003816 -0.018498 0.019124 -0.011167 -0.044656 0.0026694 -0.052081 0.073429 0.048158 -0.006329 -0.28033 0.00085549 0.0027484 0.0044503 0.0027054 0.13912
0.003906 -0.0058646 -0.0068287 -0.014981 -0.0093018 0 -0.0036707 -0.0012336 -0.007161 -0.014838 -0.0051758 -0.024677 -0.71946 -0.13137 -0.014869 -0.020977 0.032105 -0.0080453 -0.057494 -0.011373 -0.0067726 0.068828 0.046501 -0.0084858 -0.25995 0.00054993 0.0018466 0.0045891 0.0018048 0.18596
0.007812 -0.0046041 -0.0037924 -0.015738 -0.010144 0 -0.0026853 -0.0073898 -0.0133 -0.013571 -0.0084823 -0.022891 -0.73296 -0.15207 -0.043461 -0.039474 0.028393 -0.0060975 -0.010707 -0.0025034 -0.017383 0.032208 0.056707 -0.0082943 -0.27623 0.00041852 0.0018341 0.0046006 0.00079968 0.20882
0.011719 -0.0031191 -0.00015567 -0.013266 -0.0082978 0 -0.0036599 -0.011454 -0.018176 -0.010388 -0.011526 -0.016521 -0.74505 -0.16758 -0.029103 -0.029265 0.033491 -0.0053451 -0.021884 -0.0076376 -0.041957 0.020323 0.044431 -0.0054082 -0.28232 0.00077359 0.0026623 0.0045634 0.00044074 0.20064
0.015625 -0.0016151 0.00219 -0.0085636 -0.0039131 0 -0.0043481 -0.011676 -0.018396 -0.0077628 -0.012207 -0.012023 -0.76302 -0.17656 -0.018867 -0.015656 0.037751 -0.0051163 -0.062683 -0.016733 -0.048219 0.018796 0.028959 -0.0014682 -0.28385 0.0014936 0.0037449 0.0045944 0.0009144 0.17092
0.019531 -0.00016782 0.0020522 -0.0025378 0.00092689 0 -0.0030601 -0.0087025 -0.013358 -0.0071717 -0.01016 -0.012326 -0.78992 -0.18189 -0.062502 -0.025329 0.030556 -0.0047287 -0.080186 -0.016099 -0.012813 0.0079294 0.036028 0.0012955 -0.29062 0.002075 0.0044299 0.0047423 0.0017431 0.13612
0.023437 0.0011769 -5.9853e-05 0.0040348 0.003681 0 -0.00010204 -0.0047365 -0.0056869 -0.0084213 -0.006635 -0.014793 -0.81748 -0.19703 -0.057442 0.028526 0.05153 -0.0042479 0.0010259 -0.032846 -0.0075618 0.035071 0.069441 0.0019596 -0.27131 0.0020844 0.004453 0.0049513 0.0022802 0.10646
0.027344 0.0022997 -0.0022332 0.0097784 0.0032461 0 0.0026999 -0.0019814 0.00080129 -0.0099335 -0.0031281 -0.014271 -0.8318 -0.17438 -0.10203 0.0041323 0.053192 -0.0046834 -0.048192 -0.049894 -0.0069726 0.027268 0.034508 0.0014584 -0.24249 0.0015661 0.004034 0.0051048 0.0022987 0.079732
0.03125 0.0030164 -0.0026153 0.012793 0.00067902 0 0.0038048 -0.0013013 0.0039006 -0.0096179 -0.0002143 -0.0079645 -0.82718 -0.17619 -0.12552 -0.027523 0.03439 -0.0073881 -0.078353 -0.064092 -0.023931 -0.0081216 -0.003763 0.001279 -0.23645 0.00099017 0.0036154 0.0051176 0.0021078 0.045796
0.035156 0.0031865 -0.000878 0.012038 -0.0017312 0 0.0033397 -0.0017726 0.0042735 -0.0059566 0.0024443 0.0023892 -0.81408 -0.20621 -0.11419 -0.042709 0.0080796 -0.013043 -0.070904 -0.073419 -0.052179 -0.058116 -0.01656 0.001666 -0.2585 0.00078465 0.0035163 0.005014 0.0021311 -0.0036587
0.039062 0.0028207 0.0015451 0.0086118 -0.0021483 0 0.0027737 -0.0013658 0.0043493 0.0010603 0.0052377 0.012545 -0.81181 -0.21667 -0.099354 -0.048419 0.0069233 -0.02097 -0.11712 -0.075863 -0.064654 -0.097679 0.0068752 0.0011983 -0.29203 0.00093373 0.0037652 0.0049238 0.002421 -0.067781
0.042969 0.0021058 0.0026684 0.0051598 -0.00032876 0 0.0032568 0.0015811 0.0060583 0.0096097 0.0079404 0.019402 -0.83141 -0.18342 -0.12738 -0.053356 0.014172 -0.029323 -0.083462 -0.08851 -0.040093 -0.062427 0.032114 -0.001802 -0.25428 0.0010594 0.0041658 0.0049718 0.0026215 -0.13581
0.046875 0.0013354 0.0016081 0.0035725 0.0024187 0 0.0042974 0.0070052 0.0093657 0.016706 0.0098548 0.022674 -0.86464 -0.18144 -0.14897 -0.044958 -0.0032135 -0.036068 -0.12457 -0.10015 -0.035823 -0.083106 0.026 -0.0074476 -0.22971 0.00089826 0.004473 0.00513 0.0024007 -0.19168
0.050781 0.00078698 -0.00069643 0.0031829 0.0041848 0 0.0041554 0.012899 0.012572 0.019721 0.01045 0.023552 -0.89019 -0.19789 -0.14899 -0.032748 -0.018825 -0.040072 -0.14777 -0.111 -0.056877 -0.11312 0.0088279 -0.013897 -0.23 0.00065265 0.0045385 0.0051765 0.0018689 -0.22065
0.054687 0.0005995 -0.0022672 0.0014653 0.0036468 0 0.0016755 0.016551 0.013743 0.017907 0.0097621 0.022513 -0.89215 -0.21089 -0.12464 -0.029239 -0.01115 -0.041509 -0.08211 -0.12346 -0.097617 -0.1093 -0.0011115 -0.018798 -0.25137 0.00080598 0.004371 0.0048562 0.001517 -0.21526
0.058594 0.00070625 -0.0016836 -0.0032581 0.0009016 0 -0.0022016 0.016421 0.011938 0.012829 0.008234 0.01889 -0.87404 -0.17479 -0.12461 -0.060798 -0.00035625 -0.041309 -0.042863 -0.14942 -0.11525 -0.10103 -0.013711 -0.021133 -0.23308 0.0015617 0.0041176 0.0041569 0.0017201 -0.17897
0.0625 0.00087929 0.00084278 -0.0097615 -0.00245 0 -0.0048551 0.013171 0.0075033 0.0073151 0.006287 0.012439 -0.85532 -0.16073 -0.11137 -0.087274 -0.0018718 -0.040149 -0.042118 -0.1096 -0.084436 -0.13414 0.0029522 -0.021671 -0.24335 0.0025013 0.0039787 0.0034541 0.0023278 -0.12544
0.066406 0.00089266 0.0037364 -0.014612 -0.0041459 0 -0.0041815 0.0089974 0.0016876 0.0036251 0.0040875 0.0047265 -0.85403 -0.16359 -0.094203 -0.10485 -0.0068776 -0.03785 -0.05913 -0.083824 -0.081261 -0.12238 0.015509 -0.021688 -0.22337 0.0028823 0.0040766 0.0033233 0.002785 -0.072262
0.070312 0.00071754 0.0053395 -0.014962 -0.0027523 0 -0.00064595 0.0058112 -0.0038508 0.0021333 0.0016229 -0.0015654 -0.87176 -0.17111 -0.08589 -0.11186 -0.001451 -0.033715 -0.073066 -0.090876 -0.088383 -0.088662 0.024931 -0.021377 -0.19551 0.0023465 0.0043488 0.0040917 0.0026816 -0.031547
0.074219 0.00059264 0.005096 -0.010719 0.0011226 0 0.0028113 0.0038566 -0.0074787 0.0014286 -0.0011081 -0.0048949 -0.89432 -0.16323 -0.10472 -0.10764 0.034917 -0.027495 -0.056288 -0.12428 -0.036579 -0.11791 0.049439 -0.019617 -0.22961 0.0013379 0.0045616 0.0054807 0.0021686 -0.003367
0.078125 0.00086954 0.0037365 -0.0041513 0.0049825 0 0.0031768 0.0019147 -0.008154 -0.00038908 -0.0039541 -0.006267 -0.90624 -0.18622 -0.085842 -0.14121 0.021551 -0.020064 -0.0094647 -0.093943 -0.034802 -0.088166 0.058081 -0.015332 -0.16432 0.00075886 0.0044764 0.0066939 0.0017983 0.022154
0.082031 0.0017135 0.0024843 0.0023094 0.0061998 0 7.522e-05 -0.0012274 -0.0060535 -0.0042484 -0.0064933 -0.0081806 -0.90433 -0.18497 -0.070637 -0.11046 0.021709 -0.013126 -0.00070956 -0.080005 -0.042526 -0.066941 0.060252 -0.0090097 -0.17209 0.0011348 0.0040527 0.0069598 0.0019371 0.054592
0.085937 0.002896 0.0020702 0.0076463 0.0041596 0 -0.0036705 -0.0054783 -0.0027123 -0.0094493 -0.0079659 -0.012045 -0.89777 -0.16653 -0.072356 -0.10004 0.036647 -0.0081468 -0.030424 -0.061947 -0.042544 -0.058063 0.062667 -0.0027492 -0.16968 0.0020845 0.0035081 0.006127 0.0023534 0.092582
0.089844 0.0038784 0.0023475 0.011845 0.00090451 0 -0.0043006 -0.0094512 -0.00021191 -0.014056 -0.0074799 -0.016572 -0.89652 -0.13655 -0.085307 -0.14349 0.061202 -0.0054649 -0.070751 -0.030487 -0.022598 -0.062163 0.070425 0.0012858 -0.12509 0.0026495 0.0031588 0.0048065 0.0024266 0.122
0.09375 0.0041566 0.0026564 0.014534 -0.00053581 0 -0.00036664 -0.011584 0.00021323 -0.015911 -0.0046418 -0.018659 -0.90095 -0.093052 -0.043581 -0.12609 0.072187 -0.0044121 0.0047746 -0.010753 0.024409 -0.07568 0.086965 0.0025686 -0.16159 0.0022123 0.0031671 0.0039095 0.0017974 0.12532
0.097656 0.0036001 0.0024593 0.014673 0.0011599 0 0.0058432 -0.011184 -0.000952 -0.013694 -0.00025109 -0.015877 -0.90331 -0.10868 -0.088121 -0.10617 0.052398 -0.0043201 -0.015461 -0.03124 -0.0057111 -0.063559 0.077721 0.0024447 -0.17998 0.0011299 0.0034236 0.0039454 0.00081118 0.094857
0.10156 0.0025166 0.0016861 0.011783 0.0043332 0 0.0099983 -0.0085277 -0.0019824 -0.0076102 0.0037243 -0.0083268 -0.89814 -0.12871 -0.10042 -0.114 0.055997 -0.0054068 -0.012529 -0.038827 -0.0066335 -0.060783 0.068794 0.0027047 -0.14797 0.00044757 0.00367 0.0046649 0.00028303 0.039242
0.10547 0.0014041 0.00063311 0.0071123 0.0058156 0 0.0091564 -0.0042552 -0.0013839 0.0004928 0.0053012 0.0014949 -0.88996 -0.13591 -0.097569 -0.14119 0.056408 -0.0086054 -0.0064536 -0.042439 -0.0082166 -0.060346 0.06557 0.0038615 -0.10926 0.0009253 0.0037367 0.0053384 0.00077031 -0.022052
0.10938 0.00062113 -0.00032141 0.0029863 0.0038935 0 0.0040643 0.0010263 0.0009476 0.007759 0.0040817 0.010287 -0.88945 -0.12173 -0.13219 -0.16553 0.00542 -0.014426 -0.053196 -0.066647 -0.076006 -0.044382 0.068246 0.0047187 -0.13283 0.0022912 0.0036621 0.005404 0.0020337 -0.071074
0.11328 0.00024529 -0.00088298 0.00070363 -1.2047e-05 0 -0.0015348 0.0065223 0.0038736 0.011644 0.0018528 0.01553 -0.90256 -0.11021 -0.086461 -0.13553 0.016643 -0.021955 -0.028438 -0.034266 -0.058436 -0.059038 0.068085 0.0035516 -0.17442 0.0034391 0.0035907 0.0049055 0.0032058 -0.10073
0.11719 0.00018798 -0.00084639 -0.00075502 -0.0026098 0 -0.0038886 0.010952 0.0061666 0.011354 0.0013144 0.016256 -0.92424 -0.13194 -0.079884 -0.15406 0.032329 -0.029073 -0.049082 -0.045121 -0.066322 -0.074151 0.052513 -0.00025539 -0.17549 0.0034013 0.0035807 0.0043541 0.00352 -0.11492
0.12109 0.00038929 -0.00010459 -0.0035642 -0.0017861 0 -0.0019899 0.012934 0.007427 0.0084489 0.003743 0.013194 -0.94337 -0.13487 -0.078623 -0.16376 0.034186 -0.033833 -0.081493 -0.047739 -0.078079 -0.075406 0.052086 -0.00559 -0.18759 0.0021912 0.0035417 0.0041901 0.0029297 -0.12157
0.125 0.00088107 0.0012519 -0.0084343 0.0014855 0 0.0020357 0.011984 0.0079143 0.0059345 0.007629 0.0085976 -0.95351 -0.10864 -0.086163 -0.14808 0.017572 -0.03581 -0.10915 -0.03124 -0.085753 -0.073763 0.062748 -0.010463 -0.21504 0.00074193 0.0033675 0.0043711 0.0020673 -0.12576
0.12891 0.0016841 0.0028687 -0.013289 0.0041953 0 0.0049329 0.0091355 0.0077241 0.0062245 0.009723 0.0054896 -0.95772 -0.10742 -0.1741 -0.1501 -0.0023827 -0.036152 -0.13524 -0.04791 -0.10019 -0.13081 0.018209 -0.013474 -0.18301 3.0535e-05 0.0031051 0.0044692 0.0016232 -0.1279
0.13281 0.0026902 0.0042591 -0.014796 0.0042276 0 0.0048567 0.0063391 0.0064681 0.0093719 0.0078016 0.0060194 -0.96266 -0.11355 -0.085053 -0.1121 -0.0084271 -0.036289 -0.14206 -0.044111 -0.1145 -0.096048 0.0093142 -0.014619 -0.18242 0.00023428 0.0029538 0.0041522 0.0017509 -0.12611
0.13672 0.0036721 0.0050807 -0.011324 0.0022599 0 0.0024606 0.0049869 0.0039607 0.012973 0.0027493 0.0096902 -0.96909 -0.1165 -0.075287 -0.15108 -0.0020431 -0.036498 -0.12606 -0.046452 -0.11637 -0.061248 0.0057606 -0.014909 -0.21121 0.00069798 0.0030754 0.0035638 0.0020313 -0.11897
0.14063 0.0043972 0.0052917 -0.0043803 0.00081411 0 -1.5539e-05 0.0048907 0.001092 0.013929 -0.0019998 0.013122 -0.96982 -0.11915 -0.10336 -0.18789 0.0057559 -0.035694 -0.10389 -0.045194 -0.11346 -0.026089 0.0036566 -0.015314 -0.23266 0.00068404 0.0034166 0.0032233 0.0019698 -0.10591
0.14453 0.0047011 0.0050009 0.0028302 0.0015177 0 -0.00062512 0.0046725 -0.0003749 0.01075 -0.0032827 0.012292 -0.9581 -0.12558 -0.090869 -0.13275 0.0034554 -0.032601 -0.094962 -0.027908 -0.11413 0.015225 0.0024347 -0.016001 -0.20884 0.00013244 0.0037461 0.0035401 0.0015039 -0.086266
0.14844 0.0044534 0.004171 0.0080543 0.0033801 0 0.00092889 0.0031348 0.00072048 0.0046001 -0.00083077 0.0059386 -0.93738 -0.12887 -0.076005 -0.15691 -0.0020696 -0.027174 -0.1029 -0.015988 -0.092038 -0.025959 -8.9026e-06 -0.016395 -0.16535 -0.00031073 0.0038824 0.0044079 0.0010377 -0.059123
0.15234 0.0035196 0.0025598 0.01111 0.0037874 0 0.0032486 0.00023543 0.0035195 -0.0016907 0.0026 -0.0028005 -0.92121 -0.11995 -0.097386 -0.14048 0.027693 -0.020887 -0.099393 -0.019513 -0.087605 -0.046511 0.0060226 -0.015809 -0.11108 9.1575e-06 0.0038733 0.0052649 0.001014 -0.024574
0.15625 0.0018586 8.3701e-05 0.012679 0.0011647 0 0.0042859 -0.0031865 0.0053953 -0.0057458 0.0036255 -0.0084271 -0.92189 -0.10627 -0.10295 -0.13942 0.034305 -0.015634 -0.093609 -0.020217 -0.074756 -0.052685 0.00052094 -0.014019 -0.081732 0.0010485 0.0039258 0.0055641 0.0014723 0.015045
0.16016 -0.00027898 -0.0027113 0.012668 -0.0033408 0 0.0027211 -0.0063863 0.0040064 -0.007155 0.00097546 -0.0075222 -0.9388 -0.098942 -0.088033 -0.15338 0.018667 -0.012312 -0.090123 -0.015871 -0.053315 -0.040577 -0.0097216 -0.01135 -0.075507 0.0020546 0.0041546 0.0052197 0.0020183 0.055137
0.16406 -0.0022853 -0.0046493 0.010352 -0.0067285 0 -0.0010791 -0.0091405 -0.00056469 -0.0072803 -0.0037271 -0.0018469 -0.95843 -0.11847 -0.090203 -0.12869 0.038193 -0.010386 -0.091601 -0.018201 -0.047456 0.0052737 0.010984 -0.0083302 -0.054218 0.0022575 0.0044194 0.0046352 0.0022035 0.089809
0.16797 -0.0034516 -0.0046358 0.006053 -0.0066381 0 -0.0050534 -0.011174 -0.0056246 -0.0077572 -0.0075364 0.0027937 -0.96659 -0.094192 -0.052239 -0.11109 0.052139 -0.0087289 -0.15541 0.0092313 -0.083205 -0.032315 -0.010132 -0.0053269 -0.032613 0.0015916 0.0044435 0.0043154 0.0019264 0.113
0.17188 -0.0034341 -0.0026054 0.0019022 -0.0031535 0 -0.0065646 -0.011505 -0.0079831 -0.0090888 -0.0084708 0.0011994 -0.96078 -0.075735 -0.062779 -0.11112 0.061464 -0.0068329 -0.17856 0.007009 -0.080479 -0.045587 0.0056161 -0.0024592 -0.011374 0.00075935 0.0041093 0.0044399 0.0014826 0.11993
0.17578 -0.0025443 0.00016418 7.2962e-05 0.0014681 0 -0.0042158 -0.0088867 -0.0065733 -0.010435 -0.0066007 -0.0069333 -0.95068 -0.074131 -0.071009 -0.11917 0.069316 -0.0052533 -0.15292 -0.0043932 -0.064026 -0.044239 0.023803 0.00019644 -0.001836 0.00059131 0.0036244 0.004776 0.0012572 0.1095
0.17969 -0.0015534 0.0018298 4.1196e-05 0.0045265 0 0.00077743 -0.0032792 -0.0032632 -0.010538 -0.0034452 -0.016667 -0.94688 -0.09133 -0.044291 -0.12167 0.074205 -0.005009 -0.099574 -0.0056283 -0.059424 -0.043106 0.0092314 0.0023744 -0.0059672 0.0013137 0.0033708 0.0049651 0.0013814 0.086607
0.18359 -0.0011201 0.0013554 -0.0017229 0.0044535 0 0.0049327 0.0032101 -0.0011726 -0.0088182 -0.00067992 -0.021588 -0.94987 -0.096265 -0.1066 -0.085708 0.043648 -0.0066736 -0.17242 -0.012923 -0.059418 -0.040526 -0.045136 0.0036288 0.03182 0.002384 0.0035695 0.0048729 0.0016726 0.061501
0.1875 -0.0013142 -0.00065107 -0.0083491 0.0013233 0 0.0048133 0.0073084 -0.002041 -0.0057409 0.00067307 -0.018441 -0.95097 -0.11514 -0.099926 -0.13401 0.042586 -0.010018 -0.16827 -0.0067493 -0.077273 -0.022248 -0.024444 0.0036258 -0.0011207 0.0029986 0.004084 0.0046697 0.0018724 0.044294
0.19141 -0.0016541 -0.0024165 -0.01838 -0.0034239 0 -0.00014758 0.0070352 -0.0049295 -0.0023391 0.00034729 -0.0090036 -0.94367 -0.10653 -0.082461 -0.13522 0.030663 -0.014339 -0.16836 -0.0032072 -0.094575 -0.0070211 -0.013071 0.0024869 -0.0077504 0.0027676 0.0045518 0.0045998 0.0019179 0.037486
0.19531 -0.0016081 -0.0024675 -0.025432 -0.0074941 0 -0.0066801 0.0034605 -0.0072101 0.00052408 -0.0012608 0.0017668 -0.93278 -0.083696 -0.079173 -0.11069 0.015042 -0.018905 -0.18583 -0.0044321 -0.10998 0.00099577 -0.014379 0.00085351 0.0098 0.0019576 0.0047036 0.0047044 0.0019843 0.033064
0.19922 -0.0010792 -0.00085431 -0.023064 -0.0085453 0 -0.0098262 -6.0556e-05 -0.0067625 0.0025499 -0.0031037 0.0092896 -0.93086 -0.092809 -0.10612 -0.16759 0.029548 -0.023037 -0.20303 -0.0059996 -0.13041 0.00394 0.0086921 -0.00045793 -0.0026505 0.0011611 0.0045572 0.0047863 0.0022779 0.018594
0.20313 -0.00042769 0.0009288 -0.010861 -0.0055271 0 -0.0068629 -0.00068462 -0.0034636 0.0039053 -0.0037739 0.011795 -0.94509 -0.074022 -0.10894 -0.16778 0.031025 -0.025994 -0.20923 -0.0051357 -0.15658 -0.028597 -0.016707 -0.00098874 -0.043306 0.00076942 0.0043197 0.0046407 0.0027927 -0.011183
0.20703 -5.2665e-05 0.001266 0.0041882 5.9242e-05 0 0.00021785 0.0015925 0.0010233 0.0048947 -0.0023842 0.010396 -0.96794 -0.088094 -0.10977 -0.1521 0.048578 -0.027142 -0.2082 0.0072454 -0.14813 -0.026199 -0.035327 -0.00092171 -0.0619 0.00074207 0.0041395 0.0043048 0.003258 -0.047211
0.21094 1.4616e-05 -0.00016346 0.012927 0.0044313 0 0.0060695 0.0042059 0.0046003 0.0056897 0.00049425 0.007548 -0.9821 -0.096348 -0.091741 -0.14118 0.055575 -0.026476 -0.19204 0.0081223 -0.12985 -0.031595 -0.043303 -0.0008483 -0.060955 0.00080786 0.0039832 0.0040611 0.0033204 -0.071095
0.21484 9.1766e-05 -0.0020963 0.011484 0.0040273 0 0.0063814 0.0045297 0.0059734 0.0062088 0.0029119 0.0053502 -0.97556 -0.07981 -0.051364 -0.14941 0.04797 -0.024898 -0.15519 -0.0096139 -0.11545 -0.054503 -0.038658 -0.0012018 -0.049479 0.00081929 0.0037502 0.0041793 0.0028095 -0.069315
0.21875 0.00045463 -0.0027448 0.0041681 -0.0012783 0 0.0016367 0.0021556 0.0050574 0.0061132 0.0029952 0.0045275 -0.95253 -0.077563 -0.025998 -0.18194 0.095657 -0.02366 -0.093798 -0.0050842 -0.084523 0.0044541 -0.019079 -0.0018667 -0.05681 0.00088819 0.0034628 0.004645 0.0018875 -0.044598
0.22266 0.0010226 -0.0012612 -0.00080998 -0.0072285 0 -0.0031789 -0.0011344 0.0027201 0.0049368 0.00066231 0.004232 -0.92976 -0.066843 -0.042254 -0.15119 0.084328 -0.023237 -0.11119 -0.0064932 -0.086795 0.0047864 0.007204 -0.0023278 -0.07174 0.0012064 0.0032971 0.0051409 0.00098399 -0.013915
0.22656 0.0014712 0.0016222 0.0013129 -0.00812 0 -0.0028916 -0.0033509 0.0003294 0.0023949 -0.0021083 0.0026624 -0.92226 -0.052802 -0.063103 -0.11087 0.067452 -0.022731 -0.13708 -0.0074897 -0.10668 -0.011009 0.0069987 -0.0022004 -0.06474 0.0017783 0.0034127 0.005308 0.00056251 0.0054505
0.23047 0.0016378 0.0042242 0.0082119 -0.0016924 0 0.0032116 -0.0039868 -0.00076298 -0.0012295 -0.0029591 -0.0015647 -0.93189 -0.037758 -0.063802 -0.095963 0.060086 -0.020644 -0.15233 -0.0087594 -0.12357 -0.025443 -0.0095114 -0.0015925 -0.052662 0.0023508 0.0037744 0.0050511 0.00085745 0.0091031
0.23438 0.001735 0.0051764 0.013448 0.0083333 0 0.010566 -0.0037494 0.00012067 -0.0049169 -0.0013058 -0.0079245 -0.94889 -0.024913 -0.022734 -0.13701 0.067989 -0.016548 -0.14795 -0.012648 -0.11375 -0.025104 -0.017209 -0.00092027 -0.066637 0.002603 0.0041704 0.004612 0.0017283 0.0060002
0.23828 0.0020799 0.0042549 0.012564 0.014807 0 0.013179 -0.0029987 0.0024045 -0.0072209 0.0011772 -0.013629 -0.96272 -0.066574 -0.039982 -0.10054 0.062619 -0.012089 -0.065614 -0.0054964 -0.12857 -0.0068845 0.013682 -0.00039539 -0.060564 0.0024035 0.0044056 0.0043508 0.0027212 0.0065983
0.24219 0.0025925 0.0022495 0.0063211 0.012981 0 0.0087734 -0.0010125 0.004346 -0.0069942 0.0023075 -0.015217 -0.97052 -0.073574 -0.006802 -0.12465 0.058713 -0.010117 -0.11551 0.024968 -0.13115 -0.01683 -0.0076784 0.00020502 -0.065166 0.001903 0.0044507 0.0044404 0.0033201 0.011174
0.24609 0.0026516 0.00021211 -0.001373 0.0045159 0 0.00066421 0.0028487 0.004091 -0.0040936 0.0016332 -0.011228 -0.97551 -0.075756 -0.020152 -0.12826 0.057818 -0.012446 -0.14452 0.029871 -0.13965 -0.027548 -0.035734 0.0011578 -0.049528 0.0014022 0.0043856 0.0047446 0.0032526 0.010354
0.25 0.0015969 -0.0011779 -0.0077204 -0.0040626 0 -0.0052595 0.0073951 0.0010961 0.00042907 0.00078843 -0.0036954 -0.97933 -0.083927 -0.085194 -0.095302 0.060794 -0.018154 -0.10017 -0.0039284 -0.15552 -0.036583 -0.048852 0.0021906 -0.018222 0.0011322 0.0042283 0.0049706 0.0026518 -0.0028906
0.25391 -0.00050117 -0.0017224 -0.012691 -0.0071029 0 -0.0056337 0.0096058 -0.0032593 0.0048145 0.0015082 0.0031853 -0.97841 -0.081311 -0.047854 -0.11501 0.068089 -0.024054 -0.075257 -0.035719 -0.15141 -0.085086 -0.054663 0.0024153 -0.041645 0.0011275 0.0038859 0.0049377 0.0019483 -0.022786
0.25781 -0.0025615 -0.001475 -0.01684 -0.0044467 0 -0.0021828 0.0070162 -0.006534 0.0074717 0.0033918 0.0063416 -0.9688 -0.062517 -0.039004 -0.14708 0.066094 -0.027071 -0.062876 -0.056575 -0.16784 -0.043734 -0.044931 0.0010841 -0.050767 0.0012574 0.0033212 0.0047171 0.0015547 -0.033831
0.26172 -0.0031125 -0.00058979 -0.018624 -0.00071648 0 0.00043938 0.00042616 -0.0069272 0.0077217 0.0039633 0.0061169 -0.95371 -0.084416 -0.055774 -0.14883 0.085755 -0.026485 -0.040657 -0.050931 -0.1578 0.0002266 -0.05115 -0.0014664 -0.052186 0.0013524 0.0027445 0.0045366 0.001576 -0.025662
0.26563 -0.0014166 0.00060871 -0.014999 -0.00023051 0 -0.00066409 -0.0059495 -0.0044054 0.0060234 0.0012558 0.0053252 -0.94416 -0.10591 -0.07593 -0.12861 0.093371 -0.02411 -0.044824 -0.042051 -0.13688 -0.0025395 -0.063047 -0.0037074 -0.029264 0.0013195 0.0025515 0.0045665 0.001778 -0.0051095
0.26953 0.0018156 0.0015625 -0.0050709 -0.0026967 0 -0.0038554 -0.0075604 -0.00039627 0.0036178 -0.003648 0.0059537 -0.95027 -0.079145 -0.073694 -0.10412 0.055289 -0.022387 -0.10704 -0.057497 -0.12991 -0.08119 -0.065435 -0.0039923 0.027938 0.0011869 0.0029797 0.0047903 0.001836 0.0077002
0.27344 0.004764 0.0016729 0.0073256 -0.0039063 0 -0.0046431 -0.0033429 0.00344 0.0018205 -0.0069598 0.0068952 -0.97128 -0.085653 -0.032737 -0.094568 0.077949 -0.022234 -0.08059 -0.087298 -0.14318 -0.073383 -0.070781 -0.0019734 0.003502 0.0010762 0.0037995 0.0050577 0.0016432 -0.0026159
0.27734 0.0056794 0.00067432 0.015545 -0.00054982 0 -0.00019027 0.0031478 0.0060941 0.0013226 -0.0054941 0.0052213 -0.99436 -0.099146 -0.045564 -0.072439 0.070833 -0.022591 -0.043004 -0.086604 -0.13515 -0.078909 -0.058535 0.00096502 0.030391 0.0011253 0.0044012 0.0052312 0.0014023 -0.030618
0.28125 0.0040173 -0.0011492 0.015286 0.0058466 0 0.0075598 0.0064212 0.0070997 0.0018503 9.7344e-05 -0.00013321 -1.004 -0.093669 -0.062147 -0.072885 0.066004 -0.021885 -0.034514 -0.079758 -0.11419 -0.076412 -0.050034 0.0027734 0.047088 0.0013953 0.0042863 0.0052695 0.0014147 -0.051467
0.28516 0.00070606 -0.0031241 0.0081328 0.0099225 0 0.013046 0.0032797 0.0060349 0.002379 0.0054267 -0.0061764 -0.99388 -0.073331 -0.062703 -0.090475 0.070147 -0.019796 -0.072227 -0.07514 -0.09601 -0.071865 -0.057474 0.0024046 0.032123 0.0018084 0.0035363 0.0051841 0.0017678 -0.040033
0.28906 -0.0025551 -0.0045817 3.1962e-05 0.0074857 0 0.011577 -0.0049187 0.0026472 0.001813 0.0059875 -0.007893 -0.97034 -0.073802 -0.046259 -0.077243 0.068806 -0.017563 -0.15986 -0.07011 -0.11197 -0.10112 -0.090702 0.00056621 -0.0084951 0.0021667 0.002791 0.0049611 0.0022146 0.0080984
0.29297 -0.0043611 -0.0051424 -0.0037726 -0.00038381 0 0.0032909 -0.013542 -0.0023139 -0.00026868 0.0010478 -0.0030279 -0.9464 -0.049757 -0.02922 -0.083241 0.075349 -0.016656 -0.11748 -0.080005 -0.11316 -0.0887 -0.0717 -0.0011071 0.051097 0.0022626 0.0027027 0.0045723 0.0023705 0.071433
0.29688 -0.0042756 -0.0047217 -0.0024964 -0.0080704 0 -0.0067218 -0.018005 -0.0066693 -0.0033015 -0.0057642 0.0049692 -0.9321 -0.051711 -0.017214 -0.088523 0.07734 -0.017243 -0.078757 -0.098244 -0.10358 -0.050448 -0.059657 -0.0016094 0.076674 0.0020155 0.0033461 0.004084 0.0020525 0.11727
0.30078 -0.0028006 -0.0034067 0.00088969 -0.010183 0 -0.012135 -0.016331 -0.0078438 -0.0060907 -0.0096535 0.0090983 -0.92995 -0.062551 -0.0074826 -0.08328 0.067417 -0.018043 -0.064617 -0.093649 -0.093001 -0.029084 -0.065214 -0.0013225 0.063026 0.001534 0.0041398 0.0037286 0.0014604 0.12398
0.30469 -0.00086629 -0.0014327 0.0032965 -0.0058117 0 -0.0098936 -0.0094596 -0.004918 -0.0075634 -0.0085887 0.0045913 -0.93698 -0.064034 -0.0014517 -0.061169 0.048539 -0.017655 -0.077068 -0.053594 -0.090314 -0.048135 -0.088251 -0.0013166 0.025835 0.0010512 0.0043716 0.0038025 0.0010379 0.093487
0.30859 0.00071648 0.0007466 0.0039669 0.0013904 0 -0.0020959 -4.0003e-05 0.00015887 -0.0073399 -0.0044437 -0.006745 -0.94855 -0.057406 -0.032903 -0.026839 0.084639 -0.015988 -0.058085 -0.082375 -0.099486 -0.0112 -0.088168 -0.0020344 0.047875 0.00078228 0.0038425 0.0044249 0.0011396 0.046142
0.3125 0.0015671 0.002534 0.003647 0.0067491 0 0.0058597 0.008809 0.0036919 -0.0057345 -0.00068875 -0.01758 -0.95984 -0.057361 -0.040144 -0.056687 0.08771 -0.014379 -0.051009 -0.09344 -0.089372 0.014072 -0.11244 -0.0027937 0.018177 0.00081263 0.0030319 0.0053644 0.0017776 0.00459
0.31641 0.0017916 0.0035281 0.0024033 0.0080568 0 0.0091374 0.014219 0.0031221 -0.0033324 0.00079237 -0.020644 -0.96567 -0.049566 -0.052107 -0.058431 0.082206 -0.01432 -0.096286 -0.10115 -0.091195 0.021165 -0.12728 -0.0026051 -0.01119 0.001089 0.0026397 0.0061291 0.0026318 -0.020041
0.32031 0.0018664 0.0038801 -0.00064955 0.0061349 0 0.0064801 0.014331 -0.00075039 -0.00064233 0.00074413 -0.014049 -0.96224 -0.044948 -0.062954 -0.036676 0.073944 -0.016088 -0.16668 -0.10759 -0.10008 0.019566 -0.12833 -0.0013581 -0.031827 0.0014837 0.0029488 0.0062983 0.0032682 -0.03094
0.32422 0.0023944 0.0042448 -0.0052031 0.0029844 0 0.00055914 0.0093723 -0.0042736 0.0018757 0.00094447 -0.0020921 -0.95094 -0.071393 -0.046624 -0.04949 0.06119 -0.018561 -0.18868 -0.10928 -0.090177 0.030926 -0.12568 -3.1153e-05 -0.055614 0.0018552 0.0036047 0.0058361 0.0033737 -0.038785
0.32813 0.0037753 0.0052243 -0.0081445 0.00013694 0 -0.0041288 0.0022085 -0.0038698 0.0036451 0.0021314 0.0085307 -0.93965 -0.09889 -0.01089 -0.036383 0.085487 -0.020303 -0.15135 -0.10091 -0.10112 0.013553 -0.10506 0.00031953 -0.035369 0.0020665 0.0039852 0.0051126 0.002864 -0.052934
0.33203 0.0059309 0.0067569 -0.0053339 -0.0013124 0 -0.0041529 -0.002821 0.0011424 0.0041523 0.0036885 0.013435 -0.93775 -0.084687 0.0029268 -0.011205 0.093951 -0.020825 -0.11547 -0.097089 -0.080144 -0.013014 -0.099244 -0.00035952 -0.033452 0.002 0.0037745 0.004599 0.0018724 -0.077052
0.33594 0.0082843 0.0080791 0.0042278 -6.9085e-05 0 0.00096634 -0.0025593 0.0082346 0.0035547 0.0050395 0.012579 -0.9477 -0.065309 0.0067802 -0.018162 0.086066 -0.020932 -0.099907 -0.092204 -0.078628 -0.015725 -0.093961 -0.0012481 -0.038669 0.0016182 0.0031958 0.0044971 0.00069696 -0.11014
0.33984 0.010062 0.0083954 0.016146 0.004788 0 0.0087797 0.0027631 0.013939 0.0031236 0.0067452 0.0090209 -0.96164 -0.067059 -0.00051391 -0.065607 0.064103 -0.022003 -0.11227 -0.085195 -0.12005 0.01663 -0.087816 -0.0019228 -0.037792 0.0010445 0.0027309 0.0046276 -0.00026491 -0.14978
0.34375 0.010739 0.007661 0.023342 0.012143 0 0.01557 0.0097726 0.016494 0.0047747 0.0098225 0.0064542 -0.96782 -0.091567 -0.072213 -0.048478 0.034195 -0.024997 -0.13357 -0.091262 -0.14395 0.031489 -0.12644 -0.0033196 -0.008564 0.000565 0.0026539 0.0046662 -0.00063706 -0.19391
0.34766 0.010298 0.0066752 0.021835 0.018299 0 0.018538 0.014581 0.016572 0.0096648 0.01407 0.0075326 -0.96188 -0.083651 -0.10191 -0.056161 0.033921 -0.029945 -0.17202 -0.10127 -0.14421 0.0027792 -0.13954 -0.0071079 -0.0070154 0.00048908 0.002844 0.0044905 -0.00024931 -0.23977
0.35156 0.0091282 0.0063068 0.014213 0.019174 0 0.017191 0.015508 0.015851 0.016862 0.017525 0.013174 -0.9516 -0.10244 -0.077956 -0.044578 0.044629 -0.036048 -0.21635 -0.10899 -0.1583 -0.032066 -0.13931 -0.013879 -0.025649 0.00093363 0.0030081 0.0042997 0.00071852 -0.28118
0.35547 0.0076753 0.0065737 0.0072714 0.013826 0 0.013171 0.013556 0.015178 0.023372 0.018001 0.022095 -0.94938 -0.12092 -0.046532 -0.024273 0.049497 -0.042009 -0.2163 -0.11843 -0.1923 -0.061737 -0.13973 -0.021999 -0.042262 0.001704 0.0030238 0.0043947 0.0017856 -0.30718
0.35938 0.0061717 0.0065345 0.0059072 0.0058398 0 0.0087435 0.010585 0.014135 0.025842 0.015225 0.030655 -0.95904 -0.085875 -0.076343 -0.023221 0.031369 -0.046343 -0.11035 -0.13582 -0.24087 -0.079536 -0.15701 -0.028528 -0.027035 0.0023948 0.0030287 0.0048426 0.0024453 -0.30472
0.36328 0.0046372 0.0052142 0.0090196 0.00061836 0 0.0051494 0.0073694 0.012067 0.022835 0.011237 0.034103 -0.9707 -0.098636 -0.094557 -0.039343 0.062391 -0.047787 -0.13513 -0.10774 -0.18995 -0.030514 -0.16786 -0.031565 0.022159 0.0026588 0.0031952 0.0053702 0.002495 -0.26573
0.36719 0.0030857 0.0027277 0.01116 0.00071061 0 0.0020773 0.0036044 0.0091126 0.015875 0.0084385 0.02948 -0.97009 -0.088739 -0.099837 -0.040652 0.053146 -0.045886 -0.15369 -0.11345 -0.19166 -0.044536 -0.17023 -0.031764 0.015038 0.0024382 0.0034748 0.0056048 0.0021607 -0.19486
0.37109 0.0016921 0.00046664 0.0080389 0.0036144 0 -0.0013545 -0.00044689 0.0060418 0.0083869 0.0072409 0.018255 -0.95383 -0.092046 -0.10019 -0.023809 0.036916 -0.041411 -0.14318 -0.11657 -0.18693 -0.083627 -0.16672 -0.03142 -0.021849 0.0019752 0.0036117 0.0054267 0.0019006 -0.11138
0.375 0.00075768 3.6243e-05 0.00047641 0.0044267 0 -0.0050476 -0.0029465 0.0032692 0.0033201 0.0058136 0.0058925 -0.93495 -0.11333 -0.094613 -0.0043135 0.036788 -0.036011 -0.10713 -0.10701 -0.1576 -0.11476 -0.15968 -0.031882 -0.056473 0.0015977 0.0034164 0.005074 0.0020362 -0.041059
0.37891 0.00053259 0.001835 -0.0066906 0.0009372 0 -0.0073224 -0.0017375 0.00040479 0.001295 0.0022735 -0.0021643 -0.93152 -0.10342 -0.06414 -0.041975 0.071785 -0.031069 -0.09843 -0.11709 -0.14947 -0.093928 -0.15193 -0.031845 -0.027346 0.0014619 0.0029971 0.0048841 0.0025101 -0.0014377
0.38281 0.0010662 0.00458 -0.0090843 -0.0038802 0 -0.0060427 0.0031488 -0.0029922 0.00062453 -0.0029826 -0.004977 -0.94863 -0.056872 -0.11071 0.013913 0.089438 -0.026595 -0.028821 -0.1106 -0.15462 -0.077898 -0.16132 -0.028366 0.043498 0.0014591 0.0026941 0.0049295 0.0029604 0.0097543
0.38672 0.0021814 0.006255 -0.0060876 -0.0046644 0 -0.00069379 0.0084788 -0.0063481 -0.0010237 -0.0073412 -0.0067436 -0.97162 -0.065493 -0.10212 0.016136 0.0857 -0.021279 -0.063685 -0.10286 -0.11592 -0.062871 -0.15356 -0.019773 0.072311 0.0013437 0.0027738 0.0049362 0.0030283 0.013072
0.39063 0.0035304 0.0056612 -0.00030612 0.00078616 0 0.0063916 0.0098289 -0.0081336 -0.0047866 -0.0084847 -0.012449 -0.9785 -0.08406 -0.071039 -0.00070425 0.069968 -0.013928 -0.090922 -0.098453 -0.073546 -0.051323 -0.14194 -0.0076963 0.0662 0.00096058 0.0031952 0.0045953 0.0026333 0.032334
0.39453 0.0046668 0.0032204 0.0053034 0.0086619 0 0.010994 0.0051027 -0.0072849 -0.0099446 -0.006774 -0.022305 -0.96034 -0.055582 -0.072575 0.022042 0.05463 -0.0051481 0.016324 -0.1012 -0.079629 -0.046201 -0.14519 0.0038211 0.050417 0.00038423 0.003678 0.0039641 0.0020042 0.076662
0.39844 0.0051442 0.00041128 0.0092972 0.012026 0 0.0097803 -0.0036604 -0.0045659 -0.01464 -0.0049532 -0.03045 -0.93006 -0.093994 -0.079542 0.048773 0.047246 0.0023577 -0.080914 -0.12545 -0.1105 -0.044615 -0.14307 0.011388 0.075032 -0.00012509 0.0039884 0.0035176 0.0014842 0.13325
0.40234 0.0046938 -0.0015259 0.011303 0.0069937 0 0.0029399 -0.01188 -0.0022366 -0.017111 -0.0053676 -0.029722 -0.91029 -0.091878 -0.019238 0.013249 0.038375 0.0054347 -0.10851 -0.10174 -0.10852 -0.0322 -0.14009 0.014634 0.053111 -0.00029529 0.0041443 0.003732 0.0013006 0.17612
0.40625 0.0034228 -0.0023985 0.010976 -0.0034505 0 -0.0054186 -0.015881 -0.0020456 -0.016463 -0.0074936 -0.018428 -0.91188 -0.080632 -0.0066411 0.015541 0.060435 0.0028467 -0.13478 -0.099582 -0.088794 -0.03452 -0.13425 0.015705 0.01636 -1.1813e-05 0.004342 0.0045658 0.0014738 0.18328
0.41016 0.0018481 -0.0027773 0.0083385 -0.011569 0 -0.0096755 -0.014999 -0.0034238 -0.012732 -0.0083285 -0.0027102 -0.92358 -0.074699 -0.042864 0.04785 0.090219 -0.0036912 -0.16545 -0.12805 -0.073922 -0.045283 -0.12688 0.016542 -0.0060693 0.00062374 0.0046996 0.005367 0.001879 0.14877
0.41406 0.00062814 -0.0031156 0.0049936 -0.011088 0 -0.0064448 -0.010767 -0.0037908 -0.0065899 -0.0053125 0.008094 -0.92309 -0.07936 -0.01484 -0.010654 0.035684 -0.010837 -0.14628 -0.14024 -0.10645 -0.022616 -0.12338 0.016723 0.028416 0.0013627 0.0050935 0.0053757 0.0023507 0.082074
0.41797 0.00011679 -0.0032596 0.0038273 -0.002151 0 0.0029005 -0.0046743 -0.00090919 0.0008588 0.0010897 0.0091867 -0.89871 -0.058039 -0.0075346 -0.011456 0.030487 -0.016259 -0.073486 -0.1469 -0.11507 -0.015832 -0.14261 0.014034 0.015377 0.0019468 0.0052544 0.0044172 0.0027323 -0.0007679
0.42188 9.2672e-05 -0.0027887 0.00634 0.0089761 0 0.012769 0.0028157 0.0048515 0.0082187 0.0076521 0.0041873 -0.86057 -0.063634 -0.022282 0.0033706 0.028946 -0.020297 -0.088819 -0.14083 -0.1429 -0.04472 -0.14935 0.0071005 -0.021277 0.0022317 0.0050166 0.0031425 0.0028828 -0.084696
0.42578 -5.6869e-05 -0.0016855 0.010096 0.014786 0 0.016775 0.011079 0.010508 0.014086 0.011151 0.0016485 -0.83103 -0.070696 -0.039088 0.012709 0.014796 -0.025178 -0.14072 -0.14255 -0.179 -0.073718 -0.15207 -0.0026551 -0.054143 0.0022317 0.0044729 0.0025435 0.0027055 -0.15653
0.42969 -0.00080276 -0.00052158 0.0097561 0.011775 0 0.01188 0.017873 0.012783 0.017484 0.0109 0.0073989 -0.8238 -0.058813 -0.032866 0.0028208 -0.014385 -0.032447 -0.16793 -0.16414 -0.20244 -0.068377 -0.15886 -0.011807 -0.061885 0.0020709 0.003897 0.0031263 0.0022156 -0.20315
0.43359 -0.0020453 6.3128e-05 0.0018732 0.0022252 0 0.00048509 0.019972 0.01065 0.018158 0.0087392 0.019538 -0.83184 -0.072968 0.053978 -0.0085331 0.011142 -0.040884 -0.13117 -0.15521 -0.14725 -0.015863 -0.15527 -0.017729 -0.05574 0.0018766 0.0035267 0.0044691 0.0015791 -0.21357
0.4375 -0.0031911 -6.6921e-06 -0.010848 -0.0080312 0 -0.011024 0.015872 0.0058529 0.016453 0.0068147 0.03024 -0.83484 -0.065588 0.026817 -0.027882 0.0072664 -0.046812 -0.097273 -0.16228 -0.14867 -0.033679 -0.17065 -0.020639 -0.078647 0.0016929 0.0034126 0.0055673 0.0010481 -0.18577
0.44141 -0.0036895 -0.00023219 -0.020583 -0.013565 0 -0.016426 0.0078588 0.0011626 0.01294 0.0055254 0.032309 -0.81785 -0.056983 -0.0019422 -0.04747 -0.0041795 -0.04663 -0.092751 -0.16634 -0.16053 -0.029997 -0.15927 -0.022813 -0.083455 0.001478 0.0034447 0.0056681 0.00081249 -0.13084
0.44531 -0.0035444 -0.00019948 -0.020725 -0.012294 0 -0.013736 0.00086961 -0.0018467 0.0081576 0.0035658 0.024548 -0.78341 -0.050694 -0.005234 -0.057679 -0.00975 -0.039517 -0.11248 -0.15581 -0.17061 -0.0039881 -0.13125 -0.0257 -0.06816 0.0011839 0.0034869 0.0048579 0.00088219 -0.067729
0.44922 -0.0033217 -0.00019101 -0.011914 -0.006162 0 -0.0063559 -0.0013622 -0.0035052 0.0026767 -0.0003141 0.011707 -0.74701 -0.042368 0.006561 -0.044769 0.004131 -0.028126 -0.13124 -0.11951 -0.18063 -0.0048344 -0.13145 -0.027792 -0.055388 0.00084021 0.0034767 0.003904 0.0011023 -0.010567
0.45313 -0.00364 -0.0010329 -0.0018108 0.00025483 0 -0.00043357 0.00054703 -0.0049664 -0.0027867 -0.005817 -8.29e-05 -0.72263 -0.02654 0.023122 -0.0056926 0.029153 -0.016712 -0.095084 -0.13786 -0.13345 0.032753 -0.1407 -0.025404 -0.04212 0.00055739 0.0034228 0.0035387 0.0012906 0.040699
0.45703 -0.004613 -0.0032505 0.001653 0.0023868 0 -0.00032095 0.0022129 -0.0067722 -0.0075806 -0.011284 -0.0079077 -0.7128 -0.0149 0.0040906 0.017403 0.046282 -0.0082151 -0.07706 -0.12558 -0.097578 0.039205 -0.13413 -0.015826 -0.056388 0.00043748 0.0033467 0.0038642 0.0013762 0.097266
0.46094 -0.0057555 -0.0063633 -0.0026891 -0.001548 0 -0.0054953 -0.00064065 -0.0085438 -0.011593 -0.015094 -0.013076 -0.71091 -0.019006 -0.010526 0.021899 0.05593 -0.0025396 -0.08276 -0.10933 -0.067816 0.025988 -0.1207 -2.0215e-05 -0.057362 0.00048124 0.0032495 0.0043966 0.0014223 0.16828
0.46484 -0.0064216 -0.0090725 -0.0086212 -0.0091247 0 -0.011274 -0.008559 -0.0098274 -0.01544 -0.016741 -0.018622 -0.71007 -0.036801 -7.0293e-05 0.013037 0.057185 0.0027695 -0.1056 -0.10563 -0.047027 0.015746 -0.11107 0.017522 -0.023568 0.00059157 0.0031243 0.0046321 0.001527 0.24954
0.46875 -0.0063511 -0.010236 -0.0089123 -0.014992 0 -0.012732 -0.018179 -0.01087 -0.019916 -0.016744 -0.026138 -0.70786 -0.019856 -0.0049277 0.020129 0.040544 0.010105 -0.10203 -0.09559 -0.07613 0.074822 -0.12454 0.031664 0.0088965 0.00067896 0.0029836 0.0045344 0.0017056 0.3244
0.47266 -0.005827 -0.0097422 -0.0024156 -0.014626 0 -0.0086902 -0.02529 -0.012346 -0.024975 -0.015892 -0.034485 -0.70336 -0.011782 0.0028149 0.065708 0.054634 0.019528 -0.054139 -0.073568 -0.07085 0.033839 -0.093673 0.039807 0.033912 0.00076023 0.0028717 0.0044694 0.0018648 0.37537
0.47656 -0.0053409 -0.0084818 0.0049652 -0.0080578 0 -0.0025503 -0.027972 -0.014384 -0.029188 -0.014807 -0.040703 -0.69278 -0.019599 0.0035902 0.073496 0.050843 0.028287 0.00019669 -0.054488 -0.065475 -0.0039854 -0.084474 0.04289 0.030617 0.00093592 0.0028638 0.0047031 0.0018892 0.39481
0.48047 -0.0051189 -0.007455 0.0061437 -0.00029768 0 0.00066704 -0.027009 -0.016095 -0.030373 -0.013959 -0.041872 -0.67142 -0.032675 -0.0091207 0.046859 0.029221 0.032388 0.0087326 -0.046365 -0.062524 -0.010795 -0.098527 0.043692 0.0079322 0.0012552 0.0030521 0.0050284 0.0017574 0.38496
0.48438 -0.0049491 -0.0068641 -0.00041048 0.0025405 0 -0.0013861 -0.023834 -0.016213 -0.027088 -0.013548 -0.03669 -0.64078 -0.032787 -0.037254 0.015662 0.0058191 0.029056 -0.087355 -0.055939 -0.056599 0.021493 -0.11672 0.044101 -0.013207 0.0016093 0.0034949 0.0049473 0.001582 0.34927
0.48828 -0.0044173 -0.0059955 -0.0095487 -0.0014261 0 -0.006343 -0.018662 -0.014211 -0.019777 -0.012972 -0.026292 -0.61215 -0.0017891 -0.022437 0.02189 0.025016 0.018415 -0.09182 -0.084696 -0.099524 0.04646 -0.089447 0.043536 0.0032908 0.0017861 0.0041261 0.0042418 0.001537 0.28575
0.49219 -0.0032726 -0.0039388 -0.014547 -0.0077901 0 -0.009026 -0.010842 -0.010681 -0.010537 -0.010645 -0.014037 -0.60014 -0.020296 -0.025307 0.033603 0.010025 0.0033771 -0.077749 -0.088514 -0.099224 0.049949 -0.10726 0.039498 0.016278 0.0016583 0.0046988 0.0033373 0.0017234 0.19036
0.49609 -0.0015777 -0.00044775 -0.012987 -0.0093706 0 -0.0057164 -0.00069915 -0.0065983 -0.0016539 -0.0050274 -0.0039714 -0.61062 -0.042923 -0.008065 0.012923 -0.0054195 -0.012045 -0.064073 -0.088494 -0.093011 0.046113 -0.12563 0.029568 0.00852 0.0013231 0.0048692 0.0030335 0.002075 0.067083
0.5 0.00043369 0.0037926 -0.0077708 -0.0026006 0 0.0027094 0.0095372 -0.0023223 0.0058281 0.0035352 0.0016863 -0.63453 -0.048222 0.027066 -0.029971 -0.004925 -0.024811 -0.053033 -0.098186 -0.092721 0.041321 -0.12595 0.013343 -0.021237 0.0010364 0.0044348 0.0038017 0.0023768 -0.066692
0.50391 0.0025766 0.0076245 -0.0030712 0.0088885 0 0.011296 0.01701 0.0025482 0.01232 0.012007 0.004427 -0.65443 -0.047048 0.00044802 0.012399 0.0052965 -0.034004 -0.015997 -0.12533 -0.06819 0.030468 -0.12739 -0.0068405 -0.045971 0.00098307 0.0035585 0.0053047 0.0024 -0.1866
0.50781 0.0047763 0.010129 -5.1901e-05 0.016976 0 0.014725 0.020433 0.0083116 0.018616 0.016336 0.0086894 -0.65807 -0.044445 -0.018005 -0.0011976 0.018766 -0.040512 -0.026153 -0.12825 -0.10027 -0.0099525 -0.15224 -0.026705 -0.072851 0.0011041 0.0027425 0.0066206 0.0020699 -0.27482
0.51172 0.0069589 0.011029 0.003255 0.015915 0 0.011295 0.020847 0.014287 0.024634 0.014756 0.01823 -0.64655 -0.050437 -0.042422 -0.013049 0.0082982 -0.04573 -0.029559 -0.13618 -0.11006 0.0067592 -0.15927 -0.041882 -0.10176 0.0011635 0.0024897 0.0069925 0.0015534 -0.32887
0.51563 0.0089517 0.01063 0.0085149 0.0073239 0 0.0041898 0.020177 0.018955 0.029166 0.0098314 0.032223 -0.63006 -0.060875 -0.065674 -0.0206 -0.0061517 -0.050313 -0.023293 -0.15219 -0.10177 0.041122 -0.15813 -0.049931 -0.11455 0.0010018 0.0028937 0.0064253 0.0011787 -0.35821
0.51953 0.010533 0.0095166 0.014504 -0.0011558 0 -0.00077239 0.019258 0.021059 0.030808 0.0068891 0.044732 -0.61682 -0.06913 -0.073872 -0.030235 0.00044197 -0.053835 -0.016798 -0.17279 -0.092308 0.036988 -0.16463 -0.051486 -0.091727 0.00072168 0.0035376 0.0055882 0.0012163 -0.37314
0.52344 0.011571 0.0082919 0.018362 -0.0022801 0 0.00083382 0.017497 0.020573 0.029161 0.0096847 0.048745 -0.60684 -0.072986 -0.010082 -0.050696 -0.0039804 -0.055368 -0.076208 -0.16282 -0.072932 0.038853 -0.15185 -0.049757 -0.038724 0.00060271 0.0038464 0.0051401 0.0016639 -0.3767
0.52734 0.012089 0.0074355 0.019006 0.0049804 0 0.0090553 0.014399 0.018586 0.025229 0.016949 0.041795 -0.59582 -0.070801 -0.045934 -0.042005 -0.015566 -0.05435 -0.089355 -0.13806 -0.056715 -0.013393 -0.14033 -0.048477 -0.044114 0.00081275 0.0036163 0.005135 0.0022104 -0.36579
0.53125 0.012196 0.0071978 0.018469 0.015125 0 0.019485 0.010975 0.016297 0.020728 0.023091 0.028241 -0.58275 -0.076565 -0.068941 -0.016868 -0.019152 -0.051012 -0.075406 -0.13182 -0.068174 -0.040358 -0.14337 -0.049454 -0.052779 0.0012086 0.0032241 0.0050657 0.0024403 -0.33822
0.53516 0.011975 0.0075286 0.019432 0.02109 0 0.025996 0.0091785 0.014167 0.016962 0.022737 0.015885 -0.57155 -0.083356 -0.054012 -0.014689 -0.017585 -0.046146 -0.05398 -0.14211 -0.089948 -0.039315 -0.15347 -0.051421 -0.05814 0.0014484 0.00328 0.004478 0.0021473 -0.29685
0.53906 0.011483 0.0081298 0.02172 0.019797 0 0.024529 0.0097973 0.011994 0.014125 0.015257 0.009663 -0.56455 -0.05858 -0.053112 -0.12475 -0.034065 -0.040554 -0.056055 -0.12898 -0.051375 -0.085893 -0.13727 -0.051122 -0.10059 0.0013312 0.0040142 0.0035291 0.0015083 -0.24715
0.54297 0.010834 0.0086628 0.021948 0.01368 0 0.015652 0.011192 0.0095952 0.011443 0.0053467 0.0079725 -0.55628 -0.049973 -0.030027 -0.025245 -0.012212 -0.034703 0.03285 -0.11027 -0.046179 -0.070658 -0.1219 -0.045909 -0.12247 0.0010285 0.0049846 0.0029306 0.00095772 -0.19237
0.54688 0.010212 0.0089652 0.01703 0.0076862 0 0.004362 0.010537 0.0071886 0.0078698 -0.00077538 0.0049202 -0.53648 -0.059192 -0.035063 -5.7542e-05 -0.013348 -0.028797 0.031347 -0.093723 -0.047433 -0.085666 -0.11666 -0.035913 -0.12965 0.00095461 0.0054251 0.0033131 0.00084714 -0.13312
0.55078 0.0097459 0.0090802 0.0078194 0.0051165 0 -0.0028691 0.0065652 0.0050332 0.0028951 -0.00016318 -0.0036088 -0.50105 -0.06254 -0.048526 -0.017997 -0.031332 -0.023076 0.011126 -0.086032 -0.051531 -0.10648 -0.11728 -0.024107 -0.1265 0.0013655 0.0049429 0.0046129 0.0011677 -0.072277
0.55469 0.0093508 0.0090873 -0.0012199 0.005884 0 -0.0021478 0.0010627 0.0028998 -0.0029329 0.005076 -0.015598 -0.45892 -0.042867 -0.048896 -0.031413 -0.052605 -0.01802 0.045418 -0.086477 -0.053089 -0.10387 -0.1169 -0.014294 -0.11836 0.0020613 0.0039072 0.0060581 0.0015779 -0.01948
0.55859 0.0087479 0.0089548 -0.006178 0.0078438 0 0.0052409 -0.0025046 0.0002229 -0.0079774 0.010089 -0.024133 -0.42597 -0.033706 -0.035485 -0.048936 -0.050501 -0.0143 0.10002 -0.046604 -0.020994 -0.069996 -0.097905 -0.0087053 -0.11599 0.0024951 0.0031345 0.0067711 0.0017129 0.01117
0.5625 0.0077334 0.008615 -0.0072756 0.0090762 0 0.01357 -0.0019271 -0.0030104 -0.010143 0.0112 -0.023001 -0.41007 -0.046505 -0.049015 -0.051168 -0.019895 -0.012573 0.053321 -0.040885 -0.035379 -0.068341 -0.1111 -0.0070373 -0.10336 0.0022193 0.0031477 0.0064407 0.0015012 0.0095223
0.56641 0.0064696 0.0081806 -0.0079175 0.0089395 0 0.016533 0.0021017 -0.0055732 -0.0080785 0.0080984 -0.011723 -0.40237 -0.042531 -0.03275 -0.026891 -0.0086444 -0.013224 0.019881 -0.036846 -0.038481 -0.077423 -0.12767 -0.0073879 -0.087355 0.0012807 0.0037118 0.0054849 0.0012044 -0.023108
0.57031 0.0054896 0.0079926 -0.010188 0.007669 0 0.011694 0.0070725 -0.0054889 -0.00235 0.0030782 0.0040364 -0.3852 -0.028184 0.0016717 -0.008773 -0.019785 -0.016152 0.016937 -0.034918 -0.022374 -0.096882 -0.13515 -0.0079612 -0.077208 0.00021024 0.0041012 0.0046198 0.0011537 -0.073872
0.57422 0.0053327 0.0083259 -0.011773 0.0057657 0 0.0023119 0.01108 -0.0015671 0.0043924 -0.001126 0.016519 -0.35011 -0.03806 -0.00093877 -0.066216 -0.031395 -0.020619 0.012336 -0.054061 -0.0049107 -0.13763 -0.12595 -0.008035 -0.086685 -0.00038039 0.0038397 0.0042778 0.0014392 -0.12555
0.57813 0.0060875 0.0089845 -0.0079778 0.0039576 0 -0.0049952 0.013968 0.0052901 0.0087975 -0.0027713 0.020823 -0.30796 -0.025225 -0.014008 -0.050477 -0.01873 -0.02536 0.024805 -0.018182 -0.045905 -0.087889 -0.11883 -0.0077096 -0.11686 -0.00024193 0.0031909 0.0043878 0.0018435 -0.16493
0.58203 0.0072477 0.0092468 0.0029306 0.0032205 0 -0.005103 0.016262 0.012265 0.009099 -0.0011857 0.017248 -0.27929 -0.018258 -0.021331 -0.040487 -0.040563 -0.029066 0.028416 -0.036786 -0.059029 -0.073399 -0.11392 -0.0071925 -0.095327 0.00039636 0.0029047 0.0046269 0.0020725 -0.18695
0.58594 0.0080351 0.0083568 0.016621 0.0041253 0 0.0018991 0.017515 0.016305 0.0066031 0.0034953 0.010285 -0.27292 -0.013806 -0.033876 -0.043644 -0.05336 -0.031127 0.035059 -0.04194 -0.072123 -0.082701 -0.11865 -0.006586 -0.073124 0.0010893 0.0034604 0.0048044 0.002047 -0.19399
0.58984 0.0079359 0.0062059 0.025437 0.0059412 0 0.010982 0.016307 0.016026 0.0049329 0.010066 0.0057464 -0.27378 -0.007932 -0.055977 -0.056703 -0.031578 -0.032109 0.040119 -0.0059804 -0.10106 -0.09444 -0.13515 -0.0062736 -0.085831 0.0015415 0.0045456 0.0049774 0.0019661 -0.19321
0.59375 0.0070161 0.0035735 0.024729 0.0068166 0 0.016149 0.012058 0.01244 0.0072639 0.015984 0.0078404 -0.25399 0.004459 -0.069024 -0.044788 -0.006784 -0.03342 -0.0277 -0.04512 -0.11731 -0.055157 -0.14907 -0.0071436 -0.12351 0.0017563 0.0052938 0.0052409 0.0020866 -0.19347
0.59766 0.0057915 0.0016414 0.01681 0.0054896 0 0.014885 0.0065108 0.0080974 0.013589 0.018273 0.017033 -0.19853 0.0091039 -0.053138 -0.060088 0.0030077 -0.036182 -0.028535 -0.030716 -0.064566 -0.042149 -0.12887 -0.01003 -0.070146 0.0018903 0.0050683 0.0054879 0.0024454 -0.20127
0.60156 0.0048151 0.0011673 0.0087811 0.0030462 0 0.0095924 0.0028607 0.0054725 0.02031 0.015582 0.029219 -0.12138 0.014631 -0.040799 -0.090334 -0.0053708 -0.040061 -0.025705 -0.027519 -0.039427 -0.021541 -0.12372 -0.014738 -0.048572 0.0020147 0.0040503 0.0054443 0.0028026 -0.21579
0.60547 0.004345 0.0020367 0.0063553 0.0025661 0 0.0051033 0.0030655 0.0056869 0.022716 0.0097217 0.037073 -0.055702 0.016238 -0.0382 -0.092209 -0.012472 -0.043106 -0.024126 -0.041973 -0.047855 -0.017683 -0.14162 -0.019703 -0.054839 0.0020287 0.0030777 0.004954 0.0028606 -0.22675
0.60938 0.0043146 0.0035498 0.0094138 0.0063043 0 0.0045699 0.0060409 0.0081288 0.018495 0.0047976 0.033955 -0.025465 0.0048581 -0.043696 -0.0098603 0.011023 -0.042964 -0.012522 -0.062697 -0.066604 -0.073136 -0.17714 -0.022876 -0.044673 0.001786 0.0028966 0.0042011 0.0025403 -0.21934
0.61328 0.0045232 0.0051012 0.013019 0.012812 0 0.0071514 0.0087289 0.010858 0.0095254 0.0041693 0.018719 -0.024199 0.0032847 -0.027509 -0.015379 0.04487 -0.038702 -0.018279 -0.061683 -0.029229 -0.032393 -0.16446 -0.023216 -0.019861 0.0012835 0.0035294 0.0036068 0.0020476 -0.18521
0.61719 0.0048097 0.0065657 0.012301 0.017125 0 0.0092084 0.0090334 0.011495 0.00052683 0.0076875 -0.0021689 -0.020658 0.017122 -0.03763 -0.035055 0.025683 -0.031804 0.021937 -0.081137 -0.041462 -0.025927 -0.15741 -0.021458 -0.051228 0.00072017 0.0043218 0.0034789 0.0016787 -0.13124
0.62109 0.0050709 0.0080608 0.0064316 0.014611 0 0.0077305 0.0075833 0.0083891 -0.0042923 0.011776 -0.017895 0.013579 0.024842 -0.057436 -0.030989 0.022035 -0.025393 0.022977 -0.083331 -0.057668 -0.029726 -0.145 -0.019422 -0.091829 0.0003785 0.0045726 0.0037516 0.001568 -0.077345
0.625 0.0051905 0.0094316 -0.0014669 0.0054246 0 0.0030246 0.0065044 0.0017519 -0.0039444 0.012444 -0.020565 0.0797 0.018613 -0.068532 0.0055469 0.049338 -0.022132 -0.033284 -0.06479 -0.054924 -0.031121 -0.13137 -0.018472 -0.10529 0.00043514 0.0041278 0.0040714 0.0016209 -0.042885
0.62891 0.0050148 0.010075 -0.0074342 -0.0046276 0 -0.0015091 0.0066266 -0.0059483 -0.00078336 0.0085782 -0.011087 0.15222 0.012212 -0.037415 0.03291 0.028078 -0.022356 -0.046372 -0.086866 -0.04081 -0.032689 -0.15352 -0.018551 -0.052697 0.00084518 0.0034163 0.0041365 0.0016672 -0.032475
0.63281 0.004417 0.0093285 -0.0094591 -0.0081876 0 -0.0022422 0.0063094 -0.010973 0.0017146 0.0026041 0.0014945 0.20282 0.041359 -0.04981 -0.049148 0.041662 -0.023917 -0.10902 -0.10054 -0.022758 -0.026122 -0.15043 -0.01862 -0.062838 0.0013648 0.0029791 0.0039514 0.0016525 -0.033574
0.63672 0.0033642 0.0070314 -0.0079102 -0.0023481 0 0.0015028 0.0033233 -0.01051 0.0015307 -0.0019529 0.007222 0.22489 0.043446 -0.050049 -0.049627 0.04135 -0.023895 -0.11623 -0.088705 -0.0070118 -0.03804 -0.14575 -0.017977 -0.088691 0.0016824 0.0029947 0.0037586 0.0016644 -0.028229
0.64063 0.0019095 0.0036665 -0.0043556 0.0084912 0 0.0064812 -0.0022143 -0.004721 -0.0008688 -0.0035758 0.0032149 0.23679 0.024238 -0.050225 -0.011044 0.038955 -0.020891 -0.084181 -0.072609 -0.0020928 -0.041516 -0.13894 -0.017093 -0.11599 0.0015872 0.0032295 0.0037463 0.0017874 -0.0082343
0.64453 0.00013814 -3.6512e-05 -0.00054183 0.015553 0 0.0076382 -0.0072235 0.0030185 -0.0034566 -0.0036509 -0.0044648 0.26284 0.0037418 -0.071183 -0.010547 0.055828 -0.016101 -0.052034 -0.079191 -0.013937 -0.003973 -0.12865 -0.017101 -0.13159 0.0011024 0.0033683 0.0038552 0.001967 0.020092
0.64844 -0.0018474 -0.0036018 0.0019512 0.012264 0 0.0019411 -0.0084 0.0081793 -0.0044188 -0.0045288 -0.0067647 0.31111 0.022146 -0.084837 0.012286 0.092566 -0.012367 -0.052296 -0.099032 -0.0041145 0.037455 -0.15962 -0.018454 -0.076184 0.00050995 0.0033301 0.003884 0.0020441 0.044908
0.65234 -0.0038852 -0.0068939 0.0021595 -0.00066067 0 -0.0087863 -0.0056595 0.0080827 -0.0033569 -0.0068623 -0.00016297 0.36817 0.052652 -0.099619 -0.0067224 0.11469 -0.011904 -0.090773 -0.090749 -0.0077605 0.012684 -0.15322 -0.020095 -0.087547 0.00021727 0.0032682 0.0037691 0.0019268 0.061556
0.65625 -0.0057445 -0.0097817 0.00056898 -0.015571 0 -0.018315 -0.0026035 0.0035682 -0.001281 -0.0088852 0.0098763 0.41369 0.059231 -0.1001 -0.017118 0.13243 -0.014471 -0.11908 -0.075973 -0.036771 0.025127 -0.14606 -0.020033 -0.12017 0.00050118 0.003335 0.0037183 0.0017093 0.075972
0.66016 -0.0072214 -0.011872 -0.00078708 -0.023321 0 -0.019952 -0.003222 -0.0019604 0.00025935 -0.008275 0.013636 0.43936 0.045444 -0.089215 -0.02114 0.13718 -0.017407 -0.13434 -0.068563 -0.07083 0.06785 -0.14937 -0.016891 -0.1337 0.0012854 0.0035206 0.0040284 0.0016022 0.096275
0.66406 -0.008284 -0.012724 -1.8091e-05 -0.019681 0 -0.011595 -0.0079911 -0.0052793 0.00015587 -0.0047271 0.0058396 0.45481 0.059439 -0.091253 -0.079114 0.094957 -0.017553 -0.18104 -0.08186 -0.043438 0.011128 -0.15328 -0.011112 -0.070445 0.0021406 0.0037305 0.0047524 0.0017393 0.12276
0.66797 -0.0091041 -0.012367 0.0021769 -0.0081312 0 0.0017893 -0.013344 -0.0056384 -0.0017246 -0.00074745 -0.0094387 0.47719 0.046769 -0.13058 -0.042034 0.12595 -0.013637 -0.15052 -0.080278 -0.044871 0.042556 -0.16758 -0.0047456 -0.094555 0.0025595 0.0039532 0.0055601 0.0020594 0.14786
0.67188 -0.0098989 -0.011498 0.0020546 0.002744 0 0.010702 -0.015174 -0.0048822 -0.0046259 0.00011335 -0.021961 0.51619 0.043563 -0.10364 -0.059111 0.14094 -0.0073099 -0.131 -0.075152 -0.030676 0.05724 -0.16459 -4.5773e-07 -0.063336 0.0023234 0.0042696 0.0059633 0.0023804 0.16631
0.67578 -0.010704 -0.010992 -0.0041593 0.0052326 0 0.0075984 -0.012923 -0.0055843 -0.0074952 -0.0039353 -0.023776 0.56821 0.038364 -0.072101 -0.099574 0.14486 -0.0019345 -0.11714 -0.079914 -0.017512 0.065917 -0.16046 0.0023067 -0.028625 0.0016628 0.0046734 0.0057265 0.0025817 0.18364
0.67969 -0.011304 -0.011091 -0.015958 -0.0023109 0 -0.0071329 -0.010113 -0.0089317 -0.0097418 -0.011416 -0.015668 0.62233 0.023009 -0.088205 -0.1217 0.15 2.3686e-05 -0.10242 -0.10008 -0.025323 0.083055 -0.16828 0.0032204 -0.037502 0.0010601 0.0049417 0.005085 0.0027016 0.21225
0.68359 -0.011416 -0.011092 -0.027311 -0.014528 0 -0.024526 -0.010751 -0.014016 -0.011654 -0.018514 -0.0063103 0.66953 0.037492 -0.05462 -0.10632 0.16613 -0.00098094 -0.12688 -0.08865 -0.069017 0.084605 -0.15714 0.0047874 -0.0026415 0.00085534 0.0047769 0.0045659 0.0028549 0.25734
0.6875 -0.010962 -0.0099592 -0.030661 -0.022959 0 -0.032993 -0.015192 -0.01877 -0.014064 -0.02162 -0.0051219 0.70627 0.033705 -0.084278 -0.027555 0.15667 -0.0018444 -0.1406 -0.071476 -0.06563 0.068895 -0.15118 0.0085968 0.0086572 0.0010038 0.0041281 0.0045632 0.0030715 0.30703
0.69141 -0.010163 -0.0074055 -0.023265 -0.022098 0 -0.026872 -0.019608 -0.021466 -0.01737 -0.019616 -0.014843 0.73199 0.030055 -0.10472 -0.028123 0.14682 0.0006454 -0.1167 -0.082675 -0.054485 0.08263 -0.15327 0.014769 0.0044372 0.0012024 0.0033446 0.0050396 0.0032389 0.33821
0.69531 -0.009358 -0.0044371 -0.010091 -0.013346 0 -0.010966 -0.019588 -0.021551 -0.020723 -0.014404 -0.029587 0.74705 0.025226 -0.10451 -0.090624 0.15391 0.006908 -0.078653 -0.10776 -0.055644 0.11305 -0.15435 0.021981 -0.0078797 0.0012489 0.0029322 0.0055998 0.0032138 0.33442
0.69922 -0.0087175 -0.0027793 -0.00015601 -0.0038628 0 0.0028901 -0.014342 -0.01948 -0.022246 -0.0095143 -0.03943 0.75483 0.0059871 -0.10403 -0.095345 0.19673 0.013736 -0.088904 -0.097767 -0.085313 0.10719 -0.13486 0.028355 -0.018006 0.0012677 0.0030957 0.0058402 0.0029819 0.29953
0.70313 -0.0081384 -0.0035897 0.00079986 -0.0009801 0 0.0049057 -0.0074558 -0.016088 -0.020416 -0.0077901 -0.037627 0.76435 0.029378 -0.13479 -0.11429 0.19504 0.016469 -0.10573 -0.10451 -0.060964 0.075682 -0.12499 0.03252 0.0035228 0.0015646 0.003522 0.0056553 0.0026925 0.25442
0.70703 -0.0074225 -0.0065284 -0.0052223 -0.0063293 0 -0.0050712 -0.0036546 -0.012142 -0.015567 -0.0096179 -0.025073 0.78667 0.0072548 -0.1257 -0.091178 0.18223 0.012648 -0.14608 -0.113 -0.07367 0.13674 -0.11982 0.034179 0.045858 0.0022476 0.003667 0.0052518 0.0025261 0.21954
0.71094 -0.0065387 -0.009955 -0.010804 -0.014451 0 -0.017641 -0.004818 -0.0082383 -0.010084 -0.012793 -0.0091777 0.82524 -0.0087429 -0.12304 -0.085189 0.17365 0.0041952 -0.16448 -0.1142 -0.086802 0.16945 -0.12436 0.03391 0.065191 0.0030019 0.0033095 0.0049073 0.0025288 0.19972
0.71484 -0.0056949 -0.012059 -0.0098735 -0.017305 0 -0.021624 -0.0089043 -0.0048091 -0.0068168 -0.014134 0.0015605 0.86912 0.012928 -0.14827 -0.12445 0.17483 -0.0038569 -0.13059 -0.10436 -0.077614 0.11214 -0.13558 0.032443 0.047615 0.0032786 0.0028264 0.0047242 0.0025769 0.18426
0.71875 -0.0051476 -0.011994 -0.0026244 -0.011204 0 -0.013138 -0.0123 -0.0020869 -0.0068459 -0.011802 0.0032726 0.89828 0.034289 -0.13111 -0.12892 0.1603 -0.0072876 -0.053489 -0.095207 -0.07517 0.10758 -0.11912 0.029989 0.082159 0.0027498 0.0028727 0.0045925 0.0025003 0.16009
0.72266 -0.0049534 -0.010195 0.005505 -0.00029058 0 0.001452 -0.012872 -9.3025e-05 -0.0084852 -0.0066623 -0.0011302 0.89956 0.048081 -0.11591 -0.11292 0.17168 -0.006107 -0.103 -0.11405 -0.065432 0.10585 -0.11777 0.026138 0.059443 0.0016156 0.0037306 0.0043582 0.0022335 0.12398
0.72656 -0.0049209 -0.0078167 0.0091053 0.0066822 0 0.011001 -0.010832 0.0012408 -0.0085304 -0.001575 -0.0046482 0.87984 0.031946 -0.095923 -0.11529 0.17804 -0.0045655 -0.11617 -0.11207 -0.049406 0.11869 -0.12783 0.020428 0.048558 0.00047133 0.0049496 0.0040121 0.0018554 0.082538
0.73047 -0.0048026 -0.00589 0.0070006 0.0038347 0 0.0087191 -0.0072675 0.0019327 -0.0048288 0.00093472 -0.001731 0.86332 0.0039054 -0.087196 -0.11842 0.17023 -0.007597 -0.1042 -0.093657 -0.034619 0.123 -0.13244 0.013149 0.05269 -0.00014525 0.0056642 0.0037248 0.0015052 0.042788
0.73438 -0.0045176 -0.0048197 0.0019175 -0.0065062 0 -0.002596 -0.0025702 0.0019871 0.0019319 0.00073594 0.0073226 0.87316 -0.0014392 -0.11468 -0.084674 0.14604 -0.016577 -0.13503 -0.081301 -0.031909 0.082766 -0.10883 0.0056572 0.053652 -0.00011767 0.0053396 0.0037139 0.0012848 0.0053433
0.73828 -0.0041841 -0.0044111 -0.0030137 -0.015429 0 -0.013283 0.0033093 0.0015644 0.0086808 4.2144e-05 0.01643 0.91246 0.0087346 -0.14308 -0.074369 0.17714 -0.027932 -0.14757 -0.059863 -0.036617 0.12018 -0.13441 -0.00019528 0.0055303 0.00027632 0.0042712 0.0040725 0.001239 -0.03202
0.74219 -0.0039573 -0.0041784 -0.0068749 -0.014861 0 -0.014863 0.0093871 0.00098687 0.012221 0.001177 0.018445 0.96183 -0.0091504 -0.15347 -0.059245 0.18839 -0.035779 -0.19991 -0.070165 -0.039988 0.099284 -0.13494 -0.0032122 0.016277 0.00069899 0.0033676 0.0046987 0.0013916 -0.065316
0.74609 -0.0038731 -0.0036532 -0.010453 -0.0045023 0 -0.0066844 0.013146 0.00041386 0.011378 0.0041183 0.011079 0.99571 -0.036309 -0.15013 -0.083821 0.17954 -0.036393 -0.18743 -0.082645 -0.053661 0.097858 -0.12353 -0.0037039 0.036783 0.0010374 0.0033936 0.0053632 0.0017483 -0.081548
0.75 -0.0038617 -0.0026045 -0.014089 0.0077033 0 0.0039685 0.012156 -0.00050965 0.0073957 0.0061611 -0.00072924 1.0033 -0.054573 -0.13086 -0.14708 0.15543 -0.030807 -0.11161 -0.078547 -0.073088 0.13603 -0.11831 -0.0032667 0.043319 0.0013802 0.0043403 0.0058429 0.002239 -0.067338
0.75391 -0.0038756 -0.0011858 -0.01674 0.011953 0 0.007893 0.006426 -0.0024982 0.0025484 0.0042079 -0.0083091 0.99536 -0.03571 -0.076801 -0.15672 0.13261 -0.023552 -0.18913 -0.049098 -0.057997 0.12958 -0.15898 -0.0035358 0.049958 0.0017723 0.005464 0.0060266 0.002682 -0.021493
0.75781 -0.0039476 5.4237e-05 -0.017086 0.0044214 0 0.0010929 -0.0010075 -0.0058575 -0.001618 -0.0022703 -0.0062089 0.99192 -0.03733 -0.07862 -0.14476 0.13096 -0.018795 -0.14608 -0.051704 -0.075504 0.17727 -0.14149 -0.0048367 0.035342 0.0020572 0.0059262 0.0059359 0.0028626 0.04113
0.76172 -0.0040914 0.00041854 -0.014875 -0.0098797 0 -0.012345 -0.0061569 -0.0097548 -0.004985 -0.010315 0.0029862 1.0031 -0.037078 -0.090364 -0.11464 0.1424 -0.017218 -0.13238 -0.046207 -0.040864 0.15295 -0.13039 -0.0058344 0.012932 0.001997 0.0054555 0.0056724 0.0026942 0.09904
0.76563 -0.0041795 -0.00048149 -0.010712 -0.021176 0 -0.02333 -0.0070742 -0.012409 -0.0082381 -0.015551 0.01022 1.021 -0.037863 -0.10427 -0.086141 0.146 -0.016071 -0.13557 -0.044703 -0.014481 0.12984 -0.13041 -0.0045315 0.0026853 0.001542 0.0044814 0.0053362 0.0023102 0.1385
0.76953 -0.0039842 -0.0023668 -0.004877 -0.022231 0 -0.024183 -0.0050734 -0.012345 -0.011798 -0.015499 0.0070524 1.0299 -0.046132 -0.11648 -0.080459 0.12285 -0.012024 -0.11589 -0.063824 -0.070234 0.20379 -0.1353 0.00013927 0.022548 0.00094899 0.0037003 0.0049722 0.00197 0.16009
0.77344 -0.003386 -0.0043675 0.0027817 -0.013068 0 -0.013806 -0.0032328 -0.0097331 -0.015302 -0.011292 -0.0073155 1.0229 -0.053702 -0.095033 -0.073146 0.14019 -0.0042147 -0.070109 -0.039942 -0.035308 0.20002 -0.1305 0.0073931 0.027078 0.00059905 0.0035126 0.0045803 0.0018397 0.17275
0.77734 -0.0025304 -0.0055477 0.011303 -4.7387e-05 0 0.0016658 -0.0037597 -0.0065038 -0.017868 -0.0064595 -0.02488 1.009 -0.059069 -0.10402 -0.065852 0.13956 0.0049574 -0.11576 -0.037259 0.019513 0.18731 -0.12164 0.015074 0.0070456 0.00068083 0.0038065 0.0041826 0.0018533 0.18257
0.78125 -0.0017289 -0.0054823 0.017479 0.0091053 0 0.012932 -0.0065894 -0.0048919 -0.018696 -0.0040515 -0.03463 1.0042 -0.049369 -0.093677 -0.045982 0.14571 0.011626 -0.13424 -0.042615 0.044815 0.19526 -0.11249 0.021109 0.0028099 0.0010449 0.0041848 0.0038834 0.001797 0.18732
0.78516 -0.0011734 -0.0044204 0.017483 0.010288 0 0.013607 -0.010052 -0.0055405 -0.017459 -0.0046209 -0.03072 1.0165 -0.029911 -0.070777 -0.029531 0.15688 0.013111 -0.12966 -0.049481 0.037124 0.22177 -0.10849 0.024711 0.018067 0.001365 0.0043416 0.0038457 0.001538 0.18038
0.78906 -0.0007564 -0.0029384 0.01055 0.0048833 0 0.0044331 -0.012409 -0.0068605 -0.01438 -0.0064527 -0.016589 1.0388 -0.029214 -0.10894 -0.073569 0.14075 0.0093694 -0.24526 -0.055023 0.041922 0.22838 -0.12007 0.026343 0.017894 0.001439 0.0042479 0.0041669 0.0011681 0.15782
0.79297 -0.00020879 -0.0014399 0.00090722 -0.0019203 0 -0.0071964 -0.012639 -0.0063262 -0.010111 -0.0073035 -0.0019655 1.0581 -0.028922 -0.091068 -0.069008 0.16876 0.0024518 -0.21143 -0.063585 0.030025 0.19186 -0.13279 0.026566 -0.0067347 0.00134 0.0040638 0.0047427 0.00091114 0.12066
0.79688 0.00057441 5.0106e-05 -0.0049552 -0.0047152 0 -0.012313 -0.010178 -0.0026574 -0.0054636 -0.0058719 0.0045828 1.0684 -0.025937 -0.11163 -0.050822 0.16708 -0.0052164 -0.19043 -0.059297 0.058926 0.18962 -0.13442 0.024877 0.0092528 0.001295 0.003958 0.0052607 0.00089151 0.071153
0.80078 0.0013835 0.0016913 -0.0039236 -0.0012397 0 -0.0067797 -0.0046456 0.002997 -0.00095432 -0.0020489 0.0016889 1.0765 -0.022566 -0.12701 -0.028986 0.16273 -0.012341 -0.16438 -0.041861 0.071191 0.21226 -0.12474 0.019701 0.030449 0.0014364 0.0040265 0.0053794 0.0010123 0.0090045
0.80469 0.0019225 0.0035259 0.00060752 0.0062096 0 0.0056024 0.0036376 0.0079075 0.0036164 0.0035562 -0.0045198 1.0927 -0.021087 -0.10492 -0.012045 0.17733 -0.019149 -0.11819 -0.019241 0.019794 0.23629 -0.10813 0.0097108 0.022638 0.0016764 0.0043127 0.0049846 0.0010814 -0.066816
0.80859 0.0022104 0.0054016 0.001787 0.012226 0 0.01589 0.012892 0.0099077 0.0090814 0.0098848 -0.0055649 1.1182 -0.020586 -0.1742 -0.014429 0.13263 -0.026661 -0.16559 -0.048105 -0.012169 0.19147 -0.11196 -0.0045572 0.016726 0.0018034 0.0048068 0.0043073 0.0010549 -0.15228
0.8125 0.0027157 0.0071374 -0.0038263 0.012126 0 0.016921 0.020131 0.0090256 0.016055 0.015383 0.0029795 1.1418 -0.048436 -0.18847 -0.033553 0.12849 -0.035474 -0.17738 -0.062419 -0.0012076 0.17003 -0.15687 -0.020207 -0.0066719 0.0016779 0.0053734 0.0037763 0.0011258 -0.23538
0.81641 0.004012 0.0086672 -0.012224 0.0058654 0 0.0090157 0.02279 0.0073302 0.023827 0.018323 0.018415 1.1503 -0.065013 -0.16721 -0.029661 0.14301 -0.044818 -0.13041 -0.06403 0.02668 0.15812 -0.17317 -0.033226 -0.016449 0.0013386 0.0057172 0.0037011 0.0015313 -0.30052
0.82031 0.0062279 0.0099589 -0.015093 -0.0011496 0 -0.00031431 0.020502 0.0072673 0.030087 0.017803 0.032976 1.1423 -0.059928 -0.14112 -0.013617 0.15737 -0.052521 -0.08302 -0.065206 0.04565 0.15324 -0.15652 -0.040729 -0.0016663 0.00094856 0.00552 0.0040445 0.0022543 -0.33688
0.82422 0.0088143 0.010834 -0.0074932 -0.0018598 0 -0.0026548 0.015396 0.0099042 0.032131 0.014656 0.039218 1.1321 -0.037029 -0.16013 -0.031551 0.14703 -0.056096 -0.16599 -0.089428 0.01992 0.15846 -0.14141 -0.04259 0.039941 0.0006707 0.004707 0.0044789 0.0029345 -0.34369
0.82813 0.010887 0.010978 0.0072647 0.006372 0 0.004208 0.010562 0.014351 0.028874 0.011108 0.034927 1.1383 -0.070103 -0.17475 -0.0098353 0.13213 -0.054429 -0.096039 -0.055059 0.039762 0.17024 -0.20203 -0.041269 -0.0094152 0.00059126 0.0036039 0.0046696 0.0031219 -0.3284
0.83203 0.011862 0.010232 0.020346 0.018516 0 0.014515 0.0080395 0.018538 0.022 0.0091396 0.024307 1.1678 -0.091921 -0.17215 -0.027289 0.12025 -0.048906 -0.13198 -0.034386 0.032116 0.16087 -0.16698 -0.039951 -0.042087 0.00071859 0.0027839 0.0045259 0.0026664 -0.30074
0.83594 0.011828 0.0088864 0.025094 0.025086 0 0.019723 0.0079848 0.020572 0.015051 0.0089732 0.014736 1.2097 -0.095432 -0.17596 -0.068397 0.11064 -0.042869 -0.19286 -0.026976 0.030677 0.11949 -0.13663 -0.040401 -0.046536 0.001005 0.0026692 0.0042021 0.0018836 -0.26848
0.83984 0.011358 0.0076135 0.022287 0.01999 0 0.016102 0.0093524 0.019731 0.010957 0.0092115 0.011363 1.2453 -0.080373 -0.19139 -0.10046 0.10738 -0.039413 -0.20817 -0.027534 0.058536 0.067472 -0.16819 -0.042064 -0.025767 0.001358 0.0032062 0.0038858 0.0013223 -0.23699
0.84375 0.010988 0.0070113 0.018184 0.0064482 0 0.0079461 0.011005 0.016658 0.010037 0.0085482 0.013398 1.2635 -0.061324 -0.15178 -0.01927 0.13774 -0.039044 -0.15013 -0.020191 0.1006 0.15693 -0.15426 -0.042918 -0.023526 0.0016663 0.0039104 0.0036137 0.0013287 -0.20997
0.84766 0.010865 0.0071515 0.017842 -0.0048005 0 0.0035005 0.012111 0.012863 0.01015 0.0072583 0.014984 1.2688 -0.045383 -0.14741 -0.0011015 0.12573 -0.039187 -0.098315 -0.021865 0.10205 0.19038 -0.14296 -0.04124 -0.032094 0.001863 0.0042578 0.0033114 0.0017878 -0.1882
0.85156 0.01083 0.0075724 0.02058 -0.0042495 0 0.0073342 0.011885 0.00986 0.0088292 0.0068087 0.01024 1.2749 -0.059117 -0.13548 -0.022598 0.11498 -0.03628 -0.084059 -0.018248 0.085649 0.21676 -0.13602 -0.036857 0.0024825 0.0019744 0.00409 0.0029931 0.0022529 -0.16778
0.85547 0.010747 0.0077496 0.021671 0.0080005 0 0.016105 0.0096368 0.0083624 0.0054426 0.0079483 -0.0013575 1.2914 -0.076282 -0.13778 -0.042658 0.11762 -0.02897 -0.094664 -0.017231 0.066023 0.2358 -0.13448 -0.031048 0.048544 0.0020758 0.0036844 0.0028676 0.0023245 -0.14209
0.85938 0.010674 0.0076152 0.017749 0.021877 0 0.021534 0.0055394 0.0079396 0.0014921 0.0094336 -0.013786 1.3169 -0.049283 -0.1988 -0.0069529 0.13662 -0.019753 -0.099694 -0.034517 0.057819 0.23191 -0.13898 -0.025448 0.04006 0.0021686 0.0034527 0.0031813 0.001938 -0.10831
0.86328 0.010752 0.0076511 0.010012 0.025748 0 0.017818 0.001296 0.0074247 -0.0010185 0.0090518 -0.018899 1.3434 -0.065554 -0.19039 0.033665 0.11547 -0.013471 -0.13979 -0.0096815 0.019806 0.20934 -0.14532 -0.021011 -0.013437 0.0021126 0.0035629 0.0039252 0.0013432 -0.07364
0.86719 0.010995 0.008487 0.0023959 0.016405 0 0.0068174 -0.00045468 0.0059146 -0.001404 0.0061422 -0.013114 1.3665 -0.061818 -0.1757 0.0046765 0.088331 -0.013739 -0.17941 -0.0013124 0.02283 0.2217 -0.15535 -0.017839 -0.034821 0.0017389 0.0038322 0.0047188 0.00085645 -0.054243
0.87109 0.011291 0.010381 -0.00245 0.0018145 0 -0.0034528 0.002049 0.0036731 -0.00052806 0.0029535 -0.00067105 1.3901 -0.062684 -0.15029 -0.03609 0.10314 -0.020215 -0.21365 0.012034 0.038648 0.24879 -0.14899 -0.015742 -0.046257 0.0010784 0.0039586 0.0050557 0.00064144 -0.06579
0.875 0.011606 0.013013 -0.0046502 -0.0057606 0 -0.0054112 0.0082026 0.0021536 0.00061688 0.0030594 0.0096538 1.4209 -0.071367 -0.12695 -0.05728 0.15511 -0.028992 -0.23058 0.029159 0.040096 0.2609 -0.1311 -0.014828 -0.060765 0.00046573 0.0038367 0.0047335 0.00068295 -0.11278
0.87891 0.012124 0.01568 -0.0049555 -6.6297e-05 0 0.002243 0.015406 0.0029895 0.0023368 0.0080175 0.011877 1.4604 -0.04764 -0.163 -0.06476 0.12736 -0.035729 -0.1945 -0.00024155 -0.014623 0.18923 -0.16173 -0.015531 -0.079313 0.00034003 0.0036436 0.0040727 0.00089918 -0.18554
0.88281 0.013093 0.017659 -0.0024502 0.014386 0 0.014075 0.021092 0.006705 0.0060571 0.015485 0.0078795 1.5018 -0.076377 -0.18496 -0.0067467 0.1181 -0.038824 -0.19801 0.019491 0.030693 0.2254 -0.14605 -0.018194 -0.080385 0.00086179 0.0036292 0.0036825 0.0012286 -0.26693
0.88672 0.014503 0.018467 0.0043996 0.026771 0 0.02252 0.024502 0.012229 0.012624 0.020874 0.005663 1.5363 -0.076193 -0.16963 -0.015473 0.12644 -0.040057 -0.17431 0.024091 0.031318 0.25198 -0.14347 -0.022725 -0.05928 0.0017066 0.0038462 0.0039477 0.0016168 -0.34216
0.89063 0.015959 0.017963 0.014418 0.029047 0 0.023276 0.026523 0.017637 0.0208 0.021238 0.012182 1.5622 -0.059304 -0.1526 -0.032656 0.13264 -0.042431 -0.15189 0.014021 0.0040747 0.25661 -0.15307 -0.028644 -0.037042 0.0022933 0.0041024 0.0046905 0.0019771 -0.40306
0.89453 0.016928 0.016392 0.022695 0.021673 0 0.017451 0.027929 0.021456 0.027574 0.017849 0.027 1.5871 -0.05473 -0.17416 0.022819 0.11632 -0.047323 -0.17142 0.0021268 -0.0059989 0.24813 -0.16237 -0.035341 -0.039042 0.0022913 0.0041811 0.0053186 0.0022219 -0.4454
0.89844 0.017144 0.014345 0.024336 0.011803 0 0.0098216 0.028086 0.023411 0.030189 0.015009 0.042317 1.6224 -0.062299 -0.1271 -0.039934 0.12841 -0.053376 -0.15647 0.0023711 -0.010099 0.27694 -0.15584 -0.042165 -0.055086 0.001931 0.0040912 0.0053326 0.0023443 -0.46519
0.90234 0.016759 0.012548 0.019698 0.006749 0 0.0054487 0.025692 0.024094 0.028166 0.016217 0.049243 1.6732 -0.069285 -0.14049 -0.070164 0.10918 -0.0578 -0.17324 0.0025236 -0.013079 0.29242 -0.14592 -0.048291 -0.070464 0.0017784 0.0040772 0.0047375 0.0024333 -0.4603
0.90625 0.016108 0.011472 0.015074 0.0088129 0 0.0070541 0.020812 0.024078 0.023593 0.021191 0.044776 1.7355 -0.056271 -0.1509 -0.095728 0.10661 -0.058669 -0.14821 0.00034087 -0.010305 0.30124 -0.12992 -0.052753 -0.05026 0.0021514 0.004366 0.0040044 0.0025673 -0.43573
0.91016 0.015351 0.011036 0.016941 0.015072 0 0.014 0.015877 0.023418 0.019501 0.02633 0.033615 1.7997 -0.040756 -0.1444 -0.11279 0.12944 -0.056237 -0.10846 -0.003439 -0.0068813 0.29287 -0.11761 -0.054903 -0.011822 0.0027513 0.0049034 0.0036469 0.0026888 -0.40484
0.91406 0.014405 0.010737 0.024982 0.020733 0 0.022599 0.014166 0.021912 0.017756 0.027898 0.02373 1.8581 -0.092936 -0.15601 -0.078554 0.14651 -0.05246 -0.21268 -0.0042317 -0.022091 0.2306 -0.13881 -0.054988 -0.042618 0.0029218 0.0053575 0.0038182 0.0026236 -0.38167
0.91797 0.013217 0.010185 0.031351 0.022394 0 0.027672 0.016885 0.019607 0.018039 0.024891 0.019921 1.9087 -0.092275 -0.18958 -0.078114 0.1246 -0.04943 -0.13235 -0.016012 -0.013673 0.26882 -0.13095 -0.054156 -0.039857 0.0023308 0.005407 0.0042744 0.0022703 -0.36905
0.92188 0.012022 0.0095652 0.027813 0.019201 0 0.025341 0.021629 0.016852 0.018433 0.019263 0.020723 1.9545 -0.088368 -0.20196 -0.090841 0.10994 -0.048015 -0.094132 -0.031837 -0.0011519 0.28367 -0.11437 -0.05354 -0.027782 0.0014022 0.0050419 0.0046712 0.0017773 -0.35387
0.92578 0.011199 0.0094998 0.0141 0.012548 0 0.015972 0.023889 0.013858 0.016846 0.013877 0.020559 2.0004 -0.079127 -0.21001 -0.11535 0.10785 -0.047443 -0.095588 -0.043044 0.012584 0.28174 -0.092068 -0.053061 -0.020184 0.0010099 0.0045795 0.0048632 0.0014884 -0.31589
0.92969 0.010839 0.010343 -0.0010795 0.0055106 0 0.0048641 0.020487 0.010404 0.01224 0.010399 0.014629 2.0529 -0.063485 -0.22883 -0.14657 0.11411 -0.045827 -0.11499 -0.041102 0.025014 0.27547 -0.069276 -0.051098 -0.022963 0.0016593 0.0043658 0.0049242 0.0016495 -0.24431
0.93359 0.010483 0.011572 -0.0079161 0.0018171 0 -0.00094304 0.012005 0.0061724 0.0051456 0.0087739 0.0025117 2.1192 -0.081068 -0.21994 -0.1416 0.082884 -0.041243 -0.14986 -0.015474 0.025055 0.22875 -0.079307 -0.045641 0.008983 0.002933 0.0044425 0.0049351 0.0021365 -0.14844
0.9375 0.0094315 0.01197 -0.0046401 0.0036407 0 0.001821 0.0022426 0.001407 -0.0024912 0.0080006 -0.011666 2.2036 -0.093429 -0.2197 -0.096356 0.082388 -0.033016 -0.13327 -0.014485 0.035968 0.28763 -0.084813 -0.036159 0.02507 0.0037815 0.0045059 0.0048262 0.0024952 -0.053335
0.94141 0.0073882 0.010563 0.001263 0.0091787 0 0.0093486 -0.0045986 -0.00294 -0.0080237 0.006937 -0.021798 2.302 -0.093759 -0.21174 -0.078902 0.081035 -0.022608 -0.14277 -0.029733 0.067241 0.29368 -0.083413 -0.024607 0.033961 0.0034452 0.0042112 0.0044681 0.0023136 0.016134
0.94531 0.0047962 0.0074694 0.001067 0.012735 0 0.013271 -0.0065513 -0.0058823 -0.0093309 0.0045702 -0.023195 2.3991 -0.084804 -0.19982 -0.097325 0.069815 -0.013385 -0.16268 -0.047662 0.089752 0.25093 -0.068962 -0.014497 0.026202 0.0021562 0.0035435 0.0039033 0.0016082 0.049949
0.94922 0.0024695 0.0038136 -0.0061106 0.0087408 0 0.0077382 -0.0045037 -0.0072351 -0.0061975 0.00030732 -0.015214 2.4755 -0.076734 -0.20196 -0.12444 0.050397 -0.0088515 -0.11255 -0.045808 0.038651 0.26785 -0.030907 -0.0086319 -0.02223 0.00094041 0.002899 0.0034271 0.00085393 0.056091
0.95313 0.00083069 0.00073165 -0.012468 -0.0028706 0 -0.004906 -0.00099517 -0.0076473 -0.0009364 -0.0052884 -0.002137 2.5207 -0.062756 -0.17849 -0.093622 0.05019 -0.010181 -0.089987 -0.026021 0.030649 0.3216 -0.033419 -0.0072897 0.022383 0.00068527 0.0027773 0.0033816 0.00059497 0.052235
0.95703 -0.00047386 -0.0015662 -0.009769 -0.015149 0 -0.015416 0.00135 -0.0077156 0.0026188 -0.010057 0.0084946 2.5436 -0.064261 -0.18308 -0.085044 0.040861 -0.014916 -0.13951 -0.022575 0.054111 0.28529 -0.034311 -0.0083128 0.009612 0.0013475 0.0033447 0.0038394 0.00096902 0.054369
0.96094 -0.0021546 -0.0037418 0.0018443 -0.019126 0 -0.015485 0.00073632 -0.0071925 0.0015387 -0.011274 0.010049 2.5692 -0.08036 -0.18792 -0.094375 0.019776 -0.0183 -0.15552 -0.024782 0.0691 0.2605 -0.034897 -0.0089523 -0.0058413 0.0020437 0.0042529 0.0045021 0.0015805 0.070168
0.96484 -0.0044519 -0.0063494 0.013512 -0.011774 0 -0.0053962 -0.0033995 -0.0053418 -0.003966 -0.0079901 0.0014821 2.6215 -0.098474 -0.17777 -0.10557 0.0005177 -0.016696 -0.091207 -0.021573 0.053723 0.29984 -0.034919 -0.0078461 0.016178 0.0019194 0.0048804 0.0049368 0.001849 0.098538
0.96875 -0.0067658 -0.0089884 0.016051 0.00043129 0 0.0056957 -0.010041 -0.0022318 -0.010408 -0.0026202 -0.01107 2.7058 -0.057147 -0.18988 -0.060581 0.064886 -0.010475 -0.12099 -0.00080249 0.04734 0.26216 -0.021658 -0.0055627 0.053845 0.00095348 0.0047946 0.0049394 0.0015235 0.13216
0.97266 -0.0081796 -0.010551 0.0084248 0.0064962 0 0.0075982 -0.016557 0.00050004 -0.013459 0.00029653 -0.018124 2.8045 -0.065842 -0.14988 -0.092587 0.045446 -0.0037947 -0.10079 0.013643 0.061157 0.24545 -0.023639 -0.0035382 0.030598 -5.8948e-05 0.0040582 0.0046761 0.00089712 0.16072
0.97656 -0.0083965 -0.010386 -0.0021578 0.00061132 0 -0.0018402 -0.019706 0.0005905 -0.011245 -0.0022394 -0.01418 2.8905 -0.073747 -0.13018 -0.10432 0.035318 -0.0011777 -0.072097 0.0056075 0.048152 0.25214 -0.0080788 -0.0026152 0.013091 -0.00028503 0.0031461 0.0044771 0.00053339 0.17519
0.98047 -0.0081322 -0.0091729 -0.0080877 -0.012339 0 -0.01474 -0.017637 -0.0027833 -0.0058809 -0.0087481 -0.0027366 2.9485 -0.076119 -0.13324 -0.098131 0.037504 -0.0037147 -0.064758 -0.00055491 0.02558 0.27451 0.0088134 -0.0025062 0.01986 0.00038826 0.0025761 0.0045031 0.00075949 0.17329
0.98438 -0.0085088 -0.0084829 -0.0086738 -0.021032 0 -0.020294 -0.011477 -0.0078616 -0.0018816 -0.014135 0.0059659 2.9847 -0.082661 -0.1377 -0.11081 0.025336 -0.0082285 -0.10943 0.037224 0.035377 0.29835 -0.0084166 -0.0023978 0.055026 0.0013324 0.0025659 0.0046214 0.0013877 0.16272
0.98828 -0.0099939 -0.0093429 -0.0095616 -0.01816 0 -0.014563 -0.0048928 -0.011537 -0.0026906 -0.014076 0.0034487 3.02 -0.075849 -0.16846 -0.11936 0.034729 -0.010194 -0.17997 0.04524 -0.010253 0.26253 -0.0098768 -0.0018125 0.031835 0.0018454 0.0029639 0.0046022 0.0019041 0.15799
0.99219 -0.011913 -0.011174 -0.015555 -0.0073258 0 -0.0040161 -0.0015847 -0.012103 -0.0081344 -0.0090475 -0.0093464 3.072 -0.037471 -0.1666 -0.11932 0.021832 -0.0077681 -0.134 0.053674 0.0098039 0.23525 0.0039634 -0.00080352 -0.013541 0.0017986 0.0034454 0.0044063 0.0019349 0.17088
0.99609 -0.013024 -0.012221 -0.024929 0.00028081 0 0.00038523 -0.0026803 -0.010905 -0.014806 -0.0040929 -0.022418 3.1412 -0.032075 -0.13862 -0.11288 0.010185 -0.003226 -0.092024 0.039079 0.030483 0.21214 0.010243 0.00053382 -0.04075 0.0016315 0.003768 0.0042471 0.0015647 0.20144
1 -0.012607 -0.011137 -0.031169 -0.0035715 0 -0.0068919 -0.006286 -0.011071 -0.018902 -0.0042641 -0.025379 3.2138 -0.071956 -0.11083 -0.091307 0.012445 -0.00054242 -0.11065 0.0076464 0.026188 0.19885 0.006728 0.0024697 -0.030196 0.0017741 0.0038895 0.004357 0.0012316 0.23739
1.0039 -0.011032 -0.008228 -0.029729 -0.016321 0 -0.020973 -0.0095051 -0.014316 -0.019061 -0.0099133 -0.016878 3.2743 -0.06503 -0.16835 -0.01475 0.025658 -0.0014641 -0.1424 0.033138 0.04231 0.22792 0.034842 0.0053857 0.006852 0.0021496 0.0039147 0.0047077 0.0013165 0.26302
1.0078 -0.0093098 -0.0051722 -0.022238 -0.026853 0 -0.030778 -0.010916 -0.018913 -0.016954 -0.016295 -0.0060168 3.318 -0.057639 -0.14275 -0.024356 0.047329 -0.0038479 -0.14269 0.0332 0.034481 0.29666 0.046895 0.0091321 0.021147 0.002282 0.0039742 0.0049972 0.0018012 0.27009
1.0117 -0.0081403 -0.0035336 -0.01389 -0.025603 0 -0.028348 -0.01119 -0.020968 -0.015407 -0.017895 -0.0040907 3.3527 -0.056453 -0.1134 -0.061015 0.050978 -0.0038306 -0.10418 0.026594 0.044471 0.33578 0.057401 0.012798 0.028171 0.0018583 0.0041437 0.0049357 0.0022878 0.26116
1.0156 -0.0074148 -0.0035277 -0.0076265 -0.013003 0 -0.01506 -0.011539 -0.018015 -0.015865 -0.01338 -0.014051 3.3905 -0.055207 -0.09146 -0.084015 0.040551 0.00027017 -0.058846 0.021732 0.062043 0.33815 0.067904 0.015277 0.035904 0.0011161 0.0044253 0.0045486 0.0023478 0.24343
1.0195 -0.0065862 -0.0041725 -0.0019847 0.00129 0 0.00016677 -0.011932 -0.011497 -0.017316 -0.0065488 -0.027422 3.4384 -0.046166 -0.077267 -0.058959 0.028827 0.0060463 -0.044394 0.024464 0.066484 0.31065 0.077092 0.016137 0.050928 0.0006292 0.0047544 0.0041783 0.0018888 0.22023
1.0234 -0.0054039 -0.0045013 0.0051891 0.0071277 0 0.008311 -0.011087 -0.0056434 -0.01736 -0.0026011 -0.031617 3.4946 -0.047584 -0.088126 -0.056914 0.06451 0.0088767 -0.011489 0.016549 0.044921 0.27973 0.072408 0.015914 0.066627 0.00072034 0.0050139 0.0041676 0.0012374 0.18907
1.0273 -0.004186 -0.0044737 0.012155 0.0021963 0 0.0066848 -0.0081666 -0.0036705 -0.014342 -0.003467 -0.021013 3.5528 -0.047999 -0.10051 -0.066777 0.056898 0.0058314 -0.065815 0.0073373 0.066639 0.2802 0.077363 0.015525 0.041803 0.0011309 0.0050808 0.0045319 0.00088195 0.14745
1.0313 -0.0033682 -0.0046611 0.013986 -0.0071986 0 -0.00042724 -0.004149 -0.0048891 -0.0087602 -0.0065672 -0.0018255 3.6072 -0.042539 -0.10142 -0.083403 0.042353 -0.0019465 -0.073169 0.005249 0.076457 0.29377 0.091843 0.015394 0.026361 0.0013008 0.0049119 0.0049439 0.0010895 0.099103
1.0352 -0.00289 -0.0051786 0.008395 -0.012491 0 -0.0062067 -0.0011597 -0.0054796 -0.0029171 -0.0077414 0.013319 3.6554 -0.032255 -0.083378 -0.093142 0.035792 -0.010384 -0.025589 0.012032 0.065095 0.30693 0.10701 0.015119 0.036414 0.0009631 0.0046108 0.0050477 0.0016964 0.052967
1.0391 -0.0021469 -0.00517 -8.1576e-05 -0.0098002 0 -0.0063593 -0.00034643 -0.0022 0.00080696 -0.0050892 0.015837 3.6983 -0.025806 -0.040841 -0.064104 0.035321 -0.015902 -0.060372 0.022641 0.072343 0.304 0.098456 0.013937 0.057525 0.00042844 0.0043943 0.0047912 0.0022249 0.015219
1.043 -0.0005921 -0.0035253 -0.0032988 -0.0016426 0 -0.0010868 -0.00057162 0.0044989 0.0017363 -3.3668e-05 0.0074358 3.738 -0.024476 -0.069321 -0.027082 -0.00042574 -0.018043 -0.10871 -0.0066081 0.073725 0.282 0.049271 0.01139 0.10408 0.0002651 0.004448 0.0044532 0.002236 -0.017342
1.0469 0.0016628 -0.00010071 0.0022723 0.0066475 0 0.0063165 0.00058127 0.010842 0.0014508 0.0048566 -0.0025541 3.7765 -0.0016917 -0.079329 -0.016262 -0.012766 -0.019253 -0.12354 0.0031054 0.057347 0.23503 0.024157 0.0075004 0.081152 0.00071551 0.0047737 0.0043487 0.0016631 -0.055221
1.0508 0.0039146 0.0039189 0.010996 0.011337 0 0.012115 0.00444 0.013114 0.002694 0.0084917 -0.0053126 3.8149 0.0053635 -0.066439 -0.039047 -0.0029557 -0.022453 -0.15052 0.0122 0.058868 0.21426 0.01796 0.0024024 0.05141 0.0014533 0.0051682 0.0045142 0.00088513 -0.10687
1.0547 0.0055464 0.0070172 0.012907 0.011852 0 0.014109 0.0099341 0.010832 0.0073345 0.011575 0.0012772 3.8526 -0.027932 -0.040746 -0.087358 0.016568 -0.028693 -0.21418 -0.015856 0.099323 0.25304 0.017071 -0.0039687 0.077349 0.0019122 0.0053663 0.0046862 0.00047788 -0.17069
1.0586 0.0065946 0.0087375 0.0038543 0.0096699 0 0.012438 0.014643 0.006898 0.014773 0.014774 0.012705 3.8879 0.010731 -0.058441 -0.061515 -0.0050312 -0.036631 -0.10923 -0.012685 0.058348 0.21674 -0.0027523 -0.011626 0.1126 0.0018211 0.0052324 0.0045861 0.00080369 -0.23555
1.0625 0.0076047 0.010011 -0.0093668 0.0069638 0 0.0093875 0.017019 0.0049332 0.022025 0.01728 0.022431 3.9217 0.014649 -0.047682 -0.064984 -0.00081527 -0.04374 -0.099898 -5.9751e-05 0.059 0.22117 0.013961 -0.019942 0.078999 0.0013907 0.0048348 0.004222 0.0017255 -0.28825
1.0664 0.0089571 0.012025 -0.014729 0.0060988 0 0.0081198 0.017453 0.0064525 0.025626 0.017564 0.026272 3.9593 0.027099 -0.015441 -0.10103 -0.0031287 -0.047962 -0.093582 0.0044635 0.086052 0.20821 0.036191 -0.02747 0.050626 0.0010054 0.0043507 0.0039091 0.0026638 -0.32073
1.0703 0.010414 0.014764 -0.0063471 0.0088843 0 0.010432 0.017229 0.010286 0.024146 0.015343 0.023781 4.01 0.05552 0.01064 -0.13397 -0.012077 -0.048673 -0.077387 -0.0067643 0.11954 0.18215 0.045105 -0.032586 0.036199 0.00080848 0.0039104 0.0039906 0.0029834 -0.33144
1.0742 0.011387 0.016755 0.0098062 0.014809 0 0.014878 0.016786 0.014199 0.019391 0.012281 0.017351 4.0793 0.086882 -0.021896 -0.087995 -0.0068201 -0.046789 -0.084616 -0.037715 0.12776 0.18977 0.022188 -0.034518 0.0055402 0.00065588 0.003538 0.0045303 0.0024498 -0.32253
1.0781 0.011599 0.016346 0.021673 0.019938 0 0.017256 0.015321 0.016727 0.015201 0.010433 0.010883 4.1618 0.058761 -0.022412 -0.095688 -0.018718 -0.044232 -0.099852 -0.012972 0.12902 0.21085 0.035393 -0.033863 0.040871 0.00045628 0.0032308 0.0052547 0.0014218 -0.29796
1.082 0.011379 0.013286 0.02256 0.019001 0 0.01403 0.012129 0.017617 0.014562 0.010172 0.0083543 4.2408 0.063926 -0.036189 -0.10319 -0.026235 -0.042956 -0.12528 -0.025278 0.1155 0.17962 0.030627 -0.032113 0.033106 0.00045075 0.0030611 0.0057785 0.00062193 -0.26426
1.0859 0.011226 0.0090553 0.016728 0.010259 0 0.0062056 0.0079349 0.017061 0.017262 0.010023 0.011674 4.2986 0.078486 -0.044061 -0.1096 -0.022679 -0.043704 -0.13902 -0.031653 0.11202 0.14231 0.023642 -0.030635 0.040015 0.0010324 0.0031573 0.0058847 0.00063604 -0.23046
1.0898 0.011134 0.0056209 0.013789 -0.0012609 0 -0.0002364 0.0044792 0.015135 0.020077 0.0086468 0.018553 4.3315 0.08643 -0.029151 -0.11401 -0.0034803 -0.045198 -0.12731 -0.0096384 0.13085 0.13097 0.02572 -0.029961 0.082935 0.0022439 0.0035567 0.0056223 0.0015047 -0.20365
1.0938 0.01049 0.0038599 0.018156 -0.006528 0 0.0011506 0.0026744 0.012101 0.01942 0.0066281 0.022888 4.355 0.11487 0.018225 -0.10677 0.03501 -0.044653 -0.1024 -0.027906 0.1368 0.11961 0.025332 -0.029844 0.02197 0.0035175 0.0040842 0.005185 0.0027025 -0.18278
1.0977 0.0087333 0.0031255 0.024671 -0.00026349 0 0.011081 0.0014849 0.0088863 0.01428 0.0057943 0.018967 4.3945 0.10877 0.018642 -0.1066 0.026682 -0.039794 -0.1082 -0.020762 0.13922 0.15053 0.024021 -0.02975 -0.0042747 0.0040406 0.0044152 0.004738 0.0035079 -0.15766
1.1016 0.0061141 0.0022328 0.024643 0.013138 0 0.022437 -0.00096096 0.006691 0.0069785 0.006689 0.006835 4.4654 0.099713 -0.015857 -0.12771 0.01383 -0.031021 -0.10174 -0.014824 0.12958 0.14006 0.0041223 -0.029203 0.014798 0.0034759 0.0043078 0.0043608 0.0034795 -0.11674
1.1055 0.003657 0.00073432 0.015439 0.022009 0 0.025151 -0.005042 0.0058432 0.0011417 0.0072186 -0.0064608 4.5604 0.096474 -0.041236 -0.13715 0.018059 -0.021731 -0.10405 -0.025508 0.12 0.10583 -0.010506 -0.02777 0.037372 0.0023327 0.0038114 0.0041065 0.0026954 -0.058269
1.1094 0.0022506 -0.00079295 0.0032606 0.017243 0 0.014652 -0.0087047 0.0052172 -0.0012634 0.0045008 -0.012187 4.6538 0.10138 0.0055556 -0.080036 0.05711 -0.016044 -0.16091 -0.065923 0.13206 0.10502 0.022245 -0.025059 -0.005166 0.0015613 0.0032568 0.004049 0.001626 0.0055632
1.1133 0.0017407 -0.0015778 -0.0036522 0.00096279 0 -0.0034811 -0.0092278 0.0031438 -0.0012077 -0.0016716 -0.0078449 4.7219 0.091221 -0.017403 -0.059545 0.073316 -0.015553 -0.10493 -0.027725 0.12239 0.057002 -0.017783 -0.021012 -0.034746 0.0017005 0.0030178 0.0042329 0.000788 0.056519
1.1172 0.00099659 -0.0015728 -0.003805 -0.01451 0 -0.017316 -0.0060656 -0.00090022 -0.0012163 -0.0076123 -7.7636e-05 4.7613 0.08398 -0.010848 -0.065283 0.075332 -0.017963 -0.11947 -0.040232 0.13216 0.056485 -0.035894 -0.016281 -0.044815 0.0023866 0.003244 0.0045857 0.0004565 0.08384
1.1211 -0.0010258 -0.0014682 -0.0036552 -0.017258 0 -0.018107 -0.0017613 -0.005602 -0.0028111 -0.008732 0.0011827 4.7901 0.06022 0.0021673 -0.091637 0.07604 -0.019054 -0.13114 -0.062228 0.12231 0.06686 -0.040581 -0.012135 -0.055793 0.0027174 0.0037803 0.0049271 0.00060711 0.091427
1.125 -0.0042422 -0.0019031 -0.010059 -0.006509 0 -0.0075035 0.0002297 -0.0089992 -0.005246 -0.0042464 -0.0074691 4.8323 0.025699 0.012998 -0.12537 0.080885 -0.016398 -0.1068 -0.066383 0.091471 0.0637 -0.038446 -0.0097334 -0.06981 0.0021408 0.0043175 0.0051064 0.0010503 0.092747
1.1289 -0.007467 -0.0028554 -0.022264 0.0065507 0 0.003895 -0.0012892 -0.0104 -0.0066198 0.0012148 -0.018668 4.8979 0.04619 0.04141 -0.1294 0.081594 -0.011426 -0.083858 -0.040385 0.12205 0.035795 -0.034369 -0.0092797 -0.048199 0.0010126 0.0046195 0.0051438 0.0015942 0.099356
1.1328 -0.0095043 -0.0038963 -0.032106 0.0088793 0 0.0054332 -0.0043532 -0.010973 -0.0061084 0.0012867 -0.02058 4.9775 0.060306 -0.0071087 -0.089959 0.073508 -0.0078668 -0.094055 -0.048618 0.088622 0.057524 -0.028268 -0.009829 -0.058176 0.00028096 0.0046367 0.0052134 0.0021108 0.11432
1.1367 -0.010225 -0.0049294 -0.032092 -0.0027303 0 -0.0049528 -0.0061545 -0.012281 -0.005047 -0.0062349 -0.0085132 5.0526 0.048149 -0.015283 -0.076844 0.092056 -0.0079727 -0.098167 -0.04822 0.056578 0.047101 -0.021782 -0.009914 -0.09187 0.00059851 0.0044537 0.005454 0.0025103 0.13544
1.1406 -0.010572 -0.0064529 -0.022646 -0.019139 0 -0.019576 -0.0061227 -0.014305 -0.0058214 -0.016924 0.0092712 5.1122 0.02268 0.00078256 -0.093504 0.12239 -0.010115 -0.09665 -0.03936 0.04678 0.037446 -0.013744 -0.0083746 -0.11458 0.0017132 0.0041765 0.0057827 0.0027066 0.16229
1.1445 -0.011543 -0.0089646 -0.011007 -0.027529 0 -0.027826 -0.0064538 -0.015223 -0.0096863 -0.02333 0.0178 5.1594 0.0056404 0.00032518 -0.12367 0.13891 -0.010118 -0.097705 -0.02929 0.07024 0.078578 -0.0032276 -0.0046643 -0.08884 0.0027054 0.003882 0.0059104 0.0026365 0.19782
1.1484 -0.013237 -0.012205 -0.0035803 -0.022819 0 -0.024712 -0.0094891 -0.013426 -0.015589 -0.0215 0.0085261 5.2047 0.026632 0.010261 -0.045509 0.13423 -0.0051235 -0.10704 0.003908 0.097156 0.074877 -0.0039905 0.0013819 -0.072682 0.0028181 0.003643 0.0055801 0.0023141 0.24271
1.1523 -0.014953 -0.015218 -0.00048599 -0.011331 0 -0.014044 -0.014786 -0.0097533 -0.021001 -0.014362 -0.012728 5.2544 -0.018895 0.0053208 -0.069957 0.11866 0.0036483 -0.081672 -0.024483 0.080524 0.043814 0.0013868 0.0096631 -0.071157 0.0020842 0.0035422 0.0048278 0.001861 0.29012
1.1563 -0.016175 -0.017314 0.0019206 -0.0041217 0 -0.0044366 -0.019157 -0.0074419 -0.02386 -0.0089072 -0.03055 5.3061 -0.033743 -0.0068692 -0.077953 0.12575 0.011843 -0.053467 -0.041899 0.10297 0.033645 -0.014757 0.019381 -0.069662 0.0011981 0.0036182 0.0040189 0.0014723 0.32912
1.1602 -0.017314 -0.018903 0.0041966 -0.0070725 0 -0.0024259 -0.019836 -0.0094692 -0.023863 -0.0099913 -0.033109 5.3542 -0.00017532 -0.018221 -0.044469 0.1573 0.015697 -0.03369 -0.033617 0.16235 0.052354 -0.040419 0.028575 -0.050729 0.00083188 0.003794 0.0036009 0.0013298 0.35491
1.1641 -0.019334 -0.02117 0.0013779 -0.017011 0 -0.0085248 -0.017494 -0.015713 -0.02225 -0.0166 -0.021707 5.3985 0.012764 -0.015306 -0.04516 0.17744 0.015094 -0.014892 -0.047236 0.15121 0.063452 -0.0077166 0.034632 0.017299 0.0010942 0.0038975 0.0037632 0.0015124 0.37539
1.168 -0.022606 -0.024734 -0.011392 -0.026327 0 -0.018451 -0.01586 -0.022767 -0.020685 -0.023695 -0.0084865 5.4437 0.0033889 -0.040117 -0.041209 0.15847 0.013296 -0.058864 -0.03456 0.13823 0.08283 -0.017384 0.036008 -0.046571 0.0016033 0.0037982 0.0042876 0.0019484 0.40566
1.1719 -0.026232 -0.028676 -0.031262 -0.030346 0 -0.027168 -0.018167 -0.026759 -0.020407 -0.027265 -0.0053105 5.4925 0.01838 -0.038923 -0.017596 0.14016 0.013912 -0.056132 -0.019482 0.12835 0.072316 -0.026431 0.033904 -0.019136 0.0019898 0.0035537 0.0047146 0.002444 0.45457
1.1758 -0.028669 -0.031081 -0.047435 -0.030181 0 -0.031944 -0.024013 -0.02661 -0.022071 -0.027478 -0.014478 5.5385 0.026135 -0.031012 0.0068099 0.12874 0.018066 -0.027658 -0.010911 0.12712 0.052971 -0.022766 0.032141 0.028852 0.0022441 0.0034153 0.0046889 0.0027842 0.51621
1.1797 -0.02912 -0.030748 -0.050179 -0.029522 0 -0.032776 -0.02984 -0.024724 -0.025792 -0.027326 -0.028969 5.569 -7.37e-05 -0.040286 0.013221 0.1252 0.024138 -0.010195 -0.013982 0.13561 0.04687 -0.0039044 0.034721 0.013382 0.0025659 0.0036568 0.0042094 0.0028609 0.57495
1.1836 -0.0283 -0.028433 -0.04052 -0.030129 0 -0.031263 -0.032486 -0.024605 -0.030884 -0.028906 -0.040208 5.5778 0.0093551 -0.071541 0.0081491 0.11648 0.029741 -0.062537 -0.017958 0.12087 0.036165 -0.017243 0.042759 -0.028923 0.0029557 0.0043513 0.0035959 0.002745 0.61893
1.1875 -0.027733 -0.026287 -0.030143 -0.031005 0 -0.029525 -0.03213 -0.027779 -0.035654 -0.031476 -0.044923 5.5741 0.002222 -0.050209 -0.011635 0.13355 0.033672 -0.072964 -0.040536 0.14625 0.043868 -0.012814 0.053403 -0.027815 0.0030717 0.0052773 0.0032234 0.0026314 0.64842
1.1914 -0.028198 -0.025929 -0.030509 -0.031125 0 -0.029468 -0.031654 -0.032816 -0.038007 -0.032976 -0.045317 5.5788 0.0079082 -0.06944 -0.02993 0.14915 0.03614 -0.071267 -0.059064 0.16373 0.057698 -0.028718 0.061885 0.00016064 0.0025618 0.0060318 0.0032483 0.0026767 0.67084
1.1953 -0.028877 -0.026981 -0.041502 -0.031385 0 -0.031767 -0.033284 -0.03698 -0.036916 -0.032722 -0.044507 5.6079 0.0144 -0.1229 -0.045197 0.15291 0.037697 -0.059503 -0.073821 0.16387 0.069526 -0.056697 0.065147 0.034787 0.0015311 0.0062678 0.0035375 0.0028516 0.68895
1.1992 -0.028112 -0.027538 -0.051083 -0.03297 0 -0.034818 -0.036171 -0.038541 -0.033582 -0.032015 -0.043386 5.6574 -0.023155 -0.13411 -0.065104 0.14153 0.03852 -0.022461 -0.10061 0.15941 0.070515 -0.053621 0.064001 0.0444 0.00060913 0.0058944 0.0038297 0.0029497 0.69559
1.2031 -0.025129 -0.026151 -0.046766 -0.034368 0 -0.035072 -0.037408 -0.037519 -0.030883 -0.032128 -0.041775 5.7028 0.041829 -0.095286 -0.046634 0.14659 0.038775 -0.056717 -0.08152 0.14165 0.087562 -0.032566 0.062057 -0.0077992 0.00046919 0.0051257 0.0039754 0.0027746 0.6811
1.207 -0.021079 -0.023425 -0.027866 -0.031596 0 -0.029635 -0.03527 -0.034666 -0.031126 -0.032367 -0.040784 5.7168 0.027091 -0.030546 -0.02299 0.13882 0.03912 -0.089426 -0.069103 0.1487 0.091904 -0.030268 0.062487 0.028261 0.0012224 0.0043695 0.0040527 0.002356 0.64506
1.2109 -0.01836 -0.02165 -0.0066155 -0.02264 0 -0.01958 -0.031088 -0.030352 -0.033882 -0.030775 -0.04197 5.6905 0.011114 -0.011937 -0.018425 0.13895 0.040125 -0.083046 -0.065548 0.15932 0.078814 -0.033306 0.065514 0.063594 0.002273 0.0040186 0.0042683 0.0019837 0.59924
1.2148 -0.018772 -0.022819 0.002756 -0.011606 0 -0.010725 -0.027791 -0.02476 -0.036002 -0.026841 -0.043671 5.641 0.042809 -0.067809 -0.045657 0.15649 0.040892 -0.035854 -0.067662 0.15828 0.058436 -0.034257 0.068657 0.035235 0.002803 0.0042364 0.0047353 0.0019883 0.55775
1.2188 -0.022158 -0.026873 -0.0037775 -0.0071547 0 -0.010091 -0.026838 -0.018925 -0.034118 -0.022915 -0.039765 5.6002 0.028696 -0.058184 -0.081704 0.15173 0.038664 -0.084595 -0.057667 0.15813 0.10323 -0.057061 0.069156 -0.0056804 0.0024561 0.0048386 0.0053218 0.0024375 0.52485
1.2227 -0.026668 -0.031788 -0.017982 -0.015243 0 -0.020145 -0.026916 -0.014924 -0.027609 -0.022234 -0.024474 5.5921 0.016749 -0.052961 -0.076286 0.15016 0.030727 -0.076003 -0.081533 0.14199 0.047673 -0.054754 0.066166 0.013236 0.0016089 0.0053626 0.0057111 0.0030218 0.49389
1.2266 -0.030308 -0.035278 -0.028388 -0.032675 0 -0.035723 -0.02576 -0.014476 -0.019403 -0.025283 0.00020686 5.618 0.036086 -0.043398 -0.083151 0.14302 0.017454 -0.093076 -0.077665 0.13781 0.029204 -0.046771 0.060924 -0.0026524 0.0010042 0.0053424 0.0056447 0.0032653 0.45868
1.2305 -0.032308 -0.036484 -0.030714 -0.048267 0 -0.046965 -0.022945 -0.017245 -0.013821 -0.028529 0.022525 5.6578 0.065022 -0.0407 -0.076304 0.13271 0.003583 -0.10606 -0.06126 0.14403 0.043244 -0.041531 0.055218 -0.025857 0.0011038 0.0046496 0.0051581 0.0028986 0.42491
1.2344 -0.033213 -0.03616 -0.029794 -0.051588 0 -0.046585 -0.020444 -0.02083 -0.013283 -0.027467 0.028535 5.6862 0.05837 -0.064894 0.0024002 0.1263 -0.0041703 -0.039356 -0.078713 0.14735 0.031953 -0.045283 0.049984 0.020526 0.0017341 0.0036483 0.0046071 0.0020748 0.4085
1.2383 -0.033873 -0.035476 -0.032592 -0.041699 0 -0.035713 -0.020345 -0.022824 -0.016738 -0.021374 0.013739 5.6887 0.035126 -0.040345 -0.08293 0.10886 -0.001798 -0.027507 -0.068384 0.1124 0.041311 -0.054295 0.045359 0.0061862 0.0022924 0.0029825 0.0044353 0.0012357 0.42182
1.2422 -0.034484 -0.034789 -0.0406 -0.027828 0 -0.023256 -0.022383 -0.023053 -0.021029 -0.014935 -0.012047 5.6663 0.046483 -0.043479 -0.084242 0.14656 0.0088743 -0.017741 -0.08013 0.1448 0.050871 -0.050992 0.041752 -0.010958 0.0022714 0.0030965 0.0048434 0.00075176 0.46201
1.2461 -0.034585 -0.033573 -0.049213 -0.021232 0 -0.019001 -0.024215 -0.023694 -0.023811 -0.014643 -0.032213 5.6284 0.064245 -0.030696 -0.042611 0.18273 0.021513 0.0065498 -0.079008 0.19658 0.068137 -0.043667 0.040505 -0.0033774 0.0016337 0.003855 0.0056201 0.00066574 0.51427
1.25 -0.033837 -0.031391 -0.053344 -0.025664 0 -0.025963 -0.024287 -0.027023 -0.025353 -0.022959 -0.037246 5.583 0.071878 -0.0018222 -0.0017851 0.18583 0.030178 0.049291 -0.053809 0.23099 0.090269 -0.034672 0.043316 0.032299 0.00077138 0.0046161 0.0062783 0.00075771 0.56689
1.2539 -0.032654 -0.028754 -0.052262 -0.035003 0 -0.038199 -0.024095 -0.033014 -0.027808 -0.035716 -0.032364 5.5321 0.07068 -0.058479 -0.03503 0.16325 0.033714 0.088687 -0.040935 0.21637 0.08882 -0.013102 0.050993 0.047283 0.00016995 0.0047469 0.0064018 0.00083427 0.62201
1.2578 -0.031982 -0.026968 -0.048706 -0.03972 0 -0.045801 -0.027055 -0.03923 -0.032859 -0.045317 -0.031659 5.4747 0.077908 -0.044631 -0.031782 0.18353 0.035951 0.044724 -0.053566 0.24253 0.078477 -0.0074517 0.062721 0.064697 9.2955e-05 0.0041623 0.0059296 0.00093325 0.6902
1.2617 -0.032478 -0.027145 -0.044554 -0.0358 0 -0.042929 -0.034878 -0.04313 -0.039996 -0.046935 -0.044115 5.4118 0.083132 -0.01757 0.0096527 0.2007 0.04169 0.0013312 -0.045972 0.26344 0.093806 0.00070809 0.076336 0.080897 0.00049176 0.0034021 0.0051617 0.0012383 0.77402
1.2656 -0.033906 -0.029345 -0.038942 -0.027966 0 -0.032403 -0.045176 -0.044424 -0.046804 -0.042124 -0.064638 5.3469 0.094069 0.014343 0.04737 0.20803 0.052096 0.0049244 -0.019634 0.28247 0.13224 0.013536 0.089149 0.08366 0.0011127 0.0031537 0.0044982 0.0018083 0.8581
1.2695 -0.03532 -0.032541 -0.03097 -0.024845 0 -0.023307 -0.052998 -0.045042 -0.050784 -0.036843 -0.078455 5.2818 0.1185 0.050177 0.032047 0.20713 0.063469 0.086323 0.011096 0.31117 0.17787 0.028021 0.098696 0.062654 0.0016576 0.0036436 0.0041465 0.0024266 0.91704
1.2734 -0.035805 -0.035307 -0.02293 -0.030982 0 -0.023632 -0.054962 -0.046767 -0.051031 -0.036035 -0.074607 5.2136 0.086597 0.070918 0.020949 0.21565 0.070257 0.072549 -0.013418 0.32297 0.12942 0.0033347 0.10335 0.087091 0.0019045 0.0044598 0.0040397 0.0027522 0.93407
1.2773 -0.035085 -0.036575 -0.01909 -0.042833 0 -0.033794 -0.051899 -0.048999 -0.048546 -0.039764 -0.055943 5.1368 0.099775 0.061127 0.036999 0.20419 0.069518 0.079303 -0.0060881 0.28698 0.14618 0.017152 0.10305 0.066212 0.0017846 0.0049694 0.0040021 0.0026391 0.91246
1.2813 -0.033516 -0.036006 -0.0207 -0.051647 0 -0.046028 -0.047448 -0.04903 -0.045271 -0.043976 -0.036619 5.0488 0.12612 0.059801 0.039882 0.1837 0.063037 0.03567 -0.0010691 0.26214 0.17111 0.029286 0.099822 0.069402 0.0014149 0.0049207 0.0039777 0.0023002 0.86915
1.2852 -0.031632 -0.033994 -0.023302 -0.050214 0 -0.050149 -0.0442 -0.044628 -0.042777 -0.044526 -0.029849 4.9533 0.13779 0.066305 0.016804 0.16199 0.055546 -0.049429 -0.00036725 0.26513 0.17483 0.028626 0.097064 0.10411 0.0010505 0.0046351 0.0040917 0.0021335 0.81796
1.2891 -0.029738 -0.031482 -0.020673 -0.038009 0 -0.041385 -0.041451 -0.036409 -0.041412 -0.040522 -0.037148 4.8576 0.095361 0.02912 -0.01808 0.14737 0.05079 -0.060729 0.033849 0.26904 0.14546 0.03436 0.097262 0.10375 0.00093808 0.004605 0.0044946 0.0023651 0.75996
1.293 -0.027867 -0.029586 -0.012142 -0.021432 0 -0.02439 -0.036735 -0.027682 -0.040163 -0.034357 -0.048083 4.7651 0.12143 0.08914 -0.019517 0.14437 0.048704 0.028392 0.011723 0.28317 0.15058 0.042654 0.099434 0.081602 0.001153 0.00492 0.0051499 0.0028501 0.68903
1.2969 -0.025963 -0.02897 -0.0051581 -0.00969 0 -0.010234 -0.02922 -0.021917 -0.037168 -0.029126 -0.049711 4.6709 0.12682 0.11476 -0.037654 0.12073 0.045771 0.039687 0.0097252 0.25555 0.15948 0.04635 0.098772 0.075649 0.0015548 0.0051345 0.0057839 0.0032181 0.60456
1.3008 -0.024025 -0.029253 -0.0090517 -0.0091997 0 -0.0082903 -0.021125 -0.020191 -0.030795 -0.026155 -0.036929 4.5661 0.10837 0.093644 -0.045369 0.09567 0.038014 -0.0094904 0.012713 0.22172 0.15681 0.052313 0.089729 0.071223 0.0019127 0.0047466 0.0060576 0.0032122 0.51597
1.3047 -0.022074 -0.029024 -0.025317 -0.019552 0 -0.018919 -0.015615 -0.02078 -0.020953 -0.024511 -0.015547 4.4471 0.07476 0.034769 -0.022784 0.090924 0.024255 -0.077257 0.0019674 0.21435 0.13696 0.065741 0.070712 0.052848 0.002087 0.003813 0.0058165 0.0028867 0.43435
1.3086 -0.0201 -0.02677 -0.044426 -0.033182 0 -0.032694 -0.013539 -0.020898 -0.0098142 -0.022266 0.0029804 4.3206 0.052821 0.0083119 -0.07351 0.10706 0.0073265 -0.10192 0.0073136 0.16547 0.16056 0.066671 0.046495 0.042746 0.0020932 0.0030384 0.0052077 0.0024899 0.36183
1.3125 -0.018104 -0.022159 -0.053328 -0.039484 0 -0.037299 -0.012644 -0.018789 -0.0010491 -0.018081 0.009866 4.1993 0.038916 0.031824 -0.099805 0.072863 -0.0075027 -0.10728 -0.0017881 0.12989 0.15289 0.057551 0.025714 0.032964 0.0019969 0.0031778 0.0045772 0.0021876 0.29169
1.3164 -0.016172 -0.016563 -0.04696 -0.031782 0 -0.027219 -0.010151 -0.014504 0.0024278 -0.012071 0.0041978 4.0905 -0.0047694 0.023221 -0.10145 0.057357 -0.015775 -0.12775 -0.0052228 0.095505 0.14362 0.048975 0.014938 0.045037 0.0017803 0.0042939 0.004241 0.0019373 0.2198
1.3203 -0.01441 -0.012168 -0.032507 -0.012909 0 -0.0086207 -0.0058693 -0.0092823 0.00070978 -0.0058467 -0.0073931 3.9882 -0.051691 -0.029459 -0.077275 0.073749 -0.016644 -0.14805 0.00060192 0.071156 0.14957 0.042908 0.014081 0.079551 0.0013609 0.0056065 0.0043042 0.0016392 0.15391
1.3242 -0.012766 -0.010258 -0.022045 0.0054258 0 0.0050066 -0.0024273 -0.0046174 -0.0028535 -0.0018168 -0.015271 3.8773 -0.019 -0.093834 -0.025679 0.1017 -0.013344 -0.1118 0.0092082 0.083761 0.18573 0.036155 0.017087 0.12224 0.0007659 0.0061322 0.0046294 0.0013733 0.10907
1.3281 -0.010967 -0.010187 -0.020841 0.010588 0 0.0035978 -0.0023727 -0.0017704 -0.0040943 -0.0017935 -0.012691 3.7463 -0.055161 -0.08532 -0.090115 0.074659 -0.010883 -0.11381 -0.011168 0.053672 0.18008 0.053704 0.017307 0.10668 0.00025621 0.0055423 0.0049378 0.0014143 0.09262
1.332 -0.0087401 -0.01002 -0.02291 -0.0008271 0 -0.010849 -0.005336 -0.0015126 -0.0014493 -0.0053706 -0.00023176 3.5983 -0.075847 -0.096058 -0.15411 0.079418 -0.012396 -0.14491 -0.01472 0.028155 0.2004 0.046347 0.012837 0.12667 0.00019961 0.0044361 0.0049619 0.0019531 0.095154
1.3359 -0.0061677 -0.0083185 -0.018031 -0.019115 0 -0.02522 -0.0083614 -0.0036649 0.0025815 -0.0093895 0.013781 3.4489 -0.084669 -0.11421 -0.17724 0.089554 -0.016783 -0.15731 -0.017102 0.016875 0.2076 0.04176 0.0072211 0.14774 0.0007462 0.0037757 0.0045842 0.0027916 0.098338
1.3398 -0.0037915 -0.0054277 -0.0028049 -0.028382 0 -0.025737 -0.0090059 -0.0067225 0.0035121 -0.0096849 0.018175 3.3133 -0.087095 -0.12711 -0.14587 0.08726 -0.019583 -0.12389 -0.024348 0.026472 0.18841 0.056434 0.0052694 0.14046 0.0016075 0.0040233 0.0039188 0.003367 0.092393
1.3438 -0.0022363 -0.0030593 0.015503 -0.019649 0 -0.0096343 -0.0077571 -0.0083946 -0.0010467 -0.0044784 0.0071623 3.1939 -0.080706 -0.13192 -0.13318 0.10516 -0.016726 -0.096249 0.0088671 0.064962 0.25392 0.053049 0.0082175 0.10429 0.0022035 0.0047921 0.003289 0.0031652 0.084702
1.3477 -0.0016368 -0.0025925 0.025857 0.0009223 0 0.011854 -0.0071022 -0.0071829 -0.0088728 0.0033378 -0.013814 3.0803 -0.069292 -0.12787 -0.13198 0.077759 -0.0083139 -0.1184 0.0085143 0.056397 0.26837 0.032884 0.012778 0.06341 0.00211 0.0052997 0.0030709 0.0021863 0.089631
1.3516 -0.0014308 -0.003753 0.0237 0.016596 0 0.02227 -0.0083493 -0.0037777 -0.01465 0.007697 -0.030434 2.9604 -0.067819 -0.094215 -0.13011 0.071035 0.00081861 -0.12196 -0.020383 0.0649 0.25891 0.021579 0.014667 0.07973 0.0014238 0.0051369 0.0034518 0.0010228 0.10994
1.3555 -0.0008124 -0.0049353 0.01424 0.014361 0 0.01355 -0.0098544 -0.00071943 -0.014434 0.0042405 -0.030046 2.832 -0.083677 -0.06854 -0.1122 0.083837 0.0045801 -0.12671 -0.062153 0.078652 0.24352 0.018945 0.012847 0.11139 0.00069996 0.0045962 0.0042658 0.00043395 0.13011
1.3594 0.00050357 -0.0047946 0.0061856 -0.003387 0 -0.006915 -0.0087708 -0.00023815 -0.0091705 -0.0053562 -0.012617 2.7027 -0.12191 -0.11787 -0.059306 0.089007 0.00050651 -0.18916 -0.092657 0.05511 0.24159 0.014663 0.010256 0.067903 0.00048963 0.0042887 0.0050681 0.00076137 0.12987
1.3633 0.0019277 -0.0034911 0.0031655 -0.020505 0 -0.022006 -0.0044433 -0.0021382 -0.0039744 -0.013875 0.0079252 2.5791 -0.10465 -0.11149 -0.036688 0.13438 -0.0081132 -0.21234 -0.11084 0.095513 0.28333 -0.010929 0.010473 0.09514 0.00088536 0.0044966 0.005447 0.0016857 0.10434
1.3672 0.0024604 -0.0023581 0.0016659 -0.021169 0 -0.018897 0.0004368 -0.0038767 -0.0036065 -0.014171 0.014731 2.4578 -0.10291 -0.046518 -0.075237 0.16136 -0.014934 -0.17309 -0.13257 0.073043 0.2697 -0.022349 0.01379 0.11704 0.0014764 0.0049305 0.0053432 0.0025257 0.068903
1.3711 0.0016141 -0.0023797 -0.0032953 -0.0039804 0 0.00028882 0.0024677 -0.0029839 -0.008059 -0.0053297 0.0028886 2.3279 -0.11454 -0.033155 -0.084421 0.14651 -0.015979 -0.15299 -0.1477 0.043871 0.23858 -0.029763 0.016649 0.1393 0.0017401 0.005097 0.0050904 0.0027964 0.042378
1.375 -4.7703e-05 -0.0030627 -0.011771 0.016603 0 0.020112 0.0012887 0.00044941 -0.012258 0.0062657 -0.015292 2.1839 -0.13175 -0.10041 -0.038821 0.10105 -0.01312 -0.17622 -0.15701 0.035733 0.21373 -0.04454 0.014905 0.15531 0.0014963 0.0048385 0.0051051 0.0025301 0.025823
1.3789 -0.0013027 -0.0028764 -0.018813 0.022896 0 0.024403 0.00029175 0.0037591 -0.010321 0.012264 -0.020424 2.0345 -0.12967 -0.10258 -0.053524 0.12338 -0.012428 -0.14305 -0.18804 0.023044 0.19686 -0.087965 0.0076642 0.12343 0.0010189 0.0044645 0.0054864 0.0021123 0.00027048
1.3828 -0.0012963 -0.00084883 -0.020216 0.009409 0 0.0093254 0.0032086 0.0043285 -0.00077495 0.0094838 -0.0034969 1.8967 -0.13239 -0.10787 -0.05766 0.13475 -0.018674 -0.19272 -0.15321 -0.0057927 0.18498 -0.07109 -0.0019504 0.099696 0.00073964 0.0043659 0.0059034 0.0018458 -0.051946
1.3867 -0.00030584 0.0022548 -0.017136 -0.012588 0 -0.013755 0.0099513 0.0022731 0.011795 0.0024195 0.025046 1.7796 -0.11347 -0.098376 -0.057553 0.13109 -0.030736 -0.19355 -0.12754 -0.0076376 0.1594 -0.065122 -0.0096048 0.069509 0.00086136 0.004569 0.005909 0.0016847 -0.12312
1.3906 0.00044963 0.004347 -0.014393 -0.025074 0 -0.027648 0.016117 0.00039468 0.020122 -0.0011703 0.043478 1.6717 -0.092477 -0.089151 -0.050868 0.13208 -0.041995 -0.16601 -0.12681 -0.00091333 0.13503 -0.077841 -0.013255 0.043031 0.001239 0.0047305 0.0054032 0.001379 -0.17915
1.3945 -0.00019543 0.0036779 -0.014731 -0.018656 0 -0.023021 0.016904 0.0012929 0.019822 0.0025061 0.037533 1.5488 -0.097309 -0.10354 -0.035604 0.15946 -0.045514 -0.1608 -0.15155 -0.014063 0.13292 -0.10428 -0.014143 0.034704 0.0015906 0.0045702 0.0047883 0.00084644 -0.18544
1.3984 -0.0024025 0.0002447 -0.015908 8.4592e-05 0 -0.0052984 0.011591 0.00447 0.012496 0.009865 0.013051 1.395 -0.086026 -0.16235 -0.050182 0.13752 -0.039544 -0.13051 -0.12863 0.030274 0.12552 -0.14661 -0.014786 0.024196 0.0017775 0.004241 0.0046224 0.00036512 -0.13623
1.4023 -0.0052117 -0.0042488 -0.013908 0.014924 0 0.010313 0.0040536 0.0064353 0.0039199 0.013342 -0.0090191 1.2198 -0.086764 -0.13393 -0.042865 0.13629 -0.028692 -0.13821 -0.12487 0.011291 0.087883 -0.13511 -0.016261 0.029579 0.0018668 0.0041981 0.0050695 0.00036749 -0.059028
1.4063 -0.0073066 -0.0077429 -0.0083096 0.013705 0 0.011153 -0.0011478 0.0039151 -0.0009352 0.0082575 -0.010927 1.0532 -0.061151 -0.096767 -0.012323 0.15825 -0.019808 -0.13163 -0.11305 0.024138 0.053077 -0.11716 -0.017325 0.038503 0.0019583 0.004686 0.0056834 0.0010199 0.010428
1.4102 -0.0079781 -0.0092612 -0.003227 -0.0024107 0 -0.0032023 -0.0030413 -0.0028593 -0.0017679 -0.0031661 0.006485 0.92155 -0.01344 -0.091058 0.01852 0.18866 -0.016242 -0.098284 -0.095248 0.076596 0.012003 -0.11494 -0.015695 0.045519 0.0020111 0.0054053 0.0057806 0.0019978 0.058911
1.4141 -0.0075211 -0.0093289 -0.002488 -0.021002 0 -0.021182 -0.0045297 -0.010019 -0.0025832 -0.013971 0.024739 0.82512 -0.0061745 -0.13128 -0.019004 0.18134 -0.015341 -0.070146 -0.11335 0.066607 -0.10586 -0.13086 -0.0098632 0.051008 0.0018799 0.0057565 0.0050919 0.0026945 0.10295
1.418 -0.0068512 -0.0092721 -0.0047666 -0.028783 0 -0.028654 -0.0085955 -0.013336 -0.007667 -0.018419 0.023753 0.73721 0.040532 -0.079712 0.002897 0.14796 -0.011183 -0.087313 -0.070997 0.10255 -0.020006 -0.10992 0.00016825 0.053799 0.0015153 0.005444 0.0040716 0.002696 0.16691
1.4219 -0.0067863 -0.010162 -0.0048753 -0.021391 0 -0.019937 -0.014616 -0.011923 -0.017463 -0.016257 -0.0012415 0.6259 0.04402 -0.069818 -0.0093875 0.12256 -7.8699e-05 -0.037087 -0.079523 0.11759 -0.002186 -0.090484 0.013214 0.036306 0.0010873 0.0048094 0.0035292 0.0021083 0.25459
1.4258 -0.0076003 -0.0122 -0.00041816 -0.0055866 0 -0.0020753 -0.018774 -0.0089784 -0.027812 -0.011989 -0.036024 0.47887 0.039042 -0.082626 -0.017619 0.11152 0.015819 0.040583 -0.086274 0.12831 -0.01761 -0.078355 0.027284 0.012982 0.00086897 0.0045167 0.0038904 0.0014487 0.34227
1.4297 -0.0090856 -0.014755 0.0037505 0.0064193 0 0.010555 -0.018126 -0.008974 -0.033106 -0.010576 -0.059003 0.30977 0.059904 -0.0839 0.015555 0.11205 0.029698 0.091762 -0.039602 0.15411 -0.0074225 -0.072388 0.039643 0.00085107 0.00098471 0.0048811 0.0047775 0.0012064 0.39904
1.4336 -0.010866 -0.01678 -0.0007199 0.0055439 0 0.0071026 -0.013982 -0.013884 -0.030714 -0.013716 -0.057617 0.14213 0.023816 -0.052592 -0.00025688 0.070851 0.035036 0.089115 -0.04744 0.16098 0.0061366 -0.042081 0.047295 0.0081998 0.0012859 0.0055296 0.0053354 0.0014571 0.41353
1.4375 -0.012573 -0.017272 -0.016522 -0.0083996 0 -0.01148 -0.010947 -0.021676 -0.023144 -0.019415 -0.036451 -0.012624 0.0060064 -0.04819 -0.020942 0.08 0.030375 0.070259 -0.018352 0.13241 0.0034906 -0.033263 0.048539 0.029757 0.0014921 0.0057614 0.0050304 0.0018513 0.40117
1.4414 -0.013769 -0.0157 -0.035641 -0.026734 0 -0.032761 -0.012539 -0.028038 -0.016268 -0.024201 -0.012187 -0.16236 0.0022789 -0.028636 -0.010356 0.073231 0.020321 0.051145 0.00075738 0.11732 0.011867 -0.015408 0.044693 0.02231 0.0014618 0.0052619 0.0041782 0.0019536 0.38671
1.4453 -0.013871 -0.012288 -0.044691 -0.037327 0 -0.041609 -0.0178 -0.029545 -0.015016 -0.025478 -0.00097289 -0.32168 -0.0060093 0.0018623 0.0059738 0.05197 0.012144 0.025584 0.0024515 0.11609 0.032257 0.004569 0.040014 -0.0053272 0.0013218 0.0044461 0.0036855 0.0016168 0.38034
1.4492 -0.012344 -0.0080134 -0.036478 -0.032344 0 -0.031182 -0.022241 -0.025672 -0.019752 -0.022447 -0.0080683 -0.49368 -0.056187 0.0038589 -0.053287 0.067002 0.010555 -0.03106 0.0045435 0.094142 0.04705 -0.010182 0.038946 -0.0026452 0.0013304 0.004065 0.0042161 0.0010729 0.37025
1.4531 -0.009133 -0.0041492 -0.016732 -0.013853 0 -0.008067 -0.021993 -0.018511 -0.025951 -0.015936 -0.026002 -0.66463 -0.031228 0.023107 0.019535 0.086158 0.014428 -0.0011715 0.029324 0.12066 0.090021 0.026472 0.042472 0.067588 0.001619 0.0044551 0.0055453 0.00069911 0.33629
1.457 -0.0049477 -0.0015572 0.00083912 0.0067565 0 0.012393 -0.016935 -0.011038 -0.02733 -0.0080064 -0.040722 -0.81648 -0.034046 -0.0049297 0.024417 0.098875 0.017709 -0.038513 0.021055 0.10839 0.052958 0.027914 0.04678 0.077724 0.0020749 0.0051811 0.0067067 0.00069599 0.26912
1.4609 -0.0010304 -0.00022785 0.0066399 0.016226 0 0.017405 -0.010006 -0.0054414 -0.020182 -0.0013617 -0.040772 -0.94449 -0.044675 -0.041101 -0.00014117 0.10529 0.01383 -0.081838 0.014427 0.10845 0.025538 0.030796 0.045873 0.04942 0.0024669 0.0054374 0.0068093 0.00095978 0.17671
1.4648 0.0015712 0.0005551 0.0029096 0.0092763 0 0.006233 -0.0039908 -0.0022952 -0.0059417 0.0019493 -0.024035 -1.0627 -0.045505 -0.057878 -0.014535 0.10656 0.00052358 -0.086862 0.031446 0.14727 0.076588 0.05533 0.036268 0.014855 0.0026689 0.0048211 0.0057886 0.0012285 0.075072
1.4688 0.0027348 0.0015832 5.0353e-05 -0.0066935 0 -0.0094859 0.00057798 -0.0005701 0.0096782 0.002153 0.0013983 -1.1921 -0.046733 -0.08902 -0.007556 0.10523 -0.018347 -0.10759 0.030093 0.12738 0.18118 0.032366 0.019801 0.03289 0.0027468 0.0037261 0.0044274 0.001336 -0.024294
1.4727 0.0034094 0.0032077 0.0058709 -0.016795 0 -0.015054 0.0045164 0.0017307 0.020296 0.0020973 0.022608 -1.3436 -0.029561 -0.089767 0.015452 0.10906 -0.035277 -0.14516 -0.0164 0.12143 0.19219 0.027366 0.0021209 0.0083312 0.0028361 0.0029877 0.003661 0.0013392 -0.11771
1.4766 0.0049873 0.0053619 0.018564 -0.010569 0 -0.0044049 0.0078303 0.0063708 0.022765 0.0052375 0.030457 -1.5101 -0.052039 -0.13303 0.0023431 0.10295 -0.044223 -0.1399 -0.057567 0.11345 0.1995 0.021811 -0.011754 -0.0057425 0.0029579 0.0031356 0.0038193 0.001429 -0.20348
1.4805 0.0083155 0.0079567 0.029673 0.0090268 0 0.015245 0.0093331 0.013508 0.01885 0.012488 0.025849 -1.6747 -0.091672 -0.19465 -0.039981 0.096021 -0.044665 -0.11734 -0.0828 0.09424 0.20488 0.0086747 -0.020852 -0.013027 0.0029748 0.0039658 0.0044699 0.0017348 -0.27736
1.4844 0.013082 0.011114 0.032915 0.027793 0 0.029662 0.008684 0.021141 0.013738 0.020908 0.01867 -1.8254 -0.088754 -0.20646 -0.078591 0.10893 -0.041642 -0.14275 -0.095023 0.055656 0.17723 -0.015942 -0.027856 -0.040064 0.0027246 0.0047914 0.0049278 0.0022095 -0.33611
1.4883 0.018056 0.014966 0.029492 0.032487 0 0.029611 0.0082518 0.026241 0.012528 0.026011 0.019432 -1.9634 -0.080392 -0.19568 -0.059346 0.14382 -0.041737 -0.19722 -0.10605 0.086422 0.15741 -0.017766 -0.035734 -0.020742 0.002185 0.0050703 0.0048905 0.0026764 -0.38459
1.4922 0.022011 0.019324 0.025243 0.022593 0 0.018567 0.011985 0.027107 0.017099 0.025978 0.029959 -2.0993 -0.081977 -0.20116 -0.056207 0.11071 -0.048103 -0.25237 -0.12302 0.092801 0.18392 -0.016102 -0.04484 -0.014966 0.0015033 0.0047978 0.0046056 0.0029661 -0.436
1.4961 0.024615 0.02373 0.023964 0.010915 0 0.009572 0.021721 0.025046 0.02535 0.023767 0.041364 -2.2426 -0.080826 -0.21113 -0.060116 0.085501 -0.058381 -0.2547 -0.1338 0.073402 0.18435 -0.027244 -0.053049 -0.044161 0.00088436 0.004357 0.0044846 0.0030093 -0.50217
1.5 0.026605 0.027929 0.024546 0.012048 0 0.013959 0.034578 0.023624 0.033106 0.024655 0.041983 -2.3941 -0.07788 -0.21894 -0.068827 0.10164 -0.067049 -0.19206 -0.13931 0.039401 0.1404 -0.052266 -0.058361 -0.09193 0.00046942 0.0040807 0.0046206 0.0028281 -0.58252
1.5039 0.029128 0.032217 0.024318 0.028988 0 0.031582 0.044495 0.025796 0.03717 0.0312 0.028795 -2.5473 -0.10936 -0.22757 -0.097328 0.10649 -0.070121 -0.14225 -0.17372 0.037464 0.15681 -0.055842 -0.061145 -0.039404 0.0003157 0.0040006 0.0047129 0.00248 -0.66324
1.5078 0.032815 0.037119 0.023663 0.050176 0 0.050883 0.046995 0.031366 0.037359 0.040409 0.011763 -2.6937 -0.10717 -0.22158 -0.12637 0.12065 -0.068272 -0.2091 -0.15312 0.025904 0.17843 -0.068957 -0.063904 -0.013318 0.00044409 0.0039764 0.004447 0.0020386 -0.72837
1.5117 0.037325 0.042601 0.02596 0.05976 0 0.058615 0.042857 0.037215 0.036209 0.046143 0.0061792 -2.8275 -0.073415 -0.21338 -0.11833 0.13341 -0.065914 -0.2019 -0.15187 0.0037019 0.17505 -0.10695 -0.069078 -0.024566 0.00084251 0.00396 0.0039 0.0016236 -0.77275
1.5156 0.041685 0.047665 0.033019 0.051717 0 0.050798 0.037268 0.040239 0.036805 0.04478 0.01926 -2.9482 -0.039889 -0.20037 -0.098542 0.14065 -0.067277 -0.15634 -0.17165 -0.015498 0.16282 -0.13731 -0.077137 -0.062835 0.0013962 0.0040479 0.0035305 0.0014034 -0.80522
1.5195 0.04507 0.050948 0.041921 0.034989 0 0.03575 0.035351 0.040263 0.04049 0.038821 0.043183 -3.0592 -0.042434 -0.17822 -0.10602 0.14016 -0.072992 -0.15819 -0.19706 -0.016184 0.16844 -0.11899 -0.086569 -0.10868 0.0018547 0.004278 0.0037478 0.0015098 -0.84023
1.5234 0.047333 0.051917 0.047735 0.025313 0 0.027028 0.03833 0.04011 0.046161 0.034946 0.061399 -3.1667 0.016922 -0.17331 -0.10595 0.14484 -0.080048 -0.20259 -0.1953 -0.042116 0.17976 -0.12133 -0.095309 -0.10445 0.0019526 0.0044586 0.0044931 0.0019076 -0.88716
1.5273 0.048887 0.051477 0.049408 0.03162 0 0.032647 0.043666 0.042762 0.051519 0.038257 0.062825 -3.2754 0.037771 -0.14431 -0.084481 0.14805 -0.084833 -0.23071 -0.18288 -0.042319 0.14973 -0.12322 -0.10203 -0.052023 0.0016323 0.0042894 0.0052564 0.0023501 -0.94651
1.5313 0.050149 0.051268 0.051733 0.049278 0 0.049461 0.04835 0.048406 0.055076 0.048014 0.051065 -3.3851 0.027765 -0.13785 -0.11406 0.14692 -0.086386 -0.24272 -0.1907 -0.03501 0.12204 -0.13184 -0.10647 -0.033117 0.0011566 0.003685 0.0055195 0.0025086 -1.0137
1.5352 0.051156 0.052198 0.060152 0.065368 0 0.06657 0.051608 0.0543 0.0572 0.058634 0.040485 -3.4883 0.002837 -0.15694 -0.16747 0.12954 -0.087022 -0.24098 -0.21723 -0.035499 0.10895 -0.14738 -0.10914 -0.058329 0.00094364 0.0029417 0.0052008 0.0022125 -1.0835
1.5391 0.051721 0.053661 0.073502 0.070035 0 0.073974 0.054451 0.057526 0.059362 0.064637 0.043199 -3.5736 -0.0007212 -0.14747 -0.065551 0.063943 -0.090077 -0.2317 -0.21635 -0.064555 0.087498 -0.16078 -0.11126 -0.04868 0.0012167 0.002527 0.0046863 0.0016092 -1.1492
1.543 0.051935 0.054309 0.083076 0.063383 0 0.069181 0.057231 0.05779 0.062357 0.064773 0.059113 -3.6342 -0.026481 -0.14253 -0.084551 0.053631 -0.09696 -0.20778 -0.17502 -0.097409 0.063066 -0.1911 -0.11471 -0.027261 0.0017777 0.002667 0.0044431 0.0010902 -1.2008
1.5469 0.052438 0.053689 0.080353 0.053022 0 0.057419 0.058504 0.057448 0.065175 0.061892 0.0774 -3.6741 -0.03333 -0.15276 -0.11666 0.048416 -0.10601 -0.30772 -0.18175 -0.13037 0.075869 -0.21527 -0.1212 -0.03042 0.0021441 0.00314 0.0046085 0.0010142 -1.2276
1.5508 0.054063 0.053066 0.066196 0.04651 0 0.046872 0.056783 0.058854 0.065693 0.059551 0.086604 -3.7063 -0.043238 -0.14952 -0.12946 0.04341 -0.11382 -0.39951 -0.18768 -0.15299 0.085094 -0.22564 -0.13074 -0.03931 0.0019616 0.0034862 0.0049367 0.001436 -1.2266
1.5547 0.057065 0.054412 0.051734 0.046497 0 0.043596 0.053192 0.061884 0.062719 0.059182 0.083241 -3.7424 -0.076923 -0.11151 -0.10693 0.036922 -0.11756 -0.35461 -0.144 -0.15367 0.051119 -0.21738 -0.14075 -0.034636 0.0013276 0.0034185 0.0051109 0.0020612 -1.2099
1.5586 0.06057 0.058367 0.048853 0.051735 0 0.049255 0.051669 0.064183 0.057641 0.060237 0.071933 -3.7836 -0.080707 -0.12015 -0.10285 0.012175 -0.11661 -0.34875 -0.14211 -0.11061 0.026296 -0.1888 -0.14723 -0.052164 0.00071651 0.00303 0.0050693 0.0024615 -1.1999
1.5625 0.062794 0.06309 0.058913 0.060337 0 0.061417 0.055796 0.063762 0.054069 0.062062 0.059461 -3.8202 -0.05033 -0.12814 -0.12876 0.013872 -0.11256 -0.32266 -0.13877 -0.093905 0.046344 -0.1583 -0.14781 -0.030095 0.00056155 0.0026181 0.0050154 0.0023809 -1.2146
1.5664 0.061962 0.065264 0.070718 0.070368 0 0.074589 0.065027 0.061032 0.05543 0.064616 0.050261 -3.8428 -0.037662 -0.12434 -0.14913 0.031422 -0.10823 -0.33529 -0.13158 -0.094848 0.066745 -0.16352 -0.14405 -0.0041155 0.00087672 0.0023532 0.0051313 0.0018941 -1.2517
1.5703 0.057367 0.062547 0.070197 0.077681 0 0.081504 0.074061 0.0581 0.062225 0.067124 0.047021 -3.8517 -0.046948 -0.11428 -0.15538 0.046807 -0.10636 -0.35212 -0.1251 -0.10108 0.073123 -0.19213 -0.14063 0.0094545 0.0012687 0.0021561 0.0053274 0.0013181 -1.2866
1.5742 0.049878 0.055401 0.052983 0.075597 0 0.075755 0.076313 0.056158 0.07106 0.066884 0.052698 -3.8577 -0.048688 -0.11858 -0.15517 0.028175 -0.10824 -0.25331 -0.13109 -0.091662 0.067014 -0.18861 -0.14155 0.0013012 0.0013212 0.0018892 0.0053146 0.00097577 -1.2846
1.5781 0.041627 0.046779 0.028362 0.059553 0 0.055975 0.068623 0.053953 0.076324 0.060746 0.068491 -3.8705 -0.025573 -0.10405 -0.17165 0.029718 -0.11257 -0.28934 -0.093996 -0.099275 0.089219 -0.15944 -0.14635 -0.022921 0.00098225 0.0016056 0.0049341 0.001005 -1.2209
1.582 0.035078 0.040035 0.011452 0.03342 0 0.028953 0.053333 0.049188 0.073477 0.048649 0.088538 -3.8884 -0.0021757 -0.11079 -0.18557 0.030817 -0.11528 -0.3012 -0.068103 -0.077036 0.096628 -0.15773 -0.14984 -0.016895 0.00059075 0.0015421 0.0043935 0.0013293 -1.0938
1.5859 0.032001 0.036852 0.011289 0.01029 0 0.0078923 0.036413 0.041447 0.061801 0.035481 0.098606 -3.8992 -0.00064236 -0.12047 -0.17205 0.027778 -0.11116 -0.31713 -0.063358 -0.043979 0.0921 -0.15011 -0.14566 -0.0023088 0.00053379 0.0018457 0.0041348 0.0017587 -0.92644
1.5898 0.032786 0.036737 0.025363 0.0044744 0 0.0049518 0.023715 0.033442 0.044915 0.028337 0.084183 -3.8927 -0.02596 -0.1202 -0.1252 0.019263 -0.097172 -0.35055 -0.077831 -0.015817 0.08956 -0.11476 -0.13095 0.0079754 0.00088048 0.0023454 0.0044277 0.002108 -0.75668
1.5938 0.036375 0.038056 0.043914 0.020135 0 0.022488 0.01832 0.028975 0.028859 0.030707 0.043498 -3.872 -0.010286 -0.12971 -0.12041 0.0094825 -0.075328 -0.31029 -0.067407 0.016642 0.15058 -0.090625 -0.10808 0.054017 0.0013457 0.0026535 0.0050774 0.0022599 -0.6233
1.5977 0.040786 0.039378 0.058216 0.046663 0 0.050007 0.020151 0.029465 0.018959 0.038834 -0.0066671 -3.8518 -0.022667 -0.10077 -0.13526 -0.0021977 -0.052722 -0.26749 -0.054053 0.0059464 0.14685 -0.041435 -0.082661 0.070247 0.0016011 0.002525 0.0055476 0.0021843 -0.55103
1.6016 0.044006 0.039995 0.06495 0.065969 0 0.070393 0.026767 0.032525 0.017153 0.044205 -0.040351 -3.8439 -0.022305 -0.10182 -0.13535 0.014724 -0.0377 -0.26749 -0.052107 -0.00054161 0.14914 -0.040371 -0.059799 0.064962 0.0016094 0.0021068 0.0054143 0.001945 -0.53957
1.6055 0.044836 0.039629 0.064597 0.066276 0 0.071604 0.03411 0.034105 0.02109 0.040597 -0.041316 -3.844 -0.014633 -0.12906 -0.12605 0.045489 -0.034553 -0.28418 -0.055206 0.0056253 0.18876 -0.071277 -0.042176 0.046795 0.0016425 0.001807 0.0047385 0.0016858 -0.56188
1.6094 0.043259 0.038109 0.058144 0.050712 0 0.054981 0.037407 0.032148 0.025484 0.029505 -0.015593 -3.8331 -0.025123 -0.14766 -0.13041 0.052855 -0.040744 -0.2556 -0.046886 0.018994 0.28726 -0.076701 -0.030764 0.027562 0.0019673 0.0019042 0.004011 0.0015618 -0.57682
1.6133 0.040134 0.035493 0.04662 0.033346 0 0.033452 0.033143 0.028188 0.025244 0.018883 0.014003 -3.7932 -0.0049217 -0.10276 -0.10731 0.054026 -0.049095 -0.25084 -0.079392 0.022519 0.27167 -0.09511 -0.02651 0.021957 0.0025148 0.0022937 0.0037143 0.0016262 -0.55338
1.6172 0.036483 0.032349 0.032933 0.026465 0 0.02099 0.021747 0.025457 0.01893 0.016188 0.027195 -3.7223 0.0073001 -0.13504 -0.094988 0.073323 -0.053461 -0.24959 -0.10854 0.0062289 0.24645 -0.10077 -0.030559 0.013598 0.0028687 0.0026214 0.0039035 0.0017635 -0.49265
1.6211 0.032865 0.029563 0.021967 0.030574 0 0.021921 0.0087554 0.025595 0.010433 0.02198 0.022418 -3.6349 -0.00083776 -0.17189 -0.11528 0.099235 -0.053367 -0.26578 -0.13034 -0.026243 0.21746 -0.10928 -0.042731 -0.00029299 0.0026052 0.0026516 0.0041902 0.0017621 -0.43082
1.625 0.029288 0.027657 0.017169 0.035655 0 0.028775 0.0024116 0.027345 0.0072489 0.029853 0.015619 -3.5489 -0.02962 -0.16756 -0.15916 0.12381 -0.053818 -0.29066 -0.14809 -0.062742 0.19757 -0.12364 -0.060218 -0.021392 0.0016841 0.0024791 0.0041377 0.0014989 -0.41686
1.6289 0.025574 0.026286 0.017018 0.031739 0 0.030085 0.0084262 0.028371 0.015643 0.032544 0.023521 -3.4715 -0.050898 -0.1194 -0.13507 0.14462 -0.060473 -0.25226 -0.18519 -0.06326 0.2266 -0.11554 -0.078396 -0.050542 0.00054044 0.0023777 0.0036933 0.0010829 -0.47827
1.6328 0.021756 0.024522 0.016001 0.018628 0 0.021079 0.025562 0.028016 0.035509 0.028415 0.047291 -3.3972 -0.057075 -0.13846 -0.16182 0.13656 -0.074221 -0.28789 -0.20993 -0.055221 0.23382 -0.11205 -0.093372 -0.05312 -0.00020594 0.0024744 0.0032518 0.00080034 -0.59883
1.6367 0.018117 0.021726 0.010096 0.0059585 0 0.007912 0.045676 0.027903 0.058799 0.022392 0.07152 -3.3182 -0.064109 -0.15813 -0.17659 0.13739 -0.089641 -0.29835 -0.21336 -0.041147 0.23042 -0.12311 -0.10385 -0.044076 -0.00018205 0.0026158 0.0032902 0.0008763 -0.72461
1.6406 0.0149 0.018138 0.0012992 0.0040333 0 0.0018698 0.058495 0.029681 0.07351 0.020779 0.07859 -3.2336 -0.067173 -0.15896 -0.15726 0.13751 -0.098527 -0.27888 -0.20151 -0.033313 0.23027 -0.12633 -0.11048 -0.036113 0.00050256 0.0025671 0.0039116 0.0012525 -0.7935
1.6445 0.012105 0.014572 -0.0039869 0.014089 0 0.0087853 0.057625 0.032385 0.071144 0.025002 0.064311 -3.149 -0.0566 -0.13425 -0.095098 0.11969 -0.095501 -0.24622 -0.18429 -0.045747 0.24724 -0.093166 -0.11335 -0.041774 0.0013676 0.0023094 0.0047249 0.0016009 -0.76683
1.6484 0.0096247 0.011573 -0.0015147 0.026717 0 0.023057 0.043546 0.03243 0.052418 0.030047 0.040508 -3.0674 -0.02395 -0.16797 -0.10652 0.15613 -0.081296 -0.21177 -0.14629 -0.055659 0.24499 -0.072473 -0.11033 -0.044254 0.0018973 0.0020941 0.005175 0.0015873 -0.64325
1.6523 0.0075447 0.0089329 0.0060974 0.029593 0 0.031672 0.02212 0.026579 0.026731 0.028802 0.023176 -2.9831 -0.023081 -0.17191 -0.13534 0.15916 -0.06148 -0.19292 -0.10317 -0.019165 0.2469 -0.053234 -0.098135 -0.014194 0.0018432 0.0021858 0.0050268 0.0011621 -0.45087
1.6563 0.0061638 0.0060697 0.011703 0.017682 0 0.02498 0.00062621 0.015164 0.0054918 0.018229 0.018112 -2.8877 -0.0077935 -0.18207 -0.13923 0.17107 -0.042123 -0.16223 -0.061702 0.013316 0.24788 -0.034067 -0.075272 0.034065 0.0013184 0.0025765 0.0045622 0.00060938 -0.22947
1.6602 0.0055616 0.0027842 0.010749 -0.0025802 0 0.0051223 -0.015482 0.0023782 -0.0056337 0.0019631 0.017126 -2.7804 0.022843 -0.19657 -0.11637 0.19277 -0.026053 -0.11908 -0.021702 0.026115 0.2488 -0.0078103 -0.044231 0.076847 0.00068081 0.002989 0.0043139 0.00030199 -0.015945
1.6641 0.0051409 -0.00048314 0.0055881 -0.018216 0 -0.015101 -0.023691 -0.0067852 -0.0095072 -0.012544 0.0071598 -2.6727 0.0067511 -0.1589 -0.12018 0.16739 -0.012303 -0.10003 0.026944 0.042631 0.25958 0.045479 -0.010837 0.062781 0.00031834 0.0031681 0.0045774 0.00038678 0.16223
1.668 0.0037728 -0.0031643 0.0022514 -0.019517 0 -0.022157 -0.024187 -0.010269 -0.013405 -0.019565 -0.017044 -2.578 0.034475 -0.17092 -0.13779 0.18604 0.0014732 -0.16069 0.037554 0.088705 0.29486 0.061114 0.018723 0.097853 0.00045476 0.0031407 0.0051449 0.00069264 0.28985
1.6719 0.0006696 -0.0051907 0.0031396 -0.0071394 0 -0.012485 -0.019497 -0.01016 -0.021874 -0.018748 -0.047993 -2.4991 0.051955 -0.17702 -0.10773 0.16787 0.016052 -0.16919 0.047586 0.10506 0.28938 0.080272 0.040779 0.10332 0.0010524 0.0031587 0.0054981 0.00094048 0.36633
1.6758 -0.0036974 -0.0069224 0.0038032 0.0085246 0 0.0046987 -0.013977 -0.010554 -0.032873 -0.014451 -0.07139 -2.4238 0.058256 -0.16051 -0.086317 0.16304 0.029551 -0.14182 0.060538 0.11104 0.27443 0.092053 0.055031 0.10397 0.0018431 0.0033968 0.0052815 0.0010397 0.40518
1.6797 -0.0075746 -0.0084009 -0.0022225 0.014914 0 0.014699 -0.012269 -0.014139 -0.04032 -0.011975 -0.076673 -2.3365 0.058822 -0.11654 -0.12365 0.21644 0.038754 -0.11828 0.075525 0.12889 0.28707 0.083941 0.063308 0.12913 0.0024793 0.003748 0.0046267 0.0011704 0.42611
1.6836 -0.0090453 -0.0088359 -0.015367 0.0062908 0 0.0088542 -0.016707 -0.020292 -0.040267 -0.013843 -0.063521 -2.233 0.057827 -0.10316 -0.079805 0.1811 0.041492 -0.18608 0.086777 0.11615 0.30776 0.080949 0.067725 0.13527 0.0027362 0.0039499 0.0040372 0.0015631 0.44178
1.6875 -0.0074607 -0.0071054 -0.027563 -0.012053 0 -0.0088464 -0.025355 -0.025818 -0.03467 -0.018562 -0.040685 -2.1242 0.042529 -0.046031 -0.069655 0.17618 0.038119 -0.18406 0.10979 0.11152 0.27859 0.082609 0.069493 0.12863 0.0026418 0.0038929 0.0039456 0.0021966 0.44785
1.6914 -0.0039374 -0.0029503 -0.028735 -0.027253 0 -0.025095 -0.032601 -0.027205 -0.029172 -0.02208 -0.019802 -2.0252 0.027207 -0.0096315 -0.074145 0.18619 0.031002 -0.16702 0.098237 0.11569 0.25628 0.074143 0.068592 0.1051 0.0024343 0.0037484 0.0043477 0.0027258 0.42504
1.6953 -0.00042465 0.0023573 -0.016254 -0.02777 0 -0.027644 -0.032399 -0.022614 -0.027106 -0.020561 -0.0089801 -1.939 0.025759 -0.018403 -0.081194 0.18553 0.022526 -0.15258 0.063741 0.11137 0.24667 0.057416 0.063858 0.079644 0.0023641 0.0037542 0.0048368 0.0027402 0.35194
1.6992 0.0018694 0.0067233 0.0020718 -0.011702 0 -0.014484 -0.021942 -0.012593 -0.025618 -0.012697 -0.0091145 -1.8545 0.05811 -0.076847 -0.078244 0.12888 0.013168 -0.13824 0.068265 0.059499 0.21925 0.048082 0.053401 0.088954 0.0024876 0.003903 0.0049914 0.0021312 0.21912
1.7031 0.0032966 0.0088099 0.014656 0.011486 0 0.0052012 -0.0031731 0.00030925 -0.0179 -0.00040598 -0.013736 -1.7596 0.04356 -0.051203 -0.061895 0.11768 0.0011899 -0.16232 0.048366 0.042181 0.19917 0.072486 0.035626 0.08782 0.002624 0.0039196 0.0047495 0.0012276 0.035128
1.707 0.0051329 0.00902 0.016078 0.02747 0 0.018637 0.018571 0.012594 0.00023034 0.012348 -0.012439 -1.6561 0.026527 -0.051462 -0.073371 0.11347 -0.015632 -0.16397 0.038737 0.0071446 0.16968 0.04688 0.010733 0.07315 0.0025156 0.0036029 0.004427 0.00056476 -0.17684
1.7109 0.0081525 0.0089366 0.010897 0.027436 0 0.019326 0.037211 0.021255 0.025342 0.021907 0.0027994 -1.5602 7.1799e-05 -0.059059 -0.080725 0.11187 -0.037373 -0.15984 0.032518 -0.023868 0.1227 0.010755 -0.01832 0.056426 0.0020577 0.0031636 0.00438 0.00048144 -0.38568
1.7148 0.011807 0.0097832 0.0082543 0.014611 0 0.011394 0.047959 0.025255 0.04766 0.026979 0.031343 -1.4863 -0.03891 -0.057095 -0.063602 0.10473 -0.060456 -0.16239 0.02599 -0.035429 0.059483 -0.0030181 -0.046544 0.043947 0.0014018 0.0031251 0.0046455 0.00088638 -0.55822
1.7188 0.014788 0.011443 0.01318 0.0016372 0 0.0053099 0.048251 0.026157 0.057767 0.028967 0.062445 -1.4296 -0.066368 -0.061374 -0.064746 0.052785 -0.078813 -0.14939 0.040336 -0.051891 0.021089 -0.0095682 -0.069249 0.01547 0.00084912 0.0037912 0.0049098 0.0013769 -0.66568
1.7227 0.016406 0.012972 0.023011 0.00052724 0 0.0087712 0.038417 0.027089 0.053235 0.030281 0.081376 -1.3657 -0.066007 -0.060907 -0.055788 0.038858 -0.087338 -0.13991 0.0026044 -0.079028 0.01155 -0.03923 -0.084397 0.013705 0.00063418 0.0047979 0.0048332 0.001581 -0.69389
1.7266 0.01741 0.013995 0.031362 0.013106 0 0.020325 0.022459 0.030339 0.039907 0.032023 0.079834 -1.2703 -0.061113 -0.024769 -0.028511 0.029599 -0.085362 -0.15349 -0.0028287 -0.076911 0.010426 -0.029096 -0.093138 0.030835 0.00078012 0.005278 0.0044157 0.0014246 -0.6541
1.7305 0.019439 0.015433 0.034496 0.029847 0 0.030898 0.0077956 0.035354 0.027261 0.033165 0.062384 -1.1409 -0.059368 0.023251 -0.0014894 0.028429 -0.077385 -0.15699 0.012588 -0.061567 0.00057753 0.00079563 -0.098158 0.042197 0.0011257 0.0045984 0.0040366 0.0011274 -0.58425
1.7344 0.0236 0.018771 0.033543 0.038242 0 0.031935 0.0025801 0.039015 0.021962 0.032077 0.042686 -1.0004 -0.063993 0.029921 -0.0092256 0.054176 -0.070178 -0.087459 -0.0059893 -0.076962 -0.037901 -0.010004 -0.10135 0.0099353 0.0014663 0.003019 0.0041096 0.0009826 -0.53359
1.7383 0.029474 0.024552 0.031493 0.033709 0 0.023365 0.011141 0.038283 0.024488 0.028984 0.031949 -0.87836 -0.03996 -0.017895 0.033307 0.024494 -0.068134 -0.11881 0.025423 -0.1074 -0.067804 -0.030501 -0.10272 0.020763 0.0016724 0.0016075 0.0046653 0.0011345 -0.5364
1.7422 0.035398 0.03165 0.029546 0.023657 0 0.014567 0.030542 0.03308 0.030507 0.026725 0.02975 -0.78567 -0.062935 -0.02715 0.0096811 0.00177 -0.070384 -0.14775 0.024051 -0.096872 -0.038391 -0.053612 -0.10118 0.038023 0.0017104 0.0014047 0.0052622 0.0015183 -0.59224
1.7461 0.039717 0.038032 0.027109 0.021027 0 0.017042 0.051419 0.026747 0.034819 0.028564 0.026033 -0.70581 -0.080943 -0.0058005 -0.035608 -0.017461 -0.072013 -0.15514 0.025064 -0.083196 -0.0090437 -0.067259 -0.096051 0.050692 0.0015996 0.0025584 0.0053389 0.0019546 -0.6681
1.75 0.041851 0.042262 0.024557 0.032698 0 0.034349 0.063292 0.023507 0.034539 0.034752 0.012882 -0.6089 -0.063012 0.027532 -0.06282 -0.029548 -0.068498 -0.13522 0.037584 -0.083947 -0.0079647 -0.069927 -0.087929 0.047564 0.001386 0.0042095 0.0047137 0.0022763 -0.72174
1.7539 0.042404 0.044313 0.024366 0.052801 0 0.05757 0.060873 0.025117 0.029894 0.041249 -0.0051525 -0.47587 -0.01591 0.019062 -0.024557 -0.0076085 -0.059841 -0.11056 0.0044044 -0.071103 0.0048435 -0.086495 -0.078501 0.0084834 0.0011511 0.005234 0.0037877 0.0023968 -0.72951
1.7578 0.042445 0.045085 0.028545 0.06689 0 0.070697 0.046951 0.029731 0.023355 0.04246 -0.012913 -0.31149 -0.013835 0.015057 -0.0097203 -0.0088567 -0.05103 -0.012596 0.0032304 -0.098117 -0.018385 -0.099081 -0.069988 -0.021715 0.0010091 0.00516 0.0032536 0.0023148 -0.69939
1.7617 0.042741 0.045329 0.035403 0.063708 0 0.062593 0.030084 0.033987 0.018398 0.03618 0.0018361 -0.13722 -0.0086097 -0.018723 -0.011217 0.0053033 -0.048406 -0.022421 -0.014491 -0.12293 -0.043278 -0.13677 -0.064862 0.00030028 0.0010484 0.0044395 0.0035449 0.0021044 -0.66326
1.7656 0.043496 0.045154 0.040205 0.044761 0 0.036538 0.01928 0.036287 0.018364 0.026468 0.035367 0.027512 0.00096931 -0.050075 -0.012391 0.028664 -0.054893 -0.11932 -0.044111 -0.12515 -0.074909 -0.18769 -0.065489 0.024041 0.0012532 0.0038913 0.0044858 0.0018984 -0.65719
1.7695 0.044482 0.044409 0.039922 0.023675 0 0.0094823 0.019502 0.038126 0.025115 0.02143 0.068262 0.17874 0.0056012 -0.034432 0.0036644 0.044395 -0.067895 -0.22643 -0.06804 -0.093283 -0.12101 -0.22757 -0.073058 -0.021422 0.0014903 0.0039046 0.0054313 0.0018389 -0.70396
1.7734 0.045182 0.043241 0.037001 0.015785 0 0.00062673 0.030297 0.042236 0.037754 0.027181 0.080201 0.32657 -0.0003469 -0.097579 -0.050054 0.057125 -0.081447 -0.20296 -0.078124 -0.15108 -0.02774 -0.2142 -0.086184 -0.015593 0.0015962 0.0041689 0.0057751 0.0019897 -0.80463
1.7773 0.04484 0.041996 0.03734 0.026315 0 0.017321 0.047046 0.049348 0.052463 0.04269 0.066984 0.48374 -0.0044755 -0.12419 -0.065804 0.07999 -0.090689 -0.22222 -0.079926 -0.14276 -0.062187 -0.22289 -0.10068 -0.026298 0.0015009 0.0041251 0.0054013 0.0022733 -0.93838
1.7813 0.042685 0.040603 0.043843 0.04648 0 0.048914 0.063066 0.056727 0.064243 0.059831 0.044733 0.65584 -0.011298 -0.14404 -0.082507 0.080801 -0.094994 -0.2492 -0.091349 -0.13998 -0.090769 -0.23276 -0.1116 -0.048031 0.0012786 0.0036186 0.0047265 0.0025035 -1.0675
1.7852 0.038496 0.038325 0.052303 0.060359 0 0.073684 0.071693 0.059966 0.069654 0.068817 0.037026 0.83992 -0.027882 -0.17303 -0.11813 0.058354 -0.097354 -0.27287 -0.11344 -0.16389 -0.066864 -0.24222 -0.11653 -0.076702 0.001084 0.0030784 0.004328 0.0025149 -1.1479
1.7891 0.03309 0.03444 0.054616 0.056945 0 0.074172 0.068549 0.056529 0.068447 0.064871 0.055428 1.0295 -0.069739 -0.21676 -0.17158 0.05513 -0.10084 -0.31057 -0.12365 -0.17562 -0.040949 -0.27697 -0.11732 -0.10813 0.0010429 0.003068 0.0044846 0.0022912 -1.1455
1.793 0.028112 0.029253 0.046659 0.03809 0 0.049651 0.053852 0.047899 0.062706 0.051108 0.0895 1.2195 -0.047048 -0.19979 -0.17873 0.088035 -0.10525 -0.31131 -0.14127 -0.16344 -0.013404 -0.24632 -0.11821 -0.11058 0.0011957 0.0036957 0.0049917 0.0019807 -1.0529
1.7969 0.024973 0.024263 0.032773 0.016597 0 0.016383 0.033285 0.03846 0.054455 0.03575 0.11431 1.4078 -0.045758 -0.17123 -0.16923 0.073644 -0.1068 -0.29011 -0.12567 -0.12948 0.028894 -0.22144 -0.1214 -0.071109 0.0015225 0.0044875 0.005366 0.0017802 -0.89429
1.8008 0.023694 0.021041 0.02181 0.0063109 0 -0.0045384 0.015802 0.032027 0.044192 0.026161 0.10912 1.5955 -0.051704 -0.14551 -0.16697 0.046894 -0.10101 -0.2574 -0.10086 -0.093985 0.069805 -0.18885 -0.12394 -0.019441 0.0019813 0.0048305 0.0052417 0.0017872 -0.71344
1.8047 0.022735 0.019785 0.018417 0.011848 0 -0.0024961 0.0087716 0.028894 0.031822 0.02426 0.072412 1.7864 -0.042398 -0.13602 -0.1876 0.049059 -0.086471 -0.22448 -0.094707 -0.079203 0.097729 -0.13234 -0.11905 0.012378 0.0024948 0.0045225 0.0046442 0.0019405 -0.54973
1.8086 0.020121 0.018998 0.018495 0.025536 0 0.015701 0.013508 0.025739 0.018728 0.026257 0.022395 1.9867 -0.034602 -0.18659 -0.16935 0.033932 -0.066348 -0.20875 -0.089182 -0.10269 0.18397 -0.10567 -0.10136 0.030604 0.0029114 0.0038933 0.0039538 0.0020889 -0.4191
1.8125 0.015016 0.016709 0.013692 0.033555 0 0.032132 0.024557 0.018425 0.0082161 0.026179 -0.016399 2.2011 -0.041496 -0.14244 -0.15015 0.052654 -0.04649 -0.21423 -0.08307 -0.024953 0.21839 -0.046407 -0.071744 0.042039 0.0030313 0.0034287 0.0036221 0.0021145 -0.31209
1.8164 0.0083682 0.01212 0.00047174 0.026487 0 0.031912 0.033364 0.0055056 0.0030649 0.020123 -0.029626 2.4268 -0.048291 -0.1096 -0.11842 0.038283 -0.031428 -0.19578 -0.048829 0.02413 0.26676 -0.00589 -0.037518 0.024297 0.0027359 0.0033287 0.0038618 0.0020071 -0.20715
1.8203 0.0020544 0.0061001 -0.015593 0.0063567 0 0.013978 0.033447 -0.010189 0.0021932 0.0082985 -0.021136 2.6521 -0.040065 -0.10769 -0.078554 0.0072387 -0.021312 -0.15641 0.001792 0.030214 0.32736 0.012722 -0.0076082 -0.0049579 0.0021229 0.0034448 0.0045187 0.0018489 -0.085745
1.8242 -0.0027078 0.00013586 -0.024808 -0.015072 0 -0.0095439 0.023279 -0.023122 9.0123e-05 -0.005945 -0.007972 2.8626 0.005166 -0.096996 -0.049886 0.050163 -0.012084 -0.13901 0.01994 0.064192 0.34406 0.043249 0.01334 0.012428 0.0014928 0.0035966 0.0051884 0.0017484 0.061077
1.8281 -0.0062379 -0.0050958 -0.022607 -0.025409 0 -0.024058 0.0054801 -0.028742 -0.0094099 -0.018766 -0.0071211 3.0518 0.00017643 -0.098402 -0.089308 0.04948 0.0011549 -0.076935 0.06146 0.030417 0.38029 0.066982 0.027202 0.09648 0.0011472 0.0038549 0.0054788 0.001779 0.23364
1.832 -0.0098503 -0.010066 -0.013784 -0.021218 0 -0.024124 -0.015795 -0.026778 -0.027606 -0.028075 -0.023645 3.2285 0.030024 -0.096713 -0.056925 0.051501 0.020005 -0.075474 0.066189 0.022707 0.37882 0.0833 0.039493 0.142 0.0011517 0.0044402 0.0052476 0.0019488 0.42351
1.8359 -0.014528 -0.015443 -0.0077087 -0.010636 0 -0.016685 -0.036499 -0.02172 -0.048538 -0.034051 -0.048063 3.4114 0.059334 -0.051239 -0.0014313 0.045191 0.040912 -0.071645 0.060916 0.041251 0.36355 0.097517 0.054217 0.14835 0.0012873 0.0053437 0.0046737 0.0021935 0.60975
1.8398 -0.020133 -0.021093 -0.0097543 -0.0068889 0 -0.013923 -0.05267 -0.019934 -0.062431 -0.038052 -0.064201 3.6147 0.067545 0.047929 0.030567 0.027092 0.057104 -0.024895 0.064899 0.076554 0.35054 0.11534 0.070833 0.12547 0.0012632 0.0061257 0.0041283 0.0023951 0.75944
1.8438 -0.02583 -0.026269 -0.01752 -0.017687 0 -0.02235 -0.060454 -0.02524 -0.062732 -0.041024 -0.061625 3.8365 0.13176 0.063932 0.035788 0.043923 0.063094 -0.033072 0.042406 0.097402 0.29784 0.14538 0.085371 0.10276 0.001008 0.0061938 0.0039351 0.002438 0.84125
1.8477 -0.031144 -0.030792 -0.024927 -0.0389 0 -0.037451 -0.057749 -0.03613 -0.051104 -0.042702 -0.043637 4.0595 0.17713 0.067695 0.00091332 0.065737 0.058559 -0.032755 0.0039973 0.14737 0.22745 0.10572 0.09406 0.12146 0.00076245 0.005355 0.004175 0.0022887 0.84773
1.8516 -0.036479 -0.035732 -0.029033 -0.057685 0 -0.048138 -0.046595 -0.046849 -0.036249 -0.04219 -0.024842 4.2641 0.18845 0.076914 -0.028947 0.099431 0.048748 -0.014853 -0.013273 0.13442 0.21004 0.085991 0.09614 0.12725 0.00086356 0.0041003 0.0046603 0.0020382 0.80802
1.8555 -0.042563 -0.042547 -0.032276 -0.062714 0 -0.046932 -0.033575 -0.051719 -0.027519 -0.039443 -0.019906 4.4437 0.17541 0.080047 -0.040672 0.13421 0.04105 0.0095519 -0.0091392 0.085485 0.2138 0.082018 0.093902 0.12951 0.00141 0.0032821 0.0050865 0.0018502 0.77559
1.8594 -0.049453 -0.051331 -0.038569 -0.053343 0 -0.037079 -0.026663 -0.049475 -0.028575 -0.036377 -0.032084 4.6075 0.16238 0.050312 -0.031994 0.14872 0.040231 0.017348 -4.415e-05 0.087392 0.1534 0.047962 0.090648 0.16732 0.0021263 0.003422 0.0052463 0.0018322 0.79623
1.8633 -0.05621 -0.060061 -0.048431 -0.04029 0 -0.030505 -0.030355 -0.044192 -0.036041 -0.036436 -0.050767 4.7708 0.14303 0.06759 -0.027245 0.13852 0.045856 0.0065374 0.024226 0.10852 0.10551 0.042704 0.088716 0.15711 0.0025688 0.0042648 0.005147 0.0019421 0.8806
1.8672 -0.061628 -0.06593 -0.058733 -0.037231 0 -0.038187 -0.042985 -0.042062 -0.043676 -0.042537 -0.060383 4.9401 0.11003 0.055026 0.0057809 0.17289 0.053758 0.027548 0.013672 0.14242 0.11409 0.050902 0.088995 0.13562 0.0024945 0.0050022 0.0049571 0.0020305 1.004
1.8711 -0.065301 -0.067737 -0.066762 -0.050079 0 -0.06074 -0.058502 -0.046721 -0.048018 -0.054675 -0.053604 5.1081 0.094752 0.03197 0.016525 0.21188 0.060175 0.043808 0.0039314 0.17129 0.12257 0.046216 0.091782 0.11107 0.0020532 0.0049829 0.0048469 0.0019956 1.1319
1.875 -0.067948 -0.06705 -0.073196 -0.072484 0 -0.086884 -0.071085 -0.056946 -0.050672 -0.069117 -0.03784 5.2606 0.10336 0.012596 -0.0018565 0.23066 0.06513 0.039713 0.014907 0.18348 0.10598 0.024757 0.097848 0.10148 0.0016296 0.0042803 0.0048633 0.0018982 1.247
1.8789 -0.070665 -0.066902 -0.080243 -0.090929 0 -0.10122 -0.078603 -0.068378 -0.055813 -0.080194 -0.02943 5.3891 0.077199 0.0022438 0.060569 0.23365 0.072253 0.049404 0.033729 0.17643 0.11393 0.041577 0.10875 0.16444 0.0014916 0.0036172 0.0049318 0.0019021 1.3541
1.8828 -0.073865 -0.069172 -0.087432 -0.095087 0 -0.095419 -0.08239 -0.07734 -0.065672 -0.083823 -0.040377 5.498 0.11931 0.0052918 0.088641 0.25483 0.085254 0.068371 0.053858 0.20949 0.1339 0.052589 0.12615 0.19779 0.0015744 0.0037281 0.0049541 0.0020772 1.4633
1.8867 -0.076973 -0.073156 -0.090808 -0.085179 0 -0.074506 -0.084487 -0.083207 -0.078201 -0.080394 -0.068845 5.5993 0.13572 0.029002 0.098537 0.27246 0.10408 0.042158 0.045472 0.23394 0.13596 0.081777 0.15039 0.1784 0.0015894 0.0047354 0.0048902 0.0022675 1.5717
1.8906 -0.079147 -0.076686 -0.087396 -0.070974 0 -0.053513 -0.085647 -0.08753 -0.088779 -0.074856 -0.10114 5.7017 0.12256 0.036499 0.09596 0.27125 0.12408 0.0024707 0.039353 0.24395 0.15196 0.11827 0.17919 0.13407 0.0013309 0.0060818 0.0047509 0.0021947 1.6665
1.8945 -0.080263 -0.078592 -0.080105 -0.063946 0 -0.047271 -0.085896 -0.091445 -0.094154 -0.07368 -0.12276 5.8032 0.09953 -0.017399 0.08656 0.23919 0.13902 0.0037482 0.080314 0.24443 0.22596 0.14218 0.20734 0.10961 0.00088049 0.0070473 0.0045336 0.0017394 1.7427
1.8984 -0.081149 -0.079957 -0.076632 -0.069149 0 -0.060751 -0.086313 -0.094355 -0.095074 -0.080643 -0.12853 5.8935 0.12259 -0.010455 0.096675 0.23909 0.14554 0.028405 0.096841 0.26022 0.24354 0.1626 0.22847 0.13941 0.0005316 0.0073659 0.004198 0.0011307 1.8148
1.9023 -0.0828 -0.082819 -0.082139 -0.082802 0 -0.086576 -0.089271 -0.095183 -0.095456 -0.094252 -0.12389 5.9635 0.1113 0.015063 0.093136 0.24963 0.14551 0.031231 0.10469 0.25629 0.2376 0.15845 0.23842 0.1666 0.00053477 0.0073976 0.0037276 0.00081998 1.9049
1.9063 -0.085317 -0.087621 -0.092894 -0.096407 0 -0.11071 -0.096338 -0.094454 -0.099025 -0.10854 -0.11771 6.0124 0.10279 0.015038 0.079181 0.25692 0.14423 0.0091458 0.10898 0.2667 0.25071 0.14367 0.23821 0.18293 0.00091559 0.0077324 0.003216 0.0011008 2.0146
1.9102 -0.087585 -0.092063 -0.098262 -0.10319 0 -0.12153 -0.10594 -0.094485 -0.10626 -0.11663 -0.11463 6.0471 0.11089 -0.0057218 0.069653 0.25557 0.1462 -0.02257 0.11114 0.29554 0.27939 0.13528 0.23396 0.19412 0.0015061 0.0086057 0.0028704 0.0018075 2.1119
1.9141 -0.088 -0.092689 -0.090307 -0.10171 0 -0.11587 -0.11356 -0.097038 -0.11402 -0.11472 -0.11356 6.0746 0.12327 0.033746 0.10621 0.24941 0.15164 -0.011997 0.1077 0.30479 0.24881 0.16553 0.23295 0.23021 0.0021023 0.0096493 0.0028953 0.0023967 2.1472
1.918 -0.08567 -0.087862 -0.071987 -0.094676 0 -0.098688 -0.11469 -0.10083 -0.11784 -0.10395 -0.11173 6.0967 0.079456 0.039674 0.13434 0.2265 0.15647 0.030374 0.12492 0.26055 0.25537 0.14462 0.23808 0.24841 0.0025609 0.010187 0.0033383 0.0023809 2.0892
1.9219 -0.081123 -0.079395 -0.055558 -0.085274 0 -0.078193 -0.10807 -0.10181 -0.11492 -0.089272 -0.10863 6.1097 0.075123 0.041181 0.11705 0.23009 0.15564 0.0042888 0.13708 0.25253 0.23629 0.1337 0.24519 0.19935 0.00277 0.0098044 0.0040324 0.0017469 1.9481
1.9258 -0.076067 -0.071344 -0.052202 -0.074806 0 -0.061011 -0.09605 -0.096421 -0.10561 -0.076329 -0.10522 6.1114 0.080656 0.016295 0.08959 0.23666 0.14684 -0.057163 0.12396 0.25339 0.21183 0.12109 0.24568 0.16214 0.0026025 0.0086986 0.0046905 0.00098323 1.7659
1.9297 -0.07248 -0.067107 -0.062645 -0.063502 0 -0.050582 -0.082272 -0.08499 -0.092607 -0.068601 -0.10027 6.1059 0.060199 -0.050135 0.092283 0.2214 0.13174 -0.10353 0.073217 0.22933 0.20939 0.093084 0.23283 0.21147 0.0019832 0.0075311 0.0050802 0.0006799 1.586
1.9336 -0.071662 -0.067394 -0.077582 -0.053031 0 -0.048408 -0.069039 -0.071876 -0.078837 -0.066319 -0.089349 6.1016 0.084391 -0.046601 0.11252 0.23846 0.11424 -0.098956 0.038578 0.23877 0.21833 0.10856 0.20675 0.20001 0.0010371 0.0069224 0.0051462 0.001054 1.4291
1.9375 -0.073751 -0.070594 -0.086911 -0.047584 0 -0.055279 -0.057099 -0.062231 -0.066002 -0.067386 -0.06881 6.1022 0.070442 -0.029206 0.045622 0.24995 0.09748 -0.11152 0.028545 0.20016 0.1682 0.072776 0.17415 0.15862 0.00013253 0.0070218 0.0050051 0.0018116 1.2981
1.9414 -0.077788 -0.074728 -0.088371 -0.051812 0 -0.070498 -0.047443 -0.058367 -0.054633 -0.06917 -0.041241 6.099 0.050507 -0.029353 0.022939 0.24476 0.082435 -0.1125 0.025801 0.15152 0.14528 0.055884 0.14351 0.13154 -0.00030524 0.0074892 0.0048461 0.002445 1.1986
1.9453 -0.082166 -0.078884 -0.087467 -0.066938 0 -0.090064 -0.042515 -0.059043 -0.045317 -0.069861 -0.016156 6.0726 0.042867 -0.046734 0.053994 0.23421 0.069012 -0.097773 0.021515 0.12247 0.14797 0.063488 0.12018 0.1256 -0.00010084 0.0078593 0.0048261 0.0026678 1.1498
1.9492 -0.085251 -0.082958 -0.089933 -0.088373 0 -0.10659 -0.044866 -0.061853 -0.039629 -0.068853 -0.0041338 6.005 0.06331 -0.054649 0.052421 0.25371 0.058288 -0.081514 0.0094456 0.1501 0.10151 0.050734 0.10526 0.12 0.00051941 0.0079459 0.0050145 0.002594 1.1711
1.9531 -0.085932 -0.086407 -0.095258 -0.10723 0 -0.11252 -0.054364 -0.065808 -0.039714 -0.066554 -0.0092031 5.8939 0.048284 -0.07924 0.015265 0.22354 0.053414 -0.13866 0.011616 0.17022 0.10866 0.047825 0.098444 0.11126 0.0010996 0.0079405 0.0053803 0.0025334 1.2576
1.957 -0.083868 -0.08769 -0.097744 -0.11511 0 -0.1048 -0.067004 -0.071352 -0.04675 -0.064165 -0.026398 5.7566 0.064303 -0.052024 0.011321 0.22237 0.057988 -0.065937 0.023117 0.18642 0.098513 0.042134 0.10076 0.14959 0.0013194 0.0081507 0.0057982 0.0026434 1.3733
1.9609 -0.07934 -0.08515 -0.092943 -0.10873 0 -0.087241 -0.07708 -0.078119 -0.05962 -0.063479 -0.046654 5.6192 0.075769 -0.019011 0.013785 0.20977 0.073077 0.018679 0.025876 0.21376 0.089781 0.050972 0.11416 0.17162 0.0012249 0.0086441 0.0060846 0.0027854 1.4714
1.9648 -0.072848 -0.078461 -0.081896 -0.091278 0 -0.06821 -0.081065 -0.083419 -0.075059 -0.066215 -0.064347 5.4984 0.060332 -0.012104 0.00047456 0.16385 0.095493 0.022402 0.015161 0.25654 0.1011 0.085076 0.13847 0.1444 0.0011136 0.0091356 0.0060841 0.0027046 1.5256
1.9688 -0.064863 -0.069143 -0.06888 -0.069624 0 -0.055089 -0.079721 -0.083686 -0.089261 -0.072715 -0.080596 5.3899 0.083397 0.031047 -0.0075298 0.1821 0.119 0.036563 0.056244 0.26378 0.13464 0.12164 0.16941 0.20882 0.0011998 0.0092231 0.0057792 0.002327 1.5439
1.9727 -0.055952 -0.059584 -0.056134 -0.050129 0 -0.049842 -0.076562 -0.077748 -0.099675 -0.080809 -0.099801 5.2728 0.13399 0.090448 0.012046 0.18931 0.13764 0.064118 0.085119 0.29824 0.17914 0.10636 0.20017 0.25212 0.0013976 0.0087572 0.0053353 0.0018695 1.552
1.9766 -0.047062 -0.05148 -0.042302 -0.036175 0 -0.049 -0.074326 -0.068495 -0.10558 -0.086142 -0.12322 5.128 0.15452 0.11946 -0.0068625 0.18267 0.14861 0.094582 0.089342 0.32258 0.24143 0.10379 0.22511 0.27409 0.0014385 0.0080103 0.0050111 0.0016586 1.5625
1.9805 -0.03949 -0.045066 -0.026423 -0.028607 0 -0.047572 -0.072894 -0.060851 -0.10719 -0.08447 -0.14555 4.9536 0.14861 0.12971 -0.048732 0.18111 0.15228 0.11043 0.079415 0.33604 0.28526 0.12348 0.24156 0.28765 0.0011954 0.0074853 0.0049725 0.0018418 1.5601
1.9844 -0.034296 -0.039613 -0.012256 -0.027358 0 -0.043131 -0.070372 -0.057685 -0.10436 -0.07463 -0.15722 4.7664 0.14928 0.16278 -0.056486 0.21833 0.14976 0.086719 0.079779 0.35426 0.24586 0.1525 0.24775 0.31575 0.00086507 0.0075222 0.0051615 0.0022608 1.5114
1.9883 -0.031554 -0.034479 -0.0067884 -0.031757 0 -0.036698 -0.065687 -0.057462 -0.096245 -0.059783 -0.14983 4.5868 0.15154 0.16864 -0.0494 0.19852 0.14029 0.036546 0.11044 0.33986 0.28247 0.1437 0.23976 0.31409 0.00080372 0.0080308 0.0053456 0.0025881 1.3903
1.9922 -0.030209 -0.029679 -0.013444 -0.039142 0 -0.030361 -0.059606 -0.055741 -0.08213 -0.045455 -0.12079 4.4218 0.12742 0.12134 -0.021216 0.19062 0.12117 0.0035566 0.12886 0.30694 0.26831 0.16106 0.21179 0.25193 0.0011674 0.0085598 0.0053181 0.002587 1.1927
1.9961 -0.028863 -0.02565 -0.027218 -0.044087 0 -0.024657 -0.053004 -0.048894 -0.062373 -0.035525 -0.074606 4.2601 0.098344 0.081145 0.0011662 0.1703 0.090362 -0.019542 0.12531 0.26808 0.2592 0.16485 0.1612 0.19052 0.0017228 0.0086266 0.0050714 0.0022679 0.93223
2 -0.026919 -0.022723 -0.037784 -0.040687 0 -0.018563 -0.044445 -0.03648 -0.038418 -0.029326 -0.021352 4.0831 0.069441 0.079828 0.0077413 0.12828 0.049591 -0.022542 0.1046 0.22467 0.27401 0.1356 0.094057 0.15816 0.0020375 0.0080333 0.0047771 0.001841 0.62721
2.0039 -0.025057 -0.020943 -0.038365 -0.027273 0 -0.01185 -0.030262 -0.020523 -0.011949 -0.022477 0.026616 3.882 -0.00054783 0.086074 0.031045 0.093155 0.0049888 0.065816 0.11241 0.14498 0.23257 0.10022 0.024923 0.10321 0.0018808 0.0069428 0.0045963 0.0015473 0.29688
2.0078 -0.024504 -0.020268 -0.031567 -0.0095431 0 -0.0069017 -0.0079397 -0.0033505 0.015576 -0.011 0.059085 3.6651 -0.041225 -0.020012 -0.018733 0.092456 -0.035551 -0.058791 0.076422 0.072621 0.26348 0.051455 -0.030526 0.10743 0.001447 0.0057106 0.0045138 0.0015164 -0.03101
2.0117 -0.025745 -0.02073 -0.026105 0.0018108 0 -0.0075065 0.019874 0.013228 0.042134 0.0046729 0.072495 3.4499 -0.062641 -0.084594 -0.065765 0.077136 -0.066299 -0.15007 0.068738 0.045524 0.2881 0.022644 -0.064892 0.070626 0.0011781 0.00465 0.0043739 0.0017293 -0.31298
2.0156 -0.027887 -0.022291 -0.027672 -0.0015392 0 -0.015327 0.044643 0.026769 0.063865 0.019337 0.071947 3.2481 -0.059135 -0.11555 -0.087613 0.068618 -0.08575 -0.17544 0.063021 0.049548 0.28652 0.015081 -0.082363 0.025639 0.0013513 0.0039035 0.0040848 0.0020616 -0.49752
2.0195 -0.029357 -0.024604 -0.033393 -0.018675 0 -0.027401 0.056005 0.033359 0.075217 0.02671 0.068014 3.056 -0.025176 -0.15926 -0.074857 0.10448 -0.095335 -0.15336 0.0096452 0.053857 0.25323 0.020415 -0.092782 0.036464 0.0018258 0.0034567 0.0037729 0.0023511 -0.54691
2.0234 -0.029306 -0.027092 -0.035477 -0.039131 0 -0.037405 0.048114 0.029362 0.071534 0.024063 0.068995 2.8594 -0.04749 -0.1566 -0.076026 0.11897 -0.096238 -0.11749 -0.012431 0.024736 0.23177 0.0066294 -0.10146 -0.013684 0.0021841 0.0032157 0.0036995 0.0024661 -0.45731
2.0273 -0.028357 -0.02934 -0.029959 -0.050186 0 -0.040018 0.023673 0.014937 0.052629 0.013835 0.073891 2.6466 -0.066522 -0.13063 -0.048776 0.13877 -0.087388 -0.14561 -0.032864 0.039146 0.25172 -0.0065472 -0.1037 0.054185 0.0021229 0.0030756 0.0039987 0.0023682 -0.26071
2.0313 -0.027958 -0.031367 -0.02112 -0.046204 0 -0.034808 -0.0073707 -0.0043606 0.024187 0.0010077 0.07235 2.4178 -0.062617 -0.11074 -0.036712 0.15989 -0.066479 -0.14048 -0.018942 0.068727 0.26963 -0.00031942 -0.088801 0.11431 0.0017117 0.0029741 0.0044999 0.0021417 -0.0069905
2.0352 -0.028962 -0.033436 -0.016994 -0.03237 0 -0.026399 -0.033658 -0.02053 -0.0049453 -0.011158 0.052728 2.1825 -0.03698 -0.10209 -0.047768 0.1827 -0.033058 -0.081153 0.026937 0.098703 0.28504 0.022048 -0.049948 0.12105 0.001286 0.0029486 0.0048424 0.0019473 0.26079
2.0391 -0.030852 -0.035567 -0.021021 -0.019872 0 -0.020914 -0.048808 -0.028922 -0.028167 -0.023158 0.012116 1.9509 -0.023135 -0.075515 -0.039913 0.21476 0.0092114 -0.050965 0.047511 0.12673 0.36475 0.021542 0.0088119 0.12412 0.0011028 0.0031604 0.0048024 0.001908 0.52196
2.043 -0.032383 -0.037345 -0.028896 -0.016907 0 -0.021773 -0.05421 -0.031859 -0.045059 -0.037426 -0.04025 1.7254 0.023198 -0.016939 0.014755 0.27158 0.05329 -0.062986 0.097016 0.1943 0.3068 0.068912 0.074382 0.18676 0.0011103 0.0038203 0.00452 0.0020145 0.77739
2.0469 -0.032961 -0.038271 -0.03381 -0.02327 0 -0.028088 -0.05668 -0.036475 -0.060471 -0.054696 -0.089334 1.5014 0.041233 -0.00097491 0.10198 0.29808 0.092052 -0.067042 0.12302 0.22987 0.29933 0.086902 0.13317 0.21838 0.0010507 0.0050176 0.0043835 0.0021404 1.0361
2.0508 -0.033329 -0.038339 -0.03408 -0.0326 0 -0.036342 -0.062871 -0.04835 -0.079272 -0.072146 -0.12472 1.2728 0.0439 -0.0031527 0.15557 0.30603 0.12151 -0.036112 0.1335 0.2593 0.3094 0.095526 0.1788 0.23713 0.00077492 0.0065733 0.0046595 0.0021635 1.2983
2.0547 -0.034798 -0.038168 -0.034709 -0.039281 0 -0.043329 -0.074384 -0.066502 -0.10106 -0.085005 -0.14577 1.0374 0.055221 0.016891 0.11957 0.30996 0.14156 0.044506 0.1445 0.31178 0.28697 0.12044 0.21284 0.27156 0.00044334 0.0080709 0.0052227 0.0020765 1.5434
2.0586 -0.037784 -0.038488 -0.041286 -0.043111 0 -0.047841 -0.086866 -0.084096 -0.11936 -0.090003 -0.15758 0.79643 0.10639 0.11968 0.12178 0.24662 0.15394 0.099422 0.16506 0.30682 0.31969 0.10302 0.23911 0.30109 0.00040994 0.0090839 0.0056618 0.0019689 1.7303
2.0625 -0.04114 -0.039467 -0.053142 -0.04771 0 -0.050297 -0.093583 -0.093902 -0.12606 -0.087477 -0.16255 0.55051 0.091544 0.12454 0.12977 0.20818 0.15959 0.12049 0.17321 0.3286 0.31279 0.11993 0.25743 0.2736 0.00089924 0.0094325 0.0056707 0.0018987 1.8118
2.0664 -0.043032 -0.040556 -0.063404 -0.054983 0 -0.051395 -0.090695 -0.093388 -0.11751 -0.080454 -0.15671 0.29704 0.090213 0.13373 0.10387 0.17412 0.15738 0.13442 0.17182 0.32146 0.27543 0.1346 0.26238 0.23783 0.0017808 0.0092511 0.0053385 0.0018 1.7585
2.0703 -0.042548 -0.041011 -0.065873 -0.061679 0 -0.051267 -0.080163 -0.085167 -0.097258 -0.071936 -0.13438 0.031925 0.10412 0.16974 0.040962 0.13 0.14535 0.13272 0.16312 0.27309 0.23171 0.13423 0.24764 0.20703 0.0026418 0.0088139 0.0050382 0.0015458 1.5785
2.0742 -0.0405 -0.040543 -0.061103 -0.061629 0 -0.049613 -0.067918 -0.07331 -0.073277 -0.062984 -0.096215 -0.24688 0.069771 0.1985 -0.03221 0.059378 0.12288 0.073016 0.15 0.20228 0.23062 0.11992 0.21169 0.17103 0.0030801 0.008293 0.0050177 0.0011177 1.3169
2.0781 -0.038637 -0.039479 -0.055058 -0.051517 0 -0.046262 -0.058699 -0.059786 -0.052291 -0.053023 -0.051959 -0.53754 -0.02012 0.16122 -0.011385 0.07169 0.092038 0.092282 0.13351 0.12683 0.24064 0.12869 0.1603 0.18024 0.0029609 0.0076836 0.0051159 0.00069364 1.0324
2.082 -0.038035 -0.038345 -0.05209 -0.03466 0 -0.041587 -0.05191 -0.044394 -0.035707 -0.041481 -0.014591 -0.83576 -0.033904 0.09987 -0.030535 0.079918 0.057121 0.069431 0.11098 0.099291 0.22495 0.13276 0.10421 0.15834 0.0024494 0.0069513 0.0049266 0.00052595 0.76653
2.0859 -0.03821 -0.037392 -0.050326 -0.019296 0 -0.036624 -0.042248 -0.027451 -0.020221 -0.028877 0.0088019 -1.1376 -0.027532 0.041047 -0.05628 0.087416 0.022854 0.02306 0.075444 0.09225 0.19583 0.13294 0.05419 0.11058 0.0018459 0.0062137 0.0042783 0.00070466 0.52814
2.0898 -0.037701 -0.036548 -0.044693 -0.01299 0 -0.032911 -0.024944 -0.011606 -0.0021135 -0.016492 0.020905 -1.441 -0.053189 -0.0012861 -0.059516 0.098937 -0.0072676 -0.028232 0.026815 0.080806 0.17395 0.12852 0.016682 0.050651 0.0013955 0.0057303 0.0035416 0.0010457 0.30703
2.0938 -0.035482 -0.035717 -0.03401 -0.017804 0 -0.031834 -0.0012205 -0.00049505 0.018531 -0.0054215 0.029582 -1.7457 -0.10169 -0.070411 -0.076126 0.10002 -0.031514 -0.10931 0.00026874 0.073976 0.21674 0.099332 -0.0077898 0.011124 0.0012024 0.0056778 0.003394 0.001248 0.1017
2.0977 -0.031827 -0.034942 -0.023755 -0.0296 0 -0.033437 0.020934 0.0042911 0.036957 0.0037216 0.039748 -2.0527 -0.076135 -0.1389 -0.060479 0.11753 -0.049284 -0.12327 -0.040531 0.052397 0.21698 0.082558 -0.023171 -0.02304 0.0012473 0.0059382 0.004191 0.0011914 -0.06445
2.1016 -0.027946 -0.034196 -0.020858 -0.041055 0 -0.035482 0.031801 0.0045261 0.046632 0.010242 0.049442 -2.3633 -0.06346 -0.13592 -0.069213 0.14458 -0.060031 -0.11494 -0.078328 0.04741 0.23262 0.066788 -0.034383 -0.019722 0.0014317 0.0061424 0.0055241 0.0010764 -0.15487
2.1055 -0.024926 -0.033089 -0.026025 -0.045629 0 -0.03412 0.026813 0.0033969 0.043491 0.012892 0.052957 -2.6788 -0.056021 -0.095384 -0.094088 0.16635 -0.062675 -0.11168 -0.10786 0.052332 0.26472 0.049623 -0.043569 -0.0087192 0.0016126 0.0059628 0.0064402 0.0012405 -0.14845
2.1094 -0.023069 -0.03099 -0.032321 -0.040273 0 -0.026611 0.0096605 0.0023174 0.0285 0.01036 0.046818 -2.9998 -0.00070563 -0.11113 -0.09407 0.16016 -0.056 -0.141 -0.12813 0.040662 0.28797 0.032089 -0.048258 -0.057437 0.0016559 0.005392 0.0062066 0.0018037 -0.057563
2.1133 -0.022086 -0.02759 -0.032101 -0.026492 0 -0.014399 -0.010731 -0.00017047 0.0070035 0.0024275 0.032397 -3.3251 0.023389 -0.079067 -0.047109 0.14352 -0.039803 -0.11697 -0.099295 0.021906 0.25336 0.029126 -0.042944 -0.0192 0.0015181 0.0047432 0.004972 0.0024925 0.081606
2.1172 -0.021637 -0.023341 -0.025084 -0.0099733 0 -0.0035391 -0.02646 -0.0063721 -0.014392 -0.0093669 0.013369 -3.6536 0.028944 -0.044013 -0.049161 0.11981 -0.016008 -0.1164 -0.079495 0.059468 0.23266 0.04521 -0.023495 0.046553 0.0012971 0.0043773 0.0037075 0.0028419 0.23604
2.1211 -0.021492 -0.019224 -0.018645 0.0015162 0 -0.0010229 -0.034829 -0.016556 -0.031195 -0.022231 -0.0082388 -3.9854 0.020236 -0.0091225 -0.05437 0.10639 0.011258 -0.11467 -0.045034 0.12267 0.22309 0.061127 0.0087161 0.097853 0.0011709 0.0044229 0.0034298 0.0026106 0.39352
2.125 -0.021219 -0.015984 -0.019665 0.0020579 0 -0.0091713 -0.037642 -0.028222 -0.042627 -0.033337 -0.03284 -4.323 0.0046361 0.025798 -0.034745 0.10178 0.036996 -0.094649 0.01367 0.17816 0.21638 0.077728 0.046482 0.11841 0.0012385 0.0047371 0.0043566 0.0020197 0.55504
2.1289 -0.020041 -0.013575 -0.026578 -0.0083554 0 -0.022794 -0.037518 -0.038062 -0.050676 -0.040721 -0.060484 -4.6684 0.0012508 0.069837 -0.0028288 0.048153 0.057453 -0.053269 0.07016 0.17034 0.18664 0.15777 0.081014 0.15537 0.0013993 0.0050982 0.0057278 0.001576 0.7128
2.1328 -0.017308 -0.011391 -0.030419 -0.022862 0 -0.03225 -0.035413 -0.04433 -0.057542 -0.043457 -0.088041 -5.0183 -0.00099956 0.11931 -0.034858 0.063133 0.071542 -0.050605 0.073131 0.14512 0.21231 0.20639 0.10743 0.15821 0.0014111 0.0053945 0.0064519 0.0016285 0.83938
2.1367 -0.013223 -0.0090052 -0.024091 -0.031739 0 -0.030604 -0.031387 -0.047199 -0.063392 -0.041572 -0.10956 -5.3639 0.016512 0.09759 -0.051119 0.10225 0.080383 0.021198 0.076277 0.11998 0.19336 0.21739 0.12654 0.15729 0.001111 0.0056275 0.0060161 0.002064 0.90086
2.1406 -0.0089133 -0.0065973 -0.010106 -0.029146 0 -0.019077 -0.026742 -0.047156 -0.06608 -0.036193 -0.11918 -5.6962 0.034209 0.050085 -0.072 0.13977 0.085156 0.095376 0.076029 0.08914 0.14764 0.21332 0.14103 0.17022 0.00060913 0.0057898 0.0048752 0.0024152 0.88028
2.1445 -0.0055106 -0.0045647 0.0016302 -0.017238 0 -0.0059172 -0.024187 -0.043663 -0.062948 -0.02955 -0.11357 -6.0145 0.021521 0.05485 -0.13965 0.15251 0.085002 0.059788 0.056215 0.042751 0.12414 0.22463 0.14963 0.20955 0.0002516 0.0058215 0.0040094 0.0022717 0.78685
2.1484 -0.0030006 -0.0027825 0.0039103 -0.0038808 0 0.00059197 -0.025168 -0.035727 -0.053169 -0.024054 -0.092345 -6.329 -0.0020152 -0.011288 -0.10801 0.17481 0.076917 0.073836 0.062247 0.041791 0.088249 0.16536 0.14526 0.16908 0.00034931 0.005722 0.0040718 0.0016147 0.64141
2.1523 -6.8809e-05 -0.00043016 -0.00035336 0.0042756 0 -0.00098793 -0.027136 -0.023523 -0.038539 -0.020462 -0.057782 -6.6552 -0.042157 -0.060054 -0.036456 0.18704 0.058046 0.0051198 0.042689 0.027347 0.11059 0.13234 0.11999 0.1274 0.00089534 0.0056516 0.004879 0.00079349 0.45444
2.1563 0.0046942 0.003277 -0.0012064 0.0071094 0 -0.0045187 -0.02415 -0.0088846 -0.02196 -0.016607 -0.015521 -7.0013 -0.057643 -0.076644 -0.010188 0.20822 0.028628 -0.07008 0.030301 0.016163 0.14402 0.099325 0.072978 0.096188 0.0015341 0.0058153 0.0056556 0.00020937 0.22096
2.1602 0.011261 0.0081724 0.0079951 0.0098502 0 -0.0022188 -0.011097 0.0061275 -0.0049711 -0.0083347 0.02494 -7.362 -0.037057 -0.082133 -0.042894 0.23209 -0.0069646 -0.11467 0.025964 0.0065791 0.16909 0.051093 0.014123 0.069179 0.0018341 0.0061777 0.0057581 2.1931e-05 -0.062188
2.1641 0.017844 0.013094 0.023758 0.016764 0 0.0082262 0.011953 0.020866 0.013262 0.0073726 0.053025 -7.7226 -0.0084428 -0.16801 -0.043794 0.20763 -0.042232 -0.13098 -0.020256 -0.033902 0.19912 -0.019784 -0.040937 0.0073974 0.0016428 0.0063271 0.0052065 0.00012123 -0.37591
2.168 0.02225 0.016922 0.036062 0.026179 0 0.021807 0.039135 0.035781 0.034291 0.029386 0.063532 -8.0714 0.013335 -0.17093 -0.05458 0.098434 -0.072155 -0.12242 -0.042798 -0.084702 0.15788 -0.054128 -0.081024 -0.014087 0.0012153 0.0057471 0.0045757 0.0003224 -0.67915
2.1719 0.023771 0.019728 0.038271 0.032051 0 0.031038 0.062415 0.050264 0.057436 0.052227 0.062025 -8.4076 -0.041307 -0.11367 -0.059832 0.027676 -0.095528 -0.17047 -0.050341 -0.13016 0.099664 -0.08369 -0.10649 -0.055214 0.00099991 0.0043425 0.0044027 0.00054328 -0.93184
2.1758 0.023834 0.022803 0.03291 0.030594 0 0.032782 0.076219 0.061305 0.078424 0.069206 0.062796 -8.7389 -0.10565 -0.047467 -0.064906 -0.0059201 -0.11418 -0.22748 -0.040071 -0.14022 0.038854 -0.10263 -0.12706 -0.1066 0.0012628 0.0027099 0.0046864 0.00080045 -1.1181
2.1797 0.024781 0.027429 0.027826 0.025158 0 0.03074 0.079443 0.065189 0.091355 0.076502 0.078496 -9.0707 -0.10675 -0.024072 -0.078507 -0.018783 -0.12989 -0.2325 -0.012355 -0.10055 -0.011477 -0.10402 -0.15229 -0.14798 0.0018678 0.0017822 0.0049337 0.0010874 -1.2468
2.1836 0.027907 0.033538 0.027702 0.024009 0 0.031579 0.074224 0.061152 0.092741 0.074941 0.10882 -9.3998 -0.13697 -0.032196 -0.11476 0.0099926 -0.14184 -0.18975 -0.010418 -0.18805 -0.00072483 -0.1197 -0.18266 -0.14814 0.002394 0.0020553 0.0046755 0.0013201 -1.3295
2.1875 0.032567 0.039606 0.030389 0.032712 0 0.038587 0.063815 0.053241 0.084243 0.068326 0.1384 -9.7184 -0.12999 -0.015274 -0.078945 0.017398 -0.1468 -0.24077 -0.013585 -0.20209 -0.033982 -0.12087 -0.20865 -0.10381 0.002481 0.0030867 0.0039517 0.001427 -1.3619
2.1914 0.037075 0.043929 0.031396 0.048387 0 0.048735 0.05184 0.047794 0.07167 0.060264 0.14714 -10.025 -0.10711 0.0081911 -0.056908 0.044856 -0.14185 -0.21713 -0.030661 -0.20017 -0.067021 -0.088102 -0.2181 -0.086408 0.0021099 0.0037995 0.0033126 0.0014692 -1.3277
2.1953 0.040369 0.046035 0.030503 0.06152 0 0.055523 0.042552 0.048256 0.060961 0.052423 0.12529 -10.327 -0.076843 0.01128 -0.070655 0.094943 -0.1273 -0.11439 -0.049506 -0.20161 -0.07801 -0.039361 -0.20526 -0.097053 0.0015951 0.0034025 0.003338 0.0016226 -1.2232
2.1992 0.042754 0.046872 0.032309 0.063787 0 0.054642 0.040009 0.052098 0.054471 0.045277 0.080856 -10.636 -0.040963 -0.053911 -0.097177 0.13727 -0.10723 -0.070363 -0.033373 -0.20215 -0.053752 -0.034843 -0.17444 -0.075502 0.0013098 0.0021132 0.0041059 0.0020069 -1.0734
2.2031 0.045086 0.047667 0.040023 0.054701 0 0.047346 0.045423 0.053026 0.050438 0.03968 0.033295 -10.952 -0.013725 -0.10591 -0.16802 0.14819 -0.087287 0.0041443 -0.049375 -0.14405 -0.070482 0.026611 -0.13621 -0.051559 0.0013814 0.00099069 0.0050786 0.00253 -0.92194
2.207 0.047408 0.048649 0.050108 0.041258 0 0.039023 0.054879 0.046686 0.045591 0.036984 -0.00048897 -11.261 0.00065163 -0.11379 -0.1722 0.1821 -0.071542 -0.014463 -0.036465 -0.08431 -0.033385 0.067347 -0.10047 0.021025 0.0016017 0.00098931 0.0055028 0.0029207 -0.80113
2.2109 0.04859 0.048907 0.054835 0.031628 0 0.034855 0.060463 0.034642 0.038216 0.037406 -0.01577 -11.544 0.0017356 -0.10319 -0.16849 0.22264 -0.060613 -0.016119 -0.023916 -0.0068903 0.018726 0.10059 -0.072007 0.088115 0.0016169 0.0020932 0.0049866 0.0029408 -0.71147
2.2148 0.047409 0.047411 0.050707 0.029149 0 0.036443 0.055141 0.022999 0.029106 0.038696 -0.018304 -11.797 -0.0066592 -0.10087 -0.19705 0.24549 -0.052348 0.069638 -0.032982 0.080829 0.04872 0.13681 -0.050915 0.10921 0.0012373 0.0033383 0.0037904 0.0025789 -0.63011
2.2188 0.043931 0.044053 0.043339 0.031686 0 0.041609 0.037916 0.017197 0.020191 0.037169 -0.015267 -12.035 -0.00036534 -0.12726 -0.14837 0.19593 -0.044202 0.04392 -0.017599 0.013337 0.063048 0.14112 -0.035749 0.1356 0.00061973 0.0037037 0.0026254 0.002049 -0.53925
2.2227 0.0397 0.039678 0.042458 0.035524 0 0.046531 0.014943 0.017967 0.012876 0.030719 -0.0086895 -12.281 0.021522 -0.14381 -0.083063 0.13339 -0.035527 -0.0034803 -0.00024254 0.043097 0.045583 0.14891 -0.025904 0.14477 0.00017288 0.0030308 0.0021475 0.0016043 -0.4467
2.2266 0.036437 0.035229 0.051442 0.038836 0 0.047976 -0.0044128 0.021955 0.0078325 0.021114 0.0029915 -12.548 0.010722 -0.14468 -0.064549 0.095114 -0.028304 -0.061483 0.015379 0.053834 0.056579 0.14582 -0.021695 0.14796 0.00025331 0.0021142 0.0025429 0.0013519 -0.37999
2.2305 0.034535 0.031076 0.062472 0.041392 0 0.044446 -0.013235 0.025676 0.0060058 0.013221 0.018854 -12.83 -0.011869 -0.13639 -0.061569 0.070172 -0.025975 -0.12055 0.028102 0.02865 0.093619 0.12796 -0.023289 0.13539 0.00088086 0.0019053 0.0034816 0.0012279 -0.36263
2.2344 0.032888 0.027244 0.063212 0.042106 0 0.036519 -0.010019 0.028465 0.0090337 0.011606 0.03283 -13.105 0.014379 -0.13381 0.012335 0.020835 -0.031148 -0.16875 0.037739 -0.0062227 0.12273 0.095934 -0.030158 0.085129 0.001701 0.0026142 0.0044102 0.0011213 -0.39687
2.2383 0.030256 0.024131 0.048917 0.038477 0 0.026892 0.0024931 0.031683 0.01802 0.017382 0.03794 -13.354 -0.040003 -0.11726 -0.050019 0.053569 -0.043565 -0.16473 0.034585 -0.050055 0.11952 0.070121 -0.041344 0.014029 0.0022379 0.0035612 0.0049239 0.00099532 -0.46722
2.2422 0.026803 0.022683 0.027717 0.029341 0 0.019756 0.020146 0.035756 0.031666 0.02782 0.032967 -13.577 -0.069183 -0.11735 -0.07757 0.036922 -0.059621 -0.14343 0.038468 -0.043036 0.086823 0.047043 -0.055631 -0.021454 0.0022506 0.0038752 0.0049569 0.0008942 -0.55593
2.2461 0.024235 0.023637 0.013489 0.017843 0 0.018875 0.038745 0.038782 0.045874 0.038577 0.024409 -13.786 -0.070243 -0.11861 -0.096047 0.017206 -0.073969 -0.13154 0.049444 -0.025823 0.065998 0.032306 -0.071155 -0.055685 0.001907 0.0033263 0.0047164 0.00086438 -0.65137
2.25 0.024323 0.026589 0.01333 0.010542 0 0.025024 0.053577 0.038418 0.055719 0.046218 0.021488 -14 -0.049396 -0.10722 -0.12269 0.021542 -0.082442 -0.13965 0.066096 -0.025685 0.06753 0.030106 -0.085229 -0.090002 0.0016234 0.0024912 0.0044784 0.00090204 -0.7426
2.2539 0.027218 0.02999 0.022069 0.012499 0 0.034768 0.059476 0.034825 0.058394 0.049091 0.029047 -14.226 -0.035759 -0.067515 -0.15006 0.02743 -0.084436 -0.13733 0.083675 -0.040162 0.013365 0.044309 -0.095309 -0.01971 0.001694 0.0021447 0.0044184 0.00097815 -0.81178
2.2578 0.031162 0.032235 0.028795 0.022765 0 0.042194 0.053271 0.031178 0.054689 0.04682 0.044717 -14.461 -0.028238 -0.028839 -0.10938 0.054632 -0.082938 -0.15137 0.046454 -0.054913 -0.019812 0.044632 -0.10066 -0.04763 0.0020289 0.0025195 0.0045677 0.0010818 -0.83908
2.2617 0.033864 0.032841 0.028038 0.034819 0 0.042807 0.0371 0.030901 0.047921 0.039985 0.061874 -14.698 -0.032807 0.0015992 -0.052554 0.09336 -0.081946 -0.15339 0.011284 -0.054432 0.011941 0.036843 -0.10303 -0.031635 0.0022464 0.0031543 0.0048639 0.0012062 -0.81855
2.2656 0.034242 0.032521 0.024012 0.041763 0 0.036663 0.018935 0.034408 0.041495 0.030672 0.074314 -14.929 -0.0275 0.017066 -0.0047448 0.13298 -0.083154 -0.14621 -0.0060415 -0.049971 0.062318 0.031764 -0.10525 0.017521 0.002052 0.0034195 0.0052087 0.0012966 -0.76772
2.2695 0.032954 0.03215 0.024317 0.041391 0 0.028144 0.0084844 0.038746 0.037212 0.02273 0.078256 -15.15 0.016983 0.011526 0.013089 0.16137 -0.084613 -0.14012 -0.001033 -0.061286 0.056904 0.041939 -0.10847 0.047054 0.0015616 0.0031425 0.0054856 0.0012553 -0.71719
2.2734 0.031388 0.031729 0.030777 0.036572 0 0.022548 0.011026 0.040429 0.035293 0.020212 0.071672 -15.356 0.033308 0.0041351 0.010395 0.18523 -0.082629 -0.090219 -0.045415 -0.09198 0.053101 0.039531 -0.1107 0.04129 0.0012437 0.0027139 0.0055617 0.0010448 -0.68695
2.2773 0.030206 0.03045 0.037505 0.031259 0 0.022318 0.024062 0.038449 0.035223 0.024454 0.054214 -15.549 0.017323 -0.01744 -0.010117 0.21851 -0.075358 -0.036224 -0.019606 -0.059018 0.031161 0.059362 -0.1081 0.077319 0.0014956 0.0026286 0.0053228 0.00078764 -0.67141
2.2813 0.028854 0.02771 0.037749 0.026717 0 0.025804 0.039465 0.03445 0.036086 0.032319 0.029251 -15.735 0.0017382 -0.031834 -0.033975 0.22588 -0.064882 -0.015355 -0.0035515 -0.024097 0.012764 0.086936 -0.098035 0.10307 0.0022258 0.0029806 0.0047508 0.00072021 -0.64691
2.2852 0.026361 0.023894 0.031358 0.021714 0 0.029085 0.049013 0.030305 0.036213 0.037785 0.0051625 -15.924 -0.0013087 -0.028821 -0.05888 0.20957 -0.055722 -0.0267 -0.018145 -0.0042564 0.015689 0.1198 -0.081491 0.1061 0.0028555 0.0034226 0.0039854 0.00098673 -0.59351
2.2891 0.022496 0.020062 0.024476 0.015765 0 0.028912 0.048646 0.026097 0.033252 0.036149 -0.0079036 -16.124 -0.0061512 -0.0096053 -0.1017 0.23472 -0.050921 -0.006746 0.00048018 0.047364 0.06328 0.17466 -0.062685 0.13161 0.0027863 0.0035733 0.003298 0.0014586 -0.50957
2.293 0.018157 0.016966 0.022212 0.011174 0 0.024481 0.038801 0.020772 0.025418 0.027452 -0.005025 -16.329 0.023744 -0.042054 -0.088663 0.20526 -0.049225 0.07975 0.015922 0.051551 0.053916 0.16794 -0.046458 0.1488 0.001939 0.0034049 0.0029608 0.0017915 -0.40753
2.2969 0.014713 0.014611 0.02297 0.011238 0 0.017358 0.022232 0.014415 0.013194 0.016154 0.0087344 -16.525 0.042262 -0.059802 -0.10833 0.17903 -0.046089 0.10609 0.018932 0.067021 0.038463 0.15737 -0.035659 0.15826 0.00086443 0.0032105 0.0030874 0.0017219 -0.30034
2.3008 0.013076 0.012909 0.020994 0.016538 0 0.010398 0.002595 0.0091388 -0.00025407 0.0074686 0.021238 -16.7 0.034525 -0.065559 -0.12999 0.14912 -0.037849 0.091183 0.024201 0.087808 0.038897 0.1523 -0.030306 0.17118 0.0002959 0.003236 0.003561 0.0013441 -0.19664
2.3047 0.013375 0.012588 0.014046 0.023586 0 0.0066022 -0.015116 0.007199 -0.010679 0.0037434 0.022406 -16.858 -0.005071 -0.068786 -0.11291 0.10491 -0.025424 0.073841 0.045102 0.099919 0.067406 0.15669 -0.028505 0.19781 0.00053162 0.0034056 0.0041132 0.0010761 -0.10919
2.3086 0.015335 0.015045 0.0070677 0.027603 0 0.0080127 -0.024367 0.0084134 -0.015169 0.003982 0.011678 -17.015 -0.032699 -0.038235 -0.10556 0.097265 -0.014207 0.057862 0.034773 0.10433 0.065803 0.18783 -0.027823 0.21686 0.0012118 0.0034306 0.0045051 0.0012952 -0.062472
2.3125 0.018715 0.020923 0.0072071 0.026723 0 0.014593 -0.019486 0.010093 -0.013303 0.00631 -0.0029471 -17.188 0.0033495 -0.069518 -0.078843 0.062088 -0.010141 0.078779 0.042182 0.1006 0.031054 0.17839 -0.026251 0.24258 0.0016992 0.0031499 0.0046725 0.0019579 -0.083914
2.3164 0.023266 0.028783 0.015603 0.023392 0 0.023721 0.00012539 0.01005 -0.0062798 0.010364 -0.012939 -17.38 0.0082646 -0.064054 -0.11298 0.035481 -0.015313 0.060139 0.058338 0.062607 0.0097303 0.16561 -0.022921 0.22771 0.0017015 0.0027121 0.0047249 0.0025757 -0.18206
2.3203 0.028359 0.035505 0.025397 0.021782 0 0.031331 0.027821 0.0095821 0.0046483 0.017062 -0.016079 -17.573 -0.023036 -0.035906 -0.18524 0.025883 -0.02681 0.011011 0.072635 0.0072911 0.011305 0.15286 -0.018947 0.19308 0.0015327 0.0024073 0.0048062 0.0026091 -0.33336
2.3242 0.032929 0.038464 0.028721 0.024138 0 0.034598 0.052524 0.01286 0.018541 0.026324 -0.015469 -17.75 -0.016677 -0.10876 -0.16737 0.020936 -0.039543 0.022967 0.067468 -0.00037945 0.016389 0.11458 -0.017894 0.23228 0.0017512 0.0023617 0.0049412 0.0019496 -0.49441
2.3281 0.036072 0.037684 0.025224 0.029718 0 0.034197 0.065118 0.022798 0.033687 0.03567 -0.012643 -17.903 -0.047281 -0.11443 -0.14843 0.028922 -0.050358 -0.0085538 0.039697 -0.0066629 0.028719 0.099145 -0.024702 0.18779 0.0025222 0.0024407 0.0050066 0.0010504 -0.63179
2.332 0.037809 0.035909 0.02262 0.03667 0 0.033865 0.063524 0.037447 0.046858 0.041653 -0.0032205 -18.042 -0.059292 -0.12458 -0.16697 0.013599 -0.059877 -0.025163 0.0010179 -0.03337 0.01417 0.065958 -0.042865 0.16521 0.0033415 0.0024539 0.0048535 0.0005757 -0.74248
2.3359 0.039218 0.036398 0.028359 0.043992 0 0.037137 0.052685 0.050892 0.054656 0.042964 0.019148 -18.179 -0.051887 -0.1266 -0.17411 -0.010758 -0.07082 -0.056464 -0.029244 -0.052623 0.0063338 0.035916 -0.071481 0.14227 0.0034335 0.0023995 0.0044707 0.00086659 -0.84647
2.3398 0.041622 0.040339 0.041436 0.051205 0 0.044049 0.040265 0.058218 0.056387 0.042035 0.05401 -18.316 -0.035247 -0.1096 -0.13976 -0.026843 -0.084755 -0.11469 -0.035537 -0.04662 0.032406 0.024968 -0.1047 0.09588 0.0024875 0.0024544 0.0040347 0.0016812 -0.96071
2.3438 0.045491 0.046155 0.053436 0.05677 0 0.051091 0.032273 0.059821 0.055655 0.043343 0.09002 -18.442 -0.062052 -0.09709 -0.16097 -0.013695 -0.10031 -0.085702 -0.017302 -0.06562 0.070783 0.0046085 -0.13453 0.03594 0.0010382 0.0027219 0.0037897 0.0024126 -1.0818
2.3477 0.050044 0.051143 0.057767 0.058238 0 0.054703 0.031743 0.06074 0.058399 0.049852 0.11115 -18.548 -0.053195 -0.068589 -0.15578 -0.0040733 -0.11424 -0.067413 -0.014344 -0.063994 0.058481 -0.026709 -0.15529 0.016239 9.7514e-05 0.0030436 0.0038515 0.0025661 -1.1933
2.3516 0.053942 0.053785 0.056819 0.054998 0 0.054971 0.039644 0.065551 0.06829 0.060785 0.10867 -18.64 -0.045283 -0.04575 -0.16032 -0.0025607 -0.12398 -0.096471 -0.013707 -0.069263 0.038658 -0.039202 -0.16629 -0.0084334 0.00033022 0.003117 0.0041065 0.0020874 -1.2867
2.3555 0.056453 0.054666 0.058929 0.050636 0 0.055635 0.05508 0.073817 0.083239 0.072457 0.088302 -18.734 -0.047678 -0.049343 -0.17757 0.001864 -0.12936 -0.14151 -0.010546 -0.075769 0.031442 -0.031566 -0.17103 -0.03676 0.0014982 0.0028043 0.0042983 0.0013143 -1.3681
2.3594 0.058008 0.05549 0.068371 0.051264 0 0.06014 0.073834 0.08053 0.096277 0.080958 0.065837 -18.844 -0.059077 -0.10522 -0.19466 0.031295 -0.1321 -0.12693 -0.0024885 -0.059808 0.051783 -0.016931 -0.1738 -0.044205 0.0026689 0.0022862 0.004234 0.00067552 -1.444
2.3633 0.059656 0.057443 0.079639 0.060218 0 0.067658 0.087882 0.080982 0.10041 0.08413 0.05531 -18.963 -0.078569 -0.047608 -0.1808 0.053651 -0.13386 -0.11672 -0.029858 -0.094009 0.085235 -0.047765 -0.17682 -0.015619 0.0029994 0.0018744 0.0039391 0.00043185 -1.5011
2.3672 0.061942 0.060458 0.082798 0.07405 0 0.073387 0.088825 0.075198 0.093571 0.081662 0.059754 -19.072 -0.043185 -0.016425 -0.15475 0.051982 -0.13476 -0.13889 -0.030033 -0.089375 0.060973 -0.029705 -0.17982 -0.035271 0.0024019 0.0016878 0.0036347 0.00063183 -1.5091
2.3711 0.064255 0.063647 0.07436 0.084428 0 0.07313 0.074177 0.067692 0.079778 0.074357 0.071559 -19.155 -0.016124 0.0037574 -0.15514 0.063881 -0.13349 -0.12669 -0.028353 -0.075852 0.042806 -0.01357 -0.18172 -0.055001 0.0015281 0.0015639 0.0035596 0.0012035 -1.4482
2.375 0.065239 0.066002 0.061564 0.084881 0 0.067567 0.051138 0.063123 0.065909 0.064041 0.080221 -19.212 -0.027409 0.020365 -0.17622 0.097352 -0.12877 -0.064876 -0.037445 -0.070845 0.063253 -0.025056 -0.18198 -0.044643 0.0011391 0.0013186 0.0037903 0.0020085 -1.3349
2.3789 0.063884 0.066603 0.054871 0.076047 0 0.061588 0.033171 0.062322 0.057149 0.053968 0.079763 -19.259 -0.0156 0.01009 -0.070034 0.070478 -0.12083 -0.091726 -0.032647 -0.055242 0.070227 -0.019239 -0.18042 -0.018502 0.0014546 0.0010558 0.0041977 0.0028086 -1.2174
2.3828 0.060344 0.064573 0.056569 0.064213 0 0.059105 0.030712 0.062359 0.054625 0.048137 0.070473 -19.31 -0.022902 0.013072 -0.11742 0.098912 -0.11167 -0.087478 -0.019584 -0.0471 0.054197 -0.025542 -0.17617 -0.051011 0.0020457 0.0011401 0.0045599 0.0032642 -1.1388
2.3867 0.05581 0.059496 0.058215 0.054735 0 0.05873 0.043283 0.059997 0.056242 0.048869 0.056113 -19.361 -0.013906 0.012736 -0.11654 0.10187 -0.104 -0.089141 -0.017381 -0.028174 0.045058 -0.011929 -0.16759 -0.065244 0.0022996 0.0018027 0.0047252 0.003083 -1.1024
2.3906 0.05157 0.052212 0.050325 0.047434 0 0.055218 0.059855 0.054693 0.058927 0.054374 0.041058 -19.399 0.0081853 0.017529 -0.080506 0.092659 -0.099481 -0.08046 -0.025304 -0.0078828 0.06118 0.0094831 -0.1538 -0.062352 0.0019819 0.0027929 0.0046981 0.0022547 -1.0726
2.3945 0.048032 0.044902 0.034053 0.038943 0 0.045612 0.067416 0.048372 0.060063 0.059094 0.02949 -19.416 0.028899 0.04156 -0.081136 0.11069 -0.097369 -0.031611 -0.035274 -0.0029186 0.11718 0.012888 -0.13639 -0.064667 0.0013915 0.0034941 0.0046062 0.0011541 -1.0102
2.3984 0.044441 0.039674 0.021624 0.029142 0 0.033619 0.060488 0.042907 0.057722 0.057411 0.024985 -19.421 0.04691 0.020544 -0.084748 0.12303 -0.09474 -0.01357 0.0092653 0.03609 0.14357 -0.0049984 -0.11937 -0.064029 0.0010267 0.0034583 0.0046012 0.00035889 -0.90675
2.4023 0.039414 0.036515 0.023941 0.023663 0 0.026859 0.043746 0.03837 0.050809 0.047929 0.028662 -19.429 0.04683 0.0052692 -0.074922 0.1571 -0.088321 -0.041293 0.015974 0.031803 0.12869 0.016924 -0.10678 -0.049004 0.0011269 0.0028396 0.0047753 0.00027154 -0.78575
2.4063 0.031888 0.03268 0.037924 0.028234 0 0.028813 0.026363 0.033668 0.039827 0.0344 0.037297 -19.45 0.054507 0.024481 -0.048261 0.16878 -0.077004 -0.057433 0.020315 0.022694 0.12793 0.034264 -0.09981 -0.065199 0.0015101 0.0022615 0.0051257 0.000832 -0.67068
2.4102 0.021867 0.024729 0.047441 0.039982 0 0.033449 0.014053 0.028196 0.027356 0.022278 0.044507 -19.477 0.070092 0.076111 -0.013274 0.15455 -0.063112 -0.039863 0.038403 0.030632 0.14879 0.033067 -0.095811 -0.10632 0.001801 0.0022114 0.0055543 0.0015598 -0.5562
2.4141 0.010548 0.011836 0.038022 0.045774 0 0.028989 0.0060063 0.02218 0.016854 0.014087 0.045226 -19.492 0.049622 0.10549 -0.0037257 0.17756 -0.051016 -0.012083 0.063316 0.062942 0.12141 0.042678 -0.089907 -0.073681 0.0017782 0.0025639 0.0058865 0.0019027 -0.41346
2.418 -0.00019026 -0.0026584 0.011046 0.031901 0 0.0087018 -0.0015472 0.015473 0.010052 0.0080237 0.039258 -19.482 0.089362 0.12482 0.0054395 0.17699 -0.043609 0.0484 0.065856 0.095499 0.10785 0.071905 -0.077781 -0.066107 0.0015135 0.0027335 0.005928 0.0016262 -0.22389
2.4219 -0.0086793 -0.013335 -0.01696 -0.0023205 0 -0.020965 -0.0098715 0.006832 0.0051777 0.00098135 0.029709 -19.457 0.094589 0.13036 0.042817 0.17651 -0.039245 0.04385 0.084532 0.10913 0.13884 0.085144 -0.057523 -0.041987 0.0012298 0.0023271 0.0055735 0.00095721 -0.0055842
2.4258 -0.014274 -0.01696 -0.02941 -0.040264 0 -0.043351 -0.016157 -0.0047438 -0.0018365 -0.0074255 0.017578 -19.433 0.084239 0.12953 0.064252 0.19068 -0.032048 0.036492 0.10943 0.11253 0.18816 0.095432 -0.029708 -0.014284 0.0010766 0.0016354 0.0049198 0.000396 0.19655
2.4297 -0.017649 -0.01524 -0.024298 -0.059102 0 -0.044461 -0.016997 -0.017838 -0.013707 -0.014323 -0.00097956 -19.424 0.090696 0.13045 0.026199 0.22661 -0.016087 0.097093 0.12524 0.12088 0.22239 0.1203 0.0033625 -0.0019291 0.0010523 0.0014376 0.0042808 0.00035413 0.34813
2.4336 -0.020366 -0.013463 -0.014396 -0.048163 0 -0.025167 -0.0128 -0.02854 -0.028884 -0.0173 -0.030097 -19.428 0.092499 0.12123 0.034841 0.21651 0.0094499 0.083623 0.1445 0.16887 0.24677 0.13831 0.038094 0.0074759 0.0011022 0.0022739 0.0040353 0.00087906 0.45358
2.4375 -0.023941 -0.016182 -0.013913 -0.01859 0 -0.0018894 -0.008497 -0.033551 -0.042325 -0.018373 -0.065968 -19.434 0.12154 0.16364 0.041894 0.24408 0.03846 0.096127 0.15158 0.22172 0.27615 0.15998 0.069734 0.062536 0.0012305 0.0038913 0.0043686 0.0016385 0.54866
2.4414 -0.028995 -0.023776 -0.025724 0.0048534 0 0.0054691 -0.010033 -0.03383 -0.049615 -0.02341 -0.094471 -19.438 0.12457 0.18251 0.055751 0.2447 0.061551 0.074298 0.16041 0.25267 0.27079 0.16847 0.093345 0.095867 0.0014817 0.0054121 0.005098 0.0021542 0.66692
2.4453 -0.035046 -0.032855 -0.04132 0.0032539 0 -0.011364 -0.020206 -0.034725 -0.050831 -0.036717 -0.10007 -19.445 0.10316 0.16891 0.064511 0.22127 0.072711 0.045765 0.1764 0.25738 0.24739 0.16335 0.10609 0.10452 0.0018252 0.0060749 0.0057509 0.0021227 0.81358
2.4492 -0.041079 -0.039815 -0.05159 -0.022292 0 -0.043155 -0.037412 -0.041622 -0.050545 -0.055758 -0.079875 -19.465 0.11122 0.17138 0.03095 0.24166 0.073738 0.13532 0.19971 0.25036 0.28452 0.15929 0.10953 0.14452 0.0021049 0.0058443 0.0058819 0.0016148 0.96891
2.4531 -0.04636 -0.043985 -0.055762 -0.053517 0 -0.070912 -0.057423 -0.054829 -0.053854 -0.071656 -0.049423 -19.498 0.13325 0.15964 0.042836 0.28808 0.072657 0.07648 0.23546 0.3249 0.29176 0.1751 0.10951 0.17658 0.0021459 0.0053389 0.0054022 0.0010196 1.1111
2.457 -0.050834 -0.047493 -0.059406 -0.071294 0 -0.080399 -0.075636 -0.068735 -0.061962 -0.075925 -0.032482 -19.537 0.14534 0.17997 0.048972 0.28505 0.077243 0.053506 0.22746 0.34217 0.28586 0.19677 0.11289 0.1677 0.0019266 0.0052015 0.0046513 0.00076038 1.2312
2.4609 -0.054785 -0.052411 -0.065425 -0.070561 0 -0.071679 -0.087961 -0.076443 -0.071211 -0.067798 -0.042082 -19.572 0.14945 0.20777 0.047003 0.26858 0.088893 0.045659 0.22648 0.32246 0.28749 0.2167 0.12283 0.13985 0.0016307 0.0055531 0.0041307 0.00097229 1.3268
2.4648 -0.058143 -0.058276 -0.069473 -0.061532 0 -0.056924 -0.091068 -0.075632 -0.076258 -0.055411 -0.069545 -19.603 0.14736 0.21939 0.039175 0.27481 0.10186 0.024175 0.2677 0.30339 0.30409 0.23025 0.13651 0.11806 0.0014989 0.0060201 0.0041046 0.0013901 1.3883
2.4688 -0.060159 -0.062458 -0.065276 -0.057945 0 -0.049564 -0.083684 -0.070048 -0.074455 -0.049423 -0.092238 -19.641 0.12679 0.21885 0.033853 0.30532 0.10835 -0.011144 0.26369 0.36682 0.26588 0.24564 0.14746 0.12777 0.0016052 0.0062119 0.0044012 0.0015651 1.3999
2.4727 -0.059814 -0.06272 -0.053242 -0.064152 0 -0.05403 -0.068609 -0.065299 -0.067677 -0.054445 -0.093638 -19.695 0.1434 0.18565 0.05627 0.32263 0.10505 -0.0087791 0.24757 0.32975 0.2535 0.25051 0.15091 0.087785 0.0017753 0.0061008 0.0045902 0.0012698 1.3564
2.4766 -0.056644 -0.059186 -0.041643 -0.072327 0 -0.063642 -0.052914 -0.063312 -0.060486 -0.065629 -0.077436 -19.768 0.13663 0.18655 0.075036 0.30438 0.095733 0.012878 0.24353 0.29439 0.25463 0.25521 0.14784 0.078895 0.0017419 0.005938 0.0043881 0.00075691 1.2773
2.4805 -0.051228 -0.053805 -0.038249 -0.070839 0 -0.067022 -0.044529 -0.061082 -0.056616 -0.073123 -0.062673 -19.855 0.1169 0.21475 0.095681 0.28302 0.087855 0.036089 0.25448 0.28681 0.25462 0.25023 0.14409 0.10524 0.0014062 0.0058851 0.003934 0.00060914 1.196
2.4844 -0.0449 -0.04818 -0.041723 -0.055151 0 -0.057283 -0.046963 -0.054821 -0.056753 -0.070193 -0.064711 -19.952 0.13452 0.22282 0.14411 0.32978 0.086313 0.037293 0.27293 0.30233 0.23276 0.21329 0.14496 0.1321 0.00096384 0.0058298 0.0036792 0.0012486 1.1324
2.4883 -0.038928 -0.042287 -0.042962 -0.031783 0 -0.037153 -0.056534 -0.044955 -0.058785 -0.058023 -0.080186 -20.059 0.10966 0.19684 0.09134 0.30737 0.089396 0.0085543 0.2219 0.28178 0.23361 0.22399 0.14977 0.094485 0.00076365 0.0056008 0.0039754 0.0025012 1.0753
2.4922 -0.033868 -0.035364 -0.035513 -0.013061 0 -0.016955 -0.064866 -0.036497 -0.059507 -0.04365 -0.090042 -20.176 0.091019 0.18702 0.11057 0.26853 0.090068 0.013263 0.18747 0.25699 0.22062 0.22328 0.15119 0.082425 0.0010085 0.0052968 0.0047218 0.0036253 0.99373
2.4961 -0.029589 -0.027747 -0.023526 -0.0079904 0 -0.0074061 -0.06481 -0.034151 -0.056143 -0.033627 -0.077454 -20.297 0.08004 0.18674 0.141 0.24526 0.081255 0.027836 0.15498 0.24069 0.19395 0.21675 0.14038 0.078166 0.001558 0.005285 0.0054012 0.0038471 0.86724
2.5 -0.025799 -0.021358 -0.017816 -0.016445 0 -0.012291 -0.054814 -0.037051 -0.047103 -0.029191 -0.043623 -20.411 0.073489 0.18657 0.14905 0.24791 0.06095 0.035237 0.12124 0.22937 0.16911 0.20942 0.11403 0.066323 0.0020166 0.0057994 0.0054984 0.0029913 0.70403
2.5039 -0.022489 -0.018118 -0.023704 -0.029962 0 -0.025818 -0.038416 -0.038625 -0.032412 -0.026577 -0.0070541 -20.512 0.054813 0.16667 0.18567 0.22605 0.033489 0.036137 0.12534 0.16605 0.218 0.20267 0.077718 0.037166 0.0020521 0.0065582 0.0049507 0.0016657 0.53019
2.5078 -0.019877 -0.017964 -0.033995 -0.037537 0 -0.03648 -0.020266 -0.032096 -0.01406 -0.021268 0.012314 -20.605 0.055356 0.067555 0.15285 0.20998 0.0065085 0.023016 0.087124 0.17535 0.16211 0.18224 0.042549 0.053057 0.001685 0.0068748 0.004233 0.00081292 0.36398
2.5117 -0.018004 -0.018695 -0.03554 -0.032428 0 -0.035061 -0.0030729 -0.016564 0.0042589 -0.011983 0.0092882 -20.709 0.037849 0.017286 0.12574 0.16672 -0.013884 0.0069287 0.062156 0.16631 0.11739 0.16097 0.01765 0.031486 0.0013023 0.0062451 0.0039843 0.00098233 0.20448
2.5156 -0.01648 -0.017918 -0.023056 -0.01631 0 -0.021347 0.011878 0.0019069 0.018587 -0.0013237 -0.0038566 -20.836 0.015639 0.018094 0.099395 0.1248 -0.026303 -0.010632 0.057473 0.14696 0.088306 0.13865 0.0043215 0.001418 0.0013619 0.0048721 0.0044751 0.001926 0.046663
2.5195 -0.014661 -0.01511 -0.0053812 0.0014012 0 -0.0044986 0.022327 0.014989 0.026684 0.0066971 -0.008851 -20.98 0.016731 0.033866 0.048946 0.13158 -0.033733 -0.030127 0.065655 0.15197 0.050632 0.11212 -0.0036683 0.02386 0.0020085 0.0035858 0.0053653 0.0028478 -0.096479
2.5234 -0.012071 -0.011692 0.0031752 0.0092575 0 0.0038006 0.02456 0.018182 0.028982 0.0096604 0.0040802 -21.119 -0.0091235 -0.012802 0.07188 0.1083 -0.040247 -0.039377 0.032892 0.10725 0.065235 0.10326 -0.014129 -0.014571 0.0029039 0.0031856 0.0059588 0.0030715 -0.19299
2.5273 -0.0086212 -0.0091535 -0.00222 0.001783 0 -0.001391 0.016276 0.013177 0.027504 0.0080567 0.030274 -21.237 -0.017818 -0.011542 0.031993 0.081349 -0.047329 -0.024792 0.036786 0.079328 0.034769 0.099267 -0.029788 -0.04321 0.003425 0.0037973 0.0057528 0.0025473 -0.2174
2.5313 -0.0044784 -0.0073367 -0.011499 -0.015469 0 -0.013906 7.9257e-05 0.0053803 0.023686 0.0045419 0.055606 -21.338 -0.014081 0.018438 0.020109 0.051892 -0.0525 -0.0029809 0.055364 0.080069 0.018493 0.099818 -0.046202 -0.043038 0.0031007 0.0048281 0.0048343 0.0017945 -0.17715
2.5352 0.00017557 -0.0047298 -0.0099532 -0.028501 0 -0.021009 -0.016451 -0.00031036 0.017269 0.0021708 0.066119 -21.445 -0.0086204 0.047998 0.050281 0.032146 -0.051303 0.012719 0.072508 0.10157 0.034114 0.10364 -0.055537 -0.021565 0.0019679 0.0055292 0.0038143 0.0013913 -0.11119
2.5391 0.0051488 -0.00032127 0.0062468 -0.024687 0 -0.013655 -0.024999 -0.0018069 0.0075312 0.0027526 0.055119 -21.577 -0.029189 0.012637 0.0097827 0.062319 -0.041287 0.0064188 0.07291 0.097209 0.037475 0.10726 -0.052765 -0.036972 0.00057804 0.0056067 0.0033664 0.0014972 -0.060668
2.543 0.010053 0.0051603 0.025506 -0.002947 0 0.0058374 -0.021707 0.00056018 -0.004324 0.0059666 0.025348 -21.731 -0.03583 0.0010585 -0.020804 0.064901 -0.024958 0.025849 0.069935 0.11264 0.052519 0.11192 -0.03922 0.012198 -0.00035855 0.0053271 0.0037463 0.0018092 -0.04089
2.5469 0.014316 0.010079 0.032161 0.024335 0 0.025337 -0.0089772 0.0053067 -0.014268 0.0095714 -0.012442 -21.88 -0.029537 0.0041812 -0.021993 0.0733 -0.009142 0.03646 0.082728 0.11356 0.048526 0.13375 -0.021121 0.036431 -0.00043036 0.0051035 0.0046491 0.0019216 -0.041845
2.5508 0.017622 0.013873 0.022109 0.04036 0 0.03266 0.0071411 0.010348 -0.017545 0.010822 -0.043439 -22.002 -0.02337 0.002215 -0.019356 0.081273 -0.00083897 0.031452 0.10777 0.11018 0.050272 0.1657 -0.005004 0.039777 0.00024518 0.0050506 0.0054705 0.0017099 -0.053094
2.5547 0.020456 0.017893 0.0067729 0.037199 0 0.025503 0.02109 0.013281 -0.012375 0.0085812 -0.055248 -22.095 -0.029849 -0.021749 -0.038109 0.08031 -0.0025581 0.015129 0.13571 0.11762 0.087722 0.19485 0.0057729 0.041004 0.0011641 0.004965 0.0057309 0.0013905 -0.082732
2.5586 0.024071 0.024022 0.0017533 0.022204 0 0.013241 0.02994 0.012612 -0.0019703 0.0047375 -0.044951 -22.182 -0.022355 -0.016546 0.0080456 0.11182 -0.010902 0.076923 0.13605 0.12007 0.14014 0.18859 0.010915 0.054099 0.0018089 0.0046861 0.0053448 0.0012591 -0.14885
2.5625 0.029635 0.032506 0.0122 0.011787 0 0.0092008 0.032941 0.0095461 0.0073493 0.0035366 -0.021617 -22.288 -0.0019488 -0.0018624 -0.020516 0.10902 -0.01979 0.087049 0.12985 0.10496 0.085738 0.19066 0.010487 0.072404 0.0019552 0.0043804 0.0045913 0.0013978 -0.2554
2.5664 0.03718 0.041414 0.02955 0.017752 0 0.020002 0.030736 0.0082673 0.010927 0.0088239 -0.00019019 -22.415 0.015545 0.012475 -0.048504 0.09762 -0.025883 0.069528 0.13063 0.092007 0.055806 0.16918 0.0027917 0.11397 0.0017125 0.0044 0.0038838 0.001631 -0.38448
2.5703 0.045439 0.048505 0.041738 0.037938 0 0.040745 0.025993 0.013388 0.0098061 0.021157 0.010283 -22.546 0.019928 0.016738 -0.054259 0.086023 -0.031699 0.030038 0.13344 0.081775 0.066924 0.12331 -0.01501 0.15441 0.0013381 0.0048534 0.0035352 0.0017316 -0.51898
2.5742 0.052964 0.053637 0.045216 0.059045 0 0.059574 0.024298 0.026276 0.010745 0.037287 0.01435 -22.653 0.00098134 -0.0039319 -0.056494 0.070324 -0.04366 -0.040403 0.11273 0.056579 0.033256 0.081931 -0.044309 0.11497 0.0010354 0.0053662 0.0036485 0.001646 -0.67268
2.5781 0.059638 0.059144 0.046591 0.06869 0 0.067403 0.032634 0.043789 0.021856 0.052742 0.025712 -22.727 0.0023312 -0.025261 -0.080744 0.052658 -0.06653 -0.087349 0.09121 0.012447 0.0071706 0.055998 -0.083105 0.10468 0.00089566 0.0053299 0.004123 0.001518 -0.89037
2.582 0.067048 0.067634 0.053885 0.065909 0 0.06489 0.054904 0.061085 0.046784 0.065484 0.053342 -22.779 -0.006507 -0.010439 -0.091309 0.050667 -0.098866 -0.090151 0.069104 -0.022809 0.024127 0.016173 -0.12656 0.098943 0.0009596 0.0044294 0.0047167 0.0015112 -1.2087
2.5859 0.077018 0.079317 0.068231 0.061374 0 0.061582 0.087704 0.076031 0.081423 0.077384 0.090977 -22.829 -0.018102 -0.018502 -0.080265 0.032195 -0.13332 -0.053582 0.048686 -0.039204 0.027865 -0.021883 -0.1695 0.10987 0.0012539 0.0029413 0.0051348 0.001615 -1.6112
2.5898 0.089361 0.091484 0.084676 0.067921 0 0.068431 0.1206 0.090709 0.11554 0.092001 0.12118 -22.888 -0.024068 -0.083836 -0.055933 -0.016 -0.1616 0.0027497 0.030642 -0.038422 -0.019172 -0.046755 -0.20878 0.13415 0.0017244 0.0015106 0.0051551 0.0016126 -2.0227
2.5938 0.10098 0.10061 0.099234 0.089864 0 0.089383 0.1418 0.10816 0.1385 0.11045 0.13167 -22.952 -0.024572 -0.062451 -0.1136 0.024925 -0.18004 -0.01764 0.0054817 -0.082437 -0.013826 -0.089167 -0.24391 0.057741 0.0021571 0.00061927 0.0047636 0.0012348 -2.354
2.5977 0.10751 0.10498 0.11238 0.11945 0 0.11775 0.14529 0.12747 0.14561 0.12907 0.12876 -23.012 -0.0055631 -0.080752 -0.15128 0.010421 -0.19145 -0.032722 -0.030094 -0.11151 0.0038531 -0.13965 -0.27593 0.051328 0.002244 0.00024474 0.0042104 0.00036688 -2.5585
2.6016 0.1066 0.10545 0.12473 0.14219 0 0.1396 0.13406 0.14254 0.141 0.14133 0.13371 -23.059 -0.0067712 -0.081732 -0.1271 -0.01606 -0.20207 -0.037171 -0.0614 -0.13204 -0.010404 -0.17977 -0.30596 0.026347 0.001811 -4.5022e-06 0.0038948 -0.00084014 -2.6529
2.6055 0.10006 0.10403 0.13159 0.14624 0 0.14229 0.11739 0.14647 0.13487 0.14269 0.16328 -23.093 -0.028947 -0.080812 -0.091163 -0.037428 -0.21627 -0.047101 -0.0771 -0.15152 -0.054168 -0.20076 -0.33396 -0.024753 0.0010232 -0.00045825 0.0041095 -0.0020227 -2.6869
2.6094 0.093072 0.10225 0.12532 0.12949 0 0.12314 0.10483 0.13795 0.13647 0.13462 0.21146 -23.11 -0.051819 -0.13668 -0.15982 -0.044508 -0.23301 -0.095234 -0.064334 -0.18069 -0.098433 -0.19672 -0.358 -0.068768 0.00033777 -0.0010908 0.0048125 -0.00279 -2.6962
2.6133 0.090864 0.10096 0.10521 0.10092 0 0.093018 0.10154 0.12345 0.14727 0.12417 0.24974 -23.107 -0.032095 -0.08724 -0.13545 -0.034917 -0.2463 -0.11677 -0.044243 -0.16261 -0.065612 -0.21546 -0.37389 -0.074239 0.00018001 -0.0016107 0.0056172 -0.0029452 -2.683
2.6172 0.095552 0.10133 0.083457 0.076255 0 0.071287 0.10734 0.11288 0.15949 0.11923 0.24743 -23.075 -0.032448 -0.076582 -0.13825 -0.031246 -0.2488 -0.10939 -0.032162 -0.17873 -0.073782 -0.18504 -0.37608 -0.076306 0.00059821 -0.001786 0.006041 -0.0026204 -2.6341
2.6211 0.10562 0.10534 0.077942 0.070069 0 0.074107 0.11828 0.11215 0.16143 0.12281 0.19567 -23.02 -0.038732 -0.079109 -0.11765 -0.028943 -0.23618 -0.10239 -0.01995 -0.18616 -0.070597 -0.1469 -0.36022 -0.073399 0.0012132 -0.0016587 0.0058407 -0.0022258 -2.5503
2.625 0.1181 0.11458 0.096387 0.08773 0 0.10307 0.12877 0.11923 0.14633 0.13091 0.11522 -22.95 -0.040956 -0.073031 -0.063033 -0.025298 -0.20983 -0.10359 -0.0048356 -0.16284 -0.037769 -0.12374 -0.3267 -0.059473 0.0015329 -0.0014701 0.0051798 -0.0021998 -2.4529
2.6289 0.13118 0.12846 0.12766 0.12163 0 0.1429 0.13355 0.12693 0.1182 0.13556 0.042345 -22.879 -0.043402 -0.049793 -0.10082 -0.024303 -0.17679 -0.050008 -0.0022609 -0.15029 -0.071253 -0.079246 -0.28263 -0.010535 0.0013607 -0.0014243 0.0044981 -0.0026951 -2.3681
2.6328 0.14474 0.14394 0.15069 0.15522 0 0.17147 0.13019 0.1295 0.089794 0.13119 0.0048765 -22.804 -0.059209 -0.070527 -0.12062 -0.029816 -0.14712 -0.059374 0.023684 -0.11919 -0.08211 -0.045352 -0.23999 -0.004981 0.00092597 -0.0015457 0.0041898 -0.0034314 -2.312
2.6367 0.15875 0.15733 0.15369 0.17371 0 0.17594 0.12147 0.12713 0.074256 0.11947 0.0072341 -22.71 -0.075206 -0.096194 -0.14398 -0.026274 -0.12976 -0.013406 0.017531 -0.12891 -0.075718 -0.020633 -0.21058 -0.012028 0.00062197 -0.0017362 0.0043403 -0.0038745 -2.298
2.6406 0.17146 0.16661 0.14489 0.17449 0 0.16243 0.11527 0.12486 0.076804 0.109 0.033582 -22.576 -0.09431 -0.12037 -0.16118 -0.019364 -0.12885 0.049519 -0.01438 -0.15079 -0.06554 -0.0017799 -0.20094 -0.029705 0.00061412 -0.0019161 0.0047065 -0.0036488 -2.3511
2.6445 0.17972 0.17206 0.14356 0.16834 0 0.1505 0.12023 0.12784 0.092997 0.10963 0.063379 -22.393 -0.12274 -0.14524 -0.15387 -0.023053 -0.14262 0.041306 -0.046071 -0.12866 -0.070497 0.014815 -0.21126 -0.062665 0.00070965 -0.0020857 0.0049233 -0.0028666 -2.5031
2.6484 0.18137 0.17474 0.16013 0.1693 0 0.15613 0.13917 0.13751 0.11429 0.12547 0.085894 -22.167 -0.093875 -0.19323 -0.17911 -0.096236 -0.1658 0.0058137 -0.083074 -0.16943 -0.12842 -0.023127 -0.23851 -0.092513 0.00061614 -0.0022821 0.0047518 -0.0020772 -2.7624
2.6523 0.17753 0.17498 0.18568 0.18123 0 0.17732 0.16574 0.15154 0.13538 0.15163 0.10441 -21.915 -0.11173 -0.21066 -0.20116 -0.1385 -0.19388 -0.060135 -0.11153 -0.24045 -0.15202 -0.073476 -0.28051 -0.13369 0.00031757 -0.0025379 0.0041928 -0.0018465 -3.0896
2.6563 0.17234 0.17261 0.2015 0.19351 0 0.1955 0.18815 0.16654 0.15682 0.17729 0.13018 -21.649 -0.11861 -0.19312 -0.18756 -0.1518 -0.22585 -0.13033 -0.14835 -0.29681 -0.17678 -0.10493 -0.33656 -0.17961 0.00016089 -0.0029116 0.0034267 -0.0023206 -3.4128
2.6602 0.17012 0.16869 0.19834 0.19121 0 0.19238 0.1979 0.18055 0.18114 0.19326 0.17224 -21.367 -0.096664 -0.16109 -0.13945 -0.14357 -0.26285 -0.17842 -0.19865 -0.32295 -0.2082 -0.12553 -0.40417 -0.22709 0.00052624 -0.0035236 0.0026736 -0.003167 -3.6781
2.6641 0.17258 0.16651 0.18534 0.17122 0 0.1678 0.19637 0.19334 0.20741 0.19819 0.22953 -21.063 -0.089491 -0.19256 -0.11853 -0.13399 -0.30395 -0.16034 -0.24972 -0.34638 -0.19968 -0.22061 -0.47537 -0.27737 0.0013849 -0.0044872 0.0020855 -0.0039531 -3.891
2.668 0.17836 0.16988 0.17963 0.14873 0 0.14213 0.19328 0.20532 0.23 0.1989 0.28889 -20.727 -0.098165 -0.19723 -0.07952 -0.11608 -0.34304 -0.14935 -0.28255 -0.40868 -0.25831 -0.23569 -0.53755 -0.35557 0.0021999 -0.0057495 0.0017131 -0.0046014 -4.103
2.6719 0.18533 0.18012 0.18856 0.14636 0 0.14023 0.1983 0.21665 0.24316 0.20439 0.33041 -20.361 -0.11628 -0.12921 -0.076855 -0.078782 -0.37072 -0.25063 -0.31122 -0.46371 -0.2892 -0.24601 -0.57942 -0.37416 0.0023245 -0.007009 0.0015191 -0.0054635 -4.3525
2.6758 0.19312 0.19462 0.2037 0.17428 0 0.17052 0.21306 0.2269 0.24646 0.21833 0.33841 -19.969 -0.12406 -0.071894 -0.10703 -0.05285 -0.38043 -0.32858 -0.32251 -0.49517 -0.29832 -0.27495 -0.59773 -0.36638 0.0015757 -0.0078562 0.0014095 -0.0069082 -4.6165
2.6797 0.20345 0.20886 0.21251 0.21964 0 0.21753 0.23083 0.2351 0.24528 0.2362 0.31223 -19.557 -0.10579 -0.11843 -0.159 -0.072991 -0.37375 -0.23687 -0.30194 -0.49344 -0.30238 -0.33211 -0.59893 -0.38365 0.00046313 -0.0080711 0.001285 -0.0088071 -4.8227
2.6836 0.21792 0.22021 0.21369 0.25598 0 0.25455 0.2433 0.2398 0.24569 0.2492 0.26855 -19.125 -0.13626 -0.16776 -0.26837 -0.12539 -0.35986 -0.27264 -0.27055 -0.4726 -0.23386 -0.34173 -0.59387 -0.42717 -0.00016342 -0.0078228 0.0011123 -0.010447 -4.9138
2.6875 0.2357 0.22985 0.21855 0.26505 0 0.26518 0.24786 0.23983 0.24875 0.25179 0.23118 -18.667 -0.16298 -0.20951 -0.29587 -0.18556 -0.34899 -0.29551 -0.24661 -0.51808 -0.23153 -0.33383 -0.58984 -0.36844 0.00022809 -0.0075613 0.00097301 -0.011027 -4.9014
2.6914 0.25343 0.24086 0.23681 0.25158 0 0.25505 0.24857 0.23601 0.2501 0.24628 0.21422 -18.173 -0.18408 -0.25923 -0.27241 -0.20774 -0.34522 -0.2618 -0.2438 -0.53276 -0.23813 -0.31422 -0.58659 -0.29781 0.0014338 -0.0076643 0.0010227 -0.010336 -4.8585
2.6953 0.26754 0.25457 0.26323 0.23784 0 0.24442 0.25084 0.23229 0.24536 0.24087 0.21242 -17.634 -0.17823 -0.30871 -0.23303 -0.18818 -0.34495 -0.18064 -0.24941 -0.49534 -0.23211 -0.28763 -0.57938 -0.24613 0.0026686 -0.0081355 0.0013561 -0.008998 -4.8588
2.6992 0.27683 0.26891 0.28125 0.24338 0 0.2496 0.25604 0.23435 0.23584 0.24287 0.2085 -17.043 -0.092913 -0.32145 -0.23606 -0.16312 -0.3423 -0.11918 -0.2172 -0.44899 -0.21591 -0.2603 -0.56599 -0.20147 0.0031412 -0.0086187 0.0018709 -0.008033 -4.9255
2.7031 0.2829 0.28045 0.28081 0.26874 0 0.2702 0.26147 0.2457 0.22862 0.25309 0.19243 -16.4 -0.11931 -0.26361 -0.22817 -0.086557 -0.33636 -0.10947 -0.2432 -0.43574 -0.28907 -0.25952 -0.55143 -0.27572 0.0025742 -0.0087148 0.002267 -0.00808 -5.0378
2.707 0.28824 0.28798 0.27079 0.29716 0 0.29229 0.26516 0.26418 0.23097 0.26623 0.1748 -15.713 -0.13267 -0.25496 -0.19786 -0.062955 -0.3335 -0.16133 -0.27163 -0.48058 -0.30367 -0.31406 -0.54637 -0.36709 0.0013005 -0.0083274 0.0022216 -0.0089592 -5.1793
2.7109 0.29412 0.29373 0.27145 0.31114 0 0.30272 0.26953 0.2827 0.24462 0.2764 0.17997 -14.992 -0.14909 -0.2527 -0.18593 -0.10872 -0.34261 -0.23929 -0.28653 -0.52689 -0.28994 -0.38472 -0.56073 -0.44919 -5.0749e-05 -0.0077548 0.0016255 -0.0099346 -5.3707
2.7148 0.30024 0.30086 0.29352 0.3075 0 0.30058 0.27964 0.29468 0.26541 0.28284 0.22315 -14.241 -0.18661 -0.22673 -0.22701 -0.21481 -0.36753 -0.30912 -0.2841 -0.53055 -0.28226 -0.43336 -0.59766 -0.50489 -0.00096339 -0.0074769 0.00068595 -0.010424 -5.6473
2.7188 0.30598 0.31002 0.32618 0.29782 0 0.29626 0.29769 0.29974 0.28812 0.29054 0.29248 -13.455 -0.21554 -0.30211 -0.30947 -0.26994 -0.40355 -0.36394 -0.31509 -0.55396 -0.25715 -0.45394 -0.65204 -0.53144 -0.0012433 -0.0078323 -0.00020393 -0.010517 -6.0082
2.7227 0.3117 0.31869 0.34731 0.29629 0 0.30094 0.31971 0.3043 0.31089 0.3054 0.35477 -12.621 -0.16486 -0.39481 -0.25579 -0.23381 -0.44087 -0.31534 -0.38801 -0.60515 -0.27473 -0.47036 -0.71372 -0.47677 -0.00097568 -0.0088312 -0.00073173 -0.010857 -6.3953
2.7266 0.3183 0.3241 0.34573 0.30771 0 0.31708 0.33824 0.31591 0.33464 0.32825 0.38215 -11.73 -0.1516 -0.42312 -0.25307 -0.16454 -0.47162 -0.25016 -0.43649 -0.66511 -0.36183 -0.52169 -0.7727 -0.45101 -0.00038099 -0.010203 -0.00085543 -0.012031 -6.7314
2.7305 0.32582 0.32656 0.33211 0.3263 0 0.33753 0.34837 0.33607 0.35884 0.35303 0.37592 -10.781 -0.19082 -0.38446 -0.28028 -0.13245 -0.49431 -0.24665 -0.43982 -0.73596 -0.45479 -0.58346 -0.82283 -0.48175 0.00028533 -0.011596 -0.00077136 -0.014024 -6.9799
2.7344 0.33292 0.32941 0.32683 0.34341 0 0.3523 0.35137 0.3584 0.37904 0.37078 0.3648 -9.7875 -0.24582 -0.321 -0.19506 -0.23847 -0.51253 -0.40425 -0.3964 -0.8315 -0.41762 -0.5875 -0.86287 -0.55966 0.0007783 -0.012762 -0.00071311 -0.016207 -7.1654
2.7383 0.33802 0.3354 0.33819 0.35475 0 0.35578 0.35255 0.37396 0.39002 0.37613 0.37824 -8.7581 -0.20564 -0.37484 -0.28173 -0.33622 -0.52996 -0.4687 -0.4539 -0.81691 -0.37684 -0.67656 -0.89516 -0.54479 0.00091948 -0.013636 -0.00077161 -0.017838 -7.3332
2.7422 0.34117 0.34336 0.35447 0.36072 0 0.34941 0.35614 0.37886 0.39138 0.3712 0.41909 -7.6916 -0.21322 -0.44454 -0.25483 -0.26792 -0.54661 -0.49362 -0.52218 -0.82878 -0.36627 -0.70493 -0.92285 -0.58561 0.00067548 -0.014283 -0.00088082 -0.018611 -7.4941
2.7461 0.34419 0.34888 0.35823 0.36242 0 0.33954 0.3623 0.37695 0.38923 0.36392 0.46109 -6.5741 -0.23716 -0.46094 -0.23705 -0.22183 -0.5591 -0.44252 -0.56048 -0.85184 -0.40114 -0.69736 -0.94691 -0.61677 0.000186 -0.014778 -0.00094212 -0.018815 -7.6125
2.75 0.34883 0.3487 0.34663 0.35984 0 0.33382 0.36851 0.37503 0.39099 0.36209 0.4731 -5.3909 -0.24375 -0.40523 -0.28355 -0.29712 -0.56364 -0.35065 -0.55044 -0.86296 -0.46468 -0.68306 -0.96438 -0.6002 -0.00031755 -0.015099 -0.00093699 -0.019014 -7.648
2.7539 0.35456 0.34431 0.33469 0.35414 0 0.33767 0.3725 0.37563 0.39779 0.36781 0.44671 -4.1399 -0.18654 -0.41064 -0.21519 -0.31934 -0.55875 -0.52133 -0.53046 -0.81044 -0.42707 -0.70452 -0.96935 -0.58444 -0.00065351 -0.015118 -0.0009202 -0.019561 -7.6
2.7578 0.35867 0.34104 0.33778 0.34918 0 0.35114 0.37299 0.37466 0.40222 0.37609 0.40159 -2.8331 -0.18799 -0.48666 -0.23303 -0.2393 -0.54574 -0.52465 -0.54473 -0.82359 -0.32393 -0.67838 -0.95677 -0.60952 -0.0007704 -0.014724 -0.00093252 -0.020367 -7.5027
2.7617 0.35889 0.34315 0.35299 0.34866 0 0.36732 0.36827 0.36636 0.39442 0.37874 0.3651 -1.4862 -0.21245 -0.45754 -0.2031 -0.25594 -0.52768 -0.41469 -0.50969 -0.7962 -0.37253 -0.63121 -0.92677 -0.59046 -0.00070556 -0.01399 -0.00095922 -0.021034 -7.3787
2.7656 0.35599 0.34984 0.36142 0.35136 0 0.37506 0.35575 0.35044 0.37146 0.37042 0.34758 -0.10449 -0.22371 -0.4056 -0.15549 -0.29944 -0.50807 -0.31617 -0.48637 -0.7422 -0.47429 -0.61638 -0.88597 -0.54397 -0.00049156 -0.013241 -0.00099356 -0.021211 -7.21
2.7695 0.35348 0.35603 0.34989 0.35137 0 0.36653 0.33527 0.33405 0.34098 0.35278 0.33703 1.3207 -0.18185 -0.4983 -0.17298 -0.21442 -0.49 -0.39195 -0.58181 -0.71382 -0.42061 -0.69575 -0.8444 -0.5198 -0.00013092 -0.012878 -0.0011221 -0.020853 -6.97
2.7734 0.35431 0.35716 0.32827 0.34509 0 0.34505 0.31306 0.32606 0.3158 0.33355 0.31645 2.8037 -0.18115 -0.50575 -0.21918 -0.27296 -0.47524 -0.50081 -0.52764 -0.69722 -0.25214 -0.53882 -0.80999 -0.48188 0.00033324 -0.013074 -0.0014978 -0.020229 -6.6878
2.7773 0.35764 0.35312 0.32154 0.3377 0 0.32524 0.3009 0.32917 0.30448 0.32132 0.28426 4.3516 -0.16083 -0.43869 -0.23329 -0.24242 -0.46374 -0.41266 -0.53782 -0.67779 -0.34671 -0.54062 -0.78515 -0.45981 0.00075287 -0.013582 -0.0021782 -0.019711 -6.4653
2.7813 0.3592 0.3476 0.34318 0.34011 0 0.32264 0.30846 0.33733 0.30639 0.3198 0.2571 5.9595 -0.16178 -0.42451 -0.20901 -0.21409 -0.45429 -0.36649 -0.54708 -0.66059 -0.4035 -0.54058 -0.76806 -0.46852 0.00092995 -0.013893 -0.0029724 -0.019528 -6.4111
2.7852 0.35511 0.344 0.37803 0.35684 0 0.33992 0.33404 0.34107 0.3148 0.32577 0.25337 7.6164 -0.17817 -0.47754 -0.1791 -0.21468 -0.44678 -0.42629 -0.53875 -0.64905 -0.32399 -0.48361 -0.75696 -0.48937 0.00076951 -0.013655 -0.0034779 -0.019665 -6.541
2.7891 0.34555 0.34215 0.39471 0.377 0 0.36238 0.36266 0.33572 0.32364 0.33219 0.27567 9.316 -0.11188 -0.40805 -0.27059 -0.16433 -0.44399 -0.36521 -0.57864 -0.64604 -0.33044 -0.48086 -0.75314 -0.42886 0.00037862 -0.013017 -0.0033342 -0.019919 -6.7444
2.793 0.33445 0.33908 0.37634 0.38015 0 0.36887 0.37516 0.32497 0.33083 0.33395 0.30967 11.061 -0.17249 -0.45476 -0.21514 -0.21334 -0.45043 -0.44009 -0.54417 -0.61093 -0.38337 -0.48175 -0.7598 -0.52714 -8.656e-06 -0.012534 -0.0025124 -0.020068 -6.8624
2.7969 0.32553 0.33256 0.33785 0.35462 0 0.35011 0.36204 0.31673 0.33626 0.33146 0.33857 12.857 -0.1803 -0.4243 -0.2315 -0.19412 -0.46803 -0.44484 -0.5175 -0.67472 -0.31564 -0.5042 -0.77809 -0.52408 -0.00022283 -0.012683 -0.0013944 -0.020014 -6.8135
2.8008 0.31863 0.32327 0.31095 0.31122 0 0.3176 0.33081 0.31595 0.3388 0.32914 0.35655 14.709 -0.19521 -0.41177 -0.28141 -0.16628 -0.49226 -0.39575 -0.52213 -0.73653 -0.28149 -0.52138 -0.80456 -0.49641 -0.00027575 -0.013402 -0.00055497 -0.019811 -6.6527
2.8047 0.31038 0.31366 0.31182 0.27706 0 0.29391 0.30031 0.32091 0.33712 0.33037 0.36807 16.613 -0.2903 -0.53026 -0.28355 -0.2124 -0.51314 -0.35173 -0.55946 -0.67561 -0.44333 -0.50469 -0.83242 -0.56201 -0.00028097 -0.014106 -0.00040177 -0.019574 -6.5089
2.8086 0.29864 0.30508 0.32535 0.27265 0 0.29234 0.28655 0.32589 0.33317 0.33365 0.37678 18.561 -0.13816 -0.42788 -0.18298 -0.16944 -0.52154 -0.42099 -0.45045 -0.70184 -0.24043 -0.52173 -0.85496 -0.57609 -0.00026907 -0.014189 -0.00093843 -0.019367 -6.4629
2.8125 0.28598 0.29683 0.32296 0.29323 0 0.3049 0.29169 0.32655 0.33263 0.33358 0.37908 20.545 -0.18046 -0.46776 -0.22721 -0.16957 -0.51583 -0.35951 -0.48709 -0.69731 -0.32194 -0.50258 -0.86771 -0.51514 -0.00011695 -0.013555 -0.0018026 -0.019155 -6.4814
2.8164 0.27786 0.28791 0.29474 0.31304 0 0.31067 0.30478 0.32234 0.33921 0.32564 0.36996 22.563 -0.19772 -0.45457 -0.26651 -0.18959 -0.50227 -0.38425 -0.4936 -0.67471 -0.35605 -0.47832 -0.86759 -0.55103 0.00030234 -0.012672 -0.0025135 -0.018874 -6.4621
2.8203 0.27673 0.27885 0.26099 0.30945 0 0.29681 0.31202 0.31442 0.34778 0.31038 0.35254 24.618 -0.14805 -0.37528 -0.24947 -0.18402 -0.48824 -0.45523 -0.431 -0.62421 -0.29528 -0.45942 -0.85125 -0.62759 0.00089336 -0.012092 -0.0027327 -0.018548 -6.3326
2.8242 0.2779 0.27103 0.24978 0.28376 0 0.27149 0.30701 0.3024 0.3449 0.29276 0.33711 26.716 -0.15048 -0.3985 -0.19806 -0.05894 -0.47439 -0.24375 -0.38042 -0.50708 -0.36063 -0.44077 -0.8157 -0.4208 0.0012989 -0.011896 -0.0023887 -0.018304 -6.0987
2.8281 0.27226 0.26387 0.26441 0.25786 0 0.25522 0.29261 0.28436 0.31953 0.2775 0.32821 28.865 -0.13807 -0.36431 -0.19333 -0.14014 -0.45382 -0.41294 -0.37929 -0.47234 -0.2996 -0.36461 -0.76146 -0.52309 0.0011486 -0.011636 -0.0016523 -0.018253 -5.8023
2.832 0.25412 0.25367 0.27664 0.24993 0 0.25847 0.27455 0.26029 0.2749 0.26481 0.31462 31.07 -0.1426 -0.38384 -0.18183 -0.13854 -0.41979 -0.35387 -0.32916 -0.46053 -0.27995 -0.35097 -0.69474 -0.46467 0.00039859 -0.010806 -0.00083701 -0.018324 -5.45
2.8359 0.22708 0.23623 0.25504 0.25403 0 0.26806 0.25447 0.23459 0.22905 0.25042 0.27738 33.326 -0.13031 -0.42147 -0.17755 -0.087347 -0.37447 -0.25419 -0.2908 -0.4191 -0.24248 -0.34876 -0.62527 -0.37752 -0.0005653 -0.0093853 -0.00027797 -0.018231 -5.0009
2.8398 0.20131 0.21096 0.1995 0.24523 0 0.25744 0.22911 0.21342 0.20068 0.22952 0.2115 35.619 -0.080066 -0.4205 -0.18585 -0.04571 -0.32947 -0.29119 -0.30244 -0.32407 -0.15323 -0.30671 -0.56073 -0.38997 -0.0011897 -0.0078834 -0.00020001 -0.017637 -4.4267
2.8438 0.18355 0.18138 0.14394 0.20595 0 0.21241 0.19586 0.19827 0.19218 0.20052 0.13895 37.928 -0.078296 -0.24324 -0.12112 -0.081315 -0.29615 -0.19268 -0.18035 -0.32456 -0.25447 -0.24973 -0.50236 -0.31894 -0.0011691 -0.0068316 -0.00059769 -0.016406 -3.7694
2.8477 0.16847 0.15029 0.12174 0.14653 0 0.14726 0.15809 0.1821 0.18671 0.16538 0.094999 40.239 -0.042874 -0.30156 -0.16935 -0.074664 -0.2748 -0.21636 -0.12584 -0.29755 -0.15382 -0.24134 -0.44595 -0.25037 -0.00064982 -0.0062387 -0.0012023 -0.014711 -3.1176
2.8516 0.14013 0.11413 0.12789 0.097064 0 0.093523 0.1243 0.15305 0.16426 0.12699 0.096741 42.555 -0.027314 -0.28077 -0.15151 -0.0082761 -0.25366 -0.19703 -0.13811 -0.19597 -0.1197 -0.20752 -0.38701 -0.23079 -5.3428e-05 -0.0055636 -0.001604 -0.012883 -2.5153
2.8555 0.083696 0.06341 0.11813 0.076165 0 0.069483 0.10022 0.10454 0.12233 0.086879 0.12401 44.887 -0.024854 -0.18017 -0.093964 0.077928 -0.21968 -0.13768 -0.12954 -0.091171 -0.13583 -0.14027 -0.32454 -0.19958 0.00029509 -0.0042385 -0.001484 -0.01111 -1.8981
2.8594 -0.001373 -0.0088552 0.049088 0.066884 0 0.058396 0.080255 0.042808 0.079798 0.045118 0.13491 47.246 0.0080277 -0.17755 -0.14932 0.09607 -0.17057 -0.138 0.068107 -0.14768 -0.018712 -0.066903 -0.25901 -0.013908 0.00038808 -0.0022025 -0.00078999 -0.0092631 -1.1337
2.8633 -0.098005 -0.097429 -0.078097 0.025779 0 0.018122 0.045846 -0.01588 0.057167 0.00094374 0.10458 49.627 0.02232 -0.23218 -0.012494 0.068569 -0.11498 -0.14924 0.073449 0.0096554 0.017943 -0.004626 -0.1862 -0.021751 0.00044065 0.00011313 0.0002995 -0.0069942 -0.13078
2.8672 -0.18145 -0.18386 -0.21332 -0.07922 0 -0.082773 -0.02537 -0.058348 0.049811 -0.047937 0.04937 52.004 0.060904 -0.090023 0.035456 0.12384 -0.058819 -0.024021 0.081609 0.15509 0.10251 0.088346 -0.09318 0.1167 0.0006382 0.0023487 0.0015977 -0.0040152 1.0932
2.8711 -0.23528 -0.24745 -0.29743 -0.23471 0 -0.23217 -0.14358 -0.087611 0.021716 -0.10654 0.0085869 54.348 0.14905 0.075888 0.058716 0.22141 0.0088576 0.058872 0.1504 0.2296 0.22485 0.19 0.03837 0.24192 0.0010102 0.0047473 0.0031058 -0.00030722 2.4527
2.875 -0.26138 -0.28037 -0.30985 -0.38296 0 -0.37426 -0.29372 -0.12376 -0.06887 -0.18071 -0.0029745 56.639 0.26928 0.15714 0.11546 0.32905 0.11382 0.042891 0.29754 0.27696 0.36632 0.3052 0.22255 0.28526 0.0015281 0.0080727 0.0049746 0.0039123 3.8894
2.8789 -0.27697 -0.29411 -0.28148 -0.46023 0 -0.44572 -0.43569 -0.18917 -0.2301 -0.27083 -0.02584 58.879 0.249 0.25628 0.24243 0.44905 0.2753 0.30305 0.43181 0.71497 0.48647 0.54855 0.45985 0.50916 0.0022476 0.012923 0.0072443 0.0083851 5.4062
2.8828 -0.30161 -0.31091 -0.26534 -0.4426 0 -0.42196 -0.52205 -0.28841 -0.41828 -0.36592 -0.13324 61.079 0.39257 0.44557 0.2541 0.54495 0.48173 0.3738 0.60201 0.93949 0.62879 0.71999 0.73411 0.73584 0.0032686 0.01905 0.0096191 0.012944 6.9925
2.8867 -0.34445 -0.34693 -0.29516 -0.36414 0 -0.3387 -0.52597 -0.39985 -0.56134 -0.44625 -0.36601 63.242 0.4596 0.52116 0.29591 0.64325 0.68698 0.43887 0.71092 1.1149 0.7805 0.88325 1.017 0.89257 0.0045209 0.025318 0.011539 0.017456 8.5326
2.8906 -0.39999 -0.40106 -0.36767 -0.29467 0 -0.2719 -0.46296 -0.48858 -0.60994 -0.4965 -0.67922 65.357 0.46732 0.55153 0.37238 0.73878 0.83582 0.50485 0.80606 1.3098 0.91887 1.0629 1.2768 1.0353 0.0056456 0.030359 0.012549 0.021666 9.8272
2.8945 -0.45379 -0.45791 -0.456 -0.29507 0 -0.28956 -0.3894 -0.53278 -0.57631 -0.52045 -0.95203 67.405 0.51599 0.69617 0.44425 0.81589 0.90209 0.53017 0.98369 1.5708 1.0157 1.274 1.4873 1.2661 0.0061951 0.033393 0.012664 0.025184 10.747
2.8984 -0.49246 -0.50114 -0.53276 -0.3814 0 -0.40777 -0.37331 -0.54246 -0.52802 -0.54232 -1.0622 69.376 0.58713 0.64868 0.48427 0.86081 0.90934 0.71886 1.0232 1.6005 1.1132 1.4313 1.6346 1.4082 0.0060453 0.034568 0.012395 0.027664 11.373
2.9023 -0.51107 -0.52473 -0.58056 -0.51883 0 -0.57921 -0.45182 -0.55286 -0.53889 -0.58855 -0.97208 71.275 0.57575 0.72162 0.55573 0.95008 0.91472 0.74249 1.0979 1.7687 1.2329 1.5348 1.7211 1.4878 0.0056216 0.034678 0.012383 0.029063 11.954
2.9063 -0.5143 -0.53352 -0.59001 -0.64524 0 -0.72078 -0.60251 -0.59496 -0.63358 -0.66185 -0.75945 73.115 0.61773 0.81347 0.59896 1.012 0.96566 0.80539 1.1799 1.847 1.2867 1.6093 1.7635 1.536 0.0056439 0.034587 0.012936 0.029697 12.67
2.9102 -0.51251 -0.53531 -0.5601 -0.70758 0 -0.76269 -0.7507 -0.66598 -0.76783 -0.73037 -0.569 74.902 0.73732 0.8783 0.59675 1.0244 1.0619 0.92752 1.236 1.7761 1.2683 1.6468 1.7844 1.5538 0.0065361 0.034829 0.013848 0.030039 13.408
2.9141 -0.51577 -0.53421 -0.50653 -0.69057 0 -0.68957 -0.81231 -0.72614 -0.85878 -0.74633 -0.51836 76.631 0.75728 0.95214 0.60253 1.0463 1.1531 0.77721 1.2005 1.7858 1.3242 1.5648 1.7987 1.4787 0.0080129 0.03552 0.014637 0.030416 13.788
2.918 -0.52896 -0.53142 -0.46418 -0.62279 0 -0.5492 -0.74703 -0.72806 -0.8422 -0.68374 -0.62456 78.286 0.77665 0.88069 0.59428 1.0416 1.1745 0.8958 1.2319 1.7906 1.2285 1.6149 1.8033 1.5237 0.0092569 0.036424 0.01495 0.030848 13.458
2.9219 -0.54997 -0.5305 -0.46868 -0.55696 0 -0.42366 -0.58696 -0.65706 -0.71562 -0.56569 -0.79792 79.85 0.70101 0.86297 0.57676 1.0249 1.0963 0.86912 1.185 1.7417 1.1555 1.5999 1.7789 1.4642 0.0095771 0.037018 0.014792 0.031142 12.433
2.9258 -0.57183 -0.53869 -0.52574 -0.53504 0 -0.38014 -0.42045 -0.54854 -0.53927 -0.45585 -0.90157 81.318 0.63006 0.83487 0.57126 0.98831 0.94774 0.77038 1.107 1.6418 1.1343 1.5186 1.7042 1.3716 0.0089816 0.036615 0.014428 0.031082 11.16
2.9297 -0.58766 -0.56084 -0.59854 -0.56015 0 -0.43209 -0.3402 -0.46537 -0.39754 -0.41684 -0.83532 82.691 0.67542 0.7043 0.59336 0.92495 0.79918 0.74735 1.0728 1.5074 1.1577 1.4117 1.5749 1.3555 0.0081452 0.03468 0.014113 0.030541 10.231
2.9336 -0.59551 -0.59189 -0.6341 -0.59642 0 -0.53606 -0.38797 -0.45119 -0.34899 -0.4657 -0.59441 83.972 0.54714 0.6628 0.51964 0.88509 0.71524 0.73028 1.0192 1.3883 1.0425 1.4089 1.412 1.2698 0.0077953 0.031263 0.013939 0.029467 9.9633
2.9375 -0.59956 -0.61711 -0.61106 -0.60002 0 -0.62613 -0.5304 -0.49787 -0.39607 -0.56153 -0.27436 85.168 0.56999 0.75897 0.4882 0.8425 0.71317 0.78411 0.95165 1.3447 0.96698 1.3213 1.2548 1.1918 0.0080737 0.027213 0.013882 0.027869 10.217
2.9414 -0.60613 -0.62282 -0.564 -0.55917 0 -0.66088 -0.68037 -0.55466 -0.48999 -0.63535 -0.022973 86.282 0.62299 0.81518 0.49441 0.80379 0.75673 0.80234 0.89202 1.3084 0.95436 1.1826 1.1429 1.1125 0.0084563 0.023875 0.013932 0.025916 10.574
2.9453 -0.61759 -0.60901 -0.55523 -0.50858 0 -0.64809 -0.74968 -0.57198 -0.56413 -0.63956 0.036 87.313 0.64712 0.7888 0.5161 0.79764 0.78865 0.74847 0.87508 1.2664 0.98779 1.0675 1.1004 1.0645 0.0082921 0.022384 0.014106 0.024049 10.728
2.9492 -0.62933 -0.59171 -0.61523 -0.50204 0 -0.62913 -0.70124 -0.54265 -0.57489 -0.57965 -0.12947 88.26 0.61657 0.75763 0.49979 0.89273 0.77668 0.64025 0.96919 1.2579 0.99839 1.1376 1.1317 1.1436 0.0074499 0.023057 0.014355 0.022911 10.716
2.9531 -0.63328 -0.5914 -0.70811 -0.56311 0 -0.63759 -0.57013 -0.50539 -0.52668 -0.50674 -0.43697 89.116 0.59292 0.68876 0.47475 0.92463 0.7385 0.75233 1.0148 1.329 0.99462 1.3108 1.2251 1.3029 0.0064702 0.025326 0.014519 0.023019 10.825
2.957 -0.62531 -0.6161 -0.7591 -0.65752 0 -0.66837 -0.44198 -0.50861 -0.46755 -0.47959 -0.73017 89.874 0.58197 0.72664 0.44484 0.93001 0.72719 0.88062 1.07 1.4176 1.0716 1.3967 1.3599 1.3685 0.0060864 0.028226 0.014452 0.024404 11.287
2.9609 -0.60983 -0.65357 -0.72251 -0.71617 0 -0.6843 -0.40162 -0.56686 -0.45764 -0.52571 -0.86738 90.536 0.61835 0.81777 0.423 0.93118 0.78843 0.98286 1.1353 1.5512 1.1386 1.4138 1.5091 1.3828 0.0065664 0.031 0.014221 0.026552 12.06
2.9648 -0.59677 -0.67929 -0.6267 -0.69282 0 -0.6541 -0.48196 -0.64827 -0.52877 -0.62695 -0.80833 91.112 0.71989 0.89496 0.42372 0.94896 0.92222 1.0307 1.2084 1.7361 1.1266 1.4074 1.6456 1.4027 0.0074803 0.033362 0.014128 0.028785 12.879
2.9688 -0.59262 -0.67373 -0.55105 -0.60579 0 -0.58647 -0.64308 -0.70216 -0.66053 -0.7344 -0.64181 91.614 0.79308 0.90778 0.47562 1.0067 1.0787 0.98207 1.3025 1.7966 1.2041 1.4808 1.7509 1.4595 0.0080959 0.035359 0.014467 0.030781 13.482
2.9727 -0.59364 -0.63503 -0.554 -0.52378 0 -0.52758 -0.79457 -0.70077 -0.79 -0.79787 -0.52872 92.043 0.80209 0.97791 0.51999 1.0604 1.1913 0.94766 1.3794 1.879 1.3279 1.5334 1.8251 1.4948 0.0080258 0.037093 0.015216 0.03277 13.785
2.9766 -0.58792 -0.57791 -0.61857 -0.50527 0 -0.52188 -0.84852 -0.65784 -0.85083 -0.79076 -0.59302 92.388 0.80085 1.0028 0.56426 1.1283 1.2226 0.946 1.4336 1.9519 1.3947 1.5922 1.8851 1.5547 0.0075399 0.038598 0.015983 0.035194 13.848
2.9805 -0.56551 -0.52192 -0.66643 -0.54537 0 -0.57038 -0.77125 -0.61051 -0.81605 -0.71951 -0.83348 92.634 0.7932 0.97689 0.58313 1.1929 1.1867 0.96214 1.4614 1.9942 1.4162 1.6583 1.9467 1.6362 0.0072796 0.039829 0.016318 0.038092 13.709
2.9844 -0.52795 -0.47944 -0.62736 -0.57937 0 -0.62489 -0.60173 -0.58477 -0.71439 -0.61695 -1.1189 92.777 0.75577 0.9506 0.52353 1.2093 1.131 0.95521 1.4604 1.983 1.4767 1.7178 2.0014 1.7056 0.0076545 0.040613 0.01612 0.040753 13.297
2.9883 -0.48861 -0.45211 -0.50012 -0.54143 0 -0.62541 -0.42571 -0.57695 -0.60754 -0.52496 -1.2715 92.837 0.69348 0.85433 0.4702 1.1421 1.0933 0.86636 1.3844 1.8867 1.4504 1.7289 2.0088 1.5929 0.0084684 0.040505 0.015737 0.041995 12.508
2.9922 -0.46275 -0.43537 -0.35126 -0.42545 0 -0.55007 -0.32299 -0.56508 -0.54487 -0.47373 -1.1799 92.843 0.67609 0.79254 0.43804 1.0838 1.0692 0.74584 1.3129 1.7797 1.3438 1.6165 1.9179 1.4524 0.0090884 0.038827 0.01561 0.040855 11.361
2.9961 -0.45565 -0.42457 -0.25739 -0.29304 0 -0.43486 -0.32232 -0.53392 -0.52942 -0.46672 -0.86495 92.812 0.668 0.74668 0.40507 1.0077 1.0173 0.66159 1.2066 1.6314 1.2096 1.4309 1.7056 1.2779 0.0089799 0.035081 0.015787 0.037184 10.048
3 -0.45887 -0.41714 -0.24634 -0.22209 0 -0.34644 -0.39147 -0.48673 -0.52029 -0.47955 -0.45804 92.738 0.64129 0.70185 0.36707 0.90244 0.89846 0.65413 1.0489 1.4283 1.0862 1.2116 1.4028 1.0728 0.0081316 0.029542 0.015786 0.031706 8.8129
3.0039 -0.45776 -0.41106 -0.28691 -0.24336 0 -0.33092 -0.46451 -0.43449 -0.46793 -0.47571 -0.11691 92.598 0.59227 0.66386 0.38795 0.81398 0.71535 0.69317 0.9033 1.2137 0.97245 0.95011 1.0843 0.88766 0.0070262 0.023486 0.014996 0.025599 7.7764
3.0078 -0.44369 -0.40372 -0.32736 -0.32111 0 -0.38026 -0.48466 -0.37858 -0.35414 -0.43032 0.059988 92.374 0.5541 0.54812 0.3351 0.68193 0.51815 0.59518 0.75891 0.98372 0.81016 0.7979 0.82665 0.71811 0.0062253 0.018649 0.013265 0.019978 6.8788
3.0117 -0.42049 -0.39343 -0.34007 -0.39023 0 -0.44149 -0.43444 -0.30962 -0.2064 -0.3463 0.068454 92.07 0.50129 0.4677 0.25815 0.5635 0.37087 0.49957 0.6367 0.8324 0.68523 0.70243 0.66585 0.63064 0.0059481 0.016177 0.01113 0.015626 6.0035
3.0156 -0.40041 -0.38199 -0.3333 -0.41101 0 -0.45808 -0.33856 -0.22558 -0.078146 -0.25127 -0.024457 91.708 0.43331 0.41523 0.17888 0.5006 0.3059 0.43144 0.5391 0.73119 0.62309 0.65718 0.58606 0.61839 0.0059852 0.015877 0.0094271 0.012971 5.1506
3.0195 -0.39379 -0.37491 -0.32935 -0.39183 0 -0.40974 -0.24464 -0.14852 -0.013281 -0.17861 -0.1313 91.304 0.3586 0.3436 0.11624 0.53265 0.30506 0.38499 0.46285 0.6072 0.62891 0.6651 0.54621 0.64447 0.0059711 0.01643 0.0086488 0.012082 4.4928
3.0234 -0.40159 -0.37792 -0.33957 -0.36614 0 -0.3229 -0.19753 -0.11741 -0.022187 -0.1484 -0.1873 90.855 0.30901 0.28525 0.16739 0.50564 0.32205 0.44742 0.48048 0.60023 0.5245 0.70828 0.51868 0.61021 0.005739 0.01646 0.0086121 0.012574 4.2592
3.0273 -0.41618 -0.39257 -0.36058 -0.3549 0 -0.24973 -0.22039 -0.15795 -0.083876 -0.16237 -0.17016 90.342 0.33417 0.28416 0.22265 0.58516 0.32599 0.44402 0.52961 0.63767 0.52499 0.7645 0.50876 0.65423 0.0054491 0.015582 0.0087471 0.013598 4.5623
3.0313 -0.42827 -0.41415 -0.38701 -0.3534 0 -0.23498 -0.30722 -0.25622 -0.16693 -0.21252 -0.10138 89.745 0.37471 0.303 0.2726 0.68319 0.32808 0.4226 0.61399 0.73425 0.58404 0.80829 0.54341 0.70952 0.0054082 0.014602 0.0086999 0.014177 5.3248
3.0352 -0.43288 -0.43343 -0.41891 -0.34962 0 -0.29201 -0.42599 -0.36296 -0.25006 -0.29035 -0.037209 89.06 0.41478 0.32921 0.31033 0.73939 0.36907 0.402 0.71575 0.86606 0.67485 0.83467 0.6451 0.75385 0.0057701 0.014795 0.0086623 0.013853 6.3545
3.0391 -0.42992 -0.44084 -0.45429 -0.34627 0 -0.39775 -0.53117 -0.42842 -0.32859 -0.38582 -0.048836 88.303 0.51959 0.39508 0.32884 0.7118 0.48005 0.35188 0.76388 0.91913 0.79905 0.87655 0.81564 0.84395 0.0063891 0.016943 0.0091219 0.013217 7.4727
3.043 -0.42092 -0.43069 -0.47989 -0.35809 0 -0.50425 -0.58297 -0.43865 -0.40741 -0.47958 -0.19009 87.496 0.56079 0.56562 0.35207 0.7805 0.65116 0.44031 0.81569 1.1612 0.84102 0.99896 1.0393 0.97356 0.006947 0.020928 0.010301 0.01377 8.5722
3.0469 -0.40669 -0.40412 -0.4776 -0.38819 0 -0.56007 -0.5664 -0.42177 -0.4904 -0.54297 -0.46196 86.646 0.56874 0.66461 0.41468 0.848 0.8348 0.56728 0.91287 1.4216 0.92514 1.1841 1.2939 1.1613 0.0072293 0.026022 0.011856 0.017008 9.5766
3.0508 -0.38854 -0.36974 -0.44438 -0.41436 0 -0.53472 -0.49905 -0.42018 -0.57464 -0.5533 -0.79668 85.748 0.55625 0.66965 0.46392 0.92626 0.97844 0.69143 1.0443 1.6331 1.0671 1.4007 1.5533 1.3885 0.0072983 0.031368 0.013127 0.023258 10.383
3.0547 -0.37091 -0.34118 -0.40325 -0.40689 0 -0.43691 -0.42102 -0.45448 -0.65032 -0.51432 -1.0797 84.789 0.54147 0.60096 0.44035 1.0341 1.0577 0.771 1.182 1.7491 1.2504 1.6043 1.7811 1.6146 0.007407 0.036133 0.013694 0.031092 10.877
3.0586 -0.36105 -0.33101 -0.38888 -0.36297 0 -0.31508 -0.37185 -0.51071 -0.7034 -0.46064 -1.2047 83.769 0.63651 0.67955 0.4645 1.0029 1.0824 0.65252 1.2167 1.8104 1.2759 1.6486 1.9292 1.6119 0.0077258 0.03938 0.013687 0.037863 11.004
3.0625 -0.36438 -0.34333 -0.41773 -0.31965 0 -0.23406 -0.36961 -0.55792 -0.7195 -0.4361 -1.1289 82.69 0.65028 0.70698 0.454 0.99827 1.0752 0.55352 1.1676 1.7984 1.2874 1.5833 1.9534 1.5917 0.0081301 0.040123 0.013581 0.041078 10.821
3.0664 -0.37939 -0.36989 -0.47176 -0.32532 0 -0.23737 -0.40537 -0.57564 -0.6897 -0.45997 -0.89464 81.562 0.60228 0.71746 0.437 0.99357 1.0449 0.52031 1.1013 1.6848 1.1819 1.5101 1.8402 1.4848 0.0082587 0.03786 0.013697 0.039748 10.45
3.0703 -0.39726 -0.39414 -0.51301 -0.39253 0 -0.31875 -0.45374 -0.5649 -0.61702 -0.50949 -0.60142 80.385 0.54753 0.69835 0.41202 0.96615 0.9804 0.52881 1.036 1.5074 1.0111 1.447 1.622 1.3434 0.0078252 0.033205 0.013935 0.034848 9.9717
3.0742 -0.4075 -0.40185 -0.51573 -0.4785 0 -0.425 -0.48834 -0.53666 -0.51834 -0.53558 -0.35076 79.154 0.61182 0.57748 0.34376 0.88484 0.86848 0.46347 0.94535 1.3989 1.0266 1.3291 1.363 1.3841 0.0069278 0.02789 0.013954 0.028627 9.3622
3.0781 -0.40543 -0.39115 -0.48537 -0.51659 0 -0.49108 -0.49082 -0.49484 -0.41705 -0.50045 -0.19899 77.864 0.52481 0.56949 0.35523 0.77304 0.71631 0.34125 0.76984 1.1504 0.92199 1.1085 1.1248 1.1173 0.0060684 0.023843 0.013582 0.023292 8.5443
3.082 -0.39519 -0.37361 -0.44797 -0.4732 0 -0.4832 -0.4528 -0.43404 -0.32928 -0.40619 -0.14394 76.51 0.44511 0.50398 0.30194 0.697 0.55594 0.3384 0.6718 0.921 0.73343 0.97326 0.93514 0.97833 0.0058125 0.021938 0.01299 0.019915 7.5008
3.0859 -0.38575 -0.36488 -0.42374 -0.37833 0 -0.41849 -0.37737 -0.35328 -0.25463 -0.2919 -0.14384 75.092 0.377 0.39425 0.23432 0.63998 0.42564 0.31708 0.55717 0.79673 0.55617 0.87411 0.78519 0.90549 0.0063309 0.021435 0.012464 0.018193 6.3495
3.0898 -0.38333 -0.37208 -0.4125 -0.30098 0 -0.34758 -0.28379 -0.26875 -0.18149 -0.20421 -0.14767 73.61 0.31787 0.28385 0.20202 0.58313 0.34471 0.16411 0.36571 0.80452 0.47076 0.758 0.65231 0.79848 0.0072013 0.020663 0.012041 0.01705 5.3068
3.0938 -0.38673 -0.38861 -0.40242 -0.2914 0 -0.31567 -0.20776 -0.20876 -0.10484 -0.16765 -0.11819 72.061 0.31476 0.32123 0.13523 0.54709 0.30422 0.10591 0.4252 0.62988 0.43922 0.69403 0.52806 0.57934 0.0076693 0.018434 0.011447 0.015557 4.5775
3.0977 -0.38927 -0.40072 -0.38725 -0.34228 0 -0.33246 -0.18758 -0.19365 -0.040924 -0.17725 -0.043244 70.449 0.26078 0.2476 0.051064 0.48872 0.28161 0.20844 0.3252 0.55117 0.41373 0.6311 0.42869 0.61889 0.0072006 0.015036 0.010421 0.013539 4.2632
3.1016 -0.38536 -0.39967 -0.37074 -0.40122 0 -0.37191 -0.23859 -0.21963 -0.022804 -0.21297 0.059136 68.783 0.2276 0.224 0.058717 0.47208 0.26562 0.24317 0.35361 0.54063 0.42672 0.60849 0.38392 0.63184 0.0059005 0.012034 0.0091125 0.01156 4.3532
3.1055 -0.37567 -0.3887 -0.35607 -0.41909 0 -0.3973 -0.33509 -0.26247 -0.075916 -0.25753 0.14098 67.074 0.24382 0.26922 0.14097 0.50121 0.26944 0.21908 0.48313 0.57755 0.45279 0.62408 0.41777 0.58949 0.0044614 0.011105 0.0080937 0.010447 4.7779
3.1094 -0.36687 -0.37889 -0.33828 -0.38891 0 -0.3894 -0.42029 -0.29759 -0.19245 -0.30196 0.13791 65.331 0.3218 0.32174 0.19519 0.54413 0.32003 0.29312 0.48302 0.63528 0.4213 0.64855 0.53635 0.60735 0.0036736 0.012909 0.0079296 0.010741 5.4597
3.1133 -0.36635 -0.3787 -0.31376 -0.34382 0 -0.35763 -0.44396 -0.31824 -0.32824 -0.34072 0.0014412 63.547 0.25671 0.36527 0.10005 0.56036 0.43245 0.42705 0.58834 0.88584 0.48694 0.78011 0.7267 0.86948 0.0038837 0.016821 0.0086929 0.012443 6.3249
3.1172 -0.37655 -0.38729 -0.29646 -0.32324 0 -0.33035 -0.40102 -0.33645 -0.42943 -0.36924 -0.26192 61.71 0.29309 0.40337 0.1378 0.58706 0.59057 0.47101 0.68808 1.0607 0.6512 0.90687 0.96078 0.92126 0.0048155 0.021537 0.0098912 0.01511 7.2953
3.1211 -0.39332 -0.39739 -0.31619 -0.34243 0 -0.33507 -0.33815 -0.36913 -0.47038 -0.38959 -0.57405 59.803 0.34501 0.45015 0.18263 0.631 0.75111 0.52966 0.80527 1.2645 0.81428 1.0591 1.2005 1.0117 0.0058571 0.025893 0.010884 0.018129 8.2926
3.125 -0.40901 -0.40379 -0.39064 -0.38956 0 -0.38191 -0.31953 -0.42359 -0.47237 -0.41568 -0.81488 57.821 0.37064 0.50879 0.16492 0.69756 0.86917 0.64607 0.94717 1.5225 0.91626 1.2362 1.4058 1.2626 0.0065368 0.029274 0.01139 0.02094 9.2581
3.1289 -0.41747 -0.40811 -0.49556 -0.44397 0 -0.45745 -0.37755 -0.49383 -0.48576 -0.46512 -0.8908 55.769 0.51701 0.54246 0.24032 0.7979 0.92671 0.62315 1.0524 1.5301 1.0265 1.3064 1.5488 1.3024 0.0067918 0.031512 0.011615 0.023147 10.156
3.1328 -0.41708 -0.41512 -0.56869 -0.49152 0 -0.5296 -0.48818 -0.56605 -0.54802 -0.53977 -0.79864 53.656 0.5093 0.65695 0.31319 0.82181 0.94205 0.75193 1.0944 1.6571 1.0738 1.3717 1.627 1.3786 0.0068548 0.03265 0.011916 0.024556 10.94
3.1367 -0.41029 -0.42509 -0.55456 -0.52427 0 -0.56179 -0.59 -0.62422 -0.65041 -0.61318 -0.63487 51.491 0.54152 0.67611 0.38306 0.84062 0.95265 0.74204 1.2026 1.6625 1.1308 1.4253 1.6627 1.3932 0.0069337 0.032869 0.012374 0.025233 11.514
3.1406 -0.40095 -0.43107 -0.45425 -0.53338 0 -0.53237 -0.6289 -0.65187 -0.74029 -0.64247 -0.53421 49.276 0.58859 0.6489 0.42452 0.86549 0.98312 0.68282 1.2928 1.6186 1.1698 1.4564 1.6833 1.3865 0.0070093 0.032536 0.01273 0.02551 11.736
3.1445 -0.39178 -0.42483 -0.33195 -0.51104 0 -0.45039 -0.59157 -0.63442 -0.75797 -0.60039 -0.5756 47.008 0.55121 0.70543 0.40206 0.88899 1.0226 0.79916 1.1998 1.7099 1.1268 1.4512 1.6948 1.449 0.0069168 0.032092 0.012719 0.02583 11.484
3.1484 -0.38362 -0.40584 -0.26665 -0.46192 0 -0.3559 -0.50484 -0.56713 -0.67972 -0.50126 -0.72324 44.681 0.55597 0.58011 0.40546 0.81154 1.0297 0.57249 1.1532 1.5672 1.0178 1.346 1.6723 1.2926 0.0065822 0.031757 0.012424 0.026431 10.75
3.1523 -0.37621 -0.38384 -0.2891 -0.40826 0 -0.29909 -0.41009 -0.46425 -0.5347 -0.39574 -0.84898 42.289 0.48909 0.488 0.36198 0.6776 0.96367 0.53421 1.1211 1.3705 0.96386 1.2696 1.5781 1.2141 0.006151 0.031294 0.012249 0.027047 9.6709
3.1563 -0.36938 -0.37145 -0.36058 -0.37627 0 -0.30832 -0.33913 -0.35834 -0.38464 -0.33544 -0.82221 39.832 0.40016 0.45222 0.33313 0.55687 0.81858 0.54981 1.0157 1.2019 0.85943 1.1871 1.3965 1.1007 0.0058742 0.030124 0.012495 0.02694 8.4783
3.1602 -0.36344 -0.37314 -0.4116 -0.37309 0 -0.36918 -0.30772 -0.28442 -0.28354 -0.3355 -0.60204 37.314 0.32774 0.44276 0.32199 0.49002 0.63499 0.51241 0.82264 1.0885 0.7158 1.0706 1.1538 0.91806 0.0058791 0.027778 0.012989 0.025346 7.3913
3.1641 -0.35896 -0.38104 -0.40285 -0.37805 0 -0.43283 -0.31933 -0.25843 -0.24707 -0.36621 -0.26539 34.742 0.31035 0.30171 0.20998 0.48451 0.47677 0.3081 0.66615 0.96015 0.79681 0.88702 0.9061 0.77229 0.00606 0.024305 0.013153 0.022084 6.5261
3.168 -0.35596 -0.38153 -0.3521 -0.36112 0 -0.44999 -0.36389 -0.26764 -0.25067 -0.37914 0.045963 32.123 0.30393 0.2499 0.20034 0.45411 0.38909 0.33437 0.64435 0.79383 0.66744 0.74706 0.7047 0.69824 0.0061947 0.020308 0.012508 0.017846 5.8708
3.1719 -0.35337 -0.36677 -0.30665 -0.31345 0 -0.40585 -0.41086 -0.28186 -0.25261 -0.34418 0.2156 29.457 0.31114 0.27608 0.212 0.42341 0.36876 0.30167 0.5893 0.64758 0.53541 0.66993 0.5682 0.56144 0.0061603 0.01662 0.011137 0.013879 5.3271
3.1758 -0.34903 -0.34036 -0.29448 -0.26016 0 -0.32851 -0.41375 -0.27653 -0.22286 -0.26759 0.21393 26.737 0.30711 0.29374 0.20279 0.38489 0.37077 0.19616 0.50524 0.5379 0.47443 0.64392 0.48474 0.42249 0.0060273 0.013908 0.0096711 0.011242 4.7869
3.1797 -0.34024 -0.31264 -0.30367 -0.23987 0 -0.26491 -0.33803 -0.24845 -0.15948 -0.18099 0.094738 23.958 0.26156 0.21196 0.14384 0.33059 0.34727 0.066128 0.42592 0.47533 0.51735 0.64708 0.43744 0.3834 0.0059473 0.012511 0.0087912 0.010193 4.2105
3.1836 -0.32496 -0.29094 -0.30587 -0.26826 0 -0.24451 -0.1975 -0.21295 -0.087063 -0.11711 -0.056643 21.121 0.15983 0.20106 0.15406 0.34132 0.28879 0.13663 0.34013 0.50484 0.37431 0.64567 0.42589 0.57664 0.0059661 0.012482 0.0087033 0.01016 3.6765
3.1875 -0.30301 -0.27427 -0.29232 -0.31975 0 -0.26002 -0.06312 -0.1886 -0.042583 -0.094235 -0.17632 18.239 0.11251 0.13537 0.11215 0.34814 0.23428 0.10752 0.37707 0.52303 0.37322 0.61877 0.46281 0.59505 0.0059673 0.013641 0.0090584 0.010307 3.3705
3.1914 -0.27648 -0.25688 -0.28137 -0.34595 0 -0.27852 -0.022951 -0.18474 -0.057183 -0.11633 -0.24201 15.329 0.13238 0.1257 0.12208 0.37454 0.24052 0.10185 0.40583 0.56685 0.4931 0.62596 0.55187 0.62771 0.0058083 0.015542 0.0093475 0.010182 3.491
3.1953 -0.24879 -0.23584 -0.29122 -0.31518 0 -0.27039 -0.11489 -0.20006 -0.14006 -0.1782 -0.26253 12.396 0.21397 0.20681 0.18552 0.42227 0.33418 0.17198 0.39527 0.65618 0.64383 0.66888 0.67224 0.70197 0.0055021 0.017508 0.0093638 0.0099342 4.1009
3.1992 -0.22262 -0.2142 -0.31176 -0.23832 0 -0.23113 -0.28699 -0.2277 -0.26931 -0.26437 -0.26109 9.4316 0.32848 0.34734 0.18831 0.46943 0.48482 0.32022 0.41049 0.80339 0.60439 0.68395 0.78757 0.67563 0.0052448 0.018883 0.0092982 0.0099943 5.0174
3.2031 -0.19778 -0.19633 -0.30983 -0.15903 0 -0.18061 -0.42577 -0.25779 -0.39566 -0.34487 -0.26818 6.4215 0.28646 0.40031 0.24813 0.5303 0.62129 0.40022 0.44818 0.86307 0.57568 0.70549 0.87138 0.70661 0.0052446 0.019418 0.0094265 0.010595 5.8481
3.207 -0.17077 -0.18077 -0.26387 -0.11878 0 -0.14452 -0.43787 -0.27662 -0.46272 -0.38136 -0.31623 3.3602 0.27211 0.38348 0.2753 0.57306 0.67964 0.35928 0.48775 0.91427 0.6854 0.78015 0.92298 0.74834 0.0055192 0.019455 0.0097531 0.011584 6.1896
3.2109 -0.13658 -0.15854 -0.18917 -0.12695 0 -0.13517 -0.32091 -0.27001 -0.43766 -0.34853 -0.42157 0.26083 0.26269 0.35787 0.29222 0.57723 0.64574 0.28899 0.52865 0.96425 0.79932 0.84789 0.95757 0.77211 0.0058689 0.019632 0.0099911 0.012644 5.8702
3.2148 -0.091812 -0.11936 -0.12332 -0.15782 0 -0.14419 -0.16354 -0.23376 -0.33456 -0.25602 -0.55893 -2.8516 0.22784 0.37493 0.31791 0.53521 0.55993 0.28467 0.56634 0.99782 0.77872 0.85196 0.98023 0.75856 0.0060579 0.020287 0.009882 0.013589 5.0459
3.2188 -0.037012 -0.060219 -0.084941 -0.17097 0 -0.14778 -0.071988 -0.18169 -0.21084 -0.14773 -0.65598 -5.9578 0.21299 0.39099 0.26922 0.51252 0.48104 0.3833 0.55148 0.86924 0.59448 0.8157 0.97007 0.73589 0.006016 0.021018 0.0094848 0.014361 4.049
3.2227 0.023596 0.011904 -0.050032 -0.13524 0 -0.11802 -0.082598 -0.13717 -0.13204 -0.071741 -0.63001 -9.0558 0.16184 0.39174 0.22274 0.44242 0.43855 0.28054 0.51452 0.73971 0.48866 0.71453 0.8907 0.59935 0.0058431 0.020806 0.00909 0.014693 3.0896
3.2266 0.084779 0.085468 0.02565 -0.040756 0 -0.035417 -0.13216 -0.10851 -0.12458 -0.041749 -0.45079 -12.156 0.12101 0.30571 0.18243 0.34107 0.40954 0.13766 0.43114 0.59102 0.40462 0.55056 0.71732 0.38233 0.0055938 0.018598 0.0088025 0.013821 2.0504
3.2305 0.14335 0.15263 0.15783 0.10079 0 0.099142 -0.1092 -0.069782 -0.15058 -0.02338 -0.17875 -15.264 0.081862 0.16575 0.11148 0.21329 0.3367 0.0091187 0.28504 0.40182 0.29943 0.33841 0.45489 0.17275 0.0050645 0.013885 0.0082198 0.010661 0.56093
3.2344 0.19916 0.21261 0.30781 0.2602 0 0.2576 0.056901 0.027857 -0.12765 0.039393 0.065226 -18.366 -0.0020821 0.084755 -0.066176 0.059753 0.17224 -0.094914 0.060524 0.14157 0.12177 0.10822 0.1318 0.12824 0.0038401 0.0068673 0.0065931 0.0044514 -1.6859
3.2383 0.25333 0.2679 0.40827 0.3971 0 0.39144 0.33956 0.21397 0.014471 0.17683 0.18827 -21.437 -0.067318 -0.087848 -0.10798 -0.04085 -0.085518 -0.12301 -0.12252 -0.19083 -0.085228 -0.075741 -0.22226 -0.1011 0.0016285 -0.0017645 0.0034285 -0.0045869 -4.6196
3.2422 0.30535 0.31816 0.41876 0.47351 0 0.45582 0.63124 0.45864 0.27847 0.36381 0.205 -24.449 -0.20616 -0.30284 -0.16728 -0.16606 -0.38852 -0.2651 -0.34943 -0.50782 -0.34266 -0.30064 -0.59184 -0.43455 -0.0013809 -0.011118 -0.00095319 -0.015111 -7.7364
3.2461 0.35167 0.35856 0.35965 0.47425 0 0.44013 0.81339 0.67496 0.58652 0.53342 0.23612 -27.396 -0.327 -0.44547 -0.31626 -0.3082 -0.66845 -0.50421 -0.61597 -0.86939 -0.59034 -0.53263 -0.97102 -0.76566 -0.0044735 -0.020206 -0.0054075 -0.025201 -10.354
3.25 0.38732 0.38398 0.29388 0.42173 0 0.38142 0.82603 0.77296 0.823 0.62366 0.41467 -30.287 -0.36957 -0.45462 -0.53514 -0.45239 -0.87627 -0.76624 -0.89371 -1.2834 -0.78533 -0.76192 -1.3468 -1.0124 -0.0067853 -0.027983 -0.0085896 -0.033229 -11.993
3.2539 0.40918 0.39446 0.27556 0.36809 0 0.34391 0.69322 0.72672 0.90613 0.62051 0.7682 -33.134 -0.38217 -0.43786 -0.45234 -0.56066 -1.0043 -0.75049 -1.0599 -1.5435 -0.93559 -1.0876 -1.6897 -1.1423 -0.0078441 -0.033551 -0.0097778 -0.038493 -12.601
3.2578 0.41836 0.39598 0.3126 0.36276 0 0.37316 0.49959 0.59845 0.83964 0.56483 1.1737 -35.94 -0.33933 -0.52228 -0.56078 -0.58764 -1.0784 -0.7966 -1.1745 -1.6846 -1.1349 -1.2995 -1.9613 -1.3536 -0.0078609 -0.03656 -0.0092958 -0.041268 -12.508
3.2617 0.41961 0.39588 0.37222 0.41657 0 0.45895 0.34302 0.49487 0.7082 0.52011 1.4303 -38.693 -0.30811 -0.6234 -0.58783 -0.59852 -1.1301 -0.89896 -1.2855 -1.7778 -1.2599 -1.4312 -2.1315 -1.5724 -0.0075398 -0.037443 -0.0082386 -0.042356 -12.164
3.2656 0.41864 0.39768 0.41633 0.49192 0 0.5393 0.29133 0.48832 0.61935 0.52734 1.3995 -41.382 -0.3302 -0.67638 -0.52868 -0.59639 -1.1702 -1.0033 -1.3508 -1.8084 -1.2881 -1.4776 -2.1886 -1.6764 -0.0075531 -0.037141 -0.0077247 -0.042485 -11.88
3.2695 0.41937 0.40046 0.43031 0.53059 0 0.54765 0.35706 0.566 0.63152 0.57976 1.1065 -43.999 -0.44192 -0.61422 -0.47253 -0.5665 -1.1835 -1.0273 -1.2937 -1.7348 -1.2333 -1.426 -2.1371 -1.5121 -0.0080877 -0.036399 -0.0082079 -0.041924 -11.72
3.2734 0.42332 0.40283 0.42394 0.49971 0 0.46779 0.49369 0.64758 0.71654 0.63224 0.7228 -46.549 -0.40535 -0.63024 -0.54339 -0.62469 -1.1438 -0.91171 -1.2015 -1.6599 -1.2046 -1.298 -1.9895 -1.3519 -0.0087905 -0.035204 -0.009285 -0.040449 -11.542
3.2773 0.43071 0.40664 0.41409 0.41962 0 0.35156 0.61545 0.65347 0.78114 0.63474 0.44367 -49.04 -0.36135 -0.63922 -0.50062 -0.56341 -1.0374 -0.91038 -1.0993 -1.4764 -1.0265 -1.149 -1.7637 -1.1842 -0.0091102 -0.032872 -0.010056 -0.037615 -11.125
3.2813 0.44143 0.41602 0.41188 0.35056 0 0.28261 0.63967 0.56507 0.73198 0.5656 0.35553 -51.473 -0.31037 -0.61 -0.5002 -0.45802 -0.87568 -0.8491 -0.99795 -1.279 -0.89587 -0.98578 -1.4867 -1.0014 -0.0087316 -0.028783 -0.0097393 -0.033156 -10.288
3.2852 0.45478 0.43279 0.42275 0.34788 0 0.3135 0.53614 0.43042 0.5411 0.44457 0.39195 -53.845 -0.2582 -0.53135 -0.56765 -0.35939 -0.68951 -0.68856 -0.88023 -1.0853 -0.84333 -0.8141 -1.1948 -0.82561 -0.0077685 -0.023092 -0.008132 -0.02729 -9.0037
3.2891 0.46852 0.45331 0.44921 0.4203 0 0.42575 0.35326 0.31843 0.26905 0.31991 0.40404 -56.154 -0.22544 -0.42416 -0.46087 -0.29288 -0.51185 -0.65519 -0.65426 -0.75142 -0.55733 -0.64097 -0.92413 -0.75873 -0.0066179 -0.016804 -0.0056888 -0.020733 -7.4536
3.293 0.47907 0.47064 0.48631 0.52259 0 0.54408 0.1958 0.26692 0.031332 0.23984 0.28295 -58.397 -0.13836 -0.33234 -0.33664 -0.20569 -0.36439 -0.57132 -0.60937 -0.62216 -0.43646 -0.5041 -0.69788 -0.48978 -0.0056528 -0.011132 -0.0032211 -0.014389 -6.0131
3.2969 0.48357 0.48012 0.5164 0.58742 0 0.59218 0.15978 0.2671 -0.070352 0.22575 0.039164 -60.573 -0.11147 -0.2479 -0.30519 -0.13037 -0.25706 -0.56657 -0.52478 -0.45492 -0.36871 -0.38096 -0.52316 -0.38235 -0.0050167 -0.0067827 -0.0014399 -0.0089044 -5.1061
3.3008 0.48201 0.48272 0.5174 0.57251 0 0.5462 0.26635 0.2882 -0.0083836 0.26336 -0.21371 -62.675 -0.14225 -0.24909 -0.33523 -0.10408 -0.19696 -0.57892 -0.4469 -0.34287 -0.32934 -0.3028 -0.4029 -0.40565 -0.0046417 -0.0038167 -0.00061125 -0.0044766 -4.9842
3.3047 0.47724 0.48264 0.48411 0.48996 0 0.44653 0.44437 0.31087 0.15702 0.3164 -0.3455 -64.698 -0.19971 -0.40664 -0.36486 -0.15629 -0.19436 -0.52595 -0.46207 -0.42365 -0.30491 -0.30591 -0.35149 -0.44544 -0.0044053 -0.002161 -0.00050585 -0.001112 -5.568
3.3086 0.47215 0.4818 0.44119 0.39803 0 0.36348 0.5788 0.33759 0.31924 0.3535 -0.29334 -66.638 -0.19294 -0.35238 -0.363 -0.1594 -0.25733 -0.69484 -0.44012 -0.45474 -0.27416 -0.34158 -0.39597 -0.36873 -0.0042546 -0.0021696 -0.00065528 0.00084984 -6.4954
3.3125 0.46693 0.47731 0.42772 0.36153 0 0.3464 0.5917 0.37746 0.39517 0.36887 -0.084763 -68.503 -0.21913 -0.43152 -0.42007 -0.1976 -0.37993 -0.70558 -0.53588 -0.67797 -0.39532 -0.46114 -0.55758 -0.59556 -0.0042102 -0.0045718 -0.00073698 0.00050236 -7.3747
3.3164 0.45922 0.4652 0.46136 0.40717 0 0.3942 0.49598 0.42852 0.37792 0.38195 0.20189 -70.305 -0.27928 -0.49427 -0.42781 -0.2769 -0.53723 -0.75575 -0.66117 -0.90318 -0.51408 -0.6291 -0.82797 -0.80277 -0.004299 -0.0097631 -0.00082169 -0.0031596 -8.0683
3.3203 0.44773 0.44678 0.51646 0.5039 0 0.46403 0.38256 0.47803 0.33715 0.41705 0.49451 -72.053 -0.35217 -0.51807 -0.40887 -0.3764 -0.69612 -0.88329 -0.79269 -1.1035 -0.61099 -0.82339 -1.1624 -0.93985 -0.004516 -0.017085 -0.0012966 -0.010274 -8.7737
3.3242 0.43568 0.43044 0.54261 0.58314 0 0.50647 0.35208 0.51787 0.36659 0.48071 0.75506 -73.747 -0.37808 -0.61784 -0.55426 -0.43143 -0.83498 -0.9598 -0.97075 -1.4304 -0.81521 -1.0255 -1.4978 -1.25 -0.0048468 -0.024829 -0.0025093 -0.019445 -9.8185
3.3281 0.4298 0.42553 0.51038 0.58722 0 0.49946 0.44277 0.55454 0.51405 0.55607 0.96774 -75.376 -0.42958 -0.71392 -0.58201 -0.59391 -0.95451 -0.94548 -1.0897 -1.5791 -0.96207 -1.2048 -1.7819 -1.3734 -0.0052961 -0.031085 -0.004405 -0.028141 -11.318
3.332 0.43439 0.4331 0.44046 0.51267 0 0.45885 0.60569 0.60054 0.74253 0.61785 1.1149 -76.928 -0.47984 -0.82891 -0.6143 -0.64102 -1.0679 -1.0242 -1.2194 -1.7917 -1.0153 -1.3317 -1.9897 -1.5096 -0.0058584 -0.034809 -0.0064606 -0.034072 -12.973
3.3359 0.44546 0.44236 0.38497 0.41483 0 0.42173 0.74054 0.65566 0.94954 0.65241 1.1731 -78.401 -0.51485 -0.91176 -0.66878 -0.66501 -1.177 -1.0823 -1.3186 -1.9488 -1.0602 -1.4308 -2.1182 -1.6201 -0.0064485 -0.036265 -0.007997 -0.036602 -14.186
3.3398 0.45115 0.43776 0.37739 0.36615 0 0.41636 0.76267 0.69873 1.0318 0.66306 1.1346 -79.803 -0.53205 -0.91968 -0.73577 -0.74823 -1.2577 -1.021 -1.3367 -1.9439 -1.1616 -1.5108 -2.1689 -1.6582 -0.0068754 -0.03653 -0.0086342 -0.036976 -14.421
3.3438 0.44008 0.41189 0.40146 0.3975 0 0.43999 0.65515 0.70028 0.95057 0.65713 1.0279 -81.146 -0.60413 -0.90648 -0.66969 -0.66791 -1.2694 -1.0502 -1.2042 -1.9896 -1.1377 -1.4037 -2.1374 -1.6655 -0.0069154 -0.036465 -0.0085109 -0.03709 -13.548
3.3477 0.41152 0.37346 0.41157 0.47008 0 0.46027 0.47535 0.64555 0.75296 0.63084 0.90765 -82.436 -0.44444 -0.82804 -0.58787 -0.58293 -1.1858 -0.98387 -1.1313 -1.8719 -0.9929 -1.3009 -2.0184 -1.5594 -0.0064452 -0.035979 -0.0080786 -0.037723 -11.91
3.3516 0.37862 0.34272 0.38417 0.50547 0 0.44079 0.31745 0.54726 0.53751 0.5715 0.81334 -83.675 -0.3575 -0.75172 -0.5069 -0.52095 -1.0202 -0.94147 -1.0493 -1.634 -0.88526 -1.2136 -1.8163 -1.4077 -0.0055244 -0.034104 -0.0076477 -0.037733 -10.103
3.3555 0.36034 0.33714 0.34582 0.45344 0 0.37357 0.25675 0.43791 0.38989 0.47716 0.72923 -84.86 -0.38003 -0.67816 -0.44289 -0.46304 -0.82098 -0.89195 -0.918 -1.329 -0.81284 -1.0931 -1.548 -1.2163 -0.0043616 -0.029782 -0.0071013 -0.034969 -8.6153
3.3594 0.36755 0.35847 0.34636 0.34118 0 0.29323 0.30804 0.34941 0.33406 0.37238 0.58855 -85.985 -0.38884 -0.56535 -0.41787 -0.35232 -0.64032 -0.69487 -0.70024 -1.0405 -0.66928 -0.83286 -1.2363 -0.95512 -0.0031961 -0.022781 -0.0060532 -0.028213 -7.5927
3.3633 0.39413 0.39149 0.40344 0.25765 0 0.25708 0.41925 0.29644 0.32895 0.29801 0.33055 -87.047 -0.29172 -0.46068 -0.39798 -0.25513 -0.49974 -0.55835 -0.53615 -0.84778 -0.54857 -0.56701 -0.90415 -0.71183 -0.0021966 -0.014114 -0.0043208 -0.018542 -6.8554
3.3672 0.42075 0.4152 0.47673 0.28029 0 0.30096 0.50293 0.27307 0.30722 0.27817 -0.028451 -88.043 -0.20732 -0.45444 -0.3645 -0.19347 -0.38394 -0.5189 -0.38016 -0.68133 -0.36661 -0.35464 -0.57894 -0.52265 -0.0014392 -0.0057014 -0.0022651 -0.0089214 -6.1047
3.3711 0.429 0.41769 0.50177 0.40425 0 0.40382 0.48845 0.26051 0.22542 0.29432 -0.37203 -88.967 -0.1633 -0.44674 -0.30999 -0.14854 -0.26729 -0.47735 -0.27168 -0.47877 -0.17709 -0.2368 -0.30163 -0.39153 -0.00093889 0.00051658 -0.00063959 -0.0023055 -5.1671
3.375 0.41495 0.40316 0.45165 0.5375 0 0.49353 0.36603 0.2389 0.092539 0.29596 -0.54205 -89.819 -0.16839 -0.37384 -0.24716 -0.10561 -0.14906 -0.3713 -0.22886 -0.23165 -0.044941 -0.22238 -0.12401 -0.3223 -0.00066821 0.003483 -2.8211e-05 0.00025225 -4.1259
3.3789 0.39156 0.387 0.3645 0.57155 0 0.49732 0.19599 0.19919 -0.037223 0.24558 -0.44761 -90.603 -0.18175 -0.31104 -0.27382 -0.068236 -0.064799 -0.27249 -0.19206 -0.14173 -0.10077 -0.21829 -0.086685 -0.34076 -0.00054505 0.0034084 -0.00035903 2.3054e-06 -3.2909
3.3828 0.3785 0.38365 0.30832 0.47144 0 0.40132 0.075419 0.15245 -0.097393 0.16036 -0.14409 -91.331 -0.18804 -0.25867 -0.33921 -0.094117 -0.062317 -0.31295 -0.21501 -0.24035 -0.19282 -0.24897 -0.19174 -0.34666 -0.00043907 0.0014085 -0.00095504 -0.00081776 -3.0463
3.3867 0.38758 0.39714 0.31828 0.30873 0 0.27022 0.080479 0.13075 -0.045843 0.10951 0.18781 -92.011 -0.19669 -0.30362 -0.38726 -0.18091 -0.16262 -0.38479 -0.28238 -0.41408 -0.28934 -0.33996 -0.39551 -0.4045 -0.0002439 -0.001365 -0.0011203 -0.00087781 -3.6587
3.3906 0.4149 0.42021 0.36876 0.20773 0 0.20481 0.21975 0.1724 0.114 0.16243 0.36201 -92.645 -0.22763 -0.44572 -0.42583 -0.29141 -0.33995 -0.5103 -0.39563 -0.64003 -0.42023 -0.48861 -0.63422 -0.52208 2.3992e-05 -0.0044985 -0.00075832 -0.00071187 -5.1318
3.3945 0.44483 0.44095 0.40603 0.24845 0 0.26567 0.42841 0.29401 0.33495 0.32792 0.32402 -93.228 -0.30707 -0.64734 -0.48678 -0.36708 -0.53842 -0.75566 -0.55922 -0.91631 -0.63883 -0.67815 -0.866 -0.6863 0.00020626 -0.0084324 -0.00045706 -0.00209 -7.1744
3.3984 0.46148 0.45078 0.40465 0.40581 0 0.4227 0.60674 0.46753 0.54784 0.53668 0.1993 -93.749 -0.40639 -0.70838 -0.55455 -0.42903 -0.71096 -0.86204 -0.75464 -1.0394 -0.69134 -0.87013 -1.0949 -0.9692 0.00012141 -0.013833 -0.00093762 -0.0064595 -9.3068
3.4023 0.45859 0.44815 0.38858 0.57272 0 0.57344 0.67782 0.62569 0.69298 0.68587 0.20607 -94.2 -0.49848 -0.81166 -0.59124 -0.54547 -0.84723 -0.89051 -0.90025 -1.239 -0.76483 -1.0786 -1.3549 -1.202 -0.00026051 -0.020728 -0.002356 -0.013752 -11.063
3.4063 0.44135 0.4371 0.39767 0.64415 0 0.61884 0.62834 0.70092 0.74742 0.71208 0.48849 -94.577 -0.55813 -0.89566 -0.61009 -0.65748 -0.96833 -0.9221 -1.0404 -1.4849 -0.86976 -1.2722 -1.6652 -1.4098 -0.00075715 -0.028133 -0.0041073 -0.022406 -12.187
3.4102 0.42059 0.42341 0.4392 0.59166 0 0.53743 0.50989 0.67301 0.73391 0.63484 0.9928 -94.879 -0.57218 -0.93613 -0.6173 -0.73219 -1.0952 -0.99655 -1.1852 -1.7297 -0.9955 -1.4344 -1.9947 -1.5989 -0.0011171 -0.034494 -0.0053399 -0.030396 -12.708
3.4141 0.4051 0.41148 0.47797 0.47247 0 0.39927 0.404 0.58638 0.70449 0.5372 1.4835 -95.111 -0.54215 -0.97566 -0.60463 -0.7739 -1.2199 -1.0856 -1.2722 -1.8601 -1.0799 -1.5701 -2.2645 -1.7319 -0.0012598 -0.03858 -0.005722 -0.036356 -12.849
3.418 0.39747 0.40327 0.47477 0.37466 0 0.30938 0.37451 0.51782 0.70556 0.50078 1.6945 -95.281 -0.56006 -0.92142 -0.58007 -0.76896 -1.3041 -1.0884 -1.2626 -1.9402 -1.1125 -1.5929 -2.3903 -1.7142 -0.0013805 -0.040066 -0.0057352 -0.039951 -12.825
3.4219 0.39497 0.3984 0.42899 0.34973 0 0.32706 0.43399 0.51658 0.74526 0.54725 1.5081 -95.396 -0.54854 -0.89202 -0.55346 -0.75127 -1.3058 -1.0844 -1.2386 -1.8818 -1.1043 -1.5301 -2.3308 -1.6679 -0.0017853 -0.039352 -0.0061807 -0.041428 -12.679
3.4258 0.39316 0.39461 0.37747 0.38454 0 0.42459 0.53999 0.56537 0.78563 0.62846 1.0322 -95.463 -0.52332 -0.88824 -0.54179 -0.71622 -1.2105 -1.0742 -1.1823 -1.7218 -1.0521 -1.3943 -2.1082 -1.5834 -0.0025735 -0.036893 -0.0073189 -0.040915 -12.257
3.4297 0.38893 0.38856 0.35098 0.42532 0 0.51457 0.62026 0.59565 0.76735 0.6668 0.5232 -95.477 -0.51591 -0.88514 -0.55723 -0.6529 -1.0419 -1.0431 -1.0601 -1.5238 -0.95322 -1.2023 -1.7898 -1.4298 -0.0034575 -0.032752 -0.0084493 -0.038149 -11.341
3.4336 0.38145 0.37729 0.33846 0.42493 0 0.51951 0.61305 0.54508 0.65172 0.61051 0.2124 -95.43 -0.48204 -0.81935 -0.48494 -0.55665 -0.8449 -0.95603 -0.89142 -1.2197 -0.81386 -0.99687 -1.4481 -1.2129 -0.0039196 -0.02684 -0.0083833 -0.032847 -9.8347
3.4375 0.37137 0.36 0.30195 0.37476 0 0.4276 0.50189 0.409 0.45052 0.46442 0.16292 -95.312 -0.43426 -0.71138 -0.45152 -0.42628 -0.65664 -0.7969 -0.6849 -0.93424 -0.61996 -0.8126 -1.1282 -1.0026 -0.0036102 -0.019528 -0.0064619 -0.025341 -7.8688
3.4414 0.35969 0.33892 0.22793 0.30373 0 0.29473 0.32611 0.24373 0.22219 0.28109 0.25241 -95.126 -0.34059 -0.59643 -0.4024 -0.28205 -0.4882 -0.62479 -0.49827 -0.67029 -0.41408 -0.63592 -0.83975 -0.78214 -0.0026536 -0.011927 -0.0032358 -0.01687 -5.766
3.4453 0.34711 0.31841 0.15731 0.25353 0 0.19833 0.15961 0.12162 0.037324 0.12605 0.28215 -94.885 -0.21248 -0.47839 -0.32365 -0.13397 -0.32956 -0.4678 -0.34656 -0.43419 -0.22954 -0.46036 -0.5722 -0.5573 -0.0015893 -0.0053981 -0.00017776 -0.0091892 -3.894
3.4492 0.33422 0.30283 0.15457 0.25067 0 0.18276 0.068805 0.078314 -0.061735 0.043118 0.12503 -94.607 -0.12074 -0.32486 -0.24249 0.014763 -0.17126 -0.33278 -0.20196 -0.24094 -0.10828 -0.2844 -0.3169 -0.36501 -0.00098135 -0.00068785 0.0013791 -0.0036932 -2.513
3.4531 0.32202 0.29445 0.24171 0.29073 0 0.23553 0.074999 0.094926 -0.079102 0.037758 -0.19137 -94.301 -0.087845 -0.28633 -0.18527 0.047661 -0.023792 -0.31283 -0.10178 -0.12297 -0.013527 -0.10598 -0.083524 -0.16387 -0.0010189 0.0024783 0.0012036 -0.00068764 -1.7055
3.457 0.31218 0.29288 0.36507 0.34047 0 0.30484 0.14601 0.12423 -0.051929 0.08208 -0.51397 -93.959 -0.074672 -0.29676 -0.1962 0.034649 0.080847 -0.33791 -0.03639 -0.064118 -0.029245 0.025615 0.096363 -0.049308 -0.0014287 0.004887 0.00023629 0.00064406 -1.4096
3.4609 0.30656 0.29586 0.43477 0.35682 0 0.33915 0.22263 0.13248 -0.019073 0.13463 -0.67182 -93.565 -0.078976 -0.32252 -0.24537 -0.011786 0.10723 -0.35523 -0.016144 -0.063226 -0.089719 0.076258 0.17933 -0.029146 -0.0017464 0.0068463 -0.00025819 0.0014903 -1.5122
3.4648 0.30577 0.30052 0.4038 0.31531 0 0.31921 0.26057 0.12111 0.0039657 0.16438 -0.58252 -93.11 -0.099043 -0.33435 -0.29277 -0.07861 0.040816 -0.3288 -0.049591 -0.1202 -0.12923 0.02601 0.12983 -0.095026 -0.001693 0.0076605 0.00028724 0.0023993 -1.9344
3.4688 0.30804 0.30427 0.31111 0.23224 0 0.26518 0.25718 0.11641 0.028575 0.16754 -0.29139 -92.602 -0.11681 -0.31697 -0.28434 -0.11711 -0.099601 -0.34049 -0.13828 -0.26097 -0.21231 -0.080897 -0.05861 -0.21718 -0.0013488 0.0061192 0.001392 0.0027766 -2.6603
3.4727 0.30955 0.30528 0.24551 0.16169 0 0.21946 0.24504 0.14395 0.077858 0.16778 0.069948 -92.056 -0.1933 -0.36661 -0.33196 -0.15922 -0.27125 -0.39348 -0.27512 -0.46981 -0.29747 -0.24485 -0.35321 -0.41294 -0.0010264 0.0015914 0.0020674 0.0013254 -3.7064
3.4766 0.30677 0.30283 0.26424 0.16182 0 0.21864 0.26067 0.21162 0.16741 0.19824 0.36826 -91.482 -0.2579 -0.4562 -0.38177 -0.23321 -0.433 -0.48228 -0.42244 -0.67863 -0.41088 -0.43647 -0.69222 -0.62818 -0.0010062 -0.0052796 0.0016966 -0.0028681 -5.0577
3.4805 0.29922 0.29771 0.34354 0.24943 0 0.27035 0.31507 0.30961 0.29494 0.27574 0.54054 -90.877 -0.30372 -0.55644 -0.41048 -0.31782 -0.56882 -0.58709 -0.57771 -0.88206 -0.55766 -0.6469 -1.0128 -0.83098 -0.0013666 -0.012916 0.00048086 -0.0094497 -6.6148
3.4844 0.29036 0.29202 0.40616 0.37845 0 0.34718 0.38785 0.41817 0.44147 0.38523 0.61367 -90.226 -0.36376 -0.62356 -0.40568 -0.34934 -0.6914 -0.66961 -0.76031 -1.1141 -0.73011 -0.87649 -1.279 -0.99068 -0.0020023 -0.019845 -0.00086377 -0.016851 -8.1831
3.4883 0.28535 0.28824 0.39546 0.46571 0 0.40195 0.44533 0.51302 0.57914 0.48745 0.66743 -89.519 -0.38858 -0.80881 -0.50629 -0.45925 -0.82199 -0.79431 -0.95253 -1.3377 -0.8325 -1.0821 -1.4905 -1.2107 -0.0027387 -0.025462 -0.0017845 -0.023268 -9.517
3.4922 0.2872 0.28793 0.32398 0.45045 0 0.39757 0.4645 0.56904 0.67982 0.5449 0.76901 -88.759 -0.39585 -0.85122 -0.58681 -0.533 -0.9621 -0.89419 -1.0513 -1.507 -0.90141 -1.1747 -1.6631 -1.3602 -0.0034125 -0.029878 -0.0022986 -0.027771 -10.398
3.4961 0.29447 0.29106 0.25474 0.34241 0 0.3339 0.44462 0.56932 0.72298 0.54655 0.92068 -87.959 -0.41687 -0.83773 -0.61336 -0.55873 -1.0803 -0.9783 -1.08 -1.6479 -0.97137 -1.1738 -1.7994 -1.4386 -0.0038854 -0.03311 -0.0028113 -0.030605 -10.709
3.5 0.30269 0.29655 0.24085 0.21804 0 0.25211 0.40233 0.51807 0.70237 0.51164 1.0532 -87.126 -0.46153 -0.8306 -0.58258 -0.53758 -1.1275 -1.0298 -1.0583 -1.7426 -1.0488 -1.1117 -1.8721 -1.4509 -0.004059 -0.034545 -0.0035986 -0.032458 -10.474
3.5039 0.30816 0.3033 0.28427 0.16487 0 0.20953 0.35946 0.44469 0.62933 0.47077 1.0695 -86.256 -0.45426 -0.75152 -0.59138 -0.49766 -1.0714 -0.89205 -0.96085 -1.5528 -1.0235 -1.0535 -1.8375 -1.3899 -0.0039289 -0.033262 -0.004481 -0.033396 -9.8275
3.5078 0.31084 0.31066 0.34665 0.21708 0 0.2393 0.33328 0.38823 0.52895 0.44104 0.91108 -85.338 -0.42231 -0.76022 -0.52435 -0.47309 -0.9233 -0.88141 -0.92905 -1.3591 -0.89832 -1.0326 -1.6697 -1.2844 -0.00362 -0.028951 -0.0049693 -0.032513 -8.9423
3.5117 0.31355 0.31802 0.3901 0.33286 0 0.32399 0.33104 0.36922 0.42842 0.41573 0.60411 -84.363 -0.32849 -0.72641 -0.44012 -0.4043 -0.73431 -0.83932 -0.85186 -1.183 -0.71671 -0.88867 -1.3875 -1.1096 -0.0033174 -0.022508 -0.0047003 -0.028715 -7.9545
3.5156 0.31866 0.32422 0.40253 0.42926 0 0.40508 0.34648 0.37233 0.34334 0.37519 0.25153 -83.334 -0.24851 -0.63643 -0.37747 -0.30155 -0.56306 -0.75011 -0.71086 -0.99913 -0.52995 -0.65878 -1.0525 -0.89563 -0.0031076 -0.015687 -0.0037393 -0.021975 -6.921
3.5195 0.32545 0.32795 0.38948 0.4441 0 0.4242 0.35915 0.35805 0.27151 0.30748 -0.025119 -82.26 -0.31281 -0.519 -0.3758 -0.2047 -0.43868 -0.64815 -0.52097 -0.76026 -0.40428 -0.46417 -0.73818 -0.70142 -0.0028748 -0.010062 -0.0025048 -0.013898 -5.8392
3.5234 0.33065 0.32887 0.35537 0.37625 0 0.3664 0.34242 0.29666 0.19932 0.22101 -0.15699 -81.148 -0.24609 -0.51552 -0.46259 -0.1893 -0.34865 -0.57469 -0.4264 -0.42954 -0.33618 -0.4066 -0.4933 -0.52254 -0.0023839 -0.0061509 -0.0014356 -0.0069488 -4.7105
3.5273 0.33143 0.32799 0.30299 0.27819 0 0.27215 0.2812 0.196 0.11684 0.1404 -0.1634 -79.993 -0.13238 -0.42991 -0.38198 -0.089554 -0.26031 -0.52216 -0.33243 -0.33915 -0.17864 -0.2273 -0.32545 -0.39862 -0.0015159 -0.0034243 -0.00071339 -0.0028748 -3.6043
3.5313 0.32732 0.32633 0.24878 0.21358 0 0.20772 0.18871 0.098341 0.030399 0.091325 -0.12724 -78.785 -0.1025 -0.34332 -0.30254 0.0090947 -0.15712 -0.48515 -0.2382 -0.26429 -0.072175 -0.088496 -0.21449 -0.28507 -0.00045027 -0.0010722 -0.00024054 -0.0016104 -2.6736
3.5352 0.31942 0.32262 0.22483 0.21531 0 0.21568 0.10585 0.0486 -0.036757 0.086363 -0.12845 -77.519 -0.16999 -0.30182 -0.30151 0.048421 -0.059309 -0.45213 -0.16117 -0.11744 -0.079424 -0.069638 -0.14194 -0.18424 0.00039285 0.0011659 0.00018756 -0.0015815 -2.1061
3.5391 0.30797 0.31267 0.25203 0.27048 0 0.28281 0.077229 0.061827 -0.056833 0.11979 -0.18367 -76.2 -0.089579 -0.29842 -0.29011 -0.0040059 -0.012157 -0.39154 -0.17415 -0.082327 -0.12635 -0.1116 -0.1122 -0.21369 0.00062957 0.0027813 0.00070585 -0.0011454 -2.0339
3.543 0.29155 0.29212 0.30892 0.33453 0 0.3497 0.11888 0.11689 -0.014392 0.17167 -0.23543 -74.842 -0.072806 -0.25299 -0.32547 0.005147 -0.052079 -0.46981 -0.22472 -0.28975 -0.20798 -0.10079 -0.14984 -0.29745 0.00018484 0.002946 0.0013135 5.6099e-05 -2.4587
3.5469 0.26912 0.26097 0.33698 0.35977 0 0.35479 0.20387 0.17853 0.083148 0.2176 -0.19789 -73.455 -0.13649 -0.25784 -0.33595 -0.050384 -0.17805 -0.58094 -0.31669 -0.38834 -0.21568 -0.1769 -0.27668 -0.35186 -0.00066321 0.0011628 0.0018922 0.00092963 -3.2423
3.5508 0.24275 0.22588 0.28989 0.32178 0 0.28059 0.27985 0.22506 0.20768 0.24049 -0.025168 -72.038 -0.18918 -0.33784 -0.33991 -0.11797 -0.34985 -0.65651 -0.42083 -0.44057 -0.24022 -0.33072 -0.48756 -0.41814 -0.0014843 -0.0023949 0.0022445 -7.5063e-06 -4.1688
3.5547 0.21743 0.19696 0.18315 0.23339 0 0.16814 0.30616 0.25745 0.32333 0.24012 0.24787 -70.583 -0.12824 -0.49068 -0.37337 -0.11495 -0.51251 -0.64456 -0.50348 -0.59669 -0.40463 -0.51531 -0.74351 -0.56263 -0.0019545 -0.006993 0.002151 -0.0033259 -5.0389
3.5586 0.1974 0.18075 0.089787 0.14014 0 0.089223 0.28062 0.28648 0.40233 0.23423 0.5221 -69.085 -0.22031 -0.4792 -0.42842 -0.17546 -0.62712 -0.7713 -0.6452 -0.96017 -0.53468 -0.62698 -0.98758 -0.79515 -0.0019738 -0.011684 0.0014842 -0.0082391 -5.7333
3.5625 0.18221 0.17467 0.076974 0.095125 0 0.095276 0.23492 0.31482 0.43547 0.24667 0.69645 -67.552 -0.2275 -0.51331 -0.46079 -0.26494 -0.68657 -0.8381 -0.71425 -1.01 -0.5671 -0.73983 -1.1718 -0.85236 -0.0016161 -0.015624 0.00034366 -0.013262 -6.2117
3.5664 0.16688 0.16842 0.1409 0.12278 0 0.17857 0.20529 0.33257 0.43233 0.28722 0.73128 -65.997 -0.24648 -0.58387 -0.47833 -0.31779 -0.70866 -0.82478 -0.76004 -1.0326 -0.59522 -0.83998 -1.2759 -0.85342 -0.0010413 -0.018249 -0.00091245 -0.017251 -6.4638
3.5703 0.14656 0.15189 0.20594 0.19515 0 0.27356 0.20503 0.32758 0.41193 0.33768 0.66715 -64.43 -0.27276 -0.60944 -0.47462 -0.31241 -0.71555 -0.77773 -0.79161 -1.1073 -0.66101 -0.88244 -1.3062 -0.87002 -0.0004721 -0.019326 -0.0018309 -0.019876 -6.4611
3.5742 0.12138 0.12344 0.19418 0.24445 0 0.29982 0.22109 0.29717 0.38933 0.35902 0.5853 -62.851 -0.17057 -0.36717 -0.42081 -0.26896 -0.7149 -0.85466 -0.77169 -1.0985 -0.76679 -0.75454 -1.2756 -0.95613 -0.00019011 -0.018897 -0.0021353 -0.021241 -6.1515
3.5781 0.096726 0.09154 0.10024 0.21199 0 0.21895 0.23215 0.24922 0.36592 0.31894 0.53926 -61.253 -0.27294 -0.49761 -0.44229 -0.26008 -0.69393 -0.77178 -0.68925 -0.90837 -0.6031 -0.7724 -1.1849 -0.63511 -0.00043283 -0.017098 -0.0018789 -0.021201 -5.4949
3.582 0.078185 0.068039 -0.0023113 0.099449 0 0.066161 0.22709 0.19396 0.32902 0.21986 0.51015 -59.632 -0.18987 -0.42938 -0.42058 -0.20239 -0.62799 -0.69537 -0.62767 -0.78745 -0.46398 -0.64338 -1.0197 -0.53734 -0.0011856 -0.013971 -0.0013237 -0.019152 -4.5016
3.5859 0.065988 0.058504 -0.030604 -0.022924 0 -0.068763 0.20658 0.13714 0.26127 0.10221 0.42217 -57.99 -0.091007 -0.28609 -0.38937 -0.1169 -0.4979 -0.62923 -0.52166 -0.61896 -0.35025 -0.45753 -0.76807 -0.50057 -0.0020508 -0.0094235 -0.00064344 -0.014549 -3.2394
3.5898 0.054648 0.057817 0.029134 -0.067119 0 -0.10213 0.17086 0.080577 0.15391 0.016552 0.21016 -56.336 -0.13923 -0.22916 -0.37962 -0.026151 -0.30624 -0.5411 -0.31917 -0.2997 -0.23102 -0.31497 -0.44425 -0.3141 -0.0023964 -0.0034849 0.00025718 -0.0076454 -1.8068
3.5938 0.038367 0.054625 0.11072 -0.0015052 0 -0.018085 0.11153 0.025784 0.015342 -0.015192 -0.11177 -54.682 0.031877 -0.1353 -0.26679 0.13516 -0.082926 -0.22358 -0.18293 -0.12427 -0.058082 -0.057746 -0.096673 -0.029817 -0.0017648 0.0033396 0.0016057 0.0002665 -0.30304
3.5977 0.017012 0.040625 0.13326 0.1147 0 0.11467 0.019324 -0.026685 -0.13049 -0.016476 -0.43747 -53.03 0.0032704 0.0011622 -0.18164 0.1714 0.12534 -0.19516 -0.024488 0.1453 0.14272 0.091939 0.21019 0.018054 -0.00024708 0.0099753 0.0034183 0.0073951 1.1785
3.6016 -0.0034093 0.016715 0.076246 0.17233 0 0.18794 -0.099777 -0.081083 -0.25465 -0.035165 -0.62976 -51.379 0.051033 0.090339 -0.06824 0.24303 0.2778 -0.12703 0.084659 0.34825 0.21297 0.25175 0.42892 0.15023 0.0015139 0.015187 0.0052969 0.012367 2.5349
3.6055 -0.016556 -0.0088628 -0.0083257 0.1005 0 0.13213 -0.21806 -0.14496 -0.33578 -0.10125 -0.61556 -49.724 0.17583 0.15795 0.037336 0.35369 0.36098 0.027308 0.16879 0.48204 0.19978 0.40805 0.55254 0.35469 0.0027414 0.018274 0.0066188 0.014839 3.6445
3.6094 -0.022289 -0.028065 -0.053748 -0.070556 0 -0.029783 -0.299 -0.21826 -0.36732 -0.19891 -0.44374 -48.065 0.18729 0.32107 0.020088 0.39986 0.39279 0.1387 0.32943 0.6537 0.31468 0.45118 0.60996 0.38355 0.003052 0.01949 0.0070047 0.015435 4.3862
3.6133 -0.02744 -0.039308 -0.043656 -0.22772 0 -0.19537 -0.31977 -0.28237 -0.35651 -0.27693 -0.25671 -46.404 0.2209 0.28673 0.00088033 0.4275 0.40469 0.082389 0.26936 0.59438 0.4073 0.47867 0.6373 0.40313 0.0026693 0.01978 0.0066594 0.015173 4.6822
3.6172 -0.039755 -0.047336 -0.019478 -0.26258 0 -0.25661 -0.28413 -0.30481 -0.31786 -0.28859 -0.19078 -44.75 0.21511 0.32141 0.035443 0.42281 0.41404 0.13874 0.29733 0.56299 0.39008 0.47973 0.64835 0.38204 0.0021656 0.01998 0.0062531 0.014854 4.5325
3.6211 -0.060563 -0.057699 -0.02903 -0.15727 0 -0.18023 -0.21605 -0.26251 -0.26557 -0.22788 -0.27696 -43.107 0.21078 0.30161 0.058375 0.38826 0.4092 0.13243 0.27859 0.51396 0.36421 0.43273 0.62741 0.34429 0.0019753 0.020143 0.0064059 0.014762 4.017
3.625 -0.082957 -0.071426 -0.075167 0.0016467 0 -0.03282 -0.14222 -0.16645 -0.2088 -0.13292 -0.4177 -41.478 0.21462 0.17081 0.022436 0.32697 0.361 -0.029126 0.14564 0.41627 0.37945 0.33957 0.54796 0.30379 0.0020914 0.019561 0.0071951 0.014694 3.2644
3.6289 -0.097067 -0.084421 -0.11795 0.091444 0 0.069593 -0.079714 -0.062467 -0.15052 -0.056135 -0.45991 -39.86 0.066074 0.19429 -0.048167 0.23579 0.25211 -0.058354 0.15894 0.33592 0.2483 0.2974 0.39996 0.22285 0.0021655 0.017461 0.0080947 0.014171 2.4104
3.6328 -0.097495 -0.091258 -0.1225 0.046767 0 0.049403 -0.035726 -0.0015151 -0.089971 -0.02697 -0.31091 -38.252 0.094951 0.12729 -0.069346 0.16192 0.099457 -0.057571 0.043031 0.13117 0.080635 0.18218 0.20296 0.0063531 0.0018716 0.013764 0.0083962 0.012696 1.5663
3.6367 -0.086421 -0.089214 -0.096144 -0.095024 0 -0.074768 -0.012806 -0.00097878 -0.027209 -0.035646 -0.010951 -36.654 0.0488 0.057581 -0.12867 0.12116 -0.051055 -0.11388 -0.055964 -0.056501 0.013622 0.11843 -0.0031596 -0.089993 0.0011995 0.0092596 0.0077606 0.010043 0.80333
3.6406 -0.070427 -0.079079 -0.074222 -0.22719 0 -0.20397 -0.0092592 -0.030979 0.032866 -0.046807 0.29167 -35.065 -0.040682 0.016558 -0.17211 0.087615 -0.15464 -0.1945 -0.12946 -0.18741 -0.014514 0.048205 -0.17941 -0.093297 0.0004623 0.0050976 0.0064696 0.0064876 0.14841
3.6445 -0.054842 -0.063108 -0.074105 -0.2535 0 -0.23478 -0.014441 -0.039868 0.080441 -0.028525 0.44339 -33.486 -0.02828 0.020182 -0.082905 0.013983 -0.19769 -0.21379 -0.21824 -0.25353 -0.15475 -0.16496 -0.30341 -0.14659 6.6762e-05 0.0020725 0.0052093 0.0028259 -0.41026
3.6484 -0.040825 -0.043106 -0.072974 -0.1526 0 -0.13606 -0.008759 0.0015228 0.10643 0.025663 0.38913 -31.917 -0.067176 -0.075534 -0.10926 0.018742 -0.20273 -0.22805 -0.17771 -0.35008 -0.23411 -0.074811 -0.37135 -0.34494 0.00025639 0.00030118 0.0045905 5.6416e-05 -0.90102
3.6523 -0.026778 -0.020619 -0.036875 0.01502 0 0.030502 0.02467 0.075136 0.11051 0.094445 0.2027 -30.355 -0.13231 -0.11622 -0.20014 -0.038631 -0.205 -0.29966 -0.24881 -0.42178 -0.159 -0.16087 -0.39096 -0.35988 0.00098331 -0.0005419 0.004767 -0.0011679 -1.3335
3.6563 -0.011282 0.0018537 0.031862 0.15312 0 0.15826 0.083634 0.13192 0.10405 0.14369 0.026598 -28.799 -0.14916 -0.14847 -0.1905 -0.058415 -0.22193 -0.31709 -0.26061 -0.40318 -0.091269 -0.1992 -0.37503 -0.30994 0.0019296 -0.00077403 0.0053942 -0.00095576 -1.6705
3.6602 0.0058185 0.02112 0.085963 0.1916 0 0.17318 0.14183 0.13406 0.10266 0.14736 -0.030151 -27.247 -0.11552 -0.18785 -0.058563 -0.020405 -0.24155 -0.26582 -0.17538 -0.31127 -0.11883 -0.11368 -0.33865 -0.2772 0.0026326 -0.00048668 0.0059043 -0.00011621 -1.8341
3.6641 0.024459 0.035619 0.079262 0.12538 0 0.083553 0.16398 0.085739 0.1119 0.10301 0.038609 -25.697 -0.19921 -0.18206 -0.10717 -0.081919 -0.23772 -0.35323 -0.25074 -0.36453 -0.20615 -0.1358 -0.29604 -0.29826 0.002686 0.00031728 0.0058843 0.00038961 -1.7547
3.668 0.045055 0.047436 0.020853 0.012437 0 -0.030915 0.13152 0.026965 0.11865 0.034732 0.14445 -24.148 -0.095578 -0.094496 -0.13651 0.019091 -0.19605 -0.24506 -0.1469 -0.29134 -0.062536 -0.13146 -0.25456 -0.12866 0.0019783 0.001489 0.0053231 9.372e-05 -1.4324
3.6719 0.067247 0.0612 -0.023749 -0.063446 0 -0.078317 0.057824 -0.0013996 0.098836 -0.018776 0.17717 -22.597 -0.061421 -0.078766 -0.12412 0.017197 -0.12715 -0.1977 -0.097459 -0.23932 -0.025793 -0.06924 -0.2104 -0.099168 0.00084272 0.0027034 0.0045941 -0.00072486 -0.96662
3.6758 0.088239 0.079972 0.0074135 -0.043928 0 -0.018044 -0.01968 0.01107 0.039624 -0.026434 0.085962 -21.04 -0.070238 -0.059668 -0.093118 -0.00015338 -0.057812 -0.21648 -0.080317 -0.19164 -0.031519 -0.0060298 -0.15373 -0.17076 -5.5078e-05 0.0036546 0.0041918 -0.0013565 -0.52465
3.6797 0.1036 0.10169 0.10936 0.066247 0 0.11426 -0.063793 0.042393 -0.04149 0.014732 -0.08702 -19.466 -0.043265 0.068387 -0.079286 0.1112 -0.011455 -0.25009 -0.026985 -0.10416 0.05484 -0.013435 -0.082725 -0.21747 -0.00012323 0.0042374 0.0043758 -0.0012664 -0.26892
3.6836 0.11086 0.11985 0.20915 0.19917 0 0.23396 -0.0584 0.062874 -0.099937 0.0758 -0.23925 -17.868 -0.11749 -0.084268 -0.11158 -0.025377 0.0037521 -0.19455 -0.067659 -0.097819 -0.060875 0.035641 -0.014999 -0.078167 0.00070037 0.0045133 0.0049543 -0.00049442 -0.28855
3.6875 0.11242 0.12846 0.23189 0.26678 0 0.266 -0.011912 0.061413 -0.092704 0.11507 -0.27918 -16.239 -0.062988 -0.049777 -0.069164 0.069778 -0.0085522 -0.21444 -0.04213 -0.11307 0.040519 -0.010909 0.016918 -0.11503 0.001834 0.004526 0.0053893 0.0004352 -0.5759
3.6914 0.1143 0.1271 0.17015 0.22345 0 0.1952 0.054019 0.051181 -0.012483 0.10902 -0.18588 -14.582 -0.074871 -0.066334 -0.088068 0.058188 -0.043241 -0.26763 -0.058114 -0.14614 0.11608 -0.070939 -0.013604 -0.15951 0.0024599 0.0041989 0.0051964 0.00095737 -1.0515
3.6953 0.12084 0.12162 0.088879 0.10375 0 0.07594 0.11733 0.053982 0.10134 0.07151 -0.017993 -12.904 -0.16223 -0.1739 -0.17218 -0.073944 -0.097923 -0.30027 -0.13101 -0.20917 0.058761 -0.1205 -0.10634 -0.14768 0.0021771 0.0034303 0.0043618 0.00085805 -1.6106
3.6992 0.13043 0.11964 0.062233 0.0017471 0 -0.0051905 0.16124 0.080718 0.18766 0.044065 0.13109 -11.214 -0.096786 -0.17777 -0.15555 0.075481 -0.168 -0.21038 -0.16545 -0.34345 -0.12714 -0.19773 -0.23219 -0.11377 0.001338 0.0022502 0.0034226 0.00031428 -2.1629
3.7031 0.1368 0.12465 0.1056 0.00055819 0 0.010974 0.17557 0.12456 0.2079 0.062701 0.19865 -9.5166 -0.15879 -0.1461 -0.14033 -0.042869 -0.24151 -0.37697 -0.18489 -0.36479 -0.08328 -0.28965 -0.35361 -0.24823 0.00072512 0.00081644 0.0030785 -0.00038044 -2.6537
3.707 0.13505 0.13359 0.16808 0.10481 0 0.11424 0.16024 0.16875 0.1748 0.12789 0.19263 -7.8119 -0.16946 -0.21839 -0.15318 -0.033669 -0.3032 -0.45795 -0.28156 -0.43272 -0.12685 -0.35044 -0.45078 -0.34774 0.00081965 -0.00077098 0.0036075 -0.0011136 -3.0705
3.7109 0.12674 0.1397 0.18756 0.23313 0 0.23111 0.12999 0.19868 0.14141 0.20327 0.17839 -6.0924 -0.16923 -0.29143 -0.17391 -0.037482 -0.34578 -0.50115 -0.37558 -0.52243 -0.24362 -0.40226 -0.53054 -0.412 0.0013297 -0.0026088 0.0045776 -0.002015 -3.435
3.7148 0.11861 0.13791 0.14948 0.28188 0 0.27668 0.11131 0.20868 0.15792 0.24468 0.22277 -4.3489 -0.20527 -0.27435 -0.18222 -0.19097 -0.37633 -0.57565 -0.39357 -0.5934 -0.36345 -0.46703 -0.61077 -0.46087 0.0014586 -0.0048547 0.0051486 -0.0032675 -3.7764
3.7188 0.11617 0.12836 0.092895 0.21035 0 0.2169 0.12654 0.20187 0.23083 0.23493 0.33732 -2.5758 -0.18006 -0.40888 -0.20296 -0.11322 -0.40877 -0.56727 -0.47576 -0.64132 -0.24733 -0.49766 -0.69529 -0.49266 0.00070277 -0.0073816 0.0047508 -0.0048691 -4.0921
3.7227 0.11829 0.1158 0.06534 0.075945 0 0.094959 0.17445 0.18722 0.317 0.19454 0.46439 -0.77457 -0.18713 -0.33041 -0.17266 -0.16 -0.4474 -0.40409 -0.44955 -0.68581 -0.37069 -0.50706 -0.76284 -0.51107 -0.00057203 -0.0095738 0.003563 -0.0065541 -4.3206
3.7266 0.1185 0.10597 0.078758 -0.01237 0 0.00021281 0.2253 0.17563 0.35673 0.1607 0.51805 1.0464 -0.18838 -0.32495 -0.18218 -0.16695 -0.47714 -0.41977 -0.44631 -0.69768 -0.35243 -0.4914 -0.78058 -0.50906 -0.0013725 -0.010559 0.0023544 -0.0079176 -4.3551
3.7305 0.11161 0.10186 0.10942 0.015993 0 0.00107 0.23971 0.17428 0.31825 0.1543 0.44951 2.8774 -0.1642 -0.38776 -0.23403 -0.11056 -0.47161 -0.56264 -0.46612 -0.66451 -0.21772 -0.455 -0.7297 -0.48209 -0.00097493 -0.0097809 0.0018173 -0.0086222 -4.1033
3.7344 0.09894 0.10211 0.13247 0.13546 0 0.092539 0.19918 0.1803 0.21891 0.16434 0.28624 4.7137 -0.099982 -0.30365 -0.26801 -0.058337 -0.41419 -0.48035 -0.41514 -0.58141 -0.29492 -0.41052 -0.62066 -0.42597 0.00034427 -0.0074527 0.0019919 -0.0085307 -3.5538
3.7383 0.086671 0.10199 0.14622 0.24647 0 0.19956 0.12263 0.17935 0.10881 0.1615 0.11359 6.5581 -0.14516 -0.30767 -0.19643 -0.031568 -0.31424 -0.44036 -0.33615 -0.53058 -0.19304 -0.29211 -0.48565 -0.38739 0.0014687 -0.0044682 0.0023136 -0.0077031 -2.7976
3.7422 0.079262 0.096061 0.16016 0.25653 0 0.23424 0.053199 0.15416 0.033347 0.12625 0.012427 8.4173 -0.068587 -0.2877 -0.18252 0.019135 -0.20391 -0.38593 -0.2686 -0.36493 -0.086496 -0.22662 -0.35618 -0.24975 0.0014056 -0.0017965 0.0022311 -0.006302 -1.9826
3.7461 0.074882 0.08144 0.16816 0.1514 0 0.16264 0.025128 0.099243 0.004977 0.065631 0.0015476 10.295 -0.014932 -0.26108 -0.13983 0.058213 -0.11722 -0.33947 -0.1855 -0.20897 -0.012765 -0.14412 -0.2453 -0.11809 0.00019245 0.00016495 0.0017957 -0.0044951 -1.2326
3.75 0.067804 0.060134 0.14676 0.00030113 0 0.029331 0.038211 0.029342 0.0027573 0.0058279 0.029367 12.187 -0.060915 -0.22222 -0.030732 0.075441 -0.067633 -0.31108 -0.074875 -0.14779 0.033204 -0.012984 -0.14683 -0.052801 -0.0010997 0.0017548 0.0016419 -0.0024131 -0.59324
3.7539 0.055071 0.038748 0.085655 -0.10208 0 -0.077949 0.061047 -0.028197 -0.0055204 -0.029879 0.019748 14.086 0.055097 -0.027962 -0.063429 0.18575 -0.041493 -0.24623 0.0039412 -0.082663 0.21977 0.0049681 -0.04875 0.099645 -0.0013023 0.0036155 0.0023589 -0.00017089 -0.042325
3.7578 0.039955 0.024721 0.013294 -0.10448 0 -0.094145 0.058697 -0.053311 -0.039022 -0.037277 -0.065741 15.984 -0.010783 -0.11584 -0.071842 0.19657 -0.011336 -0.21811 0.051143 -0.0016264 0.16742 0.10588 0.052529 0.043392 -0.00018869 0.0060459 0.0038505 0.002075 0.45449
3.7617 0.027982 0.020757 -0.020878 -0.026095 0 -0.022165 0.020008 -0.048696 -0.093928 -0.029824 -0.19777 17.883 0.0061743 -0.084223 -0.044999 0.2042 0.041556 -0.15757 0.074787 0.093308 0.21755 0.17115 0.14723 0.11923 0.0013233 0.0086758 0.0053152 0.0040863 0.89532
3.7656 0.019494 0.0215 0.0022879 0.068777 0 0.074134 -0.037451 -0.036628 -0.14966 -0.025117 -0.30199 19.788 0.083409 0.0086495 -0.012259 0.22479 0.11178 -0.085473 0.1021 0.17503 0.30542 0.18787 0.21709 0.25669 0.0019801 0.010703 0.0058993 0.0055731 1.2403
3.7695 0.0071183 0.015991 0.041589 0.11819 0 0.11896 -0.085319 -0.039437 -0.1823 -0.033013 -0.31338 21.703 0.080579 -0.086965 -0.025753 0.24722 0.17167 -0.062664 0.17388 0.20114 0.195 0.18303 0.2446 0.20883 0.0012743 0.011465 0.0054366 0.0063135 1.4489
3.7734 -0.018032 -0.004734 0.027721 0.094645 0 0.076055 -0.1066 -0.061292 -0.17628 -0.053227 -0.22018 23.623 0.10708 0.0049273 -0.022302 0.16026 0.18877 -0.13805 0.15232 0.20499 0.29096 0.18174 0.22181 0.13787 -0.00016183 0.010896 0.0045951 0.0063123 1.5166
3.7773 -0.056847 -0.040444 -0.065652 0.0087172 0 -0.032809 -0.10346 -0.087596 -0.13132 -0.079355 -0.06847 25.533 0.10441 -0.030583 0.0030418 0.22417 0.14793 -0.053165 0.18035 0.18492 0.25032 0.15912 0.15663 0.18571 -0.0011557 0.009538 0.0042948 0.0058742 1.4829
3.7813 -0.099144 -0.081218 -0.18368 -0.1045 0 -0.14884 -0.088579 -0.10117 -0.064127 -0.10257 0.069035 27.424 0.091956 -0.058089 -0.014128 0.22922 0.064646 -0.056894 0.17605 0.15157 0.18516 0.15291 0.074002 0.15989 -0.00099619 0.0081838 0.0049208 0.005489 1.4132
3.7852 -0.13116 -0.11489 -0.23192 -0.20143 0 -0.21592 -0.072706 -0.098622 -0.0034507 -0.11345 0.13385 29.295 0.086172 -0.034457 -0.075833 0.12695 -0.019567 -0.19511 0.12695 0.11569 0.15719 0.16146 0.0085275 0.027474 5.7899e-05 0.0074286 0.006025 0.0055489 1.3789
3.7891 -0.1473 -0.13663 -0.16566 -0.24551 0 -0.21172 -0.06084 -0.091383 0.022999 -0.10571 0.10736 31.15 0.10514 -0.12335 -0.032444 0.24069 -0.059203 -0.038004 0.18518 0.09307 0.13563 0.083598 -0.01154 0.13084 0.0011404 0.0074429 0.0067481 0.0060784 1.4472
3.793 -0.15511 -0.15244 -0.041302 -0.22421 0 -0.15543 -0.057294 -0.092558 0.0046773 -0.08293 0.013222 32.994 0.088493 -0.07782 -0.021388 0.23003 -0.032408 -0.11463 0.178 0.13445 0.047557 0.14948 0.019455 0.12465 0.0015791 0.0080359 0.0065544 0.0067008 1.6715
3.7969 -0.16834 -0.17312 0.025426 -0.16122 0 -0.093795 -0.07011 -0.10483 -0.044132 -0.062619 -0.097387 34.821 0.12883 -0.067449 -0.0060357 0.2306 0.044183 -0.07022 0.22632 0.16599 0.068339 0.14892 0.081293 0.12242 0.001378 0.00889 0.0056422 0.0069201 2.0752
3.8008 -0.19446 -0.20404 -0.039774 -0.10918 0 -0.075465 -0.1077 -0.12222 -0.094306 -0.069679 -0.16908 36.618 0.17541 -0.031272 0.028726 0.24671 0.12648 0.010808 0.27649 0.20898 0.12232 0.14004 0.14382 0.16366 0.0010229 0.0097853 0.0047391 0.0065513 2.6384
3.8047 -0.22839 -0.23992 -0.20361 -0.11801 0 -0.12509 -0.17057 -0.14216 -0.12512 -0.11996 -0.16836 38.373 0.15332 0.12627 0.088437 0.25752 0.17558 -0.040075 0.2453 0.30102 0.093181 0.231 0.19248 0.2662 0.00092722 0.010706 0.004535 0.0059763 3.3093
3.8086 -0.258 -0.26949 -0.356 -0.19753 0 -0.2282 -0.24697 -0.17261 -0.14248 -0.20566 -0.10504 40.087 0.2553 0.079825 0.054 0.30016 0.18925 0.044975 0.34385 0.36206 0.36467 0.2356 0.24286 0.26594 0.0011136 0.011827 0.0052501 0.0060006 4.0413
3.8125 -0.27603 -0.28587 -0.40768 -0.30594 0 -0.33631 -0.31739 -0.22416 -0.17472 -0.29623 -0.035816 41.768 0.26832 0.2573 0.13933 0.40969 0.20612 0.2452 0.41401 0.50436 0.40342 0.34002 0.33025 0.36669 0.001391 0.013423 0.0066172 0.0073736 4.8253
3.8164 -0.28667 -0.29295 -0.3622 -0.37923 0 -0.39423 -0.36432 -0.29469 -0.2465 -0.35708 -0.03905 43.422 0.30974 0.34398 0.21613 0.45726 0.27533 0.28755 0.49367 0.65793 0.46034 0.44902 0.48036 0.48914 0.0017386 0.015743 0.0081625 0.010296 5.6802
3.8203 -0.30092 -0.30197 -0.29867 -0.38108 0 -0.37655 -0.38031 -0.36399 -0.35238 -0.37297 -0.16702 45.041 0.3966 0.29493 0.22395 0.44686 0.41298 0.18847 0.59836 0.79096 0.59531 0.54415 0.68467 0.60318 0.0024149 0.018869 0.0094861 0.014263 6.6021
3.8242 -0.32568 -0.32141 -0.29002 -0.33189 0 -0.30879 -0.37044 -0.40729 -0.45477 -0.35806 -0.4033 46.61 0.42085 0.40144 0.15619 0.56412 0.58163 0.364 0.72336 0.90397 0.64639 0.70019 0.90087 0.72738 0.0036511 0.022588 0.010372 0.018337 7.5226
3.8281 -0.35734 -0.34976 -0.34021 -0.29117 0 -0.25388 -0.35048 -0.41682 -0.51134 -0.34505 -0.65891 48.115 0.41132 0.41337 0.26118 0.59052 0.7132 0.45481 0.7018 1.1524 0.6826 0.80107 1.0784 0.80995 0.0052646 0.026354 0.010785 0.021658 8.3263
3.832 -0.38569 -0.3777 -0.39679 -0.30791 0 -0.26879 -0.34228 -0.41065 -0.50987 -0.36208 -0.81857 49.556 0.44375 0.40955 0.27275 0.65184 0.76006 0.41456 0.83159 1.1678 0.81554 0.9081 1.1881 0.89491 0.0066456 0.029414 0.010859 0.02382 8.9251
3.8359 -0.40375 -0.39725 -0.41529 -0.38171 0 -0.36154 -0.3655 -0.41837 -0.47976 -0.4148 -0.81148 50.944 0.47299 0.43006 0.2441 0.70618 0.73289 0.38983 0.94242 1.1312 0.91118 0.98006 1.2344 0.99768 0.0071992 0.031122 0.010879 0.024924 9.3246
3.8398 -0.41375 -0.40902 -0.40371 -0.46685 0 -0.48273 -0.42584 -0.45505 -0.46811 -0.48473 -0.65855 52.29 0.45895 0.49951 0.26529 0.70681 0.69214 0.51288 0.87141 1.2427 0.85469 0.98293 1.2432 1.1124 0.0068537 0.031301 0.011149 0.025354 9.6108
3.8438 -0.42406 -0.421 -0.40414 -0.51272 0 -0.56079 -0.50581 -0.50684 -0.4995 -0.54248 -0.46097 53.595 0.5289 0.54713 0.43507 0.72499 0.69799 0.59464 0.98491 1.3045 0.94002 1.0346 1.2403 1.0689 0.0061508 0.030431 0.011769 0.025491 9.8617
3.8477 -0.44101 -0.4405 -0.43944 -0.5037 0 -0.55498 -0.56835 -0.54176 -0.55409 -0.56494 -0.33618 54.846 0.54968 0.57237 0.47027 0.7618 0.76005 0.56281 0.98242 1.2213 0.9479 1.0227 1.2385 1.0879 0.0058125 0.029461 0.012492 0.025576 10.065
3.8516 -0.46368 -0.46723 -0.48723 -0.46596 0 -0.48504 -0.57727 -0.5364 -0.58383 -0.54642 -0.3449 56.029 0.51311 0.58849 0.36059 0.75259 0.82984 0.53731 0.93977 1.2066 0.9196 1.0042 1.2394 1.0882 0.0061588 0.029267 0.012859 0.025716 10.13
3.8555 -0.48611 -0.4938 -0.5083 -0.44087 0 -0.41434 -0.5241 -0.49583 -0.5539 -0.50019 -0.45836 57.135 0.45784 0.59187 0.21748 0.71048 0.84332 0.57383 0.90398 1.2895 0.88398 1.003 1.2408 1.0694 0.0068852 0.030078 0.012568 0.025935 9.9911
3.8594 -0.50342 -0.5125 -0.49389 -0.45232 0 -0.40133 -0.44069 -0.45027 -0.47446 -0.45185 -0.58461 58.163 0.47531 0.56511 0.29453 0.71267 0.77784 0.70518 0.92251 1.3747 0.8743 1.0296 1.241 1.091 0.0073707 0.031303 0.011782 0.026175 9.72
3.8633 -0.51518 -0.52142 -0.47626 -0.49437 0 -0.45793 -0.38324 -0.43251 -0.39596 -0.42777 -0.63186 59.116 0.48809 0.56222 0.38049 0.69762 0.67489 0.63585 0.87327 1.292 0.84108 1.0646 1.237 0.98773 0.0072222 0.03194 0.011073 0.026277 9.5137
3.8672 -0.52358 -0.52455 -0.49038 -0.54283 0 -0.54579 -0.39524 -0.45502 -0.37179 -0.4422 -0.56548 59.995 0.51249 0.56173 0.3626 0.65057 0.60892 0.52332 0.82455 1.2083 0.89018 1.0205 1.224 0.9262 0.0065801 0.031337 0.010993 0.026041 9.5624
3.8711 -0.52964 -0.5269 -0.53125 -0.57439 0 -0.60904 -0.47523 -0.50332 -0.41842 -0.48861 -0.42477 60.801 0.53745 0.5971 0.33386 0.63832 0.62819 0.47263 0.81333 1.1706 0.94308 0.98891 1.2011 0.93322 0.0059588 0.029726 0.011626 0.025377 9.8932
3.875 -0.53251 -0.53032 -0.55744 -0.57758 0 -0.61479 -0.57492 -0.54803 -0.50405 -0.54131 -0.29505 61.533 0.55486 0.67093 0.35832 0.69544 0.71697 0.54184 0.85418 1.2021 0.94061 1.0275 1.1781 1.0112 0.0058111 0.028104 0.012501 0.024446 10.332
3.8789 -0.53232 -0.53388 -0.53951 -0.55387 0 -0.57111 -0.63092 -0.56443 -0.57265 -0.56941 -0.25634 62.193 0.57217 0.63766 0.34949 0.71434 0.80965 0.62732 0.88065 1.2666 0.92387 1.0301 1.174 1.0987 0.0062038 0.027509 0.012962 0.023644 10.628
3.8828 -0.53243 -0.53722 -0.49931 -0.51587 0 -0.51429 -0.60813 -0.54669 -0.58355 -0.55648 -0.33837 62.781 0.50534 0.62536 0.35433 0.74956 0.84394 0.59727 0.86785 1.3816 0.92651 1.0643 1.2043 1.1452 0.0068446 0.028262 0.012684 0.023393 10.647
3.8867 -0.53748 -0.54211 -0.49315 -0.48524 0 -0.48092 -0.52395 -0.50989 -0.53751 -0.51322 -0.50439 63.289 0.46663 0.58146 0.31779 0.77392 0.8092 0.61444 0.85248 1.4271 0.95687 1.1022 1.2674 1.1655 0.0073693 0.029791 0.011908 0.023876 10.48
3.8906 -0.54863 -0.5502 -0.55198 -0.48484 0 -0.48698 -0.43712 -0.48107 -0.47376 -0.47299 -0.67049 63.708 0.47248 0.55169 0.28716 0.78437 0.75201 0.68364 0.85234 1.4106 0.989 1.1434 1.3433 1.1799 0.0076057 0.031147 0.011233 0.024941 10.378
3.8945 -0.56111 -0.55979 -0.64138 -0.52331 0 -0.52494 -0.41004 -0.484 -0.44351 -0.47139 -0.75171 64.035 0.50331 0.63106 0.36156 0.78737 0.73688 0.74589 0.8815 1.3948 0.97672 1.1975 1.4073 1.2164 0.0076109 0.031767 0.011152 0.026245 10.573
3.8984 -0.56737 -0.56612 -0.68763 -0.58269 0 -0.57423 -0.46969 -0.52475 -0.47893 -0.52253 -0.71202 64.278 0.51247 0.65088 0.37321 0.79277 0.79539 0.77328 0.92851 1.4031 1.0036 1.2136 1.4476 1.2159 0.007517 0.031843 0.011725 0.027521 11.119
3.9023 -0.56296 -0.5655 -0.64767 -0.62477 0 -0.61413 -0.5909 -0.58569 -0.57511 -0.60792 -0.58973 64.452 0.5656 0.6731 0.44251 0.83172 0.9031 0.79636 0.94706 1.4469 1.0597 1.2326 1.4719 1.2453 0.0073771 0.032018 0.012592 0.02874 11.861
3.9063 -0.54925 -0.55876 -0.55318 -0.61823 0 -0.63208 -0.70978 -0.63383 -0.69239 -0.68547 -0.47818 64.564 0.60397 0.71624 0.51457 0.86324 0.99945 0.78881 0.9735 1.5078 1.1199 1.2361 1.4972 1.2815 0.0071605 0.032742 0.013267 0.030031 12.52
3.9102 -0.53028 -0.54934 -0.48197 -0.5659 0 -0.62572 -0.75838 -0.64108 -0.77634 -0.71309 -0.46716 64.61 0.60448 0.77221 0.5377 0.86937 1.0323 0.75339 1.0166 1.5588 1.1532 1.2321 1.533 1.296 0.0068703 0.033881 0.013463 0.03146 12.832
3.9141 -0.50745 -0.53727 -0.48321 -0.50523 0 -0.60003 -0.70147 -0.6037 -0.7855 -0.67251 -0.5795 64.576 0.62095 0.76072 0.43576 0.88044 0.99287 0.76688 1.0187 1.5345 1.0933 1.302 1.5718 1.2305 0.006632 0.034878 0.013244 0.032881 12.639
3.918 -0.47814 -0.51547 -0.5303 -0.47597 0 -0.56096 -0.55646 -0.54509 -0.71361 -0.57923 -0.74802 64.454 0.55506 0.73609 0.35376 0.83536 0.91626 0.77333 1.0239 1.5198 1.086 1.294 1.5938 1.2623 0.0066356 0.035227 0.012956 0.033982 11.914
3.9219 -0.44006 -0.47422 -0.54789 -0.48121 0 -0.50906 -0.38506 -0.49716 -0.59379 -0.47291 -0.85518 64.249 0.48498 0.66316 0.33626 0.80373 0.85107 0.76077 1.0227 1.5331 1.0506 1.296 1.578 1.3194 0.0069684 0.034783 0.012993 0.03447 10.757
3.9258 -0.39653 -0.41138 -0.48579 -0.47913 0 -0.4392 -0.25971 -0.47357 -0.47953 -0.39382 -0.8127 63.981 0.4344 0.58751 0.35181 0.79179 0.8216 0.73157 0.99437 1.5259 0.99322 1.2671 1.5108 1.3298 0.0074937 0.033645 0.013537 0.034193 9.3586
3.9297 -0.35627 -0.3394 -0.367 -0.41808 0 -0.34945 -0.22275 -0.45767 -0.41144 -0.35942 -0.6243 63.662 0.41375 0.5722 0.34788 0.78818 0.81041 0.69039 0.91731 1.436 0.93781 1.141 1.3872 1.224 0.0079089 0.031821 0.014379 0.033095 7.9538
3.9336 -0.32694 -0.28091 -0.26451 -0.28734 0 -0.25331 -0.26293 -0.4174 -0.39081 -0.35548 -0.38271 63.295 0.35732 0.54211 0.30413 0.69941 0.77263 0.59113 0.81797 1.3258 0.84561 0.98353 1.2095 1.132 0.0079624 0.029098 0.014953 0.031078 6.7409
3.9375 -0.30866 -0.25441 -0.23306 -0.13772 0 -0.18219 -0.32557 -0.33574 -0.37961 -0.34807 -0.20093 62.875 0.34084 0.50356 0.27333 0.57877 0.67043 0.51895 0.71266 1.1444 0.71445 0.82204 0.98891 0.94539 0.0076569 0.025281 0.014638 0.027989 5.8014
3.9414 -0.29432 -0.26072 -0.26334 -0.049757 0 -0.16937 -0.35016 -0.22994 -0.32926 -0.30869 -0.13026 62.397 0.34005 0.46499 0.24939 0.47053 0.50285 0.41897 0.59615 0.92093 0.62079 0.64916 0.74694 0.73791 0.007254 0.020559 0.013162 0.023801 5.0703
3.9453 -0.27683 -0.28153 -0.29949 -0.072793 0 -0.2227 -0.3096 -0.141 -0.21844 -0.23462 -0.13011 61.869 0.33193 0.40374 0.22339 0.39384 0.30957 0.27875 0.46806 0.68028 0.5762 0.47787 0.51283 0.52387 0.0070525 0.015599 0.010865 0.01885 4.3906
3.9492 -0.25599 -0.29172 -0.29597 -0.18496 0 -0.30836 -0.22316 -0.10108 -0.071253 -0.14921 -0.11307 61.303 0.28109 0.23871 0.177 0.34509 0.14612 0.13671 0.33424 0.45642 0.50958 0.35772 0.31357 0.24189 0.0071117 0.01124 0.0085418 0.013868 3.6255
3.9531 -0.23773 -0.27588 -0.25535 -0.3071 0 -0.36433 -0.13605 -0.10719 0.058379 -0.081905 -0.026187 60.708 0.17827 0.15822 0.12093 0.28506 0.048796 0.082281 0.26394 0.31161 0.29464 0.27233 0.16385 0.12659 0.0071684 0.0080333 0.0069522 0.0096964 2.7553
3.957 -0.22622 -0.23664 -0.21412 -0.35872 0 -0.33982 -0.084073 -0.12446 0.12396 -0.045277 0.10103 60.087 0.098896 0.1003 0.083571 0.23963 0.014966 0.055764 0.19711 0.25671 0.21324 0.22185 0.064425 0.091106 0.0068433 0.0060284 0.0063285 0.0068488 1.8939
3.9609 -0.21724 -0.18945 -0.19892 -0.31103 0 -0.23301 -0.072204 -0.11624 0.11624 -0.029207 0.18289 59.436 0.057988 0.063784 0.048662 0.20637 0.012838 0.060781 0.15913 0.24667 0.2143 0.19225 0.0098303 0.083164 0.0059865 0.0049373 0.0062945 0.0052704 1.2195
3.9648 -0.20028 -0.14981 -0.20152 -0.19819 0 -0.096069 -0.080866 -0.074369 0.063603 -0.017239 0.15447 58.758 0.057766 0.054314 0.0018755 0.18149 0.011741 0.09916 0.17271 0.23242 0.2174 0.17052 -0.0027885 0.067615 0.0048597 0.004458 0.006259 0.0044873 0.87148
3.9688 -0.16847 -0.12366 -0.19418 -0.084496 0 -0.00046254 -0.08912 -0.023638 0.0061178 -0.0083866 0.031078 58.066 0.060853 0.091374 -0.0012952 0.18567 0.0076918 0.1045 0.15638 0.21445 0.26383 0.18213 0.02675 0.16033 0.003974 0.0044451 0.0059437 0.0040219 0.87993
3.9727 -0.12666 -0.10713 -0.16267 -0.018546 0 0.012466 -0.091369 0.0016458 -0.033466 -0.020989 -0.1024 57.368 0.088316 0.13293 0.074651 0.17773 0.02311 0.032168 0.19199 0.22308 0.2817 0.18416 0.094016 0.22194 0.0036976 0.0048435 0.0055756 0.0037176 1.162
3.9766 -0.089394 -0.093359 -0.11914 -0.0086825 0 -0.041884 -0.094628 -0.01365 -0.058935 -0.071893 -0.16342 56.661 0.11937 0.11721 0.10703 0.2043 0.081515 -0.0024274 0.22978 0.2759 0.322 0.21873 0.18421 0.2146 0.0039682 0.0055725 0.0055848 0.0037153 1.5729
3.9805 -0.069713 -0.07905 -0.084505 -0.030853 0 -0.10721 -0.10415 -0.056471 -0.086886 -0.15018 -0.14138 55.929 0.14355 0.085044 0.10577 0.26487 0.17983 0.037843 0.27745 0.39185 0.38641 0.28978 0.27697 0.18673 0.0043705 0.0065516 0.0061126 0.0041524 1.9754
3.9844 -0.068944 -0.065734 -0.064771 -0.054063 0 -0.13037 -0.1152 -0.10111 -0.12619 -0.21395 -0.10323 55.162 0.1534 0.17506 0.18707 0.32215 0.28337 0.14652 0.38981 0.59851 0.43934 0.37326 0.35846 0.27585 0.0045175 0.0078257 0.0068144 0.0049116 2.2926
3.9883 -0.07666 -0.056638 -0.049185 -0.06134 0 -0.098513 -0.11907 -0.13161 -0.16929 -0.21952 -0.13018 54.364 0.17074 0.22059 0.17073 0.33466 0.34906 0.18025 0.36567 0.72453 0.4815 0.42183 0.42811 0.37542 0.0043878 0.0095625 0.0071531 0.0056768 2.5201
3.9922 -0.080553 -0.053364 -0.029278 -0.054891 0 -0.042168 -0.11449 -0.14963 -0.19997 -0.15996 -0.24158 53.551 0.18813 0.22604 0.15166 0.334 0.35735 0.21909 0.38071 0.74149 0.44127 0.4682 0.49133 0.44959 0.0043048 0.01181 0.0068977 0.0062313 2.6933
3.9961 -0.076661 -0.055168 -0.012702 -0.048309 0 -0.006246 -0.10982 -0.16331 -0.20705 -0.076977 -0.3735 52.74 0.1865 0.21818 0.11517 0.33911 0.32515 0.1785 0.4193 0.69147 0.41199 0.48871 0.54441 0.47924 0.0045756 0.014202 0.0063409 0.0066727 2.8296
4 -0.070726 -0.060227 -0.013536 -0.054426 0 -0.014602 -0.11315 -0.17189 -0.19093 -0.030643 -0.43027 51.936 0.16497 0.20098 0.066395 0.35568 0.2887 0.021774 0.45892 0.61188 0.45605 0.47188 0.56789 0.45439 0.0051362 0.015951 0.0060227 0.0072883 2.8864
4.0039 -0.07045 -0.06672 -0.031159 -0.075531 0 -0.055204 -0.12198 -0.1636 -0.15987 -0.050432 -0.3633 51.129 0.20962 0.057669 0.1333 0.33155 0.27142 -0.055194 0.48363 0.50071 0.48073 0.4661 0.53811 0.38713 0.0055573 0.016245 0.0062304 0.0081785 2.7751
4.0078 -0.077145 -0.07303 -0.045693 -0.10013 0 -0.093528 -0.12544 -0.12921 -0.12289 -0.11061 -0.20835 50.308 0.16835 0.072362 0.12948 0.28325 0.26505 0.025956 0.37466 0.50922 0.40314 0.4167 0.44838 0.32008 0.005424 0.014796 0.0067586 0.0090019 2.4324
4.0117 -0.085063 -0.078047 -0.039439 -0.10922 0 -0.10035 -0.11708 -0.076574 -0.086586 -0.15306 -0.051303 49.472 0.12083 0.065557 0.13608 0.25736 0.24011 0.098235 0.24975 0.50117 0.32582 0.32047 0.32015 0.24633 0.0047402 0.012068 0.0071502 0.0091407 1.8966
4.0156 -0.088457 -0.082276 -0.021487 -0.091125 0 -0.072556 -0.10328 -0.030325 -0.05553 -0.13789 0.043599 48.629 0.088529 0.039591 0.12016 0.25129 0.17541 0.11568 0.17015 0.42611 0.27744 0.21835 0.19204 0.17832 0.0039696 0.0089966 0.0071654 0.0082014 1.3183
4.0195 -0.088632 -0.088609 -0.024938 -0.055567 0 -0.034263 -0.095814 -0.014987 -0.031646 -0.076333 0.078244 47.781 0.074129 0.072264 -0.0049257 0.24065 0.080263 0.072338 0.18793 0.25891 0.26272 0.18055 0.095204 0.13933 0.0036638 0.0064292 0.0070121 0.0064185 0.87903
4.0234 -0.093672 -0.10107 -0.074547 -0.033423 0 -0.019995 -0.095621 -0.036206 -0.011446 -0.016966 0.10112 46.92 0.14164 -0.02777 -0.00083704 0.21326 -0.0098829 -0.064872 0.20864 0.14605 0.25513 0.10116 0.036687 0.046041 0.0040121 0.004738 0.0071163 0.0045698 0.67662
4.0273 -0.11119 -0.12175 -0.15699 -0.056249 0 -0.051977 -0.087102 -0.076599 0.013351 -8.6955e-05 0.1475 46.028 0.13835 -0.13672 -0.0059632 0.15685 -0.059352 -0.13026 0.16215 0.12928 0.22201 0.091969 0.0048945 -0.04657 0.0047177 0.0038759 0.00767 0.0034314 0.67714
4.0313 -0.14124 -0.14856 -0.22719 -0.12807 0 -0.12503 -0.053659 -0.10967 0.047207 -0.024077 0.19861 45.101 0.13028 -0.16095 0.0059776 0.1566 -0.056566 -0.13439 0.11443 0.18858 0.17248 0.11555 -0.0097308 -0.10227 0.0052896 0.003712 0.0084056 0.0032257 0.7836
4.0352 -0.17597 -0.17625 -0.24803 -0.21407 0 -0.20788 -0.0019883 -0.11986 0.079145 -0.054679 0.19878 44.149 0.15023 -0.067071 0.049747 0.23747 -0.016555 -0.07374 0.1164 0.28052 0.13779 0.15392 0.00010715 -0.083949 0.0054531 0.0042729 0.0088148 0.0035457 0.96454
4.0391 -0.20562 -0.20007 -0.22488 -0.26146 0 -0.26124 0.030853 -0.11279 0.081115 -0.065525 0.11287 43.187 0.15888 0.050712 0.1198 0.28517 0.038021 0.10838 0.2099 0.28282 0.22703 0.23769 0.053263 0.07894 0.0053026 0.005674 0.0085999 0.0038288 1.3195
4.043 -0.22497 -0.21875 -0.19953 -0.2407 0 -0.26313 0.00076976 -0.10923 0.024233 -0.068073 -0.032343 42.219 0.14857 0.035066 0.12181 0.27049 0.098446 0.13756 0.31078 0.30345 0.31339 0.3026 0.16095 0.19241 0.0051012 0.0078776 0.0079324 0.0039589 2.0058
4.0469 -0.23475 -0.23378 -0.20877 -0.17359 0 -0.22531 -0.10561 -0.12941 -0.095989 -0.10046 -0.16456 41.223 0.20305 0.099387 0.10539 0.29079 0.17478 0.10998 0.40099 0.43894 0.44986 0.354 0.31342 0.29273 0.0049816 0.010581 0.0072974 0.0044483 3.0794
4.0508 -0.23841 -0.24609 -0.24923 -0.12104 0 -0.18724 -0.25193 -0.17985 -0.24703 -0.18602 -0.22789 40.174 0.29135 0.19942 0.1299 0.36618 0.28107 0.10315 0.462 0.66475 0.58501 0.42884 0.48577 0.39078 0.0048662 0.013376 0.0070929 0.0060201 4.392
4.0547 -0.2388 -0.25395 -0.2831 -0.1365 0 -0.18839 -0.37177 -0.25059 -0.37468 -0.30277 -0.2346 39.061 0.35059 0.23737 0.25357 0.49306 0.4158 0.19488 0.48347 0.91496 0.64046 0.57167 0.65654 0.49629 0.0046574 0.016026 0.0073575 0.0089449 5.6494
4.0586 -0.2378 -0.25486 -0.27749 -0.22214 0 -0.23726 -0.41361 -0.32203 -0.4386 -0.39498 -0.25806 37.901 0.32028 0.41802 0.31572 0.52623 0.55559 0.34337 0.67764 0.99007 0.61997 0.7519 0.82018 0.69088 0.0044518 0.018581 0.0078395 0.012712 6.5933
4.0625 -0.23775 -0.24945 -0.2365 -0.32535 0 -0.30203 -0.37503 -0.37541 -0.44038 -0.41781 -0.36959 36.721 0.36508 0.45306 0.35994 0.57404 0.66771 0.50523 0.84111 1.0898 0.74873 0.8547 0.98102 0.82756 0.0045164 0.021214 0.0082884 0.016324 7.1548
4.0664 -0.24123 -0.24278 -0.19462 -0.37973 0 -0.33357 -0.29977 -0.40118 -0.41984 -0.37451 -0.57111 35.536 0.39897 0.42583 0.35704 0.63154 0.73051 0.50894 0.90868 1.2249 0.87476 0.94379 1.1354 0.90109 0.0050359 0.023931 0.008669 0.018971 7.4504
4.0703 -0.24846 -0.24058 -0.1815 -0.35671 0 -0.30532 -0.24274 -0.4016 -0.42088 -0.31283 -0.78068 34.33 0.39147 0.40104 0.32131 0.66693 0.74517 0.35661 0.89259 1.3541 0.91539 1.0379 1.2601 0.92451 0.0059006 0.026405 0.0091207 0.020503 7.6311
4.0742 -0.25517 -0.24348 -0.19592 -0.28473 0 -0.23754 -0.23356 -0.38714 -0.45468 -0.28495 -0.88427 33.079 0.37307 0.45528 0.33763 0.58897 0.73011 0.29817 0.92173 1.3346 0.83558 1.1016 1.3201 0.94318 0.0067645 0.028046 0.0097433 0.021332 7.7244
4.0781 -0.25457 -0.24521 -0.21417 -0.22144 0 -0.1837 -0.26531 -0.36851 -0.49108 -0.30669 -0.81431 31.769 0.36484 0.43117 0.41603 0.65088 0.70384 0.47781 0.91558 1.2704 0.8491 1.0225 1.2889 0.93995 0.0073172 0.028257 0.01044 0.021888 7.6103
4.082 -0.24272 -0.23772 -0.21918 -0.20487 0 -0.18726 -0.31005 -0.3488 -0.48471 -0.34959 -0.5956 30.412 0.32798 0.39626 0.40425 0.61734 0.67018 0.41716 0.80229 1.2101 0.87689 0.93353 1.1659 0.84339 0.0074873 0.026702 0.010951 0.022131 7.1407
4.0859 -0.22245 -0.21917 -0.21661 -0.22552 0 -0.24392 -0.34112 -0.32155 -0.413 -0.36803 -0.32715 29.036 0.31014 0.37378 0.32389 0.51873 0.61685 0.26687 0.6699 1.0916 0.84892 0.83224 0.977 0.70327 0.0073855 0.023482 0.011036 0.021559 6.2868
4.0898 -0.20181 -0.19714 -0.22159 -0.2411 0 -0.30223 -0.3437 -0.27729 -0.29397 -0.3347 -0.11683 27.655 0.34711 0.37242 0.22523 0.42363 0.5278 0.23019 0.60478 0.85925 0.71684 0.70287 0.76019 0.59068 0.0070921 0.019164 0.010618 0.019682 5.182
4.0938 -0.18792 -0.1831 -0.23481 -0.21775 0 -0.30426 -0.31267 -0.21426 -0.1709 -0.25597 -0.017558 26.255 0.25685 0.30812 0.2048 0.43781 0.39938 0.2388 0.46562 0.62978 0.61952 0.54424 0.54882 0.62018 0.0065664 0.014639 0.0098188 0.016546 4.0341
4.0977 -0.18155 -0.18236 -0.2381 -0.16044 0 -0.23351 -0.24929 -0.14454 -0.079498 -0.16092 -0.0067877 24.813 0.17363 0.21976 0.11923 0.30431 0.24834 0.10007 0.35864 0.44561 0.56049 0.41064 0.36277 0.43422 0.0058004 0.010797 0.0088774 0.012837 3
4.1016 -0.17728 -0.18858 -0.21561 -0.10764 0 -0.13002 -0.16385 -0.088507 -0.026127 -0.079448 -0.016414 23.313 0.074872 0.094517 0.060695 0.24147 0.10571 -0.0014241 0.25346 0.29301 0.40393 0.28796 0.20924 0.27981 0.0050264 0.0081534 0.0080387 0.0094913 2.1308
4.1055 -0.16858 -0.18819 -0.17559 -0.097286 0 -0.059393 -0.078116 -0.060473 0.0072537 -0.027915 0.013363 21.77 -0.01452 -0.024417 0.025383 0.24566 0.00035774 -0.016128 0.12658 0.17528 0.2078 0.18525 0.087846 0.21793 0.0046726 0.0066338 0.0074725 0.0071196 1.4116
4.1094 -0.15301 -0.17158 -0.14534 -0.13417 0 -0.060864 -0.017693 -0.056931 0.040371 -0.0077185 0.094026 20.21 -0.020396 -0.029 -0.068298 0.13547 -0.056394 0.02151 -0.051078 0.10997 0.21146 0.13374 -0.0044815 0.19095 0.0050141 0.0057197 0.0072268 0.005709 0.83249
4.1133 -0.13319 -0.14131 -0.14235 -0.18512 0 -0.11704 0.0041797 -0.058282 0.076331 -0.010318 0.18609 18.654 0.014691 -0.075305 -0.11123 0.20475 -0.074418 -0.13486 -0.0010428 0.037443 0.18662 0.065093 -0.069629 -0.02042 0.0058311 0.0048796 0.0072209 0.004784 0.41344
4.1172 -0.1137 -0.11007 -0.15333 -0.20396 0 -0.16953 -0.0033402 -0.044399 0.10192 -0.022424 0.23112 17.096 -0.061162 -0.16813 -0.11944 0.18669 -0.073922 -0.12566 -0.037931 0.051788 0.10669 0.05928 -0.10519 -0.032733 0.0064656 0.0039657 0.0072895 0.0038541 0.17737
4.1211 -0.097553 -0.090294 -0.14619 -0.16557 0 -0.16669 -0.017251 -0.012004 0.1019 -0.031337 0.1944 15.515 -0.082431 -0.18006 -0.098158 0.167 -0.068221 -0.073486 -0.073884 0.083268 0.14553 0.061991 -0.10417 0.066536 0.0063172 0.0032493 0.0072704 0.0027767 0.12312
4.125 -0.085097 -0.08429 -0.10411 -0.083865 0 -0.10408 -0.022311 0.020907 0.071881 -0.031785 0.089302 13.899 0.035826 -0.059267 -0.048425 0.20615 -0.053509 -0.084645 -0.033431 0.091431 0.37195 0.045738 -0.059855 0.16859 0.0053666 0.0030915 0.0070867 0.001794 0.23638
4.1289 -0.074858 -0.083055 -0.045088 -0.0021773 0 -0.025568 -0.025014 0.028369 0.019484 -0.030222 -0.032747 12.256 -0.056513 -0.12404 0.056299 0.17391 -0.014119 -0.098485 0.030002 0.21324 0.33636 0.14439 0.026122 0.1553 0.0042267 0.0035937 0.0067635 0.001286 0.5155
4.1328 -0.064205 -0.07413 -0.0043543 0.035883 0 0.014154 -0.044693 -0.0025177 -0.043103 -0.039813 -0.11948 10.605 0.011523 -0.034998 -0.025502 0.24188 0.06055 0.00793 0.0096006 0.35412 0.29095 0.1451 0.13927 0.20386 0.0036326 0.0045845 0.0063769 0.0014803 0.96037
4.1367 -0.049285 -0.051241 0.0025812 0.015442 0 -0.0056604 -0.08928 -0.059632 -0.10553 -0.06676 -0.15505 8.9614 0.04637 0.049198 -0.008182 0.26895 0.16132 0.058917 0.094578 0.45641 0.42953 0.21746 0.25665 0.31945 0.0038134 0.0059243 0.0059978 0.0023289 1.5164
4.1406 -0.025996 -0.017837 -0.003615 -0.039293 0 -0.055316 -0.14034 -0.11274 -0.15963 -0.099853 -0.16849 7.3209 0.052532 0.099999 0.09643 0.27762 0.25964 0.078332 0.21642 0.52324 0.56454 0.31285 0.35769 0.41726 0.0043261 0.007725 0.0056929 0.0035868 2.0341
4.1445 0.0069018 0.01732 0.011001 -0.080136 0 -0.078564 -0.16457 -0.13387 -0.19733 -0.11594 -0.20501 5.6713 0.12061 0.13743 0.14314 0.36647 0.32362 0.18237 0.17697 0.58618 0.29584 0.27601 0.43175 0.35188 0.0045059 0.010127 0.0055575 0.0049702 2.3109
4.1484 0.044818 0.047576 0.055571 -0.066608 0 -0.037259 -0.14255 -0.11512 -0.2115 -0.09957 -0.28144 4.0088 0.092554 0.16288 0.057412 0.29501 0.33708 0.11052 0.26131 0.56887 0.45425 0.37753 0.47532 0.38786 0.0041053 0.012772 0.0056925 0.006252 2.204
4.1523 0.078536 0.072332 0.10316 0.0060632 0 0.058131 -0.086878 -0.070314 -0.19964 -0.058523 -0.36319 2.3481 0.06229 0.10485 0.074725 0.30536 0.3059 -0.0098135 0.21524 0.513 0.47347 0.31419 0.48224 0.37938 0.0035143 0.014556 0.0060877 0.007242 1.7177
4.1563 0.1006 0.09516 0.12018 0.10259 0 0.15549 -0.030297 -0.020427 -0.16481 -0.017476 -0.38522 0.71208 0.01006 0.076289 0.076511 0.24782 0.24719 -0.036843 0.1602 0.43637 0.36593 0.23132 0.43838 0.2952 0.0033558 0.014116 0.0064994 0.0076998 0.97625
4.1602 0.11211 0.11907 0.10547 0.17225 0 0.20016 0.0059749 0.024672 -0.11093 0.0074356 -0.30349 -0.88676 -0.057372 0.09429 0.0072398 0.095893 0.17158 0.037609 0.13895 0.34974 0.2147 0.19253 0.32865 0.1352 0.003852 0.01082 0.0064834 0.0072759 0.095798
4.1641 0.12306 0.14353 0.095533 0.18644 0 0.17668 0.032861 0.072744 -0.037371 0.028823 -0.13449 -2.4565 -0.056078 -0.081049 -0.044601 0.14707 0.075076 -0.13338 -0.0069677 0.24774 0.32512 0.062128 0.15129 -0.028525 0.0045643 0.0054277 0.0056386 0.0055565 -0.9221
4.168 0.14409 0.16537 0.12735 0.16055 0 0.12121 0.081361 0.13878 0.059249 0.079877 0.053614 -4.0164 -0.13917 -0.14376 -0.1071 0.0084192 -0.052484 -0.21724 -0.10223 -0.0011918 0.098164 -0.10681 -0.074761 -0.14715 0.0047492 -0.00029376 0.0039109 0.0022303 -2.1615
4.1719 0.17622 0.18174 0.19654 0.14115 0 0.094375 0.1678 0.22649 0.1753 0.18098 0.19455 -5.5772 -0.18514 -0.28785 -0.16287 -0.049999 -0.21069 -0.31429 -0.2407 -0.2189 -0.050698 -0.26218 -0.31833 -0.26899 0.0039901 -0.0048138 0.0017054 -0.0026804 -3.6419
4.1758 0.20806 0.19228 0.25634 0.16626 0 0.1342 0.26979 0.31783 0.29202 0.31137 0.27827 -7.1295 -0.21378 -0.42365 -0.213 -0.10563 -0.37978 -0.42522 -0.37892 -0.41618 -0.13278 -0.41069 -0.55399 -0.40665 0.0025291 -0.0079458 -0.00031881 -0.0086551 -5.1907
4.1797 0.22447 0.19904 0.26166 0.23102 0 0.22514 0.33819 0.38086 0.3806 0.41583 0.3568 -8.6502 -0.27619 -0.39853 -0.26188 -0.30732 -0.52871 -0.52205 -0.44318 -0.6462 -0.26144 -0.57144 -0.77299 -0.56141 0.0010344 -0.01082 -0.0016335 -0.014728 -6.4813
4.1836 0.21965 0.20479 0.21449 0.28929 0 0.30852 0.33697 0.39207 0.42054 0.44562 0.49206 -10.122 -0.28508 -0.45509 -0.27527 -0.27017 -0.63371 -0.44783 -0.56422 -0.85198 -0.48794 -0.6955 -0.97628 -0.63149 6.6421e-05 -0.014684 -0.0021083 -0.019817 -7.2323
4.1875 0.20302 0.21147 0.16386 0.29284 0 0.32805 0.27637 0.35635 0.41699 0.39951 0.68786 -11.548 -0.28791 -0.48797 -0.31237 -0.33245 -0.69125 -0.53223 -0.62441 -0.96359 -0.53059 -0.78803 -1.1565 -0.77944 -0.00026393 -0.019549 -0.0019738 -0.023194 -7.4096
4.1914 0.19186 0.21954 0.1589 0.23594 0 0.27545 0.20908 0.30776 0.39972 0.32743 0.8667 -12.947 -0.32436 -0.46436 -0.30739 -0.37747 -0.71489 -0.61285 -0.63134 -1.0365 -0.52466 -0.88429 -1.2875 -0.90994 -0.00020307 -0.023888 -0.0015635 -0.024815 -7.25
4.1953 0.19714 0.22815 0.20218 0.16547 0 0.19871 0.1913 0.28754 0.40107 0.29114 0.91793 -14.336 -0.36859 -0.40582 -0.26375 -0.35109 -0.71972 -0.59556 -0.60291 -1.0685 -0.53801 -0.94867 -1.3345 -0.93743 -2.0205e-05 -0.025701 -0.0010929 -0.025238 -7.0728
4.1992 0.21522 0.23589 0.24991 0.14467 0 0.16428 0.24031 0.31375 0.42891 0.31472 0.7835 -15.714 -0.28062 -0.4273 -0.28957 -0.25748 -0.7087 -0.42768 -0.58167 -0.96754 -0.57868 -0.81544 -1.2784 -0.73432 0.00019687 -0.024051 -0.00064699 -0.025138 -7.031
4.2031 0.23282 0.2419 0.25792 0.19936 0 0.20266 0.32245 0.36533 0.45769 0.36711 0.51216 -17.063 -0.33546 -0.45119 -0.32791 -0.37604 -0.67225 -0.48604 -0.51581 -0.90194 -0.5154 -0.74895 -1.1331 -0.70855 0.00046081 -0.019789 -0.00030927 -0.024764 -7.0054
4.207 0.24002 0.24665 0.22577 0.29337 0 0.28276 0.37902 0.39461 0.44648 0.39053 0.23475 -18.36 -0.29363 -0.34568 -0.29223 -0.28895 -0.59993 -0.50858 -0.43031 -0.77418 -0.40385 -0.64722 -0.94122 -0.69243 0.00069985 -0.014886 -0.00022409 -0.023751 -6.7229
4.2109 0.23876 0.25167 0.19454 0.35632 0 0.33793 0.36776 0.36129 0.37076 0.34877 0.075427 -19.596 -0.21314 -0.24419 -0.21268 -0.15052 -0.49295 -0.43028 -0.35648 -0.59082 -0.30331 -0.5018 -0.7492 -0.6124 0.00073799 -0.010989 -0.00048778 -0.021488 -5.9959
4.2148 0.23892 0.25787 0.20265 0.34163 0 0.32292 0.28893 0.26372 0.24306 0.2546 0.066238 -20.782 -0.17957 -0.27886 -0.13725 -0.15389 -0.36707 -0.23713 -0.31153 -0.3807 -0.25869 -0.32583 -0.58267 -0.42188 0.00048023 -0.0084189 -0.00098592 -0.01777 -4.8867
4.2188 0.2465 0.26366 0.24668 0.26523 0 0.25309 0.18073 0.1433 0.10698 0.15626 0.13069 -21.936 -0.15859 -0.20726 -0.12202 -0.11596 -0.24513 -0.15843 -0.1551 -0.24145 -0.15213 -0.21788 -0.44085 -0.21723 7.664e-05 -0.0063479 -0.001388 -0.013179 -3.6794
4.2227 0.2562 0.26491 0.28665 0.19115 0 0.19072 0.092809 0.057876 0.010415 0.099048 0.14855 -23.067 -0.083925 -0.058835 -0.16551 -0.006524 -0.14687 -0.19586 -0.030366 -0.14199 -0.06608 -0.18691 -0.3118 -0.080644 -0.00015668 -0.003842 -0.0013647 -0.0088478 -2.7037
4.2266 0.25606 0.25763 0.28785 0.17631 0 0.1892 0.058731 0.043002 -0.021303 0.095338 0.050991 -24.172 -0.073292 -0.0017552 -0.16829 0.02016 -0.083852 -0.22945 -0.020041 -0.10087 -0.025322 -0.15201 -0.1937 -0.089138 -1.2341e-05 -0.00080117 -0.00085598 -0.0057472 -2.158
4.2305 0.23969 0.24174 0.25386 0.22252 0 0.24411 0.082497 0.089681 0.005433 0.12423 -0.12657 -25.236 -0.13308 -0.056536 -0.10602 -0.033986 -0.06028 -0.2161 -0.07599 -0.10099 -0.035523 -0.082778 -0.10381 -0.18854 0.00041717 0.0019478 -0.00014073 -0.0040858 -2.0483
4.2344 0.21387 0.22235 0.21758 0.27713 0 0.29568 0.14186 0.15438 0.063091 0.1542 -0.27194 -26.252 -0.18096 -0.13169 -0.0046098 -0.037536 -0.075202 -0.15481 -0.01861 -0.087119 -0.088693 0.024474 -0.06903 -0.18949 0.00084086 0.0033397 0.00037064 -0.0033234 -2.249
4.2383 0.19349 0.2067 0.20318 0.28117 0 0.28245 0.20211 0.19223 0.12176 0.16637 -0.27996 -27.228 -0.10875 -0.065689 -0.025897 -0.014754 -0.12242 -0.1256 0.0055591 -0.063941 0.035968 -0.0771 -0.10711 -0.13799 0.0010659 0.002863 0.00044563 -0.0027892 -2.6068
4.2422 0.18849 0.19872 0.20166 0.22224 0 0.19915 0.23289 0.18766 0.16303 0.16204 -0.12827 -28.185 -0.15222 -0.064349 -0.107 -0.042829 -0.18977 -0.20591 -0.099048 -0.15361 -0.034919 -0.21052 -0.21333 -0.19175 0.0011781 0.00083775 0.00017956 -0.0023534 -3.01
4.2461 0.19501 0.19575 0.1858 0.14557 0 0.10599 0.22215 0.16032 0.18407 0.15494 0.10987 -29.133 -0.23188 -0.097357 -0.19671 -0.092009 -0.2619 -0.32986 -0.22758 -0.32513 -0.16911 -0.31592 -0.36168 -0.32698 0.0014089 -0.0019037 -0.00012041 -0.0025404 -3.4042
4.25 0.19922 0.19073 0.14548 0.11397 0 0.078702 0.18174 0.14501 0.19453 0.15934 0.32038 -30.066 -0.26793 -0.13593 -0.2449 -0.12966 -0.32718 -0.42377 -0.28314 -0.51822 -0.25047 -0.35408 -0.51792 -0.50043 0.0018233 -0.0045573 -0.00018913 -0.0039701 -3.7806
4.2539 0.19024 0.17848 0.10284 0.1519 0 0.14143 0.14084 0.16353 0.21026 0.1822 0.42653 -30.964 -0.23982 -0.22418 -0.17966 -0.12831 -0.38355 -0.38903 -0.22516 -0.55513 -0.35443 -0.33133 -0.65489 -0.62124 0.0021645 -0.0066956 2.4051e-05 -0.0066353 -4.1579
4.2578 0.16991 0.16067 0.08966 0.22249 0 0.2419 0.12873 0.2102 0.24504 0.22029 0.43227 -31.812 -0.14926 -0.19425 -0.12608 -0.15419 -0.43705 -0.31312 -0.31158 -0.64342 -0.40032 -0.43809 -0.76061 -0.66589 0.0020448 -0.0082918 0.00037144 -0.0096957 -4.5573
4.2617 0.15062 0.14507 0.11239 0.25783 0 0.29244 0.15616 0.25936 0.30124 0.2607 0.40308 -32.614 -0.17407 -0.18256 -0.15419 -0.21937 -0.49238 -0.35291 -0.411 -0.65641 -0.41971 -0.53647 -0.8357 -0.66588 0.0013201 -0.0095356 0.00064552 -0.01202 -4.9642
4.2656 0.14364 0.13941 0.14421 0.21706 0 0.24342 0.20806 0.28569 0.36389 0.28543 0.40433 -33.394 -0.26993 -0.19988 -0.21866 -0.28427 -0.54291 -0.45765 -0.47315 -0.64112 -0.40374 -0.56494 -0.88323 -0.64303 0.00028909 -0.0106 0.00070793 -0.013015 -5.2989
4.2695 0.14911 0.14498 0.15388 0.1231 0 0.12649 0.25311 0.28048 0.40449 0.28102 0.44712 -34.173 -0.27888 -0.20381 -0.20862 -0.27525 -0.56965 -0.46772 -0.47039 -0.73554 -0.32542 -0.48113 -0.899 -0.62265 -0.00048773 -0.011451 0.00054353 -0.013006 -5.4302
4.2734 0.15668 0.15551 0.13977 0.046869 0 0.030546 0.26409 0.25318 0.3959 0.24846 0.48269 -34.953 -0.25733 -0.25945 -0.29006 -0.20699 -0.55183 -0.37753 -0.40006 -0.65304 -0.24716 -0.37977 -0.87005 -0.5795 -0.00059796 -0.011771 0.00025675 -0.012805 -5.2423
4.2773 0.15545 0.16203 0.13116 0.051028 0 0.029924 0.23429 0.22056 0.33034 0.20441 0.44671 -35.713 -0.18373 -0.27092 -0.25694 -0.1471 -0.48231 -0.36298 -0.32801 -0.58668 -0.23133 -0.32236 -0.78387 -0.55995 -6.0163e-05 -0.011083 3.2981e-05 -0.012856 -4.7128
4.2813 0.14375 0.15966 0.1537 0.13843 0 0.1243 0.17907 0.19379 0.22728 0.16948 0.31654 -36.431 -0.10699 -0.23172 -0.2086 -0.10437 -0.37561 -0.31323 -0.27291 -0.49362 -0.23263 -0.27873 -0.64255 -0.52323 0.00073907 -0.0090834 5.0979e-05 -0.01276 -3.9421
4.2852 0.13006 0.1508 0.19665 0.24678 0 0.23913 0.12334 0.17269 0.12374 0.15162 0.13505 -37.102 -0.063455 -0.15341 -0.19632 -0.085243 -0.26182 -0.18903 -0.23686 -0.35599 -0.21266 -0.22526 -0.47009 -0.42934 0.0013533 -0.0059831 0.00035208 -0.011625 -3.1047
4.2891 0.12512 0.14254 0.21892 0.29438 0 0.28496 0.085765 0.1495 0.052454 0.13982 -0.018352 -37.749 -0.074756 -0.096208 -0.15564 -0.098147 -0.16985 -0.13375 -0.17913 -0.21732 -0.13331 -0.14643 -0.30431 -0.21284 0.0015431 -0.0025535 0.0007547 -0.0089813 -2.3587
4.293 0.13289 0.14127 0.19075 0.24207 0 0.22685 0.070698 0.11775 0.023404 0.11588 -0.086692 -38.399 -0.064033 0.00060593 -0.074817 -0.034574 -0.11185 -0.14239 -0.089231 -0.085508 -0.054882 -0.097085 -0.17667 -0.030594 0.001321 0.00027906 0.00093372 -0.0054013 -1.7815
4.2969 0.14825 0.14861 0.12852 0.12432 0 0.10961 0.071007 0.079601 0.021753 0.074694 -0.077333 -39.059 -0.052279 0.049587 -0.057854 0.032781 -0.079716 -0.12119 -0.038433 -0.012905 0.050759 -0.027321 -0.094936 0.05806 0.00083763 0.0020313 0.00066706 -0.0022257 -1.375
4.3008 0.16222 0.16148 0.085074 0.02565 0 0.021906 0.076642 0.046947 0.0228 0.033595 -0.052562 -39.706 -0.033844 0.044271 -0.090587 0.086214 -0.055705 -0.10017 -0.018348 0.016268 0.12794 0.044174 -0.043852 0.083996 0.00028871 0.00295 6.3999e-05 -0.00057831 -1.1222
4.3047 0.1694 0.17508 0.10246 0.019838 0 0.029539 0.081749 0.035111 0.011937 0.020011 -0.075102 -40.306 0.0030313 0.00058679 -0.1273 0.11922 -0.029299 -0.13877 -0.00056466 0.036898 0.10284 0.078713 -0.0052961 0.10257 -9.2077e-05 0.003674 -0.00046198 -0.00051415 -1.0384
4.3086 0.17125 0.18591 0.17268 0.11637 0 0.12906 0.086856 0.052715 -0.0049093 0.047403 -0.15157 -40.845 0.05045 -0.048089 -0.17735 0.12097 -0.0080074 -0.16488 -0.019106 0.019503 0.14306 0.017533 0.018507 0.0085422 -5.5055e-05 0.0045081 -0.00051782 -0.0010761 -1.1746
4.3125 0.1736 0.19315 0.24446 0.25326 0 0.25348 0.097054 0.09437 -0.0065276 0.10188 -0.22015 -41.34 0.026286 -0.093772 -0.18617 0.062734 -0.014262 -0.21799 -0.088625 -0.036376 0.038409 -0.052224 -0.00015779 -0.10132 0.00052343 0.0049529 -9.9933e-05 -0.0012437 -1.5788
4.3164 0.18171 0.1983 0.26902 0.34133 0 0.32221 0.11848 0.14254 0.028019 0.15308 -0.19513 -41.823 -0.026002 -0.12696 -0.21425 -0.012153 -0.07011 -0.23733 -0.16886 -0.1271 -0.08373 -0.1549 -0.094415 -0.23047 0.0014544 0.003979 0.00034095 -0.0009543 -2.256
4.3203 0.19699 0.20416 0.24075 0.3279 0 0.29723 0.1546 0.1793 0.10484 0.18033 -0.035525 -42.306 -0.078495 -0.1435 -0.26507 -0.076846 -0.17992 -0.22103 -0.2453 -0.25052 -0.18139 -0.28856 -0.27257 -0.35363 0.0022253 0.00088898 0.00024559 -0.0012727 -3.1555
4.3242 0.217 0.21347 0.19628 0.23395 0 0.2071 0.20328 0.2003 0.21049 0.19032 0.21536 -42.768 -0.11069 -0.14416 -0.25633 -0.11349 -0.32317 -0.25627 -0.33476 -0.40729 -0.31941 -0.41064 -0.50337 -0.38495 0.0022885 -0.003954 -0.0005751 -0.0035015 -4.1878
4.3281 0.23736 0.22747 0.17772 0.13794 0 0.12487 0.2563 0.21944 0.31858 0.20992 0.45225 -43.172 -0.17491 -0.23182 -0.25113 -0.1306 -0.46321 -0.3545 -0.4047 -0.55231 -0.36817 -0.52834 -0.7308 -0.47039 0.0014838 -0.0091947 -0.0017583 -0.0079555 -5.2485
4.332 0.2539 0.24465 0.19813 0.11818 0 0.11692 0.30244 0.25776 0.40291 0.26052 0.57803 -43.501 -0.21849 -0.30022 -0.27265 -0.18312 -0.56703 -0.44179 -0.47836 -0.69271 -0.41332 -0.60407 -0.90773 -0.61022 0.000237 -0.013354 -0.0026795 -0.013456 -6.2333
4.3359 0.26429 0.26105 0.23942 0.19554 0 0.19772 0.33293 0.32352 0.44962 0.33683 0.57026 -43.776 -0.26175 -0.36459 -0.30286 -0.23629 -0.62323 -0.5419 -0.57486 -0.81582 -0.47454 -0.69395 -1.0218 -0.75607 -0.00068817 -0.015804 -0.0029551 -0.018023 -7.0479
4.3398 0.26912 0.27251 0.277 0.31867 0 0.31998 0.34574 0.39963 0.46214 0.40853 0.49405 -44.038 -0.32773 -0.44896 -0.32237 -0.25244 -0.64572 -0.67655 -0.7043 -0.9099 -0.55694 -0.84657 -1.0937 -0.85588 -0.00073436 -0.017057 -0.0027033 -0.020254 -7.622
4.3438 0.27186 0.27764 0.30126 0.40254 0 0.40709 0.3454 0.45157 0.45646 0.44274 0.45066 -44.314 -0.36344 -0.50131 -0.36443 -0.29462 -0.66009 -0.7135 -0.79162 -0.99276 -0.59889 -0.89158 -1.1513 -0.90141 4.0389e-05 -0.018152 -0.0023488 -0.020272 -7.9267
4.3477 0.277 0.27915 0.31651 0.39223 0 0.40647 0.33878 0.45229 0.44944 0.42795 0.49919 -44.59 -0.31656 -0.49962 -0.37233 -0.2845 -0.68228 -0.72963 -0.8169 -1.01 -0.54347 -0.929 -1.2023 -0.89065 0.0010281 -0.019683 -0.0021981 -0.019499 -7.9799
4.3516 0.28669 0.28163 0.32602 0.30428 0 0.32749 0.33076 0.4049 0.4472 0.38094 0.60962 -44.82 -0.27258 -0.50132 -0.37857 -0.27698 -0.70525 -0.73354 -0.79463 -0.99685 -0.48835 -0.91773 -1.2272 -0.87903 0.0015517 -0.021264 -0.0022108 -0.019439 -7.8309
4.3555 0.29841 0.28752 0.32535 0.21416 0 0.23575 0.32296 0.34301 0.44159 0.33307 0.68354 -44.964 -0.25076 -0.51059 -0.38895 -0.26721 -0.70404 -0.70787 -0.75051 -0.94979 -0.46502 -0.86796 -1.1965 -0.86673 0.0013535 -0.021852 -0.0021581 -0.020475 -7.5304
4.3594 0.30592 0.29451 0.31144 0.19828 0 0.20528 0.31534 0.30576 0.41761 0.30838 0.62885 -45.022 -0.22402 -0.4887 -0.38975 -0.19765 -0.65608 -0.60499 -0.73289 -0.83111 -0.46467 -0.83881 -1.0962 -0.80745 0.00070346 -0.020601 -0.0019509 -0.021649 -7.1082
4.3633 0.30376 0.29708 0.2925 0.2738 0 0.26158 0.30732 0.30669 0.36666 0.30929 0.43393 -45.028 -0.22159 -0.45974 -0.36225 -0.20972 -0.56136 -0.54518 -0.65752 -0.74465 -0.40927 -0.73176 -0.94146 -0.69269 8.6837e-05 -0.017554 -0.0017564 -0.021532 -6.5735
4.3672 0.29172 0.29112 0.28239 0.38254 0 0.35889 0.29702 0.32261 0.29536 0.31761 0.18491 -45.023 -0.19334 -0.42677 -0.32454 -0.1873 -0.44663 -0.51372 -0.58804 -0.62311 -0.32162 -0.6235 -0.76973 -0.58778 -0.00020681 -0.013639 -0.0017771 -0.019458 -5.9341
4.3711 0.2756 0.27781 0.28391 0.43322 0 0.41237 0.28031 0.31325 0.22254 0.30837 0.0097204 -45.02 -0.16971 -0.39045 -0.30305 -0.14407 -0.34956 -0.53591 -0.51437 -0.49472 -0.24311 -0.51523 -0.6203 -0.49651 -0.00023596 -0.010046 -0.0019516 -0.016077 -5.2193
4.375 0.26306 0.26301 0.28246 0.37164 0 0.36415 0.25321 0.25668 0.16652 0.26713 -0.012651 -44.998 -0.1727 -0.35171 -0.30852 -0.099103 -0.29419 -0.5971 -0.42904 -0.38339 -0.20192 -0.40592 -0.51494 -0.42314 -0.000221 -0.0074869 -0.0019384 -0.012842 -4.4898
4.3789 0.25794 0.25284 0.26203 0.22608 0 0.23286 0.21707 0.1711 0.1331 0.20119 0.089521 -44.926 -0.16479 -0.31319 -0.27357 -0.062559 -0.27627 -0.45956 -0.35724 -0.26895 -0.16495 -0.3057 -0.45093 -0.40103 -0.00025911 -0.0058906 -0.0014397 -0.010881 -3.8324
4.3828 0.25771 0.2491 0.22812 0.091396 0 0.10538 0.1818 0.10399 0.11438 0.13764 0.20105 -44.784 -0.18008 -0.24344 -0.24292 -0.016077 -0.26973 -0.3817 -0.28968 -0.2338 -0.13898 -0.22737 -0.4089 -0.32018 -0.00023665 -0.0046893 -0.00054434 -0.010215 -3.3414
4.3867 0.2564 0.24864 0.20946 0.061091 0 0.073086 0.162 0.096246 0.099196 0.10785 0.20749 -44.579 -0.17005 -0.17942 -0.20562 -0.0065619 -0.24945 -0.36277 -0.24128 -0.196 -0.13711 -0.18832 -0.36956 -0.27699 -4.3817e-06 -0.0034241 0.00027934 -0.0099229 -3.0936
4.3906 0.25018 0.247 0.23035 0.15688 0 0.16032 0.16733 0.15007 0.085699 0.12612 0.085534 -44.327 -0.1523 -0.14219 -0.18524 -0.028816 -0.21287 -0.36298 -0.22452 -0.15973 -0.16415 -0.19075 -0.32978 -0.26235 0.00039189 -0.002194 0.00056361 -0.009042 -3.1215
4.3945 0.24078 0.2428 0.27967 0.30939 0 0.3022 0.19457 0.22652 0.084638 0.17758 -0.074416 -44.042 -0.18001 -0.15058 -0.22713 -0.050826 -0.18367 -0.31167 -0.25288 -0.16919 -0.22104 -0.22843 -0.30781 -0.21528 0.00068157 -0.0016219 0.000233 -0.0074305 -3.3973
4.3984 0.23377 0.23869 0.31219 0.40686 0 0.39211 0.22882 0.27486 0.11007 0.22659 -0.13488 -43.724 -0.19643 -0.2208 -0.19407 -0.090125 -0.19415 -0.36863 -0.27168 -0.21091 -0.2248 -0.28995 -0.33263 -0.33199 0.00058907 -0.0023696 -0.00036738 -0.0058772 -3.8379
4.4023 0.23326 0.2379 0.28794 0.37741 0 0.36344 0.25372 0.2701 0.16535 0.24294 -0.018724 -43.372 -0.16987 -0.25479 -0.26407 -0.1252 -0.25945 -0.37293 -0.30842 -0.27576 -0.26657 -0.36511 -0.42191 -0.42196 0.0001004 -0.0045594 -0.000813 -0.0054242 -4.3352
4.4063 0.2376 0.2398 0.21407 0.24325 0 0.24135 0.26213 0.2296 0.23654 0.22617 0.22623 -42.989 -0.14586 -0.27754 -0.33424 -0.1627 -0.36305 -0.38986 -0.35308 -0.3759 -0.33256 -0.43181 -0.5631 -0.52826 -0.00047845 -0.0075367 -0.0009528 -0.0065046 -4.7957
4.4102 0.23998 0.23887 0.14537 0.10453 0 0.1225 0.25841 0.19666 0.29936 0.20665 0.45863 -42.585 -0.148 -0.3152 -0.35534 -0.20318 -0.4651 -0.45173 -0.40766 -0.50728 -0.39771 -0.48668 -0.71393 -0.66137 -0.0007389 -0.010188 -0.00093696 -0.0086037 -5.1658
4.4141 0.23337 0.22861 0.13717 0.063504 0 0.097944 0.25112 0.20538 0.33453 0.2192 0.54922 -42.161 -0.14774 -0.40876 -0.41544 -0.22874 -0.52809 -0.50853 -0.51432 -0.62049 -0.39438 -0.57931 -0.82577 -0.73657 -0.00048419 -0.011627 -0.00095144 -0.010678 -5.4288
4.418 0.21604 0.20754 0.19278 0.14574 0 0.18038 0.244 0.25458 0.33964 0.27018 0.47811 -41.709 -0.16484 -0.43521 -0.41752 -0.22896 -0.5411 -0.55779 -0.55418 -0.67998 -0.44329 -0.59195 -0.87494 -0.74907 0.00011947 -0.011759 -0.00099879 -0.011934 -5.5812
4.4219 0.19337 0.18201 0.25679 0.27947 0 0.29413 0.23386 0.30983 0.32857 0.32733 0.34565 -41.215 -0.17177 -0.44225 -0.4544 -0.19264 -0.52441 -0.59068 -0.56884 -0.68575 -0.43281 -0.62093 -0.87643 -0.72713 0.00067194 -0.011288 -0.00097633 -0.012327 -5.6149
4.4258 0.17451 0.16301 0.26373 0.35033 0 0.33629 0.21655 0.3303 0.31925 0.34423 0.28722 -40.674 -0.18673 -0.43578 -0.49494 -0.16748 -0.51053 -0.608 -0.55695 -0.67409 -0.37821 -0.63717 -0.86666 -0.69545 0.00083537 -0.01111 -0.00092671 -0.012404 -5.517
4.4297 0.16638 0.15879 0.19787 0.29051 0 0.26036 0.19405 0.29848 0.31892 0.29979 0.36038 -40.093 -0.23755 -0.41119 -0.47201 -0.21695 -0.51591 -0.61201 -0.51015 -0.69019 -0.33014 -0.58127 -0.86746 -0.67923 0.00056449 -0.011546 -0.0011057 -0.01269 -5.2815
4.4336 0.1692 0.16869 0.10818 0.1331 0 0.11537 0.17461 0.2309 0.31793 0.21832 0.49587 -39.492 -0.2266 -0.30282 -0.31277 -0.23143 -0.52538 -0.5411 -0.48472 -0.56791 -0.30395 -0.53224 -0.86207 -0.60707 0.00011146 -0.012017 -0.0017086 -0.013151 -4.9131
4.4375 0.17651 0.18293 0.064456 -0.011609 0 0.0087406 0.16571 0.16356 0.29648 0.15089 0.5523 -38.886 -0.18778 -0.26822 -0.23291 -0.20151 -0.50276 -0.43447 -0.41892 -0.46812 -0.30674 -0.46862 -0.80617 -0.52368 -0.00017218 -0.011442 -0.0025176 -0.013159 -4.4186
4.4414 0.17977 0.18903 0.096199 -0.0407 0 0.021807 0.16646 0.12503 0.23986 0.13324 0.4305 -38.275 -0.1328 -0.24183 -0.2108 -0.15881 -0.42066 -0.31158 -0.32477 -0.37142 -0.27878 -0.3806 -0.66726 -0.45378 -7.5768e-05 -0.0090978 -0.0029066 -0.011972 -3.799
4.4453 0.17413 0.1803 0.17014 0.061401 0 0.1445 0.16723 0.11795 0.15156 0.15662 0.15573 -37.647 -0.072504 -0.20601 -0.22534 -0.11058 -0.28657 -0.21665 -0.21714 -0.26275 -0.19585 -0.2663 -0.4592 -0.40591 0.00035127 -0.0052499 -0.0023186 -0.0093304 -3.0633
4.4492 0.16141 0.16037 0.22397 0.21054 0 0.28093 0.15655 0.12138 0.054579 0.17681 -0.1366 -36.984 -0.022642 -0.20937 -0.24563 -0.02867 -0.14366 -0.26237 -0.12371 -0.12434 -0.07329 -0.13401 -0.24094 -0.36883 0.00085808 -0.0010618 -0.0008221 -0.0057437 -2.2575
4.4531 0.14826 0.1404 0.22098 0.28827 0 0.32204 0.12929 0.11026 -0.021156 0.15272 -0.29862 -36.279 -0.046465 -0.1426 -0.26095 0.001482 -0.043428 -0.28738 -0.046679 -0.0056329 0.061966 -0.006303 -0.078425 -0.23439 0.0011646 0.0021555 0.00081249 -0.002257 -1.4799
4.457 0.14079 0.13101 0.17516 0.23406 0 0.22943 0.089469 0.075937 -0.057303 0.080787 -0.27339 -35.536 -0.090885 -0.04784 -0.24471 0.049201 -0.010312 -0.23807 -0.014083 0.079508 0.14569 0.046976 -0.0010026 -0.096667 0.0011271 0.0037708 0.0016712 0.00011992 -0.85597
4.4609 0.13989 0.13481 0.1291 0.091615 0 0.065513 0.046984 0.032451 -0.058394 -0.00307 -0.12636 -34.771 -0.11063 0.037468 -0.17699 0.061668 -0.026078 -0.14356 -0.0051177 0.14409 0.17703 0.048535 0.011707 -0.0077211 0.00080177 0.0041124 0.0014358 0.00095874 -0.48313
4.4648 0.14093 0.14508 0.1123 -0.026792 0 -0.052968 0.012888 0.0050671 -0.04656 -0.052519 0.013396 -33.998 -0.070315 0.077192 -0.056937 -0.0048044 -0.047336 -0.04925 0.0063054 0.19649 0.16723 0.034362 0.0032202 -0.0050701 0.00038297 0.004035 0.00064068 0.0005999 -0.38762
4.4688 0.13819 0.15154 0.12093 -0.02949 0 -0.042481 -0.0030223 0.010913 -0.042396 -0.044268 0.051204 -33.226 -0.037115 0.051063 -0.065454 0.087964 -0.042969 -0.023142 0.010656 0.13317 0.13715 0.012098 -0.00091265 -0.034823 6.7664e-05 0.0041629 0.00020388 -0.00012253 -0.53237
4.4727 0.13034 0.14853 0.13219 0.082866 0 0.085469 0.0071929 0.046807 -0.046324 0.010517 -0.010573 -32.45 -0.024021 0.0028198 -0.075673 0.10419 -0.021205 -0.042333 0.054868 0.063683 0.036701 0.057878 -0.012695 -0.09425 -6.5935e-05 0.0044112 0.0006496 -0.00044903 -0.86783
4.4766 0.12233 0.13932 0.13164 0.21944 0 0.2347 0.047563 0.09293 -0.036343 0.080822 -0.086733 -31.658 -0.073041 -0.060394 -0.11454 0.077233 -0.02339 -0.15712 0.030424 -0.016258 -0.034063 0.060985 -0.065068 -0.20036 -8.7647e-05 0.004113 0.0017073 -0.00020618 -1.3759
4.4805 0.12168 0.13318 0.12421 0.27268 0 0.29801 0.11389 0.1286 0.013872 0.13927 -0.081387 -30.834 -0.17014 -0.1186 -0.19839 0.011003 -0.088426 -0.32454 -0.075014 -0.12149 -0.054365 -0.022124 -0.17715 -0.31206 -0.000136 0.0025973 0.0026027 7.4929e-05 -2.0611
4.4844 0.13209 0.13755 0.12276 0.20413 0 0.23739 0.19086 0.14745 0.10965 0.17529 0.03981 -29.974 -0.24465 -0.13042 -0.3422 -0.11376 -0.21657 -0.39773 -0.19532 -0.28339 -0.062462 -0.19776 -0.33356 -0.31645 -0.00028889 -0.00024591 0.0027218 -0.00045813 -2.8948
4.4883 0.14972 0.15196 0.13251 0.074586 0 0.1103 0.25533 0.16034 0.2239 0.19293 0.22841 -29.081 -0.2269 -0.17505 -0.2725 -0.073085 -0.363 -0.38767 -0.26872 -0.34835 -0.17141 -0.28214 -0.49456 -0.3345 -0.00048376 -0.0038126 0.0020418 -0.0023244 -3.77
4.4922 0.16574 0.16837 0.14918 -0.0046239 0 0.023084 0.28621 0.1842 0.31127 0.20199 0.39249 -28.17 -0.1908 -0.20049 -0.2263 -0.066935 -0.46771 -0.31235 -0.25849 -0.40403 -0.21999 -0.35346 -0.62501 -0.35141 -0.0005564 -0.007116 0.0010163 -0.0052443 -4.5219
4.4961 0.1731 0.17775 0.1683 0.039883 0 0.048623 0.27569 0.22589 0.33909 0.21144 0.4632 -27.246 -0.19942 -0.2489 -0.21334 -0.11365 -0.49873 -0.30424 -0.26873 -0.47873 -0.25473 -0.38334 -0.71535 -0.4417 -0.0003779 -0.0093539 0.00013483 -0.008241 -5.0111
4.5 0.17223 0.17738 0.18998 0.18512 0 0.17132 0.2345 0.27387 0.31114 0.22665 0.43954 -26.305 -0.28252 -0.33463 -0.23064 -0.20568 -0.47395 -0.44813 -0.37476 -0.5796 -0.32491 -0.37337 -0.77831 -0.62888 1.5066e-05 -0.010344 -0.00039035 -0.01029 -5.2066
4.5039 0.17049 0.17279 0.21206 0.32879 0 0.30083 0.18763 0.30475 0.26498 0.24722 0.3812 -25.33 -0.31365 -0.2948 -0.29165 -0.26495 -0.44417 -0.58192 -0.48294 -0.6237 -0.44308 -0.52022 -0.82838 -0.65059 0.00040942 -0.010566 -0.00059302 -0.011041 -5.1991
4.5078 0.17606 0.17301 0.22332 0.36805 0 0.34268 0.16257 0.30016 0.24382 0.26555 0.35682 -24.313 -0.20809 -0.23724 -0.33738 -0.17703 -0.45104 -0.54128 -0.44115 -0.57272 -0.37499 -0.53354 -0.86483 -0.51464 0.00055106 -0.010785 -0.00055727 -0.011039 -5.1298
4.5117 0.19105 0.18312 0.21105 0.27845 0 0.27092 0.17564 0.26162 0.2648 0.27054 0.38714 -23.258 -0.19667 -0.25982 -0.36497 -0.16868 -0.4938 -0.48524 -0.37665 -0.54273 -0.34025 -0.51006 -0.87226 -0.43796 0.00033377 -0.011487 -0.00034612 -0.011213 -5.0892
4.5156 0.20957 0.20018 0.17879 0.13254 0 0.14708 0.22281 0.21182 0.3078 0.25677 0.42671 -22.183 -0.25113 -0.32411 -0.34045 -0.22731 -0.531 -0.42598 -0.32525 -0.52738 -0.35698 -0.45466 -0.83514 -0.45115 -0.00010666 -0.012482 -9.9475e-05 -0.012037 -5.0624
4.5195 0.22227 0.21566 0.15272 0.044184 0 0.071479 0.27946 0.1802 0.33229 0.2315 0.40076 -21.102 -0.2098 -0.3137 -0.20738 -0.22106 -0.515 -0.31119 -0.29074 -0.46038 -0.35228 -0.33263 -0.75202 -0.50281 -0.00047936 -0.012977 -7.9556e-05 -0.013064 -4.9561
4.5234 0.22342 0.22205 0.16227 0.081765 0 0.10512 0.31128 0.18252 0.30788 0.2101 0.2717 -20.011 -0.16298 -0.22313 -0.22308 -0.099052 -0.43125 -0.34835 -0.24488 -0.37379 -0.29116 -0.30632 -0.63844 -0.45764 -0.00055367 -0.012126 -0.00048993 -0.013275 -4.679
4.5273 0.21513 0.2182 0.2093 0.21659 0 0.2224 0.29302 0.20897 0.2351 0.20129 0.08238 -18.888 -0.20405 -0.23333 -0.24781 -0.13253 -0.31152 -0.33892 -0.16532 -0.3196 -0.20457 -0.30768 -0.51936 -0.32624 -0.00034122 -0.0097041 -0.0012052 -0.011982 -4.2147
4.5313 0.20531 0.20949 0.25838 0.3453 0 0.33118 0.22592 0.23061 0.14331 0.19634 -0.064 -17.713 -0.21652 -0.24125 -0.26064 -0.15808 -0.21159 -0.27749 -0.11479 -0.22132 -0.15228 -0.25833 -0.41852 -0.20001 -9.7908e-05 -0.0064182 -0.0017399 -0.0095279 -3.6424
4.5352 0.20148 0.20301 0.26463 0.3688 0 0.34474 0.14153 0.22075 0.070424 0.1764 -0.079537 -16.484 -0.15369 -0.18955 -0.23411 -0.082361 -0.17181 -0.19365 -0.11214 -0.078531 -0.15067 -0.15551 -0.35093 -0.15068 -0.00013277 -0.0035504 -0.0015919 -0.0071468 -3.1028
4.5391 0.20512 0.20201 0.21707 0.26769 0 0.24982 0.085568 0.17609 0.041075 0.13437 0.034183 -15.221 -0.15711 -0.13528 -0.095445 0.01697 -0.19101 -0.22753 -0.05495 -0.1229 -0.097977 -0.21979 -0.31948 -0.23444 -0.00056278 -0.0021375 -0.00069013 -0.0060628 -2.7355
4.543 0.21063 0.20367 0.15456 0.11681 0 0.11775 0.089143 0.12149 0.05658 0.089996 0.1775 -13.947 -0.19042 -0.17106 -0.11762 -0.07103 -0.23236 -0.24568 -0.054443 -0.14085 -0.041256 -0.22387 -0.31551 -0.26961 -0.0012011 -0.0022849 0.00049152 -0.0065743 -2.6202
4.5469 0.2095 0.20168 0.13373 0.027927 0 0.049249 0.1467 0.092912 0.099234 0.078899 0.22605 -12.667 -0.1632 -0.20279 -0.12827 -0.011472 -0.25476 -0.20859 -0.087163 -0.13216 -0.052646 -0.19075 -0.32398 -0.24056 -0.0016681 -0.0031564 0.0013059 -0.0078876 -2.744
4.5508 0.19658 0.1914 0.1757 0.064267 0 0.095154 0.21821 0.11024 0.14441 0.12043 0.13324 -11.364 -0.13832 -0.20479 -0.1419 0.077713 -0.24449 -0.20494 -0.11801 -0.15356 -0.095348 -0.16831 -0.33354 -0.19681 -0.0016455 -0.0036712 0.0014609 -0.0088183 -3.0089
4.5547 0.17408 0.17384 0.24264 0.19204 0 0.21503 0.25623 0.16074 0.17275 0.19326 -0.022932 -10.016 -0.21886 -0.17161 -0.2159 -0.043686 -0.22316 -0.35752 -0.10901 -0.27416 -0.098049 -0.21412 -0.34578 -0.21365 -0.0010869 -0.0033658 0.0012077 -0.0087355 -3.2787
4.5586 0.1506 0.15544 0.26983 0.30657 0 0.30739 0.23872 0.2074 0.17792 0.24566 -0.094953 -8.6167 -0.20125 -0.26928 -0.17137 -0.12507 -0.22726 -0.41508 -0.21478 -0.24258 -0.034121 -0.25513 -0.37531 -0.36982 -0.00023544 -0.002727 0.0010239 -0.0079433 -3.4501
4.5625 0.13571 0.14386 0.22499 0.31337 0 0.28959 0.18259 0.21723 0.16806 0.23672 0.014535 -7.1838 -0.19929 -0.29564 -0.16357 -0.084304 -0.27631 -0.40573 -0.27095 -0.22434 -0.078547 -0.32431 -0.43676 -0.38731 0.00054894 -0.0027294 0.0011322 -0.00724 -3.5059
4.5664 0.13336 0.14239 0.1387 0.20178 0 0.16529 0.12827 0.18759 0.15998 0.17383 0.26465 -5.7414 -0.21516 -0.293 -0.13421 -0.085741 -0.3545 -0.38517 -0.28082 -0.2739 -0.14917 -0.3803 -0.52712 -0.36943 0.001012 -0.0039655 0.001343 -0.0071355 -3.5121
4.5703 0.13872 0.14689 0.075894 0.053659 0 0.025092 0.1089 0.14843 0.16796 0.11045 0.49685 -4.2993 -0.23305 -0.28955 -0.090993 -0.13936 -0.42042 -0.3829 -0.27943 -0.37091 -0.17879 -0.40746 -0.61905 -0.3811 0.0011171 -0.0060919 0.0013487 -0.007468 -3.554
4.5742 0.14077 0.14779 0.075199 -0.020623 0 -0.022916 0.12917 0.13703 0.19313 0.1023 0.55385 -2.8458 -0.19773 -0.30682 -0.15593 -0.0060424 -0.4372 -0.40341 -0.37551 -0.36049 -0.08196 -0.42181 -0.67424 -0.46405 0.00099281 -0.0080395 0.001113 -0.007719 -3.6562
4.5781 0.12955 0.13624 0.11408 0.03036 0 0.060076 0.16828 0.16525 0.22139 0.15843 0.40327 -1.3613 -0.24982 -0.25862 -0.12049 -0.091106 -0.39995 -0.30463 -0.28198 -0.31756 -0.18658 -0.37619 -0.66879 -0.41616 0.00079378 -0.0087999 0.00090905 -0.0076362 -3.7459
4.582 0.10312 0.11032 0.1326 0.15689 0 0.20826 0.19996 0.20674 0.23302 0.23052 0.16425 0.1605 -0.21756 -0.31069 -0.11959 -0.088486 -0.33863 -0.29883 -0.28028 -0.29934 -0.21367 -0.3987 -0.60975 -0.38296 0.0006012 -0.008132 0.0009673 -0.0074983 -3.6912
4.5859 0.068974 0.076545 0.09186 0.24551 0 0.29777 0.20946 0.21648 0.21698 0.25109 0.013343 1.7056 -0.17165 -0.38266 -0.15518 -0.04386 -0.2933 -0.35911 -0.30054 -0.28066 -0.13005 -0.39443 -0.52774 -0.3491 0.00042711 -0.0066276 0.0011496 -0.007744 -3.3799
4.5898 0.038607 0.045205 0.010602 0.20787 0 0.24145 0.19439 0.16754 0.17793 0.18823 0.045121 3.252 -0.19351 -0.36393 -0.20235 -0.038272 -0.28046 -0.40735 -0.23911 -0.2227 0.034184 -0.26548 -0.45056 -0.28236 0.00028086 -0.0051173 0.0010645 -0.008343 -2.779
4.5938 0.018927 0.022754 -0.053788 0.05156 0 0.058399 0.15506 0.074494 0.12911 0.070511 0.2 4.7893 -0.060724 -0.2294 -0.15314 0.039561 -0.27764 -0.19517 -0.19977 -0.067265 -0.051307 -0.26153 -0.38006 -0.21394 0.00020987 -0.0039341 0.00055463 -0.0085629 -1.9349
4.5977 0.007305 0.0073293 -0.059775 -0.12351 0 -0.13737 0.089107 -0.016816 0.078354 -0.037546 0.31605 6.3251 -0.075318 -0.2235 -0.11856 0.070425 -0.23993 -0.16933 -0.14435 0.043555 0.059536 -0.12062 -0.29264 -0.15618 0.00027098 -0.0026404 3.3903e-05 -0.0074209 -0.93394
4.6016 -0.0056577 -0.0087539 -0.019116 -0.20145 0 -0.22195 -0.0017996 -0.065217 0.021349 -0.086366 0.2601 7.8733 -0.025044 -0.14457 -0.081774 0.13932 -0.13725 -0.13565 -0.07156 0.14227 0.21317 -0.0020542 -0.16314 -0.077892 0.00046936 -0.00043157 0.000247 -0.0044642 0.13163
4.6055 -0.027742 -0.031556 0.016036 -0.14005 0 -0.15506 -0.10214 -0.066009 -0.049665 -0.075807 0.03168 9.4356 0.086787 -0.0094413 -0.04602 0.23321 0.017031 -0.05565 0.0095136 0.25953 0.31992 0.071373 0.008544 0.016725 0.0007366 0.0031177 0.0016002 -0.0002077 1.1671
4.6094 -0.058101 -0.059637 0.00080358 -0.003319 0 -0.0092048 -0.18438 -0.052261 -0.13026 -0.048086 -0.24055 10.996 0.060223 -0.041214 -0.034303 0.24366 0.17059 -0.011492 0.075587 0.44011 0.3013 0.18839 0.19133 0.089247 0.00097797 0.0075612 0.003697 0.0041408 2.0724
4.6133 -0.087687 -0.085172 -0.065584 0.088418 0 0.087813 -0.22588 -0.065382 -0.19876 -0.050388 -0.40102 12.532 0.10762 0.024368 0.081082 0.31699 0.26835 -0.021249 0.1953 0.49994 0.47828 0.31066 0.34266 0.18601 0.0011481 0.011741 0.00557 0.0074291 2.7673
4.6172 -0.10696 -0.10126 -0.14451 0.051681 0 0.051453 -0.22704 -0.12058 -0.23084 -0.10019 -0.38316 14.034 0.15762 0.087779 0.065304 0.36866 0.29301 0.076466 0.25656 0.6093 0.53209 0.40048 0.43736 0.28998 0.0012861 0.014498 0.0064406 0.0091851 3.2417
4.6211 -0.11434 -0.10876 -0.194 -0.096816 0 -0.096956 -0.2123 -0.19599 -0.22256 -0.17797 -0.25004 15.512 0.16321 0.099315 0.043756 0.41041 0.2771 0.1288 0.30406 0.69364 0.54498 0.45761 0.48227 0.34049 0.0014801 0.015432 0.0063164 0.0097022 3.5786
4.625 -0.11812 -0.11613 -0.20034 -0.25533 0 -0.25106 -0.21038 -0.25268 -0.19922 -0.24641 -0.13571 16.985 0.11932 0.059865 0.12301 0.45375 0.27561 0.042656 0.37923 0.70088 0.6138 0.49438 0.50596 0.31978 0.0017927 0.015139 0.0058804 0.0096548 3.9033
4.6289 -0.12979 -0.13197 -0.18061 -0.31741 0 -0.30498 -0.23024 -0.26647 -0.19741 -0.27645 -0.14023 18.462 0.24213 0.23358 0.21029 0.4742 0.32037 0.13788 0.45978 0.77084 0.80186 0.57775 0.53395 0.45397 0.0022062 0.014764 0.0058106 0.009636 4.2798
4.6328 -0.15429 -0.15681 -0.16175 -0.25363 0 -0.23494 -0.25449 -0.24426 -0.23293 -0.26231 -0.25998 19.934 0.18537 0.22761 0.10826 0.43943 0.39317 0.27455 0.38249 0.79609 0.6871 0.60471 0.56959 0.49016 0.0026223 0.01517 0.0062078 0.0099323 4.6382
4.6367 -0.18518 -0.18182 -0.16007 -0.13141 0 -0.11397 -0.25649 -0.21344 -0.28327 -0.2204 -0.40005 21.383 0.2057 0.18583 0.070018 0.45413 0.44032 0.23825 0.41684 0.79398 0.63579 0.60466 0.59472 0.41264 0.0029055 0.016344 0.0066619 0.010545 4.8121
4.6406 -0.20886 -0.19576 -0.17618 -0.059168 0 -0.050867 -0.22558 -0.19705 -0.30346 -0.17785 -0.45079 22.797 0.26847 0.15862 0.10926 0.46938 0.41758 0.093262 0.49352 0.77021 0.68829 0.59633 0.58688 0.31193 0.0029429 0.017477 0.0068222 0.011288 4.6704
4.6445 -0.21451 -0.19428 -0.20121 -0.10021 0 -0.10342 -0.17767 -0.19725 -0.2646 -0.15788 -0.36742 24.174 0.18468 0.16699 0.12449 0.34586 0.32878 0.065267 0.35458 0.72782 0.73538 0.59991 0.53864 0.36082 0.0026968 0.017652 0.0068301 0.011866 4.2398
4.6484 -0.20223 -0.18342 -0.22295 -0.22365 0 -0.23387 -0.14213 -0.19955 -0.18228 -0.16737 -0.19712 25.52 0.21775 0.12648 0.14239 0.4364 0.22612 0.18342 0.34498 0.64726 0.59957 0.53577 0.46444 0.39976 0.0022377 0.016603 0.0071473 0.011979 3.709
4.6523 -0.18322 -0.17479 -0.22873 -0.32977 0 -0.33965 -0.13786 -0.19012 -0.10822 -0.19233 -0.040676 26.839 0.20138 0.15652 0.14597 0.42415 0.17105 0.21634 0.37358 0.5624 0.50713 0.50371 0.39178 0.34721 0.0017388 0.014931 0.0079751 0.011525 3.3046
4.6563 -0.17234 -0.17688 -0.21077 -0.32914 0 -0.33406 -0.15967 -0.16872 -0.089875 -0.20623 0.018797 28.128 0.16849 0.16389 0.13711 0.36386 0.18702 0.15621 0.3605 0.51283 0.46308 0.46824 0.34398 0.26647 0.0014113 0.013625 0.0089076 0.01075 3.1407
4.6602 -0.17846 -0.18999 -0.17527 -0.21413 0 -0.21459 -0.18547 -0.14697 -0.13154 -0.18963 -0.030717 29.381 0.14391 0.097648 0.12108 0.31752 0.24246 0.054955 0.28971 0.514 0.46008 0.41356 0.32712 0.21218 0.0013939 0.013287 0.0092347 0.010179 3.1659
4.6641 -0.19941 -0.20798 -0.14532 -0.068138 0 -0.067499 -0.19577 -0.13678 -0.19048 -0.14818 -0.12858 30.598 0.12998 0.014213 0.11399 0.38403 0.27776 0.16063 0.33035 0.52114 0.46663 0.38225 0.32936 0.23471 0.0016593 0.013713 0.0086308 0.010255 3.2467
4.668 -0.22439 -0.22398 -0.14746 -0.0050394 0 -0.0055147 -0.18791 -0.14153 -0.21253 -0.11278 -0.18924 31.788 0.11179 0.0924 0.17777 0.30895 0.25471 0.10426 0.31144 0.49108 0.38118 0.33736 0.3327 0.28785 0.0020213 0.014188 0.0075377 0.010969 3.3028
4.6719 -0.24172 -0.23467 -0.18833 -0.083992 0 -0.084511 -0.17501 -0.15713 -0.17779 -0.11711 -0.16448 32.961 0.12674 0.13229 0.14258 0.2831 0.1887 0.049947 0.28263 0.5437 0.41275 0.37144 0.32886 0.28845 0.0022649 0.014195 0.0068299 0.011827 3.3758
4.6758 -0.24659 -0.24047 -0.2434 -0.26303 0 -0.26026 -0.17393 -0.17887 -0.11844 -0.16883 -0.077205 34.121 0.15947 0.13107 0.08534 0.32619 0.13816 0.062415 0.30037 0.62713 0.50725 0.43853 0.32797 0.28009 0.0023154 0.0139 0.007053 0.012246 3.5789
4.6797 -0.24382 -0.24371 -0.27409 -0.42651 0 -0.41736 -0.19364 -0.20536 -0.09394 -0.23957 -0.0040596 35.257 0.17874 0.1394 0.15476 0.40793 0.15931 0.1832 0.42312 0.6374 0.53374 0.44976 0.35287 0.34234 0.002307 0.013985 0.0079547 0.012075 3.9875
4.6836 -0.2441 -0.24744 -0.26247 -0.46731 0 -0.45093 -0.23131 -0.23623 -0.14353 -0.28581 -0.019645 36.355 0.21933 0.18363 0.21113 0.35715 0.26176 0.31313 0.47018 0.62158 0.57398 0.4488 0.42205 0.35452 0.0024749 0.014996 0.0087478 0.011748 4.5699
4.6875 -0.25627 -0.25525 -0.23152 -0.36434 0 -0.34312 -0.27532 -0.26804 -0.25389 -0.28492 -0.14193 37.402 0.268 0.30295 0.24546 0.37543 0.3993 0.30484 0.51715 0.70644 0.56303 0.57246 0.53334 0.45745 0.0029443 0.016823 0.008839 0.011929 5.2121
4.6914 -0.2808 -0.27004 -0.2278 -0.19853 0 -0.17871 -0.31105 -0.29479 -0.36713 -0.25516 -0.31788 38.395 0.31324 0.35854 0.26199 0.42993 0.50307 0.24992 0.55114 0.83482 0.61411 0.66025 0.66153 0.52648 0.0035934 0.018773 0.0083297 0.01294 5.7997
4.6953 -0.30916 -0.2912 -0.27859 -0.094774 0 -0.086095 -0.3277 -0.31324 -0.42269 -0.24101 -0.4597 39.338 0.3447 0.31866 0.2568 0.48169 0.53189 0.21751 0.58075 0.94359 0.73768 0.66331 0.7732 0.54351 0.0041233 0.02015 0.0078455 0.014514 6.2815
4.6992 -0.32984 -0.31305 -0.36306 -0.1317 0 -0.14423 -0.32504 -0.32695 -0.40146 -0.27534 -0.50509 40.238 0.34684 0.31135 0.20801 0.45754 0.50168 0.28114 0.65669 0.91994 0.77743 0.6907 0.84854 0.66065 0.0042938 0.020796 0.0079145 0.016079 6.6755
4.7031 -0.33674 -0.32773 -0.42674 -0.28539 0 -0.32305 -0.31676 -0.34372 -0.33959 -0.35142 -0.45802 41.098 0.34807 0.3468 0.24376 0.48836 0.47186 0.4097 0.77023 0.93685 0.82564 0.77307 0.89313 0.69439 0.0041329 0.021105 0.008518 0.017283 7.0342
4.707 -0.33373 -0.33171 -0.4287 -0.44892 0 -0.50316 -0.32439 -0.36805 -0.30202 -0.42853 -0.38143 41.916 0.3677 0.45878 0.30432 0.55917 0.49876 0.49921 0.77854 1.0315 0.83784 0.85527 0.92998 0.7831 0.0039367 0.021578 0.0092139 0.018242 7.405
4.7109 -0.3314 -0.33022 -0.37822 -0.51333 0 -0.56302 -0.36147 -0.39595 -0.33444 -0.46501 -0.3493 42.685 0.39796 0.54795 0.35491 0.6295 0.59109 0.51873 0.72902 1.1562 0.82064 0.9014 0.97843 0.84244 0.0040481 0.02238 0.0096415 0.019288 7.8035
4.7148 -0.33837 -0.33381 -0.32648 -0.44881 0 -0.4696 -0.41854 -0.41724 -0.42763 -0.44936 -0.39452 43.402 0.42346 0.51191 0.36494 0.65316 0.70112 0.45319 0.70079 1.2435 0.79739 0.88687 1.0372 0.775 0.0045931 0.023294 0.0098662 0.020511 8.1925
4.7188 -0.35412 -0.34867 -0.32067 -0.32444 0 -0.30319 -0.46399 -0.42334 -0.52074 -0.4043 -0.48925 44.064 0.39325 0.48151 0.32536 0.58 0.75909 0.32379 0.76827 1.1761 0.88558 0.88897 1.0857 0.73458 0.0053897 0.024037 0.010239 0.021574 8.4737
4.7227 -0.36951 -0.36939 -0.3631 -0.25135 0 -0.1955 -0.46568 -0.41362 -0.54351 -0.36446 -0.56859 44.673 0.4163 0.40953 0.293 0.53133 0.72578 0.27524 0.79197 1.1202 0.8756 0.87285 1.1011 0.74194 0.0060992 0.024535 0.010961 0.022027 8.5217
4.7266 -0.37485 -0.38231 -0.41225 -0.29372 0 -0.22771 -0.41893 -0.39524 -0.46939 -0.3502 -0.57689 45.23 0.43554 0.33306 0.24376 0.51767 0.62363 0.28068 0.81098 1.0427 0.85455 0.84921 1.0771 0.76042 0.0064838 0.024862 0.011833 0.021784 8.269
4.7305 -0.36883 -0.37813 -0.42261 -0.41756 0 -0.36805 -0.35604 -0.37768 -0.34065 -0.35864 -0.50331 45.739 0.42539 0.27987 0.19251 0.53059 0.52182 0.30641 0.83133 0.96863 0.83208 0.82381 1.027 0.78302 0.0065581 0.024984 0.012425 0.02127 7.7932
4.7344 -0.36057 -0.36259 -0.38506 -0.51814 0 -0.49893 -0.32457 -0.36725 -0.2431 -0.37397 -0.38491 46.2 0.3763 0.28373 0.19829 0.53933 0.48516 0.29426 0.83148 0.99097 0.7507 0.80086 0.97224 0.82672 0.0065189 0.024678 0.012485 0.021067 7.317
4.7383 -0.36268 -0.3541 -0.33227 -0.50483 0 -0.51285 -0.34902 -0.36487 -0.2441 -0.38255 -0.2795 46.611 0.36976 0.36612 0.16671 0.56728 0.52518 0.37034 0.72957 0.96875 0.78389 0.76618 0.92533 0.78261 0.0065331 0.023778 0.01214 0.021389 7.0801
4.7422 -0.38126 -0.36865 -0.30825 -0.37637 0 -0.40042 -0.40795 -0.36699 -0.3386 -0.3798 -0.22918 46.965 0.34757 0.43515 0.16008 0.55381 0.59183 0.36403 0.66293 0.99358 0.75869 0.71845 0.88493 0.74493 0.0065765 0.022501 0.011727 0.021909 7.1615
4.7461 -0.41096 -0.40494 -0.33289 -0.22649 0 -0.25964 -0.44917 -0.36805 -0.44739 -0.36829 -0.23763 47.257 0.33288 0.44253 0.16524 0.52333 0.61371 0.35768 0.60411 1.0239 0.71655 0.67753 0.84403 0.71798 0.0064601 0.021436 0.011451 0.022099 7.4068
4.75 -0.439 -0.44387 -0.39134 -0.1744 0 -0.21823 -0.43309 -0.36384 -0.47544 -0.35484 -0.27332 47.481 0.34292 0.37715 0.17398 0.50275 0.55675 0.4156 0.53185 1.0262 0.6962 0.6607 0.80316 0.7013 0.0060189 0.021109 0.011249 0.021746 7.5552
4.7539 -0.45439 -0.46383 -0.45108 -0.27376 0 -0.33075 -0.36858 -0.356 -0.38923 -0.34994 -0.29472 47.637 0.33562 0.41117 0.24059 0.50508 0.45518 0.41606 0.52443 1.0588 0.64235 0.67106 0.77586 0.70573 0.0053012 0.021533 0.010961 0.021138 7.4839
4.7578 -0.45448 -0.45836 -0.48571 -0.47018 0 -0.53207 -0.30953 -0.35461 -0.25142 -0.36483 -0.2813 47.732 0.31613 0.42861 0.22625 0.54917 0.38886 0.38801 0.57229 1.0692 0.70015 0.70817 0.78192 0.72792 0.0046003 0.022229 0.010611 0.02077 7.3558
4.7617 -0.44438 -0.43995 -0.48582 -0.6394 0 -0.6837 -0.31274 -0.37425 -0.17934 -0.40274 -0.25068 47.771 0.33221 0.45235 0.2332 0.59063 0.42302 0.39765 0.64031 1.0921 0.75748 0.75999 0.83456 0.76141 0.004291 0.022767 0.010452 0.020897 7.51
4.7656 -0.43114 -0.42663 -0.45603 -0.67624 0 -0.6763 -0.39084 -0.42219 -0.25408 -0.45031 -0.24937 47.76 0.37229 0.48297 0.27493 0.63439 0.55718 0.4592 0.70852 1.162 0.79214 0.82491 0.93185 0.80152 0.0045849 0.023294 0.010736 0.02139 8.1549
4.7695 -0.41858 -0.42435 -0.40956 -0.56736 0 -0.50995 -0.49874 -0.4863 -0.45095 -0.48146 -0.32056 47.698 0.38996 0.50974 0.32338 0.71156 0.72335 0.56308 0.75773 1.3231 0.8205 0.9054 1.0572 0.84261 0.005379 0.024472 0.011445 0.022016 9.1241
4.7734 -0.40663 -0.42246 -0.36597 -0.39552 0 -0.29308 -0.56493 -0.53537 -0.64998 -0.47639 -0.46905 47.581 0.42291 0.58339 0.31099 0.69119 0.83547 0.60579 0.84336 1.4301 0.83529 0.95916 1.1866 0.95178 0.0063105 0.026776 0.012277 0.022767 9.9334
4.7773 -0.3941 -0.40652 -0.34614 -0.27575 0 -0.16419 -0.54319 -0.53741 -0.72318 -0.44113 -0.64854 47.4 0.43555 0.59494 0.30341 0.72714 0.85086 0.57778 0.92977 1.517 0.89332 1.0074 1.2963 1.0179 0.006989 0.029806 0.012891 0.023855 10.128
4.7813 -0.38116 -0.37565 -0.35942 -0.27321 0 -0.19623 -0.44568 -0.48532 -0.63155 -0.40727 -0.78369 47.152 0.44227 0.57159 0.27871 0.75049 0.79598 0.55065 0.98464 1.5514 0.97886 1.0643 1.3684 1.0554 0.0072482 0.032321 0.013176 0.025345 9.6458
4.7852 -0.36904 -0.34652 -0.39164 -0.36237 0 -0.35117 -0.33423 -0.40822 -0.45435 -0.40684 -0.81452 46.838 0.45012 0.53719 0.23197 0.72642 0.73786 0.54939 0.9968 1.5109 1.0585 1.1229 1.3924 1.0766 0.0072392 0.033076 0.013277 0.026854 8.8751
4.7891 -0.3584 -0.33881 -0.41059 -0.45368 0 -0.51256 -0.27833 -0.35462 -0.32595 -0.44216 -0.73251 46.463 0.44236 0.5051 0.21263 0.72014 0.72646 0.45669 1.011 1.3865 1.0282 1.1058 1.3662 1.0833 0.0072877 0.03177 0.013381 0.027704 8.3439
4.793 -0.34889 -0.35552 -0.39212 -0.46428 0 -0.5681 -0.31015 -0.35654 -0.33032 -0.47922 -0.58247 46.033 0.45752 0.46623 0.28442 0.69892 0.75525 0.42571 1.0189 1.2677 1.0308 1.0296 1.2942 1.0347 0.007611 0.029264 0.013496 0.027451 8.284
4.7969 -0.34032 -0.37745 -0.34607 -0.37998 0 -0.48355 -0.40502 -0.4029 -0.43745 -0.47399 -0.42959 45.548 0.46287 0.42117 0.29358 0.6496 0.77046 0.36291 0.95497 1.1617 0.99694 0.92516 1.1858 0.92861 0.0081086 0.026868 0.013454 0.026292 8.4409
4.8008 -0.33354 -0.37826 -0.31353 -0.26458 0 -0.32012 -0.49721 -0.44623 -0.53121 -0.41023 -0.31788 45.003 0.45201 0.38217 0.24301 0.5951 0.71879 0.29775 0.83708 1.0886 0.90186 0.82314 1.0529 0.77327 0.0084037 0.025328 0.013095 0.024897 8.2922
4.8047 -0.32927 -0.34722 -0.33102 -0.21112 0 -0.1874 -0.51934 -0.43954 -0.5043 -0.31487 -0.25121 44.395 0.42674 0.36699 0.18522 0.57205 0.59335 0.29636 0.71233 1.0701 0.73605 0.7587 0.90916 0.59002 0.00813 0.024406 0.012439 0.023778 7.4927
4.8086 -0.32601 -0.2991 -0.39144 -0.27087 0 -0.16631 -0.44255 -0.3735 -0.34347 -0.23634 -0.20742 43.728 0.43293 0.41462 0.27744 0.59478 0.441 0.33011 0.61317 1.0081 0.6263 0.73412 0.77127 0.63511 0.0072515 0.02334 0.011655 0.022819 6.1753
4.8125 -0.31998 -0.26205 -0.44164 -0.41111 0 -0.25434 -0.29537 -0.28257 -0.13926 -0.20527 -0.16813 43.013 0.39125 0.39864 0.25947 0.56219 0.32758 0.39414 0.55829 0.91249 0.60423 0.69877 0.65724 0.62548 0.0061529 0.021689 0.01091 0.021439 4.8657
4.8164 -0.30812 -0.25437 -0.42553 -0.53362 0 -0.36992 -0.1498 -0.21532 -0.016574 -0.21314 -0.13575 42.259 0.35403 0.30371 0.1725 0.50459 0.29061 0.37564 0.55683 0.76541 0.614 0.63758 0.58085 0.59081 0.0054011 0.019738 0.010256 0.019282 4.0958
4.8203 -0.29145 -0.27054 -0.33681 -0.54311 0 -0.41341 -0.080245 -0.19571 -0.042973 -0.2266 -0.12502 41.467 0.33777 0.16109 0.070196 0.44427 0.31674 0.26116 0.57872 0.60775 0.62839 0.55975 0.54438 0.54657 0.0053429 0.018165 0.0096899 0.016749 4.0379
4.8242 -0.27476 -0.28779 -0.23096 -0.41801 0 -0.34202 -0.11758 -0.20912 -0.18421 -0.22139 -0.14145 40.631 0.30626 0.1006 0.059456 0.40232 0.35868 0.20003 0.50736 0.61001 0.65568 0.52229 0.5365 0.49111 0.005854 0.017372 0.009276 0.014809 4.4368
4.8281 -0.26211 -0.28582 -0.18107 -0.2309 0 -0.20395 -0.22783 -0.22326 -0.33522 -0.20268 -0.1713 39.745 0.31099 0.15044 0.093824 0.4815 0.37481 0.19716 0.42225 0.72695 0.64997 0.50009 0.53985 0.43444 0.0064456 0.017169 0.0091533 0.014207 4.8555
4.832 -0.2523 -0.26193 -0.21478 -0.099463 0 -0.10311 -0.33279 -0.22149 -0.39726 -0.19408 -0.19424 38.811 0.30989 0.2265 0.14928 0.49239 0.35894 0.20151 0.4218 0.79632 0.60028 0.53647 0.54426 0.44464 0.0066476 0.017082 0.0093912 0.014784 5.0032
4.8359 -0.23962 -0.22969 -0.29018 -0.10062 0 -0.11774 -0.36233 -0.21605 -0.34271 -0.20932 -0.20594 37.842 0.29634 0.26847 0.18824 0.45608 0.33895 0.26714 0.48715 0.80621 0.55242 0.57859 0.55463 0.49022 0.0063562 0.016889 0.009842 0.015584 4.8883
4.8398 -0.21999 -0.20523 -0.33377 -0.21185 0 -0.23487 -0.30292 -0.22994 -0.22481 -0.23664 -0.22599 36.852 0.27464 0.22801 0.17546 0.42997 0.34877 0.43096 0.57399 0.77877 0.55917 0.56921 0.58525 0.52579 0.0058675 0.016832 0.010183 0.015669 4.7233
4.8438 -0.19685 -0.19481 -0.3066 -0.32765 0 -0.3556 -0.20583 -0.26759 -0.13279 -0.25092 -0.27956 35.843 0.31906 0.18284 0.14448 0.49655 0.39798 0.31972 0.5923 0.85833 0.62664 0.61617 0.64362 0.5621 0.0055827 0.017293 0.010156 0.014909 4.7058
4.8477 -0.17993 -0.1936 -0.23751 -0.34263 0 -0.37239 -0.14699 -0.30526 -0.12873 -0.23985 -0.36686 34.802 0.29837 0.17729 0.14084 0.53924 0.4627 0.22633 0.53263 0.93463 0.70872 0.63702 0.71724 0.56327 0.0056485 0.018306 0.0097931 0.01402 4.8687
4.8516 -0.17675 -0.19328 -0.19379 -0.23781 0 -0.25883 -0.16842 -0.31169 -0.20935 -0.21643 -0.44898 33.714 0.25871 0.22787 0.17659 0.51763 0.5033 0.19869 0.53208 0.96696 0.67975 0.66767 0.77609 0.58378 0.0058407 0.019413 0.0094 0.013823 5.0835
4.8555 -0.1843 -0.18915 -0.21728 -0.09902 0 -0.096715 -0.2469 -0.2786 -0.314 -0.20528 -0.46771 32.577 0.23714 0.28212 0.22117 0.47377 0.49396 0.24802 0.59745 0.94495 0.57037 0.69059 0.79055 0.61409 0.0057787 0.020009 0.0092915 0.014452 5.1696
4.8594 -0.18946 -0.18062 -0.28516 -0.047778 0 -0.012548 -0.31434 -0.22972 -0.36906 -0.21688 -0.38904 31.401 0.28189 0.19273 0.18637 0.55204 0.44125 0.35593 0.61328 0.88218 0.57877 0.62722 0.75116 0.57768 0.0052731 0.019818 0.0095175 0.015236 5.0019
4.8633 -0.17927 -0.16752 -0.32985 -0.13747 0 -0.071834 -0.31255 -0.19839 -0.33741 -0.23575 -0.23715 30.209 0.26594 0.20243 0.19995 0.51079 0.37821 0.22792 0.48097 0.88691 0.69763 0.61893 0.67446 0.5294 0.0045049 0.019066 0.0098359 0.01537 4.5584
4.8672 -0.1524 -0.14865 -0.2978 -0.30069 0 -0.21946 -0.23733 -0.19474 -0.24073 -0.23392 -0.089207 29.011 0.25049 0.19583 0.15782 0.44004 0.33858 0.093222 0.42611 0.83402 0.66863 0.58757 0.59044 0.44715 0.0038906 0.018208 0.0099564 0.014668 3.9129
4.8711 -0.12101 -0.12474 -0.19383 -0.39626 0 -0.32027 -0.1376 -0.19534 -0.14118 -0.19629 -0.028343 27.804 0.23162 0.16376 0.10821 0.41756 0.33083 0.054411 0.4284 0.73501 0.55524 0.53718 0.52172 0.42549 0.0037595 0.017512 0.0098106 0.013682 3.2025
4.875 -0.10066 -0.10106 -0.074501 -0.32251 0 -0.27043 -0.073517 -0.1665 -0.095697 -0.13407 -0.084561 26.572 0.19807 0.10653 0.092392 0.46392 0.33144 0.14856 0.43291 0.62138 0.44757 0.48146 0.47013 0.50682 0.0041066 0.016846 0.0095779 0.013064 2.5744
4.8789 -0.096581 -0.084756 -0.0015669 -0.10536 0 -0.087477 -0.070516 -0.09948 -0.11495 -0.075293 -0.20626 25.307 0.11452 0.027932 0.053502 0.26691 0.3031 0.10368 0.27206 0.58704 0.46783 0.45771 0.41913 0.38971 0.004607 0.015821 0.0094395 0.012811 2.1161
4.8828 -0.098929 -0.078152 0.0020633 0.11446 0 0.098688 -0.1056 -0.023188 -0.15692 -0.04286 -0.28773 24.013 0.14815 0.08878 -0.062286 0.24501 0.22467 -0.070408 0.23758 0.49186 0.43267 0.37848 0.34813 0.20837 0.0048507 0.01407 0.0093109 0.012169 1.7974
4.8867 -0.091543 -0.074998 -0.039838 0.18904 0 0.14992 -0.13204 0.019461 -0.16043 -0.03954 -0.23972 22.705 0.11111 0.02607 -0.15716 0.23829 0.11009 -0.10364 0.16318 0.38126 0.31319 0.27662 0.24743 0.11939 0.004604 0.011481 0.0088448 0.010319 1.479
4.8906 -0.066511 -0.06509 -0.083143 0.080389 0 0.033752 -0.11712 0.010686 -0.094012 -0.049795 -0.056882 21.397 0.027521 -0.106 -0.19961 0.20319 0.00094444 -0.026098 0.04555 0.28164 0.1991 0.19056 0.12502 0.12361 0.0039199 0.0082769 0.0077439 0.0072287 1.0072
4.8945 -0.031509 -0.043949 -0.095934 -0.10879 0 -0.14797 -0.061649 -0.024023 0.017947 -0.052744 0.16841 20.095 0.042052 -0.066512 -0.18388 0.14246 -0.062965 -0.039264 -0.033337 0.21839 0.27292 0.1744 0.0030693 0.13707 0.0030609 0.0049975 0.00611 0.0038496 0.34091
4.8984 -0.0033385 -0.018167 -0.072959 -0.21726 0 -0.24049 0.0090681 -0.036651 0.11315 -0.034482 0.30301 18.796 0.056781 -0.052298 -0.26778 0.16293 -0.072762 -0.17684 0.042198 0.088721 0.34763 0.082785 -0.092418 -0.0091868 0.0023315 0.0023681 0.0044873 0.0014495 -0.39321
4.9023 0.0064518 -0.00026874 -0.029477 -0.15439 0 -0.16096 0.068145 0.0014248 0.13982 0.0061671 0.26698 17.497 -0.070963 -0.15743 -0.34757 0.1073 -0.056309 -0.18668 -0.015889 0.057502 0.19751 0.030466 -0.14394 -0.074672 0.0019393 0.0010146 0.0035084 0.00064817 -0.97504
4.9063 0.0010749 0.0028749 0.012649 0.028647 0 0.035404 0.10232 0.073534 0.096434 0.057165 0.097457 16.196 -0.12652 -0.20639 -0.40001 0.081245 -0.055133 -0.12535 -0.10797 0.077679 0.085109 0.0083748 -0.15157 -0.033245 0.001941 0.0010785 0.0034134 0.00099667 -1.2459
4.9102 -0.0048795 -0.0028779 0.035942 0.18259 0 0.20062 0.11136 0.13083 0.030228 0.096598 -0.070433 14.893 -0.0193 -0.13338 -0.40756 0.12641 -0.090233 -0.068248 -0.14905 0.092499 0.16179 0.002617 -0.13362 0.079293 0.0022583 0.0020036 0.0038532 0.0014405 -1.2182
4.9141 0.0018605 -0.0036843 0.034094 0.18262 0 0.21218 0.10001 0.13294 -0.0036286 0.10199 -0.10016 13.581 -0.031816 -0.21055 -0.34928 0.081535 -0.1443 -0.16884 -0.081465 -3.6486e-05 0.27369 -0.011514 -0.11623 0.029229 0.0027257 0.0027843 0.0041677 0.0012254 -1.0503
4.918 0.022636 0.0097022 0.015601 0.029915 0 0.068587 0.074244 0.081082 0.012788 0.065462 0.039925 12.258 -0.073053 -0.23516 -0.34381 0.092944 -0.17531 -0.17975 -0.081936 0.02607 0.15312 -0.0066451 -0.11629 0.022313 0.0031494 0.0026388 0.0039277 0.0004506 -0.912
4.9219 0.047066 0.033332 0.00063527 -0.1487 0 -0.11203 0.043373 0.01643 0.048878 0.0054957 0.24432 10.923 -0.052319 -0.23904 -0.36034 0.12945 -0.15104 -0.14228 -0.092181 0.04773 0.10637 -0.028419 -0.1288 0.0018424 0.0033698 0.0016285 0.0032915 -0.00016141 -0.86348
4.9258 0.062867 0.053805 0.0076676 -0.20164 0 -0.1857 0.020476 -0.013542 0.056412 -0.038553 0.3451 9.5913 0.014214 -0.22109 -0.33902 0.15138 -0.076738 -0.10762 -0.060044 0.06729 0.19659 -0.017515 -0.13035 0.015651 0.0033165 0.00065611 0.0028684 1.6353e-06 -0.84688
4.9297 0.066193 0.061079 0.036781 -0.072781 0 -0.093053 0.015993 0.0082862 0.014333 -0.032457 0.24266 8.2769 0.073697 -0.17514 -0.20888 0.11474 0.0065434 -0.13518 0.064356 0.12083 0.40956 0.1149 -0.098613 0.13913 0.0030339 0.00073512 0.0031874 0.00088808 -0.7839
4.9336 0.063998 0.058362 0.065927 0.15348 0 0.098117 0.029462 0.05814 -0.051859 0.02356 -0.0093992 6.9866 0.044683 -0.23257 -0.15741 0.17907 0.051763 -0.11177 -0.0064555 0.14508 0.2018 0.05361 -0.033833 0.061478 0.0026643 0.002097 0.0042124 0.0018638 -0.67576
4.9375 0.067535 0.059765 0.069246 0.31639 0 0.24758 0.049249 0.093135 -0.09191 0.089175 -0.23788 5.711 0.056021 -0.2276 -0.18372 0.17917 0.039778 -0.089353 -0.020673 0.16046 0.14524 0.00097659 0.036398 0.071281 0.0023943 0.0039271 0.0053158 0.0022879 -0.61186
4.9414 0.083214 0.077746 0.044651 0.30181 0 0.25024 0.062921 0.086159 -0.073299 0.11322 -0.28224 4.4337 0.045645 -0.26252 -0.20448 0.14146 -0.0092792 -0.097985 0.019191 0.13976 0.19639 0.011583 0.075079 0.10676 0.0023818 0.0050146 0.0057523 0.0020351 -0.69036
4.9453 0.10807 0.11171 0.023107 0.12938 0 0.11526 0.069098 0.046644 -0.0070721 0.077668 -0.12228 3.1473 -0.0012682 -0.34908 -0.17622 0.10696 -0.055071 -0.15206 0.067308 0.086753 0.29125 0.065835 0.062521 0.11709 0.0026867 0.0047639 0.0052511 0.0015229 -0.93802
4.9492 0.13242 0.14782 0.044451 -0.061658 0 -0.040965 0.078669 0.012958 0.063919 0.017903 0.1043 1.863 -0.023666 -0.3422 -0.099509 0.16854 -0.070269 -0.24923 -0.029161 0.062203 0.2934 -0.0016385 0.0086326 0.039466 0.0032271 0.0036416 0.0042375 0.0012671 -1.3079
4.9531 0.14677 0.17003 0.11726 -0.1171 0 -0.082091 0.10336 0.023645 0.10204 -0.0027336 0.21383 0.60398 -0.020129 -0.27427 -0.059859 0.10411 -0.061573 -0.10079 -0.039443 0.0023266 0.11512 -0.063063 -0.060504 0.0085209 0.0037862 0.002624 0.0034879 0.0013711 -1.7464
4.957 0.14794 0.17242 0.20136 0.015728 0 0.044399 0.1427 0.088711 0.10446 0.053654 0.13007 -0.61174 -0.052712 -0.31924 -0.071897 0.042708 -0.06332 -0.12772 -0.074434 -0.065109 0.046432 -0.086811 -0.12954 -0.048301 0.0040865 0.0021495 0.0034889 0.0013591 -2.251
4.9609 0.14104 0.163 0.23585 0.24678 0 0.26319 0.18283 0.18085 0.10158 0.16406 -0.047843 -1.7834 -0.10869 -0.39781 -0.10839 0.0093936 -0.11017 -0.2714 -0.16116 -0.14087 0.050869 -0.14601 -0.20857 -0.14672 0.0039135 0.0015831 0.0040204 0.00045698 -2.8549
4.9648 0.13663 0.15657 0.19284 0.40927 0 0.42178 0.20872 0.25271 0.12855 0.26044 -0.12316 -2.923 -0.16746 -0.4004 -0.13644 0.0033917 -0.21024 -0.39278 -0.29779 -0.22985 0.032468 -0.31047 -0.3207 -0.28259 0.0032296 -0.0002451 0.0043101 -0.0018998 -3.5595
4.9688 0.14458 0.16348 0.10836 0.3854 0 0.40286 0.21817 0.26927 0.19548 0.28582 0.034291 -4.0406 -0.28334 -0.4145 -0.17391 -0.11225 -0.33777 -0.38222 -0.28217 -0.34083 -0.15768 -0.36097 -0.4731 -0.31928 0.0022055 -0.0038743 0.0036447 -0.0056647 -4.2898
4.9727 0.1677 0.18311 0.057655 0.19838 0 0.21715 0.22355 0.2336 0.28018 0.24265 0.37133 -5.135 -0.32661 -0.45835 -0.22627 -0.11006 -0.44895 -0.3441 -0.33698 -0.50097 -0.22669 -0.42478 -0.63944 -0.36123 0.0011416 -0.0084949 0.0019543 -0.010113 -4.9279
4.9766 0.19861 0.20581 0.092086 -0.00056143 0 0.0043304 0.23945 0.18689 0.34627 0.19026 0.68092 -6.1982 -0.3428 -0.51918 -0.24004 -0.087525 -0.50885 -0.38753 -0.40101 -0.60196 -0.2398 -0.48191 -0.77224 -0.42478 0.0003285 -0.012384 -8.9843e-05 -0.014142 -5.3922
4.9805 0.22287 0.22033 0.19267 -0.045062 0 -0.066503 0.26805 0.17981 0.36973 0.19287 0.75925 -7.2289 -0.35707 -0.55754 -0.22066 -0.10357 -0.51136 -0.48636 -0.43013 -0.62707 -0.23169 -0.53264 -0.83661 -0.49558 -6.7365e-05 -0.014171 -0.0015373 -0.016797 -5.6829
4.9844 0.22783 0.22086 0.28315 0.11613 0 0.072632 0.29599 0.23302 0.35322 0.26303 0.56653 -8.2382 -0.38805 -0.48579 -0.2354 -0.21085 -0.48028 -0.46509 -0.37304 -0.64179 -0.22551 -0.59767 -0.83606 -0.52087 -3.6702e-05 -0.013838 -0.0018164 -0.017764 -5.8468
4.9883 0.21186 0.20959 0.29283 0.37194 0 0.32765 0.30528 0.31657 0.3198 0.34978 0.26178 -9.2405 -0.4252 -0.37369 -0.25091 -0.24973 -0.45174 -0.49061 -0.37635 -0.69218 -0.3235 -0.57344 -0.80715 -0.5524 0.00030783 -0.012611 -0.0010954 -0.017529 -5.9002
4.9922 0.18712 0.19457 0.21475 0.52707 0 0.50582 0.28787 0.36755 0.29381 0.38135 0.081123 -10.237 -0.42136 -0.3532 -0.28423 -0.19853 -0.44943 -0.40583 -0.41568 -0.65463 -0.34875 -0.57392 -0.78682 -0.46461 0.00078306 -0.011849 -0.00010749 -0.01705 -5.7925
4.9961 0.17195 0.18487 0.10942 0.45141 0 0.46305 0.25119 0.33696 0.28395 0.32536 0.15368 -11.209 -0.38599 -0.38639 -0.27699 -0.13276 -0.46808 -0.31626 -0.41988 -0.5846 -0.30275 -0.54523 -0.78079 -0.37254 0.0011776 -0.011923 0.00038351 -0.017067 -5.4552
5 0.17753 0.18554 0.053593 0.18694 0 0.22236 0.21161 0.23146 0.2796 0.21567 0.39933 -12.131 -0.33552 -0.41831 -0.19895 -0.12134 -0.47665 -0.32158 -0.33698 -0.53783 -0.20553 -0.45164 -0.75991 -0.37681 0.0013056 -0.012008 6.4046e-05 -0.017508 -4.8914
5.0039 0.19878 0.19468 0.080789 -0.075519 0 -0.034855 0.18297 0.11431 0.26115 0.12478 0.58941 -12.991 -0.29877 -0.36324 -0.21458 -0.16406 -0.44039 -0.39299 -0.23053 -0.49412 -0.092698 -0.43332 -0.68707 -0.40388 0.0010908 -0.010903 -0.00081362 -0.017462 -4.2146
5.0078 0.21743 0.20429 0.16255 -0.13855 0 -0.10663 0.16991 0.060287 0.21639 0.1066 0.52442 -13.803 -0.29509 -0.27201 -0.18736 -0.1059 -0.34831 -0.3575 -0.14647 -0.39609 -0.059651 -0.36499 -0.55148 -0.36257 0.00063707 -0.0081092 -0.001686 -0.015859 -3.5909
5.0117 0.21605 0.20532 0.23947 0.047539 0 0.067582 0.16844 0.097388 0.15169 0.1563 0.19251 -14.593 -0.26329 -0.18199 -0.16734 -0.00028796 -0.22637 -0.29764 -0.10542 -0.28772 -0.042714 -0.28697 -0.38237 -0.26712 0.00020325 -0.0042787 -0.0020594 -0.012405 -3.1284
5.0156 0.19208 0.19402 0.26841 0.34074 0 0.35193 0.17003 0.18287 0.090008 0.21739 -0.21303 -15.38 -0.21097 -0.13647 -0.16233 0.080846 -0.12458 -0.22057 -0.095904 -0.17634 -0.03585 -0.21081 -0.23246 -0.13921 4.5615e-05 -0.00075492 -0.0017561 -0.0080397 -2.8131
5.0195 0.16038 0.17521 0.24584 0.51299 0 0.51638 0.16506 0.23596 0.056175 0.227 -0.43187 -16.161 -0.1863 -0.1956 -0.1596 0.030593 -0.084487 -0.096366 -0.083623 -0.052464 -0.061288 -0.13677 -0.14559 -0.013921 0.00022243 0.0013318 -0.00093228 -0.0044506 -2.5475
5.0234 0.14146 0.15912 0.19689 0.42653 0 0.41913 0.14597 0.20294 0.059089 0.16313 -0.32716 -16.919 -0.24373 -0.20191 -0.2049 -0.064179 -0.10989 -0.22588 -0.058399 -0.0080822 -0.034497 -0.11045 -0.13255 0.013669 0.00052827 0.001691 6.0195e-05 -0.0029401 -2.2573
5.0273 0.14498 0.15362 0.15045 0.14265 0 0.12309 0.11222 0.1018 0.084416 0.060045 0.013328 -17.636 -0.25072 -0.18678 -0.20129 -0.088299 -0.16387 -0.26023 -0.046196 -0.063956 -0.016193 -0.13263 -0.16991 -0.0074512 0.00064999 0.00085432 0.00084884 -0.003489 -1.9722
5.0313 0.1618 0.15755 0.12491 -0.12442 0 -0.14974 0.074726 0.0087077 0.10512 -0.016397 0.34108 -18.313 -0.21054 -0.16832 -0.17949 -0.045484 -0.19666 -0.24831 -0.033718 -0.11005 0.037859 -0.16371 -0.21871 -0.068026 0.00044218 -0.00031403 0.0011843 -0.0047922 -1.8101
5.0352 0.17154 0.16137 0.12816 -0.17404 0 -0.19228 0.053755 -0.0035184 0.10346 -0.013943 0.4285 -18.963 -0.14285 -0.15161 -0.16318 0.040405 -0.18422 -0.23671 -0.024102 -0.091668 0.11253 -0.17919 -0.24894 -0.1599 8.4546e-05 -0.0011504 0.0010339 -0.0052816 -1.8826
5.0391 0.15943 0.155 0.15907 0.024651 0 0.024074 0.067045 0.07581 0.086993 0.070759 0.23443 -19.602 -0.117 -0.099103 -0.15277 0.082909 -0.14715 -0.25303 -0.08364 -0.1218 -0.027227 -0.1969 -0.25535 -0.2792 -4.3423e-05 -0.0014723 0.00059777 -0.0043447 -2.2009
5.043 0.12864 0.13679 0.20303 0.30981 0 0.32706 0.11455 0.18735 0.083621 0.18879 -0.068668 -20.231 -0.14515 -0.18274 -0.14391 -0.0042981 -0.1338 -0.22989 -0.16683 -0.16205 -0.075299 -0.20647 -0.2578 -0.26149 0.00030842 -0.001565 0.00020957 -0.0027663 -2.6573
5.0469 0.097983 0.11578 0.23103 0.45445 0 0.47947 0.17299 0.25017 0.11726 0.26934 -0.22575 -20.842 -0.18774 -0.26227 -0.17129 -0.11434 -0.17982 -0.23138 -0.22876 -0.19965 -0.1248 -0.24277 -0.28647 -0.26999 0.0010083 -0.0019652 0.00013525 -0.002049 -3.0878
5.0508 0.086936 0.1048 0.21489 0.34335 0 0.36411 0.20815 0.22552 0.18336 0.2654 -0.091416 -21.427 -0.22253 -0.30625 -0.22525 -0.18686 -0.27646 -0.25588 -0.25311 -0.24684 -0.1818 -0.28453 -0.35957 -0.28543 0.0016058 -0.0031267 0.00038527 -0.0031755 -3.3624
5.0547 0.10017 0.1098 0.15289 0.060894 0 0.07184 0.19833 0.1438 0.24633 0.18572 0.25975 -21.984 -0.22848 -0.31224 -0.27975 -0.16838 -0.37355 -0.2816 -0.23264 -0.32352 -0.2259 -0.29241 -0.46571 -0.23479 0.0016827 -0.0050763 0.0006937 -0.0058162 -3.4404
5.0586 0.12408 0.12442 0.080364 -0.17678 0 -0.17341 0.15104 0.075622 0.26405 0.090403 0.58742 -22.519 -0.18105 -0.33276 -0.3123 -0.13359 -0.41556 -0.32225 -0.23924 -0.38115 -0.14485 -0.3642 -0.56416 -0.22613 0.0012005 -0.0072532 0.00071837 -0.0085913 -3.3645
5.0625 0.13781 0.13461 0.047014 -0.18993 0 -0.18954 0.098789 0.073727 0.22126 0.049695 0.66452 -23.04 -0.10467 -0.28992 -0.28376 -0.090007 -0.38254 -0.29715 -0.21437 -0.3535 -0.084894 -0.39539 -0.60696 -0.18833 0.00054226 -0.0087322 0.00033106 -0.010129 -3.2168
5.0664 0.12992 0.12995 0.074192 0.027396 0 0.026461 0.076182 0.13373 0.14405 0.092344 0.44646 -23.55 -0.07502 -0.22713 -0.28235 -0.058362 -0.30382 -0.32075 -0.22115 -0.32554 -0.077771 -0.39563 -0.57122 -0.19 0.00020283 -0.0087945 -0.00023899 -0.01005 -3.0697
5.0703 0.1074 0.11266 0.13147 0.30501 0 0.302 0.096057 0.20233 0.081987 0.18173 0.10242 -24.049 -0.1101 -0.17873 -0.32514 -0.05299 -0.23423 -0.39986 -0.27009 -0.31512 -0.11304 -0.37154 -0.47779 -0.25516 0.00038658 -0.0074727 -0.00055273 -0.0091113 -2.9567
5.0742 0.090133 0.096767 0.16013 0.42839 0 0.42485 0.14251 0.22191 0.070923 0.24139 -0.11595 -24.537 -0.13347 -0.18307 -0.30641 -0.086778 -0.2122 -0.34324 -0.28054 -0.223 -0.09686 -0.32555 -0.37842 -0.34207 0.00085102 -0.0055855 -0.00030571 -0.0084754 -2.8646
5.0781 0.095285 0.097887 0.12772 0.30272 0 0.30439 0.18439 0.17399 0.10594 0.21441 -0.068378 -25.015 -0.13508 -0.24889 -0.21025 -0.10533 -0.23223 -0.37376 -0.23964 -0.21601 -0.10364 -0.25223 -0.31743 -0.2878 0.0011226 -0.0041276 0.00040721 -0.0087266 -2.7465
5.082 0.12387 0.12112 0.063715 0.025174 0 0.037264 0.19694 0.089911 0.14595 0.11124 0.16713 -25.481 -0.12682 -0.2879 -0.11955 -0.085699 -0.25199 -0.30113 -0.1547 -0.17782 -0.074936 -0.18437 -0.29753 -0.19804 0.00089842 -0.0034551 0.0011389 -0.0094148 -2.5523
5.0859 0.15971 0.15636 0.038392 -0.188 0 -0.16781 0.17504 0.025144 0.14598 0.0053951 0.35884 -25.928 -0.1069 -0.27604 -0.078153 -0.041704 -0.22746 -0.15455 -0.069466 -0.11114 -0.019025 -0.11142 -0.28006 -0.13032 0.00030196 -0.0029885 0.0014294 -0.0094422 -2.2683
5.0898 0.18163 0.18467 0.098974 -0.16459 0 -0.14706 0.13171 0.019584 0.091702 -0.023405 0.30869 -26.347 -0.073796 -0.20915 -0.10698 0.00438 -0.14899 -0.01105 -0.027712 -0.038583 0.043059 -0.022142 -0.22309 -0.12669 -0.00020398 -0.001786 0.0011661 -0.0079607 -1.9455
5.0938 0.17946 0.19156 0.22061 0.091524 0 0.095836 0.087417 0.071952 0.010474 0.045835 0.016645 -26.733 -0.052015 -0.20247 0.011223 0.025696 -0.051868 -0.050309 0.048068 0.025255 0.088213 0.0023063 -0.12634 -0.080523 -0.000167 0.00043438 0.00066707 -0.005104 -1.6934
5.0977 0.1617 0.17741 0.3206 0.39854 0 0.39054 0.060269 0.14319 -0.047642 0.15684 -0.30947 -27.09 -0.050134 -0.20763 -0.035953 0.0029533 0.005753 -0.096407 0.066352 0.053031 0.092403 -0.024121 -0.042183 -0.050985 0.00051644 0.0027422 0.00040943 -0.0020298 -1.6354
5.1016 0.14897 0.15764 0.32764 0.52894 0 0.52339 0.06164 0.18424 -0.043263 0.22193 -0.41137 -27.425 -0.036596 -0.17159 -0.11482 -0.00053716 -0.018022 -0.095484 0.029714 0.024089 0.069342 -0.086762 -0.038643 -0.035958 0.0015159 0.0035225 0.00062814 -0.00023961 -1.8478
5.1055 0.15811 0.15187 0.24538 0.3807 0 0.3951 0.094632 0.1701 0.028055 0.19581 -0.18509 -27.742 -0.011522 -0.10869 -0.16769 0.018257 -0.1197 -0.068187 -0.043397 -0.049263 0.027331 -0.17011 -0.14277 -0.030741 0.0022798 0.0017674 0.0011187 -0.00062819 -2.3217
5.1094 0.18928 0.16989 0.15189 0.060315 0 0.098444 0.15235 0.11898 0.13493 0.11507 0.22814 -28.035 -0.0077817 -0.11076 -0.18335 0.0018579 -0.25119 -0.12349 -0.10802 -0.11399 -0.026381 -0.24923 -0.31317 -0.025389 0.0023897 -0.0019428 0.0014135 -0.0028937 -2.9709
5.1133 0.22571 0.20424 0.13352 -0.18869 0 -0.14347 0.21759 0.082995 0.23028 0.068431 0.54172 -28.293 -0.047142 -0.13817 -0.27727 0.0015107 -0.35067 -0.20333 -0.18386 -0.23491 -0.034788 -0.32009 -0.46853 -0.10053 0.001822 -0.0057012 0.001185 -0.0057282 -3.6782
5.1172 0.24644 0.2355 0.21075 -0.16469 0 -0.13869 0.26818 0.11278 0.27865 0.12131 0.54291 -28.507 -0.092799 -0.16929 -0.33484 -0.063373 -0.38368 -0.2756 -0.28208 -0.34074 -0.11857 -0.37527 -0.55095 -0.18741 0.00095625 -0.0077002 0.00053601 -0.0077093 -4.3465
5.1211 0.24215 0.24648 0.32113 0.13633 0 0.12767 0.28804 0.21705 0.27523 0.25768 0.26275 -28.678 -0.17109 -0.19787 -0.3777 -0.15358 -0.36636 -0.36456 -0.37722 -0.44631 -0.19372 -0.44656 -0.57156 -0.27371 0.00032367 -0.0076999 -7.6081e-05 -0.0083275 -4.9258
5.125 0.22181 0.23501 0.37338 0.50838 0 0.47364 0.27734 0.34698 0.2472 0.38918 -0.039548 -28.815 -0.28678 -0.22096 -0.43101 -0.22594 -0.35355 -0.47599 -0.44797 -0.56278 -0.19488 -0.55421 -0.59845 -0.35631 0.00025163 -0.0072774 -0.00022449 -0.0084148 -5.4075
5.1289 0.20524 0.21521 0.32426 0.68309 0 0.6489 0.25293 0.42351 0.23652 0.42499 -0.073631 -28.925 -0.27807 -0.24832 -0.47574 -0.26784 -0.39749 -0.46755 -0.51186 -0.63457 -0.26533 -0.63233 -0.69576 -0.46411 0.00063284 -0.008541 0.00011384 -0.0095825 -5.8007
5.1328 0.20746 0.20616 0.21249 0.53126 0 0.52226 0.23758 0.3945 0.27266 0.34539 0.25068 -29.014 -0.27484 -0.26344 -0.47642 -0.30106 -0.50527 -0.45013 -0.56202 -0.75491 -0.32943 -0.67629 -0.86379 -0.50924 0.00099358 -0.012284 0.00052003 -0.012965 -6.1095
5.1367 0.2274 0.21654 0.12385 0.16531 0 0.18705 0.24528 0.28039 0.35064 0.21861 0.73776 -29.079 -0.25381 -0.27589 -0.48102 -0.30462 -0.6272 -0.43443 -0.57848 -0.86385 -0.36655 -0.68435 -1.0306 -0.55502 0.00084374 -0.017091 0.00047509 -0.018148 -6.3204
5.1406 0.24934 0.23759 0.12093 -0.14096 0 -0.10212 0.27339 0.16761 0.4298 0.14739 1.0401 -29.12 -0.24154 -0.28495 -0.48029 -0.28711 -0.68841 -0.42033 -0.56952 -0.91631 -0.3742 -0.67737 -1.1024 -0.60157 7.3482e-05 -0.020194 -0.00020061 -0.023143 -6.3988
5.1445 0.2556 0.25028 0.19672 -0.15918 0 -0.12102 0.30596 0.14616 0.45782 0.18819 0.91741 -29.136 -0.30179 -0.28404 -0.42994 -0.2777 -0.64331 -0.40164 -0.56328 -0.86097 -0.36024 -0.6972 -1.0331 -0.61386 -0.00091405 -0.019479 -0.0011877 -0.025574 -6.2968
5.1484 0.24007 0.24095 0.28594 0.11751 0 0.14811 0.32396 0.23589 0.40681 0.30711 0.42642 -29.126 -0.25901 -0.27031 -0.46313 -0.28972 -0.51236 -0.51166 -0.54046 -0.76421 -0.38134 -0.63371 -0.85797 -0.50264 -0.0014743 -0.015095 -0.0019337 -0.024279 -5.9717
5.1523 0.21212 0.2125 0.31845 0.46726 0 0.49566 0.31431 0.36266 0.29567 0.40578 -0.10852 -29.086 -0.25206 -0.23282 -0.44198 -0.28022 -0.37059 -0.50595 -0.49882 -0.60582 -0.331 -0.55175 -0.66731 -0.40716 -0.0012176 -0.0094052 -0.0021202 -0.020163 -5.4149
5.1563 0.18867 0.18219 0.26945 0.61024 0 0.64223 0.27393 0.41103 0.17972 0.39587 -0.32863 -29.014 -0.23527 -0.18544 -0.40908 -0.24727 -0.29294 -0.4605 -0.4375 -0.46409 -0.23772 -0.4839 -0.54198 -0.346 -0.00033511 -0.0053098 -0.0019178 -0.015592 -4.6761
5.1602 0.18142 0.16779 0.17129 0.42605 0 0.45652 0.21008 0.31682 0.11189 0.26486 -0.10685 -28.907 -0.17746 -0.14161 -0.38277 -0.18479 -0.29761 -0.41185 -0.35821 -0.38244 -0.13998 -0.44356 -0.50047 -0.30959 0.00053489 -0.004227 -0.001791 -0.012732 -3.8631
5.1641 0.18923 0.17391 0.085642 0.048454 0 0.063146 0.13972 0.12467 0.10436 0.085159 0.35433 -28.768 -0.094164 -0.11754 -0.28596 -0.058663 -0.33267 -0.23854 -0.26838 -0.30034 -0.11585 -0.38877 -0.49421 -0.19814 0.00081315 -0.0052421 -0.0020162 -0.012078 -3.1092
5.168 0.2008 0.18953 0.061345 -0.23728 0 -0.24805 0.086219 -0.040581 0.12184 -0.037718 0.67112 -28.603 -0.057411 -0.064614 -0.18882 0.030005 -0.31918 -0.16324 -0.15593 -0.22325 -0.010213 -0.29967 -0.45058 -0.095118 0.00043607 -0.0059987 -0.0023565 -0.012276 -2.5216
5.1719 0.20442 0.19809 0.10619 -0.21442 0 -0.24394 0.07058 -0.069985 0.11353 -0.038395 0.56465 -28.41 -0.028819 -0.054977 -0.16666 0.052187 -0.21787 -0.1283 -0.070021 -0.14439 0.061586 -0.20936 -0.32952 -0.024505 -0.00013555 -0.0045751 -0.0022204 -0.011345 -2.1431
5.1758 0.19652 0.19115 0.18578 0.098966 0 0.071181 0.098764 0.043029 0.058421 0.065852 0.071369 -28.183 -0.009562 -0.070679 -0.18609 0.02303 -0.06588 -0.09521 -0.015603 -0.066746 0.080224 -0.13579 -0.15435 0.021225 -0.00036593 -0.00091917 -0.0012056 -0.0083106 -1.9495
5.1797 0.18305 0.17408 0.24624 0.46519 0 0.45784 0.15381 0.19762 -0.01459 0.19102 -0.48069 -27.915 -0.012476 -0.064029 -0.17352 -0.022643 0.047669 -0.025975 0.017447 0.0028914 0.055607 -0.09334 0.0018699 0.060252 -0.00014622 0.0031635 0.00044669 -0.0039788 -1.8853
5.1836 0.17364 0.16005 0.2472 0.60919 0 0.62502 0.20206 0.2672 -0.050093 0.24697 -0.71175 -27.604 -0.057325 -0.13447 -0.15688 -0.044156 0.049347 -0.031649 0.08302 0.038345 0.042942 -0.010773 0.062559 0.001903 0.00011486 0.0053473 0.0019244 -0.00030761 -1.9083
5.1875 0.17361 0.15829 0.18795 0.42577 0 0.45175 0.21334 0.20068 -0.014016 0.19937 -0.46633 -27.259 -0.054783 -0.16977 -0.14527 -0.038238 -0.061423 -0.071156 0.087104 -0.041134 0.020006 0.00061081 -0.0045934 -0.069575 -9.8065e-05 0.0043982 0.0024371 0.0010552 -2.0143
5.1914 0.17993 0.16683 0.11039 0.054708 0 0.075543 0.18199 0.060447 0.0752 0.090754 0.079757 -26.894 -0.07708 -0.19875 -0.13882 -0.043945 -0.21165 -0.12182 0.039309 -0.1571 -0.033646 -0.044879 -0.16811 -0.14017 -0.0008722 0.0009209 0.0018519 -0.00010156 -2.2253
5.1953 0.18339 0.17488 0.072844 -0.22893 0 -0.21788 0.13215 -0.032123 0.16006 0.0077148 0.55656 -26.518 -0.14097 -0.24318 -0.15081 -0.073505 -0.31108 -0.15865 -0.051889 -0.27494 -0.10693 -0.13254 -0.35281 -0.22491 -0.001711 -0.0031849 0.00082034 -0.0025737 -2.5583
5.1992 0.17517 0.17187 0.10763 -0.22174 0 -0.21428 0.10137 0.0040486 0.19166 0.018209 0.673 -26.131 -0.16653 -0.32498 -0.23024 -0.095176 -0.32043 -0.13621 -0.17959 -0.42747 -0.12145 -0.24247 -0.48628 -0.40677 -0.0019184 -0.006059 0.00026656 -0.0047694 -2.997
5.2031 0.15326 0.15527 0.19201 0.059981 0 0.069827 0.11396 0.14752 0.17079 0.12304 0.41997 -25.722 -0.22206 -0.33369 -0.29438 -0.183 -0.2774 -0.28121 -0.28111 -0.49745 -0.2748 -0.34935 -0.54197 -0.47751 -0.001189 -0.0070346 0.00065049 -0.0058651 -3.4855
5.207 0.12461 0.1316 0.25907 0.39772 0 0.40691 0.16413 0.29629 0.14634 0.2555 0.05709 -25.286 -0.25701 -0.34589 -0.36761 -0.2356 -0.2609 -0.35075 -0.37651 -0.54668 -0.3264 -0.41781 -0.5501 -0.5223 0.00012028 -0.0068593 0.0016237 -0.0062215 -3.943
5.2109 0.10132 0.11113 0.24681 0.53545 0 0.53585 0.22116 0.35021 0.1714 0.32917 -0.096973 -24.824 -0.2417 -0.34164 -0.44687 -0.23581 -0.32338 -0.39066 -0.42334 -0.58994 -0.30912 -0.45961 -0.56809 -0.53002 0.0012692 -0.0069185 0.0023556 -0.0068489 -4.2837
5.2148 0.093065 0.10102 0.14996 0.36749 0 0.35865 0.25127 0.28444 0.25379 0.29934 0.093475 -24.35 -0.16077 -0.29279 -0.51684 -0.18424 -0.44541 -0.47711 -0.37832 -0.6326 -0.30079 -0.49539 -0.63058 -0.4779 0.0017071 -0.0080636 0.0022362 -0.0084384 -4.4327
5.2188 0.10018 0.10148 0.03041 0.013462 0 0.0090195 0.23868 0.1587 0.34353 0.19351 0.48676 -23.875 -0.14948 -0.28774 -0.45443 -0.11472 -0.54762 -0.36662 -0.33849 -0.63216 -0.29269 -0.52714 -0.71604 -0.38046 0.0014433 -0.0098814 0.0013558 -0.01072 -4.3353
5.2227 0.1126 0.1065 -0.027769 -0.27134 0 -0.25328 0.19156 0.063311 0.36913 0.088607 0.77928 -23.402 -0.11605 -0.29785 -0.43824 -0.1037 -0.5498 -0.27302 -0.23971 -0.52896 -0.24448 -0.48381 -0.75723 -0.3138 0.00093256 -0.010924 0.00038271 -0.012584 -3.971
5.2266 0.11611 0.1078 0.014162 -0.28293 0 -0.23835 0.13231 0.051031 0.29395 0.052272 0.73587 -22.924 -0.11605 -0.32427 -0.39669 -0.10308 -0.43117 -0.20177 -0.16515 -0.43082 -0.20001 -0.38451 -0.69065 -0.25259 0.00063578 -0.0097628 -8.0357e-06 -0.012816 -3.3687
5.2305 0.10236 0.099735 0.11565 -0.017927 0 0.034237 0.083012 0.10627 0.14728 0.092651 0.36087 -22.428 -0.15632 -0.34183 -0.33383 -0.093906 -0.24638 -0.14817 -0.13443 -0.35154 -0.17734 -0.25457 -0.50846 -0.20505 0.0006656 -0.0061297 0.00035107 -0.010913 -2.6132
5.2344 0.075591 0.082763 0.18755 0.32267 0 0.35296 0.056562 0.16703 0.005131 0.1547 -0.11205 -21.905 -0.19574 -0.28297 -0.33677 -0.077802 -0.08661 -0.094078 -0.11057 -0.2123 -0.17722 -0.13994 -0.27109 -0.22 0.00079325 -0.0012981 0.0010711 -0.007435 -1.8252
5.2383 0.050219 0.063451 0.16432 0.47897 0 0.4724 0.055107 0.17407 -0.064237 0.16536 -0.39554 -21.351 -0.14704 -0.24152 -0.20797 -0.043436 -0.015505 -0.085893 -0.075999 -0.028105 -0.064861 -0.065987 -0.068184 -0.13361 0.00073811 0.0026735 0.0015964 -0.0036801 -1.1139
5.2422 0.040302 0.050425 0.057968 0.32336 0 0.29449 0.070876 0.10913 -0.048027 0.092189 -0.35506 -20.775 -0.08595 -0.14711 -0.10159 0.077294 -0.027218 -0.018422 0.0078759 0.1013 0.04466 0.012159 0.04373 -0.027699 0.00043991 0.0043679 0.0016596 -0.00092024 -0.52549
5.2461 0.048456 0.048115 -0.052111 -0.042102 0 -0.059236 0.086467 0.0004609 0.005487 -0.030401 -0.095386 -20.185 -0.020732 -0.049412 -0.057575 0.21063 -0.055873 0.053555 0.12216 0.18431 0.14341 0.090724 0.077777 0.061035 9.3218e-05 0.0040637 0.0014429 0.00032241 -0.02586
5.25 0.063183 0.052728 -0.084846 -0.35662 0 -0.3363 0.078066 -0.099957 0.025912 -0.12735 0.13065 -19.594 0.040109 -0.0014575 -0.087082 0.27415 -0.028354 0.08193 0.23578 0.23742 0.22603 0.1615 0.098162 0.11753 -2.8654e-05 0.0035414 0.0013895 0.00048619 0.46102
5.2539 0.067449 0.054369 -0.023519 -0.39218 0 -0.33827 0.026333 -0.14839 -0.026249 -0.14092 0.11837 -19.008 0.046516 -0.028504 -0.091009 0.18235 0.078576 0.14356 0.26585 0.2592 0.23796 0.20983 0.1615 0.24345 0.00022455 0.0046704 0.0018813 0.00054193 0.97733
5.2578 0.052218 0.044826 0.072491 -0.12549 0 -0.067556 -0.067738 -0.13253 -0.13131 -0.074929 -0.13478 -18.43 0.043326 -0.076464 -0.14248 0.12354 0.21831 0.10045 0.24675 0.28063 0.2434 0.21649 0.26628 0.26555 0.00079277 0.007811 0.0030221 0.0012333 1.4704
5.2617 0.024112 0.02519 0.11798 0.24078 0 0.27212 -0.17383 -0.075769 -0.22545 0.0088734 -0.43046 -17.853 -0.009288 -0.085293 -0.13792 0.097017 0.30621 0.083028 0.21461 0.32026 0.20286 0.19073 0.35196 0.22217 0.0014384 0.011331 0.0046009 0.0025391 1.797
5.2656 0.00067311 0.0063891 0.070669 0.42848 0 0.42423 -0.2419 -0.02148 -0.24602 0.039252 -0.5236 -17.266 -0.057441 -0.055754 -0.088293 0.12072 0.28047 0.12336 0.17367 0.35055 0.14524 0.15638 0.34845 0.16415 0.0018419 0.012744 0.0061723 0.0037565 1.8006
5.2695 -0.0033064 0.00099931 -0.037492 0.2955 0 0.26977 -0.2295 -0.0045843 -0.17407 -0.0089288 -0.3135 -16.663 0.027299 -0.025448 -0.076564 0.22818 0.14808 0.207 0.1119 0.30718 0.15063 0.15519 0.23487 0.16979 0.0017348 0.010662 0.0071966 0.0041284 1.4131
5.2734 0.012551 0.012512 -0.12838 -0.053669 0 -0.081368 -0.13038 -0.026722 -0.045383 -0.094654 0.072718 -16.046 0.049403 -0.044702 -0.016104 0.26769 -0.018326 0.090106 0.097467 0.15376 0.17733 0.10318 0.059649 0.1 0.0010594 0.0060226 0.0072485 0.0034967 0.71062
5.2773 0.033984 0.031385 -0.1384 -0.3471 0 -0.36865 0.016575 -0.053422 0.075206 -0.1416 0.37059 -15.423 -0.023867 -0.060135 -0.013664 0.22253 -0.13148 0.0040108 0.11513 0.041188 0.15427 0.032445 -0.094122 0.024946 7.6874e-05 0.0015171 0.0062648 0.0024319 -0.11674
5.2813 0.043469 0.042039 -0.063004 -0.35602 0 -0.37427 0.14682 -0.039883 0.13656 -0.096734 0.37807 -14.809 -0.099518 -0.10051 -0.06892 0.12461 -0.15121 -0.073302 0.1112 -0.043247 0.086054 -0.039038 -0.1694 -0.074376 -0.00071213 -0.00039944 0.0046822 0.0017291 -0.86024
5.2852 0.033938 0.035432 0.045783 -0.073738 0 -0.088318 0.20652 0.030476 0.1314 0.02718 0.1142 -14.209 -0.13048 -0.18009 -0.15808 0.0065883 -0.11065 -0.16783 0.050353 -0.11269 -0.0054544 -0.10498 -0.17366 -0.19295 -0.00087466 0.00063936 0.0032829 0.001706 -1.3869
5.2891 0.013855 0.016511 0.12048 0.27848 0 0.28019 0.1818 0.12573 0.094678 0.15722 -0.18802 -13.615 -0.22583 -0.26531 -0.17798 -0.092611 -0.086429 -0.30947 -0.057628 -0.16715 -0.037388 -0.1978 -0.16631 -0.22854 -0.00039707 0.0026956 0.0027483 0.0019192 -1.6748
5.293 -0.00013176 -1.8927e-05 0.12377 0.42485 0 0.45808 0.10244 0.18486 0.073595 0.21076 -0.25611 -13.015 -0.21957 -0.31736 -0.24331 -0.092499 -0.13517 -0.322 -0.15703 -0.21391 -0.067188 -0.21236 -0.20743 -0.23377 0.0002376 0.0031341 0.0032031 0.0015537 -1.7798
5.2969 0.0032639 -0.0020273 0.067358 0.25177 0 0.31396 0.019759 0.1662 0.092004 0.15475 0.0087914 -12.395 -0.19547 -0.34088 -0.26515 -0.021445 -0.24581 -0.29834 -0.21182 -0.25569 -0.12224 -0.22104 -0.30911 -0.21047 0.00040022 0.00075518 0.0041221 0.00014883 -1.7757
5.3008 0.021147 0.010332 -0.0029902 -0.10318 0 -0.041136 -0.024242 0.085879 0.13462 0.030647 0.44458 -11.755 -0.17013 -0.3217 -0.23262 0.075688 -0.34591 -0.23307 -0.22275 -0.29631 -0.18833 -0.2403 -0.42545 -0.16826 -0.00013614 -0.0032513 0.0047266 -0.0019627 -1.7128
5.3047 0.039106 0.025731 -0.040754 -0.35987 0 -0.33701 -0.016367 0.010102 0.16155 -0.073716 0.73938 -11.108 -0.14372 -0.24159 -0.16181 0.13751 -0.35804 -0.096203 -0.20442 -0.34024 -0.23367 -0.27052 -0.48596 -0.1232 -0.00093094 -0.0062445 0.0045746 -0.0038664 -1.614
5.3086 0.042867 0.032097 -0.027134 -0.31532 0 -0.3494 0.028902 0.0026671 0.14132 -0.086295 0.66244 -10.468 -0.17968 -0.21167 -0.17192 0.069146 -0.26204 -0.15258 -0.1358 -0.35174 -0.15883 -0.22019 -0.4447 -0.14301 -0.0011939 -0.0061419 0.0038613 -0.0047224 -1.4872
5.3125 0.029604 0.026835 0.020819 -0.0013932 0 -0.070611 0.084937 0.069497 0.076914 -0.0025796 0.2399 -9.8446 -0.19456 -0.14696 -0.077624 0.012784 -0.11306 -0.26211 -0.078277 -0.26407 -0.10302 -0.16394 -0.30979 -0.11886 -0.00047133 -0.0028885 0.0031793 -0.0043072 -1.3287
5.3164 0.010128 0.018056 0.064477 0.34159 0 0.28547 0.12901 0.14917 0.0047115 0.11088 -0.26035 -9.2335 -0.18918 -0.11982 -0.060919 -0.014907 -1.8433e-05 -0.30334 -0.031554 -0.10911 -0.013908 -0.10583 -0.13533 -0.07996 0.00089671 0.0016748 0.0029706 -0.0030381 -1.1149
5.3203 0.00047628 0.016499 0.070471 0.45189 0 0.4479 0.14882 0.16146 -0.033215 0.16469 -0.5252 -8.6219 -0.1603 -0.15633 -0.16189 0.010037 0.022705 -0.24479 0.0020803 0.061435 0.10316 -0.040276 0.014422 -0.037299 0.002 0.0052664 0.0031714 -0.0015548 -0.80535
5.3242 0.0094058 0.025847 0.033787 0.24667 0 0.2959 0.13961 0.075339 -0.022328 0.11209 -0.4245 -7.9956 -0.091869 -0.20891 -0.16346 0.14597 -0.024096 -0.21178 0.012314 0.12678 0.12367 0.0621 0.1019 0.029751 0.0021129 0.0066984 0.0033554 -0.00027531 -0.37107
5.3281 0.031293 0.039806 -0.01799 -0.11815 0 -0.050544 0.099452 -0.061355 0.011836 -0.016616 -0.097033 -7.3474 -0.084234 -0.15338 -0.15114 0.21515 -0.064167 -0.17489 0.042156 0.1247 0.12575 0.11892 0.13101 0.10783 0.0013228 0.0063768 0.0032024 0.00073004 0.16634
5.332 0.049849 0.047701 -0.04389 -0.36999 0 -0.32542 0.029599 -0.15746 0.022777 -0.13655 0.16814 -6.679 -0.077489 -0.074337 -0.11314 0.2127 -0.029743 -0.10595 0.11255 0.099823 0.10347 0.16401 0.13411 0.16095 0.00045283 0.0056153 0.0028161 0.0015592 0.71854
5.3359 0.050049 0.043054 -0.020647 -0.32636 0 -0.32228 -0.060039 -0.1509 -0.019648 -0.17137 0.15901 -5.9984 -0.067949 0.030434 -0.065431 0.17664 0.081727 -0.039337 0.16923 0.085311 0.075193 0.18286 0.14361 0.18333 0.00033019 0.0055064 0.0025895 0.0022618 1.1589
5.3398 0.029566 0.027998 0.037105 -0.028609 0 -0.051438 -0.14694 -0.05763 -0.10209 -0.10917 -0.1009 -5.3152 -0.06121 0.16161 -0.028814 0.15013 0.2033 -0.023812 0.14771 0.1118 0.065996 0.1527 0.16835 0.17486 0.0010587 0.0062391 0.002775 0.0027936 1.3794
5.3438 0.0011005 0.010842 0.085298 0.29457 0 0.27121 -0.20047 0.043092 -0.17273 -0.0085715 -0.38239 -4.6372 -0.062486 0.090446 0.0024348 0.065434 0.24966 -0.12892 0.076036 0.16929 0.11384 0.040584 0.18971 0.12317 0.0019564 0.007206 0.0032112 0.0031081 1.3359
5.3477 -0.016543 -0.00018031 0.084042 0.4011 0 0.39296 -0.19567 0.07374 -0.17678 0.04955 -0.43913 -3.9703 -0.009303 0.017752 -0.036333 0.096685 0.1827 -0.16275 0.012528 0.13117 0.13118 0.016644 0.17845 0.031593 0.0022056 0.0076063 0.0034904 0.0032169 1.0555
5.3516 -0.012434 -0.001922 0.030918 0.21442 0 0.21905 -0.12871 0.019159 -0.097234 0.026519 -0.204 -3.3179 -0.0096707 -0.056555 -0.076313 0.17812 0.040364 -0.20198 -0.022443 0.061597 0.15964 0.011125 0.11978 -0.029276 0.0016041 0.0070242 0.0033954 0.0031482 0.61193
5.3555 0.0077955 0.0026938 -0.034493 -0.12395 0 -0.11647 -0.023112 -0.065818 0.029369 -0.044686 0.15942 -2.679 -0.063341 -0.1277 -0.086575 0.23504 -0.092546 -0.25907 -0.027572 -0.00055456 0.18714 0.010142 0.028166 -0.037059 0.00072288 0.0056543 0.0031578 0.0028985 0.099153
5.3594 0.025487 0.0071615 -0.061361 -0.3631 0 -0.35644 0.079523 -0.10461 0.13514 -0.088451 0.38616 -2.046 -0.050771 -0.18282 -0.060189 0.14013 -0.14718 -0.28278 -0.021606 -0.022202 0.13539 0.053728 -0.059754 -0.0094458 0.0003474 0.0041491 0.0032607 0.0024812 -0.38194
5.3633 0.022632 0.0052144 -0.030072 -0.32934 0 -0.31969 0.1402 -0.060762 0.16622 -0.050694 0.3165 -1.406 -0.083141 -0.18464 -0.095245 0.076894 -0.11827 -0.26318 -0.015629 -0.11055 0.014202 0.033593 -0.11043 -0.047785 0.0007491 0.0032215 0.003965 0.0020185 -0.73428
5.3672 -0.0043608 -0.0058122 0.029325 -0.053123 0 -0.039899 0.14215 0.036171 0.11911 0.053775 0.019841 -0.74672 -0.10485 -0.18198 -0.13277 -0.011521 -0.061408 -0.22221 -0.053485 -0.16114 -0.051118 -0.043352 -0.11835 -0.087118 0.0014688 0.0031906 0.0050148 0.0017134 -0.88998
5.3711 -0.0415 -0.023301 0.059978 0.25534 0 0.26155 0.096884 0.11728 0.041335 0.14963 -0.25799 -0.06563 -0.09176 -0.17914 -0.13716 -0.038791 -0.04482 -0.21166 -0.12767 -0.16339 -0.098475 -0.13284 -0.11031 -0.098434 0.0017869 0.0037126 0.005813 0.0016535 -0.84325
5.375 -0.067524 -0.040435 0.025031 0.36225 0 0.34649 0.033517 0.12771 -0.0043091 0.15942 -0.28223 0.62499 -0.040436 -0.17851 -0.090722 0.055114 -0.094362 -0.26779 -0.21845 -0.13374 -0.14466 -0.19116 -0.12306 -0.071917 0.0014045 0.0039444 0.0059072 0.0016355 -0.65751
5.3789 -0.070055 -0.05029 -0.060343 0.18295 0 0.14294 -0.020205 0.063939 0.01366 0.065937 -0.0095714 1.3032 -0.065504 -0.19636 -0.074522 0.091035 -0.17367 -0.3171 -0.25719 -0.21536 0.054396 -0.19424 -0.16957 -0.10289 0.00069183 0.0031768 0.0053458 0.0012672 -0.42256
5.3828 -0.055055 -0.051009 -0.13907 -0.15578 0 -0.19981 -0.051692 -0.030133 0.072397 -0.071435 0.37333 1.9507 -0.047666 -0.18676 -0.11714 0.11588 -0.21297 -0.35803 -0.21964 -0.21293 0.16577 -0.13366 -0.2211 -0.067074 0.00030637 0.0015679 0.0045993 0.00036307 -0.18401
5.3867 -0.042012 -0.048105 -0.15701 -0.40988 0 -0.42525 -0.063947 -0.099047 0.11264 -0.1601 0.58194 2.5651 -0.028312 -0.13654 -0.10687 0.13604 -0.16309 -0.33049 -0.13091 -0.17056 0.24753 -0.029062 -0.22242 -0.012442 0.00058172 0.00034494 0.0041542 -0.00070116 0.09553
5.3906 -0.048535 -0.051041 -0.10605 -0.39938 0 -0.36552 -0.065885 -0.1136 0.084712 -0.14431 0.43956 3.1612 -0.007283 -0.051928 -0.063208 0.14716 -0.03339 -0.25612 -0.026812 -0.08181 0.27968 0.08596 -0.13209 0.045686 0.001271 0.0011047 0.0041622 -0.0010764 0.50004
5.3945 -0.076507 -0.065632 -0.030677 -0.14237 0 -0.069582 -0.0633 -0.08485 -0.011937 -0.047881 0.0070915 3.7589 0.040302 0.045448 -0.0928 0.13712 0.11464 -0.21555 0.03553 0.090656 0.18975 0.15575 0.042302 0.10519 0.0018422 0.0045743 0.0044302 -2.0876e-05 1.0719
5.3984 -0.11074 -0.088288 0.0067791 0.15896 0 0.23318 -0.058628 -0.050007 -0.12645 0.043183 -0.45706 4.3667 0.089482 0.047336 -0.12219 0.15638 0.21228 -0.17715 0.081846 0.28873 0.22785 0.1493 0.24262 0.11981 0.0019875 0.0098025 0.0046906 0.0024607 1.7506
5.4023 -0.13108 -0.10773 -0.026025 0.27058 0 0.30621 -0.057638 -0.044954 -0.19472 0.044778 -0.67735 4.9745 0.089843 0.058941 -0.047714 0.22833 0.23307 -0.11683 0.11082 0.41667 0.23171 0.1931 0.39657 0.17696 0.0018475 0.014582 0.0048549 0.0054924 2.4019
5.4063 -0.12809 -0.11384 -0.10804 0.10295 0 0.084365 -0.073215 -0.082686 -0.18947 -0.06276 -0.55156 5.5626 0.087253 0.07954 0.059796 0.27963 0.20956 -0.051439 0.15259 0.48831 0.27324 0.25909 0.46558 0.25846 0.0017813 0.01695 0.0050288 0.0078894 2.9187
5.4102 -0.11005 -0.10669 -0.18252 -0.22181 0 -0.27684 -0.1185 -0.14865 -0.14295 -0.21994 -0.21516 6.1191 0.11194 0.09894 0.13364 0.27398 0.20519 -0.0076909 0.21541 0.52514 0.39579 0.32838 0.46795 0.33875 0.0019714 0.016637 0.0053339 0.0089867 3.3012
5.4141 -0.09603 -0.097522 -0.20036 -0.46343 0 -0.51775 -0.19244 -0.21212 -0.12204 -0.33099 0.063989 6.6499 0.1407 0.077895 0.10868 0.3025 0.2625 -0.06207 0.22681 0.56575 0.54153 0.42884 0.45946 0.36533 0.0022768 0.015231 0.0057572 0.0090572 3.6347
5.418 -0.10099 -0.10013 -0.15551 -0.4463 0 -0.46853 -0.27069 -0.24483 -0.17292 -0.33187 0.08094 7.1724 0.14306 0.15635 0.1536 0.30044 0.36755 -0.056634 0.3229 0.56093 0.65601 0.4804 0.48726 0.42631 0.002445 0.014853 0.0061733 0.0089906 3.9773
5.4219 -0.12482 -0.11943 -0.087212 -0.19227 0 -0.17468 -0.31349 -0.23639 -0.27836 -0.2339 -0.16384 7.6971 0.16612 0.21087 0.13735 0.28183 0.45802 0.0016633 0.36009 0.5951 0.67139 0.49946 0.55344 0.44113 0.0024115 0.016389 0.0064783 0.0095316 4.2636
5.4258 -0.15338 -0.14715 -0.049792 0.097661 0 0.13888 -0.28994 -0.19872 -0.36419 -0.11284 -0.47593 8.2154 0.21215 0.24617 0.0758 0.27208 0.46983 0.053307 0.32953 0.64143 0.61541 0.47376 0.61587 0.41719 0.0023538 0.018762 0.0066685 0.010722 4.3292
5.4297 -0.16991 -0.16832 -0.073462 0.19783 0 0.23665 -0.2027 -0.15753 -0.35431 -0.05338 -0.61788 8.7037 0.26671 0.30714 0.037171 0.30338 0.38703 0.011731 0.26815 0.63177 0.55559 0.38356 0.62384 0.39316 0.002456 0.01987 0.0067888 0.011963 4.0538
5.4336 -0.16755 -0.17338 -0.14425 0.029483 0 0.046824 -0.093899 -0.13612 -0.23386 -0.090008 -0.48363 9.1426 0.21213 0.18209 0.0046771 0.27173 0.25644 -0.047107 0.22167 0.57116 0.45072 0.32594 0.55845 0.3285 0.002667 0.018372 0.0068389 0.012564 3.5034
5.4375 -0.15353 -0.16536 -0.21584 -0.28127 0 -0.28859 -0.023722 -0.14132 -0.069753 -0.18597 -0.16771 9.5338 0.17597 0.14985 -0.018916 0.26104 0.15497 -0.045083 0.1551 0.49611 0.3388 0.2959 0.44635 0.23104 0.0027347 0.014831 0.0067663 0.012269 2.9333
5.4414 -0.1428 -0.1565 -0.24349 -0.50147 0 -0.52283 -0.033311 -0.16108 0.032318 -0.26354 0.11577 9.8987 0.15625 0.13738 0.0031865 0.26033 0.13407 -0.016366 0.12291 0.4268 0.2553 0.28089 0.33834 0.15259 0.002493 0.011258 0.0065673 0.011375 2.6259
5.4453 -0.14661 -0.15772 -0.21567 -0.46875 0 -0.48884 -0.11631 -0.17497 0.0056661 -0.2619 0.19575 10.26 0.14667 0.10636 0.05488 0.25515 0.18372 0.0075313 0.1333 0.38245 0.21936 0.26801 0.27258 0.11 0.0020922 0.0095241 0.0063731 0.010435 2.6826
5.4492 -0.16473 -0.1701 -0.16114 -0.2127 0 -0.22104 -0.21987 -0.1699 -0.12397 -0.18047 0.063288 10.625 0.12922 0.068749 0.0013287 0.21494 0.24343 -0.017608 0.10508 0.39393 0.23161 0.23657 0.25213 0.059045 0.0019045 0.0099921 0.0064027 0.0098867 2.9437
5.4531 -0.18644 -0.18509 -0.12654 0.070046 0 0.07466 -0.27681 -0.14943 -0.25344 -0.077176 -0.13827 10.976 0.12471 0.080405 -0.009475 0.16788 0.25143 -0.11915 0.073197 0.38242 0.20077 0.19903 0.25213 -0.032912 0.0021723 0.01146 0.0067941 0.0098448 3.1114
5.457 -0.19877 -0.19237 -0.14073 0.16566 0 0.17715 -0.24895 -0.12974 -0.27834 -0.024472 -0.23544 11.294 0.090871 0.049952 0.0092503 0.15791 0.19338 -0.15944 0.07669 0.37571 0.15175 0.20692 0.24716 -0.044147 0.0027409 0.012333 0.0074565 0.010137 2.9869
5.4609 -0.1956 -0.18798 -0.19201 0.0033956 0 0.014406 -0.15288 -0.1263 -0.17401 -0.0562 -0.15956 11.572 0.053918 0.016509 0.049472 0.17712 0.11307 -0.15498 0.12484 0.35794 0.15724 0.25621 0.23444 0.027219 0.0031564 0.011942 0.008081 0.010445 2.635
5.4648 -0.18131 -0.17644 -0.23617 -0.29342 0 -0.28621 -0.050252 -0.14185 -0.018333 -0.1445 0.0076099 11.821 0.052318 0.037188 0.10154 0.20648 0.077845 -0.1472 0.21547 0.31536 0.28556 0.32769 0.23516 0.1509 0.0030543 0.010947 0.0083163 0.010478 2.3445
5.4688 -0.16701 -0.1662 -0.23075 -0.50175 0 -0.49674 -0.0081468 -0.16518 0.06415 -0.22312 0.10625 12.057 0.089342 0.033391 0.14736 0.23323 0.12647 -0.078281 0.27452 0.4046 0.34785 0.35899 0.27496 0.19091 0.0024855 0.010635 0.0079866 0.010139 2.416
5.4727 -0.16226 -0.16312 -0.17005 -0.46627 0 -0.4605 -0.055519 -0.18113 -0.0037757 -0.23869 0.027071 12.285 0.14192 0.088107 0.11387 0.22958 0.24021 -0.014803 0.31047 0.461 0.43603 0.38418 0.36084 0.2325 0.0018757 0.011815 0.0072104 0.0096392 2.9396
5.4766 -0.16843 -0.16705 -0.09293 -0.21467 0 -0.20784 -0.1649 -0.18328 -0.19128 -0.1908 -0.20325 12.494 0.18361 0.14771 0.091758 0.23611 0.3578 0.0345 0.32689 0.51771 0.48927 0.40318 0.4726 0.29019 0.0016622 0.01423 0.0063564 0.0094411 3.726
5.4805 -0.17803 -0.17301 -0.055121 0.064249 0 0.069268 -0.27136 -0.17898 -0.37948 -0.13031 -0.44201 12.663 0.21766 0.19477 0.10641 0.26611 0.42091 0.070437 0.3342 0.57749 0.50825 0.41946 0.57409 0.36063 0.0019418 0.016829 0.005868 0.0099616 4.4317
5.4844 -0.18053 -0.175 -0.08612 0.16241 0 0.1633 -0.31535 -0.18268 -0.44793 -0.11746 -0.53702 12.786 0.28303 0.24306 0.12359 0.30956 0.41378 0.10501 0.35657 0.60997 0.56399 0.44251 0.63499 0.41833 0.0024376 0.018545 0.0060442 0.011204 4.7762
5.4883 -0.17033 -0.16952 -0.16431 0.0083832 0 0.0071735 -0.27983 -0.2026 -0.36212 -0.17249 -0.43867 12.868 0.29129 0.27594 0.087313 0.39441 0.36828 0.13183 0.40587 0.64139 0.59716 0.48757 0.64762 0.48925 0.0027856 0.018955 0.0068772 0.012646 4.6942
5.4922 -0.15104 -0.15711 -0.23138 -0.27888 0 -0.27648 -0.19699 -0.23145 -0.19573 -0.25762 -0.23516 12.925 0.27995 0.25283 0.095011 0.39315 0.33351 0.13611 0.40456 0.61271 0.58175 0.49703 0.62788 0.53585 0.0028552 0.018404 0.0080351 0.013569 4.3325
5.4961 -0.13287 -0.14186 -0.23618 -0.47902 0 -0.46892 -0.12231 -0.24921 -0.072076 -0.30505 -0.085932 12.965 0.25641 0.21365 0.12036 0.35479 0.33631 0.15351 0.37393 0.56133 0.56562 0.48606 0.60092 0.53765 0.0028177 0.017643 0.0090253 0.013624 3.9176
5.5 -0.12481 -0.12899 -0.1738 -0.43584 0 -0.42061 -0.096289 -0.23723 -0.070913 -0.26971 -0.10196 12.989 0.22881 0.19681 0.12636 0.33556 0.36314 0.19632 0.34058 0.52601 0.58417 0.47132 0.58156 0.48105 0.0029293 0.01727 0.0094661 0.013121 3.6007
5.5039 -0.12725 -0.12146 -0.088776 -0.17542 0 -0.16355 -0.12117 -0.19372 -0.17205 -0.16575 -0.2603 12.995 0.22766 0.17774 0.074851 0.32689 0.37469 0.071428 0.29933 0.49102 0.53564 0.42737 0.56258 0.36977 0.0032557 0.017304 0.0092924 0.012731 3.3826
5.5078 -0.13104 -0.11734 -0.039697 0.11318 0 0.11399 -0.16629 -0.138 -0.27677 -0.057731 -0.4172 12.989 0.21145 0.17754 0.066241 0.2716 0.33876 0.012366 0.25099 0.41961 0.4583 0.37306 0.51942 0.30714 0.0035951 0.017135 0.0087346 0.012801 3.1476
5.5117 -0.12397 -0.11034 -0.053481 0.22135 0 0.21093 -0.19351 -0.098157 -0.28698 -0.012542 -0.41395 12.983 0.17646 0.14115 0.015574 0.1836 0.25478 -0.027628 0.17443 0.34984 0.39323 0.2984 0.42903 0.24461 0.0036546 0.015887 0.0080754 0.012932 2.7635
5.5156 -0.1002 -0.094327 -0.10578 0.080157 0 0.066285 -0.18137 -0.089335 -0.17913 -0.048573 -0.20092 12.983 0.13544 0.070071 -0.054798 0.090327 0.15235 -0.072615 0.087602 0.27028 0.34942 0.21546 0.29093 0.17926 0.0033091 0.013054 0.0073942 0.012269 2.1732
5.5195 -0.06562 -0.069092 -0.14233 -0.18659 0 -0.19483 -0.13175 -0.099287 -0.017279 -0.12131 0.11359 12.983 0.11669 0.0025019 -0.046537 0.039029 0.067565 -0.14234 0.040255 0.13467 0.31903 0.15512 0.1348 0.13514 0.002718 0.009021 0.0065469 0.010303 1.4238
5.5234 -0.034731 -0.042555 -0.12305 -0.35775 0 -0.35741 -0.060013 -0.094995 0.1008 -0.15673 0.33277 12.965 0.09553 -0.084002 -0.041308 0.0028821 0.017228 -0.17431 0.0067521 0.011784 0.24189 0.069788 0.0064021 0.011234 0.0022129 0.0050397 0.0054178 0.0074693 0.63268
5.5273 -0.021042 -0.026384 -0.053489 -0.28653 0 -0.28208 0.017985 -0.04868 0.11861 -0.10758 0.31504 12.917 0.045307 -0.1808 -0.11582 -0.070091 -0.0097363 -0.21214 -0.055122 -0.045063 0.14955 0.025299 -0.06111 -0.044199 0.0020593 0.0025325 0.0042008 0.0049219 -0.076341
5.5313 -0.027876 -0.027557 0.020554 -0.015851 0 -0.013749 0.090256 0.035511 0.058502 0.0099293 0.086725 12.844 -0.017425 -0.27332 -0.201 -0.14351 -0.038787 -0.23307 -0.10554 -0.078277 0.058166 -0.0049338 -0.070772 -0.094007 0.0022738 0.0021301 0.0033873 0.0036504 -0.61856
5.5352 -0.046345 -0.042574 0.049182 0.25266 0 0.25033 0.14474 0.11712 -0.0042153 0.12642 -0.16703 12.764 -0.073601 -0.34207 -0.23686 -0.19037 -0.086374 -0.23452 -0.11863 -0.11734 -0.019943 -0.036588 -0.060968 -0.16726 0.0026173 0.0031736 0.0033991 0.0036947 -0.95513
5.5391 -0.061972 -0.059653 0.015886 0.31347 0 0.30969 0.16681 0.14515 -0.0057219 0.16892 -0.2355 12.693 -0.090635 -0.33506 -0.1833 -0.21595 -0.14505 -0.29802 -0.11609 -0.14003 -0.077869 -0.035723 -0.077399 -0.14645 0.0027526 0.0041591 0.0041706 0.0041733 -1.0717
5.543 -0.065016 -0.067664 -0.052088 0.11615 0 0.1138 0.14525 0.097292 0.056158 0.11302 -0.044554 12.626 -0.08873 -0.30962 -0.20252 -0.21529 -0.18774 -0.26188 -0.14966 -0.17459 -0.061161 -0.058521 -0.13652 -0.16489 0.0024613 0.003879 0.0051027 0.0040913 -0.96064
5.5469 -0.056856 -0.064491 -0.10627 -0.19478 0 -0.19775 0.082745 0.0016083 0.1241 -0.00055473 0.27784 12.545 -0.082227 -0.27967 -0.19353 -0.16317 -0.18715 -0.20705 -0.11795 -0.16965 -0.017077 -0.056862 -0.20842 -0.16049 0.0017915 0.0023823 0.0055033 0.0031911 -0.62801
5.5508 -0.047799 -0.057611 -0.11298 -0.38986 0 -0.39914 -0.00014339 -0.07968 0.13058 -0.096511 0.49009 12.434 -0.065093 -0.23987 -0.1412 -0.078319 -0.13523 -0.15592 -0.052129 -0.12741 0.043564 -0.024521 -0.23473 -0.12975 0.0010492 0.00095556 0.0051629 0.0020968 -0.11834
5.5547 -0.048202 -0.056449 -0.075371 -0.32925 0 -0.34762 -0.074083 -0.095319 0.052958 -0.11947 0.41768 12.293 -0.024989 -0.17888 -0.058718 -0.00055029 -0.048879 -0.1164 -0.034974 -0.070099 0.11806 0.030452 -0.1706 -0.089066 0.00063017 0.0010999 0.0045404 0.0016827 0.47452
5.5586 -0.059782 -0.063352 -0.026959 -0.067077 0 -0.089462 -0.11737 -0.044983 -0.068877 -0.072377 0.088086 12.143 -0.054992 -0.17388 0.004095 -0.00083041 0.041644 -0.12368 -0.019913 0.039292 0.15333 0.11928 -0.019894 -0.0061497 0.00077625 0.0033269 0.0043532 0.0022982 1.0342
5.5625 -0.073862 -0.071311 -0.0043875 0.19327 0 0.17739 -0.12673 0.018756 -0.16413 -0.011177 -0.2872 12.001 -0.05281 -0.096237 -0.03606 0.034899 0.11232 -0.071644 0.018106 0.16816 0.20049 0.17968 0.16399 0.064272 0.0014078 0.0067624 0.0049208 0.00355 1.477
5.5664 -0.077982 -0.070408 -0.021112 0.25621 0 0.2546 -0.11473 0.030381 -0.18517 -0.0003917 -0.47223 11.868 -0.023298 -0.027254 -0.056082 0.092334 0.1586 -0.0095752 0.058932 0.277 0.24013 0.24453 0.31309 0.11106 0.0021578 0.0098643 0.0058616 0.0047546 1.7944
5.5703 -0.065878 -0.057116 -0.060471 0.081352 0 0.092578 -0.098083 -0.036848 -0.14168 -0.063148 -0.38388 11.727 0.023599 0.0029831 -0.0096197 0.15559 0.19351 0.032069 0.097395 0.34986 0.26887 0.3192 0.38949 0.14202 0.0026098 0.011621 0.0064313 0.0055507 2.0459
5.5742 -0.043074 -0.038079 -0.090841 -0.19056 0 -0.17582 -0.088217 -0.14834 -0.089857 -0.16296 -0.14788 11.56 0.063287 0.056284 0.01375 0.19716 0.23302 0.045038 0.15831 0.40963 0.31557 0.35251 0.40552 0.20921 0.0025818 0.012216 0.0061966 0.0060883 2.2998
5.5781 -0.023509 -0.025089 -0.089881 -0.34932 0 -0.34076 -0.090623 -0.23327 -0.086602 -0.23103 0.0092028 11.366 0.10625 0.072636 -0.0095755 0.23045 0.2805 0.062382 0.14749 0.43808 0.38067 0.40892 0.40518 0.27198 0.0022396 0.012644 0.005421 0.0067007 2.5682
5.582 -0.019417 -0.025736 -0.060022 -0.27624 0 -0.27745 -0.10862 -0.2379 -0.14472 -0.2187 -0.055863 11.162 0.11379 0.079637 0.014853 0.26148 0.32182 0.073935 0.13243 0.4617 0.36746 0.42675 0.42305 0.27873 0.0019383 0.013672 0.004811 0.0074741 2.7845
5.5859 -0.032091 -0.037751 -0.02517 -0.031531 0 -0.039867 -0.14281 -0.16511 -0.22253 -0.13529 -0.29008 10.97 0.10785 0.092797 0.029336 0.27576 0.33417 0.091633 0.10276 0.47408 0.30211 0.38346 0.45407 0.23768 0.0019096 0.01506 0.0048722 0.0081532 2.8427
5.5898 -0.050757 -0.051428 -0.012389 0.19585 0 0.18427 -0.18457 -0.069715 -0.25478 -0.041853 -0.49051 10.795 0.12008 0.12005 -0.044274 0.2568 0.30183 0.123 0.037987 0.46042 0.2382 0.27306 0.45818 0.17094 0.0020619 0.015696 0.0054832 0.0084062 2.6644
5.5938 -0.060731 -0.057547 -0.032236 0.2341 0 0.22069 -0.21217 -0.014623 -0.20109 -0.0045815 -0.4697 10.626 0.11123 0.057638 -0.081029 0.22228 0.22727 0.018111 -0.013889 0.36237 0.2227 0.22572 0.39482 0.089936 0.0020766 0.014495 0.0060592 0.0081059 2.246
5.5977 -0.054719 -0.053965 -0.071464 0.058075 0 0.043115 -0.19955 -0.023493 -0.07629 -0.043156 -0.20641 10.447 0.12665 0.0014935 -0.12187 0.19928 0.13028 0.014909 -0.054096 0.23044 0.13796 0.16126 0.25908 0.034921 0.0017321 0.011306 0.0061131 0.007343 1.6551
5.6016 -0.038411 -0.045982 -0.1026 -0.19448 0 -0.20798 -0.1357 -0.066595 0.059199 -0.11432 0.13675 10.251 0.099821 -0.075372 -0.15223 0.16367 0.036471 -0.017712 -0.088194 0.10848 0.1009 0.063289 0.0904 -0.026857 0.0011661 0.007135 0.0056599 0.0062468 0.99145
5.6055 -0.025771 -0.041082 -0.10324 -0.32981 0 -0.3354 -0.039022 -0.088898 0.1409 -0.14484 0.33955 10.046 0.036057 -0.15696 -0.16517 0.11758 -0.036282 -0.086052 -0.12492 0.016092 0.10941 -0.05275 -0.052585 -0.099771 0.00081821 0.0035289 0.0051097 0.0049006 0.34771
5.6094 -0.027578 -0.042862 -0.071385 -0.24561 0 -0.23794 0.048893 -0.056005 0.14344 -0.089336 0.2922 9.8406 0.028142 -0.16723 -0.15837 0.095251 -0.084628 -0.052998 -0.18187 -0.043908 0.020119 -0.12511 -0.13112 -0.15733 0.0010683 0.0016183 0.0048146 0.0034655 -0.20705
5.6133 -0.042311 -0.048673 -0.02649 -0.0073952 0 0.012269 0.089657 0.018778 0.094262 0.031954 0.074368 9.6313 0.023671 -0.16135 -0.17994 0.044657 -0.11651 -0.19532 -0.24303 -0.073309 -0.060154 -0.12516 -0.1494 -0.15964 0.0018738 0.0014843 0.0047496 0.0022957 -0.62647
5.6172 -0.056849 -0.052025 0.0044106 0.20287 0 0.22627 0.074985 0.08618 0.049134 0.14615 -0.11296 9.406 0.032638 -0.15402 -0.19629 -0.020988 -0.14157 -0.24808 -0.27578 -0.14467 -0.073739 -0.13297 -0.14521 -0.1579 0.0027439 0.0022388 0.0046301 0.0017799 -0.88513
5.6211 -0.056639 -0.047326 0.0053758 0.22636 0 0.24405 0.031471 0.1004 0.048469 0.18223 -0.10585 9.1552 0.028711 -0.16266 -0.19979 -0.05229 -0.16243 -0.23551 -0.28003 -0.21522 -0.039954 -0.14061 -0.15671 -0.15957 0.0031106 0.0027079 0.0042952 0.0019691 -0.98237
5.625 -0.037329 -0.033603 -0.017909 0.049059 0 0.05702 -0.0016519 0.05453 0.087479 0.12485 0.097037 8.885 -0.0066523 -0.19385 -0.18156 -0.018391 -0.17249 -0.20925 -0.25751 -0.23888 0.0079831 -0.13256 -0.19179 -0.15905 0.0028002 0.002241 0.0039299 0.0023942 -0.94178
5.6289 -0.0085185 -0.015133 -0.042921 -0.18695 0 -0.18659 -0.0032657 -0.014838 0.12227 0.024824 0.33572 8.6143 -0.013179 -0.1738 -0.096141 -0.040712 -0.16106 -0.21199 -0.18774 -0.21649 -0.0037523 -0.092688 -0.22274 -0.077734 0.0021911 0.0011279 0.0038953 0.0023834 -0.79787
5.6328 0.013465 0.0011205 -0.046687 -0.29189 0 -0.29626 0.016392 -0.056211 0.10676 -0.041792 0.41274 8.3605 0.0065647 -0.19066 -0.067661 0.013506 -0.12192 -0.15805 -0.12385 -0.12933 0.059609 -0.0034686 -0.20912 0.025666 0.0018956 0.000362 0.0043568 0.0016839 -0.5786
5.6367 0.018085 0.0097457 -0.022047 -0.17437 0 -0.18518 0.03012 -0.042074 0.031597 -0.033248 0.24358 8.1257 -0.013398 -0.20257 -0.069652 0.052446 -0.059634 -0.11954 -0.075057 -0.050538 0.15344 0.063405 -0.13072 0.099699 0.0022212 0.00090613 0.005103 0.00078872 -0.30189
5.6406 0.0085212 0.010475 0.017671 0.086468 0 0.064411 0.021039 0.011423 -0.065396 0.027445 -0.079077 7.8978 -0.056146 -0.18235 -0.075204 0.063516 0.010582 -0.12018 -0.042333 0.027426 0.23373 0.095133 -0.0054834 0.13617 0.0028812 0.0029526 0.0057324 0.00055729 0.0082181
5.6445 -0.0011259 0.0087678 0.048674 0.29925 0 0.26551 -0.0027581 0.058203 -0.12631 0.074812 -0.35345 7.6647 -0.044 -0.10181 -0.045684 0.080306 0.069663 -0.16145 -0.021241 0.16671 0.23879 0.11231 0.12042 0.15231 0.0032261 0.005708 0.0060001 0.0013965 0.30464
5.6484 0.0030319 0.012448 0.054156 0.30595 0 0.27013 -0.018641 0.058327 -0.11728 0.056732 -0.41618 7.427 -0.019178 -0.10043 -0.077666 0.1371 0.10428 -0.099392 -0.038371 0.22151 0.27855 0.15176 0.20232 0.16699 0.0028113 0.0078952 0.0059738 0.0027728 0.52418
5.6523 0.024045 0.026083 0.036685 0.10374 0 0.082023 -0.013202 0.0088415 -0.055246 -0.022121 -0.25856 7.1965 0.013463 -0.076622 -0.077285 0.186 0.11317 -0.060132 -0.039986 0.20896 0.26118 0.17342 0.2241 0.16904 0.0018055 0.0086329 0.0058764 0.0035946 0.61962
5.6563 0.052147 0.047027 0.016524 -0.15121 0 -0.1474 0.0045986 -0.05378 0.0042775 -0.10395 -0.025764 6.9825 0.028058 -0.05302 -0.048572 0.23101 0.10585 -0.053643 -0.043346 0.14774 0.22393 0.17078 0.20306 0.13893 0.00086611 0.008027 0.0058221 0.0031861 0.58671
5.6602 0.072573 0.066617 0.016848 -0.26214 0 -0.23586 0.013766 -0.081191 0.010461 -0.12429 0.098191 6.7795 0.012171 -0.045452 -0.0030495 0.26797 0.094063 -0.075806 -0.060013 0.071512 0.1951 0.14382 0.17028 0.08 0.00057985 0.0069863 0.0057356 0.0019507 0.45349
5.6641 0.076817 0.076406 0.0463 -0.14183 0 -0.10953 0.0046913 -0.049516 -0.041677 -0.062682 0.031523 6.5707 -0.00013022 -0.033395 0.030881 0.24773 0.081576 -0.086564 -0.075193 0.084672 0.15955 0.10832 0.14289 0.085942 0.00096343 0.0063909 0.0055029 0.0010448 0.23444
5.668 0.06864 0.0749 0.091631 0.12146 0 0.14165 -0.0077032 0.023412 -0.10444 0.04296 -0.14575 6.3444 -0.0081351 -0.095861 -0.023113 0.20022 0.060004 -0.10836 -0.1457 -0.015443 0.059555 0.016439 0.11028 -0.0061499 0.0014798 0.0062957 0.0051347 0.001293 -0.10616
5.6719 0.060602 0.069197 0.12637 0.33304 0 0.33413 0.0050945 0.093021 -0.11159 0.12793 -0.25836 6.1071 -0.0069542 -0.17586 -0.095086 0.18472 0.014509 -0.088832 -0.21649 -0.12399 -0.014429 -0.099712 0.044879 -0.12438 0.0015607 0.0058632 0.0047333 0.0023305 -0.63536
5.6758 0.064191 0.069583 0.12985 0.34207 0 0.33144 0.059082 0.12314 -0.028499 0.15098 -0.17613 5.8816 -0.015423 -0.23308 -0.13583 0.17077 -0.063714 -0.080782 -0.26967 -0.22795 -0.06766 -0.20635 -0.071663 -0.24241 0.0011531 0.004111 0.00431 0.0027985 -1.3788
5.6797 0.081247 0.081157 0.10274 0.15623 0 0.14729 0.13984 0.11328 0.11936 0.12279 0.081766 5.6899 -0.063236 -0.22659 -0.095782 0.091665 -0.16707 -0.18171 -0.29765 -0.3426 -0.1396 -0.26288 -0.2282 -0.34345 0.00076593 0.00084754 0.0037082 0.001472 -2.253
5.6836 0.10302 0.099452 0.06727 -0.067823 0 -0.06752 0.20925 0.096339 0.26146 0.092193 0.36039 5.538 -0.067665 -0.28795 -0.13507 0.063962 -0.27175 -0.17616 -0.35142 -0.42846 -0.13785 -0.33027 -0.38661 -0.39996 0.00095369 -0.0030233 0.0027737 -0.0016654 -3.0708
5.6875 0.11722 0.11401 0.051111 -0.14899 0 -0.14294 0.23199 0.10893 0.32994 0.10383 0.4896 5.4135 -0.073711 -0.33635 -0.20803 0.033154 -0.34977 -0.24231 -0.41686 -0.50889 -0.17783 -0.40855 -0.5055 -0.46366 0.0017145 -0.0061126 0.0016102 -0.005349 -3.6343
5.6914 0.11755 0.11713 0.066761 -0.022917 0 -0.02035 0.20049 0.15899 0.30499 0.16253 0.41595 5.2996 -0.072838 -0.36229 -0.23938 -0.010844 -0.38527 -0.31311 -0.46989 -0.55764 -0.22287 -0.47156 -0.56669 -0.52463 0.002398 -0.0075628 0.00060882 -0.0080119 -3.8522
5.6953 0.10838 0.11043 0.10236 0.21047 0 0.20456 0.13958 0.21772 0.22536 0.23135 0.24068 5.1889 -0.064344 -0.36629 -0.22266 -0.063959 -0.38355 -0.34323 -0.49605 -0.55714 -0.2608 -0.50623 -0.58365 -0.56574 0.0022673 -0.0076078 0.00014901 -0.0089453 -3.7932
5.6992 0.10126 0.10359 0.13149 0.36865 0 0.35875 0.088894 0.24285 0.15767 0.26249 0.13365 5.0864 -0.064106 -0.36914 -0.29931 -0.088651 -0.36592 -0.30707 -0.49164 -0.49373 -0.32791 -0.51859 -0.58576 -0.54136 0.0012337 -0.0072244 0.00023862 -0.0086634 -3.6313
5.7031 0.10585 0.10627 0.13464 0.33116 0 0.32746 0.077756 0.21418 0.1485 0.23494 0.19268 5.001 -0.057678 -0.30946 -0.27275 -0.11504 -0.35359 -0.35037 -0.49846 -0.48793 -0.2629 -0.51441 -0.59166 -0.50176 6.816e-05 -0.0072164 0.00047817 -0.0082552 -3.5228
5.707 0.12227 0.12013 0.11505 0.13332 0 0.14259 0.10964 0.15172 0.1942 0.1698 0.36231 4.9351 -0.066867 -0.27265 -0.23702 -0.096799 -0.35212 -0.33406 -0.48008 -0.47871 -0.23899 -0.48335 -0.59354 -0.46589 -0.00017326 -0.0075404 0.00043609 -0.0083926 -3.5075
5.7109 0.14082 0.1375 0.095883 -0.063717 0 -0.044604 0.16366 0.10091 0.24842 0.11298 0.47828 4.8852 -0.088176 -0.26796 -0.22833 -0.052195 -0.34808 -0.29319 -0.44357 -0.44599 -0.21732 -0.42076 -0.56505 -0.42813 0.0009412 -0.0074287 8.7947e-05 -0.0088708 -3.4996
5.7148 0.14939 0.14775 0.10034 -0.10116 0 -0.083884 0.20833 0.096561 0.25902 0.10002 0.40281 4.8482 -0.11228 -0.28375 -0.268 -0.01396 -0.32064 -0.29481 -0.40514 -0.37788 -0.12898 -0.32828 -0.48604 -0.3775 0.0027722 -0.0061444 -0.00013422 -0.0089765 -3.3653
5.7188 0.14289 0.14568 0.13119 0.052587 0 0.055551 0.21791 0.13473 0.20583 0.1299 0.14173 4.8269 -0.12978 -0.20656 -0.26768 0.0041229 -0.25965 -0.30519 -0.36588 -0.28251 -0.15202 -0.27542 -0.36377 -0.29656 0.0040535 -0.0036842 0.0002304 -0.0082243 -3.0233
5.7227 0.12742 0.13518 0.16707 0.27791 0 0.26156 0.18375 0.1754 0.11247 0.16698 -0.15122 4.8264 -0.1322 -0.1702 -0.28229 0.022315 -0.17654 -0.26504 -0.34244 -0.19413 -0.067034 -0.24967 -0.23329 -0.2267 0.0038815 -0.0008471 0.00117 -0.0067599 -2.499
5.7266 0.11563 0.12548 0.17945 0.39834 0 0.36841 0.11751 0.17427 0.026647 0.16898 -0.2884 4.8461 -0.12426 -0.13701 -0.27441 0.056659 -0.099289 -0.2006 -0.3187 -0.11647 -0.0088654 -0.22562 -0.13612 -0.18985 0.0024142 0.0013318 0.0021354 -0.0051562 -1.9097
5.7305 0.11675 0.1236 0.15688 0.31847 0 0.28812 0.046051 0.11842 -0.013945 0.1201 -0.19153 4.879 -0.1032 -0.108 -0.22905 0.10741 -0.054761 -0.12056 -0.28429 -0.055089 -0.018304 -0.19007 -0.093745 -0.16428 0.00069353 0.0022769 0.0025071 -0.0039113 -1.4051
5.7344 0.1291 0.12915 0.11587 0.097835 0 0.080431 -0.00072142 0.038144 -0.0045762 0.045102 0.047643 4.9203 -0.055333 -0.13218 -0.14912 0.156 -0.051179 -0.016959 -0.22964 -0.021426 -0.046323 -0.13674 -0.096027 -0.062373 -0.00023143 0.0021575 0.0021577 -0.003154 -1.1049
5.7383 0.14127 0.13525 0.088732 -0.0959 0 -0.093725 -0.0042538 -0.01433 0.029585 -0.0067418 0.23706 4.9773 -0.049121 -0.1047 -0.13698 0.16075 -0.07418 -0.077293 -0.21976 -0.033407 -0.053337 -0.13841 -0.11279 -0.064162 -0.00010252 0.0016242 0.0015576 -0.0027506 -1.0603
5.7422 0.14088 0.13415 0.097069 -0.11697 0 -0.098431 0.033417 -0.0029491 0.057059 0.0029964 0.23065 5.0676 -0.07005 -0.13982 -0.1486 0.14835 -0.099524 -0.10452 -0.22195 -0.060837 -0.045954 -0.17154 -0.11915 -0.083942 0.0004923 0.0012769 0.0013159 -0.0025836 -1.2472
5.7461 0.12427 0.1229 0.13267 0.046399 0 0.070242 0.09158 0.065772 0.064513 0.072345 0.039418 5.2036 -0.10387 -0.19374 -0.1799 0.13116 -0.1127 -0.10318 -0.23589 -0.078082 -0.079937 -0.21637 -0.11499 -0.10656 0.00078036 0.0012769 0.0016035 -0.0026683 -1.5823
5.75 0.099146 0.10496 0.16203 0.26391 0 0.28017 0.14304 0.14719 0.063728 0.15755 -0.17711 5.3764 -0.13725 -0.22081 -0.22554 0.11503 -0.11988 -0.10182 -0.26297 -0.075049 -0.18837 -0.25507 -0.12391 -0.12828 0.00052511 0.0013203 0.0020249 -0.0030233 -1.9558
5.7539 0.078285 0.087267 0.15219 0.36403 0 0.365 0.16834 0.18996 0.077393 0.20257 -0.23171 5.5574 -0.16851 -0.28533 -0.24679 0.060928 -0.14099 -0.16248 -0.29915 -0.16142 -0.20204 -0.28586 -0.1728 -0.18654 0.00015373 0.00092095 0.0020533 -0.0035058 -2.2684
5.7578 0.069545 0.075238 0.097924 0.26514 0 0.25254 0.16286 0.17131 0.11635 0.17922 -0.05134 5.7189 -0.17243 -0.28132 -0.23298 0.048823 -0.19002 -0.19997 -0.33858 -0.22936 -0.22693 -0.3088 -0.26746 -0.21794 0.00023809 -0.00020982 0.0015814 -0.0038446 -2.4591
5.7617 0.070174 0.069343 0.02842 0.036504 0 0.020254 0.13412 0.11098 0.16697 0.10824 0.26592 5.8586 -0.16981 -0.30397 -0.20509 0.068589 -0.2584 -0.22868 -0.35936 -0.29377 -0.22176 -0.34328 -0.38261 -0.23513 0.00088155 -0.0019076 0.0010327 -0.0038612 -2.5108
5.7656 0.069784 0.065242 -0.012907 -0.15638 0 -0.16443 0.094858 0.054742 0.19913 0.044278 0.52025 6.0038 -0.17285 -0.33874 -0.17891 0.087911 -0.31613 -0.25363 -0.35896 -0.34652 -0.1989 -0.37707 -0.47383 -0.25966 0.0016107 -0.003568 0.00092744 -0.0036563 -2.4373
5.7695 0.059149 0.057088 -0.00094408 -0.17831 0 -0.17221 0.058537 0.040107 0.18916 0.034786 0.55327 6.1895 -0.19316 -0.29205 -0.17358 0.045904 -0.33137 -0.276 -0.34723 -0.36115 -0.212 -0.37185 -0.50348 -0.32804 0.0018482 -0.0044515 0.0013491 -0.0035622 -2.2649
5.7734 0.037544 0.041746 0.05101 -0.025543 0 -0.0096733 0.038302 0.069598 0.13995 0.083285 0.35902 6.4276 -0.1978 -0.31041 -0.18495 0.063938 -0.29404 -0.27615 -0.33552 -0.34963 -0.17275 -0.30386 -0.46234 -0.24191 0.0014777 -0.0041337 0.0018543 -0.0038858 -2.0225
5.7773 0.012997 0.021213 0.099459 0.17446 0 0.18749 0.044224 0.1106 0.081537 0.14579 0.081983 6.6951 -0.20004 -0.3267 -0.18319 0.055857 -0.22425 -0.28913 -0.31678 -0.27135 -0.14144 -0.24983 -0.37232 -0.20638 0.00094728 -0.0028061 0.001916 -0.0046474 -1.7368
5.7813 -0.0041816 0.0016106 0.10197 0.26217 0 0.25935 0.075656 0.12126 0.049684 0.164 -0.093756 6.9514 -0.18325 -0.32993 -0.17144 0.049941 -0.15751 -0.28215 -0.27429 -0.15166 -0.059479 -0.18721 -0.26896 -0.16132 0.00082958 -0.0011569 0.0014566 -0.0055044 -1.4216
5.7852 -0.0090939 -0.010786 0.048584 0.16679 0 0.14361 0.1139 0.082538 0.057338 0.11014 -0.080112 7.1708 -0.14433 -0.3024 -0.15097 0.066692 -0.11709 -0.23918 -0.20177 -0.02263 0.093852 -0.092075 -0.17695 -0.05827 0.0012812 0.00016126 0.0009465 -0.0058902 -1.0583
5.7891 -0.0053096 -0.013952 -0.030195 -0.042874 0 -0.078211 0.12566 0.01184 0.081167 0.0084711 0.056023 7.3614 -0.13613 -0.17369 -0.10796 0.087892 -0.095284 -0.21201 -0.12913 0.056591 0.1831 0.06645 -0.096416 0.090672 0.001921 0.0011029 0.00098077 -0.0052706 -0.58817
5.793 -0.0015585 -0.011772 -0.085278 -0.21394 0 -0.24415 0.081447 -0.051793 0.075989 -0.083287 0.15265 7.5535 -0.083591 -0.14174 -0.029248 0.13775 -0.059788 -0.073555 -0.022564 0.14213 0.30404 0.1519 -0.0092956 0.17679 0.0022218 0.0023375 0.0017535 -0.003399 0.055866
5.7969 -0.0051783 -0.011444 -0.084824 -0.22679 0 -0.23542 -0.021143 -0.078891 0.0091625 -0.11809 0.083397 7.7695 -0.018549 -0.085037 0.032317 0.1916 0.018511 0.030585 0.072271 0.24571 0.39261 0.22285 0.10025 0.251 0.0020166 0.0047036 0.0029215 -0.00047731 0.88329
5.8008 -0.017272 -0.018207 -0.037364 -0.084325 0 -0.065917 -0.1482 -0.071924 -0.10995 -0.094332 -0.14225 8.0046 0.04707 0.00076223 0.058553 0.23655 0.13754 0.069524 0.13158 0.35836 0.44177 0.29254 0.22777 0.32595 0.0016387 0.0083848 0.0039426 0.0028506 1.7899
5.8047 -0.032613 -0.031271 0.015293 0.093368 0 0.12945 -0.24574 -0.060789 -0.22949 -0.054266 -0.386 8.2335 0.10575 0.078229 0.042197 0.26175 0.25898 0.050447 0.13646 0.46109 0.46553 0.36105 0.34711 0.40341 0.0015842 0.012507 0.0045217 0.0057288 2.5706
5.8086 -0.043749 -0.044278 0.030119 0.16286 0 0.19795 -0.27292 -0.075476 -0.28745 -0.04826 -0.48849 8.4361 0.18127 0.1918 0.090062 0.30707 0.33204 0.080629 0.14671 0.5238 0.48503 0.37171 0.42663 0.43548 0.0020414 0.015585 0.0047496 0.0074923 3.0156
5.8125 -0.046209 -0.050222 -0.0045353 0.0672 0 0.08488 -0.22834 -0.11898 -0.25523 -0.093852 -0.39275 8.6166 0.22249 0.22127 0.083251 0.34433 0.32915 0.1357 0.14319 0.56086 0.49105 0.36846 0.45027 0.45012 0.002723 0.016545 0.004878 0.0080316 3.0337
5.8164 -0.04147 -0.047083 -0.060962 -0.12147 0 -0.12549 -0.14912 -0.16346 -0.15987 -0.16187 -0.18649 8.7976 0.23678 0.19235 0.048862 0.35017 0.26612 0.15919 0.13744 0.55995 0.46021 0.35356 0.42685 0.444 0.003129 0.015514 0.0050362 0.0078471 2.7116
5.8203 -0.03597 -0.039638 -0.094967 -0.25807 0 -0.27454 -0.083444 -0.173 -0.066289 -0.19969 -0.030796 8.9963 0.23358 0.13881 0.0074849 0.32319 0.19041 0.13283 0.12968 0.51429 0.38725 0.32253 0.38094 0.41426 0.0029716 0.01369 0.0051899 0.0076883 2.2544
5.8242 -0.036802 -0.03584 -0.08158 -0.23634 0 -0.25021 -0.057921 -0.13383 -0.030903 -0.17251 -0.031916 9.2069 0.22985 0.12795 -0.025814 0.30878 0.14578 0.11236 0.092956 0.42052 0.30113 0.2502 0.33286 0.35431 0.0023842 0.012382 0.0053176 0.0080007 1.8465
5.8281 -0.046704 -0.040597 -0.035173 -0.071215 0 -0.072458 -0.064273 -0.066589 -0.061106 -0.090466 -0.15794 9.4059 0.18506 0.080812 -0.050058 0.2699 0.14019 0.061183 0.070146 0.36579 0.28887 0.19813 0.28439 0.26495 0.0017747 0.01198 0.0055268 0.0085983 1.5383
5.832 -0.061658 -0.051957 0.0023324 0.111 0 0.12165 -0.072744 -0.010527 -0.11188 -0.0013895 -0.26608 9.5739 0.14079 0.020948 -0.095188 0.23188 0.14226 0.0048779 0.016219 0.31922 0.2231 0.14044 0.22114 0.17232 0.0015011 0.011733 0.0059316 0.0088376 1.2444
5.8359 -0.073114 -0.062793 -0.0040934 0.16815 0 0.18223 -0.058531 0.0067465 -0.12274 0.043997 -0.21891 9.7135 0.099604 -0.029293 -0.12367 0.19749 0.1092 -0.046083 -0.03595 0.26307 0.12942 0.086975 0.12953 0.090764 0.0016489 0.010502 0.0064334 0.008162 0.85192
5.8398 -0.073885 -0.066566 -0.053261 0.05155 0 0.061022 -0.01948 -0.011083 -0.066387 0.027758 0.0020814 9.8447 0.057778 -0.051742 -0.089955 0.16665 0.024518 -0.083284 -0.041753 0.18205 0.064586 0.05196 0.014288 0.032595 0.0020437 0.0078528 0.0067091 0.0065686 0.34627
5.8438 -0.063739 -0.062437 -0.10758 -0.15432 0 -0.15111 0.026283 -0.035141 0.02933 -0.0248 0.2749 9.9857 0.033926 -0.13853 -0.10326 0.16727 -0.084511 -0.096987 -0.0864 0.084143 0.02963 -0.014233 -0.097886 -0.0016934 0.0024159 0.004553 0.0064918 0.0046159 -0.15029
5.8477 -0.050236 -0.05563 -0.12263 -0.29377 0 -0.29292 0.056651 -0.036484 0.10349 -0.066148 0.42468 10.136 0.062954 -0.20061 -0.075556 0.17772 -0.16419 -0.082635 -0.10263 -0.00028049 0.015201 -0.032077 -0.17207 -0.017908 0.0025656 0.0020733 0.0058803 0.0029915 -0.45685
5.8516 -0.043477 -0.052916 -0.082936 -0.25823 0 -0.25561 0.060577 -0.0088055 0.11021 -0.062305 0.35356 10.281 0.062505 -0.21052 -0.073637 0.1686 -0.17375 -0.07965 -0.098534 -0.028827 -0.0030119 -0.043092 -0.1865 -0.048561 0.0024441 0.0014955 0.0053165 0.0020351 -0.46342
5.8555 -0.048296 -0.056998 -0.015163 -0.071049 0 -0.066286 0.041693 0.028643 0.05399 -0.016964 0.11387 10.405 0.022126 -0.17741 -0.10863 0.1448 -0.11609 -0.098843 -0.087675 -0.0023848 -0.028514 -0.047462 -0.14624 -0.081031 0.0021604 0.0027181 0.0051917 0.0016137 -0.20776
5.8594 -0.06005 -0.064348 0.031884 0.12756 0 0.13229 0.011791 0.047766 -0.015956 0.032837 -0.13004 10.51 0.015271 -0.1611 -0.12861 0.15719 -0.035496 -0.12172 -0.098362 0.024185 -0.040708 0.0070486 -0.079117 -0.038113 0.001927 0.004572 0.0054524 0.0013985 0.15755
5.8633 -0.067878 -0.068099 0.024619 0.18638 0 0.19033 -0.017729 0.032771 -0.046949 0.045278 -0.2217 10.607 0.0026303 -0.17166 -0.092629 0.16663 0.016514 -0.13806 -0.072474 0.07521 -0.044509 0.056693 -0.016982 -0.022338 0.0019458 0.0057257 0.0056302 0.0012319 0.47659
5.8672 -0.063301 -0.063561 -0.030046 0.059763 0 0.065228 -0.040541 -0.010244 -0.025548 0.0051891 -0.12474 10.707 -0.0059788 -0.17499 -0.037639 0.18124 0.020822 -0.12265 -0.022516 0.11872 -0.0030721 0.1004 0.024754 0.00055173 0.0022658 0.0056594 0.0053159 0.0012356 0.69215
5.8711 -0.04733 -0.051969 -0.090807 -0.15533 0 -0.14641 -0.055992 -0.059813 0.013016 -0.064583 0.054857 10.807 0.0051139 -0.13289 0.0094036 0.20267 0.0044155 -0.072882 0.030042 0.16652 0.068184 0.14525 0.055007 0.038464 0.0027152 0.0049843 0.0046255 0.0016026 0.86498
5.875 -0.030058 -0.039598 -0.11383 -0.29237 0 -0.28308 -0.06795 -0.093998 0.015657 -0.11996 0.15072 10.898 0.045857 -0.028022 0.030232 0.22936 0.016885 0.002574 0.06637 0.22825 0.1437 0.19783 0.097013 0.093264 0.0030061 0.0049097 0.0041647 0.0023296 1.1039
5.8789 -0.022753 -0.033043 -0.085201 -0.24329 0 -0.24186 -0.082459 -0.10235 -0.043252 -0.12812 0.060591 10.974 0.08266 -0.0026261 0.067572 0.24045 0.087727 0.032708 0.097356 0.26071 0.16607 0.25526 0.16755 0.14442 0.0029665 0.0062908 0.0044698 0.0031721 1.4643
5.8828 -0.028839 -0.034352 -0.029507 -0.042592 0 -0.056151 -0.10341 -0.088846 -0.13887 -0.091511 -0.17789 11.039 0.090372 0.039981 0.068873 0.26012 0.1983 0.075508 0.10458 0.34268 0.18169 0.31186 0.26029 0.16615 0.0027048 0.0089572 0.0054399 0.0038544 1.8889
5.8867 -0.041243 -0.039671 0.010473 0.15843 0 0.13156 -0.12766 -0.066679 -0.21325 -0.045344 -0.4143 11.105 0.08112 0.050453 0.056411 0.25665 0.29148 0.090862 0.1115 0.38792 0.17222 0.34457 0.34563 0.16577 0.0025267 0.011781 0.00633 0.0043038 2.2293
5.8906 -0.048316 -0.042411 0.0062619 0.20784 0 0.18004 -0.14423 -0.049519 -0.21863 -0.030133 -0.49436 11.174 0.074103 0.037986 0.038857 0.23952 0.31266 0.052481 0.12035 0.3884 0.17146 0.34905 0.38829 0.17194 0.0026472 0.013412 0.0063663 0.0046727 2.3325
5.8945 -0.043402 -0.038497 -0.036295 0.069622 0 0.057208 -0.14076 -0.0436 -0.15275 -0.059903 -0.37077 11.239 0.10178 0.05651 0.019583 0.25097 0.25078 -0.066482 0.11982 0.38731 0.26346 0.33271 0.37051 0.24032 0.0029655 0.013154 0.0054431 0.0051464 2.1349
5.8984 -0.03014 -0.029768 -0.083246 -0.14969 0 -0.13695 -0.11381 -0.044253 -0.059441 -0.11065 -0.13498 11.29 0.095425 -0.037473 0.034797 0.22513 0.14716 -0.040179 0.086337 0.31743 0.20418 0.31747 0.30434 0.15407 0.0031473 0.011379 0.0042607 0.0057436 1.7042
5.9023 -0.019313 -0.02287 -0.098816 -0.28392 0 -0.24906 -0.074123 -0.03931 0.0043113 -0.13848 0.052396 11.325 0.063004 -0.093436 -0.0034305 0.20007 0.064776 -0.015268 0.060748 0.26041 0.18254 0.29546 0.22313 0.09668 0.002968 0.0092168 0.0037654 0.0062995 1.201
5.9063 -0.020042 -0.024319 -0.071639 -0.23447 0 -0.19107 -0.040353 -0.018646 0.0091411 -0.11392 0.080639 11.354 0.017785 -0.13008 -0.065762 0.17982 0.041351 -0.030913 0.038796 0.21017 0.14353 0.26117 0.15796 0.060747 0.002583 0.0077379 0.0043823 0.006614 0.7841
5.9102 -0.032594 -0.035289 -0.022127 -0.043287 0 -0.0075935 -0.024886 0.015925 -0.028149 -0.045782 -0.031331 11.384 -0.027444 -0.16437 -0.11926 0.16034 0.062585 -0.095994 0.0080292 0.15955 0.05623 0.21236 0.11637 0.029417 0.0024254 0.0072406 0.0057049 0.0065859 0.51874
5.9141 -0.04838 -0.050078 0.013436 0.1426 0 0.15917 -0.023821 0.048815 -0.060251 0.024398 -0.15423 11.413 -0.058746 -0.18018 -0.12248 0.1064 0.076401 -0.12025 -0.079107 0.10985 0.017191 0.15592 0.080046 -0.026518 0.0027864 0.0071383 0.0068674 0.0062036 0.35043
5.918 -0.056711 -0.059648 0.0098941 0.18503 0 0.17918 -0.020805 0.060788 -0.046132 0.053597 -0.15191 11.427 -0.076536 -0.22024 -0.11429 0.050791 0.036843 -0.13852 -0.13395 0.056047 -0.031171 0.13361 0.023631 -0.085224 0.0034798 0.006521 0.0072222 0.0054507 0.16373
5.9219 -0.052729 -0.057894 -0.028376 0.058205 0 0.034683 -0.0022636 0.044733 0.018196 0.029979 0.010117 11.417 -0.09058 -0.26272 -0.11951 0.041134 -0.056899 -0.14288 -0.1726 0.012353 -0.01923 0.08577 -0.060015 -0.13284 0.0039474 0.0049454 0.0067317 0.0042889 -0.11465
5.9258 -0.040493 -0.046095 -0.07094 -0.13581 0 -0.16561 0.029468 0.013745 0.096352 -0.018544 0.23483 11.392 -0.095329 -0.29782 -0.12336 0.057442 -0.15714 -0.14999 -0.19999 -0.016199 0.010314 0.034309 -0.14872 -0.16853 0.0037504 0.0028326 0.0058221 0.0027786 -0.44508
5.9297 -0.029388 -0.032157 -0.084256 -0.24795 0 -0.26875 0.057337 -0.0074906 0.13729 -0.046674 0.36634 11.376 -0.079055 -0.31804 -0.093572 0.048996 -0.20281 -0.18878 -0.21876 -0.027786 -0.03683 0.035964 -0.2039 -0.19669 0.0029911 0.0011648 0.0049533 0.0012096 -0.69228
5.9336 -0.027049 -0.025029 -0.057441 -0.19522 0 -0.19377 0.06429 -0.0028789 0.11165 -0.027593 0.30914 11.389 -0.070144 -0.25982 -0.12352 0.072276 -0.16576 -0.14434 -0.21413 -0.049696 -0.04847 0.038622 -0.19807 -0.19333 0.0022494 0.00073729 0.0043448 5.0394e-05 -0.71965
5.9375 -0.034162 -0.028398 -0.011486 -0.020711 0 0.0061652 0.047892 0.020203 0.03324 0.025617 0.10145 11.429 -0.069987 -0.2272 -0.116 0.093939 -0.072123 -0.12504 -0.18395 0.021908 -0.0085075 0.059359 -0.13532 -0.16676 0.0020738 0.0015748 0.0040354 -0.00031436 -0.48787
5.9414 -0.044631 -0.038353 0.015853 0.14173 0 0.18242 0.021116 0.035522 -0.049656 0.069559 -0.1142 11.471 -0.072015 -0.19907 -0.13213 0.10065 0.017748 -0.12792 -0.14868 0.082617 0.016816 0.089978 -0.048432 -0.15004 0.002506 0.0029753 0.004073 0.00013706 -0.079845
[truncated: 1,658,762 more chars]
