# Supplementary material for: Dataset from dynamic shake-table testing of five full-scale single leaf and cavity URM walls subjected to out-of-plane two-way bending
Source: Data Brief. 2019 Mar 20;24:103854. doi: 10.1016/j.dib.2019.103854 (PMC6480314; doi:10.1016/j.dib.2019.103854)
Supplement: Multimedia component 2 [file mmc2.zip › DATA/CS-000-RF/Test15.txt]

0 0.012199 0.009495 0.0077062 -0.0022152 0 -0.00016057 0.0114 0.0072588 0.010817 0.0040505 0.012148 0.47854 -0.18731 -0.054623 -0.021284 -0.080151 -0.055915 -0.15662 -0.11335 -0.040311 0.075225 -0.037446 -0.057281 0.027774 0.0026531 0.0032303 0.0048292 0.0018 -0.16433
0.003906 0.010048 0.010385 0.013269 0.008483 0 0.007193 0.0040466 0.0050841 -0.00091476 0.0028954 -0.014647 0.56336 -0.18804 -0.035175 0.013937 -0.080938 -0.041664 -0.1174 -0.076243 -0.039753 0.11034 -0.02303 -0.036873 0.040178 0.002566 0.0035517 0.0046787 0.0018737 -0.053442
0.007813 0.0062026 0.0090668 0.010908 0.021576 0 0.015321 -0.0017738 0.0016271 -0.012965 0.0036734 -0.037992 0.64521 -0.16603 -0.010188 0.037562 -0.091302 -0.026999 -0.092015 -0.041094 -0.057522 0.1196 -0.0072223 -0.020241 0.062619 0.0019716 0.0036713 0.0044307 0.0018814 0.049041
0.011719 0.0022219 0.0061334 -0.0025129 0.02422 0 0.014585 -0.0054799 -0.0030984 -0.019762 0.0028071 -0.043452 0.72385 -0.1244 0.046735 0.015606 -0.10004 -0.01736 -0.19309 -0.045175 -0.051779 0.05711 0.031811 -0.012121 0.11333 0.0012144 0.00357 0.0043249 0.0018274 0.11823
0.015625 -0.00035669 0.0033563 -0.019068 0.010356 0 0.0023569 -0.0071446 -0.0080084 -0.017976 -0.0019302 -0.027856 0.80525 -0.13953 -0.0056651 0.02128 -0.091281 -0.016137 -0.12597 -0.022593 -0.081985 0.13327 0.0071244 -0.012325 0.11885 0.00073255 0.0033277 0.0046076 0.001743 0.14163
0.019531 -0.0015025 0.0016544 -0.026916 -0.01249 0 -0.013874 -0.0069911 -0.011811 -0.0097529 -0.0090771 -0.0032078 0.89578 -0.15379 -0.01396 0.042725 -0.10022 -0.021867 -0.13428 -0.011244 -0.075256 0.12385 0.0089947 -0.015947 0.10231 0.00073992 0.0030616 0.0052634 0.0016604 0.13117
0.023438 -0.0025979 0.00020879 -0.020779 -0.027909 0 -0.022062 -0.0056627 -0.01352 -0.0017773 -0.014138 0.011785 0.99532 -0.15651 -0.014869 0.056096 -0.10891 -0.028644 -0.1223 0.0042692 -0.056673 0.10166 0.021801 -0.017372 0.10778 0.0010819 0.0028932 0.0059141 0.0015984 0.11595
0.027344 -0.0048691 -0.0023923 -0.0059597 -0.024197 0 -0.015816 -0.0045727 -0.012545 -0.00023661 -0.013314 0.0063997 1.0963 -0.14569 -0.01588 0.063086 -0.10898 -0.030132 -0.081326 0.013028 -0.047865 0.090461 0.03552 -0.014656 0.1257 0.001371 0.0029096 0.0060419 0.0015482 0.12025
0.03125 -0.0079877 -0.0063145 0.0071337 -0.0051521 0 -0.00053609 -0.0053068 -0.0089314 -0.005815 -0.0072801 -0.013409 1.1897 -0.12729 0.0023629 0.093428 -0.097452 -0.024471 -0.090021 -0.02999 -0.078982 0.075359 0.040455 -0.010386 0.084301 0.0012955 0.0030968 0.0054152 0.0014696 0.14596
0.035156 -0.010331 -0.010033 0.01189 0.012323 0 0.010447 -0.0082474 -0.0038574 -0.013267 -0.0013034 -0.030023 1.2717 -0.134 0.073393 0.038039 -0.11754 -0.015981 -0.087683 -0.0022278 -0.044193 0.083344 0.032783 -0.0084638 0.10512 0.00086178 0.003299 0.0043599 0.0013184 0.17486
0.039063 -0.010677 -0.011848 0.0093717 0.012606 0 0.0070182 -0.011874 0.00032489 -0.016126 -0.00099811 -0.028916 1.3448 -0.10673 0.063626 0.069916 -0.08762 -0.011806 -0.065797 -0.0033338 -0.047319 0.11503 0.012534 -0.010038 0.081198 0.00038219 0.0032809 0.0035874 0.0011054 0.18776
0.042969 -0.0096028 -0.011767 0.004703 -0.0048907 0 -0.0087929 -0.013842 0.0012107 -0.012312 -0.0072369 -0.010621 1.4131 -0.081675 0.049398 0.11833 -0.057695 -0.015942 -0.054265 -0.020154 -0.06099 0.11858 -0.0017685 -0.012554 0.058851 0.00022661 0.0028997 0.003656 0.00093543 0.18215
0.046875 -0.0091119 -0.011694 0.0010058 -0.025278 0 -0.024188 -0.01312 -0.0018938 -0.005562 -0.015001 0.010256 1.4784 -0.085416 0.091111 0.10802 -0.072237 -0.025655 -0.075887 -0.032119 -0.05359 0.058032 0.0031949 -0.012627 0.073223 0.00053925 0.0022625 0.004505 0.00097097 0.17263
0.050781 -0.010791 -0.01359 -0.0026729 -0.031683 0 -0.026455 -0.011102 -0.0071691 -0.0015926 -0.017637 0.017738 1.5404 -0.0322 0.03591 0.050515 -0.077243 -0.033546 -0.093391 -0.029235 -0.031049 0.015883 0.00031024 -0.0096174 0.0061676 0.0011456 0.0017163 0.0054876 0.0013176 0.17603
0.054688 -0.014262 -0.017425 -0.0083703 -0.020342 0 -0.013978 -0.010429 -0.011537 -0.002877 -0.012896 0.0075729 1.6011 -0.058796 0.034139 0.038482 -0.071226 -0.03363 -0.054608 -0.018515 -0.059343 0.021979 0.02339 -0.0061869 0.008047 0.001709 0.0016292 0.0059128 0.0019129 0.19709
0.058594 -0.017432 -0.020996 -0.015661 -0.0034515 0 0.002233 -0.012535 -0.013147 -0.0069934 -0.0051921 -0.010482 1.6656 -0.04818 0.053776 0.031684 -0.05835 -0.02617 -0.046825 0.0056686 -0.056437 0.037929 0.017045 -0.0053198 0.024686 0.0019902 0.0021116 0.0056316 0.0025194 0.22808
0.0625 -0.018263 -0.021821 -0.021863 0.0025468 0 0.0078771 -0.016308 -0.012832 -0.0097468 -0.0018152 -0.022376 1.7377 -0.0076799 0.074856 0.024307 -0.042596 -0.017055 -0.08261 0.028786 -0.019906 0.04704 -0.0062248 -0.0069679 0.029571 0.0019922 0.0029027 0.0051369 0.0028505 0.25989
0.066406 -0.016397 -0.019262 -0.025221 -0.0079302 0 -0.002557 -0.019202 -0.013054 -0.0095761 -0.0064478 -0.022173 1.8154 -0.019904 0.076549 0.028026 -0.029496 -0.012387 -0.13478 0.019196 0.0066154 0.038881 0.010487 -0.0078557 0.0022861 0.001894 0.0035389 0.0050767 0.0027518 0.29078
0.070313 -0.013189 -0.014859 -0.026638 -0.025019 0 -0.021267 -0.019626 -0.015266 -0.0087921 -0.015907 -0.01615 1.8901 -0.04145 0.070598 0.010328 -0.0090381 -0.013216 -0.11402 0.0060673 0.020374 0.010589 -0.031549 -0.004677 -0.024104 0.0018664 0.00369 0.0056265 0.0023046 0.32317
0.074219 -0.010339 -0.010759 -0.027585 -0.032945 0 -0.033702 -0.018189 -0.018313 -0.010692 -0.023025 -0.01573 1.9547 -0.037048 0.093597 0.017574 0.011529 -0.015126 -0.036596 -0.0094717 0.010187 -0.00077955 -0.018733 0.0026059 -0.024948 0.0019503 0.003407 0.0063113 0.0017764 0.35367
0.078125 -0.0085583 -0.0079483 -0.026962 -0.024224 0 -0.030284 -0.016656 -0.019553 -0.015789 -0.022875 -0.026367 2.01 -0.03027 0.10258 0.020058 0.023363 -0.012832 0.018369 -0.026709 0.0054476 -0.0038976 0.0012456 0.010733 -0.0027492 0.002086 0.0030803 0.0064499 0.0014526 0.36938
0.082031 -0.0074557 -0.0060191 -0.021453 -0.005563 0 -0.013519 -0.015927 -0.017643 -0.02104 -0.016621 -0.042432 2.0645 -0.031181 0.078462 0.005417 0.026194 -0.0054402 0.0087139 -0.047541 0.019839 -0.0019111 -0.0026676 0.016337 0.024663 0.0022208 0.0031396 0.0058064 0.0014688 0.35695
0.085938 -0.0064433 -0.0043687 -0.0098981 0.0089267 0 0.004703 -0.015318 -0.014099 -0.022684 -0.0097836 -0.052009 2.125 0.00099085 0.084302 0.025133 0.049944 0.0024018 0.0050604 -0.085292 0.01395 0.027388 -0.0010584 0.018969 -0.021634 0.002358 0.0037235 0.0048302 0.0017544 0.3159
0.089844 -0.0055003 -0.0032549 0.0032272 0.0099105 0 0.012524 -0.013825 -0.011894 -0.019637 -0.007029 -0.046716 2.1896 0.02002 0.062415 0.0045223 0.041489 0.0043497 0.049425 -0.054892 0.043217 0.048669 -0.019745 0.0208 0.009837 0.0025004 0.004567 0.0042543 0.0021115 0.26173
0.09375 -0.0049865 -0.003442 0.010219 -0.00060608 0 0.0064266 -0.011718 -0.012352 -0.014155 -0.0085204 -0.028029 2.2486 0.0025636 0.065814 -0.0032487 0.036003 -0.0023769 0.027879 -0.047479 0.040676 0.032363 -0.027081 0.02341 0.0067937 0.0025829 0.0051828 0.0044304 0.0023621 0.21392
0.097656 -0.0048796 -0.0049196 0.0073074 -0.012774 0 -0.0073548 -0.010424 -0.013463 -0.0094217 -0.01079 -0.0055634 2.2954 -0.017027 0.069752 0.004874 0.048644 -0.014886 -0.011699 -0.055901 0.0221 -0.00070429 -0.024134 0.025203 -0.033431 0.0025086 0.0051907 0.0050254 0.0024597 0.17906
0.10156 -0.0044502 -0.006314 -0.00053942 -0.01756 0 -0.018124 -0.010626 -0.011485 -0.0067308 -0.01051 0.010176 2.3351 0.017825 0.022298 0.015977 0.088762 -0.027156 0.036081 -0.041413 0.031623 -0.0098099 -0.023155 0.022399 -0.077454 0.0022791 0.0045582 0.0053592 0.002491 0.14521
0.10547 -0.0028364 -0.0058704 -0.0030798 -0.012536 0 -0.018025 -0.010735 -0.004473 -0.004881 -0.0071363 0.014412 2.3809 -0.027763 0.0094662 0.015238 0.062127 -0.034705 0.02999 -0.058333 0.0080814 -0.026987 -0.046942 0.012804 -0.078461 0.0020687 0.0035972 0.0050503 0.0025759 0.092838
0.10938 8.8163e-05 -0.0030857 0.0056482 -0.0013689 0 -0.0064754 -0.0077644 0.0055929 -0.0018433 -0.0022672 0.0097703 2.4414 -0.027162 0.03242 0.0008359 0.032498 -0.037446 0.057575 -0.071726 0.0082597 -0.016929 -0.065747 -0.0014919 -0.052794 0.0021136 0.0027486 0.0043585 0.0027402 0.012147
0.11328 0.0035225 0.00076743 0.020711 0.01022 0 0.010239 -0.00010941 0.014142 0.0033685 0.0027693 0.0032582 2.5102 -0.029872 0.030742 -0.010316 0.013164 -0.038854 0.044601 -0.081106 0.018769 -0.002065 -0.070007 -0.015419 -0.044564 0.0024714 0.0023168 0.0039171 0.0028643 -0.08876
0.11719 0.006461 0.0038766 0.029687 0.017663 0 0.023149 0.010471 0.017627 0.010289 0.0080645 0.0016399 2.5697 -0.051767 -0.0050422 -0.01185 0.0095647 -0.042739 -0.025098 -0.089136 0.02161 0.0013876 -0.067994 -0.025208 -0.071741 0.0028816 0.0023301 0.0041287 0.0027593 -0.19084
0.12109 0.0085674 0.0056514 0.023658 0.018698 0 0.025991 0.019823 0.016173 0.017748 0.014002 0.0079596 2.6082 -0.050521 0.011622 -0.014466 0.015751 -0.050454 -0.0632 -0.10637 -0.021903 -0.020515 -0.10889 -0.031542 -0.11246 0.0029112 0.0025928 0.0048045 0.0023276 -0.27787
0.125 0.010283 0.0071602 0.0056143 0.013932 0 0.018952 0.024579 0.013074 0.024436 0.01971 0.020284 2.6324 -0.016908 -0.0023344 0.0068831 0.0050477 -0.060343 -0.045507 -0.10186 -0.034967 -0.05357 -0.10617 -0.038472 -0.12709 0.0023176 0.0028657 0.005367 0.0016879 -0.34399
0.12891 0.012103 0.0097657 -0.01182 0.0073912 0 0.0085627 0.024588 0.011887 0.028851 0.023343 0.032753 2.6649 -0.028528 -0.0046402 0.01411 0.0026913 -0.0692 -0.077605 -0.10937 -0.038584 -0.056358 -0.099813 -0.049102 -0.092861 0.0013201 0.0030369 0.0053904 0.001146 -0.39049
0.13281 0.01385 0.01341 -0.017294 0.0052449 0 0.0032835 0.0224 0.013841 0.029542 0.024007 0.038747 2.7249 -0.062103 -0.0038558 0.022118 0.007454 -0.074325 -0.12809 -0.12687 -0.048051 -0.035734 -0.10413 -0.062199 -0.052497 0.00050432 0.0031675 0.0049555 0.0010033 -0.41841
0.13672 0.014779 0.016406 -0.0099877 0.011466 0 0.0072032 0.020592 0.017522 0.026294 0.022929 0.035133 2.8118 -0.076246 -0.01757 0.05099 0.012289 -0.074912 -0.14121 -0.1461 -0.073417 -0.012053 -0.12518 -0.072965 -0.058892 0.00038827 0.003391 0.0045037 0.0013316 -0.42617
0.14063 0.014375 0.017015 0.0011918 0.023171 0 0.016458 0.019728 0.020496 0.021234 0.022154 0.025022 2.9049 -0.061465 -0.057358 0.044572 -0.0030401 -0.072303 -0.096953 -0.16723 -0.04401 -0.059184 -0.099336 -0.077204 -0.092739 0.00099772 0.0037522 0.0043749 0.0018925 -0.41355
0.14453 0.012981 0.015187 0.0069063 0.030921 0 0.02188 0.018785 0.021072 0.018021 0.022078 0.016309 2.9818 -0.053895 -0.057236 -0.001417 -0.0075996 -0.069087 -0.13259 -0.16108 -0.01814 -0.045276 -0.11686 -0.074914 -0.072705 0.001824 0.0041175 0.0044964 0.0022869 -0.38562
0.14844 0.01153 0.01263 0.0057085 0.025891 0 0.016659 0.017043 0.018918 0.01892 0.020768 0.015916 3.0373 -0.065227 -0.053981 -0.010608 -0.026586 -0.067417 -0.13851 -0.16261 -0.0062765 -0.043187 -0.12417 -0.069996 -0.058357 0.002221 0.0042437 0.0045099 0.0022395 -0.35025
0.15234 0.010665 0.011105 0.0036761 0.0086772 0 0.0029764 0.015033 0.014735 0.022208 0.016275 0.023756 3.0867 -0.082633 -0.048492 0.026095 -0.04492 -0.067361 -0.096826 -0.16165 -0.010473 -0.059259 -0.10488 -0.066519 -0.055159 0.0019136 0.0039678 0.0041795 0.0018029 -0.31159
0.15625 0.010188 0.010713 0.00684 -0.0089973 0 -0.0086627 0.013493 0.0098298 0.022904 0.0095688 0.031844 3.1502 -0.058859 -0.0023862 0.048868 0.005716 -0.066534 -0.080621 -0.092216 -0.024783 -0.029888 -0.074201 -0.065106 -0.011836 0.0011873 0.0033716 0.0036613 0.0013151 -0.26696
0.16016 0.0093932 0.0099272 0.014789 -0.013076 0 -0.0078542 0.011837 0.0058375 0.016988 0.0045161 0.030425 3.2346 -0.064384 -0.018234 0.1245 -0.017054 -0.061719 -0.10526 -0.11514 -0.010221 -0.026992 -0.07307 -0.062717 -0.03327 0.00060844 0.0027743 0.0033713 0.0011392 -0.21147
0.16406 0.0079063 0.0073258 0.021712 0.00024288 0 0.0062246 0.0083333 0.0041295 0.005532 0.0042334 0.016624 3.3275 -0.052603 -0.036752 0.11507 -0.018095 -0.051658 -0.10484 -0.10804 -0.012016 -0.033993 -0.080549 -0.055801 -0.035868 0.00053728 0.0025297 0.003593 0.0013863 -0.14591
0.16797 0.0060843 0.0032031 0.02287 0.019821 0 0.022861 0.0021445 0.0048243 -0.0054508 0.0073364 -0.0020418 3.4101 -0.04559 -0.054632 0.085104 -0.01357 -0.038815 -0.11762 -0.087518 -0.036963 -0.041923 -0.072549 -0.043813 -0.020209 0.00086402 0.0027683 0.0042085 0.0018388 -0.078912
0.17188 0.0045565 -0.00061153 0.019096 0.028256 0 0.027948 -0.0050368 0.0062659 -0.0098798 0.0084239 -0.013235 3.4743 -0.061354 -0.070472 0.097434 -0.025548 -0.028235 -0.17465 -0.077257 -0.073481 -0.040694 -0.034851 -0.030013 -0.0002464 0.0011797 0.0032917 0.0048033 0.002131 -0.02049
0.17578 0.0034323 -0.0025177 0.014778 0.01698 0 0.015756 -0.0099299 0.0059511 -0.0069674 0.0031185 -0.010341 3.5291 -0.052086 -0.061502 0.085299 -0.054806 -0.023965 -0.20272 -0.068073 -0.0035466 -0.004595 -0.017919 -0.019055 -0.033282 0.0011958 0.0037199 0.005033 0.0020382 0.026558
0.17969 0.0020788 -0.0026681 0.012224 -0.0058764 0 -0.0058495 -0.010591 0.0025605 -0.0019442 -0.0070108 0.0012645 3.591 -0.046166 -0.033747 0.046731 -0.039386 -0.025847 -0.18708 -0.070301 0.017487 -0.062674 -0.024548 -0.013633 -0.055376 0.0010127 0.0037827 0.0049044 0.0016501 0.068027
0.18359 -0.00025347 -0.002728 0.0090428 -0.022434 0 -0.021624 -0.0083183 -0.0027127 -0.001221 -0.014926 0.0083757 3.6691 -0.04634 -0.02277 0.022079 -0.03637 -0.029572 -0.14994 -0.079854 0.020725 -0.058041 -0.044157 -0.012912 -0.064564 0.00099922 0.0035197 0.0047246 0.0012986 0.11033
0.1875 -0.0036101 -0.0041876 0.0013307 -0.020767 0 -0.021422 -0.0063388 -0.0070866 -0.0064273 -0.014293 0.0015375 3.7589 -0.050415 -0.029847 0.03133 -0.044358 -0.030212 -0.12238 -0.092087 0.022618 0.0087063 -0.052879 -0.013723 -0.069877 0.001409 0.0032196 0.0047907 0.0013079 0.15133
0.19141 -0.0071953 -0.0069824 -0.011213 -0.0051057 0 -0.008278 -0.00646 -0.0087974 -0.012979 -0.0057832 -0.016042 3.8491 -0.052209 -0.035557 0.088969 -0.025977 -0.026297 -0.15289 -0.10006 0.037488 0.040109 -0.0097644 -0.013219 -0.090683 0.0020997 0.0031534 0.0051154 0.0017549 0.18014
0.19531 -0.010067 -0.0097492 -0.024189 0.0085638 0 0.0046787 -0.0072754 -0.0088949 -0.014558 0.0027828 -0.03054 3.932 -0.05307 -0.045109 0.0078645 -0.054524 -0.020838 -0.14501 -0.11027 0.029025 0.052114 -0.01476 -0.01083 -0.08247 0.0026128 0.0033343 0.0054244 0.0024136 0.18769
0.19922 -0.011936 -0.011302 -0.032589 0.0069974 0 0.0053992 -0.0060459 -0.010228 -0.0092392 0.0030814 -0.029283 4.0082 -0.069196 -0.085387 0.015718 -0.052852 -0.018356 -0.15797 -0.11984 0.00059759 0.046722 -0.030457 -0.0082071 -0.11366 0.0025453 0.0035183 0.0054038 0.002909 0.17835
0.20313 -0.013251 -0.011737 -0.035279 -0.009155 0 -0.0075902 -0.002411 -0.014378 -0.0014973 -0.0062635 -0.012173 4.0816 -0.090676 -0.10916 0.044534 -0.057173 -0.020576 -0.1755 -0.11551 -0.0004326 0.040355 -0.044788 -0.0074648 -0.13373 0.0018885 0.0034397 0.0049609 0.0029645 0.17135
0.20703 -0.014558 -0.012123 -0.034806 -0.02714 0 -0.02503 0.00019195 -0.01959 0.0016525 -0.018454 0.0073619 4.1528 -0.10841 -0.086339 0.044483 -0.081143 -0.024665 -0.17786 -0.094546 0.041174 0.042191 -0.051561 -0.00914 -0.11356 0.0010488 0.0030659 0.0042847 0.0025687 0.18904
0.21094 -0.015902 -0.013337 -0.033058 -0.034043 0 -0.035259 -0.0025947 -0.02206 -0.003375 -0.024726 0.013018 4.2186 -0.11502 -0.039356 0.045115 -0.04673 -0.025576 -0.12928 -0.091501 0.025893 0.036898 -0.060346 -0.011339 -0.10066 0.00054458 0.0026362 0.0036848 0.0019574 0.24117
0.21484 -0.016952 -0.015393 -0.028405 -0.027355 0 -0.033295 -0.011425 -0.019651 -0.01406 -0.022149 -0.0010388 4.2771 -0.10994 -0.0083033 0.034479 -0.067255 -0.020371 -0.082224 -0.10275 0.0065948 0.04429 -0.049312 -0.010713 -0.12477 0.00063292 0.0024523 0.0033703 0.0014367 0.31769
0.21875 -0.017689 -0.017919 -0.018326 -0.015333 0 -0.023431 -0.021665 -0.014465 -0.024343 -0.01575 -0.025356 4.3321 -0.093992 0.0084655 0.025778 -0.071825 -0.010686 -0.081474 -0.117 0.012231 0.055856 -0.033015 -0.0047035 -0.12235 0.001157 0.0026141 0.0033479 0.0011801 0.39562
0.22266 -0.018797 -0.021 -0.0048305 -0.008593 0 -0.014505 -0.026944 -0.011542 -0.029529 -0.013313 -0.042749 4.3896 -0.070552 -0.015349 0.039899 -0.065172 -0.0013226 -0.11304 -0.13047 0.040438 0.065858 -0.020244 0.0064641 -0.098314 0.0017071 0.0029447 0.0034881 0.0011448 0.45405
0.22656 -0.02119 -0.02519 0.0041768 -0.011771 0 -0.012936 -0.024817 -0.014592 -0.029117 -0.018145 -0.041734 4.4508 -0.045555 -0.11515 0.10122 -0.07757 0.0036438 -0.13919 -0.14084 0.076 0.069315 -0.019432 0.019559 -0.081915 0.0019413 0.0031673 0.0036685 0.0011606 0.48658
0.23047 -0.025067 -0.030571 0.00074816 -0.022068 0 -0.019129 -0.019165 -0.022681 -0.025898 -0.026697 -0.024921 4.5092 -0.067368 -0.080102 0.06795 -0.086576 0.003893 -0.14889 -0.12758 0.03884 0.14293 -0.026566 0.030339 -0.086873 0.001812 0.0031637 0.0038623 0.0011105 0.50364
0.23438 -0.029479 -0.035965 -0.014991 -0.033735 0 -0.028813 -0.016934 -0.030987 -0.023256 -0.032777 -0.0062254 4.556 -0.057118 -0.055177 0.066678 -0.069111 0.0027551 -0.10717 -0.12614 0.060192 0.1594 -0.013169 0.0365 -0.10761 0.0015453 0.0030713 0.0041164 0.0010495 0.52537
0.23828 -0.032972 -0.039476 -0.033137 -0.042605 0 -0.036814 -0.0222 -0.034967 -0.02347 -0.033675 -4.3616e-05 4.5899 -0.063897 -0.070857 0.07772 -0.054219 0.0044779 -0.09388 -0.12144 0.078551 0.1464 -0.015414 0.039343 -0.11107 0.0014171 0.0031362 0.0044599 0.001155 0.57042
0.24219 -0.03476 -0.040094 -0.041852 -0.04693 0 -0.040119 -0.03302 -0.034105 -0.02764 -0.032143 -0.011254 4.6198 -0.096047 -0.11709 0.085467 -0.053729 0.011259 -0.11795 -0.10573 0.076515 0.13188 -0.032601 0.042686 -0.090821 0.0015203 0.0034719 0.0048356 0.0015488 0.64634
0.24609 -0.035305 -0.038783 -0.038114 -0.046122 0 -0.038973 -0.043666 -0.03193 -0.03578 -0.032843 -0.033073 4.6564 -0.081683 -0.094306 0.073922 -0.050695 0.022088 -0.044663 -0.081349 0.1196 0.16001 0.014155 0.049709 -0.09144 0.0017039 0.0039536 0.005111 0.0021499 0.74505
0.25 -0.035713 -0.037757 -0.030848 -0.040786 0 -0.036358 -0.049638 -0.032609 -0.04614 -0.03743 -0.052993 4.7013 -0.10197 -0.065562 0.094004 -0.04354 0.033692 -0.0359 -0.063081 0.10035 0.20574 0.028472 0.060244 -0.062076 0.0017306 0.0043425 0.0051615 0.0026988 0.84475
0.25391 -0.036505 -0.038389 -0.032606 -0.034157 0 -0.036257 -0.050585 -0.037437 -0.054856 -0.043301 -0.061401 4.7433 -0.12098 -0.042176 0.12617 -0.030137 0.042521 -0.050791 -0.06494 0.11901 0.21683 0.03124 0.070826 -0.025326 0.0015197 0.0045099 0.0049626 0.002945 0.91817
0.25781 -0.036999 -0.039725 -0.047154 -0.031568 0 -0.040877 -0.048947 -0.044225 -0.057682 -0.046699 -0.056931 4.7682 -0.12829 -0.022845 0.13386 -0.021565 0.046533 -0.05986 -0.076479 0.15059 0.21181 0.039246 0.077517 -0.0040822 0.0012655 0.0045419 0.0046212 0.0028343 0.94482
0.26172 -0.03594 -0.039175 -0.064846 -0.036168 0 -0.048059 -0.046617 -0.049562 -0.053363 -0.046358 -0.046074 4.7721 -0.12048 -0.0063689 0.08616 -0.028104 0.04611 -0.038301 -0.081015 0.14887 0.22136 0.065176 0.079119 -0.017417 0.0013062 0.0046307 0.0043207 0.0025272 0.92124
0.26563 -0.032844 -0.034951 -0.070645 -0.044327 0 -0.051364 -0.043488 -0.051386 -0.045578 -0.043855 -0.038445 4.7673 -0.13962 -0.036294 0.12477 0.0033405 0.043766 -0.043391 -0.054886 0.13115 0.22742 0.045967 0.078004 -0.0017961 0.0018189 0.0048659 0.0042131 0.0022352 0.86316
0.26953 -0.028799 -0.028117 -0.057647 -0.046678 0 -0.044361 -0.039004 -0.049661 -0.040729 -0.040955 -0.040835 4.7722 -0.1376 -0.035922 0.094412 -0.014434 0.042584 -0.11047 -0.050726 0.13632 0.22324 0.036451 0.077887 -0.042097 0.0025929 0.0051348 0.0043301 0.0020365 0.79696
0.27344 -0.025946 -0.0223 -0.033641 -0.036109 0 -0.026956 -0.034212 -0.045316 -0.042594 -0.037555 -0.05293 4.7952 -0.11624 -0.012278 0.10229 -0.04091 0.043881 -0.11137 -0.0537 0.12578 0.23227 0.031526 0.080505 -0.046453 0.0031129 0.0052261 0.0045774 0.0018529 0.74512
0.27734 -0.026024 -0.021194 -0.014726 -0.016235 0 -0.008296 -0.031348 -0.039285 -0.048467 -0.032774 -0.066723 4.8265 -0.092222 0.0030328 0.15495 -0.053678 0.045564 -0.049769 -0.060803 0.10089 0.24977 0.027696 0.084068 -0.013079 0.0029465 0.0050339 0.0048117 0.0016019 0.71481
0.28125 -0.029172 -0.025874 -0.011986 -0.0013428 0 -0.0020759 -0.031224 -0.03269 -0.050819 -0.027586 -0.070471 4.8457 -0.10893 -0.068391 0.14683 -0.03814 0.042842 -0.083103 -0.081037 0.10986 0.23568 0.021331 0.084661 -0.042831 0.0021479 0.0046648 0.0049417 0.001352 0.6966
0.28516 -0.033907 -0.034085 -0.023183 -0.0056824 0 -0.01622 -0.03166 -0.027377 -0.043682 -0.025219 -0.05594 4.8388 -0.10462 -0.012029 0.069733 -0.048933 0.031622 -0.10226 -0.092759 0.10159 0.22156 -0.0077264 0.079266 -0.057361 0.0013112 0.0043482 0.0049732 0.0012966 0.67369
0.28906 -0.038211 -0.041929 -0.036212 -0.030482 0 -0.044921 -0.029362 -0.025352 -0.028283 -0.028002 -0.02498 4.8098 -0.099264 -0.014768 0.08577 -0.047619 0.012488 -0.12697 -0.082018 0.088339 0.18349 -0.017014 0.067892 -0.049977 0.0011557 0.0042399 0.004969 0.0015508 0.63506
0.29297 -0.040802 -0.046458 -0.040128 -0.060748 0 -0.070672 -0.023741 -0.027128 -0.012767 -0.033859 0.0095401 4.7769 -0.092805 -0.030048 0.12759 -0.040974 -0.0080633 -0.12859 -0.075773 0.058022 0.1566 -0.016109 0.053393 -0.035369 0.0019341 0.0043046 0.0049682 0.0019816 0.58409
0.29688 -0.041674 -0.047205 -0.033577 -0.076079 0 -0.076306 -0.018492 -0.030729 -0.0059842 -0.036934 0.030577 4.7572 -0.080911 -0.0066006 0.12504 -0.044016 -0.02089 -0.088451 -0.097921 0.0078452 0.16716 -0.01585 0.039617 -0.032592 0.0031644 0.0043818 0.0049428 0.0022753 0.53781
0.30078 -0.041686 -0.045796 -0.024104 -0.066989 0 -0.058192 -0.018655 -0.032917 -0.010713 -0.032865 0.027924 4.7526 -0.037874 -0.010582 0.13904 -0.10646 -0.02014 -0.084321 -0.12802 0.015963 0.14233 0.0010467 0.029642 -0.0815 0.0039636 0.0043623 0.0048332 0.002214 0.51811
0.30469 -0.041695 -0.044351 -0.020659 -0.042656 0 -0.029732 -0.025628 -0.031957 -0.022072 -0.023918 0.0054875 4.7499 -0.054585 0.015152 0.14294 -0.088432 -0.0073895 -0.10156 -0.13335 0.044077 0.12603 -0.020626 0.025242 -0.081864 0.0037569 0.0043037 0.0046282 0.0019037 0.54002
0.30859 -0.041952 -0.04405 -0.026738 -0.023142 0 -0.011656 -0.035204 -0.029368 -0.032143 -0.018355 -0.021394 4.731 -0.062446 0.025885 0.11694 -0.068386 0.0095571 -0.10714 -0.11264 0.051232 0.14423 -0.035403 0.027287 -0.092652 0.0027697 0.0043751 0.0044125 0.0017058 0.60391
0.3125 -0.042143 -0.044728 -0.039298 -0.02282 0 -0.016417 -0.041068 -0.028766 -0.036411 -0.023557 -0.037393 4.6864 -0.054828 0.011201 0.082594 -0.06267 0.022554 -0.098081 -0.083586 0.053173 0.17238 -0.031028 0.036092 -0.10735 0.0018519 0.0046849 0.00433 0.001906 0.69579
0.31641 -0.041913 -0.045417 -0.052421 -0.039286 0 -0.03905 -0.040681 -0.032661 -0.036564 -0.038873 -0.038726 4.6195 -0.061635 -0.021287 0.096588 -0.055089 0.029104 -0.08951 -0.083425 0.10778 0.1439 -0.011599 0.051179 -0.07569 0.0017474 0.0051516 0.0044893 0.0024236 0.79558
0.32031 -0.041374 -0.045203 -0.061336 -0.056837 0 -0.061646 -0.037852 -0.04021 -0.037909 -0.055124 -0.035273 4.5411 -0.085715 0.025166 0.087933 -0.070949 0.033593 -0.076617 -0.084975 0.098042 0.15419 -0.013108 0.070793 -0.055988 0.0024327 0.0055429 0.004883 0.0028587 0.8881
0.32422 -0.041147 -0.043828 -0.064003 -0.060644 0 -0.067597 -0.039256 -0.048056 -0.04438 -0.061895 -0.041205 4.4597 -0.089297 0.041378 0.099579 -0.067579 0.042786 -0.06723 -0.054356 0.10522 0.12207 -0.010919 0.091905 -0.008203 0.0031206 0.00566 0.005384 0.0028543 0.96938
0.32813 -0.041861 -0.041784 -0.060889 -0.048979 0 -0.054151 -0.04809 -0.053382 -0.055493 -0.056345 -0.061762 4.3765 -0.072639 0.050014 0.11298 -0.061579 0.059362 -0.065434 -0.020218 0.12711 0.089859 -0.0080276 0.11094 0.014828 0.0029553 0.0055199 0.0058151 0.0024365 1.0436
0.33203 -0.04348 -0.039943 -0.054491 -0.033519 0 -0.03368 -0.060886 -0.056139 -0.067106 -0.045587 -0.087539 4.2877 -0.040169 0.061931 0.12027 -0.060145 0.078896 -0.069373 -0.0048413 0.15265 0.091581 -0.0030357 0.12497 -0.0045298 0.0018 0.0053798 0.0060386 0.0019969 1.1128
0.33594 -0.045052 -0.038935 -0.048587 -0.028558 0 -0.023274 -0.070451 -0.05832 -0.074503 -0.040384 -0.10159 4.1897 -0.005816 0.026583 0.16113 -0.027758 0.092777 -0.054133 -0.0091146 0.14284 0.13192 0.02829 0.13265 0.055409 0.00041073 0.0055665 0.0060103 0.0019167 1.1686
0.33984 -0.045202 -0.038661 -0.046132 -0.038931 0 -0.031248 -0.071991 -0.061153 -0.075121 -0.045831 -0.093707 4.0838 -0.01771 0.036875 0.15583 -0.0069125 0.094654 -0.056751 0.0029914 0.12978 0.12603 0.044127 0.13471 0.0497 -0.00017575 0.0062218 0.0057784 0.0021907 1.1935
0.34375 -0.043128 -0.03833 -0.046444 -0.056355 0 -0.050881 -0.066655 -0.063191 -0.069483 -0.057227 -0.069683 3.9756 -0.033709 0.041285 0.13662 0.013205 0.085163 -0.043356 0.0048939 0.12726 0.10013 0.039535 0.1334 0.056861 0.00048396 0.0071469 0.0054466 0.0024236 1.1722
0.34766 -0.039323 -0.037096 -0.044577 -0.066228 0 -0.065749 -0.059507 -0.061322 -0.060538 -0.064468 -0.047388 3.8706 -0.030312 0.026636 0.12781 0.026531 0.071184 -0.028275 -0.0011126 0.13108 0.073225 0.020866 0.13114 0.068676 0.0018678 0.0078805 0.005127 0.0022186 1.103
0.35156 -0.035351 -0.034832 -0.034981 -0.05886 0 -0.062307 -0.05443 -0.05377 -0.052086 -0.060652 -0.042357 3.7696 0.012736 -0.008404 0.15509 0.020981 0.060316 -0.044791 -0.0020011 0.13001 0.065839 0.00073139 0.12873 0.046738 0.002934 0.0079877 0.0048983 0.0015916 1.0008
0.35547 -0.032722 -0.032347 -0.017354 -0.036684 0 -0.040334 -0.051037 -0.042194 -0.046742 -0.047307 -0.054789 3.6666 0.010072 0.0066151 0.16431 0.04705 0.054997 -0.064084 0.014913 0.15041 0.055618 0.0075257 0.12423 0.075018 0.0029815 0.0073786 0.0047804 0.0010075 0.88617
0.35938 -0.031756 -0.03074 0.00084789 -0.012807 0 -0.013639 -0.046133 -0.030866 -0.044141 -0.032293 -0.068874 3.551 0.004028 -0.0069695 0.15511 0.052112 0.050842 -0.023819 -0.00072454 0.13607 0.048715 -0.014123 0.11377 0.020562 0.0021754 0.0064224 0.0047329 0.00098665 0.77181
0.36328 -0.031419 -0.030369 0.0088834 -0.0022568 0 -0.00033758 -0.03757 -0.023611 -0.040756 -0.023005 -0.065384 3.4137 -0.001187 -0.013196 0.12795 0.060495 0.040434 0.014647 -0.025495 0.10578 0.03036 -0.039572 0.094296 -0.026159 0.0013187 0.00574 0.0046878 0.0016393 0.65673
0.36719 -0.03031 -0.030378 0.0014286 -0.011696 0 -0.0094233 -0.0264 -0.021144 -0.032281 -0.021021 -0.037489 3.2541 -0.0043828 -0.00069609 0.089037 0.081184 0.01963 0.011759 -0.048613 0.073752 -0.0093728 -0.056282 0.066644 -0.026308 0.0011297 0.0057826 0.0045992 0.0025543 0.53317
0.37109 -0.027918 -0.029284 -0.016098 -0.034156 0 -0.033349 -0.015574 -0.020893 -0.017489 -0.022126 0.0029359 3.0832 -0.010259 -0.0049098 0.059476 0.095094 -0.0084189 -0.049891 -0.081631 0.05142 -0.077662 -0.070985 0.0364 -0.030158 0.0016831 0.0064888 0.0044775 0.0031361 0.39892
0.375 -0.024988 -0.026176 -0.03105 -0.052664 0 -0.052616 -0.0071657 -0.019177 -0.00038052 -0.020648 0.033705 2.9187 -0.022427 -0.017697 0.05646 0.069152 -0.034648 -0.048297 -0.07657 0.041803 -0.050576 -0.093515 0.01127 -0.060559 0.0024628 0.0072959 0.0043758 0.0030746 0.26352
0.37891 -0.022625 -0.021469 -0.033548 -0.051369 0 -0.049921 -0.0012401 -0.013904 0.011978 -0.013972 0.038893 2.7739 -0.026895 -0.0094412 0.05236 0.036496 -0.049971 -0.039326 -0.070291 0.037787 -0.029059 -0.091145 -0.0035273 -0.07906 0.002887 0.0075345 0.0043386 0.0025345 0.14332
0.38281 -0.021028 -0.016549 -0.024318 -0.027342 0 -0.023815 0.0028782 -0.0059063 0.014887 -0.0039863 0.020666 2.6478 -0.012948 0.0015571 0.044119 0.023034 -0.05144 -0.035235 -0.069373 0.041616 -0.021487 -0.080409 -0.0084163 -0.075803 0.0027779 0.006932 0.0043569 0.001938 0.051294
0.38672 -0.019153 -0.012657 -0.01338 0.005705 0 0.0089439 0.004982 0.0016693 0.010158 0.0047131 -0.0027609 2.524 0.025541 -0.010615 0.031193 0.048563 -0.044109 -0.039215 -0.073606 0.0543 -0.021133 -0.086738 -0.0086175 -0.049231 0.0023851 0.0058358 0.0043766 0.0015888 -0.0083963
0.39063 -0.015733 -0.010048 -0.010817 0.026025 0 0.025313 0.0041571 0.0053117 0.0048027 0.0079299 -0.011391 2.3815 0.025267 -0.015871 -0.021881 0.023979 -0.037112 -0.019851 -0.055482 0.029083 -0.05607 -0.094957 -0.0098943 -0.045226 0.0020444 0.0049637 0.0043558 0.0014918 -0.037163
0.39453 -0.01071 -0.0081248 -0.018007 0.019852 0 0.013857 0.00045383 0.0032989 0.0048206 0.0043192 0.0011062 2.2103 -0.010347 0.017525 -0.059802 0.024886 -0.036767 -0.064739 -0.049003 0.0091629 -0.020188 -0.088743 -0.014326 -0.064956 0.0018722 0.0048584 0.0043163 0.001483 -0.035758
0.39844 -0.0056452 -0.0062809 -0.027003 -0.0071713 0 -0.015518 -0.0042215 -0.0030493 0.0095448 -0.0037999 0.022594 2.0191 -0.043213 0.033606 -0.072646 0.022253 -0.04194 -0.11737 -0.024105 0.0088435 -0.0028181 -0.062018 -0.019428 -0.058581 0.0017811 0.0054739 0.0043314 0.001474 -0.003293
0.40234 -0.00257 -0.0045441 -0.028038 -0.033214 0 -0.03863 -0.0073972 -0.0098397 0.012048 -0.011541 0.032 1.8296 -0.057479 0.029027 -0.047147 0.005958 -0.04532 -0.14565 0.0186 0.016825 -0.0098834 -0.022859 -0.020971 -0.021251 0.0017137 0.0062235 0.0044514 0.0015401 0.056888
0.40625 -0.002258 -0.0034135 -0.017943 -0.036969 0 -0.036128 -0.008257 -0.012871 0.0057104 -0.014212 0.015978 1.6605 -0.054517 0.061652 0.042484 -0.017447 -0.03974 -0.12777 0.041432 -0.015555 0.049508 -0.00090805 -0.016741 0.00098599 0.0017768 0.0064452 0.0046333 0.0017865 0.13136
0.41016 -0.0035045 -0.0031606 -0.0021247 -0.014938 0 -0.0093342 -0.0082632 -0.010524 -0.0089427 -0.0105 -0.019985 1.5133 -0.062801 0.035755 0.023588 -0.015915 -0.02457 -0.087256 0.044282 0.01544 0.081197 -0.029301 -0.0080235 0.0086697 0.0021046 0.0059064 0.0047506 0.0021735 0.19865
0.41406 -0.00411 -0.0033939 0.010768 0.015369 0 0.020646 -0.0093504 -0.0051583 -0.023684 -0.0038548 -0.054625 1.3734 -0.11272 0.036684 -0.0083666 -0.027208 -0.006931 -0.085023 0.043024 0.021131 0.07557 -0.031564 0.0020005 0.024356 0.0026237 0.0049513 0.0046905 0.0025088 0.23938
0.41797 -0.0026846 -0.0033576 0.015903 0.029789 0 0.030358 -0.011643 -0.0014872 -0.029222 -0.00032781 -0.066126 1.2222 -0.15962 0.042944 -0.0083882 -0.040999 0.0034357 -0.1058 0.031387 -0.0063295 0.06602 -0.0044046 0.010907 0.047974 0.0030239 0.0042047 0.0044627 0.0026146 0.2463
0.42188 0.00033439 -0.002643 0.014867 0.017785 0 0.01359 -0.013282 -0.0027269 -0.023152 -0.0037531 -0.048189 1.0526 -0.1617 0.025931 0.046391 -0.044792 0.0016029 -0.12666 0.0051985 -0.0585 0.082556 0.038133 0.018112 0.073206 0.0030174 0.0041034 0.0042148 0.0024853 0.22589
0.42578 0.0032658 -0.0015801 0.012575 -0.0086937 0 -0.013522 -0.012607 -0.0075639 -0.01194 -0.01199 -0.014719 0.87241 -0.14851 -0.023048 0.054515 -0.043695 -0.0089178 -0.12654 -0.011346 -0.068632 0.098195 0.0063781 0.02372 0.062067 0.0026378 0.0046271 0.004122 0.0022716 0.19076
0.42969 0.0046848 -0.00092256 0.012352 -0.025603 0 -0.026383 -0.01016 -0.01085 -0.0050653 -0.01791 0.010716 0.69597 -0.13323 0.0089202 0.022424 -0.056455 -0.019413 -0.16337 -0.029681 -0.06254 0.10397 -0.002633 0.026818 0.024446 0.0022457 0.0053908 0.0042311 0.0021214 0.15005
0.43359 0.0044154 -0.0011462 0.013663 -0.017582 0 -0.013002 -0.0080623 -0.00791 -0.0066188 -0.015063 0.012776 0.53145 -0.12173 0.022825 0.044281 -0.041543 -0.02339 -0.1667 -0.051846 -0.056703 0.13453 -0.019622 0.025239 0.0038762 0.0021991 0.0059554 0.0043945 0.0020548 0.10514
0.4375 0.0032545 -0.0020192 0.013558 0.0088706 0 0.015805 -0.0072584 0.0011045 -0.011894 -0.00347 -0.0041608 0.37595 -0.11154 0.0058879 0.10583 -0.010008 -0.021936 -0.13393 -0.074693 -0.049432 0.1746 -0.045922 0.017138 0.010462 0.0025 0.0060829 0.0043722 0.0019945 0.052134
0.44141 0.0019571 -0.0027954 0.0095435 0.031125 0 0.03569 -0.0057756 0.01086 -0.011811 0.009801 -0.020004 0.22151 -0.09371 -0.0028554 0.11466 -0.012487 -0.022477 -0.10684 -0.09032 -0.026504 0.16954 -0.063957 0.0027854 0.035917 0.0027806 0.0057858 0.0040365 0.0018877 -0.01294
0.44531 0.00060948 -0.0028044 0.0013171 0.029846 0 0.029383 -0.00037119 0.015171 -0.0010225 0.016313 -0.015462 0.064734 -0.1074 0.020438 0.11897 -0.054599 -0.031997 -0.14312 -0.13197 -0.045514 0.16588 -0.082344 -0.015135 -0.0047596 0.0026659 0.0052301 0.0035139 0.0017623 -0.090279
0.44922 -0.0010897 -0.0019392 -0.009208 0.0052489 0 0.0010442 0.0096893 0.012317 0.017382 0.013425 0.011983 -0.090161 -0.12144 0.014366 0.082277 -0.07142 -0.050482 -0.16288 -0.15581 -0.10688 0.1141 -0.09341 -0.032924 -0.051654 0.0021588 0.0046302 0.0031266 0.001658 -0.17395
0.45313 -0.003158 -0.00072397 -0.018723 -0.023436 0 -0.027478 0.0206 0.0064925 0.034224 0.0064433 0.045509 -0.23749 -0.12045 0.0045753 0.079336 -0.071712 -0.070111 -0.17615 -0.15796 -0.13422 0.078445 -0.10981 -0.047627 -0.049437 0.0016569 0.0041955 0.0031534 0.0015427 -0.25026
0.45703 -0.0051157 -1.5475e-06 -0.02368 -0.03416 0 -0.034749 0.026244 0.003904 0.041088 0.0036107 0.062067 -0.3786 -0.10001 0.0087608 0.13281 -0.063167 -0.080872 -0.17925 -0.13936 -0.09355 0.093232 -0.13303 -0.057807 0.014376 0.0015685 0.0040784 0.0035897 0.00135 -0.29859
0.46094 -0.0064273 -0.00046457 -0.021979 -0.019835 0 -0.016811 0.023011 0.0070129 0.035863 0.0083881 0.050705 -0.52316 -0.093171 0.0070384 0.048451 -0.037742 -0.07793 -0.091649 -0.11007 -0.11368 0.072711 -0.11606 -0.06313 -0.0091537 0.0019004 0.0042876 0.0041146 0.0011206 -0.29805
0.46484 -0.0069929 -0.0022482 -0.014749 0.0067815 0 0.010462 0.012774 0.012199 0.023076 0.016106 0.021234 -0.68131 -0.089145 0.028973 0.0073462 -0.035031 -0.064811 -0.13497 -0.10818 -0.10996 0.019786 -0.11602 -0.063577 -0.042895 0.0022323 0.0046341 0.0043193 0.0010696 -0.23916
0.46875 -0.0070726 -0.0047718 -0.0065541 0.024066 0 0.024713 0.0012456 0.013012 0.0097589 0.018105 -0.0039147 -0.85415 -0.078384 0.039567 -0.0071198 -0.023974 -0.05007 -0.17941 -0.11582 -0.11039 -0.026623 -0.11143 -0.059036 -0.057541 0.0021168 0.0048186 0.0040337 0.001439 -0.13278
0.47266 -0.0067901 -0.0070009 -0.0026969 0.018596 0 0.014646 -0.0066927 0.0060277 0.00060907 0.0095882 -0.0080417 -1.0325 -0.060156 0.031203 -0.01712 -0.0024582 -0.040433 -0.17333 -0.11835 -0.10066 -0.057378 -0.10221 -0.049323 -0.034323 0.0015177 0.0046534 0.0034837 0.002228 -0.0067926
0.47656 -0.0059558 -0.0081264 -0.004969 -0.0052512 0 -0.011974 -0.010308 -0.006029 -0.0042392 -0.0059476 0.0062569 -1.2053 -0.037129 0.0056787 -0.051374 0.02152 -0.035969 -0.085062 -0.099627 -0.049697 -0.072237 -0.095645 -0.034366 0.042356 0.00085472 0.004246 0.0031321 0.0030733 0.11006
0.48047 -0.0045967 -0.0082887 -0.0096235 -0.029643 0 -0.035144 -0.012232 -0.016563 -0.0081271 -0.019572 0.019461 -1.3704 -0.012539 0.023457 -0.0086116 0.073509 -0.030905 -0.092357 -0.10108 -0.036484 -0.0031432 -0.0443 -0.014556 -0.034181 0.00060811 0.0039478 0.0033125 0.0034583 0.20579
0.48438 -0.0036273 -0.0087157 -0.010322 -0.03714 0 -0.038068 -0.014975 -0.020568 -0.014857 -0.024325 0.011536 -1.5359 0.016791 0.030218 -0.028757 0.076529 -0.019048 -0.1188 -0.088116 -0.021682 0.0054096 -0.019365 0.0086088 -0.022937 0.0008699 0.0040641 0.0039521 0.00312 0.28914
0.48828 -0.0046721 -0.010924 -0.0042976 -0.023371 0 -0.019396 -0.018559 -0.018389 -0.025735 -0.020571 -0.020964 -1.7113 0.04357 0.051227 -0.01899 0.080417 0.00061655 -0.11442 -0.064491 -0.0020025 -0.0048814 -0.006151 0.031974 0.00013494 0.0012814 0.0045622 0.004623 0.0022963 0.37578
0.49219 -0.0087999 -0.015414 0.0038563 0.00016351 0 0.0061259 -0.021406 -0.014812 -0.038235 -0.014981 -0.06096 -1.8965 0.056334 0.084801 0.050375 0.10209 0.022413 -0.076397 -0.037111 0.02523 -0.011157 0.0055106 0.051204 0.0016214 0.0014135 0.0050581 0.0048898 0.0015615 0.46908
0.49609 -0.015186 -0.020913 0.0050877 0.014489 0 0.018412 -0.022961 -0.014806 -0.047167 -0.014608 -0.083303 -2.0797 0.025718 0.066593 0.084329 0.092397 0.037561 -0.10695 -0.023457 0.063707 -0.022195 0.020339 0.062739 0.027547 0.0012061 0.0051228 0.004665 0.0013694 0.5533
0.5 -0.021113 -0.024948 -0.0061677 0.0067044 0 0.0063815 -0.024824 -0.019767 -0.048044 -0.021387 -0.073785 -2.2482 -0.014179 0.12204 0.042818 0.045087 0.040123 -0.068548 -0.0065402 0.073176 -0.026111 0.024863 0.066163 0.046842 0.0010281 0.0046567 0.0042662 0.0017049 0.60565
0.50391 -0.023651 -0.025469 -0.025934 -0.020407 0 -0.023862 -0.029034 -0.027063 -0.040713 -0.031249 -0.039916 -2.401 -0.017553 0.13849 -0.031347 0.018789 0.031068 -0.052862 0.0060073 0.062689 -0.061184 0.028342 0.064834 0.041885 0.0012949 0.0039942 0.0041264 0.0021507 0.61535
0.50781 -0.021741 -0.022249 -0.042538 -0.049357 0 -0.052608 -0.035423 -0.032466 -0.030344 -0.037688 -0.0053779 -2.5532 -0.020014 0.13355 -0.031377 0.015646 0.017619 -0.056837 0.029233 0.050106 -0.068313 0.040366 0.063574 0.042195 0.0020248 0.003644 0.0044118 0.0022957 0.59082
0.51172 -0.016884 -0.016883 -0.04548 -0.059474 0 -0.059811 -0.040927 -0.033005 -0.024138 -0.036324 0.0072882 -2.725 -0.070475 0.14937 0.14434 0.023855 0.0082851 -0.058266 0.07751 0.055218 0.019616 0.067999 0.064805 0.081151 0.002775 0.0038907 0.0048871 0.0020913 0.54807
0.51563 -0.011805 -0.011454 -0.033851 -0.041659 0 -0.039289 -0.041617 -0.028279 -0.02556 -0.027207 -0.0074316 -2.9266 -0.099989 0.1573 0.13578 -0.0043237 0.0069552 -0.046138 0.051554 0.063806 -0.020774 0.059751 0.066337 0.039622 0.0030278 0.0046013 0.0051435 0.0018343 0.49218
0.51953 -0.0082934 -0.0070584 -0.016882 -0.0058571 0 -0.0037619 -0.035413 -0.020041 -0.030729 -0.014103 -0.035068 -3.1496 -0.10116 0.13834 0.12781 -0.014946 0.010136 -0.04986 0.030452 0.039353 -0.025934 0.059776 0.063013 0.028398 0.0026576 0.0053692 0.0049752 0.0018251 0.41121
0.52344 -0.0061334 -0.0034612 -0.0060846 0.025104 0 0.023685 -0.023077 -0.010982 -0.03072 -0.0020707 -0.05258 -3.3744 -0.093869 0.12575 0.16583 -0.011677 0.0094495 -0.034422 0.035736 0.025756 -0.021605 0.059103 0.051056 0.029937 0.0020307 0.005828 0.004553 0.0020626 0.28932
0.52734 -0.0039265 2.9544e-05 -0.0058743 0.031924 0 0.026304 -0.0071606 -0.0034464 -0.018762 0.0051453 -0.045118 -3.5841 -0.098889 0.11121 0.20574 -0.0027273 -0.002143 -0.02069 0.045725 0.031669 -0.011841 0.057954 0.031332 0.03442 0.0016514 0.0058477 0.0042417 0.0022798 0.12699
0.53125 -0.00078003 0.0035348 -0.01066 0.013457 0 0.0062761 0.0093093 0.0016855 0.0034095 0.0069184 -0.015822 -3.7747 -0.15067 0.029036 0.064592 -0.0067443 -0.024723 -0.11233 -0.028435 0.026889 0.024401 0.068264 0.0086577 0.036041 0.0017012 0.0055008 0.0042381 0.0022633 -0.051483
0.53516 0.0028761 0.0065097 -0.010426 -0.012289 0 -0.016983 0.023097 0.0055209 0.025778 0.0060718 0.017858 -3.9533 -0.12181 -0.054882 0.10577 -0.021263 -0.050661 -0.1178 -0.072136 0.0064854 0.041244 0.05751 -0.012118 0.049278 0.0019103 0.0049228 0.0043832 0.0021064 -0.21074
0.53906 0.0060457 0.0085646 0.00053829 -0.022385 0 -0.022193 0.030686 0.010427 0.037292 0.0071819 0.037804 -4.1282 -0.10342 -0.070996 0.11053 -0.029189 -0.069602 -0.13104 -0.098446 -0.011714 0.086096 0.025 -0.029523 0.030791 0.0018642 0.0042547 0.0043278 0.0021178 -0.32632
0.54297 0.0085157 0.010168 0.019186 -0.0073977 0 -0.0032914 0.029526 0.01802 0.034336 0.013296 0.038327 -4.3017 -0.099629 -0.039671 0.094381 -0.033457 -0.075735 -0.14224 -0.11149 -0.021781 0.13324 -0.019492 -0.045283 0.0075273 0.0014331 0.0036886 0.0038944 0.0024715 -0.39728
0.54688 0.011251 0.012364 0.036592 0.021265 0 0.025894 0.020574 0.027266 0.023328 0.023184 0.029108 -4.4721 -0.10268 0.0016201 0.094265 -0.0396 -0.071873 -0.14148 -0.11889 -0.021714 0.15156 -0.063396 -0.061169 0.0049459 0.00090789 0.0034697 0.0032838 0.0029602 -0.44144
0.55078 0.015384 0.015782 0.044885 0.041462 0 0.043573 0.009645 0.034659 0.015348 0.031745 0.026217 -4.6405 -0.080981 -0.038079 0.13039 -0.057706 -0.067115 -0.20335 -0.1603 -0.029235 0.12189 -0.083159 -0.076347 -0.022774 0.0007288 0.0037472 0.0029232 0.0031299 -0.48097
0.55469 0.020915 0.02005 0.042399 0.039404 0 0.038639 0.0050875 0.03694 0.017531 0.034069 0.038421 -4.8136 -0.093466 -0.053678 0.069964 -0.055169 -0.069802 -0.26831 -0.17306 -0.062842 0.11226 -0.091337 -0.087975 -0.011864 0.0010866 0.0043824 0.0030971 0.0026933 -0.53162
0.55859 0.026588 0.024318 0.033775 0.021284 0 0.020056 0.012438 0.034266 0.028432 0.030136 0.059491 -4.9983 -0.096638 -0.055102 0.019094 -0.050288 -0.081226 -0.25173 -0.18636 -0.11084 0.12655 -0.10816 -0.094187 -0.01576 0.001773 0.0049529 0.003706 0.0018312 -0.6006
0.5625 0.031141 0.028319 0.026138 0.0074529 0 0.0088289 0.030099 0.03072 0.040624 0.025711 0.072706 -5.1934 -0.080621 -0.05213 0.0054047 -0.04508 -0.095028 -0.1884 -0.19842 -0.14994 0.14885 -0.12995 -0.096101 -0.034662 0.0023899 0.0050437 0.0043746 0.0010787 -0.68755
0.56641 0.034648 0.032762 0.024714 0.014419 0 0.019523 0.049962 0.031182 0.04736 0.027821 0.064287 -5.3872 -0.05466 -0.058894 0.014112 -0.031378 -0.1026 -0.21125 -0.18561 -0.13895 0.14258 -0.13498 -0.096657 -0.032135 0.0026772 0.0046101 0.0047882 0.00088171 -0.78284
0.57031 0.038444 0.038483 0.030385 0.040552 0 0.047475 0.062894 0.037053 0.047225 0.03825 0.035384 -5.5653 -0.0073431 -0.034264 -0.0065059 0.017172 -0.10003 -0.18121 -0.16645 -0.11517 0.10335 -0.093733 -0.097666 -0.019585 0.002638 0.004054 0.0049282 0.001223 -0.8662
0.57422 0.043646 0.045252 0.039757 0.06773 0 0.072706 0.064708 0.044822 0.043515 0.051067 0.0029355 -5.7215 0.010614 -0.018838 -0.0299 0.019715 -0.091066 -0.17675 -0.16159 -0.095675 0.083393 -0.066153 -0.098502 -0.017518 0.0023898 0.0038817 0.0049921 0.0016572 -0.9141
0.57813 0.049754 0.051578 0.047283 0.076951 0 0.076883 0.057977 0.049062 0.04027 0.05712 -0.011803 -5.8621 0.0019355 -0.022849 -0.053043 0.016426 -0.083986 -0.1831 -0.16463 -0.09191 0.076038 -0.04984 -0.097981 -0.0296 0.0019662 0.004215 0.0051117 0.0017156 -0.9168
0.58203 0.054882 0.055938 0.048686 0.063982 0 0.058523 0.048913 0.047294 0.039312 0.052081 0.0013666 -5.9993 -0.021994 -0.042224 -0.067692 0.026803 -0.085227 -0.18634 -0.17022 -0.11467 0.063777 -0.041693 -0.097295 -0.049551 0.0013257 0.0046178 0.0051811 0.0013106 -0.89301
0.58594 0.057508 0.058239 0.044216 0.041983 0 0.033793 0.042789 0.042294 0.040518 0.040942 0.03408 -6.1393 -0.021148 -0.017425 -0.033029 -0.033202 -0.094997 -0.18748 -0.18141 -0.18388 -0.015926 -0.047832 -0.10036 -0.029824 0.00055928 0.0044452 0.0049847 0.00078537 -0.88576
0.58984 0.058037 0.059943 0.039452 0.029996 0 0.023101 0.041846 0.039756 0.043818 0.034534 0.065605 -6.2763 -0.028187 -0.054924 -0.024179 -0.061454 -0.10799 -0.25714 -0.16196 -0.19118 -0.020461 -0.063098 -0.11055 -0.051389 2.4139e-05 0.0034349 0.0044879 0.00058936 -0.93727
0.59375 0.058517 0.062552 0.041985 0.037979 0 0.035375 0.046285 0.043571 0.050004 0.040752 0.078009 -6.3978 -0.022102 -0.071729 0.0087626 -0.078698 -0.11811 -0.25431 -0.15097 -0.21159 -0.020826 -0.064416 -0.12702 -0.051757 0.00016309 0.0020021 0.0039675 0.00089231 -1.0597
0.59766 0.060686 0.065911 0.055381 0.060548 0 0.062564 0.055708 0.053014 0.05949 0.057976 0.068786 -6.496 -0.020925 -0.064361 0.040697 -0.10113 -0.12305 -0.19473 -0.14338 -0.22716 -0.024423 -0.062459 -0.14457 -0.040402 0.0010998 0.0009459 0.0038097 0.0014776 -1.2252
0.60156 0.064245 0.068152 0.075 0.082866 0 0.087198 0.068673 0.064024 0.070818 0.076324 0.051666 -6.5754 -0.060589 -0.059005 0.013589 -0.14648 -0.12539 -0.15842 -0.11689 -0.18264 -0.016948 -0.082782 -0.15793 -0.055931 0.0023888 0.0008075 0.0041471 0.0019755 -1.3834
0.60547 0.067139 0.067553 0.090061 0.092098 0 0.09533 0.081251 0.072783 0.080933 0.085466 0.045572 -6.6494 -0.07804 -0.069476 -0.022725 -0.12134 -0.12983 -0.13839 -0.13315 -0.18429 0.042419 -0.094625 -0.16645 -0.099844 0.0032318 0.0014428 0.0046977 0.002191 -1.4931
0.60938 0.067718 0.064615 0.091577 0.085186 0 0.084762 0.087588 0.078044 0.087122 0.082269 0.060429 -6.7295 -0.083268 -0.028706 -0.015687 -0.12073 -0.13905 -0.1439 -0.10803 -0.1987 -0.0014827 -0.095672 -0.17442 -0.088045 0.0030634 0.0021779 0.0049966 0.0022253 -1.5425
0.61328 0.066658 0.062228 0.080169 0.068815 0 0.064317 0.08368 0.080595 0.088598 0.072223 0.090162 -6.8173 -0.10399 -0.0029965 0.010653 -0.12373 -0.15149 -0.15817 -0.10187 -0.2274 -0.051838 -0.10095 -0.18646 -0.09266 0.0020312 0.0023863 0.0048263 0.0023103 -1.5478
0.61719 0.066641 0.063493 0.066658 0.054067 0 0.04721 0.071589 0.081409 0.086345 0.064377 0.11724 -6.9039 -0.14134 -0.025574 0.031753 -0.12726 -0.16225 -0.17175 -0.12781 -0.26926 -0.061538 -0.11656 -0.20232 -0.13185 0.00092528 0.0019648 0.0044381 0.0025437 -1.5356
0.62109 0.069815 0.068983 0.063851 0.050399 0 0.043966 0.059612 0.080936 0.081939 0.064683 0.12481 -6.9768 -0.13407 -0.072527 0.0084315 -0.17072 -0.1663 -0.18826 -0.094354 -0.31792 -0.075591 -0.13134 -0.21637 -0.10534 0.00056678 0.0013165 0.0043306 0.0027815 -1.528
0.625 0.075298 0.075852 0.075666 0.061418 0 0.057849 0.056955 0.07989 0.077035 0.072867 0.10786 -7.0273 -0.12971 -0.029475 0.035133 -0.15496 -0.16198 -0.1333 -0.10335 -0.30816 -0.066583 -0.11761 -0.22259 -0.054339 0.0011482 0.00092245 0.0047692 0.0027759 -1.5374
0.62891 0.079145 0.079643 0.092832 0.08276 0 0.083087 0.066643 0.079648 0.07386 0.083942 0.076608 -7.0537 -0.12885 -0.019284 0.04173 -0.13559 -0.15234 -0.088663 -0.099686 -0.28504 -0.082814 -0.12279 -0.22035 -0.076757 0.0020877 0.00093631 0.0054944 0.0024139 -1.566
0.63281 0.077127 0.077352 0.099372 0.1027 0 0.10621 0.082606 0.08085 0.075138 0.091767 0.050459 -7.0597 -0.13792 -0.03437 0.031563 -0.12758 -0.14374 -0.074704 -0.098461 -0.2859 -0.10866 -0.13241 -0.2153 -0.11053 0.0025329 0.0011522 0.0059092 0.0018387 -1.602
0.63672 0.06816 0.069346 0.085106 0.10705 0 0.11168 0.093641 0.081515 0.082093 0.091803 0.046326 -7.0522 -0.16153 -0.039467 0.023003 -0.13605 -0.14191 -0.097565 -0.12586 -0.34116 -0.11626 -0.12159 -0.2143 -0.064615 0.0020907 0.0012997 0.0056007 0.0013571 -1.6158
0.64063 0.055535 0.058894 0.054154 0.087778 0 0.091089 0.09116 0.077492 0.091761 0.082448 0.067883 -7.0398 -0.14198 -0.019066 0.010946 -0.11121 -0.14777 -0.11557 -0.11406 -0.31425 -0.13892 -0.14613 -0.21885 -0.073209 0.0011614 0.0013221 0.0047299 0.001228 -1.5673
0.64453 0.044898 0.050012 0.022643 0.050488 0 0.050829 0.074644 0.066056 0.096799 0.065739 0.10183 -7.031 -0.12379 -0.0027052 0.054306 -0.11902 -0.15582 -0.096465 -0.099986 -0.30349 -0.15867 -0.11899 -0.22302 -0.11757 0.00059855 0.001369 0.0039322 0.001505 -1.4283
0.64844 0.040574 0.045366 0.0075432 0.013853 0 0.011235 0.051109 0.049674 0.089591 0.047366 0.12422 -7.031 -0.099545 0.0031066 0.09462 -0.11775 -0.15667 -0.08769 -0.080808 -0.27418 -0.15465 -0.095229 -0.21774 -0.10467 0.00099333 0.0015621 0.0038017 0.002033 -1.2087
0.65234 0.043056 0.045445 0.015398 -0.0012202 0 -0.0050643 0.03004 0.035699 0.068386 0.034735 0.11442 -7.0381 -0.073944 0.0080113 0.10658 -0.099191 -0.14307 -0.085739 -0.061221 -0.22681 -0.12508 -0.090653 -0.19754 -0.041336 0.0021925 0.0018164 0.0044055 0.002563 -0.96265
0.65625 0.049362 0.048935 0.039054 0.013791 0 0.011219 0.01824 0.03115 0.040302 0.032786 0.069152 -7.044 -0.070416 0.048622 0.092613 -0.093827 -0.11554 -0.018165 -0.058628 -0.20798 -0.091319 -0.079341 -0.16432 -0.0684 0.0034396 0.001911 0.0052439 0.0028789 -0.76405
0.66016 0.055545 0.053575 0.063745 0.048001 0 0.048427 0.017737 0.036759 0.017799 0.040112 0.0069154 -7.0384 -0.064095 0.0076093 0.068007 -0.092086 -0.083379 -0.048672 -0.057355 -0.15728 -0.077393 -0.09184 -0.12586 -0.064183 0.0039892 0.001717 0.0056766 0.0028682 -0.66546
0.66406 0.059153 0.056996 0.077011 0.078383 0 0.081591 0.026397 0.045951 0.010549 0.049154 -0.041716 -7.0158 -0.03667 0.0239 0.039993 -0.10126 -0.059686 -0.076314 -0.031718 -0.10052 -0.075557 -0.067704 -0.091133 -0.045951 0.0036623 0.0013336 0.0054375 0.0025392 -0.66965
0.66797 0.059879 0.057499 0.075271 0.086562 0 0.09042 0.039267 0.050209 0.018819 0.051552 -0.05306 -6.9786 -0.015349 0.037143 0.027905 -0.10976 -0.053136 -0.10495 -0.020943 -0.074496 -0.065553 -0.043524 -0.06649 -0.032421 0.0028991 0.000998 0.0048063 0.0020135 -0.73393
0.67188 0.058472 0.054712 0.063655 0.071857 0 0.073599 0.049823 0.046184 0.033595 0.044852 -0.025701 -6.9327 -0.024174 -0.011582 0.045708 -0.10342 -0.062493 -0.14305 -0.054865 -0.10178 -0.033479 -0.052615 -0.054566 -0.031048 0.0023248 0.0008795 0.004325 0.001496 -0.80129
0.67578 0.055384 0.049705 0.050838 0.049939 0 0.04787 0.052042 0.03807 0.043309 0.034654 0.019338 -6.8812 -0.020634 0.011799 0.056377 -0.060638 -0.077977 -0.14506 -0.026847 -0.08229 -0.03001 -0.010168 -0.054956 0.052177 0.0022405 0.0009746 0.0043365 0.0011977 -0.83341
0.67969 0.050481 0.044257 0.043224 0.038485 0 0.032962 0.043711 0.033141 0.041907 0.029783 0.054362 -6.8206 -0.016659 0.020237 0.044169 -0.088902 -0.08867 -0.16554 -0.049198 -0.11002 -0.051606 -0.043422 -0.065075 -0.016334 0.0024664 0.0011832 0.0047431 0.0012223 -0.82399
0.68359 0.043815 0.039609 0.041861 0.042232 0 0.035332 0.029017 0.034913 0.032347 0.03446 0.064794 -6.7442 -0.0047814 0.016887 0.017884 -0.10534 -0.090393 -0.18424 -0.082754 -0.14087 -0.045602 -0.082396 -0.080911 -0.053515 0.002609 0.0014438 0.0051532 0.0014838 -0.79086
0.6875 0.036356 0.035683 0.042982 0.050169 0 0.044383 0.01739 0.040469 0.023616 0.044563 0.057521 -6.6494 0.020162 0.01663 -0.0082992 -0.098886 -0.08803 -0.18738 -0.11265 -0.15949 -0.017463 -0.10483 -0.098369 -0.033825 0.0024527 0.0017598 0.00524 0.00174 -0.76005
0.69141 0.029718 0.031523 0.041083 0.046784 0 0.043658 0.017922 0.044143 0.024122 0.051513 0.051589 -6.5415 0.063688 0.049374 -0.0099203 -0.10516 -0.090587 -0.15986 -0.13463 -0.16439 -0.017099 -0.11272 -0.11505 -0.033712 0.0021108 0.0021009 0.0049832 0.0017505 -0.75397
0.69531 0.02502 0.026544 0.03261 0.027101 0 0.026596 0.032801 0.043381 0.036226 0.050148 0.0599 -6.4298 0.03709 -0.022175 0.037912 -0.082837 -0.10301 -0.20134 -0.13464 -0.19857 -0.050384 -0.11415 -0.13085 -0.055942 0.0018427 0.0023283 0.0046126 0.0014589 -0.78416
0.69922 0.022011 0.021375 0.018308 0.0021606 0 0.0029071 0.054963 0.040675 0.05496 0.043089 0.077977 -6.3206 0.031039 -0.032902 0.035319 -0.066169 -0.12131 -0.2133 -0.15389 -0.20974 -0.043929 -0.12828 -0.14612 -0.0036012 0.0017619 0.0022701 0.0043578 0.0010542 -0.84398
0.70313 0.019368 0.01739 0.002888 -0.0098375 0 -0.0097163 0.072216 0.039857 0.070939 0.037489 0.089171 -6.2131 0.025784 -0.016492 0.029087 -0.043518 -0.13476 -0.20426 -0.16965 -0.19233 -0.016169 -0.13737 -0.15868 0.031371 0.0017414 0.0018923 0.0042561 0.00084731 -0.90293
0.70703 0.015988 0.015354 -0.0078959 0.00086343 0 -0.0010805 0.074875 0.041012 0.075379 0.037435 0.080779 -6.1018 0.010433 -0.0094755 0.046983 -0.010092 -0.13346 -0.19254 -0.16699 -0.15769 0.010066 -0.12922 -0.16286 -0.009822 0.001598 0.0013792 0.004182 0.0010438 -0.91195
0.71094 0.012075 0.014558 -0.010898 0.026471 0 0.022163 0.061128 0.039629 0.064623 0.039506 0.055892 -5.9834 0.031406 -0.035348 0.014024 0.0022992 -0.11529 -0.22514 -0.17014 -0.185 0.0026224 -0.11597 -0.15248 -0.033578 0.0013522 0.0010119 0.0040336 0.0015881 -0.82527
0.71484 0.0089847 0.013365 -0.0073104 0.046703 0 0.041054 0.03663 0.03103 0.042023 0.035874 0.030202 -5.86 0.017722 -0.04333 0.052851 0.018394 -0.087058 -0.18664 -0.18705 -0.11551 0.046493 -0.087375 -0.12582 -0.070052 0.0012796 0.00095056 0.0038743 0.0021981 -0.62835
0.71875 0.0078801 0.010667 -0.0011563 0.044056 0 0.038876 0.0097616 0.015523 0.016032 0.021988 0.017139 -5.737 0.013696 -0.0018922 0.083267 0.034792 -0.059285 -0.14638 -0.18248 -0.057844 0.10031 -0.071679 -0.088138 -0.039374 0.0016762 0.0011364 0.0038926 0.0025592 -0.35152
0.72266 0.0084074 0.0067782 0.0040708 0.017258 0 0.01405 -0.012955 -0.0010786 -0.0047487 0.0014623 0.01545 -5.6176 0.015649 0.050439 0.088383 0.048111 -0.038884 -0.13438 -0.15731 -0.027896 0.14371 -0.064998 -0.048857 0.024081 0.0025442 0.0014113 0.0042257 0.0025199 -0.056304
0.72656 0.0086277 0.002888 0.0076056 -0.017441 0 -0.018523 -0.028259 -0.012189 -0.016646 -0.016421 0.010781 -5.4995 0.00039998 0.038396 0.072824 0.054331 -0.025308 -0.17135 -0.12766 -0.0085602 0.15991 -0.049756 -0.015448 0.032082 0.0034984 0.0017199 0.0048173 0.0021489 0.19685
0.73047 0.006393 -0.00030147 0.010531 -0.038017 0 -0.038317 -0.035051 -0.015795 -0.022453 -0.024222 -0.010281 -5.3782 -0.052471 0.046329 0.14274 0.04175 -0.012774 -0.1109 -0.1081 0.029846 0.13484 -0.055251 0.01065 0.076675 0.0040065 0.0021663 0.0054398 0.0016393 0.37577
0.73438 0.0010835 -0.0032623 0.012973 -0.032604 0 -0.033876 -0.033538 -0.015388 -0.027981 -0.02201 -0.046625 -5.2524 -0.064592 0.034132 0.10027 0.049676 0.0036532 -0.12587 -0.1062 0.029148 0.15125 -0.016029 0.032639 0.1101 0.0037805 0.0028526 0.0058544 0.0011729 0.48075
0.73828 -0.0057197 -0.0068773 0.012561 -0.0078772 0 -0.010661 -0.025883 -0.016033 -0.036282 -0.016452 -0.081702 -5.1264 -0.057153 0.024524 0.054186 0.040886 0.023136 -0.14167 -0.10351 0.043404 0.17226 0.0083969 0.05322 0.12944 0.0029949 0.0036729 0.0059613 0.00085977 0.52925
0.74219 -0.011191 -0.011028 0.0061943 0.016064 0 0.013295 -0.016882 -0.019836 -0.044648 -0.014815 -0.095996 -5.007 -0.044211 0.025776 0.05858 0.014388 0.039206 -0.12061 -0.094729 0.090665 0.17614 0.0032477 0.070929 0.13081 0.0021513 0.0043088 0.0058193 0.00076496 0.53922
0.74609 -0.013098 -0.014101 -0.0062526 0.020497 0 0.020481 -0.012488 -0.024981 -0.047372 -0.019469 -0.082085 -4.897 -0.027475 0.014768 0.061608 0.059213 0.044738 -0.095588 -0.10497 0.11046 0.16661 0.056941 0.081436 0.10288 0.0017052 0.0044725 0.005541 0.00093678 0.52447
0.75 -0.011119 -0.014105 -0.020001 0.0017886 0 0.0063547 -0.016271 -0.028426 -0.041891 -0.027154 -0.050017 -4.7927 -0.031332 0.010297 0.033755 0.056988 0.037678 -0.095132 -0.07151 0.075123 0.17099 0.043443 0.082081 0.14536 0.0017634 0.0041818 0.0051823 0.0013647 0.49832
0.75391 -0.0067633 -0.010437 -0.027695 -0.025955 0 -0.017692 -0.026531 -0.0287 -0.032224 -0.032447 -0.019561 -4.6859 -0.016209 0.042291 0.070044 0.065025 0.02286 -0.10559 -0.050863 0.07526 0.18024 0.043206 0.074649 0.13302 0.0020867 0.0037867 0.0047353 0.0019054 0.47222
0.75781 -0.0021431 -0.0046083 -0.024624 -0.04133 0 -0.03295 -0.036739 -0.026007 -0.025702 -0.031649 -0.0063598 -4.57 -0.0017027 0.058446 0.13131 0.066329 0.0082904 -0.10077 -0.037393 0.074824 0.18639 0.046795 0.063402 0.10567 0.0023623 0.0036948 0.0042234 0.0022923 0.44463
0.76172 0.0013532 0.00080019 -0.012577 -0.031604 0 -0.027372 -0.039281 -0.020435 -0.025453 -0.024197 -0.012456 -4.445 -0.019496 -0.0052637 0.14743 0.030837 -0.0012378 -0.055005 -0.013597 0.014436 0.17858 0.028999 0.050494 0.1336 0.0024875 0.0040304 0.0037871 0.0022867 0.39192
0.76563 0.0035706 0.0040248 0.001108 -0.0023479 0 -0.004571 -0.029747 -0.011293 -0.025886 -0.011787 -0.026675 -4.3172 -0.04122 0.030484 0.12814 0.021558 -0.0080795 -0.06289 -0.013049 0.0042806 0.096364 0.063757 0.03374 0.06522 0.0026149 0.0045329 0.0036506 0.0018776 0.27688
0.76953 0.00518 0.005195 0.0087704 0.026653 0 0.019135 -0.0089492 0.0012485 -0.016459 0.0028766 -0.032791 -4.1948 -0.072789 0.019669 0.10658 0.0042171 -0.019785 -0.087005 -0.042222 -0.015037 0.0427 0.061408 0.0093309 0.033327 0.0029337 0.0047826 0.0039648 0.0013427 0.075414
0.77344 0.0069324 0.005797 0.0078961 0.036341 0 0.027608 0.01786 0.014429 0.0086294 0.016768 -0.019382 -4.0832 -0.093111 -0.0090576 0.080374 -0.0032223 -0.042452 -0.11896 -0.065464 -0.047625 0.0079011 0.030833 -0.023093 0.023118 0.0034052 0.0045437 0.0046453 0.0010689 -0.19763
0.77734 0.009212 0.0072431 0.0026435 0.022802 0 0.017704 0.043124 0.023996 0.043285 0.027271 0.013895 -3.9814 -0.09779 -0.029877 0.054331 0.0021917 -0.074492 -0.13893 -0.066146 -0.086663 -0.0076075 -0.0042592 -0.05812 0.024397 0.0037122 0.0039295 0.0053504 0.0012466 -0.48621
0.78125 0.012064 0.0099096 0.00047793 -8.2769e-05 0 0.0015855 0.059188 0.027855 0.071954 0.033417 0.055957 -3.883 -0.10218 -0.0051073 0.046029 0.0050108 -0.10597 -0.099067 -0.043015 -0.10644 0.011435 0.01427 -0.087488 0.027604 0.0034943 0.0032783 0.0056491 0.0016954 -0.71908
0.78516 0.015436 0.01331 0.006674 -0.011868 0 -0.0036851 0.060605 0.028516 0.080471 0.036595 0.089821 -3.7789 -0.13121 0.019185 0.056047 -0.045334 -0.12457 -0.046864 -0.012755 -0.12197 -0.0013746 0.013263 -0.10564 -0.050999 0.0026791 0.002886 0.0052855 0.0019972 -0.84591
0.78906 0.019326 0.016888 0.020726 -0.0017517 0 0.0091462 0.046856 0.031077 0.066583 0.039325 0.1018 -3.6623 -0.14041 0.028483 0.017519 -0.062506 -0.12398 -0.021211 -0.02515 -0.15005 -0.0078106 -0.022815 -0.11294 -0.077913 0.0016181 0.0028373 0.0043635 0.0018503 -0.85931
0.79297 0.023756 0.020512 0.036929 0.023281 0 0.031038 0.024258 0.038072 0.04146 0.042552 0.089735 -3.5321 -0.14627 0.021475 -0.019167 -0.075689 -0.10847 0.0079669 -0.048271 -0.18514 -0.018494 -0.046817 -0.11408 -0.06823 0.00088223 0.0030327 0.0033196 0.0013459 -0.79193
0.79688 0.028689 0.02433 0.048329 0.044842 0 0.044378 0.0046446 0.046313 0.021218 0.04421 0.06466 -3.3932 -0.16684 0.0041591 -0.0033508 -0.11314 -0.090006 0.064273 -0.046642 -0.2128 -0.043784 -0.016908 -0.11377 -0.05718 0.00086068 0.0033203 0.002689 0.0009124 -0.69702
0.80078 0.033969 0.028425 0.051162 0.048633 0 0.038753 -0.00021056 0.049486 0.015703 0.041249 0.043203 -3.2529 -0.17071 0.030198 -0.001688 -0.073135 -0.079948 0.039867 -0.040903 -0.15959 -0.04373 -0.00063773 -0.1138 -0.10088 0.001479 0.0035863 0.0028037 0.00095829 -0.62733
0.80469 0.039265 0.032763 0.046919 0.03615 0 0.021163 0.014203 0.044476 0.02332 0.0338 0.035215 -3.1149 -0.15438 0.012637 0.036927 -0.081071 -0.081626 0.033487 -0.0222 -0.17058 -0.025922 -0.018052 -0.11342 -0.046556 0.0022719 0.0037611 0.0036052 0.0015184 -0.61908
0.80859 0.044036 0.037378 0.040911 0.022942 0 0.011215 0.041441 0.035194 0.034755 0.027081 0.036328 -2.9766 -0.16142 -0.0012946 0.0049125 -0.075859 -0.08914 0.0125 -0.01329 -0.18384 -0.024308 -0.021642 -0.11147 -0.025454 0.0027549 0.003809 0.0046829 0.0022157 -0.68038
0.8125 0.047635 0.042326 0.038395 0.025092 0 0.024538 0.067381 0.029645 0.041047 0.027975 0.032806 -2.8308 -0.19001 -0.011216 -0.065796 -0.057302 -0.093069 -0.031005 -0.018724 -0.17075 -0.048295 -0.017798 -0.10767 -0.04903 0.0027868 0.0037556 0.005511 0.0025787 -0.78518
0.81641 0.049654 0.047326 0.040875 0.045306 0 0.058161 0.078819 0.032625 0.039117 0.038441 0.015798 -2.6727 -0.2032 -0.051464 -0.023749 -0.070658 -0.088368 -0.089735 -0.031311 -0.11464 -0.092846 -0.056121 -0.10234 -0.04406 0.0026205 0.0037105 0.0057393 0.0024354 -0.88111
0.82031 0.050318 0.051556 0.045198 0.070233 0 0.090635 0.071464 0.041115 0.031703 0.052044 -0.0074479 -2.5034 -0.13033 -0.023674 -0.18304 -0.045615 -0.07834 -0.031771 -0.03683 -0.13638 -0.027297 -0.051748 -0.096129 -0.040478 0.002607 0.0038014 0.005365 0.0020375 -0.91694
0.82422 0.050563 0.054105 0.046276 0.081172 0 0.097792 0.051862 0.047111 0.023896 0.058062 -0.016958 -2.3291 -0.10686 -0.025661 -0.12483 -0.042631 -0.071847 -0.0067008 -0.084401 -0.11333 -0.067981 -0.072264 -0.09081 -0.082903 0.0028233 0.004034 0.00469 0.0018117 -0.8787
0.82813 0.051493 0.054818 0.041627 0.069321 0 0.071924 0.03249 0.045421 0.020192 0.050719 0.0029051 -2.1538 -0.085597 -0.041509 -0.060236 -0.042501 -0.076285 -0.021786 -0.13367 -0.097467 -0.11706 -0.10091 -0.09001 -0.097408 0.0029716 0.0042154 0.0041044 0.0019683 -0.80803
0.83203 0.053512 0.054619 0.034177 0.043168 0 0.029055 0.024165 0.038924 0.023557 0.035474 0.047148 -1.9739 -0.03808 -0.051677 -0.12751 -0.027562 -0.091953 -0.065631 -0.15496 -0.12527 -0.092592 -0.12257 -0.097819 -0.050154 0.0026594 0.0040669 0.0038479 0.0023188 -0.78205
0.83594 0.055791 0.054715 0.03068 0.022157 0 -0.0018494 0.03092 0.036063 0.035178 0.025914 0.09047 -1.7804 -0.052879 -0.037844 -0.044716 0.003549 -0.11203 -0.074142 -0.17437 -0.14139 -0.016686 -0.14313 -0.11536 -0.10129 0.0018176 0.0034746 0.0039079 0.0024618 -0.86209
0.83984 0.056661 0.055271 0.036437 0.02177 0 0.00030887 0.049502 0.04284 0.053554 0.032928 0.10629 -1.5671 -0.10479 -0.074383 -0.088677 -0.015063 -0.12784 -0.088208 -0.17775 -0.20783 -0.06097 -0.16338 -0.13839 -0.13613 0.00086453 0.0026558 0.0041056 0.0021592 -1.0473
0.84375 0.054744 0.054906 0.05031 0.041732 0 0.033564 0.072073 0.056876 0.07379 0.055149 0.089166 -1.3371 -0.12598 -0.087517 -0.089464 -0.021199 -0.13503 -0.11139 -0.17667 -0.24986 -0.079117 -0.1729 -0.15914 -0.14867 0.00042925 0.0020463 0.0042805 0.0015666 -1.2693
0.84766 0.049983 0.05177 0.064388 0.066299 0 0.074429 0.08959 0.069113 0.088972 0.079113 0.060556 -1.1016 -0.12642 -0.08933 -0.065034 -0.022571 -0.13579 -0.15184 -0.17938 -0.26271 -0.063821 -0.18227 -0.17173 -0.16147 0.00083708 0.001958 0.0044097 0.0011173 -1.4327
0.85156 0.043713 0.045395 0.069207 0.076149 0 0.094635 0.094725 0.071479 0.093731 0.089296 0.051354 -0.87139 -0.15087 -0.12981 -0.11408 -0.056918 -0.13584 -0.22057 -0.19477 -0.26993 -0.063046 -0.21316 -0.17651 -0.21436 0.0018021 0.0022941 0.004568 0.0011681 -1.4714
0.85547 0.03771 0.037549 0.060777 0.062695 0 0.080633 0.08444 0.063411 0.087378 0.079663 0.075201 -0.648 -0.11901 -0.086715 -0.0039386 -0.059129 -0.13867 -0.20812 -0.18163 -0.27382 -0.025394 -0.1769 -0.17875 -0.17762 0.0026174 0.0025967 0.0047859 0.0017136 -1.3794
0.85938 0.03299 0.031089 0.043834 0.034177 0 0.042081 0.061837 0.051563 0.07377 0.057255 0.11547 -0.42417 -0.16493 -0.066325 -0.004683 -0.078145 -0.142 -0.22279 -0.19333 -0.27707 0.0054013 -0.17838 -0.18231 -0.13228 0.0027113 0.0024233 0.0049608 0.002399 -1.1987
0.86328 0.029312 0.027675 0.028461 0.0092631 0 0.0040126 0.035677 0.043485 0.057981 0.035552 0.13763 -0.19204 -0.20557 -0.084768 -0.0043326 -0.077074 -0.13926 -0.20116 -0.20502 -0.2522 0.049145 -0.17685 -0.18406 -0.093884 0.002109 0.0017462 0.0049315 0.0028 -0.98286
0.86719 0.025684 0.026405 0.022547 0.0031434 0 -0.01103 0.016459 0.041275 0.042941 0.023977 0.117 0.048728 -0.19991 -0.13757 0.041053 -0.048237 -0.12499 -0.14496 -0.20343 -0.20124 0.098213 -0.154 -0.17495 -0.067685 0.0014064 0.001025 0.0046574 0.0027318 -0.76793
0.87109 0.021306 0.024638 0.025946 0.016446 0 0.0019249 0.010567 0.040534 0.029058 0.022296 0.058562 0.29095 -0.19332 -0.16915 0.019633 -0.054381 -0.099813 -0.22692 -0.19809 -0.20209 0.068175 -0.13999 -0.14744 -0.036205 0.001276 0.00087134 0.0043214 0.0023502 -0.56796
0.875 0.016118 0.02027 0.030829 0.035044 0 0.028199 0.016372 0.034728 0.016476 0.023378 -0.0071141 0.52816 -0.18435 -0.11284 0.018877 -0.066462 -0.070913 -0.24634 -0.14062 -0.17701 0.084925 -0.1101 -0.10305 -0.057203 0.0019268 0.0015726 0.0042219 0.0019993 -0.38571
0.87891 0.0106 0.013383 0.027815 0.040787 0 0.045126 0.025435 0.020636 0.0067025 0.020345 -0.047678 0.76262 -0.18921 -0.11256 0.0092191 -0.063452 -0.047403 -0.17668 -0.084868 -0.14912 0.089928 -0.071312 -0.053064 -0.052567 0.0029667 0.0028589 0.0045172 0.0019505 -0.22024
0.88281 0.0051969 0.0058464 0.013073 0.025164 0 0.038593 0.028162 0.00053861 0.00124 0.011411 -0.052217 1.0047 -0.185 -0.12116 0.011511 -0.043463 -0.033885 -0.096867 -0.039249 -0.12376 0.080746 -0.02861 -0.011326 -0.025563 0.0037549 0.0040948 0.0050513 0.0022296 -0.064442
0.88672 -3.6404e-05 -0.0005691 -0.0088988 -0.0042988 0 0.012423 0.019669 -0.019721 -0.0013741 -0.00074717 -0.035822 1.2641 -0.14213 -0.052083 0.053754 -0.01076 -0.027182 -0.10936 -0.0028109 -0.10119 0.068666 0.011589 0.01476 -0.00046243 0.0039105 0.0047293 0.0054441 0.0026317 0.097507
0.89063 -0.0053349 -0.0056939 -0.028529 -0.029759 0 -0.015961 0.0016591 -0.034455 -0.0062198 -0.012792 -0.024008 1.5406 -0.13513 -0.041325 0.022398 0.0029951 -0.018933 -0.061684 0.023568 -0.039232 0.085586 0.02001 0.027802 -0.03357 0.0035367 0.0046526 0.0053989 0.0028814 0.28149
0.89453 -0.010911 -0.010745 -0.037772 -0.036665 0 -0.029855 -0.02029 -0.040944 -0.018353 -0.02338 -0.031676 1.8235 -0.094369 0.043795 0.017571 0.029769 -0.0022772 -0.065103 -0.0094714 -0.0063722 0.063872 0.010157 0.036281 -0.026694 0.003015 0.0042083 0.0049617 0.0028156 0.48716
0.89844 -0.01681 -0.016851 -0.03529 -0.024941 0 -0.02627 -0.040888 -0.040276 -0.037555 -0.032779 -0.053572 2.0991 -0.041955 0.10336 0.029032 0.062697 0.022383 -0.010204 -0.030868 0.033748 0.039045 0.0045355 0.04712 -0.012088 0.0026169 0.0038975 0.0044873 0.0024814 0.68999
0.90234 -0.023007 -0.023933 -0.026876 -0.0090671 0 -0.017358 -0.057162 -0.036519 -0.056679 -0.041057 -0.071764 2.3592 -0.0057998 0.098048 0.042444 0.095614 0.04703 0.095245 -0.029152 0.089276 0.036307 0.0039492 0.061305 -0.0081793 0.002316 0.0040269 0.0043275 0.0021034 0.8528
0.90625 -0.029526 -0.031019 -0.021251 -0.0068294 0 -0.01925 -0.067675 -0.034735 -0.066126 -0.047344 -0.07166 2.6036 -0.039652 0.049087 0.029022 0.11963 0.061558 0.07274 -0.070496 0.13342 0.082157 -0.021249 0.075176 -0.025112 0.0019457 0.0045507 0.0045205 0.0019484 0.94963
0.91016 -0.03639 -0.037481 -0.024287 -0.025369 0 -0.037632 -0.071151 -0.038352 -0.061291 -0.050663 -0.053144 2.8361 -0.0069978 0.084364 0.024566 0.12183 0.061119 0.0053437 -0.065342 0.13088 0.020542 -0.012921 0.084758 0.0023179 0.0014954 0.005176 0.004773 0.002163 0.98234
0.91406 -0.043497 -0.043786 -0.035473 -0.055452 0 -0.062308 -0.066811 -0.046997 -0.046652 -0.050935 -0.029515 3.0602 -0.024176 0.069535 0.086706 0.13219 0.049787 -0.014549 -0.056233 0.11152 0.0015245 -0.014535 0.088821 0.040692 0.0012144 0.0056061 0.0047565 0.0026774 0.97741
0.91797 -0.050627 -0.050963 -0.048855 -0.078572 0 -0.075706 -0.056148 -0.056487 -0.032773 -0.049 -0.017067 3.2779 -0.03336 0.0492 0.15391 0.12689 0.03781 -0.010633 -0.0477 0.10623 0.016944 0.00024479 0.088878 0.059204 0.0014064 0.005732 0.0044376 0.0032376 0.9685
0.92188 -0.057604 -0.059367 -0.057656 -0.081393 0 -0.068397 -0.043822 -0.06165 -0.028647 -0.046163 -0.024003 3.4918 0.023462 0.074445 0.16421 0.085168 0.03459 -0.015037 -0.04184 0.133 0.03823 0.052567 0.087632 0.034158 0.0021204 0.0056598 0.0041205 0.0035539 0.98123
0.92578 -0.0644 -0.068076 -0.059346 -0.06618 0 -0.048375 -0.036003 -0.060316 -0.035765 -0.044287 -0.045902 3.7054 0.0082699 0.051869 0.19516 0.071162 0.042701 0.0026642 -0.058998 0.083584 0.030971 0.039515 0.08794 0.0019504 0.0030486 0.0055954 0.004155 0.0034753 1.0303
0.92969 -0.071 -0.075521 -0.057457 -0.049027 0 -0.035709 -0.037137 -0.055291 -0.048535 -0.04619 -0.0695 3.9182 -0.020263 0.050584 0.19751 0.041722 0.057296 -0.018501 -0.070827 0.1174 0.04084 0.026553 0.092528 -0.0079361 0.003737 0.0056951 0.0045881 0.0030762 1.1237
0.93359 -0.077178 -0.08073 -0.058684 -0.047344 0 -0.046482 -0.047758 -0.052452 -0.059993 -0.054859 -0.081506 4.1234 -0.046329 0.042446 0.20172 0.04099 0.070938 -0.051 -0.070429 0.15069 0.059097 0.024755 0.10327 -0.0092528 0.0039115 0.005989 0.0050978 0.0025981 1.2641
0.9375 -0.082494 -0.083991 -0.067386 -0.066501 0 -0.079201 -0.064922 -0.056418 -0.06748 -0.070917 -0.076996 4.3099 -0.059273 0.027983 0.21496 0.051152 0.079782 -0.081841 -0.069966 0.1588 0.089826 0.034494 0.11988 -0.010936 0.0036297 0.0064078 0.0052772 0.0022941 1.4429
0.94141 -0.086638 -0.086414 -0.081866 -0.09599 0 -0.11504 -0.084344 -0.067511 -0.073675 -0.090349 -0.062602 4.4716 -0.047592 0.030337 0.22958 -0.0024521 0.086227 -0.10309 -0.10223 0.15154 0.14876 0.047785 0.13959 -0.02248 0.0031539 0.0068669 0.0049994 0.0022844 1.6374
0.94531 -0.089804 -0.088941 -0.095605 -0.11773 0 -0.13184 -0.1021 -0.082405 -0.082902 -0.10551 -0.052471 4.613 -0.045557 0.023227 0.23717 0.032277 0.096221 -0.023696 -0.05044 0.21332 0.20425 0.085194 0.15918 -0.017518 0.0027102 0.0073296 0.0045142 0.0025092 1.8182
0.94922 -0.092658 -0.091769 -0.10263 -0.11967 0 -0.12066 -0.11492 -0.097307 -0.096542 -0.11002 -0.059095 4.7463 -0.053625 0.053061 0.21935 0.055629 0.11368 -0.018151 -0.010811 0.23296 0.22622 0.11541 0.17797 0.015789 0.0023691 0.0078045 0.0041985 0.0027884 1.9648
0.95313 -0.095836 -0.094557 -0.10256 -0.10421 0 -0.091841 -0.1202 -0.11029 -0.11149 -0.1041 -0.084733 4.8801 -0.047667 0.087247 0.18645 0.062018 0.13668 -0.029825 0.026815 0.23233 0.24296 0.13498 0.19866 0.052084 0.0021151 0.0083 0.0042154 0.0029302 2.0748
0.95703 -0.099431 -0.097019 -0.10088 -0.08539 0 -0.066753 -0.11701 -0.12078 -0.12256 -0.095396 -0.11951 5.0104 -0.019575 0.10671 0.1558 0.055398 0.15843 -0.010414 0.067149 0.23433 0.27545 0.14766 0.22423 0.079877 0.0019622 0.0087936 0.0044134 0.0028317 2.16
0.96094 -0.10298 -0.099235 -0.10405 -0.078063 0 -0.062516 -0.10776 -0.12775 -0.12636 -0.093633 -0.14794 5.1234 -0.04003 0.17198 0.17797 0.060911 0.17218 0.0084015 0.061898 0.23967 0.30288 0.18523 0.25338 0.16217 0.001953 0.0092515 0.0045404 0.0025408 2.2338
0.96484 -0.10595 -0.10147 -0.11369 -0.087576 0 -0.081569 -0.098502 -0.12935 -0.1238 -0.10317 -0.15936 5.2079 -0.042078 0.13089 0.17904 0.090009 0.1761 0.036973 0.083907 0.27516 0.30646 0.19847 0.27936 0.14258 0.0020511 0.0096679 0.0045236 0.0022636 2.3025
0.96875 -0.10813 -0.10381 -0.12473 -0.10746 0 -0.11249 -0.096196 -0.12508 -0.11946 -0.11955 -0.15436 5.2662 -0.057167 0.10554 0.1574 0.10768 0.17438 0.022494 0.09358 0.27902 0.29091 0.20111 0.29437 0.15962 0.0020952 0.010066 0.0045157 0.0022952 2.3674
0.97266 -0.10951 -0.10592 -0.12924 -0.12554 0 -0.13917 -0.1043 -0.11789 -0.11864 -0.13311 -0.14256 5.3117 -0.076372 0.10791 0.13343 0.11265 0.1737 -0.006938 0.09117 0.26279 0.28325 0.20098 0.29613 0.20046 0.0019247 0.010446 0.0046729 0.0028636 2.4288
0.97656 -0.10978 -0.10715 -0.12259 -0.13268 0 -0.15021 -0.11985 -0.11305 -0.12388 -0.13631 -0.13412 5.3566 -0.071318 0.10606 0.1424 0.11806 0.17797 0.018994 0.094246 0.27275 0.32676 0.20582 0.29031 0.18457 0.001573 0.010736 0.0049284 0.0039491 2.4823
0.98047 -0.1083 -0.1067 -0.10676 -0.12749 0 -0.14277 -0.13465 -0.11395 -0.13295 -0.12853 -0.13236 5.4003 -0.058386 0.15949 0.1815 0.10018 0.18537 0.021638 0.087119 0.25845 0.31196 0.20813 0.28582 0.16816 0.0013034 0.01083 0.0050339 0.0052072 2.5081
0.98438 -0.10474 -0.10408 -0.088666 -0.11474 0 -0.12099 -0.14006 -0.11863 -0.13959 -0.11492 -0.13318 5.4315 -0.076945 0.19266 0.22424 0.095622 0.18967 0.065143 0.086306 0.25573 0.29642 0.18732 0.28673 0.13911 0.0013926 0.010699 0.0048478 0.0061095 2.4704
0.98828 -0.099964 -0.099581 -0.075567 -0.10038 0 -0.09274 -0.13198 -0.12076 -0.13694 -0.10138 -0.13034 5.4411 -0.090859 0.17855 0.24099 0.10209 0.18489 0.075049 0.089473 0.24605 0.28693 0.15968 0.28834 0.10064 0.0018415 0.010467 0.0045565 0.0062645 2.3377
0.99219 -0.096142 -0.094792 -0.071412 -0.088189 0 -0.067457 -0.11283 -0.11482 -0.12198 -0.090925 -0.12092 5.4328 -0.087283 0.12502 0.22647 0.10786 0.16944 0.025612 0.087749 0.22365 0.28868 0.13868 0.28119 0.068397 0.0023146 0.010351 0.004555 0.0057093 2.1146
0.99609 -0.095499 -0.092279 -0.076422 -0.079861 0 -0.054332 -0.089781 -0.10099 -0.098071 -0.084062 -0.1062 5.4204 -0.11017 0.13371 0.23522 0.069653 0.1469 0.0061228 0.049117 0.21416 0.30758 0.13708 0.25964 0.10125 0.0024138 0.010461 0.0050608 0.0049294 1.8579
1 -0.098683 -0.094344 -0.088619 -0.076971 0 -0.059296 -0.070861 -0.085136 -0.073664 -0.081224 -0.088861 5.4124 -0.10846 0.14891 0.18109 0.050354 0.1234 -0.043205 0.046397 0.14631 0.30904 0.13701 0.22718 0.06777 0.0020539 0.01065 0.0058378 0.0045443 1.6544
1.0039 -0.10412 -0.10129 -0.105 -0.081466 0 -0.081391 -0.061524 -0.074195 -0.057491 -0.083435 -0.070708 5.4009 -0.10932 0.11142 0.16259 0.043781 0.10389 -0.00065505 0.04994 0.12902 0.28911 0.12062 0.19382 0.055531 0.0015684 0.010595 0.006338 0.0048684 1.5709
1.0078 -0.10906 -0.11057 -0.12164 -0.093751 0 -0.11159 -0.062991 -0.071261 -0.05353 -0.090211 -0.053505 5.3649 -0.11707 0.051668 0.16002 0.048562 0.090337 0.056127 0.045486 0.14153 0.25615 0.093756 0.1686 0.064814 0.0014093 0.010081 0.0061711 0.0056869 1.6129
1.0117 -0.11143 -0.11771 -0.13392 -0.11054 0 -0.13646 -0.072456 -0.074707 -0.059359 -0.097709 -0.040887 5.2865 -0.12885 0.025128 0.12829 0.062362 0.082669 0.0035816 0.022937 0.13315 0.22387 0.070383 0.15415 0.075707 0.0017032 0.0092477 0.0054692 0.0064318 1.7243
1.0156 -0.11085 -0.11878 -0.13815 -0.12532 0 -0.1453 -0.084737 -0.081285 -0.068988 -0.10047 -0.037687 5.1657 -0.087771 0.056471 0.16535 0.0527 0.080929 0.019232 0.028342 0.17142 0.21966 0.09545 0.14802 0.096543 0.0020962 0.0085543 0.0047914 0.006623 1.8294
1.0195 -0.108 -0.11266 -0.13352 -0.13177 0 -0.13586 -0.094767 -0.08925 -0.077673 -0.096076 -0.046218 5.0191 -0.065028 0.054216 0.20029 0.056734 0.086197 0.041874 0.029782 0.15653 0.24157 0.10562 0.14811 0.074375 0.002065 0.0084253 0.0046404 0.0062173 1.883
1.0234 -0.10329 -0.10138 -0.12233 -0.12732 0 -0.11455 -0.099926 -0.098261 -0.08479 -0.088198 -0.063546 4.865 -0.03405 0.042886 0.22562 0.050761 0.099404 0.015678 0.032037 0.17596 0.26583 0.12281 0.15607 0.05183 0.0014226 0.0088873 0.0050374 0.0055914 1.8902
1.0273 -0.09622 -0.088483 -0.10793 -0.11375 0 -0.091248 -0.10082 -0.10688 -0.092738 -0.084063 -0.083642 4.7099 0.011868 0.042262 0.23316 0.033417 0.11934 -0.040373 0.040711 0.235 0.26344 0.14408 0.17521 0.059198 0.00054197 0.0095322 0.0055482 0.0051978 1.8859
1.0313 -0.086321 -0.076812 -0.092104 -0.094617 0 -0.072886 -0.099764 -0.11139 -0.10336 -0.087981 -0.10307 4.5473 0.054434 0.077491 0.20797 0.035444 0.14197 0.014858 0.066339 0.2208 0.17878 0.1277 0.20543 0.12802 6.6411e-05 0.009869 0.0057185 0.0052039 1.8967
1.0352 -0.07446 -0.067317 -0.074778 -0.072533 0 -0.060801 -0.098109 -0.10816 -0.11524 -0.096829 -0.12403 4.3689 0.050298 0.099554 0.19332 0.088607 0.16195 0.022487 0.084852 0.28532 0.19235 0.15614 0.24073 0.09312 0.00036092 0.0097524 0.0054921 0.0054147 1.918
1.0391 -0.062973 -0.059608 -0.056352 -0.049375 0 -0.052867 -0.094788 -0.097296 -0.12412 -0.10223 -0.15026 4.1761 0.032641 0.1117 0.16347 0.10023 0.17499 0.046386 0.08229 0.2798 0.18307 0.1778 0.27174 0.094947 0.0012019 0.0094791 0.0052172 0.005511 1.9214
1.043 -0.054183 -0.053176 -0.03982 -0.028827 0 -0.04749 -0.087784 -0.083618 -0.12569 -0.097785 -0.17878 3.9784 0.028219 0.11256 0.16157 0.10042 0.17901 0.066348 0.085453 0.26177 0.15353 0.18181 0.29046 0.10865 0.001983 0.0094507 0.0052573 0.0053586 1.8777
1.0469 -0.048635 -0.048001 -0.02974 -0.017381 0 -0.045327 -0.077274 -0.073177 -0.11826 -0.084689 -0.19623 3.7829 0.05621 0.098636 0.22159 0.12704 0.17343 0.055323 0.11535 0.29942 0.12057 0.16399 0.29241 0.09632 0.0022362 0.0097217 0.0056073 0.0051053 1.7741
1.0508 -0.044841 -0.044168 -0.028374 -0.020757 0 -0.04735 -0.067059 -0.068337 -0.10343 -0.070221 -0.1858 3.5863 0.066789 0.04269 0.20375 0.13394 0.15764 0.020195 0.079377 0.29751 0.083759 0.1317 0.27525 0.10036 0.0019901 0.0098872 0.0058927 0.0049995 1.6137
1.0547 -0.040855 -0.041269 -0.032813 -0.037635 0 -0.051651 -0.06197 -0.065969 -0.084655 -0.060565 -0.14067 3.3774 0.02998 0.01184 0.19436 0.12728 0.13074 -0.013481 0.071753 0.2598 0.041549 0.088977 0.237 0.13002 0.0016706 0.0094438 0.0057471 0.0051253 1.4034
1.0586 -0.036156 -0.038477 -0.036578 -0.056894 0 -0.05276 -0.062785 -0.060352 -0.064906 -0.054848 -0.072509 3.1492 -0.025363 0.022807 0.16644 0.12002 0.092991 -0.057576 0.040756 0.1985 0.027503 0.0581 0.17762 0.089285 0.0016829 0.0082901 0.005195 0.0053056 1.146
1.0625 -0.031943 -0.03526 -0.034873 -0.063057 0 -0.044989 -0.063353 -0.047817 -0.044978 -0.046238 -0.0061213 2.9059 -0.067291 0.057274 0.10824 0.11233 0.047464 -0.087788 -0.019438 0.1358 0.023248 0.027254 0.1029 -0.014632 0.0020859 0.0068765 0.0046737 0.0052558 0.84043
1.0664 -0.029632 -0.031901 -0.028711 -0.047551 0 -0.027497 -0.053571 -0.028955 -0.023184 -0.029038 0.036723 2.6595 -0.045823 0.05911 0.015106 0.094109 -0.00015315 -0.038791 -0.079843 0.11294 -0.040875 -0.048807 0.025792 -0.086283 0.0026219 0.0058339 0.0046755 0.0048329 0.49084
1.0703 -0.029187 -0.029199 -0.023779 -0.016905 0 -0.0067003 -0.026982 -0.0071932 0.0031485 -0.0049228 0.051492 2.4176 -0.044354 0.042367 -0.014153 0.05313 -0.043881 -0.10381 -0.068535 0.026339 -0.018277 -0.043311 -0.038431 -0.05665 0.0029997 0.0054197 0.0053377 0.004156 0.11558
1.0742 -0.029123 -0.027677 -0.024919 0.010129 0 0.0066783 0.012733 0.013717 0.034704 0.017643 0.051475 2.1767 -0.049574 0.021857 -0.036735 0.022553 -0.079989 -0.14133 -0.071089 -0.027934 -0.031423 -0.053054 -0.080677 -0.063481 0.0031101 0.0053013 0.0063292 0.0035037 -0.24641
1.0781 -0.028182 -0.027191 -0.031487 0.015815 0 0.0045188 0.051927 0.030459 0.067289 0.030152 0.054827 1.9275 -0.094349 -0.0045983 -0.044507 -0.022244 -0.1074 -0.15738 -0.079997 -0.078665 -0.043964 -0.065019 -0.10301 -0.082077 0.0029935 0.0048852 0.0070989 0.0030979 -0.53662
1.082 -0.02683 -0.027353 -0.038081 -0.0030264 0 -0.01267 0.074364 0.03935 0.091565 0.030544 0.069458 1.6661 -0.18631 -0.040168 -0.038109 -0.089776 -0.12563 -0.16813 -0.087523 -0.146 -0.02294 -0.067604 -0.11503 -0.084537 0.0026803 0.0038762 0.0072494 0.0029656 -0.69002
1.0859 -0.02686 -0.02817 -0.039783 -0.032496 0 -0.035301 0.070691 0.036631 0.097057 0.023618 0.088116 1.3995 -0.20274 -0.092031 -0.079149 -0.095563 -0.13251 -0.20273 -0.10946 -0.17795 0.018845 -0.082868 -0.12421 -0.061519 0.0021482 0.0025429 0.0067507 0.002977 -0.66073
1.0898 -0.029383 -0.030053 -0.036665 -0.052602 0 -0.050662 0.043456 0.021177 0.078881 0.015589 0.096193 1.1391 -0.2216 -0.086763 -0.040061 -0.10133 -0.12432 -0.17311 -0.097859 -0.17426 0.027687 -0.088785 -0.1283 -0.007916 0.0014591 0.0014659 0.0058916 0.0029942 -0.44953
1.0938 -0.033318 -0.033068 -0.033158 -0.052722 0 -0.051288 0.0047421 -0.0027319 0.042393 0.008412 0.083903 0.88842 -0.21799 -0.10819 -0.033196 -0.10771 -0.098632 -0.20059 -0.10162 -0.12202 0.070253 -0.082788 -0.11675 0.012547 0.00087846 0.0010459 0.0050786 0.0029885 -0.11298
1.0977 -0.036107 -0.036329 -0.033234 -0.038627 0 -0.039716 -0.031102 -0.026404 0.0012296 -0.00088992 0.052271 0.6375 -0.18561 -0.13187 -0.034933 -0.095317 -0.057598 -0.25106 -0.11442 -0.04639 0.1284 -0.062303 -0.079886 0.015252 0.00075602 0.0012585 0.0046398 0.0030379 0.25974
1.1016 -0.036088 -0.038423 -0.036452 -0.025642 0 -0.026085 -0.054518 -0.042111 -0.031119 -0.015941 0.0096077 0.36993 -0.12598 -0.079139 0.04468 -0.031534 -0.0082621 -0.21175 -0.10362 0.0022551 0.14104 -0.024833 -0.017911 0.055393 0.0012114 0.0018541 0.0047088 0.0032355 0.59311
1.1055 -0.034176 -0.038676 -0.03875 -0.0247 0 -0.020468 -0.063836 -0.048673 -0.050277 -0.036502 -0.036008 0.076511 -0.09586 -0.077786 0.036085 -0.0011773 0.0407 -0.17622 -0.098286 0.079045 0.23496 -0.017625 0.057781 0.087985 0.0019389 0.0027318 0.0051878 0.0036008 0.86358
1.1094 -0.033119 -0.038011 -0.036845 -0.033888 0 -0.025845 -0.063999 -0.051911 -0.063127 -0.058078 -0.080674 -0.23736 -0.099753 -0.015909 0.022373 0.016872 0.083381 -0.15914 -0.057554 0.1269 0.26534 0.021465 0.13158 0.11672 0.0023946 0.0040524 0.0057949 0.0040604 1.1004
1.1133 -0.035005 -0.038363 -0.031535 -0.042423 0 -0.037072 -0.06276 -0.05908 -0.080868 -0.075458 -0.12279 -0.55693 -0.080192 0.039038 0.01487 0.035379 0.11859 -0.13241 -0.0062934 0.14968 0.27826 0.072821 0.19258 0.16588 0.0022637 0.0059575 0.0062094 0.004491 1.3471
1.1172 -0.039499 -0.041008 -0.026781 -0.042373 0 -0.046219 -0.066455 -0.07225 -0.10842 -0.086324 -0.15933 -0.87035 -0.017282 0.059085 0.018955 0.062533 0.14791 -0.079835 0.036899 0.16127 0.29032 0.11053 0.23825 0.2172 0.0017828 0.0082059 0.006272 0.0047772 1.6145
1.1211 -0.044442 -0.045322 -0.026023 -0.03659 0 -0.049473 -0.076866 -0.086753 -0.13906 -0.091605 -0.18501 -1.1768 0.015731 0.11531 0.029027 0.098925 0.17184 -0.0084348 0.062795 0.2079 0.23606 0.077302 0.27111 0.11996 0.0015723 0.010156 0.0060999 0.0048518 1.8625
1.125 -0.048042 -0.049157 -0.029753 -0.035548 0 -0.049622 -0.090363 -0.095885 -0.15902 -0.093069 -0.19503 -1.4839 0.017688 0.1245 0.024001 0.14196 0.18757 0.026225 0.071747 0.21746 0.24765 0.12914 0.29262 0.15013 0.002079 0.011177 0.0059913 0.0047149 2.0238
1.1289 -0.050276 -0.050547 -0.036377 -0.046446 0 -0.052224 -0.10007 -0.096899 -0.15799 -0.091249 -0.18785 -1.7996 0.048891 0.16284 0.024821 0.14628 0.19022 0.011425 0.066896 0.22334 0.22798 0.14739 0.29997 0.18536 0.0031265 0.011122 0.0061626 0.0044387 2.047
1.1328 -0.052155 -0.049184 -0.044432 -0.065102 0 -0.059208 -0.10027 -0.092336 -0.1368 -0.085785 -0.16527 -2.1261 0.060196 0.20427 0.026161 0.11255 0.17646 -0.01492 0.070738 0.22415 0.18243 0.14232 0.28808 0.18724 0.0040099 0.01041 0.0065389 0.004148 1.9252
1.1367 -0.053903 -0.046397 -0.053051 -0.078258 0 -0.066004 -0.090369 -0.085866 -0.10602 -0.077121 -0.13067 -2.4616 -0.022697 0.19806 0.019971 0.054882 0.14742 0.00085784 0.10973 0.20856 0.14196 0.15452 0.25428 0.13674 0.00408 0.0096247 0.0068098 0.0039696 1.6912
1.1406 -0.054298 -0.043852 -0.060393 -0.074261 0 -0.065122 -0.075165 -0.077646 -0.077283 -0.067003 -0.088137 -2.8049 -0.071098 0.20319 0.12313 -0.014361 0.1085 0.033965 0.11068 0.11638 0.099545 0.12708 0.20166 0.10197 0.0032984 0.0090231 0.0067203 0.003965 1.392
1.1445 -0.052053 -0.042293 -0.062888 -0.052799 0 -0.053229 -0.060771 -0.064465 -0.055217 -0.056904 -0.043337 -3.1567 -0.11064 0.14217 0.15368 -0.037288 0.066746 0.047976 0.081484 0.052713 0.06154 0.10542 0.13886 0.086619 0.00226 0.0084082 0.0063254 0.0040913 1.0668
1.1484 -0.047671 -0.041387 -0.057627 -0.025659 0 -0.035387 -0.04939 -0.044544 -0.036338 -0.046315 -0.0037953 -3.5168 -0.13534 0.10069 0.11952 -0.047072 0.027584 -0.011302 0.052183 0.022306 0.067802 0.087424 0.076754 0.067678 0.0016691 0.0074557 0.0059457 0.0042283 0.74328
1.1523 -0.043511 -0.040494 -0.046104 -0.0084202 0 -0.022342 -0.037634 -0.021554 -0.014682 -0.033267 0.023784 -3.881 -0.14931 0.085141 0.060406 -0.05818 -0.0066634 -0.12053 0.017729 0.018529 0.11065 0.06727 0.024407 0.040466 0.0017612 0.0061378 0.0058522 0.004261 0.44411
1.1563 -0.041629 -0.039336 -0.034806 -0.010043 0 -0.022591 -0.020336 -0.003062 0.011486 -0.017047 0.037741 -4.2428 -0.17443 -0.016869 0.088746 -0.064646 -0.036038 -0.12362 -0.085151 0.014435 0.10538 0.029657 -0.013901 0.025721 0.0021934 0.0048143 0.0059936 0.0041579 0.19051
1.1602 -0.04153 -0.03796 -0.030533 -0.027795 0 -0.035509 0.0032397 0.0054498 0.037489 -0.00030256 0.042891 -4.6006 -0.14002 -0.064198 0.066971 -0.063379 -0.060892 -0.17613 -0.14842 -0.079135 0.1016 -0.030436 -0.039252 0.018042 0.0024652 0.0039205 0.0060565 0.0039826 -0.0016657
1.1641 -0.040372 -0.036322 -0.034052 -0.04992 0 -0.051088 0.026519 0.0050346 0.055426 0.011981 0.046495 -4.9613 -0.11714 -0.085713 -0.0040007 -0.059293 -0.080041 -0.17999 -0.18618 -0.15437 0.11012 -0.075989 -0.055938 0.0092568 0.0024239 0.0035944 0.0058117 0.0038307 -0.12524
1.168 -0.035719 -0.034235 -0.038509 -0.062989 0 -0.056705 0.039188 0.0016639 0.05929 0.016054 0.051613 -5.3364 -0.097288 -0.061295 -0.050359 -0.047255 -0.090335 -0.17227 -0.1924 -0.17703 0.10816 -0.090415 -0.067488 -0.0093548 0.002352 0.0036195 0.0053894 0.003746 -0.17764
1.1719 -0.028228 -0.031796 -0.035182 -0.059067 0 -0.045972 0.034579 0.00024694 0.048132 0.012155 0.054079 -5.7326 -0.064703 0.02073 -0.0059919 -0.026607 -0.088034 -0.19792 -0.16517 -0.1355 0.073091 -0.064539 -0.073281 -0.038165 0.0025735 0.0037125 0.0051752 0.0036909 -0.15446
1.1758 -0.021449 -0.029622 -0.021866 -0.039404 0 -0.023298 0.014705 0.00035394 0.026006 0.0037377 0.046573 -6.1451 -0.036769 0.035159 0.0039076 -0.05649 -0.071377 -0.18467 -0.1573 -0.14317 0.029714 -0.027689 -0.06852 0.011898 0.0030088 0.0038183 0.005407 0.003596 -0.051338
1.1797 -0.018715 -0.028352 -0.0058345 -0.013609 0 -0.001118 -0.011196 -0.0023013 -0.00019258 -0.0059863 0.026308 -6.5604 -0.064963 0.042697 0.014868 -0.085737 -0.042784 -0.13269 -0.081396 -0.11069 0.020251 -0.017512 -0.048232 -0.0080619 0.003167 0.0040943 0.0058809 0.0034435 0.12405
1.1836 -0.020085 -0.027778 0.0020036 0.0052612 0 0.0081314 -0.033094 -0.010659 -0.023555 -0.016576 -0.0012331 -6.9669 -0.10545 0.070993 0.050464 -0.090144 -0.0088833 -0.060446 -0.009195 -0.073171 0.0026794 0.026943 -0.012521 -0.0084217 0.0026234 0.0046227 0.0061003 0.0033052 0.34273
1.1875 -0.022334 -0.026659 -0.0033254 0.0078513 0 -0.00013152 -0.046025 -0.02304 -0.039867 -0.029333 -0.026664 -7.3634 -0.12636 0.12332 0.094971 -0.062961 0.02234 0.017831 0.038269 -0.040414 -0.03521 0.10192 0.031496 0.017924 0.0015221 0.0052038 0.0057555 0.0032928 0.56174
1.1914 -0.022017 -0.023683 -0.016496 -0.0056828 0 -0.019896 -0.051055 -0.034916 -0.049339 -0.043885 -0.045295 -7.7587 -0.090065 0.18367 0.091383 -0.0092379 0.045768 0.084237 0.072509 -0.0057624 -0.086304 0.14666 0.073357 0.011552 0.00058049 0.0054974 0.0050655 0.0034558 0.74587
1.1953 -0.018552 -0.018786 -0.026821 -0.025334 0 -0.038476 -0.051861 -0.043235 -0.05601 -0.056243 -0.061314 -8.1629 -0.066549 0.16679 0.085609 0.003515 0.061654 0.13454 0.086185 0.0027555 0.0072204 0.16362 0.10588 0.024029 0.00052634 0.0053918 0.0046191 0.0037189 0.88401
1.1992 -0.014343 -0.013424 -0.02766 -0.037699 0 -0.044477 -0.051001 -0.048368 -0.064298 -0.060911 -0.08263 -8.5789 -0.06635 0.11667 0.10242 0.0024123 0.074056 0.075672 0.051197 0.022284 0.046498 0.14201 0.12891 0.039237 0.0014492 0.0051917 0.0048384 0.0039258 0.98302
1.2031 -0.01199 -0.0093356 -0.021327 -0.035322 0 -0.034767 -0.04912 -0.051885 -0.074656 -0.055448 -0.11055 -9.0017 -0.064278 0.073946 0.11702 -0.0044908 0.086023 0.010736 -0.0044811 0.064392 0.074007 0.11168 0.14664 0.054951 0.0026638 0.0053733 0.0055785 0.0039693 1.044
1.207 -0.011558 -0.006875 -0.015258 -0.021745 0 -0.015988 -0.046525 -0.05328 -0.08208 -0.04312 -0.13426 -9.4243 -0.041816 0.063508 0.11156 -0.0051802 0.095409 0.018036 -0.051878 0.1203 0.12749 0.092482 0.16064 0.074738 0.0032423 0.0060979 0.0062577 0.0039039 1.0455
1.2109 -0.010677 -0.0046013 -0.013852 -0.0077226 0 0.00045538 -0.044165 -0.049793 -0.079552 -0.03072 -0.13654 -9.8441 -0.01878 0.03943 0.11258 0.04477 0.09522 0.013489 -0.066534 0.079584 0.15617 0.042907 0.16538 0.13186 0.0027686 0.006966 0.006396 0.0039329 0.95302
1.2148 -0.0071851 -0.00062377 -0.014231 -0.0014985 0 0.0065747 -0.042323 -0.039537 -0.064031 -0.023123 -0.1073 -10.263 -0.043066 0.022362 0.12027 -0.016188 0.078749 -0.026947 -0.10531 0.029253 0.1899 0.027553 0.15107 0.10214 0.0016628 0.007298 0.0060384 0.0042542 0.74872
1.2188 -0.0013827 0.005565 -0.0097113 -0.0016666 0 0.0033316 -0.03861 -0.024035 -0.039524 -0.019288 -0.053579 -10.683 -0.043633 0.015645 0.073161 -0.072426 0.045445 -0.095627 -0.087654 0.0036588 0.22143 0.023966 0.11182 0.06914 0.00079952 0.0067229 0.0056584 0.00487 0.45159
1.2227 0.0044859 0.012579 0.0031743 0.00070994 0 -0.00069683 -0.028219 -0.006865 -0.01388 -0.013288 0.002901 -11.102 -0.040175 0.028415 -0.0051027 -0.095794 0.0023899 -0.162 -0.036981 -0.0014544 0.19096 0.016115 0.052247 0.024596 0.00076272 0.0055317 0.0056622 0.0055179 0.10856
1.2266 0.0088739 0.018443 0.021267 0.012536 0 0.0033555 -0.0072932 0.010154 0.0080374 0.00048937 0.03992 -11.514 -0.099774 0.074169 -0.043306 -0.090942 -0.040181 -0.17588 -0.032857 -0.010275 -9.1938e-05 -0.013816 -0.01399 -0.083285 0.0013856 0.004446 0.006005 0.0058016 -0.23631
1.2305 0.012726 0.022368 0.037805 0.030764 0 0.017094 0.023096 0.028529 0.02816 0.022424 0.050046 -11.917 -0.15527 0.073646 -0.071233 -0.089943 -0.075684 -0.13156 -0.036897 -0.13561 -0.0064539 -0.036397 -0.072724 -0.039581 0.0019545 0.0039941 0.0062943 0.0054468 -0.56457
1.2344 0.018401 0.02523 0.047994 0.044059 0 0.0334 0.055976 0.050028 0.051838 0.047048 0.045344 -12.314 -0.15389 0.020609 -0.14293 -0.091318 -0.10456 -0.15142 -0.042903 -0.25074 -0.10203 -0.084165 -0.11806 -0.092764 0.0018671 0.0040619 0.0062411 0.004496 -0.8772
1.2383 0.026847 0.028382 0.051403 0.043052 0 0.042529 0.081689 0.072199 0.080283 0.06692 0.047917 -12.715 -0.15038 -0.020946 -0.19544 -0.10583 -0.13148 -0.15702 -0.096071 -0.33621 -0.1895 -0.13312 -0.15416 -0.13548 0.0011541 0.0040268 0.005963 0.0032936 -1.1689
1.2422 0.036129 0.032184 0.049867 0.029779 0 0.040755 0.093055 0.088081 0.10655 0.077557 0.073361 -13.127 -0.16643 -0.032287 -0.19951 -0.128 -0.15912 -0.10369 -0.20459 -0.3823 -0.20704 -0.16823 -0.189 -0.12782 0.00042438 0.0033449 0.0058172 0.0022668 -1.4125
1.2461 0.043034 0.035847 0.044688 0.017235 0 0.034011 0.088895 0.091635 0.11983 0.079594 0.11913 -13.546 -0.13426 -0.11937 -0.20857 -0.10171 -0.18427 -0.023038 -0.27751 -0.39321 -0.16952 -0.19365 -0.22588 -0.21704 0.00031315 0.0020483 0.0059585 0.0016673 -1.5716
1.25 0.04623 0.038671 0.036908 0.01899 0 0.033061 0.074061 0.083885 0.11468 0.07706 0.16576 -13.962 -0.16876 -0.19503 -0.15048 -0.12324 -0.19955 -0.11857 -0.31729 -0.37459 -0.19031 -0.19633 -0.25962 -0.23613 0.00093261 0.0007082 0.0061202 0.0014619 -1.6289
1.2539 0.047657 0.041165 0.029689 0.03791 0 0.044074 0.056764 0.07305 0.096413 0.073851 0.18952 -14.363 -0.16508 -0.22041 -0.11046 -0.1604 -0.19929 -0.19219 -0.32255 -0.37229 -0.18977 -0.19267 -0.28005 -0.21476 0.0017904 -7.4665e-05 0.0058844 0.0014311 -1.6014
1.2578 0.050605 0.044671 0.028387 0.063799 0 0.062732 0.04513 0.067645 0.077261 0.071333 0.17725 -14.747 -0.15064 -0.21535 -0.068817 -0.21219 -0.18413 -0.2165 -0.29921 -0.39185 -0.15051 -0.1905 -0.27913 -0.18703 0.0022142 -0.00016524 0.0051737 0.0013709 -1.5254
1.2617 0.056299 0.049767 0.036336 0.081542 0 0.077116 0.044272 0.068923 0.06645 0.068492 0.13372 -15.116 -0.18602 -0.21507 0.018415 -0.2805 -0.16067 -0.20566 -0.25753 -0.42535 -0.073581 -0.19391 -0.25597 -0.19005 0.0018963 7.1939e-05 0.0044294 0.0012247 -1.4272
1.2656 0.062425 0.055204 0.050117 0.082307 0 0.077072 0.054283 0.070266 0.063451 0.063775 0.077217 -15.479 -0.17998 -0.12 0.041867 -0.24794 -0.13693 -0.18296 -0.20193 -0.37124 -0.064897 -0.12013 -0.21685 -0.13756 0.0011043 0.00019593 0.0042422 0.0010603 -1.3084
1.2695 0.065119 0.058644 0.060307 0.068569 0 0.062236 0.069706 0.064271 0.060303 0.056783 0.027856 -15.841 -0.17895 -0.096891 0.016714 -0.19717 -0.11756 -0.18076 -0.13323 -0.29714 -0.013155 -0.12018 -0.17141 -0.070164 0.00042717 0.00014259 0.004773 0.00095189 -1.1588
1.2734 0.062465 0.058618 0.05883 0.050207 0 0.042192 0.081407 0.050403 0.05017 0.048635 -0.0030948 -16.199 -0.17832 -0.071615 -0.020555 -0.1605 -0.10246 -0.19117 -0.075342 -0.23631 0.0040496 -0.12018 -0.12844 -0.047016 0.00031258 0.00027285 0.0055505 0.00089567 -0.98142
1.2773 0.056124 0.055761 0.046682 0.036642 0 0.029069 0.080945 0.035457 0.033586 0.041088 -0.015982 -16.548 -0.17383 -0.020755 -0.045618 -0.13736 -0.088898 -0.19893 -0.043091 -0.20117 -0.027557 -0.091318 -0.093643 -0.06177 0.00078552 0.00097728 0.0058793 0.00083076 -0.8009
1.2813 0.049638 0.052082 0.034087 0.031872 0 0.028959 0.065437 0.026585 0.016862 0.035298 -0.017455 -16.885 -0.15913 0.011947 -0.038573 -0.07393 -0.074748 -0.16727 -0.047013 -0.17916 -0.030412 -0.059218 -0.069187 0.0004582 0.001527 0.0022165 0.0054828 0.00071935 -0.64863
1.2852 0.045252 0.049036 0.031847 0.034803 0 0.038761 0.039635 0.024474 0.0053484 0.031126 -0.012798 -17.21 -0.13048 0.042781 -0.044097 -0.018042 -0.060246 -0.12437 -0.054481 -0.17997 -0.060574 -0.028829 -0.054375 0.010426 0.0021708 0.0034367 0.0047536 0.00059029 -0.54056
1.2891 0.042409 0.04637 0.041532 0.042016 0 0.049853 0.013406 0.023911 -0.00090087 0.027427 -0.0025918 -17.528 -0.0981 0.075259 -0.022026 0.039567 -0.047758 -0.08219 -0.062161 -0.17645 -0.042861 0.011525 -0.046899 -0.0012522 0.0025321 0.0039591 0.0043596 0.00050463 -0.47244
1.293 0.039147 0.042867 0.053948 0.049449 0 0.054575 -0.0037721 0.02087 -0.0049303 0.023159 0.014267 -17.842 -0.071239 0.078396 -0.015012 0.066848 -0.040539 -0.052712 -0.085124 -0.19127 -0.011088 0.040323 -0.044527 -0.011651 0.0026115 0.0035216 0.0045922 0.00049342 -0.43562
1.2969 0.034669 0.038096 0.05765 0.052735 0 0.050372 -0.0073369 0.017976 -0.0074477 0.018664 0.035189 -18.152 -0.058812 0.02618 -0.065752 0.035475 -0.041372 -0.040166 -0.13484 -0.24098 -0.011262 0.035768 -0.046496 -0.001531 0.0024595 0.0025144 0.005097 0.0005427 -0.43389
1.3008 0.030384 0.033263 0.049427 0.048362 0 0.0397 0.0017006 0.02189 -0.0048707 0.016125 0.052364 -18.457 -0.067251 -0.0047283 -0.084627 0.015381 -0.051261 0.038071 -0.1572 -0.19836 -0.042206 0.024113 -0.053451 0.008583 0.0020923 0.0017105 0.005249 0.00063467 -0.48085
1.3047 0.028498 0.030277 0.036688 0.036383 0 0.027504 0.019292 0.035124 0.0066526 0.018536 0.057525 -18.754 -0.071021 -0.047286 -0.10887 -0.057192 -0.068336 0.076353 -0.19406 -0.20141 -0.080844 0.0080479 -0.0657 0.013737 0.0015447 0.0017025 0.0047936 0.00077944 -0.58052
1.3086 0.029837 0.030039 0.02969 0.022046 0 0.018853 0.040922 0.051316 0.025717 0.027513 0.049194 -19.046 -0.068503 -0.099079 -0.079996 -0.11418 -0.087847 0.065965 -0.19481 -0.22196 -0.10356 -0.015215 -0.081325 -0.018167 0.00095805 0.0024864 0.0041182 0.00097937 -0.71339
1.3125 0.033153 0.031753 0.031565 0.013399 0 0.017489 0.062029 0.059868 0.045034 0.041381 0.035664 -19.333 -0.065429 -0.13817 -0.012873 -0.14489 -0.1041 0.031541 -0.16432 -0.2488 -0.1138 -0.043626 -0.096357 -0.060925 0.00055243 0.0034944 0.0038911 0.0011576 -0.84502
1.3164 0.036424 0.033874 0.036018 0.015606 0 0.024549 0.077262 0.05587 0.056896 0.055217 0.030226 -19.618 -0.076988 -0.11423 0.0048107 -0.184 -0.11363 0.040123 -0.15932 -0.27975 -0.14075 -0.069754 -0.10749 -0.023246 0.00046367 0.0040254 0.0044289 0.0011514 -0.94948
1.3203 0.038562 0.035583 0.034575 0.026795 0 0.03737 0.081267 0.045187 0.059289 0.063285 0.041824 -19.898 -0.11119 -0.15564 0.030905 -0.19023 -0.11727 -0.088165 -0.16724 -0.3171 -0.18028 -0.089268 -0.11507 -0.067679 0.0006035 0.0037283 0.0054086 0.00082479 -1.0232
1.3242 0.039778 0.037194 0.025649 0.039608 0 0.049781 0.0719 0.03909 0.056477 0.062477 0.068335 -20.172 -0.13704 -0.13139 0.022329 -0.16996 -0.119 -0.13891 -0.16323 -0.31375 -0.18626 -0.084338 -0.1231 -0.072248 0.00071378 0.0027895 0.0061815 0.00022868 -1.0755
1.3281 0.040532 0.039195 0.016195 0.047342 0 0.055056 0.05331 0.043492 0.053816 0.054317 0.097545 -20.438 -0.14603 -0.091795 -0.013288 -0.14559 -0.12212 -0.1469 -0.15682 -0.29499 -0.17521 -0.089374 -0.13559 -0.086048 0.0006034 0.0017291 0.0063573 -0.00035292 -1.1072
1.332 0.040569 0.041144 0.014586 0.048905 0 0.050261 0.035215 0.053556 0.052609 0.043985 0.11471 -20.696 -0.1359 -0.084139 -0.047498 -0.13488 -0.12598 -0.15935 -0.15512 -0.28306 -0.15944 -0.12431 -0.15191 -0.13665 0.00035319 0.0010088 0.0060868 -0.00055815 -1.1039
1.3359 0.039221 0.041764 0.022249 0.047893 0 0.038571 0.027536 0.058951 0.050375 0.036977 0.11094 -20.944 -0.1258 -0.090612 0.055359 -0.13021 -0.12657 -0.21407 -0.14177 -0.26181 -0.10441 -0.11955 -0.16563 -0.08183 0.00026968 0.00076291 0.0058066 -0.00021487 -1.0513
1.3398 0.036509 0.040147 0.032444 0.047124 0 0.027111 0.033964 0.054133 0.045551 0.035747 0.087236 -21.182 -0.1166 -0.068208 0.090493 -0.1244 -0.1204 -0.12593 -0.10793 -0.2485 -0.1109 -0.11367 -0.16833 -0.1163 0.00059634 0.00082291 0.005752 0.00049727 -0.95618
1.3438 0.033549 0.036715 0.036946 0.044713 0 0.021654 0.049485 0.043044 0.040582 0.038607 0.052831 -21.41 -0.10953 -0.022803 0.08603 -0.074682 -0.10835 -0.096477 -0.11416 -0.23544 -0.11639 -0.096471 -0.1557 -0.14712 0.0012425 0.00095271 0.0057487 0.0011469 -0.84763
1.3477 0.031586 0.032829 0.033522 0.03616 0 0.022559 0.063864 0.033819 0.039353 0.041366 0.020408 -21.633 -0.10018 0.017044 0.06202 -0.0027701 -0.095305 -0.12861 -0.14313 -0.21161 -0.094711 -0.056812 -0.13089 -0.15277 0.0018077 0.0010601 0.0054754 0.0013556 -0.75358
1.3516 0.030657 0.029464 0.026923 0.020431 0 0.025445 0.068194 0.029732 0.041717 0.04024 0.00078153 -21.857 -0.080182 0.0031096 0.042185 0.030871 -0.085917 -0.12885 -0.13389 -0.16142 -0.029927 0.019347 -0.10246 -0.13996 0.0019183 0.0012118 0.0048924 0.0010675 -0.67518
1.3555 0.029469 0.026418 0.023254 0.0034825 0 0.025756 0.059476 0.02634 0.04176 0.03394 -0.0014306 -22.089 -0.094564 0.032989 0.060752 0.025463 -0.080225 -0.11755 -0.17748 -0.19562 -0.034363 0.025556 -0.078729 -0.10409 0.0015814 0.0014843 0.0043717 0.00056392 -0.58637
1.3594 0.026807 0.022922 0.024154 -0.0051045 0 0.022846 0.040542 0.017714 0.032759 0.023844 0.0098652 -22.329 -0.082403 0.057887 0.057802 0.049904 -0.073607 -0.091975 -0.14958 -0.20175 -0.020421 0.032213 -0.063167 -0.085555 0.0012123 0.0018321 0.00438 0.00021555 -0.4609
1.3633 0.023045 0.018966 0.026524 0.00018506 0 0.019868 0.016867 0.0045171 0.014259 0.012668 0.023554 -22.57 -0.087326 0.078131 0.051027 0.059097 -0.061292 -0.069039 -0.13851 -0.20784 -0.0071513 0.044849 -0.054028 -0.068292 0.0012714 0.0021183 0.0050266 0.00018512 -0.30109
1.3672 0.020103 0.015826 0.02703 0.01587 0 0.019997 -0.0061864 -0.0053784 -0.0062196 0.0029419 0.027171 -22.8 -0.12095 0.081932 0.048906 0.027929 -0.043379 -0.054095 -0.17969 -0.22075 0.00054346 0.06382 -0.047506 -0.042175 0.0018214 0.0022701 0.0059222 0.00032976 -0.14118
1.3711 0.019802 0.015168 0.025764 0.031926 0 0.023074 -0.023853 -0.0048262 -0.019116 -0.0036937 0.014881 -23.013 -0.10066 0.0084519 0.032403 -0.020562 -0.02566 -0.019307 -0.1595 -0.17915 0.043533 0.077349 -0.041064 -0.011798 0.0024186 0.0023802 0.0064826 0.00037201 -0.024111
1.375 0.022265 0.017648 0.025163 0.039393 0 0.026103 -0.031451 0.0046368 -0.020634 -0.0062878 -0.0081282 -23.211 -0.07022 0.0084567 0.01058 -0.018207 -0.015491 -0.0066965 -0.15064 -0.16767 0.032224 0.058526 -0.034349 0.00051377 0.0024755 0.00262 0.0063894 0.0001758 0.023872
1.3789 0.025991 0.022436 0.026193 0.036455 0 0.026877 -0.025175 0.013767 -0.014541 -0.0041116 -0.029262 -23.409 -0.066014 -0.0096075 -0.0341 -0.043132 -0.016463 -0.00028612 -0.13818 -0.18326 0.0020804 0.036529 -0.028064 -0.010617 0.0017981 0.00303 0.0057923 -0.00011855 -0.0018671
1.3828 0.029454 0.028055 0.026801 0.028349 0 0.026773 -0.0045899 0.015003 -0.0064572 0.0033649 -0.038206 -23.619 -0.080138 -0.033111 -0.064964 -0.086071 -0.026558 0.018534 -0.12608 -0.18856 -0.030914 0.01913 -0.023052 -0.020995 0.00082037 0.0034023 0.0051132 -0.00021398 -0.097522
1.3867 0.032504 0.033529 0.024652 0.022361 0 0.029573 0.025303 0.010484 0.0027999 0.015856 -0.034503 -23.84 -0.092239 -0.023113 -0.031927 -0.11178 -0.040948 0.066087 -0.12273 -0.13741 -0.055203 0.0093007 -0.020936 0.0029336 0.00030671 0.0034122 0.0046848 7.8908e-05 -0.26005
1.3906 0.036153 0.038658 0.020793 0.022884 0 0.037376 0.054922 0.009995 0.017266 0.031478 -0.025718 -24.06 -0.13548 -0.053422 -0.093893 -0.064473 -0.056341 -0.027621 -0.098333 -0.18434 -0.13749 0.001064 -0.02529 0.012708 0.00075102 0.0029159 0.0045618 0.00066139 -0.47885
1.3945 0.041141 0.043386 0.019611 0.030042 0 0.047738 0.074114 0.020661 0.039175 0.046647 -0.017484 -24.258 -0.14782 -0.052311 -0.11786 -0.074327 -0.072788 -0.021183 -0.12361 -0.22022 -0.13677 0.0027642 -0.041114 0.0045919 0.0019728 0.0021425 0.0046163 0.0011994 -0.72202
1.3984 0.046956 0.047333 0.024733 0.041256 0 0.055193 0.077045 0.039096 0.063332 0.057282 -0.0054108 -24.427 -0.14026 -0.07424 -0.12669 -0.099539 -0.091773 0.0040172 -0.15452 -0.23846 -0.14285 -0.015374 -0.071867 -0.030951 0.003242 0.0015686 0.0047423 0.0013605 -0.94124
1.4023 0.05238 0.050225 0.035373 0.053088 0 0.056039 0.065055 0.054397 0.079692 0.061018 0.021771 -24.573 -0.12211 -0.11522 -0.12566 -0.11416 -0.11313 -0.0015776 -0.16876 -0.2436 -0.17542 -0.057244 -0.11588 -0.08046 0.0038174 0.0015432 0.0049301 0.001043 -1.1009
1.4063 0.056851 0.052669 0.047348 0.062158 0 0.052028 0.046113 0.059078 0.082572 0.05916 0.0691 -24.713 -0.10472 -0.070392 -0.092532 -0.10292 -0.13407 -0.0652 -0.16646 -0.26108 -0.14818 -0.08654 -0.16522 -0.084065 0.0034569 0.0019807 0.0051724 0.00042651 -1.2076
1.4102 0.061011 0.056044 0.057711 0.066081 0 0.049422 0.031368 0.056673 0.077149 0.056712 0.12475 -24.863 -0.11568 -0.11044 -0.1155 -0.11041 -0.15118 -0.088025 -0.18279 -0.29362 -0.16681 -0.10521 -0.20861 -0.063777 0.0025181 0.0024057 0.0053675 -0.00017245 -1.3077
1.4141 0.065787 0.061193 0.067637 0.065051 0 0.05403 0.030342 0.058066 0.07581 0.059798 0.16403 -25.026 -0.12971 -0.076758 -0.10409 -0.12299 -0.1631 -0.059191 -0.19372 -0.32284 -0.16099 -0.12773 -0.23686 -0.079113 0.0016319 0.002335 0.0053738 -0.00050638 -1.4487
1.418 0.071106 0.067199 0.080054 0.062614 0 0.066384 0.046467 0.070258 0.086983 0.071655 0.1673 -25.194 -0.14263 -0.04472 -0.08306 -0.12998 -0.17125 -0.033176 -0.20336 -0.33813 -0.15068 -0.15104 -0.24751 -0.11438 0.001258 0.001673 0.0051714 -0.00051028 -1.6361
1.4219 0.075771 0.071791 0.094542 0.063658 0 0.081098 0.074816 0.089032 0.10703 0.089838 0.13693 -25.353 -0.15185 -0.10203 -0.089238 -0.12237 -0.17797 -0.066106 -0.21865 -0.33371 -0.16537 -0.16804 -0.24555 -0.13831 0.0014546 0.00077783 0.0049344 -0.00026693 -1.8238
1.4258 0.078692 0.073353 0.10559 0.070348 0 0.09087 0.10366 0.10284 0.12314 0.10692 0.097372 -25.493 -0.14032 -0.05578 -0.093339 -0.10873 -0.18411 -0.097598 -0.23121 -0.3457 -0.18535 -0.15315 -0.23986 -0.077968 0.0019565 0.00014643 0.0048976 0.00010334 -1.9483
1.4297 0.080038 0.072613 0.10691 0.079807 0 0.091834 0.12006 0.10374 0.12445 0.11468 0.076698 -25.611 -0.1607 -0.085376 -0.085012 -0.1106 -0.18809 -0.15959 -0.23637 -0.34309 -0.18148 -0.16566 -0.23784 -0.098374 0.0024062 8.5912e-06 0.0051257 0.00051367 -1.9735
1.4336 0.080864 0.072102 0.097802 0.086515 0 0.086078 0.11703 0.094182 0.11084 0.10919 0.084887 -25.706 -0.17946 -0.10589 -0.10437 -0.10562 -0.18719 -0.16996 -0.22683 -0.34907 -0.16318 -0.16857 -0.24143 -0.11767 0.0025423 0.00019004 0.0054236 0.00089415 -1.9103
1.4375 0.081543 0.073631 0.08447 0.087659 0 0.079534 0.097727 0.083461 0.091475 0.093262 0.10758 -25.781 -0.17653 -0.099962 -0.13145 -0.089733 -0.17969 -0.13568 -0.21001 -0.35688 -0.14255 -0.16013 -0.24686 -0.10692 0.0022706 0.00034428 0.0055025 0.0011425 -1.7958
1.4414 0.080861 0.076244 0.074484 0.085799 0 0.077071 0.073545 0.078083 0.075863 0.074618 0.12021 -25.839 -0.13388 -0.10345 -0.080363 -0.073653 -0.16631 -0.14974 -0.21081 -0.32871 -0.14053 -0.17012 -0.24784 -0.070853 0.0016721 0.00030927 0.0052658 0.0011335 -1.662
1.4453 0.077075 0.076875 0.0696 0.085387 0 0.078622 0.05686 0.076354 0.06684 0.061139 0.10923 -25.89 -0.11663 -0.035482 -0.057195 -0.072504 -0.15027 -0.14605 -0.22023 -0.31509 -0.14118 -0.15937 -0.23995 -0.053765 0.00098387 0.00024252 0.0049391 0.00081295 -1.5226
1.4492 0.070052 0.073286 0.064562 0.08634 0 0.079366 0.053626 0.072039 0.061616 0.056535 0.081379 -25.94 -0.10178 -0.018649 -0.07335 -0.067469 -0.136 -0.15158 -0.21339 -0.30691 -0.15479 -0.15264 -0.22305 -0.082904 0.0005258 0.00041678 0.0049013 0.00029876 -1.3844
1.4531 0.062117 0.066396 0.053424 0.082153 0 0.073899 0.06097 0.062211 0.057852 0.059178 0.054345 -25.992 -0.10026 -0.0096799 -0.078974 -0.059547 -0.12716 -0.16922 -0.21272 -0.29243 -0.14932 -0.14372 -0.20076 -0.098171 0.00054106 0.0008919 0.0053497 -0.00012893 -1.2614
1.457 0.056313 0.059519 0.03696 0.06623 0 0.061281 0.070847 0.050502 0.056762 0.064249 0.039578 -26.042 -0.11424 0.025968 -0.038874 -0.049244 -0.12445 -0.18877 -0.22993 -0.26573 -0.10799 -0.12788 -0.17759 -0.060515 0.0010281 0.0013958 0.0060936 -0.00018618 -1.1685
1.4609 0.05347 0.055072 0.023191 0.041065 0 0.04678 0.076006 0.042705 0.059795 0.067059 0.034127 -26.079 -0.084747 0.016408 -0.011399 -0.025276 -0.1246 -0.12981 -0.20027 -0.25233 -0.10906 -0.11894 -0.15644 -0.070688 0.0017166 0.00154 0.006667 0.00020658 -1.1019
1.4648 0.050991 0.051993 0.019953 0.020107 0 0.038325 0.073328 0.040251 0.063786 0.065121 0.027993 -26.093 -0.092489 -0.0039345 -0.075071 -0.00043312 -0.12192 -0.071933 -0.19711 -0.21975 -0.10208 -0.10932 -0.13822 -0.034266 0.0022554 0.0011704 0.00668 0.00083601 -1.0313
1.4688 0.044855 0.04652 0.026735 0.01783 0 0.03974 0.062971 0.038987 0.061686 0.05815 0.017597 -26.09 -0.10879 -0.0052021 -0.083897 -0.022389 -0.11207 -0.077489 -0.19677 -0.2197 -0.089599 -0.094292 -0.12332 -0.019698 0.0024826 0.00052235 0.0061251 0.0013211 -0.9193
1.4727 0.033197 0.035725 0.034108 0.035475 0 0.046114 0.045931 0.034254 0.049463 0.046949 0.010702 -26.082 -0.11291 0.010828 -0.047747 -0.053091 -0.095829 -0.12514 -0.19289 -0.23654 -0.081732 -0.080815 -0.11283 -0.018324 0.0025315 3.7221e-05 0.005397 0.0013744 -0.75277
1.4766 0.018163 0.020404 0.031681 0.056228 0 0.045891 0.023389 0.026046 0.031712 0.032667 0.017845 -26.083 -0.081687 0.025251 -0.059226 0.0012219 -0.07929 -0.14281 -0.1857 -0.21514 -0.095535 -0.083917 -0.10757 0.020267 0.0026553 1.4969e-05 0.005014 0.0010004 -0.55345
1.4805 0.0042567 0.0045652 0.017116 0.056639 0 0.029384 -0.0017586 0.018225 0.018688 0.016924 0.03947 -26.098 -0.10539 0.036081 -0.060215 0.011189 -0.069281 -0.049195 -0.18463 -0.17506 -0.090566 -0.09327 -0.10561 0.0062836 0.002926 0.00042423 0.0052501 0.00047167 -0.35574
1.4844 -0.0052843 -0.0079195 -0.0022381 0.026134 0 -0.0023302 -0.023985 0.012928 0.016378 0.0021459 0.062037 -26.116 -0.09688 0.064617 -0.022011 0.019247 -0.067059 -0.0051154 -0.1686 -0.13374 -0.040504 -0.07373 -0.1008 0.012978 0.0031139 0.0010298 0.0059413 0.00010829 -0.17334
1.4883 -0.010758 -0.016206 -0.016238 -0.022377 0 -0.035779 -0.037239 0.0070998 0.01952 -0.0088903 0.06716 -26.122 -0.089932 0.090343 0.0014373 0.025899 -0.065787 -0.0098156 -0.15558 -0.11161 0.0014757 -0.045985 -0.084955 0.03651 0.0028985 0.0016884 0.0065906 4.5759e-05 0.010215
1.4922 -0.015024 -0.022303 -0.020549 -0.061165 0 -0.053455 -0.038958 -0.0042701 0.015604 -0.014448 0.04523 -26.109 -0.10109 0.092348 -0.01988 0.032208 -0.054938 -0.047111 -0.14968 -0.11431 0.0060994 -0.026001 -0.05295 0.064892 0.0022323 0.0025041 0.0066881 0.00018301 0.217
1.4961 -0.02057 -0.028416 -0.01923 -0.069168 0 -0.046781 -0.032255 -0.021528 -0.0030663 -0.01531 0.0017178 -26.085 -0.095006 0.036244 -0.055824 0.043764 -0.028815 -0.058381 -0.11081 -0.10646 0.0058253 -0.020089 -0.0071215 0.059153 0.0014895 0.0036752 0.0060365 0.00033441 0.44274
1.5 -0.027566 -0.034772 -0.01998 -0.04815 0 -0.023604 -0.023918 -0.038167 -0.031037 -0.015096 -0.047736 -26.066 -0.062082 0.061378 -0.034852 0.071008 0.0078705 -0.03285 -0.082736 -0.082992 0.053489 0.014951 0.042847 0.074723 0.0012057 0.0051733 0.0048759 0.00042997 0.65316
1.5039 -0.034548 -0.040062 -0.027497 -0.020018 0 -0.0036113 -0.020007 -0.046463 -0.053933 -0.018821 -0.087256 -26.065 -0.029821 0.088571 -0.013523 0.08097 0.042649 0.004855 -0.069821 -0.037863 0.061883 0.037482 0.085194 0.079103 0.0016091 0.0065794 0.0037402 0.00057521 0.81545
1.5078 -0.040544 -0.043647 -0.040928 -0.0083936 0 -0.0044417 -0.023087 -0.045571 -0.06173 -0.030181 -0.10742 -26.085 -0.0065634 0.10531 0.0099759 0.081303 0.064582 0.015784 -0.058099 0.012343 0.049844 0.055298 0.11295 0.10796 0.0023748 0.0072864 0.0031379 0.00092433 0.93346
1.5117 -0.046206 -0.046823 -0.056274 -0.02083 0 -0.02902 -0.033129 -0.043351 -0.058222 -0.049037 -0.10633 -26.116 0.004393 0.11631 0.051708 0.09175 0.0726 -0.042252 -0.027726 0.041603 0.067501 0.090134 0.12739 0.21415 0.0028635 0.0069499 0.0032617 0.0014995 1.0493
1.5156 -0.05283 -0.051654 -0.069864 -0.046197 0 -0.063961 -0.049878 -0.049287 -0.057287 -0.070739 -0.0886 -26.148 0.02966 0.15561 0.058837 0.097719 0.075757 0.01882 -0.023695 0.021369 0.084338 0.11955 0.13576 0.21256 0.0026601 0.005828 0.0039049 0.0021355 1.2069
1.5195 -0.060566 -0.05866 -0.079469 -0.067275 0 -0.090067 -0.07302 -0.06529 -0.069469 -0.088114 -0.064816 -26.176 0.076142 0.16544 0.053678 0.1058 0.085168 0.065005 0.0022405 0.041463 0.11526 0.12184 0.14532 0.20675 0.0019383 0.0047018 0.0046321 0.0026044 1.4109
1.5234 -0.067864 -0.065982 -0.083496 -0.075671 0 -0.096335 -0.099499 -0.083712 -0.091903 -0.095377 -0.049437 -26.204 0.10225 0.18321 0.066908 0.11721 0.10454 0.10103 0.018489 0.066024 0.13256 0.12801 0.15848 0.18719 0.0013147 0.0043941 0.0050723 0.0028022 1.6195
1.5273 -0.072733 -0.071 -0.080988 -0.076089 0 -0.086524 -0.12158 -0.094663 -0.11106 -0.091723 -0.054082 -26.24 0.096286 0.22091 0.095409 0.13501 0.12726 0.12112 0.018998 0.075401 0.12912 0.14419 0.17241 0.16498 0.0013187 0.0052258 0.0051322 0.0028265 1.7761
1.5313 -0.074361 -0.072703 -0.073142 -0.078341 0 -0.07395 -0.12958 -0.095105 -0.11516 -0.082072 -0.078865 -26.29 0.090332 0.25392 0.075121 0.16796 0.14223 0.096055 0.038412 0.06591 0.12873 0.13665 0.18277 0.19442 0.0019501 0.0068144 0.0049928 0.0028802 1.8485
1.5352 -0.073381 -0.072255 -0.063953 -0.086455 0 -0.069796 -0.11857 -0.090492 -0.10403 -0.074024 -0.10996 -26.358 0.096362 0.24771 0.11596 0.17782 0.14289 0.059238 0.064864 0.090317 0.084775 0.13667 0.18791 0.26602 0.0027081 0.0083601 0.0049251 0.0030953 1.8414
1.5391 -0.070684 -0.071243 -0.057772 -0.095067 0 -0.074752 -0.09341 -0.087689 -0.087691 -0.072757 -0.1286 -26.448 0.078878 0.23742 0.13219 0.19203 0.13206 0.036639 0.03351 0.096826 0.097103 0.15051 0.19018 0.26214 0.0030418 0.0091979 0.0050866 0.0034307 1.7781
1.543 -0.066316 -0.069629 -0.055362 -0.094941 0 -0.080057 -0.066776 -0.087085 -0.076396 -0.07746 -0.12587 -26.558 0.043361 0.22177 0.11634 0.20726 0.11878 0.035875 -0.016151 0.10777 0.14203 0.16616 0.19342 0.22857 0.0028001 0.0092002 0.0054446 0.0037162 1.6758
1.5469 -0.059773 -0.065757 -0.05279 -0.081211 0 -0.075891 -0.050896 -0.082487 -0.072566 -0.082107 -0.10992 -26.682 0.0049896 0.19758 0.078998 0.21606 0.11076 0.057902 -0.032644 0.14655 0.17509 0.16835 0.1988 0.22748 0.0022959 0.008754 0.0058463 0.0037844 1.5417
1.5508 -0.051291 -0.058452 -0.045304 -0.057129 0 -0.059693 -0.04961 -0.068859 -0.071637 -0.080182 -0.097446 -26.812 0.010532 0.20176 0.099286 0.2181 0.10864 0.063451 -0.044272 0.10102 0.15366 0.14238 0.20242 0.17548 0.0019737 0.0083759 0.0061353 0.0035782 1.3844
1.5547 -0.042468 -0.048887 -0.032882 -0.031613 0 -0.038073 -0.057268 -0.049393 -0.068902 -0.06972 -0.096136 -26.937 0.0066551 0.23693 0.087327 0.19941 0.10626 0.050155 -0.074089 0.071367 0.16257 0.14127 0.19653 0.1567 0.0020235 0.0083004 0.0062171 0.0031696 1.2216
1.5586 -0.035312 -0.04003 -0.021546 -0.013991 0 -0.021693 -0.064611 -0.033984 -0.063956 -0.05459 -0.095313 -27.051 -0.015831 0.22519 0.062167 0.17178 0.095707 0.014778 -0.10292 0.061673 0.12144 0.1419 0.17409 0.13632 0.0022834 0.0083624 0.0060622 0.0027092 1.0686
1.5625 -0.030637 -0.034128 -0.018323 -0.0097267 0 -0.01761 -0.065537 -0.030166 -0.058468 -0.040992 -0.075549 -27.159 -0.036199 0.17347 0.04324 0.13899 0.072867 -0.026487 -0.12305 0.055458 0.05407 0.12669 0.13377 0.10383 0.0024615 0.0082222 0.0057033 0.0023573 0.91962
1.5664 -0.027567 -0.030802 -0.02438 -0.018263 0 -0.024655 -0.058804 -0.035558 -0.051294 -0.032183 -0.029584 -27.27 0.0061761 0.17413 0.060804 0.099229 0.039792 -0.030033 -0.13358 0.0075789 0.097267 0.074014 0.082228 0.066492 0.0024125 0.007696 0.0052549 0.0022216 0.74745
1.5703 -0.02472 -0.027774 -0.033374 -0.032786 0 -0.034571 -0.044751 -0.03949 -0.037814 -0.026053 0.025766 -27.398 -0.034818 0.14582 0.089432 0.051049 0.0031525 -0.086421 -0.17567 -0.038691 0.060508 0.056879 0.031575 0.029725 0.0022044 0.0068968 0.0049069 0.0023109 0.52664
1.5742 -0.02177 -0.023422 -0.037073 -0.042592 0 -0.037737 -0.022472 -0.032286 -0.014995 -0.017651 0.060226 -27.546 -0.069053 0.1088 0.077964 0.028877 -0.029499 -0.088549 -0.17914 -0.097718 0.029932 0.031196 -0.0068379 -0.016458 0.0019639 0.0060902 0.0048351 0.0025264 0.2615
1.5781 -0.019605 -0.018434 -0.032877 -0.038733 0 -0.029647 0.0082268 -0.013382 0.013487 -0.0043904 0.055572 -27.709 -0.08585 0.074214 0.057932 0.0010088 -0.05332 -0.099214 -0.17052 -0.15607 0.010758 0.0078364 -0.028652 -0.054369 0.0017162 0.0054421 0.0050618 0.0027234 -0.0088267
1.582 -0.01888 -0.014807 -0.02567 -0.020734 0 -0.01407 0.042067 0.0088726 0.038315 0.01081 0.022982 -27.874 -0.088996 0.049229 0.059374 -0.051867 -0.067901 -0.16366 -0.17633 -0.20183 -0.0028421 -0.0042299 -0.038452 -0.070383 0.0014013 0.0049158 0.0053975 0.0028319 -0.23312
1.5859 -0.018636 -0.013334 -0.022117 0.0011309 0 -0.00067537 0.067111 0.024522 0.051353 0.021376 -0.0046924 -28.032 -0.13409 0.023846 0.075663 -0.051182 -0.076342 -0.16244 -0.18665 -0.23971 -0.049234 -0.027819 -0.045772 -0.080044 0.0010224 0.0044053 0.0055604 0.0029385 -0.37719
1.5898 -0.01669 -0.012353 -0.023289 0.012021 0 0.0017797 0.070785 0.028995 0.051405 0.022403 -7.0079e-05 -28.181 -0.13761 -0.026061 0.062316 -0.033597 -0.082132 -0.13078 -0.15971 -0.22949 -0.034559 -0.052915 -0.057749 -0.12751 0.00072437 0.0039415 0.0054075 0.0032247 -0.43401
1.5938 -0.011616 -0.0092105 -0.023196 0.0042067 0 -0.0076499 0.049262 0.024169 0.04321 0.014836 0.035883 -28.328 -0.13849 -0.06726 0.056854 -0.019894 -0.085743 -0.10334 -0.1468 -0.22336 -0.028079 -0.065226 -0.073736 -0.16414 0.0006847 0.0037284 0.0050703 0.0037682 -0.41242
1.5977 -0.0042445 -0.0029481 -0.014702 -0.015142 0 -0.020304 0.011929 0.014602 0.031406 0.004898 0.075134 -28.482 -0.14866 -0.086426 0.036797 -0.018987 -0.083673 -0.077597 -0.14466 -0.22509 -0.045479 -0.058224 -0.085886 -0.16642 0.00092376 0.0039419 0.0048433 0.0043725 -0.32432
1.6016 0.0029937 0.0046048 0.0032225 -0.028038 0 -0.023468 -0.023728 0.0040777 0.01655 -0.00067728 0.086118 -28.647 -0.1699 -0.07689 -0.058592 -0.036182 -0.071349 -0.030871 -0.12017 -0.21442 -0.079117 -0.028016 -0.085162 -0.11721 0.0012515 0.0044835 0.0048991 0.0046269 -0.18718
1.6055 0.0083437 0.01053 0.024094 -0.019806 0 -0.0099498 -0.043011 -0.0046575 -0.0024285 0.00045231 0.058401 -28.816 -0.14925 -0.13008 -0.023041 0.021998 -0.0482 -0.0072755 -0.1069 -0.16363 -0.035137 0.010996 -0.068019 -0.10188 0.0014323 0.0049594 0.0051022 0.0042205 -0.035586
1.6094 0.012323 0.013616 0.039332 0.0082369 0 0.015534 -0.041842 -0.0088684 -0.022657 0.0051881 0.0081078 -28.981 -0.094265 -0.1076 -0.029162 0.026846 -0.020631 0.012298 -0.086729 -0.13956 -0.02288 0.031221 -0.038786 -0.065784 0.0014085 0.004961 0.0051292 0.0032742 0.079769
1.6133 0.017 0.015455 0.044835 0.038975 0 0.038854 -0.026021 -0.0066147 -0.035976 0.008302 -0.037747 -29.134 -0.072622 -0.081848 -0.053637 0.02372 0.00045566 0.038614 -0.053127 -0.13641 -0.011597 0.047898 -0.0065895 -0.03893 0.0013451 0.0044225 0.0048143 0.0023676 0.11507
1.6172 0.023734 0.018843 0.042688 0.053141 0 0.046763 -0.0044143 0.00097861 -0.034713 0.0070426 -0.061892 -29.276 -0.10833 -0.093493 -0.069852 0.034881 0.0065102 0.06695 -0.013475 -0.13967 0.016992 0.068599 0.01988 -0.038081 0.0014326 0.0037268 0.004387 0.002158 0.06101
1.6211 0.031783 0.025186 0.037701 0.044963 0 0.037251 0.016712 0.0094476 -0.01927 0.0032634 -0.064929 -29.413 -0.09503 -0.086883 -0.039444 0.0048902 -0.0027588 0.038509 -0.024019 -0.10468 0.041004 0.076028 0.035443 -0.042146 0.0016478 0.0034314 0.004329 0.0028532 -0.05271
1.625 0.039212 0.033485 0.033507 0.026401 0 0.021495 0.033986 0.014525 0.00068724 0.0017374 -0.057473 -29.55 -0.1161 -0.059847 -0.010396 -0.0073044 -0.019657 0.10583 -0.02645 -0.12263 0.023795 0.061076 0.037838 -0.0078987 0.0017366 0.0038229 0.0049277 0.003983 -0.18388
1.6289 0.045075 0.04168 0.032008 0.016626 0 0.015455 0.044328 0.016453 0.013708 0.0064847 -0.047134 -29.688 -0.13689 -0.030951 0.0052908 -0.0098054 -0.035152 0.096026 -0.043007 -0.12021 0.0099448 0.021391 0.025651 0.018393 0.0014648 0.004668 0.0059257 0.0047034 -0.31314
1.6328 0.050504 0.048802 0.034963 0.026287 0 0.027695 0.044884 0.020116 0.016248 0.018172 -0.03284 -29.818 -0.1321 -0.02281 -4.5973e-05 -0.012933 -0.046438 0.049285 -0.069266 -0.12667 -0.012111 -0.025093 -0.0022412 0.020151 0.00090172 0.0053663 0.0066308 0.0044223 -0.45736
1.6367 0.057594 0.055791 0.043946 0.050009 0 0.053177 0.03695 0.030119 0.015635 0.034323 -0.0092432 -29.935 -0.079592 -0.060738 -0.033523 -0.028626 -0.058945 0.070485 -0.092727 -0.20109 -0.069234 -0.052424 -0.045132 -0.012595 0.00043715 0.005368 0.0064473 0.0032421 -0.65255
1.6406 0.067367 0.06447 0.057911 0.072635 0 0.077913 0.029274 0.045902 0.023745 0.051692 0.025692 -30.041 -0.11763 -0.11026 -0.1288 -0.029001 -0.081132 0.028211 -0.14076 -0.22281 -0.090273 -0.10062 -0.09905 -0.10132 0.00047591 0.0045145 0.0053857 0.0018518 -0.92642
1.6445 0.079031 0.075966 0.072082 0.082737 0 0.090412 0.035084 0.062642 0.047436 0.068732 0.067453 -30.141 -0.14005 -0.12039 -0.15617 -0.033632 -0.11671 -0.0069296 -0.20181 -0.25169 -0.07352 -0.16108 -0.15766 -0.13614 0.0010745 0.0030606 0.0040864 0.00096323 -1.2853
1.6484 0.091192 0.090023 0.081493 0.081694 0 0.090589 0.063008 0.077461 0.084041 0.086348 0.10745 -30.239 -0.14381 -0.12997 -0.16545 -0.048416 -0.16103 -0.058619 -0.25449 -0.29498 -0.086686 -0.21821 -0.21517 -0.14664 0.0018609 0.0014248 0.0033083 0.00076539 -1.7183
1.6523 0.10339 0.10534 0.086774 0.081607 0 0.089194 0.10893 0.093833 0.12454 0.10653 0.13762 -30.33 -0.13435 -0.14699 -0.16991 -0.070671 -0.2043 -0.11423 -0.29378 -0.34988 -0.14515 -0.26725 -0.26858 -0.15599 0.0023272 -8.0779e-05 0.0033175 0.00083649 -2.2024
1.6563 0.11595 0.12 0.095338 0.094884 0 0.098606 0.15645 0.1181 0.15995 0.12985 0.15428 -30.399 -0.13493 -0.12735 -0.1222 -0.080776 -0.23851 -0.086311 -0.34106 -0.39417 -0.17984 -0.32014 -0.31757 -0.18902 0.0022395 -0.0013402 0.0037098 0.0005464 -2.6941
1.6602 0.12828 0.13164 0.11448 0.12403 0 0.12236 0.18658 0.15049 0.18505 0.15356 0.16069 -30.435 -0.19731 -0.11396 -0.10974 -0.093084 -0.26199 -0.12642 -0.41304 -0.48301 -0.22811 -0.35849 -0.36256 -0.22947 0.0017975 -0.0023509 0.0038161 -0.00042266 -3.1234
1.6641 0.1377 0.13769 0.14184 0.15863 0 0.15139 0.18963 0.18032 0.19815 0.17185 0.1676 -30.441 -0.21558 -0.14655 -0.11364 -0.11304 -0.27856 -0.1932 -0.44436 -0.50785 -0.28665 -0.37701 -0.40338 -0.26666 0.0014155 -0.0031243 0.0033162 -0.0018639 -3.4103
1.668 0.14091 0.13674 0.1636 0.18107 0 0.16961 0.17015 0.19232 0.1998 0.17879 0.18887 -30.437 -0.2139 -0.19151 -0.14132 -0.13696 -0.29297 -0.25843 -0.4569 -0.50672 -0.33673 -0.38843 -0.43945 -0.28885 0.0013438 -0.0036776 0.0025115 -0.0032599 -3.5072
1.6719 0.13713 0.13013 0.16477 0.17717 0 0.16507 0.14247 0.17987 0.19305 0.1725 0.23082 -30.444 -0.23169 -0.20454 -0.19601 -0.15683 -0.30686 -0.29238 -0.48338 -0.53398 -0.35904 -0.40862 -0.4701 -0.28947 0.0014898 -0.00408 0.0020309 -0.0041795 -3.4357
1.6758 0.1301 0.12229 0.14362 0.1461 0 0.13914 0.12126 0.15282 0.18354 0.15766 0.28159 -30.469 -0.21334 -0.18442 -0.18273 -0.13 -0.31784 -0.24011 -0.49086 -0.51251 -0.3663 -0.44258 -0.49318 -0.33229 0.0015839 -0.0044409 0.0022626 -0.0045174 -3.2805
1.6797 0.12624 0.11877 0.11625 0.10346 0 0.10733 0.11453 0.13116 0.1769 0.14404 0.31136 -30.496 -0.22571 -0.15765 -0.24236 -0.10586 -0.32125 -0.22271 -0.44804 -0.53821 -0.34239 -0.42215 -0.50314 -0.28574 0.0015027 -0.0048157 0.0030346 -0.0044433 -3.1363
1.6836 0.1304 0.12312 0.10513 0.074509 0 0.090796 0.12232 0.12917 0.17403 0.14069 0.28957 -30.497 -0.23378 -0.17001 -0.24011 -0.095809 -0.31277 -0.21015 -0.42435 -0.53308 -0.31538 -0.40191 -0.4917 -0.25012 0.0014129 -0.0051187 0.0038072 -0.004199 -3.05
1.6875 0.14242 0.13505 0.12073 0.079543 0 0.10305 0.13922 0.14422 0.16931 0.14964 0.20969 -30.451 -0.23174 -0.21134 -0.14987 -0.099033 -0.29055 -0.18279 -0.40981 -0.48249 -0.28539 -0.38587 -0.4532 -0.24517 0.0015904 -0.0051561 0.004158 -0.0039589 -3.0053
1.6914 0.1578 0.15141 0.15291 0.11993 0 0.14056 0.1574 0.16047 0.15519 0.16367 0.10133 -30.354 -0.23991 -0.20987 -0.04025 -0.10206 -0.25703 -0.1207 -0.30922 -0.42734 -0.22451 -0.3296 -0.39169 -0.22077 0.0020992 -0.0047688 0.004096 -0.0038294 -2.9614
1.6953 0.17149 0.16873 0.1804 0.17551 0 0.1842 0.16914 0.1637 0.1304 0.17105 0.015597 -30.222 -0.23797 -0.13303 -0.00075515 -0.084405 -0.21956 -0.092067 -0.26507 -0.39291 -0.21574 -0.30032 -0.32328 -0.21383 0.0026571 -0.0039634 0.0039408 -0.0038895 -2.9055
1.6992 0.18143 0.185 0.18944 0.21747 0 0.2117 0.1697 0.15333 0.10385 0.16427 -0.0087426 -30.07 -0.22267 -0.11667 -0.0028889 -0.10875 -0.18888 -0.10225 -0.24333 -0.3843 -0.22382 -0.25165 -0.26999 -0.20219 0.0028429 -0.0029217 0.0039412 -0.0041613 -2.8689
1.7031 0.18887 0.19922 0.18417 0.22866 0 0.21301 0.16035 0.14107 0.089517 0.14671 0.027802 -29.898 -0.198 -0.13227 -0.037254 -0.1408 -0.17466 -0.099366 -0.23092 -0.39017 -0.21638 -0.22067 -0.24816 -0.18363 0.0024649 -0.0019039 0.0040345 -0.0045331 -2.8987
1.707 0.19565 0.21002 0.17961 0.21545 0 0.19704 0.149 0.13916 0.096044 0.13141 0.088313 -29.692 -0.17385 -0.14789 -0.087934 -0.14721 -0.18075 -0.05187 -0.22009 -0.39661 -0.18135 -0.23526 -0.26027 -0.16497 0.0017517 -0.0011539 0.003974 -0.0047663 -3.0183
1.7109 0.20174 0.21565 0.18542 0.20041 0 0.18395 0.1463 0.15031 0.12065 0.13248 0.13051 -29.438 -0.19614 -0.19003 -0.092713 -0.13876 -0.20359 -0.074732 -0.22941 -0.38116 -0.23001 -0.23912 -0.29672 -0.20344 0.0011784 -0.00087402 0.0036575 -0.0046572 -3.2179
1.7148 0.20547 0.21558 0.1971 0.20155 0 0.18843 0.15868 0.16838 0.15288 0.15497 0.13996 -29.133 -0.22001 -0.2187 -0.08998 -0.16536 -0.23575 -0.12193 -0.25852 -0.44304 -0.26362 -0.26339 -0.34577 -0.24377 0.0010769 -0.0012276 0.0032883 -0.0042584 -3.4784
1.7188 0.20591 0.2121 0.20284 0.2162 0 0.20762 0.18367 0.18675 0.18417 0.19112 0.13773 -28.791 -0.25375 -0.24884 -0.082815 -0.18569 -0.27181 -0.20849 -0.32724 -0.52131 -0.28523 -0.28738 -0.40251 -0.3226 0.0013698 -0.0022859 0.0031812 -0.0039525 -3.7936
1.7227 0.20476 0.20943 0.19783 0.22488 0 0.22439 0.21163 0.20439 0.21338 0.22566 0.1577 -28.432 -0.28234 -0.26829 -0.083502 -0.19597 -0.31118 -0.30389 -0.40428 -0.60039 -0.29512 -0.32459 -0.46891 -0.41324 0.0016541 -0.0039334 0.0034035 -0.0042627 -4.162
1.7266 0.20553 0.2108 0.19048 0.212 0 0.22348 0.23275 0.22365 0.24333 0.24621 0.2151 -28.067 -0.27289 -0.24621 -0.11345 -0.2117 -0.35524 -0.34137 -0.41881 -0.68346 -0.2927 -0.41134 -0.54583 -0.44442 0.0015499 -0.0058497 0.00363 -0.005497 -4.5588
1.7305 0.21094 0.21611 0.19408 0.18405 0 0.20658 0.24345 0.24418 0.27321 0.25102 0.29391 -27.694 -0.29081 -0.27732 -0.10998 -0.27699 -0.40163 -0.37892 -0.50642 -0.76401 -0.4133 -0.44257 -0.62551 -0.49401 0.0010083 -0.0076554 0.0033937 -0.0074875 -4.9295
1.7344 0.22108 0.22273 0.21323 0.16699 0 0.1923 0.24716 0.26127 0.29614 0.24852 0.36134 -27.3 -0.25405 -0.21681 -0.10418 -0.28078 -0.44212 -0.42246 -0.59374 -0.81849 -0.40414 -0.47989 -0.69284 -0.54798 0.00033027 -0.0091412 0.0025214 -0.0096418 -5.2209
1.7383 0.23392 0.2289 0.2394 0.18399 0 0.20055 0.24985 0.27103 0.3053 0.24987 0.39353 -26.868 -0.20079 -0.1631 -0.099067 -0.23544 -0.46705 -0.4369 -0.65954 -0.84643 -0.37917 -0.51013 -0.73489 -0.55438 -8.7067e-05 -0.010366 0.0013447 -0.011299 -5.4238
1.7422 0.24745 0.23613 0.26011 0.23369 0 0.23489 0.25525 0.27577 0.30187 0.26088 0.38921 -26.39 -0.16809 -0.17354 -0.098401 -0.17847 -0.47286 -0.4094 -0.68329 -0.84435 -0.4074 -0.53036 -0.75015 -0.49957 -4.2019e-05 -0.011497 0.00046628 -0.012153 -5.5805
1.7461 0.2611 0.24807 0.27131 0.28953 0 0.27882 0.26401 0.2823 0.29546 0.279 0.36292 -25.861 -0.20003 -0.17851 -0.11362 -0.24075 -0.46544 -0.39471 -0.62434 -0.78802 -0.40961 -0.57658 -0.74884 -0.48994 0.00037145 -0.012529 0.00027671 -0.012437 -5.741
1.75 0.27518 0.26659 0.2799 0.3215 0 0.30941 0.2759 0.29396 0.29553 0.29689 0.3292 -25.285 -0.22944 -0.27527 -0.17329 -0.31755 -0.45569 -0.33665 -0.56569 -0.81813 -0.42518 -0.58013 -0.74411 -0.46961 0.00088808 -0.013168 0.00065062 -0.012714 -5.9113
1.7539 0.28952 0.28916 0.29412 0.32049 0 0.31605 0.29134 0.30571 0.30234 0.30864 0.29435 -24.665 -0.25945 -0.34162 -0.22776 -0.36059 -0.45093 -0.30126 -0.56949 -0.84235 -0.48435 -0.56845 -0.74219 -0.47502 0.0012709 -0.013059 0.0010926 -0.013419 -6.0485
1.7578 0.30295 0.31022 0.31312 0.30372 0 0.30771 0.30979 0.30879 0.30725 0.31339 0.26076 -24.008 -0.27751 -0.35438 -0.23152 -0.36926 -0.45021 -0.28307 -0.59232 -0.83186 -0.54291 -0.5421 -0.74031 -0.50479 0.0014214 -0.012186 0.0011892 -0.014467 -6.1111
1.7617 0.31432 0.32545 0.32763 0.29727 0 0.30313 0.32761 0.30123 0.30248 0.31435 0.23417 -23.317 -0.26562 -0.31903 -0.13907 -0.35759 -0.44777 -0.25669 -0.55439 -0.77509 -0.52794 -0.49562 -0.73318 -0.54336 0.0013641 -0.011043 0.00095047 -0.015273 -6.1152
1.7656 0.32377 0.33483 0.33077 0.3133 0 0.31392 0.33914 0.29258 0.29054 0.3151 0.2234 -22.589 -0.24824 -0.27301 -0.13465 -0.2656 -0.44096 -0.37034 -0.60245 -0.76375 -0.45614 -0.46833 -0.72128 -0.50994 0.0011851 -0.010361 0.0007375 -0.015188 -6.1358
1.7695 0.33275 0.34172 0.32685 0.34244 0 0.33617 0.34135 0.29647 0.28319 0.31703 0.23275 -21.814 -0.23139 -0.27464 -0.14283 -0.25574 -0.43474 -0.3857 -0.59816 -0.78453 -0.42269 -0.46615 -0.71306 -0.54279 0.00099842 -0.010575 0.00086443 -0.01408 -6.2488
1.7734 0.34257 0.34919 0.32784 0.36606 0 0.3567 0.33785 0.31735 0.291 0.31988 0.25704 -20.979 -0.25259 -0.34976 -0.16029 -0.30635 -0.43827 -0.41423 -0.57473 -0.80249 -0.41271 -0.5037 -0.71958 -0.57391 0.0009299 -0.011488 0.0012617 -0.012576 -6.4695
1.7773 0.35306 0.35749 0.34087 0.37423 0 0.36626 0.33721 0.34538 0.31407 0.32422 0.28604 -20.076 -0.2961 -0.46469 -0.19596 -0.39141 -0.45711 -0.47313 -0.56577 -0.82513 -0.43586 -0.57283 -0.74705 -0.57695 0.0010616 -0.012481 0.001519 -0.01172 -6.75
1.7813 0.3628 0.36491 0.36062 0.37198 0 0.36677 0.34633 0.3654 0.34312 0.33283 0.31369 -19.109 -0.23529 -0.45381 -0.2896 -0.46439 -0.4886 -0.4092 -0.62666 -0.94746 -0.55839 -0.61906 -0.79361 -0.58843 0.0013467 -0.013073 0.0012642 -0.012265 -7.0354
1.7852 0.37065 0.37067 0.37511 0.37051 0 0.36707 0.36465 0.37178 0.36898 0.34914 0.34175 -18.092 -0.26158 -0.49328 -0.32317 -0.36813 -0.52452 -0.39066 -0.70421 -0.9733 -0.58051 -0.59263 -0.85199 -0.6322 0.0015869 -0.013351 0.00051687 -0.01411 -7.3171
1.7891 0.37695 0.37611 0.37879 0.37504 0 0.37347 0.38486 0.3737 0.39016 0.37378 0.37419 -17.033 -0.32696 -0.48521 -0.33965 -0.36982 -0.55783 -0.45804 -0.71697 -1.0136 -0.56261 -0.64055 -0.91429 -0.68537 0.0015507 -0.013864 -0.00031397 -0.016396 -7.6267
1.793 0.38326 0.38302 0.37863 0.3822 0 0.385 0.3996 0.38502 0.41077 0.40241 0.40959 -15.932 -0.39061 -0.49519 -0.33865 -0.46587 -0.58698 -0.54779 -0.70909 -1.059 -0.54391 -0.73117 -0.97472 -0.74078 0.001172 -0.015085 -0.00078872 -0.018186 -7.9794
1.7969 0.39083 0.39108 0.38603 0.38758 0 0.39667 0.40746 0.40897 0.4326 0.42704 0.44129 -14.78 -0.41146 -0.59811 -0.32303 -0.58979 -0.61409 -0.58235 -0.74514 -1.0856 -0.56238 -0.80233 -1.0295 -0.79264 0.00064746 -0.016948 -0.00081966 -0.019184 -8.333
1.8008 0.39944 0.39766 0.40352 0.39255 0 0.40518 0.41266 0.43375 0.4513 0.44062 0.46505 -13.566 -0.36777 -0.58009 -0.42764 -0.46987 -0.64025 -0.60169 -0.8356 -1.1487 -0.64675 -0.82703 -1.0762 -0.82784 0.00030227 -0.018883 -0.00072615 -0.019887 -8.6102
1.8047 0.40754 0.40058 0.42107 0.40204 0 0.41058 0.41918 0.44406 0.46121 0.44151 0.48414 -12.283 -0.36255 -0.48659 -0.40228 -0.48802 -0.66305 -0.61745 -0.74539 -1.2051 -0.68036 -0.84674 -1.1137 -0.82336 0.00030261 -0.0203 -0.00091424 -0.021012 -8.7654
1.8086 0.41351 0.40068 0.42676 0.41662 0 0.41354 0.42609 0.43701 0.46288 0.43467 0.50405 -10.933 -0.34796 -0.47784 -0.37198 -0.53455 -0.67869 -0.65211 -0.71882 -1.2187 -0.63232 -0.85986 -1.1428 -0.84388 0.00047592 -0.021044 -0.0014768 -0.022743 -8.8232
1.8125 0.41659 0.40135 0.42029 0.42956 0 0.41344 0.4289 0.42549 0.46332 0.4283 0.52177 -9.521 -0.33782 -0.54586 -0.3641 -0.55117 -0.68536 -0.69745 -0.8062 -1.1891 -0.56013 -0.87634 -1.1642 -0.89421 0.00044272 -0.021424 -0.0020813 -0.024482 -8.8465
1.8164 0.41699 0.40516 0.41405 0.43338 0 0.41054 0.42548 0.42511 0.46761 0.42827 0.52362 -8.0524 -0.41826 -0.50237 -0.31914 -0.50075 -0.68413 -0.70858 -0.88331 -1.1536 -0.64573 -0.92379 -1.1765 -0.91921 -1.6011e-05 -0.021824 -0.0022512 -0.025362 -8.8688
1.8203 0.41539 0.41127 0.41962 0.42858 0 0.40876 0.41954 0.43785 0.4712 0.43437 0.49767 -6.5284 -0.41035 -0.47132 -0.38548 -0.54616 -0.67673 -0.67356 -0.775 -1.1837 -0.68221 -0.89878 -1.1753 -0.92376 -0.00068599 -0.022294 -0.0017941 -0.025046 -8.8626
1.8242 0.41274 0.41654 0.43405 0.42357 0 0.41369 0.41757 0.44949 0.46308 0.4409 0.44991 -4.9487 -0.40336 -0.48287 -0.36847 -0.53611 -0.66361 -0.67214 -0.79934 -1.1834 -0.59063 -0.9171 -1.1567 -0.87312 -0.0010329 -0.022541 -0.00099933 -0.024067 -8.7803
1.8281 0.41026 0.41917 0.44168 0.42501 0 0.42587 0.42218 0.4438 0.438 0.44127 0.40528 -3.3116 -0.42548 -0.47868 -0.37926 -0.50574 -0.64495 -0.67149 -0.8142 -1.149 -0.56322 -0.90872 -1.1224 -0.83199 -0.0006548 -0.022262 -0.0004327 -0.023383 -8.6197
1.832 0.40932 0.42081 0.43099 0.42937 0 0.43719 0.42895 0.41933 0.40513 0.43284 0.38798 -1.6126 -0.47918 -0.42601 -0.48917 -0.49166 -0.62315 -0.64961 -0.70687 -1.0914 -0.72344 -0.8277 -1.0803 -0.84999 0.00031339 -0.021489 -0.00050159 -0.023549 -8.4414
1.8359 0.41079 0.42459 0.40896 0.42691 0 0.43671 0.4306 0.39179 0.38236 0.4188 0.39782 0.15469 -0.43354 -0.50177 -0.36059 -0.4431 -0.60298 -0.71427 -0.77872 -1.0607 -0.63538 -0.87124 -1.0412 -0.83839 0.0012357 -0.020584 -0.0011534 -0.024304 -8.3138
1.8398 0.41445 0.43109 0.39655 0.41485 0 0.4223 0.42416 0.37969 0.38039 0.40572 0.40732 1.995 -0.35424 -0.48087 -0.37933 -0.46156 -0.58832 -0.63318 -0.69809 -1.0332 -0.59257 -0.81008 -1.012 -0.82581 0.0014667 -0.01992 -0.0019426 -0.024905 -8.2474
1.8438 0.41906 0.43673 0.40826 0.40477 0 0.40605 0.41393 0.38783 0.39256 0.39904 0.38654 3.9052 -0.34762 -0.48145 -0.33427 -0.48443 -0.57896 -0.60028 -0.68041 -0.9916 -0.62253 -0.80134 -0.99224 -0.81616 0.00088788 -0.019574 -0.0023889 -0.024878 -8.1929
1.8477 0.42308 0.43665 0.43609 0.41317 0 0.40499 0.40706 0.40468 0.4015 0.39978 0.33451 5.8736 -0.38425 -0.49459 -0.26085 -0.47319 -0.57168 -0.61143 -0.72941 -0.96292 -0.66674 -0.83822 -0.97816 -0.80646 2.9161e-06 -0.019315 -0.0023205 -0.024412 -8.1084
1.8516 0.42523 0.42943 0.45512 0.44231 0 0.42395 0.40653 0.41491 0.39672 0.40465 0.28644 7.8878 -0.34498 -0.43568 -0.34849 -0.3897 -0.56539 -0.54722 -0.72779 -1.0092 -0.59521 -0.81685 -0.96846 -0.78867 -0.00050802 -0.018878 -0.0019415 -0.024061 -8.0222
1.8555 0.42426 0.41843 0.44631 0.47175 0 0.44748 0.40894 0.41334 0.38505 0.40886 0.28648 9.9453 -0.43769 -0.51767 -0.34972 -0.4915 -0.56459 -0.64115 -0.75408 -0.92807 -0.66588 -0.8395 -0.96719 -0.887 -0.00038006 -0.018222 -0.0016122 -0.024102 -8.013
1.8594 0.41848 0.40822 0.41419 0.47255 0 0.45119 0.40904 0.40642 0.38304 0.40946 0.34866 12.058 -0.4144 -0.49338 -0.30973 -0.49034 -0.57615 -0.61436 -0.77214 -0.95734 -0.64779 -0.81065 -0.98 -0.87364 4.0511e-05 -0.017545 -0.0015599 -0.024253 -8.1212
1.8633 0.40641 0.39991 0.38165 0.43359 0 0.42404 0.40566 0.40195 0.39895 0.40677 0.44142 14.243 -0.39639 -0.46707 -0.31553 -0.45301 -0.60133 -0.6109 -0.76416 -1.0022 -0.62189 -0.8259 -1.0075 -0.86166 0.00017388 -0.01709 -0.0017594 -0.024045 -8.2819
1.8672 0.38839 0.3903 0.36738 0.3748 0 0.38024 0.40207 0.40012 0.42348 0.40334 0.51061 16.511 -0.45821 -0.50672 -0.38898 -0.4457 -0.63106 -0.68086 -0.74278 -1.006 -0.65379 -0.91002 -1.0423 -0.9129 -0.00020639 -0.01696 -0.0020408 -0.02343 -8.3611
1.8711 0.36796 0.37625 0.36899 0.33217 0 0.34778 0.40049 0.39578 0.43895 0.40146 0.52075 18.85 -0.51526 -0.55551 -0.33083 -0.53301 -0.65067 -0.5227 -0.83413 -1.0517 -0.76295 -0.83281 -1.0726 -0.90678 -0.00074434 -0.017119 -0.0022805 -0.022941 -8.2666
1.875 0.35077 0.3593 0.36869 0.32708 0 0.34329 0.39715 0.38781 0.43679 0.401 0.47865 21.239 -0.43369 -0.45555 -0.38121 -0.49617 -0.65091 -0.67005 -0.74052 -1.001 -0.66385 -0.81646 -1.0884 -0.90634 -0.00085698 -0.017485 -0.0024856 -0.023186 -8.0273
1.8789 0.34101 0.34533 0.3545 0.34848 0 0.35742 0.38469 0.38238 0.42432 0.39876 0.42126 23.664 -0.39026 -0.42838 -0.35107 -0.43019 -0.63502 -0.6293 -0.72277 -0.972 -0.64534 -0.79133 -1.0857 -0.88065 -0.00033157 -0.017971 -0.0027134 -0.024182 -7.7552
1.8828 0.33798 0.33878 0.33362 0.36526 0 0.36532 0.36046 0.38457 0.41343 0.39014 0.38272 26.123 -0.38285 -0.46429 -0.29201 -0.37431 -0.6144 -0.49341 -0.74661 -0.9475 -0.68058 -0.73762 -1.065 -0.85818 0.00042452 -0.018406 -0.0029339 -0.025229 -7.5303
1.8867 0.336 0.33723 0.32325 0.35651 0 0.35195 0.33176 0.38763 0.40462 0.37208 0.37127 28.633 -0.35425 -0.47663 -0.3359 -0.35854 -0.5967 -0.55055 -0.6824 -0.86879 -0.64273 -0.65076 -1.0278 -0.88663 0.00074573 -0.01848 -0.0029963 -0.025506 -7.323
1.8906 0.32838 0.33236 0.32874 0.32973 0 0.32613 0.31128 0.37484 0.38546 0.34577 0.37234 31.208 -0.39802 -0.37156 -0.25534 -0.4446 -0.57822 -0.50315 -0.68769 -0.92658 -0.74867 -0.66111 -0.9752 -0.73355 0.00035022 -0.01786 -0.0027506 -0.024798 -7.0348
1.8945 0.31235 0.31695 0.33369 0.30925 0 0.30895 0.3052 0.33581 0.34665 0.31666 0.36742 33.844 -0.38514 -0.38914 -0.27016 -0.45557 -0.54859 -0.43452 -0.6642 -0.90709 -0.72953 -0.63305 -0.90973 -0.69156 -0.00035987 -0.016443 -0.0022137 -0.023628 -6.6101
1.8984 0.29064 0.29151 0.31464 0.30769 0 0.30842 0.30538 0.28147 0.29755 0.29123 0.347 36.525 -0.36501 -0.4342 -0.28822 -0.38985 -0.50326 -0.38938 -0.64092 -0.83225 -0.63062 -0.58238 -0.83626 -0.66854 -0.00065144 -0.0145 -0.0016164 -0.022641 -6.0942
1.9023 0.26808 0.26357 0.26654 0.31067 0 0.30811 0.29447 0.23928 0.26116 0.27206 0.30901 39.238 -0.36311 -0.42873 -0.2582 -0.27698 -0.4506 -0.35667 -0.61741 -0.73735 -0.5195 -0.5299 -0.76039 -0.61684 -0.00015425 -0.012526 -0.0012634 -0.021891 -5.5748
1.9063 0.24606 0.23985 0.21182 0.29121 0 0.28301 0.26097 0.22865 0.25047 0.25516 0.25327 41.978 -0.37298 -0.27921 -0.17713 -0.22196 -0.40535 -0.20675 -0.53308 -0.70311 -0.54674 -0.5185 -0.68495 -0.54885 0.00075728 -0.010888 -0.0013065 -0.020776 -5.0708
1.9102 0.21971 0.21832 0.18066 0.23906 0 0.22719 0.21089 0.23876 0.25066 0.2323 0.18449 44.757 -0.33128 -0.22663 -0.24118 -0.14851 -0.37431 -0.14913 -0.44335 -0.7008 -0.49452 -0.45506 -0.6093 -0.43895 0.001268 -0.0095704 -0.0016193 -0.018704 -4.4972
1.9141 0.18035 0.18767 0.17927 0.17332 0 0.16302 0.16448 0.23315 0.22986 0.19728 0.12039 47.583 -0.27984 -0.26291 -0.27883 -0.14191 -0.34913 -0.22413 -0.37695 -0.64471 -0.429 -0.39279 -0.53238 -0.41015 0.00084496 -0.0082557 -0.0018797 -0.015799 -3.7543
1.918 0.12163 0.13519 0.17756 0.12333 0 0.11908 0.13884 0.1815 0.17195 0.15083 0.088749 50.449 -0.23879 -0.28728 -0.24851 -0.165 -0.31425 -0.29697 -0.3449 -0.53297 -0.37236 -0.35135 -0.45616 -0.3778 -0.00027939 -0.0066657 -0.0017939 -0.01288 -2.8474
1.9219 0.044579 0.056844 0.13104 0.095748 0 0.097038 0.13064 0.09106 0.098884 0.099189 0.10643 53.333 -0.22081 -0.18994 -0.14422 -0.15777 -0.26261 -0.20717 -0.34745 -0.39176 -0.33537 -0.33696 -0.38373 -0.23669 -0.0012971 -0.0048087 -0.0012696 -0.010692 -1.8954
1.9258 -0.041804 -0.038518 0.020006 0.062183 0 0.062413 0.11383 0.0059167 0.054711 0.046729 0.15678 56.207 -0.16553 -0.066808 -0.1618 -0.092725 -0.20183 -0.0025936 -0.28316 -0.41512 -0.24734 -0.23192 -0.31207 -0.19044 -0.0014924 -0.0028796 -0.00039419 -0.0091333 -0.99777
1.9297 -0.12452 -0.13336 -0.12874 -0.016689 0 -0.026529 0.05594 -0.030184 0.060481 -0.010756 0.19122 59.057 -0.050369 0.038942 -0.076945 -0.061483 -0.14258 -0.10006 -0.25243 -0.40105 -0.08978 -0.16533 -0.22599 -0.148 -0.00076759 -0.00089821 0.00075044 -0.0072668 -0.08608
1.9336 -0.19255 -0.21074 -0.25796 -0.15059 0 -0.17518 -0.058627 -0.016878 0.081869 -0.084318 0.16155 61.883 0.020289 0.1211 0.0011217 -0.0033541 -0.079527 -0.11156 -0.16962 -0.30325 -0.012381 -0.082725 -0.10111 -0.030244 0.00042374 0.0015412 0.002246 -0.0041067 1.0718
1.9375 -0.24186 -0.2626 -0.32153 -0.30107 0 -0.3357 -0.21499 -0.0060269 0.046048 -0.18091 0.056661 64.687 0.037068 0.19222 0.047032 0.097652 0.014365 0.075168 -0.01486 -0.10371 0.0034924 0.043451 0.083394 0.1586 0.0016032 0.0051075 0.0042929 0.00057657 2.6849
1.9414 -0.27738 -0.29313 -0.31788 -0.40522 0 -0.4369 -0.37328 -0.063857 -0.099101 -0.29195 -0.091959 67.466 0.088681 0.29235 0.11242 0.2181 0.16925 0.3363 0.17164 0.19574 0.17047 0.22732 0.33116 0.32139 0.0027007 0.010232 0.0069691 0.0061958 4.725
1.9453 -0.31098 -0.31646 -0.28959 -0.42379 0 -0.43905 -0.48916 -0.21538 -0.33257 -0.39327 -0.24375 70.206 0.14704 0.5353 0.29807 0.35262 0.38801 0.33307 0.35942 0.45789 0.4233 0.45465 0.62456 0.44305 0.0039785 0.016673 0.010005 0.012008 6.8864
1.9492 -0.3555 -0.34971 -0.29184 -0.3735 0 -0.36808 -0.5366 -0.41813 -0.56351 -0.46017 -0.38882 72.889 0.24921 0.70774 0.41107 0.44555 0.63128 0.36546 0.54656 0.70559 0.56565 0.6504 0.93348 0.5867 0.0055678 0.02351 0.012808 0.017748 8.7738
1.9531 -0.41675 -0.40379 -0.35518 -0.31676 0 -0.30051 -0.52044 -0.58963 -0.69345 -0.48772 -0.55073 75.506 0.36407 0.78615 0.47697 0.53084 0.83562 0.51609 0.71675 0.96919 0.68543 0.8816 1.2293 0.79248 0.0071357 0.029596 0.014791 0.023568 10.167
1.957 -0.48807 -0.47591 -0.46857 -0.31808 0 -0.31106 -0.47393 -0.66816 -0.68929 -0.49904 -0.74499 78.055 0.4603 0.78817 0.5319 0.63842 0.95523 0.78437 0.85722 1.2576 0.87486 1.1822 1.4935 1.0668 0.0080608 0.034118 0.015768 0.029412 11.143
1.9609 -0.55231 -0.54916 -0.59006 -0.40196 0 -0.42362 -0.44398 -0.65799 -0.60806 -0.53172 -0.93529 80.541 0.54204 0.88382 0.5486 0.72077 0.99582 0.74043 0.97855 1.4278 1.1048 1.2829 1.7166 1.2111 0.0079809 0.036886 0.016107 0.034584 11.969
1.9648 -0.5921 -0.60185 -0.67363 -0.54197 0 -0.59936 -0.47038 -0.62276 -0.55361 -0.60987 -1.0405 82.96 0.52736 0.98669 0.62763 0.77962 1.012 0.86344 1.0685 1.6752 1.2309 1.4485 1.893 1.2758 0.0071865 0.038227 0.016472 0.038103 12.875
1.9688 -0.60249 -0.62223 -0.69462 -0.683 0 -0.76425 -0.5667 -0.63281 -0.60049 -0.72291 -1 85.305 0.54324 1.0177 0.67998 0.88357 1.0674 0.93175 1.1931 1.8064 1.2963 1.6088 2.0197 1.3639 0.0064655 0.038674 0.017338 0.039555 13.903
1.9727 -0.59642 -0.61807 -0.66138 -0.77575 0 -0.85198 -0.71017 -0.70922 -0.74321 -0.82863 -0.84234 87.565 0.61412 1.0364 0.70965 0.98453 1.1862 0.92181 1.3315 1.8446 1.3485 1.7046 2.0994 1.4472 0.0065158 0.038711 0.018644 0.039594 14.91
1.9766 -0.59712 -0.61224 -0.6097 -0.80022 0 -0.83577 -0.84713 -0.80884 -0.90518 -0.88016 -0.68679 89.737 0.71142 1.2079 0.77794 0.94667 1.3324 0.92067 1.4033 1.9532 1.4569 1.6621 2.1438 1.4089 0.0074361 0.038698 0.019877 0.039509 15.681
1.9805 -0.62161 -0.62588 -0.58344 -0.76953 0 -0.73751 -0.91591 -0.86079 -0.99437 -0.85738 -0.66042 91.816 0.71138 1.1618 0.8858 1.0598 1.4333 1.0133 1.3665 2.0037 1.43 1.7807 2.1687 1.5453 0.0087201 0.038858 0.0205 0.040209 16.037
1.9844 -0.66779 -0.66217 -0.60968 -0.71892 0 -0.61611 -0.87996 -0.82438 -0.96255 -0.77982 -0.79261 93.798 0.70259 1.1706 0.80654 1.0567 1.4313 1.0144 1.4536 2.0537 1.4097 1.7607 2.1838 1.4591 0.0097104 0.039227 0.020394 0.041565 15.885
1.9883 -0.71569 -0.70452 -0.68178 -0.68791 0 -0.54063 -0.75425 -0.723 -0.83071 -0.69268 -0.9793 95.677 0.6849 1.1583 0.7573 1.0153 1.3268 0.98083 1.474 2.074 1.4028 1.7365 2.1852 1.3878 0.010082 0.0396 0.019943 0.042703 15.261
1.9922 -0.74273 -0.73153 -0.76213 -0.7014 0 -0.55566 -0.60653 -0.62819 -0.67188 -0.63815 -1.0567 97.444 0.65571 1.0792 0.84283 0.99885 1.1812 0.95956 1.353 2.0395 1.3953 1.7735 2.1589 1.48 0.009958 0.039596 0.01972 0.042925 14.387
1.9961 -0.74097 -0.73547 -0.80611 -0.75587 0 -0.65366 -0.52562 -0.60701 -0.56816 -0.63331 -0.93084 99.095 0.60889 1.0082 0.75767 1.0071 1.0778 0.95481 1.4478 1.927 1.3025 1.6624 2.0943 1.5705 0.0096549 0.038908 0.020046 0.042338 13.652
2 -0.72245 -0.72802 -0.79225 -0.81951 0 -0.77464 -0.56994 -0.67282 -0.56686 -0.66799 -0.65724 100.63 0.66667 0.95843 0.79679 0.98751 1.066 0.93341 1.3212 1.9626 1.275 1.607 1.9968 1.4106 0.0093657 0.037596 0.020793 0.041627 13.46
2.0039 -0.70894 -0.72802 -0.73621 -0.85146 0 -0.84275 -0.72684 -0.77592 -0.65608 -0.71884 -0.40445 102.07 0.64199 0.98444 0.83755 0.99103 1.1291 0.94122 1.2465 1.944 1.2387 1.5678 1.8898 1.2805 0.0090949 0.036166 0.021542 0.041299 13.971
2.0078 -0.71505 -0.74332 -0.67658 -0.83113 0 -0.82087 -0.91274 -0.84041 -0.77115 -0.76521 -0.32975 103.4 0.58564 1.0133 0.85435 0.99087 1.1992 0.99481 1.2423 1.8592 1.2247 1.5071 1.8055 1.2593 0.0088298 0.035306 0.021933 0.041221 14.92
2.0117 -0.73872 -0.76413 -0.64338 -0.77597 0 -0.74149 -1.021 -0.81929 -0.83203 -0.79599 -0.46718 104.61 0.63397 0.92066 0.84823 0.93203 1.209 1.0974 1.2467 1.7604 1.299 1.3848 1.7701 1.3687 0.0086941 0.035444 0.021888 0.04091 15.743
2.0156 -0.7656 -0.77388 -0.63565 -0.72989 0 -0.68284 -0.99093 -0.72771 -0.79521 -0.80758 -0.71317 105.71 0.68914 0.95304 0.78696 0.9168 1.1452 0.89918 1.2663 1.8528 1.2389 1.4584 1.7941 1.3638 0.0088795 0.036445 0.02157 0.040221 15.955
2.0195 -0.78147 -0.76621 -0.6268 -0.72768 0 -0.70345 -0.85131 -0.63075 -0.68878 -0.80077 -0.91244 106.69 0.65323 1.0192 0.77937 0.99399 1.0618 0.85626 1.2348 1.8929 1.281 1.5579 1.87 1.3638 0.0094251 0.037714 0.021185 0.039638 15.533
2.0234 -0.78117 -0.75074 -0.5921 -0.76396 0 -0.7889 -0.70453 -0.5961 -0.60105 -0.78138 -0.9692 107.55 0.63406 1.1072 0.81571 1.0587 1.0413 0.94239 1.2697 1.954 1.3476 1.6125 1.9768 1.3695 0.010099 0.038625 0.020852 0.039859 14.953
2.0273 -0.76765 -0.74148 -0.53265 -0.79535 0 -0.86084 -0.65687 -0.64679 -0.62129 -0.76161 -0.8992 108.32 0.67797 1.1729 0.86671 1.0633 1.1299 1.1167 1.3937 2.0521 1.3948 1.6185 2.0875 1.4045 0.010544 0.038945 0.020625 0.041089 14.824
2.0313 -0.74489 -0.73999 -0.47438 -0.77719 0 -0.8452 -0.74224 -0.74779 -0.77015 -0.75579 -0.7958 108.98 0.7341 1.0768 0.84672 1.0474 1.2967 1.294 1.4505 2.0947 1.4234 1.707 2.1782 1.557 0.010569 0.038933 0.020571 0.042804 15.377
2.0352 -0.71357 -0.73111 -0.44474 -0.70446 0 -0.74071 -0.89566 -0.83363 -0.9739 -0.77017 -0.75165 109.54 0.84075 1.0157 0.85905 1.0623 1.4501 1.2546 1.4984 2.1612 1.3982 1.7253 2.2376 1.5852 0.01032 0.03906 0.020753 0.044221 16.26
2.0391 -0.67363 -0.69701 -0.44983 -0.62005 0 -0.62355 -0.99888 -0.85431 -1.1092 -0.79473 -0.8001 109.98 0.88463 1.0237 0.83844 1.0583 1.5043 1.1988 1.5337 2.2191 1.3673 1.7335 2.271 1.6186 0.010153 0.039604 0.021119 0.044988 16.795
2.043 -0.62957 -0.63656 -0.47295 -0.58084 0 -0.58 -0.96636 -0.80543 -1.0903 -0.80642 -0.90927 110.31 0.89806 1.0655 0.81129 1.054 1.4426 1.162 1.5529 2.2536 1.3649 1.765 2.2929 1.677 0.01032 0.040428 0.021442 0.045384 16.5
2.0469 -0.59102 -0.5707 -0.49322 -0.60945 0 -0.62724 -0.80768 -0.72348 -0.93194 -0.78433 -1.0153 110.53 0.93106 1.0898 0.81499 1.0783 1.3273 1.1532 1.5521 2.2533 1.4133 1.8419 2.311 1.7526 0.010758 0.041093 0.021436 0.045839 15.438
2.0508 -0.56647 -0.5274 -0.50404 -0.6731 0 -0.69614 -0.61894 -0.65467 -0.73681 -0.72614 -1.0603 110.67 0.83461 1.0518 0.76428 1.103 1.2463 1.1807 1.5069 2.2119 1.3644 1.8554 2.3116 1.701 0.011132 0.041143 0.020986 0.046284 14.125
2.0547 -0.55589 -0.51916 -0.51354 -0.7082 0 -0.69479 -0.51042 -0.62312 -0.61597 -0.65197 -1.0142 110.74 0.77826 1.0201 0.72792 1.0339 1.2382 1.064 1.4294 2.1136 1.3136 1.7865 2.2613 1.6356 0.01111 0.040307 0.020254 0.046013 13.089
2.0586 -0.54984 -0.5335 -0.52917 -0.66995 0 -0.59511 -0.52697 -0.62019 -0.60544 -0.59104 -0.88033 110.74 0.74584 0.94513 0.68546 0.96184 1.26 0.97094 1.3354 1.976 1.2275 1.6489 2.1279 1.5268 0.010608 0.038496 0.019508 0.044185 12.486
2.0625 -0.53689 -0.54452 -0.54476 -0.56581 0 -0.4616 -0.62099 -0.61709 -0.64514 -0.56073 -0.69333 110.66 0.72072 0.84629 0.64634 0.91029 1.225 0.9358 1.2259 1.8043 1.0885 1.459 1.9076 1.3714 0.0098273 0.0357 0.018816 0.040501 12.053
2.0664 -0.51268 -0.53441 -0.54442 -0.44697 0 -0.39398 -0.69469 -0.58657 -0.6345 -0.554 -0.50809 110.49 0.67621 0.8327 0.65957 0.83937 1.0789 0.86056 1.0864 1.5919 0.88718 1.2448 1.6358 1.1938 0.0090877 0.03199 0.017911 0.03545 11.391
2.0703 -0.48261 -0.50575 -0.51865 -0.3679 0 -0.43592 -0.67371 -0.51789 -0.51635 -0.54498 -0.37643 110.23 0.56615 0.75401 0.66412 0.71356 0.85122 0.96327 0.9573 1.4413 0.76601 1.0693 1.3698 1.0319 0.0086016 0.02765 0.016422 0.029991 10.295
2.0742 -0.45624 -0.47539 -0.47498 -0.3483 0 -0.53415 -0.5546 -0.41947 -0.3213 -0.50837 -0.31825 109.89 0.46687 0.63289 0.63554 0.61779 0.63467 0.91314 0.81216 1.2468 0.74208 0.92008 1.1563 0.89731 0.0083614 0.023287 0.014315 0.025036 8.8783
2.0781 -0.43946 -0.45831 -0.43184 -0.36602 0 -0.58567 -0.39603 -0.31336 -0.14106 -0.43806 -0.30722 109.48 0.38202 0.56338 0.56608 0.54021 0.51204 0.75523 0.68142 1.0684 0.72823 0.79533 1.006 0.77435 0.0081874 0.019679 0.012119 0.021142 7.4462
2.082 -0.43208 -0.45741 -0.40284 -0.38175 0 -0.52969 -0.27059 -0.22697 -0.058204 -0.35213 -0.28717 109.02 0.3079 0.61109 0.46299 0.47433 0.49236 0.56967 0.59088 0.96329 0.65419 0.69645 0.89671 0.64764 0.0078812 0.017371 0.010655 0.018479 6.2951
2.0859 -0.43194 -0.46656 -0.38865 -0.3722 0 -0.40121 -0.22029 -0.18388 -0.090273 -0.28169 -0.21241 108.5 0.23832 0.6147 0.42131 0.5263 0.51163 0.42794 0.50658 0.87793 0.63597 0.65487 0.80015 0.52337 0.0073771 0.01631 0.010434 0.016875 5.6027
2.0898 -0.43976 -0.47998 -0.38435 -0.34668 0 -0.30066 -0.24496 -0.19406 -0.18778 -0.25273 -0.082702 107.9 0.21598 0.59021 0.39804 0.5265 0.4957 0.33958 0.44701 0.75309 0.58203 0.60735 0.71028 0.44467 0.006804 0.015894 0.011212 0.01584 5.4335
2.0938 -0.45827 -0.4964 -0.39188 -0.33791 0 -0.30992 -0.31899 -0.24778 -0.27916 -0.27283 0.054404 107.23 0.26963 0.56541 0.3817 0.48512 0.42954 0.28741 0.4371 0.72158 0.53174 0.58573 0.65145 0.4321 0.0064188 0.015502 0.012137 0.014752 5.7744
2.0977 -0.48578 -0.51442 -0.42055 -0.37679 0 -0.42928 -0.41205 -0.31954 -0.32275 -0.32999 0.13411 106.49 0.37298 0.55334 0.37893 0.44452 0.37253 0.29946 0.48748 0.77255 0.505 0.60088 0.66245 0.49497 0.0064401 0.015128 0.012406 0.013326 6.5337
2.1016 -0.51162 -0.52671 -0.47199 -0.46868 0 -0.58421 -0.4971 -0.38305 -0.32848 -0.40186 0.11181 105.66 0.45311 0.56274 0.40974 0.48421 0.40774 0.44075 0.6021 0.79916 0.51704 0.65382 0.77179 0.63676 0.006882 0.015567 0.011895 0.012142 7.5407
2.1055 -0.52015 -0.52236 -0.52525 -0.58466 0 -0.68629 -0.55078 -0.42766 -0.34136 -0.468 -0.020528 104.77 0.44464 0.58645 0.52085 0.57822 0.57037 0.66209 0.75081 0.91623 0.72077 0.78549 0.98245 0.8018 0.0075147 0.017896 0.011237 0.012623 8.6055
2.1094 -0.5021 -0.497 -0.5423 -0.6727 0 -0.69128 -0.55912 -0.46274 -0.40543 -0.51816 -0.24335 103.8 0.4176 0.79177 0.6628 0.71109 0.81622 0.72691 0.86789 1.1645 0.88527 1.0065 1.272 0.91508 0.0080119 0.022591 0.011273 0.016203 9.6225
2.1133 -0.46403 -0.46027 -0.49572 -0.68448 0 -0.61253 -0.52908 -0.5052 -0.53388 -0.55322 -0.52482 102.75 0.4673 0.98363 0.7229 0.81883 1.0542 0.73871 0.97387 1.4581 1.0409 1.2431 1.6012 1.0384 0.0081963 0.02895 0.01235 0.02313 10.614
2.1172 -0.42667 -0.43152 -0.39662 -0.60544 0 -0.49518 -0.49104 -0.56039 -0.69999 -0.58035 -0.82351 101.62 0.62129 1.0266 0.66543 0.87368 1.2116 0.78172 1.0926 1.7348 1.1941 1.4391 1.9211 1.2027 0.0081853 0.03532 0.014051 0.031879 11.64
2.1211 -0.41176 -0.42592 -0.29559 -0.47009 0 -0.38618 -0.4809 -0.61419 -0.84942 -0.6065 -1.0816 100.43 0.66696 0.984 0.73022 0.97641 1.2765 0.85827 1.2623 2.0152 1.2214 1.5886 2.1785 1.3195 0.0082873 0.039968 0.015566 0.039814 12.641
2.125 -0.42701 -0.443 -0.25053 -0.34864 0 -0.32268 -0.51185 -0.64408 -0.92605 -0.63373 -1.2291 99.175 0.64218 0.97891 0.71943 1.0126 1.2869 1.0482 1.4257 2.042 1.2498 1.64 2.3254 1.5108 0.0087111 0.04196 0.016343 0.044707 13.374
2.1289 -0.46088 -0.46784 -0.28465 -0.30719 0 -0.33071 -0.56188 -0.63912 -0.89999 -0.65819 -1.2127 97.867 0.6571 1.0383 0.81642 0.9705 1.2834 1.0567 1.445 2.042 1.32 1.6988 2.3343 1.5707 0.0093355 0.04143 0.016459 0.045963 13.54
2.1328 -0.49124 -0.48344 -0.36859 -0.36455 0 -0.41549 -0.5921 -0.60957 -0.78474 -0.67179 -1.0332 96.496 0.68473 1.0794 0.90243 0.90809 1.2711 0.92792 1.3652 2.0265 1.3853 1.7201 2.2112 1.4796 0.0097701 0.039167 0.016436 0.04458 13.019
2.1367 -0.50114 -0.48288 -0.44212 -0.4773 0 -0.54517 -0.58137 -0.57676 -0.63226 -0.66503 -0.75936 95.051 0.64726 0.96985 0.73874 0.91794 1.2217 0.83716 1.3066 1.938 1.359 1.6036 1.9958 1.2878 0.0096841 0.035999 0.016699 0.042017 11.992
2.1406 -0.48959 -0.47179 -0.45853 -0.56795 0 -0.6521 -0.54381 -0.5527 -0.50429 -0.62999 -0.49718 93.527 0.61664 0.95737 0.66877 0.82397 1.109 0.9498 1.2051 1.6655 1.1097 1.4584 1.7429 1.2883 0.0091187 0.032478 0.017188 0.039005 10.833
2.1445 -0.47006 -0.46108 -0.41668 -0.57943 0 -0.66811 -0.51068 -0.5295 -0.43491 -0.56369 -0.33022 91.924 0.55609 0.88444 0.72715 0.79412 0.94094 0.79595 1.0642 1.4791 1.0486 1.346 1.4973 1.1272 0.008482 0.028979 0.017415 0.035333 9.8351
2.1484 -0.45905 -0.45828 -0.35709 -0.5153 0 -0.57517 -0.49427 -0.48875 -0.4092 -0.47166 -0.2731 90.252 0.50969 0.82673 0.68892 0.71597 0.75916 0.64802 0.91354 1.3175 0.96736 1.1776 1.2784 0.92257 0.0081998 0.025865 0.016871 0.030602 9.0212
2.1523 -0.46405 -0.46436 -0.32782 -0.4338 0 -0.42741 -0.47254 -0.42212 -0.37619 -0.3701 -0.27228 88.523 0.48299 0.79089 0.49598 0.58032 0.60978 0.61968 0.76973 1.1343 0.77409 0.96151 1.084 0.75508 0.0083232 0.023402 0.015413 0.02509 8.1955
2.1563 -0.47959 -0.47586 -0.34882 -0.39934 0 -0.31768 -0.41425 -0.34328 -0.29034 -0.2834 -0.25176 86.741 0.4014 0.63667 0.40957 0.59521 0.51194 0.54971 0.63092 0.88784 0.56927 0.9211 0.90725 0.67109 0.0084586 0.021484 0.013347 0.019829 7.1984
2.1602 -0.49288 -0.48741 -0.40125 -0.43024 0 -0.30962 -0.32198 -0.28027 -0.15266 -0.23554 -0.1682 84.903 0.41454 0.67824 0.40925 0.49161 0.45223 0.36685 0.50787 0.75806 0.52801 0.74301 0.752 0.49322 0.0081068 0.019591 0.011207 0.015879 6.1268
2.1641 -0.49366 -0.49263 -0.44624 -0.48553 0 -0.39097 -0.24688 -0.25554 -0.019511 -0.23841 -0.036855 82.998 0.36104 0.62441 0.37923 0.45867 0.40733 0.35614 0.47682 0.63894 0.45231 0.68458 0.63638 0.52274 0.0071251 0.017238 0.0094732 0.013588 5.3227
2.168 -0.48073 -0.48567 -0.4551 -0.50134 0 -0.48798 -0.25234 -0.27134 0.031385 -0.284 0.083207 81.017 0.30342 0.56363 0.34708 0.45329 0.37278 0.39364 0.45855 0.56192 0.40613 0.67435 0.58508 0.59901 0.0059039 0.014641 0.0084259 0.012568 5.1401
2.1719 -0.46148 -0.46564 -0.4274 -0.4464 0 -0.52804 -0.35411 -0.31161 -0.044464 -0.34709 0.12639 78.954 0.33949 0.64039 0.36507 0.39878 0.37174 0.30652 0.35896 0.5797 0.48917 0.59266 0.61808 0.50273 0.0050989 0.012951 0.0081579 0.012353 5.6885
2.1758 -0.44616 -0.44098 -0.38658 -0.35037 0 -0.49593 -0.49372 -0.35595 -0.22239 -0.39864 0.053172 76.81 0.36725 0.62444 0.41569 0.46684 0.4357 0.61612 0.45965 0.67559 0.52387 0.68695 0.74221 0.76428 0.0051513 0.013649 0.008619 0.012988 6.7596
2.1797 -0.44174 -0.42711 -0.36071 -0.28186 0 -0.43752 -0.57695 -0.39263 -0.41955 -0.42226 -0.1356 74.592 0.38561 0.7728 0.41568 0.50197 0.57363 0.62287 0.57405 0.81094 0.647 0.79634 0.9466 0.85785 0.0059959 0.01743 0.0096203 0.014942 7.9819
2.1836 -0.44937 -0.4361 -0.36488 -0.29531 0 -0.41362 -0.55015 -0.42211 -0.54798 -0.42321 -0.39975 72.31 0.39598 0.82079 0.42637 0.58421 0.75556 0.69017 0.68221 1.001 0.75845 0.92755 1.2018 0.94814 0.0071666 0.023446 0.010842 0.018438 9.0611
2.1875 -0.46568 -0.46558 -0.39605 -0.3898 0 -0.44861 -0.44861 -0.45243 -0.57349 -0.42393 -0.66999 69.971 0.41831 0.76308 0.46781 0.69491 0.92613 0.84449 0.79712 1.2238 0.84648 1.092 1.4647 1.1104 0.0081572 0.029627 0.011928 0.02292 9.9239
2.1914 -0.48556 -0.49795 -0.43935 -0.51181 0 -0.51702 -0.37177 -0.49288 -0.53791 -0.44898 -0.86802 67.576 0.50643 0.89828 0.52308 0.68746 1.0396 0.72806 0.97866 1.4006 0.99736 1.3138 1.692 1.3586 0.008711 0.033927 0.012662 0.027237 10.682
2.1953 -0.50381 -0.51291 -0.47739 -0.59636 0 -0.57199 -0.40313 -0.54874 -0.52665 -0.50891 -0.93859 65.122 0.52609 0.94985 0.5085 0.77649 1.0901 0.90219 1.1271 1.5547 1.1184 1.405 1.8574 1.4623 0.0088493 0.035585 0.01309 0.030403 11.474
2.1992 -0.51535 -0.50358 -0.49601 -0.61203 0 -0.58349 -0.54165 -0.61618 -0.60285 -0.59252 -0.88264 62.599 0.57501 0.96349 0.53298 0.87199 1.113 0.96535 1.1843 1.6129 1.1613 1.4777 1.9627 1.5691 0.0087179 0.03544 0.013467 0.032255 12.318
2.2031 -0.51577 -0.48154 -0.48677 -0.57584 0 -0.55361 -0.70152 -0.67865 -0.75548 -0.67131 -0.76682 59.997 0.63802 1.0092 0.56566 0.93443 1.154 0.95446 1.2166 1.6464 1.2109 1.5387 2.0298 1.6463 0.0084625 0.035106 0.014046 0.033419 13.068
2.207 -0.50327 -0.46569 -0.45007 -0.53132 0 -0.50429 -0.7783 -0.71036 -0.9013 -0.71331 -0.69021 57.311 0.68488 1.1287 0.57493 0.94004 1.2274 0.95841 1.2874 1.7308 1.3247 1.5797 2.0777 1.6588 0.0082257 0.035673 0.014873 0.034678 13.478
2.2109 -0.48113 -0.46512 -0.39929 -0.5122 0 -0.45771 -0.72514 -0.69025 -0.94225 -0.69911 -0.7191 54.542 0.6466 1.1412 0.62344 0.93492 1.2976 1.1474 1.344 1.8758 1.2548 1.5368 2.1009 1.6637 0.0081712 0.036952 0.015751 0.036271 13.338
2.2148 -0.45776 -0.47183 -0.36005 -0.5209 0 -0.42797 -0.57951 -0.61927 -0.83747 -0.63244 -0.83301 51.698 0.57539 1.0332 0.57479 0.90781 1.3004 1.0073 1.2882 1.7697 1.1963 1.5249 2.0681 1.609 0.0084074 0.037731 0.016392 0.037668 12.596
2.2188 -0.44267 -0.47016 -0.35893 -0.53441 0 -0.4227 -0.42735 -0.52553 -0.63549 -0.53956 -0.92721 48.784 0.52259 0.90119 0.54161 0.85687 1.1923 0.88572 1.2124 1.6031 1.1061 1.4803 1.9455 1.4905 0.0088454 0.036732 0.016614 0.037908 11.396
2.2227 -0.44032 -0.45294 -0.40469 -0.52682 0 -0.44247 -0.34124 -0.44841 -0.44077 -0.4561 -0.88021 45.809 0.48718 0.79882 0.5267 0.79913 0.98979 0.85013 1.1311 1.4432 0.97329 1.3839 1.7268 1.3431 0.0091714 0.033503 0.016418 0.036188 10.025
2.2266 -0.44641 -0.4284 -0.47599 -0.48803 0 -0.47451 -0.34137 -0.41067 -0.33904 -0.40704 -0.64256 42.777 0.43343 0.77367 0.46275 0.77127 0.76617 0.81303 1.0154 1.3057 0.80466 1.2392 1.446 1.243 0.0090477 0.028651 0.015911 0.032327 8.7617
2.2305 -0.45025 -0.41132 -0.52982 -0.42672 0 -0.4923 -0.39834 -0.40186 -0.339 -0.39166 -0.28121 39.691 0.36062 0.78888 0.44052 0.70206 0.60384 0.7565 0.8596 1.1308 0.75172 1.037 1.1609 1.0309 0.0084116 0.023413 0.015165 0.026917 7.7427
2.2344 -0.44212 -0.40785 -0.53053 -0.3614 0 -0.47143 -0.46124 -0.38895 -0.37489 -0.38465 0.056756 36.55 0.28523 0.69425 0.45361 0.62835 0.53713 0.58787 0.68379 0.97873 0.57466 0.87096 0.92111 0.83986 0.0075856 0.018975 0.014169 0.021129 6.9221
2.2383 -0.41998 -0.40957 -0.47897 -0.31047 0 -0.41274 -0.48416 -0.34605 -0.36523 -0.35527 0.23684 33.349 0.24914 1.9447 0.44243 0.55834 0.53097 0.42946 0.52709 0.87426 0.45635 0.75143 0.74699 0.65812 0.0070456 0.015991 0.012913 0.016248 6.1611
2.2422 -0.3902 -0.40224 -0.41584 -0.28776 0 -0.34898 -0.4407 -0.27717 -0.27823 -0.29226 0.21866 30.084 0.26178 5.231 0.37488 0.50148 0.51386 0.36868 0.42079 0.81496 0.49225 0.66861 0.63279 0.48824 0.0070184 0.014502 0.011509 0.013111 5.3808
2.2461 -0.36191 -0.37993 -0.3907 -0.30036 0 -0.3216 -0.33263 -0.21185 -0.15199 -0.21524 0.068556 26.751 0.20811 8.5716 0.31626 0.4839 0.4403 0.3711 0.38508 0.69973 0.42142 0.54644 0.568 0.41849 0.0072812 0.014147 0.010224 0.011742 4.6582
2.25 -0.34003 -0.34985 -0.41863 -0.34414 0 -0.34349 -0.19616 -0.1792 -0.058607 -0.16222 -0.099327 23.358 0.16537 11.961 0.31163 0.42678 0.33208 0.39136 0.33767 0.60214 0.39142 0.56726 0.55358 0.48442 0.0073725 0.014485 0.0093832 0.011471 4.1901
2.2539 -0.3228 -0.3237 -0.46196 -0.3988 0 -0.3825 -0.095355 -0.18601 -0.048251 -0.16153 -0.20301 19.913 0.12241 15.401 0.2534 0.37454 0.26393 0.41365 0.33198 0.61959 0.39068 0.58882 0.59829 0.56618 0.0070379 0.015218 0.0091937 0.011497 4.156
2.2578 -0.30518 -0.30523 -0.45754 -0.431 0 -0.3853 -0.091614 -0.21798 -0.12011 -0.21069 -0.23354 16.426 0.097405 18.9 0.18858 0.34532 0.30375 0.4166 0.38349 0.72462 0.42281 0.59266 0.70092 0.60566 0.0064888 0.016231 0.0096162 0.011485 4.5878
2.2617 -0.2839 -0.28739 -0.37098 -0.41065 0 -0.32417 -0.19947 -0.2583 -0.23647 -0.27934 -0.23588 12.898 0.12123 22.46 0.2274 0.35078 0.45522 0.37398 0.49352 0.83495 0.49546 0.60028 0.83854 0.55701 0.0062118 0.017462 0.010364 0.011684 5.3362
2.2656 -0.25901 -0.26115 -0.23185 -0.3328 0 -0.22493 -0.36224 -0.30033 -0.35565 -0.333 -0.25891 9.3238 0.16817 26.063 0.28197 0.3878 0.64892 0.35839 0.54759 0.89877 0.62511 0.65618 0.9745 0.5894 0.0064975 0.018742 0.011028 0.012465 6.1355
2.2695 -0.23111 -0.22576 -0.11586 -0.2273 0 -0.14884 -0.47723 -0.34096 -0.44949 -0.35589 -0.32116 5.6985 0.22051 29.701 0.36641 0.40976 0.78919 0.36597 0.61127 0.95641 0.78208 0.71618 1.0803 0.66362 0.0071414 0.019791 0.011264 0.013749 6.7073
2.2734 -0.19805 -0.18882 -0.084763 -0.14386 0 -0.14233 -0.46301 -0.36631 -0.49765 -0.35333 -0.41316 2.0247 0.261 33.379 0.3908 0.44333 0.81981 0.39226 0.67155 1.0301 0.86691 0.7767 1.1507 0.79525 0.0076156 0.020413 0.010948 0.014964 6.8474
2.2773 -0.15561 -0.1558 -0.13377 -0.11837 0 -0.19768 -0.32136 -0.353 -0.48091 -0.335 -0.51874 -1.6852 0.27143 37.09 0.34662 0.48045 0.75761 0.41927 0.71806 1.1079 0.84707 0.84016 1.1978 0.95166 0.0075567 0.020715 0.010236 0.01561 6.4836
2.2813 -0.10169 -0.12102 -0.19257 -0.14461 0 -0.25748 -0.14176 -0.2908 -0.39439 -0.29922 -0.62345 -5.4155 0.21758 40.811 0.4008 0.4284 0.67044 0.38795 0.73924 1.0928 0.81376 0.92455 1.2277 0.97394 0.0070964 0.021044 0.0094806 0.015832 5.6988
2.2852 -0.039371 -0.070594 -0.18083 -0.17457 0 -0.25716 -0.037639 -0.20294 -0.26991 -0.23632 -0.70196 -9.1549 0.22818 44.566 0.36722 0.43158 0.61899 0.43809 0.67482 0.9699 0.74626 0.87807 1.222 0.86165 0.0067028 0.021548 0.0090155 0.016236 4.6914
2.2891 0.025261 0.0042506 -0.071117 -0.14995 0 -0.16843 -0.059016 -0.13469 -0.17236 -0.14678 -0.70773 -12.898 0.23089 48.343 0.28411 0.446 0.60841 0.49053 0.60176 0.82528 0.64429 0.8126 1.1405 0.77311 0.0066645 0.021659 0.0089039 0.016944 3.6389
2.293 0.088536 0.09667 0.093532 -0.042758 0 -0.011178 -0.14865 -0.10977 -0.15287 -0.051415 -0.59188 -16.638 0.21089 52.122 0.17368 0.40925 0.58448 0.48163 0.48632 0.65557 0.49416 0.71636 0.94605 0.6821 0.0067073 0.020037 0.0087902 0.016762 2.5145
2.2969 0.15216 0.18729 0.23936 0.1254 0 0.16774 -0.17795 -0.093132 -0.19021 0.023289 -0.34661 -20.363 0.16239 55.877 0.061604 0.25937 0.47426 0.35529 0.27942 0.44081 0.28817 0.55254 0.63073 0.52471 0.0061184 0.015252 0.0079928 0.013509 1.0048
2.3008 0.2198 0.25841 0.3207 0.29868 0 0.32426 -0.038696 -0.003703 -0.18104 0.074167 -0.032666 -24.056 0.046946 59.605 0.02141 0.069639 0.23907 0.19302 0.052608 0.14724 0.14865 0.24226 0.22302 0.23392 0.0042886 0.0068203 0.0058485 0.0055496 -1.3282
2.3047 0.29032 0.30617 0.3466 0.42382 0 0.43249 0.27506 0.21996 -0.0087521 0.1337 0.24732 -27.704 -0.10832 63.294 -0.046581 -0.075441 -0.097705 -0.027423 -0.16488 -0.24317 -0.083957 -0.077468 -0.22879 -0.133 0.0011983 -0.0041862 0.0021506 -0.0066176 -4.6724
2.3086 0.35506 0.34002 0.35799 0.48015 0 0.484 0.65308 0.55191 0.35154 0.24553 0.42213 -31.305 -0.27068 66.956 -0.15471 -0.20227 -0.46448 -0.26617 -0.37868 -0.66336 -0.36412 -0.38063 -0.68332 -0.45896 -0.0025571 -0.015551 -0.0025862 -0.020166 -8.6369
2.3125 0.40312 0.37162 0.38417 0.48364 0 0.48442 0.93222 0.87246 0.7818 0.41907 0.51362 -34.869 -0.42112 70.584 -0.31273 -0.33425 -0.7841 -0.52141 -0.6066 -1.0696 -0.65931 -0.66343 -1.1216 -0.717 -0.006181 -0.025115 -0.0072424 -0.031508 -12.285
2.3164 0.4304 0.40478 0.42139 0.46802 0 0.45467 0.99426 1.0406 1.0828 0.606 0.62533 -38.398 -0.54624 74.141 -0.534 -0.50496 -1.0146 -0.83801 -0.89237 -1.421 -0.93442 -0.94701 -1.541 -0.97482 -0.0091298 -0.031875 -0.010585 -0.038471 -14.612
2.3203 0.4435 0.435 0.44808 0.4616 0 0.42912 0.83577 0.99386 1.1143 0.72794 0.85369 -41.882 -0.57668 77.614 -0.5298 -0.60191 -1.1625 -0.92353 -1.1605 -1.7598 -1.1433 -1.2959 -1.9351 -1.2384 -0.011239 -0.036184 -0.01188 -0.041364 -15.175
2.3242 0.45398 0.45656 0.45305 0.4753 0 0.43996 0.56846 0.79595 0.90558 0.73892 1.1893 -45.299 -0.66142 81.032 -0.43747 -0.64319 -1.2635 -1.0109 -1.3819 -2.0278 -1.3385 -1.5938 -2.2779 -1.5266 -0.012527 -0.039009 -0.011274 -0.042166 -14.41
2.3281 0.468 0.46822 0.44476 0.50356 0 0.49293 0.35291 0.59171 0.64066 0.66857 1.4961 -48.627 -0.71417 84.396 -0.38565 -0.67396 -1.3479 -1.072 -1.53 -2.187 -1.518 -1.8029 -2.5257 -1.7908 -0.012986 -0.040986 -0.0096983 -0.042672 -13.344
2.332 0.48166 0.47246 0.43575 0.53039 0 0.55641 0.30658 0.50455 0.52363 0.60303 1.5992 -51.867 -0.65654 87.704 -0.46808 -0.7274 -1.4165 -1.0721 -1.5884 -2.2173 -1.6623 -1.9014 -2.6372 -1.9718 -0.012631 -0.042077 -0.0083391 -0.043219 -12.887
2.3359 0.48685 0.4718 0.42638 0.53642 0 0.58088 0.44031 0.55642 0.62794 0.61384 1.4188 -55.032 -0.64155 90.915 -0.52196 -0.71159 -1.4431 -1.1177 -1.5863 -2.1792 -1.6351 -1.8897 -2.5958 -1.9555 -0.011705 -0.041946 -0.0079854 -0.042896 -13.236
2.3398 0.48184 0.46841 0.41032 0.50904 0 0.53948 0.65856 0.66818 0.84851 0.69504 1.0419 -58.142 -0.68384 94.055 -0.49458 -0.74001 -1.3988 -1.1788 -1.4649 -2.072 -1.475 -1.744 -2.4202 -1.8848 -0.010731 -0.040476 -0.0086248 -0.040759 -13.826
2.3438 0.47553 0.46726 0.39482 0.45589 0 0.45676 0.8215 0.73088 0.99005 0.76543 0.6665 -61.201 -0.69479 97.131 -0.45389 -0.73622 -1.2773 -1.1303 -1.3166 -1.8964 -1.3519 -1.5556 -2.1562 -1.7005 -0.010216 -0.037861 -0.0095227 -0.036773 -13.842
2.3477 0.48027 0.47662 0.40679 0.41114 0 0.39681 0.82997 0.68588 0.91612 0.7373 0.45874 -64.196 -0.65181 100.14 -0.42851 -0.68756 -1.1017 -0.98753 -1.1862 -1.686 -1.2666 -1.3747 -1.8559 -1.4684 -0.010223 -0.034243 -0.0097188 -0.031712 -12.843
2.3516 0.49995 0.50126 0.46909 0.42056 0 0.4154 0.68127 0.5549 0.64114 0.5929 0.43507 -67.111 -0.56844 103.07 -0.43272 -0.62003 -0.90817 -0.86942 -1.1051 -1.5131 -1.1053 -1.2464 -1.5585 -1.3693 -0.010247 -0.029478 -0.0086299 -0.026369 -11.036
2.3555 0.52546 0.53366 0.56838 0.5059 0 0.51296 0.46277 0.40945 0.30403 0.40187 0.4647 -69.937 -0.49656 105.91 -0.33641 -0.52479 -0.72397 -0.80422 -0.96274 -1.2717 -0.90292 -1.0104 -1.2834 -1.2149 -0.0096186 -0.023428 -0.0064023 -0.021016 -9.0409
2.3594 0.5429 0.55433 0.65304 0.63419 0 0.6281 0.29131 0.31536 0.060333 0.26549 0.38749 -72.679 -0.39107 108.71 -0.19285 -0.43423 -0.55947 -0.62683 -0.77453 -0.92985 -0.76409 -0.81776 -1.0368 -1.0213 -0.0081363 -0.016564 -0.0038153 -0.015593 -7.4245
2.3633 0.54658 0.54555 0.67346 0.72497 0 0.67975 0.24169 0.29622 -0.015327 0.23789 0.1486 -75.346 -0.33164 111.44 -0.13503 -0.37161 -0.41997 -0.49375 -0.62256 -0.73554 -0.65109 -0.69034 -0.82428 -0.85518 -0.0063556 -0.010158 -0.0018116 -0.010243 -6.4116
2.3672 0.54402 0.50901 0.63002 0.70338 0 0.62687 0.31117 0.33285 0.049391 0.29295 -0.15845 -77.941 -0.36186 114.07 -0.21638 -0.34905 -0.32234 -0.50851 -0.56257 -0.79818 -0.54601 -0.61607 -0.6608 -0.75536 -0.0052126 -0.0057248 -0.00095288 -0.0055219 -5.9466
2.3711 0.54735 0.46977 0.57798 0.56435 0 0.50019 0.4374 0.38646 0.17344 0.36068 -0.368 -80.457 -0.38496 116.58 -0.18324 -0.3464 -0.29535 -0.56252 -0.56766 -0.67759 -0.5382 -0.46547 -0.57213 -0.65922 -0.0052514 -0.004118 -0.0011322 -0.0021068 -5.9374
2.375 0.55983 0.45971 0.57677 0.39216 0 0.38222 0.54833 0.42365 0.28652 0.39381 -0.3668 -82.884 -0.40476 119.01 -0.23344 -0.41184 -0.35904 -0.48824 -0.61977 -0.72662 -0.56549 -0.52655 -0.58741 -0.7263 -0.0061373 -0.0051365 -0.001714 -0.00046259 -6.3979
2.3789 0.57139 0.49198 0.62928 0.30818 0 0.3505 0.60455 0.4318 0.36113 0.40231 -0.16426 -85.222 -0.38197 121.4 -0.25963 -0.49119 -0.50155 -0.53206 -0.68699 -0.88841 -0.58469 -0.62638 -0.72698 -0.78708 -0.0069241 -0.0080308 -0.0020051 -0.00090014 -7.3731
2.3828 0.56847 0.54882 0.67389 0.37995 0 0.42509 0.60914 0.4233 0.4071 0.42942 0.1379 -87.479 -0.40064 123.72 -0.27408 -0.56063 -0.67893 -0.62887 -0.775 -1.1003 -0.66336 -0.7439 -0.99043 -0.87468 -0.0068819 -0.012367 -0.0017467 -0.0038435 -8.7827
2.3867 0.54872 0.59454 0.64424 0.56446 0 0.55654 0.58975 0.42877 0.45232 0.50035 0.43405 -89.66 -0.60402 125.94 -0.33529 -0.60276 -0.84382 -0.58552 -0.9032 -1.2802 -0.9192 -0.90719 -1.3498 -1.1002 -0.0061589 -0.018296 -0.001302 -0.0097171 -10.39
2.3906 0.52546 0.60316 0.54197 0.73715 0 0.66142 0.57539 0.4788 0.52816 0.59687 0.67797 -91.76 -0.57829 128.03 -0.39537 -0.72847 -0.97998 -0.87199 -1.1336 -1.5708 -1.0219 -1.2846 -1.7519 -1.314 -0.0056697 -0.025892 -0.001404 -0.018261 -11.939
2.3945 0.51623 0.57682 0.4474 0.78773 0 0.67978 0.58411 0.58054 0.65738 0.67956 0.87608 -93.771 -0.65049 130.04 -0.47935 -0.87032 -1.1098 -0.97402 -1.3424 -1.9653 -1.2733 -1.5964 -2.1321 -1.5917 -0.0062806 -0.034244 -0.0026237 -0.02792 -13.3
2.3984 0.52617 0.53987 0.44918 0.70446 0 0.61505 0.62013 0.70541 0.83721 0.72897 1.0377 -95.687 -0.73548 132 -0.53227 -0.96073 -1.264 -1.0693 -1.4804 -2.2354 -1.4292 -1.7787 -2.4339 -1.7757 -0.0080074 -0.041409 -0.0049184 -0.036197 -14.468
2.4023 0.54249 0.5157 0.55521 0.57585 0 0.52858 0.67192 0.80166 1.0254 0.76004 1.1451 -97.52 -0.77639 133.9 -0.5521 -0.99544 -1.4394 -1.2074 -1.5613 -2.3344 -1.4297 -1.8582 -2.6266 -1.8286 -0.0099467 -0.045522 -0.0075749 -0.041079 -15.408
2.4063 0.54645 0.50864 0.67221 0.50944 0 0.49235 0.71139 0.82721 1.1494 0.79556 1.1739 -99.287 -0.74897 135.67 -0.65948 -1.1136 -1.584 -1.1595 -1.749 -2.6078 -1.6088 -2.0803 -2.7096 -1.9668 -0.011014 -0.046163 -0.0095961 -0.042422 -15.942
2.4102 0.53174 0.50626 0.68111 0.53961 0 0.53314 0.70379 0.77826 1.1457 0.83003 1.1339 -101 -0.78894 137.36 -0.67013 -1.1063 -1.6292 -1.2561 -1.7277 -2.5396 -1.6174 -2.032 -2.7003 -2.0293 -0.010835 -0.044644 -0.010271 -0.041962 -15.821
2.4141 0.51154 0.4969 0.54298 0.60526 0 0.61039 0.63199 0.68936 1.0057 0.82661 1.0734 -102.65 -0.74362 139 -0.65901 -1.0915 -1.5427 -1.2885 -1.6887 -2.4399 -1.6065 -1.9673 -2.6147 -1.9765 -0.0099973 -0.042804 -0.0095426 -0.041675 -14.947
2.418 0.50669 0.48305 0.33772 0.61423 0 0.64717 0.51932 0.60495 0.79011 0.7542 1.0319 -104.22 -0.6865 140.56 -0.63051 -1.0384 -1.3572 -1.2311 -1.6225 -2.3336 -1.5596 -1.9049 -2.4539 -1.8464 -0.009437 -0.041321 -0.0079485 -0.041862 -13.523
2.4219 0.52565 0.47743 0.19777 0.53303 0 0.59383 0.42572 0.54771 0.5932 0.62741 0.98456 -105.69 -0.72676 142.03 -0.57788 -0.89546 -1.1469 -1.1027 -1.4823 -2.1849 -1.4268 -1.8092 -2.2098 -1.6983 -0.0095281 -0.03912 -0.0062175 -0.040723 -11.961
2.4258 0.55507 0.48725 0.1971 0.41963 0 0.47407 0.40876 0.5108 0.48022 0.50493 0.84487 -107.07 -0.61371 143.45 -0.51899 -0.81216 -0.97291 -1.0317 -1.2531 -1.803 -1.1478 -1.4484 -1.8833 -1.5259 -0.0096963 -0.034482 -0.0048406 -0.035991 -10.609
2.4297 0.57034 0.50436 0.29664 0.37074 0 0.37268 0.4748 0.47627 0.4463 0.44227 0.54153 -108.36 -0.54043 144.78 -0.41466 -0.69944 -0.84235 -0.84725 -1.1081 -1.4984 -0.96115 -1.2052 -1.503 -1.2632 -0.0089127 -0.026878 -0.0038975 -0.027245 -9.53
2.4336 0.55689 0.51216 0.39225 0.43356 0 0.36919 0.56313 0.43674 0.42838 0.44165 0.11011 -109.58 -0.51364 146.03 -0.32317 -0.55652 -0.71882 -0.67972 -0.94458 -1.2524 -0.83184 -1.0275 -1.125 -0.96325 -0.0066276 -0.017836 -0.0031822 -0.016798 -8.5336
2.4375 0.52337 0.50252 0.41421 0.56212 0 0.46945 0.5853 0.39764 0.35932 0.44883 -0.28938 -110.73 -0.51106 147.21 -0.28655 -0.42522 -0.57014 -0.57941 -0.75534 -1.0426 -0.73431 -0.86452 -0.81414 -0.69864 -0.0033202 -0.01001 -0.0024495 -0.0082456 -7.4267
2.4414 0.49513 0.48528 0.38312 0.65571 0 0.59423 0.49512 0.3628 0.2215 0.40345 -0.4646 -111.81 -0.46023 148.31 -0.35232 -0.42774 -0.40922 -0.52425 -0.65168 -0.83037 -0.64073 -0.63776 -0.61712 -0.61178 -0.00019203 -0.0053119 -0.0015719 -0.0038538 -6.265
2.4453 0.49421 0.48062 0.37531 0.64272 0 0.64006 0.33359 0.32614 0.061108 0.29859 -0.33234 -112.81 -0.44708 149.3 -0.34733 -0.39813 -0.29063 -0.57624 -0.58477 -0.72375 -0.52495 -0.59668 -0.54617 -0.53563 0.0017087 -0.0037457 -0.00055568 -0.0030417 -5.3843
2.4492 0.52299 0.50109 0.44067 0.53629 0 0.56522 0.2078 0.28451 -0.042167 0.19472 0.0043359 -113.74 -0.41613 150.24 -0.28034 -0.32554 -0.26751 -0.47485 -0.58643 -0.68207 -0.49137 -0.61126 -0.58252 -0.59308 0.0021717 -0.0039339 0.00048994 -0.0032535 -5.1928
2.4531 0.56423 0.54036 0.55691 0.41826 0 0.42834 0.21558 0.25797 -0.024776 0.1741 0.31641 -114.61 -0.4147 151.11 -0.22439 -0.27792 -0.3494 -0.36492 -0.62056 -0.7378 -0.51937 -0.68408 -0.69472 -0.70051 0.0017787 -0.0046909 0.0013425 -0.0024014 -5.9003
2.457 0.5952 0.5784 0.65969 0.37206 0 0.34396 0.37297 0.28787 0.12416 0.27451 0.41214 -115.4 -0.48211 151.89 -0.25193 -0.32412 -0.49819 -0.40484 -0.65815 -0.91235 -0.58093 -0.81296 -0.85853 -0.77197 0.0012621 -0.0061384 0.0016608 -0.00074055 -7.3863
2.4609 0.60302 0.59712 0.70893 0.42413 0 0.38959 0.60036 0.40246 0.35715 0.45812 0.28218 -116.11 -0.51171 152.59 -0.38398 -0.48861 -0.66288 -0.5191 -0.80958 -1.1149 -0.7241 -0.86406 -1.0669 -0.90567 0.00090023 -0.0094106 0.0010994 -0.0006267 -9.2775
2.4648 0.5896 0.59217 0.71898 0.53663 0 0.5416 0.77681 0.57776 0.592 0.63867 0.11257 -116.72 -0.5632 153.19 -0.55186 -0.5879 -0.81867 -0.81386 -1.0072 -1.3786 -0.90726 -1.0286 -1.3264 -1.0725 0.00046493 -0.015382 -0.00045099 -0.004485 -11.144
2.4688 0.56577 0.57198 0.72595 0.64507 0 0.69374 0.81969 0.73654 0.75205 0.74079 0.15036 -117.23 -0.64356 153.72 -0.64908 -0.67267 -0.97557 -1.0348 -1.2004 -1.6322 -1.0893 -1.2544 -1.6449 -1.289 -0.00033257 -0.023684 -0.0026823 -0.012768 -12.674
2.4727 0.54215 0.54801 0.7353 0.70194 0 0.74159 0.7322 0.79871 0.80488 0.74404 0.51848 -117.65 -0.73472 154.17 -0.67145 -0.74992 -1.1522 -1.1493 -1.3729 -1.8829 -1.263 -1.5189 -2.0145 -1.5635 -0.0014143 -0.032838 -0.0049674 -0.023508 -13.749
2.4766 0.52448 0.52689 0.71244 0.69484 0 0.66168 0.59062 0.74606 0.7801 0.6839 1.1151 -118.01 -0.79262 154.53 -0.68685 -0.79944 -1.3435 -1.2687 -1.5261 -2.1957 -1.4415 -1.8088 -2.3995 -1.9012 -0.0023645 -0.041168 -0.0067401 -0.033624 -14.424
2.4805 0.51416 0.51018 0.62818 0.63871 0 0.52185 0.48937 0.64289 0.75132 0.61964 1.6694 -118.3 -0.80874 154.79 -0.67466 -0.87247 -1.5123 -1.2837 -1.6624 -2.4371 -1.6465 -2.006 -2.7348 -2.1337 -0.0028535 -0.047535 -0.0078648 -0.040771 -14.843
2.4844 0.51019 0.49821 0.5071 0.56094 0 0.42062 0.48514 0.58779 0.78643 0.59805 1.9124 -118.53 -0.85362 154.98 -0.68922 -0.92557 -1.6123 -1.3154 -1.7301 -2.5774 -1.729 -2.1066 -2.9427 -2.2408 -0.0029866 -0.051336 -0.0086387 -0.044355 -15.135
2.4883 0.50956 0.49152 0.41992 0.49162 0 0.41141 0.57196 0.63305 0.89469 0.6335 1.7424 -118.68 -0.89091 155.1 -0.71764 -0.97564 -1.6188 -1.2971 -1.7443 -2.6149 -1.7497 -2.1038 -2.9652 -2.2474 -0.0031956 -0.052118 -0.0093792 -0.045211 -15.301
2.4922 0.50707 0.48832 0.42052 0.45544 0 0.473 0.69205 0.74001 1.0107 0.70571 1.2768 -118.73 -0.89588 155.15 -0.73633 -1.0176 -1.5406 -1.2036 -1.7128 -2.5581 -1.7424 -2.0039 -2.7945 -2.1761 -0.0037705 -0.049521 -0.0099599 -0.044505 -15.166
2.4961 0.49718 0.48301 0.49036 0.45942 0 0.54067 0.76842 0.80908 1.0343 0.7685 0.76508 -118.7 -0.90076 155.12 -0.67548 -0.92948 -1.4071 -1.2059 -1.5862 -2.4336 -1.5822 -1.8468 -2.4822 -2.0135 -0.0045098 -0.043744 -0.0097777 -0.042794 -14.456
2.5 0.47753 0.46964 0.55057 0.48375 0 0.5615 0.74215 0.75882 0.90236 0.76771 0.43095 -118.59 -0.83423 155.01 -0.64358 -0.81865 -1.244 -1.1149 -1.4435 -2.153 -1.4732 -1.6592 -2.1139 -1.8236 -0.0048667 -0.035943 -0.0082673 -0.039812 -12.98
2.5039 0.45104 0.44789 0.53426 0.49073 0 0.52555 0.60151 0.58761 0.63963 0.66864 0.34766 -118.42 -0.75083 154.83 -0.6112 -0.68032 -1.0615 -1.0356 -1.2418 -1.8718 -1.2987 -1.4429 -1.7628 -1.6511 -0.0044746 -0.027907 -0.0055395 -0.03493 -10.814
2.5078 0.42399 0.42464 0.44892 0.45319 0 0.45676 0.39199 0.37003 0.34638 0.48275 0.41862 -118.19 -0.65857 154.58 -0.55766 -0.53407 -0.86008 -0.93871 -1.0193 -1.5789 -1.0781 -1.2131 -1.4531 -1.4352 -0.0035476 -0.021054 -0.0025224 -0.027889 -8.3383
2.5117 0.40158 0.408 0.3664 0.38095 0 0.3849 0.19836 0.19826 0.13099 0.27249 0.46114 -117.9 -0.55061 154.28 -0.46209 -0.41393 -0.64411 -0.739 -0.85445 -1.1989 -0.88978 -0.99429 -1.1599 -1.0649 -0.0027527 -0.015588 -0.00038148 -0.01931 -6.0717
2.5156 0.38507 0.39929 0.35037 0.31778 0 0.32832 0.10123 0.12086 0.040147 0.12035 0.33126 -117.54 -0.4389 153.9 -0.4465 -0.33812 -0.4307 -0.51641 -0.697 -0.90747 -0.6349 -0.73663 -0.84742 -0.75434 -0.002648 -0.010631 0.00034312 -0.010633 -4.4037
2.5195 0.37283 0.39163 0.39417 0.3054 0 0.29545 0.12924 0.12446 0.040287 0.076578 0.012296 -117.13 -0.37835 153.46 -0.37864 -0.29492 -0.24614 -0.36694 -0.54529 -0.71378 -0.43117 -0.51864 -0.51333 -0.53388 -0.0032044 -0.0052502 0.00013142 -0.0034775 -3.413
2.5234 0.36362 0.37756 0.43085 0.34432 0 0.29036 0.23886 0.16025 0.059175 0.12412 -0.37939 -116.66 -0.34428 152.97 -0.30716 -0.27164 -0.11577 -0.26506 -0.41392 -0.56352 -0.30605 -0.33659 -0.20594 -0.37156 -0.0038521 0.00051177 3.8582e-05 0.0012267 -2.904
2.5273 0.35822 0.35852 0.40406 0.38954 0 0.30967 0.34081 0.1834 0.047477 0.19252 -0.66663 -116.15 -0.3306 152.44 -0.2605 -0.25216 -0.054642 -0.20825 -0.3136 -0.42436 -0.26215 -0.2033 -0.00025411 -0.25663 -0.0040071 0.0055023 0.00078312 0.0036941 -2.618
2.5313 0.35781 0.3457 0.32709 0.38934 0 0.33636 0.35948 0.17511 0.0092646 0.21384 -0.71466 -115.58 -0.3786 151.84 -0.23409 -0.20429 -0.063386 -0.25827 -0.2555 -0.30527 -0.25325 -0.18785 0.047055 -0.23454 -0.00359 0.0082375 0.0021676 0.0048765 -2.453
2.5352 0.36155 0.35042 0.27098 0.33397 0 0.34621 0.28471 0.14312 -0.015541 0.17606 -0.50543 -114.97 -0.44028 151.17 -0.20519 -0.17096 -0.12961 -0.26805 -0.28662 -0.39711 -0.31266 -0.26987 -0.070941 -0.3324 -0.0030725 0.0078326 0.0033224 0.0054151 -2.5308
2.5391 0.36641 0.37233 0.29502 0.26883 0 0.3287 0.17793 0.1139 0.0094004 0.12942 -0.14241 -114.31 -0.44723 150.48 -0.23566 -0.17892 -0.23457 -0.31692 -0.37956 -0.5024 -0.36968 -0.38024 -0.31415 -0.46337 -0.0030376 0.0043206 0.0035034 0.0048271 -3.0827
2.543 0.36963 0.39731 0.38953 0.2572 0 0.30269 0.12781 0.12398 0.093691 0.14088 0.21445 -113.58 -0.42786 149.73 -0.31578 -0.2463 -0.36313 -0.40882 -0.51643 -0.64832 -0.45332 -0.52708 -0.62421 -0.62025 -0.0036804 -0.0016793 0.0026834 0.0017587 -4.2604
2.5469 0.37089 0.40776 0.4861 0.32437 0 0.30537 0.18817 0.20493 0.22608 0.23696 0.44348 -112.8 -0.434 148.91 -0.41642 -0.38467 -0.51181 -0.53147 -0.67712 -0.904 -0.61243 -0.73037 -0.95374 -0.80721 -0.0046957 -0.0093809 0.0014259 -0.0047461 -6.0058
2.5508 0.37151 0.39654 0.52119 0.43262 0 0.35779 0.34226 0.3596 0.39052 0.38365 0.52805 -111.95 -0.4815 148.04 -0.50149 -0.53446 -0.68677 -0.70561 -0.85693 -1.2249 -0.83745 -0.94736 -1.2768 -0.97064 -0.0056089 -0.017886 0.00024715 -0.01402 -8.0492
2.5547 0.37182 0.37213 0.48863 0.50945 0 0.43783 0.51586 0.54501 0.56913 0.51692 0.55374 -111.04 -0.6201 147.1 -0.52458 -0.67218 -0.88974 -0.82308 -1.055 -1.5068 -1.0675 -1.1934 -1.5814 -1.1865 -0.0061946 -0.026037 -0.00084425 -0.023781 -10.008
2.5586 0.37022 0.35112 0.43323 0.50404 0 0.4907 0.62567 0.68514 0.7322 0.59271 0.63806 -110.09 -0.74146 146.12 -0.51975 -0.74182 -1.101 -0.88262 -1.2249 -1.7751 -1.1976 -1.4221 -1.8565 -1.3571 -0.0065924 -0.032557 -0.0021767 -0.031524 -11.521
2.5625 0.36552 0.34525 0.4002 0.42442 0 0.47358 0.62824 0.71704 0.83695 0.61198 0.83909 -109.11 -0.78694 145.11 -0.52009 -0.76235 -1.2762 -0.9187 -1.3542 -2.0058 -1.2318 -1.5947 -2.0861 -1.4888 -0.0070585 -0.036603 -0.0038463 -0.036165 -12.359
2.5664 0.36004 0.35439 0.39643 0.32754 0 0.39626 0.53996 0.63891 0.8493 0.6046 1.1051 -108.08 -0.72755 144.02 -0.57745 -0.86406 -1.3658 -1.034 -1.4678 -2.0926 -1.3218 -1.6565 -2.2487 -1.7319 -0.0076529 -0.038257 -0.0054069 -0.038434 -12.49
2.5703 0.3592 0.36983 0.39915 0.27551 0 0.31895 0.42173 0.51743 0.77396 0.5948 1.3009 -106.98 -0.68783 142.86 -0.63409 -0.88387 -1.3467 -1.167 -1.4467 -2.1 -1.3396 -1.6545 -2.3189 -1.8466 -0.0081863 -0.038319 -0.0061978 -0.039687 -12.071
2.5742 0.3668 0.3828 0.39295 0.29528 0 0.30515 0.34201 0.44052 0.66083 0.58296 1.2958 -105.82 -0.67854 141.65 -0.64162 -0.84888 -1.2402 -1.1227 -1.4078 -2.0639 -1.3481 -1.6801 -2.272 -1.7778 -0.0084509 -0.037462 -0.0059883 -0.040253 -11.363
2.5781 0.38029 0.39001 0.38845 0.36861 0 0.36887 0.33975 0.45032 0.57262 0.55605 1.0525 -104.58 -0.65628 140.41 -0.61023 -0.81396 -1.0985 -1.0066 -1.3532 -1.9502 -1.2948 -1.6488 -2.0959 -1.5982 -0.0084618 -0.035511 -0.0052465 -0.038982 -10.593
2.582 0.3917 0.39268 0.40234 0.45047 0 0.46213 0.40476 0.51202 0.53655 0.5085 0.6576 -103.29 -0.5906 139.12 -0.55758 -0.81661 -0.96857 -0.94417 -1.2645 -1.731 -1.1291 -1.4756 -1.8065 -1.3982 -0.0084334 -0.031643 -0.0046947 -0.034465 -9.8332
2.5859 0.3941 0.3927 0.42685 0.49619 0 0.51336 0.48415 0.54542 0.52274 0.44874 0.2711 -101.95 -0.62 137.75 -0.49268 -0.70207 -0.86011 -0.91872 -1.0375 -1.4647 -0.90139 -1.2184 -1.4556 -1.2532 -0.0085141 -0.025426 -0.0045631 -0.026792 -8.9873
2.5898 0.38787 0.39082 0.42957 0.48137 0 0.48398 0.51259 0.49145 0.47124 0.38728 0.029679 -100.59 -0.55788 136.32 -0.47189 -0.63454 -0.74689 -0.73333 -0.94104 -1.2731 -0.78881 -1.0968 -1.1157 -1.0282 -0.0085679 -0.017712 -0.0043137 -0.018049 -7.8992
2.5938 0.37996 0.38755 0.38851 0.4112 0 0.39604 0.45195 0.35713 0.34633 0.32472 -0.031568 -99.171 -0.50737 134.83 -0.4049 -0.55043 -0.59906 -0.61694 -0.80252 -1.0199 -0.64271 -0.87667 -0.84517 -0.81136 -0.0082595 -0.010421 -0.0031685 -0.010975 -6.5199
2.5977 0.37637 0.38387 0.32295 0.31989 0 0.31128 0.31733 0.20454 0.17117 0.25639 0.012519 -97.687 -0.46883 133.3 -0.29876 -0.43408 -0.41895 -0.59834 -0.61193 -0.75255 -0.44928 -0.60444 -0.65914 -0.62749 -0.007396 -0.0052809 -0.00096662 -0.0069244 -5.0067
2.6016 0.375 0.37948 0.28074 0.25705 0 0.28219 0.17099 0.10015 0.013624 0.1882 0.040676 -96.132 -0.36718 131.72 -0.23605 -0.29847 -0.24893 -0.57064 -0.4751 -0.67567 -0.28821 -0.55508 -0.53032 -0.46583 -0.0062075 -0.0026457 0.0015065 -0.0050162 -3.6774
2.6055 0.36655 0.37089 0.29011 0.25972 0 0.31514 0.084586 0.07167 -0.062938 0.14196 -0.025556 -94.517 -0.33539 130.04 -0.21441 -0.29383 -0.1447 -0.37739 -0.41483 -0.486 -0.3082 -0.39812 -0.42403 -0.45784 -0.0052812 -0.0014857 0.0030938 -0.0032504 -2.8456
2.6094 0.34333 0.35282 0.32651 0.32282 0 0.37063 0.093808 0.10373 -0.041195 0.13872 -0.16805 -92.858 -0.32575 128.33 -0.17035 -0.28749 -0.13712 -0.34349 -0.3569 -0.44723 -0.26364 -0.38031 -0.33792 -0.44294 -0.0051723 -0.00058328 0.0032406 -0.00051086 -2.6541
2.6133 0.30762 0.32299 0.33377 0.39327 0 0.3947 0.17699 0.16386 0.047332 0.17493 -0.28789 -91.161 -0.34693 126.58 -0.15201 -0.27559 -0.21363 -0.36027 -0.35552 -0.49613 -0.25909 -0.37691 -0.31068 -0.44654 -0.0060022 0.00021734 0.00245 0.002408 -3.0159
2.6172 0.27091 0.28572 0.28225 0.4026 0 0.35591 0.27312 0.22684 0.15295 0.21858 -0.2765 -89.413 -0.39534 124.76 -0.1932 -0.27369 -0.33166 -0.35235 -0.43673 -0.56514 -0.37172 -0.32452 -0.38917 -0.50159 -0.0073619 -9.7147e-05 0.0017822 0.0036301 -3.6892
2.6211 0.24413 0.24976 0.20396 0.32077 0 0.26426 0.32479 0.27816 0.24075 0.23494 -0.091895 -87.602 -0.40323 122.9 -0.26217 -0.36959 -0.44927 -0.47027 -0.49535 -0.62426 -0.5273 -0.50256 -0.58189 -0.66094 -0.0085818 -0.0025815 0.0018799 0.0019815 -4.418
2.625 0.2277 0.22133 0.16451 0.18734 0 0.16416 0.31327 0.30633 0.30093 0.21948 0.21098 -85.728 -0.41563 121.01 -0.26501 -0.40862 -0.54692 -0.498 -0.62991 -0.85342 -0.56602 -0.56934 -0.84037 -0.74277 -0.0091392 -0.0070788 0.0024461 -0.0019937 -5.0402
2.6289 0.21134 0.19911 0.19671 0.087016 0 0.10759 0.26168 0.30324 0.33814 0.2042 0.5136 -83.812 -0.44775 119.07 -0.30758 -0.46976 -0.62684 -0.50237 -0.71835 -0.99037 -0.65921 -0.69517 -1.0861 -0.88678 -0.008916 -0.012068 0.002647 -0.0066332 -5.5071
2.6328 0.1841 0.17626 0.26307 0.082555 0 0.12167 0.20937 0.27503 0.35859 0.22702 0.70598 -81.88 -0.47842 117.1 -0.36284 -0.54139 -0.69719 -0.55481 -0.76916 -1.0792 -0.76986 -0.84281 -1.2593 -1.0431 -0.0081758 -0.015759 0.0020078 -0.010605 -5.8295
2.6367 0.14541 0.14804 0.28856 0.15981 0 0.18797 0.18222 0.24572 0.36751 0.29109 0.74801 -79.946 -0.46686 115.14 -0.3441 -0.57284 -0.7579 -0.74383 -0.84636 -1.2982 -0.76894 -0.88304 -1.3472 -1.0741 -0.0073502 -0.017394 0.0009066 -0.0137 -6.0072
2.6406 0.1067 0.11735 0.23364 0.23568 0 0.24851 0.18163 0.24 0.37172 0.35405 0.68035 -78.004 -0.4641 113.12 -0.3255 -0.56298 -0.79812 -0.66553 -0.88075 -1.1654 -0.85365 -0.89075 -1.3699 -1.2082 -0.0068052 -0.017532 0.0002054 -0.016296 -5.9932
2.6445 0.081951 0.092432 0.13489 0.22714 0 0.24158 0.1945 0.25752 0.37588 0.36075 0.58122 -76.045 -0.46712 111.08 -0.34752 -0.53392 -0.80239 -0.72665 -0.91071 -1.2154 -0.88752 -0.88471 -1.3425 -1.1759 -0.0066959 -0.017123 0.00042087 -0.018231 -5.71
2.6484 0.07579 0.078787 0.070891 0.12355 0 0.14801 0.20846 0.26702 0.3728 0.29121 0.503 -74.064 -0.43157 109.04 -0.31616 -0.47833 -0.75768 -0.69096 -0.86631 -1.1274 -0.85777 -0.806 -1.2534 -1.0684 -0.0069233 -0.016339 0.0012742 -0.018429 -5.0981
2.6523 0.079647 0.073275 0.085821 -0.0017684 0 0.013786 0.21713 0.23258 0.34088 0.17964 0.43586 -72.072 -0.36031 107 -0.22116 -0.40219 -0.65786 -0.50329 -0.73884 -0.82697 -0.76069 -0.64908 -1.0786 -0.9533 -0.0071786 -0.014316 0.0020448 -0.015731 -4.1608
2.6563 0.078946 0.066342 0.14592 -0.053335 0 -0.075935 0.21467 0.14962 0.25854 0.085915 0.32495 -70.08 -0.37676 104.91 -0.25898 -0.34626 -0.50755 -0.53774 -0.66389 -0.82271 -0.60305 -0.53429 -0.81621 -0.86744 -0.0070723 -0.010047 0.0023339 -0.010113 -2.9742
2.6602 0.064319 0.050158 0.17167 0.0037142 0 -0.060066 0.19071 0.053109 0.12624 0.04523 0.12727 -68.089 -0.36388 102.84 -0.1782 -0.2463 -0.32515 -0.38293 -0.42559 -0.53765 -0.4661 -0.41405 -0.50429 -0.55508 -0.0063314 -0.0035523 0.0024515 -0.003015 -1.6517
2.6641 0.037233 0.02479 0.11348 0.11154 0 0.044687 0.13426 -0.014364 -0.025399 0.040868 -0.13716 -66.087 -0.25542 100.77 -0.08017 -0.12143 -0.1402 -0.28185 -0.27082 -0.2482 -0.28495 -0.24821 -0.20327 -0.35207 -0.0049732 0.0037944 0.0030506 0.0035721 -0.28965
2.668 0.0065041 -0.0031338 -0.0030694 0.16586 0 0.14742 0.043226 -0.044963 -0.15351 0.023085 -0.38263 -64.063 -0.15013 98.687 0.009105 -0.011415 0.018595 -0.1911 -0.17488 -0.0088204 -0.13808 -0.080904 0.041753 -0.19666 -0.0033333 0.010073 0.0044044 0.0084117 1.0635
2.6719 -0.019634 -0.027078 -0.10392 0.10079 0 0.14916 -0.070152 -0.073882 -0.23368 -0.045076 -0.51074 -62.022 -0.17788 96.573 0.07611 0.043315 0.13895 -0.015558 -0.051411 0.17361 -0.12216 0.026951 0.2238 0.048443 -0.0018917 0.014054 0.0060698 0.011535 2.3834
2.6758 -0.038505 -0.045499 -0.1351 -0.058693 0 0.022676 -0.18306 -0.14107 -0.27572 -0.15616 -0.4821 -59.983 -0.070508 94.479 0.084474 0.19005 0.23066 -0.042283 0.095838 0.37586 0.15203 0.18404 0.36375 0.024157 -0.00099866 0.015828 0.007267 0.01364 3.607
2.6797 -0.052047 -0.060628 -0.10551 -0.21718 0 -0.1599 -0.27059 -0.24264 -0.30897 -0.26566 -0.35143 -57.964 0.044775 92.423 0.21053 0.27372 0.313 0.11538 0.16623 0.48484 0.15736 0.26629 0.48068 0.19291 -0.00068951 0.016451 0.0075859 0.015153 4.5889
2.6836 -0.062906 -0.073726 -0.067343 -0.28143 0 -0.27863 -0.3123 -0.32307 -0.35026 -0.32701 -0.23491 -55.969 0.12096 90.355 0.25677 0.31189 0.39227 0.18423 0.2304 0.54586 0.18832 0.29313 0.57256 0.29579 -0.00072111 0.017031 0.007319 0.015936 5.1326
2.6875 -0.072131 -0.08281 -0.061914 -0.2253 0 -0.25766 -0.29588 -0.3214 -0.38492 -0.32224 -0.22914 -53.987 0.14437 88.27 0.20466 0.32338 0.44956 0.12795 0.27751 0.583 0.28021 0.29118 0.62241 0.28136 -0.00078291 0.018035 0.0071272 0.0158 5.0982
2.6914 -0.079716 -0.085334 -0.088253 -0.10071 0 -0.12367 -0.2226 -0.23034 -0.37915 -0.26623 -0.33979 -52.006 0.13817 86.217 0.27384 0.33898 0.45281 0.21852 0.17418 0.60393 0.12528 0.31216 0.61811 0.3561 -0.0007055 0.019204 0.0074067 0.015089 4.5118
2.6953 -0.085688 -0.082152 -0.12023 0.0052675 0 0.016338 -0.11443 -0.11058 -0.31271 -0.1894 -0.47413 -50.029 0.066688 84.196 0.16348 0.27248 0.38505 0.14172 0.23459 0.53478 0.17254 0.26732 0.56268 0.41456 -0.00051457 0.019893 0.0079866 0.014559 3.5893
2.6992 -0.089576 -0.077446 -0.14351 0.029552 0 0.05893 -0.014084 -0.043186 -0.20188 -0.11856 -0.50597 -48.073 0.0096201 82.161 0.13108 0.25157 0.26409 0.06846 0.20032 0.4445 0.16688 0.24446 0.46673 0.34151 -0.00032847 0.019456 0.008407 0.014626 2.6379
2.7031 -0.089131 -0.074092 -0.16652 -0.032017 0 -0.018432 0.031791 -0.06191 -0.091841 -0.068925 -0.36731 -46.15 -0.013251 80.135 0.086013 0.21653 0.13429 0.017152 0.10322 0.30973 0.059913 0.18958 0.33615 0.18016 -0.00022368 0.017498 0.0084334 0.014823 1.8931
2.707 -0.0809 -0.06963 -0.19535 -0.12924 0 -0.14598 0.0020083 -0.12691 -0.025237 -0.04443 -0.10011 -44.255 -0.0091768 78.144 -0.063328 0.11188 0.035505 -0.01394 0.0084906 0.11493 -0.1382 0.054892 0.17275 0.0064522 -0.00018757 0.01405 0.0082646 0.014131 1.4021
2.7109 -0.06323 -0.057983 -0.20829 -0.19113 0 -0.21987 -0.07772 -0.16233 -0.013022 -0.03817 0.16945 -42.368 -0.1698 76.145 -0.03858 0.12563 -0.024393 -0.048508 -0.043549 -0.00080542 -0.11685 -0.0053898 -0.012317 -0.0063885 -0.00017101 0.0096883 0.0082517 0.011947 1.0277
2.7148 -0.038935 -0.035922 -0.16797 -0.16726 0 -0.17999 -0.14329 -0.12122 -0.029628 -0.032809 0.31546 -40.466 -0.10919 74.177 -0.0094548 0.035282 -0.069881 -0.060556 -0.13657 -0.15372 -0.22901 -0.14172 -0.19017 -0.15952 -0.0001638 0.0054355 0.0084579 0.0087385 0.56177
2.7188 -0.014327 -0.0076321 -0.064303 -0.057414 0 -0.04851 -0.13163 -0.019179 -0.032911 -0.0078858 0.29463 -38.545 -0.12229 72.221 -0.066809 -0.040853 -0.13185 -0.14505 -0.22474 -0.31183 -0.28634 -0.24335 -0.32608 -0.25487 -0.00022073 0.0023087 0.0085274 0.0057152 -0.13437
2.7227 0.0052834 0.017923 0.059227 0.084728 0 0.093394 -0.025037 0.088229 0.0080755 0.044852 0.16866 -36.619 -0.213 70.263 -0.17383 -0.079533 -0.21913 -0.24497 -0.30904 -0.44065 -0.29029 -0.30641 -0.40423 -0.26371 -0.00043189 0.00071507 0.0079886 0.0038129 -1.0476
2.7266 0.019619 0.034799 0.13264 0.17975 0 0.16579 0.13334 0.15578 0.095363 0.11011 0.054252 -34.709 -0.16289 68.289 -0.17744 -0.11995 -0.31187 -0.15953 -0.42684 -0.48804 -0.3893 -0.40772 -0.44105 -0.27504 -0.00087287 0.000173 0.0066821 0.0029654 -2.0215
2.7305 0.033049 0.045298 0.12111 0.17254 0 0.14178 0.26626 0.17798 0.20138 0.15623 0.039701 -32.821 -0.33584 66.324 -0.1943 -0.15695 -0.37956 -0.31705 -0.41405 -0.58619 -0.38847 -0.3843 -0.47069 -0.32897 -0.0015571 -0.0003064 0.0049131 0.0023348 -2.8316
2.7344 0.050049 0.05713 0.061097 0.074623 0 0.059245 0.3119 0.17678 0.28223 0.15998 0.12827 -30.942 -0.31415 64.361 -0.24855 -0.15389 -0.40502 -0.32513 -0.42863 -0.58461 -0.38922 -0.4024 -0.51376 -0.33493 -0.0023921 -0.0014005 0.0032316 0.0012233 -3.2819
2.7383 0.070908 0.075166 0.030705 -0.035443 0 -0.00868 0.2599 0.17032 0.29877 0.12826 0.24557 -29.047 -0.26509 62.385 -0.26843 -0.17956 -0.39303 -0.31732 -0.44457 -0.59924 -0.38721 -0.40768 -0.55869 -0.3547 -0.0031604 -0.0028976 0.0020863 -0.00024987 -3.2875
2.7422 0.091773 0.096115 0.077833 -0.063708 0 -0.0022062 0.15081 0.15843 0.23832 0.094717 0.30032 -27.118 -0.30922 60.388 -0.21818 -0.26163 -0.36014 -0.37662 -0.42974 -0.68619 -0.38203 -0.36547 -0.5744 -0.4143 -0.0035778 -0.0038966 0.0016416 -0.0013354 -2.9185
2.7461 0.10867 0.11168 0.17421 0.027307 0 0.086467 0.045458 0.13555 0.12706 0.09111 0.25134 -25.153 -0.24845 58.396 -0.2351 -0.22002 -0.32001 -0.24488 -0.34899 -0.57296 -0.41826 -0.37036 -0.54248 -0.34202 -0.0034497 -0.0036442 0.0018126 -0.001455 -2.3836
2.75 0.12123 0.11711 0.24062 0.18297 0 0.20634 -0.0098232 0.10878 0.022104 0.11888 0.13275 -23.167 -0.21165 56.368 -0.21893 -0.20314 -0.27911 -0.27716 -0.40655 -0.58211 -0.38902 -0.31131 -0.47772 -0.36442 -0.002844 -0.0022692 0.0023672 -0.00079389 -1.9464
2.7539 0.13246 0.11654 0.22034 0.29237 0 0.27857 -0.00020849 0.096263 -0.018864 0.14854 0.022875 -21.174 -0.23745 54.32 -0.19976 -0.22371 -0.24348 -0.28259 -0.38652 -0.57224 -0.34647 -0.29509 -0.41686 -0.38073 -0.0021216 -0.0007388 0.0029815 -0.00012902 -1.8008
2.7578 0.14514 0.11956 0.13162 0.274 0 0.24975 0.060633 0.10726 0.025186 0.14875 -0.016111 -19.181 -0.27705 52.259 -0.18844 -0.23314 -0.22375 -0.2678 -0.31186 -0.53717 -0.29846 -0.29758 -0.38699 -0.35962 -0.0017377 -6.0788e-05 0.0033034 -0.00011277 -1.9738
2.7617 0.15896 0.13235 0.050762 0.14374 0 0.13434 0.14238 0.12921 0.12125 0.11773 0.018817 -17.18 -0.23182 50.197 -0.19042 -0.14528 -0.22923 -0.32313 -0.31269 -0.52584 -0.23717 -0.23351 -0.38483 -0.29181 -0.0019244 -0.00044835 0.003117 -0.00072716 -2.3231
2.7656 0.171 0.15174 0.044479 0.0064933 0 0.012588 0.20946 0.13948 0.20214 0.085919 0.077066 -15.156 -0.24488 48.073 -0.20471 -0.29774 -0.25633 -0.33333 -0.33621 -0.50254 -0.22088 -0.2763 -0.38645 -0.30007 -0.0025151 -0.0012002 0.0025326 -0.0013892 -2.6378
2.7695 0.17859 0.16781 0.11549 -0.026147 0 -0.022542 0.23226 0.13018 0.21304 0.086792 0.10158 -13.095 -0.25046 45.942 -0.27116 -0.27006 -0.28596 -0.29452 -0.29098 -0.56396 -0.28346 -0.26265 -0.37647 -0.28207 -0.0030908 -0.0013979 0.0019794 -0.0015361 -2.7765
2.7734 0.18102 0.17231 0.2078 0.073974 0 0.063717 0.20024 0.11741 0.15093 0.12393 0.078698 -10.99 -0.25883 43.787 -0.29279 -0.215 -0.29699 -0.32385 -0.32606 -0.56797 -0.28554 -0.28578 -0.36661 -0.30072 -0.0033476 -0.0007834 0.001894 -0.0011127 -2.7465
2.7773 0.1785 0.16487 0.25898 0.22845 0 0.21435 0.13178 0.12277 0.065777 0.16688 0.050102 -8.8468 -0.27343 41.602 -0.24054 -0.22435 -0.2857 -0.44111 -0.45289 -0.47968 -0.21798 -0.36833 -0.38502 -0.38574 -0.0033568 -3.1365e-05 0.0023243 -0.00056173 -2.6743
2.7813 0.17039 0.15225 0.24682 0.3161 0 0.31729 0.069254 0.14702 0.022391 0.18009 0.076304 -6.6772 -0.28105 39.403 -0.24706 -0.27126 -0.27235 -0.42132 -0.32257 -0.52926 -0.41606 -0.35679 -0.44742 -0.49958 -0.0034569 -0.00017944 0.0028384 -0.00041668 -2.7028
2.7852 0.15574 0.1422 0.19276 0.27062 0 0.29053 0.055635 0.16677 0.053257 0.15698 0.1807 -4.4934 -0.28769 37.179 -0.22782 -0.28103 -0.28588 -0.45067 -0.4478 -0.55989 -0.37373 -0.44566 -0.53858 -0.49143 -0.0038599 -0.0017202 0.0029024 -0.0009004 -2.8995
2.7891 0.13607 0.13824 0.13171 0.13189 0 0.14969 0.10555 0.16054 0.13867 0.12582 0.32059 -2.3021 -0.2538 34.927 -0.28392 -0.26274 -0.33828 -0.44549 -0.49445 -0.59597 -0.4106 -0.49684 -0.62181 -0.5438 -0.0043563 -0.0041304 0.0024175 -0.0018202 -3.2317
2.793 0.11682 0.13883 0.085454 0.01068 0 0.00027424 0.19315 0.13624 0.22616 0.12231 0.41205 -0.10236 -0.24759 32.653 -0.34755 -0.27118 -0.41067 -0.45121 -0.46549 -0.63913 -0.45821 -0.49998 -0.6668 -0.59505 -0.0044462 -0.0062191 0.0018858 -0.0027394 -3.6004
2.7969 0.10448 0.13993 0.061184 -0.0010006 0 -0.043522 0.26838 0.12725 0.26948 0.15548 0.39263 2.1104 -0.35574 30.366 -0.31116 -0.36561 -0.4643 -0.53635 -0.4456 -0.68317 -0.37015 -0.47747 -0.66962 -0.53347 -0.003822 -0.0069912 0.0019762 -0.0032334 -3.8869
2.8008 0.10093 0.1373 0.062132 0.099758 0 0.050103 0.29037 0.1567 0.25567 0.19914 0.27339 4.3407 -0.32068 28.064 -0.27556 -0.30821 -0.4683 -0.47504 -0.53254 -0.65843 -0.50054 -0.51141 -0.64893 -0.58794 -0.0027539 -0.0063348 0.0028525 -0.0030904 -3.9795
2.8047 0.10064 0.1273 0.087072 0.22911 0 0.20408 0.25223 0.20622 0.20385 0.21549 0.13683 6.5905 -0.27932 25.731 -0.33113 -0.24844 -0.42181 -0.46212 -0.51621 -0.62352 -0.48248 -0.52017 -0.62521 -0.58852 -0.0019685 -0.0050199 0.0039162 -0.0024186 -3.795
2.8086 0.094622 0.10794 0.11823 0.28357 0 0.29274 0.17924 0.22537 0.14468 0.18716 0.078419 8.8613 -0.30073 23.391 -0.3403 -0.25282 -0.35319 -0.50233 -0.47286 -0.55843 -0.45794 -0.50733 -0.60376 -0.59033 -0.0020654 -0.0040497 0.0042687 -0.0016185 -3.3122
2.8125 0.078617 0.081211 0.12111 0.21586 0 0.23989 0.10585 0.17784 0.10034 0.12848 0.13414 11.154 -0.35918 21.047 -0.2685 -0.29432 -0.29783 -0.52679 -0.44203 -0.48054 -0.45675 -0.45981 -0.57441 -0.58558 -0.0029817 -0.0038733 0.0035173 -0.0011607 -2.6054
2.8164 0.057862 0.054308 0.070872 0.063781 0 0.07618 0.052957 0.080454 0.076991 0.069221 0.24979 13.469 -0.27495 18.673 -0.20872 -0.19315 -0.27223 -0.31567 -0.43354 -0.47243 -0.36215 -0.33058 -0.52306 -0.46855 -0.0040158 -0.004035 0.0021837 -0.0012187 -1.8335
2.8203 0.043016 0.036533 -0.015032 -0.081882 0 -0.08728 0.022715 -0.0059339 0.067655 0.029772 0.31695 15.797 -0.23293 16.303 -0.21389 -0.093687 -0.26349 -0.41646 -0.30592 -0.41986 -0.2569 -0.35686 -0.44185 -0.50662 -0.0044261 -0.0034975 0.0013117 -0.0014128 -1.1619
2.8242 0.039904 0.032075 -0.077505 -0.14029 0 -0.14414 0.0089484 -0.028662 0.05816 0.01102 0.2504 18.126 -0.27096 13.908 -0.19667 -0.087452 -0.2408 -0.32423 -0.27669 -0.34199 -0.27734 -0.24952 -0.33149 -0.4195 -0.0040744 -0.0014062 0.0016107 -0.00096788 -0.6623
2.8281 0.042354 0.03455 -0.062633 -0.089579 0 -0.06889 0.0078604 0.0096585 0.033929 0.0030264 0.050585 20.441 -0.29822 11.508 -0.17265 -0.11823 -0.1797 -0.21746 -0.26033 -0.22769 -0.27066 -0.099652 -0.20023 -0.33678 -0.0035168 0.0022306 0.0028967 0.00070458 -0.27356
2.832 0.035575 0.029615 0.022471 0.025018 0 0.070506 0.01755 0.05413 -0.011082 -0.0023801 -0.19308 22.738 -0.23136 9.126 -0.16065 -0.10766 -0.082077 -0.29508 -0.15422 -0.080597 -0.1017 -0.02712 -0.064904 -0.37847 -0.0034501 0.0064195 0.0043127 0.003418 0.13442
2.8359 0.0082017 0.0054889 0.10201 0.122 0 0.16525 0.029958 0.04754 -0.066677 -0.0096684 -0.35873 25.027 -0.22866 6.7413 -0.082039 0.042768 0.021724 -0.10631 -0.065954 -0.074088 -0.17626 0.04881 0.048998 -0.052179 -0.004028 0.0097262 0.0050848 0.006168 0.64302
2.8398 -0.037254 -0.036872 0.090117 0.13149 0 0.13993 0.027978 -0.020556 -0.10928 -0.026075 -0.36764 27.324 -0.19477 4.3532 -0.049869 0.097191 0.091246 -0.068594 -0.076391 0.039566 -0.10851 0.080983 0.11606 -0.061146 -0.0046977 0.011147 0.0051154 0.0077916 1.2197
2.8438 -0.085168 -0.083456 -0.031518 0.034527 0 -0.002509 -0.0055158 -0.1107 -0.11968 -0.062425 -0.22916 29.638 -0.17847 1.9507 -0.0016706 0.082615 0.10401 -0.035375 -0.052636 0.090771 -0.10603 0.11895 0.12835 -0.057508 -0.004716 0.010731 0.0049282 0.0078576 1.7658
2.8477 -0.11884 -0.11819 -0.18996 -0.12564 0 -0.18801 -0.073457 -0.17498 -0.10406 -0.12183 -0.030455 31.958 -0.15335 0.090498 0.052178 0.060412 0.074754 0.041016 0.015339 0.071926 -0.15185 0.16739 0.10794 0.017381 -0.0038598 0.0095252 0.005115 0.0070404 2.2288
2.8516 -0.13381 -0.13623 -0.2792 -0.26705 0 -0.31932 -0.15831 -0.19916 -0.096803 -0.18774 0.11613 34.261 -0.020221 0.04376 0.037963 0.14957 0.049947 0.15182 0.043559 0.10235 -0.040521 0.19728 0.098801 0.018663 -0.0026539 0.0088918 0.0058519 0.0066265 2.6619
2.8555 -0.14113 -0.14763 -0.25136 -0.31764 0 -0.33357 -0.22996 -0.20542 -0.13479 -0.22895 0.13325 36.526 -0.0083639 0.12666 0.054645 0.16954 0.077034 0.070207 0.034906 0.14821 -0.059132 0.24066 0.13845 0.038591 -0.0019013 0.0096741 0.0068843 0.0075413 3.1643
2.8594 -0.15777 -0.16803 -0.15814 -0.26218 0 -0.23857 -0.26213 -0.21885 -0.22054 -0.22363 0.013899 38.745 -0.0090293 0.21668 0.1194 0.16729 0.16754 0.17609 0.11748 0.15419 -0.01185 0.24473 0.23024 0.14149 -0.0019638 0.011792 0.0078647 0.0096989 3.7564
2.8633 -0.19261 -0.20448 -0.10392 -0.15605 0 -0.10919 -0.24609 -0.23785 -0.30906 -0.18242 -0.18132 40.925 0.000896 0.25376 0.16259 0.17249 0.28285 0.26347 0.16035 0.21024 0.04513 0.24881 0.34073 0.21074 -0.0024739 0.01448 0.0086239 0.012176 4.3246
2.8672 -0.23957 -0.24939 -0.15355 -0.091243 0 -0.04394 -0.19547 -0.24095 -0.33821 -0.14635 -0.35847 43.077 0.024908 0.22852 0.13319 0.20601 0.35886 0.19847 0.096352 0.35861 0.06156 0.29138 0.42665 0.19826 -0.0027298 0.016888 0.009138 0.013984 4.712
2.8711 -0.28344 -0.28784 -0.27884 -0.13314 0 -0.10337 -0.14217 -0.22073 -0.28357 -0.15712 -0.43791 45.207 -0.0070438 0.35723 0.066655 0.2615 0.35598 0.30817 0.21465 0.39086 0.063921 0.40203 0.46976 0.42782 -0.0023691 0.018562 0.0093565 0.014752 4.8894
2.875 -0.31266 -0.31124 -0.38954 -0.2721 0 -0.26777 -0.12562 -0.20445 -0.19028 -0.22391 -0.39391 47.31 -0.011288 0.30054 0.16871 0.2514 0.29645 0.22971 0.24333 0.36415 0.2141 0.43533 0.49023 0.40576 -0.0016611 0.019508 0.0092032 0.014814 5.0454
2.8789 -0.32815 -0.32474 -0.41532 -0.4279 0 -0.44611 -0.1761 -0.23474 -0.14758 -0.31659 -0.26833 49.377 0.03782 0.32976 0.21513 0.28626 0.25488 0.27864 0.29043 0.43159 0.3102 0.46562 0.52819 0.46275 -0.001155 0.019971 0.0087987 0.014785 5.4857
2.8828 -0.34136 -0.34193 -0.36232 -0.50744 0 -0.53666 -0.29554 -0.32639 -0.21972 -0.39139 -0.1499 51.401 0.11772 0.43997 0.22532 0.37343 0.30343 0.40643 0.37257 0.52936 0.35407 0.51995 0.61101 0.58802 -0.001067 0.020253 0.0086041 0.015137 6.3985
2.8867 -0.36395 -0.3722 -0.29774 -0.4736 0 -0.49953 -0.44673 -0.44345 -0.38884 -0.42549 -0.12702 53.377 0.17699 0.50211 0.33043 0.47522 0.45207 0.39049 0.47009 0.48085 0.43818 0.61157 0.73461 0.61789 -0.0010419 0.020713 0.0091922 0.016114 7.674
2.8906 -0.3984 -0.41242 -0.28628 -0.37243 0 -0.38629 -0.56485 -0.52273 -0.56073 -0.42995 -0.23771 55.297 0.1968 0.53751 0.33036 0.46061 0.63422 0.51099 0.51471 0.71469 0.4348 0.65149 0.87196 0.70112 -0.00053358 0.021793 0.010746 0.017874 8.9375
2.8945 -0.43698 -0.45008 -0.34145 -0.29724 0 -0.301 -0.59354 -0.52529 -0.63362 -0.43223 -0.44559 57.15 0.2231 0.5724 0.29244 0.46871 0.75427 0.48596 0.54748 0.78091 0.45241 0.70731 0.99664 0.71152 0.00058576 0.023831 0.012755 0.020515 9.7889
2.8984 -0.46924 -0.47436 -0.43037 -0.31777 0 -0.3209 -0.52592 -0.46917 -0.57634 -0.44894 -0.65763 58.927 0.24485 0.6167 0.28318 0.46487 0.76198 0.47685 0.61579 0.85818 0.51165 0.78417 1.099 0.76316 0.0018201 0.02671 0.014279 0.023853 10.075
2.9023 -0.49088 -0.48501 -0.5141 -0.42993 0 -0.4395 -0.41845 -0.4144 -0.45255 -0.47582 -0.77537 60.627 0.25716 0.65968 0.33406 0.453 0.69366 0.55022 0.71738 1.0054 0.61305 0.87409 1.1835 0.90133 0.0024821 0.029684 0.014642 0.02723 9.9885
2.9063 -0.50664 -0.49176 -0.5767 -0.56377 0 -0.57748 -0.35936 -0.41448 -0.37139 -0.50145 -0.74995 62.257 0.26974 0.62628 0.40189 0.55151 0.64417 0.53854 0.7123 0.96616 0.70903 0.93131 1.2568 1.0067 0.0023545 0.031725 0.013967 0.029711 9.927
2.9102 -0.52535 -0.50594 -0.61952 -0.6403 0 -0.64952 -0.40788 -0.47759 -0.40495 -0.52546 -0.60929 63.822 0.34456 0.76126 0.42955 0.58403 0.69088 0.59639 0.8125 1.0761 0.83797 1.0503 1.3203 1.053 0.0019221 0.032225 0.013066 0.03067 10.22
2.9141 -0.55182 -0.53201 -0.64032 -0.63041 0 -0.62982 -0.54842 -0.56764 -0.53752 -0.55889 -0.44234 65.317 0.37159 0.80586 0.44446 0.64364 0.83143 0.73952 0.86157 1.1724 0.85679 1.088 1.3755 1.085 0.001929 0.03153 0.012778 0.030322 10.924
2.918 -0.58273 -0.56561 -0.63015 -0.57101 0 -0.56343 -0.69784 -0.63802 -0.6831 -0.60617 -0.35053 66.73 0.38448 0.79729 0.4719 0.69323 0.98645 0.83255 0.87621 1.2205 0.81799 1.1046 1.4297 1.1058 0.0026754 0.030774 0.013333 0.029694 11.812
2.9219 -0.6096 -0.59799 -0.59288 -0.5303 0 -0.52057 -0.76451 -0.66539 -0.75235 -0.65067 -0.39335 68.052 0.45046 0.84846 0.5364 0.6685 1.0648 0.70646 0.91841 1.2221 0.82971 1.2103 1.4945 1.1144 0.0037349 0.031068 0.01429 0.029969 12.553
2.9258 -0.62595 -0.62214 -0.55866 -0.55362 0 -0.53904 -0.71616 -0.65802 -0.71541 -0.66461 -0.55686 69.285 0.46804 0.99579 0.57361 0.7353 1.0373 0.71266 1.047 1.4022 0.94986 1.2951 1.5749 1.2332 0.004368 0.032689 0.015036 0.031699 12.942
2.9297 -0.63253 -0.63598 -0.56561 -0.63217 0 -0.60314 -0.60407 -0.64022 -0.61679 -0.63779 -0.76115 70.438 0.45863 0.91409 0.60834 0.79781 0.9582 0.80548 1.0347 1.4797 0.99797 1.3129 1.6626 1.3229 0.0042314 0.034934 0.015343 0.034473 13.02
2.9336 -0.63615 -0.64191 -0.62185 -0.71481 0 -0.66883 -0.52457 -0.63249 -0.53857 -0.59636 -0.90357 71.518 0.48196 0.85604 0.6007 0.81314 0.9191 0.86928 1.036 1.5062 1.0291 1.3686 1.7399 1.3393 0.003695 0.036742 0.015468 0.037283 13.029
2.9375 -0.64361 -0.64475 -0.68895 -0.74848 0 -0.70372 -0.547 -0.64254 -0.54388 -0.58817 -0.91577 72.515 0.53721 0.92611 0.56668 0.79344 0.97444 0.86905 1.1051 1.5258 1.0648 1.4682 1.7933 1.3097 0.0034615 0.037524 0.015783 0.039224 13.227
2.9414 -0.65634 -0.65003 -0.71212 -0.71494 0 -0.70517 -0.66261 -0.66654 -0.63859 -0.64202 -0.80355 73.416 0.53143 1.0701 0.61686 0.84133 1.0993 0.86964 1.1789 1.597 1.0877 1.4714 1.821 1.386 0.0038693 0.037484 0.016345 0.039996 13.693
2.9453 -0.67039 -0.66248 -0.67346 -0.6396 0 -0.68926 -0.79147 -0.6931 -0.77063 -0.73638 -0.64423 74.21 0.53707 1.1162 0.68284 0.84419 1.2116 0.8304 1.1548 1.5938 1.1388 1.4218 1.8307 1.3611 0.0045623 0.037235 0.016842 0.039899 14.253
2.9492 -0.68155 -0.68424 -0.61522 -0.57147 0 -0.67204 -0.8403 -0.70741 -0.86198 -0.80891 -0.53952 74.905 0.57257 1.069 0.68862 0.83469 1.2375 0.85856 1.1142 1.5997 1.1387 1.3767 1.8305 1.3849 0.0048496 0.037167 0.01693 0.03947 14.585
2.9531 -0.69031 -0.71333 -0.60448 -0.55215 0 -0.66406 -0.76836 -0.6993 -0.85386 -0.80358 -0.55043 75.51 0.60625 1.0006 0.66031 0.84717 1.1674 0.9173 1.0869 1.5918 1.1194 1.3784 1.8243 1.4238 0.004402 0.037187 0.016602 0.039117 14.451
2.957 -0.7015 -0.74371 -0.66884 -0.59393 0 -0.67599 -0.61605 -0.67381 -0.74247 -0.71784 -0.65698 76.028 0.60531 0.9829 0.63841 0.90204 1.06 0.95605 1.0956 1.5438 1.1204 1.4561 1.8156 1.4269 0.0036074 0.037011 0.016222 0.039 13.907
2.9609 -0.71829 -0.76766 -0.76513 -0.67701 0 -0.71779 -0.47921 -0.65429 -0.58679 -0.60961 -0.77233 76.443 0.59864 0.95791 0.65591 0.8705 0.99583 0.99525 1.1551 1.5333 1.0908 1.5323 1.8122 1.4104 0.0032438 0.036628 0.016231 0.039114 13.321
2.9648 -0.73607 -0.77879 -0.81473 -0.76367 0 -0.78503 -0.44815 -0.6686 -0.47998 -0.5561 -0.80418 76.732 0.59668 0.967 0.6745 0.88164 1.0188 1.0946 1.1948 1.5912 1.154 1.5981 1.8233 1.473 0.0037901 0.036409 0.016824 0.039403 13.152
2.9688 -0.74261 -0.77348 -0.77473 -0.81942 0 -0.84848 -0.55058 -0.72472 -0.49466 -0.59634 -0.72118 76.885 0.60383 0.99123 0.68116 0.90037 1.1097 1.1297 1.2298 1.6438 1.1868 1.6448 1.851 1.5244 0.0050288 0.036749 0.01786 0.039806 13.624
2.9727 -0.72551 -0.75001 -0.67731 -0.83023 0 -0.86696 -0.73239 -0.79709 -0.63267 -0.70178 -0.57645 76.912 0.62269 1.0358 0.68904 0.92716 1.2072 1.0942 1.2643 1.6701 1.1775 1.6731 1.887 1.5447 0.0062925 0.037655 0.019027 0.040258 14.515
2.9766 -0.68134 -0.70728 -0.59884 -0.80667 0 -0.81911 -0.887 -0.84014 -0.81562 -0.79664 -0.47147 76.84 0.65543 1.1283 0.73961 0.9922 1.2554 1.0786 1.2958 1.6829 1.2016 1.6923 1.9209 1.5634 0.0070765 0.038729 0.020041 0.04073 15.247
2.9805 -0.61857 -0.64539 -0.58702 -0.7718 0 -0.7238 -0.91625 -0.82172 -0.93058 -0.81074 -0.48734 76.689 0.69735 1.1153 0.72016 0.97975 1.2421 1.1576 1.3179 1.7551 1.2488 1.7206 1.9509 1.5579 0.0074092 0.039555 0.020699 0.041248 15.238
2.9844 -0.5516 -0.56828 -0.61517 -0.73904 0 -0.62396 -0.78804 -0.74793 -0.90541 -0.72532 -0.63285 76.462 0.679 1.0759 0.69656 0.95164 1.1985 1.1752 1.3091 1.772 1.2024 1.6939 1.9837 1.5199 0.0076526 0.04005 0.020843 0.04185 14.283
2.9883 -0.49102 -0.48563 -0.60712 -0.69549 0 -0.54492 -0.55641 -0.65594 -0.75963 -0.58095 -0.84216 76.153 0.63374 0.98939 0.6453 0.92426 1.1662 1.0931 1.267 1.7396 1.1647 1.6402 2.0172 1.4843 0.0079883 0.040344 0.020356 0.042409 12.678
2.9922 -0.43862 -0.41128 -0.5096 -0.60655 0 -0.46981 -0.33039 -0.58054 -0.58896 -0.4465 -1.0159 75.765 0.58318 0.85977 0.55773 0.89296 1.1574 0.90596 1.1916 1.6684 1.1974 1.576 2.0222 1.4654 0.0081448 0.040274 0.019244 0.042476 11
2.9961 -0.39084 -0.35771 -0.34538 -0.44461 0 -0.36302 -0.2092 -0.52501 -0.49086 -0.37414 -1.0712 75.312 0.45527 0.84189 0.52069 0.74944 1.1395 0.71553 1.0801 1.5461 1.1072 1.4255 1.9445 1.3594 0.0076472 0.039051 0.017687 0.041292 9.6932
3 -0.34662 -0.33013 -0.19942 -0.22409 0 -0.22371 -0.22419 -0.46353 -0.48782 -0.37071 -0.97064 74.816 0.39315 0.83258 0.52435 0.66536 1.0575 0.59156 0.96442 1.4042 1.0823 1.2471 1.7355 1.2283 0.0063204 0.035565 0.015949 0.038073 8.7829
3.0039 -0.31104 -0.32401 -0.15168 -0.013233 0 -0.11334 -0.32513 -0.37192 -0.51089 -0.40046 -0.72258 74.284 0.30329 0.7887 0.40822 0.56307 0.87591 0.52035 0.77984 1.1671 0.92143 1.0434 1.39 1.0508 0.0045178 0.029206 0.014195 0.032456 7.9207
3.0078 -0.29084 -0.328 -0.2159 0.095434 0 -0.11763 -0.41882 -0.25624 -0.45912 -0.41235 -0.37106 73.706 0.20314 0.68605 0.24064 0.43259 0.61152 0.47789 0.55406 0.85252 0.65647 0.82415 0.95963 0.81225 0.0028408 0.020556 0.012416 0.024856 6.7149
3.0117 -0.28598 -0.32998 -0.33347 0.043566 0 -0.26598 -0.43167 -0.15176 -0.28754 -0.37138 0.013345 73.069 0.16549 0.50484 0.21569 0.29269 0.32885 0.42665 0.36675 0.52946 0.43862 0.60631 0.5295 0.49976 0.0016412 0.011344 0.010558 0.01648 5.0739
3.0156 -0.2863 -0.32238 -0.4214 -0.14557 0 -0.48118 -0.35166 -0.09354 -0.050407 -0.27506 0.3431 72.372 0.14221 0.36152 0.1857 0.23982 0.10199 0.36568 0.13756 0.23801 0.30573 0.33485 0.17471 0.34739 0.00081458 0.0036282 0.0087515 0.0089293 3.2936
3.0195 -0.27762 -0.30372 -0.43019 -0.36987 0 -0.61591 -0.22298 -0.087107 0.13767 -0.14833 0.53545 71.633 0.062737 0.22146 0.13279 0.18755 -0.030333 0.21024 0.014613 0.0039406 0.13358 0.12278 -0.069509 0.16855 7.3931e-05 -0.0011917 0.0073553 0.0035396 1.8371
3.0234 -0.25248 -0.27651 -0.36773 -0.50697 0 -0.55794 -0.10374 -0.1056 0.19127 -0.025172 0.54617 70.871 -0.016077 0.13836 0.057551 0.12328 -0.082697 0.02123 -0.037438 -0.15663 0.031106 0.003444 -0.20518 0.0047362 -0.00062293 -0.0028898 0.0067197 0.00080845 0.99646
3.0273 -0.21592 -0.2439 -0.27985 -0.49086 0 -0.32005 -0.023915 -0.11385 0.11991 0.068296 0.39637 70.087 -0.067069 0.1273 -0.016114 0.051924 -0.10101 -0.14799 -0.052781 -0.24505 0.026847 -0.013509 -0.24785 -0.11167 -0.00098508 -0.002224 0.0068428 0.00024411 0.71145
3.0313 -0.18051 -0.20777 -0.212 -0.35093 0 -0.036626 0.0242 -0.095628 0.015273 0.11862 0.16829 69.267 -0.13733 0.10638 0.016332 0.02961 -0.11937 -0.24202 -0.065976 -0.30148 -0.065556 0.037162 -0.20924 -0.15782 -0.00076044 -0.00035224 0.0072674 0.00074327 0.67522
3.0352 -0.15527 -0.16929 -0.18241 -0.18378 0 0.13392 0.061456 -0.060946 -0.028356 0.11949 -0.034882 68.396 -0.10237 -0.034085 -0.039382 0.006622 -0.13154 -0.13923 -0.11695 -0.23859 -0.063887 0.06435 -0.10111 -0.079057 -0.00016578 0.0016965 0.0073743 0.0012806 0.62209
3.0391 -0.13867 -0.13104 -0.17956 -0.079248 0 0.12215 0.090221 -0.032169 0.0076749 0.066902 -0.14285 67.483 -0.085013 -0.07122 -0.041152 0.048718 -0.10041 0.012465 -0.083374 -0.086044 -0.039909 0.085144 0.051375 0.058029 0.00014294 0.0032971 0.0068651 0.0014711 0.55296
3.043 -0.12218 -0.098319 -0.1771 -0.058426 0 -0.014217 0.085922 -0.026042 0.055223 -0.035949 -0.15114 66.556 -0.091806 -0.010084 -0.0061102 0.10864 0.0033756 0.11445 0.017274 0.077598 0.040133 0.11601 0.20938 0.19198 -0.00037213 0.0043254 0.0060206 0.0016476 0.71743
3.0469 -0.10051 -0.077731 -0.15319 -0.07152 0 -0.15092 0.019153 -0.047169 0.023191 -0.16741 -0.11318 65.643 -0.098066 0.085993 0.012079 0.10724 0.1675 0.07857 0.12635 0.15569 0.23024 0.17603 0.34028 0.25921 -0.0015543 0.0051715 0.005492 0.0024433 1.3752
3.0508 -0.078225 -0.073332 -0.10432 -0.053957 0 -0.1979 -0.11157 -0.092459 -0.11936 -0.28421 -0.10037 64.744 -0.013113 0.29667 0.19041 0.099365 0.33852 0.13923 0.18873 0.26127 0.35781 0.30964 0.43961 0.37889 -0.0025647 0.0065859 0.0057865 0.0042309 2.5335
3.0547 -0.065739 -0.082739 -0.048144 0.0091948 0 -0.15578 -0.26507 -0.15528 -0.31138 -0.33795 -0.15798 63.832 0.11069 0.44133 0.20681 0.1505 0.45709 0.1885 0.21835 0.3341 0.39305 0.38451 0.53042 0.43133 -0.0025641 0.0092427 0.0068739 0.0068435 3.8685
3.0586 -0.068501 -0.096781 -0.012581 0.066793 0 -0.091197 -0.37459 -0.22338 -0.44491 -0.30517 -0.28272 62.876 0.19234 0.47618 0.21033 0.2436 0.49811 0.21748 0.2685 0.40503 0.3952 0.42142 0.63581 0.46346 -0.0014767 0.013157 0.0082276 0.0097251 4.8925
3.0625 -0.080066 -0.10423 -0.015163 0.047922 0 -0.066672 -0.38576 -0.27666 -0.44763 -0.20839 -0.42954 61.87 0.20314 0.41701 0.23811 0.3442 0.48255 0.25632 0.36223 0.50084 0.38436 0.45593 0.74877 0.50495 -0.00011141 0.017387 0.0092349 0.012289 5.24
3.0664 -0.086554 -0.099276 -0.046398 -0.069013 0 -0.091295 -0.29021 -0.29359 -0.33465 -0.10677 -0.53819 60.842 0.17708 0.37959 0.17096 0.36936 0.45254 0.41684 0.49038 0.65947 0.32901 0.56888 0.8284 0.57615 0.00051531 0.020394 0.0096102 0.014136 4.8694
3.0703 -0.079129 -0.086302 -0.072967 -0.22523 0 -0.1279 -0.13334 -0.26475 -0.19 -0.057936 -0.5628 59.827 0.1851 0.43252 0.129 0.31272 0.43295 0.29997 0.41241 0.58132 0.39847 0.58704 0.8286 0.52758 6.0252e-05 0.020933 0.0094865 0.015011 4.0494
3.0742 -0.063091 -0.077679 -0.063073 -0.31834 0 -0.13698 0.008407 -0.20109 -0.098724 -0.07832 -0.49057 58.84 0.15706 0.40881 0.089928 0.30243 0.4132 0.19549 0.31789 0.43783 0.387 0.53197 0.73413 0.48302 -0.0008735 0.018859 0.0091727 0.014678 3.1616
3.0781 -0.054803 -0.085116 -0.015061 -0.27989 0 -0.1112 0.067534 -0.12775 -0.087717 -0.13403 -0.34211 57.864 0.1126 0.30001 0.073574 0.31492 0.36308 0.14777 0.2454 0.31223 0.31349 0.43157 0.57235 0.43919 -0.0013237 0.015171 0.0088497 0.012992 2.4736
3.082 -0.068617 -0.11079 0.037172 -0.13152 0 -0.074334 0.020903 -0.068414 -0.12027 -0.17048 -0.15506 56.866 0.078286 0.14273 0.091873 0.29974 0.2664 0.16575 0.20408 0.2622 0.22193 0.31564 0.39161 0.37773 -0.00086455 0.011256 0.0084858 0.010134 2.0342
3.0859 -0.10515 -0.14534 0.050552 0.02585 0 -0.056405 -0.09882 -0.034279 -0.13952 -0.15621 0.037403 55.823 0.0096036 0.20241 0.012117 0.14563 0.14123 0.23506 0.088402 0.16406 0.06452 0.18573 0.22831 0.29607 2.9065e-05 0.0079536 0.0080023 0.0067595 1.7352
3.0898 -0.15105 -0.17479 0.009582 0.082454 0 -0.073002 -0.2224 -0.025837 -0.11704 -0.10402 0.21679 54.736 0.039721 0.18367 0.046274 0.10473 0.029406 0.11282 -0.0078688 -0.093571 0.031722 0.096583 0.092886 0.16726 0.00047509 0.0052353 0.0074742 0.0037672 1.461
3.0938 -0.19008 -0.19112 -0.060391 -0.0040393 0 -0.12255 -0.28381 -0.040628 -0.065934 -0.053022 0.36917 53.621 0.037731 0.15784 0.050516 0.10163 -0.034209 0.03325 -0.041048 -0.23261 0.016117 0.038152 -0.016218 0.067065 4.4596e-05 0.0027334 0.0071379 0.0018256 1.2008
3.0977 -0.21545 -0.19802 -0.11704 -0.18241 0 -0.19289 -0.25764 -0.074939 -0.016382 -0.030983 0.46543 52.489 -0.0083083 0.12889 0.0069425 0.098985 -0.044893 0.044336 -0.028405 -0.19473 -0.026189 0.016215 -0.089562 0.037031 -0.00084035 0.00055067 0.0071848 0.0010515 1.0556
3.1016 -0.23292 -0.20695 -0.14003 -0.34768 0 -0.26461 -0.1718 -0.11789 0.01451 -0.033331 0.45735 51.333 -0.012456 0.044302 -0.0014134 0.073465 -0.024127 0.055624 -0.049646 -0.084946 -0.10603 0.052845 -0.10117 0.10938 -0.0013354 -0.00047639 0.0075517 0.00116 1.1619
3.1055 -0.25275 -0.227 -0.14739 -0.41346 0 -0.3126 -0.08799 -0.1499 0.027326 -0.038105 0.30668 50.138 -0.057009 0.12255 -0.064818 0.10294 0.0062204 0.064945 0.010102 -0.14709 -0.13694 0.11084 -0.027054 0.038915 -0.00098812 0.00062558 0.0079346 0.0019333 1.6116
3.1094 -0.27883 -0.25701 -0.17318 -0.36415 0 -0.31587 -0.06377 -0.15556 0.019948 -0.039832 0.031631 48.897 0.0048438 0.10148 0.016178 0.17079 0.04745 0.063153 0.11935 -0.090107 -0.021049 0.2215 0.13106 0.11473 -0.00013731 0.0040384 0.0080452 0.0035084 2.4245
3.1133 -0.30463 -0.28641 -0.22911 -0.25467 0 -0.27589 -0.12139 -0.14308 -0.02881 -0.065551 -0.27301 47.618 0.091373 0.11155 0.12488 0.23695 0.12413 0.10491 0.20103 0.12579 0.12534 0.33773 0.34152 0.27947 0.00047745 0.0087863 0.0078905 0.0061533 3.5653
3.1172 -0.31914 -0.30373 -0.28955 -0.16608 0 -0.22559 -0.24141 -0.14801 -0.14648 -0.15253 -0.4776 46.31 0.13171 0.26134 0.16332 0.28455 0.26061 0.23519 0.22071 0.47462 0.21632 0.43193 0.56329 0.4665 0.00048565 0.01335 0.007808 0.0097489 4.9584
3.1211 -0.31681 -0.30531 -0.31606 -0.15298 0 -0.21187 -0.37969 -0.20877 -0.33254 -0.30543 -0.50647 44.976 0.16957 0.46319 0.21108 0.42857 0.45392 0.45913 0.37722 0.6835 0.38179 0.60355 0.77282 0.67383 0.00026171 0.016788 0.0081969 0.013569 6.475
3.125 -0.30237 -0.29709 -0.29704 -0.21688 0 -0.25792 -0.49125 -0.32979 -0.53738 -0.47436 -0.40713 43.601 0.26897 0.51505 0.32455 0.47598 0.66612 0.53423 0.56302 0.80863 0.54331 0.74761 0.97301 0.7946 0.00053793 0.019386 0.009167 0.016705 7.9178
3.1289 -0.28696 -0.28878 -0.26192 -0.31631 0 -0.33768 -0.54577 -0.46681 -0.68269 -0.58011 -0.3319 42.169 0.36298 0.59678 0.43543 0.58931 0.84297 0.57357 0.68981 1.0175 0.68508 0.90413 1.1776 0.90212 0.0016478 0.022256 0.010426 0.01881 9.0533
3.1328 -0.27953 -0.28594 -0.25413 -0.39914 0 -0.39088 -0.53241 -0.5539 -0.71379 -0.57118 -0.42793 40.673 0.40906 0.71681 0.4961 0.73313 0.94527 0.65772 0.78246 1.2617 0.7799 1.0617 1.3861 1.0166 0.0031545 0.02619 0.011522 0.020438 9.701
3.1367 -0.28086 -0.28675 -0.28934 -0.43307 0 -0.37212 -0.46094 -0.55396 -0.64141 -0.46626 -0.71294 39.124 0.36511 0.80418 0.45614 0.76669 0.96983 0.87526 0.92842 1.3751 0.78909 1.1813 1.5718 1.1394 0.0042299 0.030763 0.012236 0.022541 9.8256
3.1406 -0.28456 -0.28531 -0.3403 -0.4173 0 -0.29292 -0.3626 -0.48847 -0.53473 -0.34461 -1.0402 37.537 0.41817 0.69078 0.45598 0.74112 0.94535 0.76857 0.96303 1.3855 0.8866 1.294 1.6902 1.1641 0.0044031 0.034428 0.012741 0.025504 9.5514
3.1445 -0.28315 -0.27763 -0.36348 -0.37324 0 -0.21643 -0.28388 -0.4178 -0.46804 -0.28906 -1.1928 35.927 0.34512 0.65138 0.46285 0.73641 0.9072 0.70535 0.94546 1.468 0.82169 1.3234 1.7018 1.1408 0.0039441 0.035542 0.013352 0.028573 9.0694
3.1484 -0.27366 -0.2649 -0.34044 -0.32477 0 -0.2054 -0.26579 -0.38805 -0.46439 -0.32585 -1.0426 34.289 0.30139 0.61475 0.46141 0.71098 0.87043 0.68202 0.89404 1.4451 0.73023 1.2694 1.5907 1.073 0.003525 0.033467 0.014084 0.030247 8.498
3.1523 -0.25885 -0.25179 -0.29295 -0.28252 0 -0.26742 -0.31572 -0.39258 -0.48285 -0.40801 -0.64773 32.615 0.3473 0.54521 0.44115 0.64683 0.82053 0.65628 0.81269 1.2551 0.69297 1.1435 1.3709 0.9678 0.003524 0.028915 0.014467 0.029331 7.8066
3.1563 -0.24409 -0.24193 -0.25798 -0.24208 0 -0.34604 -0.39362 -0.38344 -0.45871 -0.45361 -0.21111 30.892 0.27838 0.50802 0.39728 0.58801 0.72834 0.45984 0.65799 1.1478 0.65238 0.98106 1.0815 0.84044 0.0036775 0.023353 0.013877 0.025765 6.8677
3.1602 -0.23305 -0.23497 -0.2496 -0.19559 0 -0.36691 -0.43132 -0.32102 -0.36006 -0.40702 0.068459 29.119 0.23414 0.45821 0.35902 0.51201 0.57756 0.56805 0.47333 0.86846 0.47197 0.75485 0.77432 0.62893 0.0034161 0.018076 0.012149 0.020579 5.6006
3.1641 -0.22542 -0.22732 -0.2466 -0.14622 0 -0.2991 -0.37827 -0.21402 -0.21238 -0.27596 0.13087 27.304 0.15013 0.3689 0.30856 0.3637 0.38375 0.41255 0.33002 0.6609 0.38468 0.56343 0.49845 0.39401 0.0025165 0.013675 0.0099055 0.015129 4.0898
3.168 -0.21751 -0.21536 -0.21755 -0.11205 0 -0.17918 -0.24069 -0.11216 -0.072981 -0.11991 0.070864 25.462 0.056487 0.23085 0.23789 0.23263 0.18992 0.1602 0.21908 0.47614 0.32668 0.39754 0.28509 0.22565 0.0013901 0.010178 0.0081786 0.010352 2.5802
3.1719 -0.20489 -0.19821 -0.15619 -0.11389 0 -0.079498 -0.080627 -0.059939 0.017737 -0.0044308 0.034009 23.604 0.0082699 0.045703 0.14322 0.245 0.041117 0.1743 0.10831 0.193 0.15681 0.22188 0.13855 0.21607 0.00070408 0.0075081 0.0075809 0.0066021 1.3499
3.1758 -0.18541 -0.17815 -0.0907 -0.15532 0 -0.050351 0.027709 -0.057136 0.063751 0.040889 0.089942 21.735 -0.10341 -0.022985 0.080413 0.047096 -0.043118 -0.046694 -0.0040928 0.11152 0.10902 0.16096 0.040457 -0.081778 0.00072091 0.0057078 0.0077343 0.0039494 0.55869
3.1797 -0.16085 -0.15881 -0.05811 -0.21228 0 -0.085392 0.050356 -0.063301 0.097822 0.03158 0.19016 19.853 -0.15458 -0.091754 -0.013889 0.056519 -0.077322 -0.099945 -0.057088 0.021348 -0.00095288 0.082454 -0.032935 -0.0342 0.0010331 0.0047567 0.0075558 0.0024267 0.18524
3.1836 -0.13617 -0.14273 -0.069889 -0.24405 0 -0.13529 0.012226 -0.040014 0.14192 0.0046377 0.23472 17.948 -0.1489 -0.11388 -0.025556 0.084051 -0.093048 -0.11623 -0.06297 -0.059216 -0.043759 0.044253 -0.091329 0.014078 0.00097374 0.0042939 0.0062398 0.0019216 0.086435
3.1875 -0.11632 -0.12979 -0.10225 -0.22036 0 -0.1522 -0.031574 0.011426 0.18277 -0.013662 0.1753 16.011 -0.12682 -0.10373 0.029591 0.047216 -0.10987 -0.14988 -0.047619 -0.10652 -0.012169 0.04696 -0.12358 -0.059865 0.00029662 0.0036934 0.0040859 0.0019746 0.11874
3.1914 -0.10232 -0.11713 -0.11814 -0.14406 0 -0.12492 -0.044148 0.052553 0.18444 -0.022615 0.058139 14.036 -0.21397 -0.18497 -0.088058 -0.010929 -0.11826 -0.1606 -0.074015 -0.071418 -0.09518 -0.0021556 -0.10912 -0.088061 -0.00056143 0.002557 0.0023602 0.0019268 0.222
3.1953 -0.089648 -0.10059 -0.097338 -0.050331 0 -0.078719 -0.032102 0.04572 0.12399 -0.03718 -0.026373 12.033 -0.097564 -0.084594 -0.0064953 0.039783 -0.088779 -0.067506 -0.066594 -0.0051919 0.042627 0.089502 -0.037785 -0.013355 -0.00090945 0.0012022 0.0022193 0.0014399 0.4137
3.1992 -0.070849 -0.07703 -0.046804 0.018509 0 -0.046508 -0.028726 -0.010553 0.015837 -0.066725 -0.032234 10.014 -0.072097 -0.044598 -0.011129 0.031348 -0.00063676 -0.056341 -0.018325 0.10472 0.10809 0.12891 0.079192 0.0080771 -0.00050237 0.00061851 0.0036272 0.00087518 0.72057
3.2031 -0.041278 -0.04625 0.013044 0.042816 0 -0.039866 -0.055651 -0.081441 -0.096713 -0.10264 0.000772 7.9932 -0.050373 -0.0023028 -0.052028 0.042654 0.13425 -0.053289 0.042804 0.21491 0.14151 0.143 0.21519 0.060683 0.00018887 0.0017909 0.005296 0.0010272 1.1167
3.207 -0.0034922 -0.011371 0.066767 0.036103 0 -0.042787 -0.1009 -0.12738 -0.17321 -0.12455 -0.011197 5.98 0.077767 0.1268 -0.036924 0.15679 0.27197 0.03167 0.088095 0.28227 0.21907 0.18443 0.34375 0.23078 0.00041833 0.0048682 0.0057876 0.002346 1.5141
3.2109 0.033902 0.02304 0.10841 0.02878 0 -0.028757 -0.13159 -0.13472 -0.20166 -0.11799 -0.1138 3.9747 0.033258 0.16615 0.041306 0.081533 0.36236 0.019989 0.16014 0.37948 0.26518 0.22652 0.44822 0.21703 -0.00010725 0.0088562 0.0048222 0.0043893 1.7978
3.2148 0.0629 0.053986 0.13385 0.04076 0 0.0161 -0.1246 -0.11798 -0.19745 -0.08685 -0.26846 1.9748 0.032247 0.19747 0.067656 0.11351 0.37954 0.080591 0.26204 0.43367 0.2966 0.31624 0.51836 0.27354 -0.00093138 0.012123 0.0035672 0.0061044 1.8636
3.2188 0.083023 0.081957 0.13743 0.067458 0 0.082031 -0.082952 -0.096741 -0.18081 -0.049272 -0.38208 -0.020086 0.030026 0.16883 0.030607 0.12934 0.33348 0.059881 0.26502 0.4012 0.27153 0.31299 0.54141 0.28212 -0.0012863 0.013356 0.0035686 0.006716 1.6323
3.2227 0.1021 0.11001 0.12074 0.090416 0 0.14302 -0.02418 -0.073672 -0.15612 -0.020352 -0.38264 -2.0068 0.011095 0.10972 -0.024037 0.094731 0.25496 -0.016184 0.19254 0.30426 0.20813 0.24127 0.50058 0.233 -0.0008569 0.012245 0.0052489 0.0063181 1.0481
3.2266 0.12936 0.14054 0.1018 0.10065 0 0.17549 0.042659 -0.034728 -0.11084 0.0031184 -0.27311 -3.9802 -0.021512 0.13926 0.025741 0.038743 0.1682 0.055466 0.2192 0.23699 0.18877 0.28897 0.38461 0.21015 -0.00013883 0.0094076 0.0073562 0.0055141 0.088518
3.2305 0.16621 0.17232 0.10759 0.11114 0 0.1751 0.12401 0.032748 -0.031595 0.041472 -0.12031 -5.9354 -0.002544 0.032077 -0.053001 -0.011635 0.073884 -0.1966 0.015014 0.089315 0.14336 0.13201 0.19834 0.14549 -4.1736e-05 0.0057147 0.0079262 0.0044343 -1.2105
3.2344 0.20327 0.20057 0.15068 0.14547 0 0.16042 0.225 0.12481 0.079861 0.11383 0.0064659 -7.8672 -0.10932 -0.079152 -0.12067 -0.099475 -0.044963 -0.23471 -0.13958 -0.12533 0.02893 -0.045141 -0.03798 -0.022896 -0.0010993 0.0016059 0.0059414 0.0022044 -2.7327
3.2383 0.22723 0.22024 0.21264 0.21272 0 0.16026 0.32892 0.22268 0.20479 0.21733 0.091851 -9.769 -0.22407 -0.19207 -0.21126 -0.23808 -0.20167 -0.26087 -0.25971 -0.39521 -0.10132 -0.22562 -0.30115 -0.21196 -0.0030068 -0.0030485 0.0022181 -0.0024143 -4.2967
3.2422 0.23247 0.22996 0.25562 0.2925 0 0.19228 0.39903 0.30631 0.31899 0.32269 0.18007 -11.633 -0.252 -0.30959 -0.33914 -0.40691 -0.38822 -0.4215 -0.38924 -0.69491 -0.22096 -0.40545 -0.57656 -0.36554 -0.0048862 -0.0085161 -0.0012553 -0.0096698 -5.711
3.2461 0.22721 0.23351 0.25597 0.3461 0 0.24834 0.40584 0.36456 0.40594 0.3926 0.32882 -13.452 -0.30826 -0.41778 -0.34938 -0.40299 -0.57511 -0.30886 -0.63821 -0.92457 -0.49444 -0.59259 -0.8563 -0.62566 -0.0060076 -0.01465 -0.0029094 -0.018051 -6.8415
3.25 0.22786 0.23724 0.22839 0.34627 0 0.29934 0.3553 0.39532 0.4618 0.40989 0.55095 -15.228 -0.38392 -0.50532 -0.33576 -0.52264 -0.72752 -0.5381 -0.69883 -1.0944 -0.56337 -0.76736 -1.1259 -0.76076 -0.0063108 -0.020709 -0.0026957 -0.025004 -7.6481
3.2539 0.24544 0.24579 0.21444 0.30086 0 0.3187 0.28953 0.40171 0.49205 0.39225 0.79024 -16.966 -0.41305 -0.51317 -0.36387 -0.54607 -0.82409 -0.63251 -0.80501 -1.2591 -0.7109 -0.88204 -1.3551 -0.88067 -0.0063076 -0.025684 -0.0018023 -0.028662 -8.1711
3.2578 0.27569 0.25908 0.24315 0.24927 0 0.3058 0.25707 0.39214 0.50569 0.3793 0.94975 -18.674 -0.41388 -0.49124 -0.41015 -0.52205 -0.86508 -0.60239 -0.93026 -1.4083 -0.88313 -0.95343 -1.5065 -1.0079 -0.0065358 -0.02882 -0.0013979 -0.029129 -8.4802
3.2617 0.30194 0.27314 0.3016 0.23316 0 0.28763 0.27796 0.38192 0.51098 0.40037 0.95341 -20.354 -0.45318 -0.56075 -0.39877 -0.64899 -0.86647 -0.70544 -0.91123 -1.4973 -0.84249 -1.0377 -1.5562 -1.1296 -0.007104 -0.029923 -0.0016555 -0.028162 -8.6217
3.2656 0.30917 0.28366 0.34545 0.26455 0 0.29385 0.33339 0.38738 0.51221 0.44877 0.7988 -22.004 -0.40179 -0.44596 -0.3544 -0.54727 -0.84652 -0.65969 -0.98947 -1.4963 -0.8378 -0.97396 -1.5104 -1.1022 -0.0077066 -0.029275 -0.0019077 -0.027552 -8.5955
3.2695 0.29744 0.28947 0.34104 0.31739 0 0.3263 0.38556 0.41153 0.50645 0.48467 0.56407 -23.618 -0.39831 -0.48183 -0.4066 -0.57657 -0.81444 -0.66019 -0.94544 -1.4637 -0.87883 -0.94307 -1.4 -1.0135 -0.0080041 -0.027335 -0.0016167 -0.027673 -8.3669
3.2734 0.28258 0.29327 0.29853 0.34974 0 0.35338 0.40677 0.43466 0.48296 0.46595 0.36146 -25.192 -0.39231 -0.46612 -0.42362 -0.54669 -0.76712 -0.68868 -0.892 -1.3698 -0.8625 -0.89526 -1.2595 -0.90114 -0.00795 -0.024503 -0.0010685 -0.02742 -7.902
3.2773 0.28297 0.29905 0.26291 0.33885 0 0.33928 0.39251 0.42474 0.42914 0.383 0.26556 -26.725 -0.36483 -0.33845 -0.34107 -0.39713 -0.69434 -0.70366 -0.86902 -1.2092 -0.74465 -0.79897 -1.1062 -0.80045 -0.0077702 -0.021077 -0.0010705 -0.025477 -7.2031
3.2813 0.30337 0.3083 0.27116 0.30017 0 0.28356 0.35321 0.36441 0.34178 0.2691 0.26512 -28.213 -0.39521 -0.47457 -0.27624 -0.46305 -0.58904 -0.57739 -0.6877 -1.0439 -0.63669 -0.66882 -0.94043 -0.75851 -0.0076809 -0.017322 -0.0020026 -0.02163 -6.3281
3.2852 0.32993 0.31789 0.31705 0.2741 0 0.23129 0.30027 0.27139 0.23515 0.17783 0.27536 -29.652 -0.2766 -0.3017 -0.23018 -0.3455 -0.45738 -0.39685 -0.55696 -0.85956 -0.49653 -0.58911 -0.7604 -0.58722 -0.0076699 -0.0135 -0.0032504 -0.016936 -5.3856
3.2891 0.34104 0.32142 0.35746 0.29011 0 0.23681 0.24289 0.18982 0.13723 0.14539 0.20636 -31.037 -0.2461 -0.15596 -0.21568 -0.27016 -0.32236 -0.34716 -0.51244 -0.70056 -0.38287 -0.49264 -0.57838 -0.46505 -0.0075482 -0.0098305 -0.0036511 -0.012748 -4.506
3.293 0.32522 0.31342 0.35333 0.33776 0 0.30942 0.19448 0.15583 0.07423 0.16718 0.038653 -32.368 -0.26881 -0.10958 -0.20211 -0.21316 -0.21698 -0.38902 -0.45477 -0.56394 -0.32784 -0.37133 -0.42054 -0.41601 -0.007179 -0.0064798 -0.0025506 -0.0096381 -3.8022
3.2969 0.29074 0.29352 0.30516 0.37043 0 0.39262 0.17369 0.16754 0.054673 0.20574 -0.15356 -33.653 -0.23151 -0.16578 -0.1459 -0.087073 -0.16802 -0.41075 -0.24693 -0.43621 -0.35416 -0.23823 -0.31263 -0.41781 -0.0066253 -0.0036258 -0.00044654 -0.0072321 -3.3362
3.3008 0.25894 0.26769 0.25005 0.34216 0 0.40412 0.19178 0.1888 0.066204 0.22157 -0.25467 -34.9 -0.16171 -0.14729 -0.15617 -0.12482 -0.17983 -0.30717 -0.31558 -0.45771 -0.32531 -0.30313 -0.26575 -0.27274 -0.0060783 -0.0015328 0.0014014 -0.0049497 -3.1117
3.3047 0.24682 0.24507 0.22568 0.24983 0 0.30822 0.23685 0.1848 0.087751 0.20159 -0.19754 -36.11 -0.20762 -0.080439 -0.16112 -0.15461 -0.23029 -0.31958 -0.33898 -0.40537 -0.3018 -0.30736 -0.27448 -0.20745 -0.0056738 -0.00049701 0.0020154 -0.0027765 -3.0936
3.3086 0.25383 0.23226 0.2375 0.14484 0 0.15671 0.27485 0.15639 0.10655 0.16459 -0.018677 -37.282 -0.25991 -0.10156 -0.19371 -0.15661 -0.28465 -0.34043 -0.32135 -0.40116 -0.29059 -0.28504 -0.32643 -0.24472 -0.005396 -0.00065852 0.0014242 -0.0012851 -3.241
3.3125 0.2634 0.229 0.25884 0.099695 0 0.055753 0.27306 0.13921 0.12566 0.14282 0.16932 -38.414 -0.24533 -0.22005 -0.23086 -0.13087 -0.31962 -0.33417 -0.30003 -0.48199 -0.32562 -0.28698 -0.41158 -0.37217 -0.0051506 -0.0018477 0.00046305 -0.0010046 -3.5282
3.3164 0.25744 0.22856 0.25929 0.15126 0 0.080662 0.2281 0.1673 0.15668 0.15658 0.2674 -39.508 -0.10506 -0.23505 -0.13744 -0.11032 -0.33985 -0.36849 -0.39279 -0.5636 -0.51199 -0.42559 -0.52308 -0.51495 -0.004896 -0.0036567 -5.1712e-05 -0.0018974 -3.9381
3.3203 0.23108 0.22313 0.2311 0.26526 0 0.20999 0.17181 0.23626 0.20593 0.20117 0.26724 -40.575 -0.22115 -0.22256 -0.13642 -0.23585 -0.37243 -0.3839 -0.49033 -0.59274 -0.51773 -0.53608 -0.65177 -0.51714 -0.0046836 -0.0057174 5.3127e-05 -0.0034961 -4.4384
3.3242 0.19585 0.21006 0.19034 0.35447 0 0.33853 0.14696 0.30242 0.26669 0.25318 0.24962 -41.621 -0.31491 -0.21282 -0.16364 -0.26569 -0.44169 -0.42142 -0.5338 -0.6879 -0.51386 -0.61506 -0.78282 -0.53179 -0.0045842 -0.0079271 0.00039393 -0.0054578 -4.9628
3.3281 0.16981 0.19411 0.15775 0.34259 0 0.36187 0.17249 0.32028 0.32328 0.2883 0.30517 -42.647 -0.31985 -0.24543 -0.19982 -0.23764 -0.54357 -0.49195 -0.56806 -0.80559 -0.54308 -0.66984 -0.89869 -0.59072 -0.0046104 -0.010365 0.00057772 -0.0078347 -5.4184
3.332 0.16377 0.18373 0.14268 0.22613 0 0.26196 0.22906 0.28333 0.36122 0.29641 0.44668 -43.644 -0.22185 -0.34458 -0.23065 -0.2333 -0.64112 -0.5887 -0.64346 -0.88051 -0.62864 -0.71 -0.98418 -0.70871 -0.0047277 -0.012935 0.00056883 -0.010721 -5.7179
3.3359 0.17474 0.18398 0.14394 0.083888 0 0.1208 0.27688 0.22972 0.37399 0.2846 0.59028 -44.603 -0.26466 -0.3292 -0.24341 -0.32099 -0.68691 -0.55252 -0.6585 -0.90519 -0.77527 -0.73169 -1.0279 -0.91569 -0.0049197 -0.015089 0.000551 -0.013694 -5.8124
3.3398 0.19037 0.19211 0.15923 0.021089 0 0.050829 0.28849 0.20762 0.36225 0.26828 0.62322 -45.527 -0.31721 -0.25405 -0.17593 -0.25979 -0.65655 -0.50802 -0.6151 -0.85922 -0.73603 -0.70367 -1.0209 -0.85672 -0.0051955 -0.015985 0.00056657 -0.015765 -5.7011
3.3438 0.19902 0.19944 0.1867 0.088497 0 0.10178 0.26683 0.23253 0.32975 0.2581 0.49996 -46.426 -0.34278 -0.2194 -0.099951 -0.20291 -0.56699 -0.51003 -0.58017 -0.80185 -0.63819 -0.65518 -0.95839 -0.73867 -0.0055089 -0.015064 0.00042335 -0.016029 -5.4135
3.3477 0.19688 0.19845 0.21645 0.2397 0 0.22253 0.23495 0.27507 0.28177 0.25177 0.28411 -47.308 -0.32252 -0.24616 -0.069079 -0.19809 -0.46476 -0.54788 -0.57639 -0.74664 -0.54494 -0.61405 -0.8467 -0.65449 -0.0056922 -0.012577 -2.1207e-05 -0.014442 -4.9826
3.3516 0.18794 0.18909 0.22767 0.36296 0 0.30743 0.21102 0.28824 0.22642 0.23632 0.10051 -48.171 -0.24463 -0.29083 -0.14818 -0.21839 -0.3928 -0.54291 -0.59658 -0.67101 -0.49251 -0.62158 -0.70825 -0.6388 -0.0055324 -0.0095512 -0.00057994 -0.011921 -4.4351
3.3555 0.17928 0.17922 0.20357 0.36545 0 0.28513 0.19427 0.24758 0.17409 0.19952 0.038409 -49.002 -0.22072 -0.19798 -0.09748 -0.18704 -0.3611 -0.41885 -0.44874 -0.5516 -0.40759 -0.51402 -0.5749 -0.50391 -0.0049689 -0.0071175 -0.00085889 -0.0096347 -3.8053
3.3594 0.17654 0.1787 0.15412 0.24488 0 0.17505 0.17317 0.16923 0.13232 0.14289 0.085776 -49.791 -0.20735 -0.09785 -0.088249 -0.12617 -0.34381 -0.32881 -0.33813 -0.41221 -0.36689 -0.43402 -0.46982 -0.43374 -0.0042262 -0.005711 -0.00069736 -0.0081098 -3.156
3.3633 0.18225 0.1918 0.12001 0.092096 0 0.068326 0.14397 0.094494 0.10025 0.086068 0.14585 -50.54 -0.21382 -0.03636 -0.064663 -0.057318 -0.30408 -0.25118 -0.28181 -0.27764 -0.34684 -0.34963 -0.39244 -0.40015 -0.0037132 -0.0048154 -0.00041629 -0.0069858 -2.5829
3.3672 0.19603 0.21407 0.14459 0.022062 0 0.053462 0.11857 0.058664 0.069872 0.056969 0.11868 -51.263 -0.23652 -0.036721 0.012453 -0.0040756 -0.22705 -0.16433 -0.27938 -0.17709 -0.32122 -0.23753 -0.32293 -0.36552 -0.0037325 -0.0035101 -0.00052088 -0.0055839 -2.1899
3.3711 0.2149 0.23567 0.23345 0.087206 0 0.14892 0.11411 0.070954 0.035939 0.072663 -0.018968 -51.971 -0.17396 -0.040648 0.0029379 -0.010617 -0.13539 -0.11681 -0.32205 -0.18168 -0.28608 -0.19162 -0.24644 -0.3211 -0.0042456 -0.0013887 -0.0011089 -0.0036843 -2.0519
3.375 0.23386 0.24847 0.33988 0.2399 0 0.29272 0.13639 0.11639 0.0064565 0.12483 -0.19486 -52.66 -0.11676 -0.012992 0.0033994 -0.030385 -0.076068 -0.1724 -0.27235 -0.15117 -0.17519 -0.17104 -0.17715 -0.30055 -0.0049167 0.00092355 -0.0016303 -0.0017697 -2.1918
3.3789 0.2481 0.25135 0.396 0.37138 0 0.391 0.17505 0.17063 0.0024387 0.18304 -0.29255 -53.309 -0.12057 -0.019625 -0.0080672 -0.038995 -0.088545 -0.24424 -0.24641 -0.15408 -0.11427 -0.19885 -0.15773 -0.29767 -0.0054046 0.0021028 -0.001347 -0.00058846 -2.5871
3.3828 0.25656 0.25019 0.36715 0.39463 0 0.38463 0.21456 0.21343 0.043878 0.21621 -0.23124 -53.898 -0.17723 -0.060345 -0.050964 -0.059453 -0.17797 -0.31448 -0.27303 -0.20637 -0.14907 -0.27086 -0.23008 -0.33951 -0.0056348 0.0010555 -0.00010987 -0.00056467 -3.1977
3.3867 0.26359 0.25326 0.28205 0.30721 0 0.2866 0.24852 0.23531 0.13203 0.21702 -0.018571 -54.424 -0.24065 -0.099529 -0.14882 -0.14635 -0.31219 -0.39438 -0.34402 -0.30029 -0.29583 -0.36532 -0.39982 -0.4773 -0.0057994 -0.0023016 0.0013326 -0.0016403 -3.9871
3.3906 0.27611 0.26561 0.21053 0.18841 0 0.16946 0.28208 0.24062 0.24354 0.20912 0.25494 -54.902 -0.26988 -0.14141 -0.17198 -0.16524 -0.44354 -0.42493 -0.40222 -0.45434 -0.38071 -0.46772 -0.62547 -0.49973 -0.0060978 -0.007007 0.0018853 -0.0035891 -4.9185
3.3945 0.29734 0.28631 0.2071 0.13721 0 0.11664 0.32123 0.24735 0.3433 0.22902 0.47194 -55.354 -0.32063 -0.2107 -0.24091 -0.20138 -0.53909 -0.4164 -0.56883 -0.63313 -0.50389 -0.57737 -0.84398 -0.65335 -0.0064871 -0.01174 0.0010613 -0.0063307 -5.9345
3.3984 0.32257 0.30959 0.2695 0.19974 0 0.17049 0.36204 0.27905 0.40711 0.29562 0.55848 -55.789 -0.33541 -0.28763 -0.31343 -0.2512 -0.59814 -0.45856 -0.7374 -0.80961 -0.63743 -0.70372 -1.0123 -0.79968 -0.006696 -0.015646 -0.00056105 -0.00985 -6.9449
3.4023 0.34189 0.32877 0.34684 0.339 0 0.30693 0.39207 0.34722 0.43625 0.39192 0.52665 -56.197 -0.29998 -0.35331 -0.34172 -0.31246 -0.64583 -0.57257 -0.83483 -0.96528 -0.75162 -0.84528 -1.1311 -0.86329 -0.0064942 -0.018686 -0.0018413 -0.013861 -7.8432
3.4063 0.34839 0.34019 0.38654 0.46478 0 0.45013 0.40259 0.43577 0.45257 0.47497 0.46347 -56.558 -0.33588 -0.38378 -0.2382 -0.39444 -0.70917 -0.56779 -0.86692 -1.0972 -0.80136 -0.96565 -1.2317 -0.95422 -0.0059476 -0.021346 -0.0020862 -0.0177 -8.5468
3.4102 0.34488 0.34506 0.37626 0.49867 0 0.51902 0.3982 0.50478 0.47847 0.50718 0.47022 -56.854 -0.3719 -0.43659 -0.24277 -0.45918 -0.79345 -0.6629 -0.92827 -1.2081 -0.86544 -1.0206 -1.3404 -0.99572 -0.0054037 -0.024046 -0.001615 -0.020689 -9.0276
3.4141 0.34215 0.34818 0.34606 0.42759 0 0.47947 0.39319 0.51806 0.51825 0.48416 0.58814 -57.081 -0.41453 -0.47488 -0.28095 -0.47212 -0.87612 -0.72077 -0.95408 -1.291 -0.92382 -1.0689 -1.4511 -1.0878 -0.005209 -0.026733 -0.0013578 -0.022644 -9.3096
3.418 0.3494 0.35416 0.33483 0.31043 0 0.36904 0.39837 0.47482 0.55509 0.43674 0.76106 -57.25 -0.44375 -0.49538 -0.2995 -0.45299 -0.92196 -0.73927 -0.94515 -1.3274 -0.95826 -1.1022 -1.5287 -1.1866 -0.0054211 -0.028908 -0.0019029 -0.023959 -9.431
3.4219 0.3651 0.36367 0.35597 0.23588 0 0.27416 0.4117 0.41557 0.56482 0.40587 0.86779 -57.371 -0.43118 -0.5043 -0.24628 -0.44133 -0.90803 -0.75394 -0.92236 -1.2967 -0.9507 -1.0941 -1.5368 -1.2035 -0.0057752 -0.029948 -0.0029243 -0.025126 -9.4033
3.4258 0.37718 0.37229 0.39146 0.26076 0 0.26981 0.42163 0.39102 0.53444 0.41093 0.8092 -57.453 -0.42668 -0.48968 -0.22991 -0.43457 -0.84003 -0.7113 -0.88441 -1.2694 -0.94862 -1.0636 -1.466 -1.204 -0.0059227 -0.029457 -0.0035296 -0.026156 -9.2001
3.4297 0.3732 0.3733 0.41352 0.37002 0 0.36194 0.41851 0.4174 0.47136 0.43653 0.58903 -57.499 -0.40068 -0.44308 -0.24746 -0.4187 -0.7483 -0.72562 -0.85547 -1.1957 -0.89042 -1.0017 -1.3381 -1.1172 -0.005715 -0.027441 -0.0031545 -0.026513 -8.7855
3.4336 0.35172 0.3629 0.40855 0.48532 0 0.47767 0.40196 0.45832 0.3977 0.44697 0.32284 -57.508 -0.37485 -0.41676 -0.24595 -0.38425 -0.66679 -0.70731 -0.81018 -1.0849 -0.819 -0.92823 -1.19 -0.97592 -0.0052885 -0.024283 -0.0021193 -0.025663 -8.1574
3.4375 0.32446 0.34382 0.38261 0.51807 0 0.5168 0.37771 0.45357 0.33535 0.41527 0.15904 -57.471 -0.35596 -0.41442 -0.21159 -0.33645 -0.61078 -0.63644 -0.74257 -0.94834 -0.75085 -0.84912 -1.0501 -0.82613 -0.0049122 -0.020581 -0.001319 -0.023661 -7.3691
3.4414 0.30677 0.32399 0.35 0.43253 0 0.42984 0.34941 0.37253 0.29295 0.34393 0.16721 -57.379 -0.32792 -0.3548 -0.19162 -0.30942 -0.56972 -0.60478 -0.67696 -0.80625 -0.66414 -0.74759 -0.9275 -0.76411 -0.0047709 -0.016916 -0.0013762 -0.021137 -6.5137
3.4453 0.30479 0.31107 0.32127 0.27513 0 0.26201 0.31583 0.24568 0.26319 0.26256 0.28225 -57.219 -0.26902 -0.29779 -0.16528 -0.23862 -0.51991 -0.52273 -0.60576 -0.70398 -0.608 -0.61006 -0.81596 -0.65079 -0.0048711 -0.013636 -0.0020827 -0.018668 -5.6866
3.4492 0.31088 0.30679 0.30128 0.14634 0 0.12435 0.27659 0.14427 0.23104 0.20624 0.35436 -56.987 -0.2248 -0.27436 -0.16548 -0.22234 -0.44663 -0.4141 -0.55972 -0.62176 -0.56411 -0.51898 -0.70586 -0.57548 -0.0051047 -0.010762 -0.0026324 -0.016198 -4.9596
3.4531 0.31139 0.30627 0.293 0.13088 0 0.11033 0.23871 0.12436 0.18691 0.19191 0.27009 -56.694 -0.19435 -0.25715 -0.16975 -0.21457 -0.35859 -0.35856 -0.53899 -0.53311 -0.50138 -0.46655 -0.595 -0.51839 -0.0053545 -0.0081248 -0.0023774 -0.013168 -4.3816
3.457 0.29963 0.30275 0.29696 0.23499 0 0.22243 0.2151 0.18288 0.13616 0.20939 0.048365 -56.361 -0.17685 -0.21311 -0.15555 -0.15469 -0.28406 -0.42454 -0.53626 -0.4193 -0.40148 -0.43176 -0.49366 -0.45104 -0.0055353 -0.005681 -0.001373 -0.0093026 -3.9966
3.4609 0.28194 0.29388 0.30622 0.37861 0 0.36868 0.21453 0.26291 0.098345 0.23166 -0.16845 -56.008 -0.27686 -0.1746 -0.22987 -0.11577 -0.25194 -0.39957 -0.52538 -0.39452 -0.45171 -0.43303 -0.42347 -0.47622 -0.0055783 -0.0037583 -0.00024889 -0.0052562 -3.8482
3.4648 0.27144 0.28357 0.30649 0.45209 0 0.43384 0.23306 0.30167 0.095983 0.23555 -0.22377 -55.637 -0.29909 -0.15981 -0.27765 -0.11955 -0.27245 -0.3885 -0.46971 -0.37901 -0.43694 -0.41517 -0.40936 -0.49976 -0.0054444 -0.0029685 0.00039255 -0.0023988 -3.9585
3.4688 0.27524 0.27773 0.28699 0.39773 0 0.3693 0.25581 0.27889 0.13896 0.21836 -0.069016 -55.23 -0.30072 -0.1801 -0.26474 -0.15726 -0.33138 -0.40927 -0.43472 -0.40901 -0.43982 -0.42135 -0.46557 -0.52603 -0.0051909 -0.0037736 0.00044692 -0.0018152 -4.2964
3.4727 0.28703 0.27778 0.25346 0.25389 0 0.22967 0.26796 0.22611 0.21527 0.19905 0.19921 -54.761 -0.3093 -0.21274 -0.2137 -0.20573 -0.40116 -0.4666 -0.43628 -0.48733 -0.45874 -0.46881 -0.58236 -0.56436 -0.005006 -0.0060279 0.0002621 -0.0034019 -4.7666
3.4766 0.29179 0.27827 0.22772 0.1259 0 0.12713 0.26445 0.19418 0.29564 0.20353 0.41536 -54.219 -0.33809 -0.1888 -0.21542 -0.21489 -0.4595 -0.55464 -0.44983 -0.58516 -0.40786 -0.5585 -0.72459 -0.63403 -0.0051173 -0.0089189 0.00022382 -0.0058993 -5.2398
3.4805 0.27851 0.27132 0.22978 0.10448 0 0.14106 0.25008 0.21066 0.35059 0.2438 0.47069 -53.616 -0.32953 -0.2707 -0.11569 -0.21122 -0.50155 -0.55272 -0.50514 -0.70269 -0.42273 -0.59295 -0.84826 -0.71132 -0.0056029 -0.011435 0.00042232 -0.0078518 -5.6071
3.4844 0.24953 0.25394 0.25784 0.1952 0 0.2556 0.23204 0.2626 0.36844 0.30566 0.38783 -52.982 -0.31864 -0.32022 -0.083581 -0.2483 -0.53761 -0.53915 -0.59516 -0.78638 -0.49597 -0.67032 -0.92667 -0.77798 -0.0062716 -0.013024 0.00067054 -0.008651 -5.8227
3.4883 0.21877 0.23151 0.28686 0.31502 0 0.37388 0.21439 0.31331 0.36071 0.35504 0.289 -52.343 -0.32976 -0.35266 -0.09063 -0.27952 -0.57954 -0.54814 -0.69363 -0.85995 -0.60433 -0.74993 -0.96578 -0.84107 -0.0067586 -0.013893 0.00075073 -0.0087757 -5.9049
3.4922 0.2006 0.21366 0.28961 0.35895 0 0.39546 0.1998 0.33292 0.35 0.3604 0.29004 -51.699 -0.37594 -0.3837 -0.1048 -0.26842 -0.62699 -0.58289 -0.77161 -0.93236 -0.71721 -0.7874 -0.99369 -0.89604 -0.0067955 -0.014669 0.00058931 -0.0091191 -5.8973
3.4961 0.19912 0.20613 0.26122 0.28353 0 0.2946 0.19421 0.31658 0.34962 0.31608 0.40807 -51.028 -0.41493 -0.3578 -0.167 -0.27613 -0.66398 -0.47403 -0.78329 -0.87848 -0.7645 -0.76285 -1.0302 -0.84651 -0.0064343 -0.015707 0.00023049 -0.010104 -5.8225
3.5 0.20637 0.20598 0.22328 0.14047 0 0.13892 0.20556 0.28038 0.35155 0.24839 0.55299 -50.307 -0.40176 -0.30845 -0.21515 -0.31581 -0.6683 -0.43055 -0.68808 -0.87965 -0.75084 -0.77408 -1.0621 -0.87257 -0.0060185 -0.016643 -0.00026078 -0.011373 -5.6629
3.5039 0.20971 0.20463 0.20306 0.034459 0 0.036701 0.23475 0.245 0.33339 0.19752 0.60223 -49.527 -0.36045 -0.31411 -0.22722 -0.30083 -0.62659 -0.46898 -0.59792 -0.83618 -0.6691 -0.73696 -1.0473 -0.8329 -0.0059063 -0.016602 -0.00079833 -0.012209 -5.3782
3.5078 0.2017 0.19619 0.20835 0.040349 0 0.055542 0.26797 0.22225 0.27872 0.18757 0.49532 -48.706 -0.31569 -0.34349 -0.21834 -0.24493 -0.54434 -0.53238 -0.56124 -0.76008 -0.55581 -0.65529 -0.94873 -0.71971 -0.0061766 -0.014886 -0.0011997 -0.012153 -4.9412
3.5117 0.18457 0.18324 0.22226 0.14599 0 0.17441 0.28129 0.21141 0.19381 0.20761 0.27573 -47.869 -0.30162 -0.29437 -0.22985 -0.22223 -0.44334 -0.50286 -0.60777 -0.72871 -0.48541 -0.58314 -0.76903 -0.59693 -0.0065738 -0.011564 -0.001208 -0.011226 -4.3628
3.5156 0.16713 0.1746 0.22196 0.26477 0 0.30236 0.25715 0.20251 0.10584 0.22024 0.054562 -47.033 -0.32964 -0.22472 -0.15145 -0.13685 -0.34855 -0.41218 -0.49018 -0.56148 -0.40192 -0.46293 -0.55668 -0.47037 -0.0067394 -0.007479 -0.00067955 -0.0096772 -3.6908
3.5195 0.15773 0.17705 0.20111 0.30491 0 0.34657 0.19945 0.18281 0.043748 0.19197 -0.070132 -46.194 -0.33387 -0.13523 -0.098214 -0.083764 -0.2737 -0.27119 -0.38216 -0.37364 -0.35126 -0.35953 -0.37571 -0.41354 -0.0065308 -0.0036965 0.00022796 -0.0076679 -2.9898
3.5234 0.159 0.18827 0.17333 0.2391 0 0.27797 0.13258 0.14468 0.017647 0.12146 -0.076535 -45.331 -0.28514 -0.085547 -0.082673 -0.058917 -0.21597 -0.17748 -0.2902 -0.25159 -0.34017 -0.28201 -0.26351 -0.37303 -0.0061519 -0.00088727 0.0011048 -0.0052725 -2.3223
3.5273 0.16724 0.19784 0.15527 0.12084 0 0.14783 0.083657 0.093163 0.014009 0.042287 -0.022248 -44.428 -0.18233 -0.097771 -0.095592 -0.046607 -0.16364 -0.17806 -0.22122 -0.22741 -0.33118 -0.22499 -0.21117 -0.30037 -0.0059849 0.00088937 0.0015942 -0.0027226 -1.7439
3.5313 0.17562 0.19567 0.1491 0.038544 0 0.046603 0.063164 0.047282 0.010267 -0.0023665 0.0082342 -43.484 -0.1077 -0.080854 -0.061352 0.0062787 -0.11052 -0.17662 -0.20473 -0.17998 -0.11852 -0.13862 -0.18134 -0.14585 -0.0062647 0.0019298 0.0016836 -0.00049956 -1.3087
3.5352 0.17851 0.1806 0.14347 0.046607 0 0.037901 0.06139 0.029972 -0.0042226 0.0077967 -0.030614 -42.51 -0.22626 0.03247 -0.027816 0.069617 -0.06566 -0.11318 -0.14824 -0.16707 -0.05391 -0.079321 -0.14621 -0.094172 -0.0068603 0.0024882 0.0016828 0.00093407 -1.0737
3.5391 0.17457 0.162 0.13063 0.1275 0 0.1156 0.063173 0.050839 -0.018754 0.057061 -0.11379 -41.519 -0.26176 0.07505 -0.0013961 0.047886 -0.049783 -0.086342 -0.16132 -0.13881 -0.080771 -0.086948 -0.11262 -0.094212 -0.0073356 0.0025964 0.0018928 0.0015115 -1.0904
3.543 0.16743 0.15267 0.11904 0.21104 0 0.21346 0.066006 0.095863 -0.010793 0.1096 -0.16842 -40.511 -0.20239 0.024044 0.016031 -0.017757 -0.080387 -0.099201 -0.20744 -0.14569 -0.15707 -0.14507 -0.11433 -0.15552 -0.00724 0.0021703 0.0022909 0.0016006 -1.3853
3.5469 0.16373 0.15919 0.12612 0.23216 0 0.25768 0.083153 0.13617 0.034394 0.13938 -0.13127 -39.477 -0.11904 -0.098402 0.02161 -0.038153 -0.15685 -0.1272 -0.20173 -0.26975 -0.23379 -0.21389 -0.18102 -0.29867 -0.0064183 0.0011836 0.0025575 0.001584 -1.9404
3.5508 0.16906 0.17737 0.15836 0.18079 0 0.2222 0.12815 0.15175 0.11062 0.14837 0.0025357 -38.407 -0.19185 -0.19315 -0.11217 -0.039276 -0.25781 -0.24449 -0.21913 -0.34555 -0.2598 -0.21847 -0.31216 -0.31854 -0.0051256 -0.00030151 0.0024199 0.0013728 -2.687
3.5547 0.18388 0.19606 0.2008 0.10694 0 0.14612 0.19576 0.14962 0.1942 0.15914 0.17543 -37.3 -0.28831 -0.16355 -0.17565 -0.090427 -0.35382 -0.31026 -0.34789 -0.47966 -0.28777 -0.29437 -0.47669 -0.38326 -0.0038822 -0.0022321 0.0019538 0.00038053 -3.518
3.5586 0.20245 0.20583 0.22876 0.079484 0 0.10093 0.25891 0.15804 0.25992 0.19101 0.3106 -36.164 -0.31921 -0.16322 -0.19841 -0.16024 -0.42609 -0.31855 -0.49587 -0.60402 -0.35088 -0.42438 -0.63584 -0.43798 -0.0031735 -0.0046088 0.0015177 -0.0019421 -4.3166
3.5625 0.21632 0.2055 0.2305 0.13182 0 0.13337 0.28703 0.19912 0.29634 0.24194 0.36882 -35.006 -0.27374 -0.2485 -0.1988 -0.22021 -0.47666 -0.29901 -0.58737 -0.71323 -0.44535 -0.56401 -0.76746 -0.49215 -0.0031891 -0.0073813 0.0013826 -0.0054893 -4.9912
3.5664 0.22046 0.20194 0.21757 0.23548 0 0.228 0.27101 0.26464 0.30979 0.29125 0.37409 -33.827 -0.27824 -0.33001 -0.18241 -0.22956 -0.52204 -0.3646 -0.52845 -0.91767 -0.49719 -0.5911 -0.87257 -0.68397 -0.0037558 -0.010314 0.0014442 -0.0094033 -5.5016
3.5703 0.21756 0.20409 0.2122 0.3212 0 0.31885 0.2329 0.31917 0.31649 0.31855 0.38737 -32.624 -0.36008 -0.37838 -0.2809 -0.28266 -0.57561 -0.55409 -0.61543 -0.99422 -0.56661 -0.63633 -0.96228 -0.7727 -0.0044868 -0.013014 0.0013308 -0.012629 -5.8639
3.5742 0.21624 0.21622 0.22523 0.3314 0 0.34138 0.21089 0.3303 0.33032 0.32057 0.44907 -31.39 -0.34372 -0.35817 -0.31601 -0.29174 -0.63332 -0.58464 -0.7145 -1.0388 -0.59578 -0.71022 -1.0398 -0.81686 -0.0050329 -0.015129 0.00080265 -0.014633 -6.1281
3.5781 0.22415 0.23519 0.24753 0.26467 0 0.28424 0.23076 0.29897 0.35453 0.31153 0.53854 -30.124 -0.29895 -0.37239 -0.3134 -0.30175 -0.67467 -0.49371 -0.74348 -1.0693 -0.58921 -0.7613 -1.0931 -0.81367 -0.0052615 -0.01653 2.6546e-05 -0.015655 -6.3356
3.582 0.24123 0.25293 0.26271 0.17853 0 0.19919 0.2862 0.26075 0.38051 0.30844 0.5861 -28.827 -0.3276 -0.52341 -0.32672 -0.37049 -0.67814 -0.38879 -0.64757 -1.0895 -0.56865 -0.73384 -1.1039 -0.76653 -0.0052586 -0.017248 -0.00057287 -0.016299 -6.4787
3.5859 0.25919 0.26179 0.2658 0.14675 0 0.16006 0.34305 0.25481 0.39234 0.31559 0.53067 -27.496 -0.35402 -0.53204 -0.30093 -0.4041 -0.63847 -0.52501 -0.66356 -1.0457 -0.62753 -0.67781 -1.0617 -0.86446 -0.0051857 -0.017249 -0.00073991 -0.016906 -6.4898
3.5898 0.26799 0.25909 0.26698 0.20221 0 0.20266 0.36349 0.28789 0.37443 0.32135 0.37621 -26.125 -0.26363 -0.46834 -0.26997 -0.34161 -0.57171 -0.47135 -0.645 -0.93831 -0.55827 -0.62038 -0.97388 -0.77672 -0.0051333 -0.016317 -0.00064648 -0.017282 -6.2765
3.5938 0.26406 0.24838 0.27702 0.30869 0 0.29417 0.33189 0.32662 0.32023 0.30895 0.19822 -24.705 -0.24311 -0.47493 -0.30625 -0.33985 -0.50406 -0.36364 -0.61959 -0.84676 -0.50369 -0.57797 -0.86244 -0.64569 -0.0050968 -0.01426 -0.00069937 -0.016998 -5.7898
3.5977 0.25311 0.23714 0.29224 0.3853 0 0.35816 0.2642 0.32608 0.23887 0.27117 0.091189 -23.237 -0.29314 -0.52064 -0.35836 -0.37562 -0.45369 -0.29147 -0.58848 -0.79463 -0.4825 -0.53091 -0.75302 -0.54787 -0.0050669 -0.011301 -0.0010821 -0.015878 -5.0851
3.6016 0.24486 0.23236 0.2972 0.3678 0 0.33668 0.19633 0.26972 0.15508 0.21741 0.097125 -21.732 -0.22296 -0.3776 -0.2186 -0.22706 -0.42016 -0.34656 -0.52603 -0.76121 -0.39575 -0.41126 -0.66278 -0.53435 -0.0051088 -0.0082157 -0.0015085 -0.014197 -4.3293
3.6055 0.24444 0.23641 0.28326 0.26054 0 0.2396 0.16093 0.18536 0.098993 0.16877 0.1728 -20.199 -0.22671 -0.43632 -0.23619 -0.30026 -0.38935 -0.28866 -0.4458 -0.64137 -0.38697 -0.38942 -0.59496 -0.52783 -0.0053162 -0.0059672 -0.0014679 -0.012416 -3.7341
3.6094 0.24787 0.2454 0.26157 0.13738 0 0.13967 0.16843 0.12352 0.089525 0.14526 0.22395 -18.644 -0.19766 -0.41689 -0.27558 -0.24201 -0.34917 -0.2316 -0.41797 -0.60003 -0.37275 -0.33747 -0.54221 -0.43977 -0.0056723 -0.0050563 -0.0007448 -0.010798 -3.4467
3.6133 0.24588 0.25124 0.25406 0.087432 0 0.11507 0.20308 0.11749 0.12144 0.15371 0.18074 -17.059 -0.20274 -0.35354 -0.27615 -0.20405 -0.30268 -0.24276 -0.37119 -0.57117 -0.32479 -0.29191 -0.49596 -0.36565 -0.0059783 -0.005154 0.00030003 -0.0092995 -3.4629
3.6172 0.23252 0.24661 0.26958 0.1458 0 0.18484 0.23431 0.15893 0.16711 0.18318 0.055262 -15.435 -0.28111 -0.30955 -0.2099 -0.30286 -0.26789 -0.34127 -0.27063 -0.49691 -0.24541 -0.29051 -0.45572 -0.38376 -0.0059756 -0.0054041 0.00098533 -0.0078185 -3.6283
3.6211 0.21095 0.22982 0.29071 0.26405 0 0.29031 0.23556 0.20774 0.19412 0.21066 -0.064715 -13.771 -0.21711 -0.38775 -0.20793 -0.19599 -0.2642 -0.27344 -0.38749 -0.48151 -0.30583 -0.30927 -0.43158 -0.39116 -0.0055913 -0.0051794 0.00088594 -0.0064735 -3.7348
3.625 0.19117 0.20634 0.28719 0.34594 0 0.33998 0.19955 0.22507 0.18732 0.21473 -0.081721 -12.074 -0.22886 -0.30206 -0.21817 -0.21102 -0.29635 -0.33631 -0.31058 -0.5281 -0.29364 -0.31407 -0.43782 -0.38378 -0.005075 -0.004623 0.00019818 -0.0055843 -3.657
3.6289 0.18163 0.1852 0.24461 0.32251 0 0.28348 0.14219 0.20137 0.15871 0.19005 0.036158 -10.356 -0.23239 -0.32729 -0.19399 -0.24109 -0.34881 -0.38401 -0.36122 -0.56627 -0.25697 -0.36874 -0.48128 -0.40696 -0.0048507 -0.0044632 -0.0004419 -0.0053542 -3.4354
3.6328 0.18187 0.17264 0.17976 0.20694 0 0.1548 0.093667 0.15885 0.13724 0.15307 0.22821 -8.6158 -0.23122 -0.40252 -0.16498 -0.26252 -0.39554 -0.37867 -0.47472 -0.60381 -0.27538 -0.43484 -0.55313 -0.47308 -0.0051681 -0.0052601 -0.00051461 -0.0056033 -3.245
3.6367 0.18244 0.16731 0.12623 0.084354 0 0.047761 0.081528 0.13074 0.14626 0.13269 0.38283 -6.8442 -0.27912 -0.25487 -0.2145 -0.28941 -0.41805 -0.33056 -0.34447 -0.69495 -0.47347 -0.40206 -0.63112 -0.57898 -0.0058562 -0.0067935 -4.243e-05 -0.0058633 -3.2653
3.6406 0.172 0.16104 0.10378 0.042913 0 0.04139 0.11467 0.13603 0.18619 0.14911 0.41683 -5.0301 -0.24111 -0.3787 -0.20891 -0.26755 -0.4178 -0.41114 -0.50348 -0.70427 -0.32638 -0.51909 -0.69128 -0.51432 -0.0064319 -0.0081876 0.00047354 -0.0057731 -3.5373
3.6445 0.1457 0.14486 0.10162 0.10169 0 0.13442 0.17682 0.16783 0.23525 0.19516 0.33352 -3.1769 -0.27088 -0.39258 -0.20522 -0.29811 -0.41289 -0.39501 -0.46521 -0.70571 -0.33469 -0.51364 -0.72038 -0.52863 -0.0065018 -0.0086671 0.00050806 -0.0053901 -3.9087
3.6484 0.10828 0.11582 0.09182 0.19438 0 0.24295 0.23342 0.20007 0.26587 0.23597 0.21661 -1.3041 -0.30098 -0.37978 -0.20004 -0.31673 -0.42064 -0.4265 -0.42281 -0.70122 -0.35237 -0.49426 -0.71927 -0.56393 -0.0061055 -0.0082187 -6.5553e-05 -0.0050951 -4.1058
3.6523 0.069985 0.079301 0.058475 0.22336 0 0.26521 0.24913 0.20485 0.26237 0.23121 0.1644 0.56597 -0.28687 -0.39555 -0.19217 -0.28465 -0.43948 -0.55224 -0.47181 -0.67933 -0.29319 -0.51473 -0.69484 -0.55809 -0.0056787 -0.0074987 -0.00092057 -0.0051571 -3.889
3.6563 0.03919 0.044994 0.012887 0.14062 0 0.16266 0.20703 0.16892 0.22649 0.16582 0.21302 2.4252 -0.25905 -0.38002 -0.19262 -0.24403 -0.44517 -0.46884 -0.34978 -0.57709 -0.29454 -0.42559 -0.6484 -0.42616 -0.005654 -0.0070532 -0.0015601 -0.0053624 -3.1885
3.6602 0.017578 0.019574 -0.020021 -0.010927 0 -0.0078423 0.11894 0.101 0.16983 0.064929 0.30586 4.2848 -0.28892 -0.34434 -0.16517 -0.25059 -0.40614 -0.43488 -0.37412 -0.49952 -0.3004 -0.41884 -0.57124 -0.41874 -0.0060614 -0.0066068 -0.0016361 -0.0050652 -2.1369
3.6641 0.00081473 0.002054 -0.028948 -0.1303 0 -0.13737 0.020096 0.026812 0.10313 -0.021362 0.33379 6.1627 -0.21858 -0.27755 -0.12976 -0.15988 -0.30791 -0.32768 -0.34426 -0.38997 -0.20645 -0.36147 -0.45204 -0.37544 -0.0064973 -0.0051528 -0.0010549 -0.0036398 -0.98331
3.668 -0.016836 -0.014673 -0.02861 -0.13942 0 -0.14997 -0.050488 -0.025975 0.032561 -0.054311 0.21824 8.0639 -0.13324 -0.2061 -0.053057 -0.057194 -0.16755 -0.22196 -0.25205 -0.23392 -0.074481 -0.24102 -0.28948 -0.27718 -0.0064849 -0.0018353 0.00011905 -0.00095836 0.04915
3.6719 -0.03812 -0.037527 -0.044774 -0.046519 0 -0.061441 -0.073642 -0.045498 -0.036757 -0.036272 -0.023878 9.9727 -0.20092 -0.1706 0.11288 -0.10623 -0.025264 -0.25853 -0.14908 -0.031966 -0.026357 -0.083249 -0.099182 -0.14777 -0.0058817 0.0031523 0.0017701 0.0024903 0.87412
3.6758 -0.061698 -0.067478 -0.08759 0.059606 0 0.034789 -0.063122 -0.04494 -0.097784 -0.0094251 -0.28371 11.863 -0.077498 -0.054934 0.089936 0.049323 0.082368 -0.08204 -0.039676 0.078633 0.10303 0.071472 0.091693 -0.038994 -0.0049547 0.0084955 0.0037224 0.0059127 1.5591
3.6797 -0.084367 -0.098973 -0.14024 0.079523 0 0.042765 -0.058073 -0.054876 -0.14533 -0.023272 -0.43317 13.719 -0.093789 -0.014466 0.042582 0.090405 0.14778 -0.017402 0.050264 0.24768 0.13652 0.16878 0.25801 0.065716 -0.0040792 0.012631 0.0056808 0.0086832 2.2508
3.6836 -0.10424 -0.12474 -0.17386 -0.019091 0 -0.060591 -0.097109 -0.10118 -0.18295 -0.096179 -0.41512 15.544 -0.052152 0.071969 0.07136 0.1454 0.19583 0.050356 0.14113 0.39476 0.20293 0.28794 0.38828 0.17329 -0.00338 0.014834 0.0072703 0.010625 3.0605
3.6875 -0.12238 -0.14171 -0.17357 -0.17776 0 -0.20948 -0.18959 -0.1834 -0.22335 -0.20143 -0.28388 17.354 0.095787 0.20799 0.17385 0.26494 0.26116 0.15994 0.22493 0.48805 0.32154 0.42724 0.48647 0.28981 -0.0026748 0.015615 0.0082096 0.011954 3.9802
3.6914 -0.14183 -0.15321 -0.15117 -0.29486 0 -0.3037 -0.30417 -0.27116 -0.27752 -0.28827 -0.16473 19.161 0.13794 0.16864 0.14718 0.37976 0.35682 0.22386 0.23143 0.5693 0.30854 0.42367 0.56435 0.42403 -0.0017511 0.016123 0.0084856 0.01302 4.8726
3.6953 -0.16492 -0.1656 -0.13427 -0.305 0 -0.28834 -0.38513 -0.32363 -0.34044 -0.32017 -0.16212 20.96 0.20217 0.28653 0.18599 0.37626 0.45949 0.19595 0.35161 0.66754 0.42203 0.51673 0.63129 0.34407 -0.00067093 0.017153 0.0083602 0.014054 5.5405
3.6992 -0.19058 -0.18265 -0.14397 -0.22688 0 -0.19498 -0.3879 -0.31876 -0.38764 -0.29941 -0.28563 22.737 0.21537 0.33759 0.25607 0.41552 0.52482 0.32885 0.39633 0.70089 0.44351 0.56459 0.68841 0.40463 0.00022673 0.018604 0.008189 0.015098 5.8338
3.7031 -0.21369 -0.2022 -0.18079 -0.14377 0 -0.11328 -0.31041 -0.26944 -0.39012 -0.26022 -0.44863 24.477 0.20447 0.35579 0.26193 0.43428 0.52191 0.43544 0.40136 0.73224 0.4368 0.58687 0.72941 0.48964 0.00062728 0.019789 0.0082015 0.016057 5.7352
3.707 -0.22739 -0.2179 -0.22749 -0.13488 0 -0.11801 -0.19758 -0.21383 -0.33828 -0.23861 -0.5376 26.18 0.20899 0.40734 0.12489 0.35197 0.45944 0.29208 0.43337 0.83364 0.50021 0.62372 0.74556 0.42276 0.00053381 0.020191 0.008416 0.016816 5.3753
3.7109 -0.22774 -0.22461 -0.26197 -0.21304 0 -0.21032 -0.11465 -0.18776 -0.25545 -0.24524 -0.49586 27.851 0.16077 0.34233 0.21787 0.42926 0.3818 0.39057 0.39605 0.78709 0.46195 0.58351 0.7311 0.42731 0.0002527 0.019923 0.0087227 0.017315 4.9659
3.7148 -0.21782 -0.22297 -0.26922 -0.3168 0 -0.3187 -0.10677 -0.20106 -0.18697 -0.26223 -0.35757 29.498 0.15827 0.35844 0.30992 0.36464 0.33689 0.37344 0.37304 0.72987 0.40289 0.60388 0.68642 0.49808 9.7461e-05 0.019504 0.0090202 0.01758 4.6876
3.7188 -0.20805 -0.21965 -0.24763 -0.36071 0 -0.35701 -0.17204 -0.23524 -0.17012 -0.2634 -0.21077 31.117 0.15066 0.34303 0.29715 0.32732 0.34054 0.3 0.33228 0.68112 0.36649 0.59536 0.61836 0.459 0.00012406 0.019257 0.0092739 0.017713 4.5986
3.7227 -0.21084 -0.22298 -0.2105 -0.30342 0 -0.29305 -0.26532 -0.2613 -0.20658 -0.23845 -0.12578 32.703 0.13322 0.29991 0.21274 0.34019 0.36585 0.25426 0.28024 0.62116 0.35255 0.53973 0.53804 0.30423 0.00015939 0.018953 0.0094778 0.017831 4.6179
3.7266 -0.23238 -0.23709 -0.18243 -0.18137 0 -0.17501 -0.32849 -0.26111 -0.25902 -0.20101 -0.10871 34.253 0.1482 0.36037 0.2558 0.28178 0.36614 0.39444 0.26847 0.47732 0.3138 0.48484 0.45751 0.2072 5.9737e-05 0.018063 0.0096083 0.01798 4.5947
3.7305 -0.26695 -0.25886 -0.1872 -0.083526 0 -0.096263 -0.32582 -0.2365 -0.27625 -0.1758 -0.11354 35.765 0.097722 0.39534 0.34878 0.31942 0.31378 0.31833 0.24435 0.45148 0.2059 0.39641 0.38724 0.20763 -0.00010556 0.01637 0.0096453 0.018088 4.4195
3.7344 -0.29935 -0.27994 -0.23012 -0.086841 0 -0.12556 -0.26275 -0.20301 -0.23013 -0.17804 -0.094686 37.241 0.079117 0.31312 0.36636 0.27708 0.2249 0.28125 0.18412 0.38711 0.23941 0.34709 0.33615 0.2095 -0.00014645 0.014342 0.0096324 0.018008 4.111
3.7383 -0.31487 -0.29271 -0.28828 -0.20014 0 -0.25456 -0.17935 -0.17785 -0.13839 -0.20257 -0.05076 38.675 0.077094 0.27666 0.3362 0.22975 0.15072 0.32651 0.16994 0.30236 0.27093 0.33695 0.31307 0.23387 5.0834e-06 0.012924 0.009685 0.017643 3.8249
3.7422 -0.3103 -0.29593 -0.32302 -0.35674 0 -0.40139 -0.12577 -0.17247 -0.056951 -0.23059 -0.023346 40.061 0.076201 0.40477 0.30063 0.25662 0.14208 0.43995 0.25377 0.24864 0.18312 0.36165 0.32697 0.29432 0.00020615 0.012906 0.0099005 0.017066 3.7808
3.7461 -0.29737 -0.29612 -0.31148 -0.46071 0 -0.46819 -0.13523 -0.19178 -0.045498 -0.24667 -0.056513 41.397 0.12781 0.40657 0.31168 0.34428 0.21375 0.3463 0.24381 0.42373 0.21501 0.44317 0.38332 0.29569 0.00029192 0.01438 0.010243 0.016518 4.1448
3.75 -0.29473 -0.30312 -0.27165 -0.45384 0 -0.41209 -0.20808 -0.23488 -0.1282 -0.25144 -0.15554 42.691 0.11608 0.36948 0.30422 0.32791 0.33436 0.30028 0.27074 0.46725 0.25603 0.46397 0.47868 0.30998 0.00032304 0.016695 0.010522 0.016275 4.9322
3.7539 -0.31407 -0.32277 -0.25378 -0.35586 0 -0.27862 -0.31323 -0.29413 -0.27518 -0.26043 -0.28021 43.95 0.15312 0.4485 0.32254 0.36693 0.44894 0.35657 0.35981 0.52484 0.30497 0.51841 0.59872 0.40067 0.00056493 0.018903 0.010525 0.016487 5.9839
3.7578 -0.35105 -0.35199 -0.29818 -0.24942 0 -0.17223 -0.40527 -0.35496 -0.41822 -0.29108 -0.37596 45.176 0.22069 0.589 0.34641 0.4507 0.51697 0.44895 0.4634 0.64896 0.35393 0.60174 0.72409 0.53427 0.0011586 0.02034 0.010205 0.017122 7.0353
3.7617 -0.38866 -0.38045 -0.39433 -0.22034 0 -0.18297 -0.44931 -0.40127 -0.49288 -0.34837 -0.41474 46.354 0.21641 0.59055 0.30993 0.46373 0.53894 0.41347 0.47231 0.85573 0.38803 0.64854 0.84145 0.60616 0.0018313 0.020954 0.0097797 0.018079 7.8517
3.7656 -0.41061 -0.39824 -0.48184 -0.29577 0 -0.32064 -0.44067 -0.42533 -0.48063 -0.41991 -0.41307 47.468 0.2488 0.61858 0.44037 0.48481 0.55271 0.49633 0.60734 0.81697 0.55549 0.74294 0.95103 0.66438 0.0020359 0.021258 0.0096334 0.019332 8.3565
3.7695 -0.41398 -0.40381 -0.49905 -0.42547 0 -0.50503 -0.40733 -0.43414 -0.42208 -0.48319 -0.4159 48.508 0.31552 0.68699 0.4499 0.57124 0.60293 0.5755 0.69127 0.88092 0.645 0.85359 1.0632 0.76884 0.0014912 0.021973 0.010081 0.020983 8.6709
3.7734 -0.41042 -0.40554 -0.43907 -0.52055 0 -0.62153 -0.39118 -0.44481 -0.38903 -0.5194 -0.46184 49.481 0.36559 0.76041 0.43016 0.62377 0.70552 0.65107 0.74314 1.0194 0.69544 0.94392 1.1857 0.8865 0.00061763 0.02361 0.011148 0.023123 9.0241
3.7773 -0.41505 -0.4147 -0.36058 -0.52146 0 -0.60355 -0.41862 -0.47049 -0.43184 -0.52443 -0.55608 50.399 0.37229 0.80806 0.45136 0.60139 0.83264 0.71139 0.78227 1.1813 0.74517 0.99617 1.3111 0.9944 0.00035124 0.026165 0.012532 0.02564 9.5774
3.7813 -0.43274 -0.43511 -0.33927 -0.44379 0 -0.48063 -0.48087 -0.50841 -0.53942 -0.50994 -0.66735 51.266 0.38537 0.80336 0.49978 0.66773 0.92994 0.67838 0.81277 1.2523 0.81942 1.0484 1.4179 1.1063 0.0013749 0.029066 0.013773 0.028134 10.28
3.7852 -0.45383 -0.45836 -0.40118 -0.36566 0 -0.3553 -0.53992 -0.54094 -0.64424 -0.4946 -0.74741 52.075 0.41848 0.84456 0.52089 0.74161 0.9545 0.68103 0.87787 1.2254 0.90676 1.1137 1.4829 1.0744 0.0034195 0.031426 0.014525 0.03007 10.873
3.7891 -0.46322 -0.46977 -0.49861 -0.36536 0 -0.32462 -0.5575 -0.54981 -0.67267 -0.49157 -0.75863 52.813 0.45612 0.849 0.47433 0.77202 0.90645 0.67064 0.89566 1.1766 0.94304 1.1451 1.4972 1.0736 0.0053292 0.03251 0.014747 0.031059 11.059
3.793 -0.45481 -0.46136 -0.55195 -0.45734 0 -0.40655 -0.52511 -0.53151 -0.60398 -0.5007 -0.69433 53.476 0.47951 0.83284 0.41925 0.76198 0.82993 0.65973 0.86718 1.1507 0.90013 1.1382 1.4709 1.0903 0.0059367 0.032162 0.014697 0.031093 10.734
3.7969 -0.43847 -0.44099 -0.52006 -0.57808 0 -0.52858 -0.47061 -0.50055 -0.48982 -0.51029 -0.58225 54.069 0.46686 0.84731 0.45592 0.73444 0.78087 0.68259 0.82343 1.1891 0.76421 1.1041 1.4235 1.0498 0.0050244 0.030905 0.014719 0.030529 10.084
3.8008 -0.43319 -0.42892 -0.43543 -0.63472 0 -0.58801 -0.43525 -0.47741 -0.4146 -0.50673 -0.46995 54.601 0.46743 0.893 0.46588 0.69089 0.78441 0.76764 0.8407 1.2252 0.79068 1.055 1.3682 1.0473 0.003509 0.029589 0.014991 0.029861 9.4771
3.8047 -0.45201 -0.44312 -0.37382 -0.57913 0 -0.53622 -0.44023 -0.47179 -0.42592 -0.48537 -0.39905 55.071 0.4074 0.85653 0.45932 0.64637 0.81502 0.82438 0.80954 1.1713 0.75942 0.97684 1.3051 1.0111 0.0026536 0.028791 0.015408 0.029438 9.202
3.8086 -0.49148 -0.48461 -0.38852 -0.44868 0 -0.41925 -0.47125 -0.47577 -0.49304 -0.45487 -0.3813 55.466 0.3421 0.79345 0.47178 0.60571 0.81702 0.83459 0.76265 1.1206 0.70132 0.90982 1.2282 0.95055 0.0029935 0.028416 0.015682 0.029312 9.2651
3.8125 -0.53423 -0.53525 -0.46936 -0.34038 0 -0.34202 -0.49436 -0.47275 -0.53181 -0.43216 -0.3918 55.777 0.30732 0.7412 0.50013 0.57093 0.7521 0.79133 0.72244 1.107 0.64595 0.87027 1.1388 0.89431 0.0039337 0.027843 0.015586 0.029307 9.4194
3.8164 -0.56199 -0.57063 -0.55953 -0.33817 0 -0.3846 -0.48863 -0.45446 -0.47931 -0.43168 -0.38653 56.01 0.3217 0.7219 0.46011 0.53999 0.63688 0.70161 0.70331 1.0645 0.63724 0.83713 1.0537 0.92759 0.0043627 0.026533 0.015147 0.029226 9.4044
3.8203 -0.5678 -0.57779 -0.60779 -0.44995 0 -0.5372 -0.46621 -0.43118 -0.35561 -0.45614 -0.33621 56.183 0.33874 0.72007 0.47803 0.56423 0.53854 0.67259 0.69363 0.97641 0.65925 0.83078 0.99992 0.94786 0.0037031 0.024645 0.014641 0.029033 9.2011
3.8242 -0.55777 -0.56331 -0.60506 -0.6028 0 -0.70477 -0.46133 -0.42584 -0.25665 -0.4949 -0.25444 56.306 0.3292 0.71478 0.47499 0.5825 0.5285 0.67837 0.70901 0.96149 0.66296 0.85888 1.0013 0.98107 0.0024355 0.023121 0.014391 0.028914 9.0741
3.8281 -0.54278 -0.54507 -0.57673 -0.69813 0 -0.77648 -0.49747 -0.45595 -0.27887 -0.53059 -0.19793 56.373 0.32239 0.71968 0.46614 0.60778 0.62832 0.7075 0.75202 0.99697 0.67849 0.91051 1.0666 1.0192 0.0016453 0.023142 0.014546 0.029194 9.351
3.832 -0.52835 -0.53529 -0.5481 -0.68254 0 -0.70525 -0.56213 -0.51738 -0.43624 -0.54912 -0.23338 56.357 0.35506 0.75368 0.48159 0.66228 0.79095 0.74917 0.82065 1.041 0.74657 0.97194 1.1869 1.0492 0.0020419 0.025297 0.014994 0.030165 10.114
3.8359 -0.5118 -0.52979 -0.52246 -0.58073 0 -0.53786 -0.61197 -0.58332 -0.64056 -0.54686 -0.39011 56.234 0.38712 0.81753 0.50778 0.70294 0.93354 0.80078 0.89897 1.2107 0.83183 1.0733 1.3407 1.0859 0.0033537 0.02911 0.015477 0.031916 11.073
3.8398 -0.4879 -0.51297 -0.49054 -0.46946 0 -0.37662 -0.60526 -0.6204 -0.76529 -0.53093 -0.63059 56.003 0.43957 0.88544 0.49981 0.72631 0.99694 0.85615 0.99317 1.3718 0.86499 1.1533 1.5005 1.1758 0.0046082 0.033253 0.015764 0.03424 11.73
3.8438 -0.45672 -0.47402 -0.45303 -0.41703 0 -0.30587 -0.53527 -0.6109 -0.74226 -0.51352 -0.86206 55.687 0.46747 0.90508 0.50724 0.73702 0.98479 0.91358 1.0703 1.4758 0.90971 1.2181 1.6382 1.2731 0.0049823 0.036291 0.015759 0.036657 11.737
3.8477 -0.4263 -0.41991 -0.42627 -0.43591 0 -0.33872 -0.43756 -0.5648 -0.61252 -0.50421 -0.98519 55.314 0.46917 0.88443 0.52154 0.74499 0.95147 0.96386 1.113 1.526 0.96546 1.268 1.7286 1.3529 0.0044329 0.037429 0.015487 0.038572 11.134
3.8516 -0.40796 -0.37336 -0.42452 -0.48151 0 -0.4191 -0.36592 -0.51227 -0.48982 -0.50491 -0.94998 54.895 0.49041 0.90345 0.46399 0.77169 0.9503 0.98401 1.1104 1.585 0.95934 1.2977 1.7537 1.3999 0.003598 0.036766 0.015032 0.0395 10.305
3.8555 -0.40866 -0.35689 -0.44178 -0.49303 0 -0.47132 -0.35594 -0.48169 -0.46788 -0.5099 -0.78285 54.417 0.51318 0.85792 0.4818 0.76566 0.98578 0.88375 1.0375 1.5292 0.93356 1.2588 1.708 1.3747 0.0031578 0.034997 0.014515 0.039248 9.6818
3.8594 -0.42632 -0.37593 -0.45684 -0.44278 0 -0.45687 -0.40304 -0.47946 -0.54764 -0.51016 -0.56794 53.859 0.52672 0.83091 0.52766 0.75711 1.0097 0.84423 0.95527 1.3873 0.90237 1.2146 1.6004 1.2866 0.0032909 0.032843 0.014103 0.037941 9.4338
3.8633 -0.45077 -0.41455 -0.45744 -0.35789 0 -0.39799 -0.46857 -0.48687 -0.6414 -0.49895 -0.39563 53.214 0.52458 0.81332 0.54687 0.7456 0.96365 0.78482 0.88777 1.2215 0.87867 1.1363 1.4506 1.1761 0.0036671 0.03067 0.013967 0.03588 9.392
3.8672 -0.4688 -0.44672 -0.45462 -0.30031 0 -0.35449 -0.50675 -0.47664 -0.6463 -0.47505 -0.3127 52.497 0.49734 0.78084 0.50145 0.71985 0.83172 0.64511 0.84302 1.0931 0.85738 1.0046 1.2827 1.0758 0.0038663 0.02849 0.014161 0.033335 9.2294
3.8711 -0.46995 -0.4538 -0.46787 -0.32043 0 -0.37335 -0.49229 -0.43568 -0.52518 -0.44198 -0.30534 51.731 0.40042 0.65058 0.46241 0.60142 0.65857 0.66177 0.74083 1.0392 0.6993 0.91162 1.119 0.93527 0.003758 0.026228 0.014506 0.030444 8.7331
3.875 -0.45066 -0.43485 -0.4957 -0.41663 0 -0.44855 -0.43215 -0.37566 -0.33199 -0.40439 -0.32182 50.927 0.37046 0.58483 0.39105 0.5456 0.51839 0.62288 0.63056 0.98137 0.58708 0.8127 0.97695 0.91776 0.0035165 0.023974 0.014647 0.027293 7.9466
3.8789 -0.41587 -0.40348 -0.5063 -0.52971 0 -0.52059 -0.35709 -0.32285 -0.16777 -0.3649 -0.31444 50.076 0.37139 0.58568 0.34287 0.53389 0.46017 0.56377 0.56236 0.82967 0.51332 0.74698 0.86733 0.83525 0.0033631 0.021988 0.014278 0.024086 7.096
3.8828 -0.37708 -0.37561 -0.4647 -0.57839 0 -0.51833 -0.30126 -0.29618 -0.10706 -0.32432 -0.26938 49.16 0.36766 0.58012 0.33701 0.54552 0.47385 0.50115 0.54364 0.63988 0.47697 0.71225 0.79247 0.69569 0.0033577 0.020505 0.01339 0.0212 6.3961
3.8867 -0.34672 -0.35829 -0.37217 -0.51507 0 -0.41501 -0.28258 -0.29263 -0.15171 -0.28496 -0.20605 48.168 0.30984 0.42016 0.37665 0.549 0.50351 0.4473 0.55696 0.58024 0.47897 0.6791 0.74524 0.63144 0.0034222 0.019527 0.012312 0.019037 5.9106
3.8906 -0.33093 -0.34725 -0.27575 -0.36338 0 -0.25678 -0.29441 -0.29234 -0.24063 -0.25363 -0.15324 47.111 0.26923 0.41904 0.36926 0.4481 0.49523 0.41829 0.40175 0.61884 0.42692 0.61461 0.71287 0.55364 0.0034824 0.018824 0.011468 0.017757 5.5651
3.8945 -0.32537 -0.33284 -0.23211 -0.20767 0 -0.13772 -0.31217 -0.27825 -0.30014 -0.23984 -0.12622 46.005 0.24044 0.48253 0.34165 0.45149 0.44006 0.46775 0.38125 0.66765 0.38323 0.58339 0.68595 0.56078 0.0035145 0.018144 0.011082 0.01714 5.2671
3.8984 -0.3184 -0.30867 -0.25684 -0.13625 0 -0.13366 -0.31048 -0.25189 -0.29422 -0.24901 -0.12388 44.865 0.22378 0.54683 0.33038 0.49283 0.37864 0.5058 0.43207 0.67224 0.3674 0.56794 0.66676 0.5907 0.0034621 0.01748 0.011069 0.016746 5.0096
3.9023 -0.30052 -0.27663 -0.30883 -0.17691 0 -0.24201 -0.28046 -0.23081 -0.24177 -0.27545 -0.14324 43.691 0.21234 0.55262 0.36078 0.50427 0.36551 0.46933 0.47257 0.6198 0.39066 0.56005 0.66878 0.59664 0.003188 0.017138 0.011227 0.016257 4.8721
3.9063 -0.27291 -0.24572 -0.32736 -0.27483 0 -0.37702 -0.23562 -0.23075 -0.19535 -0.30213 -0.191 42.473 0.16857 0.4168 0.43263 0.41228 0.42309 0.37636 0.35963 0.64005 0.45076 0.59735 0.70497 0.58888 0.0026002 0.017522 0.0115 0.015718 4.9348
3.9102 -0.24714 -0.22626 -0.28822 -0.33516 0 -0.43091 -0.20202 -0.24994 -0.201 -0.31011 -0.27531 41.208 0.20026 0.4991 0.50644 0.50566 0.52173 0.50528 0.4302 0.76593 0.42131 0.69941 0.77296 0.65114 0.0018461 0.018754 0.012029 0.015443 5.19
3.9141 -0.23491 -0.22313 -0.22484 -0.30071 0 -0.35764 -0.19899 -0.27067 -0.26613 -0.29227 -0.3838 39.901 0.19282 0.55649 0.46029 0.52023 0.60072 0.57614 0.51304 0.79364 0.40939 0.74163 0.85016 0.72065 0.0013225 0.020446 0.012906 0.015661 5.5246
3.918 -0.23627 -0.23207 -0.19391 -0.20163 0 -0.21168 -0.22462 -0.27616 -0.35479 -0.26044 -0.47288 38.562 0.17658 0.56656 0.37457 0.47857 0.61306 0.54242 0.55454 0.76371 0.43627 0.73628 0.90495 0.74883 0.0013968 0.02182 0.013884 0.016227 5.778
3.9219 -0.2375 -0.24128 -0.21908 -0.13166 0 -0.10574 -0.25717 -0.26578 -0.41156 -0.23819 -0.48852 37.197 0.23354 0.57669 0.41213 0.50334 0.55931 0.4325 0.53166 0.80688 0.49478 0.74535 0.9165 0.68599 0.0020556 0.022175 0.014404 0.016687 5.8244
3.9258 -0.22231 -0.23805 -0.26729 -0.16532 0 -0.11753 -0.27129 -0.2532 -0.39894 -0.24256 -0.4094 35.802 0.17353 0.56558 0.38908 0.49415 0.48506 0.4353 0.51059 0.84101 0.35968 0.75251 0.88718 0.66883 0.002837 0.021368 0.013979 0.016667 5.6247
3.9297 -0.18741 -0.21683 -0.2801 -0.28511 0 -0.22225 -0.25623 -0.24957 -0.32352 -0.26807 -0.27582 34.369 0.19135 0.51302 0.36257 0.45381 0.44442 0.46093 0.49824 0.77259 0.36356 0.7286 0.8375 0.6044 0.0031685 0.01994 0.012646 0.016217 5.2239
3.9336 -0.148 -0.18324 -0.22878 -0.38571 0 -0.31072 -0.22172 -0.24901 -0.23171 -0.28735 -0.17156 32.895 0.21431 0.43604 0.3219 0.448 0.4574 0.42404 0.46741 0.74732 0.40296 0.68499 0.78765 0.5773 0.0028342 0.018738 0.011036 0.015766 4.7083
3.9375 -0.12663 -0.15032 -0.14047 -0.35897 0 -0.282 -0.1878 -0.23241 -0.17621 -0.27039 -0.16284 31.386 0.19717 0.37163 0.29806 0.4648 0.49381 0.32857 0.41393 0.79021 0.4018 0.63376 0.7414 0.60873 0.0021366 0.018273 0.0099479 0.015692 4.1544
3.9414 -0.1336 -0.12905 -0.072513 -0.19114 0 -0.13346 -0.16814 -0.1871 -0.17654 -0.20901 -0.24005 29.854 0.12479 0.42267 0.43263 0.3184 0.49614 0.36913 0.37885 0.6841 0.29655 0.59445 0.68492 0.59984 0.0015886 0.018274 0.0097602 0.015861 3.5959
3.9453 -0.15606 -0.12002 -0.061788 0.013831 0 0.030979 -0.16073 -0.12342 -0.20466 -0.12634 -0.31469 28.309 0.14536 0.32978 0.35789 0.34564 0.42454 0.38455 0.33948 0.58061 0.25465 0.49056 0.60045 0.43656 0.0014189 0.017821 0.010167 0.015599 3.0219
3.9492 -0.16646 -0.11326 -0.096599 0.11203 0 0.085268 -0.15208 -0.070549 -0.20889 -0.061655 -0.28328 26.753 0.12017 0.27216 0.22722 0.28356 0.28946 0.20903 0.28065 0.51796 0.22032 0.43842 0.48251 0.28685 0.0013641 0.015991 0.010463 0.014162 2.4045
3.9531 -0.14445 -0.097069 -0.13349 0.038125 0 -0.010956 -0.12943 -0.052888 -0.15745 -0.040295 -0.11305 25.183 0.07729 0.22066 0.16182 0.21417 0.14612 0.070373 0.21966 0.42631 0.1576 0.38715 0.34386 0.20203 0.00093968 0.012579 0.010104 0.011348 1.7346
3.957 -0.093946 -0.068777 -0.13807 -0.13563 0 -0.17368 -0.089944 -0.06755 -0.065306 -0.052837 0.12096 23.597 0.070508 0.11821 0.25741 0.26437 0.053828 0.23282 0.17655 0.23064 0.045734 0.26384 0.20819 0.19451 -7.449e-05 0.0083455 0.0090678 0.0077385 1.0427
3.9609 -0.040603 -0.03803 -0.11068 -0.25371 0 -0.26023 -0.040823 -0.084033 0.019671 -0.062117 0.28381 21.997 0.022131 0.11724 0.15275 0.14071 0.031078 0.066678 0.089408 0.175 0.088771 0.20989 0.09662 -0.044409 -0.0014061 0.0045884 0.0077466 0.0043622 0.38854
3.9648 -0.011454 -0.019185 -0.078031 -0.20362 0 -0.18606 0.0069645 -0.068197 0.058979 -0.034603 0.2818 20.394 0.0078908 0.060909 0.054659 0.14721 0.042261 -0.046527 0.069415 0.10724 0.032353 0.10009 0.017966 0.011006 -0.0025246 0.0023167 0.0065586 0.0020437 -0.17113
3.9688 -0.013811 -0.01883 -0.065153 -0.0099174 0 0.0045864 0.04454 -0.011073 0.056163 0.028928 0.13791 18.797 -0.050983 0.00030718 0.029312 0.073491 0.027634 -0.050307 0.0032501 0.0091885 -0.059116 0.043059 -0.032553 0.061342 -0.0030919 0.0016324 0.0056658 0.00095328 -0.60717
3.9727 -0.0308 -0.029201 -0.07583 0.18309 0 0.17291 0.066827 0.061825 0.049861 0.09034 -0.021438 17.206 -0.13014 -0.036579 0.057734 -0.068948 -0.046193 -0.029224 -0.094657 -0.084402 -0.11656 0.030048 -0.067548 -0.025733 -0.0031898 0.0017634 0.0050179 0.00066416 -0.91592
3.9766 -0.036465 -0.03361 -0.094411 0.22689 0 0.19623 0.071871 0.10886 0.073957 0.10413 -0.062214 15.615 -0.070336 -0.0323 0.010847 -0.0024763 -0.15579 -0.2821 -0.051996 -0.056385 -0.024825 -0.089926 -0.099002 -0.26528 -0.0031332 0.0017091 0.0045755 0.00059698 -1.0973
3.9805 -0.016972 -0.019662 -0.10031 0.088282 0 0.06477 0.061048 0.10373 0.12274 0.057406 0.052305 14.011 -0.15546 -0.10326 0.034687 -0.088307 -0.23627 -0.21561 -0.1595 -0.058814 -0.084439 -0.053991 -0.1309 -0.11008 -0.003103 0.0009976 0.0044114 0.00044685 -1.143
3.9844 0.019739 0.010809 -0.080236 -0.12375 0 -0.11199 0.040273 0.055151 0.15465 -0.01422 0.23075 12.387 -0.12285 -0.084909 0.1206 -0.054139 -0.23174 -0.13875 -0.16221 -0.1338 -0.016565 -0.026724 -0.15611 -0.04918 -0.002997 -2.6121e-05 0.0045788 0.00027537 -1.0548
3.9883 0.052663 0.043489 -0.033306 -0.24325 0 -0.19132 0.01941 0.00015327 0.1318 -0.051019 0.32335 10.748 -0.092603 -0.052028 0.17429 -0.023193 -0.14108 -0.13566 -0.11653 -0.15751 0.045449 -0.026383 -0.16025 -0.067327 -0.0026457 -0.00058573 0.0049345 0.00027975 -0.87815
3.9922 0.066073 0.063446 0.027495 -0.17471 0 -0.10568 0.0082941 -0.023163 0.058171 -0.016525 0.23931 9.1113 -0.16869 -0.078387 0.11674 -0.10125 -0.021997 -0.22678 -0.097915 -0.033399 -0.026946 -0.047977 -0.13215 -0.10274 -0.0021369 -0.00019743 0.0051731 0.00051028 -0.71045
3.9961 0.06185 0.067117 0.077314 0.037488 0 0.089135 0.011799 -0.0024285 -0.019496 0.070655 0.020717 7.4945 -0.077292 -0.068565 0.019251 0.0023428 0.050539 -0.12349 -0.1056 0.044867 -0.061293 -0.016872 -0.075218 -0.10561 -0.0018701 0.00087704 0.0050881 0.00079157 -0.66126
4 0.056708 0.064682 0.091015 0.24761 0 0.2586 0.028152 0.041971 -0.049344 0.14866 -0.18549 5.9018 -0.085804 -0.033292 0.060262 -0.037229 0.038886 -0.1671 -0.079342 -0.0039187 0.079656 -0.01862 -0.010263 -0.059657 -0.0022306 0.0018325 0.0047922 0.0008806 -0.78622
4.0039 0.068167 0.071392 0.064095 0.32014 0 0.28918 0.05171 0.073985 -0.016345 0.1605 -0.23736 4.3231 -0.087596 -0.054303 0.091173 -0.061352 -0.032361 -0.1614 -0.079458 -0.0094026 0.073929 -0.0059856 0.035073 -0.026766 -0.003183 0.0020082 0.0046342 0.0006913 -1.0497
4.0078 0.10128 0.095418 0.026639 0.22765 0 0.16922 0.077066 0.070279 0.048495 0.10031 -0.10602 2.7446 -0.087949 -0.099259 0.069678 -0.054079 -0.099629 -0.10232 -0.084507 0.021296 -0.037516 0.020148 0.044042 -0.0091448 -0.0041958 0.0014628 0.0048538 0.00038782 -1.354
4.0117 0.14575 0.13192 0.029478 0.064468 0 -0.0042217 0.10059 0.039324 0.097429 0.019338 0.1011 1.1647 -0.16539 -0.04907 0.0050008 -0.084362 -0.1121 -0.10782 -0.012046 -0.035758 0.037353 0.027532 0.020843 0.028457 -0.0046175 0.00090429 0.0053073 0.00026903 -1.6168
4.0156 0.18404 0.16728 0.1031 -0.028317 0 -0.094282 0.11936 0.016719 0.10544 -0.013794 0.22185 -0.39841 -0.16115 -0.10879 0.008482 -0.088576 -0.071032 -0.13092 -0.096837 -0.12144 0.14919 -0.063237 -0.017438 0.020307 -0.0042006 0.00098772 0.0055538 0.00051021 -1.8373
4.0195 0.2033 0.18941 0.22147 0.03197 0 -0.020242 0.13097 0.038618 0.086036 0.033458 0.16545 -1.9174 -0.14738 -0.12135 -0.026023 -0.10774 -0.027499 -0.073946 -0.12368 -0.1645 0.066071 -0.084924 -0.061504 -0.036911 -0.0033207 0.0015657 0.0052341 0.00090955 -2.0971
4.0234 0.20298 0.19589 0.31003 0.2099 0 0.18422 0.1365 0.11161 0.074587 0.13395 -0.012309 -3.3772 -0.13904 -0.13287 -0.020057 -0.15723 -0.042769 -0.085257 -0.17544 -0.20453 -0.0044064 -0.11975 -0.12397 -0.076255 -0.0027028 0.0015828 0.0043736 0.00080503 -2.5009
4.0273 0.19409 0.19467 0.3027 0.37848 0 0.39041 0.14368 0.20257 0.099113 0.22543 -0.14499 -4.7881 -0.13985 -0.18145 0.043863 -0.23012 -0.14288 -0.24459 -0.29615 -0.27475 0.039201 -0.21658 -0.23108 -0.082954 -0.002891 -0.00020097 0.003307 -0.00071438 -3.105
4.0313 0.19178 0.19757 0.20386 0.41243 0 0.4617 0.16475 0.25994 0.16402 0.26162 -0.080254 -6.1787 -0.11873 -0.2667 -0.075098 -0.23382 -0.30051 -0.37926 -0.35987 -0.3863 -0.13846 -0.28411 -0.39593 -0.25517 -0.0038951 -0.0041861 0.0023136 -0.0043114 -3.8862
4.0352 0.20591 0.21196 0.096504 0.28301 0 0.35186 0.20749 0.25389 0.25403 0.24695 0.19799 -7.5717 -0.21209 -0.24909 -0.13013 -0.27236 -0.4546 -0.26654 -0.35387 -0.59307 -0.31325 -0.35343 -0.59664 -0.42964 -0.0052602 -0.0094542 0.0013543 -0.0098419 -4.7591
4.0391 0.23475 0.23594 0.079796 0.086304 0 0.14516 0.26583 0.20471 0.34637 0.22752 0.54452 -8.9635 -0.24558 -0.33722 -0.12839 -0.29776 -0.55083 -0.26873 -0.47424 -0.76458 -0.35514 -0.48337 -0.78174 -0.4871 -0.0064391 -0.014282 0.000198 -0.016131 -5.6119
4.043 0.26555 0.25971 0.18469 -0.019967 0 0.0028249 0.31923 0.17277 0.41819 0.2482 0.7506 -10.325 -0.23634 -0.43597 -0.12637 -0.3283 -0.5742 -0.39303 -0.60479 -0.88307 -0.33736 -0.60739 -0.90279 -0.48302 -0.007134 -0.017289 -0.0011911 -0.021391 -6.3311
4.0469 0.28211 0.27191 0.3423 0.067797 0 0.04591 0.3442 0.21193 0.44982 0.31328 0.69712 -11.624 -0.27226 -0.32886 -0.20864 -0.40717 -0.55325 -0.51822 -0.50184 -0.96864 -0.42135 -0.60362 -0.94851 -0.54767 -0.0073715 -0.018313 -0.0024383 -0.024184 -6.8139
4.0508 0.27554 0.26709 0.43742 0.31266 0 0.25769 0.33016 0.32068 0.43188 0.38302 0.44833 -12.853 -0.29969 -0.34386 -0.27513 -0.39809 -0.53618 -0.39569 -0.6493 -1.0388 -0.58756 -0.61432 -0.95103 -0.6489 -0.0073474 -0.018318 -0.0029991 -0.024337 -6.9889
4.0547 0.25118 0.24967 0.40379 0.54972 0 0.48492 0.28736 0.43342 0.37623 0.40693 0.20954 -14.032 -0.29087 -0.42776 -0.29649 -0.44948 -0.55615 -0.4368 -0.73822 -1.0846 -0.57883 -0.68701 -0.95695 -0.6856 -0.0072417 -0.018448 -0.0026711 -0.023107 -6.8502
4.0586 0.22597 0.23168 0.27829 0.59964 0 0.54815 0.24052 0.46579 0.31716 0.36501 0.17331 -15.194 -0.30733 -0.44997 -0.28712 -0.49979 -0.6083 -0.49145 -0.71325 -1.0623 -0.51378 -0.73198 -0.98682 -0.67244 -0.0071566 -0.019021 -0.0018729 -0.022314 -6.4788
4.0625 0.21701 0.22513 0.16727 0.40617 0 0.38374 0.21335 0.38266 0.292 0.28367 0.36754 -16.356 -0.34979 -0.36126 -0.26612 -0.48966 -0.65303 -0.48159 -0.60674 -0.99005 -0.48201 -0.70141 -1.0167 -0.62907 -0.0071558 -0.019311 -0.001364 -0.022976 -6.0185
4.0664 0.22897 0.23372 0.15637 0.091809 0 0.10501 0.2157 0.23318 0.31095 0.2154 0.62505 -17.505 -0.2836 -0.2573 -0.27219 -0.32444 -0.64357 -0.44306 -0.65857 -1.0294 -0.56001 -0.60755 -0.99752 -0.59343 -0.0072901 -0.018252 -0.0016097 -0.024465 -5.6041
4.0703 0.25014 0.24984 0.24347 -0.12134 0 -0.075423 0.24107 0.11924 0.3432 0.20001 0.70587 -18.612 -0.19519 -0.3097 -0.26484 -0.29349 -0.56035 -0.30098 -0.61075 -0.9172 -0.50801 -0.53073 -0.8965 -0.5692 -0.0075516 -0.015421 -0.0023668 -0.024904 -5.2867
4.0742 0.26108 0.25968 0.34946 -0.075499 0 -0.010042 0.27264 0.11759 0.33843 0.23693 0.48501 -19.657 -0.20185 -0.35665 -0.2125 -0.32566 -0.42876 -0.28573 -0.51797 -0.81084 -0.43955 -0.46257 -0.72636 -0.5305 -0.0078224 -0.011482 -0.0028919 -0.022616 -5.0134
4.0781 0.24976 0.2534 0.38996 0.19744 0 0.26088 0.29118 0.21741 0.27024 0.28704 0.061602 -20.641 -0.23555 -0.33913 -0.13944 -0.33732 -0.30595 -0.32595 -0.4251 -0.70219 -0.35116 -0.40173 -0.54082 -0.46585 -0.0079153 -0.0077571 -0.0026063 -0.017532 -4.6796
4.082 0.22115 0.23273 0.3409 0.49184 0 0.53155 0.28094 0.32618 0.16333 0.30055 -0.30082 -21.582 -0.19591 -0.2236 -0.085813 -0.24688 -0.24316 -0.29422 -0.37844 -0.55947 -0.22735 -0.34588 -0.40104 -0.36861 -0.0077094 -0.0053427 -0.0016149 -0.01146 -4.2157
4.0859 0.19347 0.20991 0.24531 0.58116 0 0.58749 0.23505 0.34228 0.076405 0.2508 -0.36478 -22.503 -0.17874 -0.12561 -0.12334 -0.18162 -0.24975 -0.26154 -0.40082 -0.49636 -0.21561 -0.26161 -0.33943 -0.26298 -0.0072708 -0.0044914 -0.0006053 -0.0069349 -3.6455
4.0898 0.18364 0.19824 0.16711 0.39257 0 0.37501 0.16182 0.23658 0.052944 0.15293 -0.098562 -23.411 -0.15154 -0.14942 -0.13412 -0.21771 -0.28685 -0.20533 -0.36807 -0.44711 -0.24262 -0.24188 -0.34533 -0.23184 -0.0068336 -0.0046553 -0.000221 -0.0054952 -3.0781
4.0938 0.1938 0.20153 0.14081 0.065268 0 0.046478 0.087574 0.076542 0.084262 0.056756 0.29362 -24.299 -0.12183 -0.16387 -0.13953 -0.21174 -0.29816 -0.13867 -0.32066 -0.42546 -0.26492 -0.23832 -0.37827 -0.20011 -0.0066354 -0.00501 -0.00048878 -0.0066872 -2.6485
4.0977 0.20973 0.21101 0.1579 -0.15656 0 -0.15716 0.048475 -0.026687 0.12038 0.017832 0.51833 -25.157 -0.10233 -0.12427 -0.11864 -0.13554 -0.2559 -0.091796 -0.28395 -0.42254 -0.25757 -0.23135 -0.39614 -0.15862 -0.0067349 -0.0049781 -0.00081777 -0.0085213 -2.4532
4.1016 0.21259 0.21246 0.18853 -0.1132 0 -0.093778 0.070288 -0.0047792 0.11939 0.062503 0.40921 -25.981 -0.11978 -0.064511 0.01411 -0.084246 -0.1855 -0.13419 -0.27982 -0.39695 -0.20316 -0.22514 -0.37993 -0.1734 -0.0069658 -0.0044412 -0.00055575 -0.0089938 -2.5156
4.1055 0.19422 0.19791 0.2074 0.14817 0 0.17204 0.14787 0.11747 0.088197 0.16759 0.050935 -26.773 -0.15013 -0.03961 -0.015458 -0.11298 -0.147 -0.20453 -0.37278 -0.41299 -0.16684 -0.23104 -0.34283 -0.21992 -0.0070699 -0.0036764 0.00041768 -0.0074986 -2.7871
4.1094 0.1638 0.1724 0.20224 0.41426 0 0.42468 0.24176 0.24603 0.074572 0.26985 -0.28282 -27.535 -0.18538 -0.11436 -0.052298 -0.17806 -0.18616 -0.29182 -0.38927 -0.45914 -0.2205 -0.25906 -0.32109 -0.26273 -0.006899 -0.0032018 0.001592 -0.0051071 -3.1689
4.1133 0.14051 0.15014 0.17011 0.47532 0 0.46878 0.29938 0.29265 0.11734 0.30382 -0.3313 -28.267 -0.22005 -0.19618 -0.074356 -0.23134 -0.29428 -0.3549 -0.36923 -0.51415 -0.28322 -0.2877 -0.35135 -0.3133 -0.0065168 -0.0035856 0.0022819 -0.0036083 -3.5415
4.1172 0.13826 0.14312 0.11814 0.28774 0 0.27835 0.28869 0.23931 0.20309 0.2465 -0.038472 -28.969 -0.24551 -0.19896 -0.075308 -0.23293 -0.41071 -0.34989 -0.36258 -0.56022 -0.2782 -0.30295 -0.44524 -0.37649 -0.0061164 -0.0051501 0.0022028 -0.0041244 -3.8009
4.1211 0.15459 0.15131 0.06917 0.002737 0 0.0089121 0.21965 0.14362 0.27278 0.13716 0.40665 -29.646 -0.22304 -0.20395 -0.067745 -0.2033 -0.46761 -0.21476 -0.32498 -0.61749 -0.27568 -0.37688 -0.5758 -0.36957 -0.0058301 -0.0076255 0.0016551 -0.0063518 -3.8946
4.125 0.1724 0.16255 0.056038 -0.15719 0 -0.13029 0.13673 0.086912 0.27396 0.053424 0.70861 -30.308 -0.2093 -0.17097 -0.081908 -0.12995 -0.44127 -0.21412 -0.43346 -0.64119 -0.27676 -0.48468 -0.68753 -0.40676 -0.005604 -0.01005 0.0011956 -0.0089098 -3.8406
4.1289 0.17337 0.16233 0.096761 -0.073089 0 -0.0389 0.088048 0.11042 0.20976 0.056186 0.67871 -30.961 -0.20921 -0.11931 -0.09296 -0.11051 -0.36843 -0.26022 -0.52606 -0.65409 -0.30195 -0.51981 -0.72874 -0.44272 -0.005259 -0.011203 0.0011348 -0.010423 -3.7117
4.1328 0.15272 0.14587 0.16996 0.18112 0 0.20262 0.094833 0.18849 0.1381 0.14272 0.36556 -31.604 -0.21991 -0.076393 -0.10374 -0.15692 -0.31467 -0.30982 -0.55089 -0.66698 -0.33557 -0.47867 -0.68643 -0.46232 -0.0046949 -0.010432 0.0013157 -0.010468 -3.587
4.1367 0.12404 0.12303 0.22166 0.40049 0 0.40076 0.14281 0.25405 0.12105 0.24635 0.0096135 -32.223 -0.23176 -0.086602 -0.13664 -0.22749 -0.32115 -0.33037 -0.50875 -0.68742 -0.3309 -0.42679 -0.59641 -0.46437 -0.0040532 -0.0082582 0.0013339 -0.0097087 -3.5023
4.1406 0.11014 0.11174 0.20868 0.41022 0 0.3986 0.19798 0.2518 0.17062 0.2868 -0.14067 -32.809 -0.26378 -0.18818 -0.17423 -0.1808 -0.37293 -0.37692 -0.42056 -0.61238 -0.40613 -0.37804 -0.51678 -0.40521 -0.0036669 -0.0061143 0.00095204 -0.00921 -3.4342
4.1445 0.1262 0.12468 0.14268 0.20083 0 0.19296 0.23053 0.17825 0.23952 0.23351 -0.012164 -33.36 -0.23974 -0.23182 -0.11005 -0.16039 -0.41315 -0.32466 -0.31549 -0.58298 -0.39944 -0.29375 -0.48247 -0.38707 -0.0038015 -0.0052748 0.00032713 -0.0095221 -3.3297
4.1484 0.16747 0.15893 0.088151 -0.063855 0 -0.064623 0.22849 0.082463 0.26295 0.13048 0.24665 -33.885 -0.17945 -0.20704 -0.028442 -0.14515 -0.38989 -0.2029 -0.23877 -0.54414 -0.33763 -0.2281 -0.47833 -0.35963 -0.0043909 -0.0057974 -0.00012599 -0.010262 -3.1558
4.1523 0.21132 0.19669 0.10692 -0.1704 0 -0.1794 0.19641 0.030605 0.21246 0.06042 0.38933 -34.394 -0.10864 -0.13086 0.0095127 -0.11116 -0.29772 -0.070671 -0.22346 -0.46676 -0.2557 -0.22773 -0.45616 -0.29061 -0.0050153 -0.0064557 -7.7579e-05 -0.010486 -2.9318
4.1563 0.23287 0.21733 0.19682 -0.017956 0 -0.054891 0.14761 0.06023 0.11583 0.076464 0.26962 -34.889 -0.068785 -0.10898 0.041613 -0.035942 -0.18278 -0.1082 -0.27527 -0.44587 -0.19994 -0.32551 -0.38369 -0.22842 -0.0051918 -0.0058414 0.00046906 -0.0095314 -2.7256
4.1602 0.2235 0.2124 0.28597 0.30103 0 0.23585 0.099985 0.15414 0.031429 0.15845 -0.038794 -35.361 -0.10794 -0.038087 -0.025544 -0.082443 -0.11014 -0.12299 -0.32977 -0.3749 -0.18803 -0.30857 -0.28273 -0.17938 -0.0047692 -0.0037339 0.0012006 -0.007624 -2.6241
4.1641 0.19799 0.19253 0.29553 0.56266 0 0.49887 0.074869 0.25071 0.0045747 0.23152 -0.29564 -35.799 -0.15568 0.018699 -0.04451 -0.12304 -0.11966 -0.11683 -0.38249 -0.31755 -0.20504 -0.30179 -0.21939 -0.14832 -0.0040942 -0.001477 0.0017242 -0.0057519 -2.7003
4.168 0.18422 0.1804 0.21606 0.5736 0 0.55486 0.091692 0.28535 0.042844 0.23184 -0.28286 -36.198 -0.20022 0.033041 -0.033921 -0.1456 -0.20211 -0.12194 -0.42328 -0.31819 -0.23478 -0.32834 -0.25074 -0.15263 -0.0037667 -0.00091467 0.0018089 -0.0048732 -2.9902
4.1719 0.20201 0.19416 0.12362 0.31721 0 0.36824 0.15567 0.23732 0.1226 0.16351 0.01672 -36.561 -0.24786 -0.014541 -0.076736 -0.17665 -0.3093 -0.18781 -0.43832 -0.42012 -0.25582 -0.37824 -0.37348 -0.21557 -0.00415 -0.0027636 0.0014921 -0.0051092 -3.479
4.1758 0.2473 0.23328 0.11476 -0.025069 0 0.077802 0.24758 0.14954 0.21086 0.09711 0.39442 -36.894 -0.26777 -0.062283 -0.080438 -0.11313 -0.38809 -0.29068 -0.41397 -0.49532 -0.21289 -0.38232 -0.52204 -0.28422 -0.005034 -0.0059027 0.0010297 -0.0056296 -4.0979
4.1797 0.29417 0.27785 0.21711 -0.19858 0 -0.097824 0.32851 0.10273 0.28117 0.11037 0.57215 -37.196 -0.29697 -0.14135 -0.15697 -0.099592 -0.41443 -0.28835 -0.41029 -0.595 -0.27135 -0.38088 -0.62177 -0.39848 -0.0057598 -0.0083191 0.00074992 -0.005407 -4.7422
4.1836 0.31423 0.30282 0.35902 -0.061151 0 -0.017893 0.36189 0.15668 0.31806 0.22091 0.42421 -37.458 -0.32836 -0.223 -0.21616 -0.13503 -0.40635 -0.31587 -0.4225 -0.68661 -0.35174 -0.41476 -0.65282 -0.50022 -0.005734 -0.0089514 0.00087456 -0.0042781 -5.3162
4.1875 0.29839 0.29679 0.42898 0.30632 0 0.27225 0.33841 0.29955 0.31921 0.36811 0.089184 -37.666 -0.35767 -0.2874 -0.21436 -0.20345 -0.40942 -0.42758 -0.45173 -0.7503 -0.42263 -0.49945 -0.66792 -0.57207 -0.0049204 -0.0087777 0.0013653 -0.0034038 -5.7862
4.1914 0.26382 0.27084 0.37244 0.65139 0 0.56706 0.2837 0.44726 0.3001 0.45962 -0.12506 -37.818 -0.38502 -0.32302 -0.18749 -0.24922 -0.46407 -0.52545 -0.51632 -0.78213 -0.5495 -0.60514 -0.74615 -0.68078 -0.0038941 -0.01008 0.0018755 -0.0046194 -6.1996
4.1953 0.24025 0.25009 0.23869 0.73253 0 0.64984 0.24105 0.50115 0.29262 0.44396 0.020289 -37.924 -0.37256 -0.40216 -0.21459 -0.30303 -0.57509 -0.59884 -0.57786 -0.86358 -0.62407 -0.72173 -0.92044 -0.78197 -0.0034039 -0.014404 0.001888 -0.009045 -6.6405
4.1992 0.24647 0.25406 0.13716 0.49938 0 0.45824 0.24183 0.42476 0.32717 0.34992 0.49549 -38.002 -0.35988 -0.43246 -0.26546 -0.33753 -0.70331 -0.59052 -0.65483 -0.98055 -0.73152 -0.79889 -1.1408 -0.87657 -0.0038016 -0.020932 0.0010247 -0.015988 -7.1426
4.2031 0.27597 0.28123 0.14472 0.13289 0 0.13843 0.2861 0.27855 0.40552 0.26193 1.0028 -38.066 -0.3515 -0.43518 -0.30099 -0.33268 -0.7874 -0.54641 -0.71456 -1.0936 -0.82345 -0.83416 -1.305 -0.95786 -0.0048024 -0.026709 -0.00063804 -0.02305 -7.6236
4.207 0.30307 0.31022 0.24669 -0.090125 0 -0.061023 0.34654 0.17905 0.48891 0.25311 1.1871 -38.116 -0.34364 -0.45334 -0.28369 -0.27589 -0.78418 -0.53326 -0.71505 -1.1551 -0.82773 -0.83663 -1.3323 -1.0138 -0.0057483 -0.028622 -0.0024968 -0.027478 -7.9046
4.2109 0.30404 0.31675 0.35816 -0.0078033 0 0.019712 0.38922 0.20845 0.51978 0.32947 0.90251 -38.137 -0.30024 -0.4441 -0.30572 -0.2676 -0.70014 -0.4911 -0.67625 -1.1375 -0.80249 -0.81351 -1.2201 -0.95733 -0.0061193 -0.025598 -0.0037177 -0.027843 -7.8118
4.2148 0.27564 0.29276 0.39828 0.30269 0 0.32276 0.39355 0.34538 0.46614 0.42745 0.32947 -38.109 -0.31396 -0.4556 -0.35421 -0.30593 -0.58932 -0.48312 -0.63908 -1.0382 -0.80518 -0.78676 -1.0409 -0.87356 -0.005862 -0.019325 -0.0037562 -0.024864 -7.2927
4.2188 0.23644 0.25241 0.34885 0.58572 0 0.61093 0.35849 0.47576 0.35141 0.46332 -0.15008 -38.019 -0.34488 -0.44319 -0.37015 -0.32253 -0.51517 -0.49618 -0.59916 -0.90758 -0.75474 -0.72334 -0.88572 -0.77893 -0.005307 -0.013031 -0.0027401 -0.020796 -6.459
4.2227 0.21091 0.22035 0.25332 0.60683 0 0.649 0.2967 0.48011 0.24 0.39481 -0.2303 -37.867 -0.36467 -0.39285 -0.3477 -0.30246 -0.50266 -0.49337 -0.55223 -0.78582 -0.64248 -0.62994 -0.80162 -0.68731 -0.004824 -0.0093385 -0.0014083 -0.017864 -5.5244
4.2266 0.21033 0.2124 0.17095 0.33597 0 0.38845 0.22633 0.32973 0.18674 0.25013 0.096528 -37.664 -0.34266 -0.32041 -0.34459 -0.28931 -0.51839 -0.38514 -0.49156 -0.72383 -0.54558 -0.56733 -0.76861 -0.61764 -0.0045552 -0.0087868 -0.00060844 -0.016849 -4.6855
4.2305 0.22583 0.22429 0.13475 -0.028509 0 0.0096505 0.16683 0.11373 0.19296 0.10663 0.53914 -37.426 -0.28134 -0.20147 -0.30077 -0.17644 -0.49749 -0.26534 -0.45621 -0.65798 -0.42741 -0.4963 -0.72652 -0.50643 -0.0044291 -0.0099012 -0.00070301 -0.016782 -4.0336
4.2344 0.23804 0.23702 0.14408 -0.21316 0 -0.21374 0.13569 -0.026958 0.20861 0.037951 0.72609 -37.162 -0.23336 -0.07391 -0.21962 -0.10723 -0.39858 -0.20672 -0.40051 -0.57394 -0.36002 -0.40573 -0.62474 -0.39673 -0.0043562 -0.010489 -0.0013234 -0.015838 -3.5492
4.2383 0.23357 0.23363 0.18232 -0.079476 0 -0.12337 0.14157 -0.0072759 0.1795 0.06716 0.47911 -36.876 -0.21414 0.02392 -0.15273 -0.087773 -0.24287 -0.15699 -0.34753 -0.44845 -0.31707 -0.33768 -0.458 -0.29079 -0.0043597 -0.0091028 -0.0016617 -0.012749 -3.1644
4.2422 0.21476 0.21303 0.23134 0.27154 0 0.20444 0.17606 0.13787 0.097539 0.15572 -0.060208 -36.565 -0.22704 0.056393 -0.14629 -0.10773 -0.10355 -0.076993 -0.3269 -0.27639 -0.27205 -0.32532 -0.26852 -0.19086 -0.0045169 -0.0057737 -0.0010876 -0.0077381 -2.8334
4.2461 0.19571 0.18996 0.27149 0.57794 0 0.5195 0.21334 0.28319 0.0090025 0.2323 -0.53815 -36.227 -0.21616 -0.0067081 -0.16894 -0.15569 -0.051681 -0.1529 -0.37042 -0.19898 -0.2923 -0.29199 -0.12035 -0.13676 -0.0048152 -0.0017879 0.00036987 -0.0024091 -2.5613
4.25 0.18957 0.18186 0.28114 0.61416 0 0.58895 0.2237 0.31134 -0.02575 0.24068 -0.64491 -35.859 -0.1888 -0.060439 -0.14808 -0.1297 -0.10177 -0.066829 -0.35827 -0.17267 -0.25081 -0.26671 -0.065213 -0.087868 -0.0051201 0.0011386 0.002027 0.0012737 -2.3864
4.2539 0.19806 0.19377 0.24969 0.35593 0 0.36981 0.19414 0.20175 0.015783 0.17563 -0.32978 -35.46 -0.1697 -0.070673 -0.16953 -0.083887 -0.20194 -0.020994 -0.30382 -0.2357 -0.22223 -0.25892 -0.11736 -0.10514 -0.0053017 0.0017821 0.0030265 0.0022107 -2.3474
4.2578 0.21082 0.21366 0.19416 -0.0080741 0 0.033501 0.13961 0.042303 0.10078 0.084726 0.176 -35.027 -0.1549 -0.069889 -0.18998 -0.044226 -0.27725 -0.066267 -0.24269 -0.3672 -0.23644 -0.27068 -0.24777 -0.18443 -0.0053743 1.7291e-05 0.0029345 0.00079545 -2.4637
4.2617 0.21382 0.22133 0.1548 -0.21989 0 -0.17014 0.094233 -0.041314 0.17167 0.035143 0.53532 -34.556 -0.11875 -0.15145 -0.057486 -0.028685 -0.29015 -0.1689 -0.24196 -0.49405 -0.30451 -0.2993 -0.39972 -0.27283 -0.0054763 -0.0031425 0.0020205 -0.0014534 -2.7333
4.2656 0.19952 0.2039 0.16241 -0.14033 0 -0.10081 0.087447 0.019121 0.19532 0.067402 0.54614 -34.047 -0.17391 -0.1605 -0.052643 -0.074625 -0.26788 -0.17971 -0.25079 -0.58499 -0.37628 -0.30652 -0.51982 -0.36093 -0.0056997 -0.006134 0.0010306 -0.0030083 -3.1366
4.2695 0.17175 0.16602 0.20464 0.15561 0 0.17378 0.12384 0.18653 0.18731 0.16681 0.27367 -33.508 -0.2426 -0.19621 -0.088403 -0.12633 -0.27483 -0.25287 -0.30049 -0.66996 -0.43496 -0.32876 -0.58821 -0.43357 -0.0059574 -0.0078045 0.00063666 -0.0034258 -3.6346
4.2734 0.14275 0.12735 0.22903 0.43999 0 0.43691 0.18184 0.34972 0.19228 0.2729 -0.014254 -32.95 -0.304 -0.25792 -0.16043 -0.18696 -0.35392 -0.33601 -0.39418 -0.74473 -0.46186 -0.39196 -0.62753 -0.47193 -0.0060559 -0.0081534 0.00096858 -0.003614 -4.1642
4.2773 0.12515 0.10909 0.18928 0.49991 0 0.48825 0.23045 0.40506 0.24022 0.32131 -0.054289 -32.385 -0.34399 -0.32189 -0.25385 -0.25282 -0.48622 -0.38985 -0.51781 -0.81114 -0.4513 -0.49805 -0.68002 -0.47797 -0.0059133 -0.0082551 0.0015685 -0.005018 -4.636
4.2813 0.12392 0.11906 0.094809 0.29009 0 0.29022 0.24896 0.32663 0.31728 0.28867 0.21603 -31.814 -0.35737 -0.27145 -0.29178 -0.2785 -0.60158 -0.45192 -0.58885 -0.90308 -0.44446 -0.55495 -0.76634 -0.54001 -0.0056895 -0.0092931 0.00179 -0.0082845 -4.9402
4.2852 0.13324 0.14563 0.012909 -0.037227 0 -0.0098119 0.23484 0.17707 0.37406 0.20756 0.61334 -31.233 -0.30883 -0.23947 -0.27229 -0.21461 -0.63058 -0.3837 -0.61158 -0.8835 -0.40902 -0.57607 -0.85805 -0.53723 -0.0056596 -0.011393 0.0013342 -0.012452 -4.9642
4.2891 0.13995 0.16486 0.013117 -0.24426 0 -0.19296 0.19801 0.057455 0.36267 0.13969 0.84442 -30.631 -0.2497 -0.2192 -0.22723 -0.1455 -0.55523 -0.28974 -0.55127 -0.82987 -0.3535 -0.56512 -0.89056 -0.50131 -0.0059294 -0.013261 0.00050737 -0.015404 -4.6276
4.293 0.13217 0.1566 0.10108 -0.18132 0 -0.13156 0.15123 0.035995 0.27275 0.12743 0.7221 -30.003 -0.19973 -0.2158 -0.15673 -0.11857 -0.41959 -0.20953 -0.44056 -0.77019 -0.31059 -0.51199 -0.81121 -0.44377 -0.0062812 -0.013074 -1.105e-05 -0.01535 -3.93
4.2969 0.10786 0.11861 0.20487 0.10188 0 0.11756 0.1061 0.10552 0.14051 0.16107 0.30334 -29.349 -0.17123 -0.23879 -0.051271 -0.1759 -0.2946 -0.16745 -0.34806 -0.72092 -0.32855 -0.40183 -0.62527 -0.37292 -0.0063366 -0.0099941 0.00027745 -0.012201 -2.9848
4.3008 0.077185 0.068896 0.23192 0.38903 0 0.35592 0.073736 0.19546 0.026053 0.18795 -0.15174 -28.676 -0.19386 -0.21661 -0.047397 -0.17365 -0.22667 -0.28078 -0.30901 -0.54699 -0.26352 -0.28656 -0.39927 -0.31594 -0.0059139 -0.0050362 0.0012537 -0.0076973 -1.9996
4.3047 0.056097 0.033831 0.14874 0.4543 0 0.3911 0.062947 0.22536 -0.024631 0.15638 -0.36962 -27.993 -0.18906 -0.13031 -0.029233 -0.16404 -0.20891 -0.27322 -0.29466 -0.4109 -0.19809 -0.18255 -0.21495 -0.22215 -0.0052412 -0.00042303 0.0022397 -0.0040993 -1.1862
4.3086 0.05464 0.029809 0.011915 0.2319 0 0.18148 0.072693 0.16091 -0.008639 0.05969 -0.26164 -27.302 -0.14157 -0.015271 -0.00077268 -0.084905 -0.19343 -0.19158 -0.26938 -0.27865 -0.10569 -0.088679 -0.10987 -0.10291 -0.0047939 0.002124 0.0025487 -0.0024773 -0.64099
4.3125 0.068562 0.051576 -0.078587 -0.12848 0 -0.12887 0.086003 0.034455 0.031899 -0.05533 0.017344 -26.603 -0.05743 0.096893 0.033569 0.053844 -0.13196 -0.072824 -0.19 -0.13845 0.004813 0.0013559 -0.054605 0.0232 -0.0048777 0.0027438 0.0021022 -0.0020241 -0.2829
4.3164 0.081478 0.076183 -0.062831 -0.36784 0 -0.31414 0.07575 -0.081698 0.037388 -0.12283 0.19442 -25.895 0.0064163 0.16751 0.066986 0.066026 -0.0137 0.057634 0.035845 -0.026938 0.034225 0.10936 0.013591 0.11108 -0.0053305 0.0032287 0.0015806 -0.00096131 0.084799
4.3203 0.076995 0.080197 0.031926 -0.31201 0 -0.236 0.023058 -0.12805 -0.027591 -0.10866 0.093125 -25.18 0.007314 0.15579 0.073266 0.1017 0.12552 0.12818 0.065719 0.019984 0.084324 0.1907 0.12971 0.14516 -0.0056295 0.0053588 0.0019165 0.0017616 0.6123
4.3242 0.051806 0.057353 0.11919 -0.007572 0 0.047922 -0.064671 -0.09829 -0.14532 -0.037442 -0.22772 -24.458 0.016231 0.18448 0.050317 0.091735 0.22687 0.17542 0.054973 0.084204 0.082618 0.21961 0.26544 0.21187 -0.0053244 0.0091849 0.0034898 0.0054754 1.2578
4.3281 0.019019 0.022938 0.12801 0.30881 0 0.32164 -0.15267 -0.038648 -0.25119 0.02563 -0.51922 -23.73 0.038546 0.24483 0.04306 0.078318 0.24718 0.16124 0.029693 0.13502 0.09074 0.22441 0.35001 0.24633 -0.0044186 0.01277 0.0056928 0.0083699 1.7822
4.332 -0.0015881 0.0013283 0.058203 0.39055 0 0.37192 -0.19869 -0.0082572 -0.27573 0.024938 -0.53852 -22.994 0.065379 0.29869 0.10351 0.12546 0.18636 0.044421 -0.0039631 0.12126 0.19134 0.24389 0.32904 0.16004 -0.0033688 0.013681 0.0072895 0.0090929 1.9063
4.3359 0.001045 0.0065417 -0.027606 0.17373 0 0.15331 -0.18006 -0.031723 -0.19528 -0.041672 -0.24382 -22.25 0.073505 0.31698 0.14032 0.16968 0.085931 0.053862 0.011965 0.1031 0.19403 0.20429 0.21045 0.13555 -0.002712 0.011016 0.0073536 0.0079093 1.5158
4.3398 0.02069 0.031419 -0.061313 -0.17039 0 -0.1714 -0.10698 -0.081009 -0.052771 -0.11913 0.16544 -21.496 0.055803 0.23542 0.14637 0.099979 2.8102e-05 0.037687 0.036309 0.050244 0.17359 0.11227 0.059246 0.095162 -0.0026539 0.0062677 0.0060408 0.00639 0.75369
4.3438 0.03912 0.054014 -0.023124 -0.36853 0 -0.35173 -0.012938 -0.10068 0.071117 -0.13551 0.39791 -20.736 -0.0043558 0.095216 0.12145 0.0053083 -0.041238 0.028895 0.0046198 -0.053092 0.093654 0.039365 -0.052875 0.055369 -0.0029617 0.0022734 0.0045267 0.0059582 -0.076087
4.3477 0.040874 0.055621 0.05021 -0.26163 0 -0.2425 0.0683 -0.055937 0.11727 -0.05734 0.29535 -19.974 -0.077502 -0.040939 0.067771 -0.070192 -0.050658 0.028753 -0.086393 -0.17138 -0.016225 0.0054273 -0.099807 0.012718 -0.0032189 0.0010964 0.0041015 0.006646 -0.71341
4.3516 0.025359 0.035439 0.10131 0.067591 0 0.080132 0.1198 0.035799 0.09133 0.081041 -0.041626 -19.216 -0.055391 -0.044003 -0.0088861 -0.11528 -0.070808 -0.0028411 -0.16216 -0.17982 -0.021726 -0.025693 -0.11366 -0.065005 -0.0031856 0.0025136 0.005132 0.0071655 -1.0901
4.3555 0.0065801 0.01009 0.096683 0.35927 0 0.37318 0.14151 0.1163 0.054496 0.19741 -0.32682 -18.467 -0.081849 -0.12386 -0.091424 -0.083705 -0.13751 -0.022767 -0.18026 -0.26415 -0.090745 -0.035758 -0.1515 -0.091614 -0.0029537 0.004282 0.0067596 0.0061579 -1.3123
4.3594 0.0011815 -0.00084739 0.045727 0.38275 0 0.41297 0.13882 0.13245 0.068372 0.21841 -0.30659 -17.723 -0.1395 -0.11357 -0.13946 -0.089363 -0.24695 -0.1629 -0.2016 -0.39263 -0.15166 -0.09433 -0.24663 -0.13997 -0.0027993 0.003912 0.0076076 0.0034244 -1.5147
4.3633 0.014856 0.0092812 -0.013012 0.11987 0 0.16898 0.1143 0.079593 0.14056 0.13309 0.044046 -16.978 -0.17951 -0.096778 -0.13865 -0.14142 -0.35283 -0.29884 -0.20744 -0.5111 -0.15535 -0.17849 -0.38266 -0.20737 -0.0029082 0.00054548 0.0069235 5.187e-05 -1.7282
4.3672 0.037986 0.029918 -0.040848 -0.22113 0 -0.17129 0.070827 0.0065977 0.218 0.0035118 0.49792 -16.218 -0.16067 -0.16401 -0.083703 -0.23083 -0.39821 -0.29962 -0.1853 -0.57017 -0.078914 -0.25334 -0.50607 -0.27788 -0.0032301 -0.0044461 0.005195 -0.0025647 -1.8726
4.3711 0.053485 0.043256 -0.021835 -0.37119 0 -0.34713 0.020274 -0.022425 0.23416 -0.077562 0.74266 -15.436 -0.13172 -0.22866 -0.0019865 -0.30412 -0.35878 -0.21285 -0.24882 -0.57981 -0.089844 -0.2742 -0.56249 -0.295 -0.0035636 -0.0084734 0.0037194 -0.0038074 -1.859
4.375 0.050138 0.039263 0.030967 -0.21242 0 -0.22616 -0.015181 0.020459 0.16837 -0.053165 0.6108 -14.632 -0.096505 -0.21767 0.013088 -0.24701 -0.26323 -0.15156 -0.34597 -0.54971 -0.12038 -0.29025 -0.52861 -0.28132 -0.0037571 -0.0094966 0.0035015 -0.0040583 -1.688
4.3789 0.031001 0.02322 0.084955 0.13124 0 0.094791 -0.014641 0.10367 0.065191 0.055771 0.19883 -13.817 -0.10246 -0.16632 -0.028799 -0.17525 -0.17278 -0.099947 -0.33393 -0.48571 -0.15638 -0.25795 -0.42093 -0.26812 -0.0038308 -0.0072569 0.0044285 -0.0040192 -1.4465
4.3828 0.010821 0.010344 0.1072 0.39362 0 0.36728 0.025128 0.1598 -0.0032445 0.16516 -0.21189 -13.01 -0.14343 -0.078697 -0.09622 -0.133 -0.13455 -0.08172 -0.20272 -0.40032 -0.16731 -0.18003 -0.28145 -0.23452 -0.0039242 -0.0032094 0.0054223 -0.003937 -1.214
4.3867 0.0048588 0.012855 0.084852 0.37418 0 0.38466 0.083161 0.13799 0.0015704 0.19 -0.36775 -12.224 -0.17087 0.060867 -0.12692 -0.13232 -0.14572 -0.15914 -0.036785 -0.31716 -0.097463 -0.095037 -0.15329 -0.11295 -0.0041425 0.00062472 0.0054093 -0.0035055 -0.98135
4.3906 0.017513 0.030293 0.035176 0.090655 0 0.13958 0.12488 0.043965 0.05296 0.10792 -0.22504 -11.452 -0.14662 0.011309 -0.09941 -0.16074 -0.15798 -0.19148 0.0011184 -0.17761 0.0095869 -0.0064532 -0.060547 -0.076272 -0.004449 0.0029766 0.0042526 -0.0024124 -0.66557
4.3945 0.038879 0.050226 -0.0043983 -0.23937 0 -0.17526 0.12296 -0.063289 0.083241 -0.024906 0.03472 -10.677 -0.07057 -0.054484 0.0089039 -0.097553 -0.11912 -0.14235 -0.023658 -0.099322 0.13626 0.032593 -0.0014248 -0.0046065 -0.0046867 0.0039238 0.002848 -0.00082881 -0.2075
4.3984 0.051602 0.05791 -0.0035572 -0.36841 0 -0.32018 0.073373 -0.11548 0.041251 -0.11816 0.16132 -9.8791 -0.017166 -0.068379 0.11222 -0.018439 -0.01824 -0.076393 -0.040535 -0.037626 0.17085 0.051219 0.043365 0.051537 -0.0046947 0.0044751 0.0023411 0.00072211 0.34324
4.4023 0.043339 0.047039 0.03534 -0.20668 0 -0.19334 -0.0036514 -0.085596 -0.065771 -0.11752 0.037416 -9.0561 -0.030258 0.014441 0.14718 0.012837 0.1023 -0.038401 0.0056629 0.031921 0.070402 0.081477 0.092029 0.05642 -0.0044166 0.0055758 0.0031766 0.0019327 0.83826
4.4063 0.016178 0.023863 0.076338 0.11479 0 0.095304 -0.076507 -0.0068074 -0.17855 -0.044608 -0.23312 -8.223 -0.025835 0.19254 0.14057 -0.0027129 0.17791 0.020245 0.13123 0.013487 0.084431 0.1649 0.14446 0.054465 -0.0039274 0.0073087 0.0047856 0.0030246 1.1262
4.4102 -0.013904 0.0024125 0.078677 0.3485 0 0.31468 -0.11865 0.054066 -0.23135 0.024861 -0.41617 -7.4023 -0.047699 0.2146 0.089013 -0.056255 0.17047 -0.017397 0.1166 0.06546 0.048232 0.12515 0.17947 0.074801 -0.0033821 0.0088562 0.0061165 0.0044039 1.1497
4.4141 -0.027948 -0.0053178 0.033117 0.31881 0 0.29363 -0.11903 0.047653 -0.19822 0.026335 -0.34178 -6.6041 -0.015213 0.20568 0.052396 -0.057785 0.095798 -0.071351 0.049302 0.085291 0.06884 0.083576 0.17114 0.088967 -0.0029392 0.0091997 0.0064823 0.0060188 0.96435
4.418 -0.018149 0.0025054 -0.027055 0.051432 0 0.051306 -0.083434 -0.02107 -0.10598 -0.039329 -0.045369 -5.8176 0.03059 0.16899 0.050421 -0.025426 0.0090476 -0.11194 -0.027566 0.059363 0.13465 0.047773 0.11325 0.090137 -0.0027086 0.0079855 0.0059933 0.007173 0.68023
4.4219 0.0051689 0.016309 -0.053423 -0.25032 0 -0.22181 -0.029183 -0.097463 -0.01007 -0.10772 0.2569 -5.0192 -0.0093412 0.063454 0.09009 -0.025646 -0.038597 -0.12223 -0.076497 0.007774 0.18257 -0.016892 0.030799 0.07892 -0.0027339 0.0058667 0.0052905 0.007104 0.38598
4.4258 0.019915 0.021481 -0.026212 -0.36109 0 -0.31426 0.02303 -0.11922 0.044016 -0.10706 0.33899 -4.1937 -0.073906 0.053092 0.10236 -0.016571 -0.036973 -0.027658 -0.033017 3.9581e-06 0.14122 0.041504 -0.034846 0.066345 -0.0029933 0.0040387 0.0049263 0.0058001 0.11932
4.4297 0.0084348 0.0083128 0.025092 -0.20285 0 -0.15789 0.057518 -0.063708 0.046147 -0.021341 0.14571 -3.3487 -0.13923 0.060839 0.073947 -0.055468 -0.019554 -0.022576 -0.013324 -0.092749 0.050022 0.020834 -0.058318 -0.018151 -0.0034052 0.0033245 0.0049777 0.0041864 -0.11182
4.4336 -0.028269 -0.021023 0.045034 0.097957 0 0.12005 0.069407 0.03485 0.02096 0.09272 -0.16065 -2.5116 -0.14287 0.046403 0.0023365 -0.094233 -0.03194 -0.051308 -0.039964 -0.13937 -0.038812 -0.047063 -0.052752 -0.092214 -0.0038434 0.0035441 0.0051604 0.0033835 -0.29665
4.4375 -0.069907 -0.053473 0.00050704 0.30661 0 0.29561 0.064637 0.11043 0.0065657 0.14947 -0.32556 -1.7083 -0.086305 -0.0050162 -0.093642 -0.10739 -0.092543 -0.088229 -0.11052 -0.10008 -0.082718 -0.12414 -0.059801 -0.11826 -0.0041723 0.0037034 0.0052128 0.0036846 -0.41214
4.4414 -0.09162 -0.07394 -0.08866 0.25728 0 0.22127 0.053176 0.11308 0.027369 0.1029 -0.20068 -0.94265 -0.12882 -0.054943 -0.13419 -0.11202 -0.17594 -0.17542 -0.1635 -0.1406 -0.036188 -0.13926 -0.11174 -0.14966 -0.004299 0.0028781 0.0051293 0.0042555 -0.43422
4.4453 -0.083331 -0.076036 -0.16462 -0.02154 0 -0.059236 0.039748 0.043634 0.076251 -0.016009 0.13961 -0.19303 -0.17383 -0.075961 -0.023377 -0.10644 -0.23039 -0.2188 -0.19276 -0.14166 0.046151 -0.15411 -0.19696 -0.1474 -0.0042128 0.0010863 0.0050646 0.0039192 -0.34539
4.4492 -0.05828 -0.066796 -0.17927 -0.32754 0 -0.34209 0.020065 -0.049904 0.11657 -0.12309 0.4536 0.57092 -0.17866 -0.062574 0.053247 -0.11845 -0.21499 -0.18475 -0.16605 -0.18099 0.096031 -0.1306 -0.26075 -0.10967 -0.0039779 -0.0005803 0.0050983 0.0023426 -0.13082
4.4531 -0.043166 -0.061345 -0.1334 -0.43627 0 -0.41762 -0.012839 -0.10954 0.10547 -0.14612 0.51396 1.3633 -0.12642 0.00071481 0.057489 -0.099261 -0.1288 -0.099201 -0.1088 -0.18724 0.080849 -0.087659 -0.24428 -0.073968 -0.0036784 -0.00071131 0.0051545 0.00050868 0.22061
4.457 -0.057149 -0.071229 -0.074525 -0.27057 0 -0.23067 -0.057127 -0.10897 0.026704 -0.079359 0.27453 2.1692 -0.013931 0.11951 -0.009126 0.0121 -0.011208 -0.0096145 -0.062565 -0.061564 -0.016017 -0.058262 -0.13078 -0.084999 -0.0033568 0.0013619 0.0051412 -1.2522e-05 0.69725
4.4609 -0.096524 -0.095467 -0.057203 0.040201 0 0.074849 -0.097471 -0.068753 -0.089781 0.013932 -0.10319 2.9547 0.0079125 0.052643 0.050986 0.086147 0.085721 -0.016445 -0.038594 0.039636 -0.019152 -0.037598 0.039796 -0.055622 -0.0030052 0.0050381 0.0051082 0.0016289 1.2457
4.4648 -0.1377 -0.1216 -0.10069 0.2568 0 0.26224 -0.11504 -0.036416 -0.18152 0.050727 -0.37717 3.6917 -0.017948 0.054536 0.095422 0.068658 0.13292 -0.02725 -0.0031713 0.18712 0.061935 0.044242 0.2006 -0.0061545 -0.002624 0.0088639 0.0052183 0.0048382 1.7872
4.4688 -0.1562 -0.13608 -0.17739 0.21006 0 0.17991 -0.10622 -0.049373 -0.19771 -0.010311 -0.40251 4.3783 -0.026634 0.096691 0.12715 0.040772 0.14289 -0.026655 0.048937 0.27159 0.23063 0.12244 0.30685 0.058679 -0.0022853 0.011556 0.0055668 0.0080638 2.2747
4.4727 -0.14618 -0.13539 -0.23724 -0.072033 0 -0.12342 -0.09283 -0.10983 -0.14326 -0.14081 -0.22561 5.0395 0.0044784 0.15146 0.15071 0.053866 0.15816 0.010265 0.12053 0.28185 0.42391 0.17956 0.36362 0.14914 -0.002112 0.01283 0.0060796 0.010037 2.744
4.4766 -0.1245 -0.1288 -0.24494 -0.38655 0 -0.43371 -0.11014 -0.18819 -0.08383 -0.26594 -0.032475 5.7059 0.054155 0.17623 0.17519 0.15021 0.21774 0.13809 0.21341 0.33403 0.44917 0.25301 0.41154 0.30353 -0.0021513 0.013425 0.0066252 0.010675 3.2941
4.4805 -0.11654 -0.13044 -0.20161 -0.50961 0 -0.53117 -0.17771 -0.248 -0.09902 -0.31853 -0.0010016 6.389 0.16645 0.31114 0.18346 0.2807 0.32533 0.23557 0.26288 0.47644 0.42683 0.33903 0.48626 0.41782 -0.002248 0.014379 0.007205 0.010924 3.9871
4.4844 -0.13566 -0.14748 -0.13958 -0.36436 0 -0.35442 -0.27611 -0.2707 -0.21502 -0.28378 -0.17262 7.0712 0.1974 0.33222 0.2005 0.34363 0.44268 0.29779 0.29296 0.58744 0.40159 0.42384 0.58748 0.42381 -0.0020776 0.016171 0.0079614 0.011804 4.7428
4.4883 -0.17318 -0.17431 -0.099213 -0.075591 0 -0.045493 -0.35235 -0.26248 -0.37256 -0.20467 -0.43344 7.7192 0.16972 0.29906 0.22052 0.33607 0.51418 0.27559 0.30915 0.67888 0.38095 0.48143 0.68163 0.38265 -0.0013918 0.018382 0.008941 0.013534 5.3339
4.4922 -0.20626 -0.19731 -0.10513 0.12856 0 0.1579 -0.35555 -0.24266 -0.46367 -0.14766 -0.60741 8.3097 0.12655 0.29781 0.23581 0.27499 0.5061 0.13959 0.31869 0.76541 0.36805 0.49242 0.73104 0.36498 -0.0003095 0.020067 0.0098663 0.015459 5.5177
4.4961 -0.21649 -0.20584 -0.15383 0.090641 0 0.10091 -0.27762 -0.22683 -0.41489 -0.15529 -0.58482 8.8477 0.099764 0.34025 0.25456 0.22737 0.43186 0.054779 0.35725 0.73567 0.36543 0.50107 0.72202 0.36698 0.00063135 0.020496 0.010239 0.01669 5.2221
4.5 -0.20374 -0.20042 -0.21682 -0.1595 0 -0.17375 -0.16587 -0.21866 -0.25124 -0.21847 -0.39306 9.3605 0.045271 0.30252 0.22729 0.23871 0.34354 0.083988 0.37813 0.68504 0.42138 0.46988 0.67005 0.38381 0.00080654 0.019668 0.0097785 0.016811 4.6337
4.5039 -0.18488 -0.19169 -0.25689 -0.43203 0 -0.46076 -0.09375 -0.21346 -0.084792 -0.28618 -0.16642 9.8737 0.038848 0.27864 0.26833 0.25485 0.29493 0.091856 0.37297 0.59821 0.47996 0.42669 0.60295 0.38093 2.7085e-05 0.018271 0.008802 0.016084 4.0983
4.5078 -0.17968 -0.19171 -0.25076 -0.52418 0 -0.54871 -0.10929 -0.20655 -0.031477 -0.30403 -0.044931 10.389 0.082989 0.28624 0.32756 0.2625 0.30311 0.071629 0.3389 0.49037 0.49967 0.37618 0.54067 0.3702 -0.0011887 0.017159 0.00811 0.015125 3.8912
4.5117 -0.19569 -0.20495 -0.20586 -0.37361 0 -0.37898 -0.19976 -0.19799 -0.12031 -0.25397 -0.077527 10.879 0.12494 0.29299 0.20676 0.27309 0.33806 0.11097 0.27656 0.40739 0.43116 0.30801 0.48769 0.4042 -0.0019066 0.016767 0.0083739 0.014445 4.0281
4.5156 -0.22365 -0.22549 -0.15799 -0.10252 0 -0.087383 -0.30023 -0.19122 -0.26912 -0.16738 -0.19557 11.313 0.087889 0.27266 0.21775 0.24508 0.34843 0.082713 0.25325 0.40806 0.43123 0.29944 0.43944 0.30086 -0.0014865 0.016868 0.0095332 0.01423 4.2649
4.5195 -0.24558 -0.24186 -0.14721 0.077905 0 0.10118 -0.34015 -0.18904 -0.34851 -0.10236 -0.27142 11.678 0.088072 0.26086 0.2062 0.22339 0.30376 0.11824 0.2126 0.4148 0.37846 0.28454 0.39244 0.24401 -0.00014927 0.01682 0.01078 0.014407 4.2926
4.5234 -0.24839 -0.24517 -0.18644 0.028372 0 0.043704 -0.29305 -0.19131 -0.28408 -0.10149 -0.2182 11.992 0.090224 0.24876 0.17523 0.21126 0.22014 0.13284 0.16095 0.41403 0.28956 0.27709 0.34944 0.23265 0.0011234 0.016111 0.011207 0.01478 3.9796
4.5273 -0.23265 -0.2348 -0.24822 -0.21387 0 -0.21402 -0.19306 -0.19521 -0.11551 -0.16094 -0.059048 12.286 0.068419 0.21785 0.1419 0.20274 0.1493 0.08202 0.10884 0.39603 0.20334 0.28803 0.31892 0.2524 0.0013483 0.014812 0.010563 0.015104 3.4794
4.5313 -0.21091 -0.21813 -0.28406 -0.46419 0 -0.47445 -0.10815 -0.19687 0.033959 -0.23399 0.085708 12.579 0.064683 0.10159 0.15829 0.156 0.13985 0.13943 0.075157 0.3467 0.24604 0.30384 0.31243 0.27275 0.00035848 0.013613 0.0094422 0.015147 3.1242
4.5352 -0.19797 -0.20531 -0.26401 -0.53039 0 -0.53959 -0.092019 -0.19347 0.052405 -0.26706 0.087464 12.86 0.036242 0.066352 0.18116 0.15563 0.20115 0.23251 0.11309 0.37904 0.27166 0.34551 0.34068 0.29452 -0.0010282 0.013376 0.0087247 0.014791 3.1877
4.5391 -0.20039 -0.20254 -0.20385 -0.35814 0 -0.36101 -0.15018 -0.18582 -0.076664 -0.24078 -0.088227 13.102 0.018228 0.085049 0.177 0.15241 0.29735 0.27832 0.15135 0.4535 0.31195 0.3783 0.40671 0.32249 -0.0016734 0.0145 0.0088003 0.01415 3.6919
4.543 -0.21251 -0.2081 -0.15429 -0.072824 0 -0.075069 -0.24168 -0.18014 -0.26505 -0.18451 -0.34403 13.287 0.018211 0.13113 0.14995 0.15752 0.375 0.28574 0.19209 0.55007 0.3325 0.40121 0.49824 0.3571 -0.001069 0.016545 0.0092848 0.013551 4.3928
4.5469 -0.22102 -0.21363 -0.15879 0.11375 0 0.10226 -0.31051 -0.18633 -0.38906 -0.15241 -0.51343 13.421 0.033588 0.16947 0.12185 0.20889 0.40159 0.30539 0.26739 0.64989 0.2643 0.42721 0.58716 0.39684 0.00024557 0.018451 0.0094704 0.013312 4.9443
4.5508 -0.21479 -0.21005 -0.21531 0.062771 0 0.040232 -0.32166 -0.21093 -0.38082 -0.17936 -0.48366 13.53 0.040948 0.23696 0.21119 0.22357 0.38544 0.26829 0.31471 0.6837 0.30807 0.45377 0.64272 0.32561 0.0011633 0.019242 0.0090398 0.013506 5.1184
4.5547 -0.19297 -0.19452 -0.27595 -0.1857 0 -0.20776 -0.27816 -0.24877 -0.27244 -0.25161 -0.28684 13.635 0.048883 0.24831 0.21028 0.246 0.36342 0.25309 0.36227 0.69091 0.36971 0.45157 0.65226 0.3294 0.00095883 0.018723 0.0083474 0.013938 4.9302
4.5586 -0.16577 -0.17327 -0.28609 -0.44115 0 -0.44619 -0.2124 -0.28134 -0.16342 -0.3157 -0.083571 13.738 0.047617 0.25021 0.19294 0.28251 0.36847 0.23665 0.38467 0.68439 0.404 0.46882 0.63244 0.36124 -0.00013197 0.017626 0.0080233 0.014366 4.5926
4.5625 -0.14703 -0.15747 -0.22982 -0.50571 0 -0.48757 -0.1624 -0.2866 -0.14108 -0.31928 -0.043156 13.818 0.043935 0.26992 0.19559 0.3164 0.40315 0.22137 0.38268 0.67567 0.39292 0.509 0.61676 0.37915 -0.0011934 0.017036 0.008332 0.014735 4.3447
4.5664 -0.14364 -0.15434 -0.14267 -0.32453 0 -0.29575 -0.14993 -0.25529 -0.21609 -0.25191 -0.20873 13.86 0.092729 0.29689 0.17161 0.2601 0.43871 0.28155 0.42505 0.67805 0.37566 0.45879 0.62536 0.33394 -0.0014761 0.017503 0.0089391 0.015166 4.2783
4.5703 -0.14967 -0.16012 -0.081491 -0.028507 0 -0.012489 -0.17154 -0.20054 -0.31953 -0.15407 -0.45484 13.864 0.069112 0.28286 0.19644 0.24979 0.43829 0.25241 0.38395 0.65019 0.33529 0.43606 0.64224 0.34993 -0.0010196 0.018513 0.0092961 0.015692 4.2802
4.5742 -0.15006 -0.16127 -0.078057 0.16521 0 0.15252 -0.20415 -0.15035 -0.35947 -0.087092 -0.5775 13.848 0.034981 0.28283 0.18668 0.2321 0.38505 0.18538 0.32948 0.62985 0.29185 0.40793 0.62307 0.30128 -0.00050889 0.018777 0.009214 0.016035 4.1211
4.5781 -0.13191 -0.14433 -0.11579 0.12006 0 0.083667 -0.21954 -0.12645 -0.29154 -0.087017 -0.45172 13.829 0.0039584 0.27629 0.17409 0.20113 0.29395 0.12728 0.27804 0.58254 0.2568 0.36341 0.53149 0.22763 -0.00055996 0.017173 0.0090153 0.015729 3.6255
4.582 -0.095222 -0.1073 -0.14693 -0.11404 0 -0.15155 -0.19961 -0.12625 -0.15026 -0.13737 -0.13362 13.806 -0.021088 0.227 0.21074 0.16243 0.19955 0.12621 0.23408 0.46077 0.23917 0.29684 0.37447 0.2066 -0.0011453 0.01363 0.0091108 0.014527 2.7989
4.5859 -0.054393 -0.063233 -0.13309 -0.33884 0 -0.35513 -0.14522 -0.12408 -0.01983 -0.18122 0.176 13.764 -0.078208 0.1841 0.10832 0.14262 0.13041 0.14468 0.15177 0.36623 0.21038 0.22682 0.20399 0.17299 -0.0016901 0.0092937 0.0094661 0.012705 1.8262
4.5898 -0.028764 -0.032136 -0.074699 -0.36196 0 -0.35223 -0.074103 -0.092589 0.031163 -0.16361 0.28212 13.691 -0.096342 0.093579 0.050143 0.087958 0.089593 0.063273 0.063236 0.26423 0.14709 0.16428 0.080041 0.11788 -0.0016967 0.0057986 0.0095502 0.010916 0.9484
4.5938 -0.028907 -0.0268 -0.0077212 -0.14822 0 -0.12759 -0.0092844 -0.027561 0.00046241 -0.073138 0.14378 13.59 -0.12634 0.026153 0.0064909 0.038336 0.055134 -0.027309 -0.023338 0.15199 0.0738 0.10819 0.024234 0.0584 -0.0012531 0.0041735 0.0088611 0.0096567 0.31151
4.5977 -0.049147 -0.043638 0.025785 0.15003 0 0.16057 0.034904 0.045107 -0.050041 0.047516 -0.095332 13.482 -0.1732 -0.018355 -0.033887 -0.0041017 -0.00036196 -0.080911 -0.10256 0.052839 -0.0047035 0.049922 0.0041173 -0.011112 -0.00093197 0.004167 0.0075034 0.0088193 -0.098327
4.6016 -0.072191 -0.065932 0.0078946 0.30812 0 0.29994 0.05916 0.087131 -0.046572 0.12996 -0.21804 13.381 -0.17886 -0.14252 -0.062006 -0.090551 -0.085867 -0.086788 -0.16953 0.042921 -0.10977 -0.035532 -0.037039 -0.13343 -0.0012062 0.004487 0.0062063 0.0077726 -0.39246
4.6055 -0.082225 -0.076902 -0.045642 0.20157 0 0.1854 0.073225 0.076793 0.035592 0.12767 -0.10054 13.287 -0.19906 -0.19687 -0.11848 -0.12721 -0.18128 -0.066219 -0.21717 -0.031682 -0.13021 -0.08471 -0.12927 -0.15126 -0.0019807 0.0037856 0.0057127 0.0059488 -0.64977
4.6094 -0.076147 -0.071967 -0.099418 -0.097063 0 -0.10086 0.082852 0.026001 0.1505 0.049158 0.19285 13.185 -0.2015 -0.19143 -0.12112 -0.12149 -0.24807 -0.060099 -0.23743 -0.096484 -0.11902 -0.09711 -0.24668 -0.14842 -0.0026969 0.001689 0.0061103 0.0034339 -0.8317
4.6133 -0.064293 -0.060523 -0.12263 -0.37144 0 -0.35088 0.081914 -0.028066 0.21631 -0.047502 0.45756 13.063 -0.18112 -0.15129 -0.098094 -0.083939 -0.25405 -0.060853 -0.23477 -0.13641 -0.081322 -0.089879 -0.32454 -0.13391 -0.0028854 -0.00086143 0.006755 0.0010304 -0.81365
4.6172 -0.060573 -0.056435 -0.10698 -0.42342 0 -0.38636 0.058019 -0.050139 0.17909 -0.095854 0.5004 12.921 -0.14291 -0.10565 -0.082812 -0.031457 -0.19488 -0.05649 -0.21517 -0.14091 -0.025355 -0.08137 -0.30798 -0.10899 -0.0026047 -0.0022112 0.0068678 -0.00028448 -0.50247
4.6211 -0.070374 -0.06565 -0.068979 -0.22032 0 -0.19002 0.0074057 -0.032113 0.055095 -0.069382 0.28004 12.767 -0.14964 -0.083707 -0.01438 -0.022124 -0.096882 -0.051537 -0.17124 -0.063618 -0.030511 -0.067549 -0.1924 -0.074787 -0.00234 -0.0011346 0.0062339 -5.2478e-05 0.06471
4.625 -0.086041 -0.081197 -0.03766 0.083511 0 0.085364 -0.055301 0.0018923 -0.081583 -0.001426 -0.066417 12.61 -0.10328 -0.018828 0.00027215 0.027357 0.00096374 0.018488 -0.13865 0.026902 -0.028996 -0.0084326 -0.024538 -0.00084333 -0.0024906 0.0022734 0.0053413 0.0013899 0.72901
4.6289 -0.093253 -0.089183 -0.035425 0.26467 0 0.23464 -0.104 0.013357 -0.15577 0.039596 -0.32616 12.445 -0.059202 0.047259 0.017067 0.064519 0.072785 0.02329 -0.081199 0.13292 0.0063324 0.062483 0.13323 0.060588 -0.0029713 0.0065959 0.0048614 0.0032416 1.3192
4.6328 -0.082801 -0.080325 -0.063194 0.19746 0 0.15409 -0.1211 -0.023112 -0.14679 0.0030755 -0.36389 12.267 -0.024542 0.10864 0.059751 0.10267 0.12048 0.0011778 0.013317 0.254 0.093383 0.14377 0.24432 0.11496 -0.003318 0.010019 0.0050142 0.0048487 1.7669
4.6367 -0.058263 -0.057554 -0.099318 -0.055862 0 -0.084452 -0.11312 -0.10118 -0.099418 -0.1023 -0.21314 12.07 0.028269 0.18479 0.13775 0.21332 0.16657 0.14229 0.14343 0.387 0.25045 0.25832 0.31388 0.21595 -0.0031688 0.011548 0.0054441 0.0060837 2.1277
4.6406 -0.033674 -0.034009 -0.11464 -0.29675 0 -0.29264 -0.10609 -0.18496 -0.0835 -0.21182 -0.042012 11.863 0.071563 0.22509 0.19253 0.26143 0.2311 0.16463 0.20309 0.44149 0.29661 0.30281 0.37148 0.24912 -0.0026231 0.011631 0.0056856 0.0072374 2.4931
4.6445 -0.023305 -0.023517 -0.094782 -0.34231 0 -0.31078 -0.12245 -0.23049 -0.13618 -0.2528 -0.021414 11.651 0.10992 0.24997 0.2 0.29235 0.31077 0.23058 0.24482 0.45528 0.34995 0.32914 0.43927 0.26482 -0.0021273 0.011695 0.0056944 0.0086044 2.8747
4.6484 -0.031522 -0.03098 -0.053137 -0.16242 0 -0.12835 -0.15935 -0.21378 -0.23281 -0.20138 -0.19382 11.436 0.12767 0.28761 0.22484 0.30254 0.37697 0.23894 0.27698 0.45749 0.39392 0.34363 0.51116 0.28771 -0.0020193 0.012902 0.0058725 0.010152 3.1664
4.6523 -0.050198 -0.049457 -0.022388 0.10019 0 0.11045 -0.18905 -0.14766 -0.30746 -0.10265 -0.43897 11.207 0.12033 0.34121 0.29625 0.29263 0.3946 0.13281 0.29912 0.46433 0.41065 0.34131 0.55639 0.32007 -0.0022009 0.015084 0.0065649 0.011513 3.2188
4.6563 -0.065186 -0.065436 -0.028733 0.24042 0 0.21852 -0.18306 -0.075315 -0.30416 -0.03572 -0.56259 10.959 0.13782 0.28904 0.25823 0.29161 0.34761 0.10459 0.27368 0.4332 0.39831 0.26447 0.5412 0.25922 -0.0022571 0.016733 0.0075735 0.012241 2.96
4.6602 -0.066661 -0.068159 -0.068803 0.14805 0 0.10961 -0.13903 -0.041868 -0.21768 -0.050085 -0.44368 10.697 0.083702 0.23756 0.16906 0.25414 0.25161 0.10805 0.2314 0.36344 0.3353 0.1996 0.45201 0.20461 -0.0018896 0.016139 0.0082337 0.012077 2.4557
4.6641 -0.055692 -0.056608 -0.10968 -0.10715 0 -0.13512 -0.084969 -0.061243 -0.094474 -0.12434 -0.13116 10.435 0.034821 0.16612 0.13482 0.18033 0.14386 0.028144 0.16942 0.29463 0.30444 0.13811 0.30577 0.13415 -0.0012264 0.012819 0.0080222 0.011063 1.8568
4.668 -0.042535 -0.039677 -0.11433 -0.32736 0 -0.32824 -0.05506 -0.10252 0.0032536 -0.18217 0.18518 10.18 -0.0022447 0.091533 0.14944 0.099475 0.058472 -0.090237 0.10917 0.2195 0.26995 0.082695 0.14259 0.057131 -0.00071022 0.0080684 0.0070966 0.0094925 1.2834
4.6719 -0.038257 -0.029599 -0.072429 -0.33753 0 -0.31844 -0.057789 -0.10973 0.040565 -0.15411 0.31203 9.9247 -0.049334 0.051315 0.15495 0.06191 0.0053683 -0.11988 0.088246 0.10944 0.13623 0.041214 0.0054925 -0.00096622 -0.00069244 0.0041085 0.0062053 0.0077928 0.74761
4.6758 -0.046009 -0.033016 -0.010408 -0.1213 0 -0.10654 -0.066187 -0.04471 0.028655 -0.035534 0.19714 9.6514 -0.10029 -0.010277 0.093297 0.0020034 -0.031563 -0.050788 -0.010345 0.021015 0.039607 -0.018342 -0.081653 -0.085411 -0.0011292 0.002456 0.0060147 0.0063903 0.18096
4.6797 -0.058362 -0.04583 0.028894 0.16307 0 0.15369 -0.041137 0.078202 0.0095731 0.10685 -0.030446 9.3503 -0.13799 -0.054192 0.041007 -0.048446 -0.076899 -0.12896 -0.077198 -0.047853 -0.056056 -0.070118 -0.12524 -0.14396 -0.0016529 0.0028221 0.0064881 0.0055589 -0.4613
4.6836 -0.062673 -0.055717 0.020652 0.30137 0 0.27121 0.031393 0.19561 0.021727 0.18574 -0.15933 9.0313 -0.16623 -0.12616 -0.019579 -0.086312 -0.14088 -0.21776 -0.14505 -0.092716 -0.111 -0.12243 -0.15403 -0.19749 -0.001917 0.003466 0.0069192 0.0052822 -1.1147
4.6875 -0.050577 -0.051066 -0.022128 0.18814 0 0.16286 0.12247 0.23893 0.07196 0.16015 -0.061368 8.7179 -0.17938 -0.22328 -0.090202 -0.10804 -0.20891 -0.23392 -0.21868 -0.11585 -0.11221 -0.16543 -0.19542 -0.24524 -0.0018681 0.0027305 0.0066033 0.005231 -1.6167
4.6914 -0.024644 -0.030066 -0.059712 -0.089513 0 -0.082923 0.17919 0.1871 0.13219 0.064784 0.20484 8.4262 -0.13926 -0.20654 -0.12858 -0.10375 -0.25098 -0.19872 -0.22457 -0.13581 -0.10783 -0.13082 -0.25138 -0.22266 -0.0017127 0.00047738 0.005515 0.0049371 -1.8086
4.6953 0.0029325 -0.0028686 -0.057901 -0.31612 0 -0.27301 0.16574 0.085009 0.16055 -0.020471 0.43647 8.1511 -0.086747 -0.18249 -0.11231 -0.051933 -0.24343 -0.083 -0.19415 -0.14954 -0.12722 -0.12729 -0.29344 -0.23858 -0.0016583 -0.0017965 0.0043538 0.0041051 -1.6468
4.6992 0.018937 0.015622 -0.014612 -0.3129 0 -0.25698 0.092036 0.0097273 0.13137 -0.034384 0.44502 7.8716 -0.057323 -0.11941 -0.093388 -0.0066649 -0.18674 -0.029172 -0.1529 -0.12813 -0.097825 -0.11812 -0.2833 -0.21871 -0.001713 -0.0022592 0.0039191 0.0028456 -1.2357
4.7031 0.018845 0.017344 0.040077 -0.076599 0 -0.042067 0.005805 0.0093532 0.054091 0.020576 0.20675 7.5716 -0.040712 -0.031671 -0.10028 0.033105 -0.10644 -0.040392 -0.12051 -0.077843 -0.061816 -0.096591 -0.20555 -0.12915 -0.0017252 -0.00034168 0.0043991 0.0016271 -0.75979
4.707 0.010345 0.0079672 0.068745 0.217 0 0.21271 -0.044252 0.064785 -0.031537 0.086271 -0.11578 7.2549 -0.01528 0.050162 -0.15062 0.078327 -0.036772 -0.082777 -0.11471 -0.015628 -0.086274 -0.064125 -0.085703 0.044634 -0.0015875 0.0027416 0.0052221 0.00094735 -0.37289
4.7109 0.0077369 0.0029978 0.055314 0.34887 0 0.31906 -0.0428 0.10758 -0.081179 0.10005 -0.30002 6.9408 -0.00097582 0.045138 -0.05074 0.04873 0.00079307 -0.09313 -0.075926 0.045867 -0.017037 -0.059107 0.023587 0.034239 -0.0013754 0.0049894 0.0055825 0.0009702 -0.12697
4.7148 0.021148 0.015585 0.015697 0.22638 0 0.20401 -0.0123 0.080261 -0.075762 0.045616 -0.23747 6.6452 0.0023987 0.068964 0.0011629 0.077421 0.0090133 -0.065247 -0.028728 0.080002 0.066398 -0.024785 0.079674 0.062368 -0.0012835 0.0052525 0.0051437 0.0014247 0.014957
4.7188 0.048676 0.045647 -0.015663 -0.045778 0 -0.034952 0.012461 -0.011881 -0.034447 -0.036327 -0.015796 6.3674 0.011169 0.10473 0.041327 0.10309 0.0085909 -0.046647 0.0025145 0.086334 0.15099 0.026126 0.08036 0.098771 -0.0014389 0.004102 0.0042951 0.0018533 0.10756
4.7227 0.077594 0.079382 -0.011214 -0.24873 0 -0.20654 0.014785 -0.10241 -2.2055e-06 -0.082871 0.15671 6.0951 0.017142 0.11931 0.079784 0.094445 0.0194 -0.043742 0.012381 0.069542 0.2288 0.073046 0.061302 0.10887 -0.0017832 0.0032088 0.0037775 0.001997 0.15818
4.7266 0.093918 0.099912 0.031212 -0.22009 0 -0.17388 0.0054803 -0.11853 -0.0054939 -0.058594 0.1226 5.8206 -0.030269 0.033749 0.092693 0.045264 0.043232 -0.0050862 0.01992 0.043777 0.29457 0.070769 0.0613 0.02925 -0.0021298 0.0038114 0.0040473 0.0019775 0.11653
4.7305 0.093096 0.10048 0.088518 0.021791 0 0.040754 0.0070311 -0.042436 -0.046668 0.019288 -0.096211 5.5507 -0.13013 0.03151 0.0023579 0.0013227 0.060728 -0.023494 -0.0087781 0.094569 0.26351 0.031727 0.084668 0.037524 -0.0023291 0.0056049 0.0049252 0.0021091 -0.083657
4.7344 0.083521 0.089411 0.12907 0.29606 0 0.27529 0.030858 0.07323 -0.082372 0.097552 -0.31593 5.2998 -0.16943 -0.033306 -0.0025795 -0.054142 0.044799 -0.13281 -0.063727 0.07838 0.18637 -0.015516 0.093694 -0.024583 -0.0023832 0.0069703 0.0057667 0.0024988 -0.4732
4.7383 0.079985 0.082867 0.13384 0.40249 0 0.35477 0.06914 0.14936 -0.064923 0.12949 -0.33882 5.0743 -0.16885 -0.1187 0.015494 -0.10582 -0.019226 -0.21249 -0.14237 0.014238 0.080534 -0.082864 0.038889 -0.12486 -0.0024195 0.0062898 0.005941 0.002797 -1.0275
4.7422 0.092077 0.091613 0.10834 0.27553 0 0.22651 0.10584 0.14588 0.021791 0.10947 -0.11168 4.8661 -0.16738 -0.16387 -0.023278 -0.13599 -0.12141 -0.15602 -0.23772 -0.064524 -0.037248 -0.17872 -0.098033 -0.21024 -0.0025641 0.0032121 0.0052188 0.0023562 -1.6852
4.7461 0.11656 0.11281 0.078 0.029898 0 -0.00094167 0.13286 0.093108 0.14659 0.074416 0.23119 4.6623 -0.19765 -0.17092 -0.033833 -0.14371 -0.23204 -0.21543 -0.30096 -0.21538 -0.1359 -0.23167 -0.2849 -0.28075 -0.0028316 -0.0011394 0.0038378 0.00071501 -2.3799
4.75 0.13983 0.13327 0.070365 -0.13374 0 -0.14353 0.15454 0.063008 0.25129 0.073168 0.47282 4.4614 -0.20677 -0.24634 -0.049438 -0.16236 -0.32003 -0.28093 -0.3559 -0.34091 -0.21872 -0.29932 -0.45999 -0.32263 -0.0031148 -0.0050671 0.0023068 -0.0019706 -3.0562
4.7539 0.14861 0.14097 0.095764 -0.085551 0 -0.084226 0.17781 0.10604 0.29207 0.12808 0.48059 4.2771 -0.2135 -0.29385 -0.073867 -0.18928 -0.37179 -0.30284 -0.38874 -0.42309 -0.30996 -0.36898 -0.57566 -0.37949 -0.0032681 -0.0074807 0.0011445 -0.0049185 -3.6638
4.7578 0.14058 0.13492 0.14013 0.13652 0 0.13794 0.20068 0.20754 0.26971 0.21723 0.30366 4.1248 -0.22708 -0.30811 -0.090779 -0.22475 -0.39688 -0.31103 -0.41086 -0.47803 -0.4051 -0.43715 -0.62867 -0.46165 -0.0032204 -0.0084292 0.00068221 -0.0071881 -4.1488
4.7617 0.12648 0.12549 0.17573 0.36153 0 0.35957 0.21241 0.29981 0.22552 0.28982 0.12657 4.0055 -0.25347 -0.35635 -0.059305 -0.27152 -0.41675 -0.41585 -0.46017 -0.55838 -0.4737 -0.50615 -0.65372 -0.55678 -0.0030384 -0.00872 0.00095223 -0.0082928 -4.4624
4.7656 0.12191 0.12559 0.18249 0.42065 0 0.41909 0.20576 0.31836 0.20723 0.30301 0.11895 3.9032 -0.22416 -0.35277 -0.078878 -0.26702 -0.44566 -0.43933 -0.54112 -0.5474 -0.48454 -0.52642 -0.68789 -0.58334 -0.0028939 -0.0091168 0.0016713 -0.0084863 -4.5877
4.7695 0.13513 0.14029 0.16378 0.27636 0 0.27947 0.18781 0.25468 0.23278 0.25339 0.30062 3.8019 -0.2377 -0.33119 -0.097426 -0.25147 -0.47821 -0.4135 -0.54214 -0.56716 -0.49736 -0.58454 -0.73701 -0.59156 -0.0029463 -0.0098142 0.0023635 -0.0084931 -4.5566
4.7734 0.16049 0.16309 0.14331 0.048053 0 0.054428 0.17697 0.16248 0.27975 0.17974 0.52651 3.7033 -0.24323 -0.29783 -0.099018 -0.22246 -0.49328 -0.37688 -0.51362 -0.57795 -0.48716 -0.60551 -0.77114 -0.58483 -0.0032103 -0.010489 0.002626 -0.0088905 -4.4363
4.7773 0.18267 0.18137 0.14511 -0.082436 0 -0.080278 0.18725 0.1139 0.30634 0.13462 0.60126 3.6271 -0.20674 -0.27113 -0.083097 -0.18369 -0.47092 -0.3588 -0.49826 -0.54515 -0.43984 -0.54005 -0.75094 -0.56347 -0.0035144 -0.0107 0.0023985 -0.0096387 -4.2849
4.7813 0.18855 0.18595 0.17272 -0.010856 0 -0.021158 0.2139 0.14227 0.2847 0.14539 0.43334 3.5931 -0.20911 -0.3498 -0.11527 -0.18212 -0.40944 -0.34917 -0.46184 -0.48887 -0.4106 -0.4873 -0.66192 -0.52047 -0.0036098 -0.010217 0.0020145 -0.010142 -4.1093
4.7852 0.17726 0.17741 0.20559 0.21037 0 0.18567 0.23464 0.2172 0.22021 0.19372 0.10979 3.6008 -0.18932 -0.29788 -0.10443 -0.16575 -0.32909 -0.35501 -0.43608 -0.42874 -0.40262 -0.41952 -0.52892 -0.42285 -0.0033694 -0.00909 0.0019388 -0.0097905 -3.8635
4.7891 0.16062 0.16477 0.21632 0.41273 0 0.38181 0.2263 0.27005 0.14432 0.23009 -0.16555 3.6297 -0.18316 -0.25154 -0.089604 -0.15783 -0.25952 -0.34762 -0.39264 -0.35888 -0.35797 -0.35243 -0.40082 -0.34767 -0.0029162 -0.0075476 0.0023673 -0.0085272 -3.4946
4.793 0.15346 0.15824 0.19459 0.44 0 0.41854 0.18352 0.24829 0.090052 0.21291 -0.22314 3.6594 -0.17754 -0.24454 -0.079634 -0.14956 -0.22015 -0.31886 -0.33768 -0.2853 -0.29609 -0.28868 -0.31833 -0.29594 -0.002546 -0.0058977 0.0030274 -0.0069465 -3.0057
4.7969 0.16159 0.16161 0.15688 0.26718 0 0.26971 0.12397 0.15609 0.070553 0.14231 -0.05326 3.6912 -0.13393 -0.27344 -0.072399 -0.11538 -0.20839 -0.26848 -0.29504 -0.22126 -0.27718 -0.22573 -0.28966 -0.23414 -0.0024837 -0.0044551 0.0033797 -0.0058347 -2.4841
4.8008 0.177 0.16973 0.13328 0.020155 0 0.049759 0.076434 0.051105 0.075446 0.06179 0.18901 3.7496 -0.1032 -0.17783 -0.01859 -0.090403 -0.20454 -0.29465 -0.25478 -0.22264 -0.25486 -0.20035 -0.29048 -0.24881 -0.0026846 -0.0034316 0.0030679 -0.0055379 -2.0661
4.8047 0.18412 0.17246 0.14223 -0.11899 0 -0.075884 0.061644 0.001407 0.083952 0.02528 0.30316 3.86 -0.12977 -0.12872 -0.0084055 -0.10251 -0.18959 -0.27484 -0.2397 -0.22632 -0.22276 -0.19012 -0.28645 -0.21002 -0.0028817 -0.0028077 0.002225 -0.0057061 -1.8595
4.8086 0.17204 0.16205 0.17438 -0.049905 0 -0.018322 0.080263 0.035845 0.082444 0.055157 0.19626 4.0255 -0.15384 -0.1217 -0.029906 -0.11308 -0.16206 -0.26754 -0.23123 -0.21421 -0.17092 -0.19095 -0.26058 -0.20053 -0.0028611 -0.0023355 0.0013635 -0.005641 -1.8787
4.8125 0.14305 0.13886 0.19905 0.16922 0 0.16733 0.11513 0.12425 0.073457 0.1244 -0.046576 4.223 -0.15127 -0.14843 -0.065907 -0.1096 -0.14044 -0.29114 -0.22076 -0.19088 -0.11747 -0.20086 -0.22586 -0.25841 -0.0027028 -0.0017723 0.00095228 -0.0049373 -2.0404
4.8164 0.11083 0.11135 0.18792 0.36509 0 0.32613 0.14372 0.20084 0.071383 0.17741 -0.22782 4.4227 -0.18939 -0.19567 -0.080944 -0.14968 -0.14882 -0.25577 -0.22567 -0.22667 -0.17181 -0.2243 -0.21459 -0.31512 -0.0027275 -0.0011927 0.0010698 -0.0038493 -2.2215
4.8203 0.089787 0.090327 0.1369 0.38073 0 0.32442 0.15095 0.21229 0.089433 0.17317 -0.18922 4.6121 -0.19541 -0.18485 -0.10849 -0.17641 -0.1962 -0.31961 -0.31373 -0.25729 -0.13851 -0.26281 -0.25243 -0.27642 -0.003159 -0.0010544 0.0014336 -0.0030547 -2.3342
4.8242 0.084316 0.081344 0.069574 0.19519 0 0.15394 0.13498 0.15468 0.12733 0.11652 0.066057 4.8037 -0.21851 -0.20212 -0.093092 -0.19496 -0.26568 -0.36378 -0.34729 -0.30257 -0.13679 -0.3038 -0.336 -0.28392 -0.0038206 -0.0018405 0.0017368 -0.0030365 -2.3614
4.8281 0.086106 0.08072 0.020165 -0.060589 0 -0.061866 0.1052 0.072909 0.16821 0.053109 0.37367 5.0201 -0.23811 -0.23331 -0.071971 -0.19565 -0.32272 -0.37833 -0.32267 -0.34305 -0.13686 -0.32348 -0.43054 -0.32161 -0.0041985 -0.0035202 0.0019345 -0.0036508 -2.3331
4.832 0.081434 0.078293 0.0096744 -0.20409 0 -0.16406 0.075685 0.024607 0.18777 0.032574 0.52963 5.273 -0.21681 -0.23761 -0.10575 -0.16738 -0.33756 -0.37677 -0.27291 -0.34903 -0.074778 -0.29594 -0.49002 -0.33304 -0.0038719 -0.0053358 0.0022016 -0.0042735 -2.2718
4.8359 0.06225 0.065174 0.032022 -0.1407 0 -0.082032 0.058468 0.036649 0.17074 0.069326 0.4397 5.5544 -0.20558 -0.19597 -0.10374 -0.17542 -0.30546 -0.2762 -0.2655 -0.34789 -0.081215 -0.28278 -0.486 -0.32316 -0.002934 -0.0062222 0.002637 -0.0043784 -2.1597
4.8398 0.032338 0.040792 0.059202 0.065354 0 0.11131 0.058606 0.087243 0.12367 0.13121 0.18353 5.8452 -0.17901 -0.17067 -0.076169 -0.1628 -0.24921 -0.29174 -0.23705 -0.33678 -0.082001 -0.26801 -0.4243 -0.31108 -0.0019836 -0.0055918 0.0030583 -0.0039954 -1.953
4.8438 0.0040989 0.013719 0.061138 0.24292 0 0.25593 0.072282 0.1258 0.073207 0.16389 -0.05243 6.1302 -0.15596 -0.16125 -0.07523 -0.1374 -0.20129 -0.29214 -0.21844 -0.30792 -0.095904 -0.25088 -0.33718 -0.26861 -0.0016482 -0.0038148 0.003137 -0.0036097 -1.6264
4.8477 -0.011087 -0.0046816 0.026784 0.24722 0 0.22859 0.088277 0.11347 0.047882 0.13153 -0.11816 6.4051 -0.13152 -0.14997 -0.088329 -0.094379 -0.17859 -0.23312 -0.20368 -0.25367 -0.12182 -0.2147 -0.25727 -0.19139 -0.0020464 -0.0019114 0.0027569 -0.0035974 -1.1985
4.8516 -0.011248 -0.009039 -0.027489 0.070379 0 0.038299 0.092489 0.051797 0.054846 0.042947 -0.0086176 6.6722 -0.060117 -0.080837 0.0068518 -0.0048069 -0.16908 -0.17843 -0.12489 -0.16058 -0.12709 -0.10628 -0.1936 -0.10828 -0.0026905 -0.00066214 0.002224 -0.0037425 -0.71448
4.8555 -0.0047687 -0.0042717 -0.068362 -0.1557 0 -0.18038 0.073797 -0.022063 0.070232 -0.055058 0.14287 6.9339 -0.04166 -0.050484 -0.049495 0.057621 -0.14119 -0.076081 -0.10835 -0.07602 -0.050005 -0.054179 -0.12862 -0.021774 -0.0029278 8.9797e-05 0.0020749 -0.0033196 -0.20138
4.8594 -0.0036867 -0.0018464 -0.069033 -0.26418 0 -0.27038 0.028894 -0.067628 0.05426 -0.11124 0.17566 7.1913 -0.015338 -0.022212 -0.011737 0.10001 -0.069637 0.0013311 -0.071116 0.053716 0.005498 0.0073879 -0.037918 0.029561 -0.0025176 0.0012878 0.0026271 -0.0017054 0.35418
4.8633 -0.01473 -0.010815 -0.030147 -0.1824 0 -0.17182 -0.035745 -0.072933 -0.016974 -0.10542 0.028017 7.4477 0.016769 0.0042061 0.054428 0.12465 0.041995 0.042011 -0.0094313 0.18357 0.031329 0.071027 0.084367 0.053672 -0.0018107 0.0037509 0.0036866 0.0010192 0.97722
4.8672 -0.034736 -0.030702 0.017705 0.014681 0 0.03324 -0.10532 -0.060252 -0.12724 -0.061046 -0.21807 7.7096 0.042706 0.02641 0.055631 0.13299 0.15963 0.045452 0.063092 0.26685 0.036959 0.12525 0.21591 0.066112 -0.0013818 0.0073105 0.0047047 0.0040229 1.6454
4.8711 -0.053435 -0.051898 0.034314 0.16574 0 0.18404 -0.16129 -0.063096 -0.22541 -0.026859 -0.40356 7.9808 0.033248 0.063541 0.070673 0.11138 0.24047 0.031261 0.064803 0.3945 0.076373 0.22054 0.32043 0.081095 -0.0014867 0.010803 0.0052533 0.0062939 2.2577
4.875 -0.061205 -0.063206 7.83e-05 0.14887 0 0.16298 -0.18828 -0.095854 -0.26008 -0.040951 -0.41489 8.2554 0.036698 0.10165 0.13648 0.089697 0.26214 0.032927 0.095509 0.45975 0.0938 0.23455 0.37361 0.11515 -0.0018682 0.012978 0.0053822 0.0073469 2.6722
4.8789 -0.056061 -0.060544 -0.066911 -0.025856 0 -0.016625 -0.18135 -0.14198 -0.21842 -0.10269 -0.2673 8.5191 0.035482 0.12882 0.15907 0.097105 0.23737 0.055842 0.10946 0.47034 0.16385 0.24599 0.37914 0.14032 -0.0020699 0.013528 0.0055249 0.0074858 2.795
4.8828 -0.045034 -0.050012 -0.12242 -0.22647 0 -0.22236 -0.14961 -0.16916 -0.13763 -0.17242 -0.087975 8.7596 0.024034 0.14239 0.15037 0.12467 0.20252 0.07931 0.11349 0.44514 0.25004 0.26916 0.36225 0.151 -0.0019106 0.013309 0.0060447 0.0074453 2.6501
4.8867 -0.03912 -0.043105 -0.1297 -0.30162 0 -0.30341 -0.11264 -0.15682 -0.077636 -0.1998 -0.015732 8.9769 0.004396 0.14645 0.21958 0.12596 0.18895 0.049701 0.16319 0.42268 0.20182 0.27026 0.3471 0.15816 -0.0016317 0.013517 0.0068527 0.0077644 2.3678
4.8906 -0.045446 -0.04799 -0.089138 -0.19599 0 -0.20352 -0.089312 -0.11226 -0.07524 -0.16115 -0.095397 9.1835 -0.02132 0.11728 0.12785 0.1168 0.19902 -0.012433 0.1726 0.37336 0.22905 0.23246 0.33759 0.12906 -0.0015856 0.01453 0.0074629 0.0084199 2.0929
4.8945 -0.062145 -0.063563 -0.038716 0.0083964 0 -0.0019538 -0.085799 -0.063731 -0.11622 -0.078539 -0.24612 9.3924 -0.034073 0.074513 0.085922 0.083139 0.20558 -0.04415 0.15239 0.34293 0.20095 0.18566 0.31652 0.12189 -0.0018136 0.015462 0.007436 0.0089665 1.8861
4.8984 -0.079606 -0.080574 -0.023284 0.15471 0 0.14708 -0.091773 -0.038172 -0.14859 -0.0052162 -0.32544 9.6051 -0.043372 0.059426 0.087364 0.052528 0.17546 -0.061181 0.11726 0.30601 0.15097 0.13617 0.26278 0.09292 -0.0019686 0.014865 0.0067996 0.0089754 1.6982
4.9023 -0.087336 -0.08864 -0.057221 0.12973 0 0.13031 -0.0895 -0.042712 -0.12663 0.01329 -0.23964 9.8109 -0.056281 0.086947 0.10721 0.045063 0.098532 -0.078922 0.081934 0.23844 0.11538 0.088395 0.17146 0.012477 -0.0016684 0.012005 0.0060529 0.0083648 1.4401
4.9063 -0.081582 -0.08372 -0.11212 -0.050516 0 -0.039909 -0.069567 -0.062879 -0.049585 -0.026392 -0.017667 9.9977 -0.058879 0.033343 0.090804 0.036266 -0.0005989 -0.087313 0.062051 0.13226 0.10264 0.044899 0.061228 -0.058154 -0.00091104 0.0076497 0.0057494 0.0073936 1.0845
4.9102 -0.068143 -0.07067 -0.1405 -0.25179 0 -0.23507 -0.039966 -0.075792 0.036622 -0.082753 0.20655 10.164 -0.068178 -0.037067 0.13297 0.045314 -0.078049 -0.15269 0.0056104 0.04075 0.11444 -0.01778 -0.035541 -0.051167 -0.00011798 0.0036727 0.0060348 0.0064242 0.7096
4.9141 -0.058068 -0.059338 -0.11591 -0.32155 0 -0.30681 -0.019426 -0.066387 0.076165 -0.10201 0.29049 10.319 -0.047488 -0.052251 0.13692 0.045287 -0.10177 -0.1818 -0.028132 -0.02243 0.10905 -0.055179 -0.091728 -0.094483 0.00024493 0.0017787 0.006546 0.005715 0.44322
4.918 -0.059255 -0.057337 -0.055227 -0.20386 0 -0.19863 -0.019678 -0.035832 0.048114 -0.061258 0.18745 10.473 -0.010118 -0.017242 0.10405 0.039738 -0.074455 -0.15831 -0.042028 -0.051734 0.092274 -0.068395 -0.099951 -0.1661 8.1382e-05 0.002354 0.0067479 0.0053868 0.35766
4.9219 -0.070281 -0.064757 -0.0046985 0.01655 0 0.010639 -0.032744 0.00067408 -0.017372 0.01231 -0.01872 10.625 0.002547 0.02316 0.083373 0.047652 -0.03026 -0.099023 -0.06948 -0.04547 0.094229 -0.081149 -0.073992 -0.16659 -0.00030254 0.0043035 0.0063957 0.005486 0.41076
4.9258 -0.08135 -0.074486 -0.001809 0.17569 0 0.16495 -0.036569 0.022973 -0.064322 0.062561 -0.17525 10.766 -0.070842 -0.061363 0.079176 0.04262 -0.0077364 -0.12886 -0.047982 -0.027472 0.11111 -0.059546 -0.037826 -0.11601 -0.00056069 0.0059342 0.0057236 0.0060004 0.48892
4.9297 -0.081869 -0.077686 -0.045319 0.15323 0 0.14842 -0.016057 0.016694 -0.056647 0.049362 -0.17384 10.888 -0.063718 -0.035934 0.073547 0.045386 -0.019696 -0.112 -0.0044431 0.018438 0.14665 -0.03341 -0.0099389 -0.089042 -0.00066937 0.0061619 0.0052258 0.0067983 0.51576
4.9336 -0.068838 -0.070371 -0.097491 -0.034979 0 -0.025962 0.019015 -0.018446 -0.0071181 -0.019153 -0.031255 10.996 -0.036672 0.027088 0.098723 0.078724 -0.043545 -0.059484 0.031865 0.047007 0.17519 -0.002922 0.0075037 -0.030149 -0.00090793 0.0051573 0.0052495 0.0076032 0.52791
4.9375 -0.049432 -0.056293 -0.11499 -0.24606 0 -0.2245 0.037335 -0.066645 0.033339 -0.093513 0.12424 11.1 -0.02563 0.077791 0.14565 0.14178 -0.039769 0.011917 0.046509 0.042281 0.19195 0.030756 0.028309 0.073315 -0.0014899 0.004059 0.0057541 0.0081075 0.64596
4.9414 -0.035594 -0.044058 -0.082322 -0.31685 0 -0.29347 0.010789 -0.10328 0.016919 -0.12316 0.15189 11.209 -0.0026009 0.1204 0.076679 0.16646 0.015532 0.069067 0.059723 0.066509 0.25284 0.062475 0.070602 0.11225 -0.0022537 0.0040737 0.0064002 0.0081675 0.96084
4.9453 -0.03487 -0.040595 -0.021982 -0.18864 0 -0.17708 -0.059373 -0.10982 -0.062167 -0.096529 0.0083427 11.32 0.027571 0.13639 0.15445 0.1989 0.10927 0.048487 0.10769 0.16759 0.22544 0.12199 0.14078 0.13818 -0.0027605 0.005645 0.0068385 0.007911 1.4325
4.9492 -0.044728 -0.045903 0.023884 0.045907 0 0.037879 -0.13834 -0.087595 -0.16138 -0.048147 -0.2161 11.421 0.051469 0.17901 0.19068 0.21072 0.198 0.085526 0.13857 0.2324 0.22702 0.17308 0.2241 0.14837 -0.0027123 0.0082091 0.0069312 0.0076401 1.8904
4.9531 -0.05487 -0.0531 0.024091 0.21168 0 0.18711 -0.18117 -0.058753 -0.22042 -0.027916 -0.36419 11.502 0.071088 0.21531 0.16657 0.20137 0.23783 0.12152 0.13778 0.25867 0.23702 0.19713 0.29012 0.15523 -0.0022557 0.010604 0.0067564 0.0076005 2.1409
4.957 -0.055577 -0.053886 -0.021353 0.18461 0 0.15516 -0.16562 -0.050468 -0.20489 -0.059038 -0.33142 11.565 0.091382 0.19012 0.11138 0.17973 0.21507 0.048996 0.10264 0.27316 0.20047 0.18217 0.31145 0.17568 -0.0018494 0.011801 0.0064659 0.0078092 2.0956
4.9609 -0.045428 -0.045274 -0.083293 -0.01292 0 -0.034121 -0.1076 -0.072554 -0.13027 -0.1193 -0.14672 11.623 0.067513 0.19725 0.19916 0.19335 0.15454 0.077103 0.12156 0.26901 0.20159 0.23047 0.28308 0.17576 -0.0018219 0.011497 0.0061736 0.0080769 1.8227
4.9648 -0.03232 -0.032306 -0.12351 -0.22935 0 -0.2345 -0.047048 -0.10718 -0.049283 -0.15989 0.049229 11.685 0.039052 0.21736 0.23967 0.20322 0.099573 0.067124 0.13144 0.23786 0.21652 0.24222 0.22697 0.18909 -0.0020709 0.010229 0.0059587 0.0081795 1.4869
4.9688 -0.02716 -0.024458 -0.11867 -0.30078 0 -0.29016 -0.016928 -0.12176 -0.013116 -0.14497 0.11214 11.749 0.018164 0.19942 0.21458 0.20159 0.079564 0.048946 0.12454 0.18824 0.22607 0.23478 0.17635 0.19256 -0.0022072 0.0089715 0.0059154 0.0080188 1.2312
4.9727 -0.03531 -0.02834 -0.073973 -0.17683 0 -0.15743 -0.021049 -0.096522 -0.035399 -0.079817 0.0056261 11.805 0.001931 0.13729 0.13847 0.18473 0.089643 0.036073 0.096711 0.14427 0.21197 0.2187 0.15067 0.16385 -0.0019824 0.0084585 0.0061313 0.0076519 1.0932
4.9766 -0.052394 -0.042342 -0.019417 0.042387 0 0.060247 -0.037172 -0.043524 -0.084671 -0.0062447 -0.17044 11.844 -0.03905 0.092696 0.086082 0.15226 0.097517 0.023331 0.045872 0.17076 0.14484 0.19902 0.14106 0.066392 -0.0015536 0.008664 0.0065838 0.0072099 1.0078
4.9805 -0.067486 -0.057495 0.0092718 0.18578 0 0.19217 -0.039422 0.0010095 -0.1097 0.029153 -0.25732 11.867 -0.044291 0.091395 0.11042 0.14736 0.071206 -0.0019448 0.033575 0.13618 0.13479 0.15462 0.11927 0.045941 -0.0013147 0.0088228 0.0070737 0.006807 0.87771
4.9844 -0.071075 -0.064017 -0.0058783 0.14425 0 0.13358 -0.019356 0.0064315 -0.078499 0.0087682 -0.16133 11.88 -0.069362 0.029045 0.094634 0.13397 0.0057967 0.017545 -0.0038424 0.07021 0.094046 0.09686 0.063638 0.033468 -0.0014851 0.0080231 0.0073097 0.0065108 0.65156
4.9883 -0.061775 -0.058555 -0.052182 -0.046602 0 -0.072152 0.01063 -0.025533 -0.0026504 -0.044821 0.071022 11.89 -0.098014 -0.025616 0.07375 0.11853 -0.071257 0.023602 -0.038308 0.01824 0.059365 0.066533 -0.019211 0.004829 -0.001895 0.0059752 0.0071178 0.0063521 0.3582
4.9922 -0.047009 -0.046571 -0.09441 -0.23661 0 -0.26662 0.030633 -0.061162 0.070426 -0.086555 0.28455 11.898 -0.10386 0.0052886 0.092425 0.11034 -0.1198 -0.042282 -0.037196 0.015832 0.074056 0.095572 -0.095612 -0.050995 -0.0021853 0.0033624 0.0065983 0.0063234 0.087961
4.9961 -0.037425 -0.038073 -0.10049 -0.27843 0 -0.29895 0.029196 -0.063346 0.091646 -0.081439 0.33031 11.9 -0.063081 0.0102 0.051236 0.080869 -0.11618 -0.043838 -0.068748 -0.053262 0.051152 0.065397 -0.12884 -0.060513 -0.0021931 0.0014358 0.006074 0.0063645 -0.056741
5 -0.039261 -0.040004 -0.06677 -0.14028 0 -0.14237 0.0091741 -0.02424 0.046271 -0.029167 0.17679 11.895 -0.045695 0.015345 0.063281 0.087142 -0.069778 -0.00010147 -0.051311 -0.027635 0.027478 0.041832 -0.10642 -0.061953 -0.002099 0.0011057 0.0058498 0.0063816 -0.012885
5.0039 -0.050184 -0.051143 -0.02206 0.071659 0 0.085469 -0.017641 0.026694 -0.034452 0.035274 -0.066329 11.89 -0.041263 0.00062676 0.083406 0.09963 -0.015062 -0.0038022 -0.030324 -0.01035 0.013017 0.052118 -0.048526 -0.042175 -0.0021786 0.0022356 0.0059844 0.0063149 0.21008
5.0078 -0.061468 -0.063321 -0.0050371 0.19565 0 0.21306 -0.03928 0.04674 -0.095198 0.065055 -0.22981 11.89 -0.035024 -0.01171 0.10141 0.10267 0.014406 -0.067674 -0.016522 -0.0042218 0.0208 0.093969 0.008799 -0.011776 -0.0024401 0.0037442 0.0062769 0.0061999 0.53001
5.0117 -0.064827 -0.067911 -0.031893 0.13704 0 0.14553 -0.048784 0.015578 -0.096979 0.033741 -0.21024 11.896 -0.00067102 0.050053 0.13307 0.084953 0.010164 -0.13887 0.0049101 0.076333 0.073164 0.13716 0.041144 -0.0082235 -0.0025667 0.0044816 0.0064812 0.0061442 0.8322
5.0156 -0.058869 -0.06256 -0.081712 -0.061907 0 -0.065057 -0.045544 -0.048036 -0.046815 -0.045067 -0.045022 11.896 0.0025434 0.050108 0.097115 0.11881 -0.0063559 -0.015178 0.036393 0.12441 0.10827 0.14711 0.051693 0.044497 -0.0022533 0.0041805 0.0065469 0.0062189 1.0379
5.0195 -0.050292 -0.053029 -0.11356 -0.25546 0 -0.2618 -0.035784 -0.1023 0.0060744 -0.12501 0.11885 11.879 0.030665 0.10386 0.13257 0.14574 -0.0013965 0.028623 0.059713 0.13446 0.14682 0.18341 0.064198 0.077742 -0.0015894 0.0036782 0.0066572 0.0063682 1.1608
5.0234 -0.048777 -0.048788 -0.10184 -0.30423 0 -0.30294 -0.032125 -0.1166 0.0064618 -0.15824 0.13835 11.837 0.037217 0.16862 0.19019 0.1639 0.044612 0.050719 0.077225 0.15437 0.19325 0.21707 0.10076 0.11192 -0.0010554 0.0041938 0.007019 0.0064403 1.302
5.0273 -0.059238 -0.055741 -0.059288 -0.17832 0 -0.1674 -0.04865 -0.094671 -0.063946 -0.13001 -0.015907 11.776 0.00056085 0.20163 0.21827 0.1766 0.12118 0.10227 0.094952 0.21494 0.2419 0.22451 0.16332 0.15799 -0.0010908 0.0062481 0.0075973 0.0063312 1.5713
5.0313 -0.077391 -0.071609 -0.02656 0.021952 0 0.032997 -0.09071 -0.068301 -0.16922 -0.071118 -0.23719 11.704 0.065822 0.2022 0.2037 0.19495 0.19404 0.085498 0.13375 0.24428 0.23387 0.23473 0.2326 0.14336 -0.0016528 0.0091364 0.0080552 0.0061049 1.9836
5.0352 -0.092386 -0.087479 -0.03684 0.14222 0 0.14103 -0.14629 -0.068906 -0.24252 -0.036096 -0.36463 11.627 0.041817 0.25396 0.2157 0.20879 0.22888 0.032821 0.12924 0.27941 0.26177 0.23791 0.28322 0.15029 -0.0022249 0.011413 0.0079847 0.0059653 2.4162
5.0391 -0.09486 -0.094373 -0.08625 0.08973 0 0.073317 -0.18887 -0.10188 -0.23467 -0.061251 -0.3073 11.542 0.040215 0.26322 0.22512 0.22031 0.21541 0.054308 0.14982 0.30644 0.3054 0.23276 0.30172 0.16029 -0.0022958 0.012002 0.0072523 0.0060913 2.6781
5.043 -0.084325 -0.089853 -0.13607 -0.097259 0 -0.11859 -0.19402 -0.14403 -0.15212 -0.13418 -0.11517 11.439 0.062225 0.23723 0.23199 0.23661 0.17407 0.1222 0.17748 0.31219 0.3489 0.23023 0.29413 0.18312 -0.001845 0.011019 0.0061632 0.0064887 2.6503
5.0469 -0.069915 -0.079659 -0.14471 -0.27806 0 -0.2892 -0.15856 -0.16387 -0.054429 -0.20065 0.058485 11.312 0.055103 0.23605 0.25048 0.26917 0.14069 0.13093 0.14639 0.28062 0.37335 0.2506 0.27924 0.24464 -0.0013503 0.0096592 0.0052893 0.0069925 2.385
5.0508 -0.063578 -0.073147 -0.10179 -0.31538 0 -0.30949 -0.10577 -0.14619 -0.011081 -0.20629 0.075349 11.164 0.04342 0.22392 0.27356 0.2555 0.14001 0.063322 0.17034 0.2464 0.3621 0.22495 0.27396 0.20074 -0.0013067 0.0092439 0.0050793 0.0074074 2.0758
5.0547 -0.070886 -0.076104 -0.035985 -0.17952 0 -0.16359 -0.069528 -0.10198 -0.04934 -0.14095 -0.079758 11.006 0.053695 0.19948 0.24164 0.25583 0.1675 0.063651 0.15062 0.2145 0.31704 0.2051 0.28122 0.2071 -0.0017405 0.010219 0.0055513 0.007639 1.9108
5.0586 -0.086757 -0.086534 0.0079983 0.027601 0 0.039907 -0.068941 -0.058183 -0.13323 -0.049399 -0.28479 10.847 0.054277 0.18012 0.20488 0.2367 0.19324 0.059807 0.12401 0.214 0.28688 0.18278 0.28803 0.1763 -0.0022058 0.011855 0.0063005 0.0077028 1.9274
5.0625 -0.099614 -0.096664 0.0024616 0.14829 0 0.14912 -0.094374 -0.038076 -0.19105 0.0024961 -0.37247 10.688 0.032287 0.17371 0.19851 0.18761 0.18518 0.013095 0.11306 0.24558 0.29023 0.15193 0.27447 0.071791 -0.0022622 0.012835 0.0068022 0.0076412 1.9925
5.0664 -0.10067 -0.099403 -0.04634 0.088579 0 0.082008 -0.11717 -0.047195 -0.17113 -0.020191 -0.25834 10.521 0.027078 0.16315 0.22736 0.16499 0.13446 -0.024768 0.10195 0.22481 0.26263 0.11185 0.22814 -0.0007183 -0.0019373 0.012222 0.0067713 0.007477 1.9253
5.0703 -0.090827 -0.09401 -0.10715 -0.10917 0 -0.11258 -0.1146 -0.072967 -0.082441 -0.093499 -0.0067612 10.338 0.00262 0.16358 0.21585 0.11466 0.063701 -0.076304 0.09152 0.19402 0.22747 0.083625 0.15538 -0.010564 -0.0016944 0.010088 0.0063182 0.0072665 1.661
5.0742 -0.079738 -0.086384 -0.14716 -0.2971 0 -0.29092 -0.088186 -0.095205 0.012103 -0.15406 0.2153 10.132 -0.02484 0.15589 0.21939 0.087904 0.011358 -0.097964 0.092518 0.17498 0.19135 0.082156 0.08116 -0.020884 -0.0019338 0.0074178 0.0058201 0.0071616 1.3126
5.0781 -0.077837 -0.083928 -0.15113 -0.33384 0 -0.321 -0.059744 -0.098966 0.044945 -0.15029 0.26093 9.9013 -0.054706 0.14085 0.22393 0.082226 0.0039203 -0.082751 0.088023 0.16248 0.15956 0.091599 0.036085 -0.046287 -0.0025411 0.0054438 0.0056341 0.0073437 1.0813
5.082 -0.088018 -0.089353 -0.12565 -0.19242 0 -0.18072 -0.050018 -0.082432 -0.0033216 -0.083448 0.1091 9.6512 -0.088217 0.1245 0.19521 0.078616 0.037011 -0.037606 0.05356 0.1444 0.1368 0.085895 0.037589 -0.088898 -0.0029587 0.0049072 0.0058724 0.0078336 1.0931
5.0859 -0.10351 -0.098566 -0.091149 0.019076 0 0.025067 -0.060277 -0.056945 -0.089741 -0.0056405 -0.12462 9.3858 -0.052081 0.092193 0.1192 0.036062 0.080032 -0.085482 0.047934 0.16341 0.096093 0.085466 0.078026 -0.10545 -0.0027288 0.00571 0.0063714 0.0083615 1.3047
5.0898 -0.11341 -0.10424 -0.0696 0.14023 0 0.14216 -0.073525 -0.040171 -0.14459 0.022321 -0.27683 9.1079 -0.02665 0.083499 0.098273 0.040297 0.10068 -0.068226 0.028335 0.20044 0.10853 0.13306 0.1295 -0.06804 -0.0019716 0.0070948 0.0068379 0.0084922 1.554
5.0938 -0.11116 -0.10192 -0.073669 0.080708 0 0.082065 -0.073041 -0.045787 -0.12778 -0.021836 -0.25516 8.8197 -0.014425 0.08029 0.10576 0.039798 0.090099 -0.045398 0.021755 0.23322 0.1171 0.14736 0.16346 -0.0082744 -0.0013097 0.0081763 0.0070477 0.0079707 1.7032
5.0977 -0.099257 -0.093593 -0.10015 -0.11201 0 -0.11131 -0.059842 -0.074797 -0.060497 -0.10681 -0.098956 8.524 -0.0040406 0.073474 0.12484 0.032104 0.069003 -0.020556 0.034349 0.26117 0.11116 0.12419 0.17104 0.041549 -0.0012953 0.0084782 0.0069695 0.007002 1.746
5.1016 -0.086852 -0.085891 -0.13065 -0.29094 0 -0.29379 -0.052361 -0.11387 -0.0067993 -0.17437 0.058716 8.2241 0.046607 0.063884 0.14649 0.097783 0.07013 0.097773 0.041251 0.32065 0.15299 0.18773 0.16835 0.027817 -0.0018863 0.0081745 0.006757 0.0061767 1.7914
5.1055 -0.082525 -0.084653 -0.14194 -0.32294 0 -0.32878 -0.068833 -0.14306 -0.020837 -0.18404 0.093843 7.9206 0.07605 0.13572 0.12935 0.16859 0.11119 0.15217 0.097693 0.34899 0.18644 0.24841 0.18195 0.094533 -0.0024795 0.0079128 0.0066319 0.0060476 1.9485
5.1094 -0.088018 -0.090406 -0.12242 -0.18891 0 -0.19019 -0.10897 -0.14905 -0.10273 -0.14052 -0.019297 7.6084 0.10925 0.1888 0.093923 0.21066 0.17966 0.16637 0.13445 0.36089 0.18045 0.25114 0.22597 0.14284 -0.002469 0.0083411 0.0067317 0.0067015 2.2199
5.1133 -0.097412 -0.098177 -0.083206 0.0050873 0 0.017614 -0.15178 -0.13473 -0.19828 -0.085418 -0.19577 7.2779 0.13154 0.22331 0.062743 0.22448 0.24114 0.16644 0.15081 0.38332 0.19348 0.22862 0.28956 0.1798 -0.001802 0.0096463 0.0070114 0.0077023 2.4949
5.1172 -0.10195 -0.10146 -0.052163 0.11192 0 0.13875 -0.1713 -0.11705 -0.24166 -0.06313 -0.30841 6.9213 0.12604 0.25474 0.059718 0.21857 0.26438 0.17102 0.15813 0.43604 0.28022 0.22387 0.34476 0.22369 -0.0010176 0.011418 0.0072641 0.0084619 2.6387
5.1211 -0.096605 -0.096991 -0.052294 0.05589 0 0.084182 -0.15651 -0.11351 -0.20599 -0.088645 -0.28307 6.5383 0.11733 0.30083 0.11254 0.22055 0.24315 0.075479 0.18488 0.41994 0.27245 0.21881 0.36768 0.23668 -0.00075699 0.012937 0.0072606 0.0087037 2.5932
5.125 -0.083615 -0.086825 -0.081166 -0.1123 0 -0.10065 -0.11878 -0.12733 -0.12187 -0.13954 -0.15054 6.1373 0.099107 0.295 0.1205 0.19018 0.19877 0.08725 0.22402 0.36771 0.34541 0.23487 0.35519 0.26802 -0.0012167 0.01367 0.0069265 0.008606 2.4085
5.1289 -0.070671 -0.076511 -0.11087 -0.25786 0 -0.2711 -0.082254 -0.14372 -0.051123 -0.17486 -0.019377 5.7289 0.067567 0.24805 0.11152 0.14418 0.16216 0.079529 0.22292 0.3109 0.41659 0.22238 0.32366 0.27666 -0.0020319 0.013592 0.0064285 0.0085253 2.1889
5.1328 -0.065216 -0.071095 -0.11143 -0.26652 0 -0.29483 -0.066367 -0.14165 -0.038424 -0.16512 0.0085765 5.3178 0.028266 0.19087 0.10663 0.097843 0.1504 0.030061 0.1809 0.27031 0.44462 0.18348 0.29247 0.24733 -0.0026401 0.013086 0.0060857 0.0086029 2.0105
5.1367 -0.068994 -0.071788 -0.078279 -0.13084 0 -0.15372 -0.074305 -0.11223 -0.0795 -0.11228 -0.08302 4.8988 -0.0014921 0.18962 0.1316 0.073204 0.15555 0.0027165 0.1457 0.26756 0.40485 0.17013 0.2675 0.18093 -0.0027425 0.012525 0.0061524 0.008649 1.8769
5.1406 -0.076748 -0.075339 -0.038439 0.046181 0 0.042921 -0.094171 -0.068409 -0.12868 -0.047503 -0.21072 4.463 0.030212 0.18067 0.13843 0.034347 0.1533 -0.057274 0.084245 0.25136 0.26243 0.12893 0.23855 0.11759 -0.0024515 0.011918 0.006625 0.0083994 1.7372
5.1445 -0.080064 -0.076278 -0.027583 0.13114 0 0.14416 -0.10893 -0.036532 -0.13694 -0.0093033 -0.25385 4.0072 0.039811 0.16825 0.15926 0.033806 0.12352 -0.033371 0.060705 0.20813 0.17397 0.10048 0.19159 0.086346 -0.0020702 0.010941 0.0072299 0.0078508 1.5367
5.1484 -0.073708 -0.070577 -0.057509 0.062185 0 0.075534 -0.10652 -0.03537 -0.089216 -0.016798 -0.14919 3.5395 0.036659 0.1501 0.16601 0.062738 0.066486 -0.0017958 0.044333 0.16513 0.11448 0.066469 0.12394 0.064466 -0.0017955 0.00931 0.0076103 0.0073064 1.2566
5.1523 -0.05977 -0.058508 -0.10365 -0.10411 0 -0.10303 -0.084407 -0.059419 -0.013128 -0.056055 0.053478 3.0739 0.034469 0.12605 0.13581 0.10197 0.0029772 -0.024886 0.0093708 0.13879 0.056448 0.0158 0.049227 0.03818 -0.0016403 0.0071662 0.0075726 0.0070765 0.92271
5.1563 -0.046299 -0.044854 -0.12508 -0.23593 0 -0.24501 -0.048572 -0.081252 0.044587 -0.089518 0.22101 2.6181 0.036781 0.10944 0.087281 0.096315 -0.040847 -0.024409 -0.0086163 0.069003 0.030796 -0.00066747 -0.011042 0.067771 -0.0015748 0.0050813 0.0072016 0.0071475 0.58949
5.1602 -0.04116 -0.03603 -0.099818 -0.22686 0 -0.23322 -0.0097195 -0.072667 0.053486 -0.083382 0.23448 2.165 0.038136 0.12412 0.077418 0.06231 -0.051889 -0.04022 -0.00084595 0.03466 0.058785 -0.02061 -0.041696 0.052504 -0.0016477 0.0036849 0.006766 0.0071792 0.3169
5.1641 -0.045712 -0.035677 -0.044018 -0.077935 0 -0.072608 0.021225 -0.028509 0.019692 -0.034075 0.082905 1.697 -0.01785 0.13269 0.070378 0.016922 -0.038233 -0.075003 0.028423 -0.0068889 0.092093 -0.0063458 -0.042568 0.042338 -0.0019136 0.0032258 0.0065082 0.0068546 0.14925
5.168 -0.053422 -0.041703 0.0018697 0.10147 0 0.11345 0.037258 0.026448 -0.022189 0.026655 -0.12158 1.1997 -0.10444 0.10469 0.058618 -0.025646 -0.021604 -0.12395 0.049014 -0.043512 0.12585 0.024295 -0.026504 0.043684 -0.0022655 0.0034468 0.0064943 0.0062333 0.098986
5.1719 -0.054856 -0.047299 0.0071528 0.17597 0 0.18045 0.037731 0.054595 -0.037041 0.054315 -0.22463 0.674 -0.14246 0.0045593 0.046471 -0.047859 -0.020345 -0.17615 0.0078193 -0.031628 0.17536 0.018663 -0.0098333 0.042694 -0.00242 0.0038586 0.006624 0.0057421 0.14177
5.1758 -0.045269 -0.045722 -0.024828 0.088154 0 0.076877 0.027373 0.034337 -0.015314 0.026556 -0.14834 0.13597 -0.13396 -0.024502 0.09115 -0.042761 -0.035698 -0.19747 -0.044593 0.03813 0.19915 -0.0017906 -0.0025708 0.055935 -0.0021466 0.0041471 0.0067511 0.0057962 0.23054
5.1797 -0.028614 -0.035555 -0.062037 -0.095389 0 -0.11497 0.012039 -0.021838 0.021289 -0.037052 0.045187 -0.3953 -0.086592 0.0013891 0.10111 -0.023717 -0.051385 -0.17617 -0.047798 0.012446 0.16754 -0.006833 -0.0039003 0.044583 -0.0015355 0.0043602 0.0067808 0.0064162 0.32514
5.1836 -0.014514 -0.022179 -0.071767 -0.23295 0 -0.24344 -0.0056077 -0.075094 0.037362 -0.088164 0.19922 -0.91169 -0.056375 0.034126 0.078363 0.0097921 -0.046615 -0.16184 -0.031496 -0.0041911 0.13028 -0.0078881 -0.0043139 0.023135 -0.0010001 0.0047464 0.0066761 0.0072131 0.4171
5.1875 -0.010521 -0.013784 -0.046162 -0.21579 0 -0.20627 -0.026422 -0.088808 0.011053 -0.087498 0.18473 -1.4199 -0.054989 0.050905 0.048031 0.05193 -0.012859 -0.16189 -0.013808 0.03985 0.10908 -0.008416 0.0074247 0.015489 -0.00095016 0.0054325 0.0064181 0.0077406 0.52616
5.1914 -0.016049 -0.014748 -0.0052274 -0.052827 0 -0.030022 -0.050497 -0.056107 -0.048689 -0.037351 0.0037226 -1.9334 0.045103 0.10145 0.11637 0.074071 0.038101 -0.046031 0.023126 0.041119 0.040706 0.015644 0.036065 0.08742 -0.0014165 0.006244 0.0060129 0.0078562 0.66741
5.1953 -0.023032 -0.021734 0.021643 0.13464 0 0.15151 -0.072603 -0.0047398 -0.10715 0.019008 -0.21032 -2.4601 0.001046 0.16594 0.20307 0.018144 0.080997 -0.044644 0.053652 0.07591 0.018803 0.063521 0.074898 0.085381 -0.0019952 0.0068103 0.0055584 0.0077466 0.81708
5.1992 -0.022692 -0.026038 0.018045 0.20557 0 0.20191 -0.08285 0.02481 -0.12778 0.032388 -0.29729 -2.9975 -0.056796 0.18538 0.207 -0.0069084 0.094043 -0.017121 0.095289 0.087284 0.026577 0.10575 0.10792 0.090249 -0.0021949 0.0068467 0.0052744 0.0076398 0.91168
5.2031 -0.012696 -0.020606 -0.010014 0.10801 0 0.087364 -0.073458 0.010898 -0.098136 -0.010905 -0.19707 -3.5371 -0.085144 0.1544 0.18711 0.0023103 0.07363 0.0060758 0.11889 0.08292 0.05958 0.13664 0.11933 0.11836 -0.0018737 0.0063767 0.0054033 0.0075506 0.88809
5.207 0.001211 -0.0060259 -0.041152 -0.080748 0 -0.099257 -0.046103 -0.032883 -0.039049 -0.076096 0.0041576 -4.0729 -0.060282 0.086151 0.25095 0.019285 0.035935 -0.053467 0.080496 0.088859 0.11458 0.15534 0.10475 0.16768 -0.0013506 0.0057376 0.0060148 0.0073443 0.73341
5.2109 0.010196 0.0095989 -0.053658 -0.2144 0 -0.21222 -0.012681 -0.069229 0.010166 -0.10729 0.14488 -4.6048 -0.022639 0.058109 0.19563 0.044043 0.004325 -0.098691 0.023298 0.058272 0.19705 0.10436 0.075183 0.14897 -0.0010819 0.0053767 0.0068823 0.0070231 0.50017
5.2148 0.0095247 0.016976 -0.038078 -0.19101 0 -0.16569 0.012243 -0.067018 0.020353 -0.073148 0.11842 -5.1362 0.012226 0.0082122 0.13391 0.03117 -0.0078462 -0.14542 -0.046847 0.04905 0.2069 0.015311 0.048975 0.11739 -0.001218 0.0055673 0.0075805 0.0068627 0.27029
5.2188 0.0020232 0.013032 -0.0017802 -0.030708 0 0.002338 0.021386 -0.025516 -0.0061367 0.0068018 -0.043117 -5.669 0.046702 -0.0060745 0.10793 0.012753 -0.0060713 -0.19447 -0.075119 0.0090208 0.16809 -0.026902 0.036442 0.099968 -0.0014759 0.0062026 0.0077708 0.0071694 0.095989
5.2227 -0.0046299 0.0033374 0.035217 0.14263 0 0.16248 0.018725 0.026141 -0.037808 0.077187 -0.1972 -6.2026 0.061412 0.026745 0.11057 -0.0079723 -0.0087584 -0.22596 -0.04861 -0.052877 0.091252 -0.004963 0.029888 0.098197 -0.0014541 0.0067905 0.0074555 0.0078618 -0.033596
5.2266 -0.0040755 -0.0023633 0.05153 0.19962 0 0.1953 0.014447 0.053024 -0.038882 0.090622 -0.20627 -6.7367 -0.015579 0.045566 0.043572 -0.07824 -0.031576 -0.16914 -0.018233 -0.013488 -0.0338 -0.0084556 0.0088318 0.069517 -0.0010719 0.0066971 0.0069792 0.0083437 -0.17314
5.2305 0.0041967 0.0022166 0.038298 0.10539 0 0.082195 0.015959 0.042089 0.0022354 0.044584 -0.046473 -7.2727 -0.091134 0.04287 0.056413 -0.1016 -0.074446 -0.084483 -0.01227 -0.081938 -0.075406 -0.013056 -0.042058 -0.034709 -0.00068551 0.0055494 0.0067588 0.0079052 -0.36779
5.2344 0.015143 0.015243 0.0073007 -0.056623 0 -0.083115 0.02308 0.011284 0.063275 -0.017977 0.17534 -7.812 -0.097297 0.021313 0.049186 -0.083474 -0.1211 -0.072116 -0.030173 -0.14076 -0.08668 -0.014955 -0.11686 -0.078382 -0.0007458 0.0035592 0.0069609 0.0063624 -0.61138
5.2383 0.022397 0.028556 -0.014918 -0.15351 0 -0.16886 0.030893 -0.0064555 0.10526 -0.043493 0.30602 -8.3516 -0.092876 -0.023114 0.022438 -0.074107 -0.15111 -0.096675 -0.077828 -0.18818 -0.087537 -0.038036 -0.18876 -0.076599 -0.0013273 0.0014986 0.007394 0.0043421 -0.84853
5.2422 0.022864 0.034167 -0.0062567 -0.10807 0 -0.10669 0.036193 0.0093925 0.10316 -0.0092629 0.26266 -8.8842 -0.14226 -0.090563 -0.0041764 -0.11899 -0.1547 -0.10857 -0.15581 -0.23404 -0.091942 -0.10494 -0.22818 -0.064914 -0.0020033 0.00024775 0.0076913 0.0028828 -1.0143
5.2461 0.018538 0.030221 0.031803 0.042571 0 0.05724 0.040552 0.050397 0.065452 0.060829 0.091078 -9.4037 -0.088412 -0.13267 0.031506 -0.085526 -0.13908 -0.18642 -0.20158 -0.21078 -0.076708 -0.1681 -0.2245 -0.010393 -0.0022198 0.00018317 0.0076107 0.0026432 -1.0766
5.25 0.014842 0.022064 0.072555 0.17892 0 0.19918 0.04726 0.08623 0.026823 0.11671 -0.074709 -9.9112 -0.06132 -0.11251 0.018224 -0.092253 -0.12188 -0.20444 -0.21041 -0.21352 -0.0022229 -0.16579 -0.1932 -0.0063079 -0.0018312 0.00088173 0.0071903 0.0033988 -1.0493
5.2539 0.017029 0.01804 0.084812 0.19453 0 0.21312 0.056016 0.089033 0.01974 0.12072 -0.1164 -10.415 -0.063711 -0.093807 0.021011 -0.12149 -0.11735 -0.22468 -0.18695 -0.20536 0.075034 -0.13543 -0.16251 -0.0027696 -0.0012773 0.0014376 0.0066538 0.0042726 -0.97372
5.2578 0.026915 0.023477 0.060329 0.079303 0 0.091596 0.061484 0.05555 0.048145 0.074323 -0.017942 -10.923 -0.090226 -0.077758 0.024294 -0.15486 -0.12593 -0.25583 -0.12891 -0.19208 0.11144 -0.098905 -0.15107 0.0081107 -0.0012055 0.0011953 0.0061921 0.0044902 -0.88911
5.2617 0.041681 0.037211 0.023045 -0.07324 0 -0.068904 0.057558 0.0099745 0.084635 0.014187 0.12824 -11.434 -0.12466 -0.0051653 -0.074581 -0.1633 -0.13484 -0.25929 -0.026015 -0.22424 0.052358 -0.074917 -0.15528 -0.002492 -0.0018666 0.00030136 0.0058449 0.0039813 -0.81524
5.2656 0.05539 0.052781 0.00929 -0.1392 0 -0.14174 0.043256 -0.014247 0.093352 -0.016853 0.19618 -11.94 -0.11414 0.08165 -0.07019 -0.09929 -0.12884 -0.186 -0.021104 -0.21936 0.054544 -0.068034 -0.15635 0.060896 -0.0028482 -0.00042674 0.0055695 0.0033126 -0.75489
5.2695 0.062577 0.063121 0.03483 -0.060704 0 -0.06694 0.02454 0.00047795 0.059853 -0.00090839 0.1238 -12.433 -0.1079 0.098317 -0.046456 -0.060501 -0.10306 -0.10869 0.00093235 -0.2384 -0.015726 -0.037842 -0.1395 0.058069 -0.0034139 -0.00023593 0.0053838 0.0030651 -0.70707
5.2734 0.061966 0.06535 0.079002 0.10862 0 0.10236 0.010487 0.042733 0.0037781 0.044316 -0.039793 -12.912 -0.097478 0.080285 -0.034645 -0.048815 -0.068377 -0.015786 0.003402 -0.23475 -0.061151 -0.0060231 -0.10821 0.033814 -0.003156 0.00085987 0.0053968 0.0032718 -0.67825
5.2773 0.057762 0.062482 0.10238 0.24367 0 0.23964 0.007538 0.080603 -0.035692 0.081439 -0.17151 -13.387 -0.074631 0.058626 -0.048095 -0.054437 -0.04523 0.088867 -0.045015 -0.17909 -0.012601 0.0053627 -0.081594 0.024599 -0.0023721 0.0020583 0.0056765 0.0034383 -0.68497
5.2813 0.057069 0.060978 0.083452 0.24316 0 0.24139 0.016716 0.085653 -0.029695 0.082709 -0.168 -13.865 -0.0542 -0.01973 -0.018528 -0.042637 -0.05001 0.067066 -0.091609 -0.18215 -0.051281 -0.0081545 -0.078533 -0.065384 -0.0018118 0.0024712 0.0060983 0.0030901 -0.7482
5.2852 0.064714 0.065913 0.040528 0.10774 0 0.10708 0.035045 0.05493 0.018787 0.050807 -0.025951 -14.342 -0.056154 -0.068093 0.02264 -0.070242 -0.083336 -0.029501 -0.15629 -0.19111 -0.076447 -0.05229 -0.10284 -0.058649 -0.0020139 0.0019166 0.0063607 0.0022931 -0.88303
5.2891 0.079262 0.07721 0.017386 -0.058878 0 -0.058963 0.058356 0.014631 0.078079 0.0162 0.15242 -14.807 -0.082165 -0.095619 0.054609 -0.14293 -0.12885 -0.075949 -0.16957 -0.2169 -0.04457 -0.097254 -0.14167 -0.055668 -0.0028244 0.0010573 0.0061985 0.0016358 -1.0885
5.293 0.093719 0.089789 0.044366 -0.12752 0 -0.12653 0.082387 0.001847 0.11224 0.013372 0.23551 -15.246 -0.12817 -0.10187 0.05607 -0.22201 -0.16408 -0.073034 -0.13564 -0.26333 0.0054751 -0.11864 -0.17723 -0.079982 -0.0035257 0.00073973 0.0056133 0.0016886 -1.344
5.2969 0.10097 0.0977 0.1101 -0.041692 0 -0.039551 0.10235 0.036763 0.10732 0.053732 0.16482 -15.662 -0.18473 -0.082223 -0.00073987 -0.23133 -0.17642 -0.09008 -0.10114 -0.33084 -0.023204 -0.087242 -0.20113 -0.12187 -0.0034577 0.0011419 0.0049004 0.0024436 -1.6172
5.3008 0.099783 0.099137 0.16989 0.1387 0 0.14012 0.11358 0.10564 0.079759 0.11581 0.0048057 -16.067 -0.20909 -0.10257 -0.0089254 -0.21245 -0.17256 -0.17615 -0.10248 -0.30165 -0.021347 -0.15548 -0.21998 -0.098808 -0.0025808 0.0015419 0.0044256 0.0032471 -1.8819
5.3047 0.096239 0.098214 0.18345 0.28257 0 0.28003 0.11459 0.16845 0.06192 0.16084 -0.10254 -16.474 -0.23454 -0.065806 -0.040192 -0.18473 -0.1738 -0.20291 -0.12419 -0.33504 -0.07419 -0.17895 -0.24887 -0.14753 -0.0014944 0.00094703 0.0043368 0.0032802 -2.133
5.3086 0.098873 0.1017 0.14823 0.28788 0 0.27962 0.11 0.18738 0.0771 0.1626 -0.047939 -16.879 -0.24421 -0.045952 -0.064785 -0.15536 -0.19957 -0.20474 -0.16127 -0.40138 -0.13324 -0.19671 -0.29881 -0.20036 -0.00092137 -0.0009786 0.004462 0.0021663 -2.3861
5.3125 0.11142 0.11313 0.099608 0.15996 0 0.14817 0.10932 0.15582 0.12306 0.12848 0.15445 -17.263 -0.22404 -0.076016 -0.069583 -0.12257 -0.25107 -0.20855 -0.20778 -0.47807 -0.17032 -0.22134 -0.36734 -0.20729 -0.0011265 -0.00354 0.0044783 0.00021048 -2.6567
5.3164 0.12931 0.12921 0.079645 0.0065514 0 -0.0032624 0.1209 0.10511 0.17527 0.094435 0.37027 -17.609 -0.16055 -0.059996 -0.096337 -0.052865 -0.30806 -0.21597 -0.25317 -0.5728 -0.22018 -0.16724 -0.43837 -0.16226 -0.0017631 -0.0055353 0.0041932 -0.0018694 -2.9357
5.3203 0.14324 0.14204 0.10321 -0.046965 0 -0.049652 0.14497 0.081847 0.20582 0.096713 0.44506 -17.913 -0.15015 -0.14161 -0.075999 -0.043087 -0.3426 -0.18598 -0.28412 -0.57727 -0.21289 -0.18142 -0.49056 -0.20129 -0.0022336 -0.0062069 0.0036903 -0.0034398 -3.1822
5.3242 0.14684 0.14555 0.1499 0.044265 0 0.049621 0.17209 0.11163 0.20302 0.14206 0.32543 -18.191 -0.14251 -0.15243 -0.088287 -0.06356 -0.33996 -0.11956 -0.31123 -0.54756 -0.2535 -0.19755 -0.50936 -0.21747 -0.0022037 -0.0057821 0.003226 -0.0042736 -3.3444
5.3281 0.14204 0.14089 0.18487 0.21032 0 0.21971 0.18894 0.17762 0.17762 0.20087 0.10453 -18.463 -0.13223 -0.14999 -0.12432 -0.12086 -0.3105 -0.078162 -0.33566 -0.51018 -0.31323 -0.21599 -0.49564 -0.2213 -0.0018201 -0.005171 0.0029965 -0.0045168 -3.3943
5.332 0.13739 0.13592 0.18734 0.32304 0 0.33057 0.18746 0.23223 0.15278 0.22979 -0.047749 -18.741 -0.12609 -0.26093 -0.14671 -0.22789 -0.28207 -0.14524 -0.35603 -0.48881 -0.3207 -0.25426 -0.46583 -0.2577 -0.0014976 -0.0051519 0.0029927 -0.0044396 -3.3499
5.3359 0.14089 0.13883 0.16269 0.2978 0 0.30001 0.17044 0.23434 0.14637 0.20645 -0.01678 -19.012 -0.13674 -0.26705 -0.11983 -0.2565 -0.2785 -0.15009 -0.36196 -0.51657 -0.31499 -0.24289 -0.44244 -0.27955 -0.0015332 -0.0057863 0.0030605 -0.0042293 -3.267
5.3398 0.15359 0.15138 0.13261 0.15938 0 0.15734 0.14942 0.18279 0.15919 0.14829 0.16723 -19.256 -0.13986 -0.24422 -0.12789 -0.27585 -0.30078 -0.14837 -0.35713 -0.51651 -0.31809 -0.24681 -0.44001 -0.273 -0.0019104 -0.0065134 0.0030765 -0.0039595 -3.206
5.3438 0.16922 0.16757 0.11669 0.020384 0 0.018407 0.13706 0.11851 0.17675 0.099708 0.35415 -19.46 -0.1438 -0.25979 -0.15282 -0.2909 -0.32676 -0.15408 -0.34522 -0.51308 -0.31125 -0.25283 -0.45528 -0.26564 -0.002416 -0.0067326 0.0030581 -0.0036742 -3.1999
5.3477 0.18002 0.17895 0.12184 -0.0087497 0 -0.0065252 0.13991 0.092423 0.18198 0.097574 0.39316 -19.628 -0.15254 -0.30852 -0.157 -0.30271 -0.32975 -0.16801 -0.32522 -0.51752 -0.29113 -0.25537 -0.46972 -0.27132 -0.0028784 -0.0062972 0.0031115 -0.0034509 -3.2442
5.3516 0.18333 0.18205 0.14391 0.094708 0 0.10214 0.15613 0.12487 0.16851 0.14281 0.25065 -19.775 -0.16459 -0.24768 -0.041799 -0.30535 -0.30122 -0.16709 -0.28584 -0.52336 -0.28033 -0.25952 -0.464 -0.28714 -0.0032599 -0.005533 0.0032907 -0.0033784 -3.3132
5.3555 0.18351 0.18131 0.17437 0.25178 0 0.26139 0.17839 0.18979 0.14482 0.20065 0.03348 -19.913 -0.18907 -0.25344 -0.026376 -0.28708 -0.25886 -0.24721 -0.28779 -0.51348 -0.34018 -0.25198 -0.4345 -0.27973 -0.0035477 -0.0048888 0.0035232 -0.003493 -3.3847
5.3594 0.18774 0.18513 0.20448 0.34737 0 0.35334 0.19877 0.23668 0.12706 0.22892 -0.097798 -20.039 -0.22673 -0.28125 -0.061969 -0.29152 -0.23323 -0.26691 -0.3133 -0.50658 -0.31224 -0.24173 -0.39867 -0.25589 -0.0036328 -0.0046086 0.0036736 -0.0037425 -3.4573
5.3633 0.19963 0.19835 0.22643 0.32063 0 0.31707 0.21237 0.2322 0.12707 0.21114 -0.053395 -20.14 -0.26012 -0.31701 -0.092901 -0.30754 -0.24402 -0.25065 -0.34182 -0.50523 -0.25918 -0.24265 -0.38363 -0.24997 -0.0033721 -0.0046819 0.0036728 -0.0040061 -3.5508
5.3672 0.21597 0.21781 0.23563 0.20847 0 0.19257 0.21863 0.18677 0.14483 0.16835 0.12242 -20.201 -0.26943 -0.34521 -0.069936 -0.31687 -0.28537 -0.25009 -0.35103 -0.51141 -0.27268 -0.2677 -0.40619 -0.29335 -0.0027989 -0.0049923 0.0035777 -0.004153 -3.6941
5.3711 0.22896 0.23447 0.23401 0.11106 0 0.08555 0.22049 0.14474 0.17064 0.14125 0.29476 -20.22 -0.25339 -0.28481 -0.093478 -0.33828 -0.33199 -0.28919 -0.32051 -0.55616 -0.30004 -0.30427 -0.46025 -0.30283 -0.0022325 -0.0054366 0.0035071 -0.0041171 -3.9089
5.375 0.23181 0.24006 0.22962 0.11036 0 0.083766 0.22234 0.1472 0.19413 0.15808 0.34779 -20.209 -0.26713 -0.2863 -0.071862 -0.32302 -0.36048 -0.25728 -0.32506 -0.59487 -0.32294 -0.31714 -0.52266 -0.319 -0.0021002 -0.0059287 0.0035253 -0.0039671 -4.1945
5.3789 0.22332 0.23276 0.22966 0.20718 0 0.19064 0.2271 0.1986 0.21224 0.21344 0.27155 -20.177 -0.28457 -0.31068 -0.086175 -0.32638 -0.36797 -0.24926 -0.35742 -0.63379 -0.34199 -0.34695 -0.57257 -0.35147 -0.0025795 -0.0063952 0.0035931 -0.0039329 -4.5177
5.3828 0.2083 0.21769 0.23235 0.32365 0 0.32525 0.23397 0.2642 0.22976 0.2734 0.1609 -20.126 -0.29405 -0.33947 -0.14779 -0.36066 -0.37266 -0.29838 -0.4045 -0.67321 -0.36818 -0.39778 -0.60772 -0.39341 -0.0033971 -0.0068598 0.0036241 -0.0043331 -4.8175
5.3867 0.1941 0.20272 0.22712 0.36592 0 0.38537 0.23856 0.29891 0.2525 0.3012 0.13367 -20.044 -0.29215 -0.3649 -0.20342 -0.40127 -0.39647 -0.39344 -0.44005 -0.70742 -0.42912 -0.43872 -0.64306 -0.41756 -0.0040199 -0.0075221 0.0035745 -0.0053953 -5.0252
5.3906 0.18615 0.19345 0.20584 0.29666 0 0.32395 0.23613 0.28275 0.27957 0.28327 0.23601 -19.916 -0.294 -0.40523 -0.21734 -0.39011 -0.44424 -0.34743 -0.4538 -0.80708 -0.44055 -0.4558 -0.69258 -0.46224 -0.0041098 -0.0086485 0.0034678 -0.0070629 -5.0967
5.3945 0.18538 0.19097 0.17505 0.16282 0 0.18253 0.22605 0.23449 0.3015 0.23674 0.40714 -19.737 -0.26474 -0.4108 -0.22583 -0.37753 -0.49672 -0.29322 -0.45265 -0.87209 -0.46383 -0.46769 -0.75067 -0.46591 -0.0038331 -0.010267 0.0033377 -0.0089464 -5.0356
5.3984 0.18879 0.19303 0.15541 0.060035 0 0.059247 0.21364 0.19447 0.30643 0.19503 0.52612 -19.516 -0.22872 -0.39208 -0.25281 -0.35911 -0.52311 -0.252 -0.45349 -0.87469 -0.47375 -0.48717 -0.79059 -0.44745 -0.0037134 -0.011936 0.0031667 -0.010505 -4.8893
5.4023 0.19226 0.19654 0.16532 0.061893 0 0.037291 0.20694 0.19218 0.28922 0.18343 0.5018 -19.268 -0.20967 -0.36131 -0.30083 -0.3297 -0.50343 -0.23269 -0.47062 -0.8062 -0.45006 -0.51118 -0.78299 -0.42979 -0.0041318 -0.012901 0.0029019 -0.011365 -4.7169
5.4063 0.19355 0.19929 0.2023 0.16646 0 0.12641 0.21028 0.22458 0.25636 0.20253 0.33867 -19.004 -0.20318 -0.30727 -0.24225 -0.30284 -0.44351 -0.22666 -0.50194 -0.72184 -0.43758 -0.43398 -0.71978 -0.42185 -0.0049247 -0.012604 0.0025387 -0.011554 -4.5504
5.4102 0.19339 0.20038 0.24053 0.29803 0 0.2585 0.21979 0.26055 0.22211 0.23021 0.1327 -18.724 -0.18897 -0.26374 -0.20056 -0.27407 -0.3715 -0.17637 -0.45947 -0.66136 -0.3991 -0.37615 -0.62324 -0.35374 -0.0054667 -0.011159 0.0021769 -0.011442 -4.3779
5.4141 0.1942 0.19991 0.24991 0.36208 0 0.33861 0.22508 0.26575 0.19876 0.23903 0.0031242 -18.415 -0.182 -0.20891 -0.18124 -0.22054 -0.3187 -0.15216 -0.40867 -0.60308 -0.35769 -0.32493 -0.53199 -0.28689 -0.0051875 -0.0093223 0.0019728 -0.011444 -4.1624
5.418 0.19736 0.19856 0.22128 0.31341 0 0.3134 0.21638 0.22814 0.18823 0.21623 0.010056 -18.067 -0.17662 -0.14307 -0.16527 -0.14743 -0.29897 -0.17535 -0.35877 -0.5652 -0.31226 -0.27834 -0.47469 -0.2374 -0.004074 -0.0079269 0.002016 -0.011693 -3.8793
5.4219 0.20122 0.19686 0.17545 0.18845 0 0.20757 0.19184 0.16596 0.18169 0.17227 0.11599 -17.682 -0.15369 -0.079264 -0.1129 -0.078066 -0.30147 -0.24621 -0.29148 -0.5937 -0.24821 -0.23943 -0.45221 -0.20175 -0.0027078 -0.0072572 0.0022472 -0.011946 -3.5437
5.4258 0.2016 0.19432 0.14694 0.078106 0 0.10273 0.1593 0.11403 0.16752 0.13266 0.21716 -17.27 -0.18227 -0.063398 -0.078291 -0.12741 -0.30143 -0.30465 -0.25896 -0.53738 -0.18003 -0.22878 -0.44181 -0.23156 -0.001815 -0.0069045 0.0025032 -0.011788 -3.2065
5.4297 0.19479 0.18911 0.15575 0.060346 0 0.07473 0.13127 0.09962 0.14174 0.11922 0.22151 -16.842 -0.16804 -0.055774 -0.082789 -0.15872 -0.28046 -0.27103 -0.21184 -0.48289 -0.17052 -0.23686 -0.41881 -0.25499 -0.001731 -0.0062345 0.00265 -0.010969 -2.9267
5.4336 0.18083 0.1792 0.19144 0.14192 0 0.13657 0.11721 0.12453 0.11285 0.13455 0.11704 -16.398 -0.16017 -0.084525 -0.075847 -0.19493 -0.24144 -0.22352 -0.17578 -0.43486 -0.15011 -0.23535 -0.37762 -0.25946 -0.0022376 -0.0050252 0.0026775 -0.0096173 -2.7427
5.4375 0.16432 0.16466 0.22252 0.25305 0 0.22965 0.11856 0.16516 0.096904 0.16075 -0.01955 -15.926 -0.18441 -0.15261 -0.032385 -0.25124 -0.20694 -0.21676 -0.17746 -0.40203 -0.088167 -0.21648 -0.33583 -0.2433 -0.0028593 -0.0036938 0.002665 -0.0081834 -2.6623
5.4414 0.15169 0.14903 0.22208 0.30051 0 0.27053 0.12938 0.18973 0.106 0.17356 -0.081051 -15.414 -0.18793 -0.1764 -0.0065482 -0.3122 -0.2024 -0.2395 -0.26065 -0.4221 -0.083774 -0.2412 -0.31943 -0.23376 -0.0032904 -0.0029255 0.0026591 -0.0071714 -2.672
5.4453 0.14667 0.13788 0.1879 0.23972 0 0.21731 0.14093 0.18054 0.13839 0.16131 -0.011862 -14.86 -0.12148 -0.22148 -0.0081433 -0.25836 -0.23628 -0.24426 -0.31699 -0.43539 -0.1543 -0.27026 -0.34192 -0.25493 -0.0035469 -0.0030729 0.0025974 -0.0068456 -2.7498
5.4492 0.14755 0.13496 0.14154 0.11052 0 0.1042 0.14659 0.14591 0.17779 0.13412 0.14814 -14.276 -0.11748 -0.19712 -0.024251 -0.18647 -0.29201 -0.17956 -0.35322 -0.48362 -0.21717 -0.27809 -0.39404 -0.27727 -0.0037589 -0.0038748 0.0023686 -0.007089 -2.8706
5.4531 0.14849 0.1389 0.10998 0.0076414 0 0.015919 0.14439 0.1133 0.20312 0.11594 0.29272 -13.679 -0.16041 -0.15163 -0.063109 -0.13304 -0.33836 -0.10556 -0.36097 -0.54707 -0.27088 -0.27061 -0.45072 -0.2954 -0.0038916 -0.0047077 0.0019546 -0.0074871 -3.0051
5.457 0.14412 0.14358 0.1061 0.0075605 0 0.021062 0.13684 0.10824 0.20231 0.12509 0.32987 -13.078 -0.18575 -0.18109 -0.13639 -0.12253 -0.35095 -0.1259 -0.32776 -0.58379 -0.33577 -0.26488 -0.48863 -0.30967 -0.0037308 -0.0050915 0.0015034 -0.007578 -3.1211
5.4609 0.13378 0.14261 0.1227 0.10852 0 0.11648 0.12903 0.13452 0.18041 0.15847 0.25116 -12.467 -0.19583 -0.12403 -0.086396 -0.17312 -0.32916 -0.21426 -0.25615 -0.60478 -0.28851 -0.25596 -0.50013 -0.28406 -0.0031609 -0.0049913 0.0012364 -0.0071307 -3.191
5.4648 0.12203 0.13435 0.14139 0.23123 0 0.22759 0.12583 0.17108 0.15575 0.19232 0.13485 -11.832 -0.18268 -0.10264 -0.10784 -0.17105 -0.29547 -0.30434 -0.23645 -0.56385 -0.24287 -0.27215 -0.49404 -0.27615 -0.0024215 -0.0047118 0.0012556 -0.0062862 -3.2
5.4688 0.11497 0.12312 0.14691 0.2802 0 0.26563 0.1291 0.18838 0.14654 0.19962 0.080433 -11.168 -0.16327 -0.15117 -0.10913 -0.18768 -0.27742 -0.33651 -0.26061 -0.51946 -0.16917 -0.28477 -0.48443 -0.28705 -0.0020227 -0.0045709 0.0014308 -0.0054632 -3.1447
5.4727 0.11534 0.1153 0.13617 0.21748 0 0.19725 0.13603 0.17166 0.15717 0.17095 0.12768 -10.481 -0.14727 -0.25195 -0.059327 -0.22935 -0.28588 -0.30148 -0.31864 -0.49394 -0.083242 -0.29051 -0.47756 -0.29874 -0.0023342 -0.0046701 0.001491 -0.0050693 -3.0254
5.4766 0.12015 0.11368 0.11777 0.090668 0 0.071221 0.14024 0.13227 0.17445 0.12248 0.22609 -9.7817 -0.13584 -0.27936 -0.024306 -0.17998 -0.30651 -0.27748 -0.39417 -0.4531 -0.098881 -0.33359 -0.46742 -0.24489 -0.003217 -0.0048969 0.0012604 -0.0052074 -2.8399
5.4805 0.1228 0.11484 0.10441 -0.0061257 0 -0.019321 0.13547 0.097675 0.17714 0.084221 0.279 -9.0764 -0.15249 -0.27699 -0.017951 -0.16452 -0.31144 -0.23717 -0.34882 -0.47939 -0.20461 -0.29568 -0.44221 -0.27291 -0.0040631 -0.0050467 0.00083476 -0.005606 -2.5883
5.4844 0.11787 0.11209 0.10371 -0.006264 0 -0.0094621 0.12002 0.088285 0.15199 0.077506 0.22509 -8.3607 -0.16384 -0.21286 0.0063657 -0.15032 -0.28194 -0.14085 -0.27218 -0.45747 -0.23528 -0.2356 -0.39587 -0.28529 -0.0042468 -0.0049166 0.00053352 -0.0058483 -2.286
5.4883 0.10505 0.10141 0.11255 0.079246 0 0.087335 0.098399 0.10099 0.10468 0.098816 0.089933 -7.6246 -0.16664 -0.11216 0.026541 -0.14919 -0.2244 -0.08885 -0.19708 -0.39039 -0.2178 -0.1895 -0.33497 -0.26234 -0.0036046 -0.00436 0.00065245 -0.0057262 -1.9689
5.4922 0.089366 0.085066 0.11844 0.1737 0 0.19057 0.078681 0.11319 0.05685 0.12266 -0.034389 -6.8629 -0.15646 -0.019275 0.010894 -0.1714 -0.16635 -0.18756 -0.15214 -0.30638 -0.20335 -0.18667 -0.27562 -0.20033 -0.002533 -0.0033775 0.0012233 -0.005407 -1.6821
5.4961 0.077491 0.069852 0.10811 0.19697 0 0.21583 0.067275 0.10358 0.030934 0.12135 -0.063688 -6.0797 -0.0365 -0.067127 -0.031046 -0.098981 -0.13559 -0.23396 -0.20553 -0.28093 -0.074929 -0.18323 -0.23296 -0.13517 -0.0016401 -0.0022126 0.0019836 -0.005237 -1.4561
5.5 0.07299 0.061432 0.078537 0.12772 0 0.13966 0.064959 0.07114 0.033744 0.086601 0.011299 -5.2834 -0.04482 -0.080404 -0.0038013 -0.075928 -0.13889 -0.195 -0.24854 -0.23982 0.0037766 -0.20437 -0.21132 -0.11013 -0.0012769 -0.0012943 0.0025825 -0.0053419 -1.2887
5.5039 0.07373 0.059744 0.041917 0.017454 0 0.016096 0.067061 0.03579 0.051351 0.036297 0.11888 -4.4789 -0.091869 -0.045699 0.055326 -0.074461 -0.15712 -0.17655 -0.23101 -0.22099 0.012397 -0.17566 -0.20221 -0.07082 -0.0013519 -0.00094 0.0028436 -0.0054056 -1.1482
5.5078 0.073341 0.059332 0.018365 -0.052132 0 -0.066624 0.067207 0.02062 0.059629 0.0011983 0.16444 -3.6649 -0.12915 0.014159 0.10068 -0.080676 -0.16094 -0.15872 -0.15048 -0.22076 -0.031291 -0.10122 -0.19128 -0.023576 -0.001535 -0.001015 0.0028663 -0.0048904 -0.99658
5.5117 0.065721 0.054091 0.019966 -0.033264 0 -0.054062 0.06151 0.031734 0.042965 0.0015786 0.10485 -2.8398 -0.12453 0.025179 0.05205 -0.087667 -0.13454 0.023266 -0.053419 -0.1893 -0.059303 -0.070756 -0.16896 -0.042791 -0.0016025 -0.00092001 0.0028889 -0.0035533 -0.81639
5.5156 0.049446 0.042209 0.038771 0.051964 0 0.034132 0.050359 0.053259 0.0069569 0.031591 -0.019293 -2.0065 -0.020754 -0.049845 -0.015956 -0.053405 -0.088585 -0.044735 -0.076759 -0.14081 -0.044377 -0.10351 -0.13703 -0.067472 -0.0015926 -5.9575e-05 0.0030444 -0.0017931 -0.62268
5.5195 0.028914 0.02719 0.050762 0.12987 0 0.1213 0.037336 0.061109 -0.025029 0.063432 -0.11644 -1.1722 -0.025596 -0.072938 -0.082564 -0.038785 -0.052078 -0.11186 -0.091044 -0.14336 -0.026751 -0.13249 -0.10676 -0.087067 -0.0016722 0.0015364 0.0032277 -0.00045801 -0.45193
5.5234 0.01129 0.014441 0.035012 0.13198 0 0.13332 0.02675 0.04284 -0.02951 0.068329 -0.11439 -0.34021 -0.072363 -0.078558 -0.085736 -0.056413 -0.049318 -0.16788 -0.10136 -0.14743 0.016934 -0.13364 -0.090473 -0.084929 -0.0019103 0.0030426 0.0031883 -0.00020993 -0.33616
5.5273 0.0013492 0.0066407 -0.0071983 0.046869 0 0.0545 0.021347 0.006728 -0.0016848 0.038403 -0.013909 0.49476 -0.090411 -0.099604 0.0095263 -0.101 -0.08007 -0.21059 -0.11007 -0.10857 0.089094 -0.093108 -0.092393 -0.051308 -0.0022066 0.0034179 0.0027691 -0.00097543 -0.27849
5.5313 -0.0019102 0.0018273 -0.05084 -0.071269 0 -0.061903 0.020808 -0.026252 0.039143 -0.0074838 0.11287 1.3417 -0.13007 -0.064089 0.06111 -0.078993 -0.1184 -0.15323 -0.02299 -0.070261 0.018844 -0.028973 -0.1051 -0.01649 -0.0024202 0.0023378 0.0020908 -0.0019772 -0.24465
5.5352 -0.0042357 -0.0044772 -0.066526 -0.14272 0 -0.1351 0.021354 -0.039235 0.062361 -0.038662 0.17545 2.2021 -0.037081 -0.033992 0.052424 0.0073144 -0.13128 -0.078701 -0.028139 -0.053146 -0.038561 -0.050812 -0.11361 -0.069084 -0.0025243 0.000649 0.0015208 -0.002345 -0.17645
5.5391 -0.011365 -0.015264 -0.045355 -0.12109 0 -0.11787 0.017157 -0.030901 0.048065 -0.036912 0.12918 3.0635 0.014499 -0.059653 0.11752 0.038422 -0.10285 -0.052194 -0.062137 -0.038896 -0.061092 -0.073453 -0.10433 -0.095323 -0.0026075 -0.00016842 0.0014414 -0.0017859 -0.022003
5.543 -0.024316 -0.029601 -0.0076298 -0.027755 0 -0.031543 0.0038552 -0.013991 0.0019453 -0.010965 0.0048665 3.9077 -0.012345 -0.096827 0.19944 -0.0028839 -0.045939 -0.07397 -0.096459 -0.026604 -0.045793 -0.077253 -0.073328 -0.085079 -0.002735 0.00082065 0.0019809 -0.00073573 0.23217
5.5469 -0.038583 -0.043557 0.012842 0.063341 0 0.050919 -0.017499 -0.0046376 -0.048421 0.010473 -0.11535 4.7257 -0.087118 -0.029485 0.10901 -0.078826 0.0078292 -0.10515 -0.11153 -0.024911 -0.0010697 -0.073325 -0.028578 -0.08524 -0.0028504 0.0031801 0.0029036 0.00011126 0.54724
5.5508 -0.047949 -0.053385 -0.0040474 0.079585 0 0.060418 -0.039521 -0.012026 -0.073524 0.0019037 -0.15712 5.5266 -0.070335 0.021287 0.075786 -0.03256 0.031854 -0.11375 -0.0081394 0.022839 0.16303 -0.013385 0.015231 -0.022466 -0.0028442 0.0053949 0.0037423 0.00044115 0.8497
5.5547 -0.049715 -0.058224 -0.048949 0.0031925 0 -0.015885 -0.052943 -0.034861 -0.063477 -0.038097 -0.10563 6.33 -0.02369 0.066964 0.052461 0.045017 0.024222 -0.091614 0.020218 0.042644 0.15707 0.024565 0.046378 0.028016 -0.0027094 0.0060946 0.0040908 0.00054459 1.0753
5.5586 -0.046924 -0.060328 -0.091484 -0.11518 0 -0.12465 -0.054248 -0.064335 -0.035102 -0.085371 -0.013913 7.1473 0.00081987 0.075888 0.022765 0.10259 0.0084746 -0.03207 0.02118 0.058952 0.095691 0.058985 0.064079 0.033789 -0.002589 0.0051839 0.0038644 0.00096097 1.2129
5.5625 -0.045755 -0.063017 -0.10482 -0.19335 0 -0.18659 -0.050212 -0.089594 -0.019226 -0.10953 0.037425 7.9711 -0.018261 0.04032 -0.0064917 0.10816 0.015022 0.046952 0.029694 0.097109 0.063307 0.099144 0.079081 -0.0058158 -0.0026331 0.0039096 0.0033549 0.0019261 1.3142
5.5664 -0.050456 -0.068192 -0.085596 -0.17818 0 -0.15679 -0.054078 -0.10262 -0.037613 -0.098533 -0.00021243 8.7815 -0.0074435 0.033299 0.058293 0.07312 0.057372 0.032088 0.02461 0.19151 0.031052 0.11505 0.10574 0.012797 -0.0028085 0.0038074 0.0030396 0.0031615 1.4572
5.5703 -0.060229 -0.075265 -0.054168 -0.084997 0 -0.059604 -0.074788 -0.10155 -0.086688 -0.06848 -0.10772 9.5644 -0.042777 0.11397 0.080024 0.061946 0.12123 -0.07825 0.10776 0.18287 0.1087 0.12984 0.15055 0.041847 -0.0028857 0.0054372 0.0032653 0.0041776 1.6839
5.5742 -0.070576 -0.081981 -0.037325 0.014108 0 0.028886 -0.10772 -0.091825 -0.13998 -0.050437 -0.21283 10.324 -0.0052359 0.13945 0.10453 0.098909 0.17473 -0.090114 0.12497 0.15103 0.1965 0.11054 0.20545 0.04101 -0.0026579 0.0079691 0.0040203 0.0047503 1.9602
5.5781 -0.077541 -0.086244 -0.048867 0.044136 0 0.038106 -0.13568 -0.083572 -0.16722 -0.065171 -0.24431 11.079 0.063238 0.14941 0.13178 0.15702 0.19187 -0.014865 0.10107 0.13955 0.23857 0.10685 0.2517 0.057317 -0.0021839 0.00992 0.0049522 0.005086 2.1916
5.582 -0.08092 -0.087587 -0.082178 -0.017331 0 -0.043294 -0.14109 -0.0855 -0.15581 -0.10633 -0.18532 11.839 0.062401 0.24443 0.14674 0.18691 0.17138 0.065122 0.121 0.18696 0.18718 0.19968 0.27251 0.1693 -0.0017909 0.010358 0.0056203 0.0055326 2.2888
5.5859 -0.083789 -0.087478 -0.11749 -0.125 0 -0.15839 -0.12008 -0.098567 -0.11887 -0.14552 -0.085292 12.6 0.046243 0.19116 0.098815 0.16974 0.13659 0.11188 0.056399 0.23759 0.20527 0.22185 0.26523 0.17332 -0.0017984 0.0095625 0.0057959 0.0061609 2.2348
5.5898 -0.089284 -0.088505 -0.13603 -0.20172 0 -0.22489 -0.086822 -0.11485 -0.084652 -0.15482 -0.021166 13.345 0.025583 0.1656 0.096835 0.12624 0.11697 0.14997 0.07279 0.24987 0.18227 0.23771 0.24351 0.18801 -0.0022135 0.0086551 0.005586 0.0066636 2.1003
5.5938 -0.097913 -0.092998 -0.13117 -0.19703 0 -0.19734 -0.063712 -0.12359 -0.075587 -0.12841 -0.037913 14.059 0.0092501 0.13491 0.065805 0.1245 0.12585 0.1288 0.10092 0.25243 0.15032 0.21615 0.22709 0.14462 -0.0027087 0.0086241 0.0052926 0.006674 1.995
5.5977 -0.10767 -0.10176 -0.11123 -0.12342 0 -0.10125 -0.065117 -0.12007 -0.092823 -0.08655 -0.11472 14.749 0.011454 0.10698 0.0071362 0.18181 0.1516 0.035939 0.10953 0.25234 0.13432 0.16374 0.22696 0.038015 -0.0029193 0.0095717 0.0051375 0.0061687 1.9918
5.6016 -0.1163 -0.11349 -0.093866 -0.044045 0 -0.013222 -0.087878 -0.10961 -0.11731 -0.059863 -0.18299 15.428 0.06765 0.17868 0.077887 0.22682 0.16868 -0.077044 0.12571 0.21599 0.16031 0.16552 0.23784 -0.015261 -0.0027771 0.010745 0.0050963 0.0055343 2.0831
5.6055 -0.12318 -0.1253 -0.09524 -0.023168 0 -0.0028086 -0.11587 -0.1028 -0.12601 -0.067016 -0.18133 16.107 0.091624 0.24624 0.15197 0.22351 0.15942 -0.0026357 0.13598 0.23963 0.18891 0.24681 0.24419 0.0068548 -0.0025476 0.011208 0.0049908 0.0052229 2.202
5.6094 -0.12912 -0.13426 -0.1192 -0.078251 0 -0.080705 -0.13385 -0.10623 -0.11052 -0.10266 -0.10406 16.777 0.087477 0.27324 0.18615 0.19951 0.12901 0.082883 0.13209 0.23507 0.17258 0.27258 0.23495 0.085589 -0.0025323 0.01056 0.0047462 0.005348 2.2876
5.6133 -0.13498 -0.13926 -0.15311 -0.16931 0 -0.19205 -0.13847 -0.11725 -0.08406 -0.14326 -0.0056589 17.419 0.055319 0.23892 0.19479 0.1613 0.10207 0.14437 0.09981 0.22361 0.13912 0.26136 0.21469 0.18127 -0.0027463 0.0091866 0.0045593 0.0056279 2.3379
5.6172 -0.14084 -0.14201 -0.17525 -0.23132 0 -0.25869 -0.13772 -0.12764 -0.071354 -0.16477 0.040757 18.018 -0.00045016 0.13888 0.19892 0.1181 0.10376 0.1753 0.03296 0.24107 0.12987 0.25652 0.20147 0.24333 -0.0029111 0.0079557 0.0047866 0.0057296 2.4091
5.6211 -0.14656 -0.14603 -0.17091 -0.22349 0 -0.23747 -0.14121 -0.13217 -0.089134 -0.15849 -0.0023451 18.579 -0.02457 0.15142 0.12954 0.15578 0.14041 0.26693 0.058481 0.22844 0.14881 0.22798 0.21324 0.172 -0.0027808 0.0076621 0.0056225 0.005656 2.5648
5.625 -0.15262 -0.15417 -0.14595 -0.1585 0 -0.1508 -0.15106 -0.13366 -0.13208 -0.13519 -0.11128 19.118 0.043913 0.17339 0.11839 0.23288 0.19474 0.17126 0.12218 0.27598 0.16132 0.25542 0.25387 0.2389 -0.0024531 0.0085881 0.0068563 0.0057742 2.8193
5.6289 -0.15981 -0.1661 -0.12507 -0.09153 0 -0.068228 -0.16175 -0.13979 -0.17552 -0.11621 -0.22099 19.651 0.091035 0.20751 0.11682 0.29067 0.23904 0.097828 0.20583 0.35642 0.21092 0.29366 0.31013 0.27698 -0.0023117 0.010396 0.0079532 0.0064529 3.1238
5.6328 -0.16796 -0.17816 -0.13312 -0.078582 0 -0.054301 -0.16766 -0.15527 -0.19376 -0.11924 -0.27235 20.182 0.094928 0.2581 0.10947 0.30722 0.25588 0.072288 0.2729 0.44089 0.2973 0.32892 0.36191 0.23187 -0.0026171 0.012355 0.0084281 0.0076741 3.4054
5.6367 -0.17556 -0.18599 -0.17328 -0.13521 0 -0.12203 -0.17021 -0.17735 -0.18063 -0.14767 -0.25103 20.702 0.12301 0.33388 0.109 0.28845 0.25058 -0.068623 0.24561 0.48244 0.37169 0.37446 0.39686 0.14247 -0.0031558 0.013767 0.0082036 0.0090183 3.625
5.6406 -0.18125 -0.18825 -0.22174 -0.22509 0 -0.22514 -0.17725 -0.19878 -0.15617 -0.18947 -0.1918 21.197 0.12462 0.3262 0.15376 0.23971 0.2462 -0.01433 0.24769 0.51319 0.40761 0.4081 0.4179 0.13003 -0.003346 0.014364 0.0076442 0.010048 3.8062
5.6445 -0.18602 -0.18838 -0.24582 -0.28651 0 -0.29332 -0.1954 -0.21433 -0.15254 -0.22536 -0.14958 21.661 0.10298 0.32689 0.18169 0.21683 0.26522 0.08334 0.24556 0.51224 0.43359 0.45852 0.43857 0.19126 -0.0027598 0.014454 0.0072379 0.010716 4.0102
5.6484 -0.19343 -0.19238 -0.23183 -0.27783 0 -0.28379 -0.22261 -0.2241 -0.18853 -0.24096 -0.16087 22.09 0.076047 0.31171 0.20981 0.22396 0.31171 0.16719 0.23904 0.52572 0.42988 0.4979 0.47098 0.27759 -0.0015819 0.014695 0.0072131 0.011386 4.2787
5.6523 -0.20667 -0.2041 -0.19801 -0.20948 0 -0.21192 -0.24801 -0.23097 -0.25189 -0.23556 -0.22194 22.48 0.065081 0.26517 0.25832 0.25561 0.36735 0.21473 0.22907 0.58423 0.38302 0.50092 0.51624 0.33925 -0.00053351 0.015607 0.0074301 0.01244 4.5893
5.6563 -0.22488 -0.22172 -0.17982 -0.13834 0 -0.13934 -0.2597 -0.23623 -0.30494 -0.22186 -0.29545 22.826 0.11044 0.29813 0.32775 0.27798 0.40424 0.39096 0.20226 0.5754 0.33943 0.484 0.5642 0.34212 -0.0002799 0.017158 0.0076175 0.013842 4.8639
5.6602 -0.2424 -0.23854 -0.19932 -0.12686 0 -0.12842 -0.25397 -0.23917 -0.31162 -0.21662 -0.33755 23.129 0.14785 0.36539 0.3477 0.36352 0.4053 0.42079 0.23997 0.6071 0.40859 0.53512 0.60115 0.40742 -0.00085004 0.01875 0.0076954 0.015084 5.025
5.6641 -0.25271 -0.24813 -0.24576 -0.1954 0 -0.19589 -0.23893 -0.24063 -0.2668 -0.22843 -0.32647 23.397 0.18982 0.40946 0.35414 0.40898 0.37737 0.45249 0.28885 0.61074 0.48168 0.55248 0.61907 0.44864 -0.0016155 0.019654 0.0078519 0.015599 5.059
5.668 -0.25405 -0.24953 -0.28494 -0.30363 0 -0.2993 -0.22958 -0.24532 -0.20411 -0.25156 -0.27493 23.64 0.22279 0.42115 0.35895 0.40907 0.34713 0.49375 0.33878 0.6018 0.50521 0.54654 0.61976 0.46265 -0.0018619 0.019561 0.0082988 0.01526 5.0356
5.6719 -0.25164 -0.2484 -0.28917 -0.3775 0 -0.36721 -0.23784 -0.25822 -0.17373 -0.27102 -0.22008 23.864 0.21247 0.41779 0.36443 0.41686 0.34231 0.47073 0.40144 0.65276 0.43927 0.60006 0.61242 0.49603 -0.0014215 0.018813 0.008967 0.014535 5.0638
5.6758 -0.25399 -0.25269 -0.26113 -0.36431 0 -0.35223 -0.26419 -0.27779 -0.20464 -0.27507 -0.19834 24.06 0.2084 0.41538 0.39543 0.43782 0.37134 0.41987 0.38162 0.69015 0.43599 0.59376 0.60738 0.4971 -0.00077462 0.018126 0.0094787 0.014133 5.2127
5.6797 -0.26585 -0.26633 -0.23069 -0.2749 0 -0.26827 -0.29647 -0.29386 -0.28038 -0.26536 -0.22151 24.214 0.19899 0.43012 0.43743 0.4554 0.41684 0.40853 0.40186 0.70606 0.39719 0.5919 0.61045 0.51418 -0.00053785 0.018028 0.0094646 0.014461 5.4578
5.6836 -0.28392 -0.2859 -0.2286 -0.17901 0 -0.18294 -0.31699 -0.2949 -0.34884 -0.25592 -0.26978 24.316 0.19284 0.42314 0.4423 0.44861 0.44824 0.4337 0.42331 0.70083 0.36568 0.59913 0.62107 0.53208 -0.00084999 0.018506 0.008936 0.01533 5.6969
5.6875 -0.29909 -0.30297 -0.26104 -0.15446 0 -0.16845 -0.31412 -0.27935 -0.36107 -0.26157 -0.30695 24.373 0.19586 0.38926 0.39189 0.41693 0.4453 0.46247 0.4261 0.68443 0.36589 0.61385 0.63454 0.538 -0.0012588 0.019107 0.008339 0.016151 5.829
5.6914 -0.30321 -0.30992 -0.30632 -0.22766 0 -0.24612 -0.29115 -0.2602 -0.31001 -0.28513 -0.30765 24.396 0.20575 0.45343 0.36877 0.43457 0.41461 0.3405 0.47178 0.70497 0.35091 0.618 0.64667 0.52791 -0.0012089 0.019378 0.008201 0.016422 5.8356
5.6953 -0.29475 -0.3045 -0.33425 -0.35156 0 -0.36665 -0.26577 -0.25627 -0.23813 -0.3141 -0.27733 24.392 0.21006 0.44498 0.388 0.45609 0.38604 0.38024 0.48175 0.71803 0.41191 0.62385 0.65783 0.59006 -0.00063005 0.019234 0.0086766 0.016115 5.797
5.6992 -0.27866 -0.28979 -0.32916 -0.43922 0 -0.44328 -0.25867 -0.2763 -0.20621 -0.32973 -0.24927 24.357 0.21499 0.43947 0.38311 0.46375 0.39043 0.40495 0.50869 0.73187 0.44073 0.649 0.67319 0.60806 -2.5272e-05 0.018963 0.0094091 0.015658 5.823
5.7031 -0.26131 -0.27062 -0.29752 -0.42778 0 -0.41478 -0.27765 -0.3097 -0.24606 -0.32091 -0.25966 24.277 0.22667 0.46504 0.36267 0.47648 0.43502 0.41287 0.54742 0.75335 0.43944 0.68811 0.69845 0.59877 3.9871e-05 0.018913 0.0098441 0.015568 5.948
5.707 -0.24537 -0.2499 -0.25755 -0.32359 0 -0.29147 -0.30878 -0.33284 -0.33417 -0.29189 -0.31839 24.144 0.25188 0.53666 0.36227 0.52758 0.49567 0.45785 0.57202 0.78922 0.44752 0.72553 0.73312 0.62589 -0.00046685 0.019176 0.0097088 0.016058 6.0766
5.7109 -0.22916 -0.22825 -0.22377 -0.19443 0 -0.14879 -0.32321 -0.32646 -0.40752 -0.25824 -0.39805 23.966 0.27725 0.5145 0.40794 0.5539 0.53286 0.45487 0.54269 0.79443 0.45122 0.67194 0.76645 0.61952 -0.00097651 0.01952 0.009225 0.016897 6.0332
5.7148 -0.21024 -0.20617 -0.20024 -0.1168 0 -0.072561 -0.29729 -0.28962 -0.41002 -0.23513 -0.45033 23.756 0.2412 0.47561 0.39897 0.51426 0.51952 0.44852 0.52508 0.77839 0.42936 0.63426 0.77993 0.59712 -0.00087307 0.019585 0.008876 0.017613 5.686
5.7188 -0.18935 -0.18597 -0.18454 -0.12079 0 -0.097516 -0.23205 -0.23892 -0.33371 -0.22724 -0.43836 23.522 0.19137 0.43166 0.39776 0.47583 0.45958 0.44734 0.48704 0.73365 0.40221 0.6045 0.75622 0.53283 -0.00013161 0.019132 0.0089685 0.017824 5.0527
5.7227 -0.17078 -0.17106 -0.17413 -0.17427 0 -0.18531 -0.15632 -0.19477 -0.22309 -0.22695 -0.36096 23.263 0.15398 0.39139 0.41363 0.45288 0.38269 0.43575 0.41421 0.6676 0.37386 0.57217 0.68897 0.45064 0.00060521 0.018157 0.0094016 0.017448 4.3021
5.7266 -0.159 -0.1632 -0.16774 -0.2152 0 -0.25746 -0.10882 -0.16731 -0.1402 -0.22073 -0.25118 22.97 0.1252 0.36262 0.34852 0.35543 0.32023 0.33609 0.31843 0.62129 0.31576 0.51526 0.5868 0.49354 0.00061991 0.01684 0.0098278 0.016663 3.6446
5.7305 -0.15493 -0.16075 -0.16289 -0.20284 0 -0.25602 -0.11106 -0.15307 -0.11861 -0.19834 -0.15104 22.641 0.044071 0.26185 0.28672 0.24037 0.28195 0.22549 0.26093 0.53159 0.35199 0.45051 0.46852 0.33402 -0.00017603 0.015409 0.010008 0.01569 3.1942
5.7344 -0.15514 -0.15957 -0.15549 -0.14694 0 -0.18473 -0.15172 -0.1428 -0.14214 -0.15909 -0.082578 22.282 0.024661 0.22177 0.2567 0.17182 0.25212 0.11665 0.22608 0.43083 0.34595 0.39104 0.35322 0.19684 -0.0011192 0.01403 0.0099927 0.01463 2.9066
5.7383 -0.15443 -0.15602 -0.14368 -0.094624 0 -0.10055 -0.19458 -0.13112 -0.16286 -0.1126 -0.03742 21.902 0.043849 0.21017 0.22109 0.13596 0.20698 0.022327 0.17794 0.35421 0.31066 0.31901 0.25236 0.086255 -0.0013985 0.012756 0.0099753 0.013469 2.6384
5.7422 -0.14938 -0.14912 -0.13091 -0.089069 0 -0.065389 -0.20428 -0.11893 -0.14168 -0.073929 0.0082438 21.502 0.053376 0.16985 0.13636 0.10769 0.13803 -0.043069 0.086251 0.33066 0.28333 0.21631 0.16889 -0.02947 -0.00082828 0.011532 0.010009 0.01223 2.2734
5.7461 -0.13996 -0.14006 -0.12295 -0.13401 0 -0.097643 -0.16965 -0.10842 -0.078318 -0.055415 0.066362 21.077 0.062179 0.18676 0.098671 0.15586 0.061379 -0.042443 0.11448 0.24888 0.21666 0.16544 0.10258 -0.11373 -5.3292e-05 0.010264 0.0099127 0.011086 1.8145
5.75 -0.12855 -0.12997 -0.12077 -0.19074 0 -0.16063 -0.10762 -0.097707 -0.0082408 -0.058927 0.12027 20.626 0.084372 0.16391 0.080081 0.17895 0.005918 -0.0039294 0.12383 0.20191 0.15786 0.14485 0.055738 -0.079771 2.508e-05 0.0089339 0.0094821 0.010306 1.372
5.7539 -0.11769 -0.11856 -0.11728 -0.20777 0 -0.19425 -0.046999 -0.08171 0.027891 -0.073564 0.13334 20.157 0.080213 0.1402 0.089077 0.17789 -0.0089936 0.01111 0.10737 0.17695 0.082806 0.12146 0.034222 0.00041759 -0.00092067 0.0076773 0.0087639 0.010044 1.0698
5.7578 -0.10842 -0.10483 -0.10351 -0.15978 0 -0.16279 -0.0075817 -0.058288 0.015663 -0.082004 0.077935 19.683 0.04482 0.10761 0.11102 0.16499 0.012601 0.0093539 0.062872 0.16839 0.014911 0.098006 0.042898 0.079981 -0.0023209 0.0067472 0.008093 0.010173 0.95531
5.7617 -0.10013 -0.089224 -0.078942 -0.067317 0 -0.081593 0.0084159 -0.033169 -0.025523 -0.072988 -0.036849 19.215 0.010402 -0.00098859 0.096218 0.17261 0.048483 0.07989 -0.0080932 0.17594 0.046326 0.12029 0.079652 0.1141 -0.0031828 0.0063457 0.0078103 0.010334 0.98494
5.7656 -0.091546 -0.074412 -0.055172 0.016185 0 -0.0040532 0.008555 -0.018183 -0.06209 -0.051149 -0.16174 18.743 -0.067824 -0.020446 0.00753 0.098383 0.076818 0.15427 0.0019459 0.17567 0.059808 0.13118 0.13305 0.12111 -0.0029223 0.0064582 0.0079348 0.010197 1.0855
5.7695 -0.081946 -0.063909 -0.047085 0.040621 0 0.019169 -0.0030518 -0.023672 -0.074418 -0.035113 -0.2343 18.248 -0.078633 0.03557 0.056524 0.069701 0.091798 0.20143 0.0067924 0.22742 0.059484 0.17305 0.18597 0.1559 -0.00181 0.0068532 0.0081283 0.0097355 1.2245
5.7734 -0.07208 -0.059512 -0.058821 -0.0061739 0 -0.023032 -0.030245 -0.050952 -0.069896 -0.043101 -0.22 17.713 -0.029314 0.10962 0.16991 0.088874 0.104 0.20326 0.019334 0.29167 0.075529 0.22181 0.22326 0.18051 -0.00067591 0.0072758 0.0080161 0.0092586 1.4226
5.7773 -0.06412 -0.060072 -0.078285 -0.089303 0 -0.095657 -0.076823 -0.090273 -0.071961 -0.076604 -0.13784 17.143 0.050854 0.15516 0.25096 0.14205 0.12694 0.15207 0.058117 0.32668 0.13076 0.25014 0.23891 0.15725 -0.00019583 0.0076567 0.0075674 0.0091619 1.7013
5.7813 -0.060474 -0.06263 -0.086752 -0.15015 0 -0.14433 -0.13538 -0.1253 -0.096615 -0.11646 -0.049823 16.559 0.062643 0.23864 0.22244 0.19378 0.16252 0.089937 0.12576 0.33767 0.18537 0.2476 0.23823 0.10113 -0.00041451 0.0081144 0.0071621 0.0095891 2.0216
5.7852 -0.061863 -0.064707 -0.075436 -0.14699 0 -0.13463 -0.18554 -0.1411 -0.137 -0.13658 -0.01878 15.986 0.07113 0.25234 0.19577 0.23408 0.19778 0.04388 0.19511 0.34119 0.25971 0.16838 0.2337 0.066932 -0.00087424 0.0087277 0.0072601 0.010296 2.2771
5.7891 -0.06604 -0.065606 -0.053464 -0.084632 0 -0.075555 -0.20492 -0.13145 -0.1682 -0.12489 -0.063891 15.431 0.053146 0.24317 0.18609 0.24324 0.21471 0.02153 0.19597 0.33571 0.26083 0.10614 0.23633 0.014641 -0.0011314 0.0093146 0.0079694 0.010836 2.3544
5.793 -0.068576 -0.065801 -0.039416 -0.010942 0 -0.011328 -0.184 -0.10205 -0.16696 -0.093528 -0.14732 14.883 0.00061173 0.21522 0.17457 0.21384 0.20389 0.010174 0.14529 0.33016 0.18599 0.090187 0.24784 -0.025365 -0.0011339 0.0094972 0.0089098 0.0109 2.2106
5.7969 -0.065747 -0.065517 -0.044179 0.018669 0 0.011753 -0.13248 -0.067978 -0.12969 -0.068259 -0.20346 14.324 -0.08722 0.14825 0.11342 0.14444 0.17089 -0.021294 0.12336 0.34363 0.090504 0.12003 0.25885 0.033483 -0.0011463 0.0090554 0.0094981 0.010534 1.9034
5.8008 -0.057497 -0.064203 -0.061094 -0.016761 0 -0.020868 -0.072526 -0.045585 -0.074787 -0.065821 -0.18926 13.741 -0.087084 0.11896 0.10383 0.094122 0.13094 0.066488 0.10419 0.3473 0.095078 0.16665 0.25503 0.12955 -0.0013846 0.008243 0.0093998 0.010055 1.5501
5.8047 -0.047819 -0.061346 -0.072254 -0.087439 0 -0.081889 -0.025233 -0.04269 -0.028975 -0.079204 -0.11639 13.137 -0.041478 0.091583 0.074291 0.050506 0.097479 0.12362 0.042593 0.30822 0.11375 0.15953 0.22746 0.14618 -0.0017681 0.0076981 0.0087582 0.0097662 1.2512
5.8086 -0.041775 -0.057469 -0.064603 -0.13588 0 -0.12302 -0.00088403 -0.05331 -0.009311 -0.084566 -0.03927 12.52 0.010877 0.099303 0.094516 0.062192 0.074002 0.13732 0.0070234 0.25208 0.13909 0.15047 0.17972 0.14475 -0.0020185 0.007932 0.0080327 0.0097324 1.0391
5.8125 -0.041391 -0.053991 -0.040992 -0.12213 0 -0.11151 0.0016972 -0.061901 -0.014173 -0.063884 -0.0084381 11.895 0.038627 0.13652 0.18177 0.1363 0.054553 0.098556 0.030943 0.19323 0.15853 0.1606 0.12579 0.15203 -0.0019551 0.0088136 0.007623 0.0097805 0.8835
5.8164 -0.044054 -0.051992 -0.017026 -0.0553 0 -0.055076 -0.01014 -0.055371 -0.028042 -0.022764 -0.028065 11.262 0.021963 0.034594 0.14271 0.12031 0.031118 -0.022026 0.016717 0.096188 0.12152 0.081526 0.079794 0.040956 -0.0016654 0.009546 0.0076105 0.0096802 0.73748
5.8203 -0.045006 -0.051268 -0.0079715 0.014018 0 0.0039587 -0.027724 -0.033957 -0.034254 0.013084 -0.053582 10.619 -0.024076 0.039126 0.13491 0.070138 0.0011455 -0.12074 -0.011975 0.067443 0.099285 0.0095762 0.045723 -0.11112 -0.0013966 0.0092304 0.0077895 0.0093178 0.57888
5.8242 -0.041807 -0.05073 -0.017866 0.03453 0 0.021245 -0.042687 -0.01138 -0.025574 0.019789 -0.032135 9.9655 -0.07795 0.0037435 0.10272 0.014372 -0.030374 -0.16063 -0.040989 0.065615 0.027386 -0.015289 0.016219 -0.16962 -0.0013163 0.0075808 0.0078936 0.0087338 0.4184
5.8281 -0.036642 -0.049681 -0.038939 -0.0053327 0 -0.015122 -0.047622 -0.0030968 -0.0063494 -0.0040552 0.04828 9.3061 -0.097045 -0.057837 0.07239 -0.032518 -0.05485 -0.13604 -0.076371 0.081921 -0.066616 -0.0070149 -0.018091 -0.14677 -0.0013938 0.005189 0.0077912 0.00805 0.28053
5.832 -0.034214 -0.048427 -0.059143 -0.070059 0 -0.075394 -0.038572 -0.012449 0.012771 -0.036469 0.14346 8.6437 -0.026478 -0.074283 0.10156 -0.057813 -0.066137 -0.054902 -0.13089 0.11476 -0.11654 -0.0026311 -0.056547 -0.11224 -0.0014895 0.0031125 0.0075191 0.0073962 0.18438
5.8359 -0.037111 -0.047452 -0.069719 -0.10768 0 -0.11178 -0.018267 -0.027487 0.022033 -0.051156 0.18575 7.9768 -0.043637 -0.088271 0.034012 -0.010676 -0.063898 0.053557 -0.10636 0.087528 -0.048772 -0.0058733 -0.084906 -0.13997 -0.0015157 0.0021382 0.0072006 0.0068879 0.14123
5.8398 -0.042968 -0.046084 -0.067592 -0.091801 0 -0.096252 0.0040035 -0.032165 0.017026 -0.039135 0.13823 7.3028 -0.013882 -0.038723 0.011299 0.074844 -0.052303 0.019805 -0.068641 0.051189 0.0063503 -0.0064487 -0.08465 -0.064898 -0.0014894 0.0023244 0.00696 0.0066137 0.16162
5.8438 -0.046128 -0.042403 -0.053981 -0.040257 0 -0.042219 0.0178 -0.021925 -0.00066469 -0.014189 0.025243 6.6224 0.013141 0.028495 0.040634 0.10845 -0.035835 -0.046041 -0.041403 0.049957 0.061897 -0.0017558 -0.048084 -0.0098856 -0.0014558 0.0031377 0.0068807 0.0065862 0.25383
5.8477 -0.042279 -0.034905 -0.033125 0.0031671 0 0.0074798 0.018622 -0.00867 -0.025098 0.0011521 -0.085996 5.9398 0.0015731 0.071539 0.10221 0.060073 -0.015999 -0.063631 -0.026156 0.09682 0.12189 0.012384 0.01363 -0.016479 -0.0014106 0.0039693 0.0069766 0.0066997 0.40942
5.8516 -0.031846 -0.024438 -0.011999 0.0064037 0 0.016104 0.010342 -0.009568 -0.048488 -0.00481 -0.13684 5.2587 -0.077968 0.031566 0.10847 0.0085311 0.008406 0.030525 0.023264 0.14756 0.17268 0.047208 0.076783 0.026575 -0.001322 0.0045429 0.0071607 0.0067806 0.59155
5.8555 -0.019206 -0.014291 0.0014658 -0.025947 0 -0.017267 0.00037072 -0.02975 -0.064219 -0.025013 -0.11888 4.5768 -0.051805 0.010565 0.16023 0.036818 0.037881 0.049861 -0.012127 0.17063 0.12573 0.039158 0.12083 -0.00049746 -0.0012007 0.0049213 0.0072635 0.0067346 0.7449
5.8594 -0.0088173 -0.0078931 0.0028408 -0.059409 0 -0.058151 -0.0080674 -0.055636 -0.069892 -0.042409 -0.073019 3.8871 0.0043353 0.025635 0.16324 0.091824 0.068841 0.020326 -0.0061328 0.1812 0.086841 0.061234 0.14047 0.011453 -0.0010989 0.0052393 0.0071466 0.0066537 0.82593
5.8633 -0.0019975 -0.0060172 -0.004906 -0.059816 0 -0.06625 -0.018903 -0.066115 -0.068714 -0.045436 -0.049948 3.186 0.062386 0.08151 0.14042 0.15134 0.093532 0.0097807 0.016576 0.19916 0.057202 0.088134 0.14469 0.040125 -0.0010185 0.0055016 0.0068502 0.0067412 0.82923
5.8672 0.0029299 -0.0060412 -0.012771 -0.020717 0 -0.029117 -0.037982 -0.051637 -0.067277 -0.036026 -0.067397 2.4789 0.097388 0.17197 0.13677 0.19164 0.10384 0.083812 0.0090426 0.24132 0.023382 0.079399 0.14483 0.040339 -0.00085642 0.005626 0.00662 0.0070846 0.78435
5.8711 0.0079362 -0.004082 -0.012614 0.033094 0 0.027947 -0.064157 -0.023142 -0.07006 -0.024796 -0.099607 1.7777 0.034505 0.17262 0.13944 0.10466 0.096198 0.033022 0.082994 0.22759 0.062259 0.096063 0.14314 0.04739 -0.00050184 0.0056026 0.0067279 0.007499 0.72235
5.875 0.013141 0.0018527 -0.0038183 0.066094 0 0.06322 -0.085391 -0.0019408 -0.074337 -0.020019 -0.10479 1.091 -0.013526 0.12772 0.1534 0.056471 0.073505 -0.032966 0.060585 0.18779 0.11519 0.076127 0.13162 0.10081 -1.6021e-05 0.0055316 0.0072028 0.0076409 0.63961
5.8789 0.017292 0.010471 0.0067768 0.058684 0 0.052691 -0.084648 0.00018448 -0.070206 -0.020869 -0.064254 0.4155 -0.044789 0.082537 0.15449 0.036635 0.04233 -0.071781 -0.0088685 0.13304 0.15779 0.012917 0.10092 0.096436 0.00032136 0.0054815 0.0077253 0.007331 0.49211
5.8828 0.019929 0.018683 0.011906 0.020058 0 0.0088948 -0.051795 -0.0081059 -0.047145 -0.019444 0.00075812 -0.26191 -0.05744 0.050987 0.11952 0.037637 0.007673 -0.080807 -0.075773 0.064945 0.17112 -0.063236 0.050146 0.026336 0.00021646 0.0053479 0.0078281 0.0067685 0.22834
5.8867 0.022596 0.024459 0.011038 -0.019977 0 -0.029931 0.0076937 -0.0061285 -0.0029937 -0.0078312 0.047604 -0.95231 -0.048268 0.017469 0.01222 0.051506 -0.030071 -0.10336 -0.061183 -0.025748 0.13123 -0.059797 -0.011532 -0.0070398 -0.00034328 0.004899 0.0072664 0.0063703 -0.16434
5.8906 0.027699 0.028454 0.010584 -0.032154 0 -0.030232 0.07409 0.01905 0.051804 0.016348 0.048871 -1.6539 0.0011936 -0.016332 0.052312 0.072646 -0.07316 -0.097908 -0.06125 -0.048806 -0.0061047 -0.076367 -0.072159 -0.030364 -0.0010177 0.0039852 0.0062297 0.0063265 -0.63769
5.8945 0.036297 0.03317 0.017123 -0.0066451 0 0.011819 0.12387 0.060052 0.098964 0.048928 0.016226 -2.3521 -0.039703 -0.019403 0.098145 -0.017676 -0.12135 -0.085646 -0.057505 -0.11079 -0.062936 -0.085339 -0.12577 -0.094934 -0.0014006 0.0026918 0.0051906 0.0062958 -1.1036
5.8984 0.047182 0.040694 0.030828 0.041979 0 0.069443 0.14193 0.095291 0.1235 0.081458 -0.0074744 -3.0306 -0.13055 -0.015561 0.11818 -0.11293 -0.16855 -0.091788 -0.070229 -0.17448 -0.077944 -0.096505 -0.17479 -0.15465 -0.0014216 0.0012774 0.0045207 0.0055986 -1.4825
5.9023 0.058115 0.051127 0.045845 0.085636 0 0.10714 0.12807 0.10763 0.12321 0.1046 0.019063 -3.6847 -0.20846 -0.035909 0.10468 -0.11022 -0.20515 -0.13633 -0.11888 -0.19897 -0.098429 -0.12492 -0.22482 -0.1583 -0.0014433 -2.5095e-05 0.0042325 0.0038145 -1.7436
5.9063 0.067715 0.062814 0.05694 0.10186 0 0.10686 0.095337 0.098346 0.10934 0.11205 0.10331 -4.3234 -0.16802 -0.1323 0.14839 -0.091963 -0.22458 -0.20579 -0.19822 -0.21598 -0.065923 -0.20447 -0.27728 -0.074836 -0.001894 -0.0011222 0.0040835 0.0012635 -1.9101
5.9102 0.075978 0.073721 0.065081 0.088795 0 0.07889 0.062905 0.084534 0.098121 0.1045 0.21074 -4.961 -0.15477 -0.18014 0.059423 -0.095963 -0.22857 -0.28455 -0.28945 -0.28449 -0.038921 -0.2799 -0.32649 -0.15188 -0.0027582 -0.0019838 0.0039143 -0.001106 -2.0315
5.9141 0.083158 0.082587 0.075921 0.065864 0 0.051332 0.047846 0.08373 0.099772 0.09111 0.28581 -5.603 -0.10497 -0.14172 0.010164 -0.09882 -0.22617 -0.31284 -0.30959 -0.32655 -0.049944 -0.28353 -0.36282 -0.192 -0.0034572 -0.0025121 0.0038506 -0.0023812 -2.147
5.918 0.088742 0.0892 0.092892 0.059076 0 0.048407 0.05875 0.10022 0.11308 0.085318 0.2874 -6.2411 -0.049191 -0.063182 0.034598 -0.10845 -0.22676 -0.27435 -0.25754 -0.33125 -0.10643 -0.2393 -0.37858 -0.18216 -0.0033242 -0.002567 0.0041412 -0.0023415 -2.265
5.9219 0.092071 0.094169 0.11244 0.080717 0 0.0742 0.092374 0.124 0.12857 0.095758 0.2148 -6.8601 -0.092925 -0.066555 0.08844 -0.15638 -0.23277 -0.17641 -0.18768 -0.32807 -0.20109 -0.24287 -0.37218 -0.22585 -0.0022785 -0.002166 0.0047954 -0.0015428 -2.3664
5.9258 0.094033 0.098756 0.12666 0.11886 0 0.11238 0.13438 0.14078 0.13655 0.11861 0.10833 -7.4498 -0.16935 -0.099456 0.10037 -0.13908 -0.23826 -0.14596 -0.1356 -0.35021 -0.20227 -0.20798 -0.34855 -0.25568 -0.0010367 -0.0016293 0.0054246 -0.00078519 -2.4232
5.9297 0.097581 0.10463 0.13059 0.14614 0 0.13994 0.16505 0.14253 0.13311 0.1389 0.024646 -8.0129 -0.17245 -0.1189 0.013613 -0.13679 -0.23466 -0.12769 -0.14259 -0.34716 -0.2019 -0.16698 -0.31694 -0.29383 -0.00057998 -0.0014381 0.0055144 -0.00047955 -2.4164
5.9336 0.10576 0.1131 0.12681 0.1422 0 0.14392 0.16883 0.13066 0.12047 0.14159 0.002705 -8.5606 -0.15247 -0.1347 -0.039536 -0.14802 -0.21873 -0.1537 -0.19392 -0.33854 -0.19293 -0.16111 -0.28741 -0.29451 -0.0013055 -0.0018596 0.0049093 -0.00047938 -2.3476
5.9375 0.11871 0.12388 0.12253 0.11216 0 0.12935 0.14354 0.1122 0.10347 0.12422 0.04179 -9.1028 -0.14318 -0.15672 0.020825 -0.15798 -0.19605 -0.23007 -0.26131 -0.34221 -0.16491 -0.2059 -0.26734 -0.23658 -0.0026407 -0.0026773 0.0040346 -0.00045024 -2.2422
5.9414 0.13264 0.13468 0.12278 0.084512 0 0.11402 0.10304 0.095329 0.086515 0.09989 0.10507 -9.639 -0.098382 -0.19176 0.079656 -0.10216 -0.17739 -0.25339 -0.2617 -0.36701 -0.099586 -0.22478 -0.25883 -0.19189 -0.0035154 -0.0033223 0.0035889 -0.00032265 -2.1462
5.9453 0.14241 0.14238 0.12656 0.088661 0 0.11446 0.070602 0.087375 0.07357 0.087306 0.1459 -10.16 -0.057279 -0.15373 0.066218 -0.12909 -0.17129 -0.19345 -0.25957 -0.35974 -0.058399 -0.22804 -0.25882 -0.19985 -0.0032881 -0.003332 0.0039463 -0.00034034 -2.1141
5.9492 0.14569 0.14542 0.12974 0.12984 0 0.13358 0.065918 0.093676 0.069507 0.095953 0.13921 -10.655 -0.073956 -0.12633 0.032885 -0.16705 -0.17909 -0.23013 -0.225 -0.34339 -0.042252 -0.21914 -0.26273 -0.22248 -0.0022841 -0.0027314 0.0048109 -0.0006927 -2.1889
5.9531 0.14501 0.14538 0.1307 0.18293 0 0.15859 0.09367 0.11453 0.079358 0.11942 0.096774 -11.122 -0.12661 -0.11397 0.013283 -0.18447 -0.19599 -0.31651 -0.17105 -0.32868 -0.051978 -0.20786 -0.26967 -0.22076 -0.0014528 -0.0019853 0.0054582 -0.0011902 -2.3801
5.957 0.14548 0.14604 0.13243 0.21152 0 0.17103 0.14113 0.14225 0.10465 0.14238 0.056569 -11.568 -0.15974 -0.093462 0.040299 -0.15834 -0.21636 -0.31324 -0.13016 -0.32491 -0.08714 -0.20846 -0.28457 -0.1493 -0.0014807 -0.0015744 0.005359 -0.0013987 -2.6556
5.9609 0.15023 0.15024 0.13885 0.19676 0 0.16151 0.18615 0.16336 0.1399 0.1543 0.054619 -12 -0.16265 -0.055026 -0.027388 -0.13837 -0.238 -0.26493 -0.14624 -0.42626 -0.182 -0.20668 -0.31456 -0.18965 -0.0022026 -0.0016122 0.0046201 -0.0011362 -2.9536
5.9648 0.15743 0.1573 0.14982 0.15224 0 0.13802 0.21005 0.1674 0.17351 0.15715 0.10024 -12.418 -0.17963 -0.069926 -0.035123 -0.12606 -0.26211 -0.22663 -0.17884 -0.49759 -0.24458 -0.228 -0.36163 -0.20185 -0.0028439 -0.0018601 0.0038494 -0.00079775 -3.2122
5.9688 0.1619 0.1632 0.16035 0.11251 0 0.12064 0.2072 0.15597 0.19395 0.16072 0.1721 -12.813 -0.18849 -0.11837 -0.038693 -0.11617 -0.28957 -0.19783 -0.23542 -0.55208 -0.29686 -0.25136 -0.41829 -0.24266 -0.002818 -0.0020889 0.0035905 -0.0011012 -3.3981
5.9727 0.15967 0.16378 0.16497 0.10554 0 0.1259 0.18588 0.14299 0.19733 0.17119 0.23608 -13.174 -0.17709 -0.18047 -0.062212 -0.10613 -0.31775 -0.17359 -0.30693 -0.59143 -0.34186 -0.27005 -0.4709 -0.334 -0.0022733 -0.0023828 0.003861 -0.0024321 -3.5148
5.9766 0.15148 0.15825 0.16261 0.1321 0 0.15271 0.16148 0.14383 0.19014 0.18464 0.26959 -13.497 -0.14779 -0.22741 -0.070717 -0.098488 -0.34091 -0.13654 -0.34272 -0.58911 -0.33849 -0.30711 -0.50857 -0.43445 -0.0018666 -0.0030583 0.0042029 -0.0044089 -3.5891
5.9805 0.14224 0.14994 0.15702 0.16817 0 0.18184 0.14712 0.1619 0.18454 0.1913 0.2732 -13.792 -0.14315 -0.21041 -0.030821 -0.11869 -0.35382 -0.21199 -0.38821 -0.57656 -0.34392 -0.35213 -0.52968 -0.39323 -0.0020262 -0.004283 0.0041553 -0.0061186 -3.6429
5.9844 0.13703 0.14366 0.15274 0.18618 0 0.19038 0.14753 0.18514 0.18913 0.1856 0.26261 -14.075 -0.11531 -0.24259 -0.0022385 -0.13497 -0.35523 -0.23848 -0.40856 -0.595 -0.34292 -0.38273 -0.53979 -0.37341 -0.0024807 -0.0058003 0.0036795 -0.0068356 -3.6748
5.9883 0.13726 0.14188 0.15138 0.17625 0 0.1703 0.15854 0.1961 0.2021 0.17164 0.25067 -14.355 -0.096219 -0.2887 0.0019694 -0.17188 -0.3481 -0.23288 -0.40428 -0.60869 -0.33701 -0.40214 -0.54307 -0.36886 -0.0025457 -0.0070585 0.0031492 -0.0065622 -3.6586
5.9922 0.14001 0.14301 0.15147 0.15051 0 0.13577 0.1709 0.18688 0.21206 0.15902 0.2361 -14.629 -0.13046 -0.28651 -0.017534 -0.25835 -0.33654 -0.24912 -0.38435 -0.57177 -0.32917 -0.41764 -0.5359 -0.34477 -0.0018811 -0.0076238 0.0029656 -0.0059098 -3.5608
5.9961 0.14079 0.14308 0.15109 0.12978 0 0.11231 0.1755 0.1648 0.20613 0.15372 0.20845 -14.878 -0.1573 -0.29191 0.028238 -0.27444 -0.3223 -0.32177 -0.35972 -0.59344 -0.27939 -0.39982 -0.50984 -0.37053 -0.00093896 -0.0074693 0.0031986 -0.0054798 -3.3617
6 0.137 0.13908 0.14937 0.12562 0 0.11597 0.16731 0.14405 0.1794 0.15309 0.16294 -15.089 -0.17482 -0.28055 0.01839 -0.29698 -0.30367 -0.31007 -0.34121 -0.58373 -0.24041 -0.37633 -0.46157 -0.32777 -0.00061513 -0.0068732 0.0035827 -0.0053674 -3.0689
6.0039 0.12946 0.13131 0.14531 0.13282 0 0.13978 0.14693 0.13176 0.13896 0.14916 0.11043 -15.262 -0.16501 -0.23595 4.5564e-05 -0.30446 -0.27784 -0.27677 -0.31066 -0.53997 -0.20292 -0.33719 -0.39985 -0.2637 -0.0014097 -0.0060735 0.0038167 -0.0052385 -2.7177
6.0078 0.12139 0.12284 0.13674 0.13652 0 0.15916 0.11987 0.12265 0.099556 0.13618 0.071849 -15.413 -0.14085 -0.17857 -0.0022849 -0.28221 -0.24455 -0.24198 -0.26052 -0.47304 -0.16373 -0.28571 -0.34157 -0.20438 -0.0029035 -0.0050718 0.0038297 -0.0048227 -2.3606
6.0117 0.11601 0.11713 0.12226 0.12614 0 0.15251 0.094221 0.10724 0.074224 0.11521 0.061232 -15.56 -0.1617 -0.18725 0.022234 -0.21476 -0.20801 -0.18379 -0.19169 -0.41677 -0.1254 -0.24367 -0.29953 -0.16466 -0.0040689 -0.003791 0.0037599 -0.0042577 -2.0502
6.0156 0.11474 0.11573 0.10508 0.10472 0 0.11991 0.077445 0.084573 0.066488 0.092415 0.07201 -15.71 -0.11616 -0.14401 0.040657 -0.17902 -0.1753 -0.17986 -0.1492 -0.35358 -0.065749 -0.22452 -0.2731 -0.14036 -0.0041406 -0.0023867 0.0037209 -0.0039267 -1.8234
6.0195 0.11669 0.1177 0.093674 0.086855 0 0.084106 0.073398 0.065993 0.069543 0.074353 0.079698 -15.849 -0.12234 -0.11735 0.046294 -0.17985 -0.15242 -0.19805 -0.12038 -0.3216 -0.037907 -0.20363 -0.25076 -0.13873 -0.0032423 -0.0013164 0.0036451 -0.0039968 -1.6912
6.0234 0.11936 0.12058 0.096138 0.087634 0 0.072324 0.080673 0.065044 0.072593 0.064962 0.060741 -15.96 -0.14348 -0.10824 0.043946 -0.18499 -0.14103 -0.2015 -0.10832 -0.28716 -0.0043989 -0.18308 -0.22265 -0.14212 -0.0022109 -0.0010217 0.0033781 -0.0041922 -1.6399
6.0273 0.11986 0.12178 0.112 0.11051 0 0.093797 0.093176 0.083347 0.069396 0.06551 0.013427 -16.031 -0.13575 -0.1034 0.035227 -0.16544 -0.13829 -0.17131 -0.11471 -0.22916 0.060367 -0.16743 -0.19127 -0.13095 -0.001819 -0.0015035 0.0029055 -0.0040673 -1.6412
6.0313 0.11631 0.1195 0.12967 0.14241 0 0.13142 0.10292 0.10666 0.062636 0.075103 -0.036246 -16.071 -0.12635 -0.029584 -0.019539 -0.15027 -0.14026 -0.23864 -0.12519 -0.29222 0.0084019 -0.16118 -0.1706 -0.0897 -0.0021358 -0.0022335 0.0024403 -0.0034967 -1.6691
6.0352 0.10873 0.1131 0.13389 0.16018 0 0.1546 0.10389 0.11589 0.061037 0.089974 -0.050243 -16.1 -0.13647 -0.044204 -0.026041 -0.15893 -0.14578 -0.21316 -0.1241 -0.28617 -0.067494 -0.1641 -0.17437 -0.098829 -0.0025857 -0.0025396 0.0022576 -0.0028478 -1.7106
6.0391 0.098954 0.10316 0.11793 0.14549 0 0.14284 0.094978 0.10341 0.071679 0.10326 -0.0057346 -16.136 -0.1396 -0.059132 -0.028978 -0.15873 -0.1576 -0.16754 -0.12497 -0.31156 -0.073697 -0.15263 -0.20455 -0.13936 -0.0025793 -0.0021466 0.0024409 -0.0026391 -1.7651
[truncated: 1,661,435 more chars]
