# Supplementary material for: Dataset from dynamic shake-table testing of five full-scale single leaf and cavity URM walls subjected to out-of-plane two-way bending
Source: Data Brief. 2019 Mar 20;24:103854. doi: 10.1016/j.dib.2019.103854 (PMC6480314; doi:10.1016/j.dib.2019.103854)
Supplement: Multimedia component 2 [file mmc2.zip › DATA/CS-000-RF/Test16.txt]

0 -0.0052548 -0.0023239 -0.0049101 0.0039617 0 0.0045857 -0.0049131 -0.00032377 -0.001023 -0.0025855 0.0058198 -0.94889 -0.18925 0.028433 -0.03352 -0.18646 -0.040464 -0.0010348 -0.020011 -0.12805 -0.10768 -0.040155 -0.031015 -0.13806 -0.0040241 0.0033551 0.0045358 0.002585 0.018887
0.003906 -0.0061737 -0.0023952 -0.011242 0.002467 0 0.00077208 -0.004607 -0.0011299 0.0039202 -0.0048584 0.001809 -0.94385 -0.1905 0.032521 -0.065197 -0.1845 -0.041769 0.0099531 -0.019675 -0.14308 -0.13673 -0.042417 -0.030747 -0.16254 -0.0036219 0.0031452 0.0038816 0.0025187 0.035239
0.007812 -0.0067075 -0.0042799 -0.013158 -0.0031132 0 -0.0052553 -0.0030429 -0.0031288 0.0056571 -0.0067136 -0.0030522 -0.95223 -0.17715 0.06045 -0.099029 -0.16472 -0.043497 -0.0051505 -0.020688 -0.13461 -0.13433 -0.029853 -0.030059 -0.16613 -0.002657 0.0028924 0.0041198 0.0027266 0.065662
0.011718 -0.0069596 -0.0077369 -0.012933 -0.0090663 0 -0.010066 -0.00075747 -0.0068384 0.0021578 -0.0072558 -0.0075165 -0.96954 -0.15723 0.056421 -0.064771 -0.14863 -0.04333 -0.026273 -0.018525 -0.089496 -0.058644 -0.021104 -0.030263 -0.16792 -0.0016962 0.0027509 0.0051369 0.0029429 0.10546
0.015625 -0.0072181 -0.011066 -0.013452 -0.011842 0 -0.01137 -7.0982e-05 -0.010912 -0.0044033 -0.0063634 -0.011949 -0.98574 -0.17366 0.058378 -0.054633 -0.16106 -0.040114 -0.071043 -0.0019366 -0.091288 -0.058983 -0.033088 -0.031073 -0.17537 -0.0012642 0.002871 0.0061818 0.0027734 0.14729
0.019531 -0.0075342 -0.012306 -0.014981 -0.010838 0 -0.0097151 -0.0032381 -0.013304 -0.009841 -0.0051769 -0.017012 -0.99196 -0.17596 0.063901 -0.045875 -0.17776 -0.034811 -0.038992 0.0013911 -0.094304 -0.072703 -0.012456 -0.030194 -0.1603 -0.0015038 0.0032664 0.0065791 0.0020428 0.18541
0.023437 -0.007565 -0.010797 -0.015197 -0.0083491 0 -0.0076604 -0.010048 -0.013316 -0.011826 -0.0054641 -0.021587 -0.98647 -0.16333 0.073371 -0.025569 -0.18112 -0.029574 0.022532 -0.0065019 -0.08439 -0.091337 0.021066 -0.025266 -0.13964 -0.0021191 0.0037462 0.006349 0.0010195 0.21641
0.027343 -0.0069072 -0.0077187 -0.012101 -0.0070335 0 -0.0073601 -0.017351 -0.012251 -0.011581 -0.0081626 -0.022922 -0.97601 -0.15401 0.087936 0.017712 -0.15281 -0.025948 -0.00079198 -0.011414 -0.05661 -0.12362 0.015565 -0.016469 -0.15105 -0.0026379 0.0039922 0.0061218 0.00030242 0.23782
0.03125 -0.0055786 -0.0050832 -0.0063862 -0.0074446 0 -0.0087696 -0.021252 -0.01183 -0.011953 -0.012293 -0.019493 -0.97144 -0.17411 0.076559 0.0013697 -0.15794 -0.023933 -0.017093 0.013189 -0.082447 -0.06949 -0.0057955 -0.0070723 -0.15335 -0.0027892 0.0037595 0.0064252 0.00040758 0.24706
0.035156 -0.0040959 -0.0040683 -0.00072688 -0.0078558 0 -0.0099215 -0.020109 -0.012095 -0.014163 -0.015323 -0.013599 -0.98058 -0.18005 0.064625 -0.054946 -0.17105 -0.0226 -0.0050654 0.014772 -0.082002 -0.08078 -0.022438 -0.0010193 -0.12341 -0.0026953 0.0030737 0.0070646 0.0013571 0.2422
0.039062 -0.0030062 -0.0041832 0.0029804 -0.0062723 0 -0.0087996 -0.015611 -0.0112 -0.016665 -0.014905 -0.01023 -1.0031 -0.16313 0.059968 -0.065136 -0.17932 -0.02142 0.033905 0.0083963 -0.078257 -0.081345 -0.03252 0.00037842 -0.092092 -0.0027138 0.0022725 0.0072468 0.002613 0.22312
0.042968 -0.0023357 -0.0039469 0.0051989 -0.002527 0 -0.0050806 -0.011028 -0.0075186 -0.01706 -0.0107 -0.012481 -1.0314 -0.13942 0.062278 -0.017838 -0.17435 -0.02091 0.069925 0.0057033 -0.085768 -0.045871 -0.033856 -0.00057437 -0.090076 -0.0030656 0.0018287 0.0063698 0.0034449 0.19151
0.046875 -0.0015634 -0.0023597 0.0074602 0.0015039 0 -0.00035189 -0.0083968 -0.0018429 -0.014673 -0.0047806 -0.017886 -1.056 -0.19354 0.051931 -0.072664 -0.1523 -0.022113 -0.013431 0.01636 -0.10734 -0.056807 -0.020965 -0.00043043 -0.16778 -0.0035835 0.0020377 0.0047187 0.0034628 0.14984
0.050781 -0.0001995 0.00022029 0.009888 0.0036184 0 0.0031855 -0.0072011 0.0028906 -0.0109 -0.00019324 -0.019818 -1.0718 -0.17175 0.063651 -0.052996 -0.18357 -0.025664 -0.058515 -0.0030558 -0.10093 -0.09446 -0.027083 0.0017006 -0.17828 -0.0038272 0.0027762 0.0033551 0.0028874 0.10048
0.054687 0.0015986 0.0025084 0.010568 0.0032254 0 0.0043556 -0.0054759 0.0043503 -0.0071602 0.0012822 -0.013295 -1.0802 -0.17154 0.072558 -0.06374 -0.19422 -0.031409 -0.031034 -0.0094779 -0.081931 -0.092795 -0.033861 0.0028011 -0.20363 -0.0034775 0.0035287 0.003247 0.0023352 0.045459
0.058593 0.0030342 0.0034747 0.0076107 0.0017491 0 0.0037212 -0.0018952 0.0032627 -0.003022 0.00041191 0.00018864 -1.0861 -0.18881 0.060707 -0.089172 -0.185 -0.038739 -0.0050568 -0.008736 -0.078944 -0.09177 -0.039611 -0.0016025 -0.21403 -0.0026506 0.0037159 0.0044226 0.0022973 -0.013662
0.0625 0.003356 0.0031086 0.0015761 0.0012617 0 0.0029447 0.003239 0.00285 0.0031576 -0.00018084 0.013667 -1.0934 -0.19966 0.01628 -0.089889 -0.17379 -0.047001 -0.07095 -0.017471 -0.11978 -0.14548 -0.045305 -0.013336 -0.16413 -0.0018285 0.0031256 0.0059346 0.0027543 -0.075979
0.066406 0.0025757 0.002166 -0.0045682 0.0026665 0 0.0033883 0.0087167 0.0055779 0.011739 0.0018565 0.0208 -1.1023 -0.22825 0.041819 -0.098358 -0.1935 -0.055457 -0.02619 -0.048027 -0.11235 -0.06133 -0.039833 -0.029576 -0.20898 -0.0014604 0.0021284 0.0066728 0.0032428 -0.14051
0.070312 0.0015105 0.0013467 -0.0080698 0.0050111 0 0.0050404 0.01363 0.01045 0.020364 0.0067136 0.021204 -1.1106 -0.21802 0.041211 -0.10056 -0.21559 -0.063014 -0.052574 -0.03952 -0.1341 -0.065098 -0.062007 -0.044764 -0.20514 -0.0016058 0.0014661 0.0062793 0.0032953 -0.20367
0.074218 0.0010883 0.00079521 -0.0087743 0.0064112 0 0.006569 0.017631 0.013717 0.025459 0.012227 0.019841 -1.1171 -0.20988 0.025664 -0.10941 -0.21531 -0.068378 -0.085666 -0.036012 -0.14994 -0.10028 -0.062769 -0.054666 -0.18446 -0.0019501 0.0017155 0.0053492 0.0028487 -0.25649
0.078125 0.0015677 0.00030639 -0.0086809 0.0056873 0 0.0064526 0.020224 0.012436 0.025319 0.01549 0.021299 -1.1224 -0.21556 0.015585 -0.1182 -0.19892 -0.070739 -0.096462 -0.050501 -0.14748 -0.13488 -0.043582 -0.058993 -0.16827 -0.002158 0.0028127 0.0047879 0.0022675 -0.28533
0.082031 0.0023964 -0.00018902 -0.0092229 0.0033094 0 0.0042899 0.02033 0.0073737 0.021553 0.014948 0.024921 -1.1267 -0.21549 0.05591 -0.090173 -0.21706 -0.070306 -0.084941 -0.063107 -0.13646 -0.15039 -0.073126 -0.06052 -0.17683 -0.002195 0.0040289 0.0049702 0.0019839 -0.27816
0.085937 0.0027953 -0.00048894 -0.009371 0.00091535 0 0.0011819 0.017042 0.0023092 0.017344 0.011335 0.025759 -1.1291 -0.20861 0.033883 -0.11468 -0.21577 -0.06801 -0.05846 -0.050939 -0.11427 -0.11565 -0.094357 -0.061914 -0.21196 -0.0022919 0.0044732 0.0054807 0.0021085 -0.23321
0.089843 0.0024756 -0.00043374 -0.0067414 -0.00011901 0 -0.0011983 0.010879 0.00046708 0.014321 0.0068511 0.020181 -1.1272 -0.20672 0.033969 -0.10295 -0.22116 -0.064536 -0.066747 -0.045816 -0.13623 -0.10121 -0.080182 -0.063269 -0.22258 -0.0026096 0.0037676 0.0056172 0.0023646 -0.163
0.09375 0.001823 -0.00018543 -0.00051082 0.00019627 0 -0.002057 0.0040335 0.0016695 0.011307 0.0033971 0.010103 -1.1212 -0.20671 0.046918 -0.075372 -0.21927 -0.059718 -0.081781 -0.040033 -0.14652 -0.10834 -0.059655 -0.062338 -0.19842 -0.0029861 0.0023661 0.0051178 0.0023864 -0.088619
0.097656 0.0014606 -4.7042e-05 0.007129 0.000632 0 -0.0020735 -0.0010237 0.0029917 0.0061091 0.0013893 0.0013039 -1.116 -0.20352 0.055805 -0.060632 -0.20055 -0.053005 -0.067514 -0.026058 -0.095749 -0.12784 -0.059694 -0.056775 -0.14575 -0.0030658 0.0012389 0.0044097 0.0020805 -0.027393
0.10156 0.0016866 -4.5821e-06 0.012677 7.6607e-05 0 -0.0024537 -0.0034134 0.0020421 -0.0017238 -3.8129e-06 -0.0023992 -1.1193 -0.18904 0.06732 -0.053814 -0.22924 -0.044575 0.010943 -0.034468 -0.089491 -0.1305 -0.032427 -0.046183 -0.16588 -0.0026973 0.0011484 0.0041847 0.0017089 0.016737
0.10547 0.0023181 0.00041303 0.014404 -0.0011587 0 -0.0033037 -0.0043749 -0.00064725 -0.010164 -0.001664 -0.0029462 -1.1364 -0.17034 0.068236 -0.08248 -0.19695 -0.035844 -0.022209 -0.0077042 -0.087862 -0.11941 -0.021256 -0.032374 -0.14299 -0.0021751 0.0020857 0.0047486 0.0016334 0.052131
0.10938 0.0029817 0.0016656 0.013518 -0.0013779 0 -0.0030844 -0.0058737 -0.0025369 -0.016602 -0.0036143 -0.0056943 -1.165 -0.16697 0.05951 -0.09539 -0.17984 -0.028673 -0.009213 0.0014503 -0.083212 -0.12067 -0.033263 -0.018139 -0.14294 -0.002029 0.0033175 0.0057589 0.0019786 0.088739
0.11328 0.0034483 0.0035474 0.012236 0.0009127 0 -5.8741e-05 -0.0086219 -0.002126 -0.02009 -0.0052035 -0.013319 -1.1957 -0.16974 0.047902 -0.085593 -0.18462 -0.024014 0.040382 -0.010365 -0.081094 -0.13184 -0.056381 -0.0058935 -0.15778 -0.002529 0.0039956 0.0065502 0.0025303 0.12731
0.11719 0.0036665 0.0050772 0.011048 0.0051628 0 0.0054087 -0.011405 -0.00072027 -0.021444 -0.0060031 -0.022341 -1.2176 -0.14446 0.047497 -0.075277 -0.1708 -0.02143 -0.0080962 -0.012099 -0.098974 -0.12865 -0.059021 0.0028827 -0.12265 -0.0033919 0.0038154 0.0066943 0.0029422 0.15775
0.12109 0.0035772 0.0051726 0.0082845 0.0085168 0 0.010103 -0.012252 -0.00097984 -0.02135 -0.0063182 -0.026017 -1.2254 -0.19629 0.098805 -0.098824 -0.19295 -0.020093 -0.02141 -0.0021995 -0.074632 -0.058655 -0.046465 0.007515 -0.14776 -0.0040038 0.0031893 0.0062871 0.0030369 0.16715
0.125 0.003052 0.0035405 0.0024802 0.0078078 0 0.010084 -0.010155 -0.003831 -0.018995 -0.0066796 -0.020776 -1.2228 -0.20451 0.12472 -0.071553 -0.18895 -0.020216 -0.056727 -0.0086888 -0.084245 -0.056783 -0.015179 0.0079208 -0.15374 -0.0039652 0.0028222 0.0057761 0.0029208 0.14934
0.12891 0.0021055 0.00095298 -0.0052097 0.0024138 0 0.004252 -0.0056822 -0.0071214 -0.013077 -0.0068684 -0.0097347 -1.2184 -0.19657 0.12003 -0.038301 -0.18231 -0.023267 -0.061084 -0.0087862 -0.093194 -0.066819 -0.0013796 0.0045115 -0.14857 -0.003436 0.0030899 0.0055681 0.0028355 0.10742
0.13281 0.0011171 -0.001341 -0.011411 -0.0045554 0 -0.0039145 -0.00012331 -0.0075496 -0.0040927 -0.0056701 0.00021038 -1.2199 -0.19819 0.089207 -0.036152 -0.1886 -0.030502 -0.0088234 0.0072184 -0.08025 -0.051074 -0.026306 -0.00199 -0.14556 -0.0029514 0.0037604 0.0057846 0.0029183 0.048695
0.13672 0.00069628 -0.0024962 -0.013507 -0.0081726 0 -0.0085301 0.00562 -0.0039213 0.0049938 -0.0019045 0.0047048 -1.2286 -0.20706 0.061165 -0.059491 -0.17695 -0.041162 -0.00061649 -0.01503 -0.096902 -0.079068 -0.050599 -0.010856 -0.16941 -0.0028999 0.0042638 0.0062988 0.0031018 -0.02092
0.14063 0.0011945 -0.0024472 -0.011992 -0.0054901 0 -0.0059977 0.011179 0.0016265 0.010941 0.0041003 0.0054344 -1.2401 -0.20226 0.075176 -0.061657 -0.1938 -0.052283 -0.036516 -0.016661 -0.14376 -0.095728 -0.05429 -0.021431 -0.17739 -0.0031811 0.0042247 0.0069027 0.0032174 -0.096862
0.14453 0.0023149 -0.0015698 -0.0096038 0.0018986 0 0.0017835 0.015989 0.0056682 0.013208 0.010118 0.00763 -1.2486 -0.19476 0.080214 -0.037314 -0.18365 -0.060562 -0.027513 -0.031747 -0.15674 -0.078077 -0.040547 -0.03275 -0.19694 -0.0033613 0.0037602 0.0074067 0.0031666 -0.17139
0.14844 0.0032751 -0.00014577 -0.0081162 0.0088851 0 0.0087544 0.018901 0.0066732 0.014386 0.013408 0.014474 -1.2515 -0.1973 0.064077 -0.023768 -0.16916 -0.064698 0.011105 -0.046723 -0.14704 -0.067674 -0.031275 -0.043122 -0.21097 -0.0031323 0.0033015 0.0076446 0.0029891 -0.23185
0.15234 0.0034533 0.001749 -0.0063362 0.010807 0 0.0096792 0.018919 0.0061351 0.017289 0.012873 0.024051 -1.2502 -0.22577 0.027707 -0.083121 -0.20875 -0.066014 0.018571 -0.026497 -0.15878 -0.1405 -0.060667 -0.050481 -0.18148 -0.0025924 0.0031514 0.0075002 0.0027894 -0.26616
0.15625 0.002932 0.0039016 -0.0015626 0.0070712 0 0.0045016 0.016354 0.006686 0.021589 0.010047 0.031432 -1.2484 -0.19427 0.05315 -0.036383 -0.22064 -0.066782 -0.01257 -0.011019 -0.14959 -0.058215 -0.067682 -0.053633 -0.2034 -0.0020906 0.0032186 0.0070056 0.0026287 -0.27135
0.16016 0.0023875 0.0057093 0.0069768 0.0013766 0 -0.0017707 0.012965 0.0093134 0.023709 0.0078851 0.033197 -1.2478 -0.20058 0.095532 -0.053567 -0.21281 -0.067874 -0.029214 -0.0016017 -0.12627 -0.071344 -0.067511 -0.053374 -0.19149 -0.0018493 0.0031716 0.0064007 0.0024971 -0.25603
0.16406 0.0023951 0.0064605 0.016419 -0.0015756 0 -0.0035183 0.01058 0.012501 0.020345 0.0082661 0.029726 -1.2475 -0.20427 0.10001 -0.068494 -0.19471 -0.067974 -0.045819 -0.0068841 -0.10665 -0.094818 -0.065263 -0.052145 -0.18964 -0.001796 0.0028333 0.0060132 0.0023652 -0.23256
0.16797 0.0028078 0.005937 0.022215 5.2724e-05 0 0.00069713 0.0094177 0.013891 0.012104 0.010389 0.023602 -1.2448 -0.18952 0.057335 -0.053192 -0.17897 -0.06506 -0.066049 -0.024472 -0.10205 -0.085792 -0.064536 -0.052059 -0.21394 -0.0017656 0.0024065 0.0059988 0.0022351 -0.20534
0.17188 0.0028317 0.0046711 0.021825 0.0040759 0 0.0071646 0.0078678 0.012475 0.0033645 0.011489 0.01666 -1.2379 -0.19362 0.064129 -0.060052 -0.19322 -0.058606 -0.067992 -0.024227 -0.1149 -0.08454 -0.067033 -0.052876 -0.22064 -0.0017962 0.0023003 0.0061755 0.0021302 -0.16684
0.17578 0.0017625 0.0034928 0.016489 0.0065478 0 0.010458 0.0041495 0.0090572 -0.0016818 0.0092273 0.0091247 -1.2282 -0.22246 0.063277 -0.090658 -0.17196 -0.050366 0.0030772 -0.022992 -0.11573 -0.072071 -0.056708 -0.051884 -0.19972 -0.0021267 0.0027248 0.0061529 0.002063 -0.10625
0.17969 -0.00029199 0.0027663 0.0095517 0.0051605 0 0.0079725 -0.001697 0.0049118 -0.0028222 0.0036413 0.0011689 -1.2198 -0.21461 0.071867 -0.11684 -0.16484 -0.04303 0.0040303 -0.01387 -0.074387 -0.036321 -0.058057 -0.046122 -0.18228 -0.0028582 0.0034535 0.0056828 0.00204 -0.023357
0.18359 -0.002382 0.0020955 0.0034244 0.00080471 0 0.0016292 -0.0074794 0.00048282 -0.0035789 -0.002992 -0.0058184 -1.217 -0.19296 0.090568 -0.10627 -0.16757 -0.038096 -0.024931 0.0018069 -0.032414 -0.011383 -0.060391 -0.035139 -0.16925 -0.0036651 0.003992 0.0049172 0.0021008 0.065833
0.1875 -0.0034225 0.00083431 -0.0016389 -0.0036632 0 -0.0042479 -0.010615 -0.0043665 -0.0072348 -0.0080521 -0.010402 -1.2214 -0.19826 0.11329 -0.033162 -0.1645 -0.034951 -0.0043541 0.019635 -0.045979 -0.041495 -0.045413 -0.021852 -0.15497 -0.0039513 0.003996 0.0043116 0.0023148 0.13823
0.19141 -0.0030157 -0.0011045 -0.0061814 -0.0058622 0 -0.0065029 -0.010352 -0.0091433 -0.013309 -0.01042 -0.013394 -1.2301 -0.18987 0.072811 -0.076801 -0.16618 -0.03186 0.0044487 0.018157 -0.04322 -0.099987 -0.021889 -0.010654 -0.13227 -0.0033872 0.0035458 0.0042382 0.002694 0.18005
0.19531 -0.0016974 -0.0029895 -0.0098212 -0.0053 0 -0.005023 -0.0083485 -0.012388 -0.01809 -0.010747 -0.017941 -1.2369 -0.18119 0.078204 -0.08137 -0.12423 -0.027785 0.037619 0.025542 -0.050346 -0.073381 -0.036402 -0.0044098 -0.11659 -0.0023081 0.0030232 0.0046592 0.0031 0.19564
0.19922 -0.00045753 -0.0038692 -0.011505 -0.0030168 0 -0.0019328 -0.0071285 -0.012955 -0.018469 -0.010288 -0.026208 -1.2362 -0.18161 0.11614 -0.0526 -0.12065 -0.023378 0.066512 0.023602 -0.055063 -0.034306 -0.025764 -0.0028491 -0.11209 -0.0015241 0.0027275 0.0051636 0.0032765 0.20075
0.20313 -4.4939e-06 -0.0034608 -0.011298 -0.00047032 0 0.00039144 -0.0079322 -0.011506 -0.014893 -0.0096964 -0.035707 -1.2263 -0.18973 0.15076 -0.026419 -0.16387 -0.02046 0.059202 0.015464 -0.048356 -0.020029 0.0079835 -0.0034934 -0.12097 -0.001654 0.0026129 0.0053319 0.0030364 0.20645
0.20703 -0.00038285 -0.002453 -0.011042 0.0011159 0 0.00057923 -0.0099263 -0.010241 -0.010399 -0.0089008 -0.039689 -1.2115 -0.18865 0.093498 -0.10213 -0.16731 -0.020672 -0.041241 0.035352 -0.019921 -0.042236 -0.027699 -0.0039645 -0.14446 -0.0025941 0.0024037 0.0050911 0.0024572 0.20857
0.21094 -0.0011563 -0.0019214 -0.01239 0.00087227 0 -0.0016068 -0.011266 -0.010713 -0.0070752 -0.0077748 -0.032445 -1.1999 -0.19008 0.094634 -0.082071 -0.16558 -0.024445 -0.011371 0.018136 -0.045552 -0.056198 -0.036466 -0.0035821 -0.13534 -0.0036313 0.0019643 0.0047437 0.0018804 0.19212
0.21484 -0.001872 -0.0024155 -0.014147 -0.0014022 0 -0.0053986 -0.010746 -0.011918 -0.0040665 -0.0065191 -0.015098 -1.1985 -0.17532 0.10024 -0.085021 -0.16744 -0.030832 -0.018898 0.0012185 -0.074565 -0.078527 -0.02986 -0.0032302 -0.13846 -0.0040935 0.0015391 0.0046725 0.0016686 0.14617
0.21875 -0.0023693 -0.0035636 -0.012377 -0.0046157 0 -0.0089351 -0.0084704 -0.010893 0.00067539 -0.0052303 0.0038946 -1.2095 -0.16132 0.09118 -0.089516 -0.16189 -0.037999 -0.033834 0.0033004 -0.084123 -0.085798 -0.020011 -0.0041949 -0.157 -0.0039018 0.0015986 0.005018 0.0019158 0.075502
0.22266 -0.0027442 -0.0044956 -0.0041506 -0.006436 0 -0.0096749 -0.00525 -0.0056131 0.007052 -0.0033606 0.01481 -1.2283 -0.16602 0.059763 -0.069177 -0.13971 -0.043944 -0.013459 0.032096 -0.066464 -0.058184 -0.01887 -0.0072752 -0.18617 -0.0035096 0.0024066 0.0056118 0.0023757 -0.00092923
0.22656 -0.0031142 -0.0046065 0.0084349 -0.0048434 0 -0.0060179 -0.0017395 0.0025829 0.01198 -9.3813e-05 0.014329 -1.2461 -0.18052 0.06536 -0.096754 -0.12548 -0.047286 -0.0015333 0.018615 -0.1205 -0.044261 -0.033847 -0.012628 -0.19599 -0.0033421 0.0037107 0.0061767 0.0026847 -0.062359
0.23047 -0.0034395 -0.003946 0.018513 -0.00029391 0 0.00076517 0.0016758 0.0095891 0.012342 0.0044139 0.0079553 -1.2546 -0.18193 0.0695 -0.11351 -0.14204 -0.04795 0.023489 0.0021344 -0.10701 -0.061607 -0.03986 -0.01981 -0.18508 -0.0033559 0.0048629 0.0065564 0.002674 -0.098121
0.23438 -0.0035198 -0.0029803 0.01969 0.0037879 0 0.0064872 0.0043867 0.011803 0.0085859 0.0082861 0.0049073 -1.2507 -0.18481 0.066669 -0.11045 -0.16451 -0.047316 0.011845 -0.012035 -0.092884 -0.10026 -0.034286 -0.027574 -0.16932 -0.0031766 0.0052928 0.006756 0.0024779 -0.11001
0.23828 -0.0031104 -0.0020827 0.011782 0.0034978 0 0.0069631 0.0054336 0.0090507 0.0047655 0.0089243 0.009994 -1.2381 -0.1927 0.047085 -0.10454 -0.1769 -0.047363 -0.038619 -0.019529 -0.095507 -0.14169 -0.02252 -0.033836 -0.16199 -0.0026306 0.0049326 0.0068093 0.0023496 -0.10582
0.24219 -0.0020483 -0.0012607 0.0014407 -0.0017196 0 0.0019388 0.0042545 0.0044559 0.0045558 0.0053057 0.019606 -1.226 -0.20252 -0.0064177 -0.14018 -0.16255 -0.049111 -0.094601 -0.014797 -0.1031 -0.15221 -0.018628 -0.036554 -0.18046 -0.0020495 0.0042321 0.0066746 0.0023906 -0.092107
0.24609 -0.00033846 -0.00026887 -0.0033566 -0.0075632 0 -0.0037624 0.0016178 0.0015367 0.0073269 -0.00051193 0.02506 -1.2236 -0.19698 0.0084336 -0.072321 -0.18732 -0.05153 -0.10106 0.0028168 -0.093151 -0.069696 -0.02667 -0.035267 -0.18036 -0.0019656 0.0037611 0.0062982 0.002478 -0.072727
0.25 0.0018071 0.0011222 -4.6261e-05 -0.0078626 0 -0.0037994 -0.00043359 0.0013957 0.0086451 -0.0044627 0.020004 -1.2349 -0.19544 0.025039 -0.062569 -0.17433 -0.052126 -0.059641 0.017706 -0.083544 -0.064307 -0.0061919 -0.031904 -0.18231 -0.0024962 0.0037498 0.0057688 0.0024524 -0.051962
0.25391 0.0039959 0.0029464 0.0067565 -6.0758e-05 0 0.0039271 7.4187e-05 0.0025071 0.0050046 -0.0036169 0.0054419 -1.255 -0.19296 0.024834 -0.081671 -0.16667 -0.049055 -0.039728 0.01909 -0.068278 -0.075307 -0.0015127 -0.029663 -0.20785 -0.0030998 0.0039513 0.0053536 0.0023415 -0.036362
0.25781 0.0057629 0.0049616 0.0099128 0.011723 0 0.014559 0.0034654 0.002832 -0.0020599 0.0012593 -0.011384 -1.2722 -0.18965 0.0070395 -0.10288 -0.18897 -0.043045 -0.077285 0.0053202 -0.052348 -0.059331 -0.035331 -0.030528 -0.25348 -0.0030362 0.0039111 0.0053197 0.0023519 -0.031581
0.26172 0.0067211 0.006593 0.0061988 0.019369 0 0.01971 0.0080223 0.0018053 -0.0069664 0.0061713 -0.022508 -1.2755 -0.21563 0.041089 -0.14917 -0.16345 -0.037282 -0.056717 0.013199 -0.1012 -0.091199 -0.023024 -0.033599 -0.19802 -0.0021209 0.003385 0.0056845 0.0026196 -0.037136
0.26563 0.0066653 0.006998 -0.0014742 0.01734 0 0.014549 0.011165 0.00030143 -0.005438 0.0071893 -0.024247 -1.2625 -0.21994 0.051349 -0.12735 -0.18852 -0.035076 -0.027798 0.0089664 -0.090994 -0.053047 -0.0057367 -0.035952 -0.13614 -0.00099683 0.0025455 0.0061415 0.0029964 -0.045167
0.26953 0.0055803 0.0054671 -0.0075619 0.0074297 0 0.0022819 0.011188 -0.0008803 0.00118 0.0037197 -0.018218 -1.2429 -0.22483 0.041033 -0.082347 -0.20263 -0.037254 -0.020609 0.011823 -0.080578 -0.05286 0.0046852 -0.035397 -0.12593 -0.00058744 0.0018341 0.0062695 0.0031388 -0.045783
0.27344 0.0036117 0.0020963 -0.0090326 -0.0027851 0 -0.0083218 0.0081598 -0.001953 0.0071234 -0.0011717 -0.0087294 -1.2331 -0.21833 0.038473 -0.060204 -0.20018 -0.041605 -0.034019 0.014738 -0.079936 -0.082911 0.0047852 -0.032521 -0.14575 -0.0012214 0.0016189 0.0058638 0.0028502 -0.0349
0.27734 0.0010917 -0.0018144 -0.0070645 -0.006562 0 -0.010399 0.0034989 -0.0034157 0.007758 -0.0036269 0.00049553 -1.2449 -0.17239 0.088984 -0.11809 -0.19738 -0.044896 -0.0529 -0.0016157 -0.081622 -0.085498 -0.0058235 -0.030014 -0.13468 -0.0022909 0.0019473 0.0051054 0.0023296 -0.017626
0.28125 -0.0014029 -0.0042423 -0.0043729 -0.003667 0 -0.0047476 -0.001089 -0.0047438 0.0038163 -0.0023612 0.0078051 -1.2757 -0.18225 0.042183 -0.09557 -0.20653 -0.045575 -0.11811 -0.012273 -0.10142 -0.037588 0.0012878 -0.029964 -0.16696 -0.0028137 0.0025625 0.004423 0.0020341 -0.004011
0.28516 -0.0031216 -0.003759 -0.0018396 0.00011146 0 0.0014293 -0.0043693 -0.0043599 6.706e-05 0.00054645 0.013033 -1.3094 -0.21463 0.019003 -0.097574 -0.2299 -0.04468 -0.12323 -0.016802 -0.11234 -0.073831 -0.011431 -0.031885 -0.19243 -0.0023771 0.0031163 0.0041708 0.0022492 -0.0007966
0.28906 -0.0034649 -0.00074002 0.0017112 -0.00093873 0 0.001594 -0.0057406 -0.0012352 3.7278e-06 0.0019889 0.016151 -1.3266 -0.23058 0.016311 -0.085442 -0.23134 -0.044273 -0.085308 -0.011623 -0.11961 -0.1055 -0.01792 -0.033466 -0.17341 -0.0015418 0.0033868 0.0043933 0.0027816 -0.0061472
0.29297 -0.002421 0.0026607 0.006793 -0.0066232 0 -0.0038981 -0.0051853 0.0035739 0.0022355 0.00087838 0.016509 -1.319 -0.21833 0.026269 -0.062753 -0.20026 -0.045115 -0.039482 0.0029531 -0.12046 -0.089308 -0.0066549 -0.033173 -0.1228 -0.0012975 0.0033567 0.0048528 0.0031068 -0.011513
0.29688 -0.00073917 0.0039944 0.011286 -0.010906 0 -0.0082997 -0.0033184 0.0073163 0.0023318 -0.0010559 0.013169 -1.2953 -0.2289 0.027515 -0.14778 -0.1845 -0.04595 -0.084587 0.017579 -0.087725 -0.076637 0.0029526 -0.031873 -0.19055 -0.0020896 0.0031534 0.0052558 0.0028623 -0.0085718
0.30078 0.00044728 0.0023705 0.011933 -0.0078654 0 -0.0052243 -0.0013176 0.0077253 -0.0019937 -0.0013514 0.0060419 -1.275 -0.24162 0.036724 -0.10239 -0.22202 -0.045006 -0.087701 -0.00085605 -0.12088 -0.073895 -0.025274 -0.031695 -0.21333 -0.0033629 0.0029405 0.0054659 0.0022182 0.0046817
0.30469 0.00038587 -0.00087322 0.0078224 0.0021178 0 0.0047453 -0.00037804 0.0048673 -0.0080105 0.00045051 -0.0029991 -1.2729 -0.2386 0.027399 -0.085334 -0.23273 -0.04206 -0.084169 -0.0096499 -0.12146 -0.10125 -0.019062 -0.03342 -0.16286 -0.0040644 0.0028375 0.0055397 0.0017511 0.023243
0.30859 -0.00071526 -0.0032961 0.0018416 0.011891 0 0.0139 -0.0008896 0.00081913 -0.010555 0.0022169 -0.010144 -1.2884 -0.22518 0.014629 -0.10328 -0.22031 -0.038882 -0.065081 -0.0064252 -0.10924 -0.12861 -0.0057694 -0.035323 -0.10269 -0.0036166 0.0028837 0.0056013 0.0019279 0.039557
0.3125 -0.0018174 -0.0033279 -0.001837 0.013431 0 0.014017 -0.002086 -0.0023949 -0.0073752 0.0013829 -0.011534 -1.3067 -0.21269 0.023201 -0.1247 -0.20855 -0.037607 -0.017207 0.0019779 -0.12889 -0.11395 -0.032646 -0.034914 -0.11851 -0.0024265 0.0030341 0.0057027 0.0026862 0.048956
0.31641 -0.0018556 -0.0013955 -0.001752 0.0048731 0 0.0038116 -0.0026637 -0.0043816 -0.0015962 -0.0023002 -0.0063026 -1.3118 -0.2003 0.037559 -0.034785 -0.21563 -0.038715 -0.063003 0.010834 -0.11572 -0.091637 0.00046126 -0.031789 -0.12416 -0.0014708 0.0031847 0.0057927 0.0035069 0.051816
0.32031 -0.00058211 0.00069948 -0.00035867 -0.0075773 0 -0.0094595 -0.0019071 -0.005911 0.0013043 -0.0061795 0.001617 -1.2995 -0.19914 0.033891 -0.05973 -0.19614 -0.040638 -0.056509 0.0040696 -0.12864 -0.089705 -0.011243 -0.028443 -0.13126 -0.0013963 0.0032309 0.0057968 0.0038871 0.05129
0.32422 0.0012577 0.0014695 -0.0011171 -0.014516 0 -0.015705 -0.00024189 -0.0071973 -0.0010951 -0.0069297 0.0053236 -1.2803 -0.20626 0.033573 -0.078903 -0.18745 -0.041337 -0.051537 0.0048206 -0.12655 -0.07303 -0.021318 -0.027951 -0.14576 -0.0020097 0.0031371 0.0057099 0.0037419 0.049008
0.32813 0.0025684 0.00092644 -0.0046079 -0.01077 0 -0.010106 0.0013415 -0.0071234 -0.005873 -0.0035438 0.00016561 -1.2705 -0.21542 0.038936 -0.05513 -0.20071 -0.040218 -0.067698 0.014434 -0.10579 -0.046378 -0.014598 -0.03081 -0.16612 -0.0025987 0.002964 0.0056145 0.0033611 0.042483
0.33203 0.0028134 0.00030078 -0.007868 0.0007779 0 0.0031461 0.002356 -0.0044562 -0.0077746 0.0016811 -0.011462 -1.2782 -0.21199 0.026522 -0.047215 -0.2169 -0.038579 -0.088064 0.0040575 -0.11365 -0.074414 -0.011106 -0.034311 -0.17943 -0.0026913 0.0028243 0.0056164 0.003019 0.026437
0.33594 0.0024252 0.00076183 -0.0075678 0.01176 0 0.014313 0.0031723 0.00031434 -0.0042852 0.0050567 -0.02046 -1.2971 -0.19673 0.04756 -0.054028 -0.20521 -0.038319 -0.08311 0.0031424 -0.1429 -0.094676 -0.020167 -0.035252 -0.14658 -0.0024677 0.002798 0.005761 0.0026836 -0.0028156
0.33984 0.0024137 0.0024565 -0.0034176 0.01484 0 0.015683 0.0042455 0.0047979 0.0022947 0.0045918 -0.017563 -1.3118 -0.19391 0.040787 -0.066763 -0.18699 -0.040303 -0.075353 -0.0023924 -0.13627 -0.070965 -0.015026 -0.033206 -0.12067 -0.0024523 0.0028824 0.0059948 0.0021389 -0.043308
0.34375 0.0035605 0.0046887 0.0019804 0.0089321 0 0.0072074 0.0051354 0.006752 0.0074514 0.001595 -0.0014265 -1.3107 -0.20797 0.035165 -0.089044 -0.1773 -0.043867 -0.065221 -0.017961 -0.11864 -0.05479 -0.020083 -0.030866 -0.10211 -0.0028683 0.0030199 0.0061965 0.0013682 -0.087191
0.34766 0.0058813 0.0068411 0.0065048 -0.00046107 0 -0.003808 0.0046246 0.0063735 0.0086634 -0.00044251 0.018842 -1.2952 -0.23397 0.05723 -0.11598 -0.1867 -0.047617 -0.058845 -0.042306 -0.1203 -0.091203 -0.054505 -0.031041 -0.090977 -0.0033593 0.0031662 0.0062488 0.00074782 -0.12525
0.35156 0.0087205 0.0089685 0.011017 -0.0054729 0 -0.0082207 0.0020978 0.0063245 0.0070056 0.0014118 0.029893 -1.2783 -0.20448 0.0037691 -0.047645 -0.19136 -0.050503 -0.14376 -0.021941 -0.12373 -0.058978 -0.029747 -0.033524 -0.14792 -0.003363 0.0033186 0.0061091 0.00078782 -0.15338
0.35547 0.011268 0.011481 0.017821 -0.0013161 0 -0.0015017 -0.0011747 0.0092151 0.0052111 0.0074126 0.024704 -1.2746 -0.20957 0.013026 -0.063612 -0.19522 -0.05226 -0.11827 -0.04066 -0.13127 -0.060892 -0.036624 -0.035353 -0.14662 -0.0027246 0.0034723 0.0058379 0.0016425 -0.17616
0.35938 0.013006 0.014375 0.02666 0.010636 0 0.013276 -0.0023981 0.014958 0.0049802 0.015097 0.008722 -1.2887 -0.21786 0.043176 -0.09253 -0.19065 -0.053265 -0.076159 -0.042313 -0.1394 -0.048005 -0.033548 -0.034389 -0.1484 -0.0018938 0.003562 0.0055713 0.0028821 -0.20411
0.36328 0.013793 0.016926 0.033054 0.023793 0 0.027587 0.00070524 0.020676 0.0064685 0.021043 -0.004028 -1.3125 -0.22295 0.055607 -0.10242 -0.18671 -0.054376 -0.065798 -0.028237 -0.14675 -0.042273 -0.017081 -0.032428 -0.15442 -0.0014924 0.0034786 0.0054497 0.0037837 -0.2461
0.36719 0.013696 0.018199 0.031675 0.030523 0 0.03307 0.0079046 0.023315 0.0097384 0.02299 -0.0019919 -1.3308 -0.23491 -0.0040222 -0.076903 -0.20979 -0.05686 -0.12287 -0.045456 -0.15288 -0.13123 -0.012081 -0.03422 -0.11948 -0.0017013 0.0031718 0.0055394 0.0038874 -0.30179
0.37109 0.012835 0.017831 0.021869 0.027014 0 0.02696 0.016397 0.022373 0.015507 0.020988 0.014823 -1.3325 -0.2399 0.010182 -0.081842 -0.20336 -0.06189 -0.078771 -0.043026 -0.14896 -0.11496 -0.017585 -0.042972 -0.14473 -0.0020981 0.0027436 0.0057926 0.0033076 -0.36004
0.375 0.011382 0.01625 0.009505 0.01584 0 0.013864 0.022811 0.020059 0.023719 0.017111 0.035181 -1.3166 -0.25354 0.017096 -0.10324 -0.19016 -0.069403 -0.065345 -0.046334 -0.16913 -0.098839 -0.019793 -0.056755 -0.1506 -0.0021096 0.0024163 0.0060679 0.0025377 -0.40423
0.37891 0.0095924 0.014156 0.0025248 0.0043793 0 0.0026048 0.025485 0.018866 0.031732 0.01409 0.045736 -1.2921 -0.25332 0.029647 -0.12635 -0.17648 -0.077239 -0.085053 -0.046459 -0.17996 -0.092917 -0.022297 -0.069655 -0.17322 -0.0016134 0.0023676 0.0061987 0.0019849 -0.42086
0.38281 0.0077485 0.011861 0.0039668 -0.0002558 0 3.3418e-05 0.025038 0.01907 0.035099 0.01363 0.041063 -1.2704 -0.23118 0.053306 -0.13405 -0.17018 -0.081845 -0.11695 -0.03922 -0.16258 -0.10381 -0.028162 -0.076792 -0.22438 -0.0010737 0.0025675 0.0060696 0.0017053 -0.40526
0.38672 0.006044 0.0092338 0.009217 0.0035639 0 0.0060057 0.022993 0.018651 0.031189 0.015284 0.026608 -1.2589 -0.25367 0.035962 -0.088178 -0.19576 -0.080646 -0.053015 -0.050121 -0.17641 -0.15228 -0.035081 -0.078245 -0.17346 -0.0010787 0.0027747 0.0056704 0.0015505 -0.36151
0.39063 0.0045609 0.006252 0.010436 0.010665 0 0.013421 0.020049 0.015527 0.022197 0.016618 0.013067 -1.258 -0.22189 0.0044986 -0.079891 -0.19128 -0.074284 -0.043432 -0.066678 -0.15475 -0.089402 -0.028862 -0.077906 -0.13308 -0.001753 0.0027213 0.0051119 0.0014882 -0.29804
0.39453 0.003382 0.0035115 0.0041219 0.013181 0 0.01378 0.015754 0.0097321 0.013872 0.014813 0.0077402 -1.263 -0.21509 -0.0016168 -0.10397 -0.19766 -0.066405 -0.043599 -0.066392 -0.14499 -0.057263 -0.038301 -0.07838 -0.12911 -0.0026358 0.0023367 0.0046034 0.0016927 -0.22336
0.39844 0.0026809 0.0020273 -0.00539 0.0072581 0 0.0043377 0.0096802 0.0034559 0.010441 0.0088445 0.0098641 -1.2678 -0.22123 0.016585 -0.12464 -0.20625 -0.060652 -0.043343 -0.04761 -0.14229 -0.06164 -0.050815 -0.077296 -0.14941 -0.0031326 0.001819 0.0043858 0.0022938 -0.14476
0.40234 0.002615 0.0024363 -0.0098206 -0.0031781 0 -0.0089345 0.002602 -0.00084888 0.0105 0.00065317 0.012627 -1.2668 -0.18619 0.039495 -0.083698 -0.18525 -0.0573 -0.043999 -0.017989 -0.11835 -0.051079 -0.032929 -0.069127 -0.16128 -0.0030756 0.0014903 0.0046202 0.003089 -0.068895
0.40625 0.0030773 0.004347 -0.0044967 -0.0092307 0 -0.015536 -0.0037096 -0.0022661 0.008284 -0.0058667 0.009069 -1.2551 -0.20685 0.026572 -0.078088 -0.17288 -0.052833 -0.041612 -0.010797 -0.1203 -0.10422 -0.019924 -0.051079 -0.16589 -0.0028291 0.0015636 0.0052708 0.0035929 -0.0017899
0.41016 0.0035831 0.00648 0.0074708 -0.004632 0 -0.0089694 -0.0078983 -0.001585 -0.00048408 -0.0076459 -0.0029772 -1.2298 -0.19386 0.050881 -0.072985 -0.18213 -0.043306 -0.0079626 -0.0044538 -0.10512 -0.065145 0.0045666 -0.027199 -0.13603 -0.0028574 0.0020153 0.0060635 0.0034457 0.053055
0.41406 0.0035124 0.0075013 0.017923 0.0081962 0 0.0072508 -0.010135 -0.00020277 -0.013784 -0.004918 -0.019754 -1.1927 -0.18057 0.067999 -0.069592 -0.18326 -0.028725 0.00080145 0.00092428 -0.090777 -0.048292 0.01147 -0.0062928 -0.13253 -0.0032156 0.0026477 0.0065893 0.0027839 0.096555
0.41797 0.0025786 0.0068459 0.020343 0.019212 0 0.021465 -0.01177 0.00078807 -0.024461 -0.0012353 -0.033986 -1.1522 -0.18101 0.059915 -0.064236 -0.16817 -0.014291 -0.02907 0.0068606 -0.087566 -0.091013 -0.0064103 0.0047982 -0.17272 -0.0034925 0.0032528 0.0065318 0.0021735 0.13296
0.42188 0.0011166 0.0049162 0.0144 0.018663 0 0.022688 -0.013902 0.00064208 -0.02648 -0.00070991 -0.038935 -1.1209 -0.16258 0.07109 -0.036952 -0.18306 -0.0069481 -0.0049086 0.02061 -0.09045 -0.039501 -0.0022562 0.0063846 -0.16721 -0.0032638 0.0037186 0.005884 0.0021272 0.16522
0.42578 -0.00011549 0.0026449 0.0050023 0.0054324 0 0.0094678 -0.016295 -0.0011705 -0.020266 -0.0045659 -0.03218 -1.108 -0.1699 0.083083 -0.02163 -0.17408 -0.0099404 -0.035649 0.032504 -0.08245 -0.020382 0.022567 0.0047138 -0.10614 -0.0025856 0.0040129 0.0049889 0.0026577 0.18994
0.42969 -0.00049864 0.00088634 -0.0021995 -0.011366 0 -0.0085632 -0.017583 -0.0044445 -0.011945 -0.0098976 -0.017425 -1.1105 -0.19398 0.082813 -0.048675 -0.14931 -0.020157 -0.050017 0.016465 -0.084832 -0.018545 0.012437 0.0055774 -0.072543 -0.0020112 0.004116 0.0043454 0.0033009 0.19632
0.43359 -1.1207e-05 4.9497e-05 -0.0044887 -0.019256 0 -0.017965 -0.01634 -0.0075256 -0.0073528 -0.011837 -0.0028986 -1.1128 -0.20489 0.080518 -0.089033 -0.13837 -0.0307 -0.051787 -0.0064191 -0.091351 -0.034222 -0.0068044 0.0088512 -0.077438 -0.0020834 0.0040128 0.0042999 0.0035818 0.17121
0.4375 0.00079836 2.8744e-05 -0.0025689 -0.012242 0 -0.011904 -0.011917 -0.0077691 -0.0067507 -0.0074783 0.0036956 -1.0966 -0.16982 0.09121 -0.097929 -0.17522 -0.036489 -0.060365 -0.0039164 -0.089629 -0.069025 0.0082057 0.0090376 -0.11325 -0.0027848 0.0037575 0.0048408 0.0034598 0.10785
0.44141 0.0012673 0.00029176 0.0010315 0.004429 0 0.0046042 -0.0045371 -0.0035893 -0.0052969 0.0016512 0.00092356 -1.0559 -0.19525 0.073587 -0.10541 -0.19032 -0.038053 -0.019206 -0.024729 -0.10183 -0.096376 -0.040231 0.001028 -0.13996 -0.0034849 0.0035116 0.0056389 0.0033219 0.012764
0.44531 0.0010796 8.7728e-05 0.003445 0.018403 0 0.018703 0.0048858 0.0035323 0.0015277 0.010606 -0.004509 -1.0039 -0.19906 0.037173 -0.063064 -0.19086 -0.040319 -0.073483 -0.034865 -0.13673 -0.092282 -0.059471 -0.014611 -0.15651 -0.0034628 0.0034674 0.0062866 0.0035492 -0.09384
0.44922 0.00035854 -0.0011587 0.0022869 0.019733 0 0.019579 0.014651 0.0094042 0.013105 0.014674 -0.0024619 -0.9654 -0.20154 0.0041542 -0.033741 -0.20279 -0.04771 -0.11329 -0.053269 -0.1632 -0.087852 -0.05516 -0.031801 -0.17335 -0.0025445 0.0036907 0.0065447 0.0041059 -0.18514
0.45313 -0.00060542 -0.0033796 -0.0032738 0.0080865 0 0.0063927 0.022162 0.010243 0.024036 0.012684 0.01203 -0.95652 -0.20422 -0.0094629 -0.055074 -0.22417 -0.059914 -0.098923 -0.076325 -0.16642 -0.091179 -0.041251 -0.044145 -0.19077 -0.0012858 0.004035 0.0064219 0.0045554 -0.2386
0.45703 -0.0016652 -0.0057178 -0.011137 -0.0077603 0 -0.011678 0.024644 0.0060371 0.028858 0.0074041 0.033262 -0.97051 -0.18132 0.013668 -0.15203 -0.21047 -0.071846 -0.069415 -0.064584 -0.14596 -0.081065 -0.052158 -0.049991 -0.19408 -0.00054194 0.004232 0.0060769 0.0044722 -0.24487
0.46094 -0.0028834 -0.0070306 -0.016367 -0.017122 0 -0.02278 0.020792 0.0008501 0.026261 0.002968 0.048035 -0.9808 -0.17959 0.034745 -0.11911 -0.20726 -0.077467 -0.038758 -0.049613 -0.17025 -0.12486 -0.027137 -0.052665 -0.15927 -0.00080456 0.0041056 0.0056663 0.0038305 -0.20986
0.46484 -0.0043649 -0.0068173 -0.014257 -0.015279 0 -0.021101 0.012136 -0.00063123 0.019067 0.0016208 0.045889 -0.96171 -0.15951 0.036753 -0.10334 -0.2109 -0.074067 -0.019412 -0.072622 -0.17632 -0.13721 -0.023787 -0.056013 -0.16695 -0.0018626 0.0037238 0.0052786 0.0030079 -0.14917
0.46875 -0.0060855 -0.0057933 -0.0047768 -0.0061573 0 -0.010429 0.0025387 0.0026246 0.010862 0.0023429 0.027991 -0.90972 -0.14612 0.028666 -0.092275 -0.21659 -0.06366 -0.0060163 -0.10264 -0.15971 -0.1135 -0.033456 -0.059811 -0.18569 -0.0030277 0.0033454 0.0049729 0.0024433 -0.078423
0.47266 -0.0078798 -0.005454 0.0058049 0.0015217 0 -0.00044146 -0.0042957 0.006888 0.0031713 0.0021565 0.0065874 -0.84716 -0.16613 0.022361 -0.071032 -0.21779 -0.050927 0.002821 -0.10378 -0.12753 -0.069326 -0.039569 -0.05944 -0.17855 -0.0036782 0.0032021 0.0048379 0.0023074 -0.0052659
0.47656 -0.0095368 -0.0068301 0.0088553 0.0010635 0 0.00091289 -0.0074172 0.0068822 -0.0043581 -0.0012563 -0.0051253 -0.80417 -0.18199 0.019823 -0.20417 -0.19267 -0.0398 -0.060605 -0.089109 -0.12218 -0.11156 -0.034473 -0.049953 -0.2038 -0.0036504 0.0033076 0.0049817 0.0024746 0.072032
0.48047 -0.010854 -0.0094808 0.00048369 -0.0075638 0 -0.0069173 -0.0090266 0.00039766 -0.012017 -0.0077759 -0.0041236 -0.79433 -0.16789 0.011736 -0.22801 -0.18502 -0.031286 -0.023224 -0.090246 -0.11906 -0.10226 -0.0129 -0.03066 -0.20907 -0.003209 0.0034586 0.0054515 0.0027394 0.15926
0.48438 -0.01162 -0.011707 -0.01442 -0.018224 0 -0.017273 -0.012215 -0.0099118 -0.019184 -0.015088 0.00016444 -0.80491 -0.15018 0.044153 -0.21681 -0.17574 -0.023649 0.035393 -0.066365 -0.091004 -0.084703 -0.0030672 -0.0061515 -0.16854 -0.0027196 0.003418 0.0061616 0.0029916 0.25833
0.48828 -0.011632 -0.011922 -0.025534 -0.023358 0 -0.021758 -0.018067 -0.019019 -0.025417 -0.020457 -0.005436 -0.80982 -0.12826 0.0937 -0.17114 -0.16315 -0.01429 0.05478 -0.031613 -0.049995 -0.076379 -0.0049132 0.01683 -0.11848 -0.0023661 0.0031138 0.0068994 0.0031858 0.36249
0.49219 -0.010824 -0.010024 -0.025545 -0.019421 0 -0.016721 -0.024766 -0.023721 -0.031495 -0.022545 -0.025805 -0.79303 -0.079421 0.068877 -0.032778 -0.15894 -0.0019493 -0.039197 -0.051889 -0.045877 -0.082363 0.0047837 0.033691 -0.16357 -0.0021339 0.0026917 0.0074112 0.0032226 0.45739
0.49609 -0.009403 -0.0075203 -0.016314 -0.0093256 0 -0.0059697 -0.029371 -0.02462 -0.038381 -0.022042 -0.052671 -0.76108 -0.092132 0.068788 -0.072604 -0.15154 0.01192 -0.026066 -0.057878 -0.037947 -0.081422 0.0020678 0.043958 -0.13233 -0.0019851 0.0023984 0.0075119 0.0029697 0.52659
0.5 -0.007779 -0.0062581 -0.0070523 -0.00033333 0 0.0021795 -0.030366 -0.024445 -0.044902 -0.020857 -0.070917 -0.73448 -0.083223 0.059737 -0.059319 -0.15556 0.02327 0.01481 -0.057315 -0.016186 -0.097105 0.012678 0.049876 -0.13509 -0.001984 0.0024141 0.0071653 0.0024479 0.55696
0.50391 -0.0062939 -0.0068715 -0.0060623 0.0011844 0 0.0013362 -0.028474 -0.024895 -0.047187 -0.020563 -0.070255 -0.72761 -0.083492 0.057327 -0.061408 -0.14953 0.027216 0.02729 -0.059201 -0.017829 -0.10984 0.0074682 0.053446 -0.15238 -0.0022212 0.002761 0.0065108 0.001952 0.54129
0.50781 -0.0049577 -0.0082897 -0.013528 -0.0054583 0 -0.0078615 -0.025154 -0.025236 -0.041459 -0.021149 -0.052378 -0.73683 -0.113 0.070868 -0.12561 -0.12329 0.020822 -0.020329 -0.068156 -0.055457 -0.10647 -0.027292 0.054501 -0.15852 -0.0026315 0.0033204 0.0058253 0.0018857 0.47829
0.51172 -0.0034806 -0.008679 -0.021743 -0.01442 0 -0.017904 -0.020665 -0.023628 -0.027933 -0.020872 -0.02836 -0.74723 -0.11553 0.069134 -0.12645 -0.1284 0.0053057 -0.062925 -0.068472 -0.011312 -0.11242 -0.020038 0.050955 -0.1234 -0.002928 0.003902 0.0054123 0.002395 0.37241
0.51563 -0.0016034 -0.0069121 -0.022168 -0.017398 0 -0.019938 -0.013873 -0.019254 -0.011688 -0.017365 -0.0096599 -0.74933 -0.10947 0.039849 -0.15244 -0.15079 -0.014149 -0.0049565 -0.085821 -0.056037 -0.11712 -0.021679 0.040533 -0.1386 -0.0027777 0.0043097 0.0054389 0.0031563 0.23417
0.51953 0.00059227 -0.0032937 -0.012583 -0.0099526 0 -0.01063 -0.003984 -0.012832 0.0010418 -0.0093794 -0.00055218 -0.74742 -0.10624 0.020521 -0.1942 -0.16403 -0.031413 -0.0078443 -0.11801 -0.081292 -0.14755 -0.038732 0.022503 -0.18349 -0.0020989 0.0044003 0.0058106 0.0035849 0.079298
0.52344 0.0027213 0.00093178 0.0018842 0.0046635 0 0.0049528 0.0077867 -0.0053093 0.0079837 0.0019679 0.0027579 -0.75121 -0.11328 0.01268 -0.21609 -0.17063 -0.043424 -0.053998 -0.14394 -0.099818 -0.1739 -0.065771 -0.0015462 -0.2266 -0.0012172 0.0041493 0.0061978 0.0033254 -0.074997
0.52734 0.0044615 0.0046495 0.013895 0.017437 0 0.016906 0.01855 0.0033134 0.012346 0.013443 0.0073645 -0.76051 -0.13789 0.0020295 -0.16175 -0.18679 -0.052055 -0.04051 -0.12846 -0.18101 -0.13324 -0.090023 -0.028043 -0.22268 -0.00070223 0.003695 0.0062506 0.0025756 -0.21564
0.53125 0.0058727 0.0075131 0.019772 0.020254 0 0.017971 0.025808 0.013405 0.01908 0.021511 0.018043 -0.76095 -0.13982 -0.018043 -0.13572 -0.20491 -0.06202 -0.075525 -0.14358 -0.14331 -0.10895 -0.08574 -0.052611 -0.18399 -0.00096821 0.0032971 0.0058753 0.0019235 -0.33693
0.53516 0.0073201 0.0097548 0.02093 0.012269 0 0.0091893 0.029118 0.024067 0.029484 0.024617 0.034587 -0.73711 -0.14219 -0.0018426 -0.14433 -0.20807 -0.076295 -0.062184 -0.14449 -0.15832 -0.14252 -0.094236 -0.071683 -0.22942 -0.0019349 0.0031884 0.0053464 0.0018325 -0.43847
0.53906 0.0090664 0.011619 0.020743 0.00084717 0 -0.0007817 0.02971 0.032636 0.039519 0.024234 0.052528 -0.69055 -0.14281 -0.0060369 -0.16837 -0.21135 -0.092837 -0.059849 -0.14521 -0.18529 -0.16902 -0.10519 -0.083893 -0.27556 -0.003029 0.0034098 0.0051214 0.0022553 -0.51934
0.54297 0.010958 0.013095 0.020901 -0.0039342 0 -0.0022519 0.028723 0.036389 0.043535 0.023733 0.065638 -0.64306 -0.14 -0.044717 -0.19107 -0.22029 -0.10557 -0.087545 -0.1492 -0.19612 -0.15399 -0.1121 -0.09049 -0.27734 -0.0035562 0.0037693 0.0054738 0.0027285 -0.57422
0.54688 0.012548 0.014122 0.020789 0.0029835 0 0.0081021 0.026224 0.034903 0.039656 0.025731 0.068853 -0.61915 -0.13281 -0.018815 -0.19514 -0.21561 -0.10901 -0.057965 -0.13009 -0.18796 -0.1301 -0.11679 -0.094314 -0.27622 -0.0031872 0.0039851 0.0062433 0.0028328 -0.59571
0.55078 0.013538 0.014838 0.019451 0.017778 0 0.024705 0.022137 0.030543 0.031509 0.029916 0.060874 -0.62335 -0.1413 0.01716 -0.26182 -0.2224 -0.1026 -0.034118 -0.1504 -0.20419 -0.16365 -0.11447 -0.097794 -0.25538 -0.0021953 0.0039087 0.0069384 0.0025615 -0.5809
0.55469 0.014071 0.015473 0.017086 0.030733 0 0.037206 0.017815 0.026332 0.024748 0.033119 0.045321 -0.63448 -0.13077 0.014438 -0.20657 -0.19372 -0.091115 -0.031599 -0.15989 -0.19125 -0.18672 -0.12047 -0.10124 -0.26254 -0.001261 0.0036371 0.0071273 0.0022587 -0.53576
0.55859 0.014554 0.015982 0.014371 0.033561 0 0.037898 0.015938 0.023284 0.022016 0.031735 0.028997 -0.62432 -0.12099 -0.0069 -0.11976 -0.16406 -0.080801 -0.044611 -0.16203 -0.15659 -0.1804 -0.12013 -0.10259 -0.28248 -0.0009793 0.0034106 0.0067865 0.0022357 -0.47206
0.5625 0.015193 0.015917 0.011046 0.02525 0 0.026854 0.018203 0.019927 0.021272 0.024654 0.017408 -0.58371 -0.145 -0.0081665 -0.16231 -0.18781 -0.074652 -0.059814 -0.17205 -0.125 -0.13886 -0.092899 -0.098753 -0.28374 -0.0014378 0.0033882 0.0062947 0.0024771 -0.3994
0.56641 0.015735 0.014808 0.006183 0.012178 0 0.011309 0.022978 0.014462 0.018691 0.014388 0.010573 -0.53141 -0.15948 -0.0086135 -0.18927 -0.18292 -0.070805 -0.046959 -0.14535 -0.1292 -0.1225 -0.10566 -0.087724 -0.28945 -0.0021807 0.0035089 0.0060756 0.0027175 -0.31996
0.57031 0.015702 0.012736 0.0002092 0.0029435 0 0.00034436 0.025701 0.0072034 0.01273 0.0054485 0.0031713 -0.49653 -0.12593 0.011151 -0.12384 -0.16188 -0.065109 -0.06812 -0.15293 -0.11529 -0.16081 -0.090558 -0.070091 -0.24111 -0.0025807 0.0035649 0.0062105 0.0027646 -0.23175
0.57422 0.014873 0.010483 -0.0039499 0.0022964 0 -0.00099251 0.022337 0.00063636 0.0052631 0.001187 -0.010067 -0.49098 -0.11075 0.0095904 -0.095919 -0.15623 -0.055316 -0.059506 -0.14374 -0.087701 -0.15315 -0.090638 -0.049212 -0.2023 -0.0023262 0.0034136 0.006379 0.0027037 -0.13739
0.57813 0.013494 0.0090414 -0.0027687 0.0085562 0 0.0057661 0.012939 -0.0029654 -0.00083469 0.0015659 -0.027952 -0.49802 -0.13211 -0.0092095 -0.11928 -0.15941 -0.043206 -0.018442 -0.10965 -0.061137 -0.094409 -0.11007 -0.03002 -0.19652 -0.0016447 0.0031208 0.0061783 0.0027743 -0.049497
0.58203 0.012012 0.0088824 0.0042557 0.015748 0 0.014355 0.0018969 -0.0037415 -0.0045113 0.0035343 -0.041703 -0.48783 -0.14573 0.031789 -0.036974 -0.10171 -0.033105 -0.03454 -0.10342 -0.075268 -0.1232 -0.095749 -0.017022 -0.20059 -0.0010965 0.0029028 0.0055246 0.0030764 0.013958
0.58594 0.010647 0.0096704 0.013128 0.018182 0 0.018199 -0.005605 -0.0038153 -0.0067172 0.0036268 -0.041295 -0.44491 -0.088344 0.025949 -0.093151 -0.11599 -0.02846 -0.071559 -0.11243 -0.067115 -0.11052 -0.06962 -0.012296 -0.208 -0.0011158 0.0029272 0.0047631 0.0034387 0.041257
0.58984 0.0093013 0.010648 0.018276 0.014085 0 0.014462 -0.0076869 -0.0046551 -0.008252 0.00069107 -0.024448 -0.38142 -0.060036 0.023678 -0.12312 -0.13647 -0.029483 -0.070845 -0.11145 -0.077238 -0.13321 -0.058216 -0.014448 -0.1903 -0.0016763 0.0031647 0.0043897 0.0035853 0.035048
0.59375 0.0078975 0.011286 0.017581 0.0062484 0 0.0055539 -0.0066257 -0.0051242 -0.0082483 -0.0033378 -0.00013327 -0.32445 -0.064581 0.020703 -0.12711 -0.14041 -0.033567 -0.067914 -0.1084 -0.091076 -0.162 -0.069437 -0.019349 -0.17612 -0.0023414 0.0034229 0.0046399 0.0034105 0.0091527
0.59766 0.0067247 0.011567 0.014562 -0.00013545 0 -0.0025218 -0.0058111 -0.0024728 -0.0052323 -0.0050721 0.017304 -0.29063 -0.08841 0.0075665 -0.12409 -0.11694 -0.037662 -0.10005 -0.11378 -0.089699 -0.1603 -0.10286 -0.022605 -0.19361 -0.0026401 0.0035134 0.005314 0.0030656 -0.023393
0.60156 0.0062995 0.01171 0.015115 -0.00082575 0 -0.0039674 -0.0059888 0.0046003 0.0006185 -0.0023094 0.018958 -0.27249 -0.078617 -0.0065944 -0.096203 -0.12395 -0.040468 -0.082583 -0.11753 -0.08831 -0.169 -0.10387 -0.022489 -0.18091 -0.002443 0.0033878 0.0059692 0.002786 -0.06013
0.60547 0.0068075 0.011709 0.02154 0.0047906 0 0.0029471 -0.0046014 0.013971 0.0069917 0.0043694 0.008007 -0.24818 -0.11348 -0.011974 -0.087901 -0.1106 -0.042916 -0.078119 -0.13467 -0.11372 -0.16552 -0.098802 -0.021215 -0.18253 -0.0020283 0.0031322 0.0062817 0.0026687 -0.10787
0.60938 0.0077294 0.011242 0.029615 0.013135 0 0.014361 0.0011488 0.021345 0.011625 0.012107 -0.0033677 -0.20313 -0.11855 -0.011449 -0.10567 -0.12177 -0.047005 -0.079839 -0.1559 -0.13918 -0.14339 -0.10818 -0.023311 -0.18177 -0.001806 0.002859 0.006252 0.0026463 -0.17191
0.61328 0.008171 0.010031 0.031808 0.018495 0 0.022997 0.010683 0.023632 0.014724 0.017781 -0.0038724 -0.14173 -0.095733 -0.010021 -0.14161 -0.14522 -0.05413 -0.096241 -0.16879 -0.14751 -0.1232 -0.12942 -0.032027 -0.18873 -0.0019601 0.0026258 0.0061125 0.0026499 -0.2462
0.61719 0.0077 0.0082573 0.023923 0.016819 0 0.023067 0.01961 0.021236 0.018581 0.019909 0.0086616 -0.07928 -0.1128 -0.01703 -0.17142 -0.11416 -0.06396 -0.15284 -0.15205 -0.12113 -0.1588 -0.13895 -0.046539 -0.24115 -0.0023259 0.0024497 0.0060763 0.0027347 -0.31397
0.62109 0.0068718 0.0065668 0.0091179 0.008937 0 0.014675 0.023062 0.017228 0.024449 0.019143 0.026933 -0.025049 -0.12839 -0.032389 -0.12196 -0.11774 -0.074333 -0.13178 -0.19457 -0.15228 -0.16809 -0.14305 -0.062331 -0.21853 -0.0025862 0.0023649 0.0061789 0.0029908 -0.35796
0.625 0.006819 0.0056186 -0.0044122 0.00064432 0 0.0041823 0.019696 0.014485 0.03011 0.017288 0.040678 0.024825 -0.12073 -0.054468 -0.15789 -0.11501 -0.08211 -0.094946 -0.1938 -0.1517 -0.16653 -0.14235 -0.074524 -0.22201 -0.0025835 0.0024269 0.0063243 0.003345 -0.37104
0.62891 0.0081798 0.0056072 -0.0099269 -0.0011442 0 -0.00033378 0.012703 0.013629 0.031259 0.015827 0.043746 0.078395 -0.11051 -0.051244 -0.18872 -0.1112 -0.084671 -0.086965 -0.18386 -0.14974 -0.17219 -0.13747 -0.081282 -0.22811 -0.002442 0.0026451 0.0064315 0.0035208 -0.3582
0.63281 0.010368 0.0061884 -0.0070483 0.0061628 0 0.0045492 0.0070921 0.01341 0.025804 0.015069 0.036532 0.1348 -0.11379 -0.012491 -0.14609 -0.11198 -0.081421 -0.12506 -0.19525 -0.16971 -0.187 -0.12973 -0.084316 -0.21793 -0.0023966 0.0029278 0.0065085 0.00327 -0.32984
0.63672 0.011951 0.0068366 -0.0010483 0.018016 0 0.014471 0.0059066 0.012521 0.016701 0.014344 0.023687 0.18323 -0.11462 -0.044931 -0.12958 -0.11287 -0.074359 -0.098626 -0.20724 -0.16902 -0.12607 -0.12371 -0.086157 -0.22903 -0.0025115 0.0031244 0.0065987 0.0026653 -0.29367
0.64063 0.011855 0.0072641 0.0023087 0.025381 0 0.020382 0.0086099 0.010699 0.0099717 0.012843 0.010577 0.21612 -0.12023 -0.059595 -0.13414 -0.094882 -0.067059 -0.12467 -0.18176 -0.15543 -0.12407 -0.126 -0.086938 -0.24151 -0.00259 0.0031424 0.0066934 0.0021223 -0.25244
0.64453 0.010281 0.0075188 0.0015274 0.021522 0 0.015861 0.012449 0.0082982 0.0093617 0.010351 0.0011843 0.24175 -0.12499 -0.031979 -0.14565 -0.097995 -0.062388 -0.13309 -0.1734 -0.1494 -0.11877 -0.1299 -0.083913 -0.21905 -0.0023874 0.00302 0.0067251 0.0020703 -0.20731
0.64844 0.0084213 0.0077205 -0.00016704 0.0077687 0 0.002821 0.01485 0.005446 0.012752 0.0073959 -0.0026982 0.28055 -0.13627 -0.0053525 -0.15912 -0.11181 -0.060502 -0.14069 -0.1798 -0.14469 -0.10385 -0.13062 -0.074274 -0.18035 -0.0019236 0.0028746 0.0066359 0.002563 -0.16097
0.65234 0.007235 0.0077285 0.0015272 -0.0066828 0 -0.0093901 0.014565 0.0021662 0.013989 0.0048185 -0.0020564 0.34645 -0.16924 -0.066919 -0.17209 -0.099304 -0.05875 -0.20884 -0.17127 -0.12096 -0.096897 -0.12302 -0.058599 -0.1757 -0.0015657 0.0027778 0.0064284 0.0032196 -0.11611
0.65625 0.0064571 0.0070648 0.0077903 -0.011471 0 -0.011286 0.0112 -0.00080476 0.0085529 0.0031147 -0.0005388 0.4315 -0.14867 -0.067529 -0.21104 -0.10152 -0.053841 -0.17944 -0.14519 -0.10611 -0.088644 -0.10617 -0.04151 -0.15924 -0.0017419 0.0026949 0.0061386 0.0035734 -0.071444
0.66016 0.0048251 0.0051773 0.015393 -0.0033576 0 -0.0012628 0.0045944 -0.002018 -0.0023059 0.0019613 -0.0021834 0.51071 -0.16495 -0.040936 -0.21377 -0.10438 -0.044717 -0.17326 -0.12951 -0.11108 -0.061576 -0.084458 -0.02871 -0.16143 -0.002515 0.0025578 0.0057852 0.0034891 -0.020972
0.66406 0.0013481 0.0018617 0.019009 0.010573 0 0.012346 -0.0047963 -0.00079257 -0.01277 0.00026926 -0.0075664 0.5643 -0.16194 -0.038361 -0.19595 -0.10107 -0.033823 -0.15595 -0.12498 -0.12117 -0.042359 -0.070371 -0.022971 -0.15117 -0.0034215 0.002391 0.0053858 0.0032367 0.040758
0.66797 -0.0035817 -0.0024472 0.015083 0.017813 0 0.017327 -0.015041 0.001276 -0.017629 -0.003124 -0.012 0.59627 -0.12483 -0.064957 -0.17684 -0.090815 -0.02559 -0.11829 -0.12904 -0.12824 -0.03844 -0.07252 -0.02256 -0.12518 -0.0037816 0.0023336 0.0050364 0.0031592 0.11163
0.67188 -0.0083039 -0.0067285 0.0044267 0.010037 0 0.0072974 -0.022928 0.00092358 -0.016424 -0.0084022 -0.0090569 0.63083 -0.155 0.0060685 -0.19288 -0.089033 -0.023201 -0.12373 -0.1303 -0.1404 -0.0041522 -0.094769 -0.023266 -0.16196 -0.0032604 0.0025094 0.0049372 0.0032924 0.18029
0.67578 -0.011155 -0.0098209 -0.0081188 -0.0099806 0 -0.012639 -0.025694 -0.0038994 -0.012972 -0.014074 0.0023208 0.68935 -0.17502 -0.015012 -0.20677 -0.084163 -0.026137 -0.17658 -0.16026 -0.10662 0.012094 -0.064364 -0.021914 -0.13751 -0.0021926 0.0028709 0.0052703 0.0033437 0.23244
0.67969 -0.011748 -0.011079 -0.01669 -0.029772 0 -0.029099 -0.022934 -0.01149 -0.011367 -0.017432 0.013897 0.76994 -0.15845 -0.025101 -0.14665 -0.093741 -0.030463 -0.18972 -0.1535 -0.09048 0.017664 -0.045163 -0.018206 -0.13846 -0.0013576 0.0032015 0.0060005 0.0030472 0.2602
0.68359 -0.011149 -0.010867 -0.018255 -0.036193 0 -0.030409 -0.016858 -0.017147 -0.012615 -0.016306 0.013022 0.84959 -0.13287 -0.040684 -0.096486 -0.093301 -0.031652 -0.15579 -0.12324 -0.10366 -0.0030055 -0.039959 -0.013697 -0.15277 -0.0013639 0.0033065 0.0068002 0.0025062 0.26669
0.6875 -0.010892 -0.010473 -0.014819 -0.025352 0 -0.015795 -0.010596 -0.017185 -0.014709 -0.011092 -0.006024 0.90634 -0.14123 -0.10447 -0.18069 -0.049921 -0.027843 -0.092209 -0.10502 -0.14161 -0.067325 -0.036141 -0.0095391 -0.14299 -0.0021672 0.0032169 0.0072268 0.0021383 0.26247
0.69141 -0.01177 -0.011341 -0.012207 -0.0058392 0 0.0034564 -0.0061739 -0.012624 -0.015236 -0.0053316 -0.034201 0.9398 -0.13003 -0.076377 -0.17619 -0.095879 -0.02111 -0.116 -0.10921 -0.09639 -0.045583 -0.028429 -0.0055037 -0.13091 -0.0031422 0.0031811 0.0070414 0.0022571 0.2579
0.69531 -0.013431 -0.014019 -0.015755 0.0074234 0 0.012095 -0.0039872 -0.0087774 -0.013508 -0.0037938 -0.052197 0.96998 -0.15101 -0.020429 -0.18151 -0.097726 -0.015835 -0.10693 -0.12834 -0.086768 -0.050552 -0.031479 -0.0010098 -0.10908 -0.0036369 0.0034181 0.006392 0.0027276 0.25836
0.69922 -0.014966 -0.017585 -0.025774 0.0042295 0 0.0023348 -0.0038833 -0.010648 -0.010547 -0.0089672 -0.045539 1.0163 -0.16756 0.0005694 -0.14223 -0.095123 -0.015384 -0.10389 -0.12773 -0.08283 -0.035494 -0.046379 0.0033968 -0.08513 -0.0035033 0.0038589 0.0056808 0.0030689 0.26539
0.70313 -0.01577 -0.020124 -0.036447 -0.013282 0 -0.020039 -0.0062207 -0.01824 -0.0079123 -0.018589 -0.017901 1.0779 -0.163 -0.016045 -0.076716 -0.10463 -0.019473 -0.11952 -0.1052 -0.076996 0.0032386 -0.060711 0.0060624 -0.077013 -0.0031258 0.0041526 0.0052304 0.0029236 0.28038
0.70703 -0.015889 -0.020031 -0.039694 -0.032268 0 -0.039692 -0.01147 -0.026278 -0.0070604 -0.026602 0.009937 1.1349 -0.14194 0.021324 -0.13162 -0.11583 -0.024156 -0.13233 -0.10901 -0.093451 0.0026187 -0.032454 0.0058834 -0.13133 -0.00295 0.0039735 0.0050616 0.0024204 0.30553
0.71094 -0.015715 -0.017224 -0.031472 -0.03895 0 -0.043047 -0.018789 -0.028761 -0.0093821 -0.027421 0.016107 1.1681 -0.1439 0.0073219 -0.13791 -0.10485 -0.024549 -0.14248 -0.099241 -0.0829 0.041174 -0.045994 0.0037928 -0.081333 -0.0029913 0.0033586 0.0049872 0.0020554 0.34044
0.71484 -0.015495 -0.013292 -0.015521 -0.029062 0 -0.028392 -0.025446 -0.024165 -0.015642 -0.020427 -0.0043911 1.1781 -0.14562 -0.033883 -0.1087 -0.093317 -0.018498 -0.10275 -0.10658 -0.084647 0.049543 -0.046198 0.0023147 -0.064537 -0.0028231 0.0027351 0.004904 0.0022087 0.37828
0.71875 -0.015214 -0.010428 -0.0011332 -0.010942 0 -0.0070903 -0.028238 -0.016526 -0.024474 -0.010916 -0.035377 1.1841 -0.15229 -0.032055 -0.072326 -0.090573 -0.0085503 -0.087289 -0.11779 -0.085504 0.051834 -0.034585 0.0034233 -0.080099 -0.0020704 0.00257 0.0049555 0.002781 0.40652
0.72266 -0.014809 -0.0099344 0.0035658 0.0011809 0 0.0051303 -0.025929 -0.011582 -0.031691 -0.0062812 -0.052861 1.2051 -0.1695 0.064587 -0.0606 -0.10159 -0.00058942 -0.16865 -0.11573 -0.067418 0.078249 -0.021297 0.0067726 -0.10436 -0.00091826 0.0029425 0.0053721 0.0033119 0.41337
0.72656 -0.014349 -0.011448 -0.0025236 -0.0015603 0 0.00015237 -0.020409 -0.011773 -0.03242 -0.010173 -0.044663 1.2431 -0.16531 0.02462 -0.10639 -0.10151 0.00018223 -0.20372 -0.11249 -0.040032 0.07428 -0.022185 0.010077 -0.08053 -9.794e-05 0.0034453 0.0061439 0.0034418 0.39526
0.73047 -0.01391 -0.01337 -0.013208 -0.015756 0 -0.0165 -0.015322 -0.014687 -0.025284 -0.019409 -0.019564 1.2835 -0.16854 -0.0096591 -0.11764 -0.10425 -0.0068976 -0.19522 -0.11219 -0.04693 0.10273 -0.0011017 0.011305 -0.13042 -0.00029887 0.0035409 0.0068932 0.0032358 0.35964
0.73438 -0.013316 -0.014046 -0.020273 -0.02866 0 -0.030233 -0.0133 -0.015958 -0.014814 -0.026351 0.0012454 1.3115 -0.15967 -0.026498 -0.096079 -0.10177 -0.017253 -0.16874 -0.11922 -0.066944 0.12452 -0.0029868 0.010552 -0.13818 -0.0015254 0.00307 0.0071344 0.0030486 0.32057
0.73828 -0.012166 -0.012752 -0.019673 -0.028598 0 -0.028956 -0.014206 -0.013429 -0.0088053 -0.024986 0.0022134 1.327 -0.14824 -0.025902 -0.068952 -0.098728 -0.024359 -0.14459 -0.12511 -0.071464 0.13482 -0.025688 0.0097702 -0.11016 -0.0030124 0.0024417 0.0067108 0.0030984 0.29005
0.74219 -0.01021 -0.0098888 -0.013699 -0.014434 0 -0.012558 -0.015751 -0.0086716 -0.01187 -0.015694 -0.014663 1.3431 -0.17433 -0.018422 -0.10009 -0.11336 -0.024699 -0.14891 -0.10572 -0.010732 0.15662 -0.024234 0.010635 -0.16402 -0.0038183 0.0023041 0.0059771 0.0032194 0.27077
0.74609 -0.0077212 -0.0065245 -0.0080695 0.003565 0 0.0071159 -0.015596 -0.0049707 -0.020761 -0.0047794 -0.03319 1.3709 -0.14725 0.00050338 -0.060322 -0.11853 -0.020521 -0.18007 -0.11715 -0.035018 0.11158 0.010083 0.012603 -0.14788 -0.0035867 0.0029639 0.0055076 0.0030631 0.25464
0.75 -0.0054303 -0.0038106 -0.0071255 0.012083 0 0.015673 -0.012899 -0.0042749 -0.026312 0.00076615 -0.037156 1.4073 -0.14561 -0.013414 -0.094287 -0.10397 -0.018049 -0.18639 -0.13626 -0.043644 0.07478 -0.020785 0.013005 -0.16269 -0.0027946 0.00407 0.0055748 0.0025306 0.22769
0.75391 -0.0040177 -0.0026003 -0.011118 0.0054623 0 0.0074451 -0.0082295 -0.006028 -0.021025 -0.0012094 -0.02267 1.4383 -0.16189 -0.042407 -0.11184 -0.098193 -0.022453 -0.18254 -0.14373 -0.060414 0.059126 -0.048787 0.0091239 -0.18598 -0.0022757 0.0048592 0.0058959 0.001966 0.17875
0.75781 -0.0036331 -0.0032195 -0.016929 -0.0099295 0 -0.010231 -0.0025369 -0.0083364 -0.0057548 -0.0067568 0.00062643 1.4539 -0.1817 -0.062843 -0.05814 -0.12085 -0.033622 -0.18574 -0.12986 -0.097527 0.066221 -0.02371 0.000435 -0.19317 -0.0024692 0.0047689 0.0059201 0.0018788 0.10712
0.76172 -0.0039035 -0.0052846 -0.020594 -0.021037 0 -0.022947 0.0034414 -0.0096206 0.010685 -0.0095654 0.018439 1.459 -0.18095 -0.032942 -0.13455 -0.13912 -0.046219 -0.20939 -0.13081 -0.064133 0.062812 -0.032519 -0.010866 -0.18251 -0.0030822 0.0038988 0.005403 0.0024536 0.024944
0.76563 -0.0043927 -0.0077199 -0.019428 -0.018633 0 -0.020552 0.008899 -0.0091003 0.018817 -0.0062495 0.022298 1.468 -0.17662 -0.058976 -0.12676 -0.11926 -0.053925 -0.20015 -0.14677 -0.094038 0.11876 -0.031449 -0.021369 -0.20506 -0.0034455 0.002929 0.0047154 0.0033321 -0.047494
0.76953 -0.0050114 -0.0092351 -0.013026 -0.0045089 0 -0.0049968 0.012611 -0.0064055 0.016152 0.0012355 0.013941 1.4902 -0.17865 -0.069224 -0.1182 -0.11963 -0.054291 -0.18135 -0.14664 -0.10542 0.12209 -0.053792 -0.028672 -0.19914 -0.0031848 0.0025737 0.0045506 0.0038916 -0.091463
0.77344 -0.0059509 -0.0091585 -0.0035288 0.010147 0 0.011223 0.01335 -0.0016593 0.0083721 0.0076301 0.0022461 1.52 -0.18591 -0.066605 -0.11289 -0.13941 -0.050172 -0.1585 -0.14528 -0.093534 0.08092 -0.08325 -0.032581 -0.17414 -0.0025572 0.0030308 0.0052673 0.0037625 -0.098554
0.77734 -0.0072442 -0.0080024 0.0048929 0.013536 0 0.014651 0.01077 0.0037188 0.0033869 0.0086429 -0.0033911 1.5427 -0.19138 -0.090939 -0.07837 -0.14855 -0.046761 -0.13067 -0.18408 -0.089762 0.06512 -0.074465 -0.034529 -0.17705 -0.0021557 0.0038727 0.0064747 0.0031125 -0.072931
0.78125 -0.0084764 -0.0071223 0.0079735 0.0021776 0 0.0011194 0.0056864 0.0068865 0.0040924 0.0038251 0.0013139 1.549 -0.21238 -0.075967 -0.072726 -0.14835 -0.046952 -0.14798 -0.15592 -0.065474 0.078514 -0.045876 -0.03586 -0.13528 -0.0023117 0.0044291 0.0072775 0.0024674 -0.025915
0.78516 -0.0090111 -0.0075505 0.0044063 -0.016626 0 -0.020906 -0.00070591 0.0053004 0.0064516 -0.0037947 0.013281 1.5447 -0.18177 -0.080364 -0.12791 -0.15415 -0.04902 -0.18113 -0.15062 -0.057281 0.091086 -0.043582 -0.036406 -0.14938 -0.0027949 0.0043126 0.0070038 0.002274 0.032196
0.78906 -0.0085274 -0.0089392 -0.0022878 -0.030154 0 -0.036181 -0.0077751 -0.00075747 0.0040853 -0.010274 0.023633 1.545 -0.16258 -0.095781 -0.14891 -0.16775 -0.048336 -0.19669 -0.15761 -0.061724 0.094863 -0.037692 -0.034457 -0.16105 -0.0030907 0.0036584 0.0057874 0.002601 0.096069
0.79297 -0.0072972 -0.0096405 -0.0056464 -0.029169 0 -0.033429 -0.015328 -0.0075393 -0.0054552 -0.013161 0.022638 1.5604 -0.18519 -0.10865 -0.094686 -0.18267 -0.041436 -0.17191 -0.16272 -0.071707 0.085743 -0.022093 -0.028182 -0.13692 -0.0029477 0.0029336 0.0044865 0.0031831 0.16224
0.79688 -0.0058805 -0.008018 -0.0015246 -0.014056 0 -0.013352 -0.022419 -0.010483 -0.01852 -0.012304 0.006199 1.5869 -0.1943 -0.085017 -0.065208 -0.16417 -0.028977 -0.099053 -0.13771 -0.068221 0.066397 -0.063932 -0.01744 -0.10621 -0.0026282 0.002535 0.004003 0.0036722 0.22326
0.80078 -0.0045345 -0.0039326 0.0075118 0.0056603 0 0.01163 -0.026626 -0.0082088 -0.028642 -0.0093181 -0.019978 1.6111 -0.20292 -0.058451 -0.10168 -0.14875 -0.015448 -0.084663 -0.13368 -0.022422 0.087116 -0.039991 -0.0045515 -0.14296 -0.0026136 0.0025296 0.0045809 0.0038375 0.26649
0.80469 -0.0029677 0.00092834 0.013323 0.017759 0 0.025782 -0.025212 -0.0040004 -0.031614 -0.0065578 -0.042585 1.6228 -0.18323 -0.04821 -0.12705 -0.14228 -0.0062253 -0.13291 -0.12411 -0.0066112 0.097311 -0.015686 0.0067659 -0.12269 -0.0030726 0.002713 0.0056641 0.0036026 0.28037
0.80859 -0.00073736 0.0042412 0.0089645 0.015405 0 0.020855 -0.017618 -0.0029221 -0.027838 -0.0060153 -0.049405 1.6237 -0.15232 -0.058759 -0.14604 -0.14247 -0.0043925 -0.19698 -0.11835 -0.021 0.10332 0.0015017 0.013666 -0.086401 -0.0036409 0.0028641 0.0063963 0.003015 0.26303
0.8125 0.0020903 0.004778 -0.0045431 0.001678 0 0.0018522 -0.0069121 -0.0069729 -0.020756 -0.0081552 -0.038651 1.6246 -0.14248 -0.088738 -0.18277 -0.14424 -0.009396 -0.20967 -0.13402 -0.044693 0.12485 0.01685 0.015867 -0.1207 -0.0037452 0.0029342 0.0063081 0.0022518 0.22427
0.81641 0.0047213 0.0032308 -0.018038 -0.012461 0 -0.016463 0.0017325 -0.012935 -0.013763 -0.011165 -0.020857 1.6342 -0.184 -0.086885 -0.15855 -0.14901 -0.017986 -0.16104 -0.10921 -0.037487 0.087488 -0.015203 0.015203 -0.13178 -0.0031584 0.003016 0.0056225 0.0016196 0.17757
0.82031 0.006167 0.0015087 -0.021598 -0.015744 0 -0.020158 0.0047647 -0.015191 -0.0083912 -0.011604 -0.010386 1.6522 -0.19075 -0.096116 -0.10926 -0.1434 -0.026467 -0.10354 -0.12775 -0.036429 0.087159 -0.033596 0.013214 -0.14148 -0.002243 0.0031672 0.0049867 0.0014334 0.12813
0.82422 0.0060937 0.0012269 -0.013133 -0.0048248 0 -0.0063648 0.0030802 -0.010917 -0.0043756 -0.0067435 -0.012862 1.6709 -0.18121 -0.095238 -0.10568 -0.13866 -0.032881 -0.10704 -0.14474 -0.03602 0.071666 -0.033339 0.0088734 -0.14098 -0.0016473 0.0032915 0.0049192 0.0017895 0.067967
0.82813 0.0051952 0.0026963 -0.00016747 0.012803 0 0.014495 0.0012888 -0.002603 -0.00040269 0.0028691 -0.01961 1.6829 -0.17135 -0.086749 -0.14649 -0.14327 -0.038044 -0.17411 -0.14731 -0.041778 0.034535 -0.027192 -0.0011553 -0.13694 -0.0017456 0.003202 0.0054483 0.0024395 -0.016628
0.83203 0.0047042 0.005107 0.007107 0.024024 0 0.026625 0.0038652 0.0045785 0.0052895 0.013065 -0.015015 1.6865 -0.18246 -0.11446 -0.10973 -0.16672 -0.044834 -0.19855 -0.16834 -0.08171 0.041741 -0.065425 -0.019378 -0.16596 -0.0023458 0.0028076 0.0061819 0.0029488 -0.13082
0.83594 0.0054442 0.0074717 0.005118 0.020276 0 0.021221 0.011467 0.0079211 0.01403 0.018931 0.0088316 1.685 -0.19303 -0.13206 -0.13262 -0.16479 -0.055913 -0.21749 -0.19812 -0.12115 0.065226 -0.078393 -0.043942 -0.16697 -0.0029094 0.0022419 0.0066662 0.003053 -0.26226
0.83984 0.0072475 0.009356 -0.00018996 0.0049541 0 0.0036713 0.020557 0.0096533 0.025232 0.018894 0.043195 1.6822 -0.20239 -0.11816 -0.16789 -0.16577 -0.071088 -0.21102 -0.20046 -0.1218 0.057455 -0.076202 -0.068152 -0.14299 -0.0030366 0.001808 0.0066952 0.0028817 -0.38513
0.84375 0.009216 0.010869 0.00055053 -0.0084749 0 -0.010508 0.026461 0.014246 0.03549 0.016309 0.068211 1.6802 -0.19686 -0.10675 -0.18147 -0.17185 -0.086281 -0.20151 -0.18171 -0.12075 0.046524 -0.070165 -0.084207 -0.13738 -0.0027499 0.0017744 0.0063597 0.0027999 -0.47388
0.84766 0.010536 0.012206 0.011049 -0.0071061 0 -0.0082036 0.027006 0.023278 0.040012 0.016595 0.068849 1.6815 -0.16846 -0.13289 -0.14807 -0.18215 -0.095488 -0.21444 -0.15898 -0.15669 0.061125 -0.072628 -0.088588 -0.19163 -0.0023541 0.0021834 0.0058865 0.0029957 -0.51603
0.85156 0.011101 0.013364 0.025937 0.010256 0 0.010354 0.023662 0.033048 0.036245 0.022126 0.047599 1.6907 -0.19678 -0.13639 -0.13014 -0.20378 -0.094897 -0.22827 -0.19124 -0.14171 -0.00602 -0.097845 -0.084617 -0.24808 -0.0020776 0.0028191 0.0054651 0.0032391 -0.51525
0.85547 0.01144 0.014238 0.035868 0.031072 0 0.031459 0.019674 0.037428 0.026729 0.029555 0.022617 1.7124 -0.22204 -0.12013 -0.12443 -0.19888 -0.086141 -0.24587 -0.19898 -0.11306 -0.0083521 -0.096632 -0.079769 -0.18977 -0.0018828 0.0033509 0.0051941 0.0031013 -0.48502
0.85938 0.012127 0.014812 0.035754 0.038773 0 0.039087 0.017295 0.033251 0.017926 0.032462 0.012712 1.7468 -0.23589 -0.11627 -0.1206 -0.19458 -0.07567 -0.23194 -0.19309 -0.10624 0.033102 -0.080619 -0.079756 -0.17125 -0.001611 0.0035379 0.0051192 0.0024511 -0.43993
0.86328 0.013278 0.0151 0.028256 0.026666 0 0.028205 0.016596 0.023153 0.015174 0.027239 0.02208 1.7875 -0.24505 -0.12541 -0.11397 -0.20229 -0.070094 -0.20254 -0.18438 -0.12203 0.077098 -0.066725 -0.084263 -0.20332 -0.0012583 0.0033506 0.0052553 0.0017135 -0.3906
0.86719 0.014555 0.014951 0.019989 0.0042171 0 0.0089822 0.016361 0.013318 0.018038 0.016812 0.037669 1.8257 -0.27357 -0.1194 -0.10258 -0.22492 -0.070976 -0.22951 -0.1893 -0.12947 0.042077 -0.085624 -0.087856 -0.17016 -0.0010556 0.0029473 0.0055533 0.0015602 -0.34303
0.87109 0.01557 0.014115 0.015135 -0.010165 0 -0.0017955 0.015626 0.0084373 0.02063 0.0084553 0.04089 1.8572 -0.25971 -0.16382 -0.10661 -0.20152 -0.073575 -0.22209 -0.16077 -0.10607 0.030977 -0.066236 -0.085036 -0.16168 -0.00125 0.0025519 0.0058707 0.0022708 -0.29923
0.875 0.016239 0.012669 0.012919 -0.0042221 0 0.0051249 0.014281 0.0085149 0.017102 0.0074224 0.023272 1.8858 -0.23442 -0.11457 -0.12565 -0.21485 -0.070977 -0.21435 -0.16735 -0.088958 0.053666 -0.04161 -0.07491 -0.15453 -0.0018172 0.0023319 0.0060285 0.0033823 -0.25785
0.87891 0.016748 0.011363 0.010543 0.017905 0 0.023744 0.01261 0.0099917 0.0073615 0.012233 -0.006932 1.9189 -0.21141 -0.070379 -0.13417 -0.22612 -0.060379 -0.21941 -0.18056 -0.087757 0.056772 -0.023549 -0.061574 -0.15409 -0.0024111 0.002343 0.0059402 0.0040242 -0.21613
0.88281 0.017282 0.011346 0.0073096 0.039021 0 0.037996 0.010825 0.0095085 -0.0024789 0.0161 -0.031743 1.96 -0.20259 -0.11044 -0.11847 -0.20348 -0.046111 -0.2405 -0.17544 -0.10363 0.0090783 -0.019885 -0.050349 -0.16139 -0.0026234 0.0025392 0.0057049 0.0036821 -0.17467
0.88672 0.017848 0.013294 0.0052565 0.042977 0 0.035274 0.0092553 0.006633 -0.0054914 0.013342 -0.037335 2.004 -0.2223 -0.13775 -0.13645 -0.18979 -0.03657 -0.23555 -0.17758 -0.10376 0.017083 -0.02889 -0.043662 -0.143 -0.0023166 0.0028099 0.0055582 0.0026843 -0.14173
0.89063 0.018372 0.016695 0.0062517 0.027571 0 0.016845 0.0087255 0.0035476 -0.00010929 0.0048756 -0.02346 2.0415 -0.21033 -0.13619 -0.11115 -0.18961 -0.037547 -0.19187 -0.17268 -0.088886 0.064213 -0.032365 -0.040195 -0.137 -0.0017265 0.0030149 0.0056943 0.0019312 -0.13206
0.89453 0.018895 0.020051 0.0096595 0.0056779 0 -0.0033092 0.010219 0.0027982 0.0087578 -0.0022655 -0.0019767 2.0669 -0.21202 -0.11354 -0.10933 -0.17553 -0.047605 -0.18655 -0.15488 -0.080003 0.099086 -0.026118 -0.037576 -0.13905 -0.0012537 0.0030263 0.0060936 0.0020956 -0.15845
0.89844 0.019579 0.021961 0.013508 -0.0056646 0 -0.0097485 0.013846 0.0055279 0.014549 -0.00098564 0.012944 2.085 -0.23727 -0.088844 -0.12681 -0.16285 -0.059457 -0.20897 -0.1407 -0.084058 0.10712 -0.022648 -0.035552 -0.13395 -0.0011483 0.0027882 0.0065084 0.0030305 -0.2215
0.90234 0.020463 0.02218 0.017382 0.0014193 0 0.0025832 0.018232 0.011328 0.015007 0.0097468 0.014841 2.1079 -0.2806 -0.093236 -0.12205 -0.19305 -0.066067 -0.20024 -0.16302 -0.10276 0.088325 -0.04675 -0.036542 -0.096381 -0.0013603 0.0023759 0.0066381 0.0039297 -0.3068
0.90625 0.021278 0.021698 0.022904 0.020642 0 0.025164 0.02128 0.018929 0.013636 0.024048 0.0083838 2.147 -0.2335 -0.066735 -0.15058 -0.2027 -0.066224 -0.20867 -0.18887 -0.10002 0.025977 -0.042699 -0.043278 -0.13715 -0.0016493 0.0020003 0.0063671 0.0040745 -0.39305
0.91016 0.021575 0.021774 0.030716 0.037781 0 0.042962 0.021837 0.026617 0.015699 0.033975 0.0048974 2.2056 -0.24872 -0.075828 -0.15268 -0.19599 -0.065007 -0.2277 -0.18407 -0.1285 0.012887 -0.046744 -0.055996 -0.17305 -0.0018152 0.0019179 0.0058734 0.0034554 -0.46509
0.91406 0.021145 0.022828 0.037695 0.041883 0 0.045452 0.02071 0.032412 0.023059 0.035577 0.013828 2.2774 -0.281 -0.091709 -0.14065 -0.19428 -0.069087 -0.25379 -0.16933 -0.15699 0.014824 -0.054889 -0.071762 -0.18849 -0.00184 0.002274 0.0055065 0.0027036 -0.52104
0.91797 0.020311 0.024177 0.038705 0.032368 0 0.033241 0.019946 0.034789 0.032741 0.031092 0.035786 2.3522 -0.29674 -0.10007 -0.13189 -0.20454 -0.081009 -0.26808 -0.15828 -0.16758 0.011087 -0.06387 -0.086257 -0.17785 -0.0018539 0.0029788 0.0055174 0.0024467 -0.56772
0.92188 0.019749 0.02475 0.032075 0.017721 0 0.016393 0.02104 0.033901 0.040008 0.026172 0.061368 2.4223 -0.29229 -0.13106 -0.16517 -0.19145 -0.097044 -0.19052 -0.14526 -0.17861 0.021421 -0.073662 -0.096247 -0.15649 -0.0019987 0.0037239 0.0058527 0.0027334 -0.60959
0.92578 0.019934 0.024032 0.02286 0.0084125 0 0.0068391 0.023788 0.031975 0.042347 0.025206 0.076597 2.4861 -0.30446 -0.12459 -0.14525 -0.20888 -0.10991 -0.21514 -0.13902 -0.16856 -0.016706 -0.058225 -0.10084 -0.17927 -0.0023125 0.0041573 0.0061916 0.0030633 -0.64194
0.92969 0.020695 0.02237 0.019163 0.0099549 0 0.010576 0.026823 0.031772 0.04064 0.028687 0.072007 2.5472 -0.29434 -0.11532 -0.1271 -0.23448 -0.11386 -0.22566 -0.12473 -0.14941 -0.022664 -0.058199 -0.10118 -0.1974 -0.0027027 0.0041155 0.0062103 0.0029373 -0.65459
0.93359 0.021349 0.020511 0.024069 0.02026 0 0.02435 0.029072 0.033961 0.037255 0.033884 0.049651 2.6111 -0.27434 -0.10164 -0.13633 -0.24099 -0.1082 -0.20794 -0.10973 -0.13993 -0.024523 -0.067231 -0.099474 -0.18477 -0.0029951 0.0037465 0.0058629 0.0023541 -0.64139
0.9375 0.021296 0.018962 0.031399 0.031712 0 0.03819 0.030492 0.035921 0.033826 0.037209 0.022766 2.6816 -0.27206 -0.073776 -0.18957 -0.19988 -0.097211 -0.17534 -0.10768 -0.1612 -0.079724 -0.064321 -0.097989 -0.12234 -0.0030271 0.0034187 0.0054361 0.0017762 -0.60573
0.94141 0.020528 0.01779 0.030749 0.036012 0 0.041912 0.031369 0.033622 0.030874 0.036116 0.0072395 2.7599 -0.25954 -0.084832 -0.15518 -0.22516 -0.086905 -0.16341 -0.096682 -0.14646 -0.044888 -0.017559 -0.09808 -0.12996 -0.0027532 0.0034613 0.0053124 0.001646 -0.55645
0.94531 0.019528 0.016854 0.017917 0.029281 0 0.031842 0.031152 0.025336 0.028636 0.029913 0.010236 2.8443 -0.2568 -0.11091 -0.14243 -0.21086 -0.081156 -0.12751 -0.079914 -0.14964 -0.018832 -0.023196 -0.099138 -0.15332 -0.0023101 0.0039164 0.0056313 0.0019652 -0.49903
0.94922 0.018642 0.01602 0.00045778 0.014958 0 0.013659 0.028391 0.013775 0.027101 0.020017 0.024551 2.932 -0.25312 -0.1089 -0.13119 -0.18513 -0.079452 -0.13795 -0.064304 -0.13883 0.0091645 -0.030918 -0.098247 -0.13726 -0.001968 0.0044892 0.0061487 0.0023435 -0.43119
0.95313 0.017551 0.015064 -0.008078 0.0023083 0 -0.00098785 0.022101 0.0043859 0.024997 0.0097868 0.033806 3.0213 -0.24334 -0.069602 -0.11604 -0.17006 -0.077548 -0.17885 -0.051847 -0.10652 0.030426 -0.021292 -0.09157 -0.082328 -0.0019499 0.0047467 0.0064347 0.0024256 -0.3475
0.95703 0.015436 0.013513 -0.00055559 0.00032114 0 -0.002661 0.013183 0.0010669 0.019673 0.0032122 0.025274 3.1117 -0.2286 -0.035768 -0.11408 -0.19096 -0.070607 -0.074203 -0.037209 -0.082554 -0.0038735 -0.016733 -0.077218 -0.085373 -0.0022233 0.0044295 0.0062548 0.00224 -0.24811
0.96094 0.011756 0.010843 0.016505 0.010366 0 0.0083276 0.0042691 0.0030887 0.0093589 0.0023596 0.00039318 3.2041 -0.2029 -0.038592 -0.078584 -0.18615 -0.057034 -0.079634 -0.042503 -0.071123 -0.055563 -0.0092609 -0.057522 -0.1097 -0.0024563 0.0036498 0.0057935 0.0021295 -0.14254
0.96484 0.0069268 0.0070269 0.028268 0.02353 0 0.021215 -0.0021214 0.0059844 -0.0038926 0.0052739 -0.025802 3.2982 -0.1787 -0.023572 -0.094641 -0.16584 -0.040384 -0.072978 -0.05098 -0.058622 -0.048875 -0.014159 -0.038368 -0.10411 -0.0022363 0.0028231 0.0055028 0.0023703 -0.044643
0.96875 0.0021614 0.0028593 0.024768 0.026345 0 0.022683 -0.0054792 0.0054827 -0.014224 0.0067739 -0.036337 3.3916 -0.17848 0.011119 -0.12891 -0.15637 -0.027563 -0.053266 -0.05598 -0.031578 -0.0091242 -0.019851 -0.025486 -0.094654 -0.0014228 0.0023787 0.0056933 0.0028849 0.036214
0.97266 -0.0014495 -0.00043772 0.0094611 0.011814 0 0.0079419 -0.0074922 0.00086769 -0.016318 0.0024803 -0.025749 3.4814 -0.21683 0.054184 -0.13431 -0.17768 -0.02398 -0.038192 -0.052446 0.015178 0.019334 -0.013145 -0.020471 -0.11359 -0.00033662 0.0024614 0.0062365 0.0033234 0.099621
0.97656 -0.0038126 -0.002132 -0.0048244 -0.013208 0 -0.014202 -0.010376 -0.0050399 -0.010637 -0.0069927 -0.0043157 3.5674 -0.19233 0.036465 -0.14071 -0.12881 -0.02906 -0.053133 -0.039078 -0.017333 -0.024687 -0.017681 -0.01998 -0.11027 0.00041946 0.0028485 0.0066627 0.0033981 0.15074
0.98047 -0.0057955 -0.0025925 -0.0081749 -0.031804 0 -0.027539 -0.014908 -0.0087694 -0.0041187 -0.015824 0.010333 3.6538 -0.14956 0.046721 -0.12226 -0.099959 -0.035989 -0.059349 -0.068 0.0010734 -0.055646 -0.0114 -0.01892 -0.12589 0.00040226 0.0031421 0.0065816 0.0031172 0.19341
0.98438 -0.0082536 -0.0029633 -0.0020715 -0.030316 0 -0.021749 -0.019852 -0.0090073 -0.0045717 -0.01775 0.0071551 3.7469 -0.12074 0.043802 -0.10885 -0.10929 -0.036632 -0.05376 -0.090354 -0.01806 -0.06979 -0.012858 -0.014808 -0.12303 -0.00032977 0.0030844 0.0060394 0.0027107 0.22676
0.98828 -0.011028 -0.0041628 0.0035654 -0.010393 0 -0.0017274 -0.02303 -0.0070126 -0.013427 -0.011923 -0.010249 3.8497 -0.1089 0.022068 -0.11124 -0.12944 -0.028143 -0.038104 -0.10083 -0.066617 -0.070378 -0.024416 -0.009378 -0.094363 -0.0012751 0.0027474 0.0054741 0.0023724 0.24763
0.99219 -0.012938 -0.0061599 0.00075169 0.0113 0 0.015612 -0.022891 -0.0049703 -0.023862 -0.004269 -0.027614 3.9573 -0.090698 0.0068938 -0.12761 -0.074706 -0.015709 -0.019705 -0.13299 -0.039612 -0.069192 -0.034173 -0.0061674 -0.057567 -0.001902 0.0024509 0.0053046 0.0021084 0.25524
0.99609 -0.012888 -0.0082133 -0.0095708 0.016512 0 0.0151 -0.019326 -0.0043458 -0.026673 -0.0025006 -0.032048 4.0597 -0.075626 -0.011949 -0.12486 -0.089858 -0.0086468 0.0023899 -0.10358 -0.017405 -0.10224 -0.058092 -0.00666 -0.069652 -0.0020527 0.002481 0.0055443 0.00183 0.25294
1 -0.011104 -0.0097752 -0.020183 0.00078781 0 -0.0038901 -0.013523 -0.0056031 -0.018714 -0.0090123 -0.021929 4.1491 -0.063895 0.005691 -0.1317 -0.081758 -0.012716 0.0051133 -0.09695 -0.018494 -0.10248 -0.047139 -0.008831 -0.093913 -0.0019895 0.0028457 0.0058165 0.0015448 0.24586
1.0039 -0.0092867 -0.011089 -0.025731 -0.022836 0 -0.026801 -0.007423 -0.0087632 -0.0058848 -0.018356 -0.0070007 4.227 -0.070003 0.031718 -0.12394 -0.062878 -0.025118 -0.01444 -0.10751 -0.033028 -0.092149 -0.038607 -0.0093774 -0.10764 -0.0020763 0.0032674 0.0057609 0.0014108 0.23803
1.0078 -0.0093612 -0.01285 -0.027164 -0.035363 0 -0.036195 -0.0032171 -0.013542 0.0022728 -0.022021 0.00048866 4.3035 -0.098287 0.035439 -0.086248 -0.051403 -0.036644 -0.054699 -0.11945 -0.047728 -0.09289 -0.061363 -0.0071528 -0.10173 -0.0024196 0.0034164 0.0054232 0.001585 0.23197
1.0117 -0.011866 -0.015294 -0.028422 -0.028389 0 -0.02641 -0.0026933 -0.018867 0.0011582 -0.016339 -0.0042934 4.3891 -0.091093 -0.010459 -0.07049 -0.059097 -0.039237 -0.10244 -0.091416 -0.039437 -0.088569 -0.066399 -0.0042024 -0.13927 -0.0028065 0.0031845 0.0052241 0.0020395 0.23047
1.0156 -0.0154 -0.017719 -0.030301 -0.01087 0 -0.007918 -0.0063208 -0.02283 -0.0054074 -0.0061317 -0.015706 4.4848 -0.098855 -0.032934 -0.086422 -0.050983 -0.032389 -0.079257 -0.10896 -0.052448 -0.085831 -0.068368 -0.0034022 -0.11549 -0.0029605 0.0027667 0.0055109 0.0025494 0.23718
1.0195 -0.017693 -0.018961 -0.029149 -0.00028583 0 0.0021314 -0.012632 -0.0238 -0.0098983 -0.00055746 -0.023198 4.5802 -0.093794 -0.013689 -0.07138 -0.03777 -0.022849 -0.049751 -0.10801 -0.021203 -0.079202 -0.064161 -0.0052698 -0.10523 -0.0028267 0.0024882 0.0061343 0.002868 0.2546
1.0234 -0.017403 -0.018379 -0.021828 -0.0066136 0 -0.0053426 -0.018798 -0.021859 -0.0089406 -0.0049381 -0.020373 4.6606 -0.08338 0.016357 -0.025723 -0.034932 -0.01815 -0.023279 -0.091824 0.017495 -0.079755 -0.062294 -0.0073134 -0.11769 -0.0025956 0.0025318 0.0065011 0.0029098 0.28141
1.0273 -0.015093 -0.016361 -0.010698 -0.023735 0 -0.024031 -0.022423 -0.01889 -0.0063576 -0.016115 -0.010195 4.719 -0.096099 -0.010391 0.01617 -0.065316 -0.019981 0.016098 -0.10012 -0.039089 -0.11061 -0.080132 -0.0065453 -0.13043 -0.0024682 0.0028038 0.0061098 0.0027671 0.31243
1.0313 -0.012571 -0.013897 -0.0021996 -0.035585 0 -0.038086 -0.023222 -0.016872 -0.0086308 -0.025484 -0.0025041 4.7623 -0.11746 -0.021884 0.01264 -0.061244 -0.023311 -0.024251 -0.076828 -0.025409 -0.12045 -0.059769 -0.0024432 -0.082229 -0.0024353 0.0030455 0.0050777 0.0025747 0.34142
1.0352 -0.011262 -0.011725 -0.00018947 -0.030743 0 -0.035437 -0.02294 -0.016006 -0.017751 -0.026612 -0.0060496 4.806 -0.098308 -0.056533 0.021501 -0.065093 -0.021705 -0.024423 -0.084037 -0.010502 -0.098429 -0.038935 0.0027617 -0.091387 -0.0023132 0.0030786 0.0041326 0.0023924 0.36351
1.0391 -0.011086 -0.0099284 -0.0017241 -0.012084 0 -0.017168 -0.023355 -0.014738 -0.028812 -0.020325 -0.021211 4.8633 -0.093247 -0.093298 0.013217 -0.075376 -0.013664 -0.021775 -0.093903 0.010822 -0.075089 -0.032821 0.0066651 -0.12071 -0.0019852 0.0029584 0.0040194 0.0022241 0.37482
1.043 -0.010778 -0.0082873 -0.00065666 0.0064715 0 0.0041492 -0.024209 -0.011811 -0.034537 -0.012942 -0.03893 4.9363 -0.12629 -0.11264 -0.017337 -0.081591 -0.0041976 -0.037307 -0.087653 0.034138 -0.076276 -0.038368 0.0092347 -0.13785 -0.0015745 0.0029034 0.0048415 0.0021162 0.37044
1.0469 -0.0092227 -0.006841 0.0045709 0.012097 0 0.014649 -0.023211 -0.0081004 -0.031864 -0.010028 -0.046812 5.0155 -0.12953 -0.091603 0.0064138 -0.039877 -0.00050414 -0.039327 -0.071442 0.015888 -0.12593 0.0069878 0.012465 -0.12022 -0.0013462 0.0030797 0.0059506 0.0021789 0.34479
1.0508 -0.0064863 -0.0059179 0.0079978 0.0029209 0 0.0091529 -0.01834 -0.0060035 -0.024039 -0.011834 -0.038148 5.0889 -0.11905 -0.05988 -0.00012786 -0.067645 -0.0059566 -0.013628 -0.066198 0.019367 -0.095318 0.00078498 0.017453 -0.1195 -0.0014381 0.0034451 0.0065075 0.0024723 0.29597
1.0547 -0.0036292 -0.005595 0.0023351 -0.012027 0 -0.0062541 -0.010235 -0.0067374 -0.016721 -0.014254 -0.017274 5.1499 -0.12333 -0.059954 -0.022712 -0.086349 -0.017682 0.0056187 -0.06877 -0.0034645 -0.074778 -0.013866 0.022104 -0.11623 -0.0017121 0.0037953 0.00621 0.0028769 0.22993
1.0586 -0.0016042 -0.0052787 -0.011806 -0.021011 0 -0.019588 -0.0021327 -0.0084696 -0.012666 -0.013441 0.0029786 5.2009 -0.12433 -0.085653 -0.031382 -0.090261 -0.02937 0.016884 -0.081535 -0.026553 -0.077027 -0.027664 0.022167 -0.10824 -0.0018947 0.0039537 0.0055172 0.0031186 0.15889
1.0625 -0.00035976 -0.0040262 -0.024133 -0.017989 0 -0.021283 0.0028834 -0.0076525 -0.010309 -0.0090859 0.010356 5.2499 -0.090709 -0.11363 0.0079657 -0.093676 -0.036341 0.025988 -0.10753 -0.0016485 -0.09374 -0.039022 0.014852 -0.098796 -0.0018646 0.0039206 0.0051701 0.00297 0.09288
1.0664 0.0010328 -0.001396 -0.023626 -0.0051467 0 -0.0097679 0.0047906 -0.0026029 -0.0067953 -0.0035747 0.0023364 5.3042 -0.11789 -0.08719 -0.087626 -0.097669 -0.038533 -0.05173 -0.11968 -0.032027 -0.11051 -0.040899 0.001485 -0.12147 -0.00178 0.0038416 0.0054698 0.0024562 0.030928
1.0703 0.0034512 0.0020548 -0.0098072 0.010282 0 0.0083764 0.0067735 0.0043375 -0.0013039 0.0011857 -0.011663 5.3671 -0.11486 -0.09194 -0.1006 -0.099728 -0.039572 -0.069247 -0.11935 -0.035525 -0.080398 -0.044967 -0.013518 -0.12683 -0.0019013 0.0038421 0.0060055 0.0018676 -0.039214
1.0742 0.0069313 0.0052149 0.0056806 0.020871 0 0.022876 0.012271 0.0086713 0.0049951 0.0054274 -0.017135 5.4376 -0.13301 -0.092792 -0.087774 -0.11533 -0.043529 -0.074457 -0.1307 -0.036414 -0.082408 -0.047161 -0.02642 -0.13723 -0.0022865 0.0038973 0.0060846 0.0015557 -0.13071
1.0781 0.010685 0.0074182 0.0098837 0.022403 0 0.026083 0.021609 0.0081976 0.011462 0.010202 -0.0055405 5.5122 -0.17693 -0.080456 -0.077681 -0.14403 -0.052206 -0.094701 -0.15307 -0.047027 -0.12313 -0.050267 -0.036992 -0.15386 -0.0026822 0.0038669 0.0054416 0.0016886 -0.24424
1.082 0.013751 0.00899 0.0014692 0.015458 0 0.017778 0.031361 0.0056528 0.019077 0.015249 0.018924 5.5864 -0.16954 -0.086786 -0.063663 -0.1567 -0.064438 -0.13678 -0.14037 -0.065759 -0.082253 -0.071497 -0.04771 -0.14009 -0.0027374 0.0036527 0.0045282 0.0021693 -0.3629
1.0859 0.015564 0.010776 -0.0074759 0.0055079 0 0.0055271 0.037019 0.0065756 0.028298 0.018942 0.042336 5.6564 -0.16695 -0.12526 -0.090181 -0.14675 -0.076991 -0.074454 -0.16981 -0.096629 -0.088953 -0.077657 -0.060321 -0.15485 -0.0023406 0.0033181 0.0040958 0.0027531 -0.46051
1.0898 0.016021 0.01315 -0.0032103 0.00064421 0 -0.00032087 0.036456 0.014086 0.03645 0.020377 0.051692 5.7209 -0.18051 -0.15291 -0.11105 -0.14024 -0.086094 -0.084578 -0.17653 -0.096227 -0.098352 -0.067155 -0.073381 -0.21886 -0.0017491 0.0030478 0.0044705 0.0032205 -0.51686
1.0938 0.015243 0.015552 0.015759 0.0064582 0 0.005659 0.031152 0.02551 0.038723 0.02082 0.044822 5.7817 -0.19433 -0.14788 -0.11104 -0.1417 -0.089105 -0.12987 -0.18199 -0.082212 -0.1059 -0.069449 -0.083272 -0.26576 -0.0013879 0.0029872 0.0052302 0.0034548 -0.52853
1.0977 0.013488 0.01703 0.036592 0.020729 0 0.019168 0.024463 0.034228 0.032861 0.022364 0.031659 5.844 -0.19125 -0.10042 -0.085821 -0.15189 -0.085985 -0.14161 -0.21429 -0.08231 -0.111 -0.1122 -0.087606 -0.22764 -0.0015147 0.003114 0.0056123 0.0034127 -0.50765
1.1016 0.011311 0.017198 0.044075 0.033086 0 0.028888 0.018974 0.035155 0.022719 0.025085 0.025823 5.9131 -0.20459 -0.11282 -0.11142 -0.16756 -0.079726 -0.11806 -0.19855 -0.11157 -0.086819 -0.12247 -0.087471 -0.23148 -0.0020567 0.0032606 0.0052701 0.0030963 -0.47165
1.1055 0.0095645 0.016569 0.034735 0.032178 0 0.025657 0.01537 0.028802 0.015998 0.026212 0.033315 5.9906 -0.2031 -0.12448 -0.10752 -0.17515 -0.074757 -0.099499 -0.20572 -0.11787 -0.063034 -0.08978 -0.086233 -0.224 -0.0027291 0.0032541 0.0046447 0.0025993 -0.43275
1.1094 0.0089398 0.01593 0.019189 0.015834 0 0.010958 0.013286 0.020311 0.017304 0.022871 0.047434 6.0727 -0.19895 -0.13791 -0.14316 -0.17676 -0.073723 -0.118 -0.20557 -0.11009 -0.05774 -0.069916 -0.08606 -0.21398 -0.0032668 0.0030436 0.0045672 0.0021565 -0.39386
1.1133 0.0093438 0.015441 0.010911 -0.0049706 0 -0.0031452 0.012499 0.014676 0.023223 0.015793 0.053954 6.1532 -0.20157 -0.14365 -0.19802 -0.17758 -0.075036 -0.1395 -0.19273 -0.098747 -0.062765 -0.070997 -0.085638 -0.20032 -0.0035314 0.0027097 0.0054459 0.0020698 -0.35103
1.1172 0.0098016 0.014464 0.013202 -0.01372 0 -0.0037367 0.01293 0.012785 0.024962 0.0096194 0.042416 6.2289 -0.22285 -0.11518 -0.15164 -0.18869 -0.073728 -0.04535 -0.18368 -0.1017 -0.039283 -0.05804 -0.081332 -0.17152 -0.0034556 0.002378 0.0068016 0.0024967 -0.29811
1.1211 0.0091954 0.012295 0.017377 -0.0024831 0 0.011288 0.013731 0.011684 0.016713 0.008682 0.014605 6.3028 -0.23224 -0.11915 -0.15645 -0.16898 -0.065652 -0.1283 -0.16401 -0.078216 -0.0096048 -0.048108 -0.070718 -0.17352 -0.0029881 0.0021361 0.0076169 0.0032647 -0.23052
1.125 0.0072673 0.0090133 0.013187 0.01988 0 0.030112 0.013059 0.0081503 0.0017451 0.012145 -0.016289 6.3823 -0.22109 -0.10414 -0.15017 -0.16304 -0.051678 -0.12876 -0.15544 -0.052328 0.026604 -0.042192 -0.055191 -0.15713 -0.0021825 0.0020209 0.0072106 0.003917 -0.14777
1.1289 0.0048871 0.0055027 -1.3423e-05 0.033978 0 0.036095 0.0093442 0.0017434 -0.010095 0.013872 -0.035041 6.4733 -0.20946 -0.10595 -0.14331 -0.15965 -0.037862 -0.071644 -0.14552 -0.02203 0.065406 -0.016337 -0.039352 -0.15609 -0.0013416 0.0020481 0.0058525 0.0040113 -0.055552
1.1328 0.0031933 0.0026372 -0.01285 0.026305 0 0.021828 0.0029134 -0.0053553 -0.011405 0.0080081 -0.03504 6.5755 -0.21465 -0.14123 -0.14341 -0.14888 -0.030839 -0.013373 -0.12424 0.013357 0.098145 0.038964 -0.027836 -0.18925 -0.00097471 0.0022168 0.0045576 0.0034552 0.034325
1.1367 0.0023561 0.00049397 -0.015964 0.0014273 0 -0.0040826 -0.0039176 -0.010821 -0.0040815 -0.0047562 -0.022313 6.6815 -0.22837 -0.070731 -0.10555 -0.15341 -0.032186 -0.080768 -0.11013 0.035147 0.084538 0.037021 -0.022343 -0.15034 -0.0014721 0.0024768 0.0042354 0.0025963 0.10813
1.1406 0.0012145 -0.0015704 -0.0094048 -0.021525 0 -0.023761 -0.0086953 -0.014026 0.0027083 -0.016681 -0.010237 6.7821 -0.20274 -0.070212 -0.082342 -0.17407 -0.036917 -0.10389 -0.069688 -6.1263e-05 0.10108 0.037467 -0.021136 -0.06718 -0.0027193 0.0027188 0.0049458 0.0019743 0.1575
1.1445 -0.0017156 -0.0041133 -0.0017171 -0.025459 0 -0.024728 -0.010909 -0.015611 0.0013938 -0.019486 -0.0092248 6.8714 -0.21044 -0.059611 -0.081678 -0.17281 -0.03779 -0.081983 -0.049436 -0.015069 0.090447 0.045001 -0.020945 -0.07495 -0.0040364 0.0028391 0.0059077 0.0019303 0.18477
1.1484 -0.0067276 -0.0069854 -0.00054109 -0.010192 0 -0.0098604 -0.012195 -0.015967 -0.0070453 -0.012113 -0.019208 6.949 -0.23522 -0.039348 -0.10399 -0.15065 -0.03172 -0.046621 -0.049065 0.0023719 0.067304 0.053026 -0.019418 -0.13201 -0.0045946 0.00284 0.006225 0.0023852 0.20113
1.1523 -0.012369 -0.0095607 -0.0053009 0.007838 0 0.0057094 -0.014466 -0.014809 -0.014682 -0.0022438 -0.03038 7.0184 -0.20646 -0.05364 -0.14481 -0.13089 -0.022497 -0.058899 -0.042104 0.032637 0.090864 0.046458 -0.016298 -0.084405 -0.0040287 0.0028525 0.0056634 0.0029482 0.21848
1.1563 -0.016474 -0.011494 -0.0094457 0.010564 0 0.0075902 -0.017946 -0.012289 -0.014819 0.00025967 -0.031423 7.0839 -0.20498 -0.047837 -0.13167 -0.1396 -0.017252 -0.051094 -0.047019 -0.0062815 0.1392 0.044128 -0.012889 -0.10174 -0.0027339 0.0030245 0.0048039 0.0032394 0.24152
1.1602 -0.017911 -0.013086 -0.0087551 -0.0058679 0 -0.0064021 -0.021165 -0.0098941 -0.0084317 -0.0078759 -0.018843 7.1494 -0.19588 -0.058843 -0.066813 -0.13823 -0.019889 -0.080886 -0.023581 -0.012332 0.13773 0.045883 -0.010623 -0.13667 -0.0015674 0.0033578 0.0044776 0.0031517 0.26713
1.1641 -0.017453 -0.014819 -0.005851 -0.02853 0 -0.025604 -0.022801 -0.0095303 -0.0027877 -0.020519 -0.00024495 7.2185 -0.18829 -0.061622 -0.043197 -0.12352 -0.027458 -0.10658 0.00091587 -0.010167 0.13512 0.049392 -0.0098346 -0.13605 -0.0011897 0.0036614 0.0050249 0.0028666 0.29094
1.168 -0.017017 -0.016651 -0.006107 -0.039899 0 -0.036115 -0.023229 -0.011498 -0.0042161 -0.027867 0.011094 7.2945 -0.18527 -0.04237 -0.097261 -0.10007 -0.032662 -0.097564 0.0069874 -0.016919 0.15345 0.049972 -0.0094146 -0.089368 -0.001594 0.0037026 0.0060349 0.0026566 0.31409
1.1719 -0.018042 -0.018011 -0.01046 -0.033014 0 -0.031778 -0.024019 -0.013806 -0.012495 -0.025304 0.0063271 7.3783 -0.16738 -0.021003 -0.091337 -0.097523 -0.030098 -0.049265 -0.0044617 -0.022557 0.12532 0.032092 -0.0074748 -0.1227 -0.0022027 0.0034417 0.0067507 0.0026679 0.34301
1.1758 -0.020542 -0.018647 -0.014243 -0.01619 0 -0.017825 -0.02597 -0.014102 -0.021963 -0.017191 -0.011911 7.4658 -0.15481 -0.03195 -0.1076 -0.093354 -0.020574 -0.034379 -0.0040154 1.3247e-05 0.14063 0.061984 -0.0026958 -0.10146 -0.0024085 0.0031222 0.0067267 0.0028455 0.38265
1.1797 -0.023569 -0.019403 -0.013826 -0.0044955 0 -0.0057024 -0.027983 -0.01252 -0.027321 -0.012435 -0.031078 7.5487 -0.14235 0.0048523 -0.10931 -0.097915 -0.0099376 -0.032526 0.0039258 0.0074778 0.14715 0.085714 0.0044701 -0.11324 -0.0020704 0.0030937 0.0061424 0.0030174 0.43059
1.1836 -0.026407 -0.021861 -0.013044 -0.0070532 0 -0.0045748 -0.028215 -0.012295 -0.027872 -0.016387 -0.03797 7.6201 -0.12708 0.046375 -0.10661 -0.10084 -0.0038515 -0.040379 0.0090654 0.0058523 0.14029 0.088809 0.011786 -0.13693 -0.0015585 0.0034943 0.0055412 0.0030359 0.47893
1.1875 -0.029182 -0.026932 -0.020685 -0.021414 0 -0.01604 -0.02637 -0.01699 -0.026583 -0.026685 -0.028665 7.6791 -0.10585 0.0090172 -0.12345 -0.084565 -0.0032925 -0.058921 -0.0016491 0.01677 0.12932 0.067785 0.016865 -0.11686 -0.0013703 0.0040808 0.0052995 0.0028662 0.52274
1.1914 -0.032354 -0.033712 -0.040275 -0.038069 0 -0.034462 -0.024577 -0.026787 -0.026229 -0.036329 -0.011575 7.7324 -0.049152 0.012087 -0.076518 -0.069248 -0.0043157 -0.1189 -0.0018458 0.034906 0.12331 0.067463 0.019518 -0.10138 -0.0016992 0.0043927 0.00534 0.0025855 0.56662
1.1953 -0.03583 -0.039871 -0.063164 -0.048864 0 -0.051018 -0.025717 -0.037626 -0.027405 -0.040349 -0.0012516 7.7874 -0.080161 0.034568 -0.059307 -0.058429 -0.0016203 -0.10032 -0.013551 0.036619 0.12605 0.086206 0.022775 -0.070897 -0.0023146 0.0041424 0.0053167 0.0023217 0.6221
1.1992 -0.038824 -0.043418 -0.073956 -0.051467 0 -0.058423 -0.030808 -0.044413 -0.029957 -0.039602 -0.0076994 7.8442 -0.10374 0.05119 -0.049938 -0.044627 0.0074771 -0.046116 -0.021368 0.034236 0.14734 0.086997 0.031147 -0.049495 -0.0027935 0.0034969 0.0050344 0.0021801 0.69776
1.2031 -0.040648 -0.044246 -0.064641 -0.048021 0 -0.054527 -0.038125 -0.045436 -0.034912 -0.038763 -0.029241 7.8934 -0.086062 0.052314 -0.045453 -0.024471 0.021608 0.011371 -0.016125 0.038722 0.17518 0.066496 0.046927 -0.049865 -0.002847 0.0029863 0.0046621 0.0021925 0.79065
1.207 -0.04149 -0.043955 -0.043497 -0.041962 0 -0.043744 -0.044952 -0.043781 -0.043561 -0.041359 -0.054066 7.9225 -0.088082 0.05139 -0.07815 5.4072e-05 0.036765 0.041553 0.005933 0.065494 0.14898 0.082474 0.067496 -0.072143 -0.0024749 0.0030875 0.0045421 0.0023117 0.88677
1.2109 -0.042154 -0.044096 -0.028712 -0.036795 0 -0.035083 -0.050032 -0.04432 -0.054526 -0.04691 -0.068918 7.9281 -0.063463 0.12119 -0.056732 0.01616 0.048831 0.0025847 0.0010463 0.091057 0.14789 0.10145 0.086309 -0.030796 -0.0018949 0.0038272 0.0048128 0.002458 0.9694
1.2148 -0.042944 -0.044564 -0.031661 -0.036099 0 -0.036473 -0.054125 -0.049136 -0.062989 -0.052268 -0.068297 7.921 -0.032012 0.13783 -0.038602 0.026261 0.055521 -0.0043171 0.0058931 0.087448 0.1756 0.10662 0.097334 -0.024577 -0.0013802 0.0047423 0.0052474 0.0025925 1.0276
1.2188 -0.042961 -0.043765 -0.045905 -0.041818 0 -0.048158 -0.058218 -0.055665 -0.064361 -0.054829 -0.057661 7.9192 -0.018479 0.11018 -0.033743 0.034539 0.057134 0.020936 0.0179 0.076608 0.19166 0.10644 0.099524 -0.031579 -0.0011416 0.0052431 0.0054785 0.0027557 1.0581
1.2227 -0.040847 -0.040451 -0.053187 -0.051007 0 -0.06061 -0.06159 -0.059126 -0.059262 -0.054098 -0.048825 7.934 -0.044024 0.072056 -0.042081 0.044747 0.056174 0.054663 0.02664 0.08805 0.15455 0.11221 0.097454 -0.013386 -0.0012711 0.0050768 0.0053814 0.0030247 1.062
1.2266 -0.03648 -0.035412 -0.041218 -0.055404 0 -0.060609 -0.062112 -0.056706 -0.05404 -0.050763 -0.05117 7.9593 -0.058984 0.070208 -0.027772 0.044926 0.055853 -0.012548 0.0059525 0.12038 0.13579 0.10579 0.097335 0.0015434 -0.0017004 0.0045125 0.0052171 0.0034101 1.041
1.2305 -0.031887 -0.031326 -0.016251 -0.047157 0 -0.042458 -0.058567 -0.049632 -0.05501 -0.04541 -0.064725 7.9763 -0.047812 0.073593 -0.10311 0.023775 0.05772 -0.023033 -0.0060164 0.10167 0.14336 0.10817 0.10163 0.0055303 -0.0021875 0.0041012 0.0053723 0.0037879 0.99826
1.2344 -0.030163 -0.030798 0.001759 -0.027351 0 -0.015302 -0.052359 -0.041626 -0.061498 -0.038862 -0.079587 7.9704 -0.045369 0.051326 -0.12988 0.0097044 0.059707 -0.038481 -0.0012767 0.095767 0.12385 0.10386 0.1068 -0.024268 -0.0024058 0.0042248 0.0059368 0.0039558 0.9403
1.2383 -0.033057 -0.034356 -0.0031884 -0.0088165 0 0.0012797 -0.046458 -0.035732 -0.065089 -0.033335 -0.08207 7.9454 -0.063815 0.017307 -0.080213 0.0046739 0.05657 -0.04712 0.0033807 0.099252 0.088457 0.087211 0.10611 -0.068937 -0.0021512 0.0048063 0.0065468 0.0037947 0.87609
1.2422 -0.039365 -0.040176 -0.029296 -0.0079455 0 -0.008061 -0.042503 -0.032591 -0.056954 -0.031952 -0.063923 7.9223 -0.098562 0.039657 -0.025113 -0.015715 0.043468 0.045731 -0.043924 0.037012 0.12163 0.059574 0.095126 -0.055712 -0.0015327 0.005404 0.0066788 0.0034022 0.81242
1.2461 -0.045722 -0.045651 -0.05931 -0.030586 0 -0.04081 -0.039183 -0.031207 -0.03688 -0.035912 -0.028934 7.9219 -0.10846 0.019197 -0.11452 -0.036166 0.020622 0.029672 -0.031508 0.034744 0.13556 0.026429 0.075238 -0.051045 -0.00095331 0.0055861 0.0061469 0.0030587 0.75057
1.25 -0.049224 -0.049279 -0.075713 -0.064484 0 -0.076174 -0.033892 -0.030661 -0.015101 -0.042017 0.007737 7.9452 -0.071482 0.020056 -0.099402 -0.027164 -0.0048553 -0.015396 -0.030733 0.02192 0.10343 0.044908 0.052748 -0.058584 -0.00083531 0.0052644 0.0053353 0.0030236 0.68916
1.2539 -0.049586 -0.051223 -0.074062 -0.086761 0 -0.089867 -0.026127 -0.030797 -0.0044687 -0.044027 0.028031 7.9696 -0.040989 0.036203 -0.052498 -0.0047212 -0.02239 -0.052152 -0.036732 0.0029667 0.091924 0.068992 0.034561 -0.061213 -0.001289 0.004728 0.0049184 0.0033223 0.6317
1.2578 -0.048911 -0.052358 -0.063257 -0.081788 0 -0.072933 -0.01897 -0.031635 -0.0097719 -0.037905 0.02253 7.9646 -0.062176 0.051815 -0.054969 0.0074534 -0.024775 -0.049928 -0.040627 -0.011692 0.14343 0.058922 0.024334 -0.049203 -0.0020149 0.0043797 0.0052922 0.0037127 0.59097
1.2617 -0.049422 -0.053038 -0.054933 -0.054473 0 -0.039151 -0.016806 -0.032847 -0.02402 -0.026521 -0.0028065 7.9148 -0.10216 0.021306 -0.090032 -0.046395 -0.013164 0.013158 -0.046157 -0.0089023 0.10551 0.061634 0.021831 -0.069694 -0.0025473 0.0044186 0.0062193 0.0038754 0.58445
1.2656 -0.05135 -0.052843 -0.053563 -0.026832 0 -0.014485 -0.021347 -0.034233 -0.03505 -0.018791 -0.030373 7.8323 -0.11727 0.0039765 -0.090613 -0.060947 0.0040632 0.0013138 -0.021171 0.011663 0.08355 0.06547 0.025203 -0.11348 -0.0026343 0.0047296 0.0070144 0.0036701 0.62327
1.2695 -0.052959 -0.051418 -0.055719 -0.020077 0 -0.016931 -0.030013 -0.036478 -0.036229 -0.022904 -0.043533 7.7463 -0.13156 -0.0092536 -0.084143 -0.050507 0.01797 -0.013637 0.0063109 0.032805 0.10086 0.064261 0.033568 -0.097151 -0.0024162 0.0050446 0.0071161 0.0032379 0.70447
1.2734 -0.052541 -0.049309 -0.056377 -0.0374 0 -0.043041 -0.038465 -0.040813 -0.031551 -0.039082 -0.039164 7.6807 -0.13062 0.0059246 -0.079296 -0.031062 0.025854 -0.014844 0.028414 0.051917 0.14668 0.067621 0.047564 -0.03237 -0.0022473 0.0052066 0.0065461 0.0028623 0.81368
1.2773 -0.050322 -0.047821 -0.054004 -0.062219 0 -0.07169 -0.044772 -0.047541 -0.031074 -0.058512 -0.030021 7.6359 -0.073668 0.1005 -0.077466 -0.025985 0.032568 -0.010451 0.045799 0.073665 0.18586 0.097451 0.067787 0.0094984 -0.0023411 0.0052972 0.0058599 0.0027211 0.93556
1.2813 -0.048353 -0.047987 -0.049839 -0.073048 0 -0.081373 -0.050902 -0.055048 -0.041585 -0.069947 -0.034128 7.5911 -0.083045 0.037241 -0.018427 -0.011827 0.045359 0.0010829 0.066514 0.052271 0.13283 0.12897 0.092855 -0.037739 -0.0025856 0.0055245 0.0056495 0.0027546 1.0615
1.2852 -0.048505 -0.04963 -0.044514 -0.061792 0 -0.066712 -0.059889 -0.060777 -0.061019 -0.068599 -0.059125 7.5221 -0.11506 0.045247 -0.0023127 -0.023611 0.066755 -0.013696 0.065781 0.070188 0.15547 0.13992 0.11894 -0.030918 -0.0026962 0.0059872 0.0060497 0.0027626 1.1873
1.2891 -0.050551 -0.051396 -0.037571 -0.039803 0 -0.041406 -0.071556 -0.06351 -0.080721 -0.059675 -0.094546 7.4188 -0.14363 0.057255 0.0017352 -0.026439 0.091507 -0.024487 0.061141 0.093315 0.19337 0.13443 0.14117 -0.040409 -0.0025405 0.0065415 0.0066698 0.0026264 1.3041
1.293 -0.052196 -0.051687 -0.030367 -0.027232 0 -0.026319 -0.081344 -0.064517 -0.09234 -0.053528 -0.11918 7.2894 -0.15223 0.033338 0.011805 -0.0073092 0.11002 -0.012742 0.06436 0.10323 0.19866 0.1227 0.15599 -0.087991 -0.0022981 0.0069021 0.0069779 0.0024371 1.3927
1.2969 -0.051055 -0.049689 -0.027423 -0.035526 0 -0.032895 -0.083766 -0.066022 -0.093005 -0.056735 -0.11808 7.1499 -0.14638 0.036652 -0.0042456 -0.029856 0.11523 0.0038979 0.068752 0.13931 0.16332 0.13778 0.16268 -0.014576 -0.0022873 0.0068952 0.0067637 0.0024069 1.4303
1.3008 -0.046709 -0.045759 -0.032669 -0.057953 0 -0.054734 -0.077295 -0.068281 -0.085473 -0.066764 -0.095062 7.0109 -0.14793 0.058391 -0.03637 -0.0416 0.10734 0.085711 0.058852 0.16596 0.2301 0.16979 0.16336 -0.030277 -0.0026293 0.0066349 0.0062693 0.0026491 1.4038
1.3047 -0.040996 -0.041095 -0.043916 -0.07537 0 -0.073 -0.065932 -0.068431 -0.074885 -0.074489 -0.069728 6.8727 -0.13742 0.053442 -0.06112 -0.049551 0.092895 0.047248 0.041339 0.17194 0.22055 0.16066 0.16106 -0.024127 -0.0030897 0.006451 0.0059133 0.0030376 1.3195
1.3086 -0.036385 -0.037079 -0.052629 -0.071689 0 -0.07088 -0.055824 -0.062817 -0.06556 -0.071958 -0.061141 6.7304 -0.1315 0.032854 -0.066606 -0.050585 0.079399 -0.049349 0.013878 0.1622 0.17092 0.12897 0.15713 -0.022358 -0.0032688 0.006613 0.0058998 0.0032882 1.1987
1.3125 -0.034017 -0.034658 -0.051259 -0.04642 0 -0.046286 -0.050105 -0.05089 -0.059414 -0.058655 -0.071682 6.5821 -0.15928 0.027012 -0.044351 -0.03901 0.069807 -0.053542 -0.027496 0.1482 0.18849 0.11958 0.14953 -0.094674 -0.0029709 0.0070834 0.0060773 0.0031978 1.0632
1.3164 -0.033114 -0.033945 -0.041478 -0.015056 0 -0.013826 -0.046695 -0.036797 -0.055429 -0.041389 -0.084899 6.4308 -0.15326 0.0092635 -0.050216 -0.051412 0.060915 0.0035012 -0.030029 0.11736 0.14001 0.046396 0.13367 -0.11798 -0.0024025 0.0075206 0.0061402 0.0028307 0.92222
1.3203 -0.032068 -0.034114 -0.034082 0.0022041 0 0.0052436 -0.040859 -0.026602 -0.049834 -0.028548 -0.079312 6.2791 -0.13357 -0.002276 -0.053722 -0.086021 0.04643 0.00083236 -0.079829 0.068004 0.059087 0.023291 0.10587 -0.11257 -0.0020046 0.0075441 0.0059423 0.0024891 0.77181
1.3242 -0.029983 -0.033756 -0.038969 -0.0052035 0 -0.0017558 -0.0298 -0.023312 -0.037921 -0.023813 -0.046705 6.1251 -0.11628 -0.010228 -0.041452 -0.088834 0.022281 -0.046354 -0.10968 0.037028 -0.009602 0.013864 0.067287 -0.10393 -0.0020658 0.0070413 0.0056143 0.0024847 0.60486
1.3281 -0.02724 -0.031704 -0.054371 -0.030746 0 -0.029112 -0.01504 -0.024209 -0.017779 -0.024131 0.00022469 5.9631 -0.1126 -0.014174 -0.017331 -0.052218 -0.0095524 -0.096207 -0.10272 0.032033 -0.04772 0.00058643 0.025324 -0.10789 -0.0024672 0.0062579 0.0054026 0.0029009 0.42315
1.332 -0.024795 -0.027864 -0.06657 -0.054991 0 -0.055729 -0.00082634 -0.023113 0.0064975 -0.022874 0.037018 5.7905 -0.13177 -0.0069265 -0.021313 -0.053565 -0.04126 -0.029127 -0.13009 0.0085864 -0.076256 -0.0066132 -0.0095139 -0.13134 -0.0027914 0.0056033 0.0054223 0.0035302 0.24091
1.3359 -0.023081 -0.023352 -0.061601 -0.058666 0 -0.05982 0.0093012 -0.015712 0.025903 -0.015221 0.045844 5.6111 -0.11832 -0.025936 -0.035925 -0.051304 -0.063465 -0.015367 -0.13326 -0.0092085 -0.082426 -0.018488 -0.02966 -0.15363 -0.0026951 0.0053442 0.0055757 0.004025 0.078378
1.3398 -0.021625 -0.019638 -0.038267 -0.036118 0 -0.035363 0.014471 -0.0033041 0.032651 -0.0017567 0.028545 5.4329 -0.11118 -0.037578 -0.075935 -0.047929 -0.070919 -0.0026887 -0.13587 -0.01262 -0.14015 -0.029533 -0.035208 -0.15569 -0.0022159 0.0054472 0.0056926 0.0041288 -0.047868
1.3438 -0.019595 -0.0173 -0.0097798 -3.4912e-05 0 0.0021779 0.015686 0.0082241 0.026765 0.011935 0.0045477 5.261 -0.11234 -0.037981 -0.10481 -0.039231 -0.065863 0.0097161 -0.13206 -0.01411 -0.19499 -0.043705 -0.033473 -0.14587 -0.0017469 0.0056757 0.0057184 0.0038134 -0.13025
1.3477 -0.016626 -0.015514 0.0078166 0.026566 0 0.026463 0.01389 0.013101 0.016678 0.01907 -0.0041819 5.0929 -0.11701 -0.031869 -0.081162 -0.021084 -0.056459 0.014604 -0.1149 -0.028268 -0.17468 -0.06493 -0.033385 -0.13645 -0.0017053 0.0058156 0.0057463 0.0032439 -0.16872
1.3516 -0.013099 -0.012847 0.0094252 0.026533 0 0.020378 0.0091855 0.0099794 0.012112 0.016248 0.010503 4.9221 -0.11538 -0.074435 -0.049323 -0.0071439 -0.050948 0.0092814 -0.13462 -0.03328 -0.11466 -0.071569 -0.038901 -0.11095 -0.0021764 0.0058088 0.0058717 0.0026388 -0.16598
1.3555 -0.0097437 -0.0087094 0.0038266 0.0016655 0 -0.0098156 0.0016859 0.002501 0.015141 0.0058733 0.037095 4.7445 -0.1234 -0.055156 -0.045348 0.013817 -0.051551 -0.0041288 -0.13958 -0.040745 -0.081719 -0.071783 -0.046502 -0.14033 -0.0028261 0.0057038 0.0060412 0.0021537 -0.12472
1.3594 -0.0070294 -0.0040908 0.0036208 -0.027751 0 -0.038431 -0.007415 -0.003833 0.018049 -0.0052459 0.05288 4.563 -0.097424 -0.013467 -0.078254 0.014034 -0.052933 -0.0034161 -0.12182 -0.048568 -0.075999 -0.077217 -0.048553 -0.15234 -0.0031465 0.005529 0.0060696 0.0018637 -0.048803
1.3633 -0.0048944 -0.00078398 0.012656 -0.037928 0 -0.040508 -0.015939 -0.0056277 0.010794 -0.010455 0.040408 4.3835 -0.047593 0.020554 -0.12948 -0.005587 -0.046924 0.014914 -0.087663 -0.045371 -0.087039 -0.075564 -0.039558 -0.13294 -0.00284 0.0052583 0.0058157 0.0018113 0.052972
1.3672 -0.002938 0.00024856 0.023162 -0.020279 0 -0.012366 -0.021809 -0.0034717 -0.0084923 -0.0079904 0.00052119 4.2087 -0.047808 0.0099217 -0.14025 -0.012727 -0.030141 0.036197 -0.062357 -0.0032101 -0.087152 -0.021573 -0.02027 -0.12292 -0.002052 0.0049026 0.0053395 0.0020342 0.16416
1.3711 -0.00079028 -0.00018907 0.024472 0.011256 0 0.02471 -0.023894 -0.00087017 -0.030141 -0.0023224 -0.047053 4.0338 -0.061437 0.02082 -0.13597 -0.0080292 -0.008202 0.05914 -0.046588 0.041068 -0.050832 -0.011808 0.0031536 -0.1306 -0.0012838 0.0045915 0.0048806 0.0025281 0.26186
1.375 0.001635 -0.00023182 0.013783 0.031193 0 0.041572 -0.022002 -0.0014543 -0.040548 -0.00063662 -0.076299 3.8505 -0.078192 0.016244 -0.12035 -0.01152 0.0074852 0.0098446 -0.029773 0.064582 -0.017831 0.010992 0.023492 -0.12001 -0.0010538 0.0045023 0.0046799 0.0031816 0.32267
1.3789 0.004081 0.0013237 -0.0016407 0.023589 0 0.025346 -0.016645 -0.006389 -0.034044 -0.0067595 -0.072448 3.6547 -0.11061 0.031361 -0.097577 -0.023472 0.008288 -0.013504 -0.004626 0.0613 -0.0042887 0.045348 0.036372 -0.096524 -0.0015457 0.0046735 0.0048136 0.0037682 0.33165
1.3828 0.0060248 0.003908 -0.011941 -0.0042642 0 -0.0096714 -0.0093028 -0.013411 -0.017919 -0.017385 -0.042227 3.451 -0.16062 0.087126 -0.079916 -0.041723 -0.0047128 0.056129 0.033271 0.032354 -0.010383 0.080867 0.041026 -0.064162 -0.0024836 0.0049094 0.0051812 0.0040361 0.28967
1.3867 0.0068736 0.0057263 -0.013371 -0.027624 0 -0.033869 -0.0026934 -0.018038 -0.0057677 -0.024125 -0.0088997 3.2488 -0.14682 0.073734 -0.13898 -0.061075 -0.0215 -0.0098 0.074467 0.0097719 0.057376 0.078674 0.038437 0.011476 -0.0033153 0.0049252 0.0056242 0.0038496 0.21377
1.3906 0.0062849 0.0054147 -0.0098153 -0.02526 0 -0.02709 0.00018832 -0.016466 -0.005357 -0.020207 0.0051916 3.0552 -0.16758 -0.0028257 -0.040575 -0.0724 -0.031336 -0.072376 0.042429 0.0081888 0.081855 0.096174 0.029401 0.011163 -0.0035788 0.0046338 0.0060364 0.0032803 0.1282
1.3945 0.0044774 0.0032166 -0.0070978 0.0021372 0 0.0046087 -0.0015886 -0.0085295 -0.012221 -0.0063823 -0.0041445 2.8699 -0.19308 -0.028302 -0.040643 -0.098799 -0.031631 -0.078992 0.019973 -0.00066761 0.078918 0.074433 0.01433 -0.011293 -0.0032012 0.0042806 0.0063682 0.0025772 0.050241
1.3984 0.002252 0.00062156 -0.0072041 0.032051 0 0.03427 -0.0050877 0.0015195 -0.01454 0.0092186 -0.01972 2.6872 -0.20979 -0.01057 -0.11632 -0.13184 -0.029846 -0.051946 0.0083587 -0.024105 0.071992 0.025121 -0.0056953 -0.043365 -0.0025233 0.0042407 0.0065688 0.0020341 -0.019539
1.4023 0.00055906 -0.0010668 -0.0081253 0.038942 0 0.036672 -0.0046398 0.0076592 -0.004214 0.01752 -0.017372 2.5024 -0.20871 -0.033659 -0.069912 -0.14111 -0.036682 -0.067388 -0.038719 -0.059465 0.098275 0.0068354 -0.028273 -0.091331 -0.0020388 0.0046238 0.0065766 0.0018432 -0.094468
1.4063 -0.00016127 -0.0017947 -0.0078368 0.01576 0 0.009041 0.0039934 0.0067719 0.016148 0.015886 0.012865 2.3161 -0.19684 -0.044442 -0.11051 -0.14408 -0.056299 -0.11284 -0.077688 -0.092765 0.071305 -0.031894 -0.050314 -0.070655 -0.0020366 0.0050747 0.0063917 0.0020204 -0.18688
1.4102 -0.00033377 -0.0025068 -0.0066595 -0.020099 0 -0.027196 0.019539 0.00163 0.035966 0.0099956 0.056471 2.1331 -0.20464 -0.074307 -0.11041 -0.1269 -0.081903 -0.16384 -0.11746 -0.099692 0.043665 -0.067176 -0.069234 -0.065881 -0.0024133 0.0050205 0.0061367 0.0024288 -0.29184
1.4141 -0.00092213 -0.0039984 -0.0054256 -0.041203 0 -0.044346 0.035032 -0.00092565 0.04549 0.0084374 0.084755 1.9569 -0.19507 -0.10429 -0.10362 -0.12006 -0.10045 -0.18862 -0.1554 -0.088653 0.058516 -0.085578 -0.083472 -0.085294 -0.0027872 0.0041945 0.0059959 0.00286 -0.38267
1.418 -0.0026085 -0.0061078 -0.0028949 -0.032419 0 -0.03066 0.04229 0.0041366 0.042299 0.014728 0.078226 1.7849 -0.15972 -0.11624 -0.1086 -0.13523 -0.1025 -0.16432 -0.18254 -0.077036 0.1203 -0.082685 -0.09207 -0.12253 -0.0028144 0.0029575 0.0060538 0.0031211 -0.42312
1.4219 -0.0051402 -0.0079888 0.0030291 -0.0025892 0 0.0011578 0.037635 0.0149 0.030772 0.023806 0.043454 1.6098 -0.19766 -0.088927 -0.076775 -0.11721 -0.088965 -0.081859 -0.16061 -0.12004 0.099057 -0.080587 -0.094138 -0.12504 -0.0024521 0.0020736 0.0061935 0.0031014 -0.38839
1.4258 -0.0074212 -0.009027 0.011037 0.023405 0 0.025017 0.024106 0.023047 0.01691 0.026166 0.0083326 1.4245 -0.18524 -0.064462 -0.061573 -0.1151 -0.069595 -0.062227 -0.15795 -0.12506 0.09473 -0.068819 -0.088974 -0.066684 -0.0019649 0.0020945 0.0061881 0.002816 -0.27992
1.4297 -0.0083232 -0.0093818 0.01491 0.024774 0 0.022207 0.0085387 0.020383 0.0042016 0.016077 -0.001147 1.2281 -0.16281 -0.063841 -0.04459 -0.10064 -0.054716 -0.060906 -0.15255 -0.093705 0.048808 -0.058088 -0.076607 -0.04144 -0.0016897 0.0028952 0.0059364 0.0024174 -0.12407
1.4336 -0.0075911 -0.0096743 0.0084734 0.00056833 0 -0.0047201 -0.0036272 0.0060204 -0.0066435 -0.0032099 0.016916 1.0259 -0.14063 -0.068887 -0.04641 -0.077512 -0.04736 -0.071206 -0.13514 -0.06298 -0.016815 -0.054731 -0.057948 -0.044128 -0.001768 0.0037946 0.0056198 0.0021487 0.043359
1.4375 -0.006143 -0.010315 -0.0070287 -0.030754 0 -0.034892 -0.01124 -0.01226 -0.015932 -0.021667 0.03846 0.82625 -0.12205 -0.045692 -0.10108 -0.060577 -0.041916 -0.094708 -0.10024 -0.086915 -0.049026 -0.063975 -0.034346 -0.036553 -0.0020642 0.004161 0.005598 0.0022303 0.19484
1.4414 -0.0055428 -0.011274 -0.021619 -0.046314 0 -0.045515 -0.01613 -0.024097 -0.024142 -0.030135 0.033945 0.63449 -0.14453 -0.019957 -0.098967 -0.044801 -0.029908 -0.020911 -0.10978 -0.08418 0.00301 -0.048348 -0.0072674 -0.066793 -0.0023127 0.0039459 0.0060974 0.0027251 0.31992
1.4453 -0.0070293 -0.012474 -0.024743 -0.036009 0 -0.028926 -0.019836 -0.024968 -0.032231 -0.027061 -0.0060937 0.44965 -0.12216 -0.022037 -0.11605 -0.029859 -0.0078349 0.0016588 -0.083967 -0.064294 0.027384 -0.036164 0.021249 -0.015882 -0.002342 0.0036539 0.0069586 0.0034728 0.42207
1.4492 -0.010742 -0.014187 -0.016019 -0.0092861 0 0.001946 -0.022067 -0.019546 -0.041106 -0.019087 -0.062084 0.26566 -0.078819 -0.026033 -0.11838 -0.031605 0.019191 0.024329 -0.063869 -0.025576 0.026539 -0.025212 0.047877 0.0213 -0.0021814 0.0037983 0.0076896 0.0041567 0.50896
1.4531 -0.015584 -0.01683 -0.0073021 0.012475 0 0.023031 -0.022146 -0.017106 -0.04969 -0.015489 -0.1004 0.075856 -0.039672 -0.011909 -0.098758 -0.045821 0.040611 0.066244 -0.064319 0.018115 0.010772 -0.011053 0.068409 0.012235 -0.0019877 0.004381 0.0078105 0.0044795 0.58407
1.457 -0.019752 -0.020276 -0.012285 0.011641 0 0.016517 -0.021247 -0.023225 -0.05405 -0.021159 -0.099429 -0.12245 -0.047384 0.041462 -0.099748 -0.025062 0.047784 0.091932 -0.055659 0.012876 0.01113 0.018324 0.079827 0.031885 -0.0018936 0.0049051 0.0072137 0.0043306 0.644
1.4609 -0.021608 -0.023468 -0.032542 -0.013061 0 -0.015945 -0.022418 -0.035201 -0.050129 -0.033363 -0.065223 -0.32679 -0.029119 0.089837 -0.044935 -0.028435 0.039997 0.089316 -0.032585 0.056309 -0.034689 0.020302 0.082558 -0.027833 -0.0019259 0.0048953 0.0062414 0.0038324 0.68086
1.4648 -0.020455 -0.024898 -0.053799 -0.0454 0 -0.05348 -0.027977 -0.044886 -0.038569 -0.044128 -0.025101 -0.53251 -0.067187 0.10656 -0.031642 -0.066905 0.024832 0.064037 -0.028783 0.044801 -0.082488 0.019882 0.08052 -0.0486 -0.0020437 0.0043965 0.0054223 0.0032392 0.68665
1.4688 -0.016828 -0.0236 -0.057265 -0.062609 0 -0.069981 -0.036828 -0.045794 -0.026411 -0.045944 -0.0058705 -0.73735 -0.12014 0.10433 -0.031538 -0.097988 0.012714 0.045001 -0.019312 0.010447 -0.089353 0.023716 0.078147 -0.031945 -0.002222 0.0039437 0.0050924 0.0027756 0.65683
1.4727 -0.01214 -0.019782 -0.036313 -0.051217 0 -0.052603 -0.044458 -0.037903 -0.022231 -0.036643 -0.014828 -0.94354 -0.12961 0.10423 0.00029927 -0.073797 0.0095179 0.061864 0.024317 0.0071948 -0.021598 0.035493 0.076496 -0.0037213 -0.0024748 0.004026 0.0052065 0.0025277 0.59134
1.4766 -0.0078715 -0.014558 -0.0030306 -0.017009 0 -0.011625 -0.045734 -0.02637 -0.02793 -0.020451 -0.037281 -1.1552 -0.17608 0.11815 -0.021467 -0.056716 0.012446 0.059409 -0.0018593 0.0010798 -0.0080329 0.056949 0.07197 -0.01203 -0.002801 0.0045762 0.005461 0.0024412 0.49276
1.4805 -0.0047884 -0.0091188 0.021656 0.018315 0 0.026168 -0.038009 -0.016312 -0.035149 -0.0049676 -0.050097 -1.3733 -0.20094 0.10342 -0.027691 -0.075817 0.01215 0.071528 0.025801 -0.014274 -0.03605 0.065478 0.059187 -0.017267 -0.0031257 0.005005 0.0055884 0.0023902 0.36358
1.4844 -0.0026814 -0.0041587 0.025259 0.032299 0 0.036714 -0.022186 -0.0089192 -0.03122 0.0037686 -0.039163 -1.5927 -0.20871 0.083509 0.0089543 -0.10151 -0.00026857 0.04887 0.043035 -0.035094 -0.04318 0.055224 0.035822 -0.02917 -0.0033143 0.0047646 0.0055657 0.0022544 0.20563
1.4883 -0.00075468 9.0571e-05 0.012809 0.018266 0 0.016551 -0.0016731 -0.0019928 -0.010487 0.0050059 -0.0080298 -1.8055 -0.20511 0.058649 0.059584 -0.11887 -0.026311 -0.014095 0.023206 -0.046836 -0.028168 0.03934 0.0052191 -0.046086 -0.0032548 0.003901 0.0055854 0.0019725 0.023847
1.4922 0.0017131 0.0035781 0.00043745 -0.0093871 0 -0.014615 0.019106 0.0066589 0.019276 0.0034364 0.026535 -2.0083 -0.20043 0.0028699 0.015492 -0.12093 -0.058315 -0.077098 -0.033563 -0.014366 -0.057867 0.059902 -0.025555 -0.05263 -0.0029343 0.0030519 0.0058469 0.0015815 -0.16786
1.4961 0.0049892 0.0064402 0.00063921 -0.026049 0 -0.029313 0.035534 0.016811 0.042103 0.0055784 0.046999 -2.2065 -0.15732 -0.040516 0.0041307 -0.11452 -0.084383 -0.033144 -0.060873 -0.04758 0.0026377 0.030174 -0.050495 -0.081905 -0.0024496 0.0028754 0.0063535 0.0012355 -0.34527
1.5 0.009013 0.0092655 0.013 -0.016158 0 -0.01391 0.043609 0.026357 0.046768 0.014732 0.046558 -2.4106 -0.16518 -0.057062 0.018908 -0.11025 -0.096516 -0.04239 -0.099519 -0.066249 0.053261 -0.017065 -0.068128 -0.058458 -0.0019598 0.0034388 0.0068711 0.0011642 -0.4822
1.5039 0.013728 0.013044 0.027368 0.01443 0 0.020926 0.04171 0.033392 0.035946 0.028169 0.032813 -2.6267 -0.17937 -0.051456 0.017798 -0.10796 -0.095905 -0.069224 -0.14532 -0.076736 0.095347 -0.054015 -0.080986 -0.030645 -0.0016301 0.0041371 0.0070707 0.0015392 -0.56583
1.5078 0.019156 0.018467 0.034255 0.043458 0 0.049544 0.032575 0.037322 0.023326 0.038972 0.022033 -2.849 -0.15633 -0.037173 -0.029668 -0.10643 -0.091369 -0.076536 -0.18571 -0.090423 0.12831 -0.062512 -0.092193 -0.048795 -0.0015893 0.0042179 0.0067547 0.002309 -0.60776
1.5117 0.025113 0.02509 0.031941 0.050933 0 0.052709 0.023151 0.038356 0.021556 0.041478 0.027576 -3.0626 -0.13856 -0.075907 -0.05833 -0.10394 -0.092248 -0.141 -0.1733 -0.10007 0.066844 -0.084975 -0.10268 -0.10951 -0.0018795 0.0034328 0.006022 0.0031434 -0.63972
1.5156 0.030996 0.031338 0.025241 0.035876 0 0.033177 0.021053 0.036862 0.032174 0.036155 0.049672 -3.2551 -0.13956 -0.064298 -0.03944 -0.11339 -0.10142 -0.13409 -0.19562 -0.11975 0.049229 -0.12844 -0.11129 -0.13073 -0.0023906 0.0022427 0.0052587 0.0035925 -0.69369
1.5195 0.036056 0.035675 0.019831 0.016804 0 0.012573 0.029531 0.033837 0.046235 0.029699 0.073812 -3.4278 -0.14589 -0.065121 -0.056356 -0.10459 -0.11384 -0.12204 -0.22011 -0.14622 0.034267 -0.15034 -0.11689 -0.13437 -0.0028375 0.0014231 0.0049333 0.0033937 -0.78006
1.5234 0.04003 0.038043 0.01884 0.015483 0 0.01262 0.045024 0.031694 0.053841 0.02989 0.080322 -3.5956 -0.14584 -0.086944 -0.099521 -0.084533 -0.12136 -0.1412 -0.23441 -0.16969 0.023763 -0.14567 -0.11977 -0.13711 -0.0028642 0.0014473 0.005293 0.0026996 -0.8811
1.5273 0.043488 0.040149 0.023537 0.038011 0 0.036951 0.059674 0.033489 0.052829 0.039208 0.059613 -3.7752 -0.12415 -0.10801 -0.097924 -0.086101 -0.11966 -0.22329 -0.23382 -0.1725 0.046274 -0.13127 -0.12094 -0.15921 -0.0022743 0.0021688 0.0061549 0.0020091 -0.96542
1.5313 0.047362 0.044125 0.034487 0.069579 0 0.068653 0.066932 0.040425 0.048852 0.052612 0.021756 -3.9706 -0.11336 -0.035778 -0.13548 -0.11301 -0.11145 -0.20249 -0.23117 -0.15556 0.026218 -0.1192 -0.12073 -0.16112 -0.0012414 0.0030142 0.0069662 0.0018108 -1.0119
1.5352 0.052021 0.050651 0.0502 0.087173 0 0.084846 0.065558 0.049964 0.048232 0.061559 -0.0085006 -4.1701 -0.10898 -0.0552 -0.12709 -0.11728 -0.10391 -0.20917 -0.22495 -0.18053 0.03897 -0.11147 -0.11883 -0.13327 -0.0002994 0.0034465 0.007149 0.0022069 -1.0241
1.5391 0.056806 0.058262 0.065402 0.078934 0 0.07538 0.059018 0.057141 0.051716 0.061008 -0.0093212 -4.3559 -0.10507 -0.066777 -0.10133 -0.12152 -0.10294 -0.1904 -0.21207 -0.18507 0.01393 -0.10516 -0.11602 -0.10369 -4.4968e-05 0.0032925 0.006515 0.002832 -1.0247
1.543 0.060626 0.064552 0.073272 0.05364 0 0.050282 0.051694 0.058662 0.055115 0.05357 0.021128 -4.5181 -0.095629 -0.016685 -0.076975 -0.13929 -0.10913 -0.12949 -0.18978 -0.14237 -0.069699 -0.10118 -0.11547 -0.093073 -0.00072488 0.0027304 0.0054335 0.0031532 -1.0384
1.5469 0.063102 0.068174 0.071553 0.033003 0 0.030977 0.046048 0.056168 0.05507 0.047384 0.062432 -4.6605 -0.07077 -0.032783 -0.026846 -0.14788 -0.11837 -0.16022 -0.15339 -0.16096 -0.038278 -0.11712 -0.12138 -0.10074 -0.0020186 0.0020553 0.0045842 0.0029094 -1.0787
1.5508 0.065035 0.069772 0.066348 0.034255 0 0.033667 0.043106 0.055232 0.053185 0.04967 0.087468 -4.7938 -0.14925 -0.039636 -0.072306 -0.1782 -0.12596 -0.18971 -0.15367 -0.19691 -0.055953 -0.11905 -0.13556 -0.12573 -0.0032114 0.0014753 0.0044531 0.002323 -1.148
1.5547 0.067583 0.071053 0.067796 0.05766 0 0.058214 0.04451 0.060537 0.054382 0.061331 0.083629 -4.9239 -0.17356 -0.03982 -0.089914 -0.19767 -0.13041 -0.1639 -0.15513 -0.21834 -0.071916 -0.13514 -0.15535 -0.14164 -0.0036557 0.0010679 0.0049658 0.0019069 -1.2461
1.5586 0.070891 0.073022 0.079981 0.087961 0 0.089718 0.052556 0.071561 0.061878 0.076726 0.062261 -5.047 -0.1545 -0.036439 -0.10869 -0.2036 -0.13417 -0.10341 -0.14628 -0.21523 -0.089809 -0.15376 -0.1752 -0.15345 -0.0031867 0.00083903 0.0055656 0.0020402 -1.3718
1.5625 0.07373 0.075215 0.094978 0.10663 0 0.10965 0.067294 0.082847 0.074326 0.088203 0.048465 -5.1551 -0.16216 -0.033841 -0.2104 -0.20353 -0.14125 -0.059597 -0.12226 -0.1852 -0.13133 -0.14817 -0.19107 -0.17681 -0.00219 0.00076486 0.0056813 0.0026729 -1.5161
1.5664 0.074789 0.076642 0.098708 0.10434 0 0.1076 0.083919 0.088675 0.087547 0.091368 0.060037 -5.2452 -0.16684 -0.051912 -0.14954 -0.21902 -0.15389 -0.038737 -0.13321 -0.2237 -0.172 -0.14854 -0.20343 -0.13493 -0.0012967 0.00078749 0.0051908 0.0033924 -1.655
1.5703 0.07447 0.077325 0.084732 0.085394 0 0.086609 0.094437 0.087802 0.098075 0.087318 0.093182 -5.3218 -0.20216 -0.048998 -0.14516 -0.21608 -0.17067 -0.066703 -0.1418 -0.25867 -0.20245 -0.15896 -0.21592 -0.18603 -0.00095886 0.00082111 0.0044896 0.0037596 -1.7558
1.5742 0.075167 0.078651 0.062787 0.063291 0 0.060659 0.093542 0.084056 0.10451 0.081069 0.12625 -5.3909 -0.2222 -0.050415 -0.15431 -0.20566 -0.18689 -0.089697 -0.15041 -0.2803 -0.21721 -0.17044 -0.23078 -0.22521 -0.0012148 0.00080422 0.0041226 0.0036134 -1.7983
1.5781 0.079217 0.081947 0.052247 0.052514 0 0.04683 0.083721 0.082594 0.10628 0.078158 0.13727 -5.4517 -0.20748 -0.060461 -0.15054 -0.19372 -0.19695 -0.070701 -0.16151 -0.29011 -0.21901 -0.1774 -0.24555 -0.2141 -0.0017647 0.00074838 0.0043235 0.003108 -1.7934
1.582 0.086124 0.086615 0.06486 0.061141 0 0.056002 0.074252 0.085591 0.10289 0.081726 0.12056 -5.4973 -0.18141 -0.040751 -0.12738 -0.17838 -0.19743 0.016208 -0.17947 -0.314 -0.22857 -0.1781 -0.25479 -0.23281 -0.0022303 0.00071205 0.0048677 0.0025152 -1.7806
1.5859 0.091799 0.089807 0.092536 0.086585 0 0.085826 0.074004 0.091062 0.095593 0.091049 0.089785 -5.5227 -0.24082 -0.043387 -0.12411 -0.17477 -0.18951 -0.039587 -0.14694 -0.30703 -0.22459 -0.16874 -0.25534 -0.24255 -0.0023791 0.00070894 0.0053359 0.0020158 -1.7995
1.5898 0.09111 0.088284 0.11248 0.11556 0 0.11994 0.083948 0.095121 0.089332 0.10157 0.06735 -5.5332 -0.23786 -0.033121 -0.11468 -0.19183 -0.17908 -0.07394 -0.14267 -0.31299 -0.21392 -0.15058 -0.25016 -0.23739 -0.0021893 0.00064941 0.0055038 0.0016573 -1.8568
1.5938 0.082014 0.081018 0.10617 0.12957 0 0.13586 0.096016 0.094937 0.090618 0.10657 0.069126 -5.5421 -0.19806 -0.026159 -0.10517 -0.20636 -0.17367 -0.066675 -0.149 -0.31074 -0.21086 -0.14751 -0.24655 -0.22696 -0.0017904 0.00039673 0.0054817 0.0014562 -1.9138
1.5977 0.067758 0.070319 0.075467 0.11539 0 0.11896 0.099442 0.089866 0.1014 0.10066 0.095049 -5.5598 -0.18029 -0.045168 -0.10592 -0.19124 -0.17726 -0.028307 -0.13167 -0.27264 -0.22806 -0.18268 -0.2496 -0.22365 -0.0013753 -9.6409e-05 0.005506 0.0014802 -1.9082
1.6016 0.055026 0.060455 0.041357 0.075468 0 0.074152 0.089089 0.080852 0.11443 0.083697 0.12953 -5.5844 -0.20471 -0.043892 -0.092381 -0.18412 -0.18638 -0.041895 -0.10609 -0.28378 -0.2127 -0.17673 -0.25665 -0.21844 -0.0011297 -0.00069651 0.0056355 0.0017981 -1.7945
1.6055 0.049362 0.054912 0.026781 0.029802 0 0.025591 0.068839 0.069755 0.1163 0.06241 0.14965 -5.6033 -0.20067 -0.055673 -0.059559 -0.17918 -0.1909 -0.020196 -0.11189 -0.25177 -0.17745 -0.13918 -0.25778 -0.21065 -0.0011657 -0.0011348 0.0056812 0.0023594 -1.575
1.6094 0.051575 0.054462 0.03887 0.0049604 0 0.0020437 0.047911 0.059339 0.097666 0.047102 0.13678 -5.604 -0.18374 -0.027365 -0.063029 -0.18391 -0.18027 -0.012961 -0.11143 -0.23098 -0.15298 -0.12195 -0.24266 -0.18459 -0.0014566 -0.0011583 0.005439 0.0029555 -1.3009
1.6133 0.057953 0.057358 0.065501 0.015823 0 0.016939 0.034171 0.052784 0.062481 0.044728 0.087291 -5.5849 -0.16937 0.031055 -0.09657 -0.19448 -0.15151 -0.024876 -0.096122 -0.22412 -0.14439 -0.12557 -0.20847 -0.15047 -0.0018295 -0.00067061 0.0049659 0.0033338 -1.0445
1.6172 0.063718 0.061092 0.087165 0.053707 0 0.058142 0.03014 0.051778 0.027086 0.053279 0.017404 -5.5534 -0.18187 0.030072 -0.078165 -0.19155 -0.11287 -0.010644 -0.086371 -0.17486 -0.12986 -0.090791 -0.16273 -0.15463 -0.0020691 0.00022201 0.004598 0.0033739 -0.86468
1.6211 0.066465 0.064025 0.092078 0.091661 0 0.09638 0.033769 0.054437 0.0087699 0.062652 -0.042614 -5.5163 -0.1655 0.0174 -0.083292 -0.20442 -0.079748 -0.039031 -0.07271 -0.14076 -0.10601 -0.069758 -0.11896 -0.10092 -0.0020864 0.0012562 0.0046719 0.0031624 -0.78382
1.625 0.066741 0.065681 0.081828 0.10437 0 0.10672 0.041368 0.055731 0.012913 0.062314 -0.064755 -5.4708 -0.14428 0.004894 -0.13664 -0.20311 -0.065049 -0.070829 -0.060219 -0.10984 -0.097042 -0.062612 -0.088821 -0.11756 -0.0020092 0.0021013 0.0052227 0.0029007 -0.78603
1.6289 0.065912 0.065924 0.065586 0.087104 0 0.086392 0.049297 0.051291 0.029691 0.049956 -0.041496 -5.4072 -0.12733 0.0092639 -0.14325 -0.19365 -0.070887 -0.096429 -0.049615 -0.084196 -0.096491 -0.065535 -0.076286 -0.12837 -0.0020821 0.0024727 0.005953 0.002735 -0.83106
1.6328 0.063959 0.064203 0.051099 0.057999 0 0.054886 0.053933 0.041664 0.042944 0.033689 0.0077067 -5.3203 -0.12267 0.035203 -0.04666 -0.18417 -0.087925 -0.10617 -0.041083 -0.069716 -0.093632 -0.073679 -0.077571 -0.071225 -0.0024319 0.0022647 0.0064958 0.0026656 -0.87448
1.6367 0.059533 0.059715 0.040959 0.041464 0 0.036497 0.052212 0.032669 0.043177 0.025423 0.049242 -5.2168 -0.14409 -0.0031788 -0.14956 -0.17173 -0.10282 -0.063599 -0.034586 -0.096506 -0.067462 -0.080516 -0.085724 -0.1261 -0.0029064 0.0016499 0.0067062 0.0025995 -0.88628
1.6406 0.051969 0.052302 0.034907 0.047106 0 0.040287 0.043959 0.030623 0.033709 0.030827 0.059924 -5.1113 -0.1202 -0.00017711 -0.17098 -0.17761 -0.10798 -0.081091 -0.074387 -0.13609 -0.091485 -0.064815 -0.095869 -0.10271 -0.0031639 0.0010387 0.0067083 0.0024735 -0.86276
1.6445 0.042813 0.043114 0.032696 0.06235 0 0.054019 0.033924 0.036452 0.025871 0.044569 0.044148 -5.0127 -0.098479 -0.025225 -0.1655 -0.19947 -0.10617 -0.093531 -0.1094 -0.16611 -0.10397 -0.07364 -0.10745 -0.10495 -0.0029662 0.00084147 0.0066901 0.0023213 -0.82665
1.6484 0.034989 0.034294 0.033614 0.06495 0 0.056522 0.030121 0.044444 0.028858 0.055057 0.028561 -4.9162 -0.09236 -0.071355 -0.14403 -0.21437 -0.10671 -0.10145 -0.12435 -0.18273 -0.094189 -0.10432 -0.12263 -0.14761 -0.0024207 0.0011608 0.0066897 0.0022329 -0.8132
1.6523 0.03027 0.027811 0.034639 0.04394 0 0.037273 0.038142 0.04733 0.043202 0.05445 0.037818 -4.8075 -0.098791 -0.079425 -0.0949 -0.17687 -0.11683 -0.14744 -0.12106 -0.19267 -0.080064 -0.12071 -0.14266 -0.19363 -0.0019301 0.0016717 0.0065942 0.0022641 -0.84683
1.6563 0.027656 0.024298 0.031541 0.010315 0 0.0062679 0.055718 0.043062 0.061923 0.044942 0.07218 -4.6766 -0.12694 -0.057601 -0.074304 -0.18315 -0.13498 -0.16532 -0.15827 -0.15437 -0.083628 -0.15556 -0.16506 -0.15013 -0.001866 0.0018587 0.0063217 0.0023912 -0.92125
1.6602 0.02439 0.022755 0.023131 -0.011897 0 -0.01399 0.072801 0.036553 0.076209 0.035855 0.10691 -4.5284 -0.10415 -0.045689 -0.086373 -0.17173 -0.15137 -0.22193 -0.17532 -0.182 -0.09271 -0.16606 -0.18356 -0.15084 -0.0022468 0.0014699 0.0059542 0.0025417 -0.99656
1.6641 0.018735 0.021331 0.013783 -0.0061975 0 -0.0073904 0.078045 0.034374 0.080039 0.034455 0.11418 -4.3792 -0.076073 -0.069307 -0.1323 -0.15105 -0.15479 -0.23784 -0.18964 -0.19814 -0.05687 -0.15272 -0.19069 -0.16819 -0.0027167 0.00079802 0.0056627 0.0026544 -1.0172
1.668 0.01179 0.018624 0.010115 0.022044 0 0.021823 0.066712 0.037529 0.071428 0.039067 0.087466 -4.2437 -0.075978 -0.1258 -0.18984 -0.13074 -0.14042 -0.17833 -0.20851 -0.15988 0.025711 -0.12643 -0.18151 -0.17289 -0.0028594 0.00049265 0.0055137 0.0027078 -0.93998
1.6719 0.0065264 0.014598 0.014204 0.049437 0 0.05136 0.043443 0.039659 0.051928 0.040688 0.046375 -4.1235 -0.088309 -0.10455 -0.13432 -0.11904 -0.11278 -0.18304 -0.18952 -0.16532 -0.038048 -0.13579 -0.15606 -0.13777 -0.0025662 0.001013 0.0053922 0.002704 -0.75524
1.6758 0.0049439 0.010442 0.020485 0.05293 0 0.057484 0.017909 0.03288 0.026234 0.031358 0.017734 -4.0074 -0.10137 -0.11317 -0.083075 -0.090547 -0.082 -0.17906 -0.19948 -0.13363 0.015977 -0.12953 -0.11926 -0.16425 -0.0021225 0.0021947 0.0051474 0.0026456 -0.48872
1.6797 0.0060646 0.007458 0.020498 0.027377 0 0.032828 -0.0023695 0.015769 0.0012376 0.011515 0.01121 -3.8815 -0.11505 -0.082261 -0.095219 -0.073047 -0.056709 -0.19776 -0.18735 -0.09725 0.080877 -0.099652 -0.078115 -0.15514 -0.0019331 0.0033482 0.0048013 0.002535 -0.18713
1.6836 0.006667 0.0058103 0.011277 -0.011317 0 -0.0080915 -0.015761 -0.0043872 -0.016939 -0.010178 0.012115 -3.7403 -0.11773 -0.041267 -0.11355 -0.070912 -0.038765 -0.19538 -0.16196 -0.065622 0.12361 -0.064743 -0.038363 -0.10437 -0.0021416 0.003837 0.0045703 0.002392 0.10131
1.6875 0.00404 0.0041687 -0.0013454 -0.038814 0 -0.039439 -0.024496 -0.017588 -0.026808 -0.023972 -0.0025298 -3.5883 -0.092836 -0.059506 -0.03036 -0.080317 -0.023595 -0.096493 -0.15468 -0.041691 0.13072 -0.056349 -0.0026439 -0.038554 -0.0024993 0.0036232 0.0046445 0.0022621 0.34014
1.6914 -0.0017774 0.00070004 -0.0085323 -0.040063 0 -0.042551 -0.030234 -0.019812 -0.032479 -0.026587 -0.040486 -3.4352 -0.13707 -0.065329 -0.05172 -0.07264 -0.0054061 -0.14081 -0.10365 0.027784 0.14041 -0.02969 0.028773 -0.018117 -0.0026023 0.0032764 0.0049511 0.0022021 0.50931
1.6953 -0.0081766 -0.005241 -0.0077236 -0.018929 0 -0.018793 -0.032295 -0.016235 -0.039549 -0.022802 -0.085506 -3.2892 -0.10586 -0.045658 0.0097428 -0.080897 0.01698 -0.08646 -0.063808 0.057997 0.13216 -0.0096243 0.055847 0.025684 -0.0022727 0.0034325 0.0051796 0.0022596 0.6049
1.6992 -0.012179 -0.012096 -0.0055859 0.0061506 0 0.012173 -0.029944 -0.016066 -0.049051 -0.020501 -0.11086 -3.1543 -0.081146 -0.028198 0.056185 -0.075229 0.038293 -0.066429 -0.044833 0.074903 0.14654 0.022644 0.077309 0.048683 -0.0017268 0.0042129 0.0050808 0.0024547 0.63763
1.7031 -0.012572 -0.016791 -0.01095 0.016049 0 0.027076 -0.02544 -0.02403 -0.055699 -0.024084 -0.10209 -3.0307 -0.09684 -0.022943 0.039621 -0.050204 0.050462 -0.11758 -0.043938 0.088441 0.18 0.06443 0.091133 0.041982 -0.0013797 0.0051447 0.0047406 0.0027657 0.62918
1.707 -0.010276 -0.016808 -0.024576 0.0041236 0 0.015822 -0.023679 -0.03635 -0.053146 -0.03173 -0.068414 -2.9144 -0.10061 -0.0063628 -0.0081125 -0.050841 0.048896 -0.085992 -0.030665 0.076837 0.12851 0.063631 0.096174 0.068713 -0.0014726 0.005641 0.004523 0.003115 0.6037
1.7109 -0.0070826 -0.0121 -0.036462 -0.0199 0 -0.011704 -0.028092 -0.044445 -0.041507 -0.037846 -0.034012 -2.7972 -0.10531 -0.011671 -0.0078216 -0.060133 0.036278 -0.022254 -0.027347 0.08435 0.11015 0.041394 0.093099 0.04004 -0.0018662 0.005554 0.0047006 0.0033789 0.57561
1.7148 -0.0041973 -0.0052398 -0.034217 -0.037295 0 -0.033662 -0.036668 -0.042263 -0.028877 -0.037631 -0.018384 -2.6686 -0.12603 -0.010351 0.0019766 -0.082906 0.020552 -0.041101 -0.029125 0.083243 0.071965 0.033661 0.083538 0.0066154 -0.0021786 0.0052652 0.0051426 0.0034467 0.53996
1.7188 -0.0018022 0.00039976 -0.01486 -0.033697 0 -0.033028 -0.042195 -0.030488 -0.023941 -0.029876 -0.023091 -2.5221 -0.14346 -0.015921 -0.0053948 -0.10062 0.0084159 -0.094553 -0.035407 0.059968 0.036878 0.033759 0.068312 -0.026157 -0.0021251 0.0052503 0.0054052 0.0033091 0.47275
1.7227 0.00042882 0.0030028 0.011394 -0.0095155 0 -0.010448 -0.036946 -0.014651 -0.02623 -0.016651 -0.03392 -2.3616 -0.13511 -0.045698 -0.049519 -0.092764 -0.00036415 -0.10044 -0.044174 0.0059953 0.036089 0.027076 0.046681 -0.060199 -0.0017538 0.0055829 0.0051792 0.0030982 0.34353
1.7266 0.0027354 0.0033302 0.029217 0.019909 0 0.016696 -0.018025 -9.2147e-05 -0.024424 -0.0013524 -0.033649 -2.2013 -0.16886 -0.026161 -0.031508 -0.11094 -0.012816 -0.034174 -0.019005 -0.043991 -0.044979 0.020353 0.017594 -0.08603 -0.0013845 0.0058832 0.0046588 0.0030096 0.13457
1.7305 0.0051713 0.0037012 0.030662 0.035103 0 0.028402 0.010653 0.011226 -0.0061306 0.012953 -0.013732 -2.0569 -0.20615 -0.02722 -0.05683 -0.15128 -0.036392 -0.034802 -0.028216 -0.090576 -0.084401 0.0066903 -0.018069 -0.094656 -0.0013381 0.0057426 0.0044316 0.0031376 -0.14343
1.7344 0.0077907 0.0059915 0.020736 0.027043 0 0.018235 0.040602 0.020045 0.029042 0.02428 0.022297 -1.9336 -0.23326 -0.045885 -0.06657 -0.18325 -0.071359 -0.062697 -0.0491 -0.13414 -0.11239 -0.029864 -0.056402 -0.1363 -0.0017039 0.0051607 0.0049441 0.0033625 -0.44838
1.7383 0.010663 0.010414 0.011714 0.004671 0 -0.0014785 0.062867 0.027438 0.06588 0.032042 0.06265 -1.8222 -0.25166 -0.068924 -0.058922 -0.19601 -0.10847 -0.085317 -0.072091 -0.17144 -0.13468 -0.076292 -0.09171 -0.21586 -0.0023141 0.0045303 0.0060326 0.0034205 -0.71936
1.7422 0.013714 0.015941 0.012363 -0.011276 0 -0.0099455 0.071371 0.033717 0.084216 0.037081 0.093572 -1.7066 -0.28204 -0.062892 -0.10067 -0.19615 -0.13441 -0.059624 -0.098178 -0.19277 -0.1302 -0.076631 -0.11922 -0.28636 -0.0028905 0.0041935 0.0069891 0.003134 -0.90046
1.7461 0.016797 0.021623 0.021955 -0.0043985 0 0.0045318 0.064682 0.039019 0.075214 0.040924 0.10518 -1.5758 -0.24683 -0.042748 -0.11579 -0.20181 -0.14104 -0.095557 -0.10891 -0.20369 -0.16872 -0.091482 -0.13724 -0.26175 -0.0032022 0.0040553 0.0071375 0.0026066 -0.96508
1.75 0.020119 0.027371 0.033162 0.023715 0 0.034301 0.046691 0.043736 0.048776 0.044284 0.096043 -1.4312 -0.23995 -0.049802 -0.13005 -0.21906 -0.13123 -0.10011 -0.11932 -0.23083 -0.1505 -0.11054 -0.14719 -0.2474 -0.0031317 0.0036851 0.0064081 0.0021863 -0.92885
1.7539 0.024488 0.033535 0.039402 0.05398 0 0.058305 0.026098 0.047648 0.02539 0.046065 0.074633 -1.2816 -0.25615 -0.063273 -0.1359 -0.23548 -0.11643 -0.075376 -0.12729 -0.2525 -0.13639 -0.13599 -0.15196 -0.24125 -0.0026772 0.0028177 0.0053872 0.0021953 -0.84305
1.7578 0.030804 0.039948 0.039382 0.065119 0 0.059687 0.01366 0.049123 0.019846 0.044405 0.054802 -1.133 -0.27539 -0.057486 -0.12533 -0.23514 -0.10807 -0.036702 -0.12781 -0.24324 -0.18019 -0.16396 -0.15388 -0.23158 -0.001965 0.0017221 0.004804 0.0026523 -0.77055
1.7617 0.038973 0.045651 0.036056 0.051644 0 0.040462 0.017114 0.04633 0.031208 0.039361 0.045917 -0.98261 -0.2394 -0.013484 -0.10784 -0.1844 -0.10968 -0.024103 -0.10329 -0.17693 -0.16095 -0.13268 -0.15354 -0.21239 -0.0012633 0.0010249 0.0049354 0.0032438 -0.75626
1.7656 0.047322 0.049649 0.033064 0.029143 0 0.020662 0.036238 0.039949 0.046806 0.034598 0.044775 -0.82266 -0.21466 -0.0023393 -0.1046 -0.18066 -0.11573 -0.045447 -0.12379 -0.1728 -0.19989 -0.15392 -0.15002 -0.20203 -0.00091441 0.0011321 0.0054595 0.0035815 -0.80795
1.7695 0.053412 0.051886 0.032736 0.021541 0 0.022102 0.061883 0.034261 0.054827 0.035504 0.038038 -0.64896 -0.16509 -0.0021087 -0.13303 -0.19255 -0.11756 -0.073911 -0.15086 -0.18254 -0.21209 -0.16332 -0.14192 -0.18437 -0.0011486 0.0018279 0.0058406 0.003513 -0.89765
1.7734 0.055846 0.053349 0.036269 0.040515 0 0.049826 0.080707 0.034349 0.053177 0.044366 0.015842 -0.46447 -0.11713 -0.016643 -0.16573 -0.19279 -0.11115 -0.09876 -0.16393 -0.17495 -0.18472 -0.14979 -0.12909 -0.17787 -0.0018904 0.0024675 0.0058358 0.0032053 -0.981
1.7773 0.055489 0.055124 0.043788 0.074626 0 0.086589 0.082991 0.041308 0.047723 0.056866 -0.014682 -0.27491 -0.14998 -0.06806 -0.13366 -0.14528 -0.10023 -0.11538 -0.14584 -0.1172 -0.14831 -0.13348 -0.11403 -0.23151 -0.0027451 0.0025825 0.0056397 0.0029391 -1.0225
1.7813 0.05482 0.05738 0.053295 0.098004 0 0.10538 0.068241 0.050346 0.04412 0.064046 -0.030403 -0.081654 -0.14481 -0.092168 -0.18944 -0.13605 -0.09298 -0.044956 -0.16466 -0.14566 -0.18271 -0.17104 -0.10224 -0.17264 -0.0032353 0.0022966 0.0055866 0.0028388 -1.0129
1.7852 0.055804 0.059291 0.060503 0.091737 0 0.090444 0.044873 0.054584 0.042774 0.059381 -0.010491 0.11984 -0.16098 -0.070964 -0.19748 -0.12621 -0.095424 -0.07519 -0.21242 -0.17196 -0.16072 -0.20079 -0.10028 -0.17026 -0.0031318 0.0021353 0.0057661 0.002807 -0.97203
1.7891 0.058159 0.059941 0.061659 0.059957 0 0.050281 0.024819 0.051663 0.041414 0.045334 0.042489 0.33427 -0.18014 -0.0634 -0.20793 -0.11536 -0.10716 -0.13261 -0.2434 -0.19969 -0.13102 -0.2133 -0.112 -0.19122 -0.0026086 0.0024368 0.0059584 0.0027088 -0.93894
1.793 0.059654 0.059209 0.057588 0.026926 0 0.01242 0.017244 0.04669 0.040702 0.033084 0.099104 0.55988 -0.18724 -0.10559 -0.24788 -0.10833 -0.12233 -0.15981 -0.23634 -0.22955 -0.12764 -0.21391 -0.13513 -0.20646 -0.002085 0.0029759 0.0059246 0.0025763 -0.95432
1.7969 0.058187 0.057728 0.054246 0.017493 0 0.0036034 0.025051 0.047939 0.045335 0.034451 0.12376 0.78846 -0.18587 -0.14819 -0.23142 -0.12916 -0.13444 -0.18352 -0.26439 -0.2355 -0.11126 -0.26206 -0.16146 -0.22597 -0.0018922 0.0031926 0.00571 0.0025875 -1.0409
1.8008 0.053713 0.05605 0.057494 0.037248 0 0.030249 0.044846 0.05875 0.058852 0.052081 0.10382 1.0126 -0.17843 -0.13897 -0.20556 -0.15461 -0.14091 -0.23332 -0.26018 -0.25863 -0.063115 -0.25216 -0.18132 -0.20165 -0.0020548 0.0027875 0.0056168 0.0028322 -1.1881
1.8047 0.048236 0.054018 0.066232 0.06863 0 0.073593 0.068794 0.073333 0.077975 0.076206 0.061447 1.2332 -0.18467 -0.13867 -0.19241 -0.18511 -0.14396 -0.25845 -0.26814 -0.2627 -0.030753 -0.22333 -0.18977 -0.22809 -0.0023613 0.002063 0.005871 0.0031366 -1.349
1.8086 0.043951 0.051046 0.071256 0.085585 0 0.10296 0.087142 0.08097 0.093253 0.091227 0.036196 1.4591 -0.20749 -0.14213 -0.18985 -0.20879 -0.14766 -0.26556 -0.28074 -0.25367 -0.016465 -0.21065 -0.18969 -0.27317 -0.0026155 0.001645 0.0063416 0.0031812 -1.4566
1.8125 0.041382 0.046946 0.06271 0.074208 0 0.097378 0.091507 0.075169 0.096065 0.087147 0.052012 1.7005 -0.24322 -0.11992 -0.18584 -0.20738 -0.1538 -0.28403 -0.27018 -0.25441 -0.0061801 -0.254 -0.18863 -0.252 -0.0028023 0.0018575 0.0066255 0.0028341 -1.4544
1.8164 0.039248 0.042299 0.040127 0.042716 0 0.059972 0.078802 0.059388 0.085246 0.066688 0.096983 1.9617 -0.24952 -0.15092 -0.14121 -0.22294 -0.15959 -0.2773 -0.25195 -0.21949 -0.047679 -0.21731 -0.19172 -0.24861 -0.0030179 0.0023875 0.0064291 0.0023509 -1.3279
1.8203 0.035994 0.037854 0.015111 0.013689 0 0.015075 0.053851 0.043943 0.067022 0.042535 0.13328 2.2401 -0.26656 -0.1508 -0.12539 -0.22037 -0.15898 -0.2264 -0.23799 -0.21121 -0.018892 -0.19414 -0.19629 -0.2141 -0.0032726 0.0025834 0.0058665 0.0021855 -1.1135
1.8242 0.031338 0.033605 0.0026924 0.0059225 0 -0.0095669 0.027883 0.036975 0.048942 0.027359 0.12838 2.5305 -0.27049 -0.15531 -0.11859 -0.21508 -0.14684 -0.18035 -0.19152 -0.20189 -0.0004199 -0.17853 -0.1931 -0.18741 -0.0034137 0.0020953 0.0053674 0.0025464 -0.877
1.8281 0.026279 0.028638 0.0083358 0.0206 0 -0.0024409 0.012432 0.03772 0.034344 0.024898 0.080653 2.8285 -0.25274 -0.15357 -0.11768 -0.2115 -0.12306 -0.15447 -0.11349 -0.18171 -0.027086 -0.16256 -0.17352 -0.17929 -0.003273 0.0012167 0.0052799 0.0031343 -0.67413
1.832 0.021723 0.022059 0.022645 0.041728 0 0.024373 0.012194 0.037971 0.022435 0.028829 0.018552 3.1306 -0.23369 -0.016438 -0.1586 -0.19041 -0.093703 -0.094623 -0.09099 -0.17693 -0.049055 -0.12935 -0.13679 -0.1415 -0.002881 0.00059997 0.0055589 0.0033667 -0.52053
1.8359 0.017275 0.014084 0.029252 0.049141 0 0.04523 0.022195 0.029822 0.012375 0.029245 -0.023786 3.4308 -0.1756 0.012416 -0.15164 -0.16464 -0.067796 -0.06494 -0.10041 -0.13479 -0.041368 -0.12463 -0.091398 -0.14058 -0.0024964 0.00064611 0.00584 0.0029264 -0.39159
1.8398 0.011524 0.0060966 0.019084 0.033409 0 0.040582 0.031613 0.012395 0.0054934 0.020613 -0.03236 3.7224 -0.124 0.020776 -0.14556 -0.12035 -0.051514 -0.057272 -0.11749 -0.081528 -0.075179 -0.10545 -0.049313 -0.16505 -0.0023812 0.0011833 0.0058166 0.0021155 -0.24873
1.8438 0.0035107 -0.0005276 -0.0019657 0.0018478 0 0.01135 0.031247 -0.0080848 0.0027182 0.0048857 -0.019933 4.0026 -0.10046 0.022462 -0.13442 -0.079725 -0.043681 -0.058355 -0.12926 -0.042121 -0.10474 -0.087216 -0.018028 -0.17405 -0.0025372 0.0017311 0.0055424 0.0016378 -0.068884
1.8477 -0.0061299 -0.0056972 -0.018827 -0.027673 0 -0.022861 0.018715 -0.023964 0.00067506 -0.011644 -0.011241 4.2766 -0.117 0.020736 -0.10442 -0.069149 -0.036295 -0.052984 -0.12437 -0.03821 -0.067397 -0.094606 0.0033418 -0.12468 -0.0026855 0.0020392 0.0053671 0.0019698 0.14487
1.8516 -0.015546 -0.010668 -0.020823 -0.039775 0 -0.040061 -0.0020752 -0.031873 -0.007672 -0.023959 -0.021946 4.5537 -0.078807 0.056764 -0.1028 -0.017988 -0.020371 -0.046196 -0.10191 0.004702 -0.10723 -0.079485 0.021292 -0.11338 -0.00254 0.0023276 0.0055817 0.0029006 0.37387
1.8555 -0.023179 -0.016791 -0.01047 -0.032064 0 -0.033562 -0.025341 -0.033882 -0.026805 -0.031531 -0.048559 4.839 -0.081114 0.056252 -0.028225 -0.015615 0.0068373 -0.012417 -0.095166 0.051842 -0.10476 -0.083642 0.041552 -0.13086 -0.002112 0.0029873 0.0061275 0.0036905 0.59934
1.8594 -0.028953 -0.024202 -0.00013439 -0.016177 0 -0.016774 -0.047025 -0.034425 -0.052671 -0.037246 -0.074481 5.1265 -0.083072 0.039977 0.011133 -0.034922 0.038845 0.0087121 -0.083221 0.096223 -0.080017 -0.075647 0.064605 -0.1222 -0.0017266 0.004082 0.0066435 0.0037247 0.80695
1.8633 -0.034107 -0.031813 -0.00072031 -0.0091059 0 -0.011278 -0.06488 -0.036806 -0.073837 -0.043987 -0.084107 5.4038 -0.072334 0.015089 -0.0078193 -0.054135 0.063961 0.0078366 -0.069109 0.13393 -0.050362 -0.046025 0.086202 -0.080374 -0.0017115 0.0051958 0.0067938 0.0030591 0.98142
1.8672 -0.040008 -0.038618 -0.013316 -0.020947 0 -0.028136 -0.076727 -0.04209 -0.080111 -0.052118 -0.073367 5.6636 -0.065343 -0.024682 -0.014649 -0.045403 0.073658 0.0081942 -0.088181 0.16248 -0.039825 -0.0071843 0.10146 -0.054531 -0.0020568 0.0058047 0.0065544 0.0023458 1.1051
1.8711 -0.047152 -0.04492 -0.03062 -0.047585 0 -0.058222 -0.080293 -0.049969 -0.071238 -0.059572 -0.050985 5.9119 -0.09754 0.040676 -0.048947 -0.047517 0.068873 -0.016327 -0.10046 0.099751 0.016565 -0.055478 0.10864 -0.077302 -0.0023981 0.0057918 0.006205 0.0022141 1.1698
1.875 -0.055172 -0.052139 -0.045118 -0.073623 0 -0.079884 -0.075492 -0.059468 -0.057473 -0.063869 -0.032176 6.1633 -0.10201 0.031438 -0.081546 -0.058846 0.059219 -0.031364 -0.08674 0.099661 0.08354 -0.053285 0.10996 -0.073419 -0.0023584 0.0055686 0.0060621 0.0026997 1.1918
1.8789 -0.063507 -0.061296 -0.05537 -0.083819 0 -0.077666 -0.066285 -0.068751 -0.051169 -0.064271 -0.029744 6.4262 -0.090156 0.014781 -0.097972 -0.057072 0.055717 -0.043826 -0.044888 0.13449 0.14213 -0.012106 0.10966 -0.064314 -0.0019189 0.0056676 0.0062152 0.003262 1.2117
1.8828 -0.071847 -0.071708 -0.065092 -0.074906 0 -0.056252 -0.059069 -0.075262 -0.056917 -0.062685 -0.046901 6.6932 -0.085217 0.063575 -0.085843 -0.029671 0.062896 -0.054695 0.015563 0.15939 0.18019 0.036709 0.11167 -0.073328 -0.0014444 0.0062176 0.0064888 0.0033544 1.2719
1.8867 -0.079959 -0.081277 -0.077544 -0.058745 0 -0.037663 -0.058236 -0.077305 -0.068958 -0.062908 -0.075019 6.9446 -0.14114 0.090734 -0.02883 -0.060413 0.076534 0.02434 0.010604 0.14928 0.2263 0.0328 0.11829 -0.05664 -0.0013326 0.0068363 0.0066189 0.0029799 1.3871
1.8906 -0.087348 -0.088206 -0.091679 -0.053763 0 -0.043695 -0.063184 -0.075983 -0.077645 -0.068578 -0.098254 7.1646 -0.13009 0.049586 0.0072406 -0.04137 0.088486 0.014704 0.02757 0.1558 0.23671 0.052304 0.1299 -0.020384 -0.0016386 0.0070475 0.0064564 0.0026814 1.5356
1.8945 -0.093389 -0.092511 -0.10343 -0.070666 0 -0.077981 -0.070101 -0.075246 -0.078494 -0.080764 -0.10376 7.3545 -0.090984 0.062129 0.0016217 -0.011836 0.094211 0.008006 0.066736 0.15514 0.22488 0.07313 0.14534 -0.0050929 -0.0020572 0.0067962 0.0060376 0.0029774 1.6805
1.8984 -0.097894 -0.095862 -0.10964 -0.10342 0 -0.1223 -0.076922 -0.079257 -0.075679 -0.096612 -0.091383 7.5314 -0.050034 0.12297 -0.027544 0.0096088 0.096645 0.028029 0.098357 0.14672 0.21204 0.08193 0.16258 0.0066012 -0.0022742 0.0065411 0.0055214 0.0037955 1.8033
1.9023 -0.10143 -0.099891 -0.11025 -0.133 0 -0.14997 -0.086115 -0.089191 -0.077589 -0.11037 -0.074792 7.7122 -0.036433 0.13496 -0.026483 0.010634 0.10346 0.06156 0.058925 0.14588 0.2343 0.065803 0.17992 0.079879 -0.0023085 0.0068303 0.0050966 0.0044688 1.9174
1.9063 -0.10487 -0.10463 -0.10705 -0.14148 0 -0.14544 -0.10179 -0.10243 -0.089232 -0.1168 -0.071555 7.8993 0.0010481 0.13064 -0.041189 0.060511 0.12036 0.082309 0.05305 0.22213 0.23384 0.082673 0.19732 0.081183 -0.0024664 0.0077861 0.0049263 0.0043269 2.0493
1.9102 -0.10864 -0.10858 -0.10183 -0.12559 0 -0.11496 -0.12367 -0.11484 -0.10818 -0.11489 -0.089063 8.0784 -0.006175 0.15908 -0.016686 0.11336 0.1461 0.0899 0.073885 0.27213 0.224 0.11105 0.21656 0.057985 -0.0029391 0.0089969 0.0051058 0.003346 2.2057
1.9141 -0.11232 -0.11038 -0.096275 -0.099025 0 -0.081103 -0.14434 -0.12387 -0.12676 -0.10919 -0.11841 8.2313 0.0066901 0.20506 0.009915 0.15011 0.17312 0.088538 0.095857 0.30439 0.21783 0.12566 0.23947 0.053061 -0.00348 0.0099018 0.0055949 0.0022618 2.3604
1.918 -0.11528 -0.11034 -0.093147 -0.082028 0 -0.06654 -0.15371 -0.12938 -0.13766 -0.10699 -0.14227 8.3494 0.070413 0.24164 0.014867 0.16083 0.19286 0.082434 0.10041 0.32908 0.22441 0.11628 0.26536 0.081514 -0.0035552 0.01027 0.0061715 0.0020314 2.4762
1.9219 -0.11743 -0.11042 -0.095858 -0.086543 0 -0.079708 -0.14747 -0.13223 -0.13851 -0.11322 -0.15017 8.4377 0.061694 0.18942 0.038027 0.1612 0.20157 0.075008 0.093212 0.34419 0.24124 0.13131 0.29017 0.048651 -0.0028852 0.010322 0.0064977 0.0031056 2.5412
1.9258 -0.11937 -0.11254 -0.10553 -0.10871 0 -0.11171 -0.13182 -0.13267 -0.13276 -0.12684 -0.14709 8.5068 0.06235 0.21192 0.032972 0.16077 0.20211 0.14283 0.10267 0.35685 0.22542 0.14262 0.30869 0.1151 -0.0018489 0.010423 0.0063223 0.0051107 2.5839
1.9297 -0.12148 -0.11668 -0.11831 -0.13355 0 -0.14433 -0.11956 -0.13074 -0.12731 -0.14146 -0.14737 8.5633 0.060347 0.2119 0.016925 0.16334 0.2011 0.17225 0.11512 0.39995 0.21042 0.15874 0.31845 0.13381 -0.0012871 0.010708 0.0056862 0.00716 2.6489
1.9336 -0.12312 -0.12069 -0.12677 -0.14688 0 -0.16175 -0.12035 -0.12789 -0.12855 -0.14983 -0.15978 8.6066 0.059903 0.20427 0.010641 0.16652 0.20378 0.16412 0.12134 0.4418 0.18901 0.17724 0.3218 0.10637 -0.0017993 0.011011 0.0049441 0.0084815 2.7524
1.9375 -0.12282 -0.12178 -0.12533 -0.14438 0 -0.15803 -0.13346 -0.12709 -0.13838 -0.14852 -0.17854 8.635 0.07199 0.24892 0.040289 0.16513 0.21046 0.16402 0.11194 0.41959 0.13806 0.19094 0.32377 0.092429 -0.003151 0.011123 0.0045403 0.0088513 2.8581
1.9414 -0.11973 -0.11882 -0.1153 -0.13166 0 -0.13765 -0.14882 -0.13029 -0.15215 -0.13942 -0.18858 8.6506 0.045992 0.21037 0.019673 0.18554 0.21663 0.17406 0.11186 0.40596 0.21755 0.1868 0.32729 0.11104 -0.0043702 0.011061 0.0046937 0.008569 2.8975
1.9453 -0.11484 -0.11331 -0.10466 -0.11751 0 -0.11106 -0.15515 -0.13559 -0.16031 -0.1275 -0.17968 8.659 0.065535 0.22875 0.031416 0.18622 0.2163 0.16586 0.11234 0.43361 0.20538 0.19413 0.32985 0.099752 -0.0045049 0.011034 0.00525 0.008123 2.8195
1.9492 -0.11081 -0.10862 -0.10213 -0.10727 0 -0.089334 -0.14791 -0.13754 -0.15408 -0.11744 -0.15516 8.6634 0.080435 0.23761 0.027553 0.17118 0.20605 0.1576 0.097762 0.43495 0.16566 0.18334 0.325 0.087339 -0.0034003 0.011193 0.0058268 0.007884 2.6296
1.9531 -0.11022 -0.10782 -0.11062 -0.10165 0 -0.080156 -0.13102 -0.13133 -0.13219 -0.11163 -0.12735 8.6607 0.071422 0.21109 -0.0052181 0.15475 0.18713 0.15752 0.067721 0.38724 0.13978 0.14879 0.30766 0.083537 -0.0018115 0.011443 0.0061273 0.008016 2.3894
1.957 -0.11362 -0.11181 -0.12553 -0.09979 0 -0.085756 -0.11241 -0.11737 -0.10311 -0.11033 -0.10566 8.6429 0.082913 0.206 -0.0048843 0.18397 0.16453 0.15453 0.0571 0.36072 0.13564 0.13794 0.27887 0.05689 -0.00076017 0.011552 0.0061541 0.0085331 2.1785
1.9609 -0.11927 -0.11888 -0.13878 -0.1021 0 -0.10276 -0.09836 -0.10183 -0.080164 -0.11244 -0.090018 8.6028 0.087121 0.18174 0.017418 0.1476 0.14402 0.13426 0.055198 0.32357 0.1655 0.11785 0.24587 0.048531 -0.00071276 0.011426 0.0061527 0.0093293 2.0512
1.9648 -0.12441 -0.12577 -0.14468 -0.10958 0 -0.124 -0.091075 -0.09214 -0.072174 -0.11576 -0.075728 8.5375 0.077136 0.19972 0.0019133 0.1373 0.12928 0.099095 0.062569 0.31431 0.18007 0.12 0.21762 0.04277 -0.0012948 0.011227 0.0063544 0.010142 2.0156
1.9688 -0.12715 -0.12942 -0.14262 -0.12128 0 -0.1417 -0.089956 -0.091568 -0.077505 -0.1172 -0.062584 8.4465 0.059898 0.20878 7.7719e-05 0.13901 0.12102 0.052562 0.069916 0.31145 0.19568 0.1262 0.19963 0.027727 -0.0017394 0.011191 0.0067577 0.010575 2.0434
1.9727 -0.12706 -0.12836 -0.13536 -0.13325 0 -0.1506 -0.09369 -0.097631 -0.086656 -0.11408 -0.057003 8.3299 0.045256 0.14173 0.078194 0.11841 0.11832 0.0052806 0.067858 0.28209 0.23809 0.109 0.19215 -0.0027005 -0.0016078 0.011345 0.0071279 0.010294 2.0953
1.9766 -0.12434 -0.12294 -0.12575 -0.14059 0 -0.14917 -0.10083 -0.10531 -0.091337 -0.10639 -0.064472 8.1875 0.018675 0.18848 0.030711 0.11777 0.12058 0.088178 0.10989 0.27036 0.21146 0.10739 0.19256 0.06693 -0.0011223 0.011456 0.0071942 0.0093044 2.1404
1.9805 -0.1188 -0.1146 -0.11499 -0.14026 0 -0.13865 -0.10926 -0.11134 -0.091685 -0.097799 -0.081542 8.0224 0.029166 0.21927 0.0046993 0.10028 0.12828 0.10197 0.10754 0.2483 0.21991 0.11644 0.19891 0.084604 -0.0008651 0.011292 0.0068606 0.0080714 2.1637
1.9844 -0.10977 -0.1047 -0.10316 -0.13174 0 -0.12106 -0.11625 -0.11526 -0.094897 -0.093597 -0.097823 7.8419 0.03569 0.22459 0.034306 0.082405 0.14172 0.095979 0.098251 0.24754 0.24916 0.13594 0.21137 0.10951 -0.0011954 0.010936 0.0062656 0.0072928 2.1636
1.9883 -0.097287 -0.093943 -0.09033 -0.11542 0 -0.098515 -0.11959 -0.117 -0.10676 -0.096393 -0.10707 7.6541 0.0193 0.21067 0.093392 0.069004 0.15923 0.081194 0.10959 0.27362 0.2881 0.16183 0.23051 0.13708 -0.0019487 0.010762 0.005676 0.0074354 2.145
1.9922 -0.082943 -0.082511 -0.0771 -0.091587 0 -0.073972 -0.11848 -0.1147 -0.12449 -0.1033 -0.11493 7.4614 -0.021537 0.20776 0.06085 0.052572 0.17667 0.023811 0.173 0.30149 0.32353 0.18257 0.25466 0.075217 -0.0026513 0.011054 0.0053259 0.0083711 2.1128
1.9961 -0.069454 -0.070772 -0.064467 -0.062305 0 -0.052274 -0.11317 -0.106 -0.13801 -0.10763 -0.13298 7.2591 -0.070372 0.14931 0.029023 0.039381 0.18878 0.0049339 0.1761 0.28439 0.32234 0.16481 0.27874 0.073008 -0.0029741 0.011635 0.005318 0.0094219 2.0658
2 -0.059004 -0.0597 -0.054035 -0.034197 0 -0.039246 -0.10408 -0.091673 -0.13847 -0.10424 -0.16325 7.0398 -0.088483 0.17071 0.0016637 0.023129 0.19152 0.068574 0.13794 0.29394 0.35301 0.18661 0.29535 0.070354 -0.0029673 0.011904 0.0056134 0.0098185 1.994
2.0039 -0.051864 -0.050592 -0.048052 -0.017736 0 -0.038574 -0.091781 -0.076932 -0.12569 -0.093717 -0.1895 6.8012 -0.10315 0.18008 -0.0031344 0.0077494 0.18315 0.11985 0.098648 0.31022 0.35749 0.20353 0.29696 0.068172 -0.0028951 0.01132 0.0060696 0.0092406 1.8827
2.0078 -0.046568 -0.044285 -0.048237 -0.020918 0 -0.048494 -0.078034 -0.067994 -0.10738 -0.081422 -0.18689 6.5489 -0.13873 0.091639 0.023074 -0.0030501 0.1637 0.071805 0.08717 0.30511 0.28314 0.16688 0.27798 0.069388 -0.0029049 0.0099005 0.0064861 0.008032 1.7204
2.0117 -0.041477 -0.040606 -0.053619 -0.041387 0 -0.061229 -0.065891 -0.066259 -0.091183 -0.071917 -0.14344 6.2911 -0.12883 0.083075 -0.0018865 -0.016818 0.13381 0.033375 0.0087249 0.2643 0.23206 0.10122 0.23634 0.037765 -0.0028984 0.0082376 0.0066658 0.0069273 1.5039
2.0156 -0.036276 -0.038566 -0.059578 -0.064631 0 -0.066505 -0.057341 -0.065964 -0.077488 -0.064171 -0.073462 6.0313 -0.099639 0.073555 -0.012294 -0.037494 0.094539 -0.0012065 -0.039933 0.1921 0.12624 0.048796 0.17486 -0.019025 -0.0027099 0.0069971 0.0065043 0.0065059 1.2349
2.0195 -0.032052 -0.037129 -0.060201 -0.072203 0 -0.057516 -0.050127 -0.058234 -0.059861 -0.052389 -0.0086961 5.7656 -0.091939 0.060535 -0.020557 -0.045 0.048428 -0.021323 -0.072627 0.1258 0.042703 0.018498 0.10186 -0.046548 -0.0023589 0.0063532 0.0060738 0.0067945 0.91397
2.0234 -0.030023 -0.035842 -0.052905 -0.055182 0 -0.035632 -0.037552 -0.038437 -0.032134 -0.032104 0.026291 5.4892 -0.10985 0.046891 -0.032207 -0.03918 0.00019261 -0.021809 -0.086344 0.079416 -0.011362 -0.0004162 0.029366 -0.053962 -0.0020743 0.005892 0.0056245 0.0073093 0.54321
2.0273 -0.030232 -0.034823 -0.041243 -0.022152 0 -0.010504 -0.013342 -0.010368 0.0048965 -0.0058002 0.032558 5.2033 -0.13229 0.040734 -0.050271 -0.034495 -0.044404 0.00042163 -0.065079 0.056106 -0.076516 -0.038047 -0.031354 -0.10092 -0.0020533 0.0050733 0.0054632 0.0074739 0.14024
2.0313 -0.031461 -0.034266 -0.032526 0.005886 0 0.0050318 0.021434 0.016308 0.043117 0.017557 0.032551 4.9161 -0.11529 -0.01418 -0.043845 -0.017969 -0.080983 -0.044859 -0.11556 -0.0092673 -0.093983 -0.092531 -0.074807 -0.14571 -0.0022181 0.0038005 0.0057633 0.0070631 -0.24645
2.0352 -0.032342 -0.034111 -0.031618 0.010737 0 0.0025387 0.055718 0.032805 0.07247 0.029089 0.047744 4.6351 -0.11919 -0.053943 -0.10166 -0.035794 -0.10802 -0.078621 -0.16839 -0.05782 -0.10147 -0.13563 -0.103 -0.17827 -0.0022515 0.0025501 0.0064328 0.0063225 -0.54081
2.0391 -0.03254 -0.034229 -0.036453 -0.0094584 0 -0.016583 0.073845 0.036187 0.086473 0.026822 0.079155 4.3589 -0.12751 -0.080219 -0.14444 -0.061311 -0.12568 -0.090187 -0.19433 -0.090753 -0.10118 -0.15325 -0.12186 -0.19478 -0.0019037 0.0019418 0.0071488 0.0056983 -0.66832
2.043 -0.032877 -0.034799 -0.039824 -0.039383 0 -0.041506 0.06586 0.029096 0.083658 0.016565 0.10782 4.077 -0.12441 -0.090125 -0.12338 -0.071468 -0.13307 -0.075938 -0.17784 -0.10504 -0.093565 -0.13941 -0.1346 -0.19182 -0.0012799 0.0021705 0.0075477 0.0054346 -0.59576
2.0469 -0.034348 -0.036255 -0.036194 -0.05895 0 -0.058447 0.034766 0.015968 0.065805 0.0062266 0.11278 3.7786 -0.10491 -0.039978 -0.13493 -0.064006 -0.12691 -0.042557 -0.14239 -0.058763 -0.076495 -0.11241 -0.13742 -0.15966 -0.00081337 0.0028476 0.0074471 0.0053888 -0.35248
2.0508 -0.037029 -0.038698 -0.027221 -0.058545 0 -0.059284 -0.0052749 8.2792e-05 0.036563 -0.00096141 0.088414 3.4624 -0.1306 0.00036806 -0.13452 -0.10512 -0.10367 -0.039711 -0.08557 -0.049778 -0.059216 -0.060505 -0.12159 -0.11106 -0.00092177 0.0033915 0.0069489 0.0052079 -0.015435
2.0547 -0.039858 -0.041389 -0.020638 -0.044696 0 -0.046558 -0.038326 -0.01648 0.0017892 -0.0081302 0.045954 3.1369 -0.16678 0.018594 -0.11451 -0.11155 -0.06372 -0.092956 -0.02884 -0.039329 -0.0090835 -0.011247 -0.08064 -0.078992 -0.0016458 0.0035744 0.006356 0.0046908 0.33274
2.0586 -0.041475 -0.043071 -0.023432 -0.032375 0 -0.031187 -0.05613 -0.031684 -0.030766 -0.020345 0.0006589 2.8123 -0.18442 0.015267 -0.090387 -0.088893 -0.01348 -0.14475 0.015808 -0.0086765 0.066367 0.029731 -0.016945 -0.062269 -0.0025866 0.0036991 0.0059675 0.0040032 0.64283
2.0625 -0.041342 -0.043062 -0.035696 -0.031591 0 -0.024384 -0.060826 -0.04383 -0.054815 -0.038862 -0.040797 2.4911 -0.15057 -0.0025819 -0.090637 -0.080072 0.037127 -0.091395 0.037775 0.056651 0.14069 0.064328 0.057894 -0.045329 -0.0031953 0.0042552 0.0058938 0.0035576 0.91047
2.0664 -0.040254 -0.042139 -0.050763 -0.040083 0 -0.029749 -0.060446 -0.053273 -0.070138 -0.059669 -0.080978 2.1682 -0.11858 0.033631 -0.065545 -0.072944 0.080334 -0.058847 0.021081 0.12185 0.22393 0.085736 0.12934 0.018961 -0.0031695 0.0054124 0.0060173 0.0036733 1.1581
2.0703 -0.039879 -0.042195 -0.06108 -0.047651 0 -0.041618 -0.062345 -0.062892 -0.083399 -0.077207 -0.12254 1.838 -0.092336 0.070041 -0.0073425 -0.021999 0.11456 -0.057682 0.027308 0.16655 0.28551 0.10117 0.18776 0.064844 -0.0026404 0.0068473 0.0061161 0.0043249 1.4069
2.0742 -0.041689 -0.044768 -0.064054 -0.047065 0 -0.050857 -0.069764 -0.075598 -0.10253 -0.089018 -0.16089 1.5015 -0.077665 0.117 0.023972 0.017949 0.14315 -0.047394 0.036031 0.18695 0.32241 0.13503 0.23169 0.084937 -0.0020307 0.0080511 0.0060538 0.0051923 1.6579
2.0781 -0.04598 -0.049651 -0.062757 -0.041176 0 -0.053112 -0.082285 -0.090775 -0.12855 -0.096573 -0.18641 1.1641 -0.067208 0.16251 0.0051629 0.02882 0.169 -0.016281 0.042457 0.19292 0.32899 0.18118 0.26445 0.090242 -0.0017315 0.0087893 0.0058884 0.0059416 1.8897
2.082 -0.051541 -0.054884 -0.06183 -0.040048 0 -0.052291 -0.097364 -0.10353 -0.15236 -0.10197 -0.1926 0.82765 -0.016286 0.13019 -0.010852 0.074623 0.18987 -0.018551 0.079844 0.23245 0.28494 0.15294 0.28793 0.14259 -0.0018573 0.0092522 0.0058118 0.0064635 2.0646
2.0859 -0.056205 -0.058174 -0.063194 -0.05115 0 -0.056114 -0.11082 -0.10822 -0.16065 -0.10453 -0.18074 0.48408 -0.046721 0.12477 -0.013781 0.079566 0.19894 0.017867 0.071439 0.21175 0.18533 0.1299 0.2991 0.12843 -0.0022343 0.0097657 0.0059642 0.0068613 2.1394
2.0898 -0.058031 -0.058511 -0.065385 -0.071578 0 -0.067604 -0.1172 -0.10317 -0.14645 -0.1012 -0.15679 0.1202 -0.025143 0.13179 0.0091806 0.068136 0.19004 0.054686 0.079357 0.21252 0.11144 0.11474 0.29211 0.13814 -0.0025825 0.010372 0.0062741 0.0072382 2.0793
2.0938 -0.056521 -0.056606 -0.065921 -0.088998 0 -0.0804 -0.112 -0.091868 -0.11518 -0.090196 -0.12549 -0.27068 0.016909 0.15857 0.0051663 0.043738 0.16301 0.076206 0.091695 0.23079 0.085213 0.10516 0.26366 0.13472 -0.0027222 0.010717 0.0064726 0.0075299 1.8762
2.0977 -0.053065 -0.053957 -0.063435 -0.090435 0 -0.082805 -0.095061 -0.079372 -0.080583 -0.073878 -0.08891 -0.68112 0.0097476 0.21241 -0.08457 0.0064848 0.1245 0.072228 0.081907 0.23873 0.10905 0.098291 0.2168 0.058626 -0.002662 0.010356 0.0062964 0.0075639 1.5611
2.1016 -0.050152 -0.051584 -0.057698 -0.071871 0 -0.067825 -0.071788 -0.067515 -0.054285 -0.057423 -0.049994 -1.0942 -0.069341 0.20429 -0.025858 -0.044539 0.083692 0.071543 0.087223 0.11743 0.034051 0.11667 0.16023 0.03627 -0.0025339 0.0091916 0.0057267 0.0072795 1.1986
2.1055 -0.049669 -0.049596 -0.048831 -0.041589 0 -0.040741 -0.04976 -0.054001 -0.037999 -0.044632 -0.015188 -1.4969 -0.13414 0.16666 -0.011058 -0.061952 0.046762 0.061554 0.067409 0.070347 0.018605 0.10302 0.10414 0.043013 -0.0024564 0.0076085 0.0050597 0.0068581 0.85857
2.1094 -0.05142 -0.047684 -0.037743 -0.015305 0 -0.017169 -0.032998 -0.036277 -0.024866 -0.035155 0.0088536 -1.8904 -0.16736 0.10631 -0.0077813 -0.074653 0.014626 0.022915 0.043085 0.037674 0.022835 0.075706 0.055733 0.031267 -0.0024397 0.0061945 0.0047235 0.0066022 0.58316
2.1133 -0.05308 -0.0457 -0.027347 -0.0067602 0 -0.012204 -0.019355 -0.016003 -0.0077226 -0.025938 0.021361 -2.2883 -0.16833 0.03103 -0.0080652 -0.09433 -0.01483 -0.045585 0.0094106 -0.0098803 0.037317 0.040764 0.017606 -0.0081736 -0.0024054 0.005312 0.004969 0.0066575 0.37396
2.1172 -0.051801 -0.043597 -0.022032 -0.019679 0 -0.028834 -0.0041203 0.00078869 0.013631 -0.0152 0.028655 -2.7042 -0.1579 -0.045937 -0.033222 -0.11606 -0.042627 -0.1218 -0.077051 -0.077371 0.089634 -0.0096042 -0.011212 -0.037765 -0.0022919 0.0049079 0.0056838 0.0068575 0.21094
2.1211 -0.046369 -0.041009 -0.024381 -0.045536 0 -0.054799 0.013322 0.008273 0.032233 -0.0046747 0.037499 -3.1403 -0.13035 -0.061804 -0.077503 -0.091421 -0.06635 -0.18613 -0.12767 -0.067803 0.083517 -0.044972 -0.032858 -0.035911 -0.0021441 0.0046949 0.0064853 0.0068648 0.084856
2.125 -0.038241 -0.037329 -0.031972 -0.068175 0 -0.070709 0.026648 0.005648 0.039931 0.0020766 0.047022 -3.5864 -0.11886 -0.049867 -0.081043 -0.075693 -0.081179 -0.1719 -0.17412 -0.079843 0.091576 -0.065223 -0.04863 -0.028223 -0.0020914 0.0044816 0.0070164 0.0064968 0.012593
2.1289 -0.030566 -0.032543 -0.03832 -0.07289 0 -0.063594 0.027167 -0.0025544 0.033619 0.0031438 0.048544 -4.0298 -0.11177 -0.014562 -0.084414 -0.079768 -0.082988 -0.15558 -0.19079 -0.10583 0.08943 -0.073697 -0.057974 -0.02592 -0.0022152 0.0043223 0.0071931 0.0059315 0.020429
2.1328 -0.025956 -0.027946 -0.038343 -0.05525 0 -0.036012 0.011981 -0.010717 0.016839 -0.00041823 0.034768 -4.4656 -0.092366 0.035443 -0.12913 -0.10734 -0.07105 -0.20742 -0.1534 -0.12234 0.049587 -0.073723 -0.058563 -0.035649 -0.0024268 0.0043797 0.0071999 0.0055847 0.11264
2.1367 -0.024762 -0.025615 -0.03345 -0.024381 0 -0.0043123 -0.012211 -0.016533 -0.0033398 -0.0067013 0.0091338 -4.8999 -0.044919 0.033518 -0.15904 -0.14946 -0.0487 -0.18287 -0.09515 -0.072251 0.01099 -0.058042 -0.047571 -0.037294 -0.0024993 0.0046899 0.0072606 0.005761 0.25843
2.1406 -0.025173 -0.026675 -0.030564 0.0020835 0 0.012435 -0.033755 -0.021458 -0.020732 -0.015627 -0.01536 -5.3436 -0.13876 0.067426 -0.14838 -0.15219 -0.021878 -0.09294 -0.023755 -0.063298 -0.058053 -0.032911 -0.023894 -0.0014305 -0.0022688 0.0050939 0.0074115 0.0063919 0.41244
2.1445 -0.024876 -0.029865 -0.035072 0.0091578 0 0.0049505 -0.045027 -0.027604 -0.032695 -0.028555 -0.028084 -5.8034 -0.1958 0.11592 -0.12309 -0.11076 0.0035145 -0.0091294 0.024484 -0.042269 -0.076904 0.012138 0.0098744 -0.0036893 -0.00184 0.0053991 0.0074868 0.0070954 0.54966
2.1484 -0.022769 -0.031983 -0.044314 -0.005369 0 -0.02067 -0.047329 -0.03493 -0.040376 -0.044795 -0.031836 -6.2782 -0.18074 0.14668 -0.087146 -0.056212 0.024203 0.034532 0.044664 -0.012785 -0.036405 0.063388 0.047478 -0.021276 -0.0015744 0.0055789 0.007312 0.0074911 0.679
2.1523 -0.019339 -0.030208 -0.048691 -0.029345 0 -0.047543 -0.047387 -0.041585 -0.047281 -0.059105 -0.040984 -6.76 -0.15046 0.10425 -0.030187 -0.061356 0.040691 0.017034 0.053789 -0.022994 0.021895 0.082377 0.081733 0.053534 -0.0018073 0.0057926 0.0068996 0.0074785 0.82017
2.1563 -0.015652 -0.02435 -0.040251 -0.045084 0 -0.059151 -0.0495 -0.046217 -0.056729 -0.064002 -0.06708 -7.24 -0.14078 0.059086 -0.056234 -0.051687 0.055922 -0.015032 0.020491 0.0016986 0.072195 0.099989 0.10825 0.015683 -0.0025077 0.0062027 0.0064503 0.0072452 0.96569
2.1602 -0.012107 -0.01695 -0.020771 -0.042337 0 -0.049481 -0.051488 -0.048997 -0.068896 -0.055815 -0.10527 -7.7131 -0.11955 0.060787 -0.031792 -0.035284 0.071789 -0.039701 -0.0087447 0.031036 0.11233 0.097082 0.12697 0.033996 -0.0032055 0.0067855 0.0061674 0.0070372 1.0672
2.1641 -0.0081471 -0.011038 -0.0010715 -0.025237 0 -0.025712 -0.048212 -0.050145 -0.079264 -0.038857 -0.13499 -8.1795 -0.087362 0.061501 -0.010961 -0.018216 0.085759 -0.043143 -0.039063 0.047479 0.14996 0.082175 0.13977 0.065758 -0.0033161 0.0073285 0.0060836 0.0069398 1.0631
2.168 -0.0030565 -0.007535 0.0083868 -0.0075708 0 -0.0021772 -0.038298 -0.048241 -0.080644 -0.022954 -0.13524 -8.6444 -0.051711 0.029528 -0.030732 -0.014452 0.090727 -0.02407 -0.065766 0.042106 0.18952 0.065942 0.146 0.073858 -0.002631 0.0076047 0.0060805 0.0068706 0.92523
2.1719 0.0031107 -0.0046873 0.0068647 -0.00041978 0 0.0098573 -0.026376 -0.041029 -0.068491 -0.015686 -0.10105 -9.1148 -0.047223 0.016762 -0.022448 -0.085101 0.079244 -0.03369 -0.021298 0.036265 0.21921 0.065662 0.14033 0.08107 -0.0015445 0.0075354 0.0060741 0.0067538 0.68163
2.1758 0.0094316 6.5384e-05 0.003612 -0.0028632 0 0.0093774 -0.01813 -0.028178 -0.045493 -0.016065 -0.047169 -9.5944 -0.10975 0.066684 -0.089099 -0.15058 0.049465 -0.07697 0.020608 -0.041276 0.16526 0.075338 0.11582 0.06511 -0.00078161 0.0071819 0.0061536 0.0066581 0.39459
2.1797 0.014921 0.0076294 0.0087788 -0.0038115 0 0.004865 -0.013358 -0.0125 -0.020574 -0.015554 0.0032203 -10.081 -0.13923 0.10168 -0.12763 -0.15843 0.0078674 -0.10063 0.034298 -0.074228 0.11156 0.057727 0.070258 0.025729 -0.00082922 0.0066094 0.0065012 0.0067358 0.11423
2.1836 0.0194 0.01653 0.023792 0.0068857 0 0.0065481 -0.0047696 0.0025027 -0.0018451 -0.0056706 0.034124 -10.566 -0.14408 0.094765 -0.11797 -0.12163 -0.03432 -0.10131 0.021855 -0.10148 0.059802 0.022773 0.010241 -0.014456 -0.0015581 0.0058049 0.007151 0.0070158 -0.15157
2.1875 0.02358 0.024426 0.040323 0.028267 0 0.01788 0.015493 0.016409 0.010675 0.01471 0.044481 -11.039 -0.17989 0.034623 -0.070954 -0.085568 -0.068752 -0.096177 -0.0013711 -0.23467 -0.020878 0.0030158 -0.051478 -0.01762 -0.0023694 0.004759 0.0078348 0.0072689 -0.427
2.1914 0.028298 0.03021 0.048356 0.048371 0 0.033076 0.047596 0.032292 0.025224 0.038813 0.044842 -11.499 -0.19312 -0.0045952 -0.18265 -0.10178 -0.095455 -0.011046 -0.067866 -0.29325 -0.13543 -0.038682 -0.10402 -0.06585 -0.0027276 0.0036078 0.0081082 0.0071054 -0.73222
2.1953 0.033685 0.034634 0.045158 0.054609 0 0.042657 0.082057 0.052343 0.049995 0.058197 0.048893 -11.954 -0.19281 -0.071208 -0.20497 -0.095154 -0.12125 -0.035188 -0.13378 -0.29346 -0.15814 -0.062487 -0.14533 -0.090415 -0.0025937 0.0026334 0.0076892 0.0062526 -1.0564
2.1992 0.039043 0.039089 0.036802 0.045071 0 0.042295 0.10614 0.073092 0.083541 0.069531 0.066656 -12.415 -0.17168 -0.14213 -0.21035 -0.10929 -0.15216 -0.088115 -0.19832 -0.30399 -0.13381 -0.095476 -0.18178 -0.1252 -0.0023735 0.0020579 0.0067197 0.0047874 -1.3619
2.2031 0.043508 0.044013 0.031842 0.030702 0 0.037255 0.11281 0.086249 0.11346 0.075777 0.10099 -12.887 -0.14023 -0.19044 -0.23222 -0.17022 -0.1864 -0.12375 -0.25165 -0.35664 -0.1071 -0.14658 -0.22067 -0.18029 -0.0024636 0.0018108 0.005703 0.0031312 -1.609
2.207 0.046856 0.048636 0.034182 0.026533 0 0.038278 0.10452 0.085852 0.12573 0.081479 0.14558 -13.36 -0.16058 -0.16241 -0.2153 -0.27636 -0.21427 -0.16582 -0.25256 -0.40559 -0.14246 -0.18259 -0.26183 -0.20894 -0.0028518 0.0015352 0.0051503 0.0018038 -1.7766
2.2109 0.049721 0.052133 0.041765 0.039696 0 0.052078 0.089673 0.075141 0.1168 0.087516 0.18498 -13.817 -0.19924 -0.19202 -0.1731 -0.32806 -0.22528 -0.14929 -0.21075 -0.41034 -0.16913 -0.18862 -0.29596 -0.23229 -0.0031545 0.00089197 0.0052236 0.0011181 -1.8622
2.2148 0.053069 0.054733 0.050735 0.064207 0 0.074536 0.076049 0.065452 0.097058 0.090575 0.19996 -14.239 -0.23267 -0.16059 -0.15235 -0.31094 -0.21651 -0.161 -0.18832 -0.40706 -0.12289 -0.18499 -0.31121 -0.23908 -0.0030293 -8.6758e-05 0.0056634 0.0010247 -1.8695
2.2188 0.057371 0.057474 0.0593 0.086078 0 0.092741 0.067389 0.066725 0.082076 0.087309 0.17877 -14.626 -0.24186 -0.086582 -0.15984 -0.2692 -0.19491 -0.19459 -0.17007 -0.39201 -0.062524 -0.17025 -0.30218 -0.2275 -0.0025374 -0.00094552 0.006036 0.0011941 -1.8024
2.2227 0.062155 0.060884 0.067223 0.093598 0 0.094624 0.064297 0.078087 0.079547 0.078394 0.12715 -14.994 -0.20989 -0.022825 -0.1896 -0.26085 -0.17194 -0.21821 -0.12633 -0.35596 -0.077051 -0.14054 -0.27361 -0.20052 -0.0020931 -0.0011587 0.0060676 0.0012572 -1.6706
2.2266 0.06621 0.064139 0.07298 0.084425 0 0.078481 0.066205 0.087988 0.083867 0.068226 0.067406 -15.367 -0.17101 0.0042035 -0.15956 -0.18297 -0.15533 -0.13488 -0.14726 -0.3657 -0.11641 -0.13815 -0.23609 -0.20507 -0.0020643 -0.00060761 0.0057916 0.0010343 -1.4955
2.2305 0.068257 0.065706 0.073538 0.065207 0 0.054635 0.071186 0.084562 0.082924 0.060868 0.024107 -15.759 -0.1635 -0.0032481 -0.13427 -0.12244 -0.14472 -0.054569 -0.15461 -0.34879 -0.11023 -0.064781 -0.19828 -0.14802 -0.0024291 0.00025621 0.0054327 0.00061398 -1.3051
2.2344 0.067613 0.064848 0.068024 0.046003 0 0.037993 0.074553 0.066707 0.069996 0.056664 0.0070635 -16.166 -0.15052 -0.028026 -0.11436 -0.081465 -0.13421 -0.013492 -0.14276 -0.30788 -0.10641 -0.00052538 -0.16295 -0.074069 -0.0028215 0.00074655 0.0051835 0.00024894 -1.121
2.2383 0.064474 0.06235 0.060795 0.034689 0 0.037505 0.069828 0.045224 0.049316 0.052857 0.0064717 -16.573 -0.12556 -0.044845 -0.11038 -0.065574 -0.11868 -0.0057803 -0.12154 -0.25455 -0.11606 0.028663 -0.12966 -0.023494 -0.0028958 0.0005148 0.0050848 0.00015763 -0.95029
2.2422 0.059724 0.059656 0.058933 0.034383 0 0.050622 0.053176 0.032869 0.030874 0.047052 0.005068 -16.964 -0.12153 -0.0010627 -0.15429 -0.08948 -0.098277 0.037501 -0.12867 -0.21974 -0.10427 0.058058 -0.10016 -0.055505 -0.0026315 -0.00014077 0.0050737 0.00037376 -0.79341
2.2461 0.054431 0.057342 0.065215 0.043411 0 0.066263 0.027705 0.033047 0.020746 0.039559 -0.0041177 -17.331 -0.076494 -0.033687 -0.18422 -0.1155 -0.077974 0.083414 -0.14 -0.19882 -0.076955 0.04816 -0.07995 -0.038157 -0.0022922 -0.00051532 0.0050931 0.00074988 -0.65701
2.25 0.049375 0.05459 0.073646 0.056235 0 0.073069 0.0027918 0.03801 0.016934 0.032374 -0.011776 -17.68 -0.078302 -0.034368 -0.19666 -0.1644 -0.063702 0.076722 -0.10962 -0.1824 -0.09507 0.039028 -0.073953 -0.010567 -0.0021237 -9.3373e-05 0.0051266 0.0011002 -0.55685
2.2539 0.044896 0.050275 0.073325 0.065269 0 0.06643 -0.011969 0.037772 0.013998 0.026593 -0.0040752 -18.02 -0.11078 -0.027918 -0.19572 -0.21731 -0.05872 0.039588 -0.083809 -0.18816 -0.11259 0.027011 -0.08059 0.0056995 -0.0021336 0.0010114 0.0051441 0.0013537 -0.5052
2.2578 0.041127 0.044547 0.058236 0.064279 0 0.04992 -0.013065 0.030279 0.01042 0.021757 0.019925 -18.358 -0.14118 -0.044505 -0.18501 -0.25079 -0.062597 0.0037388 -0.10631 -0.22896 -0.08167 0.0063803 -0.091052 -0.010633 -0.0021687 0.00215 0.0050614 0.0015752 -0.49744
2.2617 0.038365 0.039179 0.033822 0.052427 0 0.031678 -0.0039174 0.022668 0.010468 0.017966 0.04363 -18.696 -0.10829 -0.0081963 -0.14585 -0.24503 -0.07242 -0.011793 -0.08569 -0.24855 -0.064428 -0.00067927 -0.095513 -0.10231 -0.0021623 0.0026761 0.0047985 0.0018352 -0.51573
2.2656 0.037172 0.03625 0.013526 0.035777 0 0.019385 0.0099367 0.023016 0.018957 0.017881 0.046999 -19.029 -0.14225 -0.0054874 -0.11097 -0.21161 -0.084578 -0.032072 -0.08557 -0.22071 -0.054499 0.0085793 -0.091161 -0.11293 -0.0022381 0.0024581 0.0043925 0.0020633 -0.54897
2.2695 0.037965 0.03643 0.0079968 0.023847 0 0.017011 0.025807 0.031753 0.03519 0.02526 0.026214 -19.352 -0.14309 0.0022838 -0.094096 -0.19265 -0.096088 -0.086472 -0.078209 -0.18484 -0.056642 -0.015126 -0.084569 -0.12381 -0.0025394 0.0019335 0.0040341 0.0020573 -0.60759
2.2734 0.040378 0.038528 0.016896 0.022922 0 0.024089 0.043632 0.041645 0.052784 0.040549 -0.00061536 -19.665 -0.10282 0.026135 -0.09593 -0.17566 -0.10545 -0.14703 -0.07095 -0.16018 -0.064353 -0.059684 -0.08594 -0.15563 -0.0029849 0.0016855 0.0039564 0.001675 -0.71288
2.2773 0.043007 0.040654 0.030718 0.031487 0 0.036621 0.061426 0.04579 0.065226 0.057994 -0.0080159 -19.97 -0.082334 0.060464 -0.10696 -0.099357 -0.11301 -0.12731 -0.10212 -0.15929 -0.059067 -0.058695 -0.10034 -0.19125 -0.0032637 0.0019279 0.0042549 0.0010311 -0.86663
2.2813 0.044027 0.041738 0.040206 0.042057 0 0.048873 0.072563 0.044643 0.070788 0.068229 0.015262 -20.272 -0.078851 0.13463 -0.11389 -0.058795 -0.12029 -0.053663 -0.14661 -0.20295 -0.060028 0.0076381 -0.12374 -0.16196 -0.0031253 0.0023427 0.0048027 0.00047239 -1.031
2.2852 0.042431 0.041936 0.043867 0.047974 0 0.055787 0.069522 0.044659 0.071758 0.065176 0.057377 -20.574 -0.071923 0.10654 -0.11559 -0.055088 -0.12823 -0.058752 -0.17397 -0.22712 -0.059287 0.018428 -0.14711 -0.1514 -0.0026719 0.0023848 0.005343 0.00029885 -1.1439
2.2891 0.038982 0.041776 0.046779 0.048863 0 0.055393 0.051448 0.050518 0.069872 0.051394 0.094292 -20.874 -0.082911 0.061236 -0.11073 -0.076642 -0.1356 -0.088536 -0.1993 -0.25326 -0.054092 0.0019112 -0.16401 -0.15032 -0.002314 0.0017709 0.0056785 0.00046976 -1.1618
2.293 0.035952 0.041214 0.053078 0.049466 0 0.049741 0.027761 0.059729 0.064129 0.036677 0.10892 -21.164 -0.11846 0.060077 -0.098482 -0.11277 -0.13936 -0.089331 -0.23169 -0.2902 -0.047246 -0.012585 -0.17445 -0.14708 -0.0023806 0.00073338 0.0057856 0.00060241 -1.0941
2.2969 0.035584 0.039707 0.060585 0.053052 0 0.04321 0.012878 0.065323 0.053818 0.030639 0.10106 -21.441 -0.10825 0.012379 -0.078028 -0.16279 -0.13731 -0.036162 -0.24186 -0.26512 -0.06881 -0.0216 -0.18174 -0.13901 -0.0027596 -0.00015272 0.0057673 0.00032165 -0.99429
2.3008 0.038277 0.037088 0.062944 0.056262 0 0.039027 0.015665 0.063172 0.042624 0.035501 0.081758 -21.706 -0.12883 -0.0098063 -0.13495 -0.21202 -0.13066 0.012124 -0.2104 -0.2448 -0.10166 -0.029681 -0.18642 -0.13941 -0.0029534 -0.00040405 0.0057166 -0.00033958 -0.91656
2.3047 0.041912 0.034056 0.056375 0.051228 0 0.036792 0.032775 0.055577 0.037561 0.045163 0.0613 -21.97 -0.13832 -0.037044 -0.14576 -0.23739 -0.12374 0.019905 -0.1668 -0.23619 -0.11315 -0.033713 -0.18421 -0.11413 -0.0025411 3.6233e-05 0.005646 -0.00089282 -0.87359
2.3086 0.043012 0.031557 0.043594 0.033666 0 0.033379 0.051794 0.047479 0.042235 0.050868 0.043394 -22.242 -0.14546 -0.058457 -0.11964 -0.23175 -0.12026 0.0032997 -0.12387 -0.2396 -0.11318 -0.024452 -0.17012 -0.078951 -0.0016191 0.00080868 0.0055478 -0.00080383 -0.83409
2.3125 0.039087 0.029717 0.031117 0.0092843 0 0.026647 0.061048 0.040327 0.051308 0.04808 0.028603 -22.523 -0.18275 -0.043149 -0.126 -0.19452 -0.11925 0.0060174 -0.090987 -0.25196 -0.13283 0.011701 -0.14476 -0.075584 -0.00078262 0.001447 0.0054949 -1.2622e-05 -0.75852
2.3164 0.03055 0.02763 0.023406 -0.0083449 0 0.018474 0.057126 0.031275 0.053213 0.03872 0.018976 -22.801 -0.1768 -0.089937 -0.19567 -0.14477 -0.11493 0.071289 -0.1042 -0.20792 -0.11421 0.05222 -0.11579 -0.021864 -0.00064209 0.0017198 0.0056357 0.00093939 -0.63715
2.3203 0.020847 0.024474 0.020127 -0.0076799 0 0.013845 0.044232 0.018755 0.039982 0.02779 0.016494 -23.06 -0.14244 -0.037121 -0.18366 -0.1421 -0.10138 0.097995 -0.09127 -0.19261 -0.070177 0.071113 -0.092604 0.0053007 -0.0013132 0.0017455 0.0060492 0.0013444 -0.49558
2.3242 0.014619 0.020881 0.018616 0.011291 0 0.016347 0.02793 0.0073013 0.015035 0.018551 0.017822 -23.291 -0.10335 0.025209 -0.15777 -0.14744 -0.078238 0.082046 -0.072541 -0.18252 -0.041235 0.078763 -0.078938 0.020314 -0.0023407 0.0018235 0.0065981 0.00095641 -0.3674
2.3281 0.015065 0.018994 0.017782 0.036238 0 0.024149 0.010779 0.0046386 -0.0091378 0.010954 0.014182 -23.505 -0.078036 0.053405 -0.1438 -0.13767 -0.052169 0.047827 -0.053516 -0.16488 -0.044054 0.07801 -0.070483 0.035752 -0.0030981 0.0021438 0.0069579 0.0002238 -0.26601
2.332 0.022167 0.020883 0.018734 0.051372 0 0.0307 -0.0059608 0.012988 -0.021574 0.0040748 -0.00053717 -23.721 -0.081728 0.11123 -0.060686 -0.12226 -0.032531 0.10682 0.00088988 -0.1512 -0.041492 0.049775 -0.059667 0.0638 -0.0032669 0.0026136 0.0068471 -0.00011598 -0.18549
2.3359 0.032816 0.026675 0.022085 0.04888 0 0.030256 -0.0179 0.024364 -0.021397 -0.00084702 -0.021505 -23.957 -0.065713 0.12241 -0.069406 -0.082795 -0.024823 0.07202 -0.011895 -0.072452 -0.051117 0.023348 -0.043084 0.098486 -0.0029693 0.0029353 0.0062757 0.00028382 -0.12693
2.3398 0.042674 0.034171 0.026073 0.033939 0 0.023581 -0.0171 0.026762 -0.016051 -0.00031691 -0.035154 -24.214 -0.032395 0.14197 -0.053677 -0.044644 -0.027691 0.056014 -0.034966 -0.046799 -0.021094 0.025412 -0.024734 0.096388 -0.0025088 0.0028667 0.0055734 0.0010684 -0.11823
2.3438 0.048564 0.040427 0.028453 0.019975 0 0.018366 0.0021465 0.016517 -0.011684 0.0083956 -0.031814 -24.475 -0.0081956 0.15639 -0.034257 -0.01251 -0.035847 0.041523 -0.060099 -0.050651 0.014433 0.035776 -0.012676 0.056025 -0.0020478 0.0024532 0.0051372 0.0015421 -0.20137
2.3477 0.050014 0.043931 0.029953 0.018593 0 0.023191 0.036504 0.0041023 -0.0062568 0.024234 -0.015928 -24.717 -0.026057 0.13789 -0.063869 0.012379 -0.045745 -0.016327 -0.08945 -0.028194 -0.00010427 0.022663 -0.013032 -0.0096829 -0.0015538 0.0020328 0.0051036 0.0013526 -0.39528
2.3516 0.049122 0.045549 0.034574 0.032002 0 0.039787 0.073143 0.0058976 0.0071981 0.042311 -0.0015494 -24.926 -0.060321 0.14361 -0.12049 0.0021277 -0.058506 -0.032622 -0.13728 -0.073296 -0.024665 0.023652 -0.027156 -0.020351 -0.0010052 0.0019854 0.0052394 0.00083008 -0.66998
2.3555 0.048981 0.047577 0.045416 0.052807 0 0.060429 0.09736 0.028659 0.030964 0.056885 0.0038874 -25.106 -0.10951 0.16206 -0.17063 -0.020473 -0.077636 -0.078693 -0.16954 -0.12179 -0.064598 0.035427 -0.053613 -0.038407 -0.00055854 0.0024067 0.0051712 0.00064301 -0.95911
2.3594 0.051692 0.051888 0.060365 0.070083 0 0.073365 0.10222 0.061922 0.057613 0.064818 0.010332 -25.27 -0.14117 0.13455 -0.16627 -0.047006 -0.10421 -0.10641 -0.19872 -0.14168 -0.10423 0.028986 -0.09131 -0.083104 -0.00045345 0.0029694 0.0047563 0.0011105 -1.2029
2.3633 0.057186 0.058714 0.072932 0.076718 0 0.072284 0.09219 0.086709 0.075772 0.067043 0.03673 -25.432 -0.15079 0.057851 -0.12099 -0.076404 -0.13448 -0.11878 -0.22974 -0.15045 -0.13844 -0.0038864 -0.13932 -0.14759 -0.00075999 0.0031127 0.0042524 0.0018585 -1.3847
2.3672 0.063553 0.066745 0.078132 0.073236 0 0.061972 0.078375 0.092733 0.081203 0.067539 0.089517 -25.6 -0.17226 0.0081511 -0.14762 -0.11818 -0.16222 -0.19704 -0.25914 -0.25025 -0.17471 -0.046286 -0.1935 -0.18245 -0.0012773 0.0024474 0.0041096 0.0021751 -1.5323
2.3711 0.068556 0.07408 0.077376 0.066389 0 0.055026 0.070427 0.087303 0.081549 0.07104 0.14979 -25.771 -0.16627 -0.0035243 -0.080555 -0.16785 -0.18329 -0.21743 -0.25389 -0.32943 -0.15317 -0.085464 -0.2445 -0.19754 -0.0017268 0.0010742 0.004554 0.0017247 -1.6849
2.375 0.071275 0.079162 0.07682 0.064114 0 0.061856 0.071978 0.087021 0.089341 0.080712 0.18485 -25.942 -0.18641 -0.024944 -0.085174 -0.20584 -0.19817 -0.1998 -0.25624 -0.3625 -0.18196 -0.10839 -0.28136 -0.23727 -0.0020358 -0.00044681 0.0053453 0.00091052 -1.8584
2.3789 0.072695 0.081318 0.0806 0.070208 0 0.082009 0.081692 0.10058 0.10992 0.096447 0.17593 -26.108 -0.21519 -0.073604 -0.10404 -0.23802 -0.2103 -0.17937 -0.25766 -0.38997 -0.23618 -0.12371 -0.29871 -0.27427 -0.0023765 -0.0014698 0.0059528 0.00050863 -2.0357
2.3828 0.074851 0.080969 0.086199 0.082032 0 0.10408 0.096338 0.11999 0.13622 0.11425 0.13607 -26.264 -0.22696 -0.15137 -0.071192 -0.26655 -0.22212 -0.18596 -0.24703 -0.44842 -0.27717 -0.14192 -0.30122 -0.27904 -0.0028883 -0.0016978 0.0060136 0.00091419 -2.1821
2.3867 0.079143 0.079504 0.087208 0.092707 0 0.11448 0.11172 0.129 0.15517 0.12749 0.099697 -26.404 -0.20838 -0.14543 -0.13318 -0.21721 -0.23268 -0.16349 -0.25147 -0.43655 -0.30958 -0.15885 -0.3002 -0.29418 -0.0033875 -0.0013419 0.0056598 0.001735 -2.2666
2.3906 0.085091 0.078604 0.080635 0.096374 0 0.10806 0.12167 0.11981 0.15886 0.13014 0.092607 -26.521 -0.24503 -0.13949 -0.10763 -0.20967 -0.23831 -0.22223 -0.23821 -0.4177 -0.26624 -0.13281 -0.30446 -0.3515 -0.0034368 -0.0008916 0.005397 0.0021419 -2.2706
2.3945 0.090463 0.079077 0.070651 0.092581 0 0.091648 0.11884 0.10086 0.14934 0.12048 0.11038 -26.617 -0.2725 -0.15024 -0.08291 -0.20874 -0.23552 -0.20677 -0.22868 -0.41655 -0.25507 -0.12409 -0.31317 -0.36213 -0.0027867 -0.00070601 0.0056236 0.0016537 -2.185
2.3984 0.092706 0.080002 0.06435 0.086087 0 0.077811 0.099282 0.087944 0.13359 0.10256 0.12564 -26.696 -0.27539 -0.16207 -0.091495 -0.20376 -0.22333 -0.11628 -0.2211 -0.41525 -0.28256 -0.13687 -0.31704 -0.3311 -0.0017617 -0.00076819 0.0062261 0.0006099 -2.0101
2.4023 0.090634 0.079157 0.064063 0.081922 0 0.074027 0.067583 0.087987 0.11572 0.083699 0.11616 -26.764 -0.27102 -0.12526 -0.13588 -0.19894 -0.20386 -0.076757 -0.19392 -0.35247 -0.27506 -0.13124 -0.30669 -0.34325 -0.001141 -0.00078705 0.0066457 -0.00012196 -1.7639
2.4063 0.085138 0.074777 0.064919 0.080006 0 0.076693 0.036751 0.092503 0.095234 0.069761 0.08577 -26.824 -0.24189 -0.11653 -0.074476 -0.19096 -0.18138 -0.12085 -0.19771 -0.33015 -0.22727 -0.090048 -0.28051 -0.33073 -0.0015431 -0.00051969 0.0063873 7.0604e-05 -1.4897
2.4102 0.078446 0.067276 0.060822 0.074789 0 0.075148 0.021054 0.087232 0.072299 0.061884 0.057989 -26.872 -0.23419 -0.16136 -0.097829 -0.16715 -0.16062 -0.12564 -0.19652 -0.32577 -0.21991 -0.082873 -0.24529 -0.32397 -0.0028425 -1.0043e-05 0.00552 0.0010024 -1.2457
2.4141 0.072479 0.059241 0.052348 0.061137 0 0.062149 0.026576 0.06771 0.052108 0.057399 0.050373 -26.906 -0.23918 -0.17776 -0.11998 -0.13131 -0.14481 -0.12327 -0.17203 -0.31348 -0.20926 -0.067194 -0.20984 -0.30307 -0.0041869 0.00045751 0.00469 0.0018797 -1.0778
2.418 0.067523 0.05337 0.047243 0.041367 0 0.041415 0.047165 0.044482 0.041601 0.053594 0.056764 -26.925 -0.24078 -0.11282 -0.078317 -0.096001 -0.13402 -0.13207 -0.11687 -0.27592 -0.17047 -0.016257 -0.17832 -0.25913 -0.0046598 0.00061828 0.0045908 0.0020193 -0.99194
2.4219 0.062108 0.050023 0.051895 0.026009 0 0.025126 0.069088 0.032647 0.041325 0.050336 0.055581 -26.934 -0.1953 -0.062746 -0.082054 -0.11866 -0.12486 -0.058609 -0.065672 -0.22994 -0.20161 -0.0032969 -0.14963 -0.24759 -0.0040248 0.00044806 0.0053407 0.001423 -0.95158
2.4258 0.054138 0.046658 0.062429 0.025813 0 0.023074 0.080351 0.036689 0.042219 0.04887 0.03484 -26.94 -0.20062 -0.052806 -0.081896 -0.12586 -0.11279 -0.066629 -0.065206 -0.21571 -0.11919 0.019283 -0.12235 -0.24247 -0.0028924 0.00015692 0.0063278 0.00070331 -0.9016
2.4297 0.042444 0.039809 0.065606 0.041022 0 0.032851 0.077159 0.04615 0.032819 0.048416 0.0072295 -26.945 -0.20127 -0.043275 -0.070404 -0.10915 -0.096023 -0.093012 -0.072687 -0.20659 -0.060392 0.037054 -0.099224 -0.21237 -0.0021683 -5.6432e-06 0.006691 0.0004791 -0.80283
2.4336 0.027687 0.027938 0.050003 0.057929 0 0.040165 0.0634 0.046171 0.010805 0.044842 -0.0010564 -26.947 -0.19583 -0.028399 -0.04068 -0.085976 -0.077888 -0.098282 -0.076544 -0.19921 -0.060536 0.049944 -0.085856 -0.17421 -0.0022883 6.5524e-05 0.0060347 0.00082629 -0.65005
2.4375 0.012081 0.012641 0.016991 0.057519 0 0.029885 0.045466 0.0317 -0.013306 0.033719 0.023144 -26.947 -0.20635 -0.01585 0.014926 -0.090565 -0.06479 -0.04286 -0.075624 -0.1992 -0.11756 0.064396 -0.084405 -0.17135 -0.0029186 0.00031258 0.0047587 0.0012669 -0.4637
2.4414 -0.0018234 -0.0027234 -0.019537 0.030348 0 -0.00099719 0.027836 0.011014 -0.025462 0.0152 0.064686 -26.946 -0.18957 -0.073009 -0.023861 -0.097371 -0.060411 0.017889 -0.085272 -0.21286 -0.14428 0.074586 -0.088823 -0.20238 -0.0033444 0.0006359 0.0037204 0.0012533 -0.26682
2.4453 -0.012461 -0.015545 -0.044719 -0.014629 0 -0.03948 0.012447 -0.0040924 -0.021962 -0.0044363 0.091401 -26.947 -0.16547 -0.03575 -0.0047033 -0.085497 -0.06103 0.042238 -0.082126 -0.17922 -0.09214 0.079552 -0.086958 -0.16577 -0.0031376 0.0010076 0.0035351 0.00067194 -0.068687
2.4492 -0.019865 -0.025302 -0.054407 -0.055336 0 -0.065468 0.00035161 -0.01038 -0.013756 -0.017016 0.080907 -26.953 -0.15419 -0.0022662 0.0083268 -0.070067 -0.056913 0.0084974 -0.06262 -0.14169 -0.070809 0.092737 -0.068549 -0.13617 -0.0024892 0.0014737 0.0041278 -6.9418e-05 0.13348
2.4531 -0.025313 -0.032884 -0.056049 -0.072327 0 -0.0666 -0.0074703 -0.014941 -0.01605 -0.019233 0.037532 -26.96 -0.16457 -0.014736 -0.013449 -0.061899 -0.039755 -0.055761 -0.031776 -0.1252 -0.11199 0.11368 -0.032491 -0.14289 -0.0019577 0.0020762 0.0049 -0.00039386 0.34132
2.457 -0.030386 -0.039139 -0.05915 -0.062482 0 -0.047249 -0.011128 -0.025841 -0.033093 -0.015765 -0.01491 -26.965 -0.18042 0.026108 -0.010171 -0.064837 -0.010125 0.02806 -0.019525 -0.11386 -0.042252 0.1021 0.012661 -0.099106 -0.0019399 0.0028002 0.0053098 3.039e-06 0.54616
2.4609 -0.036131 -0.044388 -0.065972 -0.039947 0 -0.024827 -0.012852 -0.042579 -0.053558 -0.015657 -0.054764 -26.967 -0.12427 0.044495 0.039453 -0.039701 0.022101 0.071301 -0.005147 -0.11238 -0.049934 0.12333 0.055075 -0.11042 -0.0023739 0.0035954 0.0053119 0.00098314 0.73346
2.4648 -0.042816 -0.049186 -0.07172 -0.024479 0 -0.016902 -0.016283 -0.056819 -0.061657 -0.025103 -0.07688 -26.971 -0.12018 0.051889 0.056591 -0.03053 0.045505 0.07617 0.021537 -0.071915 -0.064121 0.15351 0.087381 -0.096069 -0.0028894 0.0044209 0.0052781 0.0021383 0.89652
2.4688 -0.05023 -0.0549 -0.072454 -0.027359 0 -0.0295 -0.024612 -0.062128 -0.053242 -0.043016 -0.088503 -26.986 -0.13535 0.064901 0.057404 -0.026272 0.05669 0.046956 0.050435 -0.015092 -0.055723 0.18596 0.10987 -0.066245 -0.0031744 0.0052473 0.0055322 0.0030953 1.0468
2.4727 -0.058098 -0.062861 -0.070706 -0.045785 0 -0.055022 -0.039518 -0.061648 -0.040849 -0.062951 -0.09563 -27.015 -0.098288 0.10232 0.081431 -0.0028149 0.063035 -0.0048222 0.065927 0.015044 -0.0048212 0.21668 0.12778 -0.053736 -0.0031742 0.0060226 0.0059873 0.0037045 1.2106
2.4766 -0.066172 -0.072667 -0.072279 -0.068335 0 -0.079826 -0.061478 -0.065177 -0.04249 -0.078849 -0.096661 -27.055 -0.087155 0.1478 0.084203 0.0016401 0.075931 0.046338 0.081575 0.0099928 0.047287 0.23325 0.1461 -0.039802 -0.0029891 0.0066758 0.0062359 0.0040322 1.4126
2.4805 -0.073985 -0.081617 -0.078496 -0.085022 0 -0.094189 -0.089819 -0.078864 -0.065018 -0.08899 -0.089041 -27.103 -0.080855 0.18672 0.087301 0.012453 0.10044 0.096169 0.1101 0.020913 -0.0056835 0.22058 0.16638 -0.023051 -0.002668 0.0071849 0.005984 0.0042453 1.6556
2.4844 -0.08061 -0.086414 -0.083713 -0.093258 0 -0.097 -0.12118 -0.098638 -0.09798 -0.095092 -0.078535 -27.16 -0.084799 0.20711 0.092897 0.02973 0.13065 0.14612 0.11225 0.046524 -0.025999 0.21715 0.18708 -0.021503 -0.0021669 0.0076382 0.0053813 0.004503 1.91
2.4883 -0.084795 -0.085862 -0.081749 -0.096406 0 -0.093181 -0.14782 -0.1142 -0.1232 -0.098751 -0.077998 -27.232 -0.085376 0.2099 0.090632 0.047544 0.15472 0.17698 0.095525 0.08186 0.023877 0.23894 0.20593 -0.032058 -0.0015012 0.0081817 0.0049219 0.0048984 2.1222
2.4922 -0.085499 -0.081936 -0.073962 -0.098318 0 -0.087823 -0.15925 -0.11893 -0.13015 -0.09962 -0.095535 -27.323 -0.030622 0.21602 0.043727 0.046924 0.16481 0.12435 0.14442 0.11368 0.050422 0.27753 0.22178 -0.017176 -0.00087112 0.0088593 0.0050123 0.0054324 2.2376
2.4961 -0.082435 -0.077959 -0.06895 -0.099439 0 -0.082456 -0.14816 -0.11505 -0.12264 -0.096984 -0.12515 -27.428 -0.038676 0.22138 0.10648 0.068784 0.16287 0.21731 0.14824 0.12557 0.081974 0.28446 0.23481 0.016931 -0.00056996 0.0094985 0.0056209 0.0060169 2.2289
2.5 -0.076215 -0.075477 -0.072964 -0.097003 0 -0.075581 -0.11689 -0.1091 -0.112 -0.092075 -0.15112 -27.538 -0.02691 0.21927 0.11531 0.063254 0.1574 0.21162 0.14578 0.11927 0.09843 0.29396 0.24563 0.048259 -0.00073685 0.0097991 0.0063217 0.0065212 2.1098
2.5039 -0.06799 -0.072893 -0.081355 -0.087868 0 -0.065606 -0.078367 -0.1037 -0.10549 -0.087676 -0.16214 -27.645 -0.00059476 0.2293 0.089868 0.044676 0.15499 0.19169 0.14905 0.10571 0.096722 0.30511 0.25397 0.075723 -0.001214 0.0095959 0.0066615 0.006853 1.9261
2.5078 -0.058927 -0.06727 -0.081473 -0.071261 0 -0.053115 -0.049002 -0.095095 -0.10148 -0.085028 -0.16008 -27.751 0.019886 0.26232 0.068333 0.033853 0.15444 0.26011 0.16383 0.098018 0.078581 0.31226 0.25746 0.099451 -0.0016716 0.0090592 0.0064994 0.007014 1.7279
2.5117 -0.049912 -0.057573 -0.065443 -0.049987 0 -0.040968 -0.038391 -0.07924 -0.094589 -0.081733 -0.15378 -27.869 -0.020773 0.19711 0.01179 0.021152 0.14833 0.2287 0.16423 0.11274 0.064533 0.30756 0.2512 0.1017 -0.0018868 0.0086002 0.0060407 0.0070761 1.5418
2.5156 -0.041601 -0.046135 -0.039689 -0.02996 0 -0.032769 -0.04383 -0.058974 -0.083069 -0.073657 -0.14505 -28.006 -0.0077608 0.23175 0.010999 0.010272 0.12977 0.24257 0.14018 0.10569 0.091754 0.25383 0.2289 0.088076 -0.0019013 0.0085067 0.0056085 0.0070961 1.3616
2.5195 -0.034596 -0.036886 -0.020266 -0.018054 0 -0.030873 -0.053851 -0.043382 -0.069894 -0.059332 -0.12343 -28.161 0.018033 0.22839 0.0036078 0.0049022 0.097863 0.23269 0.11236 0.056765 0.077987 0.1925 0.18642 0.08811 -0.0019174 0.0086231 0.0054106 0.0070533 1.1618
2.5234 -0.029413 -0.032106 -0.0176 -0.018397 0 -0.03474 -0.057108 -0.039105 -0.057331 -0.04207 -0.077357 -28.321 0.024425 0.17389 -0.010664 -0.0039563 0.057531 0.19963 0.07964 -0.024388 0.010547 0.13215 0.12575 0.10049 -0.0020665 0.0084083 0.0054825 0.006875 0.9212
2.5273 -0.026234 -0.030818 -0.026013 -0.028792 0 -0.040368 -0.048805 -0.04261 -0.042493 -0.026993 -0.011006 -28.473 -0.029402 0.15508 0.020584 -0.040586 0.015373 0.2037 0.021927 -0.097502 -0.069829 0.057842 0.056627 0.096863 -0.0023016 0.007386 0.0057605 0.0065191 0.63781
2.5313 -0.024676 -0.030161 -0.029247 -0.04044 0 -0.041745 -0.030317 -0.042097 -0.019873 -0.015769 0.051916 -28.615 -0.022741 0.14304 -0.010786 -0.035515 -0.024144 0.16052 -0.043401 -0.10616 -0.026764 -0.00089016 -0.0069023 0.029364 -0.0025075 0.0056269 0.0061265 0.0060245 0.32793
2.5352 -0.02388 -0.028084 -0.016907 -0.042887 0 -0.034496 -0.0048413 -0.027946 0.011573 -0.0048664 0.084188 -28.757 -0.017399 0.13343 -0.0093252 -0.022556 -0.059179 0.10173 -0.080666 -0.1241 -0.041982 -0.045347 -0.053417 -0.014308 -0.0026672 0.0038166 0.0063857 0.0054785 0.016098
2.5391 -0.022889 -0.024611 0.0049314 -0.03174 0 -0.019784 0.024828 -0.001727 0.044784 0.010093 0.077608 -28.913 -0.022744 0.12308 -0.030024 -0.028097 -0.088701 0.04123 -0.13186 -0.15042 -0.089485 -0.086064 -0.080033 -0.050686 -0.0028665 0.002798 0.0063001 0.0049488 -0.27048
2.543 -0.021022 -0.020734 0.019921 -0.012978 0 -0.0050051 0.054166 0.024847 0.068762 0.027975 0.050788 -29.088 -0.04857 0.11 -0.10336 -0.062511 -0.1111 -0.011372 -0.21795 -0.17481 -0.13318 -0.12806 -0.092685 -0.095606 -0.0031223 0.0029378 0.0057651 0.0044675 -0.49981
2.5469 -0.017973 -0.016637 0.018119 0.00088151 0 0.00073225 0.074472 0.039617 0.076511 0.04076 0.033921 -29.275 -0.13289 0.097281 -0.097124 -0.060821 -0.12447 -0.060399 -0.23255 -0.15648 -0.14093 -0.14384 -0.10047 -0.13266 -0.0032515 0.0038417 0.0050073 0.0040798 -0.63512
2.5508 -0.01365 -0.011427 0.0059539 0.00078797 0 -0.006017 0.075507 0.038898 0.068918 0.039756 0.043632 -29.464 -0.13011 0.095667 -0.15269 -0.049117 -0.12745 -0.021643 -0.26117 -0.17158 -0.071452 -0.12206 -0.10844 -0.10562 -0.0029778 0.0046611 0.0045459 0.0038813 -0.64701
2.5547 -0.0080168 -0.0045939 -0.00055519 -0.01078 0 -0.018742 0.053071 0.027968 0.051572 0.024133 0.070051 -29.644 -0.13494 0.12884 -0.1592 -0.054827 -0.11952 0.0023917 -0.26693 -0.17201 -0.069084 -0.10571 -0.11433 -0.095634 -0.0022167 0.0047357 0.0048324 0.0039635 -0.53444
2.5586 -0.0011505 0.0027538 0.0080855 -0.021122 0 -0.024427 0.014836 0.01454 0.029149 0.0033871 0.086634 -29.814 -0.14416 0.17442 -0.13084 -0.064368 -0.10088 0.010199 -0.25779 -0.16902 -0.11128 -0.094018 -0.11137 -0.10497 -0.0012421 0.0040469 0.0058287 0.0043015 -0.33671
2.5625 0.0065884 0.0086477 0.026157 -0.017566 0 -0.013249 -0.022222 0.0028223 0.0038338 -0.0094901 0.07278 -29.976 -0.1087 0.18147 -0.14508 -0.04108 -0.073196 0.046686 -0.26538 -0.20457 -0.090076 -0.065818 -0.094229 -0.099651 -0.00052564 0.0031379 0.0069393 0.0047089 -0.12161
2.5664 0.014541 0.012415 0.039802 0.0019247 0 0.012934 -0.042125 -0.0065976 -0.021468 -0.0084102 0.029356 -30.138 -0.1004 0.22129 -0.12613 -0.065417 -0.041078 -0.012477 -0.2031 -0.15821 -0.064831 -0.065126 -0.063291 -0.083779 -0.00036177 0.0026154 0.0074431 0.0049421 0.045993
2.5703 0.022039 0.015814 0.041463 0.027009 0 0.040797 -0.039739 -0.013182 -0.0405 0.0013174 -0.024303 -30.302 -0.10607 0.22076 -0.14352 -0.0739 -0.012132 -0.046496 -0.17472 -0.10821 -0.031988 -0.051652 -0.024606 -0.085889 -0.00064053 0.0026745 0.0070891 0.0048828 0.13283
2.5742 0.028805 0.02161 0.036253 0.043565 0 0.055108 -0.022062 -0.014813 -0.046353 0.0085744 -0.066318 -30.473 -0.12156 0.19069 -0.17153 -0.066938 0.0058608 -0.047151 -0.16449 -0.080397 -0.010233 -0.024806 0.013253 -0.098501 -0.0010045 0.0030167 0.0063058 0.0046233 0.14182
2.5781 0.035113 0.030808 0.034559 0.045043 0 0.050294 -0.00073442 -0.01012 -0.037489 0.0068573 -0.086197 -30.651 -0.13917 0.15541 -0.18032 -0.050118 0.0093043 -0.017471 -0.15437 -0.07899 -0.015294 0.012463 0.042363 -0.10964 -0.0012406 0.0031698 0.0057972 0.0043647 0.0926
2.582 0.041539 0.041415 0.040354 0.036918 0 0.034627 0.016717 -0.0010809 -0.020308 -8.9317e-05 -0.086857 -30.832 -0.13686 0.18783 -0.11281 -0.043357 0.00086093 0.013497 -0.1151 -0.051365 -0.065748 0.048399 0.056823 -0.088994 -0.0014988 0.0028969 0.0058888 0.0042241 -0.0024784
2.5859 0.04852 0.050191 0.048568 0.031138 0 0.023656 0.029419 0.0083096 -0.0044353 -0.0022355 -0.07672 -31.005 -0.14278 0.16404 -0.11561 -0.053338 -0.013286 0.018482 -0.098996 -0.08063 -0.056718 0.048228 0.052798 -0.096089 -0.0020856 0.0023594 0.0062527 0.0041479 -0.14652
2.5898 0.056126 0.055814 0.053586 0.036209 0 0.028426 0.039245 0.016411 0.0053081 0.0075138 -0.060919 -31.162 -0.16239 0.094297 -0.16301 -0.055873 -0.029138 -0.036603 -0.10784 -0.14103 -0.081539 0.041943 0.028604 -0.10456 -0.003025 0.0019408 0.0062894 0.0040174 -0.34893
2.5938 0.064272 0.060348 0.057856 0.051469 0 0.048038 0.04673 0.026118 0.012534 0.027709 -0.03833 -31.3 -0.18545 0.041474 -0.191 -0.047205 -0.048494 -0.10576 -0.1182 -0.20526 -0.12762 0.031009 -0.014864 -0.11593 -0.0038565 0.0019086 0.0057835 0.0038136 -0.61447
2.5977 0.073164 0.067591 0.069675 0.069435 0 0.072029 0.052009 0.0418 0.025207 0.051081 -0.0046753 -31.429 -0.19699 0.082408 -0.12401 -0.030509 -0.076977 -0.11654 -0.099584 -0.24278 -0.15595 0.0096586 -0.074194 -0.14052 -0.0039461 0.0021804 0.0051523 0.0036328 -0.94417
2.6016 0.083507 0.079968 0.092397 0.082996 0 0.089729 0.058869 0.064235 0.048419 0.072068 0.042108 -31.556 -0.21472 0.033512 -0.10906 -0.063587 -0.11812 -0.05493 -0.12029 -0.27993 -0.23617 -0.047712 -0.1445 -0.24436 -0.0030811 0.0023435 0.0049977 0.0035056 -1.3438
2.6055 0.096169 0.096864 0.11815 0.091094 0 0.098557 0.075348 0.089639 0.081163 0.091452 0.097865 -31.682 -0.22028 0.00055383 -0.10108 -0.091411 -0.16896 -0.12383 -0.13852 -0.34383 -0.27712 -0.075677 -0.22072 -0.29271 -0.0017849 0.0018949 0.0053991 0.0032159 -1.8229
2.6094 0.1114 0.11558 0.13471 0.099065 0 0.10497 0.10759 0.11424 0.11906 0.11401 0.15187 -31.794 -0.21747 -0.049448 -0.12307 -0.11256 -0.22129 -0.19841 -0.15698 -0.42362 -0.31141 -0.10725 -0.29813 -0.34195 -0.00099786 0.00054432 0.0056964 0.0023724 -2.3766
2.6133 0.12814 0.13331 0.13873 0.11433 0 0.11814 0.1518 0.13889 0.15833 0.1422 0.19137 -31.873 -0.21521 -0.11101 -0.17229 -0.13437 -0.26718 -0.22541 -0.17806 -0.50077 -0.35222 -0.15611 -0.372 -0.41589 -0.0013413 -0.001593 0.0050663 0.00074774 -2.9625
2.6172 0.14395 0.14801 0.1401 0.1406 0 0.14187 0.19285 0.16725 0.19598 0.17235 0.21001 -31.912 -0.23627 -0.11294 -0.20382 -0.18306 -0.3038 -0.23386 -0.20523 -0.5328 -0.38931 -0.21356 -0.4379 -0.50091 -0.0025962 -0.0040221 0.003382 -0.0014058 -3.4993
2.6211 0.15583 0.1578 0.15099 0.17376 0 0.17064 0.2132 0.19855 0.227 0.19674 0.21493 -31.92 -0.25001 -0.13408 -0.18568 -0.18537 -0.33339 -0.17011 -0.2568 -0.58654 -0.40537 -0.25545 -0.4931 -0.50089 -0.003868 -0.0061105 0.0015012 -0.0034069 -3.8969
2.625 0.16165 0.16079 0.17059 0.20166 0 0.1923 0.20549 0.22319 0.24425 0.2091 0.22492 -31.922 -0.27272 -0.16787 -0.21161 -0.21466 -0.35913 -0.21674 -0.30786 -0.64587 -0.47078 -0.3028 -0.53794 -0.56541 -0.0043109 -0.0074188 0.00062403 -0.0046047 -4.102
2.6289 0.16142 0.15653 0.18314 0.20924 0 0.19545 0.17842 0.22819 0.24349 0.2086 0.25704 -31.933 -0.29601 -0.18066 -0.2323 -0.24691 -0.38117 -0.28537 -0.33722 -0.69532 -0.52183 -0.33473 -0.57474 -0.64029 -0.0037879 -0.0079166 0.0012616 -0.0048895 -4.1243
2.6328 0.15772 0.14809 0.1736 0.18815 0 0.17719 0.15059 0.20935 0.22912 0.19951 0.30938 -31.952 -0.30988 -0.14629 -0.19318 -0.24674 -0.39613 -0.26652 -0.33031 -0.71739 -0.48813 -0.33169 -0.60391 -0.64992 -0.0029104 -0.0079296 0.0027744 -0.0047981 -4.026
2.6367 0.15475 0.1418 0.14566 0.14551 0 0.14667 0.13786 0.17823 0.21278 0.1881 0.3551 -31.957 -0.32735 -0.16786 -0.21456 -0.20667 -0.39965 -0.27196 -0.33811 -0.66964 -0.44382 -0.35227 -0.62025 -0.61084 -0.0024613 -0.0078483 0.0039308 -0.0050805 -3.8828
2.6406 0.15639 0.14381 0.12232 0.10437 0 0.12181 0.1445 0.15549 0.20422 0.1797 0.35689 -31.925 -0.30745 -0.16683 -0.16249 -0.22002 -0.38907 -0.22709 -0.31904 -0.67249 -0.46586 -0.3447 -0.61376 -0.61125 -0.0027404 -0.0078196 0.0039765 -0.0060729 -3.7475
2.6445 0.16431 0.15569 0.1263 0.091883 0 0.11988 0.16399 0.15488 0.20233 0.17716 0.29446 -31.846 -0.28763 -0.15849 -0.17141 -0.21947 -0.36442 -0.2049 -0.30979 -0.67703 -0.47091 -0.30557 -0.57629 -0.58032 -0.0033978 -0.0076735 0.0032199 -0.0074129 -3.6404
2.6484 0.17714 0.17332 0.1588 0.12085 0 0.14664 0.18622 0.17223 0.19628 0.18003 0.18401 -31.726 -0.282 -0.15758 -0.22842 -0.19614 -0.32834 -0.23265 -0.3108 -0.65584 -0.44015 -0.25227 -0.50979 -0.51083 -0.0038422 -0.0071485 0.0026109 -0.0083466 -3.5605
2.6523 0.19139 0.19029 0.19813 0.1786 0 0.19132 0.20361 0.18984 0.17665 0.18434 0.072009 -31.577 -0.29113 -0.18589 -0.18302 -0.18851 -0.28618 -0.31075 -0.29056 -0.58659 -0.4024 -0.22974 -0.42932 -0.44853 -0.0037931 -0.0062092 0.0027618 -0.0083671 -3.5018
2.6563 0.20352 0.20299 0.22023 0.23383 0 0.23203 0.21212 0.19239 0.14613 0.18412 0.0060938 -31.406 -0.29906 -0.10956 -0.2417 -0.17323 -0.24619 -0.27288 -0.30868 -0.51715 -0.39727 -0.21439 -0.35738 -0.37181 -0.0034641 -0.0051602 0.0033758 -0.0076389 -3.4589
2.6602 0.21183 0.21264 0.22048 0.25856 0 0.24953 0.2099 0.17959 0.11853 0.17547 0.0047676 -31.206 -0.29807 -0.084711 -0.2666 -0.17712 -0.21783 -0.22644 -0.31885 -0.47209 -0.34625 -0.20016 -0.31279 -0.36688 -0.0032584 -0.0044366 0.0036183 -0.0068565 -3.428
2.6641 0.21701 0.22243 0.21515 0.24845 0 0.2401 0.19794 0.16461 0.10709 0.16104 0.049261 -30.969 -0.29257 -0.064074 -0.26803 -0.18872 -0.20817 -0.21112 -0.32302 -0.45429 -0.29769 -0.20973 -0.30238 -0.37496 -0.003324 -0.0042622 0.0030174 -0.0066732 -3.4136
2.668 0.22096 0.2331 0.22188 0.22429 0 0.21765 0.18263 0.16132 0.11391 0.15056 0.10222 -30.69 -0.28629 -0.013624 -0.26808 -0.19972 -0.21849 -0.24524 -0.33342 -0.46574 -0.29117 -0.25678 -0.32126 -0.34884 -0.0034202 -0.004495 0.0019731 -0.0071887 -3.4415
2.6719 0.22513 0.2415 0.24034 0.2129 0 0.20277 0.17546 0.17334 0.1316 0.15532 0.13639 -30.373 -0.27487 -0.035193 -0.30665 -0.23285 -0.24459 -0.26693 -0.4084 -0.52202 -0.28947 -0.30731 -0.36039 -0.34281 -0.0032053 -0.0048132 0.001368 -0.0079148 -3.5603
2.6758 0.22958 0.24385 0.25339 0.22409 0 0.20712 0.18692 0.19441 0.15434 0.17978 0.15072 -30.029 -0.28418 -0.021251 -0.30178 -0.25475 -0.28088 -0.24146 -0.47775 -0.57681 -0.36119 -0.35914 -0.41448 -0.42193 -0.0026369 -0.0050627 0.0016839 -0.0082261 -3.8196
2.6797 0.23347 0.24026 0.24687 0.24396 0 0.22546 0.21786 0.21696 0.18527 0.2173 0.16434 -29.662 -0.27461 -0.030337 -0.29637 -0.25035 -0.32455 -0.23563 -0.5215 -0.61501 -0.40116 -0.40155 -0.48351 -0.4434 -0.0020721 -0.0054313 0.0025124 -0.0079173 -4.2327
2.6836 0.23653 0.23567 0.22632 0.25036 0 0.24189 0.25662 0.23853 0.23082 0.25411 0.19781 -29.274 -0.24866 -0.071363 -0.29691 -0.24 -0.37545 -0.25328 -0.54838 -0.64399 -0.41774 -0.44854 -0.56771 -0.43478 -0.0019624 -0.0062769 0.0029403 -0.0074231 -4.752
2.6875 0.23991 0.23611 0.21238 0.2356 0 0.24454 0.28611 0.26001 0.28764 0.2789 0.25778 -28.856 -0.23051 -0.13086 -0.29431 -0.26778 -0.43161 -0.26836 -0.58441 -0.6847 -0.47709 -0.53013 -0.66134 -0.51508 -0.0024339 -0.0077729 0.0024118 -0.0075354 -5.2845
2.6914 0.24591 0.24391 0.2201 0.21515 0 0.23603 0.29608 0.28032 0.33809 0.28998 0.33413 -28.399 -0.24889 -0.19499 -0.29517 -0.3264 -0.48556 -0.29619 -0.57043 -0.77307 -0.50448 -0.5703 -0.75178 -0.54481 -0.0031544 -0.0097049 0.0012195 -0.0088343 -5.7401
2.6953 0.25645 0.2567 0.24437 0.21414 0 0.23091 0.29057 0.29568 0.36196 0.29443 0.40659 -27.891 -0.29023 -0.26883 -0.28205 -0.37818 -0.52636 -0.28949 -0.56149 -0.88013 -0.52116 -0.59903 -0.82483 -0.60852 -0.0036128 -0.011604 0.00017305 -0.011241 -6.0792
2.6992 0.27176 0.27081 0.26695 0.24466 0 0.24307 0.28396 0.30482 0.3549 0.30078 0.4537 -27.328 -0.34967 -0.32787 -0.2823 -0.40918 -0.54673 -0.29995 -0.56683 -0.95288 -0.58172 -0.59643 -0.87223 -0.70182 -0.0035545 -0.013074 -0.00018012 -0.014006 -6.3233
2.7031 0.29009 0.28526 0.27682 0.29496 0 0.27421 0.28938 0.31295 0.33459 0.31233 0.46072 -26.712 -0.40817 -0.35661 -0.29692 -0.42269 -0.54907 -0.35673 -0.59051 -0.97632 -0.69224 -0.57015 -0.89524 -0.80488 -0.0031818 -0.014008 -1.7698e-07 -0.016143 -6.5244
2.707 0.30874 0.30201 0.28143 0.33983 0 0.31306 0.30952 0.32754 0.32632 0.32656 0.42639 -26.055 -0.39248 -0.35599 -0.24488 -0.47334 -0.54397 -0.43619 -0.62769 -1.0398 -0.717 -0.61581 -0.90214 -0.8457 -0.0029547 -0.014528 0.00012677 -0.017029 -6.7192
2.7109 0.32551 0.32241 0.2966 0.3617 0 0.34482 0.33667 0.34917 0.34057 0.33964 0.36668 -25.367 -0.35654 -0.24962 -0.27096 -0.44963 -0.54191 -0.49191 -0.70087 -1.0304 -0.64837 -0.6292 -0.90215 -0.83603 -0.003187 -0.014761 -0.00015861 -0.01677 -6.9069
2.7148 0.33955 0.3441 0.32701 0.36266 0 0.36177 0.3603 0.36801 0.36428 0.3502 0.31021 -24.652 -0.31834 -0.22112 -0.32287 -0.39992 -0.54537 -0.51886 -0.75036 -0.99428 -0.63263 -0.62853 -0.90063 -0.78676 -0.0037955 -0.014724 -0.00065663 -0.016098 -7.0619
2.7188 0.35123 0.36218 0.35928 0.35843 0 0.36665 0.37434 0.37212 0.37463 0.35873 0.28356 -23.898 -0.28752 -0.27125 -0.36439 -0.39226 -0.54865 -0.50302 -0.73782 -0.9541 -0.66427 -0.63019 -0.89834 -0.73045 -0.004398 -0.014415 -0.00089815 -0.015851 -7.1651
2.7227 0.36147 0.37362 0.37601 0.36219 0 0.36759 0.3788 0.36041 0.36189 0.36467 0.29443 -23.084 -0.27477 -0.3479 -0.36062 -0.50126 -0.54532 -0.43103 -0.63426 -0.93037 -0.69525 -0.64947 -0.8943 -0.70992 -0.0046381 -0.013978 -0.00069065 -0.016395 -7.2243
2.7266 0.37107 0.38027 0.37524 0.37479 0 0.371 0.37691 0.34651 0.33888 0.36591 0.32638 -22.194 -0.36379 -0.38312 -0.36904 -0.54014 -0.53596 -0.38504 -0.63517 -0.9483 -0.71039 -0.58759 -0.88922 -0.71998 -0.0044448 -0.013709 -0.0003193 -0.01739 -7.2714
2.7305 0.38054 0.38695 0.37357 0.3886 0 0.37839 0.37268 0.34768 0.32821 0.3624 0.35189 -21.229 -0.35417 -0.36211 -0.3456 -0.52056 -0.52876 -0.35555 -0.67835 -0.96245 -0.70723 -0.5756 -0.88687 -0.74658 -0.0040281 -0.013857 -0.00021545 -0.018084 -7.344
2.7344 0.3902 0.39663 0.38856 0.3981 0 0.38817 0.3709 0.36858 0.34103 0.3594 0.35447 -20.207 -0.33487 -0.30911 -0.33514 -0.4538 -0.53282 -0.38836 -0.71842 -1.0016 -0.66394 -0.60578 -0.89298 -0.79629 -0.0036641 -0.014428 -0.00049272 -0.017915 -7.4708
2.7383 0.40015 0.40764 0.41932 0.40483 0 0.39865 0.37698 0.39671 0.36878 0.36555 0.34111 -19.147 -0.34724 -0.27434 -0.3498 -0.402 -0.55085 -0.46526 -0.72439 -1.0574 -0.60984 -0.66141 -0.91251 -0.85099 -0.003484 -0.015204 -0.00087275 -0.016991 -7.6662
2.7422 0.41005 0.4161 0.44664 0.41288 0 0.40901 0.39396 0.41474 0.39476 0.38574 0.33437 -18.053 -0.37828 -0.38404 -0.35485 -0.55287 -0.5781 -0.45055 -0.669 -1.0535 -0.67877 -0.70192 -0.94741 -0.8398 -0.0034333 -0.015983 -0.001065 -0.016066 -7.9297
2.7461 0.41895 0.42081 0.45303 0.42212 0 0.41852 0.41842 0.41763 0.41165 0.41548 0.35185 -16.908 -0.34496 -0.43259 -0.39588 -0.54495 -0.60773 -0.39747 -0.71095 -1.0702 -0.72086 -0.66761 -0.99585 -0.80828 -0.0033903 -0.016807 -0.001146 -0.016047 -8.2445
2.75 0.42572 0.42511 0.44115 0.42828 0 0.4266 0.44056 0.4168 0.42604 0.44316 0.39221 -15.69 -0.37245 -0.41136 -0.44232 -0.52923 -0.63653 -0.46648 -0.75768 -1.1606 -0.75736 -0.71307 -1.0533 -0.83351 -0.0033085 -0.017932 -0.0014808 -0.017395 -8.5783
2.7539 0.42998 0.43337 0.43073 0.42973 0 0.43404 0.45101 0.42694 0.44678 0.45911 0.43953 -14.388 -0.42451 -0.4056 -0.46434 -0.57415 -0.66558 -0.57368 -0.78045 -1.2381 -0.76604 -0.79877 -1.1142 -0.91168 -0.0032633 -0.019559 -0.0022528 -0.019859 -8.8931
2.7578 0.43285 0.44573 0.43715 0.43196 0 0.44336 0.44926 0.44946 0.47198 0.46352 0.47917 -13.01 -0.44439 -0.49531 -0.44317 -0.70692 -0.69604 -0.60236 -0.77247 -1.2153 -0.73199 -0.85911 -1.1736 -1.0192 -0.0033938 -0.021594 -0.003132 -0.022669 -9.1637
2.7617 0.4367 0.45682 0.45524 0.44302 0 0.45644 0.44527 0.47074 0.49045 0.46541 0.50803 -11.573 -0.4337 -0.50233 -0.4932 -0.59472 -0.72576 -0.51841 -0.88691 -1.2676 -0.79534 -0.88715 -1.2275 -1.0667 -0.0038071 -0.02366 -0.0035031 -0.025026 -9.3893
2.7656 0.44375 0.46044 0.46581 0.46389 0 0.47133 0.45102 0.47727 0.49575 0.47331 0.5305 -10.082 -0.42725 -0.43481 -0.43718 -0.6081 -0.75038 -0.60296 -0.83681 -1.349 -0.85736 -0.91377 -1.2726 -1.0244 -0.0045098 -0.025361 -0.0030688 -0.026483 -9.5858
2.7695 0.45429 0.4557 0.45745 0.48459 0 0.48194 0.46887 0.47118 0.49553 0.4868 0.54775 -8.5291 -0.42408 -0.47099 -0.38379 -0.64101 -0.76735 -0.69831 -0.86699 -1.3837 -0.8419 -0.95936 -1.3064 -1.0531 -0.005381 -0.026534 -0.0022091 -0.027034 -9.7604
2.7734 0.4659 0.44835 0.43933 0.49172 0 0.48232 0.488 0.46853 0.50355 0.49707 0.55471 -6.8981 -0.43804 -0.56221 -0.37824 -0.65558 -0.77792 -0.73246 -0.96104 -1.3725 -0.79051 -1.0013 -1.3287 -1.1401 -0.0061879 -0.027256 -0.0016809 -0.026959 -9.8933
2.7773 0.47479 0.44589 0.43065 0.48079 0 0.47225 0.49354 0.48126 0.52213 0.4959 0.54829 -5.1844 -0.50382 -0.42422 -0.4307 -0.65696 -0.78459 -0.67485 -0.85236 -1.3873 -0.87562 -0.96527 -1.341 -1.1048 -0.0066556 -0.027669 -0.0019202 -0.026606 -9.9467
2.7813 0.47839 0.45114 0.43884 0.46097 0 0.45863 0.48074 0.50221 0.53554 0.48423 0.5354 -3.3992 -0.44267 -0.50399 -0.42639 -0.63353 -0.78725 -0.79252 -0.95219 -1.3458 -0.86326 -1.0287 -1.3458 -1.0736 -0.0065935 -0.027812 -0.0026381 -0.026265 -9.8994
2.7852 0.47736 0.46065 0.45157 0.4472 0 0.45075 0.46068 0.51058 0.52447 0.47167 0.52817 -1.5593 -0.47492 -0.50215 -0.40993 -0.65026 -0.78261 -0.72223 -0.9198 -1.2996 -0.8512 -1.0166 -1.3435 -1.0875 -0.006027 -0.027652 -0.0031274 -0.026119 -9.7752
2.7891 0.47514 0.46903 0.45221 0.44759 0 0.4536 0.4514 0.49377 0.48814 0.46753 0.52933 0.32932 -0.4913 -0.4863 -0.40525 -0.64698 -0.76809 -0.66955 -0.87119 -1.2684 -0.86639 -0.99803 -1.3312 -1.1115 -0.0052325 -0.027232 -0.0029727 -0.026221 -9.6372
2.793 0.47519 0.47417 0.44141 0.45849 0 0.46503 0.46205 0.46269 0.44954 0.47234 0.52476 2.278 -0.40895 -0.51335 -0.42087 -0.58963 -0.74585 -0.77718 -0.89835 -1.2575 -0.90117 -1.0212 -1.3046 -1.1144 -0.0046077 -0.026728 -0.0024388 -0.026481 -9.5446
2.7969 0.47785 0.47777 0.43904 0.47104 0 0.47875 0.48456 0.44322 0.43552 0.47791 0.49569 4.3043 -0.39474 -0.44852 -0.38811 -0.63068 -0.72243 -0.64807 -0.79964 -1.2067 -0.77201 -0.92942 -1.2638 -1.1104 -0.0044362 -0.026327 -0.0021437 -0.026724 -9.5084
2.8008 0.47978 0.48132 0.46212 0.48069 0 0.48929 0.50063 0.45091 0.45019 0.47546 0.44143 6.4162 -0.43458 -0.45887 -0.36256 -0.60372 -0.70403 -0.67298 -0.84529 -1.162 -0.82436 -0.94749 -1.2169 -1.0717 -0.0047131 -0.026061 -0.0023663 -0.026808 -9.4845
2.8047 0.47655 0.48255 0.50194 0.48881 0 0.49388 0.4974 0.4746 0.46986 0.46364 0.38872 8.6057 -0.40447 -0.47098 -0.36754 -0.53341 -0.69248 -0.64836 -0.85987 -1.1283 -0.84293 -0.95306 -1.1781 -1.0536 -0.0051692 -0.025798 -0.0027307 -0.026734 -9.4132
2.8086 0.46654 0.47711 0.52725 0.4958 0 0.49076 0.47751 0.48657 0.46655 0.44891 0.37357 10.858 -0.35787 -0.47378 -0.37265 -0.49072 -0.68589 -0.59251 -0.82174 -1.1029 -0.82501 -0.93466 -1.1592 -1.0612 -0.0054774 -0.025434 -0.0026149 -0.026618 -9.2727
2.8125 0.45274 0.46382 0.51324 0.49552 0 0.47807 0.45497 0.46981 0.43741 0.43893 0.40891 13.169 -0.45504 -0.48386 -0.31054 -0.59215 -0.68275 -0.64148 -0.78089 -1.0782 -0.87425 -0.93316 -1.1611 -1.0751 -0.0054714 -0.025069 -0.0018658 -0.026568 -9.0996
2.8164 0.44053 0.44729 0.46721 0.47964 0 0.45627 0.44196 0.43491 0.40911 0.436 0.46895 15.546 -0.42417 -0.4863 -0.41156 -0.53568 -0.68414 -0.56886 -0.84695 -1.0393 -0.81981 -0.86504 -1.1731 -1.0195 -0.0052067 -0.024946 -0.0010528 -0.026559 -8.956
2.8203 0.43333 0.43427 0.42282 0.44822 0 0.43149 0.43945 0.40927 0.41133 0.43677 0.50788 18.001 -0.3974 -0.42939 -0.39456 -0.47441 -0.69133 -0.64032 -0.77851 -1.0807 -0.76664 -0.90478 -1.1812 -1.0831 -0.0048496 -0.025184 -0.00095327 -0.026474 -8.8735
2.8242 0.42978 0.427 0.40706 0.41399 0 0.41378 0.43937 0.40967 0.4454 0.43696 0.49819 20.537 -0.37277 -0.41598 -0.35172 -0.42897 -0.70175 -0.67564 -0.73527 -1.0926 -0.76439 -0.90898 -1.179 -1.074 -0.0045336 -0.025579 -0.0017635 -0.026258 -8.8227
2.8281 0.42521 0.42075 0.41379 0.39283 0 0.40916 0.43407 0.42654 0.48078 0.43521 0.4534 23.141 -0.3613 -0.48013 -0.33589 -0.42045 -0.70888 -0.57785 -0.79934 -1.0302 -0.81723 -0.81463 -1.1718 -0.94163 -0.0043233 -0.025732 -0.0028431 -0.026031 -8.7363
2.832 0.41608 0.40887 0.41215 0.38877 0 0.41236 0.42269 0.43541 0.48392 0.43213 0.41404 25.797 -0.43176 -0.45271 -0.27971 -0.49589 -0.70724 -0.47627 -0.83525 -1.0383 -0.7962 -0.79126 -1.1697 -1.0704 -0.0042784 -0.025401 -0.0032874 -0.026017 -8.5655
2.8359 0.4032 0.39037 0.38173 0.38958 0 0.40943 0.40864 0.42277 0.45047 0.42671 0.41038 28.496 -0.40008 -0.39398 -0.32531 -0.49 -0.69742 -0.5721 -0.77119 -1.0471 -0.83209 -0.77726 -1.1757 -1.0569 -0.0044842 -0.024728 -0.0027847 -0.026334 -8.3191
2.8398 0.3906 0.37172 0.33712 0.37947 0 0.39064 0.39322 0.39852 0.40793 0.41543 0.43733 31.246 -0.38528 -0.38345 -0.25911 -0.47739 -0.68476 -0.50533 -0.73756 -1.0613 -0.84886 -0.74396 -1.1797 -0.99394 -0.0049638 -0.024081 -0.0019107 -0.026848 -8.0506
2.8438 0.38083 0.36023 0.31413 0.35693 0 0.36219 0.37405 0.3826 0.38617 0.39588 0.46327 34.055 -0.38121 -0.39638 -0.17957 -0.44735 -0.67252 -0.37211 -0.72731 -1.0408 -0.81524 -0.70947 -1.1655 -0.9248 -0.0055558 -0.023619 -0.0015638 -0.027236 -7.8064
2.8477 0.37152 0.35566 0.33069 0.33806 0 0.34317 0.35039 0.38135 0.38696 0.37082 0.46114 36.922 -0.34731 -0.37542 -0.2747 -0.36778 -0.65669 -0.40339 -0.69659 -0.93314 -0.71378 -0.70507 -1.1235 -0.88508 -0.0059385 -0.023041 -0.0021001 -0.027207 -7.5824
2.8516 0.35683 0.34911 0.36382 0.33952 0 0.34726 0.32836 0.38016 0.38455 0.34726 0.42972 39.838 -0.29225 -0.3237 -0.20641 -0.30501 -0.62956 -0.43001 -0.72815 -0.8714 -0.68796 -0.65068 -1.0593 -0.81261 -0.0058616 -0.021813 -0.0030178 -0.02668 -7.3265
2.8555 0.33304 0.3315 0.36914 0.35717 0 0.36526 0.31754 0.36062 0.35629 0.33041 0.38695 42.793 -0.28033 -0.23047 -0.1584 -0.27093 -0.5892 -0.30504 -0.66488 -0.88158 -0.72117 -0.60531 -0.98865 -0.78644 -0.0054027 -0.019714 -0.0034864 -0.025758 -6.9837
2.8594 0.30275 0.30294 0.32532 0.36403 0 0.36763 0.32013 0.3226 0.30953 0.31818 0.34726 45.79 -0.27601 -0.17545 -0.1417 -0.25504 -0.54471 -0.1785 -0.58596 -0.89633 -0.73365 -0.58036 -0.92423 -0.6974 -0.0049713 -0.017155 -0.0031648 -0.02456 -6.5378
2.8633 0.27264 0.27267 0.25746 0.33326 0 0.32913 0.3236 0.28559 0.27439 0.30206 0.31001 48.847 -0.25836 -0.19328 -0.15432 -0.25021 -0.50948 -0.14332 -0.52583 -0.88565 -0.67336 -0.55933 -0.86618 -0.55553 -0.004979 -0.014918 -0.0024852 -0.023099 -6.0119
2.8672 0.24578 0.24801 0.2129 0.26572 0 0.25462 0.30751 0.26613 0.26919 0.27417 0.2698 51.972 -0.21903 -0.26446 -0.17208 -0.25187 -0.48757 -0.25328 -0.46115 -0.8663 -0.5009 -0.46624 -0.80454 -0.58555 -0.0054362 -0.013495 -0.0021393 -0.021308 -5.4294
2.8711 0.21516 0.22322 0.2112 0.19336 0 0.17974 0.26123 0.25605 0.27611 0.23377 0.23264 55.155 -0.20298 -0.23487 -0.12375 -0.24417 -0.46701 -0.31704 -0.44093 -0.72079 -0.48566 -0.46538 -0.73072 -0.54592 -0.0058705 -0.012618 -0.0023179 -0.019158 -4.7763
2.875 0.16586 0.18048 0.21852 0.15093 0 0.14045 0.19694 0.22732 0.25658 0.18715 0.21464 58.365 -0.19625 -0.19451 -0.14092 -0.2335 -0.4291 -0.26263 -0.41407 -0.57469 -0.43305 -0.4518 -0.64591 -0.42625 -0.0057092 -0.011457 -0.0024881 -0.016694 -4.0057
2.8789 0.086365 0.10464 0.1747 0.13984 0 0.13584 0.14263 0.16116 0.19324 0.14104 0.22181 61.569 -0.20866 -0.15099 -0.16773 -0.21607 -0.36632 -0.12288 -0.35902 -0.49689 -0.37803 -0.4178 -0.55764 -0.30536 -0.004818 -0.0093042 -0.0019185 -0.013952 -3.0779
2.8828 -0.019221 -0.00094345 0.050044 0.11934 0 0.1197 0.11683 0.071124 0.11399 0.095828 0.23433 64.755 -0.24576 -0.097652 -0.12732 -0.18746 -0.29044 0.031505 -0.26427 -0.52629 -0.36972 -0.36491 -0.46723 -0.26954 -0.0036833 -0.0061273 -0.00039269 -0.010866 -1.9915
2.8867 -0.12886 -0.11279 -0.12171 0.037944 0 0.034719 0.10546 -0.0072522 0.067201 0.044539 0.21768 67.928 -0.22176 0.010748 -0.065383 -0.15086 -0.21931 -0.077158 -0.18598 -0.42534 -0.18794 -0.22289 -0.36053 -0.28108 -0.0030074 -0.0024609 0.001627 -0.0072817 -0.76341
2.8906 -0.21443 -0.20306 -0.26628 -0.11885 0 -0.13496 0.063309 -0.053352 0.067025 -0.022207 0.15334 71.099 -0.13021 0.14362 0.027254 -0.062861 -0.1522 -0.035283 -0.099693 -0.27912 -0.043906 -0.057072 -0.21192 -0.14787 -0.0030398 0.0012423 0.0035354 -0.0030895 0.62841
2.8945 -0.26063 -0.25974 -0.32784 -0.30609 0 -0.33777 -0.055215 -0.087783 0.062911 -0.10987 0.05679 74.262 -0.049943 0.25503 0.10199 0.041431 -0.058434 0.09194 0.01636 -0.091296 0.070466 0.12635 -8.7735e-05 0.025365 -0.0032657 0.0051547 0.0052339 0.0017072 2.272
2.8984 -0.27685 -0.29396 -0.31218 -0.44453 0 -0.4824 -0.25643 -0.15765 -0.028756 -0.21659 -0.040521 77.394 0.015225 0.34911 0.16787 0.14343 0.10399 0.27871 0.166 0.14271 0.18215 0.33795 0.27679 0.21651 -0.002794 0.0099519 0.0071936 0.0070543 4.26
2.9023 -0.292 -0.32874 -0.27855 -0.47652 0 -0.50266 -0.48992 -0.29028 -0.25036 -0.33317 -0.13025 80.467 0.13158 0.4804 0.2943 0.23042 0.34979 0.52296 0.33772 0.43769 0.3508 0.61004 0.59845 0.47094 -0.0011469 0.016097 0.0098546 0.012949 6.56
2.9063 -0.33485 -0.37986 -0.29157 -0.40989 0 -0.41037 -0.67062 -0.45895 -0.55017 -0.44511 -0.24521 83.47 0.24916 0.6329 0.39613 0.35708 0.64052 0.56009 0.51669 0.73765 0.56976 0.78448 0.93389 0.6591 0.0012511 0.023186 0.012991 0.019381 8.9221
2.9102 -0.41369 -0.44573 -0.37608 -0.31593 0 -0.29377 -0.72925 -0.59694 -0.8029 -0.53653 -0.42983 86.414 0.37792 0.7596 0.49115 0.47916 0.89855 0.53016 0.70956 1.0891 0.81603 0.94468 1.2569 0.76939 0.0033543 0.029979 0.015735 0.02608 10.941
2.9141 -0.51051 -0.51311 -0.50789 -0.2833 0 -0.26024 -0.65861 -0.6517 -0.89498 -0.59726 -0.68484 89.316 0.50314 0.9082 0.53226 0.59296 1.0571 0.58464 0.90353 1.4439 1.0088 1.1245 1.5539 0.87218 0.0043275 0.035135 0.017287 0.032332 12.277
2.918 -0.59402 -0.57065 -0.63827 -0.36108 0 -0.36485 -0.52416 -0.63157 -0.80926 -0.63119 -0.94015 92.175 0.59981 1.0895 0.50609 0.70199 1.1096 0.82301 1.0855 1.7445 1.0938 1.3484 1.8204 1.044 0.0042035 0.038042 0.017649 0.037151 12.913
2.9219 -0.64199 -0.61643 -0.72545 -0.52976 0 -0.57529 -0.43037 -0.60194 -0.64165 -0.65881 -1.0914 94.969 0.57624 1.0502 0.6166 0.83602 1.1177 1.0836 1.2439 1.8924 1.1678 1.622 2.0519 1.3947 0.003794 0.039094 0.017652 0.039859 13.223
2.9258 -0.65611 -0.65406 -0.75172 -0.7168 0 -0.79569 -0.46187 -0.63232 -0.53557 -0.70704 -1.0774 97.667 0.61247 1.064 0.71069 0.9579 1.1677 1.0988 1.3522 2.0864 1.3763 1.793 2.2403 1.547 0.0039597 0.039258 0.018244 0.04063 13.765
2.9297 -0.65876 -0.68479 -0.72498 -0.84386 0 -0.92889 -0.63357 -0.73977 -0.58359 -0.78873 -0.93502 100.25 0.70087 1.138 0.72293 1.0454 1.3053 1.1486 1.501 2.2269 1.4675 1.8998 2.3776 1.641 0.0049164 0.039381 0.019701 0.040508 14.896
2.9336 -0.67485 -0.70621 -0.67398 -0.87437 0 -0.93338 -0.87837 -0.87614 -0.76775 -0.88628 -0.78007 102.72 0.78564 1.2659 0.74144 1.1122 1.499 1.2341 1.643 2.3083 1.4823 1.9689 2.4651 1.7036 0.0061758 0.039798 0.021478 0.04077 16.475
2.9375 -0.7131 -0.71936 -0.63978 -0.83276 0 -0.84047 -1.0806 -0.96746 -0.97754 -0.95626 -0.72809 105.08 0.76657 1.4289 0.96446 1.1962 1.6609 1.2116 1.6438 2.3743 1.6312 2.0323 2.5162 1.7143 0.0071052 0.040436 0.022777 0.042071 17.907
2.9414 -0.76116 -0.7348 -0.65863 -0.7845 0 -0.72718 -1.1386 -0.97013 -1.0878 -0.958 -0.8159 107.35 0.88131 1.4402 0.79415 1.1666 1.7107 1.2213 1.6849 2.4989 1.6122 2.047 2.5509 1.7887 0.0075197 0.041143 0.023262 0.044067 18.54
2.9453 -0.79743 -0.76798 -0.73878 -0.7898 0 -0.6678 -1.0249 -0.89889 -1.0406 -0.88754 -0.98408 109.51 0.87567 1.5053 0.86196 1.1857 1.6351 1.3828 1.7639 2.5382 1.654 2.0599 2.5833 1.7842 0.0077519 0.041846 0.023238 0.0458 18.152
2.9492 -0.80948 -0.82509 -0.84866 -0.86073 0 -0.69468 -0.80832 -0.80993 -0.87874 -0.78933 -1.1262 111.53 0.85641 1.497 0.89633 1.2138 1.4988 1.4118 1.7855 2.5167 1.6509 2.0938 2.6114 1.8234 0.0081971 0.042448 0.023232 0.046518 17.169
2.9531 -0.80396 -0.89254 -0.93398 -0.9517 0 -0.78814 -0.62267 -0.75931 -0.71391 -0.73131 -1.1598 113.42 0.88009 1.3812 0.76993 1.2137 1.3984 1.2033 1.7174 2.4644 1.5741 2.1444 2.6192 1.9395 0.0088491 0.042719 0.023461 0.04622 16.413
2.957 -0.80056 -0.94206 -0.95813 -0.9931 0 -0.89622 -0.59199 -0.77017 -0.65296 -0.75825 -1.0669 115.18 0.84184 1.4246 0.81773 1.1468 1.3937 1.1952 1.7148 2.4249 1.6529 2.1169 2.5886 1.8739 0.0093079 0.042396 0.02373 0.045544 16.533
2.9609 -0.8154 -0.94972 -0.93404 -0.94624 0 -0.96965 -0.75261 -0.82667 -0.72922 -0.8578 -0.88773 116.82 0.87837 1.3296 0.84554 1.1849 1.468 1.3156 1.7018 2.4185 1.589 2.0911 2.5159 1.8554 0.0092286 0.041464 0.023778 0.045179 17.524
2.9648 -0.84788 -0.91387 -0.91569 -0.83794 0 -0.99054 -1.0215 -0.88977 -0.8817 -0.96685 -0.69013 118.36 0.84872 1.3785 0.85345 1.1928 1.5462 1.3383 1.6641 2.3685 1.561 2.0514 2.4218 1.7946 0.0087201 0.040308 0.023645 0.045368 18.705
2.9688 -0.88164 -0.85655 -0.95156 -0.74408 0 -0.97802 -1.2379 -0.91943 -0.99673 -1.0152 -0.54294 119.78 0.80902 1.4756 0.84811 1.165 1.556 1.2935 1.6182 2.2902 1.545 1.9945 2.3444 1.73 0.0082682 0.039521 0.023644 0.045899 19.187
2.9727 -0.89813 -0.80735 -1.0391 -0.7305 0 -0.96824 -1.2611 -0.89307 -0.98724 -0.97459 -0.49964 121.07 0.87433 1.4075 0.84111 1.1345 1.4864 1.2915 1.5926 2.2298 1.4611 1.924 2.3209 1.7407 0.0082618 0.039486 0.023992 0.046452 18.523
2.9766 -0.89106 -0.78343 -1.1228 -0.79754 0 -0.98293 -1.0637 -0.81685 -0.85715 -0.87688 -0.58252 122.23 0.81045 1.3633 0.89081 1.1732 1.3971 1.346 1.6173 2.2627 1.5067 1.9807 2.3655 1.7972 0.0086148 0.040103 0.024537 0.046896 17.054
2.9805 -0.8696 -0.78166 -1.1394 -0.87651 0 -1.0102 -0.75652 -0.72615 -0.70296 -0.78936 -0.76499 123.25 0.79857 1.437 0.88809 1.156 1.3717 1.3135 1.6362 2.3219 1.5414 2.0434 2.4608 1.9006 0.0088719 0.040899 0.0249 0.047272 15.686
2.9844 -0.84843 -0.78706 -1.0722 -0.88559 0 -1.0137 -0.52131 -0.67044 -0.64585 -0.76719 -0.9701 124.14 0.83032 1.4844 0.87641 1.132 1.4501 1.2576 1.6629 2.3697 1.6068 2.1248 2.568 1.9449 0.0086854 0.041418 0.024874 0.047594 15.272
2.9883 -0.83429 -0.78742 -0.96393 -0.80034 0 -0.96403 -0.49273 -0.68499 -0.7405 -0.81801 -1.1031 124.91 0.88583 1.4532 0.87502 1.1492 1.5941 1.2558 1.6969 2.4073 1.7002 2.2224 2.6494 1.914 0.0081746 0.04153 0.02464 0.047753 16.012
2.9922 -0.8211 -0.78057 -0.87989 -0.67807 0 -0.86752 -0.66943 -0.76534 -0.92944 -0.90124 -1.1087 125.55 0.91414 1.4245 0.87053 1.2856 1.7138 1.4627 1.7114 2.5089 1.7375 2.305 2.689 1.9414 0.0078051 0.041422 0.024552 0.047669 17.338
2.9961 -0.79776 -0.77025 -0.85359 -0.61243 0 -0.76676 -0.91827 -0.86529 -1.0817 -0.95843 -1.0115 126.06 0.90895 1.4761 0.87892 1.2993 1.7361 1.4076 1.7443 2.549 1.6944 2.2946 2.6961 1.9712 0.0079248 0.041333 0.024723 0.047463 18.315
3 -0.7607 -0.75795 -0.86431 -0.65517 0 -0.7095 -1.0691 -0.92496 -1.0889 -0.95038 -0.90201 126.46 0.89228 1.4704 0.91973 1.283 1.66 1.4465 1.759 2.5249 1.6609 2.2525 2.6903 1.9875 0.0084318 0.041344 0.024876 0.047413 18.288
3.0039 -0.71906 -0.74034 -0.86177 -0.772 0 -0.71066 -1.0312 -0.91045 -0.94573 -0.87733 -0.87037 126.74 0.86728 1.4503 0.9286 1.249 1.5535 1.5118 1.7628 2.4782 1.6325 2.2134 2.6813 2.0043 0.0088959 0.041376 0.02464 0.047681 17.273
3.0078 -0.68725 -0.71422 -0.81168 -0.87045 0 -0.73982 -0.84823 -0.83494 -0.74957 -0.77326 -0.93654 126.95 0.83335 1.4706 0.84415 1.1989 1.4938 1.4831 1.7635 2.4498 1.5906 2.203 2.6582 2.0351 0.0089806 0.041326 0.02399 0.048081 15.865
3.0117 -0.67171 -0.68209 -0.7213 -0.8745 0 -0.74635 -0.6533 -0.74442 -0.62288 -0.68243 -1.0335 127.06 0.76762 1.333 0.84453 1.1273 1.5 1.4683 1.6744 2.3274 1.5283 2.1501 2.5962 2.019 0.0087193 0.041094 0.023341 0.048119 14.746
3.0156 -0.66413 -0.65098 -0.62775 -0.78146 0 -0.70185 -0.56553 -0.68097 -0.61999 -0.63397 -1.0575 127.07 0.74493 1.2847 0.76611 1.0713 1.517 1.2915 1.5845 2.2066 1.4178 2.0361 2.4745 1.8684 0.008383 0.040455 0.023142 0.047277 14.199
3.0195 -0.64793 -0.62529 -0.56598 -0.65443 0 -0.62352 -0.60663 -0.65397 -0.69289 -0.62767 -0.94603 126.97 0.70084 1.2169 0.70176 1.022 1.4636 1.1883 1.4844 2.0763 1.3103 1.9135 2.2915 1.7133 0.008125 0.03898 0.023338 0.04526 13.957
3.0234 -0.61246 -0.60142 -0.54585 -0.56287 0 -0.55789 -0.69785 -0.64039 -0.73814 -0.63661 -0.72258 126.77 0.63501 1.1335 0.67607 0.97525 1.3058 1.1814 1.3662 1.9381 1.2329 1.7986 2.0669 1.5779 0.0078137 0.036226 0.023269 0.042032 13.468
3.0273 -0.56237 -0.57075 -0.55239 -0.52679 0 -0.53884 -0.73055 -0.60913 -0.68112 -0.6241 -0.47757 126.47 0.61115 1.1532 0.65861 0.92887 1.0906 1.0931 1.2195 1.8078 1.203 1.6806 1.8317 1.3928 0.0072343 0.03215 0.022151 0.037725 12.339
3.0313 -0.51416 -0.52905 -0.56097 -0.51162 0 -0.55656 -0.64941 -0.5458 -0.52875 -0.56599 -0.30477 126.1 0.58436 1.0596 0.61718 0.86366 0.9096 0.96072 1.0979 1.6356 1.184 1.5412 1.6147 1.2649 0.0064154 0.027401 0.019754 0.032643 10.616
3.0352 -0.48344 -0.48356 -0.55268 -0.47086 0 -0.56505 -0.4848 -0.45955 -0.35475 -0.46625 -0.24297 125.65 0.57932 0.93447 0.55696 0.72384 0.82383 0.85738 0.96137 1.4311 1.152 1.365 1.4333 1.1229 0.0056854 0.023113 0.016666 0.027385 8.7309
3.0391 -0.47466 -0.45052 -0.52341 -0.3925 0 -0.5225 -0.31881 -0.37287 -0.23883 -0.35629 -0.2608 125.12 0.55095 0.85239 0.49838 0.57951 0.8142 0.75631 0.83131 1.2481 1.0174 1.1847 1.2904 1.0041 0.0053628 0.020251 0.013912 0.022822 7.2077
3.043 -0.48171 -0.44487 -0.48769 -0.30866 0 -0.43065 -0.22194 -0.30793 -0.21275 -0.27754 -0.28632 124.51 0.46156 0.85563 0.45898 0.49534 0.80228 0.63347 0.72993 1.1306 0.74515 1.0357 1.178 0.93084 0.0054038 0.018992 0.012266 0.019727 6.3605
3.0469 -0.4968 -0.47029 -0.47548 -0.26676 0 -0.34005 -0.213 -0.27945 -0.25085 -0.25792 -0.2549 123.82 0.3328 0.80862 0.43707 0.46161 0.72352 0.52387 0.66716 1.061 0.642 0.96206 1.0844 0.79409 0.005412 0.01867 0.011822 0.018238 6.1887
3.0508 -0.51764 -0.51679 -0.51669 -0.29398 0 -0.31642 -0.26583 -0.29263 -0.30166 -0.29755 -0.14577 123.07 0.29118 0.69811 0.39663 0.48875 0.58902 0.64588 0.63152 1.0125 0.57416 0.93782 1.0048 0.76296 0.0050451 0.018397 0.012135 0.017661 6.4898
3.0547 -0.54535 -0.56641 -0.61564 -0.3847 0 -0.39357 -0.34406 -0.34109 -0.32851 -0.3725 0.0075061 122.26 0.32178 0.66393 0.407 0.53717 0.48184 0.68715 0.64199 0.98813 0.58229 0.91831 0.9507 0.72447 0.0044115 0.017863 0.012681 0.016995 7.0538
3.0586 -0.57626 -0.60151 -0.73431 -0.51197 0 -0.54736 -0.42758 -0.40638 -0.33037 -0.45222 0.13176 121.39 0.39337 0.72155 0.46042 0.56274 0.49101 0.62352 0.68374 0.99444 0.68258 0.91227 0.95265 0.69372 0.0040263 0.017659 0.013214 0.015882 7.7852
3.0625 -0.59766 -0.61055 -0.80559 -0.64245 0 -0.70713 -0.51162 -0.46528 -0.33562 -0.51652 0.14608 120.43 0.45265 0.82085 0.50273 0.50371 0.63996 0.58225 0.71689 1.0413 0.87986 0.95979 1.048 0.76013 0.0043296 0.018837 0.013773 0.015184 8.691
3.0664 -0.59439 -0.59065 -0.777 -0.74098 0 -0.79453 -0.58959 -0.50494 -0.37984 -0.56061 -0.00093471 119.35 0.44981 0.96473 0.54263 0.61927 0.86928 0.59239 0.84342 1.2225 0.96138 1.1116 1.2579 0.95724 0.0052371 0.022046 0.014461 0.016535 9.7852
3.0703 -0.56169 -0.54845 -0.65395 -0.77232 0 -0.76425 -0.64378 -0.53317 -0.48194 -0.58849 -0.3031 118.17 0.5359 1.0353 0.61496 0.79244 1.0851 0.76861 1.0259 1.5073 1.021 1.3337 1.5663 1.1708 0.0061872 0.026959 0.015305 0.02108 11.005
3.0742 -0.51256 -0.49931 -0.50371 -0.71474 0 -0.62543 -0.65503 -0.57082 -0.62875 -0.60432 -0.6923 116.92 0.63634 1.0488 0.69396 0.89231 1.2283 0.98874 1.2322 1.7785 1.1174 1.5323 1.9169 1.3674 0.006655 0.032387 0.01628 0.028384 12.197
3.0781 -0.47129 -0.46269 -0.41066 -0.58261 0 -0.43665 -0.62053 -0.62876 -0.77525 -0.61084 -1.0628 115.62 0.68932 1.0623 0.75232 0.8796 1.3059 1.1337 1.4241 1.9789 1.2848 1.6629 2.2336 1.5169 0.0066262 0.036963 0.017375 0.036443 13.16
3.082 -0.4572 -0.45319 -0.41632 -0.43432 0 -0.28002 -0.56119 -0.69061 -0.86455 -0.6137 -1.3128 114.27 0.65931 1.2922 0.74555 0.99988 1.3624 1.0456 1.5195 2.2317 1.5041 1.8256 2.4514 1.5709 0.0065475 0.039812 0.018533 0.042856 13.732
3.0859 -0.47155 -0.47172 -0.49375 -0.34585 0 -0.2256 -0.51106 -0.72137 -0.86123 -0.62324 -1.3827 112.84 0.7118 1.3022 0.66554 1.0853 1.4251 1.0381 1.5625 2.3115 1.5051 1.9553 2.5396 1.7029 0.0068064 0.040762 0.019529 0.046232 13.847
3.0898 -0.49861 -0.50402 -0.57619 -0.36133 0 -0.2993 -0.49842 -0.6981 -0.77769 -0.64775 -1.2713 111.32 0.7513 1.2351 0.71024 1.0489 1.4736 1.1877 1.5705 2.3012 1.4733 1.9368 2.5039 1.741 0.0072806 0.040097 0.020009 0.046742 13.567
3.0938 -0.51924 -0.52992 -0.61163 -0.45956 0 -0.46819 -0.53223 -0.63436 -0.67046 -0.6825 -1.0287 109.71 0.74291 1.1826 0.79527 0.97948 1.46 1.2923 1.5154 2.24 1.4479 1.8313 2.3718 1.658 0.0074417 0.038219 0.019751 0.045502 13.055
3.0977 -0.52529 -0.53739 -0.59488 -0.56856 0 -0.65349 -0.59957 -0.57207 -0.60203 -0.70596 -0.73604 108.02 0.66965 1.2316 0.73964 1.0281 1.3577 1.0488 1.3595 2.162 1.4294 1.7644 2.176 1.4773 0.0069272 0.035528 0.018944 0.043473 12.485
3.1016 -0.52296 -0.53043 -0.5546 -0.61984 0 -0.76911 -0.67013 -0.54486 -0.59365 -0.69036 -0.47913 106.29 0.71322 1.1259 0.63189 0.90007 1.1911 1.0625 1.3162 1.9444 1.2341 1.586 1.947 1.4914 0.005991 0.032492 0.018137 0.040873 11.937
3.1055 -0.52397 -0.52391 -0.51777 -0.59774 0 -0.767 -0.70452 -0.54661 -0.60771 -0.62088 -0.32186 104.5 0.62248 1.1238 0.71197 0.8392 1.0206 0.99206 1.1997 1.7933 1.208 1.4503 1.7138 1.3163 0.0053355 0.029654 0.017802 0.037481 11.344
3.1094 -0.53375 -0.52955 -0.49118 -0.54273 0 -0.66212 -0.66845 -0.5374 -0.57816 -0.50933 -0.28139 102.63 0.55758 1.0692 0.70512 0.7779 0.89602 0.90774 1.1078 1.6078 1.1047 1.3309 1.5026 1.0887 0.0054442 0.027391 0.017857 0.033337 10.549
3.1133 -0.54714 -0.54527 -0.47384 -0.50875 0 -0.51964 -0.55349 -0.48364 -0.46726 -0.39109 -0.3171 100.66 0.55743 0.9142 0.56743 0.68718 0.82198 0.84611 1.0482 1.3757 0.88183 1.2183 1.3295 0.89899 0.0060654 0.025616 0.017625 0.029025 9.4551
3.1172 -0.55422 -0.55741 -0.47649 -0.51548 0 -0.41224 -0.39368 -0.39471 -0.30219 -0.30682 -0.34819 98.577 0.4544 0.78459 0.66528 0.59314 0.76361 0.80172 0.86225 1.2455 0.85656 1.1318 1.1947 0.80474 0.0063892 0.023789 0.016388 0.025259 8.1748
3.1211 -0.54958 -0.55353 -0.51722 -0.53777 0 -0.37677 -0.25946 -0.31981 -0.16029 -0.2817 -0.30064 96.413 0.42935 0.72064 0.49927 0.60987 0.68708 0.71169 0.86638 1.1505 0.7604 1.0082 1.0879 0.72898 0.0057999 0.02137 0.014091 0.022278 7.0392
3.125 -0.5363 -0.53402 -0.59349 -0.53708 0 -0.39998 -0.22106 -0.30612 -0.1143 -0.31495 -0.15966 94.189 0.39247 0.68845 0.4658 0.60836 0.59777 0.65423 0.79539 1.0363 0.73549 1.0001 1.0046 0.73202 0.0045036 0.018452 0.011567 0.01975 6.4415
3.1289 -0.5223 -0.51198 -0.66474 -0.50102 0 -0.44024 -0.30019 -0.35726 -0.18193 -0.38392 0.0098868 91.913 0.39985 0.73544 0.48762 0.56749 0.54278 0.66746 0.71643 0.974 0.7437 1.0138 0.96118 0.7391 0.0034178 0.015999 0.010018 0.017371 6.6038
3.1328 -0.51347 -0.50175 -0.67505 -0.45344 0 -0.4647 -0.4472 -0.43123 -0.31812 -0.45701 0.09661 89.574 0.50754 0.89245 0.43064 0.49638 0.57482 0.77024 0.74343 1.0414 0.72914 0.93592 0.99057 0.67377 0.0033962 0.015411 0.010133 0.01557 7.4372
3.1367 -0.51029 -0.50696 -0.60311 -0.42963 0 -0.47176 -0.56909 -0.47917 -0.45124 -0.5076 0.012476 87.148 0.42265 0.78916 0.54119 0.58168 0.70691 0.81806 0.83656 1.1053 0.85561 1.0352 1.1188 0.81914 0.0044907 0.0176 0.011584 0.015534 8.6032
3.1406 -0.50978 -0.5187 -0.49179 -0.44443 0 -0.4834 -0.59417 -0.48761 -0.5308 -0.52382 -0.24663 84.628 0.43902 0.89302 0.59204 0.66245 0.89508 0.90488 0.9062 1.2601 0.95983 1.2105 1.3384 0.99897 0.0059241 0.022265 0.013319 0.018364 9.7321
3.1445 -0.50943 -0.5249 -0.42189 -0.48362 0 -0.5184 -0.52524 -0.48552 -0.55192 -0.513 -0.59168 82.02 0.48903 1.0095 0.59365 0.71703 1.0642 0.88633 0.95993 1.4154 1.0572 1.3245 1.602 1.1749 0.0067814 0.027908 0.014397 0.023984 10.633
3.1484 -0.50894 -0.52123 -0.44718 -0.52197 0 -0.57142 -0.43732 -0.51238 -0.54652 -0.4989 -0.88869 79.338 0.53935 1.0492 0.57826 0.76468 1.1588 0.81468 1.0221 1.5571 1.1409 1.3975 1.845 1.3371 0.0067712 0.032643 0.014632 0.030781 11.343
3.1523 -0.50871 -0.51348 -0.54801 -0.54518 0 -0.61544 -0.41891 -0.58018 -0.55627 -0.51032 -1.032 76.588 0.57393 0.9825 0.61876 0.87815 1.1802 0.97648 1.1481 1.7423 1.1774 1.6258 2.0208 1.4999 0.0063705 0.035242 0.014558 0.036378 12.001
3.1563 -0.50802 -0.50994 -0.64707 -0.55402 0 -0.62318 -0.50295 -0.66409 -0.60802 -0.56325 -0.99757 73.767 0.67209 1.0797 0.65758 0.8858 1.1814 1.1198 1.3117 1.8718 1.2316 1.7428 2.1222 1.588 0.0062702 0.035733 0.014815 0.039071 12.671
3.1602 -0.50539 -0.51224 -0.67391 -0.55244 0 -0.58816 -0.64212 -0.72548 -0.70057 -0.64611 -0.84927 70.871 0.69948 1.2411 0.71649 0.94756 1.222 1.1278 1.4283 1.9538 1.358 1.8132 2.1737 1.6547 0.0066892 0.035181 0.015566 0.038872 13.25
3.1641 -0.50056 -0.51392 -0.61992 -0.5389 0 -0.52886 -0.74639 -0.74127 -0.80289 -0.7205 -0.69887 67.904 0.68098 1.3283 0.75194 1.0134 1.3161 1.116 1.4703 2.0056 1.4276 1.8126 2.2029 1.6985 0.0072078 0.034869 0.016458 0.037392 13.543
3.168 -0.49566 -0.50782 -0.53653 -0.51304 0 -0.47502 -0.74988 -0.71291 -0.86426 -0.7418 -0.64377 64.875 0.65406 1.2466 0.72637 1.0287 1.4147 1.184 1.431 2.0315 1.3451 1.7366 2.2154 1.7167 0.0072401 0.035441 0.01706 0.036636 13.397
3.1719 -0.49366 -0.49442 -0.48409 -0.48763 0 -0.4491 -0.65376 -0.65481 -0.83859 -0.6889 -0.71182 61.787 0.65193 1.1596 0.65649 1.0015 1.4379 1.2213 1.3855 1.9286 1.2893 1.7381 2.1919 1.7161 0.0066528 0.036556 0.017296 0.03756 12.808
3.1758 -0.49565 -0.48235 -0.48197 -0.48601 0 -0.45601 -0.51689 -0.58163 -0.71585 -0.5816 -0.84076 58.631 0.61093 1.1073 0.62678 0.95606 1.3368 1.1113 1.326 1.8228 1.2295 1.678 2.1068 1.6359 0.0059221 0.037162 0.01744 0.039423 11.909
3.1797 -0.49958 -0.48031 -0.50339 -0.52061 0 -0.48472 -0.41007 -0.50822 -0.53947 -0.47056 -0.90825 55.389 0.57727 1.0189 0.57077 0.89931 1.1361 0.9852 1.2481 1.6746 1.1515 1.5812 1.9511 1.49 0.0056925 0.036192 0.017714 0.040336 10.885
3.1836 -0.50168 -0.48819 -0.51091 -0.5724 0 -0.51638 -0.37354 -0.45408 -0.38818 -0.4045 -0.8053 52.049 0.55366 0.90395 0.49723 0.8367 0.92331 0.88435 1.157 1.4979 1.0605 1.465 1.742 1.3241 0.0061726 0.033201 0.017956 0.038608 9.8926
3.1875 -0.49902 -0.49641 -0.49244 -0.59638 0 -0.53254 -0.40416 -0.43605 -0.32579 -0.39791 -0.51491 48.619 0.51894 0.82131 0.46135 0.77505 0.78822 0.81454 1.066 1.3433 0.97509 1.3505 1.5137 1.22 0.0069413 0.028633 0.017714 0.033945 9.0212
3.1914 -0.49075 -0.49409 -0.46483 -0.55516 0 -0.52158 -0.46856 -0.44937 -0.35365 -0.42386 -0.14156 45.118 0.44767 0.86373 0.45285 0.73755 0.75901 0.85082 0.96441 1.2349 0.82594 1.1885 1.3013 1.1344 0.0073256 0.023593 0.016715 0.027684 8.2925
3.1953 -0.47736 -0.47845 -0.44975 -0.45338 0 -0.48395 -0.52254 -0.4592 -0.40712 -0.43739 0.14071 41.563 0.39417 0.85619 0.44133 0.649 0.78482 0.85223 0.87158 1.1009 0.75272 1.052 1.1292 0.93175 0.0069766 0.019315 0.015225 0.021947 7.6757
3.1992 -0.45932 -0.4563 -0.452 -0.34056 0 -0.43415 -0.52587 -0.42177 -0.4052 -0.41092 0.19763 37.957 0.34735 0.84274 0.46991 0.54743 0.78063 0.81336 0.79786 0.98179 0.68581 0.96662 1.0097 0.75258 0.0061157 0.016629 0.01393 0.018342 7.1127
3.2031 -0.43682 -0.43656 -0.46025 -0.2764 0 -0.39507 -0.45669 -0.3244 -0.31641 -0.35398 0.026213 34.289 0.30325 0.83121 0.53884 0.47117 0.69956 0.7427 0.74167 0.92046 0.58825 0.94038 0.94721 0.70032 0.0052648 0.01571 0.013411 0.017135 6.5674
3.207 -0.41058 -0.42128 -0.46176 -0.28654 0 -0.38387 -0.32865 -0.2074 -0.18637 -0.30281 -0.24307 30.545 0.28952 0.67838 0.49239 0.47087 0.57387 0.68351 0.66172 0.99019 0.54131 0.93688 0.94094 0.78861 0.0047618 0.016187 0.013677 0.01741 6.0855
3.2109 -0.38241 -0.40404 -0.45046 -0.34569 0 -0.39749 -0.19843 -0.14038 -0.10306 -0.28993 -0.44005 26.728 0.27978 0.62285 0.36667 0.45585 0.49066 0.55747 0.69866 1.0678 0.57365 0.94107 0.98373 0.74944 0.0045255 0.017464 0.014181 0.017966 5.8089
3.2148 -0.35447 -0.37715 -0.42229 -0.40097 0 -0.41068 -0.14364 -0.16729 -0.12839 -0.31912 -0.47368 22.85 0.28561 0.62086 0.29116 0.49132 0.52129 0.55546 0.73279 1.1281 0.66453 0.95761 1.0602 0.70996 0.004254 0.019012 0.014302 0.01818 5.8973
3.2188 -0.32785 -0.34036 -0.37127 -0.41326 0 -0.39223 -0.21141 -0.26826 -0.25258 -0.36478 -0.38365 18.928 0.30092 0.65334 0.29402 0.54926 0.6617 0.60715 0.75431 1.1528 0.75629 0.97208 1.1488 0.70713 0.0038104 0.020465 0.013842 0.018175 6.3819
3.2227 -0.30183 -0.30194 -0.29795 -0.38158 0 -0.33004 -0.37143 -0.37464 -0.40528 -0.39328 -0.28899 14.966 0.31286 0.70231 0.37156 0.56737 0.83192 0.55101 0.78573 1.1259 0.7719 0.96302 1.2287 0.7548 0.00339 0.021562 0.01311 0.018302 7.0636
3.2266 -0.27448 -0.27081 -0.22098 -0.3338 0 -0.2447 -0.51894 -0.42474 -0.50796 -0.3868 -0.28515 10.959 0.33297 0.72665 0.4248 0.56203 0.93447 0.60484 0.84496 1.1563 0.8564 1.0066 1.287 0.8208 0.0033109 0.02212 0.012557 0.018562 7.5644
3.2305 -0.2436 -0.24664 -0.17146 -0.29699 0 -0.17775 -0.54069 -0.40862 -0.52169 -0.35062 -0.37848 6.8972 0.34991 0.73271 0.41318 0.53469 0.92394 0.62584 0.86951 1.2107 0.91742 1.0439 1.3222 0.88199 0.003653 0.022109 0.012328 0.018563 7.5332
3.2344 -0.20691 -0.2178 -0.16647 -0.27509 0 -0.16055 -0.40147 -0.36161 -0.45757 -0.30147 -0.50464 2.7851 0.34917 0.71304 0.4177 0.51409 0.83307 0.60382 0.85301 1.2336 0.96763 1.0655 1.3391 0.93242 0.0041199 0.02173 0.012179 0.018022 6.8655
3.2383 -0.16196 -0.16948 -0.18573 -0.24953 0 -0.18705 -0.18048 -0.31747 -0.35503 -0.251 -0.59631 -1.3601 0.33112 0.67301 0.44268 0.51005 0.73775 0.54541 0.79522 1.2133 0.9971 1.061 1.3376 0.96736 0.0042665 0.021293 0.011772 0.017187 5.7603
3.2422 -0.10665 -0.095301 -0.18035 -0.19671 0 -0.21332 -0.018544 -0.27194 -0.25567 -0.19967 -0.62774 -5.5141 0.3246 0.64499 0.34169 0.50149 0.69244 0.4915 0.70392 1.2143 0.9423 1.0105 1.3034 0.98039 0.0038712 0.020855 0.01105 0.016621 4.552
3.2461 -0.040788 -0.002533 -0.11254 -0.10455 0 -0.18614 -0.0091994 -0.19446 -0.19011 -0.14388 -0.60101 -9.6575 0.27561 0.5708 0.32319 0.36752 0.6878 0.44392 0.61221 1.0496 0.84085 0.93176 1.2082 0.8751 0.0030789 0.019899 0.010259 0.016411 3.4354
3.25 0.032854 0.093058 0.0096293 0.022565 0 -0.079964 -0.11859 -0.07294 -0.17145 -0.084927 -0.50815 -13.782 0.17779 0.5266 0.23894 0.24035 0.66067 0.37999 0.53054 0.79996 0.69825 0.77999 1.0216 0.6855 0.002164 0.017403 0.009594 0.015577 2.3035
3.2539 0.10949 0.17766 0.13859 0.16806 0 0.08509 -0.20219 0.060362 -0.18395 -0.02778 -0.3278 -17.891 0.099299 0.49294 0.15371 0.15663 0.54347 0.31857 0.41589 0.55056 0.52029 0.57198 0.73028 0.47231 0.0011406 0.012413 0.0088157 0.012391 0.8289
3.2578 0.18491 0.24627 0.23082 0.30886 0 0.25656 -0.11095 0.155 -0.17419 0.029788 -0.06787 -21.987 0.10535 0.43302 0.15304 0.12775 0.31234 0.27149 0.21618 0.37328 0.31263 0.336 0.35043 0.29366 -0.00038489 0.0047644 0.0072676 0.0055549 -1.2686
3.2617 0.25722 0.30141 0.28448 0.41997 0 0.38283 0.19319 0.19682 -0.067756 0.1043 0.19963 -26.072 -0.032837 0.31812 0.026597 0.016842 -0.00016824 0.019428 -0.10545 0.024444 0.038699 0.049492 -0.078014 0.008355 -0.0029235 -0.0046251 0.0043722 -0.0046765 -3.9775
3.2656 0.3255 0.34709 0.33244 0.48131 0 0.44194 0.60117 0.23195 0.1808 0.21762 0.37206 -30.136 -0.18311 0.10721 -0.15119 -0.16127 -0.33132 -0.12132 -0.32194 -0.4033 -0.2072 -0.22193 -0.51261 -0.28038 -0.0065963 -0.014188 0.00021898 -0.016374 -6.9538
3.2695 0.38677 0.38442 0.39929 0.48791 0 0.44822 0.92674 0.32779 0.53503 0.37518 0.40815 -34.162 -0.3438 -0.14896 -0.30113 -0.31941 -0.62825 -0.25596 -0.5137 -0.78891 -0.48534 -0.50929 -0.93104 -0.60059 -0.010856 -0.022569 -0.004282 -0.026981 -9.7003
3.2734 0.43492 0.41251 0.4697 0.45724 0 0.43734 1.0283 0.50292 0.87182 0.55023 0.3925 -38.133 -0.50025 -0.39987 -0.40059 -0.445 -0.87191 -0.43989 -0.72491 -1.1245 -0.7899 -0.81242 -1.3364 -0.9251 -0.014721 -0.029237 -0.0078779 -0.03472 -11.821
3.2773 0.46405 0.43166 0.50445 0.42445 0 0.44335 0.89432 0.69484 1.0477 0.69227 0.49038 -42.036 -0.61542 -0.56658 -0.47528 -0.59926 -1.0722 -0.70594 -0.98553 -1.5207 -1.04 -1.0973 -1.7397 -1.1512 -0.017371 -0.034401 -0.0097532 -0.039306 -13.174
3.2813 0.47402 0.44455 0.48704 0.42392 0 0.48177 0.63776 0.80395 0.99836 0.75868 0.80765 -45.866 -0.60948 -0.64721 -0.45873 -0.70648 -1.2444 -0.8738 -1.3003 -1.8482 -1.278 -1.4344 -2.1334 -1.4439 -0.018637 -0.038395 -0.010018 -0.041585 -13.864
3.2852 0.47271 0.45415 0.4482 0.46761 0 0.54425 0.41644 0.77913 0.79493 0.74651 1.2721 -49.627 -0.63795 -0.73268 -0.47114 -0.81953 -1.3893 -1.0117 -1.4901 -2.0803 -1.4727 -1.7389 -2.4779 -1.8051 -0.018996 -0.041187 -0.0095401 -0.042625 -14.123
3.2891 0.47171 0.46181 0.43765 0.5358 0 0.60373 0.34083 0.66717 0.60373 0.69744 1.6539 -53.321 -0.64286 -0.76234 -0.4908 -0.89592 -1.4905 -1.076 -1.586 -2.2228 -1.627 -1.9413 -2.7159 -2.1057 -0.019107 -0.04247 -0.0092734 -0.043069 -14.198
3.293 0.47833 0.46868 0.47131 0.58887 0 0.62758 0.42718 0.5775 0.57227 0.6685 1.7281 -56.944 -0.58399 -0.69564 -0.49998 -0.90569 -1.5298 -1.0453 -1.6349 -2.2895 -1.7366 -1.9971 -2.8034 -2.224 -0.019302 -0.042191 -0.0096221 -0.043102 -14.277
3.2969 0.49117 0.47892 0.51308 0.59401 0 0.59622 0.61018 0.59098 0.72457 0.6894 1.4515 -60.486 -0.65542 -0.69251 -0.59233 -0.94229 -1.5037 -1.0905 -1.6468 -2.3005 -1.7064 -1.9774 -2.7354 -2.1086 -0.019436 -0.040858 -0.010291 -0.042714 -14.44
3.3008 0.50367 0.49933 0.51539 0.54971 0 0.51976 0.79039 0.69289 0.94491 0.73988 1.0007 -63.935 -0.65759 -0.66355 -0.62799 -0.94339 -1.4275 -1.0956 -1.593 -2.2321 -1.6188 -1.848 -2.5468 -2.0835 -0.01919 -0.039215 -0.010649 -0.041769 -14.597
3.3047 0.5127 0.53317 0.47688 0.49073 0 0.44028 0.8823 0.78809 1.061 0.76557 0.63512 -67.292 -0.66331 -0.61979 -0.64489 -0.92144 -1.3224 -1.1218 -1.5028 -2.1583 -1.5542 -1.6495 -2.2899 -2.0082 -0.018471 -0.037515 -0.010245 -0.039866 -14.482
3.3086 0.52351 0.57289 0.45111 0.46791 0 0.4112 0.84477 0.78208 0.9628 0.72033 0.49911 -70.568 -0.6667 -0.56474 -0.63309 -0.87114 -1.1981 -1.1271 -1.3702 -2.0177 -1.47 -1.4098 -2.0094 -1.8234 -0.017536 -0.03515 -0.009059 -0.036378 -13.759
3.3125 0.54578 0.60048 0.48984 0.51303 0 0.4612 0.69194 0.65582 0.67295 0.60201 0.52985 -73.778 -0.61348 -0.49936 -0.55173 -0.77586 -1.0474 -0.9933 -1.1684 -1.6478 -1.235 -1.1623 -1.731 -1.4994 -0.016749 -0.031118 -0.0073974 -0.030934 -12.246
3.3164 0.5837 0.59919 0.57805 0.6111 0 0.56777 0.48688 0.47356 0.32516 0.45494 0.54027 -76.926 -0.52107 -0.49267 -0.46403 -0.68563 -0.86228 -0.72275 -0.98743 -1.3363 -1.0209 -1.0563 -1.4679 -1.3916 -0.016239 -0.025038 -0.00563 -0.023995 -10.133
3.3203 0.6297 0.56887 0.63518 0.70218 0 0.66537 0.31733 0.32643 0.077021 0.33957 0.39383 -80.003 -0.40736 -0.40359 -0.40147 -0.63313 -0.65747 -0.63405 -0.87136 -1.1369 -0.90765 -0.94736 -1.2313 -1.2727 -0.015828 -0.017808 -0.0040416 -0.016892 -8.0054
3.3242 0.66833 0.53115 0.59203 0.71774 0 0.68932 0.25625 0.26756 0.019567 0.29436 0.11559 -82.992 -0.3247 -0.32006 -0.34828 -0.58563 -0.48078 -0.63015 -0.80427 -1.0259 -0.77831 -0.83076 -1.0354 -1.1408 -0.015287 -0.011276 -0.0028452 -0.01109 -6.5879
3.3281 0.68746 0.51703 0.46936 0.63158 0 0.62557 0.3234 0.29119 0.13705 0.31782 -0.14528 -85.879 -0.31931 -0.30053 -0.30472 -0.52575 -0.39267 -0.62652 -0.76257 -0.96901 -0.60571 -0.71394 -0.89631 -1.0054 -0.014639 -0.0071567 -0.0022059 -0.0072685 -6.3463
3.332 0.68691 0.54432 0.37288 0.48846 0 0.52539 0.47191 0.35983 0.33044 0.37921 -0.24854 -88.667 -0.44768 -0.30347 -0.34057 -0.4927 -0.42645 -0.5988 -0.69616 -0.89995 -0.70981 -0.63901 -0.83107 -0.89632 -0.014173 -0.0061164 -0.0021479 -0.0051243 -7.2122
3.3359 0.67687 0.60326 0.3994 0.38263 0 0.46864 0.61431 0.44172 0.48203 0.44425 -0.16328 -91.37 -0.44929 -0.38501 -0.38991 -0.53573 -0.56021 -0.6093 -0.68109 -0.89151 -0.68703 -0.63298 -0.86018 -0.87081 -0.014141 -0.00776 -0.0024339 -0.004167 -8.6504
3.3398 0.66794 0.66316 0.54267 0.39421 0 0.50189 0.67603 0.52363 0.5231 0.49492 0.042484 -93.995 -0.47609 -0.46996 -0.44908 -0.60213 -0.72804 -0.67351 -0.77835 -1.0269 -0.70308 -0.78285 -1.0057 -0.92944 -0.01446 -0.011383 -0.0026328 -0.0047232 -10.036
3.3438 0.66256 0.69575 0.69481 0.52779 0 0.6015 0.64214 0.59879 0.47022 0.53299 0.28719 -96.538 -0.52983 -0.54046 -0.509 -0.68962 -0.86705 -0.74579 -0.94473 -1.2867 -0.81487 -1.0383 -1.2773 -1.0834 -0.014776 -0.016643 -0.0024454 -0.0080066 -11.069
3.3477 0.6554 0.69582 0.74718 0.70372 0 0.69405 0.5644 0.65625 0.41156 0.57174 0.53796 -98.983 -0.56365 -0.59426 -0.55677 -0.80926 -0.96404 -0.75549 -1.0922 -1.6047 -1.0475 -1.2882 -1.6522 -1.3422 -0.014849 -0.023485 -0.0020501 -0.014929 -11.914
3.3516 0.64122 0.68167 0.69249 0.81493 0 0.71829 0.52311 0.68862 0.44848 0.62585 0.79458 -101.32 -0.56399 -0.64852 -0.56891 -0.90942 -1.0612 -0.96862 -1.2678 -1.7642 -1.1976 -1.4249 -2.0681 -1.6304 -0.014887 -0.031478 -0.0021008 -0.024654 -12.969
3.3555 0.62168 0.67543 0.62525 0.80785 0 0.67589 0.56999 0.70654 0.62468 0.70376 1.0335 -103.54 -0.67318 -0.74479 -0.64066 -0.97963 -1.2129 -1.0768 -1.44 -2.0531 -1.3917 -1.7063 -2.4434 -1.865 -0.015418 -0.039413 -0.0032576 -0.034383 -14.455
3.3594 0.60409 0.68163 0.63867 0.72135 0 0.62713 0.69212 0.73545 0.88876 0.80138 1.1921 -105.66 -0.76419 -0.83602 -0.71108 -1.0478 -1.4286 -1.1422 -1.6249 -2.3634 -1.5618 -1.9625 -2.7173 -2.0662 -0.016754 -0.045741 -0.0055781 -0.040919 -16.153
3.3633 0.59412 0.68367 0.72323 0.64925 0 0.6347 0.82107 0.78995 1.1205 0.89721 1.2221 -107.71 -0.79279 -0.91583 -0.7601 -1.138 -1.6513 -1.2267 -1.8074 -2.6089 -1.6926 -2.1055 -2.8793 -2.2201 -0.018549 -0.049551 -0.0083118 -0.042891 -17.504
3.3672 0.5903 0.66135 0.77245 0.65648 0 0.70541 0.87908 0.85031 1.2077 0.95534 1.1545 -109.69 -0.85755 -1.0589 -0.84029 -1.2825 -1.7931 -1.4298 -1.8965 -2.6932 -1.8653 -2.1563 -2.9622 -2.2264 -0.019923 -0.051134 -0.010353 -0.041748 -17.979
3.3711 0.58628 0.61295 0.69334 0.72163 0 0.78149 0.82991 0.86991 1.1215 0.94189 1.0947 -111.58 -0.88838 -1.0029 -0.87223 -1.196 -1.7989 -1.397 -1.9092 -2.7657 -1.8842 -2.2102 -3.0012 -2.3707 -0.020138 -0.051492 -0.011029 -0.040531 -17.438
3.375 0.57819 0.56081 0.50974 0.75727 0 0.78982 0.70053 0.8139 0.9316 0.84939 1.1316 -113.39 -0.88219 -1.0209 -0.84221 -1.2008 -1.6852 -1.3374 -1.8952 -2.7333 -1.8514 -2.2004 -2.9946 -2.3747 -0.019228 -0.0512 -0.010556 -0.041336 -16.188
3.3789 0.56904 0.53455 0.35099 0.69145 0 0.70605 0.56144 0.69564 0.7528 0.71067 1.2388 -115.11 -0.83624 -1.0211 -0.81381 -1.1767 -1.5206 -1.2923 -1.8109 -2.6153 -1.7865 -2.1173 -2.8994 -2.2742 -0.017983 -0.049702 -0.0097512 -0.043534 -14.738
3.3828 0.56541 0.5464 0.33336 0.53799 0 0.57735 0.48082 0.57415 0.66155 0.58572 1.2699 -116.74 -0.75391 -0.8656 -0.84824 -0.95441 -1.369 -1.2641 -1.6122 -2.451 -1.6946 -1.9648 -2.6707 -2.1573 -0.017237 -0.045773 -0.0092391 -0.044256 -13.447
3.3867 0.5699 0.58091 0.45112 0.39193 0 0.48412 0.48282 0.51015 0.64918 0.52434 1.0702 -118.28 -0.70177 -0.8065 -0.66711 -0.92983 -1.2436 -1.0451 -1.4913 -2.1677 -1.5219 -1.7473 -2.3088 -1.9347 -0.0171 -0.038798 -0.0088791 -0.040724 -12.34
3.3906 0.5777 0.608 0.58598 0.35269 0 0.47404 0.53581 0.51679 0.6426 0.53008 0.6181 -119.74 -0.65877 -0.76976 -0.60431 -0.78863 -1.1117 -0.93274 -1.3265 -1.862 -1.277 -1.4793 -1.8754 -1.7063 -0.016834 -0.029681 -0.0079421 -0.032512 -11.204
3.3945 0.58143 0.60774 0.62436 0.44184 0 0.52525 0.5761 0.54885 0.56949 0.55558 0.074508 -121.1 -0.64425 -0.69639 -0.58163 -0.6603 -0.94006 -0.88964 -1.1062 -1.5427 -1.0309 -1.2108 -1.4637 -1.4419 -0.015546 -0.020537 -0.0058847 -0.021953 -9.8507
3.3984 0.57977 0.58552 0.5644 0.58649 0 0.56877 0.55123 0.54087 0.4133 0.5373 -0.31401 -122.36 -0.63252 -0.59499 -0.56471 -0.59459 -0.73688 -0.8532 -0.88465 -1.2376 -0.85421 -0.96604 -1.1478 -1.1951 -0.01307 -0.013393 -0.0029954 -0.012502 -8.331
3.4023 0.58075 0.5653 0.50708 0.68049 0 0.54923 0.45564 0.46268 0.22068 0.44597 -0.38588 -123.54 -0.53211 -0.55538 -0.54929 -0.58002 -0.55211 -0.6966 -0.82268 -1.0122 -0.8587 -0.75475 -0.95163 -1.1453 -0.010233 -0.0090584 -0.00029282 -0.0064781 -6.949
3.4063 0.59557 0.56847 0.54512 0.66855 0 0.47206 0.33714 0.34643 0.06668 0.31397 -0.17668 -124.64 -0.50364 -0.48299 -0.46088 -0.42122 -0.44029 -0.4976 -0.7787 -0.89107 -0.77287 -0.71697 -0.85707 -1.0264 -0.0082315 -0.0070569 0.0012531 -0.0039544 -6.1041
3.4102 0.62771 0.59708 0.66576 0.58253 0 0.39935 0.26984 0.26416 0.011766 0.21703 0.11428 -125.68 -0.46912 -0.42766 -0.43841 -0.35555 -0.42237 -0.47393 -0.70038 -0.83479 -0.6715 -0.69863 -0.8377 -0.95545 -0.0076735 -0.0065528 0.0014647 -0.0034245 -6.0876
3.4141 0.66752 0.63446 0.76538 0.5055 0 0.40051 0.30931 0.27541 0.077722 0.22287 0.27422 -126.64 -0.44244 -0.4194 -0.47647 -0.37921 -0.48045 -0.57678 -0.64459 -0.84206 -0.61063 -0.67894 -0.88501 -0.93999 -0.0081265 -0.0072909 0.00098436 -0.0034611 -6.9587
3.418 0.6975 0.66015 0.75674 0.50165 0 0.49887 0.45634 0.38539 0.24519 0.34451 0.22857 -127.5 -0.44294 -0.47873 -0.54765 -0.4592 -0.5847 -0.72666 -0.67617 -0.91811 -0.64429 -0.66897 -1.0095 -0.98351 -0.0085698 -0.0097262 0.00058143 -0.0039498 -8.5348
3.4219 0.70442 0.66473 0.65605 0.57239 0 0.6546 0.65174 0.54287 0.46227 0.53164 0.085257 -128.24 -0.47998 -0.59327 -0.57082 -0.52974 -0.72194 -0.8209 -0.87682 -1.1237 -0.8561 -0.83888 -1.2241 -1.1564 -0.0083211 -0.014382 0.00040679 -0.0060433 -10.467
3.4258 0.68813 0.65315 0.56244 0.66778 0 0.79225 0.80704 0.67527 0.66035 0.70387 0.048367 -128.87 -0.59519 -0.7341 -0.66812 -0.59022 -0.89786 -0.85001 -1.0747 -1.4108 -1.0672 -1.0307 -1.5289 -1.4068 -0.0076076 -0.021193 -9.8751e-05 -0.011058 -12.361
3.4297 0.66058 0.63693 0.55631 0.73228 0 0.84893 0.85486 0.73444 0.7814 0.7999 0.27037 -129.4 -0.67255 -0.8211 -0.74836 -0.68633 -1.1147 -0.92013 -1.2268 -1.6932 -1.2609 -1.2642 -1.9087 -1.6549 -0.0073092 -0.029442 -0.0015785 -0.019241 -13.911
3.4336 0.63643 0.62476 0.62467 0.7418 0 0.80886 0.78908 0.72353 0.81145 0.80928 0.74545 -129.83 -0.70047 -0.86093 -0.79587 -0.82267 -1.3507 -1.0419 -1.3586 -1.9769 -1.4349 -1.5318 -2.335 -1.8893 -0.0081548 -0.038193 -0.0040409 -0.029273 -15.015
3.4375 0.62329 0.61898 0.68776 0.7083 0 0.70627 0.66944 0.69062 0.79631 0.76969 1.3082 -130.18 -0.72839 -0.9179 -0.83605 -0.97914 -1.5646 -1.1697 -1.5487 -2.3264 -1.5951 -1.8052 -2.7632 -2.1366 -0.010106 -0.046606 -0.0067467 -0.038787 -15.794
3.4414 0.61836 0.61779 0.69106 0.66067 0 0.60107 0.58495 0.69506 0.81532 0.73717 1.7298 -130.44 -0.75224 -0.95746 -0.85313 -1.0718 -1.7201 -1.2677 -1.7509 -2.5715 -1.7295 -2.0128 -3.1304 -2.4143 -0.012421 -0.053817 -0.0087979 -0.04555 -16.481
3.4453 0.61248 0.61757 0.65981 0.62507 0 0.54552 0.59717 0.76681 0.91979 0.75096 1.8478 -130.62 -0.78382 -1.0022 -0.87264 -1.13 -1.8059 -1.3406 -1.9143 -2.7776 -1.8461 -2.1848 -3.3657 -2.5629 -0.014263 -0.058719 -0.0098433 -0.048594 -17.2
3.4492 0.59714 0.61266 0.65857 0.6156 0 0.55893 0.69903 0.8827 1.0811 0.81219 1.6525 -130.7 -0.82302 -1.0661 -0.91222 -1.1651 -1.833 -1.3897 -2.0171 -2.8842 -1.914 -2.2638 -3.4193 -2.6224 -0.015262 -0.060206 -0.010227 -0.048626 -17.8
3.4531 0.56941 0.59527 0.70428 0.63054 0 0.62013 0.81744 0.97565 1.1975 0.8845 1.2839 -130.69 -0.86167 -1.1412 -0.96758 -1.1782 -1.8128 -1.4157 -2.0392 -2.8544 -1.9063 -2.2191 -3.2914 -2.6166 -0.015597 -0.057905 -0.01047 -0.047412 -17.88
3.457 0.53263 0.5592 0.73341 0.64964 0 0.67954 0.86009 0.9739 1.1647 0.91354 0.9438 -130.6 -0.85755 -1.1314 -0.94982 -1.1254 -1.7415 -1.4088 -1.9331 -2.7136 -1.7861 -2.0949 -3.0348 -2.4714 -0.015653 -0.052692 -0.010649 -0.04643 -17.031
3.4609 0.49381 0.50633 0.66466 0.63851 0 0.68572 0.77656 0.84791 0.95722 0.85596 0.77487 -130.43 -0.80641 -1.0368 -0.90068 -1.0597 -1.6042 -1.3144 -1.7013 -2.5243 -1.672 -1.9081 -2.7204 -2.3062 -0.01566 -0.04628 -0.010292 -0.045662 -15.138
3.4648 0.45991 0.44915 0.49317 0.56814 0 0.61456 0.5924 0.63335 0.65209 0.70485 0.77848 -130.18 -0.71272 -0.89446 -0.8374 -0.93917 -1.3946 -1.1243 -1.4635 -2.2191 -1.5424 -1.6999 -2.3895 -2.0826 -0.015627 -0.039961 -0.0089009 -0.043446 -12.51
3.4688 0.43485 0.40477 0.31378 0.44169 0 0.4849 0.39283 0.41214 0.37356 0.49814 0.82079 -129.85 -0.61066 -0.74614 -0.7601 -0.75595 -1.1287 -0.89467 -1.2387 -1.8404 -1.3743 -1.4596 -2.0314 -1.8088 -0.015526 -0.033573 -0.0065325 -0.037654 -9.7257
3.4727 0.41863 0.38382 0.24182 0.30425 0 0.3493 0.26733 0.26247 0.20393 0.30233 0.72477 -129.46 -0.55106 -0.64345 -0.66391 -0.51717 -0.84105 -0.71682 -1.0166 -1.4801 -1.1427 -1.1599 -1.6078 -1.5121 -0.015426 -0.025728 -0.0038488 -0.02746 -7.3013
3.4766 0.40884 0.38364 0.30701 0.21876 0 0.26346 0.2537 0.2121 0.13559 0.17751 0.39131 -129.03 -0.47726 -0.53135 -0.51781 -0.35929 -0.56698 -0.55455 -0.82096 -1.1258 -0.8767 -0.82978 -1.1054 -1.1242 -0.015424 -0.015308 -0.0015646 -0.01436 -5.4436
3.4805 0.40359 0.39214 0.42653 0.22086 0 0.25322 0.31923 0.22779 0.099163 0.1434 -0.12769 -128.55 -0.40416 -0.43726 -0.43862 -0.29303 -0.32982 -0.4553 -0.61448 -0.70708 -0.59137 -0.50304 -0.57187 -0.77765 -0.015486 -0.0029894 0.00014515 -0.0015721 -4.0533
3.4844 0.40325 0.39901 0.48432 0.29035 0 0.30143 0.38859 0.2465 0.034782 0.16927 -0.65063 -128.03 -0.35586 -0.34595 -0.40534 -0.2379 -0.14119 -0.40186 -0.3758 -0.33436 -0.31157 -0.19492 -0.10513 -0.4804 -0.015431 0.0085838 0.0016787 0.007831 -2.9457
3.4883 0.40913 0.40359 0.43792 0.36737 0 0.36348 0.39577 0.22265 -0.05974 0.1968 -0.9679 -127.44 -0.33163 -0.25582 -0.39406 -0.16187 -0.0096545 -0.35889 -0.13015 -0.078516 -0.074664 0.052552 0.19629 -0.25319 -0.015111 0.016236 0.0034446 0.012624 -2.0806
3.4922 0.41993 0.41197 0.34884 0.40197 0 0.39933 0.32383 0.15664 -0.13994 0.18186 -0.95914 -126.78 -0.27854 -0.19467 -0.3638 -0.11952 0.054574 -0.23273 -0.018685 0.022547 0.028477 0.10746 0.2823 -0.16555 -0.014625 0.018167 0.0052711 0.013652 -1.6135
3.4961 0.42972 0.42676 0.31216 0.39331 0 0.39854 0.21003 0.087858 -0.1615 0.12633 -0.65523 -126.05 -0.24018 -0.17578 -0.29282 -0.090583 0.043073 -0.098322 -0.057313 0.0062277 -0.053225 0.03991 0.16608 -0.22042 -0.014306 0.014794 0.0063916 0.012496 -1.7601
3.5 0.43081 0.44065 0.36075 0.38276 0 0.38147 0.11962 0.064118 -0.11144 0.07717 -0.21211 -125.26 -0.2622 -0.18267 -0.22724 -0.077592 -0.045346 -0.07004 -0.20281 -0.15137 -0.17857 -0.10103 -0.098724 -0.31345 -0.014482 0.0080121 0.0060503 0.0098358 -2.6233
3.5039 0.41999 0.44125 0.43907 0.40817 0 0.37853 0.10912 0.11293 0.00077772 0.093301 0.18195 -124.4 -0.31788 -0.20711 -0.23085 -0.1391 -0.20458 -0.1523 -0.39807 -0.39852 -0.34056 -0.29251 -0.45282 -0.49578 -0.01522 -0.00030423 0.0041668 0.0049804 -4.1299
3.5078 0.40279 0.42326 0.46542 0.46349 0 0.40481 0.19912 0.23118 0.16843 0.20343 0.40886 -123.48 -0.36813 -0.25025 -0.361 -0.33194 -0.42507 -0.32397 -0.58048 -0.66703 -0.5489 -0.51422 -0.8518 -0.82587 -0.016271 -0.0091689 0.0014505 -0.0030374 -6.0889
3.5117 0.39055 0.39579 0.41302 0.5022 0 0.44859 0.36556 0.39132 0.39024 0.38408 0.47602 -122.49 -0.46327 -0.48122 -0.47998 -0.49399 -0.69354 -0.57358 -0.77989 -1.0158 -0.73504 -0.79815 -1.2661 -1.0191 -0.017267 -0.018192 -0.0011162 -0.013876 -8.2706
3.5156 0.39166 0.37672 0.32965 0.48096 0 0.48024 0.5489 0.5529 0.64441 0.57166 0.49678 -121.45 -0.59764 -0.62749 -0.59588 -0.60803 -0.98581 -0.88405 -0.97082 -1.386 -0.94918 -1.0795 -1.6731 -1.266 -0.017952 -0.026774 -0.0029319 -0.025352 -10.422
3.5195 0.40427 0.37809 0.28505 0.4015 0 0.47394 0.67795 0.6741 0.86948 0.69948 0.60933 -120.35 -0.69751 -0.76384 -0.66154 -0.71924 -1.2613 -0.99551 -1.2041 -1.7378 -1.1651 -1.3418 -2.0524 -1.5069 -0.018286 -0.03386 -0.0040093 -0.034562 -12.251
3.5234 0.41764 0.39603 0.30791 0.31258 0 0.42738 0.70282 0.72505 0.98811 0.73484 0.88004 -119.21 -0.74338 -0.8987 -0.68278 -0.84979 -1.4711 -0.92422 -1.4594 -2.0532 -1.3705 -1.5716 -2.3852 -1.7405 -0.018384 -0.03857 -0.0046899 -0.039775 -13.476
3.5273 0.42147 0.41453 0.37393 0.2725 0 0.36708 0.62393 0.70302 0.96453 0.69385 1.2487 -118.02 -0.76762 -0.96692 -0.73061 -1.0078 -1.5801 -1.0193 -1.6213 -2.3295 -1.5621 -1.7505 -2.6499 -2.034 -0.018417 -0.040969 -0.0052242 -0.041477 -13.955
3.5313 0.41507 0.41988 0.44409 0.30738 0 0.33498 0.49798 0.63932 0.84288 0.62658 1.5531 -116.75 -0.78981 -0.94747 -0.78533 -0.9725 -1.5867 -1.1153 -1.6122 -2.4948 -1.6929 -1.8516 -2.8149 -2.1784 -0.018561 -0.042024 -0.005639 -0.041681 -13.804
3.5352 0.40771 0.4124 0.50045 0.39882 0 0.36274 0.40897 0.58538 0.72174 0.58336 1.6248 -115.42 -0.77985 -0.94328 -0.77606 -0.97155 -1.5226 -1.1715 -1.638 -2.4877 -1.6419 -1.9081 -2.8419 -2.18 -0.01896 -0.042626 -0.0059163 -0.042108 -13.338
3.5391 0.40971 0.40497 0.54162 0.50327 0 0.44795 0.41545 0.57955 0.67777 0.58367 1.3993 -114.03 -0.77179 -0.92452 -0.72302 -1.0103 -1.4283 -1.1226 -1.6379 -2.3912 -1.5193 -1.8964 -2.705 -2.0924 -0.019638 -0.042597 -0.0061532 -0.04277 -12.845
3.543 0.42271 0.41012 0.55598 0.57874 0 0.54895 0.50828 0.61629 0.70345 0.60628 0.96516 -112.57 -0.7851 -0.85967 -0.66636 -1.0509 -1.3242 -0.95417 -1.5424 -2.2758 -1.435 -1.7935 -2.4165 -1.9685 -0.020406 -0.040713 -0.0064433 -0.042093 -12.352
3.5469 0.43831 0.42807 0.519 0.59847 0 0.60586 0.61281 0.64507 0.71587 0.60651 0.51407 -111.06 -0.68059 -0.78608 -0.72806 -0.87776 -1.2003 -1.0274 -1.3783 -1.9777 -1.3184 -1.5857 -2.0343 -1.787 -0.020898 -0.035831 -0.0066132 -0.038376 -11.6
3.5508 0.44595 0.44639 0.42694 0.5528 0 0.57854 0.63949 0.60583 0.63021 0.54885 0.21885 -109.49 -0.66554 -0.73931 -0.6916 -0.81975 -1.0338 -0.90922 -1.184 -1.6875 -1.1747 -1.3301 -1.6376 -1.5018 -0.020795 -0.028099 -0.0061853 -0.031287 -10.282
3.5547 0.44196 0.45089 0.32535 0.45262 0 0.47644 0.54797 0.47701 0.43314 0.43309 0.12568 -107.84 -0.61574 -0.62674 -0.55402 -0.70307 -0.81772 -0.75835 -0.99472 -1.3712 -0.96215 -1.0785 -1.2854 -1.2649 -0.020118 -0.019121 -0.0047367 -0.022204 -8.3543
3.5586 0.43082 0.43701 0.28568 0.33503 0 0.35633 0.37629 0.29793 0.19304 0.29547 0.13827 -106.11 -0.51807 -0.48379 -0.4192 -0.54244 -0.57688 -0.63105 -0.80118 -1.0567 -0.7337 -0.85375 -0.99026 -1.0679 -0.01929 -0.010924 -0.0023648 -0.013224 -6.1506
3.5625 0.41807 0.41173 0.33923 0.25548 0 0.28475 0.21255 0.14541 0.0036433 0.18411 0.1055 -104.32 -0.42646 -0.44354 -0.50281 -0.48062 -0.3584 -0.54086 -0.56165 -0.82233 -0.62539 -0.66962 -0.73127 -0.79543 -0.01886 -0.0046807 0.00022318 -0.0058128 -4.2054
3.5664 0.40313 0.38551 0.43443 0.25624 0 0.29037 0.13224 0.08137 -0.083791 0.12721 -0.055275 -102.47 -0.31014 -0.26052 -0.34272 -0.41904 -0.20639 -0.40527 -0.44492 -0.56832 -0.36807 -0.46211 -0.49433 -0.59375 -0.019081 -0.0003276 0.0021621 -0.00019996 -2.9293
3.5703 0.38007 0.363 0.47162 0.32931 0 0.3429 0.1505 0.11167 -0.081776 0.11817 -0.29367 -100.57 -0.29522 -0.20919 -0.29247 -0.35741 -0.14127 -0.36538 -0.33464 -0.44924 -0.25881 -0.40433 -0.30263 -0.4857 -0.019707 0.0027177 0.0030557 0.0041082 -2.4075
3.5742 0.34544 0.34095 0.39277 0.41044 0 0.37755 0.22315 0.18703 -0.033934 0.12834 -0.46705 -98.631 -0.30247 -0.19706 -0.26682 -0.34108 -0.15625 -0.3282 -0.29283 -0.36831 -0.20784 -0.35765 -0.20849 -0.41271 -0.020203 0.0045692 0.0032059 0.0073388 -2.4569
3.5781 0.30444 0.31374 0.24063 0.42212 0 0.34714 0.28809 0.24257 0.029186 0.13478 -0.44988 -96.641 -0.28677 -0.1654 -0.21616 -0.37673 -0.22774 -0.25398 -0.34881 -0.2909 -0.15618 -0.26353 -0.25266 -0.35071 -0.020192 0.0046431 0.0032379 0.00896 -2.8403
3.582 0.26746 0.2797 0.12418 0.3368 0 0.26037 0.30842 0.24327 0.10212 0.1382 -0.22469 -94.602 -0.35288 -0.22352 -0.27902 -0.31877 -0.32858 -0.33549 -0.40554 -0.46722 -0.20807 -0.40991 -0.42721 -0.42574 -0.019731 0.002369 0.0034943 0.0081342 -3.4138
3.5859 0.23986 0.24191 0.11811 0.20447 0 0.17367 0.28499 0.20168 0.18308 0.15598 0.1112 -92.52 -0.37482 -0.25621 -0.28862 -0.3925 -0.4367 -0.37619 -0.46333 -0.60411 -0.38854 -0.42985 -0.67489 -0.57126 -0.019176 -0.0019445 0.0037844 0.0046711 -4.0989
3.5898 0.21547 0.204 0.19311 0.11346 0 0.14294 0.23899 0.15961 0.25457 0.19861 0.41817 -90.406 -0.34681 -0.32468 -0.29977 -0.46035 -0.53919 -0.48706 -0.57535 -0.77932 -0.48339 -0.5482 -0.92428 -0.74397 -0.018801 -0.00701 0.0037027 -0.00042711 -4.7711
3.5938 0.18184 0.16674 0.24628 0.11411 0 0.17529 0.19009 0.15301 0.29405 0.25348 0.60282 -88.266 -0.3361 -0.38859 -0.32423 -0.48692 -0.63339 -0.59247 -0.6908 -0.9519 -0.55462 -0.71679 -1.1292 -0.92189 -0.01857 -0.011355 0.00315 -0.0053867 -5.2399
3.5977 0.13356 0.12959 0.20211 0.17396 0 0.222 0.15077 0.18796 0.30196 0.29234 0.65777 -86.099 -0.44598 -0.36532 -0.3606 -0.4677 -0.7232 -0.53926 -0.71381 -1.0335 -0.7703 -0.78176 -1.2804 -1.0844 -0.018282 -0.014255 0.0025004 -0.0087618 -5.3715
3.6016 0.080811 0.095015 0.084453 0.20809 0 0.21929 0.133 0.2415 0.30972 0.29518 0.63627 -83.899 -0.366 -0.36184 -0.37539 -0.55281 -0.80894 -0.59782 -0.8444 -1.2591 -0.74831 -0.86311 -1.3854 -1.1244 -0.017907 -0.015937 0.0022445 -0.010313 -5.2187
3.6055 0.043497 0.069441 -0.010865 0.15921 0 0.14281 0.1486 0.28087 0.34978 0.26695 0.59633 -81.669 -0.44923 -0.43936 -0.40936 -0.61064 -0.87609 -0.59433 -0.89251 -1.2246 -0.8315 -0.92794 -1.4421 -1.2027 -0.017725 -0.016937 0.0024967 -0.010921 -4.9869
3.6094 0.034907 0.058252 -0.012542 0.05311 0 0.030394 0.196 0.28405 0.41443 0.23055 0.56147 -79.422 -0.51487 -0.45586 -0.43359 -0.61618 -0.89496 -0.60464 -0.8685 -1.1795 -0.86999 -0.91313 -1.431 -1.1953 -0.018065 -0.017312 0.0028946 -0.011582 -4.8277
3.6133 0.049163 0.05902 0.058148 -0.02391 0 -0.046053 0.24834 0.24894 0.4489 0.2033 0.51885 -77.174 -0.47766 -0.37346 -0.43232 -0.56684 -0.83716 -0.62243 -0.79248 -1.1974 -0.79212 -0.80607 -1.3321 -1.0751 -0.018892 -0.016457 0.0030058 -0.012335 -4.6515
3.6172 0.064346 0.060334 0.11351 -0.0062987 0 -0.036677 0.26329 0.18915 0.39422 0.18072 0.44178 -74.935 -0.41244 -0.36043 -0.40805 -0.50309 -0.69944 -0.44971 -0.71103 -0.99646 -0.65205 -0.69138 -1.1448 -1.0073 -0.019686 -0.013672 0.00281 -0.012057 -4.1598
3.6211 0.059292 0.049028 0.088707 0.086126 0 0.046747 0.21375 0.12246 0.2437 0.14382 0.31232 -72.698 -0.37088 -0.19371 -0.32931 -0.41322 -0.51328 -0.44124 -0.58524 -0.72449 -0.55636 -0.53133 -0.89215 -0.80471 -0.019784 -0.0088675 0.0027444 -0.0093482 -3.0983
3.625 0.02979 0.020479 0.0021544 0.16085 0 0.13772 0.11264 0.059534 0.057695 0.081328 0.13198 -70.451 -0.32268 -0.066501 -0.26435 -0.30452 -0.32724 -0.37116 -0.4438 -0.54736 -0.44635 -0.37738 -0.60569 -0.69656 -0.018914 -0.0027437 0.0032562 -0.0038021 -1.5041
3.6289 -0.0094437 -0.017034 -0.070389 0.13177 0 0.16159 0.0045463 -0.0010008 -0.082393 0.0030765 -0.076931 -68.185 -0.25343 -0.0078664 -0.17856 -0.18735 -0.17274 -0.23491 -0.28069 -0.3315 -0.3114 -0.20852 -0.30995 -0.55419 -0.017422 0.0036295 0.0043346 0.003417 0.28931
3.6328 -0.03799 -0.048252 -0.075113 -0.0064038 0 0.086499 -0.072607 -0.068503 -0.14181 -0.069969 -0.27515 -65.908 -0.15413 0.0027005 -0.028693 -0.07303 -0.042487 -0.079248 -0.089322 0.089599 -0.15023 0.0056762 -0.019402 -0.20557 -0.015958 0.009386 0.0055258 0.010223 1.9015
3.6367 -0.046255 -0.062599 -0.029364 -0.17344 0 -0.056686 -0.12034 -0.14922 -0.15957 -0.12788 -0.41855 -63.638 -0.064159 0.30663 -0.009205 0.048459 0.097041 -0.063556 0.041506 0.2491 0.041231 0.19615 0.25247 -0.11918 -0.014919 0.014089 0.006423 0.014981 3.1724
3.6406 -0.041632 -0.061982 0.0049149 -0.26885 0 -0.19583 -0.17276 -0.23546 -0.20848 -0.18093 -0.48005 -61.389 -0.027259 0.31685 0.10133 0.14402 0.26729 0.089926 0.16351 0.4152 0.15942 0.32264 0.48644 0.11532 -0.014177 0.017585 0.0071088 0.017482 4.1941
3.6445 -0.040493 -0.058539 -0.011942 -0.24793 0 -0.2631 -0.2535 -0.3044 -0.32358 -0.24361 -0.47037 -59.164 0.014115 0.40091 0.15347 0.24956 0.4473 0.18705 0.29554 0.61058 0.26177 0.42477 0.66254 0.24587 -0.013317 0.01982 0.0080507 0.018759 5.0882
3.6484 -0.054073 -0.06458 -0.062882 -0.14641 0 -0.23448 -0.33871 -0.33051 -0.46388 -0.30964 -0.43703 -56.953 0.087284 0.60057 0.15104 0.36601 0.58067 0.2249 0.40448 0.80866 0.3584 0.51186 0.77135 0.26074 -0.012169 0.02088 0.0095231 0.01997 5.7681
3.6523 -0.079926 -0.083029 -0.10301 -0.042905 0 -0.14076 -0.36746 -0.30449 -0.54229 -0.34671 -0.4326 -54.743 0.19904 0.58308 0.28774 0.45204 0.61674 0.43317 0.37319 0.90665 0.40695 0.56103 0.8179 0.4349 -0.011063 0.021113 0.011155 0.02138 5.9499
3.6563 -0.10448 -0.10547 -0.11231 0.00072904 0 -0.045971 -0.29707 -0.24361 -0.49759 -0.32206 -0.47103 -52.533 0.11474 0.56 0.27424 0.41891 0.55129 0.29782 0.3905 0.85087 0.49565 0.51138 0.81273 0.40986 -0.01057 0.021012 0.012125 0.022302 5.4228
3.6602 -0.11304 -0.11839 -0.1112 -0.02707 0 -0.0074324 -0.15382 -0.18263 -0.3463 -0.23711 -0.50933 -50.334 0.077661 0.52245 0.23629 0.37293 0.43094 0.23966 0.37893 0.79022 0.37226 0.48055 0.75925 0.40856 -0.010945 0.020825 0.011883 0.021932 4.321
3.6641 -0.0992 -0.11215 -0.12551 -0.094586 0 -0.04077 -0.026819 -0.14956 -0.17198 -0.13548 -0.47705 -48.16 0.064032 0.45202 0.17464 0.30971 0.31703 0.19853 0.30545 0.68526 0.23604 0.43978 0.65146 0.38519 -0.011819 0.020241 0.010721 0.020199 3.1075
3.668 -0.067977 -0.086587 -0.14642 -0.15452 0 -0.11093 -0.0015266 -0.14447 -0.063172 -0.071249 -0.3358 -46.011 0.02895 0.34858 0.089674 0.22234 0.23967 0.10088 0.16869 0.50415 0.25886 0.3538 0.4852 0.27782 -0.012437 0.018566 0.0095859 0.017783 2.243
3.6719 -0.032039 -0.050326 -0.13553 -0.16785 0 -0.15587 -0.086031 -0.13911 -0.05115 -0.062788 -0.11974 -43.874 -0.033414 0.35755 0.066716 0.16121 0.18042 0.14005 0.16856 0.40254 0.042157 0.23859 0.2715 0.081757 -0.012258 0.015328 0.0092577 0.015334 1.814
3.6758 -0.0041986 -0.015407 -0.070974 -0.11732 0 -0.12945 -0.19508 -0.099317 -0.093415 -0.075294 0.08147 -41.729 -0.081854 0.25488 0.013251 0.036728 0.095872 0.045119 0.045741 0.15049 -0.017833 0.10235 0.037547 0.012175 -0.011394 0.0108 0.0096192 0.012739 1.4551
3.6797 0.0097995 0.0091908 0.019131 -0.01588 0 -0.035345 -0.21047 -0.012951 -0.10951 -0.051104 0.18856 -39.568 -0.13178 0.16633 -0.024677 -0.13707 -0.041071 -0.023763 -0.13716 -0.069188 -0.14697 -0.067894 -0.18685 -0.1287 -0.010516 0.0058912 0.0097097 0.009233 0.65081
3.6836 0.014549 0.021923 0.077781 0.092445 0 0.073432 -0.071662 0.098864 -0.038438 0.037352 0.19407 -37.398 -0.19375 0.085912 -0.075792 -0.29957 -0.21746 -0.08327 -0.29929 -0.23731 -0.32158 -0.22988 -0.38475 -0.31784 -0.010336 0.0014849 0.0085419 0.0042906 -0.82864
3.6875 0.022094 0.028985 0.075454 0.15082 0 0.13226 0.17539 0.19637 0.12199 0.15998 0.16644 -35.236 -0.27934 -0.08289 -0.23063 -0.3332 -0.39072 -0.2753 -0.31323 -0.43686 -0.34019 -0.28644 -0.55531 -0.37375 -0.0111 -0.0021902 0.0059656 -0.0015735 -2.713
3.6914 0.043649 0.040233 0.041139 0.12784 0 0.11411 0.40839 0.24954 0.3146 0.25281 0.19118 -33.092 -0.2892 -0.18748 -0.21315 -0.38418 -0.51948 -0.26774 -0.49584 -0.64839 -0.48662 -0.4737 -0.70309 -0.4784 -0.012473 -0.0055282 0.0028286 -0.0069432 -4.4031
3.6953 0.080772 0.062517 0.032703 0.050042 0 0.052564 0.51176 0.25732 0.45645 0.27201 0.29835 -30.959 -0.38269 -0.30008 -0.29907 -0.40568 -0.58715 -0.41597 -0.5744 -0.81276 -0.53243 -0.51725 -0.82521 -0.58954 -0.013848 -0.0088901 0.00032408 -0.010521 -5.3702
3.6992 0.12272 0.094356 0.076861 -0.0068116 0 0.018035 0.44873 0.24328 0.485 0.22915 0.43805 -28.818 -0.44055 -0.38012 -0.34724 -0.41871 -0.60248 -0.47933 -0.58759 -0.90091 -0.55075 -0.53124 -0.90925 -0.64133 -0.014771 -0.011978 -0.00087713 -0.012102 -5.4683
3.7031 0.15329 0.12608 0.14269 0.026084 0 0.062597 0.2744 0.23306 0.39298 0.17684 0.52394 -26.646 -0.39059 -0.38613 -0.27701 -0.42822 -0.58373 -0.34782 -0.5948 -0.90777 -0.59598 -0.58883 -0.94266 -0.61544 -0.015157 -0.013892 -0.0009821 -0.012602 -4.9511
3.707 0.16282 0.14635 0.17685 0.14779 0 0.17561 0.091106 0.23366 0.23368 0.1601 0.50559 -24.436 -0.35763 -0.25675 -0.28041 -0.35849 -0.54469 -0.48855 -0.7127 -0.90386 -0.61672 -0.55729 -0.92319 -0.67687 -0.015218 -0.013871 -0.0007067 -0.013103 -4.2439
3.7109 0.15589 0.15083 0.16177 0.277 0 0.28674 -0.013775 0.23167 0.092438 0.17968 0.40598 -22.194 -0.36615 -0.30748 -0.24679 -0.45118 -0.49285 -0.3375 -0.61433 -0.86664 -0.61688 -0.52176 -0.86003 -0.66702 -0.01522 -0.012019 -0.00060885 -0.01384 -3.6809
3.7148 0.14755 0.14617 0.1338 0.31339 0 0.31716 -0.0066952 0.21033 0.037761 0.19956 0.29331 -19.931 -0.33242 -0.27647 -0.23225 -0.48866 -0.435 -0.30795 -0.51851 -0.75842 -0.56844 -0.49888 -0.76606 -0.67462 -0.015293 -0.0093286 -0.00073071 -0.014054 -3.3822
3.7188 0.15077 0.14521 0.14208 0.22449 0 0.24103 0.08978 0.16926 0.080701 0.18769 0.21586 -17.65 -0.28755 -0.21211 -0.24392 -0.42815 -0.37975 -0.35933 -0.45649 -0.65783 -0.49865 -0.44611 -0.65084 -0.63657 -0.015391 -0.0069339 -0.00077855 -0.012809 -3.29
3.7227 0.16573 0.1566 0.19426 0.080799 0 0.10938 0.21854 0.12845 0.16993 0.14833 0.16168 -15.348 -0.31068 -0.28531 -0.2711 -0.28711 -0.33299 -0.27681 -0.39813 -0.70084 -0.46129 -0.29322 -0.52174 -0.42611 -0.015375 -0.005293 -0.00055256 -0.0099796 -3.2669
3.7266 0.18039 0.17722 0.24846 0.0021039 0 0.016219 0.3153 0.11226 0.22798 0.11521 0.081037 -13.016 -0.28548 -0.32655 -0.23405 -0.40721 -0.29296 -0.30426 -0.37122 -0.59373 -0.3181 -0.26625 -0.39071 -0.40044 -0.015136 -0.0040188 -0.00017058 -0.0064776 -3.1709
3.7305 0.1818 0.19402 0.25936 0.056822 0 0.030404 0.33283 0.12704 0.2044 0.11471 -0.050029 -10.653 -0.30992 -0.22434 -0.2433 -0.36496 -0.25232 -0.3061 -0.23959 -0.52121 -0.27974 -0.19198 -0.27767 -0.30597 -0.014699 -0.0024801 9.212e-05 -0.0035853 -2.9004
3.7344 0.1678 0.19439 0.22653 0.20186 0 0.14401 0.25974 0.15243 0.108 0.13746 -0.18664 -8.2637 -0.31486 -0.18915 -0.23005 -0.29803 -0.20709 -0.32043 -0.18126 -0.42971 -0.27348 -0.14337 -0.20484 -0.28456 -0.014242 -0.00055983 0.00012814 -0.0020435 -2.4358
3.7383 0.14866 0.17638 0.19139 0.31722 0 0.27597 0.12804 0.15595 -0.0041035 0.14704 -0.23846 -5.8561 -0.26408 -0.26766 -0.18712 -0.28207 -0.16394 -0.3561 -0.26104 -0.31497 -0.25652 -0.15785 -0.18571 -0.35847 -0.014022 0.0011574 0.00014046 -0.0017041 -1.8761
3.7422 0.1377 0.1504 0.18745 0.30626 0 0.32951 0.0013017 0.12077 -0.069245 0.11723 -0.14549 -3.4342 -0.17354 -0.15376 -0.2473 -0.29065 -0.13846 -0.3593 -0.32566 -0.28582 -0.23393 -0.21616 -0.21759 -0.28802 -0.014211 0.0019199 0.0004682 -0.0019178 -1.4241
3.7461 0.14002 0.13102 0.20139 0.17501 0 0.26202 -0.056969 0.064021 -0.05934 0.061156 0.058155 -0.99472 -0.26766 -0.10295 -0.21799 -0.31528 -0.14535 -0.29657 -0.25579 -0.36304 -0.28779 -0.22086 -0.28342 -0.39299 -0.014757 0.0015205 0.0012687 -0.0021534 -1.2938
3.75 0.14943 0.12587 0.19015 0.023953 0 0.11693 -0.018652 0.028539 0.0095613 0.023818 0.25279 1.4697 -0.30991 -0.16233 -0.20334 -0.32362 -0.18853 -0.33519 -0.30893 -0.42771 -0.24603 -0.2805 -0.36052 -0.45562 -0.015375 0.00048914 0.0023399 -0.0022585 -1.5857
3.7539 0.15508 0.13087 0.13486 -0.036212 0 -0.0062849 0.09352 0.051745 0.0984 0.044235 0.31573 3.9651 -0.2913 -0.24579 -0.20141 -0.31411 -0.25832 -0.41252 -0.40156 -0.46532 -0.23399 -0.37039 -0.43057 -0.48469 -0.015732 -0.00041495 0.0032222 -0.0022833 -2.219
3.7578 0.15047 0.13474 0.068712 0.029243 0 -0.023274 0.222 0.13469 0.17373 0.12144 0.21616 6.4927 -0.25297 -0.24488 -0.19538 -0.29412 -0.3365 -0.42038 -0.38845 -0.48643 -0.41991 -0.43607 -0.48607 -0.5324 -0.015681 -0.00091998 0.0034921 -0.0022556 -2.9744
3.7617 0.13655 0.12823 0.043296 0.16007 0 0.073317 0.3101 0.23626 0.22132 0.21364 0.045727 9.0481 -0.29009 -0.34042 -0.30318 -0.30975 -0.40471 -0.4229 -0.45376 -0.59014 -0.43393 -0.44151 -0.53198 -0.57308 -0.015366 -0.0014848 0.00304 -0.0022384 -3.6143
3.7656 0.11778 0.11018 0.068397 0.25557 0 0.20653 0.33094 0.29892 0.24131 0.26942 -0.043638 11.623 -0.38274 -0.43819 -0.30184 -0.40172 -0.45107 -0.53325 -0.50883 -0.60823 -0.50816 -0.44573 -0.58157 -0.6852 -0.015078 -0.0028319 0.0021648 -0.0025283 -3.9873
3.7695 0.097283 0.086529 0.094738 0.25007 0 0.26959 0.29142 0.28771 0.23798 0.26307 0.04925 14.207 -0.43031 -0.45911 -0.33573 -0.45522 -0.47262 -0.52931 -0.58399 -0.60274 -0.54468 -0.46366 -0.64581 -0.72591 -0.014988 -0.0051815 0.001432 -0.0035892 -4.0517
3.7734 0.076235 0.064713 0.065361 0.15071 0 0.20449 0.21528 0.21297 0.21563 0.20667 0.29742 16.789 -0.40597 -0.39108 -0.39979 -0.42517 -0.47335 -0.40928 -0.62962 -0.62776 -0.52793 -0.49915 -0.7195 -0.7084 -0.014999 -0.0078572 0.0013615 -0.0055892 -3.8298
3.7773 0.056614 0.048808 -0.016108 0.019862 0 0.047461 0.12503 0.12032 0.18032 0.13433 0.55894 19.366 -0.35994 -0.29851 -0.29485 -0.32711 -0.45863 -0.45011 -0.46308 -0.75996 -0.53751 -0.54461 -0.77384 -0.85253 -0.01486 -0.009604 0.0021003 -0.0079454 -3.3577
3.7813 0.04179 0.038273 -0.07765 -0.071431 0 -0.094567 0.038108 0.056936 0.13971 0.076602 0.66995 21.941 -0.34807 -0.28578 -0.34741 -0.29954 -0.42895 -0.40077 -0.42831 -0.66748 -0.55501 -0.4977 -0.76591 -0.74704 -0.01446 -0.009365 0.0032829 -0.0094354 -2.6796
3.7852 0.032571 0.02942 -0.04914 -0.082872 0 -0.12242 -0.026037 0.040977 0.099054 0.045397 0.55006 24.524 -0.33808 -0.26172 -0.2862 -0.27682 -0.37821 -0.3029 -0.43393 -0.59937 -0.52321 -0.40127 -0.66465 -0.6474 -0.013998 -0.0069259 0.004217 -0.0089601 -1.8721
3.7891 0.023104 0.017248 0.057081 -0.02041 0 -0.021426 -0.044082 0.056091 0.059515 0.035281 0.24868 27.125 -0.32697 -0.23028 -0.23143 -0.26302 -0.29986 -0.26248 -0.41717 -0.48699 -0.43602 -0.30107 -0.47701 -0.58104 -0.013864 -0.0029931 0.0043375 -0.0063708 -1.0521
3.793 0.0030286 -0.0029675 0.14229 0.069182 0 0.12247 -0.0024044 0.070407 0.022648 0.032747 -0.092636 29.745 -0.31206 -0.20206 -0.28996 -0.26192 -0.19773 -0.3362 -0.33021 -0.2676 -0.31113 -0.22776 -0.25189 -0.52558 -0.014289 0.0012751 0.0036427 -0.0026148 -0.33239
3.7969 -0.033819 -0.033542 0.10782 0.11904 0 0.18294 0.082067 0.060345 -0.0053007 0.023419 -0.32819 32.37 -0.26684 -0.16032 -0.121 -0.21877 -0.090843 -0.12197 -0.21646 -0.1804 -0.30563 -0.076744 -0.053181 -0.23133 -0.015073 0.0049104 0.0027708 0.00097317 0.25319
3.8008 -0.082003 -0.072029 -0.048347 0.076085 0 0.087458 0.15475 0.019757 -0.019964 -0.004687 -0.38598 34.981 -0.18784 -0.13073 -0.1349 -0.10619 -0.0033757 -0.066354 -0.13587 -0.027905 -0.2178 0.069922 0.08101 -0.13874 -0.015637 0.0075466 0.0026057 0.0036369 0.80121
3.8047 -0.12691 -0.11116 -0.22123 -0.062254 0 -0.12522 0.14485 -0.047564 -0.034544 -0.057984 -0.29219 37.562 -0.13486 -0.043581 -0.11407 -0.010756 0.056032 0.0074364 -0.069305 0.10504 -0.12489 0.19094 0.16154 -0.068123 -0.015376 0.0094395 0.0036728 0.0055987 1.5142
3.8086 -0.15658 -0.14308 -0.2901 -0.23374 0 -0.32972 0.0085227 -0.13758 -0.085544 -0.13292 -0.14012 40.111 -0.10514 0.10199 -0.010981 0.060766 0.10752 0.15971 0.018511 0.18533 -0.039731 0.26397 0.23442 0.026474 -0.014036 0.011186 0.0057853 0.00762 2.5903
3.8125 -0.17246 -0.16573 -0.22644 -0.34267 0 -0.40423 -0.23322 -0.24441 -0.21018 -0.21463 -0.033393 42.638 -0.05054 0.25779 0.12278 0.15467 0.18846 0.39464 0.18924 0.20248 0.064068 0.2573 0.34088 0.1181 -0.011855 0.013344 0.0082144 0.010214 4.0713
3.8164 -0.1884 -0.18571 -0.11711 -0.32724 0 -0.31904 -0.49098 -0.35015 -0.40367 -0.28286 -0.037702 45.148 0.055621 0.32585 0.12575 0.16784 0.31997 0.27446 0.21966 0.30883 0.16121 0.35216 0.48461 0.22151 -0.0093844 0.016136 0.010223 0.013249 5.7394
3.8203 -0.21787 -0.21356 -0.082791 -0.21453 0 -0.15723 -0.648 -0.4224 -0.59457 -0.32272 -0.15946 47.639 0.14872 0.4176 0.20585 0.22416 0.47804 0.28998 0.23391 0.46758 0.17883 0.41586 0.63269 0.26915 -0.0071887 0.019322 0.011509 0.016206 7.1539
3.8242 -0.26129 -0.25417 -0.1717 -0.11087 0 -0.052696 -0.62705 -0.43094 -0.67472 -0.3325 -0.35094 50.101 0.19099 0.52129 0.23308 0.28017 0.59921 0.38309 0.28343 0.59075 0.19893 0.45998 0.74632 0.3374 -0.0056356 0.022297 0.012219 0.018688 7.8603
3.8281 -0.30563 -0.30096 -0.32647 -0.12357 0 -0.093691 -0.44354 -0.37467 -0.57735 -0.32302 -0.53351 52.523 0.17347 0.60121 0.14375 0.30417 0.62509 0.4676 0.38596 0.61686 0.2852 0.51079 0.81199 0.45522 -0.0048526 0.02436 0.012617 0.020615 7.6864
3.832 -0.33694 -0.34032 -0.44624 -0.27251 0 -0.26349 -0.20809 -0.29436 -0.34587 -0.31067 -0.6303 54.906 0.19323 0.51787 0.18532 0.33006 0.55369 0.40314 0.44079 0.56692 0.42847 0.64449 0.84608 0.43251 -0.0047774 0.02506 0.01279 0.021977 6.9322
3.8359 -0.35362 -0.36359 -0.47593 -0.46807 0 -0.45909 -0.068688 -0.25358 -0.12746 -0.31035 -0.59984 57.252 0.15993 0.4927 0.14945 0.29382 0.45253 0.4961 0.45493 0.72185 0.44175 0.63485 0.87303 0.63698 -0.0052002 0.024458 0.012684 0.02257 6.2758
3.8398 -0.36771 -0.37587 -0.43929 -0.58016 0 -0.56887 -0.12202 -0.29621 -0.07876 -0.3316 -0.45866 59.562 0.22061 0.51893 0.17665 0.30395 0.41523 0.48719 0.46018 0.72604 0.48019 0.64357 0.90187 0.6844 -0.0058006 0.023149 0.012369 0.022132 6.385
3.8438 -0.39305 -0.39253 -0.39808 -0.54377 0 -0.5492 -0.34882 -0.41171 -0.24775 -0.3761 -0.27924 61.824 0.30888 0.56286 0.24571 0.35819 0.49078 0.44332 0.47652 0.65061 0.52889 0.67505 0.92472 0.62391 -0.0062445 0.022023 0.012176 0.020817 7.4623
3.8477 -0.43232 -0.42547 -0.39197 -0.41133 0 -0.44662 -0.61976 -0.53777 -0.52707 -0.43456 -0.15832 64.018 0.26232 0.57208 0.26819 0.40984 0.64248 0.56935 0.52359 0.74604 0.50611 0.67538 0.93602 0.683 -0.0063504 0.021847 0.012487 0.019447 9.0597
3.8516 -0.47538 -0.47157 -0.41959 -0.30697 0 -0.35625 -0.77523 -0.60183 -0.7255 -0.48689 -0.16704 66.128 0.33858 0.76674 0.37162 0.40469 0.77367 0.44296 0.55508 0.74445 0.55061 0.74843 0.94911 0.60789 -0.0062077 0.022901 0.013354 0.019153 10.353
3.8555 -0.50985 -0.51473 -0.46465 -0.32337 0 -0.35295 -0.73025 -0.57236 -0.70946 -0.51123 -0.30955 68.15 0.33999 0.77335 0.32989 0.42908 0.80342 0.60536 0.54752 0.79876 0.54029 0.73732 0.99037 0.6857 -0.0061057 0.02485 0.014372 0.020576 10.725
3.8594 -0.53275 -0.54061 -0.52224 -0.451 0 -0.44487 -0.53284 -0.48177 -0.50498 -0.50064 -0.51656 70.093 0.32795 0.77281 0.32751 0.45785 0.73225 0.65571 0.6161 0.87912 0.57029 0.78682 1.0753 0.78766 -0.0062745 0.026959 0.014998 0.023344 10.231
3.8633 -0.55167 -0.55063 -0.59187 -0.59715 0 -0.57701 -0.33242 -0.40425 -0.27817 -0.47437 -0.68187 71.967 0.34135 0.82214 0.42299 0.48151 0.64385 0.49669 0.75803 0.96426 0.66765 0.94392 1.1914 0.85171 -0.0066297 0.028543 0.015062 0.026343 9.5809
3.8672 -0.57532 -0.56156 -0.65459 -0.67093 0 -0.67505 -0.27765 -0.40528 -0.20884 -0.4697 -0.7236 73.775 0.38624 0.70415 0.40348 0.52433 0.64019 0.71075 0.68436 1.0445 0.71262 1.0509 1.3069 0.94578 -0.0067638 0.029396 0.01498 0.028575 9.6225
3.8711 -0.60415 -0.59027 -0.67617 -0.65565 0 -0.69565 -0.41542 -0.49907 -0.35721 -0.51474 -0.63397 75.513 0.38192 0.89604 0.42482 0.54708 0.76217 0.65016 0.78163 1.1459 0.7958 1.1095 1.3989 0.98652 -0.0062393 0.029934 0.015418 0.029893 10.71
3.875 -0.63107 -0.63745 -0.64464 -0.60902 0 -0.65076 -0.66291 -0.64243 -0.62701 -0.60262 -0.48602 77.169 0.4448 0.94353 0.45298 0.62395 0.95927 0.7044 0.85925 1.245 0.85999 1.1529 1.4744 1.038 -0.0049759 0.030897 0.016694 0.031001 12.451
3.8789 -0.65083 -0.68569 -0.59944 -0.60157 0 -0.59417 -0.87091 -0.76584 -0.8477 -0.69168 -0.39115 78.735 0.54007 0.96606 0.49299 0.7157 1.1312 0.83814 0.92993 1.3551 0.90196 1.2369 1.5645 1.0797 -0.0034041 0.032797 0.018455 0.032787 14.028
3.8828 -0.66747 -0.7142 -0.60692 -0.65566 0 -0.58285 -0.92915 -0.81778 -0.90434 -0.73638 -0.43168 80.203 0.60127 1.1842 0.55706 0.76084 1.2065 0.92548 1.0447 1.4934 0.93818 1.4111 1.6957 1.0841 -0.0022253 0.035482 0.019941 0.035595 14.825
3.8867 -0.69133 -0.71693 -0.6943 -0.73692 0 -0.63921 -0.83629 -0.79299 -0.81244 -0.72561 -0.61019 81.563 0.67574 1.1472 0.64255 0.83435 1.1944 0.95445 1.1473 1.5869 1.1459 1.4065 1.8673 1.2742 -0.0019331 0.038173 0.020604 0.03903 14.854
3.8906 -0.72839 -0.70757 -0.80945 -0.79474 0 -0.73776 -0.68821 -0.72944 -0.68778 -0.69428 -0.84725 82.809 0.6933 1.1459 0.67588 0.89596 1.1711 1.0015 1.2933 1.7447 1.2208 1.6204 2.0507 1.3747 -0.0024592 0.039976 0.020538 0.042313 14.672
3.8945 -0.77312 -0.70744 -0.85944 -0.80601 0 -0.82418 -0.60136 -0.68072 -0.64744 -0.69541 -1.0294 83.938 0.66645 1.2105 0.67859 0.94093 1.2149 1.0431 1.3957 1.9107 1.2731 1.8067 2.2121 1.4676 -0.0032186 0.040522 0.020344 0.044789 14.887
3.8984 -0.81238 -0.7279 -0.80115 -0.78401 0 -0.85403 -0.63292 -0.6838 -0.72531 -0.75497 -1.0769 84.956 0.64507 1.3175 0.68168 0.96836 1.3436 1.0597 1.4394 2.0454 1.3509 1.8727 2.3333 1.5508 -0.0035216 0.040211 0.020617 0.046181 15.684
3.9023 -0.83662 -0.76318 -0.69468 -0.75566 0 -0.82475 -0.75317 -0.7414 -0.86195 -0.8486 -0.98811 85.873 0.75897 1.3588 0.74725 0.98138 1.5027 1.0248 1.495 2.1062 1.4477 1.8711 2.4157 1.5072 -0.0030407 0.039872 0.021494 0.046556 16.739
3.9063 -0.84721 -0.79858 -0.65718 -0.73894 0 -0.77803 -0.88026 -0.82654 -0.96278 -0.92142 -0.83479 86.693 0.80704 1.3134 0.80458 1.0195 1.6096 1.1036 1.5503 2.1675 1.5545 1.9668 2.4689 1.5558 -0.0019909 0.040104 0.022642 0.046217 17.534
3.9102 -0.85306 -0.82414 -0.75262 -0.74135 0 -0.76913 -0.94202 -0.90257 -0.96998 -0.93359 -0.71341 87.405 0.82236 1.3165 0.84347 1.1051 1.6184 1.1591 1.5965 2.2049 1.5508 2.0303 2.5007 1.6878 -0.00091712 0.040855 0.023602 0.045655 17.778
3.9141 -0.86087 -0.84014 -0.92364 -0.76962 0 -0.82462 -0.91835 -0.94469 -0.89502 -0.89157 -0.68696 87.991 0.81603 1.3553 0.86001 1.1774 1.553 1.2283 1.6296 2.2441 1.5094 2.0723 2.5182 1.8046 -0.00027949 0.041584 0.024133 0.045449 17.575
3.918 -0.86913 -0.85047 -1.0374 -0.82875 0 -0.92002 -0.84164 -0.95015 -0.79912 -0.83894 -0.75349 88.436 0.80246 1.3989 0.85244 1.1789 1.4866 1.3521 1.6517 2.3075 1.515 2.1162 2.5338 1.818 -0.00015722 0.041821 0.024281 0.045977 17.266
3.9219 -0.87113 -0.85318 -1.007 -0.90683 0 -0.9959 -0.76605 -0.93351 -0.74706 -0.81731 -0.85725 88.741 0.83629 1.4053 0.82092 1.1529 1.4852 1.4506 1.7073 2.3357 1.5563 2.157 2.5629 1.812 -0.00026658 0.041597 0.024216 0.04709 17.125
3.9258 -0.862 -0.8396 -0.87127 -0.9678 0 -1.0017 -0.73282 -0.91295 -0.76922 -0.83357 -0.92978 88.917 0.84741 1.4464 0.77685 1.1412 1.5588 1.4747 1.7105 2.3552 1.5586 2.1376 2.6111 1.8009 -0.00023709 0.041354 0.024075 0.048095 17.176
3.9297 -0.84137 -0.80323 -0.75471 -0.97138 0 -0.93344 -0.75158 -0.89792 -0.84986 -0.86086 -0.93256 88.982 0.84848 1.4829 0.75911 1.1408 1.6566 1.4622 1.7034 2.3883 1.5507 2.1254 2.6629 1.8281 9.1344e-05 0.041443 0.02395 0.048249 17.24
3.9336 -0.80898 -0.74811 -0.74498 -0.90868 0 -0.83549 -0.80158 -0.88559 -0.93975 -0.86721 -0.8767 88.942 0.8486 1.4945 0.77072 1.1541 1.7071 1.436 1.704 2.4225 1.5536 2.1373 2.6887 1.8573 0.00056949 0.041737 0.023939 0.047444 17.117
3.9375 -0.76005 -0.68641 -0.80783 -0.81673 0 -0.76297 -0.84503 -0.86573 -0.98232 -0.84172 -0.8124 88.793 0.85854 1.4656 0.78936 1.188 1.6724 1.4186 1.7206 2.4149 1.5917 2.161 2.6652 1.7783 0.00088127 0.041771 0.024103 0.046442 16.707
3.9414 -0.68798 -0.62675 -0.82207 -0.74853 0 -0.73453 -0.84466 -0.82815 -0.94232 -0.79475 -0.79721 88.534 0.80641 1.3984 0.84709 1.1429 1.5726 1.3595 1.6847 2.3176 1.5168 2.1541 2.5933 1.7404 0.00078898 0.041235 0.02433 0.046305 16.003
3.9453 -0.59377 -0.56578 -0.69913 -0.71956 0 -0.71373 -0.77965 -0.76703 -0.82555 -0.73727 -0.86022 88.172 0.76424 1.3141 0.81643 1.105 1.4642 1.2533 1.6447 2.2089 1.499 2.1078 2.492 1.7339 0.00028845 0.040289 0.024251 0.047343 15.005
3.9492 -0.49226 -0.49326 -0.4702 -0.68253 0 -0.63699 -0.65538 -0.68116 -0.67704 -0.66511 -0.97892 87.728 0.7063 1.2046 0.74647 1.0457 1.3888 1.1219 1.5734 2.0804 1.4451 2.0095 2.3725 1.6759 -0.00042493 0.039261 0.023381 0.048466 13.675
3.9531 -0.40682 -0.40714 -0.25951 -0.56335 0 -0.46943 -0.50211 -0.57321 -0.553 -0.5663 -1.0803 87.225 0.62126 1.0765 0.6826 0.93529 1.3336 0.97873 1.444 1.9194 1.301 1.8432 2.216 1.522 -0.0011277 0.037947 0.021426 0.047578 11.974
3.957 -0.3547 -0.32309 -0.17464 -0.33471 0 -0.24634 -0.36169 -0.45033 -0.4805 -0.44288 -1.0689 86.672 0.57542 1.007 0.63042 0.73996 1.2377 0.79335 1.2233 1.6996 1.2131 1.5536 1.9799 1.3851 -0.0017343 0.03522 0.0185 0.042861 9.9392
3.9609 -0.33559 -0.26703 -0.22098 -0.062388 0 -0.065193 -0.26796 -0.32501 -0.43459 -0.322 -0.87367 86.071 0.47639 0.94792 0.49393 0.5635 1.0413 0.65887 0.96514 1.4553 0.98382 1.27 1.6296 1.0736 -0.0023389 0.029546 0.015086 0.034025 7.7206
3.9648 -0.33362 -0.25498 -0.31475 0.12467 0 -0.027239 -0.23168 -0.21332 -0.35655 -0.24071 -0.49006 85.417 0.32627 0.83748 0.35207 0.41324 0.73937 0.6015 0.73138 1.1441 0.76089 1.0022 1.1736 0.76173 -0.0031159 0.020209 0.011775 0.022611 5.5451
3.9688 -0.33115 -0.27833 -0.36848 0.12479 0 -0.16524 -0.23784 -0.1295 -0.20525 -0.21556 0.0045824 84.708 0.17873 0.66151 0.22781 0.29821 0.39722 0.57376 0.51055 0.76401 0.53255 0.74237 0.67167 0.51076 -0.0041614 0.008341 0.009016 0.011162 3.644
3.9727 -0.32124 -0.30864 -0.35841 -0.056268 0 -0.40792 -0.25527 -0.080104 -0.0017578 -0.22502 0.47612 83.953 0.12068 0.42472 0.12728 0.22817 0.11193 0.48589 0.25917 0.33289 0.22308 0.47406 0.21085 0.35003 -0.00539 -0.0031552 0.0070475 0.0019145 2.1841
3.9766 -0.30797 -0.31859 -0.31634 -0.3022 0 -0.61105 -0.25179 -0.061615 0.17441 -0.22201 0.78819 83.157 0.078565 0.29909 0.1453 0.058041 -0.050602 0.12893 0.040741 -0.017315 0.13753 0.14365 -0.13213 0.11762 -0.006555 -0.010949 0.005954 -0.0040706 1.2281
3.9805 -0.29607 -0.30058 -0.27315 -0.46483 0 -0.6415 -0.20734 -0.063159 0.24183 -0.16813 0.8584 82.321 0.055203 0.25723 0.16248 -0.011956 -0.094705 -0.014769 -0.094718 -0.21247 0.038235 -0.038961 -0.31661 -0.11054 -0.0073845 -0.01305 0.0056989 -0.0069005 0.72765
3.9844 -0.28189 -0.26716 -0.22585 -0.46364 0 -0.46273 -0.12149 -0.071723 0.18335 -0.062483 0.68851 81.441 0.010381 0.25998 0.11494 -0.036711 -0.079853 -0.04746 -0.1402 -0.29932 -0.081107 -0.059821 -0.3412 -0.2517 -0.0077509 -0.0098277 0.0060652 -0.0072561 0.55409
3.9883 -0.25562 -0.23467 -0.16096 -0.33065 0 -0.16357 -0.014536 -0.076764 0.064292 0.055822 0.35772 80.518 -0.057707 0.2525 -0.0030869 -0.052465 -0.065636 -0.034684 -0.10579 -0.30741 -0.19387 0.055631 -0.23324 -0.26253 -0.0077679 -0.0036322 0.0066238 -0.0058372 0.56753
3.9922 -0.21258 -0.20716 -0.095869 -0.1719 0 0.093687 0.078006 -0.073194 -0.017823 0.13087 -0.012205 79.561 -0.055013 0.11056 -0.059838 -0.062537 -0.063146 0.030387 -0.037834 -0.22212 -0.17324 0.18948 -0.037638 -0.15989 -0.0077404 0.0026397 0.006883 -0.0032233 0.70029
3.9961 -0.16123 -0.176 -0.078655 -0.082417 0 0.17591 0.11783 -0.063433 -0.013624 0.1212 -0.30276 78.583 -0.0036042 0.087388 -7.2023e-05 0.024234 -0.032554 0.037195 -0.030563 -0.054954 0.0049343 0.23015 0.19163 -0.012292 -0.0079723 0.0070361 0.0065904 -2.018e-05 0.9984
4 -0.11894 -0.13395 -0.13825 -0.08218 0 0.064604 0.080238 -0.05797 0.036116 0.020743 -0.44035 77.592 0.0035562 0.14567 -0.012128 0.070665 0.073271 0.036346 0.043233 0.10043 0.15731 0.28306 0.40328 0.13948 -0.0085393 0.0092117 0.0059526 0.003093 1.5738
4.0039 -0.098704 -0.088049 -0.24016 -0.11683 0 -0.13585 -0.032503 -0.071807 0.035659 -0.13801 -0.42282 76.585 0.013483 0.28579 -0.01037 0.10871 0.2581 0.08259 0.16307 0.23908 0.24843 0.37533 0.56596 0.28453 -0.009181 0.010067 0.0055424 0.0056053 2.4838
4.0078 -0.099089 -0.056977 -0.30408 -0.11352 0 -0.27489 -0.1886 -0.11559 -0.08039 -0.29657 -0.31967 75.554 0.10067 0.49909 0.14245 0.20277 0.46843 0.2335 0.27331 0.37579 0.28102 0.51446 0.68063 0.41728 -0.0094234 0.01084 0.0059179 0.0075024 3.6231
4.0117 -0.10673 -0.054798 -0.27427 -0.043794 0 -0.26304 -0.33711 -0.18567 -0.28368 -0.39374 -0.2381 74.494 0.15404 0.50315 0.20152 0.23102 0.62769 0.49922 0.35893 0.53561 0.42351 0.61905 0.77405 0.52934 -0.008891 0.012319 0.0072335 0.009301 4.7222
4.0156 -0.1084 -0.077153 -0.17291 0.053354 0 -0.13139 -0.42653 -0.26131 -0.46587 -0.39324 -0.26265 73.414 0.2093 0.53262 0.23447 0.28825 0.689 0.58558 0.38448 0.67207 0.44966 0.64023 0.87235 0.5609 -0.0076122 0.014548 0.0091384 0.01163 5.4657
4.0195 -0.1011 -0.10381 -0.079576 0.10161 0 0.0005496 -0.42349 -0.31389 -0.51965 -0.30395 -0.3998 72.329 0.21233 0.60091 0.26942 0.32932 0.66277 0.49173 0.42937 0.77392 0.47131 0.63571 0.9733 0.56376 -0.0060837 0.01699 0.011009 0.014614 5.6513
4.0234 -0.091664 -0.11565 -0.055218 0.046118 0 0.022648 -0.32572 -0.32321 -0.41987 -0.17849 -0.56778 71.249 0.18104 0.67928 0.29187 0.33694 0.59879 0.30199 0.5059 0.81816 0.50819 0.65507 1.0409 0.5636 -0.0050055 0.018893 0.012293 0.017551 5.2787
4.0273 -0.088023 -0.11022 -0.087487 -0.1012 0 -0.07941 -0.16662 -0.28885 -0.23896 -0.084434 -0.64819 70.171 0.24337 0.66327 0.21869 0.32097 0.54131 0.26648 0.54127 0.74946 0.4638 0.76737 1.0293 0.56499 -0.0048424 0.019603 0.012711 0.019194 4.5181
4.0313 -0.092028 -0.10164 -0.11245 -0.26166 0 -0.21669 -0.0083681 -0.22772 -0.087361 -0.062853 -0.56852 69.08 0.19875 0.47987 0.13055 0.26697 0.49628 0.27216 0.38887 0.60606 0.3376 0.7039 0.91712 0.58908 -0.0055227 0.018755 0.012244 0.018509 3.6057
4.0352 -0.10022 -0.10606 -0.087909 -0.3375 0 -0.27267 0.079443 -0.16118 -0.03179 -0.1033 -0.35354 67.958 0.11365 0.37276 0.051753 0.21641 0.43619 0.3099 0.31893 0.5088 0.25915 0.57275 0.72374 0.51419 -0.0065032 0.016309 0.011045 0.015382 2.7471
4.0391 -0.11005 -0.12709 -0.040085 -0.27805 0 -0.19931 0.053243 -0.10388 -0.057453 -0.1565 -0.10204 66.8 0.052161 0.35101 -0.0013892 0.14186 0.3341 0.2796 0.27016 0.36854 0.22978 0.42443 0.49598 0.38516 -0.0071577 0.012506 0.0093988 0.01076 2.0767
4.043 -0.12372 -0.15471 -0.034743 -0.1199 0 -0.055872 -0.074051 -0.063225 -0.097228 -0.17595 0.092873 65.61 0.061192 0.37772 -0.015554 0.024862 0.19473 0.11242 0.15575 0.10688 0.21644 0.29139 0.27847 0.26158 -0.0071897 0.0077966 0.0077167 0.0061056 1.6511
4.0469 -0.1454 -0.17712 -0.1046 0.030178 0 0.039287 -0.22848 -0.04572 -0.093547 -0.15368 0.2105 64.396 0.032381 0.26374 0.015891 -0.0050808 0.056116 0.10777 0.0060165 -0.047657 0.013364 0.077927 0.095131 0.13774 -0.0067596 0.0028258 0.0064549 0.0025586 1.4469
4.0508 -0.17554 -0.19267 -0.21077 0.063622 0 0.0025508 -0.31003 -0.058569 -0.038038 -0.11905 0.29552 63.163 -0.015675 0.20396 -0.029257 -0.03706 -0.037356 0.14027 -0.042555 -0.12572 -0.093212 -0.062491 -0.045149 0.077676 -0.006258 -0.001535 0.0059115 0.00041658 1.3682
4.0547 -0.20895 -0.2102 -0.27918 -0.054532 0 -0.15172 -0.25387 -0.1012 0.036595 -0.10382 0.38501 61.907 -0.028748 0.20443 -0.049193 -0.055055 -0.065599 0.084474 -0.095268 -0.23328 -0.094957 -0.087712 -0.13009 -0.027674 -0.0059523 -0.0042366 0.0060514 -0.00069648 1.3029
4.0586 -0.23897 -0.23826 -0.27349 -0.25799 0 -0.32635 -0.078962 -0.15602 0.091754 -0.10899 0.44353 60.62 -0.011494 0.20949 -0.039036 -0.043734 -0.041128 -0.037388 -0.13374 -0.3236 -0.050773 -0.022432 -0.13598 -0.13232 -0.005817 -0.0043345 0.0065407 -0.0011638 1.2298
4.0625 -0.26275 -0.27489 -0.22845 -0.42311 0 -0.41788 0.11401 -0.19361 0.10639 -0.10862 0.3788 59.296 -0.015868 0.090526 -0.065379 0.018285 0.0099205 -0.079692 -0.038004 -0.21313 -0.099156 0.044475 -0.040982 -0.051642 -0.0056628 -0.0014752 0.0070076 -0.00081755 1.3048
4.0664 -0.28207 -0.30809 -0.21062 -0.45522 0 -0.39091 0.20124 -0.19517 0.072454 -0.087818 0.13437 57.933 -0.02924 0.1532 -0.075727 0.039272 0.075579 0.099104 0.069622 0.023333 -0.023197 0.17295 0.15274 0.10256 -0.0053944 0.0037176 0.0073261 0.00098616 1.8223
4.0703 -0.29916 -0.32621 -0.24996 -0.35422 0 -0.29461 0.11415 -0.17461 -0.019248 -0.074992 -0.22631 56.529 0.039882 0.24688 -0.033186 0.12581 0.16968 0.21352 0.1638 0.16132 0.076803 0.33159 0.41101 0.24974 -0.0051204 0.0097557 0.0076777 0.0046887 3.0284
4.0742 -0.31299 -0.32782 -0.3139 -0.21017 0 -0.21622 -0.1167 -0.17617 -0.17589 -0.12863 -0.53565 55.082 0.13945 0.34863 0.053899 0.22892 0.31713 0.29297 0.29924 0.31233 0.22224 0.50303 0.68438 0.38825 -0.0050074 0.015014 0.0083464 0.0098468 4.8978
4.0781 -0.32063 -0.322 -0.34761 -0.13378 0 -0.21463 -0.38284 -0.24212 -0.38038 -0.28244 -0.64346 53.592 0.22701 0.45695 0.17027 0.30694 0.52516 0.38312 0.49311 0.57984 0.41536 0.66653 0.937 0.53306 -0.0050439 0.018677 0.0094428 0.015124 7.0553
4.082 -0.32217 -0.31967 -0.33385 -0.17699 0 -0.28505 -0.56722 -0.37392 -0.57778 -0.49786 -0.54635 52.054 0.32657 0.6476 0.28215 0.37226 0.76498 0.5503 0.58084 1.0112 0.54998 0.77332 1.1634 0.76855 -0.0049801 0.021204 0.010803 0.019095 8.939
4.0859 -0.32273 -0.32469 -0.30759 -0.30394 0 -0.37415 -0.61187 -0.52213 -0.69704 -0.67449 -0.40593 50.466 0.41904 0.80157 0.38182 0.53112 0.98028 0.7049 0.79752 1.1587 0.735 0.95259 1.3796 0.96136 -0.0045329 0.023885 0.012124 0.021261 10.116
4.0898 -0.32827 -0.33248 -0.31291 -0.42946 0 -0.4249 -0.53966 -0.61854 -0.7 -0.71959 -0.425 48.822 0.4598 0.86978 0.46013 0.63204 1.1184 0.81967 0.92384 1.3048 0.8738 1.1262 1.5971 1.0537 -0.0036722 0.027721 0.01317 0.02242 10.523
4.0938 -0.33872 -0.33581 -0.35245 -0.48756 0 -0.41411 -0.4243 -0.62701 -0.6163 -0.62142 -0.67748 47.119 0.46935 0.89358 0.48337 0.69071 1.162 0.90358 0.98367 1.5033 0.96107 1.2906 1.8015 1.1318 -0.0027033 0.032482 0.013872 0.024001 10.453
4.0977 -0.34623 -0.33122 -0.38559 -0.47315 0 -0.36009 -0.33828 -0.56992 -0.52721 -0.46179 -1.0354 45.359 0.50172 0.96446 0.40239 0.79685 1.137 0.98448 1.1091 1.7267 1.03 1.4717 1.9533 1.3638 -0.0020482 0.03668 0.014264 0.026834 10.291
4.1016 -0.34146 -0.32062 -0.37579 -0.42903 0 -0.30325 -0.31637 -0.50647 -0.50434 -0.35302 -1.2598 43.55 0.51615 0.82569 0.36726 0.69073 1.0912 0.80392 1.1299 1.6456 1.0228 1.5289 2.0064 1.3342 -0.0019204 0.038514 0.014398 0.030345 10.213
4.1055 -0.3226 -0.30815 -0.3329 -0.39842 0 -0.27835 -0.351 -0.48111 -0.55244 -0.35109 -1.1822 41.706 0.47961 0.84602 0.40118 0.71972 1.0569 0.83162 1.1046 1.661 0.95299 1.5285 1.9331 1.2328 -0.0021921 0.037048 0.014326 0.032824 10.072
4.1094 -0.29798 -0.29674 -0.30266 -0.38807 0 -0.29536 -0.40988 -0.48706 -0.60584 -0.41769 -0.82982 39.837 0.44275 0.85449 0.41988 0.72768 1.0266 0.81744 1.0184 1.5656 0.90243 1.4289 1.7368 1.1367 -0.002564 0.032726 0.014132 0.032588 9.5547
4.1133 -0.27918 -0.2871 -0.31501 -0.37084 0 -0.3361 -0.45646 -0.4764 -0.58348 -0.46122 -0.39443 37.942 0.41702 0.77512 0.39436 0.63457 0.96084 0.68254 0.88798 1.2934 0.8693 1.2271 1.4508 1.0565 -0.0028564 0.0269 0.013887 0.029113 8.4547
4.1172 -0.27073 -0.27866 -0.349 -0.31838 0 -0.36556 -0.46245 -0.40626 -0.45596 -0.41713 -0.081881 36.007 0.31414 0.74268 0.42504 0.51518 0.82216 0.76084 0.81747 1.1033 0.62563 1.0068 1.1254 0.82905 -0.0031324 0.020871 0.013538 0.023324 6.859
4.1211 -0.26648 -0.26984 -0.35388 -0.231 0 -0.35257 -0.41379 -0.27923 -0.2681 -0.2971 0.029364 34.019 0.26011 0.53148 0.30049 0.44505 0.61059 0.51887 0.57643 0.88545 0.49692 0.79101 0.81185 0.57822 -0.0035498 0.015269 0.012857 0.01691 5.0982
4.125 -0.25604 -0.25784 -0.30412 -0.13987 0 -0.28994 -0.31414 -0.14287 -0.10012 -0.16842 0.01152 31.974 0.17516 0.41926 0.23804 0.31259 0.37206 0.40446 0.38459 0.65232 0.33018 0.58622 0.54703 0.43135 -0.0041252 0.010188 0.011585 0.011319 3.5286
4.1289 -0.23492 -0.23958 -0.22835 -0.084034 0 -0.20193 -0.18476 -0.051492 -0.0041403 -0.089839 -0.006159 29.885 0.071982 0.34669 0.192 0.16839 0.17177 0.33913 0.2503 0.43923 0.18254 0.41676 0.34528 0.29147 -0.0046773 0.0057573 0.0097165 0.0071649 2.3288
4.1328 -0.20855 -0.21453 -0.18052 -0.084096 0 -0.13088 -0.0572 -0.025426 0.028588 -0.065447 0.047832 27.772 -0.01412 0.18076 0.062698 0.10177 0.05202 0.13562 0.13645 0.28521 0.15167 0.30795 0.19923 0.02188 -0.0050176 0.0024561 0.007661 0.0043322 1.4604
4.1367 -0.18638 -0.18679 -0.18435 -0.13159 0 -0.10881 0.039865 -0.041979 0.045475 -0.05524 0.1476 25.65 -0.067599 0.077107 0.037082 0.08096 0.0070154 0.14318 0.1038 0.11115 0.0215 0.18561 0.091243 0.066925 -0.0051772 0.00081643 0.0060655 0.0024479 0.79431
4.1406 -0.17241 -0.16312 -0.21094 -0.19667 0 -0.13369 0.091363 -0.060999 0.081201 -0.024683 0.22041 23.517 -0.085558 0.040976 -0.062525 -0.0010159 -0.005551 -0.030212 0.028843 0.00099298 0.00058896 0.13779 0.00938 -0.10959 -0.0054023 0.00082371 0.0053873 0.0012361 0.27263
4.1445 -0.16138 -0.14718 -0.2124 -0.24409 0 -0.1703 0.09726 -0.058399 0.12596 0.018736 0.22286 21.356 -0.14156 -0.017652 -0.14704 -0.048138 -0.025831 -0.078136 -0.044613 -0.037513 -0.013548 0.13128 -0.042814 -0.16978 -0.0058907 0.0016775 0.0055564 0.00055024 -0.036277
4.1484 -0.14407 -0.13513 -0.17294 -0.24762 0 -0.17756 0.066304 -0.039005 0.13963 0.036141 0.17029 19.154 -0.20827 -0.086739 -0.1716 -0.026511 -0.057548 0.022717 -0.076933 -0.024136 -0.035992 0.13313 -0.04991 -0.076255 -0.0065325 0.0022564 0.006035 0.00025988 -0.022758
4.1523 -0.11596 -0.11765 -0.12081 -0.1992 0 -0.14103 0.01034 -0.023291 0.094077 0.00063789 0.10505 16.911 -0.095526 0.0010579 -0.12598 0.0308 -0.06615 -0.095732 -0.008816 -0.028326 0.035885 0.091115 0.0010889 -0.1997 -0.0069486 0.0019538 0.0062367 0.00023516 0.32843
4.1563 -0.080671 -0.087685 -0.08945 -0.11194 0 -0.082927 -0.055932 -0.025855 0.0022327 -0.071736 0.048566 14.641 -0.11878 -0.0089554 -0.13954 -0.03357 -0.01077 0.058391 -0.026625 0.12564 0.054529 0.14508 0.10721 -0.089382 -0.0068344 0.0011606 0.0059533 0.00044358 0.87866
4.1602 -0.045613 -0.04724 -0.074162 -0.015096 0 -0.040252 -0.11397 -0.04569 -0.091576 -0.13342 -0.012533 12.367 -0.09818 0.033373 -0.021786 -0.037809 0.11643 0.082203 0.034553 0.18181 0.11343 0.15804 0.24727 -0.034088 -0.0062893 0.00094741 0.0054364 0.00098067 1.405
4.1641 -0.014926 -0.0062315 -0.036465 0.059808 0 -0.030396 -0.14656 -0.072022 -0.14803 -0.14622 -0.099692 10.102 -0.019174 0.11981 0.064141 0.018936 0.27596 0.066303 0.11027 0.25491 0.15965 0.17851 0.3915 0.028207 -0.0057849 0.0021877 0.0051104 0.0019307 1.7372
4.168 0.013045 0.026172 0.046135 0.095704 0 -0.035487 -0.14842 -0.094456 -0.1612 -0.11172 -0.20981 7.8467 0.091848 0.21494 -0.033974 0.10205 0.40348 0.1343 0.12489 0.45781 0.14747 0.26213 0.5138 0.17044 -0.0057559 0.0048396 0.0052086 0.0031899 1.843
4.1719 0.042196 0.049909 0.14149 0.098161 0 -0.020205 -0.13134 -0.10659 -0.15503 -0.064037 -0.31085 5.5977 0.015316 0.21724 0.057476 0.061448 0.45133 0.13681 0.17256 0.44778 0.27514 0.31939 0.59715 0.16455 -0.0061813 0.0079395 0.0056441 0.0044665 1.7932
4.1758 0.073762 0.073962 0.18437 0.087994 0 0.033532 -0.11412 -0.10358 -0.15483 -0.035444 -0.36577 3.3544 0.051004 0.2901 0.064545 0.094927 0.41646 0.16356 0.28214 0.49633 0.30866 0.37769 0.63073 0.21975 -0.0065705 0.010243 0.006156 0.0054743 1.64
4.1797 0.10549 0.10752 0.14258 0.084321 0 0.1079 -0.10233 -0.080943 -0.16166 -0.028663 -0.35783 1.1238 0.071608 0.28343 0.028387 0.11447 0.33447 0.15965 0.27145 0.45968 0.26913 0.36703 0.60549 0.24488 -0.0064134 0.010932 0.0065112 0.0060784 1.3217
4.1836 0.13495 0.15051 0.058918 0.093159 0 0.16471 -0.076952 -0.03759 -0.15138 -0.019463 -0.29508 -1.084 0.030468 0.20541 0.0061739 0.083219 0.2466 0.10577 0.16249 0.33843 0.19937 0.31054 0.51434 0.22161 -0.0057115 0.0098452 0.0065601 0.0061657 0.68122
4.1875 0.16229 0.19243 0.019497 0.11107 0 0.18085 -0.006926 0.022173 -0.096036 0.017807 -0.19706 -3.2642 -0.07708 0.19406 0.095103 -0.012283 0.1669 0.0021996 0.15031 0.24868 0.18065 0.31668 0.3563 0.18103 -0.0050991 0.0071876 0.0061648 0.0053394 -0.41192
4.1914 0.18891 0.22075 0.073595 0.13739 0 0.16992 0.12087 0.092341 0.012868 0.088242 -0.081019 -5.4207 -0.09877 0.11711 -0.037017 -0.132 0.074912 -0.079945 0.055568 0.039532 -0.012894 0.14248 0.1389 0.089185 -0.0054111 0.0031279 0.0051839 0.002827 -1.935
4.1953 0.21383 0.23128 0.18424 0.17896 0 0.16917 0.28023 0.1709 0.15751 0.17596 0.04302 -7.5606 -0.16523 -0.059156 -0.11345 -0.17794 -0.062539 -0.1861 -0.15338 -0.23098 -0.079126 -0.056772 -0.12462 -0.1264 -0.0070445 -0.0022854 0.003602 -0.0021104 -3.6867
4.1992 0.23307 0.23132 0.262 0.23993 0 0.20381 0.41527 0.25876 0.3052 0.25995 0.17302 -9.6858 -0.27062 -0.18815 -0.17913 -0.22525 -0.2589 -0.26402 -0.34455 -0.52656 -0.18816 -0.2569 -0.41971 -0.34306 -0.0096435 -0.0088486 0.0016684 -0.0094641 -5.3842
4.2031 0.24378 0.23344 0.25183 0.30765 0 0.26298 0.47697 0.3503 0.42607 0.32794 0.31638 -11.787 -0.39031 -0.20308 -0.2698 -0.3458 -0.49006 -0.29682 -0.44068 -0.8119 -0.44298 -0.44826 -0.73062 -0.48464 -0.012358 -0.01592 -0.00016427 -0.01806 -6.8062
4.207 0.24905 0.24579 0.1877 0.35386 0 0.31067 0.45777 0.42659 0.50452 0.37789 0.48569 -13.848 -0.43801 -0.44406 -0.30453 -0.58896 -0.70423 -0.4576 -0.64128 -1.0394 -0.54577 -0.65592 -1.0357 -0.72439 -0.014435 -0.022486 -0.0015197 -0.025917 -7.8756
4.2109 0.25731 0.26749 0.15994 0.35651 0 0.3215 0.39502 0.46364 0.54058 0.41227 0.68107 -15.853 -0.42458 -0.49406 -0.3906 -0.5735 -0.85179 -0.49433 -0.80791 -1.2688 -0.75596 -0.79999 -1.3045 -0.87856 -0.015643 -0.027598 -0.0023562 -0.03126 -8.632
4.2148 0.27514 0.29158 0.22665 0.32352 0 0.30646 0.34142 0.4534 0.54522 0.43529 0.8683 -17.799 -0.4321 -0.51144 -0.4573 -0.62911 -0.91409 -0.56891 -0.91631 -1.3955 -0.88795 -0.96194 -1.5045 -1.0589 -0.016246 -0.030822 -0.0029389 -0.033472 -9.1427
4.2188 0.30031 0.31163 0.35602 0.29242 0 0.30276 0.32836 0.41775 0.53429 0.45436 0.97957 -19.691 -0.44405 -0.52308 -0.47183 -0.7213 -0.91161 -0.64556 -0.98065 -1.452 -0.95039 -1.0932 -1.6146 -1.231 -0.016615 -0.032336 -0.0035335 -0.033286 -9.435
4.2227 0.32243 0.32564 0.45561 0.29969 0 0.33608 0.35192 0.39679 0.52247 0.47774 0.95268 -21.542 -0.39753 -0.50856 -0.41117 -0.65068 -0.88685 -0.59526 -1.0379 -1.5415 -1.0401 -1.0788 -1.636 -1.2899 -0.016899 -0.032607 -0.0041219 -0.032101 -9.5016
4.2266 0.33209 0.33522 0.45894 0.34562 0 0.3915 0.38768 0.416 0.51717 0.50507 0.78634 -23.362 -0.42976 -0.54221 -0.45219 -0.6806 -0.87381 -0.66883 -1.0077 -1.5319 -1.0334 -1.1513 -1.5886 -1.2362 -0.017001 -0.031939 -0.0044338 -0.030987 -9.3463
4.2305 0.33024 0.34238 0.38506 0.38979 0 0.42288 0.41501 0.46062 0.51464 0.51974 0.56055 -25.151 -0.43731 -0.50241 -0.44382 -0.66977 -0.87496 -0.73342 -0.97866 -1.5021 -1.0414 -1.0712 -1.4964 -1.2564 -0.016812 -0.030271 -0.004262 -0.030115 -9.0084
4.2344 0.32816 0.34778 0.31578 0.38713 0 0.39546 0.42689 0.48448 0.50155 0.4964 0.3898 -26.904 -0.44788 -0.47791 -0.42822 -0.63167 -0.8614 -0.69412 -0.92816 -1.414 -1.0018 -0.9821 -1.3737 -1.1752 -0.016407 -0.027374 -0.0037226 -0.028931 -8.5349
4.2383 0.33691 0.35105 0.31669 0.33411 0 0.32313 0.42154 0.44988 0.46287 0.42313 0.33675 -28.61 -0.46748 -0.47881 -0.42685 -0.57636 -0.79675 -0.55395 -0.85523 -1.2663 -0.88922 -0.94472 -1.2232 -0.96492 -0.016006 -0.023252 -0.0031682 -0.026775 -7.9351
4.2422 0.35574 0.35157 0.37926 0.27949 0 0.26379 0.39234 0.36367 0.39195 0.31954 0.35991 -30.262 -0.44322 -0.29881 -0.41242 -0.50348 -0.66832 -0.57546 -0.81756 -1.1526 -0.76146 -0.81806 -1.0483 -0.98481 -0.015769 -0.018402 -0.0028261 -0.023404 -7.1797
4.2461 0.3708 0.34838 0.43572 0.28336 0 0.27212 0.33224 0.27434 0.29657 0.22985 0.34938 -31.853 -0.40891 -0.31535 -0.2621 -0.39805 -0.50326 -0.45729 -0.63301 -1.0103 -0.70718 -0.63882 -0.8639 -0.90125 -0.015648 -0.01372 -0.0025498 -0.019096 -6.2605
4.25 0.3666 0.34004 0.42594 0.35736 0 0.34876 0.24924 0.23001 0.19726 0.19162 0.22727 -33.388 -0.3713 -0.24603 -0.22136 -0.3674 -0.35633 -0.35788 -0.57755 -0.82049 -0.60643 -0.58107 -0.69593 -0.7128 -0.015464 -0.010105 -0.0019743 -0.014441 -5.258
4.2539 0.34032 0.32596 0.34992 0.44248 0 0.43179 0.17309 0.23534 0.11904 0.20563 0.025159 -34.873 -0.35391 -0.14423 -0.25716 -0.34343 -0.2761 -0.31363 -0.57877 -0.6527 -0.48801 -0.55118 -0.56758 -0.52222 -0.015117 -0.008017 -0.00094732 -0.010083 -4.3464
4.2578 0.30577 0.30826 0.26087 0.4519 0 0.44269 0.13981 0.24886 0.08084 0.23584 -0.13612 -36.317 -0.37592 -0.14176 -0.26616 -0.21883 -0.27331 -0.32805 -0.48004 -0.59543 -0.42258 -0.39528 -0.48635 -0.46727 -0.014711 -0.0072654 0.00020892 -0.0065765 -3.7141
4.2617 0.28257 0.29167 0.21433 0.34729 0 0.35148 0.16373 0.22531 0.087263 0.24177 -0.15156 -37.723 -0.18102 -0.12864 -0.2461 -0.19776 -0.31518 -0.23353 -0.40465 -0.46425 -0.53645 -0.4118 -0.44376 -0.57859 -0.014459 -0.0071594 0.00091333 -0.0042885 -3.4574
4.2656 0.27969 0.28033 0.22493 0.18211 0 0.20699 0.22276 0.16331 0.12609 0.21472 -0.027523 -39.089 -0.25026 -0.11191 -0.1609 -0.22125 -0.35144 -0.23986 -0.39298 -0.43252 -0.50588 -0.39827 -0.42807 -0.54722 -0.014471 -0.0069365 0.00085036 -0.0032901 -3.5328
4.2695 0.28799 0.27374 0.26556 0.068526 0 0.10386 0.27298 0.11171 0.17359 0.18369 0.12288 -40.409 -0.32041 -0.12604 -0.15565 -0.21713 -0.35298 -0.28983 -0.3946 -0.46153 -0.45519 -0.3711 -0.43759 -0.4927 -0.014624 -0.0062451 0.00029762 -0.003293 -3.8056
4.2734 0.28844 0.26653 0.29808 0.089866 0 0.11005 0.28203 0.12588 0.20692 0.18511 0.18408 -41.677 -0.29622 -0.17482 -0.24547 -0.19905 -0.33364 -0.34046 -0.40901 -0.52589 -0.46031 -0.3713 -0.48212 -0.49696 -0.014664 -0.0053972 -8.9009e-05 -0.0037811 -4.1502
4.2773 0.26898 0.25318 0.30088 0.23013 0 0.21236 0.25281 0.21314 0.21802 0.22553 0.14642 -42.898 -0.2749 -0.21945 -0.26216 -0.31848 -0.33726 -0.34436 -0.51187 -0.60673 -0.57247 -0.5034 -0.57124 -0.63736 -0.014423 -0.0052098 0.00014023 -0.0043282 -4.5181
4.2813 0.23531 0.23396 0.27338 0.38152 0 0.32528 0.21764 0.31895 0.2194 0.27379 0.11529 -44.084 -0.32044 -0.18531 -0.23704 -0.3055 -0.39948 -0.33775 -0.55037 -0.63627 -0.66228 -0.59061 -0.70048 -0.68672 -0.013982 -0.0064763 0.000816 -0.0048759 -4.9252
4.2852 0.20623 0.21611 0.22661 0.42681 0 0.35766 0.20969 0.36911 0.23521 0.29092 0.20839 -45.246 -0.34299 -0.21225 -0.18252 -0.29502 -0.5145 -0.45199 -0.63035 -0.73627 -0.66004 -0.67291 -0.84708 -0.76067 -0.013611 -0.0093622 0.0012981 -0.0057078 -5.3821
4.2891 0.19794 0.20815 0.17721 0.33072 0 0.28468 0.23756 0.33167 0.28121 0.26874 0.43365 -46.388 -0.35521 -0.2671 -0.17699 -0.32882 -0.63384 -0.55997 -0.71081 -0.85247 -0.64172 -0.75082 -0.97808 -0.82814 -0.013553 -0.013129 0.0010473 -0.007109 -5.8368
4.293 0.21068 0.21218 0.14683 0.16637 0 0.16714 0.28306 0.24376 0.34815 0.23884 0.66263 -47.503 -0.37768 -0.29292 -0.27938 -0.41847 -0.69929 -0.52134 -0.73452 -0.91152 -0.68997 -0.81558 -1.0638 -0.85307 -0.013845 -0.016429 9.3723e-05 -0.0090014 -6.1792
4.2969 0.22899 0.22135 0.15487 0.056431 0 0.1018 0.3194 0.17982 0.40366 0.24214 0.72915 -48.579 -0.37528 -0.22459 -0.2689 -0.39034 -0.6847 -0.4096 -0.66808 -0.88336 -0.74516 -0.80681 -1.0882 -0.93695 -0.014305 -0.018047 -0.0010072 -0.010894 -6.2989
4.3008 0.23474 0.22524 0.20152 0.077682 0 0.14257 0.33042 0.18955 0.41419 0.28764 0.56992 -49.608 -0.371 -0.26909 -0.25091 -0.37421 -0.61377 -0.39782 -0.70097 -0.88394 -0.80799 -0.77218 -1.0525 -0.90785 -0.014687 -0.017611 -0.0016512 -0.012205 -6.147
4.3047 0.2217 0.21876 0.25774 0.20475 0 0.25596 0.31525 0.25876 0.37087 0.34001 0.28464 -50.591 -0.3667 -0.31781 -0.22353 -0.35791 -0.53994 -0.44135 -0.71144 -0.85038 -0.77683 -0.73676 -0.97338 -0.91102 -0.014853 -0.015776 -0.0016368 -0.012671 -5.7604
4.3086 0.1999 0.20639 0.28094 0.33468 0 0.34719 0.2806 0.32437 0.29757 0.34868 0.062567 -51.538 -0.35442 -0.30739 -0.2057 -0.33897 -0.50458 -0.49927 -0.66127 -0.76595 -0.64446 -0.70353 -0.87692 -0.92893 -0.014819 -0.013727 -0.0012151 -0.012476 -5.2387
4.3125 0.18688 0.19835 0.25046 0.36884 0 0.33642 0.23362 0.32757 0.23283 0.29222 0.036694 -52.461 -0.31442 -0.18115 -0.24269 -0.32166 -0.50639 -0.5131 -0.5628 -0.64427 -0.47916 -0.65884 -0.78812 -0.80179 -0.014669 -0.012346 -0.00077212 -0.011999 -4.6972
4.3164 0.19387 0.20237 0.1908 0.28663 0 0.22413 0.18314 0.25932 0.20001 0.19801 0.18496 -53.364 -0.32794 -0.114 -0.28699 -0.25992 -0.50589 -0.38014 -0.5204 -0.5863 -0.56901 -0.63221 -0.71793 -0.74863 -0.01442 -0.011641 -0.00049826 -0.011444 -4.2255
4.3203 0.21794 0.21849 0.1557 0.15652 0 0.093333 0.14393 0.16367 0.19101 0.12083 0.35405 -54.245 -0.29212 -0.093568 -0.28561 -0.22553 -0.46048 -0.28506 -0.52671 -0.53279 -0.53548 -0.57325 -0.65652 -0.6444 -0.013992 -0.010863 -0.00033263 -0.010674 -3.866
4.3242 0.24585 0.24042 0.18246 0.081029 0 0.046823 0.13332 0.10149 0.17782 0.10082 0.37992 -55.097 -0.23893 -0.10003 -0.2178 -0.20228 -0.36197 -0.22546 -0.51249 -0.4646 -0.42953 -0.48779 -0.58132 -0.53782 -0.013303 -0.0091813 -0.00014733 -0.0093897 -3.6189
4.3281 0.26508 0.26112 0.25806 0.12031 0 0.12868 0.15907 0.10676 0.14158 0.13716 0.20805 -55.912 -0.20946 -0.10899 -0.10317 -0.17417 -0.24704 -0.19848 -0.42874 -0.37514 -0.32916 -0.39826 -0.47914 -0.47666 -0.012406 -0.0064249 8.3572e-05 -0.0074641 -3.4696
4.332 0.27299 0.27696 0.33048 0.25051 0 0.29069 0.20956 0.16738 0.092836 0.19598 -0.072309 -56.68 -0.27001 -0.069211 -0.15728 -0.14767 -0.17313 -0.26446 -0.32071 -0.30512 -0.34802 -0.40279 -0.36711 -0.47671 -0.011553 -0.0033163 0.00029886 -0.0051446 -3.4217
4.3359 0.2771 0.28783 0.35519 0.38354 0 0.428 0.25817 0.23935 0.064737 0.24027 -0.2936 -57.399 -0.28985 -0.039095 -0.20279 -0.17557 -0.1787 -0.32405 -0.29175 -0.26359 -0.33441 -0.38221 -0.2929 -0.64511 -0.011069 -0.0010803 0.00046912 -0.0029923 -3.5146
4.3398 0.28735 0.2953 0.33245 0.43065 0 0.45503 0.28128 0.27891 0.08526 0.25424 -0.31966 -58.069 -0.26842 0.0071676 -0.24017 -0.17751 -0.25812 -0.36859 -0.3565 -0.30723 -0.34923 -0.39061 -0.30811 -0.71192 -0.011142 -0.00074277 0.00063078 -0.0016434 -3.8055
4.3438 0.30747 0.30152 0.30061 0.36449 0 0.36438 0.27557 0.27021 0.15343 0.24634 -0.12606 -58.696 -0.22471 0.02747 -0.26486 -0.17836 -0.36894 -0.38804 -0.47025 -0.41157 -0.39947 -0.43645 -0.43177 -0.67956 -0.011655 -0.0026247 0.0007837 -0.0015629 -4.327
4.3477 0.33222 0.3096 0.29561 0.23828 0 0.22773 0.26015 0.23341 0.24052 0.23666 0.19182 -59.292 -0.19314 -0.061082 -0.26949 -0.25658 -0.46433 -0.37022 -0.54616 -0.50584 -0.46854 -0.50861 -0.63282 -0.67623 -0.012227 -0.0063129 0.00079887 -0.0028928 -5.0542
4.3516 0.35235 0.32286 0.31931 0.15029 0 0.14315 0.26181 0.21147 0.31434 0.24423 0.47858 -59.864 -0.25422 -0.18266 -0.27441 -0.28369 -0.52509 -0.36656 -0.59324 -0.63296 -0.508 -0.56207 -0.84793 -0.71874 -0.012466 -0.011002 0.00049097 -0.0054113 -5.9139
4.3555 0.36229 0.34222 0.34695 0.1775 0 0.16964 0.29599 0.24337 0.36412 0.28102 0.60905 -60.404 -0.30418 -0.30878 -0.26315 -0.34933 -0.56813 -0.4038 -0.64794 -0.8188 -0.58271 -0.7301 -1.023 -0.80619 -0.012251 -0.015887 -0.00018777 -0.0086143 -6.8296
4.3594 0.36435 0.364 0.36069 0.32155 0 0.29354 0.35752 0.33784 0.40438 0.34891 0.55998 -60.892 -0.38588 -0.39844 -0.26805 -0.42783 -0.6269 -0.48693 -0.70251 -0.96816 -0.7238 -0.89151 -1.1461 -0.91543 -0.011848 -0.020374 -0.0010465 -0.011934 -7.7568
4.3633 0.36634 0.38176 0.36942 0.5038 0 0.44394 0.42562 0.46321 0.4557 0.43517 0.4231 -61.302 -0.49575 -0.43814 -0.29722 -0.50096 -0.72104 -0.62175 -0.75992 -1.0432 -0.90852 -0.98267 -1.2466 -1.0337 -0.011719 -0.024103 -0.0017895 -0.01503 -8.6692
4.3672 0.37501 0.39176 0.39357 0.61509 0 0.54066 0.47686 0.563 0.5216 0.51207 0.34711 -61.624 -0.49374 -0.47987 -0.29482 -0.56553 -0.83849 -0.82948 -0.85773 -1.1462 -0.95417 -1.0721 -1.3621 -1.1747 -0.012175 -0.026938 -0.0022726 -0.017967 -9.5097
4.3711 0.39099 0.39695 0.43446 0.58933 0 0.54194 0.4967 0.5913 0.58269 0.54897 0.4371 -61.867 -0.522 -0.45675 -0.39293 -0.59062 -0.943 -0.81208 -0.96331 -1.2728 -1.0062 -1.1278 -1.5022 -1.3385 -0.013117 -0.028985 -0.0026182 -0.021076 -10.166
4.375 0.40874 0.40452 0.46601 0.45111 0 0.46502 0.48528 0.54536 0.61284 0.53419 0.67491 -62.06 -0.53679 -0.44367 -0.44951 -0.58929 -0.99945 -0.86044 -1.0499 -1.3729 -1.0273 -1.1914 -1.6376 -1.444 -0.014086 -0.030539 -0.0030521 -0.024536 -10.518
4.3789 0.421 0.41808 0.46079 0.30145 0 0.37167 0.45699 0.46993 0.60201 0.48868 0.92113 -62.223 -0.54871 -0.44509 -0.46156 -0.57669 -0.99734 -0.90809 -1.1015 -1.4436 -1.0495 -1.2494 -1.7219 -1.5192 -0.014595 -0.031888 -0.0036217 -0.027999 -10.531
4.3828 0.42345 0.43205 0.422 0.24817 0 0.32913 0.43401 0.42615 0.56494 0.45408 1.0081 -62.359 -0.57811 -0.44607 -0.46151 -0.57119 -0.95509 -0.80534 -1.1059 -1.4923 -1.1194 -1.2733 -1.7245 -1.6157 -0.014473 -0.033022 -0.0040925 -0.030644 -10.301
4.3867 0.41643 0.43484 0.38374 0.3281 0 0.36769 0.43422 0.44563 0.52847 0.45938 0.86281 -62.45 -0.49589 -0.36853 -0.468 -0.58364 -0.90374 -0.78794 -1.0851 -1.4491 -1.0622 -1.2453 -1.6499 -1.5288 -0.013961 -0.033498 -0.0041496 -0.031708 -9.9893
4.3906 0.40316 0.41915 0.37634 0.47853 0 0.45904 0.458 0.50543 0.50884 0.49325 0.56719 -62.474 -0.47637 -0.40693 -0.42846 -0.55817 -0.86359 -0.80971 -1.043 -1.3428 -0.96722 -1.1908 -1.529 -1.4042 -0.013482 -0.032673 -0.0037105 -0.03109 -9.6813
4.3945 0.38723 0.39007 0.39316 0.58166 0 0.53089 0.48365 0.54512 0.49865 0.5097 0.30212 -62.418 -0.47943 -0.42182 -0.39707 -0.53362 -0.83158 -0.81984 -0.99062 -1.2387 -0.91685 -1.1223 -1.3959 -1.2902 -0.013312 -0.030193 -0.0030339 -0.029461 -9.2976
4.3984 0.37143 0.36233 0.39691 0.55179 0 0.5142 0.47916 0.51384 0.47415 0.46659 0.21394 -62.288 -0.48298 -0.37414 -0.39751 -0.51785 -0.78769 -0.79819 -0.92312 -1.1488 -0.90383 -1.0394 -1.2685 -1.1992 -0.013402 -0.02636 -0.0025081 -0.027696 -8.66
4.4023 0.35795 0.34829 0.36128 0.40057 0 0.39564 0.42582 0.41032 0.41637 0.36523 0.30562 -62.093 -0.47998 -0.35655 -0.42127 -0.47484 -0.71391 -0.75916 -0.80694 -1.0086 -0.77659 -0.91948 -1.1459 -1.0956 -0.013506 -0.022038 -0.0023233 -0.026079 -7.6753
4.4063 0.34831 0.34751 0.30381 0.22967 0 0.23686 0.33626 0.28418 0.32863 0.25477 0.43967 -61.839 -0.45693 -0.38363 -0.35983 -0.40627 -0.61075 -0.6159 -0.65865 -0.8738 -0.74753 -0.81348 -1.0184 -0.91414 -0.013448 -0.018099 -0.0023428 -0.02401 -6.4801
4.4102 0.34228 0.34814 0.27235 0.15494 0 0.13902 0.24994 0.1987 0.23678 0.19478 0.45068 -61.527 -0.41783 -0.36303 -0.27821 -0.3639 -0.49923 -0.52347 -0.56492 -0.75622 -0.67158 -0.7495 -0.88065 -0.80444 -0.013274 -0.014854 -0.0022725 -0.020563 -5.4001
4.4141 0.33697 0.33901 0.29594 0.21899 0 0.17029 0.20634 0.18551 0.17226 0.20736 0.27685 -61.159 -0.36565 -0.32083 -0.225 -0.33624 -0.40818 -0.45542 -0.51611 -0.65268 -0.58819 -0.69802 -0.73847 -0.70196 -0.013166 -0.011972 -0.0019323 -0.015479 -4.7337
4.418 0.32792 0.32086 0.35097 0.35952 0 0.30885 0.21635 0.22635 0.15128 0.2602 0.0065674 -60.743 -0.3083 -0.29348 -0.23546 -0.30632 -0.35691 -0.37305 -0.49149 -0.55793 -0.5484 -0.62561 -0.6094 -0.53709 -0.013227 -0.008992 -0.0013582 -0.0097254 -4.5369
4.4219 0.31232 0.30567 0.38022 0.45827 0 0.45003 0.25621 0.27286 0.16526 0.29521 -0.19259 -60.295 -0.3007 -0.24359 -0.22178 -0.29865 -0.34575 -0.38032 -0.51505 -0.47552 -0.45587 -0.55366 -0.5179 -0.51166 -0.013362 -0.0059963 -0.00067631 -0.0050576 -4.5989
4.4258 0.29171 0.30436 0.34831 0.43275 0 0.48088 0.28967 0.28509 0.18913 0.27702 -0.2008 -59.821 -0.28655 -0.15006 -0.25261 -0.26506 -0.36 -0.30802 -0.52951 -0.43376 -0.46403 -0.50038 -0.48634 -0.52247 -0.013381 -0.0038065 5.6174e-05 -0.0028591 -4.639
4.4297 0.27129 0.31499 0.27751 0.2997 0 0.3686 0.29896 0.25822 0.20033 0.21978 -0.027772 -59.314 -0.25957 -0.081827 -0.2622 -0.24347 -0.3828 -0.30216 -0.52461 -0.46009 -0.46516 -0.49962 -0.52344 -0.58277 -0.013201 -0.0034506 0.00084225 -0.0031796 -4.5572
4.4336 0.25607 0.32301 0.22606 0.16107 0 0.1914 0.29715 0.21994 0.19457 0.17156 0.20763 -58.756 -0.24148 -0.052659 -0.24815 -0.23554 -0.40679 -0.3829 -0.5122 -0.53853 -0.44647 -0.54547 -0.61609 -0.67842 -0.012948 -0.0052893 0.0015963 -0.0047534 -4.5151
4.4375 0.24703 0.31384 0.22972 0.12392 0 0.081409 0.31161 0.20524 0.18722 0.17322 0.37331 -58.134 -0.28882 -0.035685 -0.2613 -0.21267 -0.43669 -0.47197 -0.52909 -0.60728 -0.47001 -0.59436 -0.73255 -0.76419 -0.012843 -0.0085499 0.0020789 -0.0059751 -4.7744
4.4414 0.24093 0.28584 0.26535 0.21643 0 0.12067 0.35468 0.22994 0.20022 0.22803 0.4152 -57.454 -0.33685 -0.14876 -0.24409 -0.30526 -0.48196 -0.50627 -0.51516 -0.6915 -0.53569 -0.65716 -0.83889 -0.83071 -0.012999 -0.011731 0.0020573 -0.0060397 -5.4341
4.4453 0.23388 0.25157 0.27398 0.36542 0 0.27359 0.40889 0.28118 0.24504 0.30432 0.37838 -56.734 -0.35174 -0.22676 -0.25356 -0.35379 -0.54587 -0.49574 -0.56686 -0.73273 -0.58902 -0.75659 -0.91876 -0.8355 -0.013323 -0.013618 0.0015591 -0.0053698 -6.2979
4.4492 0.22523 0.22655 0.22022 0.45207 0 0.41317 0.43959 0.32825 0.31403 0.36309 0.35402 -55.992 -0.3478 -0.29579 -0.24795 -0.36865 -0.61906 -0.48597 -0.65422 -0.76807 -0.64476 -0.83854 -0.98038 -0.82123 -0.013624 -0.0141 0.00092525 -0.0050838 -6.9886
4.4531 0.21767 0.21643 0.12848 0.40263 0 0.42196 0.4225 0.34414 0.38536 0.384 0.40214 -55.228 -0.34197 -0.36586 -0.21346 -0.36924 -0.68224 -0.5057 -0.74493 -0.82922 -0.71641 -0.86399 -1.0428 -0.82657 -0.013808 -0.014117 0.00054491 -0.0060326 -7.2095
4.457 0.21368 0.21432 0.0603 0.24436 0 0.28614 0.36137 0.32301 0.43606 0.37109 0.50853 -54.429 -0.35239 -0.29555 -0.31348 -0.36776 -0.716 -0.49248 -0.83088 -0.90008 -0.79543 -0.87807 -1.1112 -0.85296 -0.013954 -0.014752 0.00049324 -0.0081849 -6.9322
4.4609 0.21193 0.20962 0.056686 0.084557 0 0.10522 0.2824 0.28306 0.45292 0.34077 0.60059 -53.58 -0.38499 -0.25652 -0.36127 -0.34892 -0.71087 -0.47689 -0.78436 -0.93606 -0.82575 -0.87567 -1.163 -0.95119 -0.014198 -0.016218 0.00044544 -0.010742 -6.3689
4.4648 0.20807 0.19885 0.10315 0.029807 0 0.010503 0.21376 0.25303 0.43448 0.30755 0.60282 -52.681 -0.389 -0.21391 -0.33943 -0.32912 -0.67114 -0.45979 -0.68506 -0.89922 -0.72717 -0.85404 -1.1584 -0.97393 -0.014546 -0.017581 -3.2005e-06 -0.01273 -5.7766
4.4688 0.19921 0.18787 0.14968 0.10758 0 0.06043 0.1697 0.25097 0.38658 0.27841 0.49024 -51.748 -0.35959 -0.20468 -0.25645 -0.32028 -0.61005 -0.44786 -0.6033 -0.82335 -0.58922 -0.80882 -1.0705 -0.91635 -0.014829 -0.017441 -0.00089262 -0.013524 -5.2738
4.4727 0.18788 0.18453 0.16177 0.24904 0 0.19898 0.14998 0.26957 0.31783 0.25421 0.30491 -50.8 -0.31325 -0.30835 -0.13862 -0.33538 -0.54041 -0.45221 -0.62606 -0.78766 -0.6091 -0.73485 -0.90855 -0.84175 -0.014839 -0.015025 -0.0017716 -0.012972 -4.8103
4.4766 0.18075 0.19002 0.14953 0.34419 0 0.30776 0.1485 0.28014 0.23924 0.23162 0.12755 -49.843 -0.29993 -0.22015 -0.1719 -0.27849 -0.46764 -0.4112 -0.64326 -0.65413 -0.64708 -0.63791 -0.71602 -0.70356 -0.014526 -0.010828 -0.0020503 -0.011228 -4.2799
4.4805 0.1827 0.19774 0.14861 0.32519 0 0.30413 0.15844 0.2543 0.16468 0.20408 0.024467 -48.869 -0.29258 -0.12445 -0.20629 -0.24237 -0.39034 -0.28208 -0.52785 -0.48285 -0.56808 -0.53428 -0.54362 -0.61832 -0.014044 -0.006311 -0.0015236 -0.0085868 -3.6468
4.4844 0.19151 0.20013 0.17752 0.21413 0 0.20264 0.16995 0.18814 0.10735 0.1655 0.0056245 -47.862 -0.27388 -0.058611 -0.20999 -0.21748 -0.30732 -0.22397 -0.41247 -0.35922 -0.43187 -0.44571 -0.41893 -0.53771 -0.013607 -0.0029407 -0.00056712 -0.0054984 -2.9757
4.4883 0.19889 0.19587 0.21793 0.10046 0 0.09309 0.16853 0.10873 0.072111 0.11767 0.023124 -46.816 -0.23523 -0.039748 -0.16474 -0.18735 -0.22475 -0.29165 -0.36584 -0.31511 -0.29697 -0.37441 -0.3366 -0.44046 -0.013304 -0.0013244 0.00019509 -0.0026017 -2.3672
4.4922 0.19733 0.19036 0.23685 0.06876 0 0.060619 0.14244 0.055553 0.051226 0.074226 0.012634 -45.733 -0.18665 -0.045377 -0.071468 -0.109 -0.15699 -0.26423 -0.29809 -0.24835 -0.23906 -0.26726 -0.27437 -0.38055 -0.013055 -0.0010436 0.00044667 -0.00058042 -1.888
4.4961 0.18711 0.18974 0.22386 0.13443 0 0.11854 0.095936 0.050582 0.03053 0.053838 -0.052017 -44.617 -0.16403 0.029051 -0.033442 -0.078609 -0.11943 -0.17883 -0.19659 -0.17461 -0.29809 -0.22982 -0.21874 -0.26866 -0.01276 -0.0011946 0.00043341 0.0001818 -1.5694
4.5 0.1767 0.19515 0.20239 0.23671 0 0.20705 0.05379 0.082225 0.0041013 0.06538 -0.13428 -43.472 -0.15685 0.029085 -0.057707 -0.10952 -0.11909 -0.15415 -0.18314 -0.14747 -0.3275 -0.23219 -0.17843 -0.2691 -0.012453 -0.0011288 0.00067459 -0.00011609 -1.4536
4.5039 0.17602 0.20287 0.20419 0.29157 0 0.25123 0.047705 0.11766 -0.015129 0.098627 -0.16317 -42.296 -0.15305 -0.017715 -0.11238 -0.13245 -0.15059 -0.1667 -0.22324 -0.16316 -0.28433 -0.24826 -0.17659 -0.31869 -0.012299 -0.00083344 0.00141 -0.00077091 -1.6141
4.5078 0.18813 0.20905 0.23568 0.26011 0 0.22388 0.091993 0.13313 -0.0010469 0.13181 -0.09416 -41.093 -0.1414 -0.031463 -0.14832 -0.057434 -0.20113 -0.15641 -0.23822 -0.20264 -0.16016 -0.24993 -0.23135 -0.29086 -0.012419 -0.00077759 0.0023151 -0.0010479 -2.1052
4.5117 0.20669 0.21356 0.27211 0.17743 0 0.16171 0.16891 0.13474 0.064685 0.15121 0.04845 -39.869 -0.21973 0.041511 -0.103 -0.14062 -0.26044 -0.23268 -0.28028 -0.32703 -0.29693 -0.27702 -0.34199 -0.28623 -0.012743 -0.001472 0.0027615 -0.00073902 -2.8843
4.5156 0.22135 0.21898 0.28382 0.1206 0 0.12797 0.23846 0.15038 0.17276 0.16414 0.18748 -38.631 -0.23096 -0.051316 -0.16184 -0.22631 -0.32705 -0.20548 -0.38289 -0.43397 -0.39748 -0.39115 -0.49019 -0.46062 -0.013062 -0.0031311 0.0023831 -0.00038434 -3.7932
4.5195 0.22624 0.22693 0.26535 0.14387 0 0.1589 0.26694 0.2001 0.28613 0.19087 0.25739 -37.376 -0.25518 -0.17944 -0.25796 -0.26667 -0.40557 -0.26252 -0.45099 -0.57879 -0.4989 -0.4971 -0.6519 -0.62746 -0.013257 -0.0056318 0.0014257 -0.00096099 -4.6371
4.5234 0.22435 0.23641 0.23749 0.23483 0 0.23872 0.25187 0.27305 0.36324 0.24181 0.26203 -36.089 -0.32654 -0.25135 -0.33143 -0.27094 -0.49734 -0.42 -0.48376 -0.76632 -0.59017 -0.56611 -0.8084 -0.70707 -0.013451 -0.0086863 0.00055723 -0.0032329 -5.3058
4.5273 0.22431 0.24593 0.22335 0.32649 0 0.31789 0.22305 0.33378 0.38749 0.30265 0.27142 -34.755 -0.42699 -0.18104 -0.29626 -0.34592 -0.59304 -0.4274 -0.63311 -0.92378 -0.57364 -0.65925 -0.94938 -0.74248 -0.013898 -0.012016 0.00031209 -0.0072053 -5.833
4.5313 0.23283 0.25616 0.22682 0.35376 0 0.35349 0.21903 0.35298 0.3787 0.34415 0.3558 -33.365 -0.37819 -0.24737 -0.25903 -0.39548 -0.6746 -0.45704 -0.76328 -1.0214 -0.66841 -0.79947 -1.0694 -0.81261 -0.01468 -0.015404 0.00065818 -0.012052 -6.3378
4.5352 0.24917 0.26907 0.2351 0.30692 0 0.3375 0.25809 0.33426 0.37588 0.34897 0.51359 -31.925 -0.39283 -0.34874 -0.26901 -0.40772 -0.72557 -0.49796 -0.73308 -1.1459 -0.7828 -0.81668 -1.1638 -0.94489 -0.015507 -0.01864 0.0010512 -0.016546 -6.8931
4.5391 0.26605 0.28399 0.23812 0.23807 0 0.29525 0.32532 0.3116 0.40478 0.32927 0.66021 -30.446 -0.43326 -0.38754 -0.34408 -0.43965 -0.74182 -0.54542 -0.72156 -1.2421 -0.83409 -0.81716 -1.2274 -1.05 -0.01587 -0.02146 0.00090569 -0.019702 -7.4321
4.543 0.27555 0.29553 0.23941 0.21609 0 0.26166 0.38388 0.31884 0.45648 0.31611 0.69342 -28.938 -0.43465 -0.29865 -0.4715 -0.53964 -0.73342 -0.5848 -0.90147 -1.2466 -0.76314 -0.92138 -1.2557 -1.032 -0.015473 -0.023527 7.3066e-05 -0.0212 -7.7713
4.5469 0.275 0.29702 0.24605 0.26821 0 0.25653 0.40007 0.35876 0.49445 0.32918 0.5813 -27.395 -0.43498 -0.39118 -0.36435 -0.53633 -0.71584 -0.48228 -0.80972 -1.219 -0.76622 -0.93053 -1.2462 -0.91616 -0.014553 -0.024478 -0.0010559 -0.021385 -7.735
4.5508 0.26856 0.28726 0.25294 0.35643 0 0.2751 0.36402 0.39939 0.48353 0.35627 0.39518 -25.81 -0.44553 -0.40801 -0.33017 -0.56412 -0.69741 -0.55475 -0.80135 -1.2245 -0.78535 -0.85594 -1.1985 -0.95165 -0.013767 -0.024016 -0.0018703 -0.020891 -7.2841
4.5547 0.26369 0.27356 0.24438 0.40804 0 0.29632 0.29382 0.40079 0.41723 0.36372 0.25538 -24.178 -0.41666 -0.40408 -0.35126 -0.5602 -0.6732 -0.55241 -0.78351 -1.1505 -0.74672 -0.80852 -1.1165 -0.90416 -0.013687 -0.022039 -0.0019965 -0.020198 -6.5533
4.5586 0.26563 0.26679 0.21464 0.37504 0 0.30011 0.22341 0.3484 0.32219 0.3292 0.23411 -22.504 -0.35963 -0.38814 -0.37696 -0.51977 -0.6305 -0.47113 -0.72837 -1.0108 -0.65696 -0.77415 -1.009 -0.76665 -0.014319 -0.018776 -0.0015384 -0.019399 -5.7741
4.5625 0.27363 0.27169 0.18315 0.27385 0 0.28213 0.18331 0.26481 0.2383 0.26536 0.29846 -20.798 -0.34606 -0.33253 -0.30097 -0.48765 -0.56153 -0.52405 -0.65188 -0.93985 -0.59827 -0.61997 -0.88915 -0.73156 -0.015083 -0.014824 -0.00095397 -0.018282 -5.1428
4.5664 0.28142 0.28155 0.1818 0.17352 0 0.2568 0.18517 0.19174 0.19189 0.21073 0.34229 -19.063 -0.3344 -0.29307 -0.31313 -0.46481 -0.47359 -0.47122 -0.5821 -0.86404 -0.5336 -0.60356 -0.77126 -0.73716 -0.015291 -0.010997 -0.00069646 -0.016578 -4.7275
4.5703 0.28133 0.28285 0.22252 0.14193 0 0.24608 0.21736 0.15913 0.18216 0.1955 0.27925 -17.292 -0.2827 -0.28092 -0.35335 -0.40145 -0.38816 -0.33393 -0.51561 -0.75088 -0.48287 -0.48787 -0.66577 -0.62447 -0.014727 -0.0080187 -0.00089665 -0.014183 -4.4646
4.5742 0.26949 0.26671 0.27911 0.19337 0 0.26022 0.25261 0.16679 0.18804 0.2145 0.11712 -15.477 -0.25733 -0.27256 -0.35165 -0.36722 -0.3292 -0.26576 -0.44242 -0.65096 -0.41832 -0.3882 -0.57778 -0.52155 -0.013816 -0.0062051 -0.0012955 -0.011236 -4.233
4.5781 0.24883 0.2371 0.30666 0.27873 0 0.28476 0.26374 0.19017 0.18672 0.23297 -0.048118 -13.614 -0.29506 -0.25496 -0.28025 -0.39566 -0.30853 -0.34981 -0.37205 -0.60246 -0.33389 -0.39256 -0.50965 -0.51823 -0.013236 -0.0053668 -0.0014493 -0.0080785 -3.9449
4.582 0.22742 0.20827 0.28319 0.32529 0 0.28714 0.23869 0.20188 0.16845 0.21933 -0.1104 -11.71 -0.24645 -0.28458 -0.33413 -0.29149 -0.31858 -0.27221 -0.43314 -0.56321 -0.36061 -0.3482 -0.46472 -0.42168 -0.013323 -0.0050039 -0.0010523 -0.0051702 -3.5969
4.5859 0.213 0.19333 0.23166 0.29371 0 0.24266 0.18682 0.19057 0.13925 0.1741 -0.036515 -9.7761 -0.2937 -0.22611 -0.24834 -0.34028 -0.33808 -0.38265 -0.35206 -0.53792 -0.3392 -0.3717 -0.44759 -0.40701 -0.013799 -0.0046675 -0.00016261 -0.0029885 -3.2614
4.5898 0.20692 0.1936 0.1973 0.20718 0 0.16088 0.1327 0.16509 0.11365 0.12857 0.11329 -7.8195 -0.3179 -0.21957 -0.1797 -0.35367 -0.34709 -0.42907 -0.37598 -0.53716 -0.33887 -0.38473 -0.46008 -0.45476 -0.014059 -0.0042351 0.00081223 -0.0018853 -3.0386
4.5938 0.20237 0.19752 0.20119 0.13029 0 0.087214 0.10163 0.14481 0.1055 0.11586 0.23808 -5.8369 -0.30253 -0.24304 -0.17927 -0.34311 -0.34129 -0.3921 -0.46475 -0.56106 -0.36436 -0.39171 -0.49725 -0.51564 -0.013739 -0.0039186 0.0013548 -0.0019087 -2.9997
4.5977 0.18882 0.18977 0.21743 0.11556 0 0.07112 0.10582 0.1452 0.12234 0.14224 0.27412 -3.8208 -0.27663 -0.18851 -0.26065 -0.42046 -0.33514 -0.36161 -0.42454 -0.60353 -0.38977 -0.43829 -0.54819 -0.50931 -0.013048 -0.0040362 0.0011495 -0.0027049 -3.1498
4.6016 0.16006 0.16271 0.1993 0.16042 0 0.12266 0.13887 0.16761 0.16339 0.18366 0.23477 -1.7683 -0.28225 -0.26932 -0.22451 -0.39923 -0.35049 -0.37388 -0.45033 -0.62101 -0.3424 -0.4601 -0.60144 -0.51796 -0.012562 -0.0047409 0.00027162 -0.0036466 -3.4144
4.6055 0.11959 0.12128 0.12958 0.20911 0 0.19544 0.17996 0.19778 0.21869 0.20764 0.18724 0.31451 -0.31903 -0.32979 -0.26139 -0.37086 -0.39744 -0.44255 -0.50405 -0.67779 -0.42552 -0.55022 -0.64948 -0.56925 -0.012692 -0.0058923 -0.00085018 -0.0041869 -3.6545
4.6094 0.078783 0.078459 0.043162 0.19795 0 0.21722 0.204 0.2133 0.26943 0.19813 0.19258 2.4152 -0.36202 -0.36363 -0.29582 -0.37169 -0.46107 -0.46374 -0.50253 -0.71557 -0.44854 -0.57492 -0.68714 -0.58994 -0.013302 -0.0071149 -0.0016592 -0.0042064 -3.7076
4.6133 0.048461 0.045759 -0.0034025 0.10804 0 0.14865 0.19254 0.19678 0.29195 0.16221 0.25922 4.5229 -0.38879 -0.37133 -0.28226 -0.40427 -0.50534 -0.40512 -0.43958 -0.69796 -0.35648 -0.49315 -0.70574 -0.5577 -0.013838 -0.0079487 -0.0017378 -0.0040398 -3.4503
4.6172 0.030714 0.026076 0.01285 -0.016592 0 0.021184 0.14242 0.14772 0.26736 0.11767 0.34117 6.6327 -0.37238 -0.36333 -0.2515 -0.37387 -0.4942 -0.4358 -0.54028 -0.63564 -0.49413 -0.52808 -0.69037 -0.59555 -0.013828 -0.0079815 -0.00097908 -0.0040887 -2.8577
4.6211 0.017626 0.013339 0.056073 -0.10096 0 -0.082869 0.069357 0.084454 0.1935 0.077148 0.37424 8.7455 -0.27486 -0.28951 -0.29383 -0.25918 -0.4162 -0.39302 -0.46716 -0.58483 -0.39127 -0.50309 -0.6256 -0.54241 -0.01329 -0.0069305 0.00039572 -0.0043046 -2.0249
4.625 -0.0017481 -0.0019508 0.062753 -0.096936 0 -0.096747 0.0031033 0.032492 0.090948 0.043263 0.31851 10.862 -0.28422 -0.25311 -0.24115 -0.26343 -0.2945 -0.3492 -0.3888 -0.48335 -0.32441 -0.42024 -0.50651 -0.5045 -0.012681 -0.004704 0.0019534 -0.0040197 -1.1237
4.6289 -0.032004 -0.025774 5.3743e-05 -0.022075 0 -0.027499 -0.027509 0.0059705 -0.0042109 0.014054 0.17939 12.98 -0.31031 -0.2167 -0.17744 -0.29355 -0.17224 -0.30989 -0.33087 -0.33893 -0.26486 -0.29674 -0.345 -0.43971 -0.012432 -0.0014553 0.003248 -0.0023677 -0.30554
4.6328 -0.067643 -0.056829 -0.10437 0.051842 0 0.046209 -0.01431 -0.0037151 -0.060618 -0.012144 0.00016788 15.093 -0.18543 -0.10503 -0.25663 -0.17051 -0.082247 -0.264 -0.28144 -0.18179 -0.10673 -0.16141 -0.16438 -0.2707 -0.012509 0.0024164 0.0040411 0.00098136 0.39057
4.6367 -0.098172 -0.088037 -0.18843 0.052703 0 0.038743 0.018798 -0.021555 -0.073607 -0.038574 -0.16263 17.194 -0.15542 -0.035562 -0.2389 -0.037356 -0.022987 -0.20763 -0.11101 -0.048685 -0.032859 -0.12023 0.014194 -0.24322 -0.012385 0.0063721 0.0044503 0.0053942 1.0593
4.6406 -0.11755 -0.11209 -0.21087 -0.036713 0 -0.068988 0.025207 -0.0687 -0.072663 -0.073385 -0.26543 19.278 -0.1411 0.066196 -0.10426 -0.029287 0.039291 -0.035008 -0.067094 0.1257 0.009426 0.074576 0.18196 -0.079903 -0.011465 0.009923 0.0049148 0.0095885 1.8559
4.6445 -0.1296 -0.12724 -0.18356 -0.16534 0 -0.2112 -0.034973 -0.1448 -0.10475 -0.12581 -0.29487 21.341 -0.073905 0.16379 -0.013306 0.048227 0.14201 0.042482 0.065195 0.29209 0.0882 0.26097 0.34079 0.032121 -0.0095898 0.012796 0.0059321 0.012502 2.8721
4.6484 -0.14464 -0.13901 -0.15429 -0.25334 0 -0.29168 -0.16363 -0.2278 -0.20047 -0.19586 -0.27155 23.384 0.03196 0.24988 0.010146 0.22091 0.29235 0.033193 0.29366 0.43638 0.2051 0.37509 0.49237 0.070507 -0.0072054 0.014968 0.0076871 0.014019 4.049
4.6523 -0.17014 -0.15604 -0.16197 -0.25433 0 -0.26508 -0.31574 -0.29091 -0.34556 -0.26851 -0.23934 25.406 0.014151 0.36207 0.15841 0.24628 0.45537 0.32237 0.2814 0.59491 0.25113 0.47843 0.62978 0.27774 -0.005067 0.016575 0.0098409 0.01494 5.1898
4.6563 -0.2035 -0.18267 -0.20807 -0.19154 0 -0.17498 -0.42341 -0.32133 -0.48122 -0.32135 -0.24324 27.404 0.10538 0.46726 0.14297 0.26376 0.57541 0.28243 0.3545 0.75873 0.35728 0.54077 0.74051 0.34125 -0.0037453 0.017782 0.011694 0.01621 6.0641
4.6602 -0.23318 -0.21411 -0.26556 -0.13914 0 -0.11586 -0.43853 -0.32495 -0.53894 -0.34094 -0.30538 29.373 0.15312 0.50036 0.1761 0.35427 0.61581 0.42779 0.43168 0.85333 0.4191 0.60747 0.8176 0.40598 -0.0033153 0.01874 0.012663 0.018094 6.5314
4.6641 -0.24739 -0.23895 -0.30772 -0.16241 0 -0.15219 -0.36445 -0.31576 -0.48869 -0.33262 -0.4122 31.309 0.15017 0.49422 0.2156 0.40815 0.5861 0.54457 0.49915 0.90084 0.43624 0.68451 0.8669 0.50355 -0.0034255 0.019602 0.012721 0.020004 6.6041
4.668 -0.24341 -0.24797 -0.3252 -0.26366 0 -0.26414 -0.25388 -0.30281 -0.36514 -0.31388 -0.52152 33.208 0.12026 0.49464 0.19575 0.31993 0.53445 0.37392 0.55177 0.93193 0.42958 0.76775 0.90158 0.63425 -0.0036203 0.020519 0.012407 0.021107 6.4208
4.6719 -0.23015 -0.24242 -0.32053 -0.37692 0 -0.36537 -0.17534 -0.2876 -0.24873 -0.29805 -0.58555 35.071 0.18741 0.49229 0.22294 0.39642 0.5108 0.44323 0.57699 0.86983 0.47214 0.79992 0.92749 0.61178 -0.0036324 0.021532 0.01237 0.021127 6.1614
4.6758 -0.22237 -0.2344 -0.29676 -0.41707 0 -0.37596 -0.172 -0.27146 -0.21109 -0.28514 -0.57514 36.902 0.14419 0.50787 0.26801 0.35635 0.52913 0.44092 0.57706 0.8537 0.42486 0.78461 0.9334 0.61927 -0.0034576 0.02243 0.012806 0.020582 5.9598
4.6797 -0.23084 -0.2381 -0.25878 -0.34663 0 -0.28848 -0.23967 -0.26114 -0.26364 -0.26891 -0.49075 38.705 0.14544 0.49981 0.24421 0.32266 0.55864 0.41313 0.51917 0.79645 0.42578 0.72858 0.89712 0.56181 -0.0032408 0.022738 0.013305 0.020278 5.8552
4.6836 -0.25569 -0.25888 -0.22346 -0.20872 0 -0.17387 -0.33444 -0.26374 -0.34907 -0.25089 -0.35656 40.474 0.19387 0.49837 0.18464 0.33108 0.55065 0.41685 0.44209 0.69623 0.44321 0.64137 0.80455 0.45914 -0.0031314 0.021955 0.013253 0.020552 5.7928
4.6875 -0.28708 -0.28935 -0.21785 -0.099691 0 -0.12538 -0.40076 -0.27625 -0.38419 -0.24394 -0.20664 42.204 0.1522 0.6164 0.25139 0.35513 0.47957 0.54916 0.4716 0.62953 0.27124 0.54036 0.66703 0.44806 -0.0032121 0.019951 0.012458 0.021014 5.6686
4.6914 -0.31231 -0.31581 -0.257 -0.10066 0 -0.1879 -0.40171 -0.28363 -0.32319 -0.25902 -0.074759 43.885 0.17178 0.44482 0.18714 0.26806 0.36605 0.28981 0.34721 0.59358 0.21136 0.47756 0.52214 0.35337 -0.0034873 0.017236 0.011398 0.021014 5.4059
4.6953 -0.32422 -0.32964 -0.32183 -0.21857 0 -0.32652 -0.33661 -0.27125 -0.1933 -0.28883 0.0094733 45.515 0.13889 0.43441 0.12089 0.25032 0.26463 0.21417 0.32221 0.44756 0.18941 0.42551 0.41604 0.36237 -0.003869 0.014833 0.01086 0.020342 5.0313
4.6992 -0.32561 -0.33371 -0.36621 -0.38056 0 -0.45387 -0.24021 -0.24143 -0.075778 -0.30818 0.024133 47.098 0.11498 0.45224 0.11708 0.25352 0.22622 0.26856 0.29268 0.36839 0.17899 0.38669 0.37953 0.37366 -0.0041652 0.013775 0.011254 0.019469 4.7011
4.7031 -0.32708 -0.33897 -0.35625 -0.486 0 -0.49157 -0.1647 -0.21619 -0.04724 -0.29539 -0.035824 48.643 0.14784 0.37559 0.19315 0.23226 0.26427 0.3455 0.19875 0.46234 0.17905 0.37313 0.41416 0.30514 -0.0041382 0.01449 0.012235 0.019063 4.6369
4.707 -0.33989 -0.35477 -0.30734 -0.47814 0 -0.42148 -0.1522 -0.22076 -0.12597 -0.25621 -0.14827 50.148 0.15558 0.33649 0.13575 0.2396 0.3491 0.26301 0.3668 0.34661 0.32818 0.45351 0.49664 0.27401 -0.0036648 0.016524 0.012987 0.019291 4.9905
4.7109 -0.36827 -0.38157 -0.27847 -0.38307 0 -0.29567 -0.21104 -0.26187 -0.26262 -0.22584 -0.26555 51.608 0.12577 0.42553 0.098205 0.27774 0.43291 0.35661 0.35195 0.42182 0.30498 0.45794 0.59682 0.39084 -0.0028963 0.018821 0.012908 0.019614 5.7287
4.7148 -0.40615 -0.41178 -0.32142 -0.28824 0 -0.20316 -0.31103 -0.32198 -0.37943 -0.24338 -0.33624 53.008 0.14732 0.50881 0.14068 0.30901 0.48542 0.40587 0.37305 0.57249 0.3102 0.50084 0.69637 0.47954 -0.0022469 0.0204 0.012113 0.01937 6.6431
4.7188 -0.44077 -0.4365 -0.42917 -0.27716 0 -0.21568 -0.404 -0.37586 -0.42635 -0.31964 -0.33817 54.339 0.22059 0.55372 0.22543 0.34787 0.51399 0.40041 0.46518 0.68534 0.37751 0.5897 0.79695 0.525 -0.0021443 0.020995 0.011307 0.018593 7.4989
4.7227 -0.46106 -0.45186 -0.53487 -0.36871 0 -0.34338 -0.45746 -0.41352 -0.41257 -0.42678 -0.29895 55.601 0.29943 0.56898 0.25095 0.43926 0.55496 0.43382 0.58025 0.61162 0.46565 0.67899 0.9144 0.58934 -0.0026901 0.021218 0.011205 0.018297 8.214
4.7266 -0.46525 -0.4602 -0.56763 -0.50505 0 -0.52548 -0.47593 -0.4465 -0.39334 -0.51908 -0.28404 56.8 0.28547 0.70406 0.24129 0.487 0.64367 0.57005 0.64212 0.91035 0.58371 0.7862 1.0641 0.76027 -0.0035115 0.022122 0.011999 0.019834 8.9092
4.7305 -0.46214 -0.46673 -0.51594 -0.5963 0 -0.66381 -0.49108 -0.49133 -0.42529 -0.56631 -0.35467 57.939 0.33679 0.77414 0.2926 0.55418 0.78529 0.64327 0.75391 1.1008 0.70302 0.95462 1.2473 0.95979 -0.0039766 0.024463 0.013326 0.023828 9.7673
4.7344 -0.4645 -0.47561 -0.43927 -0.58798 0 -0.68363 -0.52795 -0.54757 -0.5239 -0.5713 -0.52295 59.017 0.40406 0.83729 0.33998 0.61941 0.94677 0.69581 0.84222 1.1988 0.8266 1.095 1.4456 1.0794 -0.0036496 0.028161 0.014642 0.029553 10.815
4.7383 -0.47911 -0.48794 -0.41493 -0.50112 0 -0.58533 -0.57797 -0.59428 -0.65218 -0.55979 -0.73719 60.025 0.45269 0.93219 0.35832 0.66662 1.0759 0.76041 0.88178 1.257 0.94497 1.1665 1.6288 1.0968 -0.0026338 0.032304 0.01563 0.035304 11.829
4.7422 -0.50125 -0.50143 -0.46879 -0.41534 0 -0.44882 -0.6059 -0.60991 -0.74643 -0.55591 -0.91007 60.956 0.48896 1.044 0.44561 0.69115 1.1347 0.8437 0.99459 1.4379 0.99996 1.2641 1.768 1.2451 -0.0015101 0.035695 0.016291 0.039467 12.474
4.7461 -0.51827 -0.51132 -0.55349 -0.408 0 -0.38008 -0.58651 -0.59583 -0.76022 -0.56654 -0.97093 61.804 0.44032 0.99966 0.42654 0.68033 1.1244 0.92212 1.0863 1.5665 0.94008 1.3376 1.8493 1.2992 -0.00089864 0.037542 0.016753 0.041447 12.569
4.75 -0.52031 -0.51273 -0.59375 -0.49524 0 -0.43256 -0.53585 -0.57829 -0.69655 -0.58426 -0.90629 62.571 0.44411 0.95564 0.43424 0.72681 1.0843 0.95253 1.1188 1.565 0.97557 1.4076 1.8766 1.3544 -0.00099228 0.037843 0.017097 0.041788 12.245
4.7539 -0.50978 -0.50526 -0.556 -0.61957 0 -0.56303 -0.50321 -0.58455 -0.60621 -0.59938 -0.76242 63.261 0.48529 0.94082 0.45641 0.78288 1.0625 0.94046 1.102 1.4895 1.0457 1.4434 1.8637 1.3784 -0.0014438 0.037237 0.017353 0.041525 11.843
4.7578 -0.50156 -0.497 -0.47866 -0.69346 0 -0.66217 -0.52648 -0.61543 -0.55204 -0.60603 -0.61233 63.877 0.50499 0.95267 0.44226 0.75808 1.08 0.90846 1.0629 1.4438 1.01 1.4004 1.8225 1.3046 -0.0016927 0.036469 0.017613 0.041377 11.635
4.7617 -0.51278 -0.50286 -0.43789 -0.66609 0 -0.64267 -0.59213 -0.64177 -0.56283 -0.59944 -0.51288 64.424 0.55536 0.9938 0.51123 0.74661 1.1123 0.88166 1.0019 1.3892 1.0152 1.3819 1.7571 1.2515 -0.0014445 0.035878 0.01801 0.041396 11.611
4.7656 -0.54939 -0.53474 -0.48197 -0.56277 0 -0.51617 -0.64163 -0.6302 -0.61011 -0.57453 -0.47964 64.901 0.5728 1.0176 0.56655 0.69687 1.1077 0.80502 0.98019 1.3602 1.0212 1.3447 1.6676 1.1707 -0.00089058 0.035243 0.018562 0.04122 11.546
4.7695 -0.60008 -0.58903 -0.59267 -0.46681 0 -0.39219 -0.62397 -0.57491 -0.62824 -0.53325 -0.48914 65.307 0.54126 1.0326 0.53718 0.65751 1.0296 0.72397 0.9618 1.2966 0.98914 1.2805 1.5602 1.0744 -0.0004937 0.034082 0.019031 0.040568 11.256
4.7734 -0.64279 -0.64302 -0.70279 -0.45727 0 -0.3928 -0.54732 -0.50606 -0.56746 -0.49331 -0.49967 65.631 0.4745 1.0309 0.44215 0.63852 0.89296 0.66759 0.93677 1.2 0.92917 1.2042 1.4529 0.99022 -0.00054972 0.032139 0.019052 0.039528 10.815
4.7773 -0.65942 -0.66699 -0.74903 -0.54943 0 -0.54909 -0.47847 -0.46679 -0.44112 -0.4832 -0.47528 65.864 0.44522 0.96912 0.4684 0.58798 0.76485 0.65492 0.93502 1.1801 0.94302 1.1802 1.3708 0.99035 -0.00092844 0.029711 0.01846 0.038493 10.501
4.7813 -0.64771 -0.64599 -0.71416 -0.68269 0 -0.76624 -0.4852 -0.4797 -0.32706 -0.51982 -0.404 66.001 0.42271 0.95596 0.41718 0.56388 0.72227 0.65259 0.90459 1.1108 0.89722 1.1104 1.3354 0.99187 -0.0012208 0.027598 0.017517 0.037895 10.538
4.7852 -0.62124 -0.59399 -0.62931 -0.76477 0 -0.89074 -0.57177 -0.53185 -0.31484 -0.5868 -0.30761 66.047 0.43234 0.97021 0.43586 0.59548 0.79734 0.68557 0.93966 1.1597 0.89974 1.1048 1.3557 1.0107 -0.0011427 0.026701 0.016792 0.037977 10.874
4.7891 -0.59785 -0.54623 -0.54431 -0.73876 0 -0.82845 -0.66865 -0.5889 -0.43496 -0.63801 -0.23944 66.009 0.46438 1.0145 0.48627 0.63478 0.95097 0.74632 0.99866 1.2598 0.94061 1.1639 1.4278 1.0552 -0.00080952 0.027539 0.016747 0.038714 11.224
4.793 -0.58568 -0.53317 -0.49461 -0.62327 0 -0.61826 -0.68949 -0.62256 -0.62628 -0.63097 -0.26404 65.89 0.50202 1.0887 0.50469 0.63198 1.0982 0.81832 1.0269 1.3173 0.99263 1.2644 1.5406 1.1285 -0.00062035 0.029961 0.017369 0.039824 11.349
4.7969 -0.57813 -0.55629 -0.48626 -0.49699 0 -0.40128 -0.60659 -0.62709 -0.77351 -0.56487 -0.41978 65.686 0.5269 1.1358 0.4964 0.6987 1.1684 0.85582 1.1008 1.4181 1.0633 1.3331 1.6792 1.1948 -0.00085414 0.03322 0.018182 0.040857 11.279
4.8008 -0.56136 -0.58679 -0.50082 -0.44034 0 -0.31155 -0.47713 -0.61462 -0.79112 -0.48755 -0.68216 65.385 0.57019 1.1605 0.52052 0.73252 1.1538 0.8822 1.1454 1.5311 1.1253 1.4154 1.8244 1.2321 -0.0013557 0.036319 0.018609 0.041364 11.284
4.8047 -0.52808 -0.58978 -0.51066 -0.47842 0 -0.37739 -0.39656 -0.59978 -0.68933 -0.46013 -0.95724 64.982 0.58635 1.1064 0.54132 0.75408 1.1095 0.87617 1.1583 1.6132 1.1459 1.4991 1.9496 1.297 -0.0016161 0.038436 0.018384 0.04115 11.591
4.8086 -0.48592 -0.55423 -0.49639 -0.56648 0 -0.51085 -0.42067 -0.59006 -0.56729 -0.50638 -1.1221 64.488 0.57483 1.0111 0.53868 0.77527 1.1027 0.85379 1.1446 1.6368 1.1228 1.5669 2.0244 1.3921 -0.0011988 0.039192 0.017683 0.040446 12.13
4.8125 -0.45312 -0.50276 -0.46054 -0.62702 0 -0.58761 -0.5242 -0.58704 -0.53474 -0.59073 -1.0958 63.921 0.57825 1.0237 0.49681 0.80591 1.1538 0.87595 1.1203 1.5747 1.0824 1.5872 2.0247 1.4685 -0.00014788 0.03865 0.016954 0.039796 12.556
4.8164 -0.44496 -0.47243 -0.42948 -0.60918 0 -0.54792 -0.62771 -0.59015 -0.62244 -0.64546 -0.89429 63.299 0.51291 0.95911 0.46011 0.77828 1.2169 0.92854 1.1252 1.5516 1.0496 1.4547 1.9456 1.3997 0.00097784 0.037112 0.0166 0.039623 12.512
4.8203 -0.46149 -0.48263 -0.43683 -0.5263 0 -0.43712 -0.66321 -0.59482 -0.75333 -0.62465 -0.62492 62.619 0.48496 0.97086 0.47372 0.76906 1.2157 0.97114 1.0905 1.5521 1.0077 1.3624 1.8045 1.3622 0.0014834 0.034885 0.016781 0.03976 11.907
4.8242 -0.48677 -0.51808 -0.49359 -0.44384 0 -0.35936 -0.61943 -0.58818 -0.79945 -0.53866 -0.41903 61.869 0.46277 0.99472 0.47729 0.73251 1.1069 0.95857 1.0348 1.5073 0.9416 1.2577 1.6324 1.3003 0.0010208 0.032184 0.017361 0.039376 10.95
4.8281 -0.50001 -0.5412 -0.56803 -0.42728 0 -0.38806 -0.53426 -0.55288 -0.6816 -0.4407 -0.34777 61.035 0.42276 0.96693 0.42139 0.63801 0.91847 0.8538 0.96939 1.3572 0.85269 1.1058 1.4589 1.1577 -0.00020042 0.029216 0.017981 0.037481 9.9387
4.832 -0.4898 -0.5233 -0.59864 -0.489 0 -0.5066 -0.45298 -0.48168 -0.43434 -0.38041 -0.38294 60.117 0.4474 0.90253 0.34927 0.58333 0.73229 0.6368 0.81535 1.0762 0.84043 1.0793 1.3022 0.94487 -0.0016083 0.026292 0.018198 0.033703 9.0346
4.8359 -0.46048 -0.4676 -0.53927 -0.57462 0 -0.62211 -0.39642 -0.39091 -0.18581 -0.36651 -0.43027 59.13 0.36959 0.73978 0.31058 0.54527 0.6247 0.56598 0.73536 0.95643 0.69906 0.99272 1.1687 0.86496 -0.0026688 0.023821 0.01769 0.028736 8.2196
4.8398 -0.42633 -0.40537 -0.40231 -0.6011 0 -0.63671 -0.36257 -0.31605 -0.068041 -0.36936 -0.40602 58.091 0.30022 0.65138 0.27777 0.49394 0.61274 0.59234 0.67707 0.9191 0.60135 0.89451 1.0586 0.84318 -0.0031684 0.022119 0.016479 0.024029 7.4395
4.8438 -0.39942 -0.36967 -0.25931 -0.52026 0 -0.51995 -0.346 -0.28777 -0.12524 -0.35568 -0.29612 57.006 0.27169 0.65251 0.24792 0.44239 0.64751 0.63929 0.63137 0.88447 0.55573 0.81241 0.97106 0.82996 -0.0032105 0.021189 0.014991 0.020887 6.7406
4.8477 -0.3812 -0.36977 -0.19044 -0.36043 0 -0.33077 -0.34599 -0.30672 -0.28716 -0.32009 -0.15583 55.866 0.28509 0.67762 0.22978 0.4307 0.65814 0.58785 0.60778 0.74397 0.48567 0.7725 0.90551 0.77094 -0.0030194 0.020687 0.013832 0.019653 6.2381
4.8516 -0.36421 -0.38662 -0.22144 -0.2121 0 -0.17687 -0.35551 -0.34068 -0.42395 -0.28525 -0.059086 54.661 0.27865 0.56111 0.29921 0.41154 0.60953 0.50696 0.55196 0.59552 0.54349 0.71687 0.86105 0.58559 -0.0027707 0.020175 0.013366 0.01959 5.9684
4.8555 -0.34112 -0.39099 -0.3029 -0.16424 0 -0.1419 -0.35225 -0.3496 -0.43949 -0.27506 -0.045169 53.389 0.2608 0.54728 0.32154 0.35616 0.5282 0.49646 0.51208 0.69334 0.48136 0.69284 0.83825 0.5834 -0.0025648 0.019488 0.013423 0.019552 5.8143
4.8594 -0.31247 -0.36739 -0.35266 -0.2369 0 -0.22991 -0.31277 -0.31833 -0.33548 -0.29003 -0.10361 52.061 0.24748 0.58005 0.27421 0.34537 0.47757 0.49262 0.50112 0.78251 0.42261 0.68796 0.84104 0.63643 -0.002482 0.018903 0.013452 0.018876 5.6202
4.8633 -0.28666 -0.32423 -0.32592 -0.36277 0 -0.36369 -0.24142 -0.26879 -0.20296 -0.30857 -0.19852 50.692 0.24971 0.59271 0.18277 0.40784 0.50446 0.45617 0.52605 0.71813 0.45265 0.70023 0.87438 0.65515 -0.0025904 0.018904 0.013034 0.017793 5.3875
4.8672 -0.27261 -0.28438 -0.25133 -0.43588 0 -0.4384 -0.18083 -0.24075 -0.1513 -0.31015 -0.29957 49.288 0.26929 0.46882 0.23219 0.41393 0.59995 0.41877 0.58647 0.67109 0.5582 0.7706 0.93643 0.66478 -0.0028759 0.019717 0.0123 0.017067 5.3233
4.8711 -0.27205 -0.26609 -0.20133 -0.39364 0 -0.3958 -0.18306 -0.2583 -0.22752 -0.2958 -0.38989 47.846 0.28085 0.519 0.24256 0.40433 0.7047 0.52959 0.5552 0.86854 0.48592 0.78432 1.0116 0.66198 -0.0031945 0.020992 0.011836 0.017232 5.6477
4.875 -0.27769 -0.27016 -0.22475 -0.26797 0 -0.2675 -0.26079 -0.3108 -0.3833 -0.28561 -0.45282 46.36 0.27484 0.60451 0.24815 0.44256 0.75328 0.61004 0.58337 0.94153 0.47497 0.82499 1.0735 0.75077 -0.0033477 0.021964 0.012105 0.018078 6.3196
4.8789 -0.27843 -0.28154 -0.30284 -0.16192 0 -0.15325 -0.36514 -0.36315 -0.51146 -0.29718 -0.46436 44.832 0.26699 0.63142 0.24653 0.46416 0.7223 0.58853 0.61827 0.911 0.52467 0.86495 1.0986 0.8079 -0.0032461 0.022006 0.012932 0.018825 6.9635
4.8828 -0.26698 -0.28176 -0.36668 -0.16583 0 -0.14474 -0.41748 -0.38344 -0.52424 -0.3265 -0.40959 43.266 0.28097 0.51541 0.22833 0.36671 0.64532 0.42838 0.54644 0.91575 0.56285 0.8435 1.082 0.63806 -0.0030042 0.021142 0.013589 0.018782 7.1098
4.8867 -0.24404 -0.26161 -0.35721 -0.27901 0 -0.2493 -0.37253 -0.36339 -0.41596 -0.349 -0.30954 41.666 0.23567 0.66096 0.34459 0.47253 0.58405 0.61693 0.59071 0.94986 0.54149 0.86334 1.0402 0.65556 -0.0028469 0.020072 0.013442 0.017924 6.5633
4.8906 -0.21686 -0.22571 -0.27278 -0.40308 0 -0.37561 -0.25714 -0.31676 -0.26419 -0.33854 -0.22427 40.03 0.21941 0.60868 0.31034 0.41235 0.57874 0.55626 0.57935 0.86645 0.55137 0.8517 0.99674 0.64396 -0.0028955 0.019642 0.012565 0.016895 5.5669
4.8945 -0.19395 -0.18757 -0.16491 -0.4179 0 -0.40041 -0.1484 -0.26261 -0.16913 -0.28716 -0.2153 38.356 0.1844 0.52826 0.30015 0.37411 0.61619 0.46358 0.53286 0.80635 0.51322 0.82936 0.96162 0.63222 -0.0030405 0.020143 0.011692 0.016429 4.6039
4.8984 -0.17961 -0.15973 -0.092489 -0.28167 0 -0.26988 -0.10991 -0.21177 -0.17758 -0.2103 -0.29093 36.645 0.12539 0.48413 0.33536 0.39805 0.64002 0.44365 0.4715 0.80027 0.41534 0.79248 0.92131 0.60563 -0.0030482 0.020994 0.011512 0.016673 4.007
4.9023 -0.17138 -0.14564 -0.078154 -0.072579 0 -0.053542 -0.14301 -0.16689 -0.25041 -0.13618 -0.38377 34.904 0.11166 0.38522 0.16722 0.27725 0.59528 0.45932 0.42582 0.69573 0.36028 0.68762 0.84927 0.45768 -0.0028263 0.021055 0.011961 0.016956 3.7201
4.9063 -0.16131 -0.13796 -0.10158 0.067194 0 0.10085 -0.19446 -0.13012 -0.2983 -0.089277 -0.39021 33.144 0.10516 0.37341 0.14309 0.2628 0.47282 0.33336 0.39785 0.715 0.35927 0.62044 0.72853 0.38494 -0.0025962 0.019359 0.012239 0.016209 3.4097
4.9102 -0.14076 -0.12435 -0.12604 0.04419 0 0.083257 -0.20841 -0.10572 -0.25594 -0.078101 -0.24997 31.369 0.060419 0.34235 0.16232 0.23508 0.31829 0.32748 0.34241 0.59313 0.26925 0.52526 0.56802 0.27194 -0.0027827 0.015741 0.011552 0.013734 2.797
4.9141 -0.10666 -0.097183 -0.12797 -0.10768 0 -0.084054 -0.17148 -0.09351 -0.13346 -0.091567 -0.0040497 29.582 0.005706 0.29609 0.14425 0.18286 0.19811 0.29406 0.25454 0.4191 0.1806 0.41869 0.39942 0.13463 -0.0036818 0.01096 0.0098931 0.009752 1.8966
4.918 -0.065586 -0.060258 -0.10613 -0.24943 0 -0.25571 -0.11176 -0.082287 -0.0031649 -0.10395 0.22105 27.782 -0.021206 0.24903 0.027181 0.11868 0.14816 0.063271 0.14671 0.32217 0.19822 0.32962 0.2574 0.022286 -0.0051892 0.0062783 0.0081008 0.0053509 0.96029
4.9219 -0.031865 -0.027135 -0.072104 -0.24616 0 -0.27606 -0.06048 -0.054411 0.065031 -0.087711 0.29881 25.975 -0.037089 0.11233 0.0058205 0.14551 0.14606 0.113 0.16471 0.13012 0.066593 0.26115 0.15891 0.13525 -0.0068348 0.0027984 0.0070987 0.0018519 0.22015
4.9258 -0.018812 -0.010986 -0.0393 -0.076897 0 -0.10697 -0.020214 -0.0011836 0.061949 -0.0309 0.19657 24.166 -0.12048 0.0072615 -0.012348 0.025109 0.13028 0.063734 0.019325 0.066741 -0.0073723 0.18768 0.096205 -0.07322 -0.0081077 0.00096062 0.0070462 3.6804e-05 -0.30123
4.9297 -0.027959 -0.01334 -0.019071 0.14447 0 0.13621 0.028498 0.06474 0.040599 0.050517 0.0048598 22.356 -0.18144 -0.048558 -0.052327 -0.055197 0.051981 -0.021459 -0.049799 0.017925 -0.092247 0.093394 0.046759 -0.1853 -0.0087998 0.00044432 0.0072042 -0.00024964 -0.74178
4.9336 -0.044858 -0.021297 -0.018403 0.25616 0 0.27399 0.093693 0.11392 0.061519 0.11748 -0.12428 20.538 -0.20105 -0.071675 -0.10643 -0.074622 -0.081474 -0.092654 -0.053564 -0.042602 -0.18007 0.0055577 -0.0091547 -0.13225 -0.009081 0.00047091 0.0066501 0.00011672 -1.1975
4.9375 -0.047026 -0.016924 -0.032883 0.17551 0 0.20716 0.15155 0.12124 0.13347 0.1328 -0.087151 18.704 -0.22149 -0.12209 -0.12985 -0.16866 -0.20766 -0.085735 -0.26117 -0.067079 -0.18144 0.0098667 -0.075715 -0.15906 -0.0092668 0.00030765 0.005166 0.00018232 -1.5956
4.9414 -0.020246 0.0079064 -0.041953 -0.034551 0 -0.0021487 0.16369 0.087101 0.20425 0.091132 0.095049 16.857 -0.20328 -0.14883 -0.19976 -0.12007 -0.25574 -0.18301 -0.15565 -0.13904 -0.14496 -0.090099 -0.14052 -0.22614 -0.0095082 -0.00031822 0.003469 -0.00048316 -1.7744
4.9453 0.029024 0.043841 -0.019522 -0.21219 0 -0.17947 0.11563 0.040245 0.20936 0.028533 0.29147 15.014 -0.22366 -0.16144 -0.19545 -0.12493 -0.20253 -0.10748 -0.18317 -0.16608 -0.14217 -0.093257 -0.18398 -0.19421 -0.0096853 -0.0011382 0.0025845 -0.001631 -1.6724
4.9492 0.076588 0.071247 0.041381 -0.21965 0 -0.17728 0.036378 0.017974 0.13309 -0.0016287 0.35895 13.192 -0.22824 -0.14341 -0.13646 -0.14407 -0.092893 -0.071547 -0.21279 -0.17856 -0.11576 -0.089903 -0.19253 -0.19367 -0.0095855 -0.0016503 0.0029576 -0.0026769 -1.4223
4.9531 0.098631 0.077313 0.11262 -0.046481 0 0.0089356 -0.022193 0.038389 0.025779 0.028758 0.24943 11.397 -0.17873 -0.10074 -0.072493 -0.13554 -0.0073744 -0.22499 -0.1339 -0.19403 -0.037221 -0.15376 -0.16786 -0.31879 -0.0091742 -0.001603 0.0040979 -0.0032253 -1.2495
4.957 0.091417 0.068563 0.14685 0.18575 0 0.24022 -0.026943 0.086408 -0.037461 0.097204 0.045787 9.6152 -0.18931 -0.19368 -0.18321 -0.14526 -0.0021005 -0.12876 -0.21684 -0.084197 -0.11447 -0.12853 -0.12677 -0.3371 -0.0086932 -0.0012699 0.0050269 -0.0033429 -1.2847
4.9609 0.075752 0.067089 0.1197 0.31851 0 0.34649 0.01349 0.1251 -0.017914 0.14775 -0.10265 7.8284 -0.17163 -0.11212 -0.13227 -0.16712 -0.068416 -0.15029 -0.17056 -0.1158 -0.0037327 -0.081004 -0.090985 -0.27787 -0.0084862 -0.0012414 0.0050673 -0.0033846 -1.4794
4.9648 0.080971 0.092489 0.060735 0.27619 0 0.25958 0.064008 0.12447 0.059783 0.13953 -0.096984 6.0322 -0.16539 -0.091786 -0.1127 -0.16818 -0.14355 -0.12617 -0.16196 -0.12218 -0.052278 -0.086734 -0.073146 -0.21731 -0.0087116 -0.0018551 0.0042855 -0.0035652 -1.6988
4.9688 0.12067 0.14439 0.037354 0.11951 0 0.062778 0.098077 0.086221 0.1349 0.085071 0.032928 4.2438 -0.18793 -0.13304 -0.13863 -0.15766 -0.16282 -0.076276 -0.16383 -0.097481 -0.17957 -0.11136 -0.069766 -0.16541 -0.0092032 -0.002768 0.0032941 -0.0036979 -1.8796
4.9727 0.1805 0.2008 0.097131 -0.0056448 0 -0.077625 0.11673 0.045374 0.16266 0.042243 0.15339 2.4896 -0.24953 -0.10595 -0.13029 -0.1715 -0.11167 -0.1284 -0.033108 -0.12229 -0.039843 -0.047394 -0.068652 -0.099477 -0.0096104 -0.0031517 0.0026992 -0.003382 -2.0847
4.9766 0.22908 0.23447 0.21863 0.017372 0 -0.040934 0.13601 0.045819 0.14414 0.063832 0.13982 0.78469 -0.19869 -0.11045 -0.17754 -0.12738 -0.03733 -0.18386 -0.11274 -0.16571 -0.021606 -0.069575 -0.066907 -0.10526 -0.0097044 -0.0024827 0.0026909 -0.0025196 -2.4117
4.9805 0.24346 0.23418 0.32075 0.18593 0 0.15844 0.16162 0.10645 0.11381 0.14888 -0.010697 -0.87699 -0.25805 -0.1061 -0.17434 -0.17418 -0.012861 -0.18038 -0.13774 -0.22222 -0.11907 -0.098737 -0.083818 -0.17097 -0.0095969 -0.0012858 0.0030243 -0.0017118 -2.8726
4.9844 0.22792 0.21332 0.32994 0.37973 0 0.38484 0.18142 0.20308 0.10546 0.24099 -0.16253 -2.5128 -0.29336 -0.15834 -0.1321 -0.2336 -0.082826 -0.22056 -0.21494 -0.27376 -0.19112 -0.16677 -0.15334 -0.23744 -0.0096908 -0.0010673 0.0032616 -0.0021123 -3.3877
4.9883 0.20988 0.19893 0.24779 0.45245 0 0.48353 0.18402 0.28223 0.13128 0.2776 -0.14367 -4.1321 -0.25008 -0.26394 -0.088808 -0.26888 -0.23164 -0.32941 -0.37054 -0.33449 -0.18773 -0.27657 -0.29697 -0.28242 -0.010397 -0.0032843 0.0030231 -0.0047279 -3.8983
4.9922 0.21659 0.21033 0.15516 0.3451 0 0.39384 0.1807 0.30016 0.18697 0.24713 0.10787 -5.7269 -0.34681 -0.1761 -0.18378 -0.38908 -0.39614 -0.26724 -0.34092 -0.5431 -0.35703 -0.32885 -0.49785 -0.40519 -0.011824 -0.0080824 0.0021361 -0.0096228 -4.4601
4.9961 0.2522 0.2448 0.14435 0.13613 0 0.1923 0.20221 0.25933 0.26571 0.20144 0.47345 -7.2803 -0.3268 -0.30635 -0.22621 -0.35589 -0.51028 -0.35184 -0.45976 -0.66676 -0.4313 -0.43131 -0.70134 -0.53668 -0.013659 -0.013893 0.00071182 -0.01564 -5.1912
5 0.29447 0.28116 0.23771 -0.011286 0 0.037013 0.26844 0.212 0.35923 0.21018 0.72705 -8.7837 -0.35464 -0.38181 -0.28229 -0.4136 -0.54839 -0.41746 -0.51847 -0.79088 -0.46319 -0.52335 -0.848 -0.64996 -0.015319 -0.018384 -0.00084608 -0.020931 -6.1064
5.0039 0.31335 0.29744 0.36642 0.030955 0 0.053369 0.36022 0.22263 0.44692 0.29657 0.70616 -10.244 -0.41467 -0.3915 -0.35568 -0.5001 -0.53742 -0.40195 -0.54224 -0.94153 -0.52795 -0.59179 -0.91593 -0.71896 -0.016269 -0.020111 -0.0019909 -0.024006 -7.0109
5.0078 0.29553 0.28773 0.42964 0.25567 0 0.24153 0.42476 0.31406 0.49433 0.4122 0.44752 -11.675 -0.43446 -0.40438 -0.43001 -0.458 -0.53232 -0.27678 -0.62952 -1.1258 -0.71204 -0.63738 -0.9367 -0.71985 -0.016318 -0.019557 -0.002353 -0.024612 -7.588
5.0117 0.25485 0.26521 0.38115 0.51632 0 0.4718 0.41541 0.44045 0.47483 0.47472 0.17234 -13.079 -0.4186 -0.52534 -0.42565 -0.60774 -0.57374 -0.54546 -0.73016 -1.0915 -0.67603 -0.71427 -0.96805 -0.85624 -0.015706 -0.018649 -0.0020308 -0.023822 -7.6308
5.0156 0.2211 0.2504 0.26666 0.62763 0 0.57473 0.3328 0.51442 0.39869 0.43661 0.12065 -14.445 -0.4468 -0.46537 -0.38505 -0.63143 -0.65766 -0.64786 -0.72512 -1.1262 -0.70927 -0.77517 -1.0432 -0.90208 -0.014947 -0.019132 -0.0015563 -0.023251 -7.2173
5.0195 0.21757 0.25487 0.18105 0.50155 0 0.46554 0.23012 0.47363 0.31708 0.32605 0.359 -15.756 -0.45323 -0.41709 -0.37911 -0.57731 -0.73715 -0.59646 -0.7255 -1.1547 -0.7568 -0.79498 -1.1384 -0.89526 -0.014527 -0.021123 -0.0014766 -0.023916 -6.6645
5.0234 0.24514 0.27332 0.18729 0.21814 0 0.21327 0.17603 0.33576 0.28732 0.22505 0.71551 -17.008 -0.41594 -0.45495 -0.41845 -0.5093 -0.7552 -0.45672 -0.7595 -1.1496 -0.77864 -0.76886 -1.1883 -0.87711 -0.014627 -0.02305 -0.0018775 -0.025515 -6.2922
5.0273 0.28395 0.28914 0.26901 -0.025683 0 -0.0014042 0.20496 0.19365 0.325 0.20427 0.90176 -18.215 -0.38162 -0.47459 -0.40642 -0.55806 -0.68649 -0.42759 -0.71325 -1.1569 -0.73818 -0.72431 -1.1373 -0.9189 -0.015057 -0.022976 -0.0023095 -0.026641 -6.1962
5.0313 0.3091 0.28793 0.35331 -0.057487 0 -0.01644 0.29382 0.1476 0.38722 0.26895 0.73366 -19.395 -0.36657 -0.37832 -0.37936 -0.49923 -0.55882 -0.49669 -0.66948 -1.0492 -0.65566 -0.66436 -0.98585 -0.90852 -0.015428 -0.020178 -0.0022313 -0.025779 -6.2122
5.0352 0.30715 0.26822 0.37531 0.14198 0 0.18636 0.38049 0.225 0.40655 0.35816 0.28097 -20.555 -0.38914 -0.33114 -0.31118 -0.42649 -0.43713 -0.47435 -0.64092 -0.95166 -0.58754 -0.55227 -0.79319 -0.79187 -0.015439 -0.015677 -0.001569 -0.022431 -6.0783
5.0391 0.28239 0.24173 0.32467 0.42089 0 0.45901 0.40615 0.35355 0.34803 0.39415 -0.17346 -21.686 -0.41068 -0.33019 -0.27354 -0.41287 -0.37872 -0.39323 -0.60234 -0.86386 -0.56013 -0.44672 -0.63616 -0.64657 -0.015092 -0.011397 -0.00082752 -0.017556 -5.6424
5.043 0.2507 0.22395 0.24017 0.56708 0 0.59296 0.34945 0.41444 0.2381 0.33958 -0.3376 -22.772 -0.38229 -0.33982 -0.33813 -0.50616 -0.3912 -0.32436 -0.52826 -0.76691 -0.58029 -0.41731 -0.55749 -0.56577 -0.014665 -0.0087524 -0.00060994 -0.013023 -4.9481
5.0469 0.22772 0.22266 0.16932 0.46693 0 0.47796 0.23342 0.3367 0.1394 0.22012 -0.12422 -23.805 -0.27521 -0.27809 -0.30719 -0.41354 -0.42596 -0.29933 -0.4932 -0.67381 -0.45134 -0.42036 -0.54388 -0.4623 -0.014489 -0.0078265 -0.0010042 -0.010406 -4.1675
5.0508 0.21953 0.23282 0.13557 0.19217 0 0.19124 0.10831 0.15699 0.096328 0.10152 0.28591 -24.791 -0.25155 -0.14169 -0.21554 -0.28152 -0.41602 -0.34352 -0.50055 -0.58211 -0.40342 -0.3779 -0.5461 -0.44293 -0.014692 -0.0076678 -0.0014649 -0.0099694 -3.4786
5.0547 0.22097 0.241 0.13626 -0.053513 0 -0.057437 0.026097 -0.0056364 0.10255 0.044178 0.57735 -25.743 -0.26188 -0.093154 -0.12797 -0.24376 -0.33167 -0.34598 -0.45455 -0.55151 -0.37747 -0.31853 -0.51985 -0.48163 -0.015114 -0.0072342 -0.0013336 -0.010545 -2.9943
5.0586 0.22101 0.23562 0.15881 -0.089334 0 -0.087111 0.019035 -0.04152 0.1186 0.068385 0.52904 -26.669 -0.28012 -0.14785 -0.092534 -0.28565 -0.20982 -0.26867 -0.35445 -0.57231 -0.35856 -0.2551 -0.45483 -0.51664 -0.015431 -0.0061312 -0.0004863 -0.010413 -2.7648
5.0625 0.21121 0.21527 0.19021 0.10433 0 0.11257 0.086899 0.064465 0.11772 0.14831 0.17069 -27.568 -0.2901 -0.17568 -0.16671 -0.2291 -0.13011 -0.12853 -0.29863 -0.55671 -0.3698 -0.19112 -0.37518 -0.41418 -0.015395 -0.0046711 0.00055494 -0.0085567 -2.7959
5.0664 0.19199 0.18937 0.21389 0.37116 0 0.37304 0.19533 0.22282 0.11193 0.23136 -0.24387 -28.435 -0.25647 -0.1543 -0.21888 -0.22208 -0.15315 -0.19499 -0.34057 -0.49317 -0.35493 -0.29966 -0.31889 -0.30596 -0.014987 -0.0034517 0.001165 -0.0054022 -3.0379
5.0703 0.17256 0.17089 0.21005 0.49972 0 0.48074 0.28874 0.31138 0.13292 0.26804 -0.42119 -29.273 -0.28428 -0.13531 -0.25517 -0.25398 -0.26915 -0.28262 -0.42373 -0.45864 -0.33139 -0.34318 -0.31486 -0.30112 -0.014399 -0.002952 0.0012478 -0.0025039 -3.3705
5.0742 0.16404 0.16671 0.171 0.38677 0 0.34699 0.31704 0.27006 0.18994 0.2378 -0.23483 -30.086 -0.3389 -0.13858 -0.28487 -0.29172 -0.40078 -0.35919 -0.46621 -0.48423 -0.3321 -0.33551 -0.37026 -0.36817 -0.013889 -0.0033924 0.0012897 -0.0014188 -3.6362
5.0781 0.17 0.17273 0.11824 0.11684 0 0.077433 0.26451 0.14295 0.25073 0.16053 0.19153 -30.879 -0.37739 -0.17047 -0.30522 -0.29961 -0.46111 -0.39701 -0.4091 -0.57746 -0.38261 -0.30919 -0.46885 -0.45731 -0.013639 -0.0047453 0.0017712 -0.0026049 -3.7277
5.082 0.18203 0.1772 0.094988 -0.10396 0 -0.11405 0.16166 0.037345 0.26765 0.086892 0.57769 -31.648 -0.37115 -0.17134 -0.22318 -0.22569 -0.42117 -0.30173 -0.33059 -0.63307 -0.46737 -0.28008 -0.57733 -0.48013 -0.013687 -0.0067131 0.0025682 -0.0051439 -3.6613
5.0859 0.18506 0.16983 0.1297 -0.10851 0 -0.07672 0.068361 0.03671 0.22445 0.06877 0.68558 -32.388 -0.31775 -0.18109 -0.15987 -0.23948 -0.33201 -0.23392 -0.39177 -0.68685 -0.5005 -0.3683 -0.65847 -0.53645 -0.013956 -0.0087226 0.003008 -0.0074502 -3.5626
5.0898 0.17006 0.15017 0.2018 0.10089 0 0.15803 0.037211 0.13823 0.15682 0.12402 0.48085 -33.096 -0.26931 -0.15896 -0.14947 -0.2541 -0.28203 -0.22622 -0.49124 -0.6843 -0.5235 -0.46088 -0.68886 -0.55423 -0.014298 -0.010118 0.0025623 -0.0083839 -3.5664
5.0938 0.14391 0.12889 0.24972 0.35387 0 0.40344 0.081967 0.26125 0.12442 0.21981 0.14499 -33.779 -0.26505 -0.12328 -0.18261 -0.27769 -0.32408 -0.27342 -0.58098 -0.64854 -0.51885 -0.52103 -0.67249 -0.53992 -0.014544 -0.010537 0.0014642 -0.0079194 -3.7123
5.0977 0.12693 0.12114 0.22457 0.44508 0 0.46564 0.17298 0.31443 0.15886 0.29179 -0.066409 -34.444 -0.35002 -0.13345 -0.21982 -0.37487 -0.43194 -0.34463 -0.62514 -0.65685 -0.43011 -0.54239 -0.63759 -0.54824 -0.014551 -0.010162 0.00057166 -0.0069253 -3.9256
5.1016 0.1377 0.13616 0.14312 0.29684 0 0.29487 0.26038 0.26557 0.23514 0.29051 -0.014237 -35.092 -0.39302 -0.12104 -0.25997 -0.31856 -0.52131 -0.35854 -0.54978 -0.66413 -0.45634 -0.49832 -0.61424 -0.54939 -0.014268 -0.0095285 0.00057196 -0.0063333 -4.0874
5.1055 0.17657 0.17043 0.084346 0.024603 0 0.022681 0.30536 0.16141 0.29174 0.22102 0.22551 -35.715 -0.39684 -0.17488 -0.29882 -0.27272 -0.51748 -0.34725 -0.47695 -0.65203 -0.47143 -0.40651 -0.60875 -0.5441 -0.013783 -0.009012 0.0013198 -0.0064226 -4.1243
5.1094 0.22231 0.20906 0.12222 -0.14795 0 -0.14006 0.29744 0.087029 0.28056 0.14103 0.4286 -36.306 -0.36824 -0.23361 -0.30653 -0.23173 -0.41441 -0.32586 -0.42414 -0.64488 -0.48629 -0.33375 -0.59871 -0.53934 -0.013286 -0.0084985 0.0019984 -0.00677 -4.042
5.1133 0.24686 0.23491 0.25178 -0.062292 0 -0.062818 0.25096 0.10018 0.20346 0.11488 0.40497 -36.865 -0.30853 -0.25285 -0.27491 -0.19504 -0.27894 -0.30967 -0.40024 -0.64394 -0.5138 -0.32765 -0.55733 -0.54475 -0.012955 -0.0076293 0.001952 -0.0068092 -3.8961
5.1172 0.23768 0.23964 0.38116 0.24556 0 0.20805 0.19109 0.19021 0.10774 0.15972 0.15584 -37.395 -0.19184 -0.23818 -0.26611 -0.19821 -0.19959 -0.32404 -0.40284 -0.5626 -0.56922 -0.39507 -0.48715 -0.58556 -0.012831 -0.0064119 0.0013392 -0.0064305 -3.7551
5.1211 0.20947 0.22942 0.40615 0.56216 0 0.48504 0.14289 0.28931 0.05002 0.23092 -0.12094 -37.9 -0.21194 -0.20869 -0.2971 -0.28109 -0.22215 -0.27354 -0.47363 -0.53352 -0.58683 -0.44947 -0.42929 -0.61596 -0.012799 -0.0055102 0.00092878 -0.0060673 -3.6923
5.125 0.19424 0.2211 0.30503 0.65303 0 0.57746 0.12706 0.32473 0.060456 0.26237 -0.18799 -38.373 -0.25113 -0.18416 -0.27078 -0.32574 -0.3213 -0.2592 -0.52324 -0.50844 -0.57959 -0.48541 -0.43358 -0.59095 -0.012688 -0.0057624 0.0012526 -0.006216 -3.7926
5.1289 0.21652 0.23085 0.16565 0.443 0 0.42942 0.15607 0.27314 0.13126 0.22799 0.032861 -38.802 -0.28172 -0.16138 -0.21187 -0.32565 -0.4257 -0.28243 -0.53097 -0.50053 -0.54831 -0.49846 -0.51249 -0.54546 -0.012425 -0.0072788 0.0020078 -0.0068634 -4.1256
5.1328 0.27319 0.26258 0.11388 0.082169 0 0.15936 0.22662 0.17898 0.22881 0.16914 0.3831 -39.177 -0.29969 -0.13015 -0.18779 -0.30979 -0.47304 -0.3124 -0.4971 -0.54282 -0.49292 -0.48557 -0.62296 -0.54497 -0.012092 -0.0090573 0.0023494 -0.0073904 -4.6834
5.1367 0.33449 0.30436 0.20328 -0.15842 0 -0.025518 0.31416 0.12367 0.31378 0.16036 0.58438 -39.502 -0.37148 -0.12913 -0.15468 -0.29107 -0.45281 -0.34357 -0.51716 -0.63445 -0.48718 -0.47274 -0.699 -0.50602 -0.011851 -0.0097094 0.0017752 -0.007109 -5.3436
5.1406 0.3659 0.33597 0.36499 -0.08788 0 0.021651 0.3801 0.16627 0.35731 0.24123 0.46562 -39.787 -0.41369 -0.2028 -0.22366 -0.29228 -0.40864 -0.38781 -0.53882 -0.71788 -0.52866 -0.50302 -0.71139 -0.57372 -0.011798 -0.0088254 0.00066551 -0.0060206 -5.9222
5.1445 0.35376 0.34289 0.46495 0.25747 0 0.28016 0.3933 0.29671 0.35158 0.37498 0.11799 -40.036 -0.44096 -0.26109 -0.30214 -0.32658 -0.40328 -0.45205 -0.56824 -0.78054 -0.59508 -0.54997 -0.7005 -0.66981 -0.011883 -0.0077274 -0.00011733 -0.0051381 -6.3006
5.1484 0.31461 0.32684 0.4193 0.63577 0 0.57336 0.35259 0.4368 0.31514 0.47337 -0.15751 -40.243 -0.46774 -0.28136 -0.34214 -0.38874 -0.47341 -0.53142 -0.61031 -0.82725 -0.67325 -0.60742 -0.7473 -0.74389 -0.01197 -0.0087182 -0.00017052 -0.0060072 -6.5253
5.1523 0.28158 0.30466 0.26597 0.77809 0 0.69356 0.29147 0.49306 0.28746 0.4692 -0.081595 -40.394 -0.51641 -0.36148 -0.35471 -0.43602 -0.60437 -0.59572 -0.67138 -0.89934 -0.7621 -0.70793 -0.90227 -0.77101 -0.011974 -0.013237 -2.9854e-05 -0.0096701 -6.7774
5.1563 0.27902 0.29592 0.13042 0.59042 0 0.55358 0.25799 0.42695 0.30771 0.3745 0.37069 -40.484 -0.54167 -0.32436 -0.41343 -0.43512 -0.73941 -0.66646 -0.7767 -0.99572 -0.79811 -0.8113 -1.1325 -0.9285 -0.011945 -0.020416 -0.00062768 -0.015778 -7.218
5.1602 0.30526 0.30819 0.11858 0.22462 0 0.255 0.2823 0.29027 0.38588 0.27311 0.92624 -40.528 -0.52793 -0.33486 -0.42069 -0.42896 -0.81587 -0.63808 -0.84129 -1.1234 -0.82674 -0.88851 -1.336 -1.0308 -0.012035 -0.027333 -0.0022367 -0.022526 -7.8295
5.1641 0.33578 0.33141 0.23203 -0.038008 0 0.018878 0.35551 0.19351 0.48849 0.25275 1.2049 -40.544 -0.50344 -0.3772 -0.40886 -0.42387 -0.80525 -0.5764 -0.8562 -1.234 -0.84696 -0.92367 -1.414 -1.0653 -0.012374 -0.03088 -0.0039952 -0.027542 -8.3908
5.168 0.34307 0.34582 0.37564 -0.0022582 0 0.023706 0.43501 0.22387 0.55599 0.33359 1.0043 -40.544 -0.50298 -0.40467 -0.42858 -0.4227 -0.73131 -0.57678 -0.83175 -1.2695 -0.85336 -0.90825 -1.3442 -1.0513 -0.012955 -0.029816 -0.004581 -0.029232 -8.615
5.1719 0.31721 0.33717 0.44285 0.29205 0 0.2684 0.47185 0.37261 0.54426 0.45243 0.459 -40.515 -0.50597 -0.40384 -0.42415 -0.4614 -0.65303 -0.6431 -0.84511 -1.205 -0.88507 -0.89351 -1.1926 -1.0128 -0.01361 -0.025407 -0.0034496 -0.027694 -8.34
5.1758 0.27207 0.30734 0.39909 0.60273 0 0.5661 0.4406 0.53143 0.4584 0.51368 -0.053069 -40.435 -0.54168 -0.39647 -0.3847 -0.48182 -0.62197 -0.6392 -0.82792 -1.1362 -0.85016 -0.85485 -1.0579 -0.98206 -0.014089 -0.020296 -0.0014386 -0.024591 -7.6266
5.1797 0.23383 0.27204 0.29485 0.67382 0 0.6804 0.3526 0.56859 0.34909 0.46322 -0.18769 -40.285 -0.56374 -0.36028 -0.37021 -0.48852 -0.64284 -0.64555 -0.78619 -1.0511 -0.80437 -0.81039 -0.99653 -0.91541 -0.014175 -0.016624 -0.00010417 -0.022018 -6.6989
5.1836 0.22161 0.24818 0.20937 0.43377 0 0.50539 0.24694 0.43117 0.27294 0.326 0.11415 -40.071 -0.54984 -0.30309 -0.37216 -0.4777 -0.66789 -0.65236 -0.72803 -0.96176 -0.76377 -0.76255 -0.98708 -0.83438 -0.013798 -0.014881 -0.00036704 -0.021094 -5.7945
5.1875 0.23471 0.24163 0.1844 0.050721 0 0.15204 0.16753 0.19316 0.24975 0.18192 0.58817 -39.815 -0.49098 -0.2699 -0.30235 -0.43406 -0.633 -0.54549 -0.66832 -0.913 -0.71015 -0.69793 -0.95906 -0.8438 -0.013083 -0.014139 -0.001717 -0.021244 -5.048
5.1914 0.25516 0.24507 0.20499 -0.19614 0 -0.13002 0.14085 0.0066392 0.25301 0.10532 0.84614 -39.534 -0.42797 -0.22215 -0.26407 -0.34566 -0.51095 -0.43885 -0.61962 -0.80816 -0.65649 -0.62951 -0.85397 -0.72375 -0.012316 -0.013133 -0.0027002 -0.020682 -4.4744
5.1953 0.26232 0.24644 0.23151 -0.12808 0 -0.1395 0.16491 -0.011223 0.23965 0.11704 0.66018 -39.234 -0.35705 -0.14624 -0.22477 -0.29734 -0.33968 -0.32753 -0.55622 -0.6867 -0.60403 -0.53913 -0.66883 -0.61303 -0.011814 -0.011176 -0.0022101 -0.017784 -4.0274
5.1992 0.24838 0.23986 0.24102 0.20044 0 0.12309 0.21316 0.13181 0.1903 0.18061 0.12283 -38.9 -0.30118 -0.1154 -0.20249 -0.29299 -0.19941 -0.26111 -0.50212 -0.54446 -0.54698 -0.45956 -0.45376 -0.5255 -0.011769 -0.0083474 -0.00038776 -0.012382 -3.6577
5.2031 0.22318 0.2294 0.23851 0.5459 0 0.45523 0.24981 0.30842 0.12384 0.23618 -0.42674 -38.516 -0.27804 -0.17464 -0.20878 -0.31992 -0.15321 -0.27124 -0.4736 -0.39032 -0.48677 -0.41646 -0.27562 -0.46893 -0.012137 -0.0051814 0.0016323 -0.0060359 -3.3327
5.207 0.20553 0.22336 0.23741 0.65877 0 0.60654 0.24896 0.3704 0.07627 0.24157 -0.64689 -38.081 -0.26233 -0.14224 -0.18778 -0.30805 -0.19811 -0.25391 -0.40949 -0.34952 -0.48045 -0.36468 -0.18045 -0.49472 -0.012677 -0.0023454 0.0027867 -0.0010482 -3.0351
5.2109 0.20782 0.22509 0.23947 0.46518 0 0.46827 0.20782 0.26367 0.067093 0.19341 -0.42736 -37.604 -0.25091 -0.17113 -0.25994 -0.24333 -0.26867 -0.26255 -0.36898 -0.37789 -0.47236 -0.29394 -0.1777 -0.50807 -0.013116 -0.0004954 0.0029189 0.0010583 -2.773
5.2148 0.22582 0.22895 0.23691 0.11371 0 0.15209 0.14686 0.068719 0.085625 0.12228 0.049681 -37.1 -0.25068 -0.19946 -0.30531 -0.19178 -0.29237 -0.26725 -0.3366 -0.40972 -0.47532 -0.24292 -0.24623 -0.50195 -0.01332 -0.00011517 0.0026816 0.00049058 -2.5996
5.2188 0.24145 0.22472 0.22842 -0.14135 0 -0.10055 0.096628 -0.06435 0.10742 0.071811 0.45318 -36.578 -0.2739 -0.20047 -0.30633 -0.16677 -0.2516 -0.26307 -0.30859 -0.43686 -0.46222 -0.23862 -0.34964 -0.48693 -0.013324 -0.0012202 0.002748 -0.0011366 -2.6055
5.2227 0.23649 0.20621 0.22422 -0.12838 0 -0.10512 0.07965 -0.033279 0.12164 0.074825 0.53962 -36.035 -0.33991 -0.15858 -0.30062 -0.15486 -0.1993 -0.2582 -0.28636 -0.48214 -0.37228 -0.31003 -0.45194 -0.48844 -0.013221 -0.0031858 0.0031723 -0.0021181 -2.8645
5.2266 0.20683 0.17665 0.23114 0.12103 0 0.12829 0.099154 0.13972 0.14154 0.13547 0.31319 -35.462 -0.41091 -0.10831 -0.28507 -0.22234 -0.21331 -0.3109 -0.43269 -0.5961 -0.40558 -0.39482 -0.53163 -0.55934 -0.013026 -0.0050635 0.0034717 -0.0019379 -3.3639
5.2305 0.16614 0.14671 0.23678 0.40344 0 0.40913 0.14099 0.32974 0.18861 0.22437 0.0032224 -34.855 -0.4445 -0.11173 -0.26544 -0.34005 -0.32707 -0.32371 -0.55619 -0.65813 -0.50304 -0.49267 -0.59077 -0.56379 -0.012686 -0.0063066 0.0032215 -0.0015316 -3.9792
5.2344 0.13595 0.12708 0.21644 0.49811 0 0.51633 0.18496 0.40728 0.26653 0.29222 -0.11549 -34.215 -0.44131 -0.18788 -0.2663 -0.43352 -0.49552 -0.34181 -0.65063 -0.71162 -0.58346 -0.5908 -0.651 -0.56198 -0.012232 -0.00727 0.0025009 -0.0023718 -4.5222
5.2383 0.12964 0.12162 0.16097 0.32924 0 0.36555 0.2154 0.333 0.34952 0.29928 0.07416 -33.549 -0.40871 -0.31235 -0.29589 -0.45648 -0.62568 -0.38745 -0.70896 -0.78949 -0.6085 -0.66985 -0.7327 -0.60182 -0.011898 -0.0088709 0.001781 -0.0051441 -4.829
5.2422 0.1426 0.12539 0.095729 0.018751 0 0.067881 0.22426 0.17736 0.39574 0.24407 0.45007 -32.862 -0.37107 -0.29912 -0.30754 -0.44129 -0.64666 -0.39354 -0.68851 -0.885 -0.6793 -0.67382 -0.82936 -0.69085 -0.012014 -0.011547 0.0014633 -0.0090705 -4.8236
5.2461 0.15611 0.12843 0.064575 -0.20629 0 -0.1594 0.20869 0.057572 0.37462 0.16795 0.74563 -32.16 -0.39652 -0.32515 -0.31672 -0.37651 -0.56159 -0.38942 -0.56724 -0.92832 -0.70125 -0.5838 -0.9 -0.74925 -0.012717 -0.014449 0.0015761 -0.012389 -4.522
5.25 0.15184 0.12217 0.088233 -0.18264 0 -0.15772 0.17022 0.047173 0.28794 0.12585 0.74777 -31.445 -0.42653 -0.32863 -0.3112 -0.31587 -0.43982 -0.41117 -0.51006 -0.93773 -0.69444 -0.51592 -0.89289 -0.77672 -0.013726 -0.015769 0.0018758 -0.013576 -3.9961
5.2539 0.1257 0.1047 0.13762 0.067098 0 0.056845 0.11849 0.12868 0.17074 0.14166 0.45185 -30.717 -0.42648 -0.28102 -0.30688 -0.30047 -0.35868 -0.44383 -0.53557 -0.89407 -0.63198 -0.50528 -0.78589 -0.75315 -0.01446 -0.01411 0.0021329 -0.012339 -3.3415
5.2578 0.090519 0.081991 0.15366 0.34929 0 0.30995 0.073628 0.21846 0.072703 0.18507 0.059789 -29.977 -0.36526 -0.16389 -0.33017 -0.37005 -0.34394 -0.45191 -0.61263 -0.76596 -0.47286 -0.56174 -0.60908 -0.65194 -0.014459 -0.0097604 0.0022532 -0.0096756 -2.6632
5.2617 0.065778 0.0642 0.10076 0.44177 0 0.40181 0.059112 0.23582 0.030575 0.19403 -0.17499 -29.222 -0.3062 -0.13013 -0.27511 -0.32227 -0.35611 -0.37084 -0.57905 -0.55181 -0.40623 -0.45436 -0.42606 -0.50811 -0.013786 -0.0046523 0.0021743 -0.0070181 -2.0578
5.2656 0.062648 0.058873 0.0046767 0.26077 0 0.25622 0.085259 0.15974 0.045998 0.12875 -0.1375 -28.452 -0.24736 -0.13536 -0.25133 -0.25276 -0.32908 -0.24112 -0.42982 -0.45399 -0.30423 -0.32495 -0.28629 -0.35764 -0.013008 -0.00091273 0.0017956 -0.0051979 -1.5724
5.2695 0.075701 0.065025 -0.064469 -0.072449 0 -0.023641 0.13562 0.034945 0.081554 0.011769 0.068633 -27.668 -0.23583 -0.16521 -0.21773 -0.18958 -0.22614 -0.13888 -0.26444 -0.37049 -0.24032 -0.15986 -0.18928 -0.26145 -0.01273 0.00079192 0.0011437 -0.0039945 -1.1647
5.2734 0.087301 0.072696 -0.052782 -0.31858 0 -0.23261 0.17087 -0.068562 0.0812 -0.084268 0.21121 -26.873 -0.25988 -0.18124 -0.15828 -0.15683 -0.068433 -0.098447 -0.15419 -0.26274 -0.23151 0.013099 -0.093469 -0.22939 -0.013059 0.0016571 0.00060747 -0.0025215 -0.71615
5.2773 0.081071 0.069515 0.027594 -0.29966 0 -0.21729 0.15252 -0.1059 0.0078634 -0.095602 0.11847 -26.066 -0.18009 -0.070517 -0.098166 -0.18728 0.082558 -0.091724 -0.15716 -0.20228 -0.19088 0.063097 0.036964 -0.17557 -0.013481 0.0035156 0.00086898 -5.805e-05 -0.12051
5.2813 0.054298 0.050465 0.10638 -0.036149 0 0.007199 0.071141 -0.081723 -0.12452 -0.024189 -0.18111 -25.245 -0.12799 0.10529 -0.098717 -0.02948 0.1701 -0.086671 -0.12741 -0.0019165 -0.099426 0.087371 0.19024 -0.051512 -0.013286 0.0070702 0.0024077 0.0033395 0.60601
5.2852 0.020268 0.023279 0.11535 0.26546 0 0.26537 -0.04325 -0.037256 -0.25104 0.058943 -0.47827 -24.409 -0.065165 0.16715 -0.11304 -0.0067221 0.17873 -0.027731 -0.049107 0.099806 -0.037754 0.12311 0.30928 0.029721 -0.012174 0.011148 0.0049536 0.0068604 1.289
5.2891 -0.0011018 0.003998 0.046871 0.36967 0 0.35141 -0.13862 -0.015906 -0.29602 0.070872 -0.5465 -23.562 -0.036863 0.15484 -0.1234 -0.05581 0.13761 0.03418 0.030952 0.11062 -0.01263 0.1637 0.33767 0.072091 -0.010523 0.013612 0.007452 0.0095044 1.6852
5.293 0.0024191 0.0048258 -0.041302 0.19482 0 0.18666 -0.17434 -0.033497 -0.2291 -0.011957 -0.32128 -22.715 -0.092245 0.14775 -0.11409 -0.051083 0.093341 0.036004 0.050977 0.080763 -0.017702 0.19211 0.268 0.095845 -0.0090707 0.013104 0.0087148 0.010724 1.643
5.2969 0.026323 0.02366 -0.077668 -0.12153 0 -0.11487 -0.14541 -0.071236 -0.093286 -0.12975 0.04569 -21.877 -0.078644 0.12488 -0.041472 -0.099546 0.075286 0.091581 -0.050694 -0.043011 -0.067909 0.15984 0.14943 0.012275 -0.0083318 0.010098 0.0082837 0.010685 1.2098
5.3008 0.052232 0.044568 -0.03711 -0.32902 0 -0.32741 -0.079873 -0.092484 0.023286 -0.18523 0.29999 -21.048 -0.069574 0.16368 -0.044618 -0.019179 0.077474 0.015687 -0.086232 -0.10482 -0.075723 0.1253 0.047958 -0.025122 -0.0082547 0.0064478 0.0067746 0.010013 0.59603
5.3047 0.060943 0.049951 0.042939 -0.26178 0 -0.28457 -0.013565 -0.070206 0.054724 -0.12246 0.2773 -20.221 -0.074817 0.154 -0.064147 -0.022598 0.067015 -0.067801 -0.10124 -0.11925 -0.081958 0.051962 -0.0048222 -0.10958 -0.008402 0.0039183 0.0053827 0.0092649 0.022801
5.3086 0.046435 0.034875 0.1001 0.02893 0 -0.011108 0.035767 -0.006928 0.010363 0.026627 0.026514 -19.383 -0.11258 0.055757 -0.098308 -0.15605 0.010915 -0.12198 -0.12432 -0.14471 -0.11936 -0.0484 -0.030526 -0.23079 -0.0084228 0.002984 0.0049576 0.0085301 -0.42225
5.3125 0.020379 0.01134 0.10039 0.31374 0 0.28963 0.074343 0.0659 -0.033601 0.16615 -0.23028 -18.531 -0.22158 -0.11541 -0.21025 -0.30437 -0.09724 -0.18752 -0.18126 -0.3233 -0.23069 -0.10247 -0.077427 -0.25492 -0.008346 0.0027872 0.0054222 0.0074531 -0.80543
5.3164 0.0032388 -0.0016418 0.060026 0.36647 0 0.3889 0.11607 0.10943 -0.00043998 0.21013 -0.26829 -17.668 -0.204 -0.16196 -0.28662 -0.3463 -0.22835 -0.17224 -0.2478 -0.34856 -0.29972 -0.11252 -0.17526 -0.26481 -0.00844 0.0020809 0.0059831 0.0056306 -1.2371
5.3203 0.0082218 0.0059373 0.022338 0.14409 0 0.21052 0.16111 0.1057 0.11778 0.14578 -0.02949 -16.803 -0.22195 -0.18669 -0.29307 -0.28597 -0.33318 -0.20326 -0.31059 -0.45187 -0.32316 -0.14803 -0.31062 -0.30802 -0.0088327 0.00025072 0.005879 0.003064 -1.7353
5.3242 0.030491 0.0267 0.017044 -0.17839 0 -0.10668 0.18978 0.071902 0.24858 0.037483 0.33615 -15.941 -0.26248 -0.18957 -0.26077 -0.23164 -0.373 -0.26334 -0.3509 -0.57912 -0.32861 -0.20845 -0.43941 -0.38554 -0.0093094 -0.0023491 0.0049918 0.00030085 -2.1829
5.3281 0.050771 0.042415 0.039774 -0.3462 0 -0.31491 0.17814 0.047764 0.29738 -0.027461 0.58531 -15.078 -0.29916 -0.17332 -0.22541 -0.27584 -0.3452 -0.31751 -0.35525 -0.65816 -0.33957 -0.28297 -0.51978 -0.48332 -0.0094973 -0.0047992 0.003844 -0.0018662 -2.4111
5.332 0.05121 0.039779 0.064534 -0.22593 0 -0.25136 0.12174 0.063269 0.22685 -0.0051028 0.56161 -14.21 -0.32116 -0.22119 -0.2055 -0.34749 -0.28488 -0.29434 -0.34024 -0.66006 -0.32541 -0.33665 -0.536 -0.51446 -0.0092372 -0.0062563 0.0030893 -0.0029252 -2.3332
5.3359 0.030844 0.021763 0.070571 0.090128 0 0.033144 0.046504 0.11144 0.089204 0.077929 0.30508 -13.33 -0.27992 -0.22002 -0.23248 -0.39401 -0.2392 -0.30952 -0.40194 -0.66032 -0.35555 -0.36857 -0.49803 -0.5279 -0.0087562 -0.0063452 0.0029977 -0.0029835 -2.0122
5.3398 0.0073017 0.0048494 0.057152 0.35786 0 0.3146 -0.0046787 0.15023 -0.016268 0.15196 0.011707 -12.441 -0.25674 -0.19697 -0.29032 -0.3538 -0.23223 -0.28232 -0.43352 -0.59273 -0.36737 -0.34193 -0.4258 -0.49886 -0.0084651 -0.0051874 0.0033481 -0.0026387 -1.611
5.3438 0.0023227 0.0048617 0.037677 0.37298 0 0.37398 -0.0010584 0.13563 -0.023603 0.15968 -0.12126 -11.549 -0.27036 -0.1578 -0.33642 -0.26567 -0.24694 -0.22055 -0.38636 -0.49175 -0.35524 -0.2722 -0.33564 -0.43282 -0.0085888 -0.0032288 0.0037174 -0.0024704 -1.2712
5.3477 0.022651 0.023691 0.025299 0.12861 0 0.17072 0.052683 0.060604 0.049499 0.09568 -0.043523 -10.659 -0.30739 -0.098136 -0.29487 -0.24791 -0.24 -0.19107 -0.23074 -0.46915 -0.34715 -0.21493 -0.23779 -0.35749 -0.00899 -0.0010231 0.0038409 -0.0025602 -1.0205
5.3516 0.052811 0.047926 0.025204 -0.18311 0 -0.12773 0.11728 -0.033425 0.12131 0.0041669 0.1195 -9.7719 -0.27261 -0.046547 -0.26187 -0.27828 -0.17867 -0.24947 -0.15686 -0.33062 -0.1684 -0.089651 -0.13978 -0.29013 -0.0093351 0.00098725 0.0037533 -0.0024329 -0.77664
5.3555 0.066937 0.059854 0.035929 -0.32312 0 -0.28293 0.14441 -0.085753 0.11539 -0.05787 0.17662 -8.8822 -0.18909 -0.085715 -0.17859 -0.23043 -0.070542 -0.21519 -0.18462 -0.26616 -0.062566 -0.046448 -0.047887 -0.21209 -0.0094057 0.0026452 0.0036765 -0.0014741 -0.43552
5.3594 0.05049 0.051145 0.051872 -0.18993 0 -0.17714 0.1092 -0.064839 0.020277 -0.061847 0.031371 -7.983 -0.14007 -0.11514 -0.10233 -0.16396 0.038988 -0.14254 -0.20347 -0.2067 -0.03239 -0.027501 0.033646 -0.17398 -0.0092436 0.0040806 0.0038224 0.00051895 0.030167
5.3633 0.013414 0.028223 0.062829 0.10585 0 0.095031 0.026397 0.0040802 -0.10651 -0.024286 -0.23464 -7.068 -0.17043 -0.063842 -0.084433 -0.13181 0.10028 -0.081312 -0.13767 -0.11073 -0.065182 0.0075627 0.10133 -0.19218 -0.0090232 0.0054702 0.0042647 0.0031009 0.53662
5.3672 -0.017102 0.0060385 0.055859 0.3309 0 0.30686 -0.061003 0.057213 -0.18703 0.0097563 -0.42298 -6.1359 -0.1998 0.043891 -0.17181 -0.16494 0.096915 -0.054754 -0.018221 -0.056293 -0.12835 0.02136 0.1484 -0.15664 -0.0088392 0.0067241 0.0049182 0.0054442 0.93866
5.3711 -0.018819 -0.003657 0.024775 0.30988 0 0.28397 -0.11191 0.043292 -0.1807 0.002418 -0.37771 -5.1934 -0.16978 0.098227 -0.15612 -0.21252 0.056316 -0.15188 -0.011933 -0.005488 -0.1334 0.01094 0.16465 -0.11354 -0.0086532 0.0074317 0.0055834 0.0068821 1.1237
5.375 0.0069271 -0.0001576 -0.019145 0.057884 0 0.042986 -0.11373 -0.034122 -0.10753 -0.047869 -0.11635 -4.2548 -0.12565 0.1008 -0.099457 -0.17239 0.025203 -0.22593 -0.10102 -0.020816 -0.041717 -0.018302 0.14472 -0.12249 -0.0084294 0.0072165 0.0060356 0.0073004 1.0826
5.3789 0.035973 0.0072417 -0.049742 -0.23415 0 -0.22522 -0.08617 -0.11856 -0.025746 -0.10448 0.17465 -3.3359 -0.095729 0.061599 -0.038493 -0.094783 0.030886 -0.21965 -0.17666 -0.071085 0.060653 -0.032123 0.098646 -0.14757 -0.0082578 0.0062164 0.0061453 0.007108 0.90965
5.3828 0.04082 0.006973 -0.046835 -0.34671 0 -0.31079 -0.061059 -0.14557 0.012825 -0.11995 0.28108 -2.443 -0.10817 -0.0002525 -0.0097109 -0.092472 0.060431 -0.10048 -0.080463 -0.086169 0.028661 0.018236 0.051231 -0.11491 -0.0082835 0.0051637 0.0059763 0.0068657 0.73322
5.3867 0.012468 -0.006745 -0.019309 -0.19842 0 -0.1521 -0.055224 -0.093537 -0.0040145 -0.073706 0.12962 -1.5658 -0.20693 0.079999 -0.037198 -0.14028 0.073806 -0.072125 -0.017269 -0.1172 -0.09055 0.024977 0.025018 -0.21822 -0.0085086 0.0048442 0.0057666 0.0068929 0.62637
5.3906 -0.033336 -0.030748 -0.0052547 0.093127 0 0.11744 -0.058592 0.00083178 -0.045889 0.008129 -0.15091 -0.68107 -0.17182 0.051337 -0.12139 -0.1804 0.038678 -0.11748 -0.08937 -0.11712 -0.15993 -0.048187 0.019744 -0.24103 -0.0087165 0.00534 0.0057653 0.0071243 0.56217
5.3945 -0.069712 -0.055751 -0.041543 0.30056 0 0.27657 -0.046676 0.073178 -0.064315 0.068545 -0.32774 0.2306 -0.15807 -0.041949 -0.22892 -0.19144 -0.042079 -0.20672 -0.18847 -0.15156 -0.19449 -0.1469 0.0097487 -0.2785 -0.0086562 0.0058066 0.0060365 0.0072496 0.45051
5.3984 -0.079932 -0.072586 -0.12633 0.25783 0 0.19003 -0.0063176 0.081064 -0.027372 0.062284 -0.24675 1.1679 -0.22338 -0.14648 -0.30359 -0.18157 -0.13112 -0.30068 -0.24609 -0.22253 -0.19311 -0.21639 -0.03279 -0.34393 -0.0083241 0.0051396 0.0064092 0.0069752 0.23422
5.4023 -0.068855 -0.077899 -0.21108 -0.014835 0 -0.087046 0.047739 0.031823 0.055679 -0.0066423 0.044805 2.1062 -0.25096 -0.16048 -0.20339 -0.22656 -0.18289 -0.31827 -0.23886 -0.19653 -0.11383 -0.16704 -0.10674 -0.27977 -0.0080256 0.0030561 0.006638 0.0062264 -0.02868
5.4063 -0.05659 -0.0761 -0.23598 -0.32517 0 -0.35263 0.080505 -0.030715 0.13507 -0.084474 0.3332 3.0137 -0.24626 -0.15823 -0.16699 -0.2216 -0.17365 -0.27479 -0.16417 -0.19563 -0.1046 -0.12999 -0.17299 -0.2349 -0.0080915 0.00061208 0.0066308 0.0052096 -0.16921
5.4102 -0.061403 -0.076391 -0.18167 -0.45163 0 -0.4124 0.063491 -0.065001 0.14984 -0.10876 0.40336 3.875 -0.18253 -0.11204 -0.14952 -0.18357 -0.11372 -0.20438 -0.15544 -0.177 -0.1536 -0.14806 -0.18066 -0.25393 -0.0084943 -0.00042347 0.0065199 0.0043408 -0.011168
5.4141 -0.086442 -0.086458 -0.090792 -0.30833 0 -0.22614 -0.0011413 -0.062115 0.071257 -0.060405 0.2034 4.7012 -0.1247 -0.070151 -0.13598 -0.13124 -0.0359 -0.13875 -0.17527 -0.14368 -0.19124 -0.18188 -0.10861 -0.29935 -0.0087697 0.0010813 0.0064974 0.004066 0.495
5.418 -0.11968 -0.10683 -0.036178 -0.0092569 0 0.063049 -0.079519 -0.045547 -0.06892 0.016437 -0.11988 5.5189 -0.15185 -0.088752 -0.11856 -0.089669 0.028417 -0.1146 -0.15738 -0.10516 -0.14206 -0.17379 0.014776 -0.31626 -0.0083873 0.0046709 0.0065894 0.0046263 1.2151
5.4219 -0.14482 -0.13014 -0.060896 0.21656 0 0.23571 -0.13033 -0.046329 -0.19188 0.046342 -0.3388 6.346 -0.20031 -0.048951 -0.14963 -0.1416 0.068265 -0.21616 -0.16186 -0.018041 -0.11251 -0.087565 0.13348 -0.29492 -0.0072701 0.0085948 0.006619 0.0058841 1.91
5.4258 -0.15324 -0.14647 -0.14258 0.1956 0 0.1574 -0.13591 -0.077959 -0.22575 -0.016881 -0.31941 7.1767 -0.16169 0.033666 -0.078274 -0.11506 0.096377 -0.21832 -0.037839 0.045521 0.018457 0.0083035 0.20983 -0.25267 -0.005967 0.011132 0.0064278 0.0073677 2.4047
5.4297 -0.1484 -0.15132 -0.21421 -0.061618 0 -0.12418 -0.11545 -0.13055 -0.16386 -0.15026 -0.11668 7.9891 -0.071563 0.11283 -0.023167 -0.0167 0.13725 -0.1094 0.04977 0.14653 0.12667 0.088968 0.25389 -0.15392 -0.0052738 0.011853 0.0061367 0.0085831 2.7184
5.4336 -0.14175 -0.14974 -0.22287 -0.37032 0 -0.4156 -0.10931 -0.18371 -0.078187 -0.27659 0.078117 8.7664 0.026997 0.16179 -0.023383 0.10357 0.20881 0.063396 0.067072 0.28733 0.16213 0.15545 0.30995 -0.022232 -0.0055999 0.011798 0.0061509 0.0094109 3.0464
5.4375 -0.14458 -0.15273 -0.17394 -0.51167 0 -0.51885 -0.14617 -0.22275 -0.068536 -0.32345 0.08864 9.511 0.057048 0.16089 -0.047079 0.11572 0.30863 0.1566 0.11492 0.40266 0.13257 0.23983 0.41309 0.035502 -0.0066353 0.01249 0.006846 0.010253 3.5929
5.4414 -0.16162 -0.16819 -0.12249 -0.39677 0 -0.37405 -0.21856 -0.24481 -0.18097 -0.27857 -0.11656 10.239 0.059974 0.22749 0.081398 0.091111 0.41263 0.1473 0.1439 0.46108 0.16507 0.31811 0.55528 0.07932 -0.0076048 0.014667 0.0081961 0.011727 4.3801
5.4453 -0.18904 -0.19372 -0.12221 -0.13046 0 -0.1009 -0.28641 -0.25423 -0.36172 -0.19676 -0.41002 10.961 0.048925 0.2744 0.10464 0.10416 0.48782 0.12423 0.23601 0.52145 0.20088 0.36341 0.69088 0.11229 -0.0078765 0.017768 0.0097014 0.014085 5.1917
5.4492 -0.21677 -0.21779 -0.1791 0.072152 0 0.090365 -0.30683 -0.25596 -0.49079 -0.1541 -0.60729 11.665 0.044124 0.30351 0.10104 0.14782 0.51243 0.10208 0.32203 0.57886 0.28134 0.39124 0.77418 0.13938 -0.0073916 0.020473 0.010724 0.016839 5.7084
5.4531 -0.234 -0.22882 -0.24999 0.051029 0 0.053199 -0.26803 -0.25368 -0.47508 -0.18846 -0.60019 12.328 0.063309 0.32886 0.15393 0.20394 0.49096 0.097393 0.33744 0.62474 0.42288 0.4227 0.7938 0.17264 -0.0065834 0.021744 0.010963 0.018981 5.7439
5.457 -0.23568 -0.22484 -0.28297 -0.17861 0 -0.1882 -0.20121 -0.25114 -0.32702 -0.27392 -0.42347 12.932 0.10558 0.39148 0.1452 0.23531 0.45258 0.19977 0.3503 0.66436 0.39187 0.48904 0.77449 0.2794 -0.0059317 0.021507 0.010665 0.019698 5.3973
5.4609 -0.22649 -0.21554 -0.26099 -0.44191 0 -0.45766 -0.16022 -0.25171 -0.16081 -0.34661 -0.21545 13.48 0.12858 0.41403 0.15756 0.26872 0.4316 0.26347 0.30697 0.69266 0.39942 0.51813 0.74927 0.36228 -0.0055969 0.020527 0.01039 0.019009 4.9949
5.4648 -0.21875 -0.21464 -0.21125 -0.54126 0 -0.55854 -0.18243 -0.25508 -0.10432 -0.35657 -0.11246 13.994 0.11708 0.38508 0.12656 0.25384 0.44258 0.30298 0.25747 0.68434 0.37265 0.50021 0.73097 0.35667 -0.0054338 0.019741 0.010539 0.017781 4.8531
5.4688 -0.22413 -0.22886 -0.17762 -0.40784 0 -0.42115 -0.25936 -0.25571 -0.19613 -0.30281 -0.15671 14.494 0.081268 0.34229 0.084283 0.19816 0.46884 0.30232 0.22557 0.64374 0.30161 0.46384 0.70855 0.27681 -0.0052808 0.019607 0.011044 0.017066 5.0415
5.4727 -0.24426 -0.25243 -0.18454 -0.15185 0 -0.15556 -0.3395 -0.24736 -0.35292 -0.22725 -0.27868 14.983 0.052767 0.37122 0.13868 0.15077 0.47507 0.22064 0.22762 0.59714 0.21404 0.47482 0.6669 0.19613 -0.0051748 0.019906 0.011469 0.0173 5.3301
5.4766 -0.26799 -0.27162 -0.22296 0.024814 0 0.031342 -0.3633 -0.23031 -0.43592 -0.17867 -0.35775 15.449 -0.032054 0.30607 0.063524 0.11783 0.43606 0.17631 0.22546 0.55247 0.15769 0.35243 0.6071 0.15179 -0.005273 0.020002 0.011415 0.018041 5.3713
5.4805 -0.279 -0.27526 -0.26386 -0.015604 0 -0.0062453 -0.30632 -0.21347 -0.36354 -0.17841 -0.31329 15.876 -0.044428 0.24853 0.0049295 0.11552 0.35974 0.11149 0.21016 0.51362 0.12065 0.29959 0.5475 0.090095 -0.0056002 0.019327 0.01087 0.018447 4.9813
5.4844 -0.26884 -0.26292 -0.28183 -0.24202 0 -0.24029 -0.19928 -0.20734 -0.17851 -0.21229 -0.16258 16.257 -0.024824 0.21315 -0.047467 0.13001 0.28523 0.05238 0.19523 0.44802 0.11287 0.28144 0.50787 0.040242 -0.0059232 0.017791 0.010224 0.018035 4.3065
5.4883 -0.24478 -0.24458 -0.26894 -0.47978 0 -0.48892 -0.10916 -0.21345 -0.015431 -0.24829 -0.0079596 16.594 -0.0050993 0.2127 -0.085671 0.15296 0.25591 0.023946 0.19643 0.35351 0.14235 0.2653 0.49482 0.024396 -0.0059061 0.015912 0.0099746 0.017068 3.7395
5.4922 -0.22501 -0.23267 -0.23433 -0.5448 0 -0.55613 -0.093451 -0.22149 0.0047767 -0.26157 0.0367 16.894 0.032639 0.27944 0.0053674 0.20294 0.28763 0.050593 0.24575 0.35304 0.21845 0.25152 0.50202 0.039827 -0.0054011 0.014589 0.010343 0.016259 3.6422
5.4961 -0.22403 -0.23302 -0.19715 -0.38389 0 -0.38438 -0.15994 -0.21867 -0.13159 -0.24835 -0.070493 17.158 0.04471 0.3435 0.068167 0.21148 0.35691 0.044298 0.2771 0.34801 0.21213 0.2646 0.52087 0.019137 -0.0045885 0.014562 0.011119 0.016121 4.0803
5.5 -0.2402 -0.24141 -0.17912 -0.11511 0 -0.10118 -0.26124 -0.20348 -0.32237 -0.22366 -0.26513 17.387 0.073613 0.37535 0.095976 0.22971 0.41841 0.069157 0.29059 0.38559 0.21669 0.30188 0.54742 0.023064 -0.0038368 0.015885 0.011816 0.016573 4.7694
5.5039 -0.25636 -0.24737 -0.19556 0.061519 0 0.078499 -0.32834 -0.19006 -0.42995 -0.20898 -0.41885 17.578 0.097495 0.37532 0.10154 0.24853 0.43814 0.10869 0.2907 0.44864 0.24297 0.35193 0.57916 0.055034 -0.0034237 0.017783 0.01201 0.017119 5.2767
5.5078 -0.25363 -0.24216 -0.24373 0.015238 0 0.019258 -0.31897 -0.19675 -0.3854 -0.21854 -0.43204 17.734 0.068698 0.35633 0.109 0.23641 0.41683 0.11481 0.28549 0.49281 0.27446 0.39679 0.60925 0.097943 -0.0033724 0.019112 0.011623 0.017356 5.326
5.5117 -0.22721 -0.22484 -0.29686 -0.21633 0 -0.22867 -0.24576 -0.22802 -0.23606 -0.25027 -0.31039 17.85 0.080671 0.36347 0.1876 0.22851 0.38611 0.15711 0.30762 0.54598 0.29891 0.40852 0.62898 0.16724 -0.0035199 0.019165 0.010942 0.017317 4.9801
5.5156 -0.19066 -0.20273 -0.31521 -0.45468 0 -0.46794 -0.16454 -0.26671 -0.10348 -0.28501 -0.16461 17.926 0.12455 0.36852 0.17813 0.2472 0.38167 0.19954 0.29257 0.52476 0.30102 0.45826 0.63743 0.25393 -0.0037056 0.018196 0.010405 0.017334 4.5676
5.5195 -0.16503 -0.18602 -0.27385 -0.51436 0 -0.50766 -0.1328 -0.28555 -0.088323 -0.2963 -0.12723 17.963 0.13603 0.39638 0.15376 0.24997 0.4148 0.21901 0.27979 0.5099 0.32014 0.50532 0.64533 0.2972 -0.0038872 0.0172 0.01029 0.017632 4.4151
5.5234 -0.16162 -0.18022 -0.18692 -0.34286 0 -0.31179 -0.16934 -0.26924 -0.19615 -0.26798 -0.24567 17.974 0.10532 0.43478 0.15264 0.22528 0.46355 0.20842 0.28068 0.53767 0.34689 0.52317 0.66377 0.27603 -0.0041064 0.017048 0.010559 0.018072 4.5915
5.5273 -0.17268 -0.18154 -0.10377 -0.06101 0 -0.026114 -0.24361 -0.2277 -0.338 -0.20912 -0.43602 17.982 0.13783 0.3803 0.15566 0.22317 0.48915 0.18973 0.24968 0.56656 0.25501 0.49975 0.68617 0.24154 -0.0043874 0.01771 0.010947 0.018274 4.8557
5.5313 -0.17756 -0.1786 -0.073324 0.12798 0 0.13666 -0.29989 -0.18783 -0.4009 -0.15254 -0.54037 18.005 0.1263 0.38296 0.16656 0.20671 0.46426 0.19851 0.25695 0.56852 0.19123 0.44636 0.68396 0.18919 -0.0046909 0.018245 0.011192 0.017965 4.8391
5.5352 -0.15922 -0.1601 -0.10341 0.093042 0 0.063041 -0.29638 -0.17019 -0.33237 -0.1327 -0.44954 18.036 0.09754 0.39227 0.14198 0.18434 0.39193 0.12486 0.23926 0.51508 0.16771 0.40104 0.62617 0.085127 -0.004951 0.017607 0.011217 0.017193 4.3188
5.5391 -0.11778 -0.12363 -0.1516 -0.12355 0 -0.17381 -0.23092 -0.17081 -0.17557 -0.15669 -0.19586 18.051 0.070188 0.37837 0.1108 0.16004 0.30199 0.042102 0.20772 0.40973 0.17584 0.35444 0.5091 -0.0022099 -0.0051225 0.015561 0.011085 0.016236 3.3748
5.543 -0.070949 -0.079323 -0.15946 -0.33688 0 -0.37248 -0.13753 -0.16468 -0.031918 -0.19258 0.061735 18.02 0.058727 0.31691 0.11326 0.1365 0.22833 0.052947 0.18378 0.26865 0.19579 0.28759 0.36724 0.0094196 -0.0051807 0.012888 0.010827 0.015326 2.3216
5.5469 -0.041285 -0.044748 -0.10282 -0.36095 0 -0.36062 -0.059953 -0.12822 0.017504 -0.18979 0.15562 17.934 -0.004616 0.24415 0.085278 0.098558 0.18423 0.014803 0.08408 0.16702 0.12421 0.18538 0.25031 -0.010534 -0.0051015 0.010696 0.010331 0.014471 1.4808
5.5508 -0.040496 -0.033704 -0.013996 -0.15423 0 -0.12869 -0.022957 -0.061695 -0.028807 -0.11956 0.041176 17.814 -0.038335 0.17531 0.055935 0.060973 0.15375 -0.079774 0.050593 0.10045 0.048183 0.079946 0.18298 -0.11361 -0.0048881 0.0094545 0.0094485 0.013503 0.97219
5.5547 -0.06215 -0.046702 0.044686 0.14315 0 0.16195 -0.020573 0.0080595 -0.096688 -0.0036917 -0.16295 17.691 -0.083459 0.11216 -0.0015977 0.0064184 0.10545 -0.18756 -0.0019651 0.016534 -0.013224 -0.029463 0.14324 -0.237 -0.0046405 0.0086424 0.0082353 0.012227 0.67651
5.5586 -0.087397 -0.070492 0.033422 0.31197 0 0.30097 -0.026412 0.047338 -0.098171 0.095561 -0.26247 17.583 -0.14355 0.048448 -0.092946 -0.054552 0.018871 -0.26889 -0.086117 -0.085742 -0.071642 -0.13169 0.081784 -0.34487 -0.0045757 0.0072932 0.0070416 0.010531 0.37886
5.5625 -0.098716 -0.08751 -0.032898 0.22038 0 0.18681 -0.01619 0.04149 -0.0023166 0.12042 -0.13829 17.481 -0.17821 -0.035611 -0.20154 -0.070793 -0.095613 -0.26452 -0.13232 -0.14476 -0.18347 -0.19405 -0.031555 -0.41341 -0.0049268 0.00494 0.0063064 0.0084077 -0.032253
5.5664 -0.091535 -0.088325 -0.10014 -0.072681 0 -0.098538 0.014051 0.0060146 0.13965 0.063024 0.15636 17.361 -0.16478 -0.10474 -0.18069 -0.1131 -0.19877 -0.27836 -0.18678 -0.25377 -0.22318 -0.27832 -0.17472 -0.48278 -0.0057689 0.0021022 0.0061917 0.0059814 -0.4682
5.5703 -0.075792 -0.077499 -0.12218 -0.35789 0 -0.35148 0.045977 -0.025889 0.23342 -0.026646 0.42967 17.208 -0.18338 -0.14151 -0.16828 -0.12449 -0.24639 -0.27772 -0.20875 -0.31883 -0.24583 -0.29358 -0.28404 -0.49096 -0.0069221 -8.0835e-05 0.006409 0.0035721 -0.71224
5.5742 -0.06701 -0.068328 -0.096919 -0.43085 0 -0.39661 0.053689 -0.028951 0.2136 -0.078932 0.49194 17.027 -0.21151 -0.16425 -0.17994 -0.11875 -0.21879 -0.29278 -0.21757 -0.32773 -0.25936 -0.27389 -0.301 -0.48901 -0.008039 -0.0007033 0.0064525 0.00169 -0.59313
5.5781 -0.073745 -0.070935 -0.061161 -0.24499 0 -0.2124 0.024364 -0.0044719 0.092496 -0.059284 0.29628 16.839 -0.22398 -0.18768 -0.21294 -0.11724 -0.13444 -0.34302 -0.23287 -0.28266 -0.26563 -0.25989 -0.21605 -0.52068 -0.0088173 0.00030803 0.0060619 0.00083703 -0.12051
5.582 -0.090674 -0.083577 -0.053246 0.054665 0 0.0581 -0.030237 0.02177 -0.051203 0.0047843 -0.027749 16.655 -0.25708 -0.1622 -0.21878 -0.14336 -0.036891 -0.31714 -0.22429 -0.21432 -0.24898 -0.23615 -0.073348 -0.47826 -0.0091656 0.0022833 0.0054752 0.0011836 0.51929
5.5859 -0.10246 -0.094243 -0.079675 0.24267 0 0.21612 -0.080637 0.019689 -0.13341 0.046777 -0.27183 16.468 -0.24225 -0.11684 -0.18135 -0.15876 0.035899 -0.23656 -0.17639 -0.097703 -0.22082 -0.16592 0.065371 -0.4026 -0.009194 0.004396 0.0051985 0.0023971 1.0962
5.5898 -0.095694 -0.090951 -0.11397 0.1841 0 0.15324 -0.10101 -0.02264 -0.1267 0.015769 -0.30249 16.264 -0.24085 -0.08072 -0.15305 -0.14988 0.077226 -0.15995 -0.11359 0.0087283 -0.18892 -0.076594 0.16543 -0.31535 -0.0090709 0.0062029 0.0054904 0.0038486 1.4912
5.5938 -0.070012 -0.072008 -0.1239 -0.065224 0 -0.072398 -0.089387 -0.090362 -0.075831 -0.081746 -0.15429 16.037 -0.23594 -0.034265 -0.12963 -0.10726 0.11239 -0.10243 -0.046025 0.1041 -0.14911 0.014538 0.23597 -0.22624 -0.0088983 0.0077652 0.0060697 0.0050937 1.756
5.5977 -0.039654 -0.047769 -0.099072 -0.30498 0 -0.28373 -0.069979 -0.15213 -0.057238 -0.18618 0.005372 15.796 -0.1509 0.082937 -0.066914 -0.021207 0.17373 -0.055904 0.021197 0.22601 -0.087691 0.089342 0.30919 -0.14136 -0.0087088 0.0093962 0.006372 0.0062149 2.0383
5.6016 -0.023616 -0.032683 -0.055775 -0.34624 0 -0.31907 -0.073892 -0.18088 -0.11614 -0.23122 0.010138 15.558 -0.11059 0.13397 0.0010214 0.041305 0.26943 0.098605 0.095123 0.33611 6.7285e-05 0.19368 0.40435 -0.053498 -0.0085441 0.011328 0.0061304 0.007672 2.4362
5.6055 -0.031453 -0.034365 -0.020058 -0.15674 0 -0.15316 -0.11226 -0.17041 -0.23068 -0.19471 -0.1759 15.327 -0.090105 0.16108 -0.041475 0.04632 0.37114 0.1552 0.14354 0.41114 0.049646 0.25311 0.50772 0.014015 -0.0084921 0.013504 0.0057012 0.0097453 2.8962
5.6094 -0.055734 -0.048427 -0.0082704 0.11557 0 0.084788 -0.16428 -0.13726 -0.32884 -0.11413 -0.43028 15.091 -0.059818 0.1974 -0.080542 0.038533 0.43118 0.14319 0.14164 0.46447 0.077573 0.29077 0.58222 0.046049 -0.0086272 0.015537 0.0057661 0.012072 3.2332
5.6133 -0.077457 -0.06271 -0.020604 0.25753 0 0.20935 -0.19209 -0.10774 -0.34289 -0.055587 -0.565 14.834 -0.0067178 0.24018 -0.043652 0.044874 0.41681 0.10593 0.086622 0.50155 0.097811 0.31487 0.59455 0.03853 -0.0089207 0.016784 0.0066604 0.013754 3.2572
5.6172 -0.08061 -0.066946 -0.046826 0.15554 0 0.12041 -0.17198 -0.099658 -0.25882 -0.06165 -0.46874 14.551 0.019303 0.13221 -0.032334 0.014318 0.33506 0.11639 0.055356 0.48449 0.10211 0.25072 0.53672 0.022236 -0.0092266 0.0166 0.0079843 0.014009 2.9107
5.6211 -0.064465 -0.059999 -0.073628 -0.11646 0 -0.11854 -0.11595 -0.11089 -0.12506 -0.1191 -0.19136 14.256 0.034447 0.16108 -0.019208 0.01657 0.2285 0.067835 0.016531 0.34513 0.11829 0.21867 0.42821 0.041974 -0.0093647 0.014722 0.0089137 0.012829 2.3144
5.625 -0.043674 -0.049465 -0.088033 -0.35266 0 -0.32597 -0.063684 -0.1222 -0.016557 -0.17063 0.092045 13.965 0.023349 0.17729 -0.023738 0.044238 0.14479 0.032264 -0.013069 0.2311 0.14304 0.17842 0.30192 0.033449 -0.0092194 0.011602 0.0089481 0.011037 1.6874
5.6289 -0.035971 -0.044665 -0.080678 -0.37203 0 -0.33924 -0.04995 -0.11198 0.017745 -0.1606 0.21011 13.682 -0.004827 0.1445 -0.015097 0.062076 0.10333 0.022616 -0.032988 0.1329 0.12472 0.11667 0.1864 -0.024745 -0.0087757 0.0083144 0.0083765 0.0096739 1.2012
5.6328 -0.047405 -0.048975 -0.052701 -0.15639 0 -0.14016 -0.074491 -0.073031 -0.013933 -0.079015 0.12016 13.394 -0.029124 0.062003 0.060473 0.01764 0.084358 0.031209 -0.049341 -0.017916 -0.013703 0.028164 0.094603 -0.14034 -0.0081045 0.0059584 0.007988 0.0092019 0.87697
5.6367 -0.06715 -0.05729 -0.020531 0.13514 0 0.12787 -0.10091 -0.019301 -0.056582 0.029713 -0.064328 13.085 -0.083544 0.046257 -0.068483 -0.039159 0.048486 -0.13271 -0.11267 -0.15799 -0.051275 -0.068626 0.02242 -0.28417 -0.0073638 0.0048877 0.0082871 0.0092079 0.59968
5.6406 -0.076085 -0.060123 -0.0083634 0.28665 0 0.26666 -0.086763 0.022685 -0.051003 0.099789 -0.16409 12.749 -0.11529 -0.032312 -0.10128 -0.092589 -0.028811 -0.22957 -0.18599 -0.23073 -0.07932 -0.15983 -0.044287 -0.37506 -0.0068216 0.0044428 0.0089737 0.0088184 0.23299
5.6445 -0.062113 -0.050852 -0.028252 0.18926 0 0.17429 -0.0198 0.032805 0.022268 0.093457 -0.073827 12.398 -0.15963 -0.10609 -0.1422 -0.15554 -0.13464 -0.31266 -0.24622 -0.26334 -0.13493 -0.22643 -0.11728 -0.42603 -0.0068083 0.0035195 0.0092056 0.0074483 -0.25707
5.6484 -0.029821 -0.030643 -0.064078 -0.076072 0 -0.075395 0.070329 0.013286 0.1283 0.029173 0.15503 12.049 -0.23071 -0.15104 -0.21009 -0.22231 -0.22543 -0.38247 -0.27743 -0.28559 -0.22389 -0.25559 -0.19387 -0.45285 -0.0075237 0.0015921 0.0084063 0.0052552 -0.76486
5.6523 0.0030982 -0.0075984 -0.078545 -0.3 0 -0.28764 0.13467 -0.011066 0.2022 -0.033133 0.35262 11.708 -0.30308 -0.23167 -0.13114 -0.23993 -0.25782 -0.31034 -0.26838 -0.34747 -0.28416 -0.23734 -0.25368 -0.48283 -0.0087927 -0.00069773 0.0068451 0.0029774 -1.1196
5.6563 0.019514 0.0090625 -0.043454 -0.30402 0 -0.29505 0.14221 -0.010609 0.1953 -0.038648 0.36212 11.372 -0.30286 -0.22397 -0.11002 -0.27139 -0.22034 -0.30696 -0.25581 -0.34105 -0.29084 -0.22767 -0.26992 -0.46022 -0.010013 -0.0019845 0.0054308 0.0013706 -1.2094
5.6602 0.015683 0.015499 0.031259 -0.076583 0 -0.085581 0.10071 0.025071 0.11046 0.019666 0.16413 11.028 -0.26562 -0.18541 -0.1135 -0.25845 -0.14201 -0.28381 -0.27392 -0.26598 -0.29424 -0.21881 -0.23029 -0.42197 -0.010463 -0.0013516 0.0049166 0.00072978 -1.0578
5.6641 0.0034482 0.015775 0.098841 0.21791 0 0.18876 0.045837 0.07542 0.00081504 0.09569 -0.10319 10.672 -0.22462 -0.15405 -0.12521 -0.23018 -0.071586 -0.25615 -0.30429 -0.1703 -0.30554 -0.21223 -0.15178 -0.40552 -0.0098184 0.00078885 0.0052602 0.00081748 -0.79884
5.668 0.00069227 0.018655 0.11176 0.36416 0 0.32907 0.010947 0.10113 -0.067574 0.12684 -0.24667 10.313 -0.21196 -0.16361 -0.13239 -0.23136 -0.043163 -0.25441 -0.31514 -0.11517 -0.32474 -0.20949 -0.074098 -0.44315 -0.0084833 0.0029392 0.0057185 0.0011413 -0.57897
5.6719 0.017826 0.031025 0.063516 0.25995 0 0.2417 0.0045927 0.074185 -0.062391 0.084471 -0.16718 9.9632 -0.16775 -0.163 -0.17413 -0.194 -0.053945 -0.16512 -0.27115 -0.10129 -0.26872 -0.17814 -0.032739 -0.4066 -0.0073877 0.0037274 0.0055488 0.0012936 -0.4664
5.6758 0.050503 0.052757 -0.0020001 -0.0063808 0 0.0078261 0.01259 0.0037977 -0.0061402 -0.001903 0.060387 9.6312 -0.13707 -0.11758 -0.18669 -0.14144 -0.070618 -0.13128 -0.22723 -0.076893 -0.22663 -0.13252 -0.032112 -0.35613 -0.0073365 0.0030339 0.0046515 0.001137 -0.43537
5.6797 0.083483 0.076809 -0.025204 -0.22403 0 -0.18198 0.017978 -0.06408 0.044335 -0.066457 0.24114 9.3194 -0.079831 -0.068161 -0.16824 -0.088116 -0.058882 -0.10799 -0.18483 -0.058568 -0.20293 -0.099335 -0.042772 -0.29803 -0.0083999 0.002024 0.0036049 0.00080862 -0.42486
5.6836 0.10213 0.094431 0.018942 -0.22098 0 -0.1756 0.017898 -0.077485 0.044057 -0.058207 0.21081 9.0242 -0.017845 -0.033355 -0.13905 -0.04628 -0.013154 -0.083307 -0.15763 -0.050225 -0.1812 -0.088201 -0.028417 -0.25362 -0.0098525 0.0020491 0.0031372 0.00061523 -0.41403
5.6875 0.10285 0.10154 0.099373 0.0054331 0 0.025287 0.022941 -0.018631 -0.0044066 0.019114 -0.031713 8.7403 -0.065656 -0.014522 -0.15958 -0.032965 0.036659 -0.080679 -0.18367 -0.042024 -0.10828 -0.092891 0.018376 -0.27662 -0.01073 0.0033979 0.0035582 0.00085479 -0.45109
5.6914 0.094999 0.10144 0.15578 0.28828 0 0.27001 0.043121 0.078355 -0.053894 0.11051 -0.31452 8.4635 -0.076205 -0.059854 -0.1318 -0.074932 0.046781 -0.16327 -0.18 -0.075956 -0.14052 -0.12897 0.063008 -0.25713 -0.010558 0.0049951 0.0046014 0.0015841 -0.61876
5.6953 0.093427 0.10186 0.15034 0.42036 0 0.37744 0.076407 0.14973 -0.05131 0.15373 -0.41769 8.1915 -0.098411 -0.076132 -0.13294 -0.13914 -0.0069769 -0.24141 -0.20257 -0.14984 -0.1162 -0.14377 0.052218 -0.26342 -0.0096576 0.0052835 0.0056865 0.0024426 -0.9719
5.6992 0.10721 0.10887 0.098728 0.3126 0 0.27497 0.11066 0.15082 0.019632 0.12845 -0.24034 7.9263 -0.1431 -0.10278 -0.14812 -0.2057 -0.10988 -0.30437 -0.22097 -0.24235 -0.10619 -0.17577 -0.043642 -0.3121 -0.0088201 0.0034772 0.0062773 0.0027235 -1.4989
5.7031 0.13295 0.12247 0.053967 0.059793 0 0.05179 0.13506 0.093589 0.12592 0.071105 0.11896 7.6761 -0.21218 -0.18082 -0.16109 -0.25724 -0.21828 -0.34665 -0.21196 -0.3303 -0.18045 -0.25698 -0.20463 -0.40653 -0.0086527 0.00011169 0.0060773 0.0017726 -2.1306
5.707 0.15748 0.13712 0.059349 -0.13521 0 -0.11221 0.14858 0.040664 0.21194 0.044145 0.43287 7.4522 -0.27365 -0.25711 -0.23076 -0.28686 -0.29133 -0.331 -0.28852 -0.39862 -0.2078 -0.29237 -0.37391 -0.50001 -0.0091562 -0.0034883 0.0050722 -0.00050139 -2.7805
5.7109 0.16789 0.14668 0.11281 -0.11861 0 -0.084911 0.15796 0.056641 0.2423 0.085384 0.5151 7.2614 -0.31028 -0.30239 -0.26531 -0.3294 -0.31992 -0.32374 -0.37474 -0.47727 -0.25923 -0.38524 -0.49885 -0.57884 -0.009828 -0.0062412 0.0035465 -0.0034261 -3.3809
5.7148 0.16154 0.1494 0.17269 0.097806 0 0.11827 0.16932 0.15382 0.22601 0.17829 0.35899 7.0995 -0.33092 -0.33498 -0.2711 -0.37579 -0.33027 -0.39577 -0.47382 -0.57182 -0.33633 -0.49864 -0.56646 -0.66616 -0.010124 -0.0079254 0.002059 -0.0059383 -3.8948
5.7188 0.14835 0.14917 0.19664 0.34935 0 0.348 0.18321 0.2774 0.20439 0.26617 0.13699 6.9538 -0.34368 -0.36642 -0.2635 -0.4139 -0.35971 -0.51067 -0.57158 -0.6667 -0.42712 -0.59622 -0.60487 -0.74479 -0.0098524 -0.0089775 0.0012334 -0.0073218 -4.3072
5.7227 0.14336 0.15217 0.17745 0.4479 0 0.4359 0.19704 0.34559 0.21517 0.29714 0.061008 6.815 -0.35997 -0.40877 -0.27141 -0.42429 -0.42401 -0.53958 -0.63533 -0.7246 -0.50445 -0.62613 -0.65194 -0.76196 -0.0092274 -0.0098506 0.0013576 -0.0077275 -4.6139
5.7266 0.15522 0.16187 0.1456 0.32669 0 0.32244 0.21025 0.31461 0.26294 0.26327 0.21338 6.6878 -0.36242 -0.42923 -0.32898 -0.45157 -0.50232 -0.54551 -0.65557 -0.79134 -0.59144 -0.69183 -0.71955 -0.76737 -0.0086285 -0.01061 0.0020866 -0.0080102 -4.8164
5.7305 0.17937 0.17633 0.13977 0.089201 0 0.1013 0.22458 0.21564 0.31792 0.20354 0.4817 6.5894 -0.37684 -0.40721 -0.37933 -0.47381 -0.55185 -0.50237 -0.66621 -0.83149 -0.60574 -0.69825 -0.78337 -0.80006 -0.008341 -0.011059 0.0026117 -0.0089826 -4.9184
5.7344 0.20158 0.18972 0.17349 -0.073547 0 -0.052801 0.23915 0.13148 0.34089 0.1706 0.64928 6.5342 -0.38891 -0.3956 -0.39109 -0.46015 -0.54074 -0.47924 -0.6498 -0.83432 -0.58127 -0.68075 -0.80457 -0.82034 -0.0084497 -0.011104 0.0022935 -0.010715 -4.9207
5.7383 0.20907 0.19677 0.22584 -0.031278 0 -0.017648 0.24697 0.13006 0.31256 0.18941 0.569 6.5183 -0.38545 -0.41623 -0.35025 -0.40682 -0.47335 -0.50812 -0.60592 -0.79805 -0.55211 -0.66379 -0.76303 -0.80045 -0.0088719 -0.010892 0.001259 -0.012491 -4.8166
5.7422 0.20042 0.19648 0.26057 0.18608 0 0.18297 0.23901 0.20892 0.24587 0.24003 0.28199 6.5194 -0.35759 -0.35146 -0.29776 -0.42297 -0.38811 -0.45879 -0.6138 -0.74543 -0.54035 -0.60508 -0.67427 -0.76165 -0.0094169 -0.010612 0.00036949 -0.013448 -4.5975
5.7461 0.18625 0.1924 0.25505 0.41291 0 0.39704 0.2134 0.29713 0.17498 0.27592 -0.013415 6.5155 -0.32205 -0.33517 -0.24185 -0.44061 -0.32969 -0.48428 -0.5959 -0.66715 -0.51018 -0.59322 -0.57775 -0.68892 -0.0098358 -0.010244 0.00048445 -0.013307 -4.271
5.75 0.1802 0.18954 0.21565 0.47574 0 0.46046 0.18038 0.31389 0.13204 0.26144 -0.11717 6.5065 -0.31081 -0.30493 -0.20659 -0.42624 -0.317 -0.48517 -0.56749 -0.58759 -0.50024 -0.57171 -0.50834 -0.66789 -0.0099118 -0.0095957 0.0016387 -0.012538 -3.8782
5.7539 0.18762 0.19011 0.17062 0.3254 0 0.32309 0.15659 0.2352 0.12804 0.19895 0.017044 6.5192 -0.31861 -0.2756 -0.21109 -0.38877 -0.33158 -0.44333 -0.52591 -0.52313 -0.47209 -0.52037 -0.47401 -0.67455 -0.0096008 -0.0085747 0.0029117 -0.011831 -3.4879
5.7578 0.20116 0.19147 0.14904 0.073274 0 0.087851 0.15228 0.11348 0.14888 0.12614 0.24978 6.5892 -0.32381 -0.29413 -0.27432 -0.35644 -0.33489 -0.36943 -0.46209 -0.49016 -0.35083 -0.42972 -0.45559 -0.63667 -0.0091126 -0.0073686 0.0031789 -0.011415 -3.1669
5.7617 0.20669 0.18784 0.16161 -0.094664 0 -0.068265 0.1629 0.034291 0.1666 0.087394 0.37072 6.7336 -0.31612 -0.26481 -0.19699 -0.30853 -0.30048 -0.40093 -0.39556 -0.48424 -0.2927 -0.3962 -0.42604 -0.595 -0.0088053 -0.0062876 0.0021068 -0.01089 -2.9424
5.7656 0.19449 0.17466 0.19442 -0.059285 0 -0.03114 0.17281 0.047151 0.15829 0.10144 0.26723 6.9377 -0.316 -0.29606 -0.24328 -0.29415 -0.23605 -0.36583 -0.36076 -0.45986 -0.25656 -0.34473 -0.3731 -0.57842 -0.008919 -0.0054406 0.00048836 -0.0097217 -2.7885
5.7695 0.16659 0.15243 0.21791 0.14243 0 0.16157 0.16803 0.12797 0.12158 0.14856 0.012319 7.1673 -0.31826 -0.28275 -0.2893 -0.3015 -0.17836 -0.33162 -0.328 -0.42621 -0.22636 -0.3404 -0.30929 -0.51902 -0.0093686 -0.0046366 -0.00040097 -0.0078957 -2.6516
5.7734 0.13484 0.1272 0.20518 0.34705 0 0.34947 0.14679 0.20242 0.077295 0.18565 -0.19539 7.3937 -0.31852 -0.20717 -0.26575 -0.31862 -0.16494 -0.34298 -0.29426 -0.3929 -0.20795 -0.38948 -0.26328 -0.4243 -0.0098023 -0.0036688 0.00014528 -0.0060707 -2.4953
5.7773 0.11174 0.1068 0.15003 0.38959 0 0.37454 0.11917 0.20796 0.056128 0.1775 -0.18895 7.6129 -0.31188 -0.25357 -0.19525 -0.3286 -0.2045 -0.41673 -0.3221 -0.37561 -0.26748 -0.36135 -0.25961 -0.49017 -0.0099051 -0.0026878 0.0017311 -0.0050449 -2.3287
5.7813 0.10149 0.095423 0.073669 0.22833 0 0.2048 0.0974 0.14188 0.076123 0.12226 0.037264 7.8414 -0.25548 -0.24219 -0.17303 -0.30778 -0.26867 -0.46347 -0.30878 -0.4523 -0.23267 -0.34252 -0.30045 -0.45436 -0.0096749 -0.0021995 0.0032627 -0.0050356 -2.1917
5.7852 0.097931 0.090443 0.013675 -0.024627 0 -0.040526 0.086429 0.057544 0.12631 0.053127 0.32462 8.0983 -0.18449 -0.20756 -0.16505 -0.24402 -0.31171 -0.39087 -0.31865 -0.47916 -0.22806 -0.35184 -0.36139 -0.48677 -0.0094108 -0.0025834 0.0038559 -0.0054634 -2.1089
5.7891 0.090148 0.084142 -0.00044895 -0.18933 0 -0.18419 0.082502 0.016436 0.17071 0.014924 0.47166 8.3881 -0.13917 -0.18397 -0.17258 -0.17577 -0.30341 -0.28661 -0.34204 -0.45934 -0.26232 -0.37533 -0.40457 -0.52389 -0.0094229 -0.0035669 0.0034276 -0.0054647 -2.0508
5.793 0.070951 0.069382 0.030783 -0.1544 0 -0.12893 0.079293 0.038717 0.17327 0.031462 0.38282 8.6992 -0.15845 -0.20375 -0.20327 -0.15388 -0.25029 -0.27869 -0.35359 -0.42728 -0.31507 -0.38985 -0.4012 -0.46198 -0.0097496 -0.0042385 0.0025473 -0.0046683 -1.9422
5.7969 0.04207 0.045126 0.075194 0.039529 0 0.067925 0.074213 0.092053 0.12654 0.086711 0.13218 9.0149 -0.16326 -0.18661 -0.26215 -0.16729 -0.18891 -0.30028 -0.3591 -0.37051 -0.28375 -0.37479 -0.34888 -0.52903 -0.010154 -0.0037163 0.0018456 -0.0035177 -1.7133
5.8008 0.012798 0.017566 0.091936 0.23215 0 0.24092 0.068864 0.12306 0.060196 0.13409 -0.10016 9.325 -0.18045 -0.2038 -0.25144 -0.15473 -0.15639 -0.28465 -0.34552 -0.30015 -0.2879 -0.32684 -0.2714 -0.5072 -0.010384 -0.0019255 0.0015946 -0.002839 -1.3532
5.8047 -0.0064607 -0.0041589 0.062975 0.26626 0 0.24593 0.064317 0.101 0.01903 0.1288 -0.16438 9.6287 -0.17315 -0.21607 -0.24687 -0.15256 -0.16064 -0.24189 -0.32986 -0.24776 -0.30448 -0.25934 -0.20029 -0.48086 -0.010409 0.0002599 0.0017524 -0.0030488 -0.91818
5.8086 -0.011276 -0.014512 0.0072959 0.10718 0 0.070709 0.056975 0.03769 0.025553 0.060891 -0.04625 9.9288 -0.14636 -0.20987 -0.24693 -0.16383 -0.17363 -0.18639 -0.31929 -0.21543 -0.31332 -0.19364 -0.15122 -0.46076 -0.010384 0.0017263 0.0022364 -0.0037162 -0.48377
5.8125 -0.0063378 -0.015431 -0.035498 -0.13186 0 -0.15842 0.039613 -0.028134 0.05804 -0.035506 0.13237 10.227 -0.16385 -0.19754 -0.14545 -0.14917 -0.15323 -0.14658 -0.31221 -0.16742 -0.28583 -0.1747 -0.11327 -0.3651 -0.010403 0.0021033 0.0030257 -0.0038606 -0.080877
5.8164 -0.0025945 -0.014638 -0.039467 -0.27711 0 -0.27597 0.0069367 -0.063862 0.065249 -0.10509 0.21084 10.521 -0.17278 -0.10004 -0.10748 -0.1537 -0.077079 -0.16384 -0.23203 -0.083946 -0.16339 -0.12372 -0.059711 -0.32206 -0.010323 0.0021364 0.0040185 -0.0027106 0.32634
5.8203 -0.0099608 -0.019812 -0.014897 -0.22728 0 -0.20353 -0.039044 -0.06517 0.0089267 -0.11124 0.10889 10.812 -0.15136 -0.033405 -0.064183 -0.1314 0.037749 -0.095345 -0.15991 -0.016325 -0.093269 -0.061137 0.027713 -0.2465 -0.0098968 0.0030679 0.0049271 -0.0002727 0.79574
5.8242 -0.030168 -0.033108 0.0013633 -0.030319 0 -0.0062772 -0.088037 -0.052889 -0.10021 -0.063427 -0.11846 11.103 -0.12698 0.0088447 -0.007868 -0.095796 0.14517 -0.011241 -0.089913 0.041702 -0.075577 0.0021112 0.14084 -0.17665 -0.0090705 0.0055347 0.0054536 0.0027232 1.3314
5.8281 -0.054852 -0.049999 -0.020146 0.15438 0 0.16013 -0.12565 -0.052453 -0.20489 -0.01073 -0.32551 11.397 -0.12437 0.047193 0.057007 -0.064513 0.20299 0.0079462 -0.010481 0.10463 -0.083869 0.056083 0.24843 -0.15413 -0.0081381 0.0089465 0.0055957 0.0053738 1.8465
5.832 -0.070968 -0.063004 -0.073554 0.17903 0 0.16808 -0.1404 -0.074731 -0.2433 -0.0050272 -0.3836 11.695 -0.094406 0.10121 0.078612 -0.028479 0.20316 -0.0011547 0.056676 0.2033 -0.013929 0.090978 0.31853 -0.13647 -0.0075374 0.011903 0.0056986 0.0071416 2.2072
5.8359 -0.070418 -0.067251 -0.12128 0.021091 0 0.01131 -0.1301 -0.11106 -0.19797 -0.06105 -0.27301 11.993 -0.052317 0.17647 0.043633 0.0069248 0.17576 -0.037591 0.08751 0.21015 0.059656 0.11189 0.34134 -0.097697 -0.0074707 0.013299 0.0061005 0.0079935 2.3307
5.8398 -0.056878 -0.063824 -0.12647 -0.19983 0 -0.19448 -0.10423 -0.14193 -0.11111 -0.1442 -0.094036 12.287 -0.00071251 0.21181 0.022364 0.066339 0.1639 -0.016379 0.098136 0.18664 0.14065 0.1199 0.33409 -0.018595 -0.0077278 0.013159 0.0067069 0.0081715 2.2557
5.8438 -0.043989 -0.058769 -0.085544 -0.31479 0 -0.30023 -0.080139 -0.1503 -0.052308 -0.1963 0.009673 12.572 0.044513 0.2102 0.038705 0.12876 0.18902 0.049594 0.10074 0.16922 0.22239 0.12772 0.32438 0.056713 -0.0079044 0.012494 0.0069878 0.0079249 2.1188
5.8477 -0.045318 -0.058761 -0.031917 -0.23648 0 -0.23342 -0.073509 -0.13138 -0.063769 -0.1802 -0.040508 12.844 0.050628 0.22355 0.092893 0.13023 0.23404 0.069185 0.11047 0.19281 0.28756 0.16239 0.32655 0.017776 -0.0078075 0.012344 0.006496 0.0074536 2.0483
5.8516 -0.063492 -0.066548 -0.0082129 -0.027486 0 -0.049094 -0.087949 -0.095106 -0.12737 -0.10859 -0.19768 13.097 0.010473 0.20568 0.083862 0.13545 0.25738 0.074773 0.081531 0.2123 0.21064 0.1765 0.33078 0.011886 -0.0076356 0.012852 0.0054189 0.0069992 2.0606
5.8555 -0.087445 -0.079155 -0.031639 0.14738 0 0.11264 -0.11123 -0.061235 -0.18033 -0.034552 -0.3232 13.328 0.023834 0.20848 0.056361 0.10029 0.22676 0.08181 0.055631 0.22316 0.16132 0.1481 0.31329 -0.0011673 -0.0077474 0.013186 0.0045603 0.006849 2.0502
5.8594 -0.10073 -0.089924 -0.082065 0.14823 0 0.13011 -0.12288 -0.048478 -0.16681 -0.010645 -0.29242 13.538 0.042021 0.21504 0.045436 0.067135 0.14607 0.074775 0.021596 0.20418 0.1294 0.10694 0.25828 -0.035929 -0.0082571 0.012335 0.0046801 0.0071517 1.888
5.8633 -0.094668 -0.093041 -0.12099 -0.030911 0 -0.010864 -0.1094 -0.062252 -0.083723 -0.048486 -0.094603 13.737 0.030079 0.20744 0.052364 0.060483 0.054378 0.047985 -0.026853 0.14806 0.09292 0.078981 0.17343 -0.089489 -0.0088829 0.010083 0.0057849 0.0077219 1.5464
5.8672 -0.075565 -0.087585 -0.12294 -0.25579 0 -0.20634 -0.075656 -0.088886 0.016014 -0.11047 0.15077 13.932 0.031199 0.16845 -0.074464 0.016344 -0.0020587 0.041739 -0.067423 0.1042 0.0049266 0.072783 0.087082 -0.08611 -0.0092192 0.007293 0.0070719 0.0080949 1.1428
5.8711 -0.05974 -0.07831 -0.092692 -0.35395 0 -0.31004 -0.041941 -0.10292 0.064939 -0.14008 0.27839 14.129 -0.014858 0.12718 -0.080297 0.0040579 -0.0030168 0.11412 -0.08849 0.075084 0.0032617 0.082283 0.030196 -0.078972 -0.0091525 0.0052906 0.0076146 0.0078721 0.85712
5.875 -0.060185 -0.072353 -0.056859 -0.24723 0 -0.24159 -0.027595 -0.085491 0.033751 -0.10696 0.20163 14.322 -0.042094 0.082235 -0.060297 -0.0058351 0.032632 0.10065 -0.10129 0.059034 -0.0018524 0.057365 0.017144 -0.084818 -0.0089815 0.0048599 0.0071543 0.0070849 0.79135
5.8789 -0.075886 -0.073917 -0.040924 -0.013024 0 -0.048254 -0.034407 -0.041175 -0.046445 -0.031254 -0.018441 14.5 -0.058515 0.046849 -0.060847 -0.030672 0.063457 0.039937 -0.11631 0.05276 -0.024776 0.019956 0.038707 -0.1089 -0.0090918 0.0056943 0.0062557 0.0062294 0.89075
5.8828 -0.092731 -0.080806 -0.052078 0.17348 0 0.12713 -0.045162 0.0017114 -0.10928 0.031865 -0.21632 14.656 -0.10352 0.042647 -0.11993 -0.086553 0.058221 0.062079 -0.14626 0.050882 -0.053176 0.026268 0.07072 -0.1522 -0.0095105 0.0067176 0.0057146 0.0059015 0.99789
5.8867 -0.09516 -0.085766 -0.078901 0.17246 0 0.15155 -0.040162 0.01081 -0.10521 0.035037 -0.24775 14.79 -0.11628 0.016389 -0.13287 -0.086981 0.019595 0.058286 -0.1422 0.10152 -0.036778 0.019208 0.091027 -0.15101 -0.0098146 0.0069697 0.0058291 0.0063275 0.99456
5.8906 -0.078813 -0.082087 -0.10304 -0.013768 0 0.0037901 -0.017756 -0.024315 -0.03976 -0.024558 -0.10103 14.911 -0.12855 -0.0077477 -0.12839 -0.095854 -0.018832 0.076105 -0.13661 0.11988 -0.067233 0.042713 0.093164 -0.14563 -0.0095264 0.0063237 0.0062367 0.0071997 0.90785
5.8945 -0.053829 -0.069277 -0.11091 -0.24204 0 -0.20513 0.00052364 -0.081508 0.031495 -0.10322 0.094294 15.027 -0.13277 -0.0059006 -0.08371 -0.074756 -0.019191 0.074537 -0.12136 0.1257 -0.059631 0.070605 0.088534 -0.15225 -0.008629 0.0054881 0.0064044 0.0079524 0.88563
5.8984 -0.036488 -0.054058 -0.098445 -0.33705 0 -0.31293 -0.012844 -0.12143 0.046441 -0.14459 0.17018 15.137 -0.12787 0.029708 -0.017315 -0.023712 0.031102 0.051643 -0.087563 0.12865 0.0091133 0.090533 0.0965 -0.16657 -0.0076783 0.0053594 0.0062021 0.0082203 1.06
5.9023 -0.036467 -0.045384 -0.070654 -0.22442 0 -0.23017 -0.065325 -0.11809 -0.015311 -0.12268 0.053703 15.241 -0.12791 0.074003 -0.0618 -0.039047 0.10911 0.10389 -0.016973 0.11603 0.02061 0.1193 0.12915 -0.12957 -0.0073583 0.0062921 0.0059617 0.0080706 1.4158
5.9063 -0.050003 -0.047254 -0.039571 0.013077 0 -0.01257 -0.13265 -0.079428 -0.11624 -0.060753 -0.17435 15.335 -0.13396 0.097521 -0.055608 -0.021159 0.17258 0.13564 0.0099173 0.19511 -0.0213 0.12476 0.18081 -0.12933 -0.0078737 0.007856 0.0060216 0.0078325 1.7802
5.9102 -0.06385 -0.055327 -0.020515 0.19875 0 0.17767 -0.17379 -0.040423 -0.18854 -0.011999 -0.34283 15.422 -0.13262 0.13534 -0.041933 -0.034434 0.18977 0.099882 0.0032071 0.24683 -0.030852 0.12513 0.22982 -0.12101 -0.0087498 0.0092111 0.006307 0.0077344 1.9447
5.9141 -0.066076 -0.060485 -0.024486 0.19587 0 0.19546 -0.16187 -0.033786 -0.18415 -0.01761 -0.32489 15.504 -0.1359 0.15258 -0.032349 -0.049148 0.1606 0.064532 -0.0066265 0.25419 -0.024129 0.1235 0.25238 -0.11887 -0.0092458 0.0097336 0.006421 0.0077195 1.8219
5.918 -0.054935 -0.056572 -0.049121 0.010286 0 0.026635 -0.10573 -0.062999 -0.10927 -0.074784 -0.13705 15.583 -0.15938 0.10192 -0.031404 -0.016945 0.11388 0.117 0.016642 0.22527 -0.036118 0.11969 0.23937 -0.14752 -0.0090051 0.0093856 0.0061229 0.0076031 1.5076
5.9219 -0.039421 -0.045766 -0.076449 -0.21554 0 -0.19853 -0.043678 -0.10028 -0.018258 -0.13893 0.075032 15.658 -0.14745 0.066717 -0.0099187 -0.013942 0.084034 0.029202 0.047037 0.22802 0.03558 0.10086 0.20349 -0.14549 -0.0083458 0.0085972 0.0056319 0.0073736 1.2028
5.9258 -0.031968 -0.036858 -0.083588 -0.31155 0 -0.30534 -0.01432 -0.11078 0.027594 -0.15783 0.15146 15.726 -0.14092 0.082732 -0.017181 -0.014428 0.085552 0.031938 0.029761 0.18984 0.0056417 0.1009 0.17011 -0.11494 -0.0079268 0.0078457 0.0053986 0.0072906 1.0617
5.9297 -0.039251 -0.037802 -0.061175 -0.20851 0 -0.21125 -0.02816 -0.082074 0.0047328 -0.11153 0.041961 15.786 -0.15422 0.075308 -0.027136 -0.029469 0.10419 0.053311 0.0022365 0.15716 -0.034659 0.091422 0.15757 -0.11657 -0.0081113 0.0073224 0.0055995 0.0076473 1.0879
5.9336 -0.057647 -0.048916 -0.024173 0.011185 0 0.0088508 -0.062534 -0.034024 -0.057722 -0.02787 -0.15737 15.838 -0.17754 0.031374 -0.029723 -0.059794 0.11062 0.04819 -0.016553 0.14351 -0.05118 0.067279 0.16245 -0.16288 -0.0086227 0.006923 0.0059388 0.0084264 1.1547
5.9375 -0.075963 -0.062562 -0.0028515 0.17773 0 0.18106 -0.082493 -0.0016539 -0.10267 0.037605 -0.28079 15.878 -0.16163 0.015013 -0.030987 -0.092652 0.084923 -0.019139 -0.021744 0.12519 -0.068493 0.052272 0.16231 -0.20801 -0.0088079 0.0064823 0.0060003 0.0092123 1.1195
5.9414 -0.083101 -0.069463 -0.018374 0.16336 0 0.169 -0.069297 -0.0062978 -0.08951 0.042128 -0.22139 15.901 -0.1741 0.0075844 -0.059498 -0.085527 0.032732 -0.051686 -0.06382 0.13892 -0.12531 0.012934 0.13503 -0.18855 -0.0082597 0.0059827 0.0057623 0.0094922 0.93818
5.9453 -0.075386 -0.066131 -0.063049 -0.021305 0 -0.019177 -0.033583 -0.039347 -0.024566 -0.013312 -0.012262 15.9 -0.2065 -0.015733 -0.088846 -0.077389 -0.018751 -0.043365 -0.081343 0.093176 -0.14019 0.0075354 0.079234 -0.1851 -0.0072278 0.0055533 0.0056688 0.0090923 0.69227
5.9492 -0.058874 -0.057157 -0.10399 -0.23615 0 -0.23756 -0.0043999 -0.07099 0.044685 -0.085109 0.19955 15.883 -0.2227 -0.03592 -0.098321 -0.066396 -0.041022 -0.011285 -0.068457 0.030743 -0.12164 0.0032745 0.018503 -0.20664 -0.0064502 0.0053119 0.0061286 0.0083404 0.52087
5.9531 -0.045165 -0.050799 -0.10947 -0.3182 0 -0.31682 -0.0049384 -0.075229 0.066117 -0.11924 0.26373 15.864 -0.19301 -0.027507 -0.073799 -0.049948 -0.024737 0.019514 -0.033881 0.0054552 -0.092235 -0.03261 -0.015098 -0.24681 -0.0065569 0.0052436 0.0069727 0.0077858 0.51846
5.957 -0.043425 -0.052072 -0.076311 -0.20498 0 -0.19576 -0.034775 -0.050053 0.022235 -0.090964 0.13739 15.859 -0.17318 0.052136 -0.049595 -0.060187 0.014837 -0.014553 -0.052893 0.023568 -0.097063 -0.032294 -0.0049817 -0.23936 -0.0075618 0.0052376 0.0075066 0.0077205 0.67456
5.9609 -0.05398 -0.059258 -0.033937 0.018452 0 0.032389 -0.071239 -0.017326 -0.056865 -0.022967 -0.085874 15.873 -0.19562 0.017963 -0.044801 -0.075705 0.050428 -0.0099209 -0.054607 0.064845 -0.12307 -0.013877 0.038032 -0.20678 -0.0088579 0.0052187 0.0071839 0.0079426 0.89081
5.9648 -0.068187 -0.066325 -0.020327 0.18373 0 0.19307 -0.086991 -0.0042958 -0.11586 0.031386 -0.24769 15.898 -0.20085 0.0030068 -0.088057 -0.086706 0.062912 -0.011518 -0.055819 0.091733 -0.11632 -0.0096149 0.08531 -0.19731 -0.0096883 0.0052205 0.0062255 0.0079785 1.0538
5.9688 -0.075083 -0.068539 -0.049736 0.16614 0 0.16445 -0.069879 -0.022611 -0.11506 0.027762 -0.24212 15.917 -0.19319 0.026743 -0.13953 -0.084578 0.053814 -0.030982 -0.051912 0.10662 -0.083348 -0.010687 0.11298 -0.2085 -0.0096823 0.0053377 0.0054989 0.0075561 1.1105
5.9727 -0.070137 -0.066272 -0.10014 -0.021536 0 -0.031345 -0.031402 -0.060896 -0.059824 -0.035649 -0.091452 15.914 -0.22762 0.030945 -0.088409 -0.057812 0.041938 -0.059834 -0.019979 0.14357 -0.080213 0.027165 0.11868 -0.19788 -0.0090399 0.0056437 0.0057053 0.0068846 1.1
5.9766 -0.059245 -0.064134 -0.13147 -0.2391 0 -0.24782 0.00078252 -0.094956 0.0027363 -0.11607 0.074383 15.888 -0.17304 0.068347 -0.073128 -0.025316 0.04807 0.00203 0.013193 0.17148 -0.030353 0.098559 0.11983 -0.14562 -0.0082771 0.006187 0.0066678 0.0064793 1.1249
5.9805 -0.054316 -0.066754 -0.11924 -0.32534 0 -0.32665 0.00065839 -0.10627 0.017686 -0.15785 0.1182 15.839 -0.13928 0.079671 -0.036119 -0.0060982 0.079752 0.052211 0.039456 0.2009 -0.012854 0.12551 0.13655 -0.10443 -0.0078013 0.0070512 0.0074627 0.0066933 1.2803
[truncated: 1,646,967 more chars]
