# Supplementary material for: Dataset from dynamic shake-table testing of five full-scale single leaf and cavity URM walls subjected to out-of-plane two-way bending
Source: Data Brief. 2019 Mar 20;24:103854. doi: 10.1016/j.dib.2019.103854 (PMC6480314; doi:10.1016/j.dib.2019.103854)
Supplement: Multimedia component 2 [file mmc2.zip › DATA/CS-000-RF/Test17.txt]

0 -0.0075977 -0.0060741 -0.019622 -0.0088531 0 -0.010702 -0.0054022 -0.012899 -0.011 -0.010375 -0.012588 -1.338 0.067483 0.3824 0.26087 -0.025831 -0.026872 0.33966 0.15405 0.16092 0.089324 0.045496 -0.0084187 0.056209 -0.0083264 0.0029908 0.0060432 0.0025038 0.18954
0.003906 -0.0071363 -0.0055535 -0.023245 -0.0093026 0 -0.012166 -0.010108 -0.01554 -0.015289 -0.011488 -0.016326 -1.3443 0.054364 0.37228 0.28523 -0.0066133 -0.020989 0.28413 0.14937 0.16702 0.098783 0.065301 -0.0045606 0.050387 -0.0082561 0.0018178 0.0064043 0.0024914 0.23412
0.007813 -0.0068018 -0.0058013 -0.020067 -0.010825 0 -0.012679 -0.014292 -0.016136 -0.016182 -0.012846 -0.020958 -1.3494 0.088819 0.39402 0.3027 0.018353 -0.015856 0.31248 0.17038 0.16378 0.10203 0.074402 0.0017766 0.038521 -0.0084509 0.0010073 0.0065039 0.0026794 0.2698
0.011719 -0.006553 -0.005336 -0.011198 -0.011606 0 -0.011888 -0.01557 -0.016386 -0.014264 -0.014041 -0.024797 -1.3558 0.065773 0.3398 0.31534 0.018737 -0.01223 0.32617 0.16773 0.12339 0.11482 0.094608 0.0092634 0.076721 -0.0087426 0.00099952 0.006266 0.0028892 0.28139
0.015625 -0.006098 -0.0034219 -0.0025399 -0.009555 0 -0.0099225 -0.014115 -0.017198 -0.012823 -0.014314 -0.025883 -1.364 0.052673 0.34185 0.31514 -0.0042037 -0.0097747 0.32849 0.16178 0.11838 0.091228 0.081759 0.014617 0.055804 -0.0088453 0.00168 0.0059317 0.0029041 0.26721
0.019531 -0.0051656 -0.00086223 0.0010856 -0.004881 0 -0.0073434 -0.012028 -0.017372 -0.014282 -0.013108 -0.024088 -1.3722 0.051032 0.36591 0.3184 -0.013363 -0.0081379 0.34401 0.14278 0.11174 0.074253 0.067583 0.015534 0.0056509 -0.008624 0.0025377 0.0057868 0.0027127 0.23824
0.023438 -0.0037172 0.00078621 0.0005657 -0.00035221 0 -0.0047422 -0.011018 -0.014797 -0.017412 -0.010528 -0.021153 -1.3775 0.0527 0.37453 0.33684 0.011591 -0.007856 0.37211 0.11041 0.081837 0.09539 0.073596 0.013197 -0.030609 -0.0082294 0.0030969 0.005842 0.0025528 0.20582
0.027344 -0.0019227 0.00078318 0.00098618 0.00129 0 -0.0023442 -0.010833 -0.0089408 -0.018349 -0.0072524 -0.018581 -1.3785 0.017471 0.36608 0.35202 -0.0091562 -0.010069 0.25702 0.12786 0.13088 0.099615 0.040083 0.011364 0.025332 -0.0079695 0.0032326 0.0058174 0.0026852 0.1706
0.03125 -7.4433e-06 -3.7222e-05 0.0057114 0.00011627 0 7.7338e-06 -0.0098674 -0.0018505 -0.014441 -0.0039579 -0.015786 -1.3778 0.034518 0.4254 0.40367 -0.016331 -0.015402 0.23927 0.13562 0.1398 0.11423 0.044493 0.012435 0.03452 -0.0080376 0.0031385 0.0054743 0.0031066 0.12365
0.035156 0.001805 -0.0001095 0.012484 -0.0010221 0 0.0025061 -0.0070034 0.0035832 -0.0069317 -0.00078298 -0.010674 -1.381 0.067546 0.42724 0.39268 -0.012333 -0.023247 0.25064 0.13539 0.12281 0.098229 0.051111 0.014287 0.011847 -0.0083467 0.0030608 0.0049536 0.0034931 0.057583
0.039063 0.0032199 0.0012522 0.015686 0.00057001 0 0.005024 -0.0026241 0.0063759 0.00032591 0.0026424 -0.0021465 -1.3931 0.091763 0.38548 0.34479 -0.015009 -0.032169 0.25483 0.11683 0.089308 0.071436 0.049221 0.011393 -0.022729 -0.0086185 0.0030919 0.0047379 0.0034594 -0.02401
0.042969 0.0038771 0.0031093 0.012223 0.0046031 0 0.0070819 0.0021034 0.0082768 0.0047366 0.0066182 0.0082406 -1.4151 0.080194 0.38889 0.35719 -0.055352 -0.040944 0.21945 0.061245 0.050305 0.090562 0.037188 -0.00029396 -0.039524 -0.0086335 0.0031904 0.0052117 0.0029108 -0.108
0.046875 0.0035928 0.0038079 0.0046845 0.0080209 0 0.0081411 0.006574 0.011671 0.0073479 0.010793 0.017406 -1.4421 0.022273 0.3497 0.35143 -0.055278 -0.049131 0.24575 0.085669 0.042708 0.1006 0.045204 -0.019108 -0.023347 -0.0084096 0.003322 0.0062252 0.0021631 -0.18153
0.050781 0.0026647 0.0026626 -0.0014485 0.0080373 0 0.0079701 0.011033 0.016679 0.011286 0.014155 0.023527 -1.4668 0.026408 0.34382 0.34766 -0.070711 -0.056677 0.26661 0.092878 0.062738 0.079889 0.040743 -0.038218 -0.02502 -0.0081583 0.0035092 0.0071119 0.0017135 -0.2393
0.054688 0.0018435 0.00073791 -0.0033243 0.0048746 0 0.0068371 0.015526 0.02055 0.017967 0.015663 0.027396 -1.4842 0.031207 0.34243 0.34575 -0.065954 -0.06318 0.26324 0.086707 0.056923 0.079278 0.030687 -0.050749 -0.027081 -0.0080794 0.0037272 0.0072029 0.0018652 -0.28158
0.058594 0.0018183 -7.354e-05 -0.0029648 0.001486 0 0.0054463 0.018929 0.020132 0.025114 0.015 0.030753 -1.4945 0.0096111 0.33026 0.34651 -0.036922 -0.067715 0.22978 0.075157 0.011337 0.11362 0.023762 -0.054914 -0.025004 -0.0081966 0.0038104 0.006394 0.0025291 -0.30662
0.0625 0.0025939 0.0012136 -0.0040801 0.00068948 0 0.0046245 0.019496 0.015009 0.028667 0.012829 0.033416 -1.5026 0.036753 0.33207 0.3558 -0.079834 -0.069409 0.19099 0.077159 0.028282 0.091323 0.037291 -0.054606 -0.056777 -0.0083721 0.0035457 0.0052445 0.0033447 -0.3077
0.066406 0.0033917 0.0038077 -0.0073133 0.0026574 0 0.0048172 0.0166 0.0081043 0.026577 0.010329 0.032606 -1.5131 0.03086 0.34131 0.31978 -0.069581 -0.068084 0.26203 0.070452 0.039974 0.066707 0.019759 -0.055065 -0.056608 -0.0084611 0.0029133 0.0045082 0.0039682 -0.27908
0.070313 0.0033045 0.0059336 -0.0093332 0.0050875 0 0.005604 0.011801 0.0031094 0.020583 0.0083845 0.025668 -1.5268 0.019662 0.36405 0.32593 -0.051469 -0.06425 0.29816 0.076901 0.021508 0.09522 0.024095 -0.057747 -0.037238 -0.0084434 0.0022186 0.0045228 0.0042569 -0.22453
0.074219 0.002183 0.0064387 -0.0066862 0.0055419 0 0.0056763 0.0078209 0.0012793 0.014274 0.0070568 0.013534 -1.5403 0.0092102 0.37797 0.33502 -0.033799 -0.058531 0.28719 0.095115 0.0026821 0.1198 0.038381 -0.059027 -0.0076856 -0.0084133 0.0019126 0.0050046 0.0042333 -0.15807
0.078125 0.00090493 0.0056304 7.2307e-05 0.003489 0 0.0036386 0.0061466 0.00074295 0.0095962 0.0057123 0.0010111 -1.5498 0.00048787 0.35384 0.27461 -0.017331 -0.051238 0.25455 0.11618 0.031307 0.051661 0.032578 -0.053659 0.020491 -0.0084588 0.0022075 0.0054009 0.0039479 -0.094305
0.082031 0.00067189 0.0046424 0.0067076 0.00035091 0 -0.00063584 0.0055479 -0.0011423 0.0054002 0.0036751 -0.0070167 -1.5553 -0.015968 0.41333 0.36201 -0.038477 -0.042563 0.27691 0.11899 0.086336 0.10536 0.049224 -0.03969 -0.01478 -0.0085618 0.0028411 0.0054268 0.0034301 -0.037273
0.085938 0.0019158 0.0041534 0.009731 -0.0019174 0 -0.0051676 0.0031052 -0.0049141 -0.00066099 0.00086279 -0.010018 -1.5615 -0.01636 0.41333 0.35547 -0.042651 -0.033076 0.28414 0.1226 0.088548 0.10878 0.065613 -0.020506 -0.040332 -0.0086139 0.0032557 0.0052712 0.0027667 0.020487
0.089844 0.0038304 0.0038539 0.0099006 -0.0020572 0 -0.006677 -0.0030365 -0.0085057 -0.0090968 -0.0020978 -0.01227 -1.5737 -0.03416 0.39402 0.34874 -0.028084 -0.023831 0.29114 0.12282 0.08481 0.11147 0.076646 -0.0025581 -0.013701 -0.0085215 0.0030727 0.0053153 0.0021652 0.086512
0.09375 0.0050094 0.003125 0.010818 0.00021566 0 -0.002977 -0.011658 -0.0094469 -0.017583 -0.0043569 -0.018414 -1.593 -0.057914 0.38176 0.36627 -0.0060251 -0.015931 0.30372 0.12319 0.092269 0.12238 0.081639 0.0090147 0.050703 -0.0082943 0.0024415 0.0056962 0.0018626 0.15525
0.097656 0.004631 0.0020187 0.014217 0.0042875 0 0.0047438 -0.019026 -0.0073383 -0.022855 -0.005519 -0.028197 -1.614 0.0091894 0.39484 0.32721 -0.016789 -0.010109 0.31564 0.14304 0.086982 0.085129 0.086812 0.013278 0.03268 -0.0080376 0.0019256 0.0061743 0.0019307 0.20662
0.10156 0.0031065 0.001325 0.017366 0.0084911 0 0.011941 -0.021509 -0.0040715 -0.023366 -0.005916 -0.035676 -1.6286 0.0054086 0.39522 0.34239 -0.015349 -0.006888 0.26906 0.14112 0.10194 0.086317 0.084286 0.013064 0.0054053 -0.0078677 0.0020095 0.006423 0.0021841 0.21907
0.10547 0.0016214 0.001603 0.015711 0.010276 0 0.013662 -0.018023 -0.0017631 -0.020073 -0.0062013 -0.034106 -1.6317 -0.01406 0.40712 0.325 -0.0067787 -0.0070644 0.26308 0.14263 0.088235 0.11033 0.08626 0.012101 -0.009624 -0.0078312 0.0026707 0.00641 0.0023263 0.18616
0.10938 0.0010615 0.0023199 0.0079973 0.0076138 0 0.0084487 -0.010428 -0.00072118 -0.014945 -0.0065885 -0.022183 -1.6247 -0.018681 0.42461 0.30453 0.007462 -0.011645 0.28221 0.13948 0.067284 0.13557 0.08637 0.012109 -0.02066 -0.0078926 0.0034056 0.0064539 0.002227 0.12184
0.11328 0.0013595 0.0022304 -0.0018213 0.0011223 0 -0.00010129 -0.0019327 0.00045848 -0.0091359 -0.0064406 -0.0057583 -1.6142 0.010438 0.43405 0.32102 0.023405 -0.020861 0.29403 0.12137 0.06796 0.13915 0.076097 0.011749 -0.039882 -0.0079802 0.0036764 0.0068799 0.0020656 0.049756
0.11719 0.0018148 0.00077689 -0.0081534 -0.0052696 0 -0.0057925 0.0049268 0.0029697 -0.0026839 -0.0046919 0.0067581 -1.6071 -0.018938 0.38585 0.31879 0.0039689 -0.033089 0.28586 0.11122 0.068586 0.1068 0.05544 0.0078309 -0.067787 -0.0080389 0.0033659 0.0076286 0.0021798 -0.013658
0.12109 0.0019425 -0.00097191 -0.0090756 -0.0067135 0 -0.0046352 0.0092907 0.0062586 0.0043868 -0.00085018 0.011185 -1.6065 -0.012231 0.3277 0.28997 -0.01301 -0.045036 0.28694 0.10719 0.042529 0.080507 0.03332 -0.0021439 -0.051943 -0.0080478 0.0028351 0.0082281 0.0027459 -0.067834
0.125 0.0019301 -0.0010365 -0.0076546 -0.0015498 0 0.0019568 0.011711 0.008527 0.011269 0.0042835 0.010466 -1.611 -0.0060258 0.30127 0.26595 -0.050916 -0.053588 0.24803 0.088055 0.0097685 0.060172 0.017547 -0.017681 -0.061051 -0.0080091 0.0025667 0.0081859 0.0035899 -0.12216
0.12891 0.0022771 0.001584 -0.0079176 0.0066181 0 0.0083732 0.013322 0.0086479 0.016898 0.0089211 0.011264 -1.6177 -0.0088158 0.3001 0.25901 -0.084318 -0.057942 0.1927 0.063333 -0.014408 0.052592 0.014096 -0.034751 -0.08037 -0.0079344 0.0027514 0.007437 0.0043126 -0.18252
0.13281 0.0030993 0.0056828 -0.0099927 0.011456 0 0.009474 0.015078 0.0073802 0.020981 0.011502 0.017642 -1.625 -0.0070099 0.26858 0.26985 -0.028037 -0.060024 0.22609 0.076725 -0.011022 0.07468 0.030343 -0.047701 -0.00829 -0.0078476 0.0031845 0.0064259 0.0046069 -0.24297
0.13672 0.0039121 0.0086431 -0.0098558 0.0093271 0 0.0047354 0.017208 0.0066127 0.024017 0.011825 0.027564 -1.6333 -0.011692 0.2811 0.2488 -0.073836 -0.062518 0.23963 0.080014 0.0092918 0.05817 0.034547 -0.052734 -0.036445 -0.0077893 0.0035163 0.0057487 0.0044683 -0.28876
0.14063 0.0041371 0.008669 -0.0040077 0.0026832 0 -0.0016283 0.018908 0.0074957 0.026128 0.011093 0.034979 -1.6432 -0.031173 0.2751 0.19076 -0.062475 -0.066135 0.23 0.063761 0.010901 0.079675 0.0035852 -0.05057 -0.045862 -0.0078051 0.0035688 0.0056871 0.0041181 -0.30664
0.14453 0.0037431 0.0063473 0.0060937 -0.0020732 0 -0.0044757 0.018574 0.009406 0.026189 0.01077 0.035079 -1.653 -0.036786 0.28663 0.16149 -0.054105 -0.068644 0.22997 0.047481 -0.001711 0.097125 -0.011651 -0.045997 -0.050656 -0.0079137 0.0034241 0.0060437 0.0037494 -0.29264
0.14844 0.0032677 0.003983 0.014807 -0.00052861 0 -0.0019911 0.014829 0.010675 0.022665 0.011268 0.027873 -1.6591 -0.011965 0.3371 0.20542 -0.097676 -0.06673 0.25554 0.049966 -0.01539 0.080385 0.023121 -0.044146 -0.067239 -0.0080801 0.0032577 0.0063852 0.0033725 -0.25199
0.15234 0.0031559 0.0033076 0.017543 0.0055802 0 0.0032368 0.0078872 0.010149 0.015541 0.011635 0.017397 -1.6582 -0.019063 0.33017 0.23366 -0.10113 -0.059117 0.2131 0.08144 0.020621 0.10983 0.027764 -0.046205 -0.07507 -0.0082218 0.0031451 0.0064287 0.0029036 -0.19374
0.15625 0.0031538 0.0038051 0.014817 0.010036 0 0.0068485 5.5095e-05 0.0079694 0.007171 0.010493 0.0080564 -1.6508 -0.014856 0.34567 0.27075 -0.10981 -0.048087 0.18716 0.10525 0.0057972 0.13391 0.03583 -0.048201 -0.075221 -0.0082542 0.0030455 0.0062224 0.0023691 -0.12595
0.16016 0.0024888 0.003343 0.010872 0.0080535 0 0.0063412 -0.005453 0.0050314 0.00071307 0.0073206 0.001671 -1.6414 -0.015306 0.35087 0.27001 -0.10249 -0.037959 0.19612 0.12277 -0.0014325 0.13848 0.028993 -0.044218 -0.081998 -0.0081525 0.0029347 0.0060097 0.0019704 -0.054881
0.16406 0.00073812 0.00051214 0.0086364 0.00070076 0 0.0025311 -0.0067863 0.0020385 -0.0026171 0.0028637 -0.0026644 -1.6362 -0.013145 0.36836 0.25436 -0.078702 -0.031804 0.2347 0.1335 0.014833 0.13987 0.020685 -0.031558 -0.079333 -0.0079833 0.0028879 0.0059637 0.0019161 0.013901
0.16797 -0.0015161 -0.0036595 0.0068267 -0.0063438 0 -0.0018774 -0.0049702 -0.00076533 -0.0046833 -0.0016216 -0.0067415 -1.6386 0.013085 0.45607 0.2908 -0.049164 -0.029271 0.28233 0.13616 0.053239 0.17577 0.045205 -0.01349 -0.030609 -0.0078733 0.002996 0.0060531 0.0021921 0.075578
0.17188 -0.0030138 -0.0064031 0.0023675 -0.0082184 0 -0.0046925 -0.0031823 -0.0031781 -0.0085622 -0.0054345 -0.0116 -1.6464 0.019683 0.44444 0.34321 -0.021249 -0.027325 0.29444 0.1319 0.038045 0.13937 0.073297 0.0028832 -0.050773 -0.0079219 0.003216 0.0061243 0.0025305 0.12776
0.17578 -0.0029147 -0.0057383 -0.0048957 -0.0050347 0 -0.0053542 -0.0041989 -0.0048374 -0.015312 -0.0087069 -0.017191 -1.6527 0.0071882 0.41687 0.35587 -0.039544 -0.023109 0.29987 0.13685 0.027638 0.13315 0.061861 0.011807 -0.07244 -0.0081142 0.0033596 0.0060695 0.0026365 0.17103
0.17969 -0.0016219 -0.0024202 -0.010989 -0.00096788 0 -0.0043892 -0.0081287 -0.005715 -0.022541 -0.011701 -0.022736 -1.651 0.0068102 0.41959 0.34971 -0.057957 -0.016417 0.30083 0.13272 0.024157 0.13021 0.051345 0.012721 -0.081044 -0.008307 0.0032704 0.0059083 0.0024578 0.20646
0.18359 -0.00048457 0.00060477 -0.011917 0.00020534 0 -0.002556 -0.012375 -0.0066276 -0.026243 -0.014019 -0.026869 -1.6398 0.026448 0.45834 0.33787 -0.05009 -0.0098503 0.29115 0.11572 0.028792 0.12302 0.063379 0.0097415 -0.070615 -0.0083203 0.003016 0.0057426 0.0022207 0.23184
0.1875 -0.00061439 0.0007716 -0.0085524 -0.0016984 0 -0.0007901 -0.013806 -0.0087536 -0.02418 -0.014702 -0.0277 -1.6252 0.0015291 0.41527 0.30716 -0.043951 -0.0068175 0.23306 0.12852 0.045266 0.17301 0.065656 0.0077316 -0.05413 -0.0080809 0.0028688 0.0056684 0.0021897 0.24056
0.19141 -0.0019285 -0.0018963 -0.0063653 -0.0042109 0 -0.00047175 -0.011183 -0.012248 -0.017601 -0.013175 -0.023639 -1.6165 0.009753 0.42855 0.24065 -0.073843 -0.0091784 0.19881 0.13893 0.020723 0.13155 0.063076 0.0086678 -0.093878 -0.0077078 0.0030593 0.0057346 0.0023925 0.22534
0.19531 -0.0033192 -0.0049638 -0.0095742 -0.0054563 0 -0.0028159 -0.0058331 -0.015376 -0.0098894 -0.0099791 -0.014953 -1.6201 0.0077324 0.40227 0.23552 -0.08161 -0.016201 0.19198 0.12682 0.027284 0.12961 0.058662 0.011126 -0.092235 -0.0074524 0.0035319 0.0059472 0.0025923 0.18416
0.19922 -0.0037481 -0.005885 -0.015841 -0.0057122 0 -0.0073847 -0.00027753 -0.015458 -0.0037315 -0.0064121 -0.0046125 -1.6337 -0.0014908 0.38065 0.27118 -0.076773 -0.025199 0.21404 0.10797 0.047126 0.14574 0.053178 0.012457 -0.065089 -0.0075191 0.0039569 0.006268 0.0025372 0.12373
0.20313 -0.0031782 -0.0042232 -0.017749 -0.0058618 0 -0.011411 0.0036639 -0.011138 0.00040297 -0.003361 0.0030677 -1.6477 -0.0016599 0.44696 0.28962 -0.08879 -0.033076 0.26146 0.10973 0.036133 0.11581 0.047119 0.011026 -0.062108 -0.0079024 0.0040069 0.0065998 0.0022262 0.057135
0.20703 -0.002466 -0.0017916 -0.010298 -0.0053124 0 -0.011458 0.0056355 -0.0039206 0.0034318 -0.0005905 0.0055455 -1.6517 -0.0048426 0.36506 0.29778 -0.089451 -0.037784 0.20947 0.086579 0.065832 0.17238 0.047566 0.0066359 -0.039984 -0.0083808 0.0036395 0.0068086 0.0019134 -0.0022797
0.21094 -0.0023938 -0.0007763 0.0031356 -0.0025509 0 -0.0065753 0.0061051 0.0026816 0.0059424 0.0026697 0.0043775 -1.6428 -0.021861 0.37205 0.30955 -0.095618 -0.039141 0.17986 0.081586 0.044177 0.1187 0.037132 -0.00031037 -0.059062 -0.008684 0.0031232 0.006805 0.0018432 -0.046648
0.21484 -0.002857 -0.001744 0.01302 0.00206 0 8.1894e-05 0.0054192 0.0058199 0.0076257 0.006419 0.004291 -1.6285 -0.0065059 0.3783 0.28843 -0.10047 -0.038748 0.17218 0.088801 0.036459 0.075268 0.026748 -0.0092012 -0.060236 -0.0086999 0.002793 0.0066244 0.0019954 -0.075116
0.21875 -0.0029976 -0.0033506 0.012439 0.0050348 0 0.0034027 0.0036423 0.0054255 0.0081522 0.009353 0.0092223 -1.6208 0.036363 0.35795 0.24302 -0.098225 -0.038978 0.17836 0.10219 0.052824 0.085822 0.020153 -0.018629 -0.037988 -0.0085421 0.0027796 0.0064088 0.002112 -0.09129
0.22266 -0.0020857 -0.0037968 0.0037922 0.0026663 0 0.00095057 0.0011306 0.0038746 0.0079663 0.0098922 0.018484 -1.6277 0.0079572 0.38397 0.26749 -0.081037 -0.04136 0.17274 0.11242 0.010722 0.084451 0.010486 -0.02608 -0.079463 -0.0084243 0.0029594 0.0062819 0.0019842 -0.0994
0.22656 -0.00021651 -0.0024548 -0.0034731 -0.0042744 0 -0.0041876 -0.001091 0.003665 0.0077555 0.0078631 0.026533 -1.6471 -0.010394 0.36854 0.28108 -0.065664 -0.045312 0.12674 0.10856 0.032614 0.065595 -0.0080474 -0.029159 -0.04759 -0.0084588 0.003127 0.0062311 0.0016947 -0.10206
0.23047 0.0018541 -0.00014729 -0.0020329 -0.0094719 0 -0.0055683 -0.0017668 0.0053853 0.0072816 0.0050263 0.026942 -1.6686 0.0035664 0.36147 0.27682 -0.054624 -0.048341 0.1146 0.09186 0.040514 0.075089 -0.0038567 -0.027671 -0.033196 -0.0085685 0.0031801 0.006127 0.0015458 -0.10049
0.23438 0.0034839 0.0019448 0.0063731 -0.0061095 0 0.00077 -0.00026923 0.0077324 0.0053514 0.003658 0.017521 -1.6817 0.0078427 0.35609 0.26362 -0.052781 -0.047904 0.11261 0.080627 0.035085 0.086595 0.0039129 -0.024319 -0.037776 -0.0085913 0.003136 0.0058746 0.0017304 -0.09597
0.23828 0.004666 0.0034398 0.013065 0.0060802 0 0.012028 0.003 0.0091454 0.0014392 0.0044126 0.0024219 -1.6833 -0.041883 0.33954 0.25151 -0.061908 -0.043642 0.090797 0.093392 0.02824 0.06781 -0.0073343 -0.022759 -0.048529 -0.008467 0.0030174 0.0055431 0.0020869 -0.090679
0.24219 0.0057573 0.0047985 0.011217 0.019022 0 0.020273 0.0069941 0.0091305 -0.0027679 0.0056329 -0.010551 -1.6785 -0.070914 0.3332 0.22038 -0.04168 -0.038038 0.15388 0.10896 0.016045 0.070117 0.010701 -0.024493 -0.051813 -0.0083162 0.0027939 0.005326 0.0022193 -0.087007
0.24609 0.006757 0.0063719 0.0023063 0.022628 0 0.01901 0.010656 0.0080561 -0.0040733 0.0049868 -0.01532 -1.6753 -0.065277 0.30822 0.20248 -0.031727 -0.034661 0.15399 0.096712 0.0049919 0.070188 0.0027039 -0.027618 -0.096423 -0.0083263 0.0024748 0.005357 0.0018969 -0.085702
0.25 0.0069835 0.0076203 -0.0060269 0.013936 0 0.0089166 0.013142 0.0061033 -0.0006374 0.0019448 -0.011414 -1.6776 -0.065305 0.31445 0.19441 -0.0093193 -0.035331 0.13475 0.10223 0.023175 0.078612 0.015813 -0.028824 -0.11883 -0.008553 0.0022267 0.0055702 0.001343 -0.084446
0.25391 0.0055948 0.0074196 -0.0079387 0.00020178 0 -0.0026121 0.013652 0.0029462 0.0057317 -0.0014155 -0.0035248 -1.6829 -0.072096 0.3527 0.19891 0.011239 -0.038678 0.12387 0.11704 0.048878 0.087045 0.042012 -0.026747 -0.10333 -0.0088348 0.002319 0.0057583 0.0010957 -0.07837
0.25781 0.0025096 0.0051751 -0.0046619 -0.0075959 0 -0.0078757 0.011501 -0.0013655 0.010537 -0.0022809 0.0025486 -1.686 -0.048775 0.37604 0.22625 -0.028527 -0.041442 0.14849 0.074921 -0.00037526 0.06401 0.014704 -0.023287 -0.072755 -0.0089123 0.0028826 0.0057781 0.0015318 -0.062871
0.26172 -0.001184 0.0016012 -0.0019518 -0.0049239 0 -0.0054085 0.0067112 -0.0055393 0.010347 3.7719e-05 0.0041577 -1.684 -0.014994 0.34945 0.24444 -0.034835 -0.041372 0.16116 0.11138 0.036666 0.081458 0.0067981 -0.021554 -0.068374 -0.0086482 0.0037121 0.0056895 0.0024865 -0.03716
0.26563 -0.0038106 -0.0016473 -0.0030781 0.0023587 0 -0.00064011 0.00056476 -0.0075943 0.0058387 0.0031192 0.0029609 -1.6786 -0.030451 0.36495 0.24989 -0.033218 -0.039028 0.19647 0.12637 0.03675 0.11442 0.021639 -0.02263 -0.03415 -0.0081488 0.0043606 0.0056788 0.0033458 -0.0058333
0.26953 -0.0042551 -0.0031815 -0.0052227 0.004314 0 -0.00016885 -0.0047393 -0.0065985 0.0010115 0.0035062 0.0023885 -1.6733 -0.058613 0.37708 0.25773 -0.032657 -0.036859 0.22094 0.13014 0.027661 0.12867 0.044616 -0.024595 -0.023628 -0.0076831 0.0044982 0.0058464 0.0035553 0.02325
0.27344 -0.0027344 -0.0028453 -0.0030332 -0.0026689 0 -0.0051546 -0.0073949 -0.0037577 -0.00077822 2.2504e-05 0.0038449 -1.6698 -0.066284 0.34998 0.27676 -0.043324 -0.036558 0.20227 0.13729 0.035614 0.10036 0.059942 -0.024782 -0.073636 -0.0074826 0.0042107 0.0060953 0.0030954 0.043682
0.27734 -0.00058499 -0.0016548 0.0048651 -0.011831 0 -0.010142 -0.0072027 -0.0014598 -1.1864e-05 -0.0048627 0.0050448 -1.6667 -0.078383 0.35857 0.27033 -0.095527 -0.037347 0.13042 0.14097 0.013067 0.060625 0.04925 -0.022727 -0.085109 -0.0075983 0.0039231 0.0062486 0.0024903 0.054288
0.28125 0.00071275 -0.00089134 0.013685 -0.012644 0 -0.0084468 -0.005524 -0.0010501 -0.0001648 -0.0070988 0.0020674 -1.6624 -0.071869 0.3447 0.23368 -0.091643 -0.036888 0.18753 0.15513 0.030568 0.093482 0.06233 -0.020507 -0.062457 -0.0079126 0.0039875 0.0062662 0.0023394 0.058918
0.28516 0.00048307 -0.0011987 0.016992 -0.0016991 0 0.00098492 -0.0039814 -0.0016495 -0.0037019 -0.004759 -0.0064964 -1.6583 -0.053789 0.35589 0.25592 -0.09561 -0.033843 0.23471 0.14776 0.028744 0.1341 0.058574 -0.020095 -0.031475 -0.0082497 0.0043253 0.0063044 0.0027935 0.062557
0.28906 -0.00087631 -0.0023489 0.012974 0.012959 0 0.011758 -0.0031913 -0.0013611 -0.0091257 5.5061e-05 -0.01698 -1.6583 -0.043903 0.38606 0.31322 -0.1067 -0.029481 0.24072 0.1325 0.0075258 0.1478 0.039194 -0.020765 -0.013377 -0.0084665 0.0044944 0.0065191 0.0034374 0.067378
0.29297 -0.0023511 -0.0036353 0.0057926 0.018616 0 0.015098 -0.0027642 0.00036696 -0.012263 0.0029521 -0.022401 -1.666 -0.075407 0.39773 0.31185 -0.089414 -0.026682 0.22193 0.15236 -0.00094342 0.10468 0.028656 -0.01967 -0.033981 -0.0084713 0.0041445 0.0068113 0.0036676 0.072267
0.29688 -0.0030311 -0.0043804 0.00088232 0.0095223 0 0.0073787 -0.0024034 0.0018504 -0.01055 0.001103 -0.017795 -1.6799 -0.071923 0.37902 0.32295 -0.091188 -0.027303 0.17893 0.14109 -0.016271 0.10731 0.028869 -0.015171 -0.021933 -0.0082292 0.0034189 0.0068212 0.0032085 0.075668
0.30078 -0.0025851 -0.0041771 -0.00039697 -0.0076034 0 -0.0065143 -0.0026711 0.00090484 -0.0058536 -0.0042734 -0.0049922 -1.6935 -0.053124 0.36048 0.32095 -0.096746 -0.030469 0.18331 0.13493 -0.0076435 0.12688 0.025872 -0.0092639 0.013904 -0.0078059 0.0028858 0.0062475 0.0023145 0.078011
0.30469 -0.0012895 -0.0028959 -0.0010302 -0.0193 0 -0.016827 -0.0043367 -0.0025364 -0.0027717 -0.0089763 0.0075586 -1.6997 -0.037724 0.34974 0.30572 -0.10071 -0.033407 0.2076 0.13506 -0.0027086 0.14409 0.033825 -0.006102 0.023279 -0.0074098 0.0030264 0.0052173 0.0015169 0.080305
0.30859 0.00026881 -0.00068147 -0.0037506 -0.01684 0 -0.01643 -0.0068973 -0.00584 -0.004008 -0.0093782 0.010675 -1.6961 -0.034638 0.34807 0.28787 -0.098228 -0.033974 0.22678 0.13983 -0.016072 0.15012 0.055772 -0.007825 -0.013576 -0.0073237 0.0037593 0.004318 0.0011861 0.079915
0.3125 0.0015794 0.0020239 -0.0072285 -0.0030154 0 -0.0059927 -0.0080555 -0.006032 -0.0074809 -0.0052664 0.0018482 -1.6872 -0.025299 0.33869 0.31759 -0.082088 -0.032495 0.2197 0.14057 -0.022998 0.16579 0.058359 -0.012067 -0.025955 -0.0077069 0.004471 0.0041915 0.0013082 0.06849
0.31641 0.0024873 0.0046008 -0.0075344 0.011234 0 0.0069902 -0.0052 -0.0028135 -0.0081603 0.00037515 -0.011984 -1.6806 -0.031364 0.33715 0.30443 -0.099372 -0.03133 0.25145 0.10136 -0.036196 0.10494 0.057492 -0.014091 -0.0084105 -0.0084084 0.0045503 0.0050098 0.0016324 0.036056
0.32031 0.0032554 0.0065967 -0.0030629 0.016383 0 0.014061 0.002142 0.00098837 -0.0028896 0.0041374 -0.019249 -1.6813 -0.024979 0.32299 0.28356 -0.096433 -0.032784 0.24876 0.074512 -0.050382 0.046913 0.02488 -0.011658 0.0087832 -0.0089995 0.0039394 0.0063033 0.0019818 -0.020531
0.32422 0.0043797 0.0080619 0.0030634 0.011278 0 0.011768 0.01119 0.0022342 0.0064811 0.0048909 -0.012847 -1.6874 -0.0095365 0.31536 0.28461 -0.082739 -0.037309 0.22346 0.070439 -0.045864 0.035496 -0.0017597 -0.0076013 0.016972 -0.0090696 0.0031867 0.0073106 0.0023973 -0.091798
0.32813 0.006249 0.0095172 0.006283 0.0023402 0 0.0035643 0.017474 0.00079418 0.014573 0.0042278 0.0038005 -1.6925 0.0012525 0.34503 0.3368 -0.087632 -0.043381 0.21563 0.087429 0.0011077 0.10474 0.037113 -0.0071893 0.013375 -0.0085737 0.002952 0.0075516 0.0029929 -0.15871
0.33203 0.0088546 0.011479 0.0060542 -0.0026487 0 -0.0031206 0.017989 -0.00010074 0.016995 0.0046883 0.019076 -1.6914 -0.011788 0.30188 0.32028 -0.10445 -0.048772 0.27047 0.095082 -0.012237 0.054734 0.012451 -0.012765 0.029932 -0.0079173 0.0034233 0.0071282 0.0037111 -0.20384
0.33594 0.011756 0.013917 0.0070354 -2.673e-05 0 -0.0021061 0.013347 0.0029791 0.013648 0.0076318 0.022382 -1.6856 -0.041408 0.27739 0.31635 -0.092738 -0.051961 0.21794 0.091787 -0.01091 0.077321 0.0034956 -0.021193 0.014365 -0.0076592 0.004172 0.0065213 0.0042677 -0.22288
0.33984 0.014336 0.016136 0.013989 0.0087383 0 0.0075351 0.0072078 0.010091 0.0081994 0.012485 0.012807 -1.6826 -0.055053 0.26727 0.33163 -0.0797 -0.052794 0.19409 0.097092 -0.010757 0.096411 0.00667 -0.026972 -0.01136 -0.0080534 0.0045511 0.0061251 0.0043732 -0.22775
0.34375 0.016136 0.017244 0.025573 0.019364 0 0.020974 0.0036468 0.017591 0.0048743 0.017548 8.3409e-06 -1.6899 -0.044772 0.26361 0.34252 -0.081626 -0.052415 0.24083 0.10578 -0.014246 0.086549 0.008606 -0.027994 -0.029691 -0.0088258 0.0042487 0.0059677 0.0040223 -0.23884
0.34766 0.017025 0.016811 0.034063 0.027278 0 0.030704 0.0047143 0.021459 0.0058197 0.021265 -0.0034751 -1.7082 -0.042513 0.24759 0.25363 -0.10503 -0.052817 0.25241 0.062846 -0.0002277 0.10079 -0.030665 -0.028003 -0.02043 -0.0093925 0.0035026 0.0058427 0.0035534 -0.27198
0.35156 0.017087 0.015172 0.032134 0.029054 0 0.031319 0.0098594 0.021002 0.010813 0.022925 0.0078377 -1.7284 -0.021149 0.26752 0.22306 -0.074717 -0.056043 0.20749 0.0914 -0.0096825 0.065402 -0.027293 -0.03302 -0.0024967 -0.0093414 0.0028381 0.0056511 0.0033882 -0.32873
0.35547 0.016413 0.013155 0.020214 0.023623 0 0.023091 0.01699 0.019239 0.018377 0.022642 0.028268 -1.7368 0.0032392 0.27703 0.24032 -0.051827 -0.062954 0.19427 0.09921 -0.016814 0.0521 -0.037477 -0.045182 -0.00656 -0.008759 0.0026233 0.0055628 0.0036654 -0.39553
0.35938 0.015028 0.011496 0.00677 0.013528 0 0.011906 0.023766 0.019648 0.026466 0.021081 0.045696 -1.7255 0.010537 0.28271 0.26241 -0.027779 -0.072124 0.19506 0.1018 -0.0098638 0.067074 -0.042005 -0.060231 -0.018889 -0.0081281 0.0028478 0.005825 0.0040991 -0.45072
0.36328 0.012999 0.010446 0.00080198 0.0045522 0 0.0051968 0.028212 0.022601 0.032447 0.019183 0.050801 -1.6985 -0.015524 0.29756 0.24877 0.010106 -0.079994 0.18388 0.12607 0.0148 0.099233 -0.017165 -0.071275 -0.018712 -0.0079055 0.0032518 0.0064332 0.0041991 -0.4747
0.36719 0.010599 0.0098065 0.0037686 0.0022088 0 0.0064126 0.028951 0.024992 0.033675 0.017764 0.043272 -1.6707 -0.025161 0.30044 0.30525 -0.024927 -0.082836 0.27368 0.10784 -0.021294 0.055069 -0.050935 -0.075018 -0.0015175 -0.0081686 0.003591 0.0070309 0.0036728 -0.45787
0.37109 0.0082842 0.0092406 0.0088491 0.0069413 0 0.01218 0.025676 0.023289 0.029267 0.016936 0.030601 -1.6574 -0.019194 0.27116 0.26349 -0.039643 -0.07941 0.27063 0.088664 -0.024075 0.047105 -0.051164 -0.074134 -0.018341 -0.0086239 0.0037583 0.0071749 0.0026725 -0.40371
0.375 0.006502 0.0085589 0.0081193 0.0127 0 0.014835 0.019693 0.016839 0.021547 0.015821 0.021364 -1.6629 -0.022124 0.28064 0.24411 -0.043204 -0.07204 0.26933 0.086078 -0.023068 0.040296 -0.042098 -0.073419 -0.024557 -0.0089205 0.0037046 0.0067248 0.0016869 -0.32626
0.37891 0.0054739 0.0077908 0.00039422 0.011643 0 0.0088931 0.013557 0.0082956 0.014915 0.013106 0.018827 -1.6766 -0.035797 0.32624 0.28325 -0.034243 -0.064736 0.29691 0.10064 -0.028604 0.032188 -0.029645 -0.073805 -0.015431 -0.0089434 0.0033449 0.0059844 0.0011809 -0.24309
0.38281 0.0051398 0.0071004 -0.0078828 0.0017856 0 -0.0036182 0.0094848 0.0010987 0.012233 0.0082809 0.019481 -1.6811 -0.039969 0.32885 0.35095 0.00012204 -0.059662 0.3267 0.11596 -0.037138 0.052237 -0.0042494 -0.070633 -0.024306 -0.0088252 0.002622 0.005456 0.0012798 -0.16696
0.38672 0.0052537 0.0066695 -0.0091372 -0.0096877 0 -0.013823 0.0076385 -0.0031849 0.01188 0.0024916 0.016677 -1.6643 -0.012616 0.35712 0.34834 0.014424 -0.055083 0.30147 0.10882 -0.023322 0.042049 -0.015502 -0.058192 -0.012278 -0.0087212 0.0016769 0.0054349 0.0017342 -0.10077
0.39063 0.0055012 0.0065874 -0.0017952 -0.011787 0 -0.012855 0.006 -0.0051952 0.0088446 -0.0020096 0.0059554 -1.6286 0.0039435 0.34683 0.32342 0.013053 -0.046996 0.32113 0.1024 0.011298 0.045504 -0.01844 -0.036104 0.01686 -0.0086198 0.00090411 0.0058102 0.0021508 -0.039191
0.39453 0.0055584 0.0067373 0.0087235 3.5206e-05 0 0.00034159 0.0022743 -0.0060898 -0.00045037 -0.0036369 -0.011672 -1.5874 0.022518 0.32243 0.3082 -0.0017544 -0.03332 0.33011 0.10365 0.05754 0.057006 -0.0053895 -0.011057 0.042063 -0.0083925 0.00075851 0.0062264 0.0022773 0.024
0.39844 0.00515 0.0067391 0.015346 0.018164 0 0.016963 -0.0038145 -0.0061745 -0.013962 -0.0029544 -0.030096 -1.5537 0.048088 0.31504 0.3241 -0.023685 -0.016884 0.28876 0.11269 0.097544 0.067297 0.02386 0.0080568 0.046231 -0.0080075 0.0014343 0.0064202 0.0021294 0.088504
0.40234 0.0041812 0.0060794 0.015196 0.027891 0 0.024434 -0.010088 -0.0053327 -0.02489 -0.0023581 -0.041494 -1.5301 0.0067915 0.36167 0.34086 -0.020693 -0.0041852 0.32604 0.094463 0.056276 0.067399 0.0445 0.017049 0.03986 -0.007648 0.0026916 0.0064153 0.001909 0.14615
0.40625 0.0028734 0.0044586 0.010614 0.019748 0 0.016209 -0.013867 -0.0042424 -0.027339 -0.0039838 -0.04079 -1.508 0.0011814 0.36561 0.30485 -0.016014 -0.0006394 0.2685 0.08987 0.065768 0.053214 0.032671 0.01888 0.066041 -0.0075787 0.00399 0.0064245 0.0018295 0.1863
0.41016 0.0017148 0.0021378 0.0055961 -0.0016799 0 -0.0025852 -0.014395 -0.0043122 -0.021619 -0.0076069 -0.028942 -1.4771 0.023156 0.37345 0.15861 -0.018079 -0.0063283 0.24343 0.07689 0.057243 0.021189 0.032329 0.019611 0.069734 -0.0078804 0.0048234 0.0066027 0.0019905 0.20255
0.41406 0.0011506 -5.4516e-05 0.0022377 -0.020711 0 -0.018508 -0.013204 -0.0059586 -0.013946 -0.010512 -0.012948 -1.4352 0.06036 0.38021 0.039268 -0.022459 -0.016031 0.26306 0.061281 0.046047 -0.016732 0.044195 0.022105 0.05376 -0.0083305 0.0049898 0.0069015 0.0023532 0.1942
0.41797 0.0012135 -0.0011919 0.00048275 -0.023154 0 -0.019817 -0.012011 -0.0072597 -0.010544 -0.0096472 -0.0018258 -1.3902 0.092836 0.3508 0.24069 -0.015915 -0.023577 0.27903 0.066317 0.099562 -0.035387 0.044964 0.023574 0.054642 -0.0085775 0.0046211 0.0071419 0.0027831 0.16188
0.42188 0.0014388 -0.00091797 -2.6096e-06 -0.0077564 0 -0.0053657 -0.010389 -0.0051294 -0.011708 -0.0043107 -0.00041451 -1.3522 0.10226 0.35402 0.1113 -0.040031 -0.026756 0.29211 0.068661 0.032972 -0.050837 0.026099 0.018952 -0.0008885 -0.0084595 0.0040169 0.007189 0.0031061 0.10369
0.42578 0.0011988 0.00021216 0.00084724 0.013186 0 0.014488 -0.005901 0.0015194 -0.011625 0.0029749 -0.0053166 -1.3243 0.10133 0.34947 0.13016 -0.041073 -0.028587 0.25546 0.048122 0.017658 -0.049892 0.022495 0.0063203 -0.015088 -0.0081611 0.0034568 0.0070403 0.0031727 0.018448
0.42969 0.00019431 0.0010456 0.002099 0.024076 0 0.02553 0.0030927 0.0097656 -0.0042078 0.0082151 -0.0068633 -1.2998 0.080814 0.33717 0.17638 -0.039973 -0.034038 0.24201 0.0366 0.014607 -0.075027 0.0085933 -0.010995 -0.010438 -0.0080467 0.0031082 0.0067633 0.0029346 -0.085302
0.43359 -0.0013479 0.00060945 0.00097566 0.017996 0 0.019912 0.014688 0.01438 0.010586 0.0089096 0.0032275 -1.2694 0.042555 0.31967 0.15896 -0.048294 -0.045226 0.27457 0.046924 -0.0059092 -0.13575 -0.022747 -0.02734 -0.0078447 -0.0083169 0.0030173 0.0063927 0.0025043 -0.18391
0.4375 -0.0029586 -0.001235 -0.0049966 0.00070263 0 0.0013377 0.023748 0.012185 0.025989 0.0058063 0.024062 -1.2307 0.027089 0.30494 0.093233 -0.044361 -0.059183 0.20437 0.028925 -0.038582 -0.12976 -0.013884 -0.039309 -0.021541 -0.0088101 0.0031143 0.0059286 0.0021308 -0.24567
0.44141 -0.0044097 -0.0037638 -0.014406 -0.015426 0 -0.018223 0.025465 0.0050409 0.03386 0.0020769 0.044535 -1.19 0.044824 0.29649 0.16401 -0.03613 -0.069846 0.2222 0.038113 -0.01127 -0.095062 -0.0083487 -0.047409 0.0058292 -0.009137 0.0032317 0.0054384 0.0020656 -0.24825
0.44531 -0.0059057 -0.0059918 -0.021368 -0.021226 0 -0.027312 0.019108 -0.0016544 0.031151 0.00067302 0.051064 -1.157 0.059285 0.28268 0.17989 -0.030507 -0.072345 0.22944 0.034775 -0.0075642 -0.13334 -0.023471 -0.053581 -0.013279 -0.0090269 0.0031845 0.0051275 0.0023944 -0.19349
0.44922 -0.0077876 -0.0074136 -0.020028 -0.016323 0 -0.02265 0.008558 -0.0037815 0.021592 0.0020058 0.038459 -1.1355 0.072363 0.27463 0.14569 -0.032435 -0.066065 0.22721 0.021157 -0.022975 -0.18752 -0.039428 -0.057618 -0.047424 -0.0085666 0.0029078 0.00525 0.0029694 -0.10614
0.45313 -0.01006 -0.0083141 -0.010534 -0.0073819 0 -0.010474 -0.00085067 -0.0021354 0.011615 0.0036921 0.014718 -1.1205 0.097832 0.29148 0.12959 -0.045493 -0.054431 0.24581 0.013078 -0.025072 -0.14572 -0.022933 -0.056313 -0.024465 -0.0081218 0.0025438 0.0058975 0.0035128 -0.016028
0.45703 -0.012241 -0.0094449 -0.00023627 -0.0021363 0 -0.0012302 -0.0063251 -0.001392 0.004825 0.0024389 -0.005019 -1.1045 0.14833 0.31966 0.24025 -0.0031531 -0.04205 0.24039 0.024313 -0.0048674 -0.15782 -0.028137 -0.046145 0.020819 -0.0080192 0.0023608 0.0068522 0.0038148 0.062508
0.46094 -0.013707 -0.011355 0.0021615 -0.0043134 0 -0.0018504 -0.0090103 -0.0054393 4.8461e-05 -0.0034175 -0.010838 -1.0846 0.17219 0.29754 0.2716 0.021198 -0.031588 0.22106 0.069683 0.0065955 -0.13604 -0.0072949 -0.026731 -0.001211 -0.0082788 0.0025332 0.0076659 0.0038524 0.13722
0.46484 -0.01419 -0.013894 -0.0054574 -0.012214 0 -0.011137 -0.012016 -0.013631 -0.0060931 -0.012553 -0.0062826 -1.0651 0.17175 0.30759 0.28615 0.03024 -0.022462 0.22861 0.1015 0.012941 -0.11033 0.0068663 -0.0017476 -0.022268 -0.008626 0.0029715 0.0079423 0.0037285 0.22592
0.46875 -0.013925 -0.016244 -0.016337 -0.020484 0 -0.021208 -0.017353 -0.021509 -0.015401 -0.021396 -0.0051263 -1.0514 0.16033 0.36624 0.30009 0.032605 -0.011862 0.26419 0.10096 0.017842 -0.086186 0.005058 0.02333 0.00264 -0.0087493 0.0033846 0.0076091 0.0035036 0.33706
0.47266 -0.01332 -0.017427 -0.020906 -0.023394 0 -0.023676 -0.024594 -0.025088 -0.026775 -0.026438 -0.019151 -1.0434 0.17972 0.37396 0.2477 0.053077 0.0027444 0.25416 0.092156 0.02708 -0.024196 0.017276 0.044427 0.10326 -0.0085624 0.0035422 0.0069575 0.0031099 0.45938
0.47656 -0.012522 -0.016907 -0.015653 -0.018255 0 -0.016009 -0.031891 -0.024361 -0.037758 -0.026565 -0.047323 -1.034 0.16104 0.36116 0.33522 0.060691 0.021164 0.28464 0.12 0.096349 -0.01725 0.023711 0.060347 0.11724 -0.0082465 0.0034962 0.0064074 0.0024557 0.5679
0.48047 -0.011333 -0.014878 -0.0063098 -0.0075862 0 -0.0034923 -0.03762 -0.022712 -0.046454 -0.023792 -0.075599 -1.0169 0.13406 0.33749 0.37298 0.056676 0.039504 0.29811 0.11267 0.12539 -0.01934 0.029554 0.071842 0.13375 -0.0080627 0.0035322 0.0061828 0.0016249 0.63863
0.48438 -0.0095411 -0.012042 -0.0022357 0.0016616 0 0.0047033 -0.040824 -0.023135 -0.051748 -0.021769 -0.08748 -0.99395 0.11043 0.33365 0.34342 0.045959 0.05152 0.28994 0.099697 0.12186 0.015919 0.038363 0.079683 0.12165 -0.0081208 0.0038783 0.0061639 0.00094561 0.65883
0.48828 -0.0072775 -0.0090776 -0.0075127 0.0025416 0 0.002553 -0.040515 -0.025233 -0.052401 -0.022959 -0.076412 -0.97502 0.099493 0.37383 0.26441 0.03462 0.051866 0.26636 0.12145 0.11198 0.11762 0.052684 0.083468 0.043041 -0.0083092 0.0044455 0.0060382 0.00080316 0.62651
0.49219 -0.0049678 -0.0061987 -0.01727 -0.0061395 0 -0.0079186 -0.035401 -0.025863 -0.047069 -0.026458 -0.050023 -0.96968 0.10951 0.32238 0.22706 0.025924 0.039455 0.25403 0.10349 0.1035 0.043996 0.062912 0.081733 0.051802 -0.0084259 0.0048667 0.0056272 0.0013223 0.54435
0.49609 -0.0029335 -0.0031449 -0.022436 -0.017511 0 -0.01776 -0.024935 -0.022445 -0.035799 -0.028247 -0.023515 -0.97767 0.084232 0.30686 0.2383 0.0092838 0.018517 0.24662 0.089681 0.052825 0.063701 0.036155 0.072816 0.023875 -0.0083724 0.0048158 0.0051088 0.0022077 0.41695
0.5 -0.0010788 0.00039619 -0.017902 -0.020954 0 -0.017725 -0.010658 -0.01537 -0.021134 -0.024003 -0.0083034 -0.98782 0.074227 0.30337 0.25675 -0.0073116 -0.0038194 0.2735 0.075593 0.023819 0.076625 0.0024969 0.055804 0.0073968 -0.0082322 0.0043151 0.004926 0.002923 0.25385
0.50391 0.00097281 0.0043081 -0.0063104 -0.010691 0 -0.0055424 0.0040031 -0.0072124 -0.0068592 -0.012567 -0.0049903 -0.98704 0.076524 0.28975 0.2713 -0.013644 -0.02207 0.30819 0.056665 0.023021 0.039513 -0.025891 0.031301 0.011033 -0.008177 0.0037377 0.0054308 0.0030885 0.072214
0.50781 0.003425 0.0079521 0.0054173 0.0084253 0 0.011858 0.015852 6.1516e-05 0.0049814 0.0026719 -0.0050736 -0.97134 0.029816 0.23323 0.29661 0.008646 -0.035736 0.25023 0.025613 9.4639e-06 -0.055126 -0.048986 0.0018313 0.0065694 -0.0082995 0.0034967 0.0065406 0.0027641 -0.10729
0.51172 0.0060342 0.010591 0.012519 0.023759 0 0.023211 0.024079 0.0067567 0.015716 0.015816 0.0013941 -0.94877 0.044297 0.22157 0.18358 -0.011581 -0.04873 0.1993 0.034033 -0.0042456 -0.030765 -0.075747 -0.028572 -0.0096384 -0.0085298 0.0037071 0.007708 0.0023652 -0.26976
0.51563 0.0083282 0.011986 0.015447 0.024926 0 0.021403 0.030218 0.014351 0.028143 0.022613 0.018658 -0.93145 0.048958 0.24323 0.14891 -0.031502 -0.06523 0.19604 0.018531 -0.00029187 -0.036286 -0.097558 -0.055776 -0.022563 -0.008706 0.0041174 0.0082645 0.0022869 -0.41157
0.51953 0.010093 0.012625 0.017543 0.012719 0 0.0090875 0.035785 0.023095 0.042576 0.023514 0.043167 -0.92409 0.055167 0.28712 0.18275 -0.039856 -0.085348 0.23228 -0.0036818 -0.021057 -0.045554 -0.1109 -0.077311 -0.051383 -0.0087275 0.0043468 0.0078946 0.0025729 -0.5357
0.52344 0.011599 0.013317 0.020923 -0.0011213 0 -0.0030042 0.039994 0.031095 0.054945 0.023102 0.066555 -0.91935 0.075988 0.33447 0.24598 -0.029254 -0.10429 0.28382 -0.010876 -0.082698 -0.031778 -0.1163 -0.093169 -0.10671 -0.0086466 0.0041869 0.00687 0.0029182 -0.64079
0.52734 0.013295 0.014491 0.025006 -0.0035273 0 -0.0039478 0.040109 0.035866 0.059449 0.026213 0.080698 -0.90449 0.09537 0.3149 0.23451 0.0053616 -0.11573 0.24845 0.010115 -0.085785 -0.054217 -0.13664 -0.10489 -0.12953 -0.0086107 0.0037037 0.005852 0.0029816 -0.71517
0.53125 0.015284 0.015816 0.028241 0.009065 0 0.0092186 0.034359 0.036627 0.053738 0.033812 0.081772 -0.87307 0.098758 0.35358 0.21421 -0.0066635 -0.11656 0.22758 -0.023007 -0.092557 -0.055787 -0.13387 -0.11369 -0.088043 -0.0087058 0.0031036 0.0054125 0.002698 -0.74312
0.53516 0.017126 0.016539 0.029947 0.027996 0 0.029157 0.024583 0.034843 0.041682 0.041971 0.071715 -0.83143 0.095901 0.39024 0.23481 -0.0069953 -0.109 0.23138 -0.022007 -0.092348 -0.036392 -0.13238 -0.11923 -0.042143 -0.008846 0.0025452 0.0056528 0.0023028 -0.71828
0.53906 0.018207 0.016247 0.029888 0.039824 0 0.043358 0.015761 0.032539 0.030751 0.044798 0.056716 -0.79434 0.10063 0.40075 0.26798 0.0046776 -0.09855 0.26084 0.0064768 -0.08182 -0.0088883 -0.13089 -0.1201 -0.012333 -0.008821 0.0020867 0.0062069 0.0020715 -0.65132
0.54297 0.018299 0.01536 0.026911 0.037129 0 0.042849 0.012485 0.030303 0.02607 0.038987 0.043362 -0.77362 0.13409 0.37344 0.22946 -0.0048465 -0.08969 0.31096 -0.0020639 -0.060965 0.0011901 -0.113 -0.11519 -0.0038581 -0.0084763 0.0017646 0.0065893 0.0020545 -0.56375
0.54688 0.017755 0.014858 0.019532 0.023512 0 0.028188 0.015449 0.027102 0.026487 0.02643 0.034304 -0.76893 0.13427 0.34191 0.20074 0.0097373 -0.082998 0.23281 0.0041787 -0.052343 -3.8464e-05 -0.11942 -0.10446 -0.035065 -0.0078744 0.0016539 0.0065692 0.0020701 -0.47302
0.55078 0.017148 0.015458 0.0087162 0.0094113 0 0.008743 0.021069 0.021939 0.026139 0.012952 0.026406 -0.76764 0.15424 0.30275 0.23665 0.026454 -0.075778 0.23857 -0.0033987 -0.044646 -0.012716 -0.13044 -0.088573 -0.0018521 -0.0072884 0.0018042 0.0062676 0.0019446 -0.38269
0.55469 0.016743 0.016978 -0.00059652 0.0034216 0 -0.0038283 0.024482 0.015328 0.019927 0.0043413 0.013485 -0.75301 0.17599 0.2891 0.25979 0.034684 -0.065163 0.23973 -0.005635 -0.03064 -0.010683 -0.12474 -0.068454 0.019119 -0.0070164 0.0021307 0.005954 0.0017297 -0.28672
0.55859 0.016334 0.01845 -0.0023667 0.0067041 0 -0.003163 0.023104 0.0089139 0.0078869 0.0026992 -0.007567 -0.71446 0.18206 0.3187 0.23482 0.028318 -0.050882 0.18861 0.0095086 -0.0052845 0.01175 -0.097076 -0.045714 -0.010389 -0.0071619 0.0024198 0.0057815 0.0016607 -0.18308
0.5625 0.015575 0.018896 0.0048932 0.014064 0 0.0081934 0.017732 0.0037547 -0.0051326 0.0056113 -0.032004 -0.65313 0.15315 0.36557 0.27129 0.011076 -0.035681 0.18873 0.031668 0.033396 -0.011995 -0.095366 -0.0237 0.0058517 -0.007563 0.0024945 0.0057172 0.0018965 -0.083017
0.56641 0.014429 0.018056 0.015396 0.019143 0 0.021131 0.010779 -0.0006576 -0.013595 0.0083369 -0.048565 -0.58059 0.1156 0.33703 0.22818 -0.01489 -0.023531 0.15851 0.014635 0.044544 -0.030598 -0.11065 -0.007236 0.019759 -0.007927 0.0023879 0.0056826 0.0023201 -0.0064035
0.57031 0.01326 0.016479 0.020188 0.018727 0 0.026329 0.0038776 -0.0053625 -0.015223 0.0071693 -0.047181 -0.5123 0.12561 0.34447 0.24391 0.0093034 -0.0173 0.13802 0.0046243 0.032759 -0.018269 -0.085416 -8.292e-05 0.043515 -0.0080506 0.0023329 0.0057046 0.0026241 0.032413
0.57422 0.012508 0.014966 0.01526 0.013613 0 0.020331 -0.0027067 -0.0099635 -0.011691 0.0017148 -0.027482 -0.45984 0.14648 0.3649 0.27928 0.051282 -0.017421 0.15968 0.0015552 0.022599 0.019762 -0.052766 -0.0017725 0.060538 -0.0079366 0.0025484 0.005887 0.0026103 0.034863
0.57813 0.012293 0.013938 0.0059708 0.0070945 0 0.0075153 -0.0087024 -0.012027 -0.0063827 -0.0050752 -0.00079819 -0.42553 0.10699 0.32998 0.23408 0.044305 -0.022018 0.25375 -0.0086528 0.047978 0.065063 -0.079073 -0.0070985 0.043165 -0.0077224 0.0030225 0.0062435 0.002398 0.0148
0.58203 0.012342 0.013239 0.0028089 0.0031115 0 -0.0031229 -0.012447 -0.008856 -0.0017916 -0.0087994 0.016964 -0.40172 0.092642 0.28665 0.21971 0.026699 -0.028107 0.20773 0.0099842 0.029877 0.040419 -0.10139 -0.0097772 0.0147 -0.0075195 0.003513 0.0066015 0.0023173 -0.015113
0.58594 0.01225 0.012449 0.011716 0.0046156 0 -0.0042084 -0.011346 -0.00015506 0.0015037 -0.0062042 0.016651 -0.37566 0.067214 0.28254 0.19496 0.010551 -0.033289 0.17044 -0.015066 0.00034031 0.038528 -0.1118 -0.0077748 0.012238 -0.0073338 0.0037762 0.0067201 0.0025765 -0.054342
0.58984 0.01177 0.011298 0.027903 0.011726 0 0.0049117 -0.0039608 0.01101 0.0044267 0.0028756 0.0026035 -0.33738 0.057997 0.2707 0.21281 -0.0037701 -0.037234 0.12345 -0.030485 -0.017288 0.049316 -0.12239 -0.0054922 0.021039 -0.0071407 0.0038002 0.0065155 0.0030354 -0.11262
0.59375 0.010912 0.0098126 0.039255 0.020443 0 0.017685 0.0082428 0.020039 0.008628 0.015206 -0.010613 -0.28572 0.066014 0.23909 0.26629 -0.014805 -0.042046 0.079105 -0.017437 -0.019788 0.055723 -0.13847 -0.01025 0.023825 -0.0070058 0.0038077 0.0061478 0.0033209 -0.19719
0.59766 0.0098724 0.0082133 0.036495 0.024035 0 0.02499 0.02115 0.023933 0.015688 0.025723 -0.0090041 -0.22815 0.040773 0.23826 0.22507 -0.017672 -0.050812 0.12037 -0.013998 -0.041792 0.016059 -0.15497 -0.025713 -0.012478 -0.007086 0.0040203 0.0058567 0.0031876 -0.30074
0.60156 0.008979 0.006798 0.020927 0.017797 0 0.021798 0.030113 0.023106 0.025905 0.03029 0.010826 -0.17366 0.027355 0.2385 0.20553 -0.011797 -0.064801 0.10692 -0.028479 -0.044491 0.054141 -0.13842 -0.048096 -0.028504 -0.0074671 0.0044165 0.0057113 0.0027725 -0.40094
0.60547 0.0086536 0.0059524 0.0029861 0.0041074 0 0.011044 0.03231 0.020559 0.036978 0.028072 0.039675 -0.1245 0.018628 0.24072 0.2227 -0.0013529 -0.081248 0.096527 -0.040318 -0.090854 0.054285 -0.14841 -0.068774 -0.067292 -0.0079974 0.0047204 0.0055562 0.0024874 -0.47187
0.60938 0.0092443 0.0061372 -0.0066159 -0.0073776 0 0.0016088 0.027878 0.01936 0.044123 0.021951 0.06254 -0.073818 0.0060823 0.24861 0.26062 0.0087412 -0.093942 0.069347 -0.050581 -0.12992 0.047269 -0.16154 -0.081056 -0.085515 -0.0083222 0.0046332 0.0052351 0.0026386 -0.49851
0.61328 0.010701 0.0076581 -0.004925 -0.0063989 0 0.0015587 0.019563 0.020574 0.042788 0.016487 0.068602 -0.012051 -0.014432 0.2642 0.29684 0.014711 -0.09698 0.002736 -0.06249 -0.099734 0.085604 -0.14415 -0.08492 -0.031796 -0.0081525 0.0040871 0.0048566 0.0031339 -0.48363
0.61719 0.012379 0.010309 0.0026065 0.0088196 0 0.011585 0.011483 0.022931 0.032598 0.014724 0.057296 0.063408 0.030995 0.25635 0.32834 0.038169 -0.089206 0.040236 -0.053961 -0.11847 0.135 -0.14968 -0.085489 0.01266 -0.0075537 0.0032988 0.0047798 0.0035544 -0.44322
0.62109 0.013323 0.013256 0.0081347 0.0282 0 0.023885 0.0075382 0.023983 0.019005 0.016169 0.03711 0.14415 0.026933 0.29146 0.26774 0.021272 -0.075656 0.074019 -0.056941 -0.1184 0.13323 -0.15623 -0.08698 -0.0072168 -0.0069692 0.0026039 0.005275 0.0035255 -0.39514
0.625 0.012961 0.015399 0.0078477 0.036502 0 0.027825 0.0097253 0.021635 0.010154 0.017522 0.018994 0.21686 0.016562 0.29365 0.22457 0.0050011 -0.064282 0.13612 -0.046579 -0.098095 0.12888 -0.13613 -0.08814 -0.021212 -0.0069036 0.0022467 0.0061826 0.0030398 -0.34897
0.62891 0.011594 0.015999 0.0035652 0.025634 0 0.018402 0.016834 0.015265 0.010647 0.015611 0.0092726 0.27455 0.0079289 0.26984 0.23349 0.0076026 -0.060127 0.19287 -0.023694 -0.068481 0.13817 -0.094333 -0.083553 -0.013306 -0.0075055 0.002294 0.0069568 0.0024441 -0.30264
0.63281 0.010103 0.015022 -0.00034128 0.0022543 0 0.0008491 0.02451 0.0061823 0.017397 0.01011 0.006479 0.32259 -0.02503 0.32176 0.26692 0.032819 -0.061555 0.11904 -0.017716 -0.060143 0.15093 -0.074313 -0.069364 -0.017866 -0.0084122 0.0026776 0.0071204 0.002121 -0.24666
0.63672 0.0089929 0.012877 -0.00077931 -0.016587 0 -0.012707 0.027323 -0.0027249 0.021692 0.003753 0.0036944 0.37356 -0.038563 0.3287 0.25613 0.0091687 -0.061751 0.09397 -0.003024 -0.02322 0.21893 -0.075572 -0.047726 0.031089 -0.009014 0.0032483 0.006715 0.0021751 -0.17222
0.64063 0.0076677 0.0098195 0.0025217 -0.016979 0 -0.012559 0.021992 -0.0082992 0.016304 -0.00016884 -0.0053329 0.43555 -0.048791 0.29427 0.23976 -0.0012413 -0.054422 0.13635 -0.008466 -0.018262 0.18085 -0.05419 -0.025748 0.053001 -0.0089323 0.0037774 0.0062778 0.0023987 -0.078203
0.64453 0.0048098 0.0056667 0.0075523 0.00018917 0 0.00036251 0.0095728 -0.0090596 0.0016526 -0.00084941 -0.020373 0.5052 -0.045462 0.27728 0.23279 0.0029983 -0.039082 0.16179 -0.019087 -0.023063 0.1335 -0.032637 -0.010098 0.056399 -0.0083113 0.0039764 0.0063156 0.002514 0.026867
0.64844 -0.00029313 0.00016933 0.011004 0.019388 0 0.014198 -0.005265 -0.0065436 -0.014483 -0.00084073 -0.03356 0.57241 -0.022903 0.31756 0.23928 0.015943 -0.02161 0.10659 -0.020569 -0.01204 0.16994 -0.030035 -0.002428 0.056032 -0.0076809 0.0036336 0.006769 0.0024339 0.12919
0.65234 -0.0066773 -0.006302 0.0093165 0.022654 0 0.01482 -0.01751 -0.0046597 -0.023565 -0.0038457 -0.034643 0.63223 -0.017879 0.30037 0.20255 0.019102 -0.0096953 0.096644 -0.028168 0.017992 0.22117 -0.0056408 0.00050146 0.054357 -0.0075177 0.0028182 0.0070254 0.002304 0.21753
0.65625 -0.012066 -0.012508 0.00059862 0.0040144 0 -0.0027218 -0.025013 -0.0069752 -0.023369 -0.011225 -0.019708 0.69175 -0.0048131 0.30361 0.25403 -0.0032297 -0.0069358 0.16655 -0.015357 0.027983 0.21396 -0.012834 0.0029021 0.029048 -0.00788 0.0019536 0.0065286 0.0023228 0.28897
0.66016 -0.014574 -0.016931 -0.013014 -0.025501 0 -0.02902 -0.02898 -0.013809 -0.019306 -0.020264 0.0033153 0.76411 0.0037754 0.2986 0.27064 0.0048611 -0.010318 0.19548 -0.010553 0.028858 0.18742 -0.035956 0.0065017 0.011487 -0.0084074 0.0016034 0.0054214 0.0025448 0.34789
0.66406 -0.014306 -0.018801 -0.025132 -0.04614 0 -0.04622 -0.031541 -0.021643 -0.019048 -0.025893 0.017997 0.85453 0.017089 0.3003 0.26386 0.038785 -0.012902 0.1654 -0.012762 0.036342 0.18135 -0.048011 0.010561 0.0031444 -0.0086472 0.0020715 0.0045609 0.0028544 0.39875
0.66797 -0.013325 -0.018682 -0.028978 -0.044344 0 -0.041353 -0.032867 -0.025686 -0.025507 -0.024702 0.010889 0.95205 0.060692 0.35525 0.33056 0.055205 -0.0094028 0.11439 -0.0028622 0.074993 0.25093 -0.00498 0.014358 -0.012036 -0.0084069 0.0031378 0.0048063 0.0031032 0.43874
0.67188 -0.013912 -0.018077 -0.023303 -0.022765 0 -0.017085 -0.030729 -0.023692 -0.034405 -0.01802 -0.017015 1.0362 0.044341 0.31622 0.36149 0.018786 -0.00026639 0.083585 -0.0001242 0.060317 0.22851 -0.011807 0.018769 0.036543 -0.0078519 0.0041882 0.0061945 0.0032468 0.45765
0.67578 -0.016633 -0.018345 -0.014822 0.0019146 0 0.0089339 -0.023024 -0.01784 -0.038258 -0.011402 -0.048725 1.0937 0.022092 0.34145 0.35196 0.0043864 0.0087506 0.071149 -0.020553 0.065079 0.19769 -0.024063 0.025122 0.040824 -0.0073203 0.0046682 0.0077827 0.0033466 0.44691
0.67969 -0.019964 -0.019796 -0.013541 0.011323 0 0.016529 -0.010893 -0.013057 -0.032949 -0.010666 -0.062636 1.1307 0.021255 0.35368 0.33634 -0.0026145 0.011034 0.11525 -0.038718 0.071787 0.16728 -0.028371 0.032927 0.057721 -0.0070601 0.004487 0.0083653 0.003462 0.41093
0.68359 -0.021788 -0.021642 -0.023878 -0.0013913 0 -0.0016965 0.0006152 -0.013196 -0.021214 -0.017409 -0.049046 1.1676 0.046635 0.3158 0.33099 -0.0097807 0.0042443 0.20134 -0.035576 0.069235 0.14812 -0.017276 0.039442 0.11215 -0.0071064 0.0040278 0.0074681 0.0035693 0.37054
0.6875 -0.021323 -0.022705 -0.039573 -0.02693 0 -0.034071 0.0052928 -0.018306 -0.0105 -0.027546 -0.018518 1.2216 0.026788 0.34686 0.28654 0.010001 -0.0075766 0.10943 -0.0088866 0.074319 0.17461 0.0039358 0.041911 0.1047 -0.0073452 0.0037694 0.0057517 0.0035868 0.35312
0.69141 -0.019685 -0.022257 -0.047969 -0.046834 0 -0.057983 -8.6849e-05 -0.025062 -0.0074341 -0.034171 0.0056147 1.2919 0.021778 0.33902 0.27372 -0.026265 -0.016458 0.078963 -0.037569 0.079784 0.19804 -0.016703 0.040222 0.099235 -0.0076409 0.003871 0.0044705 0.0034613 0.37477
0.69531 -0.018664 -0.020407 -0.040752 -0.046952 0 -0.056682 -0.013409 -0.029633 -0.013353 -0.032684 0.0053958 1.3611 0.040588 0.30802 0.28508 -0.03088 -0.015946 0.11093 -0.061851 0.089061 0.20787 -0.015262 0.03713 0.10956 -0.0078977 0.0040906 0.0044683 0.0032061 0.42758
0.69922 -0.019008 -0.017923 -0.021652 -0.027724 0 -0.031926 -0.028333 -0.030344 -0.023797 -0.024291 -0.017519 1.4112 0.061332 0.27929 0.29779 -0.023827 -0.005829 0.16328 -0.065927 0.10601 0.21993 0.0078329 0.035719 0.11466 -0.0080411 0.0040808 0.0055763 0.0028602 0.48208
0.70313 -0.019877 -0.015792 -0.0037458 -0.0038463 0 -0.0025287 -0.037952 -0.028116 -0.031641 -0.015113 -0.043421 1.4395 0.048657 0.28578 0.27978 -0.062665 0.0072548 0.16999 -0.046646 0.13373 0.26043 0.030313 0.036695 0.079605 -0.0080018 0.0037528 0.0068787 0.0024414 0.50482
0.70703 -0.019882 -0.0148 0.0014787 0.0066883 0 0.010204 -0.038505 -0.024914 -0.031473 -0.011521 -0.050793 1.4592 0.06106 0.29511 0.25036 -0.053803 0.014124 0.066365 -0.050305 0.078585 0.25324 0.049802 0.038193 0.079832 -0.0077584 0.003358 0.007532 0.0019737 0.47921
0.71094 -0.018516 -0.01522 -0.0065271 -0.0036872 0 -0.001209 -0.031012 -0.021975 -0.022707 -0.015272 -0.033822 1.4857 0.025377 0.28339 0.24555 -0.063011 0.0095241 0.045905 -0.059564 0.086856 0.23741 0.038042 0.038118 0.081712 -0.0073947 0.003225 0.0073847 0.0015623 0.41562
0.71484 -0.016529 -0.016639 -0.017897 -0.026012 0 -0.025124 -0.020276 -0.019295 -0.010005 -0.022243 -0.006774 1.5218 -0.0063267 0.27592 0.25516 -0.061417 -0.0038661 0.071497 -0.048646 0.094097 0.21312 0.023829 0.036423 0.10793 -0.0070886 0.0034243 0.0069114 0.0014026 0.34427
0.71875 -0.014971 -0.018041 -0.021718 -0.041435 0 -0.04049 -0.012113 -0.016332 -0.00075678 -0.025766 0.0080691 1.5561 -0.015801 0.27147 0.26126 -0.045982 -0.017134 0.10903 -0.016971 0.077795 0.1821 0.023644 0.035015 0.14236 -0.0070086 0.0036856 0.0066412 0.001656 0.29615
0.72266 -0.014043 -0.018277 -0.015276 -0.036001 0 -0.033658 -0.010281 -0.012901 -0.0006452 -0.021921 -0.001394 1.5767 -0.044087 0.21183 0.21883 -0.065501 -0.021649 0.11281 -0.015034 0.089518 0.14961 0.03861 0.035541 0.077876 -0.0071984 0.0036384 0.006677 0.002275 0.28474
0.72656 -0.012985 -0.016752 -0.0051092 -0.012096 0 -0.0089168 -0.014569 -0.0094874 -0.0097047 -0.012622 -0.027601 1.5846 -0.06154 0.19453 0.23813 -0.066139 -0.015627 0.14993 -0.0069785 0.1067 0.17924 0.035412 0.037481 0.058615 -0.0075508 0.0031462 0.0067193 0.0029569 0.29959
0.73047 -0.011062 -0.013845 -3.3104e-05 0.01289 0 0.015335 -0.021024 -0.006978 -0.021693 -0.0040727 -0.049657 1.5945 -0.055853 0.19002 0.25826 -0.065469 -0.0055755 0.11455 -0.0029399 0.094127 0.19413 0.021235 0.038393 0.086451 -0.0078936 0.0024354 0.0064778 0.0033137 0.31436
0.73438 -0.0085058 -0.010655 -0.0034757 0.020177 0 0.021333 -0.024352 -0.0061686 -0.027939 -0.0018556 -0.049648 1.6208 -0.049781 0.20075 0.27946 -0.077653 -0.0012872 0.057953 -0.0058489 0.073435 0.18125 0.012658 0.035886 0.11302 -0.0081063 0.0019258 0.0060056 0.0031511 0.30309
0.73828 -0.0063822 -0.008185 -0.011834 0.004768 0 0.0057401 -0.021216 -0.0072385 -0.023473 -0.0065966 -0.025821 1.6631 -0.070502 0.22964 0.31057 -0.11241 -0.0082359 0.057414 -0.016331 0.073158 0.14811 0.024295 0.029283 0.084666 -0.0081725 0.0019279 0.0056361 0.0026229 0.25433
0.74219 -0.0055442 -0.0066558 -0.018915 -0.020279 0 -0.018175 -0.012312 -0.0093091 -0.010817 -0.013568 0.0069378 1.7045 -0.085056 0.20729 0.32794 -0.10918 -0.023426 0.074459 -0.020539 0.034054 0.24736 -0.0060652 0.019684 0.071322 -0.0081416 0.0024474 0.0056315 0.0021214 0.17578
0.74609 -0.0058394 -0.0055661 -0.021105 -0.034211 0 -0.031217 -0.0017156 -0.010504 0.0019253 -0.01644 0.028526 1.7258 -0.053615 0.205 0.34822 -0.098426 -0.037977 0.057773 -0.02219 0.0025926 0.22851 0.016444 0.0089282 0.037828 -0.0080616 0.0032106 0.0059272 0.001988 0.088572
0.75 -0.0064104 -0.0044477 -0.018725 -0.025266 0 -0.023156 0.0060637 -0.0089859 0.0075179 -0.012152 0.027726 1.7232 -0.025735 0.20701 0.36934 -0.10043 -0.044187 0.044173 -0.0213 -0.017711 0.19753 0.016456 -0.0012121 0.051888 -0.0079529 0.0038434 0.0062166 0.0022851 0.016152
0.75391 -0.0067034 -0.0035435 -0.013965 -0.00011494 0 -0.0004274 0.0090487 -0.0046401 0.0052818 -0.0031633 0.0090013 1.712 -0.029545 0.21161 0.37261 -0.10689 -0.041202 0.052824 -0.02013 -0.027449 0.1816 -0.013128 -0.0091858 0.099672 -0.0078338 0.0040696 0.0062652 0.0028039 -0.025482
0.75781 -0.0070211 -0.0036711 -0.0088279 0.021492 0 0.018882 0.008463 1.6644e-05 0.0010698 0.0044757 -0.011796 1.7146 -0.085259 0.23215 0.30943 -0.072145 -0.034847 0.094007 -0.024803 -0.032116 0.13361 -0.0057792 -0.013835 0.066582 -0.0077511 0.0038384 0.006126 0.0032671 -0.031751
0.76172 -0.0079914 -0.0053411 -0.0048865 0.022314 0 0.018685 0.0067917 0.0011205 0.001475 0.0055928 -0.018939 1.7418 -0.077686 0.19837 0.26068 -0.071631 -0.032169 0.080534 -0.018325 -0.024578 0.16203 0.0019746 -0.015051 0.092511 -0.0077696 0.0033531 0.0060538 0.0035236 -0.0077707
0.76563 -0.0095725 -0.0079957 -0.0034466 0.00088171 0 -0.0029797 0.0052055 -0.0034259 0.0074502 -0.00045356 -0.0075525 1.7848 -0.065916 0.19587 0.21925 -0.074138 -0.035531 0.035021 -0.015724 -0.012309 0.14789 -0.0070605 -0.014214 0.081731 -0.0079304 0.002981 0.0062228 0.0035784 0.036071
0.76953 -0.010771 -0.010195 -0.0043826 -0.027681 0 -0.032056 0.0027543 -0.011509 0.013139 -0.0094514 0.013283 1.8228 -0.049344 0.20527 0.20087 -0.077361 -0.041024 0.025017 -0.022168 -0.020734 0.12233 -0.0084895 -0.013318 0.052354 -0.0082158 0.0030492 0.0065279 0.0034827 0.088099
0.77344 -0.010478 -0.010675 -0.0048011 -0.043168 0 -0.048086 -0.0020847 -0.017664 0.011033 -0.015355 0.02688 1.8395 -0.025431 0.20659 0.21585 -0.080001 -0.04203 0.091368 -0.034392 -0.06079 0.12071 0.015655 -0.01307 0.031478 -0.0085509 0.0036082 0.0066548 0.0032456 0.13779
0.77734 -0.0085649 -0.0093104 -0.00043301 -0.03484 0 -0.038611 -0.0092168 -0.01724 -0.0011591 -0.014433 0.020694 1.8347 -0.013845 0.24605 0.23051 -0.069165 -0.034631 0.064918 0.0062436 -0.031526 0.11432 0.013819 -0.011794 0.037796 -0.0088331 0.0043342 0.006346 0.0028753 0.17734
0.78125 -0.0060228 -0.0070761 0.0099229 -0.0083714 0 -0.0083038 -0.016336 -0.010536 -0.018033 -0.0077502 -0.0042933 1.8223 0.011504 0.27644 0.22109 -0.048375 -0.020577 0.079389 -0.0096665 -0.011667 0.16325 0.011592 -0.0067838 0.068914 -0.0089664 0.004704 0.00563 0.0024898 0.20281
0.78516 -0.0039515 -0.0050361 0.02107 0.018925 0 0.023702 -0.020491 -0.0030181 -0.03047 -0.00042333 -0.0334 1.819 0.0030717 0.29194 0.18767 -0.039847 -0.0060002 0.079226 -0.013205 -0.010617 0.18287 0.015302 0.0027296 0.086957 -0.0088938 0.004374 0.0048295 0.0023344 0.21444
0.78906 -0.0024607 -0.0033654 0.023976 0.030284 0 0.036824 -0.020248 -0.00087417 -0.032506 0.0018962 -0.048258 1.8335 -0.023074 0.28987 0.16743 -0.041472 0.0026207 0.060097 0.0061512 -0.030623 0.17574 0.031173 0.013901 0.08364 -0.0086264 0.0034762 0.0043563 0.0026246 0.2149
0.79297 -0.00070039 -0.0013506 0.013613 0.020447 0 0.023542 -0.016447 -0.0055659 -0.025297 -0.0029389 -0.040415 1.8627 -0.0043837 0.26913 0.23522 -0.034892 0.002182 0.048195 0.026374 -0.069655 0.20026 0.067464 0.021976 0.066326 -0.0082548 0.0025528 0.00445 0.0033234 0.20611
0.79688 0.001982 0.0016622 -0.0048885 -0.0015072 0 -0.0050025 -0.011055 -0.012323 -0.015342 -0.011706 -0.018175 1.8955 0.012415 0.26383 0.22249 -0.032205 -0.0057967 0.04888 0.042269 -0.062383 0.20637 0.039252 0.024101 0.080994 -0.0079121 0.0021355 0.005036 0.004069 0.18656
0.80078 0.0050335 0.0053641 -0.018756 -0.018787 0 -0.026872 -0.005472 -0.014186 -0.0090193 -0.01764 -0.00044783 1.9193 0.0094996 0.24417 0.20267 -0.015707 -0.016669 0.042194 0.034323 -0.049533 0.19015 0.026292 0.021479 0.075001 -0.0076913 0.002312 0.0057804 0.0043677 0.1514
0.80469 0.0070349 0.0085709 -0.017934 -0.018494 0 -0.025476 9.5027e-05 -0.0081234 -0.0080782 -0.015068 -0.0013957 1.9258 0.0030505 0.22322 0.20254 -0.00070892 -0.025732 0.014017 0.031512 -0.033114 0.16393 0.029149 0.0174 0.063811 -0.0075731 0.0026758 0.0062958 0.0039401 0.095352
0.80859 0.0071586 0.010256 -0.0042012 -0.00067691 0 -0.0021117 0.0059225 0.0023047 -0.0091483 -0.0037543 -0.017931 1.9142 0.0067427 0.21004 0.23622 0.0010267 -0.031155 -0.038259 0.042072 -0.023404 0.1458 0.035651 0.012938 0.057214 -0.0074457 0.0027296 0.0063703 0.0029521 0.016184
0.8125 0.0062366 0.010533 0.010008 0.021475 0 0.024987 0.011805 0.010144 -0.0068651 0.010413 -0.031033 1.8928 0.02749 0.1973 0.28672 -0.011477 -0.035112 -0.078602 -0.0093868 -0.07478 0.18378 -0.011266 0.0048905 0.038088 -0.0072282 0.0023808 0.0060778 0.0019306 -0.083455
0.81641 0.0062098 0.010621 0.012773 0.031147 0 0.034915 0.016923 0.011181 0.0021302 0.019406 -0.021031 1.8764 0.01364 0.19686 0.33418 0.0057054 -0.042182 -0.050279 0.015249 -0.068139 0.15877 -0.004424 -0.011315 0.0286 -0.0069989 0.0020555 0.0057 0.001408 -0.19627
0.82031 0.0083622 0.011814 0.0036854 0.020975 0 0.020804 0.020484 0.0074625 0.016878 0.019069 0.015062 1.879 -0.017459 0.19133 0.31927 -0.0094894 -0.055612 -0.016331 0.017726 -0.064536 0.14787 -0.0088914 -0.03608 0.038304 -0.0069905 0.0022927 0.0055092 0.0015595 -0.31124
0.82422 0.01206 0.014385 -0.0057832 -0.00021465 0 -0.0044617 0.022258 0.0052126 0.032475 0.012503 0.058889 1.9045 -0.049591 0.18304 0.27874 -0.034066 -0.073843 0.012173 0.0017875 -0.071283 0.14736 -0.023949 -0.063014 0.055012 -0.0074111 0.0031826 0.0055743 0.0021069 -0.41469
0.82813 0.015293 0.017392 -0.0030343 -0.013333 0 -0.018571 0.022505 0.0092803 0.042707 0.0077794 0.083657 1.9433 -0.063554 0.1811 0.28925 -0.012483 -0.090297 0.039194 0.0065476 -0.078726 0.12622 -0.026499 -0.082475 0.056322 -0.0082223 0.0041887 0.0057407 0.0025571 -0.49256
0.83203 0.016548 0.019464 0.013924 -0.004317 0 -0.0080728 0.021673 0.019161 0.043662 0.011457 0.074806 1.9778 -0.067285 0.15558 0.25383 -0.024284 -0.097416 0.054034 0.020697 -0.071079 0.15709 -0.024247 -0.088722 0.033597 -0.0090806 0.0045553 0.005803 0.0025866 -0.53533
0.83594 0.016175 0.01982 0.034679 0.023154 0 0.020341 0.020449 0.029765 0.036405 0.023051 0.04165 1.9956 -0.068759 0.18801 0.21715 -0.02335 -0.092418 0.057401 0.029587 -0.063828 0.13386 -0.034537 -0.084327 0.051395 -0.0095336 0.0039547 0.0057145 0.0022722 -0.54354
0.83984 0.01592 0.018689 0.045747 0.048884 0 0.045076 0.019963 0.035689 0.026771 0.035181 0.010241 1.9994 -0.066813 0.22173 0.19704 -0.031751 -0.080079 0.05642 0.03503 -0.059795 0.11762 -0.043883 -0.077786 0.050436 -0.0093431 0.002784 0.0056359 0.0019966 -0.52912
0.84375 0.017129 0.016975 0.041858 0.051874 0 0.047255 0.021356 0.035007 0.021645 0.039501 0.0030958 2.0055 -0.060802 0.22929 0.19917 -0.052877 -0.069628 0.046994 0.037164 -0.06374 0.12445 -0.043987 -0.07644 0.017195 -0.0086711 0.0018385 0.0057691 0.002114 -0.50886
0.84766 0.019431 0.015633 0.028967 0.02823 0 0.026171 0.024563 0.029755 0.023806 0.033529 0.022145 2.0306 -0.050366 0.22943 0.20799 -0.052103 -0.067675 -0.0031955 0.032092 -0.088349 0.082237 -0.032341 -0.08102 0.028227 -0.0079651 0.0016552 0.0061342 0.0026452 -0.493
0.85156 0.021203 0.015283 0.017494 -0.0041928 0 -0.00019233 0.027463 0.023621 0.029331 0.022579 0.048376 2.0784 -0.047145 0.1975 0.21139 -0.018821 -0.072906 -0.029731 0.010597 -0.088164 0.10558 -0.010013 -0.086306 0.029807 -0.0076274 0.002121 0.0065186 0.0032453 -0.47787
0.85547 0.02128 0.016135 0.013374 -0.019466 0 -0.0098754 0.026857 0.019352 0.030358 0.01515 0.057781 2.1368 -0.038334 0.19631 0.20946 0.0081975 -0.077275 -0.006399 0.0079515 -0.065013 0.11343 -0.0052578 -0.08657 0.012939 -0.0077363 0.0026734 0.0066656 0.00347 -0.45003
0.85938 0.020165 0.018016 0.015129 -0.0047853 0 0.005385 0.021161 0.017738 0.021722 0.015787 0.040308 2.188 -0.031786 0.20872 0.19527 0.016302 -0.073037 0.046436 0.0099232 -0.038263 0.10812 -0.0083912 -0.080352 0.0064998 -0.0080373 0.0028649 0.006529 0.0031273 -0.40019
0.86328 0.019543 0.020379 0.017944 0.02869 0 0.033872 0.012594 0.017982 0.0061167 0.021583 0.0069059 2.2228 -0.038705 0.20576 0.16307 0.0004718 -0.05968 0.09458 -0.0047518 -0.030616 0.10754 -0.0016053 -0.070563 0.041428 -0.0081897 0.0027411 0.0063351 0.0024331 -0.3355
0.86719 0.020659 0.022482 0.018947 0.054843 0 0.05361 0.0064381 0.018433 -0.0070916 0.025221 -0.019945 2.247 -0.053092 0.24672 0.14843 0.0066464 -0.044751 0.074847 0.0042836 -0.032052 0.11972 0.030483 -0.060865 0.029389 -0.0080434 0.0027009 0.0063725 0.0018464 -0.27875
0.87109 0.023187 0.023825 0.018388 0.053928 0 0.049698 0.0073237 0.017286 -0.009043 0.0217 -0.023749 2.2743 -0.029247 0.21117 0.1534 -0.0027546 -0.037781 0.083959 0.023486 0.0016459 0.057961 0.037953 -0.052618 0.011194 -0.0077258 0.0030219 0.0067045 0.001719 -0.25393
0.875 0.025654 0.024602 0.017307 0.028232 0 0.025431 0.01546 0.01363 0.0013216 0.012847 -0.0056937 2.3147 -0.017432 0.1835 0.18069 -0.006763 -0.042579 0.070015 0.02791 0.012716 0.050428 0.035215 -0.04525 0.0020847 -0.0074977 0.0035501 0.0070879 0.0020401 -0.27004
0.87891 0.026844 0.025643 0.01604 -0.00068842 0 -0.0008695 0.02623 0.0086442 0.016295 0.0058454 0.017734 2.368 -0.037507 0.18312 0.21454 -0.010287 -0.054502 0.029149 0.014887 -0.012623 0.10129 0.028514 -0.038818 -0.0039642 -0.0075302 0.0038561 0.0071899 0.0024744 -0.31712
0.88281 0.026739 0.027685 0.015503 -0.01001 0 -0.0098685 0.033738 0.0056891 0.025822 0.0073052 0.028288 2.4275 -0.085306 0.16408 0.20822 -0.051828 -0.064805 0.011859 0.0063522 -0.044545 0.070823 0.017947 -0.03536 -0.041703 -0.0077899 0.003681 0.0068965 0.0026465 -0.37741
0.88672 0.026187 0.030521 0.018424 0.0066695 0 0.004952 0.035256 0.0083069 0.025766 0.017956 0.019901 2.4886 -0.060805 0.15073 0.1773 -0.028968 -0.068011 0.039341 0.029387 -0.0045597 0.053768 0.024934 -0.037417 -0.037205 -0.0080953 0.0032094 0.006413 0.0024274 -0.44042
0.89063 0.025864 0.032871 0.027123 0.035935 0 0.033403 0.032694 0.017138 0.020795 0.03214 0.0028807 2.5524 -0.059916 0.19861 0.15611 -0.049185 -0.065963 0.02702 0.028045 0.0032512 0.056442 0.028997 -0.045543 -0.022382 -0.0082684 0.0028927 0.0060577 0.001994 -0.50778
0.89453 0.025711 0.033275 0.03929 0.056519 0 0.056386 0.030052 0.028542 0.019591 0.042062 -0.0041548 2.6227 -0.067529 0.23108 0.14288 -0.078567 -0.065513 0.013944 0.010351 -0.005963 0.059923 0.024355 -0.057671 -0.025444 -0.0082542 0.0030027 0.0059564 0.0016446 -0.58394
0.89844 0.025359 0.031336 0.047326 0.055545 0 0.059158 0.029588 0.036845 0.026923 0.043184 0.011506 2.6992 -0.065636 0.18524 0.13443 -0.075445 -0.07235 0.043903 -0.010065 -0.011463 0.043904 0.0095569 -0.070923 -0.059601 -0.0081444 0.0033624 0.0059412 0.0015572 -0.66353
0.90234 0.024833 0.028183 0.044179 0.036439 0 0.041017 0.030401 0.038821 0.039651 0.036861 0.046431 2.7778 -0.094399 0.18565 0.1457 -0.034642 -0.086327 0.11731 -0.026032 -0.038432 -0.0085087 0.0029949 -0.083645 -0.030778 -0.0081118 0.0035188 0.0057488 0.0017007 -0.72929
0.90625 0.024612 0.025636 0.031049 0.014342 0 0.015458 0.030426 0.036434 0.049793 0.028897 0.082095 2.8549 -0.055396 0.20611 0.15556 -0.068323 -0.10171 0.10042 -0.026962 -0.024062 0.017382 -0.031854 -0.095425 -0.040072 -0.0083016 0.0031858 0.0053157 0.0019404 -0.76368
0.91016 0.024954 0.024742 0.018413 0.00452 0 0.00098384 0.029297 0.03495 0.051352 0.025549 0.096923 2.9337 -0.029457 0.23352 0.13785 -0.092609 -0.11148 0.10022 -0.037826 -0.015052 0.004211 -0.042015 -0.10547 -0.074133 -0.0087273 0.0025256 0.0048724 0.0021885 -0.76292
0.91406 0.025347 0.02498 0.017339 0.012602 0 0.0084159 0.02889 0.037798 0.044815 0.029627 0.081392 3.0216 -0.021587 0.25758 0.12041 -0.083706 -0.11204 0.13728 -0.054612 -0.017735 -0.052153 -0.03612 -0.11184 -0.11054 -0.0092242 0.0020055 0.0047457 0.0024368 -0.73931
0.91797 0.024879 0.024837 0.028365 0.031999 0 0.032916 0.031035 0.042927 0.035962 0.038772 0.045541 3.1216 0.010317 0.26547 0.17749 -0.047421 -0.10503 0.18424 -0.05283 -0.014844 -0.083515 -0.066492 -0.11295 -0.11152 -0.0095149 0.0019798 0.0050619 0.0026591 -0.70919
0.92188 0.023235 0.023226 0.039379 0.048592 0 0.056536 0.035023 0.044334 0.030876 0.046688 0.012802 3.2267 0.03135 0.32804 0.12994 -0.0017838 -0.095725 0.15534 -0.03694 0.034269 -0.045994 -0.051605 -0.10973 -0.083677 -0.0093855 0.0023948 0.0056293 0.0027318 -0.67794
0.92578 0.021192 0.020436 0.036137 0.049497 0 0.060561 0.0377 0.037619 0.031668 0.046823 0.0036284 3.3231 0.057348 0.31615 0.1372 0.0057109 -0.089404 0.13693 -0.052456 0.041595 -0.0089364 -0.049784 -0.10542 -0.087205 -0.0088695 0.0028771 0.0060931 0.0025057 -0.63636
0.92969 0.019924 0.017796 0.016312 0.031527 0 0.039617 0.036105 0.024427 0.035766 0.036685 0.020397 3.4028 0.092139 0.29657 0.16308 0.013486 -0.087971 0.11219 -0.063963 0.036578 0.0048495 -0.047623 -0.10243 -0.081748 -0.0082778 0.0030924 0.0062042 0.0019888 -0.571
0.93359 0.01969 0.016426 -0.0067889 0.0045777 0 0.0068945 0.029918 0.011498 0.038236 0.020072 0.045217 3.4737 0.12572 0.31524 0.17623 0.045765 -0.088589 0.081923 -0.050499 0.044496 -0.0051502 -0.038199 -0.099257 -0.042604 -0.0079941 0.0030234 0.0059696 0.0014457 -0.4777
0.9375 0.019289 0.016246 -0.015444 -0.013499 0 -0.014784 0.021313 0.0050826 0.034808 0.0051365 0.053211 3.5555 0.087828 0.3284 0.17966 0.06979 -0.085283 0.13485 -0.04948 0.06842 0.040778 -0.047961 -0.091091 -0.0077381 -0.0081546 0.0029282 0.0055987 0.001268 -0.36522
0.94141 0.016985 0.016077 -0.0036631 -0.0092185 0 -0.010493 0.012718 0.0058124 0.024055 -0.0011405 0.031798 3.6647 0.11126 0.28941 0.19332 0.055421 -0.073072 0.18054 -0.048137 0.083795 0.0088879 -0.047917 -0.074305 -0.021603 -0.0084818 0.0030549 0.0053461 0.0016839 -0.24743
0.94531 0.012126 0.014621 0.017113 0.014866 0 0.014206 0.0050808 0.0086188 0.008331 0.0017175 -0.0089458 3.7994 0.096679 0.27207 0.21652 0.064106 -0.052353 0.20947 -0.073439 0.093442 -0.010092 -0.038635 -0.050825 -0.023814 -0.0084612 0.0034037 0.0053879 0.0025551 -0.13364
0.94922 0.0058946 0.011368 0.028381 0.039324 0 0.036663 -0.0016572 0.0075014 -0.0067597 0.0070586 -0.043495 3.9389 0.06738 0.27623 0.26087 0.096686 -0.030111 0.21755 -0.088936 0.096778 0.0078304 -0.022125 -0.027762 -0.0089122 -0.0077716 0.0037424 0.0057698 0.0034511 -0.027132
0.95313 0.00040271 0.0067266 0.021132 0.041318 0 0.035086 -0.0070007 0.00058984 -0.01492 0.0064248 -0.050482 4.0603 0.094056 0.27499 0.3421 0.13147 -0.016014 0.20365 -0.029998 0.092278 0.066115 -0.0020083 -0.012163 0.0097695 -0.0066215 0.003826 0.0063835 0.0039525 0.068897
0.95703 -0.0030192 0.0014953 0.0029847 0.013541 0 0.0068921 -0.0097066 -0.0089006 -0.013261 -0.0031399 -0.029288 4.1571 0.11098 0.26278 0.28373 0.10274 -0.015319 0.25204 -0.0061996 0.07348 0.08077 -0.0071339 -0.0055428 0.013727 -0.0056726 0.0035973 0.0069625 0.0039265 0.14782
0.96094 -0.0047335 -0.0036658 -0.01023 -0.027334 0 -0.028209 -0.0095802 -0.01606 -0.0053307 -0.016152 -0.00026007 4.245 0.12709 0.27163 0.31192 0.12968 -0.024009 0.27675 -0.0051379 0.11354 0.090428 0.01391 -0.0032707 -0.00030549 -0.0055598 0.0032016 0.0071674 0.0035557 0.20475
0.96484 -0.00611 -0.0083158 -0.0094417 -0.052014 0 -0.043889 -0.0090456 -0.018393 0.00021182 -0.023215 0.011635 4.3491 0.13242 0.27329 0.33383 0.14453 -0.030886 0.26143 0.0028789 0.13476 0.076826 0.034591 0.00073904 -0.0016024 -0.0063776 0.002845 0.0067931 0.0031295 0.24481
0.96875 -0.0080409 -0.012047 0.00059355 -0.042224 0 -0.029026 -0.011894 -0.017022 -0.004315 -0.019463 -0.0035199 4.4819 0.12591 0.25717 0.3135 0.11351 -0.026043 0.21616 0.024231 0.11177 0.04236 0.043457 0.0086639 0.018007 -0.0075687 0.0026497 0.0059778 0.0028172 0.28295
0.97266 -0.010179 -0.014488 0.0077197 -0.0068423 0 0.0027896 -0.01959 -0.014695 -0.018979 -0.0093696 -0.033446 4.6325 0.12502 0.24537 0.32134 0.056984 -0.0092436 0.21354 0.016704 0.12039 0.035637 0.05611 0.017712 0.021821 -0.0083329 0.0026191 0.0051975 0.0026156 0.33119
0.97656 -0.011582 -0.015624 0.0044169 0.024454 0 0.024416 -0.028729 -0.013225 -0.03504 -0.0031921 -0.054379 4.7744 0.13037 0.25882 0.28815 0.097804 0.0091085 0.19619 0.0033607 0.11165 0.10232 0.060494 0.023809 -0.016516 -0.0082357 0.0026968 0.0049633 0.0024634 0.38437
0.98047 -0.011976 -0.016049 -0.006736 0.025711 0 0.01762 -0.032903 -0.012801 -0.041287 -0.007861 -0.050393 4.8864 0.11621 0.311 0.29551 0.099878 0.015957 0.19738 -0.013374 0.11592 0.14666 0.048647 0.025817 -0.01687 -0.0075222 0.0028327 0.0054207 0.0023489 0.42015
0.98438 -0.012235 -0.016727 -0.01809 -0.0035838 0 -0.012229 -0.028045 -0.013052 -0.03322 -0.020521 -0.025505 4.9693 0.081395 0.33393 0.3312 0.061115 0.0062561 0.20469 -0.018504 0.105 0.16172 0.02212 0.026026 0.0055675 -0.0068851 0.0030042 0.0062073 0.002287 0.41714
0.98828 -0.013582 -0.018305 -0.02532 -0.038787 0 -0.041474 -0.016498 -0.014006 -0.017086 -0.03082 0.0006642 5.0435 0.033093 0.25463 0.36145 0.0092121 -0.012727 0.19545 0.0014737 0.045356 0.15687 -0.012655 0.026995 0.013785 -0.0068931 0.0032077 0.0067393 0.0022214 0.37626
0.99219 -0.016341 -0.020544 -0.029931 -0.052037 0 -0.048376 -0.0056624 -0.015804 -0.0048168 -0.030092 0.0092231 5.1315 0.025089 0.2848 0.33634 0.013521 -0.027263 0.14643 -0.026067 0.043974 0.11375 -0.011916 0.028643 -0.046071 -0.0075536 0.0034475 0.0067053 0.0020182 0.32477
0.99609 -0.019524 -0.022406 -0.034624 -0.036087 0 -0.030693 -0.0020996 -0.01797 -0.0040799 -0.019153 -0.0034205 5.2407 -0.0080649 0.28994 0.28951 -0.0021831 -0.02818 0.13053 -0.02135 0.063929 0.11538 -0.013918 0.028857 -0.03971 -0.0083515 0.0037184 0.0063202 0.0016094 0.297
1 -0.02163 -0.022749 -0.038441 -0.0089588 0 -0.0061607 -0.0064022 -0.019608 -0.012287 -0.007605 -0.02409 5.359 -0.037833 0.26777 0.24443 0.00088761 -0.017583 0.1301 -0.014425 0.057817 0.14711 -0.016985 0.026621 -0.033185 -0.0086952 0.003967 0.0060885 0.0011471 0.30769
1.0039 -0.021827 -0.021079 -0.037898 0.0037709 0 0.0034347 -0.013502 -0.020488 -0.019895 -0.0053525 -0.034631 5.468 -0.053871 0.22778 0.2245 0.020686 -0.0058283 0.13904 -0.017841 0.030518 0.17484 -0.01697 0.023799 -0.042988 -0.0083828 0.0040665 0.0062933 0.00096348 0.34196
1.0078 -0.020382 -0.01781 -0.032177 -0.0079784 0 -0.0096861 -0.01785 -0.02152 -0.019696 -0.014096 -0.026723 5.5589 -0.061911 0.19917 0.26734 0.0039204 -0.0019602 0.16217 -0.030125 0.053857 0.12033 -0.0041857 0.023319 -0.034459 -0.007719 0.0038683 0.0067046 0.0013105 0.37052
1.0117 -0.018108 -0.013957 -0.025152 -0.031174 0 -0.033943 -0.018261 -0.023605 -0.013304 -0.0263 -0.0079716 5.6377 -0.064667 0.20376 0.23619 0.0091842 -0.0063157 0.10449 -0.037666 0.031537 0.16039 0.00081921 0.025782 -0.017428 -0.0072317 0.0033399 0.0068071 0.0020952 0.37572
1.0156 -0.015583 -0.010624 -0.020948 -0.043008 0 -0.048899 -0.017857 -0.025969 -0.0089381 -0.03206 0.00479 5.7175 -0.073652 0.22501 0.23348 0.0066661 -0.011469 0.11002 -0.027874 0.023455 0.19559 0.0079752 0.028522 -0.019615 -0.0072533 0.002681 0.0063378 0.0028818 0.36402
1.0195 -0.012973 -0.0086262 -0.018259 -0.031616 0 -0.041799 -0.019722 -0.026158 -0.013008 -0.027292 -0.00093245 5.8035 -0.065106 0.25618 0.2495 -0.0026195 -0.0098846 0.15776 -0.013034 0.041652 0.2002 0.010216 0.028489 -0.036009 -0.0077031 0.0022687 0.0056048 0.0032007 0.35464
1.0234 -0.010463 -0.0083094 -0.01118 -0.0054219 0 -0.016782 -0.023152 -0.022323 -0.023728 -0.016127 -0.02345 5.8882 -0.025894 0.28222 0.26333 -0.011228 -0.00094703 0.2066 -0.0060322 0.087638 0.16827 0.0025236 0.025871 -0.056781 -0.0082056 0.0024031 0.0052494 0.0029108 0.35719
1.0273 -0.0085403 -0.0094254 0.0030004 0.015609 0 0.0092374 -0.024446 -0.015658 -0.032679 -0.0063324 -0.047847 5.9589 -0.050139 0.2125 0.25486 0.015837 0.008657 0.19172 -0.0044886 0.12544 0.18603 0.0075777 0.024216 -0.063081 -0.0084049 0.003031 0.0056511 0.0022909 0.36085
1.0313 -0.007628 -0.0111 0.017688 0.017062 0 0.019389 -0.021148 -0.010076 -0.032465 -0.0027726 -0.056626 6.0125 -0.029639 0.1857 0.26143 -0.0080844 0.01084 0.14673 0.016255 0.16542 0.21598 0.032841 0.026465 -0.051415 -0.0082118 0.0037057 0.0065337 0.0017854 0.34484
1.0352 -0.0074135 -0.012083 0.021004 0.00025458 0 0.0083454 -0.01495 -0.0087579 -0.023058 -0.0046961 -0.042178 6.0608 -0.025387 0.20952 0.25482 -0.0074429 0.0026299 0.13123 0.027608 0.16044 0.19842 0.038731 0.03097 -0.058423 -0.0078161 0.0038771 0.0071579 0.0016456 0.2984
1.0391 -0.0067595 -0.011341 0.0077397 -0.021162 0 -0.014877 -0.010004 -0.010712 -0.011241 -0.00807 -0.012304 6.1228 -0.050167 0.24841 0.23298 0.016557 -0.012059 0.14019 0.02699 0.1281 0.17392 0.022516 0.03205 -0.05882 -0.0074971 0.0033136 0.0069435 0.0017962 0.22987
1.043 -0.0045206 -0.0086615 -0.012935 -0.032474 0 -0.03344 -0.0084093 -0.01107 -0.0043178 -0.0094778 0.015029 6.209 -0.089283 0.22205 0.21082 0.010323 -0.026038 0.12247 0.028408 0.1377 0.2677 0.0055177 0.02505 0.024704 -0.0074096 0.0023022 0.005967 0.0020138 0.15639
1.0469 -0.00057756 -0.0047401 -0.023625 -0.026907 0 -0.033599 -0.0077728 -0.0054569 -0.0042414 -0.0077857 0.024115 6.3113 -0.070964 0.22413 0.18661 -0.035612 -0.034158 0.095539 0.020601 0.12063 0.20144 -0.0027204 0.010986 -0.049669 -0.0075088 0.0014401 0.0049038 0.0021959 0.085871
1.0508 0.0039667 -0.00058268 -0.01453 -0.0074175 0 -0.013365 -0.0035389 0.0054929 -0.0070084 -0.0032336 0.012607 6.4095 -0.080057 0.24245 0.1461 -0.029165 -0.036221 0.059378 0.035609 0.11977 0.21206 -0.0074601 -0.0041185 -0.043415 -0.0076458 0.0011824 0.0044891 0.0024273 0.0097713
1.0547 0.0077129 0.0033105 0.0063829 0.016598 0 0.016062 0.0062549 0.016001 -0.0067936 0.00361 -0.0066319 6.4874 -0.082717 0.24087 0.14856 -0.016918 -0.036211 0.026544 0.041264 0.11616 0.23658 -0.014484 -0.01484 -0.02872 -0.007729 0.0015275 0.0049752 0.0027933 -0.086259
1.0586 0.01015 0.0072214 0.019966 0.033866 0 0.037224 0.018718 0.019985 -0.00043746 0.011457 -0.014684 6.546 -0.056364 0.2094 0.21686 -0.027373 -0.039311 0.01458 0.022535 0.094464 0.22479 -0.024645 -0.021437 -0.055016 -0.0078043 0.0020969 0.0060146 0.0031714 -0.2051
1.0625 0.011933 0.011662 0.013993 0.035991 0 0.038003 0.028617 0.016571 0.011175 0.01773 -0.00064588 6.6012 -0.031558 0.24445 0.22914 -0.0032112 -0.048803 0.072439 0.037918 0.05517 0.20488 -0.018381 -0.029272 -0.049098 -0.0079859 0.0025048 0.0069907 0.0032639 -0.33133
1.0664 0.013996 0.016516 -0.0046553 0.022423 0 0.020484 0.032973 0.011079 0.024642 0.019883 0.029611 6.6702 -0.038361 0.17539 0.22982 -0.011539 -0.064162 0.039878 0.066641 0.0028622 0.18185 -0.0055427 -0.043067 -0.042444 -0.0083002 0.0026593 0.0074575 0.0028701 -0.44075
1.0703 0.016444 0.020762 -0.016066 0.0029436 0 0.00013149 0.033057 0.010407 0.036107 0.018178 0.057064 6.7577 -0.0451 0.14916 0.23814 -0.018076 -0.080931 -0.0058271 0.064282 0.00039976 0.15432 -0.020451 -0.061697 -0.03922 -0.0085918 0.0027365 0.0073467 0.002126 -0.51644
1.0742 0.018369 0.023135 -0.0061591 -0.0067818 0 -0.0054786 0.032098 0.017006 0.042474 0.016684 0.063635 6.8545 -0.042867 0.16381 0.25019 -0.014663 -0.092771 -0.032649 0.047047 0.02253 0.14798 -0.045126 -0.078656 -0.040378 -0.0085974 0.0029034 0.0068738 0.0014481 -0.55678
1.0781 0.018794 0.02315 0.019952 0.0034101 0 0.0092774 0.031564 0.026895 0.042296 0.020186 0.046438 6.9481 -0.029398 0.16144 0.25248 -0.0011783 -0.095235 -0.018614 0.057124 0.0057837 0.2019 -0.038493 -0.087731 -0.045514 -0.0081528 0.0031076 0.0063247 0.0012136 -0.57057
1.082 0.017711 0.021526 0.04295 0.027985 0 0.032638 0.03016 0.033308 0.036843 0.029084 0.020795 7.0351 -0.012382 0.12888 0.19795 0.022477 -0.089144 0.010572 0.056272 0.029677 0.16426 -0.040138 -0.088319 -0.023135 -0.0073715 0.003153 0.0059071 0.0014777 -0.56709
1.0859 0.016129 0.019557 0.047378 0.047354 0 0.044364 0.026333 0.032418 0.030285 0.037532 0.0088022 7.1226 0.019531 0.12921 0.1913 0.04176 -0.080617 0.017019 0.042316 0.060752 0.19642 -0.042712 -0.085402 -0.06789 -0.00663 0.0029582 0.0057035 0.0019914 -0.55107
1.0898 0.015041 0.018041 0.034957 0.043192 0 0.032807 0.021039 0.026011 0.027416 0.037833 0.021755 7.2196 0.022946 0.1462 0.18911 0.055929 -0.076707 0.00057268 0.029792 0.05562 0.2207 -0.057223 -0.084546 -0.096133 -0.0063422 0.0026906 0.0056652 0.0024766 -0.52463
1.0938 0.014425 0.016749 0.020843 0.015604 0 0.0059138 0.01727 0.019206 0.029692 0.027825 0.050341 7.3267 -0.0044163 0.17183 0.17478 0.065483 -0.079462 -0.014933 0.029669 0.021606 0.20587 -0.074667 -0.086907 -0.074122 -0.0066796 0.0026016 0.0056314 0.0028568 -0.48978
1.0977 0.013321 0.014919 0.017883 -0.014276 0 -0.014199 0.016671 0.015881 0.033062 0.014059 0.071057 7.436 0.02831 0.21487 0.18566 0.073493 -0.083573 0.064627 0.051894 0.087541 0.21035 -0.03365 -0.088696 -0.063048 -0.0074528 0.0027268 0.0054218 0.0032145 -0.44643
1.1016 0.01093 0.012205 0.025148 -0.021188 0 -0.0096348 0.017131 0.016023 0.030608 0.0067347 0.064403 7.5395 0.038355 0.21088 0.15017 0.086955 -0.080442 0.14658 0.037218 0.07658 0.1809 -0.032139 -0.084939 -0.070939 -0.008243 0.002791 0.0049981 0.0035576 -0.38874
1.1055 0.0075936 0.009105 0.031254 0.0014408 0 0.017289 0.014443 0.016746 0.018707 0.010325 0.030519 7.6379 0.043903 0.22108 0.15125 0.10622 -0.065887 0.17889 0.056997 0.092746 0.17848 -0.01439 -0.073542 -0.038709 -0.0086759 0.0024688 0.0045645 0.0036972 -0.30713
1.1094 0.004591 0.0064702 0.027234 0.03386 0 0.044706 0.0066966 0.015229 0.0012824 0.018759 -0.010497 7.7398 0.062329 0.23836 0.17447 0.12564 -0.044738 0.18518 0.088525 0.12472 0.19146 0.0068581 -0.056243 0.0032178 -0.0086261 0.0017732 0.0044577 0.0034139 -0.1976
1.1133 0.0029188 0.0046397 0.014865 0.046131 0 0.048769 -0.0032044 0.010659 -0.012473 0.02044 -0.03409 7.8518 0.1061 0.24323 0.18541 0.13872 -0.027691 0.20646 0.089588 0.13848 0.19275 0.0055599 -0.036667 0.0040196 -0.0082262 0.0011624 0.0048563 0.002752 -0.070719
1.1172 0.0022699 0.0031289 0.002788 0.024595 0 0.023487 -0.009833 0.0040658 -0.015658 0.0090615 -0.030139 7.97 0.072797 0.25998 0.18986 0.1574 -0.022567 0.25219 0.059728 0.1412 0.17399 -0.010622 -0.018167 -0.066171 -0.007725 0.0011952 0.0055587 0.0020983 0.050071
1.1211 0.0012412 0.0011742 -0.003544 -0.015341 0 -0.014085 -0.010322 -0.0028809 -0.0098416 -0.0098904 -0.0099461 8.0826 0.089219 0.26242 0.13845 0.158 -0.02758 0.29269 0.056277 0.18242 0.18023 0.011152 -0.0032141 -0.079263 -0.007349 0.0020091 0.0060817 0.0018979 0.14182
1.125 -0.0014126 -0.0014725 -0.0063769 -0.042322 0 -0.037708 -0.007138 -0.0086581 -0.0038244 -0.023471 0.0041062 8.181 0.10567 0.25792 0.1341 0.14995 -0.032808 0.30833 0.039997 0.20238 0.14566 0.027378 0.0064353 -0.082432 -0.0072571 0.0031122 0.006052 0.0022484 0.19679
1.1289 -0.0056836 -0.0043557 -0.010546 -0.03647 0 -0.032997 -0.0056898 -0.012148 -0.0057335 -0.022831 -0.0026113 8.2694 0.096706 0.25459 0.18294 0.14124 -0.028802 0.29385 0.020327 0.20275 0.076484 0.026544 0.010305 -0.091409 -0.0075485 0.0037274 0.0055589 0.0027854 0.22593
1.1328 -0.010378 -0.0069164 -0.016127 -0.0063154 0 -0.0080973 -0.0091466 -0.013103 -0.015613 -0.011301 -0.02531 8.3611 0.052203 0.26634 0.17202 0.14274 -0.014762 0.25844 0.074635 0.26439 0.074106 0.030894 0.010288 -0.091063 -0.0082292 0.0034238 0.0051177 0.003014 0.24837
1.1367 -0.014185 -0.0091884 -0.018232 0.019677 0 0.014092 -0.015682 -0.01283 -0.025459 -0.0013833 -0.044622 8.4658 0.066345 0.2815 0.098137 0.1414 0.00095808 0.34987 0.058082 0.25054 0.087449 0.044695 0.010329 -0.12038 -0.0091295 0.0024829 0.005234 0.0027873 0.27703
1.1406 -0.016673 -0.011787 -0.01407 0.018426 0 0.014636 -0.020768 -0.013967 -0.026711 -0.0034409 -0.043403 8.5791 0.045865 0.25836 0.10751 0.14553 0.0082651 0.34212 0.054112 0.25432 0.078096 0.061433 0.013799 -0.16276 -0.0098848 0.0016723 0.0059468 0.0024564 0.31263
1.1445 -0.018334 -0.01517 -0.008091 -0.0088189 0 -0.0074449 -0.021942 -0.018602 -0.018214 -0.016621 -0.021274 8.6859 0.017535 0.22228 0.14245 0.14417 0.0038995 0.2677 0.058071 0.24371 0.049968 0.0589 0.020516 -0.19836 -0.010089 0.0016197 0.0067701 0.0025117 0.34948
1.1484 -0.01987 -0.019 -0.0079325 -0.039856 0 -0.036186 -0.021066 -0.025916 -0.007367 -0.030219 0.0049459 8.7747 0.013959 0.20309 0.1381 0.12926 -0.006269 0.19005 0.058214 0.19607 0.015252 0.027479 0.026682 -0.20915 -0.0095651 0.002335 0.007101 0.0030486 0.3847
1.1523 -0.021605 -0.022402 -0.015146 -0.052047 0 -0.052041 -0.021948 -0.031863 -0.0036619 -0.033749 0.014791 8.8488 0.013774 0.2082 0.15112 0.1314 -0.012688 0.19261 0.059787 0.27158 0.013845 0.071804 0.028491 -0.1907 -0.0085491 0.0032743 0.0067286 0.003594 0.42125
1.1563 -0.023611 -0.024949 -0.02195 -0.040451 0 -0.046111 -0.026089 -0.03207 -0.010724 -0.026085 0.00029474 8.9236 0.025294 0.16969 0.1271 0.11147 -0.0099915 0.1668 0.057539 0.29524 0.060081 0.10699 0.026205 -0.22237 -0.0075827 0.0038444 0.005991 0.003505 0.46285
1.1602 -0.026203 -0.027357 -0.019422 -0.018776 0 -0.0251 -0.031138 -0.025929 -0.023837 -0.015578 -0.028129 9.0113 0.044773 0.14048 0.11528 0.0907 -0.00051872 0.17163 0.05878 0.30441 0.088383 0.12492 0.024358 -0.22106 -0.0071566 0.0038737 0.0054624 0.0025917 0.50818
1.1641 -0.029998 -0.030999 -0.0091679 -0.0055575 0 -0.0053092 -0.033529 -0.018115 -0.034434 -0.011958 -0.050075 9.1087 0.04806 0.13227 0.12592 0.084644 0.0087668 0.20211 0.060017 0.30024 0.071782 0.11845 0.027429 -0.18475 -0.0073632 0.0036534 0.0054783 0.0013708 0.55184
1.168 -0.035274 -0.036551 -0.0048611 -0.0099261 0 -0.0014808 -0.032349 -0.015535 -0.036961 -0.018209 -0.050573 9.1984 -0.01343 0.13288 0.1463 0.11146 0.012428 0.20595 0.048716 0.25964 -0.00069766 0.078588 0.03518 -0.16762 -0.0078467 0.0035808 0.0059243 0.00068343 0.59148
1.1719 -0.041295 -0.043048 -0.019694 -0.0282 0 -0.01799 -0.030331 -0.021908 -0.032333 -0.02955 -0.03065 9.2644 0.026358 0.13637 0.19125 0.097839 0.010494 0.17963 0.030889 0.25881 0.010257 0.098991 0.042758 -0.19101 -0.0081 0.0037893 0.006431 0.0010012 0.63346
1.1758 -0.0465 -0.048413 -0.051401 -0.050251 0 -0.04673 -0.031158 -0.03465 -0.026194 -0.039175 -0.0058498 9.3061 0.02775 0.14002 0.2001 0.078119 0.0077876 0.18577 0.035947 0.27246 0.065583 0.081164 0.046019 -0.20154 -0.0078692 0.0041069 0.0067366 0.0020424 0.69082
1.1797 -0.04965 -0.051144 -0.081042 -0.066898 0 -0.072013 -0.036107 -0.046938 -0.024644 -0.044277 0.0050834 9.3387 0.023722 0.13375 0.22517 0.078316 0.010286 0.22451 0.041879 0.29172 0.097285 0.074253 0.046879 -0.18086 -0.0073375 0.0043273 0.0068674 0.0030304 0.77479
1.1836 -0.050911 -0.051645 -0.088861 -0.072732 0 -0.079862 -0.04345 -0.053237 -0.030987 -0.04688 -0.0072807 9.3792 0.036409 0.12564 0.28766 0.10556 0.02159 0.27222 0.040339 0.31361 0.067589 0.10829 0.052826 -0.13548 -0.006951 0.0044727 0.0070096 0.0033401 0.88671
1.1875 -0.051719 -0.051842 -0.072739 -0.066234 0 -0.067043 -0.050742 -0.053485 -0.044749 -0.050101 -0.037621 9.432 0.018511 0.20932 0.26427 0.093053 0.041253 0.20428 0.089622 0.35842 0.051307 0.12051 0.070237 -0.17321 -0.0070491 0.0047723 0.0072568 0.0029481 1.0161
1.1914 -0.053339 -0.053294 -0.05071 -0.050968 0 -0.044217 -0.057051 -0.05244 -0.062123 -0.054736 -0.070118 9.4869 0.051365 0.22461 0.26346 0.10921 0.064971 0.19848 0.087801 0.32798 0.11214 0.12213 0.097649 -0.16014 -0.007606 0.0053893 0.0074935 0.0023253 1.1443
1.1953 -0.055385 -0.055475 -0.044048 -0.036587 0 -0.029671 -0.062702 -0.055088 -0.077247 -0.059526 -0.088858 9.5286 0.057541 0.22491 0.27473 0.11784 0.086261 0.19981 0.098812 0.35529 0.12624 0.11983 0.12575 -0.15977 -0.0082759 0.0061923 0.0075018 0.0019492 1.2506
1.1992 -0.055803 -0.05593 -0.056928 -0.03475 0 -0.036078 -0.067386 -0.062316 -0.084681 -0.063577 -0.087739 9.5502 0.037285 0.22966 0.27533 0.12377 0.09946 0.20314 0.11306 0.41376 0.096836 0.12658 0.1447 -0.15768 -0.0086715 0.0068185 0.0071527 0.0019282 1.3177
1.2031 -0.052608 -0.052388 -0.072607 -0.049442 0 -0.059397 -0.069465 -0.070397 -0.08282 -0.067159 -0.074036 9.5553 0.021301 0.25011 0.2333 0.1481 0.1031 0.22034 0.091526 0.4098 0.077594 0.15995 0.15212 -0.10763 -0.0086387 0.0069792 0.0065059 0.0020507 1.3371
1.207 -0.045997 -0.045135 -0.070073 -0.069894 0 -0.079818 -0.067715 -0.07419 -0.075815 -0.06985 -0.063368 9.5528 0.040254 0.25259 0.20072 0.10422 0.10123 0.25608 0.096145 0.40121 0.10091 0.12375 0.15416 -0.11984 -0.0083225 0.0067246 0.0057684 0.0021201 1.3131
1.2109 -0.038931 -0.03753 -0.044978 -0.075893 0 -0.076516 -0.063435 -0.070994 -0.071209 -0.069023 -0.068601 9.5483 0.04458 0.2141 0.22079 0.085384 0.10058 0.26143 0.098981 0.38708 0.089135 0.13725 0.15866 -0.12191 -0.0080124 0.0064186 0.0051894 0.0021751 1.2616
1.2148 -0.035459 -0.034058 -0.014592 -0.054927 0 -0.045958 -0.059918 -0.062092 -0.073699 -0.061815 -0.089392 9.5433 0.03941 0.18744 0.23181 0.082843 0.10451 0.26936 0.10342 0.36479 0.068022 0.14661 0.16673 -0.11689 -0.0079136 0.0064451 0.0049663 0.0023747 1.2019
1.2188 -0.037954 -0.037306 -0.002397 -0.017019 0 -0.0082196 -0.05918 -0.051468 -0.07997 -0.049373 -0.10999 9.5393 0.027212 0.19957 0.20644 0.082794 0.10858 0.28566 0.10579 0.33313 0.06304 0.12449 0.171 -0.11242 -0.0080191 0.006898 0.005166 0.0027206 1.1445
1.2227 -0.045445 -0.046196 -0.017532 0.0086374 0 0.0062558 -0.059392 -0.043314 -0.080127 -0.038362 -0.10861 9.5408 0.0039506 0.23244 0.18367 0.052183 0.10263 0.25255 0.082685 0.29251 0.11439 0.091098 0.16201 -0.13155 -0.0081551 0.0075056 0.0056588 0.0029661 1.0864
1.2266 -0.054345 -0.05677 -0.04827 -0.0037834 0 -0.01922 -0.056378 -0.040108 -0.066063 -0.036478 -0.073737 9.5501 -0.0015819 0.21818 0.17418 0.069603 0.079269 0.22782 0.063864 0.2683 0.090803 0.066658 0.13707 -0.18959 -0.0081397 0.0078314 0.0061321 0.002847 1.0179
1.2305 -0.060976 -0.06482 -0.07406 -0.05297 0 -0.07199 -0.048327 -0.04185 -0.040084 -0.045057 -0.015762 9.5623 -0.011687 0.21489 0.20744 0.069125 0.042246 0.18377 0.037558 0.26726 0.07817 0.046899 0.10328 -0.22335 -0.0079277 0.0075802 0.0062554 0.002398 0.93938
1.2344 -0.063862 -0.068342 -0.083073 -0.10757 0 -0.11715 -0.038883 -0.046283 -0.015491 -0.056156 0.036238 9.5638 -0.019266 0.21932 0.2059 0.055933 0.0067621 0.15996 0.02748 0.27642 0.087732 0.037389 0.072619 -0.23524 -0.0076345 0.0067887 0.0059416 0.0019977 0.86912
1.2383 -0.064103 -0.068132 -0.0789 -0.12935 0 -0.1233 -0.034725 -0.049994 -0.0072117 -0.058356 0.052864 9.5411 -0.010089 0.21571 0.08065 0.050937 -0.010129 0.20587 0.060708 0.27652 0.11112 0.045012 0.053717 -0.24298 -0.0074292 0.0057977 0.0054864 0.0020523 0.83513
1.2422 -0.063804 -0.066433 -0.072742 -0.1041 0 -0.086978 -0.039219 -0.050313 -0.019738 -0.047192 0.025585 9.4909 0.039808 0.2058 0.1074 0.071934 -0.0020475 0.22195 0.046535 0.24487 0.049089 0.061765 0.047614 -0.27089 -0.0073814 0.0050526 0.0053889 0.0026064 0.85344
1.2461 -0.064089 -0.065006 -0.071581 -0.053612 0 -0.035792 -0.048294 -0.047238 -0.042937 -0.030616 -0.025819 9.4211 0.049673 0.20198 0.13832 0.087233 0.021754 0.19926 0.048612 0.25216 0.039367 0.041465 0.050237 -0.28477 -0.0073923 0.0048634 0.0059274 0.0032662 0.91327
1.25 -0.064399 -0.064124 -0.074233 -0.017884 0 -0.0074167 -0.053298 -0.043832 -0.059962 -0.023479 -0.067036 9.344 0.059906 0.20582 0.15791 0.099383 0.043791 0.19744 0.062178 0.26919 0.070326 0.048446 0.05804 -0.26606 -0.0072841 0.0052468 0.0068436 0.0035298 0.98434
1.2539 -0.063491 -0.063026 -0.076495 -0.022551 0 -0.021019 -0.048955 -0.044237 -0.060898 -0.03496 -0.074879 9.2649 0.080833 0.22827 0.17025 0.11361 0.052366 0.2277 0.081083 0.29168 0.11825 0.087516 0.071111 -0.21866 -0.0069878 0.0059279 0.0074696 0.0032205 1.0429
1.2578 -0.061032 -0.061109 -0.07691 -0.059202 0 -0.063626 -0.039196 -0.05044 -0.05056 -0.059983 -0.054797 9.1798 0.089206 0.29991 0.20769 0.14188 0.050552 0.24449 0.093825 0.34621 0.1297 0.088053 0.09142 -0.17772 -0.0066631 0.0065047 0.0072596 0.0026249 1.0941
1.2617 -0.058234 -0.058715 -0.076325 -0.094529 0 -0.10155 -0.034946 -0.060522 -0.043925 -0.082698 -0.035577 9.0817 0.1248 0.29822 0.22254 0.17786 0.052595 0.26299 0.11538 0.37101 0.11511 0.11391 0.11881 -0.16583 -0.006615 0.0066981 0.0062813 0.0022191 1.1688
1.2656 -0.056924 -0.056916 -0.073716 -0.099165 0 -0.10697 -0.045222 -0.070191 -0.053329 -0.089407 -0.044829 8.9687 0.14512 0.31356 0.24549 0.18787 0.070941 0.29068 0.14169 0.38028 0.14724 0.12689 0.1491 -0.086209 -0.0070401 0.006537 0.0052088 0.0022603 1.2954
1.2695 -0.057891 -0.056584 -0.065722 -0.071193 0 -0.078506 -0.069122 -0.076382 -0.078322 -0.079712 -0.085163 8.8441 0.15651 0.35344 0.24615 0.18143 0.10495 0.31503 0.16274 0.3958 0.17772 0.13144 0.17596 -0.021516 -0.007813 0.0063391 0.0047834 0.0026236 1.468
1.2734 -0.060012 -0.057596 -0.0519 -0.035589 0 -0.040522 -0.095688 -0.079548 -0.10616 -0.066131 -0.13109 8.7107 0.16805 0.40327 0.20608 0.17187 0.14065 0.31772 0.17183 0.43024 0.15995 0.1362 0.19463 -0.046877 -0.0085242 0.0064777 0.0052075 0.0029999 1.6398
1.2773 -0.060978 -0.058784 -0.038928 -0.022107 0 -0.022967 -0.11168 -0.08229 -0.12167 -0.062758 -0.1497 8.5654 0.16312 0.33538 0.26307 0.1585 0.1612 0.24333 0.19579 0.40849 0.1763 0.14351 0.20427 -0.0077976 -0.0087768 0.0070934 0.006012 0.0032175 1.7472
1.2813 -0.05906 -0.058653 -0.036488 -0.041116 0 -0.03807 -0.11063 -0.085622 -0.11801 -0.07306 -0.12809 8.4032 0.18216 0.35887 0.31379 0.20467 0.15927 0.24136 0.16133 0.40782 0.13754 0.13531 0.20741 -0.020051 -0.0085009 0.0079769 0.0065016 0.0033565 1.7481
1.2852 -0.054449 -0.056324 -0.047031 -0.076366 0 -0.071467 -0.096118 -0.08677 -0.10025 -0.087292 -0.08446 8.2262 0.18463 0.41287 0.33165 0.22722 0.14125 0.22397 0.15877 0.38739 0.14092 0.14335 0.20749 -0.015494 -0.0080032 0.008722 0.0063526 0.0035704 1.6452
1.2891 -0.049056 -0.05205 -0.060484 -0.098541 0 -0.093697 -0.077568 -0.08116 -0.08031 -0.091169 -0.053376 8.0463 0.17649 0.44424 0.32777 0.21623 0.12087 0.18245 0.18522 0.34067 0.18657 0.15755 0.20628 -0.007223 -0.0076966 0.0090209 0.0058202 0.0038419 1.4785
1.293 -0.044983 -0.046998 -0.061785 -0.08763 0 -0.082947 -0.063167 -0.067099 -0.068091 -0.077845 -0.057166 7.8767 0.20021 0.38167 0.3461 0.2108 0.10809 0.16169 0.16871 0.28357 0.20364 0.13299 0.20243 -0.072849 -0.0077542 0.0088535 0.0054159 0.0039554 1.2959
1.2969 -0.042942 -0.042452 -0.045714 -0.047434 0 -0.042126 -0.055432 -0.048645 -0.065392 -0.053118 -0.087155 7.7173 0.16127 0.39961 0.39132 0.17482 0.10211 0.13474 0.13645 0.25361 0.21169 0.080728 0.19163 -0.063227 -0.0080099 0.0084233 0.0054188 0.003726 1.1256
1.3008 -0.041888 -0.038989 -0.024042 -0.0028531 0 0.0022614 -0.051656 -0.033445 -0.065858 -0.03028 -0.1102 7.5517 0.10765 0.35294 0.38842 0.10771 0.093166 0.14759 0.1297 0.18683 0.20385 0.073045 0.16857 -0.10313 -0.0081885 0.0079311 0.005698 0.0032419 0.96657
1.3047 -0.040086 -0.036179 -0.015992 0.017242 0 0.019032 -0.047174 -0.026971 -0.060129 -0.019707 -0.095286 7.3596 0.042983 0.30371 0.36196 0.046315 0.071059 0.13937 0.12273 0.11462 0.19327 0.065597 0.13058 -0.16936 -0.0082207 0.0074213 0.0059541 0.0028498 0.80072
1.3086 -0.03661 -0.033026 -0.029706 -3.1203e-05 0 -0.004243 -0.038364 -0.028071 -0.042558 -0.021733 -0.038803 7.1356 -0.020873 0.30236 0.33777 0.016533 0.033524 0.076293 0.10137 0.064104 0.19179 0.028027 0.081034 -0.2288 -0.0083111 0.0068345 0.0060595 0.0028704 0.61268
1.3125 -0.032008 -0.028819 -0.052783 -0.041761 0 -0.050458 -0.024053 -0.029802 -0.015517 -0.027638 0.031392 6.8972 -0.020455 0.33082 0.33561 0.0021042 -0.011197 0.048055 0.11152 0.036879 0.20719 0.0021312 0.029925 -0.22067 -0.0086816 0.0061778 0.006126 0.0033042 0.40385
1.3164 -0.027651 -0.023748 -0.062311 -0.076665 0 -0.083846 -0.0058478 -0.024948 0.011472 -0.026904 0.076038 6.671 -0.012154 0.24865 0.2874 -0.035832 -0.049075 -0.024549 0.057335 0.038796 0.18332 -0.0055221 -0.01023 -0.2443 -0.0092622 0.0055962 0.0062782 0.0038064 0.19322
1.3203 -0.024444 -0.018789 -0.045785 -0.076199 0 -0.075936 0.012189 -0.011627 0.027701 -0.014843 0.072986 6.4695 -0.010194 0.20878 0.28785 -0.044017 -0.068933 -0.013344 -0.0089694 0.034133 0.17255 -0.015079 -0.031388 -0.27093 -0.0096719 0.0052527 0.0064525 0.0039573 0.0078295
1.3242 -0.022059 -0.014921 -0.013027 -0.03586 0 -0.027887 0.024933 0.0053899 0.028821 0.0044542 0.032765 6.2803 -0.014587 0.20222 0.32186 -0.027097 -0.069344 0.046155 -0.057022 0.031957 0.14146 -0.033226 -0.035009 -0.27946 -0.0095418 0.0051468 0.0064811 0.0035844 -0.12993
1.3281 -0.019341 -0.012323 0.012506 0.019222 0 0.028484 0.028745 0.018277 0.020346 0.021063 -0.009792 6.0776 -0.019505 0.15372 0.32646 -0.014645 -0.0592 0.04383 -0.05838 0.060573 0.016776 -0.062617 -0.030831 -0.24762 -0.0088711 0.0050916 0.0063563 0.0028625 -0.21047
1.332 -0.015456 -0.01028 0.01478 0.050918 0 0.053532 0.023713 0.021495 0.013531 0.025707 -0.021082 5.8469 -0.026079 0.21018 0.30255 0.0035982 -0.051318 0.037429 -0.055287 0.062617 0.033017 -0.070115 -0.029721 -0.24643 -0.0080504 0.0049007 0.0063155 0.0021383 -0.2368
1.3359 -0.010741 -0.0079127 -0.0013754 0.036728 0 0.030175 0.013519 0.014987 0.015923 0.015818 0.0072323 5.5994 -0.012165 0.23317 0.30857 0.015739 -0.053116 0.047134 -0.043315 0.049573 0.04976 -0.070532 -0.035863 -0.22472 -0.0075222 0.0045968 0.006579 0.001667 -0.21743
1.3398 -0.0065095 -0.0051001 -0.016486 -0.011399 0 -0.021911 0.0026278 0.0036022 0.024216 -0.002404 0.052553 5.3617 0.011655 0.24535 0.32812 0.036833 -0.061015 0.073204 -0.039952 0.056836 0.056503 -0.064016 -0.044347 -0.19908 -0.0074187 0.0043984 0.0069978 0.0014894 -0.15863
1.3438 -0.0039804 -0.0027039 -0.015172 -0.054681 0 -0.060695 -0.0067948 -0.006151 0.026329 -0.017485 0.077684 5.1509 0.037588 0.25877 0.34267 0.068583 -0.06319 0.11423 -0.046261 0.092268 0.048425 -0.053838 -0.045814 -0.17674 -0.0075415 0.0044676 0.0070498 0.0015033 -0.063355
1.3477 -0.0032351 -0.0017802 0.00089936 -0.057683 0 -0.054591 -0.015252 -0.0097736 0.012138 -0.0201 0.057618 4.958 0.061649 0.26399 0.31818 0.080574 -0.049326 0.16627 -0.022707 0.10064 0.030652 -0.052378 -0.034077 -0.14474 -0.0076795 0.0046779 0.0062994 0.0016028 0.061362
1.3516 -0.003066 -0.0024196 0.016958 -0.017335 0 -0.00772 -0.023259 -0.0070395 -0.016061 -0.009803 -0.0019347 4.7566 0.072097 0.285 0.33687 0.068315 -0.020139 0.16393 0.0092625 0.13961 0.053243 -0.030909 -0.010574 -0.18818 -0.0078867 0.0046773 0.0049133 0.0017378 0.19523
1.3555 -0.0018476 -0.0033092 0.020075 0.033928 0 0.043228 -0.02875 -0.001906 -0.043219 0.0040845 -0.067453 4.5271 0.11627 0.29779 0.36944 0.077138 0.011287 0.17596 0.027793 0.16182 0.051285 -0.025033 0.017206 -0.1658 -0.0083848 0.0042374 0.0036798 0.0018827 0.30476
1.3594 0.0012307 -0.0025724 0.0098069 0.054827 0 0.058622 -0.027876 5.8637e-05 -0.05284 0.0090599 -0.10046 4.2749 0.16132 0.31833 0.37361 0.094492 0.028288 0.1834 0.037102 0.17357 0.053111 -0.030638 0.041005 -0.11845 -0.0091773 0.0035548 0.003412 0.0020091 0.35711
1.3633 0.0054859 0.00070191 -0.0042178 0.029857 0 0.02803 -0.01901 -0.0043238 -0.040673 -0.00071655 -0.08452 4.0245 0.15784 0.36822 0.3088 0.094571 0.023085 0.15355 0.047484 0.1918 0.10364 -0.033341 0.056038 -0.12611 -0.0098308 0.0031697 0.0042451 0.0021258 0.3396
1.3672 0.0091094 0.0055401 -0.012663 -0.017737 0 -0.021572 -0.0058886 -0.012879 -0.018545 -0.019023 -0.03679 3.7965 0.15844 0.37204 0.31261 0.076119 0.0027588 0.20872 0.057133 0.18568 0.10346 -0.0045064 0.061498 -0.13215 -0.0097519 0.0035153 0.0054961 0.0023233 0.26898
1.3711 0.010333 0.0096542 -0.013343 -0.046034 0 -0.048324 0.0039709 -0.018857 -0.0044169 -0.031692 0.0051892 3.5889 0.11973 0.37571 0.30656 0.079386 -0.01657 0.2264 0.059713 0.18328 0.12421 -0.0094395 0.058452 -0.10263 -0.0087663 0.0044954 0.0062536 0.0027163 0.18055
1.375 0.0086063 0.011119 -0.009417 -0.030327 0 -0.030006 0.0050305 -0.015855 -0.0071478 -0.027737 0.012316 3.3813 0.066399 0.38622 0.32277 0.047571 -0.022903 0.23111 0.064398 0.17863 0.12315 -0.010816 0.047992 -0.069655 -0.0074203 0.0055008 0.0061605 0.0032886 0.10402
1.3789 0.0049965 0.0097787 -0.003921 0.016117 0 0.017974 -0.0013723 -0.0035827 -0.019342 -0.0085815 -0.013385 3.1551 0.021784 0.39086 0.35261 -0.017189 -0.017964 0.22879 0.075251 0.16583 0.10313 -0.0059169 0.031099 -0.045908 -0.0066217 0.0058793 0.0056569 0.0037914 0.044751
1.3828 0.0015087 0.0071987 0.0019846 0.053942 0 0.055646 -0.007723 0.010661 -0.024424 0.012619 -0.04056 2.9118 0.021582 0.34177 0.32648 -0.031094 -0.015156 0.20294 0.091927 0.13532 0.1311 -0.038065 0.0093114 -0.025221 -0.0068769 0.0054469 0.0054704 0.0038559 -0.014733
1.3867 -0.00025532 0.0052294 0.006444 0.05125 0 0.051312 -0.006336 0.017126 -0.011305 0.02154 -0.034426 2.6704 -0.023106 0.34767 0.36242 -0.034656 -0.027596 0.16159 0.073693 0.089884 0.18522 -0.036366 -0.015236 0.013214 -0.0078293 0.004577 0.0058709 0.0032917 -0.095361
1.3906 -0.00021565 0.0044447 0.0058053 0.009802 0 0.0070405 0.0045498 0.011871 0.016366 0.014456 0.01342 2.4488 -0.045413 0.30922 0.3749 -0.031287 -0.056367 0.13224 0.045349 0.037648 0.21899 -0.041498 -0.040439 0.00065257 -0.0085714 0.0038106 0.0064245 0.0023296 -0.20117
1.3945 0.00010461 0.0037954 -0.0014682 -0.03762 0 -0.043471 0.019774 0.00096259 0.0438 0.0011457 0.075896 2.2461 -0.046264 0.26994 0.3533 -0.03764 -0.088835 0.10315 0.0088008 0.0024394 0.22187 -0.058519 -0.064367 -0.015023 -0.0084707 0.0033785 0.0064674 0.0015542 -0.31386
1.3984 -0.0013028 0.0017091 -0.010254 -0.054865 0 -0.062038 0.031689 -0.0039375 0.057188 -0.0037259 0.11066 2.0434 -0.035724 0.28294 0.3032 -0.063228 -0.10818 0.065227 -0.036377 0.0032444 0.19686 -0.085852 -0.084486 0.012 -0.0077352 0.0030922 0.0058026 0.0015156 -0.40361
1.4023 -0.0053239 -0.0023954 -0.011 -0.031023 0 -0.035803 0.035565 0.0043327 0.053294 0.0065554 0.093986 1.8204 -0.029817 0.34386 0.29028 -0.039644 -0.10599 0.076205 -0.094177 0.0046807 0.22349 -0.10121 -0.097154 -0.016936 -0.0071732 0.0026714 0.004916 0.0023046 -0.44423
1.4063 -0.010801 -0.0075123 0.00086879 0.012798 0 0.013566 0.03141 0.021287 0.039185 0.024681 0.040468 1.5726 0.0095248 0.31912 0.30221 -0.035277 -0.087571 0.085808 -0.090685 0.028785 0.24932 -0.11611 -0.098819 -0.026231 -0.0073821 0.0021375 0.0045123 0.0034514 -0.42106
1.4102 -0.015104 -0.011816 0.017636 0.041777 0 0.047432 0.021769 0.033432 0.024386 0.035185 -0.0084874 1.3147 0.03644 0.30894 0.33267 -0.036861 -0.066338 0.098711 -0.065296 0.041134 0.26222 -0.11997 -0.088449 0.015385 -0.0081613 0.001848 0.0048516 0.0042588 -0.33076
1.4141 -0.01594 -0.01404 0.023668 0.034277 0 0.039876 0.0088618 0.029119 0.013538 0.027201 -0.018402 1.0677 0.041617 0.3327 0.34825 -0.0279 -0.052614 0.11136 -0.03844 0.041115 0.26479 -0.11086 -0.068792 0.07646 -0.008727 0.002136 0.0055483 0.0043158 -0.17993
1.418 -0.013147 -0.014285 0.0096794 -0.0034799 0 -0.0032851 -0.0058836 0.0084771 0.0051872 0.0033576 0.010088 0.84298 0.039191 0.35766 0.27997 0.018004 -0.046222 0.11237 -0.026007 0.053387 0.27213 -0.092692 -0.044639 0.063443 -0.008507 0.0029368 0.0060006 0.0037795 0.013088
1.4219 -0.0090743 -0.013711 -0.016638 -0.044032 0 -0.049726 -0.020404 -0.016362 -0.0044216 -0.022381 0.042184 0.63573 0.070187 0.33733 0.31326 0.038066 -0.038309 0.19716 0.018213 0.075969 0.21538 -0.087058 -0.019282 0.076651 -0.0077219 0.0038006 0.0059831 0.0031974 0.21834
1.4258 -0.0071426 -0.013587 -0.035667 -0.059428 0 -0.065207 -0.031488 -0.031117 -0.017455 -0.035742 0.038318 0.43108 0.066734 0.36284 0.3124 0.069887 -0.020049 0.18998 0.040495 0.097401 0.17924 -0.081932 0.0073493 0.095253 -0.0071725 0.0042929 0.0058002 0.0030341 0.4029
1.4297 -0.0095204 -0.014548 -0.033609 -0.040592 0 -0.038975 -0.036615 -0.030793 -0.033395 -0.032817 -0.012443 0.21462 0.072329 0.36373 0.31756 0.086426 0.0092597 0.1587 0.055956 0.12736 0.16694 -0.070119 0.036683 0.099547 -0.0074493 0.0043791 0.0058824 0.0033026 0.54597
1.4336 -0.0156 -0.016529 -0.016208 -0.0028784 0 0.0083625 -0.036312 -0.022903 -0.049738 -0.02206 -0.082549 -0.020351 0.113 0.30539 0.3584 0.074466 0.040927 0.16974 0.07626 0.17271 0.17517 -0.049589 0.067441 0.083727 -0.008349 0.0044012 0.0062819 0.0036017 0.64824
1.4375 -0.022389 -0.019069 -0.0041859 0.024736 0 0.03989 -0.034085 -0.020067 -0.062553 -0.016739 -0.12742 -0.27216 0.12137 0.33846 0.3915 0.091088 0.062915 0.25714 0.08489 0.22827 0.19287 -0.039225 0.093989 0.10198 -0.0090692 0.0046753 0.0066067 0.0035039 0.72515
1.4414 -0.026516 -0.0215 -0.013615 0.019538 0 0.029461 -0.033546 -0.02886 -0.067279 -0.024398 -0.12027 -0.53351 0.14595 0.37214 0.34374 0.096578 0.068296 0.31912 0.12468 0.26399 0.18781 -0.051396 0.10964 0.12903 -0.0089738 0.0051317 0.0064517 0.0029486 0.78851
1.4453 -0.02636 -0.022921 -0.039789 -0.018479 0 -0.018583 -0.035596 -0.044575 -0.061328 -0.041492 -0.072112 -0.79494 0.13387 0.41861 0.34122 0.071375 0.059885 0.31827 0.12548 0.25804 0.18441 -0.03251 0.11237 0.13225 -0.0081759 0.0053794 0.0058638 0.0023032 0.83322
1.4492 -0.022802 -0.022302 -0.060465 -0.064727 0 -0.071499 -0.038608 -0.055831 -0.047678 -0.056605 -0.021822 -1.0485 0.10272 0.45182 0.39207 0.04314 0.047928 0.29258 0.11776 0.22723 0.19057 0.0015847 0.1073 0.1078 -0.0073914 0.0051361 0.0053464 0.0020551 0.84202
1.4531 -0.018193 -0.019004 -0.055793 -0.085564 0 -0.091172 -0.041087 -0.054268 -0.035331 -0.059095 -0.0054445 -1.2919 0.10394 0.42445 0.45626 0.065806 0.042598 0.32159 0.18059 0.20971 0.20911 0.0022702 0.10262 0.064031 -0.0072524 0.0045816 0.0053929 0.0024028 0.80284
1.457 -0.014475 -0.013455 -0.026136 -0.062289 0 -0.061892 -0.043343 -0.040826 -0.03358 -0.046471 -0.029474 -1.531 0.032981 0.38297 0.41939 0.037487 0.046504 0.34757 0.18153 0.22059 0.167 0.025612 0.10213 0.040193 -0.0077706 0.004252 0.0060153 0.0030899 0.71992
1.4609 -0.011938 -0.0072759 0.0086896 -0.0066685 0 -0.0024197 -0.045759 -0.02393 -0.043186 -0.025524 -0.068073 -1.7765 0.015011 0.38023 0.42416 0.025073 0.052406 0.3254 0.13676 0.19226 0.20886 0.013762 0.10095 0.012325 -0.0084313 0.0045519 0.0067281 0.0036083 0.60607
1.4648 -0.0094265 -0.0024788 0.027106 0.045251 0 0.047269 -0.0456 -0.01214 -0.05274 -0.007006 -0.084551 -2.0362 0.010962 0.39312 0.42663 0.020044 0.047978 0.26562 0.10372 0.15796 0.25757 0.007062 0.089146 -0.0061532 -0.0087407 0.0053476 0.0069878 0.0035938 0.46479
1.4688 -0.0056438 -0.00017366 0.023164 0.0589 0 0.055357 -0.036856 -0.0078736 -0.045882 0.0019758 -0.059359 -2.3072 0.0014379 0.39249 0.41666 0.012417 0.024659 0.18351 0.10141 0.13147 0.26051 0.019374 0.060385 -0.013381 -0.0086346 0.0060397 0.0066517 0.0030926 0.28384
1.4727 -0.00038423 0.00025431 0.008327 0.027841 0 0.021652 -0.015028 -0.0067969 -0.0153 0.0024995 -0.0036684 -2.5769 0.010735 0.31679 0.46911 -0.016536 -0.015485 0.11036 0.059534 0.081639 0.19913 0.0025909 0.018249 -0.036035 -0.0083824 0.0060546 0.0060402 0.0025029 0.051832
1.4766 0.0053065 0.00079257 -0.0015161 -0.020376 0 -0.023012 0.016869 -0.0022637 0.028537 0.0023287 0.050145 -2.833 -0.0040305 0.26062 0.40712 -0.025019 -0.060016 0.12165 -0.016622 0.10851 0.22775 -0.067491 -0.02559 -0.044126 -0.0081924 0.005306 0.0056 0.0022565 -0.2163
1.4805 0.010101 0.0035026 0.00040962 -0.045391 0 -0.041162 0.047411 0.009405 0.06316 0.009582 0.072621 -3.0745 -0.012856 0.21951 0.3443 -0.0084025 -0.093779 0.085834 -0.06163 0.074833 0.26569 -0.10203 -0.059807 -0.066972 -0.0080076 0.0042242 0.0055345 0.0025023 -0.47271
1.4844 0.013637 0.0092444 0.0097367 -0.026025 0 -0.01768 0.06345 0.026563 0.071156 0.026162 0.057964 -3.3137 -0.013751 0.19533 0.31634 0.013348 -0.10872 0.043881 -0.074356 0.014808 0.28667 -0.1092 -0.081207 -0.093183 -0.0076976 0.0033712 0.005731 0.0030239 -0.66218
1.4883 0.016979 0.017322 0.019106 0.023243 0 0.029535 0.059668 0.043624 0.054282 0.04583 0.027105 -3.5657 -0.010761 0.18963 0.33838 0.012707 -0.10869 0.071493 -0.071227 0.0020511 0.27567 -0.12072 -0.095425 -0.10444 -0.0073587 0.0030179 0.0059762 0.0034282 -0.76212
1.4922 0.021882 0.026167 0.025667 0.065244 0 0.065382 0.042898 0.054569 0.031961 0.058593 0.011689 -3.8347 0.00054491 0.18182 0.28223 -0.018089 -0.10564 0.026752 -0.10619 0.0025517 0.25996 -0.15432 -0.11061 -0.17234 -0.0073016 0.003039 0.0061756 0.0034383 -0.8016
1.4961 0.029393 0.034417 0.030657 0.07147 0 0.066444 0.027234 0.056356 0.025075 0.05838 0.030707 -4.1084 0.044839 0.21391 0.25206 -0.023561 -0.11016 -0.0020919 -0.10935 -0.040086 0.26154 -0.16687 -0.13016 -0.16 -0.0076951 0.0031326 0.0063597 0.0030677 -0.84032
1.5 0.038897 0.041572 0.034494 0.045046 0 0.039218 0.02397 0.050655 0.039193 0.048161 0.076218 -4.3666 0.074086 0.22463 0.24264 -0.016535 -0.12381 0.026301 -0.11054 -0.08401 0.24809 -0.18606 -0.15068 -0.10422 -0.0082781 0.0030885 0.0065366 0.0025704 -0.9232
1.5039 0.048376 0.047924 0.035476 0.016234 0 0.013311 0.034699 0.043119 0.061729 0.038264 0.11832 -4.597 0.076922 0.1998 0.24118 -0.015787 -0.13886 0.078598 -0.11466 -0.10301 0.20604 -0.20241 -0.16601 -0.048374 -0.0085372 0.002864 0.0066141 0.0022348 -1.0487
1.5078 0.055748 0.054 0.034054 0.015497 0 0.016122 0.052554 0.040297 0.074658 0.038777 0.12628 -4.8031 0.086762 0.18299 0.21655 -0.060237 -0.14533 -0.0050027 -0.093802 -0.076501 0.13941 -0.14713 -0.17284 -0.071374 -0.0082355 0.0024905 0.0064977 0.0021924 -1.1761
1.5117 0.06028 0.060026 0.036037 0.048006 0 0.050369 0.069054 0.045637 0.07048 0.051764 0.091107 -5.0001 0.058791 0.23501 0.22128 -0.068941 -0.13921 0.02701 -0.058247 -0.037781 0.13963 -0.13719 -0.17277 -0.030988 -0.0077345 0.002004 0.0062396 0.0023687 -1.2625
1.5156 0.063013 0.065756 0.048317 0.090809 0 0.092442 0.079748 0.057107 0.057156 0.069496 0.033323 -5.2011 0.025511 0.24996 0.18606 -0.086189 -0.12548 0.066712 -0.032607 -0.013638 0.1509 -0.12635 -0.16989 -0.032397 -0.0076983 0.0014949 0.0060412 0.0025788 -1.2953
1.5195 0.065869 0.070685 0.070197 0.11322 0 0.1119 0.084492 0.068498 0.048901 0.080326 -0.010354 -5.4073 -0.0012178 0.23789 0.15486 -0.11011 -0.11399 0.11836 -3.052e-06 -0.015306 0.15179 -0.10799 -0.16707 -0.031339 -0.0084023 0.0011626 0.006081 0.0026654 -1.2954
1.5234 0.070185 0.074457 0.090646 0.10168 0 0.095587 0.08423 0.073922 0.052792 0.077746 -0.01238 -5.6091 -0.013111 0.22443 0.17503 -0.13162 -0.11221 0.19064 0.051513 -0.045424 0.12355 -0.084275 -0.1648 0.016388 -0.0093418 0.0012126 0.0063414 0.0025773 -1.2952
1.5273 0.075796 0.077175 0.097092 0.068822 0 0.057502 0.079126 0.072283 0.063789 0.06555 0.026551 -5.7951 -0.011919 0.24368 0.19732 -0.12526 -0.12057 0.21657 0.039426 -0.051647 0.03146 -0.096946 -0.16307 -0.018138 -0.0096026 0.0016316 0.0066176 0.0023579 -1.3158
1.5313 0.081318 0.079376 0.088363 0.041636 0 0.02778 0.070137 0.068054 0.071516 0.055084 0.078902 -5.9601 -0.023797 0.26094 0.25599 -0.094647 -0.13346 0.23209 0.040106 -0.078001 0.022831 -0.082319 -0.16338 -0.058411 -0.0087062 0.002078 0.0066954 0.0020946 -1.3637
1.5352 0.085283 0.081606 0.077772 0.040755 0 0.030518 0.061283 0.067611 0.070916 0.056782 0.11109 -6.1064 -0.041858 0.28399 0.26099 -0.082776 -0.14421 0.25158 0.025384 -0.091358 0.037676 -0.06532 -0.16858 -0.083829 -0.0071276 0.002076 0.0065188 0.0018813 -1.4406
1.5391 0.08717 0.083896 0.080919 0.067216 0 0.067006 0.058681 0.074094 0.066421 0.072504 0.10795 -6.2392 -0.066896 0.3021 0.21314 -0.091222 -0.15008 0.27281 -0.00019517 -0.09713 0.046921 -0.064705 -0.18047 -0.093998 -0.0059499 0.0013939 0.0061946 0.0018025 -1.55
1.543 0.0876 0.085673 0.099097 0.10417 0 0.11541 0.066162 0.085098 0.06679 0.094322 0.082556 -6.3624 -0.1059 0.2851 0.1852 -0.089755 -0.15378 0.27951 -0.0042837 -0.1334 0.031622 -0.10312 -0.19809 -0.10434 -0.0059488 0.00026179 0.005873 0.0019056 -1.6894
1.5469 0.0878 0.086396 0.1157 0.12922 0 0.14574 0.081612 0.094983 0.076763 0.11033 0.064415 -6.4782 -0.10766 0.25357 0.18708 -0.10725 -0.16096 0.23856 -0.02056 -0.18834 0.038373 -0.095305 -0.2184 -0.16854 -0.0069568 -0.00080641 0.005652 0.0021515 -1.8407
1.5508 0.088941 0.086554 0.11139 0.12798 0 0.13936 0.098108 0.099585 0.093453 0.11299 0.075782 -6.5879 -0.081054 0.22167 0.1896 -0.10033 -0.17589 0.18258 -0.041099 -0.23806 0.025091 -0.10524 -0.23864 -0.20515 -0.0080938 -0.0014367 0.0055857 0.0023914 -1.9738
1.5547 0.091812 0.088023 0.084527 0.10196 0 0.10102 0.10926 0.099281 0.10957 0.10407 0.1144 -6.6916 -0.062107 0.1953 0.17758 -0.10158 -0.19779 0.16807 -0.061254 -0.24985 0.010882 -0.13124 -0.25766 -0.20028 -0.0086096 -0.0016589 0.0057225 0.0024331 -2.0671
1.5586 0.096683 0.093008 0.056194 0.068239 0 0.056426 0.11386 0.098139 0.11917 0.093157 0.15537 -6.7865 -0.074237 0.17683 0.15228 -0.12583 -0.22017 0.22089 -0.076229 -0.21255 0.0068341 -0.16201 -0.2751 -0.16372 -0.0085107 -0.0017564 0.0060689 0.0021882 -2.1256
1.5625 0.10301 0.10196 0.053023 0.050945 0 0.036774 0.11561 0.10034 0.12074 0.091006 0.17011 -6.8656 -0.085513 0.15551 0.19121 -0.089329 -0.23402 0.23235 -0.076783 -0.20847 -0.026518 -0.15286 -0.28943 -0.2007 -0.0083943 -0.0018812 0.0065048 0.0017916 -2.1775
1.5664 0.10904 0.11213 0.082544 0.066848 0 0.058849 0.1186 0.10696 0.11665 0.1022 0.14812 -6.9222 -0.084558 0.15384 0.1642 -0.093965 -0.23349 0.21067 -0.092935 -0.22863 -0.055687 -0.15234 -0.2979 -0.22618 -0.0087235 -0.0018692 0.0067905 0.001556 -2.2493
1.5703 0.11198 0.11834 0.12424 0.11199 0 0.11246 0.12331 0.11529 0.11125 0.12176 0.10567 -6.9558 -0.06759 0.17292 0.16054 -0.096837 -0.22074 0.21127 -0.10652 -0.21525 -0.057679 -0.1712 -0.299 -0.23841 -0.0093127 -0.0014859 0.0067347 0.0017442 -2.3388
1.5742 0.10925 0.11601 0.14551 0.15943 0 0.16426 0.12653 0.12049 0.1093 0.13773 0.07547 -6.9739 -0.053776 0.20242 0.16458 -0.094284 -0.2059 0.22607 -0.11185 -0.1944 -0.051125 -0.1805 -0.29518 -0.23931 -0.0095385 -0.00084449 0.0063941 0.0023157 -2.4099
1.5781 0.10032 0.10459 0.12863 0.17394 0 0.1779 0.12471 0.11823 0.11398 0.13852 0.08416 -6.9874 -0.076913 0.22375 0.1124 -0.098217 -0.20086 0.21757 -0.10733 -0.23461 -0.07757 -0.12736 -0.29226 -0.23356 -0.0090215 -0.0004964 0.0060765 0.0028774 -2.4138
1.582 0.087752 0.088461 0.085017 0.13714 0 0.13876 0.1167 0.10702 0.12378 0.12059 0.13254 -7.0025 -0.082711 0.25029 0.12823 -0.080226 -0.21015 0.18434 -0.090651 -0.20229 -0.084053 -0.10858 -0.29477 -0.21345 -0.0080541 -0.00098203 0.0060874 0.0029333 -2.3174
1.5859 0.076285 0.074556 0.045088 0.064958 0 0.066509 0.10361 0.089511 0.13079 0.091467 0.19177 -7.0156 -0.061793 0.23671 0.13404 -0.075746 -0.22571 0.17858 -0.076609 -0.17921 -0.043379 -0.11519 -0.30046 -0.17608 -0.0073344 -0.0022109 0.0064377 0.0022764 -2.1207
1.5898 0.070126 0.068101 0.033938 0.00088207 0 0.0043471 0.087322 0.072093 0.12396 0.065736 0.21929 -7.0171 -0.038995 0.21113 0.16542 -0.074271 -0.23081 0.16916 -0.061177 -0.16291 -0.0089309 -0.11085 -0.29924 -0.15304 -0.0072922 -0.0033098 0.006814 0.0012047 -1.8548
1.5938 0.07041 0.069695 0.054167 -0.013532 0 -0.0096256 0.070195 0.062086 0.097555 0.055703 0.18578 -6.9994 -0.026829 0.20162 0.22618 -0.064514 -0.2117 0.1526 -0.040363 -0.14931 -0.0085929 -0.077513 -0.27901 -0.15445 -0.0077059 -0.0032115 0.0068752 0.00035368 -1.5704
1.5977 0.074717 0.075716 0.088139 0.030067 0 0.0308 0.05637 0.063207 0.058374 0.063086 0.096495 -6.9615 -0.010886 0.25149 0.23704 -0.026716 -0.16891 0.20063 -0.0076549 -0.1295 -0.017491 -0.034673 -0.23499 -0.13933 -0.0079828 -0.0015554 0.0065935 0.00024259 -1.3245
1.6016 0.079032 0.081379 0.11399 0.099331 0 0.095277 0.051574 0.072168 0.02427 0.077787 -0.0082441 -6.9073 -0.026688 0.25369 0.16917 -0.036792 -0.11898 0.25462 0.013352 -0.11444 0.024144 -0.0089358 -0.17557 -0.078369 -0.0077883 0.00090007 0.0062864 0.00088813 -1.1659
1.6055 0.080503 0.083772 0.12003 0.14515 0 0.13894 0.059343 0.079766 0.012499 0.08529 -0.076121 -6.8395 -0.038869 0.23095 0.15379 -0.023848 -0.084286 0.27142 0.04066 -0.080617 0.03611 0.019666 -0.11939 -0.064165 -0.0073663 0.0027787 0.0062865 0.0018014 -1.1163
1.6094 0.078777 0.082649 0.1077 0.1387 0 0.13503 0.075952 0.076996 0.026365 0.077492 -0.076018 -6.7565 -0.053753 0.21791 0.17282 0.00072963 -0.077958 0.27517 0.069795 -0.03686 0.027686 0.035397 -0.084779 -0.068632 -0.0072391 0.0031295 0.0065823 0.0023734 -1.153
1.6133 0.075111 0.079031 0.085622 0.091819 0 0.09307 0.089618 0.06218 0.051754 0.058684 -0.018631 -6.655 -0.084609 0.25335 0.17509 0.0064979 -0.095207 0.30575 0.089281 -0.0023924 0.029791 0.015822 -0.078733 -0.035619 -0.0076278 0.0021327 0.0068155 0.0023304 -1.2116
1.6172 0.070478 0.073539 0.063023 0.044409 0 0.048743 0.087095 0.04307 0.067653 0.041755 0.051426 -6.5364 -0.059135 0.30187 0.25804 0.016558 -0.11783 0.30321 0.058498 -0.026411 0.037563 0.012967 -0.093628 -0.028861 -0.0082078 0.0008735 0.0066611 0.0018903 -1.2173
1.6211 0.064658 0.066148 0.046786 0.030381 0 0.034004 0.063912 0.031331 0.06255 0.037556 0.087805 -6.4086 -0.061728 0.28468 0.26249 0.003554 -0.12826 0.27178 0.026388 -0.072407 0.060467 -0.020332 -0.11396 -0.055267 -0.0084413 0.00040397 0.0062023 0.0015212 -1.1313
1.625 0.05706 0.057223 0.040268 0.05093 0 0.051877 0.029813 0.033314 0.043074 0.046124 0.075504 -6.2812 -0.067273 0.26274 0.25005 -0.016971 -0.12222 0.23383 0.0095333 -0.083614 0.043028 -0.052435 -0.12786 -0.087238 -0.008125 0.00092059 0.0058891 0.0015413 -0.98075
1.6289 0.048153 0.048214 0.041543 0.076685 0 0.076056 0.0037694 0.044884 0.027742 0.057113 0.039312 -6.1581 -0.062233 0.26062 0.26276 -0.036685 -0.11036 0.20596 0.011839 -0.055116 -0.015613 -0.068026 -0.13442 -0.088183 -0.0075829 0.0017381 0.0060901 0.0019065 -0.8429
1.6328 0.039734 0.040916 0.043128 0.075108 0 0.074836 0.0013915 0.055004 0.031558 0.058979 0.020805 -6.0341 -0.041683 0.26435 0.33995 -0.052956 -0.10827 0.20655 0.02153 -0.054627 -0.037164 -0.066142 -0.14141 0.015503 -0.0073218 0.0020036 0.0066847 0.002327 -0.79317
1.6367 0.033552 0.035915 0.03664 0.03888 0 0.039016 0.02418 0.05512 0.054485 0.048965 0.042575 -5.8997 -0.010763 0.24944 0.31518 -0.056858 -0.12319 0.19044 0.017305 -0.073231 0.041739 -0.063295 -0.15587 -0.022894 -0.0075288 0.0014571 0.0071317 0.0025436 -0.85193
1.6406 0.029642 0.03197 0.020679 -0.0082109 0 -0.0093757 0.058669 0.046032 0.082484 0.035179 0.089321 -5.7487 -0.018858 0.23913 0.28398 -0.062888 -0.1478 0.15907 0.0044228 -0.071569 0.062474 -0.063924 -0.17579 -0.02271 -0.0079282 0.0005773 0.0069779 0.0024881 -0.96991
1.6445 0.026172 0.02721 0.0043138 -0.031374 0 -0.034586 0.085472 0.03613 0.098606 0.02903 0.12157 -5.5826 -0.020792 0.2293 0.27168 -0.053246 -0.16532 0.1239 -0.014758 -0.061826 0.048817 -0.068526 -0.19006 -0.0014621 -0.0081173 6.5783e-05 0.0063091 0.002219 -1.0601
1.6484 0.021192 0.021101 0.00045808 -0.013252 0 -0.016435 0.09085 0.032817 0.094104 0.034687 0.10999 -5.4074 0.027101 0.21379 0.29264 -0.014062 -0.16157 0.096405 -0.035627 -0.059051 0.047245 -0.07448 -0.18652 0.0042554 -0.0079989 0.00021392 0.0056866 0.0017794 -1.0489
1.6523 0.014647 0.015148 0.013387 0.032211 0 0.032315 0.072797 0.035257 0.071674 0.044855 0.060598 -5.2281 0.031076 0.19981 0.33962 -0.006344 -0.13461 0.071015 -0.030632 -0.037422 0.091814 -0.053638 -0.16133 0.018506 -0.0078481 0.00073476 0.005621 0.0011816 -0.91051
1.6563 0.0086508 0.011459 0.032375 0.070303 0 0.074429 0.039323 0.035234 0.040888 0.046557 0.0090839 -5.0451 0.041292 0.22611 0.31657 0.019211 -0.09536 0.1146 -0.048684 -0.009974 0.13486 -0.034239 -0.1216 0.020942 -0.0079653 0.0011457 0.0061065 0.00053785 -0.66638
1.6602 0.0055585 0.010453 0.039358 0.071211 0 0.075896 0.0024967 0.025209 0.01152 0.03195 -0.010478 -4.8575 0.059993 0.26449 0.34334 0.06777 -0.05929 0.14774 -0.054358 0.0076504 0.17908 -0.0070574 -0.079616 0.032592 -0.0083085 0.0012746 0.0066706 0.00013979 -0.36291
1.6641 0.0055696 0.010002 0.024967 0.031299 0 0.031501 -0.026965 0.0058652 -0.010418 0.0049734 0.0050831 -4.6675 0.074351 0.30175 0.40277 0.12027 -0.035913 0.1534 -0.038567 0.030498 0.22317 0.021888 -0.04374 0.056849 -0.0085106 0.0014027 0.0068706 0.00030366 -0.049155
1.668 0.0061393 0.0070304 -0.0022115 -0.024813 0 -0.031074 -0.04261 -0.01394 -0.023459 -0.021564 0.026175 -4.4818 0.053151 0.33031 0.35822 0.12866 -0.023457 0.15697 -0.0093749 0.10567 0.26191 0.031299 -0.013845 0.08433 -0.0082668 0.0019523 0.0067126 0.0010608 0.23375
1.6719 0.0038939 0.00022934 -0.02293 -0.061853 0 -0.07141 -0.043482 -0.024742 -0.030052 -0.03572 0.017184 -4.3073 0.06559 0.28981 0.39169 0.12421 -0.012181 0.18875 0.011668 0.14908 0.35624 0.079072 0.015476 0.1313 -0.0076782 0.0030567 0.0065715 0.0020042 0.45593
1.6758 -0.0025329 -0.0085747 -0.024944 -0.058369 0 -0.06548 -0.034258 -0.024548 -0.035073 -0.034872 -0.031777 -4.1449 0.067085 0.30772 0.38114 0.12388 0.0066518 0.20092 0.036315 0.18793 0.37056 0.078195 0.047617 0.13108 -0.0071852 0.0044138 0.0067239 0.0025243 0.60296
1.6797 -0.011172 -0.015652 -0.014122 -0.02128 0 -0.022285 -0.023405 -0.020183 -0.042812 -0.026441 -0.095374 -3.988 0.069673 0.32317 0.34704 0.12067 0.033048 0.20026 0.056973 0.22758 0.35723 0.07084 0.07953 0.12788 -0.0071503 0.0055189 0.007019 0.0023025 0.67979
1.6836 -0.018 -0.018092 -0.0080132 0.019405 0 0.023796 -0.018835 -0.020968 -0.053282 -0.021154 -0.13321 -3.8273 0.079187 0.29071 0.32132 0.10797 0.057693 0.1975 0.067019 0.26367 0.36093 0.094106 0.10388 0.15447 -0.0075159 0.0060267 0.00705 0.0016277 0.70684
1.6875 -0.019724 -0.015662 -0.017996 0.032263 0 0.038731 -0.023187 -0.030539 -0.061254 -0.024793 -0.12194 -3.6585 0.056056 0.27438 0.3656 0.083387 0.069016 0.21027 0.065565 0.24486 0.34779 0.13957 0.11521 0.1683 -0.0078776 0.0059357 0.0066401 0.0011934 0.70635
1.6914 -0.01586 -0.010428 -0.037495 0.0076209 0 0.013443 -0.032488 -0.043781 -0.060458 -0.034711 -0.072787 -3.486 0.062948 0.26435 0.31194 0.051785 0.062445 0.2182 0.10032 0.21021 0.26937 0.13545 0.1142 0.15749 -0.0078933 0.0055002 0.0060975 0.0014962 0.68859
1.6953 -0.0086998 -0.0048465 -0.047715 -0.034702 0 -0.030638 -0.039789 -0.050955 -0.050271 -0.042855 -0.021477 -3.3187 0.06233 0.23426 0.31472 0.03198 0.044396 0.22613 0.10891 0.20061 0.24505 0.13442 0.10617 0.13867 -0.0076149 0.005022 0.0059296 0.0023591 0.64931
1.6992 -0.0015471 -0.00021104 -0.035194 -0.05977 0 -0.058674 -0.040734 -0.045108 -0.038094 -0.042023 -0.00046071 -3.1617 0.044075 0.18656 0.35575 0.022787 0.027325 0.23131 0.10057 0.19571 0.25906 0.14221 0.095748 0.11293 -0.0074249 0.004704 0.0062943 0.0030462 0.57865
1.7031 0.0032581 0.003417 -0.0042906 -0.044387 0 -0.048938 -0.035912 -0.026844 -0.033261 -0.03049 -0.01592 -3.0111 0.0079449 0.1378 0.3349 0.013441 0.019374 0.22708 0.11902 0.14258 0.23057 0.14552 0.082809 0.075392 -0.0076569 0.0046168 0.0067815 0.0029084 0.46985
1.707 0.0052598 0.0063023 0.026704 0.0039061 0 -0.0086572 -0.02791 -0.0034858 -0.036787 -0.012315 -0.045919 -2.8554 -0.011817 0.11023 0.32679 0.022973 0.017022 0.23096 0.12659 0.12388 0.19429 0.10636 0.06325 0.094918 -0.0082766 0.0047061 0.0068024 0.0019926 0.31835
1.7109 0.0055584 0.0084414 0.041127 0.051424 0 0.032584 -0.016623 0.015882 -0.037244 0.0059406 -0.058532 -2.6838 -0.053067 0.067865 0.25743 -0.018979 0.007368 0.2297 0.12224 0.065953 0.15516 0.060921 0.033423 0.057279 -0.0089111 0.0047936 0.0062256 0.0010404 0.11618
1.7148 0.0058418 0.0098539 0.036295 0.064222 0 0.046431 0.0014374 0.025671 -0.019076 0.019361 -0.034922 -2.4943 -0.098178 0.039373 0.16273 -0.056517 -0.021009 0.22159 0.1086 0.0044831 0.13092 0.026687 -0.0059832 0.022616 -0.0091657 0.0046199 0.0056007 0.00084753 -0.14406
1.7188 0.0074578 0.011124 0.022611 0.035213 0 0.027751 0.02819 0.026354 0.022158 0.027132 0.018681 -2.2965 -0.13933 0.027873 0.080933 -0.06117 -0.067136 0.20549 0.088183 -0.039462 0.1208 0.0053764 -0.049746 0.015238 -0.0089177 0.0039848 0.0056865 0.0015542 -0.45088
1.7227 0.010886 0.013273 0.012842 -0.009715 0 -0.0021837 0.05823 0.023502 0.07155 0.032173 0.076424 -2.105 -0.19377 -0.034159 0.075235 -0.066809 -0.11595 0.17972 0.063104 -0.076104 0.072507 -0.043329 -0.091085 -0.031232 -0.0083509 0.0029285 0.006703 0.0025231 -0.75723
1.7266 0.015728 0.016957 0.012912 -0.032289 0 -0.013626 0.079131 0.0242 0.10315 0.0384 0.11029 -1.9306 -0.23449 0.051542 0.037521 -0.058776 -0.14795 0.16648 0.046531 -0.10453 0.046064 -0.071738 -0.12486 -0.061041 -0.0077652 0.0017884 0.0080347 0.0029278 -0.98946
1.7305 0.021213 0.021896 0.021197 -0.012614 0 0.0071715 0.079471 0.03264 0.099693 0.047311 0.10782 -1.7723 -0.21269 0.10073 0.046194 -0.050482 -0.15303 0.17018 0.044576 -0.11274 0.026531 -0.10809 -0.1488 -0.094707 -0.007378 0.0010294 0.0087067 0.0025152 -1.087
1.7344 0.026958 0.027296 0.033419 0.035267 0 0.046773 0.058491 0.04722 0.06723 0.056256 0.079206 -1.6182 -0.17553 0.13802 0.080283 -0.049519 -0.13744 0.17654 0.036265 -0.11005 -0.0027399 -0.14462 -0.16296 -0.11555 -0.0072691 0.00093635 0.0082148 0.001834 -1.0472
1.7383 0.03341 0.032868 0.04605 0.075808 0 0.075775 0.028781 0.061188 0.031299 0.060049 0.049702 -1.4526 -0.19334 0.23207 0.091002 -0.06118 -0.11857 0.16642 -0.0050382 -0.11085 -0.055771 -0.16554 -0.16898 -0.099602 -0.0074302 0.0014121 0.0069454 0.0017174 -0.93763
1.7422 0.041407 0.039248 0.055813 0.081622 0 0.073337 0.008844 0.067081 0.017306 0.055383 0.04165 -1.2656 -0.12471 0.17397 0.042851 -0.046268 -0.11174 0.17321 -0.0081911 -0.071742 -0.0089546 -0.2028 -0.16973 -0.11351 -0.0077992 0.0020546 0.0058093 0.0025018 -0.85892
1.7461 0.051047 0.047202 0.059138 0.055357 0 0.044965 0.011067 0.062365 0.031673 0.044866 0.058025 -1.0589 -0.082608 0.11399 0.0078068 -0.020002 -0.11971 0.15441 -0.0017559 -0.053283 -0.011043 -0.2091 -0.1686 -0.10802 -0.0082399 0.0024552 0.005449 0.0037057 -0.88246
1.75 0.060826 0.05634 0.054958 0.025958 0 0.018777 0.034335 0.051933 0.059399 0.036825 0.079614 -0.84324 -0.041283 0.041337 -0.022937 0.0034912 -0.13275 0.12047 -0.026267 -0.070958 -0.028379 -0.22257 -0.16785 -0.088406 -0.0085476 0.0024679 0.005758 0.0044574 -1.0088
1.7539 0.06811 0.064763 0.048111 0.023465 0 0.022847 0.066188 0.044886 0.078748 0.039791 0.079774 -0.62988 -0.0068857 -0.030697 -0.034455 0.015565 -0.13823 0.092307 -0.080794 -0.11111 -0.035369 -0.25197 -0.16711 -0.065731 -0.0085511 0.0022417 0.0061131 0.0042613 -1.1756
1.7578 0.070912 0.070244 0.047479 0.05405 0 0.061635 0.091533 0.047524 0.079025 0.055203 0.047243 -0.42244 -0.039213 -0.043279 0.035074 0.010243 -0.13123 0.12005 -0.10106 -0.10774 -0.0029052 -0.26669 -0.16389 -0.066613 -0.0082524 0.0020245 0.0060358 0.0033919 -1.3051
1.7617 0.069582 0.071956 0.058097 0.095647 0 0.11057 0.10076 0.058167 0.066272 0.074512 -0.00089595 -0.21442 -0.082159 -0.072169 -0.036277 -0.0055785 -0.11785 0.068219 -0.090351 -0.13193 -0.031958 -0.27305 -0.1566 -0.10966 -0.0078631 0.0019434 0.0056304 0.0025792 -1.3517
1.7656 0.066802 0.07109 0.074637 0.11656 0 0.13372 0.092563 0.068463 0.054203 0.08427 -0.028753 0.0061708 -0.077078 -0.022107 -0.034348 -0.016121 -0.10932 0.030727 -0.091909 -0.12528 0.029859 -0.28602 -0.14752 -0.11841 -0.0076672 0.001951 0.0054158 0.0023181 -1.3192
1.7695 0.065577 0.069711 0.084541 0.10085 0 0.1113 0.072257 0.070471 0.05104 0.076384 -0.0088929 0.24878 -0.054854 0.053462 0.040375 -0.02641 -0.11283 0.00905 -0.1181 -0.099388 0.1115 -0.29509 -0.1426 -0.10963 -0.0078122 0.0019408 0.0057743 0.0024682 -1.2464
1.7734 0.066807 0.068907 0.079741 0.060299 0 0.055959 0.048758 0.063617 0.054703 0.05558 0.053626 0.51496 -0.054882 0.088205 0.14774 -0.04141 -0.1265 -0.004771 -0.16909 -0.078538 0.12629 -0.29052 -0.14735 -0.11325 -0.0082035 0.0018811 0.0065741 0.0024959 -1.1812
1.7773 0.068553 0.068 0.065741 0.024624 0 0.0050537 0.032014 0.055362 0.058783 0.037332 0.1214 0.79883 -0.069508 0.10627 0.14923 -0.035724 -0.14188 0.012364 -0.1653 -0.11647 0.14975 -0.30589 -0.16194 -0.16238 -0.0085891 0.001827 0.0072962 0.0020781 -1.1632
1.7813 0.067744 0.065494 0.057579 0.018934 0 -0.005847 0.029929 0.054805 0.061031 0.036799 0.15154 1.0917 -0.08137 0.063176 0.14038 -0.069735 -0.15108 0.0042073 -0.17331 -0.14298 0.20119 -0.31808 -0.18024 -0.13258 -0.0087458 0.0018227 0.0074963 0.0014515 -1.2147
1.7852 0.062886 0.060767 0.065021 0.045767 0 0.031193 0.044404 0.064651 0.065093 0.057008 0.12884 1.3872 -0.10057 0.033503 0.12373 -0.11154 -0.15249 -0.0095517 -0.16788 -0.17162 0.1875 -0.3104 -0.19415 -0.14403 -0.0086079 0.0018234 0.0071474 0.0011655 -1.3325
1.7891 0.0554 0.05482 0.081328 0.084147 0 0.09021 0.06884 0.078517 0.074702 0.08577 0.078139 1.6828 -0.13387 0.034863 0.1074 -0.13946 -0.151 -0.028125 -0.13095 -0.19278 0.1245 -0.28368 -0.19984 -0.19271 -0.0082641 0.0017262 0.006588 0.0014964 -1.4793
1.793 0.048459 0.04943 0.087971 0.1051 0 0.1294 0.090454 0.0859 0.087601 0.10418 0.044365 1.9796 -0.18846 0.045544 0.10827 -0.12972 -0.15312 -0.066084 -0.041839 -0.17275 0.12791 -0.25408 -0.20031 -0.16805 -0.0078721 0.0014758 0.0061964 0.0021132 -1.5899
1.7969 0.044378 0.04562 0.072131 0.092023 0 0.1206 0.097488 0.080561 0.096045 0.10018 0.056068 2.2809 -0.16465 0.005183 0.13772 -0.06722 -0.16097 -0.022352 -0.0010905 -0.16308 0.11975 -0.22878 -0.20174 -0.13529 -0.0075864 0.001128 0.0061208 0.0023437 -1.5977
1.8008 0.042866 0.042946 0.040238 0.052017 0 0.068915 0.086562 0.065275 0.093181 0.07675 0.10216 2.5917 -0.11558 0.00030109 0.14956 -0.058058 -0.16966 0.036145 -3.3126e-05 -0.11992 0.10706 -0.20693 -0.20658 -0.11492 -0.0075216 0.00080918 0.0062623 0.0018026 -1.4722
1.8047 0.041491 0.040149 0.013548 0.010714 0 0.0085809 0.064309 0.049192 0.078608 0.04848 0.1411 2.9168 -0.052803 0.012857 0.14973 -0.040804 -0.17002 0.094335 -0.023325 -0.061094 0.072056 -0.20156 -0.2097 -0.10983 -0.0077146 0.00062621 0.0064312 0.00079429 -1.2393
1.8086 0.03775 0.036335 0.0090421 -0.0057359 0 -0.02205 0.041885 0.040272 0.057964 0.030116 0.13485 3.2586 0.0091675 0.029527 0.14721 0.026916 -0.15498 0.13827 -0.052655 -0.0075497 0.016718 -0.21781 -0.20143 -0.1168 -0.0080772 0.00061863 0.0064871 0.00010454 -0.96546
1.8125 0.030853 0.031467 0.023701 0.010579 0 -0.0079523 0.027114 0.039077 0.037982 0.026266 0.07934 3.6137 0.023692 0.094729 0.15225 0.054922 -0.12529 0.13639 -0.054067 0.016201 0.053181 -0.22152 -0.17515 -0.10821 -0.0084031 0.00078364 0.0063744 0.00035481 -0.7161
1.8164 0.021908 0.025854 0.037328 0.043078 0 0.032653 0.020706 0.038696 0.022465 0.030003 0.0071541 3.9734 0.010881 0.11205 0.14565 0.057959 -0.090251 0.12373 -0.038017 0.057251 0.021719 -0.17842 -0.13325 -0.062841 -0.0084878 0.0011116 0.0061201 0.0014822 -0.5194
1.8203 0.012712 0.019412 0.031203 0.06216 0 0.063011 0.018674 0.030531 0.012233 0.030176 -0.038832 4.3283 0.013924 0.1178 0.18676 0.04968 -0.062215 0.11763 -0.013988 0.086776 0.0012306 -0.15057 -0.08622 -0.017254 -0.0083006 0.0015709 0.0058519 0.0027853 -0.36072
1.8242 0.0044222 0.01163 0.0047396 0.047046 0 0.055893 0.017151 0.011262 0.0069654 0.020523 -0.038476 4.6747 0.027309 0.15034 0.25472 0.039396 -0.048067 0.11567 0.0012618 0.097491 0.021223 -0.13212 -0.045665 0.0077908 -0.0080507 0.0020683 0.0057879 0.0034762 -0.20578
1.8281 -0.0029345 0.0022597 -0.025145 0.0020655 0 0.013611 0.014438 -0.014244 0.0053251 0.0033259 -0.0078907 5.0169 0.021438 0.25917 0.28478 0.037411 -0.043817 0.10553 -0.016886 0.090607 0.095765 -0.08448 -0.016604 -0.006549 -0.0080428 0.0024708 0.0061112 0.0032631 -0.027851
1.832 -0.0101 -0.0081044 -0.040121 -0.045663 0 -0.035163 0.0092205 -0.036075 0.0033192 -0.014216 0.015633 5.3626 0.025018 0.25796 0.29462 0.030113 -0.036985 0.097432 -0.0055371 0.1518 0.12988 -0.066191 0.0049242 0.0066018 -0.0084184 0.0027213 0.0067719 0.0025061 0.18195
1.8359 -0.01799 -0.018297 -0.035963 -0.066508 0 -0.058911 -0.0013421 -0.046151 -0.0054486 -0.026635 0.0035541 5.7142 0.019888 0.27369 0.32042 0.027079 -0.01586 0.094864 0.047604 0.18827 0.219 -0.024016 0.027551 0.014489 -0.009015 0.0029484 0.0074091 0.001876 0.42082
1.8398 -0.027249 -0.027494 -0.023694 -0.051378 0 -0.048271 -0.020034 -0.043976 -0.025334 -0.034054 -0.042962 6.0649 0.030016 0.3059 0.36954 0.050257 0.021 0.12647 0.108 0.20999 0.2938 0.019984 0.057274 0.03544 -0.0094931 0.0034255 0.0075438 0.001841 0.68088
1.8438 -0.037947 -0.03588 -0.017662 -0.019137 0 -0.022594 -0.045574 -0.037214 -0.053191 -0.040762 -0.095783 6.4032 0.065906 0.35936 0.42977 0.094272 0.062686 0.19807 0.15694 0.22033 0.32233 0.051842 0.092784 0.071175 -0.0096235 0.0043518 0.0069463 0.0023796 0.94649
1.8477 -0.049367 -0.044416 -0.023722 -0.0018855 0 -0.013028 -0.071089 -0.036541 -0.078143 -0.050681 -0.122 6.7228 0.10635 0.46458 0.4276 0.072953 0.09351 0.25672 0.21356 0.19933 0.36575 0.075175 0.12657 0.075771 -0.0094588 0.0056191 0.0058696 0.0030828 1.19
1.8516 -0.060153 -0.053977 -0.038082 -0.019584 0 -0.036211 -0.088137 -0.048228 -0.088926 -0.063879 -0.10778 7.0293 0.16759 0.47031 0.44341 0.14978 0.1047 0.26293 0.18843 0.22114 0.41891 0.09687 0.15051 0.12308 -0.009219 0.0067993 0.0049062 0.0034921 1.3803
1.8555 -0.069027 -0.064666 -0.054864 -0.064505 0 -0.080276 -0.093365 -0.069731 -0.083421 -0.07664 -0.066993 7.3357 0.18655 0.48529 0.4685 0.2335 0.10089 0.26288 0.19196 0.26796 0.388 0.11248 0.16161 0.15796 -0.0090188 0.0074253 0.0045569 0.0033978 1.5036
1.8594 -0.075757 -0.075814 -0.072244 -0.10798 0 -0.11468 -0.091346 -0.091618 -0.071506 -0.084487 -0.030185 7.6502 0.1783 0.51354 0.47373 0.29531 0.09615 0.30081 0.19659 0.30299 0.31229 0.12033 0.16396 0.17196 -0.0087401 0.0073685 0.0048731 0.002923 1.5794
1.8633 -0.081492 -0.086465 -0.091046 -0.12354 0 -0.11571 -0.090255 -0.1045 -0.06764 -0.085674 -0.023294 7.9675 0.17935 0.53393 0.42417 0.31874 0.10272 0.41804 0.14249 0.28616 0.27173 0.12111 0.16599 0.167 -0.0082112 0.0069865 0.0054806 0.0024035 1.6515
1.8672 -0.08797 -0.095815 -0.10972 -0.10735 0 -0.086514 -0.094208 -0.1057 -0.079151 -0.082819 -0.051191 8.2712 0.16846 0.55128 0.36327 0.29126 0.12184 0.44225 0.15452 0.37575 0.31423 0.15897 0.17513 0.11061 -0.0075143 0.0068809 0.0059417 0.0021894 1.7587
1.8711 -0.096098 -0.10336 -0.12358 -0.079832 0 -0.055348 -0.099793 -0.10053 -0.10058 -0.081775 -0.096461 8.5466 0.16568 0.53289 0.33964 0.28599 0.14402 0.44215 0.17723 0.43815 0.27 0.18156 0.19362 0.057349 -0.0070649 0.0074337 0.0061084 0.0024901 1.9084
1.875 -0.10517 -0.10898 -0.12981 -0.068511 0 -0.053405 -0.10044 -0.097365 -0.11915 -0.088303 -0.13288 8.7922 0.16567 0.49285 0.32727 0.27455 0.15801 0.42514 0.19216 0.45701 0.2659 0.19153 0.21797 0.046859 -0.0073004 0.008501 0.0061542 0.0033141 2.0769
1.8789 -0.11349 -0.11301 -0.13165 -0.086683 0 -0.090237 -0.094415 -0.101 -0.12612 -0.10424 -0.14351 9.019 0.16297 0.44299 0.32124 0.24521 0.16063 0.40347 0.18391 0.43593 0.31801 0.19035 0.24208 0.073355 -0.008225 0.0095264 0.0063041 0.0045005 2.2345
1.8828 -0.11984 -0.11632 -0.13535 -0.12468 0 -0.14609 -0.088273 -0.11005 -0.12378 -0.12544 -0.13087 9.2394 0.14852 0.39811 0.34794 0.20501 0.15927 0.40445 0.13124 0.41066 0.27678 0.17789 0.26159 0.056446 -0.0092649 0.0099885 0.0065692 0.0058048 2.3712
1.8867 -0.12441 -0.11985 -0.1424 -0.15882 0 -0.18657 -0.091956 -0.11999 -0.12221 -0.14339 -0.11282 9.4556 0.16389 0.38148 0.37689 0.20469 0.1654 0.33181 0.1409 0.39382 0.31742 0.19144 0.27648 0.068095 -0.0096494 0.0098137 0.0067555 0.0069906 2.4982
1.8906 -0.1283 -0.12408 -0.14639 -0.1693 0 -0.18763 -0.10981 -0.12838 -0.12968 -0.15025 -0.10802 9.6585 0.17654 0.40405 0.39828 0.20392 0.18508 0.30873 0.16317 0.41512 0.34274 0.20722 0.2903 0.11582 -0.0090436 0.0094187 0.0067089 0.0078904 2.6281
1.8945 -0.13239 -0.12872 -0.13981 -0.1533 0 -0.15194 -0.13597 -0.13668 -0.14558 -0.14453 -0.12224 9.8377 0.17332 0.4155 0.39514 0.20481 0.21422 0.31382 0.19097 0.4451 0.33119 0.22085 0.30687 0.14408 -0.0078758 0.0093637 0.0065158 0.0084263 2.7572
1.8984 -0.13661 -0.13321 -0.12451 -0.12513 0 -0.10579 -0.15844 -0.14703 -0.16178 -0.1331 -0.14573 9.9917 0.14807 0.37155 0.36163 0.21092 0.24194 0.31211 0.22308 0.45139 0.28033 0.23301 0.32719 0.10414 -0.0070308 0.0099173 0.0064385 0.008615 2.868
1.9023 -0.14048 -0.13756 -0.11383 -0.10553 0 -0.080432 -0.16809 -0.15793 -0.16982 -0.12717 -0.16276 10.127 0.14057 0.3988 0.41988 0.18012 0.25856 0.35256 0.26942 0.47227 0.27816 0.27422 0.34855 0.12562 -0.007133 0.010884 0.0066541 0.0085754 2.9502
1.9063 -0.14385 -0.14237 -0.1216 -0.10852 0 -0.092164 -0.16472 -0.16406 -0.16723 -0.1345 -0.16513 10.249 0.15135 0.42855 0.40537 0.18821 0.26182 0.3421 0.28555 0.46854 0.32092 0.28455 0.3666 0.17518 -0.0080244 0.011804 0.0070739 0.0085191 3.0149
1.9102 -0.1469 -0.14791 -0.14751 -0.13375 0 -0.13387 -0.15561 -0.16123 -0.15838 -0.15336 -0.15833 10.351 0.16308 0.43921 0.40764 0.19344 0.25718 0.31831 0.29261 0.48087 0.35248 0.28992 0.3784 0.22936 -0.0088938 0.012325 0.007427 0.0086786 3.0858
1.9141 -0.14916 -0.15296 -0.17398 -0.16746 0 -0.18142 -0.14893 -0.15165 -0.15074 -0.17328 -0.15583 10.42 0.16654 0.43516 0.42814 0.19051 0.25304 0.31198 0.30259 0.50818 0.36088 0.29442 0.38428 0.26105 -0.0089507 0.012431 0.0075167 0.0091706 3.1746
1.918 -0.14904 -0.15496 -0.17969 -0.19069 0 -0.20872 -0.14824 -0.14358 -0.1504 -0.18231 -0.167 10.448 0.15493 0.4459 0.39209 0.20321 0.25507 0.3636 0.32567 0.51229 0.36669 0.28518 0.38732 0.22634 -0.0080752 0.012379 0.0073896 0.009886 3.2652
1.9219 -0.14499 -0.15188 -0.15844 -0.19009 0 -0.20184 -0.15192 -0.14478 -0.15935 -0.17533 -0.18896 10.447 0.15878 0.46162 0.47033 0.19575 0.26324 0.3729 0.33364 0.51945 0.41958 0.30524 0.39084 0.2158 -0.0069011 0.01244 0.00726 0.010528 3.3206
1.9258 -0.13749 -0.14443 -0.1258 -0.16584 0 -0.16546 -0.15606 -0.15537 -0.17443 -0.15725 -0.20855 10.441 0.13602 0.48085 0.49431 0.20561 0.27257 0.38497 0.31802 0.48866 0.3965 0.3108 0.39582 0.22988 -0.0062853 0.012695 0.0072889 0.010819 3.3079
1.9297 -0.13001 -0.13642 -0.10683 -0.13186 0 -0.11949 -0.15721 -0.16721 -0.18773 -0.1389 -0.21185 10.449 0.12247 0.49497 0.51681 0.22291 0.27636 0.39207 0.30445 0.46338 0.367 0.3165 0.39974 0.23352 -0.0066244 0.013019 0.0074463 0.010734 3.2182
1.9336 -0.12718 -0.13248 -0.11566 -0.10758 0 -0.088418 -0.15337 -0.17067 -0.18941 -0.12941 -0.19309 10.467 0.14262 0.49848 0.57277 0.23497 0.26981 0.39273 0.30894 0.47372 0.38342 0.32801 0.39781 0.2053 -0.007576 0.013238 0.0075741 0.010537 3.0692
1.9375 -0.13137 -0.13473 -0.14504 -0.10578 0 -0.088341 -0.14416 -0.16276 -0.17349 -0.13101 -0.15713 10.471 0.14444 0.50173 0.53527 0.22539 0.25248 0.4372 0.28944 0.46095 0.35666 0.28223 0.38584 0.19989 -0.0083759 0.01328 0.0075502 0.010554 2.8949
1.9414 -0.14061 -0.1413 -0.1741 -0.12473 0 -0.11826 -0.13155 -0.14915 -0.14361 -0.13937 -0.11576 10.434 0.13272 0.48753 0.49873 0.20861 0.22878 0.4089 0.27118 0.42869 0.36628 0.25612 0.36341 0.18354 -0.0084511 0.013205 0.0073738 0.010863 2.7352
1.9453 -0.14992 -0.14786 -0.1858 -0.1504 0 -0.1607 -0.12033 -0.13851 -0.11345 -0.14788 -0.082167 10.349 0.12389 0.47944 0.4767 0.19408 0.20612 0.40221 0.24418 0.428 0.33697 0.24118 0.33521 0.16941 -0.0078244 0.01313 0.0071137 0.011191 2.6285
1.9492 -0.15498 -0.15092 -0.17808 -0.16726 0 -0.19228 -0.11619 -0.1351 -0.098887 -0.15181 -0.066798 10.229 0.12758 0.46814 0.47744 0.1874 0.19157 0.41522 0.21653 0.45556 0.29344 0.2292 0.30959 0.16056 -0.0070227 0.013132 0.0068242 0.011172 2.6026
1.9531 -0.15487 -0.1498 -0.16088 -0.1692 0 -0.19794 -0.1217 -0.13653 -0.10662 -0.14973 -0.074222 10.095 0.15261 0.42624 0.5081 0.19377 0.18857 0.39947 0.20736 0.48021 0.31569 0.20927 0.29438 0.15606 -0.0066165 0.013215 0.0065474 0.010724 2.6587
1.957 -0.15135 -0.14585 -0.14485 -0.16199 0 -0.17959 -0.13344 -0.13807 -0.12852 -0.14288 -0.1005 9.9538 0.19332 0.4095 0.46617 0.20376 0.19568 0.46809 0.21034 0.46936 0.3297 0.24169 0.29276 0.12697 -0.0067853 0.013333 0.006381 0.0102 2.7601
1.9609 -0.14586 -0.13999 -0.13348 -0.15576 0 -0.15251 -0.14375 -0.13812 -0.14764 -0.13407 -0.13302 9.7915 0.20504 0.45966 0.45494 0.22328 0.20811 0.51083 0.21071 0.49016 0.31689 0.24491 0.30184 0.12377 -0.0072357 0.013431 0.0064751 0.010084 2.8417
1.9648 -0.13758 -0.13142 -0.12416 -0.15443 0 -0.13235 -0.14633 -0.13879 -0.15175 -0.12682 -0.15591 9.5906 0.21985 0.48268 0.4308 0.2511 0.22078 0.51246 0.21578 0.50672 0.31946 0.24985 0.3153 0.11506 -0.0074929 0.013464 0.0068959 0.010505 2.844
1.9688 -0.12469 -0.11883 -0.11377 -0.15141 0 -0.12283 -0.14096 -0.14131 -0.14281 -0.12385 -0.16018 9.3476 0.25327 0.43839 0.38421 0.28368 0.23077 0.4789 0.22736 0.50709 0.34454 0.27181 0.32804 0.10105 -0.0073043 0.013402 0.0074741 0.011025 2.7488
1.9727 -0.10745 -0.10279 -0.10156 -0.1354 0 -0.11454 -0.13277 -0.14204 -0.1337 -0.12499 -0.1513 9.0783 0.27734 0.42709 0.40808 0.30977 0.23752 0.47405 0.23154 0.549 0.29585 0.28363 0.33893 0.18228 -0.0068338 0.01324 0.0078355 0.010983 2.5883
1.9766 -0.089615 -0.086538 -0.08779 -0.10147 0 -0.09559 -0.12687 -0.13452 -0.13512 -0.12619 -0.1459 8.8036 0.26859 0.47322 0.36635 0.307 0.24105 0.45026 0.21707 0.55033 0.33193 0.26943 0.34892 0.20714 -0.0065131 0.013001 0.0076613 0.01013 2.4167
1.9805 -0.076115 -0.07401 -0.072277 -0.057835 0 -0.065016 -0.12367 -0.11611 -0.14479 -0.12178 -0.15716 8.5309 0.2674 0.47787 0.3279 0.30245 0.23988 0.41219 0.21226 0.51149 0.39078 0.24172 0.3563 0.21365 -0.0066846 0.012722 0.0069767 0.0089814 2.2672
1.9844 -0.068984 -0.066797 -0.055945 -0.022716 0 -0.036472 -0.11957 -0.092386 -0.14914 -0.10911 -0.18 8.2493 0.26895 0.46135 0.29845 0.29416 0.23053 0.34544 0.21795 0.44274 0.44019 0.20684 0.35365 0.20991 -0.00732 0.012404 0.0061912 0.0084731 2.1298
1.9883 -0.065624 -0.062914 -0.043065 -0.012929 0 -0.028045 -0.11174 -0.073892 -0.13591 -0.091498 -0.19041 7.9443 0.25599 0.47548 0.27035 0.27343 0.20895 0.23431 0.22638 0.36003 0.45181 0.17133 0.33041 0.19848 -0.0080311 0.011981 0.0058132 0.009172 1.9659
1.9922 -0.061305 -0.058686 -0.039403 -0.03215 0 -0.046061 -0.10132 -0.067224 -0.10556 -0.075863 -0.1629 7.6157 0.21407 0.4505 0.31558 0.2574 0.17301 0.20156 0.19531 0.26676 0.42798 0.14934 0.28015 0.18646 -0.0083585 0.011328 0.0060695 0.010697 1.7418
1.9961 -0.05363 -0.051996 -0.046313 -0.066972 0 -0.076863 -0.091084 -0.068667 -0.070657 -0.066239 -0.093555 7.2819 0.12735 0.40445 0.32746 0.17278 0.12452 0.15233 0.17058 0.21535 0.42193 0.10221 0.20693 0.15324 -0.0081089 0.010333 0.0067577 0.011906 1.4496
2 -0.044566 -0.043906 -0.056999 -0.093782 0 -0.094655 -0.079983 -0.066619 -0.044037 -0.059031 -0.0084085 6.9634 0.050308 0.34962 0.31083 0.092212 0.069368 0.11363 0.15071 0.17223 0.3939 0.053924 0.12506 0.12487 -0.0074827 0.0089757 0.0074504 0.011741 1.1011
2.0039 -0.038111 -0.037304 -0.060642 -0.092766 0 -0.080368 -0.061343 -0.051133 -0.027281 -0.045563 0.05277 6.6623 0.010104 0.29077 0.27974 0.050076 0.015557 0.099227 0.11246 0.1198 0.32633 0.0095036 0.051625 0.092661 -0.0068999 0.0073634 0.0078439 0.010037 0.71146
2.0078 -0.0361 -0.034113 -0.051991 -0.060721 0 -0.037022 -0.028349 -0.022352 -0.01049 -0.020785 0.06615 6.359 0.0068741 0.22266 0.27124 0.039861 -0.030113 0.1106 -0.019226 0.056039 0.22556 -0.054578 -0.0029404 -0.015853 -0.0066799 0.0057049 0.0079261 0.0076348 0.29679
2.0117 -0.036521 -0.033821 -0.037078 -0.014394 0 0.010819 0.017254 0.0092869 0.01656 0.0096314 0.042739 6.0284 -0.016216 0.26459 0.25174 0.020861 -0.064805 0.066748 -0.056728 -0.014852 0.147 -0.10154 -0.039276 -0.052707 -0.0068362 0.0042425 0.0078408 0.0057165 -0.10811
2.0156 -0.036023 -0.034546 -0.028279 0.018934 0 0.033654 0.061802 0.030714 0.052676 0.031422 0.0196 5.664 -0.022442 0.27445 0.22891 0.014037 -0.089907 0.05293 -0.079793 -0.025665 0.069607 -0.12477 -0.065475 -0.030338 -0.0071391 0.0031779 0.0076381 0.0049562 -0.43672
2.0195 -0.03378 -0.035232 -0.032564 0.018819 0 0.017519 0.086378 0.034949 0.083986 0.032672 0.029473 5.2842 0.013041 0.25293 0.21549 0.012643 -0.1082 0.063729 -0.082789 -0.0085461 0.0034232 -0.13857 -0.088782 -0.0072542 -0.0073634 0.0026107 0.0072009 0.0051657 -0.60728
2.0234 -0.032409 -0.036613 -0.044388 -0.014188 0 -0.026695 0.079235 0.024154 0.094193 0.014385 0.07363 4.9166 0.10056 0.22496 0.22417 0.0094266 -0.11979 0.083093 -0.052161 -0.0038753 -0.036659 -0.15832 -0.10912 -0.039097 -0.0074869 0.0024968 0.0064337 0.0056433 -0.5669
2.0273 -0.034841 -0.040036 -0.050751 -0.058135 0 -0.07143 0.044053 0.0060583 0.076981 -0.009301 0.12056 4.5733 0.11319 0.25382 0.25969 0.042791 -0.12012 0.13358 -0.0050946 0.044496 -0.024345 -0.16505 -0.11893 -0.044377 -0.0076693 0.0026526 0.0055031 0.0058217 -0.32985
2.0313 -0.040521 -0.045537 -0.043807 -0.084685 0 -0.091537 -0.0025688 -0.011918 0.040047 -0.02242 0.13143 4.2408 0.13172 0.30059 0.23434 0.056292 -0.10255 0.18667 0.0051244 0.05843 0.069754 -0.12542 -0.10848 -0.014109 -0.0080542 0.0028395 0.0048432 0.0056328 0.024192
2.0352 -0.045274 -0.051259 -0.028628 -0.079363 0 -0.08025 -0.041999 -0.026137 -0.0015605 -0.020479 0.090824 3.8929 0.16138 0.33148 0.22451 0.035637 -0.064108 0.20188 0.040161 0.10315 0.15361 -0.065974 -0.072455 0.0017139 -0.0085961 0.0029236 0.0048658 0.0053653 0.39456
2.0391 -0.045396 -0.054794 -0.018478 -0.051646 0 -0.051336 -0.064055 -0.036657 -0.035922 -0.013881 0.017531 3.5135 0.18204 0.34318 0.25323 -0.010766 -0.0099323 0.19727 0.11412 0.18524 0.20925 -0.0030908 -0.013322 0.013121 -0.009075 0.0030179 0.0056158 0.0052826 0.71347
2.043 -0.041831 -0.055093 -0.022488 -0.026532 0 -0.027298 -0.069977 -0.045512 -0.059894 -0.018285 -0.052307 3.1082 0.1402 0.35832 0.30698 -0.049363 0.047852 0.25345 0.20514 0.26139 0.27649 0.047468 0.059638 0.089665 -0.0092782 0.0034719 0.0066864 0.0054188 0.9706
2.0469 -0.039849 -0.053137 -0.037939 -0.024074 0 -0.023252 -0.067958 -0.055239 -0.077214 -0.040563 -0.093958 2.6954 0.16057 0.39065 0.35712 -0.018523 0.096918 0.21376 0.26404 0.24626 0.36178 0.12457 0.13436 0.20816 -0.0091713 0.0046516 0.0074862 0.0056909 1.1971
2.0508 -0.044098 -0.050967 -0.054109 -0.043713 0 -0.038079 -0.066731 -0.067741 -0.093095 -0.072909 -0.11038 2.2876 0.17462 0.38035 0.37896 0.0072228 0.13217 0.22338 0.26989 0.27986 0.45939 0.16127 0.20061 0.23287 -0.0089099 0.0066228 0.0076387 0.0061 1.4296
2.0547 -0.053807 -0.05021 -0.062784 -0.066543 0 -0.058155 -0.071931 -0.08298 -0.1106 -0.099934 -0.12382 1.8809 0.17643 0.35985 0.39226 0.031522 0.15771 0.21365 0.24647 0.33197 0.50888 0.17212 0.25316 0.22488 -0.0086966 0.0089838 0.0071976 0.0067369 1.6838
2.0586 -0.0631 -0.051417 -0.064548 -0.073233 0 -0.069504 -0.085456 -0.09822 -0.13017 -0.11166 -0.15212 1.463 0.17012 0.36831 0.40833 0.063632 0.18142 0.14235 0.21911 0.36636 0.47662 0.172 0.29212 0.24065 -0.0086252 0.011024 0.006539 0.0075849 1.9483
2.0625 -0.066355 -0.054347 -0.065568 -0.061589 0 -0.068551 -0.10539 -0.10918 -0.14998 -0.1104 -0.19121 1.0277 0.19327 0.4646 0.3736 0.12031 0.20656 0.17895 0.20673 0.36561 0.47608 0.14437 0.3202 0.24907 -0.0086357 0.012143 0.0060655 0.0083841 2.1895
2.0664 -0.063407 -0.058358 -0.069917 -0.048071 0 -0.063449 -0.12564 -0.11296 -0.16549 -0.10609 -0.21813 0.58152 0.22962 0.43701 0.35416 0.13809 0.22746 0.17235 0.2064 0.33387 0.43212 0.11287 0.33838 0.2037 -0.0085868 0.012235 0.0059684 0.0087797 2.3574
2.0703 -0.059436 -0.062373 -0.07613 -0.052064 0 -0.065549 -0.13726 -0.11021 -0.16968 -0.10562 -0.21084 0.13511 0.24269 0.43365 0.37479 0.15353 0.23321 0.16792 0.20146 0.31063 0.3758 0.095059 0.34305 0.20534 -0.0083586 0.011719 0.0061859 0.0086496 2.3958
2.0742 -0.059631 -0.064851 -0.080601 -0.07714 0 -0.078264 -0.13299 -0.10409 -0.15635 -0.10679 -0.167 -0.31002 0.23238 0.46235 0.39362 0.14841 0.21636 0.1878 0.19668 0.29445 0.3006 0.091242 0.3277 0.23182 -0.0079134 0.01118 0.0065109 0.0082689 2.2654
2.0781 -0.064038 -0.064497 -0.082274 -0.10619 0 -0.092653 -0.11275 -0.096677 -0.12566 -0.10202 -0.10635 -0.76465 0.21735 0.46391 0.32269 0.072971 0.1794 0.24894 0.20881 0.26315 0.1806 0.09272 0.2886 0.19272 -0.0073134 0.010903 0.0067242 0.0080984 1.9729
2.082 -0.067733 -0.061467 -0.082478 -0.11484 0 -0.093909 -0.084971 -0.08659 -0.086846 -0.087157 -0.055744 -1.241 0.13023 0.50598 0.39451 0.062075 0.13364 0.27264 0.25126 0.20597 0.19983 0.12416 0.23038 0.13328 -0.0067196 0.010683 0.0066858 0.0083644 1.5847
2.0859 -0.066055 -0.057785 -0.080811 -0.09154 0 -0.074142 -0.061197 -0.070859 -0.053992 -0.066091 -0.030004 -1.7389 0.065417 0.47537 0.40722 0.03 0.091711 0.24083 0.22796 0.12465 0.21243 0.11101 0.16616 0.12594 -0.0063582 0.01007 0.0063908 0.008836 1.2012
2.0898 -0.059474 -0.056067 -0.0736 -0.047577 0 -0.041197 -0.047527 -0.049522 -0.036454 -0.047176 -0.023763 -2.2448 0.054132 0.4185 0.41366 -0.0028989 0.059592 0.17262 0.15438 0.098056 0.22327 0.075307 0.11078 0.13182 -0.00642 0.0088429 0.0059958 0.0090376 0.90266
2.0938 -0.053132 -0.057279 -0.058468 -0.0092157 0 -0.015405 -0.04015 -0.027954 -0.031521 -0.035626 -0.019489 -2.7441 0.091796 0.36731 0.42898 -0.019447 0.034505 0.095511 0.059936 0.14088 0.24812 0.031838 0.071911 0.1182 -0.0069181 0.0072755 0.0057698 0.0087064 0.7045
2.0977 -0.051611 -0.059589 -0.040152 0.00095464 0 -0.015297 -0.029408 -0.013621 -0.02649 -0.029756 -0.0036502 -3.2358 0.069601 0.31506 0.34334 -0.0066327 0.0095692 0.073131 0.022865 0.078395 0.34078 -0.027429 0.046312 0.058821 -0.0076211 0.005974 0.005942 0.0080514 0.56034
2.1016 -0.054352 -0.059651 -0.029404 -0.020998 0 -0.042551 -0.0092151 -0.0097523 -0.0096648 -0.024174 0.022361 -3.7338 0.091975 0.30985 0.27807 0.0095744 -0.018944 0.090885 -0.0242 0.034242 0.31161 -0.063439 0.024599 0.02903 -0.0081707 0.0054116 0.0065208 0.0075601 0.41265
2.1055 -0.056395 -0.05543 -0.03371 -0.058958 0 -0.07832 0.016347 -0.012285 0.018479 -0.015851 0.044438 -4.2528 0.14328 0.29222 0.26101 0.013229 -0.047509 0.085101 -0.031435 0.0031453 0.269 -0.070407 0.00065449 0.031015 -0.0083418 0.0055698 0.0072392 0.0075405 0.24883
2.1094 -0.053565 -0.048029 -0.048651 -0.088043 0 -0.095223 0.035142 -0.013718 0.043865 -0.0067517 0.048053 -4.7939 0.17292 0.27737 0.25189 -0.0050269 -0.06718 0.082892 0.0089641 0.0034227 0.2174 -0.048755 -0.022539 0.039684 -0.0082348 0.0059913 0.0077165 0.0078497 0.11471
2.1133 -0.046649 -0.040791 -0.060088 -0.089823 0 -0.07713 0.036046 -0.010525 0.049253 -0.0011126 0.030188 -5.3432 0.11882 0.30186 0.19293 -0.050039 -0.069659 0.13652 0.089537 0.056219 0.13741 -0.0034568 -0.035607 0.020512 -0.0081963 0.0061806 0.0077345 0.0080697 0.074677
2.1172 -0.040312 -0.036483 -0.056947 -0.062384 0 -0.032026 0.01735 -0.0067027 0.028387 -0.0012446 0.0017427 -5.8857 0.11054 0.36649 0.32468 -0.015376 -0.053132 0.17247 0.11156 0.011596 0.1006 0.022314 -0.031288 0.033356 -0.0084955 0.0059945 0.0073946 0.007941 0.15512
2.1211 -0.037988 -0.035182 -0.042452 -0.020718 0 0.012425 -0.012097 -0.0095681 -0.0080047 -0.006509 -0.020764 -6.4202 0.10375 0.41918 0.35045 -0.0063485 -0.023957 0.2824 0.14385 0.039362 0.11986 0.028615 -0.010859 0.052672 -0.0090319 0.0056891 0.0070088 0.0076133 0.32112
2.125 -0.038196 -0.034721 -0.031646 0.011991 0 0.028077 -0.039161 -0.02181 -0.039794 -0.015667 -0.027377 -6.9602 0.10683 0.42437 0.36211 0.0074316 0.0068526 0.31152 0.13747 0.076034 0.1704 0.028138 0.017104 0.07078 -0.0093706 0.0056207 0.0068153 0.0074653 0.50463
2.1289 -0.036166 -0.033018 -0.036373 0.017812 0 0.0063112 -0.054556 -0.037932 -0.052731 -0.028662 -0.021637 -7.5197 0.12807 0.37944 0.3827 0.046438 0.030131 0.23504 0.087017 0.098641 0.23051 0.030718 0.043916 0.082438 -0.009115 0.0058988 0.0067882 0.0076886 0.65569
2.1328 -0.029082 -0.029838 -0.052298 -0.0046907 0 -0.036077 -0.056937 -0.048913 -0.048911 -0.044965 -0.017553 -8.0992 0.18191 0.33396 0.32967 0.128 0.043872 0.23225 0.056585 0.13999 0.27164 0.047353 0.066946 0.083046 -0.0083002 0.0063114 0.0067186 0.0080695 0.77058
2.1367 -0.019434 -0.026382 -0.061581 -0.038668 0 -0.069346 -0.051336 -0.050493 -0.043798 -0.060536 -0.029173 -8.6841 0.23778 0.37513 0.25269 0.092186 0.053614 0.21801 0.058704 0.14609 0.3673 0.019279 0.089349 0.12771 -0.0074272 0.0065604 0.0064792 0.008197 0.87507
2.1406 -0.012868 -0.023436 -0.049551 -0.059565 0 -0.072033 -0.044571 -0.046624 -0.052265 -0.068133 -0.060099 -9.2586 0.23511 0.40101 0.20244 0.023215 0.067173 0.21891 0.087634 0.15839 0.39172 0.048631 0.1144 0.16623 -0.0070726 0.0065524 0.0061929 0.0078887 0.98274
2.1445 -0.012535 -0.020266 -0.019278 -0.052364 0 -0.045043 -0.041212 -0.044604 -0.075262 -0.062465 -0.099867 -9.8191 0.20168 0.42837 0.18689 -0.013988 0.087076 0.23534 0.13624 0.17504 0.34855 0.078514 0.14027 0.17526 -0.0074005 0.0064551 0.0061188 0.0073985 1.0685
2.1484 -0.015531 -0.015457 0.010493 -0.022984 0 -0.0087258 -0.041805 -0.047037 -0.098217 -0.045744 -0.12934 -10.377 0.17933 0.47998 0.20131 0.033678 0.10644 0.26114 0.1931 0.18474 0.26452 0.043585 0.15987 0.14319 -0.0080211 0.0064736 0.0063651 0.0071885 1.0794
2.1523 -0.015007 -0.0086538 0.022269 0.006306 0 0.013678 -0.043161 -0.049021 -0.10251 -0.027361 -0.13169 -10.944 0.19154 0.43608 0.1781 0.090006 0.11227 0.26525 0.21439 0.1387 0.17579 0.08658 0.16522 0.15005 -0.0083325 0.0065876 0.0067304 0.0074831 0.97158
2.1563 -0.0060302 -0.001157 0.015176 0.015284 0 0.012967 -0.040146 -0.043294 -0.080567 -0.016574 -0.10245 -11.524 0.1782 0.36652 0.16969 0.087037 0.094603 0.34395 0.15452 0.075805 0.12394 0.085117 0.15192 0.16187 -0.008047 0.0065253 0.0068648 0.008043 0.74053
2.1602 0.010193 0.005362 0.0042369 0.0031882 0 -0.0012056 -0.028477 -0.027664 -0.04201 -0.014439 -0.052603 -12.107 0.17365 0.2979 0.18293 0.058655 0.054738 0.39187 0.082085 0.070162 0.095119 0.069526 0.12041 0.13986 -0.007429 0.0060159 0.0066162 0.008377 0.42289
2.1641 0.027347 0.010633 0.0052013 -0.010507 0 -0.0099824 -0.0075184 -0.0067948 -0.0059376 -0.012824 -0.0027637 -12.684 0.18096 0.23227 0.19938 0.012809 0.0054547 0.35457 0.018425 0.094602 0.088238 0.037913 0.074352 0.092041 -0.0070416 0.0050786 0.0062178 0.0081766 0.072899
2.168 0.038937 0.016058 0.020388 -0.0037475 0 -0.00081515 0.018831 0.013174 0.014301 -0.0019911 0.028741 -13.252 0.17543 0.1497 0.1671 -0.062555 -0.037795 0.19692 -0.048106 0.012235 0.11348 -0.042773 0.018827 0.074781 -0.0072387 0.0040513 0.0061054 0.0075474 -0.26644
2.1719 0.042621 0.023126 0.038728 0.027163 0 0.023346 0.044325 0.030816 0.021127 0.020222 0.037043 -13.819 0.12719 0.12323 0.22624 -0.14205 -0.068145 0.17363 -0.028356 -0.041657 0.11559 -0.070616 -0.040648 0.017682 -0.0078605 0.0033022 0.0065077 0.0068238 -0.57905
2.1758 0.040729 0.031704 0.048162 0.062661 0 0.047526 0.064398 0.049312 0.029431 0.046405 0.033959 -14.39 0.093538 0.16083 0.22973 -0.15021 -0.091689 0.14791 0.0040034 -0.11277 0.11021 -0.093063 -0.099013 -0.04098 -0.0083809 0.0028749 0.0071931 0.0061765 -0.87327
2.1797 0.037625 0.040099 0.046803 0.076513 0 0.057255 0.078748 0.070323 0.053005 0.066649 0.040268 -14.96 0.06416 0.21781 0.20151 -0.12289 -0.12097 0.12174 -0.00090123 -0.18626 0.080593 -0.12111 -0.15337 -0.10835 -0.0083499 0.0024055 0.0076289 0.005423 -1.1672
2.1836 0.03688 0.046874 0.042388 0.059579 0 0.050152 0.090051 0.08933 0.092218 0.077622 0.071068 -15.519 0.038055 0.24802 0.18056 -0.089079 -0.16275 0.1082 -0.066704 -0.24946 0.02483 -0.15482 -0.20409 -0.18018 -0.007734 0.001422 0.0074247 0.0042412 -1.4708
2.1875 0.040195 0.05241 0.042795 0.029189 0 0.037909 0.09999 0.098743 0.13306 0.084705 0.12385 -16.06 0.10144 0.20528 0.23273 0.01194 -0.21046 0.13667 -0.088765 -0.3238 0.03669 -0.14387 -0.25308 -0.16378 -0.0068937 -0.00020949 0.0066609 0.0025749 -1.7727
2.1914 0.04759 0.058412 0.048931 0.015203 0 0.037424 0.10659 0.09627 0.15787 0.095273 0.17831 -16.588 0.058261 0.15424 0.24262 0.040775 -0.24781 0.19868 -0.1249 -0.30803 0.0013766 -0.11802 -0.29945 -0.13427 -0.0062725 -0.0020799 0.0058056 0.0008189 -2.0372
2.1953 0.057517 0.065783 0.05674 0.034863 0 0.057693 0.1058 0.089298 0.1584 0.11012 0.20916 -17.112 0.028759 0.134 0.16441 -0.015431 -0.26087 0.23646 -0.14838 -0.29498 -0.060845 -0.13148 -0.3366 -0.13235 -0.0060939 -0.0034742 0.0053013 -0.0004207 -2.2163
2.1992 0.066877 0.07315 0.063821 0.078425 0 0.091943 0.096125 0.089249 0.14059 0.12177 0.20327 -17.639 0.01059 0.14743 0.066899 -0.10642 -0.24838 0.23974 -0.15485 -0.30161 -0.11027 -0.17441 -0.35462 -0.14507 -0.0062923 -0.0038772 0.0052052 -0.00078774 -2.2727
2.2031 0.072095 0.077781 0.071558 0.11748 0 0.1209 0.081614 0.10039 0.11833 0.12141 0.16831 -18.164 -0.061762 0.17849 0.10123 -0.13114 -0.22224 0.22037 -0.15057 -0.31151 -0.084386 -0.19983 -0.34748 -0.12732 -0.0066603 -0.0033386 0.0051991 -0.00044607 -2.1999
2.207 0.07155 0.078102 0.080457 0.12766 0 0.12544 0.069965 0.11433 0.10245 0.10748 0.12607 -18.673 -0.08866 0.19367 0.12986 -0.12343 -0.19803 0.15199 -0.10037 -0.32178 -0.056363 -0.18214 -0.31859 -0.13079 -0.0070283 -0.0023976 0.0049333 7.7877e-05 -2.0275
2.2109 0.067457 0.075273 0.08573 0.10603 0 0.10026 0.066946 0.11671 0.094522 0.08759 0.095619 -19.16 -0.1146 0.22248 0.16439 -0.11807 -0.18399 0.074543 -0.081109 -0.2604 0.017397 -0.19393 -0.27924 -0.13026 -0.0073292 -0.0016364 0.0043691 0.0003261 -1.8063
2.2148 0.064742 0.072126 0.080507 0.070144 0 0.058935 0.071995 0.10048 0.089147 0.072205 0.080084 -19.625 -0.13025 0.25669 0.18479 -0.085579 -0.1769 0.053879 -0.083303 -0.19107 0.073595 -0.17552 -0.24043 -0.11341 -0.007551 -0.0012411 0.0038107 0.00023021 -1.5836
2.2188 0.066951 0.070494 0.064489 0.042582 0 0.026152 0.078765 0.072937 0.080782 0.066404 0.0678 -20.081 -0.12333 0.29613 0.19015 -0.012755 -0.16717 0.11048 -0.097155 -0.1525 0.080016 -0.10475 -0.20555 -0.085586 -0.0076775 -0.00093666 0.0036243 6.7114e-05 -1.3864
2.2227 0.072591 0.069607 0.047822 0.035553 0 0.021535 0.079853 0.049536 0.068101 0.067236 0.046216 -20.534 -0.064446 0.37074 0.24166 0.070071 -0.14782 0.13743 -0.11495 -0.11577 0.089486 -0.071558 -0.1711 -0.11034 -0.0076869 -0.00033563 0.0039191 0.00013449 -1.2196
2.2266 0.075719 0.067194 0.043662 0.046595 0 0.046045 0.071524 0.04036 0.05299 0.068016 0.0158 -20.983 -0.049832 0.33716 0.23561 0.045801 -0.11997 0.14524 -0.074805 -0.14262 0.058179 -0.035191 -0.13455 -0.05067 -0.0075942 0.00062419 0.0044674 0.00046134 -1.0765
2.2305 0.070997 0.062139 0.055331 0.064584 0 0.080786 0.054993 0.042289 0.037167 0.06431 -0.0088121 -21.421 -0.03794 0.3002 0.23997 0.016815 -0.091346 0.15775 -0.043888 -0.12406 0.035695 -0.013414 -0.10094 -0.0085159 -0.0074804 0.0015534 0.0048939 0.00079601 -0.94822
2.2344 0.058934 0.055937 0.071384 0.077962 0 0.099793 0.034568 0.044133 0.02106 0.055936 -0.011616 -21.844 -0.023154 0.28157 0.23328 -0.020174 -0.070529 0.22006 -0.034504 -0.092821 0.020468 -0.008452 -0.080596 0.0090453 -0.0074801 0.0019218 0.0049357 0.00084274 -0.82908
2.2383 0.046284 0.051477 0.075087 0.079356 0 0.088128 0.015427 0.038819 0.0058571 0.044708 0.0095376 -22.253 -0.0090391 0.28243 0.16956 -0.093822 -0.061661 0.37943 -0.043605 -0.12298 -0.002603 -0.016275 -0.079246 0.021186 -0.0077273 0.0015384 0.0045634 0.00051255 -0.71816
2.2422 0.040771 0.0504 0.06001 0.067063 0 0.052321 0.0027841 0.030029 -0.0046674 0.032215 0.039157 -22.653 -0.0039075 0.28369 0.13739 -0.075486 -0.063116 0.32432 -0.022006 -0.10841 0.0046325 0.02175 -0.09061 0.041641 -0.0082768 0.00076748 0.0039307 -1.7456e-05 -0.62407
2.2461 0.044669 0.051689 0.036357 0.045847 0 0.015464 0.0015125 0.026981 -0.0058284 0.02069 0.055489 -23.048 0.0077881 0.27018 0.13736 -0.05446 -0.069853 0.31248 -0.029833 -0.10274 0.052398 0.0095927 -0.099864 0.061795 -0.009024 0.00026709 0.0032676 -0.00044885 -0.5684
2.25 0.053059 0.052836 0.021436 0.026277 0 0.00057662 0.014447 0.03355 0.003869 0.014932 0.047419 -23.439 0.028714 0.25443 0.17761 -0.038754 -0.077137 0.31736 -0.025845 -0.091603 0.071911 -0.011326 -0.096096 0.081214 -0.0096831 0.00045702 0.002817 -0.00056294 -0.57971
2.2539 0.058359 0.052284 0.023675 0.01971 0 0.014634 0.03967 0.043553 0.020657 0.020841 0.022782 -23.827 0.059046 0.24037 0.24848 -0.030033 -0.083314 0.30386 -0.0069139 -0.070312 0.034149 -0.030405 -0.082382 0.10189 -0.0098924 0.0011714 0.0027897 -0.00032889 -0.67568
2.2578 0.056935 0.050667 0.036039 0.029966 0 0.044887 0.069484 0.047123 0.038175 0.039894 0.0018148 -24.216 0.095295 0.21886 0.30469 -0.020005 -0.090338 0.1991 -0.035897 -0.048198 -0.039779 -0.08639 -0.073598 0.13153 -0.0094429 0.001803 0.0032742 0.00011778 -0.84438
2.2617 0.051773 0.049744 0.044825 0.04861 0 0.069472 0.093228 0.041246 0.052409 0.064729 0.0021312 -24.607 0.094244 0.29039 0.28814 0.069272 -0.10185 0.23651 -0.077016 -0.051665 0.0040501 -0.076938 -0.083502 0.033813 -0.0084875 0.0018201 0.0041254 0.00056677 -1.0416
2.2656 0.049034 0.050318 0.043964 0.060355 0 0.073539 0.10274 0.033251 0.063689 0.081886 0.027463 -24.996 0.070752 0.33851 0.24944 0.10834 -0.1197 0.17803 -0.12525 -0.080442 0.024269 -0.059114 -0.11291 -0.010077 -0.0075305 0.0012051 0.0049692 0.00082743 -1.2108
2.2695 0.052021 0.051328 0.03988 0.056113 0 0.058602 0.096505 0.033637 0.073627 0.08142 0.067495 -25.372 0.051267 0.3369 0.23313 0.10413 -0.14117 0.098845 -0.1606 -0.11698 0.018433 -0.049426 -0.14968 -0.041711 -0.0071249 0.00043517 0.0054121 0.0008 -1.3122
2.2734 0.058214 0.050923 0.042585 0.042075 0 0.03901 0.079463 0.04571 0.080717 0.065534 0.10627 -25.723 0.060221 0.28132 0.27613 0.08165 -0.15931 0.10939 -0.16426 -0.14535 0.004818 -0.05664 -0.17971 -0.1255 -0.0074698 3.1981e-05 0.0053404 0.00051594 -1.3407
2.2773 0.061774 0.048251 0.053415 0.03476 0 0.029629 0.059298 0.062487 0.080307 0.047767 0.13118 -26.047 0.05722 0.26444 0.31159 0.001789 -0.16711 0.11034 -0.16659 -0.22322 -0.011721 -0.060183 -0.19793 -0.15782 -0.0082474 9.4711e-05 0.005045 0.00012541 -1.3186
2.2813 0.058776 0.044118 0.062799 0.04484 0 0.034911 0.042712 0.073384 0.069964 0.04233 0.13707 -26.356 0.042104 0.21555 0.2929 -0.076814 -0.16289 0.15476 -0.11119 -0.21429 -0.054351 -0.060249 -0.20904 -0.15778 -0.0088776 0.00024121 0.0050023 -0.00018609 -1.2745
2.2852 0.050265 0.040038 0.060119 0.064764 0 0.047167 0.034175 0.073263 0.054645 0.052526 0.12579 -26.667 0.02265 0.18118 0.27495 -0.084169 -0.15229 0.15727 -0.070357 -0.18754 -0.058285 -0.058657 -0.2186 -0.16734 -0.0090004 4.2639e-06 0.005452 -0.00031759 -1.2243
2.2891 0.04077 0.036877 0.044693 0.073404 0 0.05402 0.036313 0.064899 0.044975 0.068511 0.10403 -26.991 0.0028073 0.17042 0.27275 -0.030251 -0.14423 0.13278 -0.055886 -0.16295 -0.037819 -0.049386 -0.22468 -0.18178 -0.0087544 -0.00068836 0.0061412 -0.0003204 -1.1701
2.293 0.034294 0.034501 0.026303 0.055253 0 0.048337 0.049408 0.053813 0.048447 0.076263 0.080656 -27.32 -0.015073 0.16072 0.27055 -0.0085566 -0.14349 0.20205 -0.026971 -0.12346 -0.09215 -0.015527 -0.21888 -0.14826 -0.0085786 -0.0013971 0.0065029 -0.000344 -1.108
2.2969 0.031637 0.032541 0.015443 0.016778 0 0.033192 0.069479 0.042533 0.06132 0.069361 0.062686 -27.642 0.015155 0.22596 0.25839 0.01233 -0.14601 0.23401 0.050855 -0.088991 -0.0040722 0.038685 -0.19522 -0.04704 -0.0087153 -0.0015277 0.006156 -0.00049085 -1.0335
2.3008 0.030979 0.031167 0.014232 -0.016284 0 0.019003 0.087443 0.030706 0.069742 0.052935 0.050775 -27.946 0.051212 0.24233 0.29685 0.032847 -0.14146 0.30359 0.10134 -0.066813 0.04877 0.053901 -0.15734 0.0064005 -0.008908 -0.00083749 0.0052889 -0.00070417 -0.93941
2.3047 0.030382 0.030974 0.017165 -0.019648 0 0.015705 0.092195 0.019577 0.060527 0.037044 0.038145 -28.238 0.095126 0.2768 0.32993 0.052433 -0.12169 0.3519 0.11152 -0.043524 0.10599 0.047619 -0.1165 0.054545 -0.0086332 0.00035936 0.004556 -0.00079745 -0.81183
2.3086 0.029508 0.03228 0.019243 0.0089384 0 0.025708 0.076929 0.013682 0.032485 0.026774 0.016182 -28.53 0.14848 0.37947 0.31431 0.071287 -0.08802 0.33587 0.088366 -0.011982 0.19502 0.03834 -0.082553 0.13093 -0.007679 0.0014565 0.0045383 -0.00060993 -0.63789
2.3125 0.029366 0.034866 0.021249 0.047755 0 0.042216 0.044238 0.016138 -0.002024 0.01889 -0.0162 -28.829 0.19335 0.43172 0.3222 0.094692 -0.051066 0.34957 0.12593 -0.011598 0.17793 0.015105 -0.057275 0.1506 -0.0065014 0.0020292 0.0052287 -0.00015181 -0.42216
2.3164 0.031036 0.0385 0.026484 0.069361 0 0.053907 0.0056482 0.022666 -0.02686 0.0077263 -0.048008 -29.131 0.19112 0.45702 0.33093 0.087521 -0.023307 0.34162 0.063524 -0.00013695 0.14834 -0.031983 -0.03616 0.15684 -0.0059486 0.0020952 0.0060082 0.00039345 -0.19925
2.3203 0.034911 0.043469 0.03423 0.062526 0 0.052984 -0.02441 0.022792 -0.034235 -0.0063631 -0.062842 -29.42 0.18398 0.46214 0.34614 0.10177 -0.010773 0.30455 0.0075349 0.033485 0.12513 -0.03884 -0.015832 0.16757 -0.0065383 0.001973 0.0061531 0.00081223 -0.028409
2.3242 0.040811 0.050184 0.03925 0.039078 0 0.041322 -0.035723 0.0097054 -0.028335 -0.014988 -0.053029 -29.687 0.1731 0.4622 0.35751 0.13272 -0.010834 0.24681 -0.021348 0.059793 0.10869 -0.025324 0.0011812 0.16693 -0.0079431 0.0019306 0.0054438 0.0010187 0.029905
2.3281 0.048218 0.058085 0.038849 0.021525 0 0.030076 -0.025766 -0.010287 -0.01809 -0.0084561 -0.028529 -29.933 0.13879 0.48233 0.34289 0.14346 -0.017241 0.18919 -0.04124 0.017889 0.089511 -0.063334 0.0087536 0.11629 -0.0091959 0.0019827 0.00435 0.0010887 -0.059114
2.332 0.056142 0.065204 0.038701 0.024241 0 0.03203 0.0014019 -0.019673 -0.0072152 0.015108 -0.010368 -30.172 0.12568 0.51442 0.33048 0.12486 -0.027101 0.20482 -0.048315 -0.0079273 0.08204 -0.043324 0.0028758 0.10171 -0.0094782 0.0019915 0.0036444 0.001151 -0.29031
2.3359 0.063129 0.0693 0.048732 0.044495 0 0.051451 0.038091 -0.0037713 0.008376 0.046872 -0.012053 -30.416 0.10416 0.47533 0.28886 0.10052 -0.043237 0.13489 -0.053701 -0.042303 0.11106 -0.050107 -0.016172 0.094941 -0.0087995 0.0019016 0.0037891 0.0012495 -0.62249
2.3398 0.068095 0.069844 0.071717 0.068445 0 0.079222 0.075055 0.035208 0.03381 0.073293 -0.025095 -30.667 0.051255 0.40994 0.24579 0.073014 -0.070267 0.087074 -0.074987 -0.10876 0.11192 -0.057052 -0.047149 0.05079 -0.007952 0.0018159 0.0046152 0.0013043 -0.99481
2.3438 0.071523 0.0689 0.097184 0.083762 0 0.0983 0.1029 0.077978 0.066914 0.08566 -0.023311 -30.916 -0.026554 0.35563 0.21777 0.048825 -0.10866 0.12242 -0.10827 -0.20615 0.049959 -0.051485 -0.091548 -0.03544 -0.0077881 0.0018222 0.0055227 0.0011963 -1.3473
2.3477 0.075617 0.069778 0.10923 0.087278 0 0.096721 0.11474 0.10344 0.0975 0.085309 0.015549 -31.154 -0.023812 0.3337 0.18859 0.052955 -0.15254 0.16695 -0.075704 -0.25422 -0.028389 -0.068626 -0.15175 -0.03831 -0.0084782 0.0017778 0.0059744 0.00088566 -1.64
2.3516 0.082635 0.074466 0.10196 0.083667 0 0.078247 0.1101 0.10602 0.11541 0.081161 0.088918 -31.375 -0.010756 0.31003 0.23199 0.066574 -0.19308 0.063972 -0.096136 -0.3161 -0.064812 -0.063457 -0.2246 -0.060216 -0.0094117 0.0013287 0.0058396 0.00045557 -1.8665
2.3555 0.092622 0.082184 0.086633 0.079811 0 0.061127 0.096872 0.099069 0.11948 0.082769 0.16821 -31.581 -0.01246 0.30396 0.2646 0.070731 -0.22411 0.034903 -0.097028 -0.34376 -0.085354 -0.070422 -0.29781 -0.12238 -0.0097885 0.00020197 0.0053484 5.3431e-05 -2.0545
2.3594 0.10277 0.090345 0.081741 0.080839 0 0.064421 0.088045 0.10127 0.11853 0.09465 0.21949 -31.773 -0.031975 0.28461 0.25563 0.045828 -0.24525 0.05111 -0.092581 -0.37269 -0.11332 -0.099925 -0.35524 -0.19881 -0.0093291 -0.0014855 0.0047929 -0.00020834 -2.2483
2.3633 0.10944 0.096901 0.095028 0.088988 0 0.092239 0.09389 0.11912 0.12367 0.11503 0.22869 -31.952 -0.063654 0.20529 0.18993 -0.027065 -0.26036 0.0091674 -0.12242 -0.46354 -0.17352 -0.15413 -0.38775 -0.24542 -0.0084645 -0.0032118 0.0043049 -0.00031505 -2.4764
2.3672 0.11112 0.10171 0.11571 0.10299 0 0.12922 0.11511 0.14186 0.13902 0.13801 0.20976 -32.114 -0.014907 0.18292 0.22861 -0.040937 -0.27342 0.032194 -0.11656 -0.42931 -0.21381 -0.14613 -0.39972 -0.27128 -0.0078951 -0.004374 0.0038891 -0.00034819 -2.725
2.3711 0.10964 0.10566 0.12538 0.11741 0 0.15193 0.14241 0.15284 0.15921 0.15653 0.18967 -32.256 -0.0037611 0.18384 0.26665 -0.048266 -0.28529 0.014825 -0.094717 -0.45241 -0.22053 -0.14451 -0.40411 -0.29637 -0.0079839 -0.0046837 0.003593 -0.00043941 -2.9361
2.375 0.10816 0.10881 0.11655 0.12448 0 0.14718 0.16283 0.1455 0.17441 0.16475 0.18476 -32.379 -0.0045712 0.17964 0.29625 -0.045429 -0.29313 0.043003 -0.099312 -0.46352 -0.19938 -0.14999 -0.4101 -0.29973 -0.0085384 -0.0043086 0.0035651 -0.00070403 -3.0373
2.3789 0.10809 0.10968 0.099714 0.11939 0 0.12183 0.16764 0.12843 0.17738 0.15986 0.18933 -32.482 -0.0064462 0.16994 0.31502 -0.037532 -0.29231 0.13956 -0.12916 -0.43212 -0.16452 -0.15503 -0.41465 -0.28098 -0.0091013 -0.0036737 0.0039046 -0.0011668 -2.982
2.3828 0.10779 0.10663 0.091615 0.10521 0 0.095763 0.15588 0.11554 0.1664 0.14331 0.18528 -32.568 -0.019922 0.20639 0.32821 -0.04871 -0.27914 0.22798 -0.10243 -0.37903 -0.15321 -0.13218 -0.40598 -0.27647 -0.0093862 -0.0031352 0.0044665 -0.0017074 -2.7727
2.3867 0.10453 0.099883 0.097359 0.091388 0 0.084439 0.13231 0.11202 0.14364 0.12043 0.16144 -32.639 -0.008185 0.21956 0.34236 0.002744 -0.25325 0.26262 -0.09192 -0.35753 -0.15701 -0.11517 -0.37543 -0.25378 -0.009427 -0.0028031 0.0048629 -0.0020826 -2.4537
2.3906 0.097528 0.091872 0.1056 0.085389 0 0.086779 0.10346 0.11032 0.11292 0.097932 0.12396 -32.699 0.016365 0.23266 0.34253 -0.0026868 -0.21875 0.27651 -0.068419 -0.3086 -0.15626 -0.083374 -0.32614 -0.24174 -0.0093753 -0.0025984 0.0047186 -0.0020604 -2.0847
2.3945 0.088981 0.085301 0.10164 0.084996 0 0.088881 0.075554 0.099241 0.079645 0.08054 0.088981 -32.752 0.047504 0.25537 0.3454 -0.016721 -0.18293 0.2835 -0.033736 -0.25302 -0.11764 -0.035121 -0.27065 -0.21364 -0.0092492 -0.0024021 0.0039808 -0.0016072 -1.7188
2.3984 0.081867 0.080726 0.084016 0.08015 0 0.079323 0.054554 0.076349 0.051088 0.069186 0.066601 -32.798 0.078303 0.29265 0.37003 0.025858 -0.1528 0.29136 0.0046082 -0.22135 -0.020142 0.02352 -0.22048 -0.1409 -0.0089362 -0.0021248 0.003006 -0.00097682 -1.3952
2.4023 0.076756 0.076007 0.066031 0.064034 0 0.06102 0.045227 0.051015 0.033891 0.062021 0.052445 -32.835 0.089895 0.31198 0.38937 0.021707 -0.13095 0.24649 0.036545 -0.18769 -0.039104 0.031741 -0.17832 -0.096756 -0.0084185 -0.001686 0.002331 -0.00057977 -1.1398
2.4063 0.070918 0.068184 0.060582 0.042493 0 0.04811 0.047996 0.035611 0.029251 0.056751 0.034547 -32.855 0.09302 0.35776 0.40718 0.039459 -0.11425 0.25531 0.052783 -0.15067 -0.0090403 0.070801 -0.1399 -0.072461 -0.0079206 -0.001018 0.0023078 -0.00068298 -0.95933
2.4102 0.060722 0.055952 0.064801 0.030586 0 0.050858 0.05644 0.03408 0.030634 0.051783 0.0077491 -32.856 0.10259 0.38845 0.3964 0.040154 -0.097028 0.27677 0.071494 -0.14707 -0.00072179 0.095617 -0.10229 -0.070703 -0.0077614 -0.00015699 0.0028851 -0.0011712 -0.83149
2.4141 0.045044 0.040453 0.061861 0.037469 0 0.063314 0.059568 0.038964 0.027981 0.045468 -0.019022 -32.846 0.12322 0.40455 0.37552 0.030006 -0.076708 0.28414 0.09819 -0.15375 -0.011116 0.099248 -0.069365 -0.0687 -0.0080445 0.00068471 0.0036848 -0.0015975 -0.70719
2.418 0.026377 0.023931 0.038609 0.053988 0 0.066184 0.04893 0.038877 0.016004 0.035295 -0.029708 -32.839 0.15161 0.44938 0.41932 0.064393 -0.056895 0.25054 0.12861 -0.074215 0.039205 0.10953 -0.048504 -0.0053332 -0.0085216 0.0012138 0.0042811 -0.0015235 -0.5353
2.4219 0.0087008 0.0079067 0.00024239 0.056983 0 0.043217 0.025077 0.028341 -0.0010139 0.019212 -0.015625 -32.845 0.15457 0.40676 0.40034 0.10138 -0.044376 0.2804 0.10232 -0.076681 0.068211 0.11906 -0.042533 0.014575 -0.0088066 0.0013043 0.0044636 -0.00088155 -0.29742
2.4258 -0.0056703 -0.0072775 -0.033937 0.028872 0 -0.0034048 -0.0027643 0.010766 -0.013241 -0.0015519 0.015736 -32.862 0.14573 0.41612 0.36965 0.11679 -0.0421 0.29998 0.10441 -0.061237 0.066977 0.12758 -0.045262 -0.0087561 -0.0087453 0.0011742 0.0043184 -3.7415e-05 -0.022603
2.4297 -0.017265 -0.021446 -0.049417 -0.024765 0 -0.052629 -0.024077 -0.0068334 -0.015015 -0.021404 0.044978 -32.879 0.14204 0.455 0.35872 0.12469 -0.044592 0.28756 0.12962 -0.024089 0.068091 0.13342 -0.045156 -0.021032 -0.0085635 0.0012699 0.004121 0.00052027 0.2351
2.4336 -0.027879 -0.033667 -0.049933 -0.076794 0 -0.079824 -0.034939 -0.020734 -0.010968 -0.033463 0.053814 -32.884 0.15088 0.48715 0.37646 0.13837 -0.040816 0.24604 0.16112 0.022606 0.099997 0.1398 -0.0333 0.016651 -0.0086267 0.0019038 0.0041424 0.00060176 0.43968
2.4375 -0.038278 -0.042756 -0.051419 -0.099378 0 -0.075004 -0.039258 -0.032164 -0.012151 -0.03508 0.036038 -32.876 0.11818 0.46282 0.30051 0.14879 -0.022791 0.30635 0.15261 0.011594 0.15421 0.18398 -0.0082197 0.031667 -0.0090381 0.0029626 0.0044813 0.00047209 0.59904
2.4414 -0.047671 -0.048727 -0.063668 -0.086004 0 -0.049268 -0.042856 -0.043448 -0.025458 -0.030919 -0.00090811 -32.863 0.12952 0.47678 0.27595 0.13549 0.0075849 0.32908 0.15629 0.024773 0.17629 0.19641 0.025824 0.027053 -0.0094761 0.0039857 0.0049966 0.00060032 0.75073
2.4453 -0.055256 -0.053459 -0.08013 -0.055436 0 -0.025434 -0.047113 -0.054141 -0.046606 -0.03018 -0.04266 -32.858 0.13454 0.49328 0.26413 0.15922 0.040018 0.37721 0.19115 0.0717 0.18623 0.21809 0.063814 0.050857 -0.0094509 0.0045765 0.005374 0.0012365 0.92379
2.4492 -0.061825 -0.05958 -0.086899 -0.035081 0 -0.021743 -0.049098 -0.061668 -0.063843 -0.039819 -0.07652 -32.866 0.13827 0.51013 0.27587 0.20675 0.064679 0.41468 0.23229 0.11756 0.18604 0.25232 0.10287 0.086045 -0.0087528 0.0047771 0.0053134 0.0022103 1.1162
2.4531 -0.069411 -0.06845 -0.080299 -0.039671 0 -0.0415 -0.047841 -0.065281 -0.069211 -0.059506 -0.096525 -32.884 0.17788 0.54256 0.35189 0.21857 0.080575 0.33861 0.2214 0.090525 0.16915 0.2825 0.14146 0.073317 -0.0076785 0.0050478 0.0047565 0.0031315 1.3105
2.457 -0.079219 -0.079144 -0.072653 -0.063638 0 -0.074543 -0.049358 -0.068369 -0.066698 -0.08261 -0.10397 -32.906 0.18812 0.554 0.37598 0.22907 0.095853 0.41503 0.28471 0.16876 0.24649 0.31789 0.17787 0.13834 -0.0068229 0.005863 0.0040013 0.003785 1.5082
2.4609 -0.090028 -0.089332 -0.078996 -0.090989 0 -0.1064 -0.063752 -0.076222 -0.069423 -0.10192 -0.1051 -32.935 0.20983 0.57754 0.37809 0.26145 0.11994 0.47968 0.29877 0.22112 0.28909 0.33109 0.2107 0.1933 -0.006624 0.0073025 0.0035791 0.0043273 1.7412
2.4648 -0.098839 -0.097042 -0.099215 -0.11036 0 -0.1267 -0.095904 -0.09146 -0.088265 -0.11463 -0.10762 -32.984 0.23092 0.61821 0.40067 0.29538 0.15483 0.5271 0.30975 0.25647 0.30462 0.34383 0.24066 0.22547 -0.0070521 0.0090102 0.0039242 0.0050947 2.04
2.4688 -0.10318 -0.10159 -0.11614 -0.12082 0 -0.13211 -0.13844 -0.11167 -0.12217 -0.12241 -0.11699 -33.062 0.24288 0.66122 0.46356 0.3135 0.19332 0.54263 0.34294 0.28301 0.3026 0.36559 0.2704 0.23111 -0.0076854 0.010525 0.0050538 0.0062148 2.3865
2.4727 -0.10284 -0.10302 -0.11299 -0.12603 0 -0.12474 -0.17437 -0.13119 -0.15839 -0.12759 -0.13386 -33.168 0.24895 0.61699 0.52206 0.30173 0.225 0.45176 0.35056 0.29628 0.28803 0.36388 0.30149 0.22494 -0.0080707 0.011633 0.0065163 0.0074158 2.699
2.4766 -0.099431 -0.10124 -0.091811 -0.12638 0 -0.10966 -0.18798 -0.14474 -0.1817 -0.13005 -0.15431 -33.289 0.26386 0.62513 0.49672 0.31136 0.24391 0.52155 0.34581 0.35246 0.25386 0.38383 0.33162 0.26996 -0.0080492 0.012396 0.0076804 0.0082327 2.874
2.4805 -0.094511 -0.095856 -0.072418 -0.11854 0 -0.092887 -0.17493 -0.14947 -0.18429 -0.12804 -0.17311 -33.408 0.28337 0.62708 0.49247 0.31805 0.25091 0.57089 0.32698 0.36897 0.23841 0.38695 0.35554 0.31041 -0.0078058 0.012911 0.0081585 0.0084221 2.8535
2.4844 -0.088246 -0.087164 -0.071881 -0.10149 0 -0.079276 -0.14379 -0.14449 -0.1689 -0.12124 -0.18724 -33.522 0.29847 0.62485 0.48532 0.32279 0.24971 0.56529 0.29928 0.34432 0.24145 0.35975 0.36884 0.33417 -0.0076524 0.0131 0.0080311 0.0081972 2.6623
2.4883 -0.079917 -0.076618 -0.086179 -0.080202 0 -0.070328 -0.10887 -0.13012 -0.14459 -0.11216 -0.19637 -33.64 0.29751 0.63723 0.41231 0.33312 0.24166 0.51129 0.27113 0.30365 0.25018 0.29689 0.37028 0.33992 -0.0077529 0.012818 0.0076999 0.0080608 2.3839
2.4922 -0.069462 -0.066168 -0.094064 -0.061899 0 -0.063683 -0.081683 -0.10837 -0.12027 -0.10395 -0.1993 -33.779 0.27974 0.58555 0.40735 0.28926 0.2246 0.46318 0.22765 0.28828 0.25839 0.27026 0.3594 0.28478 -0.0079977 0.012122 0.0075163 0.0083962 2.0981
2.4961 -0.058253 -0.056908 -0.079668 -0.049361 0 -0.05586 -0.067056 -0.083908 -0.10092 -0.096953 -0.19065 -33.946 0.27018 0.54172 0.41057 0.26282 0.19616 0.46948 0.17039 0.26805 0.27695 0.21463 0.33254 0.28037 -0.0080904 0.011348 0.0075182 0.0091787 1.8343
2.5 -0.048324 -0.048605 -0.049886 -0.039646 0 -0.046433 -0.064176 -0.062901 -0.087005 -0.088068 -0.16224 -34.136 0.24903 0.49564 0.4035 0.22498 0.15717 0.45001 0.11794 0.2245 0.29188 0.14848 0.28322 0.2803 -0.0077718 0.010812 0.0074901 0.010031 1.5732
2.5039 -0.040913 -0.040705 -0.027648 -0.029872 0 -0.039344 -0.068335 -0.049494 -0.075348 -0.073764 -0.10999 -34.335 0.20649 0.45104 0.37123 0.16996 0.1114 0.38399 0.075488 0.15573 0.2854 0.090551 0.20887 0.26517 -0.0070373 0.010403 0.0072535 0.010522 1.2825
2.5078 -0.035846 -0.033668 -0.02788 -0.022632 0 -0.039044 -0.07115 -0.042535 -0.06016 -0.053557 -0.040751 -34.534 0.14463 0.44116 0.29481 0.13194 0.062544 0.35035 0.025949 0.088836 0.2199 0.072006 0.11805 0.25558 -0.0062155 0.0095558 0.0068842 0.010411 0.94724
2.5117 -0.032188 -0.028911 -0.041763 -0.023434 0 -0.044549 -0.061693 -0.036017 -0.03545 -0.030361 0.027927 -34.729 0.08866 0.4311 0.17926 0.072911 0.012188 0.2932 -0.048506 0.062328 0.19207 0.032438 0.029488 0.17418 -0.0058329 0.0077408 0.0066461 0.0096875 0.57178
2.5156 -0.029232 -0.027167 -0.046274 -0.032234 0 -0.047799 -0.031652 -0.023479 0.0008903 -0.0076307 0.076737 -34.927 0.043825 0.40284 0.13973 0.038505 -0.03866 0.24241 -0.080116 0.019752 0.1501 0.020805 -0.038775 0.1162 -0.0062997 0.0050797 0.0067193 0.0084642 0.16673
2.5195 -0.026734 -0.027005 -0.028901 -0.039433 0 -0.039504 0.017218 -0.0029542 0.043764 0.013131 0.096309 -35.129 0.00081648 0.39313 0.099259 0.034547 -0.086665 0.2007 -0.079054 -0.043438 0.10175 0.0028689 -0.081648 0.095769 -0.0075835 0.0024573 0.006999 0.0069163 -0.25133
2.5234 -0.024351 -0.025426 -0.0010339 -0.033148 0 -0.018243 0.070095 0.021505 0.081887 0.031573 0.092634 -35.332 -0.052313 0.4363 -0.033192 0.054678 -0.12565 0.1727 -0.069777 -0.11875 0.068754 -0.060525 -0.10897 0.10661 -0.0091126 0.00091851 0.0071629 0.0053139 -0.64285
2.5273 -0.021246 -0.020353 0.014384 -0.011857 0 0.0058048 0.10558 0.042576 0.1037 0.045635 0.081934 -35.532 -0.12121 0.3836 -0.031121 0.028049 -0.14963 0.25863 -0.065394 -0.14147 0.12458 -0.058308 -0.13452 0.051947 -0.010047 0.00082966 0.0069406 0.0040173 -0.93652
2.5313 -0.016501 -0.012599 0.0076315 0.011282 0 0.017388 0.10861 0.054034 0.10406 0.05082 0.078905 -35.726 -0.17232 0.32908 0.0004507 0.031871 -0.15649 0.23976 -0.065279 -0.14526 0.11296 -0.057156 -0.16176 0.024936 -0.0097996 0.001574 0.0063318 0.0033204 -1.0542
2.5352 -0.0099266 -0.0051347 -0.0072981 0.019097 0 0.0086555 0.080118 0.053508 0.086294 0.043722 0.087003 -35.92 -0.16113 0.33823 0.064635 0.066999 -0.14847 0.22648 -0.045032 -0.12757 0.10711 -0.033151 -0.17987 0.0336 -0.0084653 0.0021031 0.0055936 0.0032323 -0.96156
2.5391 -0.0022768 -0.00011767 -0.0077611 0.0070875 0 -0.012944 0.03561 0.042653 0.058357 0.026837 0.097155 -36.123 -0.10381 0.3963 0.13647 0.11293 -0.12919 0.23755 -0.0053943 -0.10255 0.13037 0.0097883 -0.17378 0.060577 -0.0068053 0.0018669 0.0050456 0.003431 -0.70281
2.543 0.0054524 0.0034114 0.013201 -0.010595 0 -0.02879 -0.0056874 0.025892 0.027205 0.009128 0.094712 -36.338 -0.089148 0.39613 0.14758 0.11531 -0.10097 0.20606 0.026122 -0.10974 0.1667 0.036364 -0.13866 0.052188 -0.0057659 0.0012665 0.0048907 0.0035104 -0.38524
2.5469 0.012886 0.0087256 0.039456 -0.013134 0 -0.022688 -0.031714 0.0089335 -0.0033741 0.00032785 0.069261 -36.561 -0.084383 0.39995 0.15527 0.15653 -0.065383 0.2799 0.081758 -0.0043769 0.22177 0.096507 -0.084761 0.062513 -0.0058574 0.0011999 0.005175 0.0033339 -0.11972
2.5508 0.020367 0.018161 0.0491 0.0076774 0 0.0067607 -0.040446 -0.0029469 -0.030485 0.0033414 0.021298 -36.782 -0.043585 0.38717 0.19988 0.17354 -0.026413 0.24104 0.12416 0.018049 0.22352 0.12333 -0.028968 0.051931 -0.0068547 0.0021297 0.0058358 0.0031499 0.036324
2.5547 0.028279 0.030645 0.037659 0.039497 0 0.04487 -0.035207 -0.0069957 -0.049509 0.01181 -0.037365 -36.997 0.0081804 0.36455 0.24386 0.17522 0.008239 0.19188 0.14726 0.020082 0.20438 0.12559 0.017923 0.045172 -0.0080315 0.003561 0.0067105 0.0033167 0.090889
2.5586 0.036507 0.04256 0.02234 0.060783 0 0.07145 -0.019528 -0.0043115 -0.055356 0.015666 -0.089064 -37.206 0.048559 0.34332 0.25738 0.17247 0.03021 0.2267 0.15176 0.060519 0.19361 0.12288 0.055232 0.060365 -0.0087182 0.004438 0.0074943 0.0038769 0.082801
2.5625 0.044717 0.051134 0.023388 0.060473 0 0.074908 0.0030819 0.0012882 -0.046924 0.010076 -0.11868 -37.41 0.11022 0.35123 0.2973 0.14796 0.035615 0.23474 0.16093 0.041491 0.14217 0.16605 0.084937 0.041659 -0.0087363 0.0040958 0.0077758 0.0044186 0.037458
2.5664 0.053051 0.056973 0.043278 0.047158 0 0.059468 0.02648 0.0067652 -0.029633 -0.00014483 -0.12065 -37.61 0.13285 0.34581 0.29672 0.14443 0.027075 0.25813 0.11366 0.054156 0.12941 0.11727 0.10222 0.038593 -0.0083991 0.0028745 0.0072511 0.00441 -0.050173
2.5703 0.06225 0.063264 0.066151 0.039713 0 0.041142 0.042475 0.012882 -0.012173 -0.0044365 -0.1004 -37.8 0.12745 0.32441 0.27441 0.14339 0.01015 0.25288 0.053476 0.058743 0.092658 0.043952 0.095259 0.033016 -0.008149 0.0018169 0.0060099 0.003721 -0.20168
2.5742 0.072935 0.07262 0.07709 0.049594 0 0.03643 0.046777 0.023603 0.00056394 0.0051168 -0.068886 -37.975 0.11532 0.31706 0.25397 0.12737 -0.012618 0.21971 -0.013605 0.032678 0.021384 -0.026354 0.054982 -0.0054033 -0.0081776 0.0017256 0.0046145 0.0028088 -0.43593
2.5781 0.084933 0.084926 0.079077 0.072115 0 0.052041 0.044936 0.042051 0.011981 0.028464 -0.033825 -38.134 0.13208 0.38326 0.27066 0.073399 -0.044152 0.18607 -0.10022 -0.044209 -0.067986 -0.078305 -0.01562 -0.12411 -0.0083366 0.0024398 0.0037961 0.0023294 -0.76622
2.582 0.097671 0.098336 0.088708 0.093726 0 0.082101 0.05082 0.067023 0.031297 0.05943 0.0054307 -38.281 0.087108 0.32363 0.26653 0.023189 -0.089257 0.15438 -0.15926 -0.15658 -0.11567 -0.15729 -0.10291 -0.20576 -0.0083575 0.0029674 0.0039237 0.0024895 -1.2082
2.5859 0.11131 0.11205 0.11602 0.10628 0 0.1137 0.07674 0.09402 0.06607 0.091923 0.054493 -38.423 0.061169 0.27197 0.26665 0.0094582 -0.14854 0.17603 -0.19482 -0.22086 -0.14138 -0.23094 -0.19352 -0.27812 -0.0081367 0.0023223 0.004667 0.0027456 -1.7764
2.5898 0.12705 0.12749 0.15178 0.11388 0 0.13644 0.12307 0.12007 0.11609 0.1242 0.11465 -38.556 0.030672 0.22203 0.2691 -0.025641 -0.21589 0.17522 -0.23877 -0.29007 -0.17252 -0.2921 -0.28348 -0.33382 -0.0078326 0.00030213 0.0051815 0.0021705 -2.4618
2.5938 0.14568 0.14634 0.17695 0.12723 0 0.14944 0.1767 0.14716 0.17322 0.15769 0.17691 -38.67 -0.017457 0.17416 0.26663 -0.11109 -0.28186 0.11401 -0.30818 -0.38787 -0.22111 -0.34437 -0.3765 -0.37187 -0.007719 -0.0024423 0.0047271 0.00019814 -3.2086
2.5977 0.16542 0.16725 0.18378 0.15298 0 0.16095 0.21985 0.17972 0.22622 0.19255 0.22679 -38.755 -0.056632 0.16737 0.23048 -0.18349 -0.33964 0.077866 -0.37533 -0.43186 -0.25009 -0.42827 -0.47411 -0.41377 -0.0079546 -0.0050207 0.0032441 -0.0029002 -3.9206
2.6016 0.18161 0.18523 0.184 0.18848 0 0.18046 0.24161 0.21794 0.26596 0.22493 0.25751 -38.806 -0.12313 0.16162 0.18354 -0.20683 -0.3879 0.036325 -0.46731 -0.47642 -0.29473 -0.47771 -0.56937 -0.50473 -0.0084675 -0.0069895 0.0014132 -0.0062158 -4.4998
2.6055 0.18955 0.19483 0.19424 0.22429 0 0.20887 0.24278 0.25363 0.28811 0.2486 0.27901 -38.832 -0.14829 0.16284 0.17379 -0.2232 -0.4285 0.029951 -0.53839 -0.51494 -0.34 -0.51842 -0.65103 -0.54852 -0.0090273 -0.0085233 0.0001462 -0.008875 -4.8916
2.6094 0.18846 0.19473 0.21478 0.24929 0 0.23473 0.23185 0.27409 0.29337 0.25922 0.31174 -38.844 -0.14056 0.15448 0.19021 -0.23951 -0.46232 0.023596 -0.57504 -0.5527 -0.37034 -0.55117 -0.7131 -0.56519 -0.0094183 -0.010017 -7.8863e-05 -0.010584 -5.1019
2.6133 0.1831 0.18935 0.22666 0.25401 0 0.24135 0.21817 0.27174 0.28712 0.2573 0.36703 -38.85 -0.13487 0.11207 0.20003 -0.25231 -0.48728 -0.043907 -0.57338 -0.59878 -0.36877 -0.56967 -0.75809 -0.61348 -0.0095697 -0.011566 0.00048885 -0.011624 -5.1751
2.6172 0.18083 0.18588 0.21257 0.23354 0 0.22089 0.20858 0.25118 0.27794 0.24796 0.43011 -38.842 -0.10574 0.12079 0.18296 -0.19908 -0.49994 0.039831 -0.55076 -0.6044 -0.37984 -0.56333 -0.78926 -0.57553 -0.009562 -0.012817 0.0011482 -0.012404 -5.1575
2.6211 0.18632 0.18923 0.17943 0.19288 0 0.18437 0.20802 0.22691 0.27347 0.23802 0.46293 -38.807 -0.1117 0.09708 0.16541 -0.17078 -0.49776 0.056213 -0.51997 -0.59501 -0.39683 -0.54124 -0.80063 -0.57031 -0.0095289 -0.013264 0.001315 -0.01307 -5.0755
2.625 0.19858 0.19933 0.15677 0.15106 0 0.15761 0.21936 0.21316 0.27476 0.23271 0.42898 -38.73 -0.1203 0.10248 0.15106 -0.14308 -0.47974 0.059497 -0.47121 -0.57116 -0.3961 -0.49367 -0.77755 -0.5424 -0.0095436 -0.012691 0.00090973 -0.013506 -4.9394
2.6289 0.21278 0.21266 0.16978 0.13543 0 0.16365 0.23994 0.21434 0.27374 0.23317 0.32259 -38.605 -0.11172 0.14284 0.14185 -0.10329 -0.44575 0.069251 -0.40975 -0.52734 -0.36244 -0.42883 -0.7103 -0.48555 -0.0095695 -0.011351 0.00030093 -0.013621 -4.7572
2.6328 0.22521 0.22595 0.21389 0.16398 0 0.20462 0.25904 0.22357 0.25817 0.23566 0.17925 -38.433 -0.07877 0.11773 0.13781 -0.053756 -0.39744 0.046409 -0.37327 -0.44045 -0.28558 -0.39436 -0.60864 -0.48717 -0.0095064 -0.0097977 -6.45e-05 -0.013548 -4.5415
2.6367 0.23636 0.23834 0.25784 0.22781 0 0.25823 0.26209 0.22944 0.22234 0.23322 0.056732 -38.222 -0.040085 0.059427 0.15162 -0.015536 -0.34089 0.057798 -0.33583 -0.36585 -0.27581 -0.33207 -0.50181 -0.40709 -0.0092926 -0.008531 7.1646e-06 -0.013518 -4.3085
2.6406 0.24925 0.25044 0.27307 0.29178 0 0.29361 0.24164 0.22449 0.17481 0.22023 -2.6551e-06 -37.977 -0.048601 0.0070136 0.12632 -0.0082314 -0.28796 0.048603 -0.29797 -0.31194 -0.20228 -0.28487 -0.42156 -0.3632 -0.0089863 -0.0077437 0.00040273 -0.01359 -4.0804
2.6445 0.26488 0.26193 0.25993 0.31838 0 0.2944 0.20587 0.20923 0.13535 0.19782 0.015105 -37.701 -0.093956 -0.016632 0.082724 -0.010798 -0.25268 0.03483 -0.26306 -0.29775 -0.12047 -0.2521 -0.38267 -0.32873 -0.008752 -0.0073029 0.00088059 -0.013563 -3.8945
2.6484 0.27974 0.27084 0.2444 0.2976 0 0.27034 0.17561 0.19077 0.12194 0.17602 0.070315 -37.393 -0.15189 0.0034517 0.055303 0.0011651 -0.24407 0.042977 -0.23659 -0.33704 -0.11159 -0.22703 -0.3782 -0.26157 -0.0087524 -0.0069262 0.0012607 -0.013199 -3.8069
2.6523 0.2883 0.27526 0.24986 0.25564 0 0.24768 0.1702 0.17918 0.13847 0.16933 0.12151 -37.051 -0.19237 0.0014909 0.048401 -0.033859 -0.26095 0.057332 -0.24821 -0.35033 -0.10463 -0.23533 -0.39302 -0.29294 -0.0090251 -0.0064235 0.0014696 -0.012517 -3.8753
2.6563 0.28829 0.27566 0.27429 0.23237 0 0.24695 0.19354 0.1839 0.17356 0.18709 0.14232 -36.67 -0.22535 -0.0044187 0.042042 -0.046333 -0.29415 0.038394 -0.28184 -0.36576 -0.091266 -0.28635 -0.42145 -0.30715 -0.0094476 -0.00588 0.0014737 -0.011834 -4.1267
2.6602 0.28346 0.27514 0.296 0.24632 0 0.26725 0.23264 0.20992 0.21136 0.22589 0.13859 -36.243 -0.24505 -0.014917 0.02472 -0.073273 -0.33466 0.042883 -0.35062 -0.41975 -0.12119 -0.35819 -0.47186 -0.32725 -0.009826 -0.0056845 0.0012372 -0.011501 -4.537
2.6641 0.28097 0.27736 0.29959 0.27978 0 0.29013 0.26943 0.25365 0.24386 0.27069 0.14018 -35.767 -0.25365 -0.022527 0.0099191 -0.1346 -0.38014 0.055522 -0.44434 -0.50288 -0.19301 -0.44155 -0.55461 -0.36317 -0.010032 -0.0063594 0.00077131 -0.011636 -5.0438
2.668 0.28565 0.28407 0.29262 0.29834 0 0.29806 0.29473 0.30161 0.27373 0.30506 0.17851 -35.242 -0.26306 -0.0066499 0.046087 -0.24315 -0.43373 -0.02621 -0.52168 -0.5505 -0.24902 -0.53574 -0.66678 -0.41619 -0.010065 -0.008248 0.00020309 -0.012146 -5.5845
2.6719 0.29653 0.2946 0.29506 0.28616 0 0.29029 0.31183 0.33613 0.30648 0.32256 0.26513 -34.676 -0.23737 -0.078998 -0.030442 -0.23357 -0.49635 -0.0027228 -0.5988 -0.66262 -0.34539 -0.61151 -0.78936 -0.46914 -0.0099961 -0.011237 -0.00025065 -0.012995 -6.1259
2.6758 0.30885 0.30735 0.3149 0.26248 0 0.28234 0.32856 0.34707 0.34148 0.32982 0.38305 -34.076 -0.20498 -0.11948 -0.063837 -0.22257 -0.56077 -0.03408 -0.64949 -0.81099 -0.42321 -0.67965 -0.89945 -0.57078 -0.0098675 -0.014725 -0.00042555 -0.01437 -6.6603
2.6797 0.31933 0.32161 0.33874 0.26304 0 0.29126 0.34768 0.34096 0.37171 0.33917 0.49442 -33.44 -0.20451 -0.15484 -0.077733 -0.2404 -0.61415 -0.093153 -0.65265 -0.94734 -0.49201 -0.7003 -0.98498 -0.69256 -0.0096725 -0.017904 -0.0003555 -0.016491 -7.1779
2.6836 0.32951 0.33777 0.34852 0.305 0 0.32115 0.36589 0.3379 0.3917 0.35763 0.56 -32.76 -0.26253 -0.20748 -0.1081 -0.29571 -0.64714 -0.15291 -0.60909 -1.0305 -0.56079 -0.65299 -1.0481 -0.79816 -0.0094376 -0.020183 -0.00028211 -0.019207 -7.6474
2.6875 0.3438 0.35616 0.34495 0.36981 0 0.36147 0.38066 0.35597 0.4041 0.38218 0.56034 -32.022 -0.33348 -0.1841 -0.17602 -0.30598 -0.66096 -0.30356 -0.65661 -1.0655 -0.59219 -0.66332 -1.0962 -0.83806 -0.0092943 -0.021456 -0.00049525 -0.021829 -8.0292
2.6914 0.3647 0.37599 0.34921 0.4205 0 0.39749 0.39543 0.39511 0.41681 0.40469 0.50709 -31.223 -0.29482 -0.10973 -0.18463 -0.38121 -0.66539 -0.34591 -0.73941 -1.0878 -0.53293 -0.7493 -1.1315 -0.85096 -0.0094108 -0.022025 -0.0011165 -0.023488 -8.3058
2.6953 0.38965 0.39562 0.37885 0.43515 0 0.42162 0.4156 0.43553 0.43332 0.42029 0.4368 -30.37 -0.23918 -0.083461 -0.14066 -0.39303 -0.66975 -0.33584 -0.77929 -1.0467 -0.50718 -0.80663 -1.1505 -0.82434 -0.0098044 -0.022299 -0.0019906 -0.023765 -8.4951
2.6992 0.41281 0.4136 0.42437 0.42355 0 0.43562 0.43989 0.4536 0.44743 0.43058 0.38939 -29.473 -0.21405 -0.11798 -0.096014 -0.36652 -0.67573 -0.28465 -0.75466 -0.98829 -0.51348 -0.80923 -1.1521 -0.76693 -0.010228 -0.022512 -0.0027714 -0.023047 -8.6312
2.7031 0.4298 0.42941 0.45471 0.41265 0 0.44445 0.45781 0.4423 0.449 0.43927 0.38441 -28.534 -0.25785 -0.17765 -0.14977 -0.42852 -0.67859 -0.18353 -0.67125 -1.0341 -0.47456 -0.76901 -1.1437 -0.7047 -0.010305 -0.022695 -0.0031445 -0.022238 -8.7335
2.707 0.44085 0.4432 0.44921 0.41878 0 0.45034 0.45859 0.41772 0.43561 0.4462 0.41128 -27.538 -0.28729 -0.20861 -0.076953 -0.43995 -0.67462 -0.23943 -0.65707 -1.0631 -0.55037 -0.7274 -1.1363 -0.85005 -0.0098614 -0.022808 -0.0030332 -0.022051 -8.8003
2.7109 0.44987 0.45522 0.42259 0.43581 0 0.4531 0.44355 0.40532 0.4177 0.44736 0.44047 -26.464 -0.23693 -0.11984 -0.091486 -0.36008 -0.66664 -0.28751 -0.70934 -1.0205 -0.54906 -0.71938 -1.1361 -0.84268 -0.0091652 -0.022863 -0.002646 -0.022517 -8.835
2.7148 0.4607 0.46577 0.41384 0.44911 0 0.45448 0.42836 0.41861 0.41078 0.44115 0.44683 -25.3 -0.20609 -0.089196 -0.13943 -0.35642 -0.66203 -0.31002 -0.72889 -0.99155 -0.51784 -0.74215 -1.1399 -0.79099 -0.0087939 -0.022901 -0.0023315 -0.023104 -8.8734
2.7188 0.47421 0.47547 0.44764 0.4562 0 0.45937 0.43091 0.44944 0.42182 0.43375 0.42713 -24.054 -0.23958 -0.19614 -0.15919 -0.49716 -0.6661 -0.29978 -0.66723 -1.0272 -0.50233 -0.77897 -1.1419 -0.78097 -0.0091771 -0.022913 -0.0023367 -0.023313 -8.9747
2.7227 0.48845 0.48519 0.50719 0.4695 0 0.47157 0.45537 0.47802 0.44347 0.43621 0.39909 -22.746 -0.18679 -0.17525 -0.057818 -0.50586 -0.6782 -0.26332 -0.64345 -1.0668 -0.53747 -0.76013 -1.144 -0.80461 -0.01018 -0.022876 -0.0026368 -0.023156 -9.1774
2.7266 0.50071 0.49529 0.54833 0.49822 0 0.48878 0.48801 0.4917 0.46202 0.45485 0.38568 -21.387 -0.19081 -0.15555 -0.060789 -0.44495 -0.69465 -0.36442 -0.69411 -1.0801 -0.53449 -0.82485 -1.1575 -0.8513 -0.011124 -0.022892 -0.0029659 -0.023101 -9.4623
2.7305 0.50948 0.50506 0.54228 0.53187 0 0.50367 0.50971 0.49411 0.47114 0.4842 0.39923 -19.97 -0.22534 -0.21289 -0.13201 -0.49978 -0.71434 -0.36712 -0.69976 -1.1412 -0.60781 -0.88662 -1.1943 -0.84881 -0.011291 -0.023256 -0.0030405 -0.023598 -9.7665
2.7344 0.51476 0.51329 0.504 0.54686 0 0.51086 0.51312 0.49753 0.47733 0.51046 0.43738 -18.47 -0.28284 -0.27192 -0.18713 -0.5703 -0.74035 -0.30807 -0.69921 -1.2326 -0.72183 -0.92878 -1.255 -0.8568 -0.010511 -0.024291 -0.0028149 -0.02467 -10.039
2.7383 0.51774 0.51978 0.47701 0.5314 0 0.51266 0.50818 0.50853 0.49206 0.5233 0.4897 -16.87 -0.35757 -0.19942 -0.11373 -0.45291 -0.77537 -0.32051 -0.78674 -1.3014 -0.78372 -0.9558 -1.3274 -0.98465 -0.0093354 -0.026026 -0.0025571 -0.02595 -10.287
2.7422 0.52062 0.526 0.49029 0.50168 0 0.51691 0.51111 0.52267 0.51931 0.52512 0.54478 -15.175 -0.36296 -0.32438 -0.10446 -0.64982 -0.81638 -0.40671 -0.79412 -1.2961 -0.7457 -1.0562 -1.3961 -1.0307 -0.008641 -0.02804 -0.0026542 -0.027043 -10.561
2.7461 0.52612 0.53386 0.53147 0.48951 0 0.52886 0.52863 0.53277 0.55139 0.52868 0.59132 -13.409 -0.38739 -0.30708 -0.13551 -0.60213 -0.85502 -0.37643 -0.82453 -1.3644 -0.84715 -1.1087 -1.4536 -1.0557 -0.0089766 -0.029693 -0.0032733 -0.027822 -10.891
2.75 0.5361 0.54346 0.56282 0.51203 0 0.54562 0.55289 0.53975 0.57698 0.54489 0.61729 -11.596 -0.37741 -0.2709 -0.17319 -0.59994 -0.8842 -0.41783 -0.84738 -1.4046 -0.8831 -1.1508 -1.5026 -1.0893 -0.01019 -0.030606 -0.004155 -0.028405 -11.243
2.7539 0.54941 0.55208 0.56164 0.55451 0 0.55938 0.57085 0.55243 0.59165 0.57213 0.61498 -9.7345 -0.34593 -0.27391 -0.18618 -0.72269 -0.904 -0.55686 -0.86661 -1.3937 -0.82365 -1.1933 -1.5479 -1.1506 -0.011606 -0.030952 -0.0047428 -0.028905 -11.532
2.7578 0.56138 0.55611 0.54176 0.58477 0 0.56574 0.57698 0.57575 0.59976 0.59702 0.59101 -7.8007 -0.45144 -0.27313 -0.12746 -0.66294 -0.92062 -0.50185 -0.96116 -1.456 -0.98174 -1.1969 -1.589 -1.2502 -0.012556 -0.031278 -0.004589 -0.029293 -11.695
2.7617 0.56644 0.55436 0.53485 0.58467 0 0.56801 0.57597 0.60114 0.60647 0.60586 0.56955 -5.7632 -0.41583 -0.30568 -0.16806 -0.6253 -0.93917 -0.6542 -1.0436 -1.4657 -0.98712 -1.2883 -1.6213 -1.2034 -0.012806 -0.031978 -0.00373 -0.029496 -11.74
2.7656 0.56247 0.54969 0.55393 0.566 0 0.57221 0.57444 0.61149 0.61013 0.59622 0.57869 -3.6094 -0.42573 -0.31484 -0.22879 -0.66836 -0.95792 -0.64268 -1.0247 -1.4378 -1.0067 -1.2854 -1.6427 -1.2469 -0.012577 -0.032911 -0.0027124 -0.02957 -11.737
2.7695 0.55314 0.54706 0.57975 0.55468 0 0.57882 0.57271 0.59763 0.60459 0.57844 0.6261 -1.3531 -0.45734 -0.32414 -0.24744 -0.71735 -0.96995 -0.58851 -1.0012 -1.428 -1.0027 -1.271 -1.6577 -1.3391 -0.012241 -0.033545 -0.0022214 -0.029697 -11.743
2.7734 0.54532 0.54936 0.58448 0.56163 0 0.58097 0.56667 0.56944 0.58875 0.56661 0.68573 0.97905 -0.45127 -0.36916 -0.17314 -0.67837 -0.97021 -0.68065 -1.0889 -1.4861 -0.91949 -1.3614 -1.6716 -1.3887 -0.012003 -0.033483 -0.0025904 -0.029995 -11.757
2.7773 0.54346 0.55489 0.56494 0.57225 0 0.57231 0.55672 0.54882 0.5716 0.5673 0.71234 3.3699 -0.41428 -0.4242 -0.13557 -0.62854 -0.9603 -0.61986 -1.0445 -1.3915 -1.0149 -1.3557 -1.6817 -1.3807 -0.011835 -0.032869 -0.0035756 -0.030366 -11.73
2.7813 0.54588 0.55883 0.54704 0.56587 0 0.55593 0.5514 0.54993 0.56508 0.57566 0.67673 5.8228 -0.38757 -0.40757 -0.14041 -0.60662 -0.94598 -0.70454 -1.0154 -1.4153 -0.94676 -1.3224 -1.6763 -1.364 -0.011626 -0.032261 -0.0045683 -0.030596 -11.622
2.7852 0.5469 0.55722 0.55546 0.54215 0 0.54353 0.55902 0.56602 0.57114 0.58049 0.59253 8.3545 -0.45387 -0.41865 -0.1438 -0.63598 -0.93081 -0.75992 -1.0187 -1.3834 -0.92718 -1.2586 -1.6458 -1.3558 -0.011356 -0.032096 -0.0050529 -0.030602 -11.442
2.7891 0.54264 0.54998 0.58254 0.52368 0 0.54381 0.57536 0.57615 0.57726 0.57299 0.50884 10.977 -0.56716 -0.47033 -0.14355 -0.68716 -0.91325 -0.72168 -1.047 -1.2748 -0.96911 -1.184 -1.594 -1.3412 -0.011128 -0.032282 -0.0049361 -0.030543 -11.231
2.793 0.53502 0.54019 0.59272 0.53046 0 0.55192 0.58247 0.56511 0.56709 0.55212 0.47225 13.689 -0.50951 -0.4853 -0.18345 -0.65423 -0.89059 -0.61277 -1.0619 -1.2284 -0.86789 -1.1557 -1.539 -1.2612 -0.011081 -0.032325 -0.0045074 -0.030628 -11.007
2.7969 0.52941 0.53083 0.56031 0.55442 0 0.55236 0.56357 0.53684 0.53683 0.52401 0.49027 16.478 -0.4443 -0.36138 -0.066249 -0.54664 -0.86463 -0.66284 -0.96129 -1.248 -0.87339 -1.1275 -1.4994 -1.2878 -0.011281 -0.03187 -0.0041206 -0.030828 -10.752
2.8008 0.52817 0.52226 0.50014 0.56437 0 0.5343 0.52087 0.50837 0.5004 0.49778 0.52841 19.338 -0.38485 -0.33068 -0.092374 -0.4991 -0.84186 -0.68483 -0.86554 -1.2092 -0.89324 -1.0958 -1.479 -1.2377 -0.011685 -0.031088 -0.0039072 -0.030827 -10.445
2.8047 0.52694 0.51264 0.45615 0.53836 0 0.50403 0.47762 0.49194 0.47739 0.48081 0.54254 22.27 -0.34393 -0.3369 -0.14075 -0.47482 -0.82732 -0.62507 -0.82998 -1.1555 -0.90896 -1.0497 -1.4652 -1.1556 -0.012155 -0.030519 -0.0037589 -0.030355 -10.109
2.8086 0.51802 0.50045 0.45761 0.48901 0 0.48041 0.45962 0.48444 0.47515 0.47555 0.51635 25.287 -0.32946 -0.31624 -0.096694 -0.43566 -0.8189 -0.47016 -0.88314 -1.1308 -0.91501 -0.98838 -1.4425 -1.1097 -0.012503 -0.030491 -0.003547 -0.029549 -9.8155
2.8125 0.4983 0.4863 0.4887 0.45263 0 0.47616 0.47235 0.47452 0.48285 0.47838 0.47011 28.391 -0.32308 -0.33664 -0.15151 -0.44657 -0.80935 -0.38681 -0.92585 -1.0737 -0.95341 -0.98431 -1.4075 -1.205 -0.012558 -0.030713 -0.0033271 -0.028954 -9.62
2.8164 0.47364 0.47239 0.5046 0.45149 0 0.48361 0.49568 0.45804 0.48305 0.48126 0.43621 31.578 -0.24484 -0.29355 -0.17614 -0.41024 -0.79436 -0.39756 -0.90376 -1.0199 -0.89956 -0.92445 -1.3713 -1.1019 -0.012273 -0.030479 -0.0033219 -0.029054 -9.5007
2.8203 0.45457 0.46029 0.47817 0.46966 0 0.48114 0.50183 0.44353 0.46867 0.47625 0.42817 34.831 -0.19508 -0.26467 -0.16415 -0.39512 -0.77782 -0.41692 -0.88056 -1.032 -0.86264 -0.89489 -1.3468 -1.0014 -0.011799 -0.029315 -0.0036988 -0.029773 -9.3683
2.8242 0.44644 0.44944 0.42761 0.46995 0 0.45557 0.47973 0.44126 0.44773 0.46049 0.43401 38.135 -0.17754 -0.24762 -0.13635 -0.4003 -0.76759 -0.39301 -0.86464 -1.0931 -0.85246 -0.89774 -1.3349 -0.96911 -0.011423 -0.027475 -0.0043619 -0.030457 -9.145
2.8281 0.44325 0.43733 0.39518 0.43537 0 0.41797 0.44255 0.44851 0.4323 0.438 0.43666 41.487 -0.13708 -0.18955 -0.13927 -0.38129 -0.76574 -0.27504 -0.83368 -1.1285 -0.82101 -0.88329 -1.3253 -1.012 -0.011378 -0.025796 -0.0049611 -0.030421 -8.8378
2.832 0.43188 0.42107 0.39937 0.38974 0 0.39476 0.4124 0.44902 0.42491 0.41613 0.43605 44.891 -0.22221 -0.16165 -0.15809 -0.39778 -0.7644 -0.26324 -0.78329 -1.1669 -0.81093 -0.94331 -1.3079 -0.89267 -0.011636 -0.025013 -0.0051236 -0.029575 -8.5293
2.8359 0.40369 0.3989 0.41276 0.37257 0 0.40045 0.39855 0.42932 0.41756 0.39946 0.44671 48.36 -0.23925 -0.10964 -0.18506 -0.40113 -0.75311 -0.28081 -0.74459 -1.2221 -0.80329 -0.96025 -1.2829 -0.86734 -0.011912 -0.025138 -0.0047216 -0.02852 -8.2883
2.8398 0.36275 0.37092 0.39103 0.39298 0 0.41902 0.39098 0.39463 0.40346 0.38658 0.47417 51.902 -0.23684 -0.07685 -0.18923 -0.38116 -0.73042 -0.33571 -0.73866 -1.2594 -0.76952 -0.94668 -1.2582 -0.86061 -0.011905 -0.025444 -0.0039628 -0.027989 -8.0887
2.8438 0.32252 0.33877 0.32307 0.41333 0 0.41506 0.37393 0.36553 0.38639 0.37245 0.49879 55.521 -0.24858 -0.087798 -0.15456 -0.3502 -0.70635 -0.42044 -0.76301 -1.2496 -0.68834 -0.92148 -1.2356 -0.82577 -0.011587 -0.025028 -0.0032387 -0.028144 -7.8177
2.8477 0.29285 0.3041 0.24725 0.38424 0 0.36699 0.34334 0.35605 0.37495 0.35306 0.48986 59.208 -0.23343 -0.099575 -0.1116 -0.40794 -0.69083 -0.45929 -0.72857 -1.1703 -0.54895 -0.91672 -1.2035 -0.84818 -0.011251 -0.023455 -0.0028497 -0.028355 -7.364
2.8516 0.2687 0.26603 0.21263 0.29711 0 0.29009 0.30924 0.35505 0.36762 0.32694 0.43885 62.942 -0.23136 -0.04514 -0.11477 -0.4198 -0.67904 -0.42403 -0.64968 -1.0758 -0.46855 -0.81558 -1.1445 -0.73113 -0.01123 -0.020942 -0.0028032 -0.027653 -6.6965
2.8555 0.23142 0.21917 0.22306 0.19714 0 0.22356 0.28175 0.33206 0.34763 0.29198 0.37549 66.702 -0.23662 0.016841 -0.078589 -0.37914 -0.65067 -0.3899 -0.58358 -0.98629 -0.43245 -0.7134 -1.0502 -0.59605 -0.011543 -0.018017 -0.002811 -0.025422 -5.8546
2.8594 0.16276 0.15507 0.22361 0.13813 0 0.18999 0.25742 0.26485 0.29773 0.24277 0.34311 70.467 -0.23157 0.079021 -0.01585 -0.29275 -0.58688 -0.34694 -0.49836 -0.87474 -0.39816 -0.62003 -0.92758 -0.5015 -0.011804 -0.015005 -0.0024735 -0.021703 -4.8671
2.8633 0.060771 0.068195 0.14852 0.12223 0 0.16545 0.22172 0.16258 0.22174 0.17397 0.35147 74.233 -0.19163 0.14911 0.024494 -0.17686 -0.48913 -0.25612 -0.32944 -0.69507 -0.30468 -0.51767 -0.78787 -0.49271 -0.011533 -0.011781 -0.0015177 -0.016945 -3.6926
2.8672 -0.055601 -0.036657 -0.013172 0.089715 0 0.093368 0.16429 0.059933 0.14671 0.087978 0.35438 78.007 -0.10726 0.21131 0.060921 -0.10911 -0.37864 -0.13715 -0.24507 -0.46384 -0.098251 -0.29309 -0.62865 -0.35399 -0.010586 -0.0079193 6.5745e-05 -0.011538 -2.2488
2.8711 -0.15748 -0.14234 -0.199 -0.023746 0 -0.063499 0.088625 -0.014999 0.095887 -0.002228 0.28179 81.793 -0.027282 0.3678 0.12634 -0.013886 -0.27239 0.067819 -0.092961 -0.19239 0.067398 -0.11295 -0.42893 -0.14291 -0.009291 -0.0030262 0.0020699 -0.0056072 -0.49904
2.875 -0.2248 -0.22751 -0.32221 -0.21452 0 -0.2772 0.0038478 -0.06981 0.054349 -0.081942 0.10414 85.583 0.060238 0.52877 0.20905 0.10732 -0.15743 0.27199 0.084304 0.099072 0.22538 0.083441 -0.16494 0.072744 -0.0081479 0.0030139 0.0042645 0.00080596 1.5018
2.8789 -0.25921 -0.28129 -0.34459 -0.39744 0 -0.45972 -0.091744 -0.14481 -0.034659 -0.14946 -0.13033 89.352 0.16715 0.65523 0.30108 0.24217 0.0078744 0.4465 0.27908 0.40634 0.40246 0.32193 0.16651 0.28268 -0.0073646 0.009975 0.006586 0.0074999 3.6505
2.8828 -0.28219 -0.31345 -0.3066 -0.4722 0 -0.52303 -0.21334 -0.27765 -0.22715 -0.22154 -0.32678 93.07 0.31401 0.79416 0.39924 0.34931 0.25895 0.67032 0.55848 0.75999 0.62868 0.57113 0.53932 0.59675 -0.0066759 0.017339 0.0091686 0.014115 5.8734
2.8867 -0.32064 -0.34955 -0.28973 -0.41278 0 -0.44928 -0.36941 -0.46546 -0.51797 -0.31992 -0.4235 96.717 0.43542 0.95793 0.61424 0.54537 0.58309 0.76911 0.79036 1.1293 0.82307 0.81464 0.91334 0.85033 -0.0056302 0.024384 0.012166 0.020368 8.1344
2.8906 -0.39 -0.41239 -0.34889 -0.29676 0 -0.31368 -0.53678 -0.65803 -0.81685 -0.44789 -0.45046 100.29 0.51828 1.1292 0.78985 0.74761 0.9102 0.90297 1.0281 1.5076 1.066 1.0302 1.2605 0.97668 -0.0040654 0.030335 0.015492 0.026202 10.351
2.8945 -0.48578 -0.50356 -0.47544 -0.24579 0 -0.23815 -0.66135 -0.78974 -0.99348 -0.5795 -0.50873 103.82 0.58858 1.2982 0.88842 0.92972 1.1525 1.0284 1.2346 1.8549 1.3069 1.2366 1.5782 1.0729 -0.0023124 0.034616 0.018707 0.031637 12.323
2.8984 -0.58767 -0.60088 -0.61673 -0.32998 0 -0.30838 -0.69478 -0.8254 -0.96822 -0.67615 -0.68047 107.29 0.67876 1.4518 0.90583 1.0754 1.2666 1.0755 1.3655 2.1251 1.4762 1.4649 1.8796 1.276 -0.000928 0.037105 0.021192 0.036484 13.791
2.9023 -0.67236 -0.67526 -0.72426 -0.52032 0 -0.51628 -0.64129 -0.78484 -0.78091 -0.71982 -0.94451 110.71 0.75765 1.5135 1.0263 1.1867 1.2896 1.2063 1.5616 2.3023 1.6542 1.7853 2.1702 1.7143 -0.00021541 0.038213 0.022531 0.040313 14.647
2.9063 -0.72682 -0.71363 -0.78379 -0.72479 0 -0.76886 -0.57117 -0.72916 -0.57906 -0.73277 -1.1749 114.03 0.80744 1.4916 1.0271 1.2688 1.3147 1.3972 1.7024 2.449 1.7256 1.984 2.4351 1.9483 2.0055e-05 0.038664 0.022828 0.042781 15.097
2.9102 -0.75445 -0.72852 -0.80789 -0.86661 0 -0.95383 -0.58012 -0.72042 -0.52515 -0.76186 -1.2326 117.25 0.88517 1.5133 1.055 1.3486 1.4236 1.5819 1.8264 2.6029 1.7989 2.1432 2.6478 2.0798 0.00027452 0.039112 0.02269 0.044039 15.603
2.9141 -0.7713 -0.74638 -0.81204 -0.93136 0 -1.0117 -0.71938 -0.78373 -0.68578 -0.83751 -1.0806 120.33 1.0097 1.6264 1.1719 1.4331 1.6258 1.7158 1.9328 2.7489 1.9084 2.2918 2.7917 2.158 0.00092994 0.039852 0.022858 0.044756 16.574
2.918 -0.79539 -0.7853 -0.80438 -0.95046 0 -0.9647 -0.95062 -0.89485 -0.98307 -0.94337 -0.82672 123.29 1.1666 1.8143 1.3777 1.5099 1.8509 1.7537 1.9729 2.8013 2.0215 2.4127 2.8756 2.1981 0.0020147 0.04084 0.023737 0.045681 18.025
2.9219 -0.83608 -0.8421 -0.7953 -0.95326 0 -0.88818 -1.1642 -0.99826 -1.2452 -1.0267 -0.65445 126.13 1.215 1.8831 1.4061 1.5319 2.0012 1.7397 2.0021 2.908 1.9932 2.442 2.9296 2.2564 0.0033125 0.041904 0.025184 0.047095 19.511
2.9258 -0.88994 -0.89891 -0.80606 -0.9436 0 -0.85324 -1.2505 -1.0426 -1.3221 -1.0432 -0.69131 128.83 1.1916 1.9496 1.3812 1.5424 2.0233 1.9038 2.0511 2.9334 1.9518 2.4763 2.986 2.3574 0.0046293 0.042931 0.026674 0.048686 20.428
2.9297 -0.94528 -0.94138 -0.85837 -0.91861 0 -0.88255 -1.1734 -1.0128 -1.1855 -0.99682 -0.91459 131.4 1.1464 1.9285 1.3608 1.5533 1.9447 1.9639 2.0822 2.9325 2.0113 2.5683 3.0601 2.4299 0.0059093 0.04386 0.027692 0.049911 20.464
2.9336 -0.99136 -0.9701 -0.95276 -0.89677 0 -0.94671 -0.99262 -0.94013 -0.94485 -0.93838 -1.1673 133.84 1.1333 1.7841 1.3832 1.582 1.8515 1.7267 2.0696 2.968 2.2 2.7296 3.1439 2.4283 0.0071141 0.044551 0.028044 0.050495 19.85
2.9375 -1.0249 -0.99564 -1.0603 -0.91357 0 -0.99636 -0.82185 -0.88414 -0.76878 -0.92358 -1.2721 136.14 1.2275 1.9744 1.3886 1.719 1.8256 1.9846 2.1182 3.026 1.9219 2.7027 3.2149 2.553 0.0080686 0.044768 0.027882 0.050597 19.196
2.9414 -1.0493 -1.0243 -1.1406 -0.98509 0 -1.0023 -0.75636 -0.89404 -0.76964 -0.96795 -1.1577 138.31 1.2314 1.9276 1.4174 1.6428 1.8901 1.9153 2.1428 3.0079 2.096 2.7546 3.2516 2.5301 0.0085111 0.044351 0.027505 0.050565 19.053
2.9453 -1.0681 -1.0509 -1.1703 -1.0817 0 -0.97566 -0.8192 -0.97451 -0.93032 -1.039 -0.90623 140.35 1.2489 2.0118 1.455 1.6498 2.0019 1.9719 2.159 3.0167 2.1399 2.7566 3.2493 2.4932 0.0083318 0.043434 0.027155 0.05064 19.551
2.9492 -1.0792 -1.0661 -1.156 -1.1478 0 -0.95659 -0.95837 -1.0803 -1.1237 -1.0897 -0.69102 142.22 1.2863 2.2016 1.5089 1.7414 2.0918 2.1234 2.1868 3.0714 2.0492 2.7204 3.2272 2.4985 0.007741 0.042469 0.026964 0.050936 20.389
2.9531 -1.0769 -1.0695 -1.1219 -1.1527 0 -0.98275 -1.089 -1.1477 -1.2086 -1.0999 -0.65534 143.92 1.2897 2.2072 1.6029 1.729 2.1217 2.0147 2.2568 3.1441 2.1895 2.7525 3.2231 2.5745 0.0071553 0.042002 0.027003 0.051629 21.141
2.957 -1.0591 -1.0723 -1.0871 -1.1213 0 -1.06 -1.1481 -1.1415 -1.1325 -1.0867 -0.82023 145.44 1.2971 2.4154 1.6166 1.881 2.1127 2.0593 2.2955 3.2275 2.2422 2.7994 3.2749 2.6043 0.0068917 0.042384 0.027321 0.053011 21.583
2.9609 -1.033 -1.0848 -1.0559 -1.1095 0 -1.1554 -1.1277 -1.0824 -0.96665 -1.0788 -1.0821 146.8 1.3335 2.3451 1.5786 1.855 2.1251 2.1548 2.3174 3.3215 2.2317 2.917 3.3978 2.7628 0.0069681 0.043644 0.0279 0.055208 21.791
2.9648 -1.0125 -1.1018 -1.0262 -1.1462 0 -1.2178 -1.0699 -1.0306 -0.84865 -1.085 -1.2926 148.01 1.3852 2.2252 1.6083 1.8675 2.2068 2.2652 2.4026 3.4045 2.2769 3.034 3.5706 2.9266 0.0072046 0.045582 0.028588 0.057847 21.962
2.9688 -1.0072 -1.1013 -0.99802 -1.201 0 -1.211 -1.0326 -1.038 -0.87777 -1.0888 -1.3574 149.1 1.4306 2.2411 1.7495 2.0305 2.3502 2.3465 2.5647 3.4705 2.4386 3.0968 3.7439 2.9943 0.007494 0.047897 0.029151 0.060112 22.182
2.9727 -1.0124 -1.0632 -0.97221 -1.2128 0 -1.1378 -1.0489 -1.1076 -1.0416 -1.0731 -1.2846 150.04 1.4088 2.3996 1.7632 2.0193 2.4938 2.2861 2.5549 3.5755 2.5745 3.1094 3.8687 2.9348 0.0079308 0.050193 0.029418 0.061306 22.35
2.9766 -1.0109 -0.9901 -0.9422 -1.1503 0 -1.036 -1.1057 -1.1926 -1.2297 -1.0447 -1.1591 150.83 1.422 2.5097 1.7028 1.9731 2.5679 2.3561 2.5962 3.6527 2.6075 3.1533 3.9255 2.9693 0.0086521 0.0519 0.029406 0.06143 22.298
2.9805 -0.98584 -0.91066 -0.89593 -1.0449 0 -0.95159 -1.1554 -1.2347 -1.3206 -1.0293 -1.0724 151.46 1.4576 2.5174 1.6945 1.9141 2.5491 2.4073 2.6052 3.6638 2.638 3.1896 3.932 2.976 0.009574 0.052362 0.029291 0.061177 21.957
2.9844 -0.93586 -0.85882 -0.83102 -0.96091 0 -0.90668 -1.1506 -1.2064 -1.2709 -1.0417 -1.0646 151.94 1.499 2.4595 1.7233 1.854 2.4781 2.4158 2.5898 3.6343 2.6419 3.211 3.9216 2.954 0.010345 0.051198 0.029232 0.061253 21.396
2.9883 -0.87874 -0.84704 -0.76597 -0.93451 0 -0.88785 -1.0791 -1.1224 -1.1368 -1.0626 -1.115 152.29 1.5241 2.4148 1.7199 1.8036 2.4241 2.3975 2.5911 3.6183 2.5501 3.2194 3.9121 2.9441 0.010607 0.048693 0.029231 0.061643 20.725
2.9922 -0.83906 -0.85687 -0.72952 -0.94262 0 -0.86284 -0.97268 -1.0173 -1.0164 -1.0507 -1.1745 152.51 1.4721 2.2838 1.6182 1.763 2.4226 2.3595 2.5331 3.5007 2.4311 3.1762 3.8891 2.8602 0.010319 0.045817 0.029151 0.06156 19.984
2.9961 -0.82857 -0.85554 -0.73368 -0.93265 0 -0.81156 -0.88311 -0.91624 -0.96648 -0.98107 -1.2033 152.61 1.4408 2.1979 1.6099 1.6985 2.4415 2.2404 2.436 3.3806 2.3119 3.0766 3.819 2.773 0.0097902 0.043655 0.028884 0.060161 19.132
3 -0.83532 -0.82327 -0.75857 -0.88057 0 -0.74587 -0.84417 -0.8276 -0.9647 -0.87292 -1.1836 152.59 1.3859 2.1612 1.5949 1.6303 2.4058 2.0795 2.318 3.2444 2.2211 2.9324 3.6781 2.6549 0.0093754 0.042591 0.028486 0.057344 18.143
3.0039 -0.83103 -0.7668 -0.76923 -0.81649 0 -0.70108 -0.84838 -0.75625 -0.94422 -0.77678 -1.1089 152.43 1.2892 2.1507 1.5311 1.5734 2.2652 1.9141 2.1941 3.0839 2.1565 2.7487 3.4717 2.5015 0.0091388 0.041926 0.028122 0.053809 17.066
3.0078 -0.79176 -0.70875 -0.75078 -0.79123 0 -0.70508 -0.85635 -0.71455 -0.86088 -0.73086 -0.97485 152.16 1.1768 2.0724 1.4785 1.5416 2.0444 1.7962 2.0795 2.8973 2.0479 2.5122 3.2286 2.355 0.0088304 0.040332 0.027862 0.050295 15.99
3.0117 -0.71621 -0.66523 -0.72412 -0.81843 0 -0.74953 -0.82893 -0.71119 -0.72993 -0.7265 -0.78799 151.77 1.102 1.9669 1.3963 1.5338 1.8304 1.7014 1.949 2.6439 1.9037 2.3347 2.9798 2.1814 0.0082027 0.036905 0.027535 0.046786 14.935
3.0156 -0.62759 -0.63378 -0.72197 -0.85198 0 -0.78697 -0.75438 -0.72902 -0.60298 -0.71549 -0.58468 151.29 1.0604 1.8451 1.3383 1.482 1.7025 1.539 1.7912 2.3738 1.7388 2.178 2.7414 2.0502 0.0073202 0.031971 0.026802 0.042525 13.802
3.0195 -0.55839 -0.60196 -0.74799 -0.82256 0 -0.75882 -0.64994 -0.72225 -0.51479 -0.65262 -0.4291 150.72 1.0394 1.7087 1.3126 1.3564 1.6636 1.3707 1.639 2.1489 1.5554 2.0409 2.5164 1.9458 0.006516 0.026958 0.025408 0.03689 12.461
3.0234 -0.53009 -0.56568 -0.76506 -0.69928 0 -0.63656 -0.54178 -0.64758 -0.45519 -0.53489 -0.37632 150.06 1.0199 1.562 1.3073 1.1423 1.6358 1.2888 1.529 2.0249 1.3573 1.9231 2.3061 1.8307 0.0060272 0.023371 0.023426 0.03027 10.906
3.0273 -0.54255 -0.53765 -0.73192 -0.51919 0 -0.44855 -0.44593 -0.50656 -0.39111 -0.40397 -0.42212 149.31 0.94058 1.4643 1.1271 0.94892 1.5277 1.305 1.3666 1.8476 1.19 1.7317 2.1151 1.6146 0.0057008 0.021659 0.021252 0.024041 9.3343
3.0313 -0.57865 -0.53709 -0.65366 -0.36103 0 -0.27346 -0.36799 -0.35701 -0.31099 -0.31388 -0.48643 148.48 0.84047 1.4529 1.0456 0.93153 1.3177 1.2451 1.2606 1.6963 1.1651 1.5935 1.9474 1.486 0.0051158 0.020919 0.019376 0.019574 8.0745
3.0352 -0.6177 -0.57096 -0.59024 -0.291 0 -0.20189 -0.31709 -0.27508 -0.24279 -0.29511 -0.45854 147.57 0.77569 1.9602 1.0326 0.90814 1.0821 1.1984 1.2022 1.5816 1.2333 1.5151 1.8002 1.4084 0.0040373 0.019702 0.018103 0.017229 7.4065
3.0391 -0.64614 -0.62466 -0.60459 -0.32754 0 -0.2865 -0.31354 -0.29619 -0.22707 -0.34342 -0.28165 146.58 0.77127 3.0105 1.0685 0.81865 0.93921 1.1694 1.1697 1.5316 1.3006 1.4957 1.6725 1.3936 0.002751 0.017308 0.017445 0.016284 7.427
3.043 -0.65903 -0.67058 -0.69633 -0.44521 0 -0.50785 -0.37597 -0.38752 -0.27526 -0.43352 -0.013196 145.51 0.83008 4.1539 1.137 0.71572 0.95877 1.0627 1.1134 1.6135 1.1621 1.5263 1.582 1.5208 0.0019142 0.014535 0.017232 0.015872 8.0438
3.0469 -0.65542 -0.68648 -0.78935 -0.59907 0 -0.77599 -0.4975 -0.47837 -0.35859 -0.53637 0.19354 144.34 0.87375 5.3879 1.1428 0.83182 1.1118 1.2113 1.1782 1.6424 1.188 1.506 1.5716 1.4847 0.0020296 0.013281 0.017333 0.015998 9.0725
3.0508 -0.6353 -0.66815 -0.79391 -0.74145 0 -0.96986 -0.63524 -0.5215 -0.43946 -0.62475 0.18294 143.07 0.95133 6.7419 1.1679 0.94937 1.3021 1.2815 1.3466 1.7789 1.4035 1.6682 1.6894 1.6054 0.003029 0.015248 0.017767 0.017624 10.327
3.0547 -0.60178 -0.62834 -0.6892 -0.82642 0 -0.99693 -0.72893 -0.5292 -0.51023 -0.6728 -0.097883 141.7 1.0071 8.1866 1.196 1.0322 1.448 1.3248 1.5241 2.0061 1.6226 1.9411 1.9507 1.7921 0.004353 0.020711 0.018645 0.021715 11.638
3.0586 -0.56507 -0.58664 -0.54726 -0.81888 0 -0.84239 -0.73829 -0.5519 -0.59581 -0.66434 -0.55858 140.22 1.0018 9.6924 1.2076 1.0852 1.541 1.4199 1.6371 2.2834 1.6744 2.2111 2.3122 1.9344 0.0054315 0.028194 0.019988 0.028129 12.834
3.0625 -0.54111 -0.55967 -0.47178 -0.71702 0 -0.57981 -0.67054 -0.62241 -0.71522 -0.61022 -1.0182 138.65 1.0981 11.318 1.2319 1.3 1.632 1.5696 1.8377 2.5503 1.6525 2.2867 2.6834 2.0948 0.0060899 0.035261 0.021592 0.035356 13.756
3.0664 -0.54294 -0.55637 -0.5075 -0.56948 0 -0.33447 -0.57641 -0.72068 -0.84415 -0.5549 -1.311 137 1.0774 13.01 1.2105 1.3347 1.7656 1.4969 1.9483 2.6456 1.8995 2.492 2.9726 2.133 0.0065186 0.039843 0.023044 0.041341 14.316
3.0703 -0.57043 -0.57632 -0.60455 -0.45865 0 -0.21795 -0.51816 -0.79218 -0.92324 -0.55408 -1.3711 135.28 1.1087 14.773 1.1934 1.4161 1.9249 1.5273 1.978 2.7554 1.9758 2.6078 3.1331 2.2302 0.0069013 0.041234 0.023905 0.044665 14.565
3.0742 -0.60785 -0.6091 -0.66891 -0.44903 0 -0.2713 -0.53358 -0.79965 -0.91076 -0.63281 -1.2453 133.5 1.1741 16.623 1.2152 1.5152 2.0412 1.6776 1.9814 2.8585 1.9059 2.6189 3.1759 2.3725 0.0071411 0.040219 0.023966 0.045208 14.666
3.0781 -0.63322 -0.6369 -0.64719 -0.53903 0 -0.45026 -0.61934 -0.75641 -0.82884 -0.75896 -1.0405 131.62 1.1239 18.582 1.3135 1.4206 2.055 1.7648 2.068 2.7871 2.0369 2.6423 3.1451 2.4092 0.0069813 0.038367 0.02341 0.043941 14.778
3.082 -0.63354 -0.64361 -0.5652 -0.66116 0 -0.65936 -0.73859 -0.70981 -0.75271 -0.86036 -0.85433 129.64 1.2161 20.65 1.3487 1.3925 1.9716 1.7649 1.9803 2.8193 2.0221 2.5137 3.0788 2.3296 0.0063754 0.037047 0.022766 0.042245 14.942
3.0859 -0.61398 -0.62677 -0.49012 -0.73633 0 -0.81034 -0.84154 -0.69391 -0.74602 -0.87689 -0.73556 127.53 1.2052 22.805 1.3486 1.4248 1.8581 1.7486 1.914 2.7624 1.991 2.4768 2.9897 2.2737 0.0056734 0.036752 0.022633 0.041263 15.051
3.0898 -0.59349 -0.60205 -0.46299 -0.73614 0 -0.86584 -0.88541 -0.6995 -0.8004 -0.80429 -0.68553 125.32 1.1358 25.04 1.3141 1.4157 1.7847 1.7019 1.8647 2.6543 1.9021 2.3995 2.8736 2.1679 0.0053805 0.037043 0.0233 0.041521 14.929
3.0938 -0.5899 -0.59268 -0.47154 -0.69738 0 -0.84292 -0.84843 -0.68972 -0.83792 -0.69203 -0.67931 123.03 1.0651 27.35 1.2503 1.3101 1.7645 1.6165 1.8168 2.5302 1.7459 2.2094 2.73 1.9814 0.0056946 0.037014 0.024489 0.042723 14.448
3.0977 -0.60631 -0.60978 -0.48341 -0.67659 0 -0.78198 -0.73828 -0.64223 -0.77859 -0.59848 -0.68319 120.67 1.0772 29.761 1.1796 1.227 1.7452 1.5097 1.7359 2.3838 1.656 2.0965 2.5718 1.8707 0.0062808 0.035902 0.025427 0.043735 13.591
3.1016 -0.62973 -0.64055 -0.49377 -0.69004 0 -0.71054 -0.5929 -0.57388 -0.6138 -0.54581 -0.66234 118.24 1.0814 32.305 1.1789 1.1968 1.6613 1.5435 1.6804 2.2838 1.5315 2.054 2.4164 1.7959 0.0065224 0.033475 0.025254 0.042964 12.447
3.1055 -0.64232 -0.65721 -0.52988 -0.69788 0 -0.63082 -0.46776 -0.52369 -0.41983 -0.51506 -0.58875 115.73 1.0304 34.933 1.0938 1.2176 1.4981 1.4202 1.6228 2.1476 1.4409 1.9761 2.2729 1.7182 0.0060249 0.030046 0.023551 0.039227 11.182
3.1094 -0.63568 -0.64105 -0.60842 -0.64783 0 -0.53631 -0.4095 -0.51367 -0.29967 -0.48083 -0.4562 113.09 0.95638 37.642 0.9969 1.2254 1.313 1.2645 1.5853 2.032 1.4016 1.853 2.1401 1.6107 0.0049174 0.02623 0.020642 0.032688 10.013
3.1133 -0.61641 -0.60043 -0.69846 -0.53476 0 -0.43731 -0.42887 -0.52823 -0.30448 -0.44622 -0.29366 110.35 0.92848 40.438 1.0572 1.1214 1.1952 1.3787 1.6109 2.0522 1.4131 1.7111 2.0203 1.4476 0.0037059 0.022671 0.017467 0.025095 9.1827
3.1172 -0.59912 -0.56499 -0.73866 -0.41726 0 -0.36883 -0.49317 -0.53224 -0.40071 -0.44065 -0.16097 107.51 1.0222 43.353 1.058 1.1007 1.1975 1.5555 1.585 1.9201 1.3606 1.7524 1.93 1.5326 0.0028659 0.019934 0.015096 0.01894 8.8885
3.1211 -0.59393 -0.56 -0.69665 -0.37378 0 -0.3713 -0.548 -0.5079 -0.50511 -0.48373 -0.12114 104.6 1.031 46.354 1.104 1.1453 1.2967 1.5076 1.5152 2.0314 1.3954 1.78 1.8964 1.4665 0.0025658 0.018519 0.014202 0.016021 9.1813
3.125 -0.59919 -0.58405 -0.60744 -0.43829 0 -0.45887 -0.55573 -0.47296 -0.55157 -0.55543 -0.20333 101.63 1.0044 49.428 1.1605 1.1791 1.4136 1.4092 1.4763 2.1437 1.4949 1.83 1.9395 1.4861 0.002717 0.018835 0.014802 0.016501 9.9074
3.1289 -0.60513 -0.61099 -0.54529 -0.5732 0 -0.60197 -0.5225 -0.46389 -0.53393 -0.60729 -0.38096 98.578 0.98629 52.576 1.195 1.1735 1.4753 1.3956 1.5136 2.1599 1.6087 1.9208 2.055 1.682 0.0031913 0.021004 0.016375 0.019182 10.779
3.1328 -0.60375 -0.61462 -0.55312 -0.70028 0 -0.73951 -0.49247 -0.50255 -0.49772 -0.60716 -0.58171 95.41 1.0306 55.834 1.16 1.1911 1.4697 1.5919 1.6361 2.265 1.5956 2.0429 2.2138 1.869 0.0039178 0.024598 0.018209 0.02265 11.549
3.1367 -0.59574 -0.59264 -0.60086 -0.75831 0 -0.81275 -0.51312 -0.57892 -0.49881 -0.57304 -0.72539 92.13 1.0968 59.187 1.1789 1.2138 1.4506 1.6006 1.7345 2.3949 1.639 2.0999 2.3774 1.8897 0.0047781 0.028574 0.019729 0.026204 12.162
3.1406 -0.58829 -0.56738 -0.61747 -0.7374 0 -0.79694 -0.59767 -0.66265 -0.56533 -0.55949 -0.76818 88.758 1.1379 62.627 1.2654 1.2747 1.4916 1.5545 1.8149 2.4745 1.6958 2.1821 2.5179 1.9319 0.0055013 0.031653 0.020653 0.029812 12.735
3.1445 -0.58691 -0.56316 -0.56545 -0.66865 0 -0.71013 -0.71246 -0.72712 -0.68485 -0.60617 -0.72766 85.319 1.1502 66.152 1.3597 1.3383 1.6233 1.5174 1.8765 2.5265 1.7691 2.2665 2.6271 2.0325 0.0057737 0.033013 0.020983 0.033367 13.385
3.1484 -0.58943 -0.58257 -0.48162 -0.59015 0 -0.59704 -0.79744 -0.76129 -0.81394 -0.69676 -0.67302 81.817 1.1404 69.751 1.3853 1.3574 1.8035 1.5398 1.9176 2.5915 1.8652 2.307 2.7122 2.194 0.0055149 0.032843 0.020909 0.036233 14.04
3.1523 -0.58799 -0.60467 -0.44172 -0.52456 0 -0.50294 -0.80422 -0.76322 -0.89841 -0.76897 -0.6834 78.235 1.1271 73.463 1.3601 1.389 1.9421 1.5584 1.9239 2.6089 1.8974 2.2881 2.7824 2.3197 0.005025 0.032277 0.020701 0.037671 14.44
3.1563 -0.57706 -0.60569 -0.4845 -0.48179 0 -0.45547 -0.72614 -0.73099 -0.89754 -0.76816 -0.79523 74.55 1.0812 77.245 1.3331 1.382 1.9645 1.6399 1.8784 2.6113 1.8274 2.2738 2.8384 2.3122 0.0047869 0.032606 0.020594 0.037697 14.341
3.1602 -0.5597 -0.58157 -0.57219 -0.47095 0 -0.46106 -0.60287 -0.66641 -0.80801 -0.69575 -0.96958 70.761 1.0427 81.12 1.2994 1.3724 1.8653 1.7496 1.8578 2.5882 1.765 2.2834 2.8678 2.3331 0.0050548 0.034285 0.020693 0.037313 13.748
3.1641 -0.546 -0.55016 -0.62675 -0.50022 0 -0.50999 -0.49873 -0.58727 -0.67484 -0.60765 -1.1041 66.889 1.0192 85.083 1.2551 1.3489 1.7124 1.8056 1.8624 2.5207 1.7279 2.2819 2.8499 2.378 0.0056093 0.036464 0.020933 0.037652 12.96
3.168 -0.54472 -0.53248 -0.60387 -0.5636 0 -0.58114 -0.46729 -0.52837 -0.57239 -0.5647 -1.0901 62.957 0.98125 89.097 1.195 1.2327 1.5968 1.6168 1.7969 2.3678 1.6277 2.1447 2.766 2.2295 0.0059385 0.037468 0.021147 0.038764 12.35
3.1719 -0.55527 -0.5325 -0.53063 -0.63301 0 -0.64483 -0.52068 -0.52056 -0.55604 -0.58051 -0.88409 58.97 1.0104 93.229 1.1414 1.1929 1.5645 1.6026 1.7225 2.2824 1.5948 1.9836 2.6118 2.1285 0.0056915 0.035952 0.021178 0.0393 12.054
3.1758 -0.56692 -0.53541 -0.47277 -0.67053 0 -0.66946 -0.61942 -0.56239 -0.61494 -0.61268 -0.5473 54.912 1.0429 97.441 1.1528 1.1948 1.5834 1.569 1.6312 2.1288 1.4975 1.8804 2.4047 1.969 0.004982 0.031885 0.020959 0.037583 11.84
3.1797 -0.56602 -0.52468 -0.46967 -0.65321 0 -0.63555 -0.69094 -0.61236 -0.66899 -0.60236 -0.22068 50.757 1.0356 101.72 1.1561 1.1837 1.5715 1.5006 1.5485 1.9478 1.3464 1.8039 2.1814 1.8023 0.0042533 0.026627 0.020486 0.033182 11.291
3.1836 -0.54537 -0.49924 -0.50379 -0.58815 0 -0.55026 -0.67071 -0.61473 -0.62443 -0.52477 -0.044722 46.497 0.95815 106.06 1.0862 1.1112 1.4663 1.4079 1.4949 1.785 1.1803 1.7145 1.9826 1.6788 0.0038456 0.022034 0.019732 0.027516 10.162
3.1875 -0.50867 -0.47327 -0.52976 -0.50422 0 -0.44892 -0.54462 -0.54143 -0.45155 -0.40767 -0.074454 42.145 0.84747 110.49 1.0503 0.99076 1.2796 1.3582 1.4232 1.5652 1.1404 1.6 1.8356 1.5091 0.0036889 0.01928 0.018636 0.022847 8.6183
3.1914 -0.467 -0.45986 -0.52498 -0.42946 0 -0.37643 -0.36488 -0.41553 -0.22046 -0.30716 -0.24701 37.724 0.79006 115 0.96774 0.95122 1.0943 1.2691 1.3082 1.5525 1.0975 1.5516 1.7448 1.4254 0.0034126 0.018275 0.017223 0.020537 7.1628
3.1953 -0.43077 -0.45652 -0.506 -0.37529 0 -0.35823 -0.22359 -0.2966 -0.058799 -0.2666 -0.42493 33.247 0.7251 119.57 0.91624 0.93292 1.0028 1.1733 1.2074 1.5771 1.1183 1.502 1.6962 1.3484 0.0027432 0.018039 0.015738 0.020133 6.3119
3.1992 -0.40332 -0.44759 -0.49829 -0.33892 0 -0.38267 -0.19574 -0.23953 -0.059664 -0.29251 -0.48592 28.713 0.67727 124.21 0.9011 0.90683 1.0368 1.0783 1.1553 1.5959 1.196 1.4498 1.6713 1.2664 0.0017914 0.01764 0.014627 0.020045 6.2621
3.2031 -0.38039 -0.42035 -0.49976 -0.31588 0 -0.41042 -0.28799 -0.25921 -0.21233 -0.35942 -0.39823 24.114 0.74036 128.91 0.87889 0.85224 1.1446 0.97806 1.1842 1.6332 1.2685 1.438 1.6584 1.2092 0.00095557 0.016911 0.014265 0.0191 6.7883
3.207 -0.35461 -0.37729 -0.48228 -0.307 0 -0.40521 -0.43036 -0.32504 -0.41096 -0.42982 -0.23314 19.452 0.74255 133.64 0.84042 0.9023 1.2332 1.0256 1.1879 1.6008 1.2983 1.315 1.6545 1.1759 0.0005627 0.016397 0.01464 0.01748 7.4096
3.2109 -0.32089 -0.33149 -0.42794 -0.31361 0 -0.36095 -0.51996 -0.38472 -0.5322 -0.47038 -0.11105 14.738 0.73774 138.45 0.88582 0.85396 1.2401 1.0055 1.1952 1.6071 1.2458 1.3409 1.6601 1.1838 0.0006111 0.016713 0.015264 0.016295 7.6704
3.2148 -0.27814 -0.29046 -0.35526 -0.32927 0 -0.30238 -0.48826 -0.39678 -0.51824 -0.45928 -0.12077 9.9863 0.77001 143.31 0.92373 0.82317 1.1759 0.99615 1.19 1.6423 1.1937 1.3896 1.6761 1.2441 0.00084774 0.017893 0.015477 0.016353 7.3496
3.2188 -0.22676 -0.24636 -0.30127 -0.3391 0 -0.25863 -0.34495 -0.35147 -0.40342 -0.39149 -0.26467 5.2019 0.83942 148.2 0.89131 0.8756 1.1065 1.0552 1.1739 1.6831 1.2004 1.3865 1.7019 1.3435 0.001058 0.019285 0.014948 0.01738 6.5032
3.2227 -0.16489 -0.18356 -0.27808 -0.32702 0 -0.23389 -0.16757 -0.27162 -0.27386 -0.28487 -0.461 0.3813 0.76046 153.15 0.84828 0.83796 1.0919 1.1315 1.2341 1.6598 1.2285 1.5221 1.733 1.3677 0.0012421 0.019985 0.013956 0.018348 5.3738
3.2266 -0.087787 -0.096333 -0.25477 -0.28266 0 -0.20188 -0.045443 -0.19667 -0.20097 -0.17776 -0.59749 -4.4783 0.76382 158.1 0.81543 0.8474 1.1355 1.0584 1.1855 1.5425 1.2028 1.5277 1.7541 1.3237 0.0014977 0.019393 0.013174 0.018367 4.2418
3.2305 0.0077037 0.0018729 -0.18987 -0.20165 0 -0.12996 -0.018495 -0.15798 -0.19963 -0.10886 -0.60089 -9.3687 0.72617 163.06 0.75836 0.7057 1.1819 1.0092 1.0703 1.3834 1.1652 1.4143 1.734 1.265 0.0017529 0.017429 0.013076 0.017165 3.2769
3.2344 0.11673 0.08784 -0.081788 -0.083527 0 -0.011037 -0.053956 -0.15634 -0.23076 -0.08757 -0.47998 -14.271 0.66724 168.02 0.71371 0.55351 1.1608 0.99113 0.93276 1.2263 1.1127 1.2334 1.6322 1.1841 0.001651 0.014333 0.013447 0.014767 2.4375
3.2383 0.224 0.14811 0.020254 0.065544 0 0.12586 -0.075313 -0.15553 -0.23319 -0.080283 -0.3144 -19.162 0.66439 172.99 0.7515 0.6874 1.0371 0.94965 0.82943 1.1216 1.0257 1.0675 1.4196 1.0504 0.00072891 0.010293 0.013414 0.01092 1.4706
3.2422 0.30959 0.18988 0.063152 0.22629 0 0.23619 -0.020752 -0.10193 -0.15899 -0.03235 -0.19386 -24.024 0.49132 177.89 0.71318 0.44435 0.82887 0.77902 0.57246 0.75193 0.7567 0.81471 1.098 0.74758 -0.0012702 0.0052522 0.01204 0.0050923 0.054446
3.2461 0.36092 0.23312 0.049829 0.36662 0 0.29345 0.11143 0.036152 0.0022338 0.085143 -0.14563 -28.845 0.38764 182.76 0.64618 0.29769 0.58328 0.63054 0.36169 0.39757 0.47926 0.49808 0.69926 0.46559 -0.0042312 -0.00099212 0.0090263 -0.0028859 -1.9667
3.25 0.38231 0.29206 0.047704 0.45643 0 0.30651 0.26279 0.23612 0.21485 0.24282 -0.10385 -33.618 0.31065 187.61 0.56247 0.14358 0.33796 0.48378 0.10277 0.06419 0.22353 0.14293 0.26279 0.1648 -0.0077654 -0.0084988 0.0050008 -0.012237 -4.4133
3.2539 0.3935 0.36353 0.13033 0.48894 0 0.30797 0.36037 0.42637 0.4097 0.36905 0.046799 -38.336 0.20969 192.41 0.47387 -0.052942 0.098342 0.31182 -0.23107 -0.26459 -0.0098573 -0.22359 -0.19097 -0.1709 -0.01143 -0.016919 0.0011482 -0.021432 -6.8309
3.2578 0.41592 0.43179 0.3054 0.4893 0 0.32719 0.37544 0.53441 0.52152 0.40895 0.37287 -42.999 -0.015051 197.12 0.3972 -0.18041 -0.15452 0.054006 -0.52424 -0.66755 -0.2898 -0.55742 -0.66333 -0.51305 -0.014851 -0.025397 -0.0015311 -0.029058 -8.7856
3.2617 0.45607 0.48274 0.49962 0.49806 0 0.37296 0.35162 0.5448 0.5368 0.37888 0.81072 -47.609 -0.08399 201.78 0.2721 -0.36184 -0.43804 -0.18461 -0.80874 -1.0108 -0.56849 -0.92843 -1.1527 -0.93029 -0.017703 -0.032717 -0.0028001 -0.034543 -10.185
3.2656 0.4996 0.51301 0.61763 0.53941 0 0.43735 0.37757 0.51718 0.51622 0.36509 1.1773 -52.17 -0.21831 206.37 0.10013 -0.52032 -0.74719 -0.38854 -0.99557 -1.3072 -0.78012 -1.1845 -1.6279 -1.3044 -0.019684 -0.037707 -0.0032123 -0.038096 -11.343
3.2695 0.52255 0.52735 0.62116 0.5999 0 0.50981 0.5187 0.54166 0.56015 0.45875 1.2869 -56.673 -0.37984 210.88 -0.13137 -0.65455 -1.0528 -0.60867 -1.1674 -1.5947 -0.98726 -1.3673 -2.0313 -1.6109 -0.020647 -0.03982 -0.0036263 -0.040082 -12.691
3.2734 0.51228 0.53073 0.55696 0.63707 0 0.58304 0.75614 0.66244 0.72869 0.67569 1.0993 -61.104 -0.47835 215.31 -0.42169 -0.78089 -1.3165 -0.90341 -1.4339 -1.9163 -1.2733 -1.5568 -2.3171 -1.8444 -0.02079 -0.039592 -0.0046016 -0.04064 -14.352
3.2773 0.48096 0.52606 0.5119 0.61292 0 0.6466 0.98282 0.83324 0.97692 0.92865 0.78024 -65.443 -0.55612 219.67 -0.48024 -0.93589 -1.5094 -1.1098 -1.5345 -2.2146 -1.4602 -1.629 -2.4905 -1.9787 -0.020685 -0.038575 -0.0060969 -0.039998 -15.95
3.2813 0.4591 0.51919 0.54068 0.52644 0 0.68214 1.0688 0.94655 1.1691 1.0814 0.60532 -69.683 -0.62544 223.94 -0.54979 -1.0063 -1.6223 -1.146 -1.6033 -2.4199 -1.5486 -1.6601 -2.6068 -2.0813 -0.020978 -0.038578 -0.0076203 -0.038999 -16.856
3.2852 0.47291 0.5224 0.6295 0.42054 0 0.67464 0.9549 0.91808 1.1765 1.0477 0.76134 -73.836 -0.65195 228.15 -0.56292 -1.0336 -1.6631 -1.1072 -1.6256 -2.4925 -1.5776 -1.7152 -2.7213 -2.181 -0.021936 -0.040541 -0.0086467 -0.038966 -16.699
3.2891 0.52342 0.54795 0.71866 0.35884 0 0.633 0.70459 0.75826 0.98507 0.85813 1.1893 -77.917 -0.6203 232.29 -0.50492 -1.0236 -1.6464 -1.0443 -1.5945 -2.4377 -1.5556 -1.789 -2.8329 -2.2343 -0.023213 -0.043794 -0.0089675 -0.040697 -15.709
3.293 0.58538 0.5951 0.75411 0.38827 0 0.59599 0.47036 0.57102 0.71971 0.64086 1.6016 -81.935 -0.52929 236.35 -0.41986 -0.93831 -1.5839 -0.97928 -1.508 -2.3197 -1.4547 -1.779 -2.8747 -2.0752 -0.024084 -0.046379 -0.0087503 -0.043435 -14.579
3.2969 0.62758 0.64451 0.72247 0.51086 0 0.60733 0.39183 0.47908 0.5527 0.5287 1.6761 -85.877 -0.45591 240.28 -0.39463 -0.94292 -1.4816 -0.91854 -1.4602 -2.1565 -1.3363 -1.7081 -2.767 -1.9214 -0.023998 -0.046314 -0.008331 -0.044965 -13.926
3.3008 0.63778 0.66934 0.65173 0.67977 0 0.67505 0.49962 0.53471 0.56737 0.56427 1.2909 -89.72 -0.47185 244.12 -0.37762 -0.93857 -1.346 -0.82613 -1.387 -1.9813 -1.2533 -1.6028 -2.4904 -1.703 -0.023016 -0.042963 -0.0079402 -0.043077 -13.819
3.3047 0.63128 0.65682 0.59081 0.82136 0 0.75329 0.69767 0.68451 0.69099 0.67556 0.62046 -93.45 -0.5262 247.88 -0.35544 -0.92231 -1.1915 -0.71913 -1.2769 -1.7823 -1.1421 -1.46 -2.1151 -1.468 -0.021765 -0.037445 -0.007571 -0.037297 -13.75
3.3086 0.63573 0.62143 0.58612 0.87339 0 0.77217 0.8375 0.81145 0.75654 0.73857 0.017682 -97.071 -0.5529 251.56 -0.32005 -0.8965 -1.0409 -0.63207 -1.13 -1.5494 -0.95283 -1.2805 -1.7588 -1.2701 -0.020954 -0.031772 -0.0070534 -0.029385 -13.105
3.3125 0.66597 0.59659 0.65924 0.82072 0 0.69797 0.82684 0.81779 0.64326 0.6758 -0.22916 -100.6 -0.47858 255.12 -0.27331 -0.81658 -0.916 -0.70392 -0.98362 -1.3136 -0.85582 -1.1072 -1.5099 -1.1004 -0.020868 -0.027454 -0.0062402 -0.022139 -11.72
3.3164 0.71089 0.60999 0.78731 0.7074 0 0.5718 0.69011 0.68794 0.37828 0.51401 -0.082697 -104.05 -0.41633 258.58 -0.2156 -0.70118 -0.82627 -0.6237 -0.883 -1.1572 -0.79097 -0.97931 -1.3823 -1.0966 -0.021247 -0.024714 -0.0051519 -0.017512 -10.075
3.3203 0.74381 0.66285 0.90104 0.61255 0 0.48647 0.53934 0.49301 0.11726 0.35984 0.24781 -107.42 -0.3786 261.95 -0.20578 -0.63109 -0.7677 -0.57696 -0.83044 -1.0918 -0.78335 -0.93298 -1.3356 -1.1049 -0.02161 -0.0229 -0.0039938 -0.015628 -8.9782
3.3242 0.74644 0.73023 0.91949 0.59975 0 0.51428 0.48567 0.34368 0.026157 0.31765 0.4833 -110.68 -0.3663 265.2 -0.24314 -0.62031 -0.73647 -0.61078 -0.83311 -1.1409 -0.83271 -0.96702 -1.3344 -1.1018 -0.021715 -0.021604 -0.0030699 -0.015393 -9.0214
3.3281 0.72504 0.78059 0.81259 0.67327 0 0.64521 0.56324 0.32723 0.16483 0.41566 0.47946 -113.82 -0.37187 268.34 -0.28289 -0.63992 -0.74533 -0.69276 -0.90339 -1.3437 -0.91899 -1.0511 -1.3873 -1.1454 -0.021725 -0.021367 -0.002679 -0.015926 -10.233
3.332 0.70449 0.79716 0.6428 0.77613 0 0.79142 0.71759 0.46413 0.46041 0.59465 0.30832 -116.81 -0.4373 271.35 -0.33183 -0.75543 -0.82307 -0.70165 -1.0822 -1.5399 -1.1028 -1.1573 -1.5313 -1.3171 -0.021992 -0.023317 -0.0030417 -0.017403 -12.147
3.3359 0.70633 0.78401 0.53509 0.83598 0 0.85752 0.85454 0.70102 0.77502 0.76016 0.17543 -119.69 -0.53261 274.24 -0.41397 -0.84966 -0.99031 -0.85897 -1.2181 -1.7524 -1.2551 -1.3341 -1.785 -1.554 -0.022674 -0.028108 -0.0042438 -0.020632 -14.15
3.3398 0.73054 0.75564 0.5815 0.82365 0 0.81712 0.90269 0.9386 0.99863 0.85092 0.25676 -122.46 -0.60614 277.03 -0.50163 -0.91567 -1.2292 -1.0065 -1.3321 -1.9976 -1.3737 -1.5424 -2.1195 -1.7659 -0.023555 -0.03519 -0.0061609 -0.025938 -15.809
3.3438 0.75703 0.72327 0.75573 0.7739 0 0.72917 0.84639 1.0813 1.096 0.87072 0.5829 -125.14 -0.63038 279.72 -0.56856 -0.95162 -1.4778 -1.0429 -1.4555 -2.271 -1.4808 -1.7548 -2.4759 -1.9098 -0.024198 -0.04307 -0.0084012 -0.032543 -16.96
3.3477 0.76441 0.69087 0.92166 0.74823 0 0.68095 0.72133 1.0861 1.0926 0.86687 1.0394 -127.71 -0.67243 282.3 -0.59172 -0.94766 -1.6629 -1.147 -1.6448 -2.4761 -1.6931 -2.0089 -2.8054 -2.1378 -0.024287 -0.05026 -0.010366 -0.038969 -17.633
3.3516 0.7487 0.66158 0.94291 0.77292 0 0.70992 0.59194 0.9856 1.0364 0.88282 1.4556 -130.17 -0.6476 284.75 -0.60003 -1.0553 -1.7506 -1.2693 -1.8416 -2.6631 -1.8072 -2.1574 -3.0884 -2.3523 -0.02385 -0.055982 -0.01149 -0.044009 -17.955
3.3555 0.72558 0.64354 0.80259 0.81172 0 0.77454 0.5276 0.86569 0.97392 0.92689 1.7008 -132.52 -0.62258 287.11 -0.60559 -1.1205 -1.7697 -1.267 -1.8951 -2.7859 -1.933 -2.2379 -3.3161 -2.4634 -0.023217 -0.060046 -0.011566 -0.0473 -18.102
3.3594 0.71526 0.64629 0.62213 0.8025 0 0.7982 0.57781 0.80923 0.94331 0.97692 1.7301 -134.76 -0.63622 289.37 -0.62842 -1.1148 -1.7833 -1.2459 -1.8584 -2.8281 -2.0233 -2.2671 -3.4611 -2.5023 -0.022775 -0.062231 -0.010917 -0.049104 -18.261
3.3633 0.72434 0.67054 0.55517 0.72497 0 0.74345 0.74329 0.84053 0.96381 1.006 1.5749 -136.91 -0.72385 291.51 -0.6954 -1.0554 -1.8277 -1.4333 -1.8807 -2.7849 -1.9623 -2.2608 -3.4784 -2.5584 -0.022734 -0.062003 -0.010225 -0.049705 -18.506
3.3672 0.74049 0.70294 0.6503 0.63225 0 0.64785 0.95723 0.91221 1.0168 1.0008 1.3115 -138.97 -0.64357 293.57 -0.67908 -1.0396 -1.8731 -1.1727 -1.8479 -2.6647 -1.9161 -2.126 -3.3423 -2.3007 -0.023053 -0.058987 -0.010057 -0.049106 -18.667
3.3711 0.7439 0.7237 0.80981 0.60963 0 0.59012 1.1037 0.94542 1.0412 0.95834 1.0322 -140.93 -0.66999 295.49 -0.65815 -1.0203 -1.8444 -1.2115 -1.6944 -2.4846 -1.7875 -1.9997 -3.0841 -2.1805 -0.023501 -0.053709 -0.010424 -0.047229 -18.365
3.375 0.72487 0.72199 0.88263 0.69443 0 0.61955 1.0816 0.89204 0.96781 0.87581 0.81936 -142.79 -0.62293 297.31 -0.60432 -0.95514 -1.6906 -1.1854 -1.5582 -2.2812 -1.6531 -1.8749 -2.7851 -2.0917 -0.02379 -0.047695 -0.010747 -0.044259 -17.259
3.3789 0.69259 0.70553 0.80253 0.83283 0 0.71328 0.87902 0.76918 0.77687 0.75122 0.71428 -144.52 -0.4687 299.04 -0.52258 -0.84445 -1.4397 -0.94775 -1.4903 -2.0576 -1.5301 -1.7458 -2.5242 -1.9476 -0.023692 -0.042604 -0.010297 -0.040657 -15.381
3.3828 0.66895 0.69531 0.64166 0.91913 0 0.79783 0.59946 0.64044 0.5315 0.5996 0.69244 -146.14 -0.51745 300.65 -0.50164 -0.79224 -1.1894 -0.80635 -1.3533 -1.7296 -1.2944 -1.6072 -2.3248 -1.6599 -0.023154 -0.039083 -0.008796 -0.036874 -13.25
3.3867 0.67316 0.70935 0.53443 0.8861 0 0.8125 0.40506 0.56408 0.34641 0.46424 0.66993 -147.64 -0.42923 302.13 -0.50736 -0.74713 -1.0346 -0.81341 -1.2054 -1.5465 -1.1365 -1.4526 -2.1495 -1.5341 -0.022357 -0.036413 -0.0066927 -0.033112 -11.621
3.3906 0.70928 0.74908 0.55312 0.76447 0 0.75767 0.4085 0.55402 0.30806 0.4019 0.55392 -149.04 -0.38833 303.52 -0.4766 -0.6915 -0.99648 -0.73977 -1.1386 -1.4174 -1.1326 -1.3525 -1.9507 -1.5166 -0.021678 -0.033359 -0.0048587 -0.029423 -11.01
3.3945 0.76467 0.79907 0.65684 0.65648 0 0.68904 0.59336 0.58285 0.41007 0.44521 0.31287 -150.34 -0.41515 304.8 -0.45614 -0.66428 -1.0141 -0.62666 -1.0949 -1.3385 -1.1638 -1.2815 -1.7296 -1.5006 -0.021489 -0.029496 -0.0039486 -0.02599 -11.375
3.3984 0.81848 0.83879 0.75386 0.6478 0 0.66853 0.82681 0.61552 0.56002 0.57205 0.016585 -151.54 -0.48738 305.98 -0.51341 -0.71271 -1.0077 -0.58305 -0.99191 -1.3195 -1.0695 -1.1955 -1.5513 -1.3702 -0.021891 -0.025811 -0.0039525 -0.023237 -12.196
3.4023 0.85326 0.85592 0.80099 0.73842 0 0.71675 0.95685 0.6376 0.65283 0.71258 -0.19049 -152.62 -0.43599 306.99 -0.54799 -0.73863 -0.95681 -0.79248 -1.0853 -1.3438 -1.0486 -1.1847 -1.5025 -1.3594 -0.022575 -0.024054 -0.0043132 -0.021661 -12.903
3.4063 0.86272 0.85114 0.83305 0.85216 0 0.80352 0.9185 0.65529 0.6492 0.79476 -0.17236 -153.57 -0.44888 307.88 -0.63555 -0.76779 -0.92219 -0.89643 -1.2222 -1.4805 -1.1574 -1.4037 -1.6308 -1.5414 -0.022995 -0.025461 -0.0044929 -0.021626 -13.297
3.4102 0.85243 0.83331 0.8988 0.9096 0 0.87619 0.76881 0.67719 0.59583 0.79441 0.11277 -154.38 -0.52686 308.66 -0.66482 -0.83864 -0.99155 -0.98271 -1.3769 -1.7182 -1.3526 -1.6842 -1.917 -1.8044 -0.022768 -0.030003 -0.0044814 -0.023349 -13.634
3.4141 0.83469 0.81159 0.98336 0.89249 0 0.89694 0.6314 0.70423 0.57848 0.74922 0.58171 -155.07 -0.64072 309.32 -0.64681 -0.96173 -1.1986 -1.0592 -1.5371 -2.0274 -1.6002 -1.9432 -2.2946 -2.0883 -0.022026 -0.036691 -0.004804 -0.026973 -14.343
3.418 0.82092 0.79131 1.0103 0.84388 0 0.86156 0.60323 0.73823 0.65436 0.72538 1.0702 -155.63 -0.70378 309.85 -0.76532 -1.1174 -1.4869 -1.0284 -1.7003 -2.3383 -1.8608 -2.165 -2.6919 -2.3689 -0.021364 -0.044455 -0.0060333 -0.03241 -15.647
3.4219 0.81539 0.77465 0.92525 0.81484 0 0.79444 0.69727 0.79268 0.81848 0.76528 1.4209 -156.07 -0.74127 310.23 -0.82001 -1.2449 -1.7501 -1.2502 -1.8976 -2.6283 -1.9592 -2.3365 -3.0588 -2.5882 -0.021389 -0.05262 -0.0082452 -0.038944 -17.381
3.4258 0.81342 0.76227 0.76918 0.81736 0 0.73162 0.85377 0.88376 1.0191 0.85867 1.56 -156.4 -0.77027 310.51 -0.88062 -1.3114 -1.9104 -1.3349 -2.0819 -2.859 -2.0421 -2.4968 -3.365 -2.7394 -0.0222 -0.060614 -0.010887 -0.045081 -19.111
3.4297 0.80495 0.75276 0.65444 0.82742 0 0.70395 0.99328 1.0041 1.1942 0.95716 1.52 -156.61 -0.79692 310.68 -0.94533 -1.3526 -1.9674 -1.3794 -2.2291 -3.0165 -2.0994 -2.6267 -3.5884 -2.8272 -0.023268 -0.067451 -0.013141 -0.049144 -20.389
3.4336 0.78114 0.74083 0.66022 0.82389 0 0.72344 1.0613 1.1075 1.2965 1.0139 1.4034 -156.69 -0.8274 310.75 -0.99954 -1.4046 -1.98 -1.4998 -2.3154 -3.0934 -2.1158 -2.7018 -3.7144 -2.8654 -0.023853 -0.071793 -0.014444 -0.050394 -20.93
3.4375 0.73968 0.71784 0.75269 0.813 0 0.77419 1.0389 1.1302 1.2988 1.0123 1.3159 -156.66 -0.87789 310.67 -0.98098 -1.4196 -2.0012 -1.4806 -2.2801 -3.0773 -2.1734 -2.6925 -3.7431 -2.9096 -0.023651 -0.072712 -0.014729 -0.049711 -20.629
3.4414 0.68518 0.67634 0.81462 0.8103 0 0.81452 0.93265 1.0372 1.1977 0.96399 1.3092 -156.52 -0.85702 310.49 -0.94523 -1.377 -2.0291 -1.4355 -2.2103 -2.9581 -2.1489 -2.6134 -3.6887 -2.8485 -0.023092 -0.070386 -0.014257 -0.048948 -19.512
3.4453 0.6251 0.61581 0.75774 0.80524 0 0.79708 0.76842 0.85544 1.0216 0.88613 1.3584 -156.3 -0.82187 310.23 -0.83859 -1.2931 -2.0111 -1.349 -2.063 -2.7615 -2.1132 -2.4987 -3.5613 -2.7548 -0.023012 -0.065911 -0.013276 -0.049206 -17.719
3.4492 0.56535 0.54505 0.6054 0.75592 0 0.70076 0.59372 0.65891 0.83017 0.7863 1.3827 -156 -0.78454 309.88 -0.69148 -1.1552 -1.8936 -1.2275 -1.8459 -2.4973 -2.0253 -2.3271 -3.3478 -2.6124 -0.023931 -0.060265 -0.011837 -0.049471 -15.517
3.4531 0.50947 0.47868 0.46419 0.62865 0 0.55153 0.46929 0.51567 0.68728 0.66698 1.2918 -155.62 -0.72947 309.46 -0.61194 -0.92457 -1.6688 -1.0968 -1.6096 -2.1694 -1.7431 -2.028 -3.0172 -2.3329 -0.025564 -0.053397 -0.0098957 -0.047008 -13.243
3.457 0.46126 0.43 0.41764 0.44324 0 0.41071 0.4383 0.44202 0.61618 0.53927 1.0362 -155.17 -0.52718 308.95 -0.54745 -0.68962 -1.3803 -0.99077 -1.354 -1.7574 -1.3803 -1.7042 -2.5525 -1.8468 -0.027007 -0.044382 -0.0075011 -0.039482 -11.162
3.4609 0.427 0.40499 0.45295 0.27266 0 0.33332 0.49052 0.40264 0.57552 0.42493 0.63478 -154.64 -0.37838 308.38 -0.49462 -0.54278 -1.089 -0.84512 -1.0459 -1.3084 -1.0199 -1.2673 -1.9838 -1.3851 -0.02746 -0.032599 -0.0048439 -0.027091 -9.312
3.4648 0.41343 0.40123 0.49203 0.18941 0 0.32793 0.55711 0.35277 0.48692 0.34094 0.16931 -154.04 -0.29167 307.74 -0.43224 -0.42314 -0.83104 -0.64449 -0.71934 -0.87566 -0.72355 -0.84888 -1.3884 -1.0077 -0.026863 -0.018834 -0.0021264 -0.012834 -7.5209
3.4688 0.42257 0.41154 0.48573 0.20767 0 0.35294 0.55248 0.28043 0.30104 0.28284 -0.25141 -153.38 -0.25373 307.04 -0.34655 -0.28554 -0.60396 -0.39352 -0.42828 -0.49932 -0.52485 -0.54848 -0.85426 -0.74843 -0.025905 -0.0052655 0.00055885 -0.00054658 -5.6154
3.4727 0.44825 0.42906 0.46567 0.27801 0 0.35519 0.43729 0.21097 0.047975 0.22743 -0.53901 -152.66 -0.19927 306.28 -0.25311 -0.17816 -0.38685 -0.16917 -0.33444 -0.18483 -0.36558 -0.3249 -0.43774 -0.5985 -0.025412 0.0056739 0.0031603 0.0076249 -3.6709
3.4766 0.47835 0.45003 0.49869 0.34007 0 0.31867 0.25233 0.17593 -0.17487 0.15641 -0.65978 -151.87 -0.14482 305.44 -0.16652 -0.044786 -0.17407 -0.10276 -0.20868 0.090273 -0.2376 -0.22734 -0.15092 -0.40712 -0.025653 0.012532 0.0054601 0.012143 -2.0796
3.4805 0.50165 0.47274 0.59815 0.3798 0 0.27982 0.092683 0.18246 -0.27134 0.079943 -0.63918 -151 -0.047866 304.54 -0.11215 0.0013954 0.0051446 -0.11062 -0.11831 0.21063 -0.095185 -0.17614 0.013557 -0.25196 -0.026183 0.015123 0.0069791 0.014687 -1.3441
3.4844 0.51336 0.49434 0.69341 0.43306 0 0.29467 0.041258 0.21342 -0.21425 0.036045 -0.53594 -150.05 0.0046264 303.56 -0.087478 -0.036372 0.095518 -0.16243 -0.10838 0.15817 -0.015917 -0.19022 0.050136 -0.19129 -0.026324 0.013836 0.0071783 0.015891 -1.7475
3.4883 0.51509 0.50908 0.69497 0.53251 0 0.38588 0.11423 0.25267 -0.055777 0.063526 -0.40204 -149.03 -0.14531 302.51 -0.07644 -0.10276 0.046612 -0.23826 -0.22185 -0.040641 -0.14236 -0.32827 -0.065128 -0.285 -0.025816 0.0089031 0.0058502 0.014409 -3.1601
3.4922 0.51015 0.51035 0.58681 0.65408 0 0.51671 0.25917 0.30313 0.12354 0.17073 -0.25234 -147.95 -0.26668 301.37 -0.17659 -0.10858 -0.15422 -0.27385 -0.47619 -0.42299 -0.44216 -0.5467 -0.34798 -0.58586 -0.02505 0.00046188 0.0033716 0.0082243 -5.1344
3.4961 0.49981 0.49599 0.4462 0.72157 0 0.6153 0.40122 0.37673 0.27733 0.32686 -0.062464 -146.8 -0.29099 300.17 -0.25719 -0.24661 -0.46736 -0.3916 -0.6966 -0.76166 -0.71954 -0.82533 -0.77584 -0.93422 -0.024694 -0.010706 0.0005568 -0.0030611 -7.1962
3.5 0.48443 0.47252 0.36869 0.67015 0 0.62849 0.49541 0.4697 0.41264 0.48235 0.2034 -145.59 -0.3371 298.9 -0.38126 -0.41734 -0.81556 -0.6206 -0.8666 -1.1421 -0.99918 -1.1273 -1.2859 -1.2909 -0.02508 -0.022737 -0.0018106 -0.017102 -9.0905
3.5039 0.46741 0.45379 0.37761 0.51016 0 0.56026 0.54491 0.55539 0.55711 0.59995 0.552 -144.32 -0.46515 297.55 -0.54764 -0.56106 -1.1213 -0.92213 -1.0254 -1.5872 -1.2861 -1.4213 -1.8038 -1.6187 -0.025944 -0.033265 -0.0034113 -0.029945 -10.808
3.5078 0.45649 0.45312 0.41333 0.32995 0 0.46509 0.57947 0.60752 0.71444 0.67147 0.93597 -142.97 -0.6206 296.12 -0.58918 -0.69244 -1.3455 -1.0703 -1.3776 -1.9733 -1.5353 -1.6741 -2.2759 -1.862 -0.026708 -0.040703 -0.0044541 -0.038444 -12.418
3.5117 0.45906 0.47367 0.41011 0.23337 0 0.40585 0.62098 0.63031 0.8539 0.71079 1.2654 -141.55 -0.6251 294.64 -0.63096 -0.82291 -1.5006 -1.0751 -1.6245 -2.3316 -1.7613 -1.9005 -2.6769 -2.0736 -0.027036 -0.045087 -0.0053528 -0.041973 -13.894
3.5156 0.47545 0.50489 0.37328 0.26649 0 0.41244 0.66682 0.65971 0.93958 0.73492 1.4535 -140.07 -0.71263 293.07 -0.67583 -0.95298 -1.6278 -1.1856 -1.7394 -2.5548 -1.8945 -2.1199 -2.9922 -2.2759 -0.027108 -0.047693 -0.0063207 -0.0422 -15.083
3.5195 0.49699 0.52907 0.3709 0.39408 0 0.47093 0.69927 0.7275 0.9645 0.75122 1.4691 -138.51 -0.79303 291.44 -0.71488 -1.0511 -1.7534 -1.3069 -1.8214 -2.6548 -1.9308 -2.2753 -3.2015 -2.4071 -0.027407 -0.049777 -0.0072234 -0.041474 -15.814
3.5234 0.51198 0.53411 0.44968 0.53762 0 0.54363 0.70534 0.82126 0.95305 0.75838 1.3563 -136.86 -0.71265 289.73 -0.73204 -1.0782 -1.858 -1.2705 -1.9883 -2.6777 -1.8922 -2.2956 -3.2822 -2.3896 -0.028228 -0.051568 -0.007772 -0.041302 -16.018
3.5273 0.51488 0.52255 0.57011 0.63453 0 0.59761 0.68716 0.88289 0.93154 0.75383 1.2046 -135.11 -0.75889 287.94 -0.62214 -1.0304 -1.8869 -1.2533 -1.7846 -2.648 -1.9391 -2.248 -3.2283 -2.308 -0.029389 -0.052338 -0.0078307 -0.041925 -15.758
3.5313 0.51005 0.50888 0.63633 0.66906 0 0.62019 0.65707 0.85365 0.90003 0.73714 1.0865 -133.29 -0.69453 286.08 -0.58523 -0.98264 -1.7955 -1.1713 -1.6574 -2.4918 -1.7455 -2.06 -3.0598 -2.1465 -0.030381 -0.051289 -0.007534 -0.042755 -15.136
3.5352 0.50631 0.5066 0.59195 0.66115 0 0.61687 0.62586 0.72725 0.83509 0.70734 1.0081 -131.41 -0.62304 284.14 -0.54401 -0.87611 -1.5914 -1.0496 -1.5228 -2.2673 -1.5503 -1.8483 -2.8107 -1.9828 -0.0308 -0.048251 -0.0071172 -0.04286 -14.209
3.5391 0.50724 0.51566 0.47871 0.63674 0 0.60102 0.59543 0.56088 0.71889 0.66059 0.91187 -129.47 -0.57862 282.12 -0.47735 -0.73135 -1.3374 -0.90703 -1.3284 -1.9985 -1.4027 -1.6467 -2.5055 -1.816 -0.030647 -0.043568 -0.0066447 -0.041103 -12.969
3.543 0.5068 0.52149 0.39273 0.60899 0 0.58431 0.55962 0.43148 0.56307 0.59336 0.73037 -127.46 -0.51825 280.02 -0.43046 -0.6929 -1.1086 -0.76419 -1.0335 -1.6731 -1.112 -1.3914 -2.1522 -1.533 -0.030261 -0.037481 -0.0059168 -0.036325 -11.41
3.5469 0.49477 0.50694 0.38425 0.57728 0 0.56985 0.50975 0.37553 0.4032 0.50829 0.45001 -125.37 -0.45997 277.83 -0.34081 -0.64136 -0.94027 -0.69983 -0.92194 -1.3552 -1.0226 -1.1825 -1.7588 -1.341 -0.03 -0.029882 -0.0046616 -0.028011 -9.5944
3.5508 0.4669 0.46727 0.40926 0.53265 0 0.54803 0.44075 0.3659 0.27127 0.41536 0.13217 -123.19 -0.38199 275.59 -0.22626 -0.50079 -0.81092 -0.54697 -0.79634 -1.0691 -0.81747 -0.96994 -1.3558 -1.0881 -0.029975 -0.020816 -0.0028439 -0.017093 -7.6652
3.5547 0.4299 0.4148 0.3859 0.46217 0 0.49916 0.35588 0.34446 0.17509 0.32624 -0.12538 -120.92 -0.32051 273.28 -0.15013 -0.34845 -0.6741 -0.40238 -0.63714 -0.81493 -0.59734 -0.77229 -0.99606 -0.83629 -0.030042 -0.011197 -0.00080407 -0.0060137 -5.811
3.5586 0.39589 0.36903 0.29332 0.35737 0 0.40745 0.26851 0.27802 0.10333 0.24771 -0.25564 -118.59 -0.30687 270.91 -0.15819 -0.27554 -0.5097 -0.35629 -0.46207 -0.59893 -0.48436 -0.61586 -0.72884 -0.65896 -0.030001 -0.002824 0.00092215 0.0024432 -4.2143
3.5625 0.37138 0.34063 0.20196 0.23006 0 0.28059 0.19824 0.18625 0.046865 0.18129 -0.26341 -116.21 -0.26555 268.47 -0.086607 -0.32864 -0.34801 -0.13593 -0.44593 -0.53768 -0.33071 -0.5366 -0.57022 -0.49829 -0.029781 0.0025411 0.0019677 0.0068305 -3.0227
3.5664 0.35123 0.32342 0.19761 0.12198 0 0.15768 0.16099 0.11931 0.011817 0.12899 -0.20883 -113.8 -0.19017 265.99 -0.076248 -0.31285 -0.24609 -0.18402 -0.42208 -0.45147 -0.28341 -0.48979 -0.49966 -0.4125 -0.029462 0.0042965 0.0023807 0.0078419 -2.3334
3.5703 0.32338 0.30119 0.28025 0.087685 0 0.091175 0.15816 0.11019 0.011593 0.097248 -0.15131 -111.34 -0.1838 263.46 -0.047042 -0.27922 -0.23952 -0.20767 -0.44331 -0.43816 -0.2784 -0.51375 -0.48563 -0.44386 -0.029176 0.0032911 0.002541 0.0074748 -2.1675
3.5742 0.28034 0.26306 0.35168 0.15151 0 0.10958 0.17404 0.14661 0.049282 0.092976 -0.10399 -108.82 -0.23084 260.89 -0.023461 -0.26994 -0.31344 -0.19231 -0.49045 -0.51883 -0.30529 -0.60852 -0.51409 -0.53459 -0.029004 0.0010293 0.0028131 0.0072645 -2.4409
3.5781 0.22687 0.21339 0.31364 0.27289 0 0.1895 0.18545 0.18508 0.11061 0.11522 -0.036366 -106.26 -0.21566 258.29 -0.12207 -0.34003 -0.41634 -0.33153 -0.47921 -0.66351 -0.38937 -0.74313 -0.59134 -0.52095 -0.028951 -0.0014417 0.0032331 0.0071845 -2.9649
3.582 0.17712 0.16785 0.17628 0.36027 0 0.26494 0.1776 0.1897 0.17396 0.15198 0.082165 -103.66 -0.24221 255.63 -0.1652 -0.40508 -0.50073 -0.35143 -0.55572 -0.71631 -0.45098 -0.73436 -0.72053 -0.71912 -0.02897 -0.0039454 0.0035051 0.0061719 -3.5034
3.5859 0.14377 0.13959 0.058219 0.33585 0 0.2731 0.15367 0.15944 0.22502 0.1873 0.24079 -101.05 -0.26029 252.96 -0.15948 -0.48219 -0.55306 -0.32441 -0.61555 -0.81669 -0.53748 -0.80169 -0.87914 -0.8033 -0.028992 -0.0066449 0.0033184 0.0036671 -3.8688
3.5898 0.12876 0.12825 0.069406 0.20121 0 0.20214 0.13045 0.1232 0.26071 0.2122 0.38626 -98.417 -0.27493 250.28 -0.14097 -0.50676 -0.58992 -0.34698 -0.66904 -0.92898 -0.59173 -0.90775 -1.0237 -0.85868 -0.028936 -0.0092988 0.0027064 0.00057413 -3.9998
3.5938 0.12263 0.12123 0.19385 0.042822 0 0.10053 0.12434 0.11273 0.28175 0.2282 0.46237 -95.776 -0.28956 247.58 -0.13389 -0.44569 -0.6308 -0.45907 -0.71385 -0.99842 -0.58571 -0.98755 -1.1185 -0.94671 -0.028754 -0.011182 0.0021094 -0.0013584 -3.9652
3.5977 0.11214 0.10526 0.296 -0.035598 0 0.037476 0.13954 0.1388 0.28629 0.23942 0.45348 -93.12 -0.2864 244.87 -0.10512 -0.41018 -0.67615 -0.44722 -0.65155 -0.89072 -0.63872 -0.8767 -1.1592 -0.93149 -0.02848 -0.011754 0.0020457 -0.0011431 -3.8875
3.6016 0.088968 0.077132 0.25059 0.0010444 0 0.046066 0.16664 0.18674 0.27313 0.24208 0.3943 -90.452 -0.30953 242.12 -0.083336 -0.41287 -0.7086 -0.38549 -0.62202 -0.92029 -0.69571 -0.81452 -1.1656 -0.9207 -0.028236 -0.011271 0.0026505 0.0004522 -3.8348
3.6055 0.053419 0.044457 0.067202 0.091322 0 0.096955 0.18937 0.22781 0.24835 0.22374 0.33909 -87.773 -0.25871 239.37 -0.029317 -0.39497 -0.7096 -0.36459 -0.60395 -0.89883 -0.5961 -0.77489 -1.1517 -0.85936 -0.02814 -0.010565 0.0034961 0.0015588 -3.75
3.6094 0.01226 0.0168 -0.11664 0.13348 0 0.12477 0.19214 0.2341 0.22264 0.17454 0.31825 -85.085 -0.17696 236.63 0.033038 -0.36566 -0.6714 -0.35855 -0.57001 -0.79448 -0.42133 -0.7376 -1.1035 -0.75811 -0.028188 -0.010093 0.003902 0.00095077 -3.4648
3.6133 -0.025821 -0.0034583 -0.16805 0.075225 0 0.084152 0.16414 0.18938 0.19824 0.099387 0.31713 -82.384 -0.17989 233.86 0.046826 -0.36527 -0.59453 -0.28539 -0.48385 -0.63598 -0.37914 -0.67917 -0.98788 -0.65992 -0.028208 -0.0092437 0.0035243 -0.00073266 -2.7929
3.6172 -0.053695 -0.022055 -0.083936 -0.043997 0 -0.012481 0.10204 0.095909 0.16038 0.017529 0.29005 -79.674 -0.15591 231.12 0.17038 -0.21798 -0.47973 -0.11103 -0.34097 -0.31501 -0.29537 -0.40825 -0.78523 -0.47452 -0.027961 -0.0066965 0.0027348 -0.0014164 -1.6508
3.6211 -0.067689 -0.045504 0.01491 -0.13404 0 -0.10659 0.013435 -0.023277 0.087422 -0.0512 0.19423 -76.967 -0.087241 228.37 0.19005 -0.10831 -0.32791 -0.04104 -0.1942 -0.14392 -0.15569 -0.21148 -0.51267 -0.30016 -0.027312 -0.0016434 0.0024305 0.00072607 -0.1322
3.625 -0.068818 -0.073289 0.0096424 -0.13697 0 -0.14274 -0.082045 -0.13135 -0.025887 -0.10038 0.018257 -74.28 0.0065106 225.64 0.2153 -0.016141 -0.14893 0.051044 -0.047412 0.012092 -0.012555 -0.05724 -0.21609 -0.17557 -0.02631 0.0052552 0.0033775 0.0058255 1.5115
3.6289 -0.063012 -0.097342 -0.10199 -0.074831 0 -0.1131 -0.15989 -0.19618 -0.15515 -0.13749 -0.20963 -71.621 0.098351 222.94 0.3063 0.079642 0.033597 0.21561 0.10476 0.23878 0.10393 0.081267 0.060159 -0.075084 -0.025125 0.012112 0.0055978 0.012286 2.9812
3.6328 -0.05872 -0.10907 -0.21573 -0.022792 0 -0.061389 -0.20489 -0.21103 -0.26036 -0.17125 -0.43248 -68.984 0.12796 220.25 0.42354 0.2112 0.19151 0.32548 0.29636 0.53456 0.20709 0.2237 0.29621 0.21277 -0.023912 0.017092 0.0083042 0.018023 4.0662
3.6367 -0.061804 -0.10692 -0.2365 -0.038958 0 -0.045902 -0.22129 -0.20002 -0.31719 -0.19996 -0.58696 -66.351 0.22357 217.56 0.49387 0.2979 0.30926 0.30703 0.32809 0.72438 0.34221 0.36319 0.49274 0.3234 -0.022765 0.019627 0.010447 0.021795 4.7189
3.6406 -0.071011 -0.097209 -0.17392 -0.11725 0 -0.09315 -0.22761 -0.19952 -0.33526 -0.21359 -0.63082 -63.71 0.28307 214.89 0.52661 0.37413 0.39159 0.41794 0.3497 0.83149 0.41622 0.431 0.65011 0.37039 -0.02178 0.020538 0.011428 0.023598 5.023
3.6445 -0.078364 -0.08766 -0.12017 -0.20009 0 -0.17771 -0.23786 -0.22728 -0.34389 -0.20695 -0.56729 -61.065 0.29398 212.23 0.55464 0.42005 0.4524 0.54479 0.38534 0.85659 0.4389 0.43878 0.75613 0.42213 -0.021125 0.021098 0.011419 0.024098 5.0852
3.6484 -0.07525 -0.079995 -0.14148 -0.22919 0 -0.24039 -0.24642 -0.26523 -0.35855 -0.18858 -0.45154 -58.432 0.26686 209.58 0.61225 0.40606 0.49533 0.48604 0.42959 0.80557 0.4463 0.4189 0.79521 0.53187 -0.020966 0.021939 0.011059 0.023879 4.941
3.6523 -0.05944 -0.068679 -0.20419 -0.18491 0 -0.22861 -0.23302 -0.27309 -0.36292 -0.17411 -0.36508 -55.826 0.24818 206.92 0.51005 0.38954 0.50629 0.36577 0.3854 0.81409 0.43297 0.33104 0.76588 0.39273 -0.021288 0.022723 0.01085 0.023165 4.5496
3.6563 -0.036609 -0.046864 -0.21406 -0.087217 0 -0.13098 -0.18519 -0.22314 -0.32674 -0.1701 -0.36253 -53.248 0.21888 204.29 0.52748 0.3627 0.4663 0.39933 0.24793 0.72368 0.33587 0.26069 0.68364 0.32667 -0.021805 0.022645 0.010785 0.021987 3.8699
3.6602 -0.014583 -0.013809 -0.12265 0.026691 0 0.014307 -0.11604 -0.12652 -0.24197 -0.16532 -0.42397 -50.681 0.1914 201.68 0.50985 0.27777 0.37157 0.3823 0.11017 0.55979 0.25847 0.14983 0.56384 0.27174 -0.022119 0.021113 0.010478 0.020309 2.9381
3.6641 0.0043799 0.023241 0.01678 0.11972 0 0.14005 -0.056282 -0.027394 -0.13812 -0.13987 -0.45539 -48.108 0.16522 199.07 0.42006 0.14147 0.23944 0.2741 0.0057764 0.34719 0.18554 -0.020295 0.40373 0.158 -0.022044 0.017975 0.0096137 0.017893 1.8616
3.668 0.025603 0.054444 0.10439 0.15991 0 0.18753 -0.024402 0.031303 -0.056779 -0.083366 -0.35174 -45.519 0.1203 196.43 0.36957 0.043038 0.093546 0.24829 -0.097597 0.12237 -0.083125 -0.2243 0.18651 -0.14125 -0.021793 0.013327 0.008241 0.014204 0.73319
3.6719 0.055868 0.075099 0.099133 0.12902 0 0.1412 -0.003466 0.041855 -0.0086516 -0.0037867 -0.084205 -42.918 -0.031317 193.8 0.3129 -0.0096206 -0.056052 0.10392 -0.18444 -0.098295 -0.068304 -0.30844 -0.092686 -0.20889 -0.021822 0.0073473 0.0066776 0.0087572 -0.44982
3.6758 0.094894 0.088741 0.060162 0.042517 0 0.041222 0.048932 0.037368 0.041817 0.081587 0.25814 -40.315 -0.096143 191.15 0.19798 -0.081366 -0.21607 -0.067609 -0.27344 -0.39328 -0.25695 -0.46714 -0.40472 -0.41828 -0.022412 0.00044438 0.0051762 0.001778 -1.7678
3.6797 0.1331 0.103 0.080142 -0.039355 0 -0.036714 0.16111 0.064836 0.14322 0.16233 0.51738 -37.709 -0.1231 188.48 0.071255 -0.17924 -0.39237 -0.17399 -0.41822 -0.67044 -0.47012 -0.66083 -0.69403 -0.61439 -0.023383 -0.0065614 0.0037301 -0.0054697 -3.2605
3.6836 0.15861 0.12223 0.18336 -0.038065 0 -0.02699 0.3125 0.14772 0.30332 0.23942 0.58025 -35.089 -0.18475 185.81 -0.020798 -0.29737 -0.57028 -0.16392 -0.6476 -0.84082 -0.49074 -0.81887 -0.91387 -0.62713 -0.024209 -0.012653 0.00221 -0.01125 -4.8096
3.6875 0.16744 0.14361 0.2981 0.08295 0 0.081339 0.438 0.26676 0.46725 0.31291 0.4699 -32.44 -0.27439 183.1 -0.16603 -0.3803 -0.71558 -0.39037 -0.71451 -1.0611 -0.55812 -0.85937 -1.0582 -0.78914 -0.024461 -0.017222 0.00064929 -0.014545 -6.1384
3.6914 0.1671 0.16025 0.33184 0.27267 0 0.23269 0.4727 0.37187 0.55371 0.36809 0.33646 -29.757 -0.31977 180.38 -0.082899 -0.47887 -0.79787 -0.45053 -0.71929 -1.143 -0.70727 -0.91624 -1.1598 -0.88787 -0.024161 -0.020493 -0.00066481 -0.015883 -6.9534
3.6953 0.16986 0.16817 0.2679 0.41341 0 0.33944 0.4013 0.415 0.5206 0.37989 0.34375 -27.041 -0.29597 177.63 -0.095896 -0.53676 -0.81469 -0.44856 -0.75051 -1.1939 -0.75857 -0.98775 -1.2549 -0.94407 -0.023731 -0.023207 -0.0014213 -0.016956 -7.1271
3.6992 0.18167 0.17069 0.18126 0.40663 0 0.34275 0.27133 0.38083 0.40173 0.33664 0.53616 -24.299 -0.23726 174.85 -0.18746 -0.52348 -0.79202 -0.43013 -0.80096 -1.2276 -0.69149 -1.0306 -1.3446 -0.96467 -0.023564 -0.025708 -0.001599 -0.019184 -6.7808
3.7031 0.19706 0.17582 0.15979 0.25675 0 0.25565 0.16009 0.29628 0.28118 0.26073 0.79267 -21.536 -0.2427 172.06 -0.05637 -0.41566 -0.75989 -0.41683 -0.78298 -1.1906 -0.60493 -0.94741 -1.3887 -0.94963 -0.023657 -0.02728 -0.001512 -0.022366 -6.2019
3.707 0.20468 0.18896 0.21685 0.076421 0 0.15375 0.1238 0.21395 0.22773 0.20142 0.90962 -18.749 -0.18468 169.24 -0.011521 -0.37984 -0.72633 -0.27739 -0.68994 -1.1024 -0.64167 -0.82059 -1.337 -0.84335 -0.023643 -0.026489 -0.0015052 -0.024615 -5.6614
3.7109 0.19832 0.20714 0.28622 2.9061e-07 0 0.11777 0.16799 0.17963 0.2465 0.1992 0.75213 -15.934 -0.16803 166.38 -0.032352 -0.35961 -0.67478 -0.25338 -0.60691 -0.94435 -0.55501 -0.72799 -1.1711 -0.72621 -0.023192 -0.02238 -0.0015983 -0.023725 -5.2645
3.7148 0.18292 0.22036 0.29837 0.075568 0 0.17143 0.25527 0.20309 0.28611 0.25033 0.35837 -13.092 -0.17692 163.49 -0.052186 -0.36014 -0.58659 -0.28072 -0.51633 -0.75649 -0.36033 -0.63143 -0.92317 -0.61263 -0.022376 -0.015542 -0.001462 -0.018936 -4.9282
3.7188 0.17017 0.21941 0.25132 0.22853 0 0.26397 0.33443 0.25054 0.28825 0.30453 -0.081995 -10.225 -0.199 160.57 -0.023235 -0.37798 -0.46554 -0.28309 -0.40235 -0.57611 -0.13892 -0.50183 -0.65875 -0.5014 -0.021647 -0.0080466 -0.00078394 -0.01169 -4.48
3.7227 0.16832 0.20378 0.20149 0.32838 0 0.3117 0.36475 0.26633 0.23223 0.30172 -0.35645 -7.3356 -0.27515 157.6 0.016977 -0.35196 -0.34 -0.17983 -0.27554 -0.42156 -0.25402 -0.37282 -0.43995 -0.32845 -0.021438 -0.0022173 0.00033208 -0.0047623 -3.7912
3.7266 0.17566 0.18297 0.19236 0.29899 0 0.26552 0.32482 0.2123 0.13917 0.21885 -0.36731 -4.4199 -0.29315 154.61 0.080085 -0.26562 -0.24082 -0.095445 -0.16542 -0.29127 -0.1768 -0.28732 -0.29687 -0.28516 -0.021777 0.00079222 0.0013679 -0.00045261 -2.8635
3.7305 0.18317 0.16976 0.20644 0.17628 0 0.15018 0.2144 0.098828 0.042818 0.088541 -0.18099 -1.4721 -0.27318 151.6 0.1211 -0.18409 -0.17711 -0.097542 -0.13488 -0.19798 -0.057382 -0.26552 -0.2233 -0.27143 -0.022282 0.0014947 0.0018433 0.00078221 -1.8348
3.7344 0.18282 0.17033 0.19417 0.067932 0 0.045108 0.058645 -0.017411 -0.037706 -0.025058 0.035976 1.5093 -0.23313 148.56 0.14283 -0.12879 -0.13362 -0.136 -0.17242 -0.13447 0.020375 -0.29394 -0.19243 -0.28643 -0.022511 0.001346 0.001802 0.00029852 -0.92385
3.7383 0.17305 0.17922 0.14154 0.057348 0 0.022936 -0.090479 -0.07105 -0.098437 -0.071497 0.13651 4.5192 -0.19623 145.49 0.17044 -0.10706 -0.091445 -0.093831 -0.22743 -0.081236 -0.020773 -0.33797 -0.17793 -0.36993 -0.02233 0.0015176 0.0018292 -7.2333e-06 -0.34582
3.7422 0.15723 0.18306 0.092475 0.13812 0 0.094714 -0.16982 -0.035312 -0.13289 -0.043855 0.080919 7.5492 -0.18488 142.4 0.19241 -0.094467 -0.051619 -0.028763 -0.24715 -0.054466 -0.12733 -0.31201 -0.16828 -0.40347 -0.021967 0.0021785 0.0025257 0.00085242 -0.2301
3.7461 0.13839 0.17048 0.095696 0.22942 0 0.20246 -0.13855 0.057884 -0.12348 0.026292 -0.057922 10.594 -0.20792 139.28 0.14537 -0.063024 -0.038769 -0.019513 -0.25529 -0.11485 -0.14429 -0.30325 -0.17024 -0.34273 -0.02174 0.0027154 0.0038955 0.0024115 -0.56809
3.75 0.1168 0.14074 0.13771 0.24833 0 0.26192 -0.0082355 0.14235 -0.055683 0.097614 -0.15973 13.654 -0.23938 136.16 0.074925 -0.047459 -0.081123 -0.12936 -0.25422 -0.21676 -0.13952 -0.33595 -0.20174 -0.39816 -0.021756 0.0024785 0.0052373 0.0033919 -1.217
3.7539 0.092943 0.10451 0.14618 0.1723 0 0.22192 0.15746 0.16801 0.059589 0.14463 -0.13852 16.734 -0.25831 133.02 0.0066067 -0.056817 -0.18436 -0.32045 -0.25008 -0.32174 -0.17385 -0.40386 -0.2777 -0.6074 -0.021866 0.0013183 0.0056871 0.0028872 -1.9625
3.7578 0.071154 0.076148 0.070355 0.045958 0 0.098551 0.27894 0.13646 0.18155 0.16329 0.010346 19.835 -0.24661 129.88 -0.08116 -0.034097 -0.32104 -0.26166 -0.26263 -0.39614 -0.31988 -0.41767 -0.3954 -0.55308 -0.021863 -0.00044691 0.0049577 0.0011035 -2.6064
3.7617 0.057962 0.063252 -0.048188 -0.059159 0 -0.036285 0.30707 0.093085 0.26138 0.16094 0.21724 22.95 -0.27112 126.7 -0.0044295 -0.066316 -0.4433 -0.16451 -0.34912 -0.47476 -0.42029 -0.43707 -0.52983 -0.59198 -0.02171 -0.00241 0.0036146 -0.00087981 -3.0237
3.7656 0.055054 0.060886 -0.10227 -0.091221 0 -0.10161 0.24546 0.084201 0.27248 0.14582 0.38598 26.073 -0.26926 123.52 0.054153 -0.10582 -0.50899 -0.13317 -0.43386 -0.51765 -0.44037 -0.45931 -0.64502 -0.70454 -0.021563 -0.0043463 0.0026336 -0.0020484 -3.1612
3.7695 0.054123 0.054874 -0.028668 -0.040955 0 -0.059086 0.13622 0.1171 0.22385 0.12425 0.45113 29.198 -0.25213 120.33 0.07384 -0.14351 -0.50376 -0.16696 -0.48446 -0.51551 -0.42974 -0.47705 -0.71512 -0.78467 -0.021615 -0.0061717 0.0026188 -0.0022652 -3.0061
3.7734 0.040774 0.031801 0.11146 0.059567 0 0.060389 0.028108 0.15648 0.14873 0.1018 0.41296 32.326 -0.24843 117.14 0.073095 -0.17734 -0.44698 -0.22996 -0.47705 -0.4726 -0.46502 -0.48129 -0.73794 -0.70568 -0.021929 -0.0077392 0.0033585 -0.0022734 -2.5738
3.7773 0.0061786 -0.011311 0.17521 0.15001 0 0.17095 -0.044721 0.15756 0.082642 0.081714 0.3299 35.456 -0.22218 113.94 0.11784 -0.18364 -0.3791 -0.11023 -0.41368 -0.52799 -0.56605 -0.46958 -0.72745 -0.71023 -0.022417 -0.008722 0.0040798 -0.0028908 -1.9322
3.7813 -0.043714 -0.064645 0.073425 0.1638 0 0.18111 -0.064471 0.10434 0.048688 0.061393 0.27149 38.585 -0.17704 110.76 0.16562 -0.13666 -0.33646 0.073581 -0.30316 -0.54687 -0.48393 -0.40757 -0.69022 -0.60339 -0.022908 -0.0086657 0.0041509 -0.0040746 -1.2117
3.7852 -0.091267 -0.11243 -0.13444 0.062202 0 0.052713 -0.026805 0.02 0.053467 0.033304 0.26137 41.704 -0.1231 107.6 0.21338 -0.066947 -0.32568 0.1501 -0.19086 -0.48703 -0.363 -0.30359 -0.60851 -0.44918 -0.023193 -0.0071153 0.0036191 -0.0046636 -0.54242
3.7891 -0.12173 -0.14427 -0.28782 -0.13103 0 -0.16639 0.051493 -0.056524 0.08454 -0.008028 0.25333 44.806 -0.057045 104.44 0.26829 0.0069748 -0.31307 0.11502 -0.079854 -0.34086 -0.23107 -0.15594 -0.44955 -0.28611 -0.02301 -0.0037447 0.0031627 -0.00308 0.068683
3.793 -0.13694 -0.16266 -0.27567 -0.3253 0 -0.36244 0.12192 -0.10419 0.10631 -0.0604 0.16562 47.889 0.047774 101.31 0.35797 0.074114 -0.2408 0.21305 0.089959 -0.14487 0.047224 0.055836 -0.19708 -0.13629 -0.022066 0.0014877 0.0035555 0.0014995 0.81247
3.7969 -0.15512 -0.18084 -0.14346 -0.41106 0 -0.42476 0.11512 -0.13403 0.065882 -0.11778 -0.045769 50.955 0.12381 98.21 0.40163 0.14459 -0.066235 0.3739 0.21957 0.12887 0.18693 0.19195 0.1225 0.12639 -0.020186 0.0081534 0.005117 0.0083933 1.9897
3.8008 -0.1953 -0.21219 -0.049058 -0.33884 0 -0.3232 -0.017094 -0.1748 -0.078873 -0.18064 -0.33302 54.005 0.16907 95.131 0.44161 0.21579 0.19953 0.53819 0.32995 0.40739 0.31542 0.3363 0.44627 0.36197 -0.01751 0.015284 0.0075457 0.015672 3.7717
3.8047 -0.25962 -0.25915 -0.1107 -0.16875 0 -0.13859 -0.25484 -0.24598 -0.31907 -0.25931 -0.57399 57.029 0.2383 92.08 0.51372 0.30339 0.48569 0.6751 0.43556 0.64506 0.43535 0.52019 0.71268 0.52261 -0.014564 0.02161 0.010169 0.021255 5.9806
3.8086 -0.32953 -0.31089 -0.29739 -0.039873 0 -0.016419 -0.50384 -0.34169 -0.5766 -0.36188 -0.65875 60.009 0.38097 89.066 0.64063 0.41978 0.70121 0.76139 0.54866 0.80733 0.54499 0.7521 0.90144 0.59187 -0.012054 0.02611 0.01234 0.024061 8.0969
3.8125 -0.38024 -0.35203 -0.46755 -0.071676 0 -0.068745 -0.64931 -0.43631 -0.73753 -0.47586 -0.57955 62.931 0.51515 86.118 0.72231 0.5237 0.7967 0.80923 0.65987 0.92944 0.75444 0.87883 1.0416 0.73708 -0.010501 0.028535 0.013703 0.024444 9.5479
3.8164 -0.40137 -0.37599 -0.5111 -0.27232 0 -0.29278 -0.63671 -0.50366 -0.72687 -0.56518 -0.44575 65.792 0.59032 83.227 0.76166 0.6282 0.80113 0.92779 0.76488 1.082 0.87099 0.98082 1.1814 0.93771 -0.0099679 0.029491 0.014267 0.023729 10.095
3.8203 -0.40571 -0.39158 -0.44919 -0.53049 0 -0.56864 -0.51484 -0.53387 -0.57131 -0.59337 -0.4027 68.601 0.62783 80.386 0.78332 0.72633 0.79993 1.0336 0.84852 1.2276 0.92909 1.0985 1.346 1.0967 -0.010081 0.029983 0.014343 0.02331 10.019
3.8242 -0.41817 -0.41647 -0.39669 -0.6999 0 -0.74203 -0.40157 -0.5378 -0.39379 -0.55706 -0.51604 71.366 0.64788 77.595 0.80596 0.78999 0.86716 1.067 0.92257 1.3383 0.98141 1.2266 1.5189 1.1797 -0.010318 0.030751 0.014416 0.023976 9.9356
3.8281 -0.45468 -0.46222 -0.437 -0.70763 0 -0.73189 -0.39633 -0.53862 -0.33267 -0.49807 -0.71825 74.079 0.68007 74.857 0.85264 0.76001 1.0057 0.95929 1.0273 1.3815 1.1222 1.3194 1.66 1.1889 -0.010331 0.031919 0.014939 0.025784 10.364
3.832 -0.50983 -0.52331 -0.54446 -0.59867 0 -0.58299 -0.5089 -0.55706 -0.4418 -0.47666 -0.86484 76.721 0.68729 72.229 0.89703 0.80442 1.1466 1.1019 1.0807 1.5333 1.0909 1.4167 1.7401 1.1776 -0.010089 0.03316 0.016072 0.028339 11.36
3.8359 -0.56345 -0.58043 -0.62965 -0.48697 0 -0.42595 -0.6607 -0.59795 -0.64985 -0.52411 -0.8537 79.267 0.77447 69.687 0.95766 0.83266 1.2091 1.1169 1.1377 1.6475 1.1395 1.4058 1.7631 1.2143 -0.0097888 0.034138 0.017536 0.03109 12.506
3.8398 -0.59978 -0.61616 -0.64745 -0.46251 0 -0.37952 -0.75278 -0.64574 -0.81402 -0.61566 -0.70588 81.71 0.84118 67.221 0.98994 0.85393 1.1717 1.0884 1.1579 1.7447 1.1902 1.4069 1.758 1.2231 -0.0096609 0.034774 0.018742 0.033482 13.246
3.8438 -0.6211 -0.62986 -0.64369 -0.5338 0 -0.4719 -0.74142 -0.67374 -0.82788 -0.69056 -0.54048 84.062 0.81691 64.822 0.97256 0.88621 1.0917 1.1156 1.128 1.8231 1.1778 1.5067 1.7559 1.1739 -0.009792 0.03517 0.01921 0.035045 13.308
3.8477 -0.64395 -0.63874 -0.69085 -0.6438 0 -0.63673 -0.66203 -0.66444 -0.69942 -0.70396 -0.47047 86.343 0.81349 62.523 1.0098 0.97179 1.0566 1.2784 1.19 1.7017 1.1733 1.5862 1.7716 1.3068 -0.010049 0.035395 0.01898 0.035585 12.901
3.8516 -0.68216 -0.66362 -0.79078 -0.72989 0 -0.77637 -0.59087 -0.62766 -0.53953 -0.66524 -0.51421 88.56 0.87381 60.344 0.98559 0.94006 1.111 1.16 1.2438 1.7496 1.1817 1.5408 1.8048 1.2263 -0.01012 0.035458 0.018656 0.035406 12.551
3.8555 -0.73304 -0.71127 -0.86079 -0.7686 0 -0.83452 -0.58495 -0.59986 -0.4739 -0.62839 -0.59794 90.698 0.88598 58.274 1.0188 0.98692 1.223 1.1865 1.2859 1.8136 1.2521 1.5869 1.8513 1.2458 -0.0096706 0.035479 0.01899 0.03532 12.73
3.8594 -0.77985 -0.76909 -0.826 -0.77434 0 -0.82266 -0.64917 -0.61981 -0.5504 -0.64379 -0.63787 92.727 0.87892 56.301 1.0797 1.0844 1.3186 1.3514 1.3435 1.8924 1.3413 1.6798 1.912 1.3224 -0.0085725 0.035791 0.020299 0.036276 13.561
3.8633 -0.80814 -0.81639 -0.71719 -0.77009 0 -0.79104 -0.74723 -0.69657 -0.71277 -0.71565 -0.61903 94.62 0.95395 54.409 1.0618 1.0938 1.352 1.4466 1.4645 2.051 1.3505 1.6429 1.9912 1.239 -0.0070576 0.036734 0.022207 0.038765 14.782
3.8672 -0.82063 -0.84229 -0.6595 -0.76791 0 -0.78048 -0.83517 -0.79722 -0.85412 -0.80309 -0.59824 96.371 1.0547 52.717 1.22 1.1635 1.3465 1.4293 1.4682 2.1956 1.5582 1.8167 2.0933 1.4383 -0.0056519 0.038277 0.023936 0.042428 15.957
3.8711 -0.83652 -0.85411 -0.75184 -0.77378 0 -0.7979 -0.8869 -0.86899 -0.90104 -0.86078 -0.63626 97.993 1.0949 51.114 1.258 1.2612 1.3728 1.5508 1.6311 2.2952 1.5721 1.9038 2.221 1.6109 -0.0048469 0.039885 0.024911 0.046196 16.767
3.875 -0.8755 -0.8694 -0.95995 -0.79884 0 -0.82761 -0.89956 -0.88115 -0.86129 -0.87883 -0.73221 99.499 1.1367 49.632 1.259 1.3449 1.4842 1.6555 1.7602 2.4546 1.6216 2.0282 2.3782 1.6968 -0.0047206 0.040877 0.025162 0.048912 17.179
3.8789 -0.94025 -0.89973 -1.1405 -0.85489 0 -0.85642 -0.88726 -0.85165 -0.80437 -0.88528 -0.82633 100.89 1.2138 48.291 1.3016 1.4019 1.6704 1.6812 1.7861 2.6981 1.8269 2.2411 2.5676 1.7247 -0.0048331 0.041011 0.025224 0.050011 17.419
3.8828 -1.0127 -0.94144 -1.1793 -0.93682 0 -0.88483 -0.87363 -0.83388 -0.79947 -0.91272 -0.86538 102.13 1.2964 47.106 1.4853 1.494 1.8678 1.8106 1.9678 2.835 2.0519 2.4084 2.7856 1.9819 -0.0045465 0.040762 0.025659 0.049803 17.799
3.8867 -1.0671 -0.98129 -1.1047 -1.0162 0 -0.9186 -0.88357 -0.8731 -0.86404 -0.9651 -0.86156 103.22 1.3743 46.077 1.6078 1.6055 2.0171 2.0202 2.166 2.9755 2.1327 2.5757 3.0187 2.2519 -0.0035423 0.040983 0.026651 0.049227 18.524
3.8906 -1.0887 -1.0102 -1.0552 -1.061 0 -0.95688 -0.93031 -0.96935 -0.95986 -1.0175 -0.88401 104.14 1.488 45.188 1.6629 1.7133 2.1128 2.1714 2.3286 3.1981 2.2285 2.7146 3.2505 2.4164 -0.0020901 0.042223 0.027994 0.049284 19.587
3.8945 -1.0822 -1.0308 -1.1313 -1.0649 0 -0.99295 -1.0038 -1.0785 -1.0318 -1.0462 -0.99073 104.91 1.6175 44.442 1.7004 1.8126 2.2043 2.2607 2.4579 3.4488 2.3856 2.8655 3.4739 2.5232 -0.00080005 0.044341 0.029384 0.050513 20.79
3.8984 -1.0655 -1.0518 -1.284 -1.0557 0 -1.025 -1.0739 -1.1489 -1.0531 -1.0556 -1.1686 105.54 1.7265 43.844 1.7884 1.9043 2.348 2.3188 2.5723 3.6378 2.6187 3.0871 3.6974 2.6672 -6.742e-05 0.046735 0.030693 0.052781 21.875
3.9023 -1.0534 -1.0749 -1.3577 -1.0694 0 -1.0608 -1.1129 -1.1612 -1.0431 -1.0726 -1.3401 106.05 1.8471 43.418 1.8875 2.0378 2.5554 2.3109 2.7092 3.8807 2.7165 3.3138 3.9335 2.8063 0.00027539 0.048937 0.031969 0.055429 22.67
3.9063 -1.0466 -1.0881 -1.2496 -1.1145 0 -1.1075 -1.1213 -1.1362 -1.0474 -1.1163 -1.4287 106.43 1.8462 43.147 1.9833 2.1912 2.7812 2.4083 2.8736 4.0742 2.8239 3.4383 4.1802 2.9564 0.00075885 0.050932 0.033253 0.057654 23.153
3.9102 -1.032 -1.0728 -1.0217 -1.162 0 -1.1568 -1.1299 -1.1109 -1.1028 -1.1735 -1.4195 106.66 1.8722 43.018 2.0534 2.2981 2.9581 2.4784 3.0039 4.2271 2.9282 3.5519 4.4111 3.1116 0.0017201 0.052907 0.034466 0.058932 23.409
3.9141 -0.99349 -1.0182 -0.84923 -1.1734 0 -1.1844 -1.1697 -1.1064 -1.2102 -1.2083 -1.3593 106.72 1.9681 43.031 2.0996 2.3452 3.0484 2.4988 3.0863 4.3421 3.0205 3.6744 4.5885 3.2384 0.0029465 0.054721 0.035516 0.059305 23.503
3.918 -0.92283 -0.92898 -0.85076 -1.1375 0 -1.1666 -1.2353 -1.116 -1.3344 -1.1952 -1.305 106.61 2.038 43.203 2.1618 2.3912 3.0673 2.6067 3.1711 4.4114 3.0929 3.7237 4.688 3.2372 0.0038882 0.055724 0.036426 0.059365 23.387
3.9219 -0.8238 -0.82062 -0.96967 -1.0778 0 -1.0971 -1.2756 -1.1189 -1.4244 -1.1415 -1.2775 106.34 2.0976 43.527 2.0604 2.3632 3.0626 2.5936 3.167 4.3686 3.0177 3.7403 4.712 3.1744 0.0042322 0.05521 0.037274 0.059875 22.894
3.9258 -0.70934 -0.70738 -1.0249 -1.0232 0 -0.98618 -1.2283 -1.0973 -1.4379 -1.0747 -1.2646 105.93 2.0673 43.957 1.963 2.3119 3.0675 2.5449 3.0924 4.2443 2.9254 3.6418 4.6778 3.1104 0.0042332 0.05309 0.037903 0.061178 21.837
3.9297 -0.59558 -0.59573 -0.88243 -0.97002 0 -0.84084 -1.0691 -1.042 -1.3585 -1.0078 -1.2581 105.42 1.9615 44.478 1.8967 2.2095 3.0661 2.4589 2.9749 4.0592 2.7606 3.4715 4.589 3.0164 0.0044156 0.050047 0.037712 0.062706 20.126
3.9336 -0.49689 -0.48875 -0.58053 -0.87808 0 -0.65177 -0.83325 -0.9461 -1.1962 -0.91958 -1.2724 104.83 1.8023 45.078 1.8625 2.0281 2.9975 2.3219 2.8328 3.8218 2.4643 3.2797 4.4177 2.8472 0.0048983 0.046887 0.035872 0.062912 17.811
3.9375 -0.42305 -0.39485 -0.29177 -0.70738 0 -0.40805 -0.58998 -0.80278 -0.97823 -0.77318 -1.3127 104.19 1.5056 45.761 1.7797 1.8298 2.7958 2.0882 2.5277 3.3672 2.1801 2.9527 4.1148 2.4904 0.0050264 0.043521 0.031904 0.059762 15.035
3.9414 -0.37738 -0.32926 -0.16602 -0.46304 0 -0.13286 -0.3934 -0.61565 -0.73536 -0.55914 -1.3252 103.49 1.3375 46.521 1.5919 1.5545 2.4375 1.8349 2.1174 2.946 1.9655 2.5812 3.6419 2.04 0.0037524 0.038541 0.026199 0.05159 11.96
3.9453 -0.35606 -0.30423 -0.20953 -0.206 0 0.096388 -0.25525 -0.40963 -0.49118 -0.32091 -1.1932 102.75 1.1774 47.328 1.3994 1.2681 1.9634 1.5399 1.6511 2.4403 1.6163 2.0935 3 1.5656 0.00050065 0.029921 0.019983 0.037942 8.7442
3.9492 -0.34956 -0.31643 -0.30771 -0.01794 0 0.17633 -0.15999 -0.22498 -0.25884 -0.13486 -0.80851 101.97 0.98454 48.172 1.2277 0.99883 1.4591 1.2596 1.1963 1.8025 1.1313 1.5103 2.2337 1.1113 -0.0042407 0.016536 0.014667 0.02003 5.5779
3.9531 -0.34685 -0.34459 -0.35138 0.050489 0 0.046798 -0.099747 -0.093252 -0.045693 -0.057378 -0.17047 101.13 0.76676 49.054 1.0512 0.75714 1.01 1.1463 0.87008 1.0237 0.6853 0.94276 1.4168 0.72183 -0.0091406 -0.0005087 0.011056 0.00061988 2.7212
3.957 -0.34031 -0.36135 -0.33127 0.0070084 0 -0.2493 -0.088083 -0.015914 0.1381 -0.082255 0.5716 100.23 0.6046 49.985 0.99016 0.45148 0.6585 0.89122 0.38813 0.45367 0.43343 0.42066 0.63332 0.30479 -0.012874 -0.017743 0.0090332 -0.016641 0.46367
3.9609 -0.32783 -0.35022 -0.31396 -0.096269 0 -0.56926 -0.13654 0.032139 0.27461 -0.14412 1.1802 99.277 0.49443 50.987 0.9953 0.29328 0.39541 0.6806 0.080971 0.066827 0.29448 0.053304 -0.031784 -0.07612 -0.014875 -0.030608 0.0079289 -0.028269 -0.98901
3.9648 -0.31072 -0.31356 -0.34245 -0.20022 0 -0.74636 -0.22045 0.075241 0.34329 -0.16473 1.4584 98.274 0.42919 52.034 0.91217 0.21353 0.18775 0.53015 -0.067919 -0.19871 0.13877 -0.17531 -0.4999 -0.35346 -0.015421 -0.03552 0.0072103 -0.032074 -1.623
3.9688 -0.28965 -0.26594 -0.37796 -0.26857 0 -0.6895 -0.27584 0.11199 0.33535 -0.10493 1.3534 97.225 0.39111 53.105 0.66632 0.13471 0.020128 0.44954 -0.11034 -0.38308 -0.10048 -0.27972 -0.71539 -0.46886 -0.015133 -0.03158 0.0068731 -0.02798 -1.6269
3.9727 -0.26263 -0.22058 -0.34454 -0.29409 0 -0.43611 -0.24044 0.11806 0.26684 0.015498 0.96686 96.132 0.30919 54.221 0.6047 0.014167 -0.084758 0.49818 -0.1518 -0.36935 -0.15633 -0.18303 -0.67113 -0.35134 -0.014467 -0.021024 0.0072419 -0.018155 -1.2856
3.9766 -0.22723 -0.18148 -0.22219 -0.28763 0 -0.12152 -0.10659 0.074567 0.17676 0.13851 0.47897 94.997 0.28421 55.39 0.63298 0.1255 -0.084566 0.39646 -0.062642 -0.16226 -0.050685 0.037182 -0.4233 -0.29691 -0.013635 -0.0081577 0.008439 -0.0062633 -0.82982
3.9805 -0.18495 -0.14679 -0.083028 -0.26452 0 0.10991 0.062383 -0.0070668 0.10554 0.20641 0.0522 93.828 0.2942 56.585 0.70515 0.2292 0.040304 0.3038 0.1206 0.090887 0.093684 0.235 -0.074569 -0.22163 -0.012852 0.0026598 0.010061 0.0039202 -0.33932
3.9844 -0.14301 -0.117 -0.029045 -0.23563 0 0.18642 0.17067 -0.089903 0.066307 0.18925 -0.22335 92.639 0.33981 57.794 0.76 0.27402 0.25734 0.31199 0.32667 0.34337 0.23384 0.39947 0.2722 -0.07591 -0.012465 0.0089426 0.011373 0.0099522 0.24777
3.9883 -0.11143 -0.097832 -0.09592 -0.20237 0 0.13084 0.15461 -0.14181 0.032082 0.089529 -0.33292 91.444 0.43042 59.006 0.71099 0.28281 0.49388 0.50497 0.44459 0.58037 0.35049 0.58046 0.56122 0.18578 -0.012694 0.010903 0.011837 0.011524 1.0459
3.9922 -0.096986 -0.094436 -0.22113 -0.15612 0 0.019883 0.022916 -0.16086 -0.045537 -0.067017 -0.31767 90.248 0.49651 60.28 0.79539 0.48298 0.68386 0.84367 0.57396 0.76098 0.57342 0.82306 0.79844 0.58665 -0.013271 0.010801 0.01149 0.010266 2.1199
3.9961 -0.098974 -0.10404 -0.30531 -0.086818 0 -0.077648 -0.15481 -0.17064 -0.19509 -0.24132 -0.25763 89.041 0.56167 61.537 0.92869 0.6172 0.81122 0.94404 0.69499 0.99697 0.79844 0.95885 1.0246 0.79043 -0.013459 0.011317 0.010862 0.0087274 3.4236
4 -0.11004 -0.11598 -0.30073 0.00013793 0 -0.13695 -0.29623 -0.19214 -0.39229 -0.38849 -0.25092 87.809 0.65548 62.813 1.0351 0.66924 0.91196 0.93684 0.80439 1.2341 0.97777 1.0438 1.2696 0.90411 -0.01257 0.013979 0.010555 0.0090854 4.7962
4.0039 -0.12129 -0.12024 -0.23983 0.072126 0 -0.17093 -0.35219 -0.22306 -0.56535 -0.46873 -0.37229 86.54 0.75471 64.12 1.0697 0.65705 1.0316 0.9266 0.89456 1.4361 1.0846 1.1339 1.5234 1.0154 -0.010574 0.018586 0.010836 0.012206 6.0093
4.0078 -0.12763 -0.11643 -0.18611 0.080199 0 -0.20006 -0.32298 -0.24618 -0.64035 -0.46342 -0.62045 85.234 0.66344 65.423 1.0467 0.69086 1.174 0.96621 0.93659 1.6047 1.1283 1.3048 1.7405 1.1769 -0.0081982 0.023768 0.011563 0.017398 6.8465
4.0117 -0.12989 -0.11389 -0.16895 -0.0063974 0 -0.22888 -0.24596 -0.25539 -0.59446 -0.38698 -0.89575 83.904 0.63578 66.745 0.97945 0.73241 1.2879 1.0471 0.96752 1.5507 1.0067 1.384 1.8688 1.2525 -0.0063841 0.028013 0.012393 0.022842 7.1859
4.0156 -0.13301 -0.12281 -0.17047 -0.16679 0 -0.24531 -0.172 -0.26748 -0.47388 -0.2821 -1.044 82.562 0.63256 68.099 0.93738 0.74929 1.3043 0.97777 0.92918 1.4512 0.95847 1.3323 1.8749 1.2071 -0.0055893 0.030333 0.013035 0.026441 7.0421
4.0195 -0.14254 -0.14499 -0.16653 -0.32867 0 -0.23612 -0.14392 -0.30269 -0.3592 -0.19678 -0.9515 81.213 0.64463 69.477 0.90326 0.74184 1.1946 0.84046 0.85301 1.317 0.92252 1.2185 1.7546 1.0619 -0.0055641 0.030221 0.013351 0.026702 6.537
4.0234 -0.16194 -0.17333 -0.1643 -0.41085 0 -0.20202 -0.17922 -0.35331 -0.30384 -0.15784 -0.6254 79.852 0.66726 70.87 0.84002 0.71927 0.99938 0.79884 0.795 1.1207 0.7582 1.1432 1.5282 0.86388 -0.0057678 0.02734 0.013316 0.023312 5.8124
4.0273 -0.19167 -0.19979 -0.19034 -0.37902 0 -0.1607 -0.25894 -0.37663 -0.29523 -0.15987 -0.19589 78.467 0.67194 72.32 0.8911 0.6552 0.80169 0.8238 0.62278 0.83634 0.55892 0.86683 1.2346 0.71909 -0.0059602 0.021553 0.012959 0.017185 4.9531
4.0313 -0.22938 -0.22324 -0.24751 -0.26987 0 -0.13791 -0.33211 -0.32699 -0.27115 -0.17676 0.16535 77.046 0.59901 73.792 0.89283 0.55103 0.66714 0.67914 0.48702 0.6347 0.48223 0.705 0.92576 0.55747 -0.0063686 0.013437 0.012366 0.0099842 3.9882
4.0352 -0.27063 -0.24909 -0.29841 -0.16265 0 -0.1539 -0.3429 -0.20089 -0.17799 -0.18436 0.34859 75.583 0.54178 75.299 0.84018 0.43024 0.60075 0.65286 0.35911 0.4832 0.41609 0.56094 0.65723 0.43188 -0.007304 0.0046919 0.011682 0.0033931 2.9743
4.0391 -0.30993 -0.28159 -0.30169 -0.12196 0 -0.21253 -0.27031 -0.051562 -0.022005 -0.17593 0.35593 74.073 0.51483 76.842 0.7598 0.32828 0.5561 0.75265 0.24657 0.36586 0.32669 0.41041 0.47135 0.36699 -0.0086814 -0.0022317 0.011058 -0.001469 2.0798
4.043 -0.34221 -0.31722 -0.26231 -0.15876 0 -0.29797 -0.15132 0.044504 0.12889 -0.16085 0.26991 72.518 0.41263 78.405 0.74538 0.32307 0.48705 0.53263 0.22254 0.28684 0.28841 0.33483 0.38265 0.35948 -0.0099785 -0.0053083 0.010589 -0.0041969 1.5721
4.0469 -0.36433 -0.34653 -0.23486 -0.23788 0 -0.3809 -0.063065 0.041625 0.19365 -0.15259 0.17891 70.918 0.45612 80.048 0.76746 0.28912 0.39663 0.51583 0.19461 0.30563 0.2555 0.41489 0.37882 0.44107 -0.01068 -0.0040853 0.010306 -0.0048588 1.6882
4.0508 -0.37578 -0.36247 -0.26862 -0.31709 0 -0.4327 -0.070846 -0.047234 0.13609 -0.15916 0.12189 69.269 0.48095 81.735 0.7608 0.36624 0.34147 0.66438 0.28453 0.43467 0.29118 0.48544 0.44017 0.47259 -0.01072 0.0001561 0.01027 -0.0036617 2.4809
4.0547 -0.37831 -0.36677 -0.35091 -0.37812 0 -0.44052 -0.18011 -0.1704 -0.013831 -0.18271 0.084433 67.569 0.53801 83.474 0.77658 0.47848 0.38846 0.82661 0.46385 0.61405 0.41273 0.60639 0.56134 0.52365 -0.010448 0.0054208 0.010628 -0.00081433 3.7686
4.0586 -0.37512 -0.36777 -0.4131 -0.42437 0 -0.41353 -0.33184 -0.28212 -0.18827 -0.22392 0.02953 65.814 0.6846 85.277 0.86647 0.53741 0.56023 0.8589 0.67302 0.77994 0.61615 0.8444 0.7547 0.6869 -0.010154 0.010375 0.011521 0.0033844 5.2396
4.0625 -0.37026 -0.3722 -0.39892 -0.45746 0 -0.37543 -0.44609 -0.36928 -0.33123 -0.28316 -0.073615 63.999 0.71288 87.124 0.89612 0.70723 0.81355 0.97216 0.79646 0.99987 0.77032 0.99872 1.0303 0.98074 -0.0096833 0.014954 0.012876 0.0084471 6.6306
4.0664 -0.36813 -0.37939 -0.32551 -0.46433 0 -0.34826 -0.47852 -0.44079 -0.42859 -0.35664 -0.2403 62.124 0.83984 89.054 1.0176 0.81717 1.0672 1.0959 0.96073 1.3412 0.95523 1.1945 1.371 1.1898 -0.0085953 0.019799 0.014318 0.013794 7.8422
4.0703 -0.3722 -0.38337 -0.2707 -0.43145 0 -0.34019 -0.44503 -0.49985 -0.50028 -0.43367 -0.46962 60.192 0.88701 91.032 1.0932 0.91324 1.2558 1.2313 1.1471 1.6241 1.1055 1.4065 1.7282 1.3654 -0.0067286 0.025192 0.015366 0.019004 8.9134
4.0742 -0.38267 -0.38017 -0.29567 -0.36923 0 -0.34637 -0.39961 -0.53365 -0.5703 -0.50085 -0.73759 58.206 0.85464 93.05 1.1078 1.0015 1.3684 1.3627 1.3149 1.8447 1.2131 1.5893 2.0448 1.531 -0.0045731 0.030534 0.015827 0.023963 9.9063
4.0781 -0.39477 -0.37215 -0.38163 -0.31643 0 -0.35983 -0.38961 -0.53144 -0.64463 -0.55058 -0.98987 56.169 0.90411 95.116 1.1489 1.0553 1.4434 1.4513 1.3826 2.1554 1.3171 1.6564 2.2857 1.6969 -0.0030005 0.03481 0.016037 0.028745 10.813
4.082 -0.40012 -0.36504 -0.44714 -0.314 0 -0.37968 -0.42685 -0.50724 -0.71219 -0.58512 -1.1541 54.078 0.93971 97.298 1.1334 1.0893 1.5279 1.4896 1.5084 2.1281 1.5012 1.8246 2.448 1.7679 -0.0025456 0.037469 0.016653 0.033285 11.553
4.0859 -0.3917 -0.36128 -0.42961 -0.37059 0 -0.4078 -0.49148 -0.4967 -0.75929 -0.61001 -1.1771 51.931 0.96131 99.517 1.087 1.1322 1.6335 1.4866 1.5356 2.2216 1.482 1.8749 2.5436 1.8209 -0.0029143 0.038784 0.018096 0.037158 12.027
4.0898 -0.36955 -0.35724 -0.34773 -0.45277 0 -0.43791 -0.55428 -0.5256 -0.7784 -0.62262 -1.063 49.727 0.9606 101.77 1.0688 1.1487 1.7218 1.4398 1.4937 2.2752 1.3819 1.8447 2.5717 1.7554 -0.0032236 0.039342 0.020085 0.039654 12.153
4.0938 -0.34238 -0.34727 -0.28053 -0.50984 0 -0.4513 -0.59251 -0.5805 -0.76439 -0.60788 -0.87441 47.474 0.93286 104.06 1.1062 1.1064 1.7305 1.3617 1.4316 2.1405 1.3141 1.7752 2.5109 1.5259 -0.002794 0.039207 0.0217 0.040078 11.851
4.0977 -0.32238 -0.33015 -0.28538 -0.51079 0 -0.42767 -0.59044 -0.61314 -0.70817 -0.54851 -0.69053 45.177 0.88756 106.42 1.05 0.98784 1.6192 1.3491 1.4412 1.8906 1.2119 1.6232 2.3395 1.4149 -0.0017852 0.03767 0.021985 0.038031 11.027
4.1016 -0.31631 -0.31073 -0.33993 -0.4605 0 -0.36401 -0.53633 -0.57781 -0.60066 -0.44297 -0.55172 42.841 0.80477 108.83 1.0338 0.96191 1.4019 1.2767 1.2531 1.7969 1.1137 1.5049 2.0636 1.2369 -0.0010967 0.033869 0.020619 0.033513 9.6266
4.1055 -0.31956 -0.29482 -0.36734 -0.3846 0 -0.28358 -0.42883 -0.46802 -0.44604 -0.31496 -0.43935 40.461 0.728 111.28 0.98784 0.8882 1.1413 1.0966 1.0366 1.5817 0.97721 1.2943 1.7252 1.0039 -0.0016218 0.027691 0.018121 0.026919 7.7289
4.1094 -0.31871 -0.28276 -0.3172 -0.30274 0 -0.22349 -0.28852 -0.31949 -0.26962 -0.20344 -0.30669 38.029 0.66607 113.76 0.90937 0.75502 0.91077 0.8951 0.82506 1.2409 0.79206 1.0345 1.3802 0.7705 -0.0035072 0.020081 0.015432 0.019034 5.5962
4.1133 -0.30136 -0.26895 -0.21807 -0.21804 0 -0.20853 -0.15711 -0.17967 -0.10873 -0.13851 -0.13081 35.544 0.61322 116.31 0.82839 0.61184 0.74897 0.85288 0.59719 0.90721 0.56267 0.86655 1.0668 0.63049 -0.0060308 0.012476 0.013267 0.011019 3.5993
4.1172 -0.26576 -0.24802 -0.14858 -0.13033 0 -0.23244 -0.076097 -0.075116 0.0084153 -0.12142 0.062822 33.015 0.4715 118.88 0.80006 0.45231 0.642 0.72488 0.50216 0.70276 0.46305 0.62385 0.79155 0.47215 -0.0081485 0.0059115 0.01176 0.0041818 2.0454
4.1211 -0.22241 -0.22129 -0.15864 -0.05437 0 -0.26275 -0.058723 -0.0059542 0.077507 -0.1249 0.22309 30.458 0.39376 121.49 0.72082 0.35435 0.54492 0.55868 0.34161 0.53459 0.43437 0.42445 0.54497 0.23862 -0.0092131 0.00064459 0.010631 -0.00049698 1.0351
4.125 -0.1859 -0.19613 -0.22177 -0.019591 0 -0.26509 -0.080808 0.034527 0.11363 -0.11398 0.31694 27.886 0.34737 124.13 0.6833 0.32966 0.42571 0.51211 0.1887 0.37699 0.35228 0.28573 0.3291 0.10512 -0.0093039 -0.0034601 0.0096292 -0.0028629 0.46261
4.1289 -0.16349 -0.17833 -0.26413 -0.048111 0 -0.22677 -0.10066 0.042535 0.13265 -0.071169 0.34999 25.297 0.31895 126.8 0.70104 0.36228 0.2969 0.59235 0.11779 0.24678 0.19107 0.20539 0.16932 0.13205 -0.0090017 -0.0062831 0.0087986 -0.003649 0.14999
4.1328 -0.14983 -0.16493 -0.23661 -0.13094 0 -0.16156 -0.091407 0.0099871 0.13675 -0.0071319 0.34659 22.681 0.36277 129.51 0.54324 0.35517 0.2092 0.34914 0.24521 0.30684 0.21533 0.13378 0.099576 0.062418 -0.0088878 -0.0072818 0.0083583 -0.0039322 -0.0079141
4.1367 -0.13197 -0.14537 -0.15597 -0.22523 0 -0.094622 -0.057234 -0.054208 0.11705 0.049384 0.31478 20.027 0.35863 132.21 0.66356 0.32001 0.21163 0.40169 0.24104 0.35783 0.28889 0.23467 0.13551 0.035174 -0.0091769 -0.0059976 0.0083926 -0.004333 -0.0079079
4.1406 -0.1004 -0.11063 -0.078336 -0.2766 0 -0.043126 -0.02141 -0.11569 0.068307 0.072595 0.23593 17.34 0.35489 134.94 0.68601 0.30775 0.31025 0.47892 0.26832 0.44239 0.31726 0.33439 0.2602 0.078763 -0.0096887 -0.002721 0.0086967 -0.0046119 0.17942
4.1445 -0.056625 -0.062099 -0.039563 -0.24944 0 -0.008433 -0.0010991 -0.13425 -0.0004297 0.055098 0.091282 14.634 0.36628 137.68 0.66966 0.31672 0.45919 0.52039 0.36287 0.56086 0.34335 0.40424 0.43333 0.17288 -0.010083 0.0013804 0.0089279 -0.004025 0.51185
4.1484 -0.011024 -0.011407 -0.025947 -0.14443 0 0.01721 0.0053452 -0.095918 -0.069993 0.008419 -0.10253 11.929 0.40289 140.44 0.78821 0.3322 0.59138 0.51746 0.52312 0.70134 0.45014 0.4518 0.61292 0.28096 -0.010146 0.0048561 0.0088875 -0.0021277 0.86427
4.1523 0.026781 0.029012 0.00022525 0.004665 0 0.039529 0.0091003 -0.025915 -0.12456 -0.047408 -0.28812 9.2329 0.57178 143.2 0.7635 0.42821 0.66411 0.62286 0.5372 0.88724 0.59146 0.52624 0.77017 0.48371 -0.0099525 0.0068051 0.0086455 0.00070917 1.1058
4.1563 0.056351 0.05635 0.055796 0.14818 0 0.057988 0.014364 0.031573 -0.15989 -0.094166 -0.40183 6.5442 0.55888 145.94 0.79201 0.44877 0.68234 0.62353 0.53414 0.94998 0.59663 0.49416 0.88875 0.53579 -0.0098167 0.0072723 0.008412 0.0035315 1.1752
4.1602 0.086107 0.079321 0.1233 0.24117 0 0.070545 0.015404 0.049049 -0.17854 -0.11844 -0.41832 3.8573 0.50666 148.67 0.77426 0.416 0.68242 0.57248 0.52606 0.94567 0.65587 0.46209 0.9565 0.55594 -0.010068 0.0069475 0.0083192 0.0055242 1.0741
4.1641 0.12457 0.10986 0.17823 0.26105 0 0.0804 0.010123 0.034469 -0.17896 -0.10947 -0.36484 1.1754 0.47506 151.41 0.71776 0.35536 0.69229 0.5184 0.52837 0.89249 0.76494 0.47531 0.96179 0.57814 -0.010774 0.0064844 0.0083353 0.0064884 0.79384
4.168 0.17107 0.15208 0.21881 0.2181 0 0.097141 0.012119 0.018759 -0.15174 -0.059205 -0.29318 -1.4868 0.41893 154.11 0.81686 0.31155 0.70292 0.53166 0.5721 0.75046 0.58431 0.50354 0.89759 0.51043 -0.011625 0.0059733 0.0083497 0.0066087 0.2661
4.1719 0.21455 0.19832 0.261 0.1529 0 0.13111 0.043383 0.027921 -0.087825 0.031864 -0.23488 -4.1121 0.38578 156.77 0.68193 0.2339 0.67462 0.45797 0.46942 0.61764 0.40438 0.37869 0.76511 0.32237 -0.012141 0.0048686 0.0082791 0.0057946 -0.59712
4.1758 0.24205 0.23534 0.30681 0.11599 0 0.18565 0.11168 0.067123 0.0095202 0.14797 -0.17824 -6.6926 0.37054 159.41 0.63233 0.15871 0.57078 0.38107 0.25668 0.39787 0.36323 0.19211 0.57017 0.20012 -0.012116 0.0023085 0.0080549 0.0033544 -1.8085
4.1797 0.24994 0.25534 0.32942 0.13718 0 0.25264 0.19634 0.12734 0.12227 0.25924 -0.082844 -9.2332 0.33016 162.01 0.57164 0.11346 0.38946 0.32603 0.051994 0.11612 0.27454 0.0010915 0.31637 0.068205 -0.011944 -0.0024083 0.0075375 -0.0015503 -3.2531
4.1836 0.24814 0.26221 0.30009 0.20504 0 0.31406 0.26099 0.20065 0.22814 0.3346 0.084228 -11.745 0.2249 164.58 0.37997 0.10666 0.16694 0.29384 -0.035383 -0.18302 -0.051038 -0.15298 0.0058604 -0.17223 -0.012474 -0.0093793 0.0065296 -0.0090188 -4.7395
4.1875 0.2532 0.2683 0.23054 0.27629 0 0.34965 0.28474 0.28471 0.31491 0.35993 0.32002 -14.233 0.12754 167.06 0.41092 -0.066989 -0.047191 0.089092 -0.20883 -0.48054 -0.2085 -0.40399 -0.34889 -0.4223 -0.014375 -0.017834 0.0049516 -0.017938 -6.1134
4.1914 0.27565 0.28471 0.17887 0.31218 0 0.34858 0.28291 0.37421 0.38601 0.34842 0.58173 -16.691 0.041139 169.53 0.34602 -0.26721 -0.22113 -0.031116 -0.38899 -0.73299 -0.3442 -0.69724 -0.71326 -0.67117 -0.017477 -0.02622 0.0030274 -0.026431 -7.331
4.1953 0.31177 0.31291 0.20188 0.31294 0 0.31959 0.29582 0.45459 0.45344 0.33416 0.80413 -19.109 -0.014367 171.95 0.28728 -0.39919 -0.35379 -0.097256 -0.56492 -0.94189 -0.46028 -0.89837 -1.0346 -0.82005 -0.020695 -0.032763 0.001242 -0.032908 -8.4286
4.1992 0.34679 0.34405 0.29688 0.31781 0 0.29102 0.35381 0.50996 0.52525 0.3512 0.92635 -21.478 -0.041366 174.34 0.24797 -0.42502 -0.4633 -0.15752 -0.73893 -1.1019 -0.56132 -0.99916 -1.2658 -0.89139 -0.022705 -0.036331 3.1646e-05 -0.036854 -9.4264
4.2031 0.36673 0.366 0.39493 0.36654 0 0.29549 0.44974 0.5378 0.59807 0.41154 0.91873 -23.798 -0.064482 176.68 0.16558 -0.34038 -0.56488 -0.30223 -0.92697 -1.1988 -0.65664 -1.1052 -1.3914 -1.0329 -0.022904 -0.037091 -0.00055163 -0.038767 -10.26
4.207 0.36921 0.3727 0.42018 0.45511 0 0.34558 0.54317 0.55104 0.65813 0.49706 0.80183 -26.07 -0.15038 178.93 0.17003 -0.45586 -0.65666 -0.33116 -0.84001 -1.281 -0.7396 -1.1883 -1.4343 -1.0353 -0.021864 -0.036394 -0.00087536 -0.039459 -10.803
4.2109 0.36451 0.36884 0.3616 0.52908 0 0.41912 0.59125 0.56133 0.68772 0.57069 0.64544 -28.292 -0.1935 181.13 0.084897 -0.48636 -0.7219 -0.39556 -0.85107 -1.3211 -0.74411 -1.1725 -1.4352 -1.1197 -0.020886 -0.035837 -0.0013928 -0.039421 -10.952
4.2148 0.3664 0.36656 0.28641 0.52663 0 0.47103 0.57859 0.56086 0.67247 0.59963 0.53741 -30.456 -0.17805 183.29 0.036404 -0.45008 -0.74168 -0.38758 -0.87185 -1.3101 -0.73345 -1.1194 -1.4203 -1.1599 -0.021003 -0.03613 -0.0022213 -0.038733 -10.701
4.2188 0.38052 0.37634 0.2789 0.43678 0 0.46838 0.52237 0.5267 0.60813 0.57475 0.53017 -32.554 -0.12166 185.41 0.11321 -0.3884 -0.70724 -0.24876 -0.81416 -1.2436 -0.74818 -1.0759 -1.386 -1.0694 -0.022272 -0.036656 -0.0030215 -0.037385 -10.145
4.2227 0.39993 0.39837 0.36168 0.31933 0 0.42166 0.45392 0.44907 0.50662 0.51394 0.5991 -34.587 -0.19712 187.45 0.10241 -0.35439 -0.62531 -0.27769 -0.74405 -1.1176 -0.64861 -0.94802 -1.311 -1.0917 -0.02387 -0.036112 -0.0032993 -0.035492 -9.4299
4.2266 0.41122 0.42106 0.4741 0.26272 0 0.38109 0.39708 0.35534 0.39706 0.44808 0.65151 -36.563 -0.065955 189.44 0.15192 -0.30473 -0.51662 -0.15499 -0.64725 -0.97283 -0.65301 -0.91693 -1.1844 -0.99928 -0.024852 -0.033704 -0.0028567 -0.03317 -8.6939
4.2305 0.40548 0.42856 0.52717 0.31169 0 0.39392 0.36081 0.29897 0.3159 0.40023 0.59263 -38.491 -0.054584 191.37 0.21293 -0.26961 -0.40931 -0.10958 -0.55431 -0.83355 -0.54646 -0.8434 -1.0231 -0.86399 -0.024836 -0.029879 -0.0019747 -0.030344 -8.0299
4.2344 0.38527 0.41237 0.48143 0.42619 0 0.45658 0.3448 0.31512 0.28694 0.37268 0.40448 -40.372 -0.1166 193.22 0.25163 -0.26198 -0.32873 -0.13976 -0.50223 -0.70146 -0.38718 -0.74583 -0.8632 -0.7371 -0.024103 -0.025975 -0.0011633 -0.026861 -7.4698
4.2383 0.36218 0.37864 0.37582 0.50984 0 0.50747 0.34531 0.38225 0.30337 0.35018 0.1717 -42.197 0.00034914 195.03 0.2313 -0.2892 -0.28547 -0.1241 -0.54185 -0.56714 -0.39249 -0.72887 -0.73452 -0.67657 -0.023166 -0.023116 -0.00071627 -0.022895 -6.9831
4.2422 0.3476 0.34472 0.28665 0.48698 0 0.47585 0.35405 0.43078 0.32841 0.31606 0.023766 -43.958 -0.05239 196.79 0.33244 -0.16788 -0.26864 -0.028531 -0.39275 -0.45193 -0.26081 -0.58637 -0.64233 -0.54858 -0.022335 -0.021345 -0.00048509 -0.019156 -6.4977
4.2461 0.34434 0.32677 0.26196 0.36468 0 0.3499 0.3561 0.3989 0.3195 0.26842 0.03329 -45.655 -0.011078 198.48 0.29441 -0.15403 -0.25171 -0.018306 -0.35054 -0.42673 -0.15898 -0.54276 -0.57098 -0.47844 -0.021675 -0.019747 -6.7049e-05 -0.016509 -5.953
4.25 0.34544 0.32743 0.292 0.22771 0 0.20162 0.33665 0.28856 0.26074 0.22375 0.15477 -47.299 0.034446 200.14 0.25593 -0.11532 -0.21141 0.0053328 -0.30409 -0.38778 -0.14014 -0.51109 -0.50436 -0.45198 -0.021246 -0.017394 0.00078348 -0.015235 -5.3645
4.2539 0.34022 0.33386 0.33369 0.17043 0 0.1373 0.2945 0.16918 0.17779 0.20473 0.26041 -48.903 0.033229 201.77 0.3144 -0.00061345 -0.14826 0.078757 -0.21531 -0.30418 -0.20619 -0.44755 -0.4433 -0.45756 -0.021222 -0.014251 0.0019044 -0.014674 -4.8458
4.2578 0.32247 0.3282 0.35363 0.22192 0 0.20799 0.24847 0.12165 0.1209 0.22144 0.24837 -50.468 0.050456 203.3 0.47182 -0.010814 -0.091404 0.043518 -0.28531 -0.37291 -0.21434 -0.44234 -0.40514 -0.5014 -0.021704 -0.011278 0.0028495 -0.01374 -4.5522
4.2617 0.29479 0.30253 0.3462 0.32515 0 0.35693 0.22609 0.17064 0.12788 0.26078 0.13222 -51.986 0.060493 204.8 0.35193 -0.068052 -0.080235 -0.035812 -0.26623 -0.3405 -0.1864 -0.48716 -0.40841 -0.58786 -0.022453 -0.0097061 0.0032508 -0.011939 -4.5756
4.2656 0.26675 0.26608 0.31998 0.38549 0 0.45643 0.24123 0.26557 0.19608 0.29372 0.032202 -53.446 0.045574 206.27 0.243 -0.081585 -0.13378 -0.049947 -0.33831 -0.36555 -0.24903 -0.52336 -0.45749 -0.57566 -0.022939 -0.010164 0.00309 -0.009966 -4.872
4.2695 0.24875 0.23845 0.28067 0.34739 0 0.41105 0.28092 0.32705 0.28565 0.29604 0.071527 -54.847 0.014513 207.7 0.2255 -0.07527 -0.23158 -0.0339 -0.41065 -0.42427 -0.32798 -0.55193 -0.53922 -0.50642 -0.022752 -0.012339 0.0026648 -0.0091863 -5.2874
4.2734 0.2459 0.2342 0.23422 0.23753 0 0.242 0.31479 0.31602 0.34974 0.26727 0.26501 -56.202 -0.013174 209.13 0.32465 -0.10611 -0.32349 -0.068692 -0.31481 -0.44072 -0.28748 -0.58954 -0.63107 -0.48566 -0.021998 -0.0153 0.002323 -0.010403 -5.6614
4.2773 0.25515 0.25132 0.19976 0.14173 0 0.077265 0.31963 0.26314 0.36601 0.23234 0.49705 -57.53 0.01641 210.44 0.27862 -0.082726 -0.36328 -0.17229 -0.39683 -0.50061 -0.29894 -0.6029 -0.71154 -0.73568 -0.021225 -0.018071 0.0022189 -0.012999 -5.9185
4.2813 0.26718 0.27307 0.20472 0.13598 0 0.050273 0.29684 0.23425 0.34531 0.22337 0.61069 -58.837 0.050149 211.75 0.22658 -0.1137 -0.34118 -0.10599 -0.45559 -0.50922 -0.34163 -0.58769 -0.76596 -0.70593 -0.020921 -0.019996 0.0022765 -0.01529 -6.0714
4.2852 0.27193 0.28134 0.25654 0.22642 0 0.18937 0.26762 0.26645 0.31531 0.25476 0.53435 -60.117 -0.0011641 213.03 0.21089 -0.16387 -0.28964 -0.081344 -0.44575 -0.50665 -0.38931 -0.59651 -0.78812 -0.62295 -0.021047 -0.020803 0.0023349 -0.015835 -6.1518
4.2891 0.26508 0.2705 0.32083 0.34403 0 0.39117 0.25241 0.33426 0.29729 0.31075 0.34 -61.354 -0.11352 214.25 0.24036 -0.19903 -0.25743 -0.17371 -0.39229 -0.50213 -0.41466 -0.62388 -0.78094 -0.61732 -0.021114 -0.020559 0.0023111 -0.014553 -6.1534
4.293 0.25169 0.25092 0.3399 0.39692 0 0.50163 0.2553 0.3747 0.2956 0.35599 0.18445 -62.538 -0.049821 215.45 0.27232 -0.16497 -0.27196 -0.26787 -0.45794 -0.4548 -0.37029 -0.55815 -0.75618 -0.73138 -0.020721 -0.01966 0.0022432 -0.012681 -6.0497
4.2969 0.24389 0.24017 0.28503 0.34053 0 0.43826 0.2666 0.34559 0.30325 0.36141 0.18282 -63.673 0.011097 216.6 0.23704 -0.17505 -0.31904 -0.2275 -0.45284 -0.52087 -0.40089 -0.52477 -0.72913 -0.85096 -0.020016 -0.018754 0.0022194 -0.011659 -5.8611
4.3008 0.25307 0.24981 0.19375 0.21364 0 0.25348 0.27741 0.26337 0.31218 0.32565 0.31818 -64.773 0.020412 217.72 0.23943 -0.14764 -0.35492 -0.088691 -0.3959 -0.50464 -0.31312 -0.50295 -0.70819 -0.79958 -0.019557 -0.018441 0.0022855 -0.011977 -5.6811
4.3047 0.28124 0.27791 0.14814 0.11331 0 0.090129 0.28831 0.18905 0.31668 0.27529 0.45868 -65.846 -0.0096649 218.81 0.29243 -0.10016 -0.34059 0.019831 -0.32946 -0.40521 -0.18903 -0.4664 -0.68715 -0.65333 -0.019711 -0.01883 0.0024144 -0.012955 -5.616
4.3086 0.31814 0.31197 0.20496 0.12592 0 0.069325 0.30373 0.17798 0.31085 0.24431 0.46505 -66.885 -0.051052 219.84 0.38179 -0.066969 -0.27169 -0.034501 -0.30011 -0.26863 -0.14622 -0.397 -0.64981 -0.53302 -0.020197 -0.019349 0.0025421 -0.013521 -5.6873
4.3125 0.34749 0.33847 0.33991 0.26298 0 0.20244 0.32084 0.23798 0.28882 0.24925 0.30125 -67.875 -0.023256 220.82 0.343 -0.0887 -0.18244 -0.19357 -0.32831 -0.32022 -0.16029 -0.40016 -0.58723 -0.53826 -0.020294 -0.019093 0.0026254 -0.013172 -5.8054
4.3164 0.35879 0.35138 0.46149 0.44806 0 0.39267 0.32839 0.32788 0.25205 0.27945 0.063039 -68.803 -0.0056076 221.75 0.33309 -0.15652 -0.1221 -0.16878 -0.38918 -0.35924 -0.18943 -0.42557 -0.51423 -0.60789 -0.019554 -0.017561 0.0026737 -0.012265 -5.8571
4.3203 0.35572 0.3545 0.48668 0.56607 0 0.51563 0.3192 0.39184 0.21579 0.30915 -0.09264 -69.672 -0.01285 222.63 0.33777 -0.17146 -0.12249 -0.10084 -0.36153 -0.37644 -0.21961 -0.4572 -0.46792 -0.67382 -0.018317 -0.015205 0.0027377 -0.011532 -5.8352
4.3242 0.35368 0.35741 0.41105 0.54224 0 0.50954 0.30268 0.39858 0.20396 0.32023 -0.060479 -70.492 -0.034585 223.48 0.35181 -0.14626 -0.17959 -0.040778 -0.27959 -0.37888 -0.23553 -0.47796 -0.48486 -0.70038 -0.017485 -0.0133 0.0028578 -0.011404 -5.8804
4.3281 0.36784 0.36896 0.31 0.39589 0 0.4079 0.30183 0.35781 0.23249 0.31699 0.14188 -71.274 -0.03043 224.26 0.37588 -0.20871 -0.26053 0.019706 -0.34653 -0.39322 -0.21236 -0.46058 -0.57324 -0.6641 -0.017727 -0.013161 0.0030017 -0.011796 -6.1811
4.332 0.40069 0.39221 0.27161 0.23009 0 0.30129 0.33448 0.3086 0.29509 0.32147 0.39105 -72.014 -0.028107 224.96 0.31935 -0.20418 -0.32873 -0.083484 -0.40554 -0.42974 -0.33298 -0.48705 -0.70438 -0.71572 -0.018865 -0.015309 0.0030398 -0.012406 -6.8157
4.3359 0.43974 0.42312 0.3242 0.1631 0 0.26829 0.39621 0.29353 0.36627 0.35441 0.5457 -72.699 -0.067023 225.6 0.25988 -0.25029 -0.3685 -0.21875 -0.46991 -0.5588 -0.42613 -0.5356 -0.83345 -0.74756 -0.02003 -0.019196 0.002801 -0.013134 -7.6798
4.3398 0.46751 0.45321 0.42259 0.24874 0 0.32867 0.46204 0.33541 0.42124 0.41737 0.54102 -73.313 -0.11014 226.19 0.21792 -0.32128 -0.39266 -0.31499 -0.5566 -0.74376 -0.50357 -0.62154 -0.93391 -0.83755 -0.020433 -0.023661 0.0021906 -0.014176 -8.5679
4.3438 0.47566 0.47448 0.49837 0.4414 0 0.44349 0.5061 0.42606 0.45518 0.49015 0.42705 -73.851 -0.12942 226.71 0.1911 -0.38919 -0.42961 -0.3355 -0.66902 -0.94019 -0.59343 -0.7524 -1.0167 -1.0336 -0.020016 -0.027679 0.0012815 -0.015842 -9.3307
4.3477 0.47131 0.48416 0.52117 0.62946 0 0.54962 0.52092 0.53012 0.48401 0.54447 0.32925 -74.319 -0.17876 227.16 0.062525 -0.47462 -0.50021 -0.40625 -0.73235 -1.1048 -0.75235 -0.88672 -1.1171 -1.1506 -0.019386 -0.030827 0.00028129 -0.018347 -9.9622
4.3516 0.47038 0.48608 0.51441 0.71209 0 0.59899 0.51896 0.60296 0.52578 0.56338 0.36077 -74.723 -0.22066 227.52 0.0043836 -0.54324 -0.60113 -0.46695 -0.83581 -1.2454 -0.8155 -1.0206 -1.2602 -1.2443 -0.019148 -0.03323 -0.00062039 -0.021752 -10.547
4.3555 0.48362 0.4876 0.519 0.66451 0 0.58112 0.51731 0.61649 0.58105 0.55224 0.54478 -75.067 -0.24442 227.82 -0.027712 -0.58938 -0.70579 -0.52649 -0.92598 -1.3337 -0.89758 -1.12 -1.434 -1.3453 -0.019339 -0.035171 -0.0013935 -0.025943 -11.131
4.3594 0.50755 0.49399 0.54807 0.54701 0 0.52341 0.52254 0.57865 0.63142 0.53435 0.79726 -75.339 -0.2488 228.05 -0.060408 -0.60246 -0.7819 -0.5503 -0.97756 -1.3776 -0.98553 -1.1827 -1.594 -1.431 -0.0195 -0.036791 -0.0021471 -0.030501 -11.658
4.3633 0.52751 0.50461 0.57726 0.45493 0 0.47375 0.53025 0.53061 0.65728 0.53481 0.98137 -75.53 -0.23792 228.21 -0.12052 -0.56717 -0.81263 -0.47071 -0.97277 -1.4087 -0.99494 -1.2235 -1.6949 -1.4445 -0.019275 -0.038059 -0.0029432 -0.0346 -12.02
4.3672 0.52994 0.51394 0.57426 0.44864 0 0.47296 0.53638 0.51838 0.65661 0.56342 0.99776 -75.633 -0.22681 228.27 -0.077351 -0.57052 -0.80636 -0.44056 -0.99099 -1.4028 -0.96882 -1.2339 -1.7218 -1.4925 -0.018859 -0.038914 -0.0036296 -0.037243 -12.162
4.3711 0.51292 0.51647 0.53211 0.51411 0 0.52854 0.5446 0.55694 0.64551 0.6074 0.85057 -75.651 -0.25683 228.25 -0.03156 -0.55933 -0.78802 -0.48312 -1.0077 -1.4142 -0.93618 -1.209 -1.6956 -1.464 -0.01883 -0.039365 -0.0038969 -0.037873 -12.12
4.375 0.48662 0.51081 0.4735 0.57997 0 0.60521 0.55989 0.61551 0.63976 0.63845 0.6434 -75.593 -0.26765 228.16 -0.0022074 -0.56705 -0.77844 -0.54828 -0.99822 -1.4005 -0.91941 -1.1664 -1.6501 -1.3975 -0.019532 -0.039446 -0.0035625 -0.036908 -11.951
4.3789 0.46406 0.49931 0.42692 0.5751 0 0.64348 0.57593 0.6394 0.63629 0.62998 0.50659 -75.465 -0.22605 228.01 0.015485 -0.59505 -0.77753 -0.57547 -0.94798 -1.3408 -0.91275 -1.1139 -1.6025 -1.3292 -0.020646 -0.039117 -0.0028253 -0.035594 -11.639
4.3828 0.45087 0.484 0.40324 0.48348 0 0.60001 0.57299 0.5936 0.61376 0.5743 0.50601 -75.271 -0.17278 227.78 0.1022 -0.53371 -0.76403 -0.43793 -0.86325 -1.2769 -0.81397 -1.0256 -1.5418 -1.292 -0.021413 -0.038243 -0.0022007 -0.035074 -11.083
4.3867 0.44239 0.46381 0.39445 0.3567 0 0.48291 0.53294 0.49267 0.55307 0.48858 0.59841 -75.015 -0.15272 227.48 0.17778 -0.46742 -0.71256 -0.45502 -0.78104 -1.2184 -0.77067 -0.95427 -1.443 -1.1967 -0.021313 -0.036662 -0.0021167 -0.035364 -10.21
4.3906 0.42963 0.43672 0.38935 0.27611 0 0.35245 0.45883 0.39092 0.45832 0.40495 0.66631 -74.698 -0.12619 227.12 0.21512 -0.40109 -0.61511 -0.43464 -0.71104 -1.0979 -0.68455 -0.84279 -1.293 -1.0577 -0.02055 -0.034278 -0.0025012 -0.035179 -9.0948
4.3945 0.40818 0.40498 0.38484 0.2925 0 0.28099 0.37856 0.34001 0.3581 0.35053 0.60675 -74.324 -0.099521 226.7 0.2212 -0.34866 -0.49028 -0.37403 -0.6362 -0.92238 -0.57363 -0.72346 -1.1046 -0.89186 -0.019874 -0.031102 -0.0027631 -0.03293 -7.9607
4.3984 0.38239 0.37741 0.38237 0.38722 0 0.29969 0.32614 0.34914 0.28494 0.33093 0.40816 -73.891 -0.091779 226.24 0.21694 -0.32667 -0.37285 -0.3226 -0.53052 -0.72297 -0.49201 -0.65574 -0.90976 -0.72303 -0.019911 -0.027263 -0.0022516 -0.028127 -7.047
4.4023 0.36205 0.36459 0.37935 0.48336 0 0.37435 0.31557 0.38086 0.25139 0.32917 0.1583 -73.393 -0.053041 225.71 0.26843 -0.27612 -0.29109 -0.16891 -0.4362 -0.4565 -0.41329 -0.48929 -0.73998 -0.65095 -0.020628 -0.023006 -0.00083026 -0.021994 -6.4468
4.4063 0.35477 0.36989 0.36995 0.5004 0 0.43211 0.33078 0.38455 0.24339 0.3211 -0.020747 -72.827 -0.0066242 225.13 0.27393 -0.24123 -0.24908 -0.079166 -0.37421 -0.34215 -0.31611 -0.3978 -0.61101 -0.5888 -0.021411 -0.018696 0.00094092 -0.016689 -6.0647
4.4102 0.35998 0.3845 0.35465 0.41361 0 0.4194 0.34076 0.33812 0.2354 0.29526 -0.059166 -72.197 0.0012149 224.48 0.25709 -0.21741 -0.22779 -0.010618 -0.31184 -0.32275 -0.24872 -0.3519 -0.52232 -0.5714 -0.021627 -0.014777 0.0022044 -0.013754 -5.7279
4.4141 0.36856 0.39216 0.34386 0.27421 0 0.34415 0.32598 0.26352 0.21271 0.26129 0.018398 -71.515 -0.029168 223.78 0.23918 -0.1989 -0.20377 0.031756 -0.25222 -0.36639 -0.23922 -0.32687 -0.4675 -0.602 -0.021154 -0.011693 0.0024598 -0.01309 -5.3536
4.418 0.36814 0.38094 0.34725 0.17373 0 0.26726 0.29281 0.20609 0.18182 0.24014 0.12402 -70.795 -0.01338 223.02 0.24965 -0.17479 -0.17087 -0.051418 -0.26762 -0.47488 -0.29973 -0.29391 -0.44446 -0.63085 -0.020418 -0.0098027 0.0019191 -0.01329 -5.0225
4.4219 0.35051 0.35242 0.35945 0.17703 0 0.25027 0.26481 0.19794 0.16252 0.24496 0.1815 -70.046 0.035956 222.19 0.21441 -0.19228 -0.14732 -0.15428 -0.33655 -0.45189 -0.31668 -0.32266 -0.45733 -0.68597 -0.019982 -0.0093474 0.0012772 -0.012953 -4.9035
4.4258 0.31703 0.32001 0.36101 0.27369 0 0.3032 0.26106 0.23622 0.17116 0.26937 0.18328 -69.26 0.045763 221.34 0.24067 -0.20202 -0.16178 -0.16286 -0.38285 -0.42723 -0.3023 -0.39944 -0.51076 -0.61819 -0.020104 -0.010429 0.0011293 -0.011796 -5.1036
4.4297 0.27858 0.29789 0.33742 0.38539 0 0.37612 0.28162 0.29064 0.20983 0.29338 0.18562 -68.421 -0.00053037 220.44 0.28175 -0.21505 -0.22864 -0.12427 -0.40209 -0.44272 -0.31504 -0.48578 -0.6028 -0.55186 -0.020636 -0.012943 0.0015524 -0.010664 -5.5741
4.4336 0.24976 0.28982 0.29677 0.42478 0 0.40093 0.3106 0.32946 0.26738 0.30126 0.25077 -67.518 -0.097538 219.5 0.27078 -0.2495 -0.33196 -0.11043 -0.40833 -0.5253 -0.40666 -0.54712 -0.72157 -0.64066 -0.021261 -0.016467 0.00217 -0.010577 -6.1388
4.4375 0.23998 0.2875 0.26433 0.36094 0 0.34781 0.33073 0.34073 0.32762 0.29491 0.38701 -66.551 -0.088531 218.5 0.23455 -0.28843 -0.43167 -0.12054 -0.50189 -0.67917 -0.415 -0.69356 -0.84686 -0.77133 -0.021764 -0.020245 0.0025614 -0.01179 -6.6047
4.4414 0.24721 0.27916 0.25652 0.24061 0 0.24938 0.3345 0.33396 0.37612 0.29049 0.53666 -65.533 -0.056075 217.48 0.24888 -0.28867 -0.4887 -0.17867 -0.55643 -0.77497 -0.48523 -0.68149 -0.95485 -0.94128 -0.022102 -0.023379 0.0026024 -0.013676 -6.8568
4.4453 0.25909 0.26045 0.26146 0.14921 0 0.17343 0.32439 0.32553 0.40285 0.30175 0.61988 -64.482 -0.057403 216.42 0.23682 -0.26576 -0.49035 -0.23625 -0.56083 -0.79325 -0.50234 -0.64827 -1.0241 -0.99655 -0.022271 -0.0252 0.0024632 -0.0154 -6.8783
4.4492 0.26166 0.23783 0.24982 0.14366 0 0.16805 0.30638 0.32285 0.40303 0.32555 0.59643 -63.411 -0.10515 215.32 0.20201 -0.24865 -0.45649 -0.24505 -0.51953 -0.75045 -0.47504 -0.64691 -1.0415 -0.9113 -0.02219 -0.025552 0.0023565 -0.01661 -6.7107
4.4531 0.2497 0.22242 0.20762 0.21099 0 0.22478 0.28531 0.31982 0.37857 0.34286 0.49431 -62.323 -0.17412 214.18 0.23114 -0.29566 -0.42112 -0.13074 -0.45491 -0.708 -0.54107 -0.67476 -1.006 -0.77413 -0.021759 -0.024754 0.0023382 -0.017506 -6.4066
4.457 0.23061 0.22039 0.15675 0.28449 0 0.28867 0.26516 0.30478 0.33846 0.33417 0.38364 -61.209 -0.060264 213.03 0.19062 -0.22792 -0.40373 -0.10884 -0.51086 -0.65109 -0.46434 -0.60452 -0.9281 -0.73579 -0.021015 -0.023251 0.0023339 -0.018303 -6.0083
4.4609 0.21817 0.22831 0.13795 0.30126 0 0.30487 0.24992 0.27277 0.29468 0.29518 0.31954 -60.058 -0.046289 211.82 0.19437 -0.13267 -0.39347 -0.15254 -0.47064 -0.55669 -0.37031 -0.54445 -0.8237 -0.74738 -0.020198 -0.021263 0.0022873 -0.018745 -5.5486
4.4648 0.22075 0.23685 0.16993 0.25217 0 0.2622 0.24136 0.23171 0.25509 0.23962 0.30177 -58.862 -0.073355 210.58 0.24149 -0.054084 -0.35947 -0.14256 -0.36155 -0.44843 -0.29451 -0.49453 -0.70692 -0.68542 -0.019643 -0.018766 0.0022206 -0.018189 -5.0502
4.4688 0.23398 0.23845 0.22591 0.184 0 0.19865 0.2356 0.1979 0.21873 0.18823 0.28254 -57.622 -0.061867 209.34 0.31418 -0.014476 -0.27957 0.0044708 -0.24625 -0.34698 -0.25178 -0.43704 -0.58584 -0.48105 -0.019567 -0.015797 0.0021509 -0.016183 -4.5249
4.4727 0.2445 0.23241 0.25448 0.1555 0 0.16666 0.2245 0.18374 0.17888 0.15483 0.21343 -56.343 0.052542 208.04 0.34873 0.073239 -0.16371 0.14059 -0.30013 -0.23264 -0.17627 -0.28687 -0.46421 -0.41082 -0.019936 -0.012725 0.0020129 -0.012975 -3.983
4.4766 0.24175 0.22421 0.22769 0.18702 0 0.18872 0.20288 0.18701 0.13186 0.14107 0.090422 -55.033 0.040485 206.69 0.34591 0.070931 -0.051851 0.05814 -0.18056 -0.13155 -0.12434 -0.22843 -0.34658 -0.41379 -0.020491 -0.010146 0.0017326 -0.0094376 -3.4552
4.4805 0.2277 0.22088 0.1697 0.24615 0 0.2405 0.17561 0.19093 0.083659 0.14143 -0.039925 -53.699 0.031671 205.32 0.37726 0.046469 0.013505 0.019909 -0.13421 -0.057228 -0.095466 -0.1816 -0.24169 -0.3704 -0.020911 -0.0084285 0.0013879 -0.0064909 -3.0092
4.4844 0.2154 0.22663 0.13672 0.27913 0 0.27403 0.15665 0.17718 0.048054 0.15068 -0.11684 -52.34 0.041883 203.94 0.4117 0.038674 0.01832 0.086032 -0.16316 -0.013491 -0.10888 -0.12929 -0.16138 -0.29225 -0.020973 -0.0073554 0.0012369 -0.004504 -2.7357
4.4883 0.21765 0.24111 0.16623 0.25879 0 0.26007 0.15916 0.14359 0.037683 0.16611 -0.11265 -50.944 0.030248 202.49 0.3511 0.08415 -0.014187 0.22444 -0.1346 0.0011165 -0.19969 -0.082528 -0.11662 -0.26764 -0.020651 -0.0063147 0.0015104 -0.0031874 -2.7072
4.4922 0.23558 0.25995 0.24378 0.20806 0 0.21328 0.18495 0.1115 0.056004 0.18469 -0.051403 -49.499 0.052753 201.03 0.31533 0.023 -0.044979 0.17761 -0.11071 -0.033124 -0.13703 -0.14577 -0.11501 -0.30325 -0.020105 -0.0049665 0.0021446 -0.0020294 -2.9417
4.4961 0.2577 0.27658 0.31765 0.1804 0 0.17943 0.22257 0.11323 0.096642 0.20153 0.015634 -47.999 0.037719 199.5 0.32964 0.0071071 -0.053573 0.034832 -0.2057 -0.16479 -0.14188 -0.22589 -0.16118 -0.37855 -0.019615 -0.003809 0.0027551 -0.00090375 -3.398
4.5 0.27008 0.28509 0.34484 0.21438 0 0.19598 0.25567 0.16616 0.14932 0.21329 0.056156 -46.451 0.0044582 197.94 0.35944 -0.012807 -0.05639 -0.023223 -0.29303 -0.27901 -0.22917 -0.31342 -0.25736 -0.46388 -0.01945 -0.0040471 0.0029383 -0.00036459 -4.0053
4.5039 0.26853 0.28365 0.32365 0.29994 0 0.25968 0.2743 0.25384 0.20614 0.22312 0.085007 -44.869 -0.021616 196.37 0.35672 -0.072087 -0.092835 0.057316 -0.31844 -0.33897 -0.36678 -0.40454 -0.401 -0.54291 -0.019729 -0.0067397 0.0026327 -0.0013927 -4.6973
4.5078 0.26198 0.27656 0.28537 0.38299 0 0.32862 0.28019 0.3328 0.26329 0.24023 0.14987 -43.267 0.011879 194.71 0.20252 -0.16432 -0.18982 -0.07437 -0.46736 -0.57113 -0.3691 -0.50787 -0.58002 -0.63905 -0.020345 -0.011873 0.0021639 -0.0047424 -5.4262
4.5117 0.2641 0.27265 0.26009 0.40502 0 0.35675 0.28344 0.3639 0.3191 0.2725 0.28524 -41.643 -0.075233 193.03 0.2623 -0.18991 -0.33414 -0.11196 -0.51646 -0.6909 -0.45439 -0.59418 -0.77102 -0.72583 -0.021011 -0.01814 0.0018925 -0.0103 -6.1573
4.5156 0.28109 0.27953 0.25404 0.34785 0 0.33195 0.29501 0.3442 0.37228 0.31864 0.47261 -39.981 -0.073405 191.32 0.24502 -0.22706 -0.47653 -0.15167 -0.56991 -0.83675 -0.59321 -0.7038 -0.9449 -0.894 -0.021429 -0.023666 0.0018126 -0.016884 -6.859
4.5195 0.30646 0.2975 0.25743 0.25037 0 0.28576 0.32053 0.3117 0.4218 0.36772 0.64171 -38.265 -0.059799 189.56 0.174 -0.27117 -0.56525 -0.2014 -0.63375 -0.98157 -0.69627 -0.78633 -1.0784 -1.0475 -0.021469 -0.02714 0.0015364 -0.022695 -7.5005
4.5234 0.32687 0.31849 0.26612 0.18408 0 0.2668 0.35762 0.31543 0.46634 0.40692 0.71592 -36.49 -0.20078 187.75 0.16963 -0.29345 -0.58273 -0.24271 -0.68642 -1.0468 -0.64843 -0.76241 -1.1634 -1.0234 -0.02123 -0.028502 0.00073133 -0.02622 -8.0488
4.5273 0.33341 0.33185 0.28783 0.20324 0 0.30005 0.39599 0.37377 0.50159 0.42963 0.66923 -34.665 -0.10261 185.87 0.1832 -0.34093 -0.55587 -0.19077 -0.74328 -1.076 -0.68816 -0.85141 -1.2072 -0.94799 -0.020942 -0.028732 -0.0004207 -0.027085 -8.4581
4.5313 0.32824 0.3328 0.32614 0.30429 0 0.36569 0.42056 0.45599 0.51809 0.43639 0.5501 -32.803 -0.13558 183.96 0.12783 -0.3717 -0.53193 -0.28781 -0.74784 -1.1165 -0.66873 -0.82158 -1.2232 -1.0037 -0.020796 -0.028984 -0.0012512 -0.026254 -8.6653
4.5352 0.32142 0.32608 0.36516 0.42452 0 0.41478 0.41869 0.50424 0.50507 0.42916 0.45024 -30.908 -0.13493 182.01 0.13682 -0.37357 -0.53972 -0.31314 -0.73502 -1.0861 -0.61308 -0.81092 -1.2195 -0.97081 -0.02085 -0.029764 -0.0011766 -0.025372 -8.6103
4.5391 0.32159 0.32132 0.37844 0.48393 0 0.40863 0.38937 0.47921 0.46008 0.40743 0.43795 -28.965 -0.055701 180.01 0.22973 -0.34211 -0.56716 -0.21787 -0.72425 -0.98273 -0.55394 -0.83086 -1.1936 -0.82269 -0.021034 -0.030696 -0.00029679 -0.025619 -8.2826
4.543 0.32881 0.32389 0.35641 0.44272 0 0.35003 0.34741 0.3921 0.39656 0.37193 0.50509 -26.958 -0.051815 177.95 0.22443 -0.28226 -0.57273 -0.2468 -0.71642 -0.95093 -0.56191 -0.6567 -1.1367 -0.88167 -0.021247 -0.030892 0.00059136 -0.026884 -7.7553
4.5469 0.3353 0.32957 0.32083 0.33232 0 0.28126 0.31589 0.29648 0.33954 0.33141 0.56986 -24.879 -0.082729 175.81 0.21297 -0.29251 -0.52089 -0.15362 -0.57791 -0.86682 -0.53841 -0.59784 -1.0433 -0.72976 -0.021405 -0.029585 0.0006543 -0.027862 -7.1628
4.5508 0.33235 0.32828 0.30559 0.23367 0 0.25097 0.30923 0.24701 0.30884 0.30195 0.53762 -22.742 -0.054993 173.65 0.2803 -0.25331 -0.4129 -0.14876 -0.50528 -0.77038 -0.44725 -0.53113 -0.91739 -0.64355 -0.021447 -0.026585 -0.00021568 -0.027036 -6.6207
4.5547 0.31731 0.31359 0.32032 0.21583 0 0.27616 0.31984 0.25899 0.3025 0.29466 0.3764 -20.568 0.003609 171.46 0.33351 -0.20921 -0.28873 -0.11648 -0.46764 -0.67833 -0.35637 -0.44468 -0.77365 -0.57703 -0.021327 -0.022392 -0.0012537 -0.023802 -6.1475
4.5586 0.29517 0.28939 0.33654 0.28084 0 0.32874 0.32187 0.30025 0.29646 0.30195 0.1491 -18.371 0.038998 169.21 0.27236 -0.22836 -0.19874 0.074387 -0.4007 -0.60295 -0.33562 -0.34917 -0.63234 -0.44455 -0.021046 -0.017974 -0.0014634 -0.018895 -5.6615
4.5625 0.27441 0.2674 0.31574 0.36057 0 0.35693 0.29206 0.31962 0.26401 0.29832 -0.025982 -16.147 -0.052307 166.88 0.37434 -0.29897 -0.16736 -0.053623 -0.33665 -0.5321 -0.17932 -0.32239 -0.51245 -0.38439 -0.020703 -0.014334 -0.00048512 -0.013856 -5.0703
4.5664 0.26077 0.25742 0.25354 0.37187 0 0.32517 0.23135 0.28691 0.20021 0.26057 -0.060162 -13.878 -0.060153 164.52 0.30889 -0.18102 -0.17673 0.031981 -0.27701 -0.50481 -0.18518 -0.30009 -0.42546 -0.37564 -0.020471 -0.012042 0.0010935 -0.010024 -4.3813
4.5703 0.25345 0.25879 0.19238 0.28746 0 0.24254 0.16754 0.21348 0.12945 0.19208 0.039194 -11.556 -0.013423 162.14 0.31003 -0.097423 -0.18286 0.058065 -0.29238 -0.45543 -0.16952 -0.29851 -0.37205 -0.33449 -0.020484 -0.010962 0.0022557 -0.0078531 -3.7342
4.5742 0.24589 0.26031 0.18393 0.16282 0 0.15802 0.13475 0.14022 0.087836 0.12736 0.17403 -9.1833 0.042569 159.74 0.38936 -0.11985 -0.15188 -0.017382 -0.33534 -0.37704 -0.11938 -0.29631 -0.34351 -0.27855 -0.02072 -0.010385 0.0024169 -0.006977 -3.3148
4.5781 0.23019 0.24859 0.23504 0.092849 0 0.12514 0.14628 0.106 0.094346 0.10774 0.2316 -6.7771 0.020153 157.3 0.33306 -0.20244 -0.088494 -0.018937 -0.20904 -0.32007 -0.19256 -0.22111 -0.32847 -0.34105 -0.020974 -0.0095597 0.0018532 -0.0067727 -3.2146
4.582 0.2024 0.21786 0.29269 0.13108 0 0.16077 0.18399 0.12114 0.13576 0.14565 0.17314 -4.3505 -0.019822 154.81 0.31931 -0.20196 -0.034162 -0.038454 -0.2305 -0.33973 -0.19498 -0.23282 -0.32157 -0.33943 -0.020999 -0.0082857 0.0013532 -0.0068439 -3.352
4.5859 0.16537 0.17352 0.28813 0.23943 0 0.22879 0.2131 0.16345 0.17834 0.20902 0.064272 -1.9056 -0.0048773 152.29 0.29466 -0.16306 -0.03504 -0.086175 -0.30283 -0.37644 -0.16356 -0.28486 -0.3274 -0.41087 -0.020687 -0.0070908 0.0014752 -0.0070746 -3.5207
4.5898 0.1272 0.12769 0.20084 0.31414 0 0.26273 0.20865 0.19608 0.19519 0.24285 0.020915 0.56468 0.033877 149.75 0.28382 -0.11238 -0.10314 -0.088659 -0.34565 -0.39663 -0.18199 -0.33101 -0.35453 -0.47376 -0.020149 -0.0067717 0.0021108 -0.00739 -3.5245
4.5938 0.095782 0.09084 0.080428 0.26975 0 0.21395 0.17097 0.19245 0.18458 0.21241 0.1122 3.065 0.057104 147.19 0.30916 -0.080166 -0.2009 -0.0036822 -0.30034 -0.38126 -0.27844 -0.33394 -0.40233 -0.45794 -0.01964 -0.0076338 0.0027102 -0.0075995 -3.2879
4.5977 0.072943 0.065804 0.0031242 0.11175 0 0.090912 0.11931 0.15182 0.16409 0.1318 0.29839 5.5904 0.019979 144.65 0.34791 -0.13744 -0.26326 -0.018004 -0.21735 -0.38497 -0.099619 -0.30188 -0.4516 -0.46316 -0.019384 -0.0090754 0.0028759 -0.0074932 -2.8644
4.6016 0.052718 0.047523 0.0031547 -0.064282 0 -0.041575 0.073521 0.096912 0.14888 0.05233 0.45519 8.1295 -0.01555 142.06 0.33471 -0.14179 -0.24306 0.00055345 -0.26231 -0.34229 -0.16693 -0.25692 -0.4696 -0.49066 -0.019455 -0.0099255 0.0027278 -0.0070144 -2.3546
4.6055 0.025859 0.027468 0.044327 -0.14829 0 -0.10701 0.041723 0.056414 0.13681 0.019582 0.46641 10.672 -0.0050901 139.46 0.30809 -0.10882 -0.146 0.072006 -0.25283 -0.29452 -0.15518 -0.1837 -0.42887 -0.43053 -0.019773 -0.0092907 0.0027243 -0.0062437 -1.8176
4.6094 -0.012248 -0.00063355 0.057913 -0.10352 0 -0.075285 0.022209 0.044207 0.11444 0.035935 0.31159 13.215 0.039834 136.87 0.29892 -0.046624 -0.026978 0.12625 -0.16008 -0.236 -0.047041 -0.10862 -0.3258 -0.33804 -0.020173 -0.0071886 0.0031814 -0.005186 -1.2449
4.6133 -0.056657 -0.037048 0.0087055 0.0060316 0 0.010486 0.011441 0.048963 0.075465 0.06034 0.079636 15.757 0.070426 134.29 0.34472 0.036572 0.052204 0.016656 -0.03417 -0.13302 0.0042628 -0.09162 -0.1828 -0.38361 -0.020461 -0.0044133 0.0039942 -0.0036222 -0.59842
4.6172 -0.095729 -0.076019 -0.074685 0.070245 0 0.062887 0.0059211 0.041791 0.029991 0.044611 -0.1006 18.29 0.02151 131.72 0.30095 0.08974 0.072352 0.20494 -0.016154 0.094519 0.061141 0.084279 -0.030467 -0.12064 -0.02043 -0.0017667 0.0048143 -0.0012472 0.14439
4.6211 -0.12032 -0.10956 -0.13217 0.022297 0 0.016611 -0.003421 -0.0024783 -0.0068419 -0.026114 -0.15548 20.804 0.07678 129.17 0.38872 0.13581 0.074098 0.32847 0.071328 0.24252 0.17116 0.2669 0.11587 -0.036823 -0.019885 0.00063322 0.0054634 0.0020104 0.98116
4.625 -0.13191 -0.13311 -0.1325 -0.1111 0 -0.11848 -0.033443 -0.085433 -0.035644 -0.12319 -0.11326 23.292 0.17715 126.63 0.46213 0.19404 0.12657 0.36275 0.21717 0.38616 0.25267 0.43743 0.26478 0.043532 -0.018722 0.0033441 0.0061412 0.0058275 1.9062
4.6289 -0.14239 -0.14953 -0.1023 -0.23724 0 -0.2619 -0.09857 -0.18211 -0.079169 -0.20113 -0.070457 25.755 0.27149 124.11 0.45601 0.28327 0.27003 0.36208 0.38627 0.57589 0.27218 0.58365 0.43477 0.217 -0.017012 0.0069344 0.0072232 0.0096846 2.9209
4.6328 -0.16472 -0.16762 -0.098216 -0.27586 0 -0.32457 -0.19424 -0.25822 -0.16308 -0.23575 -0.11143 28.203 0.33818 121.62 0.59196 0.4363 0.47807 0.65497 0.46336 0.77637 0.35773 0.69435 0.63051 0.28758 -0.015021 0.011314 0.0088543 0.013238 4.01
4.6367 -0.20187 -0.19527 -0.15292 -0.22226 0 -0.28036 -0.29142 -0.29465 -0.2862 -0.24058 -0.24709 30.641 0.39578 119.15 0.60464 0.49212 0.6719 0.57993 0.54208 0.93623 0.47468 0.81195 0.83158 0.42982 -0.013092 0.015689 0.01074 0.016471 5.1047
4.6406 -0.24321 -0.2316 -0.24706 -0.14635 0 -0.18815 -0.35265 -0.29955 -0.40945 -0.24988 -0.41635 33.058 0.42407 116.72 0.68609 0.49227 0.77805 0.66213 0.6633 1.0231 0.54922 0.89824 1.0045 0.55529 -0.011482 0.019152 0.012332 0.019458 6.0794
4.6445 -0.27186 -0.26533 -0.32975 -0.13324 0 -0.14419 -0.35955 -0.29873 -0.47912 -0.28617 -0.53993 35.438 0.46778 114.32 0.76526 0.51454 0.78436 0.84322 0.77008 1.0652 0.62108 0.9794 1.1276 0.6797 -0.010273 0.021339 0.013232 0.022005 6.8018
4.6484 -0.2776 -0.28237 -0.36253 -0.21589 0 -0.20215 -0.3283 -0.31331 -0.46878 -0.34149 -0.57768 37.765 0.59482 111.97 0.68609 0.65714 0.74841 0.87578 0.76903 1.1181 0.76681 1.1046 1.205 0.84973 -0.0094036 0.022559 0.013466 0.023601 7.2055
4.6523 -0.26514 -0.27785 -0.34481 -0.35157 0 -0.32692 -0.29771 -0.34418 -0.40434 -0.38642 -0.5464 40.043 0.59626 109.66 0.85712 0.72212 0.74992 0.92451 0.80678 1.2608 0.7002 1.1859 1.2585 0.87073 -0.0087836 0.023354 0.013409 0.02383 7.3312
4.6563 -0.2515 -0.26264 -0.30406 -0.45558 0 -0.42202 -0.29905 -0.37555 -0.34794 -0.3964 -0.49333 42.289 0.59082 107.37 0.80288 0.693 0.82468 0.85569 0.87368 1.184 0.72833 1.1568 1.3035 0.88819 -0.0083651 0.02398 0.013466 0.022867 7.3018
4.6602 -0.25445 -0.25739 -0.26964 -0.46327 0 -0.40943 -0.33281 -0.39167 -0.35021 -0.37135 -0.45469 44.516 0.57614 105.12 0.77371 0.65006 0.93374 0.80924 0.86056 1.1436 0.72011 1.0943 1.3339 0.85502 -0.008132 0.024293 0.013775 0.02154 7.2448
4.6641 -0.2808 -0.2774 -0.25793 -0.37483 0 -0.29664 -0.37163 -0.38943 -0.40899 -0.33393 -0.43373 46.721 0.56479 102.92 0.83512 0.64116 0.99391 0.82751 0.77281 1.2002 0.65724 1.0414 1.3284 0.78319 -0.0080577 0.024066 0.014158 0.020803 7.2157
4.668 -0.3225 -0.32018 -0.27454 -0.25418 0 -0.1752 -0.38499 -0.37621 -0.46904 -0.3106 -0.40934 48.881 0.60716 100.8 0.72662 0.67982 0.94565 0.78692 0.84266 1.0656 0.73309 0.99775 1.2733 0.80685 -0.0081055 0.023336 0.014311 0.021055 7.1751
4.6719 -0.36268 -0.36656 -0.31847 -0.18588 0 -0.15078 -0.36363 -0.35846 -0.46516 -0.31277 -0.36126 50.974 0.57141 98.696 0.71233 0.6199 0.80399 0.75004 0.76074 1.0168 0.64083 0.918 1.1795 0.80966 -0.0082746 0.02241 0.014067 0.021906 7.0392
4.6758 -0.38693 -0.39517 -0.37716 -0.21965 0 -0.26032 -0.32469 -0.3358 -0.37584 -0.33188 -0.28895 52.992 0.55829 96.635 0.66664 0.5852 0.65136 0.7221 0.70298 0.88678 0.60821 0.88534 1.0786 0.75653 -0.0086152 0.021566 0.013539 0.022618 6.771
4.6797 -0.39237 -0.39892 -0.42242 -0.3378 0 -0.44154 -0.29696 -0.30774 -0.24511 -0.34942 -0.21236 54.95 0.53987 94.637 0.61044 0.58105 0.57797 0.71919 0.70138 0.79835 0.61696 0.88752 1.0029 0.72832 -0.0091638 0.020827 0.013057 0.022785 6.45
4.6836 -0.38899 -0.39012 -0.42491 -0.46624 0 -0.57803 -0.30087 -0.28401 -0.15452 -0.35207 -0.15834 56.868 0.48201 92.715 0.59266 0.58992 0.61671 0.74639 0.75198 0.89266 0.61676 0.89535 0.96683 0.80646 -0.0098451 0.020044 0.012931 0.02262 6.2603
4.6875 -0.39282 -0.39022 -0.38338 -0.52366 0 -0.58433 -0.33732 -0.28368 -0.16498 -0.34089 -0.14468 58.75 0.60474 90.852 0.68951 0.56475 0.72273 0.6195 0.6794 0.76764 0.74285 0.90702 0.96478 0.72231 -0.010456 0.019191 0.013222 0.022601 6.3855
4.6914 -0.41529 -0.41314 -0.33955 -0.47851 0 -0.46697 -0.38886 -0.31949 -0.27123 -0.32951 -0.17182 60.585 0.56791 89.031 0.69233 0.5603 0.81189 0.74152 0.73643 0.87022 0.67646 0.87383 0.98496 0.77439 -0.010781 0.018502 0.013661 0.022873 6.8747
4.6953 -0.45549 -0.45571 -0.35265 -0.3746 0 -0.31829 -0.42892 -0.38181 -0.40302 -0.33434 -0.22549 62.351 0.56149 87.274 0.71669 0.54928 0.82673 0.76037 0.7825 0.93645 0.67038 0.92507 1.024 0.83122 -0.010741 0.018317 0.013833 0.023042 7.583
4.6992 -0.50053 -0.50178 -0.44646 -0.30366 0 -0.25074 -0.43534 -0.44077 -0.47383 -0.36371 -0.28741 64.034 0.61731 85.59 0.78688 0.54732 0.77956 0.68268 0.81657 0.95471 0.77147 1.0564 1.0906 0.88004 -0.010436 0.018808 0.013517 0.022621 8.2588
4.7031 -0.53427 -0.53537 -0.57693 -0.33919 0 -0.32032 -0.40592 -0.46918 -0.44386 -0.41324 -0.3466 65.632 0.61422 83.982 0.84226 0.62552 0.74195 0.90694 0.98828 1.1801 0.83073 1.1169 1.1961 1.0296 -0.010013 0.019931 0.012951 0.021726 8.7389
4.707 -0.54882 -0.55121 -0.65933 -0.4784 0 -0.49159 -0.36872 -0.46721 -0.35303 -0.47024 -0.4036 67.153 0.70922 82.459 0.82527 0.67308 0.79101 0.91194 1.0106 1.3085 0.92032 1.2752 1.3444 1.1542 -0.00948 0.021642 0.012779 0.021319 9.1062
4.7109 -0.55027 -0.55562 -0.64011 -0.63891 0 -0.6649 -0.3744 -0.46525 -0.29826 -0.52386 -0.46452 68.603 0.77367 81.023 0.9332 0.71402 0.95312 0.91773 1.159 1.4635 1.0742 1.436 1.5267 1.2777 -0.0086679 0.024081 0.013665 0.022683 9.6593
4.7148 -0.55353 -0.55912 -0.55031 -0.71824 0 -0.74445 -0.4645 -0.49925 -0.36667 -0.57265 -0.53054 69.982 0.82629 79.66 1.0523 0.75294 1.1849 1.0172 1.3067 1.644 1.2156 1.5483 1.7261 1.406 -0.0073981 0.027436 0.015819 0.02647 10.678
4.7188 -0.56978 -0.5684 -0.48608 -0.67377 0 -0.7009 -0.63132 -0.57897 -0.56863 -0.62229 -0.59424 71.283 0.89287 78.359 1.0745 0.79002 1.4026 1.2462 1.3427 1.8327 1.2845 1.599 1.9242 1.5342 -0.0057311 0.031547 0.018784 0.032098 12.145
4.7227 -0.59657 -0.58345 -0.5262 -0.55932 0 -0.58766 -0.8036 -0.67687 -0.81884 -0.67427 -0.64907 72.503 0.96664 77.17 1.0866 0.804 1.5371 1.3541 1.4746 1.9719 1.3869 1.8026 2.1073 1.5888 -0.0040484 0.035678 0.02169 0.038001 13.665
4.7266 -0.61964 -0.59984 -0.65809 -0.48515 0 -0.50139 -0.88266 -0.74813 -0.98469 -0.71672 -0.70307 73.639 1.031 76.071 1.1171 0.97376 1.5769 1.3177 1.5487 2.097 1.4922 1.9189 2.2684 1.6795 -0.0028591 0.038815 0.023771 0.042544 14.678
4.7305 -0.62593 -0.61275 -0.7817 -0.5299 0 -0.51319 -0.81431 -0.76454 -0.97469 -0.72912 -0.77881 74.684 1.0582 75.049 1.1591 1.1083 1.5693 1.2951 1.6369 2.1976 1.611 1.9955 2.4078 1.7807 -0.0024594 0.040327 0.024782 0.044952 14.861
4.7344 -0.61715 -0.61969 -0.79292 -0.67456 0 -0.61796 -0.64288 -0.73376 -0.80712 -0.70137 -0.89038 75.631 1.066 74.109 1.1947 1.1783 1.5831 1.3362 1.7233 2.2774 1.6779 2.0842 2.5285 1.8983 -0.0027161 0.040416 0.025022 0.045578 14.382
4.7383 -0.61153 -0.62207 -0.67518 -0.81384 0 -0.73816 -0.49477 -0.68945 -0.60609 -0.65166 -1.0132 76.475 1.1062 73.274 1.1932 1.2404 1.6568 1.4453 1.7346 2.351 1.5589 2.2591 2.6285 2.0587 -0.0031557 0.039921 0.025008 0.045435 13.809
4.7422 -0.6308 -0.62582 -0.51873 -0.83839 0 -0.78191 -0.49084 -0.66363 -0.52044 -0.62271 -1.0795 77.218 1.1363 72.567 1.1882 1.2545 1.7701 1.4873 1.8218 2.4044 1.6938 2.3334 2.6948 2.0463 -0.0032932 0.039594 0.025094 0.045402 13.702
4.7461 -0.68263 -0.64014 -0.45003 -0.72265 0 -0.71471 -0.64948 -0.66557 -0.61789 -0.65232 -1.0184 77.872 1.1446 71.934 1.2308 1.2732 1.8586 1.4947 1.7925 2.4167 1.6911 2.2854 2.7073 1.9646 -0.0029495 0.039518 0.025316 0.045719 14.197
4.75 -0.7531 -0.67284 -0.53193 -0.5485 0 -0.591 -0.86086 -0.68221 -0.83128 -0.73858 -0.81874 78.451 1.1432 71.376 1.2585 1.269 1.8616 1.4574 1.7308 2.3869 1.6389 2.182 2.655 1.859 -0.0023281 0.039205 0.025501 0.046066 14.912
4.7539 -0.81591 -0.72393 -0.71776 -0.44626 0 -0.51818 -0.96225 -0.69477 -1.0011 -0.83158 -0.56333 78.952 1.1421 70.907 1.2451 1.2363 1.7708 1.3837 1.6991 2.326 1.6134 2.0832 2.5543 1.7709 -0.001816 0.038256 0.02547 0.04604 15.264
4.7578 -0.85072 -0.78221 -0.89298 -0.50046 0 -0.57698 -0.86253 -0.69471 -0.98914 -0.86549 -0.3906 79.358 1.1426 70.6 1.2964 1.2505 1.6419 1.3525 1.6793 2.2845 1.6306 2.0381 2.4517 1.7558 -0.001677 0.036946 0.025175 0.045591 14.939
4.7617 -0.8553 -0.82955 -0.96337 -0.69228 0 -0.75782 -0.61919 -0.68749 -0.78274 -0.81059 -0.40134 79.643 1.1239 70.421 1.2703 1.2064 1.5598 1.3998 1.6821 2.3027 1.6508 2.07 2.4015 1.7913 -0.0018605 0.036124 0.024717 0.045071 14.173
4.7656 -0.84235 -0.85114 -0.91637 -0.91834 0 -0.9634 -0.40426 -0.68611 -0.51095 -0.70254 -0.57864 79.788 1.1195 70.345 1.252 1.2116 1.5805 1.3536 1.7047 2.3067 1.6743 2.1145 2.4321 1.8597 -0.0020445 0.036489 0.024326 0.044901 13.6
4.7695 -0.82522 -0.84405 -0.81318 -1.065 0 -1.0772 -0.38239 -0.70285 -0.35754 -0.62087 -0.79222 79.794 1.1409 70.379 1.2828 1.2637 1.6935 1.2957 1.7508 2.3223 1.6896 2.1689 2.5263 1.9403 -0.001862 0.037929 0.024309 0.045185 13.799
4.7734 -0.80614 -0.81675 -0.72992 -1.0797 0 -1.0451 -0.5927 -0.7436 -0.43202 -0.62934 -0.89408 79.673 1.1934 70.532 1.3937 1.3222 1.8332 1.4012 1.8246 2.4105 1.6819 2.2474 2.6357 2.0044 -0.001152 0.039556 0.024937 0.045623 14.868
4.7773 -0.77682 -0.77997 -0.70116 -0.9911 0 -0.90725 -0.92127 -0.80358 -0.69254 -0.72514 -0.83456 79.438 1.243 70.801 1.438 1.3592 1.9308 1.4979 1.889 2.5417 1.7557 2.2786 2.7186 1.9104 -7.0665e-05 0.040451 0.026246 0.04581 16.337
4.7813 -0.72942 -0.73759 -0.70583 -0.87285 0 -0.75751 -1.1792 -0.86408 -0.97617 -0.83894 -0.70392 79.096 1.2538 71.187 1.4153 1.4205 1.9643 1.5359 1.9581 2.6593 1.8227 2.3439 2.7716 1.9327 0.0010018 0.040442 0.027897 0.045654 17.448
4.7852 -0.66709 -0.6867 -0.69544 -0.78611 0 -0.66675 -1.2243 -0.89529 -1.1128 -0.88658 -0.66087 78.649 1.2549 71.676 1.411 1.4446 1.9663 1.5234 2.0091 2.7369 1.8535 2.4305 2.8241 2.0253 0.0016966 0.040216 0.02926 0.045509 17.611
4.7891 -0.6044 -0.6269 -0.63528 -0.74216 0 -0.6337 -1.0397 -0.87041 -1.0381 -0.83073 -0.80218 78.1 1.254 72.254 1.4399 1.4068 1.9837 1.4939 2.0206 2.7606 1.8387 2.5191 2.9006 2.135 0.0018774 0.040637 0.029763 0.045838 16.716
4.793 -0.55835 -0.56894 -0.52942 -0.70648 0 -0.60106 -0.72753 -0.78539 -0.8258 -0.70367 -1.0773 77.46 1.2191 72.917 1.3791 1.3376 2.0249 1.5515 1.9565 2.7293 1.8016 2.5657 2.9829 2.1653 0.0016937 0.041849 0.029261 0.046638 15.13
4.7969 -0.53795 -0.53204 -0.41819 -0.63495 0 -0.51885 -0.43574 -0.66865 -0.62188 -0.57695 -1.3162 76.745 1.1512 73.667 1.2714 1.2839 2.0433 1.3881 1.8298 2.5495 1.7565 2.3852 3.0082 2.1173 0.0014267 0.042937 0.028119 0.047138 13.441
4.8008 -0.54042 -0.52963 -0.35402 -0.51475 0 -0.39875 -0.27736 -0.56765 -0.53607 -0.50721 -1.3461 75.962 1.0521 74.488 1.22 1.2005 1.9725 1.2805 1.7339 2.399 1.6893 2.1856 2.9085 2.0056 0.0012441 0.042451 0.026903 0.046116 12.122
4.8047 -0.55481 -0.55564 -0.36935 -0.38256 0 -0.31278 -0.28646 -0.51781 -0.57177 -0.50292 -1.1067 75.112 0.97542 75.394 1.1942 1.1006 1.7877 1.2789 1.6479 2.235 1.5697 2.0107 2.6618 1.8351 0.0010643 0.039401 0.025953 0.042702 11.317
4.8086 -0.5684 -0.58484 -0.45315 -0.3068 0 -0.33728 -0.42125 -0.51746 -0.64047 -0.5327 -0.68074 74.187 0.97495 76.391 1.1443 1.0097 1.5369 1.3825 1.5254 1.9839 1.3751 1.8684 2.3138 1.6162 0.00065046 0.033993 0.025207 0.037086 10.861
4.8125 -0.5714 -0.58973 -0.55194 -0.34211 0 -0.48706 -0.59632 -0.53072 -0.64071 -0.55815 -0.23097 73.18 0.921 77.45 1.1466 0.95304 1.3147 1.4223 1.271 1.7244 1.2389 1.6044 1.9533 1.4081 -0.00013535 0.027602 0.024425 0.030552 10.446
4.8164 -0.55911 -0.56075 -0.60043 -0.48406 0 -0.69195 -0.72206 -0.51759 -0.53614 -0.558 0.096404 72.09 0.86268 78.6 1.0904 0.92874 1.1945 1.2546 1.1749 1.5264 1.1939 1.4086 1.6612 1.2626 -0.0011418 0.022056 0.023535 0.024796 9.8357
4.8203 -0.53294 -0.51281 -0.5664 -0.65768 0 -0.83431 -0.73832 -0.46592 -0.37516 -0.52754 0.23223 70.916 0.83471 79.841 1.0426 0.86293 1.1754 1.1245 1.1263 1.3617 1.1127 1.3116 1.4733 1.1664 -0.0019881 0.018715 0.022725 0.020981 8.9901
4.8242 -0.5001 -0.47204 -0.47681 -0.75629 0 -0.82198 -0.6351 -0.39781 -0.24426 -0.46601 0.18521 69.66 0.82655 81.162 1.0045 0.76656 1.187 1.0956 1.0639 1.2324 0.97226 1.2794 1.3789 1.1072 -0.0023476 0.017888 0.022162 0.019232 8.0425
4.8281 -0.47025 -0.45394 -0.39979 -0.71117 0 -0.64685 -0.454 -0.34642 -0.19842 -0.37412 0.010384 68.319 0.77084 82.532 0.90464 0.75201 1.1497 1.0643 0.9471 1.1763 0.85288 1.1866 1.347 1.0675 -0.002222 0.018846 0.021659 0.018843 7.1823
4.832 -0.44917 -0.45172 -0.39066 -0.54345 0 -0.39118 -0.26727 -0.32617 -0.22508 -0.26669 -0.21736 66.901 0.67625 83.992 0.87801 0.72421 1.0422 0.98343 1.0666 1.2342 0.9121 1.2072 1.3539 1.0335 -0.0019611 0.020317 0.0207 0.018933 6.538
4.8359 -0.434 -0.44442 -0.44478 -0.35421 0 -0.17828 -0.14309 -0.32458 -0.26686 -0.18165 -0.41627 65.418 0.68611 85.51 0.87132 0.70869 0.92038 0.90732 1.0525 1.2251 0.91928 1.2393 1.3903 1.1135 -0.0019962 0.021162 0.018903 0.018985 6.1465
4.8398 -0.41541 -0.41697 -0.49996 -0.25288 0 -0.09933 -0.11563 -0.32128 -0.27848 -0.16521 -0.51505 63.889 0.71271 87.086 0.86281 0.73582 0.87339 0.92977 1.0183 1.2596 0.90712 1.2647 1.451 1.2162 -0.0025013 0.020904 0.016491 0.018922 6.0084
4.8438 -0.38676 -0.37428 -0.49068 -0.27603 0 -0.16237 -0.17649 -0.31265 -0.26723 -0.23723 -0.48528 62.325 0.6828 88.718 0.8465 0.81356 0.95056 1.0806 1.0759 1.4167 0.93308 1.278 1.5233 1.2508 -0.0032619 0.019867 0.014289 0.018834 6.1517
4.8477 -0.35251 -0.33716 -0.40808 -0.36294 0 -0.29542 -0.2885 -0.31591 -0.28193 -0.36619 -0.36833 60.723 0.76989 90.41 0.91367 0.79781 1.1185 0.93005 1.031 1.389 1.0798 1.3106 1.5898 1.2463 -0.003854 0.018918 0.01316 0.018739 6.6202
4.8516 -0.32691 -0.32426 -0.31103 -0.4116 0 -0.40102 -0.40739 -0.34832 -0.36083 -0.48155 -0.26271 59.067 0.75315 92.163 1.0038 0.8387 1.2815 1.0219 1.1017 1.469 1.116 1.3294 1.6397 1.3129 -0.0039786 0.018938 0.013358 0.018597 7.3812
4.8555 -0.32194 -0.33616 -0.27554 -0.36995 0 -0.42438 -0.49635 -0.40364 -0.48523 -0.52026 -0.26354 57.341 0.75472 93.947 0.99007 0.85724 1.3491 1.0326 1.1348 1.5272 1.0844 1.3447 1.6764 1.3093 -0.0036808 0.020312 0.014364 0.018483 8.2438
4.8594 -0.33451 -0.35478 -0.32679 -0.2827 0 -0.38615 -0.53067 -0.45171 -0.58256 -0.47146 -0.39269 55.539 0.77815 95.773 0.9195 0.85576 1.2996 0.96327 1.1467 1.539 1.0493 1.3772 1.7114 1.2461 -0.003299 0.022709 0.015351 0.018629 8.8898
4.8633 -0.34567 -0.35779 -0.41522 -0.24898 0 -0.35422 -0.5002 -0.46313 -0.58088 -0.38174 -0.57718 53.669 0.75564 97.682 0.96613 0.88767 1.1913 1.0151 1.264 1.5352 1.1137 1.4617 1.7507 1.2328 -0.0032111 0.025247 0.01582 0.019238 9.0315
4.8672 -0.33476 -0.33506 -0.45847 -0.32501 0 -0.37613 -0.41486 -0.43492 -0.47081 -0.31553 -0.69997 51.748 0.80375 99.638 0.92734 0.88682 1.1145 1.0716 1.2567 1.5852 1.0508 1.4774 1.7853 1.2926 -0.0035826 0.026944 0.015837 0.020214 8.5863
4.8711 -0.29722 -0.29416 -0.41097 -0.45955 0 -0.4282 -0.30725 -0.39096 -0.32049 -0.30387 -0.68689 49.792 0.76464 101.62 0.91981 0.82709 1.1217 1.0302 1.1662 1.5507 0.98507 1.4395 1.7934 1.2 -0.0042857 0.027173 0.01571 0.021089 7.7231
4.875 -0.24949 -0.25204 -0.2987 -0.52578 0 -0.42892 -0.22183 -0.35626 -0.22603 -0.32446 -0.55921 47.812 0.69586 103.63 0.9041 0.79185 1.1883 0.99705 1.081 1.4727 0.93088 1.3636 1.7534 1.1041 -0.0050093 0.025879 0.015524 0.021222 6.7359
4.8789 -0.21528 -0.22137 -0.19105 -0.42902 0 -0.31218 -0.19104 -0.33113 -0.23545 -0.3277 -0.40828 45.809 0.64585 105.7 0.86274 0.81315 1.2329 1.0152 1.0389 1.3952 0.88753 1.2631 1.6548 1.0741 -0.0054669 0.023459 0.015047 0.02011 5.8412
4.8828 -0.20441 -0.20244 -0.13959 -0.19803 0 -0.10055 -0.21427 -0.29252 -0.30943 -0.28334 -0.31471 43.779 0.6235 107.8 0.87189 0.73193 1.1799 0.88033 0.89731 1.3694 0.81109 1.1418 1.5028 0.85742 -0.0055731 0.020417 0.01408 0.017602 5.0657
4.8867 -0.20324 -0.18568 -0.14022 0.024495 0 0.090368 -0.25791 -0.22199 -0.35424 -0.20612 -0.28222 41.719 0.54734 109.92 0.85974 0.58594 1.0188 0.86288 0.80077 1.1603 0.71621 0.99357 1.3148 0.78594 -0.0055055 0.017055 0.01284 0.013941 4.3021
4.8906 -0.1863 -0.16073 -0.14801 0.091481 0 0.13244 -0.27875 -0.13189 -0.30066 -0.13931 -0.24358 39.623 0.46092 112.07 0.82761 0.523 0.81326 0.76505 0.67916 1.0425 0.59237 0.87823 1.1141 0.69431 -0.0056159 0.013412 0.011879 0.0097014 3.4607
4.8945 -0.13969 -0.12467 -0.12339 -0.02801 0 -0.0085092 -0.25188 -0.060752 -0.16191 -0.11323 -0.13235 37.491 0.40299 114.24 0.79005 0.51003 0.65376 0.6289 0.55542 0.95359 0.47784 0.79482 0.92293 0.5739 -0.0062278 0.0094864 0.011583 0.0056932 2.5665
4.8984 -0.075337 -0.084101 -0.064044 -0.21992 0 -0.23062 -0.18119 -0.039105 -0.020144 -0.11674 0.044077 35.326 0.41496 116.45 0.7685 0.44532 0.58908 0.58356 0.48731 0.71027 0.43227 0.72014 0.75716 0.46716 -0.0074242 0.0055386 0.011735 0.0027528 1.7179
4.9023 -0.023223 -0.050948 0.0019911 -0.31502 0 -0.36285 -0.087428 -0.057709 0.046477 -0.1069 0.19778 33.141 0.32683 118.65 0.69858 0.30621 0.58948 0.49492 0.45968 0.58605 0.31385 0.61091 0.62193 0.40163 -0.0089751 0.0021568 0.011649 0.0013852 0.96928
4.9063 -0.0073596 -0.034988 0.04639 -0.22414 0 -0.29487 0.010081 -0.071087 0.031208 -0.047897 0.23078 30.951 0.27402 120.88 0.64145 0.32915 0.57163 0.45048 0.35584 0.5153 0.25764 0.49867 0.51148 0.2122 -0.010486 -7.6857e-05 0.010799 0.0014033 0.27453
4.9102 -0.026055 -0.037247 0.061246 -0.0074512 0 -0.066243 0.099126 -0.036916 -8.2396e-05 0.054441 0.1253 28.767 0.24112 123.11 0.58359 0.32911 0.46771 0.37789 0.29741 0.44102 0.19068 0.43156 0.41383 0.12234 -0.011686 -0.0011223 0.0093495 0.0018915 -0.44095
4.9141 -0.05296 -0.047826 0.055763 0.17769 0 0.16154 0.16636 0.043455 0.025392 0.15187 -0.025283 26.591 0.21134 125.33 0.52999 0.22437 0.28491 0.25422 0.29624 0.34774 0.10281 0.41043 0.31911 0.16115 -0.012617 -0.0017375 0.0080559 0.0016869 -1.1552
4.918 -0.057667 -0.050245 0.042056 0.20478 0 0.2313 0.19175 0.12205 0.11566 0.18834 -0.079074 24.414 0.15573 127.54 0.52948 0.10052 0.10661 0.14564 0.13776 0.29979 0.11284 0.33877 0.22629 -0.035075 -0.013553 -0.0030736 0.0075917 0.00015338 -1.7131
4.9219 -0.028501 -0.031196 0.029186 0.076311 0 0.11356 0.16004 0.14461 0.20367 0.14314 0.041168 22.228 0.14909 129.79 0.4413 0.15318 0.030926 0.20616 0.098392 0.23478 0.061872 0.23275 0.14414 0.041356 -0.014672 -0.0057551 0.0079272 -0.0023292 -1.9395
4.9258 0.020638 0.0097538 0.026811 -0.084937 0 -0.073324 0.081886 0.099675 0.20941 0.049504 0.27459 20.034 0.17927 132.03 0.49493 0.17475 0.093295 0.19213 0.12783 0.1703 0.13576 0.19311 0.085981 0.017078 -0.015794 -0.009151 0.0083496 -0.0046158 -1.8089
4.9297 0.063425 0.057987 0.04441 -0.13882 0 -0.16184 0.00055375 0.031861 0.11765 -0.026243 0.45447 17.837 0.19041 134.26 0.5724 0.14542 0.23489 0.1819 0.1562 0.1709 0.22663 0.20296 0.062012 -0.054858 -0.016447 -0.011572 0.0081086 -0.0056654 -1.5095
4.9336 0.082245 0.092922 0.079949 -0.038633 0 -0.070758 -0.030885 0.0053906 -0.0015426 -0.030503 0.43099 15.647 0.13035 136.48 0.50643 0.087511 0.34452 0.28891 0.11424 0.29066 0.18772 0.21801 0.073754 -0.050799 -0.016274 -0.011452 0.0070827 -0.005348 -1.324
4.9375 0.080481 0.10348 0.11229 0.13751 0 0.13295 0.011667 0.048527 -0.050798 0.039532 0.1932 13.463 0.20836 138.67 0.54946 0.14807 0.3428 0.1336 0.10872 0.2326 0.28364 0.16155 0.11308 -0.068286 -0.015417 -0.0086765 0.005864 -0.0045118 -1.4218
4.9414 0.077853 0.098201 0.11543 0.25434 0 0.29315 0.10228 0.12775 0.0094108 0.13374 -0.10968 11.282 0.19831 140.87 0.4761 0.12186 0.24222 0.13268 0.12478 0.30882 0.22536 0.19589 0.16545 -0.062145 -0.014501 -0.0048939 0.0052196 -0.0042397 -1.7426
4.9453 0.094301 0.10032 0.088607 0.22863 0 0.29276 0.18359 0.1757 0.12585 0.18584 -0.27416 9.1038 0.15396 143.06 0.44953 0.06499 0.13476 0.10008 0.16041 0.33572 0.23957 0.23973 0.21536 0.0083939 -0.014183 -0.0024054 0.0054527 -0.0049282 -2.0743
4.9492 0.13535 0.12972 0.070338 0.094699 0 0.14671 0.21161 0.15026 0.19981 0.16354 -0.19985 6.9372 0.13377 145.24 0.50082 0.041433 0.11651 0.048085 0.19861 0.29205 0.32478 0.24733 0.25154 0.11043 -0.014621 -0.002432 0.0062317 -0.0059846 -2.2527
4.9531 0.18888 0.18536 0.11086 -0.021725 0 -0.012344 0.18822 0.074207 0.17396 0.094479 0.02733 4.8004 0.23601 147.38 0.52575 0.16199 0.20929 0.22786 0.19506 0.33313 0.21281 0.18749 0.26841 0.10634 -0.015352 -0.0042398 0.0069645 -0.0064081 -2.3055
4.957 0.23418 0.2435 0.21933 0.00056627 0 -0.039686 0.15304 0.020071 0.080674 0.046465 0.20119 2.7088 0.21462 149.5 0.53418 0.090735 0.34159 0.1928 0.13513 0.28041 0.31073 0.17075 0.26257 0.14604 -0.015721 -0.0059535 0.0072961 -0.0057628 -2.4184
4.9609 0.25598 0.27504 0.33762 0.18381 0 0.10909 0.14393 0.050947 0.010613 0.074355 0.16679 0.66455 0.21726 151.58 0.55221 -0.00043418 0.40271 0.22577 0.12815 0.19354 0.17999 0.10653 0.22641 0.078343 -0.015469 -0.0064021 0.0072609 -0.0047234 -2.7674
4.9648 0.25437 0.26897 0.37799 0.42712 0 0.34414 0.16459 0.1656 0.032739 0.17438 -0.039999 -1.3426 0.20852 153.62 0.52502 -0.068562 0.32637 0.21337 0.067748 0.066074 0.057565 -0.00012071 0.14612 -0.015687 -0.014981 -0.006327 0.0070252 -0.004739 -3.3747
4.9688 0.24437 0.24245 0.30204 0.57211 0 0.50803 0.18929 0.29462 0.13911 0.28424 -0.20786 -3.3236 0.14845 155.62 0.42207 -0.10008 0.13818 0.068253 -0.11049 -0.10755 0.1401 -0.12221 0.0097548 -0.063651 -0.014962 -0.0077646 0.0065664 -0.0070697 -4.1133
4.9727 0.24578 0.22826 0.16877 0.51508 0 0.4911 0.19767 0.35363 0.26085 0.33251 -0.1213 -5.2778 0.075565 157.59 0.43468 -0.20983 -0.067148 0.14889 -0.02525 -0.29947 -0.12393 -0.13974 -0.17769 -0.22183 -0.015848 -0.012068 0.0056502 -0.011905 -4.8391
4.9766 0.26944 0.24899 0.097239 0.28814 0 0.31194 0.20274 0.31258 0.33466 0.29914 0.24576 -7.1918 0.091341 159.52 0.41383 -0.20811 -0.19749 0.021653 -0.22335 -0.4385 -0.14193 -0.27939 -0.38511 -0.32181 -0.017476 -0.018372 0.0041151 -0.018159 -5.5161
4.9805 0.30895 0.29883 0.16597 0.048286 0 0.10667 0.24158 0.22485 0.35527 0.23545 0.6802 -9.0504 0.066028 161.4 0.33505 -0.23956 -0.22726 -0.086829 -0.2934 -0.60459 -0.20201 -0.37402 -0.56551 -0.39559 -0.019267 -0.024015 0.0021502 -0.024022 -6.2178
4.9844 0.34402 0.348 0.33708 -0.025983 0 0.034862 0.33567 0.18929 0.36773 0.22316 0.88142 -10.85 0.0056147 163.25 0.24376 -0.32871 -0.2074 -0.14075 -0.27158 -0.78269 -0.33208 -0.42423 -0.68442 -0.47725 -0.020697 -0.026678 0.00026767 -0.027898 -7.0085
4.9883 0.35446 0.36629 0.47983 0.13666 0 0.16618 0.45911 0.27126 0.41323 0.30352 0.70425 -12.601 0.0054717 165.04 0.24892 -0.4325 -0.21918 -0.21169 -0.49482 -0.89111 -0.40501 -0.53821 -0.74661 -0.6161 -0.021608 -0.026372 -0.0010132 -0.029167 -7.8242
4.9922 0.33544 0.34643 0.48045 0.43929 0 0.42595 0.54753 0.44346 0.48424 0.43681 0.29476 -14.317 -0.11342 166.75 0.16178 -0.45189 -0.31039 -0.27156 -0.52404 -0.92482 -0.45812 -0.59043 -0.79599 -0.65452 -0.022131 -0.025429 -0.001485 -0.028427 -8.4687
4.9961 0.30264 0.30876 0.34264 0.67586 0 0.64071 0.54451 0.59657 0.53179 0.53036 -0.0046888 -16.003 -0.074104 168.44 0.1335 -0.50119 -0.46063 -0.22855 -0.57847 -0.96288 -0.53335 -0.64216 -0.88216 -0.69785 -0.022389 -0.026428 -0.0013177 -0.027098 -8.7379
5 0.2821 0.28432 0.18682 0.67688 0 0.65778 0.44743 0.61759 0.51475 0.51486 0.080131 -17.649 -0.023656 170.09 0.12478 -0.51226 -0.59752 -0.22191 -0.6202 -0.99719 -0.58427 -0.70024 -1.0163 -0.7834 -0.022357 -0.029885 -0.00086979 -0.026586 -8.5758
5.0039 0.29131 0.29089 0.14638 0.43812 0 0.45809 0.31448 0.47952 0.44185 0.40518 0.52817 -19.239 -0.053703 171.67 0.1144 -0.44579 -0.64828 -0.31185 -0.62137 -1.02 -0.58457 -0.74758 -1.1533 -0.90603 -0.021992 -0.033776 -0.00044907 -0.02744 -8.1341
5.0078 0.32568 0.32087 0.2537 0.13179 0 0.17878 0.2265 0.27172 0.36652 0.29182 1.0208 -20.766 -0.022142 173.22 0.17422 -0.37241 -0.58973 -0.24699 -0.61071 -1.0313 -0.58053 -0.66681 -1.2189 -0.90238 -0.021446 -0.035297 -0.00020538 -0.028997 -7.6866
5.0117 0.36114 0.34939 0.41729 -0.016483 0 0.020522 0.23308 0.14127 0.34103 0.2673 1.1773 -22.238 -0.039478 174.71 0.11499 -0.38086 -0.46339 -0.15943 -0.52721 -0.95061 -0.60476 -0.64142 -1.1653 -0.83216 -0.021057 -0.033262 -0.00016174 -0.029832 -7.4528
5.0156 0.37173 0.35428 0.50669 0.10257 0 0.10005 0.32184 0.18398 0.37273 0.34859 0.8484 -23.669 -0.023556 176.17 0.1205 -0.33192 -0.34713 -0.18671 -0.51831 -0.84018 -0.55028 -0.56096 -1.0102 -0.75096 -0.021086 -0.028994 -0.00027691 -0.028791 -7.4529
5.0195 0.34862 0.33179 0.4642 0.39558 0 0.35701 0.42942 0.36702 0.42043 0.46127 0.23845 -25.071 -0.022303 177.58 0.17622 -0.28438 -0.30236 -0.25089 -0.53006 -0.73199 -0.45948 -0.45785 -0.82669 -0.67397 -0.021473 -0.025024 -0.00046921 -0.025938 -7.4917
5.0234 0.30613 0.29703 0.34347 0.63431 0 0.59245 0.48247 0.5466 0.4299 0.49955 -0.24196 -26.437 -0.13367 178.9 0.19533 -0.37336 -0.33202 -0.18254 -0.42902 -0.65398 -0.43488 -0.42092 -0.69169 -0.60487 -0.021879 -0.022902 -0.00062766 -0.022631 -7.2857
5.0273 0.27027 0.27081 0.24845 0.62923 0 0.61819 0.44059 0.57306 0.37545 0.41221 -0.28088 -27.757 -0.0013561 180.22 0.25656 -0.27564 -0.37847 0.017526 -0.34711 -0.5552 -0.30475 -0.44835 -0.63283 -0.4361 -0.022007 -0.022133 -0.00065472 -0.020575 -6.6575
5.0313 0.25928 0.26437 0.23827 0.37503 0 0.40506 0.31779 0.40587 0.2745 0.24369 0.10622 -29.022 0.039457 181.46 0.28768 -0.17226 -0.36543 0.025857 -0.36018 -0.48168 -0.24949 -0.40403 -0.61607 -0.41518 -0.021855 -0.021032 -0.00051484 -0.020475 -5.6734
5.0352 0.27102 0.27298 0.28673 0.054499 0 0.11068 0.17398 0.14857 0.1705 0.098788 0.59455 -30.234 0.034791 182.69 0.29741 -0.067179 -0.25683 0.029307 -0.30957 -0.42555 -0.20379 -0.27859 -0.58037 -0.42017 -0.021666 -0.018491 -0.00022372 -0.021364 -4.6296
5.0391 0.28651 0.2815 0.32369 -0.10257 0 -0.041893 0.082749 -0.02669 0.10395 0.062396 0.79568 -31.403 0.039296 183.9 0.30869 0.01393 -0.089922 0.10956 -0.15248 -0.38113 -0.14916 -0.12387 -0.48846 -0.38287 -0.021624 -0.014913 0.00022239 -0.021211 -3.8846
5.043 0.28564 0.27635 0.30645 0.0054635 0 0.057904 0.090717 -0.0089004 0.09321 0.13925 0.5422 -32.536 0.15829 185.03 0.3895 -0.021157 0.045588 0.16397 -0.072301 -0.34621 -0.16224 -0.15515 -0.35331 -0.31438 -0.021645 -0.011613 0.00088266 -0.018425 -3.6379
5.0469 0.26258 0.25507 0.25023 0.27885 0 0.31722 0.18874 0.1685 0.13139 0.25741 0.0022198 -33.633 0.1382 186.1 0.33613 -0.061028 0.07171 0.040236 -0.1723 -0.26924 -0.11738 -0.17611 -0.22442 -0.17616 -0.021502 -0.0094952 0.0017912 -0.013112 -3.8061
5.0508 0.22944 0.22735 0.19799 0.49916 0 0.51302 0.31329 0.35634 0.19252 0.32612 -0.45146 -34.69 0.051724 187.16 0.30958 -0.080268 -0.017087 0.052052 -0.19552 -0.23544 -0.094257 -0.14947 -0.15112 -0.10692 -0.021143 -0.0084337 0.0028176 -0.0071039 -4.0878
5.0547 0.2062 0.20762 0.17311 0.4994 0 0.47306 0.38239 0.40727 0.24176 0.29953 -0.51222 -35.706 -0.0027083 188.2 0.30539 -0.059225 -0.14564 0.10634 -0.13313 -0.25565 -0.099056 -0.10102 -0.15331 -0.1303 -0.020832 -0.0078379 0.0036416 -0.0027382 -4.1813
5.0586 0.20512 0.2044 0.16639 0.28818 0 0.21781 0.3477 0.28852 0.25005 0.20161 -0.15159 -36.69 0.074829 189.21 0.29207 0.014188 -0.21343 0.047318 -0.035691 -0.32391 -0.12599 -0.077675 -0.21684 -0.24237 -0.020911 -0.0075781 0.0039425 -0.0013447 -3.9968
5.0625 0.22113 0.21373 0.1623 0.034907 0 -0.053841 0.22839 0.10147 0.21158 0.10192 0.37365 -37.65 0.18602 190.17 0.33565 0.044876 -0.17298 0.15804 -0.11637 -0.42031 -0.21862 -0.22471 -0.30843 -0.38639 -0.02141 -0.0081423 0.0036824 -0.0025503 -3.706
5.0664 0.2354 0.22157 0.16402 -0.06679 0 -0.12462 0.0998 -0.0042063 0.153 0.06666 0.71349 -38.59 0.16106 191.08 0.34963 -0.030648 -0.068618 0.17314 -0.18742 -0.44919 -0.19924 -0.28407 -0.39421 -0.36939 -0.021917 -0.0098567 0.0032121 -0.0048076 -3.5902
5.0703 0.22972 0.21451 0.18407 0.051322 0 0.065435 0.041695 0.050292 0.12123 0.1187 0.67167 -39.503 0.080416 191.98 0.41137 -0.082972 -0.0016876 0.11475 -0.23227 -0.42667 -0.19077 -0.29905 -0.45202 -0.32245 -0.021913 -0.012128 0.00304 -0.0065937 -3.8112
5.0742 0.20154 0.19153 0.21505 0.28341 0 0.36992 0.083391 0.21595 0.1512 0.22733 0.33237 -40.377 0.0064526 192.84 0.48233 -0.071464 -0.047991 0.022642 -0.2515 -0.39144 -0.218 -0.29736 -0.47687 -0.3134 -0.021261 -0.013693 0.0034166 -0.0073156 -4.2858
5.0781 0.16843 0.16766 0.22424 0.4355 0 0.55219 0.18742 0.36253 0.23609 0.32864 -0.017291 -41.208 0.016185 193.68 0.36081 -0.038326 -0.19369 -0.019456 -0.26642 -0.43188 -0.20176 -0.30372 -0.48089 -0.3736 -0.020389 -0.013747 0.0040941 -0.0073504 -4.7629
5.082 0.15714 0.16483 0.18916 0.37804 0 0.47175 0.28322 0.38556 0.32677 0.36373 -0.10674 -42.002 0.033521 194.47 0.37091 -0.099901 -0.34283 -0.093839 -0.35014 -0.46023 -0.26066 -0.30901 -0.48563 -0.46507 -0.019941 -0.01277 0.0045057 -0.0074011 -5.0268
5.0859 0.18386 0.19511 0.1372 0.14921 0 0.19262 0.32147 0.28537 0.36574 0.31493 0.11882 -42.773 0.032502 195.25 0.34302 -0.12211 -0.39139 -0.069783 -0.34585 -0.4387 -0.35219 -0.32559 -0.50655 -0.53794 -0.020219 -0.012107 0.004241 -0.0078141 -5.0531
5.0898 0.23976 0.24877 0.13597 -0.069131 0 -0.06866 0.30428 0.15856 0.33051 0.21921 0.46496 -43.528 0.02151 196 0.33647 -0.089433 -0.30849 0.0063672 -0.29693 -0.40345 -0.40668 -0.34297 -0.53879 -0.55065 -0.020939 -0.012632 0.003411 -0.0083793 -4.9948
5.0938 0.29425 0.29816 0.2286 -0.086759 0 -0.11029 0.27025 0.11539 0.25025 0.14673 0.64439 -44.261 0.0091325 196.73 0.40603 -0.01799 -0.15989 0.069718 -0.26568 -0.38477 -0.36994 -0.34722 -0.55872 -0.48792 -0.02152 -0.013875 0.0025759 -0.0086502 -5.0266
5.0977 0.316 0.31674 0.37435 0.14679 0 0.10397 0.25382 0.19331 0.182 0.15289 0.50488 -44.954 -0.024127 197.38 0.4121 -0.07127 -0.056509 0.051761 -0.30647 -0.30556 -0.30974 -0.31161 -0.54566 -0.51413 -0.021621 -0.014567 0.0022851 -0.0084284 -5.2005
5.1016 0.29732 0.29965 0.46437 0.49233 0 0.42254 0.25863 0.33339 0.1673 0.23556 0.15344 -45.592 -0.046323 197.99 0.37322 -0.091545 -0.070897 0.0058041 -0.37182 -0.33363 -0.24509 -0.35587 -0.50702 -0.51469 -0.021391 -0.0141 0.002622 -0.0080107 -5.4355
5.1055 0.26242 0.26948 0.41433 0.71253 0 0.62278 0.26644 0.43172 0.20607 0.33315 -0.12398 -46.17 -0.03909 198.56 0.3476 -0.11145 -0.18689 -0.03237 -0.41341 -0.38135 -0.26642 -0.38845 -0.48104 -0.51994 -0.021234 -0.013361 0.0031379 -0.0080302 -5.6336
5.1094 0.25085 0.26067 0.25318 0.64473 0 0.57456 0.26654 0.42061 0.26633 0.37167 -0.090044 -46.697 -0.027629 199.11 0.33045 -0.14287 -0.31828 -0.067195 -0.4171 -0.42254 -0.32983 -0.39972 -0.50765 -0.53997 -0.021349 -0.013962 0.0032272 -0.0090057 -5.7959
5.1133 0.28695 0.29352 0.11647 0.32993 0 0.33069 0.27187 0.31713 0.31544 0.32758 0.24652 -47.187 -0.07666 199.61 0.27332 -0.18875 -0.37692 -0.13148 -0.38637 -0.46024 -0.28312 -0.43035 -0.58988 -0.5755 -0.021537 -0.01655 0.0026239 -0.010899 -6.022
5.1172 0.3591 0.3577 0.13642 -0.0037318 0 0.083677 0.30416 0.20714 0.34213 0.25234 0.62579 -47.647 -0.082644 200.05 0.24152 -0.18656 -0.33616 -0.056965 -0.3914 -0.45334 -0.31472 -0.45989 -0.68371 -0.61892 -0.021458 -0.019913 0.0016162 -0.013 -6.3987
5.1211 0.4266 0.41869 0.32191 -0.101 0 0.025254 0.36488 0.18157 0.35352 0.23194 0.73813 -48.073 -0.11696 200.44 0.2422 -0.16666 -0.245 -0.046802 -0.41002 -0.47138 -0.40688 -0.49889 -0.7332 -0.66095 -0.021026 -0.021943 0.00081893 -0.014322 -6.8937
5.125 0.45018 0.44289 0.54088 0.1291 0 0.21006 0.42445 0.27214 0.35827 0.31067 0.47835 -48.449 -0.15087 200.78 0.22231 -0.18159 -0.18856 -0.09003 -0.43915 -0.50987 -0.49316 -0.56222 -0.72456 -0.71534 -0.020531 -0.021667 0.00069234 -0.014358 -7.3663
5.1289 0.42242 0.42217 0.62852 0.53595 0 0.5176 0.44438 0.42931 0.35844 0.44567 0.047167 -48.76 -0.16393 201.05 0.16217 -0.25436 -0.22794 -0.15598 -0.48744 -0.56117 -0.53708 -0.65048 -0.70875 -0.78507 -0.020348 -0.020395 0.0011764 -0.013699 -7.6925
5.1328 0.37325 0.37909 0.52758 0.83104 0 0.73684 0.41321 0.5551 0.35733 0.53722 -0.19137 -48.997 -0.17434 201.24 0.17691 -0.30138 -0.36098 -0.15865 -0.6188 -0.61671 -0.61399 -0.70909 -0.76497 -0.82831 -0.020555 -0.020752 0.0017042 -0.01395 -7.8863
5.1367 0.34567 0.34918 0.33497 0.80237 0 0.71477 0.36131 0.56869 0.36858 0.51406 0.0066343 -49.162 -0.1576 201.38 0.19654 -0.29724 -0.52632 -0.17109 -0.64811 -0.73007 -0.66542 -0.78 -0.93043 -0.93672 -0.020873 -0.024371 0.0015837 -0.016749 -8.0988
5.1406 0.36146 0.35444 0.21334 0.47784 0 0.46653 0.33845 0.46304 0.40912 0.39966 0.56196 -49.267 -0.12631 201.48 0.20628 -0.28489 -0.64397 -0.20045 -0.66705 -0.85713 -0.70125 -0.82277 -1.1573 -1.0078 -0.020983 -0.030317 0.00048714 -0.022426 -8.484
5.1445 0.40484 0.38822 0.24992 0.10808 0 0.1693 0.37284 0.31485 0.47853 0.29754 1.1147 -49.322 -0.10413 201.51 0.20339 -0.27204 -0.66514 -0.2432 -0.67768 -0.94737 -0.72958 -0.8404 -1.3389 -1.0463 -0.020888 -0.035703 -0.0012823 -0.029338 -9.0433
5.1484 0.4368 0.42197 0.38964 -0.02372 0 0.039912 0.44747 0.23663 0.54745 0.30387 1.2866 -49.329 -0.12331 201.5 0.18955 -0.25628 -0.60134 -0.28967 -0.65232 -0.9395 -0.76026 -0.85336 -1.3884 -1.0974 -0.020909 -0.037956 -0.0029392 -0.034606 -9.5825
5.1523 0.42726 0.4274 0.49684 0.17981 0 0.17834 0.51351 0.29758 0.57336 0.42224 0.96376 -49.28 -0.1787 201.4 0.17823 -0.30596 -0.51496 -0.21632 -0.68471 -0.91917 -0.80612 -0.8679 -1.3043 -1.0787 -0.021312 -0.036712 -0.0037055 -0.035959 -9.8233
5.1563 0.37808 0.39672 0.48031 0.55414 0 0.48882 0.5277 0.46641 0.53455 0.55672 0.38336 -49.165 -0.19324 201.24 0.13529 -0.33829 -0.47587 -0.25623 -0.70704 -0.86453 -0.82215 -0.87545 -1.1676 -0.99545 -0.021947 -0.033763 -0.0033228 -0.033402 -9.5843
5.1602 0.31936 0.3466 0.36489 0.79978 0 0.74103 0.48135 0.62221 0.45132 0.59116 -0.041727 -48.98 -0.20601 201.04 0.10958 -0.35578 -0.5107 -0.27115 -0.69013 -0.8053 -0.78892 -0.86519 -1.0736 -0.92464 -0.022291 -0.031288 -0.0022213 -0.029317 -8.8956
5.1641 0.28406 0.30458 0.25247 0.71338 0 0.73476 0.40022 0.63578 0.37155 0.48633 -0.026959 -48.733 -0.21656 200.8 0.11787 -0.34323 -0.58007 -0.20454 -0.62488 -0.75692 -0.70519 -0.83316 -1.0561 -0.88953 -0.021904 -0.030081 -0.001194 -0.026744 -7.97
5.168 0.28322 0.28902 0.22192 0.34296 0 0.45075 0.32117 0.46838 0.33109 0.31113 0.37942 -48.439 -0.13041 200.5 0.11486 -0.2313 -0.60415 -0.15161 -0.53818 -0.71084 -0.60515 -0.78643 -1.0672 -0.80374 -0.020865 -0.029238 -0.00079556 -0.027037 -7.0641
5.1719 0.30128 0.29742 0.26678 -0.051028 0 0.073259 0.26893 0.21206 0.32481 0.18331 0.83893 -48.114 -0.12724 200.14 0.20099 -0.2049 -0.52285 -0.13479 -0.49881 -0.66163 -0.4956 -0.66149 -1.0233 -0.73315 -0.019774 -0.027319 -0.00092453 -0.028735 -6.3356
5.1758 0.31252 0.31054 0.32135 -0.1942 0 -0.13953 0.24886 0.031541 0.31539 0.17365 0.97415 -47.759 -0.088774 199.74 0.255 -0.17091 -0.34692 -0.11728 -0.44259 -0.56689 -0.36561 -0.55686 -0.87611 -0.63972 -0.019293 -0.023672 -0.0009412 -0.028645 -5.788
5.1797 0.30277 0.30836 0.33502 -0.00037312 0 -0.045465 0.25347 0.042886 0.27143 0.25577 0.64087 -47.365 -0.049222 199.31 0.28096 -0.11897 -0.15721 -0.096867 -0.3831 -0.43409 -0.25644 -0.46742 -0.64777 -0.52892 -0.019647 -0.018807 -0.00023973 -0.024362 -5.3214
5.1836 0.27855 0.2858 0.31538 0.37403 0 0.27429 0.26984 0.22072 0.1982 0.33833 0.026574 -46.919 -0.069676 198.83 0.30736 -0.057907 -0.046947 -0.078172 -0.34614 -0.28433 -0.21484 -0.36761 -0.41045 -0.41362 -0.020495 -0.013784 0.0012031 -0.016293 -4.8352
5.1875 0.25855 0.25682 0.30346 0.6554 0 0.57501 0.28186 0.41171 0.13214 0.34423 -0.48727 -46.418 -0.092975 198.31 0.32632 -0.059124 -0.049873 -0.070132 -0.27403 -0.1561 -0.14004 -0.2515 -0.23407 -0.2564 -0.021258 -0.0094867 0.0027858 -0.0075408 -4.3098
5.1914 0.25694 0.24387 0.31889 0.65482 0 0.63281 0.27255 0.4511 0.10609 0.26685 -0.5934 -45.873 -0.10683 197.76 0.3523 -0.022409 -0.11358 0.0046981 -0.15605 -0.076234 -0.15077 -0.20365 -0.14768 -0.23099 -0.021576 -0.0064328 0.0037936 -0.0017267 -3.82
5.1953 0.27242 0.25974 0.33801 0.39476 0 0.41304 0.23283 0.29341 0.11995 0.16244 -0.26615 -45.298 -0.083514 197.18 0.35938 0.023413 -0.14404 0.10582 -0.084647 -0.031958 -0.17926 -0.19269 -0.1373 -0.28235 -0.021491 -0.0049589 0.004008 -0.0004341 -3.4853
5.1992 0.29014 0.29541 0.32515 0.076177 0 0.092818 0.17265 0.051641 0.14493 0.09727 0.23324 -44.704 -0.027392 196.56 0.3378 0.038242 -0.087341 0.18334 -0.085644 -0.037804 -0.20092 -0.20563 -0.16994 -0.36301 -0.021283 -0.005197 0.0038563 -0.0022681 -3.393
5.2031 0.29282 0.32346 0.27654 -0.077267 0 -0.07943 0.12127 -0.089992 0.15519 0.10008 0.55013 -44.083 0.014918 195.89 0.29165 -0.056683 0.020158 0.14553 -0.11781 -0.15258 -0.23094 -0.24567 -0.21803 -0.40773 -0.021165 -0.006739 0.003964 -0.0041997 -3.5454
5.207 0.27227 0.3164 0.22551 0.021465 0 0.022761 0.11028 -0.021322 0.1539 0.15388 0.48861 -43.419 -0.037223 195.16 0.23351 -0.074285 0.078675 0.015365 -0.22035 -0.26501 -0.25812 -0.32759 -0.26972 -0.36415 -0.021157 -0.0085399 0.0045332 -0.0040566 -3.8591
5.2109 0.23386 0.26722 0.20453 0.27088 0 0.3085 0.14944 0.20749 0.16761 0.2199 0.14436 -42.705 -0.07114 194.41 0.17751 -0.07331 0.0094126 -0.015179 -0.27172 -0.34805 -0.21251 -0.37153 -0.32747 -0.34267 -0.021173 -0.0095479 0.0051368 -0.0021649 -4.2138
5.2148 0.19284 0.19648 0.20918 0.46414 0 0.54447 0.21601 0.42777 0.21551 0.26466 -0.1741 -41.947 -0.1127 193.65 0.17771 -0.092165 -0.17393 -0.0099933 -0.27879 -0.4138 -0.20388 -0.39154 -0.40236 -0.34683 -0.021192 -0.0096914 0.0051252 -0.00089895 -4.5154
5.2188 0.16514 0.13928 0.20615 0.4418 0 0.53867 0.26901 0.48597 0.28492 0.27159 -0.17807 -41.163 -0.18176 192.85 0.26558 -0.1513 -0.36849 -0.040531 -0.26963 -0.47359 -0.32211 -0.41481 -0.50512 -0.37004 -0.021288 -0.010181 0.0042567 -0.0025974 -4.7294
5.2227 0.15787 0.12041 0.17577 0.20619 0 0.28805 0.27838 0.35921 0.33777 0.24167 0.18367 -40.368 -0.13549 192.02 0.27496 -0.14498 -0.45971 -0.019173 -0.32895 -0.49179 -0.36263 -0.49461 -0.63261 -0.42024 -0.021524 -0.012508 0.002955 -0.0075632 -4.8643
5.2266 0.16454 0.13654 0.13887 -0.080463 0 -0.023511 0.24541 0.16187 0.34169 0.19337 0.68229 -39.562 -0.026265 191.17 0.2726 -0.12812 -0.40918 0.032175 -0.32892 -0.5543 -0.38642 -0.53905 -0.75639 -0.55786 -0.021844 -0.016832 0.0019643 -0.013711 -4.9247
5.2305 0.1687 0.15969 0.13421 -0.21233 0 -0.17115 0.19822 0.04527 0.29649 0.15918 0.97548 -38.732 0.010046 190.3 0.29469 -0.098102 -0.28029 0.03385 -0.2936 -0.56682 -0.4225 -0.5236 -0.82771 -0.64439 -0.022092 -0.021287 0.0017478 -0.018059 -4.8797
5.2344 0.15495 0.15989 0.16949 -0.090808 0 -0.062514 0.16801 0.07821 0.23248 0.16854 0.86112 -37.866 -0.037554 189.41 0.32424 -0.074905 -0.18193 -0.0079812 -0.25136 -0.51819 -0.40458 -0.45669 -0.80442 -0.60759 -0.02215 -0.023117 0.0021918 -0.018813 -4.6742
5.2383 0.12099 0.12903 0.20263 0.19713 0 0.19561 0.16688 0.20426 0.18423 0.2203 0.42682 -36.963 -0.097309 188.49 0.30022 -0.10254 -0.17863 -0.024628 -0.24635 -0.4508 -0.17381 -0.37451 -0.68342 -0.39214 -0.022051 -0.02085 0.0028437 -0.016431 -4.2747
5.2422 0.081272 0.086562 0.18056 0.43457 0 0.38535 0.1838 0.30105 0.16451 0.26968 -0.019923 -36.039 -0.071129 187.54 0.31174 -0.14104 -0.24126 0.045261 -0.2288 -0.33457 -0.10359 -0.33279 -0.5091 -0.25531 -0.021964 -0.015597 0.0033796 -0.012925 -3.7016
5.2461 0.057639 0.0622 0.098947 0.43179 0 0.34855 0.19736 0.28276 0.15933 0.25333 -0.18877 -35.11 -0.00092281 186.59 0.27593 -0.056897 -0.27597 0.17647 -0.15582 -0.2455 -0.071761 -0.25974 -0.34372 -0.1319 -0.022059 -0.010181 0.0038188 -0.010128 -3.0172
5.25 0.062292 0.070182 0.017723 0.17299 0 0.10724 0.19085 0.15984 0.14346 0.14334 -0.026752 -34.18 0.06193 185.63 0.29589 0.051196 -0.20344 0.27689 0.001758 -0.14229 -0.014441 -0.1003 -0.22029 -0.075789 -0.022361 -0.0067811 0.0043239 -0.0083584 -2.2777
5.2539 0.086395 0.096851 0.0084584 -0.16189 0 -0.15692 0.15808 0.015857 0.099828 -0.015542 0.25096 -33.241 0.083849 184.67 0.40594 0.11109 -0.022697 0.29163 0.21782 -0.0050038 0.11005 0.13897 -0.11896 -0.079022 -0.022685 -0.0051914 0.0048861 -0.0065074 -1.4982
5.2578 0.10497 0.11211 0.081141 -0.3274 0 -0.24551 0.10092 -0.067254 0.028072 -0.12809 0.34303 -32.28 0.089642 183.69 0.33743 0.17278 0.18923 0.30135 0.22989 0.08628 0.28736 0.19982 0.008808 0.14929 -0.022699 -0.0032904 0.0052888 -0.0033316 -0.66945
5.2617 0.096004 0.094927 0.16523 -0.20257 0 -0.097137 0.027059 -0.06872 -0.058167 -0.12308 0.10969 -31.29 0.14361 182.67 0.4313 0.20536 0.33627 0.36074 0.20921 0.27675 0.33156 0.212 0.18726 0.27397 -0.022091 0.00072072 0.0053929 0.0012408 0.18688
5.2656 0.058903 0.051101 0.17025 0.10816 0 0.16533 -0.048285 -0.03029 -0.13764 -0.019191 -0.31336 -30.283 0.18841 181.67 0.48515 0.22133 0.37131 0.40556 0.29768 0.37888 0.34019 0.27738 0.38298 0.36469 -0.020758 0.0064065 0.0053886 0.0059067 0.97598
5.2695 0.016292 0.008458 0.071712 0.35118 0 0.32962 -0.10256 -0.010084 -0.18736 0.081702 -0.6257 -29.272 0.19467 180.67 0.51893 0.23181 0.32227 0.40382 0.41951 0.40225 0.3298 0.37915 0.52408 0.40985 -0.018933 0.011294 0.0056765 0.009015 1.549
5.2734 -0.0035413 -0.0060978 -0.060693 0.32495 0 0.25817 -0.11487 -0.034017 -0.19036 0.07772 -0.60535 -28.271 0.13929 179.65 0.63826 0.25027 0.26225 0.3311 0.40015 0.43502 0.29307 0.45085 0.55733 0.36901 -0.017122 0.012982 0.0064623 0.0098947 1.7778
5.2773 0.010307 0.012014 -0.12292 0.046313 0 -0.0037558 -0.080803 -0.081888 -0.14624 -0.041473 -0.28581 -27.28 0.18846 178.63 0.57204 0.24127 0.25149 0.3094 0.30457 0.41911 0.33629 0.41702 0.49218 0.37242 -0.015845 0.011199 0.0075018 0.0093315 1.6299
5.2813 0.04229 0.042755 -0.069769 -0.25797 0 -0.25962 -0.020062 -0.11078 -0.0768 -0.17828 0.075773 -26.291 0.21459 177.62 0.53676 0.24125 0.29519 0.35455 0.29712 0.38865 0.37238 0.35795 0.39117 0.35762 -0.015308 0.0079418 0.0083097 0.008809 1.1875
5.2852 0.063347 0.059079 0.045789 -0.3346 0 -0.31081 0.033269 -0.090763 -0.016656 -0.20694 0.20976 -25.296 0.19296 176.59 0.47848 0.20227 0.34458 0.39877 0.30188 0.33388 0.32955 0.30914 0.31539 0.3189 -0.015269 0.0056474 0.0086375 0.0091992 0.5992
5.2891 0.055133 0.048741 0.12294 -0.11446 0 -0.11078 0.053327 -0.025831 0.0098678 -0.083664 0.050594 -24.29 0.122 175.55 0.39268 0.1101 0.33623 0.38797 0.26415 0.25506 0.20135 0.27895 0.27429 0.24916 -0.015245 0.0051335 0.0086962 0.010036 0.004222
5.293 0.02495 0.022301 0.10392 0.22537 0 0.19484 0.04031 0.050541 0.0084778 0.11035 -0.21658 -23.273 0.048783 174.49 0.38986 0.01804 0.23996 0.2656 0.14692 0.17344 0.12595 0.21614 0.22471 0.12944 -0.014926 0.0051398 0.0088416 0.0099697 -0.51838
5.2969 -0.0012069 0.002164 0.020318 0.40437 0 0.37636 0.018422 0.0982 0.0118 0.23376 -0.31346 -22.243 0.04107 173.46 0.40248 0.091381 0.082538 0.082247 0.072772 0.029334 0.086826 0.11329 0.11786 0.014185 -0.014474 0.0037363 0.0090329 0.0079677 -0.95529
5.3008 -0.0012094 0.0034407 -0.044201 0.2703 0 0.29646 0.015501 0.09654 0.051844 0.20349 -0.099488 -21.198 0.012261 172.4 0.37151 0.043797 -0.068137 0.020707 0.045374 -0.074054 0.074739 0.002465 -0.050131 -0.038741 -0.014396 0.00017869 0.0086956 0.0042297 -1.3332
5.3047 0.024546 0.022884 -0.034056 -0.072551 0 0.019041 0.041548 0.059212 0.12984 0.063598 0.31076 -20.141 -0.019844 171.34 0.31332 -0.074801 -0.14748 0.048666 0.013866 -0.16823 0.045093 -0.080123 -0.22917 -0.047059 -0.015069 -0.0044599 0.0072561 7.2759e-05 -1.6872
5.3086 0.054108 0.043761 0.032086 -0.34655 0 -0.23723 0.083339 0.027304 0.21068 -0.054698 0.63619 -19.079 -0.016948 170.3 0.26315 -0.13601 -0.13726 0.084235 -0.078449 -0.30414 -0.047139 -0.096505 -0.35327 -0.048961 -0.016315 -0.008283 0.0048916 -0.0030438 -2.0336
5.3125 0.063116 0.050768 0.087209 -0.32715 0 -0.26833 0.11738 0.041377 0.24888 -0.045947 0.65062 -18.022 0.0050116 169.25 0.26104 0.0090089 -0.076638 0.10145 -0.071845 -0.29498 -0.030081 -0.038493 -0.38942 -0.093428 -0.017446 -0.010115 0.0027023 -0.0045006 -2.3484
5.3164 0.045327 0.041907 0.081666 -0.025387 0 -0.046554 0.12801 0.10793 0.22453 0.082227 0.36008 -16.972 -0.072888 168.16 0.22694 -0.030895 -0.031622 0.016832 -0.050052 -0.29941 -0.0066226 -0.071519 -0.35535 -0.082808 -0.017782 -0.010193 0.0019818 -0.0047395 -2.5596
5.3203 0.017219 0.028468 0.024227 0.32263 0 0.25497 0.11562 0.18608 0.15822 0.22056 -0.0033636 -15.925 -0.11655 167.07 0.20181 -0.12457 -0.043487 -0.0090839 -0.015114 -0.26953 0.030193 -0.10438 -0.29548 -0.05936 -0.01721 -0.0095703 0.0031416 -0.0046683 -2.5695
5.3242 0.0034874 0.02473 -0.034298 0.44768 0 0.39805 0.090961 0.21156 0.092442 0.25386 -0.16495 -14.869 -0.063089 166 0.20824 -0.16052 -0.094945 0.062778 0.014791 -0.19464 0.071118 -0.080598 -0.24132 -0.030426 -0.016275 -0.0089907 0.0052718 -0.0048457 -2.3132
5.3281 0.016275 0.036482 -0.050133 0.26174 0 0.27009 0.064359 0.14702 0.05704 0.15598 -0.022904 -13.8 0.097182 164.94 0.25908 0.014952 -0.12226 0.13833 -0.010634 -0.10508 0.080273 0.045969 -0.19132 0.038233 -0.01572 -0.0083115 0.0068168 -0.0051093 -1.817
5.332 0.04549 0.056878 -0.018884 -0.077878 0 -0.023776 0.04002 0.019944 0.048969 0.005117 0.27268 -12.721 0.057951 163.84 0.27767 0.075295 -0.066979 0.20358 0.16162 -0.081548 0.10728 0.13856 -0.12267 0.081238 -0.015867 -0.0068536 0.00683 -0.0048284 -1.2059
5.3359 0.067518 0.071603 0.03212 -0.30042 0 -0.24441 0.018111 -0.088474 0.041839 -0.087112 0.4398 -11.641 0.095489 162.74 0.32008 0.072674 0.072473 0.23319 0.26921 0.02771 0.23601 0.21901 -0.018854 0.16003 -0.0164 -0.0041831 0.0057101 -0.003446 -0.63583
5.3398 0.064358 0.068809 0.072502 -0.23789 0 -0.21349 -0.0010393 -0.10325 0.013398 -0.067578 0.29045 -10.565 0.17082 161.64 0.38706 0.080377 0.23217 0.22603 0.28223 0.18249 0.35994 0.27189 0.11237 0.26286 -0.016728 -0.0005763 0.0047665 -0.00086594 -0.1953
5.3438 0.03746 0.047031 0.08633 0.047653 0 0.038678 -0.016162 -0.018829 -0.034759 0.021825 -0.11419 -9.4889 0.21072 160.52 0.46178 0.14474 0.3275 0.19274 0.21951 0.31668 0.36969 0.2882 0.24245 0.35885 -0.01657 0.0031233 0.005024 0.0025003 0.14221
5.3477 0.0058137 0.016409 0.069326 0.32071 0 0.29547 -0.027312 0.090014 -0.080616 0.087007 -0.50297 -8.4017 0.13539 159.38 0.42996 0.056024 0.31757 0.20993 0.2802 0.32465 0.29502 0.33643 0.33967 0.3212 -0.016196 0.0059912 0.0063533 0.0059164 0.46545
5.3516 -0.0092173 -0.007324 0.022833 0.36057 0 0.33153 -0.036721 0.12538 -0.10167 0.061976 -0.60148 -7.2989 0.11442 158.27 0.40212 0.04311 0.23726 0.2468 0.33921 0.35687 0.27433 0.36169 0.38604 0.34571 -0.016126 0.0074459 0.0076825 0.0085763 0.81443
5.3555 5.0469e-06 -0.012702 -0.040834 0.13106 0 0.10133 -0.046238 0.04754 -0.092385 -0.040076 -0.34691 -6.186 0.1604 157.16 0.40642 0.078852 0.16945 0.22257 0.30972 0.33668 0.33822 0.35165 0.38437 0.37539 -0.016586 0.007438 0.0080306 0.0098811 1.1148
5.3594 0.02231 -0.00049856 -0.091388 -0.19628 0 -0.21807 -0.054414 -0.089222 -0.066074 -0.14138 0.059075 -5.0743 0.224 156.03 0.44028 0.12641 0.17863 0.1759 0.24503 0.29174 0.42399 0.32859 0.35453 0.39274 -0.017253 0.0064423 0.0073711 0.0097162 1.2282
5.3633 0.036499 0.015594 -0.093098 -0.3766 0 -0.36859 -0.057329 -0.17981 -0.043249 -0.1626 0.30498 -3.9701 0.18925 154.92 0.47732 0.12507 0.25944 0.24813 0.32281 0.33678 0.37382 0.34982 0.32191 0.40057 -0.017544 0.0052653 0.0065577 0.0085873 1.0827
5.3672 0.026714 0.017193 -0.037144 -0.27739 0 -0.22358 -0.05279 -0.15578 -0.037187 -0.08347 0.21327 -2.8675 0.10691 153.78 0.40376 0.037904 0.34152 0.2442 0.34293 0.2562 0.24522 0.30361 0.30221 0.28332 -0.017154 0.0046335 0.0064553 0.0074084 0.76196
5.3711 -0.0067599 -0.006039 0.036919 0.023665 0 0.1033 -0.043223 -0.041858 -0.045852 0.042517 -0.11935 -1.7549 0.10259 152.64 0.35483 -0.031694 0.34653 0.11522 0.22562 0.22335 0.14211 0.2003 0.2902 0.16978 -0.016365 0.0046909 0.0071394 0.006943 0.46193
5.375 -0.048248 -0.04787 0.062394 0.29795 0 0.34416 -0.033826 0.067156 -0.053098 0.12654 -0.39909 -0.62798 0.098763 151.51 0.32732 -0.083439 0.251 0.002438 0.099715 0.1956 0.14031 0.11604 0.26229 0.085473 -0.015824 0.0047982 0.007895 0.0072543 0.34203
5.3789 -0.077649 -0.088373 0.0019717 0.33527 0 0.29038 -0.028106 0.08776 -0.038504 0.10716 -0.37065 0.50214 0.046525 150.4 0.3134 -0.10805 0.10579 0.0071794 0.076234 0.14525 0.24945 0.10351 0.19647 0.054357 -0.016018 0.0039756 0.0079503 0.0076521 0.40397
5.3828 -0.083769 -0.10754 -0.11021 0.098319 0 -0.038214 -0.026025 0.015101 0.0070726 -0.0059778 -0.023867 1.6138 0.040904 149.31 0.31323 -0.023407 -0.001368 0.073717 0.20625 0.14152 0.21368 0.13072 0.097932 0.13672 -0.01688 0.0018176 0.0072089 0.0072777 0.51285
5.3867 -0.07132 -0.10019 -0.18775 -0.24989 0 -0.405 -0.026635 -0.080946 0.068082 -0.13709 0.39469 2.6905 0.11739 148.22 0.32824 0.087515 -0.0091429 0.19382 0.19231 0.1224 0.11459 0.089429 0.0078347 0.075801 -0.017858 -0.00086163 0.0063115 0.0058921 0.5447
5.3906 -0.057447 -0.080579 -0.16504 -0.46524 0 -0.53953 -0.031201 -0.12273 0.10556 -0.19578 0.57426 3.7329 0.14459 147.14 0.35452 0.1411 0.076945 0.21397 0.17641 0.14556 0.10478 0.11394 -0.018523 0.032937 -0.018335 -0.002362 0.0060278 0.0041745 0.52242
5.3945 -0.060422 -0.072098 -0.060967 -0.40157 0 -0.34661 -0.041944 -0.091415 0.080329 -0.14183 0.38147 4.7562 0.11909 146.07 0.36807 0.12465 0.1945 0.17686 0.20682 0.21278 0.1888 0.20848 0.047921 0.05 -0.018044 -0.0013395 0.0065791 0.0032185 0.60825
5.3984 -0.087867 -0.089587 0.029403 -0.11862 0 0.021835 -0.057481 -0.035114 -0.013019 -0.017976 -0.041539 5.7761 0.088463 145.03 0.33241 0.053833 0.27324 0.21323 0.30523 0.30236 0.31046 0.32471 0.18396 0.13025 -0.017192 0.0020185 0.0074922 0.0036433 0.95619
5.4023 -0.132 -0.12795 0.014643 0.16177 0 0.28467 -0.071824 -0.017728 -0.12974 0.075985 -0.3959 6.7948 0.2239 143.99 0.38048 0.16587 0.28493 0.21678 0.31863 0.40836 0.34308 0.32852 0.3283 0.21697 -0.016255 0.005968 0.0080486 0.0051215 1.5649
5.4063 -0.17486 -0.16639 -0.11062 0.22067 0 0.24367 -0.081267 -0.06116 -0.19946 0.053661 -0.45952 7.8004 0.29693 142.98 0.38491 0.24084 0.2595 0.34006 0.35461 0.56612 0.32137 0.43613 0.42836 0.22528 -0.015646 0.0085022 0.0078844 0.006762 2.2756
5.4102 -0.20004 -0.18495 -0.25656 0.0062278 0 -0.072982 -0.093535 -0.13382 -0.18209 -0.092322 -0.24708 8.7785 0.30172 142 0.42242 0.27415 0.25958 0.44997 0.40753 0.66637 0.36485 0.5341 0.48126 0.28765 -0.015475 0.0089462 0.0072428 0.0079823 2.9201
5.4141 -0.20327 -0.18006 -0.31335 -0.32711 0 -0.43962 -0.12719 -0.18942 -0.11082 -0.2804 0.022338 9.7251 0.27344 141.05 0.53025 0.28763 0.33379 0.49094 0.4845 0.6825 0.5205 0.57483 0.53261 0.4421 -0.015505 0.0084872 0.0067479 0.0090313 3.4754
5.418 -0.19455 -0.16674 -0.24488 -0.53592 0 -0.60436 -0.19601 -0.21242 -0.077135 -0.39721 0.10928 10.647 0.36426 140.13 0.67448 0.37829 0.48131 0.56702 0.63262 0.77256 0.69101 0.64632 0.63301 0.51884 -0.015295 0.0091545 0.0069586 0.010658 4.0657
5.4219 -0.19058 -0.16603 -0.11774 -0.47359 0 -0.47054 -0.28923 -0.2253 -0.15748 -0.3807 -0.065945 11.553 0.41489 139.21 0.70673 0.49026 0.65024 0.62348 0.67822 0.8657 0.76109 0.76766 0.79019 0.59504 -0.014464 0.012102 0.0080432 0.013252 4.8017
5.4258 -0.20255 -0.18829 -0.041755 -0.20229 0 -0.15772 -0.36774 -0.25568 -0.33798 -0.26518 -0.38304 12.44 0.44057 138.33 0.67732 0.50857 0.77015 0.6532 0.68087 0.99475 0.69323 0.85733 0.95935 0.62934 -0.012946 0.016645 0.0097327 0.016299 5.61
5.4297 -0.22823 -0.2257 -0.077044 0.055899 0 0.093641 -0.38692 -0.30197 -0.50758 -0.15266 -0.63344 13.294 0.428 137.49 0.65303 0.47012 0.79766 0.66801 0.70169 1.1171 0.57959 0.92431 1.0794 0.64182 -0.011084 0.020812 0.01149 0.018706 6.2328
5.4336 -0.25413 -0.25937 -0.18961 0.090924 0 0.097184 -0.33256 -0.33454 -0.53891 -0.1334 -0.67856 14.1 0.36657 136.68 0.70382 0.45127 0.74515 0.68211 0.79851 1.1722 0.55124 0.99201 1.1216 0.66519 -0.0094783 0.022876 0.012769 0.019704 6.4246
5.4375 -0.26642 -0.27444 -0.28921 -0.13353 0 -0.15095 -0.24023 -0.32953 -0.3977 -0.2194 -0.53134 14.855 0.41744 135.91 0.72523 0.52433 0.67274 0.62366 0.81357 1.1502 0.69216 0.93328 1.1074 0.64585 -0.0086208 0.022535 0.013259 0.01948 6.181
5.4414 -0.26214 -0.27091 -0.30964 -0.45387 0 -0.47621 -0.17696 -0.29761 -0.18572 -0.34216 -0.3178 15.566 0.483 135.19 0.73548 0.60482 0.6469 0.59019 0.83521 1.0973 0.82425 0.91913 1.0828 0.64865 -0.0085798 0.020886 0.013036 0.018969 5.7861
5.4453 -0.25202 -0.26228 -0.25914 -0.6345 0 -0.65328 -0.19421 -0.27589 -0.070103 -0.41231 -0.17184 16.248 0.5243 134.5 0.76274 0.63264 0.69312 0.65435 0.81688 1.0648 0.85547 0.94607 1.0766 0.70143 -0.0089747 0.019387 0.012522 0.019035 5.6114
5.4492 -0.25216 -0.26406 -0.20294 -0.54876 0 -0.5654 -0.28704 -0.29035 -0.14875 -0.38911 -0.15175 16.906 0.53088 133.85 0.81312 0.59659 0.77679 0.77824 0.75597 1.0736 0.77562 0.98532 1.0814 0.7764 -0.0092888 0.01882 0.012226 0.019804 5.8237
5.4531 -0.27079 -0.28174 -0.20229 -0.27295 0 -0.28522 -0.39331 -0.32815 -0.36347 -0.30481 -0.2266 17.534 0.52367 133.24 0.8672 0.54323 0.82846 0.75273 0.7067 1.1175 0.67616 0.95678 1.0709 0.75408 -0.0092694 0.019019 0.012404 0.020736 6.2457
5.457 -0.30076 -0.3072 -0.26639 -0.023839 0 -0.022219 -0.43646 -0.34911 -0.53983 -0.23012 -0.3187 18.122 0.43438 132.66 0.77948 0.47703 0.79722 0.75458 0.67933 1.1195 0.65111 0.90164 1.0323 0.72296 -0.0090737 0.019362 0.012891 0.021253 6.498
5.4609 -0.32425 -0.32543 -0.35301 0.0081455 0 0.02737 -0.38094 -0.32603 -0.52749 -0.21587 -0.35806 18.664 0.37019 132.13 0.72447 0.46538 0.69255 0.73834 0.66079 1.0696 0.65183 0.88114 0.98035 0.71225 -0.0090391 0.019397 0.013263 0.021257 6.309
5.4648 -0.32655 -0.32574 -0.40712 -0.19896 0 -0.17645 -0.25881 -0.27351 -0.32608 -0.25925 -0.31714 19.156 0.36101 131.64 0.7154 0.51514 0.58117 0.70131 0.66599 1.0028 0.64156 0.87923 0.94277 0.72694 -0.009303 0.019088 0.01322 0.021091 5.7429
5.4688 -0.3081 -0.30931 -0.39998 -0.48672 0 -0.4846 -0.14805 -0.23584 -0.089971 -0.31605 -0.21991 19.6 0.41302 131.21 0.73871 0.61199 0.5389 0.65686 0.70737 0.95973 0.59679 0.87335 0.93495 0.75866 -0.0096385 0.01865 0.012842 0.021072 5.1624
5.4727 -0.28472 -0.288 -0.34178 -0.63841 0 -0.66476 -0.11941 -0.24559 -0.0050691 -0.34068 -0.12881 19.992 0.41431 130.84 0.71241 0.63507 0.59369 0.71693 0.75916 0.98236 0.60257 0.86681 0.95013 0.70998 -0.0096607 0.018316 0.01249 0.021175 4.9596
5.4766 -0.27519 -0.2759 -0.26837 -0.54027 0 -0.57404 -0.18988 -0.29318 -0.13882 -0.31865 -0.11161 20.333 0.4495 130.51 0.71662 0.6288 0.70421 0.6461 0.77064 1.0064 0.61789 0.83466 0.97161 0.66512 -0.0091969 0.018245 0.01244 0.021173 5.27
5.4805 -0.28587 -0.27953 -0.21887 -0.2627 0 -0.27138 -0.31389 -0.33686 -0.387 -0.27043 -0.19655 20.625 0.48476 130.22 0.71231 0.61143 0.79156 0.63969 0.79752 1.0402 0.65826 0.84011 0.99029 0.60764 -0.0084569 0.018523 0.01262 0.021025 5.8848
5.4844 -0.30516 -0.29332 -0.21704 -0.0056048 0 0.01977 -0.41487 -0.34221 -0.55925 -0.23157 -0.34243 20.878 0.50486 129.98 0.68986 0.60229 0.79927 0.68823 0.82745 1.0839 0.7179 0.87932 1.0085 0.55572 -0.0078437 0.019113 0.012713 0.021006 6.4109
5.4883 -0.31258 -0.30346 -0.25984 0.048537 0 0.07837 -0.43371 -0.31256 -0.53055 -0.22812 -0.45517 21.1 0.50161 129.77 0.65736 0.63032 0.73455 0.62593 0.79218 1.1311 0.77223 0.89659 1.029 0.56127 -0.0076016 0.019795 0.012524 0.021405 6.5431
5.4922 -0.29555 -0.29752 -0.31596 -0.13388 0 -0.14145 -0.36299 -0.28189 -0.33496 -0.26211 -0.45391 21.291 0.53803 129.61 0.63857 0.59421 0.65887 0.60306 0.80915 1.1339 0.76821 0.93109 1.0464 0.57272 -0.0076449 0.020255 0.012229 0.022124 6.2474
5.4961 -0.26008 -0.27339 -0.34012 -0.4149 0 -0.468 -0.2481 -0.2793 -0.13041 -0.31084 -0.34143 21.44 0.5344 129.48 0.64378 0.58413 0.63696 0.62364 0.81157 1.105 0.80898 0.95014 1.0515 0.59262 -0.007713 0.020352 0.012226 0.022644 5.7442
5.5 -0.22635 -0.24106 -0.30214 -0.58565 0 -0.64039 -0.15738 -0.3013 -0.070229 -0.33832 -0.21449 21.539 0.52408 129.4 0.65369 0.5874 0.68565 0.66349 0.8142 1.0749 0.8403 0.95123 1.0442 0.60341 -0.0076642 0.020289 0.01272 0.022474 5.3294
5.5039 -0.21233 -0.21547 -0.21394 -0.51763 0 -0.51257 -0.1404 -0.31785 -0.18791 -0.31553 -0.19055 21.592 0.53336 129.35 0.65194 0.58417 0.76244 0.68766 0.81905 1.0695 0.82028 0.933 1.0351 0.58117 -0.007602 0.020431 0.013461 0.021632 5.1733
5.5078 -0.21892 -0.20511 -0.1286 -0.25589 0 -0.17224 -0.1986 -0.30394 -0.38199 -0.24213 -0.30246 21.622 0.54261 129.32 0.63482 0.53515 0.80053 0.60088 0.74996 1.1021 0.77409 0.88669 1.0317 0.45914 -0.0077283 0.020829 0.013909 0.020671 5.2225
5.5117 -0.22863 -0.20496 -0.10352 0.013824 0 0.12428 -0.28545 -0.2636 -0.50252 -0.15441 -0.45479 21.648 0.49917 129.33 0.57754 0.50956 0.76072 0.55241 0.70066 1.0888 0.68202 0.82453 1.0216 0.47908 -0.0081106 0.020938 0.013693 0.020176 5.2521
5.5156 -0.21936 -0.19972 -0.15214 0.10226 0 0.15415 -0.33603 -0.22299 -0.46345 -0.10668 -0.49308 21.672 0.45357 129.38 0.56238 0.50548 0.65907 0.54525 0.67683 1.0161 0.67479 0.75492 0.97687 0.43771 -0.0086201 0.019928 0.01291 0.020204 5.0156
5.5195 -0.18209 -0.17565 -0.22652 -0.040837 0 -0.092836 -0.30828 -0.20129 -0.29527 -0.13103 -0.33907 21.67 0.41543 129.45 0.55548 0.50119 0.55101 0.52329 0.64595 0.89836 0.6902 0.69039 0.87983 0.3517 -0.009087 0.017442 0.012001 0.020216 4.3956
5.5234 -0.12862 -0.13236 -0.25184 -0.28577 0 -0.40307 -0.20935 -0.18995 -0.10802 -0.20441 -0.07519 21.618 0.38041 129.53 0.46831 0.46164 0.48665 0.3937 0.55257 0.76678 0.57303 0.648 0.74674 0.33096 -0.0094763 0.014092 0.011323 0.01953 3.4708
5.5273 -0.08322 -0.085034 -0.18858 -0.41869 0 -0.50778 -0.089017 -0.16173 -0.0041312 -0.25567 0.10686 21.507 0.30858 129.65 0.43551 0.42042 0.47322 0.38062 0.53153 0.66022 0.46966 0.54851 0.62196 0.29547 -0.0098838 0.011136 0.010856 0.017875 2.4646
5.5313 -0.065046 -0.054674 -0.068877 -0.30646 0 -0.29805 -0.0048942 -0.10056 -0.010252 -0.21733 0.064286 21.358 0.24736 129.77 0.41633 0.36577 0.47235 0.31226 0.48558 0.56319 0.3292 0.47517 0.54129 0.23472 -0.010378 0.009449 0.010321 0.015514 1.6134
5.5352 -0.074959 -0.053251 0.026836 -0.0060054 0 0.085574 0.01551 -0.022561 -0.07229 -0.085405 -0.16226 21.208 0.20069 129.91 0.39911 0.30214 0.43243 0.26075 0.40224 0.48298 0.19688 0.39017 0.49657 0.15969 -0.010897 0.0086911 0.0095456 0.012914 1.0393
5.5391 -0.09643 -0.075244 0.035284 0.27008 0 0.36017 -0.011889 0.032988 -0.1068 0.065381 -0.36093 21.078 0.16722 130.04 0.3751 0.23575 0.33013 0.26979 0.2871 0.41255 0.10148 0.28551 0.43784 0.084449 -0.011348 0.0074845 0.0086891 0.010349 0.70752
5.543 -0.10899 -0.10207 -0.038662 0.31193 0 0.31939 -0.046905 0.035379 -0.064788 0.13301 -0.31248 20.961 0.13325 130.18 0.33789 0.17997 0.19024 0.33846 0.19077 0.30491 0.047993 0.22551 0.31756 0.037943 -0.011767 0.0045892 0.0080846 0.0078275 0.49202
5.5469 -0.10332 -0.11584 -0.12937 0.07624 0 -0.0079159 -0.058645 -0.011101 0.037022 0.070568 0.022254 20.832 0.1176 130.35 0.3602 0.16417 0.069924 0.35517 0.13826 0.18466 0.052504 0.14899 0.1403 0.022668 -0.012339 0.00012646 0.0078888 0.0053613 0.29281
5.5508 -0.086577 -0.11164 -0.16807 -0.27304 0 -0.38116 -0.045173 -0.06897 0.13394 -0.069048 0.44894 20.671 0.11686 130.53 0.4177 0.1569 0.019795 0.34316 0.092729 0.13963 0.05031 0.12836 -0.027832 0.010607 -0.013165 -0.0042292 0.0079182 0.0031752 0.11163
5.5547 -0.07486 -0.098829 -0.13862 -0.48376 0 -0.53152 -0.025419 -0.095589 0.16253 -0.16959 0.67482 20.478 0.11501 130.72 0.46082 0.16111 0.050157 0.32135 0.071225 0.15171 0.063148 0.15605 -0.10292 -0.00047322 -0.01405 -0.0063391 0.0078503 0.0015985 0.030236
5.5586 -0.079323 -0.091218 -0.083846 -0.40604 0 -0.36169 -0.01527 -0.074251 0.10534 -0.14485 0.5318 20.275 0.091235 130.92 0.43385 0.1816 0.12653 0.31053 0.097878 0.17629 0.12664 0.20373 -0.045685 -0.0059669 -0.014566 -0.0051437 0.007571 0.00075034 0.12061
5.5625 -0.096988 -0.094738 -0.061382 -0.10686 0 -0.011092 -0.012823 -0.024805 0.0009245 -0.012664 0.11056 20.073 0.024614 131.13 0.393 0.099408 0.19704 0.3248 0.072846 0.2225 0.1199 0.25611 0.10929 0.036194 -0.014423 -0.0014368 0.0072917 0.00041065 0.37449
5.5664 -0.11299 -0.10281 -0.092037 0.18205 0 0.25645 -0.0063451 0.011925 -0.086166 0.11519 -0.30351 19.867 -0.0047113 131.36 0.37267 0.10471 0.23116 0.35377 0.11798 0.3158 0.14087 0.31589 0.28166 0.083596 -0.013801 0.0027228 0.0073072 0.00027929 0.71732
5.5703 -0.11216 -0.10284 -0.1459 0.24375 0 0.25189 0.0056463 0.0025817 -0.11344 0.12267 -0.44514 19.635 0.021092 131.61 0.39836 0.12487 0.24092 0.4108 0.18096 0.43191 0.23077 0.3992 0.40592 0.18642 -0.01326 0.0054769 0.0076556 0.00038303 1.0871
5.5742 -0.091096 -0.087787 -0.17335 0.043043 0 -0.0037107 0.0054731 -0.057194 -0.091227 -0.014281 -0.26726 19.364 0.094647 131.9 0.46558 0.14616 0.26851 0.4849 0.2473 0.54691 0.36214 0.49903 0.47391 0.3384 -0.013258 0.0063858 0.0080561 0.0011784 1.4939
5.5781 -0.061363 -0.063066 -0.14875 -0.24946 0 -0.30409 -0.029622 -0.14047 -0.072698 -0.20533 0.031102 19.064 0.17034 132.19 0.52643 0.22993 0.34921 0.52477 0.34742 0.62305 0.39528 0.57213 0.52714 0.45147 -0.01371 0.0065387 0.0082094 0.0031678 1.9932
5.582 -0.041521 -0.04302 -0.088449 -0.39441 0 -0.41782 -0.10275 -0.20557 -0.10943 -0.31691 0.16614 18.76 0.25296 132.48 0.54287 0.23058 0.47818 0.57267 0.36122 0.69287 0.46859 0.62696 0.61055 0.5083 -0.014051 0.0075697 0.0081503 0.006339 2.5939
5.5859 -0.043574 -0.040013 -0.032993 -0.27319 0 -0.26133 -0.18687 -0.22112 -0.20637 -0.27831 -0.0076271 18.472 0.30264 132.79 0.57534 0.25449 0.60723 0.55717 0.40674 0.76518 0.48057 0.68777 0.72937 0.53203 -0.013777 0.010352 0.0082606 0.009954 3.1927
5.5898 -0.063985 -0.054942 -0.014403 0.019008 0 0.042031 -0.24108 -0.18542 -0.31242 -0.13567 -0.38493 18.195 0.32278 133.09 0.59438 0.29719 0.67576 0.49628 0.45473 0.82621 0.47114 0.72038 0.8432 0.51144 -0.012964 0.014287 0.0088909 0.012916 3.6075
5.5938 -0.086126 -0.076534 -0.036588 0.24884 0 0.25765 -0.24095 -0.12814 -0.35642 -0.011053 -0.69193 17.907 0.32662 133.39 0.57009 0.33777 0.65316 0.41916 0.4691 0.85379 0.48948 0.69645 0.89743 0.443 -0.012231 0.017612 0.0099529 0.014426 3.6915
5.5977 -0.092674 -0.089732 -0.07895 0.2289 0 0.2173 -0.19632 -0.091269 -0.3017 -0.0021358 -0.69668 17.584 0.36042 133.73 0.5609 0.32501 0.56051 0.34027 0.5104 0.76132 0.5069 0.69553 0.86297 0.41212 -0.012148 0.018507 0.010908 0.014408 3.4321
5.6016 -0.078755 -0.086566 -0.11308 -0.034027 0 -0.052995 -0.14121 -0.099366 -0.17603 -0.10542 -0.38558 17.227 0.32638 134.06 0.53835 0.31087 0.45467 0.33054 0.48737 0.6567 0.48051 0.58781 0.75386 0.30165 -0.012669 0.016262 0.011209 0.013404 2.9489
5.6055 -0.055705 -0.071344 -0.11808 -0.34184 0 -0.35034 -0.10601 -0.13961 -0.052181 -0.22335 0.027667 16.856 0.26513 134.41 0.505 0.2933 0.38671 0.31681 0.43309 0.52858 0.43897 0.46307 0.61388 0.18963 -0.013145 0.011787 0.010791 0.012113 2.3979
5.6094 -0.042195 -0.056594 -0.088829 -0.45701 0 -0.44633 -0.096923 -0.16886 0.0059455 -0.24629 0.26533 16.495 0.19689 134.77 0.44892 0.25734 0.36649 0.28312 0.35694 0.40647 0.37637 0.35525 0.48683 0.083525 -0.012944 0.0070911 0.010148 0.010983 1.8707
5.6133 -0.049274 -0.053105 -0.038621 -0.28591 0 -0.26102 -0.098828 -0.14643 -0.010835 -0.14115 0.19548 16.147 0.13607 135.13 0.34186 0.17139 0.36013 0.25008 0.25519 0.36501 0.25803 0.27146 0.39248 -0.059742 -0.012092 0.0040188 0.00989 0.010095 1.3734
5.6172 -0.071034 -0.061586 0.0046929 0.047595 0 0.072376 -0.094454 -0.069028 -0.054997 0.023627 -0.07151 15.799 0.030485 135.51 0.32815 0.074047 0.32118 0.21308 0.1518 0.2823 0.10751 0.20434 0.32167 -0.10577 -0.0113 0.0030549 0.010183 0.0092833 0.88329
5.6211 -0.08852 -0.072032 0.012494 0.29528 0 0.30472 -0.079344 0.021613 -0.063739 0.1337 -0.27327 15.429 0.0033456 135.91 0.34561 0.0090562 0.2304 0.2814 0.082727 0.23218 0.0024642 0.18437 0.24977 -0.12452 -0.011342 0.0030591 0.010571 0.0082896 0.41068
5.625 -0.084191 -0.071187 -0.023792 0.27385 0 0.26038 -0.059577 0.068929 -0.00909 0.1187 -0.20363 15.032 0.016763 136.32 0.3398 -0.034179 0.11324 0.35582 0.031709 0.18307 -0.038531 0.17626 0.15844 -0.11136 -0.012367 0.0022127 0.010361 0.0068834 -0.00025897
5.6289 -0.055649 -0.052631 -0.079847 0.0056984 0 -0.024888 -0.039035 0.047659 0.08285 0.0056098 0.1213 14.617 0.036416 136.74 0.29352 -0.058392 0.022196 0.36812 -0.011515 0.11831 -0.016949 0.15247 0.052699 -0.065901 -0.013773 -0.00045763 0.0092331 0.0049969 -0.32223
5.6328 -0.017691 -0.022057 -0.10977 -0.29693 0 -0.32696 -0.013251 -0.012588 0.15576 -0.1043 0.46929 14.204 0.078553 137.15 0.35662 -0.0084111 -0.0013746 0.41936 -0.014602 0.11243 -0.00099358 0.12825 -0.037259 -0.017351 -0.01475 -0.0041594 0.0075451 0.0028809 -0.57651
5.6367 0.0090789 0.0063293 -0.079848 -0.39351 0 -0.4039 0.022284 -0.049377 0.16753 -0.11523 0.56931 13.805 0.086002 137.58 0.40541 0.057201 0.043359 0.33969 0.04887 0.12929 0.063297 0.15539 -0.072823 -0.042425 -0.014947 -0.006834 0.0060897 0.001117 -0.79861
5.6406 0.014099 0.019944 0.00049816 -0.19978 0 -0.18421 0.059438 -0.019856 0.11905 -0.011161 0.32549 13.417 0.12202 137.99 0.45591 0.074557 0.11758 0.27695 0.085071 0.15317 0.11579 0.17333 -0.034016 -0.066302 -0.014658 -0.006777 0.0055136 0.00032161 -0.97132
5.6445 0.0046661 0.017206 0.080252 0.14643 0 0.1749 0.077305 0.060098 0.047886 0.13177 -0.099814 13.03 0.16506 138.41 0.4893 0.064005 0.17194 0.23146 0.090797 0.17725 0.15336 0.17206 0.061558 -0.057873 -0.014424 -0.0040858 0.0058754 0.00065738 -1.0081
5.6484 -0.00027862 0.0090489 0.10539 0.38981 0 0.40778 0.05911 0.12558 -0.003489 0.20378 -0.4036 12.631 0.15274 138.82 0.46847 0.087446 0.18135 0.14243 0.10076 0.19651 0.19616 0.16064 0.16475 0.0026269 -0.014488 -0.00068115 0.0066686 0.0015642 -0.82711
5.6523 0.014768 0.011039 0.064618 0.35341 0 0.34649 0.011574 0.1164 -0.01688 0.14619 -0.37414 12.22 0.09026 139.22 0.53069 0.10259 0.15977 0.11767 0.1246 0.18769 0.23146 0.14082 0.22597 -0.02925 -0.014636 0.0012018 0.0072424 0.0020694 -0.45986
5.6563 0.049883 0.031686 0.0016479 0.075103 0 0.051214 -0.033474 0.030963 -0.0041318 -0.0019412 -0.057543 11.801 0.066359 139.64 0.54696 0.054587 0.1454 0.12015 0.16425 0.20282 0.22185 0.15654 0.22999 -0.00059122 -0.014508 0.00081598 0.00727 0.0015528 -0.084773
5.6602 0.089948 0.065779 -0.019901 -0.2216 0 -0.2379 -0.040455 -0.066487 0.010018 -0.13113 0.2748 11.381 0.03308 140.06 0.51735 0.029632 0.1682 0.12881 0.18796 0.24329 0.1803 0.18728 0.2057 0.0036221 -0.014004 -0.00055962 0.0069254 0.00034512 0.067076
5.6641 0.11641 0.098139 0.029721 -0.3004 0 -0.28884 0.0021909 -0.094671 0.010257 -0.14282 0.33798 10.97 -0.017597 140.45 0.46334 0.048427 0.22443 0.13845 0.18094 0.28922 0.12377 0.21363 0.19968 -0.042617 -0.013369 -0.00085657 0.0066863 -0.00044669 -0.1299
5.668 0.12117 0.11521 0.12093 -0.094728 0 -0.057026 0.071911 -0.021686 0.00042753 -0.023256 0.061417 10.577 0.010665 140.81 0.46991 -0.032194 0.27694 0.18502 0.16284 0.25412 0.085244 0.2099 0.23273 -0.022055 -0.012945 0.00081662 0.0069439 0.00012459 -0.60699
5.6719 0.11205 0.11556 0.19064 0.24224 0 0.28401 0.12907 0.10608 -0.0035409 0.14641 -0.34747 10.21 0.029521 141.17 0.43302 -0.062521 0.28101 0.16845 0.072704 0.24467 0.0092617 0.14738 0.2759 -0.081491 -0.012896 0.0032051 0.0076971 0.0018842 -1.1631
5.6758 0.10625 0.11081 0.19659 0.45892 0 0.48126 0.14716 0.19845 0.011925 0.2519 -0.55839 9.8738 0.031827 141.5 0.36156 -0.07245 0.21702 0.13755 0.016138 0.17392 -0.041008 0.091751 0.26882 -0.15559 -0.013192 0.0038279 0.0085187 0.0034156 -1.6287
5.6797 0.1172 0.1161 0.15209 0.40216 0 0.39814 0.13131 0.19343 0.048778 0.2322 -0.37431 9.568 0.040902 141.81 0.30616 -0.064281 0.10586 0.12633 -0.01308 0.067854 -0.066511 0.032593 0.16781 -0.23311 -0.01378 0.0010388 0.0088036 0.0030026 -1.9922
5.6836 0.14478 0.1375 0.1114 0.13508 0 0.11492 0.11104 0.10873 0.098616 0.12394 0.11092 9.289 0.086006 142.12 0.3254 -0.038398 -0.0049393 0.16391 -0.049087 -0.019247 -0.084776 -0.057806 -0.01548 -0.31068 -0.014665 -0.0045271 0.0081452 -6.0514e-05 -2.3853
5.6875 0.17585 0.16676 0.12055 -0.11581 0 -0.13975 0.11539 0.0302 0.1505 0.030277 0.57869 9.0315 0.10365 142.4 0.29293 -0.06644 -0.074543 0.15269 -0.13132 -0.10688 -0.12575 -0.18171 -0.21825 -0.32144 -0.015772 -0.010352 0.0066137 -0.004854 -2.9449
5.6914 0.19422 0.18795 0.17813 -0.14075 0 -0.16715 0.15154 0.044479 0.19765 0.039487 0.72612 8.7914 0.096513 142.64 0.26866 -0.098404 -0.097416 0.0686 -0.18426 -0.23231 -0.14483 -0.24716 -0.37129 -0.37103 -0.0168 -0.013931 0.0047532 -0.0094453 -3.6776
5.6953 0.19282 0.19067 0.23932 0.088554 0 0.053191 0.20291 0.16841 0.23858 0.15769 0.49485 8.5666 0.055868 142.86 0.22021 -0.14157 -0.1052 -0.038974 -0.23832 -0.33879 -0.19253 -0.32406 -0.44801 -0.45407 -0.01734 -0.014591 0.0032772 -0.012265 -4.4395
5.6992 0.179 0.17908 0.25686 0.3983 0 0.35548 0.24473 0.33156 0.27384 0.3072 0.11106 8.3583 -0.0042449 143.05 0.15735 -0.19326 -0.13983 -0.13062 -0.3013 -0.41772 -0.26858 -0.41852 -0.47798 -0.54561 -0.017233 -0.013759 0.0026396 -0.013161 -5.04
5.7031 0.16936 0.16918 0.22138 0.55022 0 0.51912 0.26245 0.42719 0.30266 0.38939 -0.093538 8.1714 -0.028735 143.22 0.1571 -0.23497 -0.21799 -0.15707 -0.35275 -0.52487 -0.29921 -0.44736 -0.51536 -0.57731 -0.016825 -0.013614 0.0027645 -0.013326 -5.3756
5.707 0.17758 0.17609 0.16738 0.42787 0 0.43528 0.25904 0.39355 0.32236 0.3603 0.060578 8.0156 0.010793 143.36 0.2023 -0.19378 -0.31456 -0.15857 -0.34173 -0.55532 -0.27961 -0.46407 -0.59 -0.65185 -0.016747 -0.015302 0.0031327 -0.014221 -5.4834
5.7109 0.20407 0.20194 0.14316 0.12673 0 0.18345 0.24878 0.26262 0.33031 0.26015 0.46385 7.9015 0.020959 143.47 0.24637 -0.17393 -0.37895 -0.1186 -0.33029 -0.5949 -0.23913 -0.4622 -0.68189 -0.69895 -0.017367 -0.018178 0.00317 -0.016384 -5.4863
5.7148 0.23525 0.2339 0.17243 -0.11977 0 -0.034309 0.24511 0.13759 0.32592 0.17652 0.80562 7.8332 0.014676 143.55 0.26533 -0.17947 -0.37271 -0.086573 -0.31089 -0.61895 -0.21405 -0.45206 -0.73826 -0.69073 -0.01839 -0.02052 0.0026531 -0.019054 -5.489
5.7188 0.25322 0.25422 0.23827 -0.11869 0 -0.047449 0.25215 0.1151 0.31098 0.17419 0.81625 7.8024 0.013807 143.59 0.25073 -0.19937 -0.29966 -0.10587 -0.27411 -0.59131 -0.23009 -0.44289 -0.7173 -0.61856 -0.019066 -0.020964 0.0018279 -0.020834 -5.5096
5.7227 0.24907 0.25386 0.29822 0.13695 0 0.15677 0.26396 0.21124 0.28843 0.24748 0.47481 7.791 -0.0060339 143.6 0.31588 -0.20074 -0.20475 -0.076479 -0.27019 -0.48338 -0.19946 -0.40641 -0.62223 -0.59313 -0.018863 -0.01946 0.0011658 -0.020797 -5.4901
5.7266 0.22975 0.23885 0.31504 0.46455 0 0.42654 0.2698 0.34879 0.2613 0.32999 0.023466 7.7835 -0.013269 143.56 0.28188 -0.17401 -0.14191 -0.062799 -0.28694 -0.4282 -0.18116 -0.36647 -0.49975 -0.50818 -0.017976 -0.01711 0.0009731 -0.019168 -5.3566
5.7305 0.2127 0.22446 0.28003 0.62946 0 0.56062 0.26132 0.41624 0.23279 0.34968 -0.21957 7.7814 0.021556 143.49 0.22543 -0.13268 -0.13548 -0.083125 -0.28232 -0.37814 -0.17045 -0.34742 -0.40632 -0.44504 -0.017176 -0.015202 0.0011785 -0.017091 -5.0779
5.7344 0.21207 0.22238 0.21563 0.51801 0 0.45885 0.23803 0.35379 0.20677 0.28454 -0.10199 7.8054 0.076049 143.38 0.19373 -0.082379 -0.16475 -0.11241 -0.24298 -0.3359 -0.1458 -0.34069 -0.36965 -0.42381 -0.01711 -0.014304 0.0014566 -0.015737 -4.6858
5.7383 0.22713 0.23142 0.15958 0.21752 0 0.19654 0.20842 0.19975 0.18704 0.17713 0.2516 7.8818 0.075375 143.25 0.23307 -0.025401 -0.18303 -0.078805 -0.17251 -0.34535 -0.062045 -0.30711 -0.37366 -0.42503 -0.017721 -0.01404 0.0015478 -0.015452 -4.2584
5.7422 0.24218 0.23899 0.14181 -0.053085 0 -0.032293 0.18555 0.060923 0.17526 0.1005 0.54213 8.023 0.13142 143.08 0.24398 0.025353 -0.15595 0.042803 -0.14753 -0.27937 -0.070084 -0.25038 -0.37577 -0.39285 -0.018344 -0.013557 0.0014794 -0.015584 -3.8839
5.7461 0.2387 0.23161 0.16649 -0.1068 0 -0.061276 0.17876 0.030322 0.16928 0.10353 0.52956 8.2177 0.13787 142.88 0.25097 0.039994 -0.088756 0.059215 -0.14449 -0.21412 -0.06522 -0.22429 -0.34155 -0.34387 -0.01838 -0.012241 0.0015007 -0.015069 -3.6209
5.75 0.21005 0.20567 0.20848 0.075768 0 0.1219 0.18652 0.11654 0.16436 0.1759 0.21658 8.4413 0.10451 142.64 0.24564 0.032196 -0.021976 0.030581 -0.15393 -0.14946 -0.074352 -0.21249 -0.27101 -0.31806 -0.01788 -0.010169 0.0018159 -0.01333 -3.4722
5.7539 0.1672 0.17002 0.22783 0.33738 0 0.36511 0.19631 0.23998 0.15734 0.25653 -0.15716 8.6761 0.052794 142.38 0.22762 0.017001 0.00049273 0.015251 -0.16495 -0.085709 -0.11727 -0.20226 -0.19849 -0.33904 -0.017454 -0.0080746 0.0023753 -0.010787 -3.383
5.7578 0.13047 0.13891 0.19633 0.46555 0 0.46748 0.19292 0.2975 0.15012 0.27775 -0.30249 8.9246 0.032244 142.09 0.24313 0.0058085 -0.034233 0.010769 -0.1531 -0.046474 -0.15621 -0.21653 -0.16682 -0.35973 -0.017625 -0.0069028 0.0029147 -0.0086098 -3.2732
5.7617 0.11395 0.12139 0.12001 0.3524 0 0.33442 0.16951 0.24268 0.14833 0.2138 -0.10355 9.2037 0.022189 141.78 0.26829 -0.0026947 -0.097507 -0.0019762 -0.18174 -0.081575 -0.09823 -0.20053 -0.19434 -0.36293 -0.018263 -0.0072154 0.0031976 -0.0078726 -3.0872
5.7656 0.11501 0.11534 0.039447 0.073902 0 0.052651 0.13289 0.1179 0.15501 0.10019 0.29483 9.5256 0.024593 141.45 0.32244 0.011459 -0.13993 0.0028984 -0.18941 -0.12006 -0.065665 -0.19024 -0.25825 -0.35058 -0.018689 -0.0087642 0.0032253 -0.0087348 -2.8285
5.7695 0.11704 0.11015 0.0028481 -0.16956 0 -0.17481 0.098461 0.015213 0.16463 0.0098194 0.59882 9.8833 0.020879 141.12 0.37821 0.030987 -0.12711 -0.003038 -0.1703 -0.1275 -0.069518 -0.18248 -0.30696 -0.33819 -0.018324 -0.010509 0.0032227 -0.010266 -2.5456
5.7734 0.10311 0.095217 0.028916 -0.20603 0 -0.18543 0.078795 0.00077801 0.1643 0.001228 0.58765 10.254 -0.021169 140.76 0.38049 0.017577 -0.063565 -0.078706 -0.14215 -0.076921 -0.074596 -0.15642 -0.29403 -0.35145 -0.017243 -0.011153 0.0034159 -0.011067 -2.2786
5.7773 0.069199 0.067547 0.08897 -0.022696 0 0.015658 0.07519 0.065233 0.14339 0.074271 0.27509 10.619 -0.028659 140.4 0.37901 0.088879 0.012766 -0.08068 -0.077256 -0.070546 -0.01756 -0.066714 -0.21008 -0.29082 -0.016105 -0.0099349 0.0038105 -0.010231 -2.0108
5.7813 0.027062 0.033409 0.12623 0.22472 0 0.2583 0.078319 0.13773 0.10393 0.1662 -0.10948 10.972 0.027467 140.02 0.39582 0.098363 0.060442 -0.070501 -0.025435 -0.033064 0.063916 -0.033702 -0.088828 -0.21848 -0.015555 -0.0071667 0.0041709 -0.007934 -1.6731
5.7852 -0.0051713 0.0035633 0.10021 0.33148 0 0.33914 0.076058 0.14733 0.06133 0.19436 -0.30026 11.325 0.084339 139.63 0.39269 0.12238 0.06632 -0.04651 0.016693 0.019714 0.15296 -0.020936 0.018445 -0.17319 -0.015692 -0.0040679 0.0042244 -0.0052115 -1.2012
5.7891 -0.016606 -0.013973 0.02073 0.20142 0 0.18002 0.061023 0.078468 0.032247 0.11748 -0.19355 11.69 0.11429 139.23 0.37241 0.19897 0.05542 0.0066424 0.06087 0.075476 0.24489 0.010969 0.08151 -0.13881 -0.016103 -0.0019182 0.0039138 -0.0031178 -0.59904
5.793 -0.011022 -0.018732 -0.058569 -0.078368 0 -0.11095 0.032456 -0.023202 0.018858 -0.029701 0.084004 12.068 0.17348 138.86 0.45403 0.28079 0.071489 0.15486 0.14773 0.12815 0.3678 0.12929 0.11315 0.06272 -0.016333 -0.0011049 0.0034849 -0.0019539 0.052687
5.7969 -0.003123 -0.017476 -0.083874 -0.30429 0 -0.3231 -0.0063787 -0.093798 0.0046121 -0.15771 0.28286 12.448 0.21846 138.48 0.45515 0.32286 0.14259 0.21679 0.19749 0.2732 0.37143 0.21534 0.15666 0.15932 -0.016286 -0.00080889 0.0033364 -0.0011594 0.65016
5.8008 -0.0072649 -0.019451 -0.0463 -0.31358 0 -0.30587 -0.050318 -0.10285 -0.031797 -0.18751 0.22481 12.822 0.24991 138.11 0.44321 0.32952 0.25734 0.30546 0.22729 0.40472 0.39416 0.31821 0.24825 0.23474 -0.01616 0.00036156 0.0037484 9.5882e-05 1.1362
5.8047 -0.027319 -0.030376 0.010387 -0.11057 0 -0.083663 -0.091729 -0.071212 -0.094406 -0.11157 -0.06586 13.19 0.26043 137.73 0.43001 0.30462 0.3701 0.37498 0.234 0.50308 0.42251 0.40534 0.38466 0.27994 -0.016061 0.0032263 0.0046974 0.0021623 1.5238
5.8086 -0.054682 -0.048838 0.026869 0.13662 0 0.16467 -0.1203 -0.045861 -0.16013 -0.0020418 -0.3891 13.558 0.24297 137.37 0.41757 0.25701 0.43222 0.34805 0.21476 0.57054 0.4087 0.42797 0.52238 0.26815 -0.015794 0.0072711 0.0058819 0.0046345 1.8568
5.8125 -0.07513 -0.067298 -0.021069 0.22705 0 0.24369 -0.12736 -0.058449 -0.19332 0.043524 -0.52576 13.925 0.24462 137.02 0.44638 0.26496 0.42678 0.45116 0.27458 0.67796 0.4005 0.5171 0.60942 0.26401 -0.015067 0.010909 0.0069224 0.0067334 2.1519
5.8164 -0.079194 -0.077242 -0.10169 0.08367 0 0.089203 -0.11337 -0.10315 -0.17543 -0.021418 -0.4007 14.28 0.22896 136.68 0.46153 0.27041 0.38091 0.44602 0.3324 0.68654 0.40051 0.52939 0.62368 0.26149 -0.01389 0.012605 0.0075772 0.0079539 2.3783
5.8203 -0.068823 -0.075308 -0.1541 -0.18653 0 -0.18584 -0.091681 -0.14774 -0.12459 -0.15434 -0.13085 14.609 0.1958 136.34 0.4553 0.27295 0.34545 0.42363 0.35504 0.66502 0.39697 0.50521 0.587 0.26578 -0.012702 0.012011 0.0078338 0.0083974 2.4924
5.8242 -0.05595 -0.066222 -0.13976 -0.37604 0 -0.37925 -0.081968 -0.16261 -0.085227 -0.25584 0.071676 14.91 0.16036 136.01 0.44086 0.26981 0.35647 0.42274 0.34305 0.64166 0.3837 0.46413 0.54474 0.26989 -0.012043 0.010206 0.007842 0.0085453 2.486
5.8281 -0.054024 -0.060081 -0.0749 -0.33881 0 -0.35236 -0.096086 -0.14173 -0.092762 -0.24797 0.062576 15.196 0.17056 135.69 0.47083 0.25277 0.40737 0.42667 0.34715 0.59993 0.35883 0.40505 0.52882 0.24394 -0.012094 0.0088452 0.0077716 0.0087513 2.397
5.832 -0.068297 -0.065345 -0.017277 -0.10439 0 -0.1323 -0.12715 -0.10205 -0.14194 -0.13648 -0.1292 15.486 0.19556 135.37 0.40153 0.2669 0.4534 0.26189 0.29361 0.54803 0.34572 0.33827 0.5348 0.14861 -0.012559 0.0088889 0.0077053 0.0089512 2.2717
5.8359 -0.091694 -0.082395 -0.018946 0.14435 0 0.11063 -0.15246 -0.06773 -0.18728 -0.0067649 -0.32954 15.784 0.2262 135.09 0.39787 0.30098 0.44597 0.24609 0.28494 0.50707 0.32389 0.31771 0.53022 0.091873 -0.012998 0.0098897 0.0076256 0.0088327 2.1222
5.8398 -0.10957 -0.10266 -0.084473 0.2123 0 0.19161 -0.14987 -0.054748 -0.17864 0.043665 -0.35589 16.078 0.24226 134.82 0.42368 0.30717 0.3714 0.26775 0.30049 0.45889 0.32428 0.30156 0.48527 0.049679 -0.013253 0.010412 0.0074737 0.0082505 1.9262
5.8438 -0.11047 -0.11451 -0.16765 0.042597 0 0.049354 -0.11525 -0.064821 -0.10425 -0.017862 -0.15865 16.349 0.22817 134.55 0.42518 0.24926 0.26424 0.19255 0.30128 0.3894 0.37353 0.24945 0.39992 -0.0089781 -0.013518 0.009241 0.0072213 0.0074566 1.6714
5.8477 -0.095072 -0.11176 -0.2076 -0.23921 0 -0.20819 -0.066606 -0.087579 -0.0049952 -0.13426 0.13773 16.587 0.22807 134.31 0.44768 0.25775 0.18423 0.24942 0.23111 0.37956 0.39164 0.27392 0.3067 -0.0031313 -0.013989 0.0064404 0.0069123 0.0069221 1.3985
5.8516 -0.076326 -0.0983 -0.17449 -0.42074 0 -0.38443 -0.03093 -0.10622 0.054118 -0.20508 0.32457 16.804 0.20246 134.09 0.51887 0.26494 0.17369 0.28205 0.2328 0.37201 0.36952 0.27523 0.24854 0.036838 -0.01451 0.0034135 0.0066621 0.0069341 1.1914
5.8555 -0.069817 -0.085036 -0.090137 -0.36428 0 -0.34185 -0.024316 -0.10509 0.033807 -0.16673 0.26393 17.016 0.17621 133.87 0.5334 0.2588 0.22746 0.2827 0.23984 0.37552 0.34665 0.29252 0.24969 0.055535 -0.014636 0.0019146 0.0066191 0.0073547 1.1186
5.8594 -0.081425 -0.081334 -0.010329 -0.111 0 -0.10752 -0.04129 -0.078985 -0.048232 -0.042758 -0.0055718 17.233 0.15873 133.66 0.49008 0.2439 0.29804 0.27376 0.23423 0.3951 0.33183 0.3338 0.30052 0.067917 -0.014072 0.0027524 0.0068932 0.0077569 1.177
5.8633 -0.10209 -0.087808 0.015265 0.15059 0 0.14388 -0.061512 -0.040134 -0.13037 0.074409 -0.29207 17.446 0.15118 133.47 0.47398 0.24087 0.33197 0.31377 0.22922 0.43487 0.31277 0.38495 0.36539 0.1545 -0.013045 0.0051782 0.0074674 0.0077994 1.2944
5.8672 -0.11446 -0.096187 -0.02421 0.22732 0 0.21993 -0.067478 -0.014577 -0.15436 0.095102 -0.38919 17.637 0.14495 133.29 0.47744 0.249 0.30965 0.34329 0.23197 0.49343 0.27683 0.40368 0.40652 0.1751 -0.012171 0.007431 0.0081471 0.0074967 1.3896
5.8711 -0.10656 -0.096338 -0.096782 0.066706 0 0.058298 -0.058261 -0.025406 -0.10938 0.0011095 -0.23012 17.796 0.16817 133.14 0.51878 0.27597 0.25864 0.3959 0.21332 0.52189 0.32031 0.41305 0.4078 0.2189 -0.01193 0.0080325 0.008615 0.0071654 1.4376
5.875 -0.081667 -0.08462 -0.15189 -0.20453 0 -0.22063 -0.048515 -0.072775 -0.038459 -0.14075 0.058621 17.932 0.1887 132.99 0.56668 0.29253 0.23076 0.44551 0.19512 0.52313 0.35233 0.41905 0.38377 0.27102 -0.012254 0.0068542 0.0086076 0.0071304 1.4799
5.8789 -0.055997 -0.066783 -0.15429 -0.37718 0 -0.40053 -0.054613 -0.12846 -0.0033545 -0.22926 0.24816 18.068 0.18572 132.84 0.59486 0.27631 0.26111 0.46793 0.19564 0.51414 0.31485 0.42757 0.36872 0.30848 -0.01264 0.0051579 0.0081197 0.0074602 1.5746
5.8828 -0.045909 -0.053235 -0.10513 -0.31812 0 -0.33409 -0.080017 -0.1541 -0.036425 -0.20433 0.17924 18.217 0.20591 132.71 0.60749 0.23805 0.34037 0.45298 0.20813 0.57283 0.34936 0.45127 0.39225 0.28669 -0.012679 0.0045927 0.0074685 0.0079402 1.7337
5.8867 -0.055034 -0.05079 -0.038291 -0.07085 0 -0.060406 -0.1117 -0.13153 -0.11687 -0.090483 -0.11323 18.378 0.17187 132.59 0.5917 0.23369 0.42097 0.4663 0.2189 0.63202 0.3576 0.472 0.45665 0.29251 -0.012439 0.0059212 0.007114 0.008263 1.9043
5.8906 -0.071848 -0.057689 0.0038782 0.17781 0 0.21896 -0.12983 -0.07973 -0.18802 0.023053 -0.42069 18.532 0.14029 132.48 0.53584 0.22454 0.45205 0.46656 0.22437 0.64315 0.34058 0.47415 0.53141 0.29736 -0.012338 0.0084411 0.0073188 0.0082519 2.0069
5.8945 -0.079578 -0.065689 -0.0012486 0.23977 0 0.29187 -0.12248 -0.041064 -0.2005 0.049905 -0.51573 18.656 0.11436 132.37 0.48384 0.21503 0.4163 0.43605 0.21757 0.61374 0.3175 0.46045 0.57097 0.30192 -0.012659 0.010514 0.0079082 0.0079512 1.992
5.8984 -0.070071 -0.067125 -0.042724 0.068847 0 0.10037 -0.093876 -0.045985 -0.14757 -0.028925 -0.3255 18.742 0.074276 132.28 0.51701 0.22998 0.34121 0.36391 0.18862 0.58056 0.32161 0.44341 0.5456 0.31998 -0.013225 0.010765 0.0083576 0.0075578 1.8654
5.9023 -0.050244 -0.060991 -0.085347 -0.20376 0 -0.21119 -0.060599 -0.086066 -0.067242 -0.15117 0.010706 18.799 -0.031295 132.19 0.46962 0.22379 0.27703 0.41704 0.19864 0.48791 0.31186 0.40584 0.46377 0.34673 -0.013598 0.0090299 0.0081921 0.0072815 1.6692
5.9063 -0.036169 -0.053304 -0.095726 -0.36915 0 -0.40537 -0.03947 -0.12028 -0.011981 -0.22011 0.24701 18.844 -0.067341 132.11 0.40665 0.19147 0.25891 0.46207 0.17338 0.42531 0.30702 0.38137 0.36816 0.31644 -0.013572 0.0063662 0.0073957 0.0072369 1.4433
5.9102 -0.040056 -0.051895 -0.066892 -0.30026 0 -0.33532 -0.036553 -0.11076 -0.010156 -0.1773 0.22029 18.897 -0.10124 132.04 0.37925 0.15824 0.28198 0.45344 0.1436 0.39732 0.26476 0.36345 0.30585 0.23192 -0.013423 0.004187 0.006474 0.0074071 1.2095
5.9141 -0.060766 -0.06005 -0.023535 -0.049421 0 -0.059141 -0.045043 -0.057261 -0.047796 -0.047286 -0.024199 18.964 -0.15712 131.97 0.39284 0.13609 0.30787 0.39436 0.12857 0.39686 0.18825 0.34792 0.29436 0.124 -0.013617 0.0032419 0.0060778 0.00767 0.9842
5.918 -0.085014 -0.07395 -0.0032203 0.19085 0 0.20548 -0.052597 0.00069444 -0.082501 0.079427 -0.27036 19.04 -0.14163 131.92 0.32842 0.10488 0.29677 0.42187 0.1228 0.3863 0.21171 0.33699 0.3105 0.11485 -0.014269 0.0032159 0.0064787 0.007863 0.79816
5.9219 -0.097603 -0.085534 -0.026921 0.23478 0 0.25135 -0.051678 0.016902 -0.077621 0.1132 -0.30348 19.109 -0.12815 131.87 0.34634 0.11049 0.24018 0.36509 0.10326 0.33297 0.14464 0.31409 0.31207 0.072745 -0.014922 0.0031887 0.0073436 0.007864 0.69406
5.9258 -0.092333 -0.088272 -0.081367 0.045708 0 0.043075 -0.044814 -0.02167 -0.030838 0.032203 -0.081628 19.153 -0.11392 131.84 0.35503 0.11553 0.16907 0.39269 0.091051 0.29716 0.10428 0.29519 0.27525 0.056537 -0.014918 0.002513 0.0080189 0.0076578 0.70048
5.9297 -0.075549 -0.081516 -0.12784 -0.23507 0 -0.25659 -0.041062 -0.083155 0.023795 -0.10111 0.22931 19.167 -0.087893 131.82 0.3664 0.12104 0.13136 0.47752 0.09426 0.29866 0.11328 0.29552 0.21693 0.062507 -0.014047 0.0013884 0.0080875 0.0073481 0.80694
5.9336 -0.060531 -0.070525 -0.13189 -0.39554 0 -0.41464 -0.047094 -0.11747 0.041679 -0.18704 0.38476 19.159 -0.03881 131.83 0.41425 0.13594 0.15598 0.53656 0.11733 0.34659 0.1692 0.32826 0.18247 0.071324 -0.01282 0.0006954 0.0077063 0.0070966 0.96559
5.9375 -0.057666 -0.062542 -0.091201 -0.3143 0 -0.30873 -0.060495 -0.098213 0.0023096 -0.16419 0.25284 19.15 -0.03695 131.84 0.38979 0.12321 0.23072 0.46765 0.14218 0.40411 0.19439 0.31798 0.20867 0.10875 -0.012097 0.0012554 0.0074183 0.007022 1.1203
5.9414 -0.067637 -0.061887 -0.038945 -0.052805 0 -0.020298 -0.07107 -0.043951 -0.073173 -0.055836 -0.082186 19.158 -0.059492 131.85 0.37914 0.11 0.31083 0.47517 0.15605 0.45206 0.20433 0.35608 0.29284 0.16653 -0.012384 0.0031147 0.007613 0.0071211 1.2398
5.9453 -0.082011 -0.067455 -0.018719 0.1917 0 0.23017 -0.069396 -0.0017434 -0.13562 0.048661 -0.38439 19.185 -0.052026 131.87 0.38564 0.10398 0.35153 0.47668 0.18396 0.50745 0.2322 0.39424 0.39346 0.1783 -0.013437 0.005418 0.0081424 0.0072678 1.3297
5.9492 -0.090141 -0.074163 -0.049885 0.23611 0 0.25292 -0.05581 -0.0082553 -0.14404 0.063238 -0.44649 19.21 -0.0064219 131.9 0.40799 0.11195 0.34014 0.44983 0.22288 0.55832 0.28965 0.41501 0.46176 0.15002 -0.014506 0.0069849 0.0084637 0.0072913 1.4212
5.9531 -0.087211 -0.077167 -0.11099 0.049581 0 0.032217 -0.042296 -0.06151 -0.097858 -0.028227 -0.24507 19.205 0.019039 131.96 0.43761 0.14433 0.30375 0.45255 0.22396 0.53909 0.36284 0.43851 0.47759 0.20375 -0.014952 0.0071793 0.0081849 0.0070881 1.5485
5.957 -0.077801 -0.075782 -0.15536 -0.22493 0 -0.26493 -0.045043 -0.12519 -0.040019 -0.15977 0.047324 19.157 0.080409 132.03 0.50892 0.1909 0.28737 0.48154 0.2503 0.52093 0.37397 0.45653 0.46088 0.24051 -0.014676 0.0064276 0.007496 0.0067049 1.733
5.9609 -0.072463 -0.074169 -0.14748 -0.38093 0 -0.41781 -0.072738 -0.15908 -0.026184 -0.23491 0.19841 19.074 0.10438 132.11 0.55048 0.20176 0.31913 0.52261 0.26169 0.53182 0.37265 0.47501 0.45138 0.27036 -0.014027 0.0059656 0.007051 0.0063439 1.9761
5.9648 -0.079642 -0.078099 -0.091737 -0.30563 0 -0.31876 -0.11904 -0.14909 -0.081301 -0.20148 0.09284 18.978 0.12477 132.19 0.55216 0.19029 0.3888 0.54213 0.25832 0.55917 0.3618 0.48954 0.47532 0.26917 -0.013389 0.0069314 0.0073741 0.0062732 2.2534
5.9688 -0.098678 -0.090062 -0.030305 -0.064405 0 -0.051781 -0.16479 -0.11375 -0.17664 -0.091295 -0.18548 18.889 0.17755 132.29 0.51409 0.17857 0.45502 0.51253 0.24772 0.5853 0.34209 0.49451 0.52632 0.22041 -0.012888 0.0094228 0.0083273 0.0066733 2.5129
5.9727 -0.11934 -0.1065 -0.011299 0.1507 0 0.17392 -0.18868 -0.085595 -0.24705 0.0056265 -0.42362 18.801 0.15641 132.41 0.44186 0.17685 0.47556 0.49913 0.25251 0.60855 0.34806 0.48418 0.57336 0.2289 -0.01245 0.01224 0.0091482 0.0075002 2.6835
5.9766 -0.12885 -0.11969 -0.051679 0.16847 0 0.1832 -0.17944 -0.085324 -0.23824 0.011654 -0.44393 18.693 0.19283 132.54 0.41787 0.17521 0.43798 0.47422 0.23954 0.58155 0.34383 0.47743 0.58656 0.22443 -0.012054 0.013606 0.009068 0.0084679 2.7046
5.9805 -0.12168 -0.12327 -0.12385 -0.03059 0 -0.032945 -0.14232 -0.10907 -0.14949 -0.078508 -0.23604 18.546 0.21613 132.69 0.44146 0.19567 0.36846 0.47106 0.22626 0.5501 0.32999 0.46156 0.55896 0.24828 -0.011836 0.012443 0.0079835 0.0092023 2.5655
5.9844 -0.10434 -0.11722 -0.17639 -0.29897 0 -0.31102 -0.096253 -0.13556 -0.038128 -0.19457 0.040586 18.359 0.21842 132.85 0.50519 0.23601 0.3129 0.48583 0.22407 0.5336 0.33247 0.44076 0.50932 0.29538 -0.011959 0.0092836 0.0065934 0.0094859 2.327
5.9883 -0.091047 -0.10824 -0.17283 -0.4338 0 -0.43862 -0.063919 -0.14416 0.019973 -0.24569 0.1806 18.153 0.24184 133.05 0.59154 0.27175 0.30455 0.48076 0.24482 0.53851 0.41188 0.43582 0.46697 0.31806 -0.012399 0.0060597 0.005865 0.0094135 2.1004
5.9922 -0.092876 -0.10478 -0.11869 -0.33072 0 -0.31533 -0.060046 -0.12916 -0.014009 -0.19063 0.086959 17.95 0.26346 133.25 0.61962 0.28801 0.34144 0.45506 0.29664 0.52071 0.35656 0.42706 0.45189 0.25681 -0.012942 0.0048009 0.0062843 0.0093059 1.9882
5.9961 -0.1089 -0.11046 -0.056714 -0.063758 0 -0.030177 -0.083977 -0.1015 -0.11222 -0.069091 -0.15975 17.755 0.26759 133.45 0.58708 0.28708 0.38945 0.39472 0.31072 0.48715 0.34359 0.40329 0.4635 0.22794 -0.013369 0.006156 0.0075125 0.0094226 2.0221
6 -0.12678 -0.12122 -0.034543 0.16938 0 0.20324 -0.12025 -0.079481 -0.19999 0.028865 -0.36551 17.553 0.25893 133.68 0.55854 0.28529 0.40808 0.32596 0.30726 0.46907 0.35523 0.36909 0.48356 0.19413 -0.013618 0.0088805 0.0087117 0.0097097 2.145
6.0039 -0.13267 -0.12875 -0.069945 0.19521 0 0.20678 -0.14723 -0.076492 -0.21121 0.031115 -0.36987 17.325 0.24339 133.93 0.57557 0.29428 0.38002 0.28109 0.31086 0.48391 0.36675 0.32975 0.48937 0.13219 -0.013754 0.010765 0.0092296 0.0098302 2.251
6.0078 -0.12258 -0.12739 -0.13903 -0.0057107 0 -0.027072 -0.14959 -0.093194 -0.13769 -0.062648 -0.1654 17.061 0.22544 134.2 0.55014 0.30017 0.32329 0.32679 0.34775 0.4775 0.37488 0.28857 0.4692 0.13582 -0.013795 0.010346 0.0090611 0.009491 2.2605
6.0117 -0.10567 -0.11903 -0.19497 -0.28481 0 -0.32752 -0.1274 -0.11796 -0.03483 -0.18164 0.097878 16.77 0.19902 134.48 0.49521 0.28226 0.27767 0.2745 0.33365 0.41346 0.37916 0.25754 0.43115 0.076447 -0.013649 0.0080586 0.0087419 0.0087854 2.175
6.0156 -0.096851 -0.11168 -0.20202 -0.43755 0 -0.47268 -0.095971 -0.13462 0.020602 -0.23787 0.22474 16.47 0.18626 134.78 0.47312 0.2799 0.27561 0.26084 0.31898 0.40527 0.40374 0.24148 0.39981 0.07091 -0.013258 0.0058941 0.0088305 0.0082113 2.0741
6.0195 -0.10466 -0.11298 -0.1598 -0.35641 0 -0.35652 -0.0757 -0.13299 -0.011949 -0.19206 0.11947 16.167 0.17709 135.1 0.4711 0.27217 0.31912 0.30276 0.31149 0.46031 0.42019 0.25841 0.40124 0.10319 -0.012781 0.005795 0.0094476 0.0082874 2.0574
6.0234 -0.1245 -0.12382 -0.10127 -0.10952 0 -0.06877 -0.078493 -0.11613 -0.10782 -0.082476 -0.14384 15.856 0.14332 135.42 0.43688 0.20431 0.37924 0.36464 0.30132 0.53612 0.36758 0.33616 0.44444 0.089246 -0.012548 0.0080824 0.010231 0.009077 2.1753
6.0273 -0.14264 -0.13753 -0.067858 0.11373 0 0.17321 -0.10046 -0.09895 -0.19816 0.0044221 -0.37682 15.523 0.13843 135.8 0.43649 0.17835 0.41831 0.46688 0.33478 0.57266 0.30635 0.36334 0.51233 0.11181 -0.012773 0.011193 0.010675 0.010059 2.3975
6.0313 -0.14718 -0.14504 -0.080483 0.14708 0 0.18897 -0.12634 -0.098008 -0.22341 -0.0010772 -0.41643 15.16 0.14416 136.19 0.45469 0.20427 0.41804 0.48715 0.33783 0.60562 0.32775 0.43637 0.57111 0.18585 -0.013304 0.01294 0.010531 0.010511 2.6393
6.0352 -0.13698 -0.1419 -0.12675 -0.028535 0 -0.029745 -0.14216 -0.11881 -0.17736 -0.099877 -0.24495 14.771 0.18334 136.59 0.44703 0.23782 0.39216 0.53574 0.32042 0.62623 0.39383 0.48638 0.59362 0.26967 -0.013707 0.012262 0.0099411 0.010103 2.8228
6.0391 -0.12158 -0.13148 -0.17189 -0.2746 0 -0.31557 -0.1457 -0.15021 -0.10834 -0.22347 -0.0016835 14.368 0.25822 137.01 0.41071 0.25896 0.3743 0.65003 0.29744 0.63123 0.47272 0.48239 0.58001 0.33738 -0.013669 0.010034 0.0092732 0.009176 2.9237
6.043 -0.11303 -0.12195 -0.18443 -0.40394 0 -0.45493 -0.14631 -0.17153 -0.078512 -0.28488 0.12223 13.956 0.31471 137.43 0.46432 0.31168 0.3907 0.6667 0.30196 0.63126 0.54337 0.49008 0.55801 0.39837 -0.013315 0.0083207 0.0088321 0.0084578 2.9744
6.0469 -0.11667 -0.11976 -0.15798 -0.32361 0 -0.34966 -0.15451 -0.16824 -0.11459 -0.24288 0.02708 13.532 0.33469 137.88 0.51487 0.33453 0.43887 0.6424 0.32058 0.6909 0.53889 0.50467 0.56075 0.37728 -0.013095 0.008717 0.0086946 0.008441 3.023
6.0508 -0.12781 -0.12486 -0.11435 -0.10235 0 -0.087611 -0.17085 -0.14426 -0.1885 -0.13184 -0.2208 13.083 0.32515 138.36 0.531 0.34035 0.48903 0.58747 0.36252 0.6798 0.53839 0.47603 0.59855 0.3625 -0.013311 0.011131 0.0087434 0.0089942 3.0861
6.0547 -0.13622 -0.13116 -0.086237 0.086717 0 0.1293 -0.18402 -0.12002 -0.24157 -0.035107 -0.43885 12.604 0.29607 138.85 0.51991 0.33407 0.50686 0.50833 0.39897 0.62309 0.53287 0.4205 0.64858 0.35596 -0.013749 0.013936 0.0088151 0.0095365 3.13
6.0586 -0.13393 -0.13148 -0.092602 0.10145 0 0.14103 -0.18013 -0.11652 -0.23149 -0.022269 -0.4651 12.098 0.2609 139.35 0.50237 0.31868 0.47971 0.41603 0.3888 0.59062 0.49223 0.37526 0.67216 0.33956 -0.013839 0.015267 0.0088246 0.009598 3.0949
6.0625 -0.12074 -0.12303 -0.12452 -0.061104 0 -0.051029 -0.155 -0.13725 -0.16453 -0.097575 -0.27929 11.574 0.22967 139.9 0.53124 0.24759 0.4258 0.41788 0.34249 0.60835 0.45748 0.37191 0.64607 0.35773 -0.013223 0.014379 0.0087868 0.0092335 2.9395
6.0664 -0.10387 -0.1092 -0.15236 -0.26569 0 -0.29028 -0.1189 -0.16316 -0.088801 -0.19799 -0.017187 11.041 0.20125 140.46 0.54021 0.22085 0.37948 0.38841 0.3086 0.58497 0.43074 0.36658 0.58182 0.34396 -0.012192 0.012038 0.0087545 0.0089118 2.6729
6.0703 -0.092787 -0.096857 -0.14928 -0.34604 0 -0.38842 -0.089491 -0.16637 -0.055587 -0.24185 0.13269 10.5 0.19367 141.02 0.51673 0.20449 0.36463 0.38112 0.25298 0.56475 0.39992 0.34713 0.51603 0.29528 -0.0115 0.0097668 0.0087374 0.0090124 2.3529
6.0742 -0.092778 -0.091199 -0.11318 -0.23415 0 -0.26953 -0.078954 -0.13286 -0.080204 -0.19099 0.071902 9.9457 0.21353 141.59 0.47586 0.19294 0.37715 0.41228 0.18426 0.57032 0.34911 0.31555 0.48011 0.22395 -0.011689 0.0086687 0.0086695 0.0094255 2.0534
6.0781 -0.10134 -0.09224 -0.069645 -0.012549 0 -0.025122 -0.085664 -0.076281 -0.13224 -0.078996 -0.13391 9.3694 0.2543 142.18 0.48615 0.22441 0.38984 0.44896 0.18615 0.60398 0.24522 0.29766 0.47523 0.17321 -0.012554 0.0087261 0.008454 0.0096437 1.824
6.082 -0.10948 -0.095107 -0.052241 0.14971 0 0.15904 -0.096369 -0.030446 -0.16105 0.015291 -0.30668 8.7686 0.245 142.79 0.45649 0.21245 0.37509 0.39621 0.1988 0.56363 0.2798 0.26647 0.47367 0.19153 -0.01329 0.0090206 0.0080671 0.0092475 1.6677
6.0859 -0.10746 -0.09383 -0.074912 0.12742 0 0.14642 -0.096284 -0.024705 -0.13526 0.028493 -0.29453 8.1475 0.21767 143.42 0.45172 0.2196 0.32709 0.33121 0.20477 0.48033 0.32694 0.23223 0.44477 0.19098 -0.013223 0.0085576 0.0076451 0.0083177 1.547
6.0898 -0.091744 -0.085788 -0.11867 -0.063891 0 -0.04634 -0.079052 -0.060443 -0.065635 -0.039246 -0.091295 7.5136 0.16726 144.06 0.4465 0.20875 0.26648 0.28317 0.22587 0.38244 0.38462 0.21478 0.38274 0.17772 -0.012446 0.0070164 0.0074633 0.0073866 1.4124
6.0938 -0.06845 -0.073663 -0.1447 -0.27822 0 -0.26345 -0.050043 -0.10762 0.0045164 -0.12568 0.15582 6.8737 0.093771 144.71 0.40988 0.13964 0.22458 0.27064 0.27249 0.30168 0.45218 0.2274 0.31266 0.16306 -0.011735 0.0049136 0.0077738 0.0069839 1.2367
6.0977 -0.050097 -0.063478 -0.12495 -0.34917 0 -0.33052 -0.02224 -0.12569 0.032398 -0.15599 0.25871 6.2302 0.10055 145.36 0.3956 0.093435 0.22004 0.26023 0.16023 0.29119 0.36076 0.19504 0.27037 0.061038 -0.011823 0.0031586 0.0085878 0.0072052 1.0363
6.1016 -0.046885 -0.060094 -0.065976 -0.21653 0 -0.18948 -0.0086377 -0.094264 0.0062503 -0.10196 0.13574 5.5823 0.099391 146.03 0.4453 0.081168 0.24589 0.29502 0.14473 0.31944 0.22771 0.1909 0.27388 0.089332 -0.012712 0.0023882 0.0095771 0.0076844 0.86658
6.1055 -0.058475 -0.063389 -0.0060221 0.026688 0 0.055292 -0.015693 -0.030175 -0.048547 -0.0044413 -0.12061 4.9273 0.12699 146.7 0.48196 0.098473 0.276 0.32312 0.16489 0.33289 0.10858 0.17792 0.30978 0.13026 -0.013679 0.0025576 0.010219 0.0079603 0.79158
6.1094 -0.073032 -0.068038 0.013643 0.2031 0 0.21602 -0.040353 0.023176 -0.090331 0.05861 -0.31141 4.2626 0.17501 147.38 0.48499 0.12582 0.28525 0.34535 0.19064 0.33177 0.06313 0.15844 0.34466 0.14794 -0.013964 0.0030402 0.010128 0.0078768 0.84116
6.1133 -0.07544 -0.067264 -0.019028 0.18445 0 0.16652 -0.071208 0.027555 -0.091826 0.034282 -0.28508 3.5855 0.19052 148.09 0.47364 0.11998 0.26776 0.40982 0.20383 0.36438 0.18517 0.1712 0.35102 0.16096 -0.013469 0.0031358 0.0093423 0.0076656 0.98304
6.1172 -0.059086 -0.057899 -0.076821 -0.011144 0 -0.057987 -0.093345 -0.020823 -0.057906 -0.061671 -0.058778 2.8943 0.14312 148.81 0.52153 0.096531 0.23983 0.36646 0.28415 0.32873 0.29583 0.22583 0.32689 0.23039 -0.012795 0.0026175 0.0083233 0.0076826 1.1317
6.1211 -0.031792 -0.042896 -0.11368 -0.23265 0 -0.28473 -0.095438 -0.08726 -0.018898 -0.15473 0.18997 2.1887 0.1306 149.53 0.54466 0.089643 0.22628 0.34363 0.27246 0.32185 0.36326 0.25729 0.29501 0.28329 -0.012608 0.0019163 0.0076518 0.0080719 1.1946
6.125 -0.010403 -0.029219 -0.099496 -0.31084 0 -0.33514 -0.075915 -0.12384 -0.0062647 -0.16879 0.25918 1.4727 0.15312 150.25 0.51426 0.1167 0.24086 0.34934 0.22817 0.32431 0.37902 0.26257 0.28413 0.30235 -0.012971 0.0017826 0.0076293 0.008651 1.1294
6.1289 -0.0076886 -0.022579 -0.041999 -0.18705 0 -0.16381 -0.044305 -0.10523 -0.029483 -0.086781 0.082322 0.75469 0.19587 150.96 0.43304 0.17968 0.27543 0.37413 0.21184 0.31589 0.33095 0.24461 0.30703 0.27745 -0.013305 0.0026477 0.0080987 0.0090687 0.97015
6.1328 -0.022045 -0.023108 0.020629 0.043062 0 0.10382 -0.015974 -0.047405 -0.070593 0.033236 -0.21393 0.04354 0.19747 151.68 0.45001 0.2096 0.30566 0.35601 0.2284 0.30793 0.15214 0.2104 0.35092 0.20325 -0.013009 0.0041724 0.0086106 0.0090579 0.80163
[truncated: 1,562,787 more chars]
