# Supplementary material for: Dataset from dynamic shake-table testing of five full-scale single leaf and cavity URM walls subjected to out-of-plane two-way bending
Source: Data Brief. 2019 Mar 20;24:103854. doi: 10.1016/j.dib.2019.103854 (PMC6480314; doi:10.1016/j.dib.2019.103854)
Supplement: Multimedia component 2 [file mmc2.zip › DATA/CS-000-RF/Test18.txt]

0 0.011337 0.012206 0.039034 0.024809 0 0.028769 0.0010399 0.0097756 -0.0058866 0.0056287 -0.038766 1.0816 -0.012965 -0.015428 0.03611 0.050917 0 -0.014089 -0.10225 -0.061667 -0.053052 0.01697 0.16391 -0.21356 -0.0043319 0.030699 0 -0.27348 -0.033532
0.003906 0.0081154 0.0046273 0.032589 0.029653 0 0.028747 -0.00032965 0.0072818 -0.010535 0.0087735 -0.057783 1.1931 0.012339 -0.024401 0.075418 0.061424 0 0.013109 -0.098609 -0.070388 -0.045174 0.015803 0.18056 -0.20368 -0.0064951 0.029343 0 -0.22867 0.060973
0.007812 0.0040033 -0.0011411 0.008913 0.014184 0 0.007563 -0.004123 -0.00019275 -0.012625 0.0032842 -0.038599 1.3181 0.045484 -0.063053 0.070602 0.055228 0 0.02243 -0.092021 -0.055035 -0.029527 0.0090273 0.18422 -0.14776 0.003675 0.023258 0 -0.16916 0.12337
0.011719 -0.00022315 -0.0044667 -0.009886 -0.015414 0 -0.021114 -0.010157 -0.0087202 -0.011402 -0.0082471 0.0011603 1.4598 0.013896 -0.060406 0.11586 0.089427 0 0.045847 -0.10382 -0.034467 -0.054136 -0.018246 0.17912 -0.10816 -0.0033281 0.023604 0 -0.17215 0.15856
0.015625 -0.0039513 -0.0070218 -0.0093538 -0.039611 0 -0.036444 -0.016647 -0.014374 -0.0092904 -0.016842 0.027263 1.6099 0.030553 -0.083215 0.22008 0.087645 0 0.0045117 -0.091712 -0.042575 -0.027924 -0.015462 0.17434 -0.14385 -0.01471 0.043677 0 -0.15577 0.19174
0.019531 -0.0070324 -0.010539 0.0043034 -0.04033 0 -0.027453 -0.021805 -0.015958 -0.010508 -0.015235 0.018598 1.7556 0.049213 -0.072589 0.21352 0.078185 0 -0.020029 -0.089594 -0.049399 -0.012105 -0.020266 0.17576 -0.13437 -0.016771 0.049441 0 -0.15929 0.24059
0.023437 -0.0094709 -0.014722 0.012245 -0.017007 0 -0.0027625 -0.024389 -0.014765 -0.016608 -0.0052999 -0.014823 1.8897 0.04764 -0.059136 0.15367 0.06585 0 -0.033692 -0.078158 -0.061257 -0.0068383 -0.033964 0.18154 -0.11219 -0.015318 0.044277 0 -0.16333 0.29354
0.027344 -0.011145 -0.017618 0.0025357 0.010938 0 0.015858 -0.023273 -0.012654 -0.023649 0.0027036 -0.042115 2.0146 0.011834 -0.086948 0.13941 0.053382 0 -0.058208 -0.033348 -0.087453 -0.0014704 -0.046902 0.18523 -0.13636 -0.019673 0.039435 0 -0.13707 0.31987
0.03125 -0.012067 -0.018 -0.019086 0.019357 0 0.011418 -0.017435 -0.010902 -0.024873 -0.00077524 -0.040109 2.1376 0.01426 -0.080946 0.082844 0.07407 0 -0.082054 -0.05127 -0.06198 -0.0080742 0.018742 0.18307 -0.15534 -0.021944 0.043464 0 -0.077406 0.30306
0.035156 -0.01285 -0.017046 -0.037015 0.00012491 0 -0.013897 -0.0071954 -0.010514 -0.017237 -0.015324 -0.013518 2.2637 0.019337 -0.068672 0.071561 0.079854 0 -0.072903 -0.065841 -0.082072 -0.040211 0.029696 0.17779 -0.1577 -0.015716 0.047118 0 -0.073167 0.26246
0.039062 -0.014579 -0.017331 -0.042219 -0.031307 0 -0.040423 0.0043977 -0.012573 -0.0055127 -0.030198 0.01136 2.3916 0.01617 -0.08863 0.068584 0.059649 0 -0.045788 -0.078767 -0.10828 -0.045993 0.02556 0.17552 -0.14418 -0.014125 0.048319 0 -0.12442 0.23957
0.042969 -0.017893 -0.020119 -0.039495 -0.049295 0 -0.047691 0.012056 -0.017435 0.00077906 -0.033806 0.012057 2.516 0.00031509 -0.13275 0.057816 0.021294 0 -0.029049 -0.085331 -0.11887 -0.024853 0.027139 0.17948 -0.13346 -0.022182 0.046613 0 -0.16921 0.262
0.046875 -0.02209 -0.023837 -0.039104 -0.040802 0 -0.031833 0.011167 -0.023547 -0.0045715 -0.02447 -0.01014 2.6332 -0.027632 -0.13164 0.039173 4.6001e-05 0 -0.084162 -0.070031 -0.10072 -0.038263 0.044483 0.18729 -0.17717 -0.038072 0.043209 0 -0.033069 0.3215
0.050781 -0.02531 -0.025462 -0.04369 -0.016791 0 -0.0086561 0.0011754 -0.027847 -0.018823 -0.012262 -0.033545 2.7436 -0.024259 -0.11931 0.03614 -0.0025204 0 -0.1027 -0.10146 -0.11667 -0.025187 0.05585 0.19438 -0.14438 -0.035562 0.051296 0 -0.11736 0.38676
0.054687 -0.025888 -0.023478 -0.045584 -0.0015833 0 0.00021608 -0.013517 -0.02812 -0.032616 -0.0099265 -0.037608 2.85 -0.032801 -0.10396 -0.031975 -0.037241 0 -0.12642 -0.11866 -0.11178 -0.033446 0.059626 0.19917 -0.12806 -0.033001 0.048514 0 -0.14346 0.43505
0.058594 -0.023697 -0.019348 -0.036841 -0.01006 0 -0.013954 -0.026224 -0.025182 -0.038224 -0.021217 -0.021309 2.9538 -0.04664 -0.08022 -0.060704 -0.052317 0 -0.13567 -0.12009 -0.091567 -0.021812 0.056663 0.20429 -0.12635 -0.030355 0.04823 0 -0.1588 0.4687
0.0625 -0.020214 -0.016035 -0.019661 -0.033989 0 -0.039571 -0.032228 -0.022318 -0.035908 -0.037411 -0.0022499 3.0551 -0.054645 -0.047696 0.034675 -0.0082651 0 -0.11378 -0.11078 -0.065813 0.036651 0.050895 0.21266 -0.12454 -0.027551 0.061523 0 -0.21479 0.50093
0.066406 -0.017234 -0.015148 -0.0047938 -0.050013 0 -0.054574 -0.031254 -0.022099 -0.032453 -0.045064 0.00042096 3.1535 -0.047808 -0.05449 0.061162 -0.033345 0 -0.10732 -0.097383 -0.026775 -0.0067381 0.06747 0.22354 -0.079711 -0.038618 0.055265 0 -0.14264 0.53075
0.070312 -0.015478 -0.015685 0.00018473 -0.041404 0 -0.044797 -0.026455 -0.023715 -0.033713 -0.037655 -0.017846 3.2507 -0.064048 -0.028418 0.021833 -0.038031 0 -0.10635 -0.083014 -0.052835 0.062878 0.10469 0.233 -0.11775 -0.034229 0.056466 0 -0.12495 0.53774
0.074219 -0.0144 -0.015546 -0.0011694 -0.013163 0 -0.015322 -0.021337 -0.023825 -0.038723 -0.020613 -0.045211 3.3494 -0.072358 -0.014576 0.0095401 -0.010002 0 -0.11118 -0.072983 -0.049411 0.13975 0.13273 0.23827 -0.10008 -0.024868 0.052754 0 -0.098303 0.50381
0.078125 -0.013186 -0.01399 0.00039035 0.012934 0 0.013961 -0.017521 -0.020318 -0.041073 -0.0058519 -0.064517 3.4508 -0.072931 -0.035033 0.04244 0.020993 0 -0.11183 -0.071057 -0.024093 0.1816 0.14783 0.24046 -0.030672 -0.019122 0.044678 0 -0.057153 0.43725
0.082031 -0.011705 -0.0123 0.0071606 0.017713 0 0.023981 -0.014905 -0.015048 -0.035728 -0.0016279 -0.065412 3.553 -0.086914 -0.10506 0.0957 -0.015548 0 -0.087287 -0.08135 -0.055997 0.17092 0.16234 0.24211 -0.011111 -0.027913 0.04171 0 -0.032252 0.36985
0.085937 -0.01036 -0.011958 0.010004 0.00024381 0 0.010327 -0.013174 -0.01229 -0.024195 -0.0069074 -0.048408 3.6529 -0.07003 -0.099272 0.036287 -0.033524 0 -0.143 -0.072214 -0.04443 0.24531 0.16474 0.24242 -0.048105 -0.030802 0.047201 0 -0.061233 0.32691
0.089844 -0.0091387 -0.012458 -0.0013294 -0.023348 0 -0.014815 -0.012465 -0.014102 -0.012965 -0.014163 -0.021521 3.7491 -0.078372 -0.081799 -0.028713 -0.044614 0 -0.15686 -0.069104 -0.035079 0.22379 0.16506 0.23617 -0.073911 -0.031758 0.053794 0 0.0095127 0.30046
0.09375 -0.0071271 -0.011322 -0.023842 -0.034596 0 -0.032503 -0.012388 -0.017322 -0.0071301 -0.016479 0.0045789 3.8429 -0.091069 -0.070982 -0.079381 -0.053361 0 -0.15974 -0.08769 -0.042195 0.1902 0.17112 0.21884 -0.090099 -0.031197 0.053571 0 0.053978 0.25395
0.097656 -0.0032648 -0.006482 -0.039996 -0.026548 0 -0.030179 -0.01086 -0.015762 -0.0057498 -0.012029 0.019962 3.9364 -0.092054 -0.073638 -0.1055 -0.059521 0 -0.1748 -0.12672 -0.068639 0.19731 0.18208 0.19277 -0.10336 -0.030828 0.044777 0 0.0069878 0.15492
0.10156 0.0023911 0.0014511 -0.033403 -0.005844 0 -0.0089168 -0.0047286 -0.0059451 -0.0033006 -0.0031033 0.019046 4.0299 -0.089735 -0.060276 -0.11439 -0.042534 0 -0.17843 -0.11848 -0.079396 0.15007 0.16084 0.16726 -0.13283 -0.039196 0.04945 0 0.064109 0.0033054
0.10547 0.0083458 0.0094842 -0.0062809 0.015435 0 0.018705 0.0076627 0.009097 0.0047136 0.0073302 0.0051059 4.1211 -0.088425 -0.10791 -0.075141 -0.055458 0 -0.17445 -0.11288 -0.095342 0.13554 0.12537 0.15108 -0.14458 -0.027187 0.05199 0 0.12769 -0.17056
0.10938 0.012827 0.014886 0.020458 0.028567 0 0.037268 0.02412 0.021942 0.017716 0.017261 -0.0085757 4.2077 -0.092707 -0.10946 -0.067815 -0.062537 0 -0.18066 -0.12077 -0.10693 0.096951 0.10149 0.14437 -0.17289 -0.024524 0.043304 0 0.099375 -0.33238
0.11328 0.015316 0.017455 0.02654 0.030989 0 0.03788 0.038911 0.027062 0.03103 0.024784 -0.0058566 4.2904 -0.10223 -0.090062 -0.075586 -0.067332 0 -0.18332 -0.1461 -0.11274 0.050199 0.091606 0.1384 -0.20127 -0.028951 0.03594 0 0.033941 -0.46521
0.11719 0.016814 0.019118 0.012316 0.024547 0 0.023155 0.046008 0.025381 0.040048 0.02762 0.0193 4.373 -0.11458 -0.12784 -0.04323 -0.087928 0 -0.15531 -0.18962 -0.11454 0.040884 0.089499 0.12412 -0.19182 -0.026032 0.052566 0 0.054145 -0.56622
0.12109 0.018505 0.021392 -0.0013793 0.013913 0 0.0052808 0.042939 0.022828 0.043157 0.02498 0.054983 4.4599 -0.14237 -0.13417 -0.052426 -0.07841 0 -0.19768 -0.15062 -0.15991 0.07727 0.08258 0.10138 -0.17216 -0.021288 0.048507 0 0.040324 -0.62984
0.125 0.02024 0.023541 0.005742 0.0061346 0 -0.0019675 0.032307 0.024413 0.04133 0.019828 0.078189 4.553 -0.13415 -0.089838 -0.045887 -0.087295 0 -0.17272 -0.16093 -0.15736 0.092036 0.082008 0.079548 -0.1093 -0.017634 0.044846 0 0.0261 -0.64289
0.12891 0.020582 0.02342 0.0325 0.0080529 0 0.0071659 0.019984 0.029607 0.036184 0.01783 0.073191 4.6505 -0.11329 -0.054209 -0.022877 -0.095789 0 -0.17073 -0.18183 -0.17834 0.08135 0.073383 0.068743 -0.091409 -0.017837 0.046605 0 0.01757 -0.6007
0.13281 0.018504 0.020077 0.056898 0.020588 0 0.025682 0.011545 0.033319 0.029299 0.022518 0.045763 4.7498 -0.090008 -0.049341 0.0067887 -0.091044 0 -0.20366 -0.19058 -0.23744 0.049544 0.056064 0.07049 -0.13831 -0.022116 0.052917 0 0.021447 -0.52433
0.13672 0.014923 0.015231 0.057924 0.035078 0 0.038403 0.0094791 0.031158 0.022975 0.031064 0.01912 4.8503 -0.04818 -0.024595 0.0039398 -0.065684 0 -0.10845 -0.18859 -0.22726 0.019678 0.060564 0.077186 -0.12694 -0.025311 0.049091 0 0.051211 -0.45364
0.14063 0.012292 0.011921 0.036306 0.038098 0 0.033754 0.012628 0.023656 0.020099 0.0357 0.013658 4.9541 -8.402e-05 -0.021671 -0.034534 -0.017393 0 -0.13967 -0.18718 -0.13897 0.030518 0.038831 0.080702 -0.12089 -0.023978 0.052498 0 -0.0082912 -0.41626
0.14453 0.012394 0.011673 0.013156 0.023469 0 0.013972 0.017488 0.015533 0.021857 0.030577 0.028557 5.0637 0.013294 -0.023007 0.016131 -0.0059069 0 -0.12127 -0.18348 -0.10367 0.020625 0.03462 0.081014 -0.088958 -0.022189 0.050632 0 -0.044303 -0.40228
0.14844 0.014532 0.013123 0.0082903 0.00061505 0 -0.0054265 0.020161 0.01113 0.025402 0.017781 0.042723 5.1798 0.0082322 -0.01449 0.098738 -0.00020277 0 -0.076856 -0.17315 -0.087761 -0.0039914 0.035712 0.085851 -0.056335 -0.01933 0.046634 0 -0.046475 -0.37278
0.15234 0.016054 0.013549 0.020755 -0.011076 0 -0.0080205 0.018084 0.010694 0.024928 0.0061123 0.034834 5.3007 0.012522 0.014465 0.11669 0.04554 0 -0.065762 -0.15292 -0.029633 -0.024618 0.020121 0.10183 -0.058753 -0.01428 0.046207 0 -0.027372 -0.29714
0.15625 0.014838 0.011665 0.031229 0.00045513 0 0.0089201 0.011154 0.010857 0.016497 0.0030368 0.0038942 5.4241 0.0062694 0.001836 0.050222 0.052299 0 -0.010708 -0.14646 -0.035396 -0.05952 0.018315 0.12643 -0.071502 -0.013612 0.036962 0 -0.039876 -0.18354
0.16016 0.011296 0.0087666 0.022927 0.02656 0 0.030634 0.0019689 0.0082954 0.002443 0.0073739 -0.029102 5.548 0.016151 -0.037673 0.056848 0.051708 0 0.0061093 -0.1514 -0.052807 -0.046303 0.034471 0.14918 -0.099541 -0.010806 0.032273 0 -0.036502 -0.07235
0.16406 0.0078423 0.0070886 -0.0012155 0.042942 0 0.036519 -0.0052947 0.0027172 -0.0094908 0.010244 -0.040037 5.6716 0.03029 -0.040195 0.045098 0.037686 0 -0.020861 -0.15851 -0.031204 -0.031153 0.030246 0.16092 -0.1253 -0.013403 0.031407 0 -0.065577 0.00044635
0.16797 0.0063343 0.007211 -0.022407 0.030973 0 0.01807 -0.0072516 -0.0034058 -0.012444 0.0038918 -0.023379 5.7938 0.045902 -0.010096 -0.0065717 0.017655 0 -0.050794 -0.16147 0.01999 -0.036766 0.0043559 0.16165 -0.1412 -0.019195 0.03444 0 -0.082802 0.032873
0.17188 0.0060954 0.0072989 -0.025706 -0.0038497 0 -0.012701 -0.0036604 -0.0074148 -0.0066052 -0.010093 0.0033516 5.9137 0.070135 -0.040052 -0.044728 0.020408 0 0.040002 -0.15383 0.010305 -0.069969 0.0012269 0.15941 -0.14768 -0.012389 0.042612 0 0.10009 0.051375
0.17578 0.0045607 0.0049475 -0.014285 -0.034828 0 -0.032684 0.0020669 -0.0084883 0.00078916 -0.021549 0.015878 6.032 0.051201 -0.059487 -0.016505 -7.2467e-05 0 0.0035601 -0.14301 0.024934 -0.082242 -0.0004197 0.1618 -0.097688 -0.013358 0.027769 0 0.016529 0.079605
0.17969 -9.1685e-05 -0.00037898 -0.0040203 -0.037436 0 -0.027412 0.0049732 -0.0075358 0.0019822 -0.021281 0.0045673 6.1513 0.040067 -0.064853 0.025176 0.01156 0 -0.0051258 -0.1382 0.034745 -0.073555 -0.033474 0.16912 -0.080346 -0.010152 0.033456 0 0.015295 0.11689
0.18359 -0.0070092 -0.0068875 -0.005735 -0.012076 0 -0.0038882 0.001937 -0.0059167 -0.0043761 -0.010295 -0.018454 6.2743 0.045979 -0.083436 0.048855 0.020017 0 -0.021146 -0.12372 0.030931 -0.055475 -0.056347 0.17569 -0.082256 -0.011375 0.040346 0 0.066076 0.14837
0.1875 -0.01339 -0.01235 -0.014904 0.015506 0 0.015118 -0.006294 -0.0047669 -0.012545 0.00045832 -0.031675 6.4001 0.068249 -0.12973 0.037425 -0.0056574 0 -0.075062 -0.091121 0.012964 -0.041342 -0.030347 0.17686 -0.08389 -0.022722 0.029104 0 0.10492 0.17193
0.19141 -0.01709 -0.016211 -0.019131 0.0173 0 0.010552 -0.016035 -0.0052592 -0.015785 -3.5194e-05 -0.023561 6.5228 0.063582 -0.088788 0.069598 0.013176 0 -0.003672 -0.1103 0.028264 -0.046837 0.0044124 0.17404 -0.10694 -0.0099438 0.032066 0 0.11555 0.20824
0.19531 -0.018449 -0.019651 -0.013633 -0.011567 0 -0.01667 -0.023656 -0.0085874 -0.013095 -0.012614 -0.0015751 6.6341 0.066748 -0.11224 0.043134 0.0043552 0 -0.028924 -0.12127 0.0047962 -0.041829 -0.014595 0.17278 -0.1189 -0.018809 0.037104 0 0.14052 0.27993
0.19922 -0.019581 -0.02371 -0.0066594 -0.048661 0 -0.046629 -0.027975 -0.014903 -0.009969 -0.027124 0.01545 6.7306 0.059066 -0.1183 0.010735 0.0051054 0 -0.065791 -0.11653 0.0079646 -0.028435 -0.023907 0.17706 -0.082526 -0.023645 0.037535 0 0.14659 0.38242
0.20313 -0.022038 -0.027758 -0.0091045 -0.064728 0 -0.057276 -0.030143 -0.022271 -0.012681 -0.031842 0.013034 6.8178 0.03907 -0.093393 0.00038036 0.011561 0 -0.099973 -0.10311 0.02191 -0.029855 -0.012648 0.18635 -0.034086 -0.022209 0.038431 0 0.15344 0.48102
0.20703 -0.025418 -0.030176 -0.020982 -0.049376 0 -0.042321 -0.03156 -0.027443 -0.022012 -0.024249 -0.0088503 6.9083 0.016785 -0.065446 0.034859 -0.010122 0 -0.15927 -0.1014 -0.03213 -0.093521 -0.001699 0.19808 -0.076558 -0.027472 0.055132 0 0.22559 0.54141
0.21094 -0.028287 -0.030573 -0.031079 -0.018618 0 -0.015356 -0.032205 -0.028515 -0.032577 -0.0132 -0.037774 7.0123 0.028424 -0.057248 0.076486 0.032094 0 -0.082092 -0.080709 -0.012009 -0.092103 0.013404 0.21142 -0.023373 -0.013061 0.047257 0 0.26145 0.56398
0.21484 -0.030257 -0.030927 -0.030713 0.00096271 0 0.0019104 -0.031087 -0.027155 -0.038065 -0.010842 -0.058721 7.1292 0.029171 -0.054935 0.12012 0.0067292 0 -0.052171 -0.093407 0.021599 -0.038057 0.011789 0.22733 0.020949 -0.022555 0.043985 0 0.30592 0.5857
0.21875 -0.032751 -0.034081 -0.025636 -0.0049427 0 -0.0037014 -0.028187 -0.027797 -0.036959 -0.022116 -0.063213 7.2463 0.0062654 -0.046626 0.13797 -0.021568 0 -0.048753 -0.10741 0.037468 0.0074372 0.00028882 0.24489 0.028585 -0.030429 0.045043 0 0.28482 0.64629
0.22266 -0.037517 -0.040844 -0.031192 -0.029279 0 -0.028704 -0.025665 -0.033972 -0.033386 -0.041276 -0.052645 7.3474 -0.032689 -0.031419 0.11854 -0.012521 0 -0.050546 -0.096432 0.027125 0.0069423 -0.010571 0.25942 6.066e-05 -0.01961 0.049242 0 0.17607 0.75258
0.22656 -0.044476 -0.04871 -0.054565 -0.053831 0 -0.057837 -0.026816 -0.044972 -0.033 -0.05768 -0.036258 7.4247 0.0031964 -0.054878 0.11279 -0.046255 0 -0.065029 -0.059652 0.068315 0.012604 0.0049311 0.26615 0.038867 -0.012321 0.057091 0 0.1801 0.87633
0.23047 -0.051345 -0.053775 -0.083569 -0.066025 0 -0.075849 -0.033559 -0.05613 -0.038459 -0.064661 -0.026242 7.4837 -0.011405 -0.039109 0.13978 -0.033737 0 -0.067619 -0.073204 0.018327 0.060828 0.0042413 0.2664 0.039622 -0.025583 0.05427 0 0.16325 0.98573
0.23438 -0.055641 -0.054238 -0.096026 -0.066242 0 -0.07663 -0.044752 -0.06271 -0.048484 -0.063464 -0.031661 7.5382 0.0056679 -0.03075 0.15197 -0.025277 0 -0.047371 -0.063837 0.0078273 0.087741 0.0070354 0.26881 0.059184 -0.019491 0.056765 0 0.15365 1.0757
0.23828 -0.05705 -0.052101 -0.081822 -0.061997 0 -0.064786 -0.056841 -0.063848 -0.060132 -0.06004 -0.052873 7.598 0.034434 -0.021495 0.14455 -0.024459 0 -0.016908 -0.036614 0.025998 0.092483 0.024346 0.28253 0.081421 -0.0061175 0.063246 0 0.15957 1.1652
0.24219 -0.05761 -0.051319 -0.054837 -0.058712 0 -0.051178 -0.066216 -0.062912 -0.070923 -0.059202 -0.079791 7.6608 0.012446 0.018708 0.12841 -0.018207 0 -0.00089375 -0.027142 0.0065367 0.098141 0.065731 0.30803 0.059989 -0.019617 0.065501 0 0.18301 1.2672
0.24609 -0.059403 -0.054062 -0.040893 -0.057259 0 -0.046407 -0.071218 -0.064046 -0.078877 -0.061824 -0.097157 7.7141 -0.020233 0.050934 0.13196 -0.0018229 0 0.047782 0.043181 0.050313 0.052606 0.12893 0.33507 0.083388 -0.021 0.059791 0 0.2382 1.3654
0.25 -0.062089 -0.058593 -0.052475 -0.0579 0 -0.055016 -0.072405 -0.068278 -0.081942 -0.066285 -0.095305 7.7453 0.0063855 0.043936 0.10454 0.012522 0 0.014595 0.023743 0.059884 0.086692 0.16201 0.35115 0.089284 -0.023469 0.063415 0 0.21575 1.4251
0.25391 -0.062961 -0.060785 -0.075566 -0.062349 0 -0.072124 -0.07139 -0.072772 -0.079079 -0.070828 -0.078819 7.7526 0.010593 0.01547 0.075276 0.026124 0 0.004531 -0.0036588 0.055822 0.10448 0.1926 0.35286 0.096186 -0.021453 0.063669 0 0.16992 1.4268
0.25781 -0.05968 -0.057885 -0.082654 -0.069751 0 -0.084721 -0.069611 -0.073608 -0.072431 -0.073802 -0.064733 7.7457 -0.02333 -0.0072436 0.063166 0.040214 0 0.04441 0.0061419 0.055363 0.077427 0.22714 0.34888 0.11346 -0.01798 0.057267 0 0.13567 1.3848
0.26172 -0.053075 -0.051133 -0.059776 -0.072525 0 -0.079191 -0.067919 -0.069211 -0.067258 -0.072689 -0.069486 7.7381 0.037588 0.041194 0.074746 0.056569 0 -0.010142 0.03692 0.076938 0.12149 0.22382 0.35116 0.1343 -0.038602 0.061439 0 0.12006 1.3321
0.26563 -0.047159 -0.04501 -0.021109 -0.06075 0 -0.052257 -0.066674 -0.061353 -0.067846 -0.06498 -0.094122 7.7381 -0.018488 0.029218 0.042462 0.040048 0 -0.032125 0.033438 0.062633 0.10032 0.23867 0.36236 0.089787 -0.034207 0.063295 0 0.14713 1.2876
0.26953 -0.046142 -0.043932 0.0031329 -0.034073 0 -0.017328 -0.06573 -0.053364 -0.072463 -0.051539 -0.12053 7.7444 -0.030515 0.030807 0.030151 0.044686 0 -0.020401 0.030026 0.04902 0.074193 0.24423 0.37218 0.056469 -0.029897 0.068062 0 0.11436 1.2413
0.27344 -0.051105 -0.049214 -0.0064596 -0.0086375 0 0.0014187 -0.064323 -0.047767 -0.073034 -0.038763 -0.12347 7.7507 0.0032388 0.034279 0.042799 0.060749 0 -0.0028075 0.025014 0.031238 0.048904 0.23392 0.36626 0.04412 -0.029501 0.070877 0 0.07769 1.1736
0.27734 -0.059292 -0.058554 -0.042557 -0.0078954 0 -0.013902 -0.061466 -0.045415 -0.061678 -0.035465 -0.090094 7.7522 0.048209 0.01179 0.069701 0.065285 0 -0.013591 0.010137 -0.0012558 0.021055 0.20502 0.33936 0.045288 -0.031852 0.065556 0 0.12153 1.0858
0.28125 -0.066523 -0.067929 -0.079817 -0.041726 0 -0.058819 -0.057004 -0.046147 -0.039098 -0.045435 -0.031553 7.7474 0.035168 -0.014053 0.040908 0.063849 0 -0.026798 -0.0082144 0.00059777 0.010309 0.14328 0.30051 -0.021703 -0.016946 0.069054 0 0.12678 1.0078
0.28516 -0.070371 -0.074102 -0.097733 -0.092908 0 -0.10596 -0.052385 -0.049424 -0.016585 -0.062283 0.022698 7.7345 0.03102 -0.024002 0.040642 0.065054 0 -0.050457 -0.070186 0.030337 0.029245 0.12988 0.26578 -0.033631 -0.01981 0.071526 0 0.13562 0.9736
0.28906 -0.071361 -0.075995 -0.095237 -0.12667 0 -0.12354 -0.050011 -0.054124 -0.0083195 -0.072801 0.044112 7.707 0.033112 -0.027711 0.067027 0.072753 0 -0.065989 -0.10056 0.020299 0.046422 0.10332 0.24632 -0.030209 -0.020846 0.065452 0 0.12621 0.99086
0.29297 -0.071516 -0.074527 -0.085586 -0.1184 0 -0.10001 -0.051281 -0.058317 -0.019835 -0.067693 0.023661 7.656 0.031699 -0.025886 0.094901 0.0812 0 -0.065424 -0.089357 -0.030225 0.050809 0.055142 0.24294 -0.027985 -0.017874 0.055782 0 0.10378 1.0378
0.29688 -0.072057 -0.071573 -0.080526 -0.075666 0 -0.054455 -0.055069 -0.060205 -0.043004 -0.050728 -0.023228 7.5769 0.0018273 -0.0077494 0.05364 0.068654 0 -0.049499 -0.10506 -0.035708 0.051209 0.040671 0.2504 -0.022991 -0.030158 0.066647 0 0.11171 1.0895
0.30078 -0.072505 -0.068851 -0.081027 -0.033544 0 -0.022912 -0.058417 -0.059863 -0.062598 -0.037267 -0.068114 7.4756 0.039122 -0.040713 0.10155 0.067703 0 -0.096654 -0.12747 -0.032526 0.049315 0.039792 0.26526 -0.034309 -0.022329 0.060957 0 0.10648 1.1452
0.30469 -0.071711 -0.067166 -0.081516 -0.025468 0 -0.030192 -0.059261 -0.05984 -0.068979 -0.042 -0.088706 7.3657 0.01805 -0.057715 0.073676 0.080945 0 -0.090508 -0.11719 -0.007971 0.033384 0.047635 0.28819 0.019092 -0.028126 0.057824 0 0.14705 1.225
0.30859 -0.069455 -0.066221 -0.079042 -0.054909 0 -0.070153 -0.058782 -0.063382 -0.065652 -0.065862 -0.082701 7.2583 -0.0089603 -0.086334 0.033223 0.090088 0 -0.052804 -0.085482 0.032876 0.042684 0.071455 0.31954 0.086654 -0.034819 0.051956 0 0.18616 1.3423
0.3125 -0.066913 -0.065123 -0.075563 -0.093182 0 -0.11077 -0.060873 -0.071469 -0.065031 -0.093886 -0.067519 7.1523 0.019017 -0.14793 0.050794 0.081553 0 -0.017825 -0.051315 0.084284 0.10652 0.11631 0.35458 0.10893 -0.027921 0.038818 0 0.17838 1.482
0.31641 -0.065648 -0.063354 -0.07234 -0.10536 0 -0.12003 -0.068746 -0.081514 -0.076572 -0.10671 -0.066565 7.0349 0.077592 -0.12799 0.052468 0.10068 0 0.0075708 -0.047298 0.15926 0.13213 0.16507 0.38497 0.070234 -0.019207 0.041423 0 0.18884 1.6087
0.32031 -0.066215 -0.061483 -0.06596 -0.080942 0 -0.091451 -0.08153 -0.089288 -0.098091 -0.096447 -0.091282 6.8929 0.091031 -0.073162 0.047823 0.10149 0 0.049466 -0.034365 0.20725 0.11479 0.18255 0.40517 0.11231 -0.016766 0.043205 0 0.19167 1.6973
0.32422 -0.067648 -0.0608 -0.052882 -0.042225 0 -0.04851 -0.094054 -0.092417 -0.11769 -0.073265 -0.13139 6.7252 0.10813 -0.044847 0.03533 0.099602 0 0.071442 -0.02066 0.22812 0.081828 0.20923 0.41664 0.11616 -0.015527 0.042457 0 0.16023 1.7496
0.32813 -0.068137 -0.061953 -0.037291 -0.023781 0 -0.025031 -0.10028 -0.092022 -0.12384 -0.056991 -0.16101 6.5449 0.11993 -0.03153 0.012616 0.10188 0 0.065397 -0.015745 0.2401 0.053625 0.2365 0.42472 0.067316 -0.012301 0.038485 0 0.11437 1.7797
0.33203 -0.066206 -0.063789 -0.030879 -0.042153 0 -0.037932 -0.097502 -0.09079 -0.11423 -0.060634 -0.15768 6.3689 0.072737 0.03552 -0.02408 0.11198 0 0.040358 -0.034262 0.28294 0.054752 0.21713 0.43163 0.020148 -0.0038438 0.031088 0 0.11617 1.7856
0.33594 -0.061585 -0.063795 -0.041672 -0.082105 0 -0.074162 -0.087813 -0.089413 -0.09624 -0.079766 -0.12087 6.2028 0.08311 -0.0033239 0.023144 0.13127 0 0.070013 -0.058599 0.29709 0.070555 0.22052 0.43313 0.055988 -0.019339 0.030033 0 0.18683 1.7396
0.33984 -0.055381 -0.060119 -0.063072 -0.11 0 -0.1015 -0.075725 -0.085199 -0.079836 -0.096426 -0.074761 6.0357 0.084027 0.01576 0.046176 0.11165 0 0.11566 -0.050182 0.26249 0.076113 0.19084 0.42268 0.039029 -0.025957 0.030069 0 0.20502 1.6124
0.34375 -0.049582 -0.053485 -0.076849 -0.10142 0 -0.093986 -0.064438 -0.074651 -0.069867 -0.093904 -0.050681 5.8489 0.072759 0.026238 0.029294 0.085837 0 0.14159 -0.047547 0.22249 0.084354 0.16528 0.39847 0.036414 -0.027336 0.028104 0 0.19509 1.4066
0.34766 -0.046049 -0.047008 -0.069926 -0.059893 0 -0.052158 -0.054094 -0.057711 -0.063936 -0.070005 -0.061229 5.6312 0.051785 -0.017662 -0.010523 0.080603 0 0.12007 -0.077539 0.20495 0.099845 0.16574 0.36537 0.08446 -0.027677 0.024772 0 0.17988 1.163
0.35156 -0.045361 -0.043708 -0.048705 -0.01307 0 -0.0030609 -0.043181 -0.039399 -0.056094 -0.038246 -0.087465 5.3875 0.032874 -0.049923 0.075159 0.093435 0 0.037344 -0.11542 0.16886 0.084527 0.13917 0.32994 0.06264 -0.027558 0.037318 0 0.15201 0.93161
0.35547 -0.046182 -0.043785 -0.034751 0.0085325 0 0.019536 -0.031185 -0.026735 -0.042127 -0.016754 -0.092318 5.1344 0.028503 -0.048449 0.050298 0.060859 0 0.0026043 -0.11363 0.11005 0.082843 0.15048 0.29433 -0.01649 -0.04367 0.036081 0 0.08926 0.73542
0.35938 -0.045894 -0.044223 -0.043943 -0.006928 0 0.00010137 -0.019672 -0.023271 -0.0224 -0.014369 -0.051877 4.8862 0.035487 -0.032157 0.048073 0.039559 0 -0.049766 -0.11071 0.048275 0.11549 0.15545 0.2563 -0.064147 -0.052945 0.040805 0 0.0824 0.56331
0.36328 -0.042389 -0.041286 -0.069253 -0.045449 0 -0.046556 -0.010917 -0.025985 -0.0013741 -0.024871 0.020964 4.6463 0.031665 -0.023535 0.05883 0.018592 0 -0.10155 -0.10282 -0.0099811 0.14201 0.15101 0.21541 -0.079427 -0.05153 0.051908 0 0.09999 0.39649
0.36719 -0.035798 -0.033764 -0.085404 -0.077562 0 -0.084988 -0.0058075 -0.027438 0.014784 -0.033098 0.082403 4.4087 -0.016904 -0.051356 0.016056 -0.040965 0 -0.09878 -0.069622 -0.061838 0.08959 0.14941 0.17805 -0.096326 -0.042557 0.062213 0 0.05547 0.23842
0.37109 -0.028563 -0.024065 -0.072274 -0.078221 0 -0.084306 -0.0032939 -0.021587 0.021123 -0.027367 0.091176 4.167 -0.038503 -0.056357 -0.048277 -0.026494 0 -0.18702 -0.06517 -0.080302 0.1109 0.14947 0.15438 -0.11903 -0.045382 0.059281 0 0.035373 0.11584
0.375 -0.023472 -0.016169 -0.034536 -0.0435 0 -0.041254 -0.0018221 -0.0085772 0.016614 -0.0083731 0.042968 3.9213 -0.053332 -0.073569 -0.094775 -0.0049304 0 -0.2263 -0.055882 -0.12147 0.095465 0.15514 0.1493 -0.10698 -0.055076 0.056499 0 -0.053531 0.051405
0.37891 -0.021207 -0.012378 0.0020611 0.0061584 0 0.016048 -0.0010553 0.0052382 0.005483 0.011786 -0.023867 3.6756 -0.064982 -0.090228 -0.097721 0.012113 0 -0.22798 -0.053472 -0.14499 0.084567 0.13103 0.15688 -0.11071 -0.059756 0.058831 0 -0.11115 0.0396
0.38281 -0.019697 -0.011798 0.014396 0.038878 0 0.047804 -0.0020251 0.011953 -0.004558 0.019153 -0.057865 3.4305 -0.060944 -0.098114 -0.064434 0.012803 0 -0.19696 -0.066157 -0.14012 0.084785 0.074842 0.16481 -0.14836 -0.055492 0.066258 0 -0.10139 0.053052
0.38672 -0.016088 -0.011711 0.0025285 0.03331 0 0.032364 -0.0056801 0.0077852 -0.0073471 0.0085827 -0.035764 3.1792 0.021096 -0.095104 -0.084335 -0.023768 0 -0.11884 -0.099748 -0.16165 0.019266 0.062374 0.16539 -0.16986 -0.055247 0.06686 0 -0.12254 0.072037
0.39063 -0.0096246 -0.010291 -0.012534 -0.0049221 0 -0.016324 -0.01151 -0.0043366 -0.0034087 -0.012306 0.018842 2.9126 -0.0010306 -0.080889 -0.11709 -0.0021513 0 -0.15803 -0.087381 -0.13522 -0.015221 0.05472 0.16227 -0.075858 -0.052861 0.050713 0 -0.13963 0.10366
0.39453 -0.0026585 -0.0079833 -0.010543 -0.045516 0 -0.058425 -0.017675 -0.016923 -0.00033728 -0.028642 0.055353 2.6287 0.027088 -0.072219 -0.067158 0.031553 0 -0.11106 -0.034631 -0.11911 -0.038501 0.062697 0.16605 -0.019676 -0.060653 0.043332 0 -0.13497 0.16846
0.39844 0.0014018 -0.006459 0.0089542 -0.055454 0 -0.059194 -0.022292 -0.023048 -0.0066635 -0.02921 0.037966 2.3367 0.077202 -0.081188 0.015367 0.058541 0 -0.053093 0.024499 -0.087651 -0.049828 0.070482 0.1829 0.0040807 -0.063116 0.047483 0 -0.099956 0.2681
0.40234 0.0013889 -0.006467 0.028304 -0.025346 0 -0.017258 -0.024326 -0.020801 -0.023539 -0.014723 -0.025271 2.0523 0.084952 -0.11486 0.051576 0.064042 0 -0.11122 0.047745 -0.0036827 -0.04452 0.056619 0.20767 0.033925 -0.040677 0.059725 0 -0.034179 0.3693
0.40625 -0.0002675 -0.0068347 0.030597 0.021486 0 0.033458 -0.023242 -0.01404 -0.04183 0.0027869 -0.089567 1.7864 0.12857 -0.084471 0.16788 0.03836 0 -0.073229 0.039556 -0.0036231 -0.011036 0.038686 0.228 0.054416 -0.044235 0.052859 0 -0.054611 0.42241
0.41016 0.00037915 -0.0055279 0.015609 0.046996 0 0.051286 -0.018318 -0.0089682 -0.048394 0.0092911 -0.10959 1.5384 0.1072 -0.038211 0.18555 0.062627 0 -0.09696 0.025686 -0.0069272 -0.027469 0.0075143 0.23499 0.072708 -0.037833 0.036486 0 -0.11131 0.39712
0.41406 0.0050743 -0.0015825 -0.0022649 0.030477 0 0.021966 -0.0090513 -0.0090318 -0.036986 -7.4383e-05 -0.074372 1.2973 0.080262 0.0042356 0.12261 0.073844 0 -0.11231 0.0022102 0.001687 -0.044392 -0.0043149 0.22954 0.065081 -0.033687 0.026221 0 -0.1005 0.30104
0.41797 0.011496 0.0039916 -0.0096535 -0.012424 0 -0.028362 0.0032815 -0.012019 -0.014196 -0.016758 -0.013254 1.0503 0.06745 0.033435 0.021587 0.056347 0 -0.093536 -0.022955 0.023709 -0.037213 0.0062227 0.21875 0.019727 -0.035491 0.027938 0 -0.020762 0.16661
0.42188 0.015088 0.0090565 -0.0060614 -0.041801 0 -0.054486 0.014778 -0.011847 0.0054788 -0.025264 0.029821 0.79078 0.046846 0.047781 -0.017696 0.048366 0 -0.05855 -0.021143 0.043258 0.000478 0.0046135 0.20729 -0.067344 -0.037786 0.038213 0 -0.0063858 0.023987
0.42578 0.012988 0.011962 -0.00084946 -0.028022 0 -0.030678 0.020555 -0.0039546 0.011616 -0.015678 0.031237 0.52016 0.010279 -0.016875 0.0016389 0.015355 0 -0.041568 -0.044531 0.0033999 -0.029702 -0.015476 0.19321 -0.080141 -0.029625 0.039454 0 0.065307 -0.11179
0.42969 0.0065105 0.012448 -0.0011589 0.02102 0 0.02629 0.018338 0.010041 0.0064071 0.007748 0.0039764 0.24529 -0.022082 -0.019824 -0.0070595 -0.018947 0 -0.049239 -0.044764 -0.0042045 -0.02132 -0.0045905 0.17225 -0.091748 -0.025902 0.047152 0 0.069194 -0.23262
0.43359 1.9032e-05 0.011291 -0.005142 0.064843 0 0.070007 0.010988 0.022701 0.0021032 0.029375 -0.015875 -0.026295 -0.049458 -0.0181 -0.022712 -0.041614 0 -0.083619 -0.047018 -0.0088054 0.0062973 0.018196 0.14478 -0.12007 -0.028195 0.06002 0 0.056431 -0.32649
0.4375 -0.0026651 0.009392 -0.0067935 0.064523 0 0.062985 0.0051745 0.026508 0.0097063 0.034589 0.00021066 -0.28973 -0.072678 -0.075125 -0.021203 -0.046835 0 -0.14058 -0.076095 -0.047712 0.025745 0.029443 0.11727 -0.16794 -0.036234 0.073195 0 0.085697 -0.38229
0.44141 -0.0010885 0.0072053 -0.0046552 0.016671 0 0.0083656 0.0065811 0.020428 0.029051 0.021844 0.049987 -0.54458 -0.085832 -0.11668 -0.060122 -0.07902 0 -0.17673 -0.08168 -0.1133 0.068258 0.038699 0.096707 -0.15924 -0.04878 0.067384 0 0.10336 -0.40429
0.44531 0.0020036 0.0047735 -0.0031016 -0.04269 0 -0.05211 0.015335 0.011346 0.048869 0.004062 0.1019 -0.79523 -0.080428 -0.14491 -0.057224 -0.098177 0 -0.1731 -0.11907 -0.15839 0.10213 0.024109 0.084692 -0.1473 -0.047141 0.068983 0 0.10428 -0.41317
0.44922 0.003248 0.0019502 -0.0051554 -0.067979 0 -0.07212 0.02557 0.0084252 0.056235 -0.0022329 0.11914 -1.0489 -0.067323 -0.14052 -0.052715 -0.11027 0 -0.2198 -0.14302 -0.16638 0.13902 0.0083834 0.078163 -0.15541 -0.048621 0.073376 0 0.088649 -0.42384
0.45313 0.0011792 -0.0014829 -0.0069002 -0.041715 0 -0.03811 0.029656 0.014826 0.046709 0.008824 0.08762 -1.311 -0.044698 -0.12508 -0.069779 -0.1071 0 -0.28959 -0.14137 -0.15346 0.17393 -0.00041684 0.075792 -0.1869 -0.056895 0.081191 0 0.079536 -0.42058
0.45703 -0.0032165 -0.0056571 -0.0018527 0.012122 0 0.020746 0.023651 0.024168 0.026707 0.026925 0.027007 -1.5802 -0.00085529 -0.16037 -0.12934 -0.06671 0 -0.25617 -0.12119 -0.1679 0.18731 -0.0013883 0.082059 -0.23134 -0.067194 0.097092 0 0.12728 -0.36041
0.46094 -0.0077598 -0.010241 0.0090847 0.049277 0 0.057062 0.0096272 0.025383 0.0071065 0.033834 -0.023553 -1.8481 -0.005315 -0.14897 -0.10428 -0.057946 0 -0.2651 -0.10727 -0.13539 0.13304 0.031224 0.10331 -0.1846 -0.048943 0.10147 0 0.11846 -0.20975
0.46484 -0.010666 -0.014176 0.014871 0.041473 0 0.042993 -0.0066163 0.012193 -0.0054681 0.018716 -0.034712 -2.1058 0.03667 -0.10234 -0.15014 -0.05178 0 -0.19352 -0.080487 -0.11989 0.077984 0.035433 0.13945 -0.14641 -0.064289 0.10665 0 0.095209 0.018061
0.46875 -0.011338 -0.016104 0.0045715 -0.0028374 0 -0.0093619 -0.019954 -0.011026 -0.01241 -0.012307 -0.0094697 -2.3533 0.081509 -0.066275 -0.15691 -0.013976 0 -0.12517 -0.046964 -0.095815 0.061655 0.025788 0.1808 -0.12645 -0.080004 0.10156 0 0.020119 0.26347
0.47266 -0.010387 -0.015497 -0.019098 -0.048422 0 -0.059609 -0.028595 -0.032324 -0.019917 -0.040501 0.018695 -2.6022 0.09696 -0.066291 -0.084811 0.061011 0 -0.11693 -0.01248 -0.041483 0.095638 0.014937 0.21483 -0.11604 -0.071178 0.08263 0 -0.10615 0.46318
0.47656 -0.0093555 -0.013532 -0.038796 -0.062779 0 -0.071375 -0.033344 -0.041639 -0.032644 -0.049231 0.011987 -2.8682 0.11718 -0.041479 -0.25282 0.053078 0 -0.086453 0.022923 0.041874 0.082323 -0.0069664 0.23673 -0.03862 -0.058971 0.081962 0 -0.098528 0.59513
0.48047 -0.010188 -0.012594 -0.038105 -0.04004 0 -0.039191 -0.03519 -0.038473 -0.049572 -0.036909 -0.040414 -3.1575 0.095218 -0.053144 -0.26515 0.050249 0 -0.060772 0.020843 0.070654 0.065236 0.0023493 0.25284 0.026507 -0.043013 0.073545 0 -0.18353 0.6827
0.48438 -0.014199 -0.01447 -0.019185 -0.0020587 0 0.0094555 -0.034144 -0.031315 -0.064593 -0.017726 -0.11072 -3.4592 0.082243 -0.017651 -0.22323 0.055349 0 -0.017982 0.035829 0.098957 0.056765 0.031455 0.27252 0.096732 -0.037254 0.060075 0 -0.28462 0.75634
0.48828 -0.020841 -0.018679 -0.0034224 0.020608 0 0.036122 -0.030401 -0.029793 -0.07064 -0.0099614 -0.15141 -3.7525 0.075991 0.039182 -0.17325 0.061421 0 0.037676 0.065748 0.12705 0.049052 0.059322 0.29652 0.155 -0.032172 0.041786 0 -0.35152 0.81494
0.49219 -0.027412 -0.022605 -0.011901 0.011097 0 0.019673 -0.026051 -0.036713 -0.064422 -0.021614 -0.1316 -4.0233 0.052419 0.041018 -0.15219 0.055861 0 0.089898 0.084927 0.13432 0.024305 0.055895 0.31426 0.16726 -0.0066328 0.018322 0 -0.33346 0.82875
0.49609 -0.03051 -0.023534 -0.04362 -0.023708 0 -0.029348 -0.024805 -0.046588 -0.049103 -0.04469 -0.06244 -4.2768 0.0042881 0.039679 0.090993 -0.014212 0 0.12324 0.096294 0.12509 0.036517 0.07826 0.3136 0.15635 -0.012346 0.024609 0 -0.37763 0.77921
0.5 -0.028486 -0.02084 -0.073496 -0.059775 0 -0.07696 -0.029247 -0.051041 -0.03326 -0.06193 0.0093635 -4.5337 -0.012659 0.023493 0.18165 -0.045423 0 0.091189 0.096832 0.10382 0.085179 0.087403 0.29376 0.12368 -0.021137 0.036818 0 -0.29221 0.6895
0.50391 -0.022795 -0.016341 -0.073707 -0.072491 0 -0.089693 -0.037838 -0.045657 -0.025997 -0.059948 0.036197 -4.8139 -0.0049211 0.025232 0.21565 -0.058588 0 0.053019 0.081424 0.063026 0.11404 0.088687 0.26792 0.10205 -0.027871 0.04998 0 -0.20915 0.60758
0.50781 -0.016784 -0.012507 -0.038906 -0.052341 0 -0.057662 -0.044645 -0.03256 -0.030452 -0.038521 0.0052897 -5.1211 0.006174 0.049105 0.24849 -0.060936 0 0.033563 0.050062 0.017577 0.10111 0.088685 0.25194 0.10252 -0.031325 0.062117 0 -0.1981 0.55592
0.51172 -0.012789 -0.010291 0.0085428 -0.010914 0 -0.0013992 -0.042652 -0.017633 -0.040197 -0.0097527 -0.05266 -5.4414 -0.049463 0.029651 0.25473 -0.025271 0 -0.018176 0.013527 0.047819 0.0972 0.10003 0.24974 0.087854 -0.039401 0.077959 0 -0.20962 0.50157
0.51563 -0.010218 -0.0086363 0.038066 0.026192 0 0.042282 -0.028512 -0.0058373 -0.042453 0.011145 -0.088473 -5.7571 -0.027774 -0.017217 0.27258 -0.027601 0 -0.048016 -0.0061741 0.083046 0.17105 0.073384 0.24959 0.066687 -0.03951 0.083074 0 -0.13167 0.3836
0.51953 -0.006539 -0.0059569 0.036486 0.036131 0 0.046177 -0.0052983 0.001374 -0.027419 0.016084 -0.072496 -6.0602 -0.013144 -0.073954 0.26003 -0.032755 0 -0.10849 -0.03968 0.059332 0.20131 0.032779 0.23527 0.038499 -0.046835 0.073192 0 -0.12489 0.17578
0.52344 -0.00019561 -0.0019006 0.016367 0.015196 0 0.012409 0.018721 0.0055162 0.0028593 0.0083982 -0.015365 -6.3559 0.00063817 -0.1426 0.2177 -0.040044 0 -0.16345 -0.063882 -0.0011531 0.20019 -0.0048123 0.20136 -0.0030248 -0.063185 0.06607 0 -0.15745 -0.077444
0.52734 0.0075353 0.00249 0.0014798 -0.017154 0 -0.028854 0.034513 0.0091127 0.03399 -0.00078578 0.043519 -6.6533 0.037732 -0.22137 0.15914 -0.055001 0 -0.15966 -0.046629 -0.053668 0.20861 -0.02383 0.15837 -0.062674 -0.085685 0.08274 0 -0.15153 -0.29046
0.53125 0.013768 0.0062878 0.0052554 -0.03179 0 -0.041979 0.037138 0.014138 0.049098 -0.00073926 0.068334 -6.955 0.068098 -0.13468 0.14005 -0.060979 0 -0.18784 -0.067883 -0.077669 0.18733 -0.052194 0.12328 -0.08208 -0.077442 0.062571 0 -0.072562 -0.40638
0.53516 0.017121 0.010093 0.02236 -0.012641 0 -0.013449 0.028302 0.021188 0.041982 0.011813 0.053071 -7.2563 0.062006 -0.12248 0.019777 -0.046406 0 -0.2329 -0.055634 -0.11678 0.16473 -0.094482 0.10524 -0.15452 -0.092621 0.056489 0 -0.07593 -0.44191
0.53906 0.019425 0.01568 0.038205 0.029202 0 0.037253 0.015427 0.029042 0.022557 0.031079 0.022028 -7.5524 0.05104 -0.14042 -0.091251 -0.057928 0 -0.25976 -0.051912 -0.15491 0.10721 -0.12695 0.099627 -0.17246 -0.094908 0.051256 0 -0.032109 -0.46673
0.54297 0.024032 0.02414 0.043789 0.063272 0 0.073157 0.0079059 0.035012 0.0093746 0.046691 0.0070687 -7.8454 0.04395 -0.16699 -0.16338 -0.10424 0 -0.26272 -0.053526 -0.17409 0.0070051 -0.14345 0.095034 -0.13003 -0.07893 0.039238 0 0.06134 -0.54078
0.54688 0.032299 0.034507 0.041057 0.064924 0 0.070059 0.012363 0.036805 0.015116 0.051166 0.021871 -8.141 0.022852 -0.20015 -0.26103 -0.14733 0 -0.27314 0.0078989 -0.14224 -0.11364 -0.15817 0.084831 -0.15814 -0.078811 0.015815 0 0.031868 -0.67056
0.55078 0.041905 0.044393 0.036784 0.037148 0 0.036685 0.029177 0.035163 0.037229 0.045329 0.053324 -8.4398 0.0015617 -0.16407 -0.26317 -0.18156 0 -0.22195 -0.00048075 -0.13757 -0.12579 -0.096408 0.071978 -0.12434 -0.070231 0.020631 0 -0.0058359 -0.8205
0.55469 0.048948 0.052098 0.034957 0.0092026 0 0.0073822 0.052022 0.034696 0.061339 0.037784 0.074703 -8.7319 -0.04794 -0.12308 -0.26192 -0.19291 0 -0.18307 -0.0057549 -0.16402 -0.10883 -0.073767 0.063608 -0.10422 -0.064773 0.02654 0 -0.042888 -0.95774
0.55859 0.051883 0.058016 0.036261 0.011859 0 0.012984 0.070968 0.040925 0.0737 0.038474 0.068298 -9.004 -0.089633 -0.079039 -0.2099 -0.19778 0 -0.16352 0.0045238 -0.191 -0.11267 -0.07583 0.062236 -0.10017 -0.056927 0.035188 0 -0.047386 -1.079
0.5625 0.053298 0.063906 0.042338 0.050332 0 0.054541 0.077814 0.055119 0.071427 0.050829 0.039552 -9.251 -0.092954 -0.030456 -0.069485 -0.2123 0 -0.15784 0.031412 -0.18856 -0.16642 -0.075776 0.06268 -0.10569 -0.042724 0.049511 0 -0.0091161 -1.196
0.56641 0.057558 0.070786 0.056373 0.099056 0 0.1025 0.070858 0.071709 0.062356 0.06865 0.012841 -9.4815 -0.14705 -0.0079926 -0.022031 -0.21322 0 -0.12023 0.037038 -0.17203 -0.13531 -0.079101 0.056866 -0.11463 -0.050585 0.055733 0 -0.13866 -1.3056
0.57031 0.06655 0.077702 0.077615 0.12333 0 0.12189 0.05623 0.08181 0.056558 0.080752 0.01299 -9.7099 -0.097996 -0.013144 0.0034391 -0.20212 0 -0.094302 -0.0096931 -0.20272 -0.10479 -0.053757 0.040795 -0.17179 -0.044799 0.065784 0 -0.26539 -1.3871
0.57422 0.07777 0.082712 0.097371 0.10876 0 0.10163 0.044745 0.080842 0.058559 0.080244 0.046342 -9.9427 -0.053918 -0.026948 -0.01211 -0.18848 0 -0.08979 -0.060031 -0.23069 -0.093835 -0.052198 0.016885 -0.1889 -0.024806 0.06869 0 -0.28518 -1.4336
0.57813 0.086694 0.085041 0.10444 0.072575 0 0.06289 0.045954 0.073511 0.066785 0.071012 0.094979 -10.172 -0.039664 -0.043815 -0.029092 -0.18368 0 -0.10013 -0.10177 -0.24183 -0.1045 -0.075985 -0.009295 -0.1736 -0.0056042 0.065995 0 -0.23881 -1.4789
0.58203 0.09102 0.086095 0.096837 0.047792 0 0.040394 0.062815 0.07079 0.078419 0.065503 0.12854 -10.382 -0.028173 -0.065558 0.055202 -0.20566 0 -0.10293 -0.14479 -0.24278 -0.12646 -0.088322 -0.03348 -0.21045 -0.021041 0.069565 0 -0.29743 -1.582
0.58594 0.092487 0.088157 0.086847 0.055318 0 0.053814 0.089997 0.080668 0.092732 0.074856 0.12604 -10.566 -0.0098903 -0.11462 0.039025 -0.19064 0 -0.14904 -0.13281 -0.28908 -0.16921 -0.12901 -0.054189 -0.27743 -0.023538 0.0737 0 -0.39793 -1.7731
0.58984 0.094533 0.092031 0.090951 0.088644 0 0.093493 0.11663 0.10069 0.10921 0.099113 0.092474 -10.732 -0.034063 -0.1449 0.051303 -0.20026 0 -0.17756 -0.15855 -0.28156 -0.15091 -0.1413 -0.071527 -0.29622 -0.031218 0.092018 0 -0.46608 -2.0138
0.59375 0.098409 0.096124 0.11238 0.12247 0 0.13066 0.13182 0.11934 0.12392 0.12582 0.057514 -10.892 -0.05997 -0.16745 0.054123 -0.19547 0 -0.18896 -0.17941 -0.25515 -0.12954 -0.14344 -0.086287 -0.2892 -0.042832 0.10861 0 -0.43601 -2.2152
0.59766 0.10199 0.098081 0.13445 0.13491 0 0.14109 0.13005 0.12541 0.13017 0.13882 0.055284 -11.055 -0.059785 -0.2 0.021298 -0.15728 0 -0.19231 -0.16779 -0.24752 -0.14248 -0.15659 -0.10049 -0.27913 -0.053877 0.11004 0 -0.31107 -2.3049
0.60156 0.10257 0.097512 0.1343 0.12291 0 0.12194 0.11394 0.11722 0.12439 0.13058 0.098559 -11.211 -0.075597 -0.28747 0.0067375 -0.17486 0 -0.22487 -0.18553 -0.29368 -0.11201 -0.20704 -0.11725 -0.27183 -0.046999 0.093961 0 -0.40713 -2.2832
0.60547 0.10067 0.097078 0.106 0.10025 0 0.090409 0.093259 0.10362 0.11136 0.10833 0.16638 -11.344 -0.039885 -0.28917 0.027917 -0.15776 0 -0.26266 -0.17852 -0.31488 -0.12474 -0.2171 -0.13811 -0.25392 -0.057976 0.091426 0 -0.45243 -2.2205
0.60938 0.10044 0.10064 0.070104 0.08408 0 0.069186 0.080399 0.096396 0.10219 0.089115 0.21592 -11.44 -0.011156 -0.30588 0.013326 -0.15431 0 -0.31168 -0.16788 -0.32957 -0.13801 -0.22951 -0.15956 -0.26831 -0.070923 0.090624 0 -0.4131 -2.2007
0.61328 0.10579 0.10988 0.058045 0.083861 0 0.072048 0.08424 0.10133 0.10548 0.08767 0.21164 -11.504 0.006301 -0.32456 -0.03771 -0.15905 0 -0.34717 -0.16842 -0.34687 -0.1299 -0.24285 -0.17339 -0.30055 -0.080357 0.086931 0 -0.31488 -2.2615
0.61719 0.11581 0.12226 0.083963 0.099608 0 0.098383 0.10498 0.1152 0.11976 0.10622 0.15138 -11.547 0.029587 -0.28269 -0.095261 -0.14287 0 -0.32617 -0.19571 -0.37438 -0.082256 -0.23741 -0.17227 -0.30807 -0.083742 0.077549 0 -0.21798 -2.3791
0.62109 0.12424 0.13214 0.13022 0.12539 0 0.13589 0.13292 0.12996 0.13453 0.13335 0.069974 -11.581 -0.017645 -0.31127 -0.069482 -0.19177 0 -0.28894 -0.20994 -0.37532 -0.094475 -0.25598 -0.15679 -0.3077 -0.073894 0.080404 0 -0.31828 -2.4976
0.625 0.12404 0.13422 0.16106 0.1514 0 0.16639 0.15269 0.13869 0.13945 0.15193 0.017585 -11.61 -0.020229 -0.33584 -0.043672 -0.20454 0 -0.27613 -0.21179 -0.36431 -0.10917 -0.26054 -0.1369 -0.30401 -0.069741 0.084375 0 -0.38799 -2.5658
0.62891 0.11318 0.12683 0.15266 0.16455 0 0.17261 0.15139 0.13823 0.13285 0.14988 0.027555 -11.633 -0.007732 -0.34807 -0.025015 -0.20351 0 -0.28989 -0.20891 -0.37805 -0.085784 -0.26458 -0.12545 -0.30686 -0.072434 0.086558 0 -0.3889 -2.5531
0.63281 0.096564 0.11272 0.11246 0.15292 0 0.14637 0.12649 0.12828 0.12177 0.12685 0.095533 -11.649 0.002257 -0.351 -0.012435 -0.19809 0 -0.31671 -0.20833 -0.42053 -0.031386 -0.27012 -0.12849 -0.31486 -0.078559 0.086433 0 -0.3301 -2.4476
0.63672 0.082407 0.097377 0.071271 0.11539 0 0.096122 0.088371 0.11052 0.1143 0.093741 0.18233 -11.661 0.01699 -0.37787 0.016454 -0.16538 0 -0.29648 -0.219 -0.41352 -0.080437 -0.2489 -0.14042 -0.29624 -0.071371 0.089258 0 -0.3417 -2.2581
0.64063 0.076382 0.086068 0.056846 0.068285 0 0.046864 0.055338 0.08984 0.11223 0.066403 0.23688 -11.67 0.056475 -0.33735 0.00045859 -0.15519 0 -0.2844 -0.19934 -0.42877 -0.048254 -0.26297 -0.14798 -0.30683 -0.070746 0.091984 0 -0.35483 -2.025
0.64453 0.078467 0.081549 0.073273 0.03888 0 0.027467 0.04338 0.074692 0.11117 0.057353 0.2245 -11.667 0.06746 -0.3119 0.012545 -0.1636 0 -0.27196 -0.19682 -0.41988 -0.050468 -0.23593 -0.13938 -0.2667 -0.063364 0.10095 0 -0.39001 -1.8161
0.64844 0.084512 0.083292 0.10249 0.046329 0 0.050662 0.056833 0.073212 0.1068 0.069299 0.1452 -11.64 0.051828 -0.31905 0.028614 -0.17351 0 -0.24838 -0.19603 -0.38726 -0.096606 -0.19399 -0.11136 -0.21304 -0.060282 0.11116 0 -0.41562 -1.6941
0.65234 0.090227 0.088243 0.12252 0.084687 0 0.10096 0.085701 0.086162 0.099779 0.093344 0.03386 -11.581 0.02687 -0.35928 0.0058437 -0.1628 0 -0.20437 -0.168 -0.34259 -0.16441 -0.18742 -0.069892 -0.20953 -0.076565 0.11473 0 -0.39163 -1.6695
0.65625 0.093741 0.092499 0.12365 0.12475 0 0.14315 0.11145 0.10338 0.093963 0.11329 -0.056996 -11.492 0.040453 -0.36121 0.056612 -0.11737 0 -0.19771 -0.14853 -0.28164 -0.066062 -0.188 -0.026117 -0.18877 -0.062726 0.11252 0 -0.44612 -1.6863
0.66016 0.095072 0.093114 0.11005 0.13617 0 0.14775 0.11772 0.10926 0.090498 0.11483 -0.08422 -11.386 -0.00764 -0.36171 0.041542 -0.11498 0 -0.21497 -0.17264 -0.25472 -0.060549 -0.14273 0.0085598 -0.18033 -0.057158 0.12869 0 -0.46297 -1.6608
0.66406 0.094186 0.089228 0.090433 0.11213 0 0.11389 0.099469 0.094778 0.085242 0.094714 -0.038004 -11.275 -0.02653 -0.32475 0.043106 -0.13599 0 -0.22661 -0.17896 -0.2499 -0.074827 -0.090567 0.026015 -0.17915 -0.052079 0.13316 0 -0.42355 -1.5492
0.66797 0.090239 0.081988 0.070448 0.074427 0 0.069458 0.065278 0.065866 0.073173 0.063764 0.051073 -11.161 0.00011124 -0.25958 0.085288 -0.1541 0 -0.20928 -0.15909 -0.2532 -0.076475 -0.057136 0.023989 -0.18502 -0.04559 0.12355 0 -0.34332 -1.3822
0.67188 0.082702 0.073372 0.052851 0.053646 0 0.047333 0.031992 0.039912 0.055402 0.040104 0.12904 -11.038 -0.0078037 -0.24565 0.12337 -0.11734 0 -0.13318 -0.17536 -0.23962 -0.071958 -0.065028 0.0076866 -0.20496 -0.043141 0.13568 0 -0.2948 -1.2358
0.67578 0.072669 0.064799 0.040944 0.061699 0 0.05746 0.015224 0.032172 0.040824 0.036499 0.15203 -10.896 -0.022533 -0.23297 0.010277 -0.18017 0 -0.1386 -0.16654 -0.26674 -0.076301 -0.065106 -0.011635 -0.22442 -0.029138 0.13134 0 -0.35091 -1.1635
0.67969 0.062531 0.05656 0.037789 0.081537 0 0.079207 0.021316 0.043717 0.039531 0.050922 0.11478 -10.736 -0.036752 -0.19042 -0.027417 -0.19579 0 -0.1634 -0.17634 -0.29549 -0.088325 -0.092867 -0.022503 -0.23303 -0.022769 0.11879 0 -0.3651 -1.1543
0.68359 0.054144 0.048382 0.041528 0.08342 0 0.080864 0.04482 0.061504 0.053616 0.068204 0.05282 -10.565 -0.049078 -0.14366 -0.039015 -0.18961 0 -0.16493 -0.17805 -0.31323 -0.09987 -0.11238 -0.020641 -0.21955 -0.019074 0.10789 0 -0.3358 -1.1524
0.6875 0.047423 0.04038 0.044206 0.052873 0 0.049003 0.072119 0.07015 0.074074 0.072029 0.014623 -10.391 -0.058176 -0.1213 -0.091957 -0.2039 0 -0.11371 -0.14362 -0.31351 -0.10116 -0.089777 -0.01162 -0.18098 -0.011796 0.10576 0 -0.28116 -1.1127
0.69141 0.040853 0.033342 0.038272 0.0050067 0 0.0015354 0.088604 0.064306 0.086836 0.057707 0.024453 -10.216 -0.055393 -0.11084 -0.09775 -0.23798 0 -0.082984 -0.11072 -0.31697 -0.074733 -0.094325 -0.0050656 -0.18711 -0.011545 0.089349 0 -0.2266 -1.034
0.69531 0.033355 0.02802 0.024996 -0.027526 0 -0.027116 0.085429 0.050662 0.082596 0.034996 0.065567 -10.037 -0.085504 -0.17322 -0.096102 -0.24566 0 -0.10217 -0.093854 -0.30751 -0.12734 -0.065474 -0.0045244 -0.15724 -0.014738 0.074852 0 -0.17393 -0.93958
0.69922 0.025549 0.024225 0.014686 -0.021995 0 -0.015665 0.062796 0.039087 0.062107 0.018669 0.097461 -9.8489 -0.12353 -0.1514 -0.057456 -0.23228 0 -0.10274 -0.066111 -0.27973 -0.17662 -0.060933 -0.0024689 -0.11849 -0.015945 0.065917 0 -0.14542 -0.8336
0.70313 0.019161 0.0208 0.016532 0.015438 0 0.025364 0.028857 0.032684 0.033676 0.015292 0.091637 -9.6492 -0.1492 -0.060427 -0.018293 -0.2054 0 -0.085707 -0.029243 -0.23742 -0.19317 -0.083705 0.013836 -0.081354 -0.019364 0.060972 0 -0.13414 -0.68672
0.70703 0.015319 0.016606 0.027933 0.054768 0 0.061642 -0.0045119 0.026506 0.0066521 0.018103 0.05415 -9.4399 -0.13646 -0.058668 -0.084402 -0.1782 0 -0.10733 -0.0084724 -0.19377 -0.17553 -0.094886 0.050276 -0.048306 -0.038717 0.053516 0 -0.10657 -0.46956
0.71094 0.013468 0.011552 0.035334 0.06575 0 0.062394 -0.02675 0.014987 -0.013112 0.014416 0.015534 -9.2249 -0.063861 -0.024029 -0.050898 -0.17032 0 -0.063373 0.018819 -0.20209 -0.12128 -0.049421 0.099187 -0.030502 -0.03787 0.041697 0 0.020456 -0.19732
0.71484 0.011843 0.0065441 0.027132 0.040071 0 0.024131 -0.032374 -0.00072778 -0.023716 -0.0015484 -0.00087182 -9.0088 -0.041306 -0.033803 -0.12812 -0.18001 0 -0.073203 0.040839 -0.13857 -0.1295 -0.027503 0.14515 0.015369 -0.037736 0.021766 0 0.13248 0.066285
0.71875 0.0087922 0.0023821 0.0058003 -0.0046917 0 -0.02783 -0.022374 -0.013515 -0.025996 -0.022522 -0.0011457 -8.7968 -0.036771 -0.061056 -0.18448 -0.19229 0 -0.1249 0.051254 -0.099 -0.13448 -0.0085658 0.17821 0.026821 -0.042104 0.0066233 0 0.18147 0.25534
0.72266 0.0036809 -0.0012204 -0.013929 -0.040164 0 -0.059705 -0.0032505 -0.017891 -0.023214 -0.034545 -0.012158 -8.5936 -0.016665 -0.08542 -0.12968 -0.18969 0 -0.18462 0.051266 -0.14156 -0.084804 0.019539 0.20154 -0.026779 -0.051805 0.0034622 0 0.15751 0.35407
0.72656 -0.0031185 -0.0053458 -0.019785 -0.047948 0 -0.054268 0.015629 -0.015998 -0.020916 -0.029943 -0.050906 -8.3999 0.036409 -0.14168 -0.11765 -0.1365 0 -0.13517 0.076215 -0.11403 -0.015715 0.005247 0.22593 -0.013161 -0.058927 -0.008595 0 0.20279 0.40302
0.73047 -0.010557 -0.010503 -0.014547 -0.03072 0 -0.021672 0.025436 -0.015518 -0.02464 -0.014874 -0.10242 -8.2089 0.0682 -0.1563 -0.060975 -0.11668 0 -0.15037 0.082523 -0.080593 0.048421 0.032616 0.25643 -0.010288 -0.07034 -0.013773 0 0.16521 0.45427
0.73438 -0.017012 -0.015582 -0.013001 -0.007495 0 0.01029 0.021053 -0.021897 -0.035778 -0.004436 -0.129 -8.0088 0.10207 -0.17345 -0.016781 -0.090615 0 -0.14499 0.070575 -0.067406 0.10666 0.066907 0.28511 -0.026518 -0.078316 0.00057804 0 0.15866 0.52257
0.73828 -0.020459 -0.018334 -0.025854 0.0016018 0 0.017466 0.0030593 -0.033132 -0.049584 -0.0097211 -0.10343 -7.7912 0.12871 -0.19907 0.0050749 -0.064729 0 -0.12698 0.036137 -0.07841 0.16516 0.0867 0.29779 -0.051912 -0.081694 0.022018 0 0.18319 0.58017
0.74219 -0.019339 -0.017099 -0.047212 -0.010175 0 -0.0037736 -0.022232 -0.042185 -0.0585 -0.028291 -0.035769 -7.5596 0.12295 -0.22435 0.013055 -0.066404 0 -0.14613 -0.026795 -0.10791 0.23474 0.071025 0.28824 -0.065579 -0.082004 0.023741 0 0.18951 0.5945
0.74609 -0.013889 -0.012226 -0.059004 -0.031892 0 -0.035232 -0.044863 -0.043803 -0.058571 -0.046176 0.031278 -7.3295 0.15717 -0.21799 0.0067575 -0.041147 0 -0.20438 -0.014499 -0.12612 0.23327 0.065881 0.26561 -0.12324 -0.088172 0.031458 0 0.0012139 0.56253
0.75 -0.0066478 -0.0058832 -0.048393 -0.043315 0 -0.050966 -0.05484 -0.038314 -0.052502 -0.049143 0.05486 -7.1184 0.14243 -0.16913 0.019178 -0.062712 0 -0.19406 -0.02808 -0.13389 0.22424 0.057311 0.24702 -0.11412 -0.086008 0.045942 0 0.0022149 0.50375
0.75391 -0.001086 -0.00048194 -0.020693 -0.030407 0 -0.036496 -0.046012 -0.029111 -0.045526 -0.033409 0.024246 -6.9323 0.11864 -0.15786 0.039247 -0.093388 0 -0.18338 -0.034608 -0.12175 0.21566 0.047955 0.24207 -0.10286 -0.076962 0.059892 0 0.054696 0.42352
0.75781 0.00092806 0.0028423 0.0051884 0.0027632 0 0.0001993 -0.018832 -0.017877 -0.038076 -0.0073788 -0.033319 -6.7607 0.099895 -0.20971 0.06327 -0.10815 0 -0.19356 -0.0291 -0.091925 0.20882 0.039089 0.24434 -0.12307 -0.066708 0.069389 0 0.050411 0.29488
0.76172 0.00061334 0.0044746 0.014045 0.035117 0 0.033904 0.019081 -0.0037023 -0.023757 0.015721 -0.075261 -6.586 0.033696 -0.21918 0.10785 -0.10432 0 -0.12511 -0.082431 -0.077603 0.18786 0.028605 0.23775 -0.14062 -0.075046 0.077435 0 -0.090438 0.086805
0.76563 0.0011308 0.0054333 0.0071812 0.043575 0 0.040667 0.055033 0.01308 0.0035479 0.027328 -0.073848 -6.3971 -0.047117 -0.30582 0.08255 -0.12835 0 -0.1896 -0.11146 -0.06793 0.12928 -0.0014877 0.21129 -0.14791 -0.074075 0.080613 0 -0.075114 -0.18729
0.76953 0.0046656 0.0064883 -0.0011526 0.021786 0 0.016687 0.075738 0.027818 0.039705 0.027888 -0.030709 -6.1973 -0.080433 -0.30708 0.066377 -0.14261 0 -0.21489 -0.15595 -0.11199 0.078029 0.0023619 0.16805 -0.12413 -0.072491 0.07043 0 -0.073479 -0.4558
0.77344 0.010491 0.0080967 0.0013073 -0.012561 0 -0.017078 0.073003 0.034244 0.068685 0.024249 0.030662 -5.9991 -0.10544 -0.26458 0.080886 -0.15191 0 -0.20584 -0.1992 -0.16724 0.050665 0.019461 0.12118 -0.10035 -0.07038 0.060899 0 -0.072702 -0.63392
0.77734 0.015979 0.010853 0.014143 -0.029733 0 -0.029791 0.048384 0.031049 0.073644 0.023695 0.083126 -5.8104 -0.18197 -0.26843 0.12964 -0.17003 0 -0.20689 -0.21075 -0.1671 0.055479 0.009306 0.082365 -0.11845 -0.065614 0.071104 0 -0.025333 -0.69098
0.78125 0.019611 0.015571 0.027418 -0.011461 0 -0.0050976 0.014107 0.024926 0.052308 0.029445 0.10988 -5.6261 -0.14166 -0.22403 0.060581 -0.16402 0 -0.15998 -0.19889 -0.14253 0.032724 -0.042129 0.054677 -0.075209 -0.048824 0.066383 0 -0.12557 -0.67697
0.78516 0.022918 0.022697 0.033317 0.033029 0 0.044208 -0.011399 0.025539 0.022102 0.039805 0.10822 -5.4321 -0.18026 -0.17716 0.05506 -0.18066 0 -0.14239 -0.19022 -0.20131 -0.026986 -0.058395 0.035242 -0.12421 -0.048968 0.057303 0 -0.13718 -0.68239
0.78906 0.029196 0.031717 0.033204 0.0731 0 0.084531 -0.012295 0.036573 0.0084363 0.050297 0.086268 -5.2178 -0.21138 -0.17678 0.062461 -0.19186 0 -0.14654 -0.17582 -0.23284 -0.048319 -0.05872 0.022228 -0.17887 -0.04249 0.049587 0 -0.09319 -0.76793
0.79297 0.0401 0.04137 0.033857 0.0814 0 0.087953 0.015746 0.052024 0.024903 0.056903 0.057439 -4.985 -0.21188 -0.21583 0.067632 -0.19638 0 -0.15433 -0.15764 -0.20748 -0.020072 -0.060857 0.017237 -0.20968 -0.027609 0.044009 0 -0.042884 -0.9265
0.79688 0.053467 0.050579 0.039092 0.056891 0 0.055855 0.061917 0.0621 0.062249 0.058754 0.034345 -4.7461 -0.23811 -0.20071 0.099405 -0.23226 0 -0.12107 -0.1549 -0.19659 -0.018183 -0.091158 0.021042 -0.25376 -0.033747 0.034473 0 -0.089515 -1.1045
0.80078 0.06468 0.059107 0.046875 0.026169 0 0.019301 0.10503 0.062985 0.09574 0.058821 0.023123 -4.5122 -0.24088 -0.16106 0.091054 -0.21153 0 -0.079302 -0.15792 -0.17523 0.01779 -0.090073 0.029096 -0.21751 -0.029308 0.041714 0 -0.06724 -1.2522
0.80469 0.070412 0.067166 0.05409 0.021211 0 0.014349 0.12477 0.060263 0.10445 0.061681 0.021703 -4.2834 -0.24563 -0.15925 -0.17568 -0.18602 0 -0.090129 -0.15261 -0.17301 -0.028302 -0.10165 0.033378 -0.18632 -0.026521 0.028809 0 -0.086886 -1.3525
0.80859 0.071269 0.074399 0.061505 0.05229 0 0.051925 0.11307 0.06224 0.086138 0.069294 0.024852 -4.0487 -0.21797 -0.17813 -0.38041 -0.1638 0 -0.12014 -0.14394 -0.17439 -0.10897 -0.12325 0.029115 -0.16693 -0.027188 0.010398 0 -0.10116 -1.4111
0.8125 0.070859 0.079491 0.071942 0.09927 0 0.1076 0.07871 0.070341 0.05652 0.078102 0.032381 -3.7947 -0.13106 -0.19264 -0.22365 -0.14666 0 -0.13188 -0.13766 -0.16237 -0.1609 -0.14325 0.018558 -0.15839 -0.030849 0.0063886 0 -0.054697 -1.4345
0.81641 0.072339 0.081094 0.084078 0.12851 0 0.14054 0.042235 0.077342 0.035914 0.080964 0.051206 -3.5159 -0.099121 -0.20979 -0.32357 -0.12488 0 -0.18182 -0.12117 -0.16587 -0.18855 -0.12022 0.0070789 -0.18298 -0.027928 0.021658 0 -0.010098 -1.4287
0.82031 0.075762 0.079266 0.090881 0.12051 0 0.12635 0.024274 0.075929 0.035836 0.073738 0.086106 -3.2174 -0.11297 -0.27121 -0.35587 -0.10986 0 -0.24083 -0.15288 -0.21882 -0.14893 -0.13954 -0.0039483 -0.22306 -0.044712 0.049197 0 0.11843 -1.4179
0.82422 0.078592 0.075857 0.086713 0.084768 0 0.076691 0.034382 0.068485 0.055085 0.061167 0.12697 -2.9097 -0.12189 -0.32153 -0.40315 -0.11198 0 -0.28079 -0.17158 -0.25916 -0.13359 -0.176 -0.018659 -0.25156 -0.063699 0.067312 0 0.24438 -1.4487
0.82813 0.078513 0.073184 0.075796 0.05036 0 0.029665 0.066625 0.066674 0.084499 0.055478 0.14839 -2.5999 -0.117 -0.32537 -0.44788 -0.12568 0 -0.30206 -0.17302 -0.28294 -0.14019 -0.1978 -0.040099 -0.26959 -0.077078 0.075189 0 0.33405 -1.5572
0.83203 0.075567 0.072069 0.070948 0.04169 0 0.019313 0.10374 0.079649 0.11308 0.066726 0.12866 -2.2878 -0.11922 -0.24693 -0.38289 -0.12955 0 -0.32856 -0.19725 -0.33161 -0.088931 -0.15231 -0.063137 -0.30179 -0.081137 0.088694 0 0.38051 -1.724
0.83594 0.071689 0.071158 0.08113 0.060286 0 0.049514 0.12669 0.10239 0.13089 0.09222 0.074319 -1.9681 -0.12168 -0.28068 -0.14592 -0.16193 0 -0.3333 -0.21264 -0.36643 -0.055079 -0.11681 -0.076506 -0.269 -0.067564 0.096529 0 0.56458 -1.8656
0.83984 0.068489 0.068284 0.099793 0.086444 0 0.092791 0.12421 0.11704 0.13053 0.11533 0.024871 -1.6364 -0.1637 -0.28963 -0.081512 -0.17879 0 -0.37012 -0.22933 -0.37887 -0.0064644 -0.10496 -0.073785 -0.26612 -0.056528 0.094901 0 0.7206 -1.8856
0.84375 0.065784 0.062658 0.10772 0.096979 0 0.11347 0.097654 0.10789 0.11047 0.11702 0.025968 -1.2931 -0.20417 -0.27459 -0.072003 -0.19265 0 -0.38141 -0.25283 -0.36993 0.015465 -0.10703 -0.061883 -0.28417 -0.051926 0.082894 0 0.74609 -1.7486
0.84766 0.062245 0.055776 0.090238 0.08315 0 0.095458 0.059591 0.076515 0.078633 0.091812 0.0891 -0.94115 -0.21358 -0.24155 -0.012222 -0.21136 0 -0.33056 -0.27257 -0.3416 -0.018539 -0.11089 -0.056015 -0.30572 -0.053298 0.065384 0 0.6109 -1.5124
0.85156 0.057118 0.050149 0.052838 0.055208 0 0.052828 0.027359 0.042285 0.050534 0.054147 0.17393 -0.58138 -0.23046 -0.17978 0.043129 -0.20471 0 -0.29631 -0.19037 -0.29249 -0.076495 -0.096295 -0.063761 -0.29575 -0.043607 0.076386 0 0.59114 -1.285
0.85547 0.050972 0.047026 0.018845 0.032354 0 0.016675 0.014642 0.026756 0.039813 0.02819 0.21409 -0.20969 -0.17583 -0.11994 0.0052222 -0.13714 0 -0.22385 -0.15164 -0.27252 -0.085786 -0.056255 -0.073825 -0.27123 -0.032437 0.087641 0 0.45641 -1.1421
0.85938 0.044748 0.045263 0.0095259 0.027776 0 0.010286 0.024862 0.035754 0.047481 0.028573 0.16917 0.18018 -0.13494 -0.090665 -0.0050272 -0.10646 0 -0.17644 -0.15121 -0.21589 -0.11835 -0.07484 -0.062826 -0.20456 -0.03719 0.080849 0 0.35739 -1.0742
0.86328 0.038438 0.042343 0.0249 0.039891 0 0.032239 0.049512 0.055213 0.060145 0.04829 0.059369 0.58989 -0.11363 -0.080924 0.027805 -0.089796 0 -0.16049 -0.16236 -0.14005 -0.16061 -0.12492 -0.016225 -0.13645 -0.047093 0.061893 0 0.33849 -1.006
0.86719 0.031063 0.036513 0.043767 0.054571 0 0.059107 0.072474 0.063917 0.060537 0.064524 -0.048385 1.0118 -0.084053 -0.058198 0.075563 -0.0046981 0 -0.15783 -0.1406 -0.10463 -0.15755 -0.12161 0.055814 -0.1491 -0.035769 0.04952 0 0.40648 -0.86306
0.87109 0.022014 0.028051 0.043162 0.055357 0 0.06416 0.078376 0.050926 0.04186 0.057584 -0.092245 1.4314 -0.062272 -0.11092 0.11296 0.0061318 0 -0.12573 -0.11836 -0.085497 -0.14499 -0.10431 0.12392 -0.068935 -0.033823 0.069973 0 0.17179 -0.62575
0.875 0.012092 0.018615 0.018757 0.034689 0 0.037395 0.060494 0.022374 0.012792 0.026664 -0.061393 1.8369 -0.036971 -0.14016 0.12124 -0.0062967 0 -0.14249 -0.065172 -0.082687 -0.1026 -0.085284 0.16286 -0.034823 -0.044565 0.076437 0 0.099886 -0.33037
0.87891 0.0028404 0.0095167 -0.012769 -0.00057484 0 -0.0074292 0.023753 -0.0066014 -0.011587 -0.010777 0.0016213 2.2277 -0.013822 -0.13774 0.11782 -0.027162 0 -0.16759 -0.020504 -0.086103 -0.059485 -0.042466 0.1718 -0.021539 -0.05289 0.080717 0 0.069471 -0.029533
0.88281 -0.0052348 0.00060234 -0.03045 -0.032853 0 -0.043198 -0.018764 -0.025298 -0.023955 -0.034511 0.040434 2.6152 -0.0024457 -0.112 0.10597 -0.047122 0 -0.17849 -0.010866 -0.084518 -0.03106 0.022051 0.17277 -0.014772 -0.052617 0.089117 0 0.0074715 0.24448
0.88672 -0.013525 -0.0093349 -0.027827 -0.0453 0 -0.049475 -0.053245 -0.033712 -0.029986 -0.037649 0.029114 3.0125 -0.030297 -0.11706 0.047274 -0.067308 0 -0.19394 -0.042836 -0.0574 -0.0021002 0.038429 0.18942 -0.029755 -0.059275 0.094511 0 -0.047552 0.48534
0.89063 -0.024051 -0.021222 -0.016416 -0.034244 0 -0.027824 -0.071695 -0.038079 -0.039875 -0.029855 -0.01576 3.4226 -0.047489 -0.088471 0.059059 -0.035801 0 -0.17647 -0.0077107 -0.056805 0.091828 0.099846 0.22643 -0.046985 -0.069369 0.0856 0 -0.085276 0.69614
0.89453 -0.03719 -0.034766 -0.01272 -0.013554 0 -0.0011871 -0.074032 -0.042816 -0.055614 -0.026665 -0.059188 3.8346 -0.033889 0.0061877 0.047682 0.0109 0 -0.15476 0.022659 -0.015834 0.19862 0.17057 0.26838 -0.04171 -0.067645 0.088906 0 -0.039804 0.87744
0.89844 -0.050807 -0.048643 -0.023321 -0.0060068 0 0.0028093 -0.065736 -0.047679 -0.067936 -0.035995 -0.080207 4.2328 -0.005567 0.10157 0.031454 0.042642 0 -0.12539 0.037377 0.040481 0.25934 0.21451 0.29727 -0.013562 -0.059574 0.091844 0 0.021503 1.0314
0.90234 -0.061929 -0.06141 -0.042139 -0.02636 0 -0.027165 -0.053985 -0.051399 -0.066596 -0.053665 -0.083113 4.6109 0.011584 0.10484 0.05659 0.032581 0 -0.077092 0.038206 0.06518 0.21472 0.19503 0.31001 0.030232 -0.056285 0.072707 0 -0.0024097 1.1701
0.90625 -0.06947 -0.072278 -0.05981 -0.068835 0 -0.076771 -0.045152 -0.055701 -0.053261 -0.069904 -0.083405 4.9774 0.050581 0.078888 0.12111 0.10433 0 0.0065751 -0.006179 0.14048 0.20786 0.16505 0.31898 0.070409 -0.055528 0.066539 0 0.039865 1.312
0.91016 -0.075299 -0.081263 -0.073249 -0.1101 0 -0.1163 -0.044164 -0.064233 -0.042876 -0.078851 -0.088661 5.3465 0.044732 0.063255 0.070079 0.1255 0 0.067495 0.023162 0.15782 0.15333 0.16359 0.33703 0.10919 -0.058353 0.063046 0 0.070199 1.469
0.91406 -0.082526 -0.08891 -0.085697 -0.12692 0 -0.12362 -0.054175 -0.077923 -0.050903 -0.082208 -0.094263 5.722 0.043933 0.058313 0.035324 0.12482 0 0.13611 0.048321 0.17556 0.096145 0.1616 0.36368 0.12608 -0.053151 0.061383 0 0.11872 1.6393
0.91797 -0.092623 -0.095945 -0.099658 -0.11471 0 -0.10183 -0.075329 -0.092836 -0.078593 -0.085557 -0.093834 6.0899 0.06434 0.059658 0.057246 0.11382 0 0.20225 0.05001 0.2086 0.056267 0.16079 0.38709 0.099719 -0.037685 0.058647 0 0.18552 1.8152
0.92188 -0.10418 -0.10301 -0.11263 -0.091312 0 -0.077042 -0.10342 -0.1037 -0.11104 -0.092859 -0.08869 6.4277 0.080605 0.053138 0.06165 0.083739 0 0.18635 0.087076 0.21405 0.027838 0.21168 0.39843 -0.0078308 -0.022374 0.046924 0 0.22505 1.9952
0.92578 -0.11444 -0.11038 -0.12069 -0.082265 0 -0.077187 -0.13057 -0.10937 -0.13038 -0.10457 -0.085417 6.7237 0.11498 0.038596 0.10721 0.1213 0 0.17417 0.11844 0.17244 0.041334 0.21913 0.40301 0.090556 -0.023192 0.047629 0 0.25597 2.1845
0.92969 -0.12196 -0.11777 -0.12457 -0.099868 0 -0.10906 -0.14877 -0.11412 -0.13153 -0.11929 -0.087219 6.9872 0.098808 0.031012 0.1282 0.10361 0 0.13033 0.10024 0.1573 0.076281 0.20693 0.41607 0.16748 -0.034158 0.058975 0 0.31125 2.3824
0.93359 -0.12773 -0.12449 -0.1297 -0.13388 0 -0.15268 -0.1544 -0.12303 -0.12547 -0.13513 -0.091971 7.2397 0.07677 0.041796 0.13382 0.077085 0 0.084993 0.078595 0.16779 0.11518 0.20758 0.44809 0.20217 -0.039562 0.066901 0 0.30585 2.575
0.9375 -0.13384 -0.13005 -0.13937 -0.1614 0 -0.17798 -0.15029 -0.13657 -0.12773 -0.14906 -0.09975 7.4948 0.095677 0.07728 0.14289 0.09883 0 0.071672 0.10601 0.19111 0.14371 0.2526 0.49491 0.20404 -0.026701 0.05925 0 0.17891 2.7458
0.94141 -0.14114 -0.13472 -0.14933 -0.16662 0 -0.16963 -0.14353 -0.15028 -0.1437 -0.15664 -0.11845 7.7455 0.056919 0.10168 0.16638 0.096553 0 0.063065 0.16907 0.20002 0.18558 0.35065 0.54228 0.21328 -0.029705 0.062993 0 0.27867 2.8945
0.94531 -0.14843 -0.13952 -0.15139 -0.15299 0 -0.13928 -0.14063 -0.15959 -0.16493 -0.15503 -0.15662 7.972 0.024373 0.1493 0.17745 0.1286 0 0.050195 0.20776 0.23145 0.25429 0.42014 0.57916 0.20668 -0.02768 0.06867 0 0.22466 3.0417
0.94922 -0.15383 -0.14544 -0.14324 -0.13823 0 -0.11526 -0.14385 -0.16425 -0.17871 -0.1475 -0.2087 8.162 0.013254 0.15102 0.18147 0.14904 0 0.054469 0.2356 0.28414 0.30482 0.46563 0.60572 0.22948 -0.034657 0.070909 0 0.22031 3.207
0.95313 -0.15675 -0.15263 -0.13354 -0.13817 0 -0.11937 -0.15157 -0.16762 -0.18028 -0.14391 -0.25054 8.322 0.023613 0.14462 0.20246 0.15837 0 0.0779 0.25159 0.34021 0.33728 0.4941 0.62856 0.26033 -0.048478 0.073661 0 0.27598 3.3836
0.95703 -0.15848 -0.16018 -0.13526 -0.15437 0 -0.15046 -0.16145 -0.172 -0.17597 -0.15404 -0.25537 8.4699 0.042513 0.27646 0.29185 0.19641 0 0.10699 0.24224 0.35879 0.38983 0.51836 0.65031 0.2113 -0.052257 0.090647 0 0.24481 3.5371
0.96094 -0.16072 -0.16668 -0.15304 -0.17544 0 -0.18754 -0.17304 -0.17603 -0.17553 -0.17822 -0.21854 8.6134 0.058147 0.30894 0.31063 0.21926 0 0.11593 0.24719 0.32512 0.37718 0.52647 0.66578 0.24931 -0.047101 0.0841 0 0.32144 3.6352
0.96484 -0.16387 -0.17097 -0.17732 -0.18841 0 -0.20759 -0.18707 -0.17704 -0.18268 -0.20435 -0.16637 8.7392 0.080101 0.29682 0.32158 0.21672 0 0.089481 0.22764 0.32831 0.4046 0.50254 0.66879 0.25025 -0.049742 0.07337 0 0.32089 3.6785
0.96875 -0.16664 -0.17239 -0.19201 -0.18877 0 -0.20199 -0.20219 -0.17545 -0.19312 -0.21588 -0.1372 8.824 0.1054 0.26088 0.30802 0.20543 0 0.077007 0.20901 0.34273 0.44106 0.47798 0.66143 0.23541 -0.052015 0.065694 0 0.31778 3.6964
0.97266 -0.16747 -0.1707 -0.18868 -0.18095 0 -0.1791 -0.21279 -0.1751 -0.19997 -0.20481 -0.15006 8.8587 0.12804 0.22054 0.26471 0.19762 0 0.099745 0.2072 0.34178 0.44748 0.47773 0.65431 0.22952 -0.049236 0.064176 0 0.36865 3.7083
0.97656 -0.16612 -0.16611 -0.17341 -0.17166 0 -0.15434 -0.21112 -0.17841 -0.19964 -0.17846 -0.1897 8.8603 0.12727 0.20091 0.26331 0.1763 0 0.020041 0.17428 0.3193 0.36567 0.48934 0.65656 0.23803 -0.061055 0.055707 0 0.37815 3.692
0.98047 -0.16397 -0.15985 -0.16028 -0.16401 0 -0.13868 -0.1928 -0.18195 -0.19227 -0.15361 -0.22186 8.8593 0.11951 0.21171 0.23147 0.1742 0 0.025343 0.20036 0.32124 0.3956 0.50191 0.66595 0.2498 -0.046301 0.05841 0 0.36016 3.5982
0.98438 -0.16296 -0.15448 -0.15883 -0.1578 0 -0.13494 -0.16173 -0.17848 -0.17865 -0.14311 -0.22341 8.8712 0.10671 0.20891 0.23492 0.18362 0 -0.0041692 0.19529 0.3081 0.41716 0.50858 0.66975 0.22467 -0.047413 0.061791 0 0.31773 3.4064
0.98828 -0.16419 -0.15309 -0.16784 -0.15326 0 -0.14134 -0.12997 -0.16462 -0.15934 -0.1473 -0.19837 8.8803 0.094135 0.20224 0.26638 0.18364 0 -0.049685 0.17877 0.27847 0.40077 0.50759 0.65617 0.1932 -0.056859 0.063905 0 0.28056 3.1671
0.99219 -0.16749 -0.1574 -0.18001 -0.15276 0 -0.15543 -0.1118 -0.14642 -0.13763 -0.15699 -0.16688 8.851 0.090141 0.22868 0.28219 0.14165 0 -0.023789 0.22622 0.24849 0.35045 0.49932 0.62519 0.22722 -0.042007 0.06611 0 0.29903 2.9837
0.99609 -0.17179 -0.16607 -0.19027 -0.1581 0 -0.17385 -0.11561 -0.13574 -0.12153 -0.16366 -0.14235 8.7579 0.088728 0.19123 0.27134 0.14232 0 -0.052133 0.17946 0.22577 0.33784 0.46638 0.58843 0.17771 -0.060872 0.062399 0 0.32636 2.9388
1 -0.17563 -0.17491 -0.19808 -0.16727 0 -0.19034 -0.13888 -0.14008 -0.1197 -0.16616 -0.12197 8.6059 0.045204 0.16242 0.30025 0.14312 0 -0.08244 0.16445 0.24666 0.26155 0.43254 0.55921 0.19502 -0.058571 0.075517 0 0.2962 3.0297
1.0039 -0.17734 -0.17926 -0.20273 -0.17511 0 -0.19723 -0.16964 -0.15542 -0.13341 -0.16789 -0.098886 8.423 0.018396 0.12579 0.29825 0.12912 0 -0.087142 0.1698 0.25948 0.24174 0.41693 0.54311 0.21572 -0.051753 0.082126 0 0.28823 3.1706
1.0078 -0.17524 -0.17667 -0.19952 -0.17774 0 -0.19078 -0.19321 -0.16968 -0.15303 -0.16959 -0.078962 8.2335 0.042083 0.087645 0.24126 0.10306 0 -0.063088 0.1851 0.24116 0.30963 0.42214 0.5377 0.21419 -0.049467 0.072853 0 0.33152 3.2615
1.0117 -0.16819 -0.16793 -0.18316 -0.1758 0 -0.17504 -0.19976 -0.17349 -0.16457 -0.16692 -0.08026 8.0382 0.097744 0.12765 0.22652 0.11883 0 -0.072422 0.20389 0.23999 0.25563 0.40667 0.53963 0.26765 -0.041099 0.073926 0 0.32323 3.2588
1.0156 -0.15633 -0.15562 -0.15524 -0.17249 0 -0.15874 -0.18836 -0.1676 -0.16154 -0.15603 -0.11419 7.8196 0.090718 0.12156 0.19113 0.12339 0 -0.081599 0.18819 0.25838 0.25505 0.40607 0.54979 0.2852 -0.034323 0.073142 0 0.31848 3.1902
1.0195 -0.14117 -0.14184 -0.12604 -0.16816 0 -0.14717 -0.1657 -0.15958 -0.15077 -0.14035 -0.16945 7.5631 0.11186 0.12914 0.21821 0.13673 0 -0.051851 0.18662 0.28169 0.22583 0.38818 0.57069 0.29696 -0.028633 0.068483 0 0.30381 3.1068
1.0234 -0.1247 -0.12721 -0.10662 -0.15753 0 -0.13695 -0.14117 -0.15401 -0.14557 -0.12957 -0.21831 7.2739 0.13477 0.12861 0.25971 0.14595 0 0.0046024 0.17855 0.30078 0.19151 0.35399 0.59972 0.29758 -0.025303 0.062508 0 0.32079 3.0259
1.0273 -0.10823 -0.11185 -0.098802 -0.13366 0 -0.11991 -0.12194 -0.1473 -0.15223 -0.13022 -0.2403 6.9705 0.10556 0.080291 0.23067 0.13087 0 0.059356 0.12903 0.30747 0.20172 0.31492 0.62645 0.27484 -0.025586 0.059056 0 0.42049 2.9209
1.0313 -0.092192 -0.09685 -0.094036 -0.095939 0 -0.093028 -0.11075 -0.13293 -0.16322 -0.13761 -0.238 6.6652 0.13799 0.097176 0.15682 0.14708 0 0.081479 0.16829 0.319 0.19032 0.31522 0.63763 0.27612 -0.01518 0.052119 0 0.39663 2.7578
1.0352 -0.076997 -0.084337 -0.083389 -0.054548 0 -0.064492 -0.10663 -0.11132 -0.16414 -0.13846 -0.22753 6.3518 0.15809 0.072208 0.1078 0.1685 0 0.15631 0.14903 0.35486 0.13864 0.32726 0.62487 0.25374 -0.010946 0.037815 0 0.31932 2.5346
1.0391 -0.064017 -0.075843 -0.068169 -0.026211 0 -0.048648 -0.10698 -0.092408 -0.14755 -0.12322 -0.21458 6.0147 0.15764 0.064455 0.067908 0.17619 0 0.19116 0.13141 0.37106 0.090464 0.30329 0.5875 0.23618 -0.012179 0.035715 0 0.29194 2.2806
1.043 -0.055195 -0.07065 -0.05902 -0.023228 0 -0.053378 -0.1086 -0.086674 -0.11973 -0.095804 -0.18446 5.6476 0.13462 0.082839 0.041484 0.16585 0 0.15218 0.12563 0.33538 0.070293 0.24342 0.52935 0.23463 -0.019143 0.049018 0 0.32536 2.0195
1.0469 -0.051393 -0.066042 -0.063597 -0.044006 0 -0.071454 -0.10724 -0.093021 -0.093409 -0.070234 -0.12009 5.263 0.094338 0.062628 0.068418 0.15304 0 0.075268 0.068379 0.21209 0.088161 0.22267 0.45465 0.24025 -0.034162 0.057464 0 0.2919 1.7385
1.0508 -0.051078 -0.05949 -0.076014 -0.072606 0 -0.08464 -0.097015 -0.096606 -0.074099 -0.056694 -0.029904 4.8811 0.07875 0.085395 0.053632 0.0994 0 0.061207 0.014515 0.15687 0.11311 0.20172 0.36857 0.14865 -0.025256 0.075446 0 0.22957 1.3985
1.0547 -0.050948 -0.05079 -0.080484 -0.08823 0 -0.077904 -0.071987 -0.080588 -0.05439 -0.050981 0.047281 4.5103 0.030488 0.043399 0.013164 0.038342 0 0.013763 -0.015035 0.080447 0.12305 0.18645 0.28039 0.055816 -0.027666 0.083752 0 0.15164 0.97468
1.0586 -0.048374 -0.042138 -0.066652 -0.07834 0 -0.051629 -0.030262 -0.041541 -0.022551 -0.038868 0.072054 4.1394 -0.036419 -0.03511 -0.022489 -0.020617 0 -0.05601 -0.022893 -0.012872 0.12353 0.1722 0.20313 -0.039735 -0.034689 0.084498 0 0.1102 0.48894
1.0625 -0.043563 -0.036133 -0.040896 -0.046633 0 -0.021334 0.021706 0.0061286 0.02317 -0.01185 0.042798 3.7495 -0.095155 -0.10391 -0.027997 -0.071716 0 -0.1251 -0.023074 -0.1059 0.12137 0.14513 0.14663 -0.14034 -0.035703 0.083005 0 0.14861 0.0076773
1.0664 -0.039372 -0.033709 -0.021109 -0.010637 0 -0.0053376 0.06869 0.041185 0.069128 0.021538 0.0032255 3.3338 -0.094744 -0.145 -0.065724 -0.11911 0 -0.2096 -0.10959 -0.18382 0.08952 0.0045098 0.11001 -0.1175 -0.04208 0.084179 0 0.15948 -0.38777
1.0703 -0.038798 -0.033901 -0.019565 0.0094716 0 -0.010989 0.092419 0.051707 0.095626 0.04123 0.0067226 2.904 -0.11427 -0.17539 -0.072469 -0.14154 0 -0.21986 -0.16792 -0.20709 0.017306 -0.060456 0.082521 -0.089919 -0.049732 0.073888 0 0.16055 -0.6297
1.0742 -0.042329 -0.035386 -0.03134 0.0036061 0 -0.030519 0.081345 0.041691 0.092248 0.033802 0.067967 2.4781 -0.10277 -0.1912 -0.043582 -0.10787 0 -0.15683 -0.17834 -0.22521 -0.061609 -0.081785 0.05462 -0.06985 -0.050744 0.069057 0 0.13178 -0.67667
1.0781 -0.047536 -0.037935 -0.040352 -0.022227 0 -0.048658 0.038466 0.023487 0.064904 0.0058826 0.14718 2.0621 -0.06311 -0.19427 0.021465 -0.041867 0 -0.063007 -0.1554 -0.23284 -0.11612 -0.089391 0.029954 -0.039936 -0.046067 0.070987 0 0.092154 -0.51834
1.082 -0.051162 -0.042179 -0.036623 -0.050706 0 -0.05457 -0.018659 0.0053045 0.02902 -0.020809 0.1828 1.6452 -0.046565 -0.19257 0.11945 -0.027444 0 -0.039012 -0.15115 -0.17463 -0.10177 -0.12683 0.02619 0.051533 -0.044887 0.068043 0 0.10426 -0.18376
1.0859 -0.051738 -0.048048 -0.026523 -0.065542 0 -0.048469 -0.066718 -0.013506 -0.0032149 -0.028778 0.14279 1.2117 -0.041152 -0.082943 0.078554 0.01008 0 0.0028239 -0.11319 -0.10429 -0.095232 -0.077865 0.061993 -0.0035565 -0.025035 0.055093 0 0.1541 0.25421
1.0898 -0.050408 -0.053782 -0.025285 -0.062565 0 -0.0391 -0.089102 -0.036286 -0.029258 -0.020271 0.047756 0.75739 -0.014503 -0.023272 0.079695 0.023088 0 0.063643 -0.080694 -0.0236 -0.024458 0.015288 0.1408 -0.010469 -0.016226 0.048423 0 0.23296 0.69736
1.0938 -0.049493 -0.056838 -0.040044 -0.051232 0 -0.035817 -0.084056 -0.060795 -0.052202 -0.014314 -0.052324 0.2925 0.0038286 0.0021007 0.094251 0.012171 0 0.097731 -0.03888 0.040668 0.028838 0.10785 0.24577 0.041709 -0.018351 0.050154 0 0.3003 1.0657
1.0977 -0.050394 -0.056014 -0.061695 -0.045371 0 -0.041987 -0.063593 -0.079034 -0.073407 -0.02835 -0.12194 -0.17028 -0.0040466 0.013778 0.090301 -0.012437 0 0.072691 0.025813 0.079928 0.022961 0.17375 0.35033 0.13232 -0.027032 0.060863 0 0.32866 1.3382
1.1016 -0.052756 -0.052772 -0.074217 -0.050878 0 -0.053782 -0.04482 -0.085476 -0.090855 -0.062086 -0.16219 -0.62966 0.019549 -0.00035955 0.077284 -0.0053026 0 0.022197 0.11176 0.18744 0.1692 0.28092 0.43482 0.13406 -0.025387 0.080394 0 0.35795 1.5543
1.1055 -0.055348 -0.050387 -0.071258 -0.061081 0 -0.063866 -0.040243 -0.084121 -0.104 -0.09841 -0.19455 -1.0963 0.029829 -0.0081746 0.11583 -0.0074393 0 -0.0039214 0.11636 0.2209 0.23404 0.34851 0.495 0.16289 -0.044911 0.090595 0 0.36979 1.7711
1.1094 -0.057456 -0.051613 -0.062162 -0.06419 0 -0.066786 -0.053169 -0.085835 -0.11742 -0.11938 -0.22881 -1.5808 0.055426 0.0087032 0.13026 0.0026665 0 -0.047143 0.1331 0.24263 0.32777 0.36648 0.53703 0.16574 -0.054381 0.10398 0 0.38909 2.0111
1.1133 -0.059406 -0.056792 -0.061277 -0.056226 0 -0.06278 -0.079386 -0.098068 -0.13687 -0.12122 -0.25048 -2.0821 0.0926 0.047902 0.07299 0.03131 0 -0.073863 0.17055 0.26369 0.40851 0.35737 0.56616 0.15367 -0.060158 0.11362 0 0.3759 2.2445
1.1172 -0.061959 -0.063826 -0.072488 -0.046971 0 -0.057906 -0.1115 -0.11749 -0.161 -0.11461 -0.23852 -2.5901 0.12081 0.095493 -0.10166 0.078716 0 -0.0060253 0.19949 0.27492 0.35144 0.36737 0.58051 0.17176 -0.088212 0.10161 0 0.24945 2.4162
1.1211 -0.06548 -0.069719 -0.085662 -0.052089 0 -0.060035 -0.14169 -0.13309 -0.17845 -0.11153 -0.19129 -3.098 0.18336 0.028805 -0.18243 0.091075 0 0.016367 0.23459 0.26371 0.25391 0.27055 0.5745 0.1791 -0.058673 0.083272 0 0.1514 2.4845
1.125 -0.069678 -0.072317 -0.088188 -0.077408 0 -0.072566 -0.16192 -0.13614 -0.17545 -0.11303 -0.1319 -3.611 0.19608 0.047544 -0.18627 0.09491 0 0.083319 0.23696 0.26702 0.20603 0.25341 0.54609 0.18518 -0.027668 0.064967 0 0.0014489 2.4345
1.1289 -0.073886 -0.071174 -0.078302 -0.10987 0 -0.090071 -0.16432 -0.12658 -0.14792 -0.10965 -0.088029 -4.1412 0.14261 0.11644 -0.046217 0.05504 0 0.15127 0.19573 0.26508 0.16933 0.25666 0.49991 0.18669 -0.0098416 0.054378 0 -0.099151 2.2622
1.1328 -0.077264 -0.067442 -0.065512 -0.12501 0 -0.10024 -0.14397 -0.11 -0.10591 -0.092833 -0.06877 -4.695 0.041184 0.17937 0.20192 -0.027465 0 0.17893 0.12884 0.2475 0.12673 0.24534 0.44408 0.17919 -0.011533 0.05716 0 -0.084035 1.9625
1.1367 -0.078745 -0.063221 -0.058471 -0.10638 0 -0.092474 -0.10315 -0.089807 -0.065536 -0.064922 -0.061913 -5.2663 0.013232 0.097144 0.20677 -0.045327 0 0.10983 0.14532 0.22705 0.12279 0.2494 0.38559 0.15144 -0.021778 0.077913 0 0.052558 1.546
1.1406 -0.077175 -0.060623 -0.054918 -0.060689 0 -0.067584 -0.052954 -0.064524 -0.035791 -0.03787 -0.051346 -5.8433 0.03541 -0.010905 0.14028 -0.072839 0 0.011863 0.074874 0.17082 0.1923 0.26771 0.32896 0.15068 -0.036147 0.084054 0 0.14728 1.0688
1.1445 -0.072044 -0.060653 -0.045612 -0.015126 0 -0.039955 -0.0092074 -0.033238 -0.013563 -0.022714 -0.033194 -6.4207 0.026383 -0.12033 0.11923 -0.07461 0 -0.077738 0.034319 0.09764 0.21728 0.21745 0.27785 0.099622 -0.0517 0.095777 0 0.20858 0.63332
1.1484 -0.064366 -0.062362 -0.027627 0.0021217 0 -0.028445 0.015414 -0.0023183 0.008651 -0.020705 -0.014025 -7.0042 0.0082489 -0.17023 0.097532 -0.064602 0 -0.14672 0.024524 0.023927 0.23327 0.12884 0.23554 0.01042 -0.067863 0.097876 0 0.24288 0.34071
1.1523 -0.056647 -0.063123 -0.010874 -0.017452 0 -0.041522 0.01767 0.015879 0.030819 -0.024075 0.0027188 -7.6011 0.030118 -0.093132 -0.011423 -0.071347 0 -0.18756 0.016257 -0.032433 0.30895 0.065547 0.20286 -0.077689 -0.083465 0.066295 0 0.26188 0.22837
1.1563 -0.051508 -0.060336 -0.008898 -0.057191 0 -0.068703 0.0037187 0.012891 0.042468 -0.024241 0.022398 -8.2104 0.029158 -0.11354 -0.022598 -0.091527 0 -0.16253 0.017121 -0.074058 0.11207 0.0076272 0.17707 -0.12508 -0.062187 0.042884 0 0.37821 0.25011
1.1602 -0.049836 -0.05355 -0.023256 -0.088626 0 -0.086788 -0.016659 -0.0070655 0.032644 -0.018719 0.048686 -8.8224 -0.063059 -0.055062 -0.053054 -0.13157 0 -0.15126 0.054259 -0.089891 0.03043 0.031267 0.15522 -0.080462 -0.035869 0.046093 0 0.39197 0.32123
1.1641 -0.050068 -0.045158 -0.039453 -0.092127 0 -0.077506 -0.036317 -0.029228 0.0028421 -0.011098 0.070741 -9.4316 -0.12858 0.0042041 -0.032989 -0.1397 0 -0.087263 0.088318 -0.060842 0.012759 0.05543 0.13998 -0.037276 -0.017922 0.066524 0 0.30537 0.38808
1.168 -0.049391 -0.038723 -0.040734 -0.068786 0 -0.042807 -0.052435 -0.040363 -0.030791 -0.0063325 0.067336 -10.046 -0.11366 0.022293 0.038852 -0.10928 0 0.018803 0.091384 -0.007653 0.02788 0.057007 0.14076 -0.032354 -0.0081289 0.092177 0 0.1321 0.45698
1.1719 -0.045941 -0.036122 -0.026014 -0.036165 0 -0.0047474 -0.063538 -0.039304 -0.049435 -0.007379 0.028077 -10.683 -0.033714 -0.010666 0.053854 -0.10218 0 0.024238 0.035717 -0.028275 0.061274 0.093775 0.16655 -0.033087 0.015991 0.099817 0 -0.092509 0.55972
1.1758 -0.040163 -0.036036 -0.012202 -0.013722 0 0.010869 -0.066472 -0.035675 -0.04706 -0.015541 -0.030679 -11.349 0.027557 -0.051554 0.14269 -0.056857 0 -0.029045 0.044767 0.069769 0.11433 0.10202 0.21571 -0.003839 -0.026953 0.11414 0 -0.19051 0.69821
1.1797 -0.034243 -0.035242 -0.016872 -0.010115 0 -0.0056513 -0.057759 -0.038561 -0.034979 -0.031454 -0.075919 -12.031 0.063295 -0.082193 0.19496 -0.021954 0 -0.050247 0.071507 0.073219 0.204 0.12572 0.27314 0.035633 -0.049481 0.10048 0 -0.13835 0.83087
1.1836 -0.030233 -0.03156 -0.038665 -0.02056 0 -0.040528 -0.038644 -0.047119 -0.031383 -0.053368 -0.087841 -12.701 0.076089 -0.084802 0.2061 -0.04178 0 -0.087265 0.117 0.03906 0.29562 0.14716 0.31974 0.040635 -0.05393 0.071397 0 -0.033335 0.91546
1.1875 -0.028507 -0.025642 -0.056585 -0.033372 0 -0.067409 -0.018328 -0.05276 -0.045743 -0.074398 -0.079448 -13.345 0.066287 -0.045363 0.17411 -0.13747 0 -0.1854 0.18619 0.054042 0.33708 0.14667 0.34667 -0.019558 -0.05338 0.04788 0 0.019004 0.95817
1.1914 -0.027666 -0.019922 -0.050253 -0.039016 0 -0.067428 -0.010409 -0.049992 -0.071976 -0.0839 -0.083087 -13.971 -0.024652 0.017897 -0.066414 -0.080637 0 -0.13003 0.26727 0.079844 0.16752 0.18453 0.36065 0.025274 -0.032967 0.059997 0 0.087271 1.0089
1.1953 -0.025605 -0.015869 -0.020933 -0.035404 0 -0.042271 -0.023579 -0.04366 -0.095136 -0.074632 -0.11484 -14.61 -0.031212 0.052154 -0.08213 -0.084962 0 -0.086324 0.2714 0.06562 0.076751 0.22737 0.3745 0.099203 -0.0031515 0.065907 0 0.10372 1.0998
1.1992 -0.020699 -0.012434 0.0085897 -0.027335 0 -0.010564 -0.053609 -0.044171 -0.10383 -0.05015 -0.15307 -15.284 0.026205 0.078215 -0.038338 -0.044666 0 -0.00511 0.22689 0.062183 0.018971 0.25718 0.39133 0.15281 0.015409 0.080215 0 0.16742 1.1897
1.2031 -0.012334 -0.0072893 0.015812 -0.021611 0 0.0081884 -0.083758 -0.055253 -0.096738 -0.024198 -0.15581 -15.987 0.10644 0.088969 0.0032957 0.033549 0 0.093682 0.15762 0.094346 -0.0062904 0.25729 0.39825 0.16231 0.014098 0.09427 0 0.23604 1.1773
1.207 -0.00090659 0.00048969 0.00018886 -0.021125 0 0.0084168 -0.094358 -0.067204 -0.079102 -0.010453 -0.10273 -16.691 0.12815 0.048768 0.041792 0.038463 0 0.11772 0.096225 0.17622 0.040508 0.2039 0.37671 0.11491 -0.0092118 0.074113 0 0.11867 0.97837
1.2109 0.012303 0.0092103 -0.017028 -0.021594 0 0.00063774 -0.074889 -0.063446 -0.055114 -0.010807 -0.020144 -17.37 0.14261 -0.044302 0.13662 -0.097704 0 -0.045192 0.10463 0.046606 0.056311 0.17025 0.3202 0.091086 -0.022064 0.091436 0 0.029756 0.59632
1.2148 0.025333 0.016205 -0.014096 -0.013755 0 0.00066705 -0.029917 -0.034843 -0.024773 -0.013329 0.038161 -18.024 0.024334 -0.074215 0.10592 -0.14942 0 -0.12882 0.1305 -0.031284 0.11338 0.13014 0.24227 0.039327 -0.018583 0.088575 0 -0.030598 0.11936
1.2188 0.036107 0.020657 0.010735 0.0092392 0 0.015824 0.024665 0.011605 0.012535 -0.0027926 0.03866 -18.672 -0.11124 -0.083092 0.0097677 -0.1538 0 -0.14459 0.13583 -0.0764 0.12912 0.095351 0.16657 -0.025084 -0.005216 0.0738 0 -0.080066 -0.34983
1.2227 0.043348 0.024593 0.039612 0.044022 0 0.039372 0.071218 0.057575 0.053031 0.025346 -0.00039777 -19.337 -0.16074 -0.10015 -0.080176 -0.14944 0 -0.13113 0.091865 -0.12007 0.042067 0.077397 0.10789 -0.080484 0.0070345 0.058337 0 -0.1228 -0.76122
1.2266 0.047233 0.030896 0.054189 0.075853 0 0.056858 0.098574 0.086823 0.08835 0.060433 -0.024031 -20.019 -0.13773 -0.026319 -0.10273 -0.087693 0 -0.17817 -0.0024228 -0.16502 -0.071538 0.079515 0.061854 -0.086527 -0.016883 0.047495 0 -0.07474 -1.1209
1.2305 0.049138 0.040334 0.052632 0.087405 0 0.05844 0.10457 0.095144 0.11073 0.085884 0.011414 -20.698 -0.062165 -0.067953 -0.060284 -0.11384 0 -0.085287 -0.042205 -0.14381 -0.123 0.078767 0.012465 -0.10546 -0.011735 0.049729 0 0.0028157 -1.4409
1.2344 0.050631 0.050694 0.047834 0.072407 0 0.047168 0.094017 0.089727 0.11844 0.093564 0.10113 -21.354 -0.022162 -0.17044 -0.055461 -0.18013 0 -0.047905 -0.088869 -0.18037 -0.16023 0.03792 -0.050189 -0.14015 -0.010989 0.04854 0 0.086391 -1.7022
1.2383 0.052656 0.058968 0.051253 0.043055 0 0.036977 0.075805 0.081324 0.11657 0.089945 0.19755 -21.984 -0.034076 -0.28688 -0.073262 -0.2456 0 -0.089725 -0.13778 -0.27519 -0.17426 -0.039341 -0.11888 -0.17742 -0.015247 0.04503 0 0.15571 -1.8733
1.2422 0.055637 0.064319 0.06141 0.023366 0 0.042187 0.060872 0.077688 0.11287 0.088759 0.25023 -22.6 -0.08249 -0.35799 -0.036208 -0.25922 0 -0.15571 -0.15104 -0.36676 -0.12716 -0.12661 -0.17434 -0.19199 -0.009287 0.04922 0 0.18614 -1.9618
1.2461 0.060163 0.068755 0.068907 0.031989 0 0.066438 0.059581 0.08243 0.1128 0.097671 0.24215 -23.219 -0.16367 -0.29492 0.035517 -0.26236 0 -0.23881 -0.11999 -0.33209 -0.045917 -0.090068 -0.2005 -0.30658 -0.025113 0.044869 0 0.15598 -2.0271
1.25 0.067086 0.074794 0.070194 0.067794 0 0.099166 0.077016 0.096203 0.11709 0.11161 0.19353 -23.842 -0.13429 -0.18135 0.10466 -0.24875 0 -0.27999 -0.13187 -0.34229 -0.0021236 -0.093939 -0.19568 -0.35547 -0.032625 0.046851 0 0.087713 -2.1282
1.2539 0.076512 0.082573 0.072719 0.11037 0 0.12225 0.10815 0.11589 0.12236 0.11834 0.13753 -24.458 -0.081359 -0.09043 0.14394 -0.20839 0 -0.2847 -0.16266 -0.35056 0.0024693 -0.072043 -0.17079 -0.31973 -0.045396 0.041793 0 0.03647 -2.252
1.2578 0.086605 0.089406 0.085083 0.13533 0 0.12231 0.13772 0.13279 0.12299 0.11017 0.095356 -25.053 -0.057772 -0.071008 0.12071 -0.16108 0 -0.26526 -0.19408 -0.32965 -0.026028 0.0016688 -0.13892 -0.21547 -0.0623 0.027902 0 0.018032 -2.3028
1.2617 0.093833 0.092234 0.10421 0.13174 0 0.10008 0.1477 0.13488 0.11369 0.090664 0.070712 -25.629 -0.027552 -0.13194 -0.042869 -0.2292 0 -0.2539 -0.22289 -0.30608 -0.063565 0.037492 -0.10686 -0.15719 -0.033739 0.03894 0 -0.064682 -2.1782
1.2656 0.095126 0.090432 0.11576 0.1078 0 0.070277 0.1289 0.11505 0.092568 0.071149 0.059741 -26.192 -0.029734 -0.16352 -0.052581 -0.24283 0 -0.12726 -0.18471 -0.27095 -0.072554 0.057586 -0.075166 -0.18184 -0.016688 0.0366 0 -0.067643 -1.8687
1.2695 0.090386 0.086165 0.10902 0.081472 0 0.051764 0.088548 0.079042 0.063841 0.0613 0.058859 -26.749 -0.060018 -0.20512 -0.072864 -0.22042 0 -0.072583 -0.1309 -0.25357 -0.060954 0.069444 -0.043456 -0.20035 -0.0098169 0.025412 0 -0.068769 -1.486
1.2734 0.082955 0.082099 0.089804 0.06596 0 0.054895 0.047149 0.044525 0.037566 0.062756 0.062628 -27.296 -0.077721 -0.24259 -0.088754 -0.18458 0 -0.082129 -0.078718 -0.2399 -0.028893 0.077903 -0.013915 -0.17644 -0.012989 0.015944 0 -0.11317 -1.1888
1.2773 0.077212 0.07898 0.075928 0.062502 0 0.074789 0.025778 0.029313 0.024577 0.070066 0.06033 -27.823 -0.030665 -0.24502 -0.038527 -0.16271 0 -0.09397 -0.038572 -0.20389 0.024465 0.087583 0.010183 -0.088937 -0.025775 0.021297 0 -0.23415 -1.0696
1.2813 0.075168 0.07554 0.078524 0.064576 0 0.095295 0.032704 0.037964 0.029111 0.076103 0.042162 -28.327 -0.015493 -0.16067 0.048555 -0.1472 0 -0.12946 0.0059466 -0.19118 0.10801 0.083065 0.027608 -0.087012 -0.049448 0.028276 0 -0.17424 -1.0998
1.2852 0.075046 0.070574 0.08919 0.066616 0 0.10058 0.058876 0.058701 0.044953 0.076326 0.011531 -28.815 -0.038441 -0.091056 0.089153 -0.09207 0 -0.15253 -0.014958 -0.14742 0.17155 0.079725 0.039602 -0.058747 -0.063727 0.033322 0 -0.062902 -1.1742
1.2891 0.073196 0.064762 0.087947 0.067941 0 0.085871 0.085124 0.073757 0.059257 0.06953 -0.012036 -29.299 -0.057118 -0.041357 0.075544 -0.068473 0 -0.16975 -0.065174 -0.14424 0.19159 0.10471 0.047469 -0.042072 -0.064116 0.038486 0 0.010374 -1.204
1.293 0.067619 0.060237 0.064751 0.069632 0 0.059898 0.095156 0.073716 0.061802 0.057047 -0.0076628 -29.787 -0.053794 -0.018266 0.03679 -0.1035 0 -0.1791 -0.11712 -0.20313 0.17064 0.14594 0.050962 -0.048851 -0.050548 0.042936 0 0.033187 -1.1712
1.2969 0.059901 0.058493 0.031898 0.070137 0 0.037862 0.084927 0.062965 0.052249 0.042696 0.026209 -30.274 -0.040938 -0.037007 0.080954 -0.16886 0 -0.16208 -0.14138 -0.27665 0.15459 0.11781 0.049695 -0.054913 -0.029563 0.040338 0 0.11476 -1.1113
1.3008 0.053824 0.058978 0.013316 0.065749 0 0.030859 0.062889 0.05247 0.039393 0.032761 0.066814 -30.75 -0.055932 -0.052673 0.0082006 -0.17248 0 -0.22369 -0.084024 -0.27511 0.095778 0.11756 0.045375 -0.070191 0.003375 0.0065278 0 0.11257 -1.0611
1.3047 0.052075 0.059879 0.021068 0.055421 0 0.039462 0.042815 0.048449 0.033538 0.03361 0.085527 -31.21 -0.062883 -0.11382 0.0042743 -0.13549 0 -0.216 -0.055941 -0.20202 0.026989 0.12013 0.041244 -0.11107 0.01083 -0.016993 0 0.08506 -1.0337
1.3086 0.0541 0.060104 0.043412 0.043759 0 0.055281 0.035325 0.048492 0.038983 0.047015 0.073377 -31.655 -0.054026 -0.17321 0.014515 -0.091658 0 -0.16625 -0.050907 -0.13749 -0.021745 0.12189 0.038685 -0.14746 -0.00014829 -0.015021 0 0.071672 -1.0352
1.3125 0.056939 0.060208 0.057025 0.03798 0 0.068033 0.043172 0.047697 0.052662 0.067088 0.048569 -32.091 -0.027591 -0.17607 -0.035959 -0.076192 0 -0.12728 -0.042511 -0.16122 -0.021845 0.12153 0.035133 -0.14756 -0.016814 0.018152 0 0.10385 -1.0849
1.3164 0.057985 0.061303 0.050718 0.041687 0 0.0722 0.061325 0.046536 0.068458 0.082833 0.038377 -32.521 -0.00052306 -0.16212 -0.021295 -0.09684 0 -0.12355 0.024954 -0.17913 0.040155 0.11111 0.026631 -0.15142 -0.049422 0.026156 0 0.13532 -1.2018
1.3203 0.056973 0.06329 0.035955 0.052078 0 0.068877 0.080064 0.050961 0.081739 0.085535 0.053582 -32.944 -0.047852 -0.15544 -0.051837 -0.10261 0 -0.13193 -0.0053292 -0.20284 -0.011607 0.059396 0.012907 -0.14203 -0.071694 0.027596 0 0.064837 -1.3662
1.3242 0.055534 0.064499 0.033595 0.063371 0 0.062832 0.089221 0.064612 0.09003 0.07514 0.080717 -33.358 -0.068424 -0.15187 -0.032374 -0.10259 0 -0.16895 -0.082904 -0.207 -0.017105 0.011537 -0.00083906 -0.14355 -0.076931 0.030032 0 -0.0064593 -1.5074
1.3281 0.055125 0.063183 0.051319 0.072144 0 0.058145 0.082686 0.08227 0.091234 0.059955 0.098253 -33.763 -0.055372 -0.14336 0.030107 -0.11266 0 -0.22236 -0.16644 -0.2031 0.034618 -0.0051221 -0.0083378 -0.16184 -0.062891 0.036608 0 -0.065696 -1.5451
1.332 0.055503 0.059195 0.075526 0.078303 0 0.055821 0.062044 0.092613 0.083633 0.049863 0.098213 -34.159 -0.085678 -0.11405 0.030045 -0.1634 0 -0.24663 -0.20114 -0.24282 0.021959 0.034497 -0.0086402 -0.18885 -0.030408 0.048022 0 -0.17498 -1.4539
1.3359 0.055089 0.053986 0.085541 0.081016 0 0.05429 0.037087 0.08814 0.068858 0.049035 0.09059 -34.545 -0.046685 -0.061824 0.036618 -0.18832 0 -0.28474 -0.18428 -0.22276 0.13736 0.029723 -0.0072413 -0.079745 -0.017257 0.045881 0 -0.28293 -1.288
1.3398 0.05257 0.04901 0.074318 0.075601 0 0.051456 0.021362 0.072085 0.053865 0.054222 0.087935 -34.919 -0.043074 -0.05926 0.058002 -0.18876 0 -0.32055 -0.17409 -0.22976 0.15249 0.047307 -0.009755 -0.071686 0.0020181 0.024619 0 -0.29836 -1.1377
1.3438 0.04803 0.044405 0.053874 0.056971 0 0.046403 0.024034 0.055102 0.047553 0.059096 0.089118 -35.283 -0.06493 -0.066955 0.064668 -0.15902 0 -0.33983 -0.14671 -0.24365 0.12545 0.070735 -0.014344 -0.089068 0.020838 0.0038146 0 -0.26846 -1.0547
1.3477 0.042724 0.039467 0.040989 0.027417 0 0.039876 0.043107 0.045265 0.05324 0.059688 0.080896 -35.639 -0.092051 -0.056034 0.043201 -0.10092 0 -0.33505 -0.090703 -0.24287 0.11125 0.090445 -0.011484 -0.05867 0.03315 0.0013713 0 -0.2254 -1.0165
1.3516 0.038042 0.034283 0.039858 -9.9195e-05 0 0.033696 0.065413 0.04175 0.063992 0.055942 0.054945 -35.996 -0.087846 -0.097713 0.082171 -0.054803 0 -0.3288 -0.092408 -0.23335 0.039846 0.17077 0.0074176 -0.02395 0.04612 0.023185 0 -0.051821 -0.95804
1.3555 0.034813 0.030509 0.040414 -0.0091576 0 0.029688 0.074502 0.038186 0.06664 0.049208 0.020247 -36.356 -0.047472 -0.12791 0.056079 0.0070399 0 -0.30665 -0.042064 -0.18301 0.10816 0.2186 0.04061 0.0057682 0.035075 0.019974 0 -0.089947 -0.83613
1.3594 0.033389 0.030208 0.032712 0.0069065 0 0.028672 0.061434 0.0311 0.052338 0.039671 -0.0039811 -36.714 -0.031754 -0.1466 0.040694 0.0080105 0 -0.28545 -0.0037009 -0.15456 0.13823 0.23549 0.075642 0.00072527 0.010846 0.024118 0 -0.076759 -0.66366
1.3633 0.033994 0.033929 0.019995 0.037842 0 0.030068 0.030886 0.023779 0.024565 0.026972 -0.0075692 -37.062 -0.023936 -0.15622 0.058191 -0.026982 0 -0.25971 0.006092 -0.14042 0.10605 0.21831 0.099318 -0.0090896 -0.02122 0.038954 0 -0.020993 -0.4904
1.3672 0.036718 0.040139 0.015481 0.063272 0 0.0325 -0.0017025 0.021665 -0.0029276 0.012996 0.00026555 -37.397 0.037301 -0.16169 0.10999 -0.01244 0 -0.2112 -0.0099077 -0.094879 0.058977 0.1623 0.10871 0.046336 -0.056289 0.053991 0 -0.071332 -0.36102
1.3711 0.041205 0.04667 0.02703 0.068576 0 0.035214 -0.019639 0.025259 -0.01653 0.0029945 0.00089076 -37.726 0.025301 -0.17849 0.083225 -0.020498 0 -0.17758 -0.042021 -0.13708 0.053064 0.11547 0.11253 0.083205 -0.038313 0.054076 0 0.025578 -0.2967
1.375 0.046626 0.05256 0.047666 0.056037 0 0.039182 -0.01435 0.02926 -0.012198 0.00295 -0.014327 -38.056 0.010856 -0.15508 0.0013499 -0.026589 0 -0.17317 -0.097469 -0.12467 0.032452 0.099467 0.12138 0.049754 -0.032675 0.046536 0 0.023933 -0.3092
1.3789 0.052147 0.058287 0.062968 0.041446 0 0.046603 0.011138 0.029225 0.0040144 0.01517 -0.035874 -38.387 0.0015298 -0.12381 -0.034159 -0.04389 0 -0.16713 -0.14913 -0.1006 0.0304 0.12254 0.13649 0.049107 -0.025468 0.037278 0 0.086439 -0.41548
1.3828 0.057447 0.06429 0.066824 0.039767 0 0.058666 0.045456 0.027947 0.023265 0.036106 -0.046716 -38.707 -0.0043694 -0.10484 0.0030183 -0.08244 0 -0.15605 -0.18189 -0.09569 0.052764 0.16673 0.14741 0.10918 -0.010209 0.033728 0 0.24616 -0.6242
1.3867 0.062691 0.069778 0.067401 0.053245 0 0.0733 0.07544 0.033501 0.040998 0.058272 -0.038503 -39.001 -0.035555 -0.085349 -0.084976 -0.14887 0 -0.22669 -0.2111 -0.1087 0.01822 0.12506 0.14036 0.02755 -0.0045111 0.052914 0 0.12304 -0.90762
1.3906 0.068035 0.073497 0.07648 0.072119 0 0.08532 0.091816 0.050305 0.057431 0.074523 -0.01543 -39.266 -0.040559 -0.032659 -0.065318 -0.18449 0 -0.23633 -0.27794 -0.11671 0.027893 0.11441 0.10875 -0.0033241 0.0064331 0.045368 0 0.15934 -1.1996
1.3945 0.073332 0.07571 0.094582 0.085584 0 0.089794 0.092111 0.072975 0.07312 0.081516 0.016108 -39.515 -0.08207 -0.015855 -0.026869 -0.18713 0 -0.24783 -0.28412 -0.16493 0.048529 0.10637 0.056555 -0.028476 0.0054599 0.039534 0 0.14053 -1.4374
1.3984 0.078431 0.078884 0.10938 0.091478 0 0.086442 0.080937 0.090538 0.086333 0.080768 0.056646 -39.767 -0.11996 -0.032246 0.0061428 -0.17296 0 -0.2609 -0.2483 -0.23068 0.079675 0.086188 -0.0065321 -0.068574 0.0020506 0.036976 0 0.079815 -1.6133
1.4023 0.083665 0.085717 0.10966 0.095853 0 0.08124 0.068103 0.097395 0.095751 0.077791 0.10845 -40.033 -0.085159 -0.056707 0.023125 -0.16513 0 -0.25903 -0.22638 -0.27134 0.12661 0.042213 -0.071466 -0.13848 0.01354 0.032787 0 0.054668 -1.7824
1.4063 0.089712 0.09623 0.098951 0.10456 0 0.082979 0.064586 0.099425 0.10464 0.08005 0.16239 -40.302 -0.13485 -0.047392 0.015981 -0.11308 0 -0.2655 -0.25888 -0.38386 0.099907 0.012123 -0.13165 -0.17778 0.010387 0.051078 0 0.047367 -2.0117
1.4102 0.096764 0.10713 0.092499 0.11654 0 0.096663 0.077019 0.10801 0.11992 0.093688 0.19611 -40.551 -0.14074 -0.076127 0.0083641 -0.10635 0 -0.32255 -0.27822 -0.40497 0.025038 0.0036852 -0.18104 -0.1888 0.0062989 0.033857 0 0.0074719 -2.3147
1.4141 0.10388 0.11456 0.10039 0.12547 0 0.11885 0.10326 0.12748 0.14524 0.11945 0.19195 -40.764 -0.12429 -0.11784 -0.0029976 -0.10923 0 -0.36638 -0.2654 -0.40499 -0.024965 -0.01603 -0.21417 -0.16881 -0.0054749 0.026762 0 -0.0095667 -2.633
1.418 0.10944 0.11779 0.11573 0.12724 0 0.13923 0.13238 0.1491 0.17482 0.15017 0.15836 -40.942 -0.11583 -0.15613 -0.021605 -0.11225 0 -0.38675 -0.23262 -0.42298 -0.030855 -0.05378 -0.23005 -0.13677 -0.023084 0.049904 0 0.021266 -2.8813
1.4219 0.11247 0.11977 0.12205 0.12469 0 0.14784 0.15022 0.15853 0.19549 0.17313 0.12942 -41.1 -0.18019 -0.17994 -0.054022 -0.14683 0 -0.4608 -0.25346 -0.4671 -0.054191 -0.075171 -0.2354 -0.16073 -0.028704 0.092316 0 0.089449 -3.01
1.4258 0.11345 0.12377 0.11234 0.12484 0 0.14257 0.14771 0.14989 0.19692 0.17737 0.13668 -41.256 -0.14935 -0.23786 -0.092872 -0.15669 0 -0.43373 -0.2303 -0.4853 -0.042692 -0.11114 -0.2412 -0.19388 -0.034427 0.074811 0 0.02914 -3.0263
1.4297 0.11366 0.12926 0.098128 0.13174 0 0.13053 0.12638 0.13218 0.18062 0.16146 0.17805 -41.415 -0.12269 -0.30526 -0.14261 -0.16736 0 -0.42671 -0.22616 -0.48707 -0.088459 -0.10752 -0.25326 -0.21903 -0.043392 0.07105 0 -0.058721 -2.963
1.4336 0.11357 0.13146 0.097165 0.1421 0 0.12183 0.097273 0.12115 0.15919 0.13494 0.21596 -41.566 -0.11069 -0.35053 -0.17107 -0.15845 0 -0.42541 -0.23538 -0.48244 -0.12113 -0.09277 -0.2654 -0.23007 -0.056081 0.078625 0 -0.1099 -2.8364
1.4375 0.11208 0.12561 0.11258 0.1477 0 0.12074 0.073895 0.1244 0.14584 0.11155 0.21019 -41.69 -0.10888 -0.34511 -0.14674 -0.11135 0 -0.40066 -0.24187 -0.48011 -0.065031 -0.10131 -0.26314 -0.22489 -0.070019 0.082902 0 -0.081275 -2.6422
1.4414 0.10768 0.11177 0.12722 0.14158 0 0.12197 0.064309 0.13423 0.14389 0.09923 0.15533 -41.773 -0.088819 -0.31621 -0.11831 -0.11323 0 -0.3956 -0.23541 -0.45929 -0.11195 -0.064694 -0.2359 -0.2259 -0.052092 0.062578 0 -0.14789 -2.3855
1.4453 0.10034 0.095516 0.12116 0.12267 0 0.11581 0.067424 0.13513 0.14559 0.095709 0.086084 -41.816 -0.10162 -0.28807 -0.14733 -0.099696 0 -0.35132 -0.21732 -0.46522 -0.044856 -0.030609 -0.18663 -0.19385 -0.045512 0.069952 0 -0.17311 -2.1032
1.4492 0.092115 0.083357 0.094567 0.096013 0 0.097976 0.07515 0.11833 0.14026 0.093036 0.044279 -41.831 -0.10513 -0.27652 -0.14433 -0.081749 0 -0.34469 -0.18668 -0.44819 0.0077483 0.0010827 -0.12971 -0.17029 -0.047997 0.0775 0 -0.17755 -1.8436
1.4531 0.085352 0.077224 0.07012 0.069994 0 0.075369 0.077998 0.0893 0.12337 0.086213 0.040517 -41.839 -0.08388 -0.28011 -0.10295 -0.06247 0 -0.36302 -0.1455 -0.39715 0.016253 0.027577 -0.079148 -0.14402 -0.052569 0.076974 0 -0.18017 -1.6225
1.457 0.080129 0.073178 0.070354 0.052835 0 0.061468 0.070176 0.061936 0.098353 0.077107 0.048455 -41.856 -0.039704 -0.28003 -0.093127 -0.038996 0 -0.30109 -0.099702 -0.33228 0.029946 0.041765 -0.038691 -0.047366 -0.043999 0.074173 0 -0.20852 -1.4084
1.4609 0.073604 0.065378 0.092674 0.049181 0 0.06425 0.051651 0.046086 0.071557 0.070066 0.036447 -41.888 -0.062746 -0.24929 -0.045135 -0.023419 0 -0.28831 -0.064886 -0.32381 0.032723 0.066187 -0.0030795 -0.080172 -0.051553 0.057843 0 -0.23263 -1.1563
1.4648 0.062275 0.051258 0.1091 0.056876 0 0.076861 0.027118 0.040685 0.046981 0.06459 0.0026228 -41.927 -0.078021 -0.22384 -0.079408 -0.031549 0 -0.26108 -0.038039 -0.29108 0.054213 0.10102 0.032182 -0.080713 -0.051566 0.066965 0 -0.17457 -0.85969
1.4688 0.045184 0.033034 0.092666 0.06592 0 0.080291 0.003226 0.037607 0.026128 0.053765 -0.023528 -41.954 -0.058854 -0.19272 -0.093333 -0.034466 0 -0.23059 -0.025097 -0.24762 0.094211 0.1148 0.06396 -0.061125 -0.048577 0.072155 0 -0.13262 -0.56051
1.4727 0.024983 0.014721 0.044149 0.062537 0 0.057634 -0.014451 0.030398 0.010895 0.031063 -0.014401 -41.958 -0.0015638 -0.15156 -0.013353 -0.013074 0 -0.21044 -0.026669 -0.21318 0.14243 0.092155 0.085355 -0.039964 -0.048039 0.052252 0 -0.17139 -0.30558
1.4766 0.0057293 -0.0016507 -0.0084241 0.038077 0 0.0090124 -0.023613 0.018547 0.0038637 -0.0012194 0.023247 -41.94 -0.012113 -0.15389 -0.0080068 -0.019839 0 -0.20122 -0.011304 -0.21009 0.14042 0.11858 0.095963 -0.00054457 -0.050047 0.057455 0 -0.099525 -0.09464
1.4805 -0.010409 -0.016664 -0.036884 -0.0031897 0 -0.045741 -0.025791 0.0045389 0.004405 -0.031194 0.051458 -41.915 -0.0094299 -0.13963 -0.047644 -0.027968 0 -0.21758 -0.0061676 -0.18335 0.1165 0.15759 0.10667 0.013297 -0.048395 0.059394 0 -0.14297 0.12039
1.4844 -0.024333 -0.030972 -0.038594 -0.044958 0 -0.080266 -0.024985 -0.010875 0.0056291 -0.046353 0.03731 -41.901 0.024928 -0.12877 -0.077391 -0.0039507 0 -0.20079 0.0072033 -0.14938 0.12115 0.1951 0.13239 0.061957 -0.046006 0.056501 0 -0.15548 0.38085
1.4883 -0.03808 -0.043202 -0.034809 -0.069887 0 -0.081112 -0.025166 -0.028964 -0.0022212 -0.044339 -0.014944 -41.906 0.068483 -0.12484 -0.073376 0.038001 0 -0.16011 0.034317 -0.10597 0.15813 0.23714 0.17909 0.13111 -0.046626 0.05185 0 -0.13326 0.67006
1.4922 -0.052061 -0.051175 -0.045291 -0.072649 0 -0.057929 -0.028394 -0.049207 -0.023395 -0.035296 -0.068507 -41.916 0.069449 -0.12384 -0.020931 0.05333 0 -0.1441 0.075292 -0.041071 0.20693 0.30193 0.23777 0.16207 -0.055584 0.052058 0 -0.14608 0.92493
1.4961 -0.064527 -0.055166 -0.067558 -0.063657 0 -0.03594 -0.034877 -0.067252 -0.051622 -0.03351 -0.08987 -41.916 0.082358 -0.08149 -0.018915 0.0764 0 -0.16713 0.11821 -0.019464 0.25281 0.32132 0.29197 0.17583 -0.040094 0.05486 0 -0.09002 1.1037
1.5 -0.07379 -0.059161 -0.082712 -0.059603 0 -0.036712 -0.044588 -0.078285 -0.074883 -0.046202 -0.078869 -41.9 0.085297 -0.060473 0.0012086 0.083816 0 -0.16837 0.12626 0.028907 0.29435 0.34029 0.33158 0.17596 -0.042289 0.054303 0 -0.1621 1.2397
1.5039 -0.080617 -0.067984 -0.079731 -0.069059 0 -0.062771 -0.058451 -0.082475 -0.086522 -0.069509 -0.063909 -41.881 0.069474 -0.025371 0.0094552 0.094371 0 -0.14156 0.14053 0.090768 0.31594 0.36133 0.36021 0.1895 -0.045532 0.054337 0 -0.20915 1.4195
1.5078 -0.087879 -0.082767 -0.069827 -0.086297 0 -0.098025 -0.077497 -0.085882 -0.091764 -0.094039 -0.070558 -41.886 0.048882 0.028815 0.00042037 0.11666 0 -0.091384 0.18015 0.14825 0.31854 0.38703 0.38964 0.228 -0.04021 0.056459 0 -0.14859 1.703
1.5117 -0.097546 -0.099429 -0.074172 -0.09879 0 -0.12245 -0.1006 -0.094982 -0.10241 -0.11323 -0.098009 -41.932 0.11919 0.0038663 0.052324 0.12831 0 -0.053085 0.19868 0.16441 0.35653 0.42531 0.42791 0.25961 -0.038207 0.054319 0 -0.10005 2.0622
1.5156 -0.10814 -0.11198 -0.098858 -0.10068 0 -0.12783 -0.1233 -0.11036 -0.12445 -0.12635 -0.12631 -42.018 0.11826 0.038816 -0.010727 0.13835 0 -0.033788 0.21584 0.157 0.35 0.44145 0.4726 0.26351 -0.033149 0.060484 0 -0.12956 2.4029
1.5195 -0.1155 -0.11748 -0.126 -0.098745 0 -0.12169 -0.13953 -0.12649 -0.15107 -0.135 -0.14245 -42.128 0.13041 0.056043 -0.0074112 0.16367 0 0.0056099 0.24422 0.18051 0.35965 0.47127 0.51471 0.28532 -0.039559 0.049259 0 -0.1707 2.6454
1.5234 -0.11637 -0.11775 -0.13217 -0.10507 0 -0.11753 -0.14535 -0.13776 -0.16863 -0.13901 -0.15415 -42.242 0.16134 0.065782 0.04319 0.19075 0 0.0371 0.27775 0.22358 0.38517 0.51612 0.54741 0.32301 -0.048531 0.033815 0 -0.21406 2.7838
1.5273 -0.11122 -0.1163 -0.11446 -0.12384 0 -0.12153 -0.1415 -0.14393 -0.16967 -0.137 -0.17673 -42.357 0.19476 0.10265 0.062139 0.197 0 0.013812 0.30371 0.25311 0.40799 0.56591 0.5705 0.35825 -0.043216 0.039697 0 -0.26114 2.8658
1.5313 -0.10346 -0.11406 -0.094742 -0.14542 0 -0.12765 -0.13253 -0.14857 -0.15982 -0.13022 -0.21019 -42.478 0.22053 0.090211 0.087991 0.24496 0 0.087108 0.3125 0.23791 0.40343 0.56301 0.58704 0.30326 -0.02465 0.041217 0 -0.17722 2.9201
1.5352 -0.096011 -0.10857 -0.096224 -0.15348 0 -0.12448 -0.12326 -0.1525 -0.15142 -0.12357 -0.23464 -42.615 0.23664 0.078354 0.11448 0.24729 0 0.11299 0.29885 0.25572 0.37789 0.54532 0.59728 0.2823 -0.024501 0.037077 0 -0.17407 2.9131
1.5391 -0.088802 -0.097435 -0.11728 -0.13832 0 -0.10646 -0.11586 -0.15024 -0.15058 -0.12119 -0.23012 -42.77 0.24655 0.07239 0.14403 0.21576 0 0.13568 0.25094 0.28943 0.34274 0.5238 0.59664 0.28413 -0.031929 0.027322 0 -0.19306 2.7814
1.543 -0.079813 -0.082002 -0.13185 -0.10429 0 -0.079131 -0.10975 -0.13491 -0.15135 -0.12115 -0.1981 -42.939 0.24233 0.070879 0.17591 0.16777 0 0.16467 0.18187 0.3088 0.30954 0.50467 0.57917 0.29291 -0.036154 0.018071 0 -0.20632 2.5037
1.5469 -0.068325 -0.067097 -0.11705 -0.065606 0 -0.05466 -0.10348 -0.10688 -0.14263 -0.11611 -0.15912 -43.122 0.18922 0.059456 0.2034 0.14013 0 0.15164 0.15668 0.24028 0.29729 0.48934 0.54181 0.27545 -0.019823 0.030313 0 -0.22554 2.1338
1.5508 -0.056643 -0.056803 -0.078727 -0.035998 0 -0.042451 -0.09598 -0.076416 -0.12016 -0.10039 -0.12898 -43.322 0.17891 0.019503 0.15443 0.078264 0 0.1597 0.12925 0.21618 0.22422 0.42294 0.48552 0.27303 -0.02273 0.033608 0 -0.15961 1.7559
1.5547 -0.048249 -0.050857 -0.046503 -0.021619 0 -0.04324 -0.08566 -0.05598 -0.090355 -0.076329 -0.10115 -43.544 0.17309 -0.011195 0.10473 0.042114 0 0.16603 0.092844 0.19595 0.23641 0.41909 0.41393 0.24373 -0.025276 0.036127 0 -0.12669 1.4109
1.5586 -0.04432 -0.045554 -0.042948 -0.021265 0 -0.050401 -0.069222 -0.048845 -0.062233 -0.052354 -0.057265 -43.78 0.14716 -0.015254 0.083042 0.0088088 0 0.1679 0.035398 0.15459 0.23937 0.42601 0.33275 0.21206 -0.028286 0.036994 0 -0.12544 1.0694
1.5625 -0.042447 -0.0382 -0.05967 -0.030169 0 -0.055684 -0.04296 -0.04577 -0.036934 -0.034185 0.0053385 -44.016 0.086248 0.015633 0.10386 -0.049386 0 0.16241 -0.048152 0.075835 0.12471 0.377 0.25064 0.20708 -0.033666 0.034519 0 -0.13459 0.68116
1.5664 -0.039081 -0.030225 -0.066533 -0.042138 0 -0.05404 -0.0068609 -0.033806 -0.007228 -0.018774 0.0619 -44.236 0.082055 0.01665 0.084421 -0.040017 0 0.1033 -0.065719 0.031855 0.14432 0.38473 0.17837 0.16512 -0.016739 0.033589 0 -0.13018 0.2465
1.5703 -0.033153 -0.025496 -0.04452 -0.049708 0 -0.044891 0.031999 -0.0090158 0.031703 0.001399 0.08189 -44.442 0.036575 -0.014961 0.067753 -0.065171 0 0.058439 -0.044757 0.0094278 0.13497 0.34813 0.12375 0.16614 -0.0066807 0.031538 0 -0.043728 -0.16532
1.5742 -0.026946 -0.02564 -0.0068672 -0.04607 0 -0.031051 0.060921 0.01938 0.072114 0.02741 0.063565 -44.647 -0.013043 -0.04129 0.037045 -0.067212 0 -0.017362 -0.04509 -0.01355 0.11062 0.31853 0.086168 0.15779 0.00094455 0.039741 0 0.035764 -0.46776
1.5781 -0.023216 -0.02756 0.014649 -0.029971 0 -0.017255 0.068401 0.037432 0.096517 0.048585 0.042561 -44.873 -0.054991 -0.050986 0.016983 -0.036084 0 -0.11038 -0.07955 -0.050102 0.084523 0.30591 0.057174 0.13135 0.002415 0.053755 0 0.080048 -0.62368
1.582 -0.021675 -0.026002 0.0037988 -0.008963 0 -0.0084539 0.051778 0.038826 0.092359 0.050495 0.059854 -45.129 -0.096109 -0.052813 0.08676 -0.0033721 0 -0.14109 -0.12142 -0.11136 0.076483 0.28471 0.029176 0.11657 -0.016085 0.051056 0 0.10568 -0.65958
1.5859 -0.018761 -0.018565 -0.022334 0.0046162 0 -0.0070758 0.019821 0.029046 0.064218 0.029869 0.11805 -45.405 -0.051423 0.012911 0.097193 -0.030324 0 -0.2048 -0.12741 -0.14667 0.066772 0.21814 0.0052887 0.057635 -0.012438 0.066803 0 0.13797 -0.62105
1.5898 -0.01113 -0.0078317 -0.031171 0.0037322 0 -0.010286 -0.011862 0.018227 0.030692 0.0011366 0.17126 -45.681 -0.05882 -0.0050504 0.10496 -0.016946 0 -0.17964 -0.076733 -0.17087 0.11864 0.18891 -6.8234e-05 0.058288 -0.010598 0.072527 0 0.21414 -0.52593
1.5938 0.00076406 0.0016565 -0.0089099 -0.0061356 0 -0.010366 -0.029249 0.011213 0.0085015 -0.013885 0.16289 -45.942 -0.080894 -0.029219 0.075665 0.0060358 0 -0.13765 -0.026824 -0.17237 0.18694 0.18296 0.027497 0.07631 -0.014276 0.075585 0 0.26594 -0.36818
1.5977 0.012894 0.0082549 0.025506 -0.01081 0 4.077e-05 -0.026426 0.0053025 -0.0005627 -0.0048491 0.077337 -46.185 -0.07025 0.0032544 -0.0026259 0.011521 0 -0.14502 -0.020399 -0.14709 0.22919 0.18716 0.088301 0.074231 -0.022612 0.080215 0 0.24668 -0.16238
1.6016 0.021593 0.014681 0.041345 -0.00013215 0 0.020919 -0.006911 -0.0031684 -0.0072271 0.017679 -0.043699 -46.417 0.016225 -0.026576 0.029323 0.051206 0 -0.15733 0.016062 -0.14217 0.26124 0.24448 0.16495 0.10683 -0.016164 0.053806 0 0.27273 0.03094
1.6055 0.02714 0.024618 0.028855 0.022247 0 0.042629 0.019385 -0.012112 -0.020428 0.031951 -0.1358 -46.649 0.024298 -0.075027 0.038439 0.075004 0 -0.16458 0.023628 -0.1052 0.31375 0.2464 0.23301 0.16689 -0.021016 0.031522 0 0.27589 0.13747
1.6094 0.033275 0.038341 0.0085379 0.042119 0 0.052267 0.040733 -0.015027 -0.036831 0.025065 -0.16321 -46.882 0.022322 -0.10873 0.030536 0.069192 0 -0.18803 0.0031881 -0.083878 0.3009 0.21629 0.27638 0.19045 -0.020812 0.018651 0 0.2267 0.12868
1.6133 0.043185 0.052274 0.007916 0.048578 0 0.044784 0.048017 -0.0086059 -0.045072 0.0042189 -0.13906 -47.111 0.026736 -0.13739 0.020239 0.041288 0 -0.20458 -0.038862 -0.079903 0.24156 0.17897 0.2933 0.18182 -0.016824 0.013288 0 0.12994 0.041459
1.6172 0.056235 0.062939 0.032222 0.045008 0 0.029362 0.038767 0.0028951 -0.039072 -0.011055 -0.10023 -47.333 0.032026 -0.19738 0.032249 0.013836 0 -0.15947 -0.089892 -0.070322 0.21925 0.16927 0.2893 0.18457 -0.020335 0.008675 0 0.012516 -0.070816
1.6211 0.068848 0.070819 0.061147 0.045947 0 0.024176 0.019882 0.012507 -0.02472 -0.0069977 -0.068286 -47.546 0.014363 -0.23067 0.017364 -0.033061 0 -0.20088 -0.13775 -0.12571 0.21283 0.12878 0.26613 0.15619 -0.02843 0.0184 0 0.075364 -0.20865
1.625 0.078522 0.079751 0.073928 0.06248 0 0.042441 0.006465 0.019604 -0.01173 0.014195 -0.036926 -47.75 0.015603 -0.24512 0.025835 -0.084449 0 -0.13061 -0.15458 -0.14279 0.15268 0.091856 0.21921 0.11917 -0.039013 0.03113 0 0.0491 -0.44273
1.6289 0.086662 0.092538 0.07344 0.090544 0 0.080956 0.014925 0.03243 0.00031156 0.04098 0.0068522 -47.949 0.018675 -0.22734 -0.0015327 -0.11854 0 -0.084805 -0.17002 -0.16455 0.1042 0.072965 0.14536 0.072263 -0.042708 0.041675 0 0.0125 -0.85292
1.6328 0.097343 0.10786 0.081839 0.11402 0 0.12132 0.052817 0.059985 0.024945 0.066773 0.058354 -48.141 0.0034113 -0.19415 -0.075012 -0.13225 0 -0.13839 -0.20162 -0.21383 0.089648 0.06972 0.050942 0.013873 -0.037104 0.04554 0 0.0054682 -1.4473
1.6367 0.11346 0.12216 0.11331 0.12012 0 0.14374 0.11227 0.10129 0.075176 0.095613 0.098217 -48.326 -0.069635 -0.27369 -0.039967 -0.18265 0 -0.18124 -0.2313 -0.24799 -0.012618 0.024557 -0.050205 -0.060371 -0.041622 0.036749 0 -0.070466 -2.1415
1.6406 0.13433 0.13448 0.15592 0.11243 0 0.1426 0.17308 0.14403 0.14616 0.13364 0.11842 -48.499 -0.057171 -0.28087 -0.02349 -0.17586 0 -0.1448 -0.27069 -0.30602 -0.12594 0.0089623 -0.14758 -0.2135 -0.032963 0.043045 0 -0.092399 -2.8198
1.6445 0.15689 0.14842 0.18431 0.10949 0 0.13126 0.21474 0.17521 0.21337 0.17742 0.13776 -48.649 -0.076172 -0.28181 -0.033114 -0.18111 0 -0.15368 -0.30755 -0.35835 -0.18894 -0.0081788 -0.24163 -0.31961 -0.033193 0.045287 0 -0.10081 -3.4165
1.6484 0.17855 0.16824 0.18897 0.12995 0 0.13215 0.22906 0.19334 0.25107 0.21394 0.18448 -48.767 -0.11101 -0.29241 -0.046944 -0.19333 0 -0.20551 -0.33761 -0.41616 -0.22306 -0.045776 -0.33923 -0.36913 -0.03726 0.045727 0 -0.078779 -3.9424
1.6523 0.19825 0.1929 0.18774 0.17746 0 0.15973 0.2239 0.20914 0.25485 0.23337 0.26286 -48.845 -0.10612 -0.31666 -0.032795 -0.18629 0 -0.25827 -0.35969 -0.50257 -0.27734 -0.11957 -0.44161 -0.38892 -0.031868 0.052919 0 0.0051065 -4.4371
1.6563 0.21485 0.21455 0.20451 0.23721 0 0.20915 0.21549 0.23346 0.24631 0.24042 0.34227 -48.888 -0.11956 -0.36742 -0.087559 -0.21654 0 -0.2821 -0.42831 -0.5635 -0.29148 -0.15067 -0.53814 -0.45792 -0.042322 0.054993 0 0.017074 -4.9055
1.6602 0.22565 0.22435 0.23825 0.28522 0 0.25872 0.21618 0.26461 0.2541 0.25017 0.38504 -48.908 -0.13175 -0.37074 -0.080048 -0.2504 0 -0.3295 -0.48243 -0.59332 -0.31099 -0.21727 -0.61378 -0.49779 -0.031139 0.057448 0 -0.014491 -5.3019
1.6641 0.22793 0.22056 0.25931 0.30197 0 0.2839 0.22736 0.28871 0.28832 0.27131 0.38511 -48.919 -0.14663 -0.37518 -0.092145 -0.27807 0 -0.36179 -0.52495 -0.64254 -0.33848 -0.27183 -0.66211 -0.52765 -0.024211 0.056542 0 -0.043064 -5.5713
1.668 0.22268 0.21098 0.24075 0.28186 0 0.27319 0.24197 0.29286 0.33173 0.29462 0.37452 -48.921 -0.16637 -0.39407 -0.12953 -0.29345 0 -0.36859 -0.5574 -0.71727 -0.36809 -0.28908 -0.68937 -0.5571 -0.03023 0.054187 0 -0.042184 -5.6945
1.6719 0.21611 0.20709 0.1923 0.23525 0 0.23568 0.25245 0.27807 0.3553 0.30078 0.38684 -48.897 -0.19152 -0.38286 -0.058257 -0.29278 0 -0.38501 -0.57886 -0.74481 -0.37463 -0.26793 -0.70399 -0.58311 -0.03141 0.064071 0 -0.0053746 -5.6896
1.6758 0.21631 0.21504 0.15775 0.18462 0 0.19592 0.25632 0.25839 0.34276 0.28087 0.41505 -48.825 -0.17572 -0.40336 -0.083355 -0.28535 0 -0.37794 -0.5501 -0.75085 -0.38324 -0.26912 -0.70304 -0.63449 -0.015841 0.051494 0 -0.007297 -5.5798
1.6797 0.227 0.23182 0.17425 0.15598 0 0.17946 0.25571 0.24774 0.30192 0.24816 0.41149 -48.69 -0.14242 -0.42826 -0.11846 -0.2792 0 -0.3808 -0.52534 -0.69643 -0.39647 -0.24974 -0.6719 -0.61121 -0.011366 0.04769 0 -0.00066691 -5.3746
1.6836 0.24447 0.24957 0.23437 0.16671 0 0.19771 0.25357 0.2479 0.25477 0.22729 0.33537 -48.498 -0.12538 -0.44127 -0.13922 -0.27877 0 -0.3947 -0.51309 -0.62184 -0.36165 -0.23128 -0.60035 -0.54587 -0.018164 0.04598 0 -0.00039443 -5.0929
1.6875 0.2609 0.26307 0.29194 0.21468 0 0.24133 0.25168 0.24985 0.21863 0.23037 0.20162 -48.266 -0.15137 -0.43111 -0.13442 -0.28368 0 -0.41635 -0.51386 -0.57991 -0.237 -0.23853 -0.49954 -0.48895 -0.030035 0.035986 0 -0.026015 -4.7973
1.6914 0.27128 0.27306 0.30745 0.27707 0 0.28651 0.25154 0.24577 0.19679 0.24479 0.078875 -48.008 -0.10998 -0.43762 -0.15267 -0.23402 0 -0.45901 -0.51772 -0.57395 -0.26018 -0.18415 -0.40131 -0.38991 -0.020564 0.045457 0 -0.01911 -4.5875
1.6953 0.27722 0.28278 0.28661 0.32354 0 0.31061 0.2554 0.23815 0.1844 0.2466 0.033972 -47.723 -0.1153 -0.41364 -0.081894 -0.22794 0 -0.45094 -0.5114 -0.54255 -0.26449 -0.19592 -0.33784 -0.31871 -0.012277 0.04643 0 -0.013085 -4.5426
1.6992 0.28398 0.29287 0.27122 0.33688 0 0.30691 0.26461 0.23635 0.17931 0.22688 0.075079 -47.394 -0.14194 -0.4088 -0.055149 -0.20092 0 -0.45215 -0.50585 -0.5512 -0.22661 -0.22726 -0.31999 -0.24926 -0.0095617 0.038204 0 0.052878 -4.6635
1.7031 0.29412 0.30041 0.29218 0.32479 0 0.28801 0.27683 0.24532 0.18499 0.20379 0.14885 -47.007 -0.15956 -0.42025 -0.092698 -0.14274 0 -0.46626 -0.49162 -0.59741 -0.14789 -0.25495 -0.33478 -0.20177 -0.01007 0.030384 0 0.16607 -4.8778
1.707 0.30457 0.30292 0.33511 0.31125 0 0.27505 0.28657 0.25974 0.20377 0.20653 0.19366 -46.558 -0.11596 -0.39002 -0.11072 -0.093061 0 -0.44122 -0.43316 -0.60774 -0.055661 -0.2669 -0.36387 -0.25495 -0.0032694 0.048425 0 0.23163 -5.1081
1.7109 0.3104 0.30229 0.35603 0.31381 0 0.281 0.29013 0.27052 0.23096 0.2461 0.19576 -46.058 -0.19439 -0.32486 -0.13683 -0.14103 0 -0.47457 -0.38057 -0.61275 -0.11056 -0.25859 -0.40354 -0.27875 -0.0021679 0.071784 0 0.1846 -5.3387
1.7148 0.31116 0.3037 0.33064 0.32748 0 0.30119 0.29073 0.27603 0.25821 0.30257 0.1942 -45.518 -0.20403 -0.27859 -0.11522 -0.21805 0 -0.43852 -0.37908 -0.66383 -0.18493 -0.23625 -0.46608 -0.33062 0.0072847 0.087027 0 0.11238 -5.6184
1.7188 0.31261 0.31056 0.28347 0.33136 0 0.31884 0.29755 0.28503 0.28282 0.34256 0.23392 -44.945 -0.20173 -0.28743 -0.10154 -0.30718 0 -0.42014 -0.43812 -0.72155 -0.26914 -0.23414 -0.56209 -0.38218 0.015174 0.091399 0 0.035301 -5.9981
1.7227 0.32165 0.32131 0.26442 0.3126 0 0.32088 0.31802 0.30728 0.31116 0.35027 0.31804 -44.332 -0.24193 -0.36958 -0.14471 -0.39693 0 -0.48635 -0.55099 -0.75715 -0.36298 -0.27998 -0.68319 -0.42123 0.011261 0.083803 0 -0.036798 -6.4735
1.7266 0.33928 0.33183 0.29688 0.28398 0 0.31005 0.35019 0.34206 0.35075 0.34132 0.40713 -43.671 -0.25024 -0.45882 -0.21183 -0.48718 0 -0.48878 -0.64169 -0.85302 -0.47367 -0.36128 -0.80399 -0.58528 -0.0090687 0.064075 0 -0.12918 -6.988
1.7305 0.35928 0.34092 0.35316 0.27623 0 0.30301 0.38302 0.37771 0.39874 0.3457 0.46173 -42.955 -0.22812 -0.557 -0.21538 -0.45328 0 -0.47447 -0.69673 -0.9549 -0.53405 -0.46249 -0.90162 -0.69793 -0.012388 0.04973 0 -0.15963 -7.4887
1.7344 0.37431 0.35252 0.38449 0.31057 0 0.31642 0.40547 0.40318 0.44042 0.37753 0.47983 -42.18 -0.25164 -0.6082 -0.23966 -0.4024 0 -0.54149 -0.73615 -1.0537 -0.57571 -0.57256 -0.97242 -0.77147 -0.02797 0.048236 0 -0.1929 -7.9666
1.7383 0.38339 0.37166 0.37355 0.37745 0 0.35344 0.41596 0.41895 0.46111 0.42214 0.49066 -41.348 -0.31033 -0.58212 -0.25825 -0.38728 0 -0.66739 -0.74352 -1.1425 -0.57912 -0.65758 -1.0293 -0.81287 -0.04138 0.054022 0 -0.21805 -8.4376
1.7422 0.39298 0.39835 0.35285 0.44283 0 0.4021 0.423 0.43493 0.46033 0.45252 0.5157 -40.458 -0.34064 -0.45467 -0.17425 -0.44885 0 -0.75244 -0.67766 -1.2136 -0.49104 -0.65955 -1.0836 -0.8302 -0.0088682 0.051948 0 -0.17881 -8.8893
1.7461 0.41026 0.42622 0.36876 0.47664 0 0.44566 0.43621 0.45719 0.45322 0.45732 0.54306 -39.506 -0.36478 -0.42915 -0.23756 -0.56326 0 -0.653 -0.79152 -1.2826 -0.49438 -0.6838 -1.1319 -0.87516 0.0034109 0.051593 0 0.034793 -9.2634
1.75 0.43554 0.44783 0.43004 0.47667 0 0.47451 0.45669 0.4788 0.45681 0.45099 0.54368 -38.489 -0.35578 -0.48785 -0.28472 -0.59148 0 -0.59762 -0.86161 -1.2564 -0.58165 -0.72362 -1.1617 -0.8839 -0.01542 0.054088 0 0.13667 -9.5009
1.7539 0.4615 0.4615 0.49696 0.46566 0 0.48953 0.47644 0.48614 0.47447 0.45678 0.5092 -37.403 -0.33088 -0.5603 -0.29516 -0.5425 0 -0.56871 -0.84275 -1.2361 -0.67545 -0.74318 -1.1682 -0.89922 -0.037364 0.054797 0 0.10476 -9.6076
1.7578 0.48013 0.47232 0.52331 0.46665 0 0.49644 0.48735 0.47514 0.49412 0.48138 0.46687 -36.244 -0.31522 -0.59161 -0.27447 -0.46047 0 -0.57095 -0.75523 -1.2768 -0.72366 -0.72001 -1.1634 -0.94782 -0.036059 0.04946 0 -0.036873 -9.6648
1.7617 0.4903 0.48629 0.50569 0.48232 0 0.49904 0.49006 0.45967 0.50173 0.50838 0.45318 -35.009 -0.37155 -0.55505 -0.30582 -0.51512 0 -0.7198 -0.83375 -1.2879 -0.73903 -0.66331 -1.1665 -1.0079 0.022105 0.03248 0 -0.13498 -9.7664
1.7656 0.4982 0.50383 0.48639 0.49823 0 0.49844 0.49332 0.46117 0.49588 0.51682 0.47506 -33.697 -0.35883 -0.56144 -0.29437 -0.57054 0 -0.79132 -0.93802 -1.2959 -0.64977 -0.71618 -1.1862 -1.0482 -0.015307 0.054573 0 -0.16082 -9.9429
1.7695 0.51055 0.51959 0.50639 0.50364 0 0.49699 0.50457 0.4882 0.48864 0.50434 0.50293 -32.31 -0.32655 -0.61494 -0.33348 -0.57047 0 -0.70735 -0.89413 -1.3082 -0.68698 -0.77997 -1.2145 -1.0456 -0.031225 0.060353 0 -0.048407 -10.149
1.7734 0.52777 0.52881 0.56002 0.50544 0 0.50002 0.52185 0.52682 0.49274 0.49016 0.50435 -30.851 -0.30989 -0.64188 -0.36189 -0.57229 0 -0.6316 -0.81414 -1.3211 -0.79313 -0.81196 -1.2393 -1.0379 -0.021565 0.056443 0 0.080941 -10.328
1.7773 0.54409 0.53303 0.60128 0.51951 0 0.51178 0.536 0.55251 0.50924 0.49528 0.48135 -29.318 -0.34428 -0.54 -0.26755 -0.67203 0 -0.81791 -0.91053 -1.3274 -0.81094 -0.78294 -1.2601 -1.0844 -0.016468 0.068773 0 0.030613 -10.477
1.7813 0.55403 0.53887 0.59515 0.54997 0 0.5301 0.54078 0.553 0.52859 0.52146 0.46926 -27.703 -0.38857 -0.62177 -0.31051 -0.61254 0 -0.75778 -0.88621 -1.3655 -0.69906 -0.84469 -1.2902 -1.0108 -0.029741 0.062265 0 -0.087003 -10.656
1.7852 0.55803 0.551 0.55739 0.58077 0 0.54702 0.54013 0.53937 0.54257 0.55118 0.49712 -25.994 -0.33723 -0.67851 -0.33818 -0.66067 0 -0.69257 -0.91362 -1.3893 -0.8414 -0.88561 -1.3412 -1.1009 -0.037439 0.065597 0 -0.13898 -10.912
1.7891 0.56142 0.56698 0.53826 0.59082 0 0.55649 0.54428 0.53454 0.55324 0.5675 0.55331 -24.185 -0.3462 -0.67038 -0.32386 -0.69142 0 -0.7173 -0.95065 -1.4641 -0.919 -0.91225 -1.4077 -1.2019 -0.032338 0.075835 0 -0.072786 -11.228
1.793 0.56825 0.57979 0.56731 0.57728 0 0.56137 0.5588 0.5509 0.56866 0.57157 0.59564 -22.283 -0.42642 -0.63585 -0.30045 -0.66394 0 -0.80705 -0.97492 -1.5715 -0.85057 -0.93099 -1.4706 -1.2292 -0.021816 0.081613 0 0.080097 -11.53
1.7969 0.57718 0.58539 0.61993 0.56112 0 0.57119 0.57844 0.5795 0.59101 0.57876 0.59644 -20.301 -0.31603 -0.78785 -0.43664 -0.67383 0 -0.69197 -0.98872 -1.5205 -0.96217 -0.95082 -1.5161 -1.1766 -0.045835 0.047855 0 0.11246 -11.763
1.8008 0.58374 0.5871 0.64344 0.56707 0 0.59174 0.59262 0.60095 0.61169 0.59889 0.57358 -18.246 -0.50627 -0.72321 -0.39839 -0.77689 0 -0.86476 -1.0003 -1.6312 -0.96224 -1.0542 -1.5504 -1.3211 -0.041456 0.06301 0 -0.1469 -11.943
1.8047 0.58615 0.59177 0.61489 0.59789 0 0.61705 0.59695 0.60554 0.62009 0.62349 0.57208 -16.115 -0.51903 -0.72464 -0.41005 -0.75556 0 -0.87675 -1.0677 -1.6696 -0.99806 -1.1182 -1.593 -1.3791 -0.025373 0.079466 0 -0.069241 -12.132
1.8086 0.58763 0.60187 0.56683 0.63015 0 0.63328 0.59808 0.60145 0.61671 0.63475 0.61501 -13.889 -0.45017 -0.77045 -0.43202 -0.71184 0 -0.85021 -1.0909 -1.6856 -1.0402 -1.159 -1.6544 -1.396 -0.031183 0.074599 0 0.11358 -12.359
1.8125 0.59253 0.61223 0.55166 0.63714 0 0.63188 0.60613 0.60341 0.6151 0.62642 0.67705 -11.555 -0.48204 -0.78771 -0.38805 -0.78595 0 -0.97308 -0.97655 -1.7618 -1.0368 -1.2117 -1.7217 -1.4631 -0.08522 0.038065 0 0.046097 -12.582
1.8164 0.60075 0.61537 0.58326 0.61555 0 0.61875 0.62259 0.61543 0.6285 0.61253 0.7105 -9.1136 -0.54496 -0.7292 -0.33538 -0.80227 0 -0.89268 -1.1639 -1.7206 -1.0602 -1.2232 -1.7698 -1.4882 -0.051814 0.085871 0 -0.083547 -12.728
1.8203 0.60718 0.60972 0.62092 0.5885 0 0.6091 0.63712 0.62678 0.65468 0.61321 0.6962 -6.5784 -0.50679 -0.76536 -0.36374 -0.76979 0 -0.98552 -1.2225 -1.7745 -1.0121 -1.3262 -1.7855 -1.5523 -0.080184 0.098172 0 0.014027 -12.767
1.8242 0.60725 0.6018 0.61523 0.58175 0 0.61239 0.63762 0.62521 0.67567 0.63228 0.6635 -3.9656 -0.48039 -0.79325 -0.57174 -0.766 0 -1.0071 -1.2209 -1.7954 -1.0703 -1.3724 -1.7808 -1.5713 -0.082849 0.091779 0 -0.025667 -12.74
1.8281 0.60248 0.59951 0.56591 0.59815 0 0.6226 0.62337 0.61203 0.67426 0.65159 0.65648 -1.2779 -0.50312 -0.79315 -0.78943 -0.79465 0 -0.93339 -1.2052 -1.7789 -1.1909 -1.3295 -1.7801 -1.5476 -0.047672 0.081181 0 -0.15525 -12.71
1.832 0.5993 0.60366 0.52644 0.61686 0 0.62459 0.60706 0.60167 0.65096 0.64933 0.68304 1.4965 -0.55363 -0.8222 -0.46771 -0.7838 0 -0.95922 -1.2235 -1.8497 -1.0712 -1.2702 -1.7937 -1.5764 -0.035251 0.086498 0 0.1345 -12.683
1.8359 0.6019 0.60691 0.54707 0.61715 0 0.61062 0.60264 0.60568 0.62363 0.62338 0.70415 4.373 -0.58422 -0.85961 -0.47072 -0.78141 0 -1.011 -1.2627 -1.8219 -1.1576 -1.2831 -1.8069 -1.5125 -0.072715 0.095759 0 -0.023705 -12.6
1.8398 0.60683 0.6017 0.61692 0.60052 0 0.58983 0.61106 0.61873 0.60971 0.59449 0.67721 7.3565 -0.56116 -0.88786 -0.44772 -0.75942 0 -0.97054 -1.2678 -1.7281 -1.2428 -1.2787 -1.7952 -1.5288 -0.074737 0.082628 0 -0.017643 -12.411
1.8438 0.60603 0.58858 0.6703 0.58746 0 0.57992 0.61878 0.62296 0.60944 0.58523 0.6069 10.438 -0.51553 -0.87088 -0.42454 -0.73088 0 -0.90196 -1.2773 -1.6925 -1.2395 -1.255 -1.7517 -1.5193 -0.063737 0.073859 0 -0.0079974 -12.143
1.8477 0.59528 0.57586 0.65382 0.59297 0 0.58886 0.61095 0.60661 0.60758 0.5968 0.5459 13.606 -0.48379 -0.79509 -0.43849 -0.71097 0 -0.87722 -1.3161 -1.7948 -1.1096 -1.2136 -1.6957 -1.4156 -0.063802 0.088623 0 -0.12928 -11.893
1.8516 0.57918 0.57037 0.58343 0.60835 0 0.60531 0.5859 0.57722 0.59148 0.60848 0.54111 16.854 -0.50714 -0.79241 -0.41079 -0.70966 0 -0.93558 -1.2686 -1.801 -1.0485 -1.1225 -1.6541 -1.5364 -0.053467 0.07122 0 0.055719 -11.726
1.8555 0.56624 0.56929 0.52848 0.60951 0 0.60817 0.55616 0.55432 0.56552 0.59981 0.58218 20.188 -0.5317 -0.82729 -0.51153 -0.69764 0 -0.92357 -1.2364 -1.7794 -1.1384 -1.0367 -1.6357 -1.4276 -0.057778 0.082185 0 -0.011482 -11.6
1.8594 0.55917 0.56221 0.5375 0.58275 0 0.586 0.53555 0.54867 0.546 0.57148 0.61023 23.616 -0.545 -0.83011 -0.5135 -0.69011 0 -0.83065 -1.2248 -1.7688 -1.2052 -0.98613 -1.6236 -1.3405 -0.071463 0.08236 0 -0.096878 -11.393
1.8633 0.55099 0.5419 0.58517 0.53954 0 0.54688 0.52643 0.55011 0.54212 0.54246 0.58057 27.136 -0.53701 -0.82359 -0.43926 -0.68199 0 -0.70566 -1.2216 -1.7543 -1.2124 -0.96632 -1.5952 -1.325 -0.08642 0.06986 0 -0.12767 -11.025
1.8672 0.53233 0.51282 0.59939 0.50404 0 0.50915 0.52024 0.53789 0.54457 0.52758 0.51268 30.734 -0.49614 -0.89202 -0.46533 -0.65467 0 -0.65128 -1.1996 -1.6846 -1.1905 -0.94994 -1.5461 -1.3321 -0.089782 0.063829 0 -0.097186 -10.547
1.8711 0.50286 0.48791 0.54115 0.48769 0 0.48384 0.50942 0.50351 0.53532 0.52143 0.47067 34.397 -0.45625 -0.92937 -0.49363 -0.70103 0 -0.72882 -1.1236 -1.588 -1.0795 -0.99576 -1.4927 -1.3401 -0.10157 0.065252 0 -0.082604 -10.11
1.875 0.47393 0.47643 0.45078 0.47927 0 0.4676 0.49604 0.46207 0.50845 0.50682 0.49162 38.125 -0.44273 -0.97923 -0.52467 -0.72924 0 -0.83786 -1.1091 -1.554 -1.0314 -0.97266 -1.452 -1.2983 -0.10553 0.074712 0 -0.17943 -9.8298
1.8789 0.45819 0.47486 0.40782 0.46174 0 0.45237 0.48695 0.43923 0.47817 0.47765 0.53921 41.928 -0.4554 -1.0125 -0.4868 -0.74577 0 -0.93076 -1.0995 -1.5271 -1.0446 -0.95297 -1.4211 -1.284 -0.11339 0.073085 0 -0.38376 -9.6736
1.8828 0.45597 0.47033 0.4449 0.43576 0 0.43883 0.48164 0.44581 0.46331 0.44867 0.53754 45.819 -0.48782 -1.0103 -0.37837 -0.75501 0 -0.96024 -1.0666 -1.4732 -1.0828 -0.97713 -1.3808 -1.3204 -0.12896 0.051715 0 -0.581 -9.4942
1.8867 0.45327 0.45312 0.50868 0.4214 0 0.43607 0.4688 0.46579 0.46429 0.43906 0.45466 49.801 -0.51459 -0.98284 -0.44925 -0.74398 0 -0.84067 -1.0866 -1.4324 -0.98643 -0.97354 -1.3202 -1.2365 -0.12686 0.034776 0 -0.20349 -9.1671
1.8906 0.43493 0.42545 0.51319 0.43364 0 0.44662 0.4382 0.47042 0.4595 0.44759 0.34669 53.858 -0.41601 -0.97387 -0.44914 -0.74858 0 -0.83199 -0.98476 -1.4011 -1.0109 -1.0001 -1.2524 -1.1918 -0.12163 0.053714 0 -0.079531 -8.7076
1.8945 0.40018 0.39776 0.43155 0.45842 0 0.45533 0.3954 0.44501 0.42858 0.44939 0.30842 57.97 -0.3922 -0.96169 -0.49847 -0.72636 0 -0.83445 -0.93947 -1.4011 -0.94137 -0.97565 -1.2031 -1.1917 -0.10919 0.054609 0 -0.13605 -8.2479
1.8984 0.36338 0.37586 0.32719 0.45898 0 0.43897 0.36046 0.40193 0.37909 0.42139 0.37468 62.127 -0.42498 -0.94659 -0.54366 -0.70055 0 -0.86654 -0.94274 -1.3974 -0.86083 -0.91364 -1.1814 -1.2049 -0.10332 0.048156 0 -0.233 -7.8949
1.9023 0.33705 0.35213 0.28704 0.41013 0 0.39033 0.34743 0.36665 0.34485 0.36979 0.47542 66.331 -0.42267 -0.93449 -0.47198 -0.71741 0 -0.98027 -0.92657 -1.3342 -0.9539 -0.86085 -1.1655 -1.1816 -0.12481 0.066535 0 -0.18137 -7.6021
1.9063 0.31367 0.30955 0.32397 0.32532 0 0.32995 0.34473 0.35054 0.35174 0.3262 0.49964 70.595 -0.35883 -0.84115 -0.49373 -0.68641 0 -0.92357 -0.9532 -1.3635 -0.90854 -0.80753 -1.1204 -1.0613 -0.14338 0.07464 0 0.032456 -7.174
1.9102 0.26664 0.23513 0.3524 0.24462 0 0.28637 0.32032 0.3371 0.38354 0.31167 0.41065 74.923 -0.34174 -0.75974 -0.51169 -0.70954 0 -0.89119 -0.91087 -1.3567 -0.86659 -0.76203 -1.0319 -1.078 -0.11367 0.075125 0 -0.033827 -6.4022
1.9141 0.17331 0.13084 0.26815 0.19161 0 0.2588 0.25227 0.29547 0.38731 0.30539 0.29337 79.303 -0.33927 -0.67808 -0.49104 -0.64217 0 -0.87017 -0.82318 -1.2811 -0.80839 -0.66331 -0.91813 -1.0613 -0.092184 0.07087 0 -0.20061 -5.2139
1.918 0.039971 0.013227 0.054655 0.14284 0 0.20163 0.15594 0.20913 0.32083 0.25638 0.27423 83.707 -0.31912 -0.59932 -0.42778 -0.46839 0 -0.83593 -0.73008 -1.1353 -0.72172 -0.50225 -0.80328 -0.93592 -0.097269 0.063703 0 -0.33188 -3.711
1.9219 -0.096409 -0.09663 -0.19233 0.046135 0 0.056908 0.076048 0.093043 0.19833 0.13301 0.38296 88.103 -0.22813 -0.55999 -0.374 -0.41489 0 -0.72446 -0.72738 -0.97374 -0.5995 -0.364 -0.67808 -0.76566 -0.082631 0.054048 0 -0.29848 -2.074
1.9258 -0.19481 -0.18421 -0.34785 -0.124 0 -0.18441 0.043813 -0.016832 0.083855 -0.037735 0.49497 92.47 -0.18288 -0.49557 -0.39905 -0.40789 0 -0.66214 -0.64181 -0.77081 -0.42803 -0.27959 -0.49034 -0.68464 -0.1134 0.083073 0 -0.21092 -0.41343
1.9297 -0.24309 -0.24692 -0.36674 -0.32629 0 -0.44824 0.037193 -0.093294 0.028096 -0.18609 0.42556 96.801 -0.13619 -0.44285 -0.32289 -0.23035 0 -0.4809 -0.44539 -0.50737 -0.29065 -0.11892 -0.18288 -0.44295 -0.12036 0.086997 0 -0.24514 1.3169
1.9336 -0.26741 -0.29337 -0.31317 -0.47158 0 -0.61222 -0.012707 -0.14222 0.0050298 -0.26177 0.1004 101.09 -0.055089 -0.36322 -0.17566 0.010582 0 -0.24892 -0.17111 -0.20386 -0.13573 0.082724 0.25213 -0.11563 -0.11406 0.080258 0 -0.30513 3.2829
1.9375 -0.30902 -0.33929 -0.28944 -0.491 0 -0.59401 -0.16493 -0.20108 -0.083297 -0.28357 -0.35659 105.35 0.089808 -0.20684 -0.030011 0.15904 0 -0.074286 0.12869 0.11152 0.1019 0.26861 0.7542 0.16942 -0.11833 0.088954 0 -0.25279 5.6285
1.9414 -0.38919 -0.40099 -0.34329 -0.39637 0 -0.4244 -0.40708 -0.31139 -0.32165 -0.32361 -0.71059 109.57 0.30113 0.035751 0.026479 0.32503 0 0.052925 0.37163 0.4543 0.30531 0.55489 1.2333 0.4705 -0.13274 0.091553 0 -0.13569 8.315
1.9453 -0.49423 -0.4863 -0.44556 -0.27949 0 -0.24 -0.64672 -0.48423 -0.68347 -0.4364 -0.81004 113.73 0.45685 0.28009 0.16909 0.4598 0 0.23957 0.59865 0.87338 0.55868 0.87888 1.6348 0.728 -0.10362 0.10451 0 -0.28403 11.044
1.9492 -0.59271 -0.58667 -0.54622 -0.24947 0 -0.193 -0.77221 -0.68339 -1.014 -0.60104 -0.71472 117.84 0.55553 0.54661 0.32547 0.66201 0 0.47756 0.86236 1.2722 0.81341 1.2478 1.974 0.98605 -0.087103 0.10408 0 -0.44873 13.346
1.9531 -0.66649 -0.67814 -0.63359 -0.35898 0 -0.3451 -0.73896 -0.84057 -1.1294 -0.73692 -0.63937 121.86 0.6196 0.81784 0.46842 0.89385 0 -0.14828 1.1585 1.6054 1.0507 1.6055 2.3089 1.2512 -0.098451 0.090611 0 -0.45376 14.822
1.957 -0.72433 -0.73596 -0.72829 -0.57539 0 -0.62806 -0.61102 -0.8974 -0.96415 -0.78273 -0.75981 125.78 0.70996 1.025 0.60453 0.947 0 -4.0717 1.4187 1.8577 1.2738 1.7949 2.6794 1.4926 -0.11711 0.090885 0 -0.10195 15.431
1.9609 -0.78548 -0.75509 -0.82885 -0.8116 0 -0.89984 -0.52207 -0.84953 -0.64671 -0.76279 -1.0539 129.58 0.90942 1.1577 0.6187 1.0202 0 -0.33476 1.6122 2.1054 1.4924 2.1748 3.0666 1.8856 -0.1186 0.076429 0 -0.22266 15.616
1.9648 -0.85116 -0.75926 -0.88771 -0.98475 0 -1.0482 -0.58438 -0.76122 -0.42774 -0.77184 -1.319 133.24 1.0242 1.3268 0.79111 1.1443 0 1.3062 1.7851 2.3549 1.7497 2.4982 3.4087 2.2096 -0.10844 0.064012 0 -0.40732 16.11
1.9688 -0.89527 -0.78614 -0.86081 -1.0587 0 -1.0594 -0.81425 -0.73235 -0.50497 -0.88682 -1.3504 136.77 1.0938 1.5253 1.0814 1.2695 0 1.4843 1.9324 2.599 1.9867 2.7606 3.6554 2.3748 -0.10294 0.06089 0 -0.40882 17.496
1.9727 -0.88702 -0.85636 -0.7798 -1.0501 0 -1.0052 -1.1254 -0.83148 -0.87566 -1.0872 -1.1232 140.17 1.1814 1.7364 1.3892 1.356 0 1.5497 2.0507 2.8331 2.1557 2.9686 3.8113 2.3554 -0.11487 0.073106 0 -0.12647 19.767
1.9766 -0.82586 -0.95183 -0.75413 -1.008 0 -0.97023 -1.3866 -1.0394 -1.3329 -1.2621 -0.82132 143.43 1.385 1.9484 1.3884 1.4787 0 1.6217 2.1679 3.0773 2.3317 3.0351 3.9319 2.4402 -0.13045 0.10947 0 -0.32688 22.232
1.9805 -0.75447 -1.0255 -0.87833 -0.98608 0 -0.98606 -1.4973 -1.2507 -1.6111 -1.3015 -0.692 146.57 1.4979 2.0789 1.382 1.5982 0 1.7366 2.3276 3.2932 2.3512 3.0709 4.0796 2.6184 -0.11903 0.08904 0 -0.45302 23.903
1.9844 -0.73346 -1.0388 -1.1297 -1.0186 0 -1.0232 -1.4322 -1.3432 -1.5707 -1.1902 -0.85224 149.56 1.5536 2.2368 1.4312 1.6917 0 1.8689 2.5037 3.4708 2.3476 3.1399 4.2787 2.7395 -0.10318 0.067392 0 -0.43173 24.134
1.9883 -0.79629 -0.99647 -1.3696 -1.1036 0 -1.0353 -1.241 -1.2705 -1.2842 -1.02 -1.2044 152.39 1.5596 2.3937 1.509 1.7669 0 1.9417 2.6503 3.6297 2.3914 3.2668 4.5038 2.7695 -0.09192 0.0623 0 -0.33186 23.077
1.9922 -0.92224 -0.94823 -1.4635 -1.2017 0 -1.009 -1.0184 -1.1055 -0.96869 -0.91127 -1.5194 155.05 1.5128 2.429 1.5245 1.8536 0 1.8204 2.6933 3.8153 2.5424 3.4607 4.703 2.7337 -0.089679 0.075627 0 -0.33614 21.618
1.9961 -1.0507 -0.9518 -1.4076 -1.2582 0 -0.97576 -0.86605 -0.99259 -0.82525 -0.91969 -1.6085 157.54 1.6289 2.268 1.4648 1.9325 0 1.9572 2.7454 3.7122 2.4796 3.557 4.8339 2.9873 -0.076043 0.10188 0 -0.33116 20.817
2 -1.1253 -1.028 -1.3297 -1.2425 0 -0.98158 -0.85662 -1.0378 -0.9116 -1.0095 -1.4461 159.86 1.716 2.3076 1.5161 1.9437 0 -0.66606 2.8292 3.8069 2.6035 3.6377 4.8862 3.0623 -0.11875 0.068381 0 -0.38942 21.263
2.0039 -1.1319 -1.1444 -1.3553 -1.1772 0 -1.0469 -1.0037 -1.2245 -1.1322 -1.1068 -1.1631 162.02 1.7505 2.4209 1.576 1.9612 0 -2.8933 2.9276 3.9186 2.6666 3.671 4.884 3.06 -0.1387 0.052751 0 -0.36799 22.764
2.0078 -1.1018 -1.2415 -1.4727 -1.1271 0 -1.1507 -1.2485 -1.4233 -1.3331 -1.1714 -0.93753 163.99 1.7534 2.515 1.5966 2.0399 0 -2.8179 3.0097 3.9378 2.5663 3.6454 4.8719 3.069 -0.10374 0.092135 0 -0.23328 24.567
2.0117 -1.0807 -1.2768 -1.5385 -1.1479 0 -1.2477 -1.4803 -1.4939 -1.4152 -1.2165 -0.87869 165.77 1.8975 2.645 1.7439 2.1808 0 -2.7189 2.9795 4.0381 2.7492 3.6227 4.8947 3.1033 -0.1529 0.078927 0 -0.35708 25.877
2.0156 -1.0932 -1.2515 -1.4302 -1.2357 0 -1.2999 -1.591 -1.3936 -1.3818 -1.2686 -0.98281 167.37 1.9013 2.7969 1.7884 2.2064 0 -2.614 3.0571 4.0003 2.7008 3.635 4.9767 3.2637 -0.10774 0.056466 0 -0.38975 26.294
2.0195 -1.1291 -1.1992 -1.1898 -1.325 0 -1.2971 -1.5367 -1.2057 -1.3037 -1.3198 -1.1688 168.78 1.9186 2.9414 1.8372 2.2167 0 -2.5439 3.1048 4.139 2.7492 3.6834 5.1096 3.3152 -0.10058 0.049638 0 -0.26004 25.928
2.0234 -1.1587 -1.1535 -1.0052 -1.3411 0 -1.2556 -1.3636 -1.065 -1.2491 -1.3306 -1.3455 170.02 1.9727 2.9897 1.8984 2.2304 0 -2.5085 3.127 4.3239 2.8652 3.7763 5.2569 3.3055 -0.13006 0.063636 0 -0.12561 25.187
2.0273 -1.1597 -1.125 -1.0346 -1.2657 0 -1.2021 -1.1757 -1.0493 -1.2404 -1.2781 -1.4577 171.1 2.0463 2.8275 1.9492 2.2442 0 -2.4432 3.175 4.2605 2.8972 3.9212 5.3745 3.3848 -0.14972 0.095857 0 -0.2417 24.485
2.0313 -1.1317 -1.1045 -1.244 -1.1522 0 -1.1572 -1.0658 -1.1285 -1.2608 -1.1947 -1.4922 172.02 2.0004 2.7748 1.949 2.2508 0 1.4496 3.2556 4.2493 2.866 3.9704 5.4374 3.6017 -0.1106 0.046793 0 -0.21592 24.05
2.0352 -1.0911 -1.0829 -1.4264 -1.0773 0 -1.1269 -1.061 -1.2093 -1.2859 -1.1469 -1.461 172.74 1.9646 2.8843 1.9307 2.2252 0 -0.31046 3.2521 4.3347 2.9036 3.9869 5.4499 3.5992 -0.095676 0.0052944 0 -0.35704 23.903
2.0391 -1.0547 -1.0641 -1.3943 -1.0725 0 -1.1045 -1.1202 -1.2236 -1.3051 -1.1719 -1.3877 173.28 1.9551 3.0014 1.8848 2.2309 0 -2.4204 3.2251 4.4232 2.9132 3.9601 5.4315 3.5292 -0.089367 0.002817 0 -0.467 23.92
2.043 -1.0289 -1.0568 -1.1617 -1.0997 0 -1.0778 -1.178 -1.1797 -1.3159 -1.2351 -1.302 173.64 1.9643 3.0378 1.8105 2.2817 0 -2.458 3.1993 4.4519 2.8511 3.8976 5.3927 3.4713 -0.089108 0.042579 0 -0.47145 23.899
2.0469 -1.0097 -1.0585 -0.93432 -1.0935 0 -1.0388 -1.1923 -1.1326 -1.3093 -1.2557 -1.2355 173.84 1.933 2.9869 1.7222 2.3005 0 -2.4791 3.1384 4.3812 2.7517 3.8463 5.3221 3.3986 -0.11903 0.074668 0 -0.50342 23.628
2.0508 -0.98927 -1.05 -0.91417 -1.0267 0 -0.99013 -1.1602 -1.1153 -1.2683 -1.1812 -1.2079 173.92 1.9368 2.8934 1.7212 2.2357 0 -2.5382 3.0754 4.2997 2.6947 3.7354 5.2003 3.32 -0.12129 0.069414 0 -0.55156 22.946
2.0547 -0.96079 -1.0091 -1.1059 -0.93459 0 -0.94434 -1.0983 -1.1011 -1.1841 -1.0381 -1.2103 173.87 1.8712 2.8127 1.6842 2.1393 0 -2.6185 2.9821 4.1319 2.6664 3.5903 5.0234 3.1822 -0.12173 0.062364 0 -0.54804 21.803
2.0586 -0.91876 -0.92975 -1.3123 -0.87556 0 -0.9137 -1.0183 -1.0355 -1.0703 -0.90956 -1.202 173.68 1.7825 2.7272 1.6306 2.0041 0 -2.7054 2.866 3.898 2.6081 3.4623 4.8115 3.0354 -0.11639 0.045788 0 -0.526 20.281
2.0625 -0.85825 -0.82795 -1.3195 -0.8703 0 -0.89779 -0.92255 -0.89908 -0.9583 -0.85996 -1.1329 173.33 1.7356 2.6039 1.6016 1.8238 0 -2.7878 2.7423 3.64 2.4578 3.3981 4.5913 2.9448 -0.098369 0.0089483 0 -0.52606 18.543
2.0664 -0.7785 -0.72943 -1.0907 -0.87953 0 -0.87758 -0.81775 -0.73655 -0.873 -0.87629 -0.9822 172.83 1.5926 2.3808 1.5533 1.7391 0 -2.9288 2.6243 3.392 2.2732 3.2465 4.3704 2.8433 -0.095866 0.013907 0 -0.36556 16.757
2.0703 -0.68885 -0.65151 -0.78656 -0.84122 0 -0.82339 -0.7213 -0.61922 -0.81261 -0.88099 -0.78316 172.2 1.552 2.1676 1.4739 1.6936 0 -3.042 2.4674 3.1744 2.1557 2.9961 4.1309 2.6394 -0.11772 0.049885 0 -0.2897 15.027
2.0742 -0.6103 -0.59707 -0.60387 -0.72807 0 -0.71392 -0.64868 -0.57933 -0.75078 -0.80202 -0.60956 171.49 1.5044 2.0285 1.3985 1.6123 0 -3.2001 2.2689 3.0195 2.0427 2.7471 3.851 2.3499 -0.15254 0.097455 0 -0.2521 13.387
2.0781 -0.56759 -0.5637 -0.60161 -0.56973 0 -0.55516 -0.59499 -0.58087 -0.66026 -0.63536 -0.52448 170.7 1.4063 1.9753 1.3166 1.4823 0 -3.4005 2.0559 2.8608 1.894 2.5273 3.5331 2.0568 -0.18125 0.12991 0 -0.20558 11.842
2.082 -0.57483 -0.55505 -0.67799 -0.42413 0 -0.38705 -0.53638 -0.55598 -0.5368 -0.44685 -0.52672 169.83 1.2622 1.9677 1.159 1.3535 0 -3.5552 1.9039 2.482 1.6715 2.2988 3.2081 1.9631 -0.16506 0.096818 0 -0.07484 10.419
2.0859 -0.62466 -0.57955 -0.70199 -0.33336 0 -0.272 -0.45749 -0.47141 -0.403 -0.31906 -0.54008 168.87 1.0994 1.7275 1.0334 1.1585 0 -3.7075 1.7582 2.1049 1.4907 2.133 2.9114 1.8032 -0.13508 0.079746 0 -0.23933 9.2015
2.0898 -0.68984 -0.63698 -0.64968 -0.30809 0 -0.26841 -0.37898 -0.36126 -0.29158 -0.2945 -0.46339 167.78 1.0167 1.5025 1.0066 1.0128 0 -1.315 1.5324 1.9223 1.3401 1.9292 2.6576 1.6217 -0.12724 0.10618 0 -0.38398 8.336
2.0938 -0.73763 -0.70748 -0.60677 -0.34562 0 -0.39972 -0.35244 -0.29617 -0.22544 -0.35962 -0.25198 166.59 0.98688 1.4066 1.0009 0.93239 0 -0.42191 1.328 1.8277 1.2677 1.7134 2.4421 1.4129 -0.14907 0.1296 0 -0.42268 7.9982
2.0977 -0.74808 -0.75753 -0.6503 -0.44683 0 -0.63307 -0.4183 -0.32025 -0.2114 -0.4694 0.030614 165.28 0.9694 1.4898 0.94743 0.91562 0 -3.9961 1.2334 1.7013 1.2879 1.5394 2.2721 1.2079 -0.19207 0.11291 0 -0.31815 8.3134
2.1016 -0.72394 -0.76081 -0.74926 -0.60347 0 -0.8815 -0.56151 -0.41499 -0.24778 -0.579 0.23603 163.88 0.91941 1.4729 0.92648 0.92326 0 -3.9708 1.1475 1.5235 1.1591 1.6 2.1899 1.3443 -0.15517 0.12754 0 -0.19814 9.2506
2.1055 -0.6862 -0.71703 -0.79495 -0.77073 0 -1.0364 -0.70846 -0.52008 -0.33163 -0.65643 0.22123 162.38 1.026 1.42 1.0027 0.9502 0 -3.9061 1.2036 1.6764 1.2317 1.6455 2.2569 1.3894 -0.11228 0.11192 0 -0.23334 10.568
2.1094 -0.6591 -0.65261 -0.72543 -0.86882 0 -1.0207 -0.7748 -0.58674 -0.45479 -0.68117 -0.055448 160.76 1.0586 1.5202 1.0709 1.0064 0 -1.7886 1.3398 1.8952 1.3903 1.7369 2.5034 1.4482 -0.12254 0.092884 0 -0.37868 11.878
2.1133 -0.6553 -0.6026 -0.60453 -0.83289 0 -0.83591 -0.72773 -0.61235 -0.59447 -0.64828 -0.50042 159.03 1.0483 1.6931 1.0915 1.1008 0 0.18957 1.5059 2.0896 1.5235 1.9175 2.8865 1.5752 -0.15309 0.087945 0 -0.4884 12.844
2.1172 -0.67084 -0.58847 -0.56487 -0.6743 0 -0.57063 -0.61119 -0.62939 -0.7144 -0.58139 -0.93703 157.2 1.1995 1.6589 1.0508 1.2443 0 -3.6109 1.6374 2.2396 1.4779 2.2349 3.3 1.8138 -0.10097 0.1155 0 -0.29761 13.372
2.1211 -0.69158 -0.60822 -0.67123 -0.49056 0 -0.35676 -0.51315 -0.66659 -0.7839 -0.53425 -1.2065 155.29 1.1492 1.7715 1.1535 1.2463 0 0.11618 1.8352 2.6417 1.6886 2.3838 3.6346 1.9909 -0.14519 0.079452 0 -0.31905 13.659
2.125 -0.70475 -0.64303 -0.84742 -0.4008 0 -0.29519 -0.50337 -0.72265 -0.8016 -0.56315 -1.2499 153.28 1.2128 1.8203 1.1266 1.37 0 1.36 1.9459 2.8072 1.8566 2.6044 3.8406 2.1605 -0.12274 0.08188 0 -0.28158 14.035
2.1289 -0.70658 -0.67191 -0.94531 -0.45551 0 -0.39835 -0.59139 -0.77353 -0.80047 -0.68313 -1.1235 151.17 1.2703 1.8925 1.1517 1.4861 0 1.4386 2.0619 2.92 1.9757 2.7739 3.9436 2.319 -0.091501 0.094689 0 -0.32167 14.708
2.1328 -0.70167 -0.68297 -0.88719 -0.6002 0 -0.5898 -0.73228 -0.79904 -0.8238 -0.84652 -0.94901 148.95 1.2708 2.0226 1.3139 1.5111 0 1.5664 2.2177 3.094 2.0705 2.8325 4.0046 2.4539 -0.097757 0.095752 0 -0.49176 15.614
2.1367 -0.69648 -0.67627 -0.73801 -0.7272 0 -0.76099 -0.86559 -0.79928 -0.88858 -0.96989 -0.84034 146.62 1.4613 2.0242 1.3245 1.5375 0 1.6091 2.2094 3.1391 2.255 2.967 4.0639 2.5118 -0.14122 0.091532 0 -0.5109 16.478
2.1406 -0.69377 -0.66055 -0.63715 -0.76865 0 -0.84258 -0.95012 -0.788 -0.96732 -0.99283 -0.84848 144.18 1.4741 2.1777 1.4753 1.6397 0 1.8047 2.2108 3.2347 2.2836 2.996 4.1157 2.5971 -0.13416 0.083458 0 -0.35524 17.024
2.1445 -0.69221 -0.64802 -0.66277 -0.74563 0 -0.83778 -0.97191 -0.77557 -1.0064 -0.9198 -0.94784 141.64 1.4496 2.2357 1.4465 1.6847 0 1.7973 2.2278 3.2309 2.2714 2.9816 4.1267 2.6699 -0.102 0.10619 0 -0.43471 17.13
2.1484 -0.68984 -0.64862 -0.7658 -0.73146 0 -0.79767 -0.93315 -0.76181 -0.96732 -0.80933 -1.0591 139.01 1.4391 2.1912 1.3671 1.6481 0 1.6777 2.247 3.1467 2.289 2.9729 4.0714 2.6332 -0.070588 0.14284 0 -0.53942 16.826
2.1523 -0.68693 -0.66463 -0.83321 -0.77011 0 -0.76633 -0.844 -0.7431 -0.8574 -0.72248 -1.0928 136.27 1.4741 2.122 1.5337 1.5429 0 1.7068 2.2454 3.0648 2.4004 3.0216 3.9492 2.3652 -0.071034 0.15424 0 -0.22407 16.174
2.1563 -0.68495 -0.68802 -0.80727 -0.83049 0 -0.74502 -0.72658 -0.72089 -0.72364 -0.6781 -0.99543 133.42 1.4887 2.1686 1.3235 1.5195 0 1.8286 2.1951 2.9601 2.1966 2.9254 3.7755 2.4637 -0.089546 0.027241 0 -0.41637 15.195
2.1602 -0.6836 -0.70421 -0.73645 -0.83873 0 -0.70329 -0.61841 -0.69934 -0.61705 -0.6526 -0.77824 130.45 1.3886 2.0535 1.24 1.4544 0 1.6095 2.1165 2.7617 2.0371 2.7583 3.5657 2.3479 -0.12788 0.01735 0 -0.31478 13.929
2.1641 -0.67994 -0.70189 -0.71262 -0.75265 0 -0.62077 -0.55969 -0.67607 -0.55796 -0.61705 -0.51398 127.37 1.2883 1.9119 1.2293 1.4001 0 1.3944 2.0276 2.5665 1.9657 2.5686 3.3338 2.1589 -0.13558 0.054589 0 -0.27868 12.541
2.168 -0.67145 -0.68211 -0.76877 -0.60476 0 -0.51774 -0.5674 -0.64022 -0.53029 -0.5704 -0.29838 124.19 1.2503 1.7964 1.2081 1.388 0 1.3467 1.9267 2.4172 1.9533 2.3862 3.1029 1.9992 -0.098624 0.088537 0 -0.4066 11.328
2.1719 -0.65999 -0.65864 -0.84664 -0.47572 0 -0.44641 -0.61905 -0.58429 -0.50507 -0.53698 -0.19726 120.92 1.2664 1.6095 0.98028 1.4262 0 1.3449 1.766 2.2678 1.8028 2.2185 2.9085 1.9476 -0.069455 0.082983 0 -0.30123 10.578
2.1758 -0.65187 -0.64793 -0.86281 -0.42909 0 -0.4521 -0.66532 -0.51844 -0.46869 -0.53595 -0.2136 117.55 1.2348 1.5716 1.003 1.3566 0 -2.3957 1.6793 2.2159 1.6661 2.1475 2.7832 1.8654 -0.070578 0.099175 0 -0.40224 10.389
2.1797 -0.65275 -0.65619 -0.79708 -0.47012 0 -0.53912 -0.66582 -0.47001 -0.43132 -0.5585 -0.29759 114.09 1.2166 1.5934 1.0032 1.2985 0 -1.5337 1.6185 2.15 1.6404 2.0706 2.7369 1.8578 -0.067631 0.094081 0 -0.44109 10.624
2.1836 -0.66168 -0.67476 -0.70861 -0.55914 0 -0.66827 -0.61956 -0.46517 -0.41279 -0.57684 -0.38992 110.51 1.1974 1.6336 0.98689 1.2591 0 1.1885 1.5692 2.105 1.6798 2.0352 2.7533 1.869 -0.072969 0.08625 0 -0.40342 11.04
2.1875 -0.67046 -0.6873 -0.66777 -0.65319 0 -0.78299 -0.56428 -0.50847 -0.42422 -0.57364 -0.46219 106.82 1.1581 1.6608 1.0079 1.2299 0 1.1345 1.5278 2.1402 1.7119 2.1089 2.8096 1.8191 -0.10397 0.10323 0 -0.33885 11.487
2.1914 -0.6699 -0.6825 -0.6821 -0.7293 0 -0.83987 -0.54578 -0.57928 -0.46337 -0.55937 -0.52284 103.03 1.2518 1.7432 1.0633 1.283 0 1.236 1.6107 2.2603 1.7858 2.2253 2.8972 1.8065 -0.11142 0.10754 0 -0.55696 11.969
2.1953 -0.65779 -0.66147 -0.69641 -0.77413 0 -0.82314 -0.58295 -0.64781 -0.52348 -0.56001 -0.59034 99.158 1.3211 1.7184 1.1001 1.345 0 1.2875 1.6957 2.412 1.8116 2.3379 3.0214 1.864 -0.10743 0.10413 0 -0.52531 12.54
2.1992 -0.64118 -0.63457 -0.66288 -0.76816 0 -0.74258 -0.65595 -0.69442 -0.60081 -0.58996 -0.66502 95.2 1.3438 1.7485 1.1252 1.391 0 1.343 1.7665 2.5374 1.8174 2.443 3.1811 1.9401 -0.090411 0.097153 0 -0.40324 13.155
2.2031 -0.63038 -0.61245 -0.60039 -0.6958 0 -0.62661 -0.72329 -0.71515 -0.68994 -0.63932 -0.72825 91.156 1.3397 1.8575 1.1547 1.4152 0 1.4082 1.8433 2.6395 1.8307 2.5379 3.351 2.0368 -0.069648 0.091722 0 -0.28651 13.651
2.207 -0.62976 -0.59963 -0.57568 -0.57525 0 -0.51681 -0.75075 -0.71323 -0.77376 -0.687 -0.7665 87.019 1.3892 1.9235 1.2254 1.4294 0 1.4354 2.0013 2.7932 1.8949 2.6193 3.4919 2.2204 -0.072497 0.097074 0 -0.25197 13.881
2.2109 -0.63364 -0.59475 -0.6256 -0.46856 0 -0.458 -0.73004 -0.69122 -0.8248 -0.72206 -0.7906 82.781 1.391 1.994 1.272 1.4824 0 -2.4198 2.1142 2.938 2.0236 2.7121 3.5802 2.2777 -0.07242 0.11511 0 -0.097044 13.86
2.2148 -0.63106 -0.59444 -0.70524 -0.44599 0 -0.47818 -0.67858 -0.65451 -0.82375 -0.74858 -0.82602 78.438 1.3297 1.9849 1.2832 1.4848 0 -3.8561 2.1764 2.9997 2.0475 2.7197 3.6258 2.3172 -0.072502 0.1163 0 -0.14629 13.774
2.2188 -0.61507 -0.5957 -0.7213 -0.52804 0 -0.56711 -0.62637 -0.61978 -0.78007 -0.7702 -0.88234 73.989 1.3078 1.9265 1.2641 1.489 0 -2.2559 2.1648 2.9776 2.0229 2.6883 3.6574 2.3232 -0.066523 0.096554 0 -0.2934 13.813
2.2227 -0.58861 -0.59527 -0.62125 -0.66011 0 -0.67347 -0.60047 -0.61183 -0.73116 -0.77519 -0.93444 69.441 1.3942 1.8599 1.2268 1.532 0 1.6482 2.0806 2.8907 2.016 2.6627 3.6859 2.2887 -0.050606 0.060069 0 -0.39906 13.993
2.2266 -0.56219 -0.58912 -0.45044 -0.75007 0 -0.7318 -0.61273 -0.64395 -0.71406 -0.74299 -0.93754 64.806 1.3422 1.8183 1.2171 1.4385 0 1.6758 2.0905 2.8256 2.002 2.5698 3.6834 2.3474 -0.042298 0.050389 0 -0.38024 14.118
2.2305 -0.54597 -0.57452 -0.31996 -0.7398 0 -0.7051 -0.65232 -0.6982 -0.73106 -0.6676 -0.86434 60.097 1.2971 1.7739 1.2361 1.3709 0 1.6394 2.1252 2.7587 1.9638 2.5097 3.603 2.256 -0.044092 0.063973 0 -0.3046 13.91
2.2344 -0.54288 -0.55299 -0.31524 -0.64713 0 -0.61074 -0.68683 -0.72879 -0.74162 -0.57183 -0.7288 55.319 1.3103 1.758 1.2347 1.3088 0 1.52 2.0906 2.6763 1.8943 2.4324 3.4225 2.1146 -0.026829 0.078591 0 -0.27281 13.193
2.2383 -0.54729 -0.53009 -0.42942 -0.54174 0 -0.50721 -0.67645 -0.69286 -0.69282 -0.49373 -0.57467 50.471 1.3345 1.7189 1.2089 1.27 0 1.3357 1.9996 2.5364 1.8102 2.3309 3.171 1.9639 -0.0084078 0.082048 0 -0.30101 11.985
2.2422 -0.54892 -0.51107 -0.57684 -0.48062 0 -0.45037 -0.59857 -0.58515 -0.56597 -0.45579 -0.44128 45.542 1.24 1.5327 1.1825 1.3026 0 1.1379 1.9403 2.2636 1.7505 2.2242 2.9126 1.8239 -0.043894 0.063787 0 -0.35665 10.468
2.2461 -0.53811 -0.49615 -0.66535 -0.46447 0 -0.45414 -0.46792 -0.44555 -0.39939 -0.4474 -0.34009 40.524 1.1854 1.4735 1.1515 1.2266 0 1.1125 1.7035 2.1219 1.7496 2.1631 2.7019 1.7381 0.0087798 0.11676 0 -0.38973 8.909
2.25 -0.50981 -0.4802 -0.65845 -0.45186 0 -0.48615 -0.33452 -0.3306 -0.26528 -0.43851 -0.2615 35.417 1.1331 1.435 1.1517 1.1664 0 1.1558 1.5599 2.0402 1.5703 2.0669 2.5511 1.7077 0.010625 0.11258 0 -0.33071 7.5794
2.2539 -0.46567 -0.4574 -0.58093 -0.40982 0 -0.49903 -0.25486 -0.27288 -0.21765 -0.41044 -0.19876 30.23 1.0687 1.4226 1.1768 1.0981 0 1.2257 1.4511 1.9532 1.4039 1.9632 2.4372 1.6778 -0.012924 0.084339 0 -0.20858 6.6877
2.2578 -0.41411 -0.42576 -0.48019 -0.34765 0 -0.46854 -0.25457 -0.26326 -0.25333 -0.37177 -0.16014 24.977 0.99098 1.4267 1.1931 1.0208 0 1.285 1.3324 1.8156 1.3671 1.8739 2.3347 1.6083 -0.035052 0.063582 0 -0.079523 6.2975
2.2617 -0.36729 -0.38716 -0.38894 -0.30359 0 -0.40757 -0.31067 -0.26905 -0.31749 -0.34391 -0.15688 19.667 0.94485 1.3623 1.0435 1.0455 0 1.2924 1.2449 1.6334 1.2844 1.796 2.2413 1.5023 -0.035862 0.066717 0 -0.11729 6.2676
2.2656 -0.33434 -0.34352 -0.31713 -0.30387 0 -0.34851 -0.36844 -0.26784 -0.34757 -0.33339 -0.18351 14.306 0.91988 1.3686 0.96263 1.0161 0 1.1261 1.1821 1.6702 1.3391 1.7359 2.1726 1.4285 -0.015626 0.068249 0 -0.0062144 6.2953
2.2695 -0.31369 -0.29394 -0.26312 -0.33788 0 -0.31339 -0.37996 -0.26399 -0.31849 -0.32201 -0.21619 8.8941 0.87088 1.4035 0.96769 0.97336 0 1.0001 1.1943 1.6812 1.3397 1.6738 2.1387 1.3368 -0.0036365 0.082803 0 0.028652 6.0839
2.2734 -0.2907 -0.23618 -0.21998 -0.37032 0 -0.2975 -0.33412 -0.27392 -0.25374 -0.28593 -0.23413 3.4316 0.84357 1.4259 1.0319 0.9702 0 0.9711 1.2691 1.6611 1.2884 1.5999 2.1311 1.2834 0.0034186 0.091757 0 -0.012091 5.5303
2.2773 -0.24483 -0.17014 -0.17207 -0.37109 0 -0.27589 -0.25562 -0.29831 -0.19791 -0.22219 -0.24244 -2.0773 0.92038 1.3889 1.1037 1.0694 0 1.047 1.3649 1.6856 1.2561 1.5082 2.1311 1.368 0.020401 0.062627 0 -0.047298 4.766
2.2813 -0.16334 -0.098751 -0.097267 -0.32963 0 -0.22244 -0.17753 -0.31089 -0.17738 -0.1525 -0.27032 -7.6226 0.84881 1.4825 1.128 0.95214 0 1.0085 1.3848 1.6994 1.2519 1.6126 2.1258 1.3569 0.00051841 0.10059 0 -0.089483 3.9943
2.2852 -0.051875 -0.024906 0.015493 -0.24508 0 -0.12513 -0.11317 -0.2763 -0.1819 -0.098974 -0.34274 -13.189 0.85812 1.3883 0.98601 0.87385 0 0.90013 1.3567 1.6781 1.3409 1.5759 2.1079 1.241 -0.015118 0.065984 0 -0.188 3.2596
2.2891 0.067413 0.051214 0.14807 -0.11341 0 0.0098169 -0.050844 -0.17992 -0.17809 -0.058483 -0.44968 -18.758 0.83225 1.3226 0.82274 0.82762 0 0.7931 1.2975 1.6087 1.2903 1.4981 2.0593 1.1339 -0.011853 0.041098 0 -0.22895 2.3721
2.293 0.16986 0.13011 0.25827 0.065858 0 0.16095 0.027573 -0.041775 -0.13846 -0.0055342 -0.53968 -24.31 0.73708 1.3365 0.7232 0.78522 0 0.74615 1.2026 1.4967 1.0548 1.4197 1.9408 1.077 0.010307 0.05983 0 -0.19359 1.074
2.2969 0.24411 0.2079 0.31122 0.26949 0 0.29693 0.12413 0.097634 -0.059971 0.0773 -0.5432 -29.83 0.69667 1.1461 0.69102 0.65524 0 0.82934 1.0116 1.3854 0.96517 1.2685 1.7061 0.97776 0.020576 0.070672 0 -0.2585 -0.70194
2.3008 0.29724 0.27516 0.31011 0.44542 0 0.38477 0.21987 0.20599 0.040533 0.1744 -0.40868 -35.312 0.60398 1.0663 0.64197 0.51945 0 0.63681 0.683 1.0682 0.90682 0.98739 1.3354 0.80294 0.039051 0.050533 0 -0.18751 -2.7388
2.3047 0.34553 0.32337 0.29567 0.53958 0 0.40391 0.2912 0.27777 0.1453 0.24796 -0.13019 -40.754 0.48531 0.96584 0.5851 0.41957 0 0.35641 0.44649 0.66799 0.7459 0.65884 0.85607 0.58024 0.025733 0.047015 0 -0.091996 -4.7061
2.3086 0.39914 0.35387 0.3127 0.53627 0 0.36183 0.33175 0.33066 0.25013 0.27772 0.2436 -46.158 0.38952 0.8029 0.50341 0.30772 0 0.15482 0.22811 0.28006 0.48252 0.34605 0.32943 0.28476 0.004778 0.053185 0 -0.0023389 -6.4313
2.3125 0.45358 0.37913 0.37414 0.47436 0 0.29857 0.35933 0.38747 0.36257 0.28913 0.62065 -51.518 0.36046 0.56581 0.38079 0.12701 0 0.17525 -0.098539 -0.016217 0.15179 0.09207 -0.18603 -0.10335 0.01177 0.051706 0 0.064196 -8.0021
2.3164 0.4945 0.4124 0.4546 0.4208 0 0.27004 0.40153 0.46055 0.48779 0.33648 0.89746 -56.824 0.21764 0.49117 0.30508 0.025852 0 0.0061087 -0.44755 -0.48711 -0.1408 -0.45115 -0.66277 -0.37719 0.024214 0.04206 0 0.10477 -9.5968
2.3203 0.51069 0.45493 0.51599 0.42258 0 0.31533 0.47177 0.5474 0.61596 0.45222 1.0073 -62.06 0.079259 0.22514 0.21482 -0.12915 0 -0.25799 -0.6948 -0.9012 -0.30033 -0.71613 -1.1003 -0.75487 0.014329 0.043954 0 0.14812 -11.223
2.3242 0.50393 0.49428 0.53879 0.47815 0 0.42911 0.55633 0.63465 0.72277 0.61015 0.96416 -67.214 -0.0033484 0.017054 0.11169 -0.27104 0 -0.53047 -0.87023 -1.2028 -0.46379 -0.91823 -1.4997 -1.1271 0.0095786 0.047268 0 0.24357 -12.648
2.3281 0.48836 0.51752 0.53245 0.54888 0 0.5611 0.62384 0.70384 0.78389 0.74134 0.86669 -72.286 -0.037374 -0.078888 -0.0077408 -0.39425 0 -0.76366 -1.0143 -1.4463 -0.68603 -1.1366 -1.8455 -1.4506 0.019213 0.050754 0 0.34911 -13.597
2.332 0.48096 0.52671 0.52243 0.59434 0 0.64653 0.65111 0.7378 0.79339 0.79169 0.84087 -77.278 -0.10411 -0.2108 -0.15541 -0.56393 0 -0.9283 -1.2033 -1.8493 -0.95566 -1.3322 -2.1148 -1.7363 0.036122 0.063169 0 0.2878 -14.039
2.3359 0.49149 0.53933 0.53085 0.59839 0 0.64847 0.64488 0.72949 0.77263 0.76893 0.94749 -82.192 -0.26044 -0.30047 -0.20212 -0.58912 0 -0.9885 -1.3039 -1.9382 -1.1633 -1.4315 -2.2975 -1.7979 0.021707 0.026424 0 0.16832 -14.238
2.3398 0.51868 0.57051 0.56527 0.57009 0 0.58262 0.6405 0.69027 0.76096 0.73416 1.1242 -87.025 -0.28852 -0.44699 -0.21227 -0.68407 0 -1.0134 -1.3261 -1.9906 -1.3003 -1.5093 -2.4052 -1.9238 0.0069967 0.035216 0 0.011744 -14.518
2.3438 0.5539 0.61431 0.61609 0.53084 0 0.50732 0.67506 0.64846 0.79105 0.74513 1.222 -91.767 -0.26516 -0.52732 -0.19282 -0.7747 0 -1.0208 -1.304 -2.025 -1.3948 -1.5458 -2.456 -2.0099 0.0087523 0.059147 0 -0.077169 -14.951
2.3477 0.58803 0.64532 0.65846 0.50543 0 0.48571 0.75316 0.63302 0.86304 0.80348 1.1228 -96.411 -0.29014 -0.44899 -0.16471 -0.78612 0 -1.0214 -1.2827 -2.0443 -1.4711 -1.5289 -2.4551 -1.9515 0.037009 0.060079 0 -0.028326 -15.29
2.3516 0.6169 0.64344 0.66193 0.51879 0 0.54601 0.83339 0.65124 0.9365 0.85435 0.84855 -100.96 -0.42162 -0.49141 -0.29766 -0.84054 0 -0.99964 -1.3693 -2.1124 -1.4757 -1.5618 -2.394 -1.8957 0.067052 0.031704 0 -0.075609 -15.206
2.3555 0.6426 0.6191 0.6121 0.58639 0 0.66597 0.85157 0.68011 0.95044 0.83773 0.56119 -105.41 -0.41978 -0.44613 -0.26515 -0.82662 0 -0.87492 -1.3772 -2.058 -1.3733 -1.5492 -2.2717 -1.7083 0.036532 0.058369 0 -0.18515 -14.618
2.3594 0.6706 0.61154 0.53338 0.69613 0 0.78979 0.76941 0.68348 0.86331 0.74388 0.44103 -109.78 -0.42571 -0.40088 -0.22371 -0.79032 0 -0.76273 -1.3414 -1.9355 -1.2701 -1.5149 -2.1117 -1.567 0.02142 0.077265 0 -0.11949 -13.784
2.3633 0.70478 0.65615 0.48623 0.8006 0 0.86428 0.6133 0.64453 0.68728 0.62386 0.53692 -114.06 -0.44202 -0.35415 -0.1929 -0.73952 0 -0.68398 -1.2771 -1.7855 -1.1799 -1.4637 -1.9541 -1.513 0.038935 0.06759 0 0.042255 -13.097
2.3672 0.74319 0.74883 0.52563 0.84024 0 0.86917 0.46954 0.5861 0.49051 0.5488 0.71866 -118.24 -0.38183 -0.24568 -0.11099 -0.66116 0 -0.6058 -1.1939 -1.6574 -1.0624 -1.3903 -1.8274 -1.5124 0.074266 0.027983 0 -0.022551 -12.78
2.3711 0.77822 0.84224 0.64665 0.78933 0 0.82306 0.43223 0.55805 0.36082 0.55627 0.77998 -122.29 -0.37779 -0.13596 -0.071074 -0.64893 0 -0.5632 -1.1529 -1.602 -1.0129 -1.2755 -1.7312 -1.3924 0.10065 0.046335 0 -0.20873 -12.782
2.375 0.8021 0.88188 0.77113 0.68524 0 0.7643 0.53777 0.59845 0.3526 0.62828 0.61123 -126.21 -0.33508 -0.078554 -0.025017 -0.63663 0 -0.56847 -1.0857 -1.527 -0.97654 -1.1588 -1.6508 -1.2923 0.074509 0.047113 0 -0.16681 -12.93
2.3789 0.81418 0.85199 0.80348 0.60686 0 0.72382 0.73504 0.70002 0.45392 0.71307 0.29709 -130.01 -0.28928 -0.10954 -0.018907 -0.64958 0 -0.63962 -1.0427 -1.4977 -0.9621 -1.1012 -1.5917 -1.2602 0.042757 0.043475 0 -0.012808 -13.155
2.3828 0.82319 0.78949 0.71802 0.61277 0 0.71018 0.9164 0.81109 0.59766 0.76569 0.056585 -133.68 -0.27036 -0.2242 -0.074455 -0.70303 0 -0.77646 -1.0582 -1.5517 -0.96035 -1.1313 -1.5946 -1.3118 0.04134 0.046305 0 0.10175 -13.545
2.3867 0.84019 0.75194 0.5959 0.69312 0 0.71513 0.98881 0.87212 0.70857 0.77339 0.076547 -137.24 -0.28214 -0.26727 -0.11895 -0.77147 0 -0.91766 -1.1074 -1.6195 -0.87564 -1.1687 -1.7102 -1.3691 0.066351 0.048566 0 -0.11813 -14.194
2.3906 0.86682 0.76776 0.56388 0.78163 0 0.73036 0.93331 0.85901 0.75177 0.75319 0.37573 -140.69 -0.27856 -0.33985 -0.16554 -0.77907 0 -0.92857 -1.1797 -1.7137 -0.9867 -1.2803 -1.9532 -1.548 0.066827 0.048007 0 0.16035 -15.044
2.3945 0.88947 0.81412 0.67848 0.81867 0 0.75724 0.81051 0.79908 0.74831 0.73326 0.80302 -144 -0.30353 -0.34652 -0.21548 -0.80045 0 -0.90045 -1.3196 -1.8778 -1.1733 -1.4546 -2.2778 -1.7283 0.061744 0.045289 0 0.18084 -15.903
2.3984 0.88792 0.8419 0.86238 0.80471 0 0.80033 0.71253 0.74874 0.75037 0.73635 1.1563 -147.17 -0.34942 -0.34236 -0.24251 -0.84884 0 -0.91511 -1.4893 -2.1122 -1.3633 -1.6699 -2.602 -1.8881 0.066546 0.054772 0 0.10394 -16.617
2.4023 0.85371 0.82341 0.96252 0.79164 0 0.85299 0.70106 0.75239 0.79886 0.77227 1.3158 -150.19 -0.38792 -0.44717 -0.20805 -0.91774 0 -1.0664 -1.6117 -2.3963 -1.4846 -1.8935 -2.8606 -2.0366 0.097816 0.097506 0 0.44527 -17.212
2.4063 0.80251 0.77795 0.88735 0.82154 0 0.8934 0.77622 0.81447 0.89586 0.83587 1.2936 -153.09 -0.45364 -0.57996 -0.35928 -1.0685 0 -1.3192 -1.6179 -2.5722 -1.5467 -2.0378 -3.0397 -2.2943 0.086875 0.099157 0 0.41548 -17.829
2.4102 0.76686 0.75213 0.69816 0.87732 0 0.89948 0.89062 0.90216 1.0084 0.90809 1.1844 -155.89 -0.53148 -0.61056 -0.41373 -1.1636 0 -1.3448 -1.6501 -2.6723 -1.5781 -2.132 -3.1641 -2.3421 0.060698 0.038041 0 0.62583 -18.533
2.4141 0.77177 0.77531 0.5637 0.89857 0 0.87118 0.98745 0.97169 1.0938 0.96333 1.0817 -158.61 -0.58517 -0.64314 -0.44483 -1.1688 0 -1.3827 -1.7498 -2.7106 -1.6678 -2.2059 -3.2572 -2.4006 0.041887 -0.011492 0 0.71626 -19.186
2.418 0.81278 0.83249 0.61364 0.84782 0 0.83685 1.0306 0.99587 1.1241 0.98373 1.0297 -161.22 -0.59342 -0.71867 -0.50337 -1.1059 0 -1.5174 -1.8937 -2.7077 -1.784 -2.2591 -3.3141 -2.5293 0.042922 -0.0080061 0 0.58984 -19.535
2.4219 0.85712 0.87909 0.82414 0.75784 0 0.83265 1.012 0.97527 1.095 0.97112 1.0265 -163.71 -0.55247 -0.75762 -0.61804 -1.1304 0 -1.5287 -1.8996 -2.7062 -1.5981 -2.2164 -3.3128 -2.4518 0.061946 0.042181 0 0.68519 -19.419
2.4258 0.86959 0.88171 1.0413 0.70652 0 0.86995 0.9447 0.9309 1.02 0.94425 1.0493 -166.06 -0.55756 -0.67877 -0.61298 -1.1296 0 -1.3958 -1.8153 -2.6573 -1.6635 -2.1791 -3.2467 -2.5789 0.088433 0.060825 0 0.57866 -18.9
2.4297 0.84249 0.84626 1.1185 0.74098 0 0.921 0.85512 0.88772 0.92123 0.92074 1.0693 -168.26 -0.53999 -0.65796 -0.56527 -1.0976 0 -1.3744 -1.7665 -2.5752 -1.6161 -2.1373 -3.139 -2.5327 0.07466 0.043085 0 0.62636 -18.197
2.4336 0.8033 0.80956 1.0379 0.82767 0 0.93967 0.77843 0.86065 0.82383 0.90037 1.0555 -170.33 -0.48787 -0.63921 -0.50809 -1.0515 0 -1.3937 -1.737 -2.5086 -1.5465 -2.1008 -3.0232 -2.4058 0.068146 0.024201 0 0.64688 -17.51
2.4375 0.79234 0.80582 0.90586 0.88265 0 0.90233 0.74801 0.84902 0.75036 0.86847 0.98285 -172.28 -0.41014 -0.53283 -0.46687 -1.0156 0 -1.3257 -1.6837 -2.4994 -1.6089 -2.0774 -2.9112 -2.3776 0.12578 0.045697 0 0.39382 -16.921
2.4414 0.82901 0.84044 0.83911 0.85557 0 0.83241 0.77766 0.84089 0.71314 0.81813 0.84933 -174.12 -0.48636 -0.56152 -0.40265 -1.0235 0 -1.3259 -1.6184 -2.2569 -1.31 -1.9571 -2.7856 -2.2993 0.052769 0.052143 0 0.65857 -16.437
2.4453 0.89571 0.89238 0.85898 0.78364 0 0.78483 0.8487 0.82413 0.70724 0.76769 0.68298 -175.83 -0.41919 -0.49775 -0.35056 -0.9924 0 -1.245 -1.5766 -2.1617 -1.3324 -1.8746 -2.6269 -2.1909 0.10956 0.042245 0 0.55808 -16.089
2.4492 0.95308 0.93696 0.89421 0.75909 0 0.80217 0.91784 0.79819 0.71291 0.75088 0.52717 -177.4 -0.36447 -0.46378 -0.38963 -0.95282 0 -1.1552 -1.5464 -2.1044 -1.3873 -1.776 -2.45 -2.0843 0.12964 0.040465 0 0.33217 -15.942
2.4531 0.97224 0.96453 0.8751 0.83918 0 0.88091 0.94578 0.77791 0.71043 0.78453 0.41556 -178.81 -0.37091 -0.48299 -0.46482 -0.9138 0 -1.1008 -1.5236 -2.0349 -1.3523 -1.6755 -2.3116 -2.018 0.091252 0.043605 0 0.19817 -16.029
2.457 0.95573 0.97953 0.81215 0.98654 0 0.97664 0.92491 0.78413 0.69772 0.84602 0.36334 -180.06 -0.38331 -0.47007 -0.32176 -0.86247 0 -1.1182 -1.5115 -1.9479 -1.2387 -1.6809 -2.2785 -2.0631 0.13972 0.012082 0 0.47535 -16.297
2.4609 0.93039 0.9873 0.7776 1.099 0 1.0414 0.88216 0.82571 0.69503 0.8884 0.38209 -181.17 -0.3688 -0.50283 -0.31021 -0.90831 0 -1.2311 -1.5579 -2.0622 -1.3645 -1.7836 -2.3838 -2.1318 0.12691 0.013695 0 0.60383 -16.67
2.4648 0.9213 0.98639 0.81797 1.101 0 1.0577 0.85438 0.88769 0.72976 0.88439 0.49325 -182.15 -0.3677 -0.54201 -0.30554 -0.99595 0 -1.1553 -1.643 -2.1883 -1.521 -1.8993 -2.6071 -2.26 0.10768 0.019244 0 0.60998 -17.159
2.4688 0.93175 0.97383 0.89871 1.0086 0 1.0406 0.85921 0.93873 0.81251 0.85722 0.71181 -182.99 -0.41091 -0.59027 -0.379 -1.0764 0 -1.0865 -1.7509 -2.3327 -1.6693 -2.005 -2.8921 -2.4013 0.10742 0.026317 0 0.48357 -17.879
2.4727 0.94569 0.95395 0.94343 0.9095 0 1.0131 0.88781 0.95597 0.92467 0.86367 1.007 -183.68 -0.50729 -0.65491 -0.57748 -1.1168 0 -1.2192 -1.8703 -2.521 -1.7814 -2.098 -3.1808 -2.5162 0.14124 0.032915 0 0.23395 -18.899
2.4766 0.94656 0.93732 0.92316 0.88041 0 0.98432 0.92261 0.94745 1.0294 0.93947 1.2854 -184.22 -0.50764 -0.75435 -0.62327 -1.2076 0 -1.3737 -2.0406 -2.7978 -1.7731 -2.2913 -3.4352 -2.6916 0.17219 0.01898 0 0.002621 -20.08
2.4805 0.93203 0.92929 0.89452 0.92464 0 0.95262 0.95785 0.94949 1.0972 1.0581 1.4332 -184.61 -0.54891 -0.78067 -0.68071 -1.278 0 -1.535 -2.1411 -3.0026 -1.8893 -2.4925 -3.6388 -2.8296 0.16898 0.031434 0 -0.063694 -21.073
2.4844 0.91101 0.92126 0.93979 0.98344 0 0.92366 0.99943 0.99558 1.1236 1.146 1.3987 -184.86 -0.57986 -0.81984 -0.74234 -1.3229 0 -1.6446 -2.2064 -3.1486 -1.9965 -2.63 -3.7866 -2.9173 0.14939 0.043251 0 -0.056024 -21.535
2.4883 0.88883 0.89626 1.0696 1.0005 0 0.91572 1.0455 1.0803 1.1256 1.1443 1.2441 -184.99 -0.58816 -0.87796 -0.77748 -1.3521 0 -1.6927 -2.2603 -3.242 -2.0597 -2.7068 -3.8818 -2.9525 0.1329 0.046259 0 -0.015207 -21.381
2.4922 0.85811 0.84452 1.1927 0.96948 0 0.9394 1.0723 1.1511 1.1202 1.0608 1.1116 -184.97 -0.58302 -0.9094 -0.72721 -1.3912 0 -1.7006 -2.3299 -3.2885 -2.0965 -2.7788 -3.9336 -2.9406 0.14861 0.041694 0 0.032837 -20.808
2.4961 0.80557 0.77313 1.1901 0.92169 0 0.97246 1.0464 1.1416 1.1073 0.96066 1.1176 -184.82 -0.61531 -0.89958 -0.76224 -1.4274 0 -1.7203 -2.3593 -3.3224 -2.0919 -2.7976 -3.9503 -3.0515 0.14846 0.025115 0 -0.062305 -20.077
2.5 0.72739 0.69921 1.0227 0.87639 0 0.96342 0.95426 1.0233 1.0709 0.9033 1.2621 -184.54 -0.61402 -0.86806 -0.78362 -1.4102 0 -1.7124 -2.3312 -3.2666 -2.0632 -2.7488 -3.9232 -3.0493 0.15862 -0.0024236 0 -0.12882 -19.242
2.5039 0.63676 0.63404 0.76558 0.81463 0 0.87143 0.82063 0.83316 0.99675 0.88586 1.4275 -184.13 -0.58233 -0.8154 -0.77238 -1.3555 0 -1.6391 -2.2574 -3.152 -2.0028 -2.618 -3.8187 -2.9805 0.15915 -0.023325 0 -0.14933 -18.101
2.5078 0.55535 0.5752 0.54057 0.70459 0 0.70903 0.69262 0.65152 0.88782 0.84873 1.4677 -183.62 -0.53116 -0.74122 -0.71816 -1.2716 0 -1.4882 -2.135 -2.985 -1.911 -2.4047 -3.5921 -2.8676 0.13618 -0.023753 0 -0.11809 -16.422
2.5117 0.49745 0.5154 0.41709 0.54782 0 0.54319 0.60289 0.5426 0.76199 0.73844 1.3107 -183.05 -0.49102 -0.63857 -0.61928 -1.1176 0 -1.3338 -1.8791 -2.6354 -1.8177 -2.1477 -3.2196 -2.5746 0.099184 0.0010166 0 -0.037769 -14.214
2.5156 0.46249 0.4581 0.37979 0.39179 0 0.44515 0.54618 0.50668 0.63559 0.56621 0.99287 -182.42 -0.35221 -0.44369 -0.35518 -0.95657 0 -1.0585 -1.6222 -2.2933 -1.5554 -1.8933 -2.7203 -2.3375 0.05758 0.010142 0 0.12496 -11.767
2.5195 0.44251 0.42142 0.38193 0.29264 0 0.43049 0.49216 0.4836 0.50936 0.40305 0.61077 -181.73 -0.19174 -0.28504 -0.19627 -0.7483 0 -0.91275 -1.3577 -1.8934 -1.2302 -1.5976 -2.1495 -2.0107 0.04802 -0.0045717 0 0.26257 -9.4471
2.5234 0.43522 0.42399 0.41276 0.26713 0 0.44608 0.42137 0.40699 0.37189 0.31493 0.24707 -180.98 -0.076543 -0.13517 -0.10711 -0.54965 0 -0.84645 -1.0812 -1.4422 -0.88059 -1.2349 -1.5684 -1.612 0.070733 -0.033653 0 0.30377 -7.4411
2.5273 0.44755 0.46576 0.4996 0.28538 0 0.42022 0.34763 0.26514 0.21792 0.30123 -0.064437 -180.15 -0.08164 0.095413 0.068837 -0.46418 0 -0.68496 -0.78861 -0.97691 -0.53228 -0.78488 -1.019 -1.2263 0.11072 -0.057938 0 0.18041 -5.7319
2.5313 0.4853 0.52333 0.64689 0.31147 0 0.33254 0.30484 0.11704 0.064515 0.29796 -0.32033 -179.24 -0.0030542 0.22056 0.019621 -0.30445 0 -0.39694 -0.50668 -0.60442 -0.38082 -0.44546 -0.52803 -0.86872 0.13 -0.02241 0 0.023098 -4.2937
2.5352 0.53973 0.56606 0.79088 0.34656 0 0.23866 0.31232 0.048736 -0.051498 0.24396 -0.51345 -178.25 0.12698 0.35582 0.04816 -0.15017 0 -0.16786 -0.30127 -0.25232 -0.22574 -0.25939 -0.12991 -0.56183 0.099037 0.0082253 0 -0.098353 -3.2839
2.5391 0.58677 0.57841 0.83409 0.42553 0 0.22404 0.35458 0.10442 -0.094821 0.14567 -0.6227 -177.16 0.19463 0.47655 0.15205 -0.078088 0 -0.056824 -0.17345 -0.010556 -0.02244 -0.16443 0.1209 -0.33859 0.085326 0.022067 0 -0.08108 -2.9983
2.543 0.60231 0.56832 0.73315 0.56801 0 0.32753 0.39527 0.24866 -0.055504 0.076389 -0.62775 -175.99 0.14697 0.55087 0.29014 -0.10378 0 -0.078642 -0.12631 0.078342 0.21124 -0.12048 0.16879 -0.22828 0.11746 0.016014 0 0.09948 -3.6134
2.5469 0.58093 0.55517 0.54828 0.73543 0 0.50319 0.41005 0.39095 0.043767 0.10932 -0.52098 -174.74 0.034536 0.50598 0.31074 -0.11675 0 -0.16776 -0.18119 0.042426 0.30104 -0.12792 -0.0065294 -0.28304 0.15119 0.0038073 0 0.31448 -4.9762
2.5508 0.54102 0.55096 0.39673 0.8432 0 0.65458 0.40492 0.45318 0.16302 0.24808 -0.30266 -173.41 0.050349 0.41586 0.15553 -0.16322 0 -0.15826 -0.35678 -0.21336 -0.0059797 -0.34968 -0.36994 -0.47375 0.07706 0.012838 0 0.15396 -6.6653
2.5547 0.51098 0.55288 0.35271 0.82302 0 0.70947 0.40472 0.42635 0.27167 0.42107 0.023201 -171.99 -0.018741 0.31307 0.027672 -0.27295 0 -0.22404 -0.52574 -0.53612 -0.32665 -0.60935 -0.8474 -0.70199 0.081016 0.014733 0 0.001221 -8.2844
2.5586 0.50806 0.5522 0.39371 0.68015 0 0.66899 0.4281 0.37296 0.36716 0.54451 0.43136 -170.48 -0.15143 0.19089 -0.06258 -0.4083 0 -0.40944 -0.70538 -0.89496 -0.56044 -0.86163 -1.3641 -0.96861 0.10689 0.012426 0 -0.038241 -9.719
2.5625 0.52775 0.5473 0.44444 0.4936 0 0.59263 0.47673 0.37597 0.47225 0.5935 0.84902 -168.88 -0.27069 0.035118 -0.14196 -0.51819 0 -0.71403 -0.94017 -1.2806 -0.67406 -1.0909 -1.8707 -1.2945 0.054998 0.014875 0 0.081777 -11.126
2.5664 0.55125 0.54587 0.46623 0.35997 0 0.54039 0.54617 0.47658 0.6131 0.61489 1.1629 -167.2 -0.23906 -0.1713 -0.19024 -0.66546 0 -0.80478 -1.2196 -1.7478 -0.97693 -1.4468 -2.3401 -1.7539 0.064999 0.015811 0 0.22607 -12.686
2.5703 0.56286 0.55517 0.49306 0.33057 0 0.52837 0.63818 0.64795 0.79321 0.67297 1.2807 -165.46 -0.37854 -0.28691 -0.23926 -0.8194 0 -1.0033 -1.344 -2.1318 -1.3753 -1.7401 -2.7487 -2.0484 0.059153 0.0028064 0 0.074809 -14.363
2.5742 0.56154 0.5723 0.57662 0.39133 0 0.53332 0.75351 0.81994 0.98136 0.78295 1.2087 -163.65 -0.49929 -0.4164 -0.38589 -0.93838 0 -1.1828 -1.5299 -2.4353 -1.5518 -1.9621 -3.0702 -2.1872 0.051234 0.014203 0 0.076134 -15.896
2.5781 0.55802 0.58632 0.70543 0.49146 0 0.53165 0.87108 0.92934 1.1232 0.89574 1.0696 -161.76 -0.55597 -0.57569 -0.57806 -1.0416 0 -1.2787 -1.7741 -2.6704 -1.5372 -2.1282 -3.2894 -2.2504 0.049556 0.034295 0 0.26213 -16.988
2.582 0.56237 0.58948 0.79414 0.58579 0 0.52866 0.94279 0.95526 1.1709 0.94532 1.0252 -159.77 -0.66169 -0.67617 -0.54142 -1.238 0 -1.2668 -1.7879 -2.8659 -1.8259 -2.2922 -3.4168 -2.456 0.060469 -0.031659 0 0.15051 -17.509
2.5859 0.57416 0.58443 0.76288 0.65483 0 0.55028 0.92233 0.91801 1.1127 0.91036 1.1515 -157.67 -0.6517 -0.71229 -0.61263 -1.1933 0 -1.4784 -1.9808 -2.9769 -1.802 -2.3519 -3.4785 -2.5391 0.062211 0.045726 0 -0.1478 -17.521
2.5898 0.58307 0.57872 0.62456 0.69714 0 0.61103 0.80818 0.85187 0.9818 0.83086 1.3731 -155.46 -0.60115 -0.63308 -0.49527 -1.1145 0 -1.3658 -1.9597 -2.9118 -1.7493 -2.3376 -3.4853 -2.4959 0.03634 0.016616 0 0.032631 -17.149
2.5938 0.5779 0.57287 0.48298 0.71442 0 0.6936 0.65759 0.77943 0.83686 0.76725 1.5151 -153.16 -0.54012 -0.54987 -0.39202 -1.0916 0 -1.2376 -1.8011 -2.8005 -1.6789 -2.2711 -3.411 -2.4572 0.020089 -0.02492 0 0.1717 -16.443
2.5977 0.55509 0.55653 0.43675 0.70701 0 0.75968 0.54897 0.70569 0.72533 0.74413 1.4364 -150.81 -0.4905 -0.55592 -0.48039 -1.1553 0 -1.3753 -1.6361 -2.7529 -1.5855 -2.1649 -3.2087 -2.4994 0.047278 0.025456 0 -0.1944 -15.354
2.6016 0.5203 0.51898 0.4857 0.67701 0 0.77823 0.5203 0.62807 0.65486 0.7321 1.1311 -148.39 -0.4375 -0.44452 -0.29087 -0.94163 0 -1.0742 -1.6079 -2.49 -1.5471 -1.927 -2.8557 -2.0998 0.07958 0.060269 0 -0.032584 -13.827
2.6055 0.48322 0.46368 0.53783 0.62726 0 0.7429 0.53923 0.54597 0.59377 0.68107 0.71942 -145.88 -0.35667 -0.32546 -0.19984 -0.80394 0 -0.93756 -1.4053 -2.1138 -1.3113 -1.6822 -2.386 -1.9053 0.05944 0.0097186 0 -0.039658 -11.891
2.6094 0.45078 0.41021 0.51009 0.55499 0 0.66609 0.53496 0.46052 0.50031 0.56955 0.34825 -143.28 -0.27573 -0.21187 -0.084966 -0.66237 0 -0.82521 -1.1475 -1.7749 -1.0758 -1.3666 -1.8784 -1.6091 0.051524 -0.028761 0 -0.085758 -9.6841
2.6133 0.42361 0.37887 0.41622 0.45233 0 0.56244 0.46364 0.36994 0.35819 0.4233 0.093817 -140.6 -0.21132 -0.097238 0.042172 -0.52051 0 -0.63877 -0.89435 -1.4588 -0.88636 -1.0129 -1.4088 -1.1948 0.05826 -0.023667 0 -0.0857 -7.414
2.6172 0.39711 0.3716 0.34728 0.32039 0 0.44172 0.34604 0.27134 0.19067 0.28993 -0.056064 -137.86 -0.17928 0.04158 0.070998 -0.44183 0 -0.26706 -0.69175 -1.028 -0.702 -0.7372 -1.01 -0.84481 0.039321 0.023395 0 0.051432 -5.3098
2.6211 0.36541 0.36832 0.36515 0.18431 0 0.31502 0.24306 0.17026 0.043353 0.19809 -0.14837 -135.08 -0.11966 0.12093 0.21036 -0.33982 0 -0.30623 -0.51609 -0.70748 -0.32876 -0.49705 -0.67313 -0.57792 0.070924 0.024364 0 -0.066838 -3.5736
2.625 0.32554 0.34412 0.42481 0.088175 0 0.20081 0.19564 0.086607 -0.048379 0.14014 -0.20865 -132.27 -0.0049471 0.19372 0.29104 -0.26927 0 -0.19973 -0.36362 -0.51322 -0.17007 -0.32945 -0.38359 -0.41856 0.06185 0.013295 0 0.047671 -2.3269
2.6289 0.27979 0.29187 0.41384 0.066084 0 0.11883 0.18967 0.045827 -0.07995 0.090203 -0.23494 -129.4 0.084875 0.25382 0.35531 -0.21433 0 0.0085711 -0.25765 -0.37428 -0.11898 -0.19938 -0.15099 -0.26194 0.042554 -0.0015106 0 0.11733 -1.5674
2.6328 0.23492 0.22918 0.2732 0.11326 0 0.077189 0.17892 0.05843 -0.071624 0.035335 -0.22865 -126.47 0.099324 0.29164 0.43306 -0.16964 0 0.21722 -0.21286 -0.23231 -0.058829 -0.096983 -0.0028956 -0.05613 0.04175 -0.01249 0 -0.0076617 -1.1827
2.6367 0.19832 0.18302 0.072624 0.18661 0 0.068405 0.13839 0.1058 -0.046195 -0.010989 -0.21133 -123.48 0.10539 0.28398 0.47073 -0.1922 0 0.14469 -0.22176 -0.083398 0.11417 -0.14566 0.047093 0.01579 0.071439 -0.0070115 0 0.14849 -1.0396
2.6406 0.17306 0.16619 -0.044762 0.23785 0 0.080146 0.090101 0.14797 -0.013404 -0.022982 -0.20231 -120.45 0.050722 0.28969 0.4895 -0.13504 0 0.059983 -0.19343 -0.038691 0.14511 -0.16643 0.019187 -0.036477 0.065144 -0.003152 0 0.067208 -1.0798
2.6445 0.15546 0.16722 0.00031686 0.24897 0 0.10796 0.074663 0.15058 0.026396 0.012319 -0.18723 -117.41 0.008443 0.2978 0.44938 -0.10458 0 0.058375 -0.20338 -0.098014 0.053687 -0.16763 -0.048316 -0.08292 0.073637 0.0058856 0 0.0022133 -1.3251
2.6484 0.13737 0.16156 0.14132 0.23605 0 0.1529 0.10092 0.10992 0.068839 0.082189 -0.12306 -114.37 -0.0080646 0.2628 0.38772 -0.11049 0 0.095509 -0.22762 -0.20666 -0.083616 -0.166 -0.13349 -0.13178 0.098068 0.013175 0 -0.023133 -1.771
2.6523 0.11199 0.13261 0.22476 0.21948 0 0.20462 0.13055 0.054931 0.10186 0.15603 0.016765 -111.32 -0.0060358 0.11859 0.38099 -0.12665 0 0.061786 -0.19895 -0.27348 -0.14791 -0.18567 -0.24549 -0.2446 0.12035 0.0051988 0 -0.067849 -2.2829
2.6563 0.07888 0.083332 0.15479 0.19399 0 0.23112 0.1168 0.024313 0.11831 0.20377 0.20364 -108.25 0.0046267 0.064295 0.43531 -0.20696 0 -0.16439 -0.27749 -0.35811 -0.17914 -0.2424 -0.40157 -0.50272 0.10106 0.0096647 0 -0.13967 -2.6295
2.6602 0.043829 0.030427 -0.018163 0.13274 0 0.19396 0.05721 0.037776 0.12983 0.21006 0.36673 -105.16 0.052803 0.081299 0.34446 -0.26714 0 -0.19843 -0.3411 -0.43141 -0.24942 -0.32159 -0.58969 -0.57499 0.080564 -0.0055435 0 -0.11019 -2.6574
2.6641 0.013861 -0.010729 -0.15032 0.02288 0 0.082193 0.0021607 0.084149 0.16132 0.1776 0.44872 -102.05 0.081692 0.10861 0.30058 -0.32526 0 -0.1784 -0.40047 -0.54862 -0.30759 -0.39857 -0.75719 -0.58187 0.061597 -0.0023088 0 -0.10465 -2.4348
2.668 -0.0084248 -0.03568 -0.14375 -0.10551 0 -0.066185 0.0058555 0.13304 0.22459 0.12277 0.44815 -98.932 0.070091 0.10205 0.37638 -0.37479 0 -0.20395 -0.45562 -0.70028 -0.31021 -0.44867 -0.84078 -0.6024 0.042353 0.026905 0 -0.16331 -2.1917
2.6719 -0.026297 -0.048929 -0.034032 -0.19156 0 -0.18055 0.06792 0.15692 0.29512 0.067674 0.40558 -95.813 0.069293 0.032196 0.39951 -0.34267 0 -0.33556 -0.47908 -0.71476 -0.20262 -0.43043 -0.81054 -0.6534 0.0086939 0.020593 0 -0.14301 -2.0763
2.6758 -0.045219 -0.056378 0.054573 -0.19039 0 -0.20448 0.12665 0.14484 0.31962 0.030483 0.35177 -92.691 0.091878 -0.0089465 0.32005 -0.29 0 -0.24812 -0.41721 -0.6921 -0.18446 -0.38742 -0.68622 -0.59895 0.0030042 0.045938 0 -0.2005 -1.962
2.6797 -0.067618 -0.061374 0.033568 -0.11178 0 -0.13605 0.11407 0.10035 0.25528 0.015904 0.27684 -89.571 0.088915 -0.0062186 0.31903 -0.21228 0 -0.12372 -0.324 -0.55361 -0.16232 -0.29972 -0.51211 -0.53407 0.018329 0.052841 0 -0.25448 -1.5216
2.6836 -0.090576 -0.066375 -0.072234 -0.014229 0 -0.028604 0.019695 0.031664 0.10901 0.011464 0.15416 -86.468 0.094759 0.053675 0.3824 -0.11863 0 -0.035578 -0.20973 -0.33204 -0.10118 -0.16135 -0.31754 -0.46543 0.040528 0.047234 0 -0.18594 -0.53256
2.6875 -0.10781 -0.074652 -0.16387 0.039609 0 0.047498 -0.10003 -0.053739 -0.060778 -0.0049002 -0.011154 -83.396 0.16061 0.1819 0.44842 -0.022157 0 -0.032426 -0.078019 -0.093137 0.020647 0.026326 -0.10203 -0.37601 0.053039 0.046811 0 0.093723 0.87569
2.6914 -0.11364 -0.087457 -0.17236 0.025555 0 0.049799 -0.17502 -0.14653 -0.18609 -0.048583 -0.16926 -80.36 0.25864 0.39413 0.41166 0.082235 0 0.018832 0.072008 0.073081 0.15819 0.21981 0.14452 -0.11047 0.063674 0.044229 0 -0.26796 2.2878
2.6953 -0.10568 -0.099521 -0.11711 -0.035973 0 -0.017499 -0.18343 -0.2316 -0.24027 -0.1154 -0.26954 -77.347 0.29975 0.51292 0.46146 0.18826 0 0.13775 0.20021 0.22269 0.30989 0.33562 0.41272 0.003408 0.057105 0.039769 0 0.034111 3.3335
2.6992 -0.085349 -0.099964 -0.066325 -0.10647 0 -0.11672 -0.16143 -0.29038 -0.2528 -0.1835 -0.316 -74.337 0.2956 0.47595 0.55974 0.26364 0 0.2584 0.31714 0.38967 0.43177 0.42288 0.66836 0.15229 0.038702 0.024246 0 0.1118 3.9607
2.7031 -0.056959 -0.080532 -0.054002 -0.15661 0 -0.20208 -0.15554 -0.30919 -0.27459 -0.22911 -0.36963 -71.32 0.28986 0.36465 0.64196 0.30611 0 0.33026 0.4202 0.57828 0.54048 0.52485 0.87475 0.3698 0.019718 0.0056401 0 -0.13915 4.3777
2.707 -0.026636 -0.044147 -0.047907 -0.17141 0 -0.23711 -0.17125 -0.28619 -0.32625 -0.2423 -0.48594 -68.298 0.39511 0.49898 0.56906 0.35127 0 0.29171 0.48723 0.75625 0.74344 0.70321 1.0155 0.5069 0.025977 0.019563 0 0.15367 4.7311
2.7109 -0.00055397 -0.0044727 0.00075084 -0.14165 0 -0.20184 -0.17216 -0.23161 -0.37768 -0.22917 -0.64695 -65.281 0.50959 0.59644 0.58764 0.31719 0 0.25515 0.48856 0.80373 0.71365 0.74391 1.092 0.52717 0.032778 0.035174 0 0.17333 4.87
2.7148 0.017918 0.024667 0.088121 -0.06425 0 -0.099311 -0.12756 -0.16239 -0.37723 -0.20059 -0.75866 -62.278 0.49646 0.61445 0.58948 0.27766 0 0.34957 0.44158 0.83674 0.67806 0.68621 1.0997 0.6223 0.025524 0.030425 0 0.087046 4.4609
2.7188 0.03079 0.040647 0.1509 0.043369 0 0.037782 -0.053362 -0.096256 -0.3015 -0.16064 -0.72259 -59.286 0.39304 0.53917 0.54554 0.21234 0 0.35538 0.34249 0.77469 0.64259 0.58155 1.0149 0.63322 0.015755 0.035178 0 0.0082668 3.3449
2.7227 0.044976 0.053218 0.13199 0.13728 0 0.15337 0.00078057 -0.04696 -0.17759 -0.10653 -0.51678 -56.292 0.26508 0.37986 0.44812 0.10398 0 0.088676 0.19823 0.54591 0.57949 0.47797 0.81145 0.42259 0.013765 0.073984 0 0.028535 1.7597
2.7266 0.067583 0.074174 0.046727 0.17047 0 0.19694 0.006122 -0.018822 -0.057454 -0.037501 -0.21324 -53.288 0.22858 0.28282 0.38678 0.039766 0 -0.020286 0.10759 0.29662 0.3589 0.35634 0.49468 0.34243 -0.0079679 0.077872 0 0.093931 0.16997
2.7305 0.099806 0.10548 -0.024492 0.13421 0 0.16069 -0.0081791 -0.00079089 0.029654 0.039607 0.078383 -50.267 0.17257 0.30963 0.32533 -0.023614 0 -0.094906 -0.012902 0.084559 0.13415 0.21503 0.11543 0.11144 0.017891 0.076193 0 -0.068154 -1.1391
2.7344 0.13461 0.13728 -0.012154 0.076594 0 0.092114 0.021318 0.03327 0.10006 0.1158 0.28443 -47.223 0.0687 0.29834 0.25339 -0.06086 0 -0.23684 -0.1692 -0.20961 -0.0078336 -0.0099384 -0.25508 -0.11084 0.027498 0.084113 0 -0.031615 -2.2885
2.7383 0.16108 0.15734 0.076536 0.070276 0 0.062145 0.12863 0.11099 0.19283 0.1892 0.3964 -44.146 -0.043819 0.18313 0.1634 -0.1111 0 -0.40064 -0.35982 -0.55436 -0.12312 -0.29149 -0.57015 -0.3126 0.0073745 0.094077 0 0.090863 -3.6123
2.7422 0.1726 0.16234 0.1695 0.14955 0 0.10855 0.27875 0.23837 0.32496 0.26491 0.44827 -41.028 -0.058844 -0.059941 0.046797 -0.27756 0 -0.41324 -0.5763 -0.79349 -0.3974 -0.52294 -0.83109 -0.5837 -0.025013 0.078611 0 -0.25621 -5.2339
2.7461 0.17213 0.1604 0.20446 0.27369 0 0.20265 0.39377 0.38458 0.46845 0.34289 0.48185 -37.873 -0.1842 -0.13667 -0.058524 -0.47993 0 -0.48551 -0.75165 -0.96581 -0.51553 -0.66116 -1.0678 -0.71041 -0.032815 0.072397 0 -0.080196 -6.8541
2.75 0.17001 0.16314 0.18704 0.35588 0 0.27265 0.42005 0.49268 0.57044 0.40747 0.53308 -34.698 -0.2413 -0.14858 -0.11046 -0.62021 0 -0.63341 -0.90036 -1.2447 -0.57542 -0.81744 -1.2963 -0.86879 -0.03593 0.084563 0 -0.20547 -7.9742
2.7539 0.17604 0.1759 0.17413 0.33719 0 0.26684 0.37153 0.51546 0.59577 0.43441 0.62947 -31.517 -0.24381 -0.14634 -0.09007 -0.69728 0 -0.78655 -0.96997 -1.4381 -0.65489 -0.93833 -1.4935 -1.0447 -0.029276 0.095267 0 -0.2443 -8.3339
2.7578 0.19219 0.1949 0.20584 0.23952 0 0.20126 0.30947 0.4514 0.55239 0.41318 0.77202 -28.335 -0.2206 -0.17191 -0.026895 -0.72146 0 -0.86443 -0.94804 -1.433 -0.79458 -0.98893 -1.6121 -1.1979 -0.014441 0.090893 0 0.025584 -8.1197
2.7617 0.21185 0.21251 0.26168 0.14771 0 0.14728 0.28345 0.34994 0.47966 0.36287 0.90766 -25.133 -0.23308 -0.25775 -0.1705 -0.72412 0 -0.7111 -0.99436 -1.4736 -0.89374 -1.0254 -1.617 -1.1859 -0.027827 0.084784 0 -0.051724 -7.7422
2.7656 0.22536 0.22374 0.28645 0.13559 0 0.16833 0.29341 0.27732 0.41514 0.32158 0.93571 -21.885 -0.19644 -0.26734 -0.13695 -0.69366 0 -0.67825 -0.88955 -1.4092 -0.82287 -1.0091 -1.5086 -1.131 -0.042365 0.092167 0 0.038205 -7.4272
2.7695 0.22694 0.22786 0.2532 0.20321 0 0.2618 0.30497 0.26751 0.37146 0.31402 0.77472 -18.576 -0.18066 -0.25912 -0.025746 -0.62323 0 -0.64611 -0.75723 -1.2785 -0.62757 -0.94464 -1.3151 -1.0827 -0.050348 0.10192 0 0.014519 -7.0423
2.7734 0.21787 0.22554 0.19272 0.28108 0 0.35791 0.29283 0.29782 0.3383 0.32678 0.44722 -15.213 -0.19294 -0.21979 0.06554 -0.52976 0 -0.61541 -0.62455 -1.1051 -0.45331 -0.82962 -1.0682 -0.99319 -0.052209 0.10822 0 -0.074485 -6.3115
2.7773 0.20451 0.21693 0.15868 0.29483 0 0.37637 0.26209 0.30992 0.29851 0.31722 0.095876 -11.822 -0.21641 -0.10721 0.016894 -0.44505 0 -0.63316 -0.48845 -0.91508 -0.51903 -0.6616 -0.78972 -0.76784 -0.052006 0.10606 0 -0.037986 -5.1597
2.7813 0.19383 0.20325 0.17014 0.22955 0 0.29145 0.22909 0.25894 0.23893 0.25173 -0.11015 -8.4202 -0.21772 0.074897 -0.039446 -0.38857 0 -0.44321 -0.39027 -0.68069 -0.47031 -0.49703 -0.49808 -0.599 -0.039246 0.083545 0 -0.010724 -3.8101
2.7852 0.18948 0.18904 0.19612 0.13781 0 0.15144 0.1924 0.1501 0.15148 0.13897 -0.11259 -5.0084 -0.17485 0.19846 0.11538 -0.3055 0 -0.26489 -0.29479 -0.43186 -0.29652 -0.2973 -0.21966 -0.40742 -0.025442 0.079483 0 -0.020669 -2.5605
2.7891 0.19003 0.18009 0.19727 0.089727 0 0.04032 0.13427 0.03386 0.035533 0.026733 -0.018696 -1.5684 -0.10013 0.28319 0.22419 -0.19474 0 -0.14305 -0.20645 -0.20778 -0.10063 -0.099533 0.014848 -0.23708 -0.021405 0.088578 0 0.0047954 -1.5219
2.793 0.18966 0.17772 0.1743 0.1141 0 0.016824 0.052982 -0.034329 -0.09223 -0.035745 -0.0082982 1.9169 -0.0038733 0.34306 0.19169 -0.075623 0 -0.09983 -0.13122 -0.039334 0.054289 0.064789 0.18654 -0.11971 -0.031292 0.10227 0 0.052011 -0.62514
2.7969 0.18103 0.17546 0.16565 0.18033 0 0.078362 -0.015843 -0.034859 -0.19216 -0.035631 -0.16707 5.448 0.10759 0.37986 0.27436 -0.028741 0 -0.12217 -0.083952 0.039952 0.17174 0.15801 0.29712 -0.079416 -0.046281 0.10009 0 -0.12046 0.13671
2.8008 0.16002 0.16349 0.19615 0.2288 0 0.17053 -0.023361 0.0063135 -0.21781 -0.00087068 -0.39964 9.0082 0.065747 0.34107 0.30861 -0.013894 0 -0.11451 -0.076047 0.036494 0.15038 0.20949 0.35701 -0.045537 -0.044897 0.10344 0 -0.046188 0.5578
2.8047 0.12973 0.13808 0.23737 0.21698 0 0.22706 0.040358 0.042883 -0.15127 0.029654 -0.50967 12.578 -0.0064182 0.29736 0.27127 -0.017133 0 -0.15472 -0.065364 -0.0026671 0.094225 0.22761 0.36469 0.0099742 -0.047363 0.10169 0 -0.02004 0.39223
2.8086 0.10015 0.10682 0.23035 0.14435 0 0.2098 0.12284 0.044673 -0.027906 0.039324 -0.37693 16.148 -0.062783 0.24235 0.18976 -0.028871 0 -0.19432 -0.081908 -0.089297 0.0092874 0.22394 0.30287 0.036951 -0.051903 0.093312 0 -0.060589 -0.31566
2.8125 0.081734 0.08305 0.15145 0.045966 0 0.12761 0.14862 0.016939 0.080009 0.040062 -0.067165 19.726 -0.071601 0.16116 0.11321 -0.039439 0 -0.15617 -0.16736 -0.24105 -0.114 0.20909 0.16051 -0.030824 -0.05265 0.07952 0 -0.11754 -1.1428
2.8164 0.076466 0.073491 0.048706 -0.031012 0 0.02916 0.090181 -0.0083574 0.11642 0.051268 0.22651 23.326 -0.06598 0.21648 0.19934 -0.055394 0 -0.055224 -0.23615 -0.3613 -0.22592 0.0946 -0.040655 -0.14643 -0.064332 0.076015 0 0.049727 -1.6128
2.8203 0.07398 0.070523 0.0018744 -0.050993 0 -0.025423 -0.00031142 0.0014362 0.087886 0.077424 0.35081 26.952 -0.012876 0.11658 0.21766 -0.055441 0 -0.15263 -0.26251 -0.40192 -0.17235 -0.024093 -0.24644 -0.36667 -0.061124 0.068492 0 -0.012599 -1.6378
2.8242 0.057731 0.057421 0.040455 -0.0075182 0 -0.0028321 -0.036073 0.055994 0.058156 0.10673 0.3102 30.596 -0.0051699 0.019452 0.20157 -0.10893 0 -0.36051 -0.31689 -0.4542 -0.15864 -0.12205 -0.40401 -0.47686 -0.044662 0.077233 0 -0.033551 -1.5962
2.8281 0.018018 0.022677 0.10487 0.068165 0 0.074683 0.02148 0.13435 0.090658 0.12652 0.23449 34.241 -0.064961 -0.016456 0.1684 -0.21735 0 -0.55757 -0.41118 -0.56813 -0.25939 -0.20716 -0.49904 -0.44909 -0.025633 0.10127 0 0.0065985 -1.9114
2.832 -0.038621 -0.029454 0.097644 0.11613 0 0.13392 0.12272 0.19537 0.18871 0.13339 0.24444 37.872 -0.13206 -0.033209 0.12302 -0.29119 0 -0.50311 -0.48473 -0.76872 -0.4171 -0.337 -0.55788 -0.49233 -0.033572 0.11017 0 -0.20624 -2.5396
2.8359 -0.092673 -0.082035 -0.020169 0.080807 0 0.097286 0.17345 0.19975 0.2888 0.12649 0.3515 41.482 -0.08184 0.0057516 0.13357 -0.34119 0 -0.39919 -0.43884 -0.84448 -0.35599 -0.37531 -0.60843 -0.53593 -0.035814 0.1202 0 -0.080026 -2.9127
2.8398 -0.12636 -0.11952 -0.18322 -0.045551 0 -0.053732 0.12045 0.13246 0.31374 0.096952 0.47343 45.076 -0.066334 0.044964 0.10101 -0.34584 0 -0.32224 -0.37049 -0.86395 -0.32298 -0.37143 -0.63612 -0.46532 -0.028361 0.1303 0 -0.031367 -2.4369
2.8438 -0.13819 -0.14024 -0.27675 -0.20369 0 -0.24889 -0.0045336 0.013379 0.23603 0.033208 0.52222 48.663 -0.043029 0.073777 0.084676 -0.31921 0 -0.30453 -0.28497 -0.82097 -0.28988 -0.32858 -0.58063 -0.37281 -0.027766 0.13361 0 -0.18217 -1.0558
2.8477 -0.14492 -0.15649 -0.24311 -0.29942 0 -0.36885 -0.12248 -0.11222 0.093198 -0.058955 0.46167 52.248 0.042221 0.087892 0.15003 -0.27812 0 -0.35381 -0.17524 -0.70231 -0.20085 -0.23977 -0.38215 -0.3486 -0.047411 0.12349 0 -0.52303 0.70528
2.8516 -0.16876 -0.18321 -0.13779 -0.27339 0 -0.33515 -0.18399 -0.20055 -0.05431 -0.1476 0.29262 55.826 0.15738 0.09241 0.26498 -0.21093 0 -0.31902 -6.3954e-05 -0.46855 -0.018617 -0.024814 -0.037557 -0.23192 -0.052024 0.097417 0 -0.18789 2.2668
2.8555 -0.22022 -0.22583 -0.080253 -0.15485 0 -0.18115 -0.2063 -0.23726 -0.17635 -0.19755 0.019361 59.379 0.23946 0.25221 0.31198 -0.11062 0 -0.28917 0.11571 -0.1277 0.1325 0.1589 0.38586 -0.066405 -0.049906 0.075527 0 -0.047437 3.5402
2.8594 -0.29037 -0.27765 -0.14625 -0.049319 0 -0.039234 -0.23788 -0.24557 -0.28417 -0.20987 -0.33636 62.886 0.28883 0.4134 0.33955 0.010419 0 -0.19561 0.26195 0.22268 0.34922 0.35177 0.79378 0.13287 -0.046246 0.049349 0 -0.0035023 4.912
2.8633 -0.35823 -0.32742 -0.30342 -0.062454 0 -0.045156 -0.29694 -0.26704 -0.39482 -0.23489 -0.68995 66.327 0.31475 0.51351 0.39027 0.15423 0 -0.034537 0.44316 0.55255 0.58614 0.58477 1.1284 0.37292 -0.044336 0.021925 0 0.0015115 6.6972
2.8672 -0.40629 -0.3689 -0.4477 -0.21962 0 -0.23317 -0.35487 -0.32909 -0.49551 -0.33304 -0.90131 69.697 0.33794 0.53038 0.52176 0.33406 0 0.14958 0.60142 0.86864 0.67006 0.89546 1.3973 0.67953 -0.047555 0.0063451 0 0.022908 8.6774
2.8711 -0.43182 -0.40424 -0.50082 -0.44757 0 -0.50814 -0.38152 -0.42571 -0.55264 -0.51099 -0.87465 73.004 0.38417 0.64262 0.65352 0.46637 0 0.38211 0.74026 1.0882 0.84349 1.0713 1.6467 0.90104 -0.045529 0.031737 0 -0.075638 10.261
2.875 -0.44647 -0.43979 -0.47458 -0.63211 0 -0.71793 -0.39557 -0.52666 -0.55694 -0.69623 -0.66969 76.257 0.46859 0.7277 0.71606 0.59269 0 0.53564 0.85162 1.2936 1.016 1.352 1.9072 1.1062 -0.035739 0.031537 0 0.21993 11.112
2.8789 -0.46666 -0.47978 -0.44657 -0.7013 0 -0.76505 -0.45473 -0.60472 -0.55052 -0.78661 -0.49126 79.458 0.60713 0.85108 0.74891 0.70675 0 0.58948 0.96189 1.5102 1.1406 1.6403 2.1641 1.2534 -0.026318 0.026029 0 0.31501 11.546
2.8828 -0.50302 -0.5238 -0.47958 -0.66626 0 -0.66731 -0.5883 -0.65532 -0.59604 -0.73953 -0.52678 82.594 0.78103 1.0478 0.79136 0.80795 0 0.56923 1.1019 1.7501 1.2083 1.839 2.3742 1.3311 -0.024933 0.032484 0 -0.10974 12.211
2.8867 -0.55525 -0.56876 -0.5664 -0.5951 0 -0.52669 -0.74587 -0.69177 -0.71196 -0.61829 -0.76856 85.645 0.8077 1.1929 0.87032 0.93041 0 0.68643 1.334 1.9833 1.3669 1.8739 2.5086 1.4758 -0.039094 0.041829 0 -0.020114 13.36
2.8906 -0.61355 -0.61204 -0.64839 -0.55397 0 -0.44528 -0.82819 -0.72496 -0.84165 -0.54423 -1.0059 88.6 0.87265 1.2472 0.89551 1.0197 0 0.91247 1.4806 2.0248 1.3552 2.0334 2.5784 1.5306 -0.042925 0.071975 0 0.062999 14.519
2.8945 -0.66443 -0.65273 -0.68034 -0.56885 0 -0.46297 -0.78077 -0.75124 -0.8971 -0.59157 -1.0203 91.465 0.89503 1.2388 0.93158 1.122 0 0.89781 1.5666 2.0638 1.4125 2.1907 2.6232 1.562 -0.049078 0.088517 0 -0.018155 14.979
2.8984 -0.69845 -0.69101 -0.6731 -0.62923 0 -0.55736 -0.65729 -0.76087 -0.84174 -0.72193 -0.80531 94.249 0.87963 1.2203 0.97781 1.1776 0 0.7924 1.5884 2.1221 1.5119 2.2412 2.6758 1.5986 -0.051251 0.086389 0 -0.16575 14.617
2.9023 -0.71718 -0.72782 -0.67534 -0.71221 0 -0.68387 -0.5809 -0.7554 -0.73045 -0.82369 -0.58262 96.953 0.86883 1.2687 1.0067 1.0726 0 0.98963 1.534 2.1594 1.5106 2.0681 2.7389 1.6608 -0.034205 0.072013 0 -0.1506 14.159
2.9063 -0.73558 -0.76551 -0.72022 -0.79575 0 -0.80756 -0.63319 -0.75168 -0.66243 -0.82146 -0.58133 99.559 1.0044 1.3975 1.0969 1.1565 0 -3.063 1.5847 2.23 1.6341 2.1224 2.7927 1.755 -0.076348 0.053867 0 -0.10369 14.499
2.9102 -0.77559 -0.80838 -0.7943 -0.85671 0 -0.9054 -0.779 -0.76581 -0.68977 -0.7499 -0.79499 102.04 1.0211 1.3721 1.097 1.2291 0 -4.2261 1.6542 2.2389 1.6673 2.1309 2.8202 1.7698 -0.068323 0.032872 0 -0.123 15.762
2.9141 -0.85182 -0.86126 -0.8577 -0.87355 0 -0.95902 -0.90428 -0.79498 -0.77322 -0.71767 -0.97507 104.36 0.99114 1.3923 1.107 1.2957 0 -4.1968 1.6882 2.2649 1.6513 2.1214 2.828 1.8039 -0.046578 0.031427 0 -0.13594 17.12
2.918 -0.95829 -0.92642 -0.8903 -0.84475 0 -0.96337 -0.93054 -0.81986 -0.83095 -0.79573 -0.88726 106.54 0.99544 1.544 1.1651 1.3488 0 -4.1026 1.6856 2.3438 1.646 2.121 2.8443 1.8926 -0.044274 0.052102 0 -0.088441 17.649
2.9219 -1.0678 -1.0009 -0.91456 -0.80456 0 -0.94404 -0.88892 -0.8277 -0.8297 -0.94195 -0.57512 108.57 1.1815 1.668 1.1677 1.3394 0 -4.0251 1.7812 2.4223 1.791 2.1692 2.9017 1.926 -0.10432 0.04911 0 0.059321 17.371
2.9258 -1.1477 -1.0757 -0.97238 -0.80788 0 -0.9513 -0.87697 -0.83081 -0.82026 -1.0408 -0.34526 110.46 1.1469 1.7572 1.124 1.4067 0 -3.9453 1.9098 2.5041 1.7651 2.1685 3.021 1.9974 -0.065308 0.0514 0 -0.042639 17.311
2.9297 -1.182 -1.1382 -1.0804 -0.8857 0 -1.0191 -0.94465 -0.85697 -0.87555 -1.0215 -0.46417 112.22 1.2766 1.8528 1.2457 1.4743 0 -3.8453 2.0378 2.6676 1.813 2.3458 3.2065 2.1445 -0.06055 0.049208 0 -0.16535 18.412
2.9336 -1.1821 -1.1766 -1.2078 -1.0111 0 -1.1243 -1.0339 -0.91879 -0.99574 -0.93421 -0.86894 113.81 1.447 2.0043 1.4419 1.5828 0 -3.7257 2.1904 2.8829 1.9816 2.6032 3.4509 2.2957 -0.078503 0.053504 0 -0.18188 20.408
2.9375 -1.1754 -1.1853 -1.2983 -1.116 0 -1.1965 -1.043 -0.99571 -1.0885 -0.90328 -1.2071 115.24 1.429 2.2472 1.5445 1.7895 0 -3.5917 2.4028 3.0929 2.2612 2.7678 3.7415 2.3654 -0.075648 0.077968 0 0.0011422 21.94
2.9414 -1.1813 -1.17 -1.3141 -1.1513 0 -1.1836 -0.95291 -1.0525 -1.0605 -1.0002 -1.1936 116.47 1.5816 2.1792 1.5225 1.8719 0 -3.4277 2.5903 3.3227 2.3643 2.9927 4.0648 2.7219 -0.072942 0.06743 0 -0.032687 21.964
2.9453 -1.1956 -1.1486 -1.2661 -1.1335 0 -1.1133 -0.87521 -1.078 -0.93375 -1.1656 -0.9264 117.52 1.6817 2.3834 1.6918 2.0491 0 -3.2953 2.7514 3.5393 2.4614 3.304 4.4096 2.9006 -0.053024 0.068834 0 -0.20222 21.051
2.9492 -1.1977 -1.1446 -1.2023 -1.1282 0 -1.0799 -0.95567 -1.1 -0.85795 -1.2661 -0.81086 118.39 1.7932 2.6544 1.87 2.218 0 -3.1405 2.9685 3.8241 2.6921 3.5947 4.7689 3.0669 -0.054504 0.071883 0 -0.34834 21.069
2.9531 -1.1737 -1.1729 -1.1698 -1.1808 0 -1.1531 -1.2165 -1.154 -0.98233 -1.2344 -1.1294 119.09 1.9348 2.8951 1.9975 2.3563 0 -2.9361 3.2436 4.1764 3.0412 3.8619 5.1384 3.2965 -0.079423 0.071052 0 -0.38868 23.317
2.957 -1.1332 -1.2271 -1.1787 -1.2654 0 -1.2961 -1.5 -1.2332 -1.2952 -1.1498 -1.6836 119.61 2.0738 3.1044 2.1523 2.5431 0 -2.6749 3.4677 4.4798 3.267 4.2497 5.5116 3.5866 -0.079638 0.064162 0 -0.29684 26.879
2.9609 -1.1023 -1.2769 -1.1981 -1.3106 0 -1.384 -1.5897 -1.2807 -1.5935 -1.166 -1.9111 119.95 2.2534 3.2747 2.3256 2.7046 0 -2.4445 3.7057 4.8356 3.473 4.3482 5.8755 3.8117 -0.084137 0.059732 0 -0.17586 29.028
2.9648 -1.0975 -1.2822 -1.1848 -1.2807 0 -1.3266 -1.4087 -1.2458 -1.638 -1.348 -1.4263 120.11 2.4123 3.4223 2.435 2.8531 0 -2.2628 3.8849 5.1362 3.5808 4.6299 6.2136 4.0641 -0.082268 0.051728 0 -0.095271 27.631
2.9688 -1.1042 -1.2165 -1.1216 -1.2311 0 -1.1804 -1.1069 -1.1586 -1.3713 -1.577 -0.47672 120.11 2.5551 3.5771 2.5112 3.0055 0 -2.1185 4.0548 5.3849 3.6769 4.9543 6.5153 4.3019 -0.076708 0.047663 0 -0.056898 23.407
2.9727 -1.0827 -1.0839 -1.034 -1.265 0 -1.1266 -0.94234 -1.139 -1.0026 -1.6307 0.16994 119.96 2.6836 3.7579 2.5968 3.1647 0 -1.998 4.2624 5.597 3.8436 5.1379 6.7853 4.4769 -0.0723 0.054248 0 -0.055792 19.74
2.9766 -0.99791 -0.91719 -0.96931 -1.4213 0 -1.3045 -1.054 -1.3053 -0.8633 -1.3767 -0.12585 119.64 2.6861 3.8573 2.7087 3.1888 0 -1.9189 4.3853 5.7547 3.9277 5.2959 7.0414 4.6269 -0.07826 0.056584 0 -0.11945 19.888
2.9805 -0.84928 -0.75785 -0.95115 -1.5957 0 -1.6398 -1.3362 -1.6482 -1.1446 -0.89871 -1.2615 119.18 2.6958 3.9293 2.7341 3.1815 0 -1.8766 4.4072 5.9288 4.0084 5.244 7.3006 4.6149 -0.079748 0.075196 0 -0.16153 23.945
2.9844 -0.67421 -0.63232 -0.94718 -1.5868 0 -1.8407 -1.5327 -1.986 -1.735 -0.43201 -2.4042 118.57 2.5696 4.1341 2.6566 3.0861 0 -1.994 4.2809 6.2007 3.9706 5.0392 7.5627 4.4637 -0.077957 0.09643 0 -0.25722 28.374
2.9883 -0.52264 -0.54251 -0.88304 -1.2467 0 -1.5998 -1.4642 -2.0671 -2.2945 -0.16128 -2.6657 117.85 2.3396 4.4684 2.4558 2.9203 0 -2.2574 4.0773 6.5435 3.7435 4.7722 7.8042 4.1907 -0.072193 0.11193 0 -0.39049 28.742
2.9922 -0.42437 -0.47489 -0.70107 -0.61533 0 -0.85375 -1.1791 -1.7557 -2.4998 -0.069942 -1.8586 117.05 2.1914 4.7983 2.1007 2.7693 0 -2.5381 3.9943 6.8326 3.2604 4.6048 7.9836 3.8202 -0.060059 0.11354 0 -0.46635 23.37
2.9961 -0.37556 -0.41809 -0.42006 0.077697 0 0.11858 -0.8907 -1.1513 -2.2538 0.015811 -0.65334 116.2 2.4173 4.7076 2.0151 2.8009 0 -2.5524 3.9819 6.8072 3.1515 4.6985 8.0533 3.6508 -0.045713 0.06003 0 -0.24312 14.734
3 -0.35225 -0.373 -0.1413 0.55193 0 0.85673 -0.76803 -0.53444 -1.7024 0.23012 0.0085485 115.32 2.3491 4.497 1.9158 2.6958 0 0.053593 3.9078 6.6517 3.0833 4.5586 7.9694 3.5264 -0.031088 0.088445 0 -0.04252 7.4364
3.0039 -0.33503 -0.34805 0.016051 0.64641 0 1.0214 -0.78426 -0.17324 -1.079 0.50862 -0.27969 114.38 2.0963 4.2576 1.8215 2.4758 0 2.2475 3.7262 6.4575 2.9949 4.2962 7.7005 3.3598 -0.044316 0.12468 0 0.010665 4.5736
3.0078 -0.32188 -0.34636 0.0048986 0.39403 0 0.60475 -0.76421 -0.1425 -0.53928 0.62574 -1.079 113.39 1.8213 4.0426 1.7519 2.2049 0 1.9399 3.4303 6.2515 2.8549 4.0368 7.2397 3.1294 -0.097499 0.10672 0 -0.1191 5.6493
3.0117 -0.32046 -0.35779 -0.10987 -0.038206 0 -0.10369 -0.57747 -0.29908 -0.1232 0.40109 -1.5358 112.32 1.79 3.7842 1.6695 2.0769 0 1.8571 3.1513 5.7642 2.6893 3.8559 6.6184 3.1008 -0.13067 0.054369 0 -0.13258 7.6337
3.0156 -0.33148 -0.36345 -0.20149 -0.47038 0 -0.74163 -0.28421 -0.42128 0.165 -0.11436 -1.1383 111.2 1.7609 3.5136 1.5448 2.0672 0 -1.449 3.0698 5.0143 2.6074 3.6365 5.9099 3.1432 -0.084842 -0.0030864 0 -0.17157 7.8985
3.0195 -0.34167 -0.34817 -0.18393 -0.78851 0 -1.0933 -0.090084 -0.38519 0.28195 -0.64637 -0.12051 110.02 1.6861 3.2236 1.5272 1.9904 0 -3.294 2.8606 4.4426 2.5532 3.2466 5.2134 2.9413 -0.069276 0.0067708 0 -0.21479 6.261
3.0234 -0.33308 -0.31004 -0.079652 -0.94202 0 -1.1442 -0.15251 -0.23184 0.17332 -0.89653 0.79533 108.82 1.6102 3.0433 1.5662 1.8085 0 -3.4742 2.5162 4.0928 2.4321 2.8173 4.6188 2.5715 -0.093049 0.050143 0 -0.16715 4.4953
3.0273 -0.29886 -0.25991 0.0074428 -0.90638 0 -0.97994 -0.42276 -0.088013 -0.12727 -0.75876 1.0261 107.57 1.628 3.1865 1.512 1.5396 0 -3.6742 2.1658 3.844 2.1117 2.6267 4.1721 2.3026 -0.12412 0.038235 0 0.11742 4.1528
3.0313 -0.24948 -0.21288 -0.011157 -0.67733 0 -0.66767 -0.67224 -0.033745 -0.45247 -0.37228 0.55091 106.28 1.4506 2.9077 1.5148 1.5071 0 0.39374 2.1245 3.4157 1.9049 2.455 3.8623 2.0827 -0.07399 0.0094248 0 0.030808 4.9739
3.0352 -0.20393 -0.17939 -0.13057 -0.30658 0 -0.24026 -0.67866 -0.043052 -0.58697 0.014908 -0.18367 104.94 1.2763 2.6143 1.3877 1.4335 0 -1.6424 1.9237 3.1245 1.6711 2.24 3.6346 1.6604 -0.062152 0.055664 0 -0.12939 5.3213
3.0391 -0.1747 -0.16169 -0.26331 0.075707 0 0.2304 -0.40405 -0.039078 -0.42762 0.23388 -0.6919 103.57 1.1513 2.4552 1.1284 1.2922 0 -4.3045 1.6717 2.9243 1.4475 2.0178 3.4195 1.2866 -0.07152 0.08403 0 -0.18184 3.9702
3.043 -0.16024 -0.15572 -0.32356 0.30567 0 0.58747 -0.013051 0.0087511 -0.072943 0.27297 -0.78081 102.17 1.0671 2.404 0.82509 1.0976 0 -3.9351 1.4604 2.7329 1.2228 1.8237 3.159 1.1062 -0.083194 0.060576 0 -0.064405 1.3568
3.0469 -0.15043 -0.15489 -0.30057 0.28464 0 0.65574 0.2701 0.050254 0.24882 0.21014 -0.54435 100.76 0.86789 1.957 0.84964 0.97175 0 0.18482 1.3814 2.335 0.84428 1.7112 2.822 1.0666 -0.066208 0.091532 0 0.016032 -0.8876
3.0508 -0.13806 -0.15315 -0.2516 0.054332 0 0.3799 0.33012 0.014557 0.35777 0.10213 -0.1479 99.35 0.89963 1.7828 0.88634 0.92402 0 -3.0184 1.2566 1.9277 0.89497 1.6252 2.4156 0.9748 -0.094478 0.14133 0 0.009985 -1.5088
3.0547 -0.12524 -0.14729 -0.22849 -0.22191 0 -0.097116 0.21586 -0.10252 0.25294 -0.048706 0.31012 97.909 0.84965 1.6012 0.82379 0.87688 0 -2.3267 1.1135 1.667 0.90105 1.4023 1.9898 0.82117 -0.098505 0.13698 0 -0.091945 -0.69253
3.0586 -0.12006 -0.13857 -0.21928 -0.36688 0 -0.50617 0.06085 -0.21736 0.086211 -0.23406 0.74565 96.426 0.78314 1.4532 0.74614 0.79448 0 0.49812 0.94284 1.4947 0.84098 1.1128 1.6301 0.70405 -0.084631 0.10665 0 -0.17716 0.3317
3.0625 -0.12825 -0.13254 -0.16847 -0.30623 0 -0.63105 -0.035983 -0.22885 0.013951 -0.37947 0.99495 94.902 0.84479 1.4457 0.78469 0.65648 0 0.65312 0.73784 1.2987 0.79776 0.8969 1.4251 0.74554 -0.076949 0.10248 0 -0.10335 0.58255
3.0664 -0.14806 -0.13586 -0.054261 -0.10767 0 -0.4524 -0.062336 -0.11362 0.066498 -0.37491 0.87427 93.356 0.76481 1.4048 0.82067 0.66806 0 0.45108 0.75717 1.1783 0.87736 0.97204 1.4179 0.76087 -0.062907 0.06205 0 -0.048885 0.15756
3.0703 -0.17199 -0.1512 0.062575 0.078877 0 -0.14244 -0.055945 0.045066 0.14782 -0.18009 0.37671 91.808 0.69228 1.3078 0.7792 0.57973 0 0.34299 0.66805 1.2395 0.77138 0.99866 1.5726 0.6807 -0.053114 0.069049 0 0.073792 -0.12215
3.0742 -0.19261 -0.17457 0.078377 0.12671 0 0.076119 -0.043163 0.12274 0.14945 0.10483 -0.21961 90.263 0.68534 1.321 0.70399 0.53866 0 -1.6657 0.74204 1.3635 0.65836 1.0727 1.7891 0.61459 -0.051605 0.068799 0 0.16322 0.28849
3.0781 -0.20705 -0.19792 -0.056652 0.0057018 0 0.08635 -0.021632 0.054426 0.059739 0.29073 -0.50931 88.703 0.71627 1.4279 0.64921 0.59025 0 -4.2077 0.98165 1.4781 0.63514 1.2126 1.9655 0.59995 -0.058169 0.054542 0 0.17433 1.1261
3.082 -0.21776 -0.21573 -0.27962 -0.21642 0 -0.069417 0.0087275 -0.11704 -0.034721 0.24258 -0.28783 87.098 0.61522 1.3356 0.71827 0.6607 0 -0.13401 0.99993 1.5362 0.74022 1.3355 2.0672 0.59218 -0.066537 0.085785 0 0.11476 1.7407
3.0859 -0.2302 -0.22987 -0.45759 -0.42797 0 -0.2582 0.01832 -0.28151 -0.047204 -0.011568 0.25223 85.427 0.82946 1.4626 0.71871 0.74046 0 0.38678 1.0499 1.7349 0.84168 1.5097 2.1493 0.76813 -0.038342 0.042931 0 0.12552 1.9067
3.0898 -0.24971 -0.24797 -0.49691 -0.53732 0 -0.36899 -0.034267 -0.34904 0.014415 -0.30568 0.6626 83.694 0.88588 1.6935 0.80551 0.87628 0 0.61706 1.1699 1.9559 0.99109 1.6349 2.3124 0.9235 -0.053022 0.066997 0 0.29897 2.1025
3.0938 -0.27869 -0.27666 -0.41796 -0.51227 0 -0.37633 -0.15533 -0.30985 0.049886 -0.47199 0.60796 81.917 0.90744 1.8588 0.93674 0.98699 0 0.76866 1.2942 2.1726 1.1631 1.7396 2.6259 1.0765 -0.070416 0.089829 0 0.3532 2.9839
3.0977 -0.31473 -0.31552 -0.3264 -0.38602 0 -0.32502 -0.29397 -0.22644 -0.038431 -0.4659 0.12919 80.111 1.0574 1.847 1.0467 1.0036 0 0.75569 1.3787 2.3965 1.3296 1.874 3.0798 1.2743 -0.046858 0.039836 0 0.05451 4.6574
3.1016 -0.35089 -0.35701 -0.31231 -0.23682 0 -0.27555 -0.37562 -0.17774 -0.2503 -0.37432 -0.43099 78.27 1.1548 2.2093 1.0939 1.1359 0 1.0019 1.7415 2.9281 1.5442 2.1379 3.5997 1.5909 -0.055369 0.07345 0 0.097673 6.5394
3.1055 -0.37906 -0.39201 -0.37567 -0.15079 0 -0.2653 -0.36424 -0.20688 -0.48154 -0.3156 -0.74933 76.371 1.1948 2.411 1.1924 1.1817 0 1.1582 1.7673 3.2888 1.7498 2.3598 4.1056 1.7708 -0.041208 0.06605 0 0.35953 7.922
3.1094 -0.39491 -0.41534 -0.44576 -0.17982 0 -0.30411 -0.29545 -0.30641 -0.61121 -0.3353 -0.77717 74.394 1.2742 2.6277 1.2748 1.2767 0 1.2702 1.949 3.671 1.906 2.6056 4.5596 1.8869 -0.043299 0.079199 0 0.31565 8.626
3.1133 -0.40072 -0.42685 -0.46577 -0.31341 0 -0.38461 -0.25015 -0.43697 -0.60186 -0.39115 -0.70617 72.339 1.3962 2.8709 1.3469 1.4355 0 1.3781 2.2919 4.094 2.0216 2.867 4.9671 2.0356 -0.049624 0.10748 0 0.057087 9.0712
3.1172 -0.40313 -0.42842 -0.45148 -0.48352 0 -0.48599 -0.29322 -0.55476 -0.52548 -0.42368 -0.72017 70.224 1.4903 3.0259 1.4762 1.5815 0 1.5382 2.4113 4.4477 2.1499 3.0716 5.3404 2.3778 -0.00155 0.089076 0 0.21487 9.7536
3.1211 -0.40726 -0.42143 -0.46559 -0.60475 0 -0.57349 -0.4301 -0.62968 -0.49781 -0.42734 -0.80695 68.065 1.6644 3.2917 1.5211 1.6817 0 1.6313 2.789 4.6782 2.372 3.3202 5.6702 2.4474 -0.01865 0.086095 0 0.26787 10.722
3.125 -0.41231 -0.4075 -0.53938 -0.62614 0 -0.6094 -0.6117 -0.65258 -0.58223 -0.44875 -0.8126 65.862 1.7989 3.5406 1.6339 1.8295 0 1.8315 2.9156 4.9862 2.4378 3.4132 5.9316 2.6213 -0.029373 0.078743 0 0.11541 11.588
3.1289 -0.41293 -0.39101 -0.6277 -0.55904 0 -0.57692 -0.77244 -0.63531 -0.74392 -0.52304 -0.65387 63.598 1.9119 3.7607 1.7378 1.9339 0 1.9576 2.9945 5.231 2.5341 3.4822 6.1168 2.7616 -0.030343 0.062716 0 -0.036144 11.997
3.1328 -0.40505 -0.37894 -0.64647 -0.4618 0 -0.49588 -0.86413 -0.6032 -0.88485 -0.62348 -0.4448 61.255 2.0069 3.9314 1.7856 1.9472 0 1.9247 3.1742 5.3212 2.7575 3.6211 6.2524 2.7832 -0.021452 0.045722 0 -0.02106 11.99
3.1367 -0.39037 -0.3768 -0.55494 -0.39508 0 -0.4105 -0.86505 -0.5792 -0.9226 -0.68071 -0.39893 58.828 1.9701 3.9349 1.9209 2.0595 0 2.182 3.1861 5.4456 2.6757 3.6775 6.3815 2.9614 0.0024355 0.095405 0 0.12012 11.889
3.1406 -0.37499 -0.3838 -0.39919 -0.38279 0 -0.35598 -0.77414 -0.56793 -0.84665 -0.65022 -0.61282 56.333 2.022 3.974 1.8458 2.0882 0 2.1545 3.2174 5.5405 2.7901 3.6791 6.5222 2.9905 -0.041426 0.087319 0 -0.29988 11.876
3.1445 -0.36369 -0.39246 -0.27378 -0.40543 0 -0.33456 -0.61022 -0.55403 -0.71448 -0.55629 -0.95925 53.785 2.0494 3.9562 1.8446 2.0482 0 2.1123 3.2297 5.5874 2.8392 3.7231 6.6456 3.0428 -0.040478 0.090443 0 -0.2437 11.769
3.1484 -0.35584 -0.39367 -0.2411 -0.42444 0 -0.32415 -0.4185 -0.51959 -0.60111 -0.46725 -1.198 51.186 2.0238 3.8674 1.8784 1.9862 0 2.1072 3.2198 5.5896 2.8216 3.7936 6.6923 3.1223 -0.00042605 0.10986 0 0.035523 11.262
3.1523 -0.34709 -0.38285 -0.28687 -0.41374 0 -0.30936 -0.26716 -0.46617 -0.54783 -0.43012 -1.186 48.527 1.9476 3.727 1.7575 1.9773 0 2.1108 3.2006 5.5633 2.8499 3.8208 6.6138 3.161 0.018718 0.12391 0 -0.3507 10.333
3.1563 -0.33458 -0.3619 -0.3487 -0.37487 0 -0.30137 -0.22034 -0.41859 -0.54617 -0.43293 -0.977 45.801 1.76 3.6948 1.7667 1.9251 0 1.8552 3.1537 5.4409 2.7491 3.7311 6.4022 2.9653 -0.0082468 0.089392 0 0.094373 9.352
3.1602 -0.31971 -0.33583 -0.37956 -0.32982 0 -0.32416 -0.2992 -0.40324 -0.55916 -0.43 -0.72776 43.017 1.7031 3.6271 1.7535 1.8625 0 1.9595 3.0058 5.2004 2.5995 3.587 6.0854 2.8467 -0.030422 0.052724 0 0.01181 8.7351
3.1641 -0.30528 -0.3082 -0.37911 -0.30157 0 -0.38102 -0.46064 -0.41992 -0.55427 -0.39758 -0.53231 40.2 1.7034 3.5203 1.6834 1.7864 0 2.0434 2.789 4.8755 2.4524 3.4389 5.7015 2.7133 -0.032198 0.042975 0 -0.030974 8.5123
3.168 -0.29068 -0.28015 -0.36829 -0.29681 0 -0.43758 -0.61495 -0.43582 -0.52077 -0.35705 -0.3632 37.366 1.7038 3.3965 1.5715 1.7049 0 1.8801 2.5515 4.5056 2.336 3.2903 5.2786 2.5278 -0.0098037 0.069218 0 0.19728 8.2681
3.1719 -0.27118 -0.25308 -0.34696 -0.30022 0 -0.4429 -0.67338 -0.41069 -0.46347 -0.3417 -0.16578 34.512 1.6727 3.3567 1.5736 1.6603 0 1.5476 2.4054 4.1566 2.2317 3.0111 4.8375 2.3901 0.01356 0.094572 0 0.090479 7.5275
3.1758 -0.24308 -0.23061 -0.28895 -0.28325 0 -0.37183 -0.59403 -0.33158 -0.38636 -0.34713 0.023282 31.615 1.5425 3.2229 1.4835 1.52 0 1.6067 2.1803 3.8883 1.9682 2.8294 4.4032 2.1904 -0.011283 0.11188 0 0.10543 6.193
3.1797 -0.20921 -0.21609 -0.18115 -0.22466 0 -0.24966 -0.39783 -0.2246 -0.28511 -0.32462 0.083952 28.653 1.3675 2.9868 1.4358 1.3555 0 1.5809 1.9684 3.6382 1.7889 2.6081 4.0046 2.0457 -0.035358 0.10105 0 0.1743 4.6001
3.1836 -0.17798 -0.20744 -0.058295 -0.13187 0 -0.1352 -0.15039 -0.13287 -0.15596 -0.2306 -0.051204 25.629 1.2114 2.6802 1.3456 1.1974 0 1.4053 1.788 3.3423 1.7024 2.3648 3.6568 1.8902 -0.04165 0.077024 0 0.20072 3.1708
3.1875 -0.15557 -0.19533 0.013867 -0.046207 0 -0.07688 0.072703 -0.081392 -0.011039 -0.082089 -0.28444 22.567 1.1397 2.3549 1.0848 1.0671 0 1.1206 1.637 2.935 1.6551 2.1534 3.3453 1.6177 -0.021169 0.066161 0 0.088731 2.0517
3.1914 -0.13888 -0.16824 -0.0025053 -0.020474 0 -0.079557 0.21582 -0.061279 0.11731 0.043581 -0.40224 19.493 0.98722 2.1138 1.0232 0.89516 0 1.0144 1.3942 2.5073 1.5287 1.9238 3.033 1.4357 -0.017033 0.1006 0 0.24688 1.0948
3.1953 -0.11714 -0.12156 -0.076264 -0.077529 0 -0.10772 0.25783 -0.044903 0.19161 0.072552 -0.25738 16.417 0.87359 1.912 0.91018 0.80556 0 1.0194 1.2372 2.2237 1.2645 1.7782 2.6905 1.3165 -0.02101 0.10357 0 0.2335 0.14451
3.1992 -0.081698 -0.062607 -0.13084 -0.18094 0 -0.1172 0.2123 -0.013548 0.19421 0.0037569 0.090876 13.332 0.79375 1.7965 0.81133 0.7599 0 0.96237 1.11 1.9572 1.054 1.6041 2.3227 1.1723 -0.028681 0.10491 0 0.22919 -0.73076
3.2031 -0.034564 -0.0061963 -0.11337 -0.24808 0 -0.085664 0.11777 0.029949 0.1419 -0.083846 0.42009 10.224 0.74808 1.7567 0.78352 0.72433 0 0.78967 0.97625 1.6679 0.96324 1.3757 1.9682 0.95995 -0.034448 0.10933 0 0.26747 -1.3262
3.207 0.013339 0.036298 -0.041218 -0.20525 0 -0.019561 0.021885 0.072118 0.077115 -0.096243 0.53433 7.0941 0.74726 1.6918 0.9081 0.65196 0 0.59232 0.80833 1.4246 0.91128 1.1821 1.671 0.6751 -0.027427 0.086034 0 0.17896 -1.5884
3.2109 0.053049 0.065441 0.021514 -0.045608 0 0.059798 -0.036358 0.10686 0.041544 -0.0030915 0.42126 3.9623 0.7714 1.6537 0.78218 0.5976 0 0.60076 0.65355 1.3335 0.81692 0.97645 1.4484 0.58097 -0.02026 0.066609 0 0.081333 -1.7542
3.2148 0.086665 0.092343 0.033491 0.15945 0 0.13283 -0.039031 0.13978 0.052791 0.14078 0.23499 0.85211 0.76126 1.5187 0.73251 0.53765 0 0.54543 0.5948 1.2029 0.64518 0.7923 1.2835 0.50003 -0.018714 0.068814 0 0.049852 -2.1607
3.2188 0.12487 0.12843 0.019876 0.31001 0 0.18793 0.0091696 0.17656 0.10083 0.24747 0.13708 -2.2253 0.7072 1.3529 0.59345 0.46978 0 0.44011 0.56776 1.0245 0.47753 0.63983 1.1436 0.41917 -0.018188 0.075247 0 0.035855 -2.9204
3.2227 0.17461 0.17506 0.0447 0.35055 0 0.21989 0.089253 0.21219 0.16295 0.27058 0.15881 -5.275 0.61558 1.2324 0.23189 0.39352 0 0.32618 0.49565 0.81915 0.40715 0.52414 1.0052 0.33854 -0.016672 0.069619 0 0.0062704 -3.8085
3.2266 0.22937 0.22185 0.14015 0.30574 0 0.22943 0.17864 0.23535 0.2208 0.23527 0.21001 -8.3069 0.57507 1.0527 0.49301 0.29625 0 0.13748 0.3953 0.6581 0.48422 0.44368 0.8625 0.18953 -0.05552 0.10062 0 0.28159 -4.4855
3.2305 0.27266 0.25506 0.2664 0.25013 0 0.22584 0.25763 0.24278 0.2652 0.20341 0.20285 -11.321 0.47224 1.0131 0.56409 0.23821 0 0.16323 0.30298 0.53459 0.39582 0.42097 0.71769 0.17081 -0.056703 0.13208 0 0.077754 -4.82
3.2344 0.29253 0.26927 0.34519 0.24101 0 0.22607 0.31183 0.24554 0.2905 0.21441 0.14943 -14.303 0.36382 0.97549 0.47151 0.17698 0 0.16892 0.27339 0.34972 0.21642 0.36911 0.56793 0.14823 -0.028841 0.13059 0 0.093968 -4.9837
3.2383 0.29325 0.27261 0.33468 0.27537 0 0.24532 0.33492 0.25804 0.29165 0.25838 0.1358 -17.236 0.26279 0.85832 0.32162 0.093917 0 0.087783 0.27364 0.132 0.062339 0.27391 0.40497 0.058937 0.0014195 0.10188 0 0.30496 -5.2441
3.2422 0.29253 0.28128 0.27059 0.30682 0 0.28568 0.33265 0.28184 0.27111 0.29973 0.2137 -20.111 0.15238 0.58745 0.34072 -0.018916 0 -0.040323 0.18161 0.029925 0.14206 0.17485 0.2252 -0.13129 -0.020776 0.08719 0 0.071568 -5.6971
3.2461 0.30612 0.30746 0.23188 0.30076 0 0.33411 0.32265 0.30379 0.24682 0.31908 0.33457 -22.93 0.16814 0.43649 0.32106 -0.081931 0 -0.05644 0.031433 -0.16403 -0.0073423 0.10746 0.035891 -0.072079 -0.013294 0.088273 0 0.23142 -6.2173
3.25 0.33446 0.34965 0.26505 0.27194 0 0.37357 0.32495 0.31246 0.24629 0.329 0.39661 -25.703 0.1546 0.31127 0.2547 -0.1673 0 -0.15868 -0.10213 -0.28354 -0.12613 0.043036 -0.15183 -0.15915 -0.010911 0.090067 0 0.19144 -6.6435
3.2539 0.36396 0.39303 0.34228 0.26875 0 0.39699 0.34803 0.31474 0.28515 0.3521 0.35098 -28.43 0.091081 0.21812 0.20584 -0.22282 0 -0.27497 -0.22691 -0.43745 -0.17859 -0.028459 -0.33659 -0.28235 -0.015629 0.091581 0 0.11304 -6.9634
3.2578 0.38133 0.41987 0.39393 0.32261 0 0.41038 0.38275 0.33185 0.34919 0.39034 0.25287 -31.108 -0.023821 0.14246 0.19923 -0.21763 0 -0.34013 -0.34634 -0.69135 -0.18047 -0.12319 -0.53147 -0.34191 -0.029678 0.089994 0 0.14113 -7.2929
3.2617 0.38664 0.42262 0.38134 0.41425 0 0.42247 0.41199 0.37601 0.40159 0.42015 0.20615 -33.73 -0.14538 -0.071141 0.043539 -0.24762 0 -0.37826 -0.41402 -0.83975 -0.34473 -0.30719 -0.75336 -0.40651 -0.069962 0.066714 0 0.1669 -7.7025
3.2656 0.39227 0.40998 0.3365 0.4899 0 0.43323 0.42794 0.43235 0.4148 0.41796 0.26297 -36.294 -0.17094 -0.28395 -0.00035369 -0.28529 0 -0.53149 -0.43647 -1.074 -0.40908 -0.41242 -1.0067 -0.5657 -0.015208 0.04625 0 0.0039819 -8.1217
3.2695 0.40912 0.40073 0.32962 0.51035 0 0.43457 0.43971 0.46811 0.39896 0.38765 0.38163 -38.804 -0.20537 -0.34783 -0.0076308 -0.40258 0 -0.6377 -0.58614 -1.3013 -0.46009 -0.5322 -1.278 -0.67311 0.0007184 0.0525 0 0.039821 -8.4402
3.2734 0.43403 0.40936 0.39757 0.48462 0 0.42278 0.46144 0.4633 0.39675 0.3606 0.4791 -41.26 -0.25011 -0.39941 -0.038038 -0.53416 0 -0.68913 -0.81436 -1.4847 -0.55053 -0.68836 -1.5469 -0.75441 -0.026062 0.071791 0 0.14961 -8.6762
3.2773 0.45124 0.43399 0.50403 0.45718 0 0.40805 0.49251 0.43257 0.44435 0.36793 0.51575 -43.655 -0.26085 -0.74238 -0.16101 -0.53383 0 -0.74692 -0.95599 -1.6036 -0.73177 -0.87564 -1.8017 -0.92027 -0.040825 0.069061 0 -0.058851 -8.9832
3.2813 0.44663 0.4567 0.57036 0.46347 0 0.40801 0.51186 0.41404 0.53343 0.41275 0.52415 -45.979 -0.34408 -0.73805 -0.1714 -0.56569 0 -0.92512 -1.066 -1.9604 -0.71051 -1.0795 -2.0448 -0.97119 -0.021888 0.10879 0 0.27556 -9.4608
3.2852 0.42123 0.45704 0.54685 0.4975 0 0.42956 0.49683 0.43381 0.61278 0.46831 0.56035 -48.223 -0.36129 -0.8371 -0.2295 -0.63285 0 -0.96892 -1.1495 -2.1401 -0.8346 -1.1518 -2.2818 -1.1503 -0.042626 0.098212 0 0.18576 -9.9815
3.2891 0.39111 0.42874 0.45701 0.52014 0 0.45768 0.45043 0.48065 0.63235 0.50204 0.63812 -50.389 -0.39609 -1.0279 -0.28055 -0.69563 0 -1.0149 -1.2909 -2.2971 -0.94612 -1.2698 -2.5074 -1.3051 -0.043157 0.078344 0 0.054505 -10.264
3.293 0.37379 0.386 0.37495 0.497 0 0.46496 0.40874 0.51667 0.59032 0.50145 0.71627 -52.484 -0.48049 -1.2487 -0.31362 -0.7337 0 -1.0988 -1.4768 -2.5104 -0.97236 -1.4766 -2.702 -1.3467 -0.0082687 0.079157 0 0.1276 -10.151
3.2969 0.37404 0.35325 0.35926 0.42913 0 0.43573 0.41597 0.51389 0.53754 0.47959 0.74517 -54.521 -0.51299 -1.2773 -0.44414 -0.77083 0 -0.97191 -1.4064 -2.6677 -1.0547 -1.4469 -2.8436 -1.3214 -0.044154 0.11266 0 0.3666 -9.81
3.3008 0.38143 0.34596 0.40481 0.35105 0 0.38241 0.48598 0.48071 0.53261 0.45943 0.71559 -56.508 -0.51425 -1.4451 -0.44597 -0.80239 0 -1.1319 -1.4935 -2.7351 -1.019 -1.4902 -2.9226 -1.4777 -0.043611 0.068701 0 0.39382 -9.6025
3.3047 0.38084 0.35836 0.45294 0.30242 0 0.33744 0.58517 0.45222 0.58844 0.45441 0.65906 -58.45 -0.5543 -1.53 -0.4653 -0.79616 0 -1.1663 -1.5397 -2.8313 -1.069 -1.5458 -2.9473 -1.5112 -0.036427 0.098629 0 0.40086 -9.7346
3.3086 0.3655 0.3688 0.44565 0.30026 0 0.32631 0.65414 0.45476 0.66024 0.46128 0.6087 -60.346 -0.6094 -1.5554 -0.53388 -0.76204 0 -1.106 -1.5286 -2.8841 -1.1008 -1.5719 -2.9356 -1.449 -0.033732 0.13864 0 0.4098 -10.03
3.3125 0.34135 0.35869 0.37326 0.3317 0 0.34558 0.65048 0.48038 0.68596 0.46644 0.57206 -62.193 -0.62997 -1.6099 -0.64771 -0.72499 0 -1.0973 -1.4896 -2.7784 -0.94245 -1.5301 -2.9011 -1.4082 -0.042208 0.073871 0 0.41231 -10.074
3.3164 0.32047 0.3286 0.27693 0.36643 0 0.36554 0.5764 0.49542 0.64027 0.45595 0.54453 -63.985 -0.60806 -1.7405 -0.51431 -0.75574 0 -1.1898 -1.4604 -2.7504 -1.0511 -1.4737 -2.8459 -1.4954 -0.028917 0.1263 0 0.61705 -9.6084
3.3203 0.31093 0.29746 0.21103 0.37554 0 0.35553 0.47005 0.47287 0.55166 0.42196 0.53678 -65.718 -0.35668 -1.5926 -0.41524 -0.75826 0 -1.038 -1.4119 -2.6551 -1.0232 -1.4541 -2.7614 -1.3525 -0.033212 0.10916 0 0.53037 -8.7655
3.3242 0.31202 0.28541 0.20248 0.34596 0 0.30997 0.37314 0.41575 0.46981 0.3659 0.57009 -67.388 -0.33501 -1.3915 -0.35053 -0.72575 0 -0.94795 -1.339 -2.5291 -0.95192 -1.3797 -2.6334 -1.2366 -0.035539 0.097965 0 0.40754 -7.9287
3.3281 0.31688 0.29565 0.23909 0.28771 0 0.25365 0.30608 0.35096 0.41883 0.30083 0.63564 -69.003 -0.55237 -1.2413 -0.3002 -0.66887 0 -0.97773 -1.2395 -2.3894 -0.88568 -1.2309 -2.4476 -1.2453 -0.0297 0.10664 0 0.42126 -7.3538
3.332 0.31837 0.31178 0.28849 0.23174 0 0.22283 0.26888 0.30379 0.38229 0.24991 0.66776 -70.574 -0.3241 -1.1201 -0.20118 -0.63099 0 -0.83472 -1.1123 -2.2306 -0.8318 -1.087 -2.1954 -1.2894 -0.026449 0.061069 0 0.72557 -6.9522
3.3359 0.31288 0.31296 0.3247 0.21488 0 0.23809 0.25723 0.28037 0.33105 0.23582 0.57958 -72.113 -0.35836 -1.0641 -0.090331 -0.53249 0 -0.66354 -0.93133 -1.9058 -0.69617 -0.91559 -1.8819 -1.0411 -0.01397 0.089258 0 0.65385 -6.4482
3.3398 0.30082 0.29323 0.3401 0.25433 0 0.28943 0.27045 0.27214 0.26046 0.26368 0.34431 -73.621 -0.26979 -0.92662 -0.060733 -0.44935 0 -0.59284 -0.77219 -1.6385 -0.54656 -0.71171 -1.5325 -0.85909 -0.024238 0.06926 0 0.3143 -5.7258
3.3438 0.28602 0.26765 0.33989 0.32809 0 0.34279 0.30277 0.2707 0.19675 0.3111 0.045323 -75.087 -0.16148 -0.76543 -0.099176 -0.39161 0 -0.58731 -0.64823 -1.4272 -0.42722 -0.53027 -1.1899 -0.75387 -0.032592 0.049105 0 0.092286 -4.9851
3.3477 0.27509 0.25974 0.33178 0.38251 0 0.362 0.33287 0.27324 0.16738 0.33846 -0.16719 -76.499 -0.17894 -0.66102 -0.15405 -0.34966 0 -0.57504 -0.56072 -1.2286 -0.36882 -0.41869 -0.89726 -0.68341 -0.013589 0.082831 0 0.33862 -4.5388
3.3516 0.27567 0.28163 0.32214 0.37064 0 0.33201 0.33101 0.27492 0.16893 0.31689 -0.18993 -77.848 -0.20734 -0.62821 0.057807 -0.19994 0 -0.36013 -0.48136 -0.88061 -0.28902 -0.25219 -0.67624 -0.55735 -0.019841 0.035973 0 0.57762 -4.4729
3.3555 0.29224 0.32422 0.31837 0.29506 0 0.27007 0.2826 0.26395 0.16788 0.2527 -0.053891 -79.138 -0.11496 -0.46995 0.083797 -0.2005 0 -0.22375 -0.32441 -0.66753 -0.2181 -0.10555 -0.5174 -0.38948 -0.01736 0.046055 0 0.39686 -4.5425
3.3594 0.32171 0.36525 0.329 0.21595 0 0.21881 0.20497 0.23246 0.13374 0.18622 0.09654 -80.38 -0.036297 -0.28259 0.045931 -0.18523 0 -0.21433 -0.20897 -0.56932 -0.13694 0.0050273 -0.39289 -0.26251 -0.011673 0.06339 0 0.1165 -4.4226
3.3633 0.35337 0.38715 0.35729 0.20928 0 0.22288 0.13701 0.19357 0.069983 0.1628 0.11979 -81.581 -0.010386 -0.15091 0.019857 -0.12077 0 -0.25518 -0.17672 -0.55831 -0.056395 0.060431 -0.28467 -0.20771 -0.003305 0.063278 0 -0.02927 -4.0531
3.3672 0.37526 0.38923 0.39404 0.30415 0 0.30014 0.10867 0.18065 0.011258 0.19851 -0.010114 -82.741 -0.01382 -0.19202 0.079881 -0.070884 0 -0.12319 -0.22325 -0.58508 -0.018413 0.030155 -0.20567 -0.2274 0.011187 0.030059 0 0.23736 -3.7176
3.3711 0.38308 0.38512 0.41937 0.45264 0 0.42446 0.11952 0.21965 -0.008218 0.26862 -0.18923 -83.848 0.00077563 -0.18066 0.19016 -0.16597 0 -0.085196 -0.18241 -0.40676 -0.077455 0.070955 -0.19545 -0.33086 -0.016854 0.040595 0 0.39156 -3.7739
3.375 0.3843 0.39008 0.41629 0.56192 0 0.53484 0.14771 0.29756 0.018409 0.32828 -0.27436 -84.892 -0.044821 -0.23235 0.14793 -0.20201 0 -0.10262 -0.18367 -0.41635 -0.14308 0.0045358 -0.29261 -0.37444 -0.0058031 0.064601 0 0.40975 -4.3185
3.3789 0.39293 0.40988 0.38676 0.56526 0 0.57087 0.17869 0.36298 0.073912 0.3473 -0.19551 -85.865 -0.11045 -0.27163 0.047616 -0.22141 0 -0.18024 -0.26895 -0.60812 -0.20456 -0.10553 -0.50588 -0.38943 0.018849 0.073849 0 0.25191 -5.1267
3.3828 0.41871 0.43957 0.35573 0.47319 0 0.51406 0.22144 0.36822 0.14143 0.331 0.0023739 -86.764 -0.16249 -0.2819 -0.020538 -0.27527 0 -0.3065 -0.44416 -0.92795 -0.2684 -0.21092 -0.80736 -0.42548 0.027368 0.055446 0 -0.033543 -5.9096
3.3867 0.45923 0.47023 0.35584 0.36267 0 0.40514 0.29305 0.31852 0.21948 0.31235 0.21089 -87.591 -0.23266 -0.6271 -0.061182 -0.40262 0 -0.37883 -0.57379 -1.2172 -0.41329 -0.41895 -1.1529 -0.59308 -0.0089971 0.070096 0 0.067502 -6.6017
3.3906 0.50153 0.49582 0.4022 0.31595 0 0.32055 0.38818 0.27855 0.31138 0.32537 0.34587 -88.344 -0.18972 -0.75441 -0.078945 -0.48506 0 -0.40481 -0.71064 -1.4749 -0.55504 -0.61814 -1.512 -0.81996 -0.022911 0.056859 0 0.092212 -7.3766
3.3945 0.53182 0.51504 0.47719 0.36205 0 0.32138 0.47005 0.32085 0.40578 0.38191 0.39664 -89.022 -0.27067 -0.89196 -0.20027 -0.59019 0 -0.50348 -0.82925 -1.7976 -0.69732 -0.80084 -1.884 -1.0009 -0.016593 0.068567 0 0.18854 -8.3948
3.3984 0.54511 0.52927 0.54069 0.46642 0 0.4116 0.49956 0.45739 0.47691 0.46707 0.41001 -89.624 -0.46153 -1.0781 -0.32625 -0.70782 0 -0.65417 -0.98969 -2.1903 -0.85022 -0.99079 -2.2882 -1.1623 0.0025336 0.090681 0 0.32345 -9.5768
3.4023 0.5476 0.54058 0.56092 0.56883 0 0.53784 0.47731 0.61776 0.50952 0.5517 0.4404 -90.15 -0.62337 -1.2735 -0.22417 -0.78837 0 -0.76314 -1.3075 -2.6144 -1.0293 -1.2331 -2.7392 -1.3998 0.021661 0.072812 0 0.3689 -10.65
3.4063 0.55059 0.55153 0.54142 0.62983 0 0.63135 0.45365 0.70043 0.52091 0.60995 0.51367 -90.6 -0.62149 -1.5644 -0.36313 -0.93122 0 -0.93735 -1.5632 -2.9696 -1.1915 -1.495 -3.2287 -1.6235 0.015594 0.052849 0 0.3481 -11.414
3.4102 0.56166 0.56474 0.51898 0.6482 0 0.65898 0.4889 0.65688 0.54994 0.63175 0.62387 -90.972 -0.71778 -1.8622 -0.47123 -1.1362 0 -1.1532 -1.8012 -3.3285 -1.4479 -1.8 -3.7259 -1.9199 0.0067671 0.045217 0 0.38416 -11.934
3.4141 0.57958 0.58037 0.53024 0.64503 0 0.6431 0.59587 0.53557 0.61742 0.62673 0.7487 -91.265 -0.87976 -2.1259 -0.61023 -1.3365 0 -1.3406 -2.0106 -3.7171 -1.6982 -2.1019 -4.1953 -2.2054 -0.0065602 0.048758 0 0.37869 -12.443
3.418 0.59593 0.59359 0.57383 0.63944 0 0.63602 0.71998 0.44558 0.69795 0.61949 0.86295 -91.473 -1.0551 -2.3405 -0.80131 -1.4888 0 -1.4745 -2.1913 -4.1392 -1.89 -2.3676 -4.6154 -2.428 -0.022213 0.057956 0 0.30696 -13.083
3.4219 0.60103 0.59587 0.60437 0.63854 0 0.67208 0.78142 0.46968 0.7381 0.63663 0.94554 -91.591 -1.1189 -2.5521 -0.95091 -1.5942 0 -1.6475 -2.3715 -4.5406 -2.0896 -2.5835 -4.9852 -2.602 -0.02472 0.053065 0 0.35162 -13.748
3.4258 0.58974 0.58087 0.56985 0.64154 0 0.73729 0.74561 0.60061 0.71019 0.68914 0.98677 -91.611 -1.2354 -2.7779 -1.098 -1.6994 0 -1.7953 -2.5687 -4.894 -2.2635 -2.7856 -5.3159 -2.7619 -0.026304 0.050471 0 0.37665 -14.211
3.4297 0.56387 0.55052 0.46379 0.64332 0 0.78024 0.6579 0.75182 0.65 0.76022 0.99574 -91.526 -1.3603 -3.0095 -1.2198 -1.7974 0 -1.9386 -2.7232 -5.2064 -2.4311 -2.9582 -5.6164 -2.9177 -0.030769 0.059492 0 0.38963 -14.376
3.4336 0.53048 0.5149 0.34408 0.63171 0 0.75312 0.60819 0.82894 0.6357 0.81091 0.99747 -91.334 -1.478 -3.2407 -1.3115 -1.8974 0 -2.0662 -2.848 -5.4769 -2.5868 -3.0982 -5.883 -3.054 -0.027605 0.068283 0 0.4002 -14.367
3.4375 0.49777 0.48524 0.29452 0.58874 0 0.64877 0.6541 0.79905 0.7204 0.80509 1.0145 -91.045 -1.5761 -3.4622 -1.374 -2.0099 0 -2.1569 -2.9744 -5.703 -2.7154 -3.2057 -6.1003 -3.1492 -0.0036502 0.059113 0 0.42032 -14.372
3.4414 0.47096 0.46576 0.35598 0.50576 0 0.5058 0.77017 0.70373 0.87849 0.73792 1.046 -90.678 -1.5874 -3.5819 -1.4123 -2.0136 0 -2.1626 -3.0081 -5.799 -2.7096 -3.2381 -6.2498 -3.2216 -0.01377 0.055301 0 0.46497 -14.406
3.4453 0.45067 0.45212 0.48658 0.40232 0 0.38126 0.86787 0.61473 1.018 0.64375 1.0668 -90.254 -1.564 -3.6483 -1.3944 -2.0105 0 -2.2192 -3.0324 -5.8784 -2.7028 -3.2638 -6.3195 -3.2312 -0.0023852 0.057625 0 0.54153 -14.277
3.4492 0.43456 0.43772 0.59011 0.32536 0 0.3146 0.86841 0.57691 1.0513 0.57286 1.0499 -89.784 -1.5526 -3.7023 -1.3683 -1.9802 0 -2.2408 -3.0513 -5.8693 -2.6644 -3.2525 -6.3076 -3.2063 -0.0048578 0.066575 0 0.56487 -13.797
3.4531 0.42091 0.42148 0.59291 0.31839 0 0.30949 0.76501 0.58469 0.96215 0.55308 0.99338 -89.269 -1.5924 -3.7479 -1.3512 -1.931 0 -2.1999 -3.062 -5.7673 -2.6033 -3.2098 -6.2187 -3.1742 -0.025583 0.080704 0 0.51117 -13.007
3.457 0.41079 0.40893 0.50354 0.38259 0 0.342 0.6232 0.60138 0.8114 0.56821 0.92241 -88.699 -1.7366 -3.7305 -1.3206 -1.921 0 -2.1451 -3.0477 -5.6692 -2.5977 -3.2007 -6.0564 -3.176 -0.021957 0.094838 0 0.438 -12.167
3.4609 0.40645 0.40532 0.40181 0.46756 0 0.38337 0.52372 0.59482 0.68031 0.5731 0.86277 -88.065 -1.651 -3.5034 -1.2889 -1.9009 0 -2.0778 -2.8997 -5.4994 -2.5277 -3.0814 -5.8184 -3.0739 -0.051124 0.077757 0 0.33139 -11.503
3.4648 0.40714 0.40793 0.36618 0.50731 0 0.41763 0.50012 0.55753 0.60592 0.53345 0.81196 -87.359 -1.5135 -3.3306 -1.2389 -1.8227 0 -1.9411 -2.7218 -5.2493 -2.4163 -2.9266 -5.4999 -2.92 -0.053657 0.064637 0 0.1971 -10.982
3.4688 0.40676 0.40612 0.40517 0.47382 0 0.44322 0.52201 0.50195 0.56484 0.45552 0.73925 -86.581 -1.3548 -3.1698 -1.1835 -1.6915 0 -1.7916 -2.536 -4.9034 -2.248 -2.7184 -5.1029 -2.7526 -0.029252 0.05348 0 0.15652 -10.351
3.4727 0.3968 0.39019 0.45485 0.39917 0 0.46251 0.53076 0.4442 0.51155 0.37932 0.61714 -85.73 -1.2028 -2.9579 -1.1372 -1.5305 0 -1.6956 -2.3549 -4.4625 -2.0192 -2.4392 -4.6438 -2.6009 0.0095951 0.039881 0 0.31087 -9.4044
3.4766 0.37329 0.36082 0.44323 0.34375 0 0.4714 0.49054 0.39323 0.42739 0.34195 0.4536 -84.807 -1.2507 -2.8798 -1.0813 -1.4502 0 -1.6249 -2.1919 -4.0668 -1.8901 -2.1905 -4.1534 -2.3851 0.0097888 0.050311 0 0.36424 -8.2058
3.4805 0.34157 0.32978 0.36004 0.33889 0 0.45858 0.41103 0.3504 0.3333 0.3446 0.29208 -83.816 -1.1898 -2.5862 -0.95637 -1.3845 0 -1.4966 -1.9406 -3.7436 -1.6903 -1.9454 -3.6649 -2.1268 -0.019304 0.048516 0 0.58734 -7.0331
3.4844 0.31359 0.31041 0.26587 0.35831 0 0.41428 0.32913 0.3133 0.26114 0.35293 0.17727 -82.771 -1.0298 -2.305 -0.80926 -1.2906 0 -1.3148 -1.6843 -3.3047 -1.5131 -1.6799 -3.2006 -1.904 -0.042973 0.030511 0 0.64804 -6.1125
3.4883 0.29885 0.30631 0.23343 0.34651 0 0.34067 0.27283 0.27846 0.21898 0.32901 0.11941 -81.689 -0.851 -2.0999 -0.69879 -1.1523 0 -1.1291 -1.4676 -2.788 -1.3495 -1.4078 -2.7642 -1.6899 -0.041484 0.0083025 0 0.43986 -5.4173
3.4922 0.29655 0.30865 0.27779 0.27701 0 0.255 0.24036 0.24311 0.18583 0.26452 0.090268 -80.583 -0.83686 -1.9219 -0.72449 -0.96881 0 -1.0555 -1.3234 -2.4513 -1.096 -1.1836 -2.348 -1.3516 0.0015986 0.014257 0 0.0035547 -4.7338
3.4961 0.29645 0.30452 0.34231 0.18376 0 0.18245 0.20833 0.20789 0.13666 0.18549 0.052736 -79.449 -0.68731 -1.5312 -0.55277 -0.87612 0 -0.9724 -1.0632 -2.1838 -0.83087 -0.92734 -1.9468 -1.0834 0.017965 0.028427 0 0.095029 -3.9092
3.5 0.28823 0.2886 0.35241 0.13414 0 0.14353 0.15613 0.17822 0.067657 0.12714 -0.006821 -78.275 -0.49712 -1.2881 -0.34689 -0.64069 0 -0.75616 -0.87184 -1.7547 -0.70527 -0.71653 -1.5686 -0.8739 -0.0043274 0.0087666 0 0.41651 -3.0175
3.5039 0.27101 0.26749 0.28523 0.16835 0 0.14449 0.083784 0.16057 -0.003517 0.1044 -0.073595 -77.043 -0.37119 -1.1295 -0.21812 -0.4197 0 -0.55955 -0.72504 -1.3713 -0.60209 -0.56931 -1.2324 -0.74127 -0.020884 -0.00065364 0 0.66416 -2.2791
3.5078 0.254 0.25313 0.18952 0.26165 0 0.17661 0.010874 0.15505 -0.058192 0.10503 -0.12683 -75.749 -0.36347 -0.96956 -0.22923 -0.34877 0 -0.51914 -0.59497 -1.1905 -0.43182 -0.47423 -0.95552 -0.67531 -0.001302 0.025311 0 0.59898 -1.838
3.5117 0.2475 0.25181 0.13957 0.34432 0 0.22345 -0.038368 0.15209 -0.092628 0.10795 -0.16242 -74.407 -0.27793 -0.73113 -0.23837 -0.36983 0 -0.65212 -0.51103 -1.0124 -0.32559 -0.2862 -0.74294 -0.51211 0.00032511 -0.013059 0 0.21655 -1.6388
3.5156 0.25275 0.25892 0.16857 0.35968 0 0.26936 -0.050258 0.13915 -0.11357 0.10551 -0.1918 -73.031 -0.25983 -0.67724 -0.11034 -0.24078 0 -0.47379 -0.48175 -0.75935 -0.28817 -0.22222 -0.58753 -0.44015 -0.0042764 -0.026464 0 0.16876 -1.5223
3.5195 0.2605 0.26357 0.24298 0.30715 0 0.30331 -0.027202 0.11309 -0.12292 0.1074 -0.22146 -71.631 -0.22562 -0.61753 -0.050883 -0.18559 0 -0.36039 -0.44309 -0.63492 -0.28714 -0.20005 -0.48165 -0.45324 0.0033696 -0.0041407 0 0.42572 -1.4177
3.5234 0.25993 0.25855 0.29723 0.23458 0 0.3176 0.016977 0.086125 -0.11244 0.12504 -0.23882 -70.2 -0.16381 -0.53653 -0.082632 -0.19028 0 -0.40529 -0.38466 -0.61657 -0.25954 -0.17942 -0.42886 -0.47295 0.0131 0.023395 0 0.69456 -1.4155
3.5273 0.24936 0.24642 0.29195 0.1926 0 0.30653 0.066194 0.077899 -0.075231 0.15539 -0.22188 -68.722 -0.094727 -0.49763 -0.14411 -0.12071 0 -0.58977 -0.31922 -0.56181 -0.1091 -0.12686 -0.44437 -0.3611 -0.00217 -0.0039795 0 0.46326 -1.6502
3.5313 0.23838 0.23708 0.24232 0.19573 0 0.26956 0.1094 0.099768 -0.019008 0.18203 -0.16289 -67.188 -0.27214 -0.6506 -0.16155 -0.25292 0 -0.48236 -0.44835 -0.76172 -0.21389 -0.28264 -0.54285 -0.30657 -0.00039474 0.030333 0 0.26994 -2.1361
3.5352 0.23924 0.23962 0.19694 0.22211 0 0.21722 0.14267 0.14574 0.03669 0.1919 -0.079931 -65.603 -0.22292 -0.67228 -0.15596 -0.28579 0 -0.4742 -0.54144 -0.86425 -0.23379 -0.32989 -0.72404 -0.4167 -0.0153 0.029069 0 0.32246 -2.7395
3.5391 0.25546 0.25559 0.19408 0.24439 0 0.17214 0.16665 0.19813 0.078231 0.18965 -0.002963 -63.981 -0.23412 -0.71331 -0.20696 -0.31876 0 -0.59975 -0.61303 -1.002 -0.25795 -0.40051 -0.96892 -0.55936 -0.026447 0.034945 0 0.4422 -3.3115
3.543 0.27845 0.27858 0.23634 0.25691 0 0.15997 0.18262 0.24151 0.11102 0.19412 0.052296 -62.331 -0.41454 -0.86201 -0.31194 -0.39484 0 -0.78992 -0.69608 -1.2532 -0.35824 -0.56697 -1.2503 -0.63815 -0.023338 0.057694 0 0.49266 -3.8272
3.5469 0.29487 0.29921 0.29885 0.27443 0 0.19353 0.19108 0.27117 0.15246 0.2205 0.09686 -60.649 -0.36495 -1.0532 -0.21704 -0.39135 0 -0.64597 -0.88861 -1.5632 -0.58297 -0.74881 -1.5489 -0.62157 -0.021282 0.0053619 0 0.40899 -4.3768
3.5508 0.29789 0.31114 0.35298 0.30882 0 0.2621 0.19421 0.28994 0.21166 0.2659 0.15584 -58.925 -0.47453 -1.1947 -0.34373 -0.51748 0 -0.75037 -1.0546 -1.7905 -0.69879 -0.90135 -1.8615 -0.90501 -0.022124 0.061124 0 0.19063 -5.031
3.5547 0.29216 0.31416 0.38099 0.35091 0 0.3355 0.19926 0.30041 0.27835 0.31204 0.2443 -57.149 -0.57477 -1.3722 -0.44095 -0.64034 0 -0.90884 -1.194 -2.0742 -0.7952 -1.106 -2.194 -1.1286 -0.033422 0.048715 0 0.11103 -5.7422
3.5586 0.28877 0.31341 0.3762 0.3757 0 0.3821 0.21782 0.30343 0.33368 0.34162 0.35462 -55.322 -0.6342 -1.5592 -0.51181 -0.7316 0 -1.0301 -1.324 -2.4195 -0.92836 -1.3256 -2.5464 -1.2681 -0.04612 0.01373 0 0.11962 -6.3956
3.5625 0.29587 0.31599 0.3417 0.36485 0 0.38791 0.25938 0.30404 0.37124 0.35207 0.46414 -53.45 -0.65912 -1.7008 -0.62281 -0.7919 0 -1.0494 -1.4695 -2.7885 -1.1456 -1.4884 -2.902 -1.3875 -0.046197 0.059418 0 0.075829 -6.9464
3.5664 0.31318 0.32689 0.2951 0.32479 0 0.36318 0.32347 0.31491 0.40462 0.35494 0.55131 -51.538 -0.82755 -1.9358 -0.68296 -0.98231 0 -1.3415 -1.6539 -2.9737 -1.2421 -1.6397 -3.232 -1.5454 -0.051818 -0.014874 0 0.10872 -7.4744
3.5703 0.33399 0.34561 0.26897 0.28502 0 0.33285 0.39765 0.34911 0.45216 0.36362 0.60415 -49.582 -0.92611 -2.0798 -0.73905 -1.0361 0 -1.4522 -1.7858 -3.3205 -1.3329 -1.8214 -3.5106 -1.6769 -0.05266 0.033194 0 0.076496 -8.0831
3.5742 0.35108 0.36558 0.29337 0.27919 0 0.31932 0.46418 0.40685 0.51501 0.3826 0.61823 -47.57 -0.96468 -2.2253 -0.78951 -1.1296 0 -1.5011 -1.8984 -3.5993 -1.4719 -1.9293 -3.7301 -1.8328 -0.052657 0.057337 0 0.13578 -8.753
3.5781 0.36075 0.37742 0.36755 0.32299 0 0.33034 0.51032 0.47047 0.57285 0.407 0.59511 -45.489 -0.98551 -2.4031 -0.83522 -1.2916 0 -1.5521 -2.0045 -3.7396 -1.6203 -1.9678 -3.9041 -1.9835 -0.04863 0.01599 0 0.25072 -9.3202
3.582 0.36281 0.37515 0.44899 0.40241 0 0.35803 0.53347 0.51534 0.60288 0.42976 0.54885 -43.34 -1.1101 -2.5605 -0.88137 -1.3221 0 -1.6143 -2.0901 -3.8894 -1.5585 -2.1246 -4.0568 -1.945 -0.023139 0.015781 0 0.041097 -9.6222
3.5859 0.35891 0.36139 0.48049 0.47815 0 0.38626 0.5378 0.5276 0.60287 0.44733 0.51222 -41.131 -1.1052 -2.5962 -0.9701 -1.3523 0 -1.6063 -2.2312 -4.0584 -1.7274 -2.1633 -4.2052 -2.0792 -0.059902 0.039478 0 -0.055746 -9.6622
3.5898 0.35169 0.3467 0.43926 0.50502 0 0.39968 0.52756 0.51181 0.59362 0.45919 0.52649 -38.876 -1.1847 -2.6759 -1.0338 -1.4518 0 -1.656 -2.2911 -4.2068 -1.7493 -2.2773 -4.3483 -2.1617 -0.065579 0.038167 0 0.080145 -9.6139
3.5938 0.34466 0.34206 0.36282 0.45897 0 0.3907 0.50503 0.48209 0.59785 0.46472 0.6124 -36.583 -1.2924 -2.7625 -1.0568 -1.5204 0 -1.7252 -2.2824 -4.298 -1.7582 -2.3843 -4.4666 -2.2037 -0.044041 0.022366 0 0.20853 -9.6515
3.5977 0.34064 0.34967 0.32059 0.35739 0 0.3634 0.47449 0.44834 0.617 0.4631 0.74329 -34.251 -1.3319 -2.7888 -1.0339 -1.4534 0 -1.7532 -2.2458 -4.3035 -1.9118 -2.3727 -4.533 -2.2409 -0.018335 0.012286 0 0.094515 -9.7742
3.6016 0.33901 0.35966 0.35043 0.25623 0 0.33334 0.44552 0.41348 0.62954 0.45593 0.84884 -31.872 -1.2123 -2.68 -0.98232 -1.4045 0 -1.7172 -2.2603 -4.2678 -1.7339 -2.2626 -4.5268 -2.1757 -0.062231 0.031883 0 0.28036 -9.8049
3.6055 0.33489 0.35703 0.41852 0.21777 0 0.32023 0.42908 0.38328 0.61192 0.44745 0.85669 -29.433 -1.1629 -2.7819 -0.94761 -1.4318 0 -1.7171 -2.2065 -4.2294 -1.7164 -2.2209 -4.4428 -2.2196 -0.082473 0.032317 0 0.18624 -9.563
3.6094 0.32293 0.33404 0.44538 0.26584 0 0.33404 0.42842 0.37267 0.56101 0.43942 0.74517 -26.929 -1.1624 -2.7612 -0.99536 -1.4392 0 -1.667 -2.1236 -4.1663 -1.7525 -2.1861 -4.2914 -2.1985 -0.082662 0.033859 0 0.11556 -9.0377
3.6133 0.30326 0.29812 0.37957 0.36231 0 0.36326 0.43502 0.39444 0.49668 0.4258 0.56489 -24.359 -1.1847 -2.5908 -1.0597 -1.4106 0 -1.5939 -2.0535 -4.0384 -1.7555 -2.124 -4.0909 -2.1126 -0.069076 0.040253 0 0.18744 -8.3941
3.6172 0.2836 0.26762 0.25167 0.42921 0 0.37753 0.43568 0.43827 0.44424 0.39511 0.40776 -21.735 -1.1853 -2.5103 -0.91975 -1.3952 0 -1.6423 -2.0613 -3.7684 -1.6113 -2.0079 -3.8573 -2.1226 -0.053842 0.042083 0 0.41419 -7.8193
3.6211 0.27364 0.25777 0.15408 0.40634 0 0.34858 0.4249 0.46542 0.41498 0.34164 0.34317 -19.068 -1.0799 -2.4872 -0.93383 -1.2922 0 -1.4314 -1.9293 -3.6393 -1.5974 -1.8851 -3.597 -1.8773 -0.043528 0.024434 0 0.17677 -7.3685
3.625 0.27541 0.26791 0.16039 0.30012 0 0.27626 0.40863 0.43416 0.40161 0.27569 0.36927 -16.372 -0.95559 -2.3376 -0.8061 -1.2382 0 -1.321 -1.7218 -3.373 -1.3655 -1.7735 -3.3091 -1.6964 -0.034576 0.037451 0 0.21115 -6.9506
3.6289 0.27884 0.2808 0.25664 0.1813 0 0.19637 0.39378 0.33876 0.38754 0.22106 0.41718 -13.647 -0.89256 -2.0995 -0.69923 -1.1941 0 -1.2813 -1.5052 -3.0884 -1.1665 -1.6574 -2.9937 -1.5814 -0.051845 0.04156 0 0.25628 -6.4375
3.6328 0.26802 0.27511 0.34967 0.12902 0 0.158 0.3737 0.22381 0.35777 0.19868 0.40531 -10.887 -0.92886 -1.8415 -0.72499 -1.118 0 -1.2342 -1.3357 -2.8733 -1.1909 -1.5135 -2.6606 -1.4977 -0.098455 0.0095662 0 0.10979 -5.7692
3.6367 0.23408 0.24137 0.34725 0.16618 0 0.18379 0.32761 0.15277 0.30299 0.20893 0.30264 -8.0831 -0.89169 -1.7282 -0.56947 -1.0037 0 -0.95023 -1.229 -2.5076 -1.1337 -1.2727 -2.3289 -1.3281 -0.046626 0.0078258 0 0.22128 -4.9622
3.6406 0.18341 0.18851 0.23833 0.24092 0 0.24576 0.23915 0.15329 0.22077 0.22866 0.15263 -5.2322 -0.76797 -1.5958 -0.45859 -0.86925 0 -0.91648 -1.1586 -2.2742 -0.92385 -1.1437 -2.0157 -1.2062 -0.034812 0.014457 0 0.067483 -4.0546
3.6445 0.1333 0.13591 0.10083 0.2704 0 0.28077 0.11852 0.18965 0.11946 0.22658 0.03971 -2.3419 -0.6411 -1.3874 -0.42458 -0.75084 0 -0.90087 -1.0294 -1.9621 -0.80513 -1.0127 -1.7227 -1.0752 -0.044496 0.039567 0 0.062655 -3.0778
3.6484 0.098171 0.098158 0.030947 0.20949 0 0.23777 0.0044365 0.19225 0.021383 0.18503 0.023487 0.57204 -0.53413 -1.1308 -0.39929 -0.63584 0 -0.81631 -0.86869 -1.5829 -0.77229 -0.87498 -1.432 -0.90536 -0.05676 0.061637 0 0.15309 -2.0825
3.6523 0.078528 0.0749 0.05908 0.085643 0 0.11965 -0.060889 0.12108 -0.045004 0.11076 0.090145 3.4937 -0.44729 -0.90677 -0.24228 -0.48345 0 -0.62117 -0.77462 -1.265 -0.69212 -0.77811 -1.1187 -0.67226 -0.046055 0.036658 0 0.033325 -1.1572
3.6563 0.062158 0.053858 0.12733 -0.027431 0 -0.016067 -0.063941 0.0048217 -0.064864 0.027515 0.15837 6.4141 -0.36686 -0.70518 -0.22031 -0.33547 0 -0.4396 -0.63652 -1.0487 -0.50789 -0.51715 -0.77221 -0.51839 -0.030919 0.021267 0 0.14456 -0.3793
3.6602 0.035972 0.02315 0.14503 -0.071402 0 -0.10018 -0.030089 -0.083202 -0.052832 -0.041105 0.13709 9.3326 -0.33343 -0.5848 -0.16726 -0.25781 0 -0.4113 -0.53411 -0.81748 -0.2806 -0.28581 -0.40893 -0.43735 -0.03968 0.024689 0 0.176 0.26051
3.6641 -0.0026191 -0.018117 0.068943 -0.046653 0 -0.10412 -0.0014665 -0.091918 -0.045801 -0.084445 -0.0063571 12.252 -0.3103 -0.47757 -0.14897 -0.19559 0 -0.34611 -0.39761 -0.57527 -0.11746 -0.082173 -0.064116 -0.31586 -0.048799 0.037473 0 0.18932 0.86471
3.668 -0.044823 -0.05986 -0.063401 -0.0042302 0 -0.058835 -0.0028162 -0.040438 -0.073213 -0.10578 -0.2183 15.172 -0.26753 -0.3364 -0.16673 -0.12011 0 -0.14782 -0.20623 -0.3238 -0.057696 0.1054 0.23275 -0.090869 -0.044072 0.047637 0 0.2132 1.5302
3.6719 -0.079846 -0.090771 -0.17154 0.0001968 0 -0.02615 -0.027083 -0.0017331 -0.13044 -0.11549 -0.3931 18.09 -0.18344 -0.16032 -0.0086783 -0.077993 0 0.029503 -0.085014 -0.050075 0.04325 0.312 0.47881 0.18238 -0.034906 0.02993 0 0.16558 2.2386
3.6758 -0.10506 -0.10866 -0.20202 -0.051859 0 -0.048345 -0.052769 -0.037099 -0.1828 -0.12435 -0.44591 20.999 -0.06489 0.0067363 0.033883 -0.020594 0 0.061366 0.05392 0.22447 0.2382 0.44671 0.69678 0.15649 -0.021843 0.049076 0 0.26573 2.8652
3.6797 -0.12769 -0.12239 -0.16827 -0.13556 0 -0.11826 -0.073343 -0.14239 -0.19989 -0.14049 -0.37029 23.893 0.007676 0.19848 0.047164 0.061337 0 0.09662 0.1512 0.46469 0.3004 0.64343 0.91232 0.28672 -0.016456 0.034658 0 0.29206 3.3172
3.6836 -0.15732 -0.14408 -0.13159 -0.2092 0 -0.19217 -0.10738 -0.25453 -0.1879 -0.16766 -0.238 26.771 0.062363 0.37158 0.1127 0.17718 0 0.21265 0.23593 0.61701 0.3011 0.84749 1.1304 0.49921 -0.025527 0.012589 0 0.22771 3.6606
3.6875 -0.19671 -0.17876 -0.1473 -0.24588 0 -0.23029 -0.17848 -0.30932 -0.18626 -0.20322 -0.14289 29.626 0.15989 0.45993 0.31036 0.3304 0 0.46314 0.3631 0.62926 0.40161 0.94781 1.3327 0.56914 -0.052682 0.03703 0 0.11897 4.0841
3.6914 -0.23887 -0.22004 -0.22365 -0.24704 0 -0.22874 -0.28569 -0.29511 -0.22912 -0.23848 -0.13404 32.452 0.26928 0.55518 0.29214 0.3181 0 0.41208 0.45082 0.83427 0.54108 0.98133 1.4991 0.59116 -0.020403 0.067856 0 0.22473 4.7153
3.6953 -0.27191 -0.25491 -0.3215 -0.2349 0 -0.21768 -0.3954 -0.25514 -0.30871 -0.26451 -0.19023 35.241 0.40017 0.7333 0.4117 0.41145 0 0.4461 0.54546 1.0713 0.52239 1.0504 1.634 0.67293 0.0042642 0.054885 0 0.045107 5.4721
3.6992 -0.287 -0.27343 -0.38593 -0.23547 0 -0.2315 -0.46419 -0.24253 -0.37869 -0.28029 -0.25224 37.989 0.43868 0.95109 0.49977 0.46909 0 0.59716 0.67414 1.2471 0.57231 1.1284 1.7701 0.78741 -0.0050233 0.015688 0 -0.042981 6.1175
3.7031 -0.28373 -0.27563 -0.38143 -0.26356 0 -0.27881 -0.47155 -0.27439 -0.39648 -0.29468 -0.28105 40.696 0.39705 1.126 0.52395 0.45773 0 0.74979 0.81022 1.3404 0.76049 1.2017 1.9454 0.90273 -0.036845 -0.015685 0 0.020075 6.4782
3.707 -0.27042 -0.27126 -0.31024 -0.31412 0 -0.33646 -0.43202 -0.32571 -0.36412 -0.31749 -0.2902 43.364 0.5105 1.0537 0.66807 0.50864 0 0.46043 0.81717 1.4373 0.93279 1.2716 2.1704 0.95951 -0.0082966 0.044762 0 -0.21619 6.61
3.7109 -0.26066 -0.27344 -0.21075 -0.3626 0 -0.3695 -0.37814 -0.3611 -0.32706 -0.34682 -0.32585 45.994 0.63098 1.2091 0.5661 0.57731 0 0.64552 0.92459 1.7257 1.0222 1.4072 2.4157 1.1214 -0.0073907 0.081855 0 0.094004 6.7373
3.7148 -0.2673 -0.2911 -0.14102 -0.37788 0 -0.35881 -0.33387 -0.36785 -0.33144 -0.367 -0.41563 48.581 0.68992 1.3407 0.59652 0.60638 0 0.72009 1.0797 1.9414 1.071 1.4913 2.6316 1.1889 -0.023282 0.065452 0 -0.010088 7.0266
3.7188 -0.29571 -0.32442 -0.15154 -0.34549 0 -0.31581 -0.30421 -0.36021 -0.38161 -0.3629 -0.53404 51.117 0.69564 1.3964 0.64579 0.63595 0 0.72217 1.2053 2.0599 1.1488 1.5486 2.7829 1.2047 -0.038742 0.022998 0 -0.15245 7.4279
3.7227 -0.33917 -0.36502 -0.25452 -0.28638 0 -0.27559 -0.28658 -0.35827 -0.43872 -0.33925 -0.61624 53.595 0.67538 1.3674 0.55824 0.70884 0 0.77184 1.2316 2.1093 1.3017 1.6168 2.8718 1.2397 -0.036721 -0.0048576 0 0.14101 7.7499
3.7266 -0.38085 -0.40035 -0.40732 -0.25118 0 -0.27503 -0.28584 -0.36894 -0.45993 -0.32385 -0.60805 56.011 0.71283 1.4132 0.6084 0.70399 0 0.83602 1.2511 2.2957 1.2108 1.6128 2.9296 1.226 -0.024109 0.050166 0 -0.063621 7.8838
3.7305 -0.40391 -0.42051 -0.52996 -0.28541 0 -0.32979 -0.31372 -0.38687 -0.43851 -0.34666 -0.50919 58.366 0.79977 1.51 0.65966 0.68845 0 0.70793 1.275 2.3947 1.3363 1.6003 2.99 1.2448 -0.018234 0.018398 0 -0.072361 7.9339
3.7344 -0.40475 -0.42433 -0.55661 -0.38919 0 -0.42305 -0.3737 -0.40764 -0.40683 -0.41069 -0.37456 60.661 0.83497 1.5518 0.71201 0.75491 0 0.71125 1.3094 2.4525 1.3601 1.6553 3.0661 1.3136 -0.044308 -0.0047404 0 -0.019854 8.1143
3.7383 -0.3984 -0.42146 -0.48803 -0.50804 0 -0.51291 -0.45051 -0.43321 -0.403 -0.48322 -0.27526 62.898 0.83364 1.5837 0.76225 0.85048 0 0.83895 1.3736 2.5061 1.294 1.7613 3.1508 1.4043 -0.076594 0.0088475 0 0.01822 8.5284
3.7422 -0.40926 -0.42757 -0.3988 -0.57019 0 -0.55631 -0.51775 -0.46398 -0.43655 -0.51999 -0.25294 65.076 0.9292 1.818 0.80247 0.75652 0 0.76738 1.5104 2.6031 1.4677 1.8059 3.2332 1.4313 -0.027483 0.038493 0 -0.018458 9.0672
3.7461 -0.45181 -0.45437 -0.38277 -0.54459 0 -0.53722 -0.5563 -0.49127 -0.48434 -0.5037 -0.30122 67.195 0.93336 1.7641 0.874 0.89549 0 0.93594 1.448 2.6339 1.3213 1.8397 3.3137 1.5618 -0.0015067 -0.0031765 0 0.073289 9.5326
3.75 -0.51689 -0.50067 -0.47404 -0.46979 0 -0.48073 -0.56387 -0.50385 -0.51491 -0.46132 -0.38146 69.247 0.95851 1.8416 0.90817 0.95829 0 0.94442 1.5503 2.8085 1.3896 1.9259 3.4058 1.574 -0.035442 0.012399 0 0.17991 9.8381
3.7539 -0.57679 -0.55192 -0.61158 -0.42514 0 -0.43959 -0.54746 -0.50267 -0.51307 -0.44192 -0.4534 71.225 0.98149 1.9772 0.92595 0.99877 0 0.90937 1.6372 2.9693 1.4953 2.037 3.5244 1.5859 -0.056989 0.035362 0 0.17344 10.066
3.7578 -0.60689 -0.59014 -0.68603 -0.46581 0 -0.45849 -0.51183 -0.50436 -0.48432 -0.4736 -0.49608 73.114 0.998 2.0847 0.94913 1.075 0 0.94231 1.5833 2.9999 1.4843 2.1542 3.676 1.6882 -0.018845 0.024648 0 0.0023285 10.335
3.7617 -0.60614 -0.60763 -0.63592 -0.5775 0 -0.54031 -0.46121 -0.52519 -0.44451 -0.53949 -0.50949 74.906 1.1764 2.1912 0.97036 1.135 0 0.9372 1.7752 3.1408 1.5953 2.3492 3.8574 1.6951 -0.050291 0.054341 0 0.032343 10.646
3.7656 -0.59792 -0.61308 -0.5103 -0.69012 0 -0.64207 -0.41304 -0.56177 -0.41265 -0.59558 -0.5046 76.598 1.189 2.1995 0.96895 1.2054 0 1.0738 1.7984 3.2216 1.6961 2.439 4.0602 1.8004 -0.033402 0.029597 0 0.26442 10.919
3.7695 -0.60934 -0.62403 -0.43589 -0.73767 0 -0.70709 -0.40227 -0.59243 -0.41123 -0.61327 -0.4939 78.193 1.2542 2.3319 1.0316 1.2817 0 1.1484 1.8986 3.4207 1.7921 2.5731 4.2759 1.9421 -0.036411 0.0308 0 0.21079 11.154
3.7734 -0.64698 -0.65087 -0.50914 -0.71033 0 -0.70939 -0.46031 -0.60149 -0.46077 -0.60485 -0.48742 79.698 1.3744 2.5163 1.1433 1.3618 0 1.1668 2.0364 3.6913 1.8993 2.7385 4.4982 2.0857 -0.045505 0.050629 0 -0.042481 11.52
3.7773 -0.69078 -0.68626 -0.70461 -0.65475 0 -0.6733 -0.58243 -0.60032 -0.56099 -0.60749 -0.49216 81.113 1.4399 2.5042 1.2301 1.4438 0 1.246 2.0119 3.8526 2.0444 2.8336 4.7272 2.1991 -0.00024449 0.033893 0 -0.079183 12.198
3.7813 -0.71213 -0.71011 -0.88451 -0.62706 0 -0.6502 -0.71822 -0.61795 -0.67558 -0.64291 -0.5123 82.432 1.4122 2.9007 1.3439 1.5379 0 1.4864 2.3417 4.2318 2.0651 3.0104 4.9737 2.2578 -0.016846 0.056453 0 0.11572 13.129
3.7852 -0.7002 -0.70731 -0.90937 -0.64494 0 -0.67142 -0.80395 -0.66719 -0.74744 -0.69459 -0.5499 83.646 1.5604 3.0998 1.3861 1.5957 0 -1.3482 2.4349 4.4271 2.197 3.1407 5.2567 2.3367 -0.0302 0.086534 0 0.15876 13.967
3.7891 -0.67286 -0.68334 -0.75904 -0.68049 0 -0.71942 -0.81339 -0.72314 -0.74476 -0.72625 -0.6061 84.752 1.7491 3.2241 1.4323 1.6442 0 -3.6498 2.4856 4.6275 2.3427 3.279 5.5896 2.4323 -0.025985 0.07689 0 0.075525 14.369
3.793 -0.66287 -0.66356 -0.55919 -0.69408 0 -0.7442 -0.77853 -0.74357 -0.69803 -0.72197 -0.68058 85.751 1.8602 3.3945 1.5336 1.721 0 -2.8821 2.6429 4.9543 2.4464 3.4641 5.9618 2.5667 -0.0031234 0.022766 0 -0.093669 14.356
3.7969 -0.69196 -0.67559 -0.4861 -0.67259 0 -0.712 -0.75582 -0.71559 -0.68243 -0.70474 -0.76769 86.643 1.7891 3.7464 1.6822 1.9176 0 1.2756 2.9482 5.3475 2.5786 3.6985 6.3348 2.8697 0.0026102 0.051064 0 -0.28421 14.364
3.8008 -0.75546 -0.72863 -0.62638 -0.6381 0 -0.6423 -0.76812 -0.67886 -0.74811 -0.71242 -0.8526 87.423 1.9451 3.8652 1.751 2.0395 0 2.0277 3.1119 5.625 2.6592 3.8853 6.6636 3.05 -0.015335 0.09459 0 -0.216 14.841
3.8047 -0.82924 -0.80683 -0.90764 -0.62611 0 -0.59803 -0.78197 -0.6926 -0.86059 -0.7561 -0.9139 88.079 2.0953 3.9341 1.7846 2.1177 0 2.1337 3.1914 5.8481 2.8042 4.0449 6.9321 3.2151 -0.017016 0.10848 0 -0.092631 15.776
3.8086 -0.88992 -0.88157 -1.1559 -0.66002 0 -0.63555 -0.74845 -0.77304 -0.91855 -0.80704 -0.93444 88.599 2.2297 4.0254 1.8175 2.2089 0 2.1889 3.2701 6.0606 3.0022 4.2117 7.1718 3.3696 -0.012565 0.097401 0 -0.0049623 16.652
3.8125 -0.9293 -0.93153 -1.23 -0.74372 0 -0.75753 -0.66958 -0.86666 -0.84799 -0.83007 -0.91227 88.978 2.3959 4.1921 1.8879 2.3809 0 2.2974 3.4514 6.3078 3.1999 4.4272 7.4415 3.4919 -0.026601 0.081688 0 -0.023537 16.95
3.8164 -0.95193 -0.95354 -1.1218 -0.86901 0 -0.91027 -0.61863 -0.8968 -0.6896 -0.82996 -0.86085 89.22 2.5069 4.4731 2.0332 2.4829 0 2.3714 3.7227 6.541 3.2951 4.6311 7.7808 3.5957 -0.0184 0.06326 0 -0.078334 16.737
3.8203 -0.96214 -0.95659 -0.94582 -1.0198 0 -1.0272 -0.68167 -0.84643 -0.58697 -0.85744 -0.79705 89.332 2.6233 4.8119 2.1525 2.633 0 -0.40049 3.9579 6.8865 3.4445 4.885 8.1768 3.7919 -0.010163 0.074549 0 -0.10442 16.712
3.8242 -0.95568 -0.94683 -0.83656 -1.1666 0 -1.0793 -0.86796 -0.79234 -0.66895 -0.95838 -0.72943 89.311 2.754 5.1649 2.2537 2.8114 0 -0.54701 4.1819 7.2604 3.6371 5.1288 8.5782 4.024 -0.0078033 0.083964 0 -0.12074 17.553
3.8281 -0.92413 -0.91875 -0.84211 -1.2642 0 -1.0875 -1.0777 -0.84361 -0.92554 -1.1109 -0.66152 89.15 2.9 5.5122 2.3673 3.0022 0 2.8106 4.4139 7.6156 3.8538 5.3495 8.9479 4.2387 -0.012173 0.084301 0 -0.12193 19.156
3.832 -0.86604 -0.86119 -0.89865 -1.2696 0 -1.0877 -1.1699 -1.0299 -1.197 -1.2178 -0.60886 88.842 3.0492 5.864 2.5833 3.1887 0 3.014 4.676 7.9425 4.0505 5.6099 9.3066 4.3556 -0.015988 0.10763 0 -0.054084 20.519
3.8359 -0.79203 -0.77201 -0.89525 -1.1692 0 -1.0832 -1.0796 -1.2458 -1.2995 -1.175 -0.6103 88.392 3.2749 6.1017 2.7507 3.3416 0 -0.33293 4.9678 8.344 4.1475 5.9114 9.7231 4.555 -0.036338 0.11524 0 0.039408 20.503
3.8398 -0.71872 -0.66743 -0.76821 -0.99269 0 -1.0314 -0.87864 -1.3165 -1.182 -0.9649 -0.71283 87.817 3.4412 6.3249 2.8815 3.5712 0 0.72286 5.2286 8.7612 4.281 6.2172 10.254 4.7229 -0.057885 0.11503 0 -0.05345 18.831
3.8438 -0.65803 -0.57666 -0.55023 -0.79152 0 -0.88007 -0.71959 -1.1409 -0.97221 -0.68684 -0.93332 87.138 3.5782 6.538 2.943 3.8241 0 3.4018 5.4592 9.2153 4.429 6.5175 10.886 4.9132 -0.078945 0.12587 0 -0.2311 16.427
3.8477 -0.61237 -0.52538 -0.34464 -0.60197 0 -0.62472 -0.70843 -0.78775 -0.86484 -0.49105 -1.227 86.369 3.7298 6.7352 2.9126 4.0179 0 3.5939 5.6663 9.7268 4.5436 6.7992 11.526 5.1883 -0.09556 0.15833 0 -0.34935 14.713
3.8516 -0.57897 -0.52068 -0.25363 -0.42848 0 -0.33626 -0.81787 -0.45532 -0.94961 -0.46487 -1.4954 85.512 3.757 6.9486 2.9572 4.059 0 3.7034 5.7947 10.172 4.5668 6.9593 12.06 5.3778 -0.048153 0.087059 0 -0.44933 14.474
3.8555 -0.55662 -0.54818 -0.3148 -0.26796 0 -0.13046 -0.919 -0.32354 -1.1336 -0.57002 -1.6359 84.564 3.6737 7.1435 3.027 4.1275 0 0.77098 6.022 10.564 4.7083 7.1524 12.424 5.4685 -0.05377 0.049832 0 -0.39942 15.278
3.8594 -0.54655 -0.58193 -0.48391 -0.14996 0 -0.09823 -0.90052 -0.42343 -1.2254 -0.68549 -1.6006 83.525 3.6824 7.3331 3.0737 4.1466 0 -1.0771 6.2149 10.827 4.8874 7.3077 12.628 5.5606 -0.082959 0.050802 0 -0.23154 15.958
3.8633 -0.54725 -0.59912 -0.66587 -0.14338 0 -0.24655 -0.76704 -0.63262 -1.1044 -0.71682 -1.4191 82.401 3.8074 7.4771 3.1068 4.1302 0 -1.0075 6.3103 10.98 5.0356 7.3859 12.725 5.6807 -0.10677 0.074011 0 -0.018313 15.678
3.8672 -0.5509 -0.59018 -0.76996 -0.30713 0 -0.49291 -0.63043 -0.79124 -0.82248 -0.67216 -1.1715 81.197 3.9117 7.4599 3.1968 4.1892 0 -0.95452 6.2801 11.14 5.0581 7.3582 12.752 5.7983 -0.081042 0.075179 0 0.088443 14.61
3.8711 -0.54734 -0.56016 -0.75833 -0.62018 0 -0.71606 -0.60848 -0.82887 -0.55674 -0.63794 -0.93417 79.909 3.9239 7.4718 3.2954 4.3118 0 2.7679 6.2584 11.053 5.1664 7.3999 12.704 5.953 -0.058572 0.052514 0 -0.22093 13.662
3.875 -0.53256 -0.52275 -0.66305 -0.9588 0 -0.82641 -0.72639 -0.79401 -0.46467 -0.6813 -0.74382 78.531 3.9639 7.6195 3.356 4.3723 0 4.0447 6.3841 10.903 5.2146 7.4562 12.561 5.979 -0.069695 0.085362 0 -0.29491 13.565
3.8789 -0.51245 -0.49158 -0.56144 -1.1569 0 -0.80858 -0.90533 -0.77587 -0.57165 -0.77472 -0.60011 77.059 4.0386 7.7465 3.3522 4.3748 0 3.9953 6.4157 10.757 5.1698 7.4209 12.329 5.8857 -0.084218 0.13587 0 -0.24199 14.203
3.8828 -0.49645 -0.47283 -0.52127 -1.1132 0 -0.71229 -1.0362 -0.80577 -0.77621 -0.81647 -0.49465 75.503 4.1319 7.7256 3.2882 4.3414 0 4.0143 6.1977 10.648 5.0392 7.2345 12.059 5.7194 -0.076938 0.15814 0 -0.18275 14.768
3.8867 -0.48717 -0.46266 -0.54997 -0.86067 0 -0.60528 -1.0621 -0.83283 -0.9456 -0.72803 -0.43356 73.876 4.1406 7.6822 3.3336 4.3341 0 4.0105 6.2035 10.437 5.0052 7.1004 11.812 5.6591 -0.0736 0.095675 0 0.033311 14.506
3.8906 -0.47702 -0.45098 -0.5876 -0.54045 0 -0.52576 -0.99809 -0.7859 -1.0053 -0.53607 -0.43452 72.191 4.1035 7.6491 3.2003 4.247 0 3.8225 6.0201 10.289 4.9249 6.8707 11.616 5.4786 -0.063138 0.13432 0 -0.041267 13.34
3.8945 -0.4565 -0.43017 -0.55691 -0.29975 0 -0.46745 -0.88613 -0.65048 -0.95629 -0.35946 -0.50622 70.445 4.0121 7.5204 3.099 4.1226 0 3.793 5.9404 10.08 4.7507 6.6927 11.442 5.2731 -0.060826 0.11264 0 -0.11561 11.818
3.8984 -0.42624 -0.40271 -0.43631 -0.19755 0 -0.40254 -0.74528 -0.48356 -0.8342 -0.3104 -0.63215 68.628 3.8545 7.3095 3.0323 3.97 0 2.7545 5.8636 9.818 4.5678 6.5304 11.232 5.1024 -0.064897 0.047615 0 -0.13729 10.56
3.9023 -0.39959 -0.381 -0.29316 -0.19087 0 -0.31946 -0.56897 -0.35938 -0.67152 -0.39858 -0.77134 66.736 3.6161 7.1013 2.8928 3.7858 0 -1.6214 5.4458 9.5854 4.562 6.2377 10.937 5.0275 -0.063717 0.057794 0 -0.16268 9.7491
3.9063 -0.39115 -0.37747 -0.23843 -0.20192 0 -0.2427 -0.36316 -0.30746 -0.4956 -0.52467 -0.87152 64.774 3.4339 6.7817 2.8439 3.605 0 -1.7527 5.3436 9.1557 4.3696 6.0415 10.546 4.8554 -0.093155 0.045551 0 -0.19494 9.1299
3.9102 -0.40132 -0.3919 -0.33085 -0.1978 0 -0.21773 -0.17417 -0.30316 -0.34247 -0.5676 -0.88403 62.757 3.2714 6.4218 2.6794 3.4161 0 0.93868 5.1224 8.8662 4.2104 5.8112 10.08 4.8307 -0.074251 0.018219 0 -0.37072 8.3893
3.9141 -0.41218 -0.4074 -0.51209 -0.21083 0 -0.27271 -0.069392 -0.30976 -0.25004 -0.48631 -0.77738 60.696 3.1515 6.1506 2.5302 3.2816 0 3.1263 4.8833 8.49 4.0443 5.5334 9.5715 4.7262 -0.061009 0.026866 0 -0.42006 7.4938
3.918 -0.40065 -0.40082 -0.63881 -0.28813 0 -0.38806 -0.087569 -0.3184 -0.23007 -0.34668 -0.55235 58.585 3.0799 6.0018 2.4717 3.2033 0 2.9875 4.6922 7.9298 3.8545 5.2255 9.0463 4.435 -0.08491 0.082101 0 -0.27637 6.6728
3.9219 -0.35815 -0.3612 -0.59621 -0.42484 0 -0.50035 -0.20803 -0.34285 -0.25441 -0.25485 -0.25471 56.41 3.0104 5.7158 2.4161 2.9802 0 2.7243 4.4938 7.4932 3.7106 5.0062 8.527 4.2131 -0.1121 0.066366 0 -0.5335 6.1453
3.9258 -0.29894 -0.30053 -0.39886 -0.54751 0 -0.54057 -0.36745 -0.382 -0.28014 -0.26146 0.029024 54.161 2.8854 5.5999 2.3738 2.9294 0 2.7859 4.2761 7.0716 3.4513 4.7285 8.0345 3.9275 -0.067188 0.085544 0 -0.48756 5.9116
3.9297 -0.24901 -0.24635 -0.18609 -0.56472 0 -0.47921 -0.50352 -0.40095 -0.29096 -0.32229 0.20393 51.846 2.8265 5.4206 2.2567 2.8566 0 2.6627 4.0427 6.6877 3.265 4.4717 7.5835 3.6711 -0.056325 0.083912 0 -0.32863 5.7898
3.9336 -0.22485 -0.22031 -0.10702 -0.44067 0 -0.34431 -0.58183 -0.35868 -0.30691 -0.345 0.21621 49.485 2.787 5.1935 2.1193 2.7251 0 2.4772 3.7913 6.3091 3.0924 4.2389 7.1747 3.4381 -0.074318 0.068453 0 -0.26058 5.5886
3.9375 -0.22053 -0.22036 -0.19213 -0.22825 0 -0.19901 -0.58739 -0.25471 -0.34671 -0.27406 0.08666 47.097 2.6645 5.0095 2.0623 2.5417 0 2.5402 3.522 5.8871 2.7995 4.0107 6.7961 3.1923 -0.081408 0.066153 0 -0.50082 5.2031
3.9414 -0.21415 -0.2223 -0.32592 -0.034638 0 -0.09685 -0.50503 -0.14111 -0.38391 -0.13709 -0.10087 44.691 2.4728 4.8574 1.9094 2.3928 0 2.2794 3.3916 5.6376 2.622 3.7691 6.4372 2.9163 -0.037411 0.10096 0 -0.20105 4.5744
3.9453 -0.1873 -0.20033 -0.34911 0.051228 0 -0.04979 -0.32311 -0.080071 -0.35326 -0.016362 -0.25237 42.261 2.2765 4.5539 1.791 2.2728 0 2.0755 3.2162 5.3927 2.4844 3.6014 6.0991 2.8023 -0.039269 0.076053 0 -0.31099 3.6469
3.9492 -0.14044 -0.14948 -0.20124 0.013622 0 -0.032036 -0.062745 -0.086329 -0.21304 0.022834 -0.31925 39.802 2.1317 4.1488 1.6572 2.1407 0 1.9456 3.003 5.0392 2.3446 3.4883 5.7867 2.6839 -0.058099 0.039455 0 -0.39805 2.44
3.9531 -0.091749 -0.0906 0.023554 -0.089358 0 -0.012533 0.20349 -0.11318 -0.0029158 -0.017735 -0.31433 37.317 2.0304 3.7216 1.5094 1.9957 0 1.8339 2.7653 4.584 2.2054 3.3793 5.4881 2.5135 -0.069823 0.028534 0 -0.30347 1.1602
3.957 -0.061588 -0.053293 0.15815 -0.17243 0 0.014048 0.37735 -0.09878 0.16941 -0.07962 -0.27955 34.814 1.8424 3.453 1.446 1.9105 0 1.5161 2.5333 4.2551 2.155 3.1355 5.1664 2.4347 -0.044517 0.084988 0 -0.27339 0.16866
3.9609 -0.056486 -0.051221 0.10789 -0.17919 0 0.024465 0.39538 -0.02794 0.21218 -0.10186 -0.2377 32.302 1.6676 3.2426 1.3349 1.7107 0 1.654 2.385 4.0016 1.973 2.9549 4.7798 2.3482 -0.060752 0.060322 0 -0.18051 -0.25331
3.9648 -0.065082 -0.070554 -0.06961 -0.11075 0 -0.0070083 0.27401 0.052332 0.12836 -0.068593 -0.17242 29.778 1.5311 3.002 1.2932 1.5807 0 1.5749 2.2076 3.6689 1.8363 2.7352 4.3192 2.1735 -0.060122 0.031943 0 -0.08121 -0.15138
3.9688 -0.067691 -0.081013 -0.21792 -0.014218 0 -0.077943 0.096861 0.079508 0.011514 -0.012699 -0.052446 27.238 1.4525 2.796 1.2442 1.5041 0 1.408 1.9809 3.2898 1.7073 2.4854 3.8263 1.9335 -0.051384 0.019798 0 -0.045854 0.099752
3.9727 -0.050665 -0.059888 -0.21547 0.055105 0 -0.15012 -0.046815 0.038047 -0.039825 0.020335 0.12463 24.685 1.4375 2.7065 1.0963 1.4322 0 1.3832 1.7094 2.937 1.5237 2.2366 3.3704 1.6818 -0.052484 0.034263 0 -0.12002 0.084842
3.9766 -0.014785 -0.0092376 -0.069407 0.071155 0 -0.1723 -0.11902 -0.024135 -0.0067042 0.0132 0.31104 22.131 1.3382 2.7051 1.0218 1.3456 0 1.2469 1.5262 2.7706 1.3718 2.0511 2.9992 1.6095 -0.053068 0.070643 0 0.028485 -0.32324
3.9805 0.02693 0.046972 0.10623 0.051023 0 -0.11574 -0.13827 -0.04088 0.048244 -0.010814 0.43129 19.59 1.3057 2.512 0.98702 1.2419 0 1.0174 1.3904 2.4724 1.3679 1.7644 2.7065 1.3191 -0.047445 0.075916 0 0.096727 -0.9034
3.9844 0.058974 0.082275 0.19625 0.037532 0 0.0046343 -0.13682 0.01044 0.058744 -0.009474 0.4318 17.067 1.2112 2.2742 0.9188 1.1093 0 0.95589 1.2701 2.1577 1.2116 1.5373 2.4474 1.1239 -0.045656 0.07437 0 0.083857 -1.3477
3.9883 0.073711 0.087696 0.17407 0.062706 0 0.13804 -0.11772 0.090363 0.029109 0.043194 0.31946 14.555 1.0667 2.0883 0.80421 0.98362 0 0.99265 1.1334 1.884 0.94561 1.3975 2.1835 1.0459 -0.049452 0.076652 0 0.058652 -1.58
3.9922 0.076232 0.077378 0.1038 0.11886 0 0.22801 -0.054103 0.13775 0.027372 0.13536 0.16018 12.041 1.0331 2.0528 0.68396 0.96783 0 0.68536 0.92958 1.6823 0.98146 1.2551 1.9174 0.82442 -0.053183 0.085491 0 0.19797 -1.817
3.9961 0.081118 0.077044 0.070139 0.16194 0 0.2444 0.072912 0.12793 0.10667 0.22383 0.038556 9.5214 0.87494 1.7 0.63858 0.83314 0 0.60631 0.78579 1.5275 0.81443 1.0835 1.6817 0.69823 -0.065988 0.07017 0 -0.021438 -2.3228
4 0.10277 0.10502 0.10948 0.14936 0 0.19851 0.2403 0.093389 0.24006 0.26318 0.0059976 7.0076 0.7805 1.3632 0.55716 0.69983 0 0.51155 0.71556 1.2861 0.62088 0.94403 1.4973 0.58319 -0.046527 0.064057 0 0.024206 -3.1198
4.0039 0.14489 0.15964 0.19729 0.084468 0 0.13479 0.38942 0.090847 0.33946 0.23792 0.051023 4.5189 0.68906 1.1281 0.45214 0.57805 0 0.37085 0.64628 1.0279 0.53752 0.85756 1.344 0.48766 -0.030371 0.058248 0 0.027997 -3.9496
4.0078 0.19638 0.22089 0.2836 0.027724 0 0.10514 0.4666 0.14934 0.33996 0.17595 0.1114 2.0691 0.55218 1.0251 0.35427 0.47434 0 0.20924 0.52303 0.82904 0.61747 0.8066 1.1709 0.42668 -0.044577 0.044359 0 -0.23466 -4.5136
4.0117 0.23783 0.26425 0.33071 0.056072 0 0.13952 0.45921 0.24701 0.26211 0.13199 0.12216 -0.34093 0.51046 0.89013 0.35796 0.43327 0 0.30715 0.43184 0.73188 0.4374 0.54904 0.93614 0.42779 -0.03249 0.035443 0 -0.075355 -4.7388
4.0156 0.25561 0.2771 0.32465 0.19628 0 0.22798 0.39586 0.3324 0.18831 0.14938 0.069298 -2.7174 0.40354 0.66314 0.094087 0.26472 0 0.16344 0.31095 0.43055 0.32442 0.32583 0.63604 0.28507 -0.044069 0.078743 0 -0.043543 -4.8089
4.0195 0.25319 0.26699 0.27144 0.38765 0 0.32515 0.31656 0.36528 0.18033 0.22606 0.0098179 -5.0638 0.27492 0.53326 0.095587 0.10962 0 0.079225 0.15335 0.15298 0.24098 0.17604 0.2985 0.15646 -0.043426 0.092674 0 -0.073649 -4.9534
4.0234 0.24989 0.25643 0.19921 0.51415 0 0.37766 0.24482 0.34099 0.22469 0.3125 0.035415 -7.375 0.18625 0.46079 0.22846 -0.0059324 0 0.051231 0.00050285 -0.071803 0.13375 0.041711 -0.045923 0.043362 -0.032028 0.064524 0 -0.03216 -5.2352
4.0273 0.26617 0.26724 0.16096 0.49047 0 0.36038 0.18531 0.28554 0.26013 0.34822 0.19697 -9.6412 0.22989 0.26467 -0.058339 -0.11032 0 -0.09274 -0.064843 -0.31438 -0.077692 -0.2097 -0.38363 -0.13791 -0.03263 0.01617 0 0.29719 -5.5458
4.0313 0.30636 0.30472 0.21215 0.33622 0 0.29729 0.14081 0.23547 0.25173 0.31203 0.44498 -11.855 0.15404 0.097644 0.13309 -0.13561 0 -0.27053 -0.29957 -0.66648 -0.089971 -0.36836 -0.71227 -0.38901 -0.047965 0.064573 0 -0.064397 -5.7825
4.0352 0.35349 0.35278 0.36091 0.1728 0 0.24862 0.12366 0.22124 0.22827 0.24461 0.64227 -14.017 0.011488 0.0086256 -0.044842 -0.228 0 -0.35587 -0.39624 -0.97451 -0.25429 -0.51708 -1.0253 -0.51407 -0.029442 0.066809 0 0.027103 -5.9868
4.0391 0.38179 0.38467 0.53342 0.13605 0 0.26809 0.14857 0.2584 0.24324 0.21976 0.65595 -16.126 -0.064407 -0.17266 -0.16833 -0.37904 0 -0.43684 -0.4792 -1.2538 -0.36783 -0.6548 -1.3116 -0.63017 -0.029229 0.061286 0 0.20844 -6.2913
4.043 0.37761 0.38253 0.60657 0.26886 0 0.35937 0.21669 0.34036 0.30696 0.2829 0.46646 -18.184 -0.056349 -0.49236 -0.056883 -0.54476 0 -0.56203 -0.63798 -1.5101 -0.3606 -0.77614 -1.5725 -0.79894 -0.061288 0.067421 0 0.19621 -6.7485
4.0469 0.35123 0.35155 0.50366 0.4806 0 0.46665 0.3105 0.43374 0.36982 0.40747 0.20262 -20.189 -0.34181 -0.58635 -0.37237 -0.55134 0 -0.65237 -0.85802 -1.6982 -0.62484 -0.86118 -1.8329 -0.8969 -0.0081598 0.032959 0 -0.050258 -7.2471
4.0508 0.32936 0.31749 0.27611 0.6113 0 0.51172 0.40489 0.48764 0.37903 0.50992 0.05906 -22.142 -0.41421 -0.94385 -0.40023 -0.72623 0 -0.76452 -0.99133 -2.0553 -0.69273 -1.0472 -2.1248 -1.0638 -0.016298 0.052015 0 0.084334 -7.6152
4.0547 0.33405 0.30813 0.084463 0.55453 0 0.45323 0.48159 0.46313 0.34555 0.5158 0.1492 -24.044 -0.48033 -1.2206 -0.45717 -0.81752 0 -0.89659 -1.1774 -2.3561 -0.82379 -1.2088 -2.4548 -1.1966 -0.043796 0.057554 0 0.09726 -7.7924
4.0586 0.36529 0.33249 0.074993 0.34333 0 0.32266 0.53228 0.36612 0.34135 0.42305 0.4108 -25.898 -0.57297 -1.4451 -0.55877 -0.87009 0 -1.0268 -1.3697 -2.616 -1.0019 -1.3719 -2.7907 -1.3056 -0.05303 0.04909 0 -0.039723 -7.8748
4.0625 0.40133 0.37384 0.2518 0.1297 0 0.20635 0.55182 0.25343 0.4213 0.30715 0.64921 -27.699 -0.6784 -1.7563 -0.63247 -1.0212 0 -1.1248 -1.4629 -2.9231 -1.1252 -1.606 -3.0874 -1.4362 -0.0050622 0.04607 0 -0.20658 -7.9864
4.0664 0.41583 0.40227 0.46475 0.071711 0 0.18394 0.53524 0.19735 0.5514 0.26087 0.69189 -29.435 -0.78663 -1.8786 -0.62405 -1.0789 0 -1.2221 -1.6546 -3.174 -1.1591 -1.6764 -3.3302 -1.5491 -0.048654 0.043781 0 -0.045696 -8.1291
4.0703 0.39742 0.39707 0.53578 0.21452 0 0.26947 0.48577 0.23179 0.627 0.31851 0.52981 -31.099 -0.89121 -2.0323 -0.71767 -1.1661 0 -1.212 -1.765 -3.4206 -1.2874 -1.8569 -3.5522 -1.6719 -0.01509 0.024037 0 0.026476 -8.1926
4.0742 0.35671 0.36152 0.41586 0.4564 0 0.4007 0.4241 0.32505 0.57348 0.42948 0.3257 -32.693 -0.98241 -2.1689 -0.76628 -1.2892 0 -1.2869 -1.9241 -3.6503 -1.3799 -2.0255 -3.8012 -1.7851 -0.009486 0.015554 0 0.070856 -8.1189
4.0781 0.31679 0.31906 0.22794 0.62444 0 0.48523 0.38277 0.40565 0.43045 0.50334 0.27908 -34.235 -1.0567 -2.2805 -0.74147 -1.4106 0 -1.4678 -2.1325 -3.8495 -1.4155 -2.1492 -4.0864 -1.8918 -0.047111 0.022925 0 0.085289 -8.0261
4.082 0.29638 0.29481 0.15268 0.60082 0 0.46767 0.38445 0.42118 0.32808 0.48644 0.46024 -35.74 -1.1187 -2.4311 -0.82199 -1.3856 0 -1.4632 -2.1447 -3.9912 -1.568 -2.3433 -4.3577 -2.0408 0.018539 0.0079826 0 -0.059142 -8.1271
4.0859 0.29829 0.29719 0.26098 0.40481 0 0.36683 0.42318 0.37951 0.36962 0.40365 0.75225 -37.214 -1.0874 -2.3411 -0.88859 -1.4173 0 -1.404 -2.2888 -4.2125 -1.6146 -2.3609 -4.5427 -2.0318 -0.014046 0.039074 0 0.038931 -8.5033
4.0898 0.31021 0.3136 0.44967 0.17263 0 0.25618 0.46861 0.33646 0.53187 0.3312 0.94745 -38.652 -1.1237 -2.4651 -0.91029 -1.4423 0 -1.491 -2.3307 -4.3279 -1.6294 -2.4407 -4.6085 -2.0565 -0.0177 0.051155 0 0.17994 -8.9678
4.0938 0.31494 0.3219 0.5399 0.054932 0 0.20591 0.49195 0.34281 0.68262 0.32793 0.91396 -40.041 -1.1929 -2.6705 -0.91719 -1.4356 0 -1.607 -2.3256 -4.3457 -1.6472 -2.4907 -4.5876 -2.1267 -0.00036204 0.052323 0 0.22208 -9.1869
4.0977 0.30204 0.30791 0.44385 0.11084 0 0.23236 0.48918 0.39931 0.70102 0.38651 0.69331 -41.378 -1.2248 -2.7299 -0.9453 -1.3915 0 -1.5919 -2.3659 -4.3129 -1.6905 -2.3845 -4.5416 -2.2094 0.007559 0.060037 0 0.059122 -8.9628
4.1016 0.27397 0.27548 0.24233 0.27432 0 0.29233 0.47864 0.45861 0.58541 0.44485 0.45522 -42.668 -1.142 -2.5945 -0.93406 -1.4909 0 -1.5275 -2.3269 -4.3064 -1.6636 -2.3222 -4.4995 -2.0531 -0.014851 0.042925 0 0.020346 -8.4091
4.1055 0.24391 0.24261 0.10394 0.41178 0 0.32282 0.4763 0.46884 0.44604 0.4429 0.35763 -43.916 -1.179 -2.5858 -0.96115 -1.4711 0 -1.508 -2.2974 -4.2119 -1.5916 -2.3528 -4.4316 -1.9842 -0.018743 0.036572 0 0.087872 -7.8408
4.1094 0.22697 0.22737 0.12828 0.42283 0 0.29253 0.47536 0.41713 0.39446 0.37238 0.43176 -45.125 -1.1663 -2.5777 -0.89783 -1.3614 0 -1.539 -2.2901 -4.0404 -1.5202 -2.3615 -4.284 -1.9205 -0.0055589 0.05435 0 0.24596 -7.4838
4.1133 0.22968 0.23438 0.26268 0.30897 0 0.22485 0.45226 0.33583 0.44052 0.27849 0.57748 -46.29 -1.0665 -2.5147 -0.76748 -1.2401 0 -1.5436 -2.2531 -3.8312 -1.4612 -2.2776 -4.0384 -1.8417 0.011536 0.073194 0 0.40688 -7.2834
4.1172 0.24441 0.25147 0.36386 0.16304 0 0.17641 0.39315 0.2712 0.49504 0.21795 0.6566 -47.412 -0.9591 -2.383 -0.7651 -1.2806 0 -1.3165 -2.0384 -3.6755 -1.3984 -2.0361 -3.7331 -1.7798 -0.00017539 0.019154 0 0.3589 -6.9894
4.1211 0.25388 0.25903 0.33532 0.092688 0 0.1895 0.31225 0.24642 0.46691 0.21389 0.59776 -48.498 -0.92608 -2.142 -0.72539 -1.1966 0 -1.1697 -1.8316 -3.5328 -1.2591 -1.887 -3.4269 -1.6327 -0.021934 0.013302 0 0.2059 -6.4195
4.125 0.24465 0.2457 0.20664 0.13826 0 0.25611 0.24204 0.25013 0.35238 0.24449 0.43418 -49.556 -0.86092 -1.989 -0.61943 -1.0308 0 -1.1476 -1.7087 -3.2599 -1.0902 -1.7951 -3.1421 -1.4929 -0.006985 0.047025 0 0.11537 -5.6382
4.1289 0.22042 0.21903 0.089555 0.24667 0 0.32191 0.20517 0.25403 0.22978 0.26834 0.26076 -50.591 -0.7635 -1.8905 -0.51222 -0.86391 0 -1.147 -1.6212 -2.8968 -0.93438 -1.6884 -2.8478 -1.3363 0.013375 0.073796 0 0.067098 -4.8913
4.1328 0.20311 0.20219 0.068978 0.31907 0 0.32795 0.19702 0.2387 0.1742 0.2593 0.15762 -51.594 -0.65408 -1.7852 -0.4727 -0.76713 0 -1.0796 -1.5086 -2.5034 -0.81839 -1.5003 -2.4983 -1.1434 0.0071399 0.054827 0 0.040748 -4.3838
4.1367 0.2174 0.21708 0.13939 0.29398 0 0.25938 0.19627 0.20583 0.18499 0.22217 0.13813 -52.552 -0.63097 -1.5429 -0.57076 -0.74753 0 -1.0174 -1.2862 -2.1657 -0.67709 -1.194 -2.0869 -0.97586 -0.029628 0.0089941 0 0.12706 -4.1276
4.1406 0.26881 0.26544 0.23532 0.2001 0 0.16311 0.1899 0.17251 0.19728 0.18269 0.14897 -53.461 -0.54485 -1.3051 -0.43327 -0.64568 0 -0.8041 -1.025 -1.7935 -0.63417 -0.89526 -1.6597 -0.81813 -0.035612 0.019953 0 0.35388 -3.9852
4.1445 0.33406 0.32339 0.3044 0.1355 0 0.11781 0.18405 0.15725 0.15652 0.16646 0.11302 -54.327 -0.44953 -1.0842 -0.29585 -0.51561 0 -0.58612 -0.82422 -1.4915 -0.53274 -0.69391 -1.2781 -0.66273 -0.025994 0.049219 0 0.3775 -3.8263
4.1484 0.37522 0.35662 0.34035 0.18677 0 0.17505 0.18911 0.1683 0.072713 0.18339 -0.013685 -55.158 -0.35113 -0.90142 -0.2206 -0.40039 0 -0.44698 -0.7023 -1.2625 -0.38597 -0.58966 -0.97353 -0.51602 -0.0065034 0.06781 0 0.23781 -3.623
4.1523 0.36946 0.34711 0.35483 0.3504 0 0.3149 0.19788 0.19759 0.00082305 0.22364 -0.20262 -55.949 -0.23139 -0.78868 -0.19304 -0.35264 0 -0.46309 -0.63594 -1.0498 -0.30952 -0.52754 -0.74003 -0.39417 0.019849 0.041552 0 0.21216 -3.4133
4.1563 0.33021 0.31028 0.3421 0.52209 0 0.45267 0.18551 0.22191 -0.023008 0.26262 -0.35761 -56.687 -0.20635 -0.77915 -0.16371 -0.29157 0 -0.50323 -0.54151 -0.89184 -0.08706 -0.44214 -0.5667 -0.38954 0.0061871 0.01588 0 0.2463 -3.2211
4.1602 0.29985 0.28661 0.29137 0.57002 0 0.49737 0.13572 0.21471 -0.015364 0.27269 -0.37214 -57.359 -0.21691 -0.7001 -0.12547 -0.23341 0 -0.48883 -0.4626 -0.80553 -0.0040115 -0.34536 -0.46615 -0.35975 -0.0047263 0.0068326 0 0.21337 -3.0532
4.1641 0.31678 0.31094 0.23108 0.44152 0 0.42144 0.066794 0.16756 -0.015461 0.2407 -0.21241 -57.97 -0.23153 -0.60606 -0.10021 -0.21018 0 -0.49009 -0.41653 -0.76144 -0.043326 -0.2831 -0.46338 -0.33598 -0.012031 0.024752 0 0.19096 -2.9716
4.168 0.38309 0.38311 0.23588 0.21917 0 0.28807 0.025876 0.10753 -0.03168 0.18398 0.033376 -58.539 -0.2306 -0.553 -0.10002 -0.22999 0 -0.53747 -0.40558 -0.74137 -0.15551 -0.28678 -0.55887 -0.34597 -0.012728 0.067094 0 0.22633 -3.121
4.1719 0.46056 0.46478 0.3623 0.074635 0 0.21023 0.051344 0.089682 -0.030088 0.14964 0.19376 -59.078 -0.22408 -0.61414 -0.10906 -0.22459 0 -0.52444 -0.38815 -0.77105 -0.19591 -0.35973 -0.71528 -0.40818 0.010784 0.088923 0 0.26883 -3.6293
4.1758 0.5 0.50743 0.56928 0.1446 0 0.26735 0.13742 0.15865 0.021341 0.18704 0.13485 -59.578 -0.22187 -0.69152 -0.16537 -0.23064 0 -0.47055 -0.52932 -0.93079 -0.24723 -0.45901 -0.89318 -0.47965 0.0092304 0.07995 0 0.21062 -4.4586
4.1797 0.48031 0.48995 0.71994 0.41923 0 0.4413 0.23662 0.30383 0.10663 0.30618 -0.11987 -60.004 -0.24084 -0.80984 -0.21842 -0.33761 0 -0.46561 -0.71407 -1.2075 -0.34284 -0.62544 -1.103 -0.54012 0.0073076 0.060589 0 0.22894 -5.3744
4.1836 0.42491 0.43518 0.69071 0.73251 0 0.62301 0.29981 0.4503 0.17263 0.45551 -0.37623 -60.325 -0.29611 -0.98246 -0.28125 -0.50099 0 -0.53155 -0.91903 -1.5364 -0.4831 -0.85404 -1.4122 -0.63244 0.0031907 0.041211 0 0.31716 -6.1056
4.1875 0.38193 0.3911 0.49621 0.87181 0 0.68858 0.31615 0.50624 0.19018 0.54704 -0.39704 -60.537 -0.40193 -1.2182 -0.38631 -0.62539 0 -0.6696 -1.1424 -1.8259 -0.65581 -1.121 -1.8872 -0.82248 -0.012381 0.03104 0 0.40608 -6.567
4.1914 0.38551 0.39233 0.29989 0.73202 0 0.5897 0.31528 0.43737 0.19659 0.51988 -0.086144 -60.667 -0.50892 -1.5042 -0.45248 -0.76257 0 -0.88219 -1.3606 -2.3033 -0.86355 -1.4048 -2.5186 -1.0125 0.0026411 0.028426 0 0.37469 -6.9293
4.1953 0.43026 0.4337 0.2785 0.39906 0 0.3903 0.33195 0.30566 0.26391 0.39411 0.41977 -60.747 -0.65404 -1.7461 -0.51312 -0.8794 0 -1.0447 -1.5805 -2.7376 -1.0349 -1.696 -3.2077 -1.2866 -0.010609 0.03129 0 0.34415 -7.4526
4.1992 0.47864 0.47694 0.45577 0.095839 0 0.22127 0.37053 0.23018 0.41768 0.2656 0.83928 -60.789 -0.81831 -2.0007 -0.58777 -1.0043 0 -1.1523 -1.8248 -3.2051 -1.1596 -2.0052 -3.8357 -1.5925 -0.018121 0.030755 0 0.34328 -8.2323
4.2031 0.49246 0.48295 0.66662 0.025723 0 0.18754 0.40544 0.2931 0.59182 0.2371 0.95579 -60.777 -0.9846 -2.2871 -0.68769 -1.1571 0 -1.2498 -2.0939 -3.7229 -1.2752 -2.3202 -4.3559 -1.8939 -0.007229 0.026361 0 0.35942 -9.0981
4.207 0.4611 0.44175 0.69943 0.22817 0 0.29688 0.41489 0.46779 0.67674 0.3375 0.78178 -60.686 -1.1297 -2.5636 -0.81652 -1.354 0 -1.5067 -2.3459 -4.2047 -1.5367 -2.5765 -4.8206 -2.1651 0.00096315 0.033933 0 0.29068 -9.764
4.2109 0.40489 0.37629 0.49182 0.55328 0 0.46128 0.41049 0.63402 0.62294 0.49722 0.54148 -60.511 -1.2848 -2.8153 -0.9091 -1.568 0 -1.7189 -2.6449 -4.7043 -1.7843 -2.9152 -5.3138 -2.4665 -0.001661 0.044033 0 0.24191 -10.084
4.2148 0.35499 0.32071 0.19525 0.77244 0 0.56481 0.42968 0.67304 0.49907 0.60353 0.4854 -60.272 -1.4626 -3.1188 -1.0576 -1.7509 0 -1.9171 -2.9164 -5.1565 -1.9974 -3.2071 -5.8545 -2.7314 -0.0068473 0.04785 0 0.23443 -10.174
4.2188 0.32959 0.29432 0.042621 0.74017 0 0.54399 0.49781 0.56441 0.44078 0.59129 0.69162 -59.997 -1.6266 -3.4428 -1.2153 -1.8997 0 -2.0778 -3.1568 -5.5479 -2.1888 -3.4646 -6.3663 -2.9653 -0.0068199 0.054981 0 0.24471 -10.283
4.2227 0.32523 0.29269 0.13937 0.48743 0 0.42235 0.59901 0.40178 0.53202 0.49241 1.0162 -59.694 -1.7314 -3.7367 -1.314 -2.0192 0 -2.1735 -3.3694 -5.8792 -2.3745 -3.7156 -6.7414 -3.1787 0.0047157 0.077472 0 0.24621 -10.567
4.2266 0.32627 0.29918 0.3732 0.18403 0 0.28114 0.68666 0.31444 0.72893 0.40281 1.2252 -59.345 -1.7526 -3.9787 -1.3695 -2.102 0 -2.2462 -3.4582 -6.1968 -2.5 -3.8292 -6.9384 -3.2442 0.0088133 0.11107 0 0.32097 -10.956
4.2305 0.32025 0.30218 0.52422 0.0089637 0 0.1964 0.72371 0.36279 0.89789 0.39784 1.1868 -58.923 -1.788 -4.194 -1.4436 -2.2067 0 -2.2303 -3.5346 -6.4207 -2.6506 -3.8954 -7.0146 -3.3099 0.0024785 0.10186 0 0.29634 -11.243
4.2344 0.306 0.30222 0.46724 0.031731 0 0.19205 0.71286 0.49629 0.93096 0.47119 0.96178 -58.417 -1.8342 -4.3474 -1.4995 -2.2451 0 -2.2423 -3.6048 -6.5497 -2.7232 -3.922 -7.0634 -3.3021 -0.012255 0.075485 0 0.26675 -11.276
4.2383 0.29067 0.30541 0.27495 0.18737 0 0.23861 0.68733 0.60503 0.83112 0.54854 0.73018 -57.847 -1.892 -4.4005 -1.5263 -2.2038 0 -2.301 -3.6473 -6.5788 -2.6902 -3.9198 -7.1202 -3.2338 -0.025527 0.045247 0 0.27682 -11.066
4.2422 0.28205 0.31356 0.13232 0.34814 0 0.28851 0.6733 0.61365 0.69351 0.55851 0.63397 -57.244 -1.9679 -4.2898 -1.535 -2.1426 0 -2.3305 -3.598 -6.4948 -2.5903 -3.9088 -7.1313 -3.2179 -0.013455 0.018501 0 0.34281 -10.726
4.2461 0.28308 0.32123 0.1552 0.42268 0 0.3142 0.66318 0.53493 0.61058 0.49382 0.67702 -56.625 -1.9772 -4.214 -1.5199 -2.2024 0 -2.4294 -3.556 -6.4405 -2.6056 -3.8733 -7.0145 -3.2279 -0.014333 0.0090128 0 0.29302 -10.342
4.25 0.29079 0.32099 0.28981 0.40533 0 0.32057 0.62633 0.44277 0.59603 0.40913 0.7549 -55.988 -1.9373 -4.116 -1.4779 -2.1854 0 -2.4174 -3.4134 -6.299 -2.5447 -3.7566 -6.7465 -3.178 -0.0017586 0.023036 0 0.31571 -9.9026
4.2539 0.29756 0.30936 0.38039 0.35058 0 0.3282 0.5448 0.39886 0.59364 0.36376 0.7662 -55.312 -1.8434 -3.9827 -1.4042 -2.0994 0 -2.3239 -3.2652 -6.0489 -2.3043 -3.5989 -6.389 -3.0823 0.01104 0.047892 0 0.34323 -9.3413
4.2578 0.29383 0.28754 0.32586 0.31027 0 0.347 0.4372 0.40286 0.54826 0.36705 0.69566 -54.578 -1.6974 -3.8137 -1.3009 -1.972 0 -2.1875 -3.1845 -5.6963 -1.9302 -3.4408 -6.0271 -2.961 0.0084534 0.067801 0 0.31231 -8.6284
4.2617 0.27281 0.25855 0.16919 0.29169 0 0.3634 0.34716 0.40587 0.46082 0.37684 0.60286 -53.784 -1.5382 -3.6585 -1.2049 -1.8306 0 -1.9669 -2.9907 -5.3436 -2.432 -3.2661 -5.687 -2.8092 -0.024136 0.055222 0 0.32276 -7.8054
4.2656 0.23642 0.22583 0.043101 0.26551 0 0.35039 0.30866 0.36485 0.3769 0.34729 0.54569 -52.936 -1.4379 -3.3613 -1.1626 -1.7387 0 -1.7808 -2.7823 -5.0724 -2.1826 -3.0587 -5.315 -2.5093 -0.039471 0.0088745 0 0.43086 -6.9481
4.2695 0.19744 0.19498 0.040116 0.20543 0 0.29105 0.32186 0.28254 0.33219 0.27577 0.52088 -52.044 -1.3717 -3.1109 -1.0854 -1.6165 0 -1.7105 -2.5493 -4.6878 -1.8886 -2.7683 -4.8381 -2.2726 -0.019777 -0.011788 0 0.39082 -6.1166
4.2734 0.17313 0.17404 0.1385 0.1196 0 0.19685 0.35901 0.19915 0.31762 0.20373 0.47385 -51.116 -1.2837 -2.9221 -0.96826 -1.4349 0 -1.6808 -2.3097 -4.1849 -1.6766 -2.4345 -4.2415 -2.0652 0.01722 0.0076844 0 0.23253 -5.3445
4.2773 0.1723 0.16834 0.24345 0.047965 0 0.10623 0.38905 0.15174 0.29667 0.17398 0.35762 -50.16 -1.0788 -2.7122 -0.85384 -1.1855 0 -1.4954 -2.1048 -3.6726 -1.3821 -2.167 -3.5875 -1.6962 0.025546 0.059603 0 0.16251 -4.6526
4.2813 0.18603 0.17358 0.28328 0.032136 0 0.062387 0.39457 0.1441 0.24754 0.18914 0.17923 -49.187 -0.98134 -2.3347 -0.70655 -1.0339 0 -1.2407 -1.7087 -3.2354 -1.1566 -1.7775 -2.9597 -1.4829 0.0042622 0.021493 0 0.16832 -4.0414
4.2852 0.19234 0.17542 0.25813 0.083483 0 0.083973 0.36882 0.15197 0.18051 0.21105 -0.0055246 -48.203 -0.84007 -1.9678 -0.60886 -0.90607 0 -1.0088 -1.4112 -2.6738 -1.0085 -1.3693 -2.3951 -1.2339 -0.010888 -0.0068182 0 0.21354 -3.4607
4.2891 0.17365 0.15978 0.20674 0.17215 0 0.14871 0.30535 0.15074 0.116 0.1982 -0.13506 -47.202 -0.68177 -1.6614 -0.51757 -0.74192 0 -0.8655 -1.1937 -2.1222 -0.82886 -1.0654 -1.8701 -0.93636 -0.011026 0.00023089 0 0.3201 -2.8093
4.293 0.1331 0.12622 0.14907 0.24232 0 0.2039 0.19911 0.13375 0.055878 0.14202 -0.17992 -46.172 -0.52614 -1.3928 -0.39311 -0.52312 0 -0.80129 -0.98825 -1.6641 -0.5576 -0.8866 -1.3475 -0.61134 0.0037812 0.043687 0 0.4511 -2.0039
4.2969 0.094113 0.091206 0.07699 0.24405 0 0.20068 0.060312 0.10643 -0.014909 0.068272 -0.1499 -45.102 -0.35569 -0.87664 -0.19912 -0.36851 0 -0.53872 -0.54624 -1.2106 -0.28815 -0.49956 -0.82589 -0.39363 0.0057838 0.048199 0 0.33029 -1.0713
4.3008 0.081404 0.075569 -0.0052381 0.16461 0 0.13021 -0.077791 0.070295 -0.099915 0.0078144 -0.079284 -43.998 -0.18588 -0.51941 -0.097508 -0.25663 0 -0.3388 -0.35803 -0.7118 -0.13863 -0.18808 -0.33858 -0.21996 -0.0017266 0.018176 0 0.073333 -0.16638
4.3047 0.098739 0.085692 -0.055435 0.041972 0 0.034668 -0.17305 0.019746 -0.17466 -0.029224 -0.012246 -42.88 0.015502 -0.28209 -0.024101 -0.057752 0 -0.20602 -0.14086 -0.31107 0.038623 0.03675 0.0915 -0.092596 -0.009543 0.0027481 0 -0.043525 0.52932
4.3086 0.12382 0.10599 -0.029296 -0.051846 0 -0.019823 -0.20305 -0.044327 -0.20774 -0.051101 0.0052897 -41.764 0.18458 -0.027488 0.052666 0.1703 0 -0.10213 0.12379 0.024645 0.25086 0.24882 0.48431 0.09806 -0.0087809 0.0048371 0 -0.016084 0.95128
4.3125 0.12624 0.11121 0.05713 -0.05469 0 0.007246 -0.18194 -0.10308 -0.19841 -0.063311 -0.060813 -40.655 0.22051 0.43 0.16041 0.29858 0 0.034337 0.37143 0.39303 0.45973 0.56109 0.88146 0.50558 0.009887 0.012103 0 0.068457 1.2028
4.3164 0.09383 0.088758 0.11893 0.038562 0 0.095099 -0.14763 -0.12911 -0.18488 -0.058591 -0.20891 -39.536 0.33315 0.58862 0.32323 0.31135 0 0.27002 0.47547 0.76194 0.57089 0.82478 1.2929 0.59275 0.0029375 -0.0053774 0 0.28357 1.4555
4.3203 0.04402 0.050623 0.077438 0.16156 0 0.17085 -0.12996 -0.1117 -0.20699 -0.032105 -0.38568 -38.393 0.41419 0.65728 0.35604 0.43499 0 0.36197 0.70538 1.0673 0.60435 1.0055 1.672 0.6845 -0.022871 -0.012465 0 0.29296 1.7893
4.3242 0.0097432 0.023435 -0.049389 0.21565 0 0.1622 -0.12972 -0.071994 -0.26053 -0.0021274 -0.50529 -37.224 0.4556 0.78744 0.37263 0.56045 0 0.40395 0.87648 1.326 0.69844 1.1574 1.9519 0.79448 -0.025733 -0.011302 0 0.17401 2.1262
4.3281 0.01173 0.024976 -0.14344 0.14337 0 0.056117 -0.12727 -0.048794 -0.29626 -0.0050102 -0.50468 -36.044 0.47811 1.0078 0.43319 0.62434 0 0.42727 0.92336 1.54 0.89251 1.2953 2.1078 0.91608 0.0039287 -0.0076883 0 0.011464 2.3205
4.332 0.041361 0.048527 -0.092136 -0.018689 0 -0.083596 -0.10995 -0.064983 -0.27143 -0.060108 -0.39616 -34.871 0.57222 1.1176 0.52549 0.61546 0 0.34888 0.97826 1.675 1.0529 1.3581 2.1799 0.9981 0.017541 -0.018095 0 -0.050962 2.3132
4.3359 0.068734 0.069241 0.092111 -0.15686 0 -0.15874 -0.088847 -0.10614 -0.20224 -0.13855 -0.26774 -33.706 0.57835 1.0138 0.49364 0.64477 0 0.54219 1.1269 1.7728 0.98322 1.4369 2.2307 1.0362 -0.028008 -0.013565 0 0.070191 2.1916
4.3398 0.068341 0.066527 0.26342 -0.16473 0 -0.11048 -0.087818 -0.13359 -0.15706 -0.17533 -0.21893 -32.537 0.57576 1.049 0.47294 0.68078 0 0.62121 1.1662 1.7479 0.95315 1.4965 2.2795 1.0292 -0.016722 -0.014535 0 0.16772 2.0967
4.3438 0.039801 0.041925 0.26867 -0.031758 0 0.03227 -0.11683 -0.12087 -0.1893 -0.12473 -0.27874 -31.348 0.5916 1.1453 0.47422 0.67611 0 0.58821 1.1131 1.6875 0.96821 1.4867 2.2826 0.9912 0.014988 -0.01402 0 0.22194 2.0752
4.3477 0.006401 0.016692 0.09493 0.14006 0 0.17026 -0.15804 -0.078771 -0.27528 -0.010779 -0.37614 -30.139 0.63531 1.149 0.48494 0.58995 0 0.51746 1.0328 1.6982 0.98202 1.3674 2.1809 0.93997 0.0047885 -0.0026284 0 0.23962 2.0298
4.3516 -0.0058415 0.012179 -0.10725 0.21356 0 0.20682 -0.17929 -0.043835 -0.3252 0.080835 -0.39556 -28.922 0.55809 1.0213 0.46445 0.55086 0 0.47019 1.0576 1.5768 0.87152 1.3008 1.9668 0.8615 -0.044001 -0.01403 0 0.12648 1.8174
4.3555 0.010339 0.031249 -0.15652 0.12939 0 0.12083 -0.16186 -0.040879 -0.26461 0.072666 -0.27658 -27.712 0.55066 0.94082 0.3643 0.48972 0 0.51329 0.95906 1.45 0.69261 1.2057 1.6991 0.75876 -0.023374 -0.0017633 0 0.01841 1.3937
4.3594 0.039219 0.056853 -0.0086402 -0.040732 0 -0.017844 -0.11527 -0.056393 -0.11017 -0.031223 -0.073329 -26.511 0.52841 0.87746 0.27932 0.43752 0 0.45566 0.79831 1.2325 0.60872 1.0864 1.4501 0.65465 -0.0072136 0.014881 0 0.001438 0.85863
4.3633 0.056875 0.067716 0.2003 -0.15039 0 -0.1034 -0.066277 -0.050485 0.03717 -0.13872 0.082655 -25.305 0.45474 0.80124 0.27771 0.38889 0 0.29765 0.64634 0.95117 0.63939 0.94518 1.2376 0.55771 -0.020586 0.023587 0 0.088095 0.3643
4.3672 0.051012 0.056389 0.27888 -0.10129 0 -0.076143 -0.034585 0.0021524 0.080439 -0.14398 0.091108 -24.078 0.32532 0.66528 0.43779 0.29487 0 0.25246 0.62543 0.77189 0.65585 0.78262 1.013 0.46541 -0.048669 0.012716 0 0.21714 -0.016966
4.3711 0.029413 0.034398 0.15651 0.071101 0 0.033569 -0.019102 0.081482 0.014559 -0.02116 -0.026837 -22.828 0.25859 0.37688 0.31011 0.12503 0 0.14221 0.40494 0.49987 0.36588 0.52019 0.71666 0.32308 -0.037803 0.020358 0 0.29566 -0.33506
4.375 0.011773 0.021651 -0.054579 0.22462 0 0.13396 -0.0050721 0.13364 -0.069568 0.14707 -0.1379 -21.567 0.21398 0.20091 0.1795 0.040376 0 0.11885 0.21669 0.2685 0.10392 0.33746 0.34508 0.15084 -0.026593 0.01357 0 0.20723 -0.68735
4.3789 0.013272 0.030228 -0.16627 0.2298 0 0.14834 0.019047 0.11797 -0.068706 0.2362 -0.10476 -20.307 0.12965 0.10133 0.023548 -0.0035788 0 0.034995 0.074802 0.025437 -0.031063 0.17521 -0.038294 -0.0072821 -0.015974 0.0033198 0 0.045324 -1.1157
4.3828 0.033266 0.055549 -0.08603 0.080762 0 0.07638 0.0531 0.048071 0.040763 0.18574 0.094089 -19.049 -0.026095 0.0075717 -0.15713 -0.068241 0 -0.21178 -0.029599 -0.27441 -0.0029595 -0.03027 -0.35888 -0.12363 -0.0080123 0.0036521 0 -0.075858 -1.5774
4.3867 0.056612 0.080248 0.10689 -0.097686 0 -0.0097582 0.09068 -0.012699 0.18743 0.050857 0.33613 -17.787 -0.071806 -0.20647 -0.0053723 -0.2116 0 -0.25308 -0.12209 -0.52236 -0.032063 -0.23433 -0.5965 -0.29454 -0.037991 0.026473 0 -0.019375 -1.9994
4.3906 0.065091 0.086322 0.2429 -0.15392 0 -0.029773 0.12798 -0.0013926 0.2753 -0.046815 0.4495 -16.514 -0.080551 -0.44168 -0.025114 -0.24876 0 -0.21248 -0.30574 -0.80859 -0.16278 -0.35044 -0.79612 -0.35177 -0.039435 0.037857 0 0.13534 -2.3394
4.3945 0.050173 0.0667 0.21508 -0.037036 0 0.034664 0.16418 0.089657 0.26898 -0.025435 0.35723 -15.234 -0.17114 -0.56702 -0.12891 -0.31437 0 -0.2201 -0.44968 -1.0148 -0.34953 -0.4655 -1.0163 -0.42616 -0.022396 0.039058 0 0.24311 -2.5884
4.3984 0.01885 0.029617 0.060768 0.15884 0 0.12323 0.19455 0.20129 0.21487 0.088307 0.15011 -13.96 -0.32901 -0.61457 -0.24091 -0.42318 0 -0.32958 -0.52624 -1.1738 -0.51101 -0.62284 -1.2691 -0.54954 -0.012009 0.02796 0 0.21171 -2.7338
4.4023 -0.010645 -0.0059933 -0.090845 0.26991 0 0.14807 0.20813 0.25188 0.18663 0.18791 0.020676 -12.699 -0.45095 -0.73034 -0.26149 -0.52216 0 -0.5662 -0.56125 -1.4243 -0.51284 -0.8554 -1.5093 -0.70517 -0.052305 4.3109e-05 0 -0.050909 -2.7518
4.4063 -0.020563 -0.021513 -0.13938 0.19486 0 0.070041 0.19655 0.20254 0.21508 0.18501 0.106 -11.448 -0.37124 -0.86772 -0.18499 -0.55237 0 -0.59511 -0.75599 -1.5138 -0.36908 -0.91109 -1.6781 -0.72249 -0.060854 0.053612 0 -0.090973 -2.6519
4.4102 -0.0059431 -0.010514 -0.08586 -0.023395 0 -0.063904 0.16591 0.089417 0.26917 0.087537 0.36812 -10.192 -0.38193 -0.91113 -0.25537 -0.56442 0 -0.52545 -0.81446 -1.5949 -0.45397 -0.93314 -1.7529 -0.77443 -0.035511 0.056806 0 -0.090657 -2.5152
4.4141 0.020404 0.015586 -0.0046258 -0.23005 0 -0.15486 0.13672 -0.0041867 0.29713 -0.010562 0.61553 -8.9168 -0.45283 -0.91487 -0.37044 -0.57682 0 -0.50611 -0.78566 -1.6674 -0.58122 -0.94351 -1.7548 -0.80422 -0.02388 0.034918 0 0.033136 -2.4536
4.418 0.034786 0.0332 0.036806 -0.27637 0 -0.13117 0.12821 -0.013511 0.27832 -0.015838 0.65441 -7.6204 -0.52108 -0.92594 -0.43027 -0.5833 0 -0.60267 -0.73565 -1.7109 -0.59538 -0.9553 -1.715 -0.79184 -0.049394 0.017249 0 0.2602 -2.504
4.4219 0.01852 0.022034 0.025885 -0.13072 0 -0.0087123 0.14073 0.057843 0.23461 0.080664 0.44737 -6.3122 -0.40798 -0.96246 -0.33204 -0.47988 0 -0.60244 -0.77716 -1.6292 -0.44026 -0.96681 -1.641 -0.87093 -0.052786 0.042693 0 0.14946 -2.5591
4.4258 -0.027462 -0.019442 -0.011017 0.099505 0 0.11715 0.15444 0.14392 0.19905 0.1949 0.14704 -5.0078 -0.45904 -0.9147 -0.24251 -0.53763 0 -0.54495 -0.74354 -1.495 -0.5155 -0.81643 -1.5182 -0.7476 -0.020038 0.024169 0 -0.0055319 -2.4271
4.4297 -0.080874 -0.070853 -0.049929 0.24676 0 0.14275 0.14707 0.17164 0.18251 0.22098 -0.025898 -3.7201 -0.4105 -0.78104 -0.39734 -0.49367 0 -0.49627 -0.68549 -1.3261 -0.5454 -0.71631 -1.3363 -0.6205 -0.018416 0.026443 0 -0.10406 -1.9884
4.4336 -0.11269 -0.10374 -0.083857 0.2019 0 0.034982 0.11418 0.11853 0.17274 0.11846 0.039484 -2.4539 -0.3094 -0.64149 -0.53541 -0.38486 0 -0.4605 -0.61154 -1.1594 -0.44699 -0.65583 -1.1054 -0.53996 -0.038171 0.044809 0 -0.030296 -1.31
4.4375 -0.10872 -0.10328 -0.10588 -0.012006 0 -0.14316 0.071917 0.025738 0.15799 -0.056616 0.25807 -1.2065 -0.31287 -0.61486 -0.19393 -0.35309 0 -0.41958 -0.51853 -1.0422 -0.19427 -0.54712 -0.84112 -0.51268 -0.041622 0.049949 0 0.33937 -0.60288
4.4414 -0.08151 -0.08068 -0.098873 -0.25832 0 -0.27902 0.039977 -0.0418 0.14054 -0.197 0.42341 0.029043 -0.24319 -0.38382 -0.094766 -0.19765 0 -0.17628 -0.32754 -0.75993 -0.11108 -0.28314 -0.539 -0.25773 -0.030321 0.00653 0 0.21281 -0.049717
4.4453 -0.061926 -0.065029 -0.056307 -0.38107 0 -0.29157 0.02203 -0.051635 0.12339 -0.22395 0.3775 1.2596 -0.10242 -0.19811 0.065548 -0.02177 0 -0.023554 -0.146 -0.39228 -0.041379 -0.12346 -0.17442 -0.042562 -0.026018 0.034167 0 0.031358 0.34176
4.4492 -0.075612 -0.08018 -0.0089669 -0.30939 0 -0.18609 0.003433 -0.028041 0.091203 -0.13842 0.1324 2.4868 0.017148 -0.029247 0.14358 0.095719 0 0.035413 0.024953 -0.06065 0.078114 0.095789 0.2667 0.082127 -0.028726 0.044808 0 -0.086438 0.7286
4.4531 -0.12272 -0.12542 -0.012712 -0.10323 0 -0.044317 -0.032234 -0.025384 0.017449 -0.012093 -0.15262 3.7041 0.097002 0.1701 0.11172 0.16384 0 0.044202 0.19383 0.23144 0.27145 0.42245 0.75877 0.15014 -0.036563 0.0098676 0 -0.098205 1.2806
4.457 -0.17761 -0.17624 -0.093719 0.088555 0 0.037038 -0.085361 -0.076694 -0.10193 0.065264 -0.3091 4.8988 0.26288 0.51812 0.16393 0.38046 0 0.16598 0.39454 0.7281 0.50014 0.69345 1.246 0.39004 -0.043101 0.0076624 0 -0.089741 2.0317
4.4609 -0.20933 -0.20471 -0.20551 0.12891 0 0.010616 -0.13948 -0.16404 -0.22571 0.040091 -0.28944 6.0591 0.37279 0.68626 0.21987 0.53199 0 0.41134 0.62867 1.0607 0.4514 0.91135 1.6873 0.52038 -0.024567 0.025605 0 0.115 2.8659
4.4648 -0.20628 -0.20208 -0.25507 -0.015149 0 -0.099484 -0.17765 -0.23617 -0.29037 -0.080768 -0.18372 7.1814 0.48661 0.95141 0.34152 0.65443 0 0.4787 0.87147 1.4381 0.62648 1.1984 2.0923 0.72122 -0.023544 0.029083 0 0.21362 3.6334
4.4688 -0.18486 -0.18488 -0.18846 -0.25186 0 -0.22601 -0.1989 -0.25584 -0.26715 -0.24125 -0.12415 8.2719 0.63333 1.2867 0.50221 0.80722 0 0.52398 1.0927 1.8779 0.93757 1.4986 2.5086 0.99249 -0.035934 0.024211 0 0.16781 4.274
4.4727 -0.17532 -0.17998 -0.055987 -0.43033 0 -0.30853 -0.21814 -0.23302 -0.19898 -0.36893 -0.17255 9.3386 0.82991 1.6028 0.65574 1.0398 0 0.77616 1.2687 2.3522 1.1831 1.7282 2.9707 1.2949 -0.047286 0.024104 0 0.00053645 4.8347
4.4766 -0.19692 -0.20222 0.017085 -0.44692 0 -0.32683 -0.2506 -0.21449 -0.1734 -0.41193 -0.28773 10.382 0.97357 1.7712 0.76864 1.1109 0 1.09 1.5239 2.6679 1.2592 1.9599 3.46 1.5352 -0.02698 0.021786 0 -0.10745 5.3859
4.4805 -0.24306 -0.2433 -0.059741 -0.31597 0 -0.29996 -0.29701 -0.24034 -0.24776 -0.36497 -0.38624 11.394 1.0668 2.0476 0.87557 1.2799 0 1.1879 1.7847 3.0009 1.409 2.2775 3.9199 1.7162 -0.018175 0.023791 0 -0.050245 5.9352
4.4844 -0.28797 -0.28012 -0.2513 -0.15355 0 -0.26165 -0.34354 -0.30803 -0.39387 -0.27266 -0.42559 12.362 1.2251 2.3638 0.9736 1.4739 0 1.2198 1.9892 3.3875 1.6634 2.5721 4.3107 1.8342 -0.026126 0.032823 0 0.11466 6.4252
4.4883 -0.30818 -0.29413 -0.41691 -0.087429 0 -0.23638 -0.37529 -0.37615 -0.51731 -0.20465 -0.43081 13.283 1.4197 2.6501 1.07 1.643 0 1.2761 2.1375 3.7897 1.9294 2.796 4.6485 1.9435 -0.043703 0.045455 0 0.27486 6.8026
4.4922 -0.30061 -0.28528 -0.4322 -0.16274 0 -0.23151 -0.38895 -0.40302 -0.53861 -0.21263 -0.45069 14.162 1.4401 2.794 1.1882 1.735 0 1.4304 2.3013 4.0615 1.9168 2.9437 4.987 2.1961 -0.045503 0.049258 0 0.18978 7.0793
4.4961 -0.28318 -0.27038 -0.3034 -0.31542 0 -0.24362 -0.39373 -0.38363 -0.46365 -0.29548 -0.4995 15.007 1.5557 2.9945 1.2855 1.8169 0 1.6803 2.5391 4.397 1.9658 3.2114 5.3577 2.4622 -0.042211 0.0459 0 0.15293 7.3243
4.5 -0.27901 -0.2691 -0.16564 -0.43078 0 -0.26708 -0.40196 -0.35175 -0.37812 -0.39988 -0.54531 15.815 1.6621 3.2212 1.3576 1.984 0 1.8616 2.704 4.725 2.087 3.4365 5.7315 2.6846 -0.038439 0.043865 0 0.093911 7.6049
4.5039 -0.29813 -0.28946 -0.16306 -0.43703 0 -0.29727 -0.42007 -0.34753 -0.3706 -0.45994 -0.55088 16.573 1.7687 3.4559 1.4133 2.1565 0 1.9336 2.8287 4.9774 2.2435 3.6148 6.0409 2.8054 -0.040186 0.040401 0 -0.0061514 7.9389
4.5078 -0.33115 -0.32311 -0.31889 -0.35768 0 -0.32951 -0.4469 -0.38245 -0.45487 -0.44746 -0.51765 17.27 1.8834 3.6669 1.4587 2.247 0 1.8908 2.9589 5.1151 2.4028 3.7521 6.2439 2.7911 -0.049387 0.034907 0 -0.13338 8.2953
4.5117 -0.35818 -0.35233 -0.51385 -0.28349 0 -0.35898 -0.47726 -0.43333 -0.5617 -0.39222 -0.48508 17.908 1.9287 3.7066 1.4605 2.2109 0 1.8618 3.1152 5.2772 2.6069 3.7994 6.3663 2.7404 -0.038301 0.050475 0 -0.06869 8.6258
4.5156 -0.36447 -0.36229 -0.59117 -0.29192 0 -0.38259 -0.50486 -0.46786 -0.60534 -0.35458 -0.48857 18.498 2.0178 3.8742 1.5663 2.2517 0 1.9219 3.2482 5.4419 2.6794 3.9115 6.4798 2.8512 -0.027438 0.047459 0 -0.008781 8.8892
4.5195 -0.35039 -0.35053 -0.49165 -0.38293 0 -0.39945 -0.523 -0.47419 -0.56126 -0.37318 -0.52362 19.051 2.1063 4.0032 1.6667 2.3299 0 2.0542 3.3441 5.6625 2.7018 4.0391 6.6372 3.0398 -0.025121 0.040806 0 0.031124 9.0578
4.5234 -0.32942 -0.32797 -0.2994 -0.48203 0 -0.40798 -0.52628 -0.4662 -0.48472 -0.43294 -0.55492 19.563 2.1567 4.0715 1.7339 2.4182 0 2.2061 3.3955 5.8897 2.6888 4.1653 6.8264 3.2207 -0.027962 0.037738 0 0.071249 9.1217
4.5273 -0.31729 -0.31141 -0.16444 -0.50396 0 -0.40307 -0.51469 -0.46251 -0.45632 -0.48079 -0.55874 20.016 2.1215 4.14 1.7811 2.4851 0 2.2805 3.3975 5.99 2.621 4.2866 6.9855 3.2714 -0.023707 0.04352 0 0.16219 9.0983
4.5313 -0.32097 -0.31208 -0.17747 -0.42187 0 -0.3791 -0.49528 -0.46391 -0.5075 -0.47389 -0.55087 20.399 2.1958 4.2456 1.8202 2.6036 0 2.4384 3.4606 6.016 2.6342 4.3606 7.0605 3.2775 -0.021845 0.04752 0 0.086271 9.0259
4.5352 -0.33461 -0.32737 -0.30581 -0.28743 0 -0.33821 -0.47657 -0.45341 -0.59342 -0.41671 -0.56819 20.719 2.213 4.2959 1.7962 2.6144 0 2.4445 3.4536 6.0058 2.6402 4.3285 7.0492 3.3288 -0.036177 0.052017 0 0.095443 8.9287
4.5391 -0.34437 -0.34199 -0.43509 -0.18979 0 -0.29571 -0.4591 -0.41831 -0.6344 -0.35466 -0.6229 20.997 2.1927 4.2767 1.7552 2.5763 0 2.3795 3.3982 5.9629 2.6345 4.2481 6.9909 3.338 -0.052432 0.048455 0 0.10935 8.7776
4.543 -0.33795 -0.33885 -0.46756 -0.18932 0 -0.27357 -0.43293 -0.36939 -0.58558 -0.33219 -0.67925 21.249 2.1523 4.1932 1.7229 2.5335 0 2.312 3.3215 5.8875 2.6116 4.1623 6.9199 3.2601 -0.060478 0.036792 0 0.079352 8.4996
4.5469 -0.31284 -0.31268 -0.3901 -0.27653 0 -0.28382 -0.38876 -0.33528 -0.47335 -0.35447 -0.68077 21.47 2.0766 4.1044 1.6397 2.458 0 2.2433 3.2562 5.7647 2.5441 4.0519 6.831 3.2053 -0.064853 0.050989 0 0.10086 8.0515
4.5508 -0.27808 -0.27562 -0.26599 -0.38302 0 -0.31517 -0.33413 -0.33588 -0.37091 -0.38611 -0.60341 21.638 2.0034 4.0177 1.6413 2.4068 0 2.1521 3.1879 5.624 2.4767 3.9589 6.6906 3.1425 -0.061935 0.056111 0 0.09396 7.4971
4.5547 -0.24839 -0.24878 -0.17451 -0.43155 0 -0.33742 -0.2964 -0.36149 -0.33833 -0.38494 -0.4816 21.736 1.9603 3.9499 1.6167 2.3453 0 2.0828 3.1032 5.4714 2.4444 3.8778 6.4759 3.0513 -0.047576 0.059695 0 0.13108 6.9952
4.5586 -0.23399 -0.24505 -0.15545 -0.388 0 -0.32369 -0.3033 -0.37955 -0.37843 -0.33849 -0.37994 21.775 1.9396 3.8469 1.5592 2.2749 0 2.0208 2.9907 5.2783 2.3875 3.7708 6.1995 2.9359 -0.03791 0.060311 0 0.18419 6.6784
4.5625 -0.23275 -0.25691 -0.19481 -0.28076 0 -0.27315 -0.35451 -0.3636 -0.44039 -0.27164 -0.3367 21.784 1.9177 3.6246 1.4976 2.2091 0 1.9288 2.8401 5.0028 2.206 3.584 5.8972 2.8109 -0.058258 0.053568 0 0.18525 6.5172
4.5664 -0.23067 -0.26055 -0.24641 -0.17769 0 -0.21345 -0.41175 -0.31615 -0.4619 -0.22238 -0.33363 21.791 1.7886 3.6134 1.4702 2.1029 0 1.849 2.72 4.8269 2.0731 3.4161 5.5946 2.6214 -0.04486 0.052305 0 0.1494 6.3046
4.5703 -0.21149 -0.23456 -0.26374 -0.13728 0 -0.17786 -0.42218 -0.26334 -0.41334 -0.20985 -0.32057 21.798 1.7011 3.4743 1.3906 2.0124 0 1.796 2.5536 4.6175 1.9592 3.2579 5.2896 2.5058 -0.053632 0.05385 0 0.18084 5.8035
4.5742 -0.16931 -0.17823 -0.22411 -0.16688 0 -0.1753 -0.35924 -0.22724 -0.3129 -0.22151 -0.26965 21.78 1.6097 3.29 1.2953 1.9217 0 1.7425 2.3905 4.3682 1.8322 3.1008 4.9658 2.3637 -0.06077 0.048408 0 0.18757 4.9455
4.5781 -0.11502 -0.11401 -0.14031 -0.21629 0 -0.18025 -0.24583 -0.20426 -0.20793 -0.22617 -0.20521 21.713 1.4974 3.0972 1.205 1.8185 0 1.671 2.2453 4.0677 1.6831 2.9372 4.6159 2.1555 -0.055271 0.035109 0 0.16524 3.9037
4.582 -0.070532 -0.071242 -0.056845 -0.21402 0 -0.154 -0.13742 -0.17178 -0.1408 -0.1983 -0.17958 21.595 1.3995 2.8498 1.1158 1.6899 0 1.5747 2.0643 3.6812 1.5463 2.7577 4.2488 1.9462 -0.047058 0.031545 0 0.29935 2.968
4.5859 -0.054208 -0.064434 -0.026149 -0.12346 0 -0.081241 -0.078293 -0.11601 -0.12355 -0.13494 -0.21718 21.449 1.304 2.6099 1.0688 1.5362 0 1.4123 1.8674 3.3311 1.4799 2.5033 3.8729 1.8162 -0.063125 0.040487 0 0.26036 2.327
4.5898 -0.067823 -0.083835 -0.071193 0.021277 0 0.0097089 -0.069427 -0.051973 -0.13451 -0.056675 -0.28019 21.299 1.1623 2.3689 0.96435 1.3312 0 1.2314 1.6668 2.925 1.3254 2.2272 3.48 1.6694 -0.06045 0.042793 0 0.2692 1.9472
4.5938 -0.095337 -0.10539 -0.16024 0.13121 0 0.063049 -0.07569 -0.013642 -0.13557 0.0037341 -0.2897 21.151 1.0107 2.1232 0.83476 1.1091 0 1.0597 1.466 2.4923 1.1509 1.964 3.0524 1.4777 -0.047664 0.040385 0 0.27965 1.6453
4.5977 -0.11482 -0.11068 -0.222 0.12492 0 0.037791 -0.063309 -0.022353 -0.097699 0.018143 -0.18682 20.988 0.90045 1.8674 0.73494 0.91595 0 0.9173 1.2662 2.0869 1.0612 1.7401 2.5871 1.2299 -0.042465 0.03906 0 0.20578 1.273
4.6016 -0.11451 -0.099799 -0.19992 -0.0061404 0 -0.057419 -0.030699 -0.063971 -0.019661 -0.020567 0.016685 20.797 0.79893 1.5436 0.61792 0.74581 0 0.71786 1.0514 1.7302 0.94408 1.4567 2.1119 1.0038 -0.031439 0.036985 0 0.19691 0.83541
4.6055 -0.10047 -0.087561 -0.10432 -0.18227 0 -0.16624 -0.0039819 -0.098025 0.071176 -0.089428 0.23971 20.578 0.72619 1.3039 0.55821 0.65218 0 0.51847 0.82992 1.4382 0.8276 1.1885 1.6715 0.75498 -0.033847 0.048126 0 0.17217 0.44692
4.6094 -0.089907 -0.088229 -0.012137 -0.28826 0 -0.22345 -0.0042396 -0.091414 0.13678 -0.14239 0.38405 20.346 0.62893 1.0975 0.51271 0.56927 0 0.35181 0.617 1.143 0.70359 0.9515 1.2962 0.55067 -0.034028 0.052906 0 0.1573 0.18874
4.6133 -0.095718 -0.10294 -0.0051432 -0.25798 0 -0.20086 -0.0212 -0.045647 0.15435 -0.13618 0.39824 20.112 0.50225 0.9183 0.46062 0.4755 0 0.23829 0.42851 0.83166 0.56645 0.76248 0.9849 0.40391 -0.029018 0.049197 0 0.148 0.020392
4.6172 -0.1151 -0.11976 -0.095959 -0.1247 0 -0.12493 -0.020496 0.0071883 0.1328 -0.062281 0.30767 19.869 0.3957 0.80992 0.39557 0.38925 0 0.19643 0.29072 0.54936 0.4102 0.64972 0.71873 0.27156 -0.029197 0.054299 0 0.10177 -0.17477
4.6211 -0.13154 -0.12452 -0.20985 0.0052688 0 -0.053295 0.022711 0.03474 0.10716 0.040074 0.19285 19.597 0.29788 0.61917 0.22369 0.31493 0 0.098383 0.14944 0.3405 0.28473 0.51289 0.49144 0.17227 -0.04144 0.060895 0 0.11227 -0.47034
4.625 -0.12848 -0.11203 -0.245 0.036646 0 -0.030296 0.097305 0.031859 0.11342 0.10679 0.13373 19.287 0.22053 0.47125 0.078853 0.24927 0 0.061349 0.052315 0.1339 0.19449 0.39135 0.32148 0.090924 -0.040521 0.057226 0 0.043674 -0.82853
4.6289 -0.10355 -0.089035 -0.16183 -0.040611 0 -0.056458 0.16307 0.020428 0.16108 0.096393 0.1591 18.953 0.16312 0.34071 -0.0034791 0.20833 0 0.043441 -0.014225 -0.040877 0.10453 0.29974 0.23203 0.078882 -0.034474 0.049372 0 -0.0047923 -1.14
4.6328 -0.071369 -0.068157 -0.021332 -0.14772 0 -0.094222 0.18405 0.02422 0.22408 0.024889 0.23369 18.62 0.12467 0.19967 -0.010004 0.20173 0 -0.0017916 -0.063778 -0.14694 -0.0082116 0.24725 0.21983 0.15896 -0.03288 0.04518 0 0.045972 -1.3143
4.6367 -0.052628 -0.059092 0.064803 -0.18625 0 -0.10248 0.15663 0.044701 0.25823 -0.044661 0.28961 18.306 0.11873 0.11463 -0.0018628 0.18611 0 -0.04058 -0.052818 -0.13935 -0.045504 0.23323 0.24804 0.11088 -0.032796 0.053214 0 -0.03636 -1.3268
4.6406 -0.058105 -0.063331 0.029824 -0.12144 0 -0.070736 0.10751 0.06074 0.23342 -0.054194 0.27912 17.998 0.058609 0.12807 0.078361 0.1818 0 0.0027573 -0.028308 -0.15506 -0.04367 0.2497 0.2753 0.12189 -0.048165 0.044284 0 -0.097003 -1.1929
4.6445 -0.080341 -0.074623 -0.091147 -0.0096037 0 -0.026025 0.066711 0.050665 0.15677 -0.0015547 0.21044 17.667 0.041563 0.18872 0.10885 0.16803 0 0.083296 0.011593 -0.11402 -0.002116 0.28563 0.29487 0.15253 -0.059371 0.047643 0 -0.12871 -0.92742
4.6484 -0.099648 -0.08343 -0.19287 0.052008 0 -0.0089503 0.043407 0.013948 0.068909 0.055942 0.13935 17.292 0.093286 0.26025 0.082481 0.15678 0 0.17797 0.066584 0.0037219 0.074857 0.32799 0.3447 0.19331 -0.061432 0.057364 0 -0.095808 -0.54914
4.6523 -0.099586 -0.082565 -0.19077 0.0091358 0 -0.039292 0.025909 -0.028041 0.014962 0.051934 0.12103 16.875 0.20198 0.30018 0.064833 0.18607 0 0.26751 0.13434 0.18532 0.17677 0.35675 0.47568 0.24966 -0.056986 0.042166 0 0.06857 -0.11631
4.6563 -0.079608 -0.071573 -0.090048 -0.10302 0 -0.098779 0.0014272 -0.051255 0.011656 -0.027359 0.15913 16.442 0.22692 0.41184 0.17359 0.22769 0 0.29969 0.19208 0.36624 0.20191 0.41402 0.70585 0.30943 -0.050094 0.05471 0 0.067355 0.27194
4.6602 -0.054985 -0.057575 0.024624 -0.18902 0 -0.14408 -0.027335 -0.048735 0.035759 -0.12625 0.19534 16.02 0.3309 0.53116 0.27578 0.30514 0 0.37892 0.28682 0.57488 0.32339 0.56838 1.0023 0.40289 -0.048565 0.064403 0 0.077839 0.53943
4.6641 -0.044261 -0.051037 0.064711 -0.17266 0 -0.1396 -0.045181 -0.033383 0.043594 -0.16536 0.15318 15.615 0.4077 0.68039 0.34825 0.40674 0 0.43344 0.40027 0.80194 0.45721 0.76516 1.3069 0.5091 -0.046061 0.063384 0 0.092139 0.70506
4.668 -0.054286 -0.057826 0.0096545 -0.060524 0 -0.084856 -0.04159 -0.024209 0.0070512 -0.1115 0.004496 15.211 0.39862 0.85921 0.38704 0.51361 0 0.41382 0.51937 1.0355 0.55149 0.96142 1.5803 0.60695 -0.038957 0.049394 0 0.1122 0.87673
4.6719 -0.074618 -0.072898 -0.084085 0.061706 0 -0.015967 -0.023075 -0.031342 -0.062761 -0.0094041 -0.19681 14.788 0.44113 0.967 0.4424 0.57609 0 0.35333 0.65968 1.2562 0.69856 1.1664 1.8246 0.67243 -0.03463 0.036086 0 0.21118 1.1534
4.6758 -0.08556 -0.081787 -0.13681 0.096472 0 0.020212 -0.0089658 -0.052733 -0.12472 0.053983 -0.3466 14.338 0.53089 1.1323 0.40173 0.70164 0 0.39871 0.77774 1.5055 0.81398 1.3239 2.0657 0.74015 -0.039699 0.039704 0 0.22951 1.5256
4.6797 -0.073376 -0.070888 -0.11042 0.011492 0 0.00037128 -0.016659 -0.081147 -0.14385 0.022668 -0.36755 13.865 0.62779 1.2889 0.41062 0.79921 0 0.4374 0.88735 1.7283 0.92296 1.4522 2.3184 0.81217 -0.052187 0.043679 0 0.24857 1.8787
4.6836 -0.04078 -0.039417 -0.031182 -0.13295 0 -0.057482 -0.051168 -0.1104 -0.12466 -0.081307 -0.27009 13.38 0.71533 1.4523 0.47138 0.87927 0 0.4858 0.99614 1.9151 1.007 1.5652 2.5659 0.91792 -0.063325 0.045681 0 0.26879 2.1046
4.6875 -0.0046827 -0.0024487 0.040121 -0.22686 0 -0.10612 -0.10605 -0.13442 -0.11141 -0.17705 -0.14643 12.893 0.78212 1.6681 0.53497 0.9897 0 0.6074 1.1115 2.0723 1.0309 1.6787 2.7746 1.0993 -0.060224 0.04794 0 0.26196 2.2089
4.6914 0.016793 0.019455 0.058284 -0.19115 0 -0.10294 -0.16983 -0.14427 -0.15135 -0.19246 -0.10031 12.407 0.83597 1.8191 0.66698 1.0318 0 0.7941 1.2556 2.2298 1.1137 1.7651 2.9234 1.1934 -0.048876 0.059115 0 0.10601 2.2985
4.6953 0.017856 0.016923 0.023113 -0.036729 0 -0.041381 -0.22889 -0.13183 -0.24986 -0.12174 -0.16901 11.927 0.86291 1.8952 0.7005 1.0374 0 0.88235 1.3567 2.3599 1.1013 1.811 3.0196 1.2757 -0.036948 0.063498 0 0.11862 2.4565
4.6992 0.008831 0.00073254 -0.027778 0.14089 0 0.04329 -0.26679 -0.099609 -0.35706 -0.025513 -0.3 11.456 0.88394 1.9277 0.71199 1.0298 0 0.93795 1.4174 2.4635 1.0693 1.8517 3.087 1.3159 -0.031314 0.06607 0 0.078803 2.6319
4.7031 0.0077011 -0.0056496 -0.049166 0.2279 0 0.098912 -0.26734 -0.065266 -0.40163 0.022843 -0.39852 10.991 0.91443 1.9331 0.73236 1.03 0 0.99537 1.4414 2.5305 1.0653 1.8837 3.1398 1.3142 -0.032366 0.065142 0 -0.069661 2.664
4.707 0.026277 0.015176 -0.017206 0.17302 0 0.09479 -0.22498 -0.050959 -0.34723 -0.0031698 -0.40436 10.53 0.96634 1.8984 0.70495 1.0662 0 1.0354 1.4317 2.5145 1.1004 1.8096 3.1678 1.3356 -0.026597 0.042231 0 -0.046858 2.4257
4.7109 0.061646 0.059975 0.058301 0.025397 0 0.045257 -0.15416 -0.063368 -0.22477 -0.066296 -0.33481 10.067 0.93801 1.8282 0.70187 1.0696 0 0.97944 1.3574 2.5097 1.1026 1.8003 3.1445 1.3126 -0.044426 0.044415 0 0.004814 1.9454
4.7148 0.099019 0.10705 0.14078 -0.098689 0 0.00023235 -0.085076 -0.083255 -0.11137 -0.10082 -0.26228 9.6046 0.88695 1.7922 0.6579 1.0427 0 0.8939 1.319 2.4482 1.1258 1.7686 3.0466 1.2746 -0.062918 0.045956 0 0.03498 1.3858
4.7188 0.12322 0.13355 0.18782 -0.098474 0 0.0085867 -0.044451 -0.078459 -0.071309 -0.066823 -0.24961 9.1559 0.83946 1.7398 0.61098 1.002 0 0.78693 1.2579 2.3249 1.1242 1.7001 2.866 1.2089 -0.068845 0.049595 0 0.042273 0.90034
4.7227 0.12973 0.13348 0.17707 0.037659 0 0.080997 -0.035941 -0.032445 -0.10728 0.02081 -0.29771 8.7357 0.81024 1.6008 0.61387 0.96157 0 0.65934 1.0923 2.1459 1.0378 1.5934 2.607 1.0954 -0.05218 0.062105 0 0.044121 0.50796
4.7266 0.12708 0.12137 0.12352 0.22207 0 0.18035 -0.03839 0.037268 -0.16186 0.10813 -0.34582 8.3492 0.66324 1.4437 0.55902 0.79654 0 0.53885 0.94272 1.8444 0.94598 1.4257 2.2778 0.91631 -0.038913 0.062808 0 0.21055 0.10379
4.7305 0.12938 0.11938 0.074111 0.33121 0 0.24784 -0.024849 0.090738 -0.16642 0.14554 -0.3209 7.9879 0.52312 1.2096 0.45136 0.62507 0 0.36109 0.79973 1.4934 0.744 1.1837 1.886 0.7199 -0.031229 0.060619 0 0.18854 -0.41925
4.7344 0.14517 0.13914 0.076876 0.29745 0 0.24589 0.014448 0.1003 -0.095143 0.12399 -0.19585 7.6377 0.39935 0.9385 0.36775 0.46306 0 0.23545 0.62659 1.1135 0.55421 0.92577 1.4419 0.54936 -0.031141 0.049578 0 0.16963 -1.0685
4.7383 0.17124 0.17351 0.14315 0.16039 0 0.18601 0.066106 0.077767 0.020347 0.078731 -0.012603 7.2928 0.30452 0.66963 0.3152 0.31846 0 0.17737 0.40486 0.71355 0.3918 0.64422 0.96041 0.39538 -0.035961 0.037417 0 0.2385 -1.7657
4.7422 0.19569 0.20379 0.23315 0.037075 0 0.12027 0.10902 0.067244 0.12332 0.061382 0.14614 6.9616 0.26308 0.4651 0.21919 0.19453 0 0.096847 0.1269 0.29341 0.14909 0.24467 0.45617 0.17874 -0.035734 0.053289 0 0.39953 -2.4423
4.7461 0.20752 0.21541 0.28259 0.032208 0 0.1026 0.13488 0.10691 0.17921 0.10221 0.21568 6.6609 0.16923 0.1648 0.088878 0.075122 0 0.027458 -0.10514 -0.040287 -0.085379 -0.034745 -0.064905 -0.11154 -0.027474 0.037276 0 0.3234 -3.1012
4.75 0.20517 0.20879 0.25415 0.15712 0 0.14917 0.15351 0.19288 0.197 0.18877 0.19699 6.4029 -0.007085 -0.093988 -0.045182 -0.1092 0 -0.09133 -0.38325 -0.48316 -0.30751 -0.35325 -0.60583 -0.30782 -0.026291 0.036358 0 0.32141 -3.7786
4.7539 0.19765 0.19758 0.17247 0.32142 0 0.22752 0.17907 0.27885 0.21167 0.27474 0.15826 6.1886 -0.18784 -0.34299 -0.18308 -0.30185 0 -0.27534 -0.67481 -1.0095 -0.48766 -0.67536 -1.1675 -0.49489 -0.029353 0.038501 0 0.33795 -4.4631
4.7578 0.19762 0.19734 0.10952 0.40441 0 0.28249 0.21341 0.31447 0.24964 0.31259 0.18622 6.0122 -0.30335 -0.62362 -0.31918 -0.44964 0 -0.51924 -0.94343 -1.5608 -0.60801 -0.95594 -1.7359 -0.76377 -0.033642 0.030309 0 0.29562 -5.0778
4.7617 0.21181 0.21405 0.12781 0.3501 0 0.2788 0.24479 0.28956 0.30967 0.28829 0.31916 5.8695 -0.43231 -0.92558 -0.37622 -0.62431 0 -0.70625 -1.2217 -2.0087 -0.74725 -1.2186 -2.2811 -1.066 -0.050556 0.03348 0 0.22291 -5.5572
4.7656 0.23605 0.2408 0.22715 0.2104 0 0.22764 0.26336 0.24483 0.37124 0.2332 0.511 5.7616 -0.60094 -1.2327 -0.46548 -0.78882 0 -0.88709 -1.4349 -2.4329 -0.92579 -1.4904 -2.7735 -1.3481 -0.053468 0.034398 0 0.25064 -5.9328
4.7695 0.25853 0.26385 0.34101 0.10277 0 0.17744 0.27616 0.23825 0.41597 0.20307 0.65833 5.69 -0.77226 -1.5147 -0.56635 -0.95457 0 -1.0438 -1.6152 -2.8428 -1.0979 -1.7433 -3.2031 -1.5527 -0.04626 0.037911 0 0.25566 -6.3235
4.7734 0.26867 0.27256 0.38797 0.1169 0 0.17609 0.30449 0.2957 0.44 0.23712 0.67668 5.6498 -0.93035 -1.7955 -0.68644 -1.1169 0 -1.1964 -1.7929 -3.2225 -1.2518 -1.9922 -3.5849 -1.7141 -0.038833 0.042306 0 0.23356 -6.8246
4.7773 0.26478 0.26631 0.33665 0.24517 0 0.23402 0.36446 0.38861 0.45041 0.32713 0.56991 5.6318 -1.0668 -2.1452 -0.85481 -1.2584 0 -1.3992 -2.0102 -3.533 -1.3944 -2.2875 -3.9444 -1.9436 -0.049394 0.040733 0 0.25784 -7.4065
4.7813 0.25474 0.25406 0.2301 0.39071 0 0.31605 0.44921 0.45787 0.45637 0.42154 0.43496 5.6306 -1.1983 -2.4154 -0.96409 -1.4072 0 -1.5234 -2.1936 -3.8595 -1.5099 -2.4632 -4.2933 -2.1167 -0.058609 0.039568 0 0.24986 -7.9321
4.7852 0.24924 0.24731 0.15006 0.44422 0 0.36776 0.53067 0.4627 0.46649 0.46353 0.39104 5.653 -1.3199 -2.6229 -1.0237 -1.5276 0 -1.6311 -2.3894 -4.1126 -1.6258 -2.6461 -4.6188 -2.2572 -0.055184 0.053371 0 0.24125 -8.2794
4.7891 0.25295 0.25128 0.15172 0.36753 0 0.3559 0.57966 0.41275 0.49087 0.43406 0.48587 5.7164 -1.4112 -2.811 -1.074 -1.6285 0 -1.7323 -2.5351 -4.3332 -1.7469 -2.7981 -4.8928 -2.3701 -0.046674 0.06588 0 0.24141 -8.4449
4.793 0.26046 0.26042 0.22305 0.21915 0 0.29189 0.58627 0.35708 0.53752 0.36524 0.65622 5.8373 -1.4742 -3.0042 -1.1389 -1.717 0 -1.8239 -2.5994 -4.557 -1.8677 -2.8947 -5.0952 -2.4611 -0.038893 0.066382 0 0.25426 -8.521
4.7969 0.26022 0.26176 0.29943 0.10572 0 0.22124 0.56291 0.34198 0.60106 0.3127 0.77937 6.0211 -1.6035 -3.1496 -1.1774 -1.7828 0 -1.8503 -2.6702 -4.788 -1.9398 -2.9716 -5.2289 -2.5394 -0.029178 0.066442 0 0.26871 -8.5768
4.8008 0.24346 0.24456 0.31795 0.10033 0 0.18777 0.52971 0.37446 0.6558 0.31018 0.77522 6.2602 -1.5958 -3.2516 -1.2339 -1.8109 0 -1.8475 -2.7479 -4.8997 -1.9898 -3.0242 -5.3135 -2.6126 -0.023298 0.073697 0 0.31343 -8.5727
4.8047 0.21119 0.20938 0.26487 0.1912 0 0.20081 0.4972 0.42065 0.6675 0.34441 0.67279 6.5411 -1.569 -3.3012 -1.2506 -1.8077 0 -1.821 -2.7733 -4.9626 -2.0379 -3.0303 -5.3646 -2.6461 -0.025393 0.073992 0 0.34487 -8.4021
4.8086 0.1739 0.16929 0.18013 0.29644 0 0.2303 0.4618 0.43668 0.62003 0.37051 0.58275 6.8525 -1.5449 -3.287 -1.2255 -1.7793 0 -1.7799 -2.7737 -4.9681 -2.0804 -3.0078 -5.3753 -2.6232 -0.029645 0.071315 0 0.3869 -8.0139
4.8125 0.14422 0.14098 0.12023 0.3287 0 0.23279 0.41535 0.40329 0.53396 0.35266 0.59887 7.1877 -1.5157 -3.1983 -1.1788 -1.7351 0 -1.737 -2.8137 -4.8819 -2.1041 -2.9938 -5.3172 -2.5334 -0.025337 0.077125 0 0.49086 -7.4792
4.8164 0.12807 0.13201 0.11308 0.25826 0 0.18718 0.3575 0.33615 0.45569 0.29362 0.71417 7.5426 -1.4566 -3.0541 -1.1695 -1.6572 0 -1.5977 -2.7074 -4.7914 -1.9932 -2.9471 -5.158 -2.4485 -0.030326 0.081547 0 0.43433 -6.9252
4.8203 0.12091 0.13422 0.14017 0.12887 0 0.11183 0.29954 0.2681 0.42159 0.22851 0.82456 7.9138 -1.376 -2.8977 -1.1237 -1.5617 0 -1.5317 -2.5616 -4.6005 -1.9713 -2.8296 -4.8825 -2.3289 -0.035267 0.080187 0 0.37882 -6.4053
4.8242 0.11168 0.12954 0.15585 0.019354 0 0.049697 0.25785 0.22236 0.42761 0.19143 0.81564 8.3007 -1.2893 -2.7004 -1.0027 -1.4696 0 -1.4964 -2.3771 -4.3309 -1.9062 -2.6487 -4.5001 -2.1909 -0.040725 0.081579 0 0.33854 -5.847
4.8281 0.091203 0.1043 0.12497 -0.015906 0 0.033673 0.24389 0.19969 0.43303 0.18627 0.65586 8.706 -1.2129 -2.474 -0.82803 -1.3858 0 -1.4498 -2.1611 -3.9784 -1.7365 -2.41 -4.0344 -2.0214 -0.047756 0.086666 0 0.30655 -5.1378
4.832 0.058946 0.060619 0.049264 0.017483 0 0.059804 0.2575 0.18553 0.39714 0.18684 0.41751 9.1327 -1.1759 -2.3286 -0.77018 -1.2804 0 -1.3275 -1.9365 -3.4632 -1.5236 -2.1099 -3.5063 -1.7256 -0.05936 0.079246 0 0.22276 -4.2613
4.8359 0.023334 0.015371 -0.03458 0.065956 0 0.089913 0.28555 0.16569 0.31554 0.16278 0.21339 9.5764 -1.0852 -2.1256 -0.70812 -1.1301 0 -1.2292 -1.6998 -2.9748 -1.3162 -1.8115 -2.9254 -1.5005 -0.066777 0.062607 0 0.20468 -3.3357
4.8398 -0.0042237 -0.012697 -0.081244 0.074265 0 0.081767 0.30475 0.13531 0.22263 0.10593 0.10967 10.023 -0.93629 -1.8779 -0.66072 -0.91556 0 -1.0996 -1.4414 -2.5276 -1.0573 -1.453 -2.2935 -1.2956 -0.064952 0.057384 0 0.18251 -2.5078
4.8438 -0.017187 -0.017274 -0.068264 0.028494 0 0.023163 0.289 0.096798 0.1577 0.034806 0.088278 10.454 -0.7481 -1.5434 -0.59132 -0.67388 0 -0.89067 -1.1593 -2.0538 -0.78293 -1.0602 -1.6161 -1.0446 -0.05668 0.059198 0 0.15546 -1.8092
4.8477 -0.018173 -0.0086333 -0.012072 -0.036544 0 -0.056972 0.22138 0.053644 0.1273 -0.022945 0.080635 10.865 -0.5474 -1.0823 -0.45565 -0.45603 0 -0.56678 -0.85242 -1.4697 -0.54819 -0.676 -0.9096 -0.68318 -0.047147 0.058659 0 0.13471 -1.1253
4.8516 -0.016891 -0.0046823 0.041491 -0.068983 0 -0.10949 0.10613 0.0084849 0.099463 -0.05152 0.031444 11.264 -0.33928 -0.69381 -0.32333 -0.26082 0 -0.31657 -0.48671 -0.80267 -0.32924 -0.24438 -0.19693 -0.33042 -0.044596 0.061508 0 0.097797 -0.3128
4.8555 -0.023266 -0.016744 0.046843 -0.044016 0 -0.10213 -0.028689 -0.034643 0.035304 -0.054532 -0.065361 11.669 -0.12019 -0.32491 -0.22881 -0.040712 0 -0.046996 -0.13381 -0.13636 -0.10187 0.14156 0.50246 -0.034001 -0.028413 0.083179 0 0.10774 0.65035
4.8594 -0.040463 -0.041655 -0.009649 0.01481 0 -0.04453 -0.14431 -0.070072 -0.072545 -0.047803 -0.17931 12.089 0.069702 0.11047 -0.092651 0.19436 0 0.14112 0.25156 0.48171 0.14524 0.56315 1.1802 0.2694 -0.029445 0.090376 0 0.13527 1.6347
4.8633 -0.062607 -0.065794 -0.097335 0.053648 0 0.017855 -0.21465 -0.095494 -0.1911 -0.048251 -0.27846 12.514 0.24381 0.61799 0.086842 0.44846 0 0.2594 0.64506 1.0463 0.42853 1.0128 1.837 0.57111 -0.047916 0.082994 0 0.15735 2.4778
4.8672 -0.078944 -0.076705 -0.15943 0.031091 0 0.036197 -0.24321 -0.11717 -0.27594 -0.067668 -0.34952 12.924 0.49147 1.1058 0.21418 0.74641 0 0.46814 0.9193 1.6015 0.78163 1.3657 2.4745 0.76527 -0.04552 0.10287 0 0.14524 3.1317
4.8711 -0.081822 -0.072579 -0.1524 -0.048303 0 -0.0071232 -0.25918 -0.14739 -0.3107 -0.11055 -0.39294 13.305 0.67443 1.4475 0.3739 0.94206 0 0.57736 1.166 2.1778 1 1.7094 3.0873 0.96866 -0.055981 0.077887 0 0.24758 3.6946
4.875 -0.072898 -0.062734 -0.079881 -0.13613 0 -0.087071 -0.29406 -0.19356 -0.32087 -0.17141 -0.41228 13.663 0.86355 1.7934 0.6124 1.1189 0 0.72748 1.4683 2.6904 1.2278 2.0343 3.6621 1.2464 -0.0565 0.070344 0 0.31255 4.3018
4.8789 -0.062758 -0.059891 0.0058956 -0.17625 0 -0.1552 -0.35694 -0.24825 -0.34996 -0.23294 -0.41599 14.019 1.0429 2.126 0.82751 1.2863 0 0.93972 1.7613 3.1335 1.4552 2.325 4.1838 1.5823 -0.049761 0.071504 0 0.33689 4.9897
4.8828 -0.063582 -0.07088 0.039996 -0.14701 0 -0.1745 -0.42796 -0.2915 -0.42006 -0.27183 -0.4253 14.388 1.1962 2.4175 0.93152 1.4436 0 1.2053 1.9902 3.5224 1.6458 2.576 4.6412 1.9326 -0.041413 0.06704 0 0.32705 5.6621
4.8867 -0.079825 -0.092381 -0.006412 -0.077431 0 -0.14432 -0.47408 -0.30587 -0.51126 -0.27394 -0.46815 14.764 1.3735 2.6836 1.0708 1.5617 0 1.3864 2.309 3.9579 1.6587 2.8557 5.0297 2.1034 -0.038099 0.057701 0 0.22614 6.1768
4.8906 -0.10407 -0.11381 -0.10239 -0.025916 0 -0.097876 -0.47319 -0.29199 -0.57645 -0.24835 -0.55494 15.125 1.4393 2.8798 1.1464 1.6787 0 1.5894 2.4821 4.3213 1.7881 3.0548 5.3499 2.2647 -0.049322 0.067948 0 0.20551 6.4568
4.8945 -0.12185 -0.12462 -0.1797 -0.038001 0 -0.07584 -0.4276 -0.26963 -0.5781 -0.22461 -0.65917 15.45 1.4767 3.0717 1.1808 1.7768 0 1.7103 2.5955 4.5918 1.9016 3.2131 5.6043 2.4029 -0.050929 0.084359 0 0.15082 6.5239
4.8984 -0.12246 -0.12101 -0.18577 -0.11434 0 -0.096006 -0.3595 -0.26208 -0.51723 -0.2304 -0.7295 15.738 1.5151 3.2507 1.1964 1.871 0 1.7571 2.6751 4.7786 1.9846 3.3467 5.7939 2.5161 -0.043304 0.10161 0 0.077638 6.4491
4.9023 -0.10744 -0.10821 -0.12506 -0.21087 0 -0.14134 -0.29628 -0.27676 -0.43357 -0.2663 -0.73004 16.006 1.5606 3.3542 1.2269 2.0059 0 1.8208 2.7177 4.9184 2.0974 3.4628 5.9161 2.6108 -0.044163 0.11755 0 0.098397 6.2937
4.9063 -0.08979 -0.096902 -0.054263 -0.26915 0 -0.17434 -0.25851 -0.29971 -0.37877 -0.30161 -0.67258 16.273 1.6407 3.431 1.2006 2.0497 0 1.8028 2.7519 4.9294 2.1507 3.5299 5.9626 2.6556 -0.044837 0.10555 0 0.043075 6.0996
4.9102 -0.083959 -0.095985 -0.034616 -0.25485 0 -0.16638 -0.25553 -0.30901 -0.38259 -0.29878 -0.60649 16.545 1.6655 3.3679 1.2186 2.0494 0 1.7396 2.7573 4.892 2.1318 3.5366 5.9213 2.5912 -0.056366 0.092173 0 0.0026429 5.9101
4.9141 -0.094308 -0.10609 -0.080979 -0.17861 0 -0.12003 -0.28506 -0.29455 -0.43413 -0.2472 -0.57203 16.808 1.6537 3.2652 1.2194 2.0072 0 1.6765 2.7106 4.8027 2.0874 3.4626 5.7826 2.4869 -0.064497 0.0852 0 -0.055735 5.7604
4.918 -0.11148 -0.11856 -0.15086 -0.087354 0 -0.067717 -0.33262 -0.26587 -0.48897 -0.1758 -0.56142 17.046 1.6192 3.2018 1.159 1.927 0 1.6281 2.5969 4.6532 2.0404 3.3058 5.5479 2.3884 -0.062222 0.086489 0 -0.13242 5.6294
4.9219 -0.11987 -0.12138 -0.1824 -0.033192 0 -0.047634 -0.37314 -0.24091 -0.49717 -0.13106 -0.52773 17.253 1.5309 3.1598 1.0726 1.8183 0 1.4784 2.4174 4.4105 1.9019 3.1251 5.2338 2.2289 -0.074523 0.077668 0 -0.064249 5.4138
4.9258 -0.11022 -0.10842 -0.14807 -0.040447 0 -0.074707 -0.38009 -0.22696 -0.43498 -0.13832 -0.43507 17.437 1.4071 2.9981 1.0072 1.7087 0 1.3492 2.2172 4.1114 1.7843 2.9312 4.8661 2.0754 -0.068671 0.066424 0 -0.10026 4.9851
4.9297 -0.087172 -0.08507 -0.077369 -0.091315 0 -0.12842 -0.34057 -0.21282 -0.32055 -0.18011 -0.30073 17.612 1.2912 2.8047 0.94794 1.5684 0 1.2357 2.0277 3.7669 1.6409 2.7211 4.4661 1.8953 -0.067715 0.063801 0 -0.13595 4.3023
4.9336 -0.06554 -0.065059 -0.029548 -0.13909 0 -0.16707 -0.26562 -0.18041 -0.20233 -0.21081 -0.18531 17.782 1.183 2.5804 0.86588 1.4215 0 1.1369 1.8374 3.3887 1.491 2.492 4.0403 1.7094 -0.070259 0.072551 0 -0.13413 3.4735
4.9375 -0.058526 -0.06014 -0.04131 -0.14066 0 -0.15822 -0.18472 -0.12498 -0.12654 -0.19444 -0.13743 17.942 1.066 2.2963 0.72193 1.3174 0 1.0525 1.6173 2.9939 1.3822 2.2419 3.5837 1.5634 -0.065412 0.092227 0 -0.076136 2.6912
4.9414 -0.067568 -0.070599 -0.095889 -0.087037 0 -0.10263 -0.12586 -0.064224 -0.10551 -0.13249 -0.14583 18.08 0.90987 2.0316 0.58789 1.1408 0 0.92167 1.4041 2.6712 1.1588 1.9857 3.0935 1.3354 -0.057997 0.09094 0 -0.069359 2.0823
4.9453 -0.081935 -0.084676 -0.13971 -0.010576 0 -0.033533 -0.096382 -0.026092 -0.11078 -0.059313 -0.14642 18.194 0.75247 1.7818 0.45714 0.96416 0 0.73596 1.1575 2.2259 0.9834 1.7222 2.5825 1.1036 -0.053866 0.091893 0 -0.092188 1.6124
4.9492 -0.087963 -0.088004 -0.13028 0.03777 0 0.0082439 -0.080362 -0.025098 -0.096983 -0.011834 -0.079812 18.293 0.62475 1.5068 0.33699 0.79488 0 0.53472 0.92348 1.7418 0.79437 1.4414 2.0771 0.88663 -0.0461 0.086108 0 -0.070763 1.1357
4.9531 -0.080068 -0.07562 -0.072357 0.026021 0 0.0038095 -0.054356 -0.048144 -0.038327 -0.0016086 0.053922 18.391 0.52156 1.1863 0.23523 0.63442 0 0.36134 0.71791 1.2762 0.57141 1.1467 1.6008 0.69039 -0.036079 0.074481 0 7.8933e-05 0.54696
4.957 -0.064716 -0.056457 -0.011833 -0.034385 0 -0.032429 -0.0068677 -0.063287 0.05209 -0.011687 0.19392 18.496 0.34941 0.83302 0.16761 0.47097 0 0.29556 0.49391 0.85198 0.38126 0.87402 1.1589 0.49578 -0.046128 0.081955 0 -0.034686 -0.11219
4.9609 -0.05473 -0.046328 0.0047159 -0.097316 0 -0.067844 0.054997 -0.044682 0.1358 -0.01649 0.27099 18.606 0.22626 0.52676 0.086815 0.33785 0 0.17482 0.27744 0.3853 0.24481 0.64936 0.73928 0.32062 -0.033439 0.070626 0 -0.010861 -0.69177
4.9648 -0.059045 -0.055055 -0.032046 -0.11849 0 -0.079748 0.11502 0.0072245 0.18282 -0.0039621 0.26547 18.709 0.10403 0.24736 -0.019826 0.21311 0 0.069304 0.055531 0.018104 0.081969 0.40752 0.33153 0.12894 -0.027232 0.074405 0 -0.043724 -1.0746
4.9688 -0.076088 -0.078372 -0.090283 -0.090954 0 -0.072733 0.16176 0.066908 0.19568 0.018527 0.21972 18.795 -0.017895 -0.010887 -0.12904 0.087955 0 -0.051704 -0.1486 -0.27622 -0.071383 0.15358 -0.054927 -0.028582 -0.028583 0.079218 0 -0.081735 -1.2788
4.9727 -0.095401 -0.10116 -0.12648 -0.049653 0 -0.070842 0.19317 0.10447 0.20282 0.035481 0.19871 18.856 -0.12988 -0.25287 -0.20828 -0.041196 0 -0.23036 -0.30565 -0.56187 -0.15848 -0.088309 -0.39064 -0.090684 -0.032549 0.062431 0 -0.043161 -1.4258
4.9766 -0.10554 -0.10912 -0.1199 -0.040098 0 -0.092077 0.2105 0.10782 0.22926 0.038182 0.23719 18.893 -0.20786 -0.48567 -0.24219 -0.10409 0 -0.27137 -0.4437 -0.82006 -0.24888 -0.22024 -0.64664 -0.21609 -0.034289 0.05957 0 -0.047888 -1.6164
4.9805 -0.10191 -0.099278 -0.083711 -0.077313 0 -0.12834 0.21138 0.088466 0.27249 0.030343 0.31851 18.91 -0.2756 -0.63538 -0.28435 -0.18963 0 -0.32876 -0.5554 -1.0239 -0.36206 -0.37073 -0.81651 -0.3209 -0.034966 0.061081 0 0.017694 -1.841
4.9844 -0.089185 -0.081229 -0.048615 -0.13104 0 -0.14954 0.19174 0.068145 0.30536 0.022836 0.39639 18.916 -0.30028 -0.71169 -0.31381 -0.23511 0 -0.34668 -0.61311 -1.1676 -0.41886 -0.45569 -0.9188 -0.42534 -0.032363 0.05951 0 0.025608 -2.0046
4.9883 -0.077136 -0.068928 -0.037841 -0.15157 0 -0.1294 0.154 0.059865 0.30142 0.024714 0.43353 18.918 -0.2867 -0.73309 -0.32774 -0.22718 0 -0.32618 -0.62469 -1.2459 -0.41763 -0.46783 -0.97666 -0.51873 -0.028254 0.056397 0 -0.039229 -2.0245
4.9922 -0.073591 -0.070078 -0.054492 -0.11467 0 -0.071074 0.11091 0.059714 0.25824 0.037254 0.42342 18.919 -0.29097 -0.73906 -0.34517 -0.20806 0 -0.34299 -0.64812 -1.249 -0.45632 -0.49467 -0.99373 -0.54291 -0.030698 0.066029 0 -0.05398 -1.893
4.9961 -0.079404 -0.081338 -0.08602 -0.045991 0 -0.0096082 0.078432 0.054787 0.19806 0.052663 0.38397 18.919 -0.30692 -0.763 -0.32942 -0.20319 0 -0.34559 -0.62072 -1.1856 -0.43337 -0.46284 -0.94922 -0.54567 -0.022777 0.061998 0 -0.090264 -1.6551
5 -0.08868 -0.092255 -0.11558 -0.0019502 0 0.012632 0.063937 0.037917 0.14824 0.056714 0.33699 18.911 -0.28591 -0.67653 -0.29372 -0.16251 0 -0.30594 -0.5658 -1.0733 -0.40642 -0.40789 -0.81672 -0.47445 -0.028168 0.056859 0 -0.11001 -1.3446
5.0039 -0.093734 -0.09407 -0.12972 -0.022028 0 -0.021752 0.061885 0.015073 0.12132 0.035637 0.29312 18.889 -0.2479 -0.54878 -0.26806 -0.11403 0 -0.24949 -0.47885 -0.91076 -0.35033 -0.31757 -0.58853 -0.34122 -0.034805 0.05596 0 -0.11917 -0.96491
5.0078 -0.0912 -0.086496 -0.12159 -0.09346 0 -0.091356 0.061869 -0.00072847 0.11119 -0.013444 0.2495 18.846 -0.21209 -0.45318 -0.27054 -0.082673 0 -0.20124 -0.35794 -0.69822 -0.23806 -0.17959 -0.28297 -0.17183 -0.029401 0.061861 0 -0.123 -0.52759
5.0117 -0.084859 -0.077733 -0.094366 -0.15967 0 -0.15184 0.06031 -0.0025035 0.10384 -0.074631 0.195 18.784 -0.11886 -0.29988 -0.20047 0.010543 0 -0.12454 -0.2331 -0.44184 -0.085383 -0.0061444 0.070205 -0.027569 -0.020735 0.060681 0 -0.073981 -0.087829
5.0156 -0.082961 -0.078149 -0.063905 -0.16647 0 -0.1686 0.062878 0.0029779 0.088917 -0.1174 0.11754 18.703 -0.064742 -0.16013 -0.10077 0.12229 0 -0.021034 -0.068204 -0.16827 0.014703 0.23654 0.45015 0.14418 -0.021244 0.058966 0 -0.11464 0.2856
5.0195 -0.091656 -0.092326 -0.05357 -0.10759 0 -0.14024 0.074507 -0.00023369 0.062446 -0.1157 0.012645 18.605 -0.012699 0.018382 -0.023643 0.23165 0 0.063682 0.10527 0.16235 0.15089 0.49923 0.85084 0.31066 -0.03249 0.06351 0 -0.12805 0.58453
5.0234 -0.10941 -0.11511 -0.078136 -0.03117 0 -0.095695 0.0876 -0.024489 0.023594 -0.070616 -0.10799 18.489 0.059255 0.2412 0.027537 0.34538 0 0.14342 0.29029 0.5434 0.31486 0.76369 1.2696 0.46377 -0.047264 0.070801 0 -0.11006 0.89367
5.0273 -0.12705 -0.13452 -0.12767 -0.0018632 0 -0.06964 0.081648 -0.068507 -0.026304 -0.016646 -0.215 18.355 0.17186 0.48188 0.083306 0.4929 0 0.28068 0.51541 0.93078 0.42476 1.0254 1.6941 0.6097 -0.04873 0.06831 0 -0.13576 1.3292
5.0313 -0.1341 -0.13981 -0.16888 -0.049396 0 -0.07722 0.036155 -0.11827 -0.0816 -0.0010963 -0.27421 18.203 0.28921 0.7533 0.2028 0.61629 0 0.40452 0.73092 1.3233 0.57408 1.2603 2.1036 0.73366 -0.044913 0.072282 0 -0.20663 1.9343
5.0352 -0.12694 -0.12921 -0.16935 -0.14488 0 -0.10712 -0.054529 -0.15776 -0.13388 -0.048903 -0.26933 18.034 0.42495 1.0272 0.25178 0.74077 0 0.5048 0.92659 1.6835 0.71429 1.4989 2.4846 0.89791 -0.041664 0.076465 0 -0.1784 2.6366
5.0391 -0.11217 -0.11162 -0.12671 -0.22255 0 -0.1351 -0.17715 -0.18051 -0.18041 -0.14112 -0.21727 17.846 0.58053 1.3348 0.33283 0.89539 0 0.61706 1.1218 2.0237 0.85832 1.7026 2.8414 1.0852 -0.042305 0.081506 0 -0.15066 3.3142
5.043 -0.10202 -0.10049 -0.075223 -0.2287 0 -0.14406 -0.30745 -0.1929 -0.23084 -0.22713 -0.16059 17.638 0.75308 1.6828 0.50236 1.0894 0 0.76952 1.3272 2.3601 1.0151 1.8537 3.1912 1.2756 -0.048724 0.085109 0 -0.18658 3.9011
5.0469 -0.10499 -0.10407 -0.059053 -0.1602 0 -0.13434 -0.42027 -0.20707 -0.30003 -0.26278 -0.14088 17.405 0.92608 1.9631 0.59735 1.2531 0 0.96721 1.513 2.7203 1.1691 2.0262 3.5448 1.449 -0.058904 0.068778 0 -0.16862 4.4188
5.0508 -0.11925 -0.11922 -0.093519 -0.065303 0 -0.11897 -0.49337 -0.22968 -0.38795 -0.24304 -0.17486 17.149 1.0303 2.2814 0.73085 1.3438 0 1.0659 1.669 3.0523 1.2778 2.203 3.8946 1.5894 -0.057814 0.061091 0 -0.16413 4.9016
5.0547 -0.13435 -0.13406 -0.15009 -0.00897 0 -0.11128 -0.50757 -0.25569 -0.46602 -0.20207 -0.25259 16.874 1.1083 2.5173 0.83645 1.4507 0 1.1822 1.8132 3.3923 1.4066 2.3887 4.2219 1.7294 -0.050797 0.058493 0 -0.13967 5.306
5.0586 -0.13996 -0.13757 -0.18151 -0.029145 0 -0.11626 -0.45208 -0.27234 -0.49004 -0.18149 -0.3552 16.586 1.1638 2.6593 0.8982 1.567 0 1.3172 1.9669 3.7025 1.5455 2.5777 4.5133 1.8594 -0.043296 0.064505 0 -0.12871 5.5171
5.0625 -0.13432 -0.12857 -0.16543 -0.11386 0 -0.13041 -0.337 -0.27008 -0.43658 -0.19589 -0.47033 16.284 1.1878 2.7408 0.91823 1.647 0 1.4272 2.1571 3.9092 1.6525 2.7588 4.7688 1.9525 -0.042155 0.085612 0 -0.19718 5.4662
5.0664 -0.12533 -0.11667 -0.12539 -0.21202 0 -0.14667 -0.20137 -0.25166 -0.33256 -0.22538 -0.58841 15.963 1.2624 2.7916 0.9825 1.6296 0 1.4325 2.2914 4.0348 1.7367 2.9331 4.9908 2.0742 -0.031809 0.089033 0 -0.071014 5.2406
5.0703 -0.12344 -0.11412 -0.1078 -0.26796 0 -0.15868 -0.10251 -0.23185 -0.24621 -0.23934 -0.6872 15.614 1.282 2.7666 1.0447 1.6148 0 1.4686 2.3878 4.1629 1.8033 3.0287 5.1665 2.168 -0.020568 0.089159 0 -0.033547 5.0577
5.0742 -0.13264 -0.1256 -0.13615 -0.2559 0 -0.16235 -0.086592 -0.22729 -0.23949 -0.22708 -0.72843 15.237 1.3084 2.7656 1.0828 1.6296 0 1.4799 2.4469 4.2304 1.8208 3.0738 5.2664 2.2394 -0.022977 0.080236 0 0.0070421 5.1037
5.0781 -0.14723 -0.14444 -0.18653 -0.19307 0 -0.15666 -0.1595 -0.24407 -0.31913 -0.20667 -0.67966 14.839 1.3559 2.8201 1.0943 1.6727 0 1.4477 2.4607 4.2129 1.7907 3.0869 5.2642 2.276 -0.038133 0.062686 0 0.071858 5.3779
5.082 -0.1569 -0.15827 -0.20919 -0.12485 0 -0.14537 -0.28165 -0.27245 -0.42933 -0.20542 -0.54571 14.429 1.3276 2.8109 1.1216 1.6751 0 1.4314 2.3878 4.1598 1.7905 3.0669 5.1621 2.2082 -0.027095 0.051594 0 0.014742 5.6878
5.0859 -0.15535 -0.15925 -0.17654 -0.093069 0 -0.13715 -0.39242 -0.29324 -0.49468 -0.232 -0.37802 14.01 1.3413 2.8159 1.1257 1.6653 0 1.3439 2.262 4.0686 1.7876 2.93 4.9944 2.0875 -0.047735 0.058671 0 0.10966 5.8028
5.0898 -0.14517 -0.14989 -0.11138 -0.10934 0 -0.14119 -0.44602 -0.291 -0.47691 -0.26679 -0.24724 13.574 1.3471 2.8157 1.1217 1.6503 0 1.2383 2.1784 3.9492 1.8275 2.8037 4.8043 1.9625 -0.047334 0.061664 0 0.15693 5.6249
5.0938 -0.13505 -0.13993 -0.067957 -0.15092 0 -0.15947 -0.43199 -0.26427 -0.39728 -0.27827 -0.19781 13.108 1.33 2.7998 1.0826 1.6274 0 1.1849 2.1163 3.8085 1.8688 2.7015 4.6132 1.8304 -0.036833 0.060731 0 0.14032 5.2271
5.0977 -0.13237 -0.13764 -0.083356 -0.18127 0 -0.18227 -0.36888 -0.22521 -0.30852 -0.24945 -0.22203 12.606 1.28 2.7578 0.9762 1.5906 0 1.2473 2.0297 3.6543 1.8474 2.6109 4.4111 1.6821 -0.03986 0.060357 0 0.085591 4.7467
5.1016 -0.13759 -0.14314 -0.14478 -0.17903 0 -0.19276 -0.283 -0.18985 -0.24658 -0.19103 -0.27327 12.072 1.152 2.6537 0.88683 1.4966 0 1.1442 1.9288 3.4855 1.7217 2.4601 4.1757 1.6061 -0.023553 0.0515 0 0.054444 4.2565
5.1055 -0.14468 -0.14915 -0.20222 -0.15285 0 -0.17925 -0.19354 -0.16699 -0.20741 -0.13167 -0.3036 11.517 1.0354 2.4112 0.79428 1.3347 0 1.1105 1.8356 3.2141 1.4964 2.2895 3.8995 1.5664 -0.02063 0.050405 0 -0.038536 3.7405
5.1094 -0.14647 -0.1477 -0.21267 -0.13044 0 -0.14538 -0.11345 -0.15423 -0.16582 -0.096354 -0.29206 10.949 0.9777 2.1835 0.73384 1.2115 0 1.084 1.7108 2.9416 1.2887 2.1484 3.5988 1.4857 -0.015451 0.048364 0 -0.1398 3.1771
5.1133 -0.1402 -0.13676 -0.17403 -0.1314 0 -0.10876 -0.056529 -0.14286 -0.11134 -0.091118 -0.24446 10.368 0.96353 2.0039 0.70464 1.1481 0 1.0198 1.5457 2.706 1.1555 2.0176 3.2972 1.3553 -0.011635 0.04416 0 -0.21328 2.6175
5.1172 -0.12886 -0.12147 -0.12027 -0.14785 0 -0.08802 -0.036522 -0.12626 -0.061917 -0.10383 -0.17512 9.7682 0.88386 1.7629 0.65695 1.0632 0 0.86928 1.3666 2.4823 1.1075 1.7734 3.0029 1.2532 -0.041329 0.046002 0 -0.22429 2.1651
5.1211 -0.11833 -0.10983 -0.087706 -0.15081 0 -0.088945 -0.055831 -0.10438 -0.043054 -0.11624 -0.094268 9.1442 0.78957 1.7212 0.6588 0.99303 0 0.70239 1.1892 2.2382 1.0407 1.5905 2.705 1.1027 -0.042878 0.04071 0 -0.19305 1.8777
5.125 -0.1129 -0.10676 -0.086941 -0.11839 0 -0.10183 -0.096946 -0.081994 -0.056927 -0.11608 -0.010735 8.4987 0.70442 1.6065 0.62586 0.88688 0 0.58535 1.033 1.9804 0.97482 1.4506 2.3916 0.93986 -0.027616 0.051044 0 -0.12482 1.7029
5.1289 -0.11268 -0.11099 -0.10357 -0.060676 0 -0.11205 -0.12941 -0.063741 -0.075831 -0.10217 0.06192 7.8384 0.60806 1.4303 0.55531 0.74747 0 0.4816 0.91015 1.7036 0.871 1.2841 2.0704 0.80639 -0.015159 0.061224 0 -0.048172 1.5224
5.1328 -0.11403 -0.11636 -0.11907 -0.01738 0 -0.1135 -0.12957 -0.051248 -0.067188 -0.082219 0.11042 7.1661 0.49281 1.2385 0.4617 0.59433 0 0.3632 0.81997 1.4101 0.70477 1.0362 1.7686 0.72799 -0.021133 0.055705 0 0.0068712 1.258
5.1367 -0.11222 -0.11596 -0.12615 -0.026571 0 -0.11191 -0.096139 -0.04371 -0.02401 -0.066742 0.13443 6.4758 0.51003 1.0866 0.42221 0.53513 0 0.39538 0.66652 1.1776 0.62606 0.83234 1.5138 0.58775 -0.016186 0.05996 0 0.024352 0.9308
5.1406 -0.10444 -0.10648 -0.12532 -0.089398 0 -0.11493 -0.04717 -0.039505 0.030334 -0.061736 0.14868 5.7581 0.45027 0.89852 0.32088 0.52485 0 0.43305 0.56212 1.0709 0.458 0.69739 1.3142 0.50445 -0.022038 0.037137 0 0.032302 0.61624
5.1445 -0.091582 -0.090442 -0.11405 -0.16223 0 -0.11999 -0.0021599 -0.03614 0.06667 -0.063253 0.1658 5.0101 0.39379 0.78817 0.2549 0.51088 0 0.40671 0.46536 0.94418 0.39716 0.6112 1.1595 0.41795 -0.021137 0.027759 0 -0.011534 0.35304
5.1484 -0.077935 -0.074882 -0.087066 -0.18659 0 -0.11351 0.033149 -0.029298 0.077516 -0.058285 0.17654 4.2418 0.3426 0.73206 0.21138 0.45733 0 0.29254 0.38392 0.77062 0.44909 0.56502 1.0368 0.31217 -0.014827 0.032933 0 -0.099857 0.11099
5.1523 -0.068586 -0.067121 -0.048949 -0.13547 0 -0.08472 0.065365 -0.014197 0.079898 -0.034395 0.15361 3.4712 0.2419 0.5932 0.089831 0.32492 0 0.091515 0.36483 0.59982 0.47836 0.55352 0.94449 0.19645 -0.019124 0.024893 0 -0.18438 -0.14984
5.1563 -0.065946 -0.069557 -0.020681 -0.038347 0 -0.041103 0.099205 0.0097373 0.093112 0.0068605 0.083353 2.7104 0.21655 0.45171 0.18153 0.23745 0 0.056726 0.30058 0.457 0.32229 0.46195 0.88689 0.16813 -0.014674 0.047277 0 -0.27855 -0.40184
5.1602 -0.067601 -0.077157 -0.025229 0.037415 0 -0.0088366 0.12689 0.034867 0.11675 0.044647 -0.0045853 1.9566 0.20856 0.36891 0.20816 0.20121 0 0.035354 0.3041 0.44288 0.2491 0.40301 0.85888 0.18587 -0.0082892 0.065068 0 -0.2313 -0.55056
5.1641 -0.067517 -0.080233 -0.062353 0.03689 0 -0.013581 0.13272 0.047656 0.13178 0.050667 -0.046852 1.1935 0.19557 0.35868 0.17302 0.20224 0 0.058754 0.30723 0.48715 0.22592 0.36045 0.84111 0.23227 -0.0034984 0.058543 0 -0.11237 -0.52191
5.168 -0.060368 -0.071485 -0.10046 -0.038972 0 -0.056308 0.10774 0.038112 0.1213 0.012726 0.0023732 0.40433 0.16589 0.42021 0.10812 0.21356 0 0.13431 0.27114 0.52631 0.22407 0.33303 0.81527 0.28738 -0.0018905 0.025451 0 -0.0098201 -0.34455
5.1719 -0.046012 -0.052216 -0.10045 -0.13148 0 -0.10636 0.059185 0.0094228 0.087218 -0.0492 0.1218 -0.41495 0.14307 0.51357 0.12128 0.14523 0 0.13071 0.31582 0.54791 0.30021 0.42475 0.78495 0.31075 0.0021326 0.035637 0 -0.080816 -0.13534
5.1758 -0.030333 -0.032213 -0.053011 -0.16689 0 -0.12138 0.0055756 -0.021631 0.046016 -0.091951 0.22658 -1.2536 0.1325 0.53144 0.15917 0.14306 0 0.07676 0.33324 0.53508 0.39097 0.45245 0.77835 0.27969 -0.013931 0.067334 0 -0.051758 0.0023298
5.1797 -0.021137 -0.022397 0.0078708 -0.1119 0 -0.080692 -0.036566 -0.036119 0.011083 -0.080876 0.23198 -2.0955 0.17137 0.51892 0.07798 0.1467 0 0.06093 0.33803 0.51978 0.43716 0.46523 0.82571 0.2352 -0.025589 0.096498 0 0.028457 0.063852
5.1836 -0.021937 -0.025765 0.032837 0.00028742 0 -0.0048589 -0.060952 -0.027901 -0.016802 -0.01992 0.12537 -2.9312 0.25052 0.51321 -0.064906 0.16576 0 0.084574 0.37159 0.54196 0.43417 0.46655 0.93135 0.2225 -0.023432 0.10582 0 0.01634 0.12531
5.1875 -0.028708 -0.034444 0.0031615 0.09351 0 0.056426 -0.068644 -0.0089718 -0.041168 0.046947 -0.019339 -3.7628 0.33773 0.5576 -0.11462 0.23878 0 0.11279 0.4946 0.6527 0.40068 0.44359 1.0676 0.29804 -0.0024112 0.077443 0 -0.29981 0.2453
5.1914 -0.032625 -0.036006 -0.049614 0.10438 0 0.060896 -0.060817 0.00064996 -0.056749 0.067837 -0.10235 -4.5981 0.29387 0.65879 0.27334 0.1688 0 0.22099 0.4927 0.79109 0.30656 0.57675 1.1979 0.37745 0.016788 0.015137 0 -0.38476 0.39456
5.1953 -0.026936 -0.024078 -0.07175 0.028736 0 0.0066019 -0.037523 -0.0094499 -0.051002 0.02423 -0.082497 -5.4415 0.26969 0.74156 0.33638 0.17718 0 0.29306 0.56684 0.92535 0.3633 0.69328 1.306 0.43945 0.0086072 0.038407 0 -0.32837 0.489
5.1992 -0.012435 -0.0040664 -0.037965 -0.075698 0 -0.065196 -0.003741 -0.030531 -0.021621 -0.052837 -0.010386 -6.2897 0.26272 0.7821 0.31852 0.19885 0 0.25652 0.62113 1.013 0.48655 0.81301 1.404 0.50991 -0.0086898 0.074042 0 -0.25048 0.48821
5.2031 0.0030402 0.011265 0.024006 -0.13195 0 -0.10016 0.026445 -0.042496 0.010528 -0.10622 0.019336 -7.1362 0.29252 0.77379 0.34293 0.20744 0 0.14085 0.62862 1.0548 0.61832 0.92522 1.5117 0.57484 -0.02575 0.08264 0 -0.19543 0.44988
5.207 0.010809 0.012714 0.05938 -0.099925 0 -0.071035 0.03582 -0.032755 0.012636 -0.097243 -0.046579 -7.9785 0.45339 0.74405 0.27555 0.26519 0 0.24687 0.72523 1.1585 0.74487 0.931 1.6296 0.50667 -0.052445 0.091443 0 -0.032479 0.47814
5.2109 0.008253 0.0025461 0.038183 -0.0044675 0 0.0028302 0.016785 -0.0092154 -0.030519 -0.035121 -0.17298 -8.8201 0.43437 0.82109 0.21889 0.27406 0 0.23882 0.78635 1.2239 0.63131 0.9112 1.7347 0.54002 -0.033467 0.037872 0 0.054086 0.61833
5.2148 0.00084895 -0.0074915 -0.016888 0.084669 0 0.070923 -0.021704 0.0051014 -0.097646 0.031839 -0.26733 -9.6657 0.36473 0.92903 0.25467 0.30082 0 0.28614 0.85585 1.2879 0.5277 0.94682 1.801 0.6123 -0.0080172 0.031835 0 -0.04383 0.80887
5.2188 -0.0022334 -0.0061509 -0.052776 0.10539 0 0.089276 -0.061048 -0.0079754 -0.14507 0.054769 -0.25827 -10.515 0.33957 1.0453 0.33325 0.33852 0 0.36266 0.90649 1.3255 0.49903 1.0154 1.8243 0.65954 0.0044067 0.063378 0 -0.22645 0.93991
5.2227 0.0046 0.0081143 -0.035935 0.048885 0 0.051666 -0.087823 -0.044496 -0.14416 0.020684 -0.15276 -11.361 0.44454 1.1494 0.37267 0.36584 0 0.39547 0.8948 1.3022 0.57016 1.0663 1.8242 0.61944 -0.012113 0.092843 0 -0.33586 0.95584
5.2266 0.018966 0.02646 0.018335 -0.035312 0 -0.0081908 -0.10206 -0.079416 -0.10694 -0.040776 -0.026635 -12.199 0.49379 1.0858 0.41075 0.43523 0 0.3294 0.81381 1.321 0.67475 1.0249 1.8227 0.63089 -0.04934 0.076876 0 -0.3303 0.89544
5.2305 0.032318 0.037502 0.063267 -0.077911 0 -0.043274 -0.11131 -0.085832 -0.073987 -0.082571 0.036824 -13.029 0.56046 1.0286 0.42197 0.42949 0 0.30899 0.78322 1.3164 0.77681 0.98309 1.8208 0.61742 -0.064514 0.056906 0 -0.28961 0.83276
5.2344 0.036516 0.036579 0.065108 -0.042585 0 -0.027678 -0.11777 -0.056496 -0.075285 -0.075419 0.0063869 -13.859 0.52276 1.0098 0.34863 0.3999 0 0.30159 0.81089 1.2633 0.75555 0.94894 1.7995 0.59525 -0.045951 0.045623 0 -0.14283 0.78788
5.2383 0.03021 0.028854 0.031337 0.046824 0 0.026381 -0.11309 -0.0096904 -0.1018 -0.026439 -0.083064 -14.695 0.39156 1.0371 0.23061 0.37374 0 0.29338 0.86755 1.1792 0.61045 0.93024 1.7404 0.57283 -0.0047895 0.046783 0 0.064159 0.70393
5.2422 0.020331 0.024514 -0.0011603 0.12481 0 0.079881 -0.086693 0.025152 -0.11542 0.029703 -0.16321 -15.536 0.36802 1.0901 0.26781 0.36083 0 0.28868 0.85509 1.1517 0.50571 0.93934 1.6456 0.55261 0.0097769 0.054263 0 0.095211 0.51099
5.2461 0.017518 0.030787 -0.001766 0.13424 0 0.09675 -0.038796 0.029961 -0.086965 0.057508 -0.18011 -16.372 0.45374 1.011 0.21972 0.42261 0 0.34627 0.75935 1.0766 0.48073 0.91371 1.5354 0.55889 -0.0089645 0.072677 0 0.19887 0.20344
5.25 0.028596 0.047126 0.030175 0.070099 0 0.069871 0.016268 0.010674 -0.024485 0.045249 -0.12452 -17.192 0.47751 0.87002 0.28366 0.36202 0 0.28741 0.64738 1.0136 0.49668 0.84211 1.4272 0.52732 -0.040164 0.066416 0 0.14661 -0.15216
5.2539 0.051377 0.066392 0.072111 -0.015833 0 0.025134 0.060261 -0.0089402 0.035116 0.011695 -0.032271 -17.994 0.40651 0.71713 0.33485 0.25292 0 0.20444 0.57582 0.89895 0.5439 0.75031 1.3186 0.45266 -0.053196 0.052089 0 0.0069696 -0.48156
5.2578 0.075642 0.080125 0.10199 -0.053324 0 0.0016094 0.084414 -0.0059437 0.061177 -0.0079601 0.039409 -18.784 0.24702 0.60256 0.2432 0.19272 0 0.19493 0.58041 0.68591 0.59167 0.66456 1.1919 0.34214 -0.025579 0.049319 0 -0.11725 -0.7643
5.2617 0.090014 0.083898 0.11286 -0.0065022 0 0.0227 0.092642 0.025541 0.055445 0.012747 0.046766 -19.571 0.18945 0.58915 0.17778 0.18419 0 0.093356 0.52102 0.60534 0.38823 0.56235 1.0328 0.2377 -0.017622 0.044939 0 -0.1626 -1.0271
5.2656 0.09012 0.079783 0.10873 0.098125 0 0.078986 0.092831 0.071693 0.044941 0.071493 -0.0098996 -20.357 0.24673 0.59996 0.10485 0.19299 0 0.086191 0.39059 0.45985 0.28813 0.48607 0.84344 0.19974 -0.028383 0.045439 0 -0.066891 -1.2869
5.2695 0.082074 0.075091 0.094416 0.18985 0 0.13499 0.087409 0.10984 0.052002 0.1361 -0.078492 -21.134 0.28384 0.53302 0.046744 0.14605 0 0.091648 0.24798 0.35962 0.18171 0.39666 0.63673 0.12308 -0.034683 0.049662 0 0.02845 -1.5186
5.2734 0.078262 0.078175 0.074989 0.20558 0 0.15506 0.074255 0.1237 0.073767 0.16541 -0.083471 -21.894 0.26504 0.37749 0.021184 0.038427 0 0.060055 0.12531 0.27741 0.061799 0.26689 0.4221 0.010023 -0.029218 0.054103 0 0.091016 -1.6919
5.2773 0.088081 0.093213 0.062529 0.13761 0 0.12976 0.056128 0.11298 0.090807 0.13982 0.018957 -22.633 0.21455 0.18874 0.050061 -0.083909 0 -0.056572 0.049078 0.067933 -0.0037919 0.066564 0.20013 -0.053368 -0.013561 0.051802 0 0.15676 -1.8331
5.2813 0.11053 0.11685 0.074687 0.041631 0 0.083472 0.045956 0.092617 0.092663 0.079683 0.19631 -23.357 0.074292 0.074707 0.14101 -0.11033 0 -0.15332 -0.020256 -0.16819 0.081703 -0.079968 -0.028021 -0.17016 -0.023291 0.030635 0 0.28781 -2.0301
5.2852 0.13471 0.13952 0.11873 -0.00245 0 0.057127 0.059216 0.08347 0.091212 0.034845 0.3482 -24.07 0.00099861 0.090583 0.18932 -0.10647 0 -0.24282 -0.13518 -0.40001 0.06409 -0.16551 -0.2499 -0.2699 -0.031601 0.04049 0 0.21698 -2.3596
5.2891 0.14833 0.15169 0.17645 0.050544 0 0.078121 0.099552 0.1 0.10775 0.049241 0.37444 -24.772 -0.010018 0.066687 0.10853 -0.12622 0 -0.31022 -0.2746 -0.58255 -0.047244 -0.23799 -0.44607 -0.35775 -0.045622 0.056506 0 0.085024 -2.8046
5.293 0.14769 0.15134 0.2116 0.17533 0 0.13963 0.15289 0.1414 0.14892 0.12578 0.25605 -25.451 0.011046 -0.10477 -0.11003 -0.20973 0 -0.34356 -0.40937 -0.68928 -0.21397 -0.34254 -0.60833 -0.44507 -0.063885 0.057758 0 0.019358 -3.2529
5.2969 0.14096 0.1465 0.20016 0.29147 0 0.20503 0.19779 0.19115 0.1982 0.22057 0.080775 -26.097 -0.051699 -0.24223 -0.13704 -0.36168 0 -0.3385 -0.47898 -0.75884 -0.32496 -0.51871 -0.75213 -0.55871 -0.034716 0.051143 0 0.035158 -3.5906
5.3008 0.14171 0.14976 0.15625 0.32069 0 0.2347 0.22284 0.22631 0.232 0.27434 -0.017348 -26.706 -0.15098 -0.41435 -0.22318 -0.41281 0 -0.37496 -0.55811 -0.94972 -0.40261 -0.62208 -0.90666 -0.65609 -0.0085401 0.054991 0 -0.0054585 -3.8004
5.3047 0.15775 0.16804 0.12437 0.24499 0 0.21528 0.2338 0.2322 0.24262 0.25831 0.0385 -27.286 -0.19543 -0.52609 -0.23942 -0.45115 0 -0.41372 -0.62564 -1.1176 -0.42967 -0.72534 -1.0891 -0.69752 0.007814 0.047341 0 -0.043338 -3.9679
5.3086 0.18459 0.19617 0.14013 0.12218 0 0.1693 0.24359 0.21307 0.24342 0.19727 0.20667 -27.847 -0.21644 -0.5693 -0.17862 -0.48215 0 -0.46311 -0.68835 -1.2608 -0.41045 -0.8244 -1.2881 -0.72958 0.0039491 0.040245 0 -0.086141 -4.1886
5.3125 0.20897 0.22026 0.19567 0.045195 0 0.138 0.25613 0.19051 0.2516 0.1496 0.36213 -28.393 -0.30512 -0.5731 -0.085928 -0.47967 0 -0.55233 -0.76649 -1.4365 -0.36202 -0.88313 -1.4741 -0.84703 -0.033546 0.062774 0 -0.1704 -4.4715
5.3164 0.21972 0.22892 0.24539 0.074357 0 0.15044 0.2618 0.18866 0.26845 0.15964 0.39982 -28.915 -0.31956 -0.64725 -0.14758 -0.51194 0 -0.62822 -0.88803 -1.6715 -0.43365 -0.95774 -1.6279 -0.89863 -0.056547 0.047044 0 -0.097298 -4.7363
5.3203 0.21661 0.22283 0.24969 0.19298 0 0.20245 0.24953 0.21636 0.27888 0.22202 0.31831 -29.401 -0.36695 -0.72597 -0.17281 -0.59168 0 -0.70228 -1.023 -1.7652 -0.54879 -1.0422 -1.7585 -0.99787 -0.043448 0.047707 0 -0.057411 -4.902
5.3242 0.21007 0.21412 0.21444 0.32048 0 0.26107 0.2225 0.25986 0.27047 0.28779 0.21319 -29.842 -0.40646 -0.82669 -0.20531 -0.67525 0 -0.7611 -1.1002 -1.8163 -0.65589 -1.1372 -1.8918 -1.0957 -0.022229 0.048016 0 -0.017252 -4.9724
5.3281 0.21219 0.21579 0.18619 0.37327 0 0.28999 0.19966 0.29286 0.25048 0.30673 0.18964 -30.239 -0.43103 -0.95815 -0.27245 -0.73796 0 -0.80311 -1.1036 -1.9021 -0.73493 -1.2342 -2.0417 -1.165 -0.0073816 0.040073 0 0.036891 -5.0297
5.332 0.22704 0.23058 0.20574 0.32652 0 0.27616 0.20015 0.29681 0.24133 0.26947 0.27341 -30.6 -0.52133 -1.114 -0.37394 -0.79183 0 -0.85554 -1.1485 -2.0804 -0.83763 -1.2973 -2.1935 -1.2216 0.015898 0.035609 0 0.071555 -5.1496
5.3359 0.24835 0.24932 0.26594 0.22942 0 0.23776 0.22614 0.2754 0.25854 0.21385 0.39585 -30.935 -0.56905 -1.181 -0.41752 -0.77866 0 -0.81021 -1.1621 -2.1822 -0.90157 -1.4016 -2.3172 -1.2741 0.026733 0.029113 0 0.025044 -5.332
5.3398 0.26597 0.26031 0.31656 0.16337 0 0.20898 0.26171 0.25128 0.29431 0.19185 0.45941 -31.25 -0.59647 -1.2689 -0.41326 -0.78157 0 -0.74847 -1.1708 -2.2534 -0.93525 -1.4707 -2.3963 -1.2861 0.034666 0.022103 0 0.033033 -5.5194
5.3438 0.27498 0.26089 0.31328 0.17805 0 0.21464 0.28882 0.24785 0.32436 0.22671 0.42022 -31.539 -0.61272 -1.3485 -0.40589 -0.81337 0 -0.72292 -1.1944 -2.3175 -0.93953 -1.5074 -2.4447 -1.2754 0.04076 0.021755 0 0.062165 -5.675
5.3477 0.27958 0.2604 0.2627 0.25654 0 0.25393 0.30355 0.27118 0.33116 0.29633 0.31641 -31.789 -0.62392 -1.3609 -0.44948 -0.8689 0 -0.77785 -1.2515 -2.3923 -0.92147 -1.5351 -2.4923 -1.2754 0.044218 0.035826 0 0.041875 -5.8277
5.3516 0.2888 0.27185 0.21861 0.33562 0 0.30402 0.31594 0.30681 0.31964 0.35448 0.22623 -31.985 -0.58541 -1.3684 -0.48217 -0.88904 0 -0.78853 -1.3165 -2.3952 -1.0362 -1.5786 -2.5567 -1.3049 0.038789 0.041113 0 0.061919 -6.0332
5.3555 0.30832 0.29972 0.23221 0.36147 0 0.33869 0.3345 0.33317 0.30986 0.36905 0.20159 -32.116 -0.59286 -1.4165 -0.56812 -0.90438 0 -0.81634 -1.3774 -2.4722 -1.0289 -1.5929 -2.6305 -1.2732 0.026443 0.046089 0 0.076569 -6.2952
5.3594 0.3352 0.33506 0.3044 0.33297 0 0.34716 0.35336 0.33934 0.3152 0.34449 0.23586 -32.188 -0.6349 -1.4435 -0.60292 -0.91881 0 -0.86387 -1.4335 -2.5596 -1.0425 -1.6182 -2.6953 -1.2815 0.015546 0.045607 0 0.090928 -6.5411
5.3633 0.35965 0.36189 0.38515 0.29767 0 0.3395 0.35696 0.33206 0.32911 0.31265 0.28492 -32.215 -0.688 -1.4393 -0.56877 -0.94048 0 -0.90718 -1.4866 -2.6294 -1.1056 -1.6624 -2.7488 -1.3505 0.010913 0.041255 0 0.10589 -6.6854
5.3672 0.37151 0.36921 0.41888 0.30654 0 0.33637 0.33782 0.32722 0.33377 0.30377 0.31177 -32.216 -0.69716 -1.4615 -0.5607 -0.98902 0 -0.86901 -1.5429 -2.6867 -1.0982 -1.6909 -2.8124 -1.3994 0.015353 0.045248 0 0.11678 -6.7148
5.3711 0.36648 0.35804 0.3909 0.36737 0 0.35147 0.30794 0.33449 0.32055 0.32366 0.3129 -32.195 -0.73554 -1.5331 -0.5431 -1.0084 0 -0.893 -1.5862 -2.7426 -1.102 -1.7482 -2.9126 -1.4532 0.01707 0.048363 0 0.15134 -6.7037
5.375 0.34784 0.33865 0.33289 0.43627 0 0.37969 0.29042 0.34888 0.30081 0.35389 0.31084 -32.137 -0.74453 -1.5914 -0.61564 -1.0502 0 -0.94121 -1.6629 -2.8718 -1.161 -1.8209 -3.0529 -1.525 0.028862 0.047756 0 0.10641 -6.7377
5.3789 0.32366 0.32151 0.28774 0.45296 0 0.39908 0.29873 0.35593 0.29619 0.37021 0.32964 -32.012 -0.75248 -1.651 -0.69252 -1.1016 0 -0.98527 -1.7165 -3.0148 -1.2405 -1.8947 -3.2068 -1.5794 0.039575 0.043655 0 0.065773 -6.8288
5.3828 0.30222 0.31043 0.2724 0.38999 0 0.38554 0.32489 0.34515 0.31893 0.36152 0.37749 -31.798 -0.79409 -1.7327 -0.68188 -1.1447 0 -1.0059 -1.6944 -3.1071 -1.2964 -1.9587 -3.3381 -1.59 0.037846 0.036426 0 0.11301 -6.9102
5.3867 0.2885 0.30283 0.27351 0.27616 0 0.3309 0.34883 0.3201 0.36131 0.33513 0.4443 -31.497 -0.86327 -1.8297 -0.66139 -1.1889 0 -1.0666 -1.7 -3.2111 -1.2949 -2.0431 -3.4287 -1.6694 0.039175 0.02211 0 0.10082 -6.9175
5.3906 0.283 0.29499 0.27294 0.17721 0 0.25235 0.35932 0.29704 0.40289 0.3082 0.5067 -31.138 -0.90574 -1.9248 -0.67124 -1.1725 0 -1.1231 -1.7066 -3.2578 -1.2973 -2.0625 -3.4866 -1.694 0.048937 0.015212 0 0.062305 -6.8658
5.3945 0.28278 0.2865 0.27037 0.15025 0 0.18592 0.36421 0.29358 0.42619 0.29514 0.53501 -30.753 -0.91923 -1.9964 -0.6927 -1.1987 0 -1.1846 -1.6984 -3.3351 -1.3166 -2.061 -3.5287 -1.7185 0.040979 0.025301 0 0.079373 -6.8362
5.3984 0.28371 0.28015 0.27879 0.20641 0 0.16631 0.37922 0.31594 0.42596 0.30051 0.50537 -30.356 -0.90929 -2.053 -0.71296 -1.2624 0 -1.2479 -1.7016 -3.4176 -1.3334 -2.0552 -3.5597 -1.7413 0.015701 0.045158 0 0.13746 -6.8845
5.4023 0.28302 0.27863 0.30192 0.30635 0 0.20497 0.40704 0.35335 0.40682 0.31923 0.41858 -29.935 -0.89085 -2.1315 -0.71766 -1.2697 0 -1.2994 -1.788 -3.3774 -1.2937 -2.0488 -3.569 -1.716 -0.0050459 0.050641 0 0.13815 -6.9709
5.4063 0.28088 0.28193 0.32323 0.3881 0 0.28086 0.42932 0.38316 0.37668 0.34086 0.3128 -29.461 -0.88475 -2.0791 -0.65051 -1.274 0 -1.3801 -1.8068 -3.3665 -1.2627 -2.0311 -3.5468 -1.6973 -0.022805 0.050295 0 0.025427 -6.9894
5.4102 0.2797 0.28746 0.32128 0.40586 0 0.35171 0.42141 0.38385 0.34414 0.3543 0.25075 -28.918 -0.89407 -1.974 -0.62855 -1.2565 0 -1.377 -1.8374 -3.3033 -1.2693 -2.033 -3.5012 -1.6668 -0.039968 0.060059 0 -0.022996 -6.8701
5.4141 0.28154 0.29192 0.29395 0.35481 0 0.37961 0.37599 0.34863 0.31922 0.35197 0.27903 -28.313 -0.91577 -1.8695 -0.64347 -1.2034 0 -1.3212 -1.8395 -3.2347 -1.2576 -2.0141 -3.4526 -1.6478 -0.03228 0.070244 0 -0.067151 -6.6464
5.418 0.2853 0.29256 0.26301 0.26952 0 0.35437 0.31247 0.29175 0.31074 0.3331 0.38687 -27.671 -0.93683 -1.8128 -0.67527 -1.1279 0 -1.2581 -1.7863 -3.2069 -1.2012 -1.9601 -3.4135 -1.6462 0.010097 0.068563 0 -0.15443 -6.4167
5.4219 0.28634 0.28741 0.25168 0.20011 0 0.29798 0.26276 0.2423 0.3187 0.30461 0.50271 -27.007 -0.89142 -1.8544 -0.6779 -1.1794 0 -1.2778 -1.7296 -3.2513 -1.2266 -1.9949 -3.3733 -1.5739 0.028901 0.029477 0 -0.22842 -6.2416
5.4258 0.27941 0.27552 0.25946 0.18187 0 0.24696 0.2469 0.22722 0.32997 0.27759 0.54077 -26.319 -0.86516 -1.8994 -0.73634 -1.1679 0 -1.1473 -1.6321 -3.1376 -1.2601 -1.946 -3.3067 -1.564 0.02374 0.057772 0 -0.23731 -6.0866
5.4297 0.26283 0.25803 0.26285 0.21565 0 0.2258 0.26067 0.25289 0.32605 0.26066 0.46549 -25.589 -0.82719 -1.8499 -0.71838 -1.1317 0 -1.0771 -1.5798 -3.0135 -1.2642 -1.8458 -3.1974 -1.5728 -0.0044954 0.064829 0 -0.24553 -5.8695
5.4336 0.24055 0.23887 0.24278 0.26985 0 0.23137 0.28435 0.2982 0.29929 0.25462 0.32073 -24.802 -0.79245 -1.7298 -0.63263 -1.0724 0 -1.0873 -1.5737 -2.9039 -1.2098 -1.7318 -3.0542 -1.5426 -0.037241 0.050694 0 -0.21373 -5.5603
5.4375 0.22009 0.22334 0.20875 0.30198 0 0.2398 0.30081 0.32667 0.26225 0.25277 0.19699 -23.963 -0.79918 -1.6251 -0.55331 -0.97816 0 -1.1193 -1.5772 -2.7886 -1.0667 -1.6547 -2.902 -1.3959 -0.04301 0.053936 0 -0.050275 -5.224
5.4414 0.20759 0.21482 0.19154 0.2865 0 0.22915 0.30507 0.31116 0.23815 0.24687 0.16215 -23.087 -0.80157 -1.593 -0.49646 -1.0081 0 -1.1049 -1.513 -2.7612 -1.0368 -1.6368 -2.7591 -1.3609 -0.015588 0.047375 0 0.021056 -4.9569
5.4453 0.20409 0.21213 0.20975 0.23053 0 0.19862 0.29931 0.25411 0.23895 0.23381 0.21292 -22.188 -0.76793 -1.5542 -0.44688 -0.98494 0 -1.0453 -1.3637 -2.6745 -0.9617 -1.5775 -2.6229 -1.279 -0.0078771 0.05094 0 -0.0062333 -4.7845
5.4492 0.20555 0.21036 0.24564 0.16702 0 0.16852 0.28375 0.18664 0.25173 0.21747 0.28545 -21.266 -0.68526 -1.5474 -0.4676 -0.9185 0 -0.91911 -1.2309 -2.5395 -0.94055 -1.4803 -2.4772 -1.1884 -0.0086003 0.054765 0 -0.038042 -4.6313
5.4531 0.20647 0.205 0.25844 0.13054 0 0.16161 0.25589 0.14589 0.24861 0.20438 0.31158 -20.312 -0.57797 -1.5446 -0.55976 -0.82586 0 -0.75907 -1.168 -2.3625 -0.98877 -1.355 -2.3127 -1.1157 -0.0062195 0.051958 0 -0.05303 -4.3956
5.457 0.20376 0.19568 0.22481 0.13394 0 0.18261 0.21822 0.14753 0.21266 0.19758 0.2706 -19.319 -0.58304 -1.3141 -0.56183 -0.74476 0 -0.76146 -1.1277 -2.1296 -0.90173 -1.2294 -2.1364 -1.066 0.016608 0.040002 0 -0.22371 -4.0551
5.4609 0.19796 0.18625 0.16579 0.16313 0 0.21338 0.18272 0.17545 0.15545 0.19388 0.19509 -18.289 -0.67902 -1.1874 -0.45219 -0.72337 0 -0.75192 -0.99036 -2.016 -0.75385 -1.2163 -1.963 -1.0414 0.0025752 0.052324 0 -0.32811 -3.6924
5.4648 0.19132 0.18077 0.13046 0.19233 0 0.22785 0.16352 0.19713 0.10838 0.18683 0.13357 -17.231 -0.57158 -1.1426 -0.3177 -0.73632 0 -0.73008 -0.89556 -1.8749 -0.59202 -1.1602 -1.7986 -0.97246 -0.016854 0.063893 0 -0.23355 -3.4139
5.4688 0.18519 0.17942 0.14969 0.20501 0 0.2134 0.16346 0.19107 0.095159 0.17243 0.10844 -16.149 -0.4022 -1.1199 -0.26229 -0.70827 0 -0.64282 -0.86052 -1.7142 -0.51742 -1.0556 -1.6368 -0.85737 -0.01478 0.073508 0 -0.06091 -3.2466
5.4727 0.17891 0.1779 0.20447 0.20267 0 0.18003 0.16957 0.16271 0.1113 0.15273 0.10518 -15.039 -0.42275 -1.0425 -0.38981 -0.55739 0 -0.43934 -0.86625 -1.5772 -0.63678 -0.93481 -1.471 -0.71598 0.031968 0.083572 0 -0.0016951 -3.116
5.4766 0.17094 0.17117 0.24101 0.19577 0 0.15019 0.16405 0.13557 0.12981 0.13443 0.095688 -13.893 -0.49894 -0.88184 -0.43334 -0.55643 0 -0.54739 -0.7165 -1.4325 -0.63062 -0.85335 -1.3078 -0.65341 0.0089082 0.047305 0 0.023713 -2.9238
5.4805 0.16065 0.15784 0.21933 0.1882 0 0.13877 0.14123 0.1271 0.12686 0.12376 0.068297 -12.713 -0.37998 -0.83615 -0.31537 -0.54552 0 -0.56704 -0.61994 -1.3281 -0.38492 -0.80073 -1.1653 -0.69533 -0.039143 0.046754 0 -0.17175 -2.6431
5.4844 0.14897 0.14148 0.14975 0.17225 0 0.14137 0.11294 0.13218 0.10219 0.12173 0.036725 -11.513 -0.30213 -0.83009 -0.17547 -0.48294 0 -0.53594 -0.62051 -1.2353 -0.26561 -0.75771 -1.0567 -0.70919 -0.048016 0.067666 0 -0.34702 -2.337
5.4883 0.13745 0.12754 0.083043 0.13907 0 0.14064 0.096475 0.12965 0.075887 0.12319 0.023858 -10.308 -0.3371 -0.78738 -0.10551 -0.38748 0 -0.46166 -0.66388 -1.1335 -0.35954 -0.69812 -0.97532 -0.64269 -0.0089257 0.087078 0 -0.39435 -2.0909
5.4922 0.12684 0.11899 0.064592 0.093525 0 0.12415 0.097037 0.10501 0.06657 0.12055 0.039182 -9.0993 -0.35684 -0.58232 -0.18421 -0.37919 0 -0.30873 -0.5163 -1.0001 -0.39467 -0.56864 -0.8994 -0.52922 0.010844 0.054905 0 -0.33613 -1.9344
5.4961 0.11636 0.11412 0.095558 0.056515 0 0.096833 0.10291 0.066865 0.073964 0.10952 0.0704 -7.8743 -0.22191 -0.55754 -0.23104 -0.36303 0 -0.39374 -0.48757 -0.89491 -0.39092 -0.57987 -0.81195 -0.48719 -0.02226 0.070602 0 -0.12719 -1.8298
5.5 0.10436 0.10819 0.13533 0.049941 0 0.076604 0.09829 0.040754 0.081993 0.092462 0.093832 -6.6158 -0.2173 -0.55917 -0.1317 -0.32361 0 -0.43492 -0.50604 -0.85146 -0.26403 -0.52158 -0.71617 -0.49577 -0.030041 0.076934 0 -0.094609 -1.7252
5.5039 0.089614 0.097062 0.13959 0.076589 0 0.076944 0.080109 0.045517 0.077021 0.076655 0.092398 -5.3186 -0.28607 -0.51271 -0.028434 -0.30128 0 -0.40207 -0.51132 -0.81702 -0.16452 -0.44246 -0.63064 -0.47937 -0.016416 0.060991 0 -0.19669 -1.6035
5.5078 0.072347 0.079928 0.097234 0.11365 0 0.092615 0.06102 0.074497 0.061337 0.068114 0.067049 -3.994 -0.32155 -0.38134 -0.08363 -0.32362 0 -0.31691 -0.45814 -0.73992 -0.23729 -0.41794 -0.56926 -0.37753 0.0014428 0.025644 0 -0.33291 -1.4756
5.5117 0.0543 0.059366 0.034771 0.12737 0 0.10185 0.055403 0.099596 0.048952 0.065796 0.035456 -2.6609 -0.17943 -0.41396 -0.3166 -0.21456 0 -0.39444 -0.45251 -0.70626 -0.25507 -0.45687 -0.52641 -0.36061 -0.016396 0.074314 0 -0.33709 -1.3388
5.5156 0.037752 0.039264 -0.010386 0.097729 0 0.083919 0.063388 0.094995 0.049988 0.061444 0.02066 -1.3323 -0.1753 -0.40749 -0.2176 -0.21678 0 -0.43236 -0.41171 -0.68993 -0.10556 -0.39345 -0.48181 -0.37148 -0.022406 0.07754 0 -0.14823 -1.1612
5.5195 0.024014 0.022338 -0.020108 0.03351 0 0.037149 0.070035 0.059077 0.060769 0.046343 0.036509 -0.0094936 -0.17557 -0.34967 -0.075414 -0.2023 0 -0.34426 -0.3566 -0.60451 -0.089592 -0.30036 -0.41882 -0.34088 -0.01777 0.060934 0 -0.12657 -0.91914
5.5234 0.012317 0.0087441 -0.0041051 -0.034033 0 -0.018054 0.060752 0.014914 0.068963 0.020029 0.077405 1.3125 -0.1331 -0.28443 0.014253 -0.14471 0 -0.1964 -0.29763 -0.47761 -0.20324 -0.25104 -0.33686 -0.25239 -0.01109 0.046246 0 -0.27192 -0.64163
5.5273 5.6074e-05 -0.0036229 0.014353 -0.072933 0 -0.054155 0.03676 -0.010403 0.066569 -0.0069422 0.11894 2.6365 -0.048624 -0.32333 0.066499 -0.088062 0 -0.21323 -0.24195 -0.44415 -0.19014 -0.35504 -0.24616 -0.12546 -0.021305 0.062803 0 -0.2876 -0.4027
5.5313 -0.015388 -0.017445 0.017805 -0.070888 0 -0.057202 0.014351 -0.008333 0.056452 -0.020073 0.13174 3.9605 -0.075594 -0.21349 -0.034936 -0.089228 0 -0.27351 -0.22795 -0.43772 0.030405 -0.13943 -0.15225 -0.19294 -0.027165 0.041932 0 -0.31554 -0.2552
5.5352 -0.034313 -0.033816 0.0029692 -0.040545 0 -0.036648 0.0086725 0.0064821 0.046722 -0.013235 0.10191 5.2817 -0.042998 -0.14747 -0.051381 -0.02643 0 -0.16983 -0.21358 -0.29309 0.013867 -0.042664 -0.047843 -0.16534 -0.028149 0.039259 0 -0.25921 -0.17308
5.5391 -0.053756 -0.05097 -0.023066 -0.0086776 0 -0.017031 0.018799 0.011938 0.04084 0.0041865 0.043413 6.6004 -0.01743 -0.1219 0.013158 -0.0059743 0 -0.085471 -0.16408 -0.13455 -0.077457 -0.016517 0.079352 -0.10917 -0.023076 0.048029 0 -0.10532 -0.067579
5.543 -0.06914 -0.065067 -0.050044 0.0010485 0 -0.01904 0.02913 -0.0014423 0.03472 0.012641 -0.0096838 7.918 -0.043993 -0.09678 0.12467 -0.080166 0 -0.14045 -0.066397 -0.062276 -0.07371 0.023699 0.23246 -0.086089 -0.014891 0.058893 0 0.089035 0.13234
5.5469 -0.077652 -0.072922 -0.069037 -0.019489 0 -0.045257 0.024922 -0.024431 0.022845 -0.0027534 -0.02836 9.2309 -0.01023 0.11446 0.16819 0.011482 0 -0.073856 -0.0026359 -0.012813 0.12502 0.23758 0.40084 -0.0517 -0.028385 0.065616 0 -0.083515 0.41541
5.5508 -0.080677 -0.074824 -0.07532 -0.060788 0 -0.080772 0.0054812 -0.040822 0.0050599 -0.03978 -0.011721 10.53 0.049913 0.20026 0.14793 0.08479 0 0.075238 0.052992 0.13356 0.18841 0.33064 0.57037 0.076431 -0.022447 0.062111 0 -0.16574 0.7061
5.5547 -0.083 -0.074967 -0.071523 -0.10291 0 -0.10631 -0.017973 -0.044117 -0.013965 -0.079927 0.012343 11.805 0.10407 0.256 0.13647 0.11445 0 0.16298 0.18055 0.31559 0.19772 0.43556 0.73739 0.21744 -0.020635 0.064628 0 -0.16661 0.9457
5.5586 -0.089104 -0.078641 -0.067948 -0.12715 0 -0.11234 -0.036022 -0.043099 -0.031045 -0.10243 0.011063 13.06 0.15973 0.34595 0.14816 0.15637 0 0.17361 0.32511 0.48469 0.22524 0.56792 0.91156 0.30243 -0.030413 0.068442 0 -0.11028 1.1505
5.5625 -0.099603 -0.088152 -0.075771 -0.12641 0 -0.10366 -0.050827 -0.052226 -0.048076 -0.1002 -0.025132 14.304 0.24385 0.53772 0.17483 0.31747 0 0.14689 0.35595 0.58434 0.35953 0.69537 1.1051 0.25073 -0.053765 0.058244 0 -0.037848 1.3866
5.5664 -0.11098 -0.10099 -0.096182 -0.10886 0 -0.093081 -0.07185 -0.077282 -0.068377 -0.08455 -0.075571 15.55 0.28237 0.62533 0.2778 0.38282 0 0.26504 0.42586 0.81402 0.44882 0.8209 1.3202 0.45685 -0.038189 0.07498 0 -0.12476 1.6907
5.5703 -0.11895 -0.11209 -0.1163 -0.09218 0 -0.091017 -0.10328 -0.11003 -0.090822 -0.075374 -0.1096 16.797 0.32225 0.80518 0.33229 0.44269 0 0.43462 0.56695 0.9583 0.46846 0.97648 1.5473 0.62055 -0.03705 0.072529 0 -0.15876 2.0267
5.5742 -0.12255 -0.11847 -0.11925 -0.091134 0 -0.099499 -0.13772 -0.13588 -0.11003 -0.08549 -0.1149 18.031 0.39224 0.99568 0.31224 0.53688 0 0.50506 0.68831 1.1305 0.50843 1.1261 1.7749 0.6986 -0.041628 0.071731 0 -0.2053 2.3249
5.5781 -0.12517 -0.12199 -0.10163 -0.10702 0 -0.11357 -0.16312 -0.14629 -0.1234 -0.11224 -0.10738 19.234 0.49769 1.1384 0.26075 0.65809 0 0.44137 0.76645 1.3799 0.63571 1.2448 1.9985 0.69015 -0.043661 0.083475 0 -0.26695 2.561
5.582 -0.13168 -0.12786 -0.081128 -0.12752 0 -0.127 -0.17497 -0.14466 -0.13633 -0.14209 -0.11413 20.4 0.58518 1.2124 0.43481 0.66443 0 0.50507 0.95799 1.6006 0.89572 1.3233 2.2202 0.69525 -0.033231 0.095634 0 -0.1606 2.7853
5.5859 -0.14423 -0.13992 -0.083919 -0.13812 0 -0.13701 -0.18015 -0.14181 -0.15772 -0.16267 -0.14711 21.536 0.66398 1.3217 0.58258 0.78297 0 0.66527 1.0262 1.6965 0.78097 1.4565 2.4406 0.97638 -0.056748 0.063971 0 -0.070064 3.0676
5.5898 -0.16047 -0.15722 -0.12094 -0.13588 0 -0.14537 -0.1884 -0.1469 -0.18892 -0.1716 -0.19291 22.656 0.71974 1.4972 0.65372 0.89112 0 0.77717 1.1212 1.9476 0.8182 1.637 2.6547 1.1451 -0.05134 0.05454 0 -0.10331 3.4161
5.5938 -0.17558 -0.17486 -0.17531 -0.13324 0 -0.15636 -0.20142 -0.16207 -0.21846 -0.1758 -0.22723 23.762 0.77974 1.6885 0.66082 0.95602 0 0.80244 1.2486 2.2533 0.97647 1.7953 2.8572 1.1806 -0.038275 0.059634 0 -0.18142 3.7615
5.5977 -0.1862 -0.18823 -0.21445 -0.14743 0 -0.17359 -0.21203 -0.18368 -0.23086 -0.18389 -0.23816 24.847 0.8809 1.8185 0.64126 0.97052 0 0.74032 1.3782 2.4118 1.0896 1.8475 3.0505 1.1572 -0.058674 0.053087 0 -0.17374 4.0275
5.6016 -0.19256 -0.19667 -0.21745 -0.18399 0 -0.19727 -0.21453 -0.20669 -0.22262 -0.19939 -0.2354 25.898 0.94308 1.8441 0.74155 1.1125 0 0.94639 1.4763 2.45 1.2855 1.9785 3.2445 1.2088 -0.041342 0.044254 0 -0.16674 4.2139
5.6055 -0.19771 -0.20331 -0.19297 -0.2293 0 -0.22263 -0.21423 -0.22721 -0.20931 -0.21936 -0.23814 26.913 1.03 1.9919 0.79972 1.2206 0 1.1097 1.5644 2.6514 1.2936 2.158 3.4465 1.3679 -0.051579 0.05481 0 -0.18054 4.4034
5.6094 -0.20493 -0.2118 -0.1715 -0.25969 0 -0.24103 -0.22464 -0.24271 -0.2145 -0.23789 -0.25601 27.9 1.0608 2.1196 0.91162 1.2489 0 1.1824 1.6639 2.8885 1.267 2.2909 3.6512 1.5481 -0.063849 0.059114 0 -0.20879 4.6784
5.6133 -0.21587 -0.22312 -0.17946 -0.26007 0 -0.24436 -0.25405 -0.25199 -0.24914 -0.25027 -0.28222 28.869 1.0392 2.1913 1.0477 1.2305 0 1.1618 1.7824 3.0769 1.3042 2.3537 3.8427 1.692 -0.063922 0.050624 0 -0.22671 5.035
5.6172 -0.23039 -0.23542 -0.2189 -0.23656 0 -0.23153 -0.29514 -0.2565 -0.30039 -0.25511 -0.30358 29.816 1.1006 2.3125 0.96592 1.3391 0 1.1086 1.9107 3.1457 1.4824 2.4169 4.0087 1.7503 -0.045982 0.048013 0 -0.16517 5.3816
5.6211 -0.24713 -0.24641 -0.26921 -0.2125 0 -0.21232 -0.32885 -0.26099 -0.34106 -0.25483 -0.31463 30.728 1.239 2.3988 0.94018 1.3932 0 1.086 1.9453 3.2084 1.5579 2.5368 4.152 1.7627 -0.041285 0.061438 0 -0.1624 5.6254
5.625 -0.26386 -0.25546 -0.30609 -0.2115 0 -0.20404 -0.33957 -0.27109 -0.35117 -0.25493 -0.32066 31.59 1.2904 2.5253 1.0032 1.4618 0 1.2123 2.0036 3.3957 1.589 2.6307 4.2881 1.821 -0.046093 0.082585 0 -0.24061 5.7571
5.6289 -0.27778 -0.2637 -0.31899 -0.24121 0 -0.2209 -0.32734 -0.28848 -0.33265 -0.26206 -0.32891 32.401 1.3099 2.6146 1.0842 1.5003 0 1.3923 2.1044 3.6109 1.6155 2.6991 4.4306 1.9074 -0.060394 0.092339 0 -0.3129 5.8522
5.6328 -0.28701 -0.27259 -0.31364 -0.28933 0 -0.26311 -0.30653 -0.30848 -0.30537 -0.2802 -0.33963 33.168 1.3687 2.5942 1.1097 1.4728 0 1.4989 2.2403 3.7365 1.6684 2.7551 4.5783 1.9944 -0.080415 0.07243 0 -0.29352 5.9935
5.6367 -0.29273 -0.28315 -0.30277 -0.33297 0 -0.31433 -0.29382 -0.32321 -0.29054 -0.30701 -0.34732 33.901 1.3774 2.6579 1.1483 1.5915 0 1.4113 2.275 3.7791 1.6911 2.8193 4.717 2.1183 -0.061915 0.0268 0 -0.28033 6.2018
5.6406 -0.29995 -0.29631 -0.29703 -0.35285 0 -0.35145 -0.2974 -0.32844 -0.2973 -0.33381 -0.34927 34.602 1.4829 2.6885 1.192 1.6394 0 1.422 2.3179 3.7832 1.8448 2.8735 4.8344 2.1781 -0.048129 0.056735 0 -0.34219 6.4404
5.6445 -0.31471 -0.31326 -0.30267 -0.34356 0 -0.36043 -0.31569 -0.32773 -0.32176 -0.35101 -0.34982 35.259 1.5467 2.744 1.2473 1.6709 0 1.3662 2.3503 3.8446 1.9142 2.9336 4.9315 2.2127 -0.039597 0.09983 0 -0.42462 6.6757
5.6484 -0.33884 -0.33413 -0.32218 -0.31565 0 -0.34627 -0.34251 -0.32957 -0.35413 -0.35548 -0.3549 35.861 1.5585 2.8528 1.2937 1.7033 0 1.3153 2.3752 3.9786 1.9129 2.9804 5.0211 2.2497 -0.038938 0.1266 0 -0.48759 6.9137
5.6523 -0.36671 -0.35626 -0.35248 -0.29064 0 -0.32899 -0.37097 -0.33979 -0.3841 -0.35343 -0.36372 36.405 1.6121 3.032 1.2773 1.7315 0 1.5758 2.4148 4.1388 2.0548 2.9552 5.1155 2.3211 -0.051728 0.12066 0 -0.4833 7.1716
5.6563 -0.38806 -0.3745 -0.38293 -0.29094 0 -0.32866 -0.39311 -0.35664 -0.40149 -0.35532 -0.36869 36.894 1.5895 3.1608 1.3482 1.7202 0 1.6933 2.5836 4.3134 2.0525 3.0857 5.2173 2.3897 -0.057605 0.088793 0 -0.48165 7.4253
5.6602 -0.39585 -0.38493 -0.39997 -0.32765 0 -0.35113 -0.40065 -0.37324 -0.39794 -0.36669 -0.36458 37.331 1.6374 3.2675 1.3377 1.7688 0 1.7955 2.6934 4.4158 2.0366 3.1784 5.3219 2.4397 -0.068408 0.062044 0 -0.51214 7.612
5.6641 -0.39312 -0.38929 -0.39897 -0.3917 0 -0.38567 -0.39061 -0.38499 -0.37366 -0.38337 -0.35625 37.71 1.6861 3.3177 1.3271 1.8377 0 1.8629 2.7506 4.4868 2.0545 3.2479 5.4262 2.4634 -0.076322 0.038833 0 -0.53882 7.7001
5.668 -0.39208 -0.39549 -0.39211 -0.45588 0 -0.41517 -0.37191 -0.39427 -0.34363 -0.39604 -0.35468 38.021 1.6872 3.2955 1.3705 1.8943 0 1.8854 2.7754 4.5599 2.1259 3.3205 5.5333 2.4684 -0.075505 0.019549 0 -0.52449 7.7526
5.6719 -0.40506 -0.41202 -0.40085 -0.49022 0 -0.42972 -0.36308 -0.4075 -0.3325 -0.4 -0.36459 38.258 1.754 3.2767 1.3201 1.9781 0 1.9333 2.7966 4.5957 2.1652 3.4259 5.6474 2.5364 -0.0733 0.027237 0 -0.42499 7.8984
5.6758 -0.43408 -0.44003 -0.43603 -0.48304 0 -0.43255 -0.37885 -0.4277 -0.35667 -0.4008 -0.37768 38.427 1.8277 3.3431 1.3468 2.0168 0 1.9488 2.8618 4.6939 2.1773 3.495 5.768 2.5724 -0.085805 0.018681 0 -0.44205 8.2179
5.6797 -0.46786 -0.4701 -0.48407 -0.45154 0 -0.43502 -0.41626 -0.45016 -0.40778 -0.40978 -0.38089 38.541 1.9127 3.4101 1.4055 2.0522 0 1.949 2.9107 4.7951 2.1991 3.5588 5.8914 2.6131 -0.081442 0.024207 0 -0.42748 8.652
5.6836 -0.48908 -0.48748 -0.5153 -0.43072 0 -0.44669 -0.45511 -0.46611 -0.45526 -0.43315 -0.37193 38.611 1.9931 3.4668 1.4708 2.093 0 1.9772 2.9568 4.8932 2.2553 3.6342 6.0193 2.6749 -0.068978 0.040957 0 -0.37846 9.0341
5.6875 -0.48628 -0.48241 -0.50945 -0.44637 0 -0.4689 -0.47529 -0.47076 -0.47019 -0.46499 -0.3651 38.633 2.0393 3.5329 1.5181 2.1351 0 2.1005 3.0514 5.0044 2.3703 3.7365 6.1628 2.7695 -0.078479 0.049635 0 -0.35874 9.2289
5.6914 -0.46062 -0.45698 -0.47407 -0.49298 0 -0.49527 -0.47565 -0.46773 -0.45128 -0.49076 -0.3793 38.594 2.0976 3.6414 1.561 2.1879 0 2.085 3.1363 5.1363 2.4451 3.828 6.3343 2.8944 -0.073213 0.03866 0 -0.39632 9.2484
5.6953 -0.42262 -0.42248 -0.43633 -0.53581 0 -0.51559 -0.47494 -0.46514 -0.4285 -0.4982 -0.42002 38.479 2.1554 3.7707 1.6039 2.263 0 2.1279 3.2301 5.3007 2.5189 3.9202 6.5329 2.9814 -0.083622 0.036032 0 -0.43041 9.2276
5.6992 -0.38286 -0.38952 -0.41504 -0.53667 0 -0.5184 -0.49199 -0.46725 -0.439 -0.48549 -0.47474 38.282 2.1874 3.8799 1.6256 2.3411 0 2.2214 3.317 5.471 2.6067 4.0194 6.7376 3.0282 -0.083123 0.035101 0 -0.44351 9.2811
5.7031 -0.34528 -0.36012 -0.40128 -0.48232 0 -0.49208 -0.52356 -0.46978 -0.4954 -0.46002 -0.52791 38.009 2.1875 3.9563 1.6278 2.4127 0 2.3353 3.394 5.6358 2.7104 4.1241 6.9198 3.0583 -0.065854 0.034904 0 -0.44504 9.3798
5.707 -0.30858 -0.32861 -0.36886 -0.39201 0 -0.4283 -0.54309 -0.46377 -0.57471 -0.43002 -0.57923 37.67 2.1991 4.0615 1.6779 2.4945 0 2.3683 3.4926 5.8245 2.7964 4.2095 7.061 3.179 -0.08402 0.052307 0 -0.52626 9.3743
5.7109 -0.27297 -0.29066 -0.30535 -0.29938 0 -0.32937 -0.52353 -0.44402 -0.63658 -0.39821 -0.64357 37.278 2.2045 4.1227 1.6979 2.4826 0 2.353 3.5543 5.9256 2.7616 4.2561 7.1601 3.169 -0.084725 0.072147 0 -0.54754 9.139
5.7148 -0.24433 -0.25131 -0.23152 -0.22689 0 -0.21483 -0.46315 -0.41394 -0.65331 -0.36339 -0.7292 36.839 2.1639 4.1673 1.7047 2.4268 0 2.3601 3.6002 5.9934 2.7378 4.2442 7.221 3.1949 -0.067163 0.088176 0 -0.53865 8.6951
5.7188 -0.23095 -0.22387 -0.18685 -0.17613 0 -0.11895 -0.38897 -0.38234 -0.62475 -0.32728 -0.81585 36.361 2.1099 4.167 1.6901 2.3504 0 2.3357 3.5997 6.0332 2.7189 4.1873 7.2317 3.2244 -0.046823 0.11055 0 -0.52279 8.1892
5.7227 -0.23548 -0.21976 -0.19326 -0.13999 0 -0.07614 -0.33396 -0.3557 -0.56877 -0.29818 -0.85821 35.848 2.0955 4.0806 1.6413 2.2772 0 2.192 3.51 6.0374 2.6671 4.1104 7.1607 3.1751 -0.044122 0.15165 0 -0.52414 7.7551
5.7266 -0.25015 -0.23789 -0.23284 -0.12069 0 -0.10168 -0.31059 -0.33381 -0.502 -0.28672 -0.8171 35.304 2.0646 3.9622 1.5861 2.2945 0 1.9485 3.3672 5.8827 2.6547 3.9875 6.9759 3.105 -0.026731 0.13064 0 -0.52092 7.4036
5.7305 -0.26037 -0.26319 -0.26296 -0.13227 0 -0.18132 -0.30683 -0.31258 -0.43184 -0.29677 -0.69212 34.732 2.0348 3.8242 1.5268 2.2646 0 1.8821 3.2368 5.6005 2.6025 3.9113 6.6727 2.9281 -0.035963 0.096025 0 -0.49333 7.0497
5.7344 -0.25455 -0.27611 -0.25505 -0.18329 0 -0.27821 -0.30695 -0.29053 -0.36427 -0.32015 -0.52539 34.13 1.9631 3.6569 1.493 2.1829 0 1.8691 3.0857 5.2398 2.4602 3.7757 6.2832 2.7597 -0.041744 0.060789 0 -0.43704 6.6361
5.7383 -0.23205 -0.26564 -0.21893 -0.2575 0 -0.35254 -0.31319 -0.27152 -0.31266 -0.33977 -0.37177 33.497 1.8435 3.4824 1.4758 2.057 0 1.8511 2.9144 4.8698 2.2572 3.5641 5.8578 2.6391 -0.043688 0.039347 0 -0.36433 6.2104
5.7422 -0.20262 -0.23554 -0.18929 -0.31455 0 -0.37996 -0.34253 -0.26031 -0.29177 -0.33896 -0.26235 32.832 1.7226 3.3872 1.4007 1.9172 0 1.8392 2.7771 4.6341 2.1664 3.3892 5.4331 2.5085 -0.088973 0.057978 0 -0.32064 5.8607
5.7461 -0.1782 -0.19964 -0.18888 -0.3148 0 -0.35701 -0.39969 -0.25535 -0.30049 -0.30959 -0.1933 32.136 1.6053 3.2293 1.2596 1.7535 0 1.7635 2.5371 4.3507 1.9921 3.0713 5.0157 2.2451 -0.073195 0.094893 0 -0.33625 5.5778
5.75 -0.16403 -0.17103 -0.20632 -0.24868 0 -0.2937 -0.45509 -0.2464 -0.31327 -0.2545 -0.14596 31.407 1.5274 3.0665 1.2117 1.6765 0 1.595 2.2667 3.9599 1.8582 2.8485 4.5929 2.0021 -0.042884 0.10672 0 -0.33444 5.1999
5.7539 -0.15628 -0.15396 -0.21035 -0.14546 0 -0.2037 -0.45556 -0.22069 -0.29449 -0.18476 -0.11385 30.649 1.444 2.8335 1.1822 1.587 0 1.334 2.0248 3.503 1.7345 2.6392 4.1564 1.7709 -0.022539 0.091192 0 -0.30873 4.5263
5.7578 -0.14715 -0.14417 -0.18409 -0.053434 0 -0.10182 -0.36464 -0.17307 -0.22659 -0.11556 -0.10701 29.865 1.3024 2.4739 1.0726 1.3775 0 1.0176 1.8591 3.0537 1.5691 2.3427 3.715 1.5363 -0.030491 0.05671 0 -0.26497 3.5101
5.7617 -0.13237 -0.13529 -0.14271 -0.0080618 0 -0.0083449 -0.198 -0.11162 -0.12592 -0.062372 -0.13045 29.063 1.0905 2.1922 0.90491 1.1839 0 0.99435 1.7008 2.8489 1.3088 2.1579 3.2847 1.4581 -0.044426 0.055398 0 -0.23276 2.3448
5.7656 -0.11463 -0.12486 -0.11628 -0.01299 0 0.0496 -0.019874 -0.053845 -0.029888 -0.036576 -0.16214 28.248 0.9323 1.9709 0.82452 1.0237 0 0.96982 1.4108 2.4927 1.1108 1.8916 2.8703 1.2882 -0.062621 0.065908 0 -0.26431 1.3481
5.7695 -0.10068 -0.11517 -0.11697 -0.045902 0 0.047595 0.10008 -0.015787 0.033564 -0.040369 -0.15849 27.42 0.79701 1.6933 0.69513 0.89514 0 0.92017 1.1374 2.026 0.9433 1.6575 2.46 1.0748 -0.062432 0.084001 0 -0.26013 0.73272
5.7734 -0.095359 -0.10961 -0.12648 -0.079551 0 -0.019017 0.13438 -0.002346 0.06574 -0.063768 -0.087387 26.572 0.66163 1.3319 0.52002 0.76995 0 0.79593 0.91934 1.5585 0.82212 1.445 2.0404 0.83829 -0.046691 0.091556 0 -0.23912 0.46428
5.7773 -0.097834 -0.1089 -0.11721 -0.098718 0 -0.12426 0.11061 -0.0053001 0.088306 -0.087803 0.04046 25.697 0.49834 0.92324 0.42629 0.5819 0 0.50083 0.71925 1.3165 0.81272 1.1295 1.6166 0.58519 -0.042066 0.04918 0 -0.33315 0.32438
5.7813 -0.10275 -0.11048 -0.084593 -0.10227 0 -0.21911 0.081616 -0.0097216 0.11659 -0.093976 0.1728 24.796 0.42353 0.80625 0.34094 0.45613 0 0.31404 0.528 1.0211 0.64154 0.89042 1.215 0.45627 -0.031776 0.063242 0 -0.34226 0.11074
5.7852 -0.10457 -0.11093 -0.055153 -0.094989 0 -0.25654 0.081452 -0.0037541 0.14317 -0.074316 0.25193 23.88 0.2997 0.65783 0.29062 0.37763 0 0.25567 0.36041 0.6343 0.4547 0.75989 0.86576 0.43978 -0.037014 0.068947 0 -0.32536 -0.21171
5.7891 -0.10129 -0.10832 -0.060311 -0.080955 0 -0.21873 0.10467 0.014635 0.14827 -0.034772 0.25654 22.964 0.18472 0.48457 0.23814 0.30943 0 0.26423 0.18563 0.26616 0.28858 0.58781 0.58062 0.33994 -0.041443 0.071477 0 -0.26286 -0.53146
5.793 -0.094719 -0.10268 -0.10248 -0.06399 0 -0.12778 0.12186 0.037495 0.12511 0.010178 0.215 22.05 0.13165 0.3079 0.15721 0.2202 0 0.25791 -0.0064458 0.020437 0.17291 0.28367 0.34748 0.037435 -0.033383 0.076012 0 -0.15344 -0.73575
5.7969 -0.08801 -0.094792 -0.14885 -0.05086 0 -0.032249 0.11169 0.052709 0.092969 0.046649 0.18116 21.13 0.12789 0.12165 0.092322 0.10617 0 0.049437 -0.099053 -0.026743 0.15962 0.10159 0.14622 -0.17428 -0.034718 0.064903 0 -0.11121 -0.82551
5.8008 -0.082901 -0.085364 -0.1603 -0.050122 0 0.021604 0.079333 0.052095 0.083018 0.066889 0.194 20.186 0.10479 0.11801 0.075909 0.073197 0 -0.12558 -0.19629 -0.12464 0.14136 0.065637 -0.030317 -0.31276 -0.03004 0.087521 0 -0.14432 -0.89566
5.8047 -0.07905 -0.075374 -0.12689 -0.065807 0 0.015301 0.048534 0.037136 0.11041 0.068754 0.25279 19.206 0.055149 0.088634 0.0040913 0.053767 0 -0.1742 -0.25738 -0.27301 0.011631 0.023573 -0.16972 -0.26702 -0.030481 0.09435 0 -0.21221 -1.0207
5.8086 -0.075438 -0.06664 -0.075003 -0.092066 0 -0.034878 0.040052 0.018822 0.15972 0.053047 0.3224 18.196 -0.0042946 0.012297 -0.081827 0.026124 0 -0.093397 -0.26906 -0.41507 -0.14008 -0.047533 -0.25156 -0.13481 -0.039919 0.088328 0 -0.28238 -1.1736
5.8125 -0.072088 -0.061271 -0.040332 -0.11465 0 -0.091653 0.057506 0.011072 0.19758 0.023643 0.35956 17.173 -0.039835 -0.049157 -0.059 -0.016616 0 0.071935 -0.22932 -0.45002 -0.10341 -0.11603 -0.26373 -0.14679 -0.059599 0.098473 0 -0.31564 -1.2573
5.8164 -0.070295 -0.060085 -0.034984 -0.11871 0 -0.12067 0.089518 0.021286 0.19987 -0.010028 0.33893 16.156 0.028133 -0.048038 0.066392 -0.029458 0 0.036807 -0.30889 -0.3365 -0.061681 -0.061744 -0.20807 -0.18152 -0.031709 0.081375 0 -0.1217 -1.2039
5.8203 -0.071112 -0.061617 -0.041145 -0.09712 0 -0.10952 0.12028 0.044191 0.16812 -0.033682 0.26431 15.15 0.034466 -0.0053749 0.10148 0.03267 0 -0.11483 -0.29248 -0.26929 0.087331 0.017362 -0.093543 -0.19547 -0.030038 0.076028 0 -0.015824 -1.0336
5.8242 -0.073588 -0.063021 -0.034815 -0.054547 0 -0.07163 0.13682 0.063954 0.12236 -0.035667 0.16355 14.144 0.028105 0.025538 0.068182 0.10884 0 -0.19239 -0.19801 -0.21035 0.1761 0.079689 0.072317 -0.17314 -0.04404 0.072683 0 0.0061127 -0.81738
5.8281 -0.074615 -0.062237 -0.01261 -0.0063832 0 -0.034749 0.13037 0.06407 0.081398 -0.016822 0.073478 13.126 0.042456 0.04442 0.025082 0.15222 0 -0.092779 -0.055958 -0.10118 0.1265 0.12577 0.28341 -0.088493 -0.058594 0.068647 0 -0.035718 -0.59364
5.832 -0.070855 -0.059307 0.0063054 0.026012 0 -0.022287 0.097614 0.038484 0.050449 0.0070329 0.021732 12.085 0.074086 0.21426 0.16148 0.13563 0 0.094439 0.068291 0.20853 0.084681 0.28177 0.52904 0.14263 -0.040702 0.083607 0 -0.086915 -0.33448
5.8359 -0.061351 -0.055485 0.0031189 0.023566 0 -0.038966 0.044896 -0.0041882 0.025139 0.015242 0.012366 11.022 0.19124 0.31312 0.15254 0.19232 0 0.15565 0.15096 0.42426 0.19021 0.41186 0.79208 0.22739 -0.032129 0.081976 0 -0.2152 0.0049508
5.8398 -0.048523 -0.05112 -0.018971 -0.019326 0 -0.068932 -0.0099853 -0.04659 0.0019939 -0.001339 0.022552 9.9431 0.30012 0.46177 0.18549 0.29975 0 0.20519 0.24708 0.63696 0.33512 0.58504 1.0567 0.28173 -0.038005 0.078079 0 -0.30528 0.41267
5.8438 -0.036466 -0.044743 -0.037462 -0.085759 0 -0.086869 -0.045721 -0.074046 -0.01863 -0.031879 0.015322 8.8549 0.37308 0.65658 0.29629 0.4266 0 0.2513 0.39868 0.84965 0.48006 0.79723 1.3177 0.36101 -0.045005 0.076462 0 -0.28473 0.80694
5.8477 -0.027732 -0.034663 -0.033653 -0.13862 0 -0.074837 -0.052708 -0.082693 -0.039003 -0.053888 -0.036296 7.7627 0.40161 0.85564 0.47638 0.53193 0 0.28024 0.6416 1.0451 0.59482 1.02 1.5807 0.50851 -0.033761 0.079432 0 -0.097558 1.1023
5.8516 -0.021332 -0.021592 -0.010832 -0.13934 0 -0.034042 -0.04256 -0.078768 -0.068347 -0.052508 -0.12921 6.6683 0.52726 0.91628 0.48839 0.54102 0 0.3968 0.80217 1.267 0.58509 1.138 1.8489 0.63077 -0.015845 0.077584 0 -0.03673 1.2873
5.8555 -0.013841 -0.0093366 0.011058 -0.074943 0 0.015973 -0.040851 -0.07128 -0.1156 -0.034164 -0.23021 5.5722 0.61531 1.0297 0.45703 0.65551 0 0.5998 0.90796 1.5467 0.66829 1.2147 2.1113 0.75385 -0.020116 0.069567 0 -0.055655 1.4331
5.8594 -0.0028145 -0.002133 0.017062 0.0265 0 0.049985 -0.066933 -0.065502 -0.1763 -0.021862 -0.29802 4.4738 0.68032 1.211 0.46117 0.7529 0 0.70089 0.98563 1.8296 0.81831 1.2845 2.3428 0.8665 -0.027526 0.056772 0 -0.14103 1.6235
5.8633 0.010509 -0.00063285 0.011433 0.10841 0 0.052962 -0.11797 -0.06263 -0.22941 -0.035359 -0.31131 3.3725 0.7228 1.4239 0.52665 0.78383 0 0.65489 1.0579 2.0636 0.99169 1.378 2.5203 0.96282 -0.030502 0.047383 0 -0.28385 1.8746
5.8672 0.021851 -0.00038776 0.010515 0.12236 0 0.028682 -0.17148 -0.063993 -0.25181 -0.073148 -0.2811 2.2703 0.71867 1.5268 0.61009 0.78719 0 0.61932 1.1545 2.1656 1.0913 1.5394 2.6401 1.0412 -0.035819 0.066122 0 -0.48066 2.1204
5.8711 0.027599 0.0051256 0.024152 0.063468 0 -0.0039432 -0.20372 -0.07339 -0.23899 -0.11189 -0.23938 1.1724 0.86096 1.5832 0.70006 0.85706 0 0.71474 1.2344 2.2268 1.0028 1.546 2.7192 1.1165 -0.01725 0.08293 0 -0.38402 2.2713
5.875 0.028333 0.01906 0.046644 -0.023894 0 -0.023318 -0.20664 -0.093466 -0.21124 -0.12384 -0.21547 0.085356 0.91316 1.6595 0.71428 0.94717 0 0.80065 1.3072 2.2878 1.0214 1.5347 2.779 1.1814 -0.0041685 0.06988 0 -0.21364 2.2828
5.8789 0.028843 0.038068 0.065674 -0.076701 0 -0.017533 -0.18904 -0.11921 -0.19697 -0.097578 -0.22015 -0.98882 0.89563 1.7567 0.69692 0.9882 0 0.83274 1.36 2.3605 1.1039 1.5647 2.8255 1.2106 -0.010307 0.062505 0 -0.019714 2.172
5.8828 0.034357 0.054586 0.076823 -0.057939 0 0.010787 -0.164 -0.13624 -0.20725 -0.045534 -0.24659 -2.056 0.86243 1.8493 0.68653 0.92151 0 0.78558 1.3743 2.435 1.1585 1.6679 2.8436 1.1767 -0.041358 0.098145 0 0.1364 1.9781
5.8867 0.046225 0.062912 0.086168 0.018893 0 0.048511 -0.13752 -0.12823 -0.22556 0.0061001 -0.28079 -3.1264 0.80041 1.7098 0.40902 0.85055 0 0.68777 1.2931 2.2952 1.1173 1.6753 2.808 1.0388 -0.039105 0.12144 0 -0.17137 1.7195
5.8906 0.060992 0.063923 0.098955 0.1033 0 0.080607 -0.10923 -0.089373 -0.22317 0.035069 -0.30812 -4.2046 0.80227 1.5964 0.58621 0.85028 0 0.6885 1.3187 2.2044 1.0262 1.5051 2.701 1.0456 -0.0088486 0.063061 0 -0.30143 1.3935
5.8945 0.073736 0.064274 0.10969 0.14666 0 0.097624 -0.08095 -0.031505 -0.18566 0.034638 -0.31256 -5.2822 0.73337 1.5477 0.7172 0.8081 0 0.69619 1.2647 2.0939 0.96261 1.3815 2.5214 1.0328 0.0027408 0.032394 0 -0.28359 1.0076
5.8984 0.082583 0.070767 0.10751 0.13508 0 0.098841 -0.059621 0.021321 -0.12582 0.013328 -0.27769 -6.34 0.6081 1.5107 0.66757 0.7044 0 0.65719 1.1034 1.9466 0.94202 1.3342 2.2801 0.95776 -0.015205 0.054612 0 -0.16451 0.5966
5.9023 0.090181 0.084849 0.091868 0.092828 0 0.091113 -0.049073 0.048234 -0.071237 -0.012447 -0.19699 -7.3614 0.58326 1.323 0.56454 0.59378 0 0.52444 0.93705 1.7832 0.93131 1.2317 1.9906 0.86487 -0.046697 0.09166 0 -0.031377 0.19556
5.9063 0.10079 0.10205 0.07942 0.058537 0 0.084986 -0.039881 0.045678 -0.039255 -0.025246 -0.087268 -8.3458 0.57949 1.0701 0.43349 0.55674 0 0.39274 0.82236 1.4526 0.88411 0.96578 1.6643 0.70901 -0.040575 0.050307 0 0.10386 -0.20312
5.9102 0.11583 0.11662 0.090946 0.056666 0 0.089691 -0.012008 0.029534 -0.023148 -0.010711 0.011465 -9.3101 0.41829 0.87395 0.37802 0.42096 0 0.3251 0.7258 1.1229 0.65737 0.74408 1.3108 0.58308 -0.015466 0.039625 0 0.12282 -0.65752
5.9141 0.13232 0.12694 0.12973 0.085701 0 0.1086 0.047707 0.023717 -0.0012033 0.03804 0.058556 -10.275 0.27632 0.71975 0.33404 0.27238 0 0.27417 0.56763 0.76753 0.41025 0.55419 0.93858 0.40726 0.011491 0.057431 0 0.019257 -1.2284
5.918 0.14567 0.1367 0.1746 0.12715 0 0.13717 0.12865 0.044053 0.04169 0.11438 0.044331 -11.248 0.2792 0.55746 0.2514 0.18429 0 0.18268 0.30385 0.37294 0.28419 0.35699 0.55199 0.13786 0.019165 0.08975 0 -0.16914 -1.9146
5.9219 0.1542 0.15097 0.19735 0.16283 0 0.16504 0.1987 0.089212 0.10083 0.19544 0.0036872 -12.216 0.18266 0.17166 0.20628 0.087896 0 -0.045214 0.076585 0.05988 0.26178 0.03038 0.14704 -0.028327 -0.047296 0.098285 0 -0.21264 -2.6333
5.9258 0.16087 0.17092 0.18864 0.18568 0 0.18193 0.2274 0.14417 0.15771 0.24992 -0.0046444 -13.158 0.0091573 -0.018752 0.00093046 -0.13102 0 -0.23081 -0.069029 -0.28651 0.11934 -0.22382 -0.28586 -0.30357 -0.053222 0.059422 0 -0.16078 -3.2698
5.9297 0.17041 0.19219 0.16622 0.19908 0 0.1841 0.21096 0.19198 0.19734 0.25605 0.059511 -14.057 -0.18531 -0.16785 -0.21746 -0.30204 0 -0.34013 -0.25672 -0.69625 -0.15422 -0.48202 -0.75157 -0.49709 -0.02586 0.040368 0 -0.027314 -3.7583
5.9336 0.18452 0.20841 0.15678 0.20995 0 0.17695 0.17625 0.2243 0.21989 0.21852 0.18725 -14.916 -0.32114 -0.37453 -0.36271 -0.4113 0 -0.38141 -0.51268 -1.1209 -0.46082 -0.75135 -1.2401 -0.62455 0.011198 0.051747 0 0.13329 -4.1259
5.9375 0.19993 0.21645 0.17002 0.22269 0 0.17178 0.15958 0.24368 0.23783 0.16954 0.32757 -15.747 -0.28422 -0.74057 -0.3535 -0.5191 0 -0.38948 -0.82108 -1.4575 -0.6157 -1.0073 -1.7272 -0.80985 0.027875 0.078788 0 0.22761 -4.4677
5.9414 0.21113 0.21868 0.19165 0.23689 0 0.17869 0.17911 0.25812 0.26404 0.14949 0.42631 -16.555 -0.37668 -0.99133 -0.34007 -0.71655 0 -0.63587 -0.98273 -1.8284 -0.62418 -1.3246 -2.186 -1.0068 -0.022894 0.089752 0 0.24137 -4.8752
5.9453 0.21543 0.22037 0.20201 0.24773 0 0.20031 0.22521 0.27344 0.30284 0.17965 0.46463 -17.333 -0.56605 -1.1976 -0.39875 -0.87421 0 -0.81257 -1.1473 -2.2583 -0.68877 -1.5762 -2.6016 -1.1952 -0.047511 0.088438 0 0.14622 -5.3772
5.9492 0.21546 0.22492 0.19944 0.24851 0 0.23054 0.27506 0.28987 0.34993 0.2475 0.46623 -18.064 -0.75454 -1.362 -0.50855 -0.99714 0 -0.95456 -1.3524 -2.6176 -0.87521 -1.7573 -2.9745 -1.3864 -0.041857 0.081235 0 0.030989 -5.9302
5.9531 0.21675 0.23125 0.2024 0.23564 0 0.25843 0.31544 0.3041 0.39773 0.31674 0.4704 -18.741 -0.87366 -1.5212 -0.66276 -1.0858 0 -1.0724 -1.597 -2.8663 -1.1789 -1.8827 -3.3118 -1.576 -0.013413 0.06973 0 -0.033581 -6.454
5.957 0.22264 0.23546 0.22741 0.21391 0 0.27432 0.35107 0.31411 0.43976 0.35418 0.49678 -19.375 -0.90632 -1.8412 -0.91086 -1.1132 0 -1.0825 -1.7708 -3.2196 -1.3982 -2.0186 -3.6154 -1.7051 -0.0013918 0.039858 0 0.0024835 -6.8788
5.9609 0.23126 0.23486 0.26666 0.19698 0 0.2742 0.3928 0.32204 0.47177 0.35242 0.5325 -19.989 -0.92182 -2.0893 -0.88821 -1.2403 0 -1.1617 -1.8564 -3.4312 -1.4896 -2.1645 -3.8777 -1.7831 -0.010609 0.048094 0 0.063692 -7.1733
5.9648 0.23737 0.23051 0.29083 0.19944 0 0.26068 0.43996 0.33278 0.49231 0.33096 0.54999 -20.598 -0.97361 -2.2824 -0.87323 -1.3882 0 -1.2537 -1.9405 -3.6547 -1.5535 -2.2938 -4.0896 -1.8635 -0.012343 0.05965 0 0.15895 -7.3469
5.9688 0.23722 0.22617 0.27677 0.22417 0 0.24077 0.47634 0.34945 0.50366 0.31675 0.53669 -21.198 -1.0609 -2.3965 -0.87621 -1.4999 0 -1.3631 -2.0386 -3.8685 -1.574 -2.4077 -4.2503 -1.9668 -0.0075198 0.069188 0 0.24785 -7.4354
5.9727 0.23194 0.22501 0.23262 0.25616 0 0.2225 0.48396 0.36935 0.51109 0.32194 0.50919 -21.763 -1.166 -2.4024 -0.8405 -1.5197 0 -1.5065 -2.1478 -4.0029 -1.5105 -2.514 -4.3694 -2.1047 -0.0057398 0.077895 0 0.27304 -7.4794
5.9766 0.22627 0.22712 0.1939 0.27111 0 0.21181 0.46012 0.38395 0.51827 0.33709 0.49995 -22.268 -1.271 -2.4365 -0.8271 -1.5241 0 -1.5749 -2.2261 -4.034 -1.5502 -2.5535 -4.4579 -2.1969 -0.026773 0.070046 0 0.27104 -7.5006
5.9805 0.22404 0.22975 0.19246 0.25477 0 0.21092 0.42022 0.38371 0.52193 0.3434 0.52929 -22.705 -1.2983 -2.4512 -0.83503 -1.5378 0 -1.5733 -2.3015 -4.0859 -1.5954 -2.5633 -4.5169 -2.2279 -0.018336 0.068272 0 0.30226 -7.4867
5.9844 0.22453 0.22944 0.22757 0.21727 0 0.21813 0.3839 0.36492 0.5123 0.33112 0.58676 -23.091 -1.2716 -2.5064 -0.84301 -1.5135 0 -1.5886 -2.331 -4.112 -1.6198 -2.5604 -4.5336 -2.2186 -0.0086124 0.06538 0 0.30258 -7.3969
5.9883 0.22324 0.22415 0.26653 0.1879 0 0.22901 0.35876 0.33362 0.48156 0.30711 0.63706 -23.457 -1.2091 -2.5812 -0.84294 -1.4448 0 -1.6217 -2.3014 -4.0837 -1.6256 -2.5446 -4.4893 -2.1805 -0.0091493 0.063824 0 0.26064 -7.1895
5.9922 0.21608 0.21398 0.27382 0.19185 0 0.23792 0.33765 0.30289 0.43356 0.28627 0.64505 -23.822 -1.1262 -2.5028 -0.84418 -1.3901 0 -1.5272 -2.2404 -3.9808 -1.6645 -2.4843 -4.372 -2.1139 -0.010371 0.084345 0 0.24648 -6.8556
5.9961 0.20343 0.20085 0.24085 0.22723 0 0.23937 0.31093 0.28428 0.3844 0.27621 0.59978 -24.181 -1.0578 -2.4386 -0.8508 -1.3573 0 -1.4738 -2.1145 -3.8172 -1.5764 -2.3948 -4.1833 -2.0016 -0.031722 0.066916 0 0.22152 -6.4318
6 0.1903 0.1879 0.1901 0.26301 0 0.22921 0.28 0.27938 0.35093 0.27038 0.51981 -24.513 -1.0004 -2.3355 -0.86293 -1.308 0 -1.3736 -1.9924 -3.6142 -1.4923 -2.2628 -3.9367 -1.8879 -0.043478 0.055862 0 0.18097 -5.9789
6.0039 0.18257 0.17882 0.15283 0.26196 0 0.20636 0.25789 0.2783 0.33654 0.2556 0.4371 -24.794 -0.93916 -2.1984 -0.85257 -1.2511 0 -1.2577 -1.8638 -3.4011 -1.4102 -2.1146 -3.6478 -1.7741 -0.045553 0.049307 0 0.13639 -5.5431
6.0078 0.18255 0.17639 0.14393 0.21139 0 0.17502 0.25635 0.2672 0.32776 0.2263 0.37265 -25.018 -0.85873 -2.0429 -0.79025 -1.1991 0 -1.1708 -1.7114 -3.1995 -1.3129 -1.9745 -3.3266 -1.65 -0.042514 0.039877 0 0.096932 -5.1319
6.0117 0.18731 0.18061 0.15572 0.13653 0 0.1455 0.2726 0.23978 0.30593 0.1918 0.32265 -25.197 -0.76404 -1.8889 -0.67629 -1.1183 0 -1.0967 -1.5655 -2.8991 -1.2232 -1.7498 -2.9764 -1.4338 -0.038372 0.036199 0 0.0040084 -4.7259
6.0156 0.19095 0.18776 0.17151 0.084629 0 0.13109 0.28903 0.20319 0.26338 0.16937 0.26538 -25.357 -0.72178 -1.7405 -0.62902 -1.0083 0 -0.94714 -1.4038 -2.6041 -1.0839 -1.5358 -2.5991 -1.3061 -0.037564 0.043867 0 0.021363 -4.3095
6.0195 0.18871 0.19186 0.18109 0.091188 0 0.14064 0.28597 0.17283 0.20891 0.1692 0.18288 -25.512 -0.63968 -1.5725 -0.56163 -0.88285 0 -0.8058 -1.2167 -2.275 -0.9412 -1.328 -2.2022 -1.1363 -0.03824 0.045748 0 0.057439 -3.8885
6.0234 0.17979 0.18823 0.18352 0.15357 0 0.17066 0.25553 0.15941 0.15777 0.18438 0.080386 -25.662 -0.51383 -1.3946 -0.47053 -0.76118 0 -0.6945 -1.0171 -1.9212 -0.80368 -1.1224 -1.802 -0.92632 -0.034693 0.042719 0 0.091409 -3.4758
6.0273 0.16695 0.17668 0.1794 0.23158 0 0.20394 0.20474 0.15914 0.11693 0.19458 -0.012737 -25.786 -0.42083 -1.2536 -0.42784 -0.67733 0 -0.58885 -0.84569 -1.6021 -0.6494 -0.91316 -1.4202 -0.80299 -0.014625 0.052928 0 0.15729 -3.0625
6.0313 0.15393 0.16137 0.1658 0.27398 0 0.21793 0.14715 0.15589 0.080513 0.18066 -0.062579 -25.865 -0.34456 -1.0416 -0.37553 -0.57613 0 -0.48793 -0.7102 -1.2914 -0.54819 -0.7036 -1.0748 -0.63749 -0.0066812 0.045324 0 0.085666 -2.6109
6.0352 0.14276 0.14745 0.14082 0.2516 0 0.19925 0.09237 0.13453 0.039473 0.13843 -0.056357 -25.895 -0.22592 -0.8066 -0.26541 -0.46356 0 -0.34631 -0.57174 -0.96915 -0.44796 -0.52165 -0.77149 -0.50276 0.00084528 0.042482 0 0.066972 -2.087
6.0391 0.13301 0.13705 0.11069 0.17476 0 0.15375 0.042748 0.094273 -0.0056577 0.081653 -0.014041 -25.889 -0.10518 -0.56962 -0.17818 -0.33949 0 -0.24319 -0.43383 -0.66702 -0.32266 -0.34878 -0.50131 -0.39839 0.0042858 0.043356 0 0.1033 -1.5064
6.043 0.12313 0.12835 0.088288 0.08475 0 0.10365 -0.0019297 0.050397 -0.04317 0.03285 0.023913 -25.877 -0.018384 -0.35315 -0.16963 -0.21414 0 -0.23223 -0.29885 -0.41242 -0.16918 -0.17296 -0.24729 -0.30827 0.0019879 0.045739 0 0.1605 -0.94848
6.0469 0.1126 0.11837 0.08225 0.026982 0 0.072702 -0.038892 0.022111 -0.061832 0.0095297 0.023645 -25.879 0.049508 -0.20945 -0.12359 -0.16411 0 -0.19775 -0.14604 -0.20565 -0.10403 -0.039226 0.003215 -0.1538 0.0087406 0.05037 0 0.063945 -0.51596
6.0508 0.10298 0.10702 0.088462 0.023853 0 0.070127 -0.062169 0.016827 -0.063378 0.015093 -0.021113 -25.899 0.11441 -0.046039 -0.11092 -0.078825 0 -0.11716 -0.02499 -0.045016 -0.051087 0.11418 0.24931 -0.044569 -0.0042299 0.048665 0 0.039128 -0.26658
6.0547 0.097304 0.098199 0.094243 0.064048 0 0.086006 -0.067286 0.024527 -0.062111 0.03894 -0.089531 -25.918 0.16383 0.092837 -0.11324 0.0016343 0 -0.061624 0.080399 0.11376 0.025543 0.28125 0.47722 0.026082 -0.012238 0.044752 0 0.036769 -0.17331
6.0586 0.098118 0.097065 0.091857 0.11349 0 0.10139 -0.055362 0.027352 -0.071345 0.063868 -0.15295 -25.911 0.19755 0.20917 -0.10407 0.074052 0 -0.035315 0.17932 0.26459 0.11109 0.44937 0.67005 0.092444 -0.01412 0.038475 0 0.044448 -0.14938
6.0625 0.10572 0.10561 0.086853 0.13962 0 0.10436 -0.032669 0.016042 -0.09042 0.075515 -0.19537 -25.858 0.22224 0.32988 -0.044437 0.15292 0 -0.0089064 0.28098 0.37455 0.15999 0.5983 0.81826 0.21449 -0.020373 0.027603 0 0.063443 -0.11955
6.0664 0.11783 0.12076 0.091777 0.13263 0 0.098696 -0.0068599 -0.0014439 -0.10577 0.069139 -0.21884 -25.762 0.22095 0.33782 -0.059891 0.19566 0 -0.033086 0.33923 0.48606 0.26252 0.6224 0.9222 0.19431 -0.020533 0.044125 0 0.027781 -0.078584
6.0703 0.13086 0.13651 0.11176 0.10972 0 0.098471 0.016011 -0.0069578 -0.10502 0.051207 -0.23271 -25.638 0.25479 0.38147 -0.0060518 0.21619 0 -0.0091275 0.38032 0.54032 0.30566 0.64589 0.98522 0.22388 -0.040128 0.040948 0 0.0046822 -0.088202
6.0742 0.14195 0.14822 0.13779 0.099769 0 0.11451 0.031739 0.011278 -0.089503 0.035411 -0.23984 -25.504 0.2608 0.41658 0.05148 0.21783 0 0.017719 0.39366 0.54759 0.32953 0.64712 1.0047 0.25455 -0.052431 0.034927 0 -0.027918 -0.21664
6.0781 0.15016 0.1551 0.15526 0.11991 0 0.14474 0.037296 0.047247 -0.072414 0.034771 -0.23339 -25.362 0.20924 0.41107 0.065042 0.20916 0 0.0051527 0.3745 0.52032 0.34729 0.61348 0.97034 0.25201 -0.04648 0.036388 0 -0.048289 -0.47337
6.082 0.15609 0.15911 0.15883 0.16161 0 0.17601 0.031834 0.080973 -0.064581 0.053656 -0.20532 -25.202 0.16175 0.36093 0.027434 0.21853 0 -0.0986 0.33046 0.47276 0.27888 0.55749 0.87109 0.2204 -0.057625 0.03668 0 0.12757 -0.7943
6.0859 0.16039 0.16176 0.15732 0.19703 0 0.19438 0.019022 0.094271 -0.062918 0.084673 -0.15604 -25.009 0.168 0.32851 0.092571 0.18575 0 -0.08858 0.27969 0.39896 0.26064 0.51022 0.7049 0.13033 -0.053832 0.051216 0 0.088463 -1.0885
6.0898 0.16246 0.16197 0.16315 0.20098 0 0.1942 0.0075752 0.084847 -0.053487 0.11318 -0.09496 -24.774 0.14504 0.2782 0.094283 0.14488 0 -0.074886 0.21708 0.26341 0.2324 0.3998 0.48151 0.054326 -0.050338 0.049614 0 0.13317 -1.3054
6.0938 0.16045 0.15703 0.1779 0.17091 0 0.17909 0.0077296 0.067083 -0.025874 0.12701 -0.032348 -24.506 0.087904 0.18643 0.075722 0.083967 0 -0.088591 0.13224 0.074928 0.15638 0.23052 0.21656 -0.03116 -0.044691 0.04544 0 0.23485 -1.4671
6.0977 0.15278 0.14542 0.18957 0.12872 0 0.15641 0.02539 0.059758 0.01616 0.12458 0.02803 -24.218 0.014034 0.033135 0.13735 -0.021748 0 -0.1442 0.013293 -0.14102 0.002904 0.031872 -0.07674 -0.17647 -0.029675 0.065072 0 0.27441 -1.6425
6.1016 0.13976 0.12887 0.18448 0.10292 0 0.13193 0.058484 0.071791 0.058752 0.1149 0.088031 -23.922 -0.063286 -0.12943 0.030215 -0.17354 0 -0.30332 -0.13624 -0.37367 -0.029197 -0.16793 -0.39056 -0.31336 -0.012546 0.064828 0 0.32889 -1.8899
6.1055 0.12414 0.11183 0.16099 0.10593 0 0.10903 0.098672 0.097592 0.092355 0.10968 0.1484 -23.614 -0.17399 -0.30816 -0.043467 -0.29079 0 -0.35517 -0.28858 -0.65724 -0.13118 -0.37764 -0.71829 -0.4305 -0.0060989 0.043538 0 0.32362 -2.2168
6.1094 0.10991 0.098906 0.1305 0.1253 0 0.090892 0.13714 0.12423 0.12142 0.11415 0.20476 -23.283 -0.26037 -0.5065 -0.099978 -0.38243 0 -0.42288 -0.44948 -0.92249 -0.2431 -0.56736 -1.0491 -0.53501 -0.01738 0.032662 0 0.30821 -2.5859
6.1133 0.10022 0.09244 0.10551 0.1357 0 0.081012 0.16991 0.14262 0.15917 0.12462 0.25094 -22.922 -0.31661 -0.72846 -0.15963 -0.46793 0 -0.53019 -0.60909 -1.1576 -0.34425 -0.74011 -1.3678 -0.64791 -0.035958 0.043753 0 0.29827 -2.9532
6.1172 0.095767 0.091728 0.088547 0.12093 0 0.080532 0.19873 0.15298 0.2126 0.13426 0.28531 -22.533 -0.42407 -0.98341 -0.26234 -0.59678 0 -0.54 -0.72364 -1.4446 -0.47095 -0.95837 -1.6607 -0.82841 -0.014412 0.061312 0 0.25819 -3.2994
6.1211 0.094664 0.093886 0.073947 0.087471 0 0.085738 0.2272 0.16145 0.27271 0.14092 0.31241 -22.131 -0.46075 -1.1762 -0.33772 -0.65892 0 -0.63086 -0.83746 -1.6798 -0.61893 -1.0827 -1.9206 -0.90995 -0.013454 0.069696 0 0.2163 -3.6267
6.125 0.093822 0.095453 0.059125 0.058618 0 0.089707 0.25547 0.17286 0.31981 0.14882 0.33805 -21.728 -0.49046 -1.3414 -0.42746 -0.75347 0 -0.68197 -0.96926 -1.9025 -0.76258 -1.1854 -2.1465 -0.98016 -0.018478 0.07305 0 0.17878 -3.9303
6.1289 0.090807 0.09386 0.050891 0.054954 0 0.087577 0.27765 0.18672 0.33895 0.16249 0.36411 -21.325 -0.51376 -1.4535 -0.50675 -0.85268 0 -0.70412 -1.0934 -2.0997 -0.88524 -1.2753 -2.3387 -1.064 -0.024103 0.061478 0 0.1543 -4.1777
6.1328 0.085095 0.088413 0.058205 0.077647 0 0.080469 0.28432 0.19864 0.33128 0.17935 0.38926 -20.911 -0.52423 -1.4905 -0.54521 -0.90945 0 -0.72657 -1.1798 -2.2529 -0.96898 -1.3549 -2.4943 -1.1716 -0.025644 0.028832 0 0.14973 -4.3205
6.1367 0.078072 0.080542 0.079137 0.10753 0 0.073915 0.26893 0.20428 0.31167 0.18953 0.41425 -20.472 -0.5385 -1.5652 -0.57299 -0.88533 0 -0.74152 -1.2362 -2.3571 -0.95698 -1.4466 -2.608 -1.2308 -0.01438 0.039095 0 0.14788 -4.3305
6.1406 0.07191 0.073023 0.097958 0.11977 0 0.072236 0.23426 0.20161 0.29604 0.18424 0.44322 -20.008 -0.59627 -1.536 -0.58345 -0.85242 0 -0.76085 -1.3012 -2.4064 -0.98826 -1.4764 -2.6754 -1.2814 -0.01102 0.039849 0 0.03112 -4.2271
6.1445 0.068049 0.068221 0.097997 0.10208 0 0.074567 0.19397 0.19068 0.29042 0.16486 0.47691 -19.527 -0.64992 -1.4911 -0.60279 -0.8431 0 -0.80451 -1.3282 -2.4345 -1.0385 -1.48 -2.6939 -1.328 -0.0077167 0.039592 0 -0.082158 -4.0675
6.1484 0.066204 0.066347 0.078038 0.063176 0 0.076413 0.16674 0.17316 0.29026 0.14337 0.50384 -19.045 -0.69093 -1.4556 -0.61263 -0.85923 0 -0.87651 -1.3023 -2.4367 -1.0586 -1.4733 -2.6589 -1.3524 -0.0031277 0.042698 0 -0.13022 -3.9068
6.1523 0.064525 0.065151 0.054532 0.026455 0 0.074579 0.16564 0.153 0.28786 0.13244 0.50154 -18.569 -0.74393 -1.4077 -0.54172 -0.87426 0 -0.96752 -1.2308 -2.3693 -0.94968 -1.4613 -2.562 -1.3053 -0.0014589 0.051918 0 -0.072893 -3.7593
6.1563 0.060871 0.061647 0.04589 0.014113 0 0.069773 0.18923 0.13661 0.27924 0.13404 0.45131 -18.094 -0.73429 -1.32 -0.46055 -0.82087 0 -0.87096 -1.118 -2.239 -0.83076 -1.4083 -2.3945 -1.2583 -0.034102 0.054383 0 -0.044652 -3.5933
6.1602 0.054388 0.054655 0.054311 0.032588 0 0.064133 0.22169 0.13 0.26478 0.13742 0.35589 -17.607 -0.64033 -1.2865 -0.37155 -0.7873 0 -0.82716 -0.99209 -2.0834 -0.6593 -1.3033 -2.1566 -1.1342 -0.046426 0.062258 0 -0.034817 -3.3616
6.1641 0.046267 0.045954 0.063986 0.06817 0 0.057142 0.24253 0.13367 0.24514 0.12877 0.24292 -17.102 -0.50244 -1.2573 -0.29419 -0.75443 0 -0.77532 -0.87428 -1.8953 -0.52894 -1.1577 -1.8631 -0.98403 -0.047786 0.071468 0 0.014551 -3.0389
6.168 0.03902 0.038824 0.05774 0.095291 0 0.045624 0.23927 0.13977 0.21854 0.10384 0.1484 -16.583 -0.37229 -1.1812 -0.24646 -0.68676 0 -0.65277 -0.7792 -1.6624 -0.50812 -0.98371 -1.5389 -0.85071 -0.046584 0.078019 0 0.13907 -2.6351
6.1719 0.034648 0.035121 0.034782 0.092611 0 0.028798 0.21314 0.13553 0.18232 0.071751 0.092641 -16.059 -0.35102 -1.0441 -0.24123 -0.47727 0 -0.48889 -0.69268 -1.3404 -0.48919 -0.77531 -1.206 -0.67935 -0.015997 0.084474 0 0.24149 -2.179
6.1758 0.033012 0.033529 0.010969 0.057179 0 0.012662 0.17376 0.1118 0.13655 0.046623 0.069181 -15.534 -0.28323 -0.7944 -0.27908 -0.36235 0 -0.33979 -0.54437 -1.0406 -0.42224 -0.55909 -0.87211 -0.4914 0.0066206 0.072579 0 0.31253 -1.6918
6.1797 0.031705 0.030709 0.0016346 0.007238 0 0.0071961 0.12834 0.070107 0.08535 0.035284 0.055276 -15.003 -0.23976 -0.54713 -0.24926 -0.29409 0 -0.25337 -0.33241 -0.76456 -0.32626 -0.38031 -0.53187 -0.33353 0.016073 0.063176 0 0.30743 -1.1791
6.1836 0.027617 0.024336 0.0056401 -0.029319 0 0.017051 0.076321 0.02192 0.034749 0.032452 0.032975 -14.456 -0.21878 -0.31758 -0.18169 -0.22552 0 -0.23756 -0.095214 -0.48945 -0.20012 -0.22131 -0.17807 -0.21687 0.0065535 0.057754 0 0.21842 -0.64474
6.1875 0.019097 0.015192 0.0078447 -0.033971 0 0.034368 0.014678 -0.019399 -0.01067 0.027023 0.00082378 -13.893 -0.17915 -0.073934 -0.1913 -0.093678 0 -0.27898 0.093243 -0.17155 -0.033264 -0.02471 0.18671 -0.13613 -0.029201 0.048134 0 0.058108 -0.10771
6.1914 0.0070874 0.0063059 -0.002949 -0.010655 0 0.042284 -0.051646 -0.047093 -0.049214 0.012361 -0.032804 -13.322 0.038832 0.06107 0.021322 -0.01528 0 -0.18307 0.27342 0.11493 0.21663 0.20456 0.54932 -0.046556 -0.064043 0.04168 0 -0.023253 0.39778
6.1953 -0.005579 -6.4119e-05 -0.020572 0.017511 0 0.02808 -0.10629 -0.062949 -0.081311 -0.0094408 -0.064783 -12.757 0.22067 0.25429 0.22494 0.14051 0 -0.10834 0.39325 0.43103 0.41714 0.43244 0.89563 0.13114 -0.077581 0.056492 0 -0.11431 0.84233
6.1992 -0.016114 -0.0046698 -0.027907 0.026192 0 -0.00518 -0.13103 -0.072271 -0.10825 -0.032127 -0.10315 -12.21 0.33939 0.47124 0.35624 0.30177 0 -0.0026075 0.51082 0.75751 0.5293 0.66585 1.2203 0.33964 -0.075208 0.083634 0 -0.17547 1.2208
6.2031 -0.023401 -0.010512 -0.016755 0.0085569 0 -0.039777 -0.12142 -0.078067 -0.13169 -0.052188 -0.15737 -11.676 0.39153 0.68641 0.3927 0.41838 0 0.16602 0.6637 1.0574 0.55277 0.8943 1.5267 0.53065 -0.062327 0.10746 0 -0.19118 1.5514
6.207 -0.028153 -0.019722 0.00059607 -0.020638 0 -0.057296 -0.094054 -0.080533 -0.15353 -0.07028 -0.22392 -11.147 0.42531 0.90669 0.40948 0.49624 0 0.37397 0.83641 1.2167 0.59345 1.0394 1.8179 0.67066 -0.042772 0.083581 0 -0.21989 1.8552
6.2109 -0.031708 -0.031013 0.0018518 -0.03913 0 -0.053349 -0.077036 -0.081394 -0.17519 -0.086643 -0.2837 -10.614 0.43507 1.0823 0.37827 0.55041 0 0.44975 1.0082 1.5142 0.64415 1.1649 2.0878 0.77539 -0.0098753 0.080099 0 -0.18851 2.137
6.2148 -0.034611 -0.040187 -0.022374 -0.037153 0 -0.039819 -0.090258 -0.086734 -0.19673 -0.097493 -0.31543 -10.077 0.48564 1.2372 0.41814 0.60966 0 0.55023 1.1628 1.7528 0.71808 1.2828 2.3223 0.92506 -0.004987 0.06968 0 -0.042158 2.3859
6.2188 -0.036193 -0.043345 -0.056909 -0.025592 0 -0.032857 -0.13185 -0.10333 -0.21705 -0.098212 -0.31258 -9.5448 0.59652 1.3795 0.46923 0.68041 0 0.61393 1.266 1.9196 0.80941 1.3947 2.5098 1.0469 -0.018334 0.047412 0 0.12193 2.5918
6.2227 -0.035392 -0.04003 -0.074671 -0.024962 0 -0.038142 -0.18181 -0.13092 -0.23499 -0.090511 -0.28798 -9.0226 0.7704 1.5128 0.41956 0.76207 0 0.51869 1.2794 2.0564 0.90692 1.5 2.6497 1.0195 -0.023863 0.015802 0 0.1508 2.7581
6.2266 -0.032019 -0.033591 -0.061974 -0.045254 0 -0.047124 -0.21854 -0.15872 -0.24996 -0.084596 -0.26243 -8.5106 0.84027 1.5284 0.60379 0.80092 0 0.57756 1.3128 2.2384 1.0949 1.593 2.7521 0.99938 -0.043149 0.033712 0 0.16612 2.8931
6.2305 -0.027362 -0.028553 -0.031547 -0.075227 0 -0.047061 -0.23302 -0.17136 -0.26075 -0.091419 -0.24935 -8.0038 0.87099 1.5789 0.61391 0.82425 0 0.55614 1.3623 2.3439 1.1957 1.6996 2.8286 1.0726 -0.056797 0.068209 0 0.12611 2.9882
6.2344 -0.023602 -0.027292 -0.010416 -0.091221 0 -0.034334 -0.22929 -0.16072 -0.26392 -0.11108 -0.24946 -7.4974 0.86458 1.6684 0.6317 0.81018 0 0.57284 1.3993 2.4104 1.1974 1.7671 2.8821 1.1783 -0.064767 0.097974 0 0.058163 3.0087
6.2383 -0.022445 -0.02868 -0.014706 -0.077733 0 -0.017938 -0.21412 -0.13309 -0.2548 -0.12949 -0.25735 -6.991 0.83046 1.7658 0.71282 0.76358 0 0.66031 1.4151 2.4476 1.1237 1.7684 2.9054 1.264 -0.066648 0.10848 0 -0.0041879 2.9143
6.2422 -0.023941 -0.029479 -0.035889 -0.041299 0 -0.010295 -0.18885 -0.10466 -0.23163 -0.12883 -0.26968 -6.4869 0.79502 1.7571 0.71763 0.73913 0 0.7175 1.431 2.4164 1.0714 1.7017 2.8881 1.2611 -0.060575 0.087543 0 0.0044661 2.6956
6.2461 -0.026324 -0.027037 -0.050793 -0.0054178 0 -0.015186 -0.15229 -0.088723 -0.19941 -0.10367 -0.28492 -5.9864 0.72752 1.7115 0.73336 0.74107 0 0.74767 1.3928 2.3222 1.0292 1.6499 2.8241 1.1823 -0.048285 0.087632 0 -0.069248 2.3952
6.25 -0.027005 -0.02109 -0.044087 0.0086272 0 -0.024937 -0.11023 -0.085853 -0.16861 -0.067522 -0.29654 -5.4888 0.66527 1.6279 0.65886 0.72594 0 0.72676 1.3194 2.2251 0.96816 1.5724 2.7142 1.1231 -0.037485 0.071314 0 -0.14532 2.0898
6.2539 -0.024143 -0.013611 -0.020979 -0.0019125 0 -0.029071 -0.078686 -0.085789 -0.14808 -0.042414 -0.29041 -4.9937 0.64494 1.5175 0.59808 0.7004 0 0.67097 1.24 2.0964 0.90325 1.4707 2.5636 1.0622 -0.02372 0.045652 0 -0.20687 1.8423
6.2578 -0.017847 -0.0072595 0.00050975 -0.021233 0 -0.024912 -0.074086 -0.078474 -0.13781 -0.040193 -0.2529 -4.5028 0.69359 1.3971 0.63821 0.67862 0 0.60309 1.182 1.9025 0.84978 1.3545 2.3773 0.96899 -0.0037141 0.02674 0 -0.24472 1.6609
6.2617 -0.010256 -0.0038229 0.0075625 -0.029716 0 -0.019023 -0.097872 -0.063459 -0.12879 -0.052564 -0.18371 -4.0179 0.71324 1.3054 0.15127 0.66067 0 0.51277 1.0979 1.7157 0.72405 1.2409 2.1596 0.94372 -0.015992 0.049347 0 -0.22743 1.4968
6.2656 -0.0044166 -0.0035735 0.0022445 -0.019649 0 -0.018332 -0.13069 -0.048828 -0.11093 -0.059213 -0.10012 -3.538 0.6745 1.1729 0.0048877 0.58017 0 0.37189 0.97549 1.5182 0.70831 1.14 1.9161 0.79392 -0.039501 0.066614 0 -0.17433 1.283
6.2695 -0.0025702 -0.0055516 -0.00477 0.00083767 0 -0.02087 -0.14385 -0.041423 -0.082215 -0.046325 -0.026921 -3.0579 0.59996 1.0203 0.0096382 0.46476 0 0.28067 0.82078 1.3204 0.65222 0.99653 1.6548 0.63352 -0.058474 0.095947 0 -0.095155 0.98252
6.2734 -0.0048908 -0.0082736 -0.0070095 0.016722 0 -0.016657 -0.11986 -0.038703 -0.050064 -0.018217 0.020011 -2.5727 0.50411 0.88438 0.087244 0.35064 0 0.22027 0.65307 1.1226 0.55065 0.81527 1.3854 0.48927 -0.066454 0.12677 0 0.0053797 0.61016
6.2773 -0.0094318 -0.010415 -0.0071764 0.018359 0 0.0012646 -0.064612 -0.030647 -0.023254 0.0081552 0.042392 -2.0839 0.40125 0.83755 0.22734 0.30234 0 0.042965 0.51559 0.91538 0.54036 0.66293 1.1167 0.31564 -0.062735 0.11488 0 0.12494 0.21616
6.2813 -0.013315 -0.011284 -0.010637 0.0069124 0 0.026637 -0.0012535 -0.0098492 -0.0022176 0.019474 0.054041 -1.5988 0.30091 0.61456 0.18543 0.2217 0 0.030709 0.39935 0.6828 0.44344 0.52617 0.85511 0.25002 -0.062988 0.079472 0 0.19023 -0.15097
6.2852 -0.014401 -0.011013 -0.016892 -0.0092291 0 0.0418 0.048328 0.020322 0.022232 0.01715 0.068116 -1.1241 0.1967 0.41758 0.15024 0.14303 0 0.021356 0.28644 0.46524 0.34658 0.40475 0.60414 0.14644 -0.05466 0.067561 0 0.17075 -0.47133
6.2891 -0.012402 -0.010374 -0.019492 -0.021525 0 0.031494 0.077993 0.047768 0.059728 0.01357 0.088969 -0.65815 0.10332 0.25837 0.11177 0.093614 0 -0.007327 0.16567 0.26152 0.22833 0.28043 0.36576 0.063097 -0.042188 0.059386 0 0.12165 -0.75333
6.293 -0.0088188 -0.010238 -0.01396 -0.02557 0 -0.0031282 0.096646 0.0621 0.10932 0.018981 0.11356 -0.19054 0.03173 0.13002 0.054229 0.081797 0 -0.060572 0.034592 0.067752 0.072972 0.13587 0.14149 0.04077 -0.031993 0.039302 0 0.087736 -1.0133
6.2969 -0.0058651 -0.010942 -0.0037807 -0.021122 0 -0.043001 0.11558 0.063511 0.15757 0.03288 0.13732 0.28814 -0.033634 0.0066562 0.011757 0.0090424 0 -0.10859 -0.058636 -0.11375 -0.06014 -0.039986 -0.066076 -0.069337 -0.036338 0.046371 0 0.0098971 -1.2556
6.3008 -0.0051435 -0.011988 0.0027966 -0.010501 0 -0.064137 0.13693 0.061767 0.18837 0.047527 0.15742 0.77616 -0.067036 -0.1096 -0.035077 0.008488 0 -0.14836 -0.18853 -0.22261 -0.12804 -0.20213 -0.25198 -0.17984 -0.032275 0.054729 0 0.0062032 -1.4689
6.3047 -0.0068764 -0.012332 0.0013281 0.0023389 0 -0.054626 0.15299 0.066596 0.19544 0.057829 0.17235 1.2598 -0.088842 -0.22462 -0.033741 -0.020574 0 -0.20381 -0.30286 -0.36302 -0.20799 -0.32889 -0.40937 -0.23602 -0.032309 0.069286 0 -0.024097 -1.6375
6.3086 -0.01002 -0.01113 -0.0049128 0.012499 0 -0.022218 0.15467 0.078717 0.18638 0.065803 0.1825 1.7249 -0.11123 -0.33416 -0.012147 -0.095315 0 -0.2714 -0.38002 -0.52765 -0.30093 -0.43032 -0.53264 -0.27092 -0.036379 0.081533 0 -0.089402 -1.7533
6.3125 -0.013033 -0.0084751 -0.0099334 0.015924 0 0.012489 0.13966 0.089656 0.1747 0.075058 0.19304 2.1696 -0.14638 -0.42727 -0.052318 -0.19235 0 -0.33108 -0.40863 -0.64572 -0.36668 -0.5383 -0.62157 -0.37749 -0.037488 0.072795 0 -0.15014 -1.8179
6.3164 -0.014758 -0.0055847 -0.012481 0.011653 0 0.030595 0.11328 0.08987 0.16821 0.082704 0.2141 2.6082 -0.18232 -0.48987 -0.11947 -0.23114 0 -0.35609 -0.43686 -0.73194 -0.35637 -0.5518 -0.68165 -0.41979 -0.055526 0.071804 0 -0.15724 -1.8329
6.3203 -0.014953 -0.004272 -0.016618 0.0022516 0 0.025839 0.083631 0.077267 0.16445 0.079372 0.25269 3.0591 -0.20772 -0.50036 -0.12119 -0.25326 0 -0.41519 -0.46366 -0.79067 -0.32269 -0.55227 -0.71832 -0.44104 -0.050267 0.068529 0 -0.1364 -1.791
6.3242 -0.014289 -0.0059259 -0.024553 -0.0084632 0 0.0054005 0.05749 0.058707 0.15636 0.058852 0.30046 3.5299 -0.21199 -0.46223 -0.1199 -0.24717 0 -0.43021 -0.47338 -0.81163 -0.2658 -0.54864 -0.72833 -0.4663 -0.037981 0.062553 0 -0.091407 -1.6782
6.3281 -0.013937 -0.010631 -0.030776 -0.018127 0 -0.017382 0.039956 0.044126 0.14128 0.027342 0.33044 4.011 -0.189 -0.38662 -0.14781 -0.21086 0 -0.36939 -0.45375 -0.78519 -0.1972 -0.52401 -0.69673 -0.49862 -0.031537 0.055678 0 -0.034141 -1.4895
6.332 -0.015037 -0.017057 -0.025964 -0.025938 0 -0.031602 0.035452 0.039221 0.1238 0.001358 0.31174 4.4844 -0.13952 -0.30618 -0.13936 -0.17226 0 -0.34522 -0.39381 -0.69048 -0.17474 -0.36389 -0.60493 -0.46763 -0.034332 0.057377 0 -0.0091505 -1.2443
6.3359 -0.018313 -0.023334 -0.0079458 -0.030315 0 -0.033522 0.045966 0.042555 0.11043 -0.0054036 0.23449 4.9379 -0.11875 -0.21863 -0.15973 -0.10746 0 -0.23125 -0.3861 -0.61545 -0.08945 -0.27872 -0.44552 -0.3617 -0.033753 0.041671 0 0.064823 -0.98534
6.3398 -0.023928 -0.028389 0.012241 -0.027889 0 -0.026617 0.06726 0.047882 0.10242 0.0059071 0.12363 5.3728 -0.090593 -0.18608 -0.12881 -0.044824 0 -0.17669 -0.34599 -0.44342 -0.07073 -0.22468 -0.23181 -0.23867 -0.042919 0.045271 0 0.11307 -0.75595
6.3438 -0.031501 -0.03275 0.017442 -0.016901 0 -0.018728 0.088134 0.048241 0.094585 0.020232 0.025932 5.7993 -0.058346 -0.17471 -0.073553 0.01002 0 -0.15373 -0.25917 -0.22113 -0.095487 -0.14627 0.0073746 -0.15573 -0.049976 0.061156 0 0.12584 -0.56919
6.3477 -0.040169 -0.038048 -0.00076392 -0.0026543 0 -0.018006 0.096073 0.038665 0.080812 0.02182 -0.02258 6.2262 -0.03635 -0.11697 -0.05657 0.057292 0 -0.079125 -0.13222 -0.051389 -0.089734 0.022093 0.24509 -0.1723 -0.034876 0.067832 0 0.11596 -0.39391
6.3516 -0.048724 -0.045483 -0.033881 0.001668 0 -0.028753 0.085652 0.017361 0.060203 0.0069991 -0.022339 6.656 0.024842 -0.042298 -0.032008 0.088904 0 -0.035831 0.017107 0.1448 -0.010757 0.22454 0.47189 -0.048858 -0.037552 0.062146 0 0.26296 -0.17266
6.3555 -0.055995 -0.054523 -0.06359 -0.017019 0 -0.048772 0.061813 -0.013285 0.03715 -0.015325 -0.0067252 7.0873 0.084255 0.11464 0.10013 0.15432 0 -0.0072658 0.15217 0.27683 0.093327 0.3629 0.69683 0.075461 -0.033596 0.058956 0 0.22871 0.13822
6.3594 -0.061509 -0.063096 -0.07758 -0.05936 0 -0.070239 0.033947 -0.046261 0.015668 -0.034612 -0.012381 7.5202 0.12675 0.27579 0.20713 0.22114 0 0.020275 0.30424 0.42456 0.21707 0.55258 0.93395 0.20084 -0.030657 0.058189 0 0.1584 0.53674
6.3633 -0.066062 -0.069303 -0.078866 -0.10781 0 -0.084473 0.005718 -0.072144 -0.0058471 -0.049028 -0.049625 7.9554 0.17137 0.43441 0.25602 0.28723 0 0.061904 0.46356 0.62594 0.35549 0.80618 1.187 0.31531 -0.032116 0.061031 0 0.12481 0.97796
6.3672 -0.071575 -0.07319 -0.080137 -0.13526 0 -0.08774 -0.029391 -0.084609 -0.033829 -0.064884 -0.098184 8.3877 0.3141 0.71637 0.38048 0.4073 0 0.14563 0.5365 0.86567 0.50294 0.95227 1.4463 0.37565 -0.035573 0.072117 0 0.10805 1.4095
6.3711 -0.079945 -0.076872 -0.089858 -0.12398 0 -0.083579 -0.081508 -0.085791 -0.073425 -0.087126 -0.12941 8.8035 0.44022 0.93293 0.41603 0.54078 0 0.25371 0.61856 1.1381 0.60974 1.0628 1.6984 0.55049 -0.041145 0.061481 0 0.020771 1.8094
6.375 -0.091468 -0.082723 -0.10457 -0.080776 0 -0.079569 -0.15194 -0.086252 -0.12284 -0.11226 -0.13252 9.1873 0.50709 1.1283 0.40825 0.65062 0 0.28693 0.71961 1.3992 0.71018 1.1559 1.9388 0.65981 -0.048788 0.051589 0 -0.0025634 2.1923
6.3789 -0.10413 -0.091286 -0.11447 -0.034989 0 -0.081262 -0.22626 -0.097904 -0.17314 -0.13167 -0.12149 9.5336 0.56264 1.2943 0.42498 0.736 0 0.3597 0.83842 1.6262 0.78363 1.2584 2.1737 0.75428 -0.057594 0.048205 0 0.011563 2.5802
6.3828 -0.11466 -0.10094 -0.11524 -0.019539 0 -0.088702 -0.28021 -0.12475 -0.21323 -0.14134 -0.11973 9.8523 0.66542 1.4203 0.5245 0.80487 0 0.59038 0.96953 1.8051 0.80908 1.3938 2.4112 0.91163 -0.064704 0.052936 0 0.016865 2.9666
6.3867 -0.12095 -0.10974 -0.11321 -0.048578 0 -0.098469 -0.29451 -0.15935 -0.23577 -0.14652 -0.1405 10.161 0.77074 1.5565 0.53823 0.88993 0 0.6094 1.0883 1.989 0.87746 1.5114 2.6513 1.0249 -0.043396 0.045408 0 0.097839 3.3107
6.3906 -0.12392 -0.1176 -0.11873 -0.10861 0 -0.10876 -0.2675 -0.18848 -0.24021 -0.15574 -0.18119 10.47 0.85871 1.6861 0.59131 0.96642 0 0.70671 1.2094 2.1669 0.98761 1.6426 2.8851 1.1378 -0.039088 0.044054 0 0.034012 3.5701
6.3945 -0.12711 -0.12652 -0.13536 -0.16914 0 -0.12193 -0.2162 -0.20345 -0.23228 -0.17071 -0.23251 10.773 0.92629 1.811 0.62234 1.0215 0 0.82506 1.3523 2.3414 1.0726 1.7869 3.1031 1.2325 -0.034453 0.046003 0 -0.052471 3.7427
6.3984 -0.13414 -0.13835 -0.15595 -0.2037 0 -0.14149 -0.16624 -0.206 -0.22144 -0.18385 -0.28828 11.054 0.96222 1.9082 0.63584 1.0608 0 0.9205 1.5049 2.5139 1.1207 1.9359 3.3022 1.3077 -0.030766 0.050071 0 -0.075374 3.8772
6.4023 -0.1459 -0.15247 -0.16934 -0.20521 0 -0.16652 -0.1388 -0.20507 -0.21752 -0.18706 -0.34448 11.306 0.94053 1.9163 0.70664 1.1122 0 0.93829 1.6165 2.685 1.1708 2.0675 3.4835 1.3783 -0.04917 0.056163 0 0.062488 4.039
6.4063 -0.16014 -0.16598 -0.17023 -0.18576 0 -0.1895 -0.14273 -0.20806 -0.227 -0.18252 -0.39135 11.53 0.96618 2.0234 0.7291 1.1743 0 0.94605 1.6631 2.8323 1.2328 2.1959 3.6446 1.5006 -0.032044 0.056446 0 0.035252 4.2615
6.4102 -0.17375 -0.17661 -0.16314 -0.16412 0 -0.20085 -0.1745 -0.21521 -0.24996 -0.18299 -0.41223 11.737 0.98628 2.1383 0.81547 1.2275 0 0.96159 1.7058 2.9564 1.3294 2.2697 3.775 1.5555 -0.032186 0.066562 0 0.070095 4.5249
6.4141 -0.18581 -0.1856 -0.15831 -0.15283 0 -0.19715 -0.22267 -0.22212 -0.27961 -0.19968 -0.39463 11.928 1.0181 2.2437 0.88054 1.2929 0 0.98981 1.7389 3.0593 1.3988 2.318 3.863 1.5652 -0.041133 0.075229 0 0.12952 4.779
6.418 -0.19837 -0.19715 -0.16508 -0.15448 0 -0.18571 -0.2728 -0.2267 -0.30564 -0.22963 -0.34361 12.092 1.0753 2.3339 0.856 1.3789 0 1.0286 1.7554 3.1467 1.4027 2.3647 3.9074 1.5636 -0.045622 0.072098 0 0.15737 4.9855
6.4219 -0.21412 -0.21435 -0.18794 -0.16729 0 -0.18119 -0.31147 -0.23285 -0.31941 -0.25652 -0.28205 12.212 1.118 2.4367 0.85896 1.3964 0 1.0385 1.7674 3.2412 1.4834 2.3535 3.9227 1.5842 -0.030245 0.06289 0 0.097287 5.139
6.4258 -0.23287 -0.23504 -0.22558 -0.19179 0 -0.19597 -0.3298 -0.24647 -0.31737 -0.2656 -0.23505 12.285 1.171 2.514 0.86658 1.434 0 1.029 1.8173 3.3111 1.4979 2.3945 3.9312 1.603 -0.026455 0.056366 0 0.18735 5.2528
6.4297 -0.25032 -0.25186 -0.26987 -0.23091 0 -0.2315 -0.32646 -0.26792 -0.30099 -0.25838 -0.21254 12.324 1.2091 2.5241 0.87521 1.4786 0 1.0302 1.8505 3.3457 1.5195 2.4163 3.9493 1.6171 -0.035439 0.056384 0 0.20513 5.3312
6.4336 -0.26049 -0.25727 -0.30562 -0.28294 0 -0.27652 -0.30809 -0.28901 -0.27484 -0.25174 -0.20706 12.352 1.2325 2.4974 0.8809 1.5142 0 1.0576 1.8661 3.3547 1.5549 2.4235 3.9793 1.6367 -0.048656 0.061663 0 0.15704 5.3621
6.4375 -0.26001 -0.24941 -0.31509 -0.33458 0 -0.31289 -0.28599 -0.29834 -0.24613 -0.26099 -0.20801 12.375 1.2565 2.517 0.87814 1.5177 0 1.123 1.893 3.3636 1.5759 2.4654 4.0148 1.6825 -0.048799 0.067367 0 0.18145 5.3375
6.4414 -0.25043 -0.23365 -0.28869 -0.36243 0 -0.32467 -0.27032 -0.29042 -0.22563 -0.28311 -0.21649 12.374 1.296 2.5404 0.88824 1.5617 0 1.0781 1.9233 3.4002 1.5765 2.485 4.0515 1.6415 -0.043921 0.067485 0 0.10178 5.2761
6.4453 -0.2367 -0.21835 -0.235 -0.34508 0 -0.30503 -0.26513 -0.27016 -0.22584 -0.29718 -0.24407 12.319 1.2882 2.5554 0.91636 1.5626 0 1.1065 1.9197 3.4195 1.5846 2.5004 4.0916 1.6766 -0.048351 0.063641 0 0.084441 5.2151
6.4492 -0.22315 -0.20835 -0.17931 -0.27891 0 -0.2585 -0.26729 -0.24848 -0.25356 -0.28308 -0.29655 12.191 1.2505 2.5796 0.9521 1.5396 0 1.1055 1.9232 3.4468 1.569 2.5086 4.1383 1.7205 -0.046193 0.062913 0 0.11571 5.1742
6.4531 -0.21077 -0.20196 -0.14803 -0.18595 0 -0.19891 -0.26913 -0.23344 -0.30078 -0.24122 -0.3603 11.999 1.201 2.6072 0.98201 1.5071 0 1.0375 1.949 3.488 1.5207 2.5087 4.1851 1.725 -0.033267 0.06715 0 0.15847 5.1272
6.457 -0.19775 -0.19376 -0.14979 -0.10577 0 -0.14459 -0.26289 -0.22519 -0.34339 -0.1946 -0.40726 11.771 1.1596 2.5433 0.97564 1.4572 0 1.0973 1.9232 3.4775 1.5046 2.5076 4.2142 1.7003 -0.046498 0.060611 0 0.093304 5.0154
6.4609 -0.18259 -0.18033 -0.16959 -0.074105 0 -0.11213 -0.24485 -0.21863 -0.35342 -0.17057 -0.41521 11.534 1.1449 2.5256 0.94142 1.4307 0 1.091 1.9381 3.4478 1.4971 2.472 4.2055 1.7465 -0.027632 0.053087 0 0.068565 4.7991
6.4648 -0.1663 -0.16351 -0.18212 -0.10087 0 -0.10983 -0.21783 -0.21022 -0.31912 -0.17856 -0.3845 11.296 1.1435 2.4726 0.89367 1.3859 0 1.0947 1.9389 3.3769 1.4326 2.4239 4.1491 1.7497 -0.021641 0.050801 0 -0.0017406 4.5019
6.4688 -0.15169 -0.14843 -0.17279 -0.16262 0 -0.1334 -0.1914 -0.20149 -0.2567 -0.20343 -0.33543 11.044 1.1588 2.3913 0.86398 1.3493 0 1.1333 1.9211 3.2843 1.3618 2.3792 4.0502 1.7201 -0.025513 0.048606 0 -0.077623 4.2032
6.4727 -0.14072 -0.1388 -0.14764 -0.21598 0 -0.16665 -0.17841 -0.19594 -0.20179 -0.21913 -0.29016 10.762 1.1974 2.3177 0.89219 1.3692 0 1.2155 1.8943 3.2061 1.3776 2.3529 3.9226 1.7075 -0.021292 0.037543 0 -0.075876 3.9805
6.4766 -0.13268 -0.13384 -0.12423 -0.22437 0 -0.18857 -0.1878 -0.19345 -0.18441 -0.20947 -0.25727 10.442 1.1869 2.2569 0.89951 1.314 0 1.1569 1.8043 3.0965 1.3924 2.248 3.7772 1.6676 -0.029576 0.043884 0 -0.076895 3.8489
6.4805 -0.1251 -0.1296 -0.11389 -0.18052 0 -0.18388 -0.21707 -0.18863 -0.20677 -0.17803 -0.23235 10.085 1.1561 2.2015 0.83738 1.2763 0 1.1124 1.683 2.9795 1.3446 2.127 3.617 1.5919 -0.038976 0.050437 0 -0.057143 3.7489
6.4844 -0.11623 -0.12275 -0.11323 -0.10967 0 -0.15134 -0.25002 -0.17551 -0.24203 -0.14107 -0.20987 9.7009 1.1128 2.1403 0.78711 1.2522 0 1.0193 1.5807 2.8552 1.2793 2.02 3.4404 1.4967 -0.050646 0.048642 0 -0.012253 3.5917
6.4883 -0.10649 -0.11294 -0.11186 -0.051455 0 -0.10451 -0.26399 -0.15377 -0.25534 -0.11298 -0.19067 9.2973 1.0587 2.0762 0.776 1.2296 0 0.8609 1.5052 2.7206 1.2231 1.9337 3.247 1.395 -0.062324 0.041195 0 0.041601 3.3213
6.4922 -0.09759 -0.10204 -0.10591 -0.033732 0 -0.064025 -0.24366 -0.12992 -0.22957 -0.097934 -0.17701 8.8799 0.98272 2.0412 0.74377 1.1735 0 0.69655 1.3871 2.5639 1.1832 1.8334 3.0395 1.2999 -0.063635 0.054146 0 0.038907 2.9451
6.4961 -0.090404 -0.091706 -0.10166 -0.056369 0 -0.045857 -0.19186 -0.11171 -0.17473 -0.092439 -0.16342 8.4541 0.93384 1.9276 0.75669 1.0874 0 0.60942 1.2631 2.3945 1.1441 1.7243 2.821 1.1478 -0.042294 0.063651 0 0.12723 2.5162
6.5 -0.084181 -0.082257 -0.10567 -0.094983 0 -0.052657 -0.12857 -0.10092 -0.1157 -0.092252 -0.13748 8.0251 0.81948 1.7576 0.70896 0.95728 0 0.54291 1.1472 2.1577 1.007 1.5895 2.5925 0.98738 -0.03298 0.060328 0 0.13875 2.0911
6.5039 -0.077827 -0.07377 -0.11365 -0.11973 0 -0.073295 -0.07734 -0.091829 -0.071322 -0.094787 -0.093026 7.5942 0.69571 1.5747 0.61313 0.81699 0 0.49251 1.0621 1.8957 0.852 1.4407 2.3549 0.88971 -0.028036 0.048527 0 0.14409 1.7024
6.5078 -0.071766 -0.067451 -0.11207 -0.11454 0 -0.090512 -0.049156 -0.077001 -0.043679 -0.096142 -0.041563 7.1554 0.63848 1.419 0.51144 0.70788 0 0.45728 1.0211 1.6668 0.77812 1.2927 2.1132 0.90735 -0.015177 0.036606 0 0.24258 1.358
6.5117 -0.068019 -0.065096 -0.092069 -0.084146 0 -0.091701 -0.036608 -0.054935 -0.023975 -0.089279 -0.0065808 6.6988 0.59437 1.1779 0.54708 0.62436 0 0.38353 0.88606 1.4661 0.62727 1.1102 1.8772 0.74337 -0.026817 0.047227 0 0.30782 1.0556
6.5156 -0.068105 -0.066866 -0.0607 -0.046925 0 -0.076121 -0.022857 -0.032212 -0.0054672 -0.068466 -0.0024181 6.2186 0.55554 1.0067 0.38439 0.57605 0 0.39083 0.75284 1.2716 0.48743 0.97764 1.655 0.60235 -0.018711 0.0472 0 0.2466 0.79073
6.5195 -0.070837 -0.069958 -0.036335 -0.021394 0 -0.054308 0.0023838 -0.017884 0.010773 -0.036584 -0.017429 5.718 0.48745 0.87297 0.26624 0.54653 0 0.37636 0.6034 1.1204 0.40435 0.83963 1.4475 0.53207 -0.018112 0.042753 0 0.19029 0.55486
6.5234 -0.072525 -0.070223 -0.031838 -0.016339 0 -0.040441 0.033733 -0.015319 0.021308 -0.0066052 -0.020078 5.2073 0.39804 0.77251 0.25001 0.50948 0 0.30247 0.45795 0.99484 0.38349 0.69152 1.2479 0.50451 -0.029828 0.034341 0 0.17934 0.3361
6.5273 -0.069764 -0.065642 -0.042835 -0.029115 0 -0.042783 0.055594 -0.019061 0.028278 0.006829 0.014713 4.6946 0.3449 0.72873 0.22838 0.41318 0 0.17947 0.38885 0.80822 0.39084 0.57995 1.0504 0.39543 -0.037535 0.016503 0 0.18033 0.12783
6.5313 -0.062314 -0.058291 -0.05343 -0.050051 0 -0.058385 0.056969 -0.019474 0.03937 -0.00046232 0.082296 4.18 0.24566 0.61323 0.20672 0.32692 0 0.057943 0.31095 0.58343 0.35312 0.52052 0.8584 0.25306 -0.032564 0.0076158 0 0.042422 -0.063209
6.5352 -0.053309 -0.052564 -0.053143 -0.06828 0 -0.075326 0.042228 -0.010744 0.059521 -0.017625 0.15017 3.6575 0.18537 0.45559 0.16092 0.25577 0 -0.050407 0.23618 0.42023 0.3287 0.44653 0.68559 0.14843 -0.035082 0.01922 0 -0.027175 -0.22284
6.5391 -0.046536 -0.05108 -0.046686 -0.075965 0 -0.080711 0.028266 0.0050091 0.084121 -0.026907 0.18407 3.1219 0.15891 0.28789 0.089431 0.19319 0 -0.11218 0.16232 0.30624 0.26735 0.33194 0.54721 0.075589 -0.038571 0.035146 0 -0.08967 -0.3477
6.543 -0.043323 -0.052167 -0.046171 -0.070439 0 -0.06891 0.030652 0.020698 0.10218 -0.017949 0.17502 2.5746 0.15432 0.15209 0.015036 0.1376 0 -0.10626 0.093011 0.21694 0.13617 0.17297 0.44932 0.031787 -0.036697 0.040762 0 -0.19213 -0.45615
6.5469 -0.041871 -0.05141 -0.054885 -0.054549 0 -0.044676 0.050945 0.030832 0.1068 0.0042398 0.14368 2.021 0.17234 0.16917 0.11791 0.13257 0 -0.084558 0.083463 0.11754 0.060646 0.082776 0.38557 0.093605 -0.037841 0.044988 0 -0.1416 -0.57487
6.5508 -0.039413 -0.045817 -0.06151 -0.035059 0 -0.019531 0.075895 0.03529 0.10172 0.024359 0.12024 1.4649 0.1804 0.16221 0.20151 0.15557 0 -0.023076 0.08469 0.10953 0.0054014 0.002157 0.34404 0.094467 -0.033041 0.052281 0 -0.082751 -0.70915
6.5547 -0.034876 -0.036589 -0.052221 -0.01928 0 -0.0044149 0.088615 0.037293 0.096788 0.029919 0.11951 0.90527 0.16059 0.18645 0.18298 0.16901 0 0.00085989 0.055331 0.14837 0.010155 -0.011372 0.31751 0.084453 -0.01935 0.041011 0 0.036946 -0.82519
6.5586 -0.029465 -0.027871 -0.027705 -0.011488 0 -0.0036743 0.081666 0.038484 0.09687 0.020669 0.13298 0.33937 0.11699 0.22238 0.088184 0.15714 0 -0.018537 0.029233 0.18929 0.067005 0.044384 0.30837 0.09044 -0.0035801 0.01978 0 0.16179 -0.86686
6.5625 -0.02489 -0.022813 -0.0054026 -0.011392 0 -0.013832 0.061246 0.036656 0.096189 0.0068907 0.14121 -0.23214 0.068942 0.19963 0.018458 0.11169 0 -0.046495 0.096266 0.17003 0.13555 0.13789 0.32488 0.13571 -0.00085038 0.018249 0 0.15233 -0.7971
6.5664 -0.021336 -0.0208 -0.0025717 -0.015461 0 -0.026905 0.040172 0.028576 0.084463 -0.00049921 0.13185 -0.80483 0.092481 0.2504 0.054054 0.092413 0 -0.10704 0.1326 0.12212 0.14911 0.16953 0.37333 0.12288 -0.032355 0.033427 0 0.11405 -0.62978
6.5703 -0.017325 -0.018384 -0.017286 -0.019536 0 -0.035294 0.02702 0.014836 0.058578 0.0014647 0.1066 -1.3756 0.14926 0.28662 0.076876 0.10138 0 -0.14311 0.12644 0.16553 0.25605 0.20741 0.45292 0.096461 -0.04385 0.043367 0 0.19479 -0.42392
6.5742 -0.01149 -0.012776 -0.028376 -0.020403 0 -0.035108 0.021133 0.0013633 0.027502 0.0073791 0.074608 -1.9477 0.18153 0.30731 0.031733 0.13284 0 -0.11138 0.13722 0.23686 0.33949 0.22865 0.55625 0.063935 -0.050515 0.058437 0 0.25349 -0.2457
6.5781 -0.0042617 -0.0044003 -0.016227 -0.015813 0 -0.026667 0.016751 -0.0046054 0.0050494 0.0099519 0.042519 -2.5287 0.17277 0.31923 -0.095994 0.17992 0 -0.0082229 0.20125 0.29763 0.31775 0.22877 0.67335 0.05968 -0.059565 0.079724 0 0.19342 -0.13047
6.582 0.0023449 0.0037565 0.016219 -0.0045551 0 -0.01294 0.010906 -0.00072256 -0.0023504 0.0065214 0.011506 -3.1234 0.24691 0.35018 -0.20024 0.23318 0 0.04031 0.28815 0.40338 0.20962 0.2748 0.79514 0.24384 -0.04479 0.072071 0 0.04555 -0.072742
6.5859 0.0065734 0.0090269 0.044556 0.012028 0 0.0024943 0.0067634 0.0078972 -0.00070229 0.00018977 -0.018844 -3.7273 0.32387 0.40861 -0.19246 0.27706 0 0.1041 0.36142 0.55143 0.24704 0.34081 0.91469 0.36062 -0.024533 0.038302 0 -0.088843 -0.043358
6.5898 0.0085101 0.011225 0.046248 0.02843 0 0.016779 0.0091847 0.012418 -0.0017993 -0.0041 -0.047014 -4.3288 0.3158 0.49843 0.045267 0.28417 0 0.19687 0.41624 0.67869 0.26259 0.44116 1.0269 0.3971 -0.0038995 0.013327 0 -0.19388 -0.011446
6.5938 0.0099011 0.012263 0.023036 0.036335 0 0.028037 0.017234 0.0072427 -0.012261 -0.0040854 -0.070667 -4.9181 0.25478 0.60039 0.32803 0.27851 0 0.26979 0.47698 0.77281 0.27057 0.55084 1.1279 0.4057 0.0051213 0.0097186 0 -0.23475 0.046693
6.5977 0.012573 0.014077 -0.00049901 0.029966 0 0.034912 0.021691 -0.0058538 -0.029262 -0.0015012 -0.089213 -5.4946 0.21986 0.68413 0.3457 0.30467 0 0.2491 0.57943 0.83727 0.34292 0.62838 1.2145 0.46906 -0.012474 0.033516 0 -0.17094 0.14763
6.6016 0.01708 0.017153 -0.00099298 0.011932 0 0.03621 0.011187 -0.019832 -0.045994 3.181e-05 -0.10295 -6.0657 0.27683 0.77122 0.40637 0.33639 0 0.27165 0.60729 0.90909 0.41428 0.72767 1.2841 0.50326 -0.016891 0.036686 0 -0.17017 0.29508
6.6055 0.022663 0.020829 0.021364 -0.0061401 0 0.031427 -0.017614 -0.028428 -0.059491 -0.0018819 -0.10982 -6.6382 0.32516 0.7405 0.39497 0.36008 0 0.22438 0.58029 0.98431 0.52238 0.79989 1.3344 0.52131 -0.034344 0.049103 0 -0.082813 0.46652
6.6094 0.028087 0.024501 0.044595 -0.010476 0 0.022117 -0.054786 -0.030461 -0.071847 -0.0066818 -0.10567 -7.2116 0.3647 0.6795 0.33234 0.39639 0 0.18171 0.57784 1.0515 0.62617 0.81324 1.3659 0.50771 -0.053238 0.062082 0 0.061453 0.60928
6.6133 0.032263 0.028143 0.048168 0.004905 0 0.012842 -0.082377 -0.028852 -0.084279 -0.011278 -0.090197 -7.7791 0.39994 0.65457 0.26389 0.44108 0 0.17854 0.62279 1.089 0.67381 0.76827 1.3822 0.46897 -0.063291 0.065505 0 0.20411 0.66272
6.6172 0.034293 0.031731 0.03322 0.033206 0 0.0099119 -0.086802 -0.026102 -0.09206 -0.012091 -0.072198 -8.3352 0.44709 0.73055 0.31099 0.43722 0 0.19283 0.63988 1.0387 0.55545 0.72625 1.3883 0.45795 -0.050077 0.039466 0 0.19348 0.59793
6.6211 0.033605 0.034636 0.019309 0.059332 0 0.017545 -0.068643 -0.021329 -0.087401 -0.007577 -0.065465 -8.881 0.42473 0.75248 0.19584 0.38188 0 0.17133 0.65683 1.0008 0.45222 0.66761 1.386 0.48801 -0.035372 0.011795 0 0.26462 0.44245
6.625 0.030675 0.036027 0.02235 0.070401 0 0.03377 -0.041742 -0.012035 -0.067934 0.0002394 -0.075938 -9.4215 0.34777 0.7763 0.21622 0.35871 0 0.25342 0.68441 0.99742 0.40239 0.6596 1.3697 0.51995 -0.020083 0.013259 0 0.24841 0.26411
6.6289 0.027663 0.035904 0.037856 0.063798 0 0.049916 -0.022116 0.0014379 -0.041358 0.0066605 -0.092337 -9.9597 0.25816 0.79016 0.27049 0.34714 0 0.3428 0.68749 0.96616 0.3789 0.66516 1.3287 0.5248 -0.0061638 0.035826 0 0.13713 0.12246
6.6328 0.027654 0.03543 0.047057 0.046802 0 0.055587 -0.015713 0.0139 -0.020159 0.0078055 -0.092381 -10.493 0.20816 0.77077 0.20731 0.3115 0 0.31198 0.62687 0.841 0.34604 0.63379 1.2556 0.47955 0.0037475 0.062579 0 -0.035374 0.027404
6.6367 0.032362 0.035909 0.038521 0.029489 0 0.046395 -0.014956 0.01871 -0.010869 0.0045177 -0.062167 -11.017 0.27604 0.69776 0.2973 0.28867 0 0.28647 0.53967 0.77191 0.36156 0.63529 1.1547 0.43622 0.00018338 0.069153 0 -0.089438 -0.060334
6.6406 0.040111 0.037406 0.021507 0.017906 0 0.028308 -0.0066295 0.013955 -0.00851 0.0031153 -0.011217 -11.532 0.29365 0.61006 0.33799 0.30203 0 0.2201 0.47405 0.72976 0.39254 0.58355 1.0409 0.3716 -0.02821 0.077065 0 -0.11708 -0.18968
6.6445 0.046366 0.038622 0.016636 0.012863 0 0.014207 0.015942 0.0054749 -0.0019048 0.011182 0.032896 -12.044 0.31502 0.5046 0.34237 0.29923 0 0.12242 0.41818 0.66888 0.43146 0.51337 0.92997 0.29366 -0.057256 0.076455 0 -0.11597 -0.37725
6.6484 0.047085 0.038322 0.03404 0.013344 0 0.014472 0.04682 0.0032359 0.015485 0.030924 0.047666 -12.561 0.33853 0.39804 0.29573 0.25501 0 0.026406 0.37108 0.55857 0.47305 0.43578 0.8268 0.22375 -0.0719 0.064097 0 -0.10484 -0.59833
6.6523 0.042245 0.036862 0.06235 0.019376 0 0.029015 0.072316 0.01366 0.039967 0.055702 0.035578 -13.082 0.30041 0.33827 0.144 0.15921 0 0.0095335 0.34328 0.36668 0.51167 0.34188 0.72285 0.21003 -0.05846 0.042122 0 -0.13611 -0.81218
6.6563 0.036222 0.036063 0.079893 0.03104 0 0.047581 0.082067 0.034509 0.062203 0.073621 0.02158 -13.599 0.14816 0.27428 0.098818 0.10687 0 -0.065629 0.33819 0.32177 0.35649 0.26367 0.60623 0.10294 -0.05113 0.035661 0 -0.020319 -0.99265
6.6602 0.034269 0.037432 0.075757 0.045564 0 0.05822 0.076628 0.056754 0.076375 0.076121 0.030131 -14.099 0.051503 0.27313 0.0028039 0.078612 0 -0.066077 0.30988 0.23374 0.20684 0.19305 0.47464 0.087741 -0.029455 0.037704 0 0.15106 -1.1366
6.6641 0.038054 0.040588 0.058586 0.05698 0 0.056588 0.065601 0.071582 0.084259 0.064696 0.063871 -14.582 0.0054765 0.28322 -0.061095 0.051241 0 -0.029102 0.25601 0.089605 0.082019 0.13356 0.33908 0.10661 -0.0059662 0.045542 0 0.24901 -1.2504
6.668 0.044343 0.043642 0.045114 0.059923 0 0.048081 0.059002 0.076291 0.090941 0.049861 0.10418 -15.057 -0.0081032 0.25208 -0.02764 0.010077 0 0.0020511 0.17801 -0.084918 -0.009168 0.086058 0.21494 0.093845 0.0066552 0.056468 0 0.18917 -1.338
6.6719 0.048139 0.045218 0.042369 0.054244 0 0.0415 0.060098 0.074434 0.09815 0.04308 0.13164 -15.535 0.018675 0.1828 -0.07628 0.0018017 0 0.047961 0.067439 -0.10357 -0.011761 0.029605 0.10983 0.069761 0.011793 0.06688 0 0.18283 -1.4046
6.6758 0.047362 0.045927 0.043209 0.045653 0 0.040837 0.065556 0.071287 0.10313 0.04849 0.14449 -16.02 0.092386 0.13158 0.0032875 0.041404 0 0.038016 -0.014375 -0.11714 0.019583 -0.0024038 0.02054 -0.01797 0.0074101 0.077641 0 0.28716 -1.468
6.6797 0.044637 0.047598 0.038724 0.041412 0 0.043068 0.071305 0.069772 0.10384 0.061266 0.15616 -16.506 0.13255 0.035389 0.042267 0.024287 0 0.015143 -0.078611 -0.16692 0.028224 -0.061436 -0.058403 -0.097387 -0.015661 0.076956 0 0.27341 -1.5557
6.6836 0.044527 0.051001 0.031644 0.044877 0 0.043411 0.077365 0.070367 0.10351 0.073234 0.17575 -16.979 0.11868 -0.088261 0.03237 -0.069264 0 -0.049745 -0.11248 -0.26007 0.02245 -0.13843 -0.12477 -0.14609 -0.048984 0.069172 0 0.1703 -1.6808
6.6875 0.048958 0.054559 0.03413 0.053595 0 0.041805 0.086848 0.073561 0.10832 0.079913 0.1939 -17.433 0.059915 -0.16602 0.059113 -0.21346 0 -0.23833 -0.08508 -0.38464 0.052906 -0.18414 -0.169 -0.16338 -0.069928 0.070215 0 0.17417 -1.8207
6.6914 0.055333 0.055678 0.051929 0.061906 0 0.043283 0.10081 0.080617 0.12013 0.082564 0.19079 -17.871 0.017042 -0.17808 0.022091 -0.21155 0 -0.22521 -0.073424 -0.37937 0.081164 -0.22406 -0.18519 -0.22438 -0.052955 0.060227 0 0.096872 -1.9235
[truncated: 1,417,603 more chars]
