# Supplementary material for: Dataset from dynamic shake-table testing of five full-scale single leaf and cavity URM walls subjected to out-of-plane two-way bending
Source: Data Brief. 2019 Mar 20;24:103854. doi: 10.1016/j.dib.2019.103854 (PMC6480314; doi:10.1016/j.dib.2019.103854)
Supplement: Multimedia component 2 [file mmc2.zip › DATA/CS-000-RF/Test19.txt]

0 -0.00033224 -0.001271 -0.0036381 0.0010257 0 0.0012844 0.0027684 0.0017872 0.00068207 -0.00125 0.00078235 -0.016452 0 0 0 0 0 0 0 0 0 0 0 0 0 0 0 0 0
0.003906 -1.27e-05 -0.0009753 -0.0060419 0.0015081 0 0.0022871 0.0011118 -7.4816e-05 0.0013982 -0.0012859 0.0011207 0.0010855 0 0 0 0 0 0 0 0 0 0 0 0 0 0 0 0 0
0.007812 0.00025768 0.00062486 -0.0063454 0.0014528 0 0.0018246 -0.0011608 -0.0018408 0.00124 -0.0014792 -0.00018552 0.0035951 0 0 0 0 0 0 0 0 0 0 0 0 0 0 0 0 0
0.011719 0.00027556 0.0022591 -0.0051618 0.0010399 0 0.00020954 -0.0028649 -0.0025792 8.7302e-05 -0.0012865 -0.0016267 -0.0027157 0 0 0 0 0 0 0 0 0 0 0 0 0 0 0 0 0
0.015625 8.7605e-05 0.0024457 -0.0030688 0.0008017 0 -0.0012626 -0.0030131 -0.0022156 -0.0019882 -0.00039937 -0.0013512 -0.0059847 0 0 0 0 0 0 0 0 0 0 0 0 0 0 0 0 0
0.019531 -0.00010143 0.0008052 -0.00010244 0.001021 0 -0.0014663 -0.0015741 -0.0014111 -0.0045983 0.00087445 0.0010946 0.00080181 0 0 0 0 0 0 0 0 0 0 0 0 0 0 0 0 0
0.023437 -0.00014483 -0.0015474 0.0037215 0.0014035 0 -0.00038215 0.00044526 -0.00087706 -0.0069775 0.0018529 0.0041933 0.013674 0 0 0 0 0 0 0 0 0 0 0 0 0 0 0 0 0
0.027344 -7.8723e-05 -0.0029291 0.0076142 0.0013474 0 0.0010275 0.0015996 -0.00080466 -0.0082359 0.0020641 0.0055336 0.0211 0 0 0 0 0 0 0 0 0 0 0 0 0 0 0 0 0
0.03125 -5.1894e-05 -0.0025154 0.010032 0.00052585 0 0.0017961 0.00090155 -0.0009035 -0.0078053 0.0015755 0.0036555 0.01407 0 0 0 0 0 0 0 0 0 0 0 0 0 0 0 0 0
0.035156 -0.00015357 -0.0009869 0.0096924 -0.00078991 0 0.0017763 -0.0014924 -0.00088759 -0.0057103 0.00078796 -0.00081127 -0.0057147 0 0 0 0 0 0 0 0 0 0 0 0 0 0 0 0 0
0.039062 -0.00031804 0.0001614 0.0066416 -0.0019507 0 0.0015287 -0.0042208 -0.00081799 -0.0024723 -8.5584e-06 -0.005571 -0.026511 0 0 0 0 0 0 0 0 0 0 0 0 0 0 0 0 0
0.042969 -0.00038847 -9.1192e-06 0.0022749 -0.0024474 0 0.0014887 -0.005411 -0.00093502 0.0011711 -0.0008134 -0.0082476 -0.035492 0 0 0 0 0 0 0 0 0 0 0 0 0 0 0 0 0
0.046875 -0.00026006 -0.0010782 -0.0017497 -0.0022438 0 0.0013671 -0.0038177 -0.0012251 0.0044365 -0.0016863 -0.0078828 -0.028464 0 0 0 0 0 0 0 0 0 0 0 0 0 0 0 0 0
0.050781 3.8921e-05 -0.0017179 -0.0046639 -0.0016783 0 0.00047055 0.00027409 -0.0012847 0.0065362 -0.0024634 -0.0052999 -0.01238 0 0 0 0 0 0 0 0 0 0 0 0 0 0 0 0 0
0.054687 0.00038483 -0.00093285 -0.0067349 -0.0011136 0 -0.0013647 0.0050424 -0.00071203 0.0068436 -0.002821 -0.0022526 0.00092102 0 0 0 0 0 0 0 0 0 0 0 0 0 0 0 0 0
0.058594 0.00064895 0.0010451 -0.0084074 -0.00068388 0 -0.0032393 0.0081336 0.00036855 0.0053008 -0.0026419 -0.00017191 0.0039784 0 0 0 0 0 0 0 0 0 0 0 0 0 0 0 0 0
0.0625 0.00074654 0.0029696 -0.009459 -0.00031214 0 -0.003738 0.0080683 0.0012579 0.0027424 -0.0022211 0.00056198 -0.001791 0 0 0 0 0 0 0 0 0 0 0 0 0 0 0 0 0
0.066406 0.00062984 0.0036386 -0.0090793 0.00012088 0 -0.0021672 0.0051051 0.0012601 0.00062259 -0.0019862 0.0004958 -0.0092644 0 0 0 0 0 0 0 0 0 0 0 0 0 0 0 0 0
0.070312 0.00028603 0.0028318 -0.0067282 0.00065708 0 0.00066486 0.0010033 0.00035779 7.5263e-05 -0.0019838 0.00048661 -0.012527 0 0 0 0 0 0 0 0 0 0 0 0 0 0 0 0 0
0.074219 -0.00022243 0.0013564 -0.0027928 0.0012562 0 0.0029372 -0.0020903 -0.00070322 0.00096484 -0.0017361 0.0011503 -0.011029 0 0 0 0 0 0 0 0 0 0 0 0 0 0 0 0 0
0.078125 -0.00072689 0.00027016 0.0016522 0.0018232 0 0.0032345 -0.0028539 -0.0010531 0.0018274 -0.00073687 0.0026238 -0.0080695 0 0 0 0 0 0 0 0 0 0 0 0 0 0 0 0 0
0.082031 -0.0010154 3.2369e-05 0.0056511 0.0022044 0 0.001671 -0.0013918 -0.00046535 0.00095921 0.00087524 0.0045365 -0.0063658 0 0 0 0 0 0 0 0 0 0 0 0 0 0 0 0 0
0.085937 -0.0009847 0.00028768 0.0088151 0.0022033 0 -0.00027216 0.00097831 0.00048137 -0.0021207 0.0022356 0.0060635 -0.0056407 0 0 0 0 0 0 0 0 0 0 0 0 0 0 0 0 0
0.089844 -0.0007522 0.00035089 0.010986 0.0016904 0 -0.0010394 0.0025024 0.00098206 -0.0060539 0.0024932 0.006155 -0.0041101 0 0 0 0 0 0 0 0 0 0 0 0 0 0 0 0 0
0.09375 -0.00058839 -0.00013261 0.011673 0.00075152 0 -0.00027125 0.0019313 0.00073555 -0.0084639 0.0016968 0.0040745 -0.0012999 0 0 0 0 0 0 0 0 0 0 0 0 0 0 0 0 0
0.097656 -0.00068434 -0.00092869 0.010127 -0.00029084 0 0.0010337 -0.00074024 0.00012441 -0.0076209 0.00086437 5.9425e-05 0.0014296 0 0 0 0 0 0 0 0 0 0 0 0 0 0 0 0 0
0.10156 -0.00094808 -0.0014935 0.0061491 -0.0010689 0 0.0015178 -0.0040899 -0.00026184 -0.0036641 0.0010173 -0.0044492 0.0030844 0 0 0 0 0 0 0 0 0 0 0 0 0 0 0 0 0
0.10547 -0.0010391 -0.0014534 0.00075084 -0.0014362 0 0.00065791 -0.005907 -0.00020806 0.0015081 0.0020555 -0.0074463 0.0048858 0 0 0 0 0 0 0 0 0 0 0 0 0 0 0 0 0
0.10938 -0.00065104 -0.00085477 -0.0042264 -0.0015492 0 -0.00089233 -0.0045392 3.1198e-05 0.0054902 0.0026547 -0.0076267 0.0090488 0 0 0 0 0 0 0 0 0 0 0 0 0 0 0 0 0
0.11328 0.00018744 -3.6924e-05 -0.007362 -0.0016591 0 -0.0019948 -0.00020781 0.00013289 0.0067788 0.0014492 -0.0053478 0.015627 0 0 0 0 0 0 0 0 0 0 0 0 0 0 0 0 0
0.11719 0.001073 0.00067881 -0.0086034 -0.0018062 0 -0.0020031 0.0047492 7.541e-05 0.0054213 -0.0015366 -0.0024157 0.021356 0 0 0 0 0 0 0 0 0 0 0 0 0 0 0 0 0
0.12109 0.0015118 0.0011922 -0.008942 -0.0017393 0 -0.0011322 0.0071993 4.4185e-05 0.0026896 -0.0046191 -0.00073249 0.02255 0 0 0 0 0 0 0 0 0 0 0 0 0 0 0 0 0
0.125 0.0013005 0.0015905 -0.0091404 -0.0011741 0 -2.8974e-05 0.0053825 3.3589e-05 0.00019437 -0.0057351 -0.00085773 0.019296 0 0 0 0 0 0 0 0 0 0 0 0 0 0 0 0 0
0.12891 0.00067727 0.0019681 -0.0088525 -0.0001485 0 0.00086828 0.00031437 -0.00029879 -0.00099518 -0.0041792 -0.0016946 0.015972 0 0 0 0 0 0 0 0 0 0 0 0 0 0 0 0 0
0.13281 0.00011349 0.0022782 -0.0070842 0.00089525 0 0.0015053 -0.0048034 -0.0012506 -0.00085739 -0.0012144 -0.0015727 0.016608 0 0 0 0 0 0 0 0 0 0 0 0 0 0 0 0 0
0.13672 -7.0369e-05 0.0023198 -0.0035025 0.0014274 0 0.0018625 -0.006857 -0.0025519 -0.0003838 0.0010092 0.00022762 0.019632 0 0 0 0 0 0 0 0 0 0 0 0 0 0 0 0 0
0.14063 6.5696e-05 0.0018549 0.00084889 0.0012693 0 0.0016405 -0.0050417 -0.0033625 -0.00096524 0.0012322 0.0028446 0.018276 0 0 0 0 0 0 0 0 0 0 0 0 0 0 0 0 0
0.14453 0.00018744 0.00077734 0.0042742 0.00073422 0 0.00048074 -0.0012791 -0.0029639 -0.0033948 -4.2022e-05 0.0046015 0.0076064 0 0 0 0 0 0 0 0 0 0 0 0 0 0 0 0 0
0.14844 8.7879e-06 -0.00075949 0.0058909 0.00032343 0 -0.0014399 0.001429 -0.0015342 -0.0070483 -0.001265 0.0044074 -0.0083662 0 0 0 0 0 0 0 0 0 0 0 0 0 0 0 0 0
0.15234 -0.00046309 -0.0023419 0.0062937 0.0002562 0 -0.0031497 0.0012792 -0.00017568 -0.0099411 -0.0013413 0.0025252 -0.0176 0 0 0 0 0 0 0 0 0 0 0 0 0 0 0 0 0
0.15625 -0.00095674 -0.003463 0.0066851 0.00028147 0 -0.0034466 -0.0012464 -2.3764e-05 -0.0098947 -0.00047314 0.00012743 -0.0098811 0 0 0 0 0 0 0 0 0 0 0 0 0 0 0 0 0
0.16016 -0.0011787 -0.0038003 0.0073759 -4.8718e-05 0 -0.0019477 -0.0041322 -0.0011981 -0.0061464 0.00029988 -0.0017751 0.012863 0 0 0 0 0 0 0 0 0 0 0 0 0 0 0 0 0
0.16406 -0.0010358 -0.0034255 0.0072697 -0.00090138 0 0.0003321 -0.0054912 -0.0026013 -0.00016222 0.00021504 -0.0029559 0.036162 0 0 0 0 0 0 0 0 0 0 0 0 0 0 0 0 0
0.16797 -0.00066011 -0.0027564 0.0049443 -0.0019292 0 0.0015593 -0.0046757 -0.0028218 0.0051526 -0.00060589 -0.0036778 0.044229 0 0 0 0 0 0 0 0 0 0 0 0 0 0 0 0 0
0.17188 -0.00025786 -0.002222 0.00025443 -0.0025015 0 0.00049564 -0.0022006 -0.0013552 0.0073986 -0.0015176 -0.0040096 0.033232 0 0 0 0 0 0 0 0 0 0 0 0 0 0 0 0 0
0.17578 4.9324e-05 -0.001873 -0.0051963 -0.002196 0 -0.0023963 0.00097904 0.00095343 0.0063082 -0.0020915 -0.00362 0.014254 0 0 0 0 0 0 0 0 0 0 0 0 0 0 0 0 0
0.17969 0.00025936 -0.001287 -0.0092213 -0.0011277 0 -0.0051453 0.0039546 0.0026233 0.0037556 -0.0023708 -0.0022792 0.0029344 0 0 0 0 0 0 0 0 0 0 0 0 0 0 0 0 0
0.18359 0.00041267 7.1296e-05 -0.010692 0.00014757 0 -0.0056904 0.0058824 0.0027227 0.0021619 -0.002475 -0.00042299 0.0054074 0 0 0 0 0 0 0 0 0 0 0 0 0 0 0 0 0
0.1875 0.00051475 0.0022694 -0.010064 0.0010479 0 -0.0034147 0.0060192 0.0014755 0.0026251 -0.002194 0.00099315 0.013754 0 0 0 0 0 0 0 0 0 0 0 0 0 0 0 0 0
0.19141 0.0005358 0.0046069 -0.0084231 0.001347 0 0.00041684 0.0041614 -0.00013427 0.0042648 -0.0011772 0.0013447 0.014859 0 0 0 0 0 0 0 0 0 0 0 0 0 0 0 0 0
0.19531 0.00046137 0.0059424 -0.0062411 0.0012454 0 0.003618 0.0011359 -0.0012422 0.0051683 0.0004671 0.0010371 0.0035264 0 0 0 0 0 0 0 0 0 0 0 0 0 0 0 0 0
0.19922 0.00031716 0.0054847 -0.0031903 0.0011244 0 0.0046183 -0.0014105 -0.0016106 0.0039943 0.0019537 0.0012318 -0.013099 0 0 0 0 0 0 0 0 0 0 0 0 0 0 0 0 0
0.20313 0.00014033 0.003441 0.0008986 0.0012126 0 0.0033859 -0.0021071 -0.0014336 0.0009036 0.0024216 0.0027271 -0.023552 0 0 0 0 0 0 0 0 0 0 0 0 0 0 0 0 0
0.20703 -5.5054e-05 0.00095286 0.0051916 0.001416 0 0.0011548 -0.0010066 -0.00086292 -0.0027491 0.0018323 0.0050342 -0.023577 0 0 0 0 0 0 0 0 0 0 0 0 0 0 0 0 0
0.21094 -0.00026391 -0.00069016 0.0082265 0.0014117 0 -0.00063513 0.00035946 0.00013893 -0.0054435 0.0011624 0.0065957 -0.01905 0 0 0 0 0 0 0 0 0 0 0 0 0 0 0 0 0
0.21484 -0.00044322 -0.00095425 0.0091799 0.00091767 0 -0.0012739 0.00026378 0.0015066 -0.006318 0.0015206 0.0060327 -0.017748 0 0 0 0 0 0 0 0 0 0 0 0 0 0 0 0 0
0.21875 -0.00050517 -0.00034973 0.0086057 -5.8301e-05 0 -0.00097939 -0.0016537 0.0028004 -0.0053297 0.0029688 0.003312 -0.01949 0 0 0 0 0 0 0 0 0 0 0 0 0 0 0 0 0
0.22266 -0.0003886 0.00012033 0.0077337 -0.0011633 0 -0.00044192 -0.0039807 0.0033981 -0.0029798 0.0042627 -0.00021951 -0.015977 0 0 0 0 0 0 0 0 0 0 0 0 0 0 0 0 0
0.22656 -0.00014868 -0.00014339 0.0070223 -0.0018927 0 -0.00024524 -0.0047111 0.0030327 -3.3707e-05 0.0038935 -0.0029298 -0.0010863 0 0 0 0 0 0 0 0 0 0 0 0 0 0 0 0 0
0.23047 4.4468e-05 -0.00087544 0.0055721 -0.001921 0 -0.00058643 -0.0029636 0.0021025 0.0026458 0.0015032 -0.0041015 0.019522 0 0 0 0 0 0 0 0 0 0 0 0 0 0 0 0 0
0.23438 3.5066e-05 -0.0012891 0.0021545 -0.0013447 0 -0.0013256 0.00029259 0.0013614 0.0043319 -0.0016893 -0.0041983 0.030896 0 0 0 0 0 0 0 0 0 0 0 0 0 0 0 0 0
0.23828 -0.00016055 -0.00085622 -0.0031525 -0.00064044 0 -0.0021482 0.0030915 0.0012432 0.0047812 -0.0038832 -0.0041041 0.022516 0 0 0 0 0 0 0 0 0 0 0 0 0 0 0 0 0
0.24219 -0.00032574 0.00022367 -0.0084862 -0.00033403 0 -0.0026893 0.0040447 0.0014867 0.0044048 -0.0041612 -0.0041809 3.3138e-05 0 0 0 0 0 0 0 0 0 0 0 0 0 0 0 0 0
0.24609 -0.00020535 0.0012803 -0.011513 -0.00060533 0 -0.0026411 0.0032348 0.0014453 0.0039474 -0.0030492 -0.0040375 -0.017563 0 0 0 0 0 0 0 0 0 0 0 0 0 0 0 0 0
0.25 0.0002605 0.0018509 -0.011298 -0.0011393 0 -0.0018998 0.0018046 0.00077331 0.0038116 -0.0017424 -0.0031055 -0.014114 0 0 0 0 0 0 0 0 0 0 0 0 0 0 0 0 0
0.25391 0.00083769 0.0020674 -0.0088705 -0.0013596 0 -0.00067558 0.00084482 -0.00020599 0.0036272 -0.00090309 -0.0013411 0.0089388 0 0 0 0 0 0 0 0 0 0 0 0 0 0 0 0 0
0.25781 0.0011426 0.0023552 -0.005976 -0.00087652 0 0.00057395 0.00064839 -0.00081826 0.002557 -0.00026836 0.00065046 0.033288 0 0 0 0 0 0 0 0 0 0 0 0 0 0 0 0 0
0.26172 0.00092837 0.0027724 -0.0033696 0.00020339 0 0.0013995 0.00080858 -0.00071288 0.00015028 0.00065415 0.0021129 0.03968 0 0 0 0 0 0 0 0 0 0 0 0 0 0 0 0 0
0.26563 0.00028012 0.0027306 -0.00044485 0.0013475 0 0.0016129 0.00076763 -0.0002094 -0.0030351 0.0017223 0.0027072 0.02434 0 0 0 0 0 0 0 0 0 0 0 0 0 0 0 0 0
0.26953 -0.00044456 0.0014867 0.0034983 0.0019743 0 0.0013165 0.00018843 2.7837e-05 -0.0056777 0.0021787 0.0026284 0.0010745 0 0 0 0 0 0 0 0 0 0 0 0 0 0 0 0 0
0.27344 -0.00087785 -0.0010094 0.0078408 0.0018249 0 0.00070464 -0.0010121 -0.00034322 -0.006643 0.0015567 0.0022695 -0.011937 0 0 0 0 0 0 0 0 0 0 0 0 0 0 0 0 0
0.27734 -0.00088955 -0.0037705 0.010737 0.0010588 0 -0.00013122 -0.0026757 -0.00098944 -0.0058 0.00041109 0.0018442 -0.007516 0 0 0 0 0 0 0 0 0 0 0 0 0 0 0 0 0
0.28125 -0.0006283 -0.0053966 0.010709 6.3752e-05 0 -0.0011712 -0.0042876 -0.0011958 -0.0039907 -6.5912e-05 0.0013026 0.0069179 0 0 0 0 0 0 0 0 0 0 0 0 0 0 0 0 0
0.28516 -0.00035048 -0.0051979 0.0080598 -0.00080207 0 -0.0022594 -0.005 -0.0005147 -0.0022371 0.00073108 0.00050117 0.01909 0 0 0 0 0 0 0 0 0 0 0 0 0 0 0 0 0
0.28906 -0.00020559 -0.0037958 0.0045649 -0.0013321 0 -0.0030036 -0.0041084 0.00082474 -0.00095112 0.0020376 -0.00062554 0.023798 0 0 0 0 0 0 0 0 0 0 0 0 0 0 0 0 0
0.29297 -0.00015861 -0.0025817 0.0017384 -0.0014427 0 -0.0029831 -0.0017585 0.0020828 0.00017633 0.0023167 -0.0020181 0.025307 0 0 0 0 0 0 0 0 0 0 0 0 0 0 0 0 0
0.29688 -8.5251e-05 -0.0024626 -0.00048164 -0.0011267 0 -0.0021255 0.00085514 0.0025575 0.0016342 0.00077157 -0.0034859 0.029464 0 0 0 0 0 0 0 0 0 0 0 0 0 0 0 0 0
0.30078 7.9385e-05 -0.0030377 -0.003217 -0.00048191 0 -0.00086785 0.0022563 0.0020428 0.0035066 -0.0017112 -0.0046617 0.03532 0 0 0 0 0 0 0 0 0 0 0 0 0 0 0 0 0
0.30469 0.00028439 -0.0029982 -0.0068825 0.00025087 0 0.00012673 0.0019156 0.00088213 0.0053637 -0.0032016 -0.0050216 0.035521 0 0 0 0 0 0 0 0 0 0 0 0 0 0 0 0 0
0.30859 0.00043399 -0.00142 -0.010149 0.00076225 0 0.00049539 0.00077588 -0.00032502 0.0065902 -0.002419 -0.0041236 0.024566 0 0 0 0 0 0 0 0 0 0 0 0 0 0 0 0 0
0.3125 0.00049305 0.0012458 -0.010891 0.00086859 0 0.00046496 0.00041086 -0.0010861 0.0067334 0.00011602 -0.0019797 0.0055709 0 0 0 0 0 0 0 0 0 0 0 0 0 0 0 0 0
0.31641 0.00051211 0.0034344 -0.0082343 0.00066625 0 0.00061216 0.0014774 -0.0012258 0.0056018 0.0025621 0.00078341 -0.011848 0 0 0 0 0 0 0 0 0 0 0 0 0 0 0 0 0
0.32031 0.00055096 0.0037771 -0.0035892 0.00047399 0 0.0012998 0.0029495 -0.0008964 0.003244 0.0033855 0.0032384 -0.020193 0 0 0 0 0 0 0 0 0 0 0 0 0 0 0 0 0
0.32422 0.00058784 0.0022693 0.00050524 0.00057441 0 0.0023169 0.0029919 -0.00044627 4.1998e-05 0.0025829 0.0047574 -0.01998 0 0 0 0 0 0 0 0 0 0 0 0 0 0 0 0 0
0.32813 0.00051646 0.00022856 0.0026141 0.00096729 0 0.0030636 0.00074853 -0.00021989 -0.0031495 0.0014197 0.0053666 -0.017012 0 0 0 0 0 0 0 0 0 0 0 0 0 0 0 0 0
0.33203 0.00024438 -0.00090211 0.0034937 0.001355 0 0.0031022 -0.0026575 -0.00036816 -0.00517 0.0010832 0.005508 -0.014539 0 0 0 0 0 0 0 0 0 0 0 0 0 0 0 0 0
0.33594 -0.00019631 -0.00077917 0.0049589 0.0013751 0 0.0025448 -0.0049374 -0.00077169 -0.0051811 0.0016351 0.0054526 -0.0092662 0 0 0 0 0 0 0 0 0 0 0 0 0 0 0 0 0
0.33984 -0.00063267 -0.00029146 0.0077286 0.00087495 0 0.0019197 -0.004562 -0.0011438 -0.0033552 0.0021945 0.0049945 0.0042547 0 0 0 0 0 0 0 0 0 0 0 0 0 0 0 0 0
0.34375 -0.00085438 -0.00053606 0.010459 3.5488e-06 0 0.0016687 -0.0020178 -0.0012475 -0.00094056 0.001974 0.003765 0.025536 0 0 0 0 0 0 0 0 0 0 0 0 0 0 0 0 0
0.34766 -0.00075844 -0.001664 0.010917 -0.00092122 0 0.0017704 0.00073257 -0.0010464 0.00056004 0.0010125 0.0018141 0.045292 0 0 0 0 0 0 0 0 0 0 0 0 0 0 0 0 0
0.35156 -0.00042176 -0.0027074 0.0080512 -0.0016174 0 0.0018312 0.0019884 -0.0006605 0.00053418 -6.7123e-05 -0.00023304 0.051558 0 0 0 0 0 0 0 0 0 0 0 0 0 0 0 0 0
0.35547 -4.7544e-05 -0.0025236 0.0028988 -0.0019433 0 0.0015123 0.0015807 -0.00020435 -0.0002445 -0.00082931 -0.0017006 0.039396 0 0 0 0 0 0 0 0 0 0 0 0 0 0 0 0 0
0.35938 0.00017146 -0.00091637 -0.0024524 -0.0018736 0 0.00085061 0.00061381 0.00028634 -0.00025847 -0.0013796 -0.0025283 0.015143 0 0 0 0 0 0 0 0 0 0 0 0 0 0 0 0 0
0.36328 0.00017286 0.0011448 -0.0066117 -0.001447 0 0.00018041 0.00019468 0.00074535 0.0014719 -0.0019546 -0.0032857 -0.0086168 0 0 0 0 0 0 0 0 0 0 0 0 0 0 0 0 0
0.36719 4.8602e-05 0.0023886 -0.0095444 -0.00077049 0 -0.00021253 0.00055112 0.0009511 0.004532 -0.0023535 -0.0043936 -0.022521 0 0 0 0 0 0 0 0 0 0 0 0 0 0 0 0 0
0.37109 -3.4805e-05 0.0023364 -0.01168 -3.9651e-05 0 -0.0003202 0.0012943 0.0006368 0.0073611 -0.0020083 -0.005345 -0.02604 0 0 0 0 0 0 0 0 0 0 0 0 0 0 0 0 0
0.375 3.9489e-05 0.0015987 -0.012726 0.0005146 0 -0.0003064 0.0022209 -0.00016777 0.0083322 -0.0006977 -0.0048902 -0.025303 0 0 0 0 0 0 0 0 0 0 0 0 0 0 0 0 0
0.37891 0.00025223 0.0011646 -0.011665 0.00076246 0 -0.00022648 0.0035122 -0.00091933 0.0067644 0.00093461 -0.0022411 -0.026437 0 0 0 0 0 0 0 0 0 0 0 0 0 0 0 0 0
0.38281 0.00045445 0.0014345 -0.0079698 0.00077485 0 8.2091e-05 0.0050464 -0.00084028 0.0031815 0.0018 0.0017999 -0.030686 0 0 0 0 0 0 0 0 0 0 0 0 0 0 0 0 0
0.38672 0.00046459 0.001933 -0.0026203 0.00076169 0 0.00079407 0.0057687 0.00039111 -0.0011444 0.0014415 0.0050311 -0.034556 0 0 0 0 0 0 0 0 0 0 0 0 0 0 0 0 0
0.39063 0.00019718 0.0018995 0.0023482 0.00087166 0 0.0017897 0.0042019 0.0021436 -0.0048469 0.00065369 0.005462 -0.033321 0 0 0 0 0 0 0 0 0 0 0 0 0 0 0 0 0
0.39453 -0.00026207 0.0010907 0.0054277 0.0010311 0 0.0025932 -5.1229e-05 0.0031225 -0.0069106 0.00085992 0.0030144 -0.02438 0 0 0 0 0 0 0 0 0 0 0 0 0 0 0 0 0
0.39844 -0.000693 -1.488e-05 0.0067547 0.00098747 0 0.0026706 -0.0052691 0.0023737 -0.006899 0.0027065 -0.00027735 -0.00871 0 0 0 0 0 0 0 0 0 0 0 0 0 0 0 0 0
0.40234 -0.00087492 -0.00075123 0.0076099 0.00053924 0 0.001842 -0.0083673 0.00018501 -0.0050949 0.0052263 -0.0018949 0.0092017 0 0 0 0 0 0 0 0 0 0 0 0 0 0 0 0 0
0.40625 -0.00072951 -0.00091681 0.0088378 -0.00025083 0 0.00044448 -0.0071568 -0.0019822 -0.0024736 0.0064818 -0.00094169 0.022503 0 0 0 0 0 0 0 0 0 0 0 0 0 0 0 0 0
0.41016 -0.00036783 -0.0008592 0.0098378 -0.0010561 0 -0.00089408 -0.0022416 -0.0025943 -0.00028503 0.0051908 0.0011167 0.024648 0 0 0 0 0 0 0 0 0 0 0 0 0 0 0 0 0
0.41406 -3.2732e-06 -0.00095245 0.0091421 -0.0015113 0 -0.0016713 0.0032057 -0.001282 0.00070541 0.0018585 0.0017336 0.013327 0 0 0 0 0 0 0 0 0 0 0 0 0 0 0 0 0
0.41797 0.00020324 -0.0010843 0.0059243 -0.0014763 0 -0.0017857 0.0057561 0.00086915 0.00079446 -0.0016244 -0.00053652 -0.0067921 0 0 0 0 0 0 0 0 0 0 0 0 0 0 0 0 0
0.42188 0.00024349 -0.00074361 0.00087392 -0.0011224 0 -0.001503 0.0042433 0.0022364 0.0011351 -0.0035167 -0.0048145 -0.025667 0 0 0 0 0 0 0 0 0 0 0 0 0 0 0 0 0
0.42578 0.00023197 0.00036804 -0.0043644 -0.00078491 0 -0.0012092 0.00044444 0.0019638 0.0027373 -0.0034749 -0.0085704 -0.033915 0 0 0 0 0 0 0 0 0 0 0 0 0 0 0 0 0
0.42969 0.00028388 0.0018664 -0.0084515 -0.00070647 0 -0.0011661 -0.0025011 0.0005148 0.0054447 -0.0024614 -0.0094938 -0.028985 0 0 0 0 0 0 0 0 0 0 0 0 0 0 0 0 0
0.43359 0.00041743 0.0029047 -0.010963 -0.00086622 0 -0.001401 -0.0024873 -0.00092724 0.0078207 -0.0015946 -0.006996 -0.016142 0 0 0 0 0 0 0 0 0 0 0 0 0 0 0 0 0
0.4375 0.0005646 0.0029194 -0.011899 -0.0010036 0 -0.0017258 0.00026449 -0.0015484 0.0081483 -0.001163 -0.0023296 -0.0033518 0 0 0 0 0 0 0 0 0 0 0 0 0 0 0 0 0
0.44141 0.00066194 0.0021693 -0.010952 -0.00080577 0 -0.0018286 0.0037591 -0.0014552 0.005755 -0.00068895 0.0024331 0.0050521 0 0 0 0 0 0 0 0 0 0 0 0 0 0 0 0 0
0.44531 0.0007131 0.001502 -0.0076286 -0.00013298 0 -0.0014179 0.0058278 -0.0012911 0.0015589 0.00023432 0.005578 0.0099212 0 0 0 0 0 0 0 0 0 0 0 0 0 0 0 0 0
0.44922 0.00075117 0.0015415 -0.0021855 0.00085459 0 -0.00039958 0.005418 -0.0014576 -0.0025828 0.001359 0.0063565 0.01327 0 0 0 0 0 0 0 0 0 0 0 0 0 0 0 0 0
0.45313 0.00074822 0.002072 0.0037908 0.0017509 0 0.00099115 0.0028701 -0.0017733 -0.0051198 0.002077 0.0050043 0.013993 0 0 0 0 0 0 0 0 0 0 0 0 0 0 0 0 0
0.45703 0.00059307 0.0022196 0.0081106 0.0021243 0 0.0022281 -0.00056879 -0.0018339 -0.0056365 0.0021808 0.0025037 0.0088745 0 0 0 0 0 0 0 0 0 0 0 0 0 0 0 0 0
0.46094 0.00019715 0.001273 0.0095692 0.0017837 0 0.0027412 -0.0034071 -0.0015622 -0.0047644 0.0021539 0.00021862 -0.0018707 0 0 0 0 0 0 0 0 0 0 0 0 0 0 0 0 0
0.46484 -0.00035889 -0.00062252 0.0088665 0.00091344 0 0.0022447 -0.0044723 -0.0012968 -0.0035119 0.0025982 -0.00069754 -0.011337 0 0 0 0 0 0 0 0 0 0 0 0 0 0 0 0 0
0.46875 -0.00080347 -0.0025305 0.0078406 -3.807e-05 0 0.00091799 -0.003396 -0.001344 -0.0026658 0.0034027 -1.4717e-05 -0.010329 0 0 0 0 0 0 0 0 0 0 0 0 0 0 0 0 0
0.47266 -0.00084967 -0.0034634 0.007659 -0.00065536 0 -0.0006935 -0.00091309 -0.0015505 -0.0025583 0.0036166 0.0012552 0.0034934 0 0 0 0 0 0 0 0 0 0 0 0 0 0 0 0 0
0.47656 -0.00044394 -0.0031111 0.0076975 -0.00081962 0 -0.0019836 0.0013815 -0.0014224 -0.0030222 0.002295 0.0014293 0.021053 0 0 0 0 0 0 0 0 0 0 0 0 0 0 0 0 0
0.48047 0.00014335 -0.0019466 0.0061999 -0.00072702 0 -0.0025866 0.001974 -0.00068693 -0.0033566 -0.00045551 -0.00057639 0.028145 0 0 0 0 0 0 0 0 0 0 0 0 0 0 0 0 0
0.48438 0.00050479 -0.00071222 0.0020676 -0.00065406 0 -0.0025063 0.00056667 0.00032771 -0.0024928 -0.0032992 -0.0042314 0.018178 0 0 0 0 0 0 0 0 0 0 0 0 0 0 0 0 0
0.48828 0.00042723 0.00016832 -0.0039383 -0.00068947 0 -0.0020578 -0.0015299 0.00094335 0.0003577 -0.0046427 -0.0075635 -0.00057844 0 0 0 0 0 0 0 0 0 0 0 0 0 0 0 0 0
0.49219 7.6962e-05 0.00074157 -0.0096534 -0.00068153 0 -0.0016933 -0.0022622 0.00078048 0.0047916 -0.0039306 -0.0085147 -0.011178 0 0 0 0 0 0 0 0 0 0 0 0 0 0 0 0 0
0.49609 -0.00014584 0.0012262 -0.013062 -0.00043535 0 -0.0017809 -0.00042573 0.00013192 0.0088704 -0.0020948 -0.0064235 -0.0029349 0 0 0 0 0 0 0 0 0 0 0 0 0 0 0 0 0
0.5 2.7398e-05 0.0016742 -0.013456 5.7176e-05 0 -0.0023766 0.00327 -0.0003283 0.010038 -0.00074136 -0.002433 0.018544 0 0 0 0 0 0 0 0 0 0 0 0 0 0 0 0 0
0.50391 0.00047429 0.0019465 -0.011345 0.00059963 0 -0.0030923 0.0065662 -0.00019442 0.0069505 -0.0007918 0.0014376 0.035911 0 0 0 0 0 0 0 0 0 0 0 0 0 0 0 0 0
0.50781 0.00077521 0.0019535 -0.007587 0.00099631 0 -0.00322 0.0071944 0.00032699 0.0008056 -0.0017535 0.0036952 0.035252 0 0 0 0 0 0 0 0 0 0 0 0 0 0 0 0 0
0.51172 0.00058931 0.001817 -0.0028407 0.0012414 0 -0.0021736 0.0044087 0.00069291 -0.0051434 -0.0022045 0.0041111 0.0179 0 0 0 0 0 0 0 0 0 0 0 0 0 0 0 0 0
0.51563 -2.4333e-05 0.0017344 0.0022556 0.0014667 0 -2.6677e-05 -0.00057601 0.00057901 -0.0077849 -0.0010261 0.0034083 -0.0017611 0 0 0 0 0 0 0 0 0 0 0 0 0 0 0 0 0
0.51953 -0.00063823 0.0016986 0.0067649 0.0017022 0 0.002292 -0.0053959 0.00012655 -0.0063878 0.0016532 0.0024615 -0.0097336 0 0 0 0 0 0 0 0 0 0 0 0 0 0 0 0 0
0.52344 -0.00081936 0.0014218 0.0097144 0.0017407 0 0.0034476 -0.0078832 -0.0003101 -0.0030157 0.0045088 0.0017924 -0.0041163 0 0 0 0 0 0 0 0 0 0 0 0 0 0 0 0 0
0.52734 -0.00049729 0.0006106 0.010797 0.0013162 0 0.0025966 -0.0070913 -0.00054786 -0.00074105 0.0059364 0.0015751 0.0052291 0 0 0 0 0 0 0 0 0 0 0 0 0 0 0 0 0
0.53125 -6.6392e-06 -0.00064949 0.01063 0.00044724 0 7.5316e-05 -0.0036113 -0.00063613 -0.0011679 0.0050994 0.0017675 0.0072208 0 0 0 0 0 0 0 0 0 0 0 0 0 0 0 0 0
0.53516 0.00022706 -0.0018037 0.01004 -0.00043707 0 -0.0027226 0.00075027 -0.00059095 -0.0033359 0.0023988 0.0020352 -0.00069003 0 0 0 0 0 0 0 0 0 0 0 0 0 0 0 0 0
0.53906 6.4857e-05 -0.0021827 0.0090204 -0.00080002 0 -0.0042732 0.0037509 -0.00022618 -0.0047996 -0.00083933 0.0016685 -0.012156 0 0 0 0 0 0 0 0 0 0 0 0 0 0 0 0 0
0.54297 -0.00024497 -0.0015291 0.0065412 -0.0004912 0 -0.0039627 0.003774 0.00061609 -0.0037749 -0.0031605 -6.2287e-05 -0.019265 0 0 0 0 0 0 0 0 0 0 0 0 0 0 0 0 0
0.54688 -0.00031773 -0.00023836 0.0016752 6.5931e-05 0 -0.0024271 0.00081323 0.0016735 -0.00046346 -0.0037573 -0.0031314 -0.018926 0 0 0 0 0 0 0 0 0 0 0 0 0 0 0 0 0
0.55078 1.074e-05 0.00090836 -0.004975 0.00023811 0 -0.00095697 -0.0032556 0.0022483 0.0033844 -0.0028215 -0.0062707 -0.012671 0 0 0 0 0 0 0 0 0 0 0 0 0 0 0 0 0
0.55469 0.00054458 0.0013026 -0.011068 -0.00020815 0 -0.00050519 -0.0055916 0.0017552 0.0059641 -0.0013309 -0.0075051 -0.0025601 0 0 0 0 0 0 0 0 0 0 0 0 0 0 0 0 0
0.55859 0.00090944 0.00090906 -0.013993 -0.00084975 0 -0.0011101 -0.0041897 0.0003493 0.0065212 -0.00041022 -0.0055689 0.010337 0 0 0 0 0 0 0 0 0 0 0 0 0 0 0 0 0
0.5625 0.00086558 0.00021317 -0.012794 -0.00099377 0 -0.0020936 0.00060245 -0.0010558 0.0053188 -0.00062779 -0.0010854 0.023107 0 0 0 0 0 0 0 0 0 0 0 0 0 0 0 0 0
0.56641 0.00047197 -0.00019372 -0.0087902 -0.0003624 0 -0.0026936 0.0060816 -0.0015192 0.0029579 -0.0016452 0.0036313 0.028934 0 0 0 0 0 0 0 0 0 0 0 0 0 0 0 0 0
0.57031 -8.739e-06 -3.7377e-05 -0.0043296 0.00059551 0 -0.0025134 0.0088961 -0.00089382 -1.127e-05 -0.0024538 0.0061608 0.021151 0 0 0 0 0 0 0 0 0 0 0 0 0 0 0 0 0
0.57422 -0.00033245 0.00051102 -0.00087429 0.0010946 0 -0.00152 0.0072977 7.8686e-05 -0.0029116 -0.0020618 0.0056957 0.0011934 0 0 0 0 0 0 0 0 0 0 0 0 0 0 0 0 0
0.57813 -0.00041308 0.0010309 0.0017904 0.00074124 0 0.00014516 0.0022796 0.00051946 -0.0047813 -0.00018585 0.0034691 -0.018325 0 0 0 0 0 0 0 0 0 0 0 0 0 0 0 0 0
0.58203 -0.00029959 0.0011666 0.0046474 -0.00010775 0 0.0021699 -0.0032009 0.00025956 -0.0048319 0.0025159 0.0015904 -0.021363 0 0 0 0 0 0 0 0 0 0 0 0 0 0 0 0 0
0.58594 -8.3283e-05 0.00082805 0.0079448 -0.00070257 0 0.003904 -0.0062315 -7.5442e-05 -0.0032521 0.0048106 0.0013588 -0.0020854 0 0 0 0 0 0 0 0 0 0 0 0 0 0 0 0 0
0.58984 0.0001409 0.00018681 0.010683 -0.00060874 0 0.0044273 -0.0056645 0.00019167 -0.0014072 0.0055996 0.002463 0.028156 0 0 0 0 0 0 0 0 0 0 0 0 0 0 0 0 0
0.59375 0.00025268 -0.00046444 0.011521 -6.7598e-05 0 0.0031049 -0.0024614 0.0010279 -0.00088563 0.0045179 0.0035433 0.048503 0 0 0 0 0 0 0 0 0 0 0 0 0 0 0 0 0
0.59766 0.00012186 -0.00087176 0.010042 0.00031406 0 0.0002856 0.0012536 0.0017327 -0.0020466 0.0020989 0.0033831 0.045385 0 0 0 0 0 0 0 0 0 0 0 0 0 0 0 0 0
0.60156 -0.00028457 -0.00092217 0.0070293 0.00018175 0 -0.0025921 0.0035258 0.0017326 -0.0034532 -0.00053415 0.0016548 0.023589 0 0 0 0 0 0 0 0 0 0 0 0 0 0 0 0 0
0.60547 -0.00079298 -0.0006696 0.0035732 -0.00028488 0 -0.0038516 0.0034562 0.0012444 -0.0029462 -0.0022512 -0.001166 0.0014295 0 0 0 0 0 0 0 0 0 0 0 0 0 0 0 0 0
0.60938 -0.0010651 -0.00029177 7.8545e-05 -0.00066646 0 -0.0028493 0.0014177 0.0010507 0.00041203 -0.0024848 -0.0042524 -0.0054613 0 0 0 0 0 0 0 0 0 0 0 0 0 0 0 0 0
0.61328 -0.00082584 7.8971e-06 -0.003721 -0.00078378 0 -0.00057321 -0.0012171 0.0016009 0.0052314 -0.0015166 -0.0066782 0.0032109 0 0 0 0 0 0 0 0 0 0 0 0 0 0 0 0 0
0.61719 -0.0001115 0.00011936 -0.0078324 -0.00080316 0 0.0010837 -0.0026798 0.0024261 0.0086162 -0.00030517 -0.0074817 0.014397 0 0 0 0 0 0 0 0 0 0 0 0 0 0 0 0 0
0.62109 0.00069757 0.00010408 -0.011296 -0.00087603 0 0.00087325 -0.0016821 0.0025598 0.0083159 0.00011629 -0.0059693 0.015265 0 0 0 0 0 0 0 0 0 0 0 0 0 0 0 0 0
0.625 0.0011283 0.0001698 -0.012604 -0.00079228 0 -0.0007498 0.0017135 0.0015769 0.0044193 -0.00064321 -0.0023523 0.0048786 0 0 0 0 0 0 0 0 0 0 0 0 0 0 0 0 0
0.62891 0.0009617 0.00053092 -0.010918 -0.00014084 0 -0.0020253 0.0058261 0.00014191 -0.00078668 -0.0019908 0.0018856 -0.0063833 0 0 0 0 0 0 0 0 0 0 0 0 0 0 0 0 0
0.63281 0.00038344 0.0012243 -0.006845 0.0011213 0 -0.0014356 0.0081667 -0.00058036 -0.0045788 -0.0027118 0.004598 -0.0075453 0 0 0 0 0 0 0 0 0 0 0 0 0 0 0 0 0
0.63672 -0.00019011 0.0020024 -0.0019845 0.0023371 0 0.00094499 0.0070307 -0.00010347 -0.0056565 -0.0018598 0.0044349 0.0032276 0 0 0 0 0 0 0 0 0 0 0 0 0 0 0 0 0
0.64063 -0.00045055 0.0024029 0.0023062 0.002551 0 0.003488 0.0027765 0.00083833 -0.0046787 0.00047377 0.0020038 0.018276 0 0 0 0 0 0 0 0 0 0 0 0 0 0 0 0 0
0.64453 -0.00040534 0.0019928 0.0056995 0.0013829 0 0.0043866 -0.0022888 0.0010038 -0.0033254 0.0031466 -0.00044355 0.027723 0 0 0 0 0 0 0 0 0 0 0 0 0 0 0 0 0
0.64844 -0.00029582 0.00066409 0.0085557 -0.00047553 0 0.0031403 -0.0054686 -6.5401e-05 -0.0029073 0.0047585 -0.0007754 0.026188 0 0 0 0 0 0 0 0 0 0 0 0 0 0 0 0 0
0.65234 -0.00033771 -0.0012089 0.01096 -0.0017283 0 0.00086865 -0.0055251 -0.0015013 -0.0036387 0.0046189 0.0012241 0.013762 0 0 0 0 0 0 0 0 0 0 0 0 0 0 0 0 0
0.65625 -0.00054013 -0.0028843 0.012241 -0.0015707 0 -0.00073563 -0.0033807 -0.0019181 -0.0048481 0.0031042 0.0036263 -0.0065152 0 0 0 0 0 0 0 0 0 0 0 0 0 0 0 0 0
0.66016 -0.00074915 -0.0036111 0.011482 -0.00040751 0 -0.00080929 -0.0011844 -0.00079935 -0.0055914 0.0011723 0.0039691 -0.029746 0 0 0 0 0 0 0 0 0 0 0 0 0 0 0 0 0
0.66406 -0.00082816 -0.0030318 0.0084527 0.00051913 0 0.00014539 -0.00058637 0.00092884 -0.0050781 -0.00044491 0.0013317 -0.048304 0 0 0 0 0 0 0 0 0 0 0 0 0 0 0 0 0
0.66797 -0.00077019 -0.0013748 0.0039747 0.0002758 0 0.00093108 -0.0016181 0.0017402 -0.0028427 -0.0016202 -0.0029145 -0.053304 0 0 0 0 0 0 0 0 0 0 0 0 0 0 0 0 0
0.67188 -0.00064226 0.00069038 -0.0006257 -0.00090717 0 0.00077976 -0.0029278 0.00095333 0.0010568 -0.0025361 -0.0062526 -0.040766 0 0 0 0 0 0 0 0 0 0 0 0 0 0 0 0 0
0.67578 -0.0004595 0.0024302 -0.0044006 -0.0018694 0 -0.00011418 -0.0029711 -0.0006361 0.0057486 -0.0031778 -0.0069597 -0.017634 0 0 0 0 0 0 0 0 0 0 0 0 0 0 0 0 0
0.67969 -0.0001591 0.0033972 -0.0071573 -0.0016003 0 -0.0010094 -0.0011336 -0.0015379 0.0095437 -0.003246 -0.0051614 0.00042563 0 0 0 0 0 0 0 0 0 0 0 0 0 0 0 0 0
0.68359 0.00028189 0.0035384 -0.0090996 -0.00013777 0 -0.0014164 0.0019412 -0.00097474 0.010605 -0.0025818 -0.0022971 0.00091246 0 0 0 0 0 0 0 0 0 0 0 0 0 0 0 0 0
0.6875 0.0007229 0.003058 -0.010245 0.0015224 0 -0.0014469 0.0048164 0.00045086 0.0080847 -0.0015549 0.00023579 -0.013507 0 0 0 0 0 0 0 0 0 0 0 0 0 0 0 0 0
0.69141 0.00090008 0.0022136 -0.010235 0.0023399 0 -0.0014491 0.0060586 0.0014111 0.0029154 -0.00084883 0.0019357 -0.025438 0 0 0 0 0 0 0 0 0 0 0 0 0 0 0 0 0
0.69531 0.00063707 0.0012244 -0.0086299 0.0020582 0 -0.0014257 0.0049476 0.0011104 -0.0025287 -0.0007583 0.0029921 -0.017782 0 0 0 0 0 0 0 0 0 0 0 0 0 0 0 0 0
0.69922 3.9882e-05 0.00029987 -0.0053101 0.0012261 0 -0.00092099 0.0018771 -8.0909e-05 -0.0058286 -0.0007562 0.0035961 0.0094849 0 0 0 0 0 0 0 0 0 0 0 0 0 0 0 0 0
0.70313 -0.00052753 -0.00035191 -0.00062304 0.00053816 0 0.00046972 -0.0017154 -0.0011238 -0.0060187 6.9289e-05 0.003669 0.037413 0 0 0 0 0 0 0 0 0 0 0 0 0 0 0 0 0
0.70703 -0.0006994 -0.00063292 0.0046793 0.0002382 0 0.0024919 -0.0040122 -0.0013118 -0.0040653 0.0019991 0.0032105 0.044621 0 0 0 0 0 0 0 0 0 0 0 0 0 0 0 0 0
0.71094 -0.00038862 -0.00069439 0.009523 0.00012089 0 0.0041873 -0.0038957 -0.00076448 -0.0019799 0.0041049 0.0026496 0.027455 0 0 0 0 0 0 0 0 0 0 0 0 0 0 0 0 0
0.71484 0.00014999 -0.00090413 0.012637 -3.8196e-05 0 0.0045455 -0.0017916 -5.8476e-05 -0.0012785 0.0048441 0.0025805 0.0039435 0 0 0 0 0 0 0 0 0 0 0 0 0 0 0 0 0
0.71875 0.00052795 -0.0015635 0.012939 -0.00021008 0 0.0033079 0.00048176 0.00044503 -0.0019667 0.0034347 0.0030625 -0.0034378 0 0 0 0 0 0 0 0 0 0 0 0 0 0 0 0 0
0.72266 0.00052326 -0.0025684 0.010165 -0.00028755 0 0.0012126 0.00098745 0.00082163 -0.0027461 0.00073939 0.0033017 0.0098668 0 0 0 0 0 0 0 0 0 0 0 0 0 0 0 0 0
0.72656 0.0002253 -0.0033476 0.0052727 -0.00039667 0 -0.00055339 -0.00080062 0.0012294 -0.0021724 -0.0012951 0.0022401 0.025282 0 0 0 0 0 0 0 0 0 0 0 0 0 0 0 0 0
0.73047 -7.3124e-05 -0.0032272 5.9957e-05 -0.00084933 0 -0.0012401 -0.0034829 0.0015325 0.00018275 -0.0012733 -0.0003813 0.019305 0 0 0 0 0 0 0 0 0 0 0 0 0 0 0 0 0
0.73438 -0.00011862 -0.0019821 -0.0039085 -0.0016978 0 -0.0010314 -0.0047792 0.0014203 0.0034068 0.00039077 -0.0035246 -0.011858 0 0 0 0 0 0 0 0 0 0 0 0 0 0 0 0 0
0.73828 0.00013178 -0.0001075 -0.0062476 -0.0024132 0 -0.00077322 -0.0033401 0.00087837 0.0059087 0.001792 -0.0055026 -0.045666 0 0 0 0 0 0 0 0 0 0 0 0 0 0 0 0 0
0.74219 0.00052247 0.0014667 -0.007702 -0.0021877 0 -0.0012006 0.00018368 0.00039168 0.0065022 0.0012068 -0.0052631 -0.052406 0 0 0 0 0 0 0 0 0 0 0 0 0 0 0 0 0
0.74609 0.00083887 0.0020293 -0.0091188 -0.00070739 0 -0.0023135 0.0036972 0.00052973 0.0051201 -0.0013631 -0.0031655 -0.02286 0 0 0 0 0 0 0 0 0 0 0 0 0 0 0 0 0
0.75 0.0009392 0.001582 -0.010428 0.0013563 0 -0.0033832 0.0052955 0.0012954 0.0027139 -0.0041596 -0.00057948 0.021756 0 0 0 0 0 0 0 0 0 0 0 0 0 0 0 0 0
0.75391 0.00079519 0.00076874 -0.010637 0.0027325 0 -0.0035402 0.004544 0.0019664 0.00049246 -0.0051526 0.0012606 0.047476 0 0 0 0 0 0 0 0 0 0 0 0 0 0 0 0 0
0.75781 0.00046132 0.00031728 -0.0088203 0.0025805 0 -0.0024488 0.0024285 0.0016971 -0.00090935 -0.0036871 0.0020726 0.036681 0 0 0 0 0 0 0 0 0 0 0 0 0 0 0 0 0
0.76172 3.6407e-05 0.00047729 -0.0050754 0.0012387 0 -0.00055423 0.00028383 0.00034636 -0.0017471 -0.00087231 0.0023651 0.0018245 0 0 0 0 0 0 0 0 0 0 0 0 0 0 0 0 0
0.76563 -0.00035591 0.00090758 -0.00047153 -4.4151e-05 0 0.0012407 -0.0011713 -0.0012908 -0.0027835 0.0014967 0.0026414 -0.027966 0 0 0 0 0 0 0 0 0 0 0 0 0 0 0 0 0
0.76953 -0.0005927 0.0010444 0.003882 -0.00019787 0 0.0021756 -0.001929 -0.0021095 -0.0045302 0.0023849 0.002858 -0.033495 0 0 0 0 0 0 0 0 0 0 0 0 0 0 0 0 0
0.77344 -0.00060496 0.00057583 0.0075746 0.00073887 0 0.002054 -0.0021704 -0.0016074 -0.0066983 0.0020558 0.0026301 -0.019977 0 0 0 0 0 0 0 0 0 0 0 0 0 0 0 0 0
0.77734 -0.00043049 -0.00037884 0.010643 0.001688 0 0.0012291 -0.0019198 -0.00025054 -0.0082692 0.0014215 0.0018276 -0.0072992 0 0 0 0 0 0 0 0 0 0 0 0 0 0 0 0 0
0.78125 -0.00020849 -0.0014586 0.012728 0.0015156 0 0.00025431 -0.0012239 0.00098684 -0.0081283 0.0010389 0.00082546 -0.0079285 0 0 0 0 0 0 0 0 0 0 0 0 0 0 0 0 0
0.78516 -9.4451e-05 -0.0023563 0.012805 2.1828e-05 0 -0.00048047 -0.00043155 0.0014166 -0.0057961 0.00075461 0.00011537 -0.015266 0 0 0 0 0 0 0 0 0 0 0 0 0 0 0 0 0
0.78906 -0.00014711 -0.0029375 0.010041 -0.0019218 0 -0.00087311 -8.9539e-06 0.0010482 -0.0017554 0.00017815 -0.00026708 -0.013175 0 0 0 0 0 0 0 0 0 0 0 0 0 0 0 0 0
0.79297 -0.00027653 -0.0031533 0.0049772 -0.0031255 0 -0.00099703 1.1551e-05 0.00037277 0.0027953 -0.00070207 -0.00082515 0.0045099 0 0 0 0 0 0 0 0 0 0 0 0 0 0 0 0 0
0.79688 -0.00030296 -0.0029456 -0.00038851 -0.0029932 0 -0.00094445 0.0002282 -0.00012279 0.006522 -0.0014831 -0.0020434 0.025261 0 0 0 0 0 0 0 0 0 0 0 0 0 0 0 0 0
0.80078 -9.0932e-05 -0.0022992 -0.0040242 -0.0018294 0 -0.00078784 0.0012599 -0.00023555 0.0084792 -0.0018736 -0.003744 0.02902 0 0 0 0 0 0 0 0 0 0 0 0 0 0 0 0 0
0.80469 0.0003366 -0.0013668 -0.0055492 -0.00042374 0 -0.00063691 0.0028429 -1.2052e-05 0.008348 -0.0021067 -0.0050413 0.0079201 0 0 0 0 0 0 0 0 0 0 0 0 0 0 0 0 0
0.80859 0.00078771 -0.0004644 -0.0064387 0.0005851 0 -0.00064379 0.0036986 0.00036141 0.0064188 -0.0027014 -0.0049938 -0.025109 0 0 0 0 0 0 0 0 0 0 0 0 0 0 0 0 0
0.8125 0.001008 0.0001291 -0.0083477 0.0010148 0 -0.00088204 0.0025964 0.00057312 0.0034448 -0.0037872 -0.0033639 -0.047158 0 0 0 0 0 0 0 0 0 0 0 0 0 0 0 0 0
0.81641 0.00084038 0.00038847 -0.01111 0.001014 0 -0.0012102 -0.0002711 0.00023583 0.00040283 -0.004739 -0.00078767 -0.044798 0 0 0 0 0 0 0 0 0 0 0 0 0 0 0 0 0
0.82031 0.0003373 0.00053144 -0.012473 0.00080565 0 -0.0013064 -0.0030527 -0.00084079 -0.0018634 -0.0045943 0.0017623 -0.02381 0 0 0 0 0 0 0 0 0 0 0 0 0 0 0 0 0
0.82422 -0.00025148 0.00076034 -0.010034 0.0005798 0 -0.0009114 -0.0036476 -0.0022986 -0.0030334 -0.0029227 0.0036765 -0.0013015 0 0 0 0 0 0 0 0 0 0 0 0 0 0 0 0 0
0.82813 -0.00062204 0.0010156 -0.0036397 0.00051465 0 -8.57e-05 -0.0016199 -0.0032439 -0.0034712 -0.00031979 0.0049257 0.010409 0 0 0 0 0 0 0 0 0 0 0 0 0 0 0 0 0
0.83203 -0.00061039 0.0010201 0.0040578 0.00073706 0 0.00078075 0.0012083 -0.0028537 -0.003923 0.0019747 0.0056791 0.012231 0 0 0 0 0 0 0 0 0 0 0 0 0 0 0 0 0
0.83594 -0.00030922 0.00059729 0.0094992 0.0011794 0 0.0012503 0.0021992 -0.0011708 -0.0048565 0.0030144 0.0058118 0.012551 0 0 0 0 0 0 0 0 0 0 0 0 0 0 0 0 0
0.83984 -1.2268e-05 -6.7111e-05 0.010861 0.0015154 0 0.0011663 0.00018216 0.00069811 -0.0059284 0.0028087 0.0048765 0.01552 0 0 0 0 0 0 0 0 0 0 0 0 0 0 0 0 0
0.84375 -3.614e-06 -0.00053529 0.0090669 0.0013435 0 0.00071981 -0.0034817 0.0013556 -0.0060934 0.0021613 0.0026141 0.016408 0 0 0 0 0 0 0 0 0 0 0 0 0 0 0 0 0
0.84766 -0.00033343 -0.00054144 0.0064323 0.00051581 0 0.00020776 -0.0060194 0.00030545 -0.0043941 0.0018954 -0.00049788 0.0081312 0 0 0 0 0 0 0 0 0 0 0 0 0 0 0 0 0
0.85156 -0.0007546 -0.00031408 0.0044537 -0.00069207 0 -0.00024395 -0.0055227 -0.0015175 -0.0008627 0.0021822 -0.0032629 -0.0092109 0 0 0 0 0 0 0 0 0 0 0 0 0 0 0 0 0
0.85547 -0.00088973 -0.00042135 0.0028708 -0.0017547 0 -0.00068189 -0.0023637 -0.0024649 0.0032299 0.0025094 -0.0044681 -0.026633 0 0 0 0 0 0 0 0 0 0 0 0 0 0 0 0 0
0.85938 -0.00051853 -0.0012128 0.00063985 -0.0022611 0 -0.0010621 0.0013502 -0.001586 0.0060821 0.0022157 -0.0037639 -0.034225 0 0 0 0 0 0 0 0 0 0 0 0 0 0 0 0 0
0.86328 0.0002333 -0.0023657 -0.0025096 -0.0021382 0 -0.0010723 0.0035484 0.00051945 0.0065552 0.0010741 -0.0019892 -0.030137 0 0 0 0 0 0 0 0 0 0 0 0 0 0 0 0 0
0.86719 0.00096035 -0.0030144 -0.005656 -0.0015708 0 -0.00034524 0.0035294 0.0021917 0.0049561 -0.00052476 -0.00060607 -0.021175 0 0 0 0 0 0 0 0 0 0 0 0 0 0 0 0 0
0.87109 0.0012577 -0.0024312 -0.007692 -0.00078252 0 0.0010647 0.0019179 0.002113 0.0027977 -0.0018319 -0.0006045 -0.014877 0 0 0 0 0 0 0 0 0 0 0 0 0 0 0 0 0
0.875 0.0010026 -0.00069273 -0.00844 6.0254e-05 0 0.0024568 -0.00023999 0.00037119 0.0017069 -0.002177 -0.0016955 -0.011911 0 0 0 0 0 0 0 0 0 0 0 0 0 0 0 0 0
0.87891 0.00042448 0.0012759 -0.0085441 0.00077049 0 0.0028901 -0.0021178 -0.0017078 0.0022856 -0.0013065 -0.0024527 -0.0068746 0 0 0 0 0 0 0 0 0 0 0 0 0 0 0 0 0
0.88281 -8.0373e-05 0.0023657 -0.0083063 0.0011005 0 0.0019918 -0.0030671 -0.0027021 0.0037353 0.00049086 -0.0013767 0.0038718 0 0 0 0 0 0 0 0 0 0 0 0 0 0 0 0 0
0.88672 -0.00023396 0.0021194 -0.0069333 0.00090942 0 0.00043632 -0.0024876 -0.0021345 0.0044765 0.0024797 0.001858 0.01631 0 0 0 0 0 0 0 0 0 0 0 0 0 0 0 0 0
0.89063 -4.6669e-05 0.0010369 -0.0032599 0.00040107 0 -0.00046128 -0.00025767 -0.00058037 0.0032946 0.0037846 0.0059254 0.021581 0 0 0 0 0 0 0 0 0 0 0 0 0 0 0 0 0
0.89453 0.0002339 0.0001037 0.0026627 9.6155e-05 0 0.00019159 0.0025788 0.0010295 0.00022338 0.003838 0.008576 0.014703 0 0 0 0 0 0 0 0 0 0 0 0 0 0 0 0 0
0.89844 0.0003272 -4.1457e-05 0.0088361 0.0004187 0 0.0020488 0.0039135 0.0021112 -0.0034001 0.0027458 0.008121 -0.00014064 0 0 0 0 0 0 0 0 0 0 0 0 0 0 0 0 0
0.90234 0.00011558 0.00041349 0.012437 0.0012242 0 0.0037304 0.0019661 0.0025466 -0.0057292 0.001275 0.004615 -0.0135 0 0 0 0 0 0 0 0 0 0 0 0 0 0 0 0 0
0.90625 -0.00029071 0.00070841 0.011924 0.0017809 0 0.003933 -0.0029637 0.0023647 -0.0055426 0.00036196 -0.00014442 -0.019768 0 0 0 0 0 0 0 0 0 0 0 0 0 0 0 0 0
0.91016 -0.00063278 0.00024287 0.0081952 0.0013507 0 0.0024916 -0.0080906 0.001546 -0.0030124 0.00043558 -0.0038102 -0.021969 0 0 0 0 0 0 0 0 0 0 0 0 0 0 0 0 0
0.91406 -0.00065845 -0.00086564 0.0037356 -9.2986e-05 0 0.00046178 -0.0098619 0.00020555 0.00039007 0.001081 -0.0049884 -0.027246 0 0 0 0 0 0 0 0 0 0 0 0 0 0 0 0 0
0.91797 -0.00026837 -0.00187 0.00059012 -0.0016974 0 -0.00082119 -0.0066426 -0.0011655 0.0028167 0.0013617 -0.0039633 -0.037955 0 0 0 0 0 0 0 0 0 0 0 0 0 0 0 0 0
0.92188 0.00041209 -0.0020309 -0.00097414 -0.0023497 0 -0.00082711 -0.00013211 -0.0018595 0.0032176 0.0005758 -0.0022044 -0.047972 0 0 0 0 0 0 0 0 0 0 0 0 0 0 0 0 0
0.92578 0.0010743 -0.0012455 -0.0020761 -0.0015811 0 -0.00010303 0.005782 -0.0014986 0.0019799 -0.0011683 -0.0011666 -0.048315 0 0 0 0 0 0 0 0 0 0 0 0 0 0 0 0 0
0.92969 0.001382 -0.00013455 -0.0037705 4.5316e-05 0 0.00041597 0.007848 -0.00043308 0.00057103 -0.0030331 -0.001342 -0.036284 0 0 0 0 0 0 0 0 0 0 0 0 0 0 0 0 0
0.93359 0.0011758 0.00047215 -0.0060436 0.0014135 0 0.00031452 0.0056579 0.00048572 0.00041762 -0.0040975 -0.0021658 -0.018436 0 0 0 0 0 0 0 0 0 0 0 0 0 0 0 0 0
0.9375 0.00059755 0.000213 -0.00802 0.00176 0 -3.455e-05 0.0015719 0.00061441 0.001823 -0.0040026 -0.0026136 -0.0040933 0 0 0 0 0 0 0 0 0 0 0 0 0 0 0 0 0
0.94141 2.1591e-05 -0.00053319 -0.008813 0.0012046 0 1.2998e-05 -0.0013091 4.6913e-05 0.003715 -0.003079 -0.0018762 0.0038535 0 0 0 0 0 0 0 0 0 0 0 0 0 0 0 0 0
0.94531 -0.00019776 -0.00099975 -0.0080063 0.00049312 0 0.00069735 -0.0013096 -0.00054263 0.0043971 -0.0019449 0.00031504 0.010992 0 0 0 0 0 0 0 0 0 0 0 0 0 0 0 0 0
0.94922 6.5997e-06 -0.0007098 -0.0054998 0.00027659 0 0.0017057 0.001082 -0.00056835 0.0027355 -0.0010139 0.0036607 0.023727 0 0 0 0 0 0 0 0 0 0 0 0 0 0 0 0 0
0.95313 0.00034857 9.0309e-05 -0.0013402 0.00061277 0 0.0025913 0.0040042 -4.4758e-05 -0.001065 -0.00034695 0.0073149 0.039784 0 0 0 0 0 0 0 0 0 0 0 0 0 0 0 0 0
0.95703 0.00040343 0.00061027 0.0039492 0.0010632 0 0.0031934 0.0055134 0.00052464 -0.0055645 0.00013244 0.0099549 0.047335 0 0 0 0 0 0 0 0 0 0 0 0 0 0 0 0 0
0.96094 -4.8171e-05 0.00017033 0.0089367 0.0011596 0 0.0035753 0.0044392 0.00069554 -0.008881 0.00039862 0.010176 0.03496 0 0 0 0 0 0 0 0 0 0 0 0 0 0 0 0 0
0.96484 -0.00082277 -0.0012044 0.011639 0.00074257 0 0.0036302 0.00070355 0.00047569 -0.0095972 0.0003514 0.0073075 0.00347 0 0 0 0 0 0 0 0 0 0 0 0 0 0 0 0 0
0.96875 -0.0014531 -0.0027424 0.010833 -6.2385e-05 0 0.0029455 -0.0045634 0.00020978 -0.0073202 3.9391e-05 0.0021735 -0.032043 0 0 0 0 0 0 0 0 0 0 0 0 0 0 0 0 0
0.97266 -0.0015344 -0.0034759 0.0072377 -0.0010401 0 0.0012264 -0.009134 0.0001731 -0.002785 -0.00024737 -0.0029792 -0.052792 0 0 0 0 0 0 0 0 0 0 0 0 0 0 0 0 0
0.97656 -0.0010196 -0.0029337 0.0032332 -0.0019605 0 -0.0011269 -0.01046 0.00035038 0.0024119 -0.00020371 -0.0057003 -0.050389 0 0 0 0 0 0 0 0 0 0 0 0 0 0 0 0 0
0.98047 -0.00023433 -0.0014236 0.0010095 -0.0025181 0 -0.0030078 -0.0071882 0.00058203 0.0063895 0.00013891 -0.0049955 -0.031963 0 0 0 0 0 0 0 0 0 0 0 0 0 0 0 0 0
0.98438 0.00037935 0.00028525 0.00071696 -0.0023753 0 -0.0033669 -0.0005228 0.00080585 0.0078041 0.00032892 -0.0021182 -0.012282 0 0 0 0 0 0 0 0 0 0 0 0 0 0 0 0 0
0.98828 0.00056671 0.0015518 0.00041113 -0.0014322 0 -0.0021156 0.0059332 0.0010535 0.0066159 -0.00014844 0.00029681 -0.00098493 0 0 0 0 0 0 0 0 0 0 0 0 0 0 0 0 0
0.99219 0.00037995 0.002203 -0.0020041 -7.9891e-05 0 -0.00026463 0.0082769 0.0012337 0.0042451 -0.001345 0.00021828 0.0030823 0 0 0 0 0 0 0 0 0 0 0 0 0 0 0 0 0
0.99609 6.483e-05 0.0023907 -0.0065903 0.0009365 0 0.00093154 0.0050811 0.0010623 0.002744 -0.0026458 -0.0022253 0.0062254 0 0 0 0 0 0 0 0 0 0 0 0 0 0 0 0 0
1 -0.00014499 0.0022202 -0.011024 0.0010811 0 0.0010581 -0.0013351 0.00034677 0.0033226 -0.0031336 -0.0048798 0.010243 0 0 0 0 0 0 0 0 0 0 0 0 0 0 0 0 0
1.0039 -0.00015281 0.0016086 -0.01245 0.00054884 0 0.00080705 -0.0063662 -0.00064968 0.0052797 -0.0022689 -0.0052717 0.009584 0 0 0 0 0 0 0 0 0 0 0 0 0 0 0 0 0
1.0078 1.046e-05 0.00053669 -0.0098182 0.00018519 0 0.001155 -0.0063774 -0.001257 0.0063283 -0.0003334 -0.0024886 -0.0015804 0 0 0 0 0 0 0 0 0 0 0 0 0 0 0 0 0
1.0117 0.00025521 -0.00062704 -0.004576 0.00075884 0 0.0022715 -0.001306 -0.00096719 0.0042989 0.0017346 0.0022221 -0.020249 0 0 0 0 0 0 0 0 0 0 0 0 0 0 0 0 0
1.0156 0.00047389 -0.0012012 0.00074993 0.0021962 0 0.0032721 0.0053571 -1.1759e-05 -0.0010072 0.00299 0.0064546 -0.034096 0 0 0 0 0 0 0 0 0 0 0 0 0 0 0 0 0
1.0195 0.00054929 -0.00074839 0.0045631 0.0035128 0 0.0031012 0.0091058 0.00070821 -0.0073399 0.00311 0.0082847 -0.031663 0 0 0 0 0 0 0 0 0 0 0 0 0 0 0 0 0
1.0234 0.00038628 0.00037468 0.0069111 0.0035761 0 0.0016723 0.0074983 0.00040507 -0.011405 0.0025356 0.0072772 -0.013936 0 0 0 0 0 0 0 0 0 0 0 0 0 0 0 0 0
1.0273 -1.3414e-05 0.0011027 0.0085274 0.0020616 0 9.3117e-05 0.0015912 -0.00079898 -0.011122 0.0020555 0.0043429 0.0045821 0 0 0 0 0 0 0 0 0 0 0 0 0 0 0 0 0
1.0313 -0.00049797 0.00048092 0.0095309 -0.00024253 0 -0.00031753 -0.005027 -0.001879 -0.0069857 0.0021762 0.00090836 0.0076154 0 0 0 0 0 0 0 0 0 0 0 0 0 0 0 0 0
1.0352 -0.00081657 -0.0014287 0.0092501 -0.0020435 0 0.0006937 -0.0086386 -0.0017995 -0.0015194 0.0027448 -0.0018282 -0.008538 0 0 0 0 0 0 0 0 0 0 0 0 0 0 0 0 0
1.0391 -0.00077194 -0.0034176 0.0072058 -0.0025165 0 0.0019961 -0.007545 -0.00048491 0.0026122 0.0030739 -0.0032114 -0.031504 0 0 0 0 0 0 0 0 0 0 0 0 0 0 0 0 0
1.043 -0.00036366 -0.0040203 0.0039502 -0.0018126 0 0.0020719 -0.0027881 0.0010664 0.0042741 0.0024559 -0.0031872 -0.043822 0 0 0 0 0 0 0 0 0 0 0 0 0 0 0 0 0
1.0469 0.00020012 -0.0027222 0.00068479 -0.00075082 0 0.00042894 0.002686 0.0016546 0.004133 0.00070637 -0.0023149 -0.038372 0 0 0 0 0 0 0 0 0 0 0 0 0 0 0 0 0
1.0508 0.00063923 -0.00040977 -0.0019372 -7.7585e-05 0 -0.0018759 0.0057688 0.00091991 0.0036381 -0.0016253 -0.0016091 -0.023849 0 0 0 0 0 0 0 0 0 0 0 0 0 0 0 0 0
1.0547 0.00077841 0.0013859 -0.0043971 2.6921e-05 0 -0.0030885 0.00491 -0.00041392 0.0037876 -0.0035231 -0.001989 -0.015281 0 0 0 0 0 0 0 0 0 0 0 0 0 0 0 0 0
1.0586 0.00063244 0.0018074 -0.0074844 -0.00013376 0 -0.0022146 0.00097045 -0.0012635 0.0046351 -0.0040978 -0.00351 -0.018948 0 0 0 0 0 0 0 0 0 0 0 0 0 0 0 0 0
1.0625 0.00035692 0.001358 -0.010879 -0.00019409 0 0.000189 -0.0032897 -0.0011269 0.0055978 -0.0031473 -0.0050254 -0.026441 0 0 0 0 0 0 0 0 0 0 0 0 0 0 0 0 0
1.0664 0.00013045 0.0013213 -0.012774 -2.7969e-05 0 0.0025069 -0.0049227 -0.00035748 0.0059668 -0.001317 -0.0048161 -0.023772 0 0 0 0 0 0 0 0 0 0 0 0 0 0 0 0 0
1.0703 6.1451e-05 0.0024524 -0.011198 0.00027431 0 0.0033274 -0.0027487 0.00037105 0.0051586 0.0002778 -0.001926 -0.0067051 0 0 0 0 0 0 0 0 0 0 0 0 0 0 0 0 0
1.0742 0.0001566 0.0041704 -0.0058975 0.00058611 0 0.0023941 0.0017625 0.00075012 0.0028138 0.00075989 0.0028357 0.012884 0 0 0 0 0 0 0 0 0 0 0 0 0 0 0 0 0
1.0781 0.00033028 0.0050186 0.0010719 0.00082866 0 0.00058287 0.0054321 0.00096339 -0.000935 7.8254e-05 0.0071766 0.016544 0 0 0 0 0 0 0 0 0 0 0 0 0 0 0 0 0
1.082 0.00043535 0.0039733 0.0067542 0.00092268 0 -0.00088197 0.0055856 0.0012398 -0.0051032 -0.00094287 0.0088233 -0.0035902 0 0 0 0 0 0 0 0 0 0 0 0 0 0 0 0 0
1.0859 0.00032783 0.0013839 0.0094477 0.00076758 0 -0.0012503 0.001954 0.0014502 -0.0079461 -0.0011732 0.0071063 -0.035912 0 0 0 0 0 0 0 0 0 0 0 0 0 0 0 0 0
1.0898 -3.1062e-05 -0.001314 0.0096549 0.00034236 0 -0.00056949 -0.0031623 0.0012571 -0.007858 -1.1785e-05 0.0033665 -0.057407 0 0 0 0 0 0 0 0 0 0 0 0 0 0 0 0 0
1.0938 -0.00049401 -0.0028137 0.0090643 -0.00019078 0 0.00051093 -0.0065578 0.00063378 -0.0046163 0.0020891 -0.00010785 -0.051926 0 0 0 0 0 0 0 0 0 0 0 0 0 0 0 0 0
1.0977 -0.00076377 -0.0029396 0.0086978 -0.00055887 0 0.0011646 -0.0063013 9.5082e-05 0.00010614 0.0038186 -0.0017027 -0.022761 0 0 0 0 0 0 0 0 0 0 0 0 0 0 0 0 0
1.1016 -0.00057633 -0.0025515 0.008053 -0.00060889 0 0.00080866 -0.0028211 0.00027569 0.0036665 0.0038507 -0.0013858 0.011066 0 0 0 0 0 0 0 0 0 0 0 0 0 0 0 0 0
1.1055 7.9118e-05 -0.0025421 0.0059418 -0.00045991 0 -0.00057268 0.0017131 0.0012365 0.0043083 0.0017955 -0.00034832 0.030736 0 0 0 0 0 0 0 0 0 0 0 0 0 0 0 0 0
1.1094 0.00089102 -0.0029543 0.0020063 -0.00038475 0 -0.0023105 0.004982 0.0022524 0.0024958 -0.0014078 0.00010356 0.031524 0 0 0 0 0 0 0 0 0 0 0 0 0 0 0 0 0
1.1133 0.0014044 -0.0030494 -0.0026717 -0.00051892 0 -0.0033132 0.0058177 0.0023905 0.00054893 -0.0039849 -0.00056271 0.023383 0 0 0 0 0 0 0 0 0 0 0 0 0 0 0 0 0
1.1172 0.0013376 -0.0021752 -0.0064065 -0.00070445 0 -0.0027275 0.0044973 0.0013714 0.00078253 -0.004438 -0.0019783 0.019575 0 0 0 0 0 0 0 0 0 0 0 0 0 0 0 0 0
1.1211 0.00078861 -0.00050874 -0.0082415 -0.00064697 0 -0.00063408 0.002217 -0.00012207 0.0036276 -0.0025514 -0.0033106 0.024779 0 0 0 0 0 0 0 0 0 0 0 0 0 0 0 0 0
1.125 0.00015457 0.0010661 -0.0084409 -0.00022267 0 0.0018144 0.00035082 -0.0010134 0.0072474 0.00041398 -0.0037487 0.032865 0 0 0 0 0 0 0 0 0 0 0 0 0 0 0 0 0
1.1289 -0.00017435 0.001782 -0.0077869 0.00039862 0 0.0030915 -0.00013519 -0.00075349 0.008915 0.0025203 -0.0027764 0.034464 0 0 0 0 0 0 0 0 0 0 0 0 0 0 0 0 0
1.1328 -9.5711e-05 0.0016518 -0.0065707 0.00093995 0 0.0024135 0.00091933 0.00025329 0.0070103 0.0024381 -0.00033101 0.02585 0 0 0 0 0 0 0 0 0 0 0 0 0 0 0 0 0
1.1367 0.00017174 0.001318 -0.0043696 0.0012826 0 0.0003849 0.0027007 0.0010674 0.0021075 0.00034147 0.0030333 0.011081 0 0 0 0 0 0 0 0 0 0 0 0 0 0 0 0 0
1.1406 0.00030482 0.0012911 -0.00077306 0.0014912 0 -0.0014252 0.00372 0.0010356 -0.0035191 -0.0022236 0.0061444 -0.0029362 0 0 0 0 0 0 0 0 0 0 0 0 0 0 0 0 0
1.1445 0.00013975 0.0013947 0.0037938 0.0015777 0 -0.0016942 0.0026916 0.00026575 -0.0074001 -0.003417 0.0076383 -0.012207 0 0 0 0 0 0 0 0 0 0 0 0 0 0 0 0 0
1.1484 -0.00023171 0.00099485 0.0080427 0.001332 0 -0.00036466 -0.000443 -0.00057586 -0.0082271 -0.0023732 0.0067456 -0.016726 0 0 0 0 0 0 0 0 0 0 0 0 0 0 0 0 0
1.1523 -0.00057663 -0.00023801 0.010623 0.0005078 0 0.0013683 -0.0041875 -0.00083671 -0.0062762 0.00023436 0.0039023 -0.017401 0 0 0 0 0 0 0 0 0 0 0 0 0 0 0 0 0
1.1563 -0.00070938 -0.0018432 0.010972 -0.00077194 0 0.0020615 -0.0063499 -0.00027871 -0.0029183 0.0027065 0.0005988 -0.013654 0 0 0 0 0 0 0 0 0 0 0 0 0 0 0 0 0
1.1602 -0.00059098 -0.0028846 0.0094681 -0.0018741 0 0.0011554 -0.0055937 0.00091551 0.00025703 0.0035022 -0.0015634 -0.004821 0 0 0 0 0 0 0 0 0 0 0 0 0 0 0 0 0
1.1641 -0.0002961 -0.0027731 0.0068951 -0.0020757 0 -0.00067908 -0.0024583 0.0023377 0.0021942 0.0022328 -0.0019377 0.0067004 0 0 0 0 0 0 0 0 0 0 0 0 0 0 0 0 0
1.168 7.1947e-05 -0.0017869 0.0038231 -0.0012477 0 -0.0021631 0.0010418 0.0034911 0.0027526 -0.00019564 -0.001183 0.015101 0 0 0 0 0 0 0 0 0 0 0 0 0 0 0 0 0
1.1719 0.00042743 -0.00077874 0.00044543 -0.0001189 0 -0.0023933 0.0029396 0.003867 0.0026373 -0.0022957 -0.0006244 0.015065 0 0 0 0 0 0 0 0 0 0 0 0 0 0 0 0 0
1.1758 0.00070092 -0.00036684 -0.0031422 0.00026109 0 -0.0013896 0.0026918 0.0031273 0.0028894 -0.0029835 -0.0011549 0.0063838 0 0 0 0 0 0 0 0 0 0 0 0 0 0 0 0 0
1.1797 0.00084241 -0.00040536 -0.0066169 -0.00053482 0 9.8103e-05 0.0013137 0.0013935 0.0041238 -0.0021583 -0.0025564 -0.005595 0 0 0 0 0 0 0 0 0 0 0 0 0 0 0 0 0
1.1836 0.00085202 -0.00023359 -0.0093715 -0.0018308 0 0.0012063 0.00031834 -0.00063951 0.0059653 -0.00058311 -0.0037188 -0.014495 0 0 0 0 0 0 0 0 0 0 0 0 0 0 0 0 0
1.1875 0.00079566 0.00057076 -0.010712 -0.0023448 0 0.0014671 0.00050067 -0.0020293 0.0071622 0.00072235 -0.0035029 -0.018114 0 0 0 0 0 0 0 0 0 0 0 0 0 0 0 0 0
1.1914 0.00075741 0.001693 -0.010136 -0.0012776 0 0.00093643 0.0015611 -0.0022145 0.0064425 0.0011182 -0.0015526 -0.019286 0 0 0 0 0 0 0 0 0 0 0 0 0 0 0 0 0
1.1953 0.0007536 0.0023275 -0.0075716 0.00097187 0 2.8881e-05 0.0026416 -0.0014352 0.0035404 0.00064974 0.0014897 -0.021899 0 0 0 0 0 0 0 0 0 0 0 0 0 0 0 0 0
1.1992 0.00069908 0.0019253 -0.00353 0.0031019 0 -0.00073199 0.0030535 -0.00053219 -0.00043592 -7.3531e-05 0.0044048 -0.026468 0 0 0 0 0 0 0 0 0 0 0 0 0 0 0 0 0
1.2031 0.00048233 0.00072984 0.00095471 0.0039291 0 -0.00093925 0.002545 -0.00025746 -0.0036768 -0.00029675 0.0060924 -0.029864 0 0 0 0 0 0 0 0 0 0 0 0 0 0 0 0 0
1.207 9.3345e-05 -0.00039597 0.0047147 0.0032188 0 -0.00048506 0.0011437 -0.00069222 -0.0049062 0.00039459 0.0061024 -0.029158 0 0 0 0 0 0 0 0 0 0 0 0 0 0 0 0 0
1.2109 -0.00032306 -0.00067947 0.0070336 0.0016649 0 0.00036331 -0.00095075 -0.0012702 -0.0041991 0.0017737 0.0047527 -0.025154 0 0 0 0 0 0 0 0 0 0 0 0 0 0 0 0 0
1.2148 -0.00055713 -4.7604e-05 0.0079828 0.00019158 0 0.0010983 -0.0032194 -0.0013364 -0.002738 0.0030482 0.002823 -0.021654 0 0 0 0 0 0 0 0 0 0 0 0 0 0 0 0 0
1.2188 -0.00049586 0.00086438 0.0081227 -0.00069218 0 0.0012992 -0.0047606 -0.00070016 -0.0017619 0.003326 0.0010212 -0.021295 0 0 0 0 0 0 0 0 0 0 0 0 0 0 0 0 0
1.2227 -0.00020818 0.0012506 0.0077419 -0.00097165 0 0.0009242 -0.0047091 0.0002795 -0.0016097 0.0022205 -0.00045407 -0.022572 0 0 0 0 0 0 0 0 0 0 0 0 0 0 0 0 0
1.2266 0.00012364 0.00072985 0.0063772 -0.00080284 0 0.00030254 -0.0029566 0.0010486 -0.0016082 0.00017478 -0.00194 -0.021436 0 0 0 0 0 0 0 0 0 0 0 0 0 0 0 0 0
1.2305 0.00035448 -0.00045059 0.0032354 -0.00030616 0 -0.00018436 -0.00044883 0.0012505 -0.00077867 -0.0017823 -0.0038559 -0.015872 0 0 0 0 0 0 0 0 0 0 0 0 0 0 0 0 0
1.2344 0.0004642 -0.0016616 -0.0017259 0.00030443 0 -0.00042513 0.0014289 0.00084523 0.0013132 -0.0027211 -0.0060866 -0.0085703 0 0 0 0 0 0 0 0 0 0 0 0 0 0 0 0 0
1.2383 0.00051529 -0.0023067 -0.0071121 0.00057721 0 -0.00057152 0.0019689 7.986e-06 0.0042361 -0.0024298 -0.0077541 -0.0046748 0 0 0 0 0 0 0 0 0 0 0 0 0 0 0 0 0
1.2422 0.00055219 -0.0020965 -0.010674 7.0207e-05 0 -0.00071384 0.0017231 -0.00095999 0.0070128 -0.0014806 -0.007698 -0.0067655 0 0 0 0 0 0 0 0 0 0 0 0 0 0 0 0 0
1.2461 0.00056248 -0.0010915 -0.01087 -0.0011115 0 -0.00061995 0.0019113 -0.0016457 0.0086881 -0.00070734 -0.0053889 -0.012123 0 0 0 0 0 0 0 0 0 0 0 0 0 0 0 0 0
1.25 0.00052954 0.00039418 -0.0080685 -0.0021006 0 0.00010866 0.003148 -0.001633 0.0087087 -0.00055766 -0.0015289 -0.015046 0 0 0 0 0 0 0 0 0 0 0 0 0 0 0 0 0
1.2539 0.00048671 0.0019172 -0.0042227 -0.0018232 0 0.0015566 0.0047087 -0.000804 0.0070147 -0.00086294 0.0022496 -0.011871 0 0 0 0 0 0 0 0 0 0 0 0 0 0 0 0 0
1.2578 0.00047894 0.0030346 -0.0012262 6.0761e-06 0 0.0031915 0.0050966 0.00039715 0.0040022 -0.0011488 0.0044409 -0.00379 0 0 0 0 0 0 0 0 0 0 0 0 0 0 0 0 0
1.2617 0.00046154 0.0034471 0.00055951 0.0023859 0 0.0041397 0.0034219 0.0011143 0.00046314 -0.0011042 0.0046471 0.0049901 0 0 0 0 0 0 0 0 0 0 0 0 0 0 0 0 0
1.2656 0.00027157 0.0031113 0.0022667 0.003657 0 0.0038772 0.00030513 0.00069719 -0.00259 -0.00073998 0.0036829 0.011425 0 0 0 0 0 0 0 0 0 0 0 0 0 0 0 0 0
1.2695 -0.00024257 0.0022376 0.005081 0.0028508 0 0.0027026 -0.0025401 -0.00068901 -0.0043167 -0.00016544 0.0027493 0.015781 0 0 0 0 0 0 0 0 0 0 0 0 0 0 0 0 0
1.2734 -0.0010243 0.0011514 0.0088526 0.00057922 0 0.0015054 -0.0036503 -0.002076 -0.0045056 0.00064475 0.0024307 0.019945 0 0 0 0 0 0 0 0 0 0 0 0 0 0 0 0 0
1.2773 -0.0017495 0.0001095 0.012096 -0.0014048 0 0.0010013 -0.0028737 -0.0024288 -0.0037209 0.0017369 0.0023691 0.024224 0 0 0 0 0 0 0 0 0 0 0 0 0 0 0 0 0
1.2813 -0.0020159 -0.00079283 0.013273 -0.0016562 0 0.0011411 -0.0012943 -0.0014995 -0.0029032 0.0028268 0.0017982 0.026345 0 0 0 0 0 0 0 0 0 0 0 0 0 0 0 0 0
1.2852 -0.0016518 -0.0015739 0.012004 -0.00023025 0 0.0012479 -0.00024844 -1.6381e-05 -0.0026352 0.0032052 0.00034417 0.023653 0 0 0 0 0 0 0 0 0 0 0 0 0 0 0 0 0
1.2891 -0.00087503 -0.0022463 0.0090464 0.0014373 0 0.00073609 -0.00036879 0.00096741 -0.0026445 0.0022128 -0.0016545 0.016024 0 0 0 0 0 0 0 0 0 0 0 0 0 0 0 0 0
1.293 -0.00013508 -0.0027409 0.0052761 0.0018222 0 -0.00029359 -0.0013467 0.00094564 -0.0019989 -4.0685e-05 -0.0034894 0.0063904 0 0 0 0 0 0 0 0 0 0 0 0 0 0 0 0 0
1.2969 0.00023722 -0.002921 0.00094998 0.00059238 0 -0.0011471 -0.0023339 0.00024394 9.1784e-05 -0.0024567 -0.0046231 -0.0014553 0 0 0 0 0 0 0 0 0 0 0 0 0 0 0 0 0
1.3008 0.00026895 -0.0026507 -0.0039154 -0.0012307 0 -0.0011924 -0.0024676 -0.0004643 0.0034688 -0.0036307 -0.0048858 -0.0053815 0 0 0 0 0 0 0 0 0 0 0 0 0 0 0 0 0
1.3047 0.00026377 -0.0018652 -0.0085991 -0.0022627 0 -0.00041523 -0.0012166 -0.00082337 0.0068629 -0.0029784 -0.004278 -0.0054811 0 0 0 0 0 0 0 0 0 0 0 0 0 0 0 0 0
1.3086 0.00048702 -0.00062541 -0.01149 -0.0019135 0 0.00063866 0.0013743 -0.00094899 0.008562 -0.0012913 -0.0027877 -0.0029629 0 0 0 0 0 0 0 0 0 0 0 0 0 0 0 0 0
1.3125 0.00091483 0.00084513 -0.011191 -0.00069619 0 0.0014081 0.0044818 -0.0010214 0.007479 -0.00010834 -0.00053923 0.00064843 0 0 0 0 0 0 0 0 0 0 0 0 0 0 0 0 0
1.3164 0.0012705 0.0021762 -0.0079317 0.00042913 0 0.0017599 0.0066179 -0.00091919 0.0038978 -0.00035697 0.0019276 0.0031457 0 0 0 0 0 0 0 0 0 0 0 0 0 0 0 0 0
1.3203 0.0012918 0.0029674 -0.0037022 0.00092019 0 0.0019221 0.0063679 -0.00040694 -0.00061421 -0.001467 0.0037343 0.0015826 0 0 0 0 0 0 0 0 0 0 0 0 0 0 0 0 0
1.3242 0.00096505 0.0029778 -0.00070828 0.00092108 0 0.0020761 0.0034871 0.00034418 -0.0040884 -0.0018139 0.0042468 -0.0057573 0 0 0 0 0 0 0 0 0 0 0 0 0 0 0 0 0
1.3281 0.00051458 0.0022575 0.00052423 0.00084572 0 0.0021136 -0.00055345 0.00063177 -0.005288 -0.00016812 0.0036808 -0.016337 0 0 0 0 0 0 0 0 0 0 0 0 0 0 0 0 0
1.332 0.00018797 0.001089 0.0015247 0.00085659 0 0.0018168 -0.0033341 -0.00014613 -0.0043784 0.0031108 0.0030381 -0.022847 0 0 0 0 0 0 0 0 0 0 0 0 0 0 0 0 0
1.3359 5.9452e-05 -0.00023838 0.0042413 0.00079447 0 0.0011988 -0.0032445 -0.00166 -0.0027008 0.0062022 0.0032468 -0.017567 0 0 0 0 0 0 0 0 0 0 0 0 0 0 0 0 0
1.3398 2.6363e-05 -0.0016133 0.0088753 0.0005246 0 0.00055361 -0.00084066 -0.0026005 -0.0017817 0.0071804 0.0042069 0.00076448 0 0 0 0 0 0 0 0 0 0 0 0 0 0 0 0 0
1.3438 -3.7126e-05 -0.0030484 0.013261 0.00020483 0 0.00011944 0.0014823 -0.001726 -0.002233 0.0054494 0.0046808 0.023702 0 0 0 0 0 0 0 0 0 0 0 0 0 0 0 0 0
1.3477 -0.00014868 -0.0044213 0.014443 0.00012954 0 -0.0002478 0.0013944 0.00085795 -0.0033153 0.0020951 0.0032754 0.037761 0 0 0 0 0 0 0 0 0 0 0 0 0 0 0 0 0
1.3516 -0.00023099 -0.0052999 0.011059 0.00033884 0 -0.00095534 -0.0014443 0.0034901 -0.0035089 -0.0010178 -0.00025943 0.034511 0 0 0 0 0 0 0 0 0 0 0 0 0 0 0 0 0
1.3555 -0.00021869 -0.0051184 0.0044164 0.0004797 0 -0.0021607 -0.0050848 0.0042217 -0.0017108 -0.0025522 -0.0045653 0.017964 0 0 0 0 0 0 0 0 0 0 0 0 0 0 0 0 0
1.3594 -0.00011781 -0.00364 -0.0025535 0.00013403 0 -0.0034101 -0.0068413 0.0025164 0.0018269 -0.0023789 -0.0075148 0.0023 0 0 0 0 0 0 0 0 0 0 0 0 0 0 0 0 0
1.3633 4.1826e-05 -0.0013007 -0.0073833 -0.0007019 0 -0.0038914 -0.0053132 -0.00020686 0.0055484 -0.0013011 -0.0076997 0.00087197 0 0 0 0 0 0 0 0 0 0 0 0 0 0 0 0 0
1.3672 0.00027708 0.00095018 -0.0093769 -0.0015036 0 -0.00314 -0.0012151 -0.0017736 0.0076232 -0.00029658 -0.0053593 0.015156 0 0 0 0 0 0 0 0 0 0 0 0 0 0 0 0 0
1.3711 0.00062875 0.0022673 -0.0093137 -0.0016335 0 -0.0015145 0.0034288 -0.0011444 0.0071794 5.1192e-05 -0.0020506 0.032944 0 0 0 0 0 0 0 0 0 0 0 0 0 0 0 0 0
1.375 0.0010508 0.0024867 -0.0082612 -0.00091154 0 7.3319e-05 0.0067265 0.00073774 0.0048146 -0.00032228 0.00057133 0.037654 0 0 0 0 0 0 0 0 0 0 0 0 0 0 0 0 0
1.3789 0.0013478 0.0021494 -0.0067575 0.00020026 0 0.00095842 0.007731 0.0018996 0.0020494 -0.0010842 0.0018343 0.02148 0 0 0 0 0 0 0 0 0 0 0 0 0 0 0 0 0
1.3828 0.0012756 0.0019389 -0.0048712 0.00097018 0 0.0012707 0.0063329 0.0011523 0.00021569 -0.0016473 0.0022202 -0.008005 0 0 0 0 0 0 0 0 0 0 0 0 0 0 0 0 0
1.3867 0.00075136 0.0020542 -0.0026236 0.00097987 0 0.0016734 0.0029381 -0.00092867 -0.00035267 -0.0013664 0.0026904 -0.032864 0 0 0 0 0 0 0 0 0 0 0 0 0 0 0 0 0
1.3906 -2.2175e-05 0.0021016 -9.9932e-05 0.00040521 0 0.0025435 -0.0014537 -0.002679 -0.0003064 9.2163e-05 0.0038421 -0.037429 0 0 0 0 0 0 0 0 0 0 0 0 0 0 0 0 0
1.3945 -0.00066321 0.0015961 0.0027457 -0.00020194 0 0.0034399 -0.0050874 -0.0028956 -0.00061376 0.0023553 0.0055194 -0.019119 0 0 0 0 0 0 0 0 0 0 0 0 0 0 0 0 0
1.3984 -0.00088128 0.00055649 0.0060565 -0.00037964 0 0.0034498 -0.0060261 -0.0017499 -0.0018313 0.0043343 0.0069948 0.010046 0 0 0 0 0 0 0 0 0 0 0 0 0 0 0 0 0
1.4023 -0.00068274 -0.00041892 0.0095841 -6.0071e-05 0 0.0021236 -0.0035587 -0.00032797 -0.0037761 0.0048349 0.0074233 0.031642 0 0 0 0 0 0 0 0 0 0 0 0 0 0 0 0 0
1.4063 -0.00033241 -0.00069881 0.012273 0.00047641 0 8.2761e-05 0.00070948 0.00053677 -0.0056495 0.0034406 0.0062484 0.032677 0 0 0 0 0 0 0 0 0 0 0 0 0 0 0 0 0
1.4102 -0.00011425 -0.00025538 0.012621 0.00086283 0 -0.0013561 0.003487 0.00089149 -0.0064065 0.00092665 0.0034493 0.013207 0 0 0 0 0 0 0 0 0 0 0 0 0 0 0 0 0
1.4141 -0.00011053 0.00026272 0.0097739 0.00087242 0 -0.0012655 0.0021843 0.0012445 -0.005207 -0.0012511 -0.00036324 -0.014639 0 0 0 0 0 0 0 0 0 0 0 0 0 0 0 0 0
1.418 -0.00018362 0.00014209 0.0044109 0.00048762 0 7.0756e-05 -0.0027327 0.001753 -0.0018853 -0.0020441 -0.0040448 -0.03496 0 0 0 0 0 0 0 0 0 0 0 0 0 0 0 0 0
1.4219 -0.00014324 -0.00065644 -0.0015058 -0.00014279 0 0.0013603 -0.0076191 0.0020067 0.0027133 -0.0015672 -0.0062877 -0.038027 0 0 0 0 0 0 0 0 0 0 0 0 0 0 0 0 0
1.4258 8.0454e-05 -0.0013491 -0.0060057 -0.00077483 0 0.0013708 -0.0082436 0.0016123 0.0068444 -0.00087961 -0.0062019 -0.025508 0 0 0 0 0 0 0 0 0 0 0 0 0 0 0 0 0
1.4297 0.00040968 -0.00096017 -0.0082991 -0.0011505 0 -6.1992e-05 -0.0031703 0.00082319 0.0086358 -0.0010137 -0.0038148 -0.0078545 0 0 0 0 0 0 0 0 0 0 0 0 0 0 0 0 0
1.4336 0.00072302 0.00080082 -0.008863 -0.0011008 0 -0.0019292 0.0048702 0.0004051 0.0072308 -0.0021288 -0.00014476 0.0039642 0 0 0 0 0 0 0 0 0 0 0 0 0 0 0 0 0
1.4375 0.00095414 0.0031838 -0.0085221 -0.00063195 0 -0.0028768 0.010844 0.00081953 0.0035145 -0.0034831 0.003261 0.0062609 0 0 0 0 0 0 0 0 0 0 0 0 0 0 0 0 0
1.4414 0.0010895 0.0048759 -0.0075649 8.0465e-05 0 -0.0022229 0.01105 0.001629 -0.00028428 -0.0041226 0.0050885 0.0042152 0 0 0 0 0 0 0 0 0 0 0 0 0 0 0 0 0
1.4453 0.0011053 0.0049064 -0.0057366 0.00080191 0 -0.00035304 0.0056557 0.0018435 -0.0020332 -0.0035867 0.0048958 0.006341 0 0 0 0 0 0 0 0 0 0 0 0 0 0 0 0 0
1.4492 0.00095254 0.0032528 -0.0028948 0.0013587 0 0.0017045 -0.0016926 0.00091628 -0.0011874 -0.0020652 0.0032977 0.016698 0 0 0 0 0 0 0 0 0 0 0 0 0 0 0 0 0
1.4531 0.00062391 0.00074135 0.00057805 0.001662 0 0.0030478 -0.0066184 -0.00063588 0.00083761 -7.742e-05 0.0016165 0.031521 0 0 0 0 0 0 0 0 0 0 0 0 0 0 0 0 0
1.457 0.00021563 -0.0015634 0.004088 0.0016481 0 0.003378 -0.0068557 -0.0016589 0.0017643 0.0018482 0.0011519 0.042941 0 0 0 0 0 0 0 0 0 0 0 0 0 0 0 0 0
1.4609 -0.00011856 -0.0029478 0.0073723 0.0012566 0 0.0029315 -0.00326 -0.0014233 0.00020308 0.003219 0.0023893 0.046018 0 0 0 0 0 0 0 0 0 0 0 0 0 0 0 0 0
1.4648 -0.00030386 -0.00325 0.010449 0.00051806 0 0.0021047 0.0012608 -0.00025387 -0.0032917 0.0035471 0.004558 0.042326 0 0 0 0 0 0 0 0 0 0 0 0 0 0 0 0 0
1.4688 -0.00042789 -0.0027076 0.012921 -0.000344 0 0.0011638 0.0037422 0.00087445 -0.0066244 0.0025615 0.005904 0.036886 0 0 0 0 0 0 0 0 0 0 0 0 0 0 0 0 0
1.4727 -0.00065264 -0.001716 0.013559 -0.00097336 0 0.00021879 0.0027547 0.0013055 -0.0076243 0.00058476 0.0047174 0.031959 0 0 0 0 0 0 0 0 0 0 0 0 0 0 0 0 0
1.4766 -0.0010089 -0.00067611 0.010982 -0.0011287 0 -0.00064986 -0.0010259 0.0012205 -0.0054376 -0.001411 0.00060431 0.024486 0 0 0 0 0 0 0 0 0 0 0 0 0 0 0 0 0
1.4805 -0.001277 9.078e-05 0.0050937 -0.00090443 0 -0.0013152 -0.0052347 0.0012385 -0.00092717 -0.0023812 -0.0048911 0.010239 0 0 0 0 0 0 0 0 0 0 0 0 0 0 0 0 0
1.4844 -0.0011121 0.0004364 -0.0021789 -0.00065994 0 -0.0016524 -0.0069866 0.0016363 0.0039814 -0.0020544 -0.0089704 -0.0094102 0 0 0 0 0 0 0 0 0 0 0 0 0 0 0 0 0
1.4883 -0.00034986 0.00044838 -0.0078679 -0.00065846 0 -0.0016293 -0.0044619 0.0020835 0.0073806 -0.0012346 -0.0093283 -0.025519 0 0 0 0 0 0 0 0 0 0 0 0 0 0 0 0 0
1.4922 0.00076968 0.00037502 -0.010044 -0.00074826 0 -0.0013296 0.0017774 0.0021476 0.0082123 -0.0011268 -0.0057885 -0.027496 0 0 0 0 0 0 0 0 0 0 0 0 0 0 0 0 0
1.4961 0.0016872 0.00041369 -0.0091495 -0.00045195 0 -0.000884 0.0086893 0.001915 0.0065688 -0.0022017 -0.00054084 -0.012092 0 0 0 0 0 0 0 0 0 0 0 0 0 0 0 0 0
1.5 0.0018936 0.00054136 -0.0072835 0.00054451 0 -0.00037526 0.012347 0.0019387 0.0035233 -0.0036641 0.0033362 0.012934 0 0 0 0 0 0 0 0 0 0 0 0 0 0 0 0 0
1.5039 0.0013031 0.00057059 -0.0061114 0.0019498 0 0.00020446 0.010466 0.0025194 0.00060799 -0.0041085 0.0040242 0.034219 0 0 0 0 0 0 0 0 0 0 0 0 0 0 0 0 0
1.5078 0.0003239 0.00039221 -0.0054088 0.0029537 0 0.00090945 0.0041033 0.0031537 -0.00094371 -0.0028018 0.002143 0.042544 0 0 0 0 0 0 0 0 0 0 0 0 0 0 0 0 0
1.5117 -0.00043843 0.00014323 -0.0036371 0.0028563 0 0.0017326 -0.0029214 0.0028832 -0.00091439 -0.00038057 6.6156e-05 0.038308 0 0 0 0 0 0 0 0 0 0 0 0 0 0 0 0 0
1.5156 -0.00061632 8.4841e-05 0.0001227 0.0017054 0 0.002504 -0.0066268 0.0013029 -0.00029862 0.0017175 -2.5237e-05 0.028622 0 0 0 0 0 0 0 0 0 0 0 0 0 0 0 0 0
1.5195 -0.00031563 0.00028343 0.0049133 0.00033521 0 0.00289 -0.0055785 -0.00081991 -0.00064844 0.0025338 0.0022253 0.020024 0 0 0 0 0 0 0 0 0 0 0 0 0 0 0 0 0
1.5234 1.7071e-05 0.00043807 0.0086158 -0.00028824 0 0.0025505 -0.0016449 -0.0020761 -0.002845 0.0023274 0.005247 0.014349 0 0 0 0 0 0 0 0 0 0 0 0 0 0 0 0 0
1.5273 -2.7753e-05 9.498e-05 0.0098615 0.00013727 0 0.0013992 0.0016737 -0.0016881 -0.0061797 0.0020803 0.0068671 0.010764 0 0 0 0 0 0 0 0 0 0 0 0 0 0 0 0 0
1.5313 -0.00050077 -0.00090191 0.0091348 0.0010134 0 -0.00021536 0.0018789 -0.00028819 -0.008583 0.0023419 0.0058755 0.0098504 0 0 0 0 0 0 0 0 0 0 0 0 0 0 0 0 0
1.5352 -0.0010636 -0.0021589 0.0079582 0.0013708 0 -0.0016008 -0.00098436 0.00063354 -0.0080039 0.002646 0.0026624 0.013743 0 0 0 0 0 0 0 0 0 0 0 0 0 0 0 0 0
1.5391 -0.0012515 -0.0029689 0.0071043 0.00069304 0 -0.0021017 -0.0048035 0.00014589 -0.0039621 0.0021046 -0.0012976 0.021775 0 0 0 0 0 0 0 0 0 0 0 0 0 0 0 0 0
1.543 -0.00081693 -0.0028628 0.0057962 -0.0006731 0 -0.0015352 -0.007125 -0.001201 0.0019422 0.00052019 -0.004444 0.027479 0 0 0 0 0 0 0 0 0 0 0 0 0 0 0 0 0
1.5469 9.2205e-05 -0.0019781 0.0027593 -0.0018272 0 -0.00034568 -0.0066402 -0.0018717 0.0069889 -0.0012154 -0.005829 0.022445 0 0 0 0 0 0 0 0 0 0 0 0 0 0 0 0 0
1.5508 0.0010314 -0.00090285 -0.0020404 -0.0020261 0 0.00067535 -0.003576 -0.00082055 0.0090449 -0.0019182 -0.0052798 0.004916 0 0 0 0 0 0 0 0 0 0 0 0 0 0 0 0 0
1.5547 0.0015441 -0.0001476 -0.0069018 -0.0011935 0 0.00091889 0.00077215 0.0014472 0.0077596 -0.0013004 -0.0032854 -0.015657 0 0 0 0 0 0 0 0 0 0 0 0 0 0 0 0 0
1.5586 0.00143 0.00025342 -0.00974 0.00011576 0 0.00034874 0.0046922 0.0032318 0.0044912 -0.00027504 -0.00083442 -0.024622 0 0 0 0 0 0 0 0 0 0 0 0 0 0 0 0 0
1.5625 0.00082859 0.00065781 -0.0098893 0.001157 0 -0.00052128 0.0065994 0.0030822 0.0012234 5.2617e-06 0.00088606 -0.014978 0 0 0 0 0 0 0 0 0 0 0 0 0 0 0 0 0
1.5664 9.1204e-05 0.0013755 -0.0084552 0.001452 0 -0.0010074 0.0056126 0.0010099 -0.00063231 -0.00058633 0.0010735 0.0047836 0 0 0 0 0 0 0 0 0 0 0 0 0 0 0 0 0
1.5703 -0.00044683 0.0023283 -0.0068619 0.00098526 0 -0.0006916 0.002142 -0.00157 -0.00081771 -0.00093094 -6.7327e-05 0.0165 0 0 0 0 0 0 0 0 0 0 0 0 0 0 0 0 0
1.5742 -0.00063414 0.0031156 -0.0051989 0.00012974 0 0.00036392 -0.0020095 -0.0030215 -8.1993e-05 0.00019145 -0.0012462 0.0080066 0 0 0 0 0 0 0 0 0 0 0 0 0 0 0 0 0
1.5781 -0.00052185 0.0033598 -0.0022161 -0.00057571 0 0.0016853 -0.0045153 -0.0026977 0.0003708 0.0027008 -0.00089137 -0.015281 0 0 0 0 0 0 0 0 0 0 0 0 0 0 0 0 0
1.582 -0.00026287 0.0029482 0.002953 -0.00070497 0 0.0026332 -0.004056 -0.001205 -0.00047776 0.0050152 0.0015946 -0.034003 0 0 0 0 0 0 0 0 0 0 0 0 0 0 0 0 0
1.5859 2.8863e-06 0.0019693 0.0091776 -0.00020483 0 0.0027058 -0.0013621 0.0003054 -0.0028881 0.0053637 0.005131 -0.031098 0 0 0 0 0 0 0 0 0 0 0 0 0 0 0 0 0
1.5898 0.00019449 0.00051864 0.013664 0.00050555 0 0.0018192 0.001249 0.0010522 -0.0060312 0.0034143 0.0075162 -0.0062216 0 0 0 0 0 0 0 0 0 0 0 0 0 0 0 0 0
1.5938 0.00027103 -0.0013158 0.014113 0.00075339 0 0.00044987 0.0016495 0.00099749 -0.0081935 0.00064252 0.0069429 0.024492 0 0 0 0 0 0 0 0 0 0 0 0 0 0 0 0 0
1.5977 0.00021327 -0.0032453 0.01065 0.00011025 0 -0.00053311 -0.0004229 0.00057757 -0.0076659 -0.00095407 0.0033189 0.042602 0 0 0 0 0 0 0 0 0 0 0 0 0 0 0 0 0
1.6016 4.9034e-05 -0.0046522 0.0056502 -0.0011768 0 -0.00040531 -0.0032088 0.00022974 -0.0039416 -0.00061231 -0.001642 0.042129 0 0 0 0 0 0 0 0 0 0 0 0 0 0 0 0 0
1.6055 -0.00011165 -0.0048454 0.0016227 -0.0022466 0 0.0007804 -0.0044 0.00014418 0.0016378 0.00059565 -0.0055913 0.031958 0 0 0 0 0 0 0 0 0 0 0 0 0 0 0 0 0
1.6094 -0.00010572 -0.0035934 -0.00077251 -0.0022524 0 0.0020056 -0.0029366 0.00029029 0.0064647 0.00083734 -0.0070259 0.025196 0 0 0 0 0 0 0 0 0 0 0 0 0 0 0 0 0
1.6133 0.00016901 -0.0014422 -0.0027409 -0.0010942 0 0.0019007 0.00036415 0.00051497 0.0082631 -0.00077052 -0.0059916 0.026841 0 0 0 0 0 0 0 0 0 0 0 0 0 0 0 0 0
1.6172 0.00063732 0.00057337 -0.0055859 0.0004103 0 -0.00013133 0.0036866 0.0005945 0.0065836 -0.0033816 -0.003676 0.031305 0 0 0 0 0 0 0 0 0 0 0 0 0 0 0 0 0
1.6211 0.0010495 0.0016623 -0.0090721 0.0011541 0 -0.0031741 0.0056164 0.00031291 0.0030264 -0.0051892 -0.0014324 0.030541 0 0 0 0 0 0 0 0 0 0 0 0 0 0 0 0 0
1.625 0.00114 0.0018218 -0.011538 0.00068174 0 -0.005223 0.0058328 -0.00036725 -7.0416e-06 -0.0049423 -3.0273e-05 0.023163 0 0 0 0 0 0 0 0 0 0 0 0 0 0 0 0 0
1.6289 0.00083236 0.0016867 -0.011491 -0.00039118 0 -0.0046525 0.0047808 -0.0011679 -0.0010517 -0.0028496 0.000495 0.015173 0 0 0 0 0 0 0 0 0 0 0 0 0 0 0 0 0
1.6328 0.00031316 0.0018255 -0.0089563 -0.00089472 0 -0.0016099 0.003016 -0.0016013 -0.00045574 -0.00023191 0.00057572 0.012559 0 0 0 0 0 0 0 0 0 0 0 0 0 0 0 0 0
1.6367 -0.00010451 0.0021681 -0.0052605 -0.00013141 0 0.0019054 0.00098299 -0.0013257 0.00018558 0.0015616 0.00077461 0.014482 0 0 0 0 0 0 0 0 0 0 0 0 0 0 0 0 0
1.6406 -0.00022488 0.0021269 -0.0016736 0.0014925 0 0.0035028 -0.00077975 -0.00046544 -0.00056325 0.0019768 0.0015185 0.014402 0 0 0 0 0 0 0 0 0 0 0 0 0 0 0 0 0
1.6445 -0.00011378 0.0012803 0.0015536 0.0027912 0 0.0022789 -0.0016191 0.00042982 -0.0028988 0.0013098 0.0028657 0.0074956 0 0 0 0 0 0 0 0 0 0 0 0 0 0 0 0 0
1.6484 -1.8584e-05 -8.3765e-05 0.0048062 0.0027813 0 -0.00046687 -0.0012573 0.00079959 -0.0057513 0.00026515 0.0043535 -0.0039479 0 0 0 0 0 0 0 0 0 0 0 0 0 0 0 0 0
1.6523 -0.00013753 -0.0011403 0.0079935 0.0014526 0 -0.0023259 -0.00031026 0.00051233 -0.0076083 -0.00045308 0.005122 -0.012868 0 0 0 0 0 0 0 0 0 0 0 0 0 0 0 0 0
1.6563 -0.00044377 -0.0012719 0.010102 -0.00030056 0 -0.001777 -5.2468e-05 -5.1351e-05 -0.0074388 -0.00033852 0.004404 -0.014585 0 0 0 0 0 0 0 0 0 0 0 0 0 0 0 0 0
1.6602 -0.00071316 -0.00065702 0.0099907 -0.001444 0 0.00061274 -0.0013394 -0.0003248 -0.0051394 0.00074499 0.0021083 -0.010832 0 0 0 0 0 0 0 0 0 0 0 0 0 0 0 0 0
1.6641 -0.00071693 -0.0001106 0.0075621 -0.0015448 0 0.0027728 -0.0036026 1.3771e-05 -0.0014467 0.0023312 -0.00099318 -0.0065687 0 0 0 0 0 0 0 0 0 0 0 0 0 0 0 0 0
1.668 -0.00040008 -0.00032133 0.0039833 -0.00090608 0 0.0029162 -0.0050141 0.00085051 0.0024316 0.0033474 -0.0037121 -0.0037504 0 0 0 0 0 0 0 0 0 0 0 0 0 0 0 0 0
1.6719 9.9732e-05 -0.0012211 0.00065851 -0.00013488 0 0.00094357 -0.0039158 0.0017614 0.0052731 0.0026622 -0.0051992 0.00047143 0 0 0 0 0 0 0 0 0 0 0 0 0 0 0 0 0
1.6758 0.00057902 -0.0020813 -0.0019788 0.00035261 0 -0.0016813 -0.000347 0.0022689 0.0063139 -9.4419e-06 -0.0053775 0.0088869 0 0 0 0 0 0 0 0 0 0 0 0 0 0 0 0 0
1.6797 0.00090408 -0.0022096 -0.0045714 0.00047532 0 -0.0033051 0.0037469 0.0020395 0.0055975 -0.0035967 -0.0047136 0.01846 0 0 0 0 0 0 0 0 0 0 0 0 0 0 0 0 0
1.6836 0.0010445 -0.001547 -0.0077328 0.00032091 0 -0.0033794 0.0059241 0.000996 0.0039294 -0.0061893 -0.0036245 0.021054 0 0 0 0 0 0 0 0 0 0 0 0 0 0 0 0 0
1.6875 0.0010194 -0.00061319 -0.010915 -9.4966e-06 0 -0.0025844 0.0051174 -0.00059545 0.0023188 -0.0063527 -0.0021434 0.011152 0 0 0 0 0 0 0 0 0 0 0 0 0 0 0 0 0
1.6914 0.00085288 7.2065e-05 -0.012481 -0.00036837 0 -0.0018893 0.0023713 -0.0021171 0.0012311 -0.0042002 -0.00014755 -0.0071242 0 0 0 0 0 0 0 0 0 0 0 0 0 0 0 0 0
1.6953 0.00059356 0.00044788 -0.010978 -0.00048989 0 -0.0016026 -0.00013899 -0.0028121 0.00027797 -0.001272 0.0021727 -0.021731 0 0 0 0 0 0 0 0 0 0 0 0 0 0 0 0 0
1.6992 0.00034619 0.00078903 -0.0064071 -0.0001107 0 -0.001301 -0.00090124 -0.0022287 -0.001302 0.00071081 0.0041924 -0.022707 0 0 0 0 0 0 0 0 0 0 0 0 0 0 0 0 0
1.7031 0.00023193 0.0011905 -0.00032168 0.00074754 0 -0.00053655 -0.00013888 -0.00061222 -0.0037412 0.0011386 0.0052705 -0.011226 0 0 0 0 0 0 0 0 0 0 0 0 0 0 0 0 0
1.707 0.00027799 0.0012798 0.0052555 0.0016427 0 0.0005429 0.00063623 0.0011424 -0.0062616 0.00074911 0.0052818 0.0012999 0 0 0 0 0 0 0 0 0 0 0 0 0 0 0 0 0
1.7109 0.00034739 0.00053072 0.0090396 0.0019603 0 0.0013242 5.7954e-05 0.0020664 -0.0075413 0.00070082 0.0046733 0.0036218 0 0 0 0 0 0 0 0 0 0 0 0 0 0 0 0 0
1.7148 0.00021782 -0.0011094 0.010845 0.0013936 0 0.0014051 -0.0019401 0.0018204 -0.0067702 0.0014315 0.0039507 -0.0052786 0 0 0 0 0 0 0 0 0 0 0 0 0 0 0 0 0
1.7188 -0.00021823 -0.0029389 0.011079 0.00022026 0 0.0010277 -0.0041248 0.00093503 -0.0043353 0.0023539 0.0031347 -0.015978 0 0 0 0 0 0 0 0 0 0 0 0 0 0 0 0 0
1.7227 -0.00080142 -0.0039217 0.010117 -0.00090835 0 0.00077972 -0.0049715 0.0003556 -0.0014946 0.0025525 0.0017934 -0.018119 0 0 0 0 0 0 0 0 0 0 0 0 0 0 0 0 0
1.7266 -0.0011643 -0.003475 0.0081453 -0.0014835 0 0.00089407 -0.0038062 0.00066451 0.00064382 0.0016902 -0.00034147 -0.010111 0 0 0 0 0 0 0 0 0 0 0 0 0 0 0 0 0
1.7305 -0.00099004 -0.0019211 0.0053722 -0.0014832 0 0.00093134 -0.0012522 0.0016418 0.0018747 0.00023737 -0.0028247 0.00024736 0 0 0 0 0 0 0 0 0 0 0 0 0 0 0 0 0
1.7344 -0.00027335 -0.00021256 0.0021235 -0.0012472 0 0.00023101 0.0012381 0.002505 0.0027264 -0.0010793 -0.0046482 0.0041441 0 0 0 0 0 0 0 0 0 0 0 0 0 0 0 0 0
1.7383 0.00063937 0.00079405 -0.0013232 -0.0010616 0 -0.0013041 0.0023668 0.0025614 0.0036606 -0.0019254 -0.0050239 0.00019755 0 0 0 0 0 0 0 0 0 0 0 0 0 0 0 0 0
1.7422 0.001278 0.00087533 -0.0048331 -0.00089791 0 -0.0029072 0.0018337 0.0016925 0.0045254 -0.0024319 -0.0040508 -0.0053949 0 0 0 0 0 0 0 0 0 0 0 0 0 0 0 0 0
1.7461 0.0013719 0.00040251 -0.0081458 -0.00054805 0 -0.0034862 0.00051513 0.00032909 0.0047918 -0.0027373 -0.0025869 -0.0064706 0 0 0 0 0 0 0 0 0 0 0 0 0 0 0 0 0
1.75 0.0010191 -9.4065e-05 -0.010505 4.6107e-05 0 -0.0025233 -0.0001504 -0.00092933 0.0042118 -0.0026402 -0.0014305 -0.0038227 0 0 0 0 0 0 0 0 0 0 0 0 0 0 0 0 0
1.7539 0.00058057 -0.00028946 -0.010783 0.00066546 0 -0.00050129 0.00078721 -0.0016567 0.0030903 -0.0018263 -0.00062485 -0.0040976 0 0 0 0 0 0 0 0 0 0 0 0 0 0 0 0 0
1.7578 0.0003976 -0.00010576 -0.0082807 0.0010335 0 0.0015176 0.0029955 -0.0016985 0.0018443 -0.0004136 0.00041201 -0.011994 0 0 0 0 0 0 0 0 0 0 0 0 0 0 0 0 0
1.7617 0.00055157 0.00041502 -0.0035746 0.00112 0 0.0027216 0.0049453 -0.0011356 0.00039705 0.00087943 0.0020656 -0.024135 0 0 0 0 0 0 0 0 0 0 0 0 0 0 0 0 0
1.7656 0.0008319 0.0011314 0.0014981 0.0011604 0 0.003013 0.0049309 -0.00028141 -0.0017853 0.0012669 0.0038722 -0.031213 0 0 0 0 0 0 0 0 0 0 0 0 0 0 0 0 0
1.7695 0.00091097 0.0017002 0.0049415 0.0013444 0 0.00276 0.0023477 0.00033414 -0.0048952 0.00066285 0.004755 -0.026482 0 0 0 0 0 0 0 0 0 0 0 0 0 0 0 0 0
1.7734 0.00058711 0.0016129 0.0059575 0.001517 0 0.0022141 -0.0017458 0.00018041 -0.0080456 -0.00013581 0.0039864 -0.012227 0 0 0 0 0 0 0 0 0 0 0 0 0 0 0 0 0
1.7773 -6.6581e-05 0.0005372 0.005388 0.0012606 0 0.0012568 -0.005264 -0.00086222 -0.0095339 -0.00014653 0.0019557 0.0020658 0 0 0 0 0 0 0 0 0 0 0 0 0 0 0 0 0
1.7813 -0.00073163 -0.0012627 0.0048447 0.00033012 0 -0.00028564 -0.0064707 -0.002231 -0.0081189 0.00082296 -4.3671e-05 0.0078981 0 0 0 0 0 0 0 0 0 0 0 0 0 0 0 0 0
1.7852 -0.0010271 -0.0028915 0.0052944 -0.00098346 0 -0.0021604 -0.0050461 -0.0029261 -0.0042226 0.001868 -0.00087724 0.0044449 0 0 0 0 0 0 0 0 0 0 0 0 0 0 0 0 0
1.7891 -0.00074004 -0.0033707 0.0062998 -0.0019622 0 -0.0036364 -0.002088 -0.0022272 0.00014166 0.001706 -0.00053451 -0.0021158 0 0 0 0 0 0 0 0 0 0 0 0 0 0 0 0 0
1.793 2.7636e-05 -0.002392 0.0064552 -0.0019958 0 -0.0040235 0.00080295 -0.00032956 0.0028165 -0.00019338 -0.00010879 -0.0050687 0 0 0 0 0 0 0 0 0 0 0 0 0 0 0 0 0
1.7969 0.00089234 -0.0006094 0.0045183 -0.0010744 0 -0.0032829 0.0025234 0.0016966 0.0031336 -0.0030811 -0.00078654 -0.0027403 0 0 0 0 0 0 0 0 0 0 0 0 0 0 0 0 0
1.8008 0.0014021 0.0008489 0.00029476 0.00020163 0 -0.0021071 0.0028551 0.0026617 0.0023023 -0.0054628 -0.0027222 0.0016238 0 0 0 0 0 0 0 0 0 0 0 0 0 0 0 0 0
1.8047 0.0013139 0.0012675 -0.005234 0.0010951 0 -0.0013355 0.0022304 0.0021201 0.0022107 -0.0061948 -0.0047652 0.0042941 0 0 0 0 0 0 0 0 0 0 0 0 0 0 0 0 0
1.8086 0.00075354 0.00085907 -0.01037 0.001265 0 -0.001223 0.0013509 0.00062589 0.0037029 -0.0051987 -0.0052647 0.004546 0 0 0 0 0 0 0 0 0 0 0 0 0 0 0 0 0
1.8125 0.00013315 0.00046845 -0.013333 0.00092903 0 -0.0012379 0.00097309 -0.00078253 0.0058266 -0.0032901 -0.0032954 0.0039638 0 0 0 0 0 0 0 0 0 0 0 0 0 0 0 0 0
1.8164 -0.00013484 0.00076677 -0.012878 0.00059155 0 -0.00059275 0.0017113 -0.0013621 0.0066525 -0.0014371 0.00063689 0.003339 0 0 0 0 0 0 0 0 0 0 0 0 0 0 0 0 0
1.8203 7.1545e-05 0.0016803 -0.0088782 0.00063299 0 0.00096531 0.0036214 -0.0010552 0.0049021 -0.00016381 0.0048782 0.0013081 0 0 0 0 0 0 0 0 0 0 0 0 0 0 0 0 0
1.8242 0.00050551 0.0025328 -0.002628 0.0010874 0 0.0028206 0.0057817 -0.00029606 0.0010165 0.000502 0.007616 -0.0036374 0 0 0 0 0 0 0 0 0 0 0 0 0 0 0 0 0
1.8281 0.00074907 0.0026894 0.003543 0.0016903 0 0.0039198 0.0064858 0.00041823 -0.0031201 0.0007369 0.0078706 -0.01029 0 0 0 0 0 0 0 0 0 0 0 0 0 0 0 0 0
1.832 0.00053632 0.0020614 0.0074617 0.0020569 0 0.0036059 0.0043316 0.00076842 -0.0054643 0.0007188 0.0059085 -0.014578 0 0 0 0 0 0 0 0 0 0 0 0 0 0 0 0 0
1.8359 -4.6202e-05 0.0010485 0.0084303 0.0018512 0 0.0021463 -0.00044289 0.00060745 -0.0050873 0.0006579 0.0029498 -0.012631 0 0 0 0 0 0 0 0 0 0 0 0 0 0 0 0 0
1.8398 -0.0006305 8.7776e-05 0.0075933 0.00092989 0 0.00052174 -0.0056073 -4.2657e-05 -0.0026167 0.00082747 0.0004377 -0.0039979 0 0 0 0 0 0 0 0 0 0 0 0 0 0 0 0 0
1.8438 -0.00084287 -0.00068116 0.0068812 -0.00052344 0 -0.00033327 -0.0082167 -0.00086801 0.00028131 0.0013693 -0.00071595 0.0080931 0 0 0 0 0 0 0 0 0 0 0 0 0 0 0 0 0
1.8477 -0.00056584 -0.0013383 0.0073102 -0.0019622 0 -0.0002068 -0.0067468 -0.0012424 0.0019322 0.0020198 -0.00055036 0.019322 0 0 0 0 0 0 0 0 0 0 0 0 0 0 0 0 0
1.8516 3.8819e-06 -0.0018827 0.0081157 -0.002684 0 0.00032996 -0.0023612 -0.00058866 0.0016057 0.0021484 4.2858e-05 0.026744 0 0 0 0 0 0 0 0 0 0 0 0 0 0 0 0 0
1.8555 0.00052155 -0.0021148 0.0075211 -0.002264 0 0.00048562 0.0018674 0.0010239 -6.5299e-05 0.0012533 -9.9938e-05 0.028957 0 0 0 0 0 0 0 0 0 0 0 0 0 0 0 0 0
1.8594 0.00074007 -0.0018437 0.0044429 -0.0009245 0 -5.898e-05 0.0032557 0.0026391 -0.0014275 -0.00046935 -0.0016365 0.024935 0 0 0 0 0 0 0 0 0 0 0 0 0 0 0 0 0
1.8633 0.00065505 -0.0011566 -0.0004524 0.00051869 0 -0.00090156 0.0014751 0.0029796 -0.00082574 -0.0020845 -0.0041871 0.014127 0 0 0 0 0 0 0 0 0 0 0 0 0 0 0 0 0
1.8672 0.00046606 -0.00040488 -0.0052714 0.0012012 0 -0.0012988 -0.0013894 0.0015177 0.0022018 -0.0025875 -0.0064194 -0.0015525 0 0 0 0 0 0 0 0 0 0 0 0 0 0 0 0 0
1.8711 0.00040643 0.00010369 -0.0083925 0.0008647 0 -0.00083961 -0.0026172 -0.00088797 0.0063392 -0.0017614 -0.006784 -0.016424 0 0 0 0 0 0 0 0 0 0 0 0 0 0 0 0 0
1.875 0.00056896 0.0003672 -0.0094583 7.0989e-05 0 0.00016395 -0.00091222 -0.002504 0.0090939 -0.00042278 -0.0045008 -0.023339 0 0 0 0 0 0 0 0 0 0 0 0 0 0 0 0 0
1.8789 0.00083768 0.00060289 -0.0090418 -0.00024747 0 0.00090517 0.0028475 -0.0020883 0.0083717 0.00024817 -0.00017869 -0.018882 0 0 0 0 0 0 0 0 0 0 0 0 0 0 0 0 0
1.8828 0.00096092 0.00090949 -0.0076087 0.00044026 0 0.00075269 0.0064773 4.6151e-05 0.0039835 -0.00025215 0.0043768 -0.0069462 0 0 0 0 0 0 0 0 0 0 0 0 0 0 0 0 0
1.8867 0.0007183 0.0010802 -0.0050618 0.0018063 0 -0.00019646 0.0079911 0.0022505 -0.0020683 -0.0012768 0.0071173 0.0034136 0 0 0 0 0 0 0 0 0 0 0 0 0 0 0 0 0
1.8906 8.0971e-05 0.00081571 -0.0013442 0.0029011 0 -0.0011596 0.006589 0.0028891 -0.0068322 -0.0015789 0.0069155 0.0048395 0 0 0 0 0 0 0 0 0 0 0 0 0 0 0 0 0
1.8945 -0.00073847 0.00012361 0.0027504 0.0028805 0 -0.0012998 0.0027804 0.001644 -0.0082966 -0.00042146 0.0042199 -0.0026086 0 0 0 0 0 0 0 0 0 0 0 0 0 0 0 0 0
1.8984 -0.0013921 -0.00056185 0.0057412 0.0016267 0 -0.00043665 -0.0019614 -0.00033862 -0.0065356 0.0017351 0.00076532 -0.012117 0 0 0 0 0 0 0 0 0 0 0 0 0 0 0 0 0
1.9023 -0.0016048 -0.00073761 0.0066662 -0.00020478 0 0.00076171 -0.0056466 -0.0014893 -0.0033432 0.0035705 -0.0015039 -0.016532 0 0 0 0 0 0 0 0 0 0 0 0 0 0 0 0 0
1.9063 -0.0013473 -0.00033415 0.0060812 -0.0016846 0 0.0012895 -0.006415 -0.0010357 -0.00079254 0.0039569 -0.0016292 -0.014403 0 0 0 0 0 0 0 0 0 0 0 0 0 0 0 0 0
1.9102 -0.00084776 0.00017953 0.0056057 -0.0022211 0 0.00061277 -0.0035184 0.00062736 0.00010296 0.0028064 -0.00017556 -0.01003 0 0 0 0 0 0 0 0 0 0 0 0 0 0 0 0 0
1.9141 -0.0004227 0.00024997 0.0062418 -0.0018436 0 -0.00088601 0.0018215 0.0025286 -0.00026175 0.0010236 0.0012431 -0.0080603 0 0 0 0 0 0 0 0 0 0 0 0 0 0 0 0 0
1.918 -0.00025497 -0.0001853 0.0071131 -0.0010444 0 -0.0021971 0.0066163 0.0039113 -0.00070063 -0.00031497 0.0011275 -0.0085922 0 0 0 0 0 0 0 0 0 0 0 0 0 0 0 0 0
1.9219 -0.00028875 -0.00061257 0.0060496 -0.00039084 0 -0.0024653 0.0077917 0.0044906 -0.00013922 -0.00079562 -0.0008627 -0.0079315 0 0 0 0 0 0 0 0 0 0 0 0 0 0 0 0 0
1.9258 -0.00031989 -0.00047924 0.0016593 -0.00019918 0 -0.0016245 0.0044274 0.0041937 0.001806 -0.00083944 -0.0036991 -0.0037802 0 0 0 0 0 0 0 0 0 0 0 0 0 0 0 0 0
1.9297 -0.00019318 0.00017768 -0.0050377 -0.0004229 0 -0.00039278 -0.0012357 0.0029664 0.0046923 -0.0011777 -0.0057142 0.0013803 0 0 0 0 0 0 0 0 0 0 0 0 0 0 0 0 0
1.9336 6.8629e-05 0.00068712 -0.011035 -0.00074144 0 0.00032329 -0.0051385 0.00099723 0.007393 -0.0021746 -0.0056974 0.0030928 0 0 0 0 0 0 0 0 0 0 0 0 0 0 0 0 0
1.9375 0.00030876 0.00039018 -0.013514 -0.0007635 0 9.6413e-05 -0.0043251 -0.0009842 0.0084598 -0.0035619 -0.003572 0.0012228 0 0 0 0 0 0 0 0 0 0 0 0 0 0 0 0 0
1.9414 0.00039445 -0.00064109 -0.01181 -0.00025614 0 -0.00079475 0.00078951 -0.001933 0.0067769 -0.0046957 -0.0002696 0.0023386 0 0 0 0 0 0 0 0 0 0 0 0 0 0 0 0 0
1.9453 0.00033009 -0.0015576 -0.0074811 0.00069686 0 -0.0016741 0.0066524 -0.0012872 0.0023556 -0.0050042 0.0029404 0.014026 0 0 0 0 0 0 0 0 0 0 0 0 0 0 0 0 0
1.9492 0.00022265 -0.0014662 -0.0026872 0.0017073 0 -0.0019744 0.0091546 0.00038451 -0.0032888 -0.00425 0.0050881 0.035613 0 0 0 0 0 0 0 0 0 0 0 0 0 0 0 0 0
1.9531 0.00014991 -0.00026876 0.0014127 0.0022953 0 -0.0015311 0.0065371 0.0016688 -0.0077262 -0.0025259 0.0057428 0.054932 0 0 0 0 0 0 0 0 0 0 0 0 0 0 0 0 0
1.957 7.7797e-05 0.0011983 0.004825 0.0021907 0 -0.00053583 0.00044459 0.001456 -0.009041 -0.00016444 0.0049479 0.056289 0 0 0 0 0 0 0 0 0 0 0 0 0 0 0 0 0
1.9609 -8.4474e-05 0.0018602 0.007706 0.0015107 0 0.00066349 -0.0054469 -4.6693e-05 -0.007127 0.0022923 0.0031414 0.034043 0 0 0 0 0 0 0 0 0 0 0 0 0 0 0 0 0
1.9648 -0.0003521 0.0012751 0.0095955 0.00067014 0 0.0016821 -0.0079497 -0.0014355 -0.0037607 0.0041301 0.0011272 -0.00046937 0 0 0 0 0 0 0 0 0 0 0 0 0 0 0 0 0
1.9688 -0.00060283 -0.00011931 0.0098072 8.3594e-05 0 0.0021162 -0.0061694 -0.0013276 -0.0012653 0.0046781 -0.00013298 -0.026248 0 0 0 0 0 0 0 0 0 0 0 0 0 0 0 0 0
1.9727 -0.00066588 -0.0015309 0.0083724 -0.0001115 0 0.0016201 -0.0016228 0.00041599 -0.00078781 0.003695 -6.1375e-05 -0.029078 0 0 0 0 0 0 0 0 0 0 0 0 0 0 0 0 0
1.9766 -0.00048573 -0.0025088 0.0062271 -0.00010823 0 0.00013555 0.0029764 0.0025791 -0.0015877 0.0016502 0.00096441 -0.012997 0 0 0 0 0 0 0 0 0 0 0 0 0 0 0 0 0
1.9805 -0.00019773 -0.0031129 0.00424 -0.00024547 0 -0.0018844 0.005271 0.0036496 -0.0018778 -0.00041739 0.0016291 0.0036623 0 0 0 0 0 0 0 0 0 0 0 0 0 0 0 0 0
1.9844 -2.5943e-05 -0.0034904 0.0021671 -0.0007463 0 -0.0035474 0.0043672 0.0030311 -0.00041713 -0.0014855 0.0005793 0.0044953 0 0 0 0 0 0 0 0 0 0 0 0 0 0 0 0 0
1.9883 -8.2237e-05 -0.0034449 -0.0010967 -0.0015585 0 -0.0039937 0.0011809 0.0013392 0.0025219 -0.0012054 -0.0023312 -0.010873 0 0 0 0 0 0 0 0 0 0 0 0 0 0 0 0 0
1.9922 -0.00024858 -0.0025594 -0.0059685 -0.0023638 0 -0.0029965 -0.0020456 -0.00032125 0.005511 -0.00013329 -0.0055345 -0.027382 0 0 0 0 0 0 0 0 0 0 0 0 0 0 0 0 0
1.9961 -0.00026115 -0.00076778 -0.010926 -0.0027175 0 -0.0012078 -0.0029696 -0.0012585 0.0071294 0.00066686 -0.0066537 -0.028986 0 0 0 0 0 0 0 0 0 0 0 0 0 0 0 0 0
2 6.007e-05 0.0012921 -0.013136 -0.0022572 0 0.00022668 -0.00064069 -0.0014442 0.0068329 0.00037064 -0.0043129 -0.013471 0 0 0 0 0 0 0 0 0 0 0 0 0 0 0 0 0
2.0039 0.00062403 0.002638 -0.010722 -0.00092446 0 0.0004705 0.0036639 -0.0011088 0.0049392 -0.0010474 0.00058291 0.0059792 0 0 0 0 0 0 0 0 0 0 0 0 0 0 0 0 0
2.0078 0.0010856 0.0027488 -0.0046352 0.00089386 0 -0.00037632 0.0070634 -0.00035605 0.0020867 -0.0028177 0.0052689 0.013535 0 0 0 0 0 0 0 0 0 0 0 0 0 0 0 0 0
2.0117 0.0010701 0.0020179 0.0017911 0.0024474 0 -0.0013338 0.0069901 0.00072457 -0.0011068 -0.0038843 0.0070545 0.0055125 0 0 0 0 0 0 0 0 0 0 0 0 0 0 0 0 0
2.0156 0.00044638 0.0013547 0.0054075 0.0029883 0 -0.0012825 0.0030834 0.0017218 -0.003959 -0.0035265 0.0052785 -0.0067429 0 0 0 0 0 0 0 0 0 0 0 0 0 0 0 0 0
2.0195 -0.00054719 0.0012933 0.0056762 0.0022576 0 0.00015429 -0.0024591 0.0019762 -0.0056481 -0.001704 0.0017144 -0.0083505 0 0 0 0 0 0 0 0 0 0 0 0 0 0 0 0 0
2.0234 -0.0014215 0.0014978 0.0047701 0.00073387 0 0.0022646 -0.0064372 0.0012006 -0.0055901 0.00099454 -0.00087627 0.0043607 0 0 0 0 0 0 0 0 0 0 0 0 0 0 0 0 0
2.0273 -0.0017275 0.0011776 0.0053078 -0.00062881 0 0.0037212 -0.0068879 1.0474e-06 -0.0040445 0.0036588 -0.00084187 0.019909 0 0 0 0 0 0 0 0 0 0 0 0 0 0 0 0 0
2.0313 -0.0013352 -6.157e-06 0.0078593 -0.0010612 0 0.0035347 -0.0042256 -0.0004459 -0.0021982 0.0054135 0.0012617 0.022198 0 0 0 0 0 0 0 0 0 0 0 0 0 0 0 0 0
2.0352 -0.00051692 -0.0014848 0.010466 -0.00054478 0 0.0017739 -0.00051958 0.00052965 -0.0013357 0.0057125 0.0033033 0.0055448 0 0 0 0 0 0 0 0 0 0 0 0 0 0 0 0 0
2.0391 0.00022494 -0.0022761 0.010458 0.00019831 0 -0.00048466 0.0022258 0.0022662 -0.0016708 0.004537 0.0032566 -0.019805 0 0 0 0 0 0 0 0 0 0 0 0 0 0 0 0 0
2.043 0.00048337 -0.0019443 0.0067668 0.00031752 0 -0.0019265 0.0032424 0.0031471 -0.0019742 0.0024359 0.00056935 -0.036572 0 0 0 0 0 0 0 0 0 0 0 0 0 0 0 0 0
2.0469 0.00021151 -0.001035 0.0007196 -0.00045376 0 -0.0018958 0.0028877 0.002007 -0.00055346 0.00031425 -0.0036503 -0.035207 0 0 0 0 0 0 0 0 0 0 0 0 0 0 0 0 0
2.0508 -0.00025942 -0.0005113 -0.0051315 -0.0015889 0 -0.00074917 0.0018523 -0.00069433 0.0031248 -0.0010252 -0.0074727 -0.020985 0 0 0 0 0 0 0 0 0 0 0 0 0 0 0 0 0
2.0547 -0.00047221 -0.00074578 -0.0088198 -0.0022258 0 0.00055408 0.00072718 -0.0031062 0.0076159 -0.0013565 -0.0092262 -0.0076599 0 0 0 0 0 0 0 0 0 0 0 0 0 0 0 0 0
2.0586 -0.00019049 -0.0011152 -0.0098543 -0.0018691 0 0.0012403 0.00017459 -0.003513 0.010326 -0.0011632 -0.0081818 -0.0045214 0 0 0 0 0 0 0 0 0 0 0 0 0 0 0 0 0
2.0625 0.00041838 -0.00065935 -0.008813 -0.00072833 0 0.0012334 0.00099669 -0.0017936 0.0093977 -0.0012435 -0.0047176 -0.0092832 0 0 0 0 0 0 0 0 0 0 0 0 0 0 0 0 0
2.0664 0.0009099 0.00082633 -0.0064786 0.000545 0 0.0010187 0.0034967 0.00051393 0.0051026 -0.0020172 -0.00011918 -0.012709 0 0 0 0 0 0 0 0 0 0 0 0 0 0 0 0 0
2.0703 0.00090456 0.0023859 -0.0034312 0.0014049 0 0.0010613 0.0066107 0.0015693 -0.00037338 -0.003082 0.0038939 -0.0092899 0 0 0 0 0 0 0 0 0 0 0 0 0 0 0 0 0
2.0742 0.00037555 0.0026705 -0.00017063 0.0017286 0 0.0013517 0.0080187 0.00073799 -0.0044988 -0.0034483 0.0058858 -0.0028634 0 0 0 0 0 0 0 0 0 0 0 0 0 0 0 0 0
2.0781 -0.00034711 0.0012024 0.0027851 0.0016965 0 0.0014799 0.0057381 -0.0010712 -0.0059952 -0.0023478 0.005433 -0.0017429 0 0 0 0 0 0 0 0 0 0 0 0 0 0 0 0 0
2.082 -0.00085101 -0.0010746 0.0051283 0.0014831 0 0.0011193 8.1181e-05 -0.0023861 -0.0053001 1.6879e-05 0.0033817 -0.0087291 0 0 0 0 0 0 0 0 0 0 0 0 0 0 0 0 0
2.0859 -0.00095851 -0.002529 0.0069744 0.0011299 0 0.00040606 -0.0059488 -0.0024218 -0.0038075 0.0024443 0.0012988 -0.016499 0 0 0 0 0 0 0 0 0 0 0 0 0 0 0 0 0
2.0898 -0.00082442 -0.0022196 0.0085982 0.00067937 0 -0.00017462 -0.0086184 -0.00148 -0.0027318 0.003537 0.00038152 -0.013504 0 0 0 0 0 0 0 0 0 0 0 0 0 0 0 0 0
2.0938 -0.00075087 -0.00067331 0.0098453 0.00030934 0 -0.00027827 -0.0063807 -0.0003551 -0.0024702 0.0027378 0.00063845 0.0049185 0 0 0 0 0 0 0 0 0 0 0 0 0 0 0 0 0
2.0977 -0.00090052 0.00062392 0.0099217 0.00021565 0 -5.6745e-05 -0.0012183 0.00044885 -0.0026662 0.00075935 0.0010229 0.030822 0 0 0 0 0 0 0 0 0 0 0 0 0 0 0 0 0
2.1016 -0.0011613 0.00052582 0.0079918 0.00033846 0 3.2051e-06 0.0029088 0.00090619 -0.0026086 -0.00096542 0.00041621 0.049046 0 0 0 0 0 0 0 0 0 0 0 0 0 0 0 0 0
2.1055 -0.0012615 -0.00085385 0.0041116 0.00029155 0 -0.00038851 0.003266 0.0010889 -0.0015996 -0.0013797 -0.0013911 0.049267 0 0 0 0 0 0 0 0 0 0 0 0 0 0 0 0 0
2.1094 -0.0010088 -0.002343 -0.00048301 -0.00030946 0 -0.00097176 0.00044023 0.00086867 0.00074301 -0.00056271 -0.0035528 0.034248 0 0 0 0 0 0 0 0 0 0 0 0 0 0 0 0 0
2.1133 -0.0004388 -0.0027334 -0.0041579 -0.0013772 0 -0.0011556 -0.0024271 0.00012432 0.0041744 0.0004428 -0.0049028 0.017403 0 0 0 0 0 0 0 0 0 0 0 0 0 0 0 0 0
2.1172 0.00023191 -0.0016652 -0.0060582 -0.0022434 0 -0.00062503 -0.0024587 -0.00085206 0.0076643 0.00054975 -0.0048406 0.012136 0 0 0 0 0 0 0 0 0 0 0 0 0 0 0 0 0
2.1211 0.00076735 0.00030257 -0.0065475 -0.0021302 0 0.000278 0.00062945 -0.0013831 0.0097244 -0.00049259 -0.003596 0.021975 0 0 0 0 0 0 0 0 0 0 0 0 0 0 0 0 0
2.125 0.0010342 0.0022856 -0.0065082 -0.0008434 0 0.00082794 0.0045785 -0.0010102 0.0092622 -0.0019581 -0.0017931 0.038925 0 0 0 0 0 0 0 0 0 0 0 0 0 0 0 0 0
2.1289 0.0010106 0.0036633 -0.006274 0.00095447 0 0.00062488 0.0066547 -7.245e-05 0.0064221 -0.0027887 0.00010499 0.050145 0 0 0 0 0 0 0 0 0 0 0 0 0 0 0 0 0
2.1328 0.00073571 0.0042052 -0.005324 0.0021999 0 4.7176e-05 0.0057294 0.00045159 0.0026588 -0.0024313 0.0019137 0.046858 0 0 0 0 0 0 0 0 0 0 0 0 0 0 0 0 0
2.1367 0.00028964 0.0038665 -0.0030136 0.0022491 0 -4.3344e-05 0.0027214 -0.000173 -0.00019123 -0.0011872 0.0034536 0.029147 0 0 0 0 0 0 0 0 0 0 0 0 0 0 0 0 0
2.1406 -0.0001902 0.0026781 0.00051087 0.0013492 0 0.00088135 -0.000527 -0.0016483 -0.00119 0.00012555 0.0043875 0.004713 0 0 0 0 0 0 0 0 0 0 0 0 0 0 0 0 0
2.1445 -0.00052464 0.00088556 0.0042391 0.00035679 0 0.0024377 -0.0026084 -0.00277 -0.000882 0.00082162 0.0044676 -0.01601 0 0 0 0 0 0 0 0 0 0 0 0 0 0 0 0 0
2.1484 -0.0005852 -0.00093505 0.0071281 -1.2338e-05 0 0.0035674 -0.0030668 -0.0024273 -0.00067615 0.00075525 0.0038981 -0.024958 0 0 0 0 0 0 0 0 0 0 0 0 0 0 0 0 0
2.1523 -0.00040066 -0.0021051 0.0088822 0.00027713 0 0.0034068 -0.0021376 -0.00057047 -0.001548 0.00023958 0.0032734 -0.019834 0 0 0 0 0 0 0 0 0 0 0 0 0 0 0 0 0
2.1563 -0.00015949 -0.0023282 0.0098093 0.00068379 0 0.0020098 -0.00042046 0.0017357 -0.003171 -0.00032224 0.0029983 -0.0051717 0 0 0 0 0 0 0 0 0 0 0 0 0 0 0 0 0
2.1602 -6.8323e-05 -0.0019601 0.0099722 0.00065129 0 0.00027966 0.0012042 0.0031803 -0.0041867 -0.00071881 0.0027599 0.0093926 0 0 0 0 0 0 0 0 0 0 0 0 0 0 0 0 0
2.1641 -0.00017294 -0.001714 0.008723 6.8225e-05 0 -0.00079416 0.0017753 0.0031696 -0.0033337 -0.00093919 0.0017166 0.013807 0 0 0 0 0 0 0 0 0 0 0 0 0 0 0 0 0
2.168 -0.00030783 -0.0020067 0.0053262 -0.00074257 0 -0.00088038 0.00087798 0.0020725 -0.00047849 -0.0010245 -0.0006177 0.0036094 0 0 0 0 0 0 0 0 0 0 0 0 0 0 0 0 0
2.1719 -0.00023551 -0.0025617 0.00010818 -0.0013761 0 -0.00039813 -0.00074116 0.00070569 0.0032344 -0.00098473 -0.0036157 -0.016473 0 0 0 0 0 0 0 0 0 0 0 0 0 0 0 0 0
2.1758 0.00014017 -0.0026825 -0.0051747 -0.0016304 0 1.5066e-05 -0.0014194 -0.00031031 0.0061213 -0.00085491 -0.0057427 -0.034679 0 0 0 0 0 0 0 0 0 0 0 0 0 0 0 0 0
2.1797 0.00067724 -0.0019548 -0.0083783 -0.0014967 0 7.2508e-05 0.00014078 -0.00075983 0.0069625 -0.00076208 -0.0056928 -0.039665 0 0 0 0 0 0 0 0 0 0 0 0 0 0 0 0 0
2.1836 0.0011004 -0.00069391 -0.0085867 -0.0010017 0 -7.1454e-05 0.0035593 -0.00065046 0.0056107 -0.00085643 -0.0034761 -0.0283 0 0 0 0 0 0 0 0 0 0 0 0 0 0 0 0 0
2.1875 0.0012082 0.00031927 -0.006759 -0.00017798 0 -0.00016355 0.0067843 -8.0715e-05 0.002955 -0.0011291 -0.00044067 -0.0078646 0 0 0 0 0 0 0 0 0 0 0 0 0 0 0 0 0
2.1914 0.00099825 0.00056974 -0.0047344 0.00079297 0 -0.00015164 0.0076648 0.00063934 0.0003946 -0.0013079 0.0018252 0.0092138 0 0 0 0 0 0 0 0 0 0 0 0 0 0 0 0 0
2.1953 0.00062037 0.00028974 -0.0035255 0.0015102 0 -0.00010937 0.0057708 0.00090922 -0.00088765 -0.00099536 0.0027244 0.014062 0 0 0 0 0 0 0 0 0 0 0 0 0 0 0 0 0
2.1992 0.00023156 0.0002073 -0.0025392 0.0015714 0 4.3844e-05 0.0027462 0.00017121 -0.00056217 4.5825e-06 0.0029205 0.0068495 0 0 0 0 0 0 0 0 0 0 0 0 0 0 0 0 0
2.2031 -9.7808e-05 0.00079419 -0.00042968 0.00095395 0 0.00058615 0.00079718 -0.001482 0.0005969 0.001424 0.0034766 -0.0046921 0 0 0 0 0 0 0 0 0 0 0 0 0 0 0 0 0
2.207 -0.00035882 0.00174 0.003316 0.00016255 0 0.0016409 0.00071729 -0.0030653 0.0011019 0.002586 0.0047325 -0.011783 0 0 0 0 0 0 0 0 0 0 0 0 0 0 0 0 0
2.2109 -0.00052753 0.0021691 0.0076266 -0.00010956 0 0.002791 0.001314 -0.0032874 -0.00026643 0.0027999 0.00596 -0.01068 0 0 0 0 0 0 0 0 0 0 0 0 0 0 0 0 0
2.2148 -0.00054733 0.0014131 0.010599 0.00041303 0 0.0031736 0.00073596 -0.0016234 -0.0034301 0.0018489 0.0060329 -0.0041476 0 0 0 0 0 0 0 0 0 0 0 0 0 0 0 0 0
2.2188 -0.0003945 -0.00036059 0.010946 0.0012578 0 0.0021244 -0.0016411 0.0010834 -0.0067427 0.00021099 0.004415 0.0016703 0 0 0 0 0 0 0 0 0 0 0 0 0 0 0 0 0
2.2227 -0.00014115 -0.0022195 0.0087955 0.0015144 0 -0.00016561 -0.0045814 0.0031508 -0.0078922 -0.0011871 0.0015879 0.0018125 0 0 0 0 0 0 0 0 0 0 0 0 0 0 0 0 0
2.2266 7.6011e-05 -0.0031467 0.0052721 0.00058513 0 -0.0026346 -0.0061128 0.0033621 -0.0055019 -0.0015649 -0.0013374 -0.0046495 0 0 0 0 0 0 0 0 0 0 0 0 0 0 0 0 0
2.2305 0.00016832 -0.0027346 0.0015397 -0.001247 0 -0.0040751 -0.0052062 0.0019227 -0.0002726 -0.00084494 -0.0033532 -0.014547 0 0 0 0 0 0 0 0 0 0 0 0 0 0 0 0 0
2.2344 0.00017703 -0.001354 -0.0017404 -0.0029395 0 -0.0039974 -0.0024324 0.00021791 0.0052827 0.00023778 -0.0040214 -0.022652 0 0 0 0 0 0 0 0 0 0 0 0 0 0 0 0 0
2.2383 0.00023164 0.00023408 -0.0042671 -0.0034297 0 -0.0028815 0.00078455 -0.00039345 0.0084195 0.00060737 -0.0034814 -0.02465 0 0 0 0 0 0 0 0 0 0 0 0 0 0 0 0 0
2.2422 0.00041417 0.0014099 -0.0058273 -0.002409 0 -0.0016371 0.0033109 0.00033937 0.0079211 -0.0003792 -0.0022236 -0.019841 0 0 0 0 0 0 0 0 0 0 0 0 0 0 0 0 0
2.2461 0.00065844 0.0019561 -0.0063936 -0.00052992 0 -0.00082092 0.004696 0.001517 0.0047512 -0.0023994 -0.00085909 -0.012059 0 0 0 0 0 0 0 0 0 0 0 0 0 0 0 0 0
2.25 0.00078628 0.001974 -0.006378 0.0010845 0 -0.00033462 0.0047656 0.0020048 0.0011873 -0.0043016 0.00011817 -0.0075379 0 0 0 0 0 0 0 0 0 0 0 0 0 0 0 0 0
2.2539 0.0006544 0.0016764 -0.0064311 0.0016194 0 0.00019979 0.0033189 0.0013953 -0.00082434 -0.0048742 0.00062172 -0.01031 0 0 0 0 0 0 0 0 0 0 0 0 0 0 0 0 0
2.2578 0.0002823 0.00127 -0.0066997 0.0010557 0 0.00086637 0.00053188 0.00019969 -0.0008602 -0.003714 0.0011223 -0.01835 0 0 0 0 0 0 0 0 0 0 0 0 0 0 0 0 0
2.2617 -0.00015044 0.00093153 -0.0063076 6.591e-05 0 0.0013077 -0.0024636 -0.00074113 -1.1322e-05 -0.0015367 0.0023446 -0.024228 0 0 0 0 0 0 0 0 0 0 0 0 0 0 0 0 0
2.2656 -0.00043448 0.00075901 -0.0038858 -0.00053063 0 0.0011286 -0.0038767 -0.0009559 0.00011945 0.00033299 0.0045359 -0.020838 0 0 0 0 0 0 0 0 0 0 0 0 0 0 0 0 0
2.2695 -0.0004826 0.00067202 0.0010282 -0.00032774 0 0.0003832 -0.002624 -0.00054942 -0.0014112 0.00091902 0.00689 -0.0078964 0 0 0 0 0 0 0 0 0 0 0 0 0 0 0 0 0
2.2734 -0.00038904 0.00039084 0.0069946 0.00045911 0 -0.0003954 0.00041478 9.2753e-05 -0.0042991 0.00026156 0.0078222 0.0068614 0 0 0 0 0 0 0 0 0 0 0 0 0 0 0 0 0
2.2773 -0.0003585 -0.00038683 0.011248 0.0012161 0 -0.00066394 0.0027072 0.00066702 -0.0072152 -0.0007143 0.0061263 0.013763 0 0 0 0 0 0 0 0 0 0 0 0 0 0 0 0 0
2.2813 -0.00055485 -0.001694 0.01162 0.0013826 0 -0.0003532 0.0020435 0.0010556 -0.008578 -0.00099008 0.0021315 0.0096731 0 0 0 0 0 0 0 0 0 0 0 0 0 0 0 0 0
2.2852 -0.00096375 -0.0031434 0.0082001 0.00081332 0 0.00011643 -0.0014517 0.0012432 -0.0074233 -0.0002464 -0.0022437 0.00094203 0 0 0 0 0 0 0 0 0 0 0 0 0 0 0 0 0
2.2891 -0.0013566 -0.0041057 0.0032453 -0.00017209 0 0.00027214 -0.0051731 0.001289 -0.0039619 0.00095882 -0.0047818 -0.0025146 0 0 0 0 0 0 0 0 0 0 0 0 0 0 0 0 0
2.293 -0.0013983 -0.0041239 -0.00063163 -0.0010481 0 6.2712e-06 -0.0060518 0.0013862 0.00045052 0.0016936 -0.0046084 0.0031297 0 0 0 0 0 0 0 0 0 0 0 0 0 0 0 0 0
2.2969 -0.00086517 -0.0032436 -0.0023734 -0.001441 0 -0.00043423 -0.0030365 0.001805 0.0039783 0.0013555 -0.0027833 0.011542 0 0 0 0 0 0 0 0 0 0 0 0 0 0 0 0 0
2.3008 0.00014991 -0.0019851 -0.0028735 -0.0013227 0 -0.00080531 0.0020946 0.0026146 0.0053147 1.5658e-05 -0.0013156 0.012197 0 0 0 0 0 0 0 0 0 0 0 0 0 0 0 0 0
2.3047 0.0012078 -0.00097216 -0.0037071 -0.00092375 0 -0.0011197 0.0061938 0.0034278 0.0044485 -0.0017567 -0.0014756 0.0010536 0 0 0 0 0 0 0 0 0 0 0 0 0 0 0 0 0
2.3086 0.0017508 -0.00050773 -0.0055428 -0.00048317 0 -0.001496 0.0070868 0.0035414 0.0026351 -0.0032967 -0.0028636 -0.014507 0 0 0 0 0 0 0 0 0 0 0 0 0 0 0 0 0
2.3125 0.0014797 -0.00041323 -0.0076657 -7.3867e-05 0 -0.0017973 0.0048459 0.0025004 0.0015047 -0.0041044 -0.0039442 -0.021855 0 0 0 0 0 0 0 0 0 0 0 0 0 0 0 0 0
2.3164 0.00060656 -0.00022826 -0.0087832 0.00035272 0 -0.0015391 0.0012549 0.00061544 0.0018854 -0.0038836 -0.0034087 -0.014901 0 0 0 0 0 0 0 0 0 0 0 0 0 0 0 0 0
2.3203 -0.00025432 0.0004011 -0.0080927 0.00079239 0 -0.00029113 -0.0016605 -0.0011204 0.0031941 -0.0025623 -0.001107 -9.3637e-05 0 0 0 0 0 0 0 0 0 0 0 0 0 0 0 0 0
2.3242 -0.00053039 0.0014285 -0.0056108 0.0011049 0 0.0017571 -0.0027099 -0.0017518 0.0038645 -0.00043953 0.002103 0.0095267 0 0 0 0 0 0 0 0 0 0 0 0 0 0 0 0 0
2.3281 -0.00014296 0.0024009 -0.0017805 0.001134 0 0.0036549 -0.0017499 -0.0011147 0.0025124 0.0017027 0.005143 0.0067359 0 0 0 0 0 0 0 0 0 0 0 0 0 0 0 0 0
2.332 0.00041693 0.0027363 0.0028735 0.00089914 0 0.0042334 0.00050566 6.6235e-05 -0.0010024 0.0028322 0.0072422 -0.0030759 0 0 0 0 0 0 0 0 0 0 0 0 0 0 0 0 0
2.3359 0.0004888 0.0021135 0.0075839 0.00062198 0 0.0029587 0.0026344 0.00082874 -0.0053505 0.002287 0.0078828 -0.0074523 0 0 0 0 0 0 0 0 0 0 0 0 0 0 0 0 0
2.3398 -0.00019184 0.00073131 0.011096 0.00051022 0 0.00039232 0.0028624 0.00076702 -0.0084606 0.00036325 0.0066397 0.00066275 0 0 0 0 0 0 0 0 0 0 0 0 0 0 0 0 0
2.3438 -0.0012432 -0.00074461 0.012046 0.00050987 0 -0.002142 6.1177e-05 0.00025258 -0.0086964 -0.0017041 0.0034654 0.015878 0 0 0 0 0 0 0 0 0 0 0 0 0 0 0 0 0
2.3477 -0.0019296 -0.0015573 0.0099422 0.00031753 0 -0.0034343 -0.0049939 -4.5594e-05 -0.0057758 -0.002522 -0.00076188 0.025663 0 0 0 0 0 0 0 0 0 0 0 0 0 0 0 0 0
2.3516 -0.0017546 -0.0013421 0.0058232 -0.00029891 0 -0.003128 -0.009365 0.00019451 -0.00095239 -0.0015613 -0.004229 0.022561 0 0 0 0 0 0 0 0 0 0 0 0 0 0 0 0 0
2.3555 -0.00084645 -0.00038349 0.0017161 -0.0011695 0 -0.0018035 -0.0095771 0.00075428 0.0036119 0.00040168 -0.0051788 0.01092 0 0 0 0 0 0 0 0 0 0 0 0 0 0 0 0 0
2.3594 0.00018395 0.00057912 -0.00084344 -0.0017517 0 -0.00043145 -0.0043211 0.0012136 0.0059826 0.0018348 -0.0032865 0.0014532 0 0 0 0 0 0 0 0 0 0 0 0 0 0 0 0 0
2.3633 0.00075903 0.00089756 -0.0019391 -0.0015645 0 0.00031865 0.0039871 0.0013646 0.0055388 0.0015892 -0.00015323 -0.00056426 0 0 0 0 0 0 0 0 0 0 0 0 0 0 0 0 0
2.3672 0.00075367 0.00050865 -0.0029632 -0.00064899 0 0.00041524 0.010479 0.0012581 0.0033746 -0.00026701 0.0017589 -0.0010344 0 0 0 0 0 0 0 0 0 0 0 0 0 0 0 0 0
2.3711 0.00047167 -3.4942e-05 -0.0051274 0.00040185 0 0.00029486 0.011283 0.00093711 0.001635 -0.0025561 0.0010201 -0.01046 0 0 0 0 0 0 0 0 0 0 0 0 0 0 0 0 0
2.375 0.00026806 -5.0037e-05 -0.0081917 0.00091778 0 0.00041268 0.0064133 0.00028165 0.0020373 -0.003893 -0.001629 -0.031579 0 0 0 0 0 0 0 0 0 0 0 0 0 0 0 0 0
2.3789 0.00022116 0.00066656 -0.010568 0.00071269 0 0.00087772 -0.00033292 -0.00077926 0.0045095 -0.0036293 -0.0038855 -0.054056 0 0 0 0 0 0 0 0 0 0 0 0 0 0 0 0 0
2.3828 0.00015909 0.001628 -0.010606 0.0002141 0 0.0014055 -0.0044058 -0.0019377 0.0070203 -0.0021403 -0.0037052 -0.062297 0 0 0 0 0 0 0 0 0 0 0 0 0 0 0 0 0
2.3867 -4.5116e-05 0.0020429 -0.0077962 4.604e-05 0 0.0015777 -0.0038755 -0.0025284 0.0069388 -0.00036146 -0.0007871 -0.049325 0 0 0 0 0 0 0 0 0 0 0 0 0 0 0 0 0
2.3906 -0.0002688 0.0014702 -0.0029027 0.0004683 0 0.0012053 -0.00041987 -0.0020253 0.0030658 0.00094557 0.0034085 -0.023361 0 0 0 0 0 0 0 0 0 0 0 0 0 0 0 0 0
2.3945 -0.00026474 0.00017906 0.0027977 0.0011905 0 0.00053105 0.0025598 -0.00058145 -0.0032097 0.001621 0.0068748 -0.00080988 0 0 0 0 0 0 0 0 0 0 0 0 0 0 0 0 0
2.3984 2.1978e-05 -0.0010805 0.0081904 0.0016894 0 0.0001057 0.0027388 0.00095695 -0.0086323 0.0020155 0.0083208 0.0074393 0 0 0 0 0 0 0 0 0 0 0 0 0 0 0 0 0
2.4023 0.00031398 -0.0016603 0.012349 0.0016723 0 0.0003849 0.00020793 0.0016597 -0.010232 0.002577 0.0075643 0.0033461 0 0 0 0 0 0 0 0 0 0 0 0 0 0 0 0 0
2.4063 0.00023838 -0.0014235 0.014316 0.0012383 0 0.0013238 -0.0032968 0.0012325 -0.0072873 0.0034554 0.0051562 -0.0034423 0 0 0 0 0 0 0 0 0 0 0 0 0 0 0 0 0
2.4102 -0.00026433 -0.00066819 0.013364 0.00065746 0 0.0023028 -0.0059866 0.00020982 -0.001637 0.0043386 0.0019447 -0.0066807 0 0 0 0 0 0 0 0 0 0 0 0 0 0 0 0 0
2.4141 -0.00078358 0.00026371 0.0097244 8.6842e-05 0 0.0025102 -0.0068648 -0.00052483 0.0037768 0.0045657 -0.0010456 -0.008624 0 0 0 0 0 0 0 0 0 0 0 0 0 0 0 0 0
2.418 -0.00074759 0.0012502 0.0049017 -0.00045344 0 0.001545 -0.0055623 -0.00043576 0.006853 0.0034728 -0.002732 -0.014411 0 0 0 0 0 0 0 0 0 0 0 0 0 0 0 0 0
2.4219 4.439e-05 0.0022861 0.0008511 -0.00088537 0 -0.00022142 -0.0020939 0.0003375 0.0072926 0.00086423 -0.0024905 -0.022934 0 0 0 0 0 0 0 0 0 0 0 0 0 0 0 0 0
2.4258 0.0011609 0.0032066 -0.0014979 -0.00098748 0 -0.001836 0.0027919 0.0012038 0.0061308 -0.0026299 -0.00081464 -0.025331 0 0 0 0 0 0 0 0 0 0 0 0 0 0 0 0 0
2.4297 0.0018283 0.0036307 -0.0029579 -0.00060664 0 -0.0023895 0.0072193 0.0015963 0.0046155 -0.0056274 0.00070055 -0.013857 0 0 0 0 0 0 0 0 0 0 0 0 0 0 0 0 0
2.4336 0.0015523 0.0032594 -0.0051309 5.4971e-05 0 -0.0016032 0.0088205 0.0013026 0.0034945 -0.0066423 0.00046615 0.0079294 0 0 0 0 0 0 0 0 0 0 0 0 0 0 0 0 0
2.4375 0.00053806 0.0022383 -0.0085169 0.00048023 0 5.1023e-05 0.0064627 0.00051074 0.0030311 -0.0050196 -0.0016211 0.025358 0 0 0 0 0 0 0 0 0 0 0 0 0 0 0 0 0
2.4414 -0.00046617 0.0011623 -0.011523 0.0002913 0 0.0017318 0.001625 -0.00031974 0.0032399 -0.0015021 -0.0037274 0.024855 0 0 0 0 0 0 0 0 0 0 0 0 0 0 0 0 0
2.4453 -0.00077159 0.00063808 -0.011526 -0.00030046 0 0.0027601 -0.0022107 -0.0006595 0.0038042 0.0021019 -0.0033691 0.0070406 0 0 0 0 0 0 0 0 0 0 0 0 0 0 0 0 0
2.4492 -0.000291 0.00078784 -0.0071841 -0.00057819 0 0.0029148 -0.0021248 -0.00019168 0.0038408 0.0040464 0.00044255 -0.012581 0 0 0 0 0 0 0 0 0 0 0 0 0 0 0 0 0
2.4531 0.00042286 0.0011792 0.00011326 2.2435e-05 0 0.0023923 0.0017479 0.00088529 0.0021587 0.0037847 0.0060545 -0.017207 0 0 0 0 0 0 0 0 0 0 0 0 0 0 0 0 0
2.457 0.00064813 0.0012663 0.0070577 0.0012718 0 0.0016053 0.0060834 0.0017998 -0.0017601 0.0022437 0.010168 -0.0042927 0 0 0 0 0 0 0 0 0 0 0 0 0 0 0 0 0
2.4609 6.8414e-05 0.00091785 0.010827 0.0022034 0 0.0010092 0.00693 0.0016497 -0.0067965 0.0010116 0.010262 0.01191 0 0 0 0 0 0 0 0 0 0 0 0 0 0 0 0 0
2.4648 -0.0010013 0.00050749 0.010955 0.0019247 0 0.0009567 0.0028888 0.0001824 -0.010366 0.0010962 0.0064508 0.013847 0 0 0 0 0 0 0 0 0 0 0 0 0 0 0 0 0
2.4688 -0.0018739 0.00047921 0.0091377 0.00047247 0 0.0015046 -0.0037463 -0.0017402 -0.010023 0.0022445 0.0012456 -0.0022945 0 0 0 0 0 0 0 0 0 0 0 0 0 0 0 0 0
2.4727 -0.0019906 0.00083407 0.0073882 -0.001116 0 0.0022453 -0.0087664 -0.0025912 -0.0054087 0.0033122 -0.0024469 -0.022256 0 0 0 0 0 0 0 0 0 0 0 0 0 0 0 0 0
2.4766 -0.0012803 0.0010747 0.0063859 -0.0016463 0 0.0024077 -0.0091442 -0.0013881 0.0011551 0.0032769 -0.0033488 -0.026564 0 0 0 0 0 0 0 0 0 0 0 0 0 0 0 0 0
2.4805 -0.00015628 0.00068386 0.0053902 -0.00078249 0 0.0013528 -0.0049441 0.0013174 0.006139 0.0020059 -0.0022909 -0.008716 0 0 0 0 0 0 0 0 0 0 0 0 0 0 0 0 0
2.4844 0.00078615 -0.00033654 0.0034369 0.0006868 0 -0.00081457 0.0011786 0.0036596 0.0073202 0.00020461 -0.0010833 0.018395 0 0 0 0 0 0 0 0 0 0 0 0 0 0 0 0 0
2.4883 0.0011336 -0.0014165 0.00041209 0.0015626 0 -0.0030707 0.0060483 0.0038777 0.0053121 -0.0012606 -0.0010132 0.033904 0 0 0 0 0 0 0 0 0 0 0 0 0 0 0 0 0
2.4922 0.00085615 -0.0019251 -0.0029668 0.0012549 0 -0.0040543 0.0078186 0.0017712 0.0028559 -0.0019845 -0.0021871 0.027649 0 0 0 0 0 0 0 0 0 0 0 0 0 0 0 0 0
2.4961 0.00026479 -0.001739 -0.0059176 0.00019197 0 -0.0030626 0.0065232 -0.0011183 0.002485 -0.0020994 -0.0038793 0.0087755 0 0 0 0 0 0 0 0 0 0 0 0 0 0 0 0 0
2.5 -0.00021343 -0.0013102 -0.0080763 -0.00067302 0 -0.0006559 0.0035383 -0.0028055 0.0045078 -0.0019081 -0.0051738 -0.0034651 0 0 0 0 0 0 0 0 0 0 0 0 0 0 0 0 0
2.5039 -0.00029916 -0.0011706 -0.0092383 -0.00071263 0 0.0017032 0.00072547 -0.0024824 0.0068997 -0.0015545 -0.0052825 0.0021398 0 0 0 0 0 0 0 0 0 0 0 0 0 0 0 0 0
2.5078 -1.6357e-05 -0.0013807 -0.0089252 -4.0736e-05 0 0.0027306 -0.00034548 -0.0010067 0.0070467 -0.0010426 -0.0036334 0.018637 0 0 0 0 0 0 0 0 0 0 0 0 0 0 0 0 0
2.5117 0.0003461 -0.0014828 -0.0065575 0.00077596 0 0.002226 0.00088551 0.00010274 0.0038191 -0.00046173 -0.00014479 0.027938 0 0 0 0 0 0 0 0 0 0 0 0 0 0 0 0 0
2.5156 0.00044258 -0.0010141 -0.0021975 0.0012866 0 0.0010576 0.0034623 0.00011068 -0.0016253 -4.8844e-05 0.0043257 0.018113 0 0 0 0 0 0 0 0 0 0 0 0 0 0 0 0 0
2.5195 0.0001152 -5.8323e-05 0.0030102 0.0014169 0 0.00031354 0.0051741 -0.00044939 -0.0067241 4.2076e-05 0.0079538 -0.0052446 0 0 0 0 0 0 0 0 0 0 0 0 0 0 0 0 0
2.5234 -0.00049284 0.00073035 0.00738 0.0012805 0 0.0004374 0.0038983 -0.00060078 -0.0091895 -6.4248e-06 0.0088114 -0.023928 0 0 0 0 0 0 0 0 0 0 0 0 0 0 0 0 0
2.5273 -0.0010378 0.00068284 0.0098207 0.00090655 0 0.0010805 -0.00066333 -7.2552e-05 -0.0082272 0.00023754 0.0062093 -0.023522 0 0 0 0 0 0 0 0 0 0 0 0 0 0 0 0 0
2.5313 -0.0012166 -0.00027333 0.010445 0.0002547 0 0.0016434 -0.0063071 0.00047158 -0.0046667 0.0010084 0.0014024 -0.0062039 0 0 0 0 0 0 0 0 0 0 0 0 0 0 0 0 0
2.5352 -0.00096906 -0.0015277 0.010025 -0.00054373 0 0.0018288 -0.0096107 0.00031088 -0.00025179 0.0019478 -0.0031184 0.011495 0 0 0 0 0 0 0 0 0 0 0 0 0 0 0 0 0
2.5391 -0.00049556 -0.0022988 0.0088955 -0.0011066 0 0.0016523 -0.0084295 -0.00038285 0.003276 0.0022142 -0.0053131 0.013568 0 0 0 0 0 0 0 0 0 0 0 0 0 0 0 0 0
2.543 -9.3404e-05 -0.0022513 0.0065284 -0.0010911 0 0.0010631 -0.0036032 -0.00063321 0.0048545 0.0011151 -0.0048963 -0.0015297 0 0 0 0 0 0 0 0 0 0 0 0 0 0 0 0 0
2.5469 4.7845e-05 -0.0016561 0.0022863 -0.00058154 0 -0.00019338 0.0016424 0.00025571 0.0044153 -0.001232 -0.0032034 -0.020102 0 0 0 0 0 0 0 0 0 0 0 0 0 0 0 0 0
2.5508 -5.8073e-05 -0.001003 -0.0034347 -0.00010489 0 -0.002155 0.004162 0.0017914 0.0028314 -0.0037992 -0.00185 -0.025689 0 0 0 0 0 0 0 0 0 0 0 0 0 0 0 0 0
2.5547 -0.00024996 -0.0005069 -0.0089531 -0.00016116 0 -0.0041116 0.003163 0.002615 0.0014692 -0.005254 -0.0014453 -0.013278 0 0 0 0 0 0 0 0 0 0 0 0 0 0 0 0 0
2.5586 -0.00034929 -7.7048e-06 -0.012319 -0.00070379 0 -0.0047388 0.0004476 0.0018224 0.0014302 -0.004837 -0.0014212 0.0071524 0 0 0 0 0 0 0 0 0 0 0 0 0 0 0 0 0
2.5625 -0.00025909 0.00067576 -0.01266 -0.0011255 0 -0.0030811 -0.0013595 -4.6629e-05 0.0028357 -0.0028528 -0.00089671 0.020132 0 0 0 0 0 0 0 0 0 0 0 0 0 0 0 0 0
2.5664 1.1821e-05 0.0013615 -0.010569 -0.00082086 0 0.00040093 -0.00089297 -0.0014138 0.0046526 -0.00043184 0.00042083 0.018058 0 0 0 0 0 0 0 0 0 0 0 0 0 0 0 0 0
2.5703 0.00037189 0.0015383 -0.0072806 0.00020698 0 0.0038135 0.0012679 -0.0011248 0.0052943 0.001225 0.0021251 0.006509 0 0 0 0 0 0 0 0 0 0 0 0 0 0 0 0 0
2.5742 0.00067986 0.00082687 -0.0035817 0.0013033 0 0.005115 0.0035159 0.00045853 0.0036785 0.0015694 0.0036712 -0.0024744 0 0 0 0 0 0 0 0 0 0 0 0 0 0 0 0 0
2.5781 0.00078568 -0.00057893 0.00041838 0.0017375 0 0.0037263 0.0045477 0.0018124 2.8419e-05 0.00094108 0.004839 -0.0021279 0 0 0 0 0 0 0 0 0 0 0 0 0 0 0 0 0
2.582 0.00059373 -0.0019462 0.0046077 0.0013312 0 0.0010398 0.0039293 0.0016958 -0.0041621 0.00024382 0.0056126 0.0033135 0 0 0 0 0 0 0 0 0 0 0 0 0 0 0 0 0
2.5859 0.00013043 -0.0025236 0.0082716 0.00053482 0 -0.0007107 0.0018294 0.00026439 -0.0070018 0.00032839 0.0057841 0.0037872 0 0 0 0 0 0 0 0 0 0 0 0 0 0 0 0 0
2.5898 -0.00043949 -0.0021017 0.010409 -7.6263e-05 0 -0.00029041 -0.0012959 -0.0011827 -0.0073309 0.0014615 0.0049257 -0.0059877 0 0 0 0 0 0 0 0 0 0 0 0 0 0 0 0 0
2.5938 -0.00088602 -0.0011353 0.01065 -0.00033381 0 0.0015792 -0.004587 -0.0014831 -0.0053706 0.0031493 0.0028845 -0.0208 0 0 0 0 0 0 0 0 0 0 0 0 0 0 0 0 0
2.5977 -0.0010413 -0.00035326 0.009659 -0.00050233 0 0.0029524 -0.0066616 -0.00061443 -0.0024979 0.0043908 0.00022633 -0.029589 0 0 0 0 0 0 0 0 0 0 0 0 0 0 0 0 0
2.6016 -0.0008886 -0.00021977 0.0084127 -0.0008376 0 0.0023782 -0.0061841 0.00048443 -0.00032113 0.0042374 -0.0020068 -0.025978 0 0 0 0 0 0 0 0 0 0 0 0 0 0 0 0 0
2.6055 -0.00054369 -0.00068443 0.0070538 -0.0012137 0 7.3808e-05 -0.0029986 0.000933 0.00034536 0.0023809 -0.0031315 -0.014593 0 0 0 0 0 0 0 0 0 0 0 0 0 0 0 0 0
2.6094 -0.00015136 -0.0013424 0.0046428 -0.0012449 0 -0.002391 0.0012639 0.00065871 -4.6948e-05 -0.0005713 -0.0034184 -0.0069809 0 0 0 0 0 0 0 0 0 0 0 0 0 0 0 0 0
2.6133 0.00021024 -0.0017707 0.00026401 -0.00075331 0 -0.0034652 0.0040439 0.00020728 -0.00018608 -0.0033527 -0.0037549 -0.010719 0 0 0 0 0 0 0 0 0 0 0 0 0 0 0 0 0
2.6172 0.00054109 -0.001739 -0.0055538 -3.7853e-05 0 -0.0027561 0.0037722 1.2165e-05 0.0010505 -0.0047381 -0.0046254 -0.021874 0 0 0 0 0 0 0 0 0 0 0 0 0 0 0 0 0
2.6211 0.00085563 -0.0012158 -0.010649 0.00038414 0 -0.001044 0.0012162 1.9113e-05 0.0036057 -0.0042732 -0.0054338 -0.028086 0 0 0 0 0 0 0 0 0 0 0 0 0 0 0 0 0
2.625 0.0011195 -0.00031054 -0.012685 0.00030057 0 0.00059071 -0.0010921 1.2529e-05 0.006069 -0.0025378 -0.0049329 -0.019775 0 0 0 0 0 0 0 0 0 0 0 0 0 0 0 0 0
2.6289 0.0012486 0.00071883 -0.010993 2.4754e-05 0 0.0015788 -0.00099659 0.00010302 0.0065643 -0.00072967 -0.0024296 0.0006335 0 0 0 0 0 0 0 0 0 0 0 0 0 0 0 0 0
2.6328 0.0011629 0.0014579 -0.0070646 5.8955e-05 0 0.0019598 0.0014383 0.00066097 0.0041439 0.00015911 0.0013874 0.020006 0 0 0 0 0 0 0 0 0 0 0 0 0 0 0 0 0
2.6367 0.00083975 0.0014846 -0.0032032 0.00054657 0 0.0019574 0.004037 0.0017091 -0.00035819 -1.4029e-05 0.0048315 0.025368 0 0 0 0 0 0 0 0 0 0 0 0 0 0 0 0 0
2.6406 0.00032782 0.00067783 -0.00063496 0.0010905 0 0.0016723 0.004454 0.0025439 -0.0047533 -0.00054075 0.0064888 0.014749 0 0 0 0 0 0 0 0 0 0 0 0 0 0 0 0 0
2.6445 -0.00027037 -0.00056046 0.0011822 0.0011313 0 0.0011938 0.0021568 0.0022102 -0.0069699 -0.00048163 0.0062019 -0.0015403 0 0 0 0 0 0 0 0 0 0 0 0 0 0 0 0 0
2.6484 -0.00081898 -0.0014528 0.0035249 0.00049464 0 0.00081346 -0.0012935 0.00049608 -0.0064548 0.00058065 0.0049135 -0.010131 0 0 0 0 0 0 0 0 0 0 0 0 0 0 0 0 0
2.6523 -0.0011692 -0.0013615 0.0068032 -0.00044446 0 0.00088716 -0.003755 -0.0015924 -0.0043968 0.0022221 0.0036418 -0.0059728 0 0 0 0 0 0 0 0 0 0 0 0 0 0 0 0 0
2.6563 -0.0012012 -0.00029723 0.0099703 -0.0011174 0 0.0013909 -0.0042836 -0.0025222 -0.0026147 0.0035003 0.0026479 0.0040129 0 0 0 0 0 0 0 0 0 0 0 0 0 0 0 0 0
2.6602 -0.00088966 0.001033 0.011386 -0.001247 0 0.0017151 -0.00358 -0.0015621 -0.0020693 0.0036316 0.0015357 0.007655 0 0 0 0 0 0 0 0 0 0 0 0 0 0 0 0 0
2.6641 -0.0003484 0.0017412 0.010147 -0.00098721 0 0.0011021 -0.0029265 0.00051144 -0.002235 0.0024996 9.6786e-06 -0.0018147 0 0 0 0 0 0 0 0 0 0 0 0 0 0 0 0 0
2.668 0.00020371 0.0014509 0.0066127 -0.00065754 0 -0.00057449 -0.0028428 0.0020566 -0.0017769 0.00065122 -0.0016184 -0.020447 0 0 0 0 0 0 0 0 0 0 0 0 0 0 0 0 0
2.6719 0.00055687 0.00059262 0.0018797 -0.00043104 0 -0.0024821 -0.0027622 0.0019869 0.00016296 -0.0011383 -0.0026982 -0.037409 0 0 0 0 0 0 0 0 0 0 0 0 0 0 0 0 0
2.6758 0.00062941 4.8139e-05 -0.0030019 -0.00030333 0 -0.0034092 -0.0018562 0.00063716 0.0032154 -0.0023508 -0.0029085 -0.04367 0 0 0 0 0 0 0 0 0 0 0 0 0 0 0 0 0
2.6797 0.00049863 0.00043864 -0.0072464 -0.00027355 0 -0.0028102 -1.1683e-05 -0.0006937 0.0061182 -0.0029111 -0.0025236 -0.037894 0 0 0 0 0 0 0 0 0 0 0 0 0 0 0 0 0
2.6836 0.0003209 0.001654 -0.01007 -0.00040758 0 -0.0013251 0.0020254 -0.0009965 0.0076796 -0.0030206 -0.0019821 -0.025559 0 0 0 0 0 0 0 0 0 0 0 0 0 0 0 0 0
2.6875 0.00021283 0.0029933 -0.010668 -0.00065027 0 -0.00021774 0.0033537 -0.00035994 0.0074699 -0.0028721 -0.0012969 -0.013663 0 0 0 0 0 0 0 0 0 0 0 0 0 0 0 0 0
2.6914 0.00019114 0.0037517 -0.008767 -0.0006576 0 -0.0002176 0.0036445 0.00035418 0.0057865 -0.0025151 -5.018e-05 -0.0063215 0 0 0 0 0 0 0 0 0 0 0 0 0 0 0 0 0
2.6953 0.00020284 0.0037236 -0.0051761 1.1008e-06 0 -0.0008633 0.0031914 0.00047793 0.0032054 -0.0019394 0.0019492 -0.0041288 0 0 0 0 0 0 0 0 0 0 0 0 0 0 0 0 0
2.6992 0.0001915 0.0032177 -0.0014988 0.0013345 0 -0.0009906 0.0023892 9.2402e-05 0.00030541 -0.0012203 0.0040853 -0.0059609 0 0 0 0 0 0 0 0 0 0 0 0 0 0 0 0 0
2.7031 0.00012817 0.0026474 0.0010082 0.0026413 0 9.9637e-05 0.0013161 -0.00030576 -0.0022745 -0.00052748 0.0051922 -0.010294 0 0 0 0 0 0 0 0 0 0 0 0 0 0 0 0 0
2.707 -3.5223e-06 0.0021321 0.0024206 0.002896 0 0.0019232 -0.00013795 -0.00049433 -0.003812 1.9513e-05 0.0045549 -0.015155 0 0 0 0 0 0 0 0 0 0 0 0 0 0 0 0 0
2.7109 -0.00021825 0.0014812 0.0039266 0.0016161 0 0.0032345 -0.0018344 -0.00071631 -0.0038489 0.00047697 0.0026957 -0.018252 0 0 0 0 0 0 0 0 0 0 0 0 0 0 0 0 0
2.7148 -0.00049876 0.00052944 0.0064906 -0.00056911 0 0.0031687 -0.0032214 -0.0011845 -0.0026803 0.0010059 0.001072 -0.018526 0 0 0 0 0 0 0 0 0 0 0 0 0 0 0 0 0
2.7188 -0.00075724 -0.00055527 0.0096571 -0.0022751 0 0.0020021 -0.0036882 -0.0015685 -0.0013563 0.001637 0.00083519 -0.017868 0 0 0 0 0 0 0 0 0 0 0 0 0 0 0 0 0
2.7227 -0.00085719 -0.0013273 0.011687 -0.0024405 0 0.00082526 -0.003094 -0.0011832 -0.0009135 0.002116 0.0017655 -0.020434 0 0 0 0 0 0 0 0 0 0 0 0 0 0 0 0 0
2.7266 -0.00071036 -0.001443 0.010942 -0.0011961 0 0.00049197 -0.0019239 0.0002249 -0.0013872 0.0020448 0.0024172 -0.028974 0 0 0 0 0 0 0 0 0 0 0 0 0 0 0 0 0
2.7305 -0.0003701 -0.00099226 0.0072268 0.00027415 0 0.00087178 -0.00089974 0.0019623 -0.001584 0.0012553 0.0014086 -0.041159 0 0 0 0 0 0 0 0 0 0 0 0 0 0 0 0 0
2.7344 -1.7585e-05 -0.00044026 0.0019079 0.00076302 0 0.0010866 -0.00039668 0.0028277 -3.5122e-05 7.2717e-05 -0.0012853 -0.049851 0 0 0 0 0 0 0 0 0 0 0 0 0 0 0 0 0
2.7383 0.000172 -0.00021033 -0.0031513 3.0289e-05 0 0.0004317 -0.00017138 0.0021975 0.0035662 -0.00084359 -0.0042017 -0.04802 0 0 0 0 0 0 0 0 0 0 0 0 0 0 0 0 0
2.7422 0.00017271 -0.00029192 -0.006719 -0.0011092 0 -0.00093826 0.0003925 0.00069971 0.0077361 -0.0010233 -0.0055291 -0.034462 0 0 0 0 0 0 0 0 0 0 0 0 0 0 0 0 0
2.7461 0.00012345 -0.00025327 -0.0084531 -0.0015901 0 -0.002173 0.0017397 -0.00025472 0.010076 -0.00062532 -0.0045068 -0.015188 0 0 0 0 0 0 0 0 0 0 0 0 0 0 0 0 0
2.75 0.00019022 0.00033088 -0.0084231 -0.00098636 0 -0.0024975 0.0036985 0.00029481 0.0090357 -0.00034559 -0.0019059 0.00094882 0 0 0 0 0 0 0 0 0 0 0 0 0 0 0 0 0
2.7539 0.00039679 0.0014207 -0.0067463 0.00028861 0 -0.0018101 0.0054254 0.0020037 0.0051123 -0.0007903 0.0007087 0.0086203 0 0 0 0 0 0 0 0 0 0 0 0 0 0 0 0 0
2.7578 0.00058244 0.0024568 -0.0037889 0.0014995 0 -0.00060245 0.0058001 0.0035341 0.00049573 -0.0018406 0.0021898 0.0089683 0 0 0 0 0 0 0 0 0 0 0 0 0 0 0 0 0
2.7617 0.00053045 0.0027919 -0.00045972 0.0021942 0 0.0005892 0.00411 0.0037133 -0.0025291 -0.002618 0.0024637 0.0070795 0 0 0 0 0 0 0 0 0 0 0 0 0 0 0 0 0
2.7656 0.00015429 0.0022492 0.0021313 0.0023388 0 0.0015765 0.00066645 0.0024638 -0.0031056 -0.002164 0.0022347 0.0070022 0 0 0 0 0 0 0 0 0 0 0 0 0 0 0 0 0
2.7695 -0.00042078 0.0013085 0.0035802 0.0020392 0 0.0024101 -0.003096 0.00073808 -0.002112 -0.00028846 0.0021939 0.0090389 0 0 0 0 0 0 0 0 0 0 0 0 0 0 0 0 0
2.7734 -0.00094226 0.00073308 0.0046875 0.0013298 0 0.0030149 -0.0052989 -0.00034335 -0.0011948 0.0021654 0.0024814 0.011115 0 0 0 0 0 0 0 0 0 0 0 0 0 0 0 0 0
2.7773 -0.0011983 0.00093011 0.0067336 0.00029999 0 0.0030763 -0.0048095 -0.00029987 -0.001445 0.0039056 0.0027466 0.011808 0 0 0 0 0 0 0 0 0 0 0 0 0 0 0 0 0
2.7813 -0.0011323 0.0015884 0.0099761 -0.00069402 0 0.0023551 -0.0021344 0.00056647 -0.0027146 0.0041404 0.0025577 0.011517 0 0 0 0 0 0 0 0 0 0 0 0 0 0 0 0 0
2.7852 -0.00083758 0.0019162 0.012843 -0.0011543 0 0.0010874 0.00078484 0.0015848 -0.003885 0.003083 0.0017134 0.010986 0 0 0 0 0 0 0 0 0 0 0 0 0 0 0 0 0
2.7891 -0.0004721 0.0013048 0.012869 -0.00090173 0 -1.766e-05 0.001923 0.0021646 -0.003678 0.0016207 0.00027327 0.0096441 0 0 0 0 0 0 0 0 0 0 0 0 0 0 0 0 0
2.793 -0.00016996 -0.00012302 0.0087658 -0.00036664 0 -0.00027304 0.00072 0.0019782 -0.0014202 0.00051539 -0.0015358 0.0062033 0 0 0 0 0 0 0 0 0 0 0 0 0 0 0 0 0
2.7969 9.2426e-06 -0.0015367 0.0017867 -0.00026436 0 0.00042349 -0.001437 0.00099857 0.0025651 -0.00011334 -0.0033379 0.00092416 0 0 0 0 0 0 0 0 0 0 0 0 0 0 0 0 0
2.8008 9.6293e-05 -0.0019978 -0.0049515 -0.00085986 0 0.0014845 -0.0022837 -0.00041801 0.0069874 -0.00062172 -0.0045826 -0.0034914 0 0 0 0 0 0 0 0 0 0 0 0 0 0 0 0 0
2.8047 0.00019355 -0.0011698 -0.0086755 -0.0015692 0 0.0020994 -0.00048925 -0.0015218 0.010031 -0.0012833 -0.0046703 -0.0041573 0 0 0 0 0 0 0 0 0 0 0 0 0 0 0 0 0
2.8086 0.0004052 0.00041376 -0.008777 -0.0014147 0 0.0018689 0.0032646 -0.0015112 0.010164 -0.0019711 -0.0032968 -0.0014513 0 0 0 0 0 0 0 0 0 0 0 0 0 0 0 0 0
2.8125 0.00073115 0.0017325 -0.0067606 6.1779e-06 0 0.0010754 0.0067929 -0.00017608 0.0070355 -0.0023732 -0.00078847 0.00031793 0 0 0 0 0 0 0 0 0 0 0 0 0 0 0 0 0
2.8164 0.0010063 0.0020128 -0.0046117 0.0019839 0 0.00040352 0.0080195 0.0017051 0.0018936 -0.0024123 0.001911 -0.0033705 0 0 0 0 0 0 0 0 0 0 0 0 0 0 0 0 0
2.8203 0.00097914 0.0012557 -0.0032279 0.003198 0 0.00038885 0.0063526 0.0027641 -0.0029468 -0.0023266 0.0037187 -0.012215 0 0 0 0 0 0 0 0 0 0 0 0 0 0 0 0 0
2.8242 0.0005206 0.00017372 -0.0022081 0.0028529 0 0.0010457 0.0028457 0.0021037 -0.0054455 -0.0022909 0.0040735 -0.019872 0 0 0 0 0 0 0 0 0 0 0 0 0 0 0 0 0
2.8281 -0.00019893 -0.00038553 -0.00079233 0.0013772 0 0.0019059 -0.00071123 0.00013819 -0.0051249 -0.0020495 0.0032998 -0.01857 0 0 0 0 0 0 0 0 0 0 0 0 0 0 0 0 0
2.832 -0.00075495 -7.3485e-05 0.001281 5.3173e-06 0 0.0023667 -0.0028615 -0.0016297 -0.00332 -0.0010923 0.0023741 -0.0059929 0 0 0 0 0 0 0 0 0 0 0 0 0 0 0 0 0
2.8359 -0.00076378 0.00073791 0.0037968 -0.00035332 0 0.0020715 -0.003001 -0.0018159 -0.0021295 0.00068715 0.0022263 0.011749 0 0 0 0 0 0 0 0 0 0 0 0 0 0 0 0 0
2.8398 -0.00020949 0.0012807 0.0065568 0.00013727 0 0.0011098 -0.0013751 -0.00030861 -0.0028262 0.0025465 0.0030467 0.024081 0 0 0 0 0 0 0 0 0 0 0 0 0 0 0 0 0
2.8438 0.00049379 0.00098238 0.0094296 0.00055862 0 -3.2673e-05 0.0010574 0.0016782 -0.0049315 0.003285 0.0040833 0.023756 0 0 0 0 0 0 0 0 0 0 0 0 0 0 0 0 0
2.8477 0.00080247 -0.00012517 0.011787 0.00022915 0 -0.00073943 0.0028107 0.0026877 -0.0066247 0.0022793 0.0040945 0.012035 0 0 0 0 0 0 0 0 0 0 0 0 0 0 0 0 0
2.8516 0.00048068 -0.0014558 0.012192 -0.00066502 0 -0.00063955 0.002427 0.0022161 -0.0061125 0.00020535 0.0021963 -0.0027665 0 0 0 0 0 0 0 0 0 0 0 0 0 0 0 0 0
2.8555 -0.00019915 -0.0022916 0.0091689 -0.0013905 0 9.7905e-05 -0.00051964 0.00094539 -0.0029069 -0.0013699 -0.0014271 -0.011658 0 0 0 0 0 0 0 0 0 0 0 0 0 0 0 0 0
2.8594 -0.00067501 -0.0022394 0.0026894 -0.0015064 0 0.0007839 -0.0046336 -7.7653e-05 0.0018517 -0.0013179 -0.0054293 -0.010834 0 0 0 0 0 0 0 0 0 0 0 0 0 0 0 0 0
2.8633 -0.00054923 -0.0014061 -0.0050803 -0.0012786 0 0.00064093 -0.0071083 -0.00039977 0.0061086 -1.7625e-05 -0.0079545 -0.0028781 0 0 0 0 0 0 0 0 0 0 0 0 0 0 0 0 0
2.8672 0.00011125 -0.00023403 -0.010831 -0.0012476 0 -0.00057365 -0.0055382 -0.00032435 0.008055 0.00090399 -0.0076919 0.0063885 0 0 0 0 0 0 0 0 0 0 0 0 0 0 0 0 0
2.8711 0.00086567 0.00081338 -0.01235 -0.0014869 0 -0.0022277 4.6137e-05 -0.00027439 0.0070201 4.1855e-05 -0.0046941 0.011954 0 0 0 0 0 0 0 0 0 0 0 0 0 0 0 0 0
2.875 0.0012621 0.0014647 -0.01007 -0.0014357 0 -0.0031296 0.0066916 -0.00019694 0.0037029 -0.0024078 -0.00040811 0.011625 0 0 0 0 0 0 0 0 0 0 0 0 0 0 0 0 0
2.8789 0.0011337 0.0016499 -0.006506 -0.00054104 0 -0.0023801 0.010324 0.00028414 -0.00025221 -0.0046683 0.0031522 0.0058068 0 0 0 0 0 0 0 0 0 0 0 0 0 0 0 0 0
2.8828 0.00060604 0.0013975 -0.0040824 0.00098946 0 -0.00014138 0.0086372 0.0011852 -0.0031002 -0.0048626 0.0045965 -0.0034042 0 0 0 0 0 0 0 0 0 0 0 0 0 0 0 0 0
2.8867 -0.0001036 0.00077419 -0.0032773 0.0021976 0 0.0023364 0.0027938 0.0018305 -0.0038927 -0.0026498 0.0039424 -0.012837 0 0 0 0 0 0 0 0 0 0 0 0 0 0 0 0 0
2.8906 -0.00083808 -8.0626e-05 -0.0026534 0.0022324 0 0.0035416 -0.0034685 0.0013938 -0.002986 0.00046012 0.0024751 -0.019008 0 0 0 0 0 0 0 0 0 0 0 0 0 0 0 0 0
2.8945 -0.0014703 -0.00091425 -0.00053308 0.0012038 0 0.0027802 -0.0065809 -0.00016849 -0.0018015 0.0023945 0.0017853 -0.019555 0 0 0 0 0 0 0 0 0 0 0 0 0 0 0 0 0
2.8984 -0.0018092 -0.0014311 0.0033526 0.00012455 0 0.00065916 -0.0055142 -0.001814 -0.0018644 0.0022285 0.0026385 -0.014602 0 0 0 0 0 0 0 0 0 0 0 0 0 0 0 0 0
2.9023 -0.0016459 -0.0014708 0.0076521 -5.586e-05 0 -0.0014113 -0.0020226 -0.0021994 -0.0036792 0.00079635 0.0044339 -0.0066286 0 0 0 0 0 0 0 0 0 0 0 0 0 0 0 0 0
2.9063 -0.00095778 -0.0011491 0.010524 0.00062682 0 -0.0022753 0.0010943 -0.00088623 -0.0062486 -0.0002583 0.0056009 0.0014035 0 0 0 0 0 0 0 0 0 0 0 0 0 0 0 0 0
2.9102 -4.8097e-05 -0.00080577 0.010876 0.0012031 0 -0.001794 0.0020378 0.0012015 -0.0076612 -1.9824e-05 0.0046585 0.0079654 0 0 0 0 0 0 0 0 0 0 0 0 0 0 0 0 0
2.9141 0.00060275 -0.00076044 0.0087082 0.00074798 0 -0.0007509 0.00081385 0.0025577 -0.0063904 0.00099879 0.0012533 0.012919 0 0 0 0 0 0 0 0 0 0 0 0 0 0 0 0 0
2.918 0.00071355 -0.001057 0.0046944 -0.0006941 0 -9.4132e-05 -0.0013736 0.0023988 -0.0023746 0.0015265 -0.0034789 0.01564 0 0 0 0 0 0 0 0 0 0 0 0 0 0 0 0 0
2.9219 0.00046524 -0.0014149 -0.00024231 -0.0021464 0 -0.00022324 -0.0031565 0.0012662 0.0028807 0.00079915 -0.007455 0.013805 0 0 0 0 0 0 0 0 0 0 0 0 0 0 0 0 0
2.9258 0.00035562 -0.0014402 -0.0049802 -0.0026236 0 -0.00088228 -0.0035675 0.00039693 0.0071892 -0.00081999 -0.0087837 0.005073 0 0 0 0 0 0 0 0 0 0 0 0 0 0 0 0 0
2.9297 0.00072676 -0.00092834 -0.0082685 -0.0019971 0 -0.0015967 -0.0021344 0.0005234 0.00888 -0.0023509 -0.0068482 -0.0092782 0 0 0 0 0 0 0 0 0 0 0 0 0 0 0 0 0
2.9336 0.001393 -1.1865e-05 -0.0092565 -0.00097583 0 -0.002117 0.00097494 0.0012589 0.0075454 -0.0031836 -0.0026916 -0.022623 0 0 0 0 0 0 0 0 0 0 0 0 0 0 0 0 0
2.9375 0.0017494 0.00095646 -0.0081838 -0.00032115 0 -0.0024395 0.0046508 0.0015842 0.0040545 -0.0035021 0.0015505 -0.026161 0 0 0 0 0 0 0 0 0 0 0 0 0 0 0 0 0
2.9414 0.0013045 0.0016643 -0.006379 -0.00016084 0 -0.0025003 0.0069512 0.000865 2.8885e-05 -0.0037896 0.0038763 -0.015506 0 0 0 0 0 0 0 0 0 0 0 0 0 0 0 0 0
2.9453 0.00016439 0.0020149 -0.0052175 -7.1893e-05 0 -0.0020138 0.0061109 -0.00059992 -0.0028883 -0.0040523 0.0035801 0.0047814 0 0 0 0 0 0 0 0 0 0 0 0 0 0 0 0 0
2.9492 -0.00098813 0.002092 -0.0048389 0.00027498 0 -0.00075442 0.001979 -0.0019325 -0.003756 -0.0036631 0.0016245 0.023332 0 0 0 0 0 0 0 0 0 0 0 0 0 0 0 0 0
2.9531 -0.0014258 0.0019957 -0.0039284 0.00069529 0 0.0009678 -0.0033861 -0.0024556 -0.0028519 -0.0020395 -4.4447e-05 0.029874 0 0 0 0 0 0 0 0 0 0 0 0 0 0 0 0 0
2.957 -0.00095614 0.0017362 -0.00097445 0.00076009 0 0.0022123 -0.0068215 -0.0021177 -0.0016435 0.00054299 0.00018113 0.022596 0 0 0 0 0 0 0 0 0 0 0 0 0 0 0 0 0
2.9609 -4.6501e-05 0.0012805 0.0040824 0.00039403 0 0.0019855 -0.0062706 -0.0012859 -0.0019488 0.002886 0.002471 0.0087811 0 0 0 0 0 0 0 0 0 0 0 0 0 0 0 0 0
2.9648 0.00059164 0.00066359 0.0094187 5.1866e-05 0 0.00010784 -0.0023584 -0.00030668 -0.0045585 0.0037171 0.0054139 -0.001749 0 0 0 0 0 0 0 0 0 0 0 0 0 0 0 0 0
2.9688 0.00056775 7.4435e-06 0.012616 0.00020877 0 -0.0024199 0.0020379 0.00064222 -0.0082714 0.0027189 0.0069288 -0.0044635 0 0 0 0 0 0 0 0 0 0 0 0 0 0 0 0 0
2.9727 4.5696e-05 -0.00059219 0.01249 0.00071893 0 -0.0040179 0.0039391 0.0013653 -0.010335 0.00080629 0.0056213 -0.0024103 0 0 0 0 0 0 0 0 0 0 0 0 0 0 0 0 0
2.9766 -0.00049276 -0.0011752 0.0097518 0.00082039 0 -0.0037213 0.002399 0.0015351 -0.0083291 -0.00060363 0.0016975 -0.0014988 0 0 0 0 0 0 0 0 0 0 0 0 0 0 0 0 0
2.9805 -0.00067154 -0.0018546 0.0060224 -9.8634e-05 0 -0.0019891 -0.0010337 0.00094002 -0.0022084 -0.00069097 -0.0031326 -0.0038953 0 0 0 0 0 0 0 0 0 0 0 0 0 0 0 0 0
2.9844 -0.00044421 -0.0025936 0.0023428 -0.0017191 0 -0.00037982 -0.0037165 -0.00013426 0.0052194 0.0002174 -0.0066521 -0.0061476 0 0 0 0 0 0 0 0 0 0 0 0 0 0 0 0 0
2.9883 4.6394e-06 -0.0030462 -0.0012599 -0.0028623 0 -0.00028587 -0.0038864 -0.00090472 0.010034 0.0010381 -0.0073845 -0.0036668 0 0 0 0 0 0 0 0 0 0 0 0 0 0 0 0 0
2.9922 0.00048242 -0.0026952 -0.0048889 -0.0024684 0 -0.0017527 -0.0016809 -0.00064725 0.0099711 0.00084914 -0.0053436 0.0033644 0 0 0 0 0 0 0 0 0 0 0 0 0 0 0 0 0
2.9961 0.00088151 -0.0012631 -0.0078093 -0.000602 0 -0.0033885 0.0013074 0.00063113 0.0060197 -0.00043739 -0.001902 0.0091874 0 0 0 0 0 0 0 0 0 0 0 0 0 0 0 0 0
3 0.0011067 0.00093237 -0.0086949 0.001495 0 -0.0034672 0.0032849 0.0020633 0.001528 -0.0021089 0.0010753 0.0081771 0 0 0 0 0 0 0 0 0 0 0 0 0 0 0 0 0
3.0039 0.0010162 0.0030374 -0.0069421 0.0024061 0 -0.0013163 0.0033086 0.0025342 -0.00046248 -0.0032431 0.0022969 0.0015281 0 0 0 0 0 0 0 0 0 0 0 0 0 0 0 0 0
3.0078 0.000522 0.0041805 -0.0035625 0.0017063 0 0.0021466 0.0016092 0.0015392 0.00055372 -0.0033386 0.0017046 -0.0023901 0 0 0 0 0 0 0 0 0 0 0 0 0 0 0 0 0
3.0117 -0.00023795 0.0040714 -0.00048685 0.00024804 0 0.0051267 -0.00072305 -0.000442 0.0025107 -0.0025631 0.00038039 0.0043614 0 0 0 0 0 0 0 0 0 0 0 0 0 0 0 0 0
3.0156 -0.00088269 0.0031754 0.0011762 -0.00064194 0 0.0062598 -0.0023805 -0.0023339 0.0027657 -0.0015452 -0.00021941 0.020217 0 0 0 0 0 0 0 0 0 0 0 0 0 0 0 0 0
3.0195 -0.0010303 0.0022882 0.0021244 -0.00028874 0 0.0054313 -0.0025611 -0.0032309 0.00029519 -0.00092731 0.00077086 0.032713 0 0 0 0 0 0 0 0 0 0 0 0 0 0 0 0 0
3.0234 -0.00061831 0.0018544 0.0039508 0.00086648 0 0.0035502 -0.0014948 -0.0029054 -0.0036895 -0.00096823 0.003053 0.027805 0 0 0 0 0 0 0 0 0 0 0 0 0 0 0 0 0
3.0273 4.9985e-06 0.001626 0.0071735 0.0017632 0 0.0016634 -0.00038901 -0.001759 -0.0069382 -0.0014028 0.0053385 0.0028935 0 0 0 0 0 0 0 0 0 0 0 0 0 0 0 0 0
3.0313 0.0003453 0.00097827 0.010265 0.0016219 0 0.00027826 -0.00059659 -0.00042203 -0.007871 -0.0016324 0.0061467 -0.028141 0 0 0 0 0 0 0 0 0 0 0 0 0 0 0 0 0
3.0352 0.00017319 -0.00038551 0.010823 0.00045493 0 -0.00060487 -0.0024376 0.00061131 -0.0063537 -0.001155 0.0047088 -0.043904 0 0 0 0 0 0 0 0 0 0 0 0 0 0 0 0 0
3.0391 -0.00028149 -0.0019839 0.0078257 -0.0011098 0 -0.0010315 -0.0046451 0.001129 -0.0032296 1.6173e-05 0.0014108 -0.032422 0 0 0 0 0 0 0 0 0 0 0 0 0 0 0 0 0
3.043 -0.00053173 -0.0028128 0.002739 -0.0023585 0 -0.00085963 -0.0051346 0.0012013 0.00054455 0.0012502 -0.0024527 -0.002066 0 0 0 0 0 0 0 0 0 0 0 0 0 0 0 0 0
3.0469 -0.00025668 -0.0021396 -0.0016999 -0.0028708 0 -4.2488e-05 -0.0026937 0.0011266 0.0042438 0.0016525 -0.0053869 0.023676 0 0 0 0 0 0 0 0 0 0 0 0 0 0 0 0 0
3.0508 0.00042138 -0.00016983 -0.0038573 -0.0025697 0 0.00096793 0.0017996 0.0012832 0.007152 0.00068389 -0.0064064 0.024523 0 0 0 0 0 0 0 0 0 0 0 0 0 0 0 0 0
3.0547 0.0010343 0.0020105 -0.0044137 -0.001622 0 0.0013211 0.0058137 0.0018548 0.0084448 -0.0013906 -0.0053872 0.00011277 0 0 0 0 0 0 0 0 0 0 0 0 0 0 0 0 0
3.0586 0.0011394 0.0032059 -0.0052644 -0.00038098 0 0.00048016 0.007044 0.0025924 0.0076309 -0.0035773 -0.002985 -0.029111 0 0 0 0 0 0 0 0 0 0 0 0 0 0 0 0 0
3.0625 0.00064948 0.0029753 -0.0072895 0.00067087 0 -0.0010871 0.005171 0.0028977 0.0051694 -0.0047235 -0.00026054 -0.038238 0 0 0 0 0 0 0 0 0 0 0 0 0 0 0 0 0
3.0664 -0.00012349 0.0018805 -0.0092706 0.0011222 0 -0.0020298 0.0019701 0.0022907 0.0024511 -0.0041789 0.0018058 -0.018196 0 0 0 0 0 0 0 0 0 0 0 0 0 0 0 0 0
3.0703 -0.00070528 0.00093413 -0.0090218 0.00092611 0 -0.0011505 -0.00027906 0.0009111 0.0008746 -0.0021082 0.0027442 0.016887 0 0 0 0 0 0 0 0 0 0 0 0 0 0 0 0 0
3.0742 -0.00077109 0.00073637 -0.0055539 0.00050594 0 0.0014676 -0.00060398 -0.00045411 0.00072575 0.00068241 0.002799 0.041358 0 0 0 0 0 0 0 0 0 0 0 0 0 0 0 0 0
3.0781 -0.00032249 0.0010292 -0.00011778 0.00046375 0 0.0042962 0.00021136 -0.00095223 0.00092728 0.0031939 0.0027391 0.038719 0 0 0 0 0 0 0 0 0 0 0 0 0 0 0 0 0
3.082 0.000343 0.0010103 0.0048226 0.0010623 0 0.005445 0.00073943 -0.00039143 5.4375e-06 0.0046514 0.0032867 0.013875 0 0 0 0 0 0 0 0 0 0 0 0 0 0 0 0 0
3.0859 0.0008111 8.9085e-05 0.00757 0.0019377 0 0.0041503 0.00031829 0.00056464 -0.0025161 0.0047408 0.0044817 -0.012733 0 0 0 0 0 0 0 0 0 0 0 0 0 0 0 0 0
3.0898 0.00077388 -0.0015844 0.0082037 0.0023494 0 0.001404 -0.00060781 0.00095899 -0.0055321 0.0036871 0.0054877 -0.022931 0 0 0 0 0 0 0 0 0 0 0 0 0 0 0 0 0
3.0938 0.00020175 -0.0032423 0.0078498 0.0017871 0 -0.00083772 -0.0013177 0.00037109 -0.0071271 0.0021845 0.0051151 -0.0146 0 0 0 0 0 0 0 0 0 0 0 0 0 0 0 0 0
3.0977 -0.0006156 -0.0041098 0.0072371 0.00040635 0 -0.0011993 -0.0016902 -0.00074067 -0.0060578 0.0011081 0.0027728 -0.00029226 0 0 0 0 0 0 0 0 0 0 0 0 0 0 0 0 0
3.1016 -0.0012074 -0.0039464 0.006103 -0.0010841 0 0.00011611 -0.0021099 -0.0014755 -0.0027147 0.0010063 -0.00089529 0.0062059 0 0 0 0 0 0 0 0 0 0 0 0 0 0 0 0 0
3.1055 -0.0011992 -0.0030838 0.0038963 -0.0019613 0 0.0016642 -0.0026182 -0.0012633 0.0011821 0.0016414 -0.0042841 0.0018577 0 0 0 0 0 0 0 0 0 0 0 0 0 0 0 0 0
3.1094 -0.00057304 -0.0020208 0.00077048 -0.0019711 0 0.0020479 -0.0024678 -0.00025921 0.0038301 0.0020102 -0.0058933 -0.0056786 0 0 0 0 0 0 0 0 0 0 0 0 0 0 0 0 0
3.1133 0.00028732 -0.001015 -0.0023391 -0.0013844 0 0.0010116 -0.00080207 0.00092148 0.0045192 0.0010295 -0.005368 -0.0082006 0 0 0 0 0 0 0 0 0 0 0 0 0 0 0 0 0
3.1172 0.00083756 -4.2827e-05 -0.0046009 -0.00067915 0 -0.00052119 0.0021681 0.0017567 0.0038999 -0.0015127 -0.0036631 -0.0057066 0 0 0 0 0 0 0 0 0 0 0 0 0 0 0 0 0
3.1211 0.00075266 0.00091341 -0.0060408 -0.00019322 0 -0.0013411 0.0048521 0.0020917 0.0032835 -0.0045248 -0.0022007 -0.0048263 0 0 0 0 0 0 0 0 0 0 0 0 0 0 0 0 0
3.125 0.00016117 0.0016258 -0.0072359 -6.3175e-06 0 -0.00090956 0.0054198 0.0019775 0.0035803 -0.0062129 -0.0017408 -0.0095499 0 0 0 0 0 0 0 0 0 0 0 0 0 0 0 0 0
3.1289 -0.00045591 0.0017326 -0.0082731 -1.7439e-05 0 0.00038578 0.003438 0.001422 0.004623 -0.0053818 -0.0019006 -0.015179 0 0 0 0 0 0 0 0 0 0 0 0 0 0 0 0 0
3.1328 -0.00062818 0.0011124 -0.0082107 -3.8678e-05 0 0.0017095 0.0003799 0.00042739 0.0052774 -0.0024183 -0.0016596 -0.012866 0 0 0 0 0 0 0 0 0 0 0 0 0 0 0 0 0
3.1367 -0.00023665 0.00012498 -0.0058053 0.00015906 0 0.0024234 -0.0016044 -0.00075855 0.0042331 0.00091521 -0.00033181 -0.00037294 0 0 0 0 0 0 0 0 0 0 0 0 0 0 0 0 0
3.1406 0.00042489 -0.00058406 -0.00089154 0.0007538 0 0.0023643 -0.0015572 -0.0015946 0.00098364 0.0027881 0.0018472 0.012837 0 0 0 0 0 0 0 0 0 0 0 0 0 0 0 0 0
3.1445 0.00088938 -0.00059187 0.0049861 0.0016858 0 0.0017054 -0.00044844 -0.0016207 -0.0036311 0.0026587 0.0039332 0.013055 0 0 0 0 0 0 0 0 0 0 0 0 0 0 0 0 0
3.1484 0.0008467 -6.4436e-05 0.0094294 0.0025349 0 0.00072154 -9.5235e-05 -0.00093277 -0.0077383 0.0015508 0.0049791 -0.0037925 0 0 0 0 0 0 0 0 0 0 0 0 0 0 0 0 0
3.1523 0.00031948 0.00038658 0.010836 0.0026895 0 -0.00030049 -0.001351 -0.00020053 -0.0095024 0.0010358 0.0045942 -0.025695 0 0 0 0 0 0 0 0 0 0 0 0 0 0 0 0 0
3.1563 -0.0003996 0.00026253 0.0093903 0.001796 0 -0.0010687 -0.0033223 -8.7845e-05 -0.0082787 0.0018168 0.0030045 -0.033291 0 0 0 0 0 0 0 0 0 0 0 0 0 0 0 0 0
3.1602 -0.00094742 -0.00034293 0.0066157 0.00013711 0 -0.0013917 -0.0042988 -0.00059803 -0.005005 0.0031356 0.00076754 -0.016915 0 0 0 0 0 0 0 0 0 0 0 0 0 0 0 0 0
3.1641 -0.0010713 -0.00079468 0.0040204 -0.0014565 0 -0.0013561 -0.0033937 -0.0010368 -0.0014749 0.0034735 -0.001505 0.01378 0 0 0 0 0 0 0 0 0 0 0 0 0 0 0 0 0
3.168 -0.00071512 -0.00047737 0.0020935 -0.0021775 0 -0.0013314 -0.0012787 -0.0007029 0.00097698 0.001894 -0.0032746 0.037195 0 0 0 0 0 0 0 0 0 0 0 0 0 0 0 0 0
3.1719 -2.381e-05 0.00062432 0.0003609 -0.0018408 0 -0.0016551 0.00059065 0.00035197 0.0023152 -0.0011317 -0.0041727 0.037931 0 0 0 0 0 0 0 0 0 0 0 0 0 0 0 0 0
3.1758 0.0007066 0.0018536 -0.0018278 -0.0009813 0 -0.0022288 0.0013572 0.0012818 0.0034743 -0.0040577 -0.0041568 0.019234 0 0 0 0 0 0 0 0 0 0 0 0 0 0 0 0 0
3.1797 0.0011423 0.0024004 -0.0046158 -0.00035861 0 -0.0024619 0.0013702 0.0012167 0.0051909 -0.0053947 -0.0035759 -0.0014181 0 0 0 0 0 0 0 0 0 0 0 0 0 0 0 0 0
3.1836 0.0010811 0.001968 -0.0075243 -0.00032475 0 -0.0017411 0.0015696 0.00010701 0.0070978 -0.004683 -0.0029327 -0.0088563 0 0 0 0 0 0 0 0 0 0 0 0 0 0 0 0 0
3.1875 0.0005945 0.0010126 -0.0097293 -0.00061862 0 -6.4591e-05 0.0024458 -0.0011984 0.0079354 -0.0026182 -0.0024293 -0.0030866 0 0 0 0 0 0 0 0 0 0 0 0 0 0 0 0 0
3.1914 1.4341e-05 0.00035461 -0.010367 -0.00072162 0 0.0017772 0.0036541 -0.0017232 0.0066744 -0.00040732 -0.0017269 0.0031472 0 0 0 0 0 0 0 0 0 0 0 0 0 0 0 0 0
3.1953 -0.00028029 0.00050422 -0.0087933 -0.00037456 0 0.0027394 0.0045039 -0.0012273 0.0034761 0.001016 -0.00027433 -0.0013667 0 0 0 0 0 0 0 0 0 0 0 0 0 0 0 0 0
3.1992 -0.00014774 0.0012708 -0.004929 0.00024762 0 0.0023667 0.0046016 -0.00034002 -0.00040101 0.0013671 0.0019871 -0.014725 0 0 0 0 0 0 0 0 0 0 0 0 0 0 0 0 0
3.2031 0.00019028 0.0019547 0.0004061 0.00080286 0 0.0011879 0.0039277 0.00010458 -0.0035943 0.00090008 0.0042273 -0.024086 0 0 0 0 0 0 0 0 0 0 0 0 0 0 0 0 0
3.207 0.00031296 0.0019169 0.0055764 0.0011314 0 0.0002743 0.0024478 -0.00018102 -0.0055271 9.775e-05 0.0051682 -0.018719 0 0 0 0 0 0 0 0 0 0 0 0 0 0 0 0 0
3.2109 -5.3521e-05 0.0010382 0.0088809 0.0012974 0 0.00033543 -2.8534e-05 -0.00081817 -0.006393 -0.00056891 0.0041157 -0.00065307 0 0 0 0 0 0 0 0 0 0 0 0 0 0 0 0 0
3.2148 -0.00078751 -0.00027137 0.0095725 0.0013347 0 0.0011584 -0.0033768 -0.0012716 -0.0064449 -0.00077425 0.0016713 0.01723 0 0 0 0 0 0 0 0 0 0 0 0 0 0 0 0 0
3.2188 -0.0014361 -0.0014388 0.0083017 0.0010687 0 0.0018771 -0.0065952 -0.0013508 -0.0055228 -0.00044491 -0.00062198 0.023027 0 0 0 0 0 0 0 0 0 0 0 0 0 0 0 0 0
3.2227 -0.00155 -0.0021159 0.0065054 0.000297 0 0.00179 -0.0080183 -0.0011837 -0.0034103 0.00017033 -0.0015042 0.015546 0 0 0 0 0 0 0 0 0 0 0 0 0 0 0 0 0
3.2266 -0.0010219 -0.0022956 0.0052025 -0.00084197 0 0.00095976 -0.0064607 -0.00082314 -0.00056834 0.00058746 -0.0010443 0.0029906 0 0 0 0 0 0 0 0 0 0 0 0 0 0 0 0 0
3.2305 -0.00016123 -0.0021536 0.0042438 -0.0017695 0 6.9324e-05 -0.0023802 -8.4426e-05 0.0017633 0.0003749 -0.00055153 -0.0067371 0 0 0 0 0 0 0 0 0 0 0 0 0 0 0 0 0
3.2344 0.00053891 -0.0018336 0.0026557 -0.0018669 0 -0.00027141 0.0021088 0.0011051 0.0024961 -0.00052496 -0.0013942 -0.013447 0 0 0 0 0 0 0 0 0 0 0 0 0 0 0 0 0
3.2383 0.00074628 -0.0013655 -0.00031208 -0.0010608 0 -8.61e-05 0.0046029 0.0022604 0.0018461 -0.0017054 -0.0037521 -0.022483 0 0 0 0 0 0 0 0 0 0 0 0 0 0 0 0 0
3.2422 0.00048449 -0.00072246 -0.0044196 5.9755e-07 0 5.2621e-05 0.0041174 0.0024542 0.001422 -0.00254 -0.0063733 -0.036275 0 0 0 0 0 0 0 0 0 0 0 0 0 0 0 0 0
3.2461 6.153e-05 0.00010224 -0.0085466 0.00044302 0 -0.00036946 0.0017321 0.0010901 0.0028519 -0.0025835 -0.0074923 -0.049413 0 0 0 0 0 0 0 0 0 0 0 0 0 0 0 0 0
3.25 -0.00017814 0.001075 -0.01138 -5.3973e-05 0 -0.0012735 -0.00032584 -0.0013604 0.0060483 -0.001824 -0.0060849 -0.052972 0 0 0 0 0 0 0 0 0 0 0 0 0 0 0 0 0
3.2539 -8.4585e-05 0.0021249 -0.011968 -0.00091068 0 -0.0020153 -0.00036493 -0.0034779 0.0087954 -0.00063191 -0.0024708 -0.043724 0 0 0 0 0 0 0 0 0 0 0 0 0 0 0 0 0
3.2578 0.00022594 0.0031106 -0.0098682 -0.0011022 0 -0.0019293 0.0016432 -0.003928 0.0082938 0.00048684 0.0020244 -0.028539 0 0 0 0 0 0 0 0 0 0 0 0 0 0 0 0 0
3.2617 0.00047243 0.0037828 -0.0051979 -5.5488e-05 0 -0.0008993 0.0042082 -0.0025423 0.0035093 0.0011244 0.0058539 -0.019002 0 0 0 0 0 0 0 0 0 0 0 0 0 0 0 0 0
3.2656 0.00039729 0.0038444 0.0010881 0.001792 0 0.00051602 0.0054173 -0.00045951 -0.0036821 0.0010873 0.0078435 -0.021154 0 0 0 0 0 0 0 0 0 0 0 0 0 0 0 0 0
3.2695 -7.1345e-05 0.0031397 0.0070496 0.0032686 0 0.0014698 0.0041196 0.000816 -0.0096162 0.00044428 0.0074283 -0.030109 0 0 0 0 0 0 0 0 0 0 0 0 0 0 0 0 0
3.2734 -0.00076618 0.0018452 0.010401 0.0033578 0 0.001401 0.00054638 0.00059585 -0.011371 -0.00045031 0.0047734 -0.034583 0 0 0 0 0 0 0 0 0 0 0 0 0 0 0 0 0
3.2773 -0.0013629 0.000458 0.0099546 0.0019667 0 0.00038621 -0.0037903 -0.00058726 -0.0086879 -0.0010364 0.00089277 -0.026954 0 0 0 0 0 0 0 0 0 0 0 0 0 0 0 0 0
3.2813 -0.0015577 -0.00047464 0.0067762 -2.3796e-05 0 -0.0009288 -0.0067864 -0.0015913 -0.0038527 -0.00083101 -0.0025163 -0.0096523 0 0 0 0 0 0 0 0 0 0 0 0 0 0 0 0 0
3.2852 -0.0012414 -0.00070409 0.0037123 -0.0014166 0 -0.0017308 -0.0067973 -0.0016229 0.00015754 0.00017676 -0.0038353 0.007353 0 0 0 0 0 0 0 0 0 0 0 0 0 0 0 0 0
3.2891 -0.00056022 -0.00041573 0.0032217 -0.0015164 0 -0.0015242 -0.0036595 -0.00069722 0.0016807 0.0013456 -0.0026129 0.015008 0 0 0 0 0 0 0 0 0 0 0 0 0 0 0 0 0
3.293 0.00018177 -2.8127e-05 0.0051741 -0.00051794 0 -0.00043265 0.00094839 0.00062104 0.0010964 0.0017008 -0.00011254 0.011968 0 0 0 0 0 0 0 0 0 0 0 0 0 0 0 0 0
3.2969 0.00071085 0.00016913 0.0067049 0.00073456 0 0.00085634 0.0043081 0.0017332 8.1099e-05 0.00064624 0.0013961 0.0046535 0 0 0 0 0 0 0 0 0 0 0 0 0 0 0 0 0
3.3008 0.00092794 0.0002173 0.00458 0.0013595 0 0.0015087 0.004389 0.0022613 0.00026559 -0.001466 0.00031186 0.0016792 0 0 0 0 0 0 0 0 0 0 0 0 0 0 0 0 0
3.3047 0.00091254 0.00036656 -0.001816 0.00098164 0 0.0011055 0.0013645 0.0020098 0.0022782 -0.003454 -0.0029277 0.0076412 0 0 0 0 0 0 0 0 0 0 0 0 0 0 0 0 0
3.3086 0.00080874 0.00077822 -0.0095368 -9.9312e-05 0 -1.7613e-05 -0.0023513 0.00096756 0.0055243 -0.0041364 -0.0059968 0.0204 0 0 0 0 0 0 0 0 0 0 0 0 0 0 0 0 0
3.3125 0.00070619 0.0013566 -0.01415 -0.001153 0 -0.00094164 -0.0037973 -0.00051245 0.0085068 -0.0032525 -0.006374 0.032675 0 0 0 0 0 0 0 0 0 0 0 0 0 0 0 0 0
3.3164 0.00060935 0.0018631 -0.013107 -0.0014904 0 -0.0007945 -0.001691 -0.0016554 0.0094426 -0.0016862 -0.003266 0.036387 0 0 0 0 0 0 0 0 0 0 0 0 0 0 0 0 0
3.3203 0.00048734 0.0021638 -0.0075098 -0.00088434 0 0.00059197 0.0025749 -0.0016746 0.0070947 -0.00074643 0.0017828 0.027628 0 0 0 0 0 0 0 0 0 0 0 0 0 0 0 0 0
3.3242 0.00032368 0.0023273 -0.00089153 0.00030253 0 0.0025142 0.0059747 -0.00047429 0.0016234 -0.0010656 0.0060506 0.0099596 0 0 0 0 0 0 0 0 0 0 0 0 0 0 0 0 0
3.3281 0.00011349 0.0024665 0.0037061 0.0013606 0 0.0038835 0.0060683 0.0010421 -0.0050698 -0.0020475 0.0075678 -0.0063375 0 0 0 0 0 0 0 0 0 0 0 0 0 0 0 0 0
3.332 -0.00016008 0.0025162 0.0056882 0.0016963 0 0.0040007 0.0026264 0.0015548 -0.010048 -0.0023603 0.0062828 -0.01014 0 0 0 0 0 0 0 0 0 0 0 0 0 0 0 0 0
3.3359 -0.00050556 0.0022291 0.0064331 0.0012048 0 0.0030015 -0.0024648 0.00045734 -0.01098 -0.0010869 0.003709 0.0021759 0 0 0 0 0 0 0 0 0 0 0 0 0 0 0 0 0
3.3398 -0.00085964 0.0014448 0.0073091 0.00028895 0 0.001628 -0.006648 -0.0014789 -0.0077021 0.0014225 0.0015862 0.022145 0 0 0 0 0 0 0 0 0 0 0 0 0 0 0 0 0
3.3438 -0.0010654 0.00036144 0.0083082 -0.00047355 0 0.00056314 -0.0081798 -0.0026256 -0.0024636 0.0037121 0.00073064 0.033616 0 0 0 0 0 0 0 0 0 0 0 0 0 0 0 0 0
3.3477 -0.00096411 -0.00051897 0.0084376 -0.0007418 0 -7.0054e-05 -0.0067065 -0.0018527 0.0015386 0.004277 0.00082383 0.024705 0 0 0 0 0 0 0 0 0 0 0 0 0 0 0 0 0
3.3516 -0.00055182 -0.00079122 0.0070583 -0.00057983 0 -0.00061801 -0.0030099 0.00046914 0.0023529 0.0026738 0.00097921 -0.0016427 0 0 0 0 0 0 0 0 0 0 0 0 0 0 0 0 0
3.3555 -4.5126e-05 -0.00053567 0.0045544 -0.00029219 0 -0.0013504 0.0014407 0.0027362 0.00055065 -0.0001641 0.00042562 -0.028123 0 0 0 0 0 0 0 0 0 0 0 0 0 0 0 0 0
3.3594 0.00025012 -0.00028241 0.0017271 -0.00012744 0 -0.0020164 0.0048526 0.0034152 -0.0013959 -0.0026019 -0.0011424 -0.035834 0 0 0 0 0 0 0 0 0 0 0 0 0 0 0 0 0
3.3633 0.00018959 -0.0005177 -0.0011462 -0.00012687 0 -0.0019654 0.0056635 0.0022191 -0.0011219 -0.0034113 -0.0035117 -0.019534 0 0 0 0 0 0 0 0 0 0 0 0 0 0 0 0 0
3.3672 -6.3157e-05 -0.0011673 -0.0043397 -0.00020261 0 -0.00076171 0.0034475 0.00017207 0.0018122 -0.0024968 -0.0059847 0.0076805 0 0 0 0 0 0 0 0 0 0 0 0 0 0 0 0 0
3.3711 -0.00015724 -0.0015757 -0.00775 -0.00028871 0 0.0012522 -0.00040422 -0.0013555 0.0056421 -0.00080175 -0.0075002 0.024884 0 0 0 0 0 0 0 0 0 0 0 0 0 0 0 0 0
3.375 0.00013446 -0.0010704 -0.010225 -0.000376 0 0.0029937 -0.003161 -0.0016785 0.0077518 0.000423 -0.0070182 0.020313 0 0 0 0 0 0 0 0 0 0 0 0 0 0 0 0 0
3.3789 0.00068609 0.00036461 -0.01019 -0.0004283 0 0.0033376 -0.0025529 -0.0010493 0.006538 0.00041958 -0.0041542 0.00020389 0 0 0 0 0 0 0 0 0 0 0 0 0 0 0 0 0
3.3828 0.0010934 0.0019406 -0.0071381 -0.00034548 0 0.0019702 0.0013099 -0.00014993 0.0024384 -0.00070099 0.0003371 -0.017836 0 0 0 0 0 0 0 0 0 0 0 0 0 0 0 0 0
3.3867 0.0010052 0.0026315 -0.0024249 -7.6981e-05 0 -0.0002782 0.0056268 0.00049872 -0.0024682 -0.0021363 0.0047217 -0.02037 0 0 0 0 0 0 0 0 0 0 0 0 0 0 0 0 0
3.3906 0.00042367 0.0019952 0.0016267 0.00023257 0 -0.0019368 0.0068131 0.00068796 -0.0058379 -0.0029138 0.0071566 -0.0084383 0 0 0 0 0 0 0 0 0 0 0 0 0 0 0 0 0
3.3945 -0.00029203 0.00052557 0.0036019 0.00028616 0 -0.0019229 0.0032784 0.00035694 -0.0064265 -0.0024277 0.0067469 0.0058005 0 0 0 0 0 0 0 0 0 0 0 0 0 0 0 0 0
3.3984 -0.00071766 -0.00078451 0.0040496 -9.3418e-05 0 -0.0003566 -0.0032059 -0.00044308 -0.0046372 -0.00074085 0.0040582 0.011437 0 0 0 0 0 0 0 0 0 0 0 0 0 0 0 0 0
3.4023 -0.00068719 -0.0012788 0.0046804 -0.00071079 0 0.0014716 -0.0087551 -0.0013501 -0.0020591 0.0014524 0.00074064 0.0077185 0 0 0 0 0 0 0 0 0 0 0 0 0 0 0 0 0
3.4063 -0.0003718 -0.0011235 0.0065088 -0.001073 0 0.0020225 -0.010222 -0.00165 -0.0003824 0.0031666 -0.0014525 0.0016991 0 0 0 0 0 0 0 0 0 0 0 0 0 0 0 0 0
3.4102 -7.7567e-05 -0.0010199 0.0087708 -0.00080512 0 0.00068729 -0.0073077 -0.00073532 -0.00036093 0.0036184 -0.0016181 -0.0013629 0 0 0 0 0 0 0 0 0 0 0 0 0 0 0 0 0
3.4141 2.4503e-05 -0.0014399 0.0096237 -4.2504e-05 0 -0.0016672 -0.0023597 0.0012122 -0.0014142 0.0026378 -0.00012258 -0.0039729 0 0 0 0 0 0 0 0 0 0 0 0 0 0 0 0 0
3.418 -6.168e-06 -0.0021169 0.0078468 0.0006131 0 -0.0032709 0.0016861 0.0030615 -0.0020887 0.00076671 0.0016547 -0.01251 0 0 0 0 0 0 0 0 0 0 0 0 0 0 0 0 0
3.4219 -4.1759e-06 -0.0022768 0.0038592 0.00059768 0 -0.0027851 0.0033105 0.0034877 -0.0010872 -0.0010384 0.0020937 -0.028162 0 0 0 0 0 0 0 0 0 0 0 0 0 0 0 0 0
3.4258 0.00012101 -0.0013899 -0.00079514 -8.9506e-05 0 -0.00039186 0.0028871 0.0021113 0.0017963 -0.0019494 0.00029784 -0.043046 0 0 0 0 0 0 0 0 0 0 0 0 0 0 0 0 0
3.4297 0.00032868 0.00026947 -0.0047595 -0.000844 0 0.0022671 0.0017333 -4.9426e-05 0.0054605 -0.0017296 -0.0032017 -0.046442 0 0 0 0 0 0 0 0 0 0 0 0 0 0 0 0 0
3.4336 0.0005319 0.0017903 -0.0075882 -0.00096773 0 0.0033327 0.00096017 -0.0013572 0.0081411 -0.00082269 -0.0064887 -0.035295 0 0 0 0 0 0 0 0 0 0 0 0 0 0 0 0 0
3.4375 0.00068916 0.0023731 -0.0093563 -0.00027769 0 0.0021954 0.0010541 -0.00094787 0.0084623 -1.354e-05 -0.0072692 -0.018132 0 0 0 0 0 0 0 0 0 0 0 0 0 0 0 0 0
3.4414 0.00078847 0.0019708 -0.0099127 0.00074268 0 -2.5009e-05 0.0020494 0.00052932 0.0061862 0.00010685 -0.0044118 -0.0077949 0 0 0 0 0 0 0 0 0 0 0 0 0 0 0 0 0
3.4453 0.00076281 0.0012366 -0.0088078 0.0013724 0 -0.0014202 0.0036175 0.0015177 0.0022374 -0.00048433 0.0010169 -0.0095797 0 0 0 0 0 0 0 0 0 0 0 0 0 0 0 0 0
3.4492 0.00047679 0.00084933 -0.0059666 0.001248 0 -0.00087722 0.0048939 0.00093979 -0.0018777 -0.0012641 0.006168 -0.01637 0 0 0 0 0 0 0 0 0 0 0 0 0 0 0 0 0
3.4531 -0.00014993 0.00086911 -0.0021864 0.00058866 0 0.0010521 0.0045897 -0.00091579 -0.0047934 -0.0015438 0.0082383 -0.015853 0 0 0 0 0 0 0 0 0 0 0 0 0 0 0 0 0
3.457 -0.00098682 0.00073705 0.0013028 -9.1753e-05 0 0.0027416 0.0018316 -0.002757 -0.005774 -0.00093928 0.0064627 -0.0031326 0 0 0 0 0 0 0 0 0 0 0 0 0 0 0 0 0
3.4609 -0.0016847 -8.6327e-05 0.0038458 -0.00044929 0 0.00298 -0.002771 -0.0034434 -0.0048849 0.00036935 0.0026859 0.013496 0 0 0 0 0 0 0 0 0 0 0 0 0 0 0 0 0
3.4648 -0.001879 -0.0014731 0.0058025 -0.00050638 0 0.0019866 -0.0069856 -0.0028109 -0.0029152 0.0017346 -5.0024e-05 0.019645 0 0 0 0 0 0 0 0 0 0 0 0 0 0 0 0 0
3.4688 -0.0014606 -0.0026245 0.0078326 -0.00047509 0 0.0010376 -0.0083104 -0.0015212 -0.0010554 0.0024151 0.00015837 0.0086154 0 0 0 0 0 0 0 0 0 0 0 0 0 0 0 0 0
3.4727 -0.00068474 -0.0027609 0.0097487 -0.00048377 0 0.0011139 -0.0059312 -0.00031472 -0.0003092 0.0019977 0.0026916 -0.010967 0 0 0 0 0 0 0 0 0 0 0 0 0 0 0 0 0
3.4766 -7.8263e-06 -0.0018812 0.010253 -0.00051439 0 0.001913 -0.0015567 0.00047841 -0.00083624 0.00063114 0.0050685 -0.021326 0 0 0 0 0 0 0 0 0 0 0 0 0 0 0 0 0
3.4805 0.00022744 -0.00085647 0.0080137 -0.00055203 0 0.0022047 0.0017946 0.0008112 -0.0017024 -0.0010501 0.005018 -0.010674 0 0 0 0 0 0 0 0 0 0 0 0 0 0 0 0 0
3.4844 1.7606e-05 -0.0007117 0.003088 -0.00068527 0 0.0011695 0.00216 0.00060057 -0.0014296 -0.0022684 0.0021922 0.015832 0 0 0 0 0 0 0 0 0 0 0 0 0 0 0 0 0
3.4883 -0.00032768 -0.0016986 -0.0027733 -0.00098055 0 -0.00063509 0.0001375 -0.00020926 0.00085811 -0.0025286 -0.0018014 0.03925 0 0 0 0 0 0 0 0 0 0 0 0 0 0 0 0 0
3.4922 -0.00042384 -0.0029929 -0.0073229 -0.0012709 0 -0.0016951 -0.0017631 -0.001254 0.0045352 -0.0018859 -0.0048263 0.041952 0 0 0 0 0 0 0 0 0 0 0 0 0 0 0 0 0
3.4961 -7.6367e-05 -0.0033271 -0.0093985 -0.001162 0 -0.00098623 -0.0013027 -0.0016689 0.0076701 -0.00088697 -0.0057107 0.022161 0 0 0 0 0 0 0 0 0 0 0 0 0 0 0 0 0
3.5 0.00060171 -0.0020459 -0.0094079 -0.00034939 0 0.00097274 0.0016956 -0.00072245 0.0083344 -0.00019741 -0.0046272 -0.0043744 0 0 0 0 0 0 0 0 0 0 0 0 0 0 0 0 0
3.5039 0.0012695 0.00031233 -0.0084035 0.0010246 0 0.0025366 0.0053853 0.001314 0.0060485 -0.0001405 -0.0024026 -0.017203 0 0 0 0 0 0 0 0 0 0 0 0 0 0 0 0 0
3.5078 0.0015617 0.0024067 -0.0068547 0.0023528 0 0.0024672 0.0074985 0.0030424 0.0021546 -0.00046477 0.00026882 -0.0080576 0 0 0 0 0 0 0 0 0 0 0 0 0 0 0 0 0
3.5117 0.0012944 0.003124 -0.0044118 0.0029669 0 0.0011076 0.0069775 0.0029596 -0.0012297 -0.00053506 0.0029429 0.012197 0 0 0 0 0 0 0 0 0 0 0 0 0 0 0 0 0
3.5156 0.0005699 0.0023779 -0.0007592 0.0026306 0 4.2282e-05 0.0043696 0.00083572 -0.002799 0.00015621 0.0050675 0.022552 0 0 0 0 0 0 0 0 0 0 0 0 0 0 0 0 0
3.5195 -0.00027046 0.0010364 0.0035524 0.0016891 0 0.00055242 0.0010305 -0.0018816 -0.002847 0.0015266 0.0059042 0.0096987 0 0 0 0 0 0 0 0 0 0 0 0 0 0 0 0 0
3.5234 -0.00082967 0.00010745 0.0073107 0.00076381 0 0.0023586 -0.0018553 -0.003172 -0.0026499 0.0028676 0.0050571 -0.019913 0 0 0 0 0 0 0 0 0 0 0 0 0 0 0 0 0
3.5273 -0.00088325 -7.3196e-05 0.0096492 0.00028881 0 0.0038609 -0.0036389 -0.0021458 -0.0031078 0.0033107 0.0030558 -0.044119 0 0 0 0 0 0 0 0 0 0 0 0 0 0 0 0 0
3.5313 -0.00051124 3.0375e-05 0.010672 0.00028571 0 0.0036312 -0.0040493 0.00021326 -0.0039072 0.0024696 0.0011873 -0.042537 0 0 0 0 0 0 0 0 0 0 0 0 0 0 0 0 0
3.5352 -3.2934e-05 -0.00025862 0.010956 0.00048942 0 0.0017138 -0.0030931 0.001972 -0.003896 0.00075756 0.00050288 -0.013559 0 0 0 0 0 0 0 0 0 0 0 0 0 0 0 0 0
3.5391 0.00022491 -0.0011235 0.010517 0.00061142 0 -0.00047842 -0.0012208 0.0019694 -0.0022106 -0.00089006 0.00088232 0.023193 0 0 0 0 0 0 0 0 0 0 0 0 0 0 0 0 0
3.543 0.00016032 -0.0020713 0.0085519 0.00048338 0 -0.0014919 0.00064081 0.00073505 0.0009213 -0.0016902 0.0011358 0.041485 0 0 0 0 0 0 0 0 0 0 0 0 0 0 0 0 0
3.5469 -5.2161e-05 -0.0023852 0.0044021 5.312e-05 0 -0.0010507 0.0015879 -0.00018508 0.0043502 -0.0015523 0.00015759 0.028583 0 0 0 0 0 0 0 0 0 0 0 0 0 0 0 0 0
3.5508 -0.00012949 -0.0017462 -0.0012226 -0.00061394 0 -4.0331e-05 0.001499 0.00025427 0.0068443 -0.001062 -0.0019341 -0.0054288 0 0 0 0 0 0 0 0 0 0 0 0 0 0 0 0 0
3.5547 7.7317e-05 -0.00045163 -0.0062328 -0.0012615 0 0.00057378 0.0012637 0.0017132 0.0077841 -0.00094366 -0.0037933 -0.03656 0 0 0 0 0 0 0 0 0 0 0 0 0 0 0 0 0
3.5586 0.00047129 0.0009047 -0.0086369 -0.0014477 0 0.00069224 0.0020449 0.0029506 0.0072285 -0.0014644 -0.0040248 -0.046288 0 0 0 0 0 0 0 0 0 0 0 0 0 0 0 0 0
3.5625 0.00080904 0.0019236 -0.0081673 -0.00079684 0 0.00094765 0.0041124 0.0030326 0.0055618 -0.0022616 -0.0024329 -0.035057 0 0 0 0 0 0 0 0 0 0 0 0 0 0 0 0 0
3.5664 0.00090213 0.0025895 -0.006398 0.0006092 0 0.0017525 0.0063534 0.0020271 0.0032291 -0.0026885 -0.00015939 -0.019123 0 0 0 0 0 0 0 0 0 0 0 0 0 0 0 0 0
3.5703 0.00073498 0.0030505 -0.0051362 0.002084 0 0.0026543 0.0070428 0.00064273 0.00074392 -0.0023308 0.0013834 -0.014714 0 0 0 0 0 0 0 0 0 0 0 0 0 0 0 0 0
3.5742 0.00041893 0.0033101 -0.0046344 0.0027133 0 0.0027471 0.0052807 -0.00057864 -0.0012976 -0.0012511 0.0017275 -0.024138 0 0 0 0 0 0 0 0 0 0 0 0 0 0 0 0 0
3.5781 6.841e-05 0.003199 -0.0034165 0.0020563 0 0.0017065 0.0018314 -0.0015616 -0.0024653 0.00017873 0.0015725 -0.035766 0 0 0 0 0 0 0 0 0 0 0 0 0 0 0 0 0
3.582 -0.00025949 0.0026449 7.8749e-05 0.00057676 0 0.00029916 -0.0013964 -0.0022785 -0.0028483 0.0016084 0.0019015 -0.036478 0 0 0 0 0 0 0 0 0 0 0 0 0 0 0 0 0
3.5859 -0.0005234 0.0018951 0.0056537 -0.00065198 0 -0.00025595 -0.0027746 -0.0023157 -0.0030579 0.0028569 0.0029431 -0.02404 0 0 0 0 0 0 0 0 0 0 0 0 0 0 0 0 0
3.5898 -0.00064707 0.0013799 0.011129 -0.00079184 0 0.00051639 -0.0020777 -0.0011434 -0.0036914 0.0037921 0.0039875 -0.0079927 0 0 0 0 0 0 0 0 0 0 0 0 0 0 0 0 0
3.5938 -0.00055905 0.0013061 0.013959 7.3748e-05 0 0.0018147 -0.00044316 0.0010938 -0.0046651 0.0041756 0.0041366 0.00055346 0 0 0 0 0 0 0 0 0 0 0 0 0 0 0 0 0
3.5977 -0.00029413 0.0014125 0.013143 0.0010244 0 0.0022745 0.00064262 0.0032156 -0.0050866 0.0037394 0.0031493 -0.0006778 0 0 0 0 0 0 0 0 0 0 0 0 0 0 0 0 0
3.6016 -2.1846e-05 0.0012101 0.0096951 0.0010905 0 0.0012572 0.00042605 0.0037213 -0.003903 0.0024683 0.0015517 -0.0046428 0 0 0 0 0 0 0 0 0 0 0 0 0 0 0 0 0
3.6055 7.9243e-05 0.00053269 0.0054615 5.1527e-05 0 -0.00054562 -0.00073014 0.002091 -0.00082615 0.00077861 1.9912e-05 -0.0037727 0 0 0 0 0 0 0 0 0 0 0 0 0 0 0 0 0
3.6094 7.0541e-06 -0.00015156 0.0016137 -0.0014319 0 -0.0017689 -0.0017382 -0.00057742 0.0032692 -0.00067339 -0.0012201 0.0019186 0 0 0 0 0 0 0 0 0 0 0 0 0 0 0 0 0
3.6133 -1.6412e-05 -6.0108e-05 -0.0017628 -0.0024015 0 -0.0016169 -0.0015172 -0.0023392 0.0068239 -0.00145 -0.0023477 0.005911 0 0 0 0 0 0 0 0 0 0 0 0 0 0 0 0 0
3.6172 0.0002721 0.0011634 -0.0048941 -0.0023318 0 -0.00047155 0.00037984 -0.0019917 0.0085413 -0.0016464 -0.0033993 0.0036355 0 0 0 0 0 0 0 0 0 0 0 0 0 0 0 0 0
3.6211 0.0009029 0.0029687 -0.0074827 -0.0013996 0 0.00066362 0.0034532 -5.2108e-05 0.0080531 -0.0017343 -0.0039118 -0.0014944 0 0 0 0 0 0 0 0 0 0 0 0 0 0 0 0 0
3.625 0.0015696 0.004201 -0.008784 -0.0001859 0 0.0012286 0.0063532 0.0017642 0.0059074 -0.0020528 -0.0032145 -0.0014718 0 0 0 0 0 0 0 0 0 0 0 0 0 0 0 0 0
3.6289 0.0018255 0.0040105 -0.0083825 0.00079012 0 0.0015583 0.0074639 0.0020542 0.0030864 -0.0024272 -0.0010926 0.0070331 0 0 0 0 0 0 0 0 0 0 0 0 0 0 0 0 0
3.6328 0.0014322 0.0025903 -0.0066352 0.0012853 0 0.002302 0.0058541 0.0008255 0.00051696 -0.0023085 0.001873 0.017902 0 0 0 0 0 0 0 0 0 0 0 0 0 0 0 0 0
3.6367 0.00055935 0.0010524 -0.0042136 0.0012568 0 0.0034936 0.0020684 -0.00074543 -0.0011966 -0.0013302 0.004646 0.021216 0 0 0 0 0 0 0 0 0 0 0 0 0 0 0 0 0
3.6406 -0.00034067 0.00049895 -0.0013142 0.00076205 0 0.0043119 -0.0019408 -0.0015188 -0.0018995 0.00023797 0.0064189 0.013962 0 0 0 0 0 0 0 0 0 0 0 0 0 0 0 0 0
3.6445 -0.00086677 0.001084 0.0024346 8.4598e-06 0 0.0038208 -0.0039659 -0.0013424 -0.0019541 0.0015973 0.0069898 0.0043999 0 0 0 0 0 0 0 0 0 0 0 0 0 0 0 0 0
3.6484 -0.00092145 0.0019028 0.0071273 -0.00059337 0 0.0019442 -0.003094 -0.00092838 -0.0021003 0.0020277 0.0065627 0.0047455 0 0 0 0 0 0 0 0 0 0 0 0 0 0 0 0 0
3.6523 -0.0006909 0.0018191 0.011718 -0.00061394 0 -0.00033379 -0.00043943 -0.00095533 -0.0029577 0.001464 0.0053145 0.019008 0 0 0 0 0 0 0 0 0 0 0 0 0 0 0 0 0
3.6563 -0.00042412 0.00050092 0.014249 1.3473e-05 0 -0.0017653 0.0016538 -0.0013856 -0.0043952 0.0005296 0.0032624 0.03842 0 0 0 0 0 0 0 0 0 0 0 0 0 0 0 0 0
3.6602 -0.000242 -0.0012569 0.013208 0.00079194 0 -0.0018626 0.0014141 -0.0016177 -0.0053557 8.2283e-06 0.00055256 0.04954 0 0 0 0 0 0 0 0 0 0 0 0 0 0 0 0 0
3.6641 -0.00012567 -0.0022071 0.0088254 0.00096355 0 -0.0011803 -0.00097657 -0.0011815 -0.0045245 0.00022854 -0.0022344 0.047075 0 0 0 0 0 0 0 0 0 0 0 0 0 0 0 0 0
3.668 -2.67e-05 -0.0017177 0.003047 0.00015957 0 -0.00065528 -0.0035467 -0.00019872 -0.0014666 0.00087691 -0.0042203 0.038312 0 0 0 0 0 0 0 0 0 0 0 0 0 0 0 0 0
3.6719 6.1206e-05 -0.00029021 -0.0018604 -0.0011818 0 -0.00072756 -0.0040882 0.00079675 0.0027433 0.0013315 -0.0047916 0.03444 0 0 0 0 0 0 0 0 0 0 0 0 0 0 0 0 0
3.6758 0.00013646 0.00090605 -0.0048346 -0.0020854 0 -0.0010993 -0.0018232 0.0013688 0.0061022 0.0011583 -0.0040853 0.037688 0 0 0 0 0 0 0 0 0 0 0 0 0 0 0 0 0
3.6797 0.00024282 0.0010441 -0.006385 -0.0018308 0 -0.0012646 0.0020896 0.0014452 0.0071246 0.00034272 -0.0029185 0.037909 0 0 0 0 0 0 0 0 0 0 0 0 0 0 0 0 0
3.6836 0.00043179 0.00029973 -0.0076538 -0.00057311 0 -0.0011427 0.0054512 0.0011553 0.0059446 -0.00084064 -0.002183 0.02288 0 0 0 0 0 0 0 0 0 0 0 0 0 0 0 0 0
3.6875 0.00065943 -0.00038495 -0.0091863 0.00078082 0 -0.0011085 0.0064928 0.00057073 0.0040796 -0.0020709 -0.0022062 -0.0076508 0 0 0 0 0 0 0 0 0 0 0 0 0 0 0 0 0
3.6914 0.00076259 -0.00017648 -0.010501 0.0013379 0 -0.0014289 0.004853 -0.00027766 0.003048 -0.0030654 -0.0025798 -0.038586 0 0 0 0 0 0 0 0 0 0 0 0 0 0 0 0 0
3.6953 0.00059855 0.00092318 -0.010621 0.00093148 0 -0.0017844 0.0015879 -0.0011628 0.0030837 -0.0035134 -0.0025338 -0.05104 0 0 0 0 0 0 0 0 0 0 0 0 0 0 0 0 0
3.6992 0.00023377 0.0020994 -0.0088685 0.00016074 0 -0.0014721 -0.001543 -0.0015982 0.0030881 -0.0030876 -0.0015108 -0.038416 0 0 0 0 0 0 0 0 0 0 0 0 0 0 0 0 0
3.7031 -3.9055e-05 0.0024157 -0.0052335 -0.00021942 0 -0.00014056 -0.0030012 -0.0011633 0.001796 -0.0016726 0.00046674 -0.011953 0 0 0 0 0 0 0 0 0 0 0 0 0 0 0 0 0
3.707 6.1021e-05 0.0015433 -0.00028399 4.9524e-05 0 0.0016986 -0.0022218 5.7323e-05 -0.00096894 0.00036519 0.0027979 0.0091684 0 0 0 0 0 0 0 0 0 0 0 0 0 0 0 0 0
3.7109 0.00050099 -5.7137e-05 0.0050091 0.00060676 0 0.0029565 5.2493e-05 0.0014108 -0.0040705 0.0021992 0.0045822 0.013504 0 0 0 0 0 0 0 0 0 0 0 0 0 0 0 0 0
3.7148 0.00087768 -0.0015643 0.0093703 0.00089277 0 0.0028399 0.0020807 0.0021318 -0.0059541 0.0029837 0.0050114 0.0044192 0 0 0 0 0 0 0 0 0 0 0 0 0 0 0 0 0
3.7188 0.00072314 -0.002397 0.011497 0.00063604 0 0.0015086 0.0021278 0.001924 -0.0057478 0.0024329 0.0037476 -0.0065268 0 0 0 0 0 0 0 0 0 0 0 0 0 0 0 0 0
3.7227 -6.3824e-05 -0.0024943 0.010694 -3.1335e-05 0 -8.8579e-05 -0.00028352 0.0011318 -0.0036426 0.0010565 0.0011586 -0.011642 0 0 0 0 0 0 0 0 0 0 0 0 0 0 0 0 0
3.7266 -0.0010556 -0.002146 0.0074735 -0.0008156 0 -0.0010244 -0.0037783 0.0003795 -0.00046492 -0.00018864 -0.0017521 -0.012365 0 0 0 0 0 0 0 0 0 0 0 0 0 0 0 0 0
3.7305 -0.0015849 -0.0016389 0.0034373 -0.0015053 0 -0.0010928 -0.0058723 7.1649e-05 0.0029049 -0.00058893 -0.0037892 -0.013969 0 0 0 0 0 0 0 0 0 0 0 0 0 0 0 0 0
3.7344 -0.0012606 -0.0010629 0.00025804 -0.0019678 0 -0.00079853 -0.0047383 0.00021456 0.0057159 -0.00016597 -0.004201 -0.017264 0 0 0 0 0 0 0 0 0 0 0 0 0 0 0 0 0
3.7383 -0.00027109 -0.00038083 -0.0014959 -0.0020174 0 -0.00074455 -0.00068746 0.00060744 0.0072571 0.0004076 -0.0031062 -0.017121 0 0 0 0 0 0 0 0 0 0 0 0 0 0 0 0 0
3.7422 0.00077694 0.00040623 -0.0026208 -0.001441 0 -0.0010558 0.0039141 0.0010649 0.0070018 0.00037667 -0.0013897 -0.0092107 0 0 0 0 0 0 0 0 0 0 0 0 0 0 0 0 0
3.7461 0.0013232 0.0012068 -0.0043176 -0.00024543 0 -0.0013588 0.0063469 0.0014021 0.0050976 -0.00050608 -0.00010973 0.0031623 0 0 0 0 0 0 0 0 0 0 0 0 0 0 0 0 0
3.75 0.001217 0.0019236 -0.0068815 0.0011507 0 -0.0012416 0.0055109 0.0013153 0.0026481 -0.0018064 0.00016955 0.01043 0 0 0 0 0 0 0 0 0 0 0 0 0 0 0 0 0
3.7539 0.00070815 0.0025276 -0.0092772 0.0020804 0 -0.00067816 0.0025612 0.00048766 0.0011737 -0.0027354 -0.00032816 0.0055739 0 0 0 0 0 0 0 0 0 0 0 0 0 0 0 0 0
3.7578 0.00015407 0.0029993 -0.0099767 0.0020971 0 -1.3517e-05 -0.00022974 -0.0010339 0.0014209 -0.0026964 -0.00081563 -0.0087083 0 0 0 0 0 0 0 0 0 0 0 0 0 0 0 0 0
3.7617 -0.0002438 0.0032013 -0.0082093 0.0013361 0 0.00040864 -0.0012886 -0.0025944 0.0025346 -0.0016634 -0.00047312 -0.022133 0 0 0 0 0 0 0 0 0 0 0 0 0 0 0 0 0
3.7656 -0.00046779 0.0028693 -0.0044434 0.00041147 0 0.00055833 -0.00068156 -0.0032407 0.0025338 -0.0001754 0.0010514 -0.026286 0 0 0 0 0 0 0 0 0 0 0 0 0 0 0 0 0
3.7695 -0.00054769 0.0018128 0.00019603 -8.1393e-05 0 0.0006747 0.00040703 -0.0024727 -7.4666e-05 0.0010083 0.0033975 -0.021894 0 0 0 0 0 0 0 0 0 0 0 0 0 0 0 0 0
3.7734 -0.00047699 0.00018765 0.0047722 -5.6155e-06 0 0.00096412 0.00088513 -0.00076885 -0.0048318 0.0013619 0.0055771 -0.016816 0 0 0 0 0 0 0 0 0 0 0 0 0 0 0 0 0
3.7773 -0.00027531 -0.0014325 0.0087228 0.00031181 0 0.0013795 0.00046069 0.00070039 -0.0093295 0.00089966 0.0063893 -0.017337 0 0 0 0 0 0 0 0 0 0 0 0 0 0 0 0 0
3.7813 -7.2944e-05 -0.0023337 0.0114 0.00045238 0 0.0016853 -0.00055723 0.0010177 -0.010804 0.00016047 0.0050747 -0.021904 0 0 0 0 0 0 0 0 0 0 0 0 0 0 0 0 0
3.7852 -4.8597e-05 -0.0021323 0.011836 0.00025832 0 0.0016955 -0.0017655 0.00028769 -0.0080975 -0.00014161 0.0019116 -0.0234 0 0 0 0 0 0 0 0 0 0 0 0 0 0 0 0 0
3.7891 -0.00023758 -0.0010786 0.0093505 -0.00014036 0 0.0014193 -0.0027696 -0.00049748 -0.0024687 0.00037904 -0.0017048 -0.01686 0 0 0 0 0 0 0 0 0 0 0 0 0 0 0 0 0
3.793 -0.00042448 8.4505e-05 0.0045001 -0.00054597 0 0.00099527 -0.0029442 -0.00038269 0.003282 0.0014394 -0.0039777 -0.0042758 0 0 0 0 0 0 0 0 0 0 0 0 0 0 0 0 0
3.7969 -0.00029368 0.00064427 -0.00080144 -0.00084965 0 0.00053753 -0.001534 0.00070585 0.0066035 0.0021868 -0.0038965 0.0081032 0 0 0 0 0 0 0 0 0 0 0 0 0 0 0 0 0
3.8008 0.00025484 0.00044342 -0.0044709 -0.00097069 0 8.804e-05 0.0015996 0.0019677 0.0065826 0.0017498 -0.0020291 0.016288 0 0 0 0 0 0 0 0 0 0 0 0 0 0 0 0 0
3.8047 0.00093069 4.3118e-08 -0.0058176 -0.00074877 0 -0.00029299 0.0052618 0.0025138 0.0041471 -9.2351e-05 -0.00015373 0.021483 0 0 0 0 0 0 0 0 0 0 0 0 0 0 0 0 0
3.8086 0.0012345 0.00010964 -0.0059517 -3.7748e-05 0 -0.00045018 0.0072761 0.0021245 0.001235 -0.0026104 0.00014676 0.026654 0 0 0 0 0 0 0 0 0 0 0 0 0 0 0 0 0
3.8125 0.00087445 0.0012139 -0.0065144 0.0010305 0 -0.00021119 0.006047 0.0012851 -0.00038028 -0.0044784 -0.0011602 0.031302 0 0 0 0 0 0 0 0 0 0 0 0 0 0 0 0 0
3.8164 4.3541e-05 0.0030073 -0.0078965 0.0019431 0 0.00042885 0.0021063 0.00058938 1.4005e-05 -0.0045973 -0.0024568 0.030931 0 0 0 0 0 0 0 0 0 0 0 0 0 0 0 0 0
3.8203 -0.00071436 0.0045849 -0.008713 0.0021152 0 0.001217 -0.0019189 0.00021244 0.0017584 -0.0028322 -0.0018277 0.022124 0 0 0 0 0 0 0 0 0 0 0 0 0 0 0 0 0
3.8242 -0.00094785 0.005034 -0.0071116 0.0014184 0 0.0017807 -0.0032072 -3.0081e-05 0.0031903 -0.0001306 0.0012371 0.007497 0 0 0 0 0 0 0 0 0 0 0 0 0 0 0 0 0
3.8281 -0.00065716 0.0040474 -0.0026613 0.00040498 0 0.0019038 -0.0010223 -0.00023613 0.0026159 0.0020785 0.0052725 -0.0053517 0 0 0 0 0 0 0 0 0 0 0 0 0 0 0 0 0
3.832 -0.00025507 0.002117 0.0030282 -9.6178e-05 0 0.001697 0.002634 -0.00020763 -0.00051951 0.0027912 0.0079201 -0.0103 0 0 0 0 0 0 0 0 0 0 0 0 0 0 0 0 0
3.8359 -0.00018517 0.00017848 0.0075435 0.00027204 0 0.001501 0.0046355 0.00023675 -0.005004 0.0020141 0.0077208 -0.0079448 0 0 0 0 0 0 0 0 0 0 0 0 0 0 0 0 0
3.8398 -0.0005548 -0.0010269 0.0095171 0.00099906 0 0.0015975 0.0032303 0.00082649 -0.0083981 0.00064722 0.0050777 -0.0041679 0 0 0 0 0 0 0 0 0 0 0 0 0 0 0 0 0
3.8438 -0.0010928 -0.0014028 0.0093294 0.0011051 0 0.0019722 -0.00070228 0.00090227 -0.0085897 -0.0002147 0.0016725 -0.0037043 0 0 0 0 0 0 0 0 0 0 0 0 0 0 0 0 0
3.8477 -0.0014171 -0.001438 0.0081773 3.8395e-05 0 0.0023218 -0.0045652 5.7361e-05 -0.005306 -5.094e-05 -0.0009622 -0.0056609 0 0 0 0 0 0 0 0 0 0 0 0 0 0 0 0 0
3.8516 -0.0013297 -0.0017035 0.0066897 -0.0017406 0 0.0022833 -0.0061158 -0.0012834 -0.00036753 0.00077446 -0.0023636 -0.0056045 0 0 0 0 0 0 0 0 0 0 0 0 0 0 0 0 0
3.8555 -0.00088748 -0.0023115 0.0045837 -0.0030564 0 0.0016939 -0.0048546 -0.0020535 0.0036095 0.0013439 -0.0028939 -0.001468 0 0 0 0 0 0 0 0 0 0 0 0 0 0 0 0 0
3.8594 -0.00026471 -0.0027806 0.0015508 -0.0029695 0 0.00069903 -0.0018201 -0.0014661 0.0050612 0.00089504 -0.0029037 0.0036898 0 0 0 0 0 0 0 0 0 0 0 0 0 0 0 0 0
3.8633 0.00038846 -0.0024333 -0.0018394 -0.0015417 0 -0.00033287 0.0015539 0.00017721 0.0043932 -0.00060569 -0.0023595 0.0053829 0 0 0 0 0 0 0 0 0 0 0 0 0 0 0 0 0
3.8672 0.00094685 -0.0010234 -0.0043939 0.00025126 0 -0.00099517 0.0042542 0.0016279 0.0033067 -0.002429 -0.0012734 0.0036188 0 0 0 0 0 0 0 0 0 0 0 0 0 0 0 0 0
3.8711 0.0012421 0.00092839 -0.0054668 0.0013504 0 -0.0010147 0.0056835 0.0017358 0.0032485 -0.0036018 -0.00022959 0.0038167 0 0 0 0 0 0 0 0 0 0 0 0 0 0 0 0 0
3.875 0.0010958 0.0024115 -0.0056508 0.0014294 0 -0.00035556 0.0054203 0.00045731 0.004349 -0.003592 -0.00012561 0.010704 0 0 0 0 0 0 0 0 0 0 0 0 0 0 0 0 0
3.8789 0.00048841 0.0026529 -0.0060499 0.0010095 0 0.00075149 0.003436 -0.001115 0.0055946 -0.0026447 -0.0011843 0.021233 0 0 0 0 0 0 0 0 0 0 0 0 0 0 0 0 0
3.8828 -0.00031336 0.0017335 -0.0068126 0.00086465 0 0.0018662 0.00059186 -0.0017224 0.0057929 -0.0015181 -0.0023001 0.02466 0 0 0 0 0 0 0 0 0 0 0 0 0 0 0 0 0
3.8867 -0.00086883 0.00056682 -0.0065864 0.0013218 0 0.0025056 -0.0014577 -0.0010014 0.0043452 -0.00083714 -0.0016775 0.011274 0 0 0 0 0 0 0 0 0 0 0 0 0 0 0 0 0
3.8906 -0.00088838 0.00019875 -0.0037163 0.0020634 0 0.0023899 -0.0013574 0.0003122 0.0013391 -0.00059537 0.0015403 -0.017689 0 0 0 0 0 0 0 0 0 0 0 0 0 0 0 0 0
3.8945 -0.00049204 0.0009556 0.0018554 0.0025055 0 0.0016425 0.00066196 0.001132 -0.002684 -0.00022377 0.0061154 -0.04849 0 0 0 0 0 0 0 0 0 0 0 0 0 0 0 0 0
3.8984 -0.00013112 0.0021434 0.0079388 0.002314 0 0.00077562 0.0026566 0.00095228 -0.0067625 0.00083044 0.0092829 -0.06397 0 0 0 0 0 0 0 0 0 0 0 0 0 0 0 0 0
3.9023 -0.0002003 0.0025884 0.01154 0.0015969 0 0.00040004 0.0024448 0.00013047 -0.0094267 0.0025166 0.008772 -0.055919 0 0 0 0 0 0 0 0 0 0 0 0 0 0 0 0 0
3.9063 -0.00067703 0.0016131 0.011176 0.00070073 0 0.00080046 -0.0004629 -0.00059453 -0.0090866 0.0041042 0.0046142 -0.03052 0 0 0 0 0 0 0 0 0 0 0 0 0 0 0 0 0
3.9102 -0.0011287 -0.00035623 0.0079298 -9.931e-05 0 0.0016697 -0.0042494 -0.00075569 -0.0051084 0.0046961 -0.00083583 -0.0030592 0 0 0 0 0 0 0 0 0 0 0 0 0 0 0 0 0
3.9141 -0.0010989 -0.0020856 0.0042915 -0.00071652 0 0.0022392 -0.0061622 -0.00037672 0.0011916 0.0038923 -0.0046791 0.012807 0 0 0 0 0 0 0 0 0 0 0 0 0 0 0 0 0
3.918 -0.00052571 -0.0025157 0.0019634 -0.0011592 0 0.001777 -0.0047123 0.00027971 0.0068229 0.002046 -0.0055192 0.012548 0 0 0 0 0 0 0 0 0 0 0 0 0 0 0 0 0
3.9219 0.00019196 -0.0016136 0.00069883 -0.0014174 0 0.00013752 -0.00077494 0.00099877 0.0089465 -6.3326e-05 -0.0041178 0.00074829 0 0 0 0 0 0 0 0 0 0 0 0 0 0 0 0 0
3.9258 0.00054211 -0.00036274 -0.00089501 -0.001471 0 -0.0020388 0.0032852 0.0016097 0.0069945 -0.0017927 -0.0023414 -0.013841 0 0 0 0 0 0 0 0 0 0 0 0 0 0 0 0 0
3.9297 0.00034212 0.00010917 -0.0036104 -0.0013593 0 -0.0036566 0.0055269 0.0018348 0.0032215 -0.0029232 -0.0015416 -0.023093 0 0 0 0 0 0 0 0 0 0 0 0 0 0 0 0 0
3.9336 -0.00012317 -0.00049081 -0.0067438 -0.0011743 0 -0.0038342 0.0056418 0.0013559 0.0009849 -0.003496 -0.0017655 -0.021792 0 0 0 0 0 0 0 0 0 0 0 0 0 0 0 0 0
3.9375 -0.00037721 -0.0013876 -0.0087825 -0.00095377 0 -0.0024633 0.0046035 0.00016199 0.0020632 -0.0034933 -0.0021894 -0.0086701 0 0 0 0 0 0 0 0 0 0 0 0 0 0 0 0 0
3.9414 -0.00017488 -0.0014513 -0.0087572 -0.00060845 0 -0.00027903 0.0034518 -0.0012041 0.0052786 -0.0027838 -0.0020353 0.012486 0 0 0 0 0 0 0 0 0 0 0 0 0 0 0 0 0
3.9453 0.0003062 -0.00021937 -0.0068475 -3.6217e-06 0 0.0015945 0.0025315 -0.0019036 0.0075988 -0.0013982 -0.0010456 0.032925 0 0 0 0 0 0 0 0 0 0 0 0 0 0 0 0 0
3.9492 0.0006498 0.0016763 -0.0038404 0.00085532 0 0.0023065 0.0017232 -0.0014657 0.0066987 0.00022467 0.00067018 0.042449 0 0 0 0 0 0 0 0 0 0 0 0 0 0 0 0 0
3.9531 0.00056141 0.003035 -0.0003125 0.0017204 0 0.0017187 0.0010306 -0.00026055 0.002736 0.0014067 0.0029019 0.035672 0 0 0 0 0 0 0 0 0 0 0 0 0 0 0 0 0
3.957 7.8558e-05 0.0030705 0.0034838 0.002207 0 0.00038511 0.00064617 0.00073551 -0.0020603 0.0017579 0.0052747 0.016492 0 0 0 0 0 0 0 0 0 0 0 0 0 0 0 0 0
3.9609 -0.0005174 0.0019729 0.0070792 0.0020373 0 -0.00084541 0.00046342 0.00074947 -0.0053436 0.0015534 0.0070407 -0.0036546 0 0 0 0 0 0 0 0 0 0 0 0 0 0 0 0 0
3.9648 -0.00095332 0.00059971 0.0095169 0.0012235 0 -0.0013194 -0.0001629 -0.00011237 -0.0062538 0.0015085 0.0072413 -0.013273 0 0 0 0 0 0 0 0 0 0 0 0 0 0 0 0 0
3.9688 -0.0011314 -0.00033759 0.0099319 5.7617e-05 0 -0.00089455 -0.0018255 -0.00094884 -0.0054193 0.0020672 0.005355 -0.0082928 0 0 0 0 0 0 0 0 0 0 0 0 0 0 0 0 0
3.9727 -0.001098 -0.00079984 0.0084223 -0.0010555 0 3.1307e-05 -0.0041245 -0.00084808 -0.003797 0.002855 0.0018769 0.0063248 0 0 0 0 0 0 0 0 0 0 0 0 0 0 0 0 0
3.9766 -0.00091366 -0.0012117 0.0061173 -0.0017871 0 0.0007484 -0.0055071 0.00031828 -0.0017716 0.0028743 -0.0018312 0.021402 0 0 0 0 0 0 0 0 0 0 0 0 0 0 0 0 0
3.9805 -0.0005975 -0.0018213 0.0041449 -0.001999 0 0.00061739 -0.004386 0.0017653 0.00067499 0.0013575 -0.0044214 0.029886 0 0 0 0 0 0 0 0 0 0 0 0 0 0 0 0 0
3.9844 -0.00019188 -0.0023357 0.0025013 -0.0017745 0 -0.00054405 -0.00067442 0.0023968 0.0032566 -0.001454 -0.0054282 0.029499 0 0 0 0 0 0 0 0 0 0 0 0 0 0 0 0 0
3.9883 0.00016551 -0.0022154 0.0001069 -0.0013785 0 -0.0022701 0.0037552 0.0016062 0.005207 -0.004324 -0.0053552 0.021133 0 0 0 0 0 0 0 0 0 0 0 0 0 0 0 0 0
3.9922 0.00029437 -0.0013002 -0.0038417 -0.0011321 0 -0.0036292 0.0063144 -0.00033453 0.0059293 -0.0058611 -0.0049748 0.0066598 0 0 0 0 0 0 0 0 0 0 0 0 0 0 0 0 0
3.9961 0.0001341 -8.5965e-05 -0.0085659 -0.0012115 0 -0.0037709 0.0056692 -0.0024919 0.0056519 -0.0054929 -0.0045788 -0.010818 0 0 0 0 0 0 0 0 0 0 0 0 0 0 0 0 0
4 -0.00014747 0.00067731 -0.011899 -0.0014778 0 -0.0025338 0.0027219 -0.0038334 0.0051834 -0.0037855 -0.0038848 -0.025594 0 0 0 0 0 0 0 0 0 0 0 0 0 0 0 0 0
4.0039 -0.00024479 0.00067957 -0.011969 -0.0015121 0 -0.00065153 -0.00023945 -0.0037501 0.0049119 -0.0019134 -0.0025615 -0.030585 0 0 0 0 0 0 0 0 0 0 0 0 0 0 0 0 0
4.0078 3.2707e-05 0.0003292 -0.0088063 -0.00091099 0 0.00069527 -0.0014154 -0.0023158 0.0041851 -0.00079365 -0.00071132 -0.022229 0 0 0 0 0 0 0 0 0 0 0 0 0 0 0 0 0
4.0117 0.0005572 0.00030791 -0.0042939 0.00033753 0 0.00073049 -0.00074678 -0.00024196 0.001929 -0.00058017 0.0011986 -0.0050341 0 0 0 0 0 0 0 0 0 0 0 0 0 0 0 0 0
4.0156 0.00092862 0.00083294 -0.00051321 0.0017234 0 -0.00031441 0.00039699 0.0014513 -0.0019875 -0.00079316 0.0027802 0.0096249 0 0 0 0 0 0 0 0 0 0 0 0 0 0 0 0 0
4.0195 0.00076693 0.0013771 0.0018932 0.0025026 0 -0.0013797 0.00058048 0.0019674 -0.0060896 -0.00080451 0.0039488 0.011173 0 0 0 0 0 0 0 0 0 0 0 0 0 0 0 0 0
4.0234 2.8019e-05 0.0011583 0.0037894 0.002225 0 -0.0014513 -0.00058526 0.0012326 -0.0082209 -0.00023504 0.0046701 -0.0018603 0 0 0 0 0 0 0 0 0 0 0 0 0 0 0 0 0
4.0273 -0.00091784 -6.1758e-05 0.0061334 0.0010829 0 -0.00042024 -0.0023894 3.6123e-06 -0.0073308 0.00092382 0.004624 -0.020298 0 0 0 0 0 0 0 0 0 0 0 0 0 0 0 0 0
4.0313 -0.0015227 -0.0016596 0.0086493 -0.00021991 0 0.00082012 -0.0037589 -0.00061592 -0.0044174 0.0023519 0.0033507 -0.031341 0 0 0 0 0 0 0 0 0 0 0 0 0 0 0 0 0
4.0352 -0.0014378 -0.0026477 0.0099503 -0.00097919 0 0.0011431 -0.0039724 7.3679e-06 -0.0016446 0.0034801 0.00086569 -0.028366 0 0 0 0 0 0 0 0 0 0 0 0 0 0 0 0 0
4.0391 -0.00074391 -0.0025252 0.008887 -0.00096784 0 0.00015598 -0.0028853 0.0015073 -0.00042808 0.0036633 -0.0019435 -0.015311 0 0 0 0 0 0 0 0 0 0 0 0 0 0 0 0 0
4.043 0.00013281 -0.0016729 0.0056453 -0.00051754 0 -0.0014934 -0.00082506 0.002763 -0.0003093 0.0025356 -0.003756 -0.0025369 0 0 0 0 0 0 0 0 0 0 0 0 0 0 0 0 0
4.0469 0.00073907 -0.00092647 0.0014954 -0.00019413 0 -0.0027274 0.0015293 0.0027755 0.00034057 0.00039362 -0.0038593 0.0014827 0 0 0 0 0 0 0 0 0 0 0 0 0 0 0 0 0
4.0508 0.00089562 -0.00076702 -0.002394 -0.00037334 0 -0.0029811 0.0032987 0.0014636 0.0025416 -0.0017735 -0.0028067 -0.0045188 0 0 0 0 0 0 0 0 0 0 0 0 0 0 0 0 0
4.0547 0.00076134 -0.0009188 -0.0057051 -0.0010341 0 -0.002594 0.0037994 -0.000296 0.0056108 -0.0028311 -0.0019325 -0.015562 0 0 0 0 0 0 0 0 0 0 0 0 0 0 0 0 0
4.0586 0.00064119 -0.00072263 -0.0085357 -0.0018404 0 -0.0023174 0.0030806 -0.0013943 0.0077511 -0.0023207 -0.0020717 -0.025045 0 0 0 0 0 0 0 0 0 0 0 0 0 0 0 0 0
4.0625 0.00071591 0.0001222 -0.010465 -0.0023597 0 -0.0024598 0.002071 -0.0013257 0.0076365 -0.00087016 -0.002698 -0.028296 0 0 0 0 0 0 0 0 0 0 0 0 0 0 0 0 0
4.0664 0.000911 0.0012007 -0.010418 -0.0022545 0 -0.0025378 0.001932 -0.00043185 0.0054219 0.00026363 -0.0023849 -0.023224 0 0 0 0 0 0 0 0 0 0 0 0 0 0 0 0 0
4.0703 0.00098792 0.0017553 -0.0076785 -0.0014115 0 -0.0017873 0.0029887 0.00055284 0.0023446 0.00023002 -0.00022203 -0.0099307 0 0 0 0 0 0 0 0 0 0 0 0 0 0 0 0 0
4.0742 0.00075584 0.0014011 -0.0029999 -3.6616e-05 0 -3.0255e-05 0.0042292 0.0011287 -0.0004546 -0.00067229 0.0031589 0.0086805 0 0 0 0 0 0 0 0 0 0 0 0 0 0 0 0 0
4.0781 0.00022159 0.00046893 0.001567 0.0013365 0 0.0019706 0.0040332 0.0012547 -0.0026185 -0.0012304 0.0059716 0.026187 0 0 0 0 0 0 0 0 0 0 0 0 0 0 0 0 0
4.082 -0.00042777 -0.00034298 0.0042163 0.002039 0 0.0030495 0.0016437 0.0010991 -0.0042476 -0.00036901 0.006747 0.034558 0 0 0 0 0 0 0 0 0 0 0 0 0 0 0 0 0
4.0859 -0.00096465 -0.00064327 0.0048856 0.0016576 0 0.002589 -0.0019438 0.00073903 -0.0052271 0.0018823 0.0055136 0.02915 0 0 0 0 0 0 0 0 0 0 0 0 0 0 0 0 0
4.0898 -0.00125 -0.00067814 0.0051805 0.00038489 0 0.0010166 -0.0045986 0.00018529 -0.0051535 0.0043395 0.003603 0.013141 0 0 0 0 0 0 0 0 0 0 0 0 0 0 0 0 0
4.0938 -0.0012612 -0.0010176 0.0066907 -0.00099934 0 -0.00058185 -0.004732 -0.00036672 -0.003942 0.0055492 0.0023283 -0.0033008 0 0 0 0 0 0 0 0 0 0 0 0 0 0 0 0 0
4.0977 -0.0010394 -0.0019302 0.0092746 -0.0016098 0 -0.0013404 -0.0025576 -0.00048662 -0.0022632 0.0048296 0.0018362 -0.0097177 0 0 0 0 0 0 0 0 0 0 0 0 0 0 0 0 0
4.1016 -0.00064494 -0.0030551 0.010968 -0.0010894 0 -0.0011897 0.00018244 0.00013296 -0.0010839 0.0026343 0.0011925 -0.0028697 0 0 0 0 0 0 0 0 0 0 0 0 0 0 0 0 0
4.1055 -0.00016518 -0.0036589 0.00963 0.00010965 0 -0.00069439 0.0017284 0.0012307 -0.00066541 7.5913e-05 -0.00047906 0.011382 0 0 0 0 0 0 0 0 0 0 0 0 0 0 0 0 0
4.1094 0.00026649 -0.0032097 0.0048112 0.0010578 0 -0.00042872 0.0016584 0.0019852 -0.00015355 -0.0018468 -0.0029669 0.023509 0 0 0 0 0 0 0 0 0 0 0 0 0 0 0 0 0
4.1133 0.00051286 -0.0017542 -0.0017872 0.0010488 0 -0.00052141 0.00095472 0.0016289 0.0015994 -0.002681 -0.005023 0.028222 0 0 0 0 0 0 0 0 0 0 0 0 0 0 0 0 0
4.1172 0.00053515 0.00016894 -0.0075201 0.00011539 0 -0.00071713 0.00092219 0.00017528 0.0046691 -0.0024569 -0.0053791 0.027907 0 0 0 0 0 0 0 0 0 0 0 0 0 0 0 0 0
4.1211 0.00045696 0.0019118 -0.010475 -0.0010338 0 -0.00074548 0.0020831 -0.0014413 0.0075677 -0.0014562 -0.0037466 0.029027 0 0 0 0 0 0 0 0 0 0 0 0 0 0 0 0 0
4.125 0.00049031 0.0030445 -0.010269 -0.0015662 0 -0.00055405 0.0039596 -0.0020336 0.0082984 -0.00011937 -0.00095839 0.035312 0 0 0 0 0 0 0 0 0 0 0 0 0 0 0 0 0
4.1289 0.00074652 0.0034453 -0.0076907 -0.0011079 0 -0.00022586 0.005644 -0.0011105 0.0060823 0.00096401 0.0017145 0.044094 0 0 0 0 0 0 0 0 0 0 0 0 0 0 0 0 0
4.1328 0.0010921 0.003229 -0.0039227 5.9487e-05 0 0.00020286 0.0063877 0.0006988 0.00213 0.0012493 0.0033674 0.048636 0 0 0 0 0 0 0 0 0 0 0 0 0 0 0 0 0
4.1367 0.0012095 0.0026595 -9.3634e-05 0.0012493 0 0.00074138 0.0057341 0.002107 -0.0013144 0.00063241 0.0037811 0.043807 0 0 0 0 0 0 0 0 0 0 0 0 0 0 0 0 0
4.1406 0.00085495 0.0020596 0.0028302 0.0018135 0 0.001273 0.0034562 0.0021217 -0.0027878 -0.00032569 0.003248 0.030025 0 0 0 0 0 0 0 0 0 0 0 0 0 0 0 0 0
4.1445 0.00010728 0.0016588 0.0042649 0.001479 0 0.0014939 -0.00023555 0.00072699 -0.0026193 -0.00071959 0.0022776 0.012785 0 0 0 0 0 0 0 0 0 0 0 0 0 0 0 0 0
4.1484 -0.00062764 0.0014203 0.0044143 0.0004433 0 0.0011359 -0.0043088 -0.0011762 -0.0023026 -4.0929e-05 0.001413 -0.00088737 0 0 0 0 0 0 0 0 0 0 0 0 0 0 0 0 0
4.1523 -0.00089987 0.0010299 0.0043264 -0.00074765 0 0.00028149 -0.0070123 -0.002426 -0.0029655 0.0012968 0.0010639 -0.0059526 0 0 0 0 0 0 0 0 0 0 0 0 0 0 0 0 0
4.1563 -0.00057026 0.00016024 0.0051496 -0.0014727 0 -0.00059774 -0.0068504 -0.002324 -0.0044095 0.0022072 0.0012424 -0.0010699 0 0 0 0 0 0 0 0 0 0 0 0 0 0 0 0 0
4.1602 6.5389e-05 -0.001156 0.0069913 -0.0013748 0 -0.00099573 -0.0038311 -0.00098237 -0.0054696 0.0018233 0.0013887 0.011244 0 0 0 0 0 0 0 0 0 0 0 0 0 0 0 0 0
4.1641 0.00050458 -0.0024042 0.0084621 -0.00061181 0 -0.00079879 0.00021337 0.00081024 -0.0051074 0.00025721 0.00062543 0.025351 0 0 0 0 0 0 0 0 0 0 0 0 0 0 0 0 0
4.168 0.00043929 -0.00291 0.0075867 0.000186 0 -0.00034609 0.0028173 0.002055 -0.003111 -0.0014756 -0.0015417 0.034319 0 0 0 0 0 0 0 0 0 0 0 0 0 0 0 0 0
4.1719 -2.7897e-06 -0.0023711 0.0034923 0.00032647 0 -4.699e-05 0.0027691 0.0021046 6.228e-05 -0.0023059 -0.0045968 0.03312 0 0 0 0 0 0 0 0 0 0 0 0 0 0 0 0 0
4.1758 -0.00037612 -0.0011102 -0.0025878 -0.00039464 0 4.8239e-05 0.0010694 0.0010711 0.0037729 -0.0019515 -0.0071008 0.021906 0 0 0 0 0 0 0 0 0 0 0 0 0 0 0 0 0
4.1797 -0.00028921 0.00021195 -0.0079743 -0.0014471 0 0.00026648 4.0558e-05 -0.00017469 0.0073109 -0.0010056 -0.0075917 0.0067841 0 0 0 0 0 0 0 0 0 0 0 0 0 0 0 0 0
4.1836 0.00028059 0.0011607 -0.010371 -0.0019069 0 0.0009016 0.0013111 -0.00052962 0.0096557 -0.00027297 -0.0056414 -0.0034479 0 0 0 0 0 0 0 0 0 0 0 0 0 0 0 0 0
4.1875 0.00097605 0.0018127 -0.0093348 -0.001185 0 0.001832 0.0044284 0.00052365 0.0095673 -5.7503e-05 -0.002201 -0.002946 0 0 0 0 0 0 0 0 0 0 0 0 0 0 0 0 0
4.1914 0.0013361 0.0024852 -0.006234 0.00044638 0 0.0026011 0.007267 0.0023863 0.0064 -6.2253e-05 0.0010615 0.0072854 0 0 0 0 0 0 0 0 0 0 0 0 0 0 0 0 0
4.1953 0.0011207 0.0032167 -0.0029315 0.0020104 0 0.0028851 0.0077838 0.0036272 0.0010427 0.00012175 0.0028853 0.020381 0 0 0 0 0 0 0 0 0 0 0 0 0 0 0 0 0
4.1992 0.00044258 0.0035862 -0.00045375 0.002571 0 0.0028253 0.0055534 0.0030186 -0.0041125 0.00054723 0.0031288 0.028794 0 0 0 0 0 0 0 0 0 0 0 0 0 0 0 0 0
4.2031 -0.00034826 0.0031134 0.0013307 0.0019397 0 0.0028319 0.0018913 0.00056667 -0.0065606 0.00095793 0.0026277 0.02962 0 0 0 0 0 0 0 0 0 0 0 0 0 0 0 0 0
4.207 -0.00089553 0.00184 0.0030766 0.00074444 0 0.0030539 -0.0012836 -0.0023522 -0.005476 0.0012072 0.0024663 0.026079 0 0 0 0 0 0 0 0 0 0 0 0 0 0 0 0 0
4.2109 -0.0010118 0.00044431 0.0051935 -0.00016337 0 0.0031204 -0.0027201 -0.0039612 -0.0023585 0.0014782 0.0032637 0.024312 0 0 0 0 0 0 0 0 0 0 0 0 0 0 0 0 0
4.2148 -0.00072466 -0.0003092 0.0075687 -0.00039778 0 0.0025052 -0.0023167 -0.0034156 0.00013802 0.0019999 0.0048597 0.028145 0 0 0 0 0 0 0 0 0 0 0 0 0 0 0 0 0
4.2188 -0.00022788 -0.00027165 0.0097075 -0.00021717 0 0.001187 -0.00080473 -0.0013967 0.00027138 0.0025946 0.006403 0.035617 0 0 0 0 0 0 0 0 0 0 0 0 0 0 0 0 0
4.2227 0.00020818 -3.1814e-05 0.010896 -0.0001122 0 -0.00010829 0.0007929 0.00051473 -0.0015405 0.0026624 0.0067108 0.039659 0 0 0 0 0 0 0 0 0 0 0 0 0 0 0 0 0
4.2266 0.00034888 -0.00027991 0.010304 -0.00027924 0 -0.00042995 0.0015507 0.0011106 -0.0032463 0.0017532 0.0048416 0.032696 0 0 0 0 0 0 0 0 0 0 0 0 0 0 0 0 0
4.2305 0.00011995 -0.0010311 0.0073158 -0.00050175 0 0.00054113 0.00096811 0.00037709 -0.0028658 0.00017082 0.00077146 0.012593 0 0 0 0 0 0 0 0 0 0 0 0 0 0 0 0 0
4.2344 -0.00031432 -0.0015302 0.0021386 -0.00048883 0 0.0021206 -0.00065402 -0.00075248 0.0001032 -0.001104 -0.0042064 -0.01387 0 0 0 0 0 0 0 0 0 0 0 0 0 0 0 0 0
4.2383 -0.00060815 -0.0010054 -0.0037979 -0.00024456 0 0.0031214 -0.0020958 -0.0013387 0.0045538 -0.0012375 -0.0078593 -0.033272 0 0 0 0 0 0 0 0 0 0 0 0 0 0 0 0 0
4.2422 -0.00044671 0.00044615 -0.0083261 -5.2262e-05 0 0.0027857 -0.0018161 -0.0011537 0.0086751 -0.00036599 -0.0082467 -0.033719 0 0 0 0 0 0 0 0 0 0 0 0 0 0 0 0 0
4.2461 0.00020538 0.0017639 -0.0098451 -0.00011181 0 0.0013152 0.00084781 -0.00061819 0.010952 0.00043943 -0.0050963 -0.014344 0 0 0 0 0 0 0 0 0 0 0 0 0 0 0 0 0
4.25 0.0010162 0.0018105 -0.0084601 -0.00025989 0 -0.00040508 0.0047966 -0.00022275 0.010642 0.00013997 -0.0002156 0.011344 0 0 0 0 0 0 0 0 0 0 0 0 0 0 0 0 0
4.2539 0.0014666 0.00044503 -0.0058649 -0.00010972 0 -0.0015188 0.0075852 -0.00011961 0.0078295 -0.0012399 0.0035942 0.023 0 0 0 0 0 0 0 0 0 0 0 0 0 0 0 0 0
4.2578 0.0011956 -0.0012556 -0.0039252 0.00051962 0 -0.0016534 0.0070998 -0.00022955 0.0034165 -0.0025159 0.0044436 0.0083951 0 0 0 0 0 0 0 0 0 0 0 0 0 0 0 0 0
4.2617 0.00025901 -0.0018886 -0.0031632 0.0013436 0 -0.00084839 0.0032314 -0.00056613 -0.0009896 -0.0023342 0.00261 -0.025393 0 0 0 0 0 0 0 0 0 0 0 0 0 0 0 0 0
4.2656 -0.00089987 -0.00093944 -0.0025119 0.0018175 0 0.00069771 -0.001906 -0.0012705 -0.0036461 -0.00037405 0.00013158 -0.054999 0 0 0 0 0 0 0 0 0 0 0 0 0 0 0 0 0
4.2695 -0.0017439 0.00079086 -0.00053724 0.0016181 0 0.002612 -0.0054722 -0.0022773 -0.003698 0.0023146 -0.00089712 -0.057831 0 0 0 0 0 0 0 0 0 0 0 0 0 0 0 0 0
4.2734 -0.001975 0.0019091 0.0030545 0.00092558 0 0.0041298 -0.0058851 -0.0030639 -0.0019361 0.0041157 0.00010902 -0.030311 0 0 0 0 0 0 0 0 0 0 0 0 0 0 0 0 0
4.2773 -0.0016682 0.0016037 0.0070282 0.00023363 0 0.0041973 -0.0036871 -0.0029229 -0.00041305 0.0040488 0.0020205 0.0083417 0 0 0 0 0 0 0 0 0 0 0 0 0 0 0 0 0
4.2813 -0.0011446 0.00019837 0.009609 -0.00010874 0 0.0021781 -0.00076843 -0.0016196 -0.00089649 0.0023497 0.0031193 0.031154 0 0 0 0 0 0 0 0 0 0 0 0 0 0 0 0 0
4.2852 -0.00072202 -0.0013267 0.0097964 -0.00016911 0 -0.0013291 0.0011448 0.00021451 -0.0033107 7.4658e-05 0.0024337 0.025067 0 0 0 0 0 0 0 0 0 0 0 0 0 0 0 0 0
4.2891 -0.00053732 -0.0022713 0.0077882 -0.00028181 0 -0.0044867 0.0014179 0.0014433 -0.0055901 -0.001751 0.000207 0.00045162 0 0 0 0 0 0 0 0 0 0 0 0 0 0 0 0 0
4.293 -0.00052982 -0.0026783 0.0043582 -0.00067142 0 -0.0053857 0.00038377 0.0013106 -0.005267 -0.0026667 -0.0026003 -0.01984 0 0 0 0 0 0 0 0 0 0 0 0 0 0 0 0 0
4.2969 -0.00053564 -0.0029721 0.00010129 -0.001238 0 -0.0035872 -0.0012289 6.6435e-05 -0.0015611 -0.0027229 -0.0050254 -0.021526 0 0 0 0 0 0 0 0 0 0 0 0 0 0 0 0 0
4.3008 -0.00039337 -0.003281 -0.0045947 -0.0016774 0 -0.00064944 -0.0025721 -0.001248 0.0038101 -0.0021858 -0.0063788 -0.010343 0 0 0 0 0 0 0 0 0 0 0 0 0 0 0 0 0
4.3047 -1.3799e-05 -0.0032187 -0.0090151 -0.0017548 0 0.0010226 -0.0026732 -0.0016629 0.0078285 -0.0014185 -0.0061569 -0.0035347 0 0 0 0 0 0 0 0 0 0 0 0 0 0 0 0 0
4.3086 0.00057442 -0.00234 -0.011938 -0.0014426 0 0.00015825 -0.00074312 -0.0010205 0.0083912 -0.00092572 -0.0041132 -0.010489 0 0 0 0 0 0 0 0 0 0 0 0 0 0 0 0 0
4.3125 0.0011992 -0.00074113 -0.012314 -0.00084097 0 -0.0022787 0.0030168 1.583e-05 0.005725 -0.001215 -0.00064779 -0.022276 0 0 0 0 0 0 0 0 0 0 0 0 0 0 0 0 0
4.3164 0.0015808 0.00087561 -0.010209 -5.6025e-05 0 -0.0038969 0.0068693 0.00058947 0.0019508 -0.0023525 0.0029852 -0.020901 0 0 0 0 0 0 0 0 0 0 0 0 0 0 0 0 0
4.3203 0.0014653 0.0017726 -0.0069145 0.00079734 0 -0.0029283 0.008236 0.00029752 -0.00066236 -0.0036111 0.0052171 0.00091886 0 0 0 0 0 0 0 0 0 0 0 0 0 0 0 0 0
4.3242 0.00080368 0.0018032 -0.0039087 0.0015191 0 0.00027458 0.0055585 -0.00064684 -0.0012508 -0.0037571 0.0052648 0.029762 0 0 0 0 0 0 0 0 0 0 0 0 0 0 0 0 0
4.3281 -0.00015907 0.0014566 -0.001605 0.0018633 0 0.0035811 -0.00012979 -0.0017045 -0.00061107 -0.001981 0.0038276 0.042347 0 0 0 0 0 0 0 0 0 0 0 0 0 0 0 0 0
4.332 -0.00099262 0.0012871 0.0008202 0.0017386 0 0.0048855 -0.0055342 -0.0023666 -0.00024847 0.001251 0.0025758 0.027382 0 0 0 0 0 0 0 0 0 0 0 0 0 0 0 0 0
4.3359 -0.0013467 0.0013323 0.0042815 0.0013613 0 0.0037257 -0.0074153 -0.0023148 -0.0011645 0.0042776 0.0027167 -0.0029362 0 0 0 0 0 0 0 0 0 0 0 0 0 0 0 0 0
4.3398 -0.0011822 0.0011194 0.0084552 0.0011184 0 0.0013691 -0.005083 -0.0014603 -0.00324 0.0053626 0.0038997 -0.023483 0 0 0 0 0 0 0 0 0 0 0 0 0 0 0 0 0
4.3438 -0.00077917 0.00025119 0.01165 0.0011894 0 -0.00049648 -0.00089853 -2.6748e-05 -0.0054001 0.0039953 0.0045159 -0.018887 0 0 0 0 0 0 0 0 0 0 0 0 0 0 0 0 0
4.3477 -0.00050686 -0.0010394 0.012079 0.0012951 0 -0.001123 0.0017148 0.0013916 -0.0062398 0.0012632 0.003167 0.0035911 0 0 0 0 0 0 0 0 0 0 0 0 0 0 0 0 0
4.3516 -0.00053693 -0.0019465 0.0093162 0.00089874 0 -0.0009332 0.0010409 0.0020402 -0.004749 -0.0010386 -4.4517e-05 0.023107 0 0 0 0 0 0 0 0 0 0 0 0 0 0 0 0 0
4.3555 -0.00072969 -0.0017399 0.0045714 -0.00024828 0 -0.00068505 -0.0017534 0.0015213 -0.00091072 -0.0017976 -0.0035789 0.026474 0 0 0 0 0 0 0 0 0 0 0 0 0 0 0 0 0
4.3594 -0.00077398 -0.00040869 -0.00038441 -0.0017209 0 -0.00062119 -0.0039021 0.00022483 0.0040561 -0.0013015 -0.0057492 0.019944 0 0 0 0 0 0 0 0 0 0 0 0 0 0 0 0 0
4.3633 -0.00045073 0.0012828 -0.0044846 -0.0026291 0 -0.0004669 -0.0034531 -0.00082635 0.0080906 -0.00075442 -0.0059789 0.019974 0 0 0 0 0 0 0 0 0 0 0 0 0 0 0 0 0
4.3672 0.00019679 0.0023691 -0.0076361 -0.0023131 0 -9.0093e-05 -0.00065273 -0.00075827 0.0093459 -0.0011299 -0.0049155 0.033156 0 0 0 0 0 0 0 0 0 0 0 0 0 0 0 0 0
4.3711 0.00090299 0.0023846 -0.0099771 -0.00092784 0 8.6192e-05 0.0026579 0.00036536 0.0073667 -0.0023906 -0.0035076 0.046786 0 0 0 0 0 0 0 0 0 0 0 0 0 0 0 0 0
4.375 0.001366 0.0016361 -0.011169 0.00062844 0 -0.00051762 0.0047196 0.0015076 0.0035042 -0.0036517 -0.0021355 0.040627 0 0 0 0 0 0 0 0 0 0 0 0 0 0 0 0 0
4.3789 0.0014187 0.00089997 -0.010582 0.0014053 0 -0.0018475 0.0049604 0.0015146 7.8998e-05 -0.0039777 -0.00065331 0.0085002 0 0 0 0 0 0 0 0 0 0 0 0 0 0 0 0 0
4.3828 0.0010777 0.00084663 -0.0080866 0.0011165 0 -0.0029718 0.0038153 0.00015177 -0.0012118 -0.0030517 0.00091826 -0.032368 0 0 0 0 0 0 0 0 0 0 0 0 0 0 0 0 0
4.3867 0.00048611 0.0016173 -0.0044261 0.00027994 0 -0.0027946 0.0019278 -0.0016235 -0.00043287 -0.0012496 0.0020393 -0.054632 0 0 0 0 0 0 0 0 0 0 0 0 0 0 0 0 0
4.3906 -0.00016586 0.0027704 -0.00064198 -0.00028771 0 -0.001115 -0.00023373 -0.002434 0.00082314 0.00072653 0.0021659 -0.044656 0 0 0 0 0 0 0 0 0 0 0 0 0 0 0 0 0
4.3945 -0.00069602 0.003547 0.0028116 -0.00013325 0 0.0010176 -0.0021493 -0.0016239 0.00082532 0.0022183 0.0015515 -0.014154 0 0 0 0 0 0 0 0 0 0 0 0 0 0 0 0 0
4.3984 -0.00097535 0.0032819 0.0061986 0.00056691 0 0.0020769 -0.0030998 0.00023486 -0.00092809 0.0027717 0.0012766 0.01134 0 0 0 0 0 0 0 0 0 0 0 0 0 0 0 0 0
4.4023 -0.00098386 0.0017782 0.0096559 0.0012682 0 0.0013129 -0.0026317 0.001871 -0.0034504 0.002218 0.0022221 0.015654 0 0 0 0 0 0 0 0 0 0 0 0 0 0 0 0 0
4.4063 -0.00084164 -0.00051954 0.012346 0.0015184 0 -0.00062814 -0.001216 0.0023383 -0.0051739 0.00081524 0.0039351 0.004591 0 0 0 0 0 0 0 0 0 0 0 0 0 0 0 0 0
4.4102 -0.00075026 -0.0026886 0.012724 0.0012127 0 -0.0022457 -0.00016247 0.001627 -0.0051108 -0.00069843 0.0046705 -0.0031437 0 0 0 0 0 0 0 0 0 0 0 0 0 0 0 0 0
4.4141 -0.00084148 -0.0038145 0.0098703 0.00053391 0 -0.0023804 -0.00052626 0.00043881 -0.0033199 -0.0014181 0.0028318 0.0036985 0 0 0 0 0 0 0 0 0 0 0 0 0 0 0 0 0
4.418 -0.0010391 -0.0035395 0.004569 -0.00023712 0 -0.001043 -0.0019503 -0.00050011 -0.00053108 -0.00092878 -0.0014087 0.017935 0 0 0 0 0 0 0 0 0 0 0 0 0 0 0 0 0
4.4219 -0.0010743 -0.0022772 -0.00107 -0.00084013 0 0.00072453 -0.0027204 -0.00090215 0.0024624 0.00019725 -0.0058814 0.022598 0 0 0 0 0 0 0 0 0 0 0 0 0 0 0 0 0
4.4258 -0.00068644 -0.00088273 -0.0052111 -0.0010763 0 0.0016977 -0.0012358 -0.00085968 0.0050446 0.00063652 -0.0079486 0.0095 0 0 0 0 0 0 0 0 0 0 0 0 0 0 0 0 0
4.4297 0.0001293 -4.1379e-06 -0.0075758 -0.00087346 0 0.0012854 0.0023765 -0.00054268 0.0066703 -0.00069833 -0.006527 -0.011308 0 0 0 0 0 0 0 0 0 0 0 0 0 0 0 0 0
4.4336 0.0010436 0.00035668 -0.0091443 -0.000377 0 -0.00021759 0.0060818 -7.4553e-05 0.0068626 -0.003643 -0.0028499 -0.020349 0 0 0 0 0 0 0 0 0 0 0 0 0 0 0 0 0
4.4375 0.0015817 0.00069498 -0.010638 7.4711e-05 0 -0.0019242 0.0074836 0.00035391 0.0055394 -0.0066414 0.00064666 -0.0066841 0 0 0 0 0 0 0 0 0 0 0 0 0 0 0 0 0
4.4414 0.0014552 0.001414 -0.011428 0.00017513 0 -0.002859 0.00574 0.00043496 0.0033187 -0.0077347 0.0022619 0.022344 0 0 0 0 0 0 0 0 0 0 0 0 0 0 0 0 0
4.4453 0.000776 0.0023585 -0.010058 -7.4098e-05 0 -0.0024 0.0021327 -2.4375e-05 0.001286 -0.0059745 0.002113 0.047942 0 0 0 0 0 0 0 0 0 0 0 0 0 0 0 0 0
4.4492 -2.2928e-05 0.0029222 -0.0058715 -0.00031953 0 -0.00056998 -0.0011334 -0.00079023 0.00022471 -0.0021479 0.0015957 0.055492 0 0 0 0 0 0 0 0 0 0 0 0 0 0 0 0 0
4.4531 -0.0005021 0.0026274 -8.2563e-06 -0.00015498 0 0.0018924 -0.0026896 -0.0012257 -3.2715e-05 0.0017562 0.0019438 0.044143 0 0 0 0 0 0 0 0 0 0 0 0 0 0 0 0 0
4.457 -0.00051473 0.0016075 0.0052979 0.00047519 0 0.0038088 -0.0027384 -0.00076867 -0.00043921 0.0038997 0.0032514 0.023357 0 0 0 0 0 0 0 0 0 0 0 0 0 0 0 0 0
4.4609 -0.00026467 0.00051303 0.0084472 0.0011583 0 0.0041881 -0.0023424 0.00053419 -0.0017906 0.0037133 0.0046539 0.0026317 0 0 0 0 0 0 0 0 0 0 0 0 0 0 0 0 0
4.4648 -0.00010173 -7.2534e-05 0.0094935 0.0013286 0 0.0028789 -0.0022484 0.0019778 -0.0038396 0.0020061 0.0052122 -0.014504 0 0 0 0 0 0 0 0 0 0 0 0 0 0 0 0 0
4.4688 -0.0002394 -0.00014002 0.0095149 0.00074663 0 0.00072782 -0.0024551 0.0027418 -0.0053289 0.00014955 0.0045602 -0.028052 0 0 0 0 0 0 0 0 0 0 0 0 0 0 0 0 0
4.4727 -0.00061607 -0.00019422 0.0091423 -0.00029453 0 -0.00099542 -0.0027003 0.0025449 -0.0049837 -0.0009171 0.0028805 -0.036368 0 0 0 0 0 0 0 0 0 0 0 0 0 0 0 0 0
4.4766 -0.0009768 -0.0006967 0.0078938 -0.0012077 0 -0.0015249 -0.0030074 0.0018081 -0.0026091 -0.0011374 0.00055052 -0.035797 0 0 0 0 0 0 0 0 0 0 0 0 0 0 0 0 0
4.4805 -0.0010733 -0.0015653 0.0049935 -0.0015481 0 -0.0011198 -0.003527 0.0012089 0.00066903 -0.001083 -0.0020039 -0.02552 0 0 0 0 0 0 0 0 0 0 0 0 0 0 0 0 0
4.4844 -0.00081711 -0.0022185 0.00067819 -0.0012531 0 -0.00071798 -0.0039356 0.0010912 0.0032132 -0.0013677 -0.0041871 -0.010926 0 0 0 0 0 0 0 0 0 0 0 0 0 0 0 0 0
4.4883 -0.00029872 -0.0021161 -0.0035684 -0.00054458 0 -0.0010299 -0.0033291 0.0012862 0.0040222 -0.00221 -0.005254 -0.00017087 0 0 0 0 0 0 0 0 0 0 0 0 0 0 0 0 0
4.4922 0.0002911 -0.0012775 -0.0062221 0.00029374 0 -0.0018992 -0.001033 0.0014255 0.003289 -0.0033585 -0.0047375 0.0032274 0 0 0 0 0 0 0 0 0 0 0 0 0 0 0 0 0
4.4961 0.00075568 -0.00029623 -0.0071035 0.00099987 0 -0.0025035 0.0024098 0.0013335 0.002029 -0.0042933 -0.0029669 0.0035782 0 0 0 0 0 0 0 0 0 0 0 0 0 0 0 0 0
4.5 0.00095586 0.00014607 -0.0073988 0.0012805 0 -0.002164 0.0052542 0.0010854 0.0012131 -0.0045194 -0.0010599 0.0077815 0 0 0 0 0 0 0 0 0 0 0 0 0 0 0 0 0
4.5039 0.00084973 -0.00017672 -0.0082022 0.00086063 0 -0.00096684 0.0058449 0.00076145 0.0011208 -0.0038198 -0.00018555 0.016731 0 0 0 0 0 0 0 0 0 0 0 0 0 0 0 0 0
4.5078 0.00051644 -0.00088829 -0.009087 -0.00024868 0 0.00038345 0.0040848 0.00028679 0.0012976 -0.0023928 -0.00064293 0.022749 0 0 0 0 0 0 0 0 0 0 0 0 0 0 0 0 0
4.5117 0.00013796 -0.0013341 -0.0082832 -0.0015104 0 0.0012764 0.001615 -0.00040663 0.00098625 -0.00079772 -0.0015886 0.01663 0 0 0 0 0 0 0 0 0 0 0 0 0 0 0 0 0
4.5156 -8.957e-05 -0.0010754 -0.0044222 -0.0020409 0 0.0017296 0.0003989 -0.0011077 -0.00033836 0.00031962 -0.0017148 -0.0022816 0 0 0 0 0 0 0 0 0 0 0 0 0 0 0 0 0
4.5195 -8.3036e-05 -0.00018681 0.0018329 -0.0012578 0 0.0022208 0.0009705 -0.0013568 -0.0026151 0.00060306 -0.0003246 -0.023311 0 0 0 0 0 0 0 0 0 0 0 0 0 0 0 0 0
4.5234 5.8426e-05 0.00079592 0.0079119 0.00049601 0 0.0030327 0.0020006 -0.00086476 -0.0051398 0.0002115 0.0021037 -0.03247 0 0 0 0 0 0 0 0 0 0 0 0 0 0 0 0 0
4.5273 0.00012209 0.0011866 0.011174 0.0019983 0 0.003818 0.0016033 9.3727e-05 -0.0068315 -0.00030717 0.0042936 -0.024098 0 0 0 0 0 0 0 0 0 0 0 0 0 0 0 0 0
4.5313 -4.1266e-05 0.00053528 0.010791 0.0019953 0 0.0038444 -0.000847 0.00079884 -0.0067634 -0.00044003 0.005097 -0.0054025 0 0 0 0 0 0 0 0 0 0 0 0 0 0 0 0 0
4.5352 -0.00037106 -0.001078 0.0080381 0.00022659 0 0.0026791 -0.0040779 0.00070412 -0.0047228 -0.00012088 0.004185 0.0099456 0 0 0 0 0 0 0 0 0 0 0 0 0 0 0 0 0
4.5391 -0.0006171 -0.0029859 0.0049336 -0.0022601 0 0.00063847 -0.0059936 -2.5548e-05 -0.0014227 0.00019729 0.002052 0.012705 0 0 0 0 0 0 0 0 0 0 0 0 0 0 0 0 0
4.543 -0.00052854 -0.0042104 0.0026139 -0.003839 0 -0.0014201 -0.0054033 -0.00063077 0.0018744 -0.00012042 -0.00047048 0.0036818 0 0 0 0 0 0 0 0 0 0 0 0 0 0 0 0 0
4.5469 -6.4021e-05 -0.0040084 0.00084004 -0.0035093 0 -0.0027327 -0.0028453 -0.00047266 0.0041218 -0.0013892 -0.0026794 -0.0095383 0 0 0 0 0 0 0 0 0 0 0 0 0 0 0 0 0
4.5508 0.00055302 -0.0023839 -0.0012411 -0.0015836 0 -0.0030886 7.7019e-05 0.00033473 0.0050702 -0.0032991 -0.0041431 -0.019701 0 0 0 0 0 0 0 0 0 0 0 0 0 0 0 0 0
4.5547 0.00098282 -0.00016569 -0.0040714 0.00066075 0 -0.0027566 0.0020493 0.0010075 0.0051994 -0.0050121 -0.0046257 -0.023567 0 0 0 0 0 0 0 0 0 0 0 0 0 0 0 0 0
4.5586 0.0010015 0.0014997 -0.0073114 0.0019933 0 -0.0020747 0.0028349 0.00082305 0.0050945 -0.0055964 -0.0040463 -0.020346 0 0 0 0 0 0 0 0 0 0 0 0 0 0 0 0 0
4.5625 0.00063445 0.0019193 -0.010147 0.0020259 0 -0.0011787 0.0029958 -0.00021262 0.0048642 -0.0045437 -0.0025425 -0.0092677 0 0 0 0 0 0 0 0 0 0 0 0 0 0 0 0 0
4.5664 0.00010439 0.0012871 -0.011698 0.0012268 0 -9.7927e-05 0.003096 -0.0013972 0.0041343 -0.0020954 -0.00049529 0.0093806 0 0 0 0 0 0 0 0 0 0 0 0 0 0 0 0 0
4.5703 -0.00033964 0.00041136 -0.01121 0.00033711 0 0.00099678 0.0032357 -0.0019929 0.0025567 0.00080282 0.0015997 0.031037 0 0 0 0 0 0 0 0 0 0 0 0 0 0 0 0 0
4.5742 -0.00056738 -2.7451e-05 -0.0082703 -0.00018585 0 0.0017579 0.0031942 -0.0018376 0.00027122 0.002936 0.0033326 0.046769 0 0 0 0 0 0 0 0 0 0 0 0 0 0 0 0 0
4.5781 -0.00059999 -2.891e-05 -0.0032583 -0.00028417 0 0.00192 0.0027828 -0.0013389 -0.0021483 0.0034678 0.004471 0.048739 0 0 0 0 0 0 0 0 0 0 0 0 0 0 0 0 0
4.582 -0.00055226 -0.00015227 0.0023404 -9.1303e-05 0 0.0015649 0.0019501 -0.00095674 -0.0041461 0.0024478 0.0048967 0.0369 0 0 0 0 0 0 0 0 0 0 0 0 0 0 0 0 0
4.5859 -0.00055909 -0.00088107 0.0064196 0.00022796 0 0.0010781 0.00065689 -0.00077704 -0.0055012 0.0008136 0.0045333 0.019814 0 0 0 0 0 0 0 0 0 0 0 0 0 0 0 0 0
4.5898 -0.0007245 -0.002109 0.0075645 0.00044447 0 0.00080752 -0.0011339 -0.00060089 -0.006188 -0.00021197 0.0034029 0.007661 0 0 0 0 0 0 0 0 0 0 0 0 0 0 0 0 0
4.5938 -0.001077 -0.0032313 0.0061788 0.00024287 0 0.0007649 -0.003213 -0.00034851 -0.0060454 1.6823e-05 0.0017537 0.0036956 0 0 0 0 0 0 0 0 0 0 0 0 0 0 0 0 0
4.5977 -0.0015215 -0.0037009 0.0042251 -0.00057331 0 0.00066175 -0.0049346 -0.00023229 -0.0047817 0.0010761 4.8271e-05 0.0026466 0 0 0 0 0 0 0 0 0 0 0 0 0 0 0 0 0
4.6016 -0.001833 -0.0034566 0.0035269 -0.0017763 0 0.00022818 -0.0054601 -0.00046101 -0.0024282 0.0017845 -0.0012806 -0.0021059 0 0 0 0 0 0 0 0 0 0 0 0 0 0 0 0 0
4.6055 -0.001753 -0.0028097 0.0040688 -0.002692 0 -0.00051716 -0.0043659 -0.00083596 0.00028517 0.0011418 -0.0021285 -0.0099341 0 0 0 0 0 0 0 0 0 0 0 0 0 0 0 0 0
4.6094 -0.001171 -0.001985 0.0039605 -0.0026454 0 -0.0012952 -0.0020756 -0.00078721 0.0022379 -0.00083409 -0.0027743 -0.012234 0 0 0 0 0 0 0 0 0 0 0 0 0 0 0 0 0
4.6133 -0.00026191 -0.00087916 0.0012593 -0.0015535 0 -0.0018177 0.00034787 7.0588e-05 0.002824 -0.0030746 -0.0035906 -0.0010328 0 0 0 0 0 0 0 0 0 0 0 0 0 0 0 0 0
4.6172 0.00056839 0.00066833 -0.0039885 -9.6263e-05 0 -0.0019797 0.0019263 0.0014091 0.0025911 -0.0042853 -0.0046379 0.021509 0 0 0 0 0 0 0 0 0 0 0 0 0 0 0 0 0
4.6211 0.00093616 0.0024163 -0.0094486 0.0007799 0 -0.0018327 0.0023925 0.0023029 0.0028063 -0.0039446 -0.0055029 0.042783 0 0 0 0 0 0 0 0 0 0 0 0 0 0 0 0 0
4.625 0.0007553 0.0036677 -0.012292 0.00063263 0 -0.0014495 0.002214 0.0019949 0.0041468 -0.0026353 -0.0055302 0.049964 0 0 0 0 0 0 0 0 0 0 0 0 0 0 0 0 0
4.6289 0.00030094 0.0038028 -0.01142 -0.00012418 0 -0.00089368 0.0020853 0.00062198 0.0057166 -0.0014565 -0.0042691 0.041436 0 0 0 0 0 0 0 0 0 0 0 0 0 0 0 0 0
4.6328 -1.531e-05 0.0029044 -0.0080789 -0.00061432 0 -0.00032781 0.0023874 -0.00081716 0.0055031 -0.0010716 -0.0018094 0.028325 0 0 0 0 0 0 0 0 0 0 0 0 0 0 0 0 0
4.6367 1.4336e-05 0.0017849 -0.0044178 -0.00027478 0 -6.2224e-05 0.0030045 -0.0012744 0.0021149 -0.0012353 0.0011859 0.024241 0 0 0 0 0 0 0 0 0 0 0 0 0 0 0 0 0
4.6406 0.00022635 0.0012861 -0.0015549 0.00069222 0 -0.00036884 0.0034776 -0.00052045 -0.0036656 -0.0011641 0.0037245 0.032654 0 0 0 0 0 0 0 0 0 0 0 0 0 0 0 0 0
4.6445 0.00024123 0.0014863 0.00096569 0.0015611 0 -0.0011646 0.0032483 0.00071094 -0.0090072 -0.00032491 0.0048745 0.04368 0 0 0 0 0 0 0 0 0 0 0 0 0 0 0 0 0
4.6484 -0.00018858 0.0016191 0.00399 0.0017305 0 -0.0018999 0.0018893 0.001399 -0.010926 0.0011141 0.0041788 0.043098 0 0 0 0 0 0 0 0 0 0 0 0 0 0 0 0 0
4.6523 -0.00093903 0.00083949 0.0073087 0.0011606 0 -0.0018726 -0.00060643 0.0010882 -0.0084595 0.0025302 0.0019573 0.025036 0 0 0 0 0 0 0 0 0 0 0 0 0 0 0 0 0
4.6563 -0.0015885 -0.0008839 0.0095723 0.00026878 0 -0.00078918 -0.0035317 0.0001709 -0.0033242 0.0034474 -0.0007101 -0.0032523 0 0 0 0 0 0 0 0 0 0 0 0 0 0 0 0 0
4.6602 -0.0017365 -0.0026324 0.0096191 -0.00049554 0 0.00090492 -0.0055102 -0.00056107 0.0014479 0.0038491 -0.0024744 -0.028095 0 0 0 0 0 0 0 0 0 0 0 0 0 0 0 0 0
4.6641 -0.0012923 -0.0033156 0.0077119 -0.00093501 0 0.0022711 -0.0051782 -0.00060686 0.003709 0.0039313 -0.0025288 -0.040458 0 0 0 0 0 0 0 0 0 0 0 0 0 0 0 0 0
4.668 -0.00050683 -0.0026188 0.0052956 -0.0010464 0 0.0025635 -0.0022399 -7.9153e-05 0.0034571 0.0036543 -0.0012148 -0.041024 0 0 0 0 0 0 0 0 0 0 0 0 0 0 0 0 0
4.6719 0.00024599 -0.0012117 0.0035136 -0.00083259 0 0.0018118 0.0019571 0.00051553 0.0023402 0.0026568 0.00013276 -0.035831 0 0 0 0 0 0 0 0 0 0 0 0 0 0 0 0 0
4.6758 0.00072391 -5.1778e-05 0.0020854 -0.00028827 0 0.00080445 0.0050487 0.00072363 0.0020895 0.00068818 0.00014719 -0.028462 0 0 0 0 0 0 0 0 0 0 0 0 0 0 0 0 0
4.6797 0.00090402 0.0004865 -0.00023138 0.00043191 0 0.00046021 0.0052535 0.00041268 0.0032765 -0.0018915 -0.0014676 -0.017412 0 0 0 0 0 0 0 0 0 0 0 0 0 0 0 0 0
4.6836 0.00088349 0.00079275 -0.0040585 0.00094842 0 0.0010798 0.0027396 -0.00025911 0.0052091 -0.0041271 -0.0035989 -0.00090521 0 0 0 0 0 0 0 0 0 0 0 0 0 0 0 0 0
4.6875 0.00074085 0.001394 -0.0083556 0.00089941 0 0.0020779 -0.00043551 -0.0010076 0.0066879 -0.0050955 -0.0045081 0.01688 0 0 0 0 0 0 0 0 0 0 0 0 0 0 0 0 0
4.6914 0.00050083 0.0022457 -0.011027 0.0003137 0 0.0024243 -0.0018707 -0.0015445 0.0067881 -0.0046072 -0.0031539 0.025996 0 0 0 0 0 0 0 0 0 0 0 0 0 0 0 0 0
4.6953 0.00020118 0.0027231 -0.010595 -0.00029748 0 0.0014714 -0.00062954 -0.0016442 0.0051666 -0.0033201 5.0948e-06 0.01851 0 0 0 0 0 0 0 0 0 0 0 0 0 0 0 0 0
4.6992 -5.7187e-05 0.0023225 -0.0073193 -0.0003198 0 -0.00045942 0.0021453 -0.0012275 0.0020294 -0.0021376 0.0033567 -0.0031148 0 0 0 0 0 0 0 0 0 0 0 0 0 0 0 0 0
4.7031 -0.00016437 0.0012967 -0.0027953 0.00040661 0 -0.0021987 0.0042198 -0.0004437 -0.0019122 -0.001437 0.0052883 -0.025622 0 0 0 0 0 0 0 0 0 0 0 0 0 0 0 0 0
4.707 -0.00011251 0.00049898 0.0013963 0.0013781 0 -0.0025178 0.0039358 0.00036051 -0.0054834 -0.00084086 0.005183 -0.034219 0 0 0 0 0 0 0 0 0 0 0 0 0 0 0 0 0
4.7109 -3.3014e-05 0.00054317 0.0046077 0.001802 0 -0.0010483 0.0012223 0.00082279 -0.0073671 0.00027421 0.0035554 -0.024223 0 0 0 0 0 0 0 0 0 0 0 0 0 0 0 0 0
4.7148 -9.2567e-05 0.0011397 0.0069152 0.0012438 0 0.0013428 -0.0026158 0.00077275 -0.0067755 0.0020283 0.0014341 -0.0050924 0 0 0 0 0 0 0 0 0 0 0 0 0 0 0 0 0
4.7188 -0.00032819 0.001334 0.0083713 -2.7135e-05 0 0.0030538 -0.0058383 0.00029347 -0.0040464 0.0037606 -0.00034149 0.0069349 0 0 0 0 0 0 0 0 0 0 0 0 0 0 0 0 0
4.7227 -0.00057932 0.0004659 0.0087282 -0.0012802 0 0.0028352 -0.0071016 -0.00038306 -0.00057021 0.0044869 -0.0013967 0.0018205 0 0 0 0 0 0 0 0 0 0 0 0 0 0 0 0 0
4.7266 -0.00059788 -0.0010853 0.0078595 -0.0019062 0 0.00070711 -0.0058396 -0.0010025 0.0020683 0.003683 -0.0017197 -0.016255 0 0 0 0 0 0 0 0 0 0 0 0 0 0 0 0 0
4.7305 -0.00025504 -0.0021322 0.0061453 -0.0018215 0 -0.001993 -0.0024061 -0.0013263 0.0031308 0.0017169 -0.0015384 -0.032307 0 0 0 0 0 0 0 0 0 0 0 0 0 0 0 0 0
4.7344 0.00033057 -0.0017032 0.0041444 -0.0014005 0 -0.0035242 0.0018624 -0.0011508 0.0031137 -0.0004066 -0.0013073 -0.032575 0 0 0 0 0 0 0 0 0 0 0 0 0 0 0 0 0
4.7383 0.00085655 9.0056e-05 0.0018735 -0.0010895 0 -0.0029722 0.0049491 -0.00044203 0.0031721 -0.0017338 -0.0015841 -0.015513 0 0 0 0 0 0 0 0 0 0 0 0 0 0 0 0 0
4.7422 0.0010466 0.0021375 -0.0013038 -0.0010793 0 -0.00087186 0.0051385 0.00047601 0.0040808 -0.0019205 -0.0026129 0.0069049 0 0 0 0 0 0 0 0 0 0 0 0 0 0 0 0 0
4.7461 0.00084454 0.0032458 -0.0057464 -0.0012536 0 0.0012525 0.0022996 0.00096007 0.005586 -0.0012949 -0.003885 0.018446 0 0 0 0 0 0 0 0 0 0 0 0 0 0 0 0 0
4.75 0.00044768 0.0030197 -0.010425 -0.0013389 0 0.0020519 -0.00162 0.00048907 0.0066094 -0.00049858 -0.0042322 0.011166 0 0 0 0 0 0 0 0 0 0 0 0 0 0 0 0 0
4.7539 0.00016182 0.0019617 -0.013007 -0.0010695 0 0.0012938 -0.0037013 -0.00076703 0.0060541 -4.7416e-05 -0.0026468 -0.0084392 0 0 0 0 0 0 0 0 0 0 0 0 0 0 0 0 0
4.7578 0.00018358 0.00084697 -0.011467 -0.00030026 0 -0.00013133 -0.0022446 -0.0018499 0.0035622 -9.0889e-05 0.00073475 -0.024314 0 0 0 0 0 0 0 0 0 0 0 0 0 0 0 0 0
4.7617 0.00045917 7.6124e-05 -0.0059366 0.00088938 0 -0.0010442 0.0016952 -0.0017004 -0.00024701 -0.00042011 0.0044116 -0.022933 0 0 0 0 0 0 0 0 0 0 0 0 0 0 0 0 0
4.7656 0.00071196 -0.00041175 0.0010333 0.002114 0 -0.00088861 0.00491 -0.00017129 -0.0040884 -0.00063032 0.0064424 -0.0034462 0 0 0 0 0 0 0 0 0 0 0 0 0 0 0 0 0
4.7695 0.00062549 -0.00075641 0.0062341 0.0027668 0 6.9785e-06 0.0045153 0.0016033 -0.0066081 -0.00035264 0.0058549 0.021724 0 0 0 0 0 0 0 0 0 0 0 0 0 0 0 0 0
4.7734 7.2096e-05 -0.00088716 0.0081348 0.0023578 0 0.00088796 0.00031265 0.0020264 -0.0069862 0.00050153 0.0033577 0.036096 0 0 0 0 0 0 0 0 0 0 0 0 0 0 0 0 0
4.7773 -0.0007614 -0.0006856 0.0077158 0.00092862 0 0.0012018 -0.004985 0.00047991 -0.0053341 0.0015901 0.00072958 0.03109 0 0 0 0 0 0 0 0 0 0 0 0 0 0 0 0 0
4.7813 -0.0014524 -0.00035868 0.0071361 -0.00083356 0 0.00083391 -0.0078784 -0.0019293 -0.0026898 0.0022391 -0.00057686 0.011719 0 0 0 0 0 0 0 0 0 0 0 0 0 0 0 0 0
4.7852 -0.0016006 -0.00048029 0.0075851 -0.0019936 0 -8.8309e-05 -0.0067401 -0.0031668 -0.00049099 0.0018394 -0.00041512 -0.0079889 0 0 0 0 0 0 0 0 0 0 0 0 0 0 0 0 0
4.7891 -0.0011041 -0.0015057 0.0083347 -0.0020346 0 -0.0014071 -0.0028045 -0.0020448 0.00031171 0.00033263 0.00023898 -0.015955 0 0 0 0 0 0 0 0 0 0 0 0 0 0 0 0 0
4.793 -0.0002457 -0.0031855 0.0077139 -0.0012362 0 -0.0028496 0.0011497 0.00061867 -4.3138e-05 -0.0015983 0.00029382 -0.010769 0 0 0 0 0 0 0 0 0 0 0 0 0 0 0 0 0
4.7969 0.00049767 -0.00452 0.0048543 -0.00040863 0 -0.0038294 0.0030613 0.0026105 -0.00021099 -0.0028811 -0.00061811 -0.0015932 0 0 0 0 0 0 0 0 0 0 0 0 0 0 0 0 0
4.8008 0.00079778 -0.0044341 0.00047316 -0.00019415 0 -0.0035907 0.0028335 0.0022456 0.0012761 -0.0027751 -0.0021004 0.00022817 0 0 0 0 0 0 0 0 0 0 0 0 0 0 0 0 0
4.8047 0.00070203 -0.0026512 -0.0038768 -0.00055885 0 -0.0018141 0.0017923 -0.00013425 0.0047604 -0.0014356 -0.0035122 -0.0090968 0 0 0 0 0 0 0 0 0 0 0 0 0 0 0 0 0
4.8086 0.00055015 -4.1511e-06 -0.0070901 -0.00091786 0 0.0008201 0.0012444 -0.0024826 0.0089189 0.00014901 -0.0043632 -0.022464 0 0 0 0 0 0 0 0 0 0 0 0 0 0 0 0 0
4.8125 0.00064372 0.0021157 -0.0089801 -0.00073617 0 0.0028081 0.0015643 -0.0029013 0.011449 0.00084847 -0.004282 -0.027408 0 0 0 0 0 0 0 0 0 0 0 0 0 0 0 0 0
4.8164 0.00095671 0.0027262 -0.0096859 -1.1685e-05 0 0.002849 0.0023687 -0.0012954 0.010556 0.00020363 -0.0028986 -0.016024 0 0 0 0 0 0 0 0 0 0 0 0 0 0 0 0 0
4.8203 0.0011534 0.0018566 -0.0089748 0.0007935 0 0.00096224 0.0031668 0.00067966 0.0061732 -0.0012543 -8.7875e-05 0.0084857 0 0 0 0 0 0 0 0 0 0 0 0 0 0 0 0 0
4.8242 0.0009078 0.000353 -0.0063935 0.0012354 0 -0.0013386 0.0036368 0.0012406 5.3121e-05 -0.0024073 0.0035466 0.033613 0 0 0 0 0 0 0 0 0 0 0 0 0 0 0 0 0
4.8281 0.00023417 -0.00086631 -0.0021015 0.0012562 0 -0.0021279 0.0034289 6.4865e-05 -0.0052683 -0.0023534 0.0065937 0.04624 0 0 0 0 0 0 0 0 0 0 0 0 0 0 0 0 0
4.832 -0.00048653 -0.0014565 0.0026824 0.0010906 0 -0.00059646 0.0020948 -0.0016165 -0.0078789 -0.0010103 0.0075705 0.041676 0 0 0 0 0 0 0 0 0 0 0 0 0 0 0 0 0
4.8359 -0.00082505 -0.00172 0.0063224 0.00089027 0 0.0022652 -0.00045969 -0.0023498 -0.0073782 0.00087765 0.0060268 0.026383 0 0 0 0 0 0 0 0 0 0 0 0 0 0 0 0 0
4.8398 -0.0006801 -0.0021548 0.0079735 0.00053631 0 0.0044451 -0.003421 -0.0017869 -0.0048458 0.0022691 0.0030161 0.012571 0 0 0 0 0 0 0 0 0 0 0 0 0 0 0 0 0
4.8438 -0.00035984 -0.0029227 0.0081279 -0.00013891 0 0.0045071 -0.0052284 -0.00073955 -0.0020759 0.0024852 0.00036929 0.0088861 0 0 0 0 0 0 0 0 0 0 0 0 0 0 0 0 0
4.8477 -0.00028509 -0.0036685 0.0079073 -0.0010008 0 0.0026613 -0.0046365 -9.8028e-05 -0.00056418 0.0015796 -0.00069226 0.014299 0 0 0 0 0 0 0 0 0 0 0 0 0 0 0 0 0
4.8516 -0.0005877 -0.003796 0.0078072 -0.0015904 0 0.00044968 -0.0018419 0.00010739 -0.00072343 0.00024732 -0.00040126 0.019794 0 0 0 0 0 0 0 0 0 0 0 0 0 0 0 0 0
4.8555 -0.00098066 -0.0029561 0.0071733 -0.0015332 0 -0.00059297 0.0014477 0.00050904 -0.0016862 -0.00061728 -2.169e-05 0.016462 0 0 0 0 0 0 0 0 0 0 0 0 0 0 0 0 0
4.8594 -0.0010222 -0.0013769 0.0049314 -0.00096783 0 -0.00010796 0.00324 0.0014034 -0.0018533 -0.00044964 -0.00061186 0.0034697 0 0 0 0 0 0 0 0 0 0 0 0 0 0 0 0 0
4.8633 -0.00052553 0.00021154 0.00081085 -0.00049962 0 0.0010207 0.002796 0.0021801 3.1918e-06 0.00064408 -0.0021362 -0.010753 0 0 0 0 0 0 0 0 0 0 0 0 0 0 0 0 0
4.8672 0.00026874 0.0010267 -0.0041543 -0.00064444 0 0.0016014 0.0011463 0.0019029 0.0037129 0.0019193 -0.0036499 -0.015384 0 0 0 0 0 0 0 0 0 0 0 0 0 0 0 0 0
4.8711 0.0009076 0.00076498 -0.0082856 -0.0012845 0 0.0011446 0.00016147 0.00043544 0.0075449 0.002417 -0.0042008 -0.0066582 0 0 0 0 0 0 0 0 0 0 0 0 0 0 0 0 0
4.875 0.0011133 -0.00016622 -0.010382 -0.0017018 0 0.00010408 0.0010169 -0.0011762 0.0092223 0.0015771 -0.0034965 0.008259 0 0 0 0 0 0 0 0 0 0 0 0 0 0 0 0 0
4.8789 0.0009759 -0.00092461 -0.010285 -0.0012156 0 -0.00070159 0.0033417 -0.0016061 0.0075127 -0.00033359 -0.0018225 0.016798 0 0 0 0 0 0 0 0 0 0 0 0 0 0 0 0 0
4.8828 0.00078838 -0.00085983 -0.0085648 0.00015155 0 -0.00082868 0.0056218 -0.00057999 0.0031911 -0.0023049 0.00042092 0.011714 0 0 0 0 0 0 0 0 0 0 0 0 0 0 0 0 0
4.8867 0.00071264 -2.6715e-05 -0.0058891 0.0016103 0 -0.0004471 0.0063467 0.00076572 -0.0014629 -0.003195 0.0028853 -0.0022016 0 0 0 0 0 0 0 0 0 0 0 0 0 0 0 0 0
4.8906 0.00061756 0.00084487 -0.0027163 0.0022195 0 7.7054e-06 0.0049421 0.00095809 -0.004299 -0.0024821 0.0050233 -0.011731 0 0 0 0 0 0 0 0 0 0 0 0 0 0 0 0 0
4.8945 0.00024542 0.00093908 0.00059406 0.0016348 0 0.00031236 0.0019572 -0.00032602 -0.0047436 -0.00061134 0.0059828 -0.0065998 0 0 0 0 0 0 0 0 0 0 0 0 0 0 0 0 0
4.8984 -0.00046807 3.4034e-05 0.0036669 0.00034488 0 0.0005803 -0.0013455 -0.0018607 -0.0038853 0.0013333 0.0051215 0.011119 0 0 0 0 0 0 0 0 0 0 0 0 0 0 0 0 0
4.9023 -0.001246 -0.0013076 0.0062219 -0.00076548 0 0.00097598 -0.0035969 -0.0020069 -0.0032274 0.0023838 0.0027837 0.028059 0 0 0 0 0 0 0 0 0 0 0 0 0 0 0 0 0
4.9063 -0.0016513 -0.0022098 0.0081585 -0.001098 0 0.0013716 -0.0038965 -0.00030214 -0.0032983 0.0022777 0.00039956 0.030504 0 0 0 0 0 0 0 0 0 0 0 0 0 0 0 0 0
4.9102 -0.0014377 -0.0022 0.0093189 -0.00070207 0 0.0013273 -0.0022741 0.002037 -0.0033551 0.0014486 -0.00053965 0.015793 0 0 0 0 0 0 0 0 0 0 0 0 0 0 0 0 0
4.9141 -0.00075578 -0.00153 0.0091493 -0.00010163 0 0.00044913 0.00018324 0.0031754 -0.002314 0.00050947 0.00013745 -0.0057083 0 0 0 0 0 0 0 0 0 0 0 0 0 0 0 0 0
4.918 -3.5327e-05 -0.00083639 0.0068581 0.00016208 0 -0.001175 0.0018465 0.0022574 0.0001034 -0.0002574 0.00094267 -0.019525 0 0 0 0 0 0 0 0 0 0 0 0 0 0 0 0 0
4.9219 0.00034391 -0.00049898 0.0022508 -0.00012055 0 -0.0028519 0.0016359 6.0918e-05 0.0031081 -0.00095699 1.3255e-05 -0.018609 0 0 0 0 0 0 0 0 0 0 0 0 0 0 0 0 0
4.9258 0.00031256 -0.00032741 -0.0034842 -0.00077386 0 -0.0036375 -3.3769e-05 -0.0017954 0.0055824 -0.0017173 -0.0030056 -0.0074137 0 0 0 0 0 0 0 0 0 0 0 0 0 0 0 0 0
4.9297 0.00010856 0.00014688 -0.0080729 -0.0013966 0 -0.002975 -0.0013709 -0.0022316 0.0069428 -0.0023563 -0.0062935 0.0041213 0 0 0 0 0 0 0 0 0 0 0 0 0 0 0 0 0
4.9336 4.9223e-05 0.0011117 -0.009668 -0.0015781 0 -0.0011703 -0.00056791 -0.0013999 0.0072607 -0.0024735 -0.0072285 0.0099658 0 0 0 0 0 0 0 0 0 0 0 0 0 0 0 0 0
4.9375 0.00028154 0.0022419 -0.0083587 -0.0010942 0 0.00069809 0.0025821 -0.00024349 0.0067003 -0.0018859 -0.0046844 0.011777 0 0 0 0 0 0 0 0 0 0 0 0 0 0 0 0 0
4.9414 0.00069063 0.003023 -0.0061377 -5.6469e-05 0 0.0014766 0.0062493 0.00042503 0.0051085 -0.00092937 -0.00013633 0.01463 0 0 0 0 0 0 0 0 0 0 0 0 0 0 0 0 0
4.9453 0.00099816 0.0032675 -0.0051006 0.001071 0 0.00080332 0.0078589 0.00040214 0.002349 -0.00024641 0.0035246 0.020483 0 0 0 0 0 0 0 0 0 0 0 0 0 0 0 0 0
4.9492 0.00095296 0.0032628 -0.0054457 0.0016836 0 -0.00053336 0.0061223 -0.00011629 -0.0010077 -0.00020654 0.0044291 0.026589 0 0 0 0 0 0 0 0 0 0 0 0 0 0 0 0 0
4.9531 0.00048823 0.0033977 -0.0052496 0.0014233 0 -0.0011394 0.0020698 -0.00092355 -0.0036048 -0.00052507 0.003183 0.029745 0 0 0 0 0 0 0 0 0 0 0 0 0 0 0 0 0
4.957 -0.00023292 0.0036854 -0.0024006 0.00047033 0 -0.00014769 -0.0018153 -0.0018435 -0.0042392 -0.00051 0.0020303 0.030441 0 0 0 0 0 0 0 0 0 0 0 0 0 0 0 0 0
4.9609 -0.00089956 0.0037159 0.0030794 -0.00054478 0 0.0019598 -0.0035765 -0.0025103 -0.0030492 0.00023719 0.00259 0.031426 0 0 0 0 0 0 0 0 0 0 0 0 0 0 0 0 0
4.9648 -0.0012242 0.0031001 0.008609 -0.0010038 0 0.0036194 -0.0031397 -0.0023883 -0.0016694 0.0013286 0.0043372 0.032332 0 0 0 0 0 0 0 0 0 0 0 0 0 0 0 0 0
4.9688 -0.0011151 0.0019215 0.011054 -0.00077666 0 0.0034475 -0.001964 -0.0012275 -0.0019113 0.0018286 0.0052038 0.027623 0 0 0 0 0 0 0 0 0 0 0 0 0 0 0 0 0
4.9727 -0.00073612 0.00068846 0.00933 -0.00029454 0 0.001471 -0.0015091 0.00049115 -0.0040051 0.0010738 0.0036063 0.012162 0 0 0 0 0 0 0 0 0 0 0 0 0 0 0 0 0
4.9766 -0.00038923 -0.00016951 0.0051609 -0.00015034 0 -0.00080179 -0.002015 0.0017344 -0.0060611 -0.00066131 -8.377e-05 -0.010405 0 0 0 0 0 0 0 0 0 0 0 0 0 0 0 0 0
4.9805 -0.00028339 -0.00069997 0.0013364 -0.00058861 0 -0.0016385 -0.0025979 0.0017238 -0.0054482 -0.0022957 -0.003935 -0.0264 0 0 0 0 0 0 0 0 0 0 0 0 0 0 0 0 0
4.9844 -0.00036741 -0.0012504 -0.00075557 -0.001337 0 -0.00060699 -0.002313 0.00064665 -0.00105 -0.0028087 -0.006163 -0.022246 0 0 0 0 0 0 0 0 0 0 0 0 0 0 0 0 0
4.9883 -0.00038362 -0.0018899 -0.0019428 -0.0018898 0 0.0010296 -0.0010272 -0.00047256 0.0055302 -0.0020919 -0.0064302 0.0018483 0 0 0 0 0 0 0 0 0 0 0 0 0 0 0 0 0
4.9922 -0.00011978 -0.0021036 -0.0038188 -0.0019299 0 0.0014691 0.00063124 -0.00068256 0.010908 -0.0010327 -0.0056261 0.028409 0 0 0 0 0 0 0 0 0 0 0 0 0 0 0 0 0
4.9961 0.0003559 -0.001207 -0.0067132 -0.0014958 0 4.8068e-05 0.0019348 6.0943e-05 0.012275 -0.0007501 -0.0046273 0.035311 0 0 0 0 0 0 0 0 0 0 0 0 0 0 0 0 0
5 0.00070613 0.00084133 -0.0092297 -0.00081493 0 -0.0021291 0.0025182 0.00093561 0.0092919 -0.0016514 -0.003456 0.014895 0 0 0 0 0 0 0 0 0 0 0 0 0 0 0 0 0
5.0039 0.00060219 0.0030728 -0.0097205 -7.0755e-05 0 -0.0032227 0.0022917 0.0010847 0.0040896 -0.0031092 -0.0016308 -0.017952 0 0 0 0 0 0 0 0 0 0 0 0 0 0 0 0 0
5.0078 3.2195e-05 0.0040885 -0.0079875 0.00062943 0 -0.002378 0.0012087 0.00038039 -0.0004201 -0.0039864 0.00087414 -0.037582 0 0 0 0 0 0 0 0 0 0 0 0 0 0 0 0 0
5.0117 -0.00064909 0.0031715 -0.0053328 0.0011248 0 -0.00047926 -0.00061196 -0.00060895 -0.0024904 -0.0035137 0.00326 -0.02974 0 0 0 0 0 0 0 0 0 0 0 0 0 0 0 0 0
5.0156 -0.00099617 0.00092306 -0.0029557 0.00118 0 0.00078513 -0.0025308 -0.0012983 -0.0023374 -0.0017956 0.004578 -0.0040489 0 0 0 0 0 0 0 0 0 0 0 0 0 0 0 0 0
5.0195 -0.00084022 -0.0012098 -0.00056415 0.00070217 0 0.00060429 -0.0034395 -0.0016103 -0.0014924 0.00037205 0.0046809 0.014985 0 0 0 0 0 0 0 0 0 0 0 0 0 0 0 0 0
5.0234 -0.00041961 -0.0021266 0.0031324 -2.4644e-05 0 -0.00021554 -0.0025328 -0.0018029 -0.0014754 0.0020907 0.0043463 0.010365 0 0 0 0 0 0 0 0 0 0 0 0 0 0 0 0 0
5.0273 -0.00015751 -0.0019082 0.0084579 -0.000437 0 -0.00019568 -0.00021687 -0.0019056 -0.0027908 0.0028402 0.0043785 -0.012454 0 0 0 0 0 0 0 0 0 0 0 0 0 0 0 0 0
5.0313 -0.00029189 -0.001556 0.013489 -0.00015969 0 0.0011558 0.0018586 -0.0015294 -0.0047386 0.002584 0.004645 -0.031843 0 0 0 0 0 0 0 0 0 0 0 0 0 0 0 0 0
5.0352 -0.00068944 -0.0019306 0.015092 0.00056338 0 0.0026938 0.0019754 -0.00035501 -0.0059294 0.0016175 0.0041316 -0.031044 0 0 0 0 0 0 0 0 0 0 0 0 0 0 0 0 0
5.0391 -0.00099046 -0.002921 0.011564 0.00095637 0 0.0027177 -0.00015524 0.0012474 -0.0051216 0.00039495 0.0020447 -0.013584 0 0 0 0 0 0 0 0 0 0 0 0 0 0 0 0 0
5.043 -0.00092406 -0.0036073 0.0044059 0.0003444 0 0.00073463 -0.0029528 0.0022744 -0.0019976 -0.00060073 -0.0011508 0.0014142 0 0 0 0 0 0 0 0 0 0 0 0 0 0 0 0 0
5.0469 -0.00050042 -0.0031993 -0.0025914 -0.0012006 0 -0.0018896 -0.0041229 0.0019329 0.0024747 -0.0010366 -0.0038695 -0.0013624 0 0 0 0 0 0 0 0 0 0 0 0 0 0 0 0 0
5.0508 6.0308e-05 -0.0018168 -0.0062365 -0.0028149 0 -0.003113 -0.0024901 0.00047037 0.0063852 -0.00095002 -0.0046807 -0.018799 0 0 0 0 0 0 0 0 0 0 0 0 0 0 0 0 0
5.0547 0.00053919 -0.00038354 -0.0062414 -0.0034833 0 -0.0021155 0.001065 -0.00092365 0.0079095 -0.00079632 -0.0035293 -0.03365 0 0 0 0 0 0 0 0 0 0 0 0 0 0 0 0 0
5.0586 0.00084367 0.00021005 -0.0049489 -0.0028114 0 -4.5202e-05 0.0043411 -0.0011594 0.0064762 -0.0011272 -0.0017334 -0.032643 0 0 0 0 0 0 0 0 0 0 0 0 0 0 0 0 0
5.0625 0.00096083 -0.0001411 -0.0049175 -0.0012571 0 0.0011282 0.0055209 -0.00025453 0.0032228 -0.002051 -0.00076231 -0.019618 0 0 0 0 0 0 0 0 0 0 0 0 0 0 0 0 0
5.0664 0.00085984 -0.0007491 -0.0066674 0.00032927 0 0.00051236 0.0043684 0.00070332 0.00025627 -0.0029648 -0.00094526 -0.010484 0 0 0 0 0 0 0 0 0 0 0 0 0 0 0 0 0
5.0703 0.0005027 -0.00078412 -0.0084983 0.0013742 0 -0.00094037 0.0020505 0.00063063 -0.00085289 -0.0029374 -0.0012894 -0.015613 0 0 0 0 0 0 0 0 0 0 0 0 0 0 0 0 0
5.0742 -3.9699e-05 6.4575e-05 -0.00822 0.0018529 0 -0.0015283 -3.5394e-06 -0.00049217 -0.00020713 -0.0015428 -0.00050624 -0.028233 0 0 0 0 0 0 0 0 0 0 0 0 0 0 0 0 0
5.0781 -0.00053371 0.0014522 -0.0050056 0.0020242 0 -0.00060991 -0.0010851 -0.0016133 0.00058642 0.00058316 0.0017509 -0.03119 0 0 0 0 0 0 0 0 0 0 0 0 0 0 0 0 0
5.082 -0.00071842 0.0027346 0.00018008 0.0020259 0 0.00073046 -0.0013256 -0.0016365 -0.00021415 0.0020752 0.0045354 -0.015426 0 0 0 0 0 0 0 0 0 0 0 0 0 0 0 0 0
5.0859 -0.00054002 0.0033869 0.0055407 0.0017808 0 0.00083417 -0.0011897 -0.00044612 -0.003014 0.0019032 0.0063526 0.0088946 0 0 0 0 0 0 0 0 0 0 0 0 0 0 0 0 0
5.0898 -0.00024096 0.0031671 0.0095876 0.0012377 0 -0.00074983 -0.001034 0.0010538 -0.0064795 0.0002769 0.0062525 0.02069 0 0 0 0 0 0 0 0 0 0 0 0 0 0 0 0 0
5.0938 -0.00016479 0.0020788 0.011517 0.00057035 0 -0.002692 -0.0010666 0.001845 -0.0084727 -0.0014642 0.0043616 0.0082484 0 0 0 0 0 0 0 0 0 0 0 0 0 0 0 0 0
5.0977 -0.00042323 0.00035545 0.010983 4.3301e-05 0 -0.0031359 -0.0014525 0.0016849 -0.0075279 -0.001957 0.0015875 -0.018469 0 0 0 0 0 0 0 0 0 0 0 0 0 0 0 0 0
5.1016 -0.00074602 -0.0015009 0.008002 -0.00030684 0 -0.0015453 -0.0021978 0.0011376 -0.0037614 -0.0009737 -0.0010502 -0.036118 0 0 0 0 0 0 0 0 0 0 0 0 0 0 0 0 0
5.1055 -0.00069268 -0.0028203 0.0032342 -0.00075525 0 0.0007006 -0.0028899 0.00085385 0.0013092 0.00040819 -0.0028742 -0.029395 0 0 0 0 0 0 0 0 0 0 0 0 0 0 0 0 0
5.1094 -6.1298e-05 -0.0031183 -0.0018868 -0.0015622 0 0.0015749 -0.0027307 0.00094643 0.0057066 0.00078537 -0.0036074 -0.0051594 0 0 0 0 0 0 0 0 0 0 0 0 0 0 0 0 0
5.1133 0.00088229 -0.0024758 -0.0057345 -0.0025563 0 0.00031047 -0.0010852 0.0010813 0.0079752 -0.00032373 -0.0032764 0.014194 0 0 0 0 0 0 0 0 0 0 0 0 0 0 0 0 0
5.1172 0.0015859 -0.0015474 -0.007502 -0.0031231 0 -0.0018865 0.0018326 0.0010393 0.0077091 -0.0020819 -0.0021967 0.011557 0 0 0 0 0 0 0 0 0 0 0 0 0 0 0 0 0
5.1211 0.0016549 -0.001071 -0.0077055 -0.0027078 0 -0.0029669 0.0048091 0.00099944 0.0055599 -0.0031045 -0.00097714 -0.0098292 0 0 0 0 0 0 0 0 0 0 0 0 0 0 0 0 0
5.125 0.0011618 -0.0012539 -0.0075795 -0.0013741 0 -0.0018942 0.0062922 0.0011956 0.0028579 -0.0026493 -0.00031425 -0.030866 0 0 0 0 0 0 0 0 0 0 0 0 0 0 0 0 0
5.1289 0.00054537 -0.001604 -0.0078481 0.00015875 0 0.00051627 0.0054207 0.0014081 0.00097281 -0.0011476 -0.00054856 -0.035279 0 0 0 0 0 0 0 0 0 0 0 0 0 0 0 0 0
5.1328 0.00020938 -0.0014032 -0.0080219 0.0010874 0 0.0024559 0.0026312 0.0010095 0.00058791 0.00032041 -0.0013007 -0.023871 0 0 0 0 0 0 0 0 0 0 0 0 0 0 0 0 0
5.1367 0.00019639 -0.0004101 -0.0068837 0.001177 0 0.002744 -0.0005994 -0.00034062 0.0012521 0.0010059 -0.0015845 -0.011157 0 0 0 0 0 0 0 0 0 0 0 0 0 0 0 0 0
5.1406 0.00022521 0.00086581 -0.0036754 0.00087306 0 0.0016811 -0.002649 -0.0020791 0.0016144 0.00099104 -0.00046255 -0.0090464 0 0 0 0 0 0 0 0 0 0 0 0 0 0 0 0 0
5.1445 2.1903e-05 0.0015806 0.0011306 0.00079007 0 0.00049272 -0.0026643 -0.0029796 0.00036662 0.00084751 0.0021647 -0.014712 0 0 0 0 0 0 0 0 0 0 0 0 0 0 0 0 0
5.1484 -0.00039202 0.0012753 0.0060965 0.0011096 0 9.7265e-05 -0.00099029 -0.0021849 -0.0026883 0.0009493 0.0052375 -0.014625 0 0 0 0 0 0 0 0 0 0 0 0 0 0 0 0 0
5.1523 -0.00072341 0.00023606 0.0097265 0.0014785 0 0.00042533 0.001035 -7.4558e-05 -0.0062853 0.0011883 0.0070081 3.7926e-05 0 0 0 0 0 0 0 0 0 0 0 0 0 0 0 0 0
5.1563 -0.00069464 -0.00080114 0.011153 0.001452 0 0.00078135 0.0018032 0.0019347 -0.0084433 0.0013031 0.0060838 0.022778 0 0 0 0 0 0 0 0 0 0 0 0 0 0 0 0 0
5.1602 -0.00030032 -0.0012758 0.010203 0.0009699 0 0.00066339 0.00039752 0.0025544 -0.0078053 0.0013263 0.0023939 0.036916 0 0 0 0 0 0 0 0 0 0 0 0 0 0 0 0 0
5.1641 0.00020514 -0.0011677 0.0071587 0.00036517 0 0.00014615 -0.0026656 0.0016955 -0.0045546 0.0015599 -0.0025798 0.031383 0 0 0 0 0 0 0 0 0 0 0 0 0 0 0 0 0
5.168 0.0005502 -0.00082732 0.0026963 -4.9793e-05 0 -0.00042896 -0.0054774 0.00045182 -0.00022999 0.0020778 -0.0065399 0.011415 0 0 0 0 0 0 0 0 0 0 0 0 0 0 0 0 0
5.1719 0.00066671 -0.00053493 -0.0020642 -0.00031536 0 -0.00093291 -0.0058273 4.59e-05 0.0033387 0.0023692 -0.0076949 -0.0062789 0 0 0 0 0 0 0 0 0 0 0 0 0 0 0 0 0
5.1758 0.00068681 -0.00025821 -0.005813 -0.00069506 0 -0.001496 -0.0028314 0.00075852 0.0051055 0.0016597 -0.005848 -0.0089335 0 0 0 0 0 0 0 0 0 0 0 0 0 0 0 0 0
5.1797 0.00075398 0.00020089 -0.0077428 -0.0012573 0 -0.0021322 0.0021 0.0018107 0.0051656 -0.00027168 -0.0025076 0.0013331 0 0 0 0 0 0 0 0 0 0 0 0 0 0 0 0 0
5.1836 0.00086129 0.00090314 -0.0081197 -0.0016886 0 -0.0024875 0.0059587 0.0021962 0.0043521 -0.0025805 0.00012925 0.011122 0 0 0 0 0 0 0 0 0 0 0 0 0 0 0 0 0
5.1875 0.00087592 0.0016616 -0.0080209 -0.0015983 0 -0.002103 0.0062554 0.0015815 0.0035657 -0.0037767 0.0006761 0.0094457 0 0 0 0 0 0 0 0 0 0 0 0 0 0 0 0 0
5.1914 0.00070286 0.0022067 -0.0082642 -0.00099001 0 -0.00095215 0.0029763 0.00045443 0.0033063 -0.0028463 -0.00051288 -0.0023328 0 0 0 0 0 0 0 0 0 0 0 0 0 0 0 0 0
5.1953 0.00040262 0.0023997 -0.0084765 -0.00033777 0 0.0003582 -0.0013222 -0.00046182 0.0035065 -0.0001349 -0.0016861 -0.01347 0 0 0 0 0 0 0 0 0 0 0 0 0 0 0 0 0
5.1992 0.00014028 0.0022553 -0.0072988 -0.0001154 0 0.0010066 -0.0035255 -0.00081897 0.0035667 0.0028038 -0.0010855 -0.015582 0 0 0 0 0 0 0 0 0 0 0 0 0 0 0 0 0
5.2031 2.4588e-05 0.0017963 -0.0036831 -0.00025797 0 0.00061891 -0.0024651 -0.00070394 0.002597 0.0043006 0.0016561 -0.010693 0 0 0 0 0 0 0 0 0 0 0 0 0 0 0 0 0
5.207 5.1375e-06 0.00096909 0.0018877 -0.00018032 0 -0.00046571 0.00022715 -0.00027525 -3.8792e-05 0.0037101 0.0051763 -0.0078602 0 0 0 0 0 0 0 0 0 0 0 0 0 0 0 0 0
5.2109 -7.1261e-05 -0.00024573 0.0074513 0.00058016 0 -0.0015503 0.0016442 0.00046239 -0.0040322 0.0017142 0.0073452 -0.012807 0 0 0 0 0 0 0 0 0 0 0 0 0 0 0 0 0
5.2148 -0.00030449 -0.0016569 0.010896 0.0017297 0 -0.0021601 0.00012951 0.0014664 -0.0078422 -0.00032902 0.0067596 -0.021938 0 0 0 0 0 0 0 0 0 0 0 0 0 0 0 0 0
5.2188 -0.00063547 -0.0028639 0.01137 0.0023086 0 -0.0022823 -0.0034213 0.0023744 -0.0093371 -0.0013489 0.0036378 -0.026891 0 0 0 0 0 0 0 0 0 0 0 0 0 0 0 0 0
5.2227 -0.00088185 -0.0034926 0.0095441 0.0015335 0 -0.0021376 -0.0065003 0.0026278 -0.0072035 -0.0010943 -0.00046235 -0.024294 0 0 0 0 0 0 0 0 0 0 0 0 0 0 0 0 0
5.2266 -0.00087153 -0.0034516 0.0066785 -0.00037187 0 -0.0018633 -0.0071179 0.00201 -0.0021272 -1.9071e-05 -0.0037388 -0.019863 0 0 0 0 0 0 0 0 0 0 0 0 0 0 0 0 0
5.2305 -0.00055492 -0.0029512 0.0035597 -0.0021953 0 -0.0015016 -0.0051421 0.0010201 0.0033442 0.0011455 -0.0051654 -0.022104 0 0 0 0 0 0 0 0 0 0 0 0 0 0 0 0 0
5.2344 -1.8424e-05 -0.0022773 0.00030753 -0.0026738 0 -0.0012275 -0.0018639 0.00055654 0.0064014 0.0017222 -0.0048059 -0.032209 0 0 0 0 0 0 0 0 0 0 0 0 0 0 0 0 0
5.2383 0.00058231 -0.0015626 -0.0030157 -0.0015427 0 -0.0013971 0.0013954 0.0010841 0.0059131 0.0012455 -0.0034534 -0.041211 0 0 0 0 0 0 0 0 0 0 0 0 0 0 0 0 0
5.2422 0.0010985 -0.00078446 -0.0059223 0.0002475 0 -0.0021972 0.0040861 0.0020895 0.0031678 -0.00038779 -0.0020557 -0.038184 0 0 0 0 0 0 0 0 0 0 0 0 0 0 0 0 0
5.2461 0.0014278 5.7607e-05 -0.0077776 0.001334 0 -0.0032253 0.006049 0.0024468 0.00079169 -0.0027293 -0.0012968 -0.021582 0 0 0 0 0 0 0 0 0 0 0 0 0 0 0 0 0
5.25 0.0015229 0.00083004 -0.0084526 0.0010407 0 -0.0035618 0.006813 0.0014421 0.00071377 -0.0047845 -0.0013777 -0.0018862 0 0 0 0 0 0 0 0 0 0 0 0 0 0 0 0 0
5.2539 0.0013938 0.0013667 -0.0084465 -0.00017096 0 -0.0024706 0.0057329 -0.00049474 0.0028005 -0.0054485 -0.0019196 0.0079339 0 0 0 0 0 0 0 0 0 0 0 0 0 0 0 0 0
5.2578 0.0011048 0.0016515 -0.008195 -0.0012099 0 -0.0001659 0.0029645 -0.0020814 0.0051552 -0.0042158 -0.0020568 0.0051264 0 0 0 0 0 0 0 0 0 0 0 0 0 0 0 0 0
5.2617 0.00075097 0.0018315 -0.0073303 -0.0012842 0 0.0021301 3.9288e-05 -0.0022703 0.0056733 -0.0016238 -0.00087389 0.00013862 0 0 0 0 0 0 0 0 0 0 0 0 0 0 0 0 0
5.2656 0.00041101 0.0020067 -0.0048763 -0.00044071 0 0.0030321 -0.0010097 -0.0011406 0.0035325 0.0010246 0.0019042 0.006114 0 0 0 0 0 0 0 0 0 0 0 0 0 0 0 0 0
5.2695 0.00010872 0.0020382 -0.00037691 0.00063392 0 0.0020779 0.00054275 0.00021048 -0.00042328 0.0025335 0.005442 0.024673 0 0 0 0 0 0 0 0 0 0 0 0 0 0 0 0 0
5.2734 -0.00018403 0.0016412 0.005172 0.0012291 0 0.00010939 0.0031365 0.00064062 -0.0044114 0.002604 0.0080563 0.042172 0 0 0 0 0 0 0 0 0 0 0 0 0 0 0 0 0
5.2773 -0.00050049 0.0007181 0.0096982 0.0010715 0 -0.001404 0.0040092 -0.0001025 -0.0067802 0.0018954 0.0082136 0.041066 0 0 0 0 0 0 0 0 0 0 0 0 0 0 0 0 0
5.2813 -0.00082496 -0.00042032 0.011554 0.00035427 0 -0.0015158 0.0016071 -0.0012767 -0.0067017 0.0013326 0.0055929 0.016415 0 0 0 0 0 0 0 0 0 0 0 0 0 0 0 0 0
5.2852 -0.0010737 -0.0012355 0.010738 -0.00051325 0 -0.00045845 -0.0028474 -0.001848 -0.0043273 0.001291 0.0013738 -0.017989 0 0 0 0 0 0 0 0 0 0 0 0 0 0 0 0 0
5.2891 -0.0011253 -0.0014106 0.0086141 -0.0011431 0 0.00068175 -0.0061753 -0.0012944 -0.00062149 0.0013607 -0.0025134 -0.040065 0 0 0 0 0 0 0 0 0 0 0 0 0 0 0 0 0
5.293 -0.00088165 -0.0011138 0.0064194 -0.0012848 0 0.00089478 -0.0058117 0.00014147 0.0029887 0.00084609 -0.0046026 -0.037345 0 0 0 0 0 0 0 0 0 0 0 0 0 0 0 0 0
5.2969 -0.0003319 -0.00077454 0.0041014 -0.00089619 0 -2.882e-05 -0.0018588 0.0017879 0.0051812 -0.00050112 -0.0046508 -0.016279 0 0 0 0 0 0 0 0 0 0 0 0 0 0 0 0 0
5.3008 0.00040991 -0.00058549 0.00069607 -0.00020452 0 -0.0014795 0.0031327 0.0030121 0.0054236 -0.0021814 -0.0034686 0.0049042 0 0 0 0 0 0 0 0 0 0 0 0 0 0 0 0 0
5.3047 0.0011177 -0.00027339 -0.004162 0.00034624 0 -0.0025622 0.0062997 0.0034366 0.0043411 -0.0033156 -0.0021313 0.012456 0 0 0 0 0 0 0 0 0 0 0 0 0 0 0 0 0
5.3086 0.0015345 0.00057112 -0.0092286 0.00035654 0 -0.0026656 0.0065225 0.0029303 0.0033235 -0.0033307 -0.0012768 0.0073595 0 0 0 0 0 0 0 0 0 0 0 0 0 0 0 0 0
5.3125 0.001505 0.0019185 -0.012287 -0.00019335 0 -0.0017114 0.0047372 0.0016213 0.0034771 -0.0023777 -0.00092359 0.0011568 0 0 0 0 0 0 0 0 0 0 0 0 0 0 0 0 0
5.3164 0.0010868 0.0031146 -0.011877 -0.0008423 0 -9.3972e-05 0.0026335 -1.4269e-05 0.0046958 -0.0011754 -0.00069611 0.003066 0 0 0 0 0 0 0 0 0 0 0 0 0 0 0 0 0
5.3203 0.00054739 0.0033676 -0.0084414 -0.00095455 0 0.0015155 0.0012407 -0.0012169 0.0056843 -0.00044639 -0.00010872 0.011655 0 0 0 0 0 0 0 0 0 0 0 0 0 0 0 0 0
5.3242 0.00020789 0.0024844 -0.003789 -0.00023354 0 0.002426 0.00061716 -0.0013397 0.0050079 -0.00039697 0.0012417 0.018501 0 0 0 0 0 0 0 0 0 0 0 0 0 0 0 0 0
5.3281 0.00021941 0.0011158 0.00047212 0.00099528 0 0.0022531 0.00047315 -0.00036356 0.0023187 -0.00060406 0.0034642 0.018563 0 0 0 0 0 0 0 0 0 0 0 0 0 0 0 0 0
5.332 0.0004394 0.00020893 0.0039464 0.0019996 0 0.001205 0.00068009 0.00095924 -0.0012884 -0.00036387 0.0061075 0.015551 0 0 0 0 0 0 0 0 0 0 0 0 0 0 0 0 0
5.3359 0.00052792 0.00015957 0.0070124 0.0021796 0 5.95e-05 0.0010846 0.0015947 -0.004074 0.00074531 0.0080974 0.016689 0 0 0 0 0 0 0 0 0 0 0 0 0 0 0 0 0
5.3398 0.00021528 0.0004922 0.0096545 0.0014741 0 -0.00031626 0.0011181 0.0010265 -0.0048896 0.0024624 0.0081933 0.023112 0 0 0 0 0 0 0 0 0 0 0 0 0 0 0 0 0
5.3438 -0.00046112 0.00039194 0.01101 0.0003227 0 0.0003567 1.6641e-05 -0.00031336 -0.0038242 0.003897 0.005846 0.027056 0 0 0 0 0 0 0 0 0 0 0 0 0 0 0 0 0
5.3477 -0.0011482 -0.00044016 0.010173 -0.00071294 0 0.0014584 -0.0023409 -0.0013899 -0.0018652 0.0040617 0.001811 0.019784 0 0 0 0 0 0 0 0 0 0 0 0 0 0 0 0 0
5.3516 -0.0014181 -0.0014709 0.0073053 -0.0013008 0 0.0018897 -0.0049032 -0.0014064 -5.3513e-05 0.0025741 -0.0021345 0.0022601 0 0 0 0 0 0 0 0 0 0 0 0 0 0 0 0 0
5.3555 -0.0010758 -0.0018761 0.0037077 -0.0014107 0 0.00096421 -0.0060305 -0.00041681 0.0011023 2.7442e-05 -0.004327 -0.013262 0 0 0 0 0 0 0 0 0 0 0 0 0 0 0 0 0
5.3594 -0.00029632 -0.00138 0.00066406 -0.0011708 0 -0.00096773 -0.004841 0.00079608 0.0016384 -0.0023126 -0.0043493 -0.013786 0 0 0 0 0 0 0 0 0 0 0 0 0 0 0 0 0
5.3633 0.000504 -0.00052333 -0.0017168 -0.00073793 0 -0.0027291 -0.0020471 0.0014151 0.001855 -0.0033446 -0.0032061 0.0014484 0 0 0 0 0 0 0 0 0 0 0 0 0 0 0 0 0
5.3672 0.00094588 -7.9625e-05 -0.0043355 -0.00028734 0 -0.0032117 0.00060326 0.0012169 0.002117 -0.0028922 -0.0023747 0.018777 0 0 0 0 0 0 0 0 0 0 0 0 0 0 0 0 0
5.3711 0.00090045 -0.00022878 -0.0077101 -1.8448e-05 0 -0.0021982 0.0017892 0.00062731 0.0027562 -0.0017683 -0.0025527 0.021975 0 0 0 0 0 0 0 0 0 0 0 0 0 0 0 0 0
5.375 0.00050352 -0.00036031 -0.010861 -5.4838e-05 0 -0.00043381 0.0015823 0.00025236 0.0038607 -0.001059 -0.003179 0.0074123 0 0 0 0 0 0 0 0 0 0 0 0 0 0 0 0 0
5.3789 8.0671e-06 0.0002613 -0.011806 -0.00029959 0 0.0010472 0.0010399 0.00036512 0.0049764 -0.0012168 -0.0030793 -0.012117 0 0 0 0 0 0 0 0 0 0 0 0 0 0 0 0 0
5.3828 -0.00038432 0.0016387 -0.0093296 -0.00044183 0 0.0016977 0.0009624 0.00076443 0.0051214 -0.0017413 -0.001579 -0.018958 0 0 0 0 0 0 0 0 0 0 0 0 0 0 0 0 0
5.3867 -0.00060269 0.002889 -0.0043047 -0.00019194 0 0.0016943 0.001145 0.0010213 0.0034239 -0.0017053 0.00091741 -0.0067013 0 0 0 0 0 0 0 0 0 0 0 0 0 0 0 0 0
5.3906 -0.00068801 0.0030035 0.0008549 0.00043889 0 0.0015572 0.0008226 0.00081649 3.3626e-05 -0.00062172 0.0033039 0.014538 0 0 0 0 0 0 0 0 0 0 0 0 0 0 0 0 0
5.3945 -0.00073259 0.0018024 0.0041559 0.0010963 0 0.0016243 -0.00031165 0.0001062 -0.0035693 0.0011488 0.0046454 0.028508 0 0 0 0 0 0 0 0 0 0 0 0 0 0 0 0 0
5.3984 -0.00082217 0.00015108 0.005536 0.0013489 0 0.0018623 -0.0016936 -0.00090711 -0.0054253 0.0027724 0.0047422 0.028436 0 0 0 0 0 0 0 0 0 0 0 0 0 0 0 0 0
5.4023 -0.0009887 -0.00078889 0.0064772 0.0010251 0 0.002062 -0.0024932 -0.0018721 -0.0045964 0.0036552 0.0040134 0.022495 0 0 0 0 0 0 0 0 0 0 0 0 0 0 0 0 0
5.4063 -0.0011783 -0.00056708 0.0081666 0.00030918 0 0.002085 -0.0024806 -0.0023883 -0.0020179 0.0037681 0.0029879 0.024004 0 0 0 0 0 0 0 0 0 0 0 0 0 0 0 0 0
5.4102 -0.0012625 0.00023159 0.01007 -0.00045903 0 0.0018876 -0.0021466 -0.0021521 0.00019581 0.003339 0.0019334 0.036498 0 0 0 0 0 0 0 0 0 0 0 0 0 0 0 0 0
5.4141 -0.0011148 0.0006151 0.010327 -0.0010422 0 0.0013964 -0.0019926 -0.0011592 0.0005242 0.0023848 0.0008493 0.04882 0 0 0 0 0 0 0 0 0 0 0 0 0 0 0 0 0
5.418 -0.00071513 0.00013186 0.007554 -0.0013668 0 0.00050663 -0.0018911 0.00017134 -0.00064914 0.00071372 -0.00034673 0.045399 0 0 0 0 0 0 0 0 0 0 0 0 0 0 0 0 0
5.4219 -0.00019474 -0.00075263 0.0022691 -0.0014033 0 -0.00071382 -0.0013167 0.001138 -0.001396 -0.0015588 -0.0016827 0.021809 0 0 0 0 0 0 0 0 0 0 0 0 0 0 0 0 0
5.4258 0.0002385 -0.0011462 -0.0033774 -0.0011022 0 -0.001859 -0.0001663 0.0011683 1.2029e-05 -0.0036336 -0.0030776 -0.0094099 0 0 0 0 0 0 0 0 0 0 0 0 0 0 0 0 0
5.4297 0.00044952 -0.00056434 -0.0072315 -0.00052054 0 -0.0023502 0.0008843 0.00023832 0.0035239 -0.0044168 -0.0042778 -0.028223 0 0 0 0 0 0 0 0 0 0 0 0 0 0 0 0 0
5.4336 0.00047078 0.00067431 -0.0085657 3.8558e-05 0 -0.0018891 0.0010471 -0.0010462 0.0072706 -0.0034889 -0.0048281 -0.022933 0 0 0 0 0 0 0 0 0 0 0 0 0 0 0 0 0
5.4375 0.00044949 0.0017855 -0.0081386 0.00015616 0 -0.00079259 0.00041967 -0.0018208 0.0090194 -0.001701 -0.0042584 0.001831 0 0 0 0 0 0 0 0 0 0 0 0 0 0 0 0 0
5.4414 0.00049062 0.0021934 -0.0071224 -0.00029953 0 0.00016645 7.8484e-05 -0.0015415 0.0077856 -0.00062625 -0.0024983 0.030776 0 0 0 0 0 0 0 0 0 0 0 0 0 0 0 0 0
5.4453 0.00054642 0.0019127 -0.0060914 -0.000894 0 0.00034484 0.00094518 -0.00035201 0.0042911 -0.001179 -0.00017098 0.050239 0 0 0 0 0 0 0 0 0 0 0 0 0 0 0 0 0
5.4492 0.00046556 0.0013787 -0.0049164 -0.00087979 0 -0.00025292 0.0025486 0.0010171 0.0001489 -0.0026554 0.0016683 0.055518 0 0 0 0 0 0 0 0 0 0 0 0 0 0 0 0 0
5.4531 0.0001601 0.00099746 -0.0033295 0.00010669 0 -0.00098798 0.0031444 0.0017272 -0.0032617 -0.0032141 0.0023178 0.048806 0 0 0 0 0 0 0 0 0 0 0 0 0 0 0 0 0
5.457 -0.00027316 0.00085511 -0.0013389 0.0015378 0 -0.0011228 0.0013361 0.0013475 -0.0052821 -0.0015018 0.0020805 0.033418 0 0 0 0 0 0 0 0 0 0 0 0 0 0 0 0 0
5.4609 -0.00060214 0.0007652 0.00090777 0.0022739 0 -0.0004113 -0.0023254 8.9373e-05 -0.0057757 0.0020204 0.0020564 0.012185 0 0 0 0 0 0 0 0 0 0 0 0 0 0 0 0 0
5.4648 -0.00064106 0.00049104 0.0034279 0.0015248 0 0.00073913 -0.0054842 -0.0013461 -0.0048714 0.0053126 0.0030887 -0.0092738 0 0 0 0 0 0 0 0 0 0 0 0 0 0 0 0 0
5.4688 -0.00039717 -9.7192e-05 0.006299 -0.00034402 0 0.0016071 -0.0059388 -0.0021826 -0.0030469 0.0063874 0.0047816 -0.021101 0 0 0 0 0 0 0 0 0 0 0 0 0 0 0 0 0
5.4727 -5.1923e-05 -0.00099432 0.0091535 -0.0019801 0 0.0016579 -0.0036212 -0.0020056 -0.0012309 0.0048647 0.0056104 -0.014797 0 0 0 0 0 0 0 0 0 0 0 0 0 0 0 0 0
5.4766 0.00019421 -0.0020692 0.010901 -0.0021591 0 0.0008174 -0.00066852 -0.00099288 -0.00039213 0.0020653 0.0041918 0.0079172 0 0 0 0 0 0 0 0 0 0 0 0 0 0 0 0 0
5.4805 0.00026368 -0.0030587 0.010192 -0.00088656 0 -0.00058146 0.00051653 0.00018911 -0.00071367 -0.00032905 0.00062778 0.032869 0 0 0 0 0 0 0 0 0 0 0 0 0 0 0 0 0
5.4844 0.00021645 -0.0036171 0.0063896 0.00054823 0 -0.002009 -0.00064122 0.00079141 -0.0011901 -0.0016825 -0.003353 0.042896 0 0 0 0 0 0 0 0 0 0 0 0 0 0 0 0 0
5.4883 0.0001637 -0.0034843 0.00024374 0.00068388 0 -0.0029245 -0.0026036 0.00047793 -0.00033334 -0.0025614 -0.0056628 0.032134 0 0 0 0 0 0 0 0 0 0 0 0 0 0 0 0 0
5.4922 0.0001946 -0.0026797 -0.0063437 -0.0008 0 -0.0029281 -0.0033563 -0.00040665 0.0023982 -0.0036661 -0.0054163 0.011718 0 0 0 0 0 0 0 0 0 0 0 0 0 0 0 0 0
5.4961 0.00037641 -0.0015263 -0.011278 -0.002753 0 -0.0019432 -0.0022243 -0.0010201 0.005752 -0.0048044 -0.0033976 0.00032324 0 0 0 0 0 0 0 0 0 0 0 0 0 0 0 0 0
5.5 0.00077005 -0.00043747 -0.013249 -0.0035158 0 -0.00036292 -0.00013031 -0.00059453 0.0073957 -0.005039 -0.0011172 0.0074186 0 0 0 0 0 0 0 0 0 0 0 0 0 0 0 0 0
5.5039 0.0013746 0.00035845 -0.012152 -0.0023206 0 0.0010441 0.0016725 0.00096768 0.0057603 -0.0038166 0.00051816 0.024836 0 0 0 0 0 0 0 0 0 0 0 0 0 0 0 0 0
5.5078 0.0020225 0.00089706 -0.008884 9.0843e-05 0 0.0015615 0.0028055 0.0029138 0.0014237 -0.0017799 0.0016397 0.034828 0 0 0 0 0 0 0 0 0 0 0 0 0 0 0 0 0
5.5117 0.002368 0.0013018 -0.0048371 0.0021214 0 0.0010576 0.0036107 0.0040606 -0.0032464 -0.00027827 0.0027154 0.026978 0 0 0 0 0 0 0 0 0 0 0 0 0 0 0 0 0
5.5156 0.002075 0.0015683 -0.0012996 0.002607 0 0.00017095 0.0040591 0.0035737 -0.0059149 -6.9974e-06 0.0036854 0.0076662 0 0 0 0 0 0 0 0 0 0 0 0 0 0 0 0 0
5.5195 0.0011122 0.0015608 0.0010902 0.0016209 0 -0.00011012 0.0032816 0.0015811 -0.0059705 -0.00022255 0.0039827 -0.0068296 0 0 0 0 0 0 0 0 0 0 0 0 0 0 0 0 0
5.5234 -0.00010737 0.0012093 0.0026381 0.0002063 0 0.00076659 0.00052941 -0.00082723 -0.0046698 0.0005213 0.0033845 -0.0063713 0 0 0 0 0 0 0 0 0 0 0 0 0 0 0 0 0
5.5273 -0.00093963 0.0006423 0.0043084 -0.00058611 0 0.0023838 -0.0034413 -0.002258 -0.0037877 0.0027443 0.0025923 0.0038929 0 0 0 0 0 0 0 0 0 0 0 0 0 0 0 0 0
5.5313 -0.00097343 5.2211e-05 0.0068136 -0.00047086 0 0.0035576 -0.0063274 -0.0019249 -0.0041172 0.0051725 0.0026676 0.0099963 0 0 0 0 0 0 0 0 0 0 0 0 0 0 0 0 0
5.5352 -0.00037621 -0.00056581 0.0096662 5.148e-05 0 0.0031851 -0.0060556 -0.00020009 -0.0050824 0.0056507 0.0037623 0.0040776 0 0 0 0 0 0 0 0 0 0 0 0 0 0 0 0 0
5.5391 0.000208 -0.0014451 0.011114 0.00026831 0 0.001104 -0.0028007 0.0016031 -0.0055129 0.0031123 0.0045534 -0.0076745 0 0 0 0 0 0 0 0 0 0 0 0 0 0 0 0 0
5.543 0.00017602 -0.0027047 0.0093315 -0.00016065 0 -0.0017049 0.00088696 0.0021252 -0.0046069 -0.0012429 0.0032495 -0.011902 0 0 0 0 0 0 0 0 0 0 0 0 0 0 0 0 0
5.5469 -0.00051425 -0.0039557 0.0040668 -0.0010361 0 -0.0037382 0.002243 0.00095319 -0.0022458 -0.0047558 -0.00058062 -0.0022191 0 0 0 0 0 0 0 0 0 0 0 0 0 0 0 0 0
5.5508 -0.0012752 -0.0043664 -0.0027054 -0.0018511 0 -0.003956 0.00079991 -0.0010128 0.0012438 -0.0054477 -0.0051418 0.014218 0 0 0 0 0 0 0 0 0 0 0 0 0 0 0 0 0
5.5547 -0.0013609 -0.0033102 -0.007926 -0.0021347 0 -0.0024201 -0.0011973 -0.0021643 0.005232 -0.0035772 -0.0075566 0.024315 0 0 0 0 0 0 0 0 0 0 0 0 0 0 0 0 0
5.5586 -0.00049914 -0.0010696 -0.0095962 -0.001681 0 -0.00015701 -0.00095408 -0.0014035 0.0086013 -0.0012374 -0.0061664 0.022442 0 0 0 0 0 0 0 0 0 0 0 0 0 0 0 0 0
5.5625 0.00084859 0.0011437 -0.0081267 -0.00062198 0 0.0016051 0.0021691 0.00091493 0.0097806 -0.00042718 -0.0019335 0.015285 0 0 0 0 0 0 0 0 0 0 0 0 0 0 0 0 0
5.5664 0.0018241 0.0020433 -0.0057076 0.00062293 0 0.0022501 0.0059849 0.0031113 0.0075652 -0.0013819 0.0023604 0.013062 0 0 0 0 0 0 0 0 0 0 0 0 0 0 0 0 0
5.5703 0.0018246 0.0013293 -0.0042938 0.0015234 0 0.0020718 0.0074302 0.0033879 0.0023544 -0.0025998 0.0043949 0.016783 0 0 0 0 0 0 0 0 0 0 0 0 0 0 0 0 0
5.5742 0.00093158 -3.1086e-05 -0.0040462 0.001717 0 0.0018826 0.0052291 0.0012352 -0.0034323 -0.0023743 0.0040027 0.015855 0 0 0 0 0 0 0 0 0 0 0 0 0 0 0 0 0
5.5781 -0.00021595 -0.00064732 -0.0035735 0.0012432 0 0.0022631 0.00080899 -0.0020998 -0.0066291 -0.0003292 0.0028413 -0.00038548 0 0 0 0 0 0 0 0 0 0 0 0 0 0 0 0 0
5.582 -0.00095579 3.1887e-05 -0.0015621 0.00052585 0 0.0030373 -0.0031543 -0.0045173 -0.0056247 0.0023755 0.0025624 -0.02874 0 0 0 0 0 0 0 0 0 0 0 0 0 0 0 0 0
5.5859 -0.0010737 0.0012055 0.0018858 5.9835e-05 0 0.003395 -0.0049352 -0.0046457 -0.0017881 0.0041584 0.0033259 -0.050986 0 0 0 0 0 0 0 0 0 0 0 0 0 0 0 0 0
5.5898 -0.0008419 0.0014782 0.0054324 3.4512e-05 0 0.0025923 -0.0046458 -0.0028091 0.0014357 0.0042904 0.003976 -0.048531 0 0 0 0 0 0 0 0 0 0 0 0 0 0 0 0 0
5.5938 -0.00066244 0.0002213 0.0078049 0.00022209 0 0.00068357 -0.0033655 -0.00060102 0.0012493 0.0032309 0.0034547 -0.01981 0 0 0 0 0 0 0 0 0 0 0 0 0 0 0 0 0
5.5977 -0.0006836 -0.0017369 0.0087342 0.0002318 0 -0.001348 -0.001845 0.00050474 -0.002178 0.0019565 0.0018817 0.016369 0 0 0 0 0 0 0 0 0 0 0 0 0 0 0 0 0
5.6016 -0.00073056 -0.0027731 0.008609 -0.00012122 0 -0.0022566 -0.00021337 0.00025901 -0.005809 0.0011018 0.00026103 0.035534 0 0 0 0 0 0 0 0 0 0 0 0 0 0 0 0 0
5.6055 -0.00056216 -0.0019058 0.0074445 -0.00068813 0 -0.0015277 0.0013384 -0.00046292 -0.0062189 0.00067671 -0.00069787 0.027316 0 0 0 0 0 0 0 0 0 0 0 0 0 0 0 0 0
5.6094 -0.00016159 0.00031089 0.0045491 -0.0011907 0 0.00011888 0.0021309 -0.00072751 -0.0023601 0.00038873 -0.0012779 0.0026151 0 0 0 0 0 0 0 0 0 0 0 0 0 0 0 0 0
5.6133 0.00023252 0.0022631 -0.00054347 -0.0014967 0 0.0012064 0.0016205 -0.00045632 0.0036721 3.2626e-05 -0.0022346 -0.017453 0 0 0 0 0 0 0 0 0 0 0 0 0 0 0 0 0
5.6172 0.00037062 0.0026861 -0.0068532 -0.0016531 0 0.00065391 0.00038349 -0.00031149 0.0083614 -0.00045523 -0.0037012 -0.019701 0 0 0 0 0 0 0 0 0 0 0 0 0 0 0 0 0
5.6211 0.0002518 0.0017219 -0.011951 -0.0016712 0 -0.0013211 5.8714e-05 -0.0007771 0.0093735 -0.0011534 -0.0047819 -0.007539 0 0 0 0 0 0 0 0 0 0 0 0 0 0 0 0 0
5.625 0.00012854 0.00069452 -0.013543 -0.0013757 0 -0.0033246 0.0018876 -0.0014884 0.0069024 -0.0021524 -0.0043329 0.006001 0 0 0 0 0 0 0 0 0 0 0 0 0 0 0 0 0
5.6289 0.00024465 0.00086069 -0.01131 -0.00056788 0 -0.0038692 0.0051829 -0.0015708 0.0029523 -0.0033089 -0.002137 0.011967 0 0 0 0 0 0 0 0 0 0 0 0 0 0 0 0 0
5.6328 0.00056406 0.0022998 -0.0072336 0.00062846 0 -0.0025295 0.0074621 -0.00064461 -0.00045086 -0.0040884 0.00075514 0.011977 0 0 0 0 0 0 0 0 0 0 0 0 0 0 0 0 0
5.6367 0.00076763 0.0039092 -0.0039651 0.0016561 0 -0.00021235 0.0064504 0.00060795 -0.0024889 -0.0038259 0.0028895 0.012576 0 0 0 0 0 0 0 0 0 0 0 0 0 0 0 0 0
5.6406 0.00054235 0.0044204 -0.0026649 0.0018805 0 0.0016432 0.002196 0.0010077 -0.0034652 -0.0022848 0.0036246 0.015408 0 0 0 0 0 0 0 0 0 0 0 0 0 0 0 0 0
5.6445 -9.8974e-05 0.0034573 -0.0022596 0.0011469 0 0.0021973 -0.0027659 8.12e-05 -0.0039515 -1.6191e-06 0.0035232 0.014621 0 0 0 0 0 0 0 0 0 0 0 0 0 0 0 0 0
5.6484 -0.00077552 0.0017201 -0.00072867 -1.1192e-05 0 0.0016952 -0.0054655 -0.001328 -0.0041849 0.0019657 0.0036019 0.0042256 0 0 0 0 0 0 0 0 0 0 0 0 0 0 0 0 0
5.6523 -0.0010361 0.00024849 0.0028348 -0.0007778 0 0.00097762 -0.0049028 -0.0017452 -0.0041341 0.0027184 0.0042395 -0.012999 0 0 0 0 0 0 0 0 0 0 0 0 0 0 0 0 0
5.6563 -0.00074316 -0.00046644 0.0072666 -0.0007427 0 0.00058538 -0.0026145 -0.00045538 -0.003829 0.0020679 0.0047967 -0.025271 0 0 0 0 0 0 0 0 0 0 0 0 0 0 0 0 0
5.6602 -0.00019566 -0.00071917 0.010222 -0.00023391 0 0.00034035 -0.0010261 0.0017493 -0.0033938 0.0005397 0.0042321 -0.021418 0 0 0 0 0 0 0 0 0 0 0 0 0 0 0 0 0
5.6641 0.00013076 -0.0010713 0.0099731 2.1905e-05 0 -0.00026184 -0.0012886 0.0032259 -0.0027612 -0.0010715 0.0020572 -0.0011765 0 0 0 0 0 0 0 0 0 0 0 0 0 0 0 0 0
5.668 5.2234e-06 -0.0016728 0.0065275 -0.00041678 0 -0.0013405 -0.0026021 0.0029349 -0.0015395 -0.0021674 -0.0012221 0.023894 0 0 0 0 0 0 0 0 0 0 0 0 0 0 0 0 0
5.6719 -0.00035208 -0.002093 0.0013398 -0.0013221 0 -0.0023841 -0.0033765 0.0013034 0.00063496 -0.0025279 -0.0044352 0.039794 0 0 0 0 0 0 0 0 0 0 0 0 0 0 0 0 0
5.6758 -0.00047042 -0.0017796 -0.0038219 -0.0020365 0 -0.0027394 -0.0027995 -0.00029488 0.0035247 -0.0022623 -0.0064324 0.04086 0 0 0 0 0 0 0 0 0 0 0 0 0 0 0 0 0
5.6797 -6.5563e-05 -0.00066404 -0.0077726 -0.0020497 0 -0.0023231 -0.001251 -0.0008697 0.0061132 -0.0017298 -0.0065937 0.032274 0 0 0 0 0 0 0 0 0 0 0 0 0 0 0 0 0
5.6836 0.00067478 0.00067384 -0.010061 -0.0013535 0 -0.001789 0.00052323 -0.00062606 0.007135 -0.0014533 -0.0049873 0.023096 0 0 0 0 0 0 0 0 0 0 0 0 0 0 0 0 0
5.6875 0.0012186 0.0014378 -0.010675 -0.0003154 0 -0.0019164 0.0022531 -0.00052238 0.0059629 -0.0018737 -0.0022958 0.017499 0 0 0 0 0 0 0 0 0 0 0 0 0 0 0 0 0
5.6914 0.0011295 0.0012634 -0.0098181 0.00067972 0 -0.0027771 0.0039999 -0.0011342 0.0031357 -0.00294 0.00041629 0.012543 0 0 0 0 0 0 0 0 0 0 0 0 0 0 0 0 0
5.6953 0.00043982 0.00053012 -0.00786 0.0014148 0 -0.003506 0.005402 -0.0020423 8.634e-05 -0.0038736 0.0021574 0.0035023 0 0 0 0 0 0 0 0 0 0 0 0 0 0 0 0 0
5.6992 -0.00036666 7.4578e-05 -0.0052365 0.001759 0 -0.00297 0.0055069 -0.0023422 -0.0017474 -0.0035182 0.0025896 -0.0096855 0 0 0 0 0 0 0 0 0 0 0 0 0 0 0 0 0
5.7031 -0.00074818 0.00052459 -0.0022215 0.0015813 0 -0.00079617 0.0036722 -0.0016711 -0.0018077 -0.0012294 0.0023155 -0.021516 0 0 0 0 0 0 0 0 0 0 0 0 0 0 0 0 0
5.707 -0.00053946 0.0017566 0.0011556 0.00088457 0 0.0021448 0.00059993 -0.00063072 -0.00072796 0.0023638 0.0024516 -0.025927 0 0 0 0 0 0 0 0 0 0 0 0 0 0 0 0 0
5.7109 -6.4591e-05 0.0028909 0.0048135 5.8835e-06 0 0.0042586 -0.0018461 -0.00017061 0.00010016 0.0054984 0.0036373 -0.021727 0 0 0 0 0 0 0 0 0 0 0 0 0 0 0 0 0
5.7148 0.00015055 0.0028631 0.0081866 -0.00048203 0 0.0043652 -0.0021824 -0.00061331 -0.00055093 0.0064176 0.0052899 -0.013282 0 0 0 0 0 0 0 0 0 0 0 0 0 0 0 0 0
5.7188 -0.00018914 0.0012089 0.01022 -0.00025195 0 0.0025565 -0.00077578 -0.0013613 -0.0028568 0.0046838 0.0058948 -0.0066014 0 0 0 0 0 0 0 0 0 0 0 0 0 0 0 0 0
5.7227 -0.00092491 -0.0014771 0.010017 0.00034479 0 0.00011287 0.00035823 -0.0015716 -0.0056385 0.0015562 0.0042477 -0.0052484 0 0 0 0 0 0 0 0 0 0 0 0 0 0 0 0 0
5.7266 -0.0015833 -0.0037784 0.0076145 0.0004414 0 -0.0014332 -0.00056371 -0.0010519 -0.0069515 -0.00095104 0.00060121 -0.0095529 0 0 0 0 0 0 0 0 0 0 0 0 0 0 0 0 0
5.7305 -0.0017275 -0.0043087 0.0040916 -0.00056625 0 -0.0013614 -0.0032764 -0.00042023 -0.0053488 -0.0015825 -0.0033684 -0.018308 0 0 0 0 0 0 0 0 0 0 0 0 0 0 0 0 0
5.7344 -0.0012322 -0.0026509 0.00077598 -0.0023027 0 -0.00018179 -0.0055263 -0.00039044 -0.0010415 -0.00067399 -0.0058177 -0.029694 0 0 0 0 0 0 0 0 0 0 0 0 0 0 0 0 0
5.7383 -0.00030559 0.00028138 -0.001744 -0.0035271 0 0.00085232 -0.0050393 -0.00097612 0.003955 0.0003472 -0.0061002 -0.040172 0 0 0 0 0 0 0 0 0 0 0 0 0 0 0 0 0
5.7422 0.00068657 0.0027785 -0.0038392 -0.0031232 0 0.00073352 -0.0015667 -0.0014711 0.007002 0.00027983 -0.0050151 -0.043722 0 0 0 0 0 0 0 0 0 0 0 0 0 0 0 0 0
5.7461 0.0014195 0.0034512 -0.0060859 -0.0011259 0 -0.00054115 0.0028845 -0.0012065 0.0066261 -0.00088801 -0.0038026 -0.034395 0 0 0 0 0 0 0 0 0 0 0 0 0 0 0 0 0
5.75 0.0017067 0.0021552 -0.0083427 0.0011944 0 -0.0019794 0.0057624 -0.00025848 0.0035675 -0.0021306 -0.0029526 -0.011542 0 0 0 0 0 0 0 0 0 0 0 0 0 0 0 0 0
5.7539 0.0015088 4.6026e-05 -0.0096432 0.0023408 0 -0.0023459 0.0059513 0.00063815 0.0001914 -0.0023744 -0.0019968 0.016954 0 0 0 0 0 0 0 0 0 0 0 0 0 0 0 0 0
5.7578 0.00092609 -0.0012805 -0.0090194 0.0018107 0 -0.001096 0.004274 0.00084444 -0.0013368 -0.0013725 -0.00037248 0.03775 0 0 0 0 0 0 0 0 0 0 0 0 0 0 0 0 0
5.7617 0.00018976 -0.00092077 -0.0063806 0.00043155 0 0.0012012 0.0023452 0.00041542 -0.00064829 0.0002436 0.0016724 0.0405 0 0 0 0 0 0 0 0 0 0 0 0 0 0 0 0 0
5.7656 -0.00039876 0.00076594 -0.0025409 -0.00046078 0 0.0032711 0.0011296 -6.507e-05 0.00076083 0.00161 0.0031583 0.025479 0 0 0 0 0 0 0 0 0 0 0 0 0 0 0 0 0
5.7695 -0.00060978 0.002525 0.0015484 -0.00020219 0 0.0040537 0.00054137 -0.00016622 0.00097308 0.0022759 0.0033509 0.0039335 0 0 0 0 0 0 0 0 0 0 0 0 0 0 0 0 0
5.7734 -0.00043282 0.0031567 0.0054364 0.0007371 0 0.0034117 0.00010467 -2.5341e-05 -0.00070252 0.0023136 0.0025505 -0.0097145 0 0 0 0 0 0 0 0 0 0 0 0 0 0 0 0 0
5.7773 -9.7958e-05 0.0022971 0.0089635 0.0013343 0 0.0020731 -0.00036879 -6.5865e-05 -0.0032837 0.0019782 0.0017962 -0.0080569 0 0 0 0 0 0 0 0 0 0 0 0 0 0 0 0 0
5.7813 8.2436e-05 0.00049881 0.01156 0.00097442 0 0.00089941 -0.00084965 -0.0004013 -0.0051106 0.0013989 0.0017619 0.0044464 0 0 0 0 0 0 0 0 0 0 0 0 0 0 0 0 0
5.7852 -5.3778e-05 -0.0013066 0.012084 -0.00013333 0 0.00015603 -0.0015541 -0.00065243 -0.0052341 0.00061403 0.0020211 0.015445 0 0 0 0 0 0 0 0 0 0 0 0 0 0 0 0 0
5.7891 -0.00039854 -0.0024414 0.0096875 -0.001346 0 -0.00055399 -0.0029106 -0.0004008 -0.0039335 -0.00020895 0.0014918 0.014212 0 0 0 0 0 0 0 0 0 0 0 0 0 0 0 0 0
5.793 -0.00066606 -0.0027364 0.0049162 -0.0022281 0 -0.0016649 -0.0048353 0.00026301 -0.0020855 -0.00073667 -0.00036739 -0.00050435 0 0 0 0 0 0 0 0 0 0 0 0 0 0 0 0 0
5.7969 -0.00061453 -0.0023598 -0.00023462 -0.0027506 0 -0.0029844 -0.0061895 0.00077426 -0.00022372 -0.00073941 -0.0028529 -0.01985 0 0 0 0 0 0 0 0 0 0 0 0 0 0 0 0 0
5.8008 -0.00020904 -0.001532 -0.0036875 -0.0029666 0 -0.0037047 -0.0053629 0.0007238 0.0017125 -0.00038927 -0.0045489 -0.031495 0 0 0 0 0 0 0 0 0 0 0 0 0 0 0 0 0
5.8047 0.00039201 -0.00042822 -0.0049125 -0.0026977 0 -0.0031369 -0.0017638 0.00037425 0.0038203 -0.00021784 -0.0045674 -0.028489 0 0 0 0 0 0 0 0 0 0 0 0 0 0 0 0 0
5.8086 0.0009762 0.00072421 -0.0052073 -0.0016946 0 -0.0014617 0.0031839 0.00042192 0.0056457 -0.00069019 -0.0032516 -0.013972 0 0 0 0 0 0 0 0 0 0 0 0 0 0 0 0 0
5.8125 0.0013945 0.001585 -0.0062386 -0.00010339 0 0.00030197 0.0067334 0.0011914 0.0063235 -0.0017545 -0.0016815 0.0015377 0 0 0 0 0 0 0 0 0 0 0 0 0 0 0 0 0
5.8164 0.0015714 0.0018466 -0.0082109 0.001378 0 0.0011671 0.0068391 0.002136 0.005337 -0.00279 -0.00056078 0.0082489 0 0 0 0 0 0 0 0 0 0 0 0 0 0 0 0 0
5.8203 0.0014606 0.0014864 -0.0094947 0.0019739 0 0.001082 0.0037799 0.0022669 0.0030621 -0.0030331 0.0003455 0.0045809 0 0 0 0 0 0 0 0 0 0 0 0 0 0 0 0 0
5.8242 0.0010494 0.00085335 -0.0081504 0.0015329 0 0.0009528 -0.00010132 0.0011546 0.00048114 -0.0021458 0.0017047 -0.0018659 0 0 0 0 0 0 0 0 0 0 0 0 0 0 0 0 0
5.8281 0.00043152 0.00043531 -0.0038931 0.00071833 0 0.0016961 -0.0023215 -0.00051586 -0.0016447 -0.00047284 0.0036677 -0.0010711 0 0 0 0 0 0 0 0 0 0 0 0 0 0 0 0 0
5.832 -0.0001583 0.00046078 0.0014294 0.0004136 0 0.0032139 -0.0021178 -0.0014695 -0.003262 0.0011945 0.0055241 0.0099488 0 0 0 0 0 0 0 0 0 0 0 0 0 0 0 0 0
5.8359 -0.00045115 0.00068192 0.0053103 0.00088354 0 0.0043342 -0.00067337 -0.0009896 -0.0046737 0.0021499 0.0062988 0.02301 0 0 0 0 0 0 0 0 0 0 0 0 0 0 0 0 0
5.8398 -0.00035108 0.00056042 0.0065714 0.0015207 0 0.0038625 0.00026928 0.00042198 -0.0057883 0.0022028 0.0056159 0.024493 0 0 0 0 0 0 0 0 0 0 0 0 0 0 0 0 0
5.8438 -5.6662e-05 -0.00026522 0.0059882 0.0014404 0 0.0017816 -3.6892e-05 0.001519 -0.0058761 0.0017311 0.0039295 0.0073353 0 0 0 0 0 0 0 0 0 0 0 0 0 0 0 0 0
5.8477 5.8971e-05 -0.0016108 0.0051169 0.00034022 0 -0.00057144 -0.00098631 0.0014459 -0.0042025 0.001355 0.0019726 -0.020651 0 0 0 0 0 0 0 0 0 0 0 0 0 0 0 0 0
5.8516 -0.00024428 -0.0027936 0.0046659 -0.0012149 0 -0.0015866 -0.0015045 0.00043758 -0.00093205 0.001475 0.00011618 -0.040423 0 0 0 0 0 0 0 0 0 0 0 0 0 0 0 0 0
5.8555 -0.00083229 -0.0030784 0.0040568 -0.0023218 0 -0.00075245 -0.0010849 -0.00052847 0.0026749 0.0019867 -0.0016657 -0.036027 0 0 0 0 0 0 0 0 0 0 0 0 0 0 0 0 0
5.8594 -0.0012578 -0.0021797 0.0024312 -0.0025152 0 0.00094794 -1.2569e-05 -0.00068602 0.005087 0.0023634 -0.0033112 -0.0084226 0 0 0 0 0 0 0 0 0 0 0 0 0 0 0 0 0
5.8633 -0.0011095 -0.0004404 -0.00017258 -0.0020348 0 0.0019698 0.0011659 -7.553e-05 0.0056421 0.0020629 -0.0043734 0.023478 0 0 0 0 0 0 0 0 0 0 0 0 0 0 0 0 0
5.8672 -0.00036881 0.0014265 -0.002797 -0.0014156 0 0.0015732 0.0021436 0.00070068 0.0049536 0.00097848 -0.0043618 0.036893 0 0 0 0 0 0 0 0 0 0 0 0 0 0 0 0 0
5.8711 0.00053706 0.0028006 -0.0046228 -0.00092839 0 0.00035973 0.0028219 0.0011489 0.0042282 -0.0004136 -0.0033459 0.023515 0 0 0 0 0 0 0 0 0 0 0 0 0 0 0 0 0
5.875 0.0010506 0.0034585 -0.0057905 -0.00046594 0 -0.00044873 0.0030198 0.0012287 0.0041541 -0.0013654 -0.0020453 -0.0034512 0 0 0 0 0 0 0 0 0 0 0 0 0 0 0 0 0
5.8789 0.00091357 0.0035357 -0.0069694 0.0001061 0 -0.00021377 0.0024852 0.0011251 0.0043644 -0.0014217 -0.0011736 -0.020196 0 0 0 0 0 0 0 0 0 0 0 0 0 0 0 0 0
5.8828 0.00035479 0.0032642 -0.0081479 0.00064579 0 0.00059981 0.0012668 0.0008875 0.0038705 -0.00078545 -0.00069977 -0.012322 0 0 0 0 0 0 0 0 0 0 0 0 0 0 0 0 0
5.8867 -0.00011675 0.0027694 -0.0081174 0.00088139 0 0.0010055 -8.7258e-05 0.00044286 0.0019682 -0.00014572 0.00011 0.013197 0 0 0 0 0 0 0 0 0 0 0 0 0 0 0 0 0
5.8906 -0.00013378 0.0020889 -0.0054584 0.00081401 0 0.00050632 -0.00092429 -8.0904e-05 -0.0011877 -7.324e-05 0.0018071 0.034638 0 0 0 0 0 0 0 0 0 0 0 0 0 0 0 0 0
5.8945 0.00024583 0.0013185 -0.0001762 0.00082329 0 -0.00047884 -0.001156 -0.00025383 -0.0046915 -0.0004899 0.0039408 0.03491 0 0 0 0 0 0 0 0 0 0 0 0 0 0 0 0 0
5.8984 0.00061843 0.00065702 0.005728 0.0012474 0 -0.0011107 -0.001421 0.00025197 -0.0073967 -0.00069876 0.0052474 0.016471 0 0 0 0 0 0 0 0 0 0 0 0 0 0 0 0 0
5.9023 0.00059277 0.00025091 0.0095281 0.0018664 0 -0.00094733 -0.0024104 0.0011604 -0.0083786 8.9683e-06 0.0047675 -0.0015457 0 0 0 0 0 0 0 0 0 0 0 0 0 0 0 0 0
5.9063 0.00011985 -1.6588e-06 0.0098305 0.0019338 0 -0.00024895 -0.0039755 0.0016688 -0.007198 0.0016712 0.002788 -0.0013082 0 0 0 0 0 0 0 0 0 0 0 0 0 0 0 0 0
5.9102 -0.0004708 -0.00042413 0.0075227 0.00086322 0 0.00042875 -0.0050053 0.0012058 -0.0040831 0.0034861 0.00060921 0.016987 0 0 0 0 0 0 0 0 0 0 0 0 0 0 0 0 0
5.9141 -0.00074078 -0.0012448 0.0047572 -0.0010694 0 0.00079612 -0.0043479 0.00013324 -2.6098e-05 0.0043169 -0.00067766 0.034896 0 0 0 0 0 0 0 0 0 0 0 0 0 0 0 0 0
5.918 -0.00048682 -0.0022499 0.0029929 -0.0027759 0 0.00092051 -0.001943 -0.00045292 0.0034617 0.00347 -0.0011685 0.032383 0 0 0 0 0 0 0 0 0 0 0 0 0 0 0 0 0
5.9219 0.00011461 -0.0027827 0.0019434 -0.0032166 0 0.00085806 0.00097597 0.0002182 0.0050945 0.0011558 -0.0018667 0.0064673 0 0 0 0 0 0 0 0 0 0 0 0 0 0 0 0 0
5.9258 0.00066016 -0.0022006 0.00029131 -0.002291 0 0.00040688 0.0028728 0.0017027 0.0046863 -0.0016499 -0.0034261 -0.024874 0 0 0 0 0 0 0 0 0 0 0 0 0 0 0 0 0
5.9297 0.00083126 -0.000457 -0.0027146 -0.00089887 0 -0.00060404 0.0031656 0.0026273 0.0034004 -0.0037569 -0.0052242 -0.037173 0 0 0 0 0 0 0 0 0 0 0 0 0 0 0 0 0
5.9336 0.00061552 0.0017172 -0.0063901 -0.00010227 0 -0.001793 0.0025669 0.0020037 0.0029396 -0.0043253 -0.0057579 -0.019806 0 0 0 0 0 0 0 0 0 0 0 0 0 0 0 0 0
5.9375 0.00027707 0.0032641 -0.0091876 -0.00020329 0 -0.0021958 0.0022563 0.00029248 0.0041558 -0.0031916 -0.0040093 0.015229 0 0 0 0 0 0 0 0 0 0 0 0 0 0 0 0 0
5.9414 0.00011842 0.0035547 -0.009957 -0.00060958 0 -0.0010192 0.0027805 -0.00093192 0.0062107 -0.00093023 -0.00044622 0.043199 0 0 0 0 0 0 0 0 0 0 0 0 0 0 0 0 0
5.9453 0.00023199 0.0028144 -0.0086256 -0.00054946 0 0.0014325 0.0037369 -0.00048922 0.0070952 0.00132 0.0032937 0.046278 0 0 0 0 0 0 0 0 0 0 0 0 0 0 0 0 0
5.9492 0.00043434 0.0018462 -0.0058472 0.00013885 0 0.0036526 0.0043865 0.0011967 0.0051872 0.0023105 0.0056799 0.026455 0 0 0 0 0 0 0 0 0 0 0 0 0 0 0 0 0
5.9531 0.000424 0.0013026 -0.0022833 0.0009285 0 0.0039883 0.0043813 0.0024456 0.00061087 0.0013766 0.0062917 0.0018716 0 0 0 0 0 0 0 0 0 0 0 0 0 0 0 0 0
5.957 2.9803e-05 0.0011664 0.0016195 0.0012322 0 0.0020552 0.0038266 0.001947 -0.0047023 -0.00097019 0.0057219 -0.0089061 0 0 0 0 0 0 0 0 0 0 0 0 0 0 0 0 0
5.9609 -0.00064654 0.00090001 0.0052913 0.0010076 0 -0.00078586 0.0027924 6.6917e-05 -0.0082685 -0.0030938 0.0047254 -0.00093591 0 0 0 0 0 0 0 0 0 0 0 0 0 0 0 0 0
5.9648 -0.0012976 8.711e-05 0.0078335 0.00070258 0 -0.0024408 0.0010674 -0.0014864 -0.00861 -0.0031737 0.003612 0.015505 0 0 0 0 0 0 0 0 0 0 0 0 0 0 0 0 0
5.9688 -0.0016238 -0.0010706 0.0084561 0.00066705 0 -0.0017904 -0.0013942 -0.001319 -0.0059993 -0.00054977 0.0024 0.025177 0 0 0 0 0 0 0 0 0 0 0 0 0 0 0 0 0
5.9727 -0.0015237 -0.0018861 0.0071875 0.00073683 0 0.00038784 -0.0038476 0.00032552 -0.0020445 0.0035533 0.0012819 0.020137 0 0 0 0 0 0 0 0 0 0 0 0 0 0 0 0 0
5.9766 -0.0011253 -0.0018139 0.0050042 0.00046405 0 0.0021026 -0.0048783 0.0018841 0.0013697 0.0066611 0.00063635 0.0042706 0 0 0 0 0 0 0 0 0 0 0 0 0 0 0 0 0
5.9805 -0.00066235 -0.00095876 0.0030557 -0.00028846 0 0.0018384 -0.0034755 0.0020687 0.0030328 0.0067408 0.00049247 -0.011702 0 0 0 0 0 0 0 0 0 0 0 0 0 0 0 0 0
5.9844 -0.00031382 2.1505e-05 0.0016696 -0.0010951 0 -0.0002209 -0.00013091 0.0010841 0.00285 0.0036905 0.00016687 -0.018795 0 0 0 0 0 0 0 0 0 0 0 0 0 0 0 0 0
5.9883 -0.00012872 0.00051027 0.00015471 -0.0013783 0 -0.0024453 0.0032326 0.00025408 0.0017685 -0.00058172 -0.0012586 -0.014689 0 0 0 0 0 0 0 0 0 0 0 0 0 0 0 0 0
5.9922 -6.013e-05 0.00044553 -0.0023367 -0.0010401 0 -0.0031706 0.0046679 0.00051963 0.0012808 -0.0035816 -0.0038952 -0.0027462 0 0 0 0 0 0 0 0 0 0 0 0 0 0 0 0 0
5.9961 -3.7172e-05 0.00028245 -0.005711 -0.00059172 0 -0.0019906 0.0037626 0.0014367 0.002582 -0.0040081 -0.0065083 0.011775 0 0 0 0 0 0 0 0 0 0 0 0 0 0 0 0 0
6 -1.263e-06 0.00049068 -0.0086897 -0.00059472 0 0.00011787 0.0019077 0.0017338 0.0056651 -0.0024728 -0.0072229 0.024151 0 0 0 0 0 0 0 0 0 0 0 0 0 0 0 0 0
6.0039 9.5641e-05 0.0011048 -0.0096749 -0.0010021 0 0.0017713 0.00099424 0.00080512 0.0089648 -0.00069833 -0.0050089 0.030354 0 0 0 0 0 0 0 0 0 0 0 0 0 0 0 0 0
6.0078 0.00027906 0.0017416 -0.0079216 -0.0011417 0 0.0022778 0.0017358 -0.00049942 0.010089 -2.4034e-05 -0.00063034 0.027155 0 0 0 0 0 0 0 0 0 0 0 0 0 0 0 0 0
6.0117 0.00050476 0.0020017 -0.0039969 -0.0004179 0 0.0019394 0.003135 -0.00069004 0.007434 -0.00051678 0.0038342 0.014006 0 0 0 0 0 0 0 0 0 0 0 0 0 0 0 0 0
6.0156 0.00063077 0.0018108 0.00072885 0.00098024 0 0.0014896 0.0034973 0.00075476 0.0015938 -0.0012832 0.0064771 -0.0045998 0 0 0 0 0 0 0 0 0 0 0 0 0 0 0 0 0
6.0195 0.0004834 0.0013825 0.0049379 0.0021303 0 0.0013493 0.0019634 0.002691 -0.0046847 -0.0014563 0.0067404 -0.01963 0 0 0 0 0 0 0 0 0 0 0 0 0 0 0 0 0
6.0234 8.4547e-06 0.00091816 0.0078392 0.0021882 0 0.0013871 -0.00082532 0.0033301 -0.0082077 -0.00085777 0.005375 -0.022384 0 0 0 0 0 0 0 0 0 0 0 0 0 0 0 0 0
6.0273 -0.00061435 0.00041471 0.0091377 0.0011709 0 0.0012527 -0.0033606 0.0020152 -0.0075142 0.0001379 0.0034781 -0.0109 0 0 0 0 0 0 0 0 0 0 0 0 0 0 0 0 0
6.0313 -0.001028 -0.00022242 0.0088958 -6.4809e-05 0 0.00080403 -0.0044335 -3.0178e-05 -0.00381 0.0011486 0.0016679 0.0073861 0 0 0 0 0 0 0 0 0 0 0 0 0 0 0 0 0
6.0352 -0.0009288 -0.00093991 0.0075528 -0.0006188 0 0.00018338 -0.0037827 -0.00077556 0.00010143 0.002048 6.2846e-05 0.019832 0 0 0 0 0 0 0 0 0 0 0 0 0 0 0 0 0
6.0391 -0.00030442 -0.0014889 0.0058757 -0.00032506 0 -0.00043534 -0.0019144 0.00072521 0.0019861 0.0027481 -0.0012476 0.017176 0 0 0 0 0 0 0 0 0 0 0 0 0 0 0 0 0
6.043 0.00052591 -0.0016405 0.0045243 0.00022161 0 -0.0010476 0.00039618 0.0034308 0.0016667 0.0029422 -0.0020036 0.00011299 0 0 0 0 0 0 0 0 0 0 0 0 0 0 0 0 0
6.0469 0.0011251 -0.0014066 0.0034311 0.00033895 0 -0.0017065 0.0023665 0.0052308 0.00073747 0.0022903 -0.0020967 -0.021313 0 0 0 0 0 0 0 0 0 0 0 0 0 0 0 0 0
6.0508 0.0012458 -0.00099235 0.0016831 -9.6459e-05 0 -0.0022496 0.003262 0.0047752 0.00098263 0.00093243 -0.0018973 -0.035041 0 0 0 0 0 0 0 0 0 0 0 0 0 0 0 0 0
6.0547 0.00098792 -0.00052847 -0.0016797 -0.00064467 0 -0.0022472 0.0026418 0.0025186 0.0029603 -0.00030541 -0.002004 -0.035233 0 0 0 0 0 0 0 0 0 0 0 0 0 0 0 0 0
6.0586 0.00068734 8.594e-05 -0.0064741 -0.0008358 0 -0.0013378 0.00084433 0.00013657 0.0058096 -0.00044476 -0.0025628 -0.02519 0 0 0 0 0 0 0 0 0 0 0 0 0 0 0 0 0
6.0625 0.00064219 0.001008 -0.010935 -0.00061094 0 0.00031895 -0.00083618 -0.00096754 0.0081037 0.00072901 -0.00294 -0.013334 0 0 0 0 0 0 0 0 0 0 0 0 0 0 0 0 0
6.0664 0.0009014 0.0021227 -0.012674 -0.00023808 0 0.0019402 -0.00082239 -0.00064242 0.0087774 0.0022627 -0.0022559 -0.0063424 0 0 0 0 0 0 0 0 0 0 0 0 0 0 0 0 0
6.0703 0.0012594 0.0029688 -0.010404 9.2459e-05 0 0.0025741 0.0014884 0.00026626 0.0074464 0.0026839 -0.0003256 -0.0052561 0 0 0 0 0 0 0 0 0 0 0 0 0 0 0 0 0
6.0742 0.0014175 0.0030847 -0.0049841 0.00045458 0 0.0018085 0.0049342 0.00087777 0.0042782 0.0012575 0.0019956 -0.0070615 0 0 0 0 0 0 0 0 0 0 0 0 0 0 0 0 0
6.0781 0.0011629 0.002453 0.001152 0.00094108 0 0.00016123 0.007153 0.00090513 -6.4541e-05 -0.0012523 0.0035203 -0.0091165 0 0 0 0 0 0 0 0 0 0 0 0 0 0 0 0 0
6.082 0.0004575 0.0015509 0.005693 0.0013423 0 -0.0012109 0.006254 0.00050698 -0.0043195 -0.0030641 0.0038176 -0.011619 0 0 0 0 0 0 0 0 0 0 0 0 0 0 0 0 0
6.0859 -0.00055956 0.00089215 0.0078431 0.0012299 0 -0.0013086 0.0022892 -0.00018022 -0.0068403 -0.0027636 0.0035424 -0.015895 0 0 0 0 0 0 0 0 0 0 0 0 0 0 0 0 0
6.0898 -0.0016053 0.00051429 0.0083644 0.00044278 0 -7.7699e-06 -0.0027008 -0.0011583 -0.0064581 -0.00043533 0.0036347 -0.020879 0 0 0 0 0 0 0 0 0 0 0 0 0 0 0 0 0
6.0938 -0.0023161 -1.938e-05 0.008492 -0.00056852 0 0.0018392 -0.0061078 -0.0022529 -0.003496 0.0023976 0.0042296 -0.022251 0 0 0 0 0 0 0 0 0 0 0 0 0 0 0 0 0
6.0977 -0.0023788 -0.0010505 0.0088274 -0.0010191 0 0.0029969 -0.0064827 -0.0029029 0.00010049 0.0039324 0.0044657 -0.016077 0 0 0 0 0 0 0 0 0 0 0 0 0 0 0 0 0
6.1016 -0.0017122 -0.0022794 0.0090498 -0.00051834 0 0.0027005 -0.0042706 -0.0024879 0.0020067 0.0033578 0.003421 -0.0039953 0 0 0 0 0 0 0 0 0 0 0 0 0 0 0 0 0
6.1055 -0.00057707 -0.0028841 0.0083645 0.00047164 0 0.0011625 -0.0011935 -0.00095268 0.001335 0.00126 0.0011749 0.0053887 0 0 0 0 0 0 0 0 0 0 0 0 0 0 0 0 0
6.1094 0.00052518 -0.0022799 0.0060698 0.00097839 0 -0.00060388 0.0010203 0.00095419 -0.00054072 -0.0010029 -0.0011666 0.001546 0 0 0 0 0 0 0 0 0 0 0 0 0 0 0 0 0
6.1133 0.0011566 -0.00077766 0.0018885 0.00040508 0 -0.0014846 0.0015869 0.0021848 -0.0010403 -0.0023061 -0.002516 -0.019555 0 0 0 0 0 0 0 0 0 0 0 0 0 0 0 0 0
6.1172 0.0012384 0.00059054 -0.0037964 -0.00087737 0 -0.00097815 0.00085149 0.0022301 0.0014353 -0.0023488 -0.0027676 -0.050387 0 0 0 0 0 0 0 0 0 0 0 0 0 0 0 0 0
6.1211 0.0010822 0.00099542 -0.0096863 -0.0018188 0 0.00055237 -0.00011899 0.0015094 0.0060249 -0.0015488 -0.0026095 -0.074998 0 0 0 0 0 0 0 0 0 0 0 0 0 0 0 0 0
6.125 0.0010992 0.00059333 -0.013648 -0.0015979 0 0.0022026 -0.00016997 0.00094613 0.0099343 -0.00054801 -0.0024265 -0.078927 0 0 0 0 0 0 0 0 0 0 0 0 0 0 0 0 0
6.1289 0.001419 0.00034636 -0.013609 -0.00029739 0 0.0031435 0.001297 0.0011375 0.010543 0.00020194 -0.0016267 -0.05891 0 0 0 0 0 0 0 0 0 0 0 0 0 0 0 0 0
6.1328 0.0017527 0.0010016 -0.0090147 0.001246 0 0.003093 0.0038512 0.0018692 0.0073218 0.0005645 0.000681 -0.025189 0 0 0 0 0 0 0 0 0 0 0 0 0 0 0 0 0
6.1367 0.0016363 0.0022395 -0.0017129 0.0021955 0 0.0023722 0.0060484 0.0023422 0.0020539 0.00064277 0.0042827 0.0053156 0 0 0 0 0 0 0 0 0 0 0 0 0 0 0 0 0
6.1406 0.00085015 0.0028912 0.0048652 0.0023127 0 0.0015877 0.0061867 0.001826 -0.0026387 0.00065677 0.0073562 0.019913 0 0 0 0 0 0 0 0 0 0 0 0 0 0 0 0 0
6.1445 -0.00035349 0.0020689 0.0079559 0.0019027 0 0.0012079 0.0035233 0.00017471 -0.0050785 0.00081742 0.0077372 0.017266 0 0 0 0 0 0 0 0 0 0 0 0 0 0 0 0 0
6.1484 -0.0014109 9.9976e-05 0.007425 0.0013224 0 0.0013007 -0.000929 -0.002092 -0.0052459 0.0011911 0.0049479 0.0060911 0 0 0 0 0 0 0 0 0 0 0 0 0 0 0 0 0
6.1523 -0.0018507 -0.0016984 0.0056665 0.00065945 0 0.0015508 -0.0048443 -0.004047 -0.0041757 0.0016234 0.00095853 -0.0027231 0 0 0 0 0 0 0 0 0 0 0 0 0 0 0 0 0
6.1563 -0.0015967 -0.0022294 0.0053918 -0.00011647 0 0.0015037 -0.0061479 -0.0047382 -0.0028984 0.0018302 -0.0013031 -0.0040787 0 0 0 0 0 0 0 0 0 0 0 0 0 0 0 0 0
6.1602 -0.00094388 -0.001631 0.0072204 -0.00083005 0 0.00088934 -0.0045298 -0.003615 -0.0018788 0.0016373 -0.00048737 -0.00087261 0 0 0 0 0 0 0 0 0 0 0 0 0 0 0 0 0
6.1641 -0.00028834 -0.0010877 0.0092308 -0.0011002 0 -0.00014919 -0.0016269 -0.00094229 -0.0011378 0.0011621 0.0019564 0.0004101 0 0 0 0 0 0 0 0 0 0 0 0 0 0 0 0 0
6.168 0.00012519 -0.0016196 0.0088227 -0.00073747 0 -0.0010709 0.000322 0.0020534 -0.00055964 0.0007246 0.003089 -0.0036397 0 0 0 0 0 0 0 0 0 0 0 0 0 0 0 0 0
6.1719 0.00025455 -0.0030503 0.0050852 -8.2361e-05 0 -0.0012454 0.00020701 0.0036512 5.2784e-05 0.00052822 0.0011479 -0.010138 0 0 0 0 0 0 0 0 0 0 0 0 0 0 0 0 0
6.1758 0.00016084 -0.0041642 -0.00052092 0.00018519 0 -0.00041729 -0.0012848 0.0026998 0.001058 0.00041578 -0.002887 -0.012559 0 0 0 0 0 0 0 0 0 0 0 0 0 0 0 0 0
6.1797 -6.8383e-05 -0.0038689 -0.0056209 -0.00032698 0 0.00099369 -0.0025008 -0.00038915 0.0027993 -1.729e-05 -0.0062102 -0.0066703 0 0 0 0 0 0 0 0 0 0 0 0 0 0 0 0 0
6.1836 -0.0002968 -0.0021899 -0.0088949 -0.0012716 0 0.0020544 -0.0022531 -0.003627 0.0051243 -0.0010115 -0.0066115 0.0054881 0 0 0 0 0 0 0 0 0 0 0 0 0 0 0 0 0
6.1875 -0.0003159 -0.00015058 -0.010613 -0.0017905 0 0.0019412 -0.00057421 -0.0047019 0.0070893 -0.0023157 -0.004122 0.016994 0 0 0 0 0 0 0 0 0 0 0 0 0 0 0 0 0
6.1914 5.2034e-05 0.0012485 -0.011467 -0.0012649 0 0.0006079 0.0016341 -0.0026903 0.0073545 -0.0032825 -0.00054384 0.0216 0 0 0 0 0 0 0 0 0 0 0 0 0 0 0 0 0
6.1953 0.00075954 0.0018487 -0.011248 0.00010884 0 -0.001062 0.0034082 0.0011516 0.0051556 -0.0033306 0.00236 0.018696 0 0 0 0 0 0 0 0 0 0 0 0 0 0 0 0 0
6.1992 0.0014508 0.0021536 -0.0089731 0.0014582 0 -0.0018435 0.0041366 0.004262 0.0010738 -0.0023673 0.0041214 0.01345 0 0 0 0 0 0 0 0 0 0 0 0 0 0 0 0 0
6.2031 0.0016479 0.0024716 -0.0043144 0.0019472 0 -0.0011067 0.0034633 0.0046834 -0.0031359 -0.00080984 0.0052418 0.012075 0 0 0 0 0 0 0 0 0 0 0 0 0 0 0 0 0
6.207 0.0011152 0.0024288 0.0013706 0.0013971 0 0.00065323 0.0012446 0.0024709 -0.0056361 0.00075685 0.0060246 0.016426 0 0 0 0 0 0 0 0 0 0 0 0 0 0 0 0 0
6.2109 9.6107e-05 0.0014401 0.0057529 0.0002986 0 0.0021664 -0.0020859 -0.00051927 -0.0056929 0.0019227 0.0060473 0.022678 0 0 0 0 0 0 0 0 0 0 0 0 0 0 0 0 0
6.2148 -0.00081744 -0.00039507 0.0074291 -0.00068309 0 0.0023609 -0.0051939 -0.0021935 -0.0040378 0.002506 0.0048036 0.02518 0 0 0 0 0 0 0 0 0 0 0 0 0 0 0 0 0
6.2188 -0.0011113 -0.002058 0.0070528 -0.0011825 0 0.0011495 -0.0063213 -0.0017794 -0.0021775 0.0023972 0.0026007 0.021832 0 0 0 0 0 0 0 0 0 0 0 0 0 0 0 0 0
6.2227 -0.00072423 -0.0024498 0.0064529 -0.0012078 0 -0.00061824 -0.004565 -0.0001585 -0.0012524 0.0015057 0.00050718 0.015913 0 0 0 0 0 0 0 0 0 0 0 0 0 0 0 0 0
6.2266 -5.5537e-05 -0.001516 0.0065933 -0.00091994 0 -0.0019385 -0.00088718 0.0010979 -0.0013162 -4.5628e-05 -0.00069286 0.012583 0 0 0 0 0 0 0 0 0 0 0 0 0 0 0 0 0
6.2305 0.00039054 -0.00043531 0.0064955 -0.0004762 0 -0.0024315 0.0023266 0.0010169 -0.0014821 -0.0017157 -0.0013466 0.013437 0 0 0 0 0 0 0 0 0 0 0 0 0 0 0 0 0
6.2344 0.00040603 -0.00053338 0.0042912 -8.0376e-05 0 -0.0024469 0.0030949 -0.0002061 -0.00070702 -0.002698 -0.0025186 0.014542 0 0 0 0 0 0 0 0 0 0 0 0 0 0 0 0 0
6.2383 0.00018812 -0.0019167 -0.00064304 -3.1151e-05 0 -0.0025137 0.0015399 -0.0016005 0.0013907 -0.0024729 -0.0046561 0.010274 0 0 0 0 0 0 0 0 0 0 0 0 0 0 0 0 0
6.2422 9.6853e-05 -0.0032134 -0.0066657 -0.00053394 0 -0.0027733 -0.00017017 -0.0022305 0.0041951 -0.001321 -0.0067881 -0.0004863 0 0 0 0 0 0 0 0 0 0 0 0 0 0 0 0 0
6.2461 0.00031021 -0.0027818 -0.011031 -0.0013895 0 -0.0029606 0.00027193 -0.0017496 0.0063983 -0.00025196 -0.0072457 -0.01195 0 0 0 0 0 0 0 0 0 0 0 0 0 0 0 0 0
6.25 0.00068333 -0.0002856 -0.012082 -0.0019534 0 -0.0028572 0.003215 -0.00046783 0.0067597 -0.00025962 -0.0052813 -0.015836 0 0 0 0 0 0 0 0 0 0 0 0 0 0 0 0 0
6.2539 0.00090194 0.0028839 -0.010323 -0.001574 0 -0.002617 0.0066631 0.00088752 0.0048996 -0.0014563 -0.0019295 -0.009074 0 0 0 0 0 0 0 0 0 0 0 0 0 0 0 0 0
6.2578 0.00075626 0.0047788 -0.0074736 -0.00019957 0 -0.0025412 0.0079293 0.0015049 0.0016441 -0.0028407 0.00084282 0.0024819 0 0 0 0 0 0 0 0 0 0 0 0 0 0 0 0 0
6.2617 0.00029114 0.0045654 -0.0046612 0.0014379 0 -0.0025514 0.0058026 0.00086394 -0.0013822 -0.0029793 0.0019006 0.008503 0 0 0 0 0 0 0 0 0 0 0 0 0 0 0 0 0
6.2656 -0.00026021 0.0031295 -0.0016787 0.0023321 0 -0.0020344 0.001347 -0.00090731 -0.0027728 -0.0011146 0.0018551 0.0034998 0 0 0 0 0 0 0 0 0 0 0 0 0 0 0 0 0
6.2695 -0.0006545 0.002103 0.0020988 0.0020127 0 -0.0003887 -0.0031459 -0.0029324 -0.0023177 0.0021713 0.0022258 -0.007418 0 0 0 0 0 0 0 0 0 0 0 0 0 0 0 0 0
6.2734 -0.00076719 0.002306 0.0063805 0.00092926 0 0.002186 -0.0058623 -0.003993 -0.0011692 0.0052693 0.0037359 -0.012215 0 0 0 0 0 0 0 0 0 0 0 0 0 0 0 0 0
6.2773 -0.00060663 0.0030971 0.0098154 4.3803e-05 0 0.0045047 -0.0063207 -0.0033176 -0.00093761 0.0065968 0.0054926 -0.0025489 0 0 0 0 0 0 0 0 0 0 0 0 0 0 0 0 0
6.2813 -0.00026467 0.0031604 0.011193 -2.011e-06 0 0.0051714 -0.0050198 -0.0011856 -0.0023245 0.0056047 0.0058522 0.017877 0 0 0 0 0 0 0 0 0 0 0 0 0 0 0 0 0
6.2852 0.00012656 0.001857 0.010575 0.00060159 0 0.0037126 -0.0027301 0.0012097 -0.0043989 0.0030387 0.0040368 0.035098 0 0 0 0 0 0 0 0 0 0 0 0 0 0 0 0 0
6.2891 0.00042481 -0.00019165 0.0090227 0.0010684 0 0.0010347 -0.00028079 0.0026052 -0.0052092 0.00034891 0.00085843 0.035962 0 0 0 0 0 0 0 0 0 0 0 0 0 0 0 0 0
6.293 0.00052734 -0.0017557 0.0072465 0.0007329 0 -0.0012648 0.0013002 0.0025414 -0.00334 -0.0012615 -0.0020896 0.019261 0 0 0 0 0 0 0 0 0 0 0 0 0 0 0 0 0
6.2969 0.00043563 -0.0021224 0.0047738 -0.00040668 0 -0.0021377 0.0010596 0.0015452 0.00082262 -0.0014857 -0.0038229 -0.0026815 0 0 0 0 0 0 0 0 0 0 0 0 0 0 0 0 0
6.3008 0.00027353 -0.0015738 0.00071183 -0.0017311 0 -0.0017694 -0.0010133 0.0005494 0.0051873 -0.00090183 -0.0044971 -0.013503 0 0 0 0 0 0 0 0 0 0 0 0 0 0 0 0 0
6.3047 0.00021042 -0.00087574 -0.0046901 -0.0024874 0 -0.0011471 -0.0034228 0.0001561 0.0073894 -0.00042181 -0.0046967 -0.0053645 0 0 0 0 0 0 0 0 0 0 0 0 0 0 0 0 0
6.3086 0.0003298 -0.00045599 -0.0095243 -0.0022631 0 -0.0010147 -0.0039302 0.00039005 0.0064381 -0.00063256 -0.0044723 0.01578 0 0 0 0 0 0 0 0 0 0 0 0 0 0 0 0 0
6.3125 0.00055351 -0.00014878 -0.011585 -0.0011465 0 -0.0012478 -0.0014035 0.00098815 0.0033083 -0.0014575 -0.0033044 0.035995 0 0 0 0 0 0 0 0 0 0 0 0 0 0 0 0 0
6.3164 0.0006965 0.00034837 -0.010349 0.00039115 0 -0.0011701 0.0028811 0.0017251 9.732e-05 -0.0022998 -0.0010081 0.044533 0 0 0 0 0 0 0 0 0 0 0 0 0 0 0 0 0
6.3203 0.00061015 0.00095399 -0.0074717 0.0017073 0 -0.00036647 0.0059714 0.0023822 -0.0015021 -0.0025087 0.0015643 0.040766 0 0 0 0 0 0 0 0 0 0 0 0 0 0 0 0 0
6.3242 0.000291 0.0012605 -0.0051126 0.0022246 0 0.00089212 0.0056464 0.0025473 -0.0012388 -0.0018229 0.0030047 0.031973 0 0 0 0 0 0 0 0 0 0 0 0 0 0 0 0 0
6.3281 -0.00013134 0.001076 -0.0037346 0.001711 0 0.0019884 0.0023709 0.0017387 -0.00020581 -0.00049981 0.0026578 0.025476 0 0 0 0 0 0 0 0 0 0 0 0 0 0 0 0 0
6.332 -0.00049854 0.0007578 -0.0017084 0.00050786 0 0.0025934 -0.0011163 -5.4349e-05 0.00011623 0.00091569 0.0013756 0.022849 0 0 0 0 0 0 0 0 0 0 0 0 0 0 0 0 0
6.3359 -0.00071765 0.00087575 0.0027208 -0.00054965 0 0.002865 -0.0022984 -0.0019854 -0.0011193 0.0019639 0.00079918 0.020732 0 0 0 0 0 0 0 0 0 0 0 0 0 0 0 0 0
6.3398 -0.00077676 0.0015283 0.009048 -0.00064722 0 0.0030471 -0.0011181 -0.0027687 -0.0036636 0.0024911 0.0017671 0.015952 0 0 0 0 0 0 0 0 0 0 0 0 0 0 0 0 0
6.3438 -0.00070569 0.0020921 0.014243 0.00034308 0 0.0030279 0.00018946 -0.0017736 -0.0063762 0.0025905 0.0034262 0.0090466 0 0 0 0 0 0 0 0 0 0 0 0 0 0 0 0 0
6.3477 -0.00054722 0.0017615 0.015101 0.0016288 0 0.0024551 -0.00052602 0.00019744 -0.0078246 0.0023917 0.0039797 0.0029494 0 0 0 0 0 0 0 0 0 0 0 0 0 0 0 0 0
6.3516 -0.00035988 0.00037599 0.01105 0.0020318 0 0.0013098 -0.0031152 0.0013789 -0.0069572 0.0019338 0.0023785 -0.00089475 0 0 0 0 0 0 0 0 0 0 0 0 0 0 0 0 0
6.3555 -0.00021095 -0.0013288 0.0047008 0.00095207 0 0.00021877 -0.0052553 0.00056097 -0.0036241 0.001222 -0.00068009 -0.0041712 0 0 0 0 0 0 0 0 0 0 0 0 0 0 0 0 0
6.3594 -0.0001257 -0.0023489 -0.00040581 -0.0010569 0 -8.4571e-06 -0.0047341 -0.0016823 0.001242 0.00034634 -0.0033817 -0.009203 0 0 0 0 0 0 0 0 0 0 0 0 0 0 0 0 0
6.3633 -3.29e-05 -0.0023116 -0.0027102 -0.0026619 0 0.00075002 -0.0015757 -0.0033115 0.0059381 -0.00051696 -0.0043766 -0.015314 0 0 0 0 0 0 0 0 0 0 0 0 0 0 0 0 0
6.3672 0.00020941 -0.0017422 -0.0034769 -0.0028014 0 0.0016051 0.0020624 -0.0025631 0.0087621 -0.0012284 -0.0037693 -0.018532 0 0 0 0 0 0 0 0 0 0 0 0 0 0 0 0 0
6.3711 0.00068453 -0.0014372 -0.0049633 -0.0015073 0 0.0013941 0.003982 0.00041474 0.0088867 -0.0017554 -0.002674 -0.015525 0 0 0 0 0 0 0 0 0 0 0 0 0 0 0 0 0
6.375 0.0012809 -0.0016075 -0.0078911 0.00021079 0 -0.00011371 0.0038341 0.0035612 0.0067937 -0.002055 -0.0019597 -0.0078268 0 0 0 0 0 0 0 0 0 0 0 0 0 0 0 0 0
6.3789 0.0016938 -0.001687 -0.010701 0.0012661 0 -0.001756 0.0029795 0.0045885 0.0039346 -0.0018949 -0.0015135 -0.0015623 0 0 0 0 0 0 0 0 0 0 0 0 0 0 0 0 0
6.3828 0.0016097 -0.00099912 -0.01113 0.0013278 0 -0.0018728 0.0027018 0.0028442 0.001802 -0.00090887 -0.00065378 -0.0022539 0 0 0 0 0 0 0 0 0 0 0 0 0 0 0 0 0
6.3867 0.00094867 0.00042662 -0.0083435 0.00087427 0 0.00015637 0.0028201 -0.0002914 0.0010279 0.0010128 0.00093117 -0.0095194 0 0 0 0 0 0 0 0 0 0 0 0 0 0 0 0 0
6.3906 -3.9469e-05 0.0017561 -0.0035246 0.00054724 0 0.0031734 0.0021605 -0.0027037 0.0011032 0.0033174 0.002795 -0.017073 0 0 0 0 0 0 0 0 0 0 0 0 0 0 0 0 0
6.3945 -0.00091972 0.0020955 0.0014104 0.00053034 0 0.0050781 0.00022837 -0.0032278 0.00087044 0.0048794 0.0042313 -0.01846 0 0 0 0 0 0 0 0 0 0 0 0 0 0 0 0 0
6.3984 -0.0013541 0.0013323 0.0054063 0.00053804 0 0.0045516 -0.0018991 -0.0022203 -0.00057959 0.0047317 0.0049714 -0.013203 0 0 0 0 0 0 0 0 0 0 0 0 0 0 0 0 0
6.4023 -0.001301 0.00022834 0.0085359 0.00029778 0 0.0021206 -0.0025479 -0.00075739 -0.0031944 0.002921 0.0052415 -0.007312 0 0 0 0 0 0 0 0 0 0 0 0 0 0 0 0 0
6.4063 -0.00098633 -0.00031774 0.010952 -9.0207e-05 0 -0.00037228 -0.0012733 0.00047844 -0.0058583 0.00066958 0.0051706 -0.0075128 0 0 0 0 0 0 0 0 0 0 0 0 0 0 0 0 0
6.4102 -0.00069471 -9.1611e-05 0.011989 -0.00031581 0 -0.0013537 0.00048874 0.0014794 -0.006968 -0.00048085 0.0043613 -0.014726 0 0 0 0 0 0 0 0 0 0 0 0 0 0 0 0 0
6.4141 -0.00056053 0.00032974 0.010595 -0.00030298 0 -0.00069823 0.00077154 0.0023195 -0.0053919 6.4077e-05 0.0022743 -0.023249 0 0 0 0 0 0 0 0 0 0 0 0 0 0 0 0 0
6.418 -0.00051244 0.00023873 0.0066309 -0.00036056 0 0.00047045 -0.00088832 0.0026351 -0.0012975 0.0013854 -0.0009004 -0.026483 0 0 0 0 0 0 0 0 0 0 0 0 0 0 0 0 0
6.4219 -0.00037937 -0.00047574 0.0015317 -0.00081326 0 0.00098139 -0.0028482 0.0019312 0.0036855 0.0017856 -0.0039008 -0.023474 0 0 0 0 0 0 0 0 0 0 0 0 0 0 0 0 0
6.4258 -4.7119e-05 -0.0012446 -0.0025905 -0.0015144 0 0.00059316 -0.0028845 0.00036537 0.0072162 0.00027201 -0.0051618 -0.019528 0 0 0 0 0 0 0 0 0 0 0 0 0 0 0 0 0
6.4297 0.00045244 -0.0013929 -0.0046073 -0.0018339 0 -7.9377e-05 -0.00037115 -0.0010241 0.0076051 -0.0025017 -0.004118 -0.020083 0 0 0 0 0 0 0 0 0 0 0 0 0 0 0 0 0
6.4336 0.00096037 -0.00074213 -0.0051698 -0.0012298 0 -0.00037997 0.0030432 -0.001131 0.0049597 -0.0047052 -0.0017907 -0.024009 0 0 0 0 0 0 0 0 0 0 0 0 0 0 0 0 0
6.4375 0.0012834 0.0003387 -0.0058411 0.00014451 0 -0.00019997 0.0049135 9.4158e-05 0.001237 -0.0048265 1.1526e-05 -0.023551 0 0 0 0 0 0 0 0 0 0 0 0 0 0 0 0 0
6.4414 0.0013012 0.0013824 -0.0074276 0.0014458 0 0.00020482 0.0041756 0.0014396 -0.0010111 -0.0028774 0.00024004 -0.011735 0 0 0 0 0 0 0 0 0 0 0 0 0 0 0 0 0
6.4453 0.0010394 0.0022211 -0.0091134 0.0018237 0 0.00077939 0.0019607 0.0015197 -0.00042336 -0.00026798 -0.00048153 0.0096195 0 0 0 0 0 0 0 0 0 0 0 0 0 0 0 0 0
6.4492 0.00066805 0.0029227 -0.009145 0.0011579 0 0.0018308 0.00040474 0.00015662 0.0021648 0.0014649 -0.00041878 0.029414 0 0 0 0 0 0 0 0 0 0 0 0 0 0 0 0 0
6.4531 0.00040936 0.0034313 -0.0063213 0.00015269 0 0.0035394 0.00072427 -0.0013594 0.0043208 0.0018738 0.0017221 0.035613 0 0 0 0 0 0 0 0 0 0 0 0 0 0 0 0 0
6.457 0.00038889 0.0034213 -0.00093506 -0.00029401 0 0.0053989 0.0023454 -0.0014832 0.0038321 0.0017054 0.005585 0.025141 0 0 0 0 0 0 0 0 0 0 0 0 0 0 0 0 0
6.4609 0.00052664 0.0026055 0.0054672 0.0001493 0 0.006331 0.0036583 4.5584e-05 0.00037246 0.0019444 0.0092795 0.006219 0 0 0 0 0 0 0 0 0 0 0 0 0 0 0 0 0
6.4648 0.00057091 0.0011721 0.011008 0.0010348 0 0.0055173 0.0034305 0.0018687 -0.0042378 0.002823 0.010663 -0.0089664 0 0 0 0 0 0 0 0 0 0 0 0 0 0 0 0 0
6.4688 0.00028304 -0.0001877 0.014231 0.0015874 0 0.0031874 0.0015702 0.0022563 -0.0073178 0.0037277 0.0087598 -0.014191 0 0 0 0 0 0 0 0 0 0 0 0 0 0 0 0 0
6.4727 -0.00035272 -0.00079897 0.014381 0.0013395 0 0.00056112 -0.0011227 0.00074683 -0.0071152 0.0039545 0.0043288 -0.012324 0 0 0 0 0 0 0 0 0 0 0 0 0 0 0 0 0
6.4766 -0.0010692 -0.00060407 0.011495 0.0003979 0 -0.0010633 -0.0035829 -0.0013943 -0.0037915 0.0034275 -0.00066024 -0.0092812 0 0 0 0 0 0 0 0 0 0 0 0 0 0 0 0 0
6.4805 -0.0014765 -0.00023167 0.006523 -0.00077014 0 -0.0012657 -0.0048321 -0.0023194 0.00092817 0.0026347 -0.0041676 -0.0058797 0 0 0 0 0 0 0 0 0 0 0 0 0 0 0 0 0
6.4844 -0.0013313 -0.00040989 0.0011765 -0.0017077 0 -0.00067869 -0.0041174 -0.0012336 0.0049376 0.0019395 -0.0051287 0.0031592 0 0 0 0 0 0 0 0 0 0 0 0 0 0 0 0 0
6.4883 -0.00070536 -0.0012518 -0.0028318 -0.0021589 0 -0.00031065 -0.0012578 0.00098691 0.0068315 0.0011088 -0.0038939 0.021462 0 0 0 0 0 0 0 0 0 0 0 0 0 0 0 0 0
6.4922 7.0809e-05 -0.0020931 -0.0048436 -0.0020529 0 -0.00069507 0.0028627 0.0026571 0.0063384 -0.00036265 -0.0018971 0.042882 0 0 0 0 0 0 0 0 0 0 0 0 0 0 0 0 0
6.4961 0.00062946 -0.0020537 -0.0056659 -0.0014661 0 -0.001579 0.0063459 0.0027046 0.0041736 -0.0024562 -0.00072959 0.053106 0 0 0 0 0 0 0 0 0 0 0 0 0 0 0 0 0
6.5 0.00077031 -0.00082395 -0.0067296 -0.00064192 0 -0.0022623 0.0073366 0.0013595 0.0016276 -0.0042624 -0.00111 0.041779 0 0 0 0 0 0 0 0 0 0 0 0 0 0 0 0 0
6.5039 0.00051693 0.0010182 -0.008572 5.8671e-05 0 -0.0021451 0.0054764 -0.00031486 3.7616e-05 -0.0045619 -0.0023992 0.014372 0 0 0 0 0 0 0 0 0 0 0 0 0 0 0 0 0
6.5078 3.8178e-05 0.0024146 -0.010064 0.0003785 0 -0.0010429 0.0024006 -0.001379 0.00015047 -0.0029053 -0.0030718 -0.0089738 0 0 0 0 0 0 0 0 0 0 0 0 0 0 0 0 0
6.5117 -0.00046149 0.0025827 -0.0092696 0.00039991 0 0.00078669 0.00054733 -0.0015429 0.0015775 -0.00017944 -0.0019032 -0.0091526 0 0 0 0 0 0 0 0 0 0 0 0 0 0 0 0 0
6.5156 -0.00081383 0.0015061 -0.0052781 0.00049666 0 0.0027235 0.0011299 -0.001012 0.0028115 0.0019352 0.0009948 0.01449 0 0 0 0 0 0 0 0 0 0 0 0 0 0 0 0 0
6.5195 -0.00093469 -0.00015505 0.00069974 0.00094253 0 0.0039254 0.0030824 -0.00012093 0.0021005 0.002206 0.0041428 0.04147 0 0 0 0 0 0 0 0 0 0 0 0 0 0 0 0 0
6.5234 -0.0008737 -0.0015516 0.0060704 0.0015309 0 0.0036731 0.0040154 0.00077433 -0.0012179 0.00075046 0.0057443 0.046458 0 0 0 0 0 0 0 0 0 0 0 0 0 0 0 0 0
6.5273 -0.0008231 -0.002122 0.0087999 0.0016564 0 0.0019043 0.0023501 0.0012188 -0.0059195 -0.0011218 0.0049742 0.02128 0 0 0 0 0 0 0 0 0 0 0 0 0 0 0 0 0
6.5313 -0.0010105 -0.001787 0.0087739 0.00088456 0 -0.00047683 -0.0013255 0.00078691 -0.0094416 -0.0019324 0.0024573 -0.017029 0 0 0 0 0 0 0 0 0 0 0 0 0 0 0 0 0
6.5352 -0.0014928 -0.00087143 0.0073965 -0.00051587 0 -0.0020069 -0.004858 -0.00050992 -0.0095629 -0.0010721 -0.00037277 -0.04014 0 0 0 0 0 0 0 0 0 0 0 0 0 0 0 0 0
6.5391 -0.0020146 0.00010672 0.005979 -0.0016675 0 -0.0017235 -0.0063814 -0.0019888 -0.0059956 0.00088071 -0.0023605 -0.032538 0 0 0 0 0 0 0 0 0 0 0 0 0 0 0 0 0
6.543 -0.0021148 0.00067976 0.004583 -0.0018122 0 -6.2827e-05 -0.0056152 -0.0026765 -0.0006281 0.0026408 -0.0032003 -0.004434 0 0 0 0 0 0 0 0 0 0 0 0 0 0 0 0 0
6.5469 -0.0014731 0.00065229 0.0023707 -0.0010089 0 0.0013249 -0.0035593 -0.0021132 0.0037929 0.0030335 -0.0031803 0.018037 0 0 0 0 0 0 0 0 0 0 0 0 0 0 0 0 0
6.5508 -0.00023237 0.00021299 -0.0010965 -9.5115e-05 0 0.00090396 -0.0012475 -0.00081515 0.0055029 0.001626 -0.0026335 0.016221 0 0 0 0 0 0 0 0 0 0 0 0 0 0 0 0 0
6.5547 0.001013 -0.00017631 -0.0050827 9.4998e-05 0 -0.0013422 0.00095628 0.00014003 0.0046783 -0.0010744 -0.0017778 -0.0054179 0 0 0 0 0 0 0 0 0 0 0 0 0 0 0 0 0
6.5586 0.0016189 -0.00010297 -0.0082084 -0.00048887 0 -0.0037427 0.002908 7.7271e-05 0.0029042 -0.0038527 -0.00097207 -0.025228 0 0 0 0 0 0 0 0 0 0 0 0 0 0 0 0 0
6.5625 0.0013766 0.00047954 -0.0096192 -0.0011021 0 -0.0043002 0.003951 -0.00070059 0.0017572 -0.0053547 -0.00079245 -0.025499 0 0 0 0 0 0 0 0 0 0 0 0 0 0 0 0 0
6.5664 0.00066048 0.0012168 -0.0094966 -0.00096797 0 -0.0024455 0.0031361 -0.0012997 0.0016792 -0.0048052 -0.0015232 -0.0085927 0 0 0 0 0 0 0 0 0 0 0 0 0 0 0 0 0
6.5703 9.589e-05 0.0016578 -0.0084419 -3.964e-05 0 0.00040365 0.00041668 -0.0011706 0.0018957 -0.0025238 -0.0024995 0.0066144 0 0 0 0 0 0 0 0 0 0 0 0 0 0 0 0 0
6.5742 3.1694e-05 0.0016309 -0.0065644 0.00099623 0 0.002034 -0.0025586 -0.00060878 0.0012195 0.00016977 -0.0022193 0.0036316 0 0 0 0 0 0 0 0 0 0 0 0 0 0 0 0 0
6.5781 0.00028581 0.0013302 -0.0034107 0.0014376 0 0.0013291 -0.003335 -0.00031695 -0.00098899 0.0017561 0.00046071 -0.016031 0 0 0 0 0 0 0 0 0 0 0 0 0 0 0 0 0
6.582 0.00037675 0.0010244 0.0011447 0.0012283 0 -0.00083151 -0.00080175 -0.00054993 -0.0043348 0.0015506 0.0049483 -0.035175 0 0 0 0 0 0 0 0 0 0 0 0 0 0 0 0 0
6.5859 3.4046e-06 0.00069904 0.0061007 0.00087896 0 -0.0024359 0.0033788 -0.00081297 -0.0075441 0.00018061 0.0087764 -0.038022 0 0 0 0 0 0 0 0 0 0 0 0 0 0 0 0 0
6.5898 -0.00068149 3.6829e-05 0.0096749 0.00078495 0 -0.0021151 0.0057026 -0.0004593 -0.0090778 -0.00094001 0.009204 -0.024978 0 0 0 0 0 0 0 0 0 0 0 0 0 0 0 0 0
6.5938 -0.0012375 -0.0011936 0.010625 0.00073579 0 -0.00021428 0.003629 0.00049126 -0.0079133 -0.00076271 0.0054141 -0.011 0 0 0 0 0 0 0 0 0 0 0 0 0 0 0 0 0
6.5977 -0.0013441 -0.0027225 0.0092653 0.00018876 0 0.0017009 -0.0021189 0.0012698 -0.0041807 0.00056742 -0.00060096 -0.010062 0 0 0 0 0 0 0 0 0 0 0 0 0 0 0 0 0
6.6016 -0.0010421 -0.0038104 0.0071115 -0.0009851 0 0.0022825 -0.0078705 0.0011657 0.00069979 0.0018981 -0.00538 -0.021511 0 0 0 0 0 0 0 0 0 0 0 0 0 0 0 0 0
6.6055 -0.0006023 -0.0037929 0.0054666 -0.0021391 0 0.0014043 -0.0097823 0.00035789 0.004623 0.0020672 -0.0065377 -0.031462 0 0 0 0 0 0 0 0 0 0 0 0 0 0 0 0 0
6.6094 -0.00021145 -0.0026729 0.0043136 -0.0023555 0 -4.8184e-05 -0.0067449 -0.0001882 0.0059663 0.00080586 -0.0043996 -0.026969 0 0 0 0 0 0 0 0 0 0 0 0 0 0 0 0 0
6.6133 0.00017235 -0.0011868 0.0025716 -0.0013604 0 -0.0011512 -0.001035 0.00027328 0.0046216 -0.0011984 -0.0014228 -0.0084405 0 0 0 0 0 0 0 0 0 0 0 0 0 0 0 0 0
6.6172 0.00065531 -0.00022432 -0.00060998 0.00010585 0 -0.0016184 0.003644 0.001413 0.0020953 -0.0029949 -3.6031e-05 0.011576 0 0 0 0 0 0 0 0 0 0 0 0 0 0 0 0 0
6.6211 0.0011538 -9.3542e-05 -0.0048217 0.00091111 0 -0.00164 0.0049224 0.002088 0.00046951 -0.0040655 -0.00081395 0.02088 0 0 0 0 0 0 0 0 0 0 0 0 0 0 0 0 0
6.625 0.0013742 -0.00029358 -0.0085722 0.0005787 0 -0.0013116 0.0031132 0.0015264 0.0009214 -0.0044115 -0.0024012 0.018105 0 0 0 0 0 0 0 0 0 0 0 0 0 0 0 0 0
6.6289 0.0010882 -9.3412e-06 -0.01038 -0.00027286 0 -0.00043234 0.00041527 0.00021578 0.0029121 -0.0041467 -0.0029483 0.01111 0 0 0 0 0 0 0 0 0 0 0 0 0 0 0 0 0
6.6328 0.00042086 0.0011165 -0.0097012 -0.00054576 0 0.0011047 -0.00097422 -0.00048262 0.0046556 -0.0032123 -0.0016176 0.006451 0 0 0 0 0 0 0 0 0 0 0 0 0 0 0 0 0
6.6367 -0.0001834 0.0026277 -0.0069902 0.00026753 0 0.0028675 -0.00024477 0.00032605 0.0044569 -0.0015791 0.0010244 0.0021838 0 0 0 0 0 0 0 0 0 0 0 0 0 0 0 0 0
6.6406 -0.00033429 0.0036193 -0.0031654 0.001604 0 0.0040111 0.0018848 0.0021172 0.0018659 0.00037115 0.0037049 -0.0080876 0 0 0 0 0 0 0 0 0 0 0 0 0 0 0 0 0
6.6445 -6.3557e-05 0.0034758 0.00082282 0.0023759 0 0.0039411 0.0038916 0.0033692 -0.002136 0.0018793 0.0053388 -0.024859 0 0 0 0 0 0 0 0 0 0 0 0 0 0 0 0 0
6.6484 0.00018436 0.0023293 0.0040623 0.0019631 0 0.0028397 0.0043111 0.0029678 -0.0058462 0.0023927 0.0054248 -0.038355 0 0 0 0 0 0 0 0 0 0 0 0 0 0 0 0 0
6.6523 -4.3028e-05 0.00087703 0.0057648 0.00068518 0 0.0014824 0.0023796 0.0012057 -0.0077703 0.0021249 0.0040003 -0.036288 0 0 0 0 0 0 0 0 0 0 0 0 0 0 0 0 0
6.6563 -0.00077476 -0.00020599 0.0056858 -0.0006235 0 0.00051893 -0.0015592 -0.00058088 -0.00719 0.001907 0.0015736 -0.016602 0 0 0 0 0 0 0 0 0 0 0 0 0 0 0 0 0
6.6602 -0.00156 -0.00070876 0.004529 -0.0014022 0 -4.0851e-05 -0.0059887 -0.0013122 -0.0042942 0.0023458 -0.00089107 0.0081903 0 0 0 0 0 0 0 0 0 0 0 0 0 0 0 0 0
6.6641 -0.0018361 -0.00083584 0.0036346 -0.0017023 0 -0.00063323 -0.0087764 -0.0010706 -7.9974e-05 0.0031112 -0.0022689 0.020712 0 0 0 0 0 0 0 0 0 0 0 0 0 0 0 0 0
6.668 -0.0013821 -0.00082308 0.0038567 -0.001841 0 -0.001497 -0.0083322 -0.00076174 0.0039247 0.0031662 -0.0019845 0.013913 0 0 0 0 0 0 0 0 0 0 0 0 0 0 0 0 0
6.6719 -0.00046157 -0.00065758 0.004557 -0.0018863 0 -0.0023074 -0.004705 -0.0010046 0.0062555 0.0018366 -0.00061684 -0.0028785 0 0 0 0 0 0 0 0 0 0 0 0 0 0 0 0 0
6.6758 0.00042853 -0.00017213 0.0038752 -0.0015991 0 -0.0024814 0.00030461 -0.0014728 0.0063388 -0.00031537 0.00036053 -0.013026 0 0 0 0 0 0 0 0 0 0 0 0 0 0 0 0 0
6.6797 0.00093605 0.00063406 0.00036185 -0.000857 0 -0.0018048 0.0042861 -0.0013422 0.0049922 -0.0017787 -0.00022007 -0.0080268 0 0 0 0 0 0 0 0 0 0 0 0 0 0 0 0 0
6.6836 0.0010303 0.0014322 -0.0053743 1.0461e-05 0 -0.00068823 0.0058147 -0.00028115 0.0039649 -0.001405 -0.0020366 0.0055915 0 0 0 0 0 0 0 0 0 0 0 0 0 0 0 0 0
6.6875 0.00089165 0.0017716 -0.010633 0.0004479 0 0.00021501 0.0052314 0.0011299 0.0045777 0.00046067 -0.003308 0.014114 0 0 0 0 0 0 0 0 0 0 0 0 0 0 0 0 0
6.6914 0.00069732 0.0014809 -0.01248 0.00026409 0 0.00059778 0.004024 0.0019863 0.0064697 0.0021651 -0.0022301 0.010793 0 0 0 0 0 0 0 0 0 0 0 0 0 0 0 0 0
6.6953 0.00052079 0.00086542 -0.009984 -8.3536e-05 0 0.00065996 0.0034483 0.0019755 0.0076469 0.0021657 0.0013688 0.0020286 0 0 0 0 0 0 0 0 0 0 0 0 0 0 0 0 0
6.6992 0.00037541 0.00048044 -0.0048757 0.00010334 0 0.00071567 0.0036205 0.0016102 0.0060355 0.00040416 0.0056879 -0.00012591 0 0 0 0 0 0 0 0 0 0 0 0 0 0 0 0 0
6.7031 0.00027272 0.0006551 -5.5355e-05 0.0010304 0 0.00075088 0.0037499 0.001558 0.0013492 -0.0016338 0.0083206 0.0091068 0 0 0 0 0 0 0 0 0 0 0 0 0 0 0 0 0
6.707 0.00020023 0.0011934 0.0026841 0.0021151 0 0.00047501 0.0030778 0.001853 -0.0043734 -0.0022138 0.0081319 0.022233 0 0 0 0 0 0 0 0 0 0 0 0 0 0 0 0 0
6.7109 7.7045e-05 0.0015336 0.0037199 0.0024764 0 -0.00018849 0.0015548 0.0018919 -0.0081489 -0.00079378 0.0059665 0.027197 0 0 0 0 0 0 0 0 0 0 0 0 0 0 0 0 0
6.7148 -0.0001961 0.0012379 0.004678 0.0017484 0 -0.0007831 -0.00025496 0.0012186 -0.0082422 0.0016656 0.0036311 0.019487 0 0 0 0 0 0 0 0 0 0 0 0 0 0 0 0 0
6.7188 -0.00059774 0.00038184 0.0065935 0.00041373 0 -0.00064324 -0.0017212 0.00019745 -0.0053287 0.0036693 0.0022164 0.0062126 0 0 0 0 0 0 0 0 0 0 0 0 0 0 0 0 0
6.7227 -0.00091519 -0.00050822 0.0088979 -0.00066152 0 0.00038619 -0.0025116 -0.0002308 -0.0017043 0.0043981 0.0013585 -0.0015256 0 0 0 0 0 0 0 0 0 0 0 0 0 0 0 0 0
6.7266 -0.00087608 -0.00091428 0.009991 -0.0010007 0 0.001599 -0.0025478 0.00048057 0.0006378 0.0040471 1.6245e-05 0.00040395 0 0 0 0 0 0 0 0 0 0 0 0 0 0 0 0 0
6.7305 -0.00040538 -0.00076556 0.0086338 -0.00083137 0 0.0019212 -0.001856 0.0017991 0.0013404 0.0031789 -0.002173 0.0062017 0 0 0 0 0 0 0 0 0 0 0 0 0 0 0 0 0
6.7344 0.00024108 -0.00044808 0.0048347 -0.00069159 0 0.00087535 -0.00062117 0.0024721 0.0014203 0.0019791 -0.0043711 0.0075699 0 0 0 0 0 0 0 0 0 0 0 0 0 0 0 0 0
6.7383 0.00063852 -0.00036932 -0.00033353 -0.00081378 0 -0.00089066 0.0006836 0.0016282 0.0019577 0.00026608 -0.0053118 0.0029677 0 0 0 0 0 0 0 0 0 0 0 0 0 0 0 0 0
6.7422 0.00054056 -0.00048977 -0.0054751 -0.00095015 0 -0.0020646 0.0014528 -0.00043136 0.003122 -0.0018395 -0.0044984 -0.0013511 0 0 0 0 0 0 0 0 0 0 0 0 0 0 0 0 0
6.7461 9.7811e-05 -0.00029534 -0.0093882 -0.00076388 0 -0.0017455 0.0014213 -0.002479 0.0043238 -0.0034882 -0.0026049 0.00072277 0 0 0 0 0 0 0 0 0 0 0 0 0 0 0 0 0
6.75 -0.00026869 0.00070644 -0.011187 -0.00028312 0 -0.00018147 0.00098232 -0.0033473 0.0050177 -0.0035902 -0.00076386 0.0073345 0 0 0 0 0 0 0 0 0 0 0 0 0 0 0 0 0
6.7539 -0.00023447 0.0023937 -0.010427 0.0001166 0 0.0014622 0.00088792 -0.0027184 0.0051204 -0.0018655 0.00044264 0.0098942 0 0 0 0 0 0 0 0 0 0 0 0 0 0 0 0 0
6.7578 0.00015532 0.0039205 -0.0074557 0.00016381 0 0.0020417 0.0015019 -0.0011135 0.0046579 0.00061259 0.0012684 0.0023398 0 0 0 0 0 0 0 0 0 0 0 0 0 0 0 0 0
6.7617 0.00054824 0.0042813 -0.0035747 2.7968e-05 0 0.0012368 0.0023487 0.00066737 0.0032831 0.0020713 0.0021931 -0.011543 0 0 0 0 0 0 0 0 0 0 0 0 0 0 0 0 0
6.7656 0.00060365 0.0031233 -0.00048223 0.00012423 0 -0.00039184 0.0025003 0.0019983 0.00048686 0.0014289 0.0031778 -0.020978 0 0 0 0 0 0 0 0 0 0 0 0 0 0 0 0 0
6.7695 0.00026311 0.0011038 0.00086864 0.00059004 0 -0.0019676 0.0014832 0.0024854 -0.0035471 -0.00080446 0.0035931 -0.018726 0 0 0 0 0 0 0 0 0 0 0 0 0 0 0 0 0
6.7734 -0.00025404 -0.00056511 0.0010366 0.0010418 0 -0.0028826 -0.00020821 0.0019291 -0.0074285 -0.0029471 0.0028382 -0.0084104 0 0 0 0 0 0 0 0 0 0 0 0 0 0 0 0 0
6.7773 -0.0006726 -0.0010349 0.0016292 0.00093439 0 -0.0029716 -0.0015473 0.00052028 -0.0092244 -0.0035257 0.00095207 -0.00082549 0 0 0 0 0 0 0 0 0 0 0 0 0 0 0 0 0
6.7813 -0.000858 -0.00042665 0.0038369 0.00016978 0 -0.0023556 -0.0019176 -0.0009308 -0.0079501 -0.0024032 -0.0013961 -0.0028634 0 0 0 0 0 0 0 0 0 0 0 0 0 0 0 0 0
6.7852 -0.0008254 0.0003879 0.0072222 -0.00071528 0 -0.0012876 -0.0015759 -0.0012771 -0.0045302 -0.0007184 -0.0034416 -0.010537 0 0 0 0 0 0 0 0 0 0 0 0 0 0 0 0 0
6.7891 -0.0006263 0.00060747 0.0098915 -0.001036 0 -0.00014097 -0.0011758 6.5095e-05 -0.0011862 0.0002011 -0.0047884 -0.013465 0 0 0 0 0 0 0 0 0 0 0 0 0 0 0 0 0
6.793 -0.00028688 0.00016659 0.0099267 -0.00065094 0 0.00063553 -0.00093676 0.0023271 0.00034954 -7.5402e-05 -0.0054089 -0.0061765 0 0 0 0 0 0 0 0 0 0 0 0 0 0 0 0 0
6.7969 0.00013963 -0.00034232 0.0068143 -0.00013495 0 0.00075679 -0.00043638 0.0036683 0.00022704 -0.00090351 -0.0053579 0.0057109 0 0 0 0 0 0 0 0 0 0 0 0 0 0 0 0 0
6.8008 0.00051985 -0.00035621 0.0016882 -0.00022065 0 0.00038228 0.0007287 0.0026137 0.00020439 -0.0013076 -0.0046327 0.011292 0 0 0 0 0 0 0 0 0 0 0 0 0 0 0 0 0
6.8047 0.00071242 7.6497e-05 -0.003617 -0.0010447 0 9.1111e-05 0.0022149 -0.00049738 0.0019475 -0.00087772 -0.0033057 0.0064308 0 0 0 0 0 0 0 0 0 0 0 0 0 0 0 0 0
6.8086 0.00072044 0.000408 -0.0076797 -0.0019487 0 0.00044151 0.003086 -0.0034842 0.0054417 -4.719e-05 -0.0016415 -0.0005747 0 0 0 0 0 0 0 0 0 0 0 0 0 0 0 0 0
6.8125 0.00073461 0.00027114 -0.0098541 -0.0020389 0 0.0014635 0.0027999 -0.0039914 0.0089051 0.00037483 6.2082e-05 0.003688 0 0 0 0 0 0 0 0 0 0 0 0 0 0 0 0 0
6.8164 0.0009587 2.8439e-06 -0.0099459 -0.00096956 0 0.0025884 0.001925 -0.0015105 0.010201 -9.0001e-05 0.0017512 0.023995 0 0 0 0 0 0 0 0 0 0 0 0 0 0 0 0 0
6.8203 0.0013562 0.00041289 -0.0079472 0.00077097 0 0.0031366 0.0016336 0.0020697 0.0084659 -0.0012311 0.0036023 0.049864 0 0 0 0 0 0 0 0 0 0 0 0 0 0 0 0 0
6.8242 0.0015951 0.0019501 -0.0042491 0.0022796 0 0.00292 0.0023416 0.003968 0.0046247 -0.0023281 0.0056245 0.063161 0 0 0 0 0 0 0 0 0 0 0 0 0 0 0 0 0
6.8281 0.0013089 0.0040623 9.6138e-05 0.0029126 0 0.0023765 0.0029579 0.0028018 0.00058329 -0.0026264 0.0073183 0.053387 0 0 0 0 0 0 0 0 0 0 0 0 0 0 0 0 0
6.832 0.00046623 0.0054293 0.0037391 0.0026182 0 0.0021072 0.0017632 -0.00033384 -0.0020555 -0.0017502 0.0079111 0.026653 0 0 0 0 0 0 0 0 0 0 0 0 0 0 0 0 0
6.8359 -0.00051195 0.0049539 0.0059794 0.0017644 0 0.0022886 -0.001743 -0.0028874 -0.0027454 0.00013824 0.0070901 0.00031002 0 0 0 0 0 0 0 0 0 0 0 0 0 0 0 0 0
6.8398 -0.001044 0.0026665 0.0073696 0.00078175 0 0.0025461 -0.005882 -0.0029798 -0.0019213 0.0024273 0.0054968 -0.011405 0 0 0 0 0 0 0 0 0 0 0 0 0 0 0 0 0
6.8438 -0.00085361 -0.00025251 0.0091472 -1.5364e-05 0 0.0023861 -0.0079063 -0.000762 -0.00048602 0.0043043 0.0043265 -0.0075989 0 0 0 0 0 0 0 0 0 0 0 0 0 0 0 0 0
6.8477 -0.00019028 -0.0023503 0.011801 -0.00041082 0 0.0017009 -0.0063513 0.0020176 0.0006725 0.0050707 0.0042528 0.0014885 0 0 0 0 0 0 0 0 0 0 0 0 0 0 0 0 0
6.8516 0.00039958 -0.0029144 0.014125 -0.00030838 0 0.00081487 -0.0024458 0.0035913 0.001007 0.0044134 0.0046969 0.0054256 0 0 0 0 0 0 0 0 0 0 0 0 0 0 0 0 0
6.8555 0.00053881 -0.0022927 0.013859 0.00011763 0 5.5859e-05 0.00084298 0.0033911 0.00054608 0.0025127 0.0042721 0.0022728 0 0 0 0 0 0 0 0 0 0 0 0 0 0 0 0 0
6.8594 0.00029964 -0.0013654 0.0095521 0.00037031 0 -0.00063528 0.0013344 0.0020255 -5.8058e-05 -6.4383e-05 0.0021184 -0.0022397 0 0 0 0 0 0 0 0 0 0 0 0 0 0 0 0 0
6.8633 6.9406e-05 -0.00075421 0.0020459 -7.163e-05 0 -0.0015904 -0.00057564 0.00042367 0.00010011 -0.0026095 -0.0011064 -0.0023109 0 0 0 0 0 0 0 0 0 0 0 0 0 0 0 0 0
6.8672 0.00016853 -0.00047459 -0.0057896 -0.0012389 0 -0.0028968 -0.0024577 -0.00083265 0.0014371 -0.0045104 -0.0035864 0.0021491 0 0 0 0 0 0 0 0 0 0 0 0 0 0 0 0 0
6.8711 0.00059048 -0.0002076 -0.010903 -0.002443 0 -0.0040589 -0.0021151 -0.0014969 0.0033118 -0.0054002 -0.0038101 0.0067918 0 0 0 0 0 0 0 0 0 0 0 0 0 0 0 0 0
6.875 0.0010662 0.00023122 -0.011945 -0.0026989 0 -0.0042806 0.0005746 -0.0013708 0.0042685 -0.0052418 -0.0018226 0.0083879 0 0 0 0 0 0 0 0 0 0 0 0 0 0 0 0 0
6.8789 0.0013225 0.00073363 -0.0097305 -0.001551 0 -0.0031725 0.0038046 -0.00036396 0.0031069 -0.0043688 0.0008626 0.0079524 0 0 0 0 0 0 0 0 0 0 0 0 0 0 0 0 0
6.8828 0.0012552 0.0011226 -0.0061787 0.00042543 0 -0.0012157 0.0055558 0.0011044 -3.8168e-05 -0.0033988 0.0025638 0.0083777 0 0 0 0 0 0 0 0 0 0 0 0 0 0 0 0 0
6.8867 0.00089651 0.0013983 -0.0028782 0.0019755 0 0.00050087 0.0051223 0.0020011 -0.0036034 -0.0029173 0.0027282 0.01005 0 0 0 0 0 0 0 0 0 0 0 0 0 0 0 0 0
6.8906 0.00030573 0.0016779 -0.0004251 0.0021332 0 0.001076 0.0031951 0.0013195 -0.0056957 -0.0030309 0.0021211 0.0099871 0 0 0 0 0 0 0 0 0 0 0 0 0 0 0 0 0
6.8945 -0.00043384 0.0019203 0.0013042 0.00097775 0 0.00043977 0.00085743 -0.0009464 -0.0055075 -0.0031526 0.0019138 0.0056599 0 0 0 0 0 0 0 0 0 0 0 0 0 0 0 0 0
6.8984 -0.0011221 0.0018186 0.0026236 -0.00048299 0 -0.00068754 -0.0012296 -0.0034715 -0.0038426 -0.0023593 0.0026318 -0.00095328 0 0 0 0 0 0 0 0 0 0 0 0 0 0 0 0 0
6.9023 -0.001441 0.001076 0.0038208 -0.0011719 0 -0.0014237 -0.0027636 -0.0044344 -0.0023238 -0.00020737 0.0038494 -0.0040946 0 0 0 0 0 0 0 0 0 0 0 0 0 0 0 0 0
6.9063 -0.0011617 -0.0001863 0.0051512 -0.00076734 0 -0.0013608 -0.0033805 -0.0029408 -0.0020084 0.0026369 0.0046582 0.0004258 0 0 0 0 0 0 0 0 0 0 0 0 0 0 0 0 0
6.9102 -0.00040706 -0.0013551 0.0066523 0.00018394 0 -0.00071434 -0.0027421 0.00018962 -0.0026 0.0046351 0.0042877 0.010624 0 0 0 0 0 0 0 0 0 0 0 0 0 0 0 0 0
6.9141 0.00032982 -0.0017586 0.0078099 0.00084587 0 1.3491e-05 -0.0011317 0.002998 -0.0028279 0.0044908 0.0023956 0.01942 0 0 0 0 0 0 0 0 0 0 0 0 0 0 0 0 0
6.918 0.00052962 -0.0012482 0.0076006 0.00075761 0 0.00046491 0.0003473 0.0038522 -0.0015332 0.0022918 -0.00088744 0.020622 0 0 0 0 0 0 0 0 0 0 0 0 0 0 0 0 0
6.9219 9.8523e-05 -0.00036051 0.0052152 3.595e-05 0 0.0005925 0.00060186 0.0025761 0.0014734 -0.00037385 -0.0048718 0.01404 0 0 0 0 0 0 0 0 0 0 0 0 0 0 0 0 0
6.9258 -0.00049861 0.00014026 0.00095234 -0.00089397 0 0.0005308 -0.00022781 0.00037806 0.0053271 -0.0015948 -0.0082648 0.0048057 0 0 0 0 0 0 0 0 0 0 0 0 0 0 0 0 0
6.9297 -0.00060209 -5.3991e-05 -0.0036725 -0.0016392 0 0.0003937 -0.0005537 -0.0012096 0.0086352 -0.00070007 -0.0095764 -0.0021596 0 0 0 0 0 0 0 0 0 0 0 0 0 0 0 0 0
6.9336 6.6113e-05 -0.00051493 -0.0069378 -0.0019465 0 0.00019212 0.00128 -0.0014137 0.010134 0.0011548 -0.0080573 -0.0067822 0 0 0 0 0 0 0 0 0 0 0 0 0 0 0 0 0
6.9375 0.0011256 -0.00046474 -0.0082116 -0.0016553 0 -0.00011201 0.0051506 -0.00053089 0.0091927 0.0019707 -0.0044951 -0.012885 0 0 0 0 0 0 0 0 0 0 0 0 0 0 0 0 0
6.9414 0.0018234 0.00052226 -0.0082491 -0.00074215 0 -0.00050751 0.0087402 0.00054932 0.0061415 0.00066131 -0.00095096 -0.022689 0 0 0 0 0 0 0 0 0 0 0 0 0 0 0 0 0
6.9453 0.001639 0.0021296 -0.0081186 0.00051879 0 -0.0008637 0.0092494 0.0010443 0.0023136 -0.0019508 0.00068735 -0.032429 0 0 0 0 0 0 0 0 0 0 0 0 0 0 0 0 0
6.9492 0.00068348 0.0035358 -0.0078206 0.0015434 0 -0.00092217 0.0058377 0.00068271 -0.00043371 -0.0037925 0.00024203 -0.033794 0 0 0 0 0 0 0 0 0 0 0 0 0 0 0 0 0
6.9531 -0.00042992 0.0040246 -0.0061026 0.0017695 0 -0.00039497 0.00051008 -0.00028144 -0.00076156 -0.003284 -0.00056492 -0.020444 0 0 0 0 0 0 0 0 0 0 0 0 0 0 0 0 0
6.957 -0.0010862 0.003429 -0.0018234 0.0011302 0 0.00080986 -0.0034675 -0.0012684 0.0011237 -0.00063968 0.00038191 0.005866 0 0 0 0 0 0 0 0 0 0 0 0 0 0 0 0 0
6.9609 -0.0010849 0.0020985 0.0044244 0.00019525 0 0.0023519 -0.0042162 -0.0016502 0.0033798 0.0023751 0.003636 0.034795 0 0 0 0 0 0 0 0 0 0 0 0 0 0 0 0 0
6.9648 -0.00065933 0.00053969 0.010152 -0.00025712 0 0.0034661 -0.0025524 -0.0010798 0.0037642 0.0039356 0.0075549 0.053204 0 0 0 0 0 0 0 0 0 0 0 0 0 0 0 0 0
6.9688 -0.00018058 -0.00088425 0.012653 8.3743e-05 0 0.0033777 -0.0008809 0.00023737 0.001428 0.0035392 0.0095897 0.053054 0 0 0 0 0 0 0 0 0 0 0 0 0 0 0 0 0
6.9727 0.00012414 -0.0019816 0.011076 0.00076095 0 0.001922 -0.00089364 0.0015705 -0.0022172 0.0021257 0.0083188 0.035992 0 0 0 0 0 0 0 0 0 0 0 0 0 0 0 0 0
6.9766 0.0002207 -0.0026013 0.0069963 0.00093719 0 -0.00015536 -0.0022749 0.0021196 -0.0044512 0.0010026 0.0044014 0.011878 0 0 0 0 0 0 0 0 0 0 0 0 0 0 0 0 0
6.9805 0.00015306 -0.0025916 0.0029629 0.00013293 0 -0.0016139 -0.0034129 0.0016309 -0.0033608 0.00067476 -0.00025324 -0.0074096 0 0 0 0 0 0 0 0 0 0 0 0 0 0 0 0 0
6.9844 -2.8458e-05 -0.0019245 0.00041691 -0.0013533 0 -0.0016427 -0.0030916 0.00063531 0.00063639 0.00061587 -0.0040786 -0.014823 0 0 0 0 0 0 0 0 0 0 0 0 0 0 0 0 0
6.9883 -0.00022103 -0.00082592 -0.001124 -0.002695 0 -0.00053492 -0.0013839 1.5028e-05 0.0051682 2.9003e-05 -0.006607 -0.011506 0 0 0 0 0 0 0 0 0 0 0 0 0 0 0 0 0
6.9922 -0.00023417 0.00028477 -0.0030331 -0.0031779 0 0.00055368 0.00090239 0.000235 0.0078254 -0.0012633 -0.0078809 -0.004771 0 0 0 0 0 0 0 0 0 0 0 0 0 0 0 0 0
6.9961 9.4922e-05 0.001042 -0.0058877 -0.0026391 0 0.00063883 0.0032435 0.0009509 0.0079144 -0.0026492 -0.0075369 -0.0021575 0 0 0 0 0 0 0 0 0 0 0 0 0 0 0 0 0
7 0.00069925 0.0013593 -0.0087971 -0.0014032 0 -0.00016694 0.0055826 0.0013875 0.0065851 -0.0033336 -0.0048621 -0.005699 0 0 0 0 0 0 0 0 0 0 0 0 0 0 0 0 0
7.0039 0.0012248 0.0014349 -0.010238 6.9452e-05 0 -0.00072828 0.0075873 0.0011187 0.0054307 -0.0030395 0.00011442 -0.010696 0 0 0 0 0 0 0 0 0 0 0 0 0 0 0 0 0
7.0078 0.0012549 0.001542 -0.0093834 0.0014104 0 4.2639e-05 0.0081518 0.00045784 0.0050167 -0.0021364 0.0057912 -0.010169 0 0 0 0 0 0 0 0 0 0 0 0 0 0 0 0 0
7.0117 0.00066234 0.0017945 -0.0065958 0.0023244 0 0.0020847 0.0061065 6.009e-05 0.0046695 -0.0011721 0.0096379 -0.0015519 0 0 0 0 0 0 0 0 0 0 0 0 0 0 0 0 0
7.0156 -0.00023991 0.0020741 -0.0028197 0.0025554 0 0.0041059 0.001628 0.00017056 0.0034966 -0.00035342 0.0099959 0.010158 0 0 0 0 0 0 0 0 0 0 0 0 0 0 0 0 0
7.0195 -0.0009256 0.00214 0.0012494 0.0020503 0 0.0046419 -0.0032118 0.00034478 0.0014386 0.00051303 0.0073686 0.016067 0 0 0 0 0 0 0 0 0 0 0 0 0 0 0 0 0
7.0234 -0.0010801 0.0018004 0.0052908 0.0011711 0 0.0033009 -0.0056661 -2.9665e-05 -0.00069395 0.0016331 0.003882 0.011149 0 0 0 0 0 0 0 0 0 0 0 0 0 0 0 0 0
7.0273 -0.00083966 0.0010184 0.0088411 0.00058953 0 0.0010608 -0.0044361 -0.0009655 -0.002066 0.0028389 0.0013767 -0.00081277 0 0 0 0 0 0 0 0 0 0 0 0 0 0 0 0 0
7.0313 -0.00062678 -8.4504e-05 0.010985 0.00077339 0 -0.00061727 -0.00077971 -0.0017347 -0.0025199 0.0035987 -1.5901e-05 -0.010034 0 0 0 0 0 0 0 0 0 0 0 0 0 0 0 0 0
7.0352 -0.00074437 -0.0012858 0.010814 0.0014827 0 -0.00099294 0.0024707 -0.0015879 -0.0024092 0.0034025 -0.0014452 -0.0092572 0 0 0 0 0 0 0 0 0 0 0 0 0 0 0 0 0
7.0391 -0.0011084 -0.0023281 0.0082328 0.0018456 0 -0.00047238 0.0031295 -0.00061646 -0.0018983 0.0021689 -0.0035999 -0.00026928 0 0 0 0 0 0 0 0 0 0 0 0 0 0 0 0 0
7.043 -0.0013503 -0.0029748 0.0041905 0.0010937 0 2.1123e-05 0.0011773 0.00019936 -0.00066362 0.00034619 -0.0055554 0.0078518 0 0 0 0 0 0 0 0 0 0 0 0 0 0 0 0 0
7.0469 -0.0011597 -0.0030501 1.5285e-05 -0.00065821 0 -1.2495e-05 -0.0015873 -7.9598e-05 0.00159 -0.0013359 -0.005507 0.0073161 0 0 0 0 0 0 0 0 0 0 0 0 0 0 0 0 0
7.0508 -0.00053579 -0.0024669 -0.003486 -0.0023562 0 -0.00034029 -0.0031702 -0.0013263 0.0044007 -0.0022623 -0.0027133 -0.001119 0 0 0 0 0 0 0 0 0 0 0 0 0 0 0 0 0
7.0547 0.00025667 -0.0012566 -0.0062513 -0.0028222 0 -0.00049964 -0.0027173 -0.0023049 0.0065525 -0.0022367 0.0013308 -0.0092336 0 0 0 0 0 0 0 0 0 0 0 0 0 0 0 0 0
7.0586 0.00092499 0.00038008 -0.0083844 -0.0017479 0 -0.00042766 -0.00063929 -0.0017653 0.0069963 -0.0015468 0.0037773 -0.0096199 0 0 0 0 0 0 0 0 0 0 0 0 0 0 0 0 0
7.0625 0.001324 0.0020313 -0.0095628 3.8308e-05 0 -0.00046861 0.0020782 0.00032297 0.0058295 -0.0007644 0.0026701 -0.0027937 0 0 0 0 0 0 0 0 0 0 0 0 0 0 0 0 0
7.0664 0.0014404 0.0031346 -0.0092024 0.0012792 0 -0.00078164 0.0044281 0.0026059 0.0043016 -0.00036586 -0.0014278 0.0040008 0 0 0 0 0 0 0 0 0 0 0 0 0 0 0 0 0
7.0703 0.001289 0.0032206 -0.0072072 0.0013159 0 -0.00090059 0.0054779 0.003469 0.0037379 -0.00038739 -0.00578 0.0048114 0 0 0 0 0 0 0 0 0 0 0 0 0 0 0 0 0
7.0742 0.00089087 0.0022558 -0.0043594 0.00051684 0 -6.8007e-05 0.0044919 0.0024362 0.0043662 -0.00038452 -0.0073668 0.0011209 0 0 0 0 0 0 0 0 0 0 0 0 0 0 0 0 0
7.0781 0.00035384 0.0008126 -0.0017492 -0.00020154 0 0.0018993 0.001478 0.00055537 0.0051391 0.00019147 -0.0047349 -0.00068206 0 0 0 0 0 0 0 0 0 0 0 0 0 0 0 0 0
7.082 -9.6185e-05 -0.00019036 0.00023725 -0.00022147 0 0.0041212 -0.0023014 -0.00056224 0.0046825 0.0014376 0.0013752 0.0020904 0 0 0 0 0 0 0 0 0 0 0 0 0 0 0 0 0
7.0859 -0.00024735 -0.00011877 0.0022323 0.0003611 0 0.005165 -0.0047381 -0.00013274 0.0024582 0.0027559 0.0085717 0.0034323 0 0 0 0 0 0 0 0 0 0 0 0 0 0 0 0 0
7.0898 -0.00010215 0.00083523 0.0050266 0.0010238 0 0.0041948 -0.0043277 0.0012418 -0.00085893 0.0032474 0.013807 -0.0061914 0 0 0 0 0 0 0 0 0 0 0 0 0 0 0 0 0
7.0938 8.4777e-05 0.0017198 0.0083671 0.0013741 0 0.001721 -0.0015252 0.0022696 -0.003935 0.0025063 0.01444 -0.028742 0 0 0 0 0 0 0 0 0 0 0 0 0 0 0 0 0
7.0977 3.1988e-05 0.00157 0.010744 0.0013832 0 -0.00075571 0.0014062 0.0021771 -0.0055793 0.0011096 0.0094195 -0.053105 0 0 0 0 0 0 0 0 0 0 0 0 0 0 0 0 0
7.1016 -0.00026483 0.00026708 0.01056 0.0011745 0 -0.0018837 0.0022021 0.0013016 -0.0051299 0.00024542 0.00034895 -0.062292 0 0 0 0 0 0 0 0 0 0 0 0 0 0 0 0 0
7.1055 -0.00046698 -0.0012727 0.0076032 0.00075981 0 -0.001367 0.00055165 0.0006221 -0.0024423 0.00067615 -0.0085795 -0.047911 0 0 0 0 0 0 0 0 0 0 0 0 0 0 0 0 0
7.1094 -0.00018226 -0.0018426 0.0033423 9.2361e-05 0 7.4096e-05 -0.0016243 0.00078889 0.0020675 0.0019339 -0.012592 -0.018308 0 0 0 0 0 0 0 0 0 0 0 0 0 0 0 0 0
7.1133 0.00063088 -0.0010287 -0.00030461 -0.00066012 0 0.0014679 -0.0018958 0.0015767 0.0071946 0.0025676 -0.0095588 0.0080281 0 0 0 0 0 0 0 0 0 0 0 0 0 0 0 0 0
7.1172 0.0015381 0.00036432 -0.0025215 -0.001054 0 0.0022651 0.0005162 0.0021737 0.011013 0.00136 -0.0020134 0.018117 0 0 0 0 0 0 0 0 0 0 0 0 0 0 0 0 0
7.1211 0.0019413 0.0010124 -0.0039327 -0.0007217 0 0.0023882 0.0041064 0.0019201 0.011723 -0.0015029 0.0042282 0.014414 0 0 0 0 0 0 0 0 0 0 0 0 0 0 0 0 0
7.125 0.001572 0.00032674 -0.0054634 0.00018965 0 0.0018916 0.0064489 0.00080459 0.0089338 -0.0043875 0.0044205 0.0096188 0 0 0 0 0 0 0 0 0 0 0 0 0 0 0 0 0
7.1289 0.00072111 -0.00090135 -0.0069941 0.001017 0 0.00082246 0.0061745 -0.00061989 0.004273 -0.0054176 -0.0011305 0.011978 0 0 0 0 0 0 0 0 0 0 0 0 0 0 0 0 0
7.1328 -8.5707e-06 -0.001144 -0.0072768 0.0011276 0 -0.00052744 0.0037776 -0.0016849 0.00047302 -0.0039275 -0.0070653 0.016312 0 0 0 0 0 0 0 0 0 0 0 0 0 0 0 0 0
7.1367 -0.000203 0.00043164 -0.0052267 0.00051488 0 -0.0014267 0.00079649 -0.001997 -0.00061214 -0.00092573 -0.0073887 0.010233 0 0 0 0 0 0 0 0 0 0 0 0 0 0 0 0 0
7.1406 5.5176e-05 0.0030356 -0.0012338 -0.00017301 0 -0.0010783 -0.0015317 -0.0015605 0.0005428 0.0017857 -0.00072726 -0.010688 0 0 0 0 0 0 0 0 0 0 0 0 0 0 0 0 0
7.1445 0.00032045 0.0047381 0.0029018 -0.00024497 0 0.00058809 -0.0028357 -0.00070396 0.0015523 0.0030031 0.0082229 -0.03482 0 0 0 0 0 0 0 0 0 0 0 0 0 0 0 0 0
7.1484 0.00019798 0.0040223 0.0053896 0.00036654 0 0.0025111 -0.0032294 6.1994e-05 0.00017153 0.0028157 0.012529 -0.042998 0 0 0 0 0 0 0 0 0 0 0 0 0 0 0 0 0
7.1523 -0.00035175 0.0010805 0.0058248 0.0010437 0 0.003121 -0.0028615 0.00024765 -0.0037358 0.0021312 0.0088715 -0.02647 0 0 0 0 0 0 0 0 0 0 0 0 0 0 0 0 0
7.1563 -0.0010525 -0.0022693 0.0052159 0.0010788 0 0.0016591 -0.0020511 -0.00033796 -0.007997 0.0016641 0.00025417 0.0032234 0 0 0 0 0 0 0 0 0 0 0 0 0 0 0 0 0
7.1602 -0.0015852 -0.0039655 0.0047568 0.00032408 0 -0.00097254 -0.0016007 -0.0013705 -0.0098331 0.0014036 -0.0067877 0.022949 0 0 0 0 0 0 0 0 0 0 0 0 0 0 0 0 0
7.1641 -0.0017979 -0.0032053 0.0046613 -0.00073304 0 -0.0027568 -0.0024259 -0.0020974 -0.0079691 0.0009519 -0.0078427 0.018009 0 0 0 0 0 0 0 0 0 0 0 0 0 0 0 0 0
7.168 -0.0016907 -0.0008615 0.0041675 -0.0014805 0 -0.0022077 -0.0044833 -0.0018021 -0.0034221 0.00019206 -0.0040094 -0.005064 0 0 0 0 0 0 0 0 0 0 0 0 0 0 0 0 0
7.1719 -0.0012822 0.0013834 0.0025229 -0.0017057 0 0.00027388 -0.0061507 -0.00036444 0.0014842 -0.00052312 -0.00015194 -0.024903 0 0 0 0 0 0 0 0 0 0 0 0 0 0 0 0 0
7.1758 -0.00057167 0.0023224 -0.00019958 -0.0016152 0 0.0025971 -0.005163 0.001545 0.0048279 -0.00084196 -8.4908e-06 -0.024761 0 0 0 0 0 0 0 0 0 0 0 0 0 0 0 0 0
7.1797 0.00034664 0.0018775 -0.0032503 -0.0014322 0 0.0026714 -0.00067151 0.0028572 0.0060877 -0.00093378 -0.0029101 -0.006802 0 0 0 0 0 0 0 0 0 0 0 0 0 0 0 0 0
7.1836 0.0011837 0.00079127 -0.0059573 -0.0011096 0 0.00018473 0.0054631 0.0028206 0.0058975 -0.0013656 -0.0050405 0.01151 0 0 0 0 0 0 0 0 0 0 0 0 0 0 0 0 0
7.1875 0.0015578 -0.0001276 -0.0081138 -0.00050715 0 -0.003061 0.0096816 0.0014927 0.0051543 -0.0023753 -0.0036474 0.014379 0 0 0 0 0 0 0 0 0 0 0 0 0 0 0 0 0
7.1914 0.0012746 -0.000489 -0.009598 0.00021823 0 -0.004561 0.0094667 -0.00034693 0.0043787 -0.0033295 0.00013893 0.0014457 0 0 0 0 0 0 0 0 0 0 0 0 0 0 0 0 0
7.1953 0.00053494 -0.00029933 -0.0098405 0.00056049 0 -0.0030832 0.0054168 -0.0017397 0.0036525 -0.0030799 0.0026341 -0.013817 0 0 0 0 0 0 0 0 0 0 0 0 0 0 0 0 0
7.1992 -0.00015704 0.00027077 -0.0079926 0.00013473 0 0.00041369 0.00068702 -0.0020978 0.0028157 -0.0010357 0.0015957 -0.017725 0 0 0 0 0 0 0 0 0 0 0 0 0 0 0 0 0
7.2031 -0.00035215 0.00097938 -0.0038096 -0.00079549 0 0.0035975 -0.0017376 -0.0014075 0.0015826 0.002041 -0.0012425 -0.0079312 0 0 0 0 0 0 0 0 0 0 0 0 0 0 0 0 0
7.207 8.1255e-06 0.0014724 0.0016802 -0.0013752 0 0.0045471 -0.0014105 -7.7749e-05 -0.00035265 0.0043822 -0.0017323 0.0073149 0 0 0 0 0 0 0 0 0 0 0 0 0 0 0 0 0
7.2109 0.00056151 0.0013621 0.0065759 -0.00088731 0 0.0030419 -0.00029788 0.0013305 -0.0029894 0.0045378 0.0024824 0.019048 0 0 0 0 0 0 0 0 0 0 0 0 0 0 0 0 0
7.2148 0.00082046 0.00050929 0.0093462 0.00049785 0 0.00044389 -0.00049615 0.0023106 -0.0056106 0.0025599 0.0092129 0.025082 0 0 0 0 0 0 0 0 0 0 0 0 0 0 0 0 0
7.2188 0.00054115 -0.00075711 0.0097774 0.0017278 0 -0.0015319 -0.0021758 0.0025481 -0.0068316 -1.6028e-05 0.013191 0.02809 0 0 0 0 0 0 0 0 0 0 0 0 0 0 0 0 0
7.2227 -0.00012354 -0.0017986 0.0087615 0.0017207 0 -0.0020626 -0.0037166 0.0020477 -0.005428 -0.0014092 0.01053 0.02861 0 0 0 0 0 0 0 0 0 0 0 0 0 0 0 0 0
7.2266 -0.00077081 -0.0021469 0.0072381 0.00032319 0 -0.0015612 -0.0036378 0.0011965 -0.0014629 -0.00099196 0.0021734 0.022684 0 0 0 0 0 0 0 0 0 0 0 0 0 0 0 0 0
7.2305 -0.0010369 -0.0018584 0.0054118 -0.0015122 0 -0.0010522 -0.0021399 0.00062212 0.0033237 0.00032546 -0.0067466 0.0075354 0 0 0 0 0 0 0 0 0 0 0 0 0 0 0 0 0
7.2344 -0.00080287 -0.0013644 0.0029522 -0.0025051 0 -0.0012487 -0.00067599 0.00082118 0.0064676 0.00098428 -0.010979 -0.01165 0 0 0 0 0 0 0 0 0 0 0 0 0 0 0 0 0
7.2383 -0.00021262 -0.00095563 -0.0002413 -0.0020803 0 -0.0020746 -0.00020396 0.0017756 0.0064977 0.00010767 -0.0090819 -0.023167 0 0 0 0 0 0 0 0 0 0 0 0 0 0 0 0 0
7.2422 0.00044433 -0.00045033 -0.0036797 -0.00075705 0 -0.0028759 -0.00016836 0.0028807 0.0040265 -0.0018516 -0.0039908 -0.018952 0 0 0 0 0 0 0 0 0 0 0 0 0 0 0 0 0
7.2461 0.00087851 0.00056169 -0.0066974 0.00037339 0 -0.0030088 0.00066058 0.0033109 0.0012351 -0.0035872 -0.00012252 -0.003511 0 0 0 0 0 0 0 0 0 0 0 0 0 0 0 0 0
7.25 0.00091542 0.0021283 -0.0090074 0.000545 0 -0.0022941 0.0025165 0.0025979 0.00014057 -0.00401 0.00020448 0.0085554 0 0 0 0 0 0 0 0 0 0 0 0 0 0 0 0 0
7.2539 0.00056823 0.0036425 -0.010603 -0.00018399 0 -0.0010524 0.004123 0.00099375 0.0010878 -0.0029873 -0.0019191 0.0054313 0 0 0 0 0 0 0 0 0 0 0 0 0 0 0 0 0
7.2578 4.7343e-05 0.0042362 -0.011098 -0.0011309 0 0.00019655 0.0040156 -0.00065855 0.0026815 -0.0012494 -0.0035975 -0.010796 0 0 0 0 0 0 0 0 0 0 0 0 0 0 0 0 0
7.2617 -0.00033244 0.0035389 -0.0094722 -0.0015645 0 0.0010799 0.0022531 -0.0014622 0.0030872 0.00029024 -0.0028099 -0.025974 0 0 0 0 0 0 0 0 0 0 0 0 0 0 0 0 0
7.2656 -0.00033828 0.0020585 -0.0048888 -0.0011437 0 0.0015182 0.00053279 -0.0010384 0.0015009 0.0011649 0.00018851 -0.027135 0 0 0 0 0 0 0 0 0 0 0 0 0 0 0 0 0
7.2695 7.7777e-06 0.00076726 0.0020243 -1.7399e-06 0 0.0016361 0.00043289 0.00024574 -0.001393 0.0014995 0.0035707 -0.014065 0 0 0 0 0 0 0 0 0 0 0 0 0 0 0 0 0
7.2734 0.00041517 0.00026292 0.0088788 0.0013951 0 0.0015762 0.0016357 0.0015248 -0.0041387 0.0017176 0.0056659 0.0021443 0 0 0 0 0 0 0 0 0 0 0 0 0 0 0 0 0
7.2773 0.0005182 0.00030533 0.012916 0.0024384 0 0.0013855 0.0021487 0.0019898 -0.0055902 0.0021516 0.0060596 0.011403 0 0 0 0 0 0 0 0 0 0 0 0 0 0 0 0 0
7.2813 0.00015033 0.00016705 0.013062 0.0026059 0 0.0010383 0.00045462 0.0014055 -0.0054606 0.0028284 0.0053602 0.014444 0 0 0 0 0 0 0 0 0 0 0 0 0 0 0 0 0
7.2852 -0.00051535 -0.00057316 0.010705 0.0017547 0 0.00052882 -0.0026249 0.00026636 -0.0041354 0.0034783 0.0042474 0.019823 0 0 0 0 0 0 0 0 0 0 0 0 0 0 0 0 0
7.2891 -0.0010786 -0.0015905 0.0083286 0.00032759 0 -7.4697e-05 -0.0044192 -0.0005236 -0.0022034 0.0036766 0.0028678 0.031848 0 0 0 0 0 0 0 0 0 0 0 0 0 0 0 0 0
7.293 -0.0011898 -0.0021437 0.0071837 -0.00080403 0 -0.00065287 -0.0029253 -0.00026549 -0.00017791 0.0030467 0.001038 0.043332 0 0 0 0 0 0 0 0 0 0 0 0 0 0 0 0 0
7.2969 -0.00077414 -0.0018052 0.0062644 -0.00090723 0 -0.0010827 0.0011407 0.0010331 0.0015475 0.0014834 -0.0011693 0.042092 0 0 0 0 0 0 0 0 0 0 0 0 0 0 0 0 0
7.3008 -4.26e-05 -0.00084001 0.0035965 2.1903e-05 0 -0.0012476 0.004871 0.0026441 0.0027484 -0.00068637 -0.0031715 0.024902 0 0 0 0 0 0 0 0 0 0 0 0 0 0 0 0 0
7.3047 0.00068432 0.00012138 -0.0014346 0.0011939 0 -0.001028 0.0058048 0.0036351 0.0034945 -0.0027452 -0.0042299 0.0034952 0 0 0 0 0 0 0 0 0 0 0 0 0 0 0 0 0
7.3086 0.001175 0.00073206 -0.0070692 0.0016392 0 -0.00035353 0.0040765 0.0035345 0.0041278 -0.0038949 -0.0040465 -0.0053692 0 0 0 0 0 0 0 0 0 0 0 0 0 0 0 0 0
7.3125 0.0013669 0.0012109 -0.010521 0.0010077 0 0.00066466 0.0019996 0.0026172 0.0049148 -0.0037041 -0.0030206 0.0032928 0 0 0 0 0 0 0 0 0 0 0 0 0 0 0 0 0
7.3164 0.0013198 0.0019881 -0.010352 -0.00016676 0 0.00165 0.0016305 0.0015844 0.005599 -0.0024023 -0.001918 0.01669 0 0 0 0 0 0 0 0 0 0 0 0 0 0 0 0 0
7.3203 0.0011321 0.0031237 -0.0075318 -0.00098566 0 0.0020984 0.0028405 0.00094136 0.0053528 -0.00078158 -0.001241 0.016818 0 0 0 0 0 0 0 0 0 0 0 0 0 0 0 0 0
7.3242 0.0008915 0.0041295 -0.0042094 -0.00098761 0 0.0017415 0.0037573 0.0006494 0.0033651 0.00027454 -0.0008455 5.7028e-06 0 0 0 0 0 0 0 0 0 0 0 0 0 0 0 0 0
7.3281 0.00065607 0.0043774 -0.0015702 -0.00046705 0 0.00086361 0.0029146 0.00035107 -0.00032954 0.00034813 -0.00014111 -0.016904 0 0 0 0 0 0 0 0 0 0 0 0 0 0 0 0 0
7.332 0.00043145 0.0036643 0.00098797 -4.9003e-05 0 0.00021921 0.00075332 -0.00010494 -0.0045189 -0.00023734 0.0012848 -0.011993 0 0 0 0 0 0 0 0 0 0 0 0 0 0 0 0 0
7.3359 0.0001567 0.0023677 0.0046067 -1.6235e-05 0 0.0004837 -0.001025 -0.00041551 -0.0073805 -0.0006179 0.0031517 0.018387 0 0 0 0 0 0 0 0 0 0 0 0 0 0 0 0 0
7.3398 -0.00024813 0.0010819 0.0091164 -0.00010573 0 0.0016282 -0.0013738 -0.00013037 -0.0075958 3.38e-05 0.0045586 0.051825 0 0 0 0 0 0 0 0 0 0 0 0 0 0 0 0 0
7.3438 -0.00076656 0.000149 0.012668 5.1485e-05 0 0.0027932 -0.00090986 0.00081001 -0.005185 0.0018966 0.0046531 0.05743 0 0 0 0 0 0 0 0 0 0 0 0 0 0 0 0 0
7.3477 -0.0011993 -0.00045661 0.013303 0.00038772 0 0.0028844 -0.00095881 0.0019013 -0.0014677 0.0042471 0.0033667 0.023961 0 0 0 0 0 0 0 0 0 0 0 0 0 0 0 0 0
7.3516 -0.0012355 -0.00087278 0.010821 0.00040143 0 0.0014675 -0.0018219 0.0024883 0.0017596 0.0057819 0.0015541 -0.027939 0 0 0 0 0 0 0 0 0 0 0 0 0 0 0 0 0
7.3555 -0.00069146 -0.0011058 0.0069469 -0.00026627 0 -0.00079965 -0.0023117 0.0023443 0.0032213 0.0053925 0.00032189 -0.061966 0 0 0 0 0 0 0 0 0 0 0 0 0 0 0 0 0
7.3594 0.00025723 -0.0010951 0.0036107 -0.0013221 0 -0.002621 -0.0011563 0.0017956 0.0027449 0.0029393 6.0202e-05 -0.056721 0 0 0 0 0 0 0 0 0 0 0 0 0 0 0 0 0
7.3633 0.001086 -0.00094698 0.0011549 -0.0019887 0 -0.0030507 0.0012829 0.0012564 0.0012191 -0.00052033 4.8931e-05 -0.022712 0 0 0 0 0 0 0 0 0 0 0 0 0 0 0 0 0
7.3672 0.0012431 -0.00095366 -0.0016423 -0.0017387 0 -0.00217 0.0029998 0.00071556 5.6709e-05 -0.0033014 -0.00089968 0.0093849 0 0 0 0 0 0 0 0 0 0 0 0 0 0 0 0 0
7.3711 0.00057385 -0.0012664 -0.0057631 -0.00083971 0 -0.0008771 0.0022675 -0.00018979 0.00041877 -0.0041489 -0.0032159 0.017224 0 0 0 0 0 0 0 0 0 0 0 0 0 0 0 0 0
7.375 -0.00050386 -0.0015713 -0.010312 -0.0001105 0 -2.6747e-05 -0.00042182 -0.0015322 0.0024931 -0.0030509 -0.0058462 0.0048068 0 0 0 0 0 0 0 0 0 0 0 0 0 0 0 0 0
7.3789 -0.0012589 -0.0012281 -0.012855 -0.00010181 0 0.00026201 -0.0025098 -0.0026213 0.0051986 -0.0011725 -0.0068018 -0.0060451 0 0 0 0 0 0 0 0 0 0 0 0 0 0 0 0 0
7.3828 -0.0011788 0.00011794 -0.011499 -0.00053928 0 0.00051346 -0.0016631 -0.0023898 0.0066423 7.9677e-05 -0.0046843 -0.00046989 0 0 0 0 0 0 0 0 0 0 0 0 0 0 0 0 0
7.3867 -0.00036243 0.0020079 -0.0066751 -0.00061761 0 0.001189 0.001945 -0.00044272 0.0052719 0.00014157 3.2954e-05 0.014029 0 0 0 0 0 0 0 0 0 0 0 0 0 0 0 0 0
7.3906 0.00055157 0.0033281 -0.00086801 0.00014046 0 0.0021257 0.0055907 0.0022505 0.0010729 -0.00035508 0.0051003 0.016782 0 0 0 0 0 0 0 0 0 0 0 0 0 0 0 0 0
7.3945 0.00087472 0.0031431 0.0034174 0.0013389 0 0.0026906 0.0062817 0.0038754 -0.0041158 -0.00024926 0.0079861 -0.0023709 0 0 0 0 0 0 0 0 0 0 0 0 0 0 0 0 0
7.3984 0.00039315 0.0015012 0.0054734 0.0020402 0 0.002467 0.0032594 0.0032259 -0.007607 0.001048 0.007615 -0.029825 0 0 0 0 0 0 0 0 0 0 0 0 0 0 0 0 0
7.4023 -0.00048742 -0.00054533 0.0063671 0.0016431 0 0.0017372 -0.0014971 0.00080912 -0.0076089 0.0029851 0.0049788 -0.039734 0 0 0 0 0 0 0 0 0 0 0 0 0 0 0 0 0
7.4063 -0.0010776 -0.0017679 0.0073729 0.00043239 0 0.0012467 -0.0050226 -0.0014892 -0.0044298 0.0043274 0.0021963 -0.019526 0 0 0 0 0 0 0 0 0 0 0 0 0 0 0 0 0
7.4102 -0.00093803 -0.0017155 0.0085913 -0.00071822 0 0.0014761 -0.0056242 -0.0019659 -0.00018657 0.0042109 0.00086537 0.015916 0 0 0 0 0 0 0 0 0 0 0 0 0 0 0 0 0
7.4141 -0.0001866 -0.00095932 0.0090493 -0.0011464 0 0.0021603 -0.0037303 -0.0004993 0.0027626 0.0028375 0.0010404 0.036173 0 0 0 0 0 0 0 0 0 0 0 0 0 0 0 0 0
7.418 0.00064009 -0.00045899 0.007897 -0.00090094 0 0.0025396 -0.00098683 0.001467 0.0034206 0.0012138 0.0015308 0.022728 0 0 0 0 0 0 0 0 0 0 0 0 0 0 0 0 0
7.4219 0.0010244 -0.00068028 0.0052598 -0.00051266 0 0.0020884 0.0011812 0.0022771 0.0025728 0.0002344 0.0010842 -0.013897 0 0 0 0 0 0 0 0 0 0 0 0 0 0 0 0 0
7.4258 0.00084115 -0.001262 0.0019146 -0.00037946 0 0.0010032 0.0022444 0.0014407 0.0018494 -8.9589e-06 -0.00059773 -0.043392 0 0 0 0 0 0 0 0 0 0 0 0 0 0 0 0 0
7.4297 0.00039078 -0.0014539 -0.0016037 -0.00043745 0 -9.5465e-06 0.0023163 -0.00019283 0.0023352 -8.9205e-05 -0.0027454 -0.042477 0 0 0 0 0 0 0 0 0 0 0 0 0 0 0 0 0
7.4336 0.00011216 -0.00083369 -0.0052623 -0.0003881 0 -0.00039436 0.0017278 -0.0014425 0.0038468 -0.00051104 -0.0042025 -0.014362 0 0 0 0 0 0 0 0 0 0 0 0 0 0 0 0 0
7.4375 0.00023529 0.00036162 -0.0088385 -0.00011629 0 -0.00019757 0.0009755 -0.0018442 0.005264 -0.0011747 -0.0042356 0.016232 0 0 0 0 0 0 0 0 0 0 0 0 0 0 0 0 0
7.4414 0.00064289 0.0014961 -0.011237 0.00021413 0 8.7011e-05 0.00077069 -0.0017332 0.0054198 -0.0015616 -0.0028909 0.026283 0 0 0 0 0 0 0 0 0 0 0 0 0 0 0 0 0
7.4453 0.0010082 0.0020352 -0.010916 0.00044579 0 4.4439e-05 0.0016599 -0.0014984 0.0037988 -0.0013793 -0.00080953 0.013533 0 0 0 0 0 0 0 0 0 0 0 0 0 0 0 0 0
7.4492 0.0010574 0.0018172 -0.00728 0.00066812 0 -0.00031732 0.0033362 -0.0010254 0.00070929 -0.00091624 0.0012155 -0.0052191 0 0 0 0 0 0 0 0 0 0 0 0 0 0 0 0 0
7.4531 0.00074214 0.00097709 -0.0016573 0.0010573 0 -0.00068805 0.0044514 -6.116e-06 -0.00291 -0.0006905 0.002625 -0.012558 0 0 0 0 0 0 0 0 0 0 0 0 0 0 0 0 0
7.457 0.00022204 -0.00023884 0.003345 0.0014979 0 -0.00081012 0.0034787 0.0013158 -0.0058111 -0.00076686 0.0032802 -0.0065503 0 0 0 0 0 0 0 0 0 0 0 0 0 0 0 0 0
7.4609 -0.00027904 -0.0015346 0.0057523 0.0015113 0 -0.00065323 8.5113e-05 0.0019966 -0.0068669 -0.00053464 0.003427 0.00028552 0 0 0 0 0 0 0 0 0 0 0 0 0 0 0 0 0
7.4648 -0.00060615 -0.002547 0.0056936 0.000713 0 -0.00029329 -0.0042585 0.0012227 -0.005633 0.00070152 0.0034559 -0.0039203 0 0 0 0 0 0 0 0 0 0 0 0 0 0 0 0 0
7.4688 -0.0007125 -0.002945 0.0050404 -0.00063461 0 0.00024056 -0.0071594 -0.00068768 -0.0027819 0.0028402 0.0035537 -0.017469 0 0 0 0 0 0 0 0 0 0 0 0 0 0 0 0 0
7.4727 -0.00062439 -0.0026653 0.005529 -0.0016378 0 0.00088926 -0.0070351 -0.0022951 7.3027e-05 0.0047366 0.0034775 -0.026905 0 0 0 0 0 0 0 0 0 0 0 0 0 0 0 0 0
7.4766 -0.00040031 -0.0020415 0.0071101 -0.0014997 0 0.0013614 -0.0042279 -0.0022691 0.0013281 0.0049786 0.0026898 -0.020686 0 0 0 0 0 0 0 0 0 0 0 0 0 0 0 0 0
7.4805 -0.00012003 -0.0015987 0.0080095 -0.00031703 0 0.0011642 -0.0006046 -0.00070072 0.00056055 0.0030726 0.00083766 -0.00061131 0 0 0 0 0 0 0 0 0 0 0 0 0 0 0 0 0
7.4844 0.00011906 -0.0016238 0.0063485 0.00088188 0 5.602e-06 0.001884 0.00087999 -0.0010525 -4.7415e-05 -0.0017913 0.019729 0 0 0 0 0 0 0 0 0 0 0 0 0 0 0 0 0
7.4883 0.00023339 -0.0019095 0.0017885 0.00099775 0 -0.0017771 0.0024109 0.00092624 -0.0015724 -0.0027088 -0.0042798 0.026944 0 0 0 0 0 0 0 0 0 0 0 0 0 0 0 0 0
7.4922 0.00020606 -0.0019448 -0.0041858 -0.00014105 0 -0.0032823 0.0014357 -0.00061476 0.00015719 -0.0038103 -0.0056317 0.018327 0 0 0 0 0 0 0 0 0 0 0 0 0 0 0 0 0
7.4961 0.00011229 -0.0013788 -0.0093673 -0.0015903 0 -0.0036909 7.3768e-05 -0.0022231 0.0035095 -0.0035872 -0.005425 0.0018769 0 0 0 0 0 0 0 0 0 0 0 0 0 0 0 0 0
7.5 7.9905e-05 -0.00029674 -0.012181 -0.0021052 0 -0.002949 -0.00056893 -0.0022776 0.0064713 -0.0031705 -0.0039899 -0.012135 0 0 0 0 0 0 0 0 0 0 0 0 0 0 0 0 0
7.5039 0.00020362 0.00094719 -0.012243 -0.0012009 0 -0.0017989 0.00025188 -0.0006247 0.0071196 -0.0034001 -0.001975 -0.018828 0 0 0 0 0 0 0 0 0 0 0 0 0 0 0 0 0
7.5078 0.000477 0.0021031 -0.010045 0.00050184 0 -0.0010592 0.0026507 0.0013206 0.0049674 -0.004026 0.00023209 -0.019173 0 0 0 0 0 0 0 0 0 0 0 0 0 0 0 0 0
7.5117 0.00079124 0.0031413 -0.0064184 0.0018849 0 -0.00082629 0.0057712 0.0020092 0.0011599 -0.0040219 0.0026193 -0.015326 0 0 0 0 0 0 0 0 0 0 0 0 0 0 0 0 0
7.5156 0.0009945 0.0039709 -0.0022862 0.0022422 0 -0.00041502 0.0077906 0.0012398 -0.0024642 -0.0026617 0.0051003 -0.0075088 0 0 0 0 0 0 0 0 0 0 0 0 0 0 0 0 0
7.5195 0.00096478 0.0041464 0.0014276 0.0016636 0 0.0008496 0.0068189 0.00018905 -0.0045538 -0.00030879 0.0070551 0.0043173 0 0 0 0 0 0 0 0 0 0 0 0 0 0 0 0 0
7.5234 0.00065897 0.0030584 0.0040425 0.00069783 0 0.0027566 0.0024277 3.7288e-05 -0.0048053 0.0018155 0.0075029 0.01725 0 0 0 0 0 0 0 0 0 0 0 0 0 0 0 0 0
7.5273 0.00013516 0.0005911 0.0054689 -0.00019591 0 0.0041682 -0.0034538 0.00069972 -0.0037561 0.0026279 0.0059085 0.025849 0 0 0 0 0 0 0 0 0 0 0 0 0 0 0 0 0
7.5313 -0.00044462 -0.0023897 0.0062087 -0.00083948 0 0.003948 -0.0074437 0.0010186 -0.0022681 0.0020027 0.0028754 0.026645 0 0 0 0 0 0 0 0 0 0 0 0 0 0 0 0 0
7.5352 -0.00084755 -0.0043675 0.006801 -0.0011517 0 0.0020236 -0.0070995 0.00016995 -0.0011212 0.00071209 -6.3646e-05 0.021816 0 0 0 0 0 0 0 0 0 0 0 0 0 0 0 0 0
7.5391 -0.0008644 -0.0042417 0.007158 -0.0010167 0 -0.00043339 -0.0029124 -0.0012863 -0.00073866 -0.00034358 -0.0015464 0.017434 0 0 0 0 0 0 0 0 0 0 0 0 0 0 0 0 0
7.543 -0.00044412 -0.0022504 0.0065185 -0.00046728 0 -0.0019128 0.001946 -0.0019074 -0.00092516 -0.00083017 -0.0014576 0.017573 0 0 0 0 0 0 0 0 0 0 0 0 0 0 0 0 0
7.5469 0.00022597 0.00014736 0.0041941 8.4918e-05 0 -0.0017432 0.0041092 -0.00092464 -0.00077824 -0.0010083 -0.00097635 0.020435 0 0 0 0 0 0 0 0 0 0 0 0 0 0 0 0 0
7.5508 0.00079652 0.00143 0.00042172 2.5579e-05 0 -0.00049725 0.0026623 0.000827 0.0008616 -0.0012373 -0.0014803 0.020804 0 0 0 0 0 0 0 0 0 0 0 0 0 0 0 0 0
7.5547 0.00098316 0.001231 -0.0035807 -0.00087597 0 0.00065403 -0.00033348 0.0016774 0.0044163 -0.0015758 -0.0032517 0.01624 0 0 0 0 0 0 0 0 0 0 0 0 0 0 0 0 0
7.5586 0.00078515 0.00052326 -0.0064937 -0.0020549 0 0.00094187 -0.0018153 0.00085403 0.0087357 -0.0018759 -0.0051461 0.010107 0 0 0 0 0 0 0 0 0 0 0 0 0 0 0 0 0
7.5625 0.00049367 0.00060943 -0.0078756 -0.00248 0 0.00042989 -0.00033398 -0.00063686 0.011364 -0.00214 -0.0055254 0.007711 0 0 0 0 0 0 0 0 0 0 0 0 0 0 0 0 0
7.5664 0.00043873 0.0018673 -0.0082632 -0.0015644 0 -0.0003734 0.0029798 -0.00097185 0.010092 -0.0026044 -0.0036235 0.009479 0 0 0 0 0 0 0 0 0 0 0 0 0 0 0 0 0
7.5703 0.00066609 0.0034116 -0.0083093 0.00019525 0 -0.0011342 0.0056948 0.0006052 0.0047593 -0.0033603 -0.00015988 0.0089914 0 0 0 0 0 0 0 0 0 0 0 0 0 0 0 0 0
7.5742 0.00084246 0.0039535 -0.0078816 0.0015563 0 -0.0018363 0.0061378 0.0029068 -0.0022285 -0.0039343 0.0032581 -0.00088485 0 0 0 0 0 0 0 0 0 0 0 0 0 0 0 0 0
7.5781 0.00052103 0.0030086 -0.0061024 0.0016139 0 -0.0023916 0.0043343 0.0038836 -0.0073276 -0.0034255 0.0053239 -0.019227 0 0 0 0 0 0 0 0 0 0 0 0 0 0 0 0 0
7.582 -0.00042823 0.001311 -0.0023294 0.00060705 0 -0.0023298 0.001352 0.0026239 -0.0082511 -0.0012751 0.0057656 -0.034918 0 0 0 0 0 0 0 0 0 0 0 0 0 0 0 0 0
7.5859 -0.0016099 9.0526e-05 0.0029111 -0.0003553 0 -0.0011061 -0.0018274 0.00027303 -0.0054627 0.0019719 0.0051299 -0.034741 0 0 0 0 0 0 0 0 0 0 0 0 0 0 0 0 0
7.5898 -0.0023482 -5.3482e-05 0.0079939 -0.00039113 0 0.0011799 -0.0046458 -0.0010552 -0.0016025 0.0047138 0.0040332 -0.015244 0 0 0 0 0 0 0 0 0 0 0 0 0 0 0 0 0
7.5938 -0.0022214 0.00038743 0.01122 0.00032838 0 0.0034522 -0.0065127 -0.00029703 0.00060898 0.0053037 0.0026758 0.012582 0 0 0 0 0 0 0 0 0 0 0 0 0 0 0 0 0
7.5977 -0.0014288 0.00040803 0.011836 0.00084003 0 0.0042546 -0.0065969 0.0016021 0.00025131 0.0032926 0.00098572 0.030874 0 0 0 0 0 0 0 0 0 0 0 0 0 0 0 0 0
7.6016 -0.00064642 -0.00050683 0.010189 0.00043815 0 0.0029051 -0.0045029 0.0026863 -0.0015181 -0.00012476 -0.0009414 0.028603 0 0 0 0 0 0 0 0 0 0 0 0 0 0 0 0 0
7.6055 -0.00046179 -0.0018993 0.0070945 -0.00059025 0 0.00018633 -0.0011393 0.0018978 -0.0027158 -0.0028826 -0.0026795 0.0096262 0 0 0 0 0 0 0 0 0 0 0 0 0 0 0 0 0
7.6094 -0.00086786 -0.0027565 0.0032092 -0.0012962 0 -0.0021384 0.0014916 1.0837e-05 -0.0020682 -0.0034605 -0.0037563 -0.011639 0 0 0 0 0 0 0 0 0 0 0 0 0 0 0 0 0
7.6133 -0.001265 -0.002367 -0.00098452 -0.0010841 0 -0.0026553 0.0018322 -0.0012349 0.00034051 -0.0018618 -0.0040209 -0.022455 0 0 0 0 0 0 0 0 0 0 0 0 0 0 0 0 0
7.6172 -0.0009829 -0.00084212 -0.0048335 -0.00031472 0 -0.0013616 0.00029463 -0.00082852 0.0034649 0.00053895 -0.0036628 -0.020793 0 0 0 0 0 0 0 0 0 0 0 0 0 0 0 0 0
7.6211 0.0001242 0.0010488 -0.0074777 0.00014172 0 0.00043786 -0.0008948 0.00068371 0.0060565 0.0020626 -0.0028843 -0.013835 0 0 0 0 0 0 0 0 0 0 0 0 0 0 0 0 0
7.625 0.001522 0.0024455 -0.0083673 -9.9108e-05 0 0.0012727 0.00032205 0.0019266 0.0071464 0.001852 -0.0016499 -0.0088402 0 0 0 0 0 0 0 0 0 0 0 0 0 0 0 0 0
7.6289 0.002406 0.0028528 -0.0077941 -0.00049028 0 0.00067921 0.003783 0.0020872 0.0062241 0.00029332 0.00014904 -0.0059849 0 0 0 0 0 0 0 0 0 0 0 0 0 0 0 0 0
7.6328 0.0023153 0.0022503 -0.0067255 -0.00016574 0 -0.00056227 0.007008 0.0015331 0.0034161 -0.0014051 0.0022859 0.00012573 0 0 0 0 0 0 0 0 0 0 0 0 0 0 0 0 0
7.6367 0.0014389 0.00098783 -0.0059297 0.0010337 0 -0.001221 0.0072882 0.0011689 -0.00032646 -0.0020441 0.0040651 0.012713 0 0 0 0 0 0 0 0 0 0 0 0 0 0 0 0 0
7.6406 0.00039853 -0.00034871 -0.0052053 0.0022409 0 -0.00067189 0.0040687 0.0013763 -0.0034282 -0.001114 0.0047507 0.027451 0 0 0 0 0 0 0 0 0 0 0 0 0 0 0 0 0
7.6445 -0.00025375 -0.0011104 -0.0035477 0.0023462 0 0.00067004 -0.00057533 0.0016984 -0.0045204 0.00098808 0.0042286 0.035404 0 0 0 0 0 0 0 0 0 0 0 0 0 0 0 0 0
7.6484 -0.00038535 -0.0008951 -0.00019451 0.0011121 0 0.0017857 -0.0037478 0.0015035 -0.0034454 0.0032082 0.0032207 0.031582 0 0 0 0 0 0 0 0 0 0 0 0 0 0 0 0 0
7.6523 -0.00024363 0.00011539 0.0044015 -0.00053133 0 0.0018737 -0.0040664 0.00078278 -0.0015191 0.0043946 0.0027185 0.020557 0 0 0 0 0 0 0 0 0 0 0 0 0 0 0 0 0
7.6563 -0.00015454 0.0011275 0.0085976 -0.0013405 0 0.00086652 -0.0024171 0.00016177 -0.00058552 0.0039315 0.0030558 0.013136 0 0 0 0 0 0 0 0 0 0 0 0 0 0 0 0 0
7.6602 -0.00026885 0.0012307 0.010587 -0.00091737 0 -0.00066064 -0.00069975 0.00014367 -0.0014891 0.0021427 0.0034799 0.01671 0 0 0 0 0 0 0 0 0 0 0 0 0 0 0 0 0
7.6641 -0.00053485 0.00014307 0.0095424 -2.4752e-05 0 -0.0019623 -3.5992e-05 0.00047027 -0.0032686 0.00016964 0.0027122 0.028166 0 0 0 0 0 0 0 0 0 0 0 0 0 0 0 0 0
7.668 -0.00082034 -0.0014249 0.005982 0.00022577 0 -0.0025486 -0.00015919 0.00034572 -0.0038778 -0.00073007 0.00010211 0.036202 0 0 0 0 0 0 0 0 0 0 0 0 0 0 0 0 0
7.6719 -0.0010015 -0.0022102 0.0012624 -0.00053109 0 -0.002325 -0.00024605 -0.00069005 -0.001914 -8.0502e-05 -0.0036119 0.031332 0 0 0 0 0 0 0 0 0 0 0 0 0 0 0 0 0
7.6758 -0.00095465 -0.0013667 -0.0032051 -0.0016149 0 -0.0015011 2.3828e-05 -0.0021658 0.002096 0.0013797 -0.0066473 0.014687 0 0 0 0 0 0 0 0 0 0 0 0 0 0 0 0 0
7.6797 -0.00055326 0.0008385 -0.006422 -0.0020213 0 -0.00043962 0.00035747 -0.0030057 0.0059612 0.0021652 -0.0074078 -0.0023836 0 0 0 0 0 0 0 0 0 0 0 0 0 0 0 0 0
7.6836 0.00022983 0.0032222 -0.0079061 -0.0013727 0 0.00046661 0.00055888 -0.002475 0.0074278 0.0011677 -0.0056138 -0.007785 0 0 0 0 0 0 0 0 0 0 0 0 0 0 0 0 0
7.6875 0.0011789 0.0046107 -0.0077215 -0.00016403 0 0.00091115 0.00095939 -0.00084097 0.0057924 -0.0014091 -0.0024278 0.00096917 0 0 0 0 0 0 0 0 0 0 0 0 0 0 0 0 0
7.6914 0.0018424 0.0046802 -0.006521 0.00082496 0 0.00079613 0.0019236 0.00083924 0.0022744 -0.0040886 0.00047548 0.01459 0 0 0 0 0 0 0 0 0 0 0 0 0 0 0 0 0
7.6953 0.0017864 0.0040028 -0.0053261 0.0012372 0 0.00029712 0.0030538 0.0015422 -0.0010158 -0.0051689 0.0020864 0.019962 0 0 0 0 0 0 0 0 0 0 0 0 0 0 0 0 0
7.6992 0.00094239 0.0033448 -0.0048764 0.0012498 0 -0.00021183 0.003229 0.00096748 -0.0025783 -0.0039706 0.002544 0.011375 0 0 0 0 0 0 0 0 0 0 0 0 0 0 0 0 0
7.7031 -0.00025616 0.0029387 -0.0049336 0.0011218 0 -0.00036643 0.0016959 -0.00039103 -0.0023596 -0.0012968 0.0026551 -0.0045986 0 0 0 0 0 0 0 0 0 0 0 0 0 0 0 0 0
7.707 -0.0011183 0.0024023 -0.0042671 0.00082819 0 -3.1869e-05 -0.0008948 -0.0016623 -0.0014714 0.0012317 0.0030084 -0.014693 0 0 0 0 0 0 0 0 0 0 0 0 0 0 0 0 0
7.7109 -0.0011693 0.0012943 -0.0016079 0.00023097 0 0.0006158 -0.0027766 -0.0020808 -0.0012061 0.0023763 0.0035016 -0.010174 0 0 0 0 0 0 0 0 0 0 0 0 0 0 0 0 0
7.7148 -0.00048534 -0.00031862 0.0030835 -0.00048442 0 0.0012076 -0.0026202 -0.0012948 -0.0021162 0.0020401 0.0036095 0.0058167 0 0 0 0 0 0 0 0 0 0 0 0 0 0 0 0 0
7.7188 0.00038123 -0.0018622 0.0081663 -0.00075939 0 0.0014233 -0.00085998 0.00047139 -0.0036898 0.0010692 0.0030034 0.020837 0 0 0 0 0 0 0 0 0 0 0 0 0 0 0 0 0
7.7227 0.00081923 -0.0027816 0.011236 -0.0002092 0 0.0011952 0.00062677 0.0023993 -0.0046984 0.00041239 0.0018623 0.023224 0 0 0 0 0 0 0 0 0 0 0 0 0 0 0 0 0
7.7266 0.00058408 -0.0030266 0.010761 0.00079053 0 0.0007321 0.00029557 0.0033719 -0.0039615 0.00041402 0.0006133 0.011141 0 0 0 0 0 0 0 0 0 0 0 0 0 0 0 0 0
7.7305 -8.2463e-05 -0.0030027 0.0071166 0.0012238 0 0.00033694 -0.001544 0.0026509 -0.00113 0.00074791 -0.00054352 -0.0066822 0 0 0 0 0 0 0 0 0 0 0 0 0 0 0 0 0
7.7344 -0.00068071 -0.0030735 0.0022139 0.00032184 0 0.00014372 -0.002978 0.00055642 0.0029353 0.00086128 -0.0017584 -0.018505 0 0 0 0 0 0 0 0 0 0 0 0 0 0 0 0 0
7.7383 -0.0008096 -0.0031512 -0.0018794 -0.001589 0 -1.3548e-05 -0.0022831 -0.0015176 0.0064843 0.00042022 -0.0031455 -0.018653 0 0 0 0 0 0 0 0 0 0 0 0 0 0 0 0 0
7.7422 -0.00038841 -0.0027966 -0.004155 -0.0031757 0 -0.0004571 0.00047767 -0.0020299 0.0078249 -0.00057939 -0.0043266 -0.010711 0 0 0 0 0 0 0 0 0 0 0 0 0 0 0 0 0
7.7461 0.00035692 -0.0017127 -0.0048841 -0.0031636 0 -0.0013204 0.0035507 -0.00055585 0.0063617 -0.0019411 -0.0044906 -0.00304 0 0 0 0 0 0 0 0 0 0 0 0 0 0 0 0 0
7.75 0.0010609 -0.0001204 -0.004967 -0.0014402 0 -0.002288 0.0050719 0.0017245 0.0030051 -0.0033499 -0.0030581 -0.0013412 0 0 0 0 0 0 0 0 0 0 0 0 0 0 0 0 0
7.7539 0.0014046 0.0013563 -0.0051531 0.00082898 0 -0.0027028 0.0045371 0.0028985 -0.00040461 -0.0043241 -0.00036487 -0.0047449 0 0 0 0 0 0 0 0 0 0 0 0 0 0 0 0 0
7.7578 0.0012471 0.0021744 -0.0056675 0.0021853 0 -0.0020426 0.0028656 0.0019179 -0.0022912 -0.0042498 0.0023665 -0.0078959 0 0 0 0 0 0 0 0 0 0 0 0 0 0 0 0 0
7.7617 0.0006879 0.0022557 -0.0062055 0.0020529 0 -0.00040847 0.0012785 -0.00047568 -0.0023014 -0.0026952 0.0038906 -0.0060548 0 0 0 0 0 0 0 0 0 0 0 0 0 0 0 0 0
7.7656 3.9045e-05 0.001934 -0.0060398 0.0010617 0 0.0014235 0.00029515 -0.0023711 -0.0013673 0.00013687 0.0039347 0.0016383 0 0 0 0 0 0 0 0 0 0 0 0 0 0 0 0 0
7.7695 -0.00032483 0.0015677 -0.0042469 0.00032288 0 0.0025075 -0.00025643 -0.0023276 -0.0009163 0.0032489 0.0033894 0.012746 0 0 0 0 0 0 0 0 0 0 0 0 0 0 0 0 0
7.7734 -0.00020476 0.0012112 -0.00025361 0.00041786 0 0.0024115 -0.00058112 -0.00056211 -0.0018703 0.0052752 0.00343 0.023947 0 0 0 0 0 0 0 0 0 0 0 0 0 0 0 0 0
7.7773 0.00024352 0.00063608 0.0054151 0.0010187 0 0.0014953 -0.00060308 0.0013567 -0.0040966 0.0052972 0.004314 0.032286 0 0 0 0 0 0 0 0 0 0 0 0 0 0 0 0 0
7.7813 0.00056479 -0.00036648 0.010839 0.0013514 0 0.00053024 -0.00034731 0.0019468 -0.0065183 0.0034611 0.0049888 0.034843 0 0 0 0 0 0 0 0 0 0 0 0 0 0 0 0 0
7.7852 0.00032203 -0.0017093 0.013482 0.00092735 0 9.4809e-06 -0.00033379 0.0010167 -0.0076703 0.00090798 0.0039736 0.029019 0 0 0 0 0 0 0 0 0 0 0 0 0 0 0 0 0
7.7891 -0.00052777 -0.002992 0.011817 -0.00014225 0 -0.00020229 -0.0011983 -0.00039549 -0.0064023 -0.00095033 0.00080459 0.014899 0 0 0 0 0 0 0 0 0 0 0 0 0 0 0 0 0
7.793 -0.0015098 -0.003723 0.0065901 -0.0013846 0 -0.00055754 -0.0027554 -0.0011058 -0.0025252 -0.0012918 -0.0032613 -0.0022446 0 0 0 0 0 0 0 0 0 0 0 0 0 0 0 0 0
7.7969 -0.0019116 -0.003587 0.00053273 -0.0023556 0 -0.001187 -0.0036329 -0.00075121 0.0028283 -0.00030653 -0.0060082 -0.013101 0 0 0 0 0 0 0 0 0 0 0 0 0 0 0 0 0
7.8008 -0.0012971 -0.0025882 -0.0034698 -0.0027904 0 -0.001614 -0.0022286 0.00020028 0.0074742 0.0010301 -0.0059245 -0.010226 0 0 0 0 0 0 0 0 0 0 0 0 0 0 0 0 0
7.8047 0.00013201 -0.0010344 -0.0043604 -0.00254 0 -0.0011619 0.0016726 0.0011565 0.0092534 0.0016058 -0.0033771 0.0054381 0 0 0 0 0 0 0 0 0 0 0 0 0 0 0 0 0
7.8086 0.0016227 0.00059064 -0.0034139 -0.0015778 0 0.00031431 0.0062251 0.0019264 0.0074656 0.00082638 -0.00029757 0.023728 0 0 0 0 0 0 0 0 0 0 0 0 0 0 0 0 0
7.8125 0.0023603 0.0018107 -0.0028853 -0.0001664 0 0.0021171 0.0086941 0.0025544 0.003611 -0.0010557 0.0013478 0.032267 0 0 0 0 0 0 0 0 0 0 0 0 0 0 0 0 0
7.8164 0.0020044 0.0023427 -0.0040159 0.0010825 0 0.0031879 0.0076087 0.0028543 0.00057592 -0.0030691 0.0010202 0.026113 0 0 0 0 0 0 0 0 0 0 0 0 0 0 0 0 0
7.8203 0.00088438 0.0022004 -0.0060804 0.0015211 0 0.002982 0.0039726 0.0023847 0.00054919 -0.0040543 -0.00015986 0.011523 0 0 0 0 0 0 0 0 0 0 0 0 0 0 0 0 0
7.8242 -0.00026679 0.001638 -0.007129 0.0010013 0 0.0019298 0.0003993 0.0010172 0.0032 -0.0033631 -0.00048003 3.5842e-05 0 0 0 0 0 0 0 0 0 0 0 0 0 0 0 0 0
7.8281 -0.00081929 0.00095037 -0.0055979 0.0001136 0 0.0010462 -0.0010419 -0.00056889 0.0057392 -0.0013323 0.00097221 -0.0019793 0 0 0 0 0 0 0 0 0 0 0 0 0 0 0 0 0
7.832 -0.00062691 0.0002797 -0.001404 -0.00021835 0 0.0010537 -0.00033127 -0.0011998 0.0050658 0.00084647 0.0036914 0.0014327 0 0 0 0 0 0 0 0 0 0 0 0 0 0 0 0 0
7.8359 -4.4205e-05 -0.00040632 0.0041433 0.00047581 0 0.001826 0.00087078 -0.00022179 0.00037239 0.0019042 0.0062265 0.00078264 0 0 0 0 0 0 0 0 0 0 0 0 0 0 0 0 0
7.8398 0.0003792 -0.0011502 0.0091957 0.0017462 0 0.0026198 0.00090247 0.0017417 -0.0059698 0.0014407 0.0071873 -0.0085906 0 0 0 0 0 0 0 0 0 0 0 0 0 0 0 0 0
7.8438 0.00028213 -0.0018348 0.012184 0.0025444 0 0.0027972 -0.00055084 0.0031398 -0.010061 0.00028233 0.0059986 -0.02125 0 0 0 0 0 0 0 0 0 0 0 0 0 0 0 0 0
7.8477 -0.00029915 -0.0022106 0.012255 0.0020861 0 0.0023218 -0.002495 0.002767 -0.0093292 -0.00015346 0.0030543 -0.026871 0 0 0 0 0 0 0 0 0 0 0 0 0 0 0 0 0
7.8516 -0.00099526 -0.0021219 0.0095055 0.00050131 0 0.0016162 -0.0036612 0.00083008 -0.0042645 0.00092086 -0.00056183 -0.020797 0 0 0 0 0 0 0 0 0 0 0 0 0 0 0 0 0
7.8555 -0.0013586 -0.0017096 0.0050973 -0.0012787 0 0.0010412 -0.0033817 -0.0011815 0.0022412 0.0028662 -0.0035035 -0.0090544 0 0 0 0 0 0 0 0 0 0 0 0 0 0 0 0 0
7.8594 -0.0011329 -0.0013517 0.00095583 -0.0022553 0 0.00058894 -0.0016879 -0.0017187 0.0071423 0.0040128 -0.0046507 -0.0022307 0 0 0 0 0 0 0 0 0 0 0 0 0 0 0 0 0
7.8633 -0.00038609 -0.0013534 -0.0012199 -0.0020606 0 7.0122e-05 0.00099229 -0.00040068 0.0090853 0.0030249 -0.0036456 -0.0041166 0 0 0 0 0 0 0 0 0 0 0 0 0 0 0 0 0
7.8672 0.00054572 -0.0016581 -0.0011734 -0.0010867 0 -0.00049752 0.0039183 0.0017812 0.008559 0.00011188 -0.0012422 -0.0070123 0 0 0 0 0 0 0 0 0 0 0 0 0 0 0 0 0
7.8711 0.0012477 -0.0018568 -0.0004491 -6.8574e-05 0 -0.00078766 0.0059408 0.0033301 0.0067715 -0.0029901 0.00094379 0.00052352 0 0 0 0 0 0 0 0 0 0 0 0 0 0 0 0 0
7.875 0.0014365 -0.0015053 -0.0012269 0.00044068 0 -0.00047856 0.0058281 0.0033327 0.0046395 -0.0043075 0.0014087 0.02049 0 0 0 0 0 0 0 0 0 0 0 0 0 0 0 0 0
7.8789 0.0010851 -0.00047595 -0.0043324 0.00032293 0 0.00037946 0.0032193 0.0019088 0.0026993 -0.0031272 -9.061e-05 0.040422 0 0 0 0 0 0 0 0 0 0 0 0 0 0 0 0 0
7.8828 0.00041441 0.00094409 -0.0081417 -0.00016287 0 0.0013634 -0.00058106 -0.00011022 0.0014755 -0.00046006 -0.0021649 0.043138 0 0 0 0 0 0 0 0 0 0 0 0 0 0 0 0 0
7.8867 -0.00022924 0.0022498 -0.0095818 -0.00057288 0 0.0020443 -0.0030605 -0.0017775 0.0013882 0.0018509 -0.0027157 0.023288 0 0 0 0 0 0 0 0 0 0 0 0 0 0 0 0 0
7.8906 -0.00054549 0.003002 -0.0065999 -0.00048887 0 0.0023104 -0.0022943 -0.0024201 0.0020958 0.0025392 -0.00060088 -0.0051361 0 0 0 0 0 0 0 0 0 0 0 0 0 0 0 0 0
7.8945 -0.00042896 0.0029816 -2.9369e-05 0.00025251 0 0.0023054 0.0012935 -0.0017871 0.0022025 0.0016622 0.0032755 -0.018878 0 0 0 0 0 0 0 0 0 0 0 0 0 0 0 0 0
7.8984 -3.3059e-05 0.002189 0.0068305 0.0013676 0 0.0021042 0.0049011 -0.00014849 0.0001575 0.00022734 0.0064428 -0.0052768 0 0 0 0 0 0 0 0 0 0 0 0 0 0 0 0 0
7.9023 0.00029282 0.00081221 0.010611 0.0021669 0 0.0015669 0.005371 0.0016693 -0.0041304 -0.00075078 0.0066464 0.025854 0 0 0 0 0 0 0 0 0 0 0 0 0 0 0 0 0
7.9063 0.00019327 -0.00077157 0.010202 0.0019607 0 0.00059026 0.0017007 0.0025747 -0.0085435 -0.00086496 0.0035453 0.049659 0 0 0 0 0 0 0 0 0 0 0 0 0 0 0 0 0
7.9102 -0.00045021 -0.0020505 0.0071147 0.00062455 0 -0.00053747 -0.0040786 0.0018934 -0.0099736 -0.00025185 -0.0010333 0.046929 0 0 0 0 0 0 0 0 0 0 0 0 0 0 0 0 0
7.9141 -0.0013713 -0.0025914 0.0038273 -0.0011645 0 -0.001176 -0.0083963 -1.1376e-05 -0.0067909 0.00076209 -0.0044599 0.019856 0 0 0 0 0 0 0 0 0 0 0 0 0 0 0 0 0
7.918 -0.0020104 -0.0023246 0.0017982 -0.0023405 0 -0.00087372 -0.0087245 -0.0018372 -0.00043743 0.0017814 -0.0051698 -0.010832 0 0 0 0 0 0 0 0 0 0 0 0 0 0 0 0 0
7.9219 -0.0018551 -0.001637 0.00082336 -0.0022599 0 8.9161e-05 -0.0051639 -0.0022927 0.0054344 0.002222 -0.0035918 -0.024114 0 0 0 0 0 0 0 0 0 0 0 0 0 0 0 0 0
7.9258 -0.00083481 -0.0011073 -8.0551e-05 -0.0012225 0 0.00077903 -1.3595e-06 -0.0011843 0.0077118 0.0014079 -0.0015607 -0.015561 0 0 0 0 0 0 0 0 0 0 0 0 0 0 0 0 0
7.9297 0.00053641 -0.0010479 -0.0014984 -0.00020493 0 0.00037127 0.0040478 0.00035697 0.0061321 -0.00087167 -0.0008383 0.0016102 0 0 0 0 0 0 0 0 0 0 0 0 0 0 0 0 0
7.9336 0.0014438 -0.0012586 -0.0033023 -1.6148e-05 0 -0.001062 0.0054025 0.00081591 0.0031783 -0.003788 -0.0019125 0.010538 0 0 0 0 0 0 0 0 0 0 0 0 0 0 0 0 0
7.9375 0.0013377 -0.0012461 -0.0051488 -0.00063224 0 -0.0025125 0.0041 -0.00037688 0.0017403 -0.0056459 -0.0038187 0.0056153 0 0 0 0 0 0 0 0 0 0 0 0 0 0 0 0 0
7.9414 0.00036609 -0.00072273 -0.0068512 -0.0013 0 -0.0028528 0.0014001 -0.0023169 0.002676 -0.0049977 -0.0048866 -0.0051705 0 0 0 0 0 0 0 0 0 0 0 0 0 0 0 0 0
7.9453 -0.00069632 9.6726e-05 -0.008087 -0.0012619 0 -0.0017964 -0.00090249 -0.0033841 0.0043433 -0.0018955 -0.0037904 -0.010741 0 0 0 0 0 0 0 0 0 0 0 0 0 0 0 0 0
7.9492 -0.0010222 0.00070036 -0.007974 -0.00039074 0 -0.00013223 -0.0012367 -0.0026035 0.0042894 0.0018963 -0.00031329 -0.0084059 0 0 0 0 0 0 0 0 0 0 0 0 0 0 0 0 0
7.9531 -0.00038212 0.00078822 -0.0054161 0.00081637 0 0.00096549 0.00087151 -0.00040711 0.001414 0.0041149 0.0044504 -0.0048659 0 0 0 0 0 0 0 0 0 0 0 0 0 0 0 0 0
7.957 0.00065465 0.00056664 -0.00024371 0.0017575 0 0.00091007 0.0041461 0.0017939 -0.0032356 0.0037247 0.0085076 -0.0069003 0 0 0 0 0 0 0 0 0 0 0 0 0 0 0 0 0
7.9609 0.0011576 0.00052088 0.0059729 0.002164 0 0.00010524 0.0059203 0.0027347 -0.0074221 0.0016735 0.009894 -0.012546 0 0 0 0 0 0 0 0 0 0 0 0 0 0 0 0 0
7.9648 0.00057492 0.00089723 0.01056 0.0020738 0 -0.00049404 0.0038586 0.0021113 -0.0093043 5.0429e-06 0.0077807 -0.012565 0 0 0 0 0 0 0 0 0 0 0 0 0 0 0 0 0
7.9688 -0.00081806 0.0014335 0.011597 0.0015444 0 -0.00018567 -0.0019345 0.00053488 -0.0083311 0.00011919 0.003137 -0.00089433 0 0 0 0 0 0 0 0 0 0 0 0 0 0 0 0 0
7.9727 -0.0021217 0.001622 0.0094122 0.00057752 0 0.0010007 -0.0082895 -0.0010825 -0.0051148 0.0017137 -0.0016419 0.01692 0 0 0 0 0 0 0 0 0 0 0 0 0 0 0 0 0
7.9766 -0.0024936 0.0012268 0.0062564 -0.00062557 0 0.0024193 -0.010882 -0.002058 -0.0008888 0.0032603 -0.0041355 0.026684 0 0 0 0 0 0 0 0 0 0 0 0 0 0 0 0 0
7.9805 -0.001755 0.00050882 0.0043488 -0.001484 0 0.0032618 -0.0075321 -0.0020826 0.0028799 0.0034391 -0.0034779 0.018007 0 0 0 0 0 0 0 0 0 0 0 0 0 0 0 0 0
7.9844 -0.00046032 -7.6103e-05 0.004049 -0.0013577 0 0.0029711 -0.00018331 -0.0011855 0.0048095 0.0021632 -0.00093289 -0.0053681 0 0 0 0 0 0 0 0 0 0 0 0 0 0 0 0 0
7.9883 0.0005744 -0.00036311 0.0038032 -0.00020534 0 0.0014847 0.0063515 0.00023021 0.0041986 0.00037473 0.0010777 -0.027456 0 0 0 0 0 0 0 0 0 0 0 0 0 0 0 0 0
7.9922 0.00086561 -0.000599 0.0018262 0.001119 0 -0.00064161 0.0080605 0.0013956 0.0017137 -0.00096061 0.00082339 -0.032997 0 0 0 0 0 0 0 0 0 0 0 0 0 0 0 0 0
7.9961 0.00052147 -0.0010499 -0.0021212 0.0014255 0 -0.0023057 0.0047864 0.0015253 -0.00062157 -0.0015647 -0.0014394 -0.020015 0 0 0 0 0 0 0 0 0 0 0 0 0 0 0 0 0
8 3.6067e-05 -0.0015409 -0.0064697 0.00024521 0 -0.0023323 8.0588e-05 0.00045409 -0.00063941 -0.0016779 -0.0037391 -0.00086043 0 0 0 0 0 0 0 0 0 0 0 0 0 0 0 0 0
8.0039 -0.00013746 -0.0014989 -0.0091571 -0.0016039 0 -0.00031116 -0.0019257 -0.0010125 0.002202 -0.0014502 -0.0039605 0.0089046 0 0 0 0 0 0 0 0 0 0 0 0 0 0 0 0 0
8.0078 0.00011869 -0.00055105 -0.0091516 -0.0025952 0 0.0027722 0.00015674 -0.0015748 0.0059989 -0.0007341 -0.001419 0.0036964 0 0 0 0 0 0 0 0 0 0 0 0 0 0 0 0 0
8.0117 0.00059006 0.00091239 -0.0068468 -0.0017915 0 0.0048636 0.0042329 -0.00053948 0.0075355 0.00048738 0.0027607 -0.0082607 0 0 0 0 0 0 0 0 0 0 0 0 0 0 0 0 0
8.0156 0.00093428 0.0018624 -0.003296 0.00031173 0 0.0042383 0.006863 0.0014094 0.0047272 0.0016711 0.0065826 -0.013176 0 0 0 0 0 0 0 0 0 0 0 0 0 0 0 0 0
8.0195 0.00088941 0.0014474 0.00066571 0.0022007 0 0.001016 0.0060957 0.0026085 -0.0015654 0.0019967 0.0085184 -0.0042088 0 0 0 0 0 0 0 0 0 0 0 0 0 0 0 0 0
8.0234 0.00037678 -0.0002244 0.0045464 0.0026374 0 -0.0025952 0.0025663 0.001792 -0.0079289 0.0012342 0.008214 0.012623 0 0 0 0 0 0 0 0 0 0 0 0 0 0 0 0 0
8.0273 -0.00048446 -0.0021051 0.0077717 0.0016292 0 -0.0038415 -0.001614 -0.00073773 -0.010772 0.00025002 0.0062755 0.023661 0 0 0 0 0 0 0 0 0 0 0 0 0 0 0 0 0
8.0313 -0.0014066 -0.003067 0.009547 0.00022389 0 -0.0016751 -0.0046419 -0.0032479 -0.008805 0.00040086 0.0036346 0.018914 0 0 0 0 0 0 0 0 0 0 0 0 0 0 0 0 0
8.0352 -0.0020156 -0.0028225 0.0093655 -0.00055674 0 0.0022103 -0.0057875 -0.0039591 -0.0037173 0.0022038 0.0011058 -0.00013144 0 0 0 0 0 0 0 0 0 0 0 0 0 0 0 0 0
8.0391 -0.0020093 -0.0020555 0.0075781 -0.00054689 0 0.0046216 -0.0049585 -0.0024553 0.0013087 0.0045724 -0.00072729 -0.022099 0 0 0 0 0 0 0 0 0 0 0 0 0 0 0 0 0
8.043 -0.0013412 -0.001672 0.0052152 -0.00029337 0 0.0034737 -0.0021936 0.00010655 0.0038927 0.0055377 -0.0015664 -0.034684 0 0 0 0 0 0 0 0 0 0 0 0 0 0 0 0 0
8.0469 -0.00029145 -0.001919 0.0030708 -0.00026502 0 -0.00045508 0.0020566 0.0020777 0.0037939 0.0039618 -0.001562 -0.03348 0 0 0 0 0 0 0 0 0 0 0 0 0 0 0 0 0
8.0508 0.00066997 -0.0022179 0.00097732 -0.00036171 0 -0.0041786 0.0063501 0.0026158 0.0025409 0.00068352 -0.0013601 -0.024086 0 0 0 0 0 0 0 0 0 0 0 0 0 0 0 0 0
8.0547 0.001169 -0.001822 -0.0018734 -0.0002198 0 -0.005018 0.008541 0.0020613 0.0019871 -0.0020595 -0.001726 -0.016647 0 0 0 0 0 0 0 0 0 0 0 0 0 0 0 0 0
8.0586 0.0011539 -0.00059667 -0.0057913 0.00015352 0 -0.0027652 0.0072311 0.0012668 0.0030075 -0.0025001 -0.0028614 -0.017695 0 0 0 0 0 0 0 0 0 0 0 0 0 0 0 0 0
8.0625 0.00088524 0.00085799 -0.0097903 0.00026392 0 0.00036933 0.0031892 0.00074274 0.0051064 -0.00082002 -0.0040139 -0.025586 0 0 0 0 0 0 0 0 0 0 0 0 0 0 0 0 0
8.0664 0.00070033 0.0018157 -0.01203 -0.00025484 0 0.0018606 -0.00081427 0.00047803 0.0069038 0.0011181 -0.0038941 -0.032622 0 0 0 0 0 0 0 0 0 0 0 0 0 0 0 0 0
8.0703 0.0007512 0.0020956 -0.011168 -0.001004 0 0.0010404 -0.0019707 0.00040273 0.0070135 0.0015198 -0.001716 -0.031656 0 0 0 0 0 0 0 0 0 0 0 0 0 0 0 0 0
8.0742 0.00092227 0.0021064 -0.0073768 -0.0010079 0 -0.00058518 0.00035667 0.00073629 0.0048426 0.00025371 0.00199 -0.021821 0 0 0 0 0 0 0 0 0 0 0 0 0 0 0 0 0
8.0781 0.0009673 0.0022674 -0.0021501 0.00029819 0 -0.00098591 0.0041004 0.0016965 0.00099329 -0.0011482 0.0055607 -0.0089247 0 0 0 0 0 0 0 0 0 0 0 0 0 0 0 0 0
8.082 0.00072176 0.0024694 0.0028094 0.002269 0 0.00044973 0.0061136 0.0029177 -0.0029459 -0.0010011 0.0073162 -0.00046483 0 0 0 0 0 0 0 0 0 0 0 0 0 0 0 0 0
8.0859 0.00021283 0.002173 0.0065136 0.0033824 0 0.0024753 0.0045586 0.0034039 -0.0052349 0.00097833 0.0067182 0.00052405 0 0 0 0 0 0 0 0 0 0 0 0 0 0 0 0 0
8.0898 -0.00038766 0.0010399 0.0087427 0.0025516 0 0.003299 0.00013005 0.0023219 -0.0050498 0.0034747 0.0046349 -0.0023807 0 0 0 0 0 0 0 0 0 0 0 0 0 0 0 0 0
8.0938 -0.00088317 -0.00059571 0.0095498 0.00020361 0 0.0022621 -0.0046539 -4.6015e-05 -0.0030505 0.004787 0.0025616 -0.002625 0 0 0 0 0 0 0 0 0 0 0 0 0 0 0 0 0
8.0977 -0.0011358 -0.0019494 0.0089934 -0.0019699 0 0.00030596 -0.0072349 -0.0022226 -0.0009064 0.0042263 0.0015058 0.0030713 0 0 0 0 0 0 0 0 0 0 0 0 0 0 0 0 0
8.1016 -0.0010858 -0.0024957 0.0073413 -0.0024412 0 -0.0010511 -0.006441 -0.0026117 -2.0104e-05 0.0024563 0.0014227 0.011375 0 0 0 0 0 0 0 0 0 0 0 0 0 0 0 0 0
8.1055 -0.0007557 -0.00243 0.0052242 -0.0011532 0 -0.0010915 -0.0028153 -0.00086013 -0.00043115 0.00066061 0.0015072 0.01498 0 0 0 0 0 0 0 0 0 0 0 0 0 0 0 0 0
8.1094 -0.00026512 -0.0023862 0.003236 0.00049866 0 -0.00031992 0.001908 0.0017411 -0.00083928 -0.00050147 0.00093518 0.0090387 0 0 0 0 0 0 0 0 0 0 0 0 0 0 0 0 0
8.1133 0.00018207 -0.0026918 0.0012873 0.00095583 0 0.00030181 0.0056324 0.0032415 0.0002343 -0.0011726 -0.00056481 -0.0042831 0 0 0 0 0 0 0 0 0 0 0 0 0 0 0 0 0
8.1172 0.00039386 -0.0029424 -0.0014087 -0.00016254 0 0.00037598 0.0067748 0.0025743 0.003126 -0.0017457 -0.0025924 -0.017158 0 0 0 0 0 0 0 0 0 0 0 0 0 0 0 0 0
8.1211 0.00033522 -0.0023713 -0.0053655 -0.0018534 0 0.00031529 0.0050852 0.00034579 0.006663 -0.0022414 -0.0042873 -0.022186 0 0 0 0 0 0 0 0 0 0 0 0 0 0 0 0 0
8.125 0.00019513 -0.00068304 -0.0097092 -0.0027087 0 0.00070203 0.0020043 -0.001735 0.0090032 -0.0022961 -0.0046672 -0.017879 0 0 0 0 0 0 0 0 0 0 0 0 0 0 0 0 0
8.1289 0.00026977 0.0014823 -0.012241 -0.0020727 0 0.0015556 -1.2381e-05 -0.0022124 0.0089033 -0.0016723 -0.0030413 -0.0090176 0 0 0 0 0 0 0 0 0 0 0 0 0 0 0 0 0
8.1328 0.00070981 0.0029549 -0.011009 -0.00037462 0 0.0022958 0.00083233 -0.00088219 0.0063945 -0.00063026 0.00053099 -0.0021482 0 0 0 0 0 0 0 0 0 0 0 0 0 0 0 0 0
8.1367 0.0013314 0.0029746 -0.0061026 0.0014399 0 0.0023791 0.0041156 0.001248 0.0025245 0.00028883 0.0049799 -0.00069686 0 0 0 0 0 0 0 0 0 0 0 0 0 0 0 0 0
8.1406 0.0016803 0.0018114 0.00010224 0.0026493 0 0.0018855 0.0071983 0.0028 -0.0013585 0.00081655 0.0085354 -0.0038173 0 0 0 0 0 0 0 0 0 0 0 0 0 0 0 0 0
8.1445 0.0013449 0.00050605 0.0047132 0.0030064 0 0.0014375 0.0071488 0.0029156 -0.0041337 0.0012061 0.0096644 -0.0089332 0 0 0 0 0 0 0 0 0 0 0 0 0 0 0 0 0
8.1484 0.00029695 -1.3395e-05 0.0065857 0.0025374 0 0.0015614 0.0031774 0.0016444 -0.0051037 0.0018731 0.0080844 -0.014419 0 0 0 0 0 0 0 0 0 0 0 0 0 0 0 0 0
8.1523 -0.0010163 0.0003533 0.00696 0.0013835 0 0.0021539 -0.0025354 -0.00021843 -0.0041463 0.0028021 0.0050162 -0.019529 0 0 0 0 0 0 0 0 0 0 0 0 0 0 0 0 0
8.1563 -0.001923 0.00091988 0.007855 -7.735e-05 0 0.0025656 -0.0064704 -0.0015964 -0.0019421 0.0033711 0.0023175 -0.022462 0 0 0 0 0 0 0 0 0 0 0 0 0 0 0 0 0
8.1602 -0.0019561 0.00088789 0.0097968 -0.0011446 0 0.0021809 -0.0065228 -0.0016769 7.9184e-05 0.002837 0.0010943 -0.01997 0 0 0 0 0 0 0 0 0 0 0 0 0 0 0 0 0
8.1641 -0.0011551 1.1821e-05 0.011135 -0.0011406 0 0.00093758 -0.0034916 -0.0003743 0.00047255 0.0010569 0.00093586 -0.010116 0 0 0 0 0 0 0 0 0 0 0 0 0 0 0 0 0
8.168 -2.9839e-05 -0.0012789 0.0096325 -4.2037e-05 0 -0.00064152 -9.1088e-05 0.001517 -0.0010818 -0.0012273 0.00045849 0.0043492 0 0 0 0 0 0 0 0 0 0 0 0 0 0 0 0 0
8.1719 0.00078046 -0.0022902 0.0047446 0.0012679 0 -0.0018488 0.0014611 0.00271 -0.0032098 -0.0028184 -0.0013001 0.016314 0 0 0 0 0 0 0 0 0 0 0 0 0 0 0 0 0
8.1758 0.000911 -0.0025673 -0.0016502 0.0015847 0 -0.0022457 0.0010444 0.0022679 -0.003645 -0.0028626 -0.0038815 0.01945 0 0 0 0 0 0 0 0 0 0 0 0 0 0 0 0 0
8.1797 0.00047129 -0.0020941 -0.0067584 0.00042743 0 -0.0018586 0.00017659 0.00035634 -0.0010403 -0.001401 -0.0057116 0.014042 0 0 0 0 0 0 0 0 0 0 0 0 0 0 0 0 0
8.1836 -7.3424e-05 -0.0011498 -0.0090845 -0.0014204 0 -0.0010787 0.00029007 -0.0017597 0.003668 0.00068057 -0.0054426 0.0076117 0 0 0 0 0 0 0 0 0 0 0 0 0 0 0 0 0
8.1875 -0.00024065 -6.6318e-05 -0.0092249 -0.0024778 0 -0.00039965 0.0015553 -0.0026101 0.0076572 0.0021918 -0.0031246 0.0087567 0 0 0 0 0 0 0 0 0 0 0 0 0 0 0 0 0
8.1914 0.00014043 0.00089916 -0.0086654 -0.0018052 0 -0.00012849 0.0031692 -0.00165 0.0082421 0.0022873 -0.00017784 0.019234 0 0 0 0 0 0 0 0 0 0 0 0 0 0 0 0 0
8.1953 0.00081882 0.0015675 -0.0080238 0.00019677 0 -0.00018272 0.0043829 0.00031708 0.0049165 0.00089966 0.0017674 0.031705 0 0 0 0 0 0 0 0 0 0 0 0 0 0 0 0 0
8.1992 0.0012926 0.0018266 -0.0065965 0.0021501 0 -0.00010361 0.0049616 0.0017967 -0.00029346 -0.0011982 0.002108 0.035813 0 0 0 0 0 0 0 0 0 0 0 0 0 0 0 0 0
8.2031 0.0011442 0.001658 -0.0035338 0.0028537 0 0.00062957 0.0047557 0.0017672 -0.0044252 -0.0027276 0.0015462 0.027474 0 0 0 0 0 0 0 0 0 0 0 0 0 0 0 0 0
8.207 0.00032111 0.0011473 0.00080114 0.002158 0 0.0021242 0.0032922 0.0003562 -0.0057347 -0.0025555 0.0012952 0.012917 0 0 0 0 0 0 0 0 0 0 0 0 0 0 0 0 0
8.2109 -0.00082165 0.00043652 0.0048584 0.00084622 0 0.0038167 0.00025535 -0.001453 -0.0046557 -0.00040051 0.0020162 0.003509 0 0 0 0 0 0 0 0 0 0 0 0 0 0 0 0 0
8.2148 -0.0017434 -0.00033965 0.0072968 -0.00019386 0 0.0047536 -0.003558 -0.0026675 -0.0029892 0.0028382 0.0033836 0.0058449 0 0 0 0 0 0 0 0 0 0 0 0 0 0 0 0 0
8.2188 -0.0020529 -0.0010557 0.0081934 -0.00062737 0 0.0042901 -0.0061539 -0.0028642 -0.0022799 0.0054621 0.0044825 0.015993 0 0 0 0 0 0 0 0 0 0 0 0 0 0 0 0 0
8.2227 -0.0017327 -0.0015505 0.0087079 -0.00063069 0 0.0026338 -0.0057563 -0.0021331 -0.0028033 0.0059567 0.0045186 0.023029 0 0 0 0 0 0 0 0 0 0 0 0 0 0 0 0 0
8.2266 -0.0011076 -0.0016375 0.0095377 -0.00043604 0 0.00070045 -0.0026023 -0.00073136 -0.0037534 0.0039632 0.0032276 0.018595 0 0 0 0 0 0 0 0 0 0 0 0 0 0 0 0 0
8.2305 -0.00059678 -0.0012209 0.009862 -0.00010575 0 -0.00064619 0.00082002 0.0010198 -0.0040791 0.00053116 0.00083992 0.0039507 0 0 0 0 0 0 0 0 0 0 0 0 0 0 0 0 0
8.2344 -0.00043149 -0.00042014 0.0080107 0.00025525 0 -0.0012777 0.0017447 0.0025596 -0.0031081 -0.002564 -0.0021008 -0.011396 0 0 0 0 0 0 0 0 0 0 0 0 0 0 0 0 0
8.2383 -0.00052935 0.0004646 0.0032766 0.00027792 0 -0.0017401 -0.00030781 0.0031052 -0.00068429 -0.0039459 -0.0048138 -0.017761 0 0 0 0 0 0 0 0 0 0 0 0 0 0 0 0 0
8.2422 -0.00058959 0.0011659 -0.0029628 -0.00042878 0 -0.0025083 -0.002882 0.0021748 0.0028291 -0.0033913 -0.0063593 -0.01274 0 0 0 0 0 0 0 0 0 0 0 0 0 0 0 0 0
8.2461 -0.00032226 0.0016501 -0.0080204 -0.0017194 0 -0.0033337 -0.0027195 0.00022212 0.0064225 -0.0017394 -0.0059754 -0.0020553 0 0 0 0 0 0 0 0 0 0 0 0 0 0 0 0 0
8.25 0.00034646 0.0020794 -0.0099062 -0.0027184 0 -0.0034117 0.0011658 -0.0013992 0.0084973 -0.00016111 -0.0036341 0.0059678 0 0 0 0 0 0 0 0 0 0 0 0 0 0 0 0 0
8.2539 0.0012105 0.0025482 -0.0087037 -0.0024179 0 -0.0022473 0.0063694 -0.0014105 0.0075787 0.0005908 -0.00034497 0.0068839 0 0 0 0 0 0 0 0 0 0 0 0 0 0 0 0 0
8.2578 0.0018833 0.0028721 -0.0061204 -0.00063839 0 -0.00032134 0.009075 0.0002207 0.0034983 0.00047485 0.0022544 0.0024498 0 0 0 0 0 0 0 0 0 0 0 0 0 0 0 0 0
8.2617 0.0019988 0.0027044 -0.0038001 0.0016006 0 0.0012097 0.0073346 0.0020695 -0.0019526 -2.4127e-05 0.002925 -0.0019214 0 0 0 0 0 0 0 0 0 0 0 0 0 0 0 0 0
8.2656 0.0014156 0.0019155 -0.0020691 0.0027938 0 0.0015616 0.0026349 0.0023905 -0.0058264 -0.0002723 0.001735 -0.0013904 0 0 0 0 0 0 0 0 0 0 0 0 0 0 0 0 0
8.2695 0.00032379 0.00084955 -0.00016874 0.0021829 0 0.0010698 -0.0015928 0.00068385 -0.0060283 0.00018414 6.5176e-05 0.0057096 0 0 0 0 0 0 0 0 0 0 0 0 0 0 0 0 0
8.2734 -0.00081712 0.00012857 0.0025278 0.00037578 0 0.00081525 -0.0029632 -0.0017609 -0.0030121 0.0013955 -0.0004061 0.017636 0 0 0 0 0 0 0 0 0 0 0 0 0 0 0 0 0
8.2773 -0.0015045 0.00011551 0.005672 -0.0012307 0 0.0014448 -0.0018199 -0.0029212 0.00038541 0.0029076 0.00099663 0.030149 0 0 0 0 0 0 0 0 0 0 0 0 0 0 0 0 0
8.2813 -0.0014755 0.00053993 0.0082238 -0.0016653 0 0.002389 -0.00029821 -0.0017799 0.0010733 0.0038948 0.003375 0.03774 0 0 0 0 0 0 0 0 0 0 0 0 0 0 0 0 0
8.2852 -0.00086955 0.00069736 0.0093596 -0.0010886 0 0.0023528 -4.6452e-05 0.0008354 -0.0018129 0.0036102 0.0048759 0.035585 0 0 0 0 0 0 0 0 0 0 0 0 0 0 0 0 0
8.2891 -0.00013532 9.5611e-05 0.0089575 -0.00040498 0 0.00067091 -0.00094313 0.0030481 -0.006106 0.0019582 0.0040354 0.022383 0 0 0 0 0 0 0 0 0 0 0 0 0 0 0 0 0
8.293 0.00028024 -0.0010446 0.0072697 -0.00029215 0 -0.00183 -0.0017871 0.0035643 -0.0081766 -0.00027219 0.00084797 0.0024097 0 0 0 0 0 0 0 0 0 0 0 0 0 0 0 0 0
8.2969 0.00025131 -0.001931 0.0043768 -0.00066144 0 -0.0034132 -0.0018036 0.0026219 -0.0056565 -0.0018472 -0.0031899 -0.015752 0 0 0 0 0 0 0 0 0 0 0 0 0 0 0 0 0
8.3008 5.5308e-05 -0.0018796 0.00020884 -0.00099131 0 -0.0029837 -0.0011914 0.0014908 0.00078547 -0.0019812 -0.00603 -0.024273 0 0 0 0 0 0 0 0 0 0 0 0 0 0 0 0 0
8.3047 0.00014122 -0.0009062 -0.0048501 -0.0010127 0 -0.0011197 -0.00032786 0.0011757 0.0078772 -0.00097009 -0.0063177 -0.021658 0 0 0 0 0 0 0 0 0 0 0 0 0 0 0 0 0
8.3086 0.00075468 0.00031527 -0.0095575 -0.00092138 0 0.0004562 0.0010808 0.0016286 0.011921 3.8553e-05 -0.0041222 -0.013988 0 0 0 0 0 0 0 0 0 0 0 0 0 0 0 0 0
8.3125 0.0017125 0.0010573 -0.012282 -0.00093722 0 0.0004861 0.0035989 0.0020977 0.011072 1.5226e-05 -0.00077734 -0.0099501 0 0 0 0 0 0 0 0 0 0 0 0 0 0 0 0 0
8.3164 0.0025042 0.0011061 -0.012095 -0.00084144 0 -0.00068522 0.0067442 0.0020417 0.0062458 -0.0010587 0.001966 -0.013258 0 0 0 0 0 0 0 0 0 0 0 0 0 0 0 0 0
8.3203 0.0026386 0.00077061 -0.0095013 -0.00015817 0 -0.0015342 0.0084603 0.0015771 0.00030377 -0.0021699 0.0029233 -0.019025 0 0 0 0 0 0 0 0 0 0 0 0 0 0 0 0 0
8.3242 0.0019694 0.0004086 -0.0060668 0.001153 0 -0.00089061 0.0064936 0.0011026 -0.0037492 -0.0021484 0.0020612 -0.017797 0 0 0 0 0 0 0 0 0 0 0 0 0 0 0 0 0
8.3281 0.0007707 2.7184e-05 -0.0032228 0.0023312 0 0.00095039 0.00071052 0.00070771 -0.0044125 -0.00065788 0.00042202 -0.004311 0 0 0 0 0 0 0 0 0 0 0 0 0 0 0 0 0
8.332 -0.00045599 -0.00061172 -0.0012712 0.0023649 0 0.0025947 -0.0059609 0.00014637 -0.0023421 0.0015564 -0.00053225 0.016536 0 0 0 0 0 0 0 0 0 0 0 0 0 0 0 0 0
8.3359 -0.0012719 -0.0015392 0.00058566 0.0010356 0 0.0029447 -0.0093034 -0.00060938 0.00024285 0.0033068 0.00019807 0.032126 0 0 0 0 0 0 0 0 0 0 0 0 0 0 0 0 0
8.3398 -0.0014921 -0.0023437 0.0032875 -0.00064087 0 0.0021688 -0.0070997 -0.00099209 0.0010371 0.0038469 0.0025088 0.031545 0 0 0 0 0 0 0 0 0 0 0 0 0 0 0 0 0
8.3438 -0.001203 -0.0024893 0.0068762 -0.0011938 0 0.0013052 -0.0011196 -0.00025874 -0.00082176 0.0032345 0.0051566 0.014437 0 0 0 0 0 0 0 0 0 0 0 0 0 0 0 0 0
8.3477 -0.00066109 -0.0019005 0.010198 -8.1017e-05 0 0.0010136 0.0040551 0.0016032 -0.0041216 0.0020095 0.0063976 -0.0081124 0 0 0 0 0 0 0 0 0 0 0 0 0 0 0 0 0
8.3516 -0.00016143 -0.001173 0.011526 0.0016639 0 0.00086239 0.0045054 0.0034747 -0.0063446 0.00066717 0.0049913 -0.021619 0 0 0 0 0 0 0 0 0 0 0 0 0 0 0 0 0
8.3555 8.2861e-05 -0.0011062 0.0096419 0.0022529 0 -8.2179e-05 -8.2608e-05 0.003816 -0.0054226 -0.00053733 0.0010151 -0.018833 0 0 0 0 0 0 0 0 0 0 0 0 0 0 0 0 0
8.3594 3.6499e-05 -0.0019463 0.0046801 0.00076106 0 -0.0020245 -0.006306 0.001977 -0.0012741 -0.0014255 -0.0040144 -0.0046301 0 0 0 0 0 0 0 0 0 0 0 0 0 0 0 0 0
8.3633 -0.00012362 -0.0030802 -0.0017642 -0.0019516 0 -0.0039506 -0.0096432 -0.0010969 0.004037 -0.0017741 -0.0078487 0.0084628 0 0 0 0 0 0 0 0 0 0 0 0 0 0 0 0 0
8.3672 -9.2823e-05 -0.0035167 -0.0073632 -0.0038963 0 -0.0044968 -0.0075789 -0.0034866 0.0076865 -0.0015052 -0.0086956 0.010273 0 0 0 0 0 0 0 0 0 0 0 0 0 0 0 0 0
8.3711 0.00035908 -0.0027381 -0.010284 -0.0036093 0 -0.0033305 -0.0010186 -0.0037519 0.0079821 -0.00095642 -0.0062186 0.00058195 0 0 0 0 0 0 0 0 0 0 0 0 0 0 0 0 0
8.375 0.0011825 -0.001132 -0.010209 -0.0013214 0 -0.001588 0.0066044 -0.0019706 0.0053428 -0.00076831 -0.0017408 -0.011372 0 0 0 0 0 0 0 0 0 0 0 0 0 0 0 0 0
8.3789 0.0020076 0.00037622 -0.0084211 0.0013358 0 -0.0008302 0.011477 0.00045974 0.0017299 -0.0013117 0.0025085 -0.014726 0 0 0 0 0 0 0 0 0 0 0 0 0 0 0 0 0
8.3828 0.0023429 0.0011096 -0.0067537 0.0027067 0 -0.001508 0.011335 0.0019566 -0.00086089 -0.0021727 0.0046803 -0.0059113 0 0 0 0 0 0 0 0 0 0 0 0 0 0 0 0 0
8.3867 0.0018955 0.001094 -0.0060991 0.002299 0 -0.0024925 0.0063548 0.0018002 -0.0016174 -0.0023218 0.0043436 0.0081528 0 0 0 0 0 0 0 0 0 0 0 0 0 0 0 0 0
8.3906 0.00078207 0.00081541 -0.0056716 0.00085833 0 -0.0022038 -0.0010523 0.00035601 -0.0010763 -0.00097975 0.0026137 0.014936 0 0 0 0 0 0 0 0 0 0 0 0 0 0 0 0 0
8.3945 -0.00053423 0.0006268 -0.0037635 -0.00048007 0 -0.0002672 -0.0073352 -0.0014286 -0.00043679 0.0015588 0.0012849 0.0056606 0 0 0 0 0 0 0 0 0 0 0 0 0 0 0 0 0
8.3984 -0.001531 0.00045416 0.00054381 -0.0010479 0 0.0019486 -0.00949 -0.0026453 -0.00074708 0.0039707 0.0015482 -0.017602 0 0 0 0 0 0 0 0 0 0 0 0 0 0 0 0 0
8.4023 -0.0019248 6.3595e-05 0.0062116 -0.00084531 0 0.0025043 -0.0067126 -0.0027592 -0.0024324 0.0048901 0.0031684 -0.042245 0 0 0 0 0 0 0 0 0 0 0 0 0 0 0 0 0
8.4063 -0.0017772 -0.00048688 0.010764 -0.00021299 0 0.00070221 -0.0010318 -0.0017179 -0.0051201 0.0040056 0.0046846 -0.052904 0 0 0 0 0 0 0 0 0 0 0 0 0 0 0 0 0
8.4102 -0.0013756 -0.00078048 0.012138 0.00047927 0 -0.0021701 0.0037844 -1.3668e-05 -0.0076146 0.0022882 0.0044771 -0.041645 0 0 0 0 0 0 0 0 0 0 0 0 0 0 0 0 0
8.4141 -0.0010133 -0.0004777 0.010211 0.00086477 0 -0.0038796 0.0046306 0.0013967 -0.0081862 0.0011443 0.0019422 -0.013782 0 0 0 0 0 0 0 0 0 0 0 0 0 0 0 0 0
8.418 -0.00082592 0.0002248 0.0066218 0.00057124 0 -0.0031306 0.0011949 0.0015485 -0.005442 0.001253 -0.0020426 0.014717 0 0 0 0 0 0 0 0 0 0 0 0 0 0 0 0 0
8.4219 -0.00075733 0.00067224 0.0031007 -0.00054058 0 -0.00061148 -0.0038079 0.00018874 0.00047146 0.0020937 -0.0056511 0.026832 0 0 0 0 0 0 0 0 0 0 0 0 0 0 0 0 0
8.4258 -0.00062913 0.00037464 -5.1088e-06 -0.0020443 0 0.0016541 -0.0065757 -0.001838 0.0072841 0.002499 -0.007234 0.015043 0 0 0 0 0 0 0 0 0 0 0 0 0 0 0 0 0
8.4297 -0.00026245 -0.00042971 -0.0035578 -0.0030027 0 0.0019803 -0.0049152 -0.0030813 0.011527 0.0016595 -0.0062776 -0.013929 0 0 0 0 0 0 0 0 0 0 0 0 0 0 0 0 0
8.4336 0.00039121 -0.00088476 -0.0080586 -0.002605 0 0.00024868 0.00030224 -0.0026355 0.010732 -0.00028301 -0.0036224 -0.043283 0 0 0 0 0 0 0 0 0 0 0 0 0 0 0 0 0
8.4375 0.0011627 -0.00027114 -0.012407 -0.0009223 0 -0.0022166 0.0058932 -0.0009702 0.0053687 -0.0024324 -0.00089002 -0.056481 0 0 0 0 0 0 0 0 0 0 0 0 0 0 0 0 0
8.4414 0.0016972 0.0012882 -0.014408 0.00097587 0 -0.0037885 0.0085874 0.00041446 -0.0011976 -0.0037938 0.00047466 -0.047102 0 0 0 0 0 0 0 0 0 0 0 0 0 0 0 0 0
8.4453 0.0016474 0.0028634 -0.012642 0.0017959 0 -0.0036229 0.0070456 0.0003167 -0.0049657 -0.0038138 -5.217e-07 -0.021933 0 0 0 0 0 0 0 0 0 0 0 0 0 0 0 0 0
8.4492 0.00094236 0.0034964 -0.0078314 0.0010821 0 -0.001937 0.0024223 -0.0010499 -0.0041615 -0.0025292 -0.0015754 0.0043471 0 0 0 0 0 0 0 0 0 0 0 0 0 0 0 0 0
8.4531 -7.1487e-05 0.0030128 -0.0023131 -0.00038241 0 0.00042383 -0.002582 -0.0022394 -0.00042118 -0.00044935 -0.0027203 0.018971 0 0 0 0 0 0 0 0 0 0 0 0 0 0 0 0 0
8.457 -0.00079174 0.0021209 0.0018991 -0.0012252 0 0.0025459 -0.0053394 -0.0019361 0.0026508 0.0016436 -0.0020144 0.018657 0 0 0 0 0 0 0 0 0 0 0 0 0 0 0 0 0
8.4609 -0.00077208 0.0017283 0.0045343 -0.00062501 0 0.0037465 -0.0046465 -0.00021688 0.0023344 0.0029663 0.00091614 0.010104 0 0 0 0 0 0 0 0 0 0 0 0 0 0 0 0 0
8.4648 -8.8564e-05 0.0021262 0.0066307 0.0010392 0 0.003689 -0.0012619 0.0015002 -0.001257 0.0031203 0.004967 0.0036848 0 0 0 0 0 0 0 0 0 0 0 0 0 0 0 0 0
8.4688 0.00066437 0.0027825 0.008856 0.0025329 0 0.0025102 0.0025275 0.0017727 -0.0055476 0.0024081 0.0080054 0.0053754 0 0 0 0 0 0 0 0 0 0 0 0 0 0 0 0 0
8.4727 0.00080201 0.0028787 0.010472 0.0027315 0 0.00089084 0.0041673 0.00045325 -0.0076177 0.0017176 0.0080843 0.012887 0 0 0 0 0 0 0 0 0 0 0 0 0 0 0 0 0
8.4766 9.1765e-05 0.0020459 0.010077 0.0013886 0 -0.00020001 0.0023979 -0.0012233 -0.0062116 0.0018623 0.0047323 0.01854 0 0 0 0 0 0 0 0 0 0 0 0 0 0 0 0 0
8.4805 -0.0010316 0.00063474 0.0073041 -0.00080064 0 -0.0001207 -0.0017843 -0.0017983 -0.0022039 0.0028225 -0.00057288 0.016127 0 0 0 0 0 0 0 0 0 0 0 0 0 0 0 0 0
8.4844 -0.001773 -0.00064471 0.0035375 -0.0027059 0 0.00090048 -0.0055717 -0.00083808 0.002416 0.0036098 -0.0051893 0.0060277 0 0 0 0 0 0 0 0 0 0 0 0 0 0 0 0 0
8.4883 -0.0015721 -0.001293 0.0007662 -0.0033755 0 0.0018489 -0.0061511 0.0008632 0.0058966 0.0030414 -0.0069175 -0.005541 0 0 0 0 0 0 0 0 0 0 0 0 0 0 0 0 0
8.4922 -0.00051217 -0.0012709 -0.00032654 -0.0024414 0 0.0017071 -0.0027139 0.002158 0.0074245 0.00085229 -0.0053391 -0.012231 0 0 0 0 0 0 0 0 0 0 0 0 0 0 0 0 0
8.4961 0.00076842 -0.00080333 -0.0010044 -0.00027477 0 0.00033686 0.0028567 0.0025199 0.0070759 -0.0018694 -0.0019367 -0.013025 0 0 0 0 0 0 0 0 0 0 0 0 0 0 0 0 0
8.5 0.0015585 -6.3858e-05 -0.0030754 0.0020982 0 -0.0013229 0.0072455 0.0022161 0.0055018 -0.003425 0.0010665 -0.012462 0 0 0 0 0 0 0 0 0 0 0 0 0 0 0 0 0
8.5039 0.0015431 0.00089038 -0.0067908 0.0034085 0 -0.0019689 0.0079992 0.0017259 0.0036484 -0.0028604 0.0022566 -0.015329 0 0 0 0 0 0 0 0 0 0 0 0 0 0 0 0 0
8.5078 0.00091358 0.001916 -0.010184 0.0028646 0 -0.00097739 0.0050955 0.0012002 0.0023934 -0.00075388 0.0018266 -0.020818 0 0 0 0 0 0 0 0 0 0 0 0 0 0 0 0 0
8.5117 0.00010813 0.0026274 -0.010604 0.00079576 0 0.0010969 0.00066824 0.00053333 0.0020081 0.0012721 0.0011194 -0.022061 0 0 0 0 0 0 0 0 0 0 0 0 0 0 0 0 0
8.5156 -0.00053758 0.0025541 -0.0070291 -0.0013798 0 0.0029525 -0.002703 -0.00019909 0.0018124 0.00188 0.0014002 -0.012309 0 0 0 0 0 0 0 0 0 0 0 0 0 0 0 0 0
8.5195 -0.00094565 0.0015184 -0.0010073 -0.0020827 0 0.0034967 -0.0036752 -0.00061782 0.00057005 0.0010183 0.0028661 0.007403 0 0 0 0 0 0 0 0 0 0 0 0 0 0 0 0 0
8.5234 -0.001204 -0.00013035 0.0045792 -0.00081653 0 0.0025368 -0.0026258 -0.00046652 -0.0024018 -0.00021513 0.0045951 0.026521 0 0 0 0 0 0 0 0 0 0 0 0 0 0 0 0 0
8.5273 -0.0013922 -0.0016837 0.0076639 0.0013142 0 0.00074756 -0.00093642 -6.5251e-05 -0.0062775 -0.0005998 0.0053365 0.031976 0 0 0 0 0 0 0 0 0 0 0 0 0 0 0 0 0
8.5313 -0.0015026 -0.0025316 0.008121 0.0023888 0 -0.00090551 5.4295e-05 -0.00013501 -0.0089422 0.00026821 0.0044367 0.018872 0 0 0 0 0 0 0 0 0 0 0 0 0 0 0 0 0
8.5352 -0.0014849 -0.0025342 0.0071296 0.0012165 0 -0.0017574 -0.00032695 -0.0010395 -0.0084704 0.0018556 0.0022173 -0.0042928 0 0 0 0 0 0 0 0 0 0 0 0 0 0 0 0 0
8.5391 -0.0013134 -0.002025 0.0057541 -0.0016505 0 -0.001685 -0.0019719 -0.0022427 -0.0047221 0.0032716 -0.00035867 -0.021141 0 0 0 0 0 0 0 0 0 0 0 0 0 0 0 0 0
8.543 -0.00099699 -0.0014946 0.0041962 -0.0043337 0 -0.0010182 -0.0040864 -0.0026785 0.00036567 0.0038707 -0.0023652 -0.019859 0 0 0 0 0 0 0 0 0 0 0 0 0 0 0 0 0
8.5469 -0.00055835 -0.001247 0.0021567 -0.0051266 0 -0.00032376 -0.0054196 -0.0017894 0.0041457 0.0034177 -0.0034211 -0.0024424 0 0 0 0 0 0 0 0 0 0 0 0 0 0 0 0 0
8.5508 -4.6462e-05 -0.0012695 -0.0004712 -0.003773 0 -0.00016707 -0.0048203 -0.00020776 0.0051634 0.0019512 -0.0037446 0.01709 0 0 0 0 0 0 0 0 0 0 0 0 0 0 0 0 0
8.5547 0.00041784 -0.0013272 -0.0034453 -0.0014711 0 -0.00083782 -0.0020649 0.00068729 0.0040005 -0.00026265 -0.0038326 0.024045 0 0 0 0 0 0 0 0 0 0 0 0 0 0 0 0 0
8.5586 0.00064942 -0.0011348 -0.0065034 0.00026833 0 -0.0021042 0.0016536 -4.3967e-06 0.0024499 -0.0026157 -0.0040428 0.014378 0 0 0 0 0 0 0 0 0 0 0 0 0 0 0 0 0
8.5625 0.00051491 -0.00048755 -0.0094668 0.00079226 0 -0.0032143 0.0042579 -0.001855 0.0018973 -0.0042148 -0.0043527 -0.0033892 0 0 0 0 0 0 0 0 0 0 0 0 0 0 0 0 0
8.5664 8.1854e-05 0.00064672 -0.011824 0.00052029 0 -0.0033033 0.0042294 -0.0034602 0.0023591 -0.0043462 -0.0044068 -0.016561 0 0 0 0 0 0 0 0 0 0 0 0 0 0 0 0 0
8.5703 -0.00035947 0.0020445 -0.012424 0.00022917 0 -0.002022 0.0018524 -0.003646 0.0028326 -0.0030489 -0.0037903 -0.019033 0 0 0 0 0 0 0 0 0 0 0 0 0 0 0 0 0
8.5742 -0.00047909 0.0032084 -0.010064 0.0002716 0 0.0001036 -0.00091892 -0.0023815 0.0023512 -0.0011888 -0.0023429 -0.015026 0 0 0 0 0 0 0 0 0 0 0 0 0 0 0 0 0
8.5781 -0.00017558 0.0035246 -0.0047524 0.00046492 0 0.0019556 -0.0020175 -0.00061158 0.000663 0.00019413 -0.00031331 -0.013404 0 0 0 0 0 0 0 0 0 0 0 0 0 0 0 0 0
8.582 0.00030683 0.0025986 0.0016236 0.0005534 0 0.0025974 -0.000937 0.00067637 -0.001895 0.00072955 0.0017359 -0.018762 0 0 0 0 0 0 0 0 0 0 0 0 0 0 0 0 0
8.5859 0.00054649 0.00058062 0.0062326 0.00056556 0 0.0019202 0.00096907 0.0011576 -0.004835 0.00092798 0.003195 -0.027733 0 0 0 0 0 0 0 0 0 0 0 0 0 0 0 0 0
8.5898 0.00028351 -0.0017975 0.0073334 0.00064516 0 0.00062354 0.0017986 0.0010589 -0.0076095 0.0015151 0.0036606 -0.033166 0 0 0 0 0 0 0 0 0 0 0 0 0 0 0 0 0
8.5938 -0.00035205 -0.0035821 0.0056136 0.00065431 0 -0.00042388 0.00076558 0.00059858 -0.0093734 0.0025571 0.0030405 -0.031222 0 0 0 0 0 0 0 0 0 0 0 0 0 0 0 0 0
8.5977 -0.00092466 -0.0041594 0.0034947 0.00015853 0 -0.00085075 -0.0012962 -0.00023817 -0.0090452 0.0033065 0.0015206 -0.024244 0 0 0 0 0 0 0 0 0 0 0 0 0 0 0 0 0
8.6016 -0.001028 -0.0036342 0.0029567 -0.001062 0 -0.00090711 -0.002892 -0.0013433 -0.0060377 0.0029655 -0.00050464 -0.017295 0 0 0 0 0 0 0 0 0 0 0 0 0 0 0 0 0
8.6055 -0.00059357 -0.0027389 0.0038855 -0.0025291 0 -0.0010316 -0.003191 -0.0021233 -0.001124 0.0015732 -0.0024929 -0.01284 0 0 0 0 0 0 0 0 0 0 0 0 0 0 0 0 0
8.6094 7.5726e-05 -0.0023203 0.0044443 -0.0032578 0 -0.0013661 -0.0024404 -0.001793 0.0035736 4.8528e-05 -0.0038734 -0.0094587 0 0 0 0 0 0 0 0 0 0 0 0 0 0 0 0 0
8.6133 0.0005603 -0.0027462 0.0029807 -0.002588 0 -0.0016934 -0.0013126 -0.00020319 0.0058544 -0.0007017 -0.0042819 -0.0055304 0 0 0 0 0 0 0 0 0 0 0 0 0 0 0 0 0
8.6172 0.0006457 -0.0036358 -0.0004556 -0.00087686 0 -0.0017664 -0.00014073 0.0016983 0.0050942 -0.00067199 -0.0037962 -0.0030849 0 0 0 0 0 0 0 0 0 0 0 0 0 0 0 0 0
8.6211 0.00045562 -0.0040994 -0.0043592 0.0006931 0 -0.0015863 0.001092 0.0024683 0.0028191 -0.00066354 -0.0029203 -0.0067068 0 0 0 0 0 0 0 0 0 0 0 0 0 0 0 0 0
8.625 0.00031258 -0.0033397 -0.0072574 0.0010964 0 -0.0013017 0.0022087 0.0014543 0.0015199 -0.0012713 -0.002202 -0.017948 0 0 0 0 0 0 0 0 0 0 0 0 0 0 0 0 0
8.6289 0.00046083 -0.0012352 -0.0087414 0.00033925 0 -0.00089655 0.002662 -0.00045623 0.0025757 -0.0020606 -0.0017317 -0.031226 0 0 0 0 0 0 0 0 0 0 0 0 0 0 0 0 0
8.6328 0.00087316 0.0014808 -0.0090771 -0.0005951 0 -0.00011934 0.0021277 -0.0014703 0.0050261 -0.0019142 -0.0010038 -0.036527 0 0 0 0 0 0 0 0 0 0 0 0 0 0 0 0 0
8.6367 0.0012737 0.0035952 -0.0081637 -0.0006633 0 0.0011692 0.001156 -0.00045239 0.0062716 -0.00028984 0.00060606 -0.027613 0 0 0 0 0 0 0 0 0 0 0 0 0 0 0 0 0
8.6406 0.0013389 0.0041405 -0.0053504 0.00033775 0 0.0025946 0.00087013 0.0020022 0.0041546 0.0019415 0.0030821 -0.0083923 0 0 0 0 0 0 0 0 0 0 0 0 0 0 0 0 0
8.6445 0.00092231 0.0030118 -0.00051156 0.0016887 0 0.0033562 0.0017377 0.0040039 -0.0012616 0.0030948 0.0054522 0.0089885 0 0 0 0 0 0 0 0 0 0 0 0 0 0 0 0 0
8.6484 0.00015435 0.0010359 0.0048918 0.002451 0 0.0028842 0.0027094 0.0039413 -0.0075991 0.002261 0.0063559 0.013357 0 0 0 0 0 0 0 0 0 0 0 0 0 0 0 0 0
8.6523 -0.00063726 -0.0005907 0.0083005 0.0022089 0 0.0014802 0.001939 0.0017793 -0.011738 0.00030921 0.0051368 0.0031935 0 0 0 0 0 0 0 0 0 0 0 0 0 0 0 0 0
8.6563 -0.0011222 -0.0011173 0.0080358 0.0012042 0 0.00023112 -0.0012988 -0.0010149 -0.011799 -0.00081826 0.0025076 -0.012713 0 0 0 0 0 0 0 0 0 0 0 0 0 0 0 0 0
8.6602 -0.001149 -0.0007004 0.0049247 -7.1858e-05 0 0.00012698 -0.0053782 -0.0027127 -0.0081363 4.3476e-05 9.9646e-05 -0.022828 0 0 0 0 0 0 0 0 0 0 0 0 0 0 0 0 0
8.6641 -0.0008006 -0.00015287 0.0017856 -0.0012575 0 0.001141 -0.0073017 -0.0025446 -0.0028632 0.0020758 -0.00081135 -0.021601 0 0 0 0 0 0 0 0 0 0 0 0 0 0 0 0 0
8.668 -0.00030041 -0.00019082 0.001006 -0.0021072 0 0.0021798 -0.0052867 -0.00093724 0.0015536 0.0031672 -0.00031127 -0.011943 0 0 0 0 0 0 0 0 0 0 0 0 0 0 0 0 0
8.6719 0.00015077 -0.00082093 0.0024173 -0.002312 0 0.0020455 -0.00056731 0.0011393 0.0036343 0.00191 0.00032914 -0.00046778 0 0 0 0 0 0 0 0 0 0 0 0 0 0 0 0 0
8.6758 0.00047858 -0.0014004 0.0035036 -0.0016028 0 0.00056162 0.0034684 0.002881 0.0034535 -0.0010098 -0.00012793 0.0088526 0 0 0 0 0 0 0 0 0 0 0 0 0 0 0 0 0
8.6797 0.00070937 -0.0013029 0.0017731 -0.0001618 0 -0.0012086 0.0041785 0.0038264 0.002292 -0.0033945 -0.00173 0.016499 0 0 0 0 0 0 0 0 0 0 0 0 0 0 0 0 0
8.6836 0.0008627 -0.00055977 -0.0029348 0.0011793 0 -0.0018996 0.0019266 0.0036928 0.0016866 -0.0035369 -0.0032783 0.024081 0 0 0 0 0 0 0 0 0 0 0 0 0 0 0 0 0
8.6875 0.00088682 0.00015139 -0.0082836 0.0014202 0 -0.0010725 -0.00043872 0.0024075 0.0024147 -0.001715 -0.0033812 0.030678 0 0 0 0 0 0 0 0 0 0 0 0 0 0 0 0 0
8.6914 0.00071478 0.00018368 -0.011374 0.0003023 0 0.00043445 -0.00034422 0.00042855 0.0039745 0.00022304 -0.0016179 0.033334 0 0 0 0 0 0 0 0 0 0 0 0 0 0 0 0 0
8.6953 0.00038364 -0.00038059 -0.010839 -0.0012259 0 0.00137 0.0021962 -0.0011654 0.0049004 0.00070117 0.001213 0.030958 0 0 0 0 0 0 0 0 0 0 0 0 0 0 0 0 0
8.6992 7.0645e-05 -0.00072327 -0.0073352 -0.0016209 0 0.0012993 0.0048689 -0.0012707 0.0037892 -0.00015929 0.0038496 0.026685 0 0 0 0 0 0 0 0 0 0 0 0 0 0 0 0 0
8.7031 -3.4488e-05 -5.0313e-05 -0.0024605 -6.7057e-05 0 0.00098093 0.0054481 0.00027712 0.00039303 -0.00087331 0.0054933 0.025323 0 0 0 0 0 0 0 0 0 0 0 0 0 0 0 0 0
8.707 7.3415e-05 0.0015666 0.0024327 0.0026546 0 0.0015088 0.0037713 0.0023102 -0.0040171 -0.00023189 0.0060654 0.028135 0 0 0 0 0 0 0 0 0 0 0 0 0 0 0 0 0
8.7109 0.00015364 0.0030933 0.0064478 0.0046369 0 0.0030699 0.0014301 0.0031047 -0.0073592 0.0014603 0.0057746 0.030724 0 0 0 0 0 0 0 0 0 0 0 0 0 0 0 0 0
8.7148 -9.4137e-05 0.00335 0.0087552 0.0043555 0 0.0045816 -0.00018142 0.0018238 -0.0080661 0.0027498 0.0046998 0.027038 0 0 0 0 0 0 0 0 0 0 0 0 0 0 0 0 0
8.7188 -0.00072234 0.0020437 0.0086811 0.0019271 0 0.0046289 -0.001166 -0.00064664 -0.006076 0.0025276 0.0029286 0.016033 0 0 0 0 0 0 0 0 0 0 0 0 0 0 0 0 0
8.7227 -0.0013918 7.5315e-05 0.0064847 -0.00099193 0 0.0028338 -0.0024074 -0.0023158 -0.0027787 0.0010816 0.00099191 0.0041973 0 0 0 0 0 0 0 0 0 0 0 0 0 0 0 0 0
8.7266 -0.0015739 -0.0011834 0.0037613 -0.0025651 0 0.0003187 -0.0038821 -0.001708 -7.0144e-06 -0.00031079 -0.0001547 0.00068979 0 0 0 0 0 0 0 0 0 0 0 0 0 0 0 0 0
8.7305 -0.0009744 -0.0010035 0.0024618 -0.0021879 0 -0.0012292 -0.0041979 0.0009105 0.0011527 -0.00072241 0.00011384 0.0090909 0 0 0 0 0 0 0 0 0 0 0 0 0 0 0 0 0
8.7344 0.00017557 0.00019094 0.0030726 -0.00076547 0 -0.0010437 -0.0021341 0.0037587 0.00091878 -0.00041381 0.0012659 0.023452 0 0 0 0 0 0 0 0 0 0 0 0 0 0 0 0 0
8.7383 0.0012433 0.0013413 0.0038133 0.00025579 0 8.5704e-05 0.0014871 0.0049805 0.00048078 -0.0003556 0.0017274 0.032551 0 0 0 0 0 0 0 0 0 0 0 0 0 0 0 0 0
8.7422 0.001663 0.0017695 0.0020679 0.0001331 0 0.0006313 0.0039485 0.0040289 0.0011199 -0.0010473 0.00016065 0.028637 0 0 0 0 0 0 0 0 0 0 0 0 0 0 0 0 0
8.7461 0.0013694 0.0017231 -0.0029715 -0.00072735 0 -0.0001804 0.0031204 0.0018859 0.0033582 -0.0019457 -0.0031044 0.012911 0 0 0 0 0 0 0 0 0 0 0 0 0 0 0 0 0
8.75 0.00082536 0.0019762 -0.0089892 -0.0013485 0 -0.0016161 -9.1166e-05 0.00011748 0.0065559 -0.0020981 -0.0058923 -0.0065853 0 0 0 0 0 0 0 0 0 0 0 0 0 0 0 0 0
8.7539 0.00061827 0.002933 -0.012103 -0.0010893 0 -0.0021256 -0.0020671 -0.00029446 0.0091172 -0.0012517 -0.0056775 -0.021779 0 0 0 0 0 0 0 0 0 0 0 0 0 0 0 0 0
8.7578 0.00096728 0.0041412 -0.010087 -4.782e-05 0 -0.00080647 0.00028706 0.00058007 0.0092555 -0.00020381 -0.0016371 -0.029407 0 0 0 0 0 0 0 0 0 0 0 0 0 0 0 0 0
8.7617 0.0015532 0.0046882 -0.004286 0.0012379 0 0.001735 0.0063077 0.0019795 0.0060524 1.8063e-05 0.0044789 -0.03034 0 0 0 0 0 0 0 0 0 0 0 0 0 0 0 0 0
8.7656 0.0017967 0.0040689 0.0016032 0.0023127 0 0.0039048 0.011585 0.0030855 0.00026741 -0.00070754 0.0094546 -0.025984 0 0 0 0 0 0 0 0 0 0 0 0 0 0 0 0 0
8.7695 0.001331 0.0026648 0.0047332 0.0030074 0 0.0044917 0.011526 0.0033901 -0.0057395 -0.0013567 0.010814 -0.01688 0 0 0 0 0 0 0 0 0 0 0 0 0 0 0 0 0
8.7734 0.00027871 0.00137 0.0052321 0.0032638 0 0.0036008 0.0053602 0.0027407 -0.0092008 -0.0007224 0.0083635 -0.0049732 0 0 0 0 0 0 0 0 0 0 0 0 0 0 0 0 0
8.7773 -0.00086015 0.0007499 0.0053661 0.0029498 0 0.0023439 -0.0030529 0.0013245 -0.0086584 0.0013501 0.0039822 0.0042736 0 0 0 0 0 0 0 0 0 0 0 0 0 0 0 0 0
8.7813 -0.0015724 0.00055898 0.0068207 0.0019657 0 0.0016882 -0.0083387 -0.00030393 -0.0049999 0.0036739 6.3994e-05 0.004405 0 0 0 0 0 0 0 0 0 0 0 0 0 0 0 0 0
8.7852 -0.0016409 7.4789e-05 0.0089502 0.0005138 0 0.0016092 -0.0078205 -0.0013461 -0.00090081 0.0046754 -0.0020004 -0.0057503 0 0 0 0 0 0 0 0 0 0 0 0 0 0 0 0 0
8.7891 -0.0011979 -0.0011059 0.0096459 -0.00084685 0 0.0013147 -0.0031943 -0.0011935 0.0010737 0.0037041 -0.0022713 -0.018438 0 0 0 0 0 0 0 0 0 0 0 0 0 0 0 0 0
8.793 -0.00055813 -0.0025971 0.0076781 -0.0015322 0 0.00021907 0.0014515 6.2536e-05 0.00031415 0.0015138 -0.0016868 -0.021434 0 0 0 0 0 0 0 0 0 0 0 0 0 0 0 0 0
8.7969 -9.3167e-06 -0.0035249 0.0039373 -0.0013875 0 -0.0013455 0.0031146 0.0015439 -0.0015047 -0.00043706 -0.0012447 -0.0084532 0 0 0 0 0 0 0 0 0 0 0 0 0 0 0 0 0
8.8008 0.00030086 -0.0032865 0.00036289 -0.00082419 0 -0.0023764 0.0017591 0.0021547 -0.0018852 -0.0011473 -0.0015448 0.013624 0 0 0 0 0 0 0 0 0 0 0 0 0 0 0 0 0
8.8047 0.00037225 -0.0020351 -0.002084 -0.00047637 0 -0.0021297 -0.00054924 0.0014275 0.00043775 -0.00067705 -0.0026753 0.028525 0 0 0 0 0 0 0 0 0 0 0 0 0 0 0 0 0
8.8086 0.00031293 -0.00046749 -0.0040836 -0.00066109 0 -0.00081054 -0.0018037 -7.2617e-05 0.0045083 0.00018064 -0.0041697 0.023639 0 0 0 0 0 0 0 0 0 0 0 0 0 0 0 0 0
8.8125 0.00028412 0.00081208 -0.0065737 -0.0011123 0 0.00061352 -0.001344 -0.0011775 0.0079481 0.00067682 -0.0050421 0.0015347 0 0 0 0 0 0 0 0 0 0 0 0 0 0 0 0 0
8.8164 0.00041728 0.0017064 -0.0090133 -0.0012107 0 0.0012538 0.00042397 -0.0010495 0.0087619 0.00059631 -0.0041872 -0.020612 0 0 0 0 0 0 0 0 0 0 0 0 0 0 0 0 0
8.8203 0.00071311 0.002457 -0.0094335 -0.00050981 0 0.00098411 0.0028501 0.00015123 0.0066465 0.00017371 -0.0011789 -0.023992 0 0 0 0 0 0 0 0 0 0 0 0 0 0 0 0 0
8.8242 0.00099411 0.0031542 -0.0064266 0.00086602 0 0.00038534 0.0052333 0.0013983 0.0029027 -0.000273 0.0030918 -0.0029184 0 0 0 0 0 0 0 0 0 0 0 0 0 0 0 0 0
8.8281 0.00098704 0.0034947 -0.00096603 0.0022467 0 0.00011304 0.0064927 0.0015873 -0.00070485 -0.00056673 0.006669 0.030893 0 0 0 0 0 0 0 0 0 0 0 0 0 0 0 0 0
8.832 0.0005166 0.0030551 0.004043 0.0028365 0 0.00035217 0.0053395 0.00034835 -0.003055 -0.00063802 0.0077542 0.057561 0 0 0 0 0 0 0 0 0 0 0 0 0 0 0 0 0
8.8359 -0.00032557 0.0017803 0.0062358 0.0022393 0 0.00082873 0.0013663 -0.0016896 -0.0039805 -0.00043038 0.0060252 0.063368 0 0 0 0 0 0 0 0 0 0 0 0 0 0 0 0 0
8.8398 -0.0011858 0.00015185 0.0058322 0.00075009 0 0.0012315 -0.0039348 -0.0032985 -0.0038823 7.2893e-05 0.0029076 0.048477 0 0 0 0 0 0 0 0 0 0 0 0 0 0 0 0 0
8.8438 -0.0016512 -0.0011682 0.005137 -0.00078372 0 0.0015178 -0.0076157 -0.0034069 -0.0032536 0.00074528 0.00047888 0.023384 0 0 0 0 0 0 0 0 0 0 0 0 0 0 0 0 0
8.8477 -0.001513 -0.0018671 0.005975 -0.0014774 0 0.0017906 -0.0072919 -0.0017668 -0.0024969 0.0012993 -0.00011055 -0.00048592 0 0 0 0 0 0 0 0 0 0 0 0 0 0 0 0 0
8.8516 -0.00089751 -0.0021514 0.0076836 -0.0010024 0 0.001958 -0.0031369 0.0008144 -0.0019099 0.0014052 0.00062609 -0.017125 0 0 0 0 0 0 0 0 0 0 0 0 0 0 0 0 0
8.8555 -0.00017651 -0.0023898 0.0077313 0.00014645 0 0.0016396 0.0020211 0.0028297 -0.0015672 0.00084112 0.0011714 -0.025536 0 0 0 0 0 0 0 0 0 0 0 0 0 0 0 0 0
8.8594 0.00026918 -0.0026133 0.0043335 0.00095562 0 0.00050798 0.0047577 0.0029159 -0.0011409 -0.00042106 0.00037225 -0.026231 0 0 0 0 0 0 0 0 0 0 0 0 0 0 0 0 0
8.8633 0.00026638 -0.0024114 -0.0015902 0.00062487 0 -0.001256 0.003575 0.00077175 2.4071e-06 -0.0021741 -0.0016967 -0.020103 0 0 0 0 0 0 0 0 0 0 0 0 0 0 0 0 0
8.8672 -7.9191e-05 -0.0013675 -0.0070656 -0.00079298 0 -0.0028962 -0.00018883 -0.002465 0.0022718 -0.003939 -0.003975 -0.010323 0 0 0 0 0 0 0 0 0 0 0 0 0 0 0 0 0
8.8711 -0.0004721 0.00038731 -0.0096162 -0.0023712 0 -0.0035654 -0.0036339 -0.0047973 0.0052505 -0.0050228 -0.0053101 -0.0029307 0 0 0 0 0 0 0 0 0 0 0 0 0 0 0 0 0
8.875 -0.00060567 0.0020748 -0.0091809 -0.0029856 0 -0.002983 -0.0044701 -0.0046768 0.0076377 -0.0048124 -0.0051216 -0.0029107 0 0 0 0 0 0 0 0 0 0 0 0 0 0 0 0 0
8.8789 -0.0003366 0.0027849 -0.0076547 -0.0021818 0 -0.0016861 -0.0023284 -0.0021528 0.0079709 -0.0032387 -0.0034436 -0.0085999 0 0 0 0 0 0 0 0 0 0 0 0 0 0 0 0 0
8.8828 0.00022022 0.0021776 -0.0067663 -0.00052332 0 -0.00062628 0.0014479 0.0010657 0.0056603 -0.0010276 -0.00068223 -0.011112 0 0 0 0 0 0 0 0 0 0 0 0 0 0 0 0 0
8.8867 0.00072682 0.00075044 -0.0065345 0.00087744 0 -0.00043659 0.0048625 0.0027924 0.0015166 0.000645 0.002452 -0.0015665 0 0 0 0 0 0 0 0 0 0 0 0 0 0 0 0 0
8.8906 0.00079407 -0.00055999 -0.0056838 0.0012449 0 -0.00097061 0.0062178 0.0019332 -0.0026766 0.0010011 0.0048957 0.019491 0 0 0 0 0 0 0 0 0 0 0 0 0 0 0 0 0
8.8945 0.00022195 -0.001091 -0.0032677 0.00068864 0 -0.0014807 0.0046677 -0.00077388 -0.0052386 0.0003424 0.0055292 0.04006 0 0 0 0 0 0 0 0 0 0 0 0 0 0 0 0 0
8.8984 -0.00083443 -0.00087869 0.00033651 -2.3349e-05 0 -0.0012683 0.00059621 -0.0034009 -0.0055375 -0.00012919 0.0039531 0.045766 0 0 0 0 0 0 0 0 0 0 0 0 0 0 0 0 0
8.9023 -0.001908 -0.00049298 0.0039331 -0.00020238 0 -0.00027306 -0.0042222 -0.00427 -0.0042039 0.0006596 0.0011245 0.03286 0 0 0 0 0 0 0 0 0 0 0 0 0 0 0 0 0
8.9063 -0.002482 -0.00050578 0.0066511 0.00019895 0 0.00085403 -0.0071956 -0.0030217 -0.0025836 0.00263 -0.00099464 0.012813 0 0 0 0 0 0 0 0 0 0 0 0 0 0 0 0 0
8.9102 -0.0023098 -0.0010759 0.0083306 0.00066113 0 0.0012334 -0.006425 -0.00058368 -0.0018601 0.0045065 -0.00084877 0.0030329 0 0 0 0 0 0 0 0 0 0 0 0 0 0 0 0 0
8.9141 -0.0015617 -0.0019367 0.0088934 0.00064615 0 0.0004217 -0.0022812 0.0016982 -0.00236 0.0048799 0.0013083 0.011328 0 0 0 0 0 0 0 0 0 0 0 0 0 0 0 0 0
8.918 -0.00068407 -0.0026713 0.0077713 5.8399e-05 0 -0.0012278 0.0024411 0.0029172 -0.0033665 0.0034467 0.0033666 0.028468 0 0 0 0 0 0 0 0 0 0 0 0 0 0 0 0 0
8.9219 -7.5585e-05 -0.0029628 0.0043845 -0.00076666 0 -0.0027651 0.0043963 0.002871 -0.0035335 0.0012677 0.0029594 0.036364 0 0 0 0 0 0 0 0 0 0 0 0 0 0 0 0 0
8.9258 0.00016527 -0.0026552 -0.00073853 -0.0014225 0 -0.0032731 0.0023279 0.0018464 -0.0017545 -0.00021406 -0.00052351 0.024752 0 0 0 0 0 0 0 0 0 0 0 0 0 0 0 0 0
8.9297 0.00023602 -0.0017222 -0.0056285 -0.0017205 0 -0.0024989 -0.0017992 0.00037452 0.0019403 -0.00046533 -0.0052553 0.00087002 0 0 0 0 0 0 0 0 0 0 0 0 0 0 0 0 0
8.9336 0.00039834 -0.00030528 -0.008087 -0.0016677 0 -0.0010471 -0.0043572 -0.00086199 0.0060744 -0.00023043 -0.008285 -0.017113 0 0 0 0 0 0 0 0 0 0 0 0 0 0 0 0 0
8.9375 0.00073071 0.0011994 -0.0074838 -0.0012864 0 2.3116e-05 -0.0030957 -0.0011956 0.0084126 -0.00064392 -0.0077658 -0.016836 0 0 0 0 0 0 0 0 0 0 0 0 0 0 0 0 0
8.9414 0.0010689 0.0022049 -0.0053265 -0.00057324 0 -5.5455e-05 0.00098075 -0.0003863 0.0073864 -0.001988 -0.0042346 -0.0027578 0 0 0 0 0 0 0 0 0 0 0 0 0 0 0 0 0
8.9453 0.0011606 0.0022556 -0.003874 0.00034888 0 -0.0011919 0.0045506 0.00101 0.0032899 -0.00333 3.6734e-05 0.0090449 0 0 0 0 0 0 0 0 0 0 0 0 0 0 0 0 0
8.9492 0.00088332 0.0014142 -0.0040353 0.0011322 0 -0.0024776 0.0048271 0.0018505 -0.0017505 -0.0033863 0.0029008 0.0071929 0 0 0 0 0 0 0 0 0 0 0 0 0 0 0 0 0
8.9531 0.00034233 0.00033517 -0.0045803 0.0013881 0 -0.0028297 0.0017461 0.0012806 -0.0051686 -0.0017457 0.0037569 -0.0034718 0 0 0 0 0 0 0 0 0 0 0 0 0 0 0 0 0
8.957 -0.00020835 -0.00015565 -0.0034206 0.0010366 0 -0.001773 -0.0023256 -0.00040115 -0.0057103 0.00073487 0.0034905 -0.0065758 0 0 0 0 0 0 0 0 0 0 0 0 0 0 0 0 0
8.9609 -0.00053724 0.00029406 0.00031161 0.0004452 0 0.00022561 -0.0048059 -0.0017889 -0.0041595 0.0026956 0.0032985 0.0090598 0 0 0 0 0 0 0 0 0 0 0 0 0 0 0 0 0
8.9648 -0.00056386 0.0012389 0.0053699 0.00013941 0 0.0021099 -0.0048542 -0.0014881 -0.0024677 0.0033933 0.0036276 0.036634 0 0 0 0 0 0 0 0 0 0 0 0 0 0 0 0 0
8.9688 -0.00037451 0.0017648 0.0094018 0.00031354 0 0.0029729 -0.0034624 0.00060156 -0.0020671 0.0031069 0.0040633 0.055162 0 0 0 0 0 0 0 0 0 0 0 0 0 0 0 0 0
8.9727 -0.00014564 0.0012402 0.010731 0.00062462 0 0.0026 -0.0020472 0.0030541 -0.0028102 0.0025649 0.0039662 0.047127 0 0 0 0 0 0 0 0 0 0 0 0 0 0 0 0 0
8.9766 -3.7281e-05 -0.00014274 0.009255 0.00050363 0 0.0014474 -0.0011966 0.0040561 -0.0033457 0.0021234 0.0030582 0.014326 0 0 0 0 0 0 0 0 0 0 0 0 0 0 0 0 0
8.9805 -0.00010751 -0.0015173 0.0059542 -0.00029781 0 0.00018432 -0.00066578 0.002939 -0.0024403 0.0015631 0.001478 -0.022266 0 0 0 0 0 0 0 0 0 0 0 0 0 0 0 0 0
8.9844 -0.00027797 -0.0020597 0.0019201 -0.0014547 0 -0.00075173 -0.00018095 0.00071075 -9.3997e-07 0.00059933 -0.00048528 -0.038536 0 0 0 0 0 0 0 0 0 0 0 0 0 0 0 0 0
8.9883 -0.00037137 -0.0016429 -0.0020244 -0.0023478 0 -0.0012559 0.00013841 -0.00088764 0.0029916 -0.00059929 -0.002514 -0.025349 0 0 0 0 0 0 0 0 0 0 0 0 0 0 0 0 0
8.9922 -0.0002203 -0.00085537 -0.0050996 -0.0025809 0 -0.0013771 0.0001966 -0.00088896 0.0053397 -0.001533 -0.004148 0.0061204 0 0 0 0 0 0 0 0 0 0 0 0 0 0 0 0 0
8.9961 0.00020249 -0.00039613 -0.0065554 -0.0022272 0 -0.0011633 0.0004467 0.0002263 0.0063659 -0.0019763 -0.0047748 0.034875 0 0 0 0 0 0 0 0 0 0 0 0 0 0 0 0 0
9 0.00072629 -0.00042224 -0.0062549 -0.0016128 0 -0.00070436 0.0016168 0.0012124 0.0059973 -0.0022945 -0.0039769 0.046228 0 0 0 0 0 0 0 0 0 0 0 0 0 0 0 0 0
9.0039 0.0010656 -0.00045276 -0.0051561 -0.00093838 0 -0.00023266 0.0037653 0.0012979 0.0044685 -0.002999 -0.001989 0.040195 0 0 0 0 0 0 0 0 0 0 0 0 0 0 0 0 0
9.0078 0.0010095 0.00010081 -0.0047351 -0.00017598 0 -4.064e-05 0.0057735 0.00074169 0.002194 -0.0039672 0.00026675 0.027158 0 0 0 0 0 0 0 0 0 0 0 0 0 0 0 0 0
9.0117 0.0005808 0.001294 -0.0055188 0.00067942 0 -0.00021025 0.0060731 0.00028514 -0.00010922 -0.0042511 0.0017569 0.016991 0 0 0 0 0 0 0 0 0 0 0 0 0 0 0 0 0
9.0156 2.8775e-05 0.0025064 -0.0061838 0.0013605 0 -0.0004517 0.0040652 0.00024649 -0.0015184 -0.0028683 0.0020707 0.011814 0 0 0 0 0 0 0 0 0 0 0 0 0 0 0 0 0
9.0195 -0.00035059 0.0029259 -0.0044784 0.001451 0 -0.00032105 0.0008063 0.00027791 -0.0015203 8.589e-05 0.0016384 0.007273 0 0 0 0 0 0 0 0 0 0 0 0 0 0 0 0 0
9.0234 -0.00042813 0.0022074 0.00055203 0.00081675 0 0.0003055 -0.0018226 -2.8202e-05 -0.00068766 0.0031351 0.0012309 -0.00099135 0 0 0 0 0 0 0 0 0 0 0 0 0 0 0 0 0
9.0273 -0.0003135 0.00071394 0.0071302 -0.00012052 0 0.00097499 -0.002703 -0.00047819 -0.00053904 0.0043858 0.0012386 -0.012512 0 0 0 0 0 0 0 0 0 0 0 0 0 0 0 0 0
9.0313 -0.00023096 -0.00083657 0.01173 -0.00063588 0 0.00097281 -0.002266 -0.00039691 -0.002318 0.0030117 0.0014095 -0.022492 0 0 0 0 0 0 0 0 0 0 0 0 0 0 0 0 0
9.0352 -0.00031192 -0.0019418 0.011827 -0.00031672 0 1.0568e-05 -0.0017538 0.00055854 -0.005609 -3.7773e-05 0.001225 -0.025877 0 0 0 0 0 0 0 0 0 0 0 0 0 0 0 0 0
9.0391 -0.00048335 -0.0025691 0.0079291 0.00053179 0 -0.0013595 -0.0018156 0.0018178 -0.0081911 -0.0027432 0.00044874 -0.02083 0 0 0 0 0 0 0 0 0 0 0 0 0 0 0 0 0
9.043 -0.00053926 -0.0029188 0.0029618 0.0011077 0 -0.0020842 -0.001933 0.0022808 -0.0075995 -0.0035281 -0.00071043 -0.0092838 0 0 0 0 0 0 0 0 0 0 0 0 0 0 0 0 0
9.0469 -0.00032228 -0.0030229 -0.00037016 0.00078865 0 -0.001488 -0.0012045 0.0013588 -0.0032435 -0.0023175 -0.0018872 0.0047218 0 0 0 0 0 0 0 0 0 0 0 0 0 0 0 0 0
9.0508 0.00014187 -0.0026384 -0.0016973 -0.00034062 0 9.1474e-05 0.00047673 -0.00038717 0.0027974 -0.00036602 -0.0028691 0.016958 0 0 0 0 0 0 0 0 0 0 0 0 0 0 0 0 0
9.0547 0.00065794 -0.0015522 -0.002634 -0.0015647 0 0.0015376 0.0021927 -0.001704 0.0071571 0.00083255 -0.0035573 0.024216 0 0 0 0 0 0 0 0 0 0 0 0 0 0 0 0 0
9.0586 0.00099422 4.4083e-05 -0.0045686 -0.0021105 0 0.0018962 0.0029521 -0.0017712 0.00768 0.00058565 -0.0037112 0.024959 0 0 0 0 0 0 0 0 0 0 0 0 0 0 0 0 0
9.0625 0.0010225 0.0015456 -0.0070195 -0.0016936 0 0.001181 0.0027148 -0.00088408 0.0049278 -0.0007215 -0.0029231 0.019583 0 0 0 0 0 0 0 0 0 0 0 0 0 0 0 0 0
9.0664 0.00077181 0.0023567 -0.0082128 -0.00062066 0 0.00030262 0.002316 -5.013e-05 0.0014644 -0.0020808 -0.00099978 0.0099945 0 0 0 0 0 0 0 0 0 0 0 0 0 0 0 0 0
9.0703 0.00038512 0.0023571 -0.0070884 0.00052175 0 0.00019538 0.0023856 2.9003e-05 -0.00035124 -0.0025376 0.001624 -0.0014923 0 0 0 0 0 0 0 0 0 0 0 0 0 0 0 0 0
9.0742 2.8291e-05 0.0019538 -0.0044448 0.0012479 0 0.00096474 0.0025225 -0.00045529 -0.00010468 -0.0016677 0.0039697 -0.013081 0 0 0 0 0 0 0 0 0 0 0 0 0 0 0 0 0
9.0781 -0.00019084 0.0016559 -0.0019791 0.0013573 0 0.0018431 0.0017254 -0.00077849 0.00077283 0.00024381 0.0051503 -0.02331 0 0 0 0 0 0 0 0 0 0 0 0 0 0 0 0 0
9.082 -0.00026355 0.0015843 -0.00035638 0.00093575 0 0.0019575 -0.00034598 -0.00049023 0.00057465 0.0022973 0.0049969 -0.030145 0 0 0 0 0 0 0 0 0 0 0 0 0 0 0 0 0
9.0859 -0.00027142 0.0013964 0.0014584 0.00030253 0 0.0011508 -0.0027009 0.00022417 -0.0011949 0.0033849 0.0040684 -0.030983 0 0 0 0 0 0 0 0 0 0 0 0 0 0 0 0 0
9.0898 -0.00032959 0.00070094 0.0047758 -8.3198e-05 0 8.8914e-05 -0.0037881 0.00092045 -0.0036189 0.002869 0.0030489 -0.024539 0 0 0 0 0 0 0 0 0 0 0 0 0 0 0 0 0
9.0938 -0.00050414 -0.00045587 0.0091952 0.0001467 0 -0.00039758 -0.0029964 0.0014454 -0.0053079 0.0011618 0.0021678 -0.013204 0 0 0 0 0 0 0 0 0 0 0 0 0 0 0 0 0
9.0977 -0.00075173 -0.0015293 0.01232 0.00094437 0 -6.8087e-05 -0.001318 0.0019659 -0.005419 -0.00036079 0.0012181 -0.0029685 0 0 0 0 0 0 0 0 0 0 0 0 0 0 0 0 0
9.1016 -0.0009303 -0.001926 0.011694 0.0017134 0 0.00058014 -0.00042308 0.0024934 -0.0039489 -0.00030482 6.6448e-05 0.00030166 0 0 0 0 0 0 0 0 0 0 0 0 0 0 0 0 0
9.1055 -0.00088429 -0.0015444 0.0071123 0.0016436 0 0.00083973 -0.0010357 0.002605 -0.0014152 0.0015374 -0.0010054 -0.0042915 0 0 0 0 0 0 0 0 0 0 0 0 0 0 0 0 0
9.1094 -0.00054708 -0.00088271 0.00096186 0.00038689 0 0.00043182 -0.0022355 0.0018579 0.001475 0.0037831 -0.0015686 -0.011288 0 0 0 0 0 0 0 0 0 0 0 0 0 0 0 0 0
9.1133 1.44e-05 -0.00059883 -0.0037571 -0.0014827 0 -0.00033526 -0.002364 0.00051307 0.0039074 0.0044039 -0.0016147 -0.013043 0 0 0 0 0 0 0 0 0 0 0 0 0 0 0 0 0
9.1172 0.00063805 -0.00092568 -0.0058023 -0.0027434 0 -0.00093938 -0.0005999 -0.00035957 0.0050827 0.002387 -0.0016896 -0.006368 0 0 0 0 0 0 0 0 0 0 0 0 0 0 0 0 0
9.1211 0.0011439 -0.0014802 -0.0062118 -0.0024382 0 -0.0010958 0.0023334 0.00023147 0.0046507 -0.0012911 -0.0023096 0.0043393 0 0 0 0 0 0 0 0 0 0 0 0 0 0 0 0 0
9.125 0.0013883 -0.0016335 -0.0067116 -0.00068982 0 -0.0008539 0.0048934 0.0020759 0.0031554 -0.0043043 -0.003231 0.010777 0 0 0 0 0 0 0 0 0 0 0 0 0 0 0 0 0
9.1289 0.0012808 -0.0010907 -0.0078208 0.0013327 0 -0.00035709 0.0060096 0.0036302 0.0018597 -0.0047569 -0.00344 0.0082819 0 0 0 0 0 0 0 0 0 0 0 0 0 0 0 0 0
9.1328 0.00080176 -0.00015561 -0.0085206 0.0023293 0 0.00036496 0.0056756 0.0032552 0.0017979 -0.0025854 -0.0020415 0.00045143 0 0 0 0 0 0 0 0 0 0 0 0 0 0 0 0 0
9.1367 4.4658e-05 0.00053649 -0.0075232 0.001894 0 0.0013182 0.0044994 0.00079009 0.0027903 0.00059394 0.00076987 -0.0035243 0 0 0 0 0 0 0 0 0 0 0 0 0 0 0 0 0
9.1406 -0.00076184 0.00055183 -0.0045515 0.00075973 0 0.0023224 0.0029726 -0.0020756 0.0034276 0.0029501 0.0036793 0.0033833 0 0 0 0 0 0 0 0 0 0 0 0 0 0 0 0 0
9.1445 -0.0013253 -1.3865e-05 -0.0003349 8.137e-05 0 0.0029847 0.0012902 -0.0031376 0.0022379 0.0038186 0.0052903 0.019959 0 0 0 0 0 0 0 0 0 0 0 0 0 0 0 0 0
9.1484 -0.0014568 -0.00065781 0.0043094 0.00043621 0 0.0029786 -0.00031895 -0.0015822 -0.00092221 0.0038124 0.0052532 0.037395 0 0 0 0 0 0 0 0 0 0 0 0 0 0 0 0 0
9.1523 -0.0012153 -0.00088488 0.0089381 0.0014291 0 0.0023535 -0.0014583 0.0012901 -0.0045377 0.0037857 0.0043695 0.045678 0 0 0 0 0 0 0 0 0 0 0 0 0 0 0 0 0
9.1563 -0.00088032 -0.00055006 0.012918 0.0021681 0 0.0015208 -0.0019614 0.0032078 -0.0065299 0.0038521 0.0035961 0.040114 0 0 0 0 0 0 0 0 0 0 0 0 0 0 0 0 0
9.1602 -0.00072901 0.00010508 0.014818 0.0020727 0 0.00089579 -0.0022753 0.0028832 -0.0058252 0.0034523 0.0030273 0.023245 0 0 0 0 0 0 0 0 0 0 0 0 0 0 0 0 0
9.1641 -0.00078964 0.00067273 0.013035 0.0012599 0 0.00055413 -0.003087 0.00099812 -0.0030368 0.002261 0.0019572 0.0020709 0 0 0 0 0 0 0 0 0 0 0 0 0 0 0 0 0
9.168 -0.00080139 0.00084598 0.0074698 0.00026544 0 0.00026263 -0.0043407 -0.00058816 0.00022103 0.00082349 -4.9308e-05 -0.016017 0 0 0 0 0 0 0 0 0 0 0 0 0 0 0 0 0
9.1719 -0.00045026 0.00057151 0.00046282 -0.00048784 0 -0.00015726 -0.0047672 -0.00054792 0.0026142 0.00013764 -0.0022924 -0.025722 0 0 0 0 0 0 0 0 0 0 0 0 0 0 0 0 0
9.1758 0.00030989 5.6895e-05 -0.0044694 -0.0009162 0 -0.00053784 -0.0028016 0.00089276 0.0038065 0.00058802 -0.0033462 -0.024716 0 0 0 0 0 0 0 0 0 0 0 0 0 0 0 0 0
9.1797 0.0011495 -0.00033655 -0.0053818 -0.0010824 0 -0.0004795 0.001688 0.002408 0.0041989 0.0013927 -0.0024581 -0.014237 0 0 0 0 0 0 0 0 0 0 0 0 0 0 0 0 0
9.1836 0.001594 -0.00028806 -0.0035932 -0.0009447 0 0.00023391 0.0065949 0.0028471 0.0042672 0.0012386 -0.00049507 0.00068588 0 0 0 0 0 0 0 0 0 0 0 0 0 0 0 0 0
9.1875 0.0014076 0.00026125 -0.0024807 -0.00040526 0 0.0013559 0.0088402 0.0020504 0.0042558 -0.00045032 0.00068145 0.012946 0 0 0 0 0 0 0 0 0 0 0 0 0 0 0 0 0
9.1914 0.00078741 0.001004 -0.0042897 0.00041547 0 0.0023371 0.0068819 0.00061679 0.0043235 -0.0028604 -3.0885e-05 0.017366 0 0 0 0 0 0 0 0 0 0 0 0 0 0 0 0 0
9.1953 0.00018655 0.0014293 -0.007938 0.0010736 0 0.0027693 0.0022016 -0.00084491 0.0046192 -0.0044174 -0.0017763 0.014269 0 0 0 0 0 0 0 0 0 0 0 0 0 0 0 0 0
9.1992 -7.3702e-05 0.0012191 -0.0099643 0.0010939 0 0.0026732 -0.0017642 -0.0020796 0.0049668 -0.0041105 -0.0023652 0.0088595 0 0 0 0 0 0 0 0 0 0 0 0 0 0 0 0 0
9.2031 -4.9977e-05 0.00058332 -0.0077404 0.0004166 0 0.0023727 -0.0024377 -0.0029279 0.0045617 -0.0022654 -0.00025908 0.0060462 0 0 0 0 0 0 0 0 0 0 0 0 0 0 0 0 0
9.207 -6.3846e-05 0.00017852 -0.0018741 -0.00047228 0 0.0021363 -0.00015342 -0.003018 0.0023568 -0.0001041 0.0039001 0.0053265 0 0 0 0 0 0 0 0 0 0 0 0 0 0 0 0 0
9.2109 -0.00035525 0.00056441 0.0044154 -0.00091258 0 0.0019812 0.002375 -0.0019924 -0.0018687 0.0013739 0.0076551 0.0012886 0 0 0 0 0 0 0 0 0 0 0 0 0 0 0 0 0
9.2148 -0.00084192 0.0016133 0.0081565 -0.0006188 0 0.0018018 0.0025742 -9.5783e-05 -0.0067125 0.0020701 0.0086717 -0.0098565 0 0 0 0 0 0 0 0 0 0 0 0 0 0 0 0 0
9.2188 -0.001207 0.0024496 0.008844 0.00010378 0 0.0015934 0.00013197 0.0016442 -0.0096556 0.0024715 0.0065036 -0.02401 0 0 0 0 0 0 0 0 0 0 0 0 0 0 0 0 0
9.2227 -0.0012103 0.0021059 0.0080394 0.00065548 0 0.0014483 -0.0031 0.0020819 -0.0087829 0.0028433 0.0026954 -0.03045 0 0 0 0 0 0 0 0 0 0 0 0 0 0 0 0 0
9.2266 -0.0009058 0.00041269 0.0071686 0.0006398 0 0.0013167 -0.0050016 0.00096771 -0.0043569 0.0028675 -0.00066454 -0.021026 0 0 0 0 0 0 0 0 0 0 0 0 0 0 0 0 0
9.2305 -0.00056031 -0.0016806 0.00604 0.0001062 0 0.00086721 -0.0048633 -0.0007016 0.0012016 0.0020803 -0.0024916 0.00082765 0 0 0 0 0 0 0 0 0 0 0 0 0 0 0 0 0
9.2344 -0.00037267 -0.002747 0.0035467 -0.00060612 0 -0.00027041 -0.0033849 -0.0014625 0.0050259 0.00055187 -0.0030591 0.020645 0 0 0 0 0 0 0 0 0 0 0 0 0 0 0 0 0
9.2383 -0.00029257 -0.0020278 -0.00050538 -0.0011731 0 -0.0020321 -0.0014509 -0.00065206 0.0057891 -0.00099398 -0.0031808 0.024056 0 0 0 0 0 0 0 0 0 0 0 0 0 0 0 0 0
9.2422 -0.00012076 -0.00010044 -0.0046742 -0.0014292 0 -0.0037125 0.00070958 0.0010093 0.0043231 -0.0017749 -0.0032931 0.0090712 0 0 0 0 0 0 0 0 0 0 0 0 0 0 0 0 0
9.2461 0.00022457 0.0015696 -0.0071238 -0.0013146 0 -0.0043464 0.0031221 0.002079 0.0025277 -0.0016222 -0.0033133 -0.011993 0 0 0 0 0 0 0 0 0 0 0 0 0 0 0 0 0
9.25 0.00056568 0.0018582 -0.0074059 -0.00083035 0 -0.0034364 0.0052011 0.0016843 0.0017381 -0.0010194 -0.0031198 -0.02328 0 0 0 0 0 0 0 0 0 0 0 0 0 0 0 0 0
9.2539 0.00061016 0.00093231 -0.0067331 -0.00011598 0 -0.0013915 0.0057874 0.0002567 0.0019897 -0.00050659 -0.0028511 -0.019204 0 0 0 0 0 0 0 0 0 0 0 0 0 0 0 0 0
9.2578 0.00024714 6.7952e-05 -0.0064187 0.00049368 0 0.00073527 0.0043157 -0.00091634 0.0025268 -0.0001357 -0.0026178 -0.0085301 0 0 0 0 0 0 0 0 0 0 0 0 0 0 0 0 0
9.2617 -0.00030573 0.00048118 -0.0062601 0.00064177 0 0.0019928 0.0018179 -0.00084285 0.0026853 0.00042942 -0.0020816 -0.0050958 0 0 0 0 0 0 0 0 0 0 0 0 0 0 0 0 0
9.2656 -0.00066713 0.0022114 -0.0047424 0.00028461 0 0.0021137 0.00038135 0.00038015 0.0021959 0.0013298 -0.00061121 -0.01427 0 0 0 0 0 0 0 0 0 0 0 0 0 0 0 0 0
9.2695 -0.00062622 0.0040536 -0.00090444 -0.00016797 0 0.0014888 0.0012738 0.0017576 0.00090372 0.0021733 0.0019609 -0.028144 0 0 0 0 0 0 0 0 0 0 0 0 0 0 0 0 0
9.2734 -0.00033235 0.0045927 0.0042021 -0.00016625 0 0.00068955 0.0035265 0.0022736 -0.0013403 0.0024001 0.0047777 -0.033692 0 0 0 0 0 0 0 0 0 0 0 0 0 0 0 0 0
9.2773 -0.00015728 0.0034055 0.0081635 0.00042377 0 6.7863e-05 0.0045511 0.0016414 -0.0042045 0.0019814 0.0063576 -0.025537 0 0 0 0 0 0 0 0 0 0 0 0 0 0 0 0 0
9.2813 -0.00035125 0.0013693 0.0093816 0.001082 0 -0.00024757 0.0024294 0.00038572 -0.0064082 0.0016224 0.005764 -0.010797 0 0 0 0 0 0 0 0 0 0 0 0 0 0 0 0 0
9.2852 -0.00080323 -0.00015555 0.008491 0.001048 0 -0.00014722 -0.0022004 -0.00063274 -0.0061951 0.0021035 0.0034761 -0.0017926 0 0 0 0 0 0 0 0 0 0 0 0 0 0 0 0 0
9.2891 -0.0011175 -0.00049263 0.0074965 7.2556e-05 0 0.00047032 -0.0064482 -0.00077878 -0.0027696 0.0033371 0.0010723 -0.0043209 0 0 0 0 0 0 0 0 0 0 0 0 0 0 0 0 0
9.293 -0.00093564 -0.00011887 0.0075491 -0.0012291 0 0.0014322 -0.0074234 5.5218e-05 0.002551 0.0041478 -4.7891e-05 -0.013052 0 0 0 0 0 0 0 0 0 0 0 0 0 0 0 0 0
9.2969 -0.00022883 -7.1481e-05 0.0077351 -0.0018442 0 0.0021208 -0.0044294 0.0014404 0.0068449 0.0031619 0.0002504 -0.017774 0 0 0 0 0 0 0 0 0 0 0 0 0 0 0 0 0
9.3008 0.00067238 -0.00089268 0.006145 -0.0012774 0 0.0017875 0.00071395 0.0026055 0.0076952 9.873e-05 0.00089989 -0.01335 0 0 0 0 0 0 0 0 0 0 0 0 0 0 0 0 0
9.3047 0.0013132 -0.0020864 0.0020368 -4.712e-05 0 0.00022491 0.0052295 0.0027937 0.0051749 -0.003736 0.00068974 -0.003322 0 0 0 0 0 0 0 0 0 0 0 0 0 0 0 0 0
9.3086 0.0014169 -0.0025473 -0.0032311 0.0007515 0 -0.0018407 0.0072685 0.0017129 0.0018317 -0.006303 -0.00071431 0.0054494 0 0 0 0 0 0 0 0 0 0 0 0 0 0 0 0 0
9.3125 0.001037 -0.001541 -0.007421 0.00043741 0 -0.0031569 0.0066652 -0.00016963 0.00052013 -0.0063588 -0.0026393 0.01027 0 0 0 0 0 0 0 0 0 0 0 0 0 0 0 0 0
9.3164 0.00048267 0.00063152 -0.0093736 -0.00064189 0 -0.0029416 0.0044357 -0.001804 0.0019515 -0.0043666 -0.0040647 0.013981 0 0 0 0 0 0 0 0 0 0 0 0 0 0 0 0 0
9.3203 0.00010338 0.0028233 -0.009577 -0.0014528 0 -0.0016062 0.0019247 -0.0022308 0.0041596 -0.002032 -0.0042993 0.019484 0 0 0 0 0 0 0 0 0 0 0 0 0 0 0 0 0
9.3242 8.2902e-05 0.0038786 -0.0089001 -0.0012352 0 -0.00047832 0.00030572 -0.0012931 0.0043382 -0.00090703 -0.0031375 0.024568 0 0 0 0 0 0 0 0 0 0 0 0 0 0 0 0 0
9.3281 0.00035371 0.0034206 -0.0071652 -0.00016406 0 -0.00067444 0.00032264 0.00022942 0.001342 -0.0012559 -0.00068556 0.023611 0 0 0 0 0 0 0 0 0 0 0 0 0 0 0 0 0
9.332 0.00066063 0.0020193 -0.0033861 0.00087681 0 -0.0020915 0.0019011 0.0012502 -0.0033752 -0.0020549 0.0026458 0.014569 0 0 0 0 0 0 0 0 0 0 0 0 0 0 0 0 0
9.3359 0.00072873 0.00070297 0.0025209 0.0011268 0 -0.003441 0.0038417 0.001261 -0.0070657 -0.0019805 0.0059211 0.0030915 0 0 0 0 0 0 0 0 0 0 0 0 0 0 0 0 0
9.3398 0.00044226 0.00024074 0.0086262 0.00056131 0 -0.0033384 0.0042768 0.00069498 -0.0078729 -0.00047741 0.007742 -0.001754 0 0 0 0 0 0 0 0 0 0 0 0 0 0 0 0 0
9.3438 -7.1524e-05 0.00069706 0.012075 -0.00023991 0 -0.0015163 0.0020369 0.0004558 -0.0059473 0.0019042 0.0069814 0.0035582 0 0 0 0 0 0 0 0 0 0 0 0 0 0 0 0 0
9.3477 -0.00051771 0.0014874 0.011537 -0.00072686 0 0.00088284 -0.0020749 0.0010751 -0.0028008 0.003995 0.0037811 0.012828 0 0 0 0 0 0 0 0 0 0 0 0 0 0 0 0 0
9.3516 -0.00063164 0.0018269 0.0084774 -0.00083191 0 0.002172 -0.0054746 0.0022822 0.00011694 0.004784 -0.00017503 0.01575 0 0 0 0 0 0 0 0 0 0 0 0 0 0 0 0 0
9.3555 -0.00036443 0.0012621 0.0057239 -0.00085056 0 0.0013971 -0.0056814 0.0033244 0.0021991 0.0039143 -0.0026653 0.0080888 0 0 0 0 0 0 0 0 0 0 0 0 0 0 0 0 0
9.3594 8.7515e-05 -3.2338e-05 0.0046516 -0.00099751 0 -0.0010012 -0.0024122 0.0036392 0.0034159 0.00172 -0.0025696 -0.00401 0 0 0 0 0 0 0 0 0 0 0 0 0 0 0 0 0
9.3633 0.00043839 -0.0013666 0.0038991 -0.0011709 0 -0.0035848 0.0020614 0.0032083 0.0037685 -0.0010146 -0.00074203 -0.01025 0 0 0 0 0 0 0 0 0 0 0 0 0 0 0 0 0
9.3672 0.00053012 -0.0019973 0.0010514 -0.0011369 0 -0.0049476 0.0047599 0.0023467 0.0032887 -0.0033529 0.00073844 -0.0066074 0 0 0 0 0 0 0 0 0 0 0 0 0 0 0 0 0
9.3711 0.00043072 -0.0016396 -0.0043865 -0.00084299 0 -0.0045501 0.0044286 0.0012986 0.0024593 -0.0045017 0.00034987 0.00094413 0 0 0 0 0 0 0 0 0 0 0 0 0 0 0 0 0
9.375 0.00033814 -0.00065821 -0.0098698 -0.00045856 0 -0.0028409 0.0023491 0.00014358 0.0022289 -0.0041123 -0.0016126 0.0033329 0 0 0 0 0 0 0 0 0 0 0 0 0 0 0 0 0
9.3789 0.00038807 0.00023522 -0.01187 -0.00011988 0 -0.00076363 0.00088221 -0.00094488 0.0032311 -0.0024808 -0.003381 -0.0014823 0 0 0 0 0 0 0 0 0 0 0 0 0 0 0 0 0
9.3828 0.00054436 0.00055478 -0.0091347 0.00026577 0 0.0008749 0.0012609 -0.0015227 0.0049033 -0.00045938 -0.0032737 -0.006224 0 0 0 0 0 0 0 0 0 0 0 0 0 0 0 0 0
9.3867 0.00065931 0.00039999 -0.0038578 0.00087287 0 0.0017714 0.0027447 -0.0011448 0.0056046 0.00098591 -0.001027 -0.0026523 0 0 0 0 0 0 0 0 0 0 0 0 0 0 0 0 0
9.3906 0.00062138 0.00026373 0.00043214 0.0016238 0 0.0021219 0.0037232 0.00011432 0.0039442 0.001346 0.0021964 0.0082768 0 0 0 0 0 0 0 0 0 0 0 0 0 0 0 0 0
9.3945 0.00043209 0.00044567 0.0021359 0.0020973 0 0.0023659 0.0033823 0.0014753 0.00020661 0.00087933 0.0049076 0.015853 0 0 0 0 0 0 0 0 0 0 0 0 0 0 0 0 0
9.3984 0.00014785 0.0006372 0.0027215 0.0018671 0 0.00285 0.0021769 0.0019331 -0.0035546 0.00041191 0.0063404 0.010267 0 0 0 0 0 0 0 0 0 0 0 0 0 0 0 0 0
9.4023 -0.00021858 0.0001378 0.0047042 0.00095464 0 0.0035647 0.00086258 0.0010535 -0.0050276 0.0007409 0.0065712 -0.0061338 0 0 0 0 0 0 0 0 0 0 0 0 0 0 0 0 0
9.4063 -0.00069578 -0.0014252 0.0086782 -0.00010019 0 0.0040932 -0.00053394 -0.00063533 -0.0034907 0.002042 0.0059076 -0.01924 0 0 0 0 0 0 0 0 0 0 0 0 0 0 0 0 0
9.4102 -0.0012326 -0.0035404 0.012487 -0.00067348 0 0.0038497 -0.0024905 -0.0020335 -0.00035411 0.0036816 0.0044203 -0.016138 0 0 0 0 0 0 0 0 0 0 0 0 0 0 0 0 0
9.4141 -0.0016045 -0.0050165 0.013291 -0.00057667 0 0.0025034 -0.0048208 -0.0022991 0.002067 0.0045655 0.0021292 0.0016291 0 0 0 0 0 0 0 0 0 0 0 0 0 0 0 0 0
9.418 -0.0015048 -0.0048657 0.010279 -0.00014094 0 0.0003054 -0.0061339 -0.0014042 0.0024135 0.0038196 -0.00052801 0.018044 0 0 0 0 0 0 0 0 0 0 0 0 0 0 0 0 0
9.4219 -0.00080197 -0.0031107 0.00524 0.00018835 0 -0.0019571 -0.0048881 -2.7391e-05 0.0011691 0.001398 -0.0026726 0.0169 0 0 0 0 0 0 0 0 0 0 0 0 0 0 0 0 0
9.4258 0.00026142 -0.00076668 0.0005943 0.00027955 0 -0.0033918 -0.0011266 0.00098424 -3.3968e-05 -0.0017639 -0.0035841 -0.0027714 0 0 0 0 0 0 0 0 0 0 0 0 0 0 0 0 0
9.4297 0.0011529 0.0010148 -0.0028362 0.0003052 0 -0.0035137 0.0030303 0.0010817 0.00012269 -0.0041996 -0.0033077 -0.024912 0 0 0 0 0 0 0 0 0 0 0 0 0 0 0 0 0
9.4336 0.0014078 0.0018653 -0.0059465 0.00036705 0 -0.0024651 0.0049535 0.00016899 0.0017087 -0.0047635 -0.0025609 -0.030283 0 0 0 0 0 0 0 0 0 0 0 0 0 0 0 0 0
9.4375 0.00098304 0.002336 -0.0094309 0.00027129 0 -0.0008213 0.0037869 -0.0014181 0.0037124 -0.0033783 -0.001975 -0.013134 0 0 0 0 0 0 0 0 0 0 0 0 0 0 0 0 0
9.4414 0.00029102 0.0031512 -0.012191 -0.0002075 0 0.00079873 0.0011912 -0.0029534 0.0048614 -0.0011474 -0.001468 0.014493 0 0 0 0 0 0 0 0 0 0 0 0 0 0 0 0 0
9.4453 -0.0001408 0.0043311 -0.012034 -0.00085827 0 0.0019939 -0.00025957 -0.0035019 0.0043276 0.0003423 -0.00044367 0.033986 0 0 0 0 0 0 0 0 0 0 0 0 0 0 0 0 0
9.4492 -0.0001052 0.0050652 -0.0080428 -0.00099094 0 0.0025914 0.00050882 -0.0024271 0.0019999 0.00012149 0.0013749 0.035638 0 0 0 0 0 0 0 0 0 0 0 0 0 0 0 0 0
9.4531 0.00013491 0.0044785 -0.0020107 -5.0618e-05 0 0.0025506 0.0022078 -2.6902e-05 -0.0014984 -0.0014384 0.0033935 0.024259 0 0 0 0 0 0 0 0 0 0 0 0 0 0 0 0 0
9.457 0.00011976 0.0025456 0.0027595 0.0016548 0 0.0019503 0.0026445 0.0023279 -0.0049149 -0.0028651 0.0045411 0.011418 0 0 0 0 0 0 0 0 0 0 0 0 0 0 0 0 0
9.4609 -0.00035134 0.00024797 0.0042817 0.0029437 0 0.001061 0.00093302 0.0029955 -0.0067684 -0.0026718 0.0042697 0.0036536 0 0 0 0 0 0 0 0 0 0 0 0 0 0 0 0 0
9.4648 -0.00099359 -0.0012037 0.0035378 0.0026767 0 0.00032811 -0.0017769 0.001394 -0.0061568 -0.00048947 0.0031326 -0.0015291 0 0 0 0 0 0 0 0 0 0 0 0 0 0 0 0 0
9.4688 -0.0012561 -0.0013574 0.0032963 0.00083969 0 0.00015082 -0.0036414 -0.0012787 -0.0035389 0.002626 0.0022841 -0.0094031 0 0 0 0 0 0 0 0 0 0 0 0 0 0 0 0 0
9.4727 -0.00080805 -0.00080209 0.0052614 -0.0012767 0 0.00058377 -0.0039692 -0.0027942 -0.00068697 0.0049417 0.0023378 -0.019714 0 0 0 0 0 0 0 0 0 0 0 0 0 0 0 0 0
9.4766 0.00013177 -0.00052018 0.0083374 -0.0020977 0 0.0012278 -0.0036227 -0.0017038 0.00049541 0.0052479 0.0027046 -0.025647 0 0 0 0 0 0 0 0 0 0 0 0 0 0 0 0 0
9.4805 0.00092177 -0.00096826 0.0096077 -0.0011253 0 0.001449 -0.0037086 0.001304 -0.00047941 0.0035877 0.0020971 -0.020733 0 0 0 0 0 0 0 0 0 0 0 0 0 0 0 0 0
9.4844 0.00099311 -0.0017492 0.006969 0.00061495 0 0.00078518 -0.0041596 0.0038039 -0.002137 0.0010426 -0.00023795 -0.0057502 0 0 0 0 0 0 0 0 0 0 0 0 0 0 0 0 0
9.4883 0.00031254 -0.0021072 0.00091871 0.0014875 0 -0.00075308 -0.0038146 0.0035927 -0.0021692 -0.0011161 -0.0036989 0.011766 0 0 0 0 0 0 0 0 0 0 0 0 0 0 0 0 0
9.4922 -0.00056741 -0.0016725 -0.0059395 0.00069643 0 -0.0026746 -0.0018578 0.00055879 0.00057885 -0.0021765 -0.0066621 0.02439 0 0 0 0 0 0 0 0 0 0 0 0 0 0 0 0 0
9.4961 -0.00091611 -0.000716 -0.010873 -0.0010492 0 -0.0042491 0.0010581 -0.0031785 0.0049616 -0.0021511 -0.0076464 0.030251 0 0 0 0 0 0 0 0 0 0 0 0 0 0 0 0 0
9.5 -0.00037289 0.00024933 -0.012578 -0.0022228 0 -0.0048311 0.0032899 -0.0049816 0.0082734 -0.0014637 -0.0062958 0.031512 0 0 0 0 0 0 0 0 0 0 0 0 0 0 0 0 0
9.5039 0.00078259 0.00099405 -0.011306 -0.0018342 0 -0.0041319 0.0037575 -0.0037556 0.0082722 -0.00059208 -0.0034493 0.028617 0 0 0 0 0 0 0 0 0 0 0 0 0 0 0 0 0
9.5078 0.001828 0.0016375 -0.0080834 -0.00020409 0 -0.0023762 0.0028613 -0.00062496 0.0047849 6.6157e-05 -0.00042316 0.018019 0 0 0 0 0 0 0 0 0 0 0 0 0 0 0 0 0
9.5117 0.0020993 0.0022427 -0.0041147 0.0014547 0 -0.00026826 0.0018107 0.0021819 -0.00034637 0.00021651 0.0017926 -0.0030816 0 0 0 0 0 0 0 0 0 0 0 0 0 0 0 0 0
9.5156 0.0014239 0.0024938 -0.00061335 0.0021317 0 0.0013039 0.0012178 0.0030939 -0.0047102 -0.00020684 0.0028756 -0.030068 0 0 0 0 0 0 0 0 0 0 0 0 0 0 0 0 0
9.5195 0.00019828 0.0019219 0.0014626 0.0017435 0 0.0017603 0.00059823 0.0020996 -0.0068149 -0.00085869 0.0030498 -0.050759 0 0 0 0 0 0 0 0 0 0 0 0 0 0 0 0 0
9.5234 -0.00090241 0.0004984 0.0020376 0.00094189 0 0.0012116 -0.00068846 0.00030371 -0.0065456 -0.0010463 0.0028106 -0.054004 0 0 0 0 0 0 0 0 0 0 0 0 0 0 0 0 0
9.5273 -0.00135 -0.0010764 0.0022524 0.0003826 0 0.00037828 -0.00226 -0.0011195 -0.004656 -0.00019888 0.0026824 -0.039672 0 0 0 0 0 0 0 0 0 0 0 0 0 0 0 0 0
9.5313 -0.0010386 -0.0018189 0.0036919 0.00023092 0 8.5995e-06 -0.0028237 -0.0015645 -0.0021171 0.0015593 0.0029714 -0.01996 0 0 0 0 0 0 0 0 0 0 0 0 0 0 0 0 0
9.5352 -0.00026991 -0.0013099 0.0067955 0.00026821 0 0.00023955 -0.0016135 -0.00095398 0.00014344 0.0033042 0.0035167 -0.009743 0 0 0 0 0 0 0 0 0 0 0 0 0 0 0 0 0
9.5391 0.00048494 -0.0001203 0.0099417 0.00028753 0 0.00049985 0.00045986 0.00049291 0.0013256 0.0039283 0.0036675 -0.014342 0 0 0 0 0 0 0 0 0 0 0 0 0 0 0 0 0
9.543 0.00086661 0.00066475 0.010424 0.00026755 0 0.0001113 0.0014152 0.0022509 0.0010966 0.0030413 0.0027001 -0.025978 0 0 0 0 0 0 0 0 0 0 0 0 0 0 0 0 0
9.5469 0.00079007 0.00043503 0.0067491 0.00021085 0 -0.0009488 0.00015241 0.0034346 4.9253e-05 0.0013413 0.00049091 -0.031949 0 0 0 0 0 0 0 0 0 0 0 0 0 0 0 0 0
9.5508 0.0004352 -0.00036952 0.00017743 -1.8213e-05 0 -0.0019051 -0.0022502 0.0031742 -0.00039503 3.9484e-05 -0.0021342 -0.026425 0 0 0 0 0 0 0 0 0 0 0 0 0 0 0 0 0
9.5547 0.00011062 -0.00065747 -0.0060818 -0.00055568 0 -0.0018922 -0.0033626 0.0013791 0.0010144 -0.00020571 -0.0038257 -0.014613 0 0 0 0 0 0 0 0 0 0 0 0 0 0 0 0 0
9.5586 7.8013e-05 0.00030775 -0.0093775 -0.0012396 0 -0.00086747 -0.0016473 -0.00086038 0.0041137 0.00013249 -0.0036855 -0.0060431 0 0 0 0 0 0 0 0 0 0 0 0 0 0 0 0 0
9.5625 0.00041541 0.0022368 -0.0094913 -0.0015711 0 0.00022074 0.0020991 -0.0019086 0.007058 -5.9086e-05 -0.0019748 -0.004522 0 0 0 0 0 0 0 0 0 0 0 0 0 0 0 0 0
9.5664 0.00097241 0.0040821 -0.0081721 -0.0011061 0 0.00028669 0.0055207 -0.00094451 0.0075648 -0.001385 0.00011137 -0.0051345 0 0 0 0 0 0 0 0 0 0 0 0 0 0 0 0 0
9.5703 0.0014403 0.0049397 -0.006999 6.5489e-05 0 -0.00079033 0.0068267 0.001176 0.0047721 -0.0032107 0.0014441 -0.00095926 0 0 0 0 0 0 0 0 0 0 0 0 0 0 0 0 0
9.5742 0.0015162 0.0047125 -0.0058797 0.001274 0 -0.0019404 0.0060867 0.0025251 7.5568e-05 -0.0040833 0.0018396 0.0080515 0 0 0 0 0 0 0 0 0 0 0 0 0 0 0 0 0
9.5781 0.0010852 0.0039666 -0.0036721 0.0017793 0 -0.0018788 0.0045548 0.001793 -0.0038855 -0.0029766 0.0020367 0.013761 0 0 0 0 0 0 0 0 0 0 0 0 0 0 0 0 0
9.582 0.00030894 0.0032438 -3.5084e-05 0.001382 0 -0.00038798 0.003063 -0.00046165 -0.0052524 -0.00024196 0.0028486 0.0079186 0 0 0 0 0 0 0 0 0 0 0 0 0 0 0 0 0
9.5859 -0.00045493 0.0025876 0.0037225 0.00055717 0 0.0013855 0.00141 -0.0022303 -0.0042181 0.0026039 0.0043286 -0.008458 0 0 0 0 0 0 0 0 0 0 0 0 0 0 0 0 0
9.5898 -0.0008734 0.0017226 0.0058436 -6.8439e-06 0 0.0019878 -0.00068458 -0.0018291 -0.0025096 0.0040667 0.0057081 -0.024203 0 0 0 0 0 0 0 0 0 0 0 0 0 0 0 0 0
9.5938 -0.00085816 0.00058791 0.0060299 -3.1155e-06 0 0.0010691 -0.0024708 0.00059402 -0.0017107 0.0037708 0.0060692 -0.027232 0 0 0 0 0 0 0 0 0 0 0 0 0 0 0 0 0
9.5977 -0.00062221 -0.00043661 0.0057828 0.00031437 0 -0.00027523 -0.0025652 0.0031998 -0.0020205 0.0025261 0.0050401 -0.015434 0 0 0 0 0 0 0 0 0 0 0 0 0 0 0 0 0
9.6016 -0.00051612 -0.00089111 0.0065826 0.00046057 0 -0.0006285 -0.00066008 0.0040598 -0.0024486 0.0014125 0.002903 0.0011452 0 0 0 0 0 0 0 0 0 0 0 0 0 0 0 0 0
9.6055 -0.00075425 -0.00077039 0.0078197 0.00016056 0 0.00026024 0.0014879 0.0026955 -0.0019914 0.00081795 0.00020089 0.0091667 0 0 0 0 0 0 0 0 0 0 0 0 0 0 0 0 0
9.6094 -0.0012366 -0.00059389 0.0069346 -0.00051608 0 0.00116 0.0013624 0.00021446 -0.00052 0.00031886 -0.002592 0.0038655 0 0 0 0 0 0 0 0 0 0 0 0 0 0 0 0 0
9.6133 -0.0016091 -0.00086683 0.0020039 -0.0013392 0 0.00060798 -0.0016504 -0.0018631 0.0013553 -0.00059608 -0.0050028 -0.0068876 0 0 0 0 0 0 0 0 0 0 0 0 0 0 0 0 0
9.6172 -0.0015227 -0.0014786 -0.0057172 -0.0021012 0 -0.0014878 -0.005036 -0.0028042 0.0030195 -0.0017912 -0.0063672 -0.0099596 0 0 0 0 0 0 0 0 0 0 0 0 0 0 0 0 0
9.6211 -0.00089741 -0.0017137 -0.012085 -0.0025916 0 -0.0035398 -0.0050787 -0.0028139 0.0042569 -0.0025309 -0.0060112 0.00097819 0 0 0 0 0 0 0 0 0 0 0 0 0 0 0 0 0
9.625 5.8053e-06 -0.00094389 -0.013309 -0.0025172 0 -0.0036756 -0.00046403 -0.002301 0.0049884 -0.0022615 -0.0038373 0.019489 0 0 0 0 0 0 0 0 0 0 0 0 0 0 0 0 0
9.6289 0.00075127 0.00065677 -0.0092403 -0.0016467 0 -0.001532 0.0059545 -0.0013038 0.0048897 -0.001294 -0.00072188 0.031706 0 0 0 0 0 0 0 0 0 0 0 0 0 0 0 0 0
9.6328 0.00099967 0.0021169 -0.0035648 -0.0001505 0 0.001309 0.0092624 0.00026072 0.0035617 -0.00062772 0.0018756 0.028238 0 0 0 0 0 0 0 0 0 0 0 0 0 0 0 0 0
9.6367 0.00068979 0.0024519 -0.00059668 0.0012641 0 0.0027039 0.0067604 0.0019661 0.0011616 -0.0010067 0.0029522 0.012384 0 0 0 0 0 0 0 0 0 0 0 0 0 0 0 0 0
9.6406 2.7577e-05 0.0015136 -0.0016217 0.0017439 0 0.0018422 0.00042466 0.0028254 -0.0013037 -0.0021069 0.0027555 -0.0022365 0 0 0 0 0 0 0 0 0 0 0 0 0 0 0 0 0
9.6445 -0.00066911 0.00010768 -0.0040961 0.00099106 0 -0.00014803 -0.0048311 0.0021105 -0.0025826 -0.0026905 0.0025263 -0.0026926 0 0 0 0 0 0 0 0 0 0 0 0 0 0 0 0 0
9.6484 -0.0011384 -0.00072466 -0.0042584 -0.00038065 0 -0.0013966 -0.0054725 0.00023814 -0.0022556 -0.0016776 0.0033299 0.01256 0 0 0 0 0 0 0 0 0 0 0 0 0 0 0 0 0
9.6523 -0.0012583 -0.00057843 -0.00056744 -0.0012811 0 -0.0010561 -0.0021887 -0.0013287 -0.001208 0.00079625 0.0050144 0.031865 0 0 0 0 0 0 0 0 0 0 0 0 0 0 0 0 0
9.6563 -0.0010431 7.967e-05 0.0051386 -0.0010696 0 7.8858e-05 0.001246 -0.0012624 -0.00089615 0.003311 0.0062667 0.038997 0 0 0 0 0 0 0 0 0 0 0 0 0 0 0 0 0
9.6602 -0.00060359 0.00045294 0.0094759 -0.000131 0 0.0005852 0.0017038 0.00043426 -0.0019862 0.0041995 0.0057291 0.025728 0 0 0 0 0 0 0 0 0 0 0 0 0 0 0 0 0
9.6641 -0.0001048 0.00014628 0.010304 0.00047701 0 -8.5271e-05 -0.00068185 0.0023984 -0.0036239 0.0028411 0.0031607 -0.0012976 0 0 0 0 0 0 0 0 0 0 0 0 0 0 0 0 0
9.668 0.00028762 -0.00059752 0.0079391 8.5696e-06 0 -0.0011537 -0.0032751 0.0031106 -0.0040539 0.00013793 -0.00036917 -0.024908 0 0 0 0 0 0 0 0 0 0 0 0 0 0 0 0 0
9.6719 0.0004807 -0.0012696 0.0041718 -0.0012717 0 -0.0014754 -0.0038148 0.0021959 -0.0020694 -0.0021931 -0.0033295 -0.030078 0 0 0 0 0 0 0 0 0 0 0 0 0 0 0 0 0
9.6758 0.00051345 -0.001582 0.00055257 -0.0023331 0 -0.00080932 -0.0022805 0.00062164 0.0019531 -0.0029028 -0.0047675 -0.0155 0 0 0 0 0 0 0 0 0 0 0 0 0 0 0 0 0
9.6797 0.0005397 -0.0015557 -0.0023437 -0.0023161 0 -4.5028e-05 -0.00012812 -0.0002933 0.0062451 -0.0020354 -0.0046669 0.0050788 0 0 0 0 0 0 0 0 0 0 0 0 0 0 0 0 0
9.6836 0.00071561 -0.001223 -0.0044436 -0.0012614 0 -0.00019553 0.0017215 -2.5188e-05 0.0087933 -0.0007153 -0.0035403 0.013411 0 0 0 0 0 0 0 0 0 0 0 0 0 0 0 0 0
9.6875 0.0010614 -0.00041359 -0.0055658 2.2886e-05 0 -0.0012645 0.0036109 0.00090346 0.0084992 -0.00016905 -0.0018891 0.0014167 0 0 0 0 0 0 0 0 0 0 0 0 0 0 0 0 0
9.6914 0.0014147 0.0010295 -0.00553 0.00074873 0 -0.0021818 0.0058725 0.0016188 0.0056347 -0.0007942 -9.0231e-05 -0.021703 0 0 0 0 0 0 0 0 0 0 0 0 0 0 0 0 0
9.6953 0.0015356 0.0028124 -0.0046378 0.00078498 0 -0.0018488 0.0073922 0.0016886 0.0015532 -0.0019415 0.0013992 -0.036168 0 0 0 0 0 0 0 0 0 0 0 0 0 0 0 0 0
9.6992 0.0012961 0.0040871 -0.0036147 0.00057867 0 -0.00020214 0.006151 0.0012615 -0.0019872 -0.0024688 0.0020527 -0.027326 0 0 0 0 0 0 0 0 0 0 0 0 0 0 0 0 0
9.7031 0.00080089 0.003956 -0.0028476 0.00056602 0 0.0017465 0.0015388 0.00064486 -0.0035971 -0.0015899 0.0017126 0.0023049 0 0 0 0 0 0 0 0 0 0 0 0 0 0 0 0 0
9.707 0.00032429 0.0022085 -0.0018161 0.00074927 0 0.0028371 -0.0041103 -1.6883e-05 -0.0029559 0.00057212 0.00099469 0.034828 0 0 0 0 0 0 0 0 0 0 0 0 0 0 0 0 0
9.7109 0.00010159 -0.00041156 0.00041725 0.00083675 0 0.0026614 -0.0068712 -0.00060601 -0.0011247 0.0030438 0.0010157 0.051352 0 0 0 0 0 0 0 0 0 0 0 0 0 0 0 0 0
9.7148 0.00013751 -0.00272 0.0039949 0.00068257 0 0.0016192 -0.0046245 -0.00078137 -4.1721e-05 0.0045958 0.0024371 0.046849 0 0 0 0 0 0 0 0 0 0 0 0 0 0 0 0 0
9.7188 0.00019719 -0.0039635 0.0076477 0.00046532 0 0.00029507 0.00073434 -0.00014991 -0.0011783 0.0045049 0.0046432 0.032795 0 0 0 0 0 0 0 0 0 0 0 0 0 0 0 0 0
9.7227 1.4325e-06 -0.0042612 0.0095064 0.00040792 0 -0.0010236 0.0046421 0.0011888 -0.0041722 0.0030284 0.0059556 0.025595 0 0 0 0 0 0 0 0 0 0 0 0 0 0 0 0 0
9.7266 -0.00052049 -0.004242 0.0086524 0.00041337 0 -0.0022166 0.0037516 0.0024011 -0.006681 0.0012678 0.0049049 0.031472 0 0 0 0 0 0 0 0 0 0 0 0 0 0 0 0 0
9.7305 -0.001125 -0.0042759 0.0058423 0.0001043 0 -0.0029635 -0.0011887 0.002483 -0.0059612 0.00043484 0.0015372 0.041684 0 0 0 0 0 0 0 0 0 0 0 0 0 0 0 0 0
9.7344 -0.0013943 -0.0040806 0.0026638 -0.00072057 0 -0.0028127 -0.0060766 0.0012346 -0.0011589 0.00095447 -0.0024227 0.042289 0 0 0 0 0 0 0 0 0 0 0 0 0 0 0 0 0
9.7383 -0.0010328 -0.0030849 4.595e-05 -0.0017182 0 -0.0017466 -0.0070067 -0.00036635 0.0056161 0.0020632 -0.0047684 0.029048 0 0 0 0 0 0 0 0 0 0 0 0 0 0 0 0 0
9.7422 -0.00010441 -0.0011608 -0.0022784 -0.0021834 0 -0.0005372 -0.0033205 -0.0009399 0.010575 0.0023145 -0.0043926 0.012983 0 0 0 0 0 0 0 0 0 0 0 0 0 0 0 0 0
9.7461 0.00096924 0.0010358 -0.0048605 -0.0016645 0 -0.00024897 0.0023706 7.5323e-07 0.011038 0.00073701 -0.0019608 0.010772 0 0 0 0 0 0 0 0 0 0 0 0 0 0 0 0 0
9.75 0.0016573 0.0024935 -0.0073334 -0.00040444 0 -0.0011889 0.0066864 0.0015097 0.0074319 -0.0022246 0.0007769 0.028516 0 0 0 0 0 0 0 0 0 0 0 0 0 0 0 0 0
9.7539 0.0016453 0.0026592 -0.0084165 0.00084938 0 -0.0023884 0.0078909 0.0020429 0.0027952 -0.0048306 0.0023307 0.054212 0 0 0 0 0 0 0 0 0 0 0 0 0 0 0 0 0
9.7578 0.0010129 0.0018769 -0.007219 0.0014856 0 -0.0023444 0.0063021 0.00091574 0.0002353 -0.005286 0.0023445 0.066637 0 0 0 0 0 0 0 0 0 0 0 0 0 0 0 0 0
9.7617 0.00015066 0.0010472 -0.0043599 0.0014873 0 -0.00048438 0.0031336 -0.0010356 0.00055696 -0.0031788 0.0014733 0.053342 0 0 0 0 0 0 0 0 0 0 0 0 0 0 0 0 0
9.7656 -0.00051009 0.00083739 -0.0015077 0.001288 0 0.002062 -0.00049361 -0.0022443 0.0020287 9.9014e-05 0.00065905 0.021809 0 0 0 0 0 0 0 0 0 0 0 0 0 0 0 0 0
9.7695 -0.00075476 0.0011634 0.00030001 0.0012395 0 0.0032716 -0.0035211 -0.0018644 0.0022468 0.002396 0.00054048 -0.0062847 0 0 0 0 0 0 0 0 0 0 0 0 0 0 0 0 0
9.7734 -0.0006598 0.0013764 0.0017167 0.0012769 0 0.0019901 -0.0047208 -0.00046008 0.0002482 0.0025106 0.0013186 -0.012689 0 0 0 0 0 0 0 0 0 0 0 0 0 0 0 0 0
[truncated: 4,382,857 more chars]
