# Supplementary material for: Dataset from dynamic shake-table testing of five full-scale single leaf and cavity URM walls subjected to out-of-plane two-way bending
Source: Data Brief. 2019 Mar 20;24:103854. doi: 10.1016/j.dib.2019.103854 (PMC6480314; doi:10.1016/j.dib.2019.103854)
Supplement: Multimedia component 2 [file mmc2.zip › DATA/CS-000-RF/Test2.txt]

0 -0.0025817 -0.00090095 0.00018579 -0.0012945 0 -0.00028561 0.0023418 -0.00092537 0.00088889 0.00024569 -0.0021057 -0.0024756 0.040786 0.020054 0.002212 0.051143 -0.00068514 0.017177 0.046739 0.041286 0.035354 0.039106 -0.0007132 0.050903 -0.0011619 -0.00019263 0.00054976 -0.00036847 0.0043824
0.003906 -0.0022377 -0.00017774 -0.0037614 -0.0016608 0 0.0011225 0.0037706 -0.0017952 0.0037368 -0.0022386 -0.0063652 -0.019765 0.014336 -0.015371 0.050945 0.031332 -0.00031032 -0.030448 0.07562 0.014158 -0.0018943 0.038688 0.00011567 0.014518 -0.0010113 -0.00072915 0.0009271 1.8023e-05 0.010272
0.007812 -0.0015978 0.00023435 -0.0066068 -0.00088422 0 0.0024951 0.0046696 -0.002041 0.0069412 -0.0039255 -0.0087265 -0.031398 0.027527 -0.017289 0.048248 0.01936 -0.00036867 -0.045148 0.045034 0.045745 0.041789 0.033696 -0.001484 0.007737 -0.0005639 -0.00090068 0.00092194 0.00018874 0.0078301
0.011719 -0.0009743 0.00025222 -0.0078803 0.000506 0 0.0029208 0.0044591 -0.0021177 0.0094691 -0.0046362 -0.0087261 -0.034489 0.032651 -0.00123 0.054334 0.026921 -0.00075839 -0.019909 0.024557 0.044547 0.060612 0.033465 -0.0045686 0.012315 6.4281e-05 -0.00061083 0.00062163 -9.2612e-05 0.002576
0.015625 -0.0004701 0.00011688 -0.0079076 0.0015269 0 0.0020414 0.0032003 -0.0023055 0.0099177 -0.0045329 -0.0069421 -0.032348 0.016516 0.017638 0.086528 0.045783 -0.0010915 0.026815 0.037828 -0.00021231 0.030134 0.03369 -0.0072908 0.019832 0.00054709 -0.00010438 0.00035325 -0.00068306 0.00089065
0.019531 5.3168e-05 0.00020439 -0.0071643 0.0015208 0 0.00040964 0.0016328 -0.0025782 0.0076312 -0.0037652 -0.0045158 -0.02877 0.020354 0.016011 0.095062 0.026765 -0.0010379 0.020086 0.040147 0.040451 0.058216 0.0022221 -0.0081492 0.035333 0.00058568 0.00027814 0.00032959 -0.00113 0.0041776
0.023437 0.00078372 0.00069539 -0.0057489 0.00067412 0 -0.00093764 0.00061737 -0.0026657 0.0033643 -0.0023415 -0.0023514 -0.023209 -0.011657 0.029099 0.060153 0.02462 -0.00059796 0.014941 0.040324 0.025978 0.068895 0.011788 -0.0069227 0.0076277 0.00017631 0.00041624 0.00041643 -0.0010375 0.0078281
0.027344 0.0017099 0.001365 -0.0034718 -0.00016099 0 -0.0013076 0.00044673 -0.0022167 -0.0011595 -0.00033784 -0.00058218 -0.01298 -0.00043727 0.035936 0.063762 0.03274 -9.1907e-05 0.017742 0.046568 0.018964 0.072958 0.020746 -0.0046777 0.0083094 -0.00035774 0.00049196 0.00028501 -0.00040294 0.0058132
0.03125 0.0025342 0.0017046 -0.00035837 -0.00019864 0 -0.00084467 0.00062795 -0.00099022 -0.0044557 0.0018452 0.0013213 8.4266e-05 0.034226 0.038451 0.086312 0.045123 9.3736e-05 0.023129 0.042425 0.032102 0.066541 0.018062 -0.0029078 0.022883 -0.00063144 0.00076757 -0.00019408 0.0003854 -0.0034756
0.035156 0.0028395 0.0013251 0.0030433 0.00061409 0 -0.00029916 0.00033782 0.00096659 -0.0062158 0.003538 0.003917 0.0072965 0.056109 0.041532 0.092681 0.054217 -0.00021723 0.024057 0.014003 0.064386 0.048339 7.4467e-06 -0.0024669 0.024248 -0.00052784 0.0012871 -0.00073577 0.00087945 -0.015502
0.039062 0.0023846 0.00032053 0.0058817 0.0015587 0 -0.0003433 -0.00083365 0.0032352 -0.0071922 0.0041977 0.0071306 -9.5106e-05 0.043069 0.03826 0.075607 0.038496 -0.0008854 0.021042 0.038033 0.036399 0.076684 -0.00073157 -0.003079 0.0133 -0.00027579 0.0018006 -0.00086353 0.00091472 -0.023336
0.042969 0.0012929 -0.00074282 0.0075004 0.0017579 0 -0.0010555 -0.0024807 0.0051368 -0.0082122 0.003792 0.010072 -0.02067 0.025014 0.046273 0.083663 0.035709 -0.0015528 0.0073033 0.06937 0.023513 0.079414 0.024637 -0.0037492 0.011109 -0.00019321 0.0019844 -0.00038033 0.00066227 -0.023203
0.046875 -1.694e-05 -0.0012427 0.0077156 0.00090836 0 -0.0019559 -0.0036488 0.0060369 -0.0092636 0.0027883 0.011463 -0.040354 0.027387 0.06031 0.080732 0.041353 -0.0018416 0.0092244 0.065992 0.044827 0.062587 0.037175 -0.0037041 0.023391 -0.00034705 0.0017383 0.00038209 0.00038958 -0.016829
0.050781 -0.0011014 -0.00098283 0.0066811 -0.00048026 0 -0.0024542 -0.0035353 0.0056738 -0.0094603 0.0017383 0.010388 -0.042467 0.039735 0.056372 0.055364 0.051253 -0.0015405 0.023437 0.038161 0.079985 0.051378 0.030601 -0.0030664 0.04285 -0.00047704 0.0012701 0.00081272 0.0002077 -0.008964
0.054687 -0.0017486 -0.0003134 0.0046167 -0.0015102 0 -0.0022731 -0.0020568 0.0042708 -0.0078522 0.00083179 0.006855 -0.022348 0.0098293 -0.021546 0.014587 0.059269 -0.00071557 0.014855 0.054264 0.057833 0.10399 0.027967 -0.0026975 0.045109 -0.00027351 0.00089574 0.00056095 5.2361e-05 -0.0029961
0.058594 -0.0020324 0.00022069 0.0017637 -0.0015923 0 -0.0015494 0.00013141 0.0023473 -0.0042966 -0.00017315 0.0018305 0.0073012 0.032121 -0.0016358 0.056735 0.049335 0.00028981 0.023557 0.057961 0.026146 0.094842 0.036318 -0.003349 0.059203 0.00026445 0.0007572 -0.00013744 -0.0001346 0.0011206
0.0625 -0.0021499 0.00037746 -0.0014291 -0.00083283 0 -0.00065339 0.0021086 0.00039635 0.00035335 -0.0016039 -0.0032351 0.026366 0.028749 0.0052141 0.084315 0.048613 0.00099848 0.037109 0.046456 0.020087 0.073501 0.034666 -0.0048888 0.043739 0.00076503 0.00072967 -0.0006583 -0.00027385 0.005214
0.066406 -0.0022004 0.0003919 -0.0042344 0.00015232 0 4.7537e-05 0.0032401 -0.0013011 0.0048002 -0.0034524 -0.0070785 0.023998 0.014576 0.0030134 0.08759 0.058571 0.0010675 0.039853 0.033383 0.038224 0.050417 0.034087 -0.0063306 0.030142 0.00080766 0.00059024 -0.00052804 -0.0002359 0.0099382
0.070312 -0.0020949 0.00066914 -0.0059417 0.00075931 0 0.00033458 0.0034133 -0.0026144 0.0080151 -0.0052643 -0.0090959 0.0066452 0.0093599 0.0058343 0.069954 0.075672 0.00054255 0.022258 0.031897 0.069832 0.037007 0.042168 -0.0066898 0.043326 0.00033415 0.00026603 0.0001894 -3.751e-05 0.013851
0.074219 -0.0016547 0.0013125 -0.006322 0.00078786 0 0.0001993 0.0028825 -0.0034105 0.0095351 -0.0064066 -0.0094009 -0.0097045 0.023067 0.040079 0.070854 0.078479 -0.00011339 0.0094207 0.048346 0.065559 0.074369 0.030553 -0.0059091 0.038892 -0.00026293 -8.0821e-05 0.00098634 0.0001136 0.015251
0.078125 -0.00079785 0.0019681 -0.0057833 0.00043538 0 -0.00014467 0.0019572 -0.0035436 0.0092941 -0.006447 -0.008513 -0.014873 0.027815 0.0082421 0.10507 0.05366 -0.00032086 -0.0065546 0.04933 0.061046 0.078712 0.026082 -0.004975 0.0043039 -0.00048408 -0.00019822 0.0013568 2.5628e-05 0.014355
0.082031 0.00034882 0.0021482 -0.0049874 1.4067e-05 0 -0.00034137 0.00081841 -0.0030224 0.0073913 -0.0053376 -0.0069234 -0.012141 0.037441 -0.0028217 0.078402 0.039176 0.00015707 -0.028297 0.050276 0.038419 0.074822 0.027384 -0.0050473 0.002142 -0.00018381 3.5578e-05 0.001169 -0.00022443 0.013123
0.085937 0.0014953 0.0017049 -0.0042465 -0.00029169 0 -0.0001049 -0.0004427 -0.0021298 0.0041198 -0.0033441 -0.0048167 -0.011281 0.043062 0.018447 0.023398 0.045195 0.00097035 -0.036015 0.054948 0.018801 0.068659 0.035918 -0.0063495 0.022889 0.00029296 0.00052095 0.00066676 -0.0002986 0.012816
0.089844 0.0023388 0.00096353 -0.00328 -0.00044331 0 0.00053711 -0.0016888 -0.0012664 0.00014297 -0.0008952 -0.0021089 -0.015356 0.02035 0.045522 0.054753 0.069618 0.001418 0.0089393 0.061992 0.05217 0.058253 0.054894 -0.0078505 0.013317 0.00043682 0.0010312 0.00018193 7.6155e-05 0.012081
0.09375 0.0026988 0.00037186 -0.0015824 -0.0004296 0 0.0011911 -0.002682 -0.00059035 -0.0035622 0.0014907 0.0012524 -0.01614 0.035101 0.03195 0.064054 0.052699 0.0010331 0.0040677 0.049514 0.044756 0.11195 0.047403 -0.0080955 0.031012 5.6187e-05 0.0013717 -0.00012373 0.00076621 0.0080212
0.097656 0.0025555 3.2492e-05 0.0009551 -0.00021614 0 0.0013568 -0.0031762 0.00018553 -0.006141 0.0032434 0.004959 -0.003704 0.026411 0.031299 0.065802 0.0289 3.0712e-05 0.011001 0.054695 0.058693 0.12041 0.045103 -0.006498 0.013495 -0.00054029 0.0014564 -0.00027927 0.0012537 -0.00049659
0.10156 0.0020053 -0.00037376 0.0037758 0.00016544 0 0.00082987 -0.0030653 0.0015396 -0.0073489 0.0038922 0.0082605 0.019883 0.005949 0.02266 0.075259 0.014739 -0.00081234 0.016887 0.055366 0.072157 0.10288 0.039091 -0.0039395 0.0040417 -0.00082861 0.0012776 -0.00036292 0.001073 -0.010678
0.10547 0.0011989 -0.0011664 0.0059929 0.00051968 0 -0.00010648 -0.0024522 0.0035635 -0.0076015 0.003333 0.010246 0.038242 -0.008078 0.000231 0.097559 0.019098 -0.00080184 0.013212 0.041656 0.073174 0.076479 0.030042 -0.0021085 0.021966 -0.00054599 0.00086151 -0.00041017 0.00027887 -0.017344
0.10938 0.00030327 -0.0021804 0.006987 0.00055071 0 -0.000905 -0.0015772 0.0055804 -0.0074643 0.0019877 0.010333 0.034315 0.029266 0.013056 0.10652 0.032931 4.8315e-05 0.0073891 0.045279 0.084158 0.045142 0.056026 -0.0021268 0.0062442 8.468e-05 0.00028721 -0.00045383 -0.00052699 -0.017079
0.11328 -0.00052327 -0.0027686 0.0067041 8.797e-05 0 -0.0012092 -0.00066467 0.0064052 -0.0070268 0.00061547 0.0086173 0.0076164 0.034331 0.021746 0.065644 0.039289 0.00098486 0.05978 0.056817 0.065858 0.080051 0.073888 -0.0036532 0.0085585 0.00056966 -0.00027332 -0.00057779 -0.00069312 -0.011126
0.11719 -0.0011694 -0.0023715 0.0054514 -0.00071654 0 -0.0011151 0.00019118 0.0051548 -0.0057725 -0.00018161 0.0057951 -0.022511 0.041598 0.02293 0.052199 0.045916 0.001147 0.045039 0.063331 0.064893 0.093164 0.061377 -0.0052263 0.010998 0.00056847 -0.00059677 -0.00084958 -0.00011515 -0.0041339
0.12109 -0.001611 -0.0011303 0.0035108 -0.0014192 0 -0.00099055 0.0010178 0.001988 -0.0031187 -0.00038465 0.0027052 -0.032677 0.048058 0.025025 0.065133 0.057292 0.00032076 -0.0029465 0.056392 0.073205 0.088643 0.040088 -0.005514 0.019702 0.00012866 -0.00055388 -0.0011806 0.00062802 0.00013288
0.125 -0.0019029 9.0733e-05 0.0010203 -0.0015544 0 -0.0010413 0.0018444 -0.001853 0.00083829 -0.0005308 -0.00016434 -0.016509 0.039205 0.040643 0.078613 0.076801 -0.00086202 0.002634 0.029558 0.06508 0.099475 0.048026 -0.0043676 0.047634 -0.00044636 -0.00024033 -0.0013078 0.00075573 0.0020489
0.12891 -0.0020989 0.00037798 -0.0017987 -0.00094704 0 -0.0010765 0.0025712 -0.0047796 0.0050725 -0.0012112 -0.0028006 0.0090082 0.0096508 0.033545 0.08459 0.06947 -0.0014663 -0.019667 0.055901 0.054865 0.13309 0.047162 -0.0028098 0.046776 -0.00090779 5.7802e-05 -0.00099361 -2.7594e-05 0.0052247
0.13281 -0.00215 -0.00044321 -0.00442 0.00016451 0 -0.00072358 0.0029473 -0.0058183 0.0081447 -0.0025035 -0.0053348 0.01875 -0.0010859 0.034285 0.064492 0.058594 -0.0010497 -0.016912 0.044287 0.050959 0.10012 0.044101 -0.0020575 0.037249 -0.0012208 7.572e-05 -0.00028213 -0.0012514 0.012364
0.13672 -0.0018844 -0.0016353 -0.0061505 0.0012703 0 0.00012564 0.0027045 -0.0050863 0.0090841 -0.0038287 -0.0075798 0.0025443 0.010654 0.051053 0.05206 0.040178 3.8478e-06 0.021094 0.033609 0.04395 0.084007 0.052659 -0.0024921 0.029756 -0.0014465 -0.00021291 0.00046641 -0.0020493 0.021931
0.14063 -0.0011243 -0.0021701 -0.0065591 0.0018805 0 0.001114 0.0017693 -0.0035007 0.0079247 -0.0043591 -0.0088963 -0.025472 0.033914 0.073348 0.058838 0.020626 0.00088891 0.067798 0.039628 0.03368 0.10295 0.068227 -0.0034462 0.022835 -0.0015316 -0.00057786 0.00085521 -0.0018458 0.028853
0.14453 0.00012388 -0.0015878 -0.005764 0.0017741 0 0.0016989 0.00038492 -0.0020449 0.0055075 -0.0036286 -0.0085572 -0.040141 0.023615 0.048228 0.06124 0.030478 0.0011095 0.0095115 0.043371 0.037822 0.060628 0.047869 -0.0038962 -0.0097411 -0.0012803 -0.00074418 0.00080379 -0.00076678 0.028571
0.14844 0.0015612 -0.00032851 -0.0042635 0.0010791 0 0.0016492 -0.00098642 -0.0011764 0.0027971 -0.0018447 -0.0063166 -0.028697 0.024888 0.066633 0.073833 0.042921 0.00084699 0.017475 0.070309 0.061397 0.096048 0.059893 -0.0033826 0.016157 -0.00056696 -0.00064217 0.00061981 0.00052981 0.020651
0.15234 0.0026891 0.00071762 -0.0024722 0.00017939 0 0.0012537 -0.0019456 -0.00072595 0.00031375 0.00031177 -0.002682 -0.0022229 0.015784 0.027146 0.062181 0.04913 0.00066066 -0.0071702 0.06294 0.06919 0.10321 0.05795 -0.0023754 0.020611 0.00043392 -0.00045581 0.00068956 0.0013814 0.0087774
0.15625 0.0030751 0.0009675 -0.00044192 -0.00048333 0 0.0010169 -0.0024105 -0.00019781 -0.0019147 0.0021664 0.0013559 0.015471 0.018288 -0.011272 0.040855 0.052584 0.00086963 -0.020965 0.048812 0.065404 0.082792 0.048055 -0.0018494 0.032395 0.0012707 -0.00041843 0.0010759 0.001525 -0.0024965
0.16016 0.0026139 0.00050676 0.0019508 -0.00061984 0 0.0011419 -0.0026141 0.00084128 -0.0039832 0.0033967 0.0048889 0.010598 0.055317 0.030226 0.035068 0.057233 0.0012464 0.032747 0.065434 0.062208 0.056342 0.046065 -0.002487 0.089661 0.0015186 -0.00055469 0.0014317 0.0011027 -0.010955
0.16406 0.0015944 -0.00019386 0.0045731 -0.0002316 0 0.0013326 -0.0028164 0.0025102 -0.005748 0.0040268 0.0074585 -0.0079961 0.046723 0.083119 0.087115 0.038609 0.0012997 0.032371 0.060988 0.081345 0.075717 0.075745 -0.0041469 0.087986 0.0011071 -0.0006314 0.001339 0.00040576 -0.017125
0.16797 0.00051732 -0.00080957 0.0068483 0.00039539 0 0.0011277 -0.0029754 0.0045242 -0.0067977 0.0041963 0.0089589 -0.018114 0.026801 0.087094 0.087677 0.030772 0.00081819 0.01285 0.074874 0.094422 0.072704 0.063867 -0.0059424 0.058548 0.00037504 -0.00038278 0.00075375 -0.00032002 -0.022111
0.17188 -0.00020992 -0.001362 0.0080436 0.00085642 0 0.0004318 -0.0027061 0.0062328 -0.0067201 0.0039726 0.0092909 -0.0061131 0.02452 0.061866 0.094164 0.046857 0.00010523 -0.0049889 0.076392 0.092301 0.086262 0.051438 -0.0068116 0.043803 -0.00019675 0.00019875 0.00010913 -0.00086672 -0.025508
0.17578 -0.00049056 -0.0019454 0.0077626 0.00087298 0 -0.00030542 -0.0016338 0.0068182 -0.0053862 0.0033439 0.0082171 0.01963 0.03673 0.027729 0.11459 0.073454 -0.00032214 -0.001594 0.061703 0.07468 0.11007 0.056427 -0.0061774 0.047033 -0.00033766 0.00079769 -4.8486e-05 -0.0010094 -0.025468
0.17969 -0.00053388 -0.0023838 0.0061729 0.00046228 0 -0.00046639 0.00013585 0.0056848 -0.0030273 0.00231 0.0056168 0.036325 0.024405 0.016954 0.109 0.061428 -0.00023574 0.052342 0.0533 0.0504 0.086118 0.082483 -0.0043086 0.031776 -0.00012687 0.0010252 0.00044153 -0.00060649 -0.020523
0.18359 -0.00065493 -0.0022883 0.0037903 -9.0747e-05 0 0.00015845 0.0018861 0.0029007 -0.00010875 0.00093011 0.0018608 0.027942 0.026858 0.011727 0.070387 0.064023 0.00012358 0.0045703 0.070929 0.065558 0.074211 0.079424 -0.0021938 0.019006 0.00016173 0.00076895 0.0011911 0.00018562 -0.011071
0.1875 -0.0010304 -0.0014996 0.001101 -0.00044085 0 0.0011573 0.0027168 -0.00063223 0.0028474 -0.00069217 -0.0021665 2.2005e-06 0.04061 0.022034 0.035065 0.058652 0.00035295 -0.018482 0.058363 0.049258 0.061417 0.05904 -0.00098883 0.044915 0.00032705 0.00031598 0.0015885 0.00085672 0.00083894
0.19141 -0.0015681 -0.0004104 -0.001586 -0.00041143 0 0.0018484 0.0022432 -0.0035287 0.0053775 -0.0023998 -0.0055314 -0.025342 0.059966 0.025965 0.024555 0.045413 0.00033123 -0.0029033 0.060203 0.05035 0.0841 0.047703 -0.001335 0.062401 0.00036954 0.00011455 0.0013043 0.00083436 0.012765
0.19531 -0.0019573 0.00027183 -0.0039914 -7.5894e-05 0 0.0018452 0.00096381 -0.0046756 0.0071311 -0.0039138 -0.0078095 -0.028591 0.070944 0.0086798 0.045299 0.029717 0.00032211 0.037982 0.10614 0.10183 0.15099 0.063257 -0.0029588 0.033092 0.00039853 0.0003753 0.00052252 -4.9429e-05 0.022614
0.19922 -0.0018535 0.0001709 -0.0057206 0.00034622 0 0.0012952 -8.9476e-05 -0.0039035 0.0079116 -0.004809 -0.0091755 -0.0085394 -0.00081733 0.016392 0.01696 0.040528 0.00064177 -0.027975 0.077818 0.073462 0.062925 0.064091 -0.0048564 0.012114 0.00045474 0.00086804 -0.00027376 -0.0013398 0.028431
0.20313 -0.0010922 -0.00034528 -0.0063977 0.00066234 0 0.00061321 -0.00019482 -0.0020718 0.0076967 -0.0046615 -0.0098996 0.019019 0.013621 0.026105 0.047053 0.049683 0.0012678 -0.017045 0.059149 0.044457 0.053835 0.070872 -0.005991 0.029474 0.00044276 0.0011061 -0.00071088 -0.0022509 0.02831
0.20703 0.00018457 -0.00046955 -0.005966 0.00079874 0 4.3562e-05 0.00043231 -0.00046956 0.006597 -0.0033299 -0.00975 0.036372 0.016112 0.050473 0.060042 0.052965 0.0018213 -0.0011876 0.054604 0.038908 0.081132 0.063633 -0.0060214 0.043686 0.00023219 0.00076575 -0.00074614 -0.0022666 0.021468
0.21094 0.0015571 0.00024321 -0.0047701 0.00076733 0 -0.00047444 0.0008093 4.5603e-05 0.0047622 -0.0011408 -0.0079867 0.037642 0.0015693 0.066434 0.056342 0.051603 0.0019388 0.0014575 0.061376 0.05006 0.097641 0.050985 -0.0054866 0.052806 -0.00018887 -2.1665e-05 -0.00056291 -0.0015313 0.0097593
0.21484 0.0025146 0.0013454 -0.003235 0.00059111 0 -0.0010344 5.856e-05 -0.00043491 0.0023212 0.0012326 -0.0040954 0.029354 0.017279 0.021712 0.080997 0.050631 0.0016236 -0.0027322 0.070906 0.05006 0.035642 0.061582 -0.0052713 0.077146 -0.00066671 -0.00075678 -0.00033563 -0.00068184 -0.0023189
0.21875 0.0027141 0.0018054 -0.0014417 0.00029018 0 -0.0014473 -0.0017576 -0.0010302 -0.00056986 0.0031496 0.0013561 0.019938 0.037996 -0.0031499 0.082481 0.052483 0.0011891 0.01424 0.047993 0.05207 0.065835 0.054484 -0.0057871 0.032319 -0.00098571 -0.00095901 -0.00013481 -0.00028233 -0.01009
0.22266 0.0021658 0.00093103 0.0008959 -6.6579e-05 0 -0.0012999 -0.0035871 -0.00074191 -0.0036076 0.0043397 0.0066149 0.010505 0.031868 -0.0010292 0.095326 0.058518 0.00086706 0.00972 0.05216 0.065225 0.10023 0.077806 -0.0065841 0.019377 -0.0010234 -0.00052543 -1.6794e-05 -0.00038333 -0.011981
0.22656 0.0012174 -0.00093969 0.0039215 -0.00033356 0 -0.0003848 -0.0041972 0.00084457 -0.0062878 0.0049151 0.0096829 -0.0037934 0.014631 0.0045648 0.1002 0.054742 0.00053233 0.019839 0.056197 0.07727 0.12777 0.091665 -0.0067544 0.023328 -0.00082138 0.00022315 -0.00010494 -0.000588 -0.010617
0.23047 0.00032553 -0.0026472 0.0070765 -0.0003548 0 0.0009511 -0.0031554 0.0032623 -0.0080213 0.0050743 0.0096454 -0.024607 0.0013241 0.0030578 0.085558 0.03659 -0.0001149 0.044201 0.043164 0.076533 0.13842 0.070725 -0.0057735 0.022384 -0.0005266 0.00081476 -0.00049641 -0.0005074 -0.010342
0.23438 -0.00024234 -0.0031562 0.0091472 -8.4604e-05 0 0.0019633 -0.0011338 0.0054017 -0.0083662 0.0048023 0.0072969 -0.044471 0.0064734 0.030193 0.065718 0.031631 -0.0010865 -0.06137 0.033176 0.047938 0.10976 0.03539 -0.0040156 -0.029078 -0.00027208 0.00096652 -0.0010779 -0.00013187 -0.013182
0.23828 -0.00055834 -0.0023884 0.0090446 0.00035403 0 0.0021007 0.0007041 0.0061132 -0.0072106 0.0038657 0.0044951 -0.051372 0.030431 0.010503 0.080486 0.040569 -0.0018907 -0.068575 0.043807 0.05531 0.085122 0.055293 -0.0024731 0.0049635 -0.00010429 0.00072443 -0.0014989 0.00022543 -0.016928
0.24219 -0.00091769 -0.0012097 0.0066892 0.00074147 0 0.001488 0.0016635 0.0048444 -0.0047842 0.002104 0.0027263 -0.039696 0.023047 -0.0099823 0.080783 0.025535 -0.0018792 -0.052526 0.055971 0.058712 0.081234 0.059386 -0.0019471 0.039196 -2.3118e-06 0.00033983 -0.0014152 0.00029757 -0.017167
0.24609 -0.0015393 -0.00062911 0.0031669 0.0009073 0 0.00081878 0.0019731 0.001984 -0.0015323 -0.00027427 0.0020357 -0.016416 -0.0021666 -0.00049538 0.059397 0.0043917 -0.00088174 -0.033019 0.056824 0.05383 0.088909 0.053808 -0.0024573 0.041192 5.2614e-05 4.0998e-05 -0.00081095 0.00012704 -0.011346
0.25 -0.0023255 -0.00097203 -5.2074e-05 0.00082437 0 0.00073466 0.0023817 -0.0012904 0.0020081 -0.0026772 0.0011783 0.0040886 -0.0079414 0.067409 0.023275 0.015843 0.00050236 -0.016389 0.034554 0.046949 0.088542 0.069584 -0.0033762 -0.0070773 3.5351e-05 -9.8492e-05 -7.0537e-05 -3.9989e-05 -0.001069
0.25391 -0.0028864 -0.0017435 -0.0021608 0.00058537 0 0.0012701 0.0033361 -0.0036295 0.0052529 -0.0044101 -0.0011631 0.011913 0.032418 0.079185 0.060434 0.046876 0.0013062 0.023292 0.049495 0.030303 0.084943 0.052622 -0.0040857 0.052753 -9.4768e-05 -0.00012932 0.00031203 -6.7807e-05 0.0093329
0.25781 -0.0028182 -0.0022021 -0.003396 0.00031503 0 0.0018826 0.0045238 -0.0042712 0.0075994 -0.0050094 -0.0050909 0.0089641 0.0093308 0.04014 0.041001 0.053022 0.00097516 -0.0045582 0.041062 0.039112 0.11043 0.045081 -0.0044785 0.02901 -0.00032223 -0.00012456 0.00014137 -7.0131e-05 0.016189
0.26172 -0.0020129 -0.0020268 -0.0044522 0.0001174 0 0.0020146 0.0051649 -0.0034547 0.0085519 -0.0043927 -0.0091498 0.0051279 0.0056978 0.015628 0.036239 0.044643 -0.000183 -0.036 0.044327 0.045845 0.10683 0.050071 -0.0048514 -0.0012905 -0.00053207 -0.00012452 -0.0003344 -0.00021059 0.018433
0.26563 -0.00074796 -0.0014726 -0.0055557 8.6058e-05 0 0.0016194 0.0047141 -0.0021659 0.0079399 -0.002804 -0.011168 0.0076489 0.038791 0.019589 0.064809 0.03142 -0.001292 -0.032223 0.063458 0.039561 0.071701 0.060907 -0.0053917 -0.0061785 -0.00055421 -0.00015086 -0.00067458 -0.00041308 0.016628
0.26953 0.00050945 -0.0009878 -0.0061254 0.00030733 0 0.0011393 0.0032929 -0.0013574 0.0060642 -0.00069653 -0.0096475 0.014425 0.0025141 -0.030491 0.049671 0.026629 -0.0016606 0.019121 0.042104 0.036343 0.11448 0.047223 -0.0058681 -0.026805 -0.00028921 -0.00022341 -0.00064183 -0.00036313 0.010988
0.27344 0.0014086 -0.00077778 -0.0053343 0.00078888 0 0.00099139 0.0014973 -0.0012302 0.0035887 0.0013538 -0.0047327 0.017458 0.0049357 0.0071089 0.046051 0.045713 -0.0012947 -0.0050119 0.041151 0.076023 0.094456 0.045084 -0.0058738 0.014259 0.00016837 -0.00033079 -0.00036414 0.00013697 0.0012494
0.27734 0.0018809 -0.00074916 -0.0029824 0.0013573 0 0.0011137 -0.00014314 -0.0011616 0.0011873 0.0027703 0.0018147 0.012255 -0.014753 0.033458 0.033283 0.054014 -0.00073375 -0.050727 0.038225 0.074111 0.036892 0.054098 -0.0053446 0.010482 0.00052262 -0.00039432 -0.00013789 0.00083185 -0.011214
0.28125 0.002057 -0.00078559 0.00020209 0.0016609 0 0.0010505 -0.0014892 -0.00034933 -0.00081832 0.0032084 0.0075482 0.0032062 -0.033867 0.04268 0.030984 0.045579 -0.00044411 -0.07291 0.04556 0.051577 0.009878 0.068198 -0.0047526 -0.018502 0.0004374 -0.00030265 -0.00011215 0.0011226 -0.021844
0.28516 0.0020531 -0.00095175 0.0031174 0.0013591 0 0.00048851 -0.0026395 0.0013868 -0.0025445 0.0027952 0.010566 -0.00063564 -0.016786 0.041992 0.058797 0.021516 -0.0003999 -0.031534 0.076227 0.046297 0.077836 0.07832 -0.004711 -0.027923 -0.00021243 -2.0961e-05 -0.0001892 0.00061113 -0.024758
0.28906 0.0018446 -0.0013656 0.0051253 0.0004019 0 -0.00032253 -0.0035703 0.0033604 -0.004274 0.0021163 0.010362 0.005089 0.021351 -0.014781 0.01069 0.0091911 -0.00023108 0.018474 0.055761 0.030599 0.068164 0.055953 -0.005361 0.033976 -0.0011843 0.00032895 -0.00021394 -0.00043109 -0.017332
0.29297 0.0013322 -0.0019182 0.0063458 -0.00083175 0 -0.0007269 -0.0040259 0.0045538 -0.0060349 0.0018165 0.0078942 0.015243 0.021614 -0.0081295 0.012016 0.0015021 0.00028328 -0.010654 0.042873 0.048143 0.03591 0.055214 -0.0061735 0.011816 -0.0019639 0.00052908 -0.00020131 -0.0011934 -0.0033499
0.29688 0.00051031 -0.0022308 0.0071756 -0.0016996 0 -0.000277 -0.0037822 0.0044403 -0.0073681 0.0020532 0.0048929 0.01999 0.0047103 0.010052 0.026643 0.011735 0.00092795 -0.032712 0.042243 0.064355 0.036672 0.056222 -0.0063969 0.013379 -0.0020942 0.00045008 -0.00032091 -0.0010223 0.0089267
0.30078 -0.00044954 -0.0019737 0.0075993 -0.0016934 0 0.0007945 -0.0029472 0.0033443 -0.0074891 0.0022857 0.002804 0.014449 -0.0068056 0.019673 0.039065 0.034704 0.0012616 -0.02344 0.049081 0.066835 0.061701 0.054712 -0.005731 0.046231 -0.0015142 0.00019999 -0.00065012 -5.6498e-05 0.012784
0.30469 -0.0012888 -0.0012291 0.0070561 -0.00079137 0 0.0017249 -0.0018992 0.0020374 -0.0057623 0.0016844 0.0019804 0.0034672 0.024698 0.024894 0.04813 0.041557 0.0010721 -0.014173 0.045261 0.060929 0.02493 0.06156 -0.004571 0.0095899 -0.00063134 7.5251e-05 -0.00099236 0.0008413 0.0080644
0.30859 -0.0018333 -0.00047658 0.0050235 0.00050117 0 0.0018722 -0.00088564 0.0010065 -0.0021861 -0.00010539 0.001607 -0.0033593 0.020824 0.0032359 0.058089 0.066424 0.00058041 -0.0094431 0.051294 0.084262 0.054057 0.075406 -0.0036005 0.030822 -3.722e-05 0.0003227 -0.001009 0.00085854 0.00062969
0.3125 -0.0020741 -0.00016228 0.001715 0.0014609 0 0.0012535 0.00026477 0.00011761 0.0024254 -0.0025002 0.00041847 -0.0014543 0.020271 0.015914 0.060212 0.062603 0.00019099 -0.024967 0.058117 0.054811 0.097381 0.074562 -0.0031574 0.0062463 -6.6124e-05 0.00091011 -0.00056906 1.1094e-05 -0.0031246
0.31641 -0.0020842 -0.00027347 -0.0018473 0.0015891 0 0.00046538 0.001921 -0.0010332 0.0067031 -0.0042895 -0.0022695 0.0040657 0.011682 0.029549 0.057303 0.046554 7.8525e-05 -0.030362 0.067156 0.022558 0.11154 0.058651 -0.0030067 -0.025615 -0.00054933 0.0015198 4.7823e-05 -0.00083125 -0.0014701
0.32031 -0.001872 -0.00037311 -0.004511 0.00089068 0 8.044e-05 0.0040681 -0.0025041 0.0093139 -0.0045295 -0.005941 0.0037402 -0.013441 0.014495 0.053698 0.035888 6.0786e-05 -7.2799e-05 0.076244 0.033521 0.075398 0.035097 -0.0027167 -0.022001 -0.00097551 0.0017887 0.00034259 -0.0007444 0.0024496
0.32422 -0.0013409 -7.765e-05 -0.0057947 -0.00017188 0 0.00011499 0.0059744 -0.0038098 0.0095783 -0.0032777 -0.0091205 -0.0059732 -0.014996 0.02387 0.056779 0.014951 -0.00012235 0.035966 0.049252 0.028372 0.11328 0.05222 -0.0022166 0.0076484 -0.00093148 0.0015916 3.3564e-05 0.00034856 0.0049481
0.32813 -0.00041742 0.00051819 -0.0060666 -0.00098448 0 7.8967e-05 0.0065668 -0.0043593 0.0077713 -0.0015244 -0.010285 -0.017821 0.002482 -0.0062642 0.054507 0.021085 -0.00045289 -0.016084 0.04054 0.031066 0.092966 0.043016 -0.0019454 0.023037 -0.0004518 0.0011192 -0.00068077 0.0015294 0.0056783
0.33203 0.00077369 0.00093065 -0.0059606 -0.0011359 0 -0.00046099 0.0052875 -0.0040481 0.0049055 -0.00036376 -0.0087726 -0.019634 0.0019771 0.0061419 0.07248 0.023177 -0.0006102 -0.051691 0.045894 0.057766 0.075927 0.046475 -0.0024294 0.034105 2.4111e-05 0.00069048 -0.0012967 0.0016627 0.0069093
0.33594 0.0018752 0.00081137 -0.0056291 -0.00062007 0 -0.0013748 0.0026598 -0.0033367 0.0020977 -0.00011827 -0.005059 -0.005901 -0.006806 0.038852 0.088025 0.019374 -0.00031811 -0.047186 0.048804 0.08567 0.078074 0.058688 -0.0037112 0.037827 5.1655e-05 0.00048152 -0.0014494 0.00040846 0.0093367
0.33984 0.002479 0.00034642 -0.0045691 0.00019841 0 -0.0020266 -2.8827e-05 -0.0026947 -9.4346e-05 -0.00016173 -0.00034357 0.015937 0.018684 -0.0039869 0.039787 0.025185 0.00030859 -0.020201 0.018588 0.058798 0.093218 0.047585 -0.0051934 0.02229 -0.00041125 0.0004214 -0.0011923 -0.0014479 0.0096501
0.34375 0.0023954 7.5967e-05 -0.0021931 0.00081129 0 -0.0018511 -0.0017172 -0.0020112 -0.0019033 0.00043788 0.0041236 0.030966 -0.0035549 0.0069559 0.071445 0.018722 0.00080177 0.038184 0.043757 0.067432 0.14268 0.056012 -0.0060528 0.048538 -0.00094713 0.00033372 -0.00085524 -0.0026425 0.0034039
0.34766 0.001787 0.00029366 0.0014006 0.00085436 0 -0.00090305 -0.0023572 -0.00067476 -0.0039589 0.0020459 0.0074588 0.029691 -0.014355 -0.014512 0.073878 0.030361 0.00074617 0.025862 0.054949 0.058231 0.13521 0.052746 -0.0058474 0.027327 -0.0010272 0.00016316 -0.00066158 -0.0024653 -0.0092072
0.35156 0.0010476 0.00066529 0.0051916 0.00030587 0 0.00014225 -0.0027654 0.0016474 -0.0065444 0.0041064 0.0091852 0.016848 -0.0042205 -0.022483 0.071685 0.04054 0.00015521 0.012992 0.051509 0.03348 0.089612 0.05834 -0.004792 0.0019277 -0.00046729 5.3043e-05 -0.00052087 -0.0012719 -0.02101
0.35547 0.00051664 0.00052203 0.0077784 -0.00050979 0 0.00054333 -0.0036715 0.0042991 -0.0090904 0.0055592 0.009151 0.0078739 0.027141 0.0063342 0.08277 0.034907 -0.00054929 0.030859 0.038048 0.0061149 0.037486 0.077495 -0.0035229 0.0040785 0.00039884 0.00019894 -0.00020539 -7.9557e-05 -0.02264
0.35938 0.00025607 -0.00041477 0.0082598 -0.0011157 0 0.00010553 -0.0048624 0.0058234 -0.010361 0.005619 0.0075604 0.015643 0.054818 0.005625 0.091281 0.016914 -0.00091716 -0.047834 0.030836 0.029149 0.058327 0.049764 -0.0026166 0.021392 0.00097641 0.00063037 0.00030848 0.00031496 -0.011003
0.36328 5.9059e-05 -0.0016173 0.0067506 -0.00116 0 -0.00067825 -0.0052547 0.0050574 -0.0092599 0.0042701 0.0050354 0.038736 0.020468 -0.00099854 0.056166 0.013279 -0.00082804 -0.029601 0.027877 0.028572 0.063179 0.054423 -0.0022733 0.0079523 0.00088103 0.0011419 0.00073768 -0.00011005 0.006531
0.36719 -0.00033386 -0.0021318 0.0041704 -0.00061194 0 -0.0010533 -0.0038592 0.002205 -0.0056634 0.0021576 0.0024337 0.061396 -0.0060236 -0.00012271 0.081176 0.022495 -0.0005064 0.014543 0.026315 0.030457 0.12024 0.05552 -0.0023395 0.028679 0.00023644 0.0014441 0.00076989 -0.00078828 0.017032
0.37109 -0.00099375 -0.001454 0.0015446 0.00023407 0 -0.00060919 -0.00075911 -0.0011468 -0.0006398 8.825e-05 0.00037266 0.065481 -0.014803 0.0060144 0.11853 0.041579 -0.00024115 0.032313 0.029065 0.044157 0.16766 0.049002 -0.0025415 0.058162 -0.00043674 0.0013902 0.00042985 -0.0011959 0.01253
0.375 -0.0017222 -5.9579e-05 -0.00060412 0.00092514 0 0.00042557 0.0028028 -0.0031898 0.0041275 -0.0014102 -0.0011787 0.044802 -0.015059 0.0094377 0.061714 0.065166 -0.00013187 -0.030224 0.041216 0.074162 0.090594 0.041338 -0.0026942 0.035936 -0.00063966 0.0010723 0.00011423 -0.0012806 -0.0030059
0.37891 -0.0021744 0.00096793 -0.0023515 0.0010719 0 0.0013829 0.005311 -0.003268 0.0072764 -0.0021985 -0.0027837 0.0105 -0.034893 0.029159 0.074503 0.02855 -9.2502e-05 -0.03526 0.058022 0.063446 0.074044 0.074778 -0.0027715 0.00038584 -0.00028047 0.000715 0.00020735 -0.0013408 -0.016718
0.38281 -0.0020778 0.00090371 -0.0039823 0.00051457 0 0.0016339 0.0060477 -0.0022591 0.0083886 -0.0023792 -0.0048767 -0.016503 -0.019759 0.041568 0.053508 0.046016 -3.0936e-05 0.0038443 0.035624 0.067083 0.088408 0.073655 -0.0028673 0.038251 0.00027333 0.00049002 0.00064989 -0.0015852 -0.017541
0.38672 -0.0013901 3.8681e-05 -0.0055097 -0.0006041 0 0.00098387 0.0054324 -0.0016496 0.007929 -0.002121 -0.0071177 -0.019903 0.00079607 0.027368 0.03206 0.059925 4.5924e-05 0.0019898 0.025045 0.071602 0.095197 0.059982 -0.0031027 0.062939 0.00050434 0.00042224 0.00092703 -0.0018733 -0.0053124
0.39063 -0.00031126 -0.00060238 -0.0065068 -0.0018518 0 -0.00023464 0.0044283 -0.0021635 0.0066883 -0.0015831 -0.0084203 0.0013869 0.0057532 -0.0075031 0.031195 0.047298 0.00010734 -0.053329 0.046752 0.069314 0.081311 0.051152 -0.0035136 0.031938 0.0001664 0.00044176 0.00054337 -0.0018819 0.0094594
0.39453 0.00082431 -0.00021843 -0.0063708 -0.0026243 0 -0.0013504 0.003653 -0.0031783 0.0052253 -0.00089602 -0.0077366 0.033397 -0.020577 -0.00029173 0.058861 0.0461 0.00020604 -0.026897 0.068702 0.060249 0.080221 0.064562 -0.0039676 -0.029835 -0.00050906 0.00048483 -0.00045347 -0.0014761 0.014518
0.39844 0.0016921 0.0010375 -0.0047951 -0.0024014 0 -0.0016912 0.0030083 -0.0033956 0.0036656 -0.00012768 -0.0049339 0.056803 -0.020089 0.028491 0.041893 0.042157 0.00042773 -0.019345 0.046263 0.033799 0.099944 0.059076 -0.0042041 0.017056 -0.0009792 0.00052603 -0.0014284 -0.00087772 0.0054696
0.40234 0.0020856 0.0022218 -0.0020732 -0.0010907 0 -0.00093748 0.0020568 -0.0020727 0.001843 0.00074045 -0.00095023 0.058792 -0.038285 0.032922 0.024087 0.030546 0.00071614 -0.016792 0.037328 0.039354 0.090555 0.05951 -0.0040322 0.023619 -0.00080488 0.00053554 -0.0016802 -0.0004689 -0.011829
0.40625 0.0019621 0.002457 0.0010083 0.00075581 0 0.00063638 0.00064583 0.00033155 -0.00045368 0.001754 0.0029327 0.0395 -0.043223 0.033961 0.022075 0.02946 0.00081547 -0.034037 0.043355 0.058169 0.072601 0.057046 -0.0035481 0.015031 -4.4949e-06 0.00045591 -0.0010638 -0.00045303 -0.027007
0.41016 0.001432 0.0016446 0.0036156 0.0021057 0 0.0021909 -0.00088101 0.0026177 -0.0032879 0.0028498 0.0060041 0.01007 0.0064774 0.059627 0.044718 0.058419 0.00048255 -0.084668 0.054475 0.058068 0.079086 0.038899 -0.0031311 0.044126 0.00092318 0.00026135 -0.00013325 -0.00071141 -0.033044
0.41406 0.00070269 0.00040184 0.0053182 0.0020378 0 0.0027242 -0.0020325 0.0038794 -0.0064243 0.0037684 0.0083347 -0.015089 0.032551 0.010774 0.040492 0.067782 -0.00020042 -0.066813 0.055381 0.033508 0.093938 0.041051 -0.0031335 0.036683 0.0013363 3.8686e-05 0.00033466 -0.00096182 -0.02962
0.41797 -7.7419e-06 -0.00061168 0.0062071 0.00042578 0 0.0017173 -0.0026271 0.0041147 -0.0092026 0.0041331 0.010109 -0.026396 0.0126 0.023996 0.028144 0.064669 -0.00076776 -0.021968 0.04952 0.044743 0.091344 0.052063 -0.003503 0.01489 0.00090706 -3.1336e-05 -2.5289e-07 -0.0010182 -0.020574
0.42188 -0.00055617 -0.0012374 0.0066142 -0.0018214 0 -0.00038615 -0.0028347 0.0039322 -0.010582 0.0036642 0.010836 -0.023041 -0.0075413 0.048785 0.033254 0.040574 -0.00071536 -0.015995 0.045051 0.053063 0.10324 0.06199 -0.0037348 -0.004916 -0.00013804 0.00017918 -0.00079147 -0.00089114 -0.0096066
0.42578 -0.00091758 -0.00171 0.0067055 -0.0032645 0 -0.0023041 -0.0027835 0.0037768 -0.0095475 0.002365 0.0094086 -0.01142 -0.0078525 0.057093 0.052303 0.01211 2.7613e-05 -0.055892 0.047571 0.047151 0.11922 0.061272 -0.0032938 -0.013985 -0.0011743 0.00059762 -0.0013572 -0.00068055 0.00125
0.42969 -0.0011583 -0.0021151 0.0063196 -0.0029101 0 -0.0027024 -0.0022288 0.0034996 -0.0058053 0.00054273 0.005133 -4.3397e-05 0.012858 0.031067 0.045169 0.035544 0.00096709 -0.083194 0.063013 0.041579 0.07226 0.035037 -0.002164 -0.0073399 -0.0016111 0.00096851 -0.001274 -0.00043648 0.010062
0.43359 -0.0013565 -0.0020972 0.0051817 -0.00094027 0 -0.0011475 -0.00074171 0.002644 -0.00029954 -0.0013235 -0.0011652 0.0055058 -0.013153 -0.00012096 0.058881 0.02715 0.0014308 -0.096869 0.051147 0.063392 0.042553 0.037919 -0.00097212 0.012339 -0.0012711 0.0010555 -0.00067294 -0.0001549 0.013733
0.4375 -0.0015257 -0.0012016 0.0032544 0.0013983 0 0.0015085 0.0016912 0.0010562 0.0050067 -0.0027501 -0.0071508 0.0046773 -0.015251 -0.011942 0.057903 0.032108 0.0011419 -0.084214 0.044124 0.058365 0.055197 0.037871 -0.00048807 0.021723 -0.00044298 0.00085093 -2.7181e-05 0.00011934 0.0097641
0.44141 -0.0015975 0.00049201 0.00085081 0.0026928 0 0.0036756 0.0042823 -0.00085932 0.008163 -0.003378 -0.010346 0.00059942 -0.0048661 -0.011366 0.067225 0.040707 0.0004403 -0.06605 0.037562 0.044231 0.085142 0.044576 -0.00093271 0.035402 0.00039241 0.00058249 0.00029571 0.00025167 -0.00041079
0.44531 -0.0014719 0.0021708 -0.0016072 0.0023484 0 0.0041326 0.0057818 -0.0024804 0.0084394 -0.0030815 -0.0098411 -0.0029002 0.0019203 -0.0036006 0.10211 0.038785 -5.7539e-05 -0.057977 0.030054 0.042906 0.098888 0.064021 -0.0017815 0.061174 0.00089996 0.00049145 0.00028079 0.00012752 -0.010597
0.44922 -0.0010935 0.0028444 -0.0038973 0.00089628 0 0.0028371 0.0053776 -0.003487 0.0067692 -0.002071 -0.0068989 -0.0034318 0.015187 0.049096 0.060866 0.015727 -1.9921e-05 -0.0082188 0.071826 0.056661 0.033008 0.045141 -0.0023011 0.0265 0.0010152 0.00059012 0.00014228 -0.00019688 -0.013673
0.45313 -0.00049295 0.0021888 -0.0059808 -0.00055515 0 0.00081598 0.0033916 -0.0039812 0.004984 -0.00088941 -0.0038932 -0.00031212 -0.0026766 0.04411 0.06301 0.021536 0.00036484 -0.018877 0.048552 0.068222 0.059825 0.039325 -0.002303 -0.0034853 0.00081175 0.00064155 4.3328e-05 -0.00048838 -0.0074026
0.45703 0.00023029 0.00085977 -0.0076227 -0.0011858 0 -0.00071392 0.0010959 -0.0041054 0.0043669 -0.00016992 -0.0024414 0.0060237 -0.021821 0.014273 0.055085 0.032275 0.00067675 -0.016372 0.03723 0.064938 0.070406 0.035364 -0.0023234 -0.013553 0.00031955 0.00039437 -2.2947e-05 -0.00051732 0.003104
0.46094 0.00095687 -7.4155e-05 -0.0080942 -0.00091291 0 -0.0012129 -0.00027639 -0.0036389 0.004666 -0.00019929 -0.0022841 0.013928 -0.027771 -0.013261 0.039063 0.04 0.00073396 0.0060838 0.038881 0.05504 0.047475 0.033117 -0.0029949 -0.0090152 -0.00047541 -0.00015113 -0.00011139 -0.00025941 0.0090209
0.46484 0.0015816 -7.3639e-05 -0.0064612 -0.0001581 0 -0.00097192 -0.00050707 -0.0021023 0.0043891 -0.00060617 -0.0017896 0.019801 -0.010285 -0.0034984 0.05398 0.04385 0.00073698 0.014177 0.0052325 0.06404 0.026962 0.0395 -0.0042435 -0.011268 -0.0014532 -0.00071012 -0.00016714 8.2925e-05 0.0047977
0.46875 0.0020105 0.00043716 -0.0024282 0.00068016 0 -0.0005549 -0.00050063 0.00065098 0.002153 -0.00053345 0.00045101 0.018581 -0.041124 -0.013094 -0.015398 0.00013149 0.00095794 -0.072827 0.022669 0.061717 0.061217 0.025621 -0.0052052 0.026658 -0.0022451 -0.00095283 -5.4791e-05 0.00026128 -0.0074501
0.47266 0.0021447 0.000546 0.0029655 0.0014607 0 -0.0001825 -0.0013994 0.0039491 -0.0020201 0.00069432 0.0043531 0.0069243 -0.034566 0.017277 -0.0039627 0.0099396 0.001353 -0.089503 0.025358 0.048905 0.075133 0.023193 -0.0050598 0.021785 -0.0024036 -0.00078556 0.00025107 0.00018275 -0.019859
0.47656 0.0018926 -0.00023909 0.0075874 0.0020749 0 0.00031164 -0.0034566 0.0064973 -0.0065253 0.0028898 0.008407 -0.012502 -0.027316 0.056182 0.041348 0.026232 0.0015596 -0.049448 0.03278 0.041905 0.063402 0.037999 -0.0039823 0.0033939 -0.0017834 -0.00040177 0.00055513 -5.6084e-05 -0.02515
0.48047 0.0012216 -0.0015323 0.0094577 0.0021616 0 0.0009793 -0.0056524 0.0071997 -0.0092496 0.0049339 0.010869 -0.0299 -0.041575 0.07466 0.070136 0.015376 0.0013041 0.011837 0.053664 0.046266 0.033959 0.06264 -0.0031638 -0.0049911 -0.00078257 -6.4762e-05 0.00058204 -0.00030207 -0.021754
0.48438 0.00021627 -0.0024864 0.0081108 0.0012508 0 0.0013517 -0.0064161 0.0059337 -0.0090142 0.0055024 0.01094 -0.033439 -0.032504 0.052484 0.027572 0.0044992 0.00076569 -0.013885 0.044426 0.024346 0.038489 0.037526 -0.0037202 -0.010623 -0.00014324 0.00014608 0.0002563 -0.00047457 -0.013586
0.48828 -0.00091648 -0.0026397 0.0049182 -0.00067836 0 0.00070132 -0.0048775 0.0036018 -0.0062628 0.0040662 0.0089816 -0.018276 -0.019356 0.0091148 0.053761 0.015416 0.00045317 -0.020439 0.026308 0.01726 0.071361 0.043035 -0.0054776 0.00041131 -0.00039288 0.0003638 -0.00017318 -0.00055522 -0.0054074
0.49219 -0.0019134 -0.0023404 0.0020042 -0.0028057 0 -0.0011707 -0.0016155 0.001421 -0.0025567 0.0013293 0.0058105 0.0077186 0.0013331 -0.017079 0.038162 0.012142 0.00067067 -0.039587 0.018746 0.021043 0.11212 0.045876 -0.0068893 -0.013447 -0.0013799 0.00071745 -0.00032614 -0.0004917 0.0014926
0.49609 -0.0025573 -0.0023336 0.00059249 -0.0038154 0 -0.0034066 0.0017103 6.8157e-05 0.0005886 -0.0013027 0.0019473 0.027848 0.0076214 -0.010581 0.025447 0.0073457 0.0011258 -0.072845 0.019224 0.035988 0.13024 0.037994 -0.006329 -0.025438 -0.0023395 0.0011141 -4.1291e-05 -0.00018233 0.0093793
0.5 -0.002747 -0.0029397 0.00016034 -0.0028811 0 -0.0044928 0.0035384 -0.00062151 0.0025593 -0.0027931 -0.0024303 0.028868 -0.034745 0.03676 0.1225 0.033249 0.0011405 -0.11026 0.016499 0.063084 0.086688 0.019163 -0.0036403 0.020002 -0.0024883 0.0012701 0.00045398 0.00039438 0.020354
0.50391 -0.0024976 -0.0036612 -0.00089445 -0.00048473 0 -0.0034145 0.0034442 -0.0012521 0.0036323 -0.0031686 -0.0069062 0.012287 -0.043452 -0.0051963 0.079919 0.044137 0.00031733 -0.088868 0.0068498 0.079151 0.041847 0.017792 -0.00046773 -0.0067037 -0.0016653 0.00098125 0.00073144 0.0010443 0.032861
0.50781 -0.0018929 -0.003626 -0.0036743 0.0017472 0 -0.00060174 0.0022502 -0.0022212 0.0043206 -0.0032638 -0.010407 -0.0055329 -0.021749 0.0081343 0.066611 0.044147 -0.00098672 -0.056193 0.011489 0.037919 0.04357 0.027356 0.0010278 -0.033046 -0.00046798 0.00035965 0.00053966 0.0014135 0.042023
0.51172 -0.0010494 -0.0024516 -0.007665 0.002211 0 0.0022376 0.0012095 -0.0034115 0.0047671 -0.0037983 -0.011597 -0.006041 -0.019637 0.014122 0.063025 0.042562 -0.0018853 -0.024942 0.013993 0.021366 0.071254 0.024646 -5.5259e-05 -0.026824 0.0002402 -0.00021903 1.9255e-05 0.0012489 0.043557
0.51563 -0.00012027 -0.00069453 -0.011007 0.00059825 0 0.0033694 0.00099602 -0.0043862 0.0046808 -0.004656 -0.0098992 0.015824 -0.044866 -0.0038613 0.058411 0.037042 -0.0017197 -0.018685 0.009714 0.052863 0.095347 0.0082871 -0.0026935 0.00989 3.0961e-05 -0.00042974 -0.00043649 0.00063784 0.037597
0.51953 0.00069228 0.00056095 -0.011851 -0.0018061 0 0.0023598 0.0013177 -0.004772 0.0037381 -0.0050027 -0.0062125 0.046428 -0.01341 0.033906 0.056879 -0.0039674 -0.00064648 -0.10269 0.018362 0.036635 0.048878 0.025797 -0.0049376 -0.0027269 -0.00077456 -0.00027604 -0.00052974 -2.6478e-05 0.028781
0.52344 0.0011782 0.00060692 -0.0096256 -0.0031036 0 0.00034947 0.0013658 -0.0044349 0.0019817 -0.0040778 -0.0025348 0.063894 -0.017317 -0.0053861 0.036341 0.008268 0.0005015 -0.092605 -0.014418 0.016743 -0.0026727 0.0090735 -0.0055802 0.023397 -0.0014188 -6.0567e-05 -0.00028593 -0.00035708 0.022371
0.52734 0.0012264 -0.00030791 -0.0052398 -0.0022616 0 -0.00095644 0.00060772 -0.0033803 -0.00015578 -0.0018949 -0.00059213 0.055819 -0.0090525 0.00056943 0.037669 0.026068 0.0009423 -0.11259 -0.00084745 0.018635 0.022354 0.011949 -0.0049442 -0.011151 -0.0013445 -7.6936e-05 2.7593e-05 -0.00028519 0.019788
0.53125 0.00092606 -0.0012259 -0.0002711 0.00011593 0 -0.00069236 -0.00078906 -0.0016328 -0.0021609 0.00076164 -0.00052448 0.029044 -0.0015629 0.018584 0.050865 0.040088 0.00057657 -0.10554 0.024802 0.023326 0.061877 0.018995 -0.0041903 -0.051593 -0.00060438 -0.0003277 0.00017723 -7.7003e-05 0.017466
0.53516 0.00055345 -0.0013041 0.0040259 0.0023353 0 0.00058511 -0.0021925 0.00068289 -0.003741 0.0029532 -0.00076551 0.0029844 -0.01601 -0.0098993 0.055781 0.046074 -3.8802e-05 0.008263 0.0067311 0.0041256 0.030451 0.0034549 -0.00401 -0.016829 0.00025978 -0.00054453 0.00015418 -4.2828e-05 0.010104
0.53906 0.00040583 -0.00047878 0.0071147 0.0029828 0 0.0015919 -0.0030686 0.0031557 -0.0048419 0.004189 0.0006501 -0.0073704 0.018057 0.027117 0.060167 0.010423 -0.00028288 -0.012674 0.011952 -0.0069714 0.07022 0.013938 -0.0040671 -0.010273 0.00069435 -0.00048238 0.00012228 -0.00022972 -0.00439
0.54297 0.00057626 0.0005645 0.0089239 0.0019711 0 0.0015854 -0.0032989 0.0050999 -0.0054257 0.0045042 0.004311 -0.0034993 0.0054993 0.036221 0.017278 -0.0087053 -1.8631e-05 -0.053279 0.024499 0.013892 0.040474 0.010497 -0.0036477 -0.01295 0.00052904 -0.00018634 0.00021697 -0.00039998 -0.02236
0.54688 0.00084421 0.0010073 0.0094636 0.00044914 0 0.0010061 -0.0030082 0.005893 -0.0052899 0.0040964 0.0086366 0.00015244 -0.010173 0.018422 0.016511 -0.0028978 0.00040245 -0.050478 0.029464 0.030495 0.0058176 0.0086801 -0.0026724 -0.029472 2.3363e-06 3.8547e-05 0.00041348 -0.00030435 -0.03637
0.55078 0.00079736 0.00052499 0.0087425 -0.00025997 0 0.00090448 -0.0022006 0.0053935 -0.0041554 0.0030179 0.010833 -0.0086222 -0.014058 -0.009745 0.063263 0.014743 0.00059771 -0.014081 0.024399 0.028798 0.0016365 0.0075479 -0.0018854 -0.048784 -0.00050684 -7.6564e-05 0.00057414 3.8661e-05 -0.040102
0.55469 0.00012884 -0.00056619 0.006915 0.00024589 0 0.0017173 -0.00069232 0.0040317 -0.0019693 0.0012613 0.0089734 -0.027402 -0.018403 -0.0025396 0.060832 -0.003619 0.00055385 -0.051258 0.020961 0.014119 0.047986 -0.015278 -0.0020038 -0.033491 -0.00074901 -0.00049769 0.00058856 0.00034237 -0.032354
0.55859 -0.0010962 -0.0016505 0.0043136 0.0012058 0 0.0025992 0.0015234 0.0024435 0.00086096 -0.00093116 0.0036087 -0.041116 -0.052282 0.009377 0.012693 0.013091 0.00057645 -0.077106 0.03089 0.033025 0.052209 -0.011501 -0.002799 -0.075014 -0.00067543 -0.00091104 0.00045031 0.00032189 -0.017249
0.5625 -0.0024101 -0.0022607 0.0012524 0.0014338 0 0.0020415 0.0038784 0.00096837 0.0035566 -0.0029735 -0.0024524 -0.03624 -0.050016 0.0033469 0.022317 0.01353 0.00090032 -0.10209 0.017925 0.03672 0.065044 -0.011544 -0.0032036 -0.037364 -0.00035216 -0.0010045 0.00021991 -4.6155e-05 -0.00094724
0.56641 -0.0031898 -0.0022727 -0.0021235 0.00037207 0 -0.00066815 0.0053352 -0.00050532 0.0053694 -0.0042459 -0.006125 -0.013669 -0.031429 -0.0053604 0.029175 0.013396 0.0014081 -0.11038 0.0057197 0.021819 0.072232 -0.0084306 -0.0024326 0.0067731 0.00011984 -0.00072758 -3.8798e-05 -0.00052575 0.012168
0.57031 -0.0030249 -0.0018045 -0.0056577 -0.001407 0 -0.0044291 0.0050764 -0.0021985 0.0060059 -0.0045197 -0.0062992 0.0117 -0.02054 -0.0041609 -0.016861 0.029613 0.0017434 -0.088827 0.017836 -0.00057806 0.056953 0.0047776 -0.00095032 -0.01643 0.00060422 -0.00028875 -0.00025733 -0.00085297 0.020925
0.57422 -0.0019606 -0.001039 -0.0088154 -0.0026251 0 -0.0067771 0.0032161 -0.0039616 0.0057343 -0.0040533 -0.0045446 0.023901 0.00066467 -0.036427 0.058476 0.034089 0.0016639 -0.060685 0.028856 0.060533 0.030665 0.0050875 -0.00017955 -0.01733 0.00092001 7.6225e-05 -0.00032309 -0.00093748 0.025998
0.57813 -0.00046281 -0.00015826 -0.010624 -0.0022924 0 -0.0056327 0.00082216 -0.0051813 0.0050633 -0.0032609 -0.0036411 0.019008 -0.012025 -0.0088957 0.068276 0.028685 0.0012487 -0.10802 0.038869 0.04192 0.041726 0.0068636 -0.0011264 -0.018647 0.00091171 0.00031148 -0.00010881 -0.00084295 0.027869
0.58203 0.00085456 0.00062504 -0.010207 -0.00049838 0 -0.0010449 -0.00090216 -0.0052247 0.0042299 -0.0023195 -0.0050948 0.0065864 -0.020861 0.009902 0.046383 0.032681 0.00077035 -0.11153 0.029966 0.028582 0.044699 0.0049388 -0.0032814 -0.015726 0.00056491 0.00052134 0.00039656 -0.00062298 0.026428
0.58594 0.0015571 0.0010827 -0.0075403 0.0016034 0 0.004505 -0.0016158 -0.0040105 0.0029214 -0.0011402 -0.0077118 -0.00083516 -0.019475 0.0032642 0.01994 0.03742 0.0004195 -0.071063 0.0096098 0.032374 0.03715 -0.0008278 -0.0049746 -0.014181 4.1129e-05 0.000777 0.00097748 -0.000247 0.022368
0.58984 0.0015735 0.0010882 -0.0036934 0.0026148 0 0.007635 -0.0020929 -0.0021283 0.00051314 0.00028942 -0.0085089 0.00059221 -0.02056 -0.01654 0.023707 0.011137 0.00019513 -0.069728 0.0063915 0.019596 0.045464 -0.0070677 -0.0049291 -0.029152 -0.00042971 0.00098572 0.0012658 0.00028219 0.018249
0.59375 0.0011497 0.00072269 -0.00017277 0.0019246 0 0.0064013 -0.0034217 -0.00034613 -0.0032968 0.0016257 -0.005294 0.0042921 -0.009402 0.012604 0.036759 0.0081743 4.4389e-05 -0.057121 0.00080737 0.025085 0.042759 0.010828 -0.0035075 -0.032431 -0.0007055 0.0009782 0.0010064 0.00078001 0.017271
0.59766 0.00063199 0.00022075 0.0021391 0.00017689 0 0.0017194 -0.0058245 0.0010308 -0.0079308 0.0023415 0.001231 0.0020786 -0.012499 0.005683 0.029175 0.010794 3.1584e-05 -0.062512 -0.013049 0.038572 0.022449 -0.00064018 -0.0023803 -0.043226 -0.00078436 0.00071976 0.00030505 0.00093752 0.02034
0.60156 0.00022497 -0.00024009 0.0034887 -0.0012218 0 -0.003252 -0.0082028 0.0022954 -0.011942 0.0022284 0.0077027 -0.0061105 -0.023373 -0.019656 0.045029 0.016714 0.00029756 -0.060401 -0.015277 0.05008 0.028024 -0.0054715 -0.0028919 -0.050612 -0.00071736 0.00040268 -0.00039183 0.00059689 0.024383
0.60547 -0.00012591 -0.0007166 0.0047003 -0.0012424 0 -0.0053753 -0.0089132 0.0037913 -0.013694 0.001684 0.0106 -0.011514 -0.031713 -0.03627 0.098666 0.02464 0.00084331 -0.038425 0.0068699 0.05244 0.076552 0.017781 -0.0047126 -0.045308 -0.00050879 0.00029325 -0.00061982 -2.7889e-05 0.024314
0.60938 -0.00065812 -0.0014464 0.0060858 -0.0001545 0 -0.0037833 -0.0071576 0.0052155 -0.012312 0.0013963 0.0089858 -0.0054122 -0.011914 0.018262 0.071829 0.035022 0.0014067 -0.044027 0.040102 0.046176 0.074198 0.023222 -0.0061288 -0.024419 -0.00014319 0.00046955 -0.00026743 -0.00046503 0.017632
0.61328 -0.0015675 -0.0025679 0.006906 0.00057719 0 -0.00040442 -0.0037496 0.0055447 -0.0082502 0.0016575 0.0051609 0.011384 -0.021304 0.0022068 0.051594 0.024827 0.0016181 -0.054623 0.0086938 0.0089164 0.068112 -0.011576 -0.0057189 -0.026579 0.00028845 0.0007176 0.0003331 -0.00038908 0.0075655
0.61719 -0.002784 -0.0038494 0.0059763 -0.00051435 0 0.0016594 -0.0005325 0.0038228 -0.0030907 0.0019858 0.0025989 0.027721 -0.027146 0.024275 0.049204 0.016405 0.0013069 -0.074115 -0.0077689 -0.0013065 0.055081 -0.027168 -0.0037878 -0.029451 0.00054644 0.00070975 0.00069047 6.094e-05 0.001378
0.62109 -0.0039179 -0.0046995 0.0028788 -0.0034821 0 0.00064554 0.0010711 0.0001907 0.0012969 0.0014939 0.00288 0.030718 -0.029607 0.04119 0.051708 0.011168 0.00064893 -0.089468 -0.0017288 0.0095812 0.038841 -0.021285 -0.0021424 -0.021192 0.0004088 0.00030963 0.00057067 0.00039074 0.0047099
0.625 -0.0044516 -0.0045164 -0.0014095 -0.0065437 0 -0.0024684 0.0011003 -0.0038265 0.0036604 -0.00028154 0.0042602 0.01589 -0.041179 -0.055735 0.03397 0.0030237 4.393e-06 -0.078742 0.0081965 0.0094214 0.026816 -0.013617 -0.0023969 0.0081523 -7.0725e-05 -0.00028677 0.00017638 0.00021869 0.016859
0.62891 -0.0040743 -0.0031431 -0.005153 -0.0072233 0 -0.0048338 0.00078221 -0.0062186 0.0038008 -0.0028701 0.0031954 -0.0098516 -0.04218 -0.011848 0.055973 0.022161 -0.00037861 -0.12123 0.014246 0.038451 0.0297 -0.030835 -0.0044252 -0.0037314 -0.000494 -0.00071322 -6.4644e-05 -0.00034729 0.031447
0.63281 -0.002923 -0.0010659 -0.0072181 -0.0043431 0 -0.0041834 0.0012436 -0.0059771 0.0023908 -0.0051821 -0.0023764 -0.0338 -0.032759 -0.0062394 0.077585 0.021555 -0.0004891 -0.082017 -0.0015786 0.031268 0.020324 -0.020996 -0.0064385 0.0051217 -0.00039044 -0.00074946 0.00010032 -0.00081526 0.042003
0.63672 -0.001527 0.00083782 -0.0078736 0.00072474 0 -0.00081929 0.0024265 -0.0039531 0.00044877 -0.0063603 -0.010773 -0.045826 -0.020538 -0.0043857 0.070158 0.014681 -0.00041533 -0.02494 -0.008157 0.020147 0.024688 -0.018527 -0.0066133 0.0062106 0.00035646 -0.00049885 0.00052771 -0.00081352 0.04713
0.64063 -0.00046392 0.0018571 -0.008244 0.0047598 0 0.002598 0.0032001 -0.0022768 -0.0011499 -0.0063517 -0.017349 -0.042832 -0.0070324 0.0054627 0.037881 0.013147 -0.00015353 0.0027019 0.0082101 0.023044 0.048634 -0.035407 -0.004739 -0.0074905 0.0013225 -0.00027227 0.00082699 -0.00048826 0.050115
0.64453 2.6048e-05 0.0019097 -0.0089249 0.0050442 0 0.0033567 0.0025189 -0.0026862 -0.0019288 -0.0056744 -0.017855 -0.027738 0.020996 -0.014848 0.065558 0.030621 0.00038332 -0.033545 0.028068 0.033307 0.053467 -0.036426 -0.0023763 0.0049774 0.0018209 -0.00030248 0.00072646 -0.00036932 0.053331
0.64844 0.00016324 0.0015495 -0.0091215 0.0015853 0 0.001136 0.00050597 -0.0050585 -0.001866 -0.0046815 -0.011718 -0.0063339 0.024391 -0.0031931 0.057522 0.031093 0.0011669 -0.033848 0.0075085 0.027381 0.030124 -0.006772 -0.0014383 -0.006595 0.0014462 -0.00056008 0.0003133 -0.00081003 0.053308
0.65234 0.0003854 0.0014943 -0.0072345 -0.0026804 0 -0.0016094 -0.0015518 -0.0073493 -0.0013257 -0.003151 -0.0025884 0.014707 0.011461 0.016487 0.02832 0.034835 0.0019274 -0.068053 -5.2469e-05 0.025804 0.062083 0.0026002 -0.0025425 -0.027487 0.00041067 -0.00082608 -6.1172e-05 -0.0015639 0.042251
0.65625 0.00093913 0.0020278 -0.0024537 -0.0040777 0 -0.0017951 -0.0022663 -0.007061 -0.00085139 -0.0006928 0.004345 0.028902 -0.0082839 0.033638 0.0080886 0.033174 0.0022948 -0.10794 0.0098966 0.036095 0.086892 -0.0084326 -0.0045955 -0.039246 -0.00063558 -0.00092364 -0.00010512 -0.00196 0.015528
0.66016 0.0016535 0.0027567 0.0040823 -0.001143 0 0.0014172 -0.0012665 -0.003152 -0.00080773 0.0024256 0.0061626 0.032163 -0.022633 0.038985 0.030756 0.013551 0.0020747 -0.10508 0.029458 0.059803 0.018421 -0.027527 -0.0058637 -0.024915 -0.0011408 -0.00087393 0.00016321 -0.0015502 -0.021771
0.66406 0.0020881 0.002938 0.0097067 0.0040776 0 0.0056071 0.00061374 0.0030584 -0.0010327 0.0049712 0.0041497 0.025927 -0.00026595 0.015701 0.078976 0.021299 0.0013382 -0.086418 0.011567 0.025194 0.049102 -0.025108 -0.0054618 -0.049785 -0.0010556 -0.00083826 0.00044898 -0.00060174 -0.056163
0.66797 0.001919 0.0021265 0.012004 0.0075612 0 0.007024 0.0021498 0.0086656 -0.00082189 0.0054789 0.0023844 0.017783 -0.014613 0.010614 0.057125 0.041143 0.00020465 -0.056237 0.010826 0.033289 0.068091 -0.011554 -0.0039498 -0.03477 -0.00075248 -0.00092758 0.00044009 8.321e-05 -0.074892
0.67188 0.0012196 0.00059925 0.010521 0.0065248 0 0.0039214 0.0027089 0.011047 0.00058035 0.0035247 0.0041807 0.016939 -0.016925 -0.022264 0.025464 0.033549 -0.0014146 -0.045572 0.021321 0.039766 0.070031 -0.017346 -0.0026707 -0.024059 -0.00058075 -0.0010793 4.7693e-05 -0.00010268 -0.075146
0.67578 0.00039579 -0.00082719 0.0070006 0.0017073 0 -0.001636 0.0025329 0.0094692 0.0032478 0.00037908 0.0092696 0.026815 -0.00048493 -0.064302 0.01956 0.0077279 -0.0037281 -0.052671 0.0282 0.025291 0.052486 -0.038635 -0.0025792 -0.029098 -0.00051951 -0.0011162 -0.00056371 -0.00097385 -0.065023
0.67969 -0.00014084 -0.001453 0.0039612 -0.0032069 0 -0.0052444 0.0022247 0.0053511 0.0062196 -0.001712 0.013949 0.041191 -0.01045 0.00085012 0.063913 0.043326 -0.0066176 -0.031252 -0.004412 -0.0081314 0.014856 -0.023635 -0.003604 -0.02467 -0.0002716 -0.00091674 -0.0011367 -0.0016756 -0.055347
0.68359 -0.00025338 -0.0012529 0.0027881 -0.0045768 0 -0.0038192 0.0020966 0.0011423 0.0079813 -0.001192 0.014028 0.048301 -0.021512 -0.064053 0.048479 0.035019 -0.0093051 -0.070761 -0.01483 -0.022488 0.028358 -0.024994 -0.0049292 -0.030729 0.00032035 -0.00052887 -0.0014982 -0.0014482 -0.050007
0.6875 -7.2491e-05 -0.00081558 0.0028544 -0.0017216 0 0.0016746 0.0020365 -0.0012857 0.0075526 0.001528 0.0081619 0.040168 -0.025322 -0.060957 0.024614 0.031622 -0.010633 -0.059395 -0.0097893 -0.0084892 0.027133 -0.018687 -0.0057441 -0.012073 0.00098919 -0.00013023 -0.0016129 -0.00033454 -0.043823
0.69141 0.00023893 -0.00069559 0.002296 0.0026744 0 0.0068619 0.0018837 -0.0016162 0.0053276 0.0042932 -0.0010567 0.01906 -0.018617 -0.020931 0.012357 0.030124 -0.0098974 -0.038347 -0.0049638 0.007695 0.013761 -0.018111 -0.0057579 -0.0039583 0.0012143 0.0001094 -0.001521 0.0008324 -0.029652
0.69531 0.00067081 -0.00078105 -0.00027761 0.0049706 0 0.0075316 0.0017404 -0.00090251 0.0028693 0.004843 -0.0090605 -0.0047982 -0.0037342 0.0024746 0.025456 0.022608 -0.0075211 -0.052535 -0.013318 0.004009 -0.00056908 -0.033226 -0.0051834 -0.036594 0.00070811 0.00013456 -0.0012725 0.0011551 -0.0073817
0.69922 0.0012985 -0.00032683 -0.0045334 0.0036866 0 0.0031302 0.0017876 -0.00054414 0.0016925 0.0025927 -0.012639 -0.021974 -0.025028 -0.012616 0.055654 0.0064864 -0.0048653 -0.027843 -0.013891 0.03267 0.0029949 -0.0083375 -0.0044213 -0.030039 -0.00025808 7.1078e-06 -0.00092762 0.00044802 0.014294
0.70313 0.0020515 0.0012876 -0.0085771 0.00062873 0 -0.0028199 0.0018259 -0.0012414 0.0019899 -0.00086397 -0.011936 -0.030617 -0.018341 -0.016235 0.05002 0.021781 -0.0032029 -0.070366 0.01392 0.027473 0.013656 -0.012375 -0.0038056 -0.050926 -0.0010305 -0.00015963 -0.0005856 -0.00063675 0.025219
0.70703 0.0026078 0.0037382 -0.010329 -0.00092097 0 -0.0057235 0.001171 -0.0026134 0.0024207 -0.0029395 -0.009596 -0.035083 -0.01691 -0.032196 0.022083 0.030373 -0.0027244 -0.097348 0.0097114 0.031592 0.016547 -0.01422 -0.0035267 -0.047191 -0.0011173 -0.00026002 -0.00036287 -0.0012198 0.023012
0.71094 0.00259 0.0056986 -0.0090059 0.00068101 0 -0.0037386 -0.00080023 -0.0036131 0.0012303 -0.0020018 -0.0079879 -0.038591 -0.019473 -0.051696 -0.0061158 0.032112 -0.0024995 -0.083563 -0.017073 0.04827 0.018336 -0.0069416 -0.0036168 -0.017899 -0.0006089 -0.00022089 -0.00030926 -0.00095816 0.015051
0.71484 0.00192 0.0057454 -0.0055931 0.0038188 0 0.00083908 -0.0039012 -0.0033343 -0.0021932 0.0014172 -0.0070305 -0.038226 0.0010882 -0.037971 0.0039026 0.054652 -0.0014705 -0.035098 -0.0010825 0.0528 0.044517 0.0017179 -0.0039236 0.00036753 -8.8322e-05 -2.0669e-05 -0.0003495 -0.00027146 0.011259
0.71875 0.00097929 0.0035305 -0.0020079 0.0049892 0 0.0037173 -0.0069793 -0.0016211 -0.0066617 0.0050483 -0.0045738 -0.027923 -0.005636 -0.01479 0.033667 0.030721 0.00043719 -0.041101 -0.00015946 0.049126 0.038882 -0.015301 -0.0041592 -0.025486 -0.00011351 0.00027839 -0.00033532 0.0001277 0.014879
0.72266 0.0003668 0.00019363 0.00034093 0.0020254 0 0.0023149 -0.008654 0.0008868 -0.010027 0.0065706 0.0010347 -0.0064744 -0.021025 0.016159 0.040923 0.016821 0.0021513 -0.047344 0.0037173 0.032318 0.048993 -0.017318 -0.0041013 -0.038297 -0.00073728 0.00052332 -0.00018454 -8.2388e-05 0.020256
0.72656 0.00041824 -0.0024221 0.0014703 -0.0036615 0 -0.0021712 -0.0083649 0.003225 -0.010818 0.0052506 0.0086064 0.018168 -0.03083 0.01773 0.035076 0.020872 0.0024196 -0.042581 0.012396 0.024009 0.04794 -0.0048286 -0.0038165 -0.042478 -0.0014802 0.0005415 2.287e-05 -0.00057403 0.019471
0.73047 0.00090614 -0.0031449 0.0025294 -0.0078963 0 -0.0059873 -0.0067633 0.0047045 -0.0092714 0.0023318 0.014322 0.033624 -0.027983 -0.026289 0.029269 0.039629 0.0010034 -0.03193 0.01981 0.035635 0.023155 0.012108 -0.0036416 -0.042042 -0.0017555 0.00027093 0.0001011 -0.00073684 0.010734
0.73438 0.0012072 -0.0022879 0.0045621 -0.0070814 0 -0.0060975 -0.0050463 0.0052176 -0.0068836 -3.5805e-05 0.014599 0.033006 -0.033019 -0.042338 0.047107 0.030433 -0.0010413 -0.089209 -0.01661 0.033227 0.036326 -0.014979 -0.0038485 -0.02542 -0.0013565 -0.00015853 -6.5073e-05 -0.0002818 -6.9037e-05
0.73828 0.00081482 -0.0012233 0.0073477 -0.0013167 0 -0.0026329 -0.0038414 0.0050747 -0.0049542 -0.00044322 0.0092381 0.020581 -0.035049 -0.037207 -0.0073373 0.024318 -0.0022715 -0.067015 -0.0011194 0.010459 0.021293 -0.013093 -0.0042801 -0.01415 -0.00059745 -0.00049491 -0.00038461 0.00049186 -0.0059659
0.74219 -0.00023817 -0.0011271 0.0093061 0.0053832 0 0.0014583 -0.0027065 0.004567 -0.0034655 0.00081248 0.0019747 0.0076116 -0.010058 -0.024305 -0.018855 0.012479 -0.0020994 -0.039303 0.0030529 0.014642 0.026753 -0.0026528 -0.0043691 -0.01496 -2.6366e-05 -0.00055851 -0.00060519 0.00098941 -0.0063064
0.74609 -0.001405 -0.0020192 0.0086187 0.0080925 0 0.0030345 -0.0007416 0.0036568 -0.0013272 0.0021184 -0.0023272 0.0024094 0.017354 -0.014811 0.0018879 0.0041101 -0.0012108 -0.042139 0.00099093 0.025765 0.044965 -0.0025914 -0.0036243 -0.022542 9.7766e-06 -0.00039797 -0.00051649 0.00087008 -0.0068433
0.75 -0.0020616 -0.0029086 0.0047229 0.004836 0 0.0012952 0.0022733 0.0020791 0.0022688 0.0019064 -0.0016295 0.0041709 -0.0028973 -0.021694 -0.0097337 0.017585 -0.00081061 -0.10416 0.026171 -0.0080801 0.043343 -0.035483 -0.0021704 -0.025087 -0.00040818 -0.0002486 -0.00013474 0.00034246 -0.012196
0.75391 -0.0019682 -0.0028211 -0.0010319 -0.0018178 0 -0.0018364 0.0053391 -0.00022934 0.0066829 -0.00012004 0.0015701 0.0061336 -0.012208 0.0029342 0.016931 -0.0061245 -0.0014567 -0.039251 -0.0065897 -0.006741 0.041377 -0.021214 -0.00078181 -0.052638 -0.00089223 -0.00030335 0.00030287 -3.9893e-05 -0.018874
0.75781 -0.0013783 -0.0017015 -0.0061592 -0.0067471 0 -0.0035717 0.0068867 -0.0027801 0.0099973 -0.0028356 0.0024016 0.0040765 -0.0084643 -0.009757 0.016794 0.014674 -0.0025913 -0.046918 -0.013773 0.013893 0.041184 0.0024835 -0.00028215 -0.035593 -0.0010644 -0.00049662 0.0005371 0.0001294 -0.017052
0.76172 -0.00075182 -0.00036742 -0.0086897 -0.0062681 0 -0.0026145 0.0060753 -0.0046496 0.010456 -0.0046691 -0.002049 0.00099902 -0.0075005 -0.008324 0.010228 0.040095 -0.0031486 -0.061957 -0.00069959 0.02649 0.041731 0.0062775 -0.0008113 -0.023014 -0.00080584 -0.0005198 0.00050343 0.00076974 -0.00045742
0.76563 -0.00036821 0.00035909 -0.0084146 -0.00094157 0 -6.8455e-05 0.0035594 -0.0050623 0.0079205 -0.0048492 -0.0099355 0.003157 -0.0092348 0.016078 0.011284 0.046851 -0.0025785 -0.059954 0.020936 0.019608 0.048616 -0.011984 -0.0016599 -0.030191 -0.00028174 -9.0723e-05 0.00037105 0.0013953 0.025219
0.76953 -0.00017791 0.00044256 -0.0067338 0.0050031 0 0.0016848 0.00099943 -0.0039973 0.0040367 -0.0038803 -0.015873 0.011928 0.028383 -0.033174 0.025051 0.041684 -0.0012873 -0.11105 0.018564 0.015204 0.088875 0.012999 -0.0018847 0.0069865 0.00022133 0.00074559 0.00036964 0.0015122 0.044541
0.77344 3.109e-05 0.00057497 -0.0052743 0.007086 0 0.0010515 -0.00027082 -0.0022801 0.00091719 -0.0028929 -0.015257 0.020541 -0.016811 -0.01366 -0.0016803 0.032006 -0.00014288 -0.085032 0.022541 0.041265 0.058792 0.0019435 -0.0011785 -0.032845 0.00049496 0.0015686 0.00056374 0.00098597 0.044426
0.77734 0.00036235 0.0013652 -0.0044671 0.0040512 0 -0.0014671 -0.00024858 -0.0010078 -0.00051963 -0.0024975 -0.0080628 0.019807 -0.014648 -0.015578 0.0017532 0.029171 0.00037781 -0.071611 0.022615 0.028263 0.045963 -0.013463 -0.0001888 -0.020836 0.00051288 0.0018691 0.00078356 0.00010536 0.025453
0.78125 0.00070235 0.0026172 -0.003296 -0.0013427 0 -0.0036903 -7.2688e-05 -0.00072996 -0.0011065 -0.0022059 0.0010913 0.0075557 0.0022339 -0.028696 0.01681 0.028991 0.00053611 -0.081147 0.016534 0.0016087 0.043221 -0.015501 4.0994e-05 -0.001601 0.0003981 0.0014546 0.0007782 -0.00065954 0.0017089
0.78516 0.00084571 0.0034282 -0.00041318 -0.0047248 0 -0.0034957 -0.0008523 -0.0010562 -0.0023958 -0.00097492 0.0066446 -0.007747 -0.0324 -0.02194 0.0051277 0.02377 0.00089354 -0.10408 0.0048692 0.0078848 0.025319 0.0079444 -0.00098137 -0.053709 0.00029987 0.00063142 0.000453 -0.00098257 -0.011118
0.78906 0.00069809 0.0030118 0.0043699 -0.0036549 0 -0.00053649 -0.0025792 -0.0010355 -0.0049736 0.0016017 0.0063997 -0.013462 -0.021606 -0.0347 -0.0082639 0.019616 0.0016155 -0.068954 0.011717 0.0087013 0.062484 -0.026539 -0.0027243 -0.02056 0.00027234 -1.0756e-05 -2.5123e-05 -0.00085089 -0.0087409
0.79297 0.00035498 0.0014396 0.0095314 0.00055858 0 0.0033421 -0.0040735 3.532e-06 -0.0076556 0.0045678 0.002866 -0.003855 -0.022313 -0.039121 -0.035404 0.0394 0.0022503 -0.0549 -0.0023169 0.021627 0.079278 -0.025494 -0.0040717 0.0040501 0.0002406 -5.044e-05 -0.00035252 -0.00049742 -0.00069095
0.79688 3.4112e-06 -0.00040988 0.012739 0.0041313 0 0.0053313 -0.003978 0.0018644 -0.0083468 0.0061115 0.00070149 0.014254 -0.038206 -0.019453 -0.025791 0.04598 0.0021719 -0.031147 -0.00015086 0.019984 0.082035 -0.014548 -0.0042747 0.0095649 8.3919e-05 0.00044036 -0.00033586 -0.00019398 -0.00037643
0.80078 -0.00023576 -0.0016251 0.012477 0.0039957 0 0.0037222 -0.0019169 0.0036442 -0.0058753 0.0049865 0.0026208 0.026418 -0.049717 0.0080452 0.020045 0.034193 0.0011889 -0.0040604 0.020382 0.0050784 0.066515 -0.0084761 -0.0035473 8.7844e-05 -0.000223 0.00096212 -4.4971e-05 -7.3534e-05 -0.012352
0.80469 -0.00037653 -0.0020038 0.0090716 0.00026246 0 -0.00065959 0.0011535 0.0044764 -0.0012024 0.0016692 0.0072614 0.021728 0.0078481 -0.027993 0.029986 0.0406 -0.00030108 -0.036631 0.013737 0.018351 0.010106 -0.015699 -0.0027792 0.0024896 -0.00053225 0.00098879 0.00025929 -9.1426e-05 -0.028497
0.80859 -0.00050927 -0.0020787 0.0043389 -0.0039924 0 -0.0047901 0.0036485 0.0041797 0.0031147 -0.0017953 0.010604 0.00072601 0.014964 -0.034265 -0.018022 0.034053 -0.0017176 -0.00084452 0.011541 0.026622 0.022916 -0.014401 -0.0026559 -0.036381 -0.0005986 0.00038004 0.00035347 -0.00011801 -0.036006
0.8125 -0.00069554 -0.0024642 0.00020002 -0.0053258 0 -0.0055072 0.0044878 0.003248 0.0048552 -0.0032317 0.0094653 -0.025864 -0.0018102 -0.030585 -0.0095741 0.022679 -0.0028015 -0.0066765 0.014549 0.025068 0.026607 -0.017914 -0.0030176 -0.035803 -0.00027342 -0.0005142 0.00023293 -6.7021e-05 -0.029065
0.81641 -0.00091306 -0.0032006 -0.0025738 -0.002717 0 -0.0019175 0.0037451 0.0022492 0.003874 -0.0019421 0.0040031 -0.045344 -0.0091191 -0.01435 0.020191 0.019727 -0.0037092 -0.041742 0.022064 0.018679 0.031736 -0.016421 -0.0030513 -0.024464 0.00034139 -0.0011181 9.0671e-05 4.2802e-05 -0.013307
0.82031 -0.0010751 -0.0037167 -0.0045394 0.0017011 0 0.0036943 0.0023751 0.0012577 0.0021518 0.00080456 -0.0026658 -0.050884 0.015788 0.011726 0.02178 0.033088 -0.0046658 -0.081839 0.030609 0.01344 0.054896 -0.0039959 -0.0021318 -0.037637 0.00093053 -0.0010387 0.00012021 0.00012873 0.00040769
0.82422 -0.0010834 -0.003396 -0.0066733 0.0044709 0 0.0073504 0.0013407 -0.00010497 0.0020423 0.00278 -0.0070814 -0.043617 -0.015912 -0.026327 -0.015486 0.014863 -0.0055969 -0.13923 0.013159 0.011062 0.073747 -0.037579 -0.0005231 -0.04545 0.0011881 -0.00031029 0.00032392 0.00013735 0.0061765
0.82813 -0.00087222 -0.0021586 -0.0092231 0.003623 0 0.0063264 0.00089008 -0.0020554 0.0041461 0.0024754 -0.0079062 -0.029403 0.0019718 -0.011474 0.019 -0.00019073 -0.0061261 -0.099989 0.015281 0.025175 0.059443 -0.015217 0.00072886 -0.034564 0.0010455 0.00067622 0.0005004 0.00010064 0.0074012
0.83203 -0.00043705 -0.00052167 -0.011271 0.00017589 0 0.0013166 0.0005239 -0.0040932 0.0066228 0.00013358 -0.0063578 -0.014491 0.0029373 -0.020672 0.011884 -0.010064 -0.0059 -0.074607 0.011782 0.027443 0.035502 0.0075802 0.00065223 -0.030975 0.00070203 0.0014636 0.00042547 0.00010373 0.011825
0.83594 0.00014879 0.00084778 -0.011325 -0.0028263 0 -0.0040003 -0.00039962 -0.0051294 0.0066126 -0.0025899 -0.0046559 -0.0032839 -0.013008 -0.042897 -0.03671 -0.0084441 -0.0048742 -0.072244 0.0044418 0.011772 0.023848 0.010623 -0.00078367 -0.030727 0.00042959 0.0018065 7.1053e-05 0.00019765 0.022797
0.83984 0.00074533 0.0016031 -0.0084397 -0.0028603 0 -0.0057907 -0.0019749 -0.0042973 0.0026699 -0.0039445 -0.0040904 0.0018793 0.0059497 0.0065152 -0.037938 0.017105 -0.0033018 -0.027618 0.016838 -0.013271 0.055465 -0.0082517 -0.0025598 -0.0047246 0.00033327 0.0017615 -0.00033001 0.00034363 0.035386
0.84375 0.0012025 0.0017917 -0.0030288 5.7717e-05 0 -0.0030598 -0.0035529 -0.00177 -0.0037918 -0.0032898 -0.004281 0.00067374 0.0094375 -0.033344 -0.0093365 0.0095151 -0.0015243 -0.010495 0.0012912 -0.02037 0.058967 0.011085 -0.003385 -0.055976 0.00029449 0.0015757 -0.00044 0.00044588 0.040704
0.84766 0.0014375 0.001579 0.0032101 0.0034856 0 0.0016664 -0.0041983 0.0011701 -0.0093087 -0.0013331 -0.003921 -0.0049496 0.0073726 -0.024527 -0.013292 0.019324 0.00015531 -0.02545 0.010448 -0.010283 0.075129 -0.0075358 -0.002732 -0.090803 0.00014457 0.0014878 -7.8901e-05 0.00044212 0.033905
0.85156 0.0014668 0.0010126 0.0081826 0.0046274 0 0.0045528 -0.0034346 0.0029538 -0.010861 0.00059962 -0.0020894 -0.011264 0.0035051 -0.011028 -0.036212 0.03143 0.0014259 -0.050799 0.01693 0.0042938 0.070611 -0.025245 -0.0012744 -0.078364 -0.00011488 0.0015771 0.000611 0.0003615 0.018379
0.85547 0.0013511 9.1696e-05 0.010507 0.0026177 0 0.0036667 -0.0016708 0.0028115 -0.008078 0.0015475 0.00097741 -0.014775 -0.0010395 -0.025041 -0.051677 0.031943 0.0019441 -0.068454 -0.00044006 0.0128 0.037581 -0.01196 -0.00036018 -0.020211 -0.00028012 0.0017342 0.0012332 0.0002906 0.0027737
0.85938 0.0011005 -0.0010016 0.010148 -0.00083677 0 0.00042418 5.6554e-05 0.0012593 -0.0033787 0.0014048 0.0040717 -0.014599 -0.016821 -0.0087174 0.021378 0.022884 0.0015211 -0.078377 -0.023534 0.014076 0.106 0.0054306 -0.00094241 -0.052507 -0.00014914 0.0017476 0.0013992 0.00028182 -0.0058106
0.86328 0.00064643 -0.001865 0.0082075 -0.0029246 0 -0.0019272 0.00085825 -0.00038152 5.7938e-05 0.00070394 0.0057984 -0.01309 -0.012705 -0.023724 0.019643 0.038094 0.00039651 -0.085706 -0.006928 0.020759 0.098592 0.021218 -0.0028285 -0.011642 0.00023789 0.0014511 0.0010008 0.00029879 -0.0063446
0.86719 -6.3684e-05 -0.0021669 0.0060512 -0.0020511 0 -0.0013488 0.00067949 -0.0010108 0.00082151 4.1915e-05 0.0053497 -0.013984 -0.012307 -0.036015 0.013244 0.043597 -0.00076439 -0.10781 0.0040974 0.018978 0.075795 0.0071536 -0.0048401 -0.010114 0.00057526 0.00085165 0.00029685 0.00025575 -0.0029374
0.87109 -0.00092787 -0.0019906 0.0043812 0.00089705 0 0.0012014 0.00032664 -0.0005003 0.00023348 -0.00033808 0.0028851 -0.019558 -0.012492 -0.036615 0.022937 0.033574 -0.0013181 -0.12434 0.0051646 0.0056262 0.060686 -0.01535 -0.0057367 -0.042505 0.00053609 0.00015809 -0.00025532 0.00010933 -0.00039782
0.875 -0.0016608 -0.0018338 0.0028941 0.0033454 0 0.0028164 0.00076896 0.00035557 0.0009924 -0.00056153 -0.00056548 -0.029004 0.0018892 -0.025155 0.053797 0.013209 -0.0012131 -0.093901 0.0082577 -0.018106 0.066794 0.0022079 -0.0051545 -0.050897 6.7938e-05 -0.00032509 -0.0003131 -9.3049e-05 -0.00060841
0.87891 -0.0019484 -0.0021792 0.00075752 0.0031881 0 0.0014903 0.002258 0.00054138 0.0046677 -0.00085088 -0.0035945 -0.038776 0.0084007 -0.023663 0.0097517 0.0042839 -0.0011056 -0.083882 -0.022801 0.006067 0.065805 -0.01039 -0.0038244 -0.042084 -0.00054211 -0.00038935 0.00010822 -0.00025555 -0.0022143
0.88281 -0.0016787 -0.0030063 -0.0024755 0.00052202 0 -0.0018986 0.004004 -0.00043223 0.010136 -0.0012527 -0.0051155 -0.044043 0.0053377 -0.036604 0.023282 -0.0015976 -0.001787 -0.042253 -0.042514 -0.005818 0.036945 -0.018068 -0.0029358 -0.058256 -0.00090576 -7.1524e-05 0.00063888 -0.00031584 -0.0027482
0.88672 -0.0010407 -0.0037154 -0.0062508 -0.0024448 0 -0.0042981 0.0047241 -0.0022552 0.014239 -0.0015677 -0.0049308 -0.040323 -0.0084329 -0.032899 0.014073 -0.0071403 -0.0033651 -0.021762 -0.029903 -0.0094343 0.01549 -0.01045 -0.0031941 -0.079539 -0.00086067 0.00036303 0.0008146 -0.00027657 -0.00074955
0.89063 -0.00038197 -0.0035789 -0.0092294 -0.0032019 0 -0.003215 0.0036509 -0.0040838 0.014109 -0.0014989 -0.0037886 -0.02539 -0.027043 -0.0066107 -0.037543 -0.0078891 -0.0049784 -0.036576 0.0090508 0.012874 0.01673 0.0082631 -0.004328 -0.08029 -0.00058489 0.00061231 0.00041831 -0.00016133 0.003559
0.89453 6.3239e-05 -0.0023423 -0.010201 -0.00097002 0 0.0010273 0.0011714 -0.0050372 0.0092834 -0.00088892 -0.0028104 -0.0015235 -0.023027 -0.015979 0.004938 0.023638 -0.0054052 -0.0042563 -0.0051156 0.01524 0.010508 -0.0067257 -0.0053926 -0.0035102 -0.00039532 0.00056407 -0.00034313 3.5859e-05 0.0087568
0.89844 0.00033101 -0.00046153 -0.0089599 0.0026788 0 0.0055116 -0.0014524 -0.0045914 0.0019949 0.00011898 -0.0026506 0.02344 -0.021381 -0.017255 -0.018189 0.029806 -0.004098 -0.065598 -0.01912 0.018903 0.0046191 -0.0047823 -0.0055528 -0.013351 -0.00042419 0.00036767 -0.00096952 0.00032874 0.013033
0.90234 0.00062808 0.0012064 -0.0064012 0.0050727 0 0.0071587 -0.0030551 -0.0027511 -0.0044716 0.0011177 -0.0030249 0.038761 -0.020972 -0.021455 -0.0094045 0.034377 -0.0017178 -0.10194 -0.031731 0.0062411 0.014678 2.7833e-05 -0.0046824 -0.015259 -0.00048071 0.00028012 -0.0010256 0.00065914 0.014986
0.90625 0.0010753 0.0019748 -0.0037487 0.0045129 0 0.0051752 -0.0034112 -4.7095e-05 -0.0079603 0.0016726 -0.002991 0.037398 -0.017847 -0.020317 0.012337 0.029691 0.00035348 -0.094169 -0.034832 -0.0055141 0.034078 0.014079 -0.003337 -0.0034795 -0.00023149 0.00041404 -0.00046707 0.00086664 0.014392
0.91016 0.0015458 0.001699 -0.0015787 0.0015089 0 0.001458 -0.0032418 0.0026108 -0.0085249 0.0016164 -0.0017387 0.022399 -0.0077358 -0.0024187 0.0016848 0.0026497 0.0011217 -0.049571 -0.019008 0.0090083 0.050004 0.045925 -0.0022259 0.0061961 0.00046181 0.00061685 0.00031922 0.00078613 0.012485
0.91406 0.001755 0.0007267 0.00048726 -0.0017413 0 -0.0011809 -0.0034186 0.0042561 -0.0077947 0.0011837 0.00077381 0.0068673 -0.0054711 -0.012604 0.017061 0.001124 0.00073633 -0.066932 0.0025782 0.014682 0.061059 0.028582 -0.0016986 -0.030439 0.0013531 0.00060469 0.00080241 0.00041292 0.011112
0.91797 0.0015105 -0.00041945 0.0031375 -0.0031073 0 -0.0012577 -0.0041033 0.0043197 -0.0073781 0.0008464 0.0038068 0.0052947 -0.0030536 -0.034718 0.018793 0.013095 0.00023919 -0.092739 1.1175e-05 0.023483 0.06379 0.015939 -0.0016642 -0.011497 0.0019453 0.00024242 0.00070568 -3.0317e-05 0.011018
0.92188 0.00087798 -0.0013257 0.0063566 -0.0020679 0 0.00054887 -0.0045966 0.0029807 -0.0076411 0.00093908 0.0063311 0.021811 -0.0049142 -0.040506 0.021216 0.019927 0.00056962 -0.086715 -0.0050726 0.033143 0.058621 0.013469 -0.0019024 0.008575 0.0018416 -0.00028696 0.00019937 -0.00022999 0.01079
0.92578 0.00010876 -0.0017819 0.0090012 0.00012727 0 0.0023875 -0.0040094 0.0011144 -0.0076759 0.0013683 0.0075152 0.045235 -0.012271 -0.028923 0.020895 0.014829 0.0017413 -0.0628 0.0013362 0.034486 0.051367 0.014482 -0.0023701 -0.0041365 0.0010352 -0.00059433 -0.00026678 -3.5368e-05 0.0079302
0.92969 -0.00058188 -0.0017542 0.0094398 0.0016529 0 0.0028861 -0.0021185 -0.00023916 -0.0062477 0.0016668 0.0068833 0.056456 -0.022492 -0.038554 -0.014679 0.0042087 0.0028962 -0.12446 0.030771 0.0019158 0.059407 -0.0099834 -0.003172 -0.074676 -7.935e-05 -0.00039608 -0.00035097 0.00039295 0.0015479
0.93359 -0.0011538 -0.0013569 0.0067901 0.001573 0 0.0020062 0.00037794 -0.00056639 -0.0028455 0.0013779 0.0042991 0.043208 -0.046371 -0.008707 -0.02427 0.0022384 0.0031095 -0.078405 -0.0088412 0.022106 0.055106 -0.011263 -0.0042576 -0.031034 -0.00096215 0.0002465 -9.8227e-05 0.00069224 -0.0058857
0.9375 -0.0016658 -0.00082713 0.0017303 0.00039801 0 0.00064629 0.0024189 -0.00021519 0.001916 0.00045075 9.5562e-05 0.010102 -0.032117 -0.00098529 -0.025427 0.011905 0.0021664 -0.061578 -0.012145 0.037259 0.041313 -0.009806 -0.0052212 -0.027182 -0.0012464 0.0009745 0.00012532 0.00058741 -0.0099758
0.94141 -0.002085 -0.00042219 -0.003816 -0.00057808 0 -0.00029956 0.0034192 -8.4808e-05 0.0066789 -0.00070016 -0.0046793 -0.024847 -0.013932 0.0045214 -0.013936 0.024731 0.00063695 -0.067103 8.2894e-05 0.029863 0.03526 -0.0078171 -0.0054936 -0.035123 -0.00090615 0.001422 -2.1688e-05 0.00011243 -0.0083052
0.94531 -0.0022085 -0.00024454 -0.0078949 -0.00045479 0 -0.00049073 0.0036255 -0.00089087 0.010106 -0.0015289 -0.0083591 -0.044277 -0.029698 0.026843 0.014076 0.030022 -0.00071875 -0.076901 -0.0041962 -0.0067663 0.050441 -0.0053968 -0.0048161 -0.012974 -0.00020212 0.0014877 -0.00054198 -0.0004285 -0.0032289
0.94922 -0.0018063 -0.00014066 -0.0096813 0.00060791 0 -3.3515e-05 0.003703 -0.002576 0.0115 -0.001779 -0.0094238 -0.043881 -0.036868 -0.034328 0.038088 0.011827 -0.0015908 -0.15235 -0.0020388 -0.025307 0.043075 -0.0025897 -0.0035654 -0.016311 0.00050733 0.0013513 -0.0010998 -0.00071524 -0.00044553
0.95313 -0.00086161 0.00017984 -0.0097155 0.0016987 0 0.00083894 0.0039858 -0.0043169 0.010973 -0.0016108 -0.0075557 -0.032747 -0.035424 -0.0079215 0.030919 -0.0044307 -0.0022267 -0.093259 0.0042152 -0.011987 0.042427 -0.0023483 -0.002582 -0.031901 0.00094297 0.0012452 -0.0013305 -0.00064882 -0.0040748
0.95703 0.00032834 0.00085868 -0.0091386 0.0020324 0 0.0018431 0.0041065 -0.0050929 0.0091729 -0.0013419 -0.0040477 -0.022665 -0.025273 -0.0024513 0.011918 -0.0073804 -0.0029959 -0.080497 -0.0020841 -6.6721e-05 0.027226 0.001439 -0.0025801 -0.039112 0.00098243 0.0012193 -0.0011711 -0.00037577 -0.012609
0.96094 0.0013067 0.0016891 -0.0086406 0.0015707 0 0.0025338 0.0033354 -0.004353 0.0067664 -0.0010889 -0.00096743 -0.017431 -0.016725 -0.038636 -0.00081936 0.0026348 -0.0039026 -0.11963 -0.013531 0.010782 0.0086926 0.0074163 -0.0035956 -0.044887 0.00064686 0.0011255 -0.00090444 -0.00011698 -0.019707
0.96484 0.0017405 0.0022155 -0.0079796 0.00089425 0 0.0023857 0.0012973 -0.0023069 0.0040193 -0.00068706 0.0004216 -0.012281 -0.033729 -0.074812 0.018681 0.015275 -0.0045149 -0.074354 0.00077837 0.048609 0.030333 0.0073924 -0.0049208 -0.082255 5.6406e-05 0.00082106 -0.00087613 1.0883e-05 -0.019367
0.96875 0.001596 0.0020716 -0.0063728 0.00054325 0 0.0011907 -0.0015916 0.00027994 0.00074502 3.1036e-05 0.00062814 -0.0027868 -0.028091 -0.039727 0.030672 0.034364 -0.0043345 -0.051872 0.006994 -0.0017847 0.036171 0.012545 -0.0055819 -0.081424 -0.0006027 0.00036739 -0.0011525 2.5243e-05 -0.010759
0.97266 0.00108 0.0012576 -0.0033355 0.00048005 0 -0.00060436 -0.0043351 0.0025372 -0.003287 0.00090176 0.0013096 0.0070716 -0.019906 -0.040055 0.030722 0.026905 -0.0032281 -0.059026 0.0087704 0.014504 0.059035 0.004247 -0.0049966 -0.047934 -0.0011063 1.1392e-05 -0.0014425 -2.0509e-05 0.0017537
0.97656 0.00043518 0.00010456 0.00075248 0.00015321 0 -0.0020754 -0.0060031 0.0038551 -0.0077543 0.0014258 0.0034924 0.0068533 -0.02007 -0.059473 -0.0046959 0.011685 -0.0015453 -0.066124 -0.00022243 0.034745 0.06721 -0.0068991 -0.0033379 -0.014932 -0.0012499 -3.7084e-05 -0.0013613 -0.00012015 0.013169
0.98047 -0.00021216 -0.0010179 0.0047596 -0.00092623 0 -0.0024813 -0.0062564 0.004029 -0.011518 0.0011521 0.0062525 -0.0098034 -0.029376 -0.07361 -0.073899 0.0064176 0.00012671 -0.057469 -0.019239 0.01405 0.038588 -0.01181 -0.0013899 -0.0093703 -0.00094396 0.00019295 -0.00078979 -0.00029254 0.022238
0.98438 -0.00084404 -0.0019476 0.007434 -0.0026252 0 -0.0018306 -0.00538 0.0032472 -0.013077 0.00010202 0.0072061 -0.036768 -1.8159e-05 -0.044812 -0.044208 0.014398 0.0013239 -0.095481 -0.0094948 0.046435 0.0055884 -0.01445 -5.9627e-05 -0.031088 -0.00030284 0.00045995 2.2387e-06 -0.00051032 0.031245
0.98828 -0.0014432 -0.0026926 0.0080464 -0.0041337 0 -0.00080399 -0.0039173 0.0020012 -0.011565 -0.001191 0.0045488 -0.058263 -0.026493 -0.013159 -0.026126 0.005816 0.0019135 -0.050787 0.00014536 -0.0017385 0.020262 -0.0020204 0.00010417 -0.028971 0.00035516 0.00054165 0.00058086 -0.00069445 0.041617
0.99219 -0.0019221 -0.003194 0.0066358 -0.004471 0 -0.00010276 -0.0022972 0.00089945 -0.0075506 -0.0020983 -0.0011251 -0.061156 -0.031625 -0.019594 -0.0048459 0.0037472 0.0020726 -0.046063 0.0098368 -0.01705 0.028824 0.0082595 -0.00087529 -0.031121 0.000641 0.00044117 0.00070606 -0.00079523 0.050302
0.99609 -0.0021526 -0.0031966 0.0038117 -0.0031693 0 0.00014145 -0.00074162 0.00036568 -0.0028912 -0.0023958 -0.0069342 -0.04553 -0.024617 -0.041369 0.018217 0.012326 0.0021231 -0.08788 0.0081547 0.0068819 0.023442 0.013567 -0.002492 -0.038862 0.00031455 0.00036133 0.00049619 -0.00085299 0.05124
1 -0.0020433 -0.0024256 0.00036256 -0.00064177 0 0.00033501 0.00060151 0.00036057 0.00043339 -0.0023786 -0.0098002 -0.023899 -0.056222 -0.019973 0.033969 0.027964 0.0023302 -0.13092 -0.024207 0.028903 0.015003 0.016869 -0.0040251 -0.041788 -0.00054466 0.00047588 0.0002677 -0.00093917 0.040949
1.0039 -0.0015824 -0.00091958 -0.0030484 0.0020082 0 0.0008598 0.0015537 0.00038394 0.0016853 -0.0024764 -0.0087757 -0.010237 -0.0072403 -0.013005 0.0058651 0.0076224 0.002725 -0.14617 0.01115 0.034695 0.029463 0.00014812 -0.0048403 -0.013307 -0.0015485 0.00073311 0.00022744 -0.0010267 0.022665
1.0078 -0.00083125 0.00083579 -0.0059821 0.0035988 0 0.0016036 0.0019838 -0.00012805 0.0018142 -0.0027386 -0.0056121 -0.0092633 -0.025132 -0.029127 0.002041 0.0062 0.0030145 -0.084115 0.0019894 0.050068 0.04237 0.0052074 -0.0046298 -0.0032937 -0.0022123 0.00089522 0.00031638 -0.00095425 0.0044612
1.0117 8.7355e-05 0.0021724 -0.0081706 0.0035173 0 0.0020738 0.001962 -0.0012558 0.0025441 -0.0026883 -0.003103 -0.015364 -0.038213 -0.042117 0.0089987 0.014839 0.0026749 -0.041215 -0.0096389 0.044308 0.040245 0.018022 -0.0035252 -0.0065022 -0.0022378 0.00077798 0.00033038 -0.00057361 -0.0074294
1.0156 0.00098679 0.0027093 -0.0094214 0.0020328 0 0.0019443 0.0017704 -0.0023742 0.0047954 -0.0017093 -0.002667 -0.020556 -0.016855 -0.035806 0.0080881 0.024313 0.0012618 -0.068931 -0.0027812 0.012343 0.023426 0.024132 -0.0020381 -0.022646 -0.0016742 0.00044916 0.00016263 4.2429e-05 -0.013927
1.0195 0.0016467 0.0026138 -0.0095548 0.00011719 0 0.0014311 0.0016977 -0.0025347 0.0077627 0.00036998 -0.0032393 -0.022518 -0.041284 -0.013433 -0.04279 0.021768 -0.0012141 -0.11934 -0.0096528 0.019238 0.030286 0.0011396 -0.00083012 -0.069907 -0.00085366 0.00018121 -9.2161e-05 0.00056815 -0.021938
1.0234 0.0019189 0.0024119 -0.0084007 -0.0011068 0 0.001095 0.00179 -0.0012056 0.0094706 0.0030185 -0.002325 -0.024828 -0.040212 -0.059477 -0.0079979 0.01569 -0.0041391 -0.12369 -0.0073289 0.017141 0.053601 -0.0054704 -0.00041351 -0.039872 -0.00016547 0.00019665 -0.00026493 0.00066217 -0.037672
1.0273 0.0018518 0.0025181 -0.0058731 -0.0009794 0 0.0012905 0.0018086 0.0012487 0.0083832 0.005303 0.0017935 -0.030421 -0.033535 -0.059252 -0.01538 0.012338 -0.0065698 -0.12111 0.0021221 0.010019 0.062591 -0.010556 -0.00094023 -0.038632 0.00015636 0.00045192 -0.00031062 0.00028257 -0.060609
1.0313 0.0016968 0.0028972 -0.002112 0.0003546 0 0.0018412 0.0014665 0.0037972 0.0047253 0.0064896 0.0085681 -0.036259 -0.019009 -0.041303 -0.053044 0.0074343 -0.0077931 -0.1258 0.0051937 -0.0033838 0.049737 -0.017657 -0.0021933 -0.062879 9.9312e-05 0.00067014 -0.00034733 -0.00023741 -0.083491
1.0352 0.0017196 0.0031313 0.0023733 0.0020567 0 0.0022534 0.00074664 0.0055055 0.00039705 0.0064466 0.015505 -0.035363 0.0085139 -0.069545 -0.071118 -0.0051401 -0.0077575 -0.14389 -0.01459 -0.023263 0.014881 -0.026736 -0.003753 -0.081863 -0.00019977 0.00059304 -0.0004897 -0.0004694 -0.09783
1.0391 0.0019362 0.0027854 0.0066917 0.0030814 0 0.0021933 6.9957e-06 0.0061595 -0.0024476 0.0055533 0.019819 -0.024065 -0.016434 -0.055372 -0.014899 0.0075006 -0.0070175 -0.070458 -0.028387 0.014379 0.0024491 -0.00058498 -0.0051969 -0.10512 -0.00055732 0.00021418 -0.00066839 -0.00028518 -0.099399
1.043 0.002019 0.0017336 0.0098026 0.0027535 0 0.0017083 -0.00024923 0.0061958 -0.0029651 0.0042684 0.020014 -0.0066418 -0.014008 -0.033958 -0.011291 0.013458 -0.0062268 -0.083037 -0.011677 0.022358 -0.0069921 0.0059404 -0.0062083 -0.053797 -0.00079588 -0.00021853 -0.00065777 2.2052e-05 -0.088929
1.0469 0.0015206 0.0002072 0.010953 0.001117 0 0.0010111 0.00023293 0.006043 -0.0020535 0.0027775 0.016336 0.007752 -0.0074858 -0.046124 -0.0072583 0.012245 -0.0056026 -0.078898 -0.0024112 0.016519 0.0098196 0.0031919 -0.0065836 -0.016957 -0.00076784 -0.00041927 -0.00031353 3.6046e-05 -0.068657
1.0508 0.00028039 -0.0013821 0.010083 -0.0011132 0 0.00016457 0.0012281 0.0055546 -0.0013727 0.0010134 0.010132 0.012902 -0.0035151 -0.088712 0.010034 0.011075 -0.0048106 -0.045589 -0.011272 0.010205 0.042874 0.0018014 -0.0062352 -0.014193 -0.00041353 -0.00028963 0.00022146 -0.00033958 -0.039592
1.0547 -0.0013316 -0.0026303 0.0078842 -0.0029274 0 -0.000897 0.002166 0.0041264 -0.0018596 -0.0010382 0.0029168 0.010319 0.013738 -0.087907 -0.0024695 0.033883 -0.0033486 -0.10613 -0.01275 0.020819 0.023696 0.019377 -0.005255 0.032436 0.00015474 4.2685e-05 0.00058303 -0.00074128 -0.0029669
1.0586 -0.0025846 -0.0032214 0.0053778 -0.0035077 0 -0.0020216 0.0025449 0.0014101 -0.0029936 -0.0030994 -0.0041644 0.0065351 -0.028721 -0.058786 -0.02574 0.024856 -0.0010708 -0.062557 0.0013212 -0.0039204 0.036591 0.0056427 -0.0039894 -0.0045349 0.00064648 0.00037277 0.00049754 -0.00067872 0.03606
1.0625 -0.0028786 -0.0029695 0.0032337 -0.0025964 0 -0.0026478 0.0023051 -0.0020942 -0.0033531 -0.0046973 -0.010378 0.0061844 -0.027969 -0.052164 -0.030382 0.019763 0.0016024 -0.064439 -0.00068326 -0.0039778 0.025499 0.0078939 -0.002988 -0.011026 0.00074798 0.00058596 4.659e-05 -3.6023e-05 0.067767
1.0664 -0.0021672 -0.001922 0.0013326 -0.00061394 0 -0.0021588 0.0018643 -0.0052063 -0.0018967 -0.0055275 -0.01525 0.0080653 -0.00661 -0.05715 -0.0236 0.012411 0.0039406 -0.079335 -0.001878 0.0062889 0.01177 0.011169 -0.0027616 -0.0036475 0.00036637 0.00069031 -0.00039184 0.00075908 0.082915
1.0703 -0.00096107 -0.00046464 -0.001026 0.001512 0 -0.00056222 0.0017722 -0.0069109 0.0011268 -0.0057331 -0.018456 0.0077419 -0.0014596 -0.05618 -0.017084 -0.0046538 0.0053695 -0.058804 0.016372 0.0040234 0.021158 -0.0031859 -0.0034575 -0.014905 -0.00024897 0.00072291 -0.00049467 0.0010943 0.079821
1.0742 8.4871e-05 0.00075843 -0.0043367 0.0027622 0 0.001219 0.0022403 -0.0071074 0.0043215 -0.005796 -0.019751 0.0031248 -0.0062274 -0.057396 -0.0099862 0.0087796 0.0057496 -0.057982 0.016205 -0.0098688 0.0070991 0.0010693 -0.0046953 -0.052595 -0.00066525 0.00066651 -0.00030591 0.00073361 0.066498
1.0781 0.00064146 0.0011831 -0.0081208 0.002544 0 0.0019101 0.0029116 -0.0065421 0.0061172 -0.0060776 -0.01889 -0.0033894 -0.0039457 -0.023914 -0.0021639 0.027071 0.0052953 -0.021446 0.0071776 0.010367 0.031166 0.0046897 -0.0057377 -0.049802 -0.00061962 0.00047699 -0.00019375 3.3588e-05 0.054645
1.082 0.00084363 0.00071581 -0.010887 0.0010598 0 0.00094963 0.0030676 -0.005973 0.0057522 -0.0063904 -0.015642 -0.0084278 -0.012446 -0.017639 -0.0027107 0.029836 0.0042997 -0.042942 -0.010718 0.025384 0.022385 0.0053529 -0.0059406 -0.035195 -0.00026656 0.00017912 -0.0004743 -0.00040638 0.049955
1.0859 0.0010215 -0.00017446 -0.01102 -0.00075018 0 -0.00090777 0.0021456 -0.0053693 0.003587 -0.0060149 -0.010045 -0.012451 -0.024676 -0.049791 -0.012303 0.020993 0.0029479 -0.10552 -0.020939 0.02967 -0.0084323 0.0027144 -0.005184 -0.021441 -6.7135e-05 -9.8223e-05 -0.0010602 -0.00032337 0.047358
1.0898 0.0013132 -0.00080904 -0.0080241 -0.0017635 0 -0.0021137 0.00018779 -0.0039478 0.00068914 -0.0042363 -0.0027472 -0.019863 -0.0082809 -0.092827 -0.024539 0.027745 0.0013424 -0.086829 0.015845 0.044427 0.026444 -0.0019879 -0.0039653 -0.013794 -0.00037725 -0.00021088 -0.0014898 -2.2787e-05 0.035979
1.0938 0.0015258 -0.00084033 -0.003103 -0.001443 0 -0.0016305 -0.0021239 -0.0010545 -0.0018579 -0.0010197 0.0049092 -0.033543 -0.022602 -0.061267 0.011322 0.016225 -0.00038319 -0.1345 0.00063659 -0.00033917 -0.0042963 0.012408 -0.0030568 -0.046363 -0.0010895 -0.00013419 -0.0013359 -2.3707e-05 0.0098263
1.0977 0.0013513 -0.00051484 0.0015005 -0.0002667 0 0.00011857 -0.0038912 0.002935 -0.0034308 0.0027435 0.011338 -0.049463 -0.029961 -0.028566 -0.016214 0.02258 -0.0020404 -0.10771 -0.012298 -0.029092 0.028113 0.0063358 -0.0029622 -0.04318 -0.0016714 -4.2571e-06 -0.00062183 -0.00047031 -0.025262
1.1016 0.00070381 -0.0004156 0.0040206 0.00058583 0 0.0015566 -0.0045716 0.0065844 -0.0039575 0.0056981 0.015451 -0.057822 -0.036389 -0.019649 -0.040612 0.024056 -0.0034784 -0.070756 -0.02159 -0.03423 0.053362 -0.0044487 -0.0035755 -0.048615 -0.0015986 -1.2886e-05 0.00015342 -0.00091623 -0.054768
1.1055 -0.00015333 -0.00091458 0.0043556 0.00015267 0 0.0013172 -0.0042676 0.0083446 -0.0037533 0.006903 0.017085 -0.050961 -0.043612 -0.043627 -0.013715 0.0059038 -0.0046493 -0.082152 -0.029359 -0.021054 0.017312 -0.006962 -0.0043092 -0.085652 -0.00081612 -0.00024673 0.00041912 -0.00073543 -0.066139
1.1094 -0.00080538 -0.0018363 0.0039215 -0.0014718 0 -0.00052318 -0.0035185 0.0076831 -0.0032927 0.006442 0.016727 -0.031151 -0.013944 -0.048609 -0.029652 0.010749 -0.0055284 -0.12156 -0.039121 -0.039672 -0.0016338 -0.018548 -0.0045953 -0.027127 0.00018784 -0.00061318 7.9743e-06 0.00021545 -0.057687
1.1133 -0.0010154 -0.0026305 0.0042392 -0.0031044 0 -0.0024603 -0.0027867 0.0054205 -0.0029899 0.0052429 0.014806 -0.010554 -0.022769 -0.055818 -0.020449 0.011153 -0.0059566 -0.084719 -0.011268 -0.013476 -0.013029 -0.0027344 -0.0043578 -0.052324 0.0007673 -0.00090859 -0.0007214 0.0013406 -0.038337
1.1172 -0.00088167 -0.0028641 0.0054363 -0.0033671 0 -0.0028421 -0.0020789 0.0030112 -0.0030048 0.004222 0.01126 -0.0024048 -0.030863 -0.065101 -0.023474 0.015699 -0.0056117 -0.064909 0.0024223 0.0087559 -0.014246 0.0078392 -0.0040647 -0.046615 0.00062528 -0.00095506 -0.0012081 0.0017518 -0.019189
1.1211 -0.00069492 -0.0025493 0.0059964 -0.0018231 0 -0.0012885 -0.0010285 0.0014293 -0.0031445 0.0034775 0.0058567 -0.010599 -0.032116 -0.07493 -0.029566 0.01815 -0.0042232 -0.085057 -0.002372 0.021843 0.0075263 0.0080878 -0.004304 -0.024547 1.117e-06 -0.00069032 -0.0011508 0.001045 -0.0049383
1.125 -0.00064473 -0.0020114 0.004061 0.00061513 0 0.0010164 0.00063768 0.00061379 -0.0029756 0.0022734 -0.0010489 -0.026666 -0.034351 -0.082612 -0.0046777 0.0034408 -0.0018919 -0.14032 -0.0081351 0.039865 0.072738 0.0047622 -0.0052328 -0.066712 -0.00059934 -0.00016734 -0.00070018 -0.00030434 0.0074063
1.1289 -0.00064567 -0.0014755 -0.00077599 0.0024115 0 0.002417 0.002673 -0.00014578 -0.0021539 -0.00010902 -0.0081449 -0.036818 -0.019622 -0.038828 0.0026349 0.012446 0.00078488 -0.11021 -0.0015201 0.013484 0.018784 -0.0040726 -0.0063729 -0.041878 -0.00085203 0.00048853 -0.00025434 -0.0013061 0.02236
1.1328 -0.00042802 -0.00083093 -0.0067487 0.0026852 0 0.0022707 0.0043298 -0.001361 -0.00075912 -0.0033832 -0.013657 -0.033038 -0.027125 -0.045972 0.003255 0.0092694 0.0029584 -0.11707 -0.0074029 -0.0026648 -0.021289 -0.01648 -0.0069473 -0.055546 -0.00082491 0.0011076 -9.4196e-05 -0.0012676 0.039074
1.1367 0.00020062 0.00016665 -0.010987 0.0019171 0 0.0014581 0.0048471 -0.0028497 0.00065981 -0.0060886 -0.016339 -0.018917 -0.025772 -0.062974 -0.017501 -0.0014851 0.0040039 -0.11509 -0.012464 -0.0079623 -0.031139 -0.024268 -0.0064929 -0.067354 -0.00079087 0.0014955 -0.00020163 -0.00033394 0.050545
1.1406 0.0011522 0.0014691 -0.011563 0.0014149 0 0.0014263 0.004015 -0.0039768 0.0014425 -0.0065464 -0.016043 -0.0057391 -0.0060199 -0.066308 -0.046517 -0.014472 0.0038574 -0.08851 -0.0064854 -0.00028307 -0.0097778 -0.021038 -0.0052372 -0.05364 -0.00087212 0.001491 -0.00037698 0.00070308 0.049475
1.1445 0.0020764 0.0025602 -0.0088432 0.0019821 0 0.0026224 0.002341 -0.0042821 0.0013356 -0.0042324 -0.013375 -0.0027464 -0.020484 -0.079503 0.021848 -0.021624 0.0029339 -0.11024 0.01646 0.032972 0.0071003 -0.0010903 -0.0039243 -0.032805 -0.00088865 0.0010652 -0.00047195 0.0011225 0.034925
1.1484 0.0025759 0.0027778 -0.0050453 0.0030212 0 0.0037986 0.00067575 -0.0038325 0.00073522 -0.00037713 -0.0088593 -0.01009 -0.0077382 -0.040003 -0.014273 -0.014317 0.0016991 -0.12943 -0.012743 0.034011 -0.0094017 -0.0011917 -0.0032439 -0.015984 -0.00055852 0.00037874 -0.00048316 0.00085586 0.013381
1.1523 0.002453 0.0018804 -0.0023975 0.0029893 0 0.0029736 -0.00038231 -0.0029963 0.0003952 0.0028319 -0.0025814 -0.020073 0.010171 -0.024346 -0.014248 -0.0074064 0.00027329 -0.11595 -0.0072555 0.020548 0.0025984 0.0053865 -0.0033531 -0.0037913 0.00015982 -0.00028402 -0.00045175 0.00043686 -0.0066312
1.1563 0.0018175 0.00033182 -0.0014609 0.00090506 0 -0.00064434 -0.00081101 -0.0019532 0.00078849 0.0038812 0.0052493 -0.02485 0.0084529 -0.035897 -0.0010474 -0.0049852 -0.0015747 -0.11445 0.0028558 0.004535 0.020966 0.0084636 -0.0038718 -0.0086476 0.00093184 -0.00068711 -0.00034293 0.00042235 -0.021229
1.1602 0.00099807 -0.00098937 -0.00096058 -0.0024398 0 -0.0054514 -0.0009792 -0.00050049 0.0016484 0.0030485 0.013428 -0.02337 -0.037957 -0.05749 -0.040003 -0.0086163 -0.0040309 -0.18702 -0.042913 -0.001991 0.0013968 -0.011808 -0.0042935 -0.044924 0.0012652 -0.00078308 -8.2536e-05 0.00085058 -0.033045
1.1641 0.00033397 -0.0014314 0.00085138 -0.0047881 0 -0.0082127 -0.0011722 0.0016219 0.0021212 0.00203 0.019684 -0.021527 -0.038553 -0.055112 -0.039306 -0.014493 -0.0067992 -0.099308 -0.030296 -0.0069913 0.024723 -0.028882 -0.0043987 -0.054323 0.00089466 -0.0006934 0.0002852 0.0012254 -0.046878
1.168 -1.5164e-05 -0.0010201 0.0045432 -0.0041731 0 -0.006455 -0.0012885 0.0042167 0.0014711 0.0023646 0.021835 -0.025718 -0.02962 -0.030207 -0.0065882 -0.017415 -0.009056 -0.13746 -0.0041916 0.017862 0.036511 -0.01766 -0.0043076 -0.031924 -8.5483e-07 -0.00054588 0.00053033 0.0010033 -0.063378
1.1719 -0.00012817 -0.00036264 0.0089369 -0.00069238 0 -0.00066095 -0.00098305 0.0064683 -0.00021274 0.004012 0.019337 -0.035938 -0.018348 -0.032318 0.010772 -0.0097611 -0.0099089 -0.14411 -0.0021353 0.030849 0.029227 -0.021262 -0.0042 -0.021447 -0.0009257 -0.00033255 0.00039776 0.00011359 -0.076567
1.1758 -0.00022863 -0.00013471 0.01198 0.0033038 0 0.0056374 -9.7571e-05 0.0073533 -0.0019202 0.0053338 0.013792 -0.044916 -0.011973 -0.071138 -0.0016186 0.0050588 -0.0090233 -0.084538 -0.027949 0.021235 0.0045581 -0.044145 -0.0040591 -0.033155 -0.0014165 6.0143e-05 -0.00012613 -0.00095427 -0.077322
1.1797 -0.00051467 -0.00060846 0.012209 0.0049358 0 0.008217 0.0010553 0.0063096 -0.0023887 0.0045136 0.0077847 -0.04444 -0.022522 -0.096944 -0.012787 0.0032947 -0.0068963 -0.10718 -0.032324 0.022951 -0.0203 -0.029019 -0.003732 -0.028119 -0.0013287 0.00067071 -0.0007212 -0.0015432 -0.059844
1.1836 -0.0010322 -0.0015666 0.0095954 0.0030826 0 0.0053075 0.0018539 0.0036181 -0.00106 0.0011781 0.0029519 -0.033427 -0.0031692 -0.073296 -0.034036 0.018182 -0.0045177 -0.12802 -0.006737 0.0075194 -0.045871 -0.011399 -0.0032293 -0.058071 -0.00086472 0.0013209 -0.00095846 -0.0013353 -0.025989
1.1875 -0.0016689 -0.0025578 0.0052762 -0.00070012 0 -0.00095733 0.001855 0.00020661 0.0014291 -0.0031986 -0.0010151 -0.020267 -0.028055 -0.063344 -0.045281 0.019849 -0.0026623 -0.13809 -0.003045 -0.0069399 -0.027785 -0.00010641 -0.0028955 -0.072603 -0.00037442 0.0016842 -0.00066781 -0.00054819 0.015411
1.1914 -0.0022465 -0.0031855 0.00061286 -0.0034707 0 -0.0060608 0.0011751 -0.0029305 0.0036406 -0.0064526 -0.0055008 -0.016531 -0.053296 -0.051368 -0.034225 0.0085323 -0.001382 -0.13016 -0.013697 -0.0038903 -0.0034809 0.0037004 -0.0031927 -0.057742 -0.00010975 0.0015354 -0.0001015 0.00029707 0.053126
1.1953 -0.0026134 -0.0032085 -0.0035249 -0.0033471 0 -0.0065198 0.00041253 -0.0052271 0.004335 -0.007419 -0.01104 -0.026789 -0.027062 -0.019472 0.0035676 -0.0072215 -0.00011755 -0.099121 -0.021827 0.027649 -0.015965 0.00093925 -0.0042497 -0.011698 -0.00010145 0.00095996 0.00028338 0.00078794 0.078551
1.1992 -0.002658 -0.0025155 -0.0068038 -0.0010167 0 -0.0025075 0.00016254 -0.0066241 0.0033026 -0.0066804 -0.016195 -0.043396 -0.021245 -0.062049 -0.00093801 0.022977 0.0016706 -0.054179 -0.010337 0.037268 -0.015089 0.00027772 -0.0056077 -0.0068885 -0.00020276 0.00031783 0.00023509 0.00086206 0.088382
1.2031 -0.0022682 -0.0011627 -0.0090399 0.0010052 0 0.0024499 0.00053547 -0.0072796 0.0013835 -0.0057765 -0.018422 -0.051635 -0.018054 -0.058863 0.016593 0.02378 0.0039046 -0.090338 -0.014297 0.042797 0.017297 0.00090805 -0.0064574 -0.019187 -0.0002364 -2.4571e-05 -7.6866e-05 0.00072689 0.08439
1.207 -0.0013367 0.00049598 -0.0099306 0.00072279 0 0.0044601 0.0010834 -0.00723 -0.00030246 -0.0056551 -0.016228 -0.041889 -0.023124 -0.053842 0.026012 0.023988 0.0058549 -0.10742 -0.014591 0.040959 0.042372 0.0060105 -0.0062115 -0.016853 -0.00014273 3.5745e-05 -0.00024954 0.00059535 0.071318
1.2109 0.00012171 0.0017935 -0.0091798 -0.0014723 0 0.0024478 0.0011815 -0.0062982 -0.0012416 -0.0057917 -0.010643 -0.01879 -0.030237 -0.055696 0.018715 0.028398 0.0067077 -0.092864 -0.0095497 0.033033 0.039203 0.0068086 -0.0049414 -0.0036291 -4.1985e-05 0.00030011 -5.6589e-05 0.00049761 0.054203
1.2148 0.0018214 0.0020473 -0.006816 -0.0031139 0 -0.0011327 0.0005258 -0.0042956 -0.0017797 -0.0047513 -0.0045286 0.0010219 -0.018955 -0.045243 0.0015214 0.0222 0.0062311 -0.10842 -0.012738 0.025214 -0.0075217 -0.021101 -0.0033245 -0.018004 -0.00016402 0.00048064 0.00032122 0.00031298 0.036114
1.2188 0.0032012 0.0010556 -0.0033368 -0.0019323 0 -0.0026185 -0.0006669 -0.0013245 -0.0025664 -0.0016454 -0.00024228 0.0015607 -0.019505 -0.062086 0.0027314 0.031557 0.0049337 -0.072958 0.000112 0.055279 0.01991 -0.0069147 -0.0021756 -0.027142 -0.00066893 0.00045757 0.00047362 -4.9499e-05 0.017179
1.2227 0.0036647 -0.00062503 0.00045821 0.0019154 0 -0.00043717 -0.0018835 0.0020798 -0.0037389 0.0028548 0.0022644 -0.019628 -0.030844 -0.071324 0.050735 0.021716 0.0035579 -0.081647 -0.029154 0.037297 0.038031 -0.0062575 -0.0019565 -0.035237 -0.0014683 0.00035224 0.00017454 -0.00051325 -0.0043566
1.2266 0.0029522 -0.0019714 0.0037733 0.005695 0 0.0035114 -0.0027192 0.0050983 -0.0046285 0.0068608 0.0051016 -0.049372 -0.040765 -0.065747 0.072316 0.014475 0.0023644 -0.11792 -0.045947 0.015104 0.017973 -0.0085958 -0.0026031 -0.051339 -0.002198 0.00037484 -0.00037438 -0.00086855 -0.029299
1.2305 0.0013614 -0.002232 0.0060297 0.0062747 0 0.0055863 -0.0030928 0.0069947 -0.0042898 0.0086548 0.010076 -0.069555 -0.039545 -0.043272 0.015098 0.023228 0.00088291 -0.15053 -0.011707 0.021364 -0.039927 -0.0017019 -0.0036843 -0.072249 -0.0024144 0.00061388 -0.00071304 -0.00094218 -0.054714
1.2344 -0.00039415 -0.0015339 0.0069408 0.0028188 0 0.0036913 -0.0031191 0.0074718 -0.0023835 0.0079161 0.016428 -0.071413 -0.032113 -0.015535 -0.039041 -0.0055814 -0.0015898 -0.09945 -0.008775 -0.018233 0.00709 0.014884 -0.0046743 -0.019469 -0.0019102 0.00096403 -0.000547 -0.00074509 -0.073733
1.2383 -0.0016185 -0.00079715 0.0065461 -0.0023441 0 -0.00081363 -0.0028221 0.0067839 0.00041176 0.0057731 0.020827 -0.06107 -0.010891 -0.028467 0.029214 -0.011625 -0.005147 -0.10201 -0.039206 0.009938 0.028869 -0.018469 -0.0051589 -0.033027 -0.00091008 0.0012321 -2.369e-05 -0.00046372 -0.079022
1.2422 -0.0020382 -0.0009505 0.005235 -0.0054828 0 -0.0042615 -0.0020101 0.0055244 0.0028761 0.0037305 0.019831 -0.051828 0.0024536 -0.053782 0.024714 -0.010008 -0.0088431 -0.11847 -0.05312 0.011374 -0.014405 -0.023759 -0.0049688 -0.049222 3.871e-05 0.001291 0.00039724 -0.00030074 -0.06797
1.2461 -0.0018725 -0.0020764 0.0036338 -0.0044115 0 -0.0038464 -0.0004631 0.004225 0.004209 0.0024659 0.012788 -0.050782 -0.0029437 -0.066002 -0.037162 -0.004448 -0.011132 -0.12455 -0.048971 -0.013818 -0.060589 -0.0033748 -0.0042766 -0.051955 0.00043063 0.0011366 0.00035161 -0.0003064 -0.045557
1.25 -0.0015447 -0.0032402 0.0022682 -0.00015801 0 -8.0698e-06 0.001738 0.0030509 0.0046017 0.0015121 0.0026741 -0.052463 -0.035329 -0.033045 -0.02821 0.0055465 -0.010899 -0.095898 -0.049639 -0.017102 0.024439 -0.0017895 -0.0035804 -0.044017 0.00014941 0.00083259 -0.00012115 -0.00035524 -0.022009
1.2539 -0.0013127 -0.0032128 0.001175 0.0039987 0 0.0040166 0.0040578 0.0018057 0.0048831 -1.0042e-05 -0.0059289 -0.045447 -0.01263 -0.028984 -0.0047285 0.026237 -0.0082846 -0.13079 -0.025655 0.016122 0.01974 0.0063808 -0.0034419 -0.063978 -0.00047529 0.00044772 -0.0006324 -0.0002953 -0.0062481
1.2578 -0.0011335 -0.001526 -0.00015686 0.0052239 0 0.0049853 0.0057093 0.00022524 0.0055615 -0.0023608 -0.01005 -0.025525 -0.016245 -0.036158 0.0016864 0.010596 -0.0046503 -0.11649 -0.026705 0.011517 -0.025253 -0.0019037 -0.0040446 -0.081959 -0.00093647 6.8622e-05 -0.00077854 -0.0001324 0.00012192
1.2617 -0.00082879 0.0010232 -0.0023089 0.0032415 0 0.002288 0.0060846 -0.0016932 0.0061747 -0.0047949 -0.010116 -0.0025559 -0.027379 -0.041176 0.012202 -0.003862 -0.0016878 -0.081294 -0.029446 0.0013708 -0.047224 -0.011617 -0.0049227 -0.07887 -0.00091103 -0.00015504 -0.00043704 -6.1129e-05 0.0034774
1.2656 -0.00033295 0.0028751 -0.0052019 0.00017533 0 -0.001791 0.0051008 -0.0035962 0.0056059 -0.006116 -0.0089409 0.0062068 -0.028929 -0.043215 0.028454 0.0024183 -0.0003506 -0.050938 -0.020525 0.0048957 -0.019398 -0.012466 -0.0052204 -0.051962 -0.00042771 -4.3842e-05 0.00021053 -0.00028159 0.012603
1.2695 0.00023869 0.0028395 -0.0077568 -0.0015341 0 -0.0042136 0.0032206 -0.004967 0.003129 -0.0056334 -0.0089708 -0.0090969 -0.0052446 -0.08181 -0.01355 -0.0019502 -0.00037578 -0.047511 -0.015239 0.0036322 -0.0141 -0.0054338 -0.0044081 -0.045692 0.00024501 0.00046806 0.00088136 -0.00075166 0.030996
1.2734 0.00074107 0.00096093 -0.0083928 -0.0011787 0 -0.0037058 0.0011632 -0.0054099 -0.00076417 -0.0036832 -0.010236 -0.041243 0.0052013 -0.039197 -0.014626 0.013335 -0.00067821 -0.0833 -0.01021 0.0052757 -0.009563 -0.010945 -0.0028687 -0.071738 0.00083062 0.0011978 0.0013876 -0.001124 0.053096
1.2773 0.0011618 -0.0015546 -0.0061223 -4.136e-05 0 -0.0015016 -0.00047384 -0.0047908 -0.004553 -0.0013245 -0.010667 -0.070326 -0.002568 -0.037769 0.0046604 0.0097581 -0.00024643 -0.094524 -0.021608 0.021305 0.014121 -0.0081655 -0.0017306 -0.065642 0.001177 0.0017514 0.0016663 -0.00098418 0.067592
1.2813 0.0015823 -0.0032544 -0.0014059 0.00015856 0 8.8839e-05 -0.0014553 -0.0031877 -0.0067875 0.00045391 -0.0082844 -0.078871 -0.0077927 -0.052106 0.028708 0.00085373 0.0011369 -0.097128 -0.033968 0.032893 0.041969 0.0023791 -0.0019446 -0.031421 0.0012305 0.0017646 0.0016941 -0.00022858 0.065469
1.2852 0.0019682 -0.0034439 0.0039778 -0.00096541 0 -0.00021438 -0.0019205 -0.00081504 -0.007155 0.0013251 -0.0031665 -0.064986 0.017976 -0.016238 0.039497 0.015478 0.0028122 -0.12886 -0.021872 0.012294 0.046513 0.013426 -0.0033636 0.00553 0.00097518 0.0011775 0.0014462 0.00075212 0.046719
1.2891 0.0020419 -0.0025248 0.0080283 -0.0021438 0 -0.0017561 -0.0022186 0.0019315 -0.006573 0.0015939 0.0025356 -0.042857 -0.014696 -0.083286 -0.009021 0.015013 0.0037637 -0.090067 -0.021574 0.031651 -0.00033065 0.0047305 -0.004716 0.012682 0.00046265 0.00030858 0.00095682 0.0012989 0.020606
1.293 0.0014422 -0.0015091 0.0097524 -0.0017834 0 -0.0028266 -0.0026619 0.0043906 -0.0062286 0.0017135 0.0064055 -0.030815 -0.0079376 -0.082327 -0.0056499 0.0231 0.0033186 -0.095613 -0.030814 0.031812 0.00041284 -0.019922 -0.0046241 -0.026377 -0.00010614 -0.0003563 0.00038175 0.00098728 -0.00068497
1.2969 7.5711e-05 -0.0012018 0.0095561 0.00038616 0 -0.002301 -0.0032961 0.0057494 -0.0064233 0.001857 0.0076578 -0.037231 -0.013104 -0.078173 0.036867 0.033951 0.0015552 -0.097237 -0.038579 0.025884 0.02266 -0.026684 -0.0028281 -0.068492 -0.00040924 -0.00050086 -6.2877e-05 -7.3429e-07 -0.01016
1.3008 -0.0016716 -0.0017176 0.0085336 0.0029122 0 -0.00053745 -0.0037912 0.0054488 -0.0062531 0.0018935 0.0074414 -0.055301 -0.036603 -0.084509 0.076722 0.036338 -0.00080424 -0.086575 -0.035474 0.021369 0.041465 -0.011274 -0.00050263 -0.079285 -0.00021357 -0.00017409 -0.00025834 -0.00097502 -0.0098553
1.3047 -0.0031145 -0.0026065 0.0073193 0.0038074 0 0.0010842 -0.0035675 0.003627 -0.0044096 0.0016678 0.0074243 -0.069679 -0.0090211 -0.031813 -0.0055998 0.0018185 -0.0028915 -0.12127 -0.0085355 0.020261 0.01871 -0.01845 0.00067608 -0.017148 0.000385 0.00030123 -0.00027376 -0.0012621 -0.0077733
1.3086 -0.0037337 -0.0033235 0.0055324 0.0022077 0 0.0013591 -0.0021726 0.0011728 -0.00040948 0.0012099 0.0080872 -0.068574 -0.012901 -0.026581 0.03656 -0.0043679 -0.004228 -0.11362 -0.014635 0.0046931 0.016217 -0.023389 -9.0637e-05 -0.03388 0.00094691 0.000608 -0.00027299 -0.00073322 -0.010643
1.3125 -0.0035303 -0.0035685 0.002302 -0.00095973 0 0.00011313 0.00027846 -0.00078288 0.0047912 0.00064652 0.0083069 -0.051761 -0.030501 -0.021635 0.022878 -0.0020347 -0.0049316 -0.12044 -0.017811 -0.00092545 0.01735 -0.014037 -0.0021235 -0.028056 0.00098867 0.00065865 -0.00032279 0.0001075 -0.018351
1.3164 -0.002949 -0.0032719 -0.0026047 -0.0037769 0 -0.0018269 0.0029472 -0.0015978 0.0092903 -4.2236e-05 0.006524 -0.029393 -0.050005 -0.039247 -0.0073179 0.001718 -0.0054538 -0.12768 -0.024319 -0.0075722 -0.0087896 -0.008571 -0.0039419 -0.026557 0.00038101 0.00059356 -0.00031604 0.00054997 -0.024377
1.3203 -0.002437 -0.0023997 -0.0080819 -0.0047744 0 -0.003278 0.0046389 -0.001474 0.01141 -0.0010813 0.002334 -0.013747 -0.058913 -0.099973 0.011525 0.0025436 -0.0060455 -0.11468 -0.043217 -0.026258 -0.081712 -0.024652 -0.0045342 -0.065811 -0.00050767 0.00059378 -0.00011704 0.00025333 -0.021688
1.3242 -0.0020466 -0.00089905 -0.012103 -0.0037713 0 -0.0033697 0.0045495 -0.0011387 0.01063 -0.0026293 -0.002956 -0.010515 -0.034317 -0.069984 0.026984 0.014183 -0.0063881 -0.1201 -0.037406 0.0066815 -0.042712 -0.0050267 -0.0040397 -0.045488 -0.0010793 0.00069685 0.00021348 -0.00051322 -0.0090873
1.3281 -0.0014499 0.0011115 -0.013012 -0.0016084 0 -0.0018978 0.0028598 -0.0011624 0.007661 -0.00442 -0.0072348 -0.015614 -0.012073 -0.043097 0.02783 0.0011138 -0.0057479 -0.1234 -0.017033 0.0020177 -0.027707 -0.0099422 -0.0033145 -0.053163 -0.00097555 0.00077297 0.00037708 -0.0011417 0.007381
1.332 -0.00035049 0.0031312 -0.010682 0.00068985 0 0.00061824 0.00065231 -0.0015592 0.0037856 -0.0057282 -0.0090754 -0.019297 -0.00095092 -0.025577 0.018069 0.0075643 -0.0036048 -0.099037 -0.023345 -0.0078387 -0.040249 -0.025332 -0.0029658 -0.050707 -0.00034776 0.00065769 7.942e-05 -0.0012009 0.0193
1.3359 0.0011041 0.0043582 -0.0066317 0.0024578 0 0.003101 -0.00087975 -0.0019976 6.5904e-05 -0.0058069 -0.0085246 -0.014472 -0.0033063 -0.036008 0.007187 0.026082 -0.0002615 -0.069097 -0.050162 -0.010874 -0.054189 -0.034197 -0.0028883 -0.031963 0.00030089 0.00030545 -0.00064939 -0.00074473 0.023023
1.3398 0.0023118 0.0041179 -0.0029735 0.0033328 0 0.0043396 -0.0013442 -0.0023086 -0.0030247 -0.0044736 -0.006683 -0.003306 -0.016483 -0.11504 0.015173 -0.0053317 0.0031421 -0.11424 -0.041586 -0.0084837 -0.00016361 -0.007456 -0.0026926 -0.018691 0.00054687 -0.0001668 -0.0013864 -0.00018717 0.022875
1.3438 0.0026454 0.0023481 -0.00098498 0.0030301 0 0.0036441 -0.0014085 -0.0026634 -0.0054734 -0.0023145 -0.0046612 0.0031531 -0.0085578 -0.11331 0.030261 -0.015469 0.0053367 -0.061424 -0.045462 0.0088272 -0.038362 -0.01096 -0.002408 -0.041167 0.0003685 -0.00056377 -0.0016175 8.8263e-05 0.02721
1.3477 0.0019598 -0.00025799 -0.00037376 0.0014641 0 0.0013938 -0.0021298 -0.0031839 -0.0073841 -0.00026766 -0.002898 -0.0068482 -0.00014551 -0.087393 0.010452 -0.016973 0.0058347 -0.06951 -0.020289 0.00064202 -0.017331 -0.00392 -0.0025604 -0.017847 9.8641e-05 -0.00073749 -0.0011653 1.6002e-05 0.040169
1.3516 0.00073809 -0.0026024 0.0002568 -0.00085152 0 -0.0010133 -0.0038869 -0.003443 -0.0087229 0.0010857 -0.0012738 -0.035052 -0.0034444 -0.062097 0.0016479 -0.0034544 0.0052606 -0.089953 0.00040253 -0.0041965 0.0067812 0.0053456 -0.0034779 -0.010102 9.0824e-05 -0.00065733 -0.00034738 -0.0001845 0.05608
1.3555 -0.00025055 -0.0037935 0.0021361 -0.0027236 0 -0.0019706 -0.0058471 -0.0025543 -0.0092532 0.0018903 0.00036731 -0.068506 -0.021189 -0.056039 0.033024 0.022834 0.004747 -0.080688 -0.012743 0.018911 -0.013313 0.0062968 -0.0046291 -0.066502 0.00041616 -0.00039559 0.00029603 -0.00026277 0.061845
1.3594 -0.00049945 -0.0035951 0.0052326 -0.0029165 0 -0.00074744 -0.0064903 1.2811e-05 -0.0086101 0.0026963 0.0019464 -0.086278 -0.0041675 -0.070164 0.00055481 -0.00050475 0.004871 -0.12543 -0.041028 0.046338 0.010705 -0.0067611 -0.0048808 -0.11223 0.00083743 -6.9417e-05 0.00046008 -0.0001435 0.046324
1.3633 -8.6761e-05 -0.0024409 0.0081534 -0.0011318 0 0.001981 -0.0048052 0.0035998 -0.0064641 0.0037418 0.0033326 -0.074206 -0.029788 -0.064256 0.021629 -0.022997 0.0050691 -0.090467 -0.043431 0.035471 0.016329 -0.015672 -0.0035998 -0.042252 0.001034 0.00020777 0.00029622 7.648e-05 0.0096433
1.3672 0.00045212 -0.0010735 0.009093 0.0015684 0 0.004614 -0.0011568 0.0064415 -0.0027576 0.0045349 0.0045966 -0.036663 -0.032468 -0.043881 0.033674 -0.013068 0.0041036 -0.099008 -0.03359 0.02529 -0.0064995 -0.015597 -0.0015156 -0.012737 0.00085121 0.00034738 0.00020225 0.00027099 -0.035122
1.3711 0.00056055 -0.00010295 0.0071158 0.0034282 0 0.0057484 0.0029135 0.0068436 0.0020682 0.0041917 0.0058925 0.0048832 -0.015167 -0.03093 0.021527 0.0056075 0.0012217 -0.14639 -0.020575 0.021023 -0.036771 -0.010755 -0.0003286 -0.032501 0.00038016 0.00029608 0.00040596 0.00038947 -0.069694
1.375 5.4379e-05 0.00024482 0.0028338 0.0033111 0 0.0050551 0.0057825 0.0045558 0.0070407 0.0022782 0.007025 0.026673 -0.019035 -0.063447 -0.0092671 -0.028745 -0.0030147 -0.15693 -0.014454 0.011679 -0.029167 -0.011881 -0.001242 -0.033418 -0.00014178 5.321e-05 0.00075686 0.0004414 -0.082068
1.3789 -0.00079262 0.00011545 -0.0019892 0.0015542 0 0.0032747 0.0068056 0.0010999 0.010957 -0.00060895 0.0072428 0.019515 -0.010069 -0.079899 0.083167 0.0077501 -0.006995 -0.073986 -0.024205 0.020694 0.016011 -0.020806 -0.0037558 -0.040803 -0.00048603 -0.00031115 0.00091615 0.00043222 -0.073101
1.3828 -0.0014752 -0.00014956 -0.0055843 -0.00038789 0 0.0014829 0.006493 -0.0013458 0.012916 -0.0031112 0.0056754 -0.0059939 -0.0059291 -0.064265 0.062644 0.0098743 -0.0092207 -0.074809 -0.0068841 0.0073766 0.01834 -0.016609 -0.0059552 -0.043161 -0.00053408 -0.00066139 0.00072732 0.0003558 -0.053733
1.3867 -0.001588 -0.0002138 -0.0072178 -0.0011942 0 0.00033454 0.0057761 -0.0016111 0.01273 -0.0040659 0.0021873 -0.0299 0.0047499 -0.040078 0.027919 -0.0021109 -0.0093528 -0.099396 -0.0051623 -0.006664 0.0011543 -0.017457 -0.0061496 -0.048488 -0.00030691 -0.00084073 0.00037308 0.00024434 -0.035896
1.3906 -0.0010356 0.00010413 -0.0073813 -0.00071346 0 -0.00013162 0.0051241 -0.00031968 0.010903 -0.0033513 -0.0021139 -0.03942 0.019182 -0.022782 0.038288 -0.0075342 -0.0082561 -0.10477 -0.035746 -0.0057947 -0.017633 -0.029013 -0.00439 -0.060132 5.1742e-05 -0.00074306 0.00015826 0.00018203 -0.024802
1.3945 -2.7974e-05 0.00075563 -0.0070585 9.8933e-05 0 -0.00015486 0.0043084 0.00085109 0.008194 -0.0018873 -0.0053146 -0.037056 -0.017441 -0.0048967 0.026232 0.016949 -0.0070686 -0.10196 -0.032671 0.010261 -0.039255 -0.015174 -0.0024313 -0.066628 0.00033574 -0.00037516 0.00015716 0.00023061 -0.01815
1.3984 0.0010779 0.0014829 -0.0067022 0.0002039 0 0.00014522 0.0029116 0.00071333 0.0051172 -0.0007985 -0.0059031 -0.034117 -0.0090743 -0.0083123 0.046859 0.0074154 -0.0061936 -0.09019 -0.032413 -0.023206 -0.025928 -0.014896 -0.0021452 -0.081735 0.00038686 0.00013251 0.00011396 0.00034113 -0.011305
1.4023 0.0019614 0.0019486 -0.0057738 -0.00052986 0 0.00083722 0.00096047 -0.00048832 0.0017847 -0.00048476 -0.0038636 -0.037305 0.00013223 -0.017186 0.05499 0.0054027 -0.0051129 -0.10303 -0.02142 -0.031505 -0.0089959 -0.015272 -0.0038512 -0.077599 0.00020596 0.00058407 -0.00027473 0.00037331 -0.0026675
1.4063 0.002445 0.0019294 -0.003235 -0.001263 0 0.0019454 -0.00099259 -0.0014988 -0.0018424 -0.00041411 -0.00077033 -0.041987 0.0085076 -0.029452 0.044268 0.015736 -0.0031014 -0.11064 -0.0022854 -0.020657 0.0098186 -0.011224 -0.0060981 -0.049018 -3.6663e-05 0.00081941 -0.00097346 0.0002345 0.0056643
1.4102 0.0024961 0.0014564 0.0013927 -0.0010475 0 0.0032183 -0.0023853 -0.0013065 -0.0055866 0.00021423 0.0012597 -0.038328 0.024875 -0.045788 0.02046 0.031938 -9.0204e-05 -0.062523 0.01594 -0.020583 0.035734 -5.4152e-05 -0.0070392 0.00094087 -0.00013921 0.00079688 -0.0015295 -9.6937e-08 0.011501
1.4141 0.0021651 0.00079183 0.0072721 0.00022738 0 0.0041192 -0.0031692 4.6165e-07 -0.0089278 0.0015732 0.001018 -0.023205 -0.01642 -0.036169 0.034603 0.0064178 0.0031386 -0.056945 -0.014389 0.026338 0.016562 -0.018756 -0.0060565 0.011674 -5.6294e-05 0.00059936 -0.0014272 -0.00013205 0.015791
1.418 0.0015243 0.00024802 0.012464 0.0016711 0 0.0040254 -0.0037537 0.0014839 -0.011201 0.0029103 -0.0009918 -0.0051694 0.0025862 -0.046545 0.014089 0.0070675 0.0055347 -0.04062 -0.012048 0.052701 0.014037 -0.0073817 -0.0041339 -0.029429 4.8885e-05 0.00035791 -0.00056746 -2.7137e-05 0.021631
1.4219 0.00065741 -1.387e-05 0.015024 0.0021288 0 0.0025261 -0.0044099 0.0022874 -0.011892 0.0031295 -0.0029693 0.0028619 0.030833 -0.059597 0.010706 0.012736 0.0065236 -0.052311 -0.0084334 0.05896 0.012265 -0.0056389 -0.0027547 -0.047865 -2.8719e-05 0.00015382 0.0005764 0.00024593 0.029975
1.4258 -0.00030772 -4.7577e-05 0.014187 0.0011517 0 -0.00025435 -0.0047688 0.0022491 -0.010773 0.0017475 -0.0031398 -0.0042965 0.033616 -0.062955 0.03791 0.013888 0.0062376 -0.091116 -0.014942 0.051952 0.013803 -0.023201 -0.002507 -0.030293 -0.00029148 -1.7611e-05 0.0012916 0.0004872 0.036707
1.4297 -0.0011776 -1.2431e-05 0.010765 -0.00061734 0 -0.003417 -0.0039939 0.0016923 -0.0078733 -0.00060126 -0.0010373 -0.019572 -0.015266 -0.045535 0.046474 0.017183 0.0051551 -0.082092 -0.012332 0.053573 0.058352 -0.019691 -0.0027542 -0.069359 -0.00047493 -0.00019115 0.0011611 0.00058738 0.034641
1.4336 -0.0017375 -8.7321e-06 0.0064767 -0.001916 0 -0.0053965 -0.0015445 0.0008354 -0.0034663 -0.0025417 0.0021539 -0.031178 -0.0025756 -0.023905 0.047 0.030418 0.0036402 -0.038063 -0.022263 0.050064 0.012626 0.004276 -0.0025662 -0.045712 -0.00027462 -0.00034413 0.00034247 0.00065796 0.019233
1.4375 -0.001855 -1.0516e-05 0.0027747 -0.0017817 0 -0.0046681 0.0021614 -0.00039004 0.0018157 -0.0029214 0.0044334 -0.034309 0.0081049 -0.010863 0.060885 0.016932 0.0018479 -0.033322 -0.029656 0.046871 -0.0035027 0.015796 -0.0018381 -0.023696 0.00032313 -0.00037836 -0.00061893 0.00090183 -0.0069517
1.4414 -0.0015652 6.3992e-05 6.4513e-05 -0.00022179 0 -0.00087383 0.0058255 -0.0019162 0.0069018 -0.0016185 0.0044124 -0.035018 0.0070595 -0.029169 0.057215 0.0018148 -5.4429e-05 -0.068851 -0.037939 0.046646 0.013447 0.014001 -0.0014114 -0.027432 0.000941 -0.00021177 -0.0012335 0.0013356 -0.034983
1.4453 -0.0010524 0.00024307 -0.0021405 0.0017975 0 0.004417 0.0080608 -0.0031286 0.010511 0.00038447 0.0023225 -0.042597 -0.0058439 -0.092362 0.0049822 0.01501 -0.0017719 -0.12747 -0.051614 0.048457 0.04422 0.0044652 -0.0021041 -0.068226 0.0010884 9.8001e-05 -0.0013673 0.0016693 -0.054894
1.4492 -0.00052214 0.0004742 -0.0043874 0.0029818 0 0.0082032 0.0082382 -0.0031537 0.011705 0.0016773 -0.00012826 -0.058709 -0.014503 -0.066282 0.0015315 -0.0060933 -0.003103 -0.12951 -0.047078 0.0066727 0.028736 0.0029514 -0.0037022 -0.063488 0.0005967 0.00033416 -0.001191 0.0015243 -0.061199
1.4531 -5.9847e-05 0.00069076 -0.0065547 0.0025308 0 0.0078822 0.0067206 -0.001722 0.010413 0.001363 -0.00097831 -0.074617 -0.022991 -0.048631 0.011331 0.0010616 -0.0042241 -0.06822 -0.025699 0.017099 0.00787 0.00034349 -0.0049891 -0.030153 -0.00019588 0.0002648 -0.00091499 0.00082479 -0.054665
1.457 0.00039923 0.0008743 -0.0078427 0.00065891 0 0.0032635 0.0044026 0.0003047 0.0074579 -0.00034869 0.00056431 -0.079231 -0.020222 -0.047733 0.012554 0.019787 -0.0055772 -0.064286 -0.016122 0.024752 0.0024071 -0.0067332 -0.0048253 -0.02659 -0.00070864 -0.00014854 -0.00060824 -3.0702e-05 -0.040164
1.4609 0.00095809 0.0010284 -0.0074336 -0.0014991 0 -0.002902 0.0020545 0.0014811 0.0040039 -0.0022493 0.0035658 -0.069562 -0.0072478 -0.0606 0.0047119 0.030239 -0.0073168 -0.11426 -0.022403 0.0076085 0.0079137 -0.015668 -0.0032313 -0.052336 -0.00061192 -0.00066728 -0.00024417 -0.00044143 -0.023456
1.4648 0.0016017 0.001102 -0.0051955 -0.0025741 0 -0.0066115 1.6774e-05 0.0010664 0.00084178 -0.0028775 0.00611 -0.053101 0.0017634 -0.070916 0.0091043 -0.0017531 -0.0088508 -0.084423 -0.025442 -0.034569 -0.008583 -0.016211 -0.001432 -0.045858 -9.9798e-05 -0.00092385 0.00014712 -0.00012616 -0.0094112
1.4688 0.0021438 0.00098002 -0.0018237 -0.0018577 0 -0.0054537 -0.0016548 -0.00016907 -0.0018995 -0.0014769 0.0067553 -0.040363 -0.017089 -0.041624 -0.001723 -0.011586 -0.0090734 -0.10855 -0.021822 -0.0007261 0.0030018 -0.01401 -0.00083978 -0.028484 0.00030646 -0.00070585 0.00042968 0.00058118 -0.0014951
1.4727 0.002335 0.00059366 0.0016463 0.0001801 0 -0.00040722 -0.0029199 -0.00052892 -0.0044276 0.0014136 0.0055272 -0.035737 -0.025564 -0.064934 -0.0081431 0.003795 -0.0072489 -0.097447 -0.020456 0.0097708 -0.0044062 -0.012343 -0.0019368 -0.033734 0.00023116 -0.00014155 0.0004738 0.00096964 -0.00089245
1.4766 0.0020457 4.6272e-05 0.0044671 0.0021735 0 0.0049127 -0.0036863 0.0010378 -0.0067345 0.0041634 0.0036487 -0.035636 -0.01354 -0.082154 -0.014594 0.01645 -0.0037833 -0.065142 -0.011095 0.028774 -0.02138 -0.0081563 -0.0040273 -0.051527 -0.00025118 0.00038424 0.0002882 0.00055008 -0.0050449
1.4805 0.0013644 -0.00040622 0.0064072 0.0028237 0 0.0070083 -0.0039222 0.003822 -0.0083967 0.0050229 0.0022884 -0.034465 0.01528 -0.044476 -0.023049 0.0056598 -9.8098e-05 -0.032356 0.0085552 0.077263 -0.028665 -0.0028706 -0.0059374 -0.064823 -0.0007416 0.00052832 1.1189e-05 -0.000504 -0.0076328
1.4844 0.00053009 -0.00055571 0.0074808 0.0018555 0 0.0050317 -0.0036949 0.0058094 -0.0089132 0.0032943 0.0014805 -0.030855 -0.016569 -0.031966 -0.0062608 0.0087052 0.0023862 -0.00987 -0.020534 0.04185 0.034074 -0.031805 -0.0068944 -0.030536 -0.00091134 0.00025745 -0.00023044 -0.0014674 -0.0018977
1.4883 -0.00023543 -0.00045209 0.0075693 0.00018824 0 0.0010898 -0.0030204 0.0053625 -0.0081941 -0.00012199 0.000217 -0.027544 0.00049157 -0.028755 -0.0075051 0.0044528 0.0032767 -0.06916 0.00064334 0.04372 0.029018 -0.001271 -0.0068153 -0.001868 -0.00076453 -0.00013575 -0.00043017 -0.0016332 0.014012
1.4922 -0.00084596 -0.00039375 0.0063844 -0.00086921 0 -0.0017508 -0.0017339 0.0026032 -0.0066478 -0.003283 -0.002367 -0.026394 0.016928 -0.026097 -0.027484 0.0046808 0.0033129 -0.093231 0.0070813 0.053374 0.012231 0.018889 -0.0059623 0.0004936 -0.00054015 -0.00027596 -0.00065157 -0.00085252 0.034062
1.4961 -0.0013256 -0.00065355 0.0038202 -0.00074147 0 -0.0019241 0.00035144 -0.00075794 -0.0047525 -0.004537 -0.0058452 -0.025598 0.018534 -0.034119 -0.042023 0.0078601 0.0034765 -0.073589 -0.0037286 0.054452 0.0030775 0.020513 -0.0045478 -0.015814 -0.00041006 3.9996e-07 -0.00088086 0.00039237 0.047248
1.5 -0.0016836 -0.001168 0.00030715 -3.0025e-05 0 -0.00024032 0.0030497 -0.0029277 -0.0025725 -0.0036526 -0.0085343 -0.022833 0.0061432 -0.076916 -0.0040654 0.0042961 0.0039897 -0.061205 0.00052067 0.032115 0.0073745 0.027707 -0.0027732 -0.02358 -0.00032163 0.00053348 -0.00096682 0.0013915 0.045044
1.5039 -0.0018233 -0.001502 -0.0032471 0.00016146 0 0.0013 0.005592 -0.0034169 0.00021773 -0.0018466 -0.008778 -0.020064 -0.033901 -0.082806 -0.030203 6.8777e-05 0.0041699 -0.066226 -0.023786 0.062025 0.026121 0.02332 -0.0011474 -0.060087 -0.00014278 0.00097364 -0.00074382 0.0017042 0.027578
1.5078 -0.0015829 -0.0011797 -0.0059438 -0.00058002 0 0.001417 0.0069608 -0.0030599 0.003757 -0.00068686 -0.0063505 -0.022918 -0.02396 -0.044839 -0.023638 0.0083827 0.0032377 -0.066962 -0.014616 0.083036 0.025949 0.0088762 -0.00052366 -0.033161 8.4793e-05 0.0010245 -0.00022615 0.0013582 0.0032192
1.5117 -0.00088159 -0.0001262 -0.0073951 -0.0014217 0 0.00042307 0.0066122 -0.0028227 0.0074466 -0.00079281 -0.0026781 -0.033857 -0.0054281 -0.026756 0.0089839 0.024215 0.0012174 -0.042688 -0.0038853 0.08274 0.0071443 0.0019394 -0.0015691 -0.0015349 0.00010507 0.00060736 0.00033673 0.00068085 -0.01808
1.5156 0.00015301 0.0011774 -0.0078077 -0.0010033 0 -0.00050384 0.0049594 -0.0027243 0.010062 -0.0014417 0.00036719 -0.046771 -0.0093061 -0.056139 0.04616 0.036966 -0.0010014 -0.0030597 -0.013833 0.057927 -0.020276 0.0097457 -0.0040626 -0.0079604 -0.00029637 -0.00013086 0.00062612 3.9606e-06 -0.031788
1.5195 0.0011932 0.0020001 -0.0076104 0.0011363 0 -0.00067184 0.0030991 -0.0019752 0.010547 -0.001382 0.0020218 -0.050676 -0.035207 -0.042825 0.013172 0.011953 -0.0024952 -0.070489 -0.036242 0.027752 -0.011271 0.0063009 -0.0067473 -0.048731 -0.0010005 -0.00090804 0.00049737 -0.00049571 -0.040085
1.5234 0.00187 0.0019017 -0.0069989 0.0037666 0 -0.00045658 0.0019343 -0.00010153 0.0088059 -6.4924e-05 0.003111 -0.040558 -0.010004 -0.03678 0.00050635 0.005695 -0.0031561 -0.064697 -0.030336 0.045575 -0.0081263 -0.015792 -0.0080559 -0.0661 -0.0015623 -0.0014077 7.0866e-05 -0.00077472 -0.046936
1.5273 0.0019817 0.0010601 -0.0058046 0.004705 0 -0.00066753 0.0014617 0.0022241 0.0057431 0.0018633 0.0050136 -0.02427 0.00093375 -0.045305 -0.017957 0.0064215 -0.0036681 -0.10475 -0.011177 0.022549 -0.0073481 -0.025819 -0.0072322 -0.060759 -0.0015643 -0.0013705 -0.00041002 -0.00085818 -0.052374
1.5313 0.0016116 0.00011178 -0.0037498 0.0026306 0 -0.0014954 0.00090046 0.003607 0.0024829 0.0032419 0.0080695 -0.016726 -0.0092559 -0.070264 -0.02096 0.0058634 -0.0046348 -0.1483 -0.0064251 -0.0039292 -0.015377 -0.021719 -0.004949 -0.045753 -0.0010015 -0.00070541 -0.00080394 -0.00083455 -0.051892
1.5352 0.0010652 -0.00035847 -0.00080368 -0.001549 0 -0.002161 -0.00042578 0.0032319 -0.00049294 0.0035401 0.010917 -0.025564 -0.029291 -0.10964 0.028101 -0.0046207 -0.0057752 -0.098041 -0.050034 0.046212 -0.040746 -0.010686 -0.0028742 -0.040932 -0.00032372 0.00040329 -0.001155 -0.00085832 -0.041452
1.5391 0.00066072 -0.00024836 0.0026676 -0.0050667 0 -0.0016024 -0.0022791 0.0017062 -0.0034607 0.0033027 0.011414 -0.042581 -0.027921 -0.065942 0.014722 -0.0243 -0.0060601 -0.049725 -0.03737 0.025258 0.012499 -0.0014961 -0.0024809 -0.05256 -7.4606e-05 0.0014978 -0.0015652 -0.0010594 -0.022744
1.543 0.00050979 5.1173e-05 0.0059981 -0.0052774 0 0.00047698 -0.0035683 0.00053117 -0.0067174 0.0034258 0.0083904 -0.050892 -0.010577 -0.048268 0.0099656 -0.0047471 -0.0046995 -0.060952 -0.025183 0.039284 0.0042205 -0.0023979 -0.0039948 -0.018378 -0.00044426 0.0020464 -0.0020057 -0.00139 -0.0029854
1.5469 0.00044959 3.9833e-05 0.0083973 -0.0017375 0 0.0031545 -0.0032776 0.00066691 -0.0097537 0.0039876 0.0027368 -0.041869 -0.0035514 -0.059123 -0.012443 0.0073357 -0.0020044 -0.09135 -0.021411 0.036497 0.0043013 -0.0023494 -0.0062573 -0.0068578 -0.0011269 0.0017726 -0.0022737 -0.0015837 0.010961
1.5508 0.00018944 -0.00046005 0.0091015 0.003296 0 0.0048021 -0.0014239 0.001591 -0.01125 0.0038741 -0.0030904 -0.024793 -0.011217 -0.079232 -0.048659 -0.0095489 0.00075843 -0.10219 -0.025057 0.012613 0.028794 0.0044688 -0.0075768 -0.035472 -0.001588 0.00087938 -0.0021443 -0.0013428 0.018493
1.5547 -0.00042474 -0.001175 0.0075939 0.0064027 0 0.0041537 0.00085643 0.0017876 -0.010042 0.0017268 -0.0067535 -0.018276 0.0025564 -0.03482 -0.032794 -0.041106 0.0024131 -0.03359 -0.017148 0.055291 -0.0038531 0.01733 -0.0069255 -0.032277 -0.0014841 -4.5589e-05 -0.0015691 -0.00063464 0.025257
1.5586 -0.0012356 -0.0016259 0.0039728 0.0054323 0 0.0011864 0.002204 0.00020632 -0.0062451 -0.0025656 -0.0075959 -0.03097 -0.0017011 0.0054005 -0.020273 -0.038948 0.0028257 -0.06459 -0.0084932 0.027548 -0.012711 0.004108 -0.0046283 0.0012774 -0.00088137 -0.00042653 -0.00073456 0.00019273 0.037
1.5625 -0.0018502 -0.0015153 -0.00074671 0.0010138 0 -0.0026995 0.0021235 -0.0027079 -0.0014546 -0.0072517 -0.0069233 -0.051067 -0.0026527 0.019786 0.0031268 -0.021966 0.0028633 -0.07753 -0.0068826 0.021925 0.010886 0.0060557 -0.0020936 -0.00070088 -0.0001393 -0.00011273 5.8083e-05 0.0006386 0.053068
1.5664 -0.0019309 -0.000944 -0.0048332 -0.0039423 0 -0.0053029 0.0012983 -0.0053732 0.0022557 -0.0097202 -0.0068494 -0.056416 -0.0078329 0.0024505 0.0046634 -0.0076265 0.0034409 -0.07411 -0.011348 0.030234 0.026917 0.010946 -0.00081507 -0.024433 0.00038183 0.00052588 0.00056714 0.00045658 0.065806
1.5703 -0.0014724 -0.0003169 -0.0067236 -0.0063184 0 -0.0048068 0.00088027 -0.0064323 0.0037771 -0.0084268 -0.0085676 -0.036369 -0.02585 -0.044241 -0.047052 -0.011524 0.0045994 -0.076965 -0.018267 0.026703 -0.0068096 0.00059935 -0.001368 -0.041108 0.00053616 0.00090992 0.00069609 -0.00013225 0.066489
1.5742 -0.00082108 -4.3318e-05 -0.0061098 -0.0049023 0 -0.00099846 0.0014256 -0.0058097 0.0036432 -0.0041684 -0.011261 -0.0037373 -0.0031434 -0.05367 -0.02397 -0.0055764 0.0054708 -0.10936 -0.012319 -0.005498 -0.00083196 0.018949 -0.0031 -0.030518 0.00041239 0.00071892 0.00047307 -0.00063721 0.052373
1.5781 -0.00039994 -0.00026098 -0.0043023 -0.0010679 0 0.0042241 0.0024277 -0.0045328 0.0033799 0.00039295 -0.01243 0.015879 -0.0093168 -0.059868 -0.0039469 -0.0065683 0.0050907 -0.11629 -0.0078521 0.01554 0.00046692 0.016905 -0.0047043 -0.027624 0.00022037 0.00013103 9.2929e-06 -0.00073479 0.028657
1.582 -0.00036854 -0.00075868 -0.0033192 0.0023578 0 0.0076724 0.0028169 -0.0036116 0.0041018 0.0026223 -0.0095363 0.0077159 -0.023017 -0.072483 -0.00019243 -0.015944 0.0032299 -0.11667 -0.0046095 0.013026 -0.019483 0.011313 -0.0052185 -0.035195 0.00015717 -0.0003573 -0.00050804 -0.0005327 0.0041532
1.5859 -0.00051626 -0.0011204 -0.004215 0.0031448 0 0.0068614 0.0019278 -0.0031228 0.0055463 0.0017474 -0.0019955 -0.018612 -0.031189 -0.082109 -0.004706 -0.025873 0.00050386 -0.10889 -0.01009 -0.016017 -0.048875 0.0092896 -0.0046721 -0.050272 0.00030539 -0.00036561 -0.00083657 -0.00041384 -0.014864
1.5898 -0.00048429 -0.00098406 -0.0060046 0.0011556 0 0.0019605 7.144e-05 -0.0023356 0.0063318 -0.00074218 0.0078081 -0.039027 -0.022417 -0.053061 0.018257 -0.013899 -0.0022027 -0.067786 -0.044645 0.0044966 -0.038142 0.011352 -0.0038978 -0.061995 0.00057316 5.5617e-05 -0.0007854 -0.00062887 -0.027263
1.5938 -0.0001044 -0.00026011 -0.0062565 -0.0017341 0 -0.0039122 -0.0017303 -0.00064011 0.0051722 -0.0023367 0.01543 -0.038391 -0.032598 -0.051543 0.0099776 0.0021863 -0.0043233 -0.12247 -0.018997 0.045634 0.0031941 -0.0011723 -0.0037188 -0.02253 0.00071346 0.00048491 -0.00037055 -0.0010529 -0.03487
1.5977 0.00046895 0.00080918 -0.0030774 -0.0031634 0 -0.0066843 -0.0025383 0.0016958 0.0020101 -0.001363 0.016953 -0.023996 -0.0019175 -0.037912 -0.0042805 0.0058023 -0.0056791 -0.11093 -0.028212 0.048673 -0.015899 -0.025848 -0.0042542 -0.043095 0.00047046 0.00049324 0.00013388 -0.0013447 -0.03886
1.6016 0.00095274 0.0017818 0.0030878 -0.0020954 0 -0.0043577 -0.0021188 0.003658 -0.0018483 0.0018979 0.011684 -0.015999 0.017948 -0.022502 -0.0048318 -0.0031873 -0.0061595 -0.084563 -0.044486 0.036686 -0.037539 -0.042569 -0.0049641 -0.06341 -0.00019479 -5.9986e-06 0.00035978 -0.001324 -0.038635
1.6055 0.0012449 0.0022624 0.0094279 0.00047035 0 0.0013461 -0.00095149 0.0043115 -0.004652 0.0055047 0.0029427 -0.025142 -0.013352 -0.016709 0.018723 -0.02124 -0.0055622 -0.094692 -0.037784 0.033377 -0.011207 -0.034669 -0.0053437 -0.025668 -0.00097995 -0.00070188 0.00013428 -0.0011568 -0.033604
1.6094 0.0015146 0.0021156 0.012677 0.0024397 0 0.0062897 0.00025061 0.0035184 -0.0054052 0.007205 -0.0039951 -0.040904 -0.0009256 -0.01184 0.020582 -0.032123 -0.0038624 -0.07028 -0.030817 0.017548 -0.017978 -0.01325 -0.0055227 0.022261 -0.0013894 -0.0011457 -0.00035643 -0.0011448 -0.025019
1.6133 0.0019643 0.0015116 0.011456 0.002469 0 0.0072856 0.0010366 0.0019548 -0.0044212 0.0058698 -0.0056033 -0.042249 -0.021009 -0.038966 -0.035651 -0.012822 -0.0015735 -0.06839 -0.026511 0.016699 -0.016635 -0.019784 -0.0060982 -0.035989 -0.0011065 -0.0010955 -0.00070668 -0.0013478 -0.015424
1.6172 0.002508 0.00078721 0.007124 0.0011734 0 0.0046968 0.0013814 0.00054582 -0.0028763 0.0021465 -0.0027048 -0.019897 -0.025234 -0.065626 -0.036522 0.0076754 0.00035041 -0.057334 -0.012123 0.01899 -0.021726 -0.013601 -0.0073186 -0.076532 -0.0002934 -0.00067442 -0.00063845 -0.0014634 -0.006533
1.6211 0.0027333 0.00023245 0.0024799 0.00059228 0 0.0019271 0.0015305 -0.00011159 -0.0017962 -0.0019718 0.00024826 0.012704 -0.0082097 -0.064757 0.019716 0.0053645 0.0011449 -0.050995 -0.00073892 0.015333 -0.024811 0.0022967 -0.0084929 -0.061023 0.00048313 -0.00024702 -0.00024732 -0.0011315 0.0016087
1.625 0.0022449 -4.0556e-05 -0.00051735 0.0022506 0 0.0021631 0.0017594 6.6918e-05 -0.0012933 -0.0043425 -0.001097 0.030865 0.011219 -0.002793 0.06684 -0.049483 0.00082968 -0.095705 -0.025907 -0.0051153 -0.00048885 -0.002644 -0.0083958 0.01112 0.00068855 -0.00013243 8.7794e-05 -0.00036851 0.0089197
1.6289 0.0010861 -7.5618e-05 -0.0020553 0.0054607 0 0.0052864 0.0022152 0.00079313 -0.00062042 -0.0039333 -0.0071518 0.021008 -0.0016775 -0.019005 -0.012607 -0.055257 0.00012303 -0.11979 -0.036599 0.0070405 -0.038267 0.011512 -0.0064667 -0.029024 0.00025709 -0.00037584 5.3808e-05 0.0003358 0.013188
1.6328 -0.00018698 3.8434e-05 -0.0038034 0.0074851 0 0.0078371 0.0028412 0.0015851 0.0010396 -0.0014048 -0.013664 -0.0081689 -0.010032 -0.033711 -0.015184 -0.03295 -0.00032239 -0.10916 -0.029925 0.031172 -0.03218 0.0064434 -0.0036699 -0.053056 -0.00037281 -0.00072857 -0.00031593 0.00041623 0.01075
1.6367 -0.00089474 0.0002477 -0.0070325 0.0056788 0 0.0061738 0.0033426 0.0018861 0.0036849 0.0013713 -0.014916 -0.035742 -0.0099137 -0.038609 -0.0013664 -0.01215 -0.00062765 -0.097928 -0.020069 0.039341 -0.0015804 -0.003718 -0.002012 -0.053118 -0.00066611 -0.00083362 -0.000693 -0.00022608 0.00017177
1.6406 -0.00075018 0.00052945 -0.011245 -5.7405e-05 0 2.0744e-06 0.003245 0.0012715 0.0062186 0.0026051 -0.0083626 -0.048392 -0.0051805 -0.035291 -0.014394 -0.0091143 -0.0015863 -0.10739 -0.016823 0.02293 0.022807 -0.0067802 -0.0029191 -0.035674 -0.00046181 -0.00048472 -0.00077865 -0.0010709 -0.014757
1.6445 -2.4988e-05 0.00085706 -0.014437 -0.0066637 0 -0.0069804 0.0021327 -0.00019022 0.0070569 0.0018477 0.0030964 -0.049949 -0.026749 -0.054387 -0.023154 0.0022629 -0.0037725 -0.11661 -0.016329 0.040351 -0.033453 0.0023621 -0.0058722 -0.04751 -6.3738e-05 0.00021045 -0.00058119 -0.0014022 -0.02661
1.6484 0.00077418 0.0012048 -0.014611 -0.0098974 0 -0.0099871 2.1098e-06 -0.001693 0.0052312 0.00028489 0.013087 -0.052745 -0.007435 -0.083497 -0.0015406 -0.014287 -0.0066988 -0.080281 -0.026463 0.0267 -0.035043 -0.017037 -0.0086413 -0.05735 0.00011461 0.00087334 -0.00038195 -0.00093878 -0.030095
1.6523 0.0013755 0.0015798 -0.011183 -0.0074673 0 -0.0070565 -0.0025411 -0.0019717 0.0011772 -0.00022688 0.016392 -0.062112 -0.029093 -0.066064 0.014214 -0.019773 -0.0088949 -0.096716 -0.031389 0.009302 -0.039115 -0.025442 -0.0090655 -0.069639 -2.6159e-05 0.0010918 -0.00043965 -8.7758e-05 -0.026804
1.6563 0.001875 0.0019953 -0.0052541 -0.00082987 0 -0.00056861 -0.0045056 -0.00015127 -0.0034282 0.0013043 0.012519 -0.071242 -0.055484 -0.037901 0.014074 -0.016228 -0.0089464 -0.12465 -0.034523 0.002788 -0.035515 -0.018976 -0.006851 -0.076157 -0.0002143 0.00070982 -0.00073438 0.00042203 -0.023798
1.6602 0.0024123 0.0023556 0.0011822 0.0058183 0 0.0048202 -0.0051157 0.0033798 -0.0067444 0.0041202 0.0055503 -0.070822 -0.0069366 -0.070261 -0.0042713 -0.019238 -0.0066228 -0.07077 -0.045697 0.019222 0.0079659 -0.0056854 -0.0037543 -0.063661 -0.00015823 -2.8929e-05 -0.00099407 0.00018954 -0.026444
1.6641 0.002771 0.0023658 0.0062539 0.0085275 0 0.0058502 -0.0043685 0.0068464 -0.0079922 0.0062478 0.0007239 -0.061204 -0.030531 -0.0093464 -0.0095934 0.012963 -0.0031123 -0.052456 -0.021548 -0.0049152 0.012048 -0.018076 -0.0019789 -0.056903 8.9029e-05 -0.00061135 -0.00095315 -0.00052328 -0.031897
1.668 0.0023956 0.001639 0.0088 0.0061893 0 0.0027738 -0.0030612 0.0080143 -0.0078706 0.006066 0.00067294 -0.052667 -0.012747 -0.03248 0.014749 0.0022234 -0.00016201 -0.070668 -0.021915 0.0086646 0.017844 -0.031726 -0.0022795 -0.031502 0.00016431 -0.00059744 -0.00057357 -0.0010614 -0.029926
1.6719 0.00089799 2.1533e-05 0.0085273 0.00084332 0 -0.0015523 -0.0021756 0.0056346 -0.0077911 0.0036151 0.00406 -0.053457 0.0089693 -0.051297 0.032754 -0.013107 0.0011356 -0.054533 -0.025601 0.041552 0.020855 -0.029111 -0.0035282 -0.022134 -0.00019093 5.8766e-05 -2.9424e-05 -0.00097488 -0.011419
1.6758 -0.0014177 -0.0021007 0.0060425 -0.0042054 0 -0.0043048 -0.0020627 0.00038265 -0.0085093 0.0005369 0.0071086 -0.059703 0.013342 -0.024344 0.029037 -0.0086066 0.00093844 -0.0017451 -0.019922 0.064117 0.010994 -0.0069968 -0.004064 -0.040325 -0.00078004 0.00095992 0.0004805 -0.00038345 0.022438
1.6797 -0.0035754 -0.003847 0.0027688 -0.0066889 0 -0.0045642 -0.0021037 -0.0054243 -0.0092965 -0.0013092 0.0063799 -0.059554 -3.1592e-05 0.017303 0.021492 0.026181 0.00026795 -0.052433 -0.0023049 0.004573 -0.041083 0.011097 -0.0034197 -0.05734 -0.0010705 0.0015476 0.00086548 0.00020104 0.058624
1.6836 -0.004573 -0.0043372 0.00043289 -0.0063511 0 -0.0031408 -0.0011976 -0.0091759 -0.0084244 -0.0013682 0.00077448 -0.047733 -0.0044461 -0.0042269 -0.0082572 0.016097 0.00010707 -0.10967 0.017022 0.023893 -0.02635 -0.0011174 -0.0026931 -0.031355 -0.00070406 0.0015128 0.0010982 0.00038042 0.080486
1.6875 -0.0041213 -0.0033289 6.7445e-05 -0.0042973 0 -0.0011979 0.0012444 -0.0094873 -0.0046632 -0.00075428 -0.0080929 -0.034065 0.010935 -0.023563 -0.02396 0.010321 0.00075414 -0.098652 -0.015338 0.033215 0.012983 -0.015055 -0.0032395 -0.021694 0.00011021 0.0010159 0.001103 0.00020595 0.07933
1.6914 -0.0028174 -0.0014792 0.0011628 -0.0017855 0 0.00065446 0.0045856 -0.0069135 0.0014118 -0.0011771 -0.016782 -0.03499 0.016397 -0.033428 -0.015066 0.0017923 0.0018225 -0.068074 -0.0504 0.031505 0.025159 -0.023911 -0.0050775 -0.027892 0.00073965 0.0005386 0.00077117 5.2652e-05 0.060121
1.6953 -0.0016024 5.3116e-05 0.001865 0.00039169 0 0.0021421 0.0071692 -0.0034681 0.0074532 -0.0033847 -0.021529 -0.055531 -0.019671 -0.036125 0.019377 -0.022041 0.0026852 -0.085666 -0.023817 0.032714 -0.033983 -0.024766 -0.0066954 -0.03654 0.00069515 0.00049226 0.00012637 0.00020322 0.037009
1.6992 -0.0010075 0.00041265 0.00040176 0.0017715 0 0.0027891 0.007394 -0.0013241 0.010808 -0.006448 -0.019955 -0.080806 -0.0064582 -0.024122 0.0046861 0.0080861 0.0029147 -0.080011 0.0075017 0.032773 -0.0032727 -0.020528 -0.0065041 -0.010895 7.1233e-05 0.00090137 -0.0005596 0.00057159 0.022796
1.7031 -0.00086271 -0.00035709 -0.0032741 0.0019941 0 0.0020879 0.0049043 -0.0015253 0.01032 -0.0084459 -0.012535 -0.087671 0.0024059 -0.026345 0.025289 0.013953 0.0024584 -0.089366 -0.028797 0.041714 0.010608 -0.010937 -0.0044771 -0.0048211 -0.00057268 0.001413 -0.00090223 0.00082055 0.020835
1.707 -0.00067045 -0.0014045 -0.0070985 0.000987 0 0.00026947 0.00098502 -0.0034594 0.0070585 -0.0079259 -0.0028664 -0.066425 0.008537 -0.022936 0.036527 0.01194 0.0015858 -0.098517 -0.038864 0.047548 0.021183 -0.0054487 -0.0022842 0.0039128 -0.00076104 0.0016014 -0.00073016 0.00072297 0.024958
1.7109 -0.00020279 -0.0017665 -0.0083165 -0.00071506 0 -0.0014281 -0.0022013 -0.0053539 0.0034054 -0.0049466 0.0040414 -0.031243 0.0083606 -0.010581 0.023462 0.01123 0.00073487 -0.09696 -0.011161 0.044693 0.021231 -0.0037215 -0.0017329 0.0078452 -0.00052454 0.0012994 -0.00028933 0.00039141 0.026006
1.7148 0.00028938 -0.0010991 -0.0056425 -0.0021311 0 -0.0016712 -0.0030384 -0.0054589 0.0012659 -0.00096082 0.0049639 -0.0084052 -0.0099001 -0.0031491 -0.0032915 0.017977 0.0003 -0.073431 -0.02264 0.031647 -0.024939 0.00613 -0.0030471 -0.039416 -0.00028464 0.00069152 -7.1863e-05 0.00015826 0.018852
1.7188 0.00042593 0.00012598 -0.00031391 -0.0025466 0 -0.00036583 -0.001522 -0.003176 0.00082176 0.0022351 0.00096089 -0.013284 0.014763 -0.037954 0.010385 0.024928 0.00038804 -0.069934 -0.025726 0.036394 -0.0025772 0.011558 -0.0046972 -0.024701 -0.00035264 0.00013 -0.0003727 0.00024588 0.0047786
1.7227 0.00018886 0.0010591 0.0049059 -0.0020803 0 0.0010867 0.0008202 0.00058265 0.00075512 0.0036141 -0.003135 -0.038176 0.018997 -0.031997 0.036863 0.01806 0.00068495 -0.044769 -0.0049107 0.026327 0.01813 -0.0059661 -0.0049444 -0.02864 -0.00058668 -0.00013393 -0.00098259 0.00056201 -0.011124
1.7266 8.8613e-06 0.0011278 0.0078892 -0.00142 0 0.0011464 0.0021092 0.0040406 -0.00036636 0.0033464 -0.0024263 -0.061941 0.011104 -0.0099078 0.031654 0.011445 0.00062752 -0.050498 0.0024104 0.018444 0.025076 -0.014741 -0.003548 -0.048774 -0.00056514 -7.885e-05 -0.0013439 0.00081265 -0.024105
1.7305 0.00034431 0.00038719 0.0085403 -0.00093792 0 -0.00015081 0.0015224 0.0057575 -0.0027506 0.0024176 0.0038618 -0.07068 0.0058175 -0.0016591 -0.025608 0.01692 -0.00013915 -0.11891 -0.030639 0.032295 0.015181 0.0081414 -0.0019394 -0.07093 -7.5455e-05 0.00015931 -0.0010644 0.00080482 -0.032038
1.7344 0.0011922 -0.00062895 0.008258 -0.00019435 0 -0.00099459 -0.00012687 0.0055224 -0.0051578 0.0018626 0.011334 -0.068556 0.016336 -0.0035186 0.028048 0.011776 -0.001372 -0.073002 -0.023082 0.078483 0.0089653 -0.0098809 -0.0017292 -0.050613 0.00061851 0.00043811 -0.0003159 0.00063432 -0.035154
1.7383 0.0020463 -0.0013231 0.0081493 0.0014791 0 0.00042078 -0.0010754 0.0042969 -0.005884 0.0021547 0.013774 -0.069338 0.026117 -0.0053153 0.0096977 0.016836 -0.0023273 -0.05013 -0.026688 0.055439 -0.035603 -0.029317 -0.0030899 -0.019896 0.0010247 0.00068296 0.00028112 0.00057835 -0.034775
1.7422 0.0023546 -0.001351 0.0078242 0.0038525 0 0.0038111 -3.5111e-05 0.0033085 -0.0040888 0.0030528 0.0083034 -0.079529 0.01145 -0.024807 0.0030067 0.011746 -0.0023709 -0.043222 -0.017281 0.035414 -0.029764 -0.018827 -0.0046371 -0.011714 0.00092183 0.00085284 0.00020921 0.00080256 -0.032531
1.7461 0.0020178 -0.00068217 0.0059427 0.0054701 0 0.0066515 0.0027439 0.0030791 -0.00042464 0.0038925 -0.0020479 -0.091777 -0.0034987 -0.05 0.011391 -0.001446 -0.0015976 -0.035561 -0.0020391 0.037928 0.010642 0.0069987 -0.0048781 -0.02195 0.00057053 0.00089052 -0.00045854 0.0011661 -0.030168
1.75 0.0014351 0.00048566 0.0018833 0.0048018 0 0.0064085 0.0055984 0.0031989 0.0034342 0.004092 -0.010653 -0.094939 0.045753 -0.044916 -0.011459 -0.0054152 -0.00084265 0.0026237 -0.011122 0.056599 -0.0040547 -0.0020482 -0.0037052 -0.020741 0.0004055 0.00074675 -0.0010939 0.0013135 -0.02927
1.7539 0.0010755 0.0017935 -0.003231 0.0019391 0 0.0031198 0.0066738 0.0029685 0.0059136 0.0035638 -0.012526 -0.088602 0.014528 -0.019279 0.0058055 -0.0040424 -0.00099161 -0.057224 -0.0067542 0.035597 -0.0066469 0.0027593 -0.0024113 0.013104 0.00054094 0.00045567 -0.0010484 0.00098041 -0.030697
1.7578 0.0010315 0.0027684 -0.0072638 -0.00097906 0 -0.00031723 0.0053014 0.0022389 0.0064631 0.0027666 -0.007941 -0.085118 -0.0095025 -0.024112 0.01576 -0.0083738 -0.0021896 -0.088607 -0.025403 0.030892 0.0021219 -0.0027465 -0.002263 0.027445 0.00063232 0.00015613 -0.000205 0.0002494 -0.03429
1.7617 0.0010065 0.0029712 -0.0088833 -0.0014104 0 -0.00069616 0.002473 0.0016156 0.0056913 0.0023426 -0.0014592 -0.096177 -0.0076305 -0.036277 0.0085134 0.00024059 -0.0037101 -0.10155 -0.031913 0.044533 0.01404 -0.0021857 -0.003155 0.008083 0.00026155 1.5491e-06 0.00094117 -0.00046674 -0.039221
1.7656 0.00071814 0.0022652 -0.0086698 0.0011711 0 0.0024032 6.4253e-05 0.001829 0.0047355 0.0025898 0.0024181 -0.11828 0.019379 -0.030841 -0.013031 0.023305 -0.0046389 -0.10682 -0.013375 0.062337 0.019011 0.008797 -0.0037575 -0.0336 -0.00055726 2.7931e-05 0.0017115 -0.00071331 -0.044538
1.7695 0.0002676 0.0010127 -0.0083801 0.0044484 0 0.0060092 -0.00057469 0.0029046 0.0043679 0.0031997 0.002843 -0.13334 0.0060354 0.027922 -0.00088511 -0.0086516 -0.0047151 -0.10103 -0.047942 0.0062738 -0.0053825 -0.016705 -0.0029994 0.012898 -0.001306 0.00011344 0.001769 -0.00033523 -0.049143
1.7734 7.559e-05 -5.469e-05 -0.0090443 0.0051274 0 0.0064177 0.00042489 0.0039852 0.0044348 0.0035277 0.0023778 -0.12493 0.0050038 -0.037994 -0.0045251 -0.010457 -0.0044812 -0.13639 -0.048307 0.0083738 -0.030499 -0.02318 -0.0013316 -0.0058715 -0.0014359 8.514e-05 0.0012854 0.00039 -0.051265
1.7773 0.00045021 -0.00030197 -0.0097452 0.002011 0 0.0027246 0.0016507 0.0040401 0.0039641 0.0031981 0.0036597 -0.093995 0.0037673 -0.054391 -0.012825 -0.0057268 -0.0045728 -0.10772 -0.027234 0.0088188 -0.052862 -0.017727 -0.00043087 -0.013194 -0.00091695 -0.00011806 0.00067398 0.00093491 -0.048432
1.7813 0.0012367 0.00032754 -0.00832 -0.0026075 0 -0.0021351 0.0015655 0.0028206 0.0018672 0.0024958 0.0065446 -0.058274 -0.00052376 -0.019935 -0.014087 0.0011959 -0.0048709 -0.063645 -0.0085848 0.0086714 -0.051596 -0.0054726 -0.0015966 -0.0037272 -0.00029128 -0.0003803 0.00020942 0.00089363 -0.038791
1.7852 0.0019057 0.0012295 -0.003413 -0.0047619 0 -0.0039433 -0.00029094 0.0011525 -0.0021877 0.0021264 0.0084789 -0.036352 -0.0077197 0.0048829 0.0052351 0.011286 -0.0044411 -0.11466 -0.024507 0.029805 0.0020409 0.0074883 -0.0044208 0.0036623 -0.00015593 -0.0005064 -0.00010302 0.00027289 -0.023092
1.7891 0.0019827 0.0015712 0.0039754 -0.0023749 0 -0.0010517 -0.0029504 0.00025104 -0.0072916 0.002509 0.0074118 -0.032747 0.0010948 -0.034696 -0.0073341 0.0095818 -0.0024225 -0.061641 -0.016474 0.067262 -0.019349 0.0091332 -0.0070456 -0.012024 -0.00059064 -0.00039156 -0.00036268 -0.00051538 -0.0053986
1.793 0.0013889 0.00091715 0.010857 0.0027011 0 0.0040393 -0.0047324 0.00064971 -0.011582 0.0032514 0.0040445 -0.038468 0.0066257 -0.034646 -0.011219 0.020365 0.00096079 -0.060467 -0.0023238 0.075362 -0.027122 -0.018904 -0.0077565 0.0015779 -0.001108 -0.00010637 -0.00056862 -0.00096146 0.0088891
1.7969 0.0003919 -0.00045679 0.014253 0.0061668 0 0.006856 -0.0044536 0.0016934 -0.013222 0.0033556 0.0010746 -0.044432 0.021494 -0.025635 0.011584 0.030638 0.0043004 -0.071145 -0.0072391 0.078839 -0.015928 -0.02335 -0.0063927 0.0094222 -0.0011704 0.00017392 -0.00061994 -0.00083728 0.01676
1.8008 -0.00071071 -0.0018036 0.013153 0.0050396 0 0.0048838 -0.0022395 0.0020343 -0.011505 0.0020335 0.00030461 -0.051727 0.038319 -0.027525 0.043434 0.031532 0.0060263 -0.0706 -0.031265 0.082248 0.0076715 0.010895 -0.0043161 -0.01171 -0.00073741 0.00031719 -0.00048778 -0.00035366 0.020169
1.8047 -0.0017988 -0.0024775 0.0089073 0.0002748 0 -0.00031597 0.00061477 0.00069572 -0.0073225 -0.00058474 0.00069324 -0.067195 9.338e-05 -0.047664 -0.023482 0.017592 0.0056664 -0.060474 -0.019345 0.046358 0.0078384 0.024704 -0.0031167 -0.074389 -0.00028098 0.00031856 -0.00031412 3.3103e-05 0.024891
1.8086 -0.0028278 -0.0023573 0.0039405 -0.0041601 0 -0.0046264 0.0025791 -0.0021799 -0.0026138 -0.0034956 -0.00057906 -0.090057 -0.0071733 -0.030501 -0.014751 0.010258 0.0041844 -0.063819 -0.019885 0.031337 0.010031 -0.010565 -0.0033621 -0.040071 -0.00026598 0.00025758 -0.00028509 1.0768e-05 0.035896
1.8125 -0.0036064 -0.0018119 7.1298e-07 -0.0048766 0 -0.0050045 0.0029222 -0.0054429 0.00088242 -0.005573 -0.0050705 -0.10627 -0.0024044 0.01401 -0.010363 -0.011687 0.0030751 -0.086989 -0.013528 0.05135 -0.0043877 -0.026485 -0.0044555 0.00307 -0.00064645 0.00019582 -0.00040902 -0.00032967 0.052532
1.8164 -0.0037948 -0.0013149 -0.0026792 -0.0019936 0 -0.0019018 0.0021155 -0.0077262 0.0026883 -0.0063345 -0.011126 -0.099519 -0.00035493 0.047228 -0.0068784 -0.026881 0.0030489 -0.093628 -0.011312 0.068232 -0.020036 -0.016744 -0.0054569 0.024531 -0.0009092 0.00012806 -0.00047074 -0.0005916 0.067492
1.8203 -0.0032032 -0.0010854 -0.0048884 0.0012308 0 0.0015258 0.001354 -0.0082639 0.0036737 -0.0060727 -0.014998 -0.069218 -0.011998 0.028052 0.012816 -0.0069897 0.0035047 -0.045238 -0.027482 0.037258 -0.015545 0.0098529 -0.0058654 0.0069952 -0.00061972 2.5349e-05 -0.00025672 -0.00044652 0.070991
1.8242 -0.0020836 -0.0010356 -0.007294 0.0015721 0 0.0024131 0.0015676 -0.0072084 0.0050996 -0.00536 -0.013998 -0.036283 0.03099 0.027808 0.022656 0.025807 0.0032185 -0.059607 -0.014889 0.040512 -0.0065104 -0.0020726 -0.0056663 0.0090215 0.00010057 -9.867e-05 0.00016717 4.8933e-05 0.057677
1.8281 -0.0010467 -0.00097782 -0.0096589 -0.0012256 0 0.00054149 0.0026601 -0.0053731 0.0073673 -0.0045185 -0.0087272 -0.028264 0.023956 0.001648 0.028154 0.025463 0.0015454 -0.099983 -0.015604 0.032273 0.0016883 -0.001294 -0.0049161 -0.0057372 0.00066636 -0.00018616 0.00044283 0.00048655 0.031364
1.832 -0.00059482 -0.00082588 -0.010936 -0.0044068 0 -0.0019028 0.0035536 -0.0036788 0.0094829 -0.0035622 -0.0024205 -0.055906 0.030618 -0.020364 0.020734 0.01077 -0.00098618 -0.10511 -0.0033095 0.027275 0.01563 0.0023829 -0.0036056 -0.011909 0.00059965 -0.00020289 0.00023936 0.00047116 0.003766
1.8359 -0.00069027 -0.00059519 -0.010017 -0.0048892 0 -0.0025952 0.0030367 -0.0026412 0.0097006 -0.0025141 0.0017802 -0.1029 0.05354 -0.03129 0.0092619 -0.0018634 -0.0031571 -0.077371 0.020289 0.031029 0.021332 0.0097628 -0.0020262 -0.014284 -4.9086e-06 -0.00019197 -0.00038551 -1.2773e-05 -0.012577
1.8398 -0.00079367 -0.00026578 -0.0065368 -0.0020387 0 -0.0010925 0.00079984 -0.0021207 0.0068885 -0.00158 0.0030242 -0.13889 0.021751 -0.048383 0.029239 0.010724 -0.0040668 -0.098254 0.018179 0.041101 -0.028951 0.035288 -0.0010504 -0.057576 -0.00059205 -0.0002398 -0.00095859 -0.00057422 -0.012655
1.8438 -0.00037435 0.00027615 -0.0012293 0.0019647 0 0.0011143 -0.0021444 -0.0014514 0.0015756 -0.00090143 0.0026527 -0.14411 0.031422 -0.015076 0.0062537 0.024608 -0.0037176 -0.025147 0.018062 0.022647 0.023292 0.0067716 -0.0016792 -0.023798 -0.00071033 -0.00038014 -0.00097419 -0.00075953 -0.0026504
1.8477 0.00057557 0.0011028 0.0043345 0.004244 0 0.0022307 -0.0040471 6.5108e-05 -0.0041446 -0.00022067 0.0023721 -0.12346 0.029702 0.022461 0.015976 0.011988 -0.0027563 -0.017744 0.021758 0.025452 0.0041398 -0.00099135 -0.0040549 -0.018964 -0.00044528 -0.00054039 -0.00035532 -0.00045079 0.0042758
1.8516 0.0015121 0.0020379 0.0084741 0.003662 0 0.0017516 -0.0036406 0.0025338 -0.007831 0.00098836 0.0027263 -0.098613 0.025104 0.015049 0.037902 0.00060474 -0.0017962 -0.030557 0.015357 0.045161 -0.027273 0.010351 -0.0069503 -0.0067357 -0.00028735 -0.00059856 0.00044167 5.0914e-05 -0.0023343
1.8555 0.0018228 0.0026204 0.010209 0.0014085 0 0.00063563 -0.0010885 0.005161 -0.0081812 0.002868 0.0031679 -0.087478 0.028197 -0.059254 0.04386 0.017162 -0.0010354 -0.010598 -0.010074 0.069171 -0.0058056 0.027703 -0.0084916 0.042253 -0.00059104 -0.00050159 0.00079676 0.00032833 -0.021971
1.8594 0.0013599 0.002352 0.0096771 -0.00045975 0 0.00018374 0.0020874 0.0066369 -0.0057432 0.0046618 0.0031861 -0.090916 0.01797 -0.014651 0.019472 0.039762 -0.00042583 -0.007761 -0.015026 0.064808 0.0015845 0.0096986 -0.0076723 -0.007773 -0.0011943 -0.00032165 0.00044764 0.00024106 -0.042846
1.8633 0.00052913 0.0010727 0.007862 -0.00086393 0 0.00085375 0.0040852 0.0060731 -0.0023742 0.0050579 0.0029903 -0.097362 0.0031618 -0.00068479 0.0059518 0.043638 -1.6642e-05 0.00298 -0.010706 0.056167 0.033724 0.0054856 -0.0052822 -0.0087754 -0.0015834 -0.00018353 -0.00030012 3.3395e-05 -0.050426
1.8672 -0.00011729 -0.00083528 0.0057836 -0.00024892 0 0.0020303 0.004093 0.0037929 0.00012815 0.003308 0.003039 -0.09794 -0.0075196 -0.017229 -0.011239 0.045579 1.2769e-05 -0.023851 0.0012404 0.058914 0.033606 -0.0057049 -0.0032794 -0.0089845 -0.0014138 -0.00013251 -0.00084653 6.5616e-05 -0.038664
1.8711 -0.00035898 -0.0026081 0.0037485 0.00031782 0 0.002712 0.0027651 0.0012238 0.0012165 0.00012756 0.0031553 -0.095614 -0.012012 -0.039188 -0.019818 0.041168 -0.00035256 -0.064513 0.01104 0.071244 0.0041686 -0.014845 -0.0030925 -0.0083491 -0.00083892 -8.4805e-05 -0.0007892 0.00044533 -0.014972
1.875 -0.00039941 -0.0035336 0.0012882 0.00027892 0 0.0023228 0.0015509 -0.00017698 0.0017487 -0.0026124 0.0024272 -0.10006 -0.011994 -0.013633 0.01553 0.010082 -0.00077782 -0.038147 -0.00071831 0.078568 -0.0093362 0.010907 -0.0044181 0.025479 -0.00032087 7.3048e-05 -0.00019907 0.00092394 0.0054702
1.8789 -0.00052814 -0.0033508 -0.0021427 -0.000161 0 0.0010034 0.0014538 -0.00012432 0.0030265 -0.0033148 0.00012632 -0.1153 0.043114 -0.027842 0.027296 -0.0026865 -0.00083195 -0.013547 0.0084465 0.06226 0.042599 0.0062495 -0.0056476 0.00092548 -0.00014452 0.00032747 0.00052005 0.0011501 0.011772
1.8828 -0.00073827 -0.0023328 -0.0063312 -0.00059753 0 -0.0006147 0.0022499 0.00025365 0.0054872 -0.0019711 -0.0033336 -0.13375 0.02983 -0.055714 0.025813 0.013182 -0.00046536 -0.024997 -6.0357e-05 0.065179 0.070945 0.0078442 -0.0054832 -0.0084093 -0.00015795 0.0004931 0.00099988 0.0010144 0.0056989
1.8867 -0.00070084 -0.0010208 -0.010137 -0.0009099 0 -0.0017726 0.0027882 -0.00054062 0.0081065 -9.9358e-05 -0.0064698 -0.1428 0.013682 -0.075285 0.018892 0.029439 -0.0001589 -0.061757 -0.0034037 0.07538 0.073342 0.0076831 -0.0041526 0.0049375 8.5221e-07 0.00035623 0.0011492 0.0007369 -0.00097913
1.8906 -0.0001118 0.00016457 -0.012208 -0.0011217 0 -0.001858 0.0020696 -0.0028989 0.0090501 0.00070173 -0.0078175 -0.13662 0.037175 -0.068795 0.017791 0.029239 -0.0004901 -0.10152 0.0084934 0.074752 0.05471 0.001222 -0.0030614 0.029412 0.00045656 -0.00010414 0.0010952 0.00061804 0.0019577
1.8945 0.00095262 0.0011269 -0.011945 -0.0010238 0 -0.0006508 0.00015553 -0.0055376 0.0071248 0.00023461 -0.0069696 -0.12133 0.035011 -0.022988 0.054795 0.042088 -0.001508 -0.071945 -0.013147 0.018253 0.033141 0.003445 -0.0033015 -0.019738 0.00092471 -0.00062709 0.00096258 0.00071756 0.013048
1.8984 0.0020316 0.0019751 -0.0098236 -0.00025684 0 0.0014285 -0.0018669 -0.0064291 0.0028786 -0.00021901 -0.004628 -0.10915 0.043374 -0.02776 0.056469 0.03995 -0.0025823 -0.088436 -0.011976 0.036588 0.011583 0.013506 -0.0045615 -0.00014609 0.0010063 -0.00082525 0.00074954 0.00079393 0.019974
1.9023 0.0026271 0.0027194 -0.0068069 0.001113 0 0.0033008 -0.0028099 -0.0044791 -0.001609 0.00068074 -0.0017932 -0.10779 0.030117 -0.012273 0.015798 0.038583 -0.0029487 -0.086176 0.00075243 0.031823 0.0048037 0.011732 -0.0055255 -0.011342 0.00063102 -0.0004812 0.00040728 0.00056524 0.011218
1.9063 0.0025694 0.0030813 -0.003471 0.0022772 0 0.0037117 -0.0023868 -0.0004924 -0.0041862 0.0028088 0.00096831 -0.11517 0.011309 0.012161 -0.01938 0.035209 -0.0024371 -0.086315 0.01136 0.020265 0.020974 0.0064257 -0.0052878 -0.027825 0.00016325 0.00025905 -1.2345e-05 2.235e-05 -0.011796
1.9102 0.0020779 0.0026266 0.00023055 0.0022395 0 0.0020764 -0.001432 0.0034122 -0.0042121 0.0044941 0.0035175 -0.12315 0.024296 0.0015515 0.028596 0.02003 -0.0016391 -0.14482 0.0024321 0.062961 0.065853 0.017908 -0.0042849 0.026258 4.1325e-05 0.00096933 -0.00033487 -0.00052731 -0.033611
1.9141 0.0015101 0.0011534 0.0043537 0.00084966 0 -0.00093731 -0.001157 0.005393 -0.0029391 0.0040324 0.0056618 -0.12529 0.04866 -0.054071 0.019209 0.026002 -0.0013183 -0.088093 0.01574 0.061018 0.027544 0.0079672 -0.0037768 -0.016397 0.00031969 0.0012509 -0.00040203 -0.00073226 -0.036748
1.918 0.0010678 -0.00098536 0.008224 -0.00080306 0 -0.0036772 -0.0020662 0.0050887 -0.0023097 0.0013606 0.0069363 -0.12141 0.04704 -0.028459 0.014578 0.036708 -0.0016596 -0.054623 0.0074968 0.048549 0.038785 0.014641 -0.00445 -0.0059398 0.00060283 0.0010236 -0.00021862 -0.00051543 -0.016859
1.9219 0.00071623 -0.0029374 0.010504 -0.001257 0 -0.004558 -0.0034319 0.0034938 -0.0031402 -0.0017417 0.0069186 -0.11624 0.01766 0.0008213 0.00013826 0.03597 -0.002135 -0.040371 -0.0069181 0.02784 0.029532 0.0099205 -0.0056268 0.0046259 0.00045906 0.00057189 5.4131e-05 -0.00012722 0.012423
1.9258 0.00032875 -0.0038198 0.010182 -9.547e-05 0 -0.0031173 -0.0037636 0.0018303 -0.0042729 -0.0031596 0.0056022 -0.11495 -0.022122 -0.0089666 -0.025507 0.02032 -0.0021322 -0.039232 -0.015375 0.016123 -0.010868 -0.011186 -0.0059255 0.00078983 -0.00010274 0.00031418 0.00025021 0.00010826 0.02976
1.9297 -0.00013258 -0.0032851 0.0075683 0.0015321 0 -0.0002425 -0.0019229 0.00058077 -0.0035244 -0.0022622 0.003286 -0.11968 -0.0008159 -0.043742 -0.034053 0.013251 -0.0016706 -0.038821 -0.006459 0.077359 0.041464 -0.0026161 -0.0046885 0.052121 -0.00059496 0.0004801 0.00033382 9.5475e-05 0.023089
1.9336 -0.00056421 -0.0017526 0.0042458 0.0019633 0 0.0025613 0.0019536 -0.00049291 0.0002949 -0.0003598 0.00013321 -0.1285 0.013512 0.017747 -0.012512 0.024642 -0.0014174 -0.021778 0.015186 0.072324 0.028731 -0.00037089 -0.0026956 -0.0083055 -0.00051914 0.00094223 0.00038547 2.7644e-05 -0.0011213
1.9375 -0.00078885 -0.00010316 0.0018715 0.00072128 0 0.0041941 0.0064103 -0.0016042 0.0060327 0.00055672 -0.0039039 -0.13618 0.022965 0.031424 -0.013591 0.039247 -0.0019464 -0.031043 0.010973 0.065806 0.027803 0.00032222 -0.001421 0.010645 0.00011218 0.0013194 0.00047717 0.00016682 -0.024005
1.9414 -0.00063499 0.00094353 0.00087704 -0.00084935 0 0.0044461 0.0095446 -0.0024146 0.010779 -0.00044575 -0.0084841 -0.13658 0.023213 0.01525 -0.00061079 0.044074 -0.0030207 -0.056049 0.002917 0.05269 0.050812 0.0060294 -0.0016117 0.045642 0.00072873 0.001264 0.00059093 0.00057683 -0.030191
1.9453 2.6524e-05 0.0012974 0.00028902 -0.00076462 0 0.0037158 0.01019 -0.0023083 0.012009 -0.002592 -0.01226 -0.12671 0.011349 0.017324 0.072583 0.027216 -0.0037125 -0.073898 0.024265 0.017377 0.091912 0.022362 -0.0026451 -0.010756 0.00070822 0.00071994 0.00066959 0.0010633 -0.019802
1.9492 0.0012454 0.0014697 -0.001144 0.0016627 0 0.0024549 0.0086065 -0.0011054 0.0095176 -0.0042444 -0.013255 -0.11077 0.037399 -0.034699 0.018618 0.007126 -0.0033225 -0.071425 0.03665 0.016876 0.044645 0.019751 -0.0032875 0.029818 -2.8943e-05 -2.7182e-05 0.00072242 0.0013496 -0.0070795
1.9531 0.0029184 0.0021098 -0.0035685 0.0050386 0 0.00096935 0.0062218 0.00064045 0.0055035 -0.0042458 -0.010338 -0.099962 0.019241 -0.0051815 -0.012237 0.0064361 -0.0021866 -0.06168 0.012375 0.04438 0.029262 0.026332 -0.003 0.020395 -0.00090101 -0.0005349 0.00083602 0.001291 -0.008111
1.957 0.0047466 0.0035089 -0.0056792 0.0071009 0 -0.00031888 0.0046356 0.0021463 0.0027281 -0.00249 -0.0045469 -0.10557 0.0090943 0.010179 -0.01306 0.020447 -0.0014924 -0.044701 0.011977 0.055731 0.045768 0.03349 -0.0023964 0.017845 -0.0011512 -0.00049605 0.0010525 0.0009309 -0.028906
1.9609 0.0063327 0.005448 -0.0057133 0.006815 0 -0.00063327 0.0045766 0.003188 0.0023254 0.00055096 0.0012528 -0.12878 0.020893 -0.012252 0.010391 0.034075 -0.0022024 -0.027467 0.036793 0.047273 0.073769 0.03816 -0.0024076 0.034674 -0.00050945 5.691e-05 0.00125 0.00039317 -0.063245
1.9648 0.0074102 0.0074414 -0.0028536 0.0053301 0 0.00087666 0.0055371 0.0043178 0.0031308 0.0045082 0.0044975 -0.15622 0.027461 -0.01708 0.033068 0.0096641 -0.0041225 -0.030178 0.012304 0.065552 0.0544 0.042636 -0.0031318 0.033411 0.00055784 0.00077087 0.0011911 -0.00022899 -0.10015
1.9688 0.008027 0.009092 0.0021892 0.004862 0 0.0044162 0.0063155 0.006246 0.0030385 0.0091366 0.0051187 -0.16756 0.041122 0.012041 0.029924 0.028598 -0.0060813 -0.090108 0.015319 0.064074 0.036136 0.061881 -0.0037066 -0.010989 0.0012244 0.0012055 0.00073804 -0.00086491 -0.13282
1.9727 0.0084877 0.010246 0.007795 0.006585 0 0.0090338 0.0060414 0.0090171 0.001126 0.013767 0.0056953 -0.15134 0.025894 -0.012077 0.046465 0.04217 -0.007101 -0.12092 -0.0007164 0.048894 0.0093915 0.042804 -0.0034254 -0.027395 0.00097226 0.0011274 3.4596e-05 -0.0013888 -0.16139
1.9766 0.0090692 0.010885 0.012541 0.0095678 0 0.012916 0.0049107 0.011854 -0.0013428 0.017094 0.0091606 -0.11614 0.018399 -0.042625 0.055464 0.031874 -0.0074225 -0.099968 -0.01612 0.038279 0.0057965 0.016784 -0.0028906 -0.019437 -1.2774e-05 0.00065967 -0.00055405 -0.0016174 -0.18883
1.9805 0.0097576 0.010963 0.015811 0.011734 0 0.014434 0.004079 0.013858 -0.0018884 0.017896 0.015969 -0.086004 0.048292 -0.027513 0.02995 -0.004926 -0.008331 -0.027803 -0.010164 0.044042 0.045575 0.016891 -0.0038246 -0.0038416 -0.0010196 0.00017285 -0.00073126 -0.0014363 -0.21586
1.9844 0.010266 0.010416 0.017609 0.011851 0 0.013207 0.004801 0.014859 0.0011228 0.016164 0.023306 -0.082325 0.021246 0.010409 0.0063016 0.032978 -0.010888 -0.029961 -0.011708 0.011191 0.020943 0.012547 -0.0074939 -0.036054 -0.0013788 -9.7046e-06 -0.00053509 -0.0009351 -0.23989
1.9883 0.010333 0.0093224 0.018082 0.0106 0 0.010388 0.0074759 0.015513 0.0070969 0.013454 0.027177 -0.10646 0.028343 0.0070377 0.014611 0.033547 -0.014778 -0.072389 0.00031852 0.014706 0.031137 0.011883 -0.013225 -0.064209 -0.00094363 0.00013363 -0.00031464 -0.00038762 -0.25809
1.9922 0.010009 0.0080256 0.017362 0.0097711 0 0.0079256 0.011306 0.016523 0.013608 0.011864 0.025629 -0.13819 0.036771 -0.036052 0.020711 0.018455 -0.018431 -0.071833 0.0053252 -0.007111 0.050753 -0.0039281 -0.018583 -0.048272 -0.00013481 0.00032127 -0.00040798 -5.9615e-05 -0.27007
1.9961 0.0096364 0.0070163 0.015745 0.01047 0 0.0073373 0.014782 0.017747 0.018123 0.012387 0.020306 -0.15157 0.036495 -0.073799 0.011986 0.0044541 -0.02035 -0.042891 0.0022462 -0.032016 0.053572 -0.028021 -0.021253 -0.013798 0.00042907 0.00023541 -0.00080614 -1.2467e-05 -0.27704
2 0.0095304 0.0066517 0.013735 0.012134 0 0.0088209 0.016605 0.018135 0.019583 0.014107 0.015049 -0.13475 0.029313 -0.0099282 -0.014219 0.012398 -0.020409 -0.077005 0.003605 0.031998 0.0013347 -0.031955 -0.020966 -0.045009 0.00038964 -0.00016248 -0.0011273 -9.0872e-05 -0.2789
2.0039 0.0096686 0.0069512 0.011705 0.013217 0 0.011255 0.016366 0.016635 0.018681 0.015022 0.012838 -0.097361 0.028218 -0.026431 -0.0011053 -0.0038009 -0.019883 -0.059714 0.013245 0.039896 0.058945 0.00077136 -0.019671 -0.019348 -0.00014121 -0.00055516 -0.00095402 -0.00010429 -0.27314
2.0078 0.009711 0.007649 0.0095289 0.012751 0 0.013001 0.014628 0.013277 0.016893 0.013782 0.013707 -0.060618 0.037656 -0.038459 0.014112 0.0093393 -0.020156 -0.057519 -0.0050217 0.048988 0.045066 -0.00070245 -0.019757 0.0016003 -0.00072708 -0.00053182 -0.00024369 -1.8099e-05 -0.25754
2.0117 0.0093349 0.0084307 0.006755 0.011184 0 0.012929 0.012457 0.0094185 0.01527 0.010794 0.015193 -0.039875 0.027022 -0.035245 0.015898 0.021212 -0.021338 -0.054093 -0.020308 0.039525 0.025657 -0.0056344 -0.021946 0.0073923 -0.00095409 1.52e-05 0.00056728 3.5007e-05 -0.23386
2.0156 0.0085437 0.0091049 0.0033218 0.0097717 0 0.011021 0.010813 0.0068707 0.013942 0.007761 0.014625 -0.034561 -0.012006 -0.014427 0.0037452 0.0090569 -0.022094 -0.037437 -0.011101 0.0085552 0.044451 0.010277 -0.02476 -0.0074036 -0.00071284 0.00071758 0.00088621 -7.5976e-05 -0.20816
2.0195 0.0076262 0.0095532 8.308e-05 0.0092255 0 0.0082268 0.010089 0.0065894 0.012481 0.0061834 0.011201 -0.032045 0.012334 0.0080352 0.03855 -0.010342 -0.020831 -0.024898 0.00065156 0.03979 0.016261 0.034355 -0.02597 -0.042852 -0.00023216 0.00097826 0.00045121 -0.00031575 -0.18643
2.0234 0.0067982 0.0095474 -0.0016083 0.0089963 0 0.0057254 0.0099317 0.0079656 0.010499 0.0061898 0.0063427 -0.01955 0.017818 -0.0079148 0.060329 0.0068969 -0.017132 -0.029645 0.00076624 0.027075 0.012771 0.009705 -0.024583 0.0028742 0.00012763 0.00047004 -0.00043845 -0.00049749 -0.16888
2.0273 0.0058986 0.008682 -0.001093 0.0078006 0 0.0041136 0.0093579 0.0092242 0.0078981 0.0066334 0.0024629 0.0068541 0.035587 -0.0067718 0.053507 0.021301 -0.01212 -0.007385 0.0013208 0.021571 0.0057187 -0.0021418 -0.021558 0.017717 0.00015044 -0.00053517 -0.0011557 -0.00046197 -0.14834
2.0313 0.0044779 0.0065605 0.00073656 0.0047759 0 0.0030675 0.0072099 0.0085852 0.0047266 0.0061596 0.0013418 0.041937 0.05314 0.0071339 0.041903 0.024655 -0.0074855 0.020863 0.0060291 0.032155 -0.0013165 0.0031247 -0.018722 0.0059746 -9.6441e-05 -0.0013204 -0.0012494 -0.00023723 -0.11467
2.0352 0.0022326 0.0031175 0.0019282 0.00018276 0 0.001713 0.0028757 0.0053568 0.0010171 0.0041837 0.0031471 0.076875 0.038327 0.0048787 0.070479 0.019277 -0.0041205 0.0037189 0.016062 0.052797 0.0082146 0.008053 -0.017072 0.018854 -0.00035337 -0.0012731 -0.00079245 -1.8856e-05 -0.062129
2.0391 -0.00062534 -0.0011969 0.0010981 -0.0048107 0 -0.00057171 -0.003072 0.0002994 -0.0030863 0.0010395 0.0063283 0.10462 0.017998 0.02035 0.06319 -0.00021694 -0.0016163 0.024679 -0.013767 0.034369 0.020361 -0.010041 -0.016053 -0.012721 -0.00040281 -0.00038663 -0.00028537 5.669e-06 0.0059093
2.043 -0.0034361 -0.0055432 -0.0012335 -0.0088365 0 -0.0035459 -0.0088606 -0.0048548 -0.0070722 -0.0025399 0.0081754 0.12215 0.03193 0.026866 -0.0014277 0.011488 0.0010429 -0.00017423 -0.0076816 0.069496 -0.0011617 0.0045161 -0.014333 -0.0096402 -0.00024842 0.00071154 -0.00021079 -0.00018282 0.07824
2.0469 -0.0055592 -0.0090524 -0.0029584 -0.010875 0 -0.0062082 -0.012398 -0.0083739 -0.010075 -0.0059441 0.005929 0.13102 0.034922 0.048555 -0.028004 0.021765 0.0043577 -0.02228 -0.0067207 0.072798 -0.0026095 0.015044 -0.011129 -0.0070581 -8.9686e-05 0.0012409 -0.0006262 -0.00043165 0.14181
2.0508 -0.0068174 -0.011175 -0.0022553 -0.010477 0 -0.0075815 -0.01262 -0.0094573 -0.011322 -0.0088214 -0.0016988 0.13744 0.0082599 0.084733 0.011456 0.016664 0.0078425 -0.0056926 -0.019718 0.027518 0.030279 0.011079 -0.006822 -0.011676 -0.0001231 0.00086237 -0.0011349 -0.00055056 0.18808
2.0547 -0.0075083 -0.011819 0.00058851 -0.0079267 0 -0.0075475 -0.010302 -0.008655 -0.010706 -0.010991 -0.013255 0.15083 -0.012295 0.072522 -0.0048323 0.021193 0.010551 0.07694 0.021225 0.078337 0.022222 0.042505 -0.0024855 0.038994 -0.00035743 -0.00010058 -0.0012424 -0.00044778 0.21583
2.0586 -0.0079851 -0.011246 0.0031194 -0.0044158 0 -0.0069795 -0.0075633 -0.0075287 -0.0089772 -0.012434 -0.024648 0.17895 -0.0084701 0.090664 0.030488 -0.005444 0.011976 0.012356 0.018012 0.043606 0.036893 0.02775 0.0009574 0.048025 -0.00061677 -0.00097018 -0.0007805 -0.00016337 0.22933
2.0625 -0.0082148 -0.0098478 0.0026241 -0.0018156 0 -0.0069575 -0.0062962 -0.0076703 -0.0073164 -0.013329 -0.031194 0.22153 0.012408 0.070377 0.050541 -0.0091771 0.012424 0.0049469 0.011695 0.024596 0.061088 0.028761 0.0030985 0.08316 -0.00072442 -0.001259 -4.2231e-05 0.00018687 0.23375
2.0664 -0.0077404 -0.0079348 -0.0015677 -0.0016905 0 -0.0076701 -0.006721 -0.0096037 -0.0065766 -0.01385 -0.030601 0.26787 0.02715 0.046895 0.041455 0.0019789 0.012589 0.024537 0.0066943 0.02888 0.071463 0.024233 0.0038457 0.092816 -0.0006812 -0.00098292 0.00046727 0.00047767 0.2306
2.0703 -0.0060851 -0.0056255 -0.0073484 -0.0039911 0 -0.0079977 -0.007305 -0.012293 -0.006752 -0.013734 -0.024647 0.30247 0.011213 0.075563 0.0034834 0.0056068 0.012823 -0.004526 0.0011797 0.043828 0.045407 -0.020375 0.0032527 0.0068384 -0.00065442 -0.00051999 0.00043325 0.00060946 0.21603
2.0742 -0.0032227 -0.0028644 -0.011281 -0.0066039 0 -0.0062978 -0.0061532 -0.013684 -0.0070503 -0.012113 -0.017887 0.31558 0.040923 0.0676 0.0008313 -0.0066048 0.012817 0.05416 0.015912 0.05834 0.070671 0.0090956 0.0017398 0.011845 -0.00078588 -0.0002068 -5.3739e-05 0.00053536 0.18287
2.0781 0.00032129 0.00043098 -0.010997 -0.0065698 0 -0.0018877 -0.0026852 -0.011991 -0.0064717 -0.0080832 -0.014025 0.3104 0.048955 0.074622 0.042896 0.00072029 0.011901 0.036907 0.015326 0.076033 0.018385 0.012595 0.00029254 0.051412 -0.0010204 -6.801e-05 -0.00062549 0.00029893 0.12557
2.082 0.0038299 0.0041702 -0.0065961 -0.0023376 0 0.0040206 0.0018738 -0.0068519 -0.0044513 -0.0017368 -0.012813 0.30081 0.034995 0.069634 0.069731 0.0031762 0.0095319 -0.014841 0.0054066 0.079858 0.0068676 0.0096762 -4.4626e-05 0.071472 -0.0011473 0.00010465 -0.00096148 4.1786e-05 0.044891
2.0859 0.0068919 0.0079867 -0.00010106 0.0047977 0 0.0089022 0.005608 0.00049443 -0.0011313 0.0053565 -0.010219 0.30146 0.015659 0.048543 0.055797 -0.0039313 0.0055009 -0.061924 -0.0078778 0.075624 0.047894 0.00698 0.0006887 0.054859 -0.0010297 0.00046291 -0.0010168 -7.2311e-05 -0.050979
2.0898 0.0096107 0.011365 0.0063338 0.01153 0 0.010796 0.0075942 0.0081079 0.0028609 0.011 -0.0019822 0.31869 0.040821 0.035944 0.0063968 -0.0011481 -0.00019725 -0.044617 -0.015119 0.10402 0.014573 -0.0027523 0.00066339 0.023892 -0.00078809 0.00092233 -0.00097551 1.2152e-05 -0.15029
2.0938 0.012379 0.013964 0.011856 0.01518 0 0.010062 0.008626 0.014569 0.0069174 0.014115 0.012317 0.34915 0.045271 0.062557 0.028962 -0.001355 -0.007455 -0.015459 -0.051796 0.049704 0.008557 -0.0074025 -0.0029278 0.045439 -0.00072644 0.0012607 -0.0010121 0.00017897 -0.24408
2.0977 0.015458 0.015898 0.01697 0.015904 0 0.0094798 0.010384 0.019582 0.010872 0.015849 0.0282 0.38552 0.016803 0.038238 0.025612 -0.0068318 -0.015856 -0.0070902 -0.04928 0.020803 0.021602 -0.019945 -0.011777 0.067771 -0.0010416 0.0013555 -0.0011063 0.00023513 -0.33032
2.1016 0.018756 0.017698 0.022505 0.016438 0 0.012331 0.01391 0.023635 0.015072 0.018766 0.039331 0.42265 0.010867 0.01576 0.0079721 -0.012458 -0.024415 -0.020945 -0.043658 0.012128 0.03499 -0.034396 -0.024774 0.056761 -0.001591 0.0012858 -0.0010804 9.9195e-05 -0.41249
2.1055 0.021957 0.019927 0.028567 0.019517 0 0.019782 0.018836 0.027203 0.020062 0.024556 0.042246 0.459 0.069063 0.04743 8.7252e-05 -0.014548 -0.031744 -0.046489 -0.072353 0.0073848 0.031114 -0.042666 -0.038427 -0.0048193 -0.0019645 0.0011878 -0.00080234 -0.00010505 -0.49387
2.1094 0.024848 0.022731 0.03434 0.025294 0 0.029656 0.023973 0.030319 0.026105 0.032213 0.038868 0.49415 0.037774 0.030159 0.023634 -0.031462 -0.036782 -0.0018923 -0.072818 0.012588 0.015094 -0.037332 -0.04933 -0.005606 -0.0018217 0.0010404 -0.00034224 -0.00016874 -0.57281
2.1133 0.027493 0.025716 0.038688 0.031207 0 0.037744 0.028522 0.032804 0.032862 0.038492 0.034735 0.52718 0.035488 0.01736 0.0062936 -0.049075 -0.039573 -0.010144 -0.079211 -0.011384 -0.0149 -0.039382 -0.056679 -0.020266 -0.0011889 0.00064708 7.4289e-05 -2.8535e-05 -0.64317
2.1172 0.030098 0.028276 0.040869 0.034446 0 0.04084 0.032619 0.034754 0.039465 0.040495 0.034513 0.55797 0.059618 0.027088 0.010312 -0.044677 -0.041361 -0.00058622 -0.088679 -0.015455 -0.02836 -0.048619 -0.062556 -0.038839 -0.00043491 -0.00012382 0.00026651 0.00014009 -0.6994
2.1211 0.032702 0.03008 0.040813 0.03469 0 0.039136 0.036734 0.036627 0.044958 0.038198 0.038555 0.58924 0.086693 0.046356 0.033163 -0.024384 -0.043728 0.016602 -0.094126 -0.0034947 -0.029623 -0.060119 -0.069653 -0.042444 5.6975e-05 -0.0010758 0.00025212 9.8053e-05 -0.74111
2.125 0.03501 0.031278 0.038905 0.034406 0 0.035967 0.040678 0.03876 0.048787 0.034607 0.043262 0.62558 0.06637 0.032464 0.021959 -0.019258 -0.047393 -0.034557 -0.081998 -0.021398 -0.051567 -0.063028 -0.078501 0.0030891 0.00020865 -0.0017033 0.00020435 -0.00017124 -0.77249
2.1289 0.036556 0.032258 0.035645 0.036306 0 0.035004 0.043389 0.040819 0.050985 0.033284 0.044697 0.66991 0.048273 0.032232 -0.03363 -0.040415 -0.051646 -0.0042651 -0.09444 -0.074398 -0.096585 -0.10186 -0.086786 -0.032789 0.0002576 -0.001546 0.00026183 -0.00037997 -0.79699
2.1328 0.037058 0.03321 0.031522 0.040371 0 0.03714 0.043782 0.041818 0.051903 0.035383 0.042189 0.72164 0.03498 0.027808 -0.014019 -0.032792 -0.054908 0.024505 -0.099553 -0.048885 -0.092607 -0.1197 -0.091465 -0.043176 0.00045815 -0.00059435 0.00038794 -0.00019592 -0.81269
2.1367 0.036629 0.033927 0.027133 0.043412 0 0.03976 0.041787 0.040842 0.051737 0.038803 0.038797 0.77892 0.027031 0.030277 0.018917 -0.030893 -0.05593 0.025796 -0.092586 -0.026394 -0.063278 -0.11414 -0.091693 -0.031679 0.00077559 0.00062962 0.00042573 0.0003826 -0.81299
2.1406 0.035598 0.033994 0.023317 0.041838 0 0.039106 0.03844 0.037883 0.050251 0.04019 0.038355 0.84271 0.027028 0.043591 0.019952 -0.052535 -0.054623 -0.0095661 -0.074881 -0.06258 -0.035263 -0.094546 -0.089742 -0.010842 0.0008809 0.0014229 0.00029267 0.0009368 -0.7921
2.1445 0.034044 0.033085 0.021025 0.035171 0 0.033738 0.03486 0.034027 0.046948 0.037864 0.041763 0.91689 0.051374 0.033918 0.047367 -0.023743 -0.051846 -0.035092 -0.068522 -0.071734 -0.034995 -0.11391 -0.088936 -0.011587 0.00046018 0.0014064 0.00011069 0.00097716 -0.74945
2.1484 0.031445 0.030983 0.020829 0.026891 0 0.025966 0.03112 0.030739 0.041554 0.033006 0.045872 1.0034 0.1027 0.046166 0.0025686 -0.018519 -0.048466 0.027344 -0.069972 -0.064202 -0.054497 -0.1241 -0.090427 -0.039033 -0.00045211 0.00076792 0.00012227 0.00043322 -0.68826
2.1523 0.026826 0.027322 0.022259 0.02148 0 0.019748 0.026165 0.028708 0.034365 0.02807 0.046049 1.0974 0.12589 0.047428 -0.011184 -0.030957 -0.044579 0.032905 -0.074062 -0.03974 -0.054244 -0.10442 -0.091791 -0.041979 -0.0014301 6.0638e-05 0.00045611 -0.00021532 -0.60926
2.1563 0.019407 0.021428 0.023457 0.02013 0 0.016759 0.018856 0.02712 0.026145 0.024072 0.040276 1.1898 0.1242 0.051874 0.0069681 -0.039023 -0.039573 -0.0074726 -0.080702 -0.015409 -0.0456 -0.081795 -0.088747 -0.020228 -0.001948 -0.00024247 0.0009669 -0.00035692 -0.50596
2.1602 0.009323 0.012674 0.021628 0.019025 0 0.014229 0.009127 0.023913 0.017625 0.019387 0.031134 1.2753 0.12689 0.096274 0.014847 -0.0085268 -0.03282 -0.014261 -0.091668 -0.019819 -0.064022 -0.10981 -0.078445 0.0043803 -0.0017519 -5.3182e-05 0.0013187 0.00014405 -0.3672
2.1641 -0.0021702 0.0012106 0.014428 0.012127 0 0.0069079 -0.0018634 0.016916 0.0090147 0.011258 0.023616 1.3586 0.12708 0.045271 0.03156 -0.012309 -0.024225 0.039018 -0.081086 -0.012639 -0.061841 -0.099939 -0.061365 -0.055935 -0.0010087 0.00038251 0.0012555 0.00075288 -0.18593
2.168 -0.013229 -0.011576 0.0016092 -0.0035859 0 -0.0080955 -0.012618 0.0052169 -8.4942e-05 -0.0013874 0.020257 1.4497 0.14918 0.044496 0.0044699 0.021078 -0.014054 0.06008 -0.079901 0.024998 -0.043077 -0.11107 -0.040213 -0.022164 -0.00014665 0.00077146 0.00081812 0.00072977 0.032986
2.1719 -0.02239 -0.023482 -0.014244 -0.02481 0 -0.02773 -0.022257 -0.010035 -0.010276 -0.016477 0.017659 1.5521 0.16437 0.050201 -0.012049 0.040677 -0.0022845 0.060745 -0.076904 0.041197 -0.032173 -0.11393 -0.017058 0.037401 0.00043919 0.0010018 0.00030973 -0.00014456 0.27255
2.1758 -0.029295 -0.032651 -0.028829 -0.043526 0 -0.044172 -0.030635 -0.025939 -0.021791 -0.030112 0.0078799 1.6542 0.16282 0.039298 0.0051172 0.031115 0.011711 0.042381 -0.067869 0.018688 -0.034679 -0.096307 0.0084921 0.081285 0.00057757 0.0011394 3.8881e-05 -0.0012826 0.51137
2.1797 -0.034678 -0.038667 -0.038742 -0.052521 0 -0.05041 -0.037761 -0.039229 -0.03417 -0.039573 -0.015596 1.7368 0.17949 0.032784 0.0097241 0.062886 0.02859 -0.025828 -0.064942 0.020399 -0.0093198 -0.083863 0.038327 0.12074 0.00032143 0.0012745 7.4578e-05 -0.001763 0.73313
2.1836 -0.039678 -0.04268 -0.043888 -0.050582 0 -0.045927 -0.04343 -0.048051 -0.04642 -0.045405 -0.051548 1.7903 0.16716 0.035988 0.0085241 0.088015 0.047904 0.034106 -0.043828 0.058726 -0.00081786 -0.05592 0.072946 0.1265 -0.00015274 0.0014247 0.00023062 -0.0011587 0.93112
2.1875 -0.045021 -0.046452 -0.047726 -0.043362 0 -0.037719 -0.047642 -0.053103 -0.057536 -0.050794 -0.089611 1.8264 0.18312 0.048956 0.031819 0.10941 0.067437 0.035137 -0.021881 0.080052 0.020042 -0.022064 0.10932 0.1051 -0.00062535 0.0015796 0.00027938 5.296e-05 1.1059
2.1914 -0.050692 -0.051082 -0.054771 -0.039347 0 -0.035434 -0.051268 -0.057235 -0.067022 -0.058789 -0.11572 1.8695 0.20898 0.062271 0.060743 0.12852 0.083847 0.0025303 -0.0092182 0.10025 0.057928 0.0074794 0.14155 0.091813 -0.00087558 0.0017824 0.00018286 0.0009002 1.2598
2.1953 -0.056198 -0.056405 -0.066936 -0.044075 0 -0.044283 -0.055906 -0.063533 -0.07505 -0.069701 -0.12117 1.9344 0.2089 0.063124 0.064633 0.14702 0.09441 0.010208 -0.011881 0.14794 0.10944 0.022125 0.164 0.12845 -0.00074806 0.0021016 0.00012021 0.00077479 1.3937
2.1992 -0.061105 -0.061403 -0.081498 -0.056823 0 -0.061222 -0.062611 -0.072998 -0.082119 -0.080707 -0.10869 2.0098 0.21267 0.039743 0.066403 0.17113 0.098688 0.021293 0.045559 0.12503 0.11739 0.034116 0.17459 0.15217 -0.00026176 0.0025002 0.00028957 -6.0899e-05 1.5059
2.2031 -0.065306 -0.065116 -0.092466 -0.071763 0 -0.077367 -0.070548 -0.083449 -0.08842 -0.087824 -0.090903 2.0657 0.21597 0.053399 0.063251 0.18016 0.09879 0.0056642 0.054994 0.16552 0.14467 0.057213 0.17597 0.17511 0.00033081 0.0027743 0.00067527 -0.00077957 1.5927
2.207 -0.068875 -0.067223 -0.094579 -0.082194 0 -0.084574 -0.077062 -0.090633 -0.093339 -0.088607 -0.081709 2.0798 0.21799 0.06987 0.066512 0.17318 0.097894 0.013335 0.048254 0.1869 0.14853 0.061622 0.1738 0.18186 0.00064637 0.0026967 0.0010045 -0.00079135 1.6478
2.2109 -0.071723 -0.067927 -0.087015 -0.084572 0 -0.081016 -0.079473 -0.090966 -0.095554 -0.083625 -0.086757 2.0588 0.21384 0.066683 0.064326 0.15923 0.097997 0.041834 0.045743 0.16723 0.13013 0.049181 0.17329 0.16672 0.00041861 0.0022751 0.00094454 -0.00026548 1.6629
2.2148 -0.073466 -0.067488 -0.07401 -0.079808 0 -0.071663 -0.07719 -0.084028 -0.093768 -0.0759 -0.099821 2.0347 0.18938 0.024142 0.0033157 0.16719 0.098525 0.010986 0.063605 0.1585 0.15492 0.068574 0.17623 0.13381 -0.00028561 0.0018617 0.0003768 0.00010798 1.6303
2.2188 -0.07362 -0.065986 -0.061917 -0.071663 0 -0.063823 -0.072176 -0.072968 -0.087657 -0.068979 -0.10769 2.0366 0.1942 0.0025072 0.019576 0.14823 0.096888 -0.0042246 0.063063 0.15158 0.15841 0.077075 0.18006 0.14344 -0.001074 0.001938 -0.00047978 -0.00015482 1.5489
2.2227 -0.071911 -0.063491 -0.054942 -0.063944 0 -0.061603 -0.067204 -0.062477 -0.07829 -0.064994 -0.099888 2.0647 0.19948 0.027654 0.010953 0.14653 0.090653 -0.010829 0.036519 0.14754 0.15183 0.063653 0.17962 0.12883 -0.0014827 0.002707 -0.0011971 -0.00084621 1.4282
2.2266 -0.068405 -0.060307 -0.052746 -0.058483 0 -0.063461 -0.063415 -0.055809 -0.06762 -0.063723 -0.07627 2.0898 0.20025 0.045409 0.0072192 0.16248 0.079734 -0.034883 0.021154 0.15172 0.14829 0.046552 0.17048 0.11669 -0.0012885 0.0038492 -0.0014165 -0.001284 1.286
2.2305 -0.063383 -0.056891 -0.051536 -0.054805 0 -0.064223 -0.059439 -0.052994 -0.057338 -0.062963 -0.047157 2.0794 0.19472 0.0063549 0.04094 0.18558 0.066927 -0.088932 0.046977 0.16385 0.15107 0.041947 0.15219 0.13711 -0.0006403 0.0047032 -0.0010723 -0.00098486 1.1411
2.2344 -0.057168 -0.053471 -0.047559 -0.051209 0 -0.059448 -0.05296 -0.051429 -0.048012 -0.059889 -0.026341 2.0264 0.18339 0.010396 0.013858 0.15547 0.056244 -0.029048 0.016869 0.12405 0.059098 0.0043114 0.1291 0.14063 7.6299e-05 0.0047624 -0.00041323 -0.0001176 1.0056
2.2383 -0.050099 -0.049811 -0.040208 -0.046299 0 -0.048773 -0.043279 -0.048187 -0.03926 -0.052774 -0.021999 1.9543 0.17711 0.00036235 0.029388 0.1465 0.050157 -0.024669 0.0056974 0.10673 0.060237 -0.0041867 0.10804 0.12648 0.00050941 0.0040778 0.00017168 0.00068832 0.88314
2.2422 -0.042649 -0.045453 -0.032439 -0.04008 0 -0.036062 -0.032462 -0.042184 -0.030796 -0.042229 -0.0317 1.8947 0.16788 -0.0063497 0.018455 0.14787 0.047785 -0.039141 -0.0013969 0.099917 0.073741 -0.010122 0.093892 0.10854 0.00052966 0.0032123 0.00039233 0.00094667 0.77281
2.2461 -0.035433 -0.040256 -0.028346 -0.033973 0 -0.026648 -0.023952 -0.034685 -0.023332 -0.0312 -0.044503 1.8597 0.16328 0.0044542 -0.018343 0.14582 0.045493 -0.048515 -0.0040961 0.092178 0.074365 -0.019 0.086214 0.10316 0.00022832 0.0027816 0.00020972 0.00071548 0.67425
2.25 -0.029009 -0.034677 -0.029857 -0.02967 0 -0.023678 -0.019859 -0.028003 -0.018294 -0.023416 -0.048412 1.8327 0.18692 0.051036 -0.024058 0.11748 0.039612 -0.027346 0.010094 0.066956 0.069001 -0.022165 0.079715 0.13649 -0.00020951 0.002974 -0.0001781 0.00042897 0.58798
2.2539 -0.02361 -0.029449 -0.035015 -0.027468 0 -0.025888 -0.019334 -0.023615 -0.016421 -0.02099 -0.038185 1.7864 0.21539 0.055179 -0.065365 0.11359 0.029339 -0.0040216 -0.0023339 0.073277 0.014029 -0.044777 0.068572 0.14057 -0.00061571 0.003457 -0.00049036 0.00039018 0.51133
2.2578 -0.019095 -0.024961 -0.039063 -0.025406 0 -0.028179 -0.01939 -0.021123 -0.016508 -0.022719 -0.01853 1.708 0.18587 0.033471 -0.044917 0.10541 0.01757 0.029231 -0.011185 0.067481 -0.010342 -0.047826 0.051412 0.13007 -0.00086528 0.0037194 -0.0005529 0.00047486 0.43578
2.2617 -0.015218 -0.02092 -0.037563 -0.020312 0 -0.024883 -0.017336 -0.018714 -0.015712 -0.024522 -0.0007157 1.6089 0.16486 0.032154 -0.0093507 0.086564 0.0088743 0.066242 -0.011603 0.057149 -0.033193 -0.0493 0.032723 0.1007 -0.00086614 0.0035194 -0.00040011 0.00033517 0.35079
2.2656 -0.011913 -0.016658 -0.029351 -0.010523 0 -0.01393 -0.012678 -0.014615 -0.011564 -0.022066 0.0052308 1.5121 0.19137 0.068635 0.0003724 0.05614 0.00603 0.093297 -0.0033595 0.049489 -0.07286 -0.060668 0.01922 0.062679 -0.00058978 0.0030363 -0.0002238 -0.00015167 0.25251
2.2695 -0.0092538 -0.011723 -0.017283 0.0017365 0 0.00086437 -0.0070584 -0.0084401 -0.0041852 -0.013898 -0.0023518 1.4311 0.14807 0.016946 -0.0044252 0.031532 0.0077727 0.054683 -0.00058824 0.037957 -0.070428 -0.049106 0.014107 0.10711 -0.00013911 0.0026285 -0.000208 -0.00069206 0.14946
2.2734 -0.0070225 -0.0061539 -0.0061704 0.010786 0 0.011566 -0.0026068 -0.0014797 0.0033051 -0.0026804 -0.015308 1.3604 0.17067 0.069062 0.0026451 0.048052 0.0096207 0.035285 -0.019084 0.058948 -0.018975 -0.048056 0.014313 0.06057 0.00023776 0.0024664 -0.00037634 -0.00085288 0.058027
2.2773 -0.0043093 -0.00013014 0.00077072 0.011408 0 0.011636 -0.00025282 0.0042558 0.0068742 0.0066669 -0.021343 1.2847 0.15189 0.077493 0.01043 0.027901 0.0072794 0.077672 -0.041747 0.073176 -0.027059 -0.055279 0.013328 0.047629 0.0002622 0.0024004 -0.0005765 -0.00051228 -0.010858
2.2813 0.00034045 0.006569 0.0045253 0.0037942 0 0.0017094 0.00081121 0.0076154 0.0047615 0.01073 -0.013232 1.1954 0.11274 0.055308 0.012973 -0.014612 -6.6493e-06 0.12462 -0.059388 0.072369 -0.069512 -0.062961 0.0071352 0.068019 -0.00017603 0.0021734 -0.00061891 -6.2098e-06 -0.064022
2.2852 0.0081528 0.014642 0.0099498 -0.0046817 0 -0.0090416 0.0025512 0.0094374 -0.00072082 0.010428 0.0051879 1.0982 0.13646 0.089958 0.00513 -0.020262 -0.0089022 0.059334 -0.06384 0.060033 -0.054571 -0.05861 -0.0023797 0.065951 -0.00088673 0.0017397 -0.00045141 0.00018657 -0.12699
2.2891 0.01923 0.024637 0.022435 -0.0033243 0 -0.0081365 0.0071529 0.012347 -0.0042661 0.010575 0.021363 1.0061 0.11682 0.080947 -0.037296 0.00027805 -0.014851 0.061843 -0.06013 -0.013491 0.0025823 -0.076034 -0.010002 0.042386 -0.0014458 0.0013555 -0.00021039 -0.00010059 -0.2313
2.293 0.032219 0.036118 0.043639 0.014294 0 0.011285 0.016211 0.019156 -0.00079095 0.016319 0.023792 0.928 0.087412 0.071368 -0.04837 -0.01354 -0.016204 0.05655 -0.058819 -0.021474 -0.0026571 -0.083076 -0.013524 0.053098 -0.0014481 0.0013355 -9.3384e-05 -0.00058501 -0.39629
2.2969 0.044808 0.047391 0.069261 0.044564 0 0.044356 0.02997 0.030827 0.011557 0.029131 0.012145 0.86282 0.066548 0.03356 -0.031762 -0.037014 -0.016273 0.047101 -0.056849 -0.010991 -0.028018 -0.07922 -0.017695 0.035285 -0.00078359 0.0017042 -0.00016655 -0.00083636 -0.61712
2.3008 0.054664 0.056106 0.090635 0.074833 0 0.07643 0.046614 0.045441 0.030617 0.04546 -0.00054445 0.80488 0.057607 -0.020136 -0.0040693 -0.051935 -0.021461 0.032045 -0.051586 -0.013212 -0.042046 -0.07058 -0.031469 -0.028995 0.00026109 0.002083 -0.00029299 -0.00069208 -0.86571
2.3047 0.060177 0.060319 0.099369 0.091144 0 0.092359 0.06217 0.059068 0.05181 0.059134 0.0037008 0.75115 0.025007 0.042555 -0.023695 -0.050302 -0.036674 -0.0081302 -0.040036 -0.027062 -0.030394 -0.083817 -0.060486 -0.042881 0.0011535 0.0019476 -0.00026383 -0.00036665 -1.1024
2.3086 0.060686 0.059272 0.092062 0.087275 0 0.08642 0.071824 0.068063 0.070626 0.065628 0.034463 0.70305 -0.0013268 0.001736 -0.061874 -0.048107 -0.061432 -0.02723 -0.073076 -0.025786 -0.040162 -0.065817 -0.10149 -0.040039 0.0014241 0.00105 -1.812e-05 -0.00017384 -1.2902
2.3125 0.056409 0.05352 0.072054 0.068279 0 0.065397 0.072458 0.071156 0.084259 0.064924 0.08478 0.66211 -0.0097998 0.029848 -0.071404 -0.041188 -0.089609 -0.04481 -0.09858 -0.066259 -0.056885 -0.069297 -0.14391 -0.061816 0.00093174 -0.00035301 0.00026069 -0.00018365 -1.4048
2.3164 0.048407 0.044594 0.047214 0.046001 0 0.042718 0.064879 0.069799 0.09184 0.060873 0.13464 0.6261 -0.015014 0.058771 -0.053699 -0.044205 -0.11297 -0.076327 -0.10884 -0.12451 -0.094501 -0.088294 -0.17737 -0.088078 -7.5585e-05 -0.001662 0.00028065 -0.00018248 -1.4386
2.3203 0.038618 0.034624 0.025483 0.030438 0 0.028721 0.053817 0.066592 0.093814 0.057818 0.16353 0.59091 -0.037873 -0.035382 -0.025466 -0.075103 -0.12579 -0.13425 -0.10803 -0.1545 -0.16817 -0.10257 -0.19813 -0.083601 -0.0011241 -0.002355 -0.00010079 3.8168e-05 -1.3994
2.3242 0.029574 0.025985 0.011211 0.023936 0 0.024917 0.045173 0.063154 0.09123 0.05728 0.16256 0.55609 -0.03456 -0.051783 -0.05551 -0.074382 -0.12717 -0.13396 -0.14385 -0.16129 -0.11573 -0.13406 -0.20884 -0.091498 -0.0017805 -0.0023267 -0.00073201 0.00039711 -1.3056
2.3281 0.023528 0.020756 0.0043589 0.022368 0 0.026099 0.042213 0.059184 0.085165 0.057199 0.13742 0.52723 -0.038658 -0.058536 -0.049694 -0.085347 -0.1197 -0.10674 -0.15752 -0.15648 -0.078486 -0.14808 -0.21204 -0.090652 -0.001852 -0.00189 -0.0012754 0.0005703 -1.178
2.332 0.021327 0.019859 0.0023716 0.021186 0 0.027119 0.043476 0.053289 0.076108 0.053971 0.10138 0.51154 -0.03756 -0.049822 -0.04714 -0.094347 -0.10615 -0.099752 -0.14886 -0.14304 -0.073652 -0.14276 -0.2046 -0.088546 -0.0014227 -0.0014732 -0.0014765 0.00033818 -1.0304
2.3359 0.021812 0.022302 0.0027114 0.020189 0 0.027434 0.04397 0.044561 0.063498 0.045309 0.065264 0.51072 -0.023007 -0.018764 -0.051004 -0.088272 -0.087058 -0.11818 -0.12556 -0.12152 -0.088278 -0.11591 -0.17904 -0.079953 -0.00074575 -0.0012803 -0.0013548 -0.00012804 -0.86248
2.3398 0.022372 0.025246 0.0041018 0.02256 0 0.029454 0.038726 0.033364 0.046 0.031658 0.032496 0.51825 0.012209 0.048533 -0.010651 -0.046106 -0.061401 -0.10622 -0.11144 -0.088555 -0.055612 -0.062206 -0.13122 -0.036316 -9.533e-05 -0.0011838 -0.0011522 -0.00035998 -0.66157
2.3438 0.020404 0.025237 0.0060244 0.02947 0 0.033156 0.026017 0.020724 0.022856 0.01544 0.0017198 0.52402 0.010275 0.01505 -0.030414 -0.035588 -0.029358 -0.099319 -0.10333 -0.086354 -0.0333 -0.047543 -0.067169 -0.027455 0.00033198 -0.00090482 -0.0011002 -8.926e-06 -0.41273
2.3477 0.014709 0.020034 0.0075857 0.03599 0 0.03322 0.0080644 0.0072353 -0.0044669 -0.00073439 -0.027509 0.52182 0.0052632 -0.0064208 -0.027385 -0.029284 0.0054496 -0.062242 -0.078584 -0.036825 0.011051 -0.012814 -0.0020406 -0.0099168 0.00044656 -0.00029633 -0.0012234 0.00079882 -0.1135
2.3516 0.0059061 0.0098534 0.0072125 0.033005 0 0.022382 -0.010838 -0.0072002 -0.031825 -0.015222 -0.05219 0.5127 0.0014148 0.0058648 -0.015332 -0.0099551 0.036531 -0.021457 -0.046728 0.019994 0.044268 0.030046 0.048882 0.0064489 0.00026328 0.00051603 -0.0013434 0.00151 0.21657
2.3555 -0.0042638 -0.0028107 0.0036358 0.014247 0 -0.0015908 -0.026962 -0.022469 -0.054045 -0.027242 -0.068478 0.50185 0.0021152 0.053295 -0.019527 0.029881 0.057828 -0.0053133 -0.020583 0.036979 0.031155 0.06107 0.079707 0.012403 -0.00010442 0.001243 -0.0012542 0.0015689 0.53853
2.3594 -0.01402 -0.014665 -0.0027168 -0.017398 0 -0.031851 -0.038589 -0.037203 -0.067765 -0.036256 -0.075868 0.49274 0.041682 0.052335 -0.050232 0.0070429 0.067326 0.031709 0.0022724 0.066897 0.0064099 0.077477 0.096082 0.080648 -0.00047339 0.0016787 -0.00089395 0.00085596 0.80803
2.3633 -0.022178 -0.023332 -0.0093243 -0.04996 0 -0.055675 -0.045714 -0.048887 -0.073241 -0.041854 -0.078128 0.48458 0.056362 0.08773 -0.0030436 0.010119 0.068175 0.017327 0.027061 0.10304 0.015172 0.073918 0.10853 0.099869 -0.00067491 0.0018656 -0.0003778 -0.00022071 0.99233
2.3672 -0.028125 -0.028228 -0.012884 -0.069357 0 -0.062834 -0.048913 -0.055246 -0.073489 -0.04428 -0.07992 0.47454 0.062352 0.1049 0.017735 0.029511 0.066357 0.036244 0.048558 0.13212 0.03607 0.085114 0.12315 0.11127 -0.00066871 0.0020349 9.8838e-05 -0.0010313 1.0804
2.3711 -0.031594 -0.030292 -0.011684 -0.068161 0 -0.05251 -0.048586 -0.055702 -0.071369 -0.044741 -0.082578 0.46152 0.057266 0.091684 0.0055327 0.046573 0.066503 0.080028 0.062563 0.14056 0.051657 0.10628 0.13755 0.12305 -0.00058906 0.0023766 0.00037138 -0.0011595 1.0817
2.375 -0.032724 -0.031063 -0.0074132 -0.049824 0 -0.033377 -0.045034 -0.051568 -0.067115 -0.044766 -0.08318 0.44714 0.02196 0.066033 0.033556 0.025607 0.068813 0.05688 0.06372 0.10791 0.039046 0.096659 0.14443 0.11966 -0.00064024 0.0028405 0.00035433 -0.00064052 1.0167
2.3789 -0.032319 -0.031853 -0.0048937 -0.025828 0 -0.017319 -0.038958 -0.044931 -0.058595 -0.044957 -0.077513 0.43306 -0.00018713 0.078055 0.025916 0.016162 0.069231 0.068058 0.057223 0.11627 0.065949 0.097428 0.13845 0.11629 -0.00088811 0.0031469 4.6337e-05 0.00012656 0.90758
2.3828 -0.031792 -0.033356 -0.0095046 -0.0085452 0 -0.012076 -0.031754 -0.037447 -0.044141 -0.044358 -0.063766 0.41786 0.0094302 0.085971 0.029247 0.019317 0.06269 0.045174 0.0294 0.11024 0.049127 0.090642 0.11999 0.10064 -0.0011311 0.003014 -0.00045521 0.00066935 0.7747
2.3867 -0.03245 -0.035584 -0.023643 -0.0049607 0 -0.018068 -0.025325 -0.030185 -0.02542 -0.041296 -0.043632 0.39674 0.015508 0.083241 0.046504 0.01935 0.047143 0.014268 0.016131 0.079086 0.04028 0.07789 0.093496 0.074274 -0.0010173 0.0024185 -0.00094116 0.0007196 0.6381
2.3906 -0.034514 -0.037889 -0.044495 -0.014628 0 -0.030371 -0.0215 -0.024306 -0.0076005 -0.035064 -0.020694 0.36433 -0.0031183 0.066157 0.066887 0.0038177 0.025607 -0.0036203 0.034036 0.027436 0.070938 0.061921 0.063769 0.044232 -0.00036766 0.0016684 -0.0011497 0.00032968 0.51852
2.3945 -0.036741 -0.039098 -0.064807 -0.031549 0 -0.04274 -0.021239 -0.021278 0.0036165 -0.026928 0.0013602 0.31813 0.016537 0.029802 0.016223 -0.023496 0.0048513 -0.037788 -0.010167 0.024915 0.03543 0.045019 0.034303 0.043618 0.00056731 0.0012092 -0.00091925 -0.00019398 0.433
2.3984 -0.037105 -0.0379 -0.076518 -0.047579 0 -0.050239 -0.023908 -0.021855 0.0057836 -0.019383 0.018815 0.26001 -0.016824 0.044753 0.018719 -0.033184 -0.0083667 -0.0044827 0.013368 0.023927 0.014546 0.030907 0.0085162 0.020264 0.0012021 0.0013049 -0.00033338 -0.00047941 0.38608
2.4023 -0.034114 -0.033448 -0.075079 -0.055437 0 -0.049748 -0.027075 -0.024669 0.0012476 -0.014292 0.027375 0.195 -0.013802 0.058258 0.016841 -0.020613 -0.011052 0.010342 0.0089423 0.017691 -0.020994 0.026179 -0.0092397 0.022121 0.0010652 0.0018484 0.00029581 -0.00030447 0.36401
2.4063 -0.027705 -0.025829 -0.061665 -0.050916 0 -0.040004 -0.027371 -0.026231 -0.0047675 -0.011636 0.023388 0.12871 0.015808 0.047899 0.0078097 0.0040792 -0.0052843 -0.003131 -0.013507 0.0079599 -0.057018 0.019869 -0.015509 0.026571 0.00025167 0.0024563 0.00064082 0.00026953 0.33932
2.4102 -0.019031 -0.016025 -0.041802 -0.034391 0 -0.02241 -0.022354 -0.023071 -0.0079398 -0.010007 0.0071141 0.064901 0.012554 -0.00056575 0.013311 0.02023 0.0036243 -0.021541 0.0081272 0.0011061 -0.055159 -0.010294 -0.011032 -0.028276 -0.00055609 0.002772 0.00060924 0.0009321 0.28605
2.4141 -0.0094188 -0.0053793 -0.021478 -0.010987 0 -0.0016702 -0.012345 -0.01454 -0.0075414 -0.0082523 -0.01512 0.0046522 0.005202 0.013726 -0.023584 -0.012058 0.010732 -0.013912 -0.008106 0.010538 -0.030368 0.0045693 -0.0014105 0.013201 -0.00060196 0.0027262 0.00040272 0.001323 0.19669
2.418 0.00050376 0.0050139 -0.0036362 0.011491 0 0.015652 -0.00069841 -0.0036887 -0.0061661 -0.0064579 -0.033276 -0.052451 3.887e-06 0.027744 0.046022 -0.0014994 0.014259 -0.0030274 -0.0020898 0.0043414 0.010829 0.011208 0.0067643 -0.0048041 0.00028551 0.0025384 0.0003123 0.0012709 0.087812
2.4219 0.01074 0.014515 0.012413 0.026496 0 0.024768 0.008196 0.0049634 -0.0070036 -0.0051777 -0.039943 -0.1058 0.0048362 0.012567 0.10372 0.021628 0.01566 -0.036109 0.013179 0.0045432 0.038302 0.021696 0.011108 -0.0034584 0.0014767 0.0024699 0.00043038 0.00089242 -0.011906
2.4258 0.021133 0.022717 0.028535 0.032232 0 0.025896 0.012039 0.0091009 -0.010856 -0.0037415 -0.035544 -0.15218 0.023687 -0.025647 0.084698 0.033581 0.017086 -0.10745 0.025345 0.024354 0.043497 0.042903 0.014432 0.042747 0.0020183 0.0025524 0.00055581 0.00047108 -0.084682
2.4297 0.030742 0.029183 0.044591 0.03205 0 0.024034 0.012503 0.010544 -0.014982 0.00031797 -0.027164 -0.18768 0.053229 0.023533 0.051258 0.02131 0.018355 -0.053875 0.020053 0.058301 0.076097 0.068959 0.019673 0.0095272 0.0014423 0.0025383 0.00039444 0.00022009 -0.14113
2.4336 0.038116 0.033542 0.057416 0.031284 0 0.024977 0.014138 0.01365 -0.014403 0.009605 -0.021262 -0.21274 0.030533 0.0035022 0.0037546 0.014201 0.015963 -0.13126 0.00105 0.046476 0.070677 0.018975 0.023481 -0.031718 0.00020225 0.0021239 -0.00013121 0.00013655 -0.21803
2.4375 0.042265 0.035886 0.062893 0.033127 0 0.030809 0.020907 0.021581 -0.0047406 0.02416 -0.016584 -0.23603 0.018699 -0.036307 -0.029156 0.026156 0.0051442 -0.14145 -0.014923 0.052215 0.055381 0.00052624 0.015616 -0.053295 -0.00068107 0.0012436 -0.00076595 6.7006e-05 -0.35572
2.4414 0.043438 0.036985 0.05938 0.037013 0 0.038805 0.033039 0.033802 0.015048 0.040332 -0.004273 -0.27143 0.028231 -0.075024 -0.027003 0.030656 -0.016417 -0.12278 -0.030804 0.05027 0.031008 0.0056519 -0.013614 -0.057191 -0.0004896 0.00017066 -0.0011215 -0.00010071 -0.57008
2.4453 0.042982 0.037952 0.049505 0.040681 0 0.044621 0.046764 0.046936 0.04156 0.052767 0.024045 -0.32724 0.054096 -0.095813 0.025454 -0.0096278 -0.046085 -0.17511 -0.055447 -0.0069812 -0.0057943 -0.0042768 -0.063794 -0.055891 0.00056407 -0.0006813 -0.0010071 -0.00032152 -0.83854
2.4492 0.042387 0.039503 0.03872 0.043484 0 0.046612 0.057134 0.057901 0.068181 0.058259 0.067043 -0.3955 0.0049453 -0.086593 0.0055366 -0.030368 -0.077045 -0.20811 -0.11357 -0.055303 0.0070431 -0.031567 -0.12186 -0.11381 0.0015188 -0.0010879 -0.00057825 -0.00046526 -1.1101
2.4531 0.042341 0.041424 0.031693 0.047271 0 0.047075 0.061591 0.066152 0.088229 0.058243 0.11189 -0.45219 0.00034966 -0.10288 0.036015 -0.04491 -0.10198 -0.15702 -0.1304 -0.092063 -0.028126 -0.072653 -0.17004 -0.16853 0.0015074 -0.0011903 -0.00017147 -0.00048493 -1.3315
2.457 0.04255 0.042763 0.02939 0.053668 0 0.049223 0.061351 0.072909 0.09836 0.057599 0.14222 -0.47249 0.012811 -0.13207 0.050149 -0.049943 -0.11702 -0.14094 -0.1438 -0.10932 -0.032996 -0.11628 -0.19808 -0.18442 0.00051136 -0.0013572 1.2636e-07 -0.00048683 -1.4709
2.4609 0.04232 0.042628 0.029071 0.060515 0 0.053012 0.059683 0.078407 0.10003 0.060531 0.14952 -0.45104 0.019258 -0.15855 0.025735 -0.046759 -0.12303 -0.19194 -0.1639 -0.11001 0.00026192 -0.15176 -0.20893 -0.16539 -0.00064367 -0.0018475 -8.8665e-06 -0.00061809 -1.5243
2.4648 0.04126 0.040924 0.027052 0.061727 0 0.054213 0.058773 0.080294 0.097694 0.066897 0.13828 -0.41 -0.010416 -0.15219 -0.0016799 -0.044525 -0.12349 -0.22182 -0.16154 -0.11577 -0.029889 -0.16229 -0.21279 -0.18103 -0.0010355 -0.0025622 -1.1471e-05 -0.00089077 -1.5032
2.4688 0.039497 0.038406 0.021948 0.051889 0 0.048133 0.057894 0.07516 0.094764 0.072081 0.12072 -0.38503 -0.014679 -0.1453 0.0028725 -0.046769 -0.12076 -0.2265 -0.17868 -0.1308 -0.035202 -0.172 -0.21529 -0.21793 -0.0004505 -0.0031032 6.9297e-05 -0.0011378 -1.4181
2.4727 0.037345 0.036024 0.015933 0.032137 0 0.034761 0.054263 0.061973 0.090238 0.070517 0.10593 -0.39827 -0.0024943 -0.15372 -0.0073769 -0.052472 -0.11373 -0.22519 -0.16919 -0.14332 -0.039154 -0.14718 -0.21087 -0.20057 0.00047346 -0.0030948 0.00012287 -0.0011582 -1.2701
2.4766 0.034902 0.034147 0.013211 0.011699 0 0.020338 0.045586 0.04408 0.079096 0.059919 0.092896 -0.44019 -0.0062595 -0.15207 -0.01378 -0.047004 -0.098919 -0.19553 -0.15128 -0.13108 -0.037221 -0.108 -0.188 -0.16924 0.00086307 -0.0024984 1.765e-05 -0.00090683 -1.058
2.4805 0.032034 0.032334 0.016981 0.0025006 0 0.013278 0.032122 0.027561 0.056693 0.042817 0.073062 -0.47682 -0.048007 -0.11667 0.0084063 -0.01956 -0.073812 -0.12482 -0.14755 -0.07645 -0.022377 -0.083697 -0.14133 -0.17234 0.00039475 -0.0016558 -0.00018557 -0.00053206 -0.79029
2.4844 0.028678 0.029807 0.027077 0.010254 0 0.017417 0.016785 0.017057 0.023931 0.024442 0.03955 -0.47712 0.013176 -0.11314 0.04792 -0.024757 -0.040052 -0.1705 -0.11802 -0.02519 0.00019847 -0.10729 -0.079132 -0.14558 -0.00046637 -0.0010244 -0.0002324 -0.00022775 -0.49295
2.4883 0.025061 0.026166 0.039774 0.029113 0 0.0283 0.003529 0.012599 -0.011224 0.009066 -0.0052642 -0.43738 0.0061019 -0.12065 0.075494 -0.0037813 -0.0037363 -0.12925 -0.067743 0.0039371 -0.021178 -0.051581 -0.018951 -0.075148 -0.00095022 -0.00082158 7.8847e-05 -5.8943e-05 -0.20329
2.4922 0.021524 0.021707 0.049713 0.044822 0 0.03596 -0.0046589 0.010087 -0.037791 -0.0021232 -0.050128 -0.38187 0.0061027 -0.10546 0.054129 0.0092812 0.027354 -0.084595 -0.035575 0.015552 -0.0071877 -0.004065 0.024857 -0.030579 -0.0006967 -0.0008717 0.00064483 5.8776e-05 0.043627
2.4961 0.018107 0.017099 0.052621 0.044625 0 0.032309 -0.0069876 0.0049128 -0.048738 -0.010246 -0.082292 -0.34011 0.025546 -0.068175 0.00047598 0.009479 0.047636 -0.057165 -0.020837 0.02838 0.046262 0.013522 0.050249 -0.0072403 -3.3369e-05 -0.00077851 0.0010742 0.0002214 0.22754
2.5 0.01435 0.012735 0.047199 0.02652 0 0.01734 -0.0049766 -0.0044073 -0.04547 -0.016396 -0.095318 -0.32202 0.026637 -0.040736 -0.01173 0.01551 0.056046 -0.021841 0.013116 0.08355 0.077598 0.027331 0.065372 0.068586 0.00040013 -0.00027766 0.00099234 0.00040724 0.34609
2.5039 0.009612 0.0083732 0.035227 0.000649 0 -0.0008415 -0.001652 -0.015402 -0.036137 -0.020195 -0.091251 -0.31307 0.067516 -0.033586 0.035967 0.039089 0.05542 -0.034673 0.015569 0.097148 0.064142 0.037264 0.077985 0.033144 0.00027531 0.0005215 0.0003609 0.000502 0.40813
2.5078 0.003693 0.0033955 0.020027 -0.018334 0 -0.012235 -0.00011408 -0.023821 -0.02902 -0.020479 -0.076578 -0.29168 0.051965 -0.0094401 0.056838 0.06064 0.049737 -0.037997 0.032822 0.090208 0.083086 0.056913 0.087018 0.030237 -0.00015852 0.0012052 -0.00048692 0.00043806 0.42322
2.5117 -0.0027739 -0.0025177 0.0043842 -0.021967 0 -0.012499 -0.0018917 -0.02663 -0.026331 -0.017125 -0.056488 -0.25072 0.035493 0.0042167 0.057444 0.061532 0.041366 -0.052846 0.043866 0.083019 0.093547 0.06521 0.084244 0.032238 -0.00038517 0.001381 -0.0011256 0.00027322 0.39501
2.5156 -0.0085573 -0.008865 -0.01063 -0.013486 0 -0.005915 -0.0059003 -0.02348 -0.023442 -0.011968 -0.032466 -0.20237 0.055801 -0.011918 0.04765 0.033099 0.030201 -0.091873 0.028631 0.083395 0.067012 0.044714 0.063861 0.010881 -0.000166 0.0009969 -0.0013634 0.00011 0.32273
2.5195 -0.012567 -0.014431 -0.02517 -0.004156 0 -0.0015488 -0.0089611 -0.016153 -0.013965 -0.0077652 -0.0044509 -0.16373 0.0057571 -0.017335 0.01924 0.013801 0.015055 -0.098691 -0.013993 0.029131 0.075951 4.5054e-05 0.030172 -0.013256 0.0002261 0.00039213 -0.0013192 -4.3898e-05 0.20944
2.5234 -0.01456 -0.018004 -0.038948 -0.0037843 0 -0.0057516 -0.0080364 -0.0071787 0.0037072 -0.0061301 0.025401 -0.13922 -0.022407 -0.03992 0.029932 0.017358 -0.003922 -0.034321 -0.015158 0.008243 0.063996 -0.012208 -0.0043162 -0.046393 0.00029545 3.55e-05 -0.001213 -0.0002871 0.071086
2.5273 -0.015281 -0.019207 -0.049927 -0.01322 0 -0.017048 -0.002864 0.0010444 0.023921 -0.0063603 0.051316 -0.11792 -0.00090486 -0.016717 0.014745 0.020744 -0.023676 -0.033936 -0.017603 0.0063447 0.038298 -0.018194 -0.028421 -0.042408 -0.00016691 0.00016057 -0.0011134 -0.00066513 -0.060901
2.5313 -0.015951 -0.01881 -0.054801 -0.024665 0 -0.02748 0.0031546 0.0064421 0.037278 -0.0062961 0.06632 -0.087088 0.032251 0.020169 -0.021446 0.013018 -0.038807 -0.08295 -0.030887 6.1347e-05 0.015381 -0.02679 -0.040078 -0.024062 -0.00085241 0.00059513 -0.00090437 -0.0010186 -0.1473
2.5352 -0.017462 -0.018265 -0.05128 -0.029054 0 -0.029319 0.0049664 0.0074649 0.037164 -0.0044858 0.066465 -0.046638 -0.0059151 -0.018629 -0.037299 -0.013956 -0.044063 -0.087009 -0.051114 -0.045817 0.021615 -0.04132 -0.045032 -0.055673 -0.001196 0.00092646 -0.00048367 -0.0010521 -0.15678
2.5391 -0.019845 -0.018774 -0.040494 -0.02402 0 -0.021689 -0.00040911 0.0036846 0.024057 -0.0017747 0.053376 -0.0089091 0.015789 -0.03944 -0.065271 0.0046785 -0.037267 -0.10185 -0.042123 -0.048325 0.038194 -0.037616 -0.048279 -0.083847 -0.00087255 0.0008661 4.1355e-05 -0.0006134 -0.080743
2.543 -0.022325 -0.02055 -0.027293 -0.015748 0 -0.011635 -0.011358 -0.0037415 0.0045504 -0.00092598 0.033025 0.015204 0.019045 -0.033575 -0.025505 0.01317 -0.020725 -0.076345 -0.032891 -0.026715 0.022681 -0.02454 -0.047254 -0.059665 -6.9887e-05 0.00050564 0.0003918 8.7133e-05 0.062459
2.5469 -0.023874 -0.022771 -0.017692 -0.013298 0 -0.0085573 -0.022587 -0.012515 -0.013647 -0.0045452 0.011605 0.028148 0.013736 -0.0071787 0.018871 0.021978 -1.8798e-05 -0.054068 -0.020979 0.0058876 0.017302 -0.01585 -0.033842 -0.01278 0.00068767 0.00023898 0.00036742 0.00058036 0.23755
2.5508 -0.023833 -0.024213 -0.014989 -0.020378 0 -0.016358 -0.028939 -0.020498 -0.026571 -0.012966 -0.0084256 0.042368 0.0086659 0.026208 0.027984 0.03282 0.019197 -0.058844 -0.0034382 0.03631 0.038732 -0.012066 -0.0032728 0.025303 0.00097538 0.00040751 5.8312e-05 0.00052297 0.41039
2.5547 -0.022201 -0.024016 -0.017504 -0.031662 0 -0.029738 -0.029048 -0.026834 -0.035291 -0.023754 -0.029112 0.065291 0.0089758 0.025148 0.018293 0.017253 0.034289 -0.062718 0.0253 0.044439 0.030371 0.027954 0.03907 0.004658 0.00076739 0.00097258 -0.00020555 1.5055e-05 0.56143
2.5586 -0.019437 -0.022021 -0.019837 -0.036889 0 -0.037921 -0.025829 -0.031881 -0.043332 -0.033174 -0.053848 0.089347 0.031403 0.025138 0.040283 0.027908 0.046401 -0.024192 0.0281 0.079568 0.024417 0.032168 0.079991 0.043468 0.00037078 0.0015148 -0.00013534 -0.00047295 0.68553
2.5625 -0.016013 -0.018516 -0.016908 -0.029416 0 -0.033082 -0.023512 -0.036049 -0.052804 -0.038457 -0.082582 0.098753 0.048597 0.062837 0.057887 0.02844 0.058231 0.0042288 0.032324 0.10348 0.053078 0.059107 0.10806 0.082683 0.00011096 0.0015895 0.00026246 -0.00052131 0.7799
2.5664 -0.012075 -0.013777 -0.0077416 -0.012056 0 -0.01674 -0.02386 -0.038752 -0.062236 -0.039148 -0.10921 0.08687 0.050229 0.10783 0.060073 0.03024 0.070468 0.020013 0.041966 0.10997 0.084035 0.084841 0.12137 0.10142 7.8014e-05 0.0011489 0.00068986 -0.00013681 0.83189
2.5703 -0.0074815 -0.0079046 0.003893 0.0047872 0 0.0012102 -0.024808 -0.038519 -0.067355 -0.036616 -0.12377 0.065865 0.030941 0.10828 0.042329 0.056935 0.079769 0.033621 0.055051 0.10256 0.065801 0.063026 0.12606 0.088594 0.00013413 0.00065116 0.0008073 0.00028067 0.81826
2.5742 -0.0021513 -0.0010948 0.012429 0.011284 0 0.010239 -0.022504 -0.034134 -0.063848 -0.03226 -0.11833 0.057523 0.032366 0.09172 0.030213 0.043752 0.080179 0.030778 0.065683 0.13075 0.087113 0.081996 0.12729 0.10681 0.00011738 0.00071875 0.00049931 0.00034576 0.71756
2.5781 0.0036073 0.0060056 0.014693 0.0059818 0 0.00749 -0.014735 -0.025646 -0.050058 -0.025973 -0.092558 0.073318 0.031177 0.074928 0.026336 0.031993 0.067202 0.016923 0.070282 0.12492 0.086285 0.081755 0.12169 0.098029 1.671e-05 0.0015922 -6.6327e-05 6.243e-05 0.52543
2.582 0.0090723 0.012328 0.012083 -0.0031555 0 -0.00015889 -0.002749 -0.014274 -0.02798 -0.016204 -0.054178 0.10346 0.028504 0.06348 0.040236 0.023277 0.041441 0.00086845 0.047242 0.10118 0.052864 0.063747 0.09924 0.081128 -3.6643e-05 0.0028325 -0.00060314 -0.00020606 0.26045
2.5859 0.01342 0.016867 0.0091861 -0.0052834 0 -0.0020012 0.0098628 -0.0014348 -0.0021808 -0.001648 -0.013828 0.12629 0.021729 0.055765 0.057376 0.019531 0.0088106 -0.0095229 0.0018312 0.067637 0.011617 0.032854 0.053207 0.060143 7.8845e-05 0.0035566 -0.00092022 -0.00013148 -0.043585
2.5898 0.01611 0.019207 0.010072 0.0045759 0 0.0074593 0.019877 0.012036 0.022554 0.016778 0.022022 0.12911 -0.00022061 0.036866 0.012475 0.024746 -0.023049 -0.0029016 -0.012019 0.022522 0.063431 0.0019707 -0.011078 0.015183 0.00034275 0.003065 -0.0010046 0.00023036 -0.35165
2.5938 0.017048 0.019578 0.015223 0.021635 0 0.023761 0.026298 0.025674 0.043368 0.035392 0.054195 0.12019 0.0062231 0.056873 0.022406 -0.002242 -0.049413 -0.053202 -0.027389 -0.012869 0.009451 -0.011306 -0.077235 -0.028415 0.00059862 0.0013854 -0.00094223 0.00049341 -0.63613
2.5977 0.016435 0.018409 0.02137 0.035204 0 0.035871 0.03006 0.03857 0.05997 0.049331 0.087275 0.12027 0.00021749 0.045873 0.012 -0.025726 -0.070434 -0.082087 -0.058124 -0.033176 -0.045227 -0.063501 -0.12842 -0.050213 0.00067675 -0.00070605 -0.00079304 0.00033735 -0.87527
2.6016 0.014526 0.015845 0.024171 0.036896 0 0.034861 0.032369 0.048965 0.07337 0.055249 0.12236 0.1422 -0.02334 0.011464 -0.0069234 -0.038754 -0.088874 -0.10337 -0.085676 -0.070498 -0.081878 -0.10533 -0.15833 -0.07827 0.00051826 -0.002216 -0.00054486 -0.00016564 -1.0468
2.6055 0.011508 0.011758 0.021522 0.026508 0 0.020824 0.033422 0.054848 0.083651 0.053152 0.1526 0.17878 -0.058189 -0.023424 -0.013928 -0.039978 -0.10559 -0.13995 -0.090821 -0.15295 -0.095039 -0.083095 -0.17279 -0.13826 0.0002053 -0.0026144 -0.00016778 -0.00062665 -1.1261
2.6094 0.0075813 0.0062324 0.014962 0.011245 0 0.0026614 0.032461 0.054998 0.08855 0.045951 0.16582 0.21005 -0.027937 -0.0027377 -0.049317 -0.043947 -0.11676 -0.15003 -0.1132 -0.18344 -0.090575 -0.10028 -0.18086 -0.12546 -0.0001082 -0.0021399 0.00030452 -0.00073189 -1.0936
2.6133 0.0030611 -2.4421e-05 0.0082105 -0.00041568 0 -0.0087768 0.028638 0.049433 0.084239 0.037082 0.15279 0.2222 -0.029752 -0.001554 -0.061081 -0.062456 -0.11555 -0.14329 -0.12367 -0.15747 -0.11237 -0.14166 -0.18365 -0.16662 -0.00030028 -0.0015105 0.00074581 -0.00054344 -0.94432
2.6172 -0.0016771 -0.0058908 0.0040679 -0.0049117 0 -0.0085787 0.021623 0.038864 0.068005 0.028056 0.11432 0.21944 -0.0060829 -0.00047061 -0.04883 -0.059054 -0.097018 -0.13442 -0.1091 -0.11322 -0.10597 -0.13709 -0.1715 -0.15245 -0.0003483 -0.0012975 0.00098162 -0.00040825 -0.6928
2.6211 -0.0063578 -0.010561 0.0021532 -0.0050876 0 -0.00072868 0.011557 0.02388 0.040852 0.017823 0.061558 0.21823 0.029842 0.0089798 -0.023293 -0.039296 -0.062461 -0.11954 -0.082281 -0.071418 -0.068752 -0.084612 -0.13256 -0.085016 -0.00032747 -0.0014788 0.00087614 -0.00058784 -0.36794
2.625 -0.010877 -0.014101 -0.00072964 -0.0065787 0 0.0055622 -0.0010986 0.0048812 0.0078549 0.0043153 0.0089015 0.23104 -0.0095999 0.02938 -0.011576 -0.051698 -0.019557 -0.075119 -0.087549 -0.047358 -0.045956 -0.046249 -0.065098 -0.07355 -0.00035118 -0.0015193 0.0004189 -0.0010009 -0.0031098
2.6289 -0.015164 -0.017234 -0.0078169 -0.012672 0 0.0028184 -0.015332 -0.017031 -0.024305 -0.013221 -0.034727 0.25593 -0.030513 0.021473 -0.019321 -0.010604 0.021943 -0.061504 -0.063285 -0.016622 0.0047659 -0.031388 0.017378 -0.050483 -0.00049035 -0.00088264 -0.00022921 -0.0013312 0.37095
2.6328 -0.018985 -0.020485 -0.019337 -0.021855 0 -0.0097108 -0.029227 -0.039187 -0.050836 -0.033026 -0.06966 0.2808 -0.0070686 0.054087 -0.010624 0.0084384 0.055664 -0.043126 -0.018064 0.026795 0.0095154 0.011991 0.093502 0.017378 -0.00071867 0.00047103 -0.00077149 -0.0013571 0.72697
2.6367 -0.02195 -0.023523 -0.031662 -0.029508 0 -0.02617 -0.040313 -0.057716 -0.07072 -0.051593 -0.10188 0.29618 0.03069 0.095947 -0.003005 0.021504 0.081066 -0.003585 0.019706 0.087253 0.023848 0.053656 0.14794 0.080252 -0.00092058 0.0020186 -0.00091176 -0.0011375 1.0389
2.6406 -0.023815 -0.025396 -0.039523 -0.031827 0 -0.03852 -0.046825 -0.069287 -0.085608 -0.065577 -0.13545 0.30266 0.053558 0.11153 -0.0057861 0.046034 0.1013 0.066722 0.032258 0.1593 0.08407 0.068862 0.18018 0.10088 -0.00096407 0.0030832 -0.00054164 -0.00087172 1.2819
2.6445 -0.024783 -0.025474 -0.039749 -0.028756 0 -0.041766 -0.048955 -0.072989 -0.096894 -0.073261 -0.16708 0.30712 0.05453 0.069858 0.042154 0.073687 0.11854 0.15507 0.066992 0.18037 0.068324 0.091712 0.20075 0.13885 -0.00079308 0.0033643 0.00014701 -0.00062269 1.4354
2.6484 -0.025453 -0.024204 -0.033638 -0.023948 0 -0.036598 -0.048745 -0.070725 -0.10356 -0.074623 -0.18678 0.31368 0.039866 0.096937 0.041499 0.079358 0.13075 0.10038 0.056771 0.17013 0.089313 0.11418 0.21862 0.15724 -0.00047201 0.0031401 0.00074185 -0.00024578 1.4871
2.6523 -0.026337 -0.022883 -0.025979 -0.022119 0 -0.028169 -0.04836 -0.065622 -0.10256 -0.070407 -0.18369 0.32042 0.03726 0.11835 0.030303 0.069317 0.13244 0.057646 0.056978 0.18369 0.11303 0.12821 0.23081 0.17732 -0.00014518 0.0029811 0.00086857 0.00038037 1.4325
2.6563 -0.027365 -0.022626 -0.021421 -0.025704 0 -0.022262 -0.04804 -0.05958 -0.09136 -0.061319 -0.1531 0.32445 0.045538 0.1259 0.024932 0.056585 0.11884 0.047463 0.068151 0.20404 0.1289 0.13174 0.22379 0.18726 5.924e-05 0.0032248 0.00045174 0.0010855 1.2737
2.6602 -0.027882 -0.023484 -0.021063 -0.032935 0 -0.021472 -0.045664 -0.051897 -0.070189 -0.048046 -0.10001 0.3282 0.047773 0.14321 0.036071 0.062336 0.089935 0.027116 0.062341 0.17083 0.13507 0.12557 0.18561 0.15456 0.00010527 0.0036643 -0.00023448 0.0014425 1.0199
2.6641 -0.027237 -0.024562 -0.022082 -0.038552 0 -0.023871 -0.038565 -0.040138 -0.042448 -0.031824 -0.037367 0.33804 0.03866 0.089773 0.0046299 0.029896 0.051477 -0.004777 0.044223 0.12646 0.094073 0.092977 0.11832 0.12118 4.9641e-05 0.0037178 -0.00078105 0.0011299 0.69296
2.668 -0.025444 -0.02497 -0.020683 -0.036984 0 -0.024983 -0.02623 -0.022676 -0.01303 -0.014744 0.01983 0.35591 0.027934 0.07806 -0.003269 0.024442 0.012114 -0.0054465 0.027401 0.077083 0.035952 0.048825 0.039659 0.087878 -2.0937e-05 0.0029376 -0.000951 0.00027572 0.3317
2.6719 -0.023262 -0.02463 -0.015809 -0.026372 0 -0.02167 -0.01155 -0.0010371 0.013751 0.00067865 0.061401 0.37299 0.015568 0.072744 0.020998 0.017038 -0.021033 -0.010366 -0.0043386 0.020823 -0.022604 0.014064 -0.027768 0.05604 -5.1685e-05 0.00143 -0.00081896 -0.00058921 -0.010878
2.6758 -0.021546 -0.024127 -0.010331 -0.010791 0 -0.014971 0.00061336 0.019801 0.035136 0.012373 0.085775 0.37381 0.001387 0.058258 0.05542 -0.0096985 -0.04523 -0.041832 -0.051891 -0.035081 -0.061169 -0.0019301 -0.07105 0.025604 -3.1534e-05 -0.00017168 -0.00063521 -0.00096012 -0.28201
2.6797 -0.02043 -0.023812 -0.0086318 0.0014192 0 -0.0094533 0.0065325 0.033612 0.049608 0.019373 0.098409 0.34811 -0.015122 0.087032 -0.030222 -0.039587 -0.06164 -0.087823 -0.065849 -0.048538 -0.032288 -0.021383 -0.093097 -0.0081159 3.386e-05 -0.0011629 -0.0005611 -0.00077228 -0.44736
2.6836 -0.019138 -0.02313 -0.012643 0.0029794 0 -0.0092304 0.00596 0.036344 0.056257 0.02188 0.10565 0.29958 -0.011466 0.047613 -0.065736 -0.035877 -0.07229 -0.10096 -0.074638 -0.10301 -0.040136 -0.058602 -0.10572 -0.06216 0.00013699 -0.0012764 -0.00053566 -0.00040398 -0.50153
2.6875 -0.016643 -0.020971 -0.01981 -0.0066938 0 -0.013809 0.0019268 0.02854 0.054714 0.020829 0.10825 0.2431 -0.0094348 0.020151 -0.033274 -0.028078 -0.077081 -0.11914 -0.084731 -0.11845 -0.06902 -0.074387 -0.11632 -0.086077 0.00024521 -0.00082719 -0.00039243 -0.00027741 -0.46341
2.6914 -0.012596 -0.016719 -0.024811 -0.020002 0 -0.017616 -0.0017059 0.0151 0.045589 0.017301 0.099713 0.19299 -0.0091079 0.021555 0.010133 -0.019199 -0.073229 -0.12148 -0.094585 -0.099253 -0.085424 -0.070526 -0.12024 -0.0668 0.00027301 -0.00038922 -8.9594e-05 -0.00046016 -0.36069
2.6953 -0.0076713 -0.01098 -0.023589 -0.025868 0 -0.014303 -0.0029247 0.0023865 0.030653 0.012013 0.071692 0.15328 -0.0049009 0.049969 -0.020943 -0.0054363 -0.057593 -0.070072 -0.099395 -0.076492 -0.049447 -0.06122 -0.10555 -0.0058997 0.00010704 -0.00029583 0.00019616 -0.00065204 -0.21545
2.6992 -0.0030036 -0.0051875 -0.016351 -0.017815 0 -0.0026532 -0.0024881 -0.0054697 0.012347 0.0050368 0.022781 0.11815 -0.015241 0.0014864 -0.036766 0.016227 -0.030102 -0.035214 -0.061527 -0.077713 -0.10239 -0.029478 -0.065654 -0.075516 -0.00030657 -0.00039746 0.00021815 -0.00053989 -0.040873
2.7031 0.000722 -0.000454 -0.0071233 0.00070926 0 0.011187 -0.0026817 -0.0086222 -0.007006 -0.0040337 -0.036476 0.080414 0.028923 -0.005167 -0.0023633 0.016692 0.0043838 -0.027938 -0.041657 -0.027579 -0.023175 0.0069914 -0.0078487 -0.044101 -0.00087861 -0.00027241 -9.5004e-05 -0.00013685 0.15108
2.707 0.0036759 0.0032379 -0.00043789 0.01843 0 0.01781 -0.0051601 -0.010512 -0.02551 -0.015283 -0.087585 0.038647 0.064143 0.019226 0.013045 0.029235 0.037451 -0.034343 -0.0086706 0.025533 0.039486 0.042758 0.049953 -0.0024154 -0.0013843 0.00031739 -0.00054445 0.00023575 0.34041
2.7109 0.0064444 0.0067179 0.0020272 0.024636 0 0.012223 -0.0095882 -0.014611 -0.04136 -0.027346 -0.11517 -0.0034376 0.061829 0.05248 0.0038242 0.058397 0.06107 -0.048655 0.03683 0.058669 0.029529 0.070099 0.091648 0.015747 -0.0015836 0.0011502 -0.0008137 0.00028005 0.49753
2.7148 0.0092583 0.010545 0.0022918 0.01737 0 -0.0013089 -0.013892 -0.02137 -0.052435 -0.036865 -0.11669 -0.042929 0.038074 0.038707 0.077261 0.059333 0.071488 -0.077458 0.0359 0.080839 0.023801 0.071714 0.11315 0.060505 -0.001376 0.0017069 -0.00072066 6.7633e-06 0.59128
2.7188 0.011704 0.014264 0.0041043 0.0046969 0 -0.011825 -0.015635 -0.027672 -0.05655 -0.039479 -0.10271 -0.081317 0.01457 0.05445 0.049147 0.067957 0.070357 -0.004074 0.057388 0.11465 0.098102 0.1128 0.12133 0.087074 -0.00087184 0.0016304 -0.0003339 -0.00030989 0.6
2.7227 0.013198 0.016755 0.010006 -0.002029 0 -0.010059 -0.013384 -0.029104 -0.052347 -0.032288 -0.086958 -0.12178 0.018489 0.073524 0.046383 0.072847 0.062303 0.0095524 0.062649 0.13011 0.12344 0.11809 0.12336 0.084714 -0.00032166 0.0010649 0.00013153 -0.0004277 0.51758
2.7266 0.013686 0.017284 0.019613 0.0027124 0 0.0041178 -0.0072387 -0.023158 -0.040055 -0.01624 -0.074537 -0.16383 0.038073 0.071906 0.036419 0.073804 0.050801 -0.016733 0.055235 0.12643 0.10434 0.10172 0.11702 0.056696 4.0614e-05 0.00055579 0.00050254 -0.00035229 0.352
2.7305 0.013793 0.016199 0.029971 0.014711 0 0.021481 0.0015427 -0.010781 -0.021406 0.003548 -0.058163 -0.20201 0.054962 0.030983 -0.022142 0.070384 0.035536 -0.036605 0.045745 0.1081 0.068341 0.090752 0.091964 0.013814 0.00012302 0.00058151 0.00072662 -0.00026284 0.12024
2.7344 0.014206 0.014565 0.037323 0.024355 0 0.030718 0.011303 0.0047232 0.001204 0.020364 -0.025962 -0.23054 0.063502 0.004814 0.058851 0.032432 0.013402 -0.066153 0.040721 0.076206 0.042559 0.07562 0.041004 0.017158 -1.386e-05 0.0011224 0.0007984 -0.00027182 -0.15503
2.7383 0.014909 0.013163 0.039042 0.025067 0 0.027136 0.020608 0.020192 0.02545 0.02985 0.025912 -0.249 0.037158 -0.064934 0.074751 0.02981 -0.017578 -0.045534 0.0061012 0.040977 0.042874 0.023876 -0.029318 -0.015629 -0.00024444 0.0016483 0.00067191 -0.00031255 -0.44539
2.7422 0.01506 0.01187 0.034805 0.018403 0 0.015681 0.028482 0.034141 0.049093 0.032486 0.086789 -0.26275 0.013978 -0.081655 0.035329 0.031514 -0.054547 -0.066115 -0.026865 0.0018002 0.039674 -0.01076 -0.099526 -0.038133 -0.0004737 0.0015455 0.00029804 -0.00027298 -0.71638
2.7461 0.013695 0.010033 0.026643 0.011701 0 0.0061802 0.034337 0.046181 0.069508 0.032619 0.13686 -0.2778 -0.00037771 -0.052905 -0.013254 0.022382 -0.089502 -0.11712 -0.056074 -0.036411 0.025597 -0.024833 -0.14969 -0.048554 -0.00066389 0.00062082 -0.00024802 -0.00018876 -0.93094
2.75 0.010616 0.0073805 0.017807 0.010878 0 0.0052518 0.037794 0.055276 0.083612 0.034705 0.16004 -0.29549 -0.029742 -0.095249 0.037184 -0.0051407 -0.113 -0.07902 -0.10761 -0.060471 0.011628 -0.063596 -0.17275 -0.089009 -0.0007929 -0.00073621 -0.00072679 -0.00023294 -1.0573
2.7539 0.0066325 0.0044858 0.010848 0.015099 0 0.011675 0.038547 0.058955 0.088703 0.039644 0.15381 -0.31261 -0.020234 -0.059885 0.029656 -0.018792 -0.11934 -0.1003 -0.10374 -0.097551 -0.00073545 -0.085727 -0.17662 -0.096621 -0.00081082 -0.0018566 -0.0008896 -0.00048707 -1.0771
2.7578 0.0029612 0.0022852 0.0059721 0.017907 0 0.018461 0.036355 0.054572 0.083709 0.044012 0.12863 -0.32608 0.0030369 -0.077629 0.01849 -0.026317 -0.10943 -0.088493 -0.11585 -0.11106 -0.0032332 -0.095368 -0.17345 -0.13192 -0.00065583 -0.002287 -0.00071171 -0.00076571 -0.98909
2.7617 0.00036502 0.0011744 0.00099692 0.013449 0 0.019048 0.031125 0.041604 0.069759 0.04266 0.098302 -0.33677 0.030699 -0.11007 0.028743 -0.01637 -0.089229 -0.086441 -0.12147 -0.10928 0.012449 -0.083358 -0.1663 -0.15257 -0.00032304 -0.0020657 -0.00045773 -0.00074572 -0.80711
2.7656 -0.0011706 0.00065062 -0.0066036 0.0020447 0 0.012112 0.023063 0.02284 0.049487 0.032523 0.069925 -0.34798 0.047418 -0.11527 0.069715 0.015116 -0.065081 -0.1235 -0.099148 -0.098231 0.046658 -0.051987 -0.14605 -0.1239 8.4738e-05 -0.0015843 -0.00046727 -0.00031652 -0.55365
2.7695 -0.0020426 -9.6675e-05 -0.016861 -0.0097283 0 0.0015714 0.012805 0.0032119 0.02562 0.014778 0.041026 -0.36099 -0.014331 -0.10181 0.071592 0.022309 -0.039669 -0.086202 -0.07019 -0.042542 0.053583 -0.079378 -0.10161 -0.094856 0.00039197 -0.0012039 -0.00083228 0.00022101 -0.25468
2.7734 -0.0024279 -0.0012415 -0.026146 -0.014241 0 -0.0071736 0.0014618 -0.012873 5.1564e-05 -0.0059821 0.004973 -0.37338 0.027385 -0.085143 0.076094 0.030176 -0.011659 -0.075598 -0.046223 0.027597 0.046774 -0.024952 -0.033567 -0.045887 0.00046597 -0.000974 -0.0012774 0.00037477 0.062399
2.7773 -0.0021173 -0.0020054 -0.029197 -0.0088009 0 -0.011031 -0.009501 -0.023628 -0.025888 -0.024524 -0.040916 -0.38269 0.06928 -0.057304 0.10292 0.043542 0.020906 -0.058217 -0.015604 0.069829 0.070217 0.033254 0.042004 -0.0062738 0.00032529 -0.00067073 -0.0013832 -5.9273e-05 0.36836
2.7813 -0.0008836 -0.0013344 -0.023156 0.0023446 0 -0.010314 -0.01859 -0.029956 -0.050439 -0.03749 -0.091117 -0.39138 0.090548 -0.031671 0.13241 0.064707 0.056456 -0.022872 0.01591 0.090057 0.10699 0.08027 0.10381 0.026134 0.00013939 -6.8264e-05 -0.00096185 -0.00073171 0.63239
2.7852 0.0011001 0.0010607 -0.010272 0.011166 0 -0.0072981 -0.024743 -0.033838 -0.070837 -0.04413 -0.13399 -0.40654 0.10854 -0.038096 0.11607 0.095096 0.088549 0.032822 0.030911 0.12365 0.10011 0.13045 0.14037 0.071726 9.8081e-05 0.00082424 -0.00023287 -0.0010002 0.82522
2.7891 0.0032888 0.0043008 0.0033982 0.011457 0 -0.0042061 -0.02767 -0.036545 -0.08386 -0.045332 -0.15782 -0.43328 0.094789 -0.030412 0.10126 0.12764 0.10865 0.012365 0.049287 0.19709 0.18034 0.12471 0.15591 0.12655 0.00024518 0.0017562 0.00036769 -0.00051693 0.92439
2.793 0.0052006 0.0069618 0.012544 0.0028655 0 -0.0020947 -0.027787 -0.037876 -0.087094 -0.042174 -0.15645 -0.46792 0.087761 -0.0080772 0.13225 0.10878 0.111 -0.0049037 0.08869 0.22378 0.15672 0.12293 0.16195 0.13538 0.00042121 0.0024259 0.00055938 0.00041194 0.91846
2.7969 0.0067551 0.0081544 0.016593 -0.008999 0 -0.00074096 -0.025646 -0.036463 -0.079874 -0.035104 -0.13161 -0.49894 0.095097 0.010498 0.12677 0.096765 0.09597 -0.013444 0.10583 0.22563 0.13852 0.13227 0.16285 0.1262 0.00038566 0.0026758 0.00041522 0.0010645 0.80759
2.8008 0.0081414 0.0080997 0.019509 -0.016034 0 0.00098876 -0.021209 -0.030504 -0.0632 -0.024114 -0.091304 -0.51627 0.11007 0.0039023 0.055202 0.11647 0.069378 -0.015241 0.076843 0.2163 0.17991 0.14816 0.14992 0.1188 3.5595e-05 0.0025377 0.00021434 0.00094402 0.60074
2.8047 0.0093973 0.0077638 0.025445 -0.012473 0 0.0044017 -0.013639 -0.018558 -0.038963 -0.0094799 -0.045539 -0.52083 0.075675 -0.073396 0.060197 0.080994 0.038414 -0.032501 0.032186 0.17415 0.14822 0.12774 0.10993 0.10532 -0.00046496 0.0021381 0.0001286 0.0002265 0.31297
2.8086 0.010232 0.0079757 0.034187 0.0015742 0 0.0098193 -0.0020168 -0.00048517 -0.0093429 0.0075403 -0.001521 -0.52475 0.10514 -0.071531 0.087517 0.082318 0.007375 -0.09914 0.03416 0.16635 0.13241 0.08071 0.040295 0.10117 -0.00077717 0.0015834 7.8816e-05 -0.0004108 -0.03393
2.8125 0.010354 0.0088352 0.040682 0.019825 0 0.015647 0.013349 0.021607 0.02308 0.02459 0.039109 -0.54107 0.10349 -0.058128 0.092356 0.062443 -0.023641 -0.10845 0.0053518 0.09654 0.10712 0.046825 -0.043847 0.051836 -0.00064754 0.00092548 -9.937e-05 -0.00041808 -0.40811
2.8164 0.0099588 0.0098347 0.039256 0.033212 0 0.018912 0.030069 0.043222 0.054881 0.038892 0.078935 -0.5717 0.074456 -0.064677 0.071625 0.030442 -0.056299 -0.084828 -0.041486 0.0099469 0.075225 0.017098 -0.11819 -0.016014 -0.0001212 0.00019473 -0.00038056 0.00013352 -0.76645
2.8203 0.0097772 0.010437 0.028773 0.035325 0 0.017622 0.044241 0.05897 0.081846 0.048471 0.1197 -0.60476 0.052677 -0.11468 0.036429 0.016619 -0.090006 -0.097008 -0.064879 0.00011875 0.049004 -0.032908 -0.16613 -0.047185 0.00048734 -0.00056659 -0.0004914 0.00064937 -1.0605
2.8242 0.010512 0.010536 0.014023 0.026586 0 0.013214 0.052368 0.065309 0.099948 0.053177 0.15711 -0.62412 0.022252 -0.11168 0.040189 -0.018824 -0.11974 -0.12854 -0.12005 -0.046898 0.041995 -0.06847 -0.18882 -0.10095 0.00085507 -0.0013094 -0.00016848 0.00058851 -1.2496
2.8281 0.012154 0.010466 0.0020664 0.014039 0 0.010399 0.053311 0.06264 0.10676 0.05455 0.18037 -0.6227 0.023467 -0.11452 0.050236 -0.043237 -0.13766 -0.15866 -0.14678 -0.074201 0.010815 -0.118 -0.1994 -0.12123 0.00091446 -0.0019897 0.00051617 -3.4225e-05 -1.3135
2.832 0.013891 0.01069 -0.0031386 0.0063986 0 0.013529 0.048729 0.054822 0.10228 0.054332 0.17815 -0.60798 0.029501 -0.11283 0.049896 -0.038745 -0.1376 -0.15972 -0.16637 -0.08763 0.011456 -0.13452 -0.20727 -0.11655 0.00087366 -0.002548 0.0011139 -0.00068078 -1.257
2.8359 0.014765 0.011482 -0.003084 0.0077473 0 0.022119 0.041569 0.0461 0.088561 0.052581 0.14718 -0.59524 0.031612 -0.10125 0.042439 -0.01333 -0.11901 -0.1255 -0.17801 -0.086228 0.046516 -0.1073 -0.20748 -0.106 0.0009659 -0.0028739 0.0011329 -0.00079885 -1.1015
2.8398 0.014489 0.012792 -0.0022301 0.014791 0 0.029933 0.033825 0.037878 0.068336 0.047127 0.096325 -0.5951 0.051273 -0.08022 0.071761 -0.028712 -0.087555 -0.085103 -0.13599 -0.053616 0.017945 -0.086703 -0.18528 -0.14014 0.0011683 -0.0028187 0.00046182 -0.00031667 -0.87183
2.8438 0.013658 0.014275 -0.0033485 0.020069 0 0.02945 0.025466 0.028176 0.043832 0.03529 0.041741 -0.6064 0.051992 -0.093184 0.085966 -0.0030623 -0.051707 -0.11688 -0.10089 -0.031836 0.053383 -0.064397 -0.13166 -0.1273 0.0011826 -0.0022818 -0.00050954 0.00031946 -0.58805
2.8477 0.013144 0.015405 -0.005073 0.018534 0 0.018556 0.015426 0.014398 0.016479 0.016817 -0.0036179 -0.61955 0.058288 -0.10207 0.077583 0.010542 -0.017952 -0.1317 -0.06081 0.0036115 0.070061 -0.02547 -0.055051 -0.069352 0.00073194 -0.0013119 -0.0011973 0.00056194 -0.26864
2.8516 0.013287 0.015687 -0.0036374 0.011814 0 0.0034308 0.0036583 -0.0031049 -0.012292 -0.0044717 -0.037637 -0.62582 0.057152 -0.089824 0.07367 0.025971 0.011857 -0.12437 -0.027306 0.057264 0.085352 0.022704 0.022104 -0.0070167 -9.275e-05 -0.00011984 -0.0012864 0.00022888 0.059746
2.8555 0.013657 0.014922 0.0032154 0.0063613 0 -0.0056727 -0.0077935 -0.020063 -0.039998 -0.022174 -0.067179 -0.62368 0.035385 -0.047899 0.10092 0.065066 0.039165 -0.10361 -0.011998 0.12623 0.12773 0.067291 0.078986 0.016906 -0.00079465 0.001029 -0.0009404 -0.0003828 0.35787
2.8594 0.013571 0.013382 0.013909 0.0071662 0 -0.0027467 -0.015835 -0.031031 -0.062822 -0.031217 -0.098384 -0.6171 0.073706 -0.042672 0.07331 0.095139 0.064749 -0.07054 0.035031 0.15654 0.13183 0.083758 0.1103 0.068881 -0.0008384 0.0019616 -0.00059338 -0.00079081 0.58237
2.8633 0.012787 0.011661 0.024171 0.012892 0 0.0087619 -0.018616 -0.033443 -0.076581 -0.031126 -0.128 -0.6094 0.094144 -0.043827 0.094231 0.10951 0.085626 -0.024096 0.061521 0.20193 0.14981 0.10459 0.12599 0.10085 -0.00013251 0.0026537 -0.00054084 -0.00073122 0.70233
2.8672 0.011661 0.01026 0.030188 0.017053 0 0.018747 -0.016933 -0.029273 -0.078452 -0.025852 -0.14385 -0.59949 0.094729 -0.028229 0.10116 0.093627 0.095606 0.0042155 0.059038 0.23531 0.14222 0.12175 0.13776 0.12776 0.00081514 0.0031471 -0.00070831 -0.00033143 0.7109
2.8711 0.010677 0.0092274 0.030814 0.014246 0 0.019069 -0.013347 -0.022772 -0.068348 -0.020184 -0.13424 -0.58434 0.080983 -0.0014563 0.080116 0.064363 0.089271 0.0021561 0.03996 0.24667 0.11675 0.13151 0.14527 0.14358 0.0012521 0.0034181 -0.00077925 4.6009e-05 0.62209
2.875 0.0098982 0.0082313 0.02734 0.0055823 0 0.010415 -0.009776 -0.016469 -0.04895 -0.015809 -0.097978 -0.56418 0.069439 -0.0028091 0.060824 0.081557 0.066223 -0.029019 0.045735 0.23856 0.13565 0.13266 0.13526 0.11644 0.00077641 0.0033417 -0.0005239 0.00011208 0.45626
2.8789 0.0089821 0.0070382 0.021765 -0.0018769 0 0.0012635 -0.0058102 -0.0092258 -0.024331 -0.010459 -0.046031 -0.5443 0.06739 -0.018213 0.093246 0.059069 0.032113 0.009991 0.028672 0.17616 0.11923 0.12243 0.094394 0.10141 -0.00033239 0.0028058 -1.0557e-05 -0.00014373 0.22808
2.8828 0.0076979 0.005919 0.015526 -0.0013137 0 -8.0205e-06 0.00061714 0.0018622 0.0018999 -0.00077271 0.0063444 -0.53084 0.054074 -0.034842 0.075793 0.036929 -0.0044889 -0.0048234 -0.011599 0.12886 0.088756 0.076427 0.023993 0.057568 -0.0013349 0.0018728 0.00047229 -0.00048042 -0.051831
2.8867 0.0063332 0.0054899 0.0094519 0.0076835 0 0.0073961 0.010765 0.017648 0.027619 0.013837 0.049685 -0.52418 0.036711 -0.056817 0.053346 0.019827 -0.036976 -0.043484 -0.052982 0.085429 0.069488 0.023593 -0.057023 0.0039713 -0.0016171 0.00082288 0.00067441 -0.00060694 -0.36387
2.8906 0.0054526 0.0060404 0.0041294 0.018595 0 0.016357 0.023105 0.034905 0.051722 0.029887 0.083906 -0.51682 0.022036 -0.087973 0.064583 0.0096365 -0.063511 -0.069264 -0.075873 0.035692 0.072205 -0.0070853 -0.12405 -0.041499 -0.0011401 4.5308e-06 0.00057334 -0.00039895 -0.66924
2.8945 0.0052049 0.0069898 -0.0002383 0.023427 0 0.018635 0.033698 0.048035 0.072714 0.042185 0.11326 -0.49835 -0.0022505 -0.12393 0.030302 0.011079 -0.085711 -0.083347 -0.085439 0.02171 0.0096388 -0.010012 -0.16327 -0.10197 -0.00039425 -0.00040119 0.00034881 1.3267e-05 -0.91518
2.8984 0.0049353 0.0071048 -0.004222 0.019093 0 0.012249 0.038676 0.052912 0.087746 0.047537 0.13854 -0.46403 -0.012801 -0.096773 0.053474 -0.012881 -0.10459 -0.09845 -0.09329 -0.042021 -0.0058974 -0.041001 -0.17851 -0.11476 5.3601e-05 -0.0005069 0.00020714 0.00033931 -1.0545
2.9023 0.0036208 0.0054197 -0.0087771 0.009147 0 0.0027138 0.036691 0.049388 0.093166 0.046397 0.15415 -0.41956 0.0057656 -0.10356 0.062399 -0.011427 -0.11744 -0.12398 -0.10698 -0.093679 -0.0026716 -0.073027 -0.18307 -0.11048 -3.7177e-06 -0.00061685 0.00022986 0.00034474 -1.0647
2.9063 0.00080249 0.0020664 -0.013895 -7.0553e-05 0 -0.0025713 0.029337 0.040485 0.086376 0.041242 0.15224 -0.3777 0.03244 -0.12716 0.049905 0.0043884 -0.11842 -0.15423 -0.11135 -0.10834 -0.00045394 -0.090555 -0.18448 -0.098607 -0.00035303 -0.00096731 0.00035372 3.8036e-05 -0.95238
2.9102 -0.0028918 -0.0017932 -0.017662 -0.0047848 0 -0.00113 0.019435 0.029454 0.067595 0.033615 0.12919 -0.34905 0.016653 -0.077035 0.044207 -0.01715 -0.10252 -0.17238 -0.072632 -0.074186 -0.021766 -0.079232 -0.17621 -0.080394 -0.00065364 -0.001512 0.00045178 -0.00032497 -0.74133
2.9141 -0.0062111 -0.0049365 -0.017273 -0.0058 0 0.0028656 0.0089276 0.017578 0.040096 0.022871 0.088216 -0.3344 0.010698 -0.073852 0.036558 -0.016207 -0.069834 -0.11937 -0.089196 -0.013233 -0.018267 -0.053766 -0.14376 -0.087864 -0.00075403 -0.0019213 0.00042182 -0.00044971 -0.45618
2.918 -0.0083541 -0.0070831 -0.011734 -0.006178 0 0.003023 -0.001815 0.0044269 0.0086772 0.0076784 0.036614 -0.32465 0.010343 -0.05145 0.023462 0.011275 -0.026531 -0.062762 -0.069019 0.0055448 0.024958 -0.040357 -0.079589 -0.047459 -0.00074163 -0.0017962 0.00023015 -0.00026864 -0.1165
2.9219 -0.0096343 -0.0089912 -0.0038127 -0.007771 0 -0.0033843 -0.013021 -0.010352 -0.022455 -0.011504 -0.018628 -0.30843 0.020984 -0.027652 0.022535 0.038421 0.018021 -0.025104 -0.021776 0.020755 0.052115 -0.0071063 0.0065371 0.0089692 -0.00074295 -0.00093972 -7.8111e-05 -2.0253e-05 0.25653
2.9258 -0.011075 -0.011554 0.0011344 -0.01021 0 -0.013537 -0.024204 -0.025878 -0.050789 -0.031629 -0.072319 -0.28108 0.04132 -0.013768 0.044607 0.052046 0.056005 -0.017962 0.033999 0.063494 0.034704 0.055003 0.091279 0.052993 -0.00073599 0.00050416 -0.00038478 -3.1993e-05 0.6307
2.9297 -0.013302 -0.014767 -0.00086658 -0.012659 0 -0.022243 -0.033916 -0.040507 -0.075 -0.048684 -0.11944 -0.24814 0.045301 0.0055234 0.082362 0.085779 0.084242 -0.027826 0.051181 0.14424 0.033327 0.072281 0.15271 0.065711 -0.00058315 0.0021248 -0.00053628 -0.00037706 0.96269
2.9336 -0.015806 -0.017571 -0.0088825 -0.015522 0 -0.026368 -0.04066 -0.052945 -0.093664 -0.059999 -0.15401 -0.22068 0.058962 0.0025911 0.071511 0.093277 0.10376 0.026668 0.067518 0.14507 0.079096 0.12643 0.1841 0.1481 -0.00022697 0.0034661 -0.00042831 -0.00074007 1.2095
2.9375 -0.017316 -0.01874 -0.01738 -0.019742 0 -0.026263 -0.043852 -0.062414 -0.10461 -0.065015 -0.17099 -0.20654 0.07435 0.034681 0.076626 0.096861 0.11667 0.070133 0.10143 0.18558 0.12788 0.16116 0.19513 0.17309 0.00018842 0.0042442 -9.5645e-05 -0.0006728 1.3425
2.9414 -0.016955 -0.017982 -0.020546 -0.024572 0 -0.023703 -0.043803 -0.067736 -0.10563 -0.064183 -0.16964 -0.20452 0.080425 0.075788 0.090198 0.097426 0.12306 0.076949 0.13147 0.24296 0.1581 0.18073 0.19989 0.16007 0.00041692 0.0044396 0.00027871 -4.4466e-05 1.3528
2.9453 -0.015095 -0.016196 -0.017089 -0.026916 0 -0.019552 -0.040881 -0.066777 -0.09579 -0.057723 -0.15395 -0.20592 0.063679 0.069685 0.08031 0.089903 0.12025 0.034812 0.12032 0.24526 0.15255 0.20879 0.20249 0.17926 0.00032996 0.0042309 0.00047741 0.00075001 1.2464
2.9492 -0.01308 -0.014665 -0.011298 -0.023818 0 -0.013969 -0.034963 -0.057542 -0.076275 -0.045904 -0.12859 -0.20173 0.026031 0.099407 0.040695 0.09706 0.10479 -0.019624 0.093533 0.22105 0.13757 0.16211 0.19275 0.17808 2.486e-05 0.0038378 0.00041401 0.0010851 1.0368
2.9531 -0.012073 -0.013937 -0.0093153 -0.015888 0 -0.008425 -0.025894 -0.040326 -0.049948 -0.030424 -0.094299 -0.18963 0.01957 0.04811 0.060164 0.087549 0.075561 0.025855 0.092832 0.16628 0.12938 0.13939 0.15584 0.1277 -0.0002851 0.0033789 0.0002082 0.00068515 0.74262
2.957 -0.012069 -0.013437 -0.013784 -0.0078059 0 -0.0061628 -0.014471 -0.018729 -0.020249 -0.01476 -0.048014 -0.17518 0.026982 0.029653 0.071973 0.069198 0.035709 0.019572 0.08114 0.10777 0.10085 0.095891 0.087602 0.084826 -0.00047167 0.0028318 8.9764e-05 -5.6223e-05 0.39167
2.9609 -0.011962 -0.012111 -0.021468 -0.0045567 0 -0.0094406 -0.0027494 0.0019011 0.009615 -0.0022689 0.010978 -0.16683 0.03208 0.071405 0.057909 0.049478 -0.0079228 -0.067701 0.047039 0.060653 0.049557 0.027068 0.0020122 0.069182 -0.00056887 0.0021122 0.00020141 -0.00037578 0.022975
2.9648 -0.010556 -0.0094703 -0.025795 -0.006639 0 -0.015985 0.0069197 0.017637 0.036731 0.006574 0.074623 -0.16895 0.011525 0.041588 0.088292 0.039251 -0.047427 -0.03395 0.023939 0.025484 0.021009 0.0073589 -0.075923 0.037184 -0.00066077 0.0012082 0.00046996 0.0001577 -0.31888
2.9688 -0.0075926 -0.0060646 -0.022051 -0.0091278 0 -0.01905 0.013369 0.028016 0.058278 0.014786 0.12676 -0.17848 0.022227 0.0028691 0.032721 0.02837 -0.076938 -0.063369 -0.023831 -0.0093756 -0.0039782 -0.01607 -0.12651 -0.02679 -0.00072818 0.00026641 0.00066274 0.0011841 -0.59572
2.9727 -0.00389 -0.003005 -0.010886 -0.0061458 0 -0.012489 0.017187 0.035139 0.071807 0.025961 0.15236 -0.18736 0.0057973 -0.023926 0.016699 0.012976 -0.094346 -0.093269 -0.065172 -0.031724 -0.025632 -0.062731 -0.14742 -0.063054 -0.00064184 -0.0004522 0.0005844 0.001805 -0.78518
2.9766 -0.00060193 -0.0010505 0.0024797 0.0031359 0 0.0030772 0.019768 0.040723 0.076048 0.039971 0.1482 -0.18853 -0.023794 -0.034291 0.025967 -0.0024558 -0.1008 -0.10012 -0.086011 -0.041608 -0.040427 -0.10566 -0.15161 -0.08769 -0.00031326 -0.00072953 0.0002472 0.0013668 -0.88068
2.9805 0.0016541 -9.1089e-05 0.012282 0.012886 0 0.019075 0.02169 0.043997 0.071483 0.051409 0.1253 -0.18079 -0.038783 -0.029183 0.024583 -0.010471 -0.09854 -0.071584 -0.077873 -0.04443 -0.044149 -0.11218 -0.15324 -0.12671 0.00017582 -0.00055229 -0.00012519 6.7974e-05 -0.88384
2.9844 0.0030108 0.00057713 0.016008 0.015518 0 0.024997 0.021993 0.042418 0.059957 0.052899 0.099809 -0.16928 -0.020486 -0.042497 0.056569 0.015346 -0.0888 -0.076626 -0.074435 -0.085755 -0.029828 -0.11854 -0.15412 -0.12419 0.00062845 -0.00014443 -0.00025734 -0.0011818 -0.79771
2.9883 0.0038494 0.0015301 0.015225 0.0089297 0 0.017123 0.0191 0.034413 0.043521 0.040978 0.079805 -0.16175 0.013017 -0.034649 0.034705 0.012693 -0.071246 -0.085313 -0.06064 -0.0628 -0.030221 -0.10151 -0.14253 -0.10648 0.00092448 0.00017817 -1.4877e-05 -0.0015389 -0.6274
2.9922 0.0042192 0.0027328 0.013385 -0.00081133 0 0.0022236 0.012538 0.021359 0.023562 0.019513 0.059462 -0.16348 0.035443 -0.030069 0.011949 0.0077994 -0.045443 -0.078076 -0.030162 -0.039554 -0.0093486 -0.06215 -0.10545 -0.081444 0.0011321 0.00023952 0.00050854 -0.0009305 -0.38654
2.9961 0.0038243 0.0036757 0.012817 -0.0044094 0 -0.0075896 0.0038392 0.0068398 0.0010917 -0.0025897 0.026249 -0.17414 0.037213 -0.022546 0.019106 0.011746 -0.013068 -0.050573 0.0080707 -0.023213 0.031476 -0.013616 -0.043086 -0.050096 0.0013954 0.00014703 0.0010552 -4.8366e-05 -0.10219
3 0.002581 0.0039293 0.013216 0.0021616 0 -0.004898 -0.0042699 -0.0060439 -0.022128 -0.017678 -0.025021 -0.18816 0.021902 0.032398 0.079967 0.024935 0.021075 -0.012949 0.022845 0.039055 0.048241 0.0097646 0.027454 -0.0062085 0.0017049 0.00022115 0.001359 0.00033001 0.18771
3.0039 0.0011186 0.0035968 0.012407 0.013379 0 0.0067869 -0.0096719 -0.016642 -0.042909 -0.024336 -0.083859 -0.19821 0.030844 0.036765 0.062902 0.041106 0.050418 0.024459 0.05268 0.066419 0.064895 0.049267 0.083265 0.046359 0.0018169 0.00074508 0.0012926 3.3461e-05 0.44322
3.0078 0.00060263 0.0033022 0.0084805 0.018479 0 0.016213 -0.012068 -0.026111 -0.057444 -0.026885 -0.12934 -0.19969 0.036464 0.036637 0.06272 0.044989 0.069659 0.033813 0.065154 0.10407 0.073812 0.053684 0.11188 0.082225 0.0014528 0.0017154 0.00093181 -0.00043617 0.63151
3.0117 0.001908 0.0037713 0.0016567 0.011005 0 0.014378 -0.012596 -0.034912 -0.06318 -0.030169 -0.14484 -0.19328 0.038313 0.045364 0.05187 0.050064 0.077268 0.029164 0.072235 0.14492 0.070301 0.055045 0.11846 0.10415 0.00061126 0.0027887 0.00050883 -0.00047235 0.73122
3.0156 0.00483 0.0053476 -0.0053683 -0.004771 0 0.0025721 -0.012341 -0.04105 -0.060208 -0.034543 -0.12973 -0.18418 0.03869 0.065816 0.013558 0.066639 0.075488 0.028084 0.086132 0.17796 0.056342 0.082321 0.11778 0.11679 -0.00033017 0.0034796 0.00027428 2.7044e-05 0.73223
3.0195 0.0080697 0.0077768 -0.0088431 -0.016529 0 -0.0086641 -0.011181 -0.040881 -0.050828 -0.035584 -0.098269 -0.17802 0.042045 0.046721 0.084676 0.06509 0.067775 0.045951 0.092491 0.1947 0.078047 0.092685 0.11844 0.11571 -0.00087125 0.0034745 0.00033534 0.00059979 0.63425
3.0234 0.010093 0.010355 -0.0063352 -0.013829 0 -0.0087967 -0.0079684 -0.031859 -0.037583 -0.028562 -0.066917 -0.17643 0.060175 0.029149 0.13994 0.059474 0.05574 0.04608 0.10604 0.18604 0.091273 0.095497 0.11411 0.097068 -0.00079474 0.002834 0.0005691 0.00072223 0.44693
3.0273 0.0102 0.012301 0.0014611 0.0030137 0 0.0033603 -0.0018081 -0.014813 -0.021478 -0.013329 -0.041438 -0.17577 0.041379 0.014751 0.10239 0.055824 0.038137 0.053713 0.086362 0.15157 0.081888 0.073345 0.089866 0.075958 -0.00034124 0.0019372 0.0006876 0.00033635 0.1905
3.0313 0.0089305 0.013096 0.010858 0.022704 0 0.018435 0.0067962 0.0061488 -0.0020327 0.0049476 -0.014695 -0.17041 0.0042051 0.0073182 0.019596 0.046268 0.012806 0.022515 0.040112 0.10262 0.059161 0.034515 0.037908 0.046474 2.6012e-05 0.0012137 0.00043425 -0.0001239 -0.10503
3.0352 0.007484 0.012588 0.017425 0.031712 0 0.024467 0.015914 0.025835 0.020863 0.019774 0.023554 -0.15818 0.018562 0.013242 0.036629 0.011403 -0.020001 -0.15525 0.006523 0.062893 0.050996 0.0070641 -0.032202 -0.012295 5.2177e-05 0.00086107 -0.00022048 -0.0001984 -0.4031
3.0391 0.006638 0.010859 0.018897 0.02478 0 0.017093 0.023243 0.0404 0.044999 0.028287 0.074068 -0.14295 0.010778 0.0057493 0.014939 0.017773 -0.055721 -0.15092 -0.0065561 0.028731 -0.0039461 -0.045739 -0.098488 -0.0035111 -9.408e-05 0.00075117 -0.0010395 0.00013947 -0.66545
3.043 0.0060967 0.0080039 0.016477 0.0085716 0 0.0030974 0.027334 0.048341 0.065751 0.032674 0.1241 -0.13149 -0.018953 -0.0040613 -0.0074516 -0.0049807 -0.086734 -0.14989 -0.035346 -0.035606 -0.022564 -0.062648 -0.14253 -0.0043713 -2.9254e-05 0.00057385 -0.0016757 0.00048874 -0.85744
3.0469 0.0048109 0.004096 0.013378 -0.0042961 0 -0.0056348 0.028087 0.049968 0.078201 0.036946 0.15541 -0.12676 -0.043335 -0.030244 -0.024088 -0.027643 -0.10597 -0.11871 -0.061817 -0.092441 -0.033068 -0.075543 -0.16187 -0.044988 0.00041679 9.4932e-05 -0.0018991 0.00045538 -0.95382
3.0508 0.0019889 -0.00061397 0.011732 -0.0056289 0 -0.0024391 0.026325 0.046383 0.079881 0.042264 0.15734 -0.1236 -0.046635 -0.066157 -0.028258 -0.032614 -0.11026 -0.050262 -0.076991 -0.11561 -0.054018 -0.10605 -0.16758 -0.12625 0.00097485 -0.00066691 -0.0017065 5.2617e-05 -0.94411
3.0547 -0.0020837 -0.0054512 0.010608 0.0022239 0 0.0084837 0.022951 0.038869 0.071927 0.045177 0.13379 -0.11174 -0.051874 -0.018318 -0.0023925 -0.050756 -0.10105 -0.059678 -0.10911 -0.1163 -0.060467 -0.13521 -0.16981 -0.14787 0.0011419 -0.0014567 -0.0012401 -0.00032961 -0.83466
3.0586 -0.0061368 -0.0093778 0.0070266 0.0092823 0 0.015855 0.018348 0.028715 0.057715 0.040372 0.098566 -0.084512 -0.061444 -0.0152 0.018619 -0.029406 -0.082348 -0.062183 -0.096079 -0.1056 -0.087401 -0.1226 -0.16553 -0.1339 0.00063247 -0.0019502 -0.00062812 -0.00032516 -0.64455
3.0625 -0.008857 -0.011487 -0.00082607 0.0069845 0 0.011128 0.012308 0.016981 0.040134 0.025427 0.063675 -0.046113 -0.036929 -0.0036614 0.0018697 -0.015753 -0.057741 -0.076129 -0.068633 -0.089275 -0.072761 -0.0928 -0.14065 -0.10672 -0.00034312 -0.0019313 6.923e-05 5.9167e-05 -0.39624
3.0664 -0.0098726 -0.011627 -0.011225 -0.0045135 0 -0.0041753 0.0043888 0.0041534 0.019785 0.003357 0.030889 -0.0106 0.0065259 0.022266 -0.015115 -0.011717 -0.02887 -0.082667 -0.042553 -0.063387 -0.038407 -0.054811 -0.08493 -0.065535 -0.0012291 -0.0013654 0.00076056 0.0004777 -0.10705
3.0703 -0.0099364 -0.010597 -0.019777 -0.016887 0 -0.019817 -0.0055866 -0.0098491 -0.0044094 -0.019163 -0.0065288 0.0073819 0.031389 0.053014 0.03478 -0.00412 0.0038117 -0.047927 -0.03155 -0.020128 -0.038653 -0.015059 -0.0053979 -0.0028869 -0.00156 -0.00036431 0.0012168 0.0005867 0.21085
3.0742 -0.010168 -0.0096534 -0.022967 -0.021273 0 -0.02555 -0.0171 -0.025002 -0.032711 -0.036266 -0.054073 0.0030105 -0.0044533 0.052478 0.010852 0.0075374 0.03899 -0.03925 0.00079359 0.088233 0.021487 0.014978 0.075073 0.061479 -0.0012941 0.00088175 0.0011494 0.00032871 0.54135
3.0781 -0.011046 -0.0096509 -0.02116 -0.016188 0 -0.019593 -0.028767 -0.040266 -0.062337 -0.046255 -0.10733 -0.015537 0.016488 0.084984 0.057778 0.030274 0.073121 0.037173 0.029589 0.12122 0.023352 0.049659 0.1336 0.077688 -0.00077733 0.0021432 0.00047546 -9.2743e-05 0.85426
3.082 -0.012061 -0.01054 -0.018187 -0.0087937 0 -0.0096763 -0.038576 -0.053355 -0.08749 -0.051335 -0.15225 -0.033424 0.033834 0.11009 0.094125 0.050035 0.10094 0.0775 0.072855 0.14326 0.035468 0.088392 0.1634 0.11844 -0.000415 0.0031736 -0.00047123 -0.0004554 1.1055
3.0859 -0.012314 -0.011655 -0.01781 -0.008428 0 -0.0059854 -0.044574 -0.061592 -0.10194 -0.054413 -0.17425 -0.039543 0.022225 0.10562 0.080312 0.062568 0.11753 0.049248 0.11689 0.18383 0.07847 0.12579 0.17553 0.19516 -0.00036527 0.0037686 -0.0010538 -0.00068786 1.2515
3.0898 -0.011476 -0.012474 -0.020291 -0.018027 0 -0.012306 -0.045711 -0.063229 -0.10241 -0.056047 -0.16822 -0.032795 0.01664 0.074016 0.0418 0.082205 0.12036 0.052359 0.069798 0.21322 0.081599 0.14262 0.18477 0.19354 -0.00049591 0.0038649 -0.00077286 -0.00081555 1.2683
3.0938 -0.010173 -0.013097 -0.022258 -0.03098 0 -0.023044 -0.042353 -0.058145 -0.090327 -0.054139 -0.14115 -0.020396 0.034129 0.098074 0.050498 0.048427 0.11015 -0.0023966 0.11424 0.2028 0.068227 0.12529 0.19331 0.18324 -0.00057843 0.0036 0.00029657 -0.00081153 1.1614
3.0977 -0.0094456 -0.013949 -0.019947 -0.036305 0 -0.028507 -0.036019 -0.047448 -0.070689 -0.046328 -0.10534 -0.011053 0.032999 0.084548 0.049511 0.048303 0.089953 -0.011539 0.11208 0.18473 0.058619 0.12425 0.18772 0.16638 -0.00050303 0.0032383 0.0014754 -0.0005737 0.95893
3.1016 -0.0097828 -0.015084 -0.01279 -0.027874 0 -0.023581 -0.028456 -0.032617 -0.0488 -0.032708 -0.068818 -0.0089737 0.019134 0.064705 0.050242 0.061036 0.063384 -0.013442 0.090037 0.17871 0.064656 0.11998 0.15222 0.14571 -0.0003363 0.002979 0.0019497 -6.7045e-05 0.69417
3.1055 -0.010687 -0.015894 -0.0041 -0.0098669 0 -0.012099 -0.020673 -0.01514 -0.02735 -0.016357 -0.031154 -0.012401 0.007855 0.088266 0.073933 0.047905 0.033191 -0.06641 0.09927 0.19352 0.090926 0.081214 0.085734 0.12248 -0.00022399 0.0027901 0.0013936 0.00055475 0.39377
3.1094 -0.011176 -0.015627 0.0015845 0.006193 0 -0.0031951 -0.012657 0.0030773 -0.0058985 -0.0012786 0.011996 -0.016065 0.0046605 0.071942 0.079142 0.048835 0.001051 -0.053316 0.026441 0.066025 0.037657 0.023893 0.0064435 0.060877 -0.00026441 0.0024376 0.00023322 0.0010263 0.07889
3.1133 -0.010708 -0.014215 0.0019602 0.010332 0 -0.0030886 -0.0039685 0.019338 0.016998 0.010342 0.060538 -0.014787 -0.016878 0.053447 0.039706 0.033852 -0.031494 -0.021539 -0.0194 0.024357 0.043265 -0.0020982 -0.060604 0.0436 -0.00045147 0.0017187 -0.00068098 0.0011906 -0.22514
3.1172 -0.0095986 -0.012454 -0.0017457 0.001561 0 -0.0097183 0.0052841 0.030695 0.040831 0.019115 0.10593 -0.006399 -0.045982 0.0066866 -0.0014916 0.013077 -0.061803 -0.030915 -0.052086 -0.0077872 0.016431 -0.035726 -0.10163 0.0047929 -0.00068888 0.00070943 -0.0007347 0.0011235 -0.48421
3.1211 -0.0085032 -0.011199 -0.0063184 -0.012059 0 -0.014884 0.013942 0.03537 0.061836 0.026863 0.13547 0.0065418 -0.06382 -0.051957 -0.019892 -0.0076907 -0.085731 -0.07521 -0.074885 -0.056003 -0.051723 -0.077162 -0.12149 -0.065657 -0.00083349 -0.00022199 -7.3296e-06 0.0010144 -0.66351
3.125 -0.0075392 -0.01033 -0.0090957 -0.020216 0 -0.011749 0.020204 0.033881 0.074483 0.034004 0.14096 0.016883 -0.030702 -0.045818 0.0018496 -0.024438 -0.098634 -0.065972 -0.080112 -0.10033 -0.07716 -0.080297 -0.13421 -0.1175 -0.00075499 -0.00069011 0.00082901 0.00093082 -0.74233
3.1289 -0.0060123 -0.0086334 -0.0092763 -0.017932 0 -0.00086666 0.022656 0.028756 0.074715 0.03835 0.12412 0.015916 -0.0065439 -0.053768 -0.032303 -0.031306 -0.097374 -0.075773 -0.088795 -0.063106 -0.063412 -0.085401 -0.14647 -0.11322 -0.00042029 -0.00063416 0.0010565 0.00073734 -0.72219
3.1328 -0.0031294 -0.0049283 -0.0074658 -0.0078837 0 0.010524 0.021117 0.022836 0.062475 0.036533 0.094023 -0.0011688 -0.021295 -0.03714 -0.0079016 -0.030334 -0.082098 -0.057476 -0.092028 -0.051811 -0.025614 -0.076543 -0.15004 -0.12224 3.3477e-05 -0.00039752 0.00044804 0.00027754 -0.62113
3.1367 0.00098969 0.000562 -0.0046221 0.0034294 0 0.014951 0.016652 0.017463 0.041686 0.026913 0.059553 -0.030997 -0.040459 -0.032047 0.029038 -0.01695 -0.056544 -0.043614 -0.07824 -0.065631 -0.023751 -0.071766 -0.13028 -0.102 0.0003238 -0.00042449 -0.00060861 -0.00037594 -0.46035
3.1406 0.0051047 0.0060425 -0.0015648 0.011281 0 0.01092 0.010828 0.011974 0.017841 0.011502 0.023992 -0.063348 -0.028486 -0.064316 0.030027 0.008947 -0.026514 -0.063802 -0.040993 -0.083156 -0.088074 -0.081494 -0.082059 -0.021716 0.00018853 -0.00081558 -0.0014388 -0.00089806 -0.2564
3.1445 0.0078315 0.0095616 0.0010294 0.015052 0 0.0035305 0.0048376 0.0048056 -0.0048216 -0.0047892 -0.013698 -0.088577 0.015062 -0.029624 0.043722 0.011784 0.0025784 -0.071597 -0.0084764 -0.0033369 0.0058462 -0.03201 -0.017691 -0.01134 -0.00040021 -0.0011611 -0.0015602 -0.00097942 -0.025567
3.1484 0.0089606 0.010786 0.002916 0.016288 0 -0.00043955 -0.00079587 -0.0047682 -0.02452 -0.016976 -0.053164 -0.10536 -0.0024613 -0.014534 0.018123 0.013321 0.027526 -0.070349 0.016431 0.045595 0.025864 -0.0021811 0.040952 0.0050708 -0.0011596 -0.00086216 -0.00096226 -0.00062549 0.20635
3.1523 0.0097941 0.011384 0.0049005 0.015746 0 0.0019582 -0.0058097 -0.0156 -0.040966 -0.022652 -0.088941 -0.12113 0.012555 0.0028705 0.014216 0.019735 0.047409 -0.067292 0.037816 0.072842 0.044524 0.021766 0.07866 0.041546 -0.0016628 0.00029722 -4.6891e-05 -0.0001676 0.40166
3.1563 0.012007 0.01349 0.0087718 0.012988 0 0.0085406 -0.0095822 -0.024955 -0.053518 -0.022515 -0.11269 -0.14357 0.047496 0.0094519 0.032191 0.027558 0.062133 -0.048829 0.055081 0.085853 0.054676 0.041813 0.096303 0.083573 -0.0016419 0.0018406 0.00065637 4.5149e-05 0.52149
3.1602 0.015964 0.017586 0.015825 0.0085529 0 0.01519 -0.010978 -0.029723 -0.060209 -0.018774 -0.11901 -0.1705 0.01458 -0.035991 0.032036 0.02552 0.070748 0.017492 0.064467 0.094602 -0.0054519 0.053256 0.10508 0.091678 -0.0011781 0.0028818 0.00078784 -3.4291e-05 0.54179
3.1641 0.020071 0.02184 0.024926 0.0054392 0 0.019647 -0.0089057 -0.027719 -0.058471 -0.013167 -0.10867 -0.18872 0.020499 -0.006613 0.032094 0.049348 0.070955 -0.017931 0.075375 0.16671 0.075026 0.042498 0.11184 0.081807 -0.0006109 0.0028134 0.0003199 -0.00014697 0.4614
3.168 0.021873 0.02361 0.03225 0.0073117 0 0.022186 -0.0031611 -0.018512 -0.046814 -0.0062822 -0.086191 -0.18466 0.030974 -0.0079369 0.030211 0.054145 0.060232 -0.035858 0.067807 0.13393 0.081248 0.054212 0.11013 0.078345 -0.00025196 0.0018194 -0.00045742 -3.7204e-05 0.29667
3.1719 0.020027 0.021751 0.033723 0.014748 0 0.02339 0.0051668 -0.0036257 -0.026087 0.0017105 -0.054523 -0.15789 0.041396 -0.0099647 0.029459 0.044297 0.03777 -0.02572 0.054724 0.087799 0.03154 0.061578 0.085746 0.073539 -0.00016553 0.00074135 -0.0011004 0.00026164 0.069628
3.1758 0.015428 0.017572 0.028497 0.023592 0 0.022417 0.014154 0.013869 0.00054183 0.010248 -0.013216 -0.1242 0.044319 0.0052477 0.029956 0.027158 0.0058048 0.00075746 0.040523 0.0898 -0.034407 0.042903 0.031639 0.05797 -0.00020041 0.00038014 -0.001257 0.00047595 -0.19814
3.1797 0.010475 0.013527 0.020176 0.02781 0 0.018192 0.022073 0.030299 0.02867 0.018587 0.037626 -0.10397 0.010879 -0.0059924 0.018758 0.015745 -0.030576 -0.046283 -0.010868 0.067373 -0.012153 -0.0051447 -0.042155 0.013856 -0.00020496 0.00082392 -0.00087618 0.00041977 -0.48182
3.1836 0.0071808 0.010968 0.014131 0.024613 0 0.012056 0.028206 0.042619 0.054022 0.026666 0.091717 -0.1055 0.023971 -0.071787 -0.0043864 -0.0027858 -0.065062 -0.055014 -0.035007 0.021433 -0.0065978 -0.033684 -0.11322 -0.046719 -0.00018296 0.0013904 -0.00024472 0.00023209 -0.74732
3.1875 0.0057788 0.0091444 0.012884 0.016863 0 0.0081441 0.032805 0.049341 0.073404 0.035204 0.13614 -0.11903 0.017338 -0.085943 -0.011782 -0.004254 -0.09221 -0.078545 -0.049765 -0.030861 -0.013521 -0.072709 -0.16208 -0.088558 -0.00023287 0.0012382 0.0002091 0.00023995 -0.95355
3.1914 0.0049829 0.0063752 0.013729 0.010164 0 0.0099374 0.036246 0.050612 0.085081 0.044314 0.15822 -0.12728 -0.001418 -0.077347 -0.0082509 0.001511 -0.10886 -0.096104 -0.073374 -0.07542 -0.032449 -0.11297 -0.18439 -0.093333 -0.00036129 0.00011342 0.00023146 0.00057218 -1.065
3.1953 0.0034572 0.0021332 0.011067 0.0074049 0 0.016002 0.038103 0.04743 0.088618 0.051809 0.15428 -0.12262 0.0032205 -0.12883 -0.011618 -0.0096908 -0.11429 -0.057613 -0.12702 -0.096581 -0.063336 -0.12926 -0.18945 -0.047899 -0.00040375 -0.0014191 -6.2873e-05 0.00094469 -1.0649
3.1992 0.0010174 -0.0021407 0.001606 0.0063238 0 0.019784 0.036961 0.040705 0.084305 0.053276 0.1319 -0.11395 -0.019379 -0.065326 -0.0040905 -0.012593 -0.10923 -0.083562 -0.096158 -0.099794 -0.10567 -0.10213 -0.18734 -0.12596 -0.00016599 -0.002442 -0.00029676 0.00088658 -0.95835
3.2031 -0.0014988 -0.0043613 -0.012242 0.0027006 0 0.014857 0.031223 0.030931 0.072408 0.04471 0.10294 -0.11663 -0.034888 -0.041831 -0.0087584 -0.031407 -0.09459 -0.045503 -0.090613 -0.10347 -0.065217 -0.10801 -0.1773 -0.12827 0.00035433 -0.0024172 -0.00017124 0.00021537 -0.76266
3.207 -0.003362 -0.0039515 -0.023953 -0.0041534 0 0.0012633 0.020317 0.0186 0.052812 0.025923 0.073417 -0.13555 -0.028561 -0.062639 0.011508 -0.036094 -0.070876 -0.051804 -0.082928 -0.090155 -0.062977 -0.10193 -0.14849 -0.092757 0.000914 -0.0015421 0.00024761 -0.00072031 -0.49523
3.2109 -0.0048039 -0.0026379 -0.028121 -0.0097311 0 -0.013402 0.0054231 0.0046458 0.025586 0.0016525 0.03974 -0.15858 -0.003552 -0.10696 0.061456 -0.013508 -0.038657 -0.12277 -0.059811 -0.052516 -0.11393 -0.070026 -0.092067 -0.050128 0.0012214 -0.00046062 0.00056194 -0.001309 -0.17035
3.2148 -0.0067156 -0.0030377 -0.024652 -0.0089269 0 -0.020126 -0.010857 -0.0097597 -0.0076721 -0.021064 -0.0050206 -0.16756 -0.004452 -0.086837 0.075873 0.020332 0.00012744 -0.090114 -0.032253 6.7159e-05 0.0024091 -0.060913 -0.013123 -0.02943 0.0011974 0.00034809 0.00038754 -0.0012238 0.1938
3.2188 -0.0095739 -0.0063686 -0.018314 -0.0025715 0 -0.016688 -0.025649 -0.023908 -0.042811 -0.037378 -0.060752 -0.15593 0.026795 -0.039191 0.051113 0.01403 0.0412 -0.010152 0.0071622 0.050386 0.033353 -0.029142 0.069112 0.0085242 0.0010297 0.00092521 -0.00028636 -0.00071726 0.56674
3.2227 -0.012783 -0.011464 -0.01435 0.0012682 0 -0.010095 -0.03699 -0.037808 -0.073733 -0.047239 -0.11609 -0.13553 0.033773 -0.0059133 0.064165 0.034873 0.078403 0.036362 0.036842 0.086838 0.077686 0.010161 0.13341 0.056694 0.00095984 0.0016421 -0.0010508 -0.00036385 0.90656
3.2266 -0.015152 -0.015962 -0.0143 -0.0061556 0 -0.010334 -0.044319 -0.051357 -0.094836 -0.053907 -0.15501 -0.1256 0.023333 0.017582 0.078471 0.058613 0.10576 0.041028 0.063082 0.11395 0.11338 0.063152 0.17048 0.10027 0.0010246 0.0027102 -0.0014008 -0.00049357 1.1712
3.2305 -0.016017 -0.018414 -0.015617 -0.025222 0 -0.020774 -0.048096 -0.063013 -0.10375 -0.05985 -0.16843 -0.13486 0.015759 0.045259 0.040222 0.046438 0.11998 0.015028 0.09741 0.14093 0.098986 0.13485 0.1867 0.12147 0.0010305 0.0038958 -0.0011529 -0.00086996 1.3313
3.2344 -0.015851 -0.01925 -0.01487 -0.045236 0 -0.034292 -0.048991 -0.069469 -0.10219 -0.063956 -0.16019 -0.15426 0.019604 0.077633 0.063239 0.073501 0.12163 0.044999 0.13123 0.18687 0.10449 0.13263 0.19478 0.099005 0.00079601 0.0047035 -0.00059559 -0.00092894 1.3748
3.2383 -0.015719 -0.019804 -0.011174 -0.051831 0 -0.039243 -0.047252 -0.067213 -0.093936 -0.062674 -0.14189 -0.16669 0.032828 0.076476 0.050455 0.085135 0.11387 0.054108 0.12991 0.1809 0.090802 0.14029 0.20022 0.10943 0.00040014 0.0048159 -0.00024345 -0.00034315 1.3033
3.2422 -0.016136 -0.020584 -0.0067905 -0.038846 0 -0.030158 -0.042628 -0.055117 -0.08153 -0.053875 -0.12157 -0.16315 0.041702 0.064651 0.058124 0.089456 0.099687 0.068636 0.12368 0.16442 0.10897 0.14917 0.1957 0.13808 0.00015137 0.0043419 -0.00041295 0.00063957 1.1258
3.2461 -0.016491 -0.020627 -0.0048005 -0.014245 0 -0.013253 -0.034775 -0.035914 -0.064506 -0.039522 -0.097177 -0.14911 0.040846 0.056722 0.081172 0.086831 0.079661 0.074636 0.11209 0.1519 0.1326 0.14102 0.16812 0.15723 0.00027931 0.0036447 -0.00097586 0.0014057 0.85777
3.25 -0.015608 -0.018554 -0.0063787 0.0056656 0 -0.0012979 -0.023823 -0.01504 -0.040787 -0.024338 -0.060863 -0.13617 0.032073 0.065423 0.033953 0.067807 0.052379 -0.0014707 0.055349 0.13225 0.021314 0.074203 0.11189 0.10585 0.0006583 0.0029582 -0.0014801 0.0015191 0.52495
3.2539 -0.012876 -0.014124 -0.009999 0.0091637 0 -0.0022436 -0.010709 0.0024945 -0.010127 -0.011689 -0.0097249 -0.12954 0.024309 0.077309 0.0081091 0.022841 0.017194 -0.031526 0.035661 0.12259 0.051497 0.052635 0.036436 0.083404 0.00086956 0.0022001 -0.0015146 0.0010714 0.1639
3.2578 -0.0088153 -0.0086215 -0.012747 -0.0018122 0 -0.011954 0.0029101 0.014805 0.023575 -0.0007364 0.047508 -0.12538 0.017583 0.032872 0.034354 0.005252 -0.022897 -0.030005 0.0057529 0.080609 0.023096 0.014464 -0.038377 0.038136 0.00057638 0.0011655 -0.0010135 0.00052657 -0.18454
3.2617 -0.0045607 -0.0036837 -0.012189 -0.014084 0 -0.017825 0.015157 0.023316 0.053383 0.012117 0.094627 -0.11966 0.020372 -0.012446 0.056957 0.0050443 -0.060936 -0.041783 -0.031005 0.021181 -0.013677 -0.028808 -0.095121 -0.015538 -0.00014273 -0.00012198 -0.00027876 0.0002467 -0.48635
3.2656 -0.00083526 0.00017747 -0.0074447 -0.014681 0 -0.010119 0.024592 0.030525 0.073172 0.028668 0.1194 -0.11696 0.033998 -0.0078187 0.024985 0.00435 -0.088964 -0.1011 -0.065431 -0.036391 -0.0013957 -0.06206 -0.129 -0.057694 -0.00084005 -0.0012971 0.00026262 0.00017916 -0.72155
3.2695 0.0025615 0.0038342 0.00061614 -0.0012236 0 0.0091684 0.030663 0.037455 0.081048 0.045629 0.12206 -0.12743 -0.0054258 -0.03692 -0.0033303 -0.022457 -0.10227 -0.13305 -0.083299 -0.090137 -0.032643 -0.10243 -0.1474 -0.079 -0.0010963 -0.0019236 0.00036006 -8.4352e-06 -0.88241
3.2734 0.0062993 0.0083633 0.0095938 0.017306 0 0.027828 0.033687 0.042925 0.07956 0.05607 0.11333 -0.15391 0.019768 -0.060681 0.0089297 -0.035075 -0.1017 -0.14564 -0.087202 -0.10949 -0.016647 -0.11279 -0.16018 -0.1236 -0.00089154 -0.0018926 8.5772e-05 -0.00051725 -0.96605
3.2773 0.010648 0.013716 0.016249 0.029106 0 0.033814 0.034364 0.044918 0.072782 0.054713 0.1042 -0.18407 0.0058597 -0.082079 0.019894 -0.02194 -0.09227 -0.1289 -0.090964 -0.11247 -0.014266 -0.10796 -0.16953 -0.14753 -0.00059136 -0.0015373 -0.00025231 -0.0011623 -0.96975
3.2813 0.01511 0.01862 0.018095 0.029278 0 0.025248 0.033196 0.042469 0.063012 0.042515 0.096627 -0.19832 -0.037177 -0.099256 0.025869 -0.00012623 -0.079156 -0.08893 -0.093058 -0.098135 -0.035151 -0.092844 -0.16827 -0.14446 -0.000566 -0.0013274 -0.00034985 -0.0015263 -0.89347
3.2852 0.018866 0.021763 0.01542 0.022543 0 0.011486 0.030266 0.036304 0.049918 0.026389 0.083169 -0.18789 -0.015615 -0.10631 0.048004 -0.01434 -0.064274 -0.046294 -0.080733 -0.052585 -0.057243 -0.067968 -0.14724 -0.13201 -0.00082314 -0.0014232 -0.00013052 -0.0013602 -0.74616
3.2891 0.021486 0.022944 0.011988 0.017684 0 0.0048821 0.025521 0.027968 0.032481 0.014191 0.055265 -0.16498 0.024601 -0.10126 0.04262 -0.00070316 -0.046073 -0.094423 -0.05537 -0.049365 -0.050572 -0.077787 -0.10496 -0.092483 -0.001015 -0.0015294 0.00019644 -0.00083076 -0.54863
3.293 0.023123 0.023006 0.012862 0.019579 0 0.01074 0.01928 0.01864 0.011541 0.0091743 0.012498 -0.15327 0.014354 -0.067157 0.032159 -0.0043413 -0.022503 -0.081566 -0.045109 -0.032552 -0.048426 -0.080774 -0.050924 -0.053496 -0.00080537 -0.0012035 0.00029461 -0.00038183 -0.32926
3.2969 0.024042 0.022693 0.02025 0.025766 0 0.023804 0.012436 0.0088977 -0.0095365 0.0084461 -0.034867 -0.16664 -0.0014653 -0.026225 0.043486 -0.0013698 0.0053753 -0.059198 -0.030828 0.0022402 -0.013182 -0.055572 -5.1718e-05 -0.025348 -0.00022663 -0.00033375 -2.2499e-05 -0.00034604 -0.11605
3.3008 0.024085 0.021762 0.030741 0.029566 0 0.033402 0.0061507 -0.00057217 -0.026557 0.0063762 -0.071722 -0.19624 0.010814 0.00074115 0.082145 0.023083 0.032199 -0.06429 -0.0017749 0.04826 0.06231 -0.0021826 0.036712 -0.0096202 0.00032528 0.00067672 -0.0006017 -0.00067107 0.068358
3.3047 0.022755 0.019361 0.037017 0.026099 0 0.032145 0.001318 -0.0083608 -0.036772 -0.00025096 -0.087275 -0.21888 0.031697 -0.0039909 0.065791 0.041111 0.050609 -0.050052 0.013744 0.05888 0.047679 -0.0056512 0.057619 0.024315 0.00044715 0.0012088 -0.0010271 -0.00099637 0.20623
3.3086 0.019858 0.015275 0.033455 0.015996 0 0.021027 -0.001672 -0.012691 -0.03973 -0.0096249 -0.080775 -0.21864 0.016648 -0.00075711 0.06774 0.048768 0.055452 -0.046744 0.046988 0.064769 -0.0065402 0.032131 0.067461 0.02508 8.6069e-05 0.00094456 -0.00095071 -0.00099057 0.28243
3.3125 0.015994 0.010635 0.021094 0.0045304 0 0.007696 -0.0026905 -0.012459 -0.03634 -0.016575 -0.060473 -0.20054 0.021256 0.00096211 0.046176 0.027853 0.046859 -0.038845 0.054556 0.089169 -0.006438 0.041847 0.070465 0.050283 -0.00043418 0.00013401 -0.00042725 -0.00064113 0.28574
3.3164 0.012262 0.0071912 0.0073087 -0.0021979 0 0.00031784 -0.0015288 -0.0079597 -0.027551 -0.016649 -0.03753 -0.18374 0.027823 -0.0020825 0.016209 0.0031327 0.030006 -0.040961 0.032893 0.11293 0.025584 0.031792 0.065722 0.060744 -0.00071334 -0.00062019 5.9369e-05 -0.00025635 0.21472
3.3203 0.0093723 0.0057653 -0.00010355 -0.0010024 0 0.002063 0.0019934 -0.00068432 -0.014102 -0.0092237 -0.019245 -0.18196 -0.012585 -0.011238 0.018174 0.02136 0.011733 -0.081268 -0.0057013 0.096703 0.016933 0.042088 0.049159 -0.026485 -0.00059274 -0.00084503 -3.1914e-05 -0.00019965 0.083127
3.3242 0.0070296 0.0054261 0.00048735 0.0066689 0 0.0096536 0.007413 0.0074504 0.0026544 0.0023828 -0.0055385 -0.19133 -0.004283 0.0076431 0.060351 0.043382 -0.003591 0.025031 -0.0078469 0.055503 0.058753 0.028065 0.019561 -0.0061025 -0.00020638 -0.00051099 -0.0008036 -0.00058845 -0.080898
3.3281 0.004255 0.0042806 0.0032177 0.015364 0 0.01603 0.013147 0.014676 0.020112 0.013242 0.0096228 -0.19677 -0.015615 -0.0016884 0.030645 0.023599 -0.016098 -0.036286 -0.018505 0.030765 0.021485 -0.0059159 -0.017627 -0.00034039 0.0002227 6.3324e-05 -0.001749 -0.0011935 -0.2431
3.332 0.00039393 0.0011836 0.00011046 0.018255 0 0.01493 0.016902 0.01952 0.034967 0.019597 0.03276 -0.18853 -0.010936 -0.015576 0.016565 -0.0099009 -0.028915 -0.1334 -0.027772 0.0056097 -0.0087611 -0.037109 -0.052667 -0.032486 0.00058397 0.00055675 -0.0021225 -0.0016028 -0.37371
3.3359 -0.0041457 -0.0032518 -0.011477 0.011013 0 0.0047923 0.016962 0.020968 0.044576 0.020429 0.064436 -0.17082 0.017942 -0.024405 0.039475 -0.03143 -0.044226 -0.1703 -0.032393 -0.02431 -0.00093565 -0.055895 -0.077859 -0.08946 0.00087536 0.00087639 -0.0015807 -0.001517 -0.45385
3.3398 -0.0081617 -0.0072859 -0.026005 -0.0048184 0 -0.0099746 0.01337 0.018941 0.047815 0.017347 0.096079 -0.15433 0.018073 -0.048221 -0.029027 -0.0064349 -0.059864 -0.082881 -0.043478 -0.034763 -0.040789 -0.078852 -0.091732 -0.063964 0.001055 0.0010833 -0.00052329 -0.00096409 -0.47536
3.3438 -0.010712 -0.0096838 -0.034146 -0.021579 0 -0.021291 0.0078618 0.014635 0.044752 0.013199 0.1132 -0.14268 0.014542 -0.070827 0.019774 -0.01104 -0.069257 -0.046471 -0.066628 -0.070187 -0.047016 -0.08027 -0.097121 -0.064968 0.00097804 0.0011702 0.00022086 -0.00028414 -0.43629
3.3477 -0.011972 -0.01079 -0.030596 -0.029844 0 -0.02256 0.0023901 0.0098928 0.035736 0.010102 0.10419 -0.12891 -0.0023946 -0.058947 0.039695 -0.028841 -0.065254 -0.027449 -0.074705 -0.078212 -0.034001 -0.083465 -0.095319 -0.065666 0.00053533 0.00099669 0.00013326 0.00010381 -0.33698
3.3516 -0.013104 -0.012092 -0.01852 -0.025296 0 -0.013781 -0.0025639 0.0056434 0.021107 0.0078166 0.069025 -0.10622 -0.011553 -0.035495 0.038355 -0.029336 -0.045356 -0.024335 -0.066185 -0.056579 -0.017562 -0.077631 -0.082619 -0.056227 -0.0001502 0.00048707 -0.00049386 -9.7646e-06 -0.17935
3.3555 -0.015248 -0.014772 -0.0069319 -0.012912 0 -0.0026897 -0.0083242 0.00070492 0.0018423 0.0035379 0.020985 -0.080051 0.01271 -0.034821 0.050918 0.016362 -0.014404 -0.039221 -0.045067 -0.017027 -0.013599 -0.046207 -0.053369 -0.030434 -0.0007184 -0.0001358 -0.00079236 -0.00048772 0.030828
3.3594 -0.018547 -0.018647 -0.0035111 -0.0041281 0 9.4591e-05 -0.016523 -0.0075475 -0.019772 -0.0062301 -0.021514 -0.066458 0.012335 -0.015845 -0.020159 -0.013324 0.017755 -0.034561 -0.0029914 -0.016872 0.01111 -0.014823 -0.0070805 0.0034947 -0.00082422 -0.00039543 -0.00012477 -0.00096527 0.28071
3.3633 -0.022033 -0.022359 -0.0090122 -0.0080755 0 -0.010732 -0.027005 -0.020677 -0.040548 -0.022526 -0.04766 -0.076355 0.030162 -0.0010555 0.030826 -0.008531 0.042391 0.005962 0.0052183 0.035906 0.036967 0.0075707 0.047514 0.039819 -0.00042952 6.9245e-05 0.0012597 -0.001136 0.54823
3.3672 -0.02439 -0.024506 -0.017591 -0.023653 0 -0.029889 -0.037067 -0.03687 -0.057796 -0.041801 -0.061612 -0.10211 0.025053 0.031943 0.074316 0.01994 0.057332 0.032094 0.015434 0.081183 0.067624 0.024832 0.096331 0.044197 0.00015794 0.0011322 0.0023508 -0.00097519 0.80266
3.3711 -0.024872 -0.024604 -0.022122 -0.039575 0 -0.044321 -0.042949 -0.051187 -0.0704 -0.057032 -0.077679 -0.12188 0.001574 0.068985 0.072198 0.052434 0.067359 0.028682 0.038934 0.099912 0.093811 0.044868 0.12919 0.03289 0.00055612 0.0021981 0.0022192 -0.00071479 1.0093
3.375 -0.02365 -0.023161 -0.019736 -0.043241 0 -0.042982 -0.042492 -0.058687 -0.078419 -0.062046 -0.10628 -0.11909 0.028029 0.038274 0.085297 0.045729 0.078944 0.017836 0.061039 0.11614 0.083143 0.085865 0.14627 0.099586 0.00063722 0.0026626 0.00083867 -0.00059724 1.1377
3.3789 -0.021454 -0.021052 -0.013375 -0.031375 0 -0.026128 -0.03679 -0.057988 -0.081634 -0.056058 -0.14212 -0.097892 0.058479 0.060524 0.12054 0.043134 0.09344 0.047269 0.0658 0.1758 0.10369 0.096168 0.1555 0.16681 0.00059456 0.0024264 -0.00085454 -0.00064172 1.1706
3.3828 -0.018972 -0.018898 -0.008843 -0.01315 0 -0.0060013 -0.029409 -0.052073 -0.07868 -0.044576 -0.16521 -0.078571 0.06154 0.074427 0.12587 0.056022 0.10447 0.048019 0.067745 0.1904 0.1014 0.10787 0.16294 0.18591 0.00068878 0.0019776 -0.0017266 -0.00064942 1.1082
3.3867 -0.016528 -0.016902 -0.010259 -0.0026158 0 0.0024931 -0.023762 -0.045409 -0.067958 -0.035371 -0.15517 -0.077341 0.051393 0.08839 0.12231 0.074216 0.10212 0.041688 0.075377 0.17097 0.091743 0.11419 0.1649 0.15825 0.00093806 0.0019272 -0.0013563 -0.00044456 0.96515
3.3906 -0.014153 -0.014996 -0.017253 -0.0066642 0 -0.0060983 -0.020761 -0.03984 -0.049613 -0.032323 -0.10785 -0.091104 0.044724 0.10941 0.12852 0.083573 0.080907 0.048986 0.090464 0.14176 0.089606 0.10568 0.1499 0.10111 0.0010751 0.0024077 -0.0002962 -0.00010326 0.76133
3.3945 -0.011789 -0.012963 -0.025394 -0.019033 0 -0.023075 -0.018521 -0.033008 -0.026563 -0.032188 -0.040543 -0.1028 0.029991 0.062638 0.064238 0.056373 0.045056 -0.01057 0.060212 0.13553 0.032357 0.082543 0.10934 0.10756 0.00082152 0.0028999 0.00049416 8.3087e-05 0.51416
3.3984 -0.0093614 -0.010473 -0.029035 -0.025794 0 -0.032608 -0.014179 -0.020902 -0.0032581 -0.027252 0.019116 -0.10139 0.043339 0.029979 0.045908 0.016369 0.0064489 -0.016044 0.041809 0.062909 0.035678 0.022491 0.047574 0.07055 0.00020557 0.0026811 0.00047951 -9.9933e-05 0.23767
3.4023 -0.0067305 -0.0072217 -0.024676 -0.017668 0 -0.024824 -0.0062357 -0.0023339 0.016935 -0.012002 0.052203 -0.095047 0.044495 0.01746 0.016334 0.0047205 -0.023372 -0.028108 0.013514 0.012155 0.022056 -0.013605 -0.018206 0.026183 -0.00040367 0.0015063 -0.00010939 -0.0005304 -0.051754
3.4063 -0.0036982 -0.0032379 -0.013043 0.0016466 0 -0.0039377 0.0043507 0.018743 0.033341 0.011605 0.06042 -0.10328 0.021003 0.020356 0.0012415 0.009654 -0.040787 -0.051389 -0.024006 -0.0089155 -0.0096707 -0.026556 -0.069067 -0.015511 -0.00059265 -0.00010492 -0.00065525 -0.00081169 -0.32955
3.4102 -0.00016631 0.00093542 0.0012483 0.018504 0 0.015486 0.014876 0.035349 0.047051 0.034737 0.061708 -0.13606 -0.024405 0.023497 0.098588 -0.025211 -0.051107 -0.051377 -0.05315 -0.048435 -0.004879 -0.063263 -0.097182 -0.058958 -0.00025525 -0.0012558 -0.00080073 -0.00063377 -0.56438
3.4141 0.003698 0.0045181 0.012418 0.021102 0 0.02087 0.02258 0.042374 0.058401 0.047835 0.073549 -0.18191 -0.0011879 -0.035398 0.074889 -0.0069214 -0.062309 -0.090639 -0.077809 -0.066988 -0.0035303 -0.076498 -0.1094 -0.071933 0.00032634 -0.0014 -0.00071452 -9.2373e-05 -0.72774
3.418 0.0074782 0.0071003 0.017192 0.0097522 0 0.011988 0.026041 0.040163 0.065402 0.047378 0.097774 -0.21798 0.015634 -0.07227 0.05056 -0.014787 -0.076914 -0.10342 -0.081652 -0.072445 -0.03388 -0.092041 -0.11851 -0.069432 0.00073238 -0.00076031 -0.00077547 0.00036862 -0.80498
3.4219 0.010726 0.0090006 0.016894 -0.0032838 0 0.00061219 0.025559 0.033832 0.064864 0.037858 0.11898 -0.23193 0.021258 -0.07546 0.028248 -0.026952 -0.088966 -0.11068 -0.086904 -0.070777 -0.06921 -0.10082 -0.1303 -0.089102 0.00073852 -7.7207e-05 -0.0010741 0.00036794 -0.79961
3.4258 0.013199 0.010924 0.016082 -0.0042339 0 1.3445e-05 0.022682 0.029041 0.055302 0.027609 0.11733 -0.23323 0.017948 -0.051032 0.007725 -0.027988 -0.088709 -0.12614 -0.10312 -0.066363 -0.078683 -0.094949 -0.13791 -0.13872 0.00043088 5.7037e-05 -0.0012787 -3.8141e-05 -0.72785
3.4297 0.014926 0.013165 0.01841 0.010425 0 0.013449 0.019342 0.027811 0.038915 0.022132 0.085034 -0.24227 0.02445 -0.067755 0.0014016 -0.04787 -0.071022 -0.11581 -0.076528 -0.056809 -0.0071776 -0.073184 -0.12858 -0.088758 4.1968e-05 -0.00033793 -0.00099382 -0.00039803 -0.60858
3.4336 0.016092 0.015165 0.023021 0.030796 0 0.031399 0.016987 0.027634 0.020674 0.020439 0.033166 -0.26873 0.011136 -0.064496 0.011515 -0.0093917 -0.040521 -0.1084 -0.055901 -0.077439 -0.02121 -0.056155 -0.096392 -0.033857 -0.00028378 -0.00076448 -0.00021374 -0.00030709 -0.45665
3.4375 0.016865 0.015964 0.024908 0.041515 0 0.03966 0.015928 0.024189 0.0051853 0.017126 -0.016074 -0.30163 -0.012975 -0.039358 0.015182 0.0078075 -0.0090603 -0.091517 -0.037684 -0.03135 -0.046456 -0.033742 -0.049342 -0.021235 -0.00055407 -0.00079309 0.00061425 0.0001725 -0.28375
3.4414 0.017294 0.015187 0.019438 0.034119 0 0.031292 0.01521 0.015163 -0.0059731 0.0080606 -0.045113 -0.32069 -0.026691 -0.0043613 0.021947 0.0062103 0.012347 -0.069685 -0.015897 0.048159 -0.039328 -0.011841 -0.0044501 -0.032403 -0.00079746 -0.00046331 0.00098257 0.00053544 -0.10394
3.4453 0.017303 0.013601 0.0072512 0.013749 0 0.012456 0.013259 0.0021693 -0.01424 -0.0053016 -0.052168 -0.31659 0.00077721 0.019287 0.056335 0.022302 0.020659 -0.055501 0.017716 0.066056 0.040962 -0.0041171 0.024595 -0.016842 -0.00092963 -0.00016699 0.0007667 0.00029652 0.062443
3.4492 0.016717 0.012572 -0.0051682 -0.0049801 0 -0.0025071 0.0091376 -0.010323 -0.021614 -0.016571 -0.049517 -0.29888 0.011612 0.021517 0.058568 0.043874 0.021472 -0.038591 0.0018739 0.058071 0.058769 0.0010715 0.03633 0.011896 -0.0007994 -0.00018016 0.00027878 -0.00054453 0.1908
3.4531 0.01536 0.012876 -0.010366 -0.0093234 0 -0.0025573 0.0035779 -0.017827 -0.028098 -0.019383 -0.051098 -0.28439 0.01627 -0.001812 0.084309 0.039285 0.023076 -0.05561 0.001885 0.048658 0.074471 0.0063335 0.039564 0.043709 -0.00037871 -0.00035669 -8.9741e-05 -0.0014834 0.25928
3.457 0.01321 0.013949 -0.0062212 0.0021291 0 0.011324 -0.0011519 -0.018271 -0.031279 -0.012487 -0.059989 -0.2796 0.017908 -0.02075 0.089354 0.035044 0.028974 -0.040346 0.012094 0.051354 0.096688 0.022526 0.043191 0.056285 0.00012056 -0.00030914 -0.0002402 -0.0019523 0.25659
3.4609 0.010565 0.014334 0.0020873 0.01904 0 0.027 -0.0027153 -0.012635 -0.028257 -0.00080807 -0.065905 -0.27628 0.023397 -0.022138 0.065466 0.04409 0.034888 0.019679 0.022484 0.073145 0.11704 0.04735 0.047487 0.045409 0.00036467 0.00011905 -0.00037381 -0.0017952 0.18644
3.4648 0.0080029 0.012934 0.0065684 0.027816 0 0.030769 -0.00048526 -0.0038412 -0.018154 0.0083495 -0.054496 -0.26452 0.053535 -0.028312 0.09173 0.051509 0.03243 0.0070084 0.0068332 0.11024 0.077637 0.043757 0.044559 0.049098 0.00017244 0.00060414 -0.00066792 -0.0013338 0.06668
3.4688 0.0060688 0.009902 0.0035312 0.022045 0 0.018063 0.003857 0.0050768 -0.0031362 0.010857 -0.020575 -0.24758 0.032478 -0.051864 0.10407 0.03274 0.016311 -0.03621 -0.0091573 0.099423 0.05912 0.03368 0.026829 0.029628 -0.00030835 0.00061123 -0.0010109 -0.00099732 -0.076171
3.4727 0.0048657 0.0064135 -0.0031295 0.0068104 0 -0.0029912 0.0075432 0.012376 0.012683 0.0086647 0.025717 -0.24104 0.012608 -0.038217 0.090537 0.019909 -0.010651 -0.084358 -0.018757 0.059598 0.059001 0.020336 -0.0047954 0.021141 -0.00070172 -6.0907e-05 -0.001104 -0.00091372 -0.21528
3.4766 0.0039326 0.0036186 -0.005553 -0.0061039 0 -0.017771 0.0088371 0.017896 0.025442 0.0077908 0.065012 -0.25592 0.0044625 -0.030478 0.069387 0.011833 -0.038573 -0.1057 -0.023467 0.0021329 0.060451 0.003335 -0.04056 0.012245 -0.00070478 -0.0010121 -0.00081642 -0.00086207 -0.3312
3.4805 0.0026229 0.0018085 0.00083073 -0.0079047 0 -0.016266 0.0082613 0.022248 0.033237 0.013072 0.082316 -0.28396 0.0097799 -0.090344 0.066885 0.00063094 -0.056762 -0.070256 -0.027643 -0.057792 0.042306 -0.017924 -0.069192 -0.018638 -0.00032582 -0.0015537 -0.00038833 -0.00059259 -0.41516
3.4844 0.00071963 0.00048424 0.013016 0.00046047 0 -0.0005547 0.0078443 0.025579 0.036396 0.023857 0.077159 -0.30202 0.022158 -0.090946 0.075104 0.0021745 -0.06048 -0.08034 -0.048902 -0.037344 0.009235 -0.034599 -0.085804 -0.06463 0.00014263 -0.0013291 -0.00022851 -0.00014196 -0.46584
3.4883 -0.0012985 -0.00094556 0.02289 0.0097662 0 0.016968 0.0090247 0.026909 0.036468 0.03406 0.062242 -0.29305 0.035728 -0.097583 0.069239 -0.00092671 -0.053305 -0.072635 -0.048182 -0.041271 -0.010994 -0.040992 -0.093255 -0.048311 0.00037397 -0.00064259 -0.00050093 0.00019766 -0.48172
3.4922 -0.002682 -0.0026571 0.023997 0.010706 0 0.023129 0.011061 0.024711 0.03475 0.036513 0.051928 -0.26317 0.011809 -0.077611 0.07491 0.0034751 -0.043496 -0.094708 -0.045036 -0.03986 -0.0049576 -0.051099 -0.096393 -0.044115 0.00025013 -0.00015877 -0.00093983 0.00021019 -0.4553
3.4961 -0.0032035 -0.0045266 0.016408 0.0018479 0 0.013774 0.011383 0.018349 0.031246 0.028186 0.050303 -0.23738 -0.028632 -0.034421 0.094754 0.016769 -0.037264 -0.12427 -0.048412 -0.027669 0.023426 -0.062047 -0.095321 -0.061594 -9.9304e-05 -0.0002485 -0.0011075 1.5825e-05 -0.375
3.5 -0.0035334 -0.0065061 0.0056693 -0.0093779 0 -0.0037466 0.0076395 0.0090855 0.024682 0.012235 0.048665 -0.23754 0.03261 -0.024009 0.10073 0.026167 -0.034075 -0.026041 -0.057775 -0.030226 0.044005 -0.045145 -0.084439 -0.024226 -0.00045365 -0.00061523 -0.0008361 -3.3749e-05 -0.23457
3.5039 -0.0047042 -0.0086315 -0.0025177 -0.013493 0 -0.017108 -0.00027004 -0.00048988 0.01362 -0.0045614 0.034157 -0.26374 0.023586 -0.036834 0.059306 0.014794 -0.027547 -0.056859 -0.037825 -0.02212 0.071322 -0.027789 -0.058236 -0.044835 -0.00067909 -0.00057728 -0.00038432 0.00027391 -0.043176
3.5078 -0.0070339 -0.010588 -0.0066197 -0.0076563 0 -0.018962 -0.0098466 -0.008393 -0.00194 -0.016674 0.0018529 -0.29654 0.036036 -0.0459 0.064697 0.020694 -0.011258 -0.078919 -0.013584 0.0090232 0.052762 -0.016169 -0.01826 -0.017167 -0.00077258 0.00025434 -0.00012891 0.00076253 0.17263
3.5117 -0.0095187 -0.011456 -0.0089774 0.0014844 0 -0.012079 -0.017591 -0.014826 -0.019624 -0.023064 -0.040109 -0.31623 0.049424 -0.031095 0.092186 0.03034 0.015072 -0.078017 0.0066017 0.039456 0.0262 0.0038221 0.02553 0.016801 -0.00077388 0.0015567 -0.0001163 0.0010073 0.37763
3.5156 -0.010409 -0.010221 -0.012086 0.0035718 0 -0.0056589 -0.021256 -0.021706 -0.035355 -0.02645 -0.076392 -0.31945 0.037187 0.014027 0.10246 0.028235 0.043993 -0.055169 0.017957 0.049912 0.035712 0.043286 0.060709 0.012375 -0.00067479 0.0025489 2.3246e-05 0.00073555 0.54152
3.5195 -0.0086197 -0.0067798 -0.015672 -0.0059125 0 -0.0064454 -0.021075 -0.030234 -0.045482 -0.029749 -0.095761 -0.31752 0.040894 -0.02185 0.058424 0.040578 0.064827 -0.013486 0.031349 0.10882 0.077597 0.063805 0.08067 0.072068 -0.00043143 0.0026868 0.0006571 9.4906e-05 0.64766
3.5234 -0.0047754 -0.002455 -0.017308 -0.02081 0 -0.012695 -0.019197 -0.03866 -0.048877 -0.033128 -0.097932 -0.32078 0.06509 -0.0077376 0.068977 0.055166 0.070929 -0.022795 0.041209 0.088309 0.072753 0.086987 0.088106 0.085306 -5.7102e-05 0.0021414 0.0016361 -0.00046543 0.69212
3.5273 -0.0008784 0.00071115 -0.015325 -0.028817 0 -0.016369 -0.017934 -0.042626 -0.047277 -0.034198 -0.090648 -0.32657 0.072103 0.020903 0.073388 0.063796 0.064004 -0.019428 0.044118 0.10475 0.067978 0.091244 0.090773 0.078275 0.00031909 0.0016114 0.0022553 -0.00057585 0.67653
3.5313 0.0012044 0.001476 -0.010591 -0.021848 0 -0.011343 -0.018127 -0.038279 -0.043403 -0.030754 -0.08071 -0.32318 0.059121 0.039657 0.068018 0.064918 0.051973 -0.0025462 0.044053 0.14366 0.06825 0.082435 0.093359 0.07628 0.00050894 0.0016569 0.0018273 -0.00022824 0.60273
3.5352 0.0011699 0.00041961 -0.0054151 -0.0032891 0 0.00018212 -0.018665 -0.025657 -0.038393 -0.023151 -0.067799 -0.30423 0.049431 0.021122 0.091964 0.061551 0.042094 -0.019925 0.052707 0.081583 0.048398 0.090808 0.092661 0.11603 0.00040046 0.0021933 0.00037609 0.000271 0.47359
3.5391 0.00037972 -0.00052092 -0.0011034 0.014315 0 0.009258 -0.017297 -0.0092381 -0.030836 -0.013916 -0.046605 -0.27748 0.057987 -0.033469 0.097407 0.037817 0.035021 -0.040688 0.044451 0.057299 0.028494 0.069859 0.080314 0.041649 5.4073e-05 0.0026104 -0.0012298 0.00057664 0.2975
3.543 0.00056493 0.00032574 0.0029656 0.019376 0 0.0085157 -0.01214 0.0050882 -0.018409 -0.0051306 -0.014514 -0.25882 0.048792 -0.019808 0.090115 0.045084 0.024845 -0.0377 0.02677 0.025593 0.028581 0.039124 0.050746 0.013809 -0.00032762 0.0023789 -0.0019121 0.00052856 0.090437
3.5469 0.0023102 0.0029973 0.0078575 0.010523 0 -0.00051256 -0.0029767 0.014141 -0.00074109 0.0036027 0.023181 -0.25831 0.040763 0.012302 0.092153 0.04063 0.0051595 -0.040121 0.0036116 0.0071958 0.028496 0.01538 0.0074674 0.01767 -0.00053629 0.001549 -0.0012723 0.00016571 -0.127
3.5508 0.0046534 0.0059765 0.013119 -0.0028373 0 -0.0081607 0.0083755 0.019086 0.019144 0.014311 0.055874 -0.27266 0.046484 0.015364 0.10912 0.0018963 -0.023999 -0.060205 -0.020738 0.012909 0.023059 0.0081611 -0.037799 0.030627 -0.00049326 0.00068104 5.3914e-05 -0.00038243 -0.33456
3.5547 0.006085 0.007581 0.016746 -0.0088435 0 -0.0051774 0.018858 0.023294 0.03627 0.027582 0.075659 -0.29062 0.03947 -0.027427 0.064535 0.017124 -0.054416 -0.018064 -0.038683 -0.0039036 0.090887 -0.0016249 -0.072602 0.033136 -0.00028077 0.00030866 0.00091819 -0.00095515 -0.51457
3.5586 0.0059581 0.0073677 0.017175 -0.0029211 0 0.0086041 0.025716 0.028593 0.046901 0.040374 0.083045 -0.30407 0.029 -0.06292 0.055221 0.013717 -0.074921 -0.012473 -0.037238 -0.030025 -0.0025912 -0.03796 -0.091727 -0.014526 -5.1173e-05 0.00047312 0.00061857 -0.0013399 -0.65074
3.5625 0.0050113 0.0063377 0.015017 0.0093761 0 0.02351 0.027897 0.033484 0.050725 0.047237 0.08493 -0.31297 0.01731 -0.08332 0.060431 -0.0094367 -0.07938 -0.064016 -0.053466 -0.056262 -0.057043 -0.045288 -0.099141 -0.058901 0.00010815 0.00075907 -0.00053374 -0.0012985 -0.72772
3.5664 0.0046007 0.00591 0.012455 0.018231 0 0.028116 0.026414 0.034847 0.05018 0.044331 0.086839 -0.32102 0.0093707 -0.093709 0.069355 -0.038063 -0.070813 -0.11526 -0.075404 -0.071594 -0.049927 -0.045296 -0.10257 -0.080293 0.0002417 0.00075197 -0.0015163 -0.00072459 -0.73471
3.5703 0.0054428 0.0067199 0.010935 0.018267 0 0.01905 0.023385 0.03121 0.047712 0.0328 0.086884 -0.32912 0.012458 -0.10655 0.072078 -0.047163 -0.058228 -0.060265 -0.066988 -0.061814 -0.030117 -0.098332 -0.10559 -0.068933 0.00046415 0.00043896 -0.0014758 0.00018876 -0.67165
3.5742 0.0070547 0.0083033 0.0097419 0.012283 0 0.0037862 0.02045 0.024225 0.043538 0.018395 0.077243 -0.33473 -0.0066835 -0.11147 0.059612 -0.019432 -0.048924 -0.041134 -0.079254 -0.078911 -0.02255 -0.075753 -0.10417 -0.074223 0.00081445 0.00017076 -0.00041257 0.00099094 -0.5515
3.5781 0.0083342 0.0097582 0.0071704 0.0073413 0 -0.0059014 0.017741 0.016922 0.035875 0.0074423 0.051838 -0.33651 0.0071872 -0.095121 0.021168 -0.0089616 -0.042828 -0.055037 -0.071441 -0.057653 -0.033265 -0.054458 -0.09059 -0.051277 0.0011541 0.00026405 0.00089169 0.0012808 -0.39505
3.582 0.0086318 0.010581 0.0030529 0.0076383 0 -0.0038253 0.014167 0.010673 0.023176 0.0024804 0.013197 -0.33645 0.017541 -0.066157 0.048853 -0.011349 -0.033558 -0.057342 -0.055412 -0.029645 -0.032858 -0.036209 -0.061266 -0.040535 0.0012259 0.00067326 0.001575 0.0010402 -0.22165
3.5859 0.0082685 0.010885 -0.00028329 0.010999 0 0.0061113 0.0087108 0.0040985 0.0061664 0.0011383 -0.027665 -0.33569 0.011728 -0.032815 0.14026 -0.018032 -0.015119 -0.029912 -0.036254 -0.014896 -0.012222 -0.022386 -0.021416 -0.052782 0.00086608 0.0010573 0.0013773 0.00066601 -0.044227
3.5898 0.0080704 0.010969 7.9427e-06 0.01184 0 0.014296 0.0016021 -0.0048444 -0.012085 -0.0010474 -0.058214 -0.3294 0.03664 -0.0049773 0.035816 -0.0062558 0.011656 -0.015716 -0.0010917 -0.011386 -0.011864 -0.015866 0.017583 -0.023418 0.0002108 0.0011434 0.00073711 0.00062579 0.12695
3.5938 0.0084505 0.010844 0.0042472 0.0071896 0 0.014138 -0.005604 -0.015692 -0.02783 -0.0065245 -0.072207 -0.30941 0.038568 -0.023726 0.024263 0.010971 0.038392 -0.058075 0.021019 0.015378 0.022659 -0.014776 0.045948 0.027923 -0.00031095 0.00099349 0.00030014 0.0010312 0.27629
3.5977 0.0089487 0.01022 0.0093871 -0.00016554 0 0.0071708 -0.010998 -0.024552 -0.038342 -0.013805 -0.07216 -0.27438 0.045828 -0.0059334 0.036855 0.035156 0.05476 -0.035366 0.037991 0.032751 0.044882 0.010451 0.061531 0.050328 -0.00026405 0.00089968 0.00033821 0.0015303 0.38024
3.6016 0.0086319 0.0088556 0.01155 -0.0042056 0 0.00045697 -0.013418 -0.026674 -0.04236 -0.01901 -0.065266 -0.23683 0.048019 0.011443 0.059415 0.048039 0.055659 -0.0096651 0.046347 0.04785 0.04204 0.039592 0.06895 0.048815 0.00041022 0.0010349 0.00059079 0.0016297 0.41566
3.6055 0.0069247 0.0067947 0.0095981 -0.0012335 0 -0.00052319 -0.012804 -0.020341 -0.039564 -0.019139 -0.056958 -0.21659 0.028521 -0.033124 0.088281 0.028107 0.044255 -0.083227 0.040814 0.075491 0.013512 0.040731 0.072968 0.042188 0.0012457 0.001238 0.00060776 0.0011427 0.37375
3.6094 0.0040926 0.004244 0.0061571 0.0067137 0 0.0033501 -0.0097616 -0.0085657 -0.030276 -0.014169 -0.047454 -0.22391 0.073935 0.022594 0.13493 0.039591 0.028755 -0.057886 0.037244 0.060234 0.081882 0.060112 0.072632 0.013599 0.0015338 0.0011671 0.00022096 0.00034077 0.26812
3.6133 0.00099439 0.00134 0.0049433 0.013452 0 0.0064262 -0.0050244 0.0029724 -0.015906 -0.0065613 -0.033335 -0.24807 0.067477 0.015693 0.1121 0.033104 0.015957 -0.03462 0.041108 0.10531 0.067874 0.053688 0.061951 0.029146 0.00087981 0.00066804 -0.00029835 -0.00032034 0.12928
3.6172 -0.0015868 -0.0018261 0.006996 0.013531 0 0.0041054 0.00059587 0.0099062 0.0006592 0.00087076 -0.011929 -0.26452 0.048583 0.0072393 0.10441 0.024954 0.0068723 -0.021286 0.024754 0.092091 0.039024 0.030686 0.03664 0.047849 -0.00041004 -2.0431e-05 -0.00051112 -0.00061161 -0.010676
3.6211 -0.0034167 -0.0049329 0.0095488 0.0061722 0 -0.0028283 0.0059534 0.011728 0.015774 0.006693 0.015368 -0.25581 0.037307 0.01003 0.12879 0.017157 -0.0024182 -0.02034 -0.0065354 0.015127 0.025785 0.0033722 0.00042282 0.045545 -0.0014831 -0.00044289 -0.00023259 -0.00067917 -0.13165
3.625 -0.0047549 -0.0073137 0.0086687 -0.0046094 0 -0.0091345 0.0096526 0.01107 0.026773 0.010974 0.04305 -0.22697 0.036872 -0.027994 0.11138 -0.0086965 -0.015938 -0.028154 0.0049074 0.033995 0.021637 -0.004155 -0.035524 0.0078795 -0.0015803 -0.00032499 0.0002843 -0.00081527 -0.22786
3.6289 -0.005956 -0.0083142 0.0030379 -0.013171 0 -0.0099839 0.010742 0.010849 0.033254 0.014241 0.064191 -0.19994 0.025035 -0.072053 0.10152 0.0097314 -0.033273 -0.046422 -0.035175 -0.017308 0.030856 -0.023591 -0.060112 -0.026417 -0.0006621 0.00018366 0.00055573 -0.0011205 -0.29974
3.6328 -0.0071535 -0.0078921 -0.0048297 -0.015891 0 -0.0051381 0.0094411 0.011966 0.036568 0.016486 0.07377 -0.19227 0.025953 -0.065667 0.10759 0.0081513 -0.048936 -0.075524 -0.024754 -0.051211 -0.01405 -0.044633 -0.070154 -0.058617 0.00052284 0.00064414 0.00026907 -0.0014097 -0.34399
3.6367 -0.0082557 -0.0068489 -0.01102 -0.012861 0 0.0010306 0.0070212 0.013181 0.037817 0.016976 0.070718 -0.2008 0.029569 -0.020671 0.094569 -0.0011278 -0.055926 -0.072838 -0.013331 -0.060129 -0.069023 -0.053325 -0.071154 -0.0838 0.0010275 0.0007052 -0.00046487 -0.0014335 -0.35038
3.6406 -0.0091371 -0.0063497 -0.013783 -0.0071376 0 0.0032033 0.0046842 0.012613 0.036238 0.014713 0.057839 -0.20637 0.023124 0.032625 0.036465 0.00088092 -0.05053 -0.01 -0.054679 -0.050548 -0.077491 -0.041774 -0.070222 -0.089506 0.00048087 0.00037731 -0.0012058 -0.0011556 -0.3065
3.6445 -0.0097727 -0.0070717 -0.014734 -0.0026358 0 -0.00092479 0.0023717 0.009131 0.029629 0.0090367 0.039829 -0.19413 0.01285 -0.019487 0.055775 -0.0012825 -0.034721 -0.05651 -0.041812 -0.063004 -0.0082799 -0.067264 -0.067863 0.013091 -0.00061233 -1.824e-05 -0.0015265 -0.00079062 -0.20537
3.6484 -0.010203 -0.0087232 -0.016718 -0.0020521 0 -0.0093967 -0.0012729 0.0026697 0.01653 8.5547e-05 0.020489 -0.16854 0.0085129 -0.053847 0.065443 0.0076648 -0.014568 -0.053471 -0.034698 -0.036544 -0.013499 -0.0432 -0.056819 0.0039721 -0.0013124 -0.00013771 -0.0013194 -0.00058389 -0.050757
3.6523 -0.010424 -0.010352 -0.02064 -0.0056872 0 -0.017816 -0.0075431 -0.0061359 -0.001861 -0.010921 0.00080019 -0.14801 0.015513 -0.050762 0.061987 0.0035967 0.0039388 -0.051519 -0.020184 0.0011903 -0.0014779 -0.021416 -0.029557 -0.0020676 -0.0010439 0.00013504 -0.00083823 -0.00058667 0.14186
3.6563 -0.010345 -0.011127 -0.024402 -0.011545 0 -0.022329 -0.016054 -0.016142 -0.021851 -0.021739 -0.020698 -0.14561 0.025352 -0.0052292 0.058877 -0.0029533 0.018475 -0.038466 0.0018156 0.031727 0.038937 -0.011935 0.012485 0.011458 -5.8263e-05 0.00066439 -0.00047106 -0.00065855 0.34721
3.6602 -0.0098411 -0.010885 -0.024808 -0.016621 0 -0.021613 -0.024426 -0.025607 -0.039355 -0.029803 -0.045235 -0.15615 0.013826 0.077463 0.090232 0.032341 0.030829 0.055425 0.020553 0.035047 0.057776 0.0048056 0.057017 -0.011911 0.00083021 0.0012172 -0.00044365 -0.00065801 0.53457
3.6641 -0.0088342 -0.010023 -0.020403 -0.01871 0 -0.016985 -0.029729 -0.032442 -0.052024 -0.033471 -0.070832 -0.16263 0.012446 0.046624 0.09854 0.029789 0.044091 0.013766 0.032038 0.074782 0.083799 0.03284 0.088985 0.039992 0.00096887 0.0016142 -0.00067996 -0.0005816 0.67462
3.668 -0.0073408 -0.0090002 -0.012614 -0.017559 0 -0.011122 -0.030527 -0.035135 -0.059635 -0.03304 -0.091716 -0.15404 0.036425 0.035417 0.079866 0.03515 0.058862 0.037635 0.064082 0.09404 0.073896 0.061204 0.10173 0.076846 0.00039074 0.0017693 -0.00090094 -0.00050108 0.7478
3.6719 -0.0054956 -0.0080006 -0.0044903 -0.014505 0 -0.0064021 -0.027716 -0.033647 -0.062733 -0.030535 -0.10114 -0.1354 0.047398 0.042831 0.084385 0.040074 0.071502 0.069898 0.086071 0.099718 0.055559 0.07839 0.10098 0.090271 -0.00030481 0.0016633 -0.00085616 -0.00040883 0.74966
3.6758 -0.0035521 -0.0070149 0.0014434 -0.010959 0 -0.0037697 -0.023432 -0.029285 -0.061159 -0.028118 -0.095673 -0.12023 0.024127 0.061507 0.13155 0.038177 0.075914 0.057869 0.076195 0.10258 0.053328 0.078814 0.097833 0.076531 -0.00054617 0.001348 -0.00050025 -0.00019807 0.68863
3.6797 -0.0018201 -0.0060714 0.0042941 -0.0071867 0 -0.0026418 -0.019032 -0.023437 -0.053918 -0.026263 -0.077394 -0.11517 0.038633 0.092533 0.07615 0.046497 0.067682 0.025644 0.062994 0.11627 0.064729 0.082467 0.097056 0.022506 -0.00027173 0.00097904 2.9734e-06 0.0001677 0.57702
3.6836 -0.00050574 -0.0052363 0.0044795 -0.0026328 0 -0.0018057 -0.014011 -0.016381 -0.040344 -0.023262 -0.052128 -0.11457 0.050141 0.065707 0.097816 0.045945 0.047487 0.02785 0.066381 0.10521 0.045586 0.05292 0.091816 0.056784 0.00012696 0.00078351 0.00041931 0.00050166 0.42223
3.6875 0.00046027 -0.004371 0.0029705 0.0026284 0 -0.00057471 -0.0068048 -0.0074355 -0.021243 -0.016647 -0.025243 -0.11042 0.027384 0.026748 0.093278 0.04317 0.021083 0.00059409 0.051088 0.073803 0.040814 0.031816 0.070107 0.047736 0.00027507 0.00090747 0.00059805 0.0004909 0.22638
3.6914 0.0014353 -0.0030159 0.00098506 0.0070552 0 0.00083119 0.003285 0.0035837 0.0010412 -0.0053973 0.0012389 -0.10489 -0.0012576 -0.0056679 0.075096 0.027301 -0.0042757 -0.032716 0.022766 0.035177 0.050084 0.01797 0.027214 -0.00052922 0.00018418 0.0012475 0.00053272 9.615e-06 -0.0049149
3.6953 0.0028282 -0.00067568 -9.2196e-05 0.0087002 0 0.0020841 0.014842 0.01516 0.023489 0.0089232 0.027877 -0.10956 0.027826 -0.019596 0.11162 -0.022803 -0.024309 -0.0026845 0.0075985 0.010635 0.052158 -0.0095163 -0.027402 -0.020405 0.00015763 0.0014524 0.00031893 -0.00066513 -0.25293
3.6992 0.0047617 0.0027051 0.000756 0.0073519 0 0.0038535 0.024895 0.024584 0.043246 0.023013 0.054643 -0.13093 0.0021457 -0.011384 0.06524 0.0060529 -0.039608 -0.038635 -0.032591 0.0027206 0.0072829 -0.026323 -0.075563 -0.02142 0.00037792 0.0011652 7.7712e-05 -0.0010058 -0.48575
3.7031 0.0069298 0.0065766 0.0033206 0.0054303 0 0.0077103 0.030809 0.029926 0.057917 0.033825 0.07881 -0.15901 -0.02238 -0.025878 0.062318 0.013799 -0.053524 -0.035698 -0.061534 -0.024575 -0.034732 -0.049721 -0.10366 -0.059742 0.00065507 0.00034129 -9.2251e-05 -0.000667 -0.66995
3.707 0.0088124 0.010145 0.0060417 0.0062346 0 0.014354 0.03192 0.03159 0.065678 0.039962 0.09602 -0.174 -0.025882 -0.039744 0.073267 -0.00068141 -0.067863 -0.032105 -0.070189 -0.058053 -0.041036 -0.086467 -0.11198 -0.081538 0.00062848 -0.00063881 -0.00013038 0.00019936 -0.78488
3.7109 0.01007 0.0129 0.0072716 0.010862 0 0.021698 0.029658 0.031815 0.065759 0.041536 0.10322 -0.16623 -0.0085626 -0.042392 0.076072 -0.028537 -0.080096 -0.054651 -0.063034 -0.087145 -0.012509 -0.12446 -0.11192 -0.066964 0.00021045 -0.001204 -3.1194e-05 0.0010612 -0.82774
3.7148 0.010746 0.014746 0.0070063 0.016821 0 0.025213 0.026226 0.032448 0.059047 0.039119 0.10024 -0.14818 -0.025435 -0.055795 0.063443 -0.03231 -0.084556 -0.10995 -0.083101 -0.1046 -0.043613 -0.090334 -0.11387 -0.083848 -0.00022669 -0.0010152 0.00013148 0.0014535 -0.80595
3.7188 0.01108 0.015644 0.0072417 0.020015 0 0.021209 0.023013 0.03307 0.047912 0.03312 0.088639 -0.14341 -0.0094233 -0.052591 0.1202 -0.030432 -0.076753 -0.079655 -0.065261 -0.083195 -0.04822 -0.09057 -0.11725 -0.094594 -0.00017048 -0.00023416 0.00021469 0.0013263 -0.72549
3.7227 0.011131 0.015258 0.010192 0.018399 0 0.010627 0.019933 0.031279 0.03487 0.024177 0.069422 -0.16173 0.0044789 -0.050373 0.11415 -0.033362 -0.057257 -0.0517 -0.060801 -0.059404 -0.018813 -0.080758 -0.11149 -0.059382 0.00049241 0.00059317 8.6477e-05 0.00097667 -0.58746
3.7266 0.010642 0.013171 0.01586 0.01374 0 -0.0004383 0.015968 0.024882 0.021037 0.013804 0.042799 -0.18635 0.00784 -0.031458 0.073037 -0.026406 -0.031874 -0.031578 -0.060841 -0.051647 0.0054576 -0.061253 -0.086882 -0.017783 0.0012746 0.0009496 -0.00026196 0.00067733 -0.39639
3.7305 0.0093341 0.0095585 0.021432 0.0096051 0 -0.0048706 0.010293 0.013923 0.0059358 0.0041869 0.010436 -0.18838 -0.00097319 0.027422 0.067152 0.010305 -0.0079181 -0.0059774 -0.04178 -0.071483 -0.025534 -0.042939 -0.044919 -0.030444 0.0014799 0.00071972 -0.00067232 0.00041936 -0.1712
3.7344 0.0073311 0.0055405 0.023418 0.0076113 0 -0.00034842 0.0030945 0.00080531 -0.010892 -0.0030083 -0.022533 -0.15604 0.0052309 0.0063479 0.073845 0.017046 0.01039 0.0086062 -0.029759 4.2738e-06 0.025237 -0.0038907 0.0013714 -0.010353 0.00085305 0.00022851 -0.00090988 3.1554e-05 0.054116
3.7383 0.005242 0.0026029 0.020635 0.0059197 0 0.0083487 -0.0043989 -0.011351 -0.027906 -0.0077141 -0.048918 -0.10872 0.028308 -0.027107 0.06206 0.01014 0.023697 -0.009331 -0.012156 0.024351 0.017962 -0.018222 0.037158 0.034186 -0.00013752 -6.105e-05 -0.00083371 -0.00049657 0.24354
3.7422 0.0037102 0.0014103 0.015132 0.0017554 0 0.013077 -0.010546 -0.020384 -0.041359 -0.011277 -0.063954 -0.07998 0.059107 -0.002485 0.067089 0.0093788 0.03522 -0.010383 0.027984 0.052821 0.013994 -0.01778 0.056515 0.049469 -0.00068184 7.8363e-05 -0.00050065 -0.00089713 0.37585
3.7461 0.002825 0.0011404 0.010051 -0.0046326 0 0.0091668 -0.014137 -0.025434 -0.047472 -0.015066 -0.068715 -0.084781 0.07874 0.07387 0.089695 0.023316 0.046578 0.021298 0.076395 0.088608 0.035909 0.019947 0.064625 0.029004 -0.00033739 0.00049574 -0.0001038 -0.00088621 0.45083
3.75 0.0019973 0.00015395 0.0065725 -0.0090717 0 -0.00072617 -0.014944 -0.026262 -0.045215 -0.01915 -0.068542 -0.10398 0.04055 0.071331 0.076632 0.048496 0.055408 0.059137 0.060458 0.059989 0.059152 0.059919 0.070274 0.036174 0.00059619 0.00083435 0.00019705 -0.00052543 0.4799
3.7539 0.00050037 -0.0024418 0.0030872 -0.007233 0 -0.0093167 -0.013693 -0.022895 -0.037037 -0.022231 -0.067292 -0.10272 0.026551 0.053268 0.10005 0.052563 0.056834 0.068724 0.045053 0.073558 0.026689 0.050879 0.076311 0.036817 0.0013809 0.00084187 0.00038468 -0.0002406 0.47038
3.7578 -0.0017992 -0.0057787 -0.0025099 0.0003646 0 -0.011379 -0.011473 -0.01619 -0.026712 -0.022743 -0.062857 -0.065389 0.026219 0.056795 0.081235 0.048637 0.047507 0.049345 0.032649 0.060942 0.02171 0.046096 0.077089 0.038915 0.0015161 0.00055551 0.00052585 -0.0004011 0.41821
3.7617 -0.0042389 -0.0078491 -0.0098352 0.00747 0 -0.0080601 -0.0089711 -0.0083969 -0.016281 -0.019931 -0.048862 -0.012146 0.020431 0.048887 0.074942 0.045495 0.028808 0.022617 0.018626 0.04423 0.021499 0.028421 0.064747 0.045608 0.0011346 0.00023763 0.00062185 -0.00087014 0.31563
3.7656 -0.0059387 -0.0073395 -0.015633 0.0070558 0 -0.0048199 -0.0061373 -0.0024192 -0.005065 -0.01399 -0.021652 0.020057 -0.0048701 0.00036468 0.13387 0.049324 0.00655 0.010998 0.00087142 0.049032 -0.0040947 -0.018217 0.037821 0.05409 0.00076181 0.00015241 0.00055746 -0.001042 0.16632
3.7695 -0.0066374 -0.0050073 -0.01667 -0.0020972 0 -0.0053501 -0.00259 0.00015148 0.0082602 -0.0055547 0.013954 0.013417 0.010453 0.033882 0.078746 0.040247 -0.012607 0.00078275 0.017094 -0.0027466 -0.0030518 0.0037028 0.0038716 0.0024248 0.00071933 0.000379 0.00023987 -0.0004199 -0.006181
3.7734 -0.0069691 -0.0032377 -0.013087 -0.01362 0 -0.0078735 0.0015056 0.00043189 0.022652 0.0044383 0.046213 -0.013631 0.0062862 0.03437 0.08896 0.010628 -0.025148 -0.043111 -0.0055343 -0.029427 -0.0068375 -0.0082722 -0.026098 -0.01448 0.00079062 0.00078816 -0.00020824 0.00079821 -0.16468
3.7773 -0.0078686 -0.0040709 -0.0086803 -0.01884 0 -0.0077066 0.0049079 0.0013619 0.033957 0.01417 0.064674 -0.025142 -0.016779 0.025247 0.086855 -0.014766 -0.032021 -0.068284 -0.023072 -0.032585 -0.035721 -0.039356 -0.045809 -0.025705 0.00048264 0.0011581 -0.00044661 0.001746 -0.2743
3.7813 -0.009647 -0.0074525 -0.0075474 -0.014564 0 -0.0033433 0.0057883 0.004925 0.037512 0.02058 0.067778 -0.0031474 -0.035897 0.025192 0.065391 -0.027598 -0.03642 -0.064404 -0.028451 -0.02824 -0.076421 -0.062853 -0.056758 -0.041471 -0.00040052 0.0013134 -0.00019105 0.00159 -0.31603
3.7852 -0.01163 -0.011292 -0.01023 -0.0060063 0 0.00066003 0.0030532 0.0099516 0.031832 0.020419 0.062635 0.035635 0.0028769 0.058251 0.075689 -0.029714 -0.040045 -0.052842 -0.043249 -0.05333 -0.079443 -0.028048 -0.06376 -0.060763 -0.0014728 0.0011941 0.00045589 0.00029172 -0.28956
3.7891 -0.01273 -0.013257 -0.013149 -0.0018924 0 -0.0023026 -0.0025506 0.012744 0.019892 0.012553 0.056981 0.057871 0.0021503 0.059875 0.081929 -0.02785 -0.040986 -0.022524 -0.047538 -0.036167 -0.020398 -0.036961 -0.067925 -0.038762 -0.0020746 0.00084982 0.00096721 -0.0012967 -0.20679
3.793 -0.012425 -0.012649 -0.01197 -0.0062257 0 -0.013516 -0.0086159 0.010164 0.0067296 -0.00037239 0.05096 0.047255 0.023937 0.062891 0.0627 -0.024981 -0.035033 -0.021069 -0.044164 -0.015458 -0.022272 -0.038299 -0.064235 -0.013123 -0.0018742 0.00040535 0.00077225 -0.0021271 -0.08373
3.7969 -0.011202 -0.010708 -0.0057155 -0.014575 0 -0.025849 -0.012603 0.0023696 -0.0044222 -0.012869 0.036864 0.019582 0.041526 0.07032 0.068119 -0.0077388 -0.019397 -0.017476 -0.030804 -0.0054034 -0.041334 -0.027999 -0.046191 -0.012208 -0.0011657 2.4565e-05 -0.00022639 -0.0018187 0.063496
3.8008 -0.010058 -0.0092366 0.002232 -0.018487 0 -0.028962 -0.013575 -0.0074046 -0.013903 -0.020054 0.0075395 0.0050948 0.029291 0.07763 0.12478 0.024467 0.0041826 0.011347 -0.0094604 -0.0087466 -0.0323 -0.010845 -0.013055 -0.045647 -0.00057246 -0.0001378 -0.0014764 -0.00090388 0.21876
3.8047 -0.0095478 -0.0089601 0.0070431 -0.013785 0 -0.018678 -0.012714 -0.015753 -0.023847 -0.021066 -0.03431 0.017433 -0.015324 0.046538 0.12063 -0.0017438 0.029522 0.027683 -0.0063077 0.024032 0.017172 -0.024278 0.027334 -0.031975 -0.00045964 -9.4901e-06 -0.0021599 -0.0002579 0.36593
3.8086 -0.0093282 -0.0091522 0.0063369 -0.0047042 0 -0.0017104 -0.012181 -0.021793 -0.034852 -0.019498 -0.075012 0.041078 0.0030385 0.027332 0.10541 0.029624 0.049407 0.032547 0.021125 0.04267 0.047411 0.002545 0.062993 0.0039883 -0.00064143 0.00033717 -0.0018484 -0.00028203 0.49056
3.8125 -0.0086129 -0.0086744 0.0014989 0.00017042 0 0.0092614 -0.013273 -0.026992 -0.044495 -0.020248 -0.098786 0.048844 0.015235 0.037821 0.10126 0.036599 0.0598 0.0088431 0.036475 0.070143 0.060543 0.033748 0.085624 0.032815 -0.00065071 0.00070283 -0.00085532 -0.00061078 0.58144
3.8164 -0.0070596 -0.0072189 -0.0043316 -0.0037443 0 0.0062331 -0.015423 -0.032411 -0.049068 -0.025285 -0.099158 0.029955 0.021831 0.059725 0.11536 0.025104 0.061636 -0.0013256 0.036283 0.098575 0.058047 0.059181 0.094962 0.061015 -0.00026664 0.0008836 4.3082e-05 -0.00057534 0.62996
3.8203 -0.005171 -0.0054853 -0.0091094 -0.012475 0 -0.0073101 -0.01678 -0.0364 -0.046693 -0.031871 -0.082997 -0.00029936 0.05663 0.05134 0.14917 0.045242 0.05889 0.084734 0.032272 0.10302 0.042409 0.077836 0.096207 0.1141 0.00025479 0.00082487 0.00027797 7.8102e-05 0.62829
3.8242 -0.0037963 -0.0042451 -0.012694 -0.017123 0 -0.019586 -0.015742 -0.035367 -0.038692 -0.034709 -0.063826 -0.017589 0.038483 0.071831 0.11981 0.040769 0.054604 0.083385 0.035535 0.10248 0.04991 0.062075 0.093428 0.080516 0.00047473 0.00067248 -6.1535e-05 0.00092759 0.56967
3.8281 -0.0032355 -0.003413 -0.015342 -0.012185 0 -0.020717 -0.012081 -0.027127 -0.028013 -0.030098 -0.05049 -0.012657 0.030141 0.049564 0.12247 0.035512 0.048234 0.042565 0.058107 0.082827 0.036709 0.044481 0.085317 0.048227 0.00026142 0.00064893 -0.00040072 0.0012967 0.45244
3.832 -0.0028682 -0.0021576 -0.016173 -0.00064211 0 -0.010622 -0.0068367 -0.013561 -0.016502 -0.018629 -0.041022 0.0027937 0.017336 0.042977 0.11494 0.019413 0.036562 0.024912 0.053153 0.079577 0.014567 0.02464 0.067096 0.037211 -5.7388e-05 0.00083631 -0.00028575 0.00090916 0.28493
3.8359 -0.001712 9.0831e-05 -0.013659 0.0088954 0 0.0021982 -0.0013202 0.00021835 -0.0038702 -0.0043938 -0.026426 0.012526 -0.00078066 0.07649 0.086124 -0.0054334 0.017364 0.053853 0.0077734 0.096169 0.0029549 0.00385 0.036508 0.044414 -5.3451e-05 0.0010588 0.00017589 0.00013398 0.086242
3.8398 0.00061386 0.0028618 -0.0076204 0.010093 0 0.0091093 0.0037435 0.0096795 0.010738 0.0082134 -0.00025806 0.014363 0.018773 0.081746 0.11878 0.0018197 -0.007397 0.049317 0.0039592 0.038842 0.054418 -0.0094462 -0.0019656 -0.00048056 0.00030868 0.0010018 0.00046511 -0.00038481 -0.11895
3.8438 0.0034648 0.0049791 -0.00023415 0.0043581 0 0.008681 0.0082822 0.014234 0.026407 0.017207 0.03471 0.019814 0.0064161 0.038611 0.10394 -0.0034242 -0.031778 -0.01422 -0.019827 0.014893 0.014114 -0.019488 -0.038789 -0.023616 0.00058473 0.00049929 0.00022159 -0.00031715 -0.30807
3.8477 0.005721 0.005703 0.0054595 -0.0009892 0 0.0063786 0.012362 0.017088 0.039961 0.023201 0.068014 0.03596 0.0099854 -0.0026356 0.077044 -0.0035354 -0.049475 -0.055948 -0.043595 -0.0062322 -0.03258 -0.049963 -0.065642 -0.041254 0.0003025 -0.00025707 -0.00035767 0.00011018 -0.46515
3.8516 0.0067939 0.0055015 0.0082441 0.00030907 0 0.0078632 0.015796 0.021817 0.047967 0.027545 0.088996 0.0515 0.0093071 -0.0094042 0.060426 -0.0070819 -0.057882 -0.072217 -0.063946 -0.046347 -0.053622 -0.080591 -0.080774 -0.055766 -0.00048767 -0.00080519 -0.00071019 0.00039839 -0.57996
3.8555 0.0071224 0.0056324 0.0097423 0.0080386 0 0.013118 0.018233 0.028897 0.04929 0.030512 0.093441 0.044755 -0.032752 0.043557 0.073824 -0.028635 -0.05917 -0.080114 -0.080828 -0.123 -0.030261 -0.077968 -0.088773 -0.066468 -0.0011475 -0.00076741 -0.00050456 0.0002573 -0.64456
3.8594 0.0076803 0.0069259 0.012486 0.016375 0 0.017103 0.019485 0.035278 0.045688 0.031142 0.0844 0.0068917 -0.022311 -0.029367 0.058185 -0.013134 -0.057537 -0.088684 -0.073205 -0.098311 -0.056627 -0.066752 -0.095064 -0.070956 -0.00099758 -0.00018576 -2.8942e-05 -0.0001847 -0.65247
3.8633 0.0089653 0.0089676 0.0169 0.019562 0 0.015658 0.019587 0.037087 0.039932 0.028472 0.067973 -0.044436 -0.018376 -0.016984 0.044908 -0.01846 -0.055146 -0.055315 -0.063902 -0.075403 -0.051189 -0.08701 -0.10008 -0.10132 1.3635e-05 0.0004704 5.1398e-05 -0.00058215 -0.60182
3.8672 0.010439 0.010466 0.02037 0.016728 0 0.010191 0.018541 0.032734 0.033365 0.022666 0.048699 -0.077303 0.0050522 -0.012072 0.056746 -0.02951 -0.050388 -0.02974 -0.065338 -0.066716 -0.043212 -0.092657 -0.098356 -0.11133 0.0011713 0.00066572 -0.00063987 -0.00071798 -0.49921
3.8711 0.010957 0.010416 0.01953 0.011647 0 0.0063142 0.016123 0.023693 0.025265 0.014971 0.028244 -0.073124 0.038909 -0.034626 0.083531 -0.031981 -0.039951 -0.032149 -0.073087 -0.066767 -0.041766 -0.069194 -0.083464 -0.089702 0.0015605 0.00023568 -0.0017529 -0.00064205 -0.35953
3.875 0.0097981 0.0089217 0.013567 0.0084385 0 0.0080174 0.012123 0.012752 0.014455 0.0067961 0.0071381 -0.042595 0.0095691 0.005507 0.053833 -0.0037079 -0.02274 -0.046458 -0.051751 -0.036801 -0.027415 -0.045242 -0.054601 -0.075786 0.00084666 -0.00048329 -0.0024587 -0.00052423 -0.20128
3.8789 0.0073605 0.0069561 0.005188 0.0077907 0 0.013462 0.0068565 0.0018913 0.0013959 -0.0010012 -0.013338 -0.014272 0.0029723 0.02755 0.092872 -0.0054441 -0.0019639 -0.0086573 -0.029632 -0.038432 0.020255 -0.014904 -0.019085 -0.052984 -0.00043455 -0.00095176 -0.0021759 -0.00044111 -0.041199
3.8828 0.0049121 0.0054276 -0.0017591 0.0071754 0 0.016646 0.0013766 -0.0081562 -0.011372 -0.0079939 -0.031177 -0.0077997 0.0091439 0.033666 0.073178 -0.0056031 0.016553 0.022284 -0.0072903 -0.010316 0.041884 -0.0095654 0.011629 -0.021107 -0.0013361 -0.00088695 -0.0010977 -0.00033308 0.10726
3.8867 0.0036462 0.0045278 -0.0056012 0.0042216 0 0.013167 -0.0029697 -0.016735 -0.020819 -0.013641 -0.044977 -0.018715 0.018328 0.035702 0.049047 0.00051441 0.028386 0.039436 0.01374 0.027243 0.032751 -0.0051311 0.029445 -0.010611 -0.0012824 -0.00046734 -1.9458e-05 -0.0001374 0.23157
3.8906 0.003869 0.003934 -0.0077387 -0.00046089 0 0.0043586 -0.005349 -0.022309 -0.025448 -0.017134 -0.054566 -0.028628 0.022006 0.043176 0.090221 0.013633 0.033271 0.043202 0.028987 0.046062 0.0039417 0.023064 0.034633 -0.044469 -0.00047902 -0.00010585 0.00036694 9.1511e-05 0.31804
3.8945 0.0049532 0.0034818 -0.010315 -0.003721 0 -0.0040739 -0.0059155 -0.023109 -0.025918 -0.017877 -0.060035 -0.027659 0.033968 0.011279 0.11756 0.032984 0.034278 0.030072 -0.00066273 0.076541 0.048866 -0.00049531 0.034347 -0.0012723 0.00036906 -2.7073e-05 4.348e-05 0.00021654 0.35405
3.8984 0.0059747 0.0034778 -0.013231 -0.0028401 0 -0.0072106 -0.0055169 -0.018779 -0.023916 -0.016024 -0.060365 -0.024105 0.033593 0.05982 0.11539 0.027384 0.034298 0.012347 0.015604 0.087922 0.030631 0.016691 0.03589 0.036262 0.00070823 -7.0159e-05 -0.00041687 0.00015132 0.33374
3.9023 0.0064013 0.0043011 -0.013758 0.0019676 0 -0.0047355 -0.0048904 -0.011184 -0.020561 -0.012388 -0.053433 -0.031587 0.039775 0.054804 0.092033 0.023133 0.033168 0.0013722 0.032292 0.086165 0.010515 0.029303 0.040273 0.042355 0.00053662 9.021e-05 -0.00046439 -6.7095e-05 0.26189
3.9063 0.0062822 0.0057809 -0.0092682 0.0076989 0 -9.6238e-05 -0.0040551 -0.0032991 -0.0158 -0.0077352 -0.037743 -0.049393 0.050605 0.0092591 0.07368 0.029534 0.027986 -0.0033477 0.032635 0.071104 0.0078999 0.028794 0.04138 0.023229 0.00023741 0.00053867 -9.5534e-05 -0.00033023 0.15217
3.9102 0.0059243 0.0070997 -0.00027755 0.010876 0 0.0034496 -0.0023905 0.0028699 -0.0090357 -0.0021632 -0.014404 -0.059513 0.043918 0.079251 0.11684 0.045035 0.016242 -0.013551 0.017646 0.036919 0.013586 0.036166 0.031401 0.018152 9.613e-05 0.00096148 0.00021423 -0.0005436 0.020745
3.9141 0.0054802 0.0073935 0.0093995 0.0098596 0 0.0055631 0.00071622 0.007401 -0.00011874 0.0047307 0.012477 -0.045353 0.043931 0.036508 0.097136 -0.0043607 -0.0011952 0.019044 -0.001926 0.022986 0.0082973 0.015302 0.0080061 0.022843 2.2103e-05 0.00092639 6.2294e-05 -0.00063872 -0.11874
3.918 0.0048392 0.0064476 0.015652 0.005517 0 0.0078385 0.0052068 0.01163 0.010226 0.012984 0.037388 -0.012357 0.03001 0.034359 0.1157 -0.021242 -0.019915 0.016294 -0.019089 0.0044435 0.033155 -0.0033525 -0.022742 0.0049302 -0.00026871 0.0003388 -0.00042554 -0.0005366 -0.25457
3.9219 0.0038332 0.0047701 0.017272 0.0003159 0 0.01077 0.010145 0.016339 0.020612 0.021467 0.055793 0.012998 0.0097866 0.042967 0.12582 -0.018352 -0.03473 0.0057738 -0.019445 -0.014056 0.037656 -0.019363 -0.050244 -0.025466 -0.00084753 -0.00039322 -0.00070023 -0.0001797 -0.37245
3.9258 0.0024677 0.0029852 0.01621 -0.0031177 0 0.012328 0.014053 0.020771 0.029337 0.027927 0.065692 0.0072943 -0.0075037 0.03225 0.088229 -0.015173 -0.042941 0.0088729 -0.0019196 -0.032814 -0.014367 -0.038015 -0.066772 -0.060534 -0.0014009 -0.00068742 -0.0003461 0.00034119 -0.4533
3.9297 0.00093718 0.0012156 0.01483 -0.0031765 0 0.0097916 0.01556 0.023271 0.034613 0.029951 0.067629 -0.026216 -0.012367 0.035081 0.048078 -0.029429 -0.045391 -0.02682 -0.043316 -0.094581 -0.058249 -0.088881 -0.072263 -0.12488 -0.0014899 -0.00032123 0.00047106 0.00071514 -0.4782
3.9336 -0.00053618 -0.00087434 0.013176 -1.5036e-06 0 0.0028425 0.014057 0.022702 0.034947 0.026286 0.063536 -0.059043 0.017339 0.037936 0.073691 -0.013001 -0.044703 -0.074881 -0.064167 -0.09028 -0.070665 -0.070609 -0.072519 -0.090188 -0.00098231 0.00034475 0.0011127 0.00056689 -0.43838
3.9375 -0.0018285 -0.0034342 0.0091721 0.0043787 0 -0.0053955 0.010079 0.019143 0.029863 0.017662 0.055245 -0.063615 0.011767 0.021704 0.076274 -0.014968 -0.04246 -0.046076 -0.072039 -0.069907 -0.055639 -0.053726 -0.072586 -0.06849 -0.00021616 0.00068885 0.0010336 -0.00020594 -0.34199
3.9414 -0.0028816 -0.0059124 0.001527 0.0068814 0 -0.010522 0.0051596 0.013384 0.020516 0.0066557 0.043403 -0.038501 -0.014761 0.012732 0.059337 -0.024387 -0.037789 0.022204 -0.062368 -0.048168 -0.034392 -0.052734 -0.071288 -0.078459 0.00028056 0.00040501 0.00026909 -0.0012133 -0.21134
3.9453 -0.003602 -0.0073 -0.0078469 0.0051782 0 -0.010189 0.0010535 0.0060363 0.0093515 -0.0034063 0.027292 -0.0078548 -4.1587e-06 0.068664 0.074606 0.0037313 -0.028371 0.014694 -0.023856 -0.027231 -0.044274 -0.058336 -0.06195 -0.09697 0.00024976 -0.00021131 -0.00060066 -0.0017529 -0.071115
3.9492 -0.0038575 -0.0069658 -0.01468 -0.00054978 0 -0.0056026 -0.0013608 -0.0026369 -0.0013103 -0.010013 0.0058903 0.0036123 0.0049381 0.0011517 0.07656 -0.0018141 -0.012855 0.03532 -0.010395 0.010455 0.0079133 -0.011532 -0.038849 -0.020412 -9.2703e-05 -0.00053803 -0.0009542 -0.0013302 0.063708
3.9531 -0.0036005 -0.0052688 -0.015895 -0.0074485 0 -0.00023695 -0.0027634 -0.012065 -0.010738 -0.012732 -0.020209 -0.0058712 0.014234 0.046049 0.10333 0.0052032 0.007346 0.053388 -0.0038235 -0.00082458 0.038943 -0.0047127 -0.0037436 -0.022396 -0.00029128 -0.00019448 -0.00062494 -0.00010206 0.19104
3.957 -0.0029746 -0.0033157 -0.012414 -0.01193 0 0.0026689 -0.0049547 -0.020814 -0.019881 -0.013377 -0.047296 -0.016723 0.020469 0.085517 0.088351 0.016527 0.028179 0.047634 0.0021125 0.0072301 0.050349 -0.00056388 0.033534 -0.02184 -8.6708e-05 0.00063654 3.3446e-05 0.0011763 0.3138
3.9609 -0.0022595 -0.0020724 -0.0083539 -0.012286 0 0.0016822 -0.0093602 -0.026946 -0.02978 -0.014772 -0.069067 -0.011598 0.023224 0.057719 0.021188 0.025485 0.044817 0.012513 0.0090342 0.058341 0.048805 0.023698 0.061329 0.022314 0.00035861 0.0014131 0.00051014 0.0017026 0.42778
3.9648 -0.0016927 -0.0016794 -0.0072543 -0.0096705 0 -0.002763 -0.015529 -0.029064 -0.039653 -0.018685 -0.079588 0.0049952 0.045597 0.064584 0.067883 0.030241 0.053941 -0.014586 0.0048147 0.040521 0.053495 0.049807 0.074099 0.0316 0.00063629 0.0017267 0.00055574 0.0012299 0.51581
3.9688 -0.0013551 -0.0016061 -0.008929 -0.0065469 0 -0.0088923 -0.020953 -0.027064 -0.046552 -0.024271 -0.076895 0.012224 0.045414 0.090668 0.09253 0.031916 0.055024 0.040963 0.046124 0.065391 0.047157 0.059148 0.075254 0.056708 0.00047513 0.0015901 0.00029908 0.0002122 0.55373
3.9727 -0.0012451 -0.0014322 -0.00996 -0.0041929 0 -0.013975 -0.022627 -0.021968 -0.047162 -0.028327 -0.064285 -0.0024604 0.045698 0.099318 0.090289 0.030489 0.050004 0.067174 0.058115 0.080712 0.020822 0.057511 0.072538 0.049366 -3.4519e-05 0.0012813 3.356e-05 -0.00060567 0.52436
3.9766 -0.001448 -0.0014235 -0.007312 -0.0019164 0 -0.015022 -0.019261 -0.015205 -0.040305 -0.027399 -0.047756 -0.026535 0.04549 0.090755 0.080885 0.02946 0.041664 0.065422 0.039487 0.081319 0.0086961 0.053539 0.070197 0.030812 -0.0005598 0.00097655 -6.5387e-05 -0.00077141 0.42936
3.9805 -0.0021727 -0.0022986 -0.0015352 0.0011444 0 -0.010462 -0.012371 -0.0081484 -0.027927 -0.020342 -0.031359 -0.032691 0.037319 0.076928 0.092621 0.033217 0.031801 0.067411 0.011138 0.074353 0.056913 0.057537 0.065086 0.043552 -0.00083787 0.00060231 -3.5296e-05 -0.00038313 0.29037
3.9844 -0.0035456 -0.0044143 0.0035414 0.0036945 0 -0.0020021 -0.0052399 -0.0021026 -0.013727 -0.0093519 -0.014494 -0.0069682 0.021668 0.090296 0.065624 0.018305 0.020397 -0.0077176 0.0082894 0.042754 0.00064038 0.046333 0.050282 0.036144 -0.00087304 5.2483e-05 -9.7361e-06 0.00013018 0.13876
3.9883 -0.0053282 -0.0071903 0.0043226 0.0024457 0 0.0054008 -0.00055315 0.0018067 -0.00069623 0.0014147 0.0061217 0.034083 0.027591 0.062004 0.050548 -0.005067 0.0063986 0.018837 -0.0067422 0.015519 -0.016402 0.01371 0.022876 0.010521 -0.00085625 -0.00051758 -5.7411e-05 0.00042171 0.0012192
3.9922 -0.0068658 -0.0093641 0.0008097 -0.0046066 0 0.006587 0.001389 0.0033044 0.010251 0.0085852 0.03124 0.056086 0.034764 0.041353 0.055373 -0.014994 -0.01037 0.026501 -0.016748 -0.017335 -0.022753 -0.0082075 -0.011339 -0.018397 -0.00092482 -0.00071565 -0.00012872 0.00043888 -0.10926
3.9961 -0.0074128 -0.0098733 -0.0033526 -0.014759 0 0.00045129 0.0024392 0.0036557 0.019595 0.011511 0.055469 0.03842 0.035493 0.048103 0.080286 -0.0063685 -0.027679 -0.025565 -0.020034 -0.05016 -0.032535 -0.014407 -0.040887 -0.044194 -0.0010152 -0.00029491 -0.00011326 0.00031627 -0.1924
4 -0.0066328 -0.0085855 -0.004177 -0.020994 0 -0.0083878 0.0046736 0.0052296 0.027494 0.011929 0.0693 -0.0056658 0.039814 0.062574 0.11306 4.4207e-05 -0.041218 -0.063111 -0.041442 -0.045636 -0.042512 -0.044682 -0.05692 -0.071746 -0.00094103 0.00050207 8.0035e-05 0.00016298 -0.25234
4.0039 -0.0048739 -0.0062804 -0.00094608 -0.017003 0 -0.012731 0.0084678 0.0095977 0.032924 0.011851 0.065917 -0.040124 0.019098 0.044749 0.078776 -0.0038814 -0.04694 -0.041756 -0.063613 -0.0099094 -0.02872 -0.040362 -0.059483 -0.067998 -0.00059794 0.0010572 0.00047213 5.6227e-07 -0.28919
4.0078 -0.0029644 -0.0039952 0.0030882 -0.0030222 0 -0.0086958 0.012134 0.015514 0.034408 0.011654 0.047259 -0.037897 0.0068135 0.012544 0.057151 -0.01314 -0.043819 -0.029386 -0.068468 -0.022309 -0.017445 -0.046205 -0.056112 -0.060412 -8.7168e-05 0.00091439 0.00097794 -0.00013754 -0.29647
4.0117 -0.0016705 -0.002368 0.0034626 0.012917 0 0.00071231 0.01324 0.018869 0.031377 0.010036 0.023687 -0.0034623 0.0053051 -0.0031914 0.045131 -0.018896 -0.034719 -0.037126 -0.050159 -0.038965 -0.026747 -0.047627 -0.054141 -0.051145 0.00035261 0.00023467 0.0013842 -0.00014848 -0.26505
4.0156 -0.0012364 -0.0014811 -0.0017293 0.02026 0 0.0078611 0.010382 0.015361 0.024628 0.005699 0.0067391 0.033966 0.013718 0.024512 0.031017 -0.013926 -0.02436 -0.060045 -0.012275 -0.0053836 -0.063879 -0.026253 -0.053782 -0.039505 0.00052896 -0.00031479 0.0014039 2.4134e-05 -0.19003
4.0195 -0.0013487 -0.0011516 -0.010199 0.013888 0 0.0069535 0.0040498 0.0040999 0.015474 -0.00094649 0.00051757 0.048135 0.055943 0.036819 0.058885 -0.023384 -0.015765 0.00146 -0.045489 -0.00031777 -0.012214 -0.035521 -0.048365 -0.033116 0.00042894 -0.00017836 0.00085392 0.00023177 -0.075756
4.0234 -0.0015035 -0.0012263 -0.017125 -0.0017751 0 -0.00098474 -0.0037941 -0.010911 0.0046982 -0.007697 -0.0011323 0.037235 0.028576 0.049438 0.10223 -0.021282 -0.0081106 -0.0021974 -0.047898 -0.0048743 -0.024235 -0.016522 -0.0314 -0.033941 0.00020603 0.00054775 -0.00013631 0.00016771 0.063412
4.0273 -0.0014247 -0.00158 -0.018586 -0.016106 0 -0.0091516 -0.010808 -0.023008 -0.0074452 -0.012192 -0.0090175 0.020517 0.0048643 0.043978 0.1007 -0.0074362 0.0020251 0.015429 -0.034049 0.016451 -0.032512 0.00039198 -0.0038013 -0.035108 6.0972e-05 0.0011985 -0.0010917 -0.00033724 0.20621
4.0313 -0.0011808 -0.0019419 -0.014069 -0.020359 0 -0.011143 -0.015243 -0.027291 -0.020193 -0.013774 -0.028936 0.016694 0.013396 0.035069 0.064981 0.0028157 0.016881 0.057107 -0.011098 0.053796 -0.011012 0.011538 0.025569 -0.033483 0.00012312 0.001192 -0.0014579 -0.001046 0.32947
4.0352 -0.00095224 -0.0018941 -0.0063861 -0.013833 0 -0.0065798 -0.016445 -0.023723 -0.031517 -0.013895 -0.055822 0.026952 0.054506 0.077639 0.081156 -0.029403 0.034375 0.04511 0.017115 0.047472 0.039861 0.037355 0.046597 -0.027899 0.00039901 0.00061936 -0.0010204 -0.0014072 0.41349
4.0391 -0.0007227 -0.0011555 0.0005767 -0.003269 0 -0.0010138 -0.014962 -0.016492 -0.038755 -0.014698 -0.076557 0.037739 0.048635 0.11746 0.047153 0.0043833 0.048487 0.050729 0.026804 0.046887 0.050011 0.042198 0.055627 0.033006 0.00078137 0.00018073 -0.00012488 -0.0010141 0.44626
4.043 -0.00021495 0.00011994 0.0044406 0.0034693 0 -0.00027875 -0.012248 -0.010398 -0.04025 -0.01695 -0.079283 0.037182 0.037718 0.090702 0.04829 0.023266 0.053139 0.078611 0.02341 0.098919 0.033442 0.056534 0.057027 0.057081 0.0010879 0.00050596 0.00054638 -3.2526e-05 0.42554
4.0469 0.0008592 0.0013941 0.0054856 0.0036931 0 -0.0046709 -0.0098476 -0.0074286 -0.036381 -0.019037 -0.061926 0.026581 0.03177 0.050648 0.075843 0.028784 0.046509 0.081817 0.024677 0.11993 0.017387 0.057392 0.057306 0.029441 0.0011256 0.0015147 0.00050464 0.00084551 0.35744
4.0508 0.002474 0.002174 0.0058333 0.00098346 0 -0.0084649 -0.0083039 -0.0061848 -0.028911 -0.01785 -0.033409 0.016342 0.033163 0.048881 0.10738 0.02699 0.032236 0.033761 0.040132 0.051435 0.024597 0.029964 0.057624 -0.036649 0.00078563 0.0024459 -0.00015018 0.00095009 0.25245
4.0547 0.0042036 0.0024383 0.0074626 0.00081031 0 -0.0052711 -0.0065456 -0.0040339 -0.019288 -0.01099 -0.0069535 0.013343 0.012208 0.087381 0.076047 0.012084 0.01652 0.044083 0.02571 0.023925 0.051988 0.026299 0.05209 0.0048372 0.00013662 0.0025433 -0.00082922 0.00021734 0.12132
4.0586 0.0054716 0.0026331 0.010522 0.0051207 0 0.0056877 -0.0025742 0.00038619 -0.0076633 0.0012309 0.0091034 0.014643 0.019731 0.051452 0.054433 0.034286 0.0035593 0.028226 0.026332 0.039874 -0.012712 0.025479 0.033701 0.021767 -0.00056215 0.0017454 -0.00097023 -0.00073204 -0.026077
4.0625 0.0059249 0.0032043 0.013106 0.010764 0 0.018145 0.0047228 0.0065066 0.0063235 0.015344 0.016057 0.01341 0.025233 0.042635 0.031389 0.033978 -0.0069343 0.010211 0.0061493 0.018093 -0.037244 0.015114 0.0023212 -0.0044988 -0.00097985 0.00072821 -0.0005038 -0.0011132 -0.17844
4.0664 0.0056157 0.0040902 0.012642 0.012781 0 0.023575 0.014018 0.013016 0.021826 0.026271 0.02207 0.008476 0.027724 0.05615 0.025916 0.011747 -0.018229 -0.0059955 -0.016375 -0.024434 -0.019148 -0.0025161 -0.033114 -0.053391 -0.00091603 0.00027408 0.00014927 -0.00063584 -0.3204
4.0703 0.0048521 0.0046639 0.0079165 0.0092056 0 0.018069 0.021806 0.019131 0.036065 0.030055 0.034639 0.0055233 0.041622 0.028151 0.079018 0.0012933 -0.03259 -0.025699 0.012756 -0.011651 -0.025793 -0.0162 -0.060671 -0.075109 -0.00044405 0.00057729 0.00052123 0.00028467 -0.4336
4.0742 0.0038858 0.0042178 0.0002299 0.002954 0 0.0054852 0.024651 0.024514 0.045582 0.026206 0.054248 0.0087779 0.042187 0.018456 0.0675 0.0058033 -0.048296 0.0011417 -0.027662 -0.031276 -0.035341 -0.024411 -0.074423 -0.088258 0.00012745 0.0011323 0.00053279 0.00093003 -0.5024
4.0781 0.0027457 0.002589 -0.0072434 -0.00076497 0 -0.0056022 0.02172 0.028236 0.048436 0.018112 0.073745 0.013968 0.03656 -0.016124 0.088343 0.0069567 -0.060138 -0.022675 -0.066726 -0.068535 -0.049999 -0.041131 -0.078067 -0.10839 0.00046401 0.0012677 0.00049646 0.00089906 -0.52009
4.082 0.0013743 0.00039429 -0.01149 0.00090126 0 -0.0084266 0.015395 0.028391 0.045262 0.011004 0.083336 0.012263 0.013893 -0.040474 0.079588 -0.014894 -0.062906 -0.058957 -0.08099 -0.097541 -0.037856 -0.061199 -0.079763 -0.11552 0.00043396 0.0007828 0.00070926 0.00038645 -0.48998
4.0859 -8.007e-05 -0.0013257 -0.011538 0.005839 0 -0.0027593 0.0093111 0.023274 0.038179 0.0085703 0.077118 0.0017659 -0.017417 -0.035541 0.021347 -0.057953 -0.054972 -0.072741 -0.063474 -0.09829 0.0055815 -0.074708 -0.083054 -0.10036 0.00018227 8.8806e-05 0.0010762 -7.8427e-05 -0.41976
4.0898 -0.001144 -0.0017727 -0.0087027 0.0086279 0 0.0055672 0.0054725 0.01317 0.028669 0.010429 0.056382 -0.0070007 0.021632 -0.029629 0.033469 -0.049049 -0.039198 -0.030218 -0.05128 -0.057203 -0.0049852 -0.050756 -0.082527 -0.085004 -2.0075e-06 -0.00022693 0.0011729 -0.00012442 -0.31429
4.0938 -0.0012656 -0.0008717 -0.005081 0.0051052 0 0.0094716 0.0029864 0.0009491 0.016552 0.012412 0.027817 6.5557e-05 0.049889 -0.0015552 0.050831 -0.015909 -0.020691 -0.017734 -0.051117 -0.036491 0.008828 -0.043874 -0.068531 -0.11434 8.5921e-05 5.1091e-05 0.00069797 0.00020589 -0.17429
4.0977 -0.00028329 0.00073893 -0.0016892 -0.0038843 0 0.0058206 -0.00052059 -0.0093991 0.0010843 0.0096779 -0.0013419 0.025005 0.036883 0.024794 0.060006 -0.0012565 -0.0033882 0.0012513 -0.036332 -0.021494 0.0082055 -0.036882 -0.036747 -0.098343 0.00041992 0.00062571 -0.00015072 0.00061007 -0.0034649
4.1016 0.0012764 0.0021258 0.0020483 -0.012623 0 -0.0027243 -0.0062489 -0.015203 -0.016974 0.00047797 -0.027169 0.052132 0.02325 0.038819 0.086263 0.004586 0.01184 0.025082 -0.0079317 -0.0017092 0.0011699 -0.025459 0.0062477 -0.045809 0.0007772 0.0010297 -0.00078838 0.00084968 0.18202
4.1055 0.0023846 0.0025632 0.0070141 -0.014608 0 -0.010131 -0.012882 -0.016538 -0.034471 -0.012306 -0.049173 0.060452 0.073949 0.034438 0.16532 0.027347 0.026304 0.040861 0.023813 0.033326 0.010723 -0.0078607 0.046698 0.0020217 0.00090656 0.0010634 -0.00076985 0.00089659 0.35195
4.1094 0.0021201 0.0018303 0.012613 -0.0076108 0 -0.011576 -0.017737 -0.015615 -0.047195 -0.023121 -0.067319 0.043487 0.050854 0.10065 0.10814 0.01619 0.040829 0.058061 0.039034 0.067017 0.033537 0.047649 0.073409 0.013929 0.0006934 0.00090483 -0.00022495 0.00081335 0.4726
4.1133 0.00028285 0.000216 0.016357 0.0041422 0 -0.00682 -0.019143 -0.014895 -0.052297 -0.027667 -0.079232 0.016569 0.060797 0.079595 0.073297 0.016627 0.053624 0.063284 0.045845 0.084403 0.036427 0.05667 0.08478 0.044004 0.00021109 0.00084595 0.00024017 0.00058558 0.52322
4.1172 -0.0024468 -0.0016799 0.015479 0.012529 0 -0.00011184 -0.017651 -0.015518 -0.049726 -0.025625 -0.080618 0.0028621 0.064342 0.051138 0.076415 0.024032 0.060507 0.077862 0.049891 0.078735 0.055368 0.056273 0.087111 0.053424 -0.00034905 0.00097906 0.00010656 0.00014128 0.50559
4.1211 -0.0049358 -0.0032228 0.0093158 0.011254 0 0.0031895 -0.014995 -0.017026 -0.041555 -0.020089 -0.068884 0.010782 0.055821 0.056929 0.10777 0.034615 0.057474 0.093532 0.052081 0.066066 0.084963 0.058329 0.086398 0.042975 -0.00079422 0.0011538 -0.00055808 -0.00047023 0.43905
4.125 -0.0062992 -0.0039992 0.00033395 0.00061551 0 0.00075665 -0.012084 -0.018019 -0.030113 -0.014455 -0.046686 0.025355 0.089952 0.092932 0.10578 0.044228 0.043744 0.040424 0.044601 0.11508 0.038137 0.03356 0.08182 0.088168 -0.0010121 0.0011997 -0.0011454 -0.00098819 0.34509
4.1289 -0.0063712 -0.0039758 -0.0072806 -0.012352 0 -0.0049182 -0.0082067 -0.016929 -0.016697 -0.0097094 -0.02169 0.0232 0.040728 0.083848 0.10476 0.035868 0.022972 0.035872 0.027512 0.1 0.020672 0.015253 0.067173 0.035195 -0.00098997 0.0011323 -0.0010633 -0.0011051 0.23453
4.1328 -0.0056436 -0.0034958 -0.010468 -0.018787 0 -0.0085955 -0.0023081 -0.012558 -0.0018406 -0.0044734 -0.001848 -0.0027978 0.033837 0.035904 0.078086 0.012737 0.0015115 0.029677 0.019805 0.081966 0.0088547 0.002313 0.038647 0.018585 -0.00079199 0.001114 -0.00028454 -0.00075375 0.10752
4.1367 -0.0047949 -0.003086 -0.0093292 -0.014473 0 -0.0067475 0.0051194 -0.0046356 0.013572 0.0025156 0.010357 -0.033883 0.045131 -0.012424 0.049447 -0.0068846 -0.015213 0.0023443 0.010329 0.058384 0.00011887 -0.0088348 0.0011185 0.0038021 -0.0005268 0.0012302 0.00062239 -0.00020992 -0.035347
4.1406 -0.0042175 -0.0031538 -0.0067632 -0.0029387 0 -0.00078284 0.011669 0.0055521 0.027739 0.010155 0.019641 -0.041806 0.028857 -0.016641 0.047683 -0.0041918 -0.025657 -0.053197 -0.014183 0.019124 -0.007591 -0.022232 -0.03355 -0.06132 -0.00031432 0.0013458 0.00099969 0.00013236 -0.18218
4.1445 -0.003886 -0.0037421 -0.0060451 0.007318 0 0.0039252 0.014766 0.015084 0.038513 0.01534 0.033455 -0.016388 0.0032244 0.04481 0.038928 -0.00083646 -0.032215 -0.034698 -0.020954 -0.013786 -0.051044 -0.038145 -0.055006 -0.069724 -0.00024629 0.0012097 0.00066798 0.00011709 -0.30958
4.1484 -0.0035801 -0.0045009 -0.0082942 0.0094253 0 0.0027633 0.013862 0.020563 0.044414 0.015698 0.054414 0.022663 0.0050137 0.039421 0.023804 -0.014761 -0.038285 -0.048136 -0.017628 -0.02541 -0.01889 -0.045227 -0.061954 -0.078349 -0.00034388 0.00070873 4.5721e-05 -3.8687e-05 -0.39322
4.1523 -0.0031829 -0.0049039 -0.011717 0.0032973 0 -0.0035983 0.010863 0.02017 0.045037 0.012021 0.075944 0.042441 0.0024292 0.011222 0.0074564 -0.027301 -0.044636 -0.059972 -0.031774 -0.05759 0.0069985 -0.0582 -0.061729 -0.073248 -0.00053621 1.6476e-05 -0.00025734 2.5437e-05 -0.41948
4.1563 -0.0027734 -0.0045789 -0.013062 -0.0047997 0 -0.0091757 0.0082917 0.015058 0.04061 0.0078725 0.085447 0.027295 -0.0048693 -0.01471 0.00094491 -0.03159 -0.048109 -0.052222 -0.062679 -0.09639 0.0039339 -0.067003 -0.062316 -0.063865 -0.00068761 -0.00050791 2.3538e-05 0.00044197 -0.38888
4.1602 -0.0024721 -0.003548 -0.010095 -0.0078343 0 -0.0077579 0.0069737 0.0086412 0.031479 0.0064564 0.073302 -0.0058807 0.015227 -0.019007 0.027663 -0.029159 -0.043908 -0.012959 -0.079932 -0.062234 -0.0020736 -0.030237 -0.0643 -0.08917 -0.00067434 -0.00057704 0.00061778 0.00097258 -0.31011
4.1641 -0.0022482 -0.0022359 -0.0033017 -0.0039711 0 0.0010592 0.0054963 0.0040001 0.018273 0.0075406 0.040793 -0.02294 0.027447 0.0052858 0.042649 -0.030956 -0.029793 0.018483 -0.028839 -0.0029076 -0.0075448 -0.031726 -0.060276 -0.045821 -0.00047165 -0.00016842 0.00099946 0.0012341 -0.19262
4.168 -0.001915 -0.0012472 0.004286 0.0021797 0 0.010525 0.0019048 0.0015029 0.0025375 0.0073419 0.00040407 -0.0047726 0.026223 -0.01297 0.0022819 -0.015364 -0.0086879 -0.056553 -0.00011658 -0.0067518 -0.0081431 -0.035017 -0.042268 0.0041444 -0.00019148 0.00048208 0.00084149 0.0010619 -0.045122
4.1719 -0.0013316 -0.0010471 0.0089508 0.0040038 0 0.011977 -0.0041115 -0.0012035 -0.013104 0.0017241 -0.032242 0.033647 0.017396 -0.018262 -0.018411 0.0075544 0.012653 -0.11421 0.015314 -0.0072066 -0.0028117 -0.024726 -0.010208 0.011614 -3.2368e-05 0.0010445 0.00024413 0.00064529 0.11968
4.1758 -0.00061193 -0.0017204 0.0086054 -0.00098203 0 0.002578 -0.010695 -0.0066858 -0.025854 -0.0099234 -0.048707 0.055905 0.0087301 0.033133 0.035689 0.022878 0.028075 -0.050575 0.0327 0.051095 0.011407 0.0056659 0.026407 -0.038511 -0.00015905 0.0012806 -0.00040419 0.00031102 0.28108
4.1797 -0.00011894 -0.0029369 0.0040844 -0.0087698 0 -0.011348 -0.015358 -0.014911 -0.034102 -0.02346 -0.052274 0.037419 0.014899 0.056013 0.045415 -0.0034578 0.035986 0.024482 0.056539 0.083754 0.056004 0.020303 0.055208 0.045355 -0.00058357 0.0011509 -0.00074525 0.00018782 0.41334
4.1836 -0.00021687 -0.0041356 -0.0014481 -0.012382 0 -0.018902 -0.01695 -0.022746 -0.038009 -0.032559 -0.053282 -0.011222 0.036872 0.024757 0.057478 0.021592 0.039571 0.040945 0.052113 0.11698 0.047497 0.04412 0.069881 0.0108 -0.0011323 0.00081598 -0.0006633 0.00010192 0.49471
4.1875 -0.00097767 -0.0048199 -0.0046761 -0.0081583 0 -0.01368 -0.016168 -0.026312 -0.03868 -0.033076 -0.059325 -0.052527 0.026403 0.016346 0.052976 0.040959 0.043059 0.021797 0.05566 0.12657 0.058645 0.054028 0.073344 -0.001572 -0.0015349 0.00054152 -0.00027496 -0.00019495 0.51577
4.1914 -0.0020854 -0.0047959 -0.004481 0.00076949 0 0.00045001 -0.014356 -0.024112 -0.036725 -0.025813 -0.068475 -0.054693 0.00041157 0.033892 0.046312 0.04287 0.047278 0.0057641 0.063757 0.11149 0.089646 0.046706 0.072733 0.0224 -0.0015885 0.00053018 0.00020336 -0.00070833 0.48082
4.1953 -0.0030201 -0.0042159 -0.002749 0.0069141 0 0.012137 -0.012085 -0.018094 -0.031615 -0.01565 -0.070989 -0.019051 0.019542 0.039065 0.076183 0.037273 0.048402 0.055022 0.049192 0.084387 0.099146 0.029423 0.071377 0.029647 -0.0012896 0.00075489 0.00056172 -0.0011305 0.4024
4.1992 -0.0033801 -0.0034182 -0.0028452 0.0047365 0 0.011837 -0.0090076 -0.011762 -0.022532 -0.0079018 -0.057834 0.022004 0.017838 0.042905 0.038746 0.051983 0.041082 0.0054018 0.033404 0.031308 0.032571 0.028891 0.065483 0.030185 -0.00083886 0.00092634 0.00063834 -0.0011013 0.29427
4.2031 -0.003106 -0.0026881 -0.006712 -0.0045592 0 -0.00023998 -0.0049051 -0.0071346 -0.0098653 -0.0047161 -0.028805 0.034053 0.033798 0.030197 0.035934 0.043655 0.023393 -0.021513 0.034228 0.030454 0.025391 0.026687 0.04855 0.033921 -0.00050904 0.00068313 0.00035649 -0.00055231 0.16782
4.207 -0.002464 -0.0021102 -0.012836 -0.013776 0 -0.014298 -0.00050634 -0.0033787 0.0041674 -0.0040945 0.0064358 0.010176 0.041881 0.010347 0.033912 0.020198 -0.00063306 -0.052233 0.031122 0.032708 0.047111 0.014235 0.019129 0.032274 -0.00046649 -8.5762e-05 -0.00021628 0.00019877 0.032378
4.2109 -0.0018285 -0.0015995 -0.016938 -0.015364 0 -0.019046 0.0029847 0.0017605 0.016507 -0.0019705 0.035085 -0.024952 0.028899 -0.0060584 0.014774 -0.0035345 -0.023113 -0.083152 0.012947 0.0052317 0.064787 -0.0091429 -0.015623 0.018947 -0.00067097 -0.0010506 -0.00085506 0.0006951 -0.10312
4.2148 -0.0014325 -0.0010477 -0.015159 -0.0073152 0 -0.010776 0.0051109 0.0092079 0.025025 0.004375 0.050016 -0.038725 0.023106 -0.0011416 0.021073 0.014363 -0.037434 0.016555 -0.0011183 -0.03306 0.037372 -0.018589 -0.044176 -0.0075085 -0.00092222 -0.0016053 -0.0012851 0.00070177 -0.2291
4.2188 -0.0012428 -0.00043866 -0.0073027 0.0053316 0 0.004084 0.006623 0.017132 0.029511 0.014062 0.053619 -0.019909 0.022912 -0.042152 -0.013608 0.0055887 -0.042317 -0.049502 0.0035528 0.0020071 0.0023587 -0.026021 -0.058982 -0.077178 -0.0010109 -0.0013198 -0.0013642 0.00036401 -0.33461
4.2227 -0.0010219 0.00015503 0.0026337 0.014354 0 0.014658 0.0084786 0.022143 0.031053 0.023037 0.053943 0.01218 0.0098987 -0.046459 -0.0022655 -0.00056636 -0.041675 -0.082889 0.001646 -0.0030257 -0.027035 -0.04659 -0.061487 -0.071298 -0.00085795 -0.00031996 -0.0011803 4.9624e-05 -0.40658
4.2266 -0.00052298 0.00065275 0.0093422 0.014368 0 0.014328 0.010404 0.021962 0.030513 0.026793 0.056772 0.025269 -0.0013349 -0.035774 0.024154 -0.0014529 -0.040627 -0.076742 -0.0080711 -0.037664 -0.040826 -0.062136 -0.059447 -0.040606 -0.00054641 0.00076099 -0.00095582 4.3485e-05 -0.4306
4.2305 0.00030355 0.0010103 0.010253 0.0064152 0 0.0052454 0.010728 0.017179 0.027594 0.023434 0.060349 0.0016725 0.015571 -0.066278 -0.0055601 -0.0022962 -0.041033 -0.082216 -0.019194 -0.049943 -0.028995 -0.041902 -0.059162 -0.095375 -0.00023856 0.0012591 -0.00083202 0.00035708 -0.39561
4.2344 0.0012208 0.0011773 0.0073514 -0.0032984 0 -0.0044753 0.0079332 0.010631 0.02134 0.014943 0.056961 -0.048131 0.011566 -0.015941 0.031462 -0.0033332 -0.040101 -0.039753 -0.024278 -0.019154 0.01795 -0.015822 -0.059741 -0.07954 -5.833e-05 0.0009863 -0.00074941 0.00077129 -0.30154
4.2383 0.0018108 0.0010429 0.0051344 -0.0082085 0 -0.0077488 0.0024704 0.0051106 0.01151 0.0057178 0.039885 -0.095832 -0.010961 0.00096843 0.028442 0.011235 -0.033019 -0.060489 -0.043858 -0.003958 0.037716 -0.0096838 -0.054429 -0.044783 -2.8307e-05 0.00032456 -0.00055373 0.0010203 -0.1642
4.2422 0.0017412 0.00048643 0.0064528 -0.0060241 0 -0.0036577 -0.0031356 0.0013941 -0.00049591 -0.0005757 0.0098921 -0.11855 -0.011042 -0.018226 0.029809 0.022883 -0.017341 -0.054286 -0.037694 0.012652 0.03269 0.0033499 -0.0375 -0.027691 -9.1376e-05 -0.00016258 -0.00022492 0.00094827 -0.011684
4.2461 0.0010337 -0.00046066 0.0098901 9.6029e-05 0 0.0029599 -0.0062367 -0.0018731 -0.012052 -0.0034792 -0.023966 -0.11475 0.015596 -0.06086 0.04013 0.020491 0.0043341 -0.005852 -0.00055098 0.033707 0.01309 0.031035 -0.010301 -0.034064 -0.00017638 -0.00022218 2.493e-05 0.00055712 0.12751
4.25 0.0001306 -0.0014928 0.011056 0.0044187 0 0.0062475 -0.0062849 -0.0065759 -0.020696 -0.0056055 -0.049925 -0.10141 0.0036467 -0.078078 -0.013704 0.00013864 0.025433 -0.039245 0.0076735 0.03596 0.0095086 0.048235 0.018995 -0.012728 -0.00024545 -5.0001e-05 -7.4115e-05 -2.1983e-05 0.23644
4.2539 -0.00034264 -0.0021193 0.0066773 0.0032598 0 0.0040347 -0.0051336 -0.013232 -0.025355 -0.0099339 -0.0611 -0.098006 0.043048 -0.044585 -0.012834 0.031595 0.03936 -0.0051521 0.029484 0.048796 0.012277 0.035449 0.041473 0.012378 -0.00029503 1.7378e-05 -0.00054671 -0.00057736 0.31251
4.2578 8.0896e-06 -0.0019644 -0.0021676 -0.0021218 0 -0.0010488 -0.0050627 -0.020239 -0.026519 -0.016733 -0.059328 -0.11228 0.049385 -0.020933 0.0025463 0.015056 0.043408 0.030186 0.029917 0.055595 0.019976 0.039998 0.053748 0.033895 -0.00032972 -9.7163e-05 -0.0010533 -0.00088481 0.3592
4.2617 0.0010535 -0.0010522 -0.010611 -0.0065485 0 -0.0042796 -0.0064511 -0.024703 -0.025399 -0.022777 -0.052511 -0.13823 0.0273 -0.025983 -0.0031525 -0.0074276 0.039871 0.026169 0.027028 0.056017 0.034963 0.054963 0.058856 0.049466 -0.00034357 -0.00014415 -0.0011274 -0.00081437 0.3751
4.2656 0.0022252 0.00019366 -0.013893 -0.0051689 0 -0.0027709 -0.0074026 -0.024188 -0.022847 -0.023689 -0.047745 -0.16439 -0.00087733 -0.067319 -0.055066 0.023984 0.033663 -0.046561 0.044298 0.054069 0.055092 0.061778 0.061365 0.056546 -0.00032361 0.00012934 -0.00059656 -0.00043535 0.35117
4.2695 0.0029486 0.0012808 -0.011144 0.0022987 0 0.002381 -0.0056814 -0.018236 -0.018837 -0.017563 -0.045668 -0.1829 -0.00044823 -0.089287 -0.0052123 0.023222 0.028328 -0.09707 0.027944 0.073557 0.0028907 0.019351 0.061642 0.034185 -0.00026441 0.00063033 0.0001978 -1.7333e-05 0.27899
4.2734 0.0030951 0.0020493 -0.0057356 0.010798 0 0.0070626 -0.0010085 -0.0087271 -0.012761 -0.0067283 -0.040376 -0.19217 0.023397 -0.072301 -0.0059555 -0.0099162 0.023443 -0.075817 0.031155 0.052026 -0.01599 0.02317 0.054887 0.0018409 -0.00017729 0.00093995 0.00062425 0.000131 0.16187
4.2773 0.0030713 0.0027752 -0.0019862 0.013629 0 0.0073405 0.0045662 0.0011511 -0.0042218 0.0039776 -0.024839 -0.1939 0.016707 -0.053605 -0.0055357 -0.02103 0.015399 -0.049002 0.021182 0.021381 0.014198 0.02968 0.03594 -0.023177 -8.964e-05 0.00070786 0.00027416 -0.00010233 0.017601
4.2813 0.0034488 0.0038514 -0.001278 0.0079813 0 0.0026336 0.0085301 0.0087502 0.0062594 0.010997 0.0025188 -0.19003 -0.016346 -0.047704 0.0088559 -0.0076001 0.0010168 -0.055242 -0.0052384 -0.000936 0.058527 0.023946 0.0054108 -0.028935 -3.8218e-05 2.3464e-05 -0.00067403 -0.00051569 -0.13041
4.2852 0.004434 0.0053092 -0.0010853 -0.0021709 0 -0.003398 0.010096 0.01344 0.017073 0.014583 0.035322 -0.18291 -0.005511 -0.052454 0.014583 -0.022529 -0.018823 -0.12508 -0.020942 -0.0034033 0.0065694 0.013909 -0.028728 -0.0024499 -5.6632e-05 -0.00062379 -0.0015709 -0.00072473 -0.26519
4.2891 0.0056412 0.0066305 0.0022972 -0.0086144 0 -0.0051618 0.010557 0.016648 0.02606 0.017808 0.062832 -0.17683 -0.0078407 -0.090789 -0.011221 -0.049393 -0.038563 -0.14281 -0.015548 -0.023086 -0.080808 -0.020592 -0.055912 -0.045276 -0.00015396 -0.000769 -0.0018087 -0.0004634 -0.37998
4.293 0.0063833 0.007078 0.0098947 -0.0053118 0 0.00060281 0.011596 0.020301 0.0315 0.022994 0.076847 -0.1772 0.0050785 -0.082555 -0.056703 -0.039116 -0.051209 -0.1188 -0.028194 -0.024614 -0.070518 -0.034152 -0.070183 -0.047311 -0.00029254 -0.00036839 -0.0012953 0.00018698 -0.47099
4.2969 0.0062414 0.0063085 0.018604 0.0063836 0 0.011617 0.013414 0.024825 0.03294 0.028907 0.076546 -0.18684 0.015004 -0.074724 -0.052165 -0.031376 -0.053155 -0.084952 -0.040464 -0.018782 -0.032392 -0.037021 -0.0736 -0.04148 -0.00038831 0.0002069 -0.00048623 0.00084127 -0.52796
4.3008 0.0054136 0.0047396 0.02347 0.018267 0 0.020781 0.014587 0.02836 0.031254 0.031425 0.0676 -0.20297 0.0089027 -0.10745 0.038026 -0.057513 -0.046748 -0.072735 -0.036314 -0.022359 -0.037627 -0.042919 -0.073003 -0.060464 -0.00035166 0.00054208 3.4087e-05 0.001101 -0.53402
4.3047 0.0045327 0.0033105 0.021676 0.021559 0 0.021065 0.0137 0.028054 0.027779 0.027171 0.056579 -0.21858 0.036008 -0.1041 -0.0065475 -0.04272 -0.038288 -0.10218 -0.04787 -0.06987 -0.051532 -0.05646 -0.073118 -0.053307 -0.00015317 0.00052612 4.3025e-05 0.00085364 -0.47702
4.3086 0.0041202 0.0027858 0.014763 0.013947 0 0.011269 0.010916 0.022471 0.023174 0.01682 0.045499 -0.22737 -0.011936 -0.10089 -0.053708 -0.025787 -0.032813 -0.088983 -0.063506 -0.067499 -0.068687 -0.049437 -0.072244 -0.087349 0.00013605 0.00035188 -0.00018626 0.0003355 -0.36227
4.3125 0.0041825 0.0031717 0.0072471 0.0014608 0 -0.0021541 0.0078157 0.013035 0.016979 0.004995 0.031142 -0.22791 -0.0083631 -0.08733 -0.037969 -0.011352 -0.029894 -0.067852 -0.056948 -0.039424 -0.043121 -0.045128 -0.064307 -0.077801 0.00037396 0.00023199 -0.00019807 -8.2713e-05 -0.21408
4.3164 0.0043214 0.0037543 0.0029423 -0.0065369 0 -0.0094245 0.0057531 0.0031198 0.0083927 -0.003251 0.0095843 -0.2231 0.029822 -0.067472 0.0024854 -0.007972 -0.02414 -0.050318 -0.036172 -0.013766 -0.0053981 -0.0347 -0.045286 -0.033735 0.00043874 0.00017508 0.00019429 -0.00019455 -0.063601
4.3203 0.0042433 0.0037512 0.0021763 -0.0050557 0 -0.0050803 0.0045331 -0.0045071 -0.0023143 -0.00627 -0.018228 -0.21613 -0.0079511 -0.05588 -0.048584 -0.029528 -0.010312 -0.038584 -0.033317 -0.032146 -0.044417 0.013121 -0.018035 -0.025165 0.00031496 5.3562e-05 0.00073453 -8.8972e-05 0.066897
4.3242 0.0041585 0.0030375 0.0021279 0.0027386 0 0.0072891 0.0028521 -0.0095615 -0.01308 -0.0066192 -0.045055 -0.20751 0.016185 -0.099544 -0.034996 -0.016342 0.011124 -0.016155 -0.035795 0.021028 -0.020181 0.0041739 0.0089653 -0.064274 0.00010312 -0.00015992 0.00097119 -1.9368e-05 0.17
4.3281 0.0046448 0.0023171 -0.00024303 0.0088714 0 0.017604 -5.2005e-06 -0.013663 -0.020911 -0.0082326 -0.061752 -0.19645 0.0086308 -0.070678 -0.039491 -0.026812 0.03286 -0.053169 -0.021566 0.015082 -0.025849 -0.0023927 0.027832 -0.054666 -5.8896e-05 -0.00029805 0.00068221 -0.0001437 0.24608
4.332 0.0060593 0.0025682 -0.0053125 0.0079455 0 0.017491 -0.0030823 -0.017861 -0.02381 -0.012601 -0.063906 -0.18472 -0.0031295 -0.047439 -0.040141 -0.033181 0.045405 -0.067319 -0.0061063 0.0032161 -0.035058 0.010851 0.036812 -0.030121 -9.8854e-05 -0.00017219 7.9961e-05 -0.00037037 0.29213
4.3359 0.0080411 0.0042105 -0.010343 0.0018818 0 0.0073202 -0.0044995 -0.020766 -0.022161 -0.017345 -0.05497 -0.17806 0.0010575 -0.069042 -0.026549 -0.021079 0.043939 -0.026741 -0.0016856 0.018649 -0.027996 0.040937 0.040146 -0.017175 -5.1938e-05 0.00019177 -0.00038544 -0.00044208 0.29833
4.3398 0.0096177 0.0066914 -0.011656 -0.0022253 0 -0.0041259 -0.003287 -0.019348 -0.018252 -0.018287 -0.042972 -0.18244 0.010277 -0.024278 -0.038224 -0.028529 0.03174 -0.089343 -0.011174 0.014483 -0.012716 0.012687 0.042532 -0.012008 -1.0367e-05 0.00054783 -0.00043417 -0.00018054 0.25562
4.3438 0.0098981 0.008849 -0.0074784 0.00092808 0 -0.0072342 -0.00037327 -0.011883 -0.014236 -0.013011 -0.033484 -0.19817 0.024102 -0.050295 -0.054982 -0.026631 0.017233 -0.080423 0.0087829 0.027733 -0.010946 0.023073 0.043559 -0.026475 -3.1189e-05 0.00068183 -0.00019685 0.0003232 0.16566
4.3477 0.0087814 0.0097602 0.00080772 0.0095672 0 0.00017968 0.0023356 -0.00025071 -0.010281 -0.0027764 -0.024982 -0.21749 0.017207 -0.067212 -0.025499 -0.024724 0.0071252 -0.0947 -0.0083406 0.011031 -0.026283 0.027978 0.037531 -0.011499 -8.6984e-05 0.00063408 -6.9691e-05 0.00074379 0.042707
4.3516 0.0070511 0.0093794 0.0097819 0.016197 0 0.011255 0.0038538 0.010843 -0.0046055 0.0086382 -0.010828 -0.22909 -0.0012339 -0.071327 0.0090123 -0.026203 0.0013981 -0.11125 -0.033825 -0.018448 -0.048562 0.016878 0.019083 -0.0040031 -0.00010141 0.00061946 -0.00032452 0.00076524 -0.094355
4.3555 0.0057409 0.008456 0.016328 0.014463 0 0.016486 0.0050292 0.017352 0.0045862 0.017827 0.013668 -0.22631 -0.0084144 -0.083718 -0.029631 -0.033067 -0.0056497 -0.069207 -0.0039058 -0.019454 -0.060097 -0.010797 -0.010549 -0.073448 -3.3448e-05 0.00071956 -0.00083637 0.00033952 -0.23149
4.3594 0.0053059 0.0078294 0.019323 0.005247 0 0.012264 0.0075218 0.019019 0.016962 0.02375 0.045265 -0.21215 -0.0016858 -0.13503 -0.039613 -0.048461 -0.019331 -0.08382 -0.062419 -0.060755 -0.0063819 -0.028051 -0.042632 -0.059133 6.8103e-05 0.00071404 -0.0011806 -0.00025684 -0.36104
4.3633 0.0053171 0.0077123 0.019621 -0.0036589 0 0.0037683 0.01189 0.019256 0.029643 0.027347 0.073345 -0.19691 -0.010649 -0.12404 -0.032601 -0.050896 -0.038808 -0.15969 -0.051052 -0.08592 -0.04859 -0.043731 -0.066642 -0.086308 8.9752e-05 0.00029673 -0.0010127 -0.00062868 -0.47469
4.3672 0.0049407 0.0075632 0.018746 -0.0042085 0 -0.00025381 0.016726 0.021737 0.038872 0.029608 0.086919 -0.19022 -0.029495 -0.099857 -0.035861 -0.044264 -0.05667 -0.17692 -0.054487 -0.092345 -0.074429 -0.062173 -0.07773 -0.11284 -6.0896e-05 -0.00051502 -0.00038674 -0.0005745 -0.55668
4.3711 0.0037623 0.0066318 0.017549 0.004748 0 0.0041921 0.019686 0.026765 0.042313 0.030146 0.08235 -0.19413 -0.04157 -0.088234 -0.052292 -0.039125 -0.06424 -0.11014 -0.096945 -0.08525 -0.047269 -0.081297 -0.079319 -0.11915 -0.00037695 -0.0012444 0.00027295 -0.00024786 -0.58619
4.375 0.0022099 0.004692 0.015811 0.016149 0 0.012724 0.019374 0.030676 0.040071 0.027592 0.0654 -0.20236 0.0034437 -0.080444 -0.035223 -0.066612 -0.058134 -0.1144 -0.089996 -0.088164 -0.067407 -0.084045 -0.07851 -0.12105 -0.00074179 -0.0013246 0.00051666 -2.1664e-05 -0.54851
4.3789 0.001188 0.0023363 0.012818 0.020453 0 0.016888 0.016243 0.028836 0.033816 0.021255 0.04598 -0.20568 -0.013018 -0.065375 -0.020071 -0.067396 -0.042625 -0.091681 -0.096433 -0.10446 -0.12698 -0.091114 -0.078568 -0.14204 -0.000995 -0.000665 0.00022012 -0.0001565 -0.44573
4.3828 0.0012552 0.00059003 0.0082383 0.013509 0 0.012164 0.01181 0.01955 0.02512 0.012311 0.030273 -0.19856 -0.007321 -0.093416 -0.023656 -0.065944 -0.025992 -0.089865 -0.091634 -0.10299 -0.15114 -0.080196 -0.075451 -0.12271 -0.0010305 0.00016997 -0.00036237 -0.00055379 -0.2974
4.3867 0.0020903 0.00017419 0.0025844 -0.00011267 0 0.0021076 0.0071761 0.0055312 0.014626 0.0033525 0.016922 -0.18232 0.013013 -0.10553 -0.039318 -0.056947 -0.014091 -0.092206 -0.08457 -0.098597 -0.12868 -0.060703 -0.061707 -0.10316 -0.00086297 0.00042328 -0.00086158 -0.00082028 -0.13092
4.3906 0.0027337 0.0010055 -0.0029512 -0.010936 0 -0.0051146 0.0024113 -0.0081296 0.0026002 -0.0033642 0.00025791 -0.1632 0.024242 -0.034276 -0.052972 -0.033735 -0.006465 -0.07426 -0.087606 -0.10872 -0.067501 -0.047547 -0.034254 -0.13391 -0.0006203 -0.00014467 -0.0011047 -0.00060711 0.030249
4.3945 0.0023899 0.0022938 -0.0070554 -0.01212 0 -0.0043505 -0.0027401 -0.017469 -0.010033 -0.0074506 -0.02271 -0.1478 0.02718 -0.069337 -0.01797 -0.055625 0.0020213 -0.10395 -0.054363 -0.031615 -0.077078 -0.03074 0.001133 -0.084 -0.00046272 -0.00099089 -0.001183 6.5523e-05 0.17189
4.3984 0.0010731 0.0030975 -0.0088818 -0.004428 0 0.0019503 -0.0078625 -0.021662 -0.021465 -0.010409 -0.047973 -0.13935 0.026284 -0.030718 0.0033964 -0.039126 0.015729 -0.12099 -0.022253 -0.018689 -0.073792 -0.024382 0.03294 -0.033289 -0.00047926 -0.0012694 -0.0012444 0.00079439 0.28669
4.4023 -0.00047369 0.0028729 -0.0084114 0.0051085 0 0.0062976 -0.011836 -0.022311 -0.029884 -0.014124 -0.066716 -0.13668 0.020606 0.0049967 -0.0025533 -0.022875 0.033678 -0.1173 -0.0056022 0.0073264 -0.095071 -0.014062 0.052104 -0.029574 -0.00063034 -0.00062655 -0.0012594 0.0011199 0.36964
4.4063 -0.0014941 0.0016397 -0.0064609 0.0091097 0 0.0032175 -0.013841 -0.021309 -0.034527 -0.01904 -0.071966 -0.13579 0.016507 0.016033 -0.02529 -0.018689 0.049565 -0.099366 -0.004925 0.049353 -0.11024 0.0039248 0.058121 -0.054757 -0.0007816 0.00045045 -0.0010335 0.00091095 0.41682
4.4102 -0.0019036 -0.00024586 -0.004297 0.0051982 0 -0.0058442 -0.014226 -0.019474 -0.035786 -0.023492 -0.063813 -0.13269 0.032586 0.031546 -0.020206 -0.014135 0.056206 -0.094282 -0.0051753 0.025538 0.0087099 0.023056 0.057834 -0.003849 -0.00080935 0.0010771 -0.00046988 0.00045943 0.42739
4.4141 -0.0023248 -0.0024183 -0.002953 -0.0032665 0 -0.014083 -0.014146 -0.016844 -0.034297 -0.024744 -0.04876 -0.12584 0.029957 0.00059627 -0.063846 -0.0092551 0.050728 -0.064044 -0.017762 0.014319 0.0056288 0.026204 0.05821 0.0098015 -0.00069714 0.00078283 0.00020073 0.00019153 0.40465
4.418 -0.0034532 -0.0046535 -0.0025881 -0.010827 0 -0.015536 -0.014253 -0.013651 -0.030025 -0.02101 -0.034109 -0.11663 0.018985 -0.017935 -0.037093 -0.017589 0.036481 -0.049214 -0.0065195 0.043873 0.010461 0.0054903 0.05979 0.026187 -0.0005404 -8.8599e-05 0.0005137 0.0002612 0.35358
4.4219 -0.0053487 -0.0068029 -0.0023692 -0.014243 0 -0.010062 -0.013835 -0.010541 -0.022399 -0.012971 -0.022475 -0.10762 0.00040365 -0.026802 -0.032571 -0.031757 0.020386 -0.062898 -0.0041957 0.046314 -0.0080103 -0.015678 0.056663 0.020226 -0.00045045 -0.00075588 0.00016596 0.00040756 0.27761
4.4258 -0.0073032 -0.0086826 -0.001121 -0.013936 0 -0.0028065 -0.011447 -0.0078159 -0.011415 -0.0036187 -0.011091 -0.09957 -0.022556 -0.029412 -0.11612 -0.042394 0.0079895 -0.10203 -0.035791 -0.028743 -0.074115 -0.017632 0.042739 -0.024546 -0.00044289 -0.00075442 -0.00064169 0.00021684 0.17908
4.4297 -0.0084025 -0.010073 0.0015902 -0.012099 0 0.00075275 -0.0065122 -0.0048083 0.0014098 0.0035232 0.0039628 -0.090013 -0.022848 0.012944 -0.016764 -0.03973 8.7697e-05 -0.067083 -0.026022 -0.04912 -0.060229 -0.028199 0.018372 -0.024433 -0.00042155 -0.00032352 -0.0012833 -0.00045443 0.064083
4.4336 -0.0082686 -0.010813 0.0047626 -0.0099694 0 -0.00067729 -0.00031062 -0.00041488 0.013317 0.0065684 0.02279 -0.075168 -0.029704 -0.0025682 -0.017103 -0.070703 -0.006667 -0.0403 -0.039468 -0.066173 -0.090045 -0.068052 -0.0087726 -0.03576 -0.00028497 -8.1729e-05 -0.0012102 -0.001298 -0.053192
4.4375 -0.0073229 -0.010854 0.0063538 -0.0070229 0 -0.0040418 0.0047252 0.0055209 0.02171 0.0062355 0.040459 -0.054285 -0.024847 0.00022459 -0.031388 -0.079391 -0.015901 -0.073924 -0.054496 -0.062506 -0.090709 -0.080697 -0.029348 -0.063378 -5.789e-05 -0.00036615 -0.0004592 -0.0017932 -0.15211
4.4414 -0.0063679 -0.010217 0.0046604 -0.0025346 0 -0.0055837 0.0068216 0.011398 0.025522 0.004926 0.050401 -0.032471 -0.018839 0.025021 -0.023885 -0.063664 -0.027608 -0.12586 -0.066675 -0.054813 -0.057333 -0.071758 -0.039229 -0.093466 9.3031e-05 -0.00091606 0.00031016 -0.0016492 -0.21356
4.4453 -0.0059037 -0.0089296 -0.00030456 0.0024669 0 -0.0043928 0.0060949 0.014612 0.025389 0.004667 0.049214 -0.018449 -0.044955 0.03045 0.023704 -0.05538 -0.037355 -0.076053 -0.080699 -0.088486 -0.027171 -0.089262 -0.041518 -0.094515 4.2717e-08 -0.0011862 0.00033625 -0.0010408 -0.22817
4.4492 -0.0058058 -0.0070775 -0.0065848 0.0051383 0 -0.0026191 0.0040784 0.013351 0.022605 0.0055631 0.038742 -0.01798 -0.044568 0.013407 -0.012656 -0.050237 -0.039304 -0.050712 -0.084329 -0.1021 -0.076021 -0.10518 -0.042146 -0.1035 -0.00032844 -0.00091968 -0.0005908 -0.00042984 -0.19837
4.4531 -0.0056115 -0.0049465 -0.011515 0.0029805 0 -0.0027053 0.0020915 0.0078708 0.017877 0.0059433 0.024068 -0.02828 -0.03727 -0.0027623 -0.022099 -0.053149 -0.030753 -0.027582 -0.066195 -0.09354 -0.063625 -0.10865 -0.043452 -0.081948 -0.00067478 -0.00037737 -0.0019143 -0.00015539 -0.13343
4.457 -0.0050717 -0.0030777 -0.013515 -0.0037051 0 -0.0047833 7.7916e-05 0.00021174 0.011003 0.0039563 0.0096558 -0.039009 -0.03327 -0.018641 -0.022682 -0.060166 -0.014603 -0.024002 -0.058107 -0.079861 -0.039685 -0.099904 -0.041813 -0.040961 -0.00078354 -1.7677e-05 -0.0027376 -0.00017979 -0.043282
4.4609 -0.0043977 -0.0020687 -0.013009 -0.011409 0 -0.0067903 -0.0029972 -0.0071939 0.0016151 -0.0008276 -0.0029903 -0.039969 -0.035246 -0.031047 -0.034799 -0.063609 0.0023166 -0.050494 -0.072338 -0.076417 -0.037627 -0.079937 -0.031405 -0.0027489 -0.00059474 -5.2639e-06 -0.0025282 -0.00020532 0.063147
4.4648 -0.0039655 -0.0021842 -0.011705 -0.015643 0 -0.0068668 -0.0076852 -0.012705 -0.0097768 -0.0071351 -0.014677 -0.029294 -0.018476 -0.015641 -0.080701 -0.037785 0.013948 -0.095317 -0.044167 -0.097134 -0.0142 -0.048874 -0.010428 -0.037494 -0.0003118 -7.5311e-05 -0.0014947 -1.0441e-05 0.17495
4.4688 -0.0038089 -0.0030831 -0.010872 -0.014074 0 -0.0053539 -0.013043 -0.015633 -0.021434 -0.013074 -0.026276 -0.014743 0.02017 0.016594 -0.048443 -0.011415 0.019121 -0.042512 -0.037258 -0.039755 -0.012712 -0.016695 0.016086 -0.02155 -0.00021684 0.00012993 -0.0003374 0.00033814 0.27675
4.4727 -0.0034627 -0.0039471 -0.010145 -0.0080513 0 -0.0043318 -0.017083 -0.015793 -0.031003 -0.017398 -0.037286 -0.0066943 0.030771 0.046403 -0.026497 -0.011932 0.021777 -0.021279 -0.032074 -0.015507 -0.011323 -0.007792 0.039493 -0.0050147 -0.00039301 0.00064143 0.0003587 0.00058459 0.35147
4.4766 -0.0023793 -0.0039887 -0.0079328 -0.0013579 0 -0.0052734 -0.018258 -0.013358 -0.036584 -0.01978 -0.046187 -0.0091466 0.026991 0.054629 -0.02606 -0.033086 0.027034 -0.023935 -0.027705 -0.016667 -0.014121 -0.017568 0.053747 0.0010081 -0.0006255 0.001112 0.00052494 0.0005562 0.38723
4.4805 -0.00055526 -0.0029754 -0.0031128 0.0026412 0 -0.0072809 -0.016572 -0.0092404 -0.037476 -0.02009 -0.051545 -0.017071 0.04726 0.019886 -0.032811 -0.054153 0.036191 0.0058116 -0.029141 0.0077165 -0.034533 -0.029227 0.058962 -0.0029713 -0.00059793 0.0011663 0.00047944 0.00031504 0.38204
4.4844 0.0012589 -0.001356 0.0035059 0.0031168 0 -0.0077301 -0.013374 -0.0052097 -0.03419 -0.017786 -0.052341 -0.022369 0.0076335 0.0082104 0.0015712 -0.025868 0.044827 -0.056087 -0.015368 0.0096535 -0.064028 -0.019114 0.059297 0.00010399 -0.00021111 0.00075957 0.00046948 5.2829e-05 0.34189
4.4883 0.0020494 0.00011375 0.009324 0.0016405 0 -0.0047445 -0.010112 -0.0030268 -0.027849 -0.012354 -0.047409 -0.022274 -0.0022655 0.0023029 -0.009642 -0.02591 0.045739 -0.028902 -0.035381 0.0057923 -0.014124 -0.014113 0.057547 0.0012321 0.00028929 0.00017773 0.00038563 -0.00012397 0.27386
4.4922 0.0013659 0.00093288 0.011698 0.00031274 0 0.00085382 -0.0072114 -0.0029808 -0.019445 -0.0044431 -0.035275 -0.021573 0.010324 0.016282 -0.039559 -0.0096709 0.034541 -0.014866 -0.036672 0.018171 0.0030674 -0.0048007 0.051816 0.0024208 0.00052201 -0.00027735 -6.3715e-05 -0.00027098 0.18112
4.4961 -0.00022884 0.001151 0.0098796 3.7557e-05 0 0.0059687 -0.0039945 -0.0032403 -0.0093854 0.003665 -0.01548 -0.026287 0.029103 0.049693 -0.062558 0.021802 0.013464 -0.055929 -0.009291 0.040499 -0.050077 0.00011646 0.037557 -0.0020772 0.00033155 -0.00054133 -0.00092197 -0.00047419 0.06471
4.5 -0.0015067 0.0012002 0.0055264 0.00038762 0 0.0077012 0.00047849 -0.0010186 0.0023751 0.0091913 0.0094485 -0.035311 0.008887 0.070892 -0.041079 -0.036073 -0.0097586 -0.085549 -0.031956 -0.0007664 -0.069661 -0.055071 0.013017 -0.039719 -5.2137e-05 -0.00071816 -0.001777 -0.000685 -0.069792
4.5039 -0.0014559 0.0014739 0.0013699 0.00081285 0 0.0057217 0.0064433 0.0050999 0.01566 0.010896 0.03357 -0.039089 0.00010839 0.098283 -0.029011 -0.054895 -0.027083 -0.085665 -0.046388 -0.018391 -0.029395 -0.063173 -0.017217 -0.029112 -0.00023082 -0.00082458 -0.0020362 -0.00073394 -0.20763
4.5078 2.7888e-05 0.0020557 -0.00083084 0.001661 0 0.002527 0.01308 0.013622 0.029273 0.010165 0.050034 -0.027643 -0.011782 0.055347 -0.019877 -0.057627 -0.035309 -0.091233 -0.053479 -0.025297 -0.029754 -0.045257 -0.044248 -0.027281 -3.7226e-05 -0.00069917 -0.0014516 -0.00052239 -0.32758
4.5117 0.002187 0.0028049 -0.0013426 0.0038152 0 0.0014004 0.018883 0.020881 0.040755 0.0099101 0.055217 -0.00078575 -0.0041895 -0.0024403 -0.017841 -0.05069 -0.037204 -0.098471 -0.060853 -0.043371 -0.057035 -0.04204 -0.060981 -0.047053 0.00027635 -0.00020996 -0.00039004 -0.00017199 -0.41079
4.5156 0.0040787 0.0036371 -0.0017129 0.0073225 0 0.003786 0.022373 0.023593 0.047173 0.012046 0.051212 0.029557 0.043686 0.0033187 -0.029744 -0.039487 -0.038036 -0.096883 -0.076717 -0.093758 -0.076003 -0.092401 -0.06694 -0.090452 0.00026536 0.00049248 0.00043047 5.991e-05 -0.44883
4.5195 0.0052584 0.0046585 -0.0029734 0.010597 0 0.0081949 0.022718 0.021134 0.046659 0.015745 0.044209 0.047936 -0.029095 -0.0042502 -0.075086 -0.044827 -0.040629 -0.095364 -0.082724 -0.12451 -0.10597 -0.07364 -0.06746 -0.11381 -0.0002652 0.0010218 0.00051588 3.3345e-05 -0.44507
4.5234 0.0059053 0.0059892 -0.0044138 0.011346 0 0.011471 0.020039 0.01569 0.039662 0.018119 0.039623 0.047661 0.0064182 -0.013989 -0.045339 -0.062617 -0.043109 -0.09722 -0.077113 -0.10077 -0.09178 -0.085887 -0.067981 -0.090392 -0.0010335 0.0011145 -3.1237e-05 -0.00012274 -0.4089
4.5273 0.0063845 0.0074589 -0.0040168 0.0086531 0 0.011357 0.015324 0.010323 0.028796 0.016741 0.037761 0.03582 0.031275 -0.016054 -0.024229 -0.057362 -0.040929 -0.085821 -0.067835 -0.085736 -0.085459 -0.09236 -0.068643 -0.07514 -0.001506 0.0009236 -0.00065886 -0.00014384 -0.34824
4.5313 0.0067496 0.008523 -0.00020299 0.0042469 0 0.0083027 0.0099574 0.0067228 0.017172 0.011725 0.033699 0.026603 0.011649 -0.016897 -0.032005 -0.035349 -0.031175 -0.073734 -0.061465 -0.099498 -0.091075 -0.086731 -0.064154 -0.076523 -0.001373 0.00088946 -0.00086435 7.1635e-05 -0.26601
4.5352 0.0066874 0.0085533 0.0065788 0.0014915 0 0.0050495 0.0050461 0.0044821 0.0064728 0.0054762 0.021698 0.02899 -0.0019275 -0.046893 -0.022994 -0.057847 -0.015376 -0.11702 -0.066817 -0.12131 -0.056025 -0.096338 -0.049127 -0.050872 -0.00081922 0.0012741 -0.00057397 0.00031597 -0.16273
4.5391 0.0059203 0.0072941 0.013761 0.0026252 0 0.0043006 0.00094001 0.0021598 -0.0036152 0.00044477 0.00063414 0.039614 0.0069116 0.011609 -0.027672 -0.034758 0.0013896 -0.045436 -0.047336 -0.02689 -0.080418 -0.057565 -0.02403 -0.027578 -0.00032143 0.0018414 -8.8779e-05 0.00025884 -0.042264
4.543 0.0046168 0.0050938 0.018202 0.006593 0 0.0063319 -0.0026501 -0.0011499 -0.01405 -0.0028945 -0.02403 0.046548 0.010354 0.028359 -0.044737 -0.028217 0.01407 -0.063197 -0.037552 -0.0081497 -0.058031 -0.036253 0.0037272 -0.03163 -0.00017281 0.002055 0.00028163 -0.00019839 0.083976
4.5469 0.0033561 0.0026963 0.018204 0.0095779 0 0.0085934 -0.0059838 -0.0051481 -0.024376 -0.005929 -0.043448 0.040074 0.013278 0.023031 -0.054663 -0.032667 0.020811 -0.093183 -0.026348 -0.02803 -0.043959 -0.035921 0.024757 -0.047507 -0.00020878 0.0016278 0.00049909 -0.00076309 0.19748
4.5508 0.0026563 0.00076357 0.014499 0.0080845 0 0.0078269 -0.0086579 -0.008821 -0.031993 -0.0098737 -0.051276 0.021107 0.020356 0.026042 -0.042926 -0.036685 0.023282 -0.052467 -0.0040131 -0.032561 -0.08312 -0.048769 0.034432 -0.053474 -1.7843e-05 0.00086029 0.00072809 -0.00097586 0.27773
4.5547 0.0025205 -0.00048137 0.0095142 0.0020785 0 0.0031004 -0.0096794 -0.011241 -0.033687 -0.013934 -0.047587 0.00093013 0.0085255 0.031733 -0.046543 -0.037353 0.024302 -0.029498 -0.0075175 -0.019944 -0.014458 -0.030264 0.035511 -0.010248 0.00056629 0.0003932 0.0010392 -0.000626 0.30932
4.5586 0.002458 -0.0012205 0.0055256 -0.0045963 0 -0.0028533 -0.0083015 -0.011855 -0.028249 -0.015573 -0.037885 -0.0065215 0.012807 0.037257 -0.024836 -0.046609 0.025056 -0.018863 0.00594 -0.010083 -0.036884 -0.014885 0.034458 0.024601 0.0011948 0.0006029 0.0012353 3.8472e-05 0.28774
4.5625 0.0019755 -0.0017049 0.0031192 -0.0071017 0 -0.0054631 -0.0048861 -0.010313 -0.017831 -0.012716 -0.028284 0.006574 0.0083589 0.041462 -0.011379 -0.053295 0.024205 -0.011662 -0.0014747 0.014532 -0.062865 -0.014426 0.034941 0.040909 0.0012616 0.0012515 0.0010065 0.00051265 0.22088
4.5664 0.0010705 -0.0019546 0.0010689 -0.0035155 0 -0.002134 -0.00089598 -0.0064745 -0.0066233 -0.005819 -0.020892 0.037807 -0.0013372 0.045956 -0.018252 -0.052985 0.019345 -0.026108 -0.025452 0.026385 -0.073695 -0.029676 0.034484 0.028464 0.00047707 0.0017461 0.00026455 0.00045742 0.12541
4.5703 0.00024637 -0.0017644 -0.0023492 0.0035 0 0.0050991 0.002118 -0.00083642 0.0021232 0.0021538 -0.013044 0.076447 0.0078945 0.05489 -0.047758 -0.044058 0.0093448 -0.1059 -0.031 -0.043886 -0.089131 -0.05389 0.027256 -0.026551 -0.00078658 0.0017245 -0.00068882 -5.2452e-05 0.020034
4.5742 1.9386e-05 -0.0009865 -0.0076727 0.0087287 0 0.010638 0.003673 0.0051612 0.008164 0.0078748 -0.00067408 0.10926 -0.012876 0.065216 -0.036686 -0.040318 -0.0043751 -0.046998 -0.050233 -0.035674 -0.071522 -0.047413 0.010342 -0.035274 -0.0017366 0.0013465 -0.0013448 -0.00066174 -0.080723
4.5781 0.00038257 0.00018926 -0.013516 0.0084905 0 0.0096616 0.0045593 0.0096654 0.013593 0.010004 0.017211 0.12714 0.023924 0.028245 -0.030543 -0.040048 -0.018482 -0.085709 -0.050961 -0.065075 -0.044751 -0.066961 -0.012442 -0.031458 -0.0017992 0.0010032 -0.0013695 -0.0010766 -0.16853
4.582 0.00074215 0.0012238 -0.017366 0.0034152 0 0.0022719 0.0058543 0.011623 0.0201 0.0097615 0.036705 0.12977 0.041587 -0.00090179 -0.0529 -0.055819 -0.029576 -0.12404 -0.044278 -0.075859 -0.046349 -0.080476 -0.032831 -0.041421 -0.0010872 0.00080211 -0.00084575 -0.0012612 -0.23868
4.5859 0.00040549 0.0015077 -0.017322 -0.0023375 0 -0.0062271 0.007657 0.011598 0.026731 0.009417 0.051241 0.12591 -0.0034551 0.012722 -0.094671 -0.086998 -0.035817 -0.094322 -0.043463 -0.042794 -0.093505 -0.072317 -0.044498 -0.07206 -0.00027422 0.00044188 -0.00017761 -0.0013276 -0.28593
4.5898 -0.00081684 0.00071776 -0.013475 -0.0046541 0 -0.0095281 0.0087672 0.011232 0.030256 0.01018 0.055977 0.12799 -0.012746 0.021113 -0.0089333 -0.07636 -0.037319 -0.077855 -0.070151 -0.086092 -0.12984 -0.10307 -0.047674 -0.054031 5.6487e-06 -0.00035026 0.0002272 -0.0012964 -0.30273
4.5938 -0.0024417 -0.0010056 -0.0078777 -0.0027879 0 -0.0056411 0.0076512 0.011614 0.027814 0.011298 0.050828 0.14342 -0.016597 0.010817 -0.023779 -0.075909 -0.03533 -0.083162 -0.073283 -0.054657 -0.097511 -0.10441 -0.047734 -0.037065 -0.00031637 -0.0013092 0.00021146 -0.0010322 -0.2818
4.5977 -0.0037271 -0.0031604 -0.003159 0.00029517 0 0.0012716 0.0038062 0.012036 0.019412 0.010897 0.039852 0.16814 -0.0077842 0.0063021 -0.035036 -0.072406 -0.030989 -0.048868 -0.068649 -0.035188 -0.077846 -0.098041 -0.049071 -0.035965 -0.0007524 -0.001692 -0.00011885 -0.00043746 -0.22058
4.6016 -0.0042913 -0.0051665 -0.00081424 0.00068249 0 0.0043488 -0.0017307 0.010413 0.0080219 0.0076016 0.027717 0.18853 -0.0081902 0.029806 -0.048556 -0.066314 -0.024539 -0.0098302 -0.064535 -0.030015 -0.0892 -0.079532 -0.050054 -0.037737 -0.00075942 -0.00096604 -0.00055524 0.00032417 -0.1241
4.6055 -0.004385 -0.0066391 -0.00046363 -0.0030608 0 -3.8734e-05 -0.0071446 0.0051703 -0.0027216 0.0015404 0.016188 0.19167 -0.053953 0.10542 -0.11013 -0.063204 -0.015461 -0.043522 -0.068221 -0.010866 -0.12897 -0.035149 -0.043997 -0.016302 -0.00024962 0.00053683 -0.00092569 0.00085777 -0.0038096
4.6094 -0.0045952 -0.0075102 -0.00054813 -0.0086926 0 -0.0090244 -0.011098 -0.0030917 -0.011044 -0.0058463 0.0034423 0.17643 0.029097 0.053523 -0.023077 -0.041499 -0.0033341 -0.055626 -0.027564 0.0009581 -0.044727 -0.051681 -0.025525 0.0001764 0.00035134 0.0017366 -0.0011099 0.00084051 0.12588
4.6133 -0.0052714 -0.0079602 0.00018324 -0.012231 0 -0.015607 -0.01334 -0.011703 -0.017567 -0.012773 -0.013356 0.15566 0.040009 0.057721 -0.011651 -0.040364 0.011201 -0.065897 -0.017552 -0.017013 -0.054087 -0.042111 0.0033981 0.0027454 0.00051969 0.0016998 -0.0010033 0.00031144 0.25069
4.6172 -0.0061946 -0.0082241 0.0016177 -0.011301 0 -0.014668 -0.014286 -0.017811 -0.023635 -0.018008 -0.034406 0.14666 0.015619 0.062024 -0.0087715 -0.037152 0.026082 -0.041874 -0.0255 -0.016921 -0.075157 -0.018924 0.033473 0.020185 0.00011528 0.00050533 -0.00055184 -0.00034863 0.35756
4.6211 -0.0067677 -0.0083884 0.0024477 -0.0070752 0 -0.0073861 -0.014257 -0.020397 -0.029263 -0.021209 -0.055586 0.15739 -0.0090885 0.039831 0.010015 -0.022585 0.038417 0.012476 -0.032123 0.016545 -0.057924 0.0022026 0.054437 0.053516 -0.00050595 -0.00077695 0.00014009 -0.00073921 0.43503
4.625 -0.0065325 -0.0083018 0.0013263 -0.0032333 0 -0.00013588 -0.013249 -0.020672 -0.032752 -0.022716 -0.07024 0.18068 0.014494 0.018584 -0.019903 -0.013556 0.045728 0.0066112 0.0082188 0.032076 0.0014297 -0.010671 0.062354 0.038831 -0.00082089 -0.0010312 0.00076529 -0.00075425 0.47446
4.6289 -0.0055514 -0.0076723 -0.0019937 -0.0028843 0 0.0011443 -0.011372 -0.020596 -0.032232 -0.023034 -0.073205 0.20157 0.019385 0.049101 -0.0018541 -0.015042 0.047048 -0.021605 -0.0054252 0.036676 -0.025995 0.0069849 0.061459 0.041048 -0.00058839 -9.6853e-05 0.00095017 -0.00059465 0.4722
4.6328 -0.0043437 -0.0063054 -0.0064286 -0.006002 0 -0.0038773 -0.0092493 -0.020937 -0.027496 -0.022286 -0.064062 0.21097 0.013077 0.065245 0.004007 -0.013107 0.04312 0.0085928 -0.007333 0.031683 -0.033496 0.013431 0.059034 0.076831 -2.6911e-05 0.0011164 0.00051383 -0.00049951 0.43035
4.6367 -0.0034645 -0.0043232 -0.010317 -0.0094753 0 -0.0097991 -0.0076896 -0.020616 -0.020304 -0.019955 -0.047146 0.21267 0.017795 0.066845 0.0049319 -0.014924 0.03556 0.036177 -0.0014241 0.024854 -0.023019 0.0017411 0.058103 0.089222 0.00039527 0.0014996 -0.00036034 -0.00049545 0.35492
4.6406 -0.0030931 -0.0021799 -0.012455 -0.0097088 0 -0.010453 -0.0068438 -0.017802 -0.012882 -0.015191 -0.028342 0.21716 0.055315 0.066134 0.018748 -0.030168 0.025699 -0.024213 -0.0053776 0.025439 -0.01995 -0.025064 0.05465 0.01259 0.00033667 0.00075771 -0.0012107 -0.00041826 0.25255
4.6445 -0.0029481 -0.00042652 -0.012592 -0.0056417 0 -0.0044837 -0.0057906 -0.01163 -0.0061365 -0.0076772 -0.011185 0.22904 0.041351 0.0422 -0.017755 -0.022075 0.014036 -0.040453 -0.015342 0.02684 -0.058373 -0.0098067 0.041899 0.0050982 -0.00019339 -0.00038727 -0.0015997 -0.00015227 0.12919
4.6484 -0.0025463 0.00061671 -0.011148 0.0002914 0 0.0034338 -0.0032116 -0.0030151 0.00067848 0.0015639 0.0046737 0.24098 0.016507 0.057307 -0.052067 -0.026121 0.00071937 -0.037912 -0.026767 0.00050111 -0.060495 -0.03045 0.01768 -0.0044665 -0.00090216 -0.00094398 -0.0014023 0.00019935 -0.0076585
4.6523 -0.0015719 0.0010216 -0.0085866 0.0040842 0 0.00678 0.0012907 0.0060205 0.0085677 0.010245 0.021557 0.24093 -0.0061198 0.070878 -0.05633 -0.043843 -0.01346 -0.051967 -0.053127 -0.034096 -0.061787 -0.062513 -0.012001 -0.019285 -0.0014569 -0.00057768 -0.00085935 0.00040886 -0.1455
4.6563 -9.04e-05 0.0011124 -0.0050585 0.0034469 0 0.0030223 0.0064644 0.013702 0.01707 0.016048 0.040135 0.22529 -0.022001 0.061305 -0.034406 -0.069133 -0.02659 -0.07496 -0.082942 -0.063373 -0.065367 -0.087326 -0.036628 -0.032399 -0.0016881 0.00017203 -0.00036924 0.00037305 -0.26644
4.6602 0.0014917 0.0011497 -0.00059278 -0.00022981 0 -0.004068 0.01008 0.019294 0.023902 0.018174 0.057305 0.20442 -0.034946 0.0183 -0.033273 -0.082447 -0.036246 -0.03851 -0.065272 -0.073237 -0.03387 -0.082499 -0.048961 -0.019371 -0.0016292 0.00051833 -0.00019817 0.00023027 -0.35195
4.6641 0.0026417 0.0011262 0.004445 -0.0029351 0 -0.0076257 0.010537 0.022808 0.026383 0.017826 0.067565 0.19383 -0.013976 0.019175 -0.013878 -0.082364 -0.040753 -0.058718 -0.068442 -0.072919 -0.0729 -0.061311 -0.050076 -0.045958 -0.0014232 0.00020709 -0.00032872 0.00020663 -0.39011
4.668 0.0029487 0.00085528 0.0091169 -0.001385 0 -0.003617 0.0080322 0.024183 0.023427 0.01699 0.066854 0.19918 -0.01148 0.0027137 -0.033719 -0.066792 -0.040053 -0.060258 -0.077763 -0.1037 -0.085251 -0.070381 -0.047274 -0.069262 -0.0012009 -0.00032284 -0.00053302 0.00036042 -0.37965
4.6719 0.002298 0.00025004 0.012162 0.0040467 0 0.0056171 0.0043066 0.022886 0.016414 0.016475 0.055668 0.21004 -0.021843 -0.0016371 -0.053388 -0.063062 -0.035438 -0.04221 -0.083218 -0.11998 -0.08479 -0.091198 -0.046892 -0.088981 -0.0010104 -0.00048013 -0.00057759 0.000516 -0.32798
4.6758 0.00092297 -0.00050422 0.012576 0.0093335 0 0.013164 0.0012579 0.01834 0.0082458 0.015044 0.0387 0.2095 -0.031147 0.031872 -0.031398 -0.089718 -0.028405 -0.015035 -0.07753 -0.080234 -0.087365 -0.10097 -0.048581 -0.10063 -0.00081429 -0.00013319 -0.00039125 0.00047159 -0.24524
4.6797 -0.00068446 -0.0010756 0.010128 0.0099367 0 0.013098 -0.00031583 0.010742 0.0014046 0.010637 0.02123 0.19108 -0.0092331 0.019511 0.0058443 -0.065307 -0.019678 -0.01463 -0.071612 -0.049798 -0.018417 -0.10288 -0.046095 -0.01997 -0.00054203 0.0003411 -8.7853e-05 0.00025351 -0.13995
4.6836 -0.001981 -0.0012889 0.0054842 0.0046261 0 0.0051595 -0.00085519 0.0014597 -0.0034435 0.0026673 0.0053351 0.16664 -0.011787 0.052167 -0.01964 -0.060737 -0.00924 -0.040388 -0.049279 0.00074821 -0.021002 -0.090632 -0.03367 -0.041181 -0.00017101 0.00055764 0.00014369 0.00012137 -0.019668
4.6875 -0.0026077 -0.0012801 -0.0001056 -0.0032264 0 -0.0051783 -0.0011955 -0.0073842 -0.0073323 -0.0068222 -0.010723 0.15709 -0.0073435 0.07372 -0.039532 -0.054561 0.0027444 -0.051781 -0.03023 0.01438 -0.035551 -0.057158 -0.012036 -0.042834 0.00021311 0.00057367 0.00018549 0.00029382 0.10521
4.6914 -0.0025191 -0.0013106 -0.0053346 -0.0081342 0 -0.011086 -0.0017186 -0.013896 -0.011625 -0.014432 -0.029329 0.17393 0.0081293 0.064191 -0.036423 -0.043438 0.015065 -0.054466 -0.02018 0.0018212 -0.04617 -0.024795 0.011403 -0.003658 0.00043374 0.00078411 7.1517e-05 0.00068286 0.21943
4.6953 -0.0019201 -0.0014071 -0.0092853 -0.0068612 0 -0.0095019 -0.0022577 -0.017283 -0.016542 -0.018083 -0.049428 0.20854 0.020687 0.021054 -0.02181 -0.035529 0.025549 -0.089778 -0.017253 0.027603 -0.060902 -0.046959 0.028247 0.034943 0.00033462 0.0013926 -4.433e-05 0.0009407 0.30579
4.6992 -0.0010648 -0.0012228 -0.011567 -0.0010478 0 -0.0029662 -0.0025984 -0.01806 -0.0207 -0.018564 -0.065411 0.23901 0.020948 0.046852 0.0087209 -0.030365 0.032104 -0.034806 -0.016906 0.019763 -0.04521 -0.025503 0.0354 0.016975 -8.5172e-05 0.0020657 -6.8539e-06 0.0008021 0.35122
4.7031 -8.7999e-05 -0.00033626 -0.012144 0.0041862 0 0.0029779 -0.0028305 -0.017471 -0.021966 -0.018366 -0.070433 0.248 0.01281 0.046675 0.018222 -0.034471 0.033833 -0.044821 -0.014294 0.0066714 -0.068885 -0.0166 0.036367 0.039127 -0.0006305 0.002183 0.00021782 0.0003776 0.35138
4.707 0.00099157 0.0012371 -0.011063 0.0045628 0 0.0043898 -0.0031233 -0.016501 -0.018997 -0.018862 -0.061618 0.2356 0.014865 0.043878 -0.0085868 -0.043195 0.031304 -0.043162 -0.016155 0.00074705 -0.06788 -0.02522 0.036706 0.048857 -0.0010203 0.0014558 0.0005076 7.9059e-05 0.31058
4.7109 0.0021204 0.0028247 -0.0083549 0.00022741 0 0.0017211 -0.003272 -0.0151 -0.012347 -0.01862 -0.042661 0.21655 0.032225 0.058935 -0.06181 -0.04823 0.025799 0.0076428 -0.022504 0.0079606 -0.0096824 -0.043521 0.038111 0.013945 -0.0010699 0.00027898 0.00067401 0.000227 0.23796
4.7148 0.0030853 0.0034693 -0.0042089 -0.0045154 0 -0.0012684 -0.0026788 -0.012203 -0.0043227 -0.014703 -0.02135 0.20605 0.010072 0.086273 -0.023006 -0.022853 0.018263 -0.059423 -0.00092935 0.013068 -0.009742 -0.014646 0.036728 0.004636 -0.00079098 -0.00055789 0.00061545 0.00072509 0.14365
4.7188 0.0035675 0.0026567 0.00075579 -0.0050921 0 -0.0012332 -0.00092804 -0.0066285 0.0024076 -0.0058719 -0.0038764 0.20788 0.019234 0.058394 -0.013922 -0.039875 0.0088921 -0.081158 -0.021087 -0.0010415 -0.023286 -0.021825 0.02716 -0.013192 -0.00032819 -0.00053306 0.00040796 0.0011325 0.03745
4.7227 0.0033506 0.00078327 0.0054936 -0.00074887 0 0.0017329 0.0016313 0.0016782 0.0065096 0.0054116 0.0092575 0.2146 0.018796 0.041389 -0.037677 -0.050452 -0.0023407 -0.073989 -0.038433 -0.0023201 -0.039397 -0.023107 0.0082783 -0.021025 0.00018396 0.00019759 0.00024485 0.0010682 -0.070604
4.7266 0.0024934 -0.001079 0.0089792 0.004808 0 0.0043586 0.0039975 0.011022 0.0087221 0.014352 0.022159 0.21726 0.0054308 0.044821 -0.062293 -0.05001 -0.014767 -0.062193 -0.051169 -0.004075 -0.053885 -0.021106 -0.014654 -0.028551 0.00068298 0.00099883 0.00026539 0.00054768 -0.17008
4.7305 0.0013001 -0.0019547 0.010829 0.006799 0 0.0034327 0.0053271 0.018612 0.010982 0.017561 0.038255 0.2136 -0.0098773 0.057806 -0.03443 -0.050394 -0.0266 -0.079356 -0.073613 -0.040142 -0.06419 -0.036274 -0.033582 -0.058619 0.0010995 0.0013241 0.00042507 -6.921e-05 -0.25151
4.7344 0.0001171 -0.0016308 0.011529 0.0037266 0 -0.00090343 0.005672 0.022205 0.014529 0.015795 0.055549 0.20761 -0.0013012 0.066156 -0.036856 -0.058881 -0.035453 -0.043228 -0.093429 -0.039415 -0.093685 -0.083862 -0.043678 -0.07486 0.0012615 0.0011071 0.00053819 -0.00044347 -0.30791
4.7383 -0.00085159 -0.00066603 0.011941 -0.0012803 0 -0.00485 0.005861 0.021512 0.018515 0.01308 0.066868 0.20278 -0.014822 0.049816 -0.07028 -0.046344 -0.039436 -0.061955 -0.079547 -0.069176 -0.10293 -0.092138 -0.04634 -0.084215 0.00095734 0.00067561 0.00046618 -0.00054907 -0.33496
4.7422 -0.0015433 0.00020811 0.012375 -0.003392 0 -0.004124 0.0065835 0.018208 0.020392 0.012929 0.065165 0.19795 -0.012596 0.036629 -0.058534 -0.041468 -0.038047 -0.075735 -0.066019 -0.073353 -0.099304 -0.088176 -0.046612 -0.08515 0.0001659 0.00037674 0.00027335 -0.00061022 -0.32963
4.7461 -0.0018919 0.00071056 0.012074 -0.00061307 0 0.0020042 0.0075668 0.014426 0.017913 0.015095 0.049389 0.19002 0.012587 0.037732 0.0062969 -0.055598 -0.032244 -0.057801 -0.069971 -0.039232 -0.090007 -0.088188 -0.047666 -0.07556 -0.00077014 0.00031668 0.00018337 -0.00079 -0.28961
4.75 -0.0017404 0.0011008 0.0096944 0.0042812 0 0.0094244 0.0076996 0.011013 0.011143 0.01585 0.025766 0.18014 -0.0042611 0.028727 -0.032442 -0.063774 -0.023743 -0.04879 -0.075865 -0.054102 -0.084339 -0.088796 -0.047589 -0.049093 -0.0012775 0.00040008 0.00035648 -0.00099183 -0.21505
4.7539 -0.00095281 0.0017278 0.0045514 0.0062842 0 0.012119 0.0060451 0.0071086 0.0027103 0.011528 0.0033 0.17523 -0.0035972 0.023277 -0.053138 -0.091477 -0.014108 -0.044241 -0.076788 -0.028835 -0.038168 -0.080973 -0.041447 -0.034968 -0.00097973 0.00050794 0.00069606 -0.00098756 -0.11206
4.7578 0.00036305 0.0025531 -0.0024013 0.0029245 0 0.0071435 0.0027981 0.001457 -0.004068 0.0020878 -0.012636 0.18238 0.0062642 0.01447 -0.034919 -0.071689 -0.004256 -0.042081 -0.065526 -0.017122 -0.045707 -0.064664 -0.026591 -0.04425 -7.6504e-05 0.00057224 0.00089042 -0.00071011 0.005181
4.7617 0.0017728 0.003148 -0.0088042 -0.0031446 0 -0.0025221 -0.0007317 -0.0057558 -0.0076324 -0.0085214 -0.023109 0.20137 0.0096052 0.013082 -0.022418 -0.035506 0.005395 -0.053605 -0.049876 -0.016138 -0.068408 -0.042808 -0.0061464 -0.049754 0.00071452 0.00052334 0.00068009 -0.00036204 0.11656
4.7656 0.0027238 0.0031463 -0.012311 -0.0062642 0 -0.0099281 -0.0031187 -0.012387 -0.0091114 -0.015432 -0.032614 0.22299 -0.0091355 0.032007 -0.068924 -0.035721 0.014412 -0.087686 -0.040727 -0.009412 -0.039998 -0.02042 0.012642 -0.016511 0.0006955 0.00028143 0.00011249 -0.00020245 0.20216
4.7695 0.002914 0.0026479 -0.012116 -0.0028651 0 -0.009599 -0.0038909 -0.015804 -0.010918 -0.016554 -0.043287 0.2357 0.0084518 0.027698 0.0072715 -0.03537 0.021949 -0.02251 -0.018909 0.034231 -0.032721 -0.018912 0.023751 0.011917 -0.00020838 -0.00012028 -0.00046553 -0.00024896 0.24947
4.7734 0.0025013 0.0021197 -0.0093685 0.0050041 0 -0.0020518 -0.0037266 -0.015097 -0.01429 -0.013706 -0.051831 0.23445 0.022614 0.059232 0.0044473 -0.033394 0.026818 -0.011057 -0.0011754 0.022857 -0.019938 -0.0011204 0.026602 0.016805 -0.0013212 -0.00043647 -0.00069142 -0.00024655 0.25748
4.7773 0.0019441 0.0018767 -0.0061557 0.010999 0 0.0064721 -0.0036648 -0.011937 -0.018001 -0.010468 -0.052076 0.22378 0.022483 0.073642 -0.024198 -0.037931 0.02798 -0.020082 -0.0098553 0.0088608 -0.013827 -0.0091498 0.025479 0.0056311 -0.0017309 -0.00034847 -0.00049612 3.0839e-05 0.23536
4.7813 0.001596 0.001692 -0.0039612 0.009691 0 0.0089901 -0.0041051 -0.0091196 -0.019366 -0.0089862 -0.040804 0.21295 0.0061236 0.05697 -0.04169 -0.048565 0.025094 -0.027232 -0.037525 0.0036626 -0.020927 -0.038098 0.024896 -0.0088414 -0.0010436 0.00020481 -0.00015246 0.00046519 0.19635
4.7852 0.0014104 0.00097975 -0.0028492 0.0012249 0 0.0033985 -0.0044879 -0.0080224 -0.016569 -0.0085778 -0.021422 0.20813 -0.017751 0.039931 -0.01095 -0.052964 0.018743 -0.011784 -0.031649 -0.031071 -0.044361 -0.015552 0.025335 0.0010458 0.00027245 0.00084515 -1.5358e-05 0.00063681 0.15034
4.7891 0.0010192 -0.00058483 -0.0019095 -0.0085923 0 -0.0059396 -0.003861 -0.0073212 -0.01014 -0.0070617 -0.0019755 0.20916 -0.0061293 0.061384 0.00041906 -0.046165 0.010169 -0.063174 -0.030333 -0.037858 -0.048467 -0.023964 0.023195 -0.00047759 0.0012651 0.0010051 -0.00019576 0.00023074 0.099268
4.793 0.00010728 -0.0026246 -0.00036459 -0.012877 0 -0.011895 -0.0017572 -0.0042982 -0.0023571 -0.0032095 0.010886 0.2128 0.00066002 0.057795 -0.030336 -0.047189 0.00073148 -0.084266 -0.039377 -0.03471 -0.027811 -0.038014 0.014782 -0.033456 0.0012791 0.00046144 -0.0004707 -0.00059502 0.0387
4.7969 -0.001267 -0.0042745 0.0017187 -0.009057 0 -0.010348 0.0013721 0.0023329 0.0047028 0.0020392 0.016666 0.21807 0.0023578 0.049745 -0.057745 -0.056905 -0.0085148 -0.085372 -0.052539 -0.01564 -0.013962 -0.055793 0.00041518 -0.05131 0.00046189 -0.00036453 -0.00050642 -0.0012859 -0.035193
4.8008 -0.0026912 -0.004888 0.0036186 -0.0006237 0 -0.0031832 0.0044427 0.010648 0.010487 0.0064917 0.020353 0.22738 0.0028336 0.058578 -0.035273 -0.072076 -0.016873 -0.086351 -0.063824 0.01638 -0.035881 -0.076604 -0.015212 -0.01764 -0.00043523 -0.000713 -0.0001784 -0.0013842 -0.11747
4.8047 -0.003717 -0.0045636 0.0046452 0.0059836 0 0.0037927 0.0064104 0.016516 0.01551 0.0085903 0.027017 0.24238 0.0011232 0.020811 0.021983 -0.073465 -0.023726 -0.075057 -0.084963 -0.045662 -0.060531 -0.089126 -0.026644 -0.059311 -0.0007562 -0.00018782 0.00030846 -0.00097307 -0.19144
4.8086 -0.0041642 -0.0039679 0.0045631 0.0065123 0 0.0058765 0.006803 0.016648 0.019807 0.0084428 0.036557 0.25926 -0.040824 0.029644 -0.0086361 -0.065606 -0.028278 -0.080549 -0.094178 -0.070425 -0.09399 -0.071485 -0.031781 -0.037195 -0.00049967 0.00080837 0.00059779 -0.00061959 -0.23457
4.8125 -0.0041383 -0.0036204 0.0034588 0.0017775 0 0.0029915 0.0058403 0.011118 0.022097 0.0072524 0.043213 0.26915 -0.039055 0.032012 -0.041746 -0.061271 -0.029618 -0.06273 -0.08069 -0.068555 -0.097961 -0.060395 -0.032733 -0.058704 -0.0002475 0.0013804 0.00048002 -0.00084946 -0.23056
4.8164 -0.0037977 -0.0033494 0.0014355 -0.0037482 0 -0.0010837 0.0042123 0.0032236 0.020642 0.0059791 0.040185 0.26459 0.00073676 0.020064 -0.04271 -0.061551 -0.027132 -0.033789 -0.06332 -0.061098 -0.078882 -0.068806 -0.032842 -0.11159 -0.00055952 0.00095803 4.3019e-05 -0.0016485 -0.17955
4.8203 -0.0031519 -0.0024881 -0.0013669 -0.005953 0 -0.0026036 0.0027089 -0.0030958 0.014979 0.0045819 0.025297 0.24645 0.0016546 0.016679 0.00048598 -0.059138 -0.020961 -0.051394 -0.092219 -0.087041 -0.080521 -0.097431 -0.032953 -0.086793 -0.0014098 -0.00013987 -0.00043085 -0.0024681 -0.098613
4.8242 -0.0021244 -0.00065173 -0.0044605 -0.0041163 0 -0.0011034 0.0018297 -0.0060329 0.0067335 0.0023822 0.0029936 0.22498 -0.0043224 -0.0070193 -0.026429 -0.082385 -0.012123 -0.086687 -0.092694 -0.033797 -0.087605 -0.07277 -0.030558 -0.051841 -0.0021795 -0.00095863 -0.00069327 -0.0027224 -0.011486
4.8281 -0.00081417 0.0016508 -0.0069371 -0.00068467 0 0.00076556 0.0014708 -0.0066244 -0.0014073 -0.0010435 -0.018667 0.2133 -0.0037314 0.0078837 -0.053438 -0.060992 -0.0021944 -0.072445 -0.062917 -0.03367 -0.092555 -0.047918 -0.022555 -0.022779 -0.0022019 -0.00076824 -0.00067638 -0.0022944 0.064905
4.832 0.00034174 0.0032011 -0.0079911 0.0014211 0 0.0002231 0.00086466 -0.0071275 -0.0076582 -0.0053565 -0.03318 0.2181 -0.015237 0.025707 -0.057135 -0.046454 0.0072314 -0.030589 -0.033746 -0.044967 -0.080626 -0.032055 -0.0088906 -0.013991 -0.0013597 0.00027713 -0.00047224 -0.0015846 0.12707
4.8359 0.00073082 0.0029425 -0.007673 0.0012245 0 -0.0029128 -0.0010557 -0.0087827 -0.0122 -0.0096482 -0.038749 0.23488 -0.039768 0.024605 -0.029859 -0.069416 0.014964 0.0067388 -0.027469 -0.029279 -0.045976 -0.027551 0.0064791 -0.027329 -0.00020789 0.0013036 -0.00022837 -0.0010979 0.18036
4.8398 -3.3252e-05 0.00078457 -0.0070631 -0.0001862 0 -0.0062654 -0.0049342 -0.010958 -0.016393 -0.012935 -0.037558 0.25158 0.013113 0.062331 -0.019251 -0.047716 0.020326 -0.031898 -0.029084 0.012362 -0.020075 -0.017717 0.018249 -0.010249 0.000471 0.0015343 -8.0105e-05 -0.0010016 0.22831
4.8438 -0.0018012 -0.0023513 -0.00747 -0.0014557 0 -0.0073884 -0.010332 -0.012148 -0.020988 -0.014468 -0.032764 0.25757 0.01214 0.045902 0.027307 -0.034168 0.023062 -0.015953 -0.044623 0.0039096 -0.033371 -0.011455 0.023634 0.015508 0.00028596 0.00096587 -0.00013985 -0.001062 0.26587
4.8477 -0.0039416 -0.0052425 -0.0092249 -0.0025775 0 -0.0061259 -0.015663 -0.011563 -0.025089 -0.013808 -0.026212 0.25101 -0.0053228 0.05278 0.0072881 -0.029685 0.023256 -0.030121 -0.046817 -0.0053861 -0.041839 -0.020337 0.023991 0.028431 -0.00048435 0.00027737 -0.00047143 -0.0009575 0.28234
4.8516 -0.0057197 -0.0071742 -0.011175 -0.0046843 0 -0.0046199 -0.018909 -0.0097216 -0.026815 -0.010947 -0.018455 0.23909 -0.011826 0.063584 -0.048044 -0.036765 0.021326 -0.058325 -0.036448 0.0047715 -0.044086 -0.033589 0.02296 0.020518 -0.0011511 0.00011241 -0.0010141 -0.00060013 0.27041
4.8555 -0.0066968 -0.0081788 -0.011466 -0.0083521 0 -0.0051239 -0.018719 -0.0076555 -0.024913 -0.0065472 -0.010115 0.23147 0.022794 0.014291 -0.04271 -0.058512 0.017986 -0.038526 -0.026626 0.047247 -0.055976 -0.028225 0.023024 -0.011653 -0.0011638 0.00047281 -0.0015341 -0.00015587 0.23262
4.8594 -0.0068648 -0.008635 -0.00904 -0.012267 0 -0.0078038 -0.015179 -0.005747 -0.019772 -0.0019641 -0.0025875 0.23248 0.0067309 0.040206 -0.024766 -0.052135 0.014015 -0.068865 -0.03419 0.0009467 -0.0075003 -0.042528 0.023626 0.0040561 -0.00049959 0.00080296 -0.0017145 0.00018556 0.17945
4.8633 -0.0064806 -0.00874 -0.004597 -0.013749 0 -0.010534 -0.0097147 -0.0034737 -0.012996 0.0012722 0.0027416 0.23847 -0.0053743 0.044743 -0.0018172 -0.047678 0.0099278 -0.081554 -0.048133 -0.011765 -0.016971 -0.047366 0.022254 -0.0061378 0.00038062 0.00062247 -0.0013738 0.00038571 0.12161
4.8672 -0.0058072 -0.0083815 -0.00020385 -0.010837 0 -0.010721 -0.0042554 -0.00027905 -0.0061598 0.0023398 0.0057634 0.24204 -0.012366 0.0393 -0.028086 -0.057617 0.0057702 -0.083255 -0.061276 -0.015294 -0.031964 -0.048118 0.01709 -0.031519 0.00092341 2.9997e-05 -0.00064303 0.00049153 0.064469
4.8711 -0.004985 -0.0074364 0.0020982 -0.0041419 0 -0.0074293 -0.00023123 0.0034089 -1.8891e-05 0.0016788 0.0078348 0.23926 -0.013716 0.040943 -0.093936 -0.07979 0.001284 -0.081775 -0.0665 -0.026307 -0.033755 -0.050847 0.0086951 -0.05662 0.00089456 -0.00042102 8.3761e-05 0.00046599 0.0093397
4.875 -0.004076 -0.0060666 0.0015309 0.0031831 0 -0.002036 0.0019708 0.0061326 0.005242 0.00065616 0.010511 0.23324 -0.0088643 0.090773 -0.016453 -0.073163 -0.0036658 -0.09059 -0.051976 -0.048269 -0.086272 -0.06645 -0.00056003 -0.046202 0.00051283 -0.00030442 0.00042735 0.00018392 -0.04094
4.8789 -0.0031601 -0.0046416 -0.0012183 0.0074244 0 0.0028644 0.0028718 0.0064729 0.0093121 0.00052355 0.013984 0.23087 -0.029899 0.04817 -0.031085 -0.053619 -0.0087264 -0.10607 -0.047743 -0.02828 -0.071976 -0.046221 -0.0083399 -0.028439 0.00024191 0.00026187 0.00031166 -0.00035684 -0.079169
4.8828 -0.0023566 -0.0033853 -0.0047295 0.0067321 0 0.0051864 0.0033175 0.0042682 0.011568 0.0015014 0.016729 0.23563 -0.01395 0.040513 -0.0082918 -0.060836 -0.013071 -0.10574 -0.051149 -0.027307 -0.057315 -0.056389 -0.013578 -0.045175 0.00042026 0.00077463 1.2766e-05 -0.00086907 -0.097259
4.8867 -0.0017689 -0.0021854 -0.0077215 0.0021975 0 0.0043935 0.0038705 0.00086151 0.011613 0.0027343 0.016666 0.24336 0.018215 0.054311 0.02398 -0.075397 -0.015785 -0.094368 -0.059491 -0.032225 -0.044951 -0.077152 -0.01626 -0.062506 0.0010004 0.00087117 -7.9827e-05 -0.00092799 -0.092573
4.8906 -0.0014392 -0.0008281 -0.0094175 -0.0030738 0 0.0014146 0.0044974 -0.0018556 0.0098279 0.0030863 0.012826 0.24547 0.025486 0.043801 0.0036511 -0.06449 -0.016321 -0.084309 -0.068446 -0.012331 -0.026155 -0.067929 -0.016574 -0.03005 0.0015755 0.00065274 0.00021545 -0.00037397 -0.07043
4.8945 -0.0013613 0.00058181 -0.0094478 -0.0060591 0 -0.0021188 0.004654 -0.0027866 0.0071725 0.002032 0.0061346 0.23717 0.024539 0.027239 0.010779 -0.0707 -0.014691 -0.091711 -0.05037 0.032111 -0.060018 -0.036515 -0.014697 -0.028805 0.0016683 0.00049181 0.00073983 0.000434 -0.04001
4.8984 -0.0015109 0.0015141 -0.0077382 -0.0055703 0 -0.0046945 0.003677 -0.0022711 0.0043727 -9.116e-05 -0.0011298 0.22336 0.015599 0.05769 -0.0089133 -0.05751 -0.011339 -0.076039 -0.035387 0.0043365 -0.057062 -0.037919 -0.011388 -0.02217 0.0010758 0.0005769 0.001144 0.00083919 -0.0078203
4.9023 -0.0018305 0.0014316 -0.0046048 -0.0026183 0 -0.0054998 0.0012769 -0.0016024 0.0013777 -0.0025327 -0.0066262 0.21586 -0.0019093 0.060623 -0.0041539 -0.04528 -0.0068877 -0.069202 -0.027461 -0.019719 -0.041359 -0.041402 -0.0083374 -0.024577 2.1491e-05 0.00071077 0.0011683 0.00044734 0.024761
4.9063 -0.0021857 0.00037111 -0.00080431 0.00058187 0 -0.0046879 -0.0021419 -0.0019293 -0.0022664 -0.004715 -0.0090659 0.22366 -0.023287 0.039976 0.029034 -0.043444 -0.0019828 -0.081625 -0.025019 -0.021745 -0.03034 -0.039724 -0.0073577 -0.033225 -0.0010001 0.00057028 0.00081489 -0.0004912 0.057971
4.9102 -0.0023773 -0.0009222 0.002774 0.0021153 0 -0.0032137 -0.0055597 -0.0034429 -0.0065153 -0.0064012 -0.0086811 0.24412 -0.033383 0.11665 0.02861 -0.051514 0.0027436 -0.099248 -0.017617 -0.056288 -0.042402 -0.055654 -0.0088441 -0.018499 -0.0015721 0.00011651 0.00030665 -0.0012736 0.088873
4.9141 -0.0022503 -0.0015319 0.0056474 0.0014111 0 -0.002181 -0.0078351 -0.0053831 -0.010435 -0.0074485 -0.0070461 0.26347 -0.019043 0.11137 -0.055596 -0.058983 0.0067306 -0.05645 -0.027834 -0.045198 -0.014924 -0.040916 -0.011071 -0.019821 -0.0016255 -0.00031696 -8.3948e-05 -0.0013614 0.11132
4.918 -0.0018133 -0.0011427 0.0079853 -0.0006864 0 -0.0020275 -0.008335 -0.0067023 -0.012846 -0.0076188 -0.0063514 0.26663 -0.010133 0.07023 -0.051304 -0.065035 0.0096383 -0.036938 -0.031043 -0.016283 -0.012701 -0.035005 -0.011324 0.0077256 -0.0014182 -0.00036429 -0.00018277 -0.00084378 0.12118
4.9219 -0.0012346 -0.00032958 0.010219 -0.0026894 0 -0.0022223 -0.0072658 -0.0067947 -0.013372 -0.0067863 -0.0082245 0.24831 -0.0077247 0.032441 -0.013333 -0.058341 0.011458 -0.034692 -0.031446 0.022175 -0.032697 -0.037824 -0.0081118 0.016287 -0.0012493 -2.0897e-05 3.0581e-05 -0.0003041 0.12107
4.9258 -0.00068541 -5.7993e-05 0.012332 -0.0034905 0 -0.0018647 -0.0054442 -0.0057773 -0.012724 -0.0053368 -0.012508 0.21625 -0.0083279 0.034171 -0.01367 -0.032147 0.012389 -0.035956 -0.034409 0.058405 -0.06023 -0.04347 -0.0025164 -0.034973 -0.0011727 0.00035067 0.00042751 -0.00023275 0.11831
4.9297 -0.00017414 -0.00082113 0.013548 -0.0029614 0 -0.00071118 -0.0036626 -0.0042191 -0.011815 -0.0042007 -0.016856 0.18416 0.00052237 0.084162 0.00044894 -0.03406 0.012489 -0.066226 -0.020231 0.027992 -0.055355 -0.038708 0.0026063 -0.0057527 -0.00097662 0.00041988 0.00076018 -0.00057509 0.11699
4.9336 0.00044327 -0.0021877 0.012812 -0.0017662 0 0.00044153 -0.0021323 -0.0026057 -0.01057 -0.0042481 -0.017867 0.16108 0.006745 0.052667 -0.0065577 -0.035287 0.011415 -0.069158 -0.021336 0.0042408 -0.044856 -0.030618 0.0048655 -0.01668 -0.00045348 0.00025666 0.00074444 -0.0008544 0.11157
4.9375 0.0012591 -0.0031546 0.0096813 -0.00059854 0 0.00059029 -0.00043753 -0.00096821 -0.0077807 -0.0054449 -0.01337 0.14648 0.0077148 0.026929 -0.043014 -0.049129 0.008573 -0.082336 -0.034195 0.011082 -0.034065 -0.033319 0.0039773 -0.02424 0.00030047 0.00025181 0.00022482 -0.00071467 0.089189
4.9414 0.0021176 -0.0029612 0.0047994 0.00048991 0 -0.00014357 0.0019817 0.0010398 -0.0023273 -0.0065558 -0.0042749 0.13432 0.0027525 0.024638 -0.079414 -0.066068 0.003663 -0.10431 -0.044584 0.026139 -0.023989 -0.043507 0.001408 -0.021789 0.00086577 0.00065313 -0.00065574 -0.00030088 0.040096
4.9453 0.002662 -0.0016254 -0.00046517 0.0020467 0 -0.00018222 0.0052196 0.0036681 0.0053387 -0.0058375 0.0057196 0.12088 -0.0074864 0.016097 -0.041522 -0.053612 -0.0028185 -0.10155 -0.022783 -0.021128 -0.012654 -0.042184 -0.0014072 -0.029102 0.00081806 0.0012142 -0.0014512 -7.733e-05 -0.032393
4.9492 0.0026346 0.00022477 -0.0048478 0.0044521 0 0.0021247 0.008649 0.0065836 0.012972 -0.0023307 0.012643 0.10845 -0.0083955 -0.0050362 -0.0064666 -0.076878 -0.0096201 -0.12044 -0.022547 -0.031997 -0.034134 -0.051772 -0.004374 -0.081307 0.00011222 0.0013656 -0.0016659 -0.00028503 -0.11109
4.9531 0.002163 0.0019736 -0.007724 0.0071438 0 0.006485 0.0112 0.0088443 0.017954 0.0032329 0.015115 0.10172 -0.01391 0.0032083 -0.021886 -0.072315 -0.015382 -0.095089 -0.041507 -0.038351 -0.025305 -0.056661 -0.0083107 -0.098331 -0.00082688 0.00078157 -0.001126 -0.00062883 -0.17441
4.957 0.0017296 0.0034579 -0.0089944 0.0086956 0 0.010117 0.011947 0.0095036 0.019131 0.0086933 0.01511 0.10136 -0.0087904 0.026156 -0.038052 -0.061038 -0.019389 -0.075837 -0.061647 -0.053512 -0.022174 -0.051288 -0.013401 -0.08394 -0.0014123 -0.00021838 -0.00016105 -0.00055044 -0.20853
4.9609 0.0017997 0.0048499 -0.0086692 0.0079023 0 0.009701 0.010601 0.0084556 0.017416 0.0118 0.015869 0.10179 0.010237 0.045964 -0.018496 -0.063669 -0.021779 -0.098616 -0.068335 -0.076355 -0.047392 -0.036865 -0.018318 -0.053949 -0.001341 -0.00086538 0.00060798 0.00017447 -0.21331
4.9648 0.0024225 0.0062002 -0.00673 0.0050093 0 0.0044363 0.0076263 0.0067753 0.014674 0.011668 0.018767 0.095528 -0.019485 0.038985 -0.0040851 -0.083587 -0.02303 -0.11265 -0.061493 -0.037206 -0.039769 -0.04478 -0.021087 -0.062525 -0.00078782 -0.00059294 0.00074164 0.0011343 -0.19863
4.9688 0.0031787 0.0071798 -0.0033843 0.0018733 0 -0.0026148 0.0039877 0.0060687 0.01203 0.0092793 0.021968 0.079756 -0.018716 -0.0080852 -0.029641 -0.062579 -0.023218 -0.13806 -0.031497 -0.020744 -0.066109 -0.05261 -0.020869 -0.069209 -0.00019561 0.00045292 0.00031739 0.0016106 -0.1758
4.9727 0.003537 0.0073012 0.00073006 0.0006532 0 -0.0065242 0.00068996 0.0071653 0.0092039 0.006633 0.02211 0.058858 -0.015071 -0.013119 -0.038349 -0.055366 -0.021763 -0.13367 -0.016485 -0.037143 -0.060921 -0.060439 -0.018823 -0.070153 0.00011789 0.0015197 -0.00017913 0.0012339 -0.15076
4.9766 0.0033002 0.0063731 0.0048084 0.0020027 0 -0.0044464 -0.0016495 0.009202 0.0053551 0.0052174 0.017449 0.040643 -0.019391 0.0059211 -0.031448 -0.061922 -0.017969 -0.10976 -0.018121 -0.057665 -0.049485 -0.061514 -0.017071 -0.069535 0.00016339 0.0018717 -0.00031698 0.00032568 -0.12289
4.9805 0.0027263 0.0047011 0.008415 0.0043787 0 0.0018852 -0.0030105 0.010032 0.00038608 0.0049531 0.0095098 0.030107 -0.037985 -0.018562 -0.036401 -0.057882 -0.011877 -0.10283 -0.021905 -0.028266 -0.1038 -0.04457 -0.016702 -0.076281 0.00013704 0.0013657 -0.00010712 -0.00040675 -0.087957
4.9844 0.0022295 0.0028253 0.011655 0.0052518 0 0.0074693 -0.0038467 0.0078489 -0.0046738 0.00442 0.0017129 0.026326 -0.0068779 -0.0064264 -0.012813 -0.045692 -0.0046332 -0.1504 -0.035181 -0.052065 -0.080327 -0.051699 -0.016767 -0.062819 0.00012691 0.00049181 5.5759e-05 -0.00051186 -0.042256
4.9883 0.0019704 0.0010785 0.014662 0.0033 0 0.0081406 -0.0046659 0.0027938 -0.0085122 0.0021666 -0.003679 0.024597 0.0081782 -0.023451 0.01137 -0.039723 0.0020335 -0.1249 -0.026954 -0.02557 -0.071209 -0.044719 -0.015264 -0.038054 -8.5839e-07 -9.5106e-05 -0.00015985 -0.00014625 0.014018
4.9922 0.0017428 -0.0005758 0.016902 -0.00034786 0 0.0038774 -0.0055548 -0.0028859 -0.010589 -0.0019477 -0.0073263 0.021111 0.0074443 -0.036875 0.031117 -0.044889 0.0068223 -0.10867 -0.023338 0.002544 -0.049722 -0.035623 -0.011176 -0.015265 -0.00042021 -9.3285e-05 -0.00063215 0.00017269 0.074702
4.9961 0.0012546 -0.002278 0.01714 -0.0030201 0 -0.0015754 -0.0060097 -0.0064143 -0.011255 -0.0064676 -0.011607 0.015871 -0.0037709 -0.027598 0.032441 -0.061344 0.0095257 -0.13026 -0.03344 0.0030383 -0.018224 -0.031329 -0.0055999 -0.0055913 -0.0010808 0.00031206 -0.00085831 0.00011509 0.12792
5 0.00048971 -0.0038969 0.014348 -0.0028342 0 -0.00426 -0.0052819 -0.0065935 -0.010905 -0.0093653 -0.01765 0.011973 -0.0063336 -0.0048135 -0.035166 -0.077835 0.010817 -0.07873 -0.022802 -0.012934 -0.065032 -0.027181 -0.00090022 -0.021617 -0.0016694 0.00072144 -0.00044585 -0.00018327 0.16
5.0039 -0.00024043 -0.0049808 0.008775 -0.00035508 0 -0.0033404 -0.0030499 -0.0046563 -0.0092801 -0.009562 -0.023557 0.012617 -0.013185 0.0079733 0.031414 -0.04765 0.011417 -0.11651 -0.010656 0.018497 -0.049349 -0.031507 0.0012492 0.0084657 -0.0018622 0.0008714 0.00044888 -0.00036045 0.16231
5.0078 -0.00061691 -0.0051222 0.0020848 0.0019668 0 -0.001198 0.00011174 -0.0030912 -0.005832 -0.0077074 -0.025609 0.018329 0.0013611 0.033876 0.036691 -0.053927 0.011412 -0.12098 -0.013267 -0.0022521 -0.038769 -0.024795 0.0010886 -0.011375 -0.0016149 0.00075124 0.0011845 -0.00027763 0.13688
5.0117 -0.00066108 -0.0043664 -0.0037261 0.0020754 0 -0.00050186 0.0029265 -0.0034272 -0.0008236 -0.0055671 -0.021413 0.025893 0.018206 0.037929 -0.010336 -0.062579 0.010277 -0.11168 -0.02154 -0.043044 -0.027383 -0.01185 0.00020317 -0.046184 -0.0011783 0.00047503 0.0011795 -0.00017294 0.095717
5.0156 -0.00071726 -0.0032214 -0.0076661 0.00016857 0 -0.0013731 0.0042201 -0.0049119 0.0041574 -0.0045172 -0.01209 0.029349 0.0063067 -0.025615 -0.046688 -0.012669 0.0075039 -0.14224 -0.01991 -0.037745 0.0060123 -0.0047322 -0.00012679 -0.027913 -0.00081504 0.00013153 0.00044317 -0.00036401 0.053115
5.0195 -0.0010537 -0.0022179 -0.01007 -0.0016296 0 -0.0015125 0.0037358 -0.0052462 0.0071124 -0.0044078 -0.0015405 0.023008 -0.016746 -0.0066693 0.010812 -0.021668 0.0031748 -0.16598 -0.029243 -0.01688 -0.0030346 -0.025806 2.5464e-06 -0.008764 -0.00051682 -0.00021911 -0.00041053 -0.00084738 0.01639
5.0234 -0.0014869 -0.0014378 -0.011629 -0.0014576 0 0.00095427 0.0022904 -0.0027087 0.0072919 -0.0037634 0.0064615 0.0057133 -0.024171 0.0053953 0.01404 -0.012599 -0.0019875 -0.12124 -0.030265 -0.010025 -0.012162 -0.048605 -0.00043633 -0.01138 -4.3087e-05 -0.00045898 -0.00069518 -0.0012531 -0.017034
5.0273 -0.0014564 -0.00049094 -0.012207 0.00038687 0 0.0049754 0.0011204 0.0022312 0.0059571 -0.0011563 0.010717 -0.016216 -0.025697 0.0082171 0.020051 -0.01476 -0.007055 -0.089776 -0.023821 -0.020463 -0.016235 -0.062763 -0.0020633 -0.0058044 0.00073322 -0.0004115 -0.00024573 -0.0012192 -0.053577
5.0313 -0.00053991 0.001012 -0.010765 0.0017479 0 0.0071582 0.00095337 0.0072269 0.0053107 0.0034164 0.012641 -0.030811 -0.020604 0.0045888 0.03804 -0.030643 -0.011326 -0.10166 -0.015579 -0.040231 -0.02476 -0.0646 -0.0042981 0.010114 0.001533 1.648e-05 0.00046799 -0.00078559 -0.094101
5.0352 0.0010675 0.002936 -0.006557 0.00087619 0 0.0050424 0.0015644 0.0099569 0.0064495 0.0083274 0.014277 -0.02802 0.0089444 0.0067045 0.008617 -0.023092 -0.014401 -0.12678 -0.022087 -0.039456 -0.076139 -0.057984 -0.0058854 -0.0030693 0.0017838 0.00069084 0.00079799 -0.00037509 -0.13025
5.0391 0.0026079 0.0045721 -0.00032491 -0.0015649 0 -0.00015282 0.0021463 0.009879 0.008267 0.011457 0.016378 -0.0085667 0.0027784 -0.0043664 -0.0085648 -0.058919 -0.016007 -0.16152 -0.049282 -0.040935 -0.047932 -0.041876 -0.0061243 -0.05995 0.0011027 0.0012858 0.0005063 -0.00036821 -0.15031
5.043 0.0033579 0.0051504 0.0058963 -0.0028253 0 -0.0041576 0.0021117 0.0083319 0.0084348 0.011709 0.018154 0.013694 -0.0092718 -0.011609 0.0030314 -0.057423 -0.015919 -0.10619 -0.051645 -0.026249 -0.029256 -0.049062 -0.0055242 -0.073752 -0.00028005 0.0015063 -5.8852e-05 -0.00071484 -0.14909
5.0469 0.0032443 0.0044752 0.010329 -0.00058052 0 -0.0032664 0.0016106 0.0070612 0.005625 0.0096516 0.018396 0.020235 -0.016435 -0.012129 0.015551 -0.038772 -0.014152 -0.045722 -0.044816 -0.015389 -0.01881 -0.063537 -0.0052541 -0.0649 -0.0015826 0.0013054 -0.00033525 -0.00099105 -0.13222
5.0508 0.0028963 0.0031164 0.012836 0.0046929 0 0.0023794 0.001358 0.0066587 0.00090508 0.0068536 0.016497 0.0022623 -0.011827 -0.003988 0.003609 -0.032764 -0.011174 -0.074623 -0.04902 -0.027989 -0.0084583 -0.062882 -0.0059876 -0.062865 -0.0020166 0.00089716 -8.7071e-05 -0.00083948 -0.1107
5.0547 0.0030638 0.0019878 0.014639 0.0097964 0 0.008901 0.0019924 0.0063413 -0.0030178 0.0045732 0.012422 -0.030679 -0.0054856 0.027128 0.039445 -0.019796 -0.0077889 -0.11026 -0.040355 -0.023251 -0.0447 -0.030335 -0.0072992 -0.028758 -0.0013682 0.00055905 0.00040114 -0.00032817 -0.091128
5.0586 0.003927 0.0016864 0.016553 0.011398 0 0.012044 0.0035567 0.0050998 -0.004011 0.0029582 0.0062066 -0.056559 -0.0032724 -0.0074836 0.029289 -0.022713 -0.0046874 -0.10244 -0.033942 -0.045222 -0.041701 -0.00924 -0.0081554 -0.03339 -0.00012087 0.00041288 0.00063466 0.00014408 -0.071474
5.0625 0.0049395 0.0021539 0.017567 0.0088129 0 0.010639 0.0054996 0.0029316 -0.0021527 0.0013328 -0.0019091 -0.057865 0.0068605 -0.02433 0.007414 -0.027236 -0.0020953 -0.10682 -0.028943 -0.053896 -0.020107 -0.0063377 -0.00795 -0.034299 0.00096304 0.0003763 0.0003937 0.00028022 -0.046572
5.0664 0.0053564 0.002899 0.015423 0.0044487 0 0.0070627 0.0071119 0.00089858 0.00064729 -0.00083392 -0.010558 -0.035856 0.016841 -0.011991 -0.01089 -0.024101 6.9323e-05 -0.12473 -0.025267 -0.05002 -0.010028 -0.022854 -0.0070585 -0.025422 0.0014142 0.0002964 -8.1613e-05 0.0001813 -0.017639
5.0703 0.0049601 0.0035184 0.0088878 0.0015851 0 0.004598 0.0079893 2.9203e-05 0.002558 -0.0032047 -0.016812 -0.0095388 -0.0025525 -0.014774 -0.018727 -0.0037072 0.0016443 -0.11196 -0.023383 -0.069449 -0.064709 -0.05568 -0.0064315 -0.028616 0.001297 0.00010937 -0.00036578 0.0001886 0.0041916
5.0742 0.0043059 0.0040224 -0.00041836 0.0016289 0 0.0044579 0.0082025 0.00028158 0.0034094 -0.0046813 -0.017442 0.00014714 -0.014181 -0.0036088 -0.018018 -0.029378 0.0018982 -0.087954 -0.026982 -0.059543 -0.029344 -0.040533 -0.0066943 -0.043216 0.00098204 -0.00012544 -0.0002884 0.0004547 0.0045606
5.0781 0.0042518 0.0047074 -0.0086062 0.0033765 0 0.0053009 0.0081516 0.00069343 0.0045306 -0.0041551 -0.011399 -0.012816 0.0013816 -0.0030989 -0.01203 -0.037168 -5.9932e-05 -0.1022 -0.036411 -0.051566 -0.015779 -0.039959 -0.0076292 -0.03196 0.0007419 -0.00031848 -9.92e-05 0.00073071 -0.022974
5.082 0.0051968 0.0057569 -0.012236 0.0047693 0 0.0053444 0.0082803 0.0005782 0.0071562 -0.001249 -0.0013249 -0.036195 0.0097455 -0.027762 -0.016523 -0.032199 -0.004355 -0.10778 -0.046601 -0.037056 -0.025843 -0.046191 -0.0084743 -0.020555 0.00057203 -0.00044562 -0.00020039 0.00062831 -0.071488
5.0859 0.0067104 0.00698 -0.010817 0.0051853 0 0.0045786 0.0088067 0.00048832 0.011016 0.0034372 0.007783 -0.051757 -0.0097953 -0.068925 -0.036032 -0.021043 -0.0097827 -0.077805 -0.052045 -0.011673 -0.046889 -0.047122 -0.0086839 -0.030337 0.00034768 -0.00054315 -0.00071479 9.1718e-05 -0.12557
5.0898 0.0078781 0.0079285 -0.0068277 0.0058784 0 0.0046759 0.0095485 0.0018401 0.014416 0.00859 0.012193 -0.051102 0.0030003 0.0043507 -0.014147 0.0051319 -0.01433 -0.1122 -0.043981 -0.0026741 -0.02283 -0.025452 -0.0084232 -0.048592 7.5976e-05 -0.00062465 -0.0013129 -0.00044235 -0.17155
5.0938 0.0080429 0.0082531 -0.0032634 0.0081686 0 0.0067805 0.0099265 0.005441 0.015637 0.012693 0.012407 -0.040768 -0.014835 -0.023534 -0.038855 -0.022356 -0.016549 -0.12662 -0.057916 -0.020168 -0.0029385 -0.031808 -0.0083963 -0.076725 -6.1152e-05 -0.00062764 -0.0014709 -0.00041732 -0.20387
5.0977 0.0072869 0.0079475 -0.001038 0.01137 0 0.0097027 0.0092487 0.01034 0.014281 0.014585 0.012666 -0.033455 -0.0096895 -0.014129 -0.018659 -0.040063 -0.016645 -0.09436 -0.055938 -0.03605 0.00035133 -0.038724 -0.0092192 -0.091283 8.8988e-05 -0.00045903 -0.00092539 0.00027736 -0.22335
5.1016 0.0062611 0.007256 0.0013791 0.012816 0 0.010683 0.0072272 0.014229 0.011414 0.013973 0.017021 -0.035433 0.0046371 0.019655 0.018649 -0.044626 -0.016239 -0.042818 -0.042176 -0.034692 -0.023036 -0.040165 -0.010899 -0.095274 0.00044876 -9.8219e-05 8.2693e-05 0.001121 -0.23117
5.1055 0.0055552 0.0063601 0.0058765 0.010241 0 0.008177 0.0043962 0.01517 0.008544 0.011718 0.025239 -0.042454 -0.021228 -0.0095542 -0.018766 -0.059787 -0.016868 -0.033676 -0.041878 -0.0022467 -0.083772 -0.038306 -0.01282 -0.1053 0.00075794 0.00034474 0.00098349 0.0013794 -0.22582
5.1094 0.0051883 0.0051674 0.012291 0.004291 0 0.0038197 0.0019867 0.01313 0.0064799 0.00953 0.032246 -0.046547 0.0056762 0.016141 0.011291 -0.040956 -0.018485 -0.064587 -0.049433 -0.037139 -0.072337 -0.03917 -0.014199 -0.062217 0.00083302 0.00067617 0.0013075 0.00075313 -0.2055
5.1133 0.0046506 0.0034287 0.018033 -0.0014485 0 0.001327 0.0011469 0.0098913 0.0050098 0.0089555 0.031972 -0.044819 0.008533 -0.015973 0.0069057 -0.045562 -0.019336 -0.082506 -0.051783 -0.027255 -0.050444 -0.042025 -0.014654 -0.052318 0.00075306 0.00073829 0.0010032 -0.00035124 -0.17194
5.1172 0.0034238 0.0010895 0.020091 -0.0032544 0 0.0030512 0.0020003 0.0074053 0.0034635 0.010122 0.022512 -0.040562 0.0021908 -0.066357 -0.0090268 -0.055412 -0.017433 -0.1035 -0.059287 -0.020945 -0.072296 -0.046088 -0.014467 -0.059352 0.00075117 0.00051426 0.00040782 -0.0011787 -0.1304
5.1211 0.0015011 -0.0014514 0.017521 -0.00048739 0 0.0074234 0.0033614 0.0060993 0.0014578 0.011264 0.0081636 -0.036657 -0.0034598 -0.087949 -0.016127 -0.056378 -0.012361 -0.13146 -0.069254 -0.039599 -0.13059 -0.047701 -0.014368 -0.063273 0.00090846 0.00015143 -5.453e-05 -0.0012647 -0.085413
5.125 -0.0005421 -0.0034469 0.012122 0.0037736 0 0.0099402 0.0035194 0.0046982 -0.00082569 0.0097402 -0.0036494 -0.03026 -0.012048 0.011806 0.0053041 -0.040978 -0.0058293 -0.1338 -0.037489 -0.031583 -0.033907 -0.032218 -0.014941 -0.025923 0.00098202 -0.00010749 -0.00016961 -0.00076649 -0.037501
5.1289 -0.001966 -0.004236 0.0068203 0.0053977 0 0.0071065 0.0015988 0.0016977 -0.0028962 0.0040991 -0.0081676 -0.016054 -0.043279 0.025415 0.0057025 -0.040938 -0.00040315 -0.11959 -0.031311 -0.0052827 -0.011714 -0.022915 -0.016053 -0.046972 0.0005884 -4.9931e-05 -5.42e-06 -0.0002288 0.014685
5.1328 -0.0024072 -0.0036856 0.0033375 0.0028169 0 -0.00016255 -0.0016134 -0.0029327 -0.0043582 -0.004339 -0.0069684 0.005111 -0.021825 0.021988 -0.021686 -0.043529 0.0024883 -0.10148 -0.03388 -0.018631 -0.022513 -0.024971 -0.016742 -0.059505 -0.00039597 0.00038245 0.00023352 -6.8089e-05 0.068677
5.1367 -0.0021006 -0.0022944 0.0012142 -0.0017112 0 -0.0069219 -0.0041622 -0.0074568 -0.0051208 -0.011866 -0.0063229 0.022742 0.013861 0.018744 -0.040601 -0.045175 0.0035338 -0.094983 -0.03931 -0.037986 -0.054883 -0.027473 -0.015758 -0.053058 -0.0016044 0.0010362 0.00039463 -0.00028123 0.11543
5.1406 -0.0016298 -0.0008711 -0.0011763 -0.0043487 0 -0.0082672 -0.0044362 -0.0098018 -0.0053778 -0.014778 -0.011499 0.024357 -0.0059136 0.022181 -0.0033341 -0.045259 0.0046689 -0.11486 -0.043577 -0.004877 -0.099525 -0.015927 -0.012483 -0.031242 -0.002379 0.0016054 0.00045009 -0.00059144 0.14369
5.1445 -0.0014441 -3.2101e-05 -0.0048015 -0.0033224 0 -0.0035942 -0.0024782 -0.0093901 -0.005485 -0.012072 -0.021766 0.008088 -0.003494 0.025137 -0.015611 -0.081388 0.0071749 -0.071266 -0.050097 0.007132 -0.073743 -0.049355 -0.0075588 -0.0091376 -0.0022623 0.0018016 0.00044125 -0.00078963 0.1483
5.1484 -0.001551 0.00010256 -0.009021 -0.00052888 0 0.0027752 1.4614e-05 -0.00765 -0.0057903 -0.0062829 -0.030404 -0.012704 0.0051223 0.033697 0.025153 -0.062629 0.010479 -0.036653 -0.019495 -0.023482 -0.044328 -0.025084 -0.0026731 0.027362 -0.0013583 0.001542 0.00039726 -0.00088505 0.13451
5.1523 -0.0016235 -0.00018768 -0.012155 0.0004287 0 0.0052677 0.0010141 -0.0066894 -0.006407 -0.0016379 -0.029906 -0.018958 0.013225 0.045488 0.036606 -0.053509 0.012708 -0.050803 -0.007339 -0.024892 -0.036392 -0.00019662 0.00044021 0.042997 -0.00024591 0.0010195 0.00031851 -0.00095636 0.11372
5.1563 -0.0014064 -0.0005952 -0.01282 -0.0020933 0 0.001857 -0.00029384 -0.0073214 -0.0070382 -0.00092765 -0.018194 -0.0017564 0.013095 0.055229 -0.0082146 -0.069364 0.012425 -0.10114 -0.027618 0.0074331 -0.046971 0.0035938 0.0010812 0.023482 0.00047468 0.00058097 0.00021897 -0.00095162 0.094342
5.1602 -0.001046 -0.0010886 -0.010815 -0.0059668 0 -0.0042528 -0.0029932 -0.0082564 -0.0070763 -0.0035736 -0.00073518 0.03028 -0.0098499 0.049484 -0.064344 -0.054846 0.0099244 -0.082964 -0.03592 -0.028665 -0.025933 0.0087251 -8.1359e-05 -0.021574 0.00060488 0.00048359 0.00015329 -0.00072091 0.076523
5.1641 -0.0010326 -0.0018895 -0.0070376 -0.0072169 0 -0.0075758 -0.0052768 -0.0072463 -0.006047 -0.0064207 0.013296 0.05912 0.013932 0.048299 -0.012063 -0.062845 0.0068953 -0.072505 -0.022408 -0.026815 -0.025843 0.0064896 -0.0016469 -0.023164 0.00039512 0.00071263 0.00017964 -0.00025877 0.055304
5.168 -0.0017744 -0.0031654 -0.0027929 -0.0040123 0 -0.0053195 -0.0058356 -0.0032112 -0.0040915 -0.0065007 0.017776 0.073087 0.0087867 0.047248 -0.028573 -0.069844 0.0048234 -0.088738 -0.029453 -0.016055 -0.02908 -0.0070036 -0.0025212 -0.02416 0.00022722 0.001011 0.00028921 0.0001502 0.028748
5.1719 -0.0031692 -0.0047429 0.0008495 0.0010799 0 7.1773e-05 -0.0046581 0.0025214 -0.0020025 -0.0034042 0.013851 0.075218 -0.01238 0.050835 -0.044967 -0.071388 0.0036576 -0.11173 -0.042094 -0.02203 -0.028472 -0.022233 -0.002503 -0.033672 0.00025704 0.0011008 0.00037987 0.00011342 0.0024904
5.1758 -0.0045862 -0.0061377 0.0033354 0.0029725 0 0.0031399 -0.0027556 0.0069788 -0.00066193 0.000657 0.008252 0.077011 -0.024133 0.058824 0.020429 -0.065106 0.0020207 -0.11668 -0.038815 -0.063632 -0.021282 -0.028279 -0.0020545 -0.053361 0.00033481 0.00091274 0.00031727 -0.00049394 -0.013772
5.1797 -0.0053497 -0.006911 0.0046181 -0.0013204 0 0.00046572 -0.0012787 0.0077015 -0.00033164 0.0029327 0.0072289 0.085051 -0.0091443 0.0017478 -0.018971 -0.041428 -0.0012135 -0.096451 -0.021526 -0.084973 -0.041545 -0.024339 -0.001657 -0.051483 0.00022932 0.00063324 4.6294e-05 -0.0013446 -0.014039
5.1836 -0.0053498 -0.007052 0.0049725 -0.0094653 0 -0.0060178 -0.00084742 0.0045104 -0.00048428 0.0023759 0.011264 0.094579 -0.019374 0.021421 -0.03546 -0.058113 -0.0054484 -0.07996 -0.011966 -0.052092 -0.04709 -0.031961 -0.0014359 -0.036877 -9.725e-05 0.00053141 -0.00033737 -0.0018933 -2.8373e-05
5.1875 -0.0052171 -0.0070202 0.0046493 -0.015199 0 -0.010595 -0.0014824 -0.00053149 -0.00040162 8.2098e-05 0.015005 0.096112 -0.02595 0.038518 -0.011122 -0.061594 -0.0084248 -0.096461 -0.010219 -0.018519 -0.060858 -0.043268 -0.001317 -0.01971 -0.00043052 0.0007188 -0.00062276 -0.0018356 0.022311
5.1914 -0.0058084 -0.0073553 0.0035169 -0.013519 0 -0.0090058 -0.0028835 -0.004835 2.5625e-06 -0.0022403 0.012335 0.087362 -0.017848 0.03088 0.027162 -0.047168 -0.0078823 -0.12214 -0.021978 -0.0063738 -0.074737 -0.043434 -0.0013428 -0.019507 -0.00049629 0.0010443 -0.00061459 -0.0013523 0.049634
5.1953 -0.0073564 -0.0081372 0.0010685 -0.0052882 0 -0.0026667 -0.0046179 -0.0071796 -4.3033e-05 -0.0040973 0.0020252 0.077333 0.0055319 0.01638 -0.0019214 -0.051763 -0.0034436 -0.072987 -0.060824 -0.02091 -0.048479 -0.0037416 -0.0016434 -0.074241 -0.00020468 0.0012089 -0.00027281 -0.00090055 0.083768
5.1992 -0.0090267 -0.0087591 -0.0029593 0.0029839 0 0.0021658 -0.0061302 -0.0082558 -0.0015304 -0.0064748 -0.011074 0.077963 -0.004765 0.02172 0.0079747 -0.043671 0.0029211 -0.090886 -0.015342 -0.0059879 -0.042584 0.01329 -0.0020506 -0.037105 0.00027545 0.0010047 0.00024081 -0.00076363 0.12712
5.2031 -0.0093797 -0.0082643 -0.0077417 0.0043854 0 -5.2052e-05 -0.0068482 -0.0095604 -0.00477 -0.010301 -0.020336 0.091827 -0.013986 0.03372 0.0060538 -0.051166 0.0083089 -0.092212 -0.0089039 -0.019045 -0.04813 0.0071276 -0.0018707 0.00032815 0.00065472 0.0004925 0.00065248 -0.00080858 0.17575
5.207 -0.0074851 -0.0060589 -0.011207 -0.0024196 0 -0.0086617 -0.0065457 -0.011757 -0.0090915 -0.014725 -0.023159 0.10856 -0.012552 0.037124 0.0086923 -0.052072 0.011044 -0.092294 -0.015309 -0.032864 -0.050675 -0.011167 -0.00025462 0.020085 0.0007301 -1.585e-05 0.00075243 -0.00068143 0.21774
5.2109 -0.003803 -0.0024866 -0.011135 -0.011716 0 -0.016532 -0.0056815 -0.013964 -0.013386 -0.017131 -0.022793 0.11384 0.001255 0.02554 0.022069 -0.035827 0.011788 -0.10968 -0.0059307 -0.022871 -0.043704 -0.028343 0.0030531 0.014692 0.00048951 -0.00015901 0.00053983 -0.00021953 0.2393
5.2148 -3.3522e-05 0.0011921 -0.0069105 -0.015333 0 -0.015834 -0.0052379 -0.014532 -0.016861 -0.015192 -0.02433 0.10216 -0.0033817 0.039939 -0.02912 -0.072581 0.01266 -0.15305 0.014732 -0.00073682 -0.065732 -0.02056 0.0073127 0.0012647 6.722e-05 0.00021943 0.0002289 0.0003555 0.23354
5.2188 0.0020393 0.0034609 -0.00041382 -0.0095883 0 -0.0051863 -0.005979 -0.012513 -0.019209 -0.0092061 -0.028613 0.081274 0.013596 0.032856 -0.033177 -0.051778 0.015076 -0.11526 0.016005 0.018991 -0.045299 0.0084785 0.011204 -0.014914 -0.00036761 0.00093121 9.7967e-05 0.00066278 0.20397
5.2227 0.001809 0.0034281 0.0050393 0.001396 0 0.0082228 -0.0076911 -0.0084852 -0.02013 -0.002432 -0.030126 0.064738 -0.0037971 0.036063 -0.029938 -0.041057 0.018121 -0.080896 0.010444 0.010368 -0.018243 0.019221 0.013709 -0.031345 -0.00068795 0.0015245 0.00027892 0.00056422 0.16029
5.2266 0.00017438 0.0013406 0.007108 0.0090397 0 0.013985 -0.0091481 -0.0040308 -0.01895 0.0012272 -0.021593 0.060377 -0.033839 0.043829 -0.036825 -0.050358 0.018881 -0.064682 -0.003657 -0.0128 -0.0080874 0.0084562 0.014607 -0.027999 -0.00082521 0.0015653 0.000641 0.00031787 0.11087
5.2305 -0.0013211 -0.0015995 0.006184 0.0075807 0 0.0072108 -0.0089678 -0.00040321 -0.015048 0.00042561 -0.0015891 0.065393 -0.0092907 0.030109 -0.065635 -0.063905 0.014605 -0.051439 -0.035041 -0.012114 -0.039305 -0.0093636 0.014119 0.029262 -0.00076431 0.00095769 0.00086797 0.00031445 0.059053
5.2344 -0.0017618 -0.0039653 0.0048468 -0.0010193 0 -0.0068224 -0.0066802 0.002348 -0.0087852 -0.00234 0.021965 0.071289 0.011264 0.050631 -0.03052 -0.067708 0.0050654 -0.065983 -0.016485 -0.021437 -0.01805 0.0011787 0.01217 0.033247 -0.00054882 7.653e-05 0.00068794 0.00065978 0.0056573
5.2383 -0.0014209 -0.0048711 0.005381 -0.0088975 0 -0.016532 -0.0030656 0.0050086 -0.0018936 -0.0026981 0.03653 0.072366 -0.0052661 0.046696 -0.024687 -0.068794 -0.0067901 -0.11034 -0.031255 -0.018679 -0.023944 -0.0096235 0.0081941 0.007468 -0.00027919 -0.0004345 9.0707e-05 0.0010271 -0.046446
5.2422 -0.0011677 -0.004281 0.0075774 -0.0092837 0 -0.013532 0.00054603 0.0079937 0.0034445 0.0018359 0.034661 0.069658 -0.018206 0.038204 -0.032548 -0.066315 -0.016535 -0.13257 -0.048437 -0.023611 -0.029388 -0.023932 0.001853 -0.014773 -7.424e-05 -0.00011399 -0.00063707 0.00093711 -0.091258
5.2461 -0.0013655 -0.0027335 0.008897 -0.0024206 0 0.00025336 0.0033627 0.010542 0.0062188 0.0094679 0.020436 0.068181 -0.0052629 0.036925 -0.043573 -0.06038 -0.021116 -0.11287 -0.046881 -0.038868 -0.031694 -0.026501 -0.006028 -0.012837 -6.2586e-06 0.00092642 -0.0010984 0.00020174 -0.12346
5.25 -0.0013737 -0.00078845 0.0069195 0.0049824 0 0.014177 0.005597 0.011211 0.0073963 0.015282 0.0065047 0.071966 0.0083731 0.031377 -0.064748 -0.053919 -0.020732 -0.12028 -0.029055 -0.012985 -0.11202 -0.0043724 -0.013396 0.0069436 -6.1543e-05 0.0020022 -0.0010611 -0.00088291 -0.14288
5.2539 -0.0001697 0.00133 0.0018215 0.0063134 0 0.018 0.0079197 0.0093217 0.008942 0.015151 0.0037041 0.081785 -0.013593 -0.0021401 -0.055347 -0.0595 -0.018288 -0.062062 -0.035131 -0.01741 -0.10405 -0.038789 -0.018105 -0.047718 -0.0001635 0.0023112 -0.0006135 -0.0017618 -0.15451
5.2578 0.0025101 0.003635 -0.0034723 0.0015698 0 0.010668 0.010496 0.0059901 0.011791 0.0091782 0.012019 0.09589 -0.028078 -0.0050727 -0.04473 -0.054545 -0.016891 -0.0448 -0.029565 -0.036565 -0.10207 -0.043956 -0.019362 -0.062641 -0.00023674 0.0015328 -8.1672e-05 -0.0020394 -0.16349
5.2617 0.0056566 0.0059884 -0.0056728 -0.0024233 0 0.0009127 0.012585 0.0035842 0.014693 0.0017347 0.020924 0.11088 -0.023124 0.0044626 -0.051497 -0.04637 -0.017386 -0.06815 -0.015697 -0.050162 -0.09839 -0.024741 -0.018171 -0.042233 -0.00025365 9.6649e-05 0.00022454 -0.0017192 -0.1698
5.2656 0.0076788 0.0078571 -0.0038762 0.0013716 0 -0.00094319 0.013116 0.0038299 0.015192 -0.0020159 0.019055 0.12147 0.0036694 -0.013015 -0.090232 -0.051259 -0.017936 -0.10169 -0.0085566 -0.035402 -0.059477 -0.012453 -0.016382 -0.025255 -0.00023059 -0.0011198 0.00023335 -0.0011007 -0.16772
5.2695 0.0077147 0.0085318 -0.00016428 0.012743 0 0.0073471 0.011653 0.0061444 0.011977 -0.00018801 0.0047635 0.12136 -0.025051 0.017189 -0.051285 -0.067398 -0.015956 -0.15455 -0.031621 -0.042148 -0.050918 -0.034016 -0.015223 -0.040422 -0.00019673 -0.0014355 0.00012867 -0.0004928 -0.15085
5.2734 0.0063457 0.0076854 0.0024441 0.023143 0 0.017657 0.0088193 0.0078194 0.0063851 0.0045817 -0.011931 0.10713 -0.014443 0.0070409 -0.061886 -0.053768 -0.010724 -0.12891 -0.042465 -0.039424 -0.056976 -0.0251 -0.014685 -0.0078428 -0.00017766 -0.00082802 0.00016058 -2.7174e-05 -0.11843
5.2773 0.0050285 0.0057797 0.0027551 0.02266 0 0.018868 0.0057607 0.0061933 0.0014838 0.0076928 -0.017936 0.082627 -0.0046471 0.017609 -0.058802 -0.051131 -0.0043669 -0.083916 -0.05488 -0.029496 -0.06065 -0.018371 -0.01416 -0.0066537 -0.0001996 0.00015265 0.00041528 0.00031044 -0.077609
5.2813 0.0047649 0.003877 0.0023555 0.0092162 0 0.0073911 0.0032244 0.0011402 -0.00055426 0.0066188 -0.0086809 0.058695 -0.008667 0.050911 -0.027662 -0.070104 -0.000285 -0.062149 -0.064141 -0.017755 -0.051173 -0.028456 -0.01348 -0.04867 -0.00027948 0.000901 0.00073806 0.0005443 -0.039899
5.2852 0.0052586 0.0029034 0.0039926 -0.0084222 0 -0.0087926 0.0011501 -0.0043173 -0.00033273 0.0028683 0.0076865 0.046281 -0.00062135 0.0079763 -0.029318 -0.076272 -0.00030768 -0.10444 -0.029866 -0.018196 -0.021285 -0.048302 -0.013179 -0.037585 -0.00038291 0.0012167 0.000869 0.00064785 -0.015038
5.2891 0.0053382 0.0029362 0.0089515 -0.017129 0 -0.016548 -0.00086799 -0.0060625 -0.00050296 0.00024735 0.017345 0.048185 -0.022811 0.0059112 -0.059299 -0.046549 -0.0030655 -0.093977 -0.015662 -0.016956 -0.033289 -0.02401 -0.013741 -0.05569 -0.00039326 0.001314 0.00067091 0.00060041 -0.0065805
5.293 0.0042112 0.003156 0.015767 -0.010263 0 -0.0090016 -0.0027942 -0.0021449 -0.0030085 0.0011505 0.01286 0.057368 -0.019644 0.023133 -0.046148 -0.038466 -0.0051003 -0.098586 -0.013385 -0.032198 -0.040279 -0.020487 -0.01481 -0.037868 -0.0001618 0.0014429 0.00025544 0.00045456 -0.011715
5.2969 0.0023129 0.0025793 0.021241 0.0064932 0 0.0081641 -0.0039146 0.005393 -0.0069007 0.0043462 -0.00050199 0.064174 -0.0055363 0.037036 -0.0080577 -0.042168 -0.0038586 -0.11112 -0.01331 -0.048884 -0.037351 -0.032694 -0.01539 -4.1201e-05 0.00035656 0.0015553 -9.6438e-05 0.00031278 -0.024236
5.3008 0.0009149 0.0009848 0.022692 0.019609 0 0.021248 -0.0034435 0.011747 -0.0088966 0.006266 -0.0097849 0.065694 -0.0045709 0.027962 0.017911 -0.039404 7.1464e-06 -0.11144 -0.0078785 -0.047227 -0.028416 -0.044425 -0.014912 0.025818 0.00098674 0.0013715 -0.00014994 0.00024109 -0.037951
5.3047 0.00087209 -0.00079696 0.019525 0.018835 0 0.019999 -0.0013891 0.012798 -0.0063094 0.0045184 -0.0060703 0.067766 -0.019983 0.027563 -0.053284 -0.042032 0.0030963 -0.059762 -0.027856 -0.017577 -0.049407 -0.038853 -0.013997 -0.025019 0.0013744 0.00076098 0.00011028 0.00023071 -0.048525
5.3086 0.0017339 -0.001556 0.013125 0.0054661 0 0.0060085 0.0012103 0.0080794 0.0003031 0.00027005 0.0076338 0.077456 -0.031955 0.052231 -0.059646 -0.04424 0.0021689 -0.096506 -0.028587 -0.027606 -0.069613 -0.02717 -0.013922 -0.020802 0.0012123 3.7877e-06 0.00048473 0.00025379 -0.053566
5.3125 0.0021059 -0.00080166 0.0056271 -0.0092878 0 -0.0091531 0.0029723 0.00092249 0.0072508 -0.0027914 0.019281 0.094001 -0.028879 0.032635 -0.043436 -0.04426 -0.0029785 -0.11196 -0.022513 -0.027622 -0.092177 -0.020366 -0.015217 -0.015996 0.00050343 -0.00038875 0.00072634 0.00033521 -0.051924
5.3164 0.00094116 0.00069013 -0.0012484 -0.014159 0 -0.014104 0.0031803 -0.0042441 0.010568 -0.0019713 0.018624 0.10831 -0.010662 -0.016609 -0.025509 -0.040505 -0.0091779 -0.099539 -0.021809 -0.01513 -0.10169 -0.02437 -0.01691 -0.027586 -0.00036605 -0.00015138 0.00072698 0.00053598 -0.043208
5.3203 -0.0014621 0.0014302 -0.006604 -0.0071336 0 -0.0070045 0.0021997 -0.0051872 0.0090981 0.0017441 0.006175 0.11218 0.011807 0.0070569 -0.017529 -0.030725 -0.012404 -0.14747 -0.044903 -0.031298 -0.056871 -0.043429 -0.017372 -0.045901 -0.00084903 0.00043767 0.00057654 0.00085445 -0.027882
5.3242 -0.0037085 0.00044319 -0.010248 0.0037404 0 0.0038514 0.00094787 -0.0031415 0.0051099 0.0044004 -0.0075682 0.10761 -0.020004 0.02361 -0.058933 -0.066026 -0.010963 -0.14092 -0.037425 -0.0050502 -0.05374 -0.030185 -0.016064 -0.010172 -0.00061837 0.00077044 0.00046174 0.001166 -0.0075545
5.3281 -0.004571 -0.0019026 -0.012506 0.0081894 0 0.0080822 -4.8355e-05 -0.0012775 0.002021 0.0026025 -0.011574 0.1056 -0.02093 0.0083656 -0.067194 -0.059553 -0.0066084 -0.15585 -0.014857 -0.01627 -0.05704 -0.019836 -0.014325 -0.0097384 0.00018123 0.00046342 0.00050083 0.0012941 0.015321
5.332 -0.0040854 -0.0042193 -0.014039 0.0027557 0 0.0022349 -0.0011135 -0.0019211 0.0013643 -0.0033659 -0.0037604 0.11484 0.0019012 -0.0051169 -0.035582 -0.042811 -0.0027327 -0.14276 -0.012 -0.022382 -0.07341 -0.0092257 -0.014157 -0.023002 0.0010174 -0.00027138 0.00064957 0.0011582 0.038815
5.3359 -0.0034583 -0.0053042 -0.01542 -0.0070045 0 -0.0081437 -0.0029975 -0.0049195 0.0016719 -0.0097028 0.0077304 0.13155 0.028492 0.010747 0.022158 -0.043864 -0.0013212 -0.07314 -0.046781 0.00654 -0.10117 0.0027988 -0.016007 -0.022728 0.001337 -0.00080369 0.00074382 0.00084283 0.063383
5.3398 -0.0038975 -0.0051352 -0.016546 -0.012554 0 -0.014516 -0.0060008 -0.0082928 8.2849e-05 -0.012378 0.012039 0.14184 -0.0019569 0.032977 0.0050181 -0.025562 -0.0013967 -0.08339 -0.037239 -0.018223 -0.07194 -0.011433 -0.017763 0.012203 0.00093948 -0.00065221 0.00063256 0.00050891 0.09245
5.3438 -0.0054682 -0.0047481 -0.016439 -0.010495 0 -0.013281 -0.0094833 -0.010226 -0.0049506 -0.010549 0.0047584 0.13517 -0.020777 0.024992 -0.012122 -0.012169 -0.00020759 -0.08705 -0.01429 -0.03298 -0.04601 -0.028933 -0.016219 0.0070052 8.2406e-05 9.0754e-05 0.00029434 0.00024251 0.13009
5.3477 -0.0070245 -0.005129 -0.0139 -0.0051421 0 -0.0082721 -0.012208 -0.010465 -0.01228 -0.0070373 -0.0092221 0.11563 -0.02514 0.025273 -0.0091135 -0.0354 0.0040645 -0.064206 -0.013871 0.0013417 -0.038249 -0.024187 -0.0098445 9.597e-05 -0.00073675 0.00086725 -0.00014397 1.2226e-05 0.17631
5.3516 -0.0072462 -0.0061942 -0.008692 -0.0035251 0 -0.0060511 -0.013205 -0.010008 -0.019022 -0.005574 -0.02095 0.099237 -0.020151 0.037654 0.0036152 -0.065434 0.010572 -0.046552 -0.023794 0.051522 -0.039935 -0.0083108 -0.00029266 0.013939 -0.0011316 0.0011715 -0.00048827 -0.00021614 0.22336
5.3555 -0.0058093 -0.0068603 -0.0022015 -0.0080041 0 -0.0090086 -0.012412 -0.00974 -0.022763 -0.0074582 -0.025238 0.099189 -0.017242 0.048901 -0.0042338 -0.029973 0.016502 -0.10323 -0.0023266 0.034703 -0.026686 -0.015713 0.0088608 0.069681 -0.0010443 0.0009768 -0.00059461 -0.00035072 0.25705
5.3594 -0.0036509 -0.0061715 0.0031861 -0.013729 0 -0.012995 -0.010608 -0.0095192 -0.023014 -0.010674 -0.023921 0.11333 -0.037206 0.079403 -0.016536 -0.045961 0.0194 -0.08815 -0.0011862 0.022577 -0.031149 0.0072172 0.015 0.041032 -0.00070141 0.00068712 -0.00044674 -0.00021131 0.26406
5.3633 -0.0021612 -0.0044043 0.0056365 -0.013343 0 -0.011579 -0.0087689 -0.008589 -0.020884 -0.012096 -0.022271 0.12605 -0.024904 0.059997 -0.026633 -0.047095 0.018934 -0.096353 -0.0012094 0.021929 -0.011349 0.0072233 0.018236 0.043038 -0.00039486 0.00069886 -0.00015251 0.00026563 0.24076
5.3672 -0.0020826 -0.00304 0.0050223 -0.004399 0 -0.0027021 -0.0074126 -0.0067135 -0.017623 -0.010522 -0.022812 0.12276 -0.0087785 0.023685 -0.022989 -0.054099 0.01662 -0.10753 -0.0071207 0.00080284 -0.0077749 0.0017318 0.020402 0.046734 -0.00028052 0.001015 0.00013089 0.00086678 0.19659
5.3711 -0.0030703 -0.0035321 0.0026777 0.0075717 0 0.0086049 -0.0063948 -0.0047094 -0.013532 -0.0076469 -0.022752 0.10265 -0.0084818 -0.0022805 -0.0061147 -0.072745 0.014012 -0.10498 -0.019878 -0.04376 -0.040012 0.0016355 0.022393 0.032136 -0.0003298 0.001264 0.00029356 0.0011968 0.14838
5.375 -0.0041829 -0.0059553 4.5809e-05 0.013314 0 0.014035 -0.0051908 -0.0037351 -0.008143 -0.0061698 -0.017311 0.0782 -0.020288 -0.0026739 -0.015335 -0.057082 0.011191 -0.081506 -0.027912 -0.019528 -0.06729 -0.0031383 0.022678 0.0065867 -0.00041993 0.0010667 0.00033006 0.00099254 0.10927
5.3789 -0.0047376 -0.0087876 -0.0024467 0.0076761 0 0.0089456 -0.0033586 -0.0040482 -0.0012506 -0.007022 -0.0053561 0.063318 -0.032223 0.018812 -0.060825 -0.073272 0.006974 -0.10793 -0.03804 -0.0033786 -0.071328 -0.011453 0.018667 -0.024357 -0.00045259 0.00038587 0.00031836 0.00037419 0.080891
5.3828 -0.0047428 -0.010078 -0.005255 -0.0059034 0 -0.0036363 -0.00086217 -0.0045603 0.006291 -0.0084171 0.0083263 0.062752 -0.029202 0.038967 -0.096421 -0.066367 0.00048332 -0.12998 -0.035326 -0.018974 -0.068085 -0.019096 0.0097079 -0.04029 -0.00040696 -0.00044375 0.00033287 -0.00022417 0.055114
5.3867 -0.0046287 -0.0089964 -0.0086189 -0.018064 0 -0.015277 0.0018649 -0.0037659 0.012724 -0.0076195 0.016499 0.072353 -0.02428 0.041428 -0.091064 -0.058882 -0.0074763 -0.13341 -0.035904 -0.047338 -0.063516 -0.03206 -0.0013249 -0.03997 -0.0003182 -0.00098169 0.00035817 -0.00040647 0.023786
5.3906 -0.0046719 -0.0064263 -0.011783 -0.020877 0 -0.018589 0.0040706 -0.0012439 0.016308 -0.0036972 0.015561 0.087206 -0.039419 0.012229 -0.019071 -0.095785 -0.014548 -0.11451 -0.065316 -0.054556 -0.062066 -0.058464 -0.009699 -0.028989 -0.00023352 -0.0009793 0.00028264 -0.00013065 -0.012153
5.3945 -0.0047106 -0.0041209 -0.013427 -0.013615 0 -0.012512 0.0049709 0.0017103 0.016247 0.0013592 0.0087014 0.10676 -0.025337 0.045168 -0.048494 -0.058918 -0.01831 -0.1015 -0.052228 -0.070808 -0.073479 -0.037396 -0.012466 -0.041504 -0.00019122 -0.0004893 -3.3106e-06 0.00030078 -0.042032
5.3984 -0.0043699 -0.0032388 -0.012862 -0.0024826 0 -0.0024352 0.0040992 0.0030166 0.012998 0.004187 0.0032012 0.1311 -0.011284 0.032312 -0.062262 -0.060392 -0.0178 -0.11669 -0.048639 -0.051195 -0.099854 -0.048601 -0.01078 -0.061033 -0.00022109 0.00021748 -0.0004741 0.00054724 -0.053447
5.4023 -0.0034955 -0.0035519 -0.010671 0.0048295 0 0.0043847 0.0015938 0.0015618 0.0078822 0.0028411 0.0041926 0.15403 -0.019818 0.014343 -0.066148 -0.066964 -0.01388 -0.14596 -0.044757 -0.034977 -0.094679 -0.051338 -0.0086769 -0.0581 -0.00033782 0.00079817 -0.00092425 0.00051902 -0.041428
5.4063 -0.0023411 -0.0039292 -0.0080579 0.0048552 0 0.0041518 -0.0017639 -0.0017598 0.0023485 -0.0016526 0.010226 0.16338 -0.046895 0.012404 -0.058324 -0.06406 -0.0083609 -0.15042 -0.038105 -0.039555 -0.059102 -0.040088 -0.0093637 -0.031567 -0.00051687 0.00096176 -0.0010833 0.00037327 -0.010876
5.4102 -0.0013562 -0.0035194 -0.0055622 -8.9959e-05 0 -0.0013973 -0.0048732 -0.0046533 -0.0026715 -0.0062292 0.014378 0.15089 -0.037991 0.025116 -0.0207 -0.062474 -0.0027854 -0.019715 -0.038141 -0.05365 -0.081338 -0.070608 -0.012363 -0.030506 -0.00067774 0.00058132 -0.00082626 0.00026188 0.028819
[truncated: 1,102,868 more chars]
