# Supplementary material for: Dataset from dynamic shake-table testing of five full-scale single leaf and cavity URM walls subjected to out-of-plane two-way bending
Source: Data Brief. 2019 Mar 20;24:103854. doi: 10.1016/j.dib.2019.103854 (PMC6480314; doi:10.1016/j.dib.2019.103854)
Supplement: Multimedia component 2 [file mmc2.zip › DATA/CS-000-RF/Test20.txt]

0 0 0.0012089 -1.6652e-05 -0.0015805 0 0.002688 -0.00046195 -0.00099028 0.00030676 -0.00067603 -0.0082228 0.00029965 0 0 0 0 0 0 0 0 0 0 0.79302 0 0 0 0 0 0.050764
0.003906 -0.00031683 -0.00017009 0.0010562 -0.0016881 0 0.0029347 -0.00078802 -0.00065237 0.00058985 -0.00077058 -0.0017472 0.00029531 0 0 0 0 0 0 0 0 0 0 0.79202 0 0 0 0 0 0.016
0.007813 -0.0014295 -0.0023402 0.0036093 -0.00096787 0 0.0013569 -0.0010448 -0.00028769 0.00023089 -0.00091812 0.0044774 0.00025867 0 0 0 0 0 0 0 0 0 0 0.78849 0 0 0 0 0 -0.0071057
0.011719 -0.0027266 -0.0040193 0.0069255 0.00027604 0 -0.00081916 -0.00081882 0.0001089 -0.00018492 -0.00068535 0.0092747 0.0002102 0 0 0 0 0 0 0 0 0 0 0.78446 0 0 0 0 0 -0.024831
0.015625 -0.003445 -0.0041623 0.0090476 0.0014993 0 -0.0020266 -8.9785e-05 0.0005037 -2.5098e-05 -6.6238e-05 0.012416 0.00019312 0 0 0 0 0 0 0 0 0 0 0.78262 0 0 0 0 0 -0.048115
0.019531 -0.0033234 -0.0027024 0.0082798 0.0023594 0 -0.0015679 0.00073271 0.00080448 0.00080297 0.00057975 0.013982 0.00024826 0 0 0 0 0 0 0 0 0 0 0.78396 0 0 0 0 0 -0.078422
0.023438 -0.0027834 -0.00055097 0.0046004 0.0028183 0 -2.8486e-05 0.0011633 0.0009429 0.001755 0.00090956 0.013812 0.00038119 0 0 0 0 0 0 0 0 0 0 0.78701 0 0 0 0 0 -0.10334
0.027344 -0.0024837 0.0011315 -0.00030374 0.0029078 0 0.0013171 0.0010388 0.0009275 0.0021035 0.00087091 0.01168 0.00054666 0 0 0 0 0 0 0 0 0 0 0.78932 0 0 0 0 0 -0.10689
0.03125 -0.0026956 0.0017703 -0.0043504 0.0025291 0 0.0015061 0.00058999 0.00078841 0.0015229 0.00063174 0.0078702 0.00066815 0 0 0 0 0 0 0 0 0 0 0.78972 0 0 0 0 0 -0.084333
0.035156 -0.0031001 0.0016456 -0.0064694 0.0015772 0 0.00049066 0.00015529 0.00049227 0.00031067 0.00032522 0.0032978 0.00068555 0 0 0 0 0 0 0 0 0 0 0.78914 0 0 0 0 0 -0.046373
0.039063 -0.0031743 0.0014544 -0.0069112 0.00025198 0 -0.00099858 -0.00014264 -3.1654e-05 -0.00088763 -6.229e-05 -0.0011516 0.00059802 0 0 0 0 0 0 0 0 0 0 0.78924 0 0 0 0 0 -0.0085814
0.042969 -0.0027496 0.0016403 -0.0064478 -0.00086048 0 -0.0020556 -0.00042292 -0.0007382 -0.0015513 -0.00054737 -0.0053462 0.00046685 0 0 0 0 0 0 0 0 0 0 0.79062 0 0 0 0 0 0.022575
0.046875 -0.0021742 0.0020924 -0.0054799 -0.0011513 0 -0.0021462 -0.00077428 -0.0013486 -0.0015503 -0.0009617 -0.0097456 0.0003711 0 0 0 0 0 0 0 0 0 0 0.79223 0 0 0 0 0 0.052112
0.050781 -0.0019328 0.0023906 -0.0039306 -0.00052326 0 -0.0012871 -0.0010138 -0.0014509 -0.0010616 -0.00099471 -0.014317 0.00034873 0 0 0 0 0 0 0 0 0 0 0.79266 0 0 0 0 0 0.084899
0.054688 -0.0021269 0.002251 -0.0017983 0.00043487 0 9.7618e-05 -0.00078317 -0.00080553 -0.00032551 -0.00047323 -0.017653 0.00037172 0 0 0 0 0 0 0 0 0 0 0.79179 0 0 0 0 0 0.11319
0.058594 -0.0023532 0.0017138 0.0004663 0.00087466 0 0.0014303 7.3158e-05 0.00039094 0.00049204 0.00041045 -0.017465 0.00037765 0 0 0 0 0 0 0 0 0 0 0.79085 0 0 0 0 0 0.11825
0.0625 -0.0021018 0.00096887 0.0022653 0.00038476 0 0.0022057 0.0012336 0.001549 0.0012614 0.0011958 -0.012347 0.00033134 0 0 0 0 0 0 0 0 0 0 0.7911 0 0 0 0 0 0.086559
0.066406 -0.0012678 0.00011348 0.0034475 -0.00066028 0 0.002167 0.0020574 0.002063 0.0018199 0.0015235 -0.0033043 0.00026117 0 0 0 0 0 0 0 0 0 0 0.79236 0 0 0 0 0 0.024946
0.070313 -0.00025971 -0.00084487 0.0044102 -0.0014122 0 0.0014223 0.0020903 0.0017429 0.0020162 0.0014269 0.0064561 0.00023477 0 0 0 0 0 0 0 0 0 0 0.79325 0 0 0 0 0 -0.041131
0.074219 0.0004004 -0.0017696 0.005501 -0.0012321 0 0.00042499 0.0014674 0.0009487 0.0018302 0.0012517 0.013477 0.0002939 0 0 0 0 0 0 0 0 0 0 0.79277 0 0 0 0 0 -0.085787
0.078125 0.00057902 -0.0022878 0.0063783 -0.00013961 0 -0.00024444 0.00081449 0.00030401 0.0014094 0.0012776 0.016144 0.00040858 0 0 0 0 0 0 0 0 0 0 0.79149 0 0 0 0 0 -0.10072
0.082031 0.00063406 -0.0020205 0.0061244 0.001306 0 -0.00022048 0.00070427 0.00021736 0.00094797 0.0014231 0.015223 0.00049606 0 0 0 0 0 0 0 0 0 0 0.7911 0 0 0 0 0 -0.096638
0.085938 0.001025 -0.00097675 0.0041064 0.0024798 0 0.00039162 0.0011452 0.000595 0.00052737 0.0013398 0.012595 0.0004915 0 0 0 0 0 0 0 0 0 0 0.79259 0 0 0 0 0 -0.088443
0.089844 0.0018301 0.00030596 0.0007266 0.0030343 0 0.0010444 0.0015728 0.00096469 0.00010131 0.00081132 0.0095733 0.0004065 0 0 0 0 0 0 0 0 0 0 0.79501 0 0 0 0 0 -0.080024
0.09375 0.0026552 0.0010985 -0.0027536 0.0028793 0 0.0010756 0.0013599 0.00088836 -0.00035685 5.0861e-05 0.0062937 0.00031952 0 0 0 0 0 0 0 0 0 0 0.79626 0 0 0 0 0 -0.063566
0.097656 0.0030223 0.0010444 -0.0051814 0.0020052 0 0.00014331 0.00039185 0.00031727 -0.00072452 -0.0004222 0.0024272 0.00030412 0 0 0 0 0 0 0 0 0 0 0.79499 0 0 0 0 0 -0.032095
0.10156 0.002844 0.00044623 -0.0063129 0.0004917 0 -0.0014971 -0.00080715 -0.00038582 -0.00080092 -0.00024005 -0.0018795 0.00036066 0 0 0 0 0 0 0 0 0 0 0.79199 0 0 0 0 0 0.009529
0.10547 0.0025099 2.316e-06 -0.0066711 -0.0012794 0 -0.0030509 -0.0015015 -0.00074798 -0.00053431 0.00044809 -0.0059101 0.0004167 0 0 0 0 0 0 0 0 0 0 0.78948 0 0 0 0 0 0.047068
0.10938 0.002497 0.00022708 -0.0067007 -0.0025584 0 -0.0035734 -0.0013399 -0.00055035 -0.000152 0.0010593 -0.0090528 0.00039757 0 0 0 0 0 0 0 0 0 0 0.78913 0 0 0 0 0 0.069368
0.11328 0.0028853 0.0010649 -0.0061888 -0.0026073 0 -0.0025209 -0.00060414 2.6606e-05 -3.258e-06 0.0010534 -0.011249 0.00030088 0 0 0 0 0 0 0 0 0 0 0.79061 0 0 0 0 0 0.076635
0.11719 0.0032552 0.0019945 -0.0045904 -0.001334 0 -0.00017987 7.6329e-05 0.00056056 -0.00022654 0.00038306 -0.012573 0.00020222 0 0 0 0 0 0 0 0 0 0 0.79201 0 0 0 0 0 0.075835
0.12109 0.0030732 0.0024553 -0.0018659 0.00041994 0 0.0023117 0.0002588 0.00069636 -0.00057742 -0.00047445 -0.012485 0.00018347 0 0 0 0 0 0 0 0 0 0 0.79164 0 0 0 0 0 0.069511
0.125 0.0022104 0.0021788 0.0011459 0.0013598 0 0.0034852 2.909e-06 0.00036893 -0.00063287 -0.0009156 -0.0098484 0.00025097 0 0 0 0 0 0 0 0 0 0 0.7894 0 0 0 0 0 0.051877
0.12891 0.0011089 0.0012008 0.003292 0.00072418 0 0.0024138 -0.00026683 -0.00019607 -0.00021049 -0.00067875 -0.0040318 0.00032405 0 0 0 0 0 0 0 0 0 0 0.78674 0 0 0 0 0 0.017466
0.13281 0.00043701 -0.00030107 0.0040403 -0.0010386 0 -0.00057661 -0.00017471 -0.0006605 0.00040938 5.1773e-06 0.0039063 0.00030936 0 0 0 0 0 0 0 0 0 0 0.7853 0 0 0 0 0 -0.027453
0.13672 0.00053474 -0.0020642 0.0037952 -0.0025476 0 -0.0039176 0.00030008 -0.00077962 0.00070824 0.00065681 0.011311 0.0001932 0 0 0 0 0 0 0 0 0 0 0.78585 0 0 0 0 0 -0.064931
0.14063 0.0011305 -0.0036427 0.0032733 -0.0025601 0 -0.0056856 0.00085958 -0.00050864 0.00040924 0.00092647 0.015515 6.2828e-05 0 0 0 0 0 0 0 0 0 0 0.78804 0 0 0 0 0 -0.079158
0.14453 0.0015636 -0.0043965 0.0026465 -0.00095706 0 -0.0048706 0.0011723 1.4537e-05 -0.00025544 0.00078319 0.015602 3.1741e-05 0 0 0 0 0 0 0 0 0 0 0.79099 0 0 0 0 0 -0.070646
0.14844 0.0013147 -0.0037861 0.0014129 0.0011838 0 -0.0021285 0.0011219 0.00055596 -0.00076635 0.00041789 0.012749 0.00013523 0 0 0 0 0 0 0 0 0 0 0.7938 0 0 0 0 0 -0.055366
0.15234 0.00040433 -0.0018306 -0.00086048 0.0024663 0 0.00061422 0.00082299 0.00088202 -0.00081698 2.6687e-05 0.0088799 0.00029362 0 0 0 0 0 0 0 0 0 0 0.79567 0 0 0 0 0 -0.048411
0.15625 -0.00064836 0.00070868 -0.0037711 0.002237 0 0.0015001 0.00045476 0.00084347 -0.00059057 -0.0003047 0.0049717 0.00037999 0 0 0 0 0 0 0 0 0 0 0.79601 0 0 0 0 0 -0.048272
0.16016 -0.0012484 0.0027126 -0.0061963 0.00095235 0 5.8265e-05 0.00011413 0.00044296 -0.00052758 -0.00055779 0.00063718 0.00033201 0 0 0 0 0 0 0 0 0 0 0.7947 0 0 0 0 0 -0.038199
0.16406 -0.0011827 0.0034414 -0.0072374 -0.00036792 0 -0.0025046 -0.00017794 -0.00014035 -0.00081775 -0.0006974 -0.0047585 0.00020576 0 0 0 0 0 0 0 0 0 0 0.79239 0 0 0 0 0 -0.0041005
0.16797 -0.00076584 0.003023 -0.0069951 -0.0010328 0 -0.0042568 -0.0003703 -0.00061311 -0.0011447 -0.00067344 -0.010739 0.00012238 0 0 0 0 0 0 0 0 0 0 0.79034 0 0 0 0 0 0.048665
0.17188 -0.00058017 0.0022551 -0.0063204 -0.0011328 0 -0.0039718 -0.00033638 -0.00072256 -0.00096726 -0.0004972 -0.015574 0.00015788 0 0 0 0 0 0 0 0 0 0 0.78951 0 0 0 0 0 0.096572
0.17578 -0.001023 0.0018853 -0.0057796 -0.0012455 0 -0.0019154 2.5743e-05 -0.00042372 -7.5554e-05 -0.00027514 -0.017488 0.00027777 0 0 0 0 0 0 0 0 0 0 0.78988 0 0 0 0 0 0.11634
0.17969 -0.0019981 0.0020084 -0.0049653 -0.0017632 0 0.00055266 0.00063473 7.1816e-05 0.0011332 -0.00013178 -0.015969 0.00037469 0 0 0 0 0 0 0 0 0 0 0.79052 0 0 0 0 0 0.10273
0.18359 -0.0029753 0.0021031 -0.0029574 -0.0024819 0 0.0021136 0.0011837 0.00043505 0.0019489 -9.5146e-05 -0.011917 0.00037056 0 0 0 0 0 0 0 0 0 0 0.79062 0 0 0 0 0 0.069283
0.1875 -0.0033705 0.001624 0.00048655 -0.0027765 0 0.0023674 0.0013015 0.00046568 0.00194 -7.9546e-05 -0.0066556 0.00028685 0 0 0 0 0 0 0 0 0 0 0.79032 0 0 0 0 0 0.033208
0.19141 -0.0029678 0.00056091 0.0042763 -0.0021602 0 0.0018067 0.00082015 0.00024961 0.0012809 -1.4637e-06 -0.00096355 0.00021957 0 0 0 0 0 0 0 0 0 0 0.79062 0 0 0 0 0 0.00082947
0.19531 -0.0020734 -0.0005569 0.0066484 -0.00073579 0 0.0011006 -6.6206e-05 7.8303e-05 0.00052595 9.2033e-05 0.0049206 0.00024627 0 0 0 0 0 0 0 0 0 0 0.79221 0 0 0 0 0 -0.032411
0.19922 -0.0012866 -0.0011651 0.0065865 0.00080718 0 0.00046811 -0.00089404 0.00017708 8.7251e-05 3.6843e-05 0.010555 0.00035348 0 0 0 0 0 0 0 0 0 0 0.79457 0 0 0 0 0 -0.069886
0.20313 -0.0010611 -0.0011526 0.0046363 0.001629 0 -0.00029643 -0.0012274 0.00047341 -5.9263e-05 -0.00027984 0.014884 0.00044972 0 0 0 0 0 0 0 0 0 0 0.79627 0 0 0 0 0 -0.10454
0.20703 -0.0013913 -0.00086604 0.0023299 0.0012964 0 -0.0013031 -0.0009449 0.00062783 -0.00019558 -0.00076023 0.016753 0.00044753 0 0 0 0 0 0 0 0 0 0 0.79616 0 0 0 0 0 -0.12293
0.21094 -0.0018604 -0.00067616 0.00080919 9.3371e-05 0 -0.0021989 -0.00030595 0.00032752 -0.00046787 -0.0011272 0.015793 0.00033716 0 0 0 0 0 0 0 0 0 0 0.79448 0 0 0 0 0 -0.1176
0.21484 -0.0019964 -0.00058333 2.1442e-06 -0.0011192 0 -0.0023922 0.00024622 -0.00040607 -0.00073055 -0.0011486 0.012641 0.00018852 0 0 0 0 0 0 0 0 0 0 0.79257 0 0 0 0 0 -0.093609
0.21875 -0.0016392 -0.00026372 -0.00092003 -0.0014452 0 -0.0016527 0.00039257 -0.0011834 -0.00077616 -0.00085377 0.0082237 8.7929e-05 0 0 0 0 0 0 0 0 0 0 0.79165 0 0 0 0 0 -0.062313
0.22266 -0.0010247 0.00051792 -0.0024048 -0.00058334 0 -0.00044757 0.0001304 -0.0015433 -0.00064604 -0.00052371 0.0029619 7.1936e-05 0 0 0 0 0 0 0 0 0 0 0.79181 0 0 0 0 0 -0.029927
0.22656 -0.00054686 0.0015753 -0.0039419 0.00088187 0 0.00038272 -0.00027477 -0.0013321 -0.00062406 -0.00044314 -0.0031295 0.00011401 0 0 0 0 0 0 0 0 0 0 0.79223 0 0 0 0 0 0.0057033
0.23047 -0.00042773 0.002394 -0.004613 0.0018088 0 0.00034251 -0.00051492 -0.00082437 -0.00088951 -0.00063572 -0.0095187 0.00016392 0 0 0 0 0 0 0 0 0 0 0.79216 0 0 0 0 0 0.046622
0.23438 -0.00057963 0.0025523 -0.0040978 0.001308 0 -0.00028663 -0.00045651 -0.00046769 -0.0012279 -0.00083301 -0.014586 0.00019377 0 0 0 0 0 0 0 0 0 0 0.79177 0 0 0 0 0 0.085068
0.23828 -0.00073668 0.0020522 -0.003001 -0.00052544 0 -0.00072418 -0.00019398 -0.00048153 -0.0011808 -0.00071461 -0.016353 0.00020906 0 0 0 0 0 0 0 0 0 0 0.79185 0 0 0 0 0 0.10526
0.24219 -0.00068775 0.0012603 -0.0021412 -0.0025665 0 -0.00042239 6.9018e-05 -0.00067951 -0.00054174 -0.00020132 -0.014063 0.00022577 0 0 0 0 0 0 0 0 0 0 0.79288 0 0 0 0 0 0.096673
0.24609 -0.00038522 0.00056234 -0.0015976 -0.0034296 0 0.00044463 0.00018643 -0.00068199 0.00031876 0.00046661 -0.0090417 0.00024652 0 0 0 0 0 0 0 0 0 0 0.79454 0 0 0 0 0 0.065185
0.25 0.00012567 8.9014e-05 -0.00059694 -0.0025079 0 0.001196 0.00014687 -0.00031542 0.0007047 0.00092981 -0.0038052 0.0002614 0 0 0 0 0 0 0 0 0 0 0.79602 0 0 0 0 0 0.029236
0.25391 0.00081522 -0.00025541 0.0015772 -0.00044131 0 0.0013407 2.501e-05 0.00018722 0.00024362 0.00099384 -6.3769e-05 0.00026591 0 0 0 0 0 0 0 0 0 0 0.7967 0 0 0 0 0 0.0036267
0.25781 0.0016615 -0.00057562 0.0045826 0.0013964 0 0.0010638 -0.00011468 0.00038574 -0.00070311 0.00073809 0.0024968 0.00026966 0 0 0 0 0 0 0 0 0 0 0.79645 0 0 0 0 0 -0.012868
0.26172 0.0025456 -0.00085658 0.0070117 0.0019759 0 0.001014 -0.00025938 5.0691e-05 -0.0013258 0.00037593 0.0054692 0.00028392 0 0 0 0 0 0 0 0 0 0 0.79529 0 0 0 0 0 -0.033124
0.26563 0.0032178 -0.0010395 0.0074794 0.0013441 0 0.0015849 -0.00040801 -0.00059521 -0.0011219 3.5016e-05 0.009735 0.00030365 0 0 0 0 0 0 0 0 0 0 0.79319 0 0 0 0 0 -0.064884
0.26953 0.003439 -0.0011452 0.0057991 0.00040998 0 0.0023971 -0.00051509 -0.0010453 -0.00038988 -0.00031395 0.014204 0.00030785 0 0 0 0 0 0 0 0 0 0 0.79028 0 0 0 0 0 -0.099206
0.27344 0.0031925 -0.0012367 0.0031396 4.2862e-05 0 0.0025294 -0.00049734 -0.00093411 5.5208e-05 -0.00072574 0.016529 0.00028086 0 0 0 0 0 0 0 0 0 0 0.78741 0 0 0 0 0 -0.11662
0.27734 0.0027352 -0.0012455 0.001037 0.00034467 0 0.001355 -0.00030972 -0.00032813 -0.00029961 -0.0011133 0.015079 0.00023189 0 0 0 0 0 0 0 0 0 0 0.78604 0 0 0 0 0 -0.10496
0.28125 0.0023942 -0.00091269 0.00019629 0.00073695 0 -0.00075012 -1.539e-05 0.00037343 -0.0011119 -0.001251 0.010243 0.00018994 0 0 0 0 0 0 0 0 0 0 0.78712 0 0 0 0 0 -0.070477
0.28516 0.0022827 -1.8977e-05 0.00013391 0.00068581 0 -0.0025077 0.0002302 0.00081053 -0.0014691 -0.00097212 0.0039004 0.00017732 0 0 0 0 0 0 0 0 0 0 0.79007 0 0 0 0 0 -0.03085
0.28906 0.002219 0.0012612 -0.00015782 0.00027801 0 -0.0026463 0.00028263 0.00094135 -0.00077025 -0.00037251 -0.0022199 0.00018864 0 0 0 0 0 0 0 0 0 0 0.79294 0 0 0 0 0 0.0022905
0.29297 0.0019476 0.0022772 -0.0012575 5.8127e-05 0 -0.00091929 0.0001169 0.00097709 0.00064142 0.00019719 -0.0075659 0.00019677 0 0 0 0 0 0 0 0 0 0 0.79402 0 0 0 0 0 0.032486
0.29688 0.0014388 0.0023009 -0.0029179 0.00032593 0 0.001602 -0.00014861 0.0010737 0.0017278 0.000374 -0.01224 0.00017936 0 0 0 0 0 0 0 0 0 0 0.79347 0 0 0 0 0 0.069444
0.30078 0.0009461 0.0011439 -0.0044004 0.00066916 0 0.0032263 -0.00032867 0.0011198 0.0016758 6.1204e-05 -0.015769 0.00013836 0 0 0 0 0 0 0 0 0 0 0.79323 0 0 0 0 0 0.11169
0.30469 0.00074098 -0.00056303 -0.005046 0.00028006 0 0.0028228 -0.00028349 0.00084997 0.00062972 -0.00049439 -0.016745 9.4536e-05 0 0 0 0 0 0 0 0 0 0 0.79511 0 0 0 0 0 0.14032
0.30859 0.00080123 -0.0017558 -0.0045595 -0.0011994 0 0.00060314 1.2832e-05 0.0001708 -0.00044745 -0.000887 -0.013922 6.6227e-05 0 0 0 0 0 0 0 0 0 0 0.79878 0 0 0 0 0 0.13238
0.3125 0.00080408 -0.0017301 -0.002954 -0.0031298 0 -0.0020518 0.00047481 -0.00064106 -0.00064252 -0.00083947 -0.0076656 5.7043e-05 0 0 0 0 0 0 0 0 0 0 0.80172 0 0 0 0 0 0.082211
0.31641 0.00046937 -0.00068129 -0.00045793 -0.0042091 0 -0.0035538 0.00095 -0.001097 0.00012513 -0.00037097 -0.00018297 6.3353e-05 0 0 0 0 0 0 0 0 0 0 0.80134 0 0 0 0 0 0.0097768
0.32031 -9.4764e-05 0.00047773 0.0024443 -0.0034563 0 -0.0031373 0.0012701 -0.00088998 0.0011057 0.00025207 0.0058889 8.75e-05 0 0 0 0 0 0 0 0 0 0 0.79748 0 0 0 0 0 -0.052761
0.32422 -0.0004405 0.00086588 0.00501 -0.0010048 0 -0.0012531 0.0013038 -0.00016621 0.0014464 0.00070368 0.0092733 0.00013617 0 0 0 0 0 0 0 0 0 0 0.79265 0 0 0 0 0 -0.08447
0.32813 -0.00023324 0.0003053 0.0064972 0.0019537 0 0.00085769 0.001019 0.0005828 0.00093046 0.00077834 0.01059 0.00020388 0 0 0 0 0 0 0 0 0 0 0.78992 0 0 0 0 0 -0.088119
0.33203 0.00032673 -0.00063403 0.0065773 0.0039814 0 0.002009 0.00052921 0.0009153 7.299e-05 0.00047519 0.011246 0.00026447 0 0 0 0 0 0 0 0 0 0 0.79024 0 0 0 0 0 -0.081877
0.33594 0.00057799 -0.0011899 0.0055076 0.0042714 0 0.0017183 6.9032e-05 0.00077105 -0.000427 -1.5645e-05 0.011859 0.00028875 0 0 0 0 0 0 0 0 0 0 0.79196 0 0 0 0 0 -0.07997
0.33984 -3.39e-05 -0.0010281 0.0038389 0.0029667 0 0.00029713 -0.00012849 0.00045508 -0.00029598 -0.00040006 0.011714 0.00027619 0 0 0 0 0 0 0 0 0 0 0.79271 0 0 0 0 0 -0.080797
0.34375 -0.0014093 -0.00040315 0.0019273 0.00086397 0 -0.0015172 9.9888e-06 0.00031316 0.00019412 -0.0004252 0.0096145 0.00026552 0 0 0 0 0 0 0 0 0 0 0.7918 0 0 0 0 0 -0.071694
0.34766 -0.002815 0.00019265 -0.00023101 -0.0010971 0 -0.0030062 0.0003304 0.0004124 0.00060758 -4.0497e-05 0.0051127 0.00030418 0 0 0 0 0 0 0 0 0 0 0.79065 0 0 0 0 0 -0.043095
0.35156 -0.0034949 0.00049054 -0.0026541 -0.002189 0 -0.0036953 0.00055558 0.00051571 0.00077138 0.00053032 -0.0010377 0.00039925 0 0 0 0 0 0 0 0 0 0 0.79096 0 0 0 0 0 0.0022799
0.35547 -0.003313 0.00059202 -0.0049176 -0.0020588 0 -0.003362 0.00050199 0.00035424 0.00083309 0.00091059 -0.0074348 0.00049877 0 0 0 0 0 0 0 0 0 0 0.79272 0 0 0 0 0 0.052018
0.35938 -0.0028213 0.00074008 -0.0061737 -0.0008409 0 -0.0020289 0.00023424 -7.1467e-05 0.00097502 0.00085537 -0.012793 0.00052907 0 0 0 0 0 0 0 0 0 0 0.79415 0 0 0 0 0 0.092906
0.36328 -0.0026899 0.0010094 -0.0057569 0.00078604 0 -5.7897e-05 1.3353e-05 -0.00044756 0.0011512 0.00048734 -0.016172 0.00045934 0 0 0 0 0 0 0 0 0 0 0.79365 0 0 0 0 0 0.11655
0.36719 -0.0030604 0.0012238 -0.0038232 0.0018062 0 0.0017887 6.6563e-05 -0.00040452 0.001129 0.00024128 -0.016779 0.00033309 0 0 0 0 0 0 0 0 0 0 0.79166 0 0 0 0 0 0.11877
0.37109 -0.0034515 0.0011323 -0.001352 0.0014321 0 0.0025698 0.0003726 0.00015123 0.00075399 0.00049385 -0.013998 0.00023293 0 0 0 0 0 0 0 0 0 0 0.79026 0 0 0 0 0 0.097724
0.375 -0.0032932 0.00063088 0.00056805 -0.00027722 0 0.0017102 0.00065929 0.00092332 0.00012981 0.0011689 -0.0079511 0.00020895 0 0 0 0 0 0 0 0 0 0 0.79086 0 0 0 0 0 0.055658
0.37891 -0.0025402 -0.0001662 0.0015252 -0.0022847 0 -0.00046574 0.00063199 0.0014312 -0.00046459 0.0017047 -2.7408e-05 0.00023796 0 0 0 0 0 0 0 0 0 0 0.79251 0 0 0 0 0 0.0022477
0.38281 -0.0017414 -0.0010053 0.0019177 -0.0031891 0 -0.00271 0.00024204 0.0013688 -0.00080118 0.0014931 0.007409 0.00025294 0 0 0 0 0 0 0 0 0 0 0.79262 0 0 0 0 0 -0.046766
0.38672 -0.0014991 -0.0016025 0.0023585 -0.0022047 0 -0.0035398 -0.00024513 0.00082557 -0.00082935 0.00045147 0.012206 0.00021356 0 0 0 0 0 0 0 0 0 0 0.78969 0 0 0 0 0 -0.077702
0.39063 -0.0018673 -0.0017262 0.0029879 0.00025414 0 -0.0022623 -0.00045955 0.00019691 -0.00062093 -0.00080021 0.013621 0.00014827 0 0 0 0 0 0 0 0 0 0 0.78518 0 0 0 0 0 -0.087463
0.39453 -0.0022986 -0.0013013 0.0033681 0.002863 0 0.0004209 -0.00025013 -0.00013885 -0.00027265 -0.0013921 0.012516 0.00012648 0 0 0 0 0 0 0 0 0 0 0.78262 0 0 0 0 0 -0.083851
0.39844 -0.0021931 -0.00054269 0.0029825 0.0043011 0 0.0027703 0.00015166 -0.00011601 8.6634e-05 -0.00094714 0.01043 0.00018905 0 0 0 0 0 0 0 0 0 0 0.78455 0 0 0 0 0 -0.076489
0.40234 -0.0014951 2.8426e-05 0.0017425 0.00404 0 0.0031552 0.00028165 -1.4372e-05 0.00023333 4.1316e-05 0.0083614 0.00030663 0 0 0 0 0 0 0 0 0 0 0.79019 0 0 0 0 0 -0.066978
0.40625 -0.00073945 -0.00014498 -2.5808e-05 0.0024488 0 0.0011808 -0.00019317 -0.00020481 -8.7049e-05 0.000581 0.0062755 0.00040637 0 0 0 0 0 0 0 0 0 0 0.79602 0 0 0 0 0 -0.048238
0.41016 -0.00050475 -0.0011722 -0.0020005 0.00031221 0 -0.0020367 -0.001176 -0.00081271 -0.0009201 2.5869e-05 0.0035325 0.00043858 0 0 0 0 0 0 0 0 0 0 0.79882 0 0 0 0 0 -0.013838
0.41406 -0.00081904 -0.002415 -0.0041014 -0.001676 0 -0.0046386 -0.0021472 -0.0015747 -0.0019049 -0.0013349 -0.00035044 0.00041633 0 0 0 0 0 0 0 0 0 0 0.79811 0 0 0 0 0 0.03228
0.41797 -0.0011035 -0.0027765 -0.0062116 -0.0030372 0 -0.0052404 -0.0024912 -0.0020154 -0.0024049 -0.0024806 -0.0052709 0.00039114 0 0 0 0 0 0 0 0 0 0 0.79598 0 0 0 0 0 0.075904
0.42188 -0.00070313 -0.0015282 -0.0077384 -0.0033763 0 -0.0037175 -0.0019171 -0.0018126 -0.0019742 -0.0024988 -0.010555 0.00039445 0 0 0 0 0 0 0 0 0 0 0.79473 0 0 0 0 0 0.10277
0.42578 0.00051076 0.00094067 -0.0076859 -0.0024165 0 -0.0010904 -0.00067169 -0.0010596 -0.00078806 -0.0013379 -0.015104 0.00040791 0 0 0 0 0 0 0 0 0 0 0.79474 0 0 0 0 0 0.10888
0.42969 0.0020243 0.0031728 -0.0054241 -0.00034248 0 0.0012538 0.00061141 -0.00020478 0.00039899 0.00017545 -0.017538 0.00039198 0 0 0 0 0 0 0 0 0 0 0.79467 0 0 0 0 0 0.10102
0.43359 0.0031211 0.0036214 -0.0015082 0.0019177 0 0.0023589 0.0013278 0.00028886 0.00081292 0.0010421 -0.016545 0.00033837 0 0 0 0 0 0 0 0 0 0 0.79339 0 0 0 0 0 0.087625
0.4375 0.0034376 0.0018504 0.0023593 0.0029855 0 0.0020408 0.001294 0.00028673 0.00029018 0.00088308 -0.011616 0.00028645 0 0 0 0 0 0 0 0 0 0 0.79146 0 0 0 0 0 0.069974
0.44141 0.003146 -0.0010544 0.0044264 0.0019268 0 0.00075414 0.00083849 4.3721e-05 -0.00058636 0.00014542 -0.0037419 0.00028341 0 0 0 0 0 0 0 0 0 0 0.79061 0 0 0 0 0 0.042694
0.44531 0.0026856 -0.0032792 0.0042153 -0.00089367 0 -0.00072861 0.00053044 -5.9521e-05 -0.0009866 -0.00038755 0.0046744 0.00033046 0 0 0 0 0 0 0 0 0 0 0.79179 0 0 0 0 0 0.0027906
0.44922 0.0023777 -0.003662 0.0028923 -0.0037953 0 -0.0016137 0.00074612 0.00013479 -0.00053124 -0.00027849 0.010957 0.00037513 0 0 0 0 0 0 0 0 0 0 0.79411 0 0 0 0 0 -0.042603
0.45313 0.002281 -0.002501 0.0022747 -0.0047974 0 -0.0013569 0.0014009 0.00044053 0.00042927 0.00029697 0.013639 0.00036212 0 0 0 0 0 0 0 0 0 0 0.79561 0 0 0 0 0 -0.078152
0.45703 0.0023197 -0.0011197 0.0032692 -0.0029917 0 5.333e-05 0.0020494 0.00053607 0.0011796 0.0008525 0.013091 0.0002918 0 0 0 0 0 0 0 0 0 0 0.79534 0 0 0 0 0 -0.09065
0.46094 0.0024421 -0.00061859 0.0050662 0.00076237 0 0.0019435 0.0022702 0.00029801 0.0012816 0.0010826 0.010791 0.00022413 0 0 0 0 0 0 0 0 0 0 0.79429 0 0 0 0 0 -0.078438
0.46484 0.0026141 -0.00095624 0.0057671 0.004357 0 0.0031884 0.0020157 -6.0849e-05 0.00090127 0.0010559 0.0079629 0.00022028 0 0 0 0 0 0 0 0 0 0 0.79437 0 0 0 0 0 -0.051779
0.46875 0.002717 -0.0011585 0.0039033 0.0057843 0 0.0028684 0.0016318 -0.00018479 0.00056119 0.00099331 0.0048622 0.00027967 0 0 0 0 0 0 0 0 0 0 0.79633 0 0 0 0 0 -0.024601
0.47266 0.0025555 -0.00038576 -0.00039453 0.0043414 0 0.00096635 0.0015256 8.1973e-05 0.00061066 0.00094697 0.0012412 0.00033722 0 0 0 0 0 0 0 0 0 0 0.7988 0 0 0 0 0 -0.0051806
0.47656 0.0020342 0.0011957 -0.0054392 0.00091735 0 -0.0014724 0.0017722 0.00053127 0.00093098 0.00074975 -0.0027327 0.00032601 0 0 0 0 0 0 0 0 0 0 0.79943 0 0 0 0 0 0.007177
0.48047 0.0013145 0.0025566 -0.0090833 -0.0026887 0 -0.0029671 0.0020184 0.0007667 0.0011149 0.00026596 -0.0062538 0.00024369 0 0 0 0 0 0 0 0 0 0 0.79705 0 0 0 0 0 0.018618
0.48438 0.00073959 0.0027738 -0.0099662 -0.0048394 0 -0.0026243 0.0017887 0.00055696 0.0008845 -0.00036962 -0.0086118 0.00015672 0 0 0 0 0 0 0 0 0 0 0.79281 0 0 0 0 0 0.034757
0.48828 0.00055677 0.0018565 -0.008087 -0.0048418 0 -0.00078304 0.00093542 3.587e-05 0.00032006 -0.00081959 -0.0099478 0.00013844 0 0 0 0 0 0 0 0 0 0 0.78928 0 0 0 0 0 0.056604
0.49219 0.00070393 0.00064996 -0.0045294 -0.0031084 0 0.0012303 -0.0001746 -0.00043223 -0.00028184 -0.00086576 -0.010974 0.000203 0 0 0 0 0 0 0 0 0 0 0.78828 0 0 0 0 0 0.079515
0.49609 0.00088054 -2.5742e-05 -0.0007336 -0.00078463 0 0.0020492 -0.0009221 -0.00058281 -0.00071332 -0.00064059 -0.011786 0.00029888 0 0 0 0 0 0 0 0 0 0 0.78959 0 0 0 0 0 0.094234
0.5 0.00082541 -0.00010375 0.0021809 0.00087422 0 0.0011822 -0.00092766 -0.00045824 -0.00098695 -0.0005056 -0.011107 0.00036375 0 0 0 0 0 0 0 0 0 0 0.79137 0 0 0 0 0 0.089778
0.50391 0.00050636 -0.00016064 0.0037755 0.0011063 0 -0.00075096 -0.0003396 -0.00030626 -0.0011929 -0.00068479 -0.0071165 0.00038102 0 0 0 0 0 0 0 0 0 0 0.7919 0 0 0 0 0 0.058672
0.50781 4.0207e-05 -0.00065617 0.0043021 9.7378e-06 0 -0.002535 0.00033565 -0.00029295 -0.0012943 -0.0010271 0.00059781 0.0003811 0 0 0 0 0 0 0 0 0 0 0.79089 0 0 0 0 0 0.0032482
0.51172 -0.00052145 -0.001372 0.0044124 -0.0014985 0 -0.0031558 0.00069248 -0.00033006 -0.0011269 -0.001149 0.0097973 0.00039204 0 0 0 0 0 0 0 0 0 0 0.78948 0 0 0 0 0 -0.06132
0.51563 -0.0012502 -0.0016507 0.0046734 -0.0021856 0 -0.0023353 0.00074062 -0.00019013 -0.00061528 -0.00082045 0.016544 0.00039859 0 0 0 0 0 0 0 0 0 0 0.78905 0 0 0 0 0 -0.11168
0.51953 -0.0021521 -0.0011542 0.0051241 -0.0012682 0 -0.00058471 0.0007893 0.00021496 4.176e-05 -0.00020464 0.017861 0.00035792 0 0 0 0 0 0 0 0 0 0 0.79012 0 0 0 0 0 -0.12824
0.52344 -0.002974 -0.00028357 0.0051857 0.0010096 0 0.0011138 0.0010396 0.00068439 0.00045521 0.00029243 0.013905 0.00025628 0 0 0 0 0 0 0 0 0 0 0.792 0 0 0 0 0 -0.10735
0.52734 -0.0033079 0.00024249 0.0040702 0.0034286 0 0.0017952 0.0013139 0.00087253 0.00035549 0.00041179 0.0077385 0.00014287 0 0 0 0 0 0 0 0 0 0 0.79342 0 0 0 0 0 -0.064628
0.53125 -0.0029744 0.0002297 0.0014452 0.0045454 0 0.0010214 0.0012164 0.00059877 -0.00016084 0.00028028 0.0028402 9.7744e-05 0 0 0 0 0 0 0 0 0 0 0.79344 0 0 0 0 0 -0.025438
0.53516 -0.0022963 0.00033222 -0.0021561 0.0036879 0 -0.00076767 0.00058089 2.8241e-05 -0.00069073 0.0002624 0.00049612 0.00016011 0 0 0 0 0 0 0 0 0 0 0.79193 0 0 0 0 0 -0.0080099
0.53906 -0.0019024 0.0014082 -0.005542 0.001478 0 -0.0023459 -0.00025036 -0.00045053 -0.000844 0.00057806 -0.00077473 0.0002883 0 0 0 0 0 0 0 0 0 0 0.78964 0 0 0 0 0 -0.011021
0.54297 -0.0021615 0.0034853 -0.0075493 -0.00056331 0 -0.0024029 -0.00063933 -0.00054042 -0.00053555 0.0010675 -0.003431 0.00039483 0 0 0 0 0 0 0 0 0 0 0.78769 0 0 0 0 0 -0.015215
0.54688 -0.0027858 0.0054189 -0.0076733 -0.0011135 0 -0.00055912 -0.00020909 -0.00026107 -6.8576e-06 0.0013297 -0.0084293 0.00042493 0 0 0 0 0 0 0 0 0 0 0.78693 0 0 0 0 0 0.0010048
0.55078 -0.0030503 0.0057226 -0.0061801 -5.9759e-05 0 0.0020747 0.00076049 0.00010064 0.00040181 0.0010888 -0.014132 0.00040189 0 0 0 0 0 0 0 0 0 0 0.78747 0 0 0 0 0 0.042739
0.55469 -0.0024861 0.0038815 -0.0037213 0.0013751 0 0.0034664 0.0014928 0.00024457 0.00049449 0.00043223 -0.017356 0.00039473 0 0 0 0 0 0 0 0 0 0 0.78852 0 0 0 0 0 0.090915
0.55859 -0.0013883 0.00090216 -0.00088587 0.0015699 0 0.00219 0.0013311 8.0069e-05 0.00027922 -0.0002887 -0.015605 0.00044179 0 0 0 0 0 0 0 0 0 0 0.78899 0 0 0 0 0 0.11334
0.5625 -0.00060819 -0.0014867 0.0019227 -0.00014544 0 -0.0012254 0.00028935 -0.00025408 -0.00013955 -0.00076728 -0.0087988 0.00050845 0 0 0 0 0 0 0 0 0 0 0.78828 0 0 0 0 0 0.088269
0.56641 -0.00078226 -0.0022793 0.0043132 -0.002783 0 -0.0043834 -0.00093768 -0.00054113 -0.0006654 -0.00094477 0.00055897 0.00052261 0 0 0 0 0 0 0 0 0 0 0.78686 0 0 0 0 0 0.023377
0.57031 -0.0017302 -0.0019377 0.0057945 -0.0042816 0 -0.0047488 -0.0015101 -0.00064357 -0.0011957 -0.00093756 0.0087642 0.00045221 0 0 0 0 0 0 0 0 0 0 0.78595 0 0 0 0 0 -0.046181
0.57422 -0.002616 -0.0017521 0.0059735 -0.00306 0 -0.0017544 -0.001065 -0.00054475 -0.0015504 -0.00081595 0.012956 0.00034497 0 0 0 0 0 0 0 0 0 0 0.78658 0 0 0 0 0 -0.081849
0.57813 -0.0027179 -0.0024747 0.0048982 0.00061317 0 0.0025001 7.6938e-05 -0.00029484 -0.001494 -0.00050367 0.012677 0.00028762 0 0 0 0 0 0 0 0 0 0 0.78868 0 0 0 0 0 -0.070806
0.58203 -0.0020463 -0.0035832 0.0031324 0.0045657 0 0.0047053 0.0012328 4.0303e-05 -0.00090041 8.6081e-05 0.010014 0.00032221 0 0 0 0 0 0 0 0 0 0 0.79103 0 0 0 0 0 -0.03605
0.58594 -0.0012066 -0.0038822 0.0013682 0.0061656 0 0.0028884 0.0018773 0.000378 7.1089e-05 0.0008359 0.0080464 0.00040174 0 0 0 0 0 0 0 0 0 0 0.79214 0 0 0 0 0 -0.016718
0.58984 -0.00068303 -0.0027979 -0.00012446 0.0042477 0 -0.0020137 0.0019252 0.00060858 0.00098081 0.0013913 0.008434 0.00043022 0 0 0 0 0 0 0 0 0 0 0.7914 0 0 0 0 0 -0.033046
0.59375 -0.00031608 -0.0010225 -0.0016654 3.5002e-05 0 -0.0068473 0.0016223 0.00063571 0.0013495 0.0013931 0.0098603 0.00035099 0 0 0 0 0 0 0 0 0 0 0.78954 0 0 0 0 0 -0.06609
0.59766 0.00046252 0.00016835 -0.0037086 -0.0037163 0 -0.0085998 0.0012446 0.00045225 0.00097804 0.00078499 0.0088244 0.00020044 0 0 0 0 0 0 0 0 0 0 0.78802 0 0 0 0 0 -0.072376
0.60156 0.0018859 0.00022932 -0.0061313 -0.0047243 0 -0.0064817 0.00090911 0.0001684 9.8572e-05 -9.2764e-05 0.002593 7.7408e-05 0 0 0 0 0 0 0 0 0 0 0.78801 0 0 0 0 0 -0.023463
0.60547 0.0034143 -8.3208e-05 -0.0079702 -0.0027827 0 -0.0021635 0.00061043 -5.8913e-05 -0.00076833 -0.00072766 -0.0079105 5.7874e-05 0 0 0 0 0 0 0 0 0 0 0.78956 0 0 0 0 0 0.064053
0.60938 0.0041274 0.00047027 -0.0079892 0.00026979 0 0.0017448 0.00034911 -0.0001432 -0.0011539 -0.00080125 -0.017945 0.00013347 0 0 0 0 0 0 0 0 0 0 0.79169 0 0 0 0 0 0.13726
0.61328 0.0036034 0.002181 -0.0057166 0.0020915 0 0.0035002 0.00017468 -0.00011993 -0.00093318 -0.00039599 -0.022151 0.00022653 0 0 0 0 0 0 0 0 0 0 0.79307 0 0 0 0 0 0.14989
0.61719 0.0023882 0.0038131 -0.0020767 0.0015555 0 0.002919 0.00011727 -7.97e-05 -0.00036886 0.00011476 -0.018694 0.00026193 0 0 0 0 0 0 0 0 0 0 0.79296 0 0 0 0 0 0.10241
0.62109 0.0015294 0.0035628 0.0010358 -0.00072412 0 0.00080923 0.00013043 -5.1776e-05 0.00011049 0.00038316 -0.010744 0.00022735 0 0 0 0 0 0 0 0 0 0 0.79163 0 0 0 0 0 0.042114
0.625 0.0015892 0.00073343 0.0020509 -0.0032837 0 -0.0019102 0.00013966 3.8133e-05 0.0002274 0.00034405 -0.0037579 0.00017094 0 0 0 0 0 0 0 0 0 0 0.79021 0 0 0 0 0 0.020991
0.62891 0.0021074 -0.0034512 0.00091725 -0.0051044 0 -0.0045209 0.00014114 0.00028644 4.2924e-05 0.00022092 -0.00086632 0.00014735 0 0 0 0 0 0 0 0 0 0 0.78996 0 0 0 0 0 0.049044
0.63281 0.0020662 -0.0067038 -0.00079783 -0.0060879 0 -0.0062951 0.00021619 0.00068618 -0.00011168 0.00030458 -0.00054148 0.00016769 0 0 0 0 0 0 0 0 0 0 0.79132 0 0 0 0 0 0.08617
0.63672 0.00092266 -0.0074498 -0.0010835 -0.0064519 0 -0.0064565 0.00042267 0.0010874 9.8186e-05 0.00069758 0.0012574 0.00019751 0 0 0 0 0 0 0 0 0 0 0.79349 0 0 0 0 0 0.080945
0.64063 -0.00080004 -0.0059283 0.00091481 -0.0059221 0 -0.0046722 0.00068373 0.0012929 0.00074408 0.00122 0.0065204 0.00019696 0 0 0 0 0 0 0 0 0 0 0.79481 0 0 0 0 0 0.020426
0.64453 -0.0019427 -0.0036947 0.0041213 -0.0037677 0 -0.0015881 0.00082262 0.0012085 0.0015694 0.0015341 0.012667 0.00015887 0 0 0 0 0 0 0 0 0 0 0.79407 0 0 0 0 0 -0.055826
0.64844 -0.0017394 -0.0021144 0.0062254 0.0002321 0 0.0013533 0.00073734 0.00091839 0.0021767 0.0013861 0.014634 0.00010891 0 0 0 0 0 0 0 0 0 0 0.79159 0 0 0 0 0 -0.090799
0.65234 -0.00045603 -0.0013088 0.0053429 0.0049017 0 0.0028848 0.00053633 0.00062595 0.0023214 0.00079065 0.0096644 7.2515e-05 0 0 0 0 0 0 0 0 0 0 0.78932 0 0 0 0 0 -0.061033
0.65625 0.00093212 -0.00045271 0.0013754 0.007966 0 0.002823 0.00046784 0.0005171 0.0020742 3.0666e-05 0.00016922 4.5053e-05 0 0 0 0 0 0 0 0 0 0 0.78934 0 0 0 0 0 0.0041792
0.66016 0.0016389 0.0010562 -0.0039389 0.0075559 0 0.0020039 0.00068102 0.00065024 0.0017187 -0.00052771 -0.0081483 -3.9876e-06 0 0 0 0 0 0 0 0 0 0 0.79208 0 0 0 0 0 0.052036
0.66406 0.001634 0.0028334 -0.0082271 0.0037249 0 0.0013042 0.0010479 0.00093301 0.0014755 -0.00067955 -0.011156 -9.665e-05 0 0 0 0 0 0 0 0 0 0 0.7956 0 0 0 0 0 0.054304
0.66797 0.0013884 0.0039057 -0.0099258 -0.0013749 0 0.00079818 0.0012385 0.0011732 0.0013047 -0.00051163 -0.0095433 -0.00021441 0 0 0 0 0 0 0 0 0 0 0.79701 0 0 0 0 0 0.02836
0.67188 0.0011874 0.0037788 -0.0089002 -0.0049012 0 -1.5553e-05 0.0010001 0.0011639 0.00096978 -0.0003182 -0.007532 -0.00029929 0 0 0 0 0 0 0 0 0 0 0.79488 0 0 0 0 0 0.013882
0.67578 0.00081234 0.0030095 -0.006001 -0.0052054 0 -0.001178 0.00038203 0.00077791 0.00030953 -0.00035741 -0.0085683 -0.00029091 0 0 0 0 0 0 0 0 0 0 0.79066 0 0 0 0 0 0.031533
0.67969 -7.2372e-05 0.0026692 -0.0022173 -0.0027256 0 -0.0016801 -0.0003033 5.4475e-05 -0.00054198 -0.00063392 -0.012264 -0.00017258 0 0 0 0 0 0 0 0 0 0 0.78765 0 0 0 0 0 0.065138
0.68359 -0.0013065 0.0032549 0.0017598 0.00066353 0 -0.00021221 -0.00073891 -0.00077087 -0.0012057 -0.00088681 -0.015283 8.2263e-06 0 0 0 0 0 0 0 0 0 0 0.7883 0 0 0 0 0 0.082045
0.6875 -0.0021506 0.0041693 0.0053911 0.0031122 0 0.0033217 -0.00082907 -0.0013489 -0.0013467 -0.0008037 -0.014783 0.00016227 0 0 0 0 0 0 0 0 0 0 0.79214 0 0 0 0 0 0.066897
0.69141 -0.0019201 0.0042973 0.0080729 0.003851 0 0.0071323 -0.00069316 -0.0014077 -0.00094238 -0.00029154 -0.010708 0.00021094 0 0 0 0 0 0 0 0 0 0 0.79623 0 0 0 0 0 0.032858
0.69531 -0.00071736 0.00309 0.00934 0.0032292 0 0.0086944 -0.00047723 -0.00093989 -0.00028549 0.00042337 -0.0048897 0.00013503 0 0 0 0 0 0 0 0 0 0 0.79764 0 0 0 0 0 0.0012351
0.69922 0.00053066 0.0010768 0.0093152 0.0020805 0 0.0068767 -0.00021027 -0.00023009 0.00026415 0.00095567 0.0014608 -1.3586e-05 0 0 0 0 0 0 0 0 0 0 0.79573 0 0 0 0 0 -0.024789
0.70313 0.00084839 -0.00066038 0.0087379 0.0011387 0 0.0030454 0.00014541 0.00033001 0.00053595 0.0010493 0.0087422 -0.00014681 0 0 0 0 0 0 0 0 0 0 0.79234 0 0 0 0 0 -0.061602
0.70703 7.8816e-05 -0.0014666 0.0082574 0.00083548 0 -6.05e-05 0.00053806 0.00051108 0.00058234 0.00075341 0.01735 -0.00019911 0 0 0 0 0 0 0 0 0 0 0.78982 0 0 0 0 0 -0.12035
0.71094 -0.0010084 -0.0015523 0.0075874 0.0012764 0 -0.00074761 0.00078123 0.00037872 0.00050611 0.00034714 0.025623 -0.00016851 0 0 0 0 0 0 0 0 0 0 0.78919 0 0 0 0 0 -0.18523
0.71484 -0.0014817 -0.0015162 0.0055432 0.0021584 0 0.00020728 0.00070687 0.00017542 0.00030884 9.7179e-05 0.030187 -0.00010917 0 0 0 0 0 0 0 0 0 0 0.78986 0 0 0 0 0 -0.22204
0.71875 -0.0011331 -0.0015434 0.0012599 0.0027648 0 0.00053596 0.00036009 6.4742e-05 -5.9951e-05 6.411e-05 0.028794 -8.1161e-05 0 0 0 0 0 0 0 0 0 0 0.79091 0 0 0 0 0 -0.21061
0.72266 -0.00061778 -0.0011782 -0.0044277 0.0023474 0 -0.001082 -6.5965e-07 -1.6681e-05 -0.00052572 0.00010761 0.022685 -9.9089e-05 0 0 0 0 0 0 0 0 0 0 0.79219 0 0 0 0 0 -0.16639
0.72656 -0.00073309 7.8352e-05 -0.0089621 0.00080599 0 -0.0035588 -0.00013963 -0.00025633 -0.00083083 4.7036e-05 0.015672 -0.00012349 0 0 0 0 0 0 0 0 0 0 0.794 0 0 0 0 0 -0.12584
0.73047 -0.0015811 0.0019966 -0.0098403 -0.00096553 0 -0.0044356 -8.7595e-05 -0.00071914 -0.00072927 -0.00019172 0.010566 -0.00010332 0 0 0 0 0 0 0 0 0 0 0.79588 0 0 0 0 0 -0.10858
0.73438 -0.0024585 0.0035382 -0.0068166 -0.0016419 0 -0.0024404 -0.00012069 -0.001216 -0.00027195 -0.00056133 0.0066772 -3.1213e-05 0 0 0 0 0 0 0 0 0 0 0.79643 0 0 0 0 0 -0.096412
0.73828 -0.0025717 0.0036362 -0.0024181 -0.0006824 0 0.00099607 -0.00046014 -0.0014391 0.00013513 -0.00097447 0.0011843 4.1431e-05 0 0 0 0 0 0 0 0 0 0 0.7945 0 0 0 0 0 -0.053836
0.74219 -0.001843 0.0021235 1.215e-05 0.00088737 0 0.0028694 -0.00098504 -0.0012456 3.3054e-05 -0.0013585 -0.0069042 4.7369e-05 0 0 0 0 0 0 0 0 0 0 0.79084 0 0 0 0 0 0.029089
0.74609 -0.00099598 -8.2698e-05 -0.00080473 0.0010755 0 0.0013708 -0.0012737 -0.00080526 -0.0006613 -0.0016249 -0.014566 -3.239e-05 0 0 0 0 0 0 0 0 0 0 0.78798 0 0 0 0 0 0.11708
0.75 -0.00083593 -0.0017326 -0.0029292 -0.0013492 0 -0.0023727 -0.00097461 -0.00044767 -0.0015077 -0.0016252 -0.017139 -0.00014419 0 0 0 0 0 0 0 0 0 0 0.78803 0 0 0 0 0 0.15774
0.75391 -0.0014454 -0.002248 -0.0030089 -0.0054625 0 -0.0052945 -0.00016183 -0.0003416 -0.0018576 -0.0012 -0.013221 -0.00020433 0 0 0 0 0 0 0 0 0 0 0.79049 0 0 0 0 0 0.1328
0.75781 -0.0020824 -0.0020911 0.0004801 -0.0085334 0 -0.0051749 0.00068876 -0.0003204 -0.0013826 -0.00032536 -0.0069404 -0.00017315 0 0 0 0 0 0 0 0 0 0 0.79236 0 0 0 0 0 0.08084
0.76172 -0.001872 -0.0022248 0.0055618 -0.0080839 0 -0.0025557 0.0011071 -4.1292e-05 -0.00034897 0.00077926 -0.0047076 -9.2233e-05 0 0 0 0 0 0 0 0 0 0 0.79101 0 0 0 0 0 0.064679
0.76563 -0.00061764 -0.0032061 0.0083161 -0.0040198 0 -2.1754e-05 0.0010412 0.0006578 0.00060505 0.0017209 -0.0090861 -4.7625e-05 0 0 0 0 0 0 0 0 0 0 0.78708 0 0 0 0 0 0.11155
0.76953 0.0010254 -0.004708 0.0063039 0.0010425 0 0.0003272 0.00087343 0.0015462 0.00097864 0.0021678 -0.015816 -9.098e-05 0 0 0 0 0 0 0 0 0 0 0.78441 0 0 0 0 0 0.18352
0.77344 0.0021374 -0.0058043 0.00070811 0.0036768 0 -0.001283 0.001017 0.0021524 0.0007484 0.0020696 -0.017377 -0.00019224 0 0 0 0 0 0 0 0 0 0 0.78658 0 0 0 0 0 0.20935
0.77734 0.0023022 -0.0056877 -0.0047613 0.002284 0 -0.0028176 0.0014879 0.0021554 0.00027202 0.0016713 -0.010171 -0.00026978 0 0 0 0 0 0 0 0 0 0 0.79322 0 0 0 0 0 0.1505
0.78125 0.0018668 -0.0042192 -0.0070899 -0.0016856 0 -0.0025832 0.0018735 0.0016575 -8.7525e-05 0.0013031 0.0013926 -0.00027075 0 0 0 0 0 0 0 0 0 0 0.79968 0 0 0 0 0 0.04042
0.78516 0.0015323 -0.0019678 -0.0062544 -0.0049063 0 -0.00078868 0.0017363 0.0010859 -0.00022944 0.0011244 0.0080478 -0.00022508 0 0 0 0 0 0 0 0 0 0 0.8008 0 0 0 0 0 -0.040104
0.78906 0.0017238 0.00016833 -0.0045878 -0.0047627 0 0.00089534 0.0010607 0.00081784 -0.00025543 0.0010365 0.0034743 -0.0002197 0 0 0 0 0 0 0 0 0 0 0.79544 0 0 0 0 0 -0.029742
0.79297 0.0023038 0.001449 -0.0041336 -0.0012882 0 0.0010731 0.00030529 0.00087878 -0.00022686 0.00082476 -0.010189 -0.00031496 0 0 0 0 0 0 0 0 0 0 0.78767 0 0 0 0 0 0.063503
0.79688 0.0027983 0.0016371 -0.0047522 0.0029669 0 -0.00022609 9.0032e-06 0.00098214 -5.0478e-05 0.00038721 -0.023976 -0.00048181 0 0 0 0 0 0 0 0 0 0 0.78339 0 0 0 0 0 0.17107
0.80078 0.0028338 0.0010864 -0.0047208 0.0048847 0 -0.0019797 0.00032343 0.00084843 0.00038066 -0.0001544 -0.029232 -0.00062035 0 0 0 0 0 0 0 0 0 0 0.7854 0 0 0 0 0 0.21968
0.80469 0.0023831 0.00052816 -0.0028785 0.0030033 0 -0.0033753 0.00090633 0.00048288 0.00097606 -0.00054486 -0.02393 -0.00064498 0 0 0 0 0 0 0 0 0 0 0.79141 0 0 0 0 0 0.18425
0.80859 0.0016908 0.00060327 0.00013253 -0.0015335 0 -0.0042804 0.001253 0.00015125 0.0014393 -0.00059176 -0.013103 -0.00055849 0 0 0 0 0 0 0 0 0 0 0.79644 0 0 0 0 0 0.097048
0.8125 0.001049 0.0013638 0.0027766 -0.0057977 0 -0.0045966 0.0011334 0.00010153 0.0015075 -0.00029614 -0.0038742 -0.0004477 0 0 0 0 0 0 0 0 0 0 0.79725 0 0 0 0 0 0.014221
0.81641 0.00064236 0.0021233 0.0044437 -0.0069937 0 -0.0036346 0.00073703 0.00032425 0.0011987 0.00017417 4.0113e-05 -0.00040577 0 0 0 0 0 0 0 0 0 0 0.79466 0 0 0 0 0 -0.026246
0.82031 0.00051659 0.0018927 0.0059411 -0.0042322 0 -0.0007141 0.00043837 0.00058802 0.00080522 0.00061884 8.1609e-06 -0.00045319 0 0 0 0 0 0 0 0 0 0 0.79188 0 0 0 0 0 -0.023176
0.82422 0.00059602 0.00018261 0.0080272 0.0008754 0 0.0034088 0.00045427 0.00069605 0.00063462 0.00092384 7.0961e-05 -0.00052783 0 0 0 0 0 0 0 0 0 0 0.79119 0 0 0 0 0 -0.0027952
0.82813 0.00070705 -0.0024571 0.0097595 0.0051623 0 0.0060965 0.00071669 0.00068358 0.00075988 0.0010831 0.00348 -0.00054856 0 0 0 0 0 0 0 0 0 0 0.79207 0 0 0 0 0 0.0022701
0.83203 0.00064988 -0.0046865 0.0088627 0.0059046 0 0.0045758 0.0010187 0.00074357 0.0010148 0.0011378 0.01096 -0.0004903 0 0 0 0 0 0 0 0 0 0 0.79251 0 0 0 0 0 -0.030112
0.83594 0.00033366 -0.0053029 0.0041373 0.0027045 0 -0.0012453 0.0012178 0.00095823 0.001195 0.0011072 0.020936 -0.00040271 0 0 0 0 0 0 0 0 0 0 0.79154 0 0 0 0 0 -0.10209
0.83984 -0.00013015 -0.0040945 -0.0025769 -0.0020446 0 -0.0076662 0.0012778 0.0011295 0.0012165 0.00097041 0.030371 -0.00036136 0 0 0 0 0 0 0 0 0 0 0.79024 0 0 0 0 0 -0.19203
0.84375 -0.0005107 -0.0018824 -0.0073052 -0.0046652 0 -0.0094967 0.0011674 0.00091745 0.0010725 0.00070457 0.035525 -0.00040222 0 0 0 0 0 0 0 0 0 0 0.79036 0 0 0 0 0 -0.26011
0.84766 -0.0006907 0.00026812 -0.0072905 -0.0028524 0 -0.0043314 0.00081057 0.00018542 0.00070224 0.00033742 0.033279 -0.00049973 0 0 0 0 0 0 0 0 0 0 0.79219 0 0 0 0 0 -0.26847
0.85156 -0.00082345 0.0019125 -0.0036113 0.0024264 0 0.0049079 0.00020029 -0.00078137 9.3111e-06 -3.4297e-05 0.023261 -0.00060127 0 0 0 0 0 0 0 0 0 0 0.79429 0 0 0 0 0 -0.20871
0.85547 -0.0012054 0.003349 -0.00026736 0.0074182 0 0.01178 -0.00045667 -0.001428 -0.00092854 -0.00028685 0.0092778 -0.00067672 0 0 0 0 0 0 0 0 0 0 0.79502 0 0 0 0 0 -0.11482
0.85938 -0.0019358 0.0049311 -0.00035821 0.008353 0 0.011332 -0.0007945 -0.0013607 -0.0017102 -0.00035433 -0.0021344 -0.00073346 0 0 0 0 0 0 0 0 0 0 0.79441 0 0 0 0 0 -0.043202
0.86328 -0.0027066 0.0063346 -0.003041 0.0044383 0 0.0041367 -0.00057726 -0.00068631 -0.0018022 -0.00029767 -0.0060793 -0.00078871 0 0 0 0 0 0 0 0 0 0 0.79397 0 0 0 0 0 -0.028902
0.86719 -0.0030015 0.0066051 -0.0043906 -0.0014062 0 -0.0042001 3.4666e-05 5.3088e-05 -0.0010095 -0.00028885 -0.0033315 -0.00083659 0 0 0 0 0 0 0 0 0 0 0.79487 0 0 0 0 0 -0.054102
0.87109 -0.0025893 0.005024 -0.0014376 -0.004852 0 -0.0076799 0.0005495 0.00031813 0.00020461 -0.00048953 -4.4906e-05 -0.00084991 0 0 0 0 0 0 0 0 0 0 0.79641 0 0 0 0 0 -0.060987
0.875 -0.0018424 0.0019549 0.0046289 -0.0037045 0 -0.0047094 0.0005547 1.7435e-05 0.00095136 -0.00089418 -0.0025476 -0.00081634 0 0 0 0 0 0 0 0 0 0 0.79657 0 0 0 0 0 -0.0035693
0.87891 -0.0015077 -0.0012136 0.0094031 0.00030271 0 0.0010143 0.00011827 -0.00042127 0.00061281 -0.0012703 -0.011408 -0.00076769 0 0 0 0 0 0 0 0 0 0 0.79417 0 0 0 0 0 0.10573
0.88281 -0.0020588 -0.0030664 0.0095132 0.003072 0 0.0040608 -0.00022521 -0.00041832 -0.00058329 -0.0012851 -0.020316 -0.00076462 0 0 0 0 0 0 0 0 0 0 0.79024 0 0 0 0 0 0.19934
0.88672 -0.0032055 -0.0032157 0.0059299 0.0017864 0 0.0019447 5.4226e-05 0.00026008 -0.0016743 -0.0007617 -0.021351 -0.00084385 0 0 0 0 0 0 0 0 0 0 0.78725 0 0 0 0 0 0.2094
0.89063 -0.0040533 -0.0024566 0.0029367 -0.002519 0 -0.0031151 0.00096159 0.0012868 -0.001733 0.00012873 -0.012236 -0.00097697 0 0 0 0 0 0 0 0 0 0 0.78682 0 0 0 0 0 0.1275
0.89453 -0.0038261 -0.0019233 0.0037296 -0.0057539 0 -0.006551 0.0019031 0.0020125 -0.00064564 0.00092367 0.0010239 -0.0010844 0 0 0 0 0 0 0 0 0 0 0.78829 0 0 0 0 0 0.015324
0.89844 -0.0025265 -0.002073 0.0070834 -0.0043255 0 -0.0054953 0.0021638 0.0019564 0.00080232 0.0011767 0.0088255 -0.0010984 0 0 0 0 0 0 0 0 0 0 0.7896 0 0 0 0 0 -0.045017
0.90234 -0.00093883 -0.0024286 0.0085131 0.0015889 0 -0.00094969 0.0015274 0.0011574 0.001616 0.00079675 0.0060076 -0.0010205 0 0 0 0 0 0 0 0 0 0 0.78942 0 0 0 0 0 -0.01822
0.90625 2.8776e-05 -0.0022119 0.0048368 0.0078936 0 0.003454 0.0004796 0.00012833 0.0014309 0.0001414 -0.0038963 -0.00092131 0 0 0 0 0 0 0 0 0 0 0.78835 0 0 0 0 0 0.058057
0.91016 7.0175e-05 -0.0011515 -0.0024241 0.0097515 0 0.0045909 -0.0001936 -0.000521 0.00074663 -0.00023877 -0.011968 -0.00088012 0 0 0 0 0 0 0 0 0 0 0.78801 0 0 0 0 0 0.10943
0.91406 -0.00035576 0.00032801 -0.0082406 0.0054925 0 0.0020855 -5.6565e-05 -0.00049015 0.00037724 -2.2062e-05 -0.011767 -0.00091799 0 0 0 0 0 0 0 0 0 0 0.78903 0 0 0 0 0 0.089768
0.91797 -0.00051515 0.0016134 -0.0087107 -0.0019333 0 -0.0018729 0.00064732 6.4011e-05 0.00066911 0.00062713 -0.0047644 -0.00098404 0 0 0 0 0 0 0 0 0 0 0.79026 0 0 0 0 0 0.018266
0.92188 -4.2362e-05 0.0024718 -0.0045629 -0.0071161 0 -0.0044568 0.0012557 0.00070157 0.0012255 0.0011794 0.0012942 -0.0010075 0 0 0 0 0 0 0 0 0 0 0.78995 0 0 0 0 0 -0.040495
0.92578 0.00084646 0.0030755 -0.00015828 -0.0062429 0 -0.0040879 0.0012765 0.0010304 0.0013614 0.0011557 -0.00061604 -0.0009676 0 0 0 0 0 0 0 0 0 0 0.78773 0 0 0 0 0 -0.032643
0.92969 0.0016903 0.0035482 0.0008595 6.4003e-05 0 -0.0011087 0.00078083 0.00095274 0.0008114 0.00051862 -0.010614 -0.0009163 0 0 0 0 0 0 0 0 0 0 0.78533 0 0 0 0 0 0.041259
0.93359 0.0022674 0.0036433 -0.0011261 0.0071927 0 0.0027039 0.00028856 0.00068481 2.7684e-06 -0.00026366 -0.021638 -0.00093178 0 0 0 0 0 0 0 0 0 0 0.78507 0 0 0 0 0 0.12795
0.9375 0.0027418 0.0029821 -0.0025793 0.0098488 0 0.005139 0.00029115 0.00057019 -0.00034775 -0.00053935 -0.024922 -0.0010425 0 0 0 0 0 0 0 0 0 0 0.7878 0 0 0 0 0 0.16219
0.94141 0.0033804 0.0015965 -0.00070784 0.0058023 0 0.0046284 0.00084129 0.00082512 9.6667e-05 4.6102e-05 -0.016515 -0.0011904 0 0 0 0 0 0 0 0 0 0 0.7921 0 0 0 0 0 0.11212
0.94531 0.0041856 0.00011587 0.0036961 -0.0025216 0 0.0011826 0.0015273 0.0013734 0.00098695 0.0012512 0.00014139 -0.0012696 0 0 0 0 0 0 0 0 0 0 0.79555 0 0 0 0 0 -0.0025416
0.94922 0.0048292 -0.00070666 0.0072035 -0.0096388 0 -0.0032539 0.0018028 0.0018696 0.0015995 0.002342 0.01697 -0.0012095 0 0 0 0 0 0 0 0 0 0 0.7967 0 0 0 0 0 -0.1266
0.95313 0.004934 -0.00069605 0.0072201 -0.010693 0 -0.0056355 0.001383 0.0019078 0.0014442 0.0025514 0.026751 -0.0010356 0 0 0 0 0 0 0 0 0 0 0.79596 0 0 0 0 0 -0.20467
0.95703 0.0043974 -0.00044446 0.0042825 -0.004791 0 -0.0038112 0.00042812 0.0013027 0.00062503 0.0016071 0.027364 -0.00085562 0 0 0 0 0 0 0 0 0 0 0.79484 0 0 0 0 0 -0.21263
0.96094 0.0034501 -0.00073885 0.00099496 0.0042549 0 0.0015468 -0.0005667 0.0002625 -0.00030975 -2.4786e-05 0.022302 -0.00078267 0 0 0 0 0 0 0 0 0 0 0.79447 0 0 0 0 0 -0.1687
0.96484 0.002444 -0.0017719 -0.00092329 0.010377 0 0.0068428 -0.0010686 -0.00068845 -0.00082131 -0.0013809 0.017667 -0.00085641 0 0 0 0 0 0 0 0 0 0 0.7949 0 0 0 0 0 -0.11915
0.96875 0.0016179 -0.0029274 -0.0021665 0.0093805 0 0.0079165 -0.0008161 -0.0010287 -0.00073213 -0.0016128 0.017841 -0.0010224 0 0 0 0 0 0 0 0 0 0 0.79555 0 0 0 0 0 -0.10643
0.97266 0.0010471 -0.0033522 -0.004428 0.0019549 0 0.0033382 1.505e-05 -0.00060006 -0.00024758 -0.00057978 0.022495 -0.0011802 0 0 0 0 0 0 0 0 0 0 0.79593 0 0 0 0 0 -0.13833
0.97656 0.00073666 -0.0027209 -0.0078495 -0.0066805 0 -0.004094 0.0008923 0.00026388 0.00026608 0.0010152 0.026762 -0.0012563 0 0 0 0 0 0 0 0 0 0 0.79582 0 0 0 0 0 -0.18004
0.98047 0.00066952 -0.0014246 -0.010346 -0.010446 0 -0.0092274 0.0012511 0.00097224 0.00052063 0.0021018 0.024614 -0.0012467 0 0 0 0 0 0 0 0 0 0 0.79499 0 0 0 0 0 -0.17875
0.98438 0.00074058 -5.1312e-05 -0.00966 -0.0068581 0 -0.0085474 0.0009037 0.0011224 0.00042709 0.0020281 0.013385 -0.0012017 0 0 0 0 0 0 0 0 0 0 0.7932 0 0 0 0 0 -0.10603
0.98828 0.00071276 0.001209 -0.0058977 0.0010885 0 -0.0030393 0.00023846 0.00080719 0.00010497 0.001065 -0.0037095 -0.0011767 0 0 0 0 0 0 0 0 0 0 0.79068 0 0 0 0 0 0.014798
0.99219 0.0003537 0.0025508 -0.0017115 0.0071709 0 0.0025749 -1.2867e-05 0.00051393 -0.00018329 0.00019503 -0.019251 -0.0011922 0 0 0 0 0 0 0 0 0 0 0.78852 0 0 0 0 0 0.12226
0.99609 -0.00031194 0.0039624 0.00021764 0.006728 0 0.0036789 0.00064626 0.00067979 -0.00017408 0.00030294 -0.026675 -0.0012307 0 0 0 0 0 0 0 0 0 0 0.78816 0 0 0 0 0 0.16419
1 -0.00090918 0.004804 -0.00020447 0.00027157 0 -0.00051168 0.0019842 0.0012764 0.00020495 0.0014082 -0.024992 -0.0012611 0 0 0 0 0 0 0 0 0 0 0.79016 0 0 0 0 0 0.1405
1.0039 -0.00096851 0.0041846 -0.00051471 -0.0069657 0 -0.0064304 0.003097 0.0018035 0.0007226 0.0025996 -0.01929 -0.0012658 0 0 0 0 0 0 0 0 0 0 0.79332 0 0 0 0 0 0.10263
1.0078 -0.00037065 0.0019069 0.0016609 -0.0092049 0 -0.009169 0.0030709 0.001726 0.00096663 0.0027746 -0.01635 -0.0012469 0 0 0 0 0 0 0 0 0 0 0.7953 0 0 0 0 0 0.10701
1.0117 0.00043992 -0.00097534 0.0061022 -0.0046558 0 -0.0063784 0.0017593 0.00098554 0.00068208 0.0015869 -0.018865 -0.0012164 0 0 0 0 0 0 0 0 0 0 0.79446 0 0 0 0 0 0.16224
1.0156 0.00074804 -0.0026992 0.01018 0.0032277 0 0.00014079 -5.4455e-06 0.00011605 5.8073e-05 -0.00021533 -0.023205 -0.0011847 0 0 0 0 0 0 0 0 0 0 0.79123 0 0 0 0 0 0.21787
1.0195 0.0001747 -0.0021101 0.011419 0.0086803 0 0.0062066 -0.0010211 -0.00017884 -0.00034602 -0.001378 -0.022781 -0.0011582 0 0 0 0 0 0 0 0 0 0 0.78787 0 0 0 0 0 0.2073
1.0234 -0.00094265 0.00038432 0.0096876 0.0082274 0 0.0085995 -0.00068074 0.00035669 -5.3184e-05 -0.0011676 -0.014176 -0.0011419 0 0 0 0 0 0 0 0 0 0 0.78673 0 0 0 0 0 0.10828
1.0273 -0.00179 0.0031053 0.006849 0.0031962 0 0.0071548 0.00053679 0.0012648 0.0008692 5.164e-05 -0.00071383 -0.0011398 0 0 0 0 0 0 0 0 0 0 0.78844 0 0 0 0 0 -0.032228
1.0313 -0.0017783 0.0044071 0.0044936 -0.0017316 0 0.004188 0.001504 0.0017249 0.00179 0.0011825 0.0097442 -0.0011502 0 0 0 0 0 0 0 0 0 0 0.79163 0 0 0 0 0 -0.13146
1.0352 -0.0010955 0.0038515 0.0023908 -0.0024843 0 0.0021839 0.0014436 0.0012454 0.0020189 0.0013567 0.01097 -0.001164 0 0 0 0 0 0 0 0 0 0 0.79418 0 0 0 0 0 -0.13444
1.0391 -0.00058828 0.0022851 -0.00069376 0.0012535 0 0.0018891 0.00059641 0.00010305 0.0014087 0.00062545 0.0033422 -0.0011696 0 0 0 0 0 0 0 0 0 0 0.79472 0 0 0 0 0 -0.054535
1.043 -0.0010366 0.00090556 -0.0049092 0.006101 0 0.0022091 -5.1708e-05 -0.00086248 0.00048968 -0.00021467 -0.0064469 -0.0011631 0 0 0 0 0 0 0 0 0 0 0.79323 0 0 0 0 0 0.040317
1.0469 -0.0024387 0.00028138 -0.0084927 0.0078836 0 0.0016068 0.00026976 -0.0009357 -1.3481e-05 -0.00043971 -0.010537 -0.0011496 0 0 0 0 0 0 0 0 0 0 0.7907 0 0 0 0 0 0.080531
1.0508 -0.0039381 0.00018032 -0.0092839 0.0048603 0 -0.00040734 0.0013625 -0.00010965 0.00015966 -6.0027e-05 -0.0056282 -0.0011354 0 0 0 0 0 0 0 0 0 0 0.78847 0 0 0 0 0 0.042649
1.0547 -0.0044767 0.00015604 -0.0069564 -0.0011688 0 -0.0028707 0.0022228 0.00092575 0.00060226 0.00028434 0.0050688 -0.0011187 0 0 0 0 0 0 0 0 0 0 0.78778 0 0 0 0 0 -0.042297
1.0586 -0.0036325 0.00011925 -0.003433 -0.0064046 0 -0.0041671 0.0019749 0.0013664 0.00069017 4.3193e-05 0.01472 -0.0010925 0 0 0 0 0 0 0 0 0 0 0.78946 0 0 0 0 0 -0.11875
1.0625 -0.001947 0.00028318 -0.00090968 -0.0077882 0 -0.0032758 0.00069941 0.00093848 0.00023842 -0.00064903 0.017969 -0.0010599 0 0 0 0 0 0 0 0 0 0 0.79332 0 0 0 0 0 -0.14665
1.0664 -0.00048461 0.0006627 0.00040112 -0.0048937 0 -0.00056421 -0.0006189 6.7397e-05 -0.00029698 -0.0010936 0.014463 -0.0010439 0 0 0 0 0 0 0 0 0 0 0.79765 0 0 0 0 0 -0.12334
1.0703 -7.6093e-06 0.00082196 0.0022755 0.0001199 0 0.0023486 -0.00097607 -0.00052947 -0.00028624 -0.00073146 0.0086445 -0.0010768 0 0 0 0 0 0 0 0 0 0 0.79965 0 0 0 0 0 -0.078923
1.0742 -0.0004398 0.00025549 0.0061133 0.0041451 0 0.0035602 -0.00023804 -0.00043805 0.00040016 0.00027916 0.006432 -0.0011696 0 0 0 0 0 0 0 0 0 0 0.7972 0 0 0 0 0 -0.054375
1.0781 -0.0010223 -0.0009797 0.010754 0.0051016 0 0.0021322 0.00078482 0.00017779 0.0011983 0.001186 0.011151 -0.0012889 0 0 0 0 0 0 0 0 0 0 0.79074 0 0 0 0 0 -0.076899
1.082 -0.0009857 -0.0021182 0.013004 0.0030432 0 -0.0011486 0.0011205 0.00080233 0.0013592 0.0013448 0.021221 -0.0013671 0 0 0 0 0 0 0 0 0 0 0.78365 0 0 0 0 0 -0.14324
1.0859 -0.00016998 -0.0022905 0.010594 -0.00013903 0 -0.0041062 0.00052059 0.0010306 0.00067317 0.00080677 0.030917 -0.001347 0 0 0 0 0 0 0 0 0 0 0.78012 0 0 0 0 0 -0.21841
1.0898 0.00088987 -0.001333 0.0046146 -0.0021165 0 -0.0045869 -0.0003737 0.00084379 -0.00030892 0.00022183 0.033834 -0.0012296 0 0 0 0 0 0 0 0 0 0 0.78215 0 0 0 0 0 -0.25334
1.0938 0.0014411 1.6718e-05 -0.0011579 -0.0017165 0 -0.0020888 -0.00069768 0.0005049 -0.00079441 0.00016696 0.027039 -0.0010828 0 0 0 0 0 0 0 0 0 0 0.78803 0 0 0 0 0 -0.21568
1.0977 0.0011406 0.00077487 -0.0035204 0.00033405 0 0.0016444 -0.00018979 0.00024973 -0.00050906 0.00057417 0.013234 -0.0010024 0 0 0 0 0 0 0 0 0 0 0.79377 0 0 0 0 0 -0.11492
1.1016 0.00033118 0.00060368 -0.0025208 0.0020497 0 0.0037327 0.00061104 9.7233e-05 5.1634e-05 0.00082288 -0.00086569 -0.0010492 0 0 0 0 0 0 0 0 0 0 0.79633 0 0 0 0 0 -0.00047261
1.1055 -0.00023541 7.8839e-05 -0.00096277 0.0017887 0 0.002325 0.0009483 -6.9002e-05 0.00013947 0.00040003 -0.009148 -0.0012107 0 0 0 0 0 0 0 0 0 0 0.79575 0 0 0 0 0 0.071936
1.1094 8.2613e-06 8.9508e-05 -0.0013543 -0.00039566 0 -0.0018323 0.00060848 -0.0002872 -0.00046046 -0.00052884 -0.010493 -0.0014128 0 0 0 0 0 0 0 0 0 0 0.79443 0 0 0 0 0 0.082525
1.1133 0.0010097 0.00097663 -0.0034353 -0.0027799 0 -0.0057809 0.00011323 -0.00042387 -0.0011536 -0.0012072 -0.0093894 -0.0015689 0 0 0 0 0 0 0 0 0 0 0.79445 0 0 0 0 0 0.062897
1.1172 0.0021603 0.0022393 -0.0046849 -0.0034213 0 -0.0065235 0.0001767 -0.00029885 -0.0010667 -0.00096433 -0.011997 -0.0016286 0 0 0 0 0 0 0 0 0 0 0.79552 0 0 0 0 0 0.068259
1.1211 0.0028021 0.0030373 -0.0030863 -0.0018382 0 -0.0033078 0.0009795 0.00011229 9.9818e-05 0.00015359 -0.020682 -0.0015946 0 0 0 0 0 0 0 0 0 0 0.79557 0 0 0 0 0 0.12772
1.125 0.0027634 0.0029338 0.00079554 0.00057136 0 0.0018119 0.0019697 0.0006168 0.0017041 0.001388 -0.03161 -0.001506 0 0 0 0 0 0 0 0 0 0 0.79314 0 0 0 0 0 0.21607
1.1289 0.0024802 0.00215 0.0044522 0.0017996 0 0.0055625 0.0023704 0.00095197 0.0026471 0.0018997 -0.037603 -0.0014076 0 0 0 0 0 0 0 0 0 0 0.7892 0 0 0 0 0 0.2734
1.1328 0.0025876 0.0011755 0.0058948 0.0010681 0 0.0058564 0.0018902 0.000997 0.0022829 0.0014513 -0.033946 -0.001329 0 0 0 0 0 0 0 0 0 0 0.78651 0 0 0 0 0 0.25616
1.1367 0.003312 0.00024756 0.0052748 -0.00047171 0 0.0030952 0.00095514 0.00084875 0.00094271 0.00054175 -0.022212 -0.0012789 0 0 0 0 0 0 0 0 0 0 0.78724 0 0 0 0 0 0.17398
1.1406 0.0041867 -0.00072187 0.0041423 -0.00087543 0 -0.00050009 0.00026736 0.00070382 -0.00037765 -8.2542e-05 -0.008898 -0.0012508 0 0 0 0 0 0 0 0 0 0 0.79113 0 0 0 0 0 0.079721
1.1445 0.0043658 -0.0017579 0.0034693 0.00065971 0 -0.0027369 0.00014041 0.0006771 -0.00086211 -6.9955e-05 -0.00024576 -0.0012319 0 0 0 0 0 0 0 0 0 0 0.7959 0 0 0 0 0 0.023422
1.1484 0.003317 -0.0025079 0.0027683 0.0029189 0 -0.0028739 0.0002555 0.00073142 -0.00049761 0.00030291 0.0021346 -0.0012124 0 0 0 0 0 0 0 0 0 0 0.7992 0 0 0 0 0 0.013612
1.1523 0.0013252 -0.0024531 0.0011734 0.0037589 0 -0.0016502 4.9472e-05 0.00076394 3.2089e-05 0.00045874 0.0012763 -0.0011926 0 0 0 0 0 0 0 0 0 0 0.80028 0 0 0 0 0 0.019782
1.1563 -0.0006327 -0.0014787 -0.001004 0.0021909 0 -0.00027458 -0.00066744 0.00073673 2.2643e-05 6.5623e-05 0.0011041 -0.0011833 0 0 0 0 0 0 0 0 0 0 0.79981 0 0 0 0 0 0.0092565
1.1602 -0.0015709 -0.00016742 -0.0022787 -0.00053216 0 0.00053273 -0.0014714 0.00071146 -0.00063499 -0.00068366 0.0027955 -0.0011954 0 0 0 0 0 0 0 0 0 0 0.79859 0 0 0 0 0 -0.020233
1.1641 -0.001194 0.00059354 -0.0017003 -0.0019401 0 0.00072808 -0.0016904 0.00076471 -0.0014099 -0.0012599 0.0045148 -0.0012251 0 0 0 0 0 0 0 0 0 0 0.79667 0 0 0 0 0 -0.043225
1.168 -5.645e-05 0.00039154 -0.00027497 -0.00061017 0 0.00054585 -0.001024 0.00088802 -0.0016287 -0.0012438 0.0041783 -0.0012488 0 0 0 0 0 0 0 0 0 0 0.79382 0 0 0 0 0 -0.038077
1.1719 0.00091709 -0.00030719 -0.00022954 0.002426 0 0.00015945 0.00016003 0.00098363 -0.0010372 -0.00064627 0.0020401 -0.0012392 0 0 0 0 0 0 0 0 0 0 0.79056 0 0 0 0 0 -0.012507
1.1758 0.0011203 -0.00057993 -0.00262 0.0044941 0 -0.00028267 0.0011154 0.00095619 3.6664e-05 0.00012416 0.00046899 -0.0011905 0 0 0 0 0 0 0 0 0 0 0.78828 0 0 0 0 0 0.0033439
1.1797 0.00059273 5.0575e-05 -0.005824 0.0036254 0 -0.00051738 0.0013166 0.00079889 0.00098772 0.00057091 0.0014429 -0.0011316 0 0 0 0 0 0 0 0 0 0 0.78808 0 0 0 0 0 -0.012116
1.1836 -0.00022149 0.0010818 -0.0067787 0.00030956 0 -0.00031517 0.00083705 0.00058631 0.0013915 0.00043902 0.0046229 -0.0011096 0 0 0 0 0 0 0 0 0 0 0.78957 0 0 0 0 0 -0.050048
1.1875 -0.00097877 0.0014003 -0.0039735 -0.0029553 0 0.00014376 0.0002089 0.00039296 0.0012388 -0.00015291 0.0080517 -0.0011536 0 0 0 0 0 0 0 0 0 0 0.79095 0 0 0 0 0 -0.081261
1.1914 -0.0017076 0.00025424 0.00082099 -0.0039073 0 0.00016359 -6.0152e-05 0.00023498 0.00082439 -0.00082536 0.010586 -0.0012492 0 0 0 0 0 0 0 0 0 0 0.79063 0 0 0 0 0 -0.087459
1.1953 -0.0026265 -0.002033 0.0040291 -0.0024968 0 -0.0009609 0.00012886 9.6905e-05 0.00045869 -0.0011891 0.013272 -0.0013471 0 0 0 0 0 0 0 0 0 0 0.78878 0 0 0 0 0 -0.080942
1.1992 -0.003749 -0.0042322 0.0036593 -0.00077588 0 -0.0031383 0.00047841 -5.4399e-07 0.0002624 -0.001075 0.018004 -0.0014003 0 0 0 0 0 0 0 0 0 0 0.78734 0 0 0 0 0 -0.091798
1.2031 -0.0047076 -0.0050972 0.0012503 -0.00079934 0 -0.0051503 0.00062177 9.9185e-06 0.0001667 -0.00061839 0.024709 -0.0013955 0 0 0 0 0 0 0 0 0 0 0.78825 0 0 0 0 0 -0.13466
1.207 -0.0049934 -0.0042198 0.00033118 -0.0024849 0 -0.0052974 0.00043544 0.00015995 4.9769e-05 -0.00016003 0.030047 -0.0013543 0 0 0 0 0 0 0 0 0 0 0.79156 0 0 0 0 0 -0.18791
1.2109 -0.004389 -0.0022017 0.002821 -0.0034765 0 -0.0026825 8.3298e-05 0.00035317 -0.00014323 -2.627e-05 0.029327 -0.0013056 0 0 0 0 0 0 0 0 0 0 0.79522 0 0 0 0 0 -0.20682
1.2148 -0.0031897 -0.00013305 0.0069028 -0.0012956 0 0.0018416 -0.00018287 0.00038412 -0.0003858 -0.0003253 0.020302 -0.0012602 0 0 0 0 0 0 0 0 0 0 0.79663 0 0 0 0 0 -0.16016
1.2188 -0.0020154 0.0011084 0.0085127 0.0040244 0 0.0058878 -0.00024198 9.3886e-05 -0.00063361 -0.00089161 0.005629 -0.0012114 0 0 0 0 0 0 0 0 0 0 0.79471 0 0 0 0 0 -0.058391
1.2227 -0.001389 0.0012282 0.0050631 0.0092157 0 0.0068963 -0.00015448 -0.0004592 -0.00087619 -0.001412 -0.0082658 -0.0011561 0 0 0 0 0 0 0 0 0 0 0.79064 0 0 0 0 0 0.050872
1.2266 -0.0014386 0.00046055 -0.002111 0.0098893 0 0.0037856 -5.0601e-05 -0.00098227 -0.0011192 -0.0016331 -0.015287 -0.0011092 0 0 0 0 0 0 0 0 0 0 0.78688 0 0 0 0 0 0.11619
1.2305 -0.001919 -0.00066798 -0.0087906 0.004051 0 -0.0021895 -4.6091e-08 -0.0011354 -0.0013209 -0.0014936 -0.013773 -0.0010929 0 0 0 0 0 0 0 0 0 0 0.78539 0 0 0 0 0 0.11791
1.2344 -0.0024482 -0.0015342 -0.011271 -0.0057464 0 -0.0079528 1.954e-05 -0.00078919 -0.001361 -0.001096 -0.0076961 -0.0011135 0 0 0 0 0 0 0 0 0 0 0.78656 0 0 0 0 0 0.080062
1.2383 -0.0027171 -0.0015868 -0.0089578 -0.013553 0 -0.010251 6.4929e-05 -0.00013782 -0.0011017 -0.00057927 -0.0041224 -0.0011534 0 0 0 0 0 0 0 0 0 0 0.78933 0 0 0 0 0 0.052226
1.2422 -0.0025502 -0.0005914 -0.0041003 -0.013962 0 -0.0075305 0.00016965 0.00043988 -0.00051544 -2.5762e-05 -0.0085783 -0.0011908 0 0 0 0 0 0 0 0 0 0 0.79208 0 0 0 0 0 0.075581
1.2461 -0.0018898 0.0011168 0.0005538 -0.0061001 0 -0.00098923 0.00034082 0.00066323 0.00022762 0.00052208 -0.021195 -0.0012252 0 0 0 0 0 0 0 0 0 0 0.79353 0 0 0 0 0 0.15526
1.25 -0.00081863 0.0026413 0.0036979 0.0053447 0 0.0059085 0.00058166 0.00054424 0.0008189 0.0009925 -0.036047 -0.001277 0 0 0 0 0 0 0 0 0 0 0.7932 0 0 0 0 0 0.255
1.2539 0.00039523 0.002971 0.0054724 0.01307 0 0.009335 0.00088449 0.00033649 0.0010183 0.0012775 -0.044303 -0.0013576 0 0 0 0 0 0 0 0 0 0 0.79158 0 0 0 0 0 0.31677
1.2578 0.0013618 0.0016658 0.0062302 0.012151 0 0.007425 0.001194 0.00029414 0.00086532 0.0013236 -0.039576 -0.0014404 0 0 0 0 0 0 0 0 0 0 0.78984 0 0 0 0 0 0.29504
1.2617 0.0017906 -0.00072921 0.0058104 0.0035226 0 0.0015592 0.0014007 0.00045787 0.00070181 0.0012256 -0.02228 -0.0014714 0 0 0 0 0 0 0 0 0 0 0.78926 0 0 0 0 0 0.18645
1.2656 0.0017214 -0.0029366 0.0040512 -0.0066823 0 -0.0044039 0.001407 0.00064995 0.00093383 0.0011962 1.7239e-05 -0.0014179 0 0 0 0 0 0 0 0 0 0 0.79044 0 0 0 0 0 0.035719
1.2695 0.001531 -0.0037562 0.0016035 -0.011528 0 -0.0066457 0.0012212 0.00066627 0.0016836 0.0013998 0.016926 -0.0013091 0 0 0 0 0 0 0 0 0 0 0.79271 0 0 0 0 0 -0.089013
1.2734 0.0016576 -0.0028502 -0.00023296 -0.0082029 0 -0.0040048 0.00098088 0.00047659 0.0026155 0.0017879 0.021685 -0.001223 0 0 0 0 0 0 0 0 0 0 0.79453 0 0 0 0 0 -0.138
1.2773 0.0022617 -0.0009116 -0.00065658 0.00021607 0 0.0012333 0.0008517 0.00024635 0.0031209 0.0020996 0.015269 -0.0012222 0 0 0 0 0 0 0 0 0 0 0.79468 0 0 0 0 0 -0.11054
1.2813 0.0031312 0.00088935 -0.00019401 0.0074303 0 0.0050808 0.00087374 0.0001673 0.00276 0.0020513 0.0050827 -0.001297 0 0 0 0 0 0 0 0 0 0 0.79329 0 0 0 0 0 -0.051362
1.2852 0.0039183 0.0017266 -0.00017057 0.0088518 0 0.0048828 0.00090148 0.00026619 0.0016228 0.0015621 -0.00079868 -0.0013736 0 0 0 0 0 0 0 0 0 0 0.79174 0 0 0 0 0 -0.014718
1.2891 0.0044597 0.001578 -0.0013125 0.0048685 0 0.001294 0.00072109 0.00037913 0.0003042 0.00082639 0.00063185 -0.0013864 0 0 0 0 0 0 0 0 0 0 0.79143 0 0 0 0 0 -0.024303
1.293 0.0048488 0.0010326 -0.0030124 -7.9918e-05 0 -0.0023981 0.0002672 0.00031803 -0.00050723 0.00017667 0.0060832 -0.001345 0 0 0 0 0 0 0 0 0 0 0.79237 0 0 0 0 0 -0.061084
1.2969 0.0051878 0.00069131 -0.0040874 -0.0016666 0 -0.0030694 -0.00025427 6.7781e-05 -0.00050649 -0.00013869 0.0099152 -0.0013275 0 0 0 0 0 0 0 0 0 0 0.79314 0 0 0 0 0 -0.087454
1.3008 0.0053115 0.00068586 -0.0041616 0.00054022 0 -0.00037243 -0.00047745 -0.00018153 6.0775e-05 -8.3577e-05 0.0095503 -0.0013985 0 0 0 0 0 0 0 0 0 0 0.7922 0 0 0 0 0 -0.084479
1.3047 0.0048397 0.0006743 -0.004042 0.0029181 0 0.0030151 -0.00016574 -0.00020658 0.00065469 0.00020542 0.0075237 -0.0015294 0 0 0 0 0 0 0 0 0 0 0.78953 0 0 0 0 0 -0.068188
1.3086 0.0035803 0.00024257 -0.0045612 0.0013544 0 0.0037173 0.00055298 3.4276e-05 0.00088184 0.00055078 0.0085377 -0.0016054 0 0 0 0 0 0 0 0 0 0 0.78676 0 0 0 0 0 -0.070997
1.3125 0.0018945 -0.00067223 -0.0051684 -0.0046113 0 0.00060199 0.0012256 0.00035485 0.00074971 0.00083183 0.014461 -0.0015227 0 0 0 0 0 0 0 0 0 0 0.78587 0 0 0 0 0 -0.10703
1.3164 0.00058759 -0.0016885 -0.0040254 -0.01078 0 -0.0041485 0.0013944 0.00051874 0.00055595 0.00099485 0.022016 -0.001292 0 0 0 0 0 0 0 0 0 0 0.78744 0 0 0 0 0 -0.15482
1.3203 0.00031342 -0.0022648 0.0001566 -0.011501 0 -0.0067537 0.00095864 0.00047527 0.00055898 0.0010178 0.025329 -0.0010484 0 0 0 0 0 0 0 0 0 0 0.79018 0 0 0 0 0 -0.17419
1.3242 0.00098957 -0.002108 0.0062816 -0.0045513 0 -0.0049227 0.00027132 0.00041665 0.00074 0.00089163 0.02108 -0.00094998 0 0 0 0 0 0 0 0 0 0 0.79214 0 0 0 0 0 -0.14225
1.3281 0.0017933 -0.001385 0.011067 0.0064109 0 0.0002243 -0.0001377 0.00057931 0.00084235 0.00062683 0.011638 -0.001049 0 0 0 0 0 0 0 0 0 0 0.79238 0 0 0 0 0 -0.075833
1.332 0.0018172 -0.00059446 0.011449 0.014059 0 0.0049538 -9.1798e-06 0.00096422 0.00060957 0.00025096 0.0034476 -0.0012509 0 0 0 0 0 0 0 0 0 0 0.79162 0 0 0 0 0 -0.020214
1.3359 0.00083893 -0.0002209 0.0071372 0.01276 0 0.0057715 0.0003997 0.0012554 -7.9559e-06 -0.00021085 0.0019978 -0.0013961 0 0 0 0 0 0 0 0 0 0 0.79125 0 0 0 0 0 -0.013223
1.3398 -0.00049477 -0.00042372 0.00097635 0.0029889 0 0.0020607 0.00050493 0.0010565 -0.00083095 -0.00073624 0.0074786 -0.001392 0 0 0 0 0 0 0 0 0 0 0.79194 0 0 0 0 0 -0.054422
1.3438 -0.0012623 -0.00095878 -0.0032995 -0.0086943 0 -0.0035082 -0.0001009 0.0002701 -0.0015778 -0.0012596 0.014442 -0.0012782 0 0 0 0 0 0 0 0 0 0 0.79309 0 0 0 0 0 -0.10338
1.3477 -0.0011131 -0.0013493 -0.0039252 -0.014197 0 -0.0070144 -0.0012378 -0.00071953 -0.0020011 -0.0016255 0.015547 -0.0011726 0 0 0 0 0 0 0 0 0 0 0.79367 0 0 0 0 0 -0.10741
1.3516 -0.00058633 -0.001174 -0.0021097 -0.0096837 0 -0.0061458 -0.0021885 -0.0012629 -0.0019535 -0.0016299 0.0065729 -0.0011577 0 0 0 0 0 0 0 0 0 0 0.79334 0 0 0 0 0 -0.038043
1.3555 -0.00059449 -0.00030538 -0.00049871 0.0016366 0 -0.0017565 -0.0022179 -0.00092669 -0.0014157 -0.0011718 -0.01066 -0.0012128 0 0 0 0 0 0 0 0 0 0 0.79277 0 0 0 0 0 0.088676
1.3594 -0.0015465 0.0010042 -0.00068686 0.011755 0 0.0029034 -0.0011706 0.00014148 -0.00053429 -0.00040254 -0.029137 -0.0012509 0 0 0 0 0 0 0 0 0 0 0.79285 0 0 0 0 0 0.21993
1.3633 -0.00293 0.0022097 -0.002023 0.013514 0 0.0045834 0.00034561 0.001281 0.00036337 0.00029627 -0.040598 -0.0012156 0 0 0 0 0 0 0 0 0 0 0.79371 0 0 0 0 0 0.29654
1.3672 -0.0037589 0.0026987 -0.0025395 0.0056485 0 0.0022725 0.0013774 0.0017921 0.00087404 0.00055538 -0.040269 -0.00114 0 0 0 0 0 0 0 0 0 0 0.79453 0 0 0 0 0 0.28795
1.3711 -0.0034828 0.0020847 -0.00088658 -0.0063637 0 -0.0022436 0.0013415 0.0014535 0.00075422 0.00031929 -0.029685 -0.0011125 0 0 0 0 0 0 0 0 0 0 0.79435 0 0 0 0 0 0.2111
1.375 -0.0025186 0.00045103 0.0025222 -0.014207 0 -0.0057711 0.00047109 0.00067545 0.00013502 -6.3087e-05 -0.015789 -0.0011867 0 0 0 0 0 0 0 0 0 0 0.79289 0 0 0 0 0 0.12031
1.3789 -0.0019034 -0.001608 0.0059624 -0.012613 0 -0.0059778 -0.00037897 0.00016687 -0.00049854 -8.7448e-05 -0.006546 -0.0013243 0 0 0 0 0 0 0 0 0 0 0.79084 0 0 0 0 0 0.071799
1.3828 -0.0023769 -0.0032424 0.0077839 -0.0030347 0 -0.0029527 -0.00042917 0.00037757 -0.00062378 0.00047958 -0.0056261 -0.0014266 0 0 0 0 0 0 0 0 0 0 0.78932 0 0 0 0 0 0.084424
1.3867 -0.0037225 -0.0038155 0.0074804 0.0075262 0 0.00097646 0.00038635 0.0011531 -8.4116e-05 0.0013477 -0.0098956 -0.0014232 0 0 0 0 0 0 0 0 0 0 0.78918 0 0 0 0 0 0.12544
1.3906 -0.0049519 -0.0033056 0.0057626 0.011699 0 0.0029835 0.0013662 0.0018657 0.00075556 0.0018681 -0.01193 -0.0013335 0 0 0 0 0 0 0 0 0 0 0.79069 0 0 0 0 0 0.13543
1.3945 -0.0051499 -0.0023271 0.003866 0.0071404 0 0.0017947 0.0016264 0.0019127 0.0012693 0.0015247 -0.00609 -0.001245 0 0 0 0 0 0 0 0 0 0 0.79352 0 0 0 0 0 0.076945
1.3984 -0.0042122 -0.0016924 0.0027225 -0.0018556 0 -0.0014093 0.00084818 0.001195 0.0010649 0.00037099 0.0064993 -0.0012318 0 0 0 0 0 0 0 0 0 0 0.79679 0 0 0 0 0 -0.031128
1.4023 -0.0028482 -0.0018004 0.0024452 -0.007775 0 -0.0039052 -0.00043156 0.00020838 0.00030622 -0.00094917 0.01838 -0.0012891 0 0 0 0 0 0 0 0 0 0 0.79907 0 0 0 0 0 -0.12448
1.4063 -0.0019063 -0.0023303 0.0022755 -0.0057597 0 -0.0035222 -0.0012368 -0.0003218 -0.00042098 -0.0016439 0.021702 -0.0013423 0 0 0 0 0 0 0 0 0 0 0.79896 0 0 0 0 0 -0.14449
1.4102 -0.0016754 -0.0025115 0.0010243 0.0025735 0 -0.00038797 -0.00094227 7.6229e-06 -0.0006028 -0.0013537 0.014911 -0.0013193 0 0 0 0 0 0 0 0 0 0 0.79588 0 0 0 0 0 -0.088161
1.4141 -0.0017709 -0.0017773 -0.0020851 0.01038 0 0.00303 0.00020831 0.0009492 -0.00023531 -0.0004271 0.0043622 -0.0012179 0 0 0 0 0 0 0 0 0 0 0.79092 0 0 0 0 0 -0.013061
1.418 -0.0016286 -0.00025948 -0.0065881 0.010987 0 0.0037381 0.001283 0.0017504 0.00017312 0.00032545 -0.00083979 -0.0011098 0 0 0 0 0 0 0 0 0 0 0.78648 0 0 0 0 0 0.0098604
1.4219 -0.0010746 0.0012993 -0.010637 0.0032344 0 0.00061112 0.001397 0.001684 4.7077e-05 0.00022812 0.0034674 -0.0010806 0 0 0 0 0 0 0 0 0 0 0.78478 0 0 0 0 0 -0.043496
1.4258 -0.00043195 0.0021386 -0.011939 -0.0074725 0 -0.0044663 0.00041006 0.00059053 -0.00073752 -0.00075118 0.012953 -0.0011603 0 0 0 0 0 0 0 0 0 0 0.78623 0 0 0 0 0 -0.12933
1.4297 -0.00011973 0.0020508 -0.0093014 -0.013271 0 -0.0077392 -0.00096747 -0.00096197 -0.0017064 -0.0019536 0.018595 -0.0013014 0 0 0 0 0 0 0 0 0 0 0.7891 0 0 0 0 0 -0.17322
1.4336 -0.00018976 0.0014327 -0.0036486 -0.0099076 0 -0.006336 -0.0017296 -0.0020361 -0.0021446 -0.0024867 0.014608 -0.0014181 0 0 0 0 0 0 0 0 0 0 0.79103 0 0 0 0 0 -0.1339
1.4375 -0.00026432 0.00081324 0.0024189 -1.637e-05 0 -0.00063476 -0.0013328 -0.0019637 -0.0016662 -0.0018631 0.0036271 -0.0014488 0 0 0 0 0 0 0 0 0 0 0.79107 0 0 0 0 0 -0.038834
1.4414 9.0611e-05 0.00034554 0.0062777 0.0089273 0 0.0056559 -6.3428e-05 -0.00081107 -0.00052549 -0.00036357 -0.0053083 -0.0013906 0 0 0 0 0 0 0 0 0 0 0.79037 0 0 0 0 0 0.038082
1.4453 0.00094918 -0.00023728 0.0068808 0.010315 0 0.0079933 0.0012389 0.00067112 0.0005819 0.0011419 -0.0041883 -0.0012855 0 0 0 0 0 0 0 0 0 0 0.7909 0 0 0 0 0 0.036273
1.4492 0.001969 -0.0011856 0.0050921 0.0033416 0 0.0043779 0.0018365 0.0015837 0.0010562 0.0017917 0.0073951 -0.0011783 0 0 0 0 0 0 0 0 0 0 0.79325 0 0 0 0 0 -0.044454
1.4531 0.0027149 -0.0022972 0.0026675 -0.0065347 0 -0.002931 0.0015908 0.0015027 0.00082319 0.0013186 0.021805 -0.0010872 0 0 0 0 0 0 0 0 0 0 0.79577 0 0 0 0 0 -0.14572
1.457 0.0030176 -0.0029717 0.00090677 -0.011795 0 -0.0088238 0.00094609 0.00072661 0.00031799 0.00019611 0.02905 -0.001009 0 0 0 0 0 0 0 0 0 0 0.79609 0 0 0 0 0 -0.19521
1.4609 0.0030263 -0.0027424 6.3094e-05 -0.0084087 0 -0.0090188 0.00048075 -2.4346e-05 6.5508e-05 -0.00075285 0.023838 -0.0009454 0 0 0 0 0 0 0 0 0 0 0.7935 0 0 0 0 0 -0.15648
1.4648 0.0029604 -0.0017607 -0.00029894 0.0013668 0 -0.0033159 0.00043932 -0.00019692 0.00023339 -0.00097507 0.0087913 -0.00091929 0 0 0 0 0 0 0 0 0 0 0.79003 0 0 0 0 0 -0.048558
1.4688 0.0028627 -0.00072295 -0.00066979 0.010809 0 0.0041123 0.00061489 0.00019843 0.00053463 -0.000552 -0.0079396 -0.00095829 0 0 0 0 0 0 0 0 0 0 0.78886 0 0 0 0 0 0.072097
1.4727 0.0026177 -0.00026989 -0.001336 0.0136 0 0.0077641 0.00062165 0.00068456 0.00054047 -4.0828e-05 -0.018264 -0.0010596 0 0 0 0 0 0 0 0 0 0 0.79143 0 0 0 0 0 0.14884
1.4766 0.0021791 -0.00042841 -0.0024614 0.0081493 0 0.0049635 0.00027621 0.00078805 0.0001066 4.516e-05 -0.019003 -0.001171 0 0 0 0 0 0 0 0 0 0 0.79584 0 0 0 0 0 0.15667
1.4805 0.0017133 -0.00064701 -0.0040446 -0.0015714 0 -0.0020686 -0.00024292 0.00045602 -0.00047357 -0.00033595 -0.013274 -0.0012164 0 0 0 0 0 0 0 0 0 0 0.79818 0 0 0 0 0 0.11368
1.4844 0.0014695 -0.00039628 -0.0056213 -0.0090382 0 -0.0078944 -0.00056213 6.332e-05 -0.00072453 -0.00077267 -0.0080946 -0.001153 0 0 0 0 0 0 0 0 0 0 0.79579 0 0 0 0 0 0.069343
1.4883 0.001504 0.00025845 -0.0061753 -0.0097399 0 -0.0080402 -0.00043114 3.1504e-05 -0.00042315 -0.00081434 -0.0097666 -0.0010167 0 0 0 0 0 0 0 0 0 0 0.78961 0 0 0 0 0 0.074672
1.4922 0.001581 0.00068715 -0.0047172 -0.0041021 0 -0.0024263 8.0511e-05 0.00042262 0.00017783 -0.00038779 -0.019551 -0.00090944 0 0 0 0 0 0 0 0 0 0 0.78358 0 0 0 0 0 0.14741
1.4961 0.0013974 0.00030596 -0.0012344 0.003152 0 0.0046454 0.00064807 0.00087662 0.00054296 0.00015701 -0.032202 -0.0009289 0 0 0 0 0 0 0 0 0 0 0.78164 0 0 0 0 0 0.25288
1.5 0.00092769 -0.00083346 0.0029282 0.0066128 0 0.0079024 0.00093645 0.0009377 0.00030352 0.00038917 -0.03879 -0.0010917 0 0 0 0 0 0 0 0 0 0 0.78478 0 0 0 0 0 0.31929
1.5039 0.00051555 -0.0020597 0.0058575 0.0041289 0 0.0051681 0.0008253 0.00046589 -0.0004219 0.00018956 -0.032704 -0.001314 0 0 0 0 0 0 0 0 0 0 0.79064 0 0 0 0 0 0.28576
1.5078 0.00056406 -0.0026844 0.0064911 -0.0017696 0 -0.0011355 0.00046643 -0.00023163 -0.0011107 -0.0001655 -0.014994 -0.0014721 0 0 0 0 0 0 0 0 0 0 0.79556 0 0 0 0 0 0.15226
1.5117 0.0010882 -0.0025937 0.0053702 -0.0059966 0 -0.0061342 0.00016729 -0.00065067 -0.0012518 -0.00027662 0.0053254 -0.0014962 0 0 0 0 0 0 0 0 0 0 0.79729 0 0 0 0 0 -0.010767
1.5156 0.001574 -0.0022507 0.0039745 -0.0049759 0 -0.0064287 0.00020044 -0.00048768 -0.00074542 3.4911e-05 0.0172 -0.0014194 0 0 0 0 0 0 0 0 0 0 0.79605 0 0 0 0 0 -0.10958
1.5195 0.0013351 -0.0021338 0.0032736 0.00049592 0 -0.0025952 0.00065148 0.00015365 3.6838e-05 0.00062865 0.015798 -0.0013394 0 0 0 0 0 0 0 0 0 0 0.79357 0 0 0 0 0 -0.099838
1.5234 8.7404e-05 -0.0022024 0.0029299 0.005897 0 0.0016326 0.0013701 0.00088917 0.00055743 0.001234 0.0064551 -0.0013279 0 0 0 0 0 0 0 0 0 0 0.79137 0 0 0 0 0 -0.024548
1.5273 -0.0017662 -0.0019472 0.0019021 0.006712 0 0.0026139 0.0020382 0.0013634 0.00051549 0.0016853 0.00047397 -0.0013699 0 0 0 0 0 0 0 0 0 0 0.78994 0 0 0 0 0 0.019999
1.5313 -0.003412 -0.00098443 -0.00027449 0.0022578 0 -0.0002941 0.0023286 0.0014663 2.4559e-05 0.0019599 0.0056519 -0.0013891 0 0 0 0 0 0 0 0 0 0 0.7892 0 0 0 0 0 -0.033019
1.5352 -0.0042367 0.00040992 -0.0029462 -0.0036227 0 -0.0044732 0.0020874 0.0013131 -0.00053965 0.0020308 0.019374 -0.0013347 0 0 0 0 0 0 0 0 0 0 0.78929 0 0 0 0 0 -0.15939
1.5391 -0.0042546 0.0013891 -0.0050875 -0.0057525 0 -0.0064197 0.00144 0.0010698 -0.0008523 0.0017686 0.030477 -0.0012437 0 0 0 0 0 0 0 0 0 0 0.79067 0 0 0 0 0 -0.25983
1.543 -0.0040046 0.0012146 -0.006407 -0.0021513 0 -0.0046462 0.00073378 0.00081709 -0.00084629 0.0010637 0.028718 -0.0012152 0 0 0 0 0 0 0 0 0 0 0.79324 0 0 0 0 0 -0.24368
1.5469 -0.0040427 -7.9189e-05 -0.0074575 0.0039725 0 -0.00075299 0.00033078 0.00055912 -0.00067886 5.8181e-05 0.013848 -0.0013151 0 0 0 0 0 0 0 0 0 0 0.79583 0 0 0 0 0 -0.10938
1.5508 -0.0044846 -0.0016395 -0.0085582 0.0067001 0 0.0020414 0.0003799 0.00032236 -0.00053879 -0.00079831 -0.0036739 -0.0015018 0 0 0 0 0 0 0 0 0 0 0.79665 0 0 0 0 0 0.049296
1.5547 -0.0049622 -0.0024191 -0.0088214 0.002521 0 0.0015768 0.00073831 0.00020972 -0.0004815 -0.0010151 -0.011167 -0.0016466 0 0 0 0 0 0 0 0 0 0 0.79468 0 0 0 0 0 0.11853
1.5586 -0.0049739 -0.0019474 -0.0066619 -0.0061842 0 -0.0015244 0.0011066 0.00034195 -0.00041289 -0.00045876 -0.0042172 -0.001637 0 0 0 0 0 0 0 0 0 0 0.79077 0 0 0 0 0 0.057385
1.5625 -0.0042896 -0.00064005 -0.0015817 -0.012476 0 -0.0043579 0.0012662 0.00073906 -0.00019968 0.00048592 0.0098338 -0.0014708 0 0 0 0 0 0 0 0 0 0 0.78719 0 0 0 0 0 -0.070549
1.5664 -0.0030947 0.00053709 0.0045813 -0.010284 0 -0.0040034 0.0012162 0.0012531 0.00020235 0.0011758 0.018296 -0.001256 0 0 0 0 0 0 0 0 0 0 0.78601 0 0 0 0 0 -0.15236
1.5703 -0.0018261 0.0007284 0.0085286 0.00033412 0 0.0001501 0.001102 0.0016197 0.00069333 0.0011877 0.013836 -0.0011189 0 0 0 0 0 0 0 0 0 0 0.78757 0 0 0 0 0 -0.11915
1.5742 -0.00089608 -0.00031081 0.0080507 0.012508 0 0.0056992 0.0010257 0.0016059 0.0010695 0.00060968 0.00038516 -0.0011057 0 0 0 0 0 0 0 0 0 0 0.7903 0 0 0 0 0 0.00072581
1.5781 -0.00051349 -0.0021332 0.0039631 0.017342 0 0.0086787 0.00094601 0.0011652 0.0011297 -8.5454e-05 -0.010476 -0.0011649 0 0 0 0 0 0 0 0 0 0 0.79211 0 0 0 0 0 0.10953
1.582 -0.00065254 -0.0038725 -0.00050392 0.010677 0 0.006271 0.00077917 0.00050475 0.00079789 -0.00042982 -0.0093048 -0.0012162 0 0 0 0 0 0 0 0 0 0 0.79205 0 0 0 0 0 0.12143
1.5859 -0.001099 -0.0046545 -0.0024283 -0.0034089 0 -0.00099999 0.00058911 8.2213e-06 0.00020164 -0.0002584 0.0034476 -0.0012299 0 0 0 0 0 0 0 0 0 0 0.79085 0 0 0 0 0 0.029359
1.5898 -0.0015158 -0.0039686 -0.0015332 -0.015224 0 -0.0091481 0.00063132 2.8433e-05 -0.00035867 0.0002918 0.017755 -0.0012383 0 0 0 0 0 0 0 0 0 0 0.79008 0 0 0 0 0 -0.093031
1.5938 -0.0015466 -0.0018957 9.581e-06 -0.016391 0 -0.013005 0.001137 0.0006476 -0.00056975 0.0009711 0.021703 -0.0012753 0 0 0 0 0 0 0 0 0 0 0.79068 0 0 0 0 0 -0.1498
1.5977 -0.00097197 0.00089595 -1.4624e-05 -0.0059511 0 -0.0096192 0.0020003 0.0015603 -0.00032142 0.0015461 0.010285 -0.0013196 0 0 0 0 0 0 0 0 0 0 0.79224 0 0 0 0 0 -0.092902
1.6016 0.00015234 0.0034289 -0.0016969 0.0088835 0 -0.0005325 0.0026874 0.0021965 0.00017511 0.0017805 -0.011172 -0.0013074 0 0 0 0 0 0 0 0 0 0 0.79352 0 0 0 0 0 0.047162
1.6055 0.0015009 0.0048751 -0.003178 0.017888 0 0.0088284 0.0025397 0.002055 0.00048876 0.0014191 -0.030956 -0.0012065 0 0 0 0 0 0 0 0 0 0 0.79364 0 0 0 0 0 0.18716
1.6094 0.0026631 0.0049329 -0.0028206 0.015075 0 0.012537 0.0012895 0.0010456 0.00025415 0.00033903 -0.038936 -0.0010708 0 0 0 0 0 0 0 0 0 0 0.7927 0 0 0 0 0 0.25004
1.6133 0.0033829 0.0038762 -0.0010254 0.0027548 0 0.008166 -0.00063108 -0.00040964 -0.00055821 -0.0012092 -0.032901 -0.0010085 0 0 0 0 0 0 0 0 0 0 0.79154 0 0 0 0 0 0.21486
1.6172 0.0036634 0.0022672 0.00021159 -0.010427 0 -0.0014365 -0.0022863 -0.0016135 -0.0015994 -0.0025612 -0.01924 -0.0010844 0 0 0 0 0 0 0 0 0 0 0.79096 0 0 0 0 0 0.12564
1.6211 0.0036699 0.0005984 -0.00049359 -0.015855 0 -0.010019 -0.002831 -0.0020123 -0.0023658 -0.002978 -0.0079456 -0.0012509 0 0 0 0 0 0 0 0 0 0 0.79125 0 0 0 0 0 0.056011
1.625 0.0035514 -0.00084685 -0.002277 -0.010959 0 -0.012211 -0.0020601 -0.001496 -0.0025122 -0.0021751 -0.0055554 -0.0013799 0 0 0 0 0 0 0 0 0 0 0.79233 0 0 0 0 0 0.05461
1.6289 0.0033622 -0.0018833 -0.0027037 -0.00054051 0 -0.0071452 -0.00049597 -0.00038318 -0.0020166 -0.00059101 -0.010816 -0.0013746 0 0 0 0 0 0 0 0 0 0 0.79408 0 0 0 0 0 0.10919
1.6328 0.0031344 -0.0023087 -0.00012449 0.0073177 0 0.0012034 0.0010217 0.00084558 -0.0011103 0.00088931 -0.016028 -0.0012562 0 0 0 0 0 0 0 0 0 0 0.79634 0 0 0 0 0 0.15592
1.6367 0.0029694 -0.0020076 0.0046132 0.0074358 0 0.0071043 0.0018906 0.0018166 -9.387e-05 0.0015662 -0.013146 -0.001144 0 0 0 0 0 0 0 0 0 0 0.79848 0 0 0 0 0 0.12927
1.6406 0.0030011 -0.001189 0.008754 0.0011088 0 0.0071776 0.0020234 0.0023463 0.00077935 0.0013868 -0.00025439 -0.0011431 0 0 0 0 0 0 0 0 0 0 0.79938 0 0 0 0 0 0.016545
1.6445 0.0032468 -0.00042226 0.0098961 -0.0054816 0 0.0024704 0.0017095 0.0023684 0.0013013 0.00085691 0.016519 -0.0012461 0 0 0 0 0 0 0 0 0 0 0.79815 0 0 0 0 0 -0.12648
1.6484 0.0035214 -0.00027941 0.0077602 -0.0064975 0 -0.0028238 0.0012786 0.001882 0.0013007 0.00052425 0.027394 -0.001341 0 0 0 0 0 0 0 0 0 0 0.79523 0 0 0 0 0 -0.21489
1.6523 0.003548 -0.00082311 0.0039578 -0.0010709 0 -0.0047459 0.00088999 0.0010165 0.00073744 0.00052967 0.026454 -0.0013168 0 0 0 0 0 0 0 0 0 0 0.79258 0 0 0 0 0 -0.20075
1.6563 0.003183 -0.0014528 0.0002858 0.0062472 0 -0.0023869 0.00057118 0.00010897 -0.00016011 0.00061257 0.016347 -0.0011681 0 0 0 0 0 0 0 0 0 0 0.79246 0 0 0 0 0 -0.11253
1.6602 0.0025241 -0.0013673 -0.0026354 0.0093372 0 0.0018144 0.00036259 -0.00038866 -0.00090705 0.0004914 0.0062323 -0.0010019 0 0 0 0 0 0 0 0 0 0 0.79542 0 0 0 0 0 -0.03297
1.6641 0.0017757 -0.00030607 -0.0051975 0.0054 0 0.0042057 0.00035665 -0.00019246 -0.0010267 0.00019246 0.0044364 -0.00094354 0 0 0 0 0 0 0 0 0 0 0.79934 0 0 0 0 0 -0.031616
1.668 0.0010187 0.0011219 -0.0076304 -0.0030021 0 0.0027038 0.00058904 0.00056146 -0.00040929 2.7433e-06 0.011788 -0.0010315 0 0 0 0 0 0 0 0 0 0 0.80072 0 0 0 0 0 -0.10763
1.6719 0.00016016 0.0019031 -0.0092621 -0.010131 0 -0.0017612 0.00093625 0.0013626 0.00055489 0.00013961 0.021099 -0.0011947 0 0 0 0 0 0 0 0 0 0 0.79741 0 0 0 0 0 -0.19138
1.6758 -0.00084644 0.001517 -0.0089885 -0.011456 0 -0.0059793 0.0011756 0.0016903 0.0012412 0.00051326 0.02316 -0.0013239 0 0 0 0 0 0 0 0 0 0 0.79071 0 0 0 0 0 -0.20308
1.6797 -0.0017478 0.00044029 -0.0063615 -0.0066873 0 -0.0067113 0.0011751 0.0014049 0.0012708 0.00082751 0.014174 -0.0013647 0 0 0 0 0 0 0 0 0 0 0.78472 0 0 0 0 0 -0.11833
1.6836 -0.0020503 -0.0002577 -0.0021345 0.00060739 0 -0.00292 0.0010177 0.00081652 0.0007934 0.00088711 -0.0013845 -0.0013472 0 0 0 0 0 0 0 0 0 0 0.78327 0 0 0 0 0 0.014179
1.6875 -0.0014479 9.4863e-05 0.0022038 0.0059972 0 0.0034332 0.00091356 0.00037072 0.00031806 0.00077082 -0.014429 -0.0013362 0 0 0 0 0 0 0 0 0 0 0.78696 0 0 0 0 0 0.11382
1.6914 -0.00024653 0.0011039 0.0053362 0.0071264 0 0.0085408 0.00097583 0.00025275 0.00024573 0.00070079 -0.017976 -0.0013599 0 0 0 0 0 0 0 0 0 0 0.79269 0 0 0 0 0 0.12977
1.6953 0.0006893 0.0016063 0.006638 0.0045455 0 0.0091779 0.00109 0.0002857 0.00054201 0.00078112 -0.011478 -0.0013874 0 0 0 0 0 0 0 0 0 0 0.7962 0 0 0 0 0 0.071854
1.6992 0.00054392 0.00069412 0.0061093 0.00046042 0 0.0048703 0.0010231 0.00019652 0.00084517 0.0009072 -4.3922e-05 -0.001369 0 0 0 0 0 0 0 0 0 0 0.79547 0 0 0 0 0 -0.0081254
1.7031 -0.00076982 -0.0014505 0.0041386 -0.0030227 0 -0.0017092 0.0006741 -5.1923e-05 0.00087466 0.00093045 0.0097704 -0.0012913 0 0 0 0 0 0 0 0 0 0 0.79196 0 0 0 0 0 -0.060148
1.707 -0.0024921 -0.0036502 0.0014345 -0.0047586 0 -0.0065394 0.00020873 -0.00022502 0.00071062 0.0008591 0.013804 -0.0011936 0 0 0 0 0 0 0 0 0 0 0.78901 0 0 0 0 0 -0.065434
1.7109 -0.0036221 -0.0046495 -0.0010563 -0.0044331 0 -0.0070694 -7.4004e-05 -0.00011614 0.00065811 0.00083717 0.011435 -0.0011322 0 0 0 0 0 0 0 0 0 0 0.78878 0 0 0 0 0 -0.034354
1.7148 -0.0037299 -0.0040225 -0.0025585 -0.0022492 0 -0.0039651 -2.8053e-05 0.00015166 0.00084978 0.00091712 0.0045074 -0.0011341 0 0 0 0 0 0 0 0 0 0 0.79063 0 0 0 0 0 0.013198
1.7188 -0.0032285 -0.0023179 -0.0030212 0.0010434 0 -0.00036253 0.0001794 0.00017843 0.0010266 0.00091003 -0.0041743 -0.0011814 0 0 0 0 0 0 0 0 0 0 0.79218 0 0 0 0 0 0.061566
1.7227 -0.0028559 -0.00043738 -0.0031839 0.0040908 0 0.00082579 0.00020419 -0.00031795 0.00076363 0.00053837 -0.011862 -0.0012353 0 0 0 0 0 0 0 0 0 0 0.79177 0 0 0 0 0 0.09987
1.7266 -0.0028823 0.0010754 -0.0038533 0.0054149 0 -0.00069023 -0.00015414 -0.0011603 -5.9506e-05 -0.00022848 -0.016704 -0.0012702 0 0 0 0 0 0 0 0 0 0 0.78995 0 0 0 0 0 0.11998
1.7305 -0.0028418 0.0021936 -0.0049874 0.0043357 0 -0.0025665 -0.0007403 -0.0018031 -0.0010253 -0.0010241 -0.0186 -0.0012866 0 0 0 0 0 0 0 0 0 0 0.7887 0 0 0 0 0 0.12144
1.7344 -0.0020786 0.003006 -0.0055902 0.0015129 0 -0.0022258 -0.0011388 -0.0018102 -0.0014612 -0.0013401 -0.019297 -0.0012976 0 0 0 0 0 0 0 0 0 0 0.78935 0 0 0 0 0 0.11707
1.7383 -0.00057014 0.0033207 -0.0046878 -0.0015457 0 0.00052702 -0.00099899 -0.0012635 -0.0010095 -0.00098552 -0.020887 -0.0013106 0 0 0 0 0 0 0 0 0 0 0.79126 0 0 0 0 0 0.1259
1.7422 0.00083737 0.0027666 -0.002442 -0.0036409 0 0.003172 -0.00031346 -0.00068636 4.3926e-05 -0.00029742 -0.023462 -0.0013208 0 0 0 0 0 0 0 0 0 0 0.79251 0 0 0 0 0 0.15318
1.7461 0.0011011 0.0012951 -0.00014253 -0.0045954 0 0.0028574 0.00057221 -0.00053755 0.00099867 0.00013512 -0.024211 -0.0013187 0 0 0 0 0 0 0 0 0 0 0.79178 0 0 0 0 0 0.17712
1.75 -2.4113e-05 -0.00049523 0.001074 -0.0048443 0 -0.00066954 0.0012035 -0.00076833 0.0013178 -7.6227e-06 -0.019523 -0.0013003 0 0 0 0 0 0 0 0 0 0 0.78961 0 0 0 0 0 0.16162
1.7539 -0.0016353 -0.0016489 0.0014769 -0.0044555 0 -0.0044228 0.0013076 -0.00088939 0.0010219 -0.00051028 -0.008764 -0.0012696 0 0 0 0 0 0 0 0 0 0 0.78785 0 0 0 0 0 0.089973
1.7578 -0.002382 -0.0015814 0.0025065 -0.0028193 0 -0.0046454 0.00092764 -0.00049073 0.00056251 -0.00086694 0.0038987 -0.0012396 0 0 0 0 0 0 0 0 0 0 0.78797 0 0 0 0 0 -0.011758
1.7617 -0.0016276 -0.00059239 0.005094 0.00046317 0 -0.00027964 0.00035243 0.00030106 0.00034536 -0.0007813 0.012102 -0.0012298 0 0 0 0 0 0 0 0 0 0 0.7898 0 0 0 0 0 -0.089203
1.7656 -6.5413e-06 0.00033772 0.0082327 0.0044048 0 0.005736 -6.5133e-05 0.00089409 0.00038573 -0.00041847 0.012669 -0.0012607 0 0 0 0 0 0 0 0 0 0 0.79183 0 0 0 0 0 -0.10508
1.7695 0.001158 0.00033216 0.0094622 0.0066783 0 0.008664 -8.5042e-05 0.00077857 0.00040166 -0.00017335 0.0089138 -0.0013374 0 0 0 0 0 0 0 0 0 0 0.79263 0 0 0 0 0 -0.075088
1.7734 0.0010539 -0.00067565 0.0070443 0.0053145 0 0.0058496 0.00030913 2.4384e-05 0.00018759 -0.00022577 0.0082233 -0.0014349 0 0 0 0 0 0 0 0 0 0 0.79205 0 0 0 0 0 -0.057281
1.7773 9.6248e-05 -0.0019054 0.0017581 0.00069605 0 -0.0010462 0.00089023 -0.00075336 -0.00015293 -0.00036399 0.015393 -0.0015014 0 0 0 0 0 0 0 0 0 0 0.79113 0 0 0 0 0 -0.099399
1.7813 -0.00049267 -0.0023709 -0.0035513 -0.0041634 0 -0.0073341 0.0012836 -0.00092799 -0.00034742 -0.00025617 0.027515 -0.0014895 0 0 0 0 0 0 0 0 0 0 0.79112 0 0 0 0 0 -0.19032
1.7852 0.00016667 -0.0016439 -0.0063462 -0.0057071 0 -0.0089272 0.0011776 -0.00038715 -0.00028108 0.00014008 0.035429 -0.0013961 0 0 0 0 0 0 0 0 0 0 0.79239 0 0 0 0 0 -0.26225
1.7891 0.0018046 -0.00012925 -0.0063989 -0.0027194 0 -0.0052606 0.0005543 0.00042673 -0.00012914 0.00049167 0.031082 -0.001274 0 0 0 0 0 0 0 0 0 0 0.79419 0 0 0 0 0 -0.24611
1.793 0.0032688 0.001314 -0.0054837 0.0025067 0 0.00069282 -0.00023548 0.00095493 -0.00014461 0.00043705 0.01469 -0.0011973 0 0 0 0 0 0 0 0 0 0 0.79528 0 0 0 0 0 -0.13311
1.7969 0.0035825 0.002031 -0.0052005 0.005875 0 0.0049349 -0.00067007 0.00098873 -0.00034568 -4.0251e-06 -0.0046356 -0.0012036 0 0 0 0 0 0 0 0 0 0 0.79488 0 0 0 0 0 0.012141
1.8008 0.0027934 0.0019598 -0.0052955 0.0047149 0 0.0052138 -0.00043537 0.0007388 -0.00046923 -0.00041428 -0.015593 -0.0012618 0 0 0 0 0 0 0 0 0 0 0.79318 0 0 0 0 0 0.10033
1.8047 0.0018515 0.0014859 -0.0042596 -0.00015973 0 0.0020595 0.00030473 0.00051827 -0.00026744 -0.00040061 -0.01325 -0.0012983 0 0 0 0 0 0 0 0 0 0 0.79128 0 0 0 0 0 0.087447
1.8086 0.0016792 0.00096137 -0.0014755 -0.0052193 0 -0.0021562 0.0010017 0.00042692 0.00016831 -1.7781e-05 -0.0024256 -0.001261 0 0 0 0 0 0 0 0 0 0 0.7905 0 0 0 0 0 0.0075903
1.8125 0.0023261 0.00034214 0.0015637 -0.0070354 0 -0.0049399 0.0011484 0.00036428 0.00043485 0.0002697 0.006661 -0.0011651 0 0 0 0 0 0 0 0 0 0 0.79154 0 0 0 0 0 -0.057258
1.8164 0.0029733 -0.00073352 0.0024857 -0.0047517 0 -0.0049468 0.00069951 0.00029768 0.00021727 7.7743e-05 0.0065812 -0.0010792 0 0 0 0 0 0 0 0 0 0 0.79388 0 0 0 0 0 -0.043488
1.8203 0.0027302 -0.0024912 0.00054412 -0.00035472 0 -0.0024186 0.00011404 0.00041844 -0.00033146 -0.00045447 -0.0019673 -0.0010665 0 0 0 0 0 0 0 0 0 0 0.79592 0 0 0 0 0 0.046095
1.8242 0.0014548 -0.0045879 -0.0023187 0.0031229 0 0.0010182 -4.0778e-05 0.00095215 -0.00065155 -0.00075123 -0.011575 -0.0011341 0 0 0 0 0 0 0 0 0 0 0.79596 0 0 0 0 0 0.14826
1.8281 -0.00013001 -0.0061169 -0.003194 0.0037804 0 0.0030802 0.00040993 0.0018014 -0.00027839 -0.00036965 -0.014515 -0.0012354 0 0 0 0 0 0 0 0 0 0 0.79345 0 0 0 0 0 0.19036
1.832 -0.0010706 -0.0061417 -0.0011238 0.0018107 0 0.0020829 0.0010871 0.0024376 0.00067184 0.00050464 -0.0087347 -0.0013159 0 0 0 0 0 0 0 0 0 0 0.78962 0 0 0 0 0 0.1446
1.8359 -0.00095061 -0.0044101 0.0017734 -0.0010616 0 -0.00174 0.0013855 0.0022453 0.0015173 0.0011519 0.00097518 -0.0013561 0 0 0 0 0 0 0 0 0 0 0.78687 0 0 0 0 0 0.046078
1.8398 -0.0001376 -0.0016858 0.0022396 -0.0028622 0 -0.0059216 0.0010004 0.0010618 0.001556 0.00095171 0.0069198 -0.0013729 0 0 0 0 0 0 0 0 0 0 0.78714 0 0 0 0 0 -0.034559
1.8438 0.00061366 0.00064588 -0.00097534 -0.0024498 0 -0.0072206 0.00018103 -0.00059043 0.00066505 -3.3062e-05 0.00416 -0.0013857 0 0 0 0 0 0 0 0 0 0 0.7905 0 0 0 0 0 -0.041037
1.8477 0.00076634 0.0014926 -0.005884 -1.9825e-05 0 -0.0041774 -0.00050778 -0.0018349 -0.00058813 -0.0010769 -0.006211 -0.0013899 0 0 0 0 0 0 0 0 0 0 0.79499 0 0 0 0 0 0.03127
1.8516 0.00029376 0.00082379 -0.0091436 0.002971 0 0.0012915 -0.00068352 -0.0020816 -0.0014195 -0.0014055 -0.018106 -0.0013644 0 0 0 0 0 0 0 0 0 0 0.79792 0 0 0 0 0 0.13423
1.8555 -0.0004829 -0.00033645 -0.0090973 0.0044737 0 0.0049943 -0.00044437 -0.0014378 -0.0014575 -0.00083981 -0.024707 -0.0013017 0 0 0 0 0 0 0 0 0 0 0.7976 0 0 0 0 0 0.20099
1.8594 -0.0012389 -0.00074061 -0.0069288 0.0030529 0 0.0037837 -0.00021352 -0.00055515 -0.00097695 9.8926e-05 -0.022955 -0.0012232 0 0 0 0 0 0 0 0 0 0 0.79433 0 0 0 0 0 0.19197
1.8633 -0.0018327 6.8268e-05 -0.0049528 -0.00091821 0 -0.0016032 -0.00030849 -8.0443e-05 -0.00057481 0.00067021 -0.015381 -0.0011616 0 0 0 0 0 0 0 0 0 0 0.78998 0 0 0 0 0 0.12173
1.8672 -0.0022557 0.0014031 -0.004052 -0.0050691 0 -0.0068513 -0.00065888 -0.00019762 -0.0006276 0.000509 -0.0081003 -0.0011302 0 0 0 0 0 0 0 0 0 0 0.78672 0 0 0 0 0 0.047417
1.8711 -0.0025207 0.0020604 -0.0030195 -0.0064393 0 -0.0075668 -0.00092601 -0.00061274 -0.0010247 -0.00017839 -0.0062798 -0.0011129 0 0 0 0 0 0 0 0 0 0 0.78585 0 0 0 0 0 0.024885
1.875 -0.0026572 0.0014036 -0.000354 -0.0037544 0 -0.0030543 -0.00087269 -0.00090897 -0.0013647 -0.00090084 -0.010128 -0.0010877 0 0 0 0 0 0 0 0 0 0 0.7873 0 0 0 0 0 0.063569
1.8789 -0.0027783 -4.8028e-05 0.0036486 0.001256 0 0.0030005 -0.00059376 -0.00089748 -0.001363 -0.0013002 -0.014408 -0.0010559 0 0 0 0 0 0 0 0 0 0 0.78991 0 0 0 0 0 0.1154
1.8828 -0.0030595 -0.0010697 0.0069118 0.0049031 0 0.0056564 -0.00037746 -0.00067077 -0.0010708 -0.0013175 -0.012195 -0.0010444 0 0 0 0 0 0 0 0 0 0 0.79206 0 0 0 0 0 0.11024
1.8867 -0.0035752 -0.00083694 0.0076839 0.0044159 0 0.0029309 -0.00035754 -0.00039616 -0.00074336 -0.0010603 -0.00042309 -0.0010767 0 0 0 0 0 0 0 0 0 0 0.79246 0 0 0 0 0 0.013591
1.8906 -0.0041503 0.0003069 0.0063361 0.00032243 0 -0.0026098 -0.00034002 -0.00012139 -0.00055282 -0.00062744 0.016995 -0.0011452 0 0 0 0 0 0 0 0 0 0 0.79085 0 0 0 0 0 -0.13917
1.8945 -0.0044285 0.0011415 0.0048001 -0.0038416 0 -0.0062108 -1.5045e-05 0.0002078 -0.00045338 -0.00011168 0.031235 -0.0012152 0 0 0 0 0 0 0 0 0 0 0.78813 0 0 0 0 0 -0.26285
1.8984 -0.0041572 0.00068722 0.0042804 -0.0044389 0 -0.0050172 0.00064137 0.00058145 -0.00030533 0.00028542 0.034713 -0.0012568 0 0 0 0 0 0 0 0 0 0 0.78582 0 0 0 0 0 -0.28501
1.9023 -0.0034402 -0.00084814 0.0038937 -0.00081079 0 -0.00026108 0.0012023 0.0008382 -8.2241e-05 0.00026846 0.026727 -0.0012694 0 0 0 0 0 0 0 0 0 0 0.78499 0 0 0 0 0 -0.20263
1.9063 -0.0026896 -0.0021651 0.0018942 0.0041761 0 0.0041662 0.0010959 0.0007876 8.1662e-05 -0.00031152 0.014076 -0.0012732 0 0 0 0 0 0 0 0 0 0 0.78548 0 0 0 0 0 -0.08573
1.9102 -0.0022765 -0.0019565 -0.0018459 0.0066136 0 0.0051652 0.00016057 0.00043135 5.367e-05 -0.0012016 0.0058891 -0.0012781 0 0 0 0 0 0 0 0 0 0 0.7862 0 0 0 0 0 -0.023039
1.9141 -0.0021876 -3.7417e-05 -0.0050584 0.0048499 0 0.0027304 -0.0010637 4.3948e-05 -0.00010961 -0.0017908 0.0066256 -0.0012682 0 0 0 0 0 0 0 0 0 0 0.78635 0 0 0 0 0 -0.052341
1.918 -0.0020283 0.0024657 -0.0052348 0.00068966 0 -0.00066073 -0.0016386 -8.1916e-06 -0.00016293 -0.0015209 0.012793 -0.0012241 0 0 0 0 0 0 0 0 0 0 0.78649 0 0 0 0 0 -0.13205
1.9219 -0.0014038 0.0040207 -0.0025774 -0.0024488 0 -0.00255 -0.00094477 0.00042239 0.00011961 -0.00035572 0.016075 -0.0011562 0 0 0 0 0 0 0 0 0 0 0.78818 0 0 0 0 0 -0.17719
1.9258 -0.00033933 0.0038934 -0.00034099 -0.0026049 0 -0.0024056 0.0007726 0.0010984 0.00072524 0.0011106 0.010373 -0.0011093 0 0 0 0 0 0 0 0 0 0 0.7923 0 0 0 0 0 -0.1302
1.9297 0.00067519 0.0026299 -0.0016744 -0.0007596 0 -0.0014415 0.0025151 0.0015469 0.0013857 0.0020479 -0.0029589 -0.001123 0 0 0 0 0 0 0 0 0 0 0.79768 0 0 0 0 0 -0.0085336
1.9336 0.0011056 0.001472 -0.0059407 0.00047066 0 -0.00099984 0.0032537 0.0014275 0.0017861 0.0019885 -0.015962 -0.0011854 0 0 0 0 0 0 0 0 0 0 0.80141 0 0 0 0 0 0.10923
1.9375 0.00090514 0.0012831 -0.0085332 -0.00047012 0 -0.0012632 0.0026914 0.00082431 0.0018114 0.0011475 -0.02034 -0.0012337 0 0 0 0 0 0 0 0 0 0 0.80105 0 0 0 0 0 0.14642
1.9414 0.00065387 0.0019289 -0.0049581 -0.0025574 0 -0.0013422 0.0014454 0.00021291 0.0016128 0.00021353 -0.014073 -0.0012079 0 0 0 0 0 0 0 0 0 0 0.79673 0 0 0 0 0 0.088592
1.9453 0.0011204 0.002579 0.0045039 -0.0031662 0 -0.00029921 0.00050704 0.00010594 0.0014413 -0.00020153 -0.0029909 -0.0011115 0 0 0 0 0 0 0 0 0 0 0.7913 0 0 0 0 0 -0.0076557
1.9492 0.002589 0.0025808 0.014273 -0.00053999 0 0.0020118 0.00044077 0.000647 0.0014104 -2.5499e-06 0.0039665 -0.0010132 0 0 0 0 0 0 0 0 0 0 0.78826 0 0 0 0 0 -0.063121
1.9531 0.0045596 0.0021175 0.018033 0.0045269 0 0.0048813 0.00099612 0.0014795 0.0014006 0.00039049 0.0019488 -0.00098403 0 0 0 0 0 0 0 0 0 0 0.78912 0 0 0 0 0 -0.041385
1.957 0.0061551 0.0021311 0.014316 0.0092479 0 0.0072233 0.0014348 0.0020114 0.0011914 0.00044633 -0.0060806 -0.0010255 0 0 0 0 0 0 0 0 0 0 0.79256 0 0 0 0 0 0.022434
1.9609 0.0069491 0.0036431 0.0078416 0.011122 0 0.0081604 0.0012524 0.0018774 0.00069796 -1.9279e-05 -0.012204 -0.0010639 0 0 0 0 0 0 0 0 0 0 0.79576 0 0 0 0 0 0.052768
1.9648 0.0075006 0.007051 0.005277 0.010037 0 0.0075776 0.00063739 0.0012278 9.7404e-05 -0.00069193 -0.010662 -0.0010205 0 0 0 0 0 0 0 0 0 0 0.79665 0 0 0 0 0 -0.0011281
1.9688 0.0090481 0.011898 0.0093969 0.008555 0 0.0065716 0.00026058 0.0005969 -0.0002801 -0.0010169 -0.0032129 -0.00089283 0 0 0 0 0 0 0 0 0 0 0.79517 0 0 0 0 0 -0.11967
1.9727 0.012513 0.01718 0.017064 0.010149 0 0.0073385 0.00060128 0.00044945 -0.00021659 -0.00065708 0.0020204 -0.0007662 0 0 0 0 0 0 0 0 0 0 0.79295 0 0 0 0 0 -0.22587
1.9766 0.017598 0.021877 0.022645 0.016594 0 0.011973 0.0014424 0.0007884 0.0001943 0.00020522 -0.0023972 -0.00073852 0 0 0 0 0 0 0 0 0 0 0.79209 0 0 0 0 0 -0.24802
1.9805 0.022781 0.025343 0.023265 0.026271 0 0.02052 0.0020204 0.0011707 0.00059764 0.00096473 -0.016008 -0.00082583 0 0 0 0 0 0 0 0 0 0 0.79372 0 0 0 0 0 -0.18188
1.9844 0.026314 0.027383 0.020843 0.034614 0 0.029855 0.001716 0.0011302 0.00065978 0.0010389 -0.029397 -0.00093663 0 0 0 0 0 0 0 0 0 0 0.79674 0 0 0 0 0 -0.10009
1.9883 0.027469 0.028089 0.019383 0.036744 0 0.034986 0.00066263 0.00063212 0.00035889 0.00034205 -0.030701 -0.00094052 0 0 0 0 0 0 0 0 0 0 0.79676 0 0 0 0 0 -0.098325
1.9922 0.027002 0.02761 0.020738 0.030857 0 0.032534 -0.00030303 0.00013308 2.6619e-05 -0.00058824 -0.014748 -0.00076979 0 0 0 0 0 0 0 0 0 0 0.7866 0 0 0 0 0 -0.2196
1.9961 0.026424 0.026017 0.02322 0.020078 0 0.023802 -0.00033756 0.00016722 7.5654e-05 -0.00095474 0.012628 -0.00046542 0 0 0 0 0 0 0 0 0 0 0.75943 0 0 0 0 0 -0.4183
2 0.026657 0.023343 0.024076 0.011028 0 0.014462 0.00066927 0.00082567 0.00062283 -0.00031701 0.038802 -0.00013369 0 0 0 0 0 0 0 0 0 0 0.71392 0 0 0 0 0 -0.59424
2.0039 0.02725 0.019772 0.022719 0.0094341 0 0.010464 0.0019769 0.001623 0.0013389 0.0010187 0.053751 0.00013918 0 0 0 0 0 0 0 0 0 0 0.65765 0 0 0 0 0 -0.66976
2.0078 0.026845 0.015802 0.021068 0.015655 0 0.013312 0.0026159 0.0019024 0.0016902 0.002184 0.056931 0.00033794 0 0 0 0 0 0 0 0 0 0 0.60497 0 0 0 0 0 -0.64662
2.0117 0.024509 0.012204 0.020807 0.023792 0 0.018879 0.0022003 0.0014224 0.0013986 0.0024059 0.05615 0.00050154 0 0 0 0 0 0 0 0 0 0 0.56906 0 0 0 0 0 -0.59646
2.0156 0.020738 0.0096796 0.020861 0.025824 0 0.021066 0.0012072 0.00057724 0.00072323 0.0016185 0.059841 0.00067269 0 0 0 0 0 0 0 0 0 0 0.55364 0 0 0 0 0 -0.59505
2.0195 0.017166 0.008415 0.018193 0.018109 0 0.017187 0.0004861 3.3464e-05 0.00028602 0.00050717 0.06968 0.00086965 0 0 0 0 0 0 0 0 0 0 0.55136 0 0 0 0 0 -0.65802
2.0234 0.015188 0.0078891 0.011281 0.00501 0 0.01018 0.00046664 0.0001223 0.0005517 -7.4785e-05 0.079813 0.0010994 0 0 0 0 0 0 0 0 0 0 0.55094 0 0 0 0 0 -0.73235
2.0273 0.014685 0.007191 0.0024977 -0.0039417 0 0.0055675 0.00080505 0.0005647 0.0013986 0.00017477 0.082812 0.0013809 0 0 0 0 0 0 0 0 0 0 0.54686 0 0 0 0 0 -0.74772
2.0313 0.01406 0.0056846 -0.0034906 -0.0017173 0 0.0060484 0.00078921 0.00078767 0.0021723 0.00078374 0.076519 0.0017405 0 0 0 0 0 0 0 0 0 0 0.54273 0 0 0 0 0 -0.67918
2.0352 0.011616 0.0035032 -0.0040024 0.0098624 0 0.0089179 0.00010526 0.00051093 0.0022078 0.00098051 0.065551 0.0021784 0 0 0 0 0 0 0 0 0 0 0.54486 0 0 0 0 0 -0.56514
2.0391 0.0070918 0.0014116 -0.0010624 0.020825 0 0.0088029 -0.00077701 1.8513e-05 0.001386 0.00043509 0.056558 0.002648 0 0 0 0 0 0 0 0 0 0 0.55281 0 0 0 0 0 -0.46794
2.043 0.0019689 8.9675e-05 0.00031792 0.020827 0 0.0030002 -0.00098521 -0.00015049 0.00024791 -0.0004156 0.052098 0.0030784 0 0 0 0 0 0 0 0 0 0 0.55764 0 0 0 0 0 -0.41626
2.0469 -0.0017833 -0.0005675 -0.0032512 0.0077694 0 -0.0058705 -5.2903e-05 0.00023095 -0.00043539 -0.00076283 0.048912 0.0034268 0 0 0 0 0 0 0 0 0 0 0.55153 0 0 0 0 0 -0.38285
2.0508 -0.0034301 -0.0014727 -0.010499 -0.010177 0 -0.012525 0.0015919 0.00083846 -0.00026433 -0.00017829 0.041753 0.0037128 0 0 0 0 0 0 0 0 0 0 0.54026 0 0 0 0 0 -0.31474
2.0547 -0.0041067 -0.0035903 -0.016885 -0.021198 0 -0.014269 0.002917 0.0011336 0.00051953 0.00097144 0.028527 0.0039991 0 0 0 0 0 0 0 0 0 0 0.54494 0 0 0 0 0 -0.18349
2.0586 -0.0057503 -0.0070068 -0.018855 -0.019629 0 -0.013471 0.0031001 0.00092894 0.0012874 0.0018261 0.011573 0.004335 0 0 0 0 0 0 0 0 0 0 0.58815 0 0 0 0 0 -0.0066669
2.0625 -0.009243 -0.010646 -0.016677 -0.010471 0 -0.01465 0.0021487 0.00058834 0.0015342 0.001763 -0.0058231 0.0047148 0 0 0 0 0 0 0 0 0 0 0.67484 0 0 0 0 0 0.17639
2.0664 -0.013417 -0.012919 -0.013301 -0.0046552 0 -0.019111 0.00080956 0.00064142 0.0011983 0.00089057 -0.023565 0.0050873 0 0 0 0 0 0 0 0 0 0 0.78525 0 0 0 0 0 0.34553
2.0703 -0.015827 -0.01279 -0.010865 -0.0091349 0 -0.022738 -9.0684e-05 0.0012011 0.00057667 -0.00011204 -0.044731 0.0054045 0 0 0 0 0 0 0 0 0 0 0.8876 0 0 0 0 0 0.51262
2.0742 -0.014639 -0.01035 -0.0087229 -0.020483 0 -0.019561 -0.00025075 0.0017926 6.3742e-06 -0.00061238 -0.071013 0.005663 0 0 0 0 0 0 0 0 0 0 0.96037 0 0 0 0 0 0.69227
2.0781 -0.01001 -0.0064708 -0.004904 -0.02757 0 -0.0078753 4.876e-05 0.0017911 -0.00035398 -0.00051148 -0.098259 0.0059057 0 0 0 0 0 0 0 0 0 0 1.0047 0 0 0 0 0 0.86202
2.082 -0.0038135 -0.0019036 0.00092172 -0.020969 0 0.0071862 0.0003722 0.0010373 -0.00049762 -0.00020199 -0.11734 0.0061867 0 0 0 0 0 0 0 0 0 0 1.0368 0 0 0 0 0 0.95833
2.0859 0.0019501 0.0033056 0.0065308 -0.00095237 0 0.017558 0.0005452 8.393e-06 -0.00043969 -0.00012929 -0.12069 0.0065346 0 0 0 0 0 0 0 0 0 0 1.0691 0 0 0 0 0 0.92141
2.0898 0.0066156 0.0095912 0.009454 0.022637 0 0.019292 0.00066878 -0.00063307 -0.00019809 -0.00042194 -0.10911 0.0069372 0 0 0 0 0 0 0 0 0 0 1.0994 0 0 0 0 0 0.7524
2.0938 0.010989 0.017136 0.010005 0.038245 0 0.01616 0.00081479 -0.00065562 9.9715e-05 -0.00090071 -0.092438 0.007352 0 0 0 0 0 0 0 0 0 0 1.1173 0 0 0 0 0 0.52739
2.0977 0.016228 0.025415 0.011578 0.041342 0 0.016274 0.00081671 -0.00042069 0.00017889 -0.0013481 -0.082542 0.0077287 0 0 0 0 0 0 0 0 0 0 1.1195 0 0 0 0 0 0.34744
2.1016 0.022659 0.033488 0.017615 0.03694 0 0.02472 0.00042482 -0.00044339 -0.00020397 -0.0016902 -0.084142 0.0080361 0 0 0 0 0 0 0 0 0 0 1.1134 0 0 0 0 0 0.26162
2.1055 0.029615 0.040706 0.028234 0.034408 0 0.038989 -0.00034509 -0.00082755 -0.00098766 -0.0019234 -0.091061 0.0082891 0 0 0 0 0 0 0 0 0 0 1.1051 0 0 0 0 0 0.22861
2.1094 0.036281 0.047077 0.039997 0.039511 0 0.051367 -0.0010857 -0.0011696 -0.0017412 -0.0019562 -0.091276 0.0085614 0 0 0 0 0 0 0 0 0 0 1.0827 0 0 0 0 0 0.15254
2.1133 0.042528 0.05287 0.049052 0.050296 0 0.055947 -0.0012903 -0.0010213 -0.001956 -0.0016344 -0.076429 0.0089635 0 0 0 0 0 0 0 0 0 0 1.0172 0 0 0 0 0 -0.036508
2.1172 0.048807 0.057894 0.054458 0.059637 0 0.053683 -0.00080717 -0.00040679 -0.0014776 -0.00096553 -0.047518 0.0095805 0 0 0 0 0 0 0 0 0 0 0.88512 0 0 0 0 0 -0.32824
2.1211 0.055238 0.061284 0.058404 0.061711 0 0.050919 3.9079e-06 0.00016686 -0.00066494 -0.0002636 -0.01198 0.010404 0 0 0 0 0 0 0 0 0 0 0.69462 0 0 0 0 0 -0.65283
2.125 0.060924 0.06216 0.063382 0.056911 0 0.053044 0.00058843 0.00022368 -8.6239e-05 3.0899e-05 0.024625 0.011319 0 0 0 0 0 0 0 0 0 0 0.48708 0 0 0 0 0 -0.95523
2.1289 0.064381 0.060598 0.069498 0.051558 0 0.059408 0.00068884 -0.00018843 -1.2212e-05 -0.00025181 0.063738 0.01217 0 0 0 0 0 0 0 0 0 0 0.30964 0 0 0 0 0 -1.2478
2.1328 0.064835 0.057844 0.074608 0.052918 0 0.064246 0.00052764 -0.00055438 -0.00019262 -0.00079561 0.10993 0.012873 0 0 0 0 0 0 0 0 0 0 0.18067 0 0 0 0 0 -1.5823
2.1367 0.063132 0.055347 0.076665 0.063331 0 0.062557 0.00051159 -0.0004402 -0.00014533 -0.0010386 0.16125 0.013488 0 0 0 0 0 0 0 0 0 0 0.080352 0 0 0 0 0 -1.9608
2.1406 0.061225 0.053316 0.075236 0.077564 0 0.05519 0.00077464 5.4894e-05 0.00032183 -0.00068777 0.20415 0.014178 0 0 0 0 0 0 0 0 0 0 -0.024357 0 0 0 0 0 -2.2778
2.1445 0.060454 0.050171 0.070433 0.085262 0 0.0481 0.0010387 0.00043169 0.00088325 -1.0786e-05 0.22083 0.015083 0 0 0 0 0 0 0 0 0 0 -0.1442 0 0 0 0 0 -2.3724
2.1484 0.060059 0.043585 0.060964 0.077229 0 0.046226 0.00093465 0.00036599 0.0010049 0.00040985 0.20559 0.016215 0 0 0 0 0 0 0 0 0 0 -0.25642 0 0 0 0 0 -2.1705
2.1523 0.057349 0.032427 0.04448 0.051791 0 0.047573 0.00043881 9.0348e-05 0.00048755 0.00024611 0.17581 0.017452 0 0 0 0 0 0 0 0 0 0 -0.32884 0 0 0 0 0 -1.797
2.1563 0.049605 0.017961 0.020806 0.017014 0 0.043331 -4.953e-05 0.00013863 -0.00031198 -0.00024412 0.1644 0.018644 0 0 0 0 0 0 0 0 0 0 -0.3545 0 0 0 0 0 -1.5294
2.1602 0.036257 0.0031819 -0.0053308 -0.013366 0 0.024845 -9.6542e-05 0.00069956 -0.0008257 -0.0004721 0.19513 0.019719 0 0 0 0 0 0 0 0 0 0 -0.35997 0 0 0 0 0 -1.5938
2.1641 0.019567 -0.0092593 -0.026037 -0.028424 0 -0.0078284 0.000299 0.0012846 -0.00084733 -0.00012699 0.25946 0.020723 0 0 0 0 0 0 0 0 0 0 -0.37661 0 0 0 0 0 -1.9545
2.168 0.0032017 -0.018851 -0.036231 -0.027402 0 -0.043078 0.00065198 0.0011293 -0.00074353 0.00046642 0.31631 0.021747 0 0 0 0 0 0 0 0 0 0 -0.40242 0 0 0 0 0 -2.2905
2.1719 -0.010205 -0.027282 -0.038566 -0.020316 0 -0.064116 0.00044005 -1.6497e-05 -0.001061 0.00061949 0.32014 0.022834 0 0 0 0 0 0 0 0 0 0 -0.39434 0 0 0 0 0 -2.218
2.1758 -0.020597 -0.036843 -0.041844 -0.020575 0 -0.061012 -0.00036604 -0.0015084 -0.0019031 -5.5441e-05 0.25727 0.023946 0 0 0 0 0 0 0 0 0 0 -0.3024 0 0 0 0 0 -1.6003
2.1797 -0.030061 -0.048669 -0.053318 -0.034792 0 -0.039797 -0.0012152 -0.0022753 -0.0027129 -0.0012223 0.16021 0.025011 0 0 0 0 0 0 0 0 0 0 -0.11449 0 0 0 0 0 -0.68246
2.1836 -0.040924 -0.062317 -0.071728 -0.057936 0 -0.021011 -0.001438 -0.0017405 -0.0027201 -0.0020583 0.084447 0.025983 0 0 0 0 0 0 0 0 0 0 0.13233 0 0 0 0 0 0.087958
2.1875 -0.054039 -0.076807 -0.088156 -0.078287 0 -0.027035 -0.00083691 -0.0003302 -0.0016583 -0.0019445 0.063799 0.026862 0 0 0 0 0 0 0 0 0 0 0.38719 0 0 0 0 0 0.42944
2.1914 -0.068571 -0.091849 -0.094669 -0.08842 0 -0.066036 0.0001399 0.00091669 -6.7901e-05 -0.00098087 0.081092 0.027657 0 0 0 0 0 0 0 0 0 0 0.63402 0 0 0 0 0 0.47529
2.1953 -0.083196 -0.10785 -0.092778 -0.092667 0 -0.12412 0.00078689 0.0012576 0.0011186 0.00012566 0.080506 0.02835 0 0 0 0 0 0 0 0 0 0 0.90483 0 0 0 0 0 0.67534
2.1992 -0.097437 -0.12465 -0.093082 -0.10379 0 -0.17274 0.00071954 0.00081335 0.0013341 0.00066321 0.013558 0.028907 0 0 0 0 0 0 0 0 0 0 1.2424 0 0 0 0 0 1.4139
2.2031 -0.11184 -0.14028 -0.10556 -0.13086 0 -0.18772 0.00012602 0.00029842 0.00078392 0.00044601 -0.11908 0.029318 0 0 0 0 0 0 0 0 0 0 1.6471 0 0 0 0 0 2.6618
2.207 -0.1268 -0.15124 -0.12925 -0.16866 0 -0.16659 -0.00048247 0.00025408 0.00015732 -0.00016168 -0.26541 0.029613 0 0 0 0 0 0 0 0 0 0 2.0611 0 0 0 0 0 3.9616
2.2109 -0.14121 -0.15435 -0.15148 -0.19866 0 -0.13078 -0.00073002 0.00057155 -4.11e-05 -0.00065967 -0.36133 0.029827 0 0 0 0 0 0 0 0 0 0 2.4081 0 0 0 0 0 4.764
2.2148 -0.15214 -0.14884 -0.15803 -0.20191 0 -0.10967 -0.0006102 0.00073457 0.00010911 -0.00082122 -0.37806 0.029942 0 0 0 0 0 0 0 0 0 0 2.6544 0 0 0 0 0 4.83
2.2188 -0.1562 -0.13693 -0.14523 -0.17377 0 -0.11787 -0.00034444 0.0004477 0.00015523 -0.00074738 -0.33849 0.02989 0 0 0 0 0 0 0 0 0 0 2.8334 0 0 0 0 0 4.3693
2.2227 -0.15165 -0.12257 -0.1229 -0.12823 0 -0.14346 -9.2762e-05 -4.8416e-05 -0.00017876 -0.00062043 -0.29266 0.029613 0 0 0 0 0 0 0 0 0 0 3.0108 0 0 0 0 0 3.8287
2.2266 -0.13976 -0.10931 -0.10549 -0.088171 0 -0.15773 0.00015929 -0.00028917 -0.00068392 -0.00048835 -0.27789 0.029138 0 0 0 0 0 0 0 0 0 0 3.2234 0 0 0 0 0 3.5491
2.2305 -0.12446 -0.099022 -0.10001 -0.069682 0 -0.13942 0.00045835 -0.00014569 -0.00089909 -0.00030587 -0.29898 0.028576 0 0 0 0 0 0 0 0 0 0 3.448 0 0 0 0 0 3.5916
2.2344 -0.11046 -0.092019 -0.10194 -0.07323 0 -0.093989 0.00069803 3.6927e-06 -0.00062229 -0.00012891 -0.34032 0.02803 0 0 0 0 0 0 0 0 0 0 3.6289 0 0 0 0 0 3.8355
2.2383 -0.10099 -0.087874 -0.10207 -0.087571 0 -0.051298 0.00063281 -0.00031325 -0.00016473 -0.0001831 -0.38968 0.027499 0 0 0 0 0 0 0 0 0 0 3.7325 0 0 0 0 0 4.1783
2.2422 -0.096597 -0.085916 -0.096385 -0.10111 0 -0.042388 9.6452e-05 -0.0011133 -8.1975e-05 -0.00068053 -0.44611 0.026872 0 0 0 0 0 0 0 0 0 0 3.7766 0 0 0 0 0 4.6041
2.2461 -0.095469 -0.085013 -0.0887 -0.10978 0 -0.074021 -0.00079817 -0.0018738 -0.00063905 -0.0015557 -0.50575 0.026031 0 0 0 0 0 0 0 0 0 0 3.8043 0 0 0 0 0 5.0683
2.25 -0.094795 -0.083323 -0.083952 -0.11529 0 -0.12213 -0.0016806 -0.0020145 -0.0015195 -0.0024034 -0.54694 0.024973 0 0 0 0 0 0 0 0 0 0 3.8317 0 0 0 0 0 5.3759
2.2539 -0.092279 -0.078767 -0.0804 -0.11782 0 -0.14997 -0.0021431 -0.0014401 -0.0020457 -0.0027157 -0.5378 0.023827 0 0 0 0 0 0 0 0 0 0 3.822 0 0 0 0 0 5.2474
2.2578 -0.086898 -0.07012 -0.070115 -0.11206 0 -0.13612 -0.0019607 -0.00057796 -0.001702 -0.0022277 -0.46383 0.022747 0 0 0 0 0 0 0 0 0 0 3.7148 0 0 0 0 0 4.5524
2.2617 -0.078759 -0.057748 -0.047992 -0.091523 0 -0.08908 -0.0011591 0.00010418 -0.00050921 -0.001094 -0.34752 0.021774 0 0 0 0 0 0 0 0 0 0 3.4813 0 0 0 0 0 3.4744
2.2656 -0.068421 -0.043175 -0.019482 -0.056493 0 -0.037401 4.5629e-05 0.00055609 0.0010255 0.00022117 -0.23618 0.020801 0 0 0 0 0 0 0 0 0 0 3.1542 0 0 0 0 0 2.4093
2.2695 -0.056271 -0.027755 0.0024315 -0.016992 0 -0.0050114 0.0013194 0.0010729 0.0022717 0.0012138 -0.1657 0.019669 0 0 0 0 0 0 0 0 0 0 2.8025 0 0 0 0 0 1.6593
2.2734 -0.042327 -0.011652 0.009434 0.013445 0 0.0063125 0.0022626 0.0017893 0.0028283 0.0015656 -0.13457 0.018318 0 0 0 0 0 0 0 0 0 0 2.4757 0 0 0 0 0 1.2146
2.2773 -0.02644 0.0059108 0.0071921 0.028069 0 0.013219 0.0025214 0.002342 0.002647 0.0012311 -0.11432 0.016837 0 0 0 0 0 0 0 0 0 0 2.1694 0 0 0 0 0 0.83884
2.2813 -0.0086719 0.02531 0.011197 0.031903 0 0.0314 0.0019962 0.0021486 0.0019484 0.00042141 -0.084962 0.015396 0 0 0 0 0 0 0 0 0 0 1.841 0 0 0 0 0 0.368
2.2852 0.010455 0.045344 0.031724 0.036774 0 0.05971 0.0010087 0.0010703 0.0010791 -0.00046025 -0.056576 0.014107 0 0 0 0 0 0 0 0 0 0 1.4567 0 0 0 0 0 -0.10282
2.2891 0.029907 0.063281 0.06227 0.050908 0 0.082277 0.00020541 -0.00024894 0.00039047 -0.0009458 -0.05139 0.012959 0 0 0 0 0 0 0 0 0 0 1.0228 0 0 0 0 0 -0.36317
2.293 0.048254 0.076142 0.083713 0.072356 0 0.085258 0.00015431 -0.00081527 0.00012304 -0.00071102 -0.063734 0.011874 0 0 0 0 0 0 0 0 0 0 0.57371 0 0 0 0 0 -0.42183
2.2969 0.06385 0.082227 0.081464 0.091508 0 0.07118 0.00090665 -0.00015797 0.00029517 0.00021732 -0.043863 0.010804 0 0 0 0 0 0 0 0 0 0 0.13467 0 0 0 0 0 -0.65448
2.3008 0.075091 0.081901 0.059593 0.09955 0 0.056914 0.0019174 0.0011869 0.00067804 0.0014253 0.067877 0.0097843 0 0 0 0 0 0 0 0 0 0 -0.30058 0 0 0 0 0 -1.5409
2.3047 0.080848 0.077391 0.038036 0.095034 0 0.057673 0.0024553 0.0020958 0.00093862 0.0023378 0.2817 0.0088873 0 0 0 0 0 0 0 0 0 0 -0.75321 0 0 0 0 0 -3.1898
2.3086 0.081055 0.072034 0.035153 0.083671 0 0.073038 0.0021885 0.0018339 0.00088651 0.0025793 0.53092 0.0081401 0 0 0 0 0 0 0 0 0 0 -1.2216 0 0 0 0 0 -5.1104
2.3125 0.077219 0.069333 0.052287 0.073231 0 0.088658 0.0014319 0.0006906 0.00062179 0.0021952 0.7095 0.0074959 0 0 0 0 0 0 0 0 0 0 -1.6622 0 0 0 0 0 -6.5005
2.3164 0.072384 0.071816 0.075022 0.069026 0 0.091708 0.00082834 -0.00031535 0.00043315 0.0015543 0.74727 0.0068816 0 0 0 0 0 0 0 0 0 0 -2.0095 0 0 0 0 0 -6.8317
2.3203 0.070199 0.079742 0.089055 0.07302 0 0.08459 0.00075748 -0.00037095 0.00052676 0.0010328 0.65759 0.0062688 0 0 0 0 0 0 0 0 0 0 -2.2207 0 0 0 0 0 -6.2139
2.3242 0.07325 0.090246 0.093921 0.084876 0 0.082949 0.0010287 0.00043682 0.00084505 0.00076681 0.51654 0.0056931 0 0 0 0 0 0 0 0 0 0 -2.3046 0 0 0 0 0 -5.2182
2.3281 0.081444 0.097896 0.10029 0.1018 0 0.099269 0.0011405 0.0012876 0.0011534 0.00067182 0.39702 0.0052072 0 0 0 0 0 0 0 0 0 0 -2.3129 0 0 0 0 0 -4.3591
2.332 0.091471 0.096988 0.11399 0.11707 0 0.12748 0.00083231 0.0014369 0.0012938 0.00064953 0.3223 0.0048253 0 0 0 0 0 0 0 0 0 0 -2.3037 0 0 0 0 0 -3.7526
2.3359 0.097931 0.084541 0.12452 0.12057 0 0.14373 0.00036536 0.00086515 0.0013238 0.00072241 0.27883 0.0045167 0 0 0 0 0 0 0 0 0 0 -2.3089 0 0 0 0 0 -3.2542
2.3398 0.095741 0.062037 0.11185 0.10341 0 0.12402 0.00024394 0.00017893 0.0013817 0.00094568 0.26367 0.0042503 0 0 0 0 0 0 0 0 0 0 -2.3262 0 0 0 0 0 -2.8586
2.3438 0.082571 0.034645 0.066475 0.064325 0 0.064411 0.00065827 -6.1987e-05 0.0014367 0.00122 0.30503 0.0040341 0 0 0 0 0 0 0 0 0 0 -2.3333 0 0 0 0 0 -2.8538
2.3477 0.059967 0.0085079 0.0027858 0.012338 0 -0.012999 0.001225 0.00011633 0.0012352 0.0012627 0.42565 0.0039011 0 0 0 0 0 0 0 0 0 0 -2.3034 0 0 0 0 0 -3.4958
2.3516 0.032599 -0.011919 -0.049088 -0.037329 0 -0.073155 0.0013136 0.00021082 0.00055915 0.00083233 0.58712 0.0038569 0 0 0 0 0 0 0 0 0 0 -2.2111 0 0 0 0 0 -4.5331
2.3555 0.0062029 -0.024831 -0.066966 -0.070883 0 -0.089996 0.00065678 -0.0001696 -0.00045292 4.6403e-06 0.68474 0.0038468 0 0 0 0 0 0 0 0 0 0 -2.0295 0 0 0 0 0 -5.1534
2.3594 -0.01458 -0.030408 -0.053956 -0.081148 0 -0.061649 -0.0003579 -0.00086655 -0.0013013 -0.00080333 0.61819 0.003785 0 0 0 0 0 0 0 0 0 0 -1.7331 0 0 0 0 0 -4.5549
2.3633 -0.027466 -0.029966 -0.033179 -0.067554 0 -0.0099446 -0.0010193 -0.0013237 -0.0015232 -0.0011409 0.38239 0.0036179 0 0 0 0 0 0 0 0 0 0 -1.3089 0 0 0 0 0 -2.6813
2.3672 -0.032664 -0.025992 -0.025529 -0.034117 0 0.033024 -0.00094257 -0.0011489 -0.0011422 -0.00090338 0.089621 0.0033621 0 0 0 0 0 0 0 0 0 0 -0.76795 0 0 0 0 0 -0.39681
2.3711 -0.032337 -0.022539 -0.032526 0.0098967 0 0.041804 -0.00041635 -0.00050822 -0.00069936 -0.00042524 -0.11061 0.0030789 0 0 0 0 0 0 0 0 0 0 -0.14782 0 0 0 0 0 1.1566
2.375 -0.029856 -0.02443 -0.040396 0.047279 0 0.0093862 -0.00011771 2.7679e-05 -0.00077109 -0.00018629 -0.15079 0.0028121 0 0 0 0 0 0 0 0 0 0 0.49784 0 0 0 0 0 1.4999
2.3789 -0.028953 -0.034712 -0.039348 0.054819 0 -0.05008 -0.00047321 1.263e-05 -0.0014079 -0.00040181 -0.096739 0.0025518 0 0 0 0 0 0 0 0 0 0 1.1139 0 0 0 0 0 1.1947
2.3828 -0.032639 -0.05192 -0.036307 0.014982 0 -0.10797 -0.0012736 -0.00049242 -0.002054 -0.000875 -0.081808 0.002251 0 0 0 0 0 0 0 0 0 0 1.6561 0 0 0 0 0 1.2859
2.3867 -0.041949 -0.069752 -0.046735 -0.067675 0 -0.13523 -0.0018854 -0.0010206 -0.0020667 -0.0012272 -0.18286 0.0018729 0 0 0 0 0 0 0 0 0 0 2.1006 0 0 0 0 0 2.3088
2.3906 -0.055148 -0.080263 -0.074112 -0.15963 0 -0.11851 -0.0018243 -0.0011378 -0.0013498 -0.0012522 -0.3525 0.001416 0 0 0 0 0 0 0 0 0 0 2.4505 0 0 0 0 0 3.7891
2.3945 -0.06811 -0.078683 -0.10013 -0.21239 0 -0.069426 -0.0011363 -0.00078178 -0.00046699 -0.0010425 -0.46939 0.00089899 0 0 0 0 0 0 0 0 0 0 2.7379 0 0 0 0 0 4.7012
2.3984 -0.07604 -0.066252 -0.098694 -0.19255 0 -0.019111 -0.00026342 -0.0002245 -9.1254e-05 -0.00079509 -0.45645 0.000331 0 0 0 0 0 0 0 0 0 0 3.0118 0 0 0 0 0 4.4463
2.4023 -0.075737 -0.048782 -0.061789 -0.10717 0 0.0015518 0.00040738 0.00022642 -0.0003223 -0.00054864 -0.35402 -0.00029535 0 0 0 0 0 0 0 0 0 0 3.3124 0 0 0 0 0 3.4168
2.4063 -0.067048 -0.032155 -0.010937 -0.0028481 0 -0.016238 0.00083888 0.00045789 -0.00056532 -0.00016042 -0.28056 -0.00098363 0 0 0 0 0 0 0 0 0 0 3.6442 0 0 0 0 0 2.6284
2.4102 -0.052576 -0.018464 0.019504 0.063985 0 -0.052015 0.0012266 0.00052953 -0.00013047 0.00045024 -0.32283 -0.0017152 0 0 0 0 0 0 0 0 0 0 3.9686 0 0 0 0 0 2.798
2.4141 -0.035922 -0.0058266 0.013115 0.064912 0 -0.070923 0.0016648 0.00051378 0.0010198 0.0010826 -0.46235 -0.0024582 0 0 0 0 0 0 0 0 0 0 4.2261 0 0 0 0 0 3.7556
2.418 -0.019738 0.0084269 -0.013205 0.016971 0 -0.050482 0.0019922 0.00042542 0.0021347 0.0013501 -0.60406 -0.0031927 0 0 0 0 0 0 0 0 0 0 4.3707 0 0 0 0 0 4.7108
2.4219 -0.0049086 0.024355 -0.024997 -0.033284 0 0.0019299 0.001981 0.00030367 0.0023336 0.0010462 -0.67007 -0.0039199 0 0 0 0 0 0 0 0 0 0 4.3914 0 0 0 0 0 5.0423
2.4258 0.0088004 0.038928 -0.0026878 -0.04552 0 0.055422 0.0016344 0.00029002 0.001452 0.00041615 -0.66111 -0.0046412 0 0 0 0 0 0 0 0 0 0 4.3036 0 0 0 0 0 4.793
2.4297 0.021472 0.048739 0.040487 -0.012778 0 0.080509 0.0012388 0.00053897 0.000246 1.4322e-05 -0.62868 -0.0053332 0 0 0 0 0 0 0 0 0 0 4.1217 0 0 0 0 0 4.4147
2.4336 0.03242 0.053297 0.072478 0.039502 0 0.071502 0.0010962 0.0010161 -0.00027116 0.00022841 -0.59737 -0.0059538 0 0 0 0 0 0 0 0 0 0 3.8421 0 0 0 0 0 4.1096
2.4375 0.040815 0.055862 0.074401 0.078091 0 0.047986 0.0012207 0.0014216 0.00025077 0.00090921 -0.52845 -0.0064805 0 0 0 0 0 0 0 0 0 0 3.4536 0 0 0 0 0 3.5291
2.4414 0.046943 0.061073 0.058848 0.087863 0 0.035943 0.0013393 0.0013948 0.0012011 0.0014845 -0.3687 -0.0069366 0 0 0 0 0 0 0 0 0 0 2.9632 0 0 0 0 0 2.1924
2.4453 0.052795 0.071364 0.056486 0.078906 0 0.04673 0.001207 0.00086273 0.0016164 0.0014836 -0.13293 -0.0073678 0 0 0 0 0 0 0 0 0 0 2.4094 0 0 0 0 0 0.1879
2.4492 0.061126 0.085001 0.084429 0.072963 0 0.072129 0.0009028 0.00019713 0.0011071 0.0009888 0.074578 -0.0077846 0 0 0 0 0 0 0 0 0 0 1.8433 0 0 0 0 0 -1.6322
2.4531 0.073375 0.097069 0.12787 0.083824 0 0.096878 0.00077561 -2.55e-05 0.00020851 0.00057165 0.13733 -0.0081301 0 0 0 0 0 0 0 0 0 0 1.2929 0 0 0 0 0 -2.2796
2.457 0.087932 0.10245 0.1531 0.10782 0 0.11343 0.0010772 0.00049729 -0.00016834 0.00075392 0.037641 -0.0083191 0 0 0 0 0 0 0 0 0 0 0.74355 0 0 0 0 0 -1.5509
2.4609 0.10027 0.09868 0.13901 0.12906 0 0.12366 0.0016588 0.0014893 0.00036132 0.0014928 -0.10676 -0.0083198 0 0 0 0 0 0 0 0 0 0 0.15521 0 0 0 0 0 -0.35413
2.4648 0.10523 0.087066 0.096198 0.13184 0 0.12815 0.0020609 0.0022614 0.0012792 0.0021853 -0.12565 -0.0081965 0 0 0 0 0 0 0 0 0 0 -0.49605 0 0 0 0 0 -0.061811
2.4688 0.1002 0.07186 0.056008 0.11048 0 0.11813 0.0019255 0.0022403 0.0016608 0.0022039 0.067709 -0.0080614 0 0 0 0 0 0 0 0 0 0 -1.1878 0 0 0 0 0 -1.417
2.4727 0.087022 0.058192 0.041494 0.072029 0 0.082847 0.0013234 0.0014212 0.0010406 0.0014684 0.40569 -0.0079717 0 0 0 0 0 0 0 0 0 0 -1.8581 0 0 0 0 0 -3.9434
2.4766 0.071207 0.049843 0.04921 0.033366 0 0.026856 0.00066703 0.00036078 -0.00019444 0.00051856 0.72114 -0.007872 0 0 0 0 0 0 0 0 0 0 -2.4411 0 0 0 0 0 -6.3553
2.4805 0.058885 0.047732 0.058064 0.014355 0 -0.02206 0.00030032 -0.00028469 -0.0012293 1.3803e-05 0.87652 -0.0076455 0 0 0 0 0 0 0 0 0 0 -2.9011 0 0 0 0 0 -7.5677
2.4844 0.053362 0.049795 0.053605 0.027822 0 -0.028159 0.0001853 -0.0002802 -0.0015997 0.00013003 0.85492 -0.0072305 0 0 0 0 0 0 0 0 0 0 -3.2377 0 0 0 0 0 -7.4207
2.4883 0.053647 0.052346 0.041663 0.069305 0 0.022473 2.1676e-06 4.5611e-05 -0.0015414 0.00042051 0.7445 -0.0066918 0 0 0 0 0 0 0 0 0 0 -3.468 0 0 0 0 0 -6.572
2.4922 0.055786 0.052233 0.038348 0.11417 0 0.10365 -0.00044956 0.00013986 -0.0016008 0.00027426 0.64726 -0.0061723 0 0 0 0 0 0 0 0 0 0 -3.6085 0 0 0 0 0 -5.7957
2.4961 0.055851 0.048399 0.049105 0.12912 0 0.16215 -0.0009751 -0.00026282 -0.0019572 -0.00045777 0.60288 -0.0057684 0 0 0 0 0 0 0 0 0 0 -3.6741 0 0 0 0 0 -5.3952
2.5 0.052333 0.04179 0.060669 0.094827 0 0.15538 -0.0011327 -0.00090017 -0.0021837 -0.0012612 0.58748 -0.0054484 0 0 0 0 0 0 0 0 0 0 -3.6881 0 0 0 0 0 -5.1918
2.5039 0.046281 0.03382 0.055013 0.024034 0 0.083885 -0.00066708 -0.0012092 -0.0017023 -0.0013832 0.56686 -0.0050919 0 0 0 0 0 0 0 0 0 0 -3.6794 0 0 0 0 0 -4.9302
2.5078 0.039482 0.024853 0.029999 -0.04253 0 -0.0086555 0.00020855 -0.00081034 -0.0004561 -0.00050722 0.53766 -0.0046094 0 0 0 0 0 0 0 0 0 0 -3.6603 0 0 0 0 0 -4.588
2.5117 0.032472 0.014162 0.003698 -0.064193 0 -0.068187 0.00097384 0.00017091 0.00091298 0.00093428 0.51717 -0.0040227 0 0 0 0 0 0 0 0 0 0 -3.601 0 0 0 0 0 -4.2942
2.5156 0.024174 0.0013578 -0.00348 -0.032543 0 -0.068894 0.0012531 0.0012092 0.0016001 0.0020923 0.50596 -0.0034291 0 0 0 0 0 0 0 0 0 0 -3.4305 0 0 0 0 0 -4.0485
2.5195 0.013315 -0.012287 0.0093151 0.019737 0 -0.027048 0.0011189 0.0018012 0.0013778 0.0023829 0.47543 -0.002893 0 0 0 0 0 0 0 0 0 0 -3.0742 0 0 0 0 0 -3.6386
2.5234 0.0001592 -0.024187 0.020813 0.043998 0 0.017687 0.00096149 0.001833 0.00080877 0.0019172 0.39853 -0.0023826 0 0 0 0 0 0 0 0 0 0 -2.506 0 0 0 0 0 -2.8805
2.5273 -0.013167 -0.032368 0.0082846 0.016035 0 0.034002 0.0010718 0.0015912 0.00070493 0.0013192 0.28773 -0.0018183 0 0 0 0 0 0 0 0 0 0 -1.7746 0 0 0 0 0 -1.8976
2.5313 -0.024128 -0.037126 -0.028908 -0.042498 0 0.016745 0.001358 0.0014437 0.0013411 0.001126 0.19172 -0.0011806 0 0 0 0 0 0 0 0 0 0 -0.98297 0 0 0 0 0 -1.0745
2.5352 -0.031662 -0.040602 -0.066872 -0.081669 0 -0.019428 0.0014632 0.0015049 0.0021766 0.0013258 0.14641 -0.000559 0 0 0 0 0 0 0 0 0 0 -0.23296 0 0 0 0 0 -0.67094
2.5391 -0.036733 -0.044466 -0.078922 -0.066314 0 -0.05795 0.0011445 0.0015889 0.0023546 0.0014349 0.12828 -8.0872e-05 0 0 0 0 0 0 0 0 0 0 0.4235 0 0 0 0 0 -0.47931
2.543 -0.041059 -0.047911 -0.060257 -0.0076193 0 -0.090302 0.00052393 0.0014707 0.001514 0.0010101 0.062438 0.00021179 0 0 0 0 0 0 0 0 0 0 0.99682 0 0 0 0 0 0.087459
2.5469 -0.045238 -0.048093 -0.031479 0.044952 0 -0.11172 -2.293e-05 0.0011761 0.00015878 0.0001027 -0.1142 0.00041168 0 0 0 0 0 0 0 0 0 0 1.534 0 0 0 0 0 1.4972
2.5508 -0.048063 -0.042838 -0.018104 0.045299 0 -0.11368 -0.00020711 0.00099824 -0.0007439 -0.00076201 -0.38975 0.00066406 0 0 0 0 0 0 0 0 0 0 2.0796 0 0 0 0 0 3.6289
2.5547 -0.047675 -0.033156 -0.026854 -0.0097564 0 -0.086807 -4.9516e-05 0.0012054 -0.00056436 -0.0010458 -0.67305 0.001029 0 0 0 0 0 0 0 0 0 0 2.6511 0 0 0 0 0 5.7683
2.5586 -0.043416 -0.023037 -0.041746 -0.077092 0 -0.0338 0.0002058 0.0017223 0.00050069 -0.00066416 -0.85396 0.0014239 0 0 0 0 0 0 0 0 0 0 3.2352 0 0 0 0 0 7.0864
2.5625 -0.03661 -0.016509 -0.042353 -0.10282 0 0.022474 0.0003545 0.0021125 0.00164 -3.6086e-05 -0.8773 0.001706 0 0 0 0 0 0 0 0 0 0 3.7976 0 0 0 0 0 7.1926
2.5664 -0.029535 -0.014525 -0.024671 -0.066277 0 0.049086 0.00038106 0.0019218 0.0021001 0.00030544 -0.77096 0.0018163 0 0 0 0 0 0 0 0 0 0 4.2946 0 0 0 0 0 6.321
2.5703 -0.023612 -0.014474 -0.0037942 0.0041542 0 0.027065 0.00036595 0.0010892 0.0017216 0.00016855 -0.61389 0.0018438 0 0 0 0 0 0 0 0 0 0 4.6821 0 0 0 0 0 5.0687
2.5742 -0.018528 -0.012699 0.0027998 0.054897 0 -0.030727 0.0003038 4.6693e-05 0.00093962 -0.00018809 -0.48045 0.0019468 0 0 0 0 0 0 0 0 0 0 4.9286 0 0 0 0 0 3.9836
2.5781 -0.013073 -0.0076563 -0.0069269 0.049243 0 -0.085371 7.3948e-05 -0.0006051 0.00034827 -0.00035819 -0.40787 0.0022073 0 0 0 0 0 0 0 0 0 0 5.0283 0 0 0 0 0 3.3437
2.582 -0.0067442 -0.00094784 -0.018674 -0.0066096 0 -0.098882 -0.00038746 -0.00056974 0.00025377 -0.00018658 -0.40108 0.0025589 0 0 0 0 0 0 0 0 0 0 5.0057 0 0 0 0 0 3.2077
2.5859 -0.00051353 0.0044233 -0.017413 -0.071603 0 -0.061188 -0.00091666 -6.0621e-05 0.00055183 0.0001169 -0.45171 0.0028555 0 0 0 0 0 0 0 0 0 0 4.9032 0 0 0 0 0 3.5456
2.5898 0.0039705 0.0066618 -0.0024484 -0.10167 0 0.0043167 -0.0011803 0.00043286 0.00092305 0.00023063 -0.54378 0.0030122 0 0 0 0 0 0 0 0 0 0 4.7545 0 0 0 0 0 4.2519
2.5938 0.0058549 0.0062451 0.013127 -0.079088 0 0.059558 -0.00095203 0.00058746 0.0011004 6.5094e-05 -0.64434 0.0030816 0 0 0 0 0 0 0 0 0 0 4.563 0 0 0 0 0 5.0584
2.5977 0.0057308 0.0048419 0.016513 -0.019898 0 0.078099 -0.00034828 0.00048322 0.00099742 -0.00015147 -0.70057 0.0032004 0 0 0 0 0 0 0 0 0 0 4.3023 0 0 0 0 0 5.5236
2.6016 0.0048719 0.0035768 0.0072282 0.040808 0 0.058549 0.00022576 0.00043251 0.00067782 -0.00012172 -0.65972 0.0034616 0 0 0 0 0 0 0 0 0 0 3.9394 0 0 0 0 0 5.2135
2.6055 0.0039555 0.0024256 -0.0046821 0.071379 0 0.018454 0.0003963 0.00059637 0.00027274 0.00019941 -0.50235 0.0038379 0 0 0 0 0 0 0 0 0 0 3.4632 0 0 0 0 0 3.9736
2.6094 0.0026342 0.00096104 -0.010454 0.059465 0 -0.021296 0.00012302 0.00078397 -7.674e-05 0.00054134 -0.26175 0.0042186 0 0 0 0 0 0 0 0 0 0 2.8956 0 0 0 0 0 2.0741
2.6133 0.00032871 -0.00085787 -0.01069 0.015461 0 -0.047161 -0.00028781 0.00064188 -0.00025806 0.00058019 -0.011428 0.0045133 0 0 0 0 0 0 0 0 0 0 2.278 0 0 0 0 0 0.10154
2.6172 -0.0027719 -0.0029717 -0.011817 -0.034696 0 -0.053705 -0.00045872 4.8058e-05 -0.00022932 0.00026556 0.17195 0.0047183 0 0 0 0 0 0 0 0 0 0 1.6485 0 0 0 0 0 -1.334
2.6211 -0.0057733 -0.0061398 -0.0168 -0.063108 0 -0.040483 -0.00024517 -0.00068545 -3.9565e-05 -0.00011563 0.24651 0.0048917 0 0 0 0 0 0 0 0 0 0 1.0278 0 0 0 0 0 -1.8894
2.625 -0.0082737 -0.012031 -0.021896 -0.055009 0 -0.012383 0.0001913 -0.0010207 0.00021434 -0.00020514 0.22353 0.0050769 0 0 0 0 0 0 0 0 0 0 0.4257 0 0 0 0 0 -1.6344
2.6289 -0.011375 -0.021829 -0.022969 -0.018457 0 0.017382 0.00056603 -0.00064057 0.00047216 9.0739e-05 0.1605 0.0052579 0 0 0 0 0 0 0 0 0 0 -0.14466 0 0 0 0 0 -1.0124
2.6328 -0.01714 -0.034492 -0.022772 0.018712 0 0.029142 0.00071024 0.00026899 0.00074845 0.00052375 0.13396 0.0053856 0 0 0 0 0 0 0 0 0 0 -0.66142 0 0 0 0 0 -0.64633
2.6367 -0.026631 -0.0466 -0.029063 0.026218 0 0.0076555 0.00065999 0.0011559 0.0010702 0.00075541 0.20139 0.0054377 0 0 0 0 0 0 0 0 0 0 -1.1046 0 0 0 0 0 -1.0359
2.6406 -0.038264 -0.054363 -0.044507 -0.0066679 0 -0.044281 0.00056811 0.0015318 0.0013762 0.00068396 0.36636 0.0054437 0 0 0 0 0 0 0 0 0 0 -1.4721 0 0 0 0 0 -2.2556
2.6445 -0.048235 -0.056236 -0.060252 -0.060943 0 -0.10198 0.00056973 0.0013167 0.0015089 0.00052315 0.56744 0.0054551 0 0 0 0 0 0 0 0 0 0 -1.7832 0 0 0 0 0 -3.8352
2.6484 -0.05298 -0.053822 -0.062432 -0.099794 0 -0.13147 0.00072171 0.00082293 0.0013447 0.00056191 0.70747 0.005494 0 0 0 0 0 0 0 0 0 0 -2.0607 0 0 0 0 0 -4.9805
2.6523 -0.051744 -0.050283 -0.046615 -0.095821 0 -0.1118 0.0010133 0.00043884 0.00094741 0.00085444 0.71481 0.0055349 0 0 0 0 0 0 0 0 0 0 -2.3062 0 0 0 0 0 -5.0822
2.6563 -0.047091 -0.047849 -0.024965 -0.05279 0 -0.050956 0.0013752 0.00032572 0.00056999 0.0011571 0.59771 0.0055304 0 0 0 0 0 0 0 0 0 0 -2.4896 0 0 0 0 0 -4.1788
2.6602 -0.042929 -0.046729 -0.016929 -0.0037709 0 0.016806 0.0016672 0.00037952 0.00046115 0.0011766 0.4455 0.0054461 0 0 0 0 0 0 0 0 0 0 -2.5655 0 0 0 0 0 -2.9796
2.6641 -0.041776 -0.046185 -0.031311 0.013753 0 0.051458 0.0017068 0.00043355 0.00064311 0.00087668 0.3655 0.0052706 0 0 0 0 0 0 0 0 0 0 -2.5059 0 0 0 0 0 -2.3487
2.668 -0.043486 -0.046201 -0.057562 -0.013827 0 0.031899 0.0013799 0.00046096 0.00088385 0.00052956 0.39944 0.0050015 0 0 0 0 0 0 0 0 0 0 -2.322 0 0 0 0 0 -2.619
2.6719 -0.046239 -0.047701 -0.075564 -0.066913 0 -0.03089 0.00075931 0.0005752 0.00091083 0.00045145 0.48848 0.0046374 0 0 0 0 0 0 0 0 0 0 -2.056 0 0 0 0 0 -3.3102
2.6758 -0.048501 -0.050939 -0.074346 -0.10859 0 -0.10016 9.9213e-05 0.00085529 0.00066864 0.00068332 0.52074 0.0041907 0 0 0 0 0 0 0 0 0 0 -1.7482 0 0 0 0 0 -3.5277
2.6797 -0.050039 -0.053942 -0.060755 -0.11165 0 -0.13511 -0.00033357 0.0012004 0.00036561 0.0009381 0.42504 0.0037008 0 0 0 0 0 0 0 0 0 0 -1.4075 0 0 0 0 0 -2.7285
2.6836 -0.051245 -0.053053 -0.04963 -0.075456 0 -0.11536 -0.00045289 0.0013786 0.00025978 0.00087709 0.23088 0.0032177 0 0 0 0 0 0 0 0 0 0 -1.0084 0 0 0 0 0 -1.1921
2.6875 -0.051753 -0.045597 -0.046585 -0.022239 0 -0.05388 -0.00038351 0.001233 0.00040027 0.00045166 0.041626 0.0027598 0 0 0 0 0 0 0 0 0 0 -0.51995 0 0 0 0 0 0.22505
2.6914 -0.049989 -0.032355 -0.042334 0.020397 0 0.010206 -0.00029388 0.00084918 0.00058908 -2.4977e-05 -0.055319 0.0022884 0 0 0 0 0 0 0 0 0 0 0.059471 0 0 0 0 0 0.8359
2.6953 -0.044208 -0.017432 -0.024843 0.035594 0 0.036361 -0.00020992 0.00051773 0.00060033 -0.00015448 -0.061292 0.0017367 0 0 0 0 0 0 0 0 0 0 0.68924 0 0 0 0 0 0.70127
2.6992 -0.034045 -0.0053949 0.0042185 0.022559 0 0.010648 -1.9936e-05 0.0005137 0.0004236 0.00017862 -0.058567 0.0010758 0 0 0 0 0 0 0 0 0 0 1.3062 0 0 0 0 0 0.53259
2.7031 -0.02112 0.0018998 0.027714 -0.0072351 0 -0.042285 0.00032771 0.00087469 0.00027091 0.0006945 -0.13245 0.00035746 0 0 0 0 0 0 0 0 0 0 1.8593 0 0 0 0 0 1.0323
2.707 -0.0081397 0.0061046 0.02952 -0.036248 0 -0.07453 0.00066714 0.0013631 0.00033892 0.00096735 -0.29589 -0.00031653 0 0 0 0 0 0 0 0 0 0 2.3297 0 0 0 0 0 2.2833
2.7109 0.0026763 0.010313 0.012443 -0.046395 0 -0.049966 0.00071869 0.0016431 0.000584 0.00080344 -0.48212 -0.00087835 0 0 0 0 0 0 0 0 0 0 2.7237 0 0 0 0 0 3.716
2.7148 0.010548 0.016186 -0.0023089 -0.025782 0 0.025706 0.00039342 0.0015308 0.00076105 0.00040045 -0.6047 -0.0013537 0 0 0 0 0 0 0 0 0 0 3.0497 0 0 0 0 0 4.6211
2.7188 0.015913 0.022819 0.0045137 0.022929 0 0.1047 -2.4213e-05 0.0011208 0.00069457 0.00015102 -0.62484 -0.0018367 0 0 0 0 0 0 0 0 0 0 3.3048 0 0 0 0 0 4.7007
2.7227 0.019569 0.028018 0.029964 0.078331 0 0.13052 -7.1048e-05 0.00069695 0.00049008 0.0002828 -0.56771 -0.0023989 0 0 0 0 0 0 0 0 0 0 3.4826 0 0 0 0 0 4.1819
2.7266 0.022061 0.030436 0.050151 0.10808 0 0.08151 0.00044426 0.00050235 0.0004414 0.0006651 -0.48496 -0.0030156 0 0 0 0 0 0 0 0 0 0 3.5909 0 0 0 0 0 3.4929
2.7305 0.023692 0.030499 0.043191 0.088584 0 -0.010081 0.0011696 0.00055365 0.00070902 0.00094244 -0.41037 -0.0035812 0 0 0 0 0 0 0 0 0 0 3.6549 0 0 0 0 0 2.8978
2.7344 0.02476 0.02958 0.01165 0.024334 0 -0.0803 0.0014433 0.00064438 0.0011044 0.00085183 -0.35147 -0.0040015 0 0 0 0 0 0 0 0 0 0 3.6974 0 0 0 0 0 2.4397
2.7383 0.025549 0.028568 -0.018233 -0.049657 0 -0.081009 0.0008823 0.00053013 0.0012294 0.00043039 -0.31287 -0.0042778 0 0 0 0 0 0 0 0 0 0 3.7124 0 0 0 0 0 2.1444
2.7422 0.02605 0.027336 -0.020511 -0.088051 0 -0.015156 -0.00021131 0.0001389 0.00086102 -5.3403e-05 -0.31156 -0.0045061 0 0 0 0 0 0 0 0 0 0 3.6601 0 0 0 0 0 2.149
2.7461 0.025854 0.025376 0.0064502 -0.065757 0 0.067897 -0.001046 -0.00037004 0.00020423 -0.00034728 -0.35864 -0.0047941 0 0 0 0 0 0 0 0 0 0 3.4945 0 0 0 0 0 2.5481
2.75 0.024467 0.022617 0.039103 0.0034918 0 0.11168 -0.0010014 -0.00074478 -0.00025581 -0.00039787 -0.42722 -0.0051724 0 0 0 0 0 0 0 0 0 0 3.2013 0 0 0 0 0 3.1283
2.7539 0.021828 0.019507 0.051221 0.075346 0 0.09343 -0.00015783 -0.00084841 -0.00018048 -0.00031958 -0.4509 -0.0055796 0 0 0 0 0 0 0 0 0 0 2.8142 0 0 0 0 0 3.3549
2.7578 0.018494 0.01643 0.037279 0.10462 0 0.034598 0.00079832 -0.00074676 0.00031529 -0.00022323 -0.36927 -0.0059265 0 0 0 0 0 0 0 0 0 0 2.3916 0 0 0 0 0 2.742
2.7617 0.015305 0.013328 0.014532 0.075297 0 -0.022861 0.0011982 -0.0006038 0.00076269 -0.00010334 -0.18492 -0.0061769 0 0 0 0 0 0 0 0 0 0 1.9735 0 0 0 0 0 1.3109
2.7656 0.012839 0.010006 0.0037318 0.0097208 0 -0.049936 0.00094145 -0.00050273 0.00074242 0.00010163 0.024452 -0.006373 0 0 0 0 0 0 0 0 0 0 1.558 0 0 0 0 0 -0.31703
2.7695 0.011151 0.0067026 0.0093139 -0.048261 0 -0.045349 0.00046361 -0.00038575 0.00021401 0.00035941 0.15887 -0.0065912 0 0 0 0 0 0 0 0 0 0 1.1169 0 0 0 0 0 -1.3479
2.7734 0.0099384 0.0041286 0.018446 -0.06308 0 -0.02467 0.00020358 -0.00017778 -0.00050317 0.0004916 0.17312 -0.0068763 0 0 0 0 0 0 0 0 0 0 0.63566 0 0 0 0 0 -1.43
2.7773 0.008859 0.0028493 0.017554 -0.029508 0 -0.00086137 0.00015359 5.0787e-05 -0.0010194 0.00031051 0.1119 -0.0072113 0 0 0 0 0 0 0 0 0 0 0.13914 0 0 0 0 0 -0.92652
2.7813 0.0076854 0.0027438 0.0071822 0.026582 0 0.022856 -3.7104e-05 9.5102e-05 -0.0011275 -0.00016712 0.072728 -0.0075407 0 0 0 0 0 0 0 0 0 0 -0.32202 0 0 0 0 0 -0.61306
2.7852 0.0063364 0.0032441 -0.00037173 0.067416 0 0.044483 -0.00054015 -0.00016177 -0.00082138 -0.0006483 0.12906 -0.0078156 0 0 0 0 0 0 0 0 0 0 -0.7105 0 0 0 0 0 -1.068
2.7891 0.0049999 0.0041293 0.0035284 0.068789 0 0.054241 -0.0010098 -0.00053355 -0.0001737 -0.00074575 0.27804 -0.0080231 0 0 0 0 0 0 0 0 0 0 -1.0293 0 0 0 0 0 -2.2661
2.793 0.0043373 0.0058984 0.013609 0.035285 0 0.039876 -0.00085327 -0.00059743 0.00070457 -0.00029094 0.45057 -0.008184 0 0 0 0 0 0 0 0 0 0 -1.3108 0 0 0 0 0 -3.6625
2.7969 0.0053908 0.0091411 0.017159 -0.0042348 0 0.0027811 0.00012235 -6.5173e-05 0.0015684 0.00049047 0.56621 -0.0083357 0 0 0 0 0 0 0 0 0 0 -1.5788 0 0 0 0 0 -4.6236
2.8008 0.0089114 0.013517 0.0094887 -0.017829 0 -0.034012 0.0013688 0.00086105 0.0019993 0.0011174 0.58412 -0.0085156 0 0 0 0 0 0 0 0 0 0 -1.8214 0 0 0 0 0 -4.8198
2.8047 0.01446 0.017591 0.00033947 0.005773 0 -0.039576 0.0019875 0.0015363 0.0016164 0.0012169 0.51629 -0.0087504 0 0 0 0 0 0 0 0 0 0 -2.0008 0 0 0 0 0 -4.329
2.8086 0.020182 0.019988 0.0033521 0.047777 0 -0.0020282 0.0015408 0.0013756 0.00044241 0.00081447 0.40788 -0.0090441 0 0 0 0 0 0 0 0 0 0 -2.0895 0 0 0 0 0 -3.4944
2.8125 0.023824 0.020851 0.020059 0.072499 0 0.056329 0.00049645 0.00040471 -0.00093924 0.00029885 0.31042 -0.0093693 0 0 0 0 0 0 0 0 0 0 -2.0983 0 0 0 0 0 -2.7283
2.8164 0.024466 0.021977 0.036778 0.055169 0 0.093012 -0.00017124 -0.0006704 -0.0016994 8.2429e-05 0.26389 -0.0096732 0 0 0 0 0 0 0 0 0 0 -2.067 0 0 0 0 0 -2.3713
2.8203 0.023509 0.02519 0.039022 0.0037812 0 0.079563 0.00011589 -0.0010096 -0.0013805 0.00025097 0.28459 -0.0099018 0 0 0 0 0 0 0 0 0 0 -2.0268 0 0 0 0 0 -2.5754
2.8242 0.023813 0.030312 0.028238 -0.043571 0 0.026759 0.00099505 -0.00035585 -0.00029258 0.00051124 0.35382 -0.01003 0 0 0 0 0 0 0 0 0 0 -1.969 0 0 0 0 0 -3.1896
2.8281 0.027416 0.034763 0.021797 -0.046626 0 -0.02239 0.0015161 0.00072614 0.00070907 0.00048309 0.41728 -0.010073 0 0 0 0 0 0 0 0 0 0 -1.8485 0 0 0 0 0 -3.7497
2.832 0.033632 0.035445 0.034439 0.0041957 0 -0.027264 0.0010656 0.0013333 0.00091893 6.7229e-05 0.41 -0.010068 0 0 0 0 0 0 0 0 0 0 -1.6201 0 0 0 0 0 -3.7
2.8359 0.039222 0.031378 0.060073 0.076898 0 0.017116 -3.0541e-05 0.0010087 0.00035264 -0.00045424 0.30169 -0.010047 0 0 0 0 0 0 0 0 0 0 -1.2751 0 0 0 0 0 -2.7873
2.8398 0.040696 0.02474 0.074317 0.12005 0 0.07604 -0.0008082 0.00011463 -0.000313 -0.0006816 0.12898 -0.010021 0 0 0 0 0 0 0 0 0 0 -0.85054 0 0 0 0 0 -1.3299
2.8438 0.036939 0.019309 0.057557 0.10211 0 0.10293 -0.00057482 -0.00053635 -0.00036527 -0.00047568 -0.020793 -0.0099881 0 0 0 0 0 0 0 0 0 0 -0.40693 0 0 0 0 0 -0.070072
2.8477 0.030072 0.017707 0.016317 0.036626 0 0.075357 0.00045594 -0.00042887 0.00033361 -8.2907e-05 -0.072251 -0.0099422 0 0 0 0 0 0 0 0 0 0 0.0039307 0 0 0 0 0 0.35955
2.8516 0.023911 0.019825 -0.019423 -0.027844 0 0.010739 0.0014004 0.00023796 0.0012896 0.00012174 -0.024099 -0.0098762 0 0 0 0 0 0 0 0 0 0 0.35855 0 0 0 0 0 -0.050033
2.8555 0.021341 0.023638 -0.022222 -0.045466 0 -0.048252 0.0015479 0.00082512 0.0018697 2.4581e-05 0.04452 -0.0097717 0 0 0 0 0 0 0 0 0 0 0.66144 0 0 0 0 0 -0.64341
2.8594 0.022656 0.027355 0.0077745 -0.0079719 0 -0.064416 0.00097075 0.00090029 0.001833 -0.00010285 0.034531 -0.0096033 0 0 0 0 0 0 0 0 0 0 0.93349 0 0 0 0 0 -0.60919
2.8633 0.025948 0.030746 0.04297 0.051287 0 -0.029359 0.0003343 0.0005971 0.0014099 0.00010257 -0.093258 -0.0093612 0 0 0 0 0 0 0 0 0 0 1.1992 0 0 0 0 0 0.36774
2.8672 0.02886 0.034527 0.053782 0.085976 0 0.034478 0.00015779 0.00035981 0.00093596 0.00065717 -0.28564 -0.0090748 0 0 0 0 0 0 0 0 0 0 1.4752 0 0 0 0 0 1.8546
2.8711 0.030161 0.038693 0.035141 0.073258 0 0.09005 0.0003096 0.00039377 0.0004914 0.0011033 -0.43838 -0.0088031 0 0 0 0 0 0 0 0 0 0 1.76 0 0 0 0 0 3.021
2.875 0.030078 0.041662 0.0091252 0.028497 0 0.10726 0.00023873 0.00043335 -6.0478e-05 0.0008813 -0.47505 -0.0085856 0 0 0 0 0 0 0 0 0 0 2.0298 0 0 0 0 0 3.2769
2.8789 0.02953 0.04119 0.0023203 -0.011293 0 0.078062 -0.00033601 7.8492e-05 -0.00072229 -0.00010453 -0.39788 -0.0083953 0 0 0 0 0 0 0 0 0 0 2.2479 0 0 0 0 0 2.6677
2.8828 0.029152 0.036173 0.020563 -0.018559 0 0.019713 -0.0010274 -0.00067275 -0.0011508 -0.0012694 -0.27454 -0.0081432 0 0 0 0 0 0 0 0 0 0 2.3863 0 0 0 0 0 1.7461
2.8867 0.028791 0.027647 0.044962 0.0055075 0 -0.03419 -0.0011065 -0.0012936 -0.00089379 -0.0017464 -0.18096 -0.0077453 0 0 0 0 0 0 0 0 0 0 2.4463 0 0 0 0 0 1.1045
2.8906 0.027599 0.018082 0.051366 0.036697 0 -0.051866 -0.00022998 -0.0011815 0.00012297 -0.0010964 -0.15189 -0.0072008 0 0 0 0 0 0 0 0 0 0 2.4563 0 0 0 0 0 0.98957
2.8945 0.024464 0.0097105 0.033039 0.049647 0 -0.023042 0.001173 -0.00025268 0.0013799 0.00029943 -0.17337 -0.0066058 0 0 0 0 0 0 0 0 0 0 2.4464 0 0 0 0 0 1.263
2.8984 0.018624 0.0033356 0.0049874 0.035906 0 0.031757 0.0022506 0.00093316 0.0021135 0.0015334 -0.20928 -0.0060843 0 0 0 0 0 0 0 0 0 0 2.421 0 0 0 0 0 1.627
2.9023 0.010291 -0.0015561 -0.012224 0.0055667 0 0.071675 0.0024688 0.0016605 0.0019541 0.0019063 -0.22991 -0.0056897 0 0 0 0 0 0 0 0 0 0 2.3551 0 0 0 0 0 1.8511
2.9063 0.00097436 -0.0058274 -0.011623 -0.024198 0 0.062778 0.0020167 0.001675 0.0012492 0.0014474 -0.22186 -0.0053682 0 0 0 0 0 0 0 0 0 0 2.2211 0 0 0 0 0 1.8392
2.9102 -0.0069984 -0.00991 -0.003628 -0.041244 0 0.0042233 0.0015124 0.0013218 0.00074005 0.00077271 -0.18429 -0.0050176 0 0 0 0 0 0 0 0 0 0 2.0216 0 0 0 0 0 1.5896
2.9141 -0.01179 -0.013761 -0.0031106 -0.042642 0 -0.067866 0.0013509 0.0011003 0.00088162 0.00045329 -0.1263 -0.0045876 0 0 0 0 0 0 0 0 0 0 1.795 0 0 0 0 0 1.1745
2.918 -0.013421 -0.017248 -0.014598 -0.032107 0 -0.10515 0.0013693 0.0011323 0.0014482 0.00052061 -0.067757 -0.0041269 0 0 0 0 0 0 0 0 0 0 1.5856 0 0 0 0 0 0.75055
2.9219 -0.013991 -0.020366 -0.030105 -0.016665 0 -0.083432 0.0011363 0.0011076 0.0017932 0.00056557 -0.032317 -0.0037316 0 0 0 0 0 0 0 0 0 0 1.4054 0 0 0 0 0 0.5062
2.9258 -0.016238 -0.023095 -0.03945 -0.0051244 0 -0.021926 0.00051099 0.00073192 0.0014947 0.00028117 -0.028303 -0.0034448 0 0 0 0 0 0 0 0 0 0 1.2249 0 0 0 0 0 0.50755
2.9297 -0.021357 -0.025251 -0.04047 -0.0058366 0 0.031221 -0.00014708 0.0001501 0.00075332 -0.00014837 -0.033254 -0.0032078 0 0 0 0 0 0 0 0 0 0 1.0051 0 0 0 0 0 0.57332
2.9336 -0.027866 -0.026633 -0.038714 -0.021574 0 0.036369 -0.0003426 -0.00015788 0.00016676 -0.00023905 -0.0044261 -0.0029132 0 0 0 0 0 0 0 0 0 0 0.74179 0 0 0 0 0 0.36047
2.9375 -0.032662 -0.027368 -0.038933 -0.0448 0 -0.0073783 8.8758e-06 7.8938e-05 0.00012622 0.00021279 0.084174 -0.0025118 0 0 0 0 0 0 0 0 0 0 0.4787 0 0 0 0 0 -0.33659
2.9414 -0.033532 -0.02802 -0.039294 -0.059667 0 -0.063468 0.00044659 0.00054357 0.00044348 0.00079082 0.20874 -0.0020707 0 0 0 0 0 0 0 0 0 0 0.27526 0 0 0 0 0 -1.3213
2.9453 -0.031053 -0.029266 -0.03488 -0.052517 0 -0.088699 0.00041068 0.00058944 0.00057122 0.00078055 0.30248 -0.0017241 0 0 0 0 0 0 0 0 0 0 0.158 0 0 0 0 0 -2.0531
2.9492 -0.028201 -0.031403 -0.025644 -0.02386 0 -0.067412 -0.00016746 -6.4559e-05 0.00018458 -9.8774e-05 0.30558 -0.00156 0 0 0 0 0 0 0 0 0 0 0.10042 0 0 0 0 0 -2.0517
2.9531 -0.027977 -0.034093 -0.018719 0.0089223 0 -0.021521 -0.00072778 -0.0009134 -0.00045874 -0.0012703 0.21845 -0.0015467 0 0 0 0 0 0 0 0 0 0 0.049801 0 0 0 0 0 -1.3245
2.957 -0.031033 -0.036472 -0.021578 0.022501 0 0.0097547 -0.00055417 -0.0010141 -0.00073342 -0.0016695 0.10884 -0.001566 0 0 0 0 0 0 0 0 0 0 -0.025284 0 0 0 0 0 -0.42199
2.9609 -0.03525 -0.037398 -0.033247 0.0048266 0 0.0019474 0.00058046 0.00016241 -0.00022526 -0.00064819 0.060806 -0.001519 0 0 0 0 0 0 0 0 0 0 -0.11123 0 0 0 0 0 -0.027903
2.9648 -0.037447 -0.03565 -0.043507 -0.034867 0 -0.036795 0.0021924 0.0021771 0.00087791 0.0013929 0.10643 -0.0014061 0 0 0 0 0 0 0 0 0 0 -0.16904 0 0 0 0 0 -0.41283
2.9688 -0.035595 -0.030188 -0.04168 -0.071518 0 -0.074041 0.0034727 0.0039185 0.0019374 0.0032499 0.19924 -0.0013089 0 0 0 0 0 0 0 0 0 0 -0.17415 0 0 0 0 0 -1.2191
2.9727 -0.029756 -0.020691 -0.026367 -0.08105 0 -0.078253 0.0039048 0.0044929 0.0023927 0.0038598 0.25291 -0.0012997 0 0 0 0 0 0 0 0 0 0 -0.13558 0 0 0 0 0 -1.7628
2.9766 -0.021335 -0.0082058 -0.0064276 -0.055901 0 -0.040653 0.0035741 0.0038883 0.0021766 0.0031246 0.21188 -0.0013678 0 0 0 0 0 0 0 0 0 0 -0.077381 0 0 0 0 0 -1.5882
2.9805 -0.0118 0.0046674 0.0074015 -0.0086269 0 0.02047 0.0029634 0.0028328 0.0016727 0.0019058 0.093856 -0.0014335 0 0 0 0 0 0 0 0 0 0 -0.0052237 0 0 0 0 0 -0.80491
2.9844 -0.0021836 0.014583 0.011462 0.037237 0 0.072674 0.0025027 0.0020537 0.0013188 0.001231 -0.028787 -0.0014315 0 0 0 0 0 0 0 0 0 0 0.10423 0 0 0 0 0 0.051345
2.9883 0.0064562 0.018997 0.010073 0.061186 0 0.088681 0.0022925 0.0016899 0.0012506 0.0014461 -0.088252 -0.0013778 0 0 0 0 0 0 0 0 0 0 0.27804 0 0 0 0 0 0.47131
2.9922 0.012595 0.017493 0.0087823 0.055543 0 0.060528 0.002171 0.0013836 0.0012834 0.0020472 -0.069466 -0.0013541 0 0 0 0 0 0 0 0 0 0 0.51099 0 0 0 0 0 0.33997
2.9961 0.014738 0.011913 0.0081972 0.027043 0 0.0027411 0.0019553 0.00085499 0.0011753 0.0022624 -0.01165 -0.001422 0 0 0 0 0 0 0 0 0 0 0.75635 0 0 0 0 0 -0.052631
3 0.012595 0.005262 0.0050692 -0.0081598 0 -0.055337 0.0015934 0.0002957 0.00088066 0.0017823 0.029016 -0.0015505 0 0 0 0 0 0 0 0 0 0 0.95509 0 0 0 0 0 -0.29548
3.0039 0.0077567 0.00021046 -0.0014476 -0.032378 0 -0.084185 0.0011416 0.00016781 0.0005682 0.00096928 0.019153 -0.001628 0 0 0 0 0 0 0 0 0 0 1.0773 0 0 0 0 0 -0.15519
3.0078 0.0030184 -0.0017668 -0.0063538 -0.034173 0 -0.069356 0.00068261 0.00065928 0.0004377 0.000422 -0.038538 -0.001552 0 0 0 0 0 0 0 0 0 0 1.1382 0 0 0 0 0 0.32868
3.0117 0.00075866 -0.00036825 -0.0028427 -0.013672 0 -0.01966 0.0003005 0.0014081 0.00053793 0.00038273 -0.11816 -0.0013186 0 0 0 0 0 0 0 0 0 0 1.1768 0 0 0 0 0 0.9461
3.0156 0.001704 0.0039361 0.010208 0.017146 0 0.037421 9.2945e-05 0.0018055 0.0007405 0.00056534 -0.18983 -0.0010343 0 0 0 0 0 0 0 0 0 0 1.2203 0 0 0 0 0 1.4647
3.0195 0.005025 0.010104 0.025629 0.040641 0 0.071837 0.00012925 0.0015641 0.00085398 0.00052151 -0.23026 -0.00083789 0 0 0 0 0 0 0 0 0 0 1.2677 0 0 0 0 0 1.7115
3.0234 0.0094544 0.016529 0.033672 0.043948 0 0.069107 0.00035863 0.00096409 0.00075747 0.00013458 -0.2263 -0.00080016 0 0 0 0 0 0 0 0 0 0 1.3049 0 0 0 0 0 1.6016
3.0273 0.014246 0.021316 0.030652 0.027367 0 0.038251 0.00059118 0.00054093 0.00046266 -0.0002571 -0.17958 -0.00088005 0 0 0 0 0 0 0 0 0 0 1.3293 0 0 0 0 0 1.1708
3.0313 0.019132 0.023025 0.021852 0.0043503 0 0.0038868 0.00063363 0.00056028 9.7021e-05 -0.00020876 -0.11115 -0.00096585 0 0 0 0 0 0 0 0 0 0 1.3553 0 0 0 0 0 0.6046
3.0352 0.023564 0.021393 0.015793 -0.0078436 0 -0.011575 0.000476 0.00081932 -0.00016188 0.00036978 -0.056047 -0.00095935 0 0 0 0 0 0 0 0 0 0 1.3952 0 0 0 0 0 0.18542
3.0391 0.026238 0.017331 0.015732 -0.00053784 0 -0.0024748 0.00031693 0.0009338 -0.00018267 0.0010827 -0.042958 -0.00083306 0 0 0 0 0 0 0 0 0 0 1.4368 0 0 0 0 0 0.13071
3.043 0.025559 0.012096 0.01684 0.020037 0 0.018737 0.00035039 0.00075148 1.7964e-05 0.001352 -0.071432 -0.00062357 0 0 0 0 0 0 0 0 0 0 1.4437 0 0 0 0 0 0.42153
3.0469 0.020719 0.0063876 0.011584 0.037221 0 0.032609 0.00050495 0.00043568 0.00023415 0.0008625 -0.10787 -0.00038216 0 0 0 0 0 0 0 0 0 0 1.3815 0 0 0 0 0 0.78158
3.0508 0.012443 0.00023852 -0.0023233 0.035812 0 0.026697 0.0004302 0.00016942 0.00016407 -0.00023371 -0.10891 -0.00013447 0 0 0 0 0 0 0 0 0 0 1.2471 0 0 0 0 0 0.86499
3.0547 0.0027578 -0.0062795 -0.019174 0.012642 0 0.0026556 -0.00019225 -0.00012871 -0.00037851 -0.0014759 -0.056161 0.00011807 0 0 0 0 0 0 0 0 0 0 1.0735 0 0 0 0 0 0.52421
3.0586 -0.0060147 -0.012449 -0.030011 -0.021387 0 -0.026629 -0.001281 -0.00070785 -0.00128 -0.0024193 0.026984 0.00036736 0 0 0 0 0 0 0 0 0 0 0.90791 0 0 0 0 0 -0.06302
3.0625 -0.012339 -0.017255 -0.030037 -0.048589 0 -0.045829 -0.0023074 -0.0015954 -0.002143 -0.0028464 0.092186 0.00057831 0 0 0 0 0 0 0 0 0 0 0.78143 0 0 0 0 0 -0.52393
3.0664 -0.016025 -0.020446 -0.02205 -0.055706 0 -0.045877 -0.0026689 -0.0023784 -0.0025332 -0.0027632 0.10408 0.00070511 0 0 0 0 0 0 0 0 0 0 0.69603 0 0 0 0 0 -0.57974
3.0703 -0.01812 -0.023103 -0.013648 -0.041852 0 -0.028693 -0.0021733 -0.0024781 -0.0022799 -0.0022923 0.068145 0.00073122 0 0 0 0 0 0 0 0 0 0 0.63419 0 0 0 0 0 -0.26095
3.0742 -0.020287 -0.026779 -0.011445 -0.018716 0 -0.0065454 -0.0011964 -0.0017062 -0.0015894 -0.0016092 0.025988 0.00069396 0 0 0 0 0 0 0 0 0 0 0.57799 0 0 0 0 0 0.11989
3.0781 -0.02388 -0.031777 -0.017016 -0.0031877 0 0.0041411 -0.00037117 -0.00054671 -0.00088022 -0.00094615 0.022614 0.00066592 0 0 0 0 0 0 0 0 0 0 0.52028 0 0 0 0 0 0.20779
3.082 -0.029015 -0.036214 -0.026639 -0.0066311 0 -0.0070578 -0.0001039 0.00017183 -0.00049236 -0.00056928 0.072151 0.00070396 0 0 0 0 0 0 0 0 0 0 0.46285 0 0 0 0 0 -0.13277
3.0859 -0.034171 -0.037121 -0.03383 -0.026977 0 -0.035627 -0.00035023 -4.9731e-05 -0.00051243 -0.0006694 0.14774 0.00080684 0 0 0 0 0 0 0 0 0 0 0.40955 0 0 0 0 0 -0.72401
3.0898 -0.03683 -0.032904 -0.032883 -0.048932 0 -0.061869 -0.00079922 -0.00097765 -0.00082147 -0.0012278 0.2011 0.00091736 0 0 0 0 0 0 0 0 0 0 0.3635 0 0 0 0 0 -1.2007
3.0938 -0.035073 -0.025077 -0.022256 -0.05342 0 -0.062987 -0.0012083 -0.0018782 -0.0012521 -0.0019842 0.19581 0.00096793 0 0 0 0 0 0 0 0 0 0 0.32879 0 0 0 0 0 -1.2542
3.0977 -0.029159 -0.017597 -0.0065721 -0.031286 0 -0.031294 -0.0015293 -0.002147 -0.0016701 -0.0025593 0.13098 0.000932 0 0 0 0 0 0 0 0 0 0 0.31157 0 0 0 0 0 -0.82893
3.1016 -0.021781 -0.014179 0.0046726 0.008028 0 0.015682 -0.0017492 -0.0017439 -0.0019337 -0.0026525 0.041208 0.00083979 0 0 0 0 0 0 0 0 0 0 0.31768 0 0 0 0 0 -0.15525
3.1055 -0.016531 -0.015798 0.0025394 0.040294 0 0.044285 -0.0017128 -0.0010806 -0.001855 -0.0021803 -0.025466 0.00074737 0 0 0 0 0 0 0 0 0 0 0.35018 0 0 0 0 0 0.39584
3.1094 -0.015562 -0.020361 -0.014432 0.04203 0 0.029385 -0.0012044 -0.00055823 -0.0012953 -0.0012861 -0.037219 0.00068756 0 0 0 0 0 0 0 0 0 0 0.4102 0 0 0 0 0 0.5452
3.1133 -0.01826 -0.024589 -0.037363 0.0075531 0 -0.02386 -0.00024449 -0.00025189 -0.00034015 -0.00025702 0.001922 0.00064406 0 0 0 0 0 0 0 0 0 0 0.4993 0 0 0 0 0 0.28492
3.1172 -0.021977 -0.026292 -0.051972 -0.045251 0 -0.080212 0.00074764 -8.7491e-06 0.00064667 0.00058311 0.054625 0.00056798 0 0 0 0 0 0 0 0 0 0 0.61787 0 0 0 0 0 -0.11426
3.1211 -0.024141 -0.02518 -0.048639 -0.085741 0 -0.098989 0.0011826 0.00023959 0.001221 0.00097236 0.074389 0.00041973 0 0 0 0 0 0 0 0 0 0 0.75889 0 0 0 0 0 -0.28534
3.125 -0.023883 -0.021991 -0.029615 -0.090711 0 -0.064812 0.00077722 0.00034663 0.0011836 0.00080844 0.03679 0.00019957 0 0 0 0 0 0 0 0 0 0 0.9043 0 0 0 0 0 -0.024663
3.1289 -0.0219 -0.017308 -0.0069402 -0.059284 0 0.0003015 -0.00016337 0.00014559 0.00074235 0.00022605 -0.043206 -5.6056e-05 0 0 0 0 0 0 0 0 0 0 1.0311 0 0 0 0 0 0.55564
3.1328 -0.019007 -0.011338 0.0073783 -0.011903 0 0.053571 -0.00095486 -0.00027778 0.00034119 -0.0004144 -0.12131 -0.00030538 0 0 0 0 0 0 0 0 0 0 1.1253 0 0 0 0 0 1.1052
3.1367 -0.015031 -0.0045552 0.010321 0.024947 0 0.063301 -0.0010644 -0.00057046 0.00029448 -0.00067969 -0.15555 -0.0005312 0 0 0 0 0 0 0 0 0 0 1.1902 0 0 0 0 0 1.2952
3.1406 -0.0092069 0.0019907 0.0082849 0.036231 0 0.030425 -0.00048396 -0.00039767 0.00056111 -0.00030786 -0.13652 -0.00074721 0 0 0 0 0 0 0 0 0 0 1.2414 0 0 0 0 0 1.0636
3.1445 -0.0014907 0.007441 0.0095746 0.025777 0 -0.01593 0.00036979 0.00026272 0.00085541 0.00061162 -0.093023 -0.00097978 0 0 0 0 0 0 0 0 0 0 1.2907 0 0 0 0 0 0.65043
3.1484 0.0068281 0.012251 0.016859 0.010239 0 -0.042425 0.0010762 0.0011115 0.00095942 0.0016658 -0.068926 -0.0012426 0 0 0 0 0 0 0 0 0 0 1.3363 0 0 0 0 0 0.39967
3.1523 0.014109 0.018188 0.026608 0.006193 0 -0.034059 0.0015113 0.0017858 0.00090856 0.0023568 -0.089672 -0.0015218 0 0 0 0 0 0 0 0 0 0 1.3693 0 0 0 0 0 0.49251
3.1563 0.02001 0.02668 0.034622 0.02002 0 0.00093731 0.0017692 0.0020973 0.00087463 0.002393 -0.14481 -0.0017803 0 0 0 0 0 0 0 0 0 0 1.3887 0 0 0 0 0 0.82823
3.1602 0.025942 0.036831 0.040518 0.045791 0 0.042797 0.0018786 0.0020354 0.00090524 0.0018353 -0.19827 -0.0019744 0 0 0 0 0 0 0 0 0 0 1.4047 0 0 0 0 0 1.1302
3.1641 0.033505 0.045108 0.046064 0.069976 0 0.074673 0.0016996 0.0016251 0.00083726 0.0010167 -0.21521 -0.0020769 0 0 0 0 0 0 0 0 0 0 1.4241 0 0 0 0 0 1.1642
3.168 0.042217 0.04744 0.050067 0.07883 0 0.088338 0.0011427 0.00088953 0.00050569 0.00031828 -0.18335 -0.0020934 0 0 0 0 0 0 0 0 0 0 1.4299 0 0 0 0 0 0.88185
3.1719 0.048858 0.042205 0.047015 0.065131 0 0.081626 0.00043886 -5.5649e-06 2.1512e-05 -3.3054e-05 -0.1152 -0.0020628 0 0 0 0 0 0 0 0 0 0 1.3816 0 0 0 0 0 0.40271
3.1758 0.049433 0.031601 0.032547 0.032346 0 0.055905 8.2693e-05 -0.00064787 -0.00022303 -3.0667e-05 -0.035495 -0.0020374 0 0 0 0 0 0 0 0 0 0 1.2446 0 0 0 0 0 -0.10301
3.1797 0.042334 0.020192 0.010357 -0.0056528 0 0.01808 0.00041406 -0.00056974 0.00010342 0.0001818 0.032555 -0.0020488 0 0 0 0 0 0 0 0 0 0 1.0253 0 0 0 0 0 -0.50597
3.1836 0.029932 0.011848 -0.0078729 -0.030784 0 -0.017489 0.0012401 0.0003337 0.00089584 0.0004365 0.074103 -0.0020844 0 0 0 0 0 0 0 0 0 0 0.77874 0 0 0 0 0 -0.73518
3.1875 0.017153 0.0076432 -0.011278 -0.031112 0 -0.034229 0.0019295 0.0015655 0.0016112 0.00064079 0.084925 -0.0020964 0 0 0 0 0 0 0 0 0 0 0.57401 0 0 0 0 0 -0.77008
3.1914 0.0082009 0.0061917 0.00050487 -0.0091245 0 -0.024879 0.001959 0.0023043 0.00171 0.00080864 0.073513 -0.0020425 0 0 0 0 0 0 0 0 0 0 0.4443 0 0 0 0 0 -0.66141
3.1953 0.0042056 0.0056414 0.016682 0.019112 0 0.00097538 0.0014068 0.0020538 0.0011579 0.0010213 0.060845 -0.0019266 0 0 0 0 0 0 0 0 0 0 0.3653 0 0 0 0 0 -0.55374
3.1992 0.0035259 0.0051848 0.025004 0.035064 0 0.022785 0.00088974 0.0010917 0.00049643 0.0013416 0.071329 -0.0017996 0 0 0 0 0 0 0 0 0 0 0.283 0 0 0 0 0 -0.63172
3.2031 0.0039378 0.004774 0.022402 0.031295 0 0.025496 0.00097331 0.00025725 0.00037507 0.0017295 0.11558 -0.0017122 0 0 0 0 0 0 0 0 0 0 0.16618 0 0 0 0 0 -0.97936
3.207 0.0043491 0.0037756 0.015825 0.016124 0 0.012079 0.0016177 0.00021574 0.00095562 0.0020244 0.17807 -0.0016597 0 0 0 0 0 0 0 0 0 0 0.034981 0 0 0 0 0 -1.4652
3.2109 0.0045413 0.00044503 0.012629 0.0046944 0 -0.00051231 0.0022133 0.00086704 0.0017458 0.0020299 0.22446 -0.0015755 0 0 0 0 0 0 0 0 0 0 -0.06089 0 0 0 0 0 -1.7941
3.2148 0.0037267 -0.0068037 0.011076 0.0038935 0 0.00082452 0.0021843 0.0014647 0.0020356 0.0016647 0.22786 -0.0013901 0 0 0 0 0 0 0 0 0 0 -0.092659 0 0 0 0 0 -1.7327
3.2188 1.3978e-05 -0.017374 0.0017679 0.0051184 0 0.010715 0.0015704 0.0013497 0.0015446 0.0010669 0.19313 -0.0011115 0 0 0 0 0 0 0 0 0 0 -0.08158 0 0 0 0 0 -1.3269
3.2227 -0.0081503 -0.027829 -0.020717 -0.0073744 0 0.0092715 0.0010054 0.0006038 0.00068621 0.00054813 0.15516 -0.0008469 0 0 0 0 0 0 0 0 0 0 -0.077064 0 0 0 0 0 -0.89668
3.2266 -0.019807 -0.033686 -0.048313 -0.039159 0 -0.017455 0.0011001 -1.0537e-05 0.00020471 0.00039767 0.14871 -0.00073445 0 0 0 0 0 0 0 0 0 0 -0.10418 0 0 0 0 0 -0.77376
3.2305 -0.030976 -0.032521 -0.063358 -0.075477 0 -0.059657 0.0018297 0.00022378 0.00051938 0.00067187 0.17493 -0.00083173 0 0 0 0 0 0 0 0 0 0 -0.13207 0 0 0 0 0 -0.99691
3.2344 -0.036906 -0.025878 -0.053865 -0.089373 0 -0.087205 0.0025218 0.0012748 0.0013659 0.0011354 0.19657 -0.0010595 0 0 0 0 0 0 0 0 0 0 -0.096199 0 0 0 0 0 -1.2504
3.2383 -0.035542 -0.018286 -0.0258 -0.063351 0 -0.074075 0.0024643 0.002352 0.002041 0.0014172 0.16961 -0.0012573 0 0 0 0 0 0 0 0 0 0 0.043617 0 0 0 0 0 -1.1283
3.2422 -0.029257 -0.014058 0.0002649 -0.0067657 0 -0.023174 0.0015593 0.0026036 0.0020067 0.0012728 0.085037 -0.0013091 0 0 0 0 0 0 0 0 0 0 0.26291 0 0 0 0 0 -0.50599
3.2461 -0.023168 -0.014349 0.0061042 0.046786 0 0.03146 0.00041714 0.0018704 0.001316 0.00075674 -0.017665 -0.0012343 0 0 0 0 0 0 0 0 0 0 0.48831 0 0 0 0 0 0.31598
3.25 -0.021246 -0.016721 -0.0089715 0.061979 0 0.04937 -0.00017396 0.00080929 0.00051711 0.00017625 -0.079957 -0.0011629 0 0 0 0 0 0 0 0 0 0 0.65689 0 0 0 0 0 0.84133
3.2539 -0.023388 -0.017432 -0.028602 0.027557 0 0.015993 0.00010034 0.00029674 0.00017013 -0.00013355 -0.073014 -0.0012223 0 0 0 0 0 0 0 0 0 0 0.76676 0 0 0 0 0 0.79468
3.2578 -0.02582 -0.014471 -0.034618 -0.034393 0 -0.044264 0.00087549 0.00067674 0.00041828 -3.9224e-05 -0.023785 -0.0014382 0 0 0 0 0 0 0 0 0 0 0.87472 0 0 0 0 0 0.36623
3.2617 -0.024398 -0.0089095 -0.022457 -0.082965 0 -0.08555 0.0014687 0.0015181 0.00094371 0.00032071 0.0048271 -0.0017337 0 0 0 0 0 0 0 0 0 0 1.0436 0 0 0 0 0 0.070322
3.2656 -0.018001 -0.0035784 -0.0029188 -0.086162 0 -0.075022 0.0014267 0.0020449 0.0012758 0.00066138 -0.03625 -0.0020181 0 0 0 0 0 0 0 0 0 0 1.2855 0 0 0 0 0 0.33256
3.2695 -0.0092579 -0.00028446 0.0098728 -0.041994 0 -0.017143 0.00079551 0.0018055 0.001148 0.00076622 -0.14307 -0.0022696 0 0 0 0 0 0 0 0 0 0 1.5476 0 0 0 0 0 1.1436
3.2734 -0.0021304 0.0020645 0.011676 0.02134 0 0.050481 -2.3649e-05 0.00099119 0.00063472 0.00063142 -0.26067 -0.0025326 0 0 0 0 0 0 0 0 0 0 1.7509 0 0 0 0 0 2.052
3.2773 0.0015368 0.0067844 0.0102 0.065389 0 0.085351 -0.00059993 0.0001939 3.4739e-05 0.00044371 -0.32292 -0.0028402 0 0 0 0 0 0 0 0 0 0 1.8467 0 0 0 0 0 2.4905
3.2813 0.0036451 0.016579 0.015665 0.067368 0 0.070313 -0.00069173 -0.00011158 -0.0003427 0.00041759 -0.29894 -0.0031506 0 0 0 0 0 0 0 0 0 0 1.8477 0 0 0 0 0 2.1797
3.2852 0.0083227 0.03071 0.030283 0.034761 0 0.023885 -0.00028154 0.00010469 -0.00033241 0.00061535 -0.21277 -0.0033672 0 0 0 0 0 0 0 0 0 0 1.811 0 0 0 0 0 1.3205
3.2891 0.01841 0.044511 0.046591 -0.00076079 0 -0.015066 0.0004601 0.00050773 3.6112e-05 0.00088458 -0.12554 -0.0034258 0 0 0 0 0 0 0 0 0 0 1.7929 0 0 0 0 0 0.45691
3.293 0.032636 0.05193 0.054687 -0.0060953 0 -0.015711 0.0012019 0.00073069 0.00056199 0.00096632 -0.094297 -0.0033578 0 0 0 0 0 0 0 0 0 0 1.809 0 0 0 0 0 0.11735
3.2969 0.045701 0.049521 0.050279 0.028816 0 0.023509 0.0015341 0.00064515 0.0009519 0.00070173 -0.13454 -0.0032634 0 0 0 0 0 0 0 0 0 0 1.8269 0 0 0 0 0 0.46743
3.3008 0.051422 0.039022 0.03651 0.081718 0 0.074478 0.0011811 0.00038515 0.00095722 0.00018089 -0.20892 -0.0032167 0 0 0 0 0 0 0 0 0 0 1.7922 0 0 0 0 0 1.1884
3.3047 0.046907 0.026514 0.020095 0.11194 0 0.099 0.00024454 0.00017899 0.00052794 -0.0002949 -0.24954 -0.0031984 0 0 0 0 0 0 0 0 0 0 1.6668 0 0 0 0 0 1.6648
3.3086 0.034852 0.018524 0.0071777 0.089794 0 0.075113 -0.00076403 0.00016455 -0.00012463 -0.00042857 -0.20259 -0.0031226 0 0 0 0 0 0 0 0 0 0 1.4533 0 0 0 0 0 1.3882
3.3125 0.022193 0.017775 0.0020883 0.021133 0 0.013065 -0.0012269 0.00031579 -0.00064312 -0.00016098 -0.069306 -0.0029309 0 0 0 0 0 0 0 0 0 0 1.1927 0 0 0 0 0 0.33524
3.3164 0.015745 0.021617 0.0071287 -0.052422 0 -0.049675 -0.00087109 0.00049246 -0.00076723 0.00027176 0.086264 -0.0026598 0 0 0 0 0 0 0 0 0 0 0.93761 0 0 0 0 0 -0.95138
3.3203 0.01772 0.024297 0.020696 -0.081106 0 -0.072153 1.5261e-05 0.00055131 -0.00051948 0.00052003 0.17512 -0.0024148 0 0 0 0 0 0 0 0 0 0 0.72027 0 0 0 0 0 -1.6922
3.3242 0.024294 0.021343 0.03529 -0.044188 0 -0.037844 0.00081352 0.00044582 -0.00016778 0.00040219 0.1475 -0.0022781 0 0 0 0 0 0 0 0 0 0 0.53749 0 0 0 0 0 -1.436
3.3281 0.028452 0.012763 0.039954 0.031747 0 0.03203 0.0010626 0.00025812 1.44e-05 4.9938e-05 0.037523 -0.002239 0 0 0 0 0 0 0 0 0 0 0.36192 0 0 0 0 0 -0.45486
3.332 0.025169 0.0026602 0.028137 0.089987 0 0.09048 0.00077464 0.00013951 -1.9959e-05 -0.00020919 -0.05173 -0.0022098 0 0 0 0 0 0 0 0 0 0 0.17065 0 0 0 0 0 0.37975
3.3359 0.015107 -0.004305 0.004734 0.085783 0 0.095915 0.00031996 0.00019149 -7.9054e-05 -0.00012955 -0.021281 -0.0021044 0 0 0 0 0 0 0 0 0 0 -0.032007 0 0 0 0 0 0.22215
3.3398 0.0038797 -0.0067693 -0.015916 0.021328 0 0.041653 3.9059e-05 0.00037567 5.095e-05 0.00025927 0.14418 -0.0019005 0 0 0 0 0 0 0 0 0 0 -0.21642 0 0 0 0 0 -1.0663
3.3438 -0.0026504 -0.0077636 -0.021764 -0.05506 0 -0.038062 -1.9609e-05 0.000537 0.00036947 0.00070608 0.3553 -0.0016358 0 0 0 0 0 0 0 0 0 0 -0.35216 0 0 0 0 0 -2.7365
3.3477 -0.0033635 -0.012194 -0.014674 -0.086645 0 -0.091686 -1.1385e-05 0.00053398 0.00063752 0.0009697 0.47954 -0.0013606 0 0 0 0 0 0 0 0 0 0 -0.43272 0 0 0 0 0 -3.6725
3.3516 -0.0030316 -0.022682 -0.0099985 -0.053632 0 -0.087677 -1.9836e-05 0.00036212 0.00059717 0.0010006 0.44144 -0.0011067 0 0 0 0 0 0 0 0 0 0 -0.47766 0 0 0 0 0 -3.2408
3.3555 -0.0084607 -0.037018 -0.022636 0.010543 0 -0.037806 6.0914e-05 0.00015032 0.00023037 0.0009125 0.28138 -0.00090013 0 0 0 0 0 0 0 0 0 0 -0.51033 0 0 0 0 0 -1.7903
3.3594 -0.022569 -0.04922 -0.051726 0.04597 0 0.011987 0.00035324 3.0824e-05 -0.00019025 0.0008065 0.12312 -0.00078161 0 0 0 0 0 0 0 0 0 0 -0.53271 0 0 0 0 0 -0.38017
3.3633 -0.041216 -0.053475 -0.078982 0.015018 0 0.017209 0.00075955 1.8113e-05 -0.00031658 0.00065824 0.075002 -0.00079043 0 0 0 0 0 0 0 0 0 0 -0.52206 0 0 0 0 0 0.055267
3.3672 -0.055555 -0.048103 -0.083586 -0.066139 0 -0.030081 0.0009836 2.8792e-05 -2.0616e-05 0.00039522 0.14602 -0.00091491 0 0 0 0 0 0 0 0 0 0 -0.45205 0 0 0 0 0 -0.57628
3.3711 -0.058273 -0.036716 -0.060568 -0.13867 0 -0.094172 0.00083895 2.0319e-05 0.00048833 6.8308e-05 0.24533 -0.0010696 0 0 0 0 0 0 0 0 0 0 -0.31656 0 0 0 0 0 -1.5066
3.375 -0.048934 -0.02582 -0.025632 -0.14605 0 -0.12284 0.00051341 8.1819e-05 0.00082405 -0.00010257 0.26247 -0.0011451 0 0 0 0 0 0 0 0 0 0 -0.13179 0 0 0 0 0 -1.7763
3.3789 -0.034282 -0.020624 -0.0018229 -0.077352 0 -0.088151 0.00044843 0.00034672 0.00072161 9.2469e-05 0.15864 -0.0011008 0 0 0 0 0 0 0 0 0 0 0.084316 0 0 0 0 0 -1.0123
3.3828 -0.023371 -0.021994 -0.00050584 0.024099 0 -0.0093744 0.00088453 0.0007965 0.00022769 0.00060214 -0.0068597 -0.0010117 0 0 0 0 0 0 0 0 0 0 0.33141 0 0 0 0 0 0.32322
3.3867 -0.021323 -0.026539 -0.014025 0.092178 0 0.060007 0.0015202 0.0011759 -0.00035623 0.0010585 -0.13148 -0.0010123 0 0 0 0 0 0 0 0 0 0 0.62138 0 0 0 0 0 1.3718
3.3906 -0.026411 -0.029532 -0.025631 0.084457 0 0.07152 0.0016856 0.0011583 -0.00070822 0.0010229 -0.15416 -0.0011796 0 0 0 0 0 0 0 0 0 0 0.95179 0 0 0 0 0 1.5891
3.3945 -0.032312 -0.028358 -0.025719 0.0097712 0 0.01742 0.00094244 0.0006417 -0.00070171 0.00034473 -0.098245 -0.0014653 0 0 0 0 0 0 0 0 0 0 1.2873 0 0 0 0 0 1.1292
3.3984 -0.033322 -0.023969 -0.018515 -0.080733 0 -0.063817 -0.00043921 -0.00010936 -0.00045105 -0.00069163 -0.043347 -0.0017491 0 0 0 0 0 0 0 0 0 0 1.5737 0 0 0 0 0 0.63809
3.4023 -0.028339 -0.019395 -0.014224 -0.12954 0 -0.11572 -0.0016174 -0.00064539 -0.00018728 -0.0015784 -0.057648 -0.0019624 0 0 0 0 0 0 0 0 0 0 1.7756 0 0 0 0 0 0.69621
3.4063 -0.020789 -0.016715 -0.016496 -0.10923 0 -0.10406 -0.0018586 -0.00069307 -8.604e-05 -0.0019753 -0.14909 -0.0021605 0 0 0 0 0 0 0 0 0 0 1.9043 0 0 0 0 0 1.3922
3.4102 -0.015103 -0.015035 -0.018738 -0.036273 0 -0.039298 -0.0011605 -0.00036524 -0.00017417 -0.0019354 -0.26888 -0.0024631 0 0 0 0 0 0 0 0 0 0 2.005 0 0 0 0 0 2.3262
3.4141 -0.012916 -0.011217 -0.012363 0.043424 0 0.033845 -0.00023955 -2.3622e-05 -0.00035478 -0.0017787 -0.35407 -0.0029182 0 0 0 0 0 0 0 0 0 0 2.1153 0 0 0 0 0 2.9585
3.418 -0.012024 -0.0027764 0.0027699 0.084878 0 0.070138 0.00011315 6.5561e-05 -0.00049892 -0.0017543 -0.36999 -0.003426 0 0 0 0 0 0 0 0 0 0 2.2336 0 0 0 0 0 2.9823
3.4219 -0.0086262 0.0095259 0.017284 0.07044 0 0.054873 -0.00027852 -5.2795e-05 -0.00052417 -0.0018127 -0.32433 -0.0038076 0 0 0 0 0 0 0 0 0 0 2.3282 0 0 0 0 0 2.4682
3.4258 -0.0007637 0.021735 0.021609 0.017524 0 0.010333 -0.00086331 -0.00012937 -0.00041695 -0.001684 -0.25325 -0.0039633 0 0 0 0 0 0 0 0 0 0 2.3748 0 0 0 0 0 1.7527
3.4297 0.0099272 0.029557 0.015682 -0.034911 0 -0.02447 -0.00090508 -1.5669e-06 -0.00021023 -0.0011635 -0.19757 -0.0039674 0 0 0 0 0 0 0 0 0 0 2.3815 0 0 0 0 0 1.2135
3.4336 0.019488 0.031713 0.0089951 -0.051571 0 -0.023342 -0.00016084 0.00024274 4.4451e-05 -0.00032749 -0.18362 -0.0040068 0 0 0 0 0 0 0 0 0 0 2.3729 0 0 0 0 0 1.076
3.4375 0.024797 0.03089 0.011395 -0.02213 0 0.010537 0.00091832 0.00038362 0.00028498 0.00050339 -0.21263 -0.0042144 0 0 0 0 0 0 0 0 0 0 2.3495 0 0 0 0 0 1.3172
3.4414 0.026004 0.031314 0.024371 0.034159 0 0.051247 0.0016055 0.00031588 0.00043526 0.00099343 -0.25907 -0.0045538 0 0 0 0 0 0 0 0 0 0 2.269 0 0 0 0 0 1.6822
3.4453 0.026255 0.034906 0.041057 0.082809 0 0.071885 0.001514 0.00014552 0.00041876 0.001003 -0.28124 -0.00486 0 0 0 0 0 0 0 0 0 0 2.0777 0 0 0 0 0 1.8149
3.4492 0.028918 0.039309 0.053382 0.097334 0 0.063381 0.00085729 4.1856e-05 0.00020359 0.00063081 -0.24474 -0.0049939 0 0 0 0 0 0 0 0 0 0 1.7652 0 0 0 0 0 1.4703
3.4531 0.034517 0.039606 0.057865 0.075253 0 0.0372 0.00017713 3.2021e-05 -0.00014617 0.00010766 -0.14755 -0.0049603 0 0 0 0 0 0 0 0 0 0 1.3897 0 0 0 0 0 0.69224
3.457 0.039891 0.03243 0.054736 0.036152 0 0.012874 -0.00014259 -1.5842e-05 -0.00046621 -0.00033786 -0.026282 -0.0048838 0 0 0 0 0 0 0 0 0 0 1.0412 0 0 0 0 0 -0.18655
3.4609 0.040382 0.019054 0.043751 0.0045648 0 0.0025716 -0.00011863 -0.00019914 -0.00056809 -0.00055871 0.067393 -0.0048781 0 0 0 0 0 0 0 0 0 0 0.77091 0 0 0 0 0 -0.7697
3.4648 0.033443 0.0048861 0.023807 -0.0080547 0 0.0048127 -2.5729e-06 -0.00040771 -0.00036343 -0.00051659 0.10567 -0.0049406 0 0 0 0 0 0 0 0 0 0 0.55379 0 0 0 0 0 -0.90169
3.4688 0.02087 -0.0041975 -0.002278 -0.0080882 0 0.0099745 5.8167e-05 -0.00039047 5.5197e-05 -0.00028274 0.10701 -0.0049734 0 0 0 0 0 0 0 0 0 0 0.31853 0 0 0 0 0 -0.80146
3.4727 0.007883 -0.0056673 -0.024435 -0.0089243 0 0.010405 0.00017497 -1.1937e-05 0.00045719 -1.9854e-06 0.12007 -0.0048969 0 0 0 0 0 0 0 0 0 0 0.020368 0 0 0 0 0 -0.88766
3.4766 -0.00026746 -0.0013755 -0.030251 -0.015699 0 0.0059808 0.00055987 0.00057673 0.00062996 0.00019693 0.18031 -0.0047358 0 0 0 0 0 0 0 0 0 0 -0.31226 0 0 0 0 0 -1.4201
3.4805 -0.001559 0.0046021 -0.015834 -0.020027 0 0.0018902 0.0012445 0.0010501 0.00053455 0.00029841 0.27657 -0.0045938 0 0 0 0 0 0 0 0 0 0 -0.59996 0 0 0 0 0 -2.2602
3.4844 0.0020813 0.0090812 0.0080779 -0.0093411 0 0.0027037 0.0019659 0.0011971 0.00033015 0.00040784 0.35834 -0.0045491 0 0 0 0 0 0 0 0 0 0 -0.78057 0 0 0 0 0 -2.9665
3.4883 0.0068418 0.011183 0.022816 0.018397 0 0.0087096 0.0023291 0.0010842 0.00023791 0.00063236 0.3782 -0.0045812 0 0 0 0 0 0 0 0 0 0 -0.85771 0 0 0 0 0 -3.1504
3.4922 0.0098925 0.011334 0.016983 0.048963 0 0.016608 0.0021011 0.00093025 0.00035493 0.0009369 0.33245 -0.0045981 0 0 0 0 0 0 0 0 0 0 -0.88658 0 0 0 0 0 -2.7876
3.4961 0.010666 0.009492 -0.0037713 0.061185 0 0.022034 0.0013921 0.00084911 0.00058037 0.0011394 0.26432 -0.0045296 0 0 0 0 0 0 0 0 0 0 -0.91685 0 0 0 0 0 -2.2222
3.5 0.009867 0.0047142 -0.022242 0.043542 0 0.020898 0.00059071 0.00075952 0.00072042 0.0010863 0.22806 -0.0043902 0 0 0 0 0 0 0 0 0 0 -0.95259 0 0 0 0 0 -1.8749
3.5039 0.0076843 -0.0034385 -0.025609 0.0036339 0 0.009796 0.00011455 0.00055683 0.00067555 0.00084066 0.24594 -0.0042557 0 0 0 0 0 0 0 0 0 0 -0.96613 0 0 0 0 0 -1.9178
3.5078 0.0032752 -0.013256 -0.016437 -0.037362 0 -0.012087 0.00015147 0.00032302 0.00053416 0.00065677 0.29409 -0.0041901 0 0 0 0 0 0 0 0 0 0 -0.94334 0 0 0 0 0 -2.1817
3.5117 -0.0039051 -0.020975 -0.0080682 -0.05995 0 -0.039304 0.00055144 0.00028975 0.00048183 0.0007134 0.32528 -0.0042005 0 0 0 0 0 0 0 0 0 0 -0.90462 0 0 0 0 0 -2.336
3.5156 -0.012408 -0.022968 -0.0095034 -0.05824 0 -0.058742 0.00092883 0.00055859 0.0006103 0.00086328 0.30556 -0.0042575 0 0 0 0 0 0 0 0 0 0 -0.87429 0 0 0 0 0 -2.1545
3.5195 -0.018773 -0.018305 -0.015553 -0.039823 0 -0.055169 0.00091757 0.00090095 0.00080984 0.0007044 0.23454 -0.0043416 0 0 0 0 0 0 0 0 0 0 -0.83111 0 0 0 0 0 -1.6455
3.5234 -0.019657 -0.0094918 -0.012626 -0.016283 0 -0.022753 0.00043038 0.00092304 0.00085439 -1.554e-05 0.13854 -0.004454 0 0 0 0 0 0 0 0 0 0 -0.69932 0 0 0 0 0 -0.98813
3.5273 -0.014422 -0.00070815 0.0057254 0.0054742 0 0.025935 -0.00025125 0.0004837 0.00060691 -0.001029 0.049492 -0.0045827 0 0 0 0 0 0 0 0 0 0 -0.40277 0 0 0 0 0 -0.38575
3.5313 -0.0058181 0.0049572 0.029692 0.023785 0 0.063284 -0.00064641 -7.8282e-05 0.0001559 -0.0016331 -0.011821 -0.004675 0 0 0 0 0 0 0 0 0 0 0.060905 0 0 0 0 0 0.033668
3.5352 0.0019665 0.0070593 0.040471 0.036735 0 0.063714 -0.00041727 -0.00021393 -0.00024528 -0.0012528 -0.040654 -0.004664 0 0 0 0 0 0 0 0 0 0 0.5961 0 0 0 0 0 0.23777
3.5391 0.0062347 0.0071131 0.02732 0.038756 0 0.023427 0.00035868 0.00027963 -0.00038344 -8.5417e-06 -0.046785 -0.0045332 0 0 0 0 0 0 0 0 0 0 1.0635 0 0 0 0 0 0.28597
3.543 0.0071812 0.0066498 -0.002102 0.024526 0 -0.033253 0.0012171 0.00098546 -0.0002504 0.0012753 -0.051648 -0.0043496 0 0 0 0 0 0 0 0 0 0 1.3698 0 0 0 0 0 0.33038
3.5469 0.0067273 0.0059149 -0.027979 -0.0032553 0 -0.068565 0.0016459 0.0012187 -2.3747e-05 0.0017105 -0.081458 -0.0042206 0 0 0 0 0 0 0 0 0 0 1.5188 0 0 0 0 0 0.5769
3.5508 0.0061697 0.0042494 -0.034888 -0.030906 0 -0.058006 0.0014764 0.00071051 0.00010982 0.0011 -0.15234 -0.0042079 0 0 0 0 0 0 0 0 0 0 1.5855 0 0 0 0 0 1.1621
3.5547 0.0050281 0.0015001 -0.023007 -0.040836 0 -0.0090264 0.00099435 -6.5077e-05 0.00012271 0.0001133 -0.25369 -0.004282 0 0 0 0 0 0 0 0 0 0 1.6472 0 0 0 0 0 2.0033
3.5586 0.0021384 -0.0011112 -0.0047075 -0.024548 0 0.043509 0.00066499 -0.00031 0.00015674 -0.00030665 -0.34558 -0.0043626 0 0 0 0 0 0 0 0 0 0 1.7355 0 0 0 0 0 2.7675
3.5625 -0.0022855 -0.0015967 0.0081687 0.0089439 0 0.062613 0.00070532 0.00029483 0.00037479 0.00022267 -0.38012 -0.004403 0 0 0 0 0 0 0 0 0 0 1.8443 0 0 0 0 0 3.0486
3.5664 -0.0059033 0.0012516 0.013178 0.037334 0 0.036261 0.00089167 0.0012044 0.00079239 0.001216 -0.33582 -0.0044284 0 0 0 0 0 0 0 0 0 0 1.9666 0 0 0 0 0 2.6608
3.5703 -0.0057815 0.0068041 0.015197 0.040169 0 -0.014277 0.00078725 0.0014846 0.001237 0.0018156 -0.23834 -0.0044894 0 0 0 0 0 0 0 0 0 0 2.1108 0 0 0 0 0 1.8162
3.5742 -0.00087476 0.012982 0.018384 0.014264 0 -0.050743 0.0001924 0.00073975 0.0014659 0.0016067 -0.14734 -0.00458 0 0 0 0 0 0 0 0 0 0 2.2759 0 0 0 0 0 1.0156
3.5781 0.0069009 0.017731 0.022109 -0.022304 0 -0.045755 -0.0005943 -0.00041355 0.001345 0.00097385 -0.11676 -0.0046168 0 0 0 0 0 0 0 0 0 0 2.4209 0 0 0 0 0 0.71393
3.582 0.01407 0.020284 0.024253 -0.041454 0 -0.0012923 -0.00095576 -0.00083731 0.00094911 0.00068098 -0.15832 -0.0045083 0 0 0 0 0 0 0 0 0 0 2.4734 0 0 0 0 0 1.0139
3.5859 0.018217 0.021219 0.025874 -0.024514 0 0.054648 -0.00043685 8.7711e-05 0.00051923 0.0011121 -0.23617 -0.004251 0 0 0 0 0 0 0 0 0 0 2.3814 0 0 0 0 0 1.6229
3.5898 0.019469 0.021421 0.030074 0.023457 0 0.088508 0.00088003 0.0018511 0.00031258 0.0019217 -0.29441 -0.0039503 0 0 0 0 0 0 0 0 0 0 2.1621 0 0 0 0 0 2.0846
3.5938 0.019622 0.021036 0.036041 0.074842 0 0.08255 0.002412 0.0032254 0.00044728 0.0024115 -0.29374 -0.0037361 0 0 0 0 0 0 0 0 0 0 1.8965 0 0 0 0 0 2.0839
3.5977 0.019979 0.019383 0.036512 0.096411 0 0.042956 0.0034763 0.0033285 0.0008335 0.0022255 -0.23028 -0.0036487 0 0 0 0 0 0 0 0 0 0 1.6668 0 0 0 0 0 1.5984
3.6016 0.020047 0.015856 0.023979 0.071481 0 -0.0077782 0.0037188 0.0023497 0.0012273 0.0016571 -0.12886 -0.0036025 0 0 0 0 0 0 0 0 0 0 1.4929 0 0 0 0 0 0.83324
3.6055 0.018278 0.010864 0.00043537 0.012388 0 -0.045689 0.0032554 0.0012909 0.0013772 0.0012881 -0.023313 -0.0034635 0 0 0 0 0 0 0 0 0 0 1.3254 0 0 0 0 0 0.053131
3.6094 0.013937 0.0058432 -0.020622 -0.046075 0 -0.056916 0.0024874 0.001013 0.0011813 0.0013622 0.059239 -0.0031669 0 0 0 0 0 0 0 0 0 0 1.1005 0 0 0 0 0 -0.54341
3.6133 0.0081184 0.0022404 -0.024622 -0.069119 0 -0.041204 0.0017982 0.0015096 0.00076027 0.0015507 0.10515 -0.0027672 0 0 0 0 0 0 0 0 0 0 0.80329 0 0 0 0 0 -0.86531
3.6172 0.0028879 0.00034294 -0.010059 -0.045601 0 -0.009163 0.0013694 0.0020466 0.00038884 0.0013382 0.1168 -0.0023831 0 0 0 0 0 0 0 0 0 0 0.47949 0 0 0 0 0 -0.93493
3.6211 -0.0005406 -0.0009444 0.0081821 0.003894 0 0.02296 0.0011859 0.0019483 0.00031638 0.00060661 0.11351 -0.002099 0 0 0 0 0 0 0 0 0 0 0.18969 0 0 0 0 0 -0.89305
3.625 -0.002727 -0.0031142 0.011513 0.041312 0 0.039296 0.0011399 0.0012243 0.00059281 -0.00020068 0.1254 -0.0019171 0 0 0 0 0 0 0 0 0 0 -0.043756 0 0 0 0 0 -0.96129
3.6289 -0.0051087 -0.0067107 -0.0046751 0.038538 0 0.030984 0.0011172 0.00047192 0.0010275 -0.00050841 0.17514 -0.0017897 0 0 0 0 0 0 0 0 0 0 -0.24353 0 0 0 0 0 -1.3137
3.6328 -0.0082445 -0.010873 -0.025685 -0.0017014 0 0.0016107 0.0010376 0.00023845 0.0013206 -0.00018469 0.25656 -0.0016803 0 0 0 0 0 0 0 0 0 0 -0.43523 0 0 0 0 0 -1.9117
3.6367 -0.011051 -0.014253 -0.030908 -0.047436 0 -0.032793 0.00087472 0.00052385 0.0012746 0.00033358 0.33016 -0.0015832 0 0 0 0 0 0 0 0 0 0 -0.60572 0 0 0 0 0 -2.4569
3.6406 -0.011912 -0.01651 -0.01396 -0.061421 0 -0.052024 0.00066945 0.0008778 0.00092492 0.00049124 0.34747 -0.0014941 0 0 0 0 0 0 0 0 0 0 -0.7102 0 0 0 0 0 -2.5673
3.6445 -0.010636 -0.018901 0.0098253 -0.030204 0 -0.045056 0.00050631 0.00090597 0.00049204 0.0001734 0.29091 -0.0013824 0 0 0 0 0 0 0 0 0 0 -0.72284 0 0 0 0 0 -2.0874
3.6484 -0.0092869 -0.023179 0.016469 0.023765 0 -0.019247 0.0004475 0.00062616 0.000201 -0.00020151 0.19573 -0.0012153 0 0 0 0 0 0 0 0 0 0 -0.6764 0 0 0 0 0 -1.2767
3.6523 -0.010843 -0.029572 -0.0047321 0.057119 0 0.0031451 0.00047721 0.00035037 0.00012069 -0.00014235 0.12992 -0.0010103 0 0 0 0 0 0 0 0 0 0 -0.64336 0 0 0 0 0 -0.67421
3.6563 -0.016651 -0.035635 -0.040753 0.037621 0 0.00094436 0.00052199 0.00029909 0.00014676 0.00038003 0.14253 -0.00085121 0 0 0 0 0 0 0 0 0 0 -0.6692 0 0 0 0 0 -0.70066
3.6602 -0.024817 -0.037319 -0.065498 -0.030072 0 -0.028396 0.00053581 0.00039554 0.00012243 0.00087295 0.22149 -0.00082956 0 0 0 0 0 0 0 0 0 0 -0.72009 0 0 0 0 0 -1.3093
3.6641 -0.031033 -0.031769 -0.061571 -0.1044 0 -0.063894 0.00055287 0.00042359 -2.2315e-05 0.0007955 0.29814 -0.00095809 0 0 0 0 0 0 0 0 0 0 -0.6991 0 0 0 0 0 -1.988
3.668 -0.031354 -0.019765 -0.033568 -0.13377 0 -0.074683 0.00063023 0.00030707 -0.00023016 8.6121e-05 0.29811 -0.0011435 0 0 0 0 0 0 0 0 0 0 -0.52236 0 0 0 0 0 -2.1342
3.6719 -0.024861 -0.0057276 -0.0021344 -0.092151 0 -0.043597 0.00072949 0.00016483 -0.00038866 -0.00077747 0.1983 -0.001256 0 0 0 0 0 0 0 0 0 0 -0.19008 0 0 0 0 0 -1.5103
3.6758 -0.014265 0.0049432 0.014062 0.0014714 0 0.017048 0.0006853 0.00010138 -0.00043009 -0.0012273 0.044208 -0.0012369 0 0 0 0 0 0 0 0 0 0 0.20993 0 0 0 0 0 -0.41265
3.6797 -0.0040902 0.0092867 0.011692 0.093428 0 0.07085 0.00034506 2.509e-05 -0.00036919 -0.001106 -0.085555 -0.0011419 0 0 0 0 0 0 0 0 0 0 0.56762 0 0 0 0 0 0.56838
3.6836 0.0021743 0.0083656 0.0012811 0.12918 0 0.081755 -0.00022479 -0.00025103 -0.00026745 -0.00074139 -0.13737 -0.0010778 0 0 0 0 0 0 0 0 0 0 0.82685 0 0 0 0 0 0.99251
3.6875 0.0039617 0.0058801 -0.0046758 0.088376 0 0.040405 -0.00068784 -0.00072809 -0.00018354 -0.00056948 -0.11742 -0.0010969 0 0 0 0 0 0 0 0 0 0 1.0091 0 0 0 0 0 0.86392
3.6914 0.0034058 0.005056 -0.0015598 -0.0017312 0 -0.027324 -0.00065639 -0.001114 -0.00016257 -0.00071881 -0.079802 -0.0011549 0 0 0 0 0 0 0 0 0 0 1.1728 0 0 0 0 0 0.57419
3.6953 0.0034027 0.0063615 0.0070882 -0.083496 0 -0.076834 -3.1016e-05 -0.0010747 -0.00025161 -0.00096047 -0.082413 -0.0011719 0 0 0 0 0 0 0 0 0 0 1.354 0 0 0 0 0 0.57906
3.6992 0.0054303 0.0077671 0.015743 -0.10567 0 -0.07525 0.00084763 -0.00061071 -0.00048822 -0.0010164 -0.14661 -0.0011299 0 0 0 0 0 0 0 0 0 0 1.5409 0 0 0 0 0 1.0735
3.7031 0.0086224 0.0070626 0.021506 -0.056162 0 -0.024186 0.0014138 -0.00013055 -0.00084277 -0.00085626 -0.24683 -0.0011001 0 0 0 0 0 0 0 0 0 0 1.6994 0 0 0 0 0 1.8807
3.707 0.010639 0.0040901 0.023558 0.030522 0 0.041485 0.0013103 -8.0822e-05 -0.0011694 -0.00067162 -0.33071 -0.0011655 0 0 0 0 0 0 0 0 0 0 1.8129 0 0 0 0 0 2.5854
3.7109 0.0096494 0.0010122 0.020853 0.096375 0 0.077955 0.00067144 -0.0004719 -0.0012448 -0.00059652 -0.35143 -0.0013187 0 0 0 0 0 0 0 0 0 0 1.8972 0 0 0 0 0 2.7881
3.7148 0.0059822 0.00054346 0.012669 0.098548 0 0.06263 2.6311e-06 -0.00080015 -0.0009091 -0.00052255 -0.29333 -0.0014439 0 0 0 0 0 0 0 0 0 0 1.9777 0 0 0 0 0 2.3308
3.7188 0.0022261 0.0037867 0.0015299 0.037965 0 0.0090999 -0.00024244 -0.00049729 -0.00021705 -0.00023356 -0.18116 -0.0014131 0 0 0 0 0 0 0 0 0 0 2.0589 0 0 0 0 0 1.3974
3.7227 0.0015984 0.0094833 -0.0062385 -0.041666 0 -0.043021 -1.2586e-05 0.00050082 0.00053284 0.00028813 -0.070924 -0.0012081 0 0 0 0 0 0 0 0 0 0 2.1169 0 0 0 0 0 0.44938
3.7266 0.0056732 0.015125 -0.0048473 -0.084135 0 -0.055693 0.00036113 0.0016254 0.00095178 0.00074229 -0.023701 -0.00094766 0 0 0 0 0 0 0 0 0 0 2.1218 0 0 0 0 0 0.0041884
3.7305 0.013109 0.018789 0.005394 -0.05958 0 -0.018259 0.00051063 0.0021347 0.00081394 0.00075058 -0.070692 -0.0007871 0 0 0 0 0 0 0 0 0 0 2.064 0 0 0 0 0 0.33392
3.7344 0.020386 0.020127 0.017492 0.015211 0 0.04575 0.0003656 0.0017421 0.00023296 0.0002407 -0.18746 -0.0007815 0 0 0 0 0 0 0 0 0 0 1.9584 0 0 0 0 0 1.2481
3.7383 0.024095 0.019887 0.023567 0.0893 0 0.094592 0.00017708 0.0008348 -0.00037986 -0.00041691 -0.29904 -0.00083996 0 0 0 0 0 0 0 0 0 0 1.8253 0 0 0 0 0 2.1402
3.7422 0.023103 0.018659 0.02144 0.11367 0 0.09575 0.00023795 0.00010321 -0.00056978 -0.00068611 -0.32221 -0.00081267 0 0 0 0 0 0 0 0 0 0 1.6702 0 0 0 0 0 2.3398
3.7461 0.018968 0.016138 0.015233 0.074719 0 0.046654 0.00058685 -4.0085e-05 -0.00014399 -0.00031907 -0.2224 -0.00062737 0 0 0 0 0 0 0 0 0 0 1.4838 0 0 0 0 0 1.5752
3.75 0.014358 0.011507 0.0097039 0.0014341 0 -0.024234 0.00097286 0.00027932 0.00068127 0.00042739 -0.043771 -0.0003483 0 0 0 0 0 0 0 0 0 0 1.2589 0 0 0 0 0 0.2083
3.7539 0.010819 0.0045175 0.0049936 -0.057665 0 -0.075825 0.0010936 0.00063553 0.001404 0.0010071 0.11604 -0.00010888 0 0 0 0 0 0 0 0 0 0 1.006 0 0 0 0 0 -0.97986
3.7578 0.0077498 -0.0038087 -0.0020586 -0.06942 0 -0.08 0.00086816 0.00073341 0.00156 0.001031 0.17384 1.132e-05 0 0 0 0 0 0 0 0 0 0 0.75045 0 0 0 0 0 -1.3388
3.7617 0.0033889 -0.011531 -0.011751 -0.036921 0 -0.038275 0.00049781 0.00060469 0.0010326 0.00055315 0.12187 4.7804e-05 0 0 0 0 0 0 0 0 0 0 0.51547 0 0 0 0 0 -0.83035
3.7656 -0.0031862 -0.016978 -0.018505 0.0073515 0 0.020306 0.00028383 0.00044841 0.000136 -2.1869e-05 0.0331 0.00010052 0 0 0 0 0 0 0 0 0 0 0.30982 0 0 0 0 0 -0.056463
3.7695 -0.010879 -0.019845 -0.016038 0.02828 0 0.057975 0.0003855 0.0003686 -0.00059184 -0.00028557 0.0045355 0.00022975 0 0 0 0 0 0 0 0 0 0 0.13009 0 0 0 0 0 0.20617
3.7734 -0.017316 -0.021345 -0.0060267 0.013125 0 0.051545 0.00072356 0.00031069 -0.00074483 -0.00011124 0.082302 0.00040206 0 0 0 0 0 0 0 0 0 0 -0.027443 0 0 0 0 0 -0.39523
3.7773 -0.020855 -0.023247 2.5189e-05 -0.023028 0 0.0057465 0.0010761 0.00021947 -0.00030053 0.00032685 0.22761 0.00053281 0 0 0 0 0 0 0 0 0 0 -0.1599 0 0 0 0 0 -1.5299
3.7813 -0.022006 -0.026459 -0.0097649 -0.052474 0 -0.051185 0.0012497 0.00017795 0.00040795 0.00075011 0.34912 0.00057545 0 0 0 0 0 0 0 0 0 0 -0.26227 0 0 0 0 0 -2.459
3.7852 -0.022945 -0.030167 -0.034682 -0.056493 0 -0.086164 0.0011834 0.00033201 0.00096541 0.00098162 0.37347 0.00056699 0 0 0 0 0 0 0 0 0 0 -0.33553 0 0 0 0 0 -2.6078
3.7891 -0.025452 -0.032181 -0.058413 -0.036655 0 -0.081833 0.00093638 0.00068211 0.0011716 0.0010074 0.29691 0.00058868 0 0 0 0 0 0 0 0 0 0 -0.38696 0 0 0 0 0 -1.973
3.793 -0.029076 -0.030371 -0.061319 -0.0096314 0 -0.045952 0.00061667 0.000999 0.0011303 0.00089874 0.18028 0.00068479 0 0 0 0 0 0 0 0 0 0 -0.42137 0 0 0 0 0 -1.0657
3.7969 -0.031166 -0.024242 -0.038115 0.0073993 0 -0.0041254 0.00031809 0.00099217 0.0010814 0.00070686 0.097362 0.00081909 0 0 0 0 0 0 0 0 0 0 -0.43332 0 0 0 0 0 -0.47986
3.8008 -0.028875 -0.015594 -0.0042732 0.0082737 0 0.018476 9.3406e-05 0.00057812 0.0011434 0.00042215 0.081748 0.00090731 0 0 0 0 0 0 0 0 0 0 -0.40962 0 0 0 0 0 -0.46104
3.8047 -0.021543 -0.0077038 0.016081 -0.001146 0 0.01361 -4.6902e-05 -2.177e-05 0.0012058 1.5685e-05 0.11213 0.00089053 0 0 0 0 0 0 0 0 0 0 -0.33983 0 0 0 0 0 -0.79951
3.8086 -0.011597 -0.0035324 0.010578 -0.010493 0 -0.0064783 -0.00011739 -0.00044899 0.0010631 -0.00048193 0.1401 0.00078075 0 0 0 0 0 0 0 0 0 0 -0.22311 0 0 0 0 0 -1.0733
3.8125 -0.0032234 -0.0040977 -0.011347 -0.013372 0 -0.020309 -0.0001239 -0.00047082 0.00065425 -0.00092737 0.13111 0.00064201 0 0 0 0 0 0 0 0 0 0 -0.064843 0 0 0 0 0 -0.9948
3.8164 0.00017494 -0.0080854 -0.028016 -0.010675 0 -0.014516 -3.485e-05 -9.9366e-05 0.00017189 -0.0010922 0.085465 0.00053127 0 0 0 0 0 0 0 0 0 0 0.13082 0 0 0 0 0 -0.58233
3.8203 -0.0020541 -0.012859 -0.025473 -0.0080026 0 0.005677 0.00020327 0.00049158 -7.3584e-05 -0.00078991 0.02866 0.0004549 0 0 0 0 0 0 0 0 0 0 0.36111 0 0 0 0 0 -0.071371
3.8242 -0.0076619 -0.016073 -0.0090111 -0.01057 0 0.020746 0.00059667 0.0011057 8.107e-05 -4.2963e-05 -0.013638 0.00037528 0 0 0 0 0 0 0 0 0 0 0.61499 0 0 0 0 0 0.30493
3.8281 -0.013041 -0.016763 0.0040038 -0.019284 0 0.012819 0.0010388 0.0015747 0.0005 0.00084077 -0.033763 0.0002548 0 0 0 0 0 0 0 0 0 0 0.8659 0 0 0 0 0 0.47373
3.832 -0.015292 -0.015343 0.0020659 -0.02977 0 -0.018773 0.0013336 0.001746 0.00085149 0.0013982 -0.042852 9.5646e-05 0 0 0 0 0 0 0 0 0 0 1.0801 0 0 0 0 0 0.52882
3.8359 -0.013546 -0.012778 -0.0096628 -0.034355 0 -0.054567 0.0013249 0.0015348 0.00087746 0.0013107 -0.059531 -5.6908e-05 0 0 0 0 0 0 0 0 0 0 1.2383 0 0 0 0 0 0.63041
3.8398 -0.008985 -0.0097167 -0.015719 -0.026258 0 -0.067822 0.0010334 0.0010515 0.00059258 0.00065689 -0.097332 -0.00014715 0 0 0 0 0 0 0 0 0 0 1.3517 0 0 0 0 0 0.89427
3.8438 -0.003796 -0.0061436 -0.0066398 -0.0044197 0 -0.044339 0.00066563 0.00063665 0.00024535 -0.00011915 -0.15707 -0.00015099 0 0 0 0 0 0 0 0 0 0 1.4534 0 0 0 0 0 1.3267
3.8477 0.00021836 -0.0015709 0.011478 0.023778 0 0.0054909 0.00045684 0.00065106 8.8724e-05 -0.00054825 -0.22484 -9.749e-05 0 0 0 0 0 0 0 0 0 0 1.5695 0 0 0 0 0 1.8109
3.8516 0.0026442 0.0045237 0.023412 0.044816 0 0.05219 0.00047482 0.0011311 0.0001681 -0.00051775 -0.27591 -5.5803e-05 0 0 0 0 0 0 0 0 0 0 1.6955 0 0 0 0 0 2.1434
3.8555 0.0045987 0.012247 0.020254 0.046709 0 0.067323 0.00056664 0.0016482 0.00030154 -0.00034712 -0.28576 -9.4991e-05 0 0 0 0 0 0 0 0 0 0 1.8007 0 0 0 0 0 2.1276
3.8594 0.0079222 0.020876 0.0081781 0.027908 0 0.044012 0.00051081 0.0016024 0.00024905 -0.0004633 -0.24611 -0.00024062 0 0 0 0 0 0 0 0 0 0 1.8589 0 0 0 0 0 1.7063
3.8633 0.013799 0.028615 0.0020387 0.00061987 0 0.0024879 0.00024019 0.00076424 -8.4878e-05 -0.00096181 -0.17608 -0.00045576 0 0 0 0 0 0 0 0 0 0 1.8743 0 0 0 0 0 1.0538
3.8672 0.021588 0.03287 0.010541 -0.015727 0 -0.024237 -7.5461e-05 -0.00042848 -0.00057261 -0.0014753 -0.11639 -0.00066134 0 0 0 0 0 0 0 0 0 0 1.8761 0 0 0 0 0 0.52611
3.8711 0.028685 0.031327 0.027679 -0.007938 0 -0.014693 -0.00017044 -0.0011571 -0.00094458 -0.0014971 -0.10443 -0.00078512 0 0 0 0 0 0 0 0 0 0 1.8836 0 0 0 0 0 0.44966
3.875 0.031719 0.02348 0.038435 0.019948 0 0.024536 8.2487e-05 -0.00089143 -0.00094893 -0.00086248 -0.14516 -0.00080596 0 0 0 0 0 0 0 0 0 0 1.8768 0 0 0 0 0 0.87003
3.8789 0.028502 0.0116 0.032698 0.047332 0 0.062782 0.00056285 0.00015631 -0.0004852 8.1348e-05 -0.2012 -0.00075983 0 0 0 0 0 0 0 0 0 0 1.8053 0 0 0 0 0 1.4617
3.8828 0.019515 0.00011934 0.01404 0.050696 0 0.067474 0.0010134 0.0012255 0.0003414 0.00079577 -0.21503 -0.00070295 0 0 0 0 0 0 0 0 0 0 1.633 0 0 0 0 0 1.7121
3.8867 0.0079097 -0.00656 -0.0041446 0.021323 0 0.028599 0.0012552 0.00168 0.0012513 0.0010499 -0.15104 -0.00066365 0 0 0 0 0 0 0 0 0 0 1.379 0 0 0 0 0 1.2837
3.8906 -0.0020888 -0.0065043 -0.010332 -0.026088 0 -0.032504 0.0013042 0.0015291 0.0018998 0.0010973 -0.02649 -0.00062553 0 0 0 0 0 0 0 0 0 0 1.1145 0 0 0 0 0 0.29052
3.8945 -0.0073514 -0.0011867 -0.0031912 -0.0614 0 -0.076757 0.0013001 0.0013161 0.0020428 0.0013468 0.094883 -0.00055661 0 0 0 0 0 0 0 0 0 0 0.91266 0 0 0 0 0 -0.74161
3.8984 -0.007223 0.0058004 0.0098916 -0.059105 0 -0.073857 0.0013487 0.0015145 0.0016874 0.0018661 0.1457 -0.00045467 0 0 0 0 0 0 0 0 0 0 0.79213 0 0 0 0 0 -1.2318
3.9023 -0.003332 0.01126 0.02061 -0.016645 0 -0.02304 0.0014432 0.0020442 0.0011168 0.0022473 0.10424 -0.00036124 0 0 0 0 0 0 0 0 0 0 0.70516 0 0 0 0 0 -0.96817
3.9063 0.0018165 0.01418 0.025547 0.042305 0 0.046205 0.0015189 0.0023778 0.00072524 0.0020069 0.013196 -0.00032559 0 0 0 0 0 0 0 0 0 0 0.5807 0 0 0 0 0 -0.27829
3.9102 0.006352 0.01553 0.025683 0.082525 0 0.093456 0.0015449 0.0020977 0.00073889 0.0011344 -0.047876 -0.0003508 0 0 0 0 0 0 0 0 0 0 0.38607 0 0 0 0 0 0.19189
3.9141 0.0096658 0.016562 0.022532 0.080184 0 0.093109 0.00153 0.0013203 0.0010288 0.00021061 -0.01768 -0.00037653 0 0 0 0 0 0 0 0 0 0 0.15376 0 0 0 0 0 -0.061342
3.918 0.011978 0.017296 0.016344 0.038434 0 0.049449 0.0014452 0.00056442 0.0011882 -7.7162e-05 0.10331 -0.00032198 0 0 0 0 0 0 0 0 0 0 -0.047699 0 0 0 0 0 -1.0345
3.9219 0.013465 0.016542 0.0078508 -0.014885 0 -0.0079248 0.0011835 0.00022517 0.00084668 0.00041102 0.2521 -0.00015516 0 0 0 0 0 0 0 0 0 0 -0.17036 0 0 0 0 0 -2.2109
3.9258 0.013747 0.013263 7.3752e-05 -0.045756 0 -0.044076 0.00064622 0.00020909 -1.9661e-05 0.0010834 0.34539 7.4467e-05 0 0 0 0 0 0 0 0 0 0 -0.22054 0 0 0 0 0 -2.9143
3.9297 0.012111 0.0078282 -0.003278 -0.036205 0 -0.040551 -0.00010803 9.3519e-05 -0.0010444 0.0011152 0.33509 0.00027206 0 0 0 0 0 0 0 0 0 0 -0.2436 0 0 0 0 0 -2.7658
3.9336 0.0081866 0.0019272 -0.001637 0.0044787 0 -0.0055599 -0.00081715 -0.00038413 -0.0017392 0.00018862 0.2386 0.00037192 0 0 0 0 0 0 0 0 0 0 -0.27944 0 0 0 0 0 -1.9249
3.9375 0.0024968 -0.0027203 0.0010257 0.046599 0 0.032926 -0.0011603 -0.0010322 -0.0018537 -0.0012053 0.12453 0.00038469 0 0 0 0 0 0 0 0 0 0 -0.33199 0 0 0 0 0 -0.95917
3.9414 -0.0035506 -0.0055984 -0.00026998 0.060063 0 0.046023 -0.00098927 -0.0014007 -0.0015237 -0.0021746 0.065185 0.00037762 0 0 0 0 0 0 0 0 0 0 -0.37707 0 0 0 0 0 -0.45109
3.9453 -0.0082539 -0.00743 -0.0061649 0.034143 0 0.022816 -0.00043921 -0.0012365 -0.0010993 -0.0021548 0.089114 0.00041056 0 0 0 0 0 0 0 0 0 0 -0.3937 0 0 0 0 0 -0.61941
3.9492 -0.010439 -0.0091009 -0.011573 -0.015884 0 -0.0224 0.00018284 -0.00071312 -0.00082636 -0.0013013 0.16551 0.00048919 0 0 0 0 0 0 0 0 0 0 -0.38323 0 0 0 0 0 -1.2078
3.9531 -0.01004 -0.010611 -0.010361 -0.059214 0 -0.059202 0.00062483 -0.00021773 -0.00067038 -0.00024751 0.22896 0.00057605 0 0 0 0 0 0 0 0 0 0 -0.35719 0 0 0 0 0 -1.695
3.957 -0.0080884 -0.011081 -0.001789 -0.069812 0 -0.061143 0.00081996 4.0045e-05 -0.00042439 0.00046416 0.22586 0.0006419 0 0 0 0 0 0 0 0 0 0 -0.31006 0 0 0 0 0 -1.6645
3.9609 -0.0060938 -0.0097456 0.0079006 -0.042977 0 -0.024185 0.0008222 0.00016338 3.0125e-05 0.0007194 0.14991 0.00070242 0 0 0 0 0 0 0 0 0 0 -0.20993 0 0 0 0 0 -1.0756
3.9648 -0.0051198 -0.0069276 0.010741 0.0025886 0 0.029102 0.000656 0.00032947 0.00056471 0.00069203 0.043378 0.00080319 0 0 0 0 0 0 0 0 0 0 -0.021834 0 0 0 0 0 -0.26108
3.9688 -0.0051422 -0.004046 0.0042316 0.037988 0 0.063515 0.00027 0.0004898 0.00088728 0.00049284 -0.035034 0.0009695 0 0 0 0 0 0 0 0 0 0 0.25594 0 0 0 0 0 0.32858
3.9727 -0.0051568 -0.0026919 -0.00658 0.043207 0 0.054922 -0.00034563 0.00038779 0.00077469 4.5041e-05 -0.051773 0.001172 0 0 0 0 0 0 0 0 0 0 0.57763 0 0 0 0 0 0.44544
3.9766 -0.0040605 -0.0036042 -0.014155 0.01904 0 0.0074888 -0.0010195 -0.00010264 0.00024193 -0.00069058 -0.020324 0.001343 0 0 0 0 0 0 0 0 0 0 0.8739 0 0 0 0 0 0.20596
3.9805 -0.0017247 -0.0063521 -0.015571 -0.015646 0 -0.048358 -0.0014259 -0.00070792 -0.0004775 -0.0014489 0.010905 0.0014274 0 0 0 0 0 0 0 0 0 0 1.0948 0 0 0 0 0 -0.0093394
3.9844 0.0005851 -0.0097814 -0.014615 -0.03837 0 -0.076705 -0.0013038 -0.00090841 -0.0010847 -0.0017279 -0.0053366 0.0014228 0 0 0 0 0 0 0 0 0 0 1.2358 0 0 0 0 0 0.16196
3.9883 0.00091929 -0.012665 -0.016946 -0.038309 0 -0.061192 -0.00068177 -0.00041969 -0.0013576 -0.0011985 -0.081285 0.0013729 0 0 0 0 0 0 0 0 0 0 1.3278 0 0 0 0 0 0.80238
3.9922 -0.0018892 -0.014053 -0.023371 -0.021739 0 -0.016076 0.00011072 0.00047638 -0.0012029 -6.5124e-05 -0.18585 0.0013284 0 0 0 0 0 0 0 0 0 0 1.405 0 0 0 0 0 1.6526
3.9961 -0.0070651 -0.013357 -0.028154 -0.0048342 0 0.0249 0.00067583 0.0011194 -0.00065021 0.0010147 -0.26621 0.001311 0 0 0 0 0 0 0 0 0 0 1.4819 0 0 0 0 0 2.2845
4 -0.012016 -0.010473 -0.02419 -0.00035856 0 0.033465 0.0008308 0.0010374 0.00015231 0.0014242 -0.28311 0.0013125 0 0 0 0 0 0 0 0 0 0 1.5569 0 0 0 0 0 2.384
4.0039 -0.013824 -0.0060536 -0.010085 -0.0086284 0 0.0068942 0.00070489 0.00036506 0.00095418 0.001059 -0.23541 0.0013182 0 0 0 0 0 0 0 0 0 0 1.6307 0 0 0 0 0 1.9498
4.0078 -0.011128 -0.0015769 0.0076505 -0.01897 0 -0.03144 0.00059053 -0.00027983 0.0014922 0.00036197 -0.15871 0.0013257 0 0 0 0 0 0 0 0 0 0 1.7147 0 0 0 0 0 1.284
4.0117 -0.0050641 0.0011691 0.019352 -0.019486 0 -0.050553 0.00070459 -0.00033081 0.0016525 -8.1171e-05 -0.10112 0.0013406 0 0 0 0 0 0 0 0 0 0 1.8177 0 0 0 0 0 0.79154
4.0156 0.0014215 0.0010448 0.019526 -0.0069294 0 -0.034818 0.0010653 0.00028759 0.0015817 8.6244e-06 -0.093354 0.0013595 0 0 0 0 0 0 0 0 0 0 1.9261 0 0 0 0 0 0.73116
4.0195 0.0053784 -0.0017024 0.01035 0.010825 0 0.0055233 0.0015476 0.0011897 0.0016059 0.00048943 -0.13204 0.0013644 0 0 0 0 0 0 0 0 0 0 2.0014 0 0 0 0 0 1.073
4.0234 0.0055139 -0.0055472 -0.0011167 0.02099 0 0.042819 0.0020114 0.001923 0.0019629 0.0010394 -0.18495 0.0013391 0 0 0 0 0 0 0 0 0 0 2.0028 0 0 0 0 0 1.5416
4.0273 0.0026488 -0.0086176 -0.0088197 0.015495 0 0.051862 0.0023664 0.0023035 0.0025547 0.0014499 -0.21284 0.0012894 0 0 0 0 0 0 0 0 0 0 1.9188 0 0 0 0 0 1.8013
4.0313 -0.0011455 -0.0097487 -0.011385 -0.0031634 0 0.026472 0.0025514 0.0024079 0.0029624 0.0016956 -0.19359 0.001245 0 0 0 0 0 0 0 0 0 0 1.7768 0 0 0 0 0 1.6617
4.0352 -0.0039505 -0.0089019 -0.011176 -0.023703 0 -0.017746 0.0025095 0.0023411 0.0027621 0.0018011 -0.13442 0.0012339 0 0 0 0 0 0 0 0 0 0 1.623 0 0 0 0 0 1.1799
4.0391 -0.0049723 -0.0067765 -0.010747 -0.033618 0 -0.054479 0.0022223 0.0021002 0.0018999 0.0017336 -0.065847 0.0012534 0 0 0 0 0 0 0 0 0 0 1.4891 0 0 0 0 0 0.60747
4.043 -0.0046132 -0.0040891 -0.010437 -0.027124 0 -0.063025 0.0017651 0.0016789 0.00079506 0.0014639 -0.021295 0.0012656 0 0 0 0 0 0 0 0 0 0 1.3728 0 0 0 0 0 0.21963
4.0469 -0.0038501 -0.0011311 -0.0088479 -0.0084295 0 -0.039656 0.0012934 0.001222 5.5841e-05 0.0010891 -0.015123 0.001225 0 0 0 0 0 0 0 0 0 0 1.2482 0 0 0 0 0 0.13432
4.0508 -0.0034485 0.0021776 -0.0048578 0.011293 0 0.0016016 0.00094163 0.00097341 3.0231e-05 0.00081359 -0.032883 0.0011183 0 0 0 0 0 0 0 0 0 0 1.0929 0 0 0 0 0 0.23545
4.0547 -0.0034518 0.0059644 0.0011968 0.021049 0 0.038018 0.00072853 0.0010271 0.00056755 0.00076433 -0.041018 0.00098203 0 0 0 0 0 0 0 0 0 0 0.90681 0 0 0 0 0 0.25404
4.0586 -0.0031297 0.010107 0.0080122 0.016931 0 0.051475 0.00057038 0.0011716 0.001185 0.00084175 -0.010722 0.00088288 0 0 0 0 0 0 0 0 0 0 0.70946 0 0 0 0 0 -0.03797
4.0625 -0.0014041 0.014058 0.014384 0.0046483 0 0.038711 0.0003934 0.00106 0.0014763 0.00080831 0.059777 0.0008735 0 0 0 0 0 0 0 0 0 0 0.52331 0 0 0 0 0 -0.648
4.0664 0.002367 0.016755 0.019468 -0.0041282 0 0.012586 0.00022039 0.00057646 0.0013953 0.00055199 0.14104 0.00095671 0 0 0 0 0 0 0 0 0 0 0.36032 0 0 0 0 0 -1.3285
4.0703 0.0075925 0.016756 0.022213 0.00015004 0 -0.0069572 0.00012891 5.2794e-06 0.0011837 0.0002365 0.19129 0.001083 0 0 0 0 0 0 0 0 0 0 0.22196 0 0 0 0 0 -1.7289
4.0742 0.012213 0.012823 0.02109 0.017276 0 -0.0071133 0.00012342 -0.00022683 0.0010491 0.00013837 0.18643 0.0011815 0 0 0 0 0 0 0 0 0 0 0.10668 0 0 0 0 0 -1.6422
4.0781 0.013495 0.0049401 0.014965 0.035706 0 0.0080541 7.4562e-05 -1.0319e-05 0.0009283 0.00031223 0.1393 0.0012018 0 0 0 0 0 0 0 0 0 0 0.013489 0 0 0 0 0 -1.1704
4.082 0.0096793 -0.0048794 0.0045574 0.039464 0 0.020402 -0.00017881 0.00026847 0.00056883 0.00045255 0.092419 0.0011382 0 0 0 0 0 0 0 0 0 0 -0.061544 0 0 0 0 0 -0.67689
4.0859 0.0015217 -0.012885 -0.006936 0.020044 0 0.012449 -0.00064686 6.5993e-05 -0.00015601 0.0001559 0.087896 0.001023 0 0 0 0 0 0 0 0 0 0 -0.12773 0 0 0 0 0 -0.54309
4.0898 -0.0075503 -0.015337 -0.014939 -0.014953 0 -0.016535 -0.0011167 -0.00075705 -0.0010169 -0.00063182 0.13597 0.00089771 0 0 0 0 0 0 0 0 0 0 -0.19353 0 0 0 0 0 -0.89624
4.0938 -0.013141 -0.010844 -0.01587 -0.04408 0 -0.046643 -0.0012929 -0.0017122 -0.0015299 -0.0014392 0.20627 0.00078633 0 0 0 0 0 0 0 0 0 0 -0.2555 0 0 0 0 0 -1.5113
4.0977 -0.012569 -0.0016471 -0.0093629 -0.04572 0 -0.050906 -0.001041 -0.0020577 -0.001326 -0.0015976 0.24928 0.00068874 0 0 0 0 0 0 0 0 0 0 -0.29508 0 0 0 0 0 -1.9664
4.1016 -0.0066885 0.0073792 0.0010479 -0.014621 0 -0.017331 -0.00051001 -0.0014441 -0.0004734 -0.00081573 0.23244 0.00059771 0 0 0 0 0 0 0 0 0 0 -0.29108 0 0 0 0 0 -1.9424
4.1055 0.00057336 0.011592 0.0093174 0.031278 0 0.038134 -1.4134e-05 -0.00022521 0.00053492 0.00052929 0.16369 0.00052127 0 0 0 0 0 0 0 0 0 0 -0.23878 0 0 0 0 0 -1.4459
4.1094 0.0047816 0.0094188 0.0099084 0.060708 0 0.079739 0.00021711 0.00085682 0.0011268 0.0016701 0.084948 0.00048845 0 0 0 0 0 0 0 0 0 0 -0.15719 0 0 0 0 0 -0.79194
4.1133 0.0038603 0.0031298 0.0010967 0.050511 0 0.076867 0.00018998 0.0012964 0.0010468 0.00205 0.040832 0.00053059 0 0 0 0 0 0 0 0 0 0 -0.073973 0 0 0 0 0 -0.3636
4.1172 -0.00079391 -0.0029964 -0.013286 0.0037001 0 0.027271 7.571e-05 0.001169 0.00049133 0.0017006 0.046632 0.00065286 0 0 0 0 0 0 0 0 0 0 0.0011772 0 0 0 0 0 -0.33502
4.1211 -0.0056749 -0.0056968 -0.025199 -0.05004 0 -0.039665 1.5616e-05 0.00091071 -9.8412e-05 0.0010845 0.079167 0.00082086 0 0 0 0 0 0 0 0 0 0 0.090196 0 0 0 0 0 -0.56131
4.125 -0.0078403 -0.0046939 -0.02681 -0.073581 0 -0.082823 7.8994e-06 0.00082069 -0.00038252 0.00061087 0.095918 0.00097632 0 0 0 0 0 0 0 0 0 0 0.23165 0 0 0 0 0 -0.70704
4.1289 -0.0068181 -0.0023132 -0.015723 -0.048645 0 -0.077655 -2.6842e-05 0.00081093 -0.00032271 0.00032261 0.066757 0.0010703 0 0 0 0 0 0 0 0 0 0 0.44617 0 0 0 0 0 -0.50373
4.1328 -0.004437 -0.0013361 0.0025448 0.0097993 0 -0.031896 -0.00010306 0.00062268 -0.00011115 2.6335e-05 -0.005371 0.0010871 0 0 0 0 0 0 0 0 0 0 0.71077 0 0 0 0 0 0.059115
4.1367 -0.0030015 -0.0029389 0.017233 0.062344 0 0.022009 -0.00012541 0.00021691 5.3912e-05 -0.00034324 -0.088396 0.001041 0 0 0 0 0 0 0 0 0 0 0.96543 0 0 0 0 0 0.7403
4.1406 -0.0034642 -0.0062337 0.019055 0.071839 0 0.050615 8.1811e-06 -0.0001168 0.00012271 -0.00056457 -0.14455 0.000953 0 0 0 0 0 0 0 0 0 0 1.1497 0 0 0 0 0 1.228
4.1445 -0.0050224 -0.0094439 0.0065909 0.029435 0 0.041069 0.00028144 -5.4345e-05 0.00016326 -0.00036322 -0.1552 0.00083375 0 0 0 0 0 0 0 0 0 0 1.2421 0 0 0 0 0 1.3521
4.1484 -0.0062145 -0.011446 -0.012372 -0.038604 0 0.0060187 0.00056628 0.00039947 0.00022486 0.00022603 -0.13047 0.00068916 0 0 0 0 0 0 0 0 0 0 1.2719 0 0 0 0 0 1.1795
4.1523 -0.006353 -0.012354 -0.025896 -0.088396 0 -0.028912 0.00076129 0.00088878 0.00026492 0.000793 -0.099309 0.00053971 0 0 0 0 0 0 0 0 0 0 1.2957 0 0 0 0 0 0.94222
4.1563 -0.0060198 -0.012863 -0.025964 -0.08815 0 -0.043592 0.0009018 0.0010607 0.00021637 0.0008982 -0.088898 0.00042698 0 0 0 0 0 0 0 0 0 0 1.3569 0 0 0 0 0 0.86548
4.1602 -0.006329 -0.01323 -0.013865 -0.039482 0 -0.034507 0.0011003 0.00091591 0.00010631 0.00049793 -0.10783 0.00039188 0 0 0 0 0 0 0 0 0 0 1.4588 0 0 0 0 0 1.0208
4.1641 -0.0077604 -0.012915 0.00095124 0.024184 0 -0.013087 0.0013669 0.0007772 7.2142e-05 6.103e-06 -0.1428 0.00043963 0 0 0 0 0 0 0 0 0 0 1.5693 0 0 0 0 0 1.2956
4.168 -0.0096423 -0.011194 0.0076036 0.060638 0 0.0045949 0.0015162 0.00091334 0.00022964 -9.1483e-05 -0.16948 0.00052502 0 0 0 0 0 0 0 0 0 0 1.6498 0 0 0 0 0 1.4873
4.1719 -0.010682 -0.0080679 0.0012738 0.047261 0 0.0083304 0.0013002 0.0012313 0.00051948 0.00030389 -0.16976 0.00057748 0 0 0 0 0 0 0 0 0 0 1.6839 0 0 0 0 0 1.4513
4.1758 -0.010001 -0.0045554 -0.013698 -0.0044757 0 -0.0015223 0.00067382 0.0013775 0.00071036 0.00082682 -0.1443 0.00054913 0 0 0 0 0 0 0 0 0 0 1.6856 0 0 0 0 0 1.2055
4.1797 -0.0077851 -0.0020779 -0.026985 -0.057691 0 -0.016125 -7.0984e-05 0.0011408 0.00059702 0.0010222 -0.11252 0.00044554 0 0 0 0 0 0 0 0 0 0 1.6823 0 0 0 0 0 0.92199
4.1836 -0.0050703 -0.0014629 -0.029301 -0.075487 0 -0.024391 -0.00047491 0.00071133 0.00022406 0.00078523 -0.099288 0.00031296 0 0 0 0 0 0 0 0 0 0 1.689 0 0 0 0 0 0.80907
4.1875 -0.0029693 -0.0024096 -0.018507 -0.045686 0 -0.019761 -0.00027125 0.00049597 -9.6068e-05 0.00042441 -0.11645 0.00019434 0 0 0 0 0 0 0 0 0 0 1.6932 0 0 0 0 0 0.9574
4.1914 -0.0019989 -0.0038111 -0.00087129 0.011499 0 -0.0042952 0.00037646 0.00066997 -3.229e-05 0.00030148 -0.15155 9.5073e-05 0 0 0 0 0 0 0 0 0 0 1.6627 0 0 0 0 0 1.2542
4.1953 -0.0019655 -0.0046044 0.013198 0.057516 0 0.012157 0.00098473 0.00095001 0.00044991 0.00043783 -0.17308 -1.195e-05 0 0 0 0 0 0 0 0 0 0 1.5703 0 0 0 0 0 1.4354
4.1992 -0.0023308 -0.0044544 0.016077 0.061474 0 0.017945 0.0011268 0.00086029 0.001008 0.00050174 -0.15075 -0.00015057 0 0 0 0 0 0 0 0 0 0 1.4154 0 0 0 0 0 1.2557
4.2031 -0.0026462 -0.0038167 0.0079325 0.020662 0 0.0077869 0.00075484 0.00024441 0.0011899 0.00018423 -0.078123 -0.00031264 0 0 0 0 0 0 0 0 0 0 1.2278 0 0 0 0 0 0.66916
4.207 -0.0027387 -0.0034653 -0.0036189 -0.037933 0 -0.01234 0.00019844 -0.00050772 0.00083893 -0.00043743 0.019111 -0.00046544 0 0 0 0 0 0 0 0 0 0 1.0492 0 0 0 0 0 -0.10998
4.2109 -0.0026468 -0.0039149 -0.0091208 -0.075817 0 -0.028035 -0.00013678 -0.00078408 0.00026456 -0.0009368 0.096954 -0.00058703 0 0 0 0 0 0 0 0 0 0 0.90739 0 0 0 0 0 -0.72481
4.2148 -0.0025041 -0.0051077 -0.0043285 -0.068585 0 -0.0263 -9.2541e-05 -0.000335 -4.8414e-06 -0.00094485 0.12131 -0.00069291 0 0 0 0 0 0 0 0 0 0 0.8011 0 0 0 0 0 -0.90435
4.2188 -0.0024972 -0.0064521 0.0064767 -0.021774 0 -0.0057812 0.00016928 0.00045567 0.000305 -0.00050929 0.091181 -0.00082577 0 0 0 0 0 0 0 0 0 0 0.70743 0 0 0 0 0 -0.64783
4.2227 -0.0028406 -0.0071067 0.013663 0.033491 0 0.020665 0.00037175 0.00089637 0.00094051 -3.6921e-05 0.039741 -0.0010161 0 0 0 0 0 0 0 0 0 0 0.60355 0 0 0 0 0 -0.22992
4.2266 -0.0036538 -0.0063809 0.0098129 0.061879 0 0.034103 0.0003899 0.00061284 0.0013135 0.0001195 0.011764 -0.0012509 0 0 0 0 0 0 0 0 0 0 0.4851 0 0 0 0 0 -0.015835
4.2305 -0.0047757 -0.0041379 -0.0040868 0.047592 0 0.02314 0.00033581 -0.00012134 0.0010097 1.9637e-06 0.033079 -0.0014801 0 0 0 0 0 0 0 0 0 0 0.36683 0 0 0 0 0 -0.21308
4.2344 -0.0057096 -0.0010115 -0.018896 0.0042607 0 -0.0069597 0.00040551 -0.00065946 0.00016057 -3.754e-05 0.093822 -0.001656 0 0 0 0 0 0 0 0 0 0 0.26766 0 0 0 0 0 -0.7353
4.2383 -0.0058578 0.0017997 -0.024091 -0.035581 0 -0.036858 0.00064565 -0.00059208 -0.0006646 0.000239 0.15703 -0.0017715 0 0 0 0 0 0 0 0 0 0 0.19535 0 0 0 0 0 -1.2734
4.2422 -0.004948 0.0032112 -0.015784 -0.043848 0 -0.046027 0.00085348 -0.00011321 -0.00095618 0.00063227 0.18562 -0.0018634 0 0 0 0 0 0 0 0 0 0 0.14471 0 0 0 0 0 -1.5184
4.2461 -0.0033121 0.0030413 0.00049385 -0.016547 0 -0.026862 0.00069807 0.00018846 -0.0007015 0.00063044 0.16774 -0.00198 0 0 0 0 0 0 0 0 0 0 0.10835 0 0 0 0 0 -1.3738
4.25 -0.0017209 0.0022702 0.014447 0.024159 0 0.0099896 -2.9727e-05 -0.00010597 -0.00036603 -0.00011401 0.12288 -0.0021426 0 0 0 0 0 0 0 0 0 0 0.086081 0 0 0 0 0 -1.0069
4.2539 -0.00082611 0.0023831 0.019102 0.046777 0 0.042651 -0.0012208 -0.00086059 -0.00044221 -0.001403 0.085562 -0.0023317 0 0 0 0 0 0 0 0 0 0 0.081689 0 0 0 0 0 -0.71093
4.2578 -0.000639 0.0041562 0.015554 0.03391 0 0.052297 -0.0024434 -0.0015159 -0.00098481 -0.0025706 0.079637 -0.0025076 0 0 0 0 0 0 0 0 0 0 0.091114 0 0 0 0 0 -0.68536
4.2617 -0.00051205 0.0068623 0.010696 -0.0048402 0 0.034926 -0.0031446 -0.0015805 -0.0015534 -0.0029566 0.102 -0.0026454 0 0 0 0 0 0 0 0 0 0 0.098147 0 0 0 0 0 -0.89658
4.2656 0.00030038 0.0087061 0.010463 -0.039993 0 0.0031034 -0.0029487 -0.0010187 -0.0015989 -0.0023635 0.12642 -0.0027551 0 0 0 0 0 0 0 0 0 0 0.087913 0 0 0 0 0 -1.1137
4.2695 0.0019506 0.0083032 0.014816 -0.044125 0 -0.022823 -0.0018829 -0.00021006 -0.00092785 -0.00113 0.12374 -0.002873 0 0 0 0 0 0 0 0 0 0 0.068524 0 0 0 0 0 -1.0875
4.2734 0.0037985 0.0060053 0.018695 -0.012359 0 -0.027797 -0.00038478 0.00042885 0.00016537 0.00017904 0.083368 -0.0030317 0 0 0 0 0 0 0 0 0 0 0.077691 0 0 0 0 0 -0.73767
4.2773 0.0049398 0.0038244 0.017469 0.033895 0 -0.010955 0.00093479 0.00078851 0.0011781 0.0011546 0.021141 -0.0032324 0 0 0 0 0 0 0 0 0 0 0.16038 0 0 0 0 0 -0.21517
4.2813 0.005038 0.0038445 0.01144 0.062755 0 0.014921 0.0016409 0.001082 0.0017948 0.001695 -0.031474 -0.003438 0 0 0 0 0 0 0 0 0 0 0.33057 0 0 0 0 0 0.20387
4.2852 0.004695 0.006408 0.0052468 0.055318 0 0.032527 0.0017051 0.0015653 0.0020384 0.0018953 -0.049027 -0.0035945 0 0 0 0 0 0 0 0 0 0 0.54969 0 0 0 0 0 0.31244
4.2891 0.0049502 0.009728 0.0031186 0.019065 0 0.031496 0.0014475 0.002243 0.0020952 0.0018699 -0.029524 -0.0036664 0 0 0 0 0 0 0 0 0 0 0.74498 0 0 0 0 0 0.11649
4.293 0.0062933 0.01142 0.004863 -0.018725 0 0.014746 0.001231 0.0028186 0.0020506 0.0016849 0.0042187 -0.0036621 0 0 0 0 0 0 0 0 0 0 0.85804 0 0 0 0 0 -0.17306
4.2969 0.0081105 0.010702 0.0064911 -0.032044 0 -0.0042802 0.0011591 0.0029131 0.0018205 0.0013984 0.020182 -0.0036316 0 0 0 0 0 0 0 0 0 0 0.88525 0 0 0 0 0 -0.2915
4.3008 0.0091832 0.0092692 0.0047164 -0.015186 0 -0.011376 0.0010383 0.0023651 0.0013215 0.0010863 -0.0010953 -0.0036337 0 0 0 0 0 0 0 0 0 0 0.87643 0 0 0 0 0 -0.10445
4.3047 0.0089105 0.0099071 0.00075186 0.014818 0 -0.0014657 0.00064115 0.0013836 0.00066075 0.00079554 -0.053627 -0.0036953 0 0 0 0 0 0 0 0 0 0 0.89238 0 0 0 0 0 0.30637
4.3086 0.0081451 0.013906 -0.00043949 0.033457 0 0.018258 2.4006e-05 0.000446 0.00012081 0.00049944 -0.11076 -0.0037935 0 0 0 0 0 0 0 0 0 0 0.95726 0 0 0 0 0 0.71285
4.3125 0.0087212 0.019541 0.0051427 0.02875 0 0.034033 -0.00042312 1.1261e-05 -5.6875e-05 0.0001454 -0.14391 -0.0038755 0 0 0 0 0 0 0 0 0 0 1.0453 0 0 0 0 0 0.90816
4.3164 0.01186 0.023067 0.016269 0.0096936 0 0.03566 -0.00028178 0.00022687 0.00013164 -0.00023504 -0.14149 -0.003902 0 0 0 0 0 0 0 0 0 0 1.1099 0 0 0 0 0 0.84587
4.3203 0.016751 0.021538 0.026702 -0.0031693 0 0.023473 0.00048926 0.00082034 0.00047018 -0.00049158 -0.11463 -0.003878 0 0 0 0 0 0 0 0 0 0 1.1266 0 0 0 0 0 0.65048
4.3242 0.020667 0.015164 0.029843 0.0035442 0 0.0070967 0.0014343 0.0012648 0.00072368 -0.000473 -0.086114 -0.0038439 0 0 0 0 0 0 0 0 0 0 1.1111 0 0 0 0 0 0.50107
4.3281 0.020776 0.0072535 0.023843 0.024162 0 -0.0026187 0.0019203 0.0011374 0.00081508 -0.00019608 -0.072038 -0.0038353 0 0 0 0 0 0 0 0 0 0 1.0991 0 0 0 0 0 0.48549
4.332 0.016351 0.0018558 0.012912 0.038906 0 -0.0018296 0.0016458 0.0004352 0.00081961 0.00012695 -0.07063 -0.0038494 0 0 0 0 0 0 0 0 0 0 1.1109 0 0 0 0 0 0.54018
4.3359 0.0095877 0.0010631 0.0040065 0.031329 0 0.0044135 0.0008929 -0.0003953 0.00082327 0.0002701 -0.066627 -0.0038511 0 0 0 0 0 0 0 0 0 0 1.1331 0 0 0 0 0 0.51796
4.3398 0.0042753 0.0040698 0.001847 0.0033497 0 0.0077489 0.00028507 -0.00077591 0.00082293 0.0002222 -0.046813 -0.0038125 0 0 0 0 0 0 0 0 0 0 1.133 0 0 0 0 0 0.32335
4.3438 0.0032916 0.008443 0.006168 -0.024954 0 0.0045006 0.00025568 -0.00044408 0.00076774 0.00021633 -0.013407 -0.003748 0 0 0 0 0 0 0 0 0 0 1.0892 0 0 0 0 0 0.0037489
4.3477 0.0068163 0.012215 0.012828 -0.030863 0 -0.00083648 0.00069778 0.00032551 0.00066136 0.00049417 0.016093 -0.0037051 0 0 0 0 0 0 0 0 0 0 1.0077 0 0 0 0 0 -0.27739
4.3516 0.012553 0.01498 0.017236 -0.0072626 0 0.00036642 0.0011018 0.00092779 0.00057438 0.0010197 0.022864 -0.0037159 0 0 0 0 0 0 0 0 0 0 0.9129 0 0 0 0 0 -0.36511
4.3555 0.017598 0.017346 0.017242 0.031142 0 0.012702 0.0010427 0.00091336 0.00053676 0.0014419 0.0033941 -0.0037548 0 0 0 0 0 0 0 0 0 0 0.82516 0 0 0 0 0 -0.23885
4.3594 0.020352 0.019653 0.013753 0.058502 0 0.031369 0.00056398 0.00035077 0.00044646 0.0013831 -0.024772 -0.0037475 0 0 0 0 0 0 0 0 0 0 0.74652 0 0 0 0 0 -0.042572
4.3633 0.021066 0.021321 0.0093776 0.056864 0 0.044416 0.00011445 -0.00024736 0.00013971 0.00080098 -0.033579 -0.0036288 0 0 0 0 0 0 0 0 0 0 0.66655 0 0 0 0 0 0.0072532
4.3672 0.020881 0.021328 0.0065439 0.028843 0 0.041251 0.00011623 -0.00037043 -0.00040667 7.3918e-05 -0.0042437 -0.0034005 0 0 0 0 0 0 0 0 0 0 0.57724 0 0 0 0 0 -0.22661
4.3711 0.020488 0.019171 0.0062609 -0.0051873 0 0.020997 0.00057676 6.6598e-05 -0.00094555 -0.00029754 0.05799 -0.0031349 0 0 0 0 0 0 0 0 0 0 0.48125 0 0 0 0 0 -0.6962
4.375 0.019583 0.015265 0.0078784 -0.022389 0 -0.0058413 0.0010974 0.00069244 -0.001076 -0.00011061 0.12517 -0.0029166 0 0 0 0 0 0 0 0 0 0 0.38761 0 0 0 0 0 -1.1839
4.3789 0.017403 0.010525 0.0096781 -0.013317 0 -0.023977 0.0012473 0.0010485 -0.00055279 0.00038224 0.16385 -0.0027746 0 0 0 0 0 0 0 0 0 0 0.30373 0 0 0 0 0 -1.4342
4.3828 0.013623 0.0056856 0.0099982 0.012861 0 -0.023609 0.00093649 0.0010004 0.00046922 0.00071868 0.15689 -0.0026629 0 0 0 0 0 0 0 0 0 0 0.23365 0 0 0 0 0 -1.3196
4.3867 0.0087375 0.0010947 0.0083971 0.036275 0 -0.0070219 0.00045086 0.00081204 0.0014819 0.00063579 0.11504 -0.0025066 0 0 0 0 0 0 0 0 0 0 0.18214 0 0 0 0 0 -0.93013
4.3906 0.0037302 -0.0029612 0.0060891 0.040516 0 0.013182 0.00015042 0.0008359 0.0019451 0.0002613 0.070228 -0.0022693 0 0 0 0 0 0 0 0 0 0 0.15581 0 0 0 0 0 -0.52348
4.3945 -0.00050092 -0.0059543 0.0050617 0.022856 0 0.022898 0.0001461 0.0011387 0.0016344 -6.8642e-05 0.054469 -0.00198 0 0 0 0 0 0 0 0 0 0 0.15609 0 0 0 0 0 -0.36135
4.3984 -0.0034286 -0.0073249 0.0062484 -0.0055735 0 0.016117 0.00025942 0.0014294 0.00075867 -0.00015594 0.078489 -0.0017006 0 0 0 0 0 0 0 0 0 0 0.1718 0 0 0 0 0 -0.53602
4.4023 -0.0048455 -0.0070233 0.0082132 -0.028335 0 -0.0014019 0.00026682 0.0013496 -0.000206 -0.00010178 0.12446 -0.0014682 0 0 0 0 0 0 0 0 0 0 0.18295 0 0 0 0 0 -0.90605
4.4063 -0.0048153 -0.0057491 0.0078064 -0.034338 0 -0.016742 0.00014941 0.00083237 -0.00081108 -0.00014414 0.15816 -0.0012698 0 0 0 0 0 0 0 0 0 0 0.17725 0 0 0 0 0 -1.1902
4.4102 -0.0038123 -0.0045289 0.0027213 -0.023738 0 -0.019244 8.5397e-05 0.00018183 -0.0008557 -0.00036883 0.1524 -0.0010693 0 0 0 0 0 0 0 0 0 0 0.16519 0 0 0 0 0 -1.1591
4.4141 -0.0027951 -0.0039895 -0.0060336 -0.0061438 0 -0.0079819 0.00020535 -0.00019566 -0.00043939 -0.00060754 0.10545 -0.00085646 0 0 0 0 0 0 0 0 0 0 0.17697 0 0 0 0 0 -0.79163
4.418 -0.0028478 -0.0040419 -0.014144 0.006716 0 0.0078155 0.00038554 -0.00014231 0.00012301 -0.00062643 0.041619 -0.00066467 0 0 0 0 0 0 0 0 0 0 0.24021 0 0 0 0 0 -0.2823
4.4219 -0.0044643 -0.0042785 -0.017011 0.008624 0 0.015435 0.00032059 0.00014571 0.00045804 -0.00039849 -0.0063941 -0.00053786 0 0 0 0 0 0 0 0 0 0 0.35675 0 0 0 0 0 0.10319
4.4258 -0.0070811 -0.0046336 -0.013552 0.0018928 0 0.0075493 -0.0001714 0.00033341 0.00031321 -0.00016635 -0.020114 -0.00047861 0 0 0 0 0 0 0 0 0 0 0.50005 0 0 0 0 0 0.21687
4.4297 -0.0094298 -0.005569 -0.0074719 -0.0058147 0 -0.01282 -0.00091052 0.00025335 -0.00029771 -0.00022194 -0.0065927 -0.00042957 0 0 0 0 0 0 0 0 0 0 0.63614 0 0 0 0 0 0.12054
4.4336 -0.010561 -0.0075526 -0.0045254 -0.0081901 0 -0.034359 -0.0014409 1.329e-05 -0.001074 -0.00062331 0.0092158 -0.0003112 0 0 0 0 0 0 0 0 0 0 0.74927 0 0 0 0 0 0.01878
4.4375 -0.010673 -0.010369 -0.0077798 -0.0053679 0 -0.044756 -0.001394 -0.00016393 -0.0015921 -0.0011329 0.0040333 -8.6691e-05 0 0 0 0 0 0 0 0 0 0 0.84872 0 0 0 0 0 0.094471
4.4414 -0.010944 -0.013028 -0.01485 -0.0034382 0 -0.038252 -0.00080698 -0.00017423 -0.0015823 -0.0014342 -0.027583 0.00020154 0 0 0 0 0 0 0 0 0 0 0.95218 0 0 0 0 0 0.37889
4.4453 -0.012428 -0.014455 -0.019663 -0.0087087 0 -0.018761 -9.6863e-05 -0.00010014 -0.0011158 -0.0014057 -0.071931 0.00045695 0 0 0 0 0 0 0 0 0 0 1.0635 0 0 0 0 0 0.74971
4.4492 -0.015009 -0.01436 -0.017482 -0.021391 0 0.0028353 0.00029911 -6.9799e-05 -0.00053097 -0.0011816 -0.10861 0.00059709 0 0 0 0 0 0 0 0 0 0 1.1675 0 0 0 0 0 1.0408
4.4531 -0.017395 -0.013476 -0.0090274 -0.034207 0 0.015109 0.00029764 -8.3435e-05 -0.00014108 -0.00095803 -0.12535 0.00061161 0 0 0 0 0 0 0 0 0 0 1.2451 0 0 0 0 0 1.1634
4.457 -0.0182 -0.012923 -0.00015881 -0.037628 0 0.012277 0.00021979 -1.8884e-06 2.0345e-05 -0.00076059 -0.12384 0.00056568 0 0 0 0 0 0 0 0 0 0 1.2933 0 0 0 0 0 1.1447
4.4609 -0.017113 -0.013285 0.0026917 -0.027786 0 -0.0030901 0.00047093 0.0002941 0.00017988 -0.00042016 -0.11434 0.0005484 0 0 0 0 0 0 0 0 0 0 1.3266 0 0 0 0 0 1.0733
4.4648 -0.015092 -0.014161 -0.0024547 -0.010407 0 -0.021943 0.0011392 0.00075006 0.00055003 0.00021933 -0.1061 0.00060812 0 0 0 0 0 0 0 0 0 0 1.3612 0 0 0 0 0 1.0184
4.4688 -0.013409 -0.014519 -0.011757 0.0030412 0 -0.03393 0.001875 0.0011565 0.0010772 0.0010771 -0.10231 0.00072372 0 0 0 0 0 0 0 0 0 0 1.3976 0 0 0 0 0 0.9926
4.4727 -0.012496 -0.01345 -0.018803 0.0042733 0 -0.033056 0.0021611 0.0013233 0.0014711 0.0018259 -0.10189 0.00083089 0 0 0 0 0 0 0 0 0 0 1.4219 0 0 0 0 0 0.97618
4.4766 -0.011658 -0.010679 -0.019559 -0.0051058 0 -0.020744 0.0017389 0.0012308 0.0014877 0.0021135 -0.10362 0.00087913 0 0 0 0 0 0 0 0 0 0 1.4237 0 0 0 0 0 0.95613
4.4805 -0.0098926 -0.006584 -0.014908 -0.014933 0 -0.0045672 0.00082445 0.0010099 0.0011689 0.0018147 -0.10731 0.00087256 0 0 0 0 0 0 0 0 0 0 1.4109 0 0 0 0 0 0.93552
4.4844 -0.006936 -0.001885 -0.0089726 -0.01503 0 0.0066907 -5.6584e-05 0.00078603 0.00078687 0.0011004 -0.11144 0.00086244 0 0 0 0 0 0 0 0 0 0 1.4036 0 0 0 0 0 0.91103
4.4883 -0.0035325 0.0026302 -0.0051163 -0.003883 0 0.0085597 -0.00045835 0.00056352 0.00055316 0.00029902 -0.11149 0.00089959 0 0 0 0 0 0 0 0 0 0 1.4119 0 0 0 0 0 0.8563
4.4922 -0.00070087 0.0062575 -0.0032525 0.0099561 0 0.0033359 -0.00030051 0.00027764 0.00041559 -0.00030056 -0.10238 0.00098832 0 0 0 0 0 0 0 0 0 0 1.4188 0 0 0 0 0 0.73941
4.4961 0.0012067 0.0085077 -0.00060847 0.015096 0 -0.002258 0.0001564 -4.6373e-05 0.00016981 -0.00054839 -0.083173 0.0010829 0 0 0 0 0 0 0 0 0 0 1.3898 0 0 0 0 0 0.55891
4.5 0.0027001 0.0092742 0.0051082 0.0071334 0 -0.0024482 0.0005727 -0.00021621 -0.00023567 -0.0004208 -0.058909 0.0011315 0 0 0 0 0 0 0 0 0 0 1.3003 0 0 0 0 0 0.3562
4.5039 0.0044409 0.0088906 0.013175 -0.0072738 0 0.0033012 0.00077784 6.2056e-06 -0.00055585 1.529e-05 -0.036676 0.0011276 0 0 0 0 0 0 0 0 0 0 1.1591 0 0 0 0 0 0.18371
4.5078 0.0063981 0.0079266 0.02016 -0.015642 0 0.010394 0.00082054 0.00067509 -0.00045996 0.00060739 -0.019251 0.001122 0 0 0 0 0 0 0 0 0 0 1.003 0 0 0 0 0 0.056623
4.5117 0.0077688 0.0068277 0.02265 -0.009909 0 0.013359 0.00084505 0.0015451 0.00010906 0.0011394 -0.0026585 0.0011773 0 0 0 0 0 0 0 0 0 0 0.86844 0 0 0 0 0 -0.062183
4.5156 0.0077688 0.0057319 0.019939 0.0068433 0 0.010583 0.00095632 0.0022072 0.00083075 0.0014323 0.019388 0.0013056 0 0 0 0 0 0 0 0 0 0 0.76453 0 0 0 0 0 -0.22449
4.5195 0.0065071 0.0046633 0.014499 0.022786 0 0.0055227 0.0011874 0.0023824 0.0013133 0.0014756 0.048118 0.0014491 0 0 0 0 0 0 0 0 0 0 0.67221 0 0 0 0 0 -0.44039
4.5234 0.0050578 0.0038874 0.010007 0.026865 0 0.0034899 0.0015338 0.0021185 0.0015064 0.001447 0.076767 0.0015275 0 0 0 0 0 0 0 0 0 0 0.56754 0 0 0 0 0 -0.65921
4.5273 0.0046283 0.0039769 0.0086962 0.017632 0 0.0069315 0.0019516 0.0017115 0.0017534 0.0015431 0.095511 0.0015167 0 0 0 0 0 0 0 0 0 0 0.44699 0 0 0 0 0 -0.80967
4.5313 0.005597 0.0053973 0.010013 0.0042263 0 0.013336 0.0022993 0.0014228 0.0023693 0.001747 0.10014 0.0014819 0 0 0 0 0 0 0 0 0 0 0.33153 0 0 0 0 0 -0.86392
4.5352 0.0073031 0.0079558 0.011388 -0.0011698 0 0.017459 0.0023263 0.0012523 0.0031606 0.0017713 0.096451 0.0015279 0 0 0 0 0 0 0 0 0 0 0.24762 0 0 0 0 0 -0.86574
4.5391 0.0087267 0.010702 0.010284 0.006754 0 0.015772 0.0018064 0.00098178 0.0034406 0.0012901 0.09599 0.0017032 0 0 0 0 0 0 0 0 0 0 0.20406 0 0 0 0 0 -0.89561
4.543 0.0093638 0.012492 0.006004 0.02205 0 0.0093029 0.00075683 0.00044434 0.0026247 0.00028293 0.10672 0.0019462 0 0 0 0 0 0 0 0 0 0 0.1858 0 0 0 0 0 -1.0029
4.5469 0.0094745 0.01277 0.00014095 0.032036 0 0.0026581 -0.00046257 -0.00024347 0.00086699 -0.00084762 0.12654 0.0021283 0 0 0 0 0 0 0 0 0 0 0.16808 0 0 0 0 0 -1.1643
4.5508 0.0095507 0.011866 -0.0044632 0.027109 0 0.00038241 -0.0013268 -0.00072709 -0.00092492 -0.001548 0.14502 0.0021635 0 0 0 0 0 0 0 0 0 0 0.13652 0 0 0 0 0 -1.3005
4.5547 0.009618 0.010542 -0.0055104 0.008293 0 0.0037635 -0.001509 -0.00071678 -0.001797 -0.0015712 0.15126 0.0020868 0 0 0 0 0 0 0 0 0 0 0.095429 0 0 0 0 0 -1.3341
4.5586 0.0091052 0.0092371 -0.0026708 -0.013134 0 0.010335 -0.0011292 -0.00027148 -0.0015472 -0.0011962 0.14121 0.0020277 0 0 0 0 0 0 0 0 0 0 0.059967 0 0 0 0 0 -1.2381
4.5625 0.0074067 0.0077538 0.0022662 -0.023528 0 0.015852 -0.00064296 0.00021776 -0.00084667 -0.00097584 0.11909 0.0020993 0 0 0 0 0 0 0 0 0 0 0.04241 0 0 0 0 0 -1.0437
4.5664 0.0045669 0.0056397 0.0066548 -0.016415 0 0.016819 -0.00043771 0.00035767 -0.00054556 -0.0012173 0.093147 0.002306 0 0 0 0 0 0 0 0 0 0 0.045413 0 0 0 0 0 -0.81113
4.5703 0.0014004 0.0028252 0.0088229 0.0031407 0 0.011958 -0.00049148 0.00010825 -0.00083796 -0.0016788 0.070217 0.0025505 0 0 0 0 0 0 0 0 0 0 0.066204 0 0 0 0 0 -0.59404
4.5742 -0.0010845 -0.0001732 0.0090694 0.022208 0 0.0023841 -0.00042396 -0.00017149 -0.0011167 -0.0017847 0.053057 0.0027323 0 0 0 0 0 0 0 0 0 0 0.10504 0 0 0 0 0 -0.42069
4.5781 -0.0024361 -0.0026831 0.0089416 0.028796 0 -0.0089124 8.7368e-05 -5.313e-05 -0.00067214 -0.0011765 0.040898 0.0028379 0 0 0 0 0 0 0 0 0 0 0.16897 0 0 0 0 0 -0.29315
4.582 -0.0030239 -0.0044653 0.0093288 0.01954 0 -0.017967 0.0009126 0.00054053 0.00047195 -8.4662e-05 0.031236 0.0029385 0 0 0 0 0 0 0 0 0 0 0.26781 0 0 0 0 0 -0.19439
4.5859 -0.0036284 -0.0058342 0.0091304 0.0011388 0 -0.021279 0.0014943 0.0012131 0.0014587 0.00083747 0.021164 0.0031006 0 0 0 0 0 0 0 0 0 0 0.406 0 0 0 0 0 -0.097415
4.5898 -0.0047664 -0.0072055 0.0059871 -0.014988 0 -0.01761 0.0013116 0.0014045 0.0013854 0.0010705 0.0082831 0.0033062 0 0 0 0 0 0 0 0 0 0 0.576 0 0 0 0 0 0.021975
4.5938 -0.0063435 -0.0085813 -0.0012721 -0.020692 0 -0.0090986 0.00037817 0.00087499 0.0002234 0.00065892 -0.0082993 0.0034648 0 0 0 0 0 0 0 0 0 0 0.75711 0 0 0 0 0 0.17092
4.5977 -0.0078684 -0.0095358 -0.010691 -0.016091 0 -0.00044509 -0.00069694 -6.5843e-05 -0.0010564 0.00012119 -0.02733 0.0035073 0 0 0 0 0 0 0 0 0 0 0.92076 0 0 0 0 0 0.33422
4.6016 -0.0089521 -0.0097015 -0.017933 -0.0083841 0 0.0037612 -0.0011717 -0.00079578 -0.0013242 -5.6071e-05 -0.046211 0.0034644 0 0 0 0 0 0 0 0 0 0 1.0413 0 0 0 0 0 0.4867
4.6055 -0.0096157 -0.0092081 -0.019585 -0.005754 0 0.0018117 -0.00076593 -0.00087774 -0.00031775 0.00015314 -0.063138 0.0034472 0 0 0 0 0 0 0 0 0 0 1.1084 0 0 0 0 0 0.61557
4.6094 -0.010168 -0.0085895 -0.01626 -0.011045 0 -0.0044241 0.00013417 -0.00038547 0.0011196 0.00035656 -0.07867 0.0035441 0 0 0 0 0 0 0 0 0 0 1.1343 0 0 0 0 0 0.73179
4.6133 -0.010829 -0.0082687 -0.012411 -0.019792 0 -0.011402 0.0008319 0.00021157 0.0018141 0.00017943 -0.094778 0.0037385 0 0 0 0 0 0 0 0 0 0 1.1488 0 0 0 0 0 0.85624
4.6172 -0.011476 -0.0081932 -0.012529 -0.02391 0 -0.016659 0.00090407 0.00047011 0.001306 -0.00035775 -0.11189 0.0039272 0 0 0 0 0 0 0 0 0 0 1.1824 0 0 0 0 0 0.99166
4.6211 -0.011732 -0.0080153 -0.016875 -0.018195 0 -0.019955 0.00049339 0.00030786 0.00018934 -0.00088294 -0.12688 0.0040229 0 0 0 0 0 0 0 0 0 0 1.2477 0 0 0 0 0 1.109
4.625 -0.011308 -0.0075929 -0.020792 -0.0047617 0 -0.021999 8.4176e-05 -2.5533e-05 -0.00051963 -0.0010589 -0.13465 0.0040345 0 0 0 0 0 0 0 0 0 0 1.3325 0 0 0 0 0 1.1658
4.6289 -0.010285 -0.0072256 -0.018654 0.007976 0 -0.022401 1.7743e-05 -0.00025411 -0.00032357 -0.00089604 -0.13234 0.0040453 0 0 0 0 0 0 0 0 0 0 1.4115 0 0 0 0 0 1.1428
4.6328 -0.0090914 -0.0073482 -0.0092183 0.011188 0 -0.019313 0.00021427 -0.00032298 0.00040434 -0.00067987 -0.12234 0.0041135 0 0 0 0 0 0 0 0 0 0 1.4656 0 0 0 0 0 1.0646
4.6367 -0.0082048 -0.0080229 0.0025177 0.0021342 0 -0.01149 0.00032725 -0.00035473 0.00091726 -0.00061982 -0.11084 0.0042017 0 0 0 0 0 0 0 0 0 0 1.4937 0 0 0 0 0 0.98121
4.6406 -0.007802 -0.0088155 0.008953 -0.013557 0 -0.00084531 0.00012784 -0.00040984 0.00086058 -0.00061775 -0.10281 0.0042141 0 0 0 0 0 0 0 0 0 0 1.506 0 0 0 0 0 0.9269
4.6445 -0.0076422 -0.0092009 0.0060758 -0.025712 0 0.0073491 -0.00027621 -0.00035094 0.00053024 -0.00040997 -0.097959 0.004106 0 0 0 0 0 0 0 0 0 0 1.5071 0 0 0 0 0 0.89296
4.6484 -0.0072649 -0.0090256 -0.0031923 -0.026858 0 0.0076026 -0.0005728 1.8477e-05 0.0004361 8.0631e-05 -0.091506 0.003952 0 0 0 0 0 0 0 0 0 0 1.4872 0 0 0 0 0 0.8394
4.6523 -0.0063438 -0.0084699 -0.011461 -0.017495 0 -0.0014095 -0.00054775 0.00068954 0.00070692 0.00058924 -0.079045 0.0038951 0 0 0 0 0 0 0 0 0 0 1.4313 0 0 0 0 0 0.73331
4.6563 -0.0049093 -0.0075443 -0.012936 -0.0052993 0 -0.014807 -0.00023267 0.0013678 0.00098625 0.00075735 -0.060899 0.004017 0 0 0 0 0 0 0 0 0 0 1.337 0 0 0 0 0 0.57742
4.6602 -0.0032647 -0.0057659 -0.0077419 0.0012189 0 -0.023892 0.00021946 0.0017066 0.00089675 0.00054788 -0.041878 0.0042555 0 0 0 0 0 0 0 0 0 0 1.2232 0 0 0 0 0 0.40412
4.6641 -0.0016861 -0.0025592 -0.00095825 -0.00040519 0 -0.021684 0.00073857 0.0016405 0.00052995 0.00037328 -0.026789 0.0044517 0 0 0 0 0 0 0 0 0 0 1.1167 0 0 0 0 0 0.24472
4.668 -0.00019511 0.0018724 0.0022924 -0.0048277 0 -0.007806 0.00136 0.0014687 0.0004049 0.00074225 -0.016025 0.0044865 0 0 0 0 0 0 0 0 0 0 1.0296 0 0 0 0 0 0.10484
4.6719 0.0013611 0.0061254 0.00099768 -0.0039224 0 0.01076 0.0020417 0.0015711 0.00092353 0.0017263 -0.0052448 0.0043787 0 0 0 0 0 0 0 0 0 0 0.94861 0 0 0 0 0 -0.032999
4.6758 0.0029793 0.0082817 -0.0018611 0.0054517 0 0.023744 0.0025256 0.0020203 0.0018976 0.002775 0.010812 0.0042555 0 0 0 0 0 0 0 0 0 0 0.84884 0 0 0 0 0 -0.18729
4.6797 0.0042547 0.0073121 -0.002895 0.017668 0 0.023917 0.0024755 0.0024832 0.0026556 0.0031128 0.033871 0.0042281 0 0 0 0 0 0 0 0 0 0 0.7211 0 0 0 0 0 -0.35919
4.6836 0.0045345 0.0039968 -0.001464 0.022313 0 0.011615 0.0018175 0.002532 0.0026378 0.0023983 0.060583 0.0042943 0 0 0 0 0 0 0 0 0 0 0.58587 0 0 0 0 0 -0.53158
4.6875 0.003439 0.00045915 0.0005364 0.013169 0 -0.0054624 0.00093168 0.0020665 0.0018908 0.0010484 0.084524 0.004357 0 0 0 0 0 0 0 0 0 0 0.47946 0 0 0 0 0 -0.67917
4.6914 0.001331 -0.0013841 0.0014928 -0.0053347 0 -0.017094 0.00042727 0.0014195 0.00098371 -8.3916e-05 0.099715 0.0043312 0 0 0 0 0 0 0 0 0 0 0.42334 0 0 0 0 0 -0.77771
4.6953 -0.00073083 -0.0011552 0.002164 -0.020242 0 -0.01694 0.00063303 0.001022 0.00046061 -0.00040307 0.10345 0.0042284 0 0 0 0 0 0 0 0 0 0 0.40491 0 0 0 0 0 -0.81025
4.6992 -0.0016237 -2.9637e-05 0.0047773 -0.019903 0 -0.0063213 0.0012629 0.00095959 0.00038837 -2.1082e-05 0.097586 0.0041407 0 0 0 0 0 0 0 0 0 0 0.38804 0 0 0 0 0 -0.77729
4.7031 -0.00092757 0.00047231 0.01019 -0.0037656 0 0.0071517 0.0016135 0.00087936 0.00042091 0.00041956 0.088274 0.0041472 0 0 0 0 0 0 0 0 0 0 0.34455 0 0 0 0 0 -0.70921
4.707 0.00078672 -0.00023849 0.016208 0.016255 0 0.015118 0.0011715 0.0003707 0.0002526 0.00036269 0.083667 0.0042428 0 0 0 0 0 0 0 0 0 0 0.2777 0 0 0 0 0 -0.66382
4.7109 0.0023898 -0.0015656 0.018908 0.024678 0 0.01415 0.00010045 -0.00054527 -4.303e-05 -0.00017501 0.089569 0.0043552 0 0 0 0 0 0 0 0 0 0 0.21681 0 0 0 0 0 -0.69464
4.7148 0.0029894 -0.0025334 0.015722 0.014806 0 0.0073774 -0.0008533 -0.0013215 -0.00012727 -0.00066554 0.10475 0.0044227 0 0 0 0 0 0 0 0 0 0 0.1887 0 0 0 0 0 -0.8038
4.7188 0.0024443 -0.0027293 0.0074197 -0.0056013 0 0.0010012 -0.0009845 -0.0013246 0.00019789 -0.00057999 0.11972 0.0044479 0 0 0 0 0 0 0 0 0 0 0.19333 0 0 0 0 0 -0.92073
4.7227 0.0012372 -0.0024864 -0.0026053 -0.020269 0 -0.0012164 -0.00023735 -0.00041926 0.00074582 0.00014062 0.12166 0.0044744 0 0 0 0 0 0 0 0 0 0 0.20631 0 0 0 0 0 -0.93909
4.7266 -6.8084e-05 -0.0022839 -0.010693 -0.017361 0 -0.00068325 0.00074655 0.00085601 0.0011179 0.0010619 0.10337 0.0045213 0 0 0 0 0 0 0 0 0 0 0.20525 0 0 0 0 0 -0.79583
4.7305 -0.001232 -0.0021196 -0.01469 0.001098 0 -0.001622 0.0011876 0.001706 0.0010946 0.0016508 0.069712 0.0045512 0 0 0 0 0 0 0 0 0 0 0.19497 0 0 0 0 0 -0.52964
4.7344 -0.0022737 -0.0015253 -0.014111 0.020997 0 -0.0059936 0.00083546 0.0017165 0.00083003 0.0016964 0.035255 0.0045095 0 0 0 0 0 0 0 0 0 0 0.20805 0 0 0 0 0 -0.26232
4.7383 -0.0031226 -0.0001487 -0.0095555 0.027509 0 -0.010729 0.00015269 0.0011372 0.00066016 0.0013908 0.013865 0.0043903 0 0 0 0 0 0 0 0 0 0 0.27974 0 0 0 0 0 -0.10867
4.7422 -0.0034612 0.0017528 -0.0025668 0.016586 0 -0.010253 -0.00013193 0.0005776 0.00074809 0.0010609 0.0082271 0.0042569 0 0 0 0 0 0 0 0 0 0 0.4187 0 0 0 0 0 -0.086962
4.7461 -0.0029954 0.0034039 0.0042058 -0.0026945 0 -0.0021739 0.00031663 0.00043691 0.00093878 0.00085194 0.0082549 0.0041914 0 0 0 0 0 0 0 0 0 0 0.59753 0 0 0 0 0 -0.10734
4.75 -0.0018851 0.0040521 0.0077485 -0.016284 0 0.0093608 0.0011596 0.00061144 0.0009571 0.00066451 5.2548e-05 0.0042221 0 0 0 0 0 0 0 0 0 0 0.76894 0 0 0 0 0 -0.049896
4.7539 -0.00083333 0.0034204 0.0066514 -0.016504 0 0.016317 0.001715 0.00071754 0.00071875 0.00035907 -0.022223 0.0043013 0 0 0 0 0 0 0 0 0 0 0.89354 0 0 0 0 0 0.13532
4.7578 -0.00063143 0.0017385 0.0026999 -0.0071212 0 0.013474 0.001574 0.00055161 0.00042209 -1.9186e-05 -0.051922 0.0043522 0 0 0 0 0 0 0 0 0 0 0.95872 0 0 0 0 0 0.39253
4.7617 -0.0015123 -0.00049849 -1.4522e-05 0.0014252 0 0.003098 0.00093772 0.00029599 0.00033216 -0.00024478 -0.07641 0.0043355 0 0 0 0 0 0 0 0 0 0 0.97878 0 0 0 0 0 0.61499
4.7656 -0.0029086 -0.0027175 0.0015434 0.0017402 0 -0.0069443 0.00038044 0.00026927 0.00048437 -0.0001517 -0.088017 0.0042725 0 0 0 0 0 0 0 0 0 0 0.98125 0 0 0 0 0 0.73457
4.7695 -0.0038819 -0.0043199 0.0063501 -0.004502 0 -0.010071 0.00027582 0.00050284 0.00060479 0.00012723 -0.089251 0.0042108 0 0 0 0 0 0 0 0 0 0 0.9913 0 0 0 0 0 0.76398
4.7734 -0.0038757 -0.0048036 0.0098506 -0.009018 0 -0.0065051 0.00042126 0.0006114 0.00032285 0.00017321 -0.08811 0.0041769 0 0 0 0 0 0 0 0 0 0 1.0222 0 0 0 0 0 0.76079
4.7773 -0.0031343 -0.0040565 0.008082 -0.0050564 0 -0.0022412 0.00021232 0.00012898 -0.00051607 -0.00041998 -0.089063 0.0041665 0 0 0 0 0 0 0 0 0 0 1.073 0 0 0 0 0 0.75926
4.7813 -0.0024269 -0.0025659 0.0017042 0.0062211 0 -0.0025562 -0.00077816 -0.00099633 -0.0016957 -0.0016848 -0.0891 0.0041729 0 0 0 0 0 0 0 0 0 0 1.1326 0 0 0 0 0 0.74135
4.7852 -0.0023438 -0.0011848 -0.0041884 0.016523 0 -0.0065263 -0.0023284 -0.0022386 -0.0027335 -0.0031565 -0.082544 0.0042092 0 0 0 0 0 0 0 0 0 0 1.1859 0 0 0 0 0 0.67224
4.7891 -0.0028066 -0.00049988 -0.0047685 0.017342 0 -0.0080777 -0.0036353 -0.0028547 -0.0031508 -0.0041206 -0.069052 0.004293 0 0 0 0 0 0 0 0 0 0 1.2223 0 0 0 0 0 0.55637
4.793 -0.0032152 -0.00035898 -0.00038752 0.0068952 0 -0.0026535 -0.0038994 -0.0024743 -0.0027416 -0.0040822 -0.055937 0.0044076 0 0 0 0 0 0 0 0 0 0 1.2402 0 0 0 0 0 0.45014
4.7969 -0.0030608 -9.5748e-05 0.0032791 -0.008576 0 0.0071598 -0.0029602 -0.0014053 -0.001708 -0.0031247 -0.051833 0.0044922 0 0 0 0 0 0 0 0 0 0 1.2447 0 0 0 0 0 0.41422
4.8008 -0.0024194 0.00068021 0.0004946 -0.019772 0 0.012972 -0.0014604 -0.00039494 -0.00059915 -0.0018835 -0.057874 0.0044835 0 0 0 0 0 0 0 0 0 0 1.2389 0 0 0 0 0 0.45288
4.8047 -0.0018736 0.001521 -0.0085992 -0.021122 0 0.0081323 -0.00038854 -5.9075e-05 -4.6872e-05 -0.001126 -0.065455 0.0043743 0 0 0 0 0 0 0 0 0 0 1.2181 0 0 0 0 0 0.50303
4.8086 -0.0019463 0.0014762 -0.017176 -0.014002 0 -0.0055091 -0.00035342 -0.00045872 -0.00039291 -0.0012269 -0.063327 0.0042303 0 0 0 0 0 0 0 0 0 0 1.1716 0 0 0 0 0 0.48662
4.8125 -0.0025657 9.4182e-05 -0.017293 -0.0044567 0 -0.018235 -0.0011591 -0.001138 -0.0014234 -0.00192 -0.0475 0.0041429 0 0 0 0 0 0 0 0 0 0 1.095 0 0 0 0 0 0.37737
4.8164 -0.0030481 -0.0019301 -0.0070402 0.0019718 0 -0.020323 -0.0020063 -0.0015301 -0.0024452 -0.0025208 -0.024523 0.0041566 0 0 0 0 0 0 0 0 0 0 0.99891 0 0 0 0 0 0.21899
4.8203 -0.0026277 -0.0032481 0.0072574 0.003863 0 -0.010201 -0.002142 -0.0013605 -0.0027356 -0.002453 -0.0050112 0.0042407 0 0 0 0 0 0 0 0 0 0 0.90567 0 0 0 0 0 0.079594
4.8242 -0.0011045 -0.0031513 0.015928 0.0034855 0 0.0043439 -0.001423 -0.00074787 -0.0020757 -0.0016688 0.0063264 0.004326 0 0 0 0 0 0 0 0 0 0 0.83378 0 0 0 0 0 -0.011935
4.8281 0.00090892 -0.0024097 0.013679 0.0034804 0 0.012787 -0.00035118 -4.2062e-06 -0.00092867 -0.00063043 0.014686 0.0043682 0 0 0 0 0 0 0 0 0 0 0.7831 0 0 0 0 0 -0.087607
4.832 0.0023339 -0.0027187 0.0034334 0.0040073 0 0.010191 0.00041238 0.00063058 -6.7037e-05 0.0001183 0.029558 0.0043754 0 0 0 0 0 0 0 0 0 0 0.73571 0 0 0 0 0 -0.20234
4.8359 0.0022992 -0.0051539 -0.0067885 0.0028276 0 5.6086e-05 0.00060944 0.0010945 7.0775e-05 0.00040877 0.054936 0.004379 0 0 0 0 0 0 0 0 0 0 0.67316 0 0 0 0 0 -0.37484
4.8398 0.00065556 -0.0090785 -0.010797 -0.0020427 0 -0.01005 0.00053681 0.0014253 -0.00026774 0.00052956 0.084413 0.0043873 0 0 0 0 0 0 0 0 0 0 0.59519 0 0 0 0 0 -0.56182
4.8438 -0.002009 -0.012592 -0.0088079 -0.009747 0 -0.015258 0.00068093 0.00164 -0.00041965 0.00087039 0.10541 0.0043749 0 0 0 0 0 0 0 0 0 0 0.52214 0 0 0 0 0 -0.68627
4.8477 -0.0048099 -0.014132 -0.0061027 -0.016562 0 -0.016284 0.0011959 0.0017083 4.2677e-05 0.0014771 0.10857 0.0043169 0 0 0 0 0 0 0 0 0 0 0.47812 0 0 0 0 0 -0.69259
4.8516 -0.0071074 -0.01371 -0.0076705 -0.018625 0 -0.016641 0.0017219 0.0016265 0.00089787 0.0019611 0.094285 0.0042273 0 0 0 0 0 0 0 0 0 0 0.47007 0 0 0 0 0 -0.58393
4.8555 -0.0087583 -0.012606 -0.013858 -0.015173 0 -0.017935 0.001722 0.0014858 0.0015041 0.0018773 0.071811 0.0041528 0 0 0 0 0 0 0 0 0 0 0.48236 0 0 0 0 0 -0.41833
4.8594 -0.0099467 -0.011913 -0.020499 -0.0094801 0 -0.018304 0.0010295 0.0014452 0.0014518 0.0012231 0.052578 0.0041253 0 0 0 0 0 0 0 0 0 0 0.49162 0 0 0 0 0 -0.27352
4.8633 -0.010797 -0.011461 -0.022729 -0.006518 0 -0.015173 9.0876e-05 0.0016187 0.0009951 0.00056217 0.043463 0.0041217 0 0 0 0 0 0 0 0 0 0 0.48734 0 0 0 0 0 -0.20641
4.8672 -0.011135 -0.010213 -0.018819 -0.0090348 0 -0.0089092 -0.00034383 0.001977 0.0008219 0.00060321 0.044074 0.0040767 0 0 0 0 0 0 0 0 0 0 0.47853 0 0 0 0 0 -0.22652
4.8711 -0.010614 -0.0076886 -0.011066 -0.015159 0 -0.0032358 0.00016981 0.0023502 0.0013747 0.0015783 0.048327 0.00394 0 0 0 0 0 0 0 0 0 0 0.48104 0 0 0 0 0 -0.29123
4.875 -0.0090982 -0.0048503 -0.0036345 -0.019536 0 -0.0019001 0.0013888 0.0025353 0.0023881 0.0029801 0.048168 0.0037244 0 0 0 0 0 0 0 0 0 0 0.49999 0 0 0 0 0 -0.32462
4.8789 -0.0069385 -0.0034286 0.00042722 -0.017272 0 -0.0050575 0.0025588 0.00243 0.0031021 0.0039161 0.037533 0.0034978 0 0 0 0 0 0 0 0 0 0 0.52618 0 0 0 0 0 -0.25723
4.8828 -0.0048758 -0.0042881 0.00081942 -0.0077306 0 -0.0090943 0.0029919 0.0020964 0.0029493 0.0037895 0.015523 0.0033275 0 0 0 0 0 0 0 0 0 0 0.55061 0 0 0 0 0 -0.071339
4.8867 -0.0036027 -0.0064838 -0.00047965 0.0046553 0 -0.010053 0.0025571 0.0017151 0.0020552 0.0027309 -0.012395 0.0032269 0 0 0 0 0 0 0 0 0 0 0.58111 0 0 0 0 0 0.17794
4.8906 -0.0033432 -0.0080193 -0.0010571 0.01313 0 -0.0072404 0.0017058 0.0014694 0.0010918 0.0014409 -0.036572 0.0031514 0 0 0 0 0 0 0 0 0 0 0.64123 0 0 0 0 0 0.38935
4.8945 -0.003792 -0.0076178 1.3269e-05 0.012863 0 -0.0035479 0.0010693 0.0014432 0.0006669 0.0006286 -0.048759 0.0030385 0 0 0 0 0 0 0 0 0 0 0.74874 0 0 0 0 0 0.48157
4.8984 -0.0044375 -0.005793 0.0013599 0.0037607 0 -0.0023783 0.0010038 0.0015986 0.00085614 0.00054898 -0.047965 0.0028548 0 0 0 0 0 0 0 0 0 0 0.89275 0 0 0 0 0 0.45296
4.9023 -0.0049593 -0.0042029 0.00026363 -0.0097729 0 -0.0043261 0.0014279 0.0018306 0.0012855 0.00098055 -0.041888 0.0026131 0 0 0 0 0 0 0 0 0 0 1.0329 0 0 0 0 0 0.38511
4.9063 -0.0053543 -0.0039776 -0.0049981 -0.02147 0 -0.0067913 0.0019917 0.0020421 0.0015885 0.0015465 -0.041753 0.0023585 0 0 0 0 0 0 0 0 0 0 1.1247 0 0 0 0 0 0.38129
4.9102 -0.0057413 -0.0046911 -0.013024 -0.026278 0 -0.0066952 0.0023528 0.0021764 0.0017169 0.0020096 -0.05382 0.002144 0 0 0 0 0 0 0 0 0 0 1.1515 0 0 0 0 0 0.48616
4.9141 -0.0061081 -0.0049277 -0.019406 -0.022278 0 -0.0035376 0.002334 0.0021976 0.0018176 0.0022992 -0.074287 0.002012 0 0 0 0 0 0 0 0 0 0 1.1345 0 0 0 0 0 0.65215
4.918 -0.0062852 -0.0037528 -0.019698 -0.011077 0 8.3057e-05 0.0019291 0.0020652 0.0019021 0.0023646 -0.092097 0.0019766 0 0 0 0 0 0 0 0 0 0 1.113 0 0 0 0 0 0.77973
4.9219 -0.0061416 -0.0015427 -0.013241 0.0029436 0 0.00084215 0.0012605 0.0017518 0.0017532 0.0021149 -0.097526 0.0020073 0 0 0 0 0 0 0 0 0 0 1.1124 0 0 0 0 0 0.796
4.9258 -0.0057311 0.00060286 -0.0043758 0.014182 0 -0.0022848 0.00054882 0.0012926 0.0012014 0.0015374 -0.089409 0.0020254 0 0 0 0 0 0 0 0 0 0 1.1286 0 0 0 0 0 0.70512
4.9297 -0.0051808 0.002107 0.00073275 0.01805 0 -0.0069546 4.8179e-05 0.0008057 0.00043184 0.00082067 -0.075115 0.0019362 0 0 0 0 0 0 0 0 0 0 1.1404 0 0 0 0 0 0.57285
4.9336 -0.0044457 0.0034123 -0.00053308 0.013322 0 -0.0091186 -9.6274e-05 0.00043199 -9.2521e-05 0.00026782 -0.063796 0.0016888 0 0 0 0 0 0 0 0 0 0 1.1352 0 0 0 0 0 0.46672
4.9375 -0.0032662 0.0052035 -0.0044974 0.0032378 0 -0.0059956 1.9473e-05 0.00023241 -7.7935e-05 3.2406e-05 -0.05914 0.0013215 0 0 0 0 0 0 0 0 0 0 1.1214 0 0 0 0 0 0.40774
4.9414 -0.0014765 0.0072823 -0.0041255 -0.0059207 0 0.0018543 0.00010175 0.00014056 0.00025419 -4.0538e-05 -0.057665 0.00094706 0 0 0 0 0 0 0 0 0 0 1.1159 0 0 0 0 0 0.3706
4.9453 0.00062196 0.0084403 0.0044405 -0.008527 0 0.010715 -8.9317e-05 3.3606e-05 0.00034776 -0.00025473 -0.053146 0.0006768 0 0 0 0 0 0 0 0 0 0 1.1209 0 0 0 0 0 0.32046
4.9492 0.0022926 0.007606 0.017643 -0.0033217 0 0.015971 -0.0004879 -0.00013571 -0.00010628 -0.00071156 -0.042445 0.0005413 0 0 0 0 0 0 0 0 0 0 1.1137 0 0 0 0 0 0.24537
4.9531 0.0029274 0.0051041 0.026885 0.0057022 0 0.01504 -0.0007496 -0.00028228 -0.00078472 -0.0011443 -0.027607 0.00047689 0 0 0 0 0 0 0 0 0 0 1.0644 0 0 0 0 0 0.15768
4.957 0.002674 0.0026369 0.025825 0.012218 0 0.0091618 -0.00059639 -0.00028367 -0.00099526 -0.0011626 -0.013216 0.00039029 0 0 0 0 0 0 0 0 0 0 0.96362 0 0 0 0 0 0.07312
4.9609 0.0024571 0.0018569 0.016014 0.012236 0 0.0027686 -0.00016788 -0.00014354 -0.00037937 -0.00069721 -0.0021926 0.00024229 0 0 0 0 0 0 0 0 0 0 0.83587 0 0 0 0 0 -0.0052
4.9648 0.0032189 0.0028827 0.0055122 0.0069097 0 0.00052059 1.442e-05 -4.4486e-05 0.00065018 -0.0001753 0.00626 7.2574e-05 0 0 0 0 0 0 0 0 0 0 0.723 0 0 0 0 0 -0.085084
4.9688 0.0049974 0.0042448 0.001633 0.0012755 0 0.0038425 -0.00047791 -0.00020069 0.0012238 -0.00018271 0.015623 -5.4677e-05 0 0 0 0 0 0 0 0 0 0 0.65223 0 0 0 0 0 -0.17633
4.9727 0.0067426 0.00435 0.0045878 8.0217e-05 0 0.0096 -0.0014819 -0.00062975 0.00081709 -0.00089475 0.029596 -0.00012638 0 0 0 0 0 0 0 0 0 0 0.61665 0 0 0 0 0 -0.28896
4.9766 0.0071646 0.0030388 0.0079803 0.0041785 0 0.01237 -0.0022463 -0.0010789 -0.00024454 -0.0018425 0.049991 -0.00019868 0 0 0 0 0 0 0 0 0 0 0.58544 0 0 0 0 0 -0.43547
4.9805 0.0059133 0.0017073 0.0055028 0.010294 0 0.0089346 -0.0020306 -0.001218 -0.0010964 -0.0022952 0.075409 -0.0003381 0 0 0 0 0 0 0 0 0 0 0.53352 0 0 0 0 0 -0.62177
4.9844 0.0039822 0.0018997 -0.00278 0.013948 0 0.0013668 -0.00079886 -0.000944 -0.001166 -0.0019292 0.10064 -0.0005461 0 0 0 0 0 0 0 0 0 0 0.46341 0 0 0 0 0 -0.82515
4.9883 0.0028872 0.0037814 -0.010597 0.012825 0 -0.0042714 0.00065826 -0.00049891 -0.00069904 -0.0011371 0.11758 -0.00074663 0 0 0 0 0 0 0 0 0 0 0.40021 0 0 0 0 0 -0.98313
4.9922 0.0033307 0.0059753 -0.011653 0.0079381 0 -0.0030004 0.0013536 -0.00025497 -0.00045238 -0.00065187 0.11877 -0.00085391 0 0 0 0 0 0 0 0 0 0 0.36655 0 0 0 0 0 -1.0194
4.9961 0.0046035 0.0068495 -0.005528 0.002226 0 0.0044543 0.00094961 -0.00034968 -0.00087294 -0.00083642 0.10253 -0.00085572 0 0 0 0 0 0 0 0 0 0 0.36201 0 0 0 0 0 -0.9007
5 0.0053111 0.0059308 0.002418 -0.0016665 0 0.011802 4.0682e-05 -0.00052924 -0.0016034 -0.0013367 0.075931 -0.00082997 0 0 0 0 0 0 0 0 0 0 0.36626 0 0 0 0 0 -0.6775
5.0039 0.0047417 0.0040971 0.0066063 -0.0025978 0 0.0124 -0.00040948 -0.00038088 -0.0018256 -0.0014508 0.05195 -0.00087653 0 0 0 0 0 0 0 0 0 0 0.36083 0 0 0 0 0 -0.46401
5.0078 0.0035437 0.0025204 0.0063563 -0.00082844 0 0.0051375 4.1973e-05 0.00025019 -0.0010958 -0.00085053 0.041343 -0.0010293 0 0 0 0 0 0 0 0 0 0 0.34724 0 0 0 0 0 -0.36023
5.0117 0.0030367 0.0015674 0.0055137 0.0024624 0 -0.0043445 0.00093765 0.0010728 0.00017768 7.4162e-05 0.04501 -0.0012311 0 0 0 0 0 0 0 0 0 0 0.34356 0 0 0 0 0 -0.37781
5.0156 0.0038278 0.00077232 0.0075341 0.0054291 0 -0.008392 0.0014063 0.001602 0.0011034 0.00060556 0.053481 -0.0013907 0 0 0 0 0 0 0 0 0 0 0.36377 0 0 0 0 0 -0.43561
5.0195 0.0051264 -0.00025639 0.011602 0.0060373 0 -0.0038788 0.0010334 0.001623 0.001152 0.00043763 0.054618 -0.001464 0 0 0 0 0 0 0 0 0 0 0.40166 0 0 0 0 0 -0.43211
5.0234 0.0054878 -0.0011426 0.013855 0.0033544 0 0.0053241 0.0002621 0.0014015 0.00063239 7.478e-06 0.043301 -0.0014817 0 0 0 0 0 0 0 0 0 0 0.4365 0 0 0 0 0 -0.33111
5.0273 0.004294 -0.0011057 0.01199 -0.0010232 0 0.012047 -6.9417e-05 0.0014003 0.00033357 5.883e-05 0.024722 -0.0015064 0 0 0 0 0 0 0 0 0 0 0.45579 0 0 0 0 0 -0.18351
5.0313 0.0024981 3.3692e-05 0.0078428 -0.0031933 0 0.012068 0.00040766 0.0017634 0.00070907 0.00085577 0.0085079 -0.0015707 0 0 0 0 0 0 0 0 0 0 0.47239 0 0 0 0 0 -0.068209
5.0352 0.0018267 0.0014268 0.0049991 0.00026905 0 0.0071171 0.0011887 0.0020966 0.0014272 0.0018415 -0.00063521 -0.0016583 0 0 0 0 0 0 0 0 0 0 0.51766 0 0 0 0 0 -0.01236
5.0391 0.003145 0.0019983 0.0042931 0.0086903 0 0.0022396 0.0013699 0.0018172 0.001723 0.0021181 -0.0068601 -0.0017394 0 0 0 0 0 0 0 0 0 0 0.61442 0 0 0 0 0 0.030267
5.043 0.0055617 0.0017553 0.0026777 0.01635 0 0.00065931 0.00055601 0.00078106 0.0011808 0.001312 -0.01815 -0.001811 0 0 0 0 0 0 0 0 0 0 0.75356 0 0 0 0 0 0.1232
5.0469 0.0072031 0.0021757 -0.002743 0.01622 0 0.0014392 -0.00067845 -0.00042903 0.00016376 -1.0872e-05 -0.037574 -0.0018964 0 0 0 0 0 0 0 0 0 0 0.89587 0 0 0 0 0 0.27286
5.0508 0.0069927 0.0050427 -0.0098329 0.0062162 0 0.001959 -0.0012364 -0.00089673 -0.00050966 -0.00079937 -0.059673 -0.0020069 0 0 0 0 0 0 0 0 0 0 0.99837 0 0 0 0 0 0.41395
5.0547 0.0057732 0.010656 -0.011686 -0.0073659 0 0.0020279 -0.00045326 -0.00015233 -0.00029798 -0.00042757 -0.075595 -0.0021143 0 0 0 0 0 0 0 0 0 0 1.0432 0 0 0 0 0 0.47229
5.0586 0.00566 0.017098 -0.0029227 -0.013229 0 0.0047369 0.0013144 0.0013588 0.00063373 0.00078266 -0.081663 -0.0021704 0 0 0 0 0 0 0 0 0 0 1.045 0 0 0 0 0 0.44199
5.0625 0.008141 0.021373 0.013875 -0.0037088 0 0.012735 0.0029885 0.0025775 0.001645 0.0018946 -0.082482 -0.002153 0 0 0 0 0 0 0 0 0 0 1.034 0 0 0 0 0 0.39631
5.0664 0.012601 0.021517 0.028598 0.017992 0 0.023769 0.0036552 0.0026745 0.0022104 0.0022022 -0.085149 -0.0020873 0 0 0 0 0 0 0 0 0 0 1.0304 0 0 0 0 0 0.41581
5.0703 0.01659 0.017905 0.03157 0.038461 0 0.030617 0.0032341 0.0017117 0.0022754 0.0017921 -0.090384 -0.0020177 0 0 0 0 0 0 0 0 0 0 1.0346 0 0 0 0 0 0.50163
5.0742 0.017621 0.012728 0.021997 0.043154 0 0.026451 0.002389 0.00055292 0.0021069 0.0013414 -0.08997 -0.001961 0 0 0 0 0 0 0 0 0 0 1.0364 0 0 0 0 0 0.56155
5.0781 0.015001 0.0082771 0.0087952 0.027341 0 0.011125 0.0018585 0.00011991 0.0019059 0.0014146 -0.074078 -0.0018956 0 0 0 0 0 0 0 0 0 0 1.0311 0 0 0 0 0 0.48925
5.082 0.010244 0.0056061 0.0027306 0.00031387 0 -0.0074623 0.0018652 0.00065475 0.0016374 0.0019579 -0.042099 -0.0018005 0 0 0 0 0 0 0 0 0 0 1.0234 0 0 0 0 0 0.26703
5.0859 0.0059082 0.0045742 0.0071734 -0.02072 0 -0.018523 0.0020858 0.0016036 0.0012122 0.0024318 -0.0064651 -0.0016997 0 0 0 0 0 0 0 0 0 0 1.0175 0 0 0 0 0 -0.0043333
5.0898 0.0039128 0.0048331 0.016064 -0.0226 0 -0.015827 0.0020887 0.0021588 0.00073618 0.0023769 0.01524 -0.0016516 0 0 0 0 0 0 0 0 0 0 1.0048 0 0 0 0 0 -0.18046
5.0938 0.004613 0.0065037 0.020577 -0.0050506 0 -0.0014052 0.0017496 0.0019347 0.00048762 0.0018298 0.013879 -0.0016846 0 0 0 0 0 0 0 0 0 0 0.96648 0 0 0 0 0 -0.19001
5.0977 0.007072 0.0098219 0.017545 0.019916 0 0.016886 0.0012824 0.0011988 0.00062751 0.001222 -0.0034533 -0.0017435 0 0 0 0 0 0 0 0 0 0 0.88999 0 0 0 0 0 -0.092409
5.1016 0.0099801 0.014261 0.011407 0.036954 0 0.030982 0.00095968 0.00053725 0.00098154 0.00093486 -0.018268 -0.0017145 0 0 0 0 0 0 0 0 0 0 0.78489 0 0 0 0 0 -0.028554
5.1055 0.01239 0.018246 0.0083661 0.03762 0 0.036568 0.00086408 0.00032838 0.0011682 0.00098213 -0.014254 -0.0015224 0 0 0 0 0 0 0 0 0 0 0.67991 0 0 0 0 0 -0.1092
5.1094 0.013889 0.019969 0.0093784 0.024674 0 0.033258 0.00089307 0.00049863 0.00096387 0.0010915 0.011343 -0.0012134 0 0 0 0 0 0 0 0 0 0 0.60244 0 0 0 0 0 -0.33422
5.1133 0.014401 0.018632 0.0094377 0.0084257 0 0.022865 0.00092478 0.00070809 0.00052238 0.0010272 0.04707 -0.00093588 0 0 0 0 0 0 0 0 0 0 0.55768 0 0 0 0 0 -0.60259
5.1172 0.013981 0.014972 0.0037035 -0.0010996 0 0.0085374 0.00091703 0.00071511 0.00021375 0.00079368 0.076723 -0.0008213 0 0 0 0 0 0 0 0 0 0 0.52695 0 0 0 0 0 -0.7942
5.1211 0.012724 0.010573 -0.0062875 -0.00027086 0 -0.0049655 0.00085932 0.0005681 0.00025117 0.00055721 0.090697 -0.00086614 0 0 0 0 0 0 0 0 0 0 0.48665 0 0 0 0 0 -0.85185
5.125 0.010714 0.0066191 -0.013189 0.0072752 0 -0.012018 0.00070674 0.00049813 0.00049836 0.00044572 0.090824 -0.00092495 0 0 0 0 0 0 0 0 0 0 0.43028 0 0 0 0 0 -0.80458
5.1289 0.0079735 0.0032238 -0.010907 0.014318 0 -0.0092441 0.00043104 0.00067168 0.00064748 0.0004752 0.086537 -0.00082857 0 0 0 0 0 0 0 0 0 0 0.37304 0 0 0 0 0 -0.72896
5.1328 0.0045194 -0.00016233 -0.00098552 0.015005 0 0.0010636 0.00013249 0.0010427 0.00055788 0.0006374 0.086776 -0.00052778 0 0 0 0 0 0 0 0 0 0 0.33555 0 0 0 0 0 -0.68952
5.1367 0.00059159 -0.003796 0.008323 0.0079684 0 0.011117 2.7763e-05 0.0013987 0.000383 0.00096306 0.093938 -0.00013683 0 0 0 0 0 0 0 0 0 0 0.32357 0 0 0 0 0 -0.70222
5.1406 -0.0031442 -0.0071313 0.0095591 -0.0035809 0 0.012756 0.00025056 0.0015167 0.00035829 0.0014209 0.10325 0.00016018 0 0 0 0 0 0 0 0 0 0 0.32375 0 0 0 0 0 -0.73567
5.1445 -0.0057188 -0.0092051 0.0027787 -0.014119 0 0.0039836 0.00065098 0.0012943 0.00049997 0.0017693 0.10666 0.0002561 0 0 0 0 0 0 0 0 0 0 0.31946 0 0 0 0 0 -0.73753
5.1484 -0.0063741 -0.0094652 -0.0050112 -0.018897 0 -0.0089151 0.00085221 0.00079729 0.00055927 0.0016167 0.09814 0.00019489 0 0 0 0 0 0 0 0 0 0 0.31019 0 0 0 0 0 -0.66649
5.1523 -0.0051174 -0.0082178 -0.0068966 -0.016311 0 -0.016173 0.00058693 0.00023368 0.00029082 0.00075725 0.07736 0.00011851 0 0 0 0 0 0 0 0 0 0 0.31418 0 0 0 0 0 -0.51613
5.1563 -0.0028173 -0.0063313 -0.0025197 -0.0084753 0 -0.01257 1.4895e-05 -0.00012603 -0.00025465 -0.00049677 0.050106 0.00014596 0 0 0 0 0 0 0 0 0 0 0.35055 0 0 0 0 0 -0.32198
5.1602 -0.00069754 -0.0045752 0.0021437 0.00020369 0 -0.0017579 -0.00032552 -7.6871e-05 -0.00073319 -0.0013714 0.025316 0.00029461 0 0 0 0 0 0 0 0 0 0 0.41835 0 0 0 0 0 -0.14588
5.1641 0.00038571 -0.0032449 0.00095081 0.0055694 0 0.0069659 4.4646e-05 0.00038778 -0.00080929 -0.0011514 0.010071 0.00050125 0 0 0 0 0 0 0 0 0 0 0.49431 0 0 0 0 0 -0.040632
5.168 0.00030747 -0.0023198 -0.0066537 0.0057978 0 0.0065224 0.001089 0.0010343 -0.00044648 0.00021982 0.0053267 0.00070286 0 0 0 0 0 0 0 0 0 0 0.55372 0 0 0 0 0 -0.014122
5.1719 -0.00053735 -0.0018412 -0.015633 0.0017787 0 -0.0023815 0.002214 0.0015094 9.7122e-05 0.0019943 0.0052767 0.00089017 0 0 0 0 0 0 0 0 0 0 0.5956 0 0 0 0 0 -0.019567
5.1758 -0.0017078 -0.0020584 -0.020394 -0.0041476 0 -0.012599 0.0027098 0.0015676 0.0005282 0.0031016 0.0011737 0.0010882 0 0 0 0 0 0 0 0 0 0 0.64733 0 0 0 0 0 0.015781
5.1797 -0.0029837 -0.0032524 -0.019514 -0.0098426 0 -0.017048 0.0022955 0.0012314 0.0007364 0.0028914 -0.012828 0.0012986 0 0 0 0 0 0 0 0 0 0 0.74167 0 0 0 0 0 0.14194
5.1836 -0.0042984 -0.0055305 -0.015977 -0.014158 0 -0.014313 0.0012971 0.0007417 0.00076236 0.0015397 -0.036011 0.0014749 0 0 0 0 0 0 0 0 0 0 0.88497 0 0 0 0 0 0.3545
5.1875 -0.0056235 -0.0088464 -0.013697 -0.016742 0 -0.0088236 0.00033469 0.00034227 0.00062045 -0.00016956 -0.062155 0.0015612 0 0 0 0 0 0 0 0 0 0 1.045 0 0 0 0 0 0.60332
5.1914 -0.0070773 -0.013129 -0.014407 -0.017753 0 -0.0064045 -0.00016239 9.9611e-05 0.00024798 -0.0014386 -0.083976 0.0015554 0 0 0 0 0 0 0 0 0 0 1.171 0 0 0 0 0 0.8295
5.1953 -0.0091072 -0.018186 -0.017488 -0.018096 0 -0.0097771 -0.0001823 -7.3838e-05 -0.00032524 -0.0019104 -0.097047 0.0015274 0 0 0 0 0 0 0 0 0 0 1.2298 0 0 0 0 0 0.99541
5.1992 -0.012308 -0.02332 -0.021564 -0.019591 0 -0.017539 3.0174e-05 -0.00023789 -0.00080824 -0.001689 -0.10052 0.0015694 0 0 0 0 0 0 0 0 0 0 1.2283 0 0 0 0 0 1.0858
5.2031 -0.01674 -0.027049 -0.025215 -0.023935 0 -0.026156 0.00027447 -0.00029877 -0.00076786 -0.0010643 -0.095615 0.0017186 0 0 0 0 0 0 0 0 0 0 1.2047 0 0 0 0 0 1.0922
5.207 -0.021258 -0.027483 -0.026325 -0.030486 0 -0.03205 0.00051192 -9.4312e-05 -1.971e-05 -0.00028884 -0.084738 0.0019249 0 0 0 0 0 0 0 0 0 0 1.1967 0 0 0 0 0 1.0108
5.2109 -0.02367 -0.023372 -0.022171 -0.034856 0 -0.032133 0.00074267 0.00039175 0.0010809 0.00042859 -0.072558 0.0020906 0 0 0 0 0 0 0 0 0 0 1.2156 0 0 0 0 0 0.86358
5.2148 -0.021969 -0.015168 -0.011765 -0.030672 0 -0.023985 0.0008677 0.00093027 0.0018121 0.00085551 -0.066509 0.0021469 0 0 0 0 0 0 0 0 0 0 1.2459 0 0 0 0 0 0.7152
5.2188 -0.015858 -0.005203 0.0014688 -0.014471 0 -0.0074411 0.00075066 0.0012037 0.0016573 0.00080814 -0.073663 0.0020995 0 0 0 0 0 0 0 0 0 0 1.2675 0 0 0 0 0 0.65054
5.2227 -0.0073211 0.0033292 0.010385 0.0097293 0 0.013082 0.00041845 0.0010873 0.00077576 0.00034524 -0.094487 0.0020099 0 0 0 0 0 0 0 0 0 0 1.2758 0 0 0 0 0 0.7123
5.2266 0.00040471 0.0079836 0.0091784 0.03072 0 0.028649 0.00013458 0.0007679 -0.00010008 -0.00016808 -0.11883 0.0019381 0 0 0 0 0 0 0 0 0 0 1.2829 0 0 0 0 0 0.84944
5.2305 0.0047531 0.0081864 -0.0011656 0.036565 0 0.030279 0.00019497 0.00056093 -0.00029351 -0.00030336 -0.12968 0.0019027 0 0 0 0 0 0 0 0 0 0 1.2987 0 0 0 0 0 0.93344
5.2344 0.0051921 0.0052024 -0.012658 0.023178 0 0.015539 0.0006194 0.00060092 0.00022417 4.3776e-05 -0.11423 0.0018869 0 0 0 0 0 0 0 0 0 0 1.3132 0 0 0 0 0 0.84677
5.2383 0.0030376 0.0011629 -0.016557 -0.0017835 0 -0.0082123 0.001075 0.00072843 0.00083593 0.00051205 -0.074264 0.001875 0 0 0 0 0 0 0 0 0 0 1.2986 0 0 0 0 0 0.5776
5.2422 9.0448e-05 -0.0020292 -0.01077 -0.023525 0 -0.027612 0.0011624 0.00070357 0.00088084 0.00058837 -0.026727 0.0018731 0 0 0 0 0 0 0 0 0 0 1.2308 0 0 0 0 0 0.23776
5.2461 -0.0025827 -0.0032587 -0.001257 -0.030248 0 -0.031966 0.00081166 0.00052406 0.00028868 0.00013021 0.0074181 0.0018948 0 0 0 0 0 0 0 0 0 0 1.1112 0 0 0 0 0 -0.019324
5.25 -0.0047323 -0.0022031 0.0042454 -0.02097 0 -0.020156 0.00038004 0.00048755 -0.0003537 -0.00041871 0.017888 0.0019316 0 0 0 0 0 0 0 0 0 0 0.96914 0 0 0 0 0 -0.11565
5.2539 -0.0061195 0.00080256 0.0041131 -0.0048248 0 -0.00037516 0.00031509 0.00088465 -0.000363 -0.00039438 0.011482 0.0019464 0 0 0 0 0 0 0 0 0 0 0.84203 0 0 0 0 0 -0.1013
5.2578 -0.0059635 0.0047691 0.004266 0.0072393 0 0.016573 0.00068602 0.0016102 0.00038743 0.00042838 0.0051082 0.0019033 0 0 0 0 0 0 0 0 0 0 0.75012 0 0 0 0 0 -0.098938
5.2617 -0.0034408 0.0081223 0.011337 0.01104 0 0.024418 0.0010532 0.002118 0.0013323 0.0015105 0.011806 0.0018077 0 0 0 0 0 0 0 0 0 0 0.68605 0 0 0 0 0 -0.19326
5.2656 0.0011879 0.0092128 0.024369 0.010722 0 0.023455 0.00084337 0.0018436 0.0017089 0.0019282 0.031841 0.001715 0 0 0 0 0 0 0 0 0 0 0.62666 0 0 0 0 0 -0.36622
5.2695 0.0060753 0.0072566 0.033887 0.01257 0 0.017241 -9.2287e-05 0.00074753 0.0012109 0.0011775 0.055749 0.0016925 0 0 0 0 0 0 0 0 0 0 0.55503 0 0 0 0 0 -0.53286
5.2734 0.0087073 0.0031063 0.030135 0.01751 0 0.008552 -0.0012578 -0.00053627 0.00021695 -0.00031117 0.074995 0.001764 0 0 0 0 0 0 0 0 0 0 0.47354 0 0 0 0 0 -0.63555
5.2773 0.0076914 -0.00088811 0.012902 0.019789 0 -0.0012336 -0.0018563 -0.0011413 -0.00056641 -0.0014471 0.089289 0.0018859 0 0 0 0 0 0 0 0 0 0 0.39873 0 0 0 0 0 -0.70069
5.2813 0.0039235 -0.0020958 -0.0068579 0.013298 0 -0.0097878 -0.0014114 -0.00065127 -0.00067864 -0.0013459 0.10382 0.001977 0 0 0 0 0 0 0 0 0 0 0.34503 0 0 0 0 0 -0.80175
5.2852 6.9663e-05 0.00080281 -0.015796 -0.00062055 0 -0.012637 -0.00013643 0.00055953 -0.00018891 -5.0798e-05 0.12021 0.0019794 0 0 0 0 0 0 0 0 0 0 0.31309 0 0 0 0 0 -0.96771
5.2891 -0.0012734 0.006945 -0.0094042 -0.011944 0 -0.0058567 0.001241 0.0016243 0.00048629 0.0015104 0.1314 0.0019005 0 0 0 0 0 0 0 0 0 0 0.29231 0 0 0 0 0 -1.1319
5.293 0.00073739 0.013766 0.0047336 -0.009568 0 0.0094293 0.002014 0.001857 0.00097482 0.0022825 0.12681 0.0018041 0 0 0 0 0 0 0 0 0 0 0.27314 0 0 0 0 0 -1.1786
5.2969 0.0049276 0.018484 0.014492 0.0084491 0 0.02575 0.0019356 0.0012298 0.0011721 0.0018946 0.10327 0.0017628 0 0 0 0 0 0 0 0 0 0 0.25627 0 0 0 0 0 -1.0487
5.3008 0.0092477 0.019567 0.014058 0.031308 0 0.033677 0.0012605 0.00029087 0.001165 0.00085761 0.07096 0.0018127 0 0 0 0 0 0 0 0 0 0 0.24984 0 0 0 0 0 -0.80439
5.3047 0.012181 0.017251 0.0077765 0.042612 0 0.028765 0.00046085 -0.00033617 0.0010367 4.6755e-05 0.04746 0.0019437 0 0 0 0 0 0 0 0 0 0 0.25798 0 0 0 0 0 -0.58884
5.3086 0.013297 0.012989 0.0040329 0.03298 0 0.014905 -8.4453e-05 -0.00040261 0.0007938 -2.2249e-05 0.044303 0.0021207 0 0 0 0 0 0 0 0 0 0 0.27257 0 0 0 0 0 -0.51165
5.3125 0.01282 0.0083848 0.0061085 0.0078053 0 0.00095449 -0.00021572 -8.7176e-05 0.00045409 0.00049201 0.057616 0.0023068 0 0 0 0 0 0 0 0 0 0 0.27781 0 0 0 0 0 -0.56151
5.3164 0.010991 0.0043701 0.0094481 -0.016428 0 -0.0063248 4.2293e-05 0.00029231 0.00013358 0.0010366 0.071258 0.0024689 0 0 0 0 0 0 0 0 0 0 0.26546 0 0 0 0 0 -0.62121
5.3203 0.0079598 0.00099124 0.0076281 -0.024456 0 -0.0066807 0.00053651 0.00057321 -1.1691e-05 0.0011932 0.069753 0.0025723 0 0 0 0 0 0 0 0 0 0 0.24825 0 0 0 0 0 -0.56796
5.3242 0.0041559 -0.0023286 0.00011721 -0.013395 0 -0.0046796 0.0010137 0.00079224 6.2444e-05 0.00096183 0.049894 0.0025895 0 0 0 0 0 0 0 0 0 0 0.25862 0 0 0 0 0 -0.36917
5.3281 0.00043193 -0.0063403 -0.0067721 0.0058277 0 -0.0044598 0.0011956 0.0010226 0.00022393 0.00061921 0.02166 0.0025273 0 0 0 0 0 0 0 0 0 0 0.33046 0 0 0 0 0 -0.095185
5.332 -0.0024337 -0.011511 -0.0068924 0.017236 0 -0.0065321 0.00094608 0.0012385 0.0002836 0.00038649 -0.0011403 0.0024464 0 0 0 0 0 0 0 0 0 0 0.47491 0 0 0 0 0 0.14964
5.3359 -0.0044897 -0.017607 -0.0016859 0.011356 0 -0.0093588 0.0004212 0.0013542 0.00018899 0.00026616 -0.011593 0.00244 0 0 0 0 0 0 0 0 0 0 0.66759 0 0 0 0 0 0.30737
5.3398 -0.0067449 -0.023449 0.00029254 -0.0091281 0 -0.012925 1.7673e-05 0.0013569 9.0535e-05 0.00016342 -0.013115 0.0025699 0 0 0 0 0 0 0 0 0 0 0.85784 0 0 0 0 0 0.39084
5.3438 -0.010288 -0.027101 -0.008031 -0.032717 0 -0.019365 8.6477e-05 0.0013501 0.00020125 9.1723e-05 -0.014548 0.0028072 0 0 0 0 0 0 0 0 0 0 0.99586 0 0 0 0 0 0.44684
5.3477 -0.015023 -0.026655 -0.024007 -0.047412 0 -0.029322 0.00062762 0.0014427 0.00058142 0.0002002 -0.02297 0.0030351 0 0 0 0 0 0 0 0 0 0 1.0608 0 0 0 0 0 0.50852
5.3516 -0.019199 -0.021349 -0.036062 -0.047293 0 -0.038161 0.0012589 0.0016119 0.0010583 0.00058773 -0.040487 0.0031263 0 0 0 0 0 0 0 0 0 0 1.071 0 0 0 0 0 0.5833
5.3555 -0.020356 -0.012335 -0.03353 -0.033685 0 -0.0374 0.0015297 0.0017058 0.0013587 0.0011223 -0.065658 0.0030396 0 0 0 0 0 0 0 0 0 0 1.0698 0 0 0 0 0 0.67383
5.3594 -0.017086 -0.0024741 -0.016485 -0.0123 0 -0.02174 0.0013169 0.0015972 0.0013293 0.0014914 -0.095546 0.0028542 0 0 0 0 0 0 0 0 0 0 1.0961 0 0 0 0 0 0.7916
5.3633 -0.010251 0.0049155 0.0037503 0.0099263 0 0.0042546 0.00093526 0.0013303 0.0010469 0.001467 -0.1253 0.0027079 0 0 0 0 0 0 0 0 0 0 1.1607 0 0 0 0 0 0.93851
5.3672 -0.002639 0.0076389 0.013969 0.026303 0 0.026834 0.00083992 0.0011001 0.00073661 0.0011311 -0.14696 0.0026879 0 0 0 0 0 0 0 0 0 0 1.2446 0 0 0 0 0 1.0778
5.3711 0.0026808 0.005559 0.0096679 0.031178 0 0.032072 0.0011939 0.0010785 0.00059188 0.00083057 -0.15146 0.0027666 0 0 0 0 0 0 0 0 0 0 1.3176 0 0 0 0 0 1.1391
5.375 0.0040826 0.00032884 -0.0025812 0.021817 0 0.016363 0.0017105 0.0012608 0.0006575 0.00088188 -0.13483 0.002838 0 0 0 0 0 0 0 0 0 0 1.3622 0 0 0 0 0 1.0704
5.3789 0.0019697 -0.0057907 -0.012306 0.00097973 0 -0.01049 0.0019296 0.0014803 0.0008506 0.0012947 -0.10355 0.0028178 0 0 0 0 0 0 0 0 0 0 1.3837 0 0 0 0 0 0.89585
5.3828 -0.001992 -0.011152 -0.014399 -0.022564 0 -0.032477 0.0016662 0.0015672 0.0010645 0.0017682 -0.072979 0.0027161 0 0 0 0 0 0 0 0 0 0 1.3986 0 0 0 0 0 0.71772
5.3867 -0.0061899 -0.015203 -0.011924 -0.037782 0 -0.038968 0.001198 0.0014901 0.0012497 0.0019603 -0.057844 0.0026173 0 0 0 0 0 0 0 0 0 0 1.4133 0 0 0 0 0 0.64658
5.3906 -0.0098918 -0.018109 -0.010979 -0.03801 0 -0.031237 0.0010032 0.0013531 0.0014202 0.0017816 -0.061419 0.0025911 0 0 0 0 0 0 0 0 0 0 1.4147 0 0 0 0 0 0.71055
5.3945 -0.013143 -0.020025 -0.013803 -0.025753 0 -0.019206 0.0012972 0.0012797 0.0016072 0.0014485 -0.072646 0.0026232 0 0 0 0 0 0 0 0 0 0 1.3797 0 0 0 0 0 0.82341
5.3984 -0.016109 -0.020691 -0.017158 -0.011352 0 -0.012236 0.001812 0.001316 0.001813 0.0012643 -0.07433 0.0026313 0 0 0 0 0 0 0 0 0 0 1.2987 0 0 0 0 0 0.84497
5.4023 -0.018564 -0.019621 -0.016816 -0.0056829 0 -0.012229 0.0020341 0.0014373 0.0019918 0.0013405 -0.056344 0.0025482 0 0 0 0 0 0 0 0 0 0 1.1892 0 0 0 0 0 0.68858
5.4063 -0.019907 -0.016636 -0.012648 -0.012024 0 -0.014228 0.0016807 0.0016094 0.0020601 0.0015138 -0.023239 0.0023873 0 0 0 0 0 0 0 0 0 0 1.0868 0 0 0 0 0 0.38832
5.4102 -0.019588 -0.012226 -0.0087301 -0.023452 0 -0.012556 0.00096291 0.0018072 0.0019368 0.0015149 0.0096512 0.0022254 0 0 0 0 0 0 0 0 0 0 1.019 0 0 0 0 0 0.07238
5.4141 -0.01751 -0.0074418 -0.0086964 -0.028101 0 -0.0061853 0.00039337 0.0019702 0.0016036 0.001218 0.028039 0.0021227 0 0 0 0 0 0 0 0 0 0 0.98321 0 0 0 0 0 -0.13257
5.418 -0.014148 -0.0033795 -0.01168 -0.018529 0 0.0010835 0.00032036 0.0019805 0.00115 0.00073897 0.028717 0.0020601 0 0 0 0 0 0 0 0 0 0 0.9501 0 0 0 0 0 -0.18757
5.4219 -0.010356 -0.0006687 -0.013358 0.0019956 0 0.0046266 0.00062641 0.0017373 0.00074481 0.00030829 0.020361 0.0019577 0 0 0 0 0 0 0 0 0 0 0.88902 0 0 0 0 0 -0.15409
5.4258 -0.0070478 0.00070593 -0.01087 0.021255 0 0.0027992 0.00086244 0.0012804 0.0005223 5.5452e-05 0.015674 0.0017568 0 0 0 0 0 0 0 0 0 0 0.79484 0 0 0 0 0 -0.13352
5.4297 -0.0048859 0.0011564 -0.0061211 0.026777 0 -0.0025612 0.00067793 0.00081743 0.00045704 -9.2585e-05 0.021972 0.0014813 0 0 0 0 0 0 0 0 0 0 0.69278 0 0 0 0 0 -0.18921
5.4336 -0.0040762 0.0010451 -0.0036985 0.015023 0 -0.0082448 0.0001397 0.00057767 0.00035325 -0.00031622 0.037279 0.0012206 0 0 0 0 0 0 0 0 0 0 0.61721 0 0 0 0 0 -0.30983
5.4375 -0.0043324 0.00039236 -0.005532 -0.0058277 0 -0.011684 -0.00034818 0.00059834 2.8936e-07 -0.00071307 0.05357 0.0010493 0 0 0 0 0 0 0 0 0 0 0.58321 0 0 0 0 0 -0.43168
5.4414 -0.0050629 -0.0010385 -0.0081179 -0.021633 0 -0.011459 -0.00043048 0.00065566 -0.00060987 -0.0011888 0.06335 0.00096471 0 0 0 0 0 0 0 0 0 0 0.5759 0 0 0 0 0 -0.49214
5.4453 -0.0057104 -0.0033439 -0.0056678 -0.022386 0 -0.0072034 -0.00012361 0.00044841 -0.0012024 -0.0015178 0.064461 0.00089774 0 0 0 0 0 0 0 0 0 0 0.56592 0 0 0 0 0 -0.47285
5.4492 -0.0060371 -0.0060958 0.0036603 -0.0092578 0 -0.00017743 0.00021684 -0.00010239 -0.0013898 -0.0015087 0.060571 0.00077992 0 0 0 0 0 0 0 0 0 0 0.53576 0 0 0 0 0 -0.40825
5.4531 -0.0061327 -0.0083262 0.014801 0.0065715 0 0.0061187 0.00023426 -0.00071566 -0.00098461 -0.0011363 0.058086 0.00059546 0 0 0 0 0 0 0 0 0 0 0.49308 0 0 0 0 0 -0.36122
5.457 -0.0061373 -0.0089781 0.019522 0.012411 0 0.0071818 -0.00011072 -0.00093362 -0.00019195 -0.00054769 0.06177 0.0003717 0 0 0 0 0 0 0 0 0 0 0.45983 0 0 0 0 0 -0.38261
5.4609 -0.0059426 -0.0075482 0.013739 0.0036598 0 0.00098405 -0.00052873 -0.00049575 0.00051354 3.6954e-05 0.071264 0.00013094 0 0 0 0 0 0 0 0 0 0 0.44944 0 0 0 0 0 -0.47573
5.4648 -0.0051885 -0.0044387 0.0015577 -0.012539 0 -0.0089974 -0.00068346 0.00041819 0.00075327 0.00044484 0.080284 -0.00013442 0 0 0 0 0 0 0 0 0 0 0.45465 0 0 0 0 0 -0.58557
5.4688 -0.0036036 -0.0007098 -0.007918 -0.022365 0 -0.014851 -0.00048601 0.0012991 0.00055461 0.00062338 0.079574 -0.00043429 0 0 0 0 0 0 0 0 0 0 0.45747 0 0 0 0 0 -0.62545
5.4727 -0.0013671 0.0026193 -0.0082394 -0.015512 0 -0.0099326 -0.00013072 0.0016899 0.00032983 0.00064701 0.062931 -0.00073869 0 0 0 0 0 0 0 0 0 0 0.45043 0 0 0 0 0 -0.53347
5.4766 0.00091936 0.0051951 -0.0008429 0.006838 0 0.0050116 0.00013689 0.0015162 0.0005223 0.00066903 0.032893 -0.00098183 0 0 0 0 0 0 0 0 0 0 0.4476 0 0 0 0 0 -0.32555
5.4805 0.0027226 0.0073914 0.0067144 0.032139 0 0.021043 0.00027415 0.0010987 0.0012083 0.00083234 0.0013449 -0.0011227 0 0 0 0 0 0 0 0 0 0 0.47327 0 0 0 0 0 -0.10097
5.4844 0.0041206 0.0097772 0.0076661 0.04481 0 0.027308 0.00046301 0.00085812 0.0019923 0.0011651 -0.017152 -0.0012016 0 0 0 0 0 0 0 0 0 0 0.53851 0 0 0 0 0 0.017303
5.4883 0.0058405 0.012463 0.0017925 0.036977 0 0.019781 0.00088178 0.00098393 0.0022948 0.0015214 -0.015825 -0.0013216 0 0 0 0 0 0 0 0 0 0 0.62763 0 0 0 0 0 -0.02607
5.4922 0.0086337 0.014891 -0.0048392 0.014042 0 0.0050504 0.0014587 0.0013348 0.0018065 0.0016366 -0.0020557 -0.0015551 0 0 0 0 0 0 0 0 0 0 0.70787 0 0 0 0 0 -0.16544
5.4961 0.012456 0.016241 -0.0054013 -0.0089122 0 -0.0045178 0.001864 0.0016135 0.00074799 0.0013068 0.00651 -0.0018607 0 0 0 0 0 0 0 0 0 0 0.75405 0 0 0 0 0 -0.25018
5.5 0.0162 0.016069 0.0020826 -0.017368 0 -0.0005424 0.0017757 0.0016268 -0.00026591 0.00058656 -0.0053126 -0.0020984 0 0 0 0 0 0 0 0 0 0 0.7665 0 0 0 0 0 -0.15387
5.5039 0.018319 0.014623 0.013684 -0.007107 0 0.014714 0.0011907 0.0014066 -0.00064374 -0.00015916 -0.037891 -0.0021455 0 0 0 0 0 0 0 0 0 0 0.76714 0 0 0 0 0 0.1234
5.5078 0.017929 0.012585 0.023269 0.013326 0 0.03021 0.00049787 0.0011342 -0.00019503 -0.00043776 -0.074811 -0.0020117 0 0 0 0 0 0 0 0 0 0 0.77872 0 0 0 0 0 0.44249
5.5117 0.0155 0.010533 0.027167 0.029 0 0.034736 0.00022701 0.00098361 0.00079769 4.9533e-05 -0.093726 -0.0018428 0 0 0 0 0 0 0 0 0 0 0.80662 0 0 0 0 0 0.61828
5.5156 0.012551 0.0086276 0.025918 0.02917 0 0.02511 0.00066499 0.0010303 0.0018268 0.0011777 -0.082259 -0.0018023 0 0 0 0 0 0 0 0 0 0 0.83823 0 0 0 0 0 0.55017
5.5195 0.010572 0.0067704 0.022391 0.014545 0 0.0077166 0.0016415 0.001259 0.0025059 0.0024448 -0.046942 -0.0019343 0 0 0 0 0 0 0 0 0 0 0.85781 0 0 0 0 0 0.2914
5.5234 0.010037 0.004985 0.018763 -0.0037236 0 -0.0069101 0.0026434 0.0016004 0.0027532 0.0032724 -0.0085302 -0.0021343 0 0 0 0 0 0 0 0 0 0 0.86108 0 0 0 0 0 0.0071065
5.5273 0.010287 0.003591 0.015193 -0.012402 0 -0.011433 0.0031544 0.0019356 0.0027163 0.0033371 0.012414 -0.0022532 0 0 0 0 0 0 0 0 0 0 0.85655 0 0 0 0 0 -0.14277
5.5313 0.010281 0.0029776 0.010842 -0.0057442 0 -0.0054776 0.0029604 0.0020994 0.0025567 0.0027035 0.0087702 -0.0022361 0 0 0 0 0 0 0 0 0 0 0.85477 0 0 0 0 0 -0.10625
5.5352 0.0095057 0.0032269 0.0056065 0.010578 0 0.00578 0.0022257 0.0019488 0.0023057 0.0017038 -0.010194 -0.002168 0 0 0 0 0 0 0 0 0 0 0.85791 0 0 0 0 0 0.041833
5.5391 0.0082692 0.0039952 0.00066807 0.023893 0 0.015703 0.0013404 0.0014907 0.0019063 0.00071222 -0.026944 -0.0021867 0 0 0 0 0 0 0 0 0 0 0.85957 0 0 0 0 0 0.16593
5.543 0.0072123 0.0047934 -0.0025139 0.023947 0 0.019591 0.00068582 0.0009474 0.0013673 -3.7913e-06 -0.027867 -0.0023508 0 0 0 0 0 0 0 0 0 0 0.85311 0 0 0 0 0 0.16354
5.5469 0.0065958 0.0053876 -0.0035177 0.010382 0 0.016044 0.0004673 0.00064572 0.00085118 -0.00030299 -0.011017 -0.0025876 0 0 0 0 0 0 0 0 0 0 0.83825 0 0 0 0 0 0.022011
5.5508 0.0060652 0.0059155 -0.0032283 -0.0071962 0 0.0069561 0.00065966 0.00076645 0.00058429 -0.00015254 0.014518 -0.0027627 0 0 0 0 0 0 0 0 0 0 0.81933 0 0 0 0 0 -0.18792
5.5547 0.0050776 0.0065955 -0.0028818 -0.016534 0 -0.0031552 0.0010426 0.0011575 0.00065768 0.00034288 0.035528 -0.0028001 0 0 0 0 0 0 0 0 0 0 0.79847 0 0 0 0 0 -0.36365
5.5586 0.003519 0.0073182 -0.0028893 -0.011876 0 -0.0088296 0.0012999 0.0014106 0.00091566 0.00090998 0.042699 -0.0027376 0 0 0 0 0 0 0 0 0 0 0.7726 0 0 0 0 0 -0.42962
5.5625 0.001872 0.0075352 -0.0025385 0.0019797 0 -0.0066192 0.0011734 0.0011872 0.0010641 0.0011961 0.035345 -0.0026743 0 0 0 0 0 0 0 0 0 0 0.73834 0 0 0 0 0 -0.37367
5.5664 0.00076159 0.006582 -0.00076278 0.013765 0 0.0020735 0.00062423 0.00053539 0.00092459 0.00099819 0.021104 -0.0026726 0 0 0 0 0 0 0 0 0 0 0.6991 0 0 0 0 0 -0.24854
5.5703 0.00033612 0.0041818 0.0027707 0.014691 0 0.010922 -0.00010935 -0.00010129 0.00060078 0.0004589 0.011244 -0.0027109 0 0 0 0 0 0 0 0 0 0 0.66559 0 0 0 0 0 -0.14067
5.5742 0.00011284 0.00073046 0.0071879 0.005224 0 0.012624 -0.00065074 -0.00023114 0.00037882 2.6095e-06 0.013991 -0.0027237 0 0 0 0 0 0 0 0 0 0 0.64766 0 0 0 0 0 -0.12041
5.5781 -0.00054021 -0.0028306 0.010883 -0.0056687 0 0.0046052 -0.00076342 0.00025714 0.00043448 -7.8889e-06 0.029344 -0.0026773 0 0 0 0 0 0 0 0 0 0 0.64541 0 0 0 0 0 -0.19928
5.582 -0.0017465 -0.0054292 0.0125 -0.0081103 0 -0.0081592 -0.00054882 0.00097161 0.00062955 0.00038372 0.048706 -0.0026028 0 0 0 0 0 0 0 0 0 0 0.64882 0 0 0 0 0 -0.32184
5.5859 -0.0029409 -0.0063016 0.011663 0.00044439 0 -0.016253 -0.00035236 0.0013424 0.00062904 0.00073368 0.060247 -0.002559 0 0 0 0 0 0 0 0 0 0 0.64709 0 0 0 0 0 -0.40315
5.5898 -0.0033726 -0.005274 0.0089644 0.013037 0 -0.013025 -0.00040903 0.0011342 0.00026679 0.00061826 0.05697 -0.0025744 0 0 0 0 0 0 0 0 0 0 0.63845 0 0 0 0 0 -0.38958
5.5938 -0.0028362 -0.0028392 0.0053424 0.018844 0 -0.00019133 -0.00054242 0.00068534 -0.00019412 0.00010727 0.041787 -0.0026274 0 0 0 0 0 0 0 0 0 0 0.63053 0 0 0 0 0 -0.29833
5.5977 -0.0019356 -1.336e-05 0.0014255 0.011983 0 0.013033 -0.00025691 0.00062238 -0.00021871 -0.00019829 0.025368 -0.0026785 0 0 0 0 0 0 0 0 0 0 0.63094 0 0 0 0 0 -0.20199
5.6016 -0.0016087 0.0020504 -0.0026063 -0.0037018 0 0.016928 0.00076766 0.0012676 0.00049003 0.00030368 0.017915 -0.0027094 0 0 0 0 0 0 0 0 0 0 0.63804 0 0 0 0 0 -0.16779
5.6055 -0.0023258 0.0026145 -0.0065693 -0.017628 0 0.008805 0.0021966 0.0022627 0.0015781 0.00155 0.021136 -0.0027251 0 0 0 0 0 0 0 0 0 0 0.64211 0 0 0 0 0 -0.20035
5.6094 -0.0036846 0.0017976 -0.0097314 -0.020599 0 -0.0050123 0.0030912 0.0027859 0.0021719 0.0026642 0.026961 -0.0027266 0 0 0 0 0 0 0 0 0 0 0.63636 0 0 0 0 0 -0.2368
5.6133 -0.004759 0.00054788 -0.010826 -0.011439 0 -0.014304 0.0025943 0.0022282 0.0015509 0.0025857 0.024231 -0.0026966 0 0 0 0 0 0 0 0 0 0 0.62669 0 0 0 0 0 -0.19978
5.6172 -0.0048679 4.65e-05 -0.0088235 0.0028998 0 -0.012882 0.00074476 0.00076581 -0.0001693 0.0010157 0.0079763 -0.0026247 0 0 0 0 0 0 0 0 0 0 0.62937 0 0 0 0 0 -0.06413
5.6211 -0.0040655 0.000895 -0.0039147 0.013219 0 -0.0029722 -0.0013237 -0.00069218 -0.00197 -0.001156 -0.016265 -0.0025444 0 0 0 0 0 0 0 0 0 0 0.65745 0 0 0 0 0 0.11869
5.625 -0.0029418 0.0026931 0.0021869 0.014741 0 0.0071261 -0.002109 -0.001183 -0.0026266 -0.0024086 -0.036512 -0.002529 0 0 0 0 0 0 0 0 0 0 0.70804 0 0 0 0 0 0.25808
5.6289 -0.0019851 0.0043606 0.0070665 0.0094255 0 0.0098076 -0.0008993 -0.00044908 -0.0016481 -0.0017533 -0.043319 -0.002633 0 0 0 0 0 0 0 0 0 0 0.76272 0 0 0 0 0 0.29196
5.6328 -0.0011559 0.004951 0.0090525 0.0029648 0 0.0038201 0.0015898 0.00086466 0.00032 0.00045052 -0.036493 -0.0028296 0 0 0 0 0 0 0 0 0 0 0.80111 0 0 0 0 0 0.23035
5.6367 -8.3503e-05 0.0042868 0.0081811 -0.00019681 0 -0.0053295 0.0036952 0.00175 0.0019875 0.0027349 -0.024634 -0.0030118 0 0 0 0 0 0 0 0 0 0 0.81577 0 0 0 0 0 0.14396
5.6406 0.0013385 0.0029193 0.0059252 0.00041723 0 -0.010016 0.0040737 0.0016549 0.0024085 0.0036398 -0.018444 -0.0030698 0 0 0 0 0 0 0 0 0 0 0.81565 0 0 0 0 0 0.11133
5.6445 0.0025958 0.0015395 0.00396 0.0023249 0 -0.0063051 0.0027245 0.00088684 0.0016493 0.0027852 -0.023171 -0.0029794 0 0 0 0 0 0 0 0 0 0 0.81609 0 0 0 0 0 0.16585
5.6484 0.0028652 0.00044746 0.0030198 0.0029497 0 0.0033375 0.0009097 0.00027068 0.00060623 0.0010337 -0.035455 -0.0028191 0 0 0 0 0 0 0 0 0 0 0.82542 0 0 0 0 0 0.27707
5.6523 0.001772 -0.0004396 0.0027101 0.0015169 0 0.012029 5.2528e-05 0.00038795 0.00018216 -0.000321 -0.046091 -0.0026957 0 0 0 0 0 0 0 0 0 0 0.84 0 0 0 0 0 0.37266
5.6563 -0.00010061 -0.0011517 0.002211 -0.0011136 0 0.01339 0.00057202 0.0010784 0.00056149 -0.00058556 -0.046345 -0.0026474 0 0 0 0 0 0 0 0 0 0 0.85053 0 0 0 0 0 0.38338
5.6602 -0.0014838 -0.0013629 0.0010618 -0.0036265 0 0.0058964 0.001648 0.0016307 0.0011816 -5.1134e-05 -0.03375 -0.0026164 0 0 0 0 0 0 0 0 0 0 0.85192 0 0 0 0 0 0.28559
5.6641 -0.0013388 -0.00062114 -0.00064307 -0.0049669 0 -0.0061438 0.0020679 0.0014591 0.0013453 0.000488 -0.014086 -0.0025175 0 0 0 0 0 0 0 0 0 0 0.84729 0 0 0 0 0 0.11983
5.668 0.00031723 0.0010908 -0.0025602 -0.0043607 0 -0.015456 0.0013483 0.00063481 0.00086614 0.00052643 0.0016531 -0.002335 0 0 0 0 0 0 0 0 0 0 0.84359 0 0 0 0 0 -0.026493
5.6719 0.0023769 0.0030782 -0.004324 -0.0014642 0 -0.016547 0.00011668 -0.00020131 0.00017025 0.00020211 0.004025 -0.0021514 0 0 0 0 0 0 0 0 0 0 0.84481 0 0 0 0 0 -0.06966
5.6758 0.0034667 0.0043271 -0.0054089 0.002967 0 -0.009244 -0.00054611 -0.0004395 -0.00017528 -2.7015e-05 -0.0080652 -0.0020779 0 0 0 0 0 0 0 0 0 0 0.84948 0 0 0 0 0 0.011435
5.6797 0.0029914 0.0042896 -0.0050023 0.0067356 0 0.0013203 -0.00014474 -4.4106e-05 -1.5409e-05 4.4047e-05 -0.025185 -0.0021507 0 0 0 0 0 0 0 0 0 0 0.8536 0 0 0 0 0 0.14832
5.6836 0.0015796 0.0033497 -0.002406 0.007277 0 0.0082956 0.00078688 0.0004533 0.00027938 0.0001571 -0.032519 -0.0022919 0 0 0 0 0 0 0 0 0 0 0.85426 0 0 0 0 0 0.21824
5.6875 0.00059867 0.0025189 0.002168 0.0038301 0 0.0078954 0.0012212 0.0004765 0.00020813 -7.5931e-05 -0.020143 -0.0023714 0 0 0 0 0 0 0 0 0 0 0.84995 0 0 0 0 0 0.12976
5.6914 0.0011399 0.0026195 0.0072581 -0.0012346 0 0.0020229 0.00061546 -6.3005e-05 -0.00036268 -0.00068744 0.0085234 -0.0023147 0 0 0 0 0 0 0 0 0 0 0.83845 0 0 0 0 0 -0.099906
5.6953 0.0032581 0.0036838 0.01094 -0.003676 0 -0.0031981 -0.00059015 -0.00071057 -0.0010663 -0.0012444 0.037259 -0.0021598 0 0 0 0 0 0 0 0 0 0 0.81689 0 0 0 0 0 -0.34189
5.6992 0.0060045 0.0050781 0.012307 -0.00070179 0 -0.00202 -0.0013911 -0.00090736 -0.0013645 -0.0012347 0.047762 -0.0020179 0 0 0 0 0 0 0 0 0 0 0.78538 0 0 0 0 0 -0.44261
5.7031 0.0081586 0.0061635 0.012283 0.0064351 0 0.0065215 -0.0011272 -0.00048338 -0.0010082 -0.00055525 0.033414 -0.0019792 0 0 0 0 0 0 0 0 0 0 0.75052 0 0 0 0 0 -0.34153
5.707 0.0090655 0.0068332 0.012786 0.013125 0 0.017657 -2.7782e-05 0.00025107 -0.00021559 0.00038601 0.0053667 -0.0020478 0 0 0 0 0 0 0 0 0 0 0.72341 0 0 0 0 0 -0.1262
5.7109 0.0089807 0.0074494 0.014827 0.0151 0 0.02415 0.0010695 0.00085496 0.00055749 0.0010472 -0.014707 -0.002154 0 0 0 0 0 0 0 0 0 0 0.71175 0 0 0 0 0 0.026237
5.7148 0.0087516 0.0083256 0.017313 0.012004 0 0.021447 0.0014994 0.0011615 0.0010027 0.0012211 -0.010344 -0.0022181 0 0 0 0 0 0 0 0 0 0 0.7127 0 0 0 0 0 -0.019232
5.7188 0.009152 0.0093284 0.017861 0.0076073 0 0.011019 0.0012874 0.001333 0.0011467 0.0011362 0.017526 -0.0022011 0 0 0 0 0 0 0 0 0 0 0.71367 0 0 0 0 0 -0.25356
5.7227 0.010364 0.010001 0.015044 0.0064547 0 -0.00045925 0.00095605 0.0015453 0.0012041 0.0011193 0.051481 -0.0021067 0 0 0 0 0 0 0 0 0 0 0.70186 0 0 0 0 0 -0.53236
5.7266 0.011915 0.010049 0.0099449 0.0099669 0 -0.0054873 0.00088075 0.0016706 0.001277 0.001189 0.070703 -0.0019504 0 0 0 0 0 0 0 0 0 0 0.67485 0 0 0 0 0 -0.68613
5.7305 0.013024 0.0096719 0.0054393 0.015451 0 -0.00069493 0.00087134 0.0013308 0.0011998 0.0010089 0.065747 -0.0017402 0 0 0 0 0 0 0 0 0 0 0.64282 0 0 0 0 0 -0.64203
5.7344 0.013077 0.0093956 0.0037514 0.018686 0 0.010897 0.00039372 0.00030349 0.00067735 0.00025152 0.043715 -0.0014907 0 0 0 0 0 0 0 0 0 0 0.6202 0 0 0 0 0 -0.46308
5.7383 0.01193 0.0095819 0.0045907 0.017483 0 0.021748 -0.00080683 -0.0011196 -0.00040677 -0.00098854 0.020982 -0.0012436 0 0 0 0 0 0 0 0 0 0 0.61417 0 0 0 0 0 -0.2842
5.7422 0.0099371 0.010083 0.0056979 0.012989 0 0.024621 -0.0023142 -0.0022129 -0.0017785 -0.0021507 0.010502 -0.0010616 0 0 0 0 0 0 0 0 0 0 0.61982 0 0 0 0 0 -0.20681
5.7461 0.0077265 0.010362 0.0052865 0.0079754 0 0.01732 -0.0032864 -0.0023255 -0.0028523 -0.0025936 0.013904 -0.00098585 0 0 0 0 0 0 0 0 0 0 0.62593 0 0 0 0 0 -0.23732
5.75 0.0058864 0.0099271 0.0039448 0.0042464 0 0.0043065 -0.0031298 -0.0013914 -0.0030692 -0.0020728 0.023207 -0.00099301 0 0 0 0 0 0 0 0 0 0 0.62528 0 0 0 0 0 -0.30615
5.7539 0.0046993 0.0086948 0.0040286 0.0018188 0 -0.0060553 -0.0019923 6.1809e-06 -0.0022689 -0.00090324 0.028767 -0.00099485 0 0 0 0 0 0 0 0 0 0 0.62012 0 0 0 0 0 -0.3354
5.7578 0.0040453 0.0069783 0.0070569 0.00025114 0 -0.0070546 -0.00063966 0.0010771 -0.00083048 0.00030044 0.026144 -0.00089021 0 0 0 0 0 0 0 0 0 0 0.61815 0 0 0 0 0 -0.29354
5.7617 0.0035186 0.0051972 0.011692 9.3715e-05 0 0.0016111 0.00015867 0.0013932 0.00053486 0.0010513 0.01737 -0.00063412 0 0 0 0 0 0 0 0 0 0 0.62358 0 0 0 0 0 -0.20187
5.7656 0.0027017 0.0035939 0.01444 0.0024294 0 0.013352 0.00019018 0.001119 0.0012266 0.0012395 0.0075993 -0.00027181 0 0 0 0 0 0 0 0 0 0 0.63211 0 0 0 0 0 -0.10444
5.7695 0.0014384 0.0021754 0.012594 0.0068682 0 0.019188 -0.00014524 0.00076329 0.0011401 0.0010718 0.0011466 8.8449e-05 0 0 0 0 0 0 0 0 0 0 0.63453 0 0 0 0 0 -0.035699
5.7734 -7.5828e-05 0.0008532 0.0067294 0.010468 0 0.014266 -0.00026479 0.00072322 0.00071679 0.00084244 -0.00036667 0.00034423 0 0 0 0 0 0 0 0 0 0 0.62572 0 0 0 0 0 -0.0074959
5.7773 -0.0014583 -0.00039114 0.00034306 0.0094481 0 0.0015561 0.0001049 0.0010241 0.00060054 0.00075544 0.0021114 0.00046143 0 0 0 0 0 0 0 0 0 0 0.61114 0 0 0 0 0 -0.012049
5.7813 -0.0024439 -0.0014522 -0.0030946 0.0026405 0 -0.010322 0.00078125 0.0014204 0.0011347 0.00088384 0.0058333 0.00049 0 0 0 0 0 0 0 0 0 0 0.60483 0 0 0 0 0 -0.028752
5.7852 -0.0030899 -0.0021752 -0.0030362 -0.0065964 0 -0.013682 0.0013736 0.0016791 0.0020797 0.0011942 0.0072712 0.00052664 0 0 0 0 0 0 0 0 0 0 0.62029 0 0 0 0 0 -0.031383
5.7891 -0.0037069 -0.0024936 -0.0021174 -0.012375 0 -0.007657 0.0016335 0.0017475 0.0027839 0.001554 0.0038225 0.00065246 0 0 0 0 0 0 0 0 0 0 0.66092 0 0 0 0 0 -1.2692e-05
5.793 -0.0045672 -0.0025459 -0.0036319 -0.011009 0 0.0013621 0.0015894 0.0016857 0.0026853 0.0017424 -0.0042016 0.00088667 0 0 0 0 0 0 0 0 0 0 0.71693 0 0 0 0 0 0.064568
5.7969 -0.00564 -0.0026825 -0.008527 -0.0044639 0 0.0050978 0.0014084 0.0015052 0.0017481 0.0015367 -0.013106 0.0011835 0 0 0 0 0 0 0 0 0 0 0.77055 0 0 0 0 0 0.13719
5.8008 -0.0065946 -0.0032993 -0.014493 0.00078717 0 9.6407e-05 0.0011852 0.0011309 0.00047899 0.00087094 -0.018244 0.00147 0 0 0 0 0 0 0 0 0 0 0.80611 0 0 0 0 0 0.18567
5.8047 -0.0070791 -0.0045435 -0.017749 -0.0010274 0 -0.0097815 0.00088515 0.00053468 -0.00047692 -5.8457e-05 -0.018103 0.0016952 0 0 0 0 0 0 0 0 0 0 0.81842 0 0 0 0 0 0.19974
5.8086 -0.0070297 -0.006094 -0.01586 -0.0099086 0 -0.016964 0.00046688 -0.00012017 -0.00080182 -0.00086553 -0.016437 0.0018565 0 0 0 0 0 0 0 0 0 0 0.81444 0 0 0 0 0 0.20539
5.8125 -0.0067253 -0.0072696 -0.0093511 -0.019516 0 -0.016528 2.2295e-05 -0.00051243 -0.00063558 -0.0012039 -0.019792 0.0019859 0 0 0 0 0 0 0 0 0 0 0.80772 0 0 0 0 0 0.24648
5.8164 -0.006527 -0.0075 -0.0011659 -0.021868 0 -0.0098243 -0.0002349 -0.0003821 -0.00029507 -0.00097597 -0.031711 0.0021127 0 0 0 0 0 0 0 0 0 0 0.80942 0 0 0 0 0 0.34428
5.8203 -0.0065379 -0.0068377 0.0052581 -0.013738 0 -0.0026244 -0.00012969 0.00025417 0.0001052 -0.00035163 -0.04845 0.0022351 0 0 0 0 0 0 0 0 0 0 0.82183 0 0 0 0 0 0.46958
5.8242 -0.0064991 -0.0060269 0.0078251 0.00034312 0 7.9693e-05 0.00032188 0.0010925 0.00073757 0.00039957 -0.060393 0.0023282 0 0 0 0 0 0 0 0 0 0 0.83855 0 0 0 0 0 0.55485
5.8281 -0.0060284 -0.0059473 0.0065594 0.010983 0 -0.0021704 0.00091644 0.0017526 0.0017653 0.0010949 -0.058767 0.0023767 0 0 0 0 0 0 0 0 0 0 0.85082 0 0 0 0 0 0.54092
5.832 -0.0049836 -0.006823 0.0032206 0.010713 0 -0.0059055 0.0014172 0.0020286 0.0029816 0.0016793 -0.042579 0.0024015 0 0 0 0 0 0 0 0 0 0 0.85473 0 0 0 0 0 0.42262
5.8359 -0.0036149 -0.0079029 0.00013005 -0.0003764 0 -0.0074178 0.001711 0.0019756 0.0037951 0.0021251 -0.020211 0.002448 0 0 0 0 0 0 0 0 0 0 0.85367 0 0 0 0 0 0.25756
5.8398 -0.0023633 -0.0079884 -0.0012499 -0.014394 0 -0.0057781 0.00183 0.0017885 0.003649 0.0023393 -0.0041931 0.0025463 0 0 0 0 0 0 0 0 0 0 0.85416 0 0 0 0 0 0.13096
5.8438 -0.001497 -0.0064258 -0.0012731 -0.021164 0 -0.0027406 0.0018383 0.0016098 0.0025229 0.0022066 -0.0028922 0.0026791 0 0 0 0 0 0 0 0 0 0 0.8591 0 0 0 0 0 0.10151
5.8477 -0.00092714 -0.0036977 -0.0018545 -0.015594 0 -0.00043126 0.0017179 0.0014428 0.0010409 0.0017268 -0.01498 0.002795 0 0 0 0 0 0 0 0 0 0 0.86496 0 0 0 0 0 0.16452
5.8516 -0.00036266 -0.001058 -0.0048574 -0.0015409 0 0.00042758 0.001382 0.0012178 3.916e-05 0.0010885 -0.030323 0.0028576 0 0 0 0 0 0 0 0 0 0 0.86559 0 0 0 0 0 0.25456
5.8555 0.00036026 0.00047156 -0.010153 0.010861 0 0.00022759 0.00081117 0.00091385 -6.2404e-05 0.00057205 -0.036506 0.002887 0 0 0 0 0 0 0 0 0 0 0.85908 0 0 0 0 0 0.28515
5.8594 0.0011005 0.00081911 -0.015099 0.012678 0 -0.00083745 0.00016847 0.00060321 0.00045006 0.00034944 -0.02676 0.0029493 0 0 0 0 0 0 0 0 0 0 0.85064 0 0 0 0 0 0.20324
5.8633 0.0015435 0.00064854 -0.016334 0.0030057 0 -0.0030983 -0.00025063 0.00038377 0.00087464 0.00036187 -0.0044766 0.003097 0 0 0 0 0 0 0 0 0 0 0.848 0 0 0 0 0 0.027754
5.8672 0.0014864 0.00049324 -0.012696 -0.01018 0 -0.0063113 -0.00022923 0.00027936 0.00069602 0.00038477 0.018514 0.0033146 0 0 0 0 0 0 0 0 0 0 0.85323 0 0 0 0 0 -0.15356
5.8711 0.0009832 0.00016382 -0.006624 -0.016165 0 -0.0087782 0.00016976 0.00021428 -2.4549e-05 0.00021894 0.029245 0.0035201 0 0 0 0 0 0 0 0 0 0 0.85883 0 0 0 0 0 -0.23505
5.875 0.00022871 -0.00094724 -0.0023357 -0.01011 0 -0.0083503 0.00061054 8.9351e-05 -0.00077744 -0.00016055 0.022383 0.003628 0 0 0 0 0 0 0 0 0 0 0.85261 0 0 0 0 0 -0.1668
5.8789 -0.00065077 -0.0030135 -0.0020499 0.002774 0 -0.0047524 0.00073521 -0.00011108 -0.0010835 -0.00060751 0.0047247 0.0036195 0 0 0 0 0 0 0 0 0 0 0.82782 0 0 0 0 0 -0.00085437
5.8828 -0.0016413 -0.0053565 -0.0037312 0.011222 0 -0.00070472 0.00046927 -0.00027923 -0.00087082 -0.00092446 -0.008495 0.0035582 0 0 0 0 0 0 0 0 0 0 0.78948 0 0 0 0 0 0.1331
5.8867 -0.0026823 -0.0070296 -0.0028836 0.0072298 0 -7.6693e-05 0.0001093 -0.00025165 -0.00044235 -0.00098233 -0.0040894 0.0035371 0 0 0 0 0 0 0 0 0 0 0.7513 0 0 0 0 0 0.11842
5.8906 -0.0035487 -0.007883 0.0028053 -0.0069544 0 -0.0043439 8.0737e-05 6.1962e-05 -0.00012999 -0.00076679 0.018826 0.0036055 0 0 0 0 0 0 0 0 0 0 0.72565 0 0 0 0 0 -0.053768
5.8945 -0.0040229 -0.0089455 0.010251 -0.020374 0 -0.010786 0.00054523 0.00058312 -8.9871e-07 -0.00036797 0.047008 0.0037387 0 0 0 0 0 0 0 0 0 0 0.71563 0 0 0 0 0 -0.26538
5.8984 -0.004274 -0.011517 0.012666 -0.022605 0 -0.014616 0.0012045 0.0010774 0.00012195 4.5317e-05 0.062293 0.0038706 0 0 0 0 0 0 0 0 0 0 0.71547 0 0 0 0 0 -0.35577
5.9023 -0.0050214 -0.01567 0.0052463 -0.013016 0 -0.013433 0.0015127 0.001282 0.00039666 0.00027234 0.055482 0.0039533 0 0 0 0 0 0 0 0 0 0 0.71774 0 0 0 0 0 -0.25079
5.9063 -0.0071287 -0.019607 -0.010053 -0.0017671 0 -0.0097785 0.0011541 0.0010773 0.00075453 0.00017794 0.033727 0.0039845 0 0 0 0 0 0 0 0 0 0 0.7196 0 0 0 0 0 -0.029355
5.9102 -0.010786 -0.020719 -0.0252 -0.0010921 0 -0.0089793 0.00037295 0.00058707 0.00095454 -0.00019244 0.01465 0.0039863 0 0 0 0 0 0 0 0 0 0 0.72243 0 0 0 0 0 0.13624
5.9141 -0.014953 -0.017632 -0.032024 -0.014 0 -0.013882 -0.00017735 0.00012206 0.00082247 -0.00059482 0.011433 0.0039673 0 0 0 0 0 0 0 0 0 0 0.72665 0 0 0 0 0 0.12418
5.918 -0.017717 -0.011541 -0.028388 -0.030388 0 -0.021352 1.0927e-05 -2.5994e-05 0.00041625 -0.00074907 0.021369 0.0039133 0 0 0 0 0 0 0 0 0 0 0.72865 0 0 0 0 0 -0.029375
5.9219 -0.017515 -0.0056192 -0.019303 -0.034669 0 -0.02419 0.00080499 0.00019116 -4.4478e-05 -0.0005963 0.028102 0.0038176 0 0 0 0 0 0 0 0 0 0 0.7244 0 0 0 0 0 -0.15533
5.9258 -0.014395 -0.0029187 -0.012234 -0.019146 0 -0.017325 0.0014639 0.00050989 -0.00039272 -0.00041663 0.016159 0.0037118 0 0 0 0 0 0 0 0 0 0 0.71634 0 0 0 0 0 -0.093127
5.9297 -0.010278 -0.0044304 -0.011043 0.0080803 0 -0.0030545 0.0012317 0.00052895 -0.00063834 -0.00063395 -0.014607 0.0036546 0 0 0 0 0 0 0 0 0 0 0.71579 0 0 0 0 0 0.17049
5.9336 -0.0078677 -0.0087848 -0.013874 0.027813 0 0.0094548 1.2696e-05 2.5917e-05 -0.00087919 -0.0014108 -0.047403 0.0036784 0 0 0 0 0 0 0 0 0 0 0.73656 0 0 0 0 0 0.48501
5.9375 -0.0089139 -0.013616 -0.016246 0.023965 0 0.010489 -0.0014686 -0.00082562 -0.0011132 -0.0023846 -0.061515 0.0037439 0 0 0 0 0 0 0 0 0 0 0.78405 0 0 0 0 0 0.65646
5.9414 -0.013095 -0.017289 -0.015713 -0.0038115 0 -0.0028478 -0.002205 -0.0015349 -0.0011761 -0.0028432 -0.049086 0.003753 0 0 0 0 0 0 0 0 0 0 0.84917 0 0 0 0 0 0.60226
5.9453 -0.01834 -0.019609 -0.013476 -0.039093 0 -0.023957 -0.0017135 -0.0016398 -0.00089405 -0.0022677 -0.021635 0.0036213 0 0 0 0 0 0 0 0 0 0 0.91294 0 0 0 0 0 0.41184
5.9492 -0.022312 -0.021235 -0.011959 -0.060141 0 -0.040826 -0.00042248 -0.0010577 -0.00030236 -0.00080671 -0.0011646 0.0033522 0 0 0 0 0 0 0 0 0 0 0.95834 0 0 0 0 0 0.26856
5.9531 -0.023891 -0.022622 -0.011566 -0.055086 0 -0.043881 0.00069726 -0.00015017 0.00031206 0.0007582 -0.0035811 0.0030466 0 0 0 0 0 0 0 0 0 0 0.98013 0 0 0 0 0 0.30475
5.957 -0.023575 -0.023538 -0.010393 -0.02958 0 -0.032076 0.00093778 0.00056508 0.00062438 0.0015758 -0.027739 0.0028354 0 0 0 0 0 0 0 0 0 0 0.98535 0 0 0 0 0 0.50846
5.9609 -0.022644 -0.023396 -0.0070602 -0.0018008 0 -0.013261 0.00039636 0.00081946 0.00055996 0.0013643 -0.057793 0.0027842 0 0 0 0 0 0 0 0 0 0 0.98578 0 0 0 0 0 0.74621
5.9648 -0.021902 -0.021842 -0.0032448 0.01081 0 0.0010874 -0.00019713 0.00077439 0.00037718 0.00058201 -0.075531 0.0028469 0 0 0 0 0 0 0 0 0 0 0.98942 0 0 0 0 0 0.86859
5.9688 -0.021055 -0.018981 -0.0026889 0.0031833 0 0.0031366 -0.00017251 0.00082726 0.00044271 -7.0425e-06 -0.072603 0.0029005 0 0 0 0 0 0 0 0 0 0 0.99741 0 0 0 0 0 0.81032
5.9727 -0.019174 -0.015137 -0.0073509 -0.015177 0 -0.006577 0.00051289 0.0012239 0.00089087 2.5072e-05 -0.054564 0.0028301 0 0 0 0 0 0 0 0 0 0 1.0068 0 0 0 0 0 0.61964
5.9766 -0.015728 -0.010603 -0.014705 -0.028042 0 -0.019742 0.0013201 0.0018288 0.0014838 0.00049089 -0.035786 0.0025992 0 0 0 0 0 0 0 0 0 0 1.0151 0 0 0 0 0 0.41464
5.9805 -0.011251 -0.0057018 -0.019314 -0.0242 0 -0.025746 0.0016828 0.0022543 0.0018135 0.0008809 -0.030018 0.0022584 0 0 0 0 0 0 0 0 0 0 1.0217 0 0 0 0 0 0.30883
5.9844 -0.0070784 -0.0010223 -0.017486 -0.0049743 0 -0.018712 0.001506 0.0022177 0.0016673 0.00089997 -0.042282 0.0018987 0 0 0 0 0 0 0 0 0 0 1.0276 0 0 0 0 0 0.34942
5.9883 -0.0043955 0.0025931 -0.010527 0.017113 0 -0.0016756 0.0011478 0.0017884 0.0012153 0.00071352 -0.065658 0.0015939 0 0 0 0 0 0 0 0 0 0 1.0339 0 0 0 0 0 0.49155
5.9922 -0.0033996 0.0044603 -0.0033833 0.027204 0 0.015027 0.00096662 0.001303 0.00084262 0.0006908 -0.084278 0.0013687 0 0 0 0 0 0 0 0 0 0 1.041 0 0 0 0 0 0.61713
5.9961 -0.0032332 0.0045362 9.9197e-06 0.018392 0 0.020518 0.00094033 0.0010469 0.00078566 0.00094992 -0.081913 0.0012037 0 0 0 0 0 0 0 0 0 0 1.047 0 0 0 0 0 0.59736
6 -0.0027008 0.003494 9.1129e-05 -0.0034094 0 0.011034 0.00076052 0.001019 0.00092404 0.0012022 -0.052708 0.0010566 0 0 0 0 0 0 0 0 0 0 1.0466 0 0 0 0 0 0.37736
6.0039 -0.0011589 0.0022896 0.00061115 -0.023312 0 -0.0069097 0.00028111 0.00099892 0.00093417 0.0010699 -0.007539 0.00088237 0 0 0 0 0 0 0 0 0 0 1.0303 0 0 0 0 0 0.03212
6.0078 0.0011078 0.0015935 0.0045093 -0.027563 0 -0.020475 -0.00019033 0.00082763 0.0006525 0.00054425 0.030227 0.00064616 0 0 0 0 0 0 0 0 0 0 0.98914 0 0 0 0 0 -0.26033
6.0117 0.0032572 0.00156 0.011022 -0.013039 0 -0.019248 -0.00012281 0.00059682 0.00027796 7.8896e-05 0.039486 0.00033423 0 0 0 0 0 0 0 0 0 0 0.92152 0 0 0 0 0 -0.33371
6.0156 0.0046411 0.002031 0.016747 0.010602 0 -0.0026877 0.00067206 0.00054171 0.00018673 0.00017311 0.017524 -3.5246e-05 0 0 0 0 0 0 0 0 0 0 0.83823 0 0 0 0 0 -0.16445
6.0195 0.0053226 0.0028666 0.019156 0.027869 0 0.019166 0.001715 0.00074596 0.00051924 0.00083302 -0.015411 -0.00041167 0 0 0 0 0 0 0 0 0 0 0.75834 0 0 0 0 0 0.087803
6.0234 0.0059898 0.004063 0.018717 0.02857 0 0.03247 0.0021647 0.00097877 0.00095405 0.0014667 -0.029032 -0.00073159 0 0 0 0 0 0 0 0 0 0 0.69747 0 0 0 0 0 0.18174
6.0273 0.0073955 0.0056358 0.017636 0.014936 0 0.029146 0.0015362 0.00086793 0.00093709 0.0013754 -0.005434 -0.0009535 0 0 0 0 0 0 0 0 0 0 0.65691 0 0 0 0 0 -0.025512
6.0313 0.0097896 0.0075024 0.017053 -0.00056595 0 0.012499 0.00017487 0.00027211 0.00019806 0.0004154 0.046224 -0.001086 0 0 0 0 0 0 0 0 0 0 0.62388 0 0 0 0 0 -0.45996
6.0352 0.012748 0.0095233 0.016013 -0.0049551 0 -0.0050352 -0.00098256 -0.00051225 -0.00092721 -0.00079934 0.095345 -0.0011858 0 0 0 0 0 0 0 0 0 0 0.58379 0 0 0 0 0 -0.87607
6.0391 0.015451 0.011604 0.013201 0.0055835 0 -0.010435 -0.0011794 -0.00094719 -0.0017141 -0.0013818 0.11244 -0.0013206 0 0 0 0 0 0 0 0 0 0 0.53438 0 0 0 0 0 -1.0377
6.043 0.017149 0.013679 0.0090938 0.02336 0 0.00088442 -0.00045466 -0.00071071 -0.0016586 -0.00093095 0.091075 -0.0015198 0 0 0 0 0 0 0 0 0 0 0.48849 0 0 0 0 0 -0.89278
6.0469 0.017507 0.015607 0.005728 0.035516 0 0.021685 0.00044721 -3.5937e-06 -0.00093709 0.00011819 0.051862 -0.0017486 0 0 0 0 0 0 0 0 0 0 0.46215 0 0 0 0 0 -0.60384
6.0508 0.016702 0.017192 0.0043375 0.033673 0 0.037516 0.00077072 0.00059439 -0.00027281 0.00087357 0.025854 -0.0019278 0 0 0 0 0 0 0 0 0 0 0.4584 0 0 0 0 0 -0.41595
6.0547 0.01537 0.018421 0.0039397 0.019564 0 0.036557 0.0003973 0.00061202 -0.00029882 0.00075247 0.031079 -0.00199 0 0 0 0 0 0 0 0 0 0 0.46256 0 0 0 0 0 -0.47259
6.0586 0.014441 0.019632 0.0030739 0.0031154 0 0.018347 -0.00013298 8.8369e-05 -0.00098734 -4.833e-05 0.060571 -0.0019322 0 0 0 0 0 0 0 0 0 0 0.45458 0 0 0 0 0 -0.72239
6.0625 0.014863 0.021255 0.002909 -0.0046292 0 -0.0047001 -0.00019731 -0.0004714 -0.0016762 -0.00077465 0.089754 -0.001826 0 0 0 0 0 0 0 0 0 0 0.42757 0 0 0 0 0 -0.97476
6.0664 0.017123 0.023139 0.0075068 0.0016617 0 -0.014904 0.00031695 -0.00054261 -0.0016773 -0.00079215 0.095584 -0.0017727 0 0 0 0 0 0 0 0 0 0 0.39491 0 0 0 0 0 -1.0442
6.0703 0.020735 0.024101 0.019536 0.018976 0 -0.0018802 0.00095735 -2.3654e-05 -0.00090309 -9.6812e-05 0.072339 -0.0018342 0 0 0 0 0 0 0 0 0 0 0.37814 0 0 0 0 0 -0.87074
6.0742 0.024074 0.022376 0.035164 0.037903 0 0.028422 0.001195 0.00071577 7.586e-05 0.00076456 0.033894 -0.0019893 0 0 0 0 0 0 0 0 0 0 0.38608 0 0 0 0 0 -0.54331
6.0781 0.024927 0.016945 0.044208 0.047238 0 0.055553 0.00094211 0.0011982 0.00059045 0.001226 0.0034483 -0.0021502 0 0 0 0 0 0 0 0 0 0 0.40518 0 0 0 0 0 -0.23438
6.082 0.021677 0.0087443 0.037458 0.039237 0 0.057733 0.00059535 0.0012573 0.00050683 0.0011654 -0.00083907 -0.0022262 0 0 0 0 0 0 0 0 0 0 0.41165 0 0 0 0 0 -0.10008
6.0859 0.01444 0.00061447 0.015601 0.014057 0 0.028091 0.00059897 0.0011281 0.00031983 0.00090458 0.024019 -0.0021874 0 0 0 0 0 0 0 0 0 0 0.39553 0 0 0 0 0 -0.19891
6.0898 0.0053255 -0.0042633 -0.0089043 -0.018524 0 -0.018088 0.00099688 0.0011571 0.00061835 0.0008238 0.063886 -0.0020788 0 0 0 0 0 0 0 0 0 0 0.37457 0 0 0 0 0 -0.45704
6.0938 -0.0025361 -0.0043417 -0.020302 -0.042292 0 -0.051944 0.0014208 0.0014384 0.0014524 0.0010031 0.093853 -0.0019782 0 0 0 0 0 0 0 0 0 0 0.38381 0 0 0 0 0 -0.69488
6.0977 -0.0066649 -0.00054582 -0.012072 -0.042985 0 -0.050716 0.0014972 0.0017319 0.0022327 0.0012179 0.0908 -0.0019352 0 0 0 0 0 0 0 0 0 0 0.44789 0 0 0 0 0 -0.71691
6.1016 -0.0064861 0.0046706 0.0074415 -0.01796 0 -0.014449 0.001233 0.0017227 0.0022747 0.0012285 0.04739 -0.0019422 0 0 0 0 0 0 0 0 0 0 0.55942 0 0 0 0 0 -0.43467
6.1055 -0.0033333 0.0091815 0.021817 0.019821 0 0.033227 0.00098235 0.0013448 0.0014604 0.0010334 -0.020398 -0.0019569 0 0 0 0 0 0 0 0 0 0 0.68182 0 0 0 0 0 0.050442
6.1094 0.00070137 0.012356 0.02021 0.048229 0 0.061583 0.0010465 0.00084345 0.00037149 0.0008375 -0.079468 -0.0019491 0 0 0 0 0 0 0 0 0 0 0.77445 0 0 0 0 0 0.4824
6.1133 0.0041161 0.014678 0.0059224 0.05018 0 0.054449 0.001336 0.00052521 -0.00023978 0.00080849 -0.099174 -0.0019247 0 0 0 0 0 0 0 0 0 0 0.81916 0 0 0 0 0 0.61107
6.1172 0.0065482 0.016453 -0.007515 0.025887 0 0.020702 0.0014539 0.00045894 -0.00012381 0.00089893 -0.072754 -0.0019068 0 0 0 0 0 0 0 0 0 0 0.82771 0 0 0 0 0 0.37887
6.1211 0.0082891 0.017019 -0.008768 -0.0066718 0 -0.013939 0.0011162 0.00043498 0.00030226 0.00091505 -0.024199 -0.0018979 0 0 0 0 0 0 0 0 0 0 0.82682 0 0 0 0 0 -0.014969
6.125 0.0094234 0.015295 0.0018498 -0.024521 0 -0.026696 0.00047566 0.00022259 0.00044248 0.00073872 0.0073473 -0.0018657 0 0 0 0 0 0 0 0 0 0 0.83615 0 0 0 0 0 -0.2453
6.1289 0.0094822 0.011047 0.01405 -0.016562 0 -0.013414 1.5412e-05 -0.00013966 0.0001542 0.0004585 -0.0038077 -0.0017698 0 0 0 0 0 0 0 0 0 0 0.85754 0 0 0 0 0 -0.10454
6.1328 0.0079077 0.0055469 0.017827 0.0084776 0 0.011151 0.00011319 -0.00032575 -0.00012125 0.00028006 -0.049977 -0.0016031 0 0 0 0 0 0 0 0 0 0 0.88086 0 0 0 0 0 0.33053
6.1367 0.0048132 0.00086754 0.012121 0.029324 0 0.026797 0.00070548 -1.5433e-05 0.00014119 0.00032528 -0.095459 -0.0014056 0 0 0 0 0 0 0 0 0 0 0.89696 0 0 0 0 0 0.75011
6.1406 0.00124 -0.0015689 0.0041887 0.028923 0 0.023172 0.0013701 0.0007722 0.00093896 0.00053356 -0.10408 -0.0012333 0 0 0 0 0 0 0 0 0 0 0.90451 0 0 0 0 0 0.84853
6.1445 -0.001391 -0.0018569 0.0014831 0.0074216 0 0.0053515 0.0017231 0.0016283 0.001665 0.00075216 -0.067343 -0.0011144 0 0 0 0 0 0 0 0 0 0 0.90694 0 0 0 0 0 0.55932
6.1484 -0.0021831 -0.0011383 0.004729 -0.018602 0 -0.012533 0.0017258 0.002054 0.001676 0.00089673 -0.010752 -0.0010342 0 0 0 0 0 0 0 0 0 0 0.90664 0 0 0 0 0 0.099584
6.1523 -0.0012596 -0.00034139 0.0086727 -0.029467 0 -0.018526 0.0016197 0.0018548 0.00095356 0.0010034 0.026525 -0.00096376 0 0 0 0 0 0 0 0 0 0 0.90397 0 0 0 0 0 -0.20721
6.1563 0.00051138 0.00062653 0.0086266 -0.01737 0 -0.0099806 0.001599 0.0012892 0.00018334 0.0011313 0.021807 -0.00089714 0 0 0 0 0 0 0 0 0 0 0.90106 0 0 0 0 0 -0.18143
6.1602 0.0022519 0.0025179 0.0053411 0.0084471 0 0.0069495 0.0015921 0.00084913 0.00013562 0.0012468 -0.01503 -0.0008531 0 0 0 0 0 0 0 0 0 0 0.90269 0 0 0 0 0 0.089025
6.1641 0.0036252 0.0056795 0.0033224 0.029526 0 0.022591 0.0013762 0.00086868 0.00092262 0.0012329 -0.051007 -0.00083662 0 0 0 0 0 0 0 0 0 0 0.91033 0 0 0 0 0 0.33712
6.168 0.004833 0.0093927 0.0051537 0.032177 0 0.029091 0.00088085 0.0012855 0.001851 0.0010171 -0.055885 -0.00080401 0 0 0 0 0 0 0 0 0 0 0.91476 0 0 0 0 0 0.33065
6.1719 0.0062171 0.012257 0.008492 0.016938 0 0.023507 0.00032699 0.0017241 0.0020299 0.00066645 -0.023666 -0.00068096 0 0 0 0 0 0 0 0 0 0 0.89771 0 0 0 0 0 0.038929
6.1758 0.0078891 0.013214 0.0090226 -0.0028726 0 0.0088642 3.1858e-05 0.001795 0.0011749 0.00033232 0.025337 -0.00043098 0 0 0 0 0 0 0 0 0 0 0.84535 0 0 0 0 0 -0.36326
6.1797 0.009648 0.012259 0.0057868 -0.011533 0 -0.0066507 7.6972e-05 0.0013556 -0.00013833 9.6333e-05 0.060947 -0.00011159 0 0 0 0 0 0 0 0 0 0 0.76337 0 0 0 0 0 -0.63537
6.1836 0.011107 0.010254 0.0026291 -0.0023436 0 -0.013264 0.00020115 0.00055934 -0.00099376 -0.00010878 0.064386 0.00014784 0 0 0 0 0 0 0 0 0 0 0.67835 0 0 0 0 0 -0.63828
6.1875 0.011832 0.0081497 0.0039197 0.017771 0 -0.0057037 5.7832e-05 -0.00028334 -0.00093068 -0.00040233 0.039655 0.00024561 0 0 0 0 0 0 0 0 0 0 0.62069 0 0 0 0 0 -0.41551
6.1914 0.011449 0.0063513 0.0092782 0.033246 0 0.011748 -0.00040662 -0.00088319 -0.0002834 -0.00077452 0.0091928 0.00020457 0 0 0 0 0 0 0 0 0 0 0.60185 0 0 0 0 0 -0.15081
6.1953 0.0097853 0.0046618 0.013386 0.030886 0 0.026321 -0.00084173 -0.0010727 0.000209 -0.0010206 -0.0016097 0.00017397 0 0 0 0 0 0 0 0 0 0 0.60573 0 0 0 0 0 -0.044095
6.1992 0.0070762 0.0026492 0.011486 0.0095108 0 0.025313 -0.00078629 -0.00082342 0.00011322 -0.00088724 0.019145 0.00031968 0 0 0 0 0 0 0 0 0 0 0.60306 0 0 0 0 0 -0.18491
6.2031 0.0040125 3.5543e-06 0.0047273 -0.018394 0 0.0065879 -0.00010311 -0.00023503 -0.00033902 -0.00031345 0.06201 0.00068745 0 0 0 0 0 0 0 0 0 0 0.57671 0 0 0 0 0 -0.49419
6.207 0.0014372 -0.0033122 -0.00070768 -0.034658 0 -0.018001 0.00085786 0.00047852 -0.00053748 0.00046328 0.10156 0.0011566 0 0 0 0 0 0 0 0 0 0 0.53542 0 0 0 0 0 -0.76884
6.2109 -0.00019944 -0.0070075 -0.00021099 -0.028185 0 -0.0307 0.0015297 0.0010394 -0.00010351 0.0010487 0.11243 0.0015296 0 0 0 0 0 0 0 0 0 0 0.5037 0 0 0 0 0 -0.81039
6.2148 -0.0011763 -0.010416 0.003816 -0.003636 0 -0.022016 0.0015879 0.0012172 0.00076188 0.0011686 0.086791 0.0016865 0 0 0 0 0 0 0 0 0 0 0.49771 0 0 0 0 0 -0.56445
6.2188 -0.0022476 -0.012611 0.0038347 0.020855 0 0.00079475 0.001188 0.00095739 0.0014783 0.00084585 0.041175 0.0016752 0 0 0 0 0 0 0 0 0 0 0.51034 0 0 0 0 0 -0.17413
6.2227 -0.0039294 -0.012874 -0.0050454 0.026355 0 0.018801 0.00078908 0.00042877 0.0015928 0.00034145 0.0062942 0.0016641 0 0 0 0 0 0 0 0 0 0 0.51956 0 0 0 0 0 0.10704
6.2266 -0.005956 -0.011316 -0.019259 0.0074225 0 0.016503 0.00075175 -6.754e-05 0.0011102 -6.5399e-05 0.0050653 0.0018014 0 0 0 0 0 0 0 0 0 0 0.51225 0 0 0 0 0 0.097811
6.2305 -0.0074711 -0.009077 -0.029274 -0.02303 0 -0.0055258 0.0010728 -0.00028243 0.00039287 -0.00026157 0.03462 0.0021023 0 0 0 0 0 0 0 0 0 0 0.50014 0 0 0 0 0 -0.16505
6.2344 -0.0078569 -0.007701 -0.028342 -0.042883 0 -0.031145 0.0014541 -0.00016893 -0.00019455 -0.00031728 0.067146 0.0024542 0 0 0 0 0 0 0 0 0 0 0.51203 0 0 0 0 0 -0.44104
6.2383 -0.0074388 -0.0080186 -0.018862 -0.037616 0 -0.041731 0.0015869 0.00010742 -0.00053119 -0.00036909 0.070644 0.0027233 0 0 0 0 0 0 0 0 0 0 0.56867 0 0 0 0 0 -0.46504
6.2422 -0.0073361 -0.0094918 -0.0098745 -0.011727 0 -0.030652 0.0013753 0.00029908 -0.00069086 -0.00049707 0.034048 0.00286 0 0 0 0 0 0 0 0 0 0 0.6632 0 0 0 0 0 -0.15543
6.2461 -0.0084981 -0.010741 -0.0081455 0.014577 0 -0.0073692 0.00094009 0.00024846 -0.00073794 -0.00068465 -0.023734 0.0029155 0 0 0 0 0 0 0 0 0 0 0.765 0 0 0 0 0 0.32028
6.25 -0.01079 -0.010924 -0.011878 0.021108 0 0.01118 0.0004701 -1.6558e-05 -0.00063107 -0.00085216 -0.06876 0.0029689 0 0 0 0 0 0 0 0 0 0 0.84325 0 0 0 0 0 0.68132
6.2539 -0.013038 -0.010742 -0.013454 0.0032647 0 0.013616 9.2742e-05 -0.00031636 -0.00032896 -0.00091012 -0.078744 0.0030454 0 0 0 0 0 0 0 0 0 0 0.88921 0 0 0 0 0 0.75866
6.2578 -0.014101 -0.012009 -0.0082959 -0.025049 0 0.00083166 -0.0001513 -0.00044524 5.4439e-05 -0.00080744 -0.059208 0.0031043 0 0 0 0 0 0 0 0 0 0 0.91841 0 0 0 0 0 0.61846
6.2617 -0.014022 -0.015978 -0.00049915 -0.043222 0 -0.017479 -0.00027648 -0.00030152 0.00025457 -0.00057751 -0.036114 0.0030983 0 0 0 0 0 0 0 0 0 0 0.95325 0 0 0 0 0 0.48288
6.2656 -0.014153 -0.021813 0.00092543 -0.040368 0 -0.031449 -0.00033786 5.4876e-05 5.1741e-05 -0.00036085 -0.032564 0.0030381 0 0 0 0 0 0 0 0 0 0 1.0033 0 0 0 0 0 0.52584
6.2695 -0.016001 -0.026622 -0.0083183 -0.022837 0 -0.036854 -0.00042711 0.00044448 -0.00052221 -0.00035088 -0.05051 0.0029926 0 0 0 0 0 0 0 0 0 0 1.0603 0 0 0 0 0 0.72757
6.2734 -0.019695 -0.027215 -0.022126 -0.0072074 0 -0.034697 -0.00062111 0.00068013 -0.0011691 -0.00065037 -0.072647 0.0030247 0 0 0 0 0 0 0 0 0 0 1.1094 0 0 0 0 0 0.91122
6.2773 -0.023425 -0.022267 -0.028468 -0.005442 0 -0.027428 -0.00088674 0.00068142 -0.0015255 -0.0011343 -0.080839 0.0031263 0 0 0 0 0 0 0 0 0 0 1.1427 0 0 0 0 0 0.91609
6.2813 -0.024436 -0.013247 -0.020215 -0.015048 0 -0.01662 -0.0010435 0.00052217 -0.0014102 -0.0014685 -0.073068 0.0032171 0 0 0 0 0 0 0 0 0 0 1.1636 0 0 0 0 0 0.74402
6.2852 -0.020926 -0.0034785 -0.0020756 -0.022186 0 -0.0036748 -0.00087369 0.00037929 -0.00092051 -0.0013318 -0.063785 0.003211 0 0 0 0 0 0 0 0 0 0 1.1791 0 0 0 0 0 0.55076
6.2891 -0.013422 0.0038376 0.01301 -0.014482 0 0.0086831 -0.00032377 0.00041339 -0.00032614 -0.00068932 -0.068802 0.00309 0 0 0 0 0 0 0 0 0 0 1.1928 0 0 0 0 0 0.50141
6.293 -0.0046422 0.0071705 0.014695 0.0075618 0 0.016764 0.00039056 0.00066001 0.00012637 0.00013506 -0.089607 0.0029209 0 0 0 0 0 0 0 0 0 0 1.2036 0 0 0 0 0 0.62651
6.2969 0.0020353 0.0069092 0.0033515 0.029958 0 0.017925 0.00091235 0.0010069 0.000344 0.00069381 -0.11114 0.0028031 0 0 0 0 0 0 0 0 0 0 1.2107 0 0 0 0 0 0.80133
6.3008 0.0044363 0.0045663 -0.011342 0.035741 0 0.011997 0.001025 0.0012733 0.00038769 0.00078239 -0.11397 0.0027977 0 0 0 0 0 0 0 0 0 0 1.2149 0 0 0 0 0 0.85243
6.3047 0.002613 0.0018057 -0.019079 0.018181 0 0.00092795 0.0008369 0.0013329 0.0003883 0.00060562 -0.089424 0.0028955 0 0 0 0 0 0 0 0 0 0 1.2132 0 0 0 0 0 0.69056
6.3086 -0.0014464 -0.00010359 -0.016401 -0.013344 0 -0.012179 0.00068548 0.0011966 0.00046074 0.00057128 -0.045747 0.0030424 0 0 0 0 0 0 0 0 0 0 1.1937 0 0 0 0 0 0.36581
6.3125 -0.0050527 -0.00044697 -0.0069381 -0.038999 0 -0.023062 0.0008352 0.0010008 0.00066005 0.00088934 -0.0020599 0.0031848 0 0 0 0 0 0 0 0 0 0 1.1404 0 0 0 0 0 0.021873
6.3164 -0.006194 0.0008436 0.0039361 -0.041522 0 -0.026065 0.001249 0.00091968 0.00097361 0.0013604 0.02341 0.0032933 0 0 0 0 0 0 0 0 0 0 1.0472 0 0 0 0 0 -0.19685
6.3203 -0.0043656 0.0031016 0.013568 -0.017726 0 -0.016112 0.0016452 0.0010627 0.0013306 0.0015726 0.022866 0.0033517 0 0 0 0 0 0 0 0 0 0 0.92853 0 0 0 0 0 -0.22008
6.3242 -0.00056679 0.0051023 0.021563 0.019047 0 0.0065512 0.0017778 0.0014146 0.001624 0.0013303 0.0024187 0.0033404 0 0 0 0 0 0 0 0 0 0 0.81471 0 0 0 0 0 -0.081575
6.3281 0.003402 0.0056672 0.026548 0.046972 0 0.032632 0.0016655 0.0018426 0.0017499 0.00089067 -0.02031 0.0032445 0 0 0 0 0 0 0 0 0 0 0.73097 0 0 0 0 0 0.092646
6.332 0.0059262 0.0044033 0.025243 0.049262 0 0.046446 0.0015537 0.0021623 0.001656 0.00075221 -0.023663 0.0030835 0 0 0 0 0 0 0 0 0 0 0.67862 0 0 0 0 0 0.1348
6.3359 0.0063415 0.0020017 0.015655 0.02471 0 0.035901 0.0016632 0.0022306 0.001377 0.0011756 0.0065859 0.0029262 0 0 0 0 0 0 0 0 0 0 0.63551 0 0 0 0 0 -0.076923
6.3398 0.0050936 -0.00020187 0.00079944 -0.011449 0 0.0032542 0.0019778 0.002022 0.0010329 0.001895 0.06618 0.0028615 0 0 0 0 0 0 0 0 0 0 0.57699 0 0 0 0 0 -0.52491
6.3438 0.0032645 -0.0010909 -0.0119 -0.03717 0 -0.033055 0.0022645 0.0016413 0.0007777 0.0023169 0.12997 0.002938 0 0 0 0 0 0 0 0 0 0 0.49925 0 0 0 0 0 -1.0224
6.3477 0.0018298 -0.00038688 -0.015941 -0.037708 0 -0.049417 0.0022794 0.0012523 0.00071453 0.0020392 0.16413 0.0031186 0 0 0 0 0 0 0 0 0 0 0.42362 0 0 0 0 0 -1.3032
6.3516 0.0011761 0.0013836 -0.010967 -0.014884 0 -0.034006 0.0019494 0.00096005 0.0008183 0.0012099 0.14855 0.0032942 0 0 0 0 0 0 0 0 0 0 0.37764 0 0 0 0 0 -1.2007
6.3555 0.0011602 0.0033943 -0.002709 0.014876 0 0.0035781 0.0013822 0.00074006 0.00092681 0.00039241 0.093671 0.0033523 0 0 0 0 0 0 0 0 0 0 0.37049 0 0 0 0 0 -0.78789
6.3594 0.0015302 0.0049762 0.002308 0.032363 0 0.038448 0.00075468 0.0004858 0.00083677 7.1819e-05 0.036484 0.0032503 0 0 0 0 0 0 0 0 0 0 0.38556 0 0 0 0 0 -0.3515
6.3633 0.0022322 0.0057141 0.002097 0.028676 0 0.048252 0.0002231 0.00014547 0.00046652 0.00026844 0.015195 0.00304 0 0 0 0 0 0 0 0 0 0 0.39653 0 0 0 0 0 -0.19086
6.3672 0.0032981 0.0053225 -0.00043868 0.010069 0 0.028856 -8.7134e-05 -0.00018127 -3.4707e-05 0.00060184 0.040641 0.0028276 0 0 0 0 0 0 0 0 0 0 0.39093 0 0 0 0 0 -0.38885
6.3711 0.0044766 0.0036368 -0.0018006 -0.0085588 0 -0.0041546 -8.9322e-05 -0.0003053 -0.0003512 0.00070277 0.087751 0.0027028 0 0 0 0 0 0 0 0 0 0 0.37873 0 0 0 0 0 -0.74368
6.375 0.0050735 0.00081549 -0.0018065 -0.015735 0 -0.028471 0.0001863 -0.00014084 -0.00023469 0.00054813 0.11521 0.0026915 0 0 0 0 0 0 0 0 0 0 0.37863 0 0 0 0 0 -0.92805
6.3789 0.0042982 -0.0025042 -0.002933 -0.011186 0 -0.031417 0.00051726 0.00015336 0.00026532 0.00040536 0.098023 0.0027577 0 0 0 0 0 0 0 0 0 0 0.39717 0 0 0 0 0 -0.75055
6.3828 0.0019022 -0.0053856 -0.0062238 -0.0035938 0 -0.016949 0.00057359 0.00026068 0.0007956 0.00048498 0.04628 0.0028428 0 0 0 0 0 0 0 0 0 0 0.42247 0 0 0 0 0 -0.30304
6.3867 -0.0014458 -0.0070674 -0.0088238 -0.0013726 0 0.00054394 0.00018713 -6.2233e-06 0.00097273 0.00068685 -0.0049092 0.0029065 0 0 0 0 0 0 0 0 0 0 0.43963 0 0 0 0 0 0.12542
6.3906 -0.0044371 -0.007373 -0.0064297 -0.0051593 0 0.0086756 -0.00041465 -0.00047098 0.00072577 0.00070536 -0.024869 0.002941 0 0 0 0 0 0 0 0 0 0 0.45222 0 0 0 0 0 0.2882
6.3945 -0.0059057 -0.0067425 0.0016064 -0.0085102 0 0.0051542 -0.00069578 -0.00067351 0.00038619 0.00037265 -0.010908 0.0029581 0 0 0 0 0 0 0 0 0 0 0.4871 0 0 0 0 0 0.16926
6.3984 -0.0055503 -0.0059269 0.010095 -0.0054374 0 -0.003563 -0.00024584 -0.00025886 0.00039619 -0.00012741 0.012735 0.0029691 0 0 0 0 0 0 0 0 0 0 0.57479 0 0 0 0 0 -0.029114
6.4023 -0.0040976 -0.0056479 0.011669 0.0027639 0 -0.0096795 0.00078779 0.00064892 0.00086781 -0.00040267 0.017243 0.0029733 0 0 0 0 0 0 0 0 0 0 0.72116 0 0 0 0 0 -0.068446
6.4063 -0.0028568 -0.0064286 0.0032267 0.0079623 0 -0.010301 0.0017086 0.0014594 0.0014099 -0.00021396 -0.0077436 0.00296 0 0 0 0 0 0 0 0 0 0 0.89567 0 0 0 0 0 0.1402
6.4102 -0.0030251 -0.0085138 -0.011018 0.0025123 0 -0.0081491 0.0018019 0.0015679 0.0014318 0.0003003 -0.04897 0.0029191 0 0 0 0 0 0 0 0 0 0 1.0477 0 0 0 0 0 0.49419
6.4141 -0.0051596 -0.011704 -0.022936 -0.013318 0 -0.007921 0.00095878 0.00088043 0.00068505 0.00074427 -0.083455 0.0028507 0 0 0 0 0 0 0 0 0 0 1.1388 0 0 0 0 0 0.80795
6.418 -0.0089993 -0.015171 -0.02718 -0.030605 0 -0.012316 -0.00018733 -6.8283e-05 -0.00045704 0.00079876 -0.096874 0.0027691 0 0 0 0 0 0 0 0 0 0 1.1646 0 0 0 0 0 0.95721
6.4219 -0.013592 -0.017576 -0.024938 -0.03845 0 -0.020451 -0.0007819 -0.00054476 -0.0012724 0.00045545 -0.09115 0.0026985 0 0 0 0 0 0 0 0 0 0 1.1519 0 0 0 0 0 0.94097
6.4258 -0.017634 -0.017689 -0.021552 -0.032355 0 -0.028615 -0.00047985 -0.000228 -0.0012896 -2.7453e-05 -0.078267 0.002658 0 0 0 0 0 0 0 0 0 0 1.1351 0 0 0 0 0 0.83968
6.4297 -0.019954 -0.015196 -0.020778 -0.017373 0 -0.032088 0.00028805 0.00055032 -0.00066114 -0.0003476 -0.069201 0.0026433 0 0 0 0 0 0 0 0 0 0 1.1339 0 0 0 0 0 0.73699
6.4336 -0.020009 -0.011049 -0.021401 -0.0038233 0 -0.027355 0.00076342 0.0011558 3.8895e-05 -0.00033321 -0.068053 0.0026192 0 0 0 0 0 0 0 0 0 0 1.1482 0 0 0 0 0 0.67721
6.4375 -0.018121 -0.0069302 -0.019165 0.00053952 0 -0.014404 0.0005897 0.0012521 0.00038294 3.1766e-05 -0.073485 0.0025353 0 0 0 0 0 0 0 0 0 0 1.1691 0 0 0 0 0 0.67021
6.4414 -0.015246 -0.0041546 -0.011588 -0.0043347 0 0.0020355 0.00011431 0.0010705 0.0004519 0.00064735 -0.082445 0.0023616 0 0 0 0 0 0 0 0 0 0 1.1921 0 0 0 0 0 0.70772
6.4453 -0.012339 -0.0028732 -0.00075597 -0.011795 0 0.014054 -2.3421e-05 0.0010916 0.00063083 0.0012973 -0.091565 0.0021198 0 0 0 0 0 0 0 0 0 0 1.2198 0 0 0 0 0 0.76475
6.4492 -0.0097774 -0.00222 0.0084135 -0.014086 0 0.01522 0.00040816 0.0014728 0.0010705 0.001651 -0.096815 0.0018799 0 0 0 0 0 0 0 0 0 0 1.2541 0 0 0 0 0 0.79861
6.4531 -0.0073096 -0.0012113 0.012374 -0.0079802 0 0.0055785 0.00096587 0.0018229 0.0014128 0.0013998 -0.094652 0.0017181 0 0 0 0 0 0 0 0 0 0 1.2872 0 0 0 0 0 0.76906
6.457 -0.0045567 0.00044875 0.011537 0.0034125 0 -0.0073047 0.0009836 0.0015872 0.0011206 0.00052444 -0.084931 0.0016609 0 0 0 0 0 0 0 0 0 0 1.3015 0 0 0 0 0 0.67133
6.4609 -0.0015835 0.0023421 0.0092459 0.013307 0 -0.013155 0.00029353 0.00067644 0.00010561 -0.00053562 -0.071931 0.001662 0 0 0 0 0 0 0 0 0 0 1.2797 0 0 0 0 0 0.54461
6.4648 0.0010404 0.0039705 0.0086508 0.016119 0 -0.006625 -0.00052907 -0.00031326 -0.0010195 -0.001078 -0.060676 0.0016347 0 0 0 0 0 0 0 0 0 0 1.2154 0 0 0 0 0 0.43504
6.4688 0.0027686 0.0053012 0.010491 0.011206 0 0.0083114 -0.00068371 -0.00057696 -0.0014088 -0.00066279 -0.051275 0.0015163 0 0 0 0 0 0 0 0 0 0 1.1173 0 0 0 0 0 0.34388
6.4727 0.0036611 0.0066634 0.013205 0.0031535 0 0.021159 5.796e-05 0.0001357 -0.00077899 0.00044187 -0.037533 0.0013141 0 0 0 0 0 0 0 0 0 0 1.0035 0 0 0 0 0 0.21774
6.4766 0.0043889 0.008211 0.014509 -0.0015227 0 0.02294 0.0010674 0.0012113 0.00025368 0.0013522 -0.012714 0.001094 0 0 0 0 0 0 0 0 0 0 0.89175 0 0 0 0 0 0.0010587
6.4805 0.0056027 0.0096734 0.012901 0.00094455 0 0.013037 0.0014025 0.0016717 0.00069653 0.0012347 0.022326 0.00092317 0 0 0 0 0 0 0 0 0 0 0.79199 0 0 0 0 0 -0.29603
6.4844 0.0072934 0.010773 0.0084787 0.008844 0 -0.00057423 0.00068811 0.0010651 0.00012067 3.2802e-05 0.056988 0.00081682 0 0 0 0 0 0 0 0 0 0 0.70426 0 0 0 0 0 -0.58567
6.4883 0.0088478 0.011849 0.0032588 0.016481 0 -0.0075841 -0.00050183 -7.5987e-05 -0.00088408 -0.0013952 0.078017 0.0007343 0 0 0 0 0 0 0 0 0 0 0.62273 0 0 0 0 0 -0.76639
6.4922 0.009811 0.013826 0.00081385 0.019079 0 -0.002753 -0.0011361 -0.00067188 -0.0012282 -0.0019173 0.079943 0.00062649 0 0 0 0 0 0 0 0 0 0 0.54189 0 0 0 0 0 -0.80587
6.4961 0.010579 0.017252 0.0045481 0.017176 0 0.011155 -0.00064451 -6.2723e-05 -0.00037138 -0.0010457 0.069236 0.00048926 0 0 0 0 0 0 0 0 0 0 0.46132 0 0 0 0 0 -0.76238
6.5 0.012194 0.021199 0.01487 0.016371 0 0.026287 0.0005772 0.001367 0.0010897 0.00064642 0.058522 0.00037441 0 0 0 0 0 0 0 0 0 0 0.38626 0 0 0 0 0 -0.7252
6.5039 0.015242 0.023224 0.027355 0.021837 0 0.035155 0.0015194 0.0024843 0.0018913 0.0019739 0.056847 0.00034816 0 0 0 0 0 0 0 0 0 0 0.32382 0 0 0 0 0 -0.73658
6.5078 0.018832 0.020815 0.034371 0.031987 0 0.034296 0.001421 0.0023692 0.001233 0.002072 0.065316 0.00043347 0 0 0 0 0 0 0 0 0 0 0.27732 0 0 0 0 0 -0.77465
6.5117 0.020743 0.01337 0.030155 0.037485 0 0.02446 0.00036744 0.0010884 -0.00046746 0.0010242 0.080974 0.00058481 0 0 0 0 0 0 0 0 0 0 0.24312 0 0 0 0 0 -0.80852
6.5156 0.018875 0.0030739 0.0157 0.027935 0 0.0088904 -0.00085416 -0.00038775 -0.0018993 -0.00030601 0.10262 0.00071453 0 0 0 0 0 0 0 0 0 0 0.21307 0 0 0 0 0 -0.85526
6.5195 0.012937 -0.0061857 -0.0010546 0.0017012 0 -0.0080449 -0.0014327 -0.0010198 -0.0019747 -0.0010249 0.13053 0.00074749 0 0 0 0 0 0 0 0 0 0 0.18108 0 0 0 0 0 -0.9646
6.5234 0.0049816 -0.011148 -0.010729 -0.029653 0 -0.021354 -0.0011146 -0.00053243 -0.00072795 -0.00086171 0.16 0.00066262 0 0 0 0 0 0 0 0 0 0 0.1486 0 0 0 0 0 -1.1389
6.5273 -0.0017501 -0.011 -0.0095216 -0.047468 0 -0.026253 -0.00025092 0.00045177 0.00078255 -0.00021589 0.17727 0.00049691 0 0 0 0 0 0 0 0 0 0 0.12412 0 0 0 0 0 -1.2783
6.5313 -0.0048207 -0.0074188 -0.0017342 -0.039215 0 -0.020173 0.0005978 0.0010197 0.0014228 0.00032336 0.16582 0.00031836 0 0 0 0 0 0 0 0 0 0 0.117 0 0 0 0 0 -1.2308
6.5352 -0.0039501 -0.0030282 0.0044114 -0.0087104 0 -0.0049469 0.0010735 0.00072796 0.00089806 0.00047408 0.12041 0.00019103 0 0 0 0 0 0 0 0 0 0 0.13141 0 0 0 0 0 -0.92253
6.5391 -0.00082674 0.000322 0.0038303 0.025342 0 0.012905 0.0011403 -0.00012467 -0.00013934 0.00035733 0.056134 0.00015053 0 0 0 0 0 0 0 0 0 0 0.16622 0 0 0 0 0 -0.45125
6.543 0.0022767 0.0021991 -0.0018788 0.042121 0 0.024857 0.00095106 -0.00085289 -0.00077261 0.00022337 0.001911 0.00019439 0 0 0 0 0 0 0 0 0 0 0.22095 0 0 0 0 0 -0.04208
6.5469 0.0039138 0.0030081 -0.0072346 0.033173 0 0.024799 0.00068835 -0.00096964 -0.00059301 0.00016921 -0.019063 0.00028595 0 0 0 0 0 0 0 0 0 0 0.30107 0 0 0 0 0 0.11518
6.5508 0.0039473 0.0030802 -0.0087054 0.0074757 0 0.012514 0.00050499 -0.00049119 0.00010388 0.00012359 -0.0063753 0.00037163 0 0 0 0 0 0 0 0 0 0 0.41558 0 0 0 0 0 0.013193
6.5547 0.0030519 0.0023315 -0.0076189 -0.016435 0 -0.0059617 0.000501 0.00020489 0.00074161 3.1792e-05 0.017536 0.00040911 0 0 0 0 0 0 0 0 0 0 0.56681 0 0 0 0 0 -0.16821
6.5586 0.0019057 0.00059181 -0.0076112 -0.024539 0 -0.02135 0.00065991 0.00073441 0.00099563 -3.2804e-05 0.024662 0.00039305 0 0 0 0 0 0 0 0 0 0 0.74073 0 0 0 0 0 -0.20376
6.5625 0.00074686 -0.0019934 -0.0098898 -0.016477 0 -0.025949 0.00080701 0.00093892 0.00094436 2.7623e-05 0.0017279 0.00035891 0 0 0 0 0 0 0 0 0 0 0.90777 0 0 0 0 0 0.010571
6.5664 -0.00055066 -0.0050058 -0.011715 -0.0034357 0 -0.017876 0.00071648 0.00087464 0.00081834 0.00016038 -0.042575 0.00035646 0 0 0 0 0 0 0 0 0 0 1.0363 0 0 0 0 0 0.4004
6.5703 -0.0021799 -0.0081173 -0.0097895 0.0021588 0 -0.0025114 0.00034339 0.00068228 0.00071337 0.0001598 -0.087244 0.00040969 0 0 0 0 0 0 0 0 0 0 1.11 0 0 0 0 0 0.79435
6.5742 -0.0042032 -0.011247 -0.0047093 -0.0038623 0 0.00999 -4.6775e-05 0.00050047 0.00056853 -0.00011778 -0.11517 0.00049547 0 0 0 0 0 0 0 0 0 0 1.1371 0 0 0 0 0 1.0551
6.5781 -0.0065131 -0.014258 -0.0012794 -0.0158 0 0.010433 -5.4317e-05 0.00044792 0.00034768 -0.00054567 -0.12224 0.00056027 0 0 0 0 0 0 0 0 0 0 1.144 0 0 0 0 0 1.1482
6.582 -0.008842 -0.016561 -0.003853 -0.02421 0 -0.0033399 0.00046814 0.00059506 0.00014251 -0.00077844 -0.11465 0.00056095 0 0 0 0 0 0 0 0 0 0 1.1581 0 0 0 0 0 1.1158
6.5859 -0.010777 -0.017181 -0.011389 -0.023661 0 -0.024042 0.0011901 0.00089623 6.0155e-05 -0.00055609 -0.1009 0.0004937 0 0 0 0 0 0 0 0 0 0 1.1933 0 0 0 0 0 1.0139
6.5898 -0.011855 -0.015407 -0.017635 -0.015908 0 -0.038679 0.0015247 0.0011663 5.544e-05 2.4516e-05 -0.087232 0.00038772 0 0 0 0 0 0 0 0 0 0 1.2465 0 0 0 0 0 0.88327
6.5938 -0.011776 -0.011457 -0.016767 -0.0070277 0 -0.036856 0.0011557 0.0011879 -5.0639e-05 0.00055198 -0.078462 0.0002752 0 0 0 0 0 0 0 0 0 0 1.3048 0 0 0 0 0 0.76514
6.5977 -0.010591 -0.0064772 -0.0090772 -0.0019837 0 -0.018191 0.00037849 0.00089738 -0.00035385 0.00064029 -0.079241 0.00017169 0 0 0 0 0 0 0 0 0 0 1.3567 0 0 0 0 0 0.71054
6.6016 -0.0086783 -0.0018153 -0.00094653 -0.0012668 0 0.0068084 -0.0001191 0.00047731 -0.00070017 0.00025692 -0.091249 8.5276e-05 0 0 0 0 0 0 0 0 0 0 1.3969 0 0 0 0 0 0.74931
6.6055 -0.0064904 0.0018175 0.0011032 -0.0016291 0 0.023656 0.00011921 0.00023586 -0.00079278 -0.00026442 -0.10889 3.6979e-05 0 0 0 0 0 0 0 0 0 0 1.4234 0 0 0 0 0 0.84555
6.6094 -0.0043031 0.0045395 -0.0034436 0.00052194 0 0.023793 0.00086846 0.00035435 -0.0004942 -0.00053011 -0.12002 5.8412e-05 0 0 0 0 0 0 0 0 0 0 1.4314 0 0 0 0 0 0.90099
6.6133 -0.0022019 0.0067467 -0.0087324 0.0060462 0 0.010118 0.0013987 0.00072689 -5.3752e-06 -0.00042057 -0.11396 0.00015786 0 0 0 0 0 0 0 0 0 0 1.4114 0 0 0 0 0 0.82573
6.6172 -0.00029084 0.0084303 -0.0082379 0.012371 0 -0.0059476 0.0011376 0.0010443 0.00029234 -0.00015199 -0.090577 0.00028776 0 0 0 0 0 0 0 0 0 0 1.3537 0 0 0 0 0 0.61886
6.6211 0.0011537 0.0090563 -0.00090238 0.015282 0 -0.013287 0.00019826 0.0010494 0.00019378 -3.6917e-05 -0.061207 0.00035758 0 0 0 0 0 0 0 0 0 0 1.2573 0 0 0 0 0 0.37717
6.625 0.0018056 0.0080868 0.0081409 0.011852 0 -0.0087428 -0.00072924 0.00073343 -0.00013542 -0.00018884 -0.039076 0.00029629 0 0 0 0 0 0 0 0 0 0 1.1334 0 0 0 0 0 0.21265
6.6289 0.0015887 0.0055661 0.012619 0.0026863 0 0.0020111 -0.0010139 0.00030795 -0.00033002 -0.00043893 -0.027491 0.00011454 0 0 0 0 0 0 0 0 0 0 1.0023 0 0 0 0 0 0.15111
6.6328 0.0008128 0.0021734 0.010743 -0.0079265 0 0.010139 -0.00063114 -5.1676e-07 -0.00018915 -0.00051092 -0.017106 -9.4909e-05 0 0 0 0 0 0 0 0 0 0 0.88213 0 0 0 0 0 0.10978
6.6367 -5.6041e-05 -0.0012604 0.0060606 -0.0143 0 0.010557 -0.00011022 -0.00013217 0.00013761 -0.00026817 0.0045709 -0.00022817 0 0 0 0 0 0 0 0 0 0 0.77924 0 0 0 0 0 -0.021034
6.6406 -0.000796 -0.0042297 0.0032785 -0.01292 0 0.0046341 2.9429e-05 -0.0002005 0.0003218 0.00018386 0.040155 -0.00025315 0 0 0 0 0 0 0 0 0 0 0.68651 0 0 0 0 0 -0.26834
6.6445 -0.0015855 -0.0065542 0.0036723 -0.0049835 0 -0.0024722 -0.00022507 -0.00034759 0.00019215 0.00059432 0.078343 -0.00022831 0 0 0 0 0 0 0 0 0 0 0.59218 0 0 0 0 0 -0.54427
6.6484 -0.0027237 -0.0080251 0.0045632 0.0041185 0 -0.0065582 -0.00042568 -0.00059683 -0.0001163 0.00074607 0.10299 -0.00023945 0 0 0 0 0 0 0 0 0 0 0.49249 0 0 0 0 0 -0.72269
6.6523 -0.004187 -0.0082343 0.002778 0.0084019 0 -0.0070232 -0.00016057 -0.00082256 -0.00033404 0.0005719 0.10692 -0.0003161 0 0 0 0 0 0 0 0 0 0 0.39786 0 0 0 0 0 -0.75148
6.6563 -0.0054983 -0.0068965 -0.0019559 0.0055069 0 -0.0060093 0.00052785 -0.00083705 -0.00033885 0.00015918 0.09779 -0.00041106 0 0 0 0 0 0 0 0 0 0 0.32654 0 0 0 0 0 -0.69506
6.6602 -0.0060822 -0.0043471 -0.0071072 -0.001725 0 -0.0057932 0.0012126 -0.00051461 -0.00023681 -0.00031183 0.090858 -0.00046362 0 0 0 0 0 0 0 0 0 0 0.29021 0 0 0 0 0 -0.67095
6.6641 -0.0057648 -0.0015915 -0.010273 -0.00765 0 -0.0069839 0.001523 0.00011885 -0.00017663 -0.00064254 0.095877 -0.00048007 0 0 0 0 0 0 0 0 0 0 0.28334 0 0 0 0 0 -0.7446
6.668 -0.0049059 0.00030844 -0.011388 -0.0082876 0 -0.008513 0.0014743 0.00086218 -0.00013706 -0.00068911 0.10996 -0.00054303 0 0 0 0 0 0 0 0 0 0 0.28631 0 0 0 0 0 -0.87999
6.6719 -0.0040201 0.0010021 -0.011921 -0.004192 0 -0.0086661 0.0013635 0.0013985 4.9869e-05 -0.00042868 0.12178 -0.00073055 0 0 0 0 0 0 0 0 0 0 0.28047 0 0 0 0 0 -0.98266
6.6758 -0.00329 0.0010112 -0.012444 0.00052085 0 -0.0061543 0.0013917 0.0014462 0.000458 1.7726e-05 0.12185 -0.0010222 0 0 0 0 0 0 0 0 0 0 0.26256 0 0 0 0 0 -0.98335
6.6797 -0.002495 0.0010788 -0.011729 0.0018796 0 -0.00096127 0.0014486 0.00095183 0.00089243 0.00044626 0.10902 -0.0012921 0 0 0 0 0 0 0 0 0 0 0.24564 0 0 0 0 0 -0.88193
6.6836 -0.0014283 0.0013288 -0.008489 -0.0008556 0 0.0050404 0.0012845 0.00018921 0.0010095 0.00069397 0.088724 -0.00141 0 0 0 0 0 0 0 0 0 0 0.24577 0 0 0 0 0 -0.72325
6.6875 -0.00032074 0.0011024 -0.0035442 -0.0052025 0 0.0083008 0.00084849 -0.0003669 0.00063619 0.00073163 0.066883 -0.0013617 0 0 0 0 0 0 0 0 0 0 0.26731 0 0 0 0 0 -0.54644
6.6914 0.00025393 -0.00031969 0.00047443 -0.0080239 0 0.0053991 0.00039396 -0.00036612 -4.1283e-05 0.00064361 0.046253 -0.0012733 0 0 0 0 0 0 0 0 0 0 0.30164 0 0 0 0 0 -0.36468
6.6953 -3.8693e-05 -0.0028113 0.0018854 -0.0079521 0 -0.0040549 0.00022887 0.0001308 -0.0006267 0.00051884 0.027586 -0.0013058 0 0 0 0 0 0 0 0 0 0 0.34101 0 0 0 0 0 -0.1855
6.6992 -0.000834 -0.0052473 0.0020448 -0.0056302 0 -0.015715 0.00039483 0.00067766 -0.0008551 0.00037092 0.011993 -0.0015131 0 0 0 0 0 0 0 0 0 0 0.39356 0 0 0 0 0 -0.0315
6.7031 -0.0012894 -0.0063185 0.0040323 -0.0022581 0 -0.022296 0.0006419 0.00081574 -0.0007771 0.00017491 0.00037784 -0.0017938 0 0 0 0 0 0 0 0 0 0 0.48198 0 0 0 0 0 0.07414
6.707 -0.00085467 -0.0055589 0.0089615 0.0014621 0 -0.018528 0.00072564 0.00049312 -0.00061184 -2.6825e-05 -0.0093628 -0.0019836 0 0 0 0 0 0 0 0 0 0 0.62328 0 0 0 0 0 0.14249
6.7109 0.00017191 -0.0035973 0.013958 0.004841 0 -0.0056013 0.00068051 0.00013237 -0.00045557 -9.0369e-05 -0.022783 -0.002006 0 0 0 0 0 0 0 0 0 0 0.80635 0 0 0 0 0 0.22548
6.7148 0.00093523 -0.0014165 0.014494 0.006298 0 0.0089827 0.00074492 0.00024094 -0.00018393 0.00011824 -0.044517 -0.0019405 0 0 0 0 0 0 0 0 0 0 0.98954 0 0 0 0 0 0.37205
6.7188 0.00095723 0.0006058 0.0091311 0.0039822 0 0.01676 0.0010173 0.00090419 0.00034275 0.00056179 -0.072644 -0.0019487 0 0 0 0 0 0 0 0 0 0 1.1243 0 0 0 0 0 0.57149
6.7227 0.00078695 0.0028962 0.0017208 -0.0019305 0 0.014678 0.0012552 0.0016595 0.001018 0.0010038 -0.098138 -0.0021277 0 0 0 0 0 0 0 0 0 0 1.187 0 0 0 0 0 0.74668
6.7266 0.0016208 0.0059563 -0.0017183 -0.0076494 0 0.0070253 0.0010973 0.0019172 0.0014998 0.0011835 -0.1114 -0.0024252 0 0 0 0 0 0 0 0 0 0 1.1933 0 0 0 0 0 0.81503
6.7305 0.0041372 0.0095285 0.0012411 -0.0074959 0 0.0011931 0.00050674 0.0015523 0.0015233 0.0010486 -0.11038 -0.0026894 0 0 0 0 0 0 0 0 0 0 1.181 0 0 0 0 0 0.76329
6.7344 0.0076444 0.01261 0.0068613 0.0014254 0 0.0011769 -6.4911e-05 0.0010738 0.0011914 0.00081039 -0.10228 -0.0027986 0 0 0 0 0 0 0 0 0 0 1.1793 0 0 0 0 0 0.66106
6.7383 0.010461 0.014378 0.0088629 0.015506 0 0.0048462 -4.8953e-05 0.0011516 0.0009055 0.00074093 -0.09671 -0.0027522 0 0 0 0 0 0 0 0 0 0 1.19 0 0 0 0 0 0.59511
6.7422 0.011327 0.015072 0.0050207 0.025999 0 0.0073707 0.00065065 0.0019155 0.0009732 0.00089362 -0.096863 -0.0026491 0 0 0 0 0 0 0 0 0 0 1.1963 0 0 0 0 0 0.58785
6.7461 0.0106 0.015826 0.00012833 0.025545 0 0.0071296 0.0014583 0.0027243 0.0012879 0.0010276 -0.097395 -0.002591 0 0 0 0 0 0 0 0 0 0 1.1877 0 0 0 0 0 0.58288
6.75 0.010072 0.017467 0.0019114 0.01484 0 0.0078807 0.0015905 0.0026972 0.0014316 0.00083416 -0.091263 -0.002609 0 0 0 0 0 0 0 0 0 0 1.1737 0 0 0 0 0 0.51398
6.7539 0.011435 0.019407 0.013363 0.0032486 0 0.01461 0.00078864 0.0015682 0.0011158 0.00026182 -0.078184 -0.0026716 0 0 0 0 0 0 0 0 0 0 1.172 0 0 0 0 0 0.38608
6.7578 0.014663 0.019811 0.028792 0.0017156 0 0.02695 -0.00038322 5.408e-05 0.00051035 -0.00037852 -0.065415 -0.002744 0 0 0 0 0 0 0 0 0 0 1.1835 0 0 0 0 0 0.27938
6.7617 0.017744 0.017089 0.037704 0.013154 0 0.037006 -0.0009975 -0.00066756 0.00010615 -0.00064873 -0.059354 -0.0028249 0 0 0 0 0 0 0 0 0 0 1.1799 0 0 0 0 0 0.26432
6.7656 0.018067 0.011446 0.033345 0.02855 0 0.034705 -0.0005693 4.4758e-05 0.0002353 -0.00035268 -0.056527 -0.0029247 0 0 0 0 0 0 0 0 0 0 1.1225 0 0 0 0 0 0.31069
6.7695 0.014397 0.0051043 0.018353 0.033044 0 0.016674 0.00053954 0.0017139 0.00073574 0.00029914 -0.044248 -0.003024 0 0 0 0 0 0 0 0 0 0 0.99548 0 0 0 0 0 0.29028
6.7734 0.007881 0.00090575 0.0025856 0.01805 0 -0.0091713 0.0014796 0.0031149 0.0011046 0.00087448 -0.012149 -0.0030712 0 0 0 0 0 0 0 0 0 0 0.82522 0 0 0 0 0 0.085752
6.7773 0.0013576 0.0004303 -0.0047237 -0.010195 0 -0.027903 0.0016636 0.0032784 0.00098257 0.0010703 0.03568 -0.0030307 0 0 0 0 0 0 0 0 0 0 0.6649 0 0 0 0 0 -0.28958
6.7813 -0.0024305 0.0031535 -0.0015736 -0.033225 0 -0.027816 0.0011894 0.0022419 0.00047236 0.00090819 0.080328 -0.0029274 0 0 0 0 0 0 0 0 0 0 0.55605 0 0 0 0 0 -0.67862
6.7852 -0.0023699 0.0072019 0.0066627 -0.033143 0 -0.008638 0.00059207 0.00091014 -2.0338e-05 0.00062756 0.10178 -0.0028294 0 0 0 0 0 0 0 0 0 0 0.49956 0 0 0 0 0 -0.89904
6.7891 0.00071278 0.010889 0.012683 -0.0063493 0 0.018492 0.0002606 0.00021447 -0.00022673 0.00042987 0.095668 -0.0027794 0 0 0 0 0 0 0 0 0 0 0.46062 0 0 0 0 0 -0.89532
6.793 0.0049202 0.013672 0.012893 0.03243 0 0.038756 0.00014555 0.00036483 -0.00024963 0.0003412 0.077993 -0.0027435 0 0 0 0 0 0 0 0 0 0 0.40217 0 0 0 0 0 -0.78846
6.7969 0.0085151 0.015886 0.008735 0.059457 0 0.042859 5.7689e-06 0.00083381 -0.00035047 0.00029516 0.072794 -0.0026416 0 0 0 0 0 0 0 0 0 0 0.31672 0 0 0 0 0 -0.77406
6.8008 0.010678 0.017764 0.0038247 0.058222 0 0.031325 -0.00016461 0.00098388 -0.00055498 0.00028728 0.092425 -0.0024364 0 0 0 0 0 0 0 0 0 0 0.2294 0 0 0 0 0 -0.95343
6.8047 0.011509 0.018824 0.00056968 0.03084 0 0.012205 -6.6639e-05 0.00067262 -0.00055753 0.00039187 0.12706 -0.0021924 0 0 0 0 0 0 0 0 0 0 0.17252 0 0 0 0 0 -1.2424
6.8086 0.011529 0.018166 -0.00072489 -0.0036763 0 -0.0046556 0.00051159 0.00027729 -7.3411e-05 0.00061872 0.15229 -0.0020343 0 0 0 0 0 0 0 0 0 0 0.15665 0 0 0 0 0 -1.4354
6.8125 0.011147 0.015284 -0.00051648 -0.022956 0 -0.012487 0.0012966 0.00020677 0.00073696 0.0007998 0.14854 -0.0020321 0 0 0 0 0 0 0 0 0 0 0.16432 0 0 0 0 0 -1.3704
6.8164 0.010372 0.010569 0.001157 -0.016746 0 -0.0095791 0.001637 0.00046077 0.0012842 0.00068651 0.11651 -0.0021182 0 0 0 0 0 0 0 0 0 0 0.16931 0 0 0 0 0 -1.0575
6.8203 0.0088864 0.0050927 0.0042712 0.0067013 0 0.0010348 0.0010977 0.00068254 0.0010782 0.00020377 0.07654 -0.0021259 0 0 0 0 0 0 0 0 0 0 0.16137 0 0 0 0 0 -0.67212
6.8242 0.0063831 -2.5574e-05 0.0077772 0.02752 0 0.013073 -4.0433e-05 0.00059664 0.00026641 -0.00039858 0.053268 -0.0019251 0 0 0 0 0 0 0 0 0 0 0.15308 0 0 0 0 0 -0.42417
6.8281 0.0029831 -0.0040459 0.0097332 0.028957 0 0.019507 -0.00093008 0.00032593 -0.00040613 -0.00069375 0.057905 -0.0015416 0 0 0 0 0 0 0 0 0 0 0.16437 0 0 0 0 0 -0.41204
6.832 -0.00056465 -0.006589 0.0088677 0.0091557 0 0.016022 -0.00088399 0.00024129 -0.00025578 -0.00043292 0.081242 -0.0011479 0 0 0 0 0 0 0 0 0 0 0.202 0 0 0 0 0 -0.56695
6.8359 -0.0031231 -0.007439 0.0059001 -0.018174 0 0.0040309 -6.7708e-06 0.00051871 0.00066331 0.00021217 0.1012 -0.00093075 0 0 0 0 0 0 0 0 0 0 0.25449 0 0 0 0 0 -0.71562
6.8398 -0.0037994 -0.0065628 0.0029955 -0.034072 0 -0.0093088 0.00088568 0.00089788 0.0015432 0.00075833 0.098138 -0.00094403 0 0 0 0 0 0 0 0 0 0 0.30709 0 0 0 0 0 -0.70191
6.8438 -0.002563 -0.004352 0.0017449 -0.027757 0 -0.015324 0.0010005 0.00092131 0.0015294 0.00078989 0.066834 -0.0010706 0 0 0 0 0 0 0 0 0 0 0.36113 0 0 0 0 0 -0.47945
6.8477 -0.00034806 -0.0017095 0.0017385 -0.0036306 0 -0.010061 0.0002657 0.00041762 0.00050225 0.00027408 0.018156 -0.0011194 0 0 0 0 0 0 0 0 0 0 0.43781 0 0 0 0 0 -0.12381
6.8516 0.0015265 0.00032458 0.0012068 0.022531 0 0.0022362 -0.0006549 -0.00027651 -0.00080812 -0.00045494 -0.029061 -0.00097109 0 0 0 0 0 0 0 0 0 0 0.56092 0 0 0 0 0 0.22762
6.8555 0.0022321 0.0012148 -0.00099987 0.034706 0 0.01182 -0.0010101 -0.00060136 -0.0014801 -0.00099892 -0.059622 -0.00065279 0 0 0 0 0 0 0 0 0 0 0.73258 0 0 0 0 0 0.46028
6.8594 0.001926 0.0012767 -0.0042051 0.026884 0 0.01086 -0.00062779 -0.00029256 -0.001198 -0.0011901 -0.070027 -0.00029511 0 0 0 0 0 0 0 0 0 0 0.92332 0 0 0 0 0 0.54245
6.8633 0.0014755 0.0013424 -0.0066433 0.0057009 0 -0.00013382 1.6907e-05 0.00038164 -0.00044009 -0.0011303 -0.068925 -2.2467e-05 0 0 0 0 0 0 0 0 0 0 1.0863 0 0 0 0 0 0.53286
6.8672 0.0016546 0.0019692 -0.0071818 -0.01531 0 -0.012338 0.00032944 0.00089411 7.289e-05 -0.00099884 -0.070408 0.0001271 0 0 0 0 0 0 0 0 0 0 1.1852 0 0 0 0 0 0.53703
6.8711 0.0024953 0.0028641 -0.0061298 -0.024925 0 -0.015489 0.00015244 0.00095861 7.6258e-05 -0.00086611 -0.084325 0.00020014 0 0 0 0 0 0 0 0 0 0 1.216 0 0 0 0 0 0.637
6.875 0.0033139 0.0030518 -0.00445 -0.020463 0 -0.0062727 -0.0001823 0.00075145 -9.0178e-05 -0.00069504 -0.10935 0.00026741 0 0 0 0 0 0 0 0 0 0 1.2052 0 0 0 0 0 0.83413
6.8789 0.0033295 0.0016709 -0.0025581 -0.0076904 0 0.0086041 -0.00028363 0.00064791 1.8699e-05 -0.0004802 -0.13324 0.00036802 0 0 0 0 0 0 0 0 0 0 1.1896 0 0 0 0 0 1.0413
6.8828 0.0023046 -0.0012628 -0.0002294 0.0042359 0 0.017308 -0.0001149 0.00076918 0.00038118 -0.00032705 -0.14057 0.00049914 0 0 0 0 0 0 0 0 0 0 1.1911 0 0 0 0 0 1.1356
6.8867 0.00068089 -0.004765 0.0023834 0.0086649 0 0.012035 3.0919e-05 0.00082848 0.00049433 -0.00036149 -0.12349 0.00064185 0 0 0 0 0 0 0 0 0 0 1.2069 0 0 0 0 0 1.0422
6.8906 -0.00082686 -0.0075415 0.004119 0.0045904 0 -0.004712 -8.4772e-05 0.00045194 -5.9089e-05 -0.00057302 -0.088277 0.00078688 0 0 0 0 0 0 0 0 0 0 1.22 0 0 0 0 0 0.79555
6.8945 -0.0017695 -0.00887 0.0036584 -0.0039991 0 -0.021631 -0.00035549 -0.00034985 -0.0010704 -0.00078483 -0.052807 0.00093743 0 0 0 0 0 0 0 0 0 0 1.2179 0 0 0 0 0 0.52912
6.8984 -0.0022007 -0.0090221 0.0010518 -0.011277 0 -0.026835 -0.00044839 -0.0010606 -0.0017941 -0.00080864 -0.035705 0.0010959 0 0 0 0 0 0 0 0 0 0 1.2058 0 0 0 0 0 0.39469
6.9023 -0.0025162 -0.0089243 -0.0019968 -0.01314 0 -0.016683 -0.00018151 -0.0010587 -0.0016272 -0.00062972 -0.044069 0.0012544 0 0 0 0 0 0 0 0 0 0 1.1999 0 0 0 0 0 0.46015
6.9063 -0.0031226 -0.0093495 -0.0037987 -0.0094357 0 0.0012843 0.00026941 -0.00019345 -0.00071493 -0.00041944 -0.068072 0.0013988 0 0 0 0 0 0 0 0 0 0 1.2103 0 0 0 0 0 0.65661
6.9102 -0.0041945 -0.010269 -0.0046621 -0.0038935 0 0.01348 0.0005621 0.0010049 0.00013788 -0.00034969 -0.086623 0.0015189 0 0 0 0 0 0 0 0 0 0 1.2256 0 0 0 0 0 0.81567
6.9141 -0.0056022 -0.010878 -0.0067866 -0.0016749 0 0.009959 0.00056063 0.0017056 0.00019734 -0.00040151 -0.080903 0.0016147 0 0 0 0 0 0 0 0 0 0 1.2163 0 0 0 0 0 0.77752
6.918 -0.006965 -0.010301 -0.011725 -0.0056794 0 -0.0081472 0.0004773 0.0014375 -0.00051746 -0.00037825 -0.047044 0.0016959 0 0 0 0 0 0 0 0 0 0 1.1564 0 0 0 0 0 0.50066
6.9219 -0.0078248 -0.0084885 -0.017935 -0.013941 0 -0.028804 0.00062913 0.00046389 -0.0012536 -0.00012238 0.00068362 0.0017794 0 0 0 0 0 0 0 0 0 0 1.0457 0 0 0 0 0 0.0982
6.9258 -0.0079676 -0.0065903 -0.021393 -0.020448 0 -0.037171 0.0010775 -0.00043625 -0.0012226 0.00028845 0.038885 0.0018833 0 0 0 0 0 0 0 0 0 0 0.91466 0 0 0 0 0 -0.2294
6.9297 -0.0077818 -0.0064066 -0.019298 -0.019646 0 -0.026368 0.0015453 -0.00058124 -0.00031114 0.00058466 0.050825 0.0020161 0 0 0 0 0 0 0 0 0 0 0.80532 0 0 0 0 0 -0.32679
6.9336 -0.0083179 -0.0091511 -0.013394 -0.011681 0 -0.003369 0.0017032 0.00012296 0.00085548 0.00056481 0.038436 0.0021623 0 0 0 0 0 0 0 0 0 0 0.74182 0 0 0 0 0 -0.19455
6.9375 -0.010749 -0.014344 -0.0091501 -0.0037679 0 0.014796 0.001516 0.0011863 0.0015187 0.00031651 0.021643 0.0022792 0 0 0 0 0 0 0 0 0 0 0.71467 0 0 0 0 0 0.0026691
6.9414 -0.015382 -0.01971 -0.010821 -0.0052995 0 0.012792 0.0012787 0.0019717 0.0014598 0.00016327 0.02425 0.0023167 0 0 0 0 0 0 0 0 0 0 0.69172 0 0 0 0 0 0.047422
6.9453 -0.020923 -0.022355 -0.016786 -0.019411 0 -0.01113 0.0013054 0.002172 0.0011162 0.00036849 0.055366 0.0022554 0 0 0 0 0 0 0 0 0 0 0.64681 0 0 0 0 0 -0.16824
6.9492 -0.02479 -0.020533 -0.019962 -0.037851 0 -0.042026 0.0016046 0.0019613 0.0010867 0.00087667 0.099927 0.0021333 0 0 0 0 0 0 0 0 0 0 0.5818 0 0 0 0 0 -0.54559
6.9531 -0.024556 -0.014831 -0.013703 -0.044781 0 -0.057339 0.0018861 0.0017625 0.0015473 0.0013485 0.12689 0.0020321 0 0 0 0 0 0 0 0 0 0 0.52319 0 0 0 0 0 -0.83005
6.957 -0.01967 -0.0078732 0.0017212 -0.028442 0 -0.042748 0.0018813 0.0018742 0.0021319 0.0014665 0.11122 0.0020248 0 0 0 0 0 0 0 0 0 0 0.49703 0 0 0 0 0 -0.79017
6.9609 -0.012107 -0.002721 0.017991 0.0076213 0 -0.0036017 0.0016319 0.0022583 0.0023385 0.0012229 0.054613 0.0021204 0 0 0 0 0 0 0 0 0 0 0.50521 0 0 0 0 0 -0.40198
6.9648 -0.0053084 -0.0010863 0.02443 0.043505 0 0.037039 0.0014385 0.0026125 0.0020141 0.00091446 -0.011503 0.0022539 0 0 0 0 0 0 0 0 0 0 0.52442 0 0 0 0 0 0.10493
6.9688 -0.0020385 -0.0025687 0.015979 0.054967 0 0.053376 0.0015329 0.0026277 0.0014514 0.00084962 -0.045172 0.0023329 0 0 0 0 0 0 0 0 0 0 0.52851 0 0 0 0 0 0.39134
6.9727 -0.0027161 -0.0053125 -0.003069 0.030996 0 0.034695 0.0018289 0.00222 0.0010548 0.0010519 -0.023305 0.0023067 0 0 0 0 0 0 0 0 0 0 0.51303 0 0 0 0 0 0.25058
6.9766 -0.005451 -0.0074165 -0.02239 -0.016248 0 -0.0068328 0.0020115 0.0015881 0.00095821 0.0012448 0.040093 0.0022016 0 0 0 0 0 0 0 0 0 0 0.49941 0 0 0 0 0 -0.22893
6.9805 -0.0076846 -0.0079931 -0.032867 -0.057785 0 -0.044289 0.0018599 0.0010763 0.0009718 0.0011305 0.10144 0.0020938 0 0 0 0 0 0 0 0 0 0 0.51477 0 0 0 0 0 -0.71074
6.9844 -0.0080835 -0.0072552 -0.031855 -0.067134 0 -0.054396 0.0014518 0.0009459 0.00085859 0.00069114 0.1168 0.0020447 0 0 0 0 0 0 0 0 0 0 0.56649 0 0 0 0 0 -0.84218
6.9883 -0.0072121 -0.005873 -0.023042 -0.038937 0 -0.033013 0.0010389 0.0011963 0.00060549 0.00021685 0.072209 0.0020519 0 0 0 0 0 0 0 0 0 0 0.63489 0 0 0 0 0 -0.50371
6.9922 -0.0065921 -0.0043241 -0.012309 0.0070318 0 0.0030895 0.0007493 0.0015528 0.0003992 3.0591e-05 -0.0070325 0.002057 0 0 0 0 0 0 0 0 0 0 0.69055 0 0 0 0 0 0.10884
6.9961 -0.0070964 -0.002718 -0.0036953 0.039821 0 0.028861 0.00046239 0.0016423 0.00036787 0.00017525 -0.074694 0.0020002 0 0 0 0 0 0 0 0 0 0 0.72013 0 0 0 0 0 0.62841
7 -0.0080813 -0.0010042 0.0018207 0.039189 0 0.028424 8.4593e-06 0.0012606 0.00041058 0.00037394 -0.095913 0.0018729 0 0 0 0 0 0 0 0 0 0 0.73726 0 0 0 0 0 0.77658
7.0039 -0.0079305 0.00082574 0.005183 0.0094068 0 0.0050638 -0.0005233 0.0005586 0.00033054 0.00032012 -0.069918 0.0017251 0 0 0 0 0 0 0 0 0 0 0.7694 0 0 0 0 0 0.54708
7.0078 -0.0054543 0.002733 0.0078401 -0.0249 0 -0.022442 -0.00072993 -5.515e-06 0.00013498 3.2142e-05 -0.027637 0.0016228 0 0 0 0 0 0 0 0 0 0 0.83315 0 0 0 0 0 0.18687
7.0117 -0.00093032 0.0046705 0.011106 -0.037354 0 -0.033527 -0.00020785 4.8908e-05 0.00014927 -7.9827e-05 -0.0075481 0.0015936 0 0 0 0 0 0 0 0 0 0 0.91998 0 0 0 0 0 0.0031211
7.0156 0.0040291 0.0064744 0.015693 -0.018912 0 -0.019627 0.0010389 0.00087472 0.00075768 0.00045483 -0.028213 0.0016051 0 0 0 0 0 0 0 0 0 0 1.0033 0 0 0 0 0 0.14577
7.0195 0.0075866 0.0077064 0.020781 0.016331 0 0.010845 0.0024959 0.0021332 0.0019741 0.0016937 -0.076676 0.001592 0 0 0 0 0 0 0 0 0 0 1.0587 0 0 0 0 0 0.51692
7.0234 0.0088403 0.0077598 0.02349 0.042203 0 0.038664 0.003469 0.0031626 0.0032651 0.0030873 -0.1192 0.0015086 0 0 0 0 0 0 0 0 0 0 1.0797 0 0 0 0 0 0.8551
7.0273 0.0081969 0.0063259 0.020232 0.039707 0 0.04631 0.0035751 0.0033927 0.0038568 0.0037865 -0.12518 0.0013634 0 0 0 0 0 0 0 0 0 0 1.0777 0 0 0 0 0 0.92032
7.0313 0.0068322 0.0038579 0.0098468 0.010428 0 0.028824 0.0029728 0.0027265 0.0033159 0.0032592 -0.087615 0.0012099 0 0 0 0 0 0 0 0 0 0 1.0688 0 0 0 0 0 0.65109
7.0352 0.0057791 0.0014945 -0.0040866 -0.025061 0 -0.0033471 0.0021633 0.0016139 0.0019195 0.0017366 -0.027192 0.0011044 0 0 0 0 0 0 0 0 0 0 1.063 0 0 0 0 0 0.19844
7.0391 0.0053292 0.00033139 -0.014636 -0.042054 0 -0.030861 0.0015712 0.0007497 0.00048323 0.00010842 0.021256 0.0010644 0 0 0 0 0 0 0 0 0 0 1.0606 0 0 0 0 0 -0.17343
7.043 0.0050618 0.00059119 -0.016459 -0.029021 0 -0.037405 0.001273 0.00060228 -0.00022464 -0.00069115 0.030942 0.0010606 0 0 0 0 0 0 0 0 0 0 1.0568 0 0 0 0 0 -0.25379
7.0469 0.0043345 0.0014562 -0.010404 0.0045916 0 -0.019958 0.0010603 0.0011046 -9.0801e-06 -0.00034918 0.00021799 0.0010453 0 0 0 0 0 0 0 0 0 0 1.0455 0 0 0 0 0 -0.019518
7.0508 0.0028259 0.0017841 -0.0033122 0.035085 0 0.009022 0.00071065 0.0017283 0.00069687 0.00062603 -0.045869 0.00099134 0 0 0 0 0 0 0 0 0 0 1.0208 0 0 0 0 0 0.34374
7.0547 0.00079396 0.001092 -0.0024409 0.0409 0 0.029415 0.00020092 0.0018833 0.0012499 0.0013272 -0.071097 0.00090792 0 0 0 0 0 0 0 0 0 0 0.97709 0 0 0 0 0 0.55322
7.0586 -0.001063 -9.3974e-05 -0.0090046 0.017472 0 0.026842 -0.00029074 0.0013464 0.0013034 0.001153 -0.051862 0.00082347 0 0 0 0 0 0 0 0 0 0 0.91234 0 0 0 0 0 0.41442
7.0625 -0.0020329 -0.00083837 -0.016669 -0.019484 0 0.0029192 -0.00053719 0.00040939 0.00098812 0.00023335 0.0057909 0.00075354 0 0 0 0 0 0 0 0 0 0 0.83319 0 0 0 0 0 -0.03591
7.0664 -0.001849 -0.00073923 -0.016752 -0.044522 0 -0.025189 -0.00041523 -0.00035336 0.00067399 -0.00074563 0.068262 0.00068606 0 0 0 0 0 0 0 0 0 0 0.75542 0 0 0 0 0 -0.53494
7.0703 -0.00089064 -0.0002755 -0.0058544 -0.039877 0 -0.03652 3.5914e-05 -0.00050488 0.00058793 -0.0011319 0.096248 0.00059795 0 0 0 0 0 0 0 0 0 0 0.69678 0 0 0 0 0 -0.76362
7.0742 4.1769e-05 -0.00022929 0.010761 -0.0079544 0 -0.021598 0.00064675 -3.0866e-05 0.0006517 -0.0007952 0.072669 0.00048623 0 0 0 0 0 0 0 0 0 0 0.66631 0 0 0 0 0 -0.57629
7.0781 0.0002738 -0.00080459 0.023087 0.029854 0 0.0099447 0.0012 0.00071247 0.00065455 -0.00011579 0.016647 0.00038061 0 0 0 0 0 0 0 0 0 0 0.65856 0 0 0 0 0 -0.12283
7.082 -0.00024844 -0.0013838 0.02421 0.04765 0 0.035722 0.0015345 0.0013104 0.00054227 0.00045268 -0.028346 0.00032178 0 0 0 0 0 0 0 0 0 0 0.65797 0 0 0 0 0 0.24278
7.0859 -0.00092091 -0.0012044 0.015339 0.033078 0 0.036866 0.0016326 0.0015818 0.00050122 0.00079662 -0.02541 0.000324 0 0 0 0 0 0 0 0 0 0 0.64987 0 0 0 0 0 0.21719
7.0898 -0.00098818 -0.00026022 0.0039708 -0.0037213 0 0.012255 0.0016186 0.001615 0.00073586 0.0011354 0.027983 0.00035932 0 0 0 0 0 0 0 0 0 0 0.62933 0 0 0 0 0 -0.21982
7.0938 -0.00022268 0.00055595 -0.0026996 -0.036907 0 -0.020279 0.0016321 0.0015616 0.001166 0.0016353 0.096776 0.00038195 0 0 0 0 0 0 0 0 0 0 0.60185 0 0 0 0 0 -0.77798
7.0977 0.00079779 0.00030932 -0.003142 -0.043057 0 -0.037017 0.0016572 0.0014247 0.0013838 0.002079 0.1333 0.00037124 0 0 0 0 0 0 0 0 0 0 0.57714 0 0 0 0 0 -1.0661
7.1016 0.0011005 -0.00092202 -0.0012929 -0.017775 0 -0.025932 0.0014872 0.0010747 0.000984 0.0019859 0.1122 0.00035004 0 0 0 0 0 0 0 0 0 0 0.56234 0 0 0 0 0 -0.88284
7.1055 0.00012017 -0.0018823 -0.0017918 0.021259 0 0.0045226 0.0009254 0.00047777 4.2679e-06 0.00112 0.048765 0.00035653 0 0 0 0 0 0 0 0 0 0 0.55912 0 0 0 0 0 -0.36562
7.1094 -0.0017739 -0.0011427 -0.0054996 0.047076 0 0.031976 8.1229e-05 -0.00011598 -0.00095075 -0.0001109 -0.013106 0.00039546 0 0 0 0 0 0 0 0 0 0 0.56436 0 0 0 0 0 0.11839
7.1133 -0.0034955 0.0015878 -0.0092233 0.04269 0 0.036833 -0.00055464 -0.00027511 -0.0010995 -0.00082517 -0.033825 0.00042005 0 0 0 0 0 0 0 0 0 0 0.57193 0 0 0 0 0 0.25016
7.1172 -0.0040424 0.0050662 -0.0092235 0.012739 0 0.01639 -0.00043774 0.00024634 -0.00012646 -0.00035723 -0.0064277 0.00037047 0 0 0 0 0 0 0 0 0 0 0.57486 0 0 0 0 0 -0.010639
7.1211 -0.0032119 0.0074518 -0.0046977 -0.020773 0 -0.013875 0.00050389 0.0011989 0.0014623 0.0011124 0.040614 0.00023768 0 0 0 0 0 0 0 0 0 0 0.56892 0 0 0 0 0 -0.41464
7.125 -0.0016431 0.007772 0.0019766 -0.034944 0 -0.032088 0.0016326 0.0019191 0.0026302 0.0025861 0.066593 8.9518e-05 0 0 0 0 0 0 0 0 0 0 0.55739 0 0 0 0 0 -0.62556
7.1289 -0.00019134 0.0066264 0.0079255 -0.022045 0 -0.025573 0.0019806 0.0018129 0.0025736 0.0029864 0.048776 2.4769e-05 0 0 0 0 0 0 0 0 0 0 0.55298 0 0 0 0 0 -0.4696
7.1328 0.0007778 0.0055283 0.012306 0.0064469 0 0.0010045 0.0010319 0.00086466 0.0013535 0.0020114 -0.0029639 8.8985e-05 0 0 0 0 0 0 0 0 0 0 0.5723 0 0 0 0 0 -0.043883
7.1367 0.0015578 0.0054949 0.016167 0.029881 0 0.029906 -0.00074628 -0.00028348 -0.00014325 0.00037368 -0.056006 0.00022763 0 0 0 0 0 0 0 0 0 0 0.62442 0 0 0 0 0 0.37921
7.1406 0.0026316 0.0061348 0.020137 0.033927 0 0.04288 -0.0021552 -0.00080115 -0.00091 -0.00078935 -0.079498 0.00032413 0 0 0 0 0 0 0 0 0 0 0.70141 0 0 0 0 0 0.5586
7.1445 0.0040421 0.005996 0.022653 0.019651 0 0.032784 -0.0021725 -0.00032663 -0.00061468 -0.00083292 -0.0646 0.00029413 0 0 0 0 0 0 0 0 0 0 0.77999 0 0 0 0 0 0.44158
7.1484 0.0051955 0.0038448 0.020787 0.00023287 0 0.0068788 -0.00078134 0.0007375 0.00018386 -6.7905e-05 -0.027297 0.00015399 0 0 0 0 0 0 0 0 0 0 0.83516 0 0 0 0 0 0.17058
7.1523 0.0052669 -0.00019942 0.012999 -0.01066 0 -0.019187 0.0010042 0.0015469 0.00057526 0.00059593 0.0053718 3.3894e-06 0 0 0 0 0 0 0 0 0 0 0.85589 0 0 0 0 0 -0.040372
7.1563 0.0038422 -0.0045545 0.0011809 -0.0089916 0 -0.031695 0.0019569 0.0014868 0.00011433 0.0004713 0.013955 -5.9928e-05 0 0 0 0 0 0 0 0 0 0 0.85075 0 0 0 0 0 -0.055589
7.1602 0.0012647 -0.0071271 -0.010012 -0.0014444 0 -0.026627 0.0016001 0.00062815 -0.00080366 -0.00035395 -0.0025623 -1.5545e-05 0 0 0 0 0 0 0 0 0 0 0.83901 0 0 0 0 0 0.10744
7.1641 -0.001541 -0.0065979 -0.016058 0.0021091 0 -0.010577 0.00049678 -0.00039625 -0.0013306 -0.0011805 -0.029072 7.7993e-05 0 0 0 0 0 0 0 0 0 0 0.83539 0 0 0 0 0 0.31224
7.168 -0.0035586 -0.0031787 -0.015336 -0.0023548 0 0.0048202 -0.00033745 -0.00094839 -0.00095302 -0.0013664 -0.046292 0.00014649 0 0 0 0 0 0 0 0 0 0 0.84129 0 0 0 0 0 0.40771
7.1719 -0.0041089 0.0015727 -0.0096949 -0.0099609 0 0.010823 -0.00032108 -0.00087208 3.8491e-05 -0.0008694 -0.043803 0.00016126 0 0 0 0 0 0 0 0 0 0 0.84841 0 0 0 0 0 0.32986
7.1758 -0.003021 0.0056776 -0.0027764 -0.011798 0 0.0067559 0.00030416 -0.00050914 0.00082147 -0.00020302 -0.026231 0.00014259 0 0 0 0 0 0 0 0 0 0 0.84956 0 0 0 0 0 0.13971
7.1797 -0.00060556 0.0078082 0.0023425 -0.003087 0 -0.00065537 0.00085938 -0.00029248 0.00079683 8.8866e-05 -0.0091995 0.00011509 0 0 0 0 0 0 0 0 0 0 0.84546 0 0 0 0 0 -0.022031
7.1836 0.0024464 0.0078852 0.0045366 0.012249 0 -0.0030126 0.00093394 -0.00033091 0.00013024 -8.0645e-05 -0.0077614 7.3551e-05 0 0 0 0 0 0 0 0 0 0 0.84235 0 0 0 0 0 -0.034431
7.1875 0.0052424 0.0068747 0.0045881 0.024206 0 0.0030889 0.00070703 -0.00036382 -0.00041731 -0.00032389 -0.024802 -1.2007e-07 0 0 0 0 0 0 0 0 0 0 0.84435 0 0 0 0 0 0.1137
7.1914 0.0070096 0.0059367 0.004296 0.024279 0 0.013329 0.00062444 -8.8335e-05 -0.00021159 -0.00019914 -0.047614 -9.0964e-05 0 0 0 0 0 0 0 0 0 0 0.84921 0 0 0 0 0 0.30694
7.1953 0.0074834 0.005515 0.0054419 0.01202 0 0.019019 0.00082826 0.00048334 0.0006445 0.0003475 -0.05606 -0.00013646 0 0 0 0 0 0 0 0 0 0 0.85094 0 0 0 0 0 0.37939
7.1992 0.0070829 0.0050563 0.0088776 -0.0043591 0 0.014179 0.00095661 0.00098003 0.0013712 0.00091158 -0.037521 -7.2766e-05 0 0 0 0 0 0 0 0 0 0 0.84532 0 0 0 0 0 0.23726
7.2031 0.0066329 0.0036253 0.013848 -0.013733 0 0.00087831 0.00051986 0.00097221 0.0011897 0.00096252 0.0022453 9.7854e-05 0 0 0 0 0 0 0 0 0 0 0.83211 0 0 0 0 0 -0.062159
7.207 0.0067388 0.00095763 0.017956 -0.0099177 0 -0.011603 -0.00054042 0.00033459 8.9306e-06 0.00026969 0.041501 0.00029027 0 0 0 0 0 0 0 0 0 0 0.81239 0 0 0 0 0 -0.34241
7.2109 0.0072885 -0.0019644 0.018256 0.003987 0 -0.013595 -0.0016869 -0.00064387 -0.0014817 -0.00092128 0.057775 0.00039886 0 0 0 0 0 0 0 0 0 0 0.78584 0 0 0 0 0 -0.43641
7.2148 0.0075413 -0.0034325 0.013213 0.017785 0 -0.0027508 -0.0021951 -0.0014707 -0.0023774 -0.0020591 0.044922 0.00038753 0 0 0 0 0 0 0 0 0 0 0.75208 0 0 0 0 0 -0.31606
7.2188 0.0067877 -0.0023289 0.004256 0.021321 0 0.013497 -0.0017508 -0.0017784 -0.0022666 -0.0026316 0.018337 0.00032211 0 0 0 0 0 0 0 0 0 0 0.71472 0 0 0 0 0 -0.11769
7.2227 0.005034 0.00084625 -0.0045769 0.011593 0 0.022999 -0.00068352 -0.0015111 -0.0014778 -0.0024325 0.0033041 0.00031015 0 0 0 0 0 0 0 0 0 0 0.6824 0 0 0 0 0 -0.036663
7.2266 0.0030919 0.0041899 -0.0091182 -0.0050938 0 0.01787 0.00034929 -0.00087398 -0.00070079 -0.0016169 0.01507 0.00040202 0 0 0 0 0 0 0 0 0 0 0.66356 0 0 0 0 0 -0.17125
7.2305 0.0019555 0.0057825 -0.0079988 -0.017437 0 0.00058563 0.00089693 -0.00015119 -0.00036829 -0.00056947 0.04651 0.00054613 0 0 0 0 0 0 0 0 0 0 0.65934 0 0 0 0 0 -0.44123
7.2344 0.0019972 0.0051166 -0.0036249 -0.016948 0 -0.017518 0.00098134 0.00044536 -0.00035357 0.00030579 0.073573 0.00064006 0 0 0 0 0 0 0 0 0 0 0.66202 0 0 0 0 0 -0.64877
7.2383 0.0026895 0.0033508 -0.00018201 -0.003835 0 -0.024244 0.00091799 0.00082363 -0.00020225 0.00077486 0.074353 0.00062727 0 0 0 0 0 0 0 0 0 0 0.6617 0 0 0 0 0 -0.63343
7.2422 0.003093 0.0021877 -0.00017865 0.013155 0 -0.015126 0.00094943 0.00098918 0.00037315 0.00086389 0.046477 0.00054688 0 0 0 0 0 0 0 0 0 0 0.65514 0 0 0 0 0 -0.39708
7.2461 0.0026552 0.0023904 -0.0024651 0.022836 0 0.0035654 0.0010699 0.0010078 0.0012075 0.00080601 0.0089613 0.00049245 0 0 0 0 0 0 0 0 0 0 0.64785 0 0 0 0 0 -0.1006
7.25 0.0016054 0.0032445 -0.0035221 0.019286 0 0.019337 0.001155 0.00096533 0.0018389 0.00086046 -0.012601 0.0005254 0 0 0 0 0 0 0 0 0 0 0.64694 0 0 0 0 0 0.060802
7.2539 0.00062805 0.0033657 -0.00092983 0.0056796 0 0.022018 0.0011775 0.0009171 0.001922 0.0011104 -0.0054334 0.00062964 0 0 0 0 0 0 0 0 0 0 0.65228 0 0 0 0 0 0.0022019
7.2578 0.0001749 0.0020157 0.0041344 -0.0083761 0 0.010371 0.0012421 0.00085129 0.0015085 0.0013907 0.02158 0.00074698 0 0 0 0 0 0 0 0 0 0 0.65594 0 0 0 0 0 -0.19658
7.2617 7.7467e-05 -0.00031003 0.0077654 -0.013908 0 -0.0074785 0.0014192 0.00071279 0.00096845 0.0014192 0.045593 0.00084871 0 0 0 0 0 0 0 0 0 0 0.65122 0 0 0 0 0 -0.35954
7.2656 -0.0002173 -0.0024794 0.006905 -0.0087867 0 -0.019669 0.0016033 0.0004879 0.0006618 0.0010395 0.047057 0.00096391 0 0 0 0 0 0 0 0 0 0 0.64223 0 0 0 0 0 -0.34472
7.2695 -0.0010795 -0.0038112 0.0023478 0.0013594 0 -0.018372 0.0015905 0.00026978 0.0006678 0.00037317 0.023126 0.0011344 0 0 0 0 0 0 0 0 0 0 0.64273 0 0 0 0 0 -0.13775
7.2734 -0.002375 -0.0045553 -0.0017668 0.0078701 0 -0.0047228 0.001307 0.00021448 0.00078358 -0.000257 -0.011843 0.0013468 0 0 0 0 0 0 0 0 0 0 0.66365 0 0 0 0 0 0.15
7.2773 -0.0036677 -0.0053662 -0.00175 0.0055859 0 0.012039 0.00093416 0.00039859 0.00074725 -0.00056627 -0.03738 0.0015203 0 0 0 0 0 0 0 0 0 0 0.70091 0 0 0 0 0 0.3634
7.2813 -0.0046753 -0.0064125 0.0019522 -0.0037404 0 0.020596 0.00077162 0.00071266 0.00047049 -0.00049822 -0.04059 0.0015719 0 0 0 0 0 0 0 0 0 0 0.73639 0 0 0 0 0 0.40175
7.2852 -0.0054792 -0.0070933 0.0047451 -0.01338 0 0.014974 0.00096317 0.00092394 0.00010422 -0.00020354 -0.023308 0.0014997 0 0 0 0 0 0 0 0 0 0 0.75331 0 0 0 0 0 0.27235
7.2891 -0.0062956 -0.0066639 0.0018782 -0.016963 0 -0.001387 0.001363 0.00088713 -7.404e-05 0.00014745 0.00047395 0.0014012 0 0 0 0 0 0 0 0 0 0 0.75236 0 0 0 0 0 0.077591
7.293 -0.007111 -0.0051193 -0.0070027 -0.012924 0 -0.01775 0.0016815 0.00071356 0.00016125 0.00051697 0.013753 0.0014009 0 0 0 0 0 0 0 0 0 0 0.75312 0 0 0 0 0 -0.04709
7.2969 -0.0076375 -0.003417 -0.016978 -0.0049224 0 -0.023326 0.0017602 0.00071201 0.00085266 0.0009666 0.00626 0.0015482 0 0 0 0 0 0 0 0 0 0 0.77805 0 0 0 0 0 -0.0081622
7.3008 -0.007679 -0.002778 -0.021731 0.0014465 0 -0.014922 0.0016939 0.0011177 0.0018214 0.0014933 -0.020119 0.0017775 0 0 0 0 0 0 0 0 0 0 0.83268 0 0 0 0 0 0.19425
7.3047 -0.0075121 -0.0036923 -0.01887 0.002615 0 0.00047401 0.0016844 0.0018449 0.0027199 0.0019319 -0.052393 0.0019626 0 0 0 0 0 0 0 0 0 0 0.89973 0 0 0 0 0 0.4626
7.3086 -0.0077938 -0.0055077 -0.011885 -0.0013087 0 0.010489 0.0017906 0.0025069 0.003165 0.0020514 -0.073386 0.0020165 0 0 0 0 0 0 0 0 0 0 0.95242 0 0 0 0 0 0.65205
7.3125 -0.0089564 -0.0069091 -0.0067886 -0.0077589 0 0.0065357 0.0018463 0.0027128 0.0029271 0.0017633 -0.071442 0.0019486 0 0 0 0 0 0 0 0 0 0 0.97498 0 0 0 0 0 0.65367
7.3164 -0.010612 -0.0068259 -0.0064427 -0.01393 0 -0.0092814 0.0016333 0.0023837 0.0020889 0.0012311 -0.047971 0.0018401 0 0 0 0 0 0 0 0 0 0 0.97256 0 0 0 0 0 0.46562
7.3203 -0.011585 -0.005049 -0.0078451 -0.017854 0 -0.024996 0.0011291 0.0018011 0.0010538 0.00076114 -0.017914 0.0017677 0 0 0 0 0 0 0 0 0 0 0.96326 0 0 0 0 0 0.20441
7.3242 -0.010679 -0.0022329 -0.0051277 -0.017999 0 -0.027283 0.0005661 0.0013424 0.00033812 0.00056948 -0.0014537 0.0017482 0 0 0 0 0 0 0 0 0 0 0.96125 0 0 0 0 0 0.038849
7.3281 -0.0076187 0.00052124 0.0042977 -0.012931 0 -0.011608 0.00023772 0.0011558 0.00024496 0.00064045 -0.010972 0.0017428 0 0 0 0 0 0 0 0 0 0 0.96691 0 0 0 0 0 0.081072
7.332 -0.003389 0.0021435 0.016179 -0.0024387 0 0.013611 0.00024216 0.0010775 0.0006451 0.00079159 -0.041578 0.0017052 0 0 0 0 0 0 0 0 0 0 0.97131 0 0 0 0 0 0.30516
7.3359 0.00034441 0.0019756 0.022113 0.010543 0 0.032268 0.00041309 0.00085755 0.0010553 0.00085392 -0.072556 0.0016232 0 0 0 0 0 0 0 0 0 0 0.96821 0 0 0 0 0 0.55406
7.3398 0.002292 5.7198e-05 0.016509 0.019661 0 0.031659 0.00049476 0.00045427 0.00099042 0.00078085 -0.080202 0.0015255 0 0 0 0 0 0 0 0 0 0 0.96043 0 0 0 0 0 0.63842
7.3438 0.0022667 -0.0027746 0.0017518 0.018294 0 0.011383 0.00037951 9.9121e-05 0.00033783 0.00060588 -0.054091 0.0014567 0 0 0 0 0 0 0 0 0 0 0.95477 0 0 0 0 0 0.46492
7.3477 0.0010719 -0.0051876 -0.013188 0.004773 0 -0.016335 0.00018324 6.5371e-05 -0.00053997 0.00034747 -0.0053095 0.0014494 0 0 0 0 0 0 0 0 0 0 0.95208 0 0 0 0 0 0.10565
7.3516 -0.00026258 -0.0060817 -0.019728 -0.014549 0 -0.035002 0.00011186 0.0003768 -0.0010656 5.554e-06 0.039926 0.0015068 0 0 0 0 0 0 0 0 0 0 0.94363 0 0 0 0 0 -0.2439
7.3555 -0.0012205 -0.0053152 -0.016257 -0.027985 0 -0.034754 0.00027376 0.00075358 -0.00087518 -0.0003434 0.057564 0.0015999 0 0 0 0 0 0 0 0 0 0 0.91835 0 0 0 0 0 -0.39382
7.3594 -0.0019513 -0.0037983 -0.008693 -0.026318 0 -0.01821 0.00061636 0.00085658 -8.6444e-05 -0.00049979 0.041966 0.0016746 0 0 0 0 0 0 0 0 0 0 0.87392 0 0 0 0 0 -0.28804
7.3633 -0.0028209 -0.0027434 -0.0047381 -0.010224 0 0.0023486 0.0010089 0.00059476 0.0007913 -0.00026746 0.0093922 0.0016746 0 0 0 0 0 0 0 0 0 0 0.82097 0 0 0 0 0 -0.041348
7.3672 -0.0038482 -0.0026328 -0.0070962 0.0089969 0 0.013844 0.0013462 0.00019908 0.0012184 0.00032154 -0.013954 0.0015755 0 0 0 0 0 0 0 0 0 0 0.77606 0 0 0 0 0 0.14335
7.3711 -0.004549 -0.0028203 -0.011611 0.017099 0 0.010883 0.0015609 -2.7277e-07 0.00097437 0.00091971 -0.010736 0.0014113 0 0 0 0 0 0 0 0 0 0 0.74997 0 0 0 0 0 0.11999
7.375 -0.0043037 -0.0021627 -0.011606 0.0077894 0 -0.0016876 0.0015747 0.00013116 0.00025268 0.0010698 0.015584 0.0012643 0 0 0 0 0 0 0 0 0 0 0.7414 0 0 0 0 0 -0.097776
7.3789 -0.0028909 -0.00010534 -0.0041135 -0.011725 0 -0.013142 0.001301 0.00044613 -0.00052337 0.00057931 0.044303 0.0012125 0 0 0 0 0 0 0 0 0 0 0.74075 0 0 0 0 0 -0.35176
7.3828 -0.00069858 0.0028245 0.007691 -0.025529 0 -0.01452 0.00074343 0.00069592 -0.00098459 -0.0002675 0.053598 0.0012687 0 0 0 0 0 0 0 0 0 0 0.73919 0 0 0 0 0 -0.4616
7.3867 0.0015869 0.0055847 0.017678 -0.020991 0 -0.0042242 8.5273e-05 0.00076755 -0.00099473 -0.00089134 0.036864 0.0013652 0 0 0 0 0 0 0 0 0 0 0.73451 0 0 0 0 0 -0.36195
7.3906 0.0035494 0.007635 0.02212 0.0013102 0 0.011782 -0.00037241 0.00073157 -0.0006502 -0.00088013 0.0070017 0.0014044 0 0 0 0 0 0 0 0 0 0 0.72991 0 0 0 0 0 -0.14902
7.3945 0.0053654 0.0093063 0.022092 0.027729 0 0.024611 -0.00042574 0.00067639 -0.00017304 -0.00034206 -0.014186 0.0013385 0 0 0 0 0 0 0 0 0 0 0.72853 0 0 0 0 0 -0.00058715
7.3984 0.0075601 0.011097 0.021059 0.041772 0 0.028301 -0.00015758 0.00054311 0.00019593 0.00017024 -0.012811 0.0012108 0 0 0 0 0 0 0 0 0 0 0.73011 0 0 0 0 0 -0.033406
7.4023 0.010353 0.012649 0.020561 0.036224 0 0.022909 9.8073e-05 0.00017395 0.00026616 0.00011461 0.0073265 0.0011178 0 0 0 0 0 0 0 0 0 0 0.73206 0 0 0 0 0 -0.21283
7.4063 0.013134 0.012618 0.018527 0.017555 0 0.013215 2.6256e-05 -0.00045737 -4.2394e-05 -0.00059164 0.029274 0.0011271 0 0 0 0 0 0 0 0 0 0 0.73281 0 0 0 0 0 -0.38735
7.4102 0.01458 0.0098054 0.011823 -0.00046334 0 0.0045992 -0.00038519 -0.0010909 -0.00063629 -0.0015075 0.03741 0.0012226 0 0 0 0 0 0 0 0 0 0 0.73309 0 0 0 0 0 -0.41784
7.4141 0.013447 0.0045815 0.00026736 -0.0080397 0 -0.00053513 -0.00080835 -0.0013149 -0.0012388 -0.0020282 0.02967 0.0013261 0 0 0 0 0 0 0 0 0 0 0.73419 0 0 0 0 0 -0.29238
7.418 0.0095121 -0.00084109 -0.012072 -0.0059731 0 -0.0032612 -0.00083803 -0.00091491 -0.0015034 -0.0018484 0.017647 0.0013705 0 0 0 0 0 0 0 0 0 0 0.73576 0 0 0 0 0 -0.13036
7.4219 0.0039362 -0.0037741 -0.019677 -0.0025939 0 -0.0056775 -0.00033849 -0.00011332 -0.0012291 -0.0011484 0.015114 0.0013548 0 0 0 0 0 0 0 0 0 0 0.7359 0 0 0 0 0 -0.074355
7.4258 -0.0012812 -0.0029825 -0.019792 -0.004645 0 -0.0080188 0.00042422 0.0005599 -0.0005331 -0.00038885 0.025194 0.0013309 0 0 0 0 0 0 0 0 0 0 0.73336 0 0 0 0 0 -0.16435
7.4297 -0.0044136 0.00050005 -0.014073 -0.010699 0 -0.0080246 0.00097942 0.00069136 0.00018494 6.6934e-05 0.037233 0.0013438 0 0 0 0 0 0 0 0 0 0 0.72934 0 0 0 0 0 -0.30281
7.4336 -0.0048793 0.0043721 -0.0064163 -0.012873 0 -0.003144 0.0010118 0.00033511 0.00050674 0.00017768 0.03586 0.0013879 0 0 0 0 0 0 0 0 0 0 0.72661 0 0 0 0 0 -0.33915
7.4375 -0.0032794 0.0069256 0.00058779 -0.0048382 0 0.0064384 0.00058739 -3.6551e-05 0.00030933 0.00015202 0.014353 0.0014236 0 0 0 0 0 0 0 0 0 0 0.7271 0 0 0 0 0 -0.19894
7.4414 -0.00069254 0.0080738 0.0070012 0.011476 0 0.016798 7.4702e-05 4.5699e-05 -0.00012967 0.00020092 -0.019029 0.0014292 0 0 0 0 0 0 0 0 0 0 0.73037 0 0 0 0 0 0.053054
7.4453 0.00209 0.0087344 0.013743 0.02659 0 0.022453 -0.00015346 0.00062349 -0.00034909 0.00034949 -0.046787 0.0014299 0 0 0 0 0 0 0 0 0 0 0.73439 0 0 0 0 0 0.26618
7.4492 0.0047449 0.0093742 0.020043 0.030891 0 0.020173 1.0152e-05 0.001258 -9.0252e-05 0.00044072 -0.054904 0.001469 0 0 0 0 0 0 0 0 0 0 0.73767 0 0 0 0 0 0.32306
7.4531 0.006998 0.0092759 0.023218 0.022177 0 0.011402 0.0003614 0.0013892 0.00046405 0.00028254 -0.042146 0.0015541 0 0 0 0 0 0 0 0 0 0 0.74014 0 0 0 0 0 0.22259
7.457 0.008207 0.00727 0.021149 0.0069699 0 0.0013741 0.00056454 0.00078451 0.00081451 -0.00020162 -0.019205 0.0016363 0 0 0 0 0 0 0 0 0 0 0.74224 0 0 0 0 0 0.06427
7.4609 0.0075398 0.0031316 0.014779 -0.0050492 0 -0.0044004 0.00039705 -0.0003069 0.00055387 -0.00091632 0.00027592 0.0016531 0 0 0 0 0 0 0 0 0 0 0.74369 0 0 0 0 0 -0.040437
7.4648 0.0046934 -0.001851 0.0077189 -0.008398 0 -0.0036483 -0.00011557 -0.0013884 -0.00027014 -0.0016364 0.0088128 0.0015915 0 0 0 0 0 0 0 0 0 0 0.7435 0 0 0 0 0 -0.047626
7.4688 0.00044057 -0.0057991 0.003031 -0.0049514 0 0.0015239 -0.0007387 -0.0020884 -0.001146 -0.0021024 0.0077109 0.0015086 0 0 0 0 0 0 0 0 0 0 0.74143 0 0 0 0 0 0.0093613
7.4727 -0.0036796 -0.0078044 0.00033784 -0.0011224 0 0.0062982 -0.0011786 -0.0023318 -0.0014656 -0.002125 0.0030745 0.0014826 0 0 0 0 0 0 0 0 0 0 0.73899 0 0 0 0 0 0.070795
7.4766 -0.0064396 -0.0086049 -0.0036957 -0.0022959 0 0.0061532 -0.0012299 -0.0022101 -0.00097423 -0.0016651 0.00020367 0.0015409 0 0 0 0 0 0 0 0 0 0 0.73842 0 0 0 0 0 0.10345
7.4805 -0.0078745 -0.0096823 -0.011707 -0.0092248 0 -0.00071296 -0.00084295 -0.0017527 5.9857e-05 -0.0008528 0.0010511 0.0016355 0 0 0 0 0 0 0 0 0 0 0.74048 0 0 0 0 0 0.10985
7.4844 -0.0091772 -0.011621 -0.022249 -0.018459 0 -0.012578 -0.00010614 -0.00087963 0.0010853 7.6836e-05 0.005123 0.0016929 0 0 0 0 0 0 0 0 0 0 0.74343 0 0 0 0 0 0.10107
7.4883 -0.011493 -0.013294 -0.030029 -0.025241 0 -0.02493 0.00081141 0.00040814 0.0016992 0.00089989 0.010927 0.0016881 0 0 0 0 0 0 0 0 0 0 0.74436 0 0 0 0 0 0.075247
7.4922 -0.014603 -0.012697 -0.029785 -0.026049 0 -0.032215 0.0017088 0.0018232 0.001904 0.0014907 0.015856 0.0016699 0 0 0 0 0 0 0 0 0 0 0.74211 0 0 0 0 0 0.028677
7.4961 -0.016713 -0.0087289 -0.020409 -0.019543 0 -0.030112 0.0023811 0.0028411 0.0019915 0.0018172 0.015603 0.0017111 0 0 0 0 0 0 0 0 0 0 0.73882 0 0 0 0 0 -0.017752
7.5 -0.015667 -0.0023861 -0.0057947 -0.0066643 0 -0.017779 0.002651 0.0030338 0.0021941 0.0018721 0.005687 0.00183 0 0 0 0 0 0 0 0 0 0 0.73859 0 0 0 0 0 -0.016184
7.5039 -0.010699 0.0036606 0.0080388 0.0091444 0 0.00096293 0.0024316 0.0024184 0.002442 0.0016375 -0.014559 0.0019633 0 0 0 0 0 0 0 0 0 0 0.74443 0 0 0 0 0 0.071324
7.5078 -0.0032792 0.0067419 0.016786 0.022092 0 0.018592 0.0018049 0.0014914 0.002453 0.0011433 -0.038785 0.002019 0 0 0 0 0 0 0 0 0 0 0.75585 0 0 0 0 0 0.22675
7.5117 0.003658 0.0058069 0.019503 0.025872 0 0.027219 0.0010411 0.00087801 0.0020552 0.00055486 -0.055201 0.0019602 0 0 0 0 0 0 0 0 0 0 0.76923 0 0 0 0 0 0.36898
7.5156 0.0075309 0.0018441 0.017454 0.017264 0 0.022835 0.00049181 0.00086416 0.00142 0.0001539 -0.053423 0.0018417 0 0 0 0 0 0 0 0 0 0 0.78023 0 0 0 0 0 0.4032
7.5195 0.0075974 -0.0030005 0.012152 -0.00074911 0 0.0079156 0.00037544 0.0012024 0.00095801 0.0001586 -0.032116 0.0017628 0 0 0 0 0 0 0 0 0 0 0.78624 0 0 0 0 0 0.29257
7.5234 0.0050752 -0.0067935 0.0047212 -0.019346 0 -0.009586 0.00060087 0.0013554 0.0009532 0.00051503 -0.001335 0.0017788 0 0 0 0 0 0 0 0 0 0 0.78736 0 0 0 0 0 0.093589
7.5273 0.0019955 -0.0087038 -0.0033631 -0.028579 0 -0.020615 0.00080177 0.0009718 0.0012729 0.0008788 0.023018 0.0018527 0 0 0 0 0 0 0 0 0 0 0.78559 0 0 0 0 0 -0.07715
7.5313 -0.00018685 -0.0089906 -0.0098569 -0.023711 0 -0.020214 0.0006182 0.00019672 0.0014456 0.00087001 0.029155 0.0018905 0 0 0 0 0 0 0 0 0 0 0.7834 0 0 0 0 0 -0.12256
7.5352 -0.0012019 -0.0083405 -0.012808 -0.008561 0 -0.010264 3.6497e-05 -0.00043941 0.0010711 0.00041888 0.016808 0.0018261 0 0 0 0 0 0 0 0 0 0 0.78246 0 0 0 0 0 -0.032097
7.5391 -0.0015519 -0.0071408 -0.012167 0.0069462 0 0.0020004 -0.00051192 -0.0004507 0.00020975 -0.00011595 -0.003147 0.0016823 0 0 0 0 0 0 0 0 0 0 0.78306 0 0 0 0 0 0.11227
7.543 -0.0016591 -0.0051813 -0.0099276 0.013595 0 0.0087905 -0.00044176 0.00021363 -0.00060743 -0.00021111 -0.016445 0.001553 0 0 0 0 0 0 0 0 0 0 0.78406 0 0 0 0 0 0.19431
7.5469 -0.0013632 -0.0019547 -0.0081657 0.0092193 0 0.0068077 0.00048662 0.0011285 -0.00079072 0.00036628 -0.015091 0.0015257 0 0 0 0 0 0 0 0 0 0 0.78376 0 0 0 0 0 0.14412
7.5508 -0.00011382 0.0026554 -0.0067807 -6.45e-05 0 -0.00073576 0.001871 0.0017156 -0.00019193 0.0013077 -0.0023336 0.0016107 0 0 0 0 0 0 0 0 0 0 0.78122 0 0 0 0 0 -0.013828
7.5547 0.0024034 0.0077878 -0.0035038 -0.0046792 0 -0.0065273 0.0028732 0.0016565 0.00073116 0.0019621 0.010264 0.0017335 0 0 0 0 0 0 0 0 0 0 0.77743 0 0 0 0 0 -0.17688
7.5586 0.0057531 0.011642 0.0033761 0.0009534 0 -0.0045568 0.0028197 0.0010766 0.0012356 0.0018364 0.011561 0.001793 0 0 0 0 0 0 0 0 0 0 0.77498 0 0 0 0 0 -0.23428
7.5625 0.0087468 0.012322 0.012115 0.013711 0 0.0050671 0.0017257 0.00038979 0.00084522 0.0009752 -0.00055026 0.0017376 0 0 0 0 0 0 0 0 0 0 0.7761 0 0 0 0 0 -0.14607
7.5664 0.0099756 0.0090553 0.017686 0.023392 0 0.015437 0.00029803 -3.1842e-05 -0.00030323 -9.7507e-05 -0.016712 0.0016005 0 0 0 0 0 0 0 0 0 0 0.7804 0 0 0 0 0 0.022606
7.5703 0.008584 0.002936 0.015591 0.019896 0 0.017335 -0.00060454 -9.0341e-05 -0.0015727 -0.00080238 -0.02208 0.0014742 0 0 0 0 0 0 0 0 0 0 0.78449 0 0 0 0 0 0.1401
7.5742 0.0048458 -0.0034744 0.0061968 0.0012051 0 0.0062443 -0.0006058 6.1266e-05 -0.0022732 -0.00090885 -0.0072487 0.0014466 0 0 0 0 0 0 0 0 0 0 0.78406 0 0 0 0 0 0.10019
7.5781 0.00016842 -0.0075571 -0.0045337 -0.023585 0 -0.013134 -1.4486e-05 0.00022632 -0.002082 -0.00059145 0.023399 0.0015443 0 0 0 0 0 0 0 0 0 0 0.77726 0 0 0 0 0 -0.094189
7.582 -0.0035712 -0.0081007 -0.0091202 -0.039014 0 -0.028788 0.00054777 0.00034876 -0.0011561 -0.0001579 0.052651 0.0017184 0 0 0 0 0 0 0 0 0 0 0.76631 0 0 0 0 0 -0.32065
7.5859 -0.005042 -0.0057748 -0.0043563 -0.033373 0 -0.029265 0.00072516 0.00052055 6.2305e-05 0.0002398 0.061417 0.0018767 0 0 0 0 0 0 0 0 0 0 0.75604 0 0 0 0 0 -0.41891
7.5898 -0.0041939 -0.00234 0.0060317 -0.007554 0 -0.012277 0.00068337 0.00083614 0.0011269 0.00063995 0.042675 0.0019396 0 0 0 0 0 0 0 0 0 0 0.75038 0 0 0 0 0 -0.3115
7.5938 -0.0021736 0.00067124 0.014142 0.024013 0 0.012539 0.00084214 0.0012545 0.0017594 0.0010811 0.0079529 0.0018844 0 0 0 0 0 0 0 0 0 0 0.7498 0 0 0 0 0 -0.071571
7.5977 -0.00043708 0.0027178 0.013806 0.042005 0 0.029514 0.0013853 0.0016083 0.0018841 0.0014513 -0.019631 0.0017529 0 0 0 0 0 0 0 0 0 0 0.75154 0 0 0 0 0 0.12325
7.6016 0.00027237 0.0039864 0.0048756 0.035183 0 0.027751 0.0020419 0.0017513 0.0016121 0.0015682 -0.021751 0.0016213 0 0 0 0 0 0 0 0 0 0 0.75224 0 0 0 0 0 0.12466
7.6055 0.00025417 0.0046073 -0.0072509 0.0085303 0 0.0089644 0.0023408 0.001697 0.0012166 0.0013958 0.0013514 0.001553 0 0 0 0 0 0 0 0 0 0 0.75046 0 0 0 0 0 -0.067026
7.6094 0.00022816 0.0042648 -0.015967 -0.019852 0 -0.013743 0.002065 0.0016062 0.0010379 0.0011329 0.030688 0.0015661 0 0 0 0 0 0 0 0 0 0 0.74723 0 0 0 0 0 -0.29662
7.6133 0.00037103 0.002599 -0.017903 -0.031499 0 -0.025436 0.0014451 0.0016218 0.0012755 0.001035 0.042779 0.0016339 0 0 0 0 0 0 0 0 0 0 0.74465 0 0 0 0 0 -0.37264
7.6172 -1.4728e-05 -8.5717e-05 -0.014266 -0.02082 0 -0.020039 0.00091055 0.0017044 0.0017784 0.001141 0.027603 0.0017116 0 0 0 0 0 0 0 0 0 0 0.7441 0 0 0 0 0 -0.21892
7.6211 -0.0017878 -0.0026473 -0.0088154 0.0012198 0 -0.0040351 0.00067458 0.0016377 0.0020591 0.0012079 -0.0038789 0.0017655 0 0 0 0 0 0 0 0 0 0 0.74555 0 0 0 0 0 0.063234
7.625 -0.0048372 -0.0037777 -0.0047101 0.016018 0 0.0093669 0.00058972 0.0012288 0.0016313 0.00096441 -0.028657 0.001783 0 0 0 0 0 0 0 0 0 0 0.74798 0 0 0 0 0 0.27449
7.6289 -0.0076892 -0.0029746 -0.0026665 0.012053 0 0.010693 0.00041386 0.00053823 0.00047021 0.00044627 -0.029922 0.0017658 0 0 0 0 0 0 0 0 0 0 0.75008 0 0 0 0 0 0.27477
7.6328 -0.0084316 -0.00093557 -0.0012686 -0.006137 0 0.001008 0.00018089 -8.0667e-05 -0.00081637 5.4787e-05 -0.010055 0.0017198 0 0 0 0 0 0 0 0 0 0 0.75088 0 0 0 0 0 0.09155
7.6367 -0.0063038 0.00097646 0.0013839 -0.021857 0 -0.0099196 0.00024131 -0.00021 -0.0013518 0.00022502 0.011845 0.0016573 0 0 0 0 0 0 0 0 0 0 0.75029 0 0 0 0 0 -0.10631
7.6406 -0.0025538 0.0017128 0.005984 -0.019984 0 -0.012046 0.00087961 0.00029632 -0.00067899 0.00098901 0.015529 0.0016033 0 0 0 0 0 0 0 0 0 0 0.74954 0 0 0 0 0 -0.14466
7.6445 0.00032158 0.001134 0.011183 0.00045839 0 -0.00309 0.0018855 0.001146 0.00078997 0.0018615 -0.0043314 0.0015897 0 0 0 0 0 0 0 0 0 0 0.75104 0 0 0 0 0 0.020669
7.6484 0.00043987 -0.00017259 0.014014 0.024937 0 0.0099603 0.002563 0.0017751 0.0020065 0.0021979 -0.034067 0.0016315 0 0 0 0 0 0 0 0 0 0 0.75701 0 0 0 0 0 0.27358
7.6523 -0.0020331 -0.0015192 0.01157 0.03441 0 0.016536 0.0022614 0.0017431 0.002079 0.0017267 -0.051572 0.0017032 0 0 0 0 0 0 0 0 0 0 0.76737 0 0 0 0 0 0.42952
7.6563 -0.0050945 -0.002552 0.003254 0.020079 0 0.010614 0.00097912 0.0010511 0.00098697 0.00077406 -0.04295 0.0017446 0 0 0 0 0 0 0 0 0 0 0.77885 0 0 0 0 0 0.37342
7.6602 -0.0065639 -0.0032015 -0.0078812 -0.0095521 0 -0.0048272 -0.00053945 0.00013208 -0.00041056 -2.718e-05 -0.012721 0.0017033 0 0 0 0 0 0 0 0 0 0 0.78657 0 0 0 0 0 0.14047
7.6641 -0.0057608 -0.0034056 -0.016227 -0.03465 0 -0.019951 -0.0013609 -0.00047857 -0.0011031 -0.00028097 0.019368 0.0015821 0 0 0 0 0 0 0 0 0 0 0.78745 0 0 0 0 0 -0.11275
7.668 -0.0038161 -0.0030273 -0.017144 -0.038378 0 -0.024875 -0.0011115 -0.0005239 -0.00076802 -0.00012762 0.031988 0.0014501 0 0 0 0 0 0 0 0 0 0 0.78279 0 0 0 0 0 -0.21795
7.6719 -0.0024875 -0.0020669 -0.010629 -0.018849 0 -0.016312 -0.00025529 -0.00016177 1.8201e-05 -4.2697e-05 0.016534 0.0013964 0 0 0 0 0 0 0 0 0 0 0.77739 0 0 0 0 0 -0.10652
7.6758 -0.0026348 -0.00087176 -0.0019476 0.0098652 0 0.00027641 0.00034797 0.00022282 0.00037295 -0.000348 -0.017328 0.0014624 0 0 0 0 0 0 0 0 0 0 0.77584 0 0 0 0 0 0.14872
7.6797 -0.0036844 -2.9248e-05 0.0019954 0.027956 0 0.014216 0.00020274 0.00034123 -5.2794e-05 -0.00090418 -0.047992 0.0016062 0 0 0 0 0 0 0 0 0 0 0.77892 0 0 0 0 0 0.3828
7.6836 -0.0044041 1.1109e-05 -0.0018698 0.02367 0 0.01649 -0.00042622 0.00018541 -0.00077022 -0.0012617 -0.055749 0.0017328 0 0 0 0 0 0 0 0 0 0 0.7834 0 0 0 0 0 0.44412
7.6875 -0.0041193 -0.00076759 -0.010015 0.00097904 0 0.0056259 -0.00081527 -4.6817e-05 -0.00095773 -0.0011032 -0.035336 0.001766 0 0 0 0 0 0 0 0 0 0 0.78524 0 0 0 0 0 0.29096
7.6914 -0.0032259 -0.0020088 -0.014992 -0.023812 0 -0.011185 -0.00046976 -0.00016752 -0.00028148 -0.0005445 0.0006284 0.0016994 0 0 0 0 0 0 0 0 0 0 0.78331 0 0 0 0 0 0.019521
7.6953 -0.0026427 -0.0032996 -0.011685 -0.033659 0 -0.022684 0.00044636 -0.00013879 0.00076116 -1.7801e-05 0.029717 0.0015876 0 0 0 0 0 0 0 0 0 0 0.77999 0 0 0 0 0 -0.19652
7.6992 -0.0028604 -0.0044123 -0.0018493 -0.022402 0 -0.021109 0.0013098 -3.4179e-05 0.0013078 0.00013434 0.034446 0.0014898 0 0 0 0 0 0 0 0 0 0 0.77854 0 0 0 0 0 -0.22062
7.7031 -0.0035252 -0.0052782 0.0071481 0.0014075 0 -0.0077177 0.0016355 8.8929e-05 0.00095751 -4.165e-05 0.014159 0.0014233 0 0 0 0 0 0 0 0 0 0 0.77989 0 0 0 0 0 -0.048386
7.707 -0.0038745 -0.0058216 0.0084813 0.020791 0 0.0078146 0.0014876 0.000243 0.00015579 -0.00019076 -0.014327 0.0013678 0 0 0 0 0 0 0 0 0 0 0.78203 0 0 0 0 0 0.18525
7.7109 -0.003506 -0.0059153 0.001573 0.022248 0 0.01412 0.0013358 0.00043678 -0.00023836 -1.4367e-05 -0.028462 0.00131 0 0 0 0 0 0 0 0 0 0 0.78234 0 0 0 0 0 0.29904
7.7148 -0.002718 -0.0055157 -0.0076445 0.0050541 0 0.006425 0.0015325 0.00058353 0.000211 0.00043477 -0.016285 0.0012758 0 0 0 0 0 0 0 0 0 0 0.78024 0 0 0 0 0 0.19712
7.7188 -0.0021602 -0.0047743 -0.012047 -0.018403 0 -0.0097256 0.0019429 0.00053342 0.0010884 0.0007984 0.014528 0.0013099 0 0 0 0 0 0 0 0 0 0 0.7775 0 0 0 0 0 -0.057479
7.7227 -0.0022082 -0.003929 -0.0093549 -0.031477 0 -0.022331 0.0020855 0.00023418 0.001528 0.00074514 0.042018 0.0014177 0 0 0 0 0 0 0 0 0 0 0.77603 0 0 0 0 0 -0.28686
7.7266 -0.0026697 -0.0030622 -0.0035363 -0.025067 0 -0.02173 0.0016381 -0.00013989 0.0010646 0.00028149 0.046171 0.0015288 0 0 0 0 0 0 0 0 0 0 0.77593 0 0 0 0 0 -0.33054
7.7305 -0.0030318 -0.0020233 -0.00061754 -0.0039851 0 -0.0077729 0.00081662 -0.00025621 0.00011573 -0.00022837 0.023881 0.001528 0 0 0 0 0 0 0 0 0 0 0.77576 0 0 0 0 0 -0.1656
7.7344 -0.0029369 -0.00067243 -0.003023 0.016687 0 0.010037 0.00025729 0.00012293 -0.00037489 -0.00033721 -0.0088472 0.0013384 0 0 0 0 0 0 0 0 0 0 0.77464 0 0 0 0 0 0.078712
7.7383 -0.0024285 0.00077824 -0.007649 0.022619 0 0.019503 0.00049769 0.00090911 0.00019474 0.00015177 -0.029181 0.00099265 0 0 0 0 0 0 0 0 0 0 0.77355 0 0 0 0 0 0.22303
7.7422 -0.0018097 0.0017283 -0.0091243 0.010562 0 0.014483 0.0015083 0.0016961 0.0015154 0.0010454 -0.024681 0.00062689 0 0 0 0 0 0 0 0 0 0 0.77431 0 0 0 0 0 0.17558
7.7461 -0.0013321 0.0015956 -0.0048861 -0.0095784 0 -0.0009994 0.0026698 0.0020263 0.0026141 0.001887 -0.0022131 0.00039703 0 0 0 0 0 0 0 0 0 0 0.77732 0 0 0 0 0 -0.0018474
7.75 -0.0010293 0.00033228 0.0026728 -0.022358 0 -0.015995 0.0032015 0.0017058 0.0026711 0.0022283 0.017974 0.00037792 0 0 0 0 0 0 0 0 0 0 0.78062 0 0 0 0 0 -0.14729
7.7539 -0.00079918 -0.0014561 0.0086349 -0.018328 0 -0.020447 0.0026881 0.00091513 0.0016539 0.0018641 0.017975 0.00052041 0 0 0 0 0 0 0 0 0 0 0.78177 0 0 0 0 0 -0.12546
7.7578 -0.00058845 -0.0029389 0.0099044 -0.0008831 0 -0.011886 0.0013216 4.6784e-05 0.00023277 0.00092105 -0.0043742 0.00069361 0 0 0 0 0 0 0 0 0 0 0.78041 0 0 0 0 0 0.070742
7.7617 -0.00048317 -0.0036485 0.0073972 0.016518 0 0.0033733 -0.0002629 -0.00057034 -0.00086074 -0.00021034 -0.03411 0.00077454 0 0 0 0 0 0 0 0 0 0 0.77879 0 0 0 0 0 0.31637
7.7656 -0.00063353 -0.0036766 0.004493 0.020489 0 0.014842 -0.0013812 -0.00083159 -0.0013907 -0.0010551 -0.050138 0.00071745 0 0 0 0 0 0 0 0 0 0 0.77941 0 0 0 0 0 0.44443
7.7695 -0.0010889 -0.0033292 0.0037608 0.007637 0 0.014887 -0.0016508 -0.00081733 -0.0016119 -0.0012814 -0.040254 0.00056031 0 0 0 0 0 0 0 0 0 0 0.78221 0 0 0 0 0 0.36143
7.7734 -0.0016692 -0.0026546 0.0051515 -0.012916 0 0.0036987 -0.0011326 -0.00065799 -0.0018231 -0.00088308 -0.0097639 0.00037818 0 0 0 0 0 0 0 0 0 0 0.78441 0 0 0 0 0 0.11022
7.7773 -0.001974 -0.0013785 0.006862 -0.02604 0 -0.010756 -0.00025184 -0.00045576 -0.0020053 -0.00020588 0.021758 0.00022782 0 0 0 0 0 0 0 0 0 0 0.78342 0 0 0 0 0 -0.15655
7.7813 -0.0015727 0.00068204 0.0073518 -0.021341 0 -0.01778 0.00042803 -0.00029794 -0.0019068 0.00024337 0.033176 0.00012249 0 0 0 0 0 0 0 0 0 0 0.77972 0 0 0 0 0 -0.2727
7.7852 -0.00031499 0.0032142 0.0063306 -0.00059277 0 -0.011111 0.00048888 -0.00026952 -0.0014192 0.00012612 0.015897 4.3206e-05 0 0 0 0 0 0 0 0 0 0 0.77659 0 0 0 0 0 -0.16593
7.7891 0.0014401 0.005541 0.004233 0.023277 0 0.006252 -0.00011277 -0.00038844 -0.00078765 -0.00047466 -0.019523 -3.3832e-05 0 0 0 0 0 0 0 0 0 0 0.77665 0 0 0 0 0 0.087916
7.793 0.0029402 0.0072481 0.0015034 0.03492 0 0.023166 -0.001004 -0.00052426 -0.00040817 -0.0010871 -0.04898 -0.00011734 0 0 0 0 0 0 0 0 0 0 0.77877 0 0 0 0 0 0.30181
7.7969 0.0035727 0.0086686 -0.0011361 0.027177 0 0.027609 -0.0016145 -0.00044145 -0.00043748 -0.0011876 -0.050215 -0.0001978 0 0 0 0 0 0 0 0 0 0 0.77897 0 0 0 0 0 0.29431
7.8008 0.0034898 0.010623 -0.0019954 0.0063751 0 0.01576 -0.0015601 -5.2991e-06 -0.00065137 -0.00061368 -0.018831 -0.00025638 0 0 0 0 0 0 0 0 0 0 0.77473 0 0 0 0 0 0.020346
7.8047 0.003735 0.013511 0.0011245 -0.011555 0 -0.0038292 -0.00092606 0.00061456 -0.00071127 0.000273 0.026286 -0.00027783 0 0 0 0 0 0 0 0 0 0 0.76833 0 0 0 0 0 -0.37444
7.8086 0.0055252 0.01656 0.0089016 -0.012 0 -0.015255 -0.000207 0.00098037 -0.00054511 0.0008261 0.053902 -0.0002622 0 0 0 0 0 0 0 0 0 0 0.7653 0 0 0 0 0 -0.63174
7.8125 0.0090602 0.018017 0.018656 0.0075137 0 -0.0070932 8.8264e-05 0.00071476 -0.00041641 0.00059579 0.042406 -0.00023029 0 0 0 0 0 0 0 0 0 0 0.76879 0 0 0 0 0 -0.55793
7.8164 0.012846 0.016293 0.025072 0.034287 0 0.017453 -0.00013986 -0.00012564 -0.00059679 -0.0003186 -0.0021688 -0.00021657 0 0 0 0 0 0 0 0 0 0 0.77492 0 0 0 0 0 -0.18166
7.8203 0.014334 0.01119 0.023748 0.04819 0 0.040771 -0.0004981 -0.00099063 -0.0010027 -0.0013265 -0.04681 -0.00024763 0 0 0 0 0 0 0 0 0 0 0.77407 0 0 0 0 0 0.23638
7.8242 0.011676 0.0042427 0.014905 0.035685 0 0.042877 -0.00045113 -0.0012147 -0.0012165 -0.0017731 -0.053317 -0.00031743 0 0 0 0 0 0 0 0 0 0 0.75757 0 0 0 0 0 0.37307
7.8281 0.0053087 -0.0021102 0.0038458 0.00053239 0 0.01713 0.00018902 -0.00055539 -0.0009031 -0.0014008 -0.0071358 -0.00038096 0 0 0 0 0 0 0 0 0 0 0.72449 0 0 0 0 0 0.08263
7.832 -0.001983 -0.0058539 -0.0026797 -0.037022 0 -0.022647 0.0010763 0.00057689 -0.00018821 -0.00048825 0.068568 -0.00038072 0 0 0 0 0 0 0 0 0 0 0.68291 0 0 0 0 0 -0.47493
7.8359 -0.0067796 -0.0062754 -0.0013838 -0.053073 0 -0.050282 0.0016285 0.0014291 0.00042792 0.00041556 0.12628 -0.00029416 0 0 0 0 0 0 0 0 0 0 0.64485 0 0 0 0 0 -0.92969
7.8398 -0.0072652 -0.0039142 0.0054375 -0.036466 0 -0.045607 0.0015455 0.0015109 0.00056616 0.00091639 0.12714 -0.00016535 0 0 0 0 0 0 0 0 0 0 0.61921 0 0 0 0 0 -0.96538
7.8438 -0.0042342 0.000101 0.012198 0.0029513 0 -0.0095552 0.0010697 0.00097079 0.00036628 0.0010039 0.069598 -8.7172e-05 0 0 0 0 0 0 0 0 0 0 0.60799 0 0 0 0 0 -0.55585
7.8477 -0.00010496 0.0046656 0.014506 0.040623 0 0.035613 0.00074223 0.00041427 0.0003497 0.00092798 -0.0083695 -0.0001362 0 0 0 0 0 0 0 0 0 0 0.60749 0 0 0 0 0 0.0097263
7.8516 0.0031352 0.0088853 0.011944 0.053981 0 0.061533 0.00088629 0.00034531 0.00086071 0.00088807 -0.05597 -0.00030601 0 0 0 0 0 0 0 0 0 0 0.61191 0 0 0 0 0 0.33752
7.8555 0.0052577 0.011989 0.0071966 0.037605 0 0.053255 0.0013146 0.00075062 0.0016639 0.00085217 -0.045618 -0.00049544 0 0 0 0 0 0 0 0 0 0 0.61616 0 0 0 0 0 0.21713
7.8594 0.0073345 0.013341 0.0030289 0.0059362 0 0.01887 0.0015458 0.0011978 0.0021462 0.0006728 0.0085693 -0.00057073 0 0 0 0 0 0 0 0 0 0 0.61695 0 0 0 0 0 -0.23119
7.8633 0.010102 0.012686 0.00025748 -0.018067 0 -0.017275 0.0013174 0.0013147 0.0019474 0.0003557 0.062966 -0.00046039 0 0 0 0 0 0 0 0 0 0 0.61355 0 0 0 0 0 -0.65666
7.8672 0.012814 0.010363 -0.0017361 -0.019566 0 -0.032093 0.0008778 0.001153 0.0013662 0.00016993 0.077108 -0.00020948 0 0 0 0 0 0 0 0 0 0 0.60907 0 0 0 0 0 -0.74099
7.8711 0.013707 0.0071939 -0.0032347 -0.0014876 0 -0.019086 0.00074768 0.0010731 0.0010784 0.00043556 0.041983 5.2115e-05 0 0 0 0 0 0 0 0 0 0 0.61034 0 0 0 0 0 -0.4224
7.875 0.011632 0.0040146 -0.0035255 0.019292 0 0.0088494 0.0011675 0.0012912 0.001413 0.0011631 -0.016096 0.00020464 0 0 0 0 0 0 0 0 0 0 0.62453 0 0 0 0 0 0.07925
7.8789 0.0072764 0.0012152 -0.0020889 0.025455 0 0.029871 0.0017912 0.001589 0.0019346 0.001918 -0.056789 0.0002213 0 0 0 0 0 0 0 0 0 0 0.65323 0 0 0 0 0 0.43771
7.8828 0.0027831 -0.0013304 -5.0645e-06 0.011857 0 0.028601 0.0019774 0.0015321 0.0018272 0.0021214 -0.054845 0.00017385 0 0 0 0 0 0 0 0 0 0 0.68885 0 0 0 0 0 0.4533
7.8867 9.5532e-05 -0.0038911 0.00046261 -0.011727 0 0.0058435 0.0014436 0.0010014 0.00076629 0.0015815 -0.016023 0.00016077 0 0 0 0 0 0 0 0 0 0 0.71775 0 0 0 0 0 0.1752
7.8906 -0.000475 -0.0064017 -0.0019094 -0.028768 0 -0.023113 0.00064573 0.0004648 -0.00059484 0.00077047 0.029645 0.00022297 0 0 0 0 0 0 0 0 0 0 0.72954 0 0 0 0 0 -0.15807
7.8945 -0.00021376 -0.0083184 -0.005573 -0.028188 0 -0.03944 0.00044947 0.00061965 -0.0010982 0.00051372 0.050105 0.00031907 0 0 0 0 0 0 0 0 0 0 0.72565 0 0 0 0 0 -0.29771
7.8984 -0.0006364 -0.0089668 -0.0071652 -0.011625 0 -0.033246 0.0013183 0.001663 -0.00016369 0.001271 0.032503 0.00037636 0 0 0 0 0 0 0 0 0 0 0.71971 0 0 0 0 0 -0.14952
7.9023 -0.002117 -0.00812 -0.0047329 0.0087287 0 -0.0096699 0.0027546 0.0028965 0.0015316 0.0026166 -0.010239 0.00036551 0 0 0 0 0 0 0 0 0 0 0.72816 0 0 0 0 0 0.18074
7.9063 -0.0037324 -0.0063348 -0.00024433 0.019206 0 0.014914 0.0035724 0.0031512 0.0024949 0.0034395 -0.05 0.00032875 0 0 0 0 0 0 0 0 0 0 0.75801 0 0 0 0 0 0.47579
7.9102 -0.0043339 -0.0047219 0.0013526 0.01377 0 0.023845 0.0028541 0.0017749 0.0016752 0.0027987 -0.062721 0.00033784 0 0 0 0 0 0 0 0 0 0 0.80145 0 0 0 0 0 0.55747
7.9141 -0.0037359 -0.0042357 -0.0038012 -0.0028751 0 0.011196 0.00078968 -0.00066873 -0.00057216 0.00075845 -0.043578 0.00042491 0 0 0 0 0 0 0 0 0 0 0.84161 0 0 0 0 0 0.39898
7.918 -0.0029056 -0.0049476 -0.014682 -0.019485 0 -0.014315 -0.0013627 -0.0026781 -0.00271 -0.0015325 -0.0089638 0.00055272 0 0 0 0 0 0 0 0 0 0 0.86483 0 0 0 0 0 0.13184
7.9219 -0.0030539 -0.0058506 -0.02535 -0.026165 0 -0.035226 -0.0022172 -0.0029325 -0.0032712 -0.0026589 0.015233 0.00065053 0 0 0 0 0 0 0 0 0 0 0.86937 0 0 0 0 0 -0.049948
7.9258 -0.0045349 -0.0054365 -0.02903 -0.020412 0 -0.037246 -0.0013334 -0.0013438 -0.0020435 -0.0020231 0.01115 0.00067763 0 0 0 0 0 0 0 0 0 0 0.86429 0 0 0 0 0 -0.022474
7.9297 -0.006537 -0.0027557 -0.023083 -0.0076024 0 -0.019029 0.00047778 0.00086496 -0.00016084 -0.00029804 -0.019206 0.00065203 0 0 0 0 0 0 0 0 0 0 0.86064 0 0 0 0 0 0.18669
7.9336 -0.0077458 0.0017364 -0.010864 0.0037192 0 0.0071146 0.0018553 0.0021419 0.00093147 0.0011406 -0.055715 0.00061992 0 0 0 0 0 0 0 0 0 0 0.86299 0 0 0 0 0 0.42279
7.9375 -0.0073142 0.006199 0.00090587 0.0079717 0 0.024174 0.0019765 0.0018232 0.00067251 0.0013287 -0.0744 0.00060224 0 0 0 0 0 0 0 0 0 0 0.86809 0 0 0 0 0 0.51719
7.9414 -0.0053521 0.0084028 0.00695 0.0056999 0 0.022516 0.0011102 0.00056242 -0.00029922 0.00043443 -0.06427 0.00057689 0 0 0 0 0 0 0 0 0 0 0.8702 0 0 0 0 0 0.40956
7.9453 -0.0027143 0.007109 0.0066125 0.0018373 0 0.0061704 0.00022613 -0.00034709 -0.00089287 -0.00049959 -0.034593 0.00051525 0 0 0 0 0 0 0 0 0 0 0.86738 0 0 0 0 0 0.18886
7.9492 -0.00045464 0.0028991 0.0032636 0.00088446 0 -0.011186 8.993e-05 -0.0001116 -0.0005928 -0.00052127 -0.0071178 0.00043111 0 0 0 0 0 0 0 0 0 0 0.86296 0 0 0 0 0 0.021322
7.9531 0.00060457 -0.0021355 0.0010013 0.003068 0 -0.017089 0.00067398 0.00097073 0.00018533 0.00042699 0.00088665 0.00038279 0 0 0 0 0 0 0 0 0 0 0.86173 0 0 0 0 0 0.01901
7.957 7.7867e-05 -0.0056356 0.0015918 0.0045849 0 -0.0093629 0.0013487 0.001927 0.00064391 0.0015452 -0.01035 0.00041696 0 0 0 0 0 0 0 0 0 0 0.86508 0 0 0 0 0 0.15129
7.9609 -0.0018594 -0.0062794 0.0038554 0.0015824 0 0.0034372 0.0015713 0.0020708 0.00042824 0.0019537 -0.024245 0.00050813 0 0 0 0 0 0 0 0 0 0 0.86948 0 0 0 0 0 0.26988
7.9648 -0.0044013 -0.0042964 0.0053813 -0.0056633 0 0.0099451 0.0013725 0.0015907 -8.9965e-05 0.0014653 -0.022156 0.0005627 0 0 0 0 0 0 0 0 0 0 0.86902 0 0 0 0 0 0.22902
7.9688 -0.0063107 -0.00098416 0.0047015 -0.012152 0 0.0054011 0.0012138 0.0012584 -0.0002794 0.00067003 0.00082939 0.00049818 0 0 0 0 0 0 0 0 0 0 0.85914 0 0 0 0 0 0.0054077
7.9727 -0.0065341 0.0022439 0.00215 -0.011934 0 -0.0050205 0.0014385 0.0016025 7.6002e-05 0.00032368 0.031465 0.00033015 0 0 0 0 0 0 0 0 0 0 0.83884 0 0 0 0 0 -0.27814
7.9766 -0.0049464 0.0045369 -0.00089248 -0.0032507 0 -0.011188 0.0019118 0.0023746 0.00059046 0.00066336 0.048854 0.00017969 0 0 0 0 0 0 0 0 0 0 0.81038 0 0 0 0 0 -0.44471
7.9805 -0.002598 0.0056693 -0.0033196 0.0092965 0 -0.0067381 0.002203 0.0028089 0.00072788 0.0012784 0.041273 0.00018024 0 0 0 0 0 0 0 0 0 0 0.77822 0 0 0 0 0 -0.39813
7.9844 -0.0010816 0.0057275 -0.0049504 0.01759 0 0.0056421 0.0020781 0.0023923 0.00038575 0.0015888 0.015718 0.00035764 0 0 0 0 0 0 0 0 0 0 0.74799 0 0 0 0 0 -0.19519
7.9883 -0.0013685 0.004873 -0.0061326 0.015812 0 0.016355 0.001757 0.0013774 -1.5929e-07 0.0014101 -0.0073224 0.00059145 0 0 0 0 0 0 0 0 0 0 0.72544 0 0 0 0 0 -0.0011502
7.9922 -0.0030358 0.0033672 -0.0068931 0.0047594 0 0.016405 0.0016539 0.00054444 7.6206e-05 0.0010557 -0.0094591 0.00070104 0 0 0 0 0 0 0 0 0 0 0.71426 0 0 0 0 0 0.034263
7.9961 -0.0045873 0.0016548 -0.0065284 -0.0086265 0 0.0043106 0.0018793 0.00045742 0.00064661 0.0009353 0.011923 0.00059056 0 0 0 0 0 0 0 0 0 0 0.71392 0 0 0 0 0 -0.11522
8 -0.0046648 0.00024169 -0.0040558 -0.016069 0 -0.01265 0.0020519 0.00094515 0.0012091 0.0011055 0.042143 0.00033157 0 0 0 0 0 0 0 0 0 0 0.71925 0 0 0 0 0 -0.33878
8.0039 -0.0031428 -0.00060439 0.00081223 -0.01346 0 -0.023479 0.0016597 0.0013047 0.0012126 0.0012403 0.06033 0.00011183 0 0 0 0 0 0 0 0 0 0 0.72341 0 0 0 0 0 -0.47338
8.0078 -0.0011654 -0.0010201 0.0069611 -0.0031955 0 -0.020976 0.00063583 0.0010146 0.000599 0.0010198 0.054331 9.1448e-05 0 0 0 0 0 0 0 0 0 0 0.7224 0 0 0 0 0 -0.4205
8.0117 -0.00010402 -0.0013551 0.012087 0.0079261 0 -0.0065422 -0.00044407 0.0002553 -0.00013193 0.00050463 0.028596 0.00028372 0 0 0 0 0 0 0 0 0 0 0.71766 0 0 0 0 0 -0.21133
8.0156 -0.00036865 -0.0017789 0.013853 0.013328 0 0.010771 -0.00078833 -0.00026609 -0.00038453 9.5629e-05 0.00019076 0.00055302 0 0 0 0 0 0 0 0 0 0 0.71425 0 0 0 0 0 0.020201
8.0195 -0.0011259 -0.0020937 0.011304 0.01054 0 0.020152 -7.4675e-05 -8.8297e-06 3.3941e-06 0.00012848 -0.01332 0.00072316 0 0 0 0 0 0 0 0 0 0 0.71579 0 0 0 0 0 0.13171
8.0234 -0.0011452 -0.0019687 0.0055731 0.0020903 0 0.015965 0.0012482 0.00086987 0.0006662 0.00053729 -0.0053356 0.00070381 0 0 0 0 0 0 0 0 0 0 0.72083 0 0 0 0 0 0.066557
8.0273 1.9951e-05 -0.0013586 -0.00069303 -0.0066134 0 0.0013009 0.002336 0.0016586 0.0011068 0.00094037 0.016303 0.00053995 0 0 0 0 0 0 0 0 0 0 0.72391 0 0 0 0 0 -0.11333
8.0313 0.0015918 -0.00063465 -0.004908 -0.010706 0 -0.014139 0.0026535 0.0017671 0.001167 0.0010515 0.035266 0.00036086 0 0 0 0 0 0 0 0 0 0 0.72081 0 0 0 0 0 -0.27328
8.0352 0.0022559 -0.00023589 -0.0060563 -0.0085015 0 -0.020484 0.0023539 0.0012793 0.0011142 0.00097601 0.03753 0.00028273 0 0 0 0 0 0 0 0 0 0 0.71321 0 0 0 0 0 -0.29619
8.0391 0.0013476 -0.00017443 -0.0050905 -0.0020441 0 -0.014232 0.0020037 0.00085458 0.0012938 0.0010734 0.019964 0.00034015 0 0 0 0 0 0 0 0 0 0 0.7085 0 0 0 0 0 -0.15696
8.043 -0.00051459 5.4719e-05 -0.003958 0.004466 0 -0.00042995 0.0019611 0.0010797 0.0017226 0.0015293 -0.0084429 0.00048297 0 0 0 0 0 0 0 0 0 0 0.71435 0 0 0 0 0 0.066612
8.0469 -0.0018932 0.00097776 -0.0040332 0.0073128 0 0.011049 0.0020365 0.001896 0.002037 0.0020938 -0.03295 0.00062173 0 0 0 0 0 0 0 0 0 0 0.73253 0 0 0 0 0 0.25063
8.0508 -0.0016752 0.002495 -0.0051584 0.0053932 0 0.012561 0.0017604 0.0026456 0.0018424 0.00228 -0.042603 0.00068124 0 0 0 0 0 0 0 0 0 0 0.75714 0 0 0 0 0 0.30903
8.0547 7.1531e-05 0.003747 -0.0059701 0.00058437 0 0.0039874 0.00096269 0.002682 0.0011168 0.0018424 -0.036679 0.00063366 0 0 0 0 0 0 0 0 0 0 0.77858 0 0 0 0 0 0.24654
8.0586 0.0021996 0.0037215 -0.0051482 -0.0037941 0 -0.0075746 5.5234e-05 0.001964 0.00027948 0.0010528 -0.02399 0.0005045 0 0 0 0 0 0 0 0 0 0 0.79021 0 0 0 0 0 0.14574
8.0625 0.0033873 0.0021116 -0.0025254 -0.0052997 0 -0.013377 -0.00029496 0.0010789 -0.00013896 0.00047839 -0.015878 0.00035623 0 0 0 0 0 0 0 0 0 0 0.79234 0 0 0 0 0 0.10074
8.0664 0.0030735 -0.00035266 0.00080595 -0.003815 0 -0.0095375 0.00020089 0.00069097 7.2871e-05 0.00046305 -0.018058 0.00025614 0 0 0 0 0 0 0 0 0 0 0.79098 0 0 0 0 0 0.14821
8.0703 0.001722 -0.0024303 0.0033924 -0.0011801 0 0.00042594 0.0011317 0.00094285 0.00064665 0.0008077 -0.027152 0.00024093 0 0 0 0 0 0 0 0 0 0 0.79279 0 0 0 0 0 0.24605
8.0742 0.00032686 -0.0032996 0.0045306 0.0004983 0 0.0087293 0.0017053 0.0013558 0.0010573 0.00095868 -0.034161 0.00029837 0 0 0 0 0 0 0 0 0 0 0.80056 0 0 0 0 0 0.31251
8.0781 -0.00033856 -0.0030719 0.0046929 0.00040544 0 0.0094092 0.0014246 0.0012948 0.00092047 0.00052068 -0.03194 0.0003817 0 0 0 0 0 0 0 0 0 0 0.81217 0 0 0 0 0 0.29204
8.082 -0.00013515 -0.0024678 0.0049691 -0.00070745 0 0.0025657 0.00050139 0.00055019 0.00024822 -0.00039057 -0.020807 0.00044871 0 0 0 0 0 0 0 0 0 0 0.82299 0 0 0 0 0 0.19594
8.0859 0.00057159 -0.0020149 0.0060064 -0.0014511 0 -0.0062457 -0.00035563 -0.00048599 -0.0005977 -0.001268 -0.008051 0.00049298 0 0 0 0 0 0 0 0 0 0 0.82931 0 0 0 0 0 0.088759
8.0898 0.0013295 -0.0015467 0.0073159 -0.00089472 0 -0.010545 -0.00055976 -0.0011664 -0.0011705 -0.0016584 -0.0019633 0.00053757 0 0 0 0 0 0 0 0 0 0 0.8302 0 0 0 0 0 0.03453
8.0938 0.0019017 -0.00045541 0.0075393 0.0010487 0 -0.0076263 -9.9448e-05 -0.0011122 -0.0012128 -0.0015014 -0.0052243 0.00059663 0 0 0 0 0 0 0 0 0 0 0.82739 0 0 0 0 0 0.047192
8.0977 0.0022676 0.0015855 0.0055531 0.0039033 0 -2.9751e-06 0.00054669 -0.0004585 -0.00078082 -0.0010784 -0.012827 0.00064532 0 0 0 0 0 0 0 0 0 0 0.82377 0 0 0 0 0 0.082855
8.1016 0.002452 0.0041406 0.0016003 0.0069358 0 0.0070069 0.00088587 0.00032886 -0.00018314 -0.00069174 -0.016051 0.00063505 0 0 0 0 0 0 0 0 0 0 0.82169 0 0 0 0 0 0.07735
8.1055 0.002424 0.0062257 -0.0025088 0.0091611 0 0.0093037 0.00080056 0.00082944 0.00020137 -0.00042782 -0.0093436 0.00054604 0 0 0 0 0 0 0 0 0 0 0.82155 0 0 0 0 0 -0.0015607
8.1094 0.0021583 0.0070053 -0.0044977 0.0094365 0 0.0066072 0.00052372 0.00089603 0.00012862 -0.00021704 0.0051782 0.00042528 0 0 0 0 0 0 0 0 0 0 0.82111 0 0 0 0 0 -0.1268
8.1133 0.0017385 0.0063461 -0.0033694 0.0071015 0 0.0020531 0.00030722 0.00061063 -0.00038294 -5.7896e-05 0.019008 0.00036389 0 0 0 0 0 0 0 0 0 0 0.81596 0 0 0 0 0 -0.22896
8.1172 0.0013313 0.004787 -0.00042093 0.0028432 0 -0.00052613 0.00016143 0.00011922 -0.0010739 -0.00010957 0.023447 0.00042429 0 0 0 0 0 0 0 0 0 0 0.80173 0 0 0 0 0 -0.2453
8.1211 0.0010215 0.0030403 0.0015305 -0.0012327 0 0.00049305 -8.9287e-05 -0.00044919 -0.0016142 -0.00052873 0.016259 0.00058137 0 0 0 0 0 0 0 0 0 0 0.7772 0 0 0 0 0 -0.16669
8.125 0.00067754 0.0015098 0.00040103 -0.0029019 0 0.0034419 -0.00054695 -0.00094714 -0.0018201 -0.0012323 0.0039262 0.00073679 0 0 0 0 0 0 0 0 0 0 0.74633 0 0 0 0 0 -0.049722
8.1289 2.6912e-05 0.00018287 -0.0031657 -0.0016577 0 0.00476 -0.0010837 -0.0011917 -0.0017587 -0.001869 -0.002372 0.00079943 0 0 0 0 0 0 0 0 0 0 0.71708 0 0 0 0 0 0.016669
8.1328 -0.0010855 -0.0011606 -0.0059615 0.00065582 0 0.0018626 -0.0014507 -0.0010667 -0.0016534 -0.0020692 0.0054194 0.00076088 0 0 0 0 0 0 0 0 0 0 0.69713 0 0 0 0 0 -0.029016
8.1367 -0.0024928 -0.0027282 -0.0048295 0.0013155 0 -0.0045841 -0.0015147 -0.0006619 -0.0016644 -0.0017443 0.025978 0.00069632 0 0 0 0 0 0 0 0 0 0 0.68923 0 0 0 0 0 -0.1737
8.1406 -0.0037908 -0.0046605 0.00021931 -0.00083885 0 -0.01078 -0.0013589 -0.00026715 -0.0017348 -0.0011427 0.04859 0.00069086 0 0 0 0 0 0 0 0 0 0 0.68999 0 0 0 0 0 -0.3303
8.1445 -0.0046909 -0.0070247 0.0052208 -0.0043352 0 -0.012499 -0.0011528 -0.00016013 -0.0016446 -0.00060551 0.059966 0.00076164 0 0 0 0 0 0 0 0 0 0 0.69302 0 0 0 0 0 -0.39208
8.1484 -0.0053292 -0.0096642 0.0050111 -0.0065921 0 -0.0085561 -0.00095253 -0.00035704 -0.0012252 -0.00026591 0.05349 0.0008484 0 0 0 0 0 0 0 0 0 0 0.69417 0 0 0 0 0 -0.30825
8.1523 -0.0061921 -0.011958 -0.0023449 -0.0066382 0 -0.0022434 -0.00066048 -0.00057528 -0.00053405 1.8688e-05 0.034258 0.00087683 0 0 0 0 0 0 0 0 0 0 0.69405 0 0 0 0 0 -0.12699
8.1563 -0.0076286 -0.012813 -0.013178 -0.0061595 0 0.00084543 -0.00018361 -0.00047936 0.0001718 0.00044748 0.015719 0.00082905 0 0 0 0 0 0 0 0 0 0 0.69584 0 0 0 0 0 0.031186
8.1602 -0.0093285 -0.01116 -0.020334 -0.0074637 0 -0.0026585 0.0003956 -2.3527e-06 0.00063065 0.0010038 0.0097775 0.00075323 0 0 0 0 0 0 0 0 0 0 0.70055 0 0 0 0 0 0.058356
8.1641 -0.010274 -0.0067652 -0.01854 -0.010211 0 -0.010551 0.0008346 0.00055991 0.00074731 0.0014071 0.017466 0.00070973 0 0 0 0 0 0 0 0 0 0 0.7048 0 0 0 0 0 -0.056581
8.168 -0.0093417 -0.00076727 -0.0087639 -0.010542 0 -0.016007 0.00092742 0.00078602 0.00058803 0.0013391 0.02754 0.00071502 0 0 0 0 0 0 0 0 0 0 0.70405 0 0 0 0 0 -0.2101
8.1719 -0.0061783 0.0046143 0.0022017 -0.0043263 0 -0.012692 0.00067994 0.00049097 0.0002404 0.00073104 0.024714 0.00074105 0 0 0 0 0 0 0 0 0 0 0.6988 0 0 0 0 0 -0.25328
8.1758 -0.0016641 0.0071892 0.0068394 0.0079074 0 -0.00028362 0.00028784 -0.00011427 -0.00027874 -0.0001503 0.0017941 0.00076307 0 0 0 0 0 0 0 0 0 0 0.69758 0 0 0 0 0 -0.10208
8.1797 0.0024724 0.0060414 0.0026495 0.019256 0 0.014218 -4.537e-05 -0.0006041 -0.00095123 -0.00088225 -0.033554 0.00079536 0 0 0 0 0 0 0 0 0 0 0.71248 0 0 0 0 0 0.19362
8.1836 0.0046802 0.002049 -0.0061399 0.020642 0 0.020954 -0.00024871 -0.00068349 -0.0016109 -0.0011634 -0.063051 0.00086958 0 0 0 0 0 0 0 0 0 0 0.74946 0 0 0 0 0 0.47742
8.1875 0.0045201 -0.0026907 -0.01218 0.0082906 0 0.014394 -0.00034313 -0.00038122 -0.0019281 -0.00096338 -0.070388 0.00097946 0 0 0 0 0 0 0 0 0 0 0.80142 0 0 0 0 0 0.59376
8.1914 0.0028301 -0.0061091 -0.010776 -0.011807 0 -0.0022257 -0.00029508 6.148e-05 -0.0016116 -0.00046345 -0.052946 0.00106 0 0 0 0 0 0 0 0 0 0 0.85073 0 0 0 0 0 0.49651
8.1953 0.0010444 -0.0072094 -0.0030476 -0.02701 0 -0.018756 3.6562e-05 0.00046392 -0.00067222 0.00011606 -0.023863 0.0010373 0 0 0 0 0 0 0 0 0 0 0.88047 0 0 0 0 0 0.27819
8.1992 0.00023372 -0.0062514 0.00579 -0.027022 0 -0.024966 0.00076707 0.00085992 0.00051973 0.00064868 -0.0028881 0.00090711 0 0 0 0 0 0 0 0 0 0 0.88595 0 0 0 0 0 0.099346
8.2031 0.00059072 -0.00414 0.011042 -0.011767 0 -0.017311 0.0017939 0.0013935 0.0014808 0.001121 -0.0027913 0.00075775 0 0 0 0 0 0 0 0 0 0 0.87699 0 0 0 0 0 0.072795
8.207 0.0016425 -0.0016579 0.011842 0.0084006 0 -0.00080663 0.0027668 0.0020839 0.0019651 0.0015667 -0.021222 0.00070302 0 0 0 0 0 0 0 0 0 0 0.86917 0 0 0 0 0 0.18936
8.2109 0.0028468 0.00082174 0.010593 0.020513 0 0.014877 0.0032926 0.0027108 0.0020955 0.0019818 -0.043507 0.00078044 0 0 0 0 0 0 0 0 0 0 0.87146 0 0 0 0 0 0.33667
8.2148 0.0039804 0.0030503 0.0096874 0.018555 0 0.02183 0.0032127 0.0029464 0.0021508 0.0022733 -0.053677 0.00091403 0 0 0 0 0 0 0 0 0 0 0.88054 0 0 0 0 0 0.3905
8.2188 0.0050318 0.0045241 0.0089315 0.007109 0 0.018217 0.0027057 0.0026154 0.0022231 0.0022722 -0.045318 0.00098279 0 0 0 0 0 0 0 0 0 0 0.88649 0 0 0 0 0 0.30589
8.2227 0.0058455 0.0045575 0.0060622 -0.0034848 0 0.0080941 0.0021301 0.0018518 0.002105 0.0018325 -0.024675 0.00093272 0 0 0 0 0 0 0 0 0 0 0.88355 0 0 0 0 0 0.14098
8.2266 0.0059977 0.0028668 -0.00038309 -0.0059406 0 -0.0022011 0.0017584 0.0010231 0.0015421 0.00098327 -0.0046704 0.00082436 0 0 0 0 0 0 0 0 0 0 0.87589 0 0 0 0 0 0.0022126
8.2305 0.0051095 0.00013446 -0.0087693 -0.0013066 0 -0.0080194 0.0016301 0.00050222 0.00060711 2.726e-05 0.0049063 0.00076938 0 0 0 0 0 0 0 0 0 0 0.8725 0 0 0 0 0 -0.04074
8.2344 0.0033123 -0.0020969 -0.014894 0.0033075 0 -0.0082752 0.0016133 0.00047159 -0.00020979 -0.00054767 0.0035965 0.0008194 0 0 0 0 0 0 0 0 0 0 0.87654 0 0 0 0 0 -0.0030553
8.2383 0.0013644 -0.0023251 -0.014944 0.001943 0 -0.004804 0.0015643 0.00087718 -0.00034748 -0.00036241 -0.0011506 0.00091772 0 0 0 0 0 0 0 0 0 0 0.87959 0 0 0 0 0 0.037559
8.2422 0.00021748 -0.00017503 -0.0083533 -0.0046552 0 -0.00042836 0.0014245 0.0015067 0.00032176 0.00053705 -0.0010434 0.00096033 0 0 0 0 0 0 0 0 0 0 0.86742 0 0 0 0 0 0.010452
8.2461 0.00034604 0.0032184 0.0017482 -0.009868 0 0.0027705 0.0012081 0.0020959 0.0013085 0.0016203 0.0063234 0.00090203 0 0 0 0 0 0 0 0 0 0 0.83283 0 0 0 0 0 -0.089688
8.25 0.0014099 0.0059326 0.010715 -0.0073672 0 0.0042003 0.00096236 0.0024124 0.0018621 0.0021957 0.016277 0.00079898 0 0 0 0 0 0 0 0 0 0 0.78388 0 0 0 0 0 -0.20214
8.2539 0.0025448 0.0065904 0.015386 0.002954 0 0.0045364 0.00077151 0.0023295 0.001591 0.0019187 0.021917 0.00074645 0 0 0 0 0 0 0 0 0 0 0.73949 0 0 0 0 0 -0.25512
8.2578 0.0030338 0.0052686 0.01572 0.014422 0 0.004918 0.00076694 0.0018992 0.00080418 0.0010771 0.020663 0.00077998 0 0 0 0 0 0 0 0 0 0 0.7154 0 0 0 0 0 -0.22899
8.2617 0.0027881 0.0032613 0.01415 0.018819 0 0.0060279 0.0010565 0.0013678 0.00025846 0.00038562 0.016855 0.00084539 0 0 0 0 0 0 0 0 0 0 0.71242 0 0 0 0 0 -0.17414
8.2656 0.0022585 0.0019142 0.013392 0.012986 0 0.0075254 0.001588 0.001066 0.00051951 0.00042472 0.018102 0.00086872 0 0 0 0 0 0 0 0 0 0 0.71713 0 0 0 0 0 -0.16763
8.2695 0.0019073 0.0015217 0.014323 0.0013705 0 0.0081816 0.0020936 0.0011986 0.0014911 0.0011854 0.028349 0.00084892 0 0 0 0 0 0 0 0 0 0 0.71423 0 0 0 0 0 -0.24449
8.2734 0.0017333 0.0012053 0.015309 -0.0075168 0 0.0066849 0.0022416 0.0016812 0.0025139 0.0021049 0.043624 0.00086868 0 0 0 0 0 0 0 0 0 0 0.69937 0 0 0 0 0 -0.36235
8.2773 0.0012509 -0.0001566 0.013381 -0.0078611 0 0.0025927 0.0019177 0.002176 0.0029258 0.0025544 0.054451 0.0010037 0 0 0 0 0 0 0 0 0 0 0.68144 0 0 0 0 0 -0.432
8.2813 -9.9814e-05 -0.0027762 0.0065523 -0.0011343 0 -0.0032517 0.0013737 0.0023331 0.0025808 0.0023423 0.053349 0.0012219 0 0 0 0 0 0 0 0 0 0 0.67297 0 0 0 0 0 -0.39123
8.2852 -0.0024784 -0.005577 -0.00419 0.0051295 0 -0.0091148 0.0010511 0.0020542 0.0018879 0.0018015 0.04124 0.0013836 0 0 0 0 0 0 0 0 0 0 0.67804 0 0 0 0 0 -0.26054
8.2891 -0.005466 -0.0068986 -0.014725 0.0035209 0 -0.013207 0.0011855 0.0015575 0.0013829 0.0014236 0.027066 0.0013558 0 0 0 0 0 0 0 0 0 0 0.68897 0 0 0 0 0 -0.13145
8.293 -0.0082485 -0.0056865 -0.019943 -0.0068316 0 -0.014298 0.0015554 0.0011857 0.0012545 0.0014133 0.020426 0.001138 0 0 0 0 0 0 0 0 0 0 0.69416 0 0 0 0 0 -0.093337
8.2969 -0.0099654 -0.0022204 -0.017056 -0.018713 0 -0.011823 0.0016505 0.001125 0.0012505 0.0015762 0.023178 0.00087513 0 0 0 0 0 0 0 0 0 0 0.6894 0 0 0 0 0 -0.15759
8.3008 -0.010017 0.0021052 -0.0077645 -0.021731 0 -0.0058046 0.0011525 0.0012783 0.0010105 0.0016006 0.02732 0.00074132 0 0 0 0 0 0 0 0 0 0 0.68173 0 0 0 0 0 -0.24341
8.3047 -0.0082721 0.0056466 0.0025351 -0.010389 0 0.0029318 0.00028601 0.0013929 0.00047518 0.001407 0.021475 0.00079954 0 0 0 0 0 0 0 0 0 0 0.68259 0 0 0 0 0 -0.24008
8.3086 -0.005191 0.0073018 0.0082768 0.010681 0 0.012295 -0.00031948 0.0013032 -2.1507e-05 0.0012042 0.00097529 0.00096516 0 0 0 0 0 0 0 0 0 0 0.69708 0 0 0 0 0 -0.096929
8.3125 -0.0018188 0.0067567 0.0074825 0.028696 0 0.01891 -0.00017631 0.001059 -5.794e-05 0.0012158 -0.026943 0.0010986 0 0 0 0 0 0 0 0 0 0 0.7195 0 0 0 0 0 0.1322
8.3164 0.00051552 0.0042783 0.0028676 0.031137 0 0.019243 0.00059621 0.00083095 0.00046734 0.0013887 -0.047602 0.0011305 0 0 0 0 0 0 0 0 0 0 0.73912 0 0 0 0 0 0.32709
8.3203 0.00080473 0.00045495 -0.00060627 0.01485 0 0.011696 0.0013326 0.00071011 0.0012069 0.0014089 -0.049864 0.0010999 0 0 0 0 0 0 0 0 0 0 0.75051 0 0 0 0 0 0.39181
8.3242 -0.0010122 -0.0038876 0.00024364 -0.010936 0 -0.0016541 0.0013794 0.00061468 0.0016329 0.00102 -0.034902 0.0010834 0 0 0 0 0 0 0 0 0 0 0.7585 0 0 0 0 0 0.3256
8.3281 -0.0038926 -0.0077258 0.0044845 -0.030382 0 -0.015196 0.00065642 0.00039813 0.0014624 0.00031764 -0.015605 0.0011017 0 0 0 0 0 0 0 0 0 0 0.77343 0 0 0 0 0 0.21869
8.332 -0.0062625 -0.010074 0.0082031 -0.031838 0 -0.022377 -0.00028361 4.1737e-05 0.0008694 -0.00029322 -0.0069747 0.0011041 0 0 0 0 0 0 0 0 0 0 0.80119 0 0 0 0 0 0.17858
8.3359 -0.0070229 -0.0104 0.0079307 -0.015907 0 -0.019509 -0.00074111 -0.00027625 0.00031323 -0.00045236 -0.015005 0.001041 0 0 0 0 0 0 0 0 0 0 0.83748 0 0 0 0 0 0.24656
8.3398 -0.0062584 -0.0089128 0.0033482 0.0052162 0 -0.0083986 -0.00045027 -0.00032062 0.00014811 -0.00016681 -0.032657 0.0009342 0 0 0 0 0 0 0 0 0 0 0.87091 0 0 0 0 0 0.36907
8.3438 -0.0050566 -0.0064191 -0.0028622 0.016751 0 0.0042114 0.00025866 -2.1854e-05 0.00035431 0.00021253 -0.045772 0.00086196 0 0 0 0 0 0 0 0 0 0 0.89193 0 0 0 0 0 0.44313
8.3477 -0.0045429 -0.0038181 -0.0075027 0.011986 0 0.010519 0.00081633 0.00043597 0.00060372 0.00033175 -0.04408 0.00087071 0 0 0 0 0 0 0 0 0 0 0.89928 0 0 0 0 0 0.39789
8.3516 -0.0049127 -0.0016253 -0.009244 -0.0033427 0 0.0066507 0.00091546 0.0007556 0.00057502 0.00015156 -0.028859 0.00091186 0 0 0 0 0 0 0 0 0 0 0.89895 0 0 0 0 0 0.24982
8.3555 -0.0052903 0.00012379 -0.0089226 -0.016061 0 -0.0045179 0.00069169 0.00076974 0.00022901 -6.748e-05 -0.011743 0.00088145 0 0 0 0 0 0 0 0 0 0 0.89781 0 0 0 0 0 0.092063
8.3594 -0.0045494 0.0015963 -0.007945 -0.015889 0 -0.014929 0.00047325 0.00056101 -0.00018768 -8.1522e-05 -0.0059211 0.00073129 0 0 0 0 0 0 0 0 0 0 0.89842 0 0 0 0 0 0.027693
8.3633 -0.0023868 0.0028422 -0.0066866 -0.0030873 0 -0.01669 0.00040987 0.00035107 -0.00039007 5.3316e-05 -0.016356 0.00053753 0 0 0 0 0 0 0 0 0 0 0.89924 0 0 0 0 0 0.095631
8.3672 0.00030958 0.0037213 -0.004453 0.012264 0 -0.007773 0.00036614 0.00027434 -0.00031353 3.0985e-05 -0.035927 0.00044637 0 0 0 0 0 0 0 0 0 0 0.89875 0 0 0 0 0 0.24085
8.3711 0.0021428 0.0040591 -0.00078168 0.018424 0 0.0060734 0.00015114 0.00026347 -0.00014777 -0.00035952 -0.050052 0.00053881 0 0 0 0 0 0 0 0 0 0 0.89797 0 0 0 0 0 0.34929
8.375 0.0023523 0.0037847 0.0034913 0.011018 0 0.015016 -0.00020005 0.00016184 -0.00012392 -0.00093863 -0.046527 0.00074307 0 0 0 0 0 0 0 0 0 0 0.8985 0 0 0 0 0 0.32455
8.3789 0.0014136 0.0028957 0.0065976 -0.0039867 0 0.012232 -0.00041142 -5.0732e-05 -0.0002614 -0.0012052 -0.023981 0.00088492 0 0 0 0 0 0 0 0 0 0 0.89836 0 0 0 0 0 0.15574
8.3828 0.00057054 0.0013588 0.0072713 -0.015306 0 -0.00069275 -0.00023411 -0.00015756 -0.00031967 -0.00074491 0.0067346 0.00083594 0 0 0 0 0 0 0 0 0 0 0.89071 0 0 0 0 0 -0.070259
8.3867 0.00073285 -0.00083546 0.0058001 -0.015097 0 -0.014374 0.00029195 0.00013931 -1.1751e-05 0.00037585 0.029342 0.00062516 0 0 0 0 0 0 0 0 0 0 0.86822 0 0 0 0 0 -0.22362
8.3906 0.0017268 -0.0034469 0.0036818 -0.0045986 0 -0.018307 0.00086258 0.00092397 0.00070873 0.0015914 0.03291 0.00041263 0 0 0 0 0 0 0 0 0 0 0.82984 0 0 0 0 0 -0.22017
8.3945 0.0025435 -0.0058429 0.0022707 0.0074228 0 -0.0088821 0.0011948 0.0019033 0.0015531 0.0022338 0.019459 0.00035162 0 0 0 0 0 0 0 0 0 0 0.78384 0 0 0 0 0 -0.083722
8.3984 0.0023129 -0.0072016 0.0017168 0.011788 0 0.0074353 0.0012755 0.0025548 0.0020954 0.0020267 0.0029297 0.00046484 0 0 0 0 0 0 0 0 0 0 0.74382 0 0 0 0 0 0.064587
8.4023 0.0010981 -0.0069957 0.0010925 0.0058489 0 0.018547 0.0013179 0.0024948 0.0020976 0.0012742 -0.00034201 0.00063916 0 0 0 0 0 0 0 0 0 0 0.72016 0 0 0 0 0 0.088145
8.4063 -0.0001894 -0.0053614 -0.00057037 -0.0049657 0 0.015721 0.0014812 0.0017722 0.001675 0.00060289 0.016565 0.00072973 0 0 0 0 0 0 0 0 0 0 0.71368 0 0 0 0 0 -0.066542
8.4102 -0.00061758 -0.0029958 -0.0033632 -0.011809 0 0.00035959 0.0016553 0.00083524 0.0011611 0.00047687 0.045466 0.00067202 0 0 0 0 0 0 0 0 0 0 0.7163 0 0 0 0 0 -0.32573
8.4141 -1.5891e-05 -0.00064639 -0.0064342 -0.0093418 0 -0.01676 0.0015483 0.00019242 0.00080232 0.00087224 0.068051 0.00050981 0 0 0 0 0 0 0 0 0 0 0.71791 0 0 0 0 0 -0.53439
8.418 0.00097673 0.0013524 -0.0086408 0.00044771 0 -0.023339 0.00099748 4.4504e-05 0.0005728 0.001347 0.068506 0.00033668 0 0 0 0 0 0 0 0 0 0 0.71354 0 0 0 0 0 -0.56243
8.4219 0.0015614 0.0030818 -0.0092537 0.0102 0 -0.014594 0.00019213 0.00018607 0.00027137 0.0014173 0.044918 0.00022139 0 0 0 0 0 0 0 0 0 0 0.70541 0 0 0 0 0 -0.39557
8.4258 0.0014652 0.0046292 -0.0082199 0.013027 0 0.0033143 -0.00043094 0.00024095 -0.00021246 0.00092471 0.0111 0.0001804 0 0 0 0 0 0 0 0 0 0 0.69905 0 0 0 0 0 -0.14498
8.4297 0.0010463 0.0057304 -0.0059918 0.007563 0 0.017904 -0.0005398 1.1707e-05 -0.00074488 0.00011718 -0.012646 0.00019781 0 0 0 0 0 0 0 0 0 0 0.6975 0 0 0 0 0 0.030807
8.4336 0.00081315 0.0058752 -0.0031923 -0.0015174 0 0.01942 -0.00019014 -0.00036138 -0.0010681 -0.00058572 -0.013281 0.00024929 0 0 0 0 0 0 0 0 0 0 0.699 0 0 0 0 0 0.034097
8.4375 0.00089992 0.0047978 -0.00031645 -0.0075304 0 0.0075498 0.00021857 -0.00055388 -0.0010684 -0.00092389 0.0064692 0.00030398 0 0 0 0 0 0 0 0 0 0 0.69948 0 0 0 0 0 -0.11013
8.4414 0.0010078 0.0028533 0.0024508 -0.0069085 0 -0.0088556 0.00027425 -0.00036661 -0.00090255 -0.00095013 0.030577 0.00032147 0 0 0 0 0 0 0 0 0 0 0.69723 0 0 0 0 0 -0.2785
8.4453 0.00079719 0.00085945 0.0052021 -0.0014442 0 -0.018444 -0.00011652 9.1647e-05 -0.00083157 -0.00090147 0.040906 0.00027136 0 0 0 0 0 0 0 0 0 0 0.69502 0 0 0 0 0 -0.33647
8.4492 0.00026787 -0.0004982 0.0079824 0.0037653 0 -0.015293 -0.00066772 0.00049962 -0.00092727 -0.00093009 0.029052 0.00016693 0 0 0 0 0 0 0 0 0 0 0.6977 0 0 0 0 0 -0.22543
8.4531 -0.00026649 -0.0011589 0.010346 0.004637 0 -0.0025578 -0.0009525 0.00059217 -0.00097389 -0.00095194 0.001025 7.0649e-05 0 0 0 0 0 0 0 0 0 0 0.70733 0 0 0 0 0 0.0059827
8.457 -0.00053677 -0.0016162 0.011267 0.0011125 0 0.01031 -0.00073288 0.00035297 -0.00070866 -0.00075894 -0.02753 4.7819e-05 0 0 0 0 0 0 0 0 0 0 0.72048 0 0 0 0 0 0.23911
8.4609 -0.00058862 -0.0023562 0.009735 -0.0033131 0 0.014401 -0.00013085 -2.6664e-05 -0.00018092 -0.00029341 -0.0416 0.0001031 0 0 0 0 0 0 0 0 0 0 0.7303 0 0 0 0 0 0.36027
8.4648 -0.00067395 -0.0033332 0.0057262 -0.0047604 0 0.0073632 0.00045918 -0.00035461 0.00016094 0.00018338 -0.035742 0.00016604 0 0 0 0 0 0 0 0 0 0 0.73217 0 0 0 0 0 0.32552
8.4688 -0.00091315 -0.0039622 0.00063076 -0.002043 0 -0.0053618 0.00062846 -0.00059912 -0.00018379 0.00022455 -0.016549 0.00015192 0 0 0 0 0 0 0 0 0 0 0.72839 0 0 0 0 0 0.18025
8.4727 -0.0011325 -0.0036061 -0.0034985 0.0027059 0 -0.014609 0.00020707 -0.00086055 -0.001264 -0.00043804 0.0021134 4.5584e-05 0 0 0 0 0 0 0 0 0 0 0.72782 0 0 0 0 0 0.027191
8.4766 -0.0010735 -0.0020905 -0.005451 0.0060047 0 -0.013905 -0.00062867 -0.0012069 -0.0025024 -0.001601 0.0077865 -7.7192e-05 0 0 0 0 0 0 0 0 0 0 0.74013 0 0 0 0 0 -0.036525
8.4805 -0.0007327 0.00019896 -0.0057641 0.0057336 0 -0.0038148 -0.001443 -0.0015545 -0.0030783 -0.0026487 -0.0031774 -0.00012008 0 0 0 0 0 0 0 0 0 0 0.7687 0 0 0 0 0 0.022891
8.4844 -0.00042059 0.0026454 -0.006014 0.0024853 0 0.0087088 -0.0017769 -0.0017162 -0.0025779 -0.0029618 -0.023783 -6.3275e-05 0 0 0 0 0 0 0 0 0 0 0.80729 0 0 0 0 0 0.15722
8.4883 -0.00042276 0.00478 -0.0069832 -0.0011595 0 0.015438 -0.0014149 -0.0015627 -0.0013402 -0.0023667 -0.041211 1.2612e-05 0 0 0 0 0 0 0 0 0 0 0.84335 0 0 0 0 0 0.27004
8.4922 -0.0006114 0.0063592 -0.0074739 -0.0025381 0 0.012768 -0.00053052 -0.0011348 -0.00017659 -0.0012592 -0.045341 7.4068e-06 0 0 0 0 0 0 0 0 0 0 0.86554 0 0 0 0 0 0.28366
8.4961 -0.00046628 0.0071655 -0.0051756 -0.00054814 0 0.0040925 0.0004025 -0.0006035 0.00029575 -0.00029875 -0.035396 -8.9569e-05 0 0 0 0 0 0 0 0 0 0 0.87058 0 0 0 0 0 0.19457
8.5 0.00042745 0.006864 0.00092336 0.0038269 0 -0.0031137 0.00090474 -0.00013275 0.00011222 7.4855e-05 -0.01995 -0.00017493 0 0 0 0 0 0 0 0 0 0 0.86444 0 0 0 0 0 0.075163
8.5039 0.0018551 0.005172 0.0087951 0.008073 0 -0.0032885 0.00080852 0.00021194 -0.00017816 -8.6483e-05 -0.010011 -0.00012519 0 0 0 0 0 0 0 0 0 0 0.85745 0 0 0 0 0 0.016623
8.5078 0.0029714 0.0022297 0.014228 0.0093392 0 0.0028308 0.00036518 0.00043538 -7.7627e-05 -0.00037194 -0.010236 7.6403e-05 0 0 0 0 0 0 0 0 0 0 0.85688 0 0 0 0 0 0.054343
8.5117 0.0029134 -0.0012077 0.013946 0.0058673 0 0.0089607 4.7953e-05 0.00052872 0.00042042 -0.00039319 -0.01525 0.00030568 0 0 0 0 0 0 0 0 0 0 0.86228 0 0 0 0 0 0.13627
8.5156 0.0015268 -0.0040268 0.0084262 -0.0017689 0 0.0086253 0.00019282 0.00045014 0.00090746 -7.411e-05 -0.014414 0.00039688 0 0 0 0 0 0 0 0 0 0 0.86635 0 0 0 0 0 0.16403
8.5195 -0.0004353 -0.0053358 0.0018535 -0.01029 0 0.00077992 0.00075849 0.00020329 0.00102 0.00036555 -0.0014709 0.00028709 0 0 0 0 0 0 0 0 0 0 0.86046 0 0 0 0 0 0.076873
8.5234 -0.0018281 -0.004934 -0.00099739 -0.014888 0 -0.0089637 0.0013927 -8.2931e-05 0.00079348 0.00065538 0.019024 7.1653e-05 0 0 0 0 0 0 0 0 0 0 0.84061 0 0 0 0 0 -0.091357
8.5273 -0.0019075 -0.0033138 0.0015376 -0.011874 0 -0.012654 0.0017353 -0.00019121 0.00057094 0.00069571 0.034431 -8.0542e-05 0 0 0 0 0 0 0 0 0 0 0.81002 0 0 0 0 0 -0.23391
8.5313 -0.00074877 -0.0012104 0.0067775 -0.0014211 0 -0.0064365 0.0016932 3.105e-05 0.00060434 0.00058237 0.034275 -7.1745e-05 0 0 0 0 0 0 0 0 0 0 0.77722 0 0 0 0 0 -0.25836
8.5352 0.00098641 0.00091982 0.0098951 0.011638 0 0.0061044 0.0014638 0.00053744 0.00079401 0.0004767 0.019635 5.1672e-05 0 0 0 0 0 0 0 0 0 0 0.75118 0 0 0 0 0 -0.1677
8.5391 0.0026418 0.003083 0.0076811 0.020132 0 0.016442 0.0013163 0.001102 0.00083384 0.00048326 0.0033474 0.00015536 0 0 0 0 0 0 0 0 0 0 0.7369 0 0 0 0 0 -0.064319
8.543 0.0039813 0.0054731 0.00086629 0.018988 0 0.017492 0.0013491 0.0014838 0.00058062 0.00062766 0.00016656 0.00013783 0 0 0 0 0 0 0 0 0 0 0.73358 0 0 0 0 0 -0.068155
8.5469 0.0051472 0.0080047 -0.0066002 0.008902 0 0.0089038 0.0014371 0.0015857 0.00022802 0.0008861 0.01456 1.915e-06 0 0 0 0 0 0 0 0 0 0 0.73612 0 0 0 0 0 -0.21376
8.5508 0.0063233 0.010077 -0.010425 -0.0035708 0 -0.0027521 0.0013917 0.0014706 9.1813e-05 0.0011839 0.036312 -0.00017409 0 0 0 0 0 0 0 0 0 0 0.73855 0 0 0 0 0 -0.4124
8.5547 0.0074654 0.010819 -0.0086694 -0.010017 0 -0.0088764 0.0011607 0.0012504 0.00025112 0.0013767 0.047989 -0.000315 0 0 0 0 0 0 0 0 0 0 0.73743 0 0 0 0 0 -0.51452
8.5586 0.0082976 0.0096884 -0.002527 -0.0058081 0 -0.0050483 0.00088751 0.00099184 0.00045825 0.001306 0.038651 -0.00039132 0 0 0 0 0 0 0 0 0 0 0.7332 0 0 0 0 0 -0.42631
8.5625 0.0084965 0.0069765 0.004869 0.0064934 0 0.0059317 0.00079599 0.0007459 0.00043592 0.00095374 0.012978 -0.00039832 0 0 0 0 0 0 0 0 0 0 0.72904 0 0 0 0 0 -0.1886
8.5664 0.0078787 0.0037824 0.010407 0.0185 0 0.016102 0.0010214 0.00063825 0.00023767 0.00055688 -0.011535 -0.00032094 0 0 0 0 0 0 0 0 0 0 0.728 0 0 0 0 0 0.045736
8.5703 0.0065044 0.0013804 0.012469 0.021471 0 0.017837 0.001524 0.00085976 0.00024605 0.00050558 -0.017283 -0.00014316 0 0 0 0 0 0 0 0 0 0 0.73042 0 0 0 0 0 0.12087
8.5742 0.0047081 0.00038028 0.01136 0.012296 0 0.008994 0.0021181 0.0014915 0.00075793 0.0010231 0.00042399 0.00010535 0 0 0 0 0 0 0 0 0 0 0.7337 0 0 0 0 0 -0.008022
8.5781 0.0030392 0.00031757 0.0087532 -0.0040929 0 -0.0055779 0.0025564 0.002311 0.0015755 0.0018846 0.02972 0.00033056 0 0 0 0 0 0 0 0 0 0 0.73463 0 0 0 0 0 -0.24071
8.582 0.0020441 5.2646e-05 0.0065408 -0.017691 0 -0.017049 0.0026109 0.0028189 0.002072 0.0024805 0.050399 0.00042823 0 0 0 0 0 0 0 0 0 0 0.7324 0 0 0 0 0 -0.40226
8.5859 0.0019148 -0.0012658 0.0055952 -0.019971 0 -0.01823 0.0021529 0.0025623 0.0017428 0.0022606 0.047872 0.00037278 0 0 0 0 0 0 0 0 0 0 0.72959 0 0 0 0 0 -0.36603
8.5898 0.0022416 -0.0034281 0.0051705 -0.00969 0 -0.0083365 0.0012424 0.0015329 0.00073123 0.0012214 0.022976 0.00025105 0 0 0 0 0 0 0 0 0 0 0.72985 0 0 0 0 0 -0.14123
8.5938 0.0021666 -0.0052649 0.0034568 0.0060287 0 0.0061875 0.0001779 0.0002824 -0.00020799 -7.7869e-06 -0.0089054 0.00019505 0 0 0 0 0 0 0 0 0 0 0.73415 0 0 0 0 0 0.13525
8.5977 0.00096011 -0.0056147 -0.00092653 0.016268 0 0.015566 -0.00058757 -0.0004099 -0.00033017 -0.00061468 -0.028378 0.00026855 0 0 0 0 0 0 0 0 0 0 0.73904 0 0 0 0 0 0.2947
8.6016 -0.0013905 -0.0043827 -0.0075919 0.013593 0 0.01304 -0.00068547 -0.00010308 0.00045012 -0.00024786 -0.024906 0.00041526 0 0 0 0 0 0 0 0 0 0 0.73932 0 0 0 0 0 0.25198
8.6055 -0.0041182 -0.0027452 -0.014371 -0.0009104 0 -0.00049447 -9.3077e-05 0.00095584 0.0014853 0.00068892 -0.0034946 0.0005202 0 0 0 0 0 0 0 0 0 0 0.73341 0 0 0 0 0 0.061368
8.6094 -0.0062771 -0.0022289 -0.018756 -0.018371 0 -0.016904 0.00079996 0.0019969 0.001964 0.0013557 0.018926 0.00052366 0 0 0 0 0 0 0 0 0 0 0.72678 0 0 0 0 0 -0.1236
8.6133 -0.007512 -0.0033809 -0.019577 -0.02818 0 -0.02625 0.0014246 0.0022907 0.0015896 0.0011465 0.024799 0.0004745 0 0 0 0 0 0 0 0 0 0 0.72968 0 0 0 0 0 -0.15633
8.6172 -0.0082683 -0.005181 -0.017421 -0.025055 0 -0.023477 0.0014253 0.0016703 0.00075754 0.00015421 0.0073732 0.00047168 0 0 0 0 0 0 0 0 0 0 0.74994 0 0 0 0 0 0.0045051
8.6211 -0.0091966 -0.005782 -0.013499 -0.012121 0 -0.011492 0.00091187 0.00061495 0.00012584 -0.00093469 -0.025186 0.00055799 0 0 0 0 0 0 0 0 0 0 0.78619 0 0 0 0 0 0.27131
8.625 -0.010304 -0.0040326 -0.0082809 0.0020158 0 0.0015638 0.00036121 -0.00013399 4.404e-05 -0.0013828 -0.055568 0.00067746 0 0 0 0 0 0 0 0 0 0 0.8273 0 0 0 0 0 0.49205
8.6289 -0.01073 -0.00052261 -0.0014608 0.0096836 0 0.0085348 0.00024452 -9.5112e-05 0.00038323 -0.0009112 -0.068838 0.00073853 0 0 0 0 0 0 0 0 0 0 0.85919 0 0 0 0 0 0.55494
8.6328 -0.0094813 0.0027421 0.0066283 0.0090443 0 0.0079959 0.00068795 0.00068521 0.00084739 0.00020449 -0.061724 0.00071244 0 0 0 0 0 0 0 0 0 0 0.87394 0 0 0 0 0 0.45839
8.6367 -0.0065207 0.0037865 0.013796 0.0039923 0 0.0039803 0.0014355 0.0017619 0.001351 0.0014368 -0.043379 0.00065925 0 0 0 0 0 0 0 0 0 0 0.87426 0 0 0 0 0 0.29945
8.6406 -0.0031439 0.0020539 0.016716 -0.00020903 0 0.001492 0.0021101 0.0026439 0.0020292 0.0023813 -0.027572 0.00065355 0 0 0 0 0 0 0 0 0 0 0.86984 0 0 0 0 0 0.19464
8.6445 -0.0011807 -0.0013458 0.013449 -0.0014439 0 0.0020235 0.002513 0.0030776 0.0028964 0.0029058 -0.022487 0.00069267 0 0 0 0 0 0 0 0 0 0 0.86906 0 0 0 0 0 0.19563
8.6484 -0.0016262 -0.0046091 0.0055189 -0.0016146 0 0.0028894 0.0026972 0.003095 0.0035899 0.0030486 -0.025806 0.00069217 0 0 0 0 0 0 0 0 0 0 0.87315 0 0 0 0 0 0.26192
8.6523 -0.0038948 -0.0065178 -0.0026951 -0.0036178 0 0.00050357 0.0027893 0.0028747 0.0035613 0.0028631 -0.028317 0.00058062 0 0 0 0 0 0 0 0 0 0 0.87717 0 0 0 0 0 0.30524
8.6563 -0.0063601 -0.0069916 -0.0071644 -0.0077143 0 -0.005771 0.0027825 0.0025757 0.0025894 0.0023825 -0.022506 0.00039392 0 0 0 0 0 0 0 0 0 0 0.87638 0 0 0 0 0 0.26472
8.6602 -0.0076861 -0.0066466 -0.0073345 -0.010913 0 -0.012763 0.0025285 0.0022625 0.0010998 0.001693 -0.0088703 0.00026121 0 0 0 0 0 0 0 0 0 0 0.87138 0 0 0 0 0 0.15184
8.6641 -0.0077577 -0.0059801 -0.0063011 -0.0099346 0 -0.016173 0.0019376 0.0019294 -8.2705e-05 0.00098111 0.0049839 0.00028451 0 0 0 0 0 0 0 0 0 0 0.86735 0 0 0 0 0 0.033303
8.668 -0.0074414 -0.0049957 -0.0077524 -0.0047849 0 -0.014131 0.0011635 0.0015662 -0.00037905 0.00046838 0.011163 0.00042989 0 0 0 0 0 0 0 0 0 0 0.86827 0 0 0 0 0 -0.027958
8.6719 -0.0075243 -0.0035069 -0.012396 0.00066203 0 -0.0084752 0.00055314 0.0012075 8.0846e-05 0.0002867 0.0081423 0.00054675 0 0 0 0 0 0 0 0 0 0 0.87176 0 0 0 0 0 -0.022064
8.6758 -0.0079059 -0.0016495 -0.017119 0.0018834 0 -0.002963 0.00037741 0.0009371 0.00060638 0.00040708 0.001684 0.00050665 0 0 0 0 0 0 0 0 0 0 0.86987 0 0 0 0 0 0.006721
8.6797 -0.0077822 9.5545e-06 -0.017639 -0.0021284 0 -0.00034547 0.00059129 0.00084528 0.00057322 0.00067299 -0.00039857 0.00032928 0 0 0 0 0 0 0 0 0 0 0.85549 0 0 0 0 0 0.0030595
8.6836 -0.0065389 0.00088929 -0.012215 -0.007637 0 -0.00080885 0.00086643 0.00095945 -3.9831e-05 0.00089346 0.0051095 0.00016865 0 0 0 0 0 0 0 0 0 0 0.82869 0 0 0 0 0 -0.051575
8.6875 -0.0044052 0.00089206 -0.0031311 -0.0091771 0 -0.0025993 0.00088344 0.0011971 -0.0006715 0.00092595 0.014387 0.00016734 0 0 0 0 0 0 0 0 0 0 0.79761 0 0 0 0 0 -0.12554
8.6914 -0.0022303 0.00046664 0.0051848 -0.0042895 0 -0.0036854 0.00061385 0.0013918 -0.00070453 0.00072247 0.020133 0.00031783 0 0 0 0 0 0 0 0 0 0 0.77274 0 0 0 0 0 -0.16613
8.6953 -0.00067142 0.00018412 0.0095077 0.0041533 0 -0.0029327 0.00031945 0.0013933 -9.0733e-06 0.00034426 0.017876 0.00046595 0 0 0 0 0 0 0 0 0 0 0.7597 0 0 0 0 0 -0.1447
8.6992 0.00034665 0.00025656 0.0096903 0.010103 0 -0.00034842 0.00026562 0.001172 0.00095571 -6.4054e-05 0.0097897 0.00045361 0 0 0 0 0 0 0 0 0 0 0.75644 0 0 0 0 0 -0.081145
8.7031 0.0013775 0.00045142 0.0078185 0.0091883 0 0.003076 0.00043189 0.00083261 0.0015221 -0.00035762 0.0030911 0.00026343 0 0 0 0 0 0 0 0 0 0 0.75649 0 0 0 0 0 -0.030144
8.707 0.0027334 0.00043118 0.0059503 0.0022415 0 0.0055789 0.00052001 0.00051695 0.0013216 -0.00049723 0.0045116 2.8548e-05 0 0 0 0 0 0 0 0 0 0 0.75501 0 0 0 0 0 -0.041217
8.7109 0.0040901 0.00013772 0.0046697 -0.0053442 0 0.0052653 0.00027318 0.00028641 0.00052103 -0.00058085 0.015158 -9.5982e-05 0 0 0 0 0 0 0 0 0 0 0.75203 0 0 0 0 0 -0.12247
8.7148 0.0048215 -0.0001538 0.0033968 -0.0077738 0 0.0014429 -0.00020395 0.00010115 -0.00033994 -0.00073465 0.029473 -7.1336e-05 0 0 0 0 0 0 0 0 0 0 0.75058 0 0 0 0 0 -0.23299
8.7188 0.0046772 -0.00011597 0.0015425 -0.0031693 0 -0.0041529 -0.00047082 -8.3402e-05 -0.00073568 -0.00093981 0.038847 7.7846e-06 0 0 0 0 0 0 0 0 0 0 0.75233 0 0 0 0 0 -0.30815
8.7227 0.0040637 0.00033906 -0.0008975 0.0051981 0 -0.0077713 -0.0001524 -0.00021635 -0.00048773 -0.00098303 0.037236 2.2948e-05 0 0 0 0 0 0 0 0 0 0 0.75528 0 0 0 0 0 -0.30087
8.7266 0.0036362 0.001048 -0.0036198 0.011436 0 -0.0061963 0.00063921 -0.00017722 0.0001414 -0.00063894 0.025073 -4.8104e-05 0 0 0 0 0 0 0 0 0 0 0.75569 0 0 0 0 0 -0.2126
8.7305 0.0036568 0.0018365 -0.0063327 0.011235 0 0.00027142 0.0012946 7.9613e-05 0.00062568 4.9942e-05 0.0090031 -0.00011952 0 0 0 0 0 0 0 0 0 0 0.75195 0 0 0 0 0 -0.094169
8.7344 0.0038219 0.0027304 -0.0084584 0.0047478 0 0.0072517 0.001192 0.0004209 0.00052799 0.00069239 -0.0023529 -9.6671e-05 0 0 0 0 0 0 0 0 0 0 0.74652 0 0 0 0 0 -0.014589
8.7383 0.0037465 0.0039089 -0.008708 -0.0036037 0 0.0093743 0.00028269 0.00061559 -0.00016748 0.00082353 -0.0040176 2.0424e-05 0 0 0 0 0 0 0 0 0 0 0.74378 0 0 0 0 0 -0.015714
8.7422 0.0035644 0.0054425 -0.0055693 -0.0080066 0 0.0049006 -0.00077445 0.00055229 -0.00097873 0.00033254 0.0018926 0.00013414 0 0 0 0 0 0 0 0 0 0 0.746 0 0 0 0 0 -0.081536
8.7461 0.0039484 0.0070538 0.0011864 -0.0048985 0 -0.0022026 -0.0011211 0.00036906 -0.001235 -0.00038129 0.0073255 0.00014509 0 0 0 0 0 0 0 0 0 0 0.7512 0 0 0 0 0 -0.14451
8.75 0.0054403 0.008108 0.0093414 0.0047475 0 -0.005105 -0.00045805 0.0003266 -0.00062172 -0.00074549 0.003753 4.7299e-05 0 0 0 0 0 0 0 0 0 0 0.75499 0 0 0 0 0 -0.12891
8.7539 0.0077208 0.0078535 0.014978 0.015731 0 3.7394e-05 0.00062337 0.00052099 0.00045771 -0.00057461 -0.011342 -7.0002e-05 0 0 0 0 0 0 0 0 0 0 0.75458 0 0 0 0 0 -0.0055114
8.7578 0.0095679 0.0057907 0.015075 0.021385 0 0.010167 0.0010894 0.00073826 0.0010871 -0.00029255 -0.031429 -0.00010987 0 0 0 0 0 0 0 0 0 0 0.75106 0 0 0 0 0 0.17975
8.7617 0.0096338 0.0020122 0.0099175 0.01738 0 0.017064 0.00036384 0.0006506 0.00056556 -0.0005208 -0.044059 -5.4529e-05 0 0 0 0 0 0 0 0 0 0 0.748 0 0 0 0 0 0.32653
8.7656 0.0074096 -0.0026353 0.0030952 0.004487 0 0.01376 -0.0010931 0.0002019 -0.00090142 -0.0013689 -0.038808 2.9451e-05 0 0 0 0 0 0 0 0 0 0 0.74797 0 0 0 0 0 0.34143
8.7695 0.0035903 -0.0067057 -0.0011455 -0.011401 0 0.00049912 -0.0020732 -0.00021949 -0.0022006 -0.002142 -0.015027 6.3111e-05 0 0 0 0 0 0 0 0 0 0 0.75029 0 0 0 0 0 0.20163
8.7734 -0.00040065 -0.0086944 -0.0010078 -0.022261 0 -0.014723 -0.001587 -7.0796e-05 -0.0021289 -0.0018611 0.016179 2.7882e-05 0 0 0 0 0 0 0 0 0 0 0.75223 0 0 0 0 0 -0.022768
8.7773 -0.003268 -0.0078015 0.0019063 -0.02239 0 -0.021685 0.00029247 0.00079983 -0.00041116 -0.00020545 0.037796 -2.7737e-05 0 0 0 0 0 0 0 0 0 0 0.75205 0 0 0 0 0 -0.20593
8.7813 -0.0044237 -0.0044881 0.004426 -0.011683 0 -0.015292 0.0024351 0.0018772 0.0019716 0.0020067 0.037299 -4.3127e-05 0 0 0 0 0 0 0 0 0 0 0.75089 0 0 0 0 0 -0.24243
8.7852 -0.0040154 -0.00036576 0.0045378 0.004273 0 0.00078993 0.0035216 0.0023119 0.0034948 0.0033457 0.014883 -1.5937e-06 0 0 0 0 0 0 0 0 0 0 0.75138 0 0 0 0 0 -0.11413
8.7891 -0.0026232 0.0026647 0.0025373 0.017365 0 0.016696 0.0030455 0.0016352 0.0032772 0.0029234 -0.016163 6.27e-05 0 0 0 0 0 0 0 0 0 0 0.75462 0 0 0 0 0 0.096266
8.793 -0.00097545 0.0035252 -8.8891e-05 0.021411 0 0.022951 0.0016178 0.00021518 0.0017209 0.0011526 -0.037518 0.0001021 0 0 0 0 0 0 0 0 0 0 0.75853 0 0 0 0 0 0.25593
8.7969 0.00022127 0.0025341 -0.0024908 0.015267 0 0.016328 0.00035908 -0.001004 5.9119e-05 -0.00060411 -0.037247 9.4043e-05 0 0 0 0 0 0 0 0 0 0 0.75955 0 0 0 0 0 0.26587
8.8008 0.00046097 0.00099461 -0.0049715 0.0029421 0 0.0013162 -4.528e-05 -0.001288 -0.00074098 -0.0012027 -0.017124 4.9254e-05 0 0 0 0 0 0 0 0 0 0 0.75606 0 0 0 0 0 0.12432
8.8047 -0.00033032 0.00011503 -0.007832 -0.0089926 0 -0.013151 0.00020055 -0.00071682 -0.00069943 -0.00064177 0.0089737 -4.8395e-06 0 0 0 0 0 0 0 0 0 0 0.75031 0 0 0 0 0 -0.072914
8.8086 -0.0017054 0.00013171 -0.010097 -0.014989 0 -0.019195 0.0003796 -4.6854e-05 -0.00054367 9.0677e-05 0.024496 -4.1522e-05 0 0 0 0 0 0 0 0 0 0 0.74667 0 0 0 0 0 -0.19681
8.8125 -0.0029571 0.00032864 -0.009808 -0.013143 0 -0.014373 4.9224e-05 4.2626e-05 -0.00078758 6.3859e-05 0.021121 -4.259e-05 0 0 0 0 0 0 0 0 0 0 0.74779 0 0 0 0 0 -0.17232
8.8164 -0.0036205 -0.00013173 -0.0058184 -0.0057094 0 -0.0026701 -0.00051829 -0.00039965 -0.0011375 -0.00067977 0.0038134 -4.5921e-06 0 0 0 0 0 0 0 0 0 0 0.75221 0 0 0 0 0 -0.02878
8.8203 -0.0037912 -0.0013523 0.00069475 0.0024878 0 0.0082065 -0.00062779 -0.000671 -0.00082961 -0.0012069 -0.013304 5.203e-05 0 0 0 0 0 0 0 0 0 0 0.7556 0 0 0 0 0 0.12253
8.8242 -0.0039275 -0.002592 0.0066722 0.0068068 0 0.011651 0.00012808 -0.00013948 0.00046215 -0.00065936 -0.017246 8.4148e-05 0 0 0 0 0 0 0 0 0 0 0.75475 0 0 0 0 0 0.16908
8.8281 -0.0042985 -0.0029684 0.0093476 0.0053074 0 0.0063101 0.0014242 0.0010852 0.0021033 0.00086 -0.0052804 5.1544e-05 0 0 0 0 0 0 0 0 0 0 0.75041 0 0 0 0 0 0.078324
8.832 -0.0046315 -0.0022899 0.0082345 -0.00027788 0 -0.003105 0.00243 0.0021882 0.0029411 0.0023353 0.013596 -4.5551e-05 0 0 0 0 0 0 0 0 0 0 0.7466 0 0 0 0 0 -0.080386
8.8359 -0.0043589 -0.0012398 0.0051787 -0.0057296 0 -0.0091648 0.0024834 0.0023639 0.0023228 0.0027479 0.025761 -0.0001539 0 0 0 0 0 0 0 0 0 0 0.74683 0 0 0 0 0 -0.19015
8.8398 -0.0032545 -0.00075045 0.002558 -0.0070928 0 -0.0072018 0.0016021 0.0015331 0.00070953 0.0019557 0.023217 -0.00020289 0 0 0 0 0 0 0 0 0 0 0.75094 0 0 0 0 0 -0.17585
8.8438 -0.0018041 -0.001154 0.0013617 -0.0033203 0 0.0010242 0.00041684 0.00039747 -0.00071049 0.0007288 0.0092482 -0.00016418 0 0 0 0 0 0 0 0 0 0 0.75522 0 0 0 0 0 -0.059607
8.8477 -0.00086574 -0.0018843 0.00079722 0.0030004 0 0.0085178 -0.00035558 -0.00019117 -0.0010418 -1.7838e-05 -0.0047348 -7.876e-05 0 0 0 0 0 0 0 0 0 0 0.75583 0 0 0 0 0 0.060739
8.8516 -0.00088652 -0.0019835 -0.00049787 0.0074662 0 0.0085428 -0.00040952 6.6044e-05 -0.00037402 -4.3046e-06 -0.0084982 -1.9709e-05 0 0 0 0 0 0 0 0 0 0 0.75221 0 0 0 0 0 0.091941
8.8555 -0.0014378 -0.00094725 -0.0029777 0.0070248 0 0.00022305 5.8928e-05 0.00077156 0.00045956 0.00033989 -0.00098642 -2.2519e-05 0 0 0 0 0 0 0 0 0 0 0.74751 0 0 0 0 0 0.019427
8.8594 -0.0015744 0.00083011 -0.0057739 0.0021881 0 -0.010417 0.00063547 0.0013042 0.00074432 0.00046515 0.0093219 -5.2903e-05 0 0 0 0 0 0 0 0 0 0 0.74572 0 0 0 0 0 -0.084421
8.8633 -0.00072623 0.0023658 -0.0074802 -0.0033921 0 -0.015107 0.0010176 0.0013897 0.00049889 0.00027734 0.011808 -4.812e-05 0 0 0 0 0 0 0 0 0 0 0.74825 0 0 0 0 0 -0.12298
8.8672 0.0007239 0.0028569 -0.0072183 -0.0056939 0 -0.010039 0.0011268 0.0012296 0.00029651 0.00013001 0.0026719 8.5313e-06 0 0 0 0 0 0 0 0 0 0 0.75294 0 0 0 0 0 -0.056175
8.8711 0.0017581 0.0022618 -0.005088 -0.0033299 0 0.00094839 0.0010177 0.0011541 0.00057542 0.00033518 -0.011923 5.9973e-05 0 0 0 0 0 0 0 0 0 0 0.75613 0 0 0 0 0 0.067398
8.875 0.0016645 0.0012583 -0.0018861 0.0015088 0 0.0094365 0.00077378 0.0012378 0.0011917 0.00078495 -0.020994 3.0147e-05 0 0 0 0 0 0 0 0 0 0 0.75579 0 0 0 0 0 0.15193
8.8789 0.00071712 0.00066849 0.0014202 0.0048461 0 0.0092435 0.00049932 0.0012897 0.0016408 0.0010918 -0.017786 -9.0248e-05 0 0 0 0 0 0 0 0 0 0 0.75275 0 0 0 0 0 0.13357
8.8828 -5.6693e-05 0.00082669 0.0040681 0.0040079 0 0.0013044 0.00034043 0.0011702 0.0016413 0.0010466 -0.0052325 -0.00021803 0 0 0 0 0 0 0 0 0 0 0.74948 0 0 0 0 0 0.031602
8.8867 0.00019491 0.0013512 0.0057026 -0.00038018 0 -0.007373 0.00042248 0.0010227 0.001423 0.00084949 0.0065472 -0.00024734 0 0 0 0 0 0 0 0 0 0 0.74775 0 0 0 0 0 -0.068672
8.8906 0.0013916 0.001453 0.0064778 -0.0049468 0 -0.0096288 0.00072753 0.0011237 0.0014249 0.00085379 0.0084384 -0.00015211 0 0 0 0 0 0 0 0 0 0 0.74747 0 0 0 0 0 -0.084986
8.8945 0.0026267 0.00054674 0.0069155 -0.0061638 0 -0.0039054 0.0010612 0.0015117 0.0017647 0.0011295 -0.00054375 -1.8515e-05 0 0 0 0 0 0 0 0 0 0 0.74758 0 0 0 0 0 -0.0023428
8.8984 0.003003 -0.0012463 0.0073879 -0.0029736 0 0.0048233 0.001195 0.0018339 0.0020769 0.0013628 -0.012801 3.0719e-05 0 0 0 0 0 0 0 0 0 0 0.74757 0 0 0 0 0 0.11723
8.9023 0.0024004 -0.0030444 0.0075327 0.0024641 0 0.0093985 0.0010701 0.0016363 0.0018959 0.0012188 -0.018379 -4.9388e-05 0 0 0 0 0 0 0 0 0 0 0.74801 0 0 0 0 0 0.18363
8.9063 0.0014898 -0.0036806 0.0062861 0.0063747 0 0.0062697 0.00084668 0.00083635 0.0011633 0.00075152 -0.012663 -0.00018394 0 0 0 0 0 0 0 0 0 0 0.74955 0 0 0 0 0 0.14585
8.9102 0.0010475 -0.0024615 0.0028443 0.0060996 0 -0.0019292 0.00072312 -0.000116 0.00030775 0.00036894 0.00039628 -0.00024944 0 0 0 0 0 0 0 0 0 0 0.75171 0 0 0 0 0 0.026898
8.9141 0.0012546 0.00026635 -0.0021349 0.0019869 0 -0.0087449 0.00069841 -0.00059729 -0.00018774 0.00035211 0.011599 -0.00018822 0 0 0 0 0 0 0 0 0 0 0.75289 0 0 0 0 0 -0.095681
8.918 0.0016154 0.0031771 -0.0063755 -0.0028827 0 -0.0089636 0.00053891 -0.00037042 -0.00026517 0.00045809 0.013361 -5.5149e-05 0 0 0 0 0 0 0 0 0 0 0.75185 0 0 0 0 0 -0.14526
8.9219 0.0014996 0.0047186 -0.0074515 -0.0049305 0 -0.0023439 1.2535e-05 0.00019719 -0.00030957 9.8238e-05 0.004889 4.3799e-05 0 0 0 0 0 0 0 0 0 0 0.74908 0 0 0 0 0 -0.096574
8.9258 0.00074579 0.0041155 -0.0048648 -0.0026899 0 0.0065442 -0.00083219 0.00048054 -0.00069778 -0.0010199 -0.0077739 5.2964e-05 0 0 0 0 0 0 0 0 0 0 0.74681 0 0 0 0 0 0.011697
8.9297 -0.00022397 0.0019151 -0.00079163 0.0020918 0 0.011838 -0.0016348 0.00018213 -0.0013671 -0.0024374 -0.016299 5.9742e-06 0 0 0 0 0 0 0 0 0 0 0.74714 0 0 0 0 0 0.1065
8.9336 -0.00082447 -0.00037754 0.0015227 0.0057223 0 0.010465 -0.0019935 -0.00040275 -0.0018608 -0.0032047 -0.015682 -2.8643e-05 0 0 0 0 0 0 0 0 0 0 0.75017 0 0 0 0 0 0.12957
8.9375 -0.00082306 -0.0013623 0.00058586 0.0053554 0 0.0039747 -0.0017854 -0.00068411 -0.0017946 -0.0026838 -0.007139 -2.714e-05 0 0 0 0 0 0 0 0 0 0 0.75371 0 0 0 0 0 0.073523
8.9414 -0.00049161 -0.0007285 -0.0018183 0.0012558 0 -0.0028576 -0.0012307 -0.00034 -0.0012447 -0.0011505 0.0032536 -2.6565e-05 0 0 0 0 0 0 0 0 0 0 0.75493 0 0 0 0 0 -0.017032
8.9453 -0.0003188 0.00059224 -0.0020012 -0.0032518 0 -0.0054698 -0.00065725 0.00039278 -0.00066146 0.00039629 0.0089347 -6.4757e-05 0 0 0 0 0 0 0 0 0 0 0.75266 0 0 0 0 0 -0.078431
8.9492 -0.00059137 0.001212 0.0023427 -0.0042592 0 -0.0025806 -0.00022172 0.00095471 -0.00041414 0.0010594 0.007247 -0.00011959 0 0 0 0 0 0 0 0 0 0 0.74826 0 0 0 0 0 -0.07255
8.9531 -0.0012031 0.0003684 0.009779 -0.00038065 0 0.0031283 0.00013435 0.00097703 -0.00045115 0.00074325 0.0010506 -0.00012377 0 0 0 0 0 0 0 0 0 0 0.74454 0 0 0 0 0 -0.012871
8.957 -0.0017966 -0.00156 0.015879 0.0059345 0 0.007108 0.00048998 0.00058854 -0.00040643 0.00011092 -0.0034134 -4.3898e-05 0 0 0 0 0 0 0 0 0 0 0.74358 0 0 0 0 0 0.046249
8.9609 -0.0020678 -0.0034603 0.016531 0.010022 0 0.0063001 0.00077348 0.00026224 -4.033e-06 -0.00010026 -0.00098234 6.6395e-05 0 0 0 0 0 0 0 0 0 0 0.7453 0 0 0 0 0 0.050079
8.9648 -0.0019903 -0.004392 0.011029 0.0084145 0 0.0013092 0.00083473 0.00038395 0.00067537 0.00027959 0.0086477 0.00010841 0 0 0 0 0 0 0 0 0 0 0.7478 0 0 0 0 0 -0.015285
8.9688 -0.0018292 -0.0041968 0.0023958 0.001455 0 -0.0042501 0.0006785 0.00094369 0.0013093 0.00082234 0.020477 4.1239e-05 0 0 0 0 0 0 0 0 0 0 0.74895 0 0 0 0 0 -0.11193
8.9727 -0.0019666 -0.0033589 -0.0051013 -0.0069027 0 -0.0067295 0.00055791 0.0015849 0.0016479 0.0010116 0.027505 -6.3712e-05 0 0 0 0 0 0 0 0 0 0 0.74787 0 0 0 0 0 -0.17817
8.9766 -0.0026415 -0.0023733 -0.0089372 -0.011897 0 -0.0053395 0.00075868 0.0019077 0.0016695 0.00072883 0.025483 -8.4939e-05 0 0 0 0 0 0 0 0 0 0 0.7453 0 0 0 0 0 -0.17409
8.9805 -0.0037394 -0.0012941 -0.0093966 -0.011173 0 -0.0025335 0.0012647 0.0017438 0.00146 0.0002684 0.015642 2.331e-05 0 0 0 0 0 0 0 0 0 0 0.74274 0 0 0 0 0 -0.10884
8.9844 -0.0047637 0.00011174 -0.0082915 -0.0060133 0 -0.001541 0.001682 0.0012154 0.0010454 -2.8732e-05 0.0034131 0.00017027 0 0 0 0 0 0 0 0 0 0 0.7414 0 0 0 0 0 -0.028563
8.9883 -0.0050653 0.0018172 -0.0069736 8.2238e-05 0 -0.0032344 0.0015711 0.0006096 0.00043714 -7.6788e-05 -0.0057364 0.00020549 0 0 0 0 0 0 0 0 0 0 0.74165 0 0 0 0 0 0.023524
8.9922 -0.0042443 0.0032127 -0.005529 0.0040697 0 -0.0052141 0.00090183 0.00020583 -0.00016793 3.7488e-06 -0.0099939 6.725e-05 0 0 0 0 0 0 0 0 0 0 0.74321 0 0 0 0 0 0.040411
8.9961 -0.0024751 0.0034148 -0.0035202 0.0051187 0 -0.0040766 0.00016062 0.00015462 -0.00035708 0.00013422 -0.011532 -0.00014375 0 0 0 0 0 0 0 0 0 0 0.74557 0 0 0 0 0 0.050201
9 -0.00049082 0.0019895 -0.0010718 0.0043498 0 0.0010964 -4.9436e-05 0.00042426 0.00017962 0.00037508 -0.013518 -0.00024624 0 0 0 0 0 0 0 0 0 0 0.74821 0 0 0 0 0 0.083429
9.0039 0.00081633 -0.00055991 0.00098589 0.0032146 0 0.0072599 0.0004343 0.00081814 0.0012393 0.00076138 -0.016641 -0.00014441 0 0 0 0 0 0 0 0 0 0 0.75053 0 0 0 0 0 0.13945
9.0078 0.00091871 -0.0030241 0.0019561 0.0021257 0 0.0095012 0.0011679 0.0010828 0.002088 0.0011256 -0.018311 7.9931e-05 0 0 0 0 0 0 0 0 0 0 0.75189 0 0 0 0 0 0.18285
9.0117 -7.6266e-05 -0.004301 0.0020325 0.00043112 0 0.0050885 0.0015153 0.0010825 0.0020035 0.0011937 -0.015201 0.00023995 0 0 0 0 0 0 0 0 0 0 0.75182 0 0 0 0 0 0.17365
9.0156 -0.0015825 -0.0041351 0.0020859 -0.0024891 0 -0.0039673 0.0012574 0.00092239 0.00095637 0.00090083 -0.0068162 0.00021303 0 0 0 0 0 0 0 0 0 0 0.7504 0 0 0 0 0 0.10481
9.0195 -0.0029446 -0.0031842 0.0027159 -0.0061339 0 -0.012068 0.00079545 0.00088271 -0.00024045 0.000561 0.0031476 4.6039e-05 0 0 0 0 0 0 0 0 0 0 0.74832 0 0 0 0 0 0.013798
9.0234 -0.0037536 -0.002385 0.0035879 -0.0087872 0 -0.013989 0.0007382 0.0011691 -0.00055343 0.00062865 0.0090001 -9.9999e-05 0 0 0 0 0 0 0 0 0 0 0.74663 0 0 0 0 0 -0.042598
9.0273 -0.0038768 -0.0021734 0.003718 -0.0085326 0 -0.0084689 0.0012712 0.0016803 0.00037312 0.0012347 0.0070994 -0.00010667 0 0 0 0 0 0 0 0 0 0 0.74615 0 0 0 0 0 -0.030036
9.0313 -0.0033153 -0.0022087 0.0023628 -0.0046644 0 0.0012003 0.0019377 0.0020287 0.0018573 0.0019722 -0.0014407 -3.1961e-06 0 0 0 0 0 0 0 0 0 0 0.74704 0 0 0 0 0 0.038449
9.0352 -0.0021335 -0.0017916 -0.00037102 0.00147 0 0.0096621 0.0020564 0.001841 0.0027163 0.0021985 -0.011423 7.5436e-05 0 0 0 0 0 0 0 0 0 0 0.74887 0 0 0 0 0 0.11291
9.0391 -0.00054257 -0.0005701 -0.0036584 0.0068325 0 0.012845 0.0013731 0.0010875 0.0022383 0.0015987 -0.017004 2.6215e-05 0 0 0 0 0 0 0 0 0 0 0.75097 0 0 0 0 0 0.14247
9.043 0.0010325 0.0010979 -0.006498 0.0082478 0 0.0098692 0.00031072 0.00012879 0.00072946 0.00046668 -0.015349 -0.00012677 0 0 0 0 0 0 0 0 0 0 0.75282 0 0 0 0 0 0.10891
9.0469 0.0021033 0.0024273 -0.0080748 0.004421 0 0.0028272 -0.00041659 -0.00057799 -0.00081078 -0.00056639 -0.0081118 -0.000266 0 0 0 0 0 0 0 0 0 0 0.75412 0 0 0 0 0 0.035004
9.0508 0.0024394 0.0028622 -0.0078015 -0.0027974 0 -0.0046814 -0.00043511 -0.00084184 -0.0015307 -0.0010753 -0.00010034 -0.00029774 0 0 0 0 0 0 0 0 0 0 0.7546 0 0 0 0 0 -0.034149
9.0547 0.0022631 0.0025166 -0.0053852 -0.0089984 0 -0.0091391 2.2357e-05 -0.00082609 -0.0013047 -0.0011145 0.0037234 -0.00023226 0 0 0 0 0 0 0 0 0 0 0.75396 0 0 0 0 0 -0.060399
9.0586 0.0020765 0.0020105 -0.0011377 -0.0097639 0 -0.0084031 0.00043856 -0.00079175 -0.00060501 -0.00099158 0.0010549 -0.00015613 0 0 0 0 0 0 0 0 0 0 0.75215 0 0 0 0 0 -0.032954
9.0625 0.0022239 0.0018609 0.0038005 -0.0038138 0 -0.0026862 0.00055322 -0.000777 6.802e-05 -0.00084795 -0.0065139 -0.00013957 0 0 0 0 0 0 0 0 0 0 0.74973 0 0 0 0 0 0.029187
9.0664 0.002592 0.0019841 0.0078458 0.0055154 0 0.0051585 0.00056433 -0.00055723 0.00057873 -0.0005372 -0.014286 -0.00017976 0 0 0 0 0 0 0 0 0 0 0.7479 0 0 0 0 0 0.089617
9.0703 0.002749 0.0017747 0.0099243 0.012002 0 0.010744 0.00081418 6.7077e-05 0.0010455 7.4082e-05 -0.016883 -0.00022961 0 0 0 0 0 0 0 0 0 0 0.74793 0 0 0 0 0 0.11287
9.0742 0.0024045 0.00071039 0.010195 0.010773 0 0.010647 0.0013286 0.00096264 0.0014788 0.00076369 -0.011234 -0.00026611 0 0 0 0 0 0 0 0 0 0 0.75016 0 0 0 0 0 0.080849
9.0781 0.0017336 -0.0010539 0.0097475 0.0021317 0 0.0048741 0.0017164 0.001682 0.0016457 0.0010253 0.0013581 -0.00031533 0 0 0 0 0 0 0 0 0 0 0.75348 0 0 0 0 0 0.0020462
9.082 0.0012282 -0.0026601 0.0094096 -0.0081263 0 -0.0027438 0.0015417 0.0018256 0.0013197 0.00055354 0.015435 -0.00040922 0 0 0 0 0 0 0 0 0 0 0.75584 0 0 0 0 0 -0.090515
9.0859 0.0012072 -0.0031631 0.0088032 -0.01262 0 -0.0070343 0.00078151 0.0014035 0.00060095 -0.00035478 0.024186 -0.00052993 0 0 0 0 0 0 0 0 0 0 0.75566 0 0 0 0 0 -0.15411
9.0898 0.0014722 -0.0022877 0.0066726 -0.0078602 0 -0.0052477 -0.00010723 0.00083465 -9.2545e-05 -0.00095695 0.023509 -0.00061202 0 0 0 0 0 0 0 0 0 0 0.753 0 0 0 0 0 -0.15941
9.0938 0.0014709 -0.00067015 0.0023009 0.0029026 0 0.00084662 -0.00058098 0.00057716 -0.00038202 -0.00069741 0.014797 -0.00060533 0 0 0 0 0 0 0 0 0 0 0.74967 0 0 0 0 0 -0.10973
9.0977 0.00082157 0.0006457 -0.0033549 0.011898 0 0.0063453 -0.00046729 0.0007423 -0.00025301 0.00027855 0.0043586 -0.00052994 0 0 0 0 0 0 0 0 0 0 0.74785 0 0 0 0 0 -0.042617
9.1016 -0.00031047 0.0010418 -0.008044 0.012619 0 0.0070346 -4.5439e-05 0.0010553 2.5802e-06 0.0012453 -0.00052135 -0.00045916 0 0 0 0 0 0 0 0 0 0 0.74852 0 0 0 0 0 -0.0085666
9.1055 -0.0013561 0.00077411 -0.00992 0.0047373 0 0.0025516 0.00029033 0.0011697 0.00014904 0.0015481 0.0035334 -0.00044427 0 0 0 0 0 0 0 0 0 0 0.75072 0 0 0 0 0 -0.037609
9.1094 -0.0018615 0.00064932 -0.0090163 -0.0057148 0 -0.0036178 0.00040878 0.0010006 0.00025523 0.0011539 0.013531 -0.00046064 0 0 0 0 0 0 0 0 0 0 0.75251 0 0 0 0 0 -0.11575
9.1133 -0.001871 0.0012224 -0.0070844 -0.011066 0 -0.0070869 0.00047982 0.00074952 0.00054381 0.00058223 0.021945 -0.00043558 0 0 0 0 0 0 0 0 0 0 0.75255 0 0 0 0 0 -0.1898
9.1172 -0.0018122 0.0022282 -0.0059129 -0.0078898 0 -0.0058778 0.00067879 0.00063485 0.0010198 0.00032665 0.021768 -0.00033286 0 0 0 0 0 0 0 0 0 0 0.7512 0 0 0 0 0 -0.20067
9.1211 -0.0020317 0.0027512 -0.0057092 0.0005577 0 -0.0015029 0.00091656 0.00063912 0.0013303 0.00037914 0.011342 -0.0002059 0 0 0 0 0 0 0 0 0 0 0.74993 0 0 0 0 0 -0.12397
9.125 -0.0024757 0.001983 -0.0050567 0.0071621 0 0.0026459 0.0009051 0.00054502 0.0010711 0.00032952 -0.0043797 -0.00016048 0 0 0 0 0 0 0 0 0 0 0.7499 0 0 0 0 0 0.010688
9.1289 -0.0028368 -9.484e-05 -0.0024401 0.0066391 0 0.0039049 0.00048745 0.00020594 0.00025241 -0.00010781 -0.017067 -0.00025902 0 0 0 0 0 0 0 0 0 0 0.75082 0 0 0 0 0 0.13717
9.1328 -0.0029849 -0.0026772 0.0021516 -0.00045652 0 0.0018686 -0.00013441 -0.0002531 -0.00058365 -0.00072664 -0.020506 -0.00045913 0 0 0 0 0 0 0 0 0 0 0.75125 0 0 0 0 0 0.19609
9.1367 -0.0031889 -0.0047384 0.0070388 -0.0084483 0 -0.0018887 -0.00053653 -0.00052608 -0.00077542 -0.001018 -0.01452 -0.00064642 0 0 0 0 0 0 0 0 0 0 0.74998 0 0 0 0 0 0.17356
9.1406 -0.0038507 -0.0057225 0.010164 -0.011193 0 -0.005124 -0.00045456 -0.00041659 -0.00012449 -0.00071087 -0.0046623 -0.00073016 0 0 0 0 0 0 0 0 0 0 0.7472 0 0 0 0 0 0.10703
9.1445 -0.0049982 -0.0057543 0.0106 -0.0068569 0 -0.0061456 -3.3196e-05 -3.0355e-05 0.00090706 -8.7892e-05 0.0019938 -0.00071125 0 0 0 0 0 0 0 0 0 0 0.74443 0 0 0 0 0 0.054373
9.1484 -0.0060728 -0.0052892 0.0089065 0.00089142 0 -0.0044684 0.00030096 0.00031827 0.0015756 0.0002567 0.0018125 -0.00066397 0 0 0 0 0 0 0 0 0 0 0.74325 0 0 0 0 0 0.050139
9.1523 -0.0062966 -0.0046175 0.0062404 0.0060126 0 -0.0010042 0.00021591 0.00038056 0.0014507 -2.9897e-05 -0.003309 -0.00065806 0 0 0 0 0 0 0 0 0 0 0.74402 0 0 0 0 0 0.08275
9.1563 -0.0053349 -0.0036974 0.0032793 0.0049018 0 0.0022065 -0.00025452 0.00016139 0.0006873 -0.00074978 -0.0081294 -0.00070061 0 0 0 0 0 0 0 0 0 0 0.7458 0 0 0 0 0 0.10993
9.1602 -0.0036514 -0.0023998 2.7037e-05 -0.000934 0 0.0029613 -0.00077048 -0.00012739 -0.00020936 -0.0013699 -0.0086823 -0.00074786 0 0 0 0 0 0 0 0 0 0 0.7473 0 0 0 0 0 0.09849
9.1641 -0.0022018 -0.0008282 -0.0035126 -0.0063078 0 0.00040588 -0.00097784 -0.00025244 -0.00082038 -0.001506 -0.0055955 -0.00076326 0 0 0 0 0 0 0 0 0 0 0.74807 0 0 0 0 0 0.054703
9.168 -0.0017057 0.00065636 -0.0067078 -0.0066138 0 -0.0039297 -0.00074851 -8.8645e-05 -0.0010195 -0.0011872 -0.0034173 -0.00075616 0 0 0 0 0 0 0 0 0 0 0.74869 0 0 0 0 0 0.019217
9.1719 -0.0021154 0.0017337 -0.0084797 -0.0014909 0 -0.0067876 -0.00019476 0.00037948 -0.00084516 -0.00069652 -0.0064879 -0.00076438 0 0 0 0 0 0 0 0 0 0 0.75002 0 0 0 0 0 0.030532
9.1758 -0.0027182 0.0024183 -0.0080981 0.0049763 0 -0.0055639 0.00047534 0.0010925 -0.0003106 -0.00024076 -0.014796 -0.00080648 0 0 0 0 0 0 0 0 0 0 0.75215 0 0 0 0 0 0.088381
9.1797 -0.0027462 0.0030255 -0.0057384 0.007621 0 -0.00067164 0.001085 0.0018936 0.00056919 0.0001713 -0.023411 -0.00085846 0 0 0 0 0 0 0 0 0 0 0.7542 0 0 0 0 0 0.14962
9.1836 -0.0019533 0.0038252 -0.0022504 0.0044228 0 0.0043643 0.0015187 0.0025026 0.0015895 0.00056543 -0.026208 -0.00087906 0 0 0 0 0 0 0 0 0 0 0.75502 0 0 0 0 0 0.16214
9.1875 -0.0006984 0.0047172 0.0015394 -0.0017841 0 0.0056345 0.0017167 0.002616 0.0023185 0.00082726 -0.020962 -0.00085476 0 0 0 0 0 0 0 0 0 0 0.7542 0 0 0 0 0 0.10944
9.1914 0.00045552 0.0052467 0.0052254 -0.0055343 0 0.0022957 0.001701 0.0021393 0.0023732 0.00078158 -0.0115 -0.00081727 0 0 0 0 0 0 0 0 0 0 0.75245 0 0 0 0 0 0.027575
9.1953 0.0012144 0.0049601 0.0085861 -0.003171 0 -0.0024027 0.001595 0.0013484 0.0017815 0.00044716 -0.0048463 -0.00081722 0 0 0 0 0 0 0 0 0 0 0.75096 0 0 0 0 0 -0.021945
9.1992 0.001698 0.0037963 0.011152 0.0040416 0 -0.0037795 0.0015517 0.00076293 0.0010277 0.00013369 -0.005437 -0.00088222 0 0 0 0 0 0 0 0 0 0 0.75052 0 0 0 0 0 -0.0030274
9.2031 0.0022065 0.0021955 0.012231 0.010723 0 4.7709e-05 0.0016109 0.00076579 0.0006671 0.00020013 -0.011122 -0.0009983 0 0 0 0 0 0 0 0 0 0 0.75093 0 0 0 0 0 0.061822
9.207 0.0028984 0.00086379 0.011464 0.011599 0 0.006193 0.0016374 0.0012872 0.00085569 0.0006946 -0.014472 -0.0011263 0 0 0 0 0 0 0 0 0 0 0.75132 0 0 0 0 0 0.10478
9.2109 0.0036863 0.00038122 0.0092738 0.0058467 0 0.0093303 0.0014529 0.001868 0.0012617 0.0012741 -0.0086512 -0.0012313 0 0 0 0 0 0 0 0 0 0 0.75101 0 0 0 0 0 0.064285
9.2148 0.0043943 0.00090102 0.0066027 -0.0020128 0 0.0064608 0.0010637 0.0020695 0.0014489 0.0015252 0.0067248 -0.0012985 0 0 0 0 0 0 0 0 0 0 0.75005 0 0 0 0 0 -0.06459
[truncated: 479,401 more chars]
