# Supplementary material for: Dataset from dynamic shake-table testing of five full-scale single leaf and cavity URM walls subjected to out-of-plane two-way bending
Source: Data Brief. 2019 Mar 20;24:103854. doi: 10.1016/j.dib.2019.103854 (PMC6480314; doi:10.1016/j.dib.2019.103854)
Supplement: Multimedia component 2 [file mmc2.zip › DATA/CS-000-RF/Test21.txt]

0 0 0.00097616 0.0079242 -0.0010646 0 -0.0047552 0.0004094 0.0008956 2.2449e-05 -0.00055436 5.5274e-05 -4.3299e-05 0 0 0 0 0 0 0 0 0 0 0.76739 0 0 0 0 0 -0.01236
0.003907 0.00085527 -0.00050326 0.010476 -0.0015264 0 -0.0042159 0.00025477 1.5507e-06 -7.0537e-05 -0.0011255 0.0050259 -0.0001514 0 0 0 0 0 0 0 0 0 0 0.76741 0 0 0 0 0 -0.033906
0.007813 0.001443 -0.0019297 0.011023 -0.00023502 0 -0.0023786 0.00040649 -0.00066396 -0.0003213 -0.0012879 0.0066674 -0.0001999 0 0 0 0 0 0 0 0 0 0 0.7682 0 0 0 0 0 -0.029569
0.011719 0.0015323 -0.0028559 0.010661 0.0020503 0 -0.00050049 0.00071557 -0.00056941 -0.00054619 -0.0010443 0.0052388 -0.00013803 0 0 0 0 0 0 0 0 0 0 0.76784 0 0 0 0 0 -0.0068757
0.015625 0.001277 -0.0031574 0.010227 0.0036395 0 0.00036023 0.00084731 0.00022104 -0.00061885 -0.00066884 0.0031718 -1.7458e-05 0 0 0 0 0 0 0 0 0 0 0.76538 0 0 0 0 0 0.013277
0.019532 0.0010763 -0.0030053 0.0092064 0.0031155 0 -0.00044595 0.00063443 0.0010647 -0.00057691 -0.00042785 0.0030672 4.9259e-05 0 0 0 0 0 0 0 0 0 0 0.76239 0 0 0 0 0 0.012254
0.023438 0.0012369 -0.0025971 0.0061248 0.00043328 0 -0.002948 0.000237 0.0012587 -0.00056137 -0.00036183 0.0054694 -9.5322e-06 0 0 0 0 0 0 0 0 0 0 0.7617 0 0 0 0 0 -0.011873
0.027344 0.0017563 -0.0019668 0.0002668 -0.0028543 0 -0.0061405 -5.7806e-05 0.00060935 -0.00066848 -0.00034198 0.0082093 -0.00015711 0 0 0 0 0 0 0 0 0 0 0.76461 0 0 0 0 0 -0.041404
0.03125 0.002395 -0.001063 -0.0069492 -0.0045003 0 -0.007961 -0.00015555 -0.00043739 -0.00085798 -0.00029435 0.0079638 -0.00028012 0 0 0 0 0 0 0 0 0 0 0.76922 0 0 0 0 0 -0.050483
0.035157 0.0029067 3.9984e-05 -0.012495 -0.0031058 0 -0.0063687 -0.00022497 -0.0011881 -0.00098812 -0.00030468 0.0029379 -0.0002921 0 0 0 0 0 0 0 0 0 0 0.77191 0 0 0 0 0 -0.0239
0.039063 0.0031848 0.0010652 -0.013931 0.00072073 0 -0.0011729 -0.00044346 -0.0012505 -0.00092781 -0.00047444 -0.0053885 -0.0002124 0 0 0 0 0 0 0 0 0 0 0.77042 0 0 0 0 0 0.029934
0.042969 0.0032307 0.0016842 -0.011328 0.0045017 0 0.0049844 -0.00072452 -0.00077491 -0.00064612 -0.00071127 -0.012888 -0.00014613 0 0 0 0 0 0 0 0 0 0 0.76592 0 0 0 0 0 0.082136
0.046875 0.0030613 0.0017325 -0.0070706 0.0054362 0 0.0079194 -0.00076844 -0.00024013 -0.00022396 -0.00074048 -0.015464 -0.00018336 0 0 0 0 0 0 0 0 0 0 0.76204 0 0 0 0 0 0.10207
0.050782 0.0027036 0.0012797 -0.0036872 0.0024196 0 0.0050231 -0.00041176 -3.5802e-05 0.00019441 -0.00038243 -0.01189 -0.00031267 0 0 0 0 0 0 0 0 0 0 0.76166 0 0 0 0 0 0.079128
0.054688 0.0022666 0.00053189 -0.0017493 -0.0029121 0 -0.0022333 0.00011253 -0.00021368 0.00046492 0.0001865 -0.0047485 -0.00043066 0 0 0 0 0 0 0 0 0 0 0.76468 0 0 0 0 0 0.031345
0.058594 0.0019495 -0.00028646 0.0001943 -0.0070377 0 -0.0088384 0.00033358 -0.00055914 0.00049623 0.00050774 0.0012868 -0.00043831 0 0 0 0 0 0 0 0 0 0 0.76832 0 0 0 0 0 -0.0067565
0.0625 0.0019098 -0.00096662 0.0036849 -0.0069016 0 -0.0098614 3.8276e-06 -0.00083217 0.00028466 0.00023755 0.0026512 -0.00033342 0 0 0 0 0 0 0 0 0 0 0.7698 0 0 0 0 0 -0.0093241
0.066407 0.0021034 -0.0013253 0.0084207 -0.0021606 0 -0.0043784 -0.00061145 -0.00093016 -8.016e-05 -0.00050441 -0.00063081 -0.00021284 0 0 0 0 0 0 0 0 0 0 0.76864 0 0 0 0 0 0.02121
0.070313 0.0022791 -0.0012921 0.012259 0.0043664 0 0.0036412 -0.00095377 -0.00087424 -0.00045519 -0.0012 -0.0049636 -0.00018404 0 0 0 0 0 0 0 0 0 0 0.76672 0 0 0 0 0 0.055332
0.074219 0.0021703 -0.0010194 0.013112 0.0085247 0 0.0084063 -0.00071694 -0.00071511 -0.00071831 -0.0013793 -0.0057541 -0.00026984 0 0 0 0 0 0 0 0 0 0 0.76632 0 0 0 0 0 0.058301
0.078125 0.0017044 -0.00082502 0.010805 0.0077147 0 0.0068615 -0.00017115 -0.00049228 -0.00082716 -0.0010265 -0.00080571 -0.00039347 0 0 0 0 0 0 0 0 0 0 0.76802 0 0 0 0 0 0.016494
0.082032 0.0010223 -0.0009012 0.0070591 0.0027533 0 0.00094884 8.7051e-05 -0.00026388 -0.00081349 -0.00055293 0.007856 -0.00045334 0 0 0 0 0 0 0 0 0 0 0.77031 0 0 0 0 0 -0.051599
0.085938 0.00029668 -0.0010288 0.0037096 -0.0027124 0 -0.0042261 -0.00026682 -0.00011997 -0.00072291 -0.00037324 0.015119 -0.00041428 0 0 0 0 0 0 0 0 0 0 0.77101 0 0 0 0 0 -0.10792
0.089844 -0.00044071 -0.00065842 0.0010447 -0.0048601 0 -0.0046278 -0.0009363 -0.00012274 -0.0005685 -0.00051961 0.016221 -0.0003313 0 0 0 0 0 0 0 0 0 0 0.76916 0 0 0 0 0 -0.12122
0.09375 -0.0012598 0.00057853 -0.0020533 -0.002468 0 -0.00031991 -0.0012694 -0.00023002 -0.00035309 -0.00067367 0.010126 -0.00029009 0 0 0 0 0 0 0 0 0 0 0.76573 0 0 0 0 0 -0.087754
0.097657 -0.002123 0.0023553 -0.0063834 0.0022579 0 0.0050411 -0.00088795 -0.00030504 -0.00013137 -0.00055639 0.00037824 -0.00032587 0 0 0 0 0 0 0 0 0 0 0.76292 0 0 0 0 0 -0.031773
0.10156 -0.0027607 0.0036996 -0.010982 0.005422 0 0.0074472 -5.5832e-05 -0.00023063 -2.0667e-05 -0.00024569 -0.0072674 -0.00039745 0 0 0 0 0 0 0 0 0 0 0.76257 0 0 0 0 0 0.01274
0.10547 -0.0028228 0.0037153 -0.013524 0.0044198 0 0.0055831 0.00058043 -2.5269e-05 -0.00011309 -8.3526e-05 -0.0088033 -0.00043541 0 0 0 0 0 0 0 0 0 0 0.76498 0 0 0 0 0 0.024786
0.10938 -0.0022047 0.0023953 -0.012235 -9.5113e-05 0 0.0013235 0.00061617 0.00015751 -0.0003613 -0.00028291 -0.0046138 -0.00041348 0 0 0 0 0 0 0 0 0 0 0.76876 0 0 0 0 0 0.0075199
0.11328 -0.0012329 0.00073153 -0.0074598 -0.0047349 0 -0.002228 0.00025009 0.000153 -0.00057253 -0.00067097 0.0011353 -0.00037416 0 0 0 0 0 0 0 0 0 0 0.77175 0 0 0 0 0 -0.017979
0.11719 -0.00049469 -8.7746e-05 -0.0013902 -0.0059671 0 -0.0031383 2.8973e-05 -8.1916e-05 -0.00055958 -0.00085668 0.0038512 -0.00038745 0 0 0 0 0 0 0 0 0 0 0.77238 0 0 0 0 0 -0.029618
0.12109 -0.00042741 0.00026922 0.003693 -0.0027909 0 -0.001594 0.00025141 -0.00044336 -0.00032783 -0.00065018 0.0019969 -0.00048375 0 0 0 0 0 0 0 0 0 0 0.7707 0 0 0 0 0 -0.0192
0.125 -0.0010129 0.00095797 0.0069363 0.0025161 0 0.00084551 0.00064976 -0.00076696 -0.00010516 -0.00028103 -0.0019588 -0.00062271 0 0 0 0 0 0 0 0 0 0 0.76829 0 0 0 0 0 0.0039121
0.12891 -0.0018229 0.00072395 0.0088567 0.00611 0 0.0025583 0.0006793 -0.00092999 -0.00015 -0.00017022 -0.0037455 -0.00072369 0 0 0 0 0 0 0 0 0 0 0.76716 0 0 0 0 0 0.021008
0.13281 -0.0023428 -0.00091172 0.010065 0.0054265 0 0.002629 0.00011961 -0.00088646 -0.00049909 -0.00048736 -0.00079796 -0.00072961 0 0 0 0 0 0 0 0 0 0 0.76824 0 0 0 0 0 0.017491
0.13672 -0.0022853 -0.0031429 0.010288 0.0010273 0 0.00093774 -0.00063011 -0.00064665 -0.00090849 -0.00096199 0.0057088 -0.00065059 0 0 0 0 0 0 0 0 0 0 0.7706 0 0 0 0 0 -0.0071159
0.14063 -0.0016771 -0.0045334 0.0087114 -0.0038893 0 -0.0019349 -0.00087895 -0.00026857 -0.001077 -0.001157 0.011763 -0.00055509 0 0 0 0 0 0 0 0 0 0 0.77216 0 0 0 0 0 -0.038381
0.14453 -0.0007505 -0.0042372 0.0051304 -0.0058786 0 -0.0047625 -0.00029473 0.00011805 -0.00095788 -0.0009262 0.013476 -0.00051832 0 0 0 0 0 0 0 0 0 0 0.77137 0 0 0 0 0 -0.055647
0.14844 0.00019435 -0.0026674 0.00052595 -0.0037319 0 -0.0060201 0.00074311 0.0003156 -0.0008454 -0.00057999 0.0097455 -0.00056759 0 0 0 0 0 0 0 0 0 0 0.76853 0 0 0 0 0 -0.045091
0.15234 0.0008686 -0.0010355 -0.0036211 0.00075419 0 -0.0047659 0.0014243 0.00015173 -0.0011154 -0.00058443 0.0027375 -0.00066277 0 0 0 0 0 0 0 0 0 0 0.76559 0 0 0 0 0 -0.0091709
0.15625 0.0010769 -0.00025148 -0.0065414 0.0042043 0 -0.0015453 0.0011649 -0.00037637 -0.001837 -0.0011013 -0.0038869 -0.0007243 0 0 0 0 0 0 0 0 0 0 0.76447 0 0 0 0 0 0.034045
0.16016 0.00085747 -0.00022731 -0.0085668 0.004162 0 0.0016643 5.5179e-05 -0.001037 -0.0026278 -0.0018325 -0.0074583 -0.00069072 0 0 0 0 0 0 0 0 0 0 0.76544 0 0 0 0 0 0.06221
0.16406 0.00057873 -0.00017031 -0.010266 0.00081945 0 0.0028174 -0.0012595 -0.0014728 -0.0029213 -0.0023073 -0.007736 -0.00056721 0 0 0 0 0 0 0 0 0 0 0.76682 0 0 0 0 0 0.063727
0.16797 0.00080808 0.00052251 -0.011308 -0.0032248 0 0.0015163 -0.0021018 -0.0014287 -0.0024304 -0.0022944 -0.0065444 -0.00042943 0 0 0 0 0 0 0 0 0 0 0.7665 0 0 0 0 0 0.045771
0.17188 0.0019309 0.0016743 -0.010412 -0.0049274 0 -0.00050608 -0.0022113 -0.00092218 -0.0013932 -0.0019218 -0.0061542 -0.00037351 0 0 0 0 0 0 0 0 0 0 0.7638 0 0 0 0 0 0.028599
0.17578 0.0037851 0.0025537 -0.0066072 -0.0030176 0 -0.00081035 -0.0017887 -0.0002188 -0.00037776 -0.0014288 -0.0076072 -0.00044301 0 0 0 0 0 0 0 0 0 0 0.76009 0 0 0 0 0 0.029439
0.17969 0.0056633 0.0025897 -0.00056181 0.0011182 0 0.0015137 -0.0012071 0.00036108 0.00017174 -0.00087714 -0.0099945 -0.00058865 0 0 0 0 0 0 0 0 0 0 0.75779 0 0 0 0 0 0.048024
0.18359 0.0067613 0.0018293 0.0054767 0.0044828 0 0.004827 -0.00070965 0.00063773 0.00023827 -0.0001642 -0.01104 -0.00070018 0 0 0 0 0 0 0 0 0 0 0.75856 0 0 0 0 0 0.065643
0.1875 0.0067377 0.00075521 0.0092559 0.0046687 0 0.0062088 -0.00032895 0.00062774 0.00013396 0.00069228 -0.0086303 -0.00069483 0 0 0 0 0 0 0 0 0 0 0.76223 0 0 0 0 0 0.059552
0.19141 0.0059093 -0.00023272 0.010185 0.001624 0 0.0040119 3.3864e-06 0.00046044 0.00013998 0.00137 -0.0024063 -0.00059273 0 0 0 0 0 0 0 0 0 0 0.76712 0 0 0 0 0 0.022017
0.19531 0.0049229 -0.0010868 0.0095003 -0.0022921 0 -0.00055816 0.00033283 0.00026916 0.00025291 0.0014403 0.0055979 -0.00050937 0 0 0 0 0 0 0 0 0 0 0.77114 0 0 0 0 0 -0.031338
0.19922 0.0042229 -0.0019127 0.0087774 -0.0040265 0 -0.0043064 0.00064964 0.00014899 0.00026445 0.00079527 0.011886 -0.00055946 0 0 0 0 0 0 0 0 0 0 0.7729 0 0 0 0 0 -0.07136
0.20313 0.003808 -0.0026245 0.0082703 -0.0021063 0 -0.0046413 0.00091189 0.00016448 4.8228e-05 -0.00015179 0.013614 -0.00074746 0 0 0 0 0 0 0 0 0 0 0.77211 0 0 0 0 0 -0.076439
0.20703 0.0034529 -0.0028958 0.0067255 0.0021919 0 -0.0016434 0.001054 0.00033421 -0.00027129 -0.00076023 0.010535 -0.00094365 0 0 0 0 0 0 0 0 0 0 0.7696 0 0 0 0 0 -0.048591
0.21094 0.0030904 -0.0024598 0.0028531 0.0056896 0 0.0021471 0.00099006 0.00057815 -0.00044448 -0.00071075 0.0052619 -0.00097845 0 0 0 0 0 0 0 0 0 0 0.76696 0 0 0 0 0 -0.011896
0.21484 0.00291 -0.0013969 -0.0030166 0.0056199 0 0.0039266 0.00066998 0.00070513 -0.0003679 -0.00027535 0.0014392 -0.00078421 0 0 0 0 0 0 0 0 0 0 0.76594 0 0 0 0 0 0.0055878
0.21875 0.0030671 -8.0357e-05 -0.0087634 0.0017288 0 0.0028317 0.0001761 0.0005138 -0.000198 -2.7865e-05 0.0010633 -0.00046332 0 0 0 0 0 0 0 0 0 0 0.76737 0 0 0 0 0 -0.0074917
0.22266 0.0033594 0.001131 -0.012016 -0.0034361 0 0.00033314 -0.00025137 -3.7582e-05 -0.00017832 -0.0002732 0.0030524 -0.00021761 0 0 0 0 0 0 0 0 0 0 0.77037 0 0 0 0 0 -0.038134
0.22656 0.0032925 0.0020844 -0.011967 -0.006342 0 -0.0012804 -0.00034822 -0.00074428 -0.00036569 -0.00076368 0.0042926 -0.0001923 0 0 0 0 0 0 0 0 0 0 0.77262 0 0 0 0 0 -0.059658
0.23047 0.0025374 0.002712 -0.0097997 -0.0050766 0 -0.00081984 -4.613e-05 -0.0012632 -0.00055599 -0.00098229 0.0023749 -0.00036403 0 0 0 0 0 0 0 0 0 0 0.77194 0 0 0 0 0 -0.05204
0.23438 0.0013199 0.0028238 -0.0073926 -0.00076898 0 0.001092 0.000424 -0.001356 -0.00050265 -0.00069498 -0.0022441 -0.00056708 0 0 0 0 0 0 0 0 0 0 0.76826 0 0 0 0 0 -0.016597
0.23828 0.00028714 0.0021708 -0.0056214 0.0032885 0 0.0028438 0.00067893 -0.0010674 -0.00020576 -0.00020292 -0.0065017 -0.00063342 0 0 0 0 0 0 0 0 0 0 0.7641 0 0 0 0 0 0.025305
0.24219 -8.3943e-05 0.00079557 -0.0038297 0.0041605 0 0.0032091 0.00048336 -0.00067829 3.8641e-05 -3.9624e-05 -0.0072118 -0.00052685 0 0 0 0 0 0 0 0 0 0 0.76275 0 0 0 0 0 0.047756
0.24609 2.9608e-05 -0.000744 -0.0008466 0.0014843 0 0.0020841 -5.7178e-05 -0.00047329 -9.7207e-05 -0.00042999 -0.003672 -0.00036135 0 0 0 0 0 0 0 0 0 0 0.76545 0 0 0 0 0 0.038346
0.25 -6.3395e-05 -0.0016588 0.0035612 -0.0023316 0 0.00024446 -0.00058885 -0.00052337 -0.00064392 -0.0010654 0.001776 -0.0002974 0 0 0 0 0 0 0 0 0 0 0.76997 0 0 0 0 0 0.0061023
0.25391 -0.00089221 -0.0015679 0.0082251 -0.0040415 0 -0.0013412 -0.00080428 -0.00066651 -0.0012673 -0.0014122 0.0056205 -0.00041132 0 0 0 0 0 0 0 0 0 0 0.77228 0 0 0 0 0 -0.025644
0.25781 -0.0022561 -0.00086661 0.01145 -0.0020715 0 -0.001996 -0.00067368 -0.00068038 -0.0015364 -0.001221 0.0058371 -0.00064562 0 0 0 0 0 0 0 0 0 0 0.76992 0 0 0 0 0 -0.035933
0.26172 -0.0033422 -0.0003702 0.012288 0.0023498 0 -0.0014725 -0.00042093 -0.00047595 -0.0012764 -0.00071649 0.0031633 -0.00086911 0 0 0 0 0 0 0 0 0 0 0.76423 0 0 0 0 0 -0.020687
0.26563 -0.0034521 -0.00050285 0.010991 0.0062309 0 1.2318e-05 -0.00030101 -0.0001466 -0.00067862 -0.00030155 0.00015647 -0.00098247 0 0 0 0 0 0 0 0 0 0 0.75932 0 0 0 0 0 0.0048931
0.26953 -0.0026542 -0.00083873 0.0083867 0.0070849 0 0.0017469 -0.00040298 0.00013986 -8.6982e-05 -0.00012591 -0.00093921 -0.00097877 0 0 0 0 0 0 0 0 0 0 0.75847 0 0 0 0 0 0.017726
0.27344 -0.001734 -0.00052313 0.00498 0.0046148 0 0.0027198 -0.00063604 0.00028003 0.00030641 1.0613e-05 0.00027525 -0.00092098 0 0 0 0 0 0 0 0 0 0 0.76132 0 0 0 0 0 0.0041941
0.27734 -0.0014868 0.00078718 0.00076696 0.00062886 0 0.0021984 -0.00085464 0.00028086 0.0005573 0.00033185 0.002416 -0.00087274 0 0 0 0 0 0 0 0 0 0 0.76437 0 0 0 0 0 -0.028865
0.28125 -0.0020252 0.0024239 -0.0041349 -0.0025136 0 0.00036236 -0.00096536 0.00020471 0.00079064 0.00071945 0.0035602 -0.00084847 0 0 0 0 0 0 0 0 0 0 0.76432 0 0 0 0 0 -0.057967
0.28516 -0.0027422 0.0032388 -0.0088402 -0.0035494 0 -0.0016446 -0.00093445 9.8559e-05 0.0009684 0.00074029 0.002528 -0.0008185 0 0 0 0 0 0 0 0 0 0 0.76114 0 0 0 0 0 -0.059692
0.28906 -0.0029228 0.0027225 -0.011854 -0.0028331 0 -0.0024951 -0.00075815 -2.2341e-05 0.00087116 7.494e-05 -0.00058866 -0.00075269 0 0 0 0 0 0 0 0 0 0 0.75802 0 0 0 0 0 -0.028552
0.29297 -0.0023835 0.0015982 -0.012 -0.0015927 0 -0.001725 -0.00048392 -0.00014726 0.00032753 -0.0010893 -0.0046532 -0.0006597 0 0 0 0 0 0 0 0 0 0 0.75821 0 0 0 0 0 0.017566
0.29688 -0.0015422 0.0012151 -0.0092718 -0.00077837 0 -9.7298e-05 -0.00025827 -0.00025406 -0.00054325 -0.0021269 -0.0080612 -0.00059098 0 0 0 0 0 0 0 0 0 0 0.76199 0 0 0 0 0 0.049402
0.30078 -0.00092294 0.0022372 -0.0048378 -0.00048444 0 0.0011036 -0.00028717 -0.00032467 -0.0013393 -0.0024707 -0.0093772 -0.00060945 0 0 0 0 0 0 0 0 0 0 0.76643 0 0 0 0 0 0.047408
0.30469 -0.00065215 0.0038786 -0.00022818 -0.00023923 0 0.0011973 -0.00067104 -0.00035946 -0.0016589 -0.0020693 -0.0079298 -0.00074441 0 0 0 0 0 0 0 0 0 0 0.76824 0 0 0 0 0 0.015832
0.30859 -0.00045581 0.0044854 0.0035226 0.0003118 0 0.00056047 -0.0012515 -0.00036225 -0.0014143 -0.0013782 -0.0041744 -0.00096037 0 0 0 0 0 0 0 0 0 0 0.76687 0 0 0 0 0 -0.021503
0.3125 -0.00010099 0.0029977 0.0061099 0.0010094 0 -1.019e-05 -0.0016624 -0.00031928 -0.00089371 -0.00091874 0.00049531 -0.001161 0 0 0 0 0 0 0 0 0 0 0.7649 0 0 0 0 0 -0.040549
0.31641 0.0002524 -3.7119e-05 0.0076042 0.0013534 0 -0.0002903 -0.0016048 -0.00021713 -0.00051833 -0.00084456 0.0045496 -0.0012343 0 0 0 0 0 0 0 0 0 0 0.76536 0 0 0 0 0 -0.035801
0.32031 0.0002118 -0.0028346 0.0080791 0.00099732 0 -0.00083654 -0.0011151 -9.3114e-05 -0.00050646 -0.00090838 0.0072138 -0.0011208 0 0 0 0 0 0 0 0 0 0 0.76865 0 0 0 0 0 -0.022874
0.32422 -0.00032591 -0.0037924 0.0076217 0.00010941 0 -0.002114 -0.00055345 -4.802e-05 -0.00072811 -0.00079735 0.0086688 -0.00086151 0 0 0 0 0 0 0 0 0 0 0.77198 0 0 0 0 0 -0.022775
0.32813 -0.00086601 -0.0026885 0.0065315 -0.00067417 0 -0.0035045 -0.00028396 -0.00016907 -0.00085105 -0.00046032 0.0093265 -0.00058503 0 0 0 0 0 0 0 0 0 0 0.77189 0 0 0 0 0 -0.041493
0.33203 -0.0006211 -0.00066347 0.0052379 -0.00065589 0 -0.0034631 -0.00033893 -0.00041662 -0.00063234 -0.00011618 0.0089213 -0.00042766 0 0 0 0 0 0 0 0 0 0 0.76749 0 0 0 0 0 -0.062991
0.33594 0.00078447 0.00085644 0.0038608 0.00041448 0 -0.00097872 -0.00040026 -0.00060562 -0.00011054 2.7914e-06 0.006519 -0.00043933 0 0 0 0 0 0 0 0 0 0 0.76148 0 0 0 0 0 -0.062406
0.33984 0.0028614 0.00124 0.0019182 0.0020349 0 0.0029929 -0.0001324 -0.00054857 0.00043496 -0.00013599 0.0017011 -0.00054909 0 0 0 0 0 0 0 0 0 0 0.75797 0 0 0 0 0 -0.028697
0.34375 0.0045184 0.00085144 -0.0012778 0.003085 0 0.0057357 0.00045903 -0.00025435 0.0006957 -0.00039958 -0.004173 -0.00062589 0 0 0 0 0 0 0 0 0 0 0.75919 0 0 0 0 0 0.022857
0.34766 0.004865 0.00042664 -0.0056949 0.002447 0 0.004829 0.00101 2.3475e-05 0.00054405 -0.00067038 -0.0081733 -0.00058985 0 0 0 0 0 0 0 0 0 0 0.76373 0 0 0 0 0 0.059922
0.35156 0.0038861 0.00039836 -0.0099946 -0.00014884 0 0.00040616 0.0011497 -1.2899e-05 0.00010463 -0.00092864 -0.0078321 -0.00047994 0 0 0 0 0 0 0 0 0 0 0.76791 0 0 0 0 0 0.057548
0.35547 0.0024326 0.00077162 -0.012062 -0.0036154 0 -0.0044973 0.00086589 -0.0004058 -0.00033246 -0.001154 -0.0034654 -0.00041624 0 0 0 0 0 0 0 0 0 0 0.76879 0 0 0 0 0 0.018193
0.35938 0.0015617 0.0014199 -0.010443 -0.0058707 0 -0.0060894 0.00050086 -0.00083476 -0.00048461 -0.001218 0.0014708 -0.00048753 0 0 0 0 0 0 0 0 0 0 0.7664 0 0 0 0 0 -0.029058
0.36328 0.0017814 0.0022442 -0.0055241 -0.0050912 0 -0.0028212 0.00037116 -0.00085503 -0.00024057 -0.00096819 0.0028063 -0.00066537 0 0 0 0 0 0 0 0 0 0 0.76343 0 0 0 0 0 -0.049765
0.36719 0.002773 0.0029563 0.00062161 -0.0011251 0 0.0032602 0.00040133 -0.00031165 0.00025624 -0.00046162 -0.00084674 -0.00082509 0 0 0 0 0 0 0 0 0 0 0.7629 0 0 0 0 0 -0.02935
0.37109 0.0037203 0.0028733 0.0056634 0.0040263 0 0.0079621 0.0001676 0.00044582 0.00064527 -7.4324e-05 -0.0065248 -0.00085665 0 0 0 0 0 0 0 0 0 0 0.76567 0 0 0 0 0 0.016911
0.375 0.0039103 0.0012409 0.008487 0.0072548 0 0.0080098 -0.00065965 0.00078355 0.00051062 -0.00028333 -0.0089265 -0.00076437 0 0 0 0 0 0 0 0 0 0 0.76983 0 0 0 0 0 0.055982
0.37891 0.0031538 -0.00198 0.009472 0.0063893 0 0.003273 -0.0018992 0.00029172 -0.00038342 -0.0012479 -0.0046534 -0.0006637 0 0 0 0 0 0 0 0 0 0 0.77213 0 0 0 0 0 0.061258
0.38281 0.0018127 -0.0056111 0.0094939 0.0018092 0 -0.0034285 -0.0028911 -0.00084569 -0.0018935 -0.0025654 0.0047333 -0.00067832 0 0 0 0 0 0 0 0 0 0 0.77046 0 0 0 0 0 0.030795
0.38672 0.00052925 -0.0077394 0.0087901 -0.003649 0 -0.0084603 -0.0029773 -0.0019483 -0.0034665 -0.0034647 0.013457 -0.00083181 0 0 0 0 0 0 0 0 0 0 0.76546 0 0 0 0 0 -0.012732
0.39063 -0.00011967 -0.0070197 0.006867 -0.0065577 0 -0.0096071 -0.0020093 -0.0023339 -0.0043454 -0.003317 0.015621 -0.0010301 0 0 0 0 0 0 0 0 0 0 0.76022 0 0 0 0 0 -0.038772
0.39453 0.00011368 -0.0037633 0.003456 -0.0052422 0 -0.0069182 -0.00044733 -0.0018017 -0.0039503 -0.002061 0.0094887 -0.0011443 0 0 0 0 0 0 0 0 0 0 0.75816 0 0 0 0 0 -0.029663
0.39844 0.0010297 0.00018239 -0.00064089 -0.00089617 0 -0.0021016 0.0009944 -0.00072019 -0.0022384 -0.00022797 -0.0013524 -0.0011126 0 0 0 0 0 0 0 0 0 0 0.76075 0 0 0 0 0 0.0085499
0.40234 0.002041 0.002753 -0.0038906 0.0033312 0 0.0026014 0.0018101 0.00030565 0.0001822 0.0014036 -0.010659 -0.00097322 0 0 0 0 0 0 0 0 0 0 0.76643 0 0 0 0 0 0.051328
0.40625 0.0024292 0.0031054 -0.0053436 0.0045727 0 0.0052851 0.0019012 0.00087148 0.0023035 0.0022256 -0.01384 -0.00081171 0 0 0 0 0 0 0 0 0 0 0.77172 0 0 0 0 0 0.072367
0.41016 0.0017287 0.0019883 -0.0055595 0.0021621 0 0.0049401 0.0014544 0.00095795 0.0032354 0.0020287 -0.01066 -0.00068698 0 0 0 0 0 0 0 0 0 0 0.77364 0 0 0 0 0 0.060666
0.41406 3.7454e-05 0.00082566 -0.0060434 -0.002082 0 0.0019065 0.00073156 0.00078189 0.0027022 0.0010043 -0.0046768 -0.00060748 0 0 0 0 0 0 0 0 0 0 0.77171 0 0 0 0 0 0.027187
0.41797 -0.0019758 0.00042155 -0.0075982 -0.0052743 0 -0.002015 -1.4688e-05 0.00052856 0.001198 -0.00037258 -0.00026835 -0.00056521 0 0 0 0 0 0 0 0 0 0 0.76804 0 0 0 0 0 -0.0030088
0.42188 -0.0034295 0.00044947 -0.0092286 -0.0054649 0 -0.0043309 -0.00052354 0.00022976 -0.00032657 -0.00151 0.00034473 -0.00057337 0 0 0 0 0 0 0 0 0 0 0.76539 0 0 0 0 0 -0.0082353
0.42578 -0.0037484 6.8942e-05 -0.0088394 -0.0028255 0 -0.003473 -0.00057663 -0.00014763 -0.0010635 -0.0019302 -0.0018774 -0.00065631 0 0 0 0 0 0 0 0 0 0 0.76498 0 0 0 0 0 0.014119
0.42969 -0.0029964 -0.0010502 -0.0052157 0.00068406 0 -0.00017405 -0.00016091 -0.00055671 -0.00083304 -0.0015266 -0.004004 -0.00080231 0 0 0 0 0 0 0 0 0 0 0.76564 0 0 0 0 0 0.044731
0.43359 -0.0017927 -0.0023201 0.00059865 0.0027956 0 0.0027903 0.00043165 -0.00084852 -0.00011604 -0.0006717 -0.0033971 -0.00093854 0 0 0 0 0 0 0 0 0 0 0.76525 0 0 0 0 0 0.0554
0.4375 -0.00088183 -0.0027885 0.0059506 0.0024819 0 0.0027064 0.00075509 -0.00089303 0.00037719 -2.0945e-06 0.00053225 -0.00097009 0 0 0 0 0 0 0 0 0 0 0.76291 0 0 0 0 0 0.029808
0.44141 -0.00066788 -0.0020571 0.0087293 0.00054954 0 -0.00070016 0.00054535 -0.00070784 0.00025742 4.1817e-05 0.0060309 -0.00085721 0 0 0 0 0 0 0 0 0 0 0.76004 0 0 0 0 0 -0.022941
0.44531 -0.0010245 -0.00066448 0.0089732 -0.001067 0 -0.0047933 -6.5923e-05 -0.00046178 -0.00030591 -0.00043587 0.010172 -0.00065882 0 0 0 0 0 0 0 0 0 0 0.75922 0 0 0 0 0 -0.072947
0.44922 -0.001469 0.00039351 0.0083739 -0.00079391 0 -0.0061607 -0.00069012 -0.00035303 -0.00082199 -0.00089215 0.010718 -0.00049563 0 0 0 0 0 0 0 0 0 0 0.76192 0 0 0 0 0 -0.090217
0.45313 -0.0015337 0.00051098 0.0082106 0.0013559 0 -0.0036414 -0.0010492 -0.00047249 -0.00094576 -0.00085513 0.0075629 -0.0004597 0 0 0 0 0 0 0 0 0 0 0.76701 0 0 0 0 0 -0.066507
0.45703 -0.0010624 -9.3009e-05 0.0078599 0.0037213 0 0.00050584 -0.0011925 -0.00075445 -0.0007447 -0.00037663 0.0028333 -0.00054735 0 0 0 0 0 0 0 0 0 0 0.77152 0 0 0 0 0 -0.021443
0.46094 -0.00025235 -0.00067224 0.0054823 0.0042187 0 0.0025269 -0.0013316 -0.0010274 -0.00054473 2.462e-05 -0.0005226 -0.00067049 0 0 0 0 0 0 0 0 0 0 0.77288 0 0 0 0 0 0.012373
0.46484 0.00054296 -0.00061592 0.00025815 0.0020184 0 0.00057851 -0.0014867 -0.0011132 -0.00054428 -0.00010098 -0.00081577 -0.00073154 0 0 0 0 0 0 0 0 0 0 0.77079 0 0 0 0 0 0.014021
0.46875 0.0010757 0.00014334 -0.006138 -0.0016184 0 -0.00349 -0.0013719 -0.00092211 -0.00060279 -0.00064686 0.0011174 -0.00069517 0 0 0 0 0 0 0 0 0 0 0.76722 0 0 0 0 0 -0.010654
0.47266 0.0013367 0.0012452 -0.010494 -0.0041167 0 -0.0057064 -0.000704 -0.00051441 -0.00041954 -0.0010244 0.0025373 -0.00060176 0 0 0 0 0 0 0 0 0 0 0.76466 0 0 0 0 0 -0.035423
0.47656 0.0014779 0.0022857 -0.010709 -0.0035358 0 -0.0035462 0.00037445 -9.2188e-05 9.2376e-05 -0.00075359 0.0010217 -0.00052348 0 0 0 0 0 0 0 0 0 0 0.76432 0 0 0 0 0 -0.036051
0.48047 0.0016115 0.0030458 -0.0076216 -0.00021002 0 0.0017427 0.0012634 0.00010854 0.00064604 2.2478e-05 -0.0033717 -0.00050872 0 0 0 0 0 0 0 0 0 0 0.76562 0 0 0 0 0 -0.010322
0.48438 0.0016775 0.0034202 -0.0041654 0.003316 0 0.0061899 0.0014011 -6.4746e-06 0.00082958 0.00064718 -0.0078133 -0.00055744 0 0 0 0 0 0 0 0 0 0 0.76716 0 0 0 0 0 0.020501
0.48828 0.0015189 0.0032713 -0.0026114 0.0041762 0 0.0065562 0.00083398 -0.00027578 0.00052411 0.00060128 -0.0087217 -0.00063384 0 0 0 0 0 0 0 0 0 0 0.76802 0 0 0 0 0 0.029558
0.49219 0.0011154 0.0024786 -0.0025311 0.0014905 0 0.0030381 0.00023976 -0.00037003 4.7654e-05 3.4255e-05 -0.004632 -0.00069409 0 0 0 0 0 0 0 0 0 0 0.76818 0 0 0 0 0 0.0066466
0.49609 0.00075108 0.0011653 -0.0014631 -0.0027909 0 -0.0011486 0.00028906 -7.0914e-05 -0.00015536 -0.00039109 0.0023918 -0.00070753 0 0 0 0 0 0 0 0 0 0 0.76802 0 0 0 0 0 -0.033288
0.5 0.00090148 -0.00018762 0.0023879 -0.0053012 0 -0.002752 0.00093752 0.0004788 1.9758e-05 -0.00020287 0.0080631 -0.00066726 0 0 0 0 0 0 0 0 0 0 0.7677 0 0 0 0 0 -0.061963
0.50391 0.0018561 -0.00096681 0.0080812 -0.0038832 0 -0.0012045 0.0013989 0.00082086 0.00021031 0.00036015 0.0089974 -0.00059358 0 0 0 0 0 0 0 0 0 0 0.76703 0 0 0 0 0 -0.059894
0.50781 0.0033716 -0.00087244 0.012531 0.00066506 0 0.0012947 0.00091562 0.00055954 -3.3374e-05 0.00058659 0.0052319 -0.00052812 0 0 0 0 0 0 0 0 0 0 0.76596 0 0 0 0 0 -0.031039
0.51172 0.0047016 -0.00019641 0.013157 0.0051573 0 0.002114 -0.00039506 -0.00022792 -0.00072806 7.3624e-05 0.00013116 -0.00051355 0 0 0 0 0 0 0 0 0 0 0.7649 0 0 0 0 0 0.001353
0.51563 0.0050716 0.00035523 0.010014 0.0064626 0 0.00056481 -0.0015086 -0.00095617 -0.0013578 -0.00076921 -0.0022819 -0.0005659 0 0 0 0 0 0 0 0 0 0 0.76451 0 0 0 0 0 0.013847
0.51953 0.0042663 0.00019191 0.0054117 0.0038686 0 -0.0018125 -0.0014141 -0.00098797 -0.0013565 -0.0010745 -0.00048514 -0.00066124 0 0 0 0 0 0 0 0 0 0 0.76504 0 0 0 0 0 0.0015227
0.52344 0.0028368 -0.00070242 0.001574 -0.00049627 0 -0.0029909 -0.00014673 -0.00022624 -0.00072116 -0.00042507 0.0033738 -0.00075323 0 0 0 0 0 0 0 0 0 0 0.76608 0 0 0 0 0 -0.018309
0.52734 0.0017086 -0.0017533 -0.0012188 -0.0034367 0 -0.0023142 0.0011176 0.00071297 -0.00010498 0.00061494 0.0052171 -0.00081014 0 0 0 0 0 0 0 0 0 0 0.7669 0 0 0 0 0 -0.020165
0.53125 0.001481 -0.0022261 -0.00423 -0.003172 0 -0.00074921 0.0011052 0.00097873 -0.00021881 0.00096101 0.0023332 -0.0008376 0 0 0 0 0 0 0 0 0 0 0.76712 0 0 0 0 0 0.008588
0.53516 0.0019962 -0.0017487 -0.0082236 -0.00055717 0 0.00038197 -0.00030599 0.00024688 -0.0010784 7.9797e-05 -0.0043329 -0.00086367 0 0 0 0 0 0 0 0 0 0 0.76701 0 0 0 0 0 0.05588
0.53906 0.0025402 -0.00053323 -0.012069 0.0018123 0 0.00066964 -0.0018529 -0.00092242 -0.0018649 -0.0013817 -0.010695 -0.00090085 0 0 0 0 0 0 0 0 0 0 0.76718 0 0 0 0 0 0.091736
0.54297 0.0024893 0.00082282 -0.013509 0.0017788 0 0.00065999 -0.0019829 -0.00151 -0.0016231 -0.0020952 -0.012492 -0.00092603 0 0 0 0 0 0 0 0 0 0 0.76785 0 0 0 0 0 0.089503
0.54688 0.0018276 0.0017432 -0.011284 -0.00067319 0 0.00092952 -0.00031709 -0.00092189 -0.0001946 -0.0012695 -0.0084824 -0.00090283 0 0 0 0 0 0 0 0 0 0 0.76858 0 0 0 0 0 0.04631
0.55078 0.0010893 0.0019655 -0.0063868 -0.0034519 0 0.0014066 0.0018961 0.00044661 0.001512 0.00056136 -0.0014091 -0.00082496 0 0 0 0 0 0 0 0 0 0 0.76863 0 0 0 0 0 -0.012771
0.55469 0.00081451 0.0015598 -0.0011676 -0.0040184 0 0.0016429 0.0028188 0.0015038 0.0022378 0.0019638 0.0040313 -0.00073261 0 0 0 0 0 0 0 0 0 0 0.76766 0 0 0 0 0 -0.051171
0.55859 0.0010401 0.00076161 0.0027239 -0.0013766 0 0.0015027 0.0016474 0.0013889 0.0014717 0.0018738 0.0047334 -0.00067892 0 0 0 0 0 0 0 0 0 0 0.76613 0 0 0 0 0 -0.047019
0.5625 0.0012874 -0.00018489 0.0054163 0.0030635 0 0.0012759 -0.00065423 0.00022555 -7.4611e-05 0.00052659 0.0015289 -0.00067777 0 0 0 0 0 0 0 0 0 0 0.76495 0 0 0 0 0 -0.0099261
0.56641 0.0010281 -0.0010681 0.0079062 0.0063636 0 0.0010517 -0.0021857 -0.00097245 -0.0010731 -0.00081288 -0.0015219 -0.00068955 0 0 0 0 0 0 0 0 0 0 0.76478 0 0 0 0 0 0.02517
0.57031 0.00017139 -0.0016879 0.01033 0.0060811 0 0.00026228 -0.0017516 -0.0011703 -0.00073229 -0.0010359 -0.00043385 -0.00066614 0 0 0 0 0 0 0 0 0 0 0.7655 0 0 0 0 0 0.024067
0.57422 -0.00087032 -0.0018806 0.011443 0.0020673 0 -0.0017525 0.00016188 -0.00019307 0.00054593 -0.00015899 0.0053315 -0.00061204 0 0 0 0 0 0 0 0 0 0 0.76644 0 0 0 0 0 -0.019523
0.57813 -0.0015648 -0.0016071 0.0099473 -0.0032267 0 -0.0045601 0.0019072 0.0011447 0.0015818 0.00080366 0.012113 -0.00059375 0 0 0 0 0 0 0 0 0 0 0.76702 0 0 0 0 0 -0.076906
0.58203 -0.0017116 -0.0010044 0.0061802 -0.006261 0 -0.0062661 0.002156 0.0017498 0.0014943 0.00087061 0.014649 -0.00067671 0 0 0 0 0 0 0 0 0 0 0.76728 0 0 0 0 0 -0.10448
0.58594 -0.0015638 -0.00029978 0.0021861 -0.0048357 0 -0.0048479 0.0009796 0.001158 0.00044363 1.7651e-06 0.010124 -0.00084575 0 0 0 0 0 0 0 0 0 0 0.76772 0 0 0 0 0 -0.077018
0.58984 -0.0015613 0.00037217 -0.00011718 0.00021099 0 -0.00027646 -0.00037977 -0.00014009 -0.00060374 -0.00095012 0.0005383 -0.00099259 0 0 0 0 0 0 0 0 0 0 0.76853 0 0 0 0 0 -0.008834
0.59375 -0.0019593 0.001078 -0.00081064 0.005354 0 0.0046934 -0.00072682 -0.0011828 -0.00080797 -0.0011158 -0.0085161 -0.00099657 0 0 0 0 0 0 0 0 0 0 0.76906 0 0 0 0 0 0.054701
0.59766 -0.0026687 0.0019774 -0.0018129 0.0067527 0 0.0062908 4.822e-05 -0.0013519 -0.00019464 -0.00041981 -0.011831 -0.00083288 0 0 0 0 0 0 0 0 0 0 0.76808 0 0 0 0 0 0.070133
0.60156 -0.0033761 0.0030588 -0.004669 0.003083 0 0.0028854 0.001008 -0.00079926 0.00044909 0.00042489 -0.0083098 -0.0006071 0 0 0 0 0 0 0 0 0 0 0.76485 0 0 0 0 0 0.02887
0.60547 -0.0037707 0.0039684 -0.0085085 -0.0032737 0 -0.00325 0.0011373 -0.00017471 0.00035829 0.00064844 -0.001628 -0.00047566 0 0 0 0 0 0 0 0 0 0 0.76016 0 0 0 0 0 -0.035482
0.60938 -0.0036911 0.004151 -0.010402 -0.0077586 0 -0.0074242 0.00028808 2.3201e-05 -0.00050341 0.00012942 0.0026489 -0.0005169 0 0 0 0 0 0 0 0 0 0 0.75623 0 0 0 0 0 -0.071793
0.61328 -0.0031596 0.0032587 -0.0079895 -0.0069367 0 -0.0062713 -0.00073189 -0.00013462 -0.0014305 -0.00056657 0.0012628 -0.00066702 0 0 0 0 0 0 0 0 0 0 0.75535 0 0 0 0 0 -0.049853
0.61719 -0.0023713 0.0015037 -0.0018768 -0.001153 0 -0.00061132 -0.00092078 -0.00015843 -0.0016002 -0.00075995 -0.0043732 -0.00077884 0 0 0 0 0 0 0 0 0 0 0.7582 0 0 0 0 0 0.016489
0.62109 -0.0016558 -0.0003795 0.0046103 0.005559 0 0.0051038 4.5012e-05 0.00033598 -0.00074087 -0.00024459 -0.0093407 -0.00075125 0 0 0 0 0 0 0 0 0 0 0.76313 0 0 0 0 0 0.079068
0.625 -0.001348 -0.0015892 0.0081894 0.0083885 0 0.006359 0.0015703 0.0012284 0.00069684 0.00061568 -0.0089584 -0.00061413 0 0 0 0 0 0 0 0 0 0 0.76734 0 0 0 0 0 0.090793
0.62891 -0.0015616 -0.0017856 0.0082863 0.0053424 0 0.0021581 0.0026531 0.0019619 0.0019152 0.0012547 -0.0023261 -0.00049645 0 0 0 0 0 0 0 0 0 0 0.76899 0 0 0 0 0 0.040339
0.63281 -0.002026 -0.0012617 0.0070777 -0.0012245 0 -0.0043282 0.0026457 0.0019908 0.0023059 0.0013198 0.0068576 -0.00051128 0 0 0 0 0 0 0 0 0 0 0.76853 0 0 0 0 0 -0.039242
0.63672 -0.0021965 -0.00062388 0.0069766 -0.0063506 0 -0.0084112 0.0016525 0.0012127 0.00175 0.00080657 0.012737 -0.00066197 0 0 0 0 0 0 0 0 0 0 0.76802 0 0 0 0 0 -0.09388
0.64063 -0.0016462 -0.00027845 0.0081149 -0.0061716 0 -0.0074723 0.00033988 4.3258e-05 0.00057762 -6.0841e-05 0.01129 -0.0008474 0 0 0 0 0 0 0 0 0 0 0.76913 0 0 0 0 0 -0.086566
0.64453 -0.00044122 -0.00017529 0.0082944 -0.00077779 0 -0.0026127 -0.00059109 -0.00089389 -0.00065962 -0.00097788 0.0031551 -0.00095144 0 0 0 0 0 0 0 0 0 0 0.77143 0 0 0 0 0 -0.023002
0.64844 0.00087077 5.357e-06 0.0053565 0.0059044 0 0.0026184 -0.00083981 -0.0011928 -0.0014307 -0.0016264 -0.0066257 -0.00093149 0 0 0 0 0 0 0 0 0 0 0.7728 0 0 0 0 0 0.052734
0.65234 0.0017171 0.0004662 -0.00046115 0.0090485 0 0.0050082 -0.00058579 -0.00088611 -0.0014247 -0.0017447 -0.011859 -0.00083346 0 0 0 0 0 0 0 0 0 0 0.77132 0 0 0 0 0 0.088811
0.65625 0.0020172 0.0011157 -0.0065012 0.006441 0 0.0037145 -0.00024321 -0.00033481 -0.00069232 -0.0012765 -0.0093679 -0.00073442 0 0 0 0 0 0 0 0 0 0 0.76725 0 0 0 0 0 0.061028
0.66016 0.0022563 0.001753 -0.0099243 4.8908e-06 0 0.00034653 -0.0001171 8.2595e-05 0.00034624 -0.0004836 -0.0012875 -0.00067555 0 0 0 0 0 0 0 0 0 0 0.76287 0 0 0 0 0 -0.011145
0.66406 0.0029949 0.00236 -0.009948 -0.0056718 0 -0.002457 -0.00020566 0.00022548 0.0011045 0.00016574 0.0062244 -0.00064415 0 0 0 0 0 0 0 0 0 0 0.76069 0 0 0 0 0 -0.078418
0.66797 0.004251 0.0031259 -0.0080045 -0.0066252 0 -0.0027041 -0.0002687 0.00021063 0.0011789 0.00032624 0.0072287 -0.00060802 0 0 0 0 0 0 0 0 0 0 0.76145 0 0 0 0 0 -0.095772
0.67188 0.0053742 0.0041368 -0.0059311 -0.0022444 0 -6.7005e-05 -9.487e-05 0.00021731 0.00060382 4.4258e-05 0.00039334 -0.00055794 0 0 0 0 0 0 0 0 0 0 0.76392 0 0 0 0 0 -0.053646
0.67578 0.0056008 0.0050792 -0.0042037 0.0044127 0 0.0040057 0.0002537 0.00026821 -0.00020806 -0.00031752 -0.0096701 -0.000516 0 0 0 0 0 0 0 0 0 0 0.76639 0 0 0 0 0 0.015041
0.67969 0.0048168 0.0053564 -0.0019255 0.0088351 0 0.0070117 0.00044704 0.00018709 -0.0008016 -0.00045123 -0.015386 -0.00050881 0 0 0 0 0 0 0 0 0 0 0.76833 0 0 0 0 0 0.057204
0.68359 0.0037961 0.0046085 0.0016944 0.0082167 0 0.0067871 0.00017866 -0.00022346 -0.0010018 -0.00039643 -0.011637 -0.00053827 0 0 0 0 0 0 0 0 0 0 0.77043 0 0 0 0 0 0.036461
0.6875 0.0036217 0.003148 0.0061364 0.0033883 0 0.0030425 -0.00049531 -0.00094139 -0.00094768 -0.00044043 0.00028105 -0.00057925 0 0 0 0 0 0 0 0 0 0 0.77316 0 0 0 0 0 -0.040677
0.69141 0.0047493 0.0018159 0.0098983 -0.0017888 0 -0.0019845 -0.0011106 -0.0016519 -0.00085388 -0.00073314 0.013277 -0.00060244 0 0 0 0 0 0 0 0 0 0 0.77559 0 0 0 0 0 -0.12798
0.69531 0.006535 0.0012927 0.011829 -0.0031815 0 -0.004666 -0.0011593 -0.0019387 -0.00077966 -0.0010546 0.019445 -0.00059733 0 0 0 0 0 0 0 0 0 0 0.77584 0 0 0 0 0 -0.17074
0.69922 0.0076658 0.001481 0.0119 0.00057312 0 -0.0025985 -0.00057709 -0.0015997 -0.0006435 -0.0010249 0.0158 -0.00057493 0 0 0 0 0 0 0 0 0 0 0.773 0 0 0 0 0 -0.14399
0.70313 0.0071468 0.001591 0.010632 0.0068951 0 0.0031411 0.00012604 -0.00081496 -0.00042146 -0.000549 0.006428 -0.00055289 0 0 0 0 0 0 0 0 0 0 0.76844 0 0 0 0 0 -0.07065
0.70703 0.0050311 0.00092491 0.0080635 0.010922 0 0.0082102 0.00029344 -9.4085e-06 -0.00025233 1.3166e-05 -0.00065716 -0.00054033 0 0 0 0 0 0 0 0 0 0 0.76503 0 0 0 0 0 -0.0060567
0.71094 0.0023337 -0.00034906 0.0036861 0.0089997 0 0.0080822 -0.00023694 0.0004751 -0.00029124 0.00019422 0.00041232 -0.00053488 0 0 0 0 0 0 0 0 0 0 0.76477 0 0 0 0 0 0.00097641
0.71484 0.00027768 -0.001207 -0.0023892 0.0015513 0 0.0018498 -0.00090854 0.00060572 -0.00047673 -5.7008e-05 0.0089494 -0.00052918 0 0 0 0 0 0 0 0 0 0 0.76702 0 0 0 0 0 -0.056579
0.71875 -0.0004735 -0.00063662 -0.0084045 -0.0068657 0 -0.0064569 -0.00093748 0.00058469 -0.00052073 -0.00027184 0.018266 -0.00051658 0 0 0 0 0 0 0 0 0 0 0.76905 0 0 0 0 0 -0.13778
0.72266 -5.2635e-05 0.0013919 -0.011567 -0.010603 0 -0.010528 -0.00011454 0.00057203 -0.00019914 3.3682e-05 0.020664 -0.00049144 0 0 0 0 0 0 0 0 0 0 0.76852 0 0 0 0 0 -0.18166
0.72656 0.00092251 0.0037601 -0.010146 -0.0069966 0 -0.0066033 0.00087452 0.00050435 0.00035248 0.00074303 0.01307 -0.00044815 0 0 0 0 0 0 0 0 0 0 0.76553 0 0 0 0 0 -0.15006
0.73047 0.0018146 0.0050427 -0.0051516 0.001534 0 0.0033716 0.0010181 0.00020763 0.00070842 0.0011193 -0.00079579 -0.00038434 0 0 0 0 0 0 0 0 0 0 0.7625 0 0 0 0 0 -0.055231
0.73438 0.0022281 0.0046373 0.00023202 0.0090831 0 0.012964 -2.0156e-05 -0.00031694 0.00059442 0.00052174 -0.013074 -0.00030723 0 0 0 0 0 0 0 0 0 0 0.76198 0 0 0 0 0 0.047559
0.73828 0.0020325 0.0031913 0.0031974 0.010516 0 0.016013 -0.0014344 -0.0007642 0.00026307 -0.00081213 -0.017144 -0.00023606 0 0 0 0 0 0 0 0 0 0 0.76459 0 0 0 0 0 0.097651
0.74219 0.0013244 0.0019707 0.0036039 0.005262 0 0.011184 -0.0018913 -0.00074509 0.00034787 -0.0017746 -0.011899 -0.00019552 0 0 0 0 0 0 0 0 0 0 0.76869 0 0 0 0 0 0.070755
0.74609 0.00041825 0.0017655 0.0038479 -0.002246 0 0.0027557 -0.00074868 -0.00017671 0.0012437 -0.0013219 -0.0021359 -0.00020218 0 0 0 0 0 0 0 0 0 0 0.77191 0 0 0 0 0 -0.0045362
0.75 -0.00023393 0.0023009 0.0063908 -0.0059071 0 -0.0028423 0.0012557 0.00055935 0.0026 0.0004904 0.0049393 -0.00025168 0 0 0 0 0 0 0 0 0 0 0.77279 0 0 0 0 0 -0.067455
0.75391 -0.00028976 0.0026123 0.011239 -0.0025725 0 -0.0018823 0.00256 0.00090529 0.0034946 0.0024031 0.0046323 -0.00031493 0 0 0 0 0 0 0 0 0 0 0.77133 0 0 0 0 0 -0.068811
0.75781 0.00020171 0.0019623 0.015714 0.0055359 0 0.0041634 0.0021419 0.00063061 0.00322 0.0029777 -0.0021427 -0.00034783 0 0 0 0 0 0 0 0 0 0 0.76839 0 0 0 0 0 -0.0068846
0.76172 0.0007702 0.00045492 0.016679 0.012455 0 0.010127 0.0004411 6.0809e-05 0.0019675 0.0018452 -0.0095724 -0.00031269 0 0 0 0 0 0 0 0 0 0 0.76506 0 0 0 0 0 0.070726
0.76563 0.00086808 -0.001123 0.013141 0.012934 0 0.011184 -0.0010419 -0.00023271 0.00071272 6.1749e-06 -0.01105 -0.00020199 0 0 0 0 0 0 0 0 0 0 0.76244 0 0 0 0 0 0.10177
0.76953 0.00033557 -0.0019679 0.0069213 0.0063656 0 0.0062908 -0.0011224 -1.6518e-05 0.00034475 -0.0011143 -0.0040457 -4.9531e-05 0 0 0 0 0 0 0 0 0 0 0.76153 0 0 0 0 0 0.056268
0.77344 -0.00044898 -0.0017826 0.00099279 -0.0027506 0 -0.0012967 1.6633e-06 0.00032353 0.00083854 -0.00096223 0.0075974 8.3905e-05 0 0 0 0 0 0 0 0 0 0 0.76275 0 0 0 0 0 -0.038777
0.77734 -0.00091344 -0.0007748 -0.0028016 -0.0081238 0 -0.0064829 0.00099539 0.00012895 0.0012777 -0.00026982 0.015855 0.00014749 0 0 0 0 0 0 0 0 0 0 0.76525 0 0 0 0 0 -0.11689
0.78125 -0.00082462 0.00068734 -0.0046324 -0.0062923 0 -0.0058581 0.00069913 -0.00084309 0.00073928 -0.00022666 0.014102 0.00013749 0 0 0 0 0 0 0 0 0 0 0.76709 0 0 0 0 0 -0.12077
0.78516 -0.00048328 0.0023231 -0.0056911 0.00087618 0 4.3051e-05 -0.00075723 -0.0020568 -0.00079156 -0.0012538 0.0023017 0.00010462 0 0 0 0 0 0 0 0 0 0 0.76672 0 0 0 0 0 -0.046707
0.78906 -0.00036536 0.0038841 -0.0066057 0.0076252 0 0.0071087 -0.0020996 -0.002571 -0.0023597 -0.0025928 -0.012228 0.00011954 0 0 0 0 0 0 0 0 0 0 0.76454 0 0 0 0 0 0.050017
0.79297 -0.00055706 0.004997 -0.0068328 0.0086188 0 0.010364 -0.0021546 -0.0018711 -0.0029031 -0.003087 -0.019617 0.00021857 0 0 0 0 0 0 0 0 0 0 0.76292 0 0 0 0 0 0.095308
0.79688 -0.00057583 0.0052084 -0.0053819 0.0029476 0 0.0073627 -0.0009811 -0.0004056 -0.0022191 -0.0023491 -0.014684 0.00037244 0 0 0 0 0 0 0 0 0 0 0.76413 0 0 0 0 0 0.053416
0.80078 0.00018716 0.0042663 -0.0019129 -0.0051242 0 5.3293e-05 0.00019057 0.00070155 -0.0011168 -0.0011482 -0.0011474 0.00050694 0 0 0 0 0 0 0 0 0 0 0.76793 0 0 0 0 0 -0.042949
0.80469 0.0018003 0.0023542 0.0028831 -0.0092697 0 -0.0063083 0.00012486 0.00055845 -0.00063108 -0.00065711 0.010832 0.00056179 0 0 0 0 0 0 0 0 0 0 0.77136 0 0 0 0 0 -0.11506
0.80859 0.0035716 1.4863e-05 0.0077689 -0.005846 0 -0.0068095 -0.0012817 -0.00075355 -0.0010749 -0.0013289 0.012351 0.00054003 0 0 0 0 0 0 0 0 0 0 0.77128 0 0 0 0 0 -0.098602
0.8125 0.0045567 -0.0021817 0.011618 0.0032018 0 -0.00071056 -0.0029528 -0.0022556 -0.0018335 -0.0025078 0.0028883 0.00050595 0 0 0 0 0 0 0 0 0 0 0.76745 0 0 0 0 0 0.0036226
0.81641 0.0043724 -0.003908 0.013646 0.011511 0 0.0074969 -0.0036534 -0.00289 -0.002054 -0.003111 -0.0089405 0.000533 0 0 0 0 0 0 0 0 0 0 0.76315 0 0 0 0 0 0.11896
0.82031 0.0035647 -0.0050609 0.013341 0.012848 0 0.011071 -0.0030583 -0.0023574 -0.0015133 -0.0026603 -0.01197 0.00064593 0 0 0 0 0 0 0 0 0 0 0.76234 0 0 0 0 0 0.15718
0.82422 0.0031629 -0.0055611 0.01058 0.0057922 0 0.0062149 -0.0018832 -0.0012625 -0.00080706 -0.0016512 -0.0014614 0.00080452 0 0 0 0 0 0 0 0 0 0 0.76602 0 0 0 0 0 0.079549
0.82813 0.0037992 -0.0052657 0.0060101 -0.0049241 0 -0.0044642 -0.0010623 -0.00050264 -0.00070622 -0.00096264 0.016639 0.00093898 0 0 0 0 0 0 0 0 0 0 0.77116 0 0 0 0 0 -0.0683
0.83203 0.0051727 -0.0041261 0.0011234 -0.011598 0 -0.01331 -0.00085957 -0.00049138 -0.0013496 -0.00096978 0.029741 0.0010032 0 0 0 0 0 0 0 0 0 0 0.7734 0 0 0 0 0 -0.18662
0.83594 0.0063216 -0.0023968 -0.0024332 -0.0091036 0 -0.013221 -0.0007684 -0.00089548 -0.002074 -0.0012525 0.027991 0.0010021 0 0 0 0 0 0 0 0 0 0 0.771 0 0 0 0 0 -0.19379
0.83984 0.0064333 -0.00059501 -0.0039823 0.0011933 0 -0.0033416 -0.00019672 -0.0010463 -0.0020342 -0.001127 0.011796 0.000976 0 0 0 0 0 0 0 0 0 0 0.76615 0 0 0 0 0 -0.086736
0.84375 0.0054735 0.00082408 -0.004346 0.012135 0 0.0097977 0.00083707 -0.00058385 -0.001002 -0.00039024 -0.0083373 0.00096547 0 0 0 0 0 0 0 0 0 0 0.76268 0 0 0 0 0 0.056376
0.84766 0.0041319 0.0017715 -0.0050938 0.015752 0 0.016923 0.0017012 0.00025186 0.00040913 0.00048725 -0.019489 0.00098632 0 0 0 0 0 0 0 0 0 0 0.76237 0 0 0 0 0 0.13367
0.85156 0.0032193 0.0024708 -0.0070028 0.0090303 0 0.013006 0.0017828 0.00088249 0.001267 0.00086192 -0.01568 0.0010312 0 0 0 0 0 0 0 0 0 0 0.76385 0 0 0 0 0 0.094782
0.85547 0.0030869 0.0030708 -0.0090972 -0.0037403 0 0.0011375 0.001068 0.00090305 0.0010795 0.00054644 -0.0019198 0.0010855 0 0 0 0 0 0 0 0 0 0 0.76472 0 0 0 0 0 -0.022197
0.85938 0.0035174 0.0033275 -0.0092529 -0.013838 0 -0.0098318 0.00010798 0.000381 0.00012171 -6.7073e-05 0.0098756 0.00114 0 0 0 0 0 0 0 0 0 0 0.76448 0 0 0 0 0 -0.11933
0.86328 0.0040444 0.0027422 -0.0059696 -0.01425 0 -0.012039 -0.00051533 -0.00025744 -0.00087408 -0.00044753 0.0098457 0.0011932 0 0 0 0 0 0 0 0 0 0 0.76495 0 0 0 0 0 -0.11194
0.86719 0.0043156 0.0010907 0.00018092 -0.0047087 0 -0.0044729 -0.00063043 -0.00057859 -0.0013042 -0.00041526 -0.0026107 0.0012496 0 0 0 0 0 0 0 0 0 0 0.76769 0 0 0 0 0 0.0074863
0.87109 0.0042034 -0.0011562 0.0066987 0.0080079 0 0.0065381 -0.00042027 -0.0004142 -0.0010458 -0.0001887 -0.018497 0.0013174 0 0 0 0 0 0 0 0 0 0 0.77142 0 0 0 0 0 0.16152
0.875 0.0037069 -0.0029893 0.0108 0.014821 0 0.012386 -5.4842e-05 0.00010581 -0.00038526 -2.1393e-05 -0.025787 0.0014043 0 0 0 0 0 0 0 0 0 0 0.7727 0 0 0 0 0 0.24199
0.87891 0.0028782 -0.0035433 0.011238 0.010814 0 0.0087292 0.00049239 0.0006935 0.00027768 0.00010845 -0.018101 0.0015083 0 0 0 0 0 0 0 0 0 0 0.76952 0 0 0 0 0 0.18751
0.88281 0.0018754 -0.0027396 0.008912 -0.0011672 0 -0.0014548 0.0012368 0.0010668 0.00065899 0.00041242 0.0006285 0.0016128 0 0 0 0 0 0 0 0 0 0 0.76397 0 0 0 0 0 0.028443
0.88672 0.0010083 -0.0013158 0.0059473 -0.012392 0 -0.01037 0.0018957 0.0010606 0.00065565 0.00095171 0.018733 0.0016975 0 0 0 0 0 0 0 0 0 0 0.76098 0 0 0 0 0 -0.13322
0.89063 0.0006061 -0.0001988 0.0040997 -0.014379 0 -0.011297 0.0019666 0.00068875 0.00033084 0.0014703 0.024831 0.0017614 0 0 0 0 0 0 0 0 0 0 0.76372 0 0 0 0 0 -0.19544
0.89453 0.00076118 0.00024188 0.0036774 -0.0049878 0 -0.0034133 0.0011931 0.00014655 -0.00011534 0.0016106 0.015715 0.0018346 0 0 0 0 0 0 0 0 0 0 0.77018 0 0 0 0 0 -0.12819
0.89844 0.0012065 0.00042333 0.0035947 0.0098617 0 0.0078167 -6.2239e-05 -0.00028407 -0.00043354 0.0012695 -0.0014195 0.0019593 0 0 0 0 0 0 0 0 0 0 0.7746 0 0 0 0 0 0.0061425
0.90234 0.0015015 0.0010939 0.002324 0.020209 0 0.014709 -0.0010042 -0.00041822 -0.00049934 0.00069207 -0.014111 0.0021462 0 0 0 0 0 0 0 0 0 0 0.7727 0 0 0 0 0 0.099089
0.90625 0.0013885 0.0026166 -0.00095512 0.019056 0 0.012816 -0.0010593 -0.00031388 -0.00044905 0.00020516 -0.01358 0.0023491 0 0 0 0 0 0 0 0 0 0 0.7657 0 0 0 0 0 0.07627
0.91016 0.00097894 0.0046073 -0.0056638 0.0074023 0 0.0039423 -0.00037898 -0.00022664 -0.00058739 -9.6568e-05 -0.0011039 0.0024907 0 0 0 0 0 0 0 0 0 0 0.75933 0 0 0 0 0 -0.04746
0.91406 0.00057956 0.0061996 -0.0099344 -0.006401 0 -0.0052636 0.00032581 -0.0003688 -0.0010649 -0.00035478 0.012979 0.0025299 0 0 0 0 0 0 0 0 0 0 0.75855 0 0 0 0 0 -0.17912
0.91797 0.00034164 0.0066673 -0.011513 -0.012628 0 -0.0080914 0.00048104 -0.00067788 -0.0016125 -0.000658 0.017076 0.0025084 0 0 0 0 0 0 0 0 0 0 0.76328 0 0 0 0 0 -0.21748
0.92188 0.00011364 0.0058861 -0.0090555 -0.0072189 0 -0.0025803 0.00018474 -0.00083838 -0.0016662 -0.00083079 0.0072656 0.0025271 0 0 0 0 0 0 0 0 0 0 0.76891 0 0 0 0 0 -0.12977
0.92578 -0.00033399 0.0043117 -0.0030847 0.0052991 0 0.0070209 3.941e-05 -0.00058031 -0.00087204 -0.00059353 -0.0094706 0.0026605 0 0 0 0 0 0 0 0 0 0 0.77109 0 0 0 0 0 0.022822
0.92969 -0.00095556 0.0025825 0.0041135 0.015243 0 0.01327 0.00045519 1.1558e-05 0.00046305 5.6295e-05 -0.020344 0.0028855 0 0 0 0 0 0 0 0 0 0 0.76965 0 0 0 0 0 0.13059
0.93359 -0.0013642 0.0011168 0.0097847 0.015055 0 0.011003 0.0011511 0.00050106 0.0014683 0.00069215 -0.01644 0.0030952 0 0 0 0 0 0 0 0 0 0 0.76801 0 0 0 0 0 0.11737
0.9375 -0.0011867 1.4012e-06 0.012409 0.0049712 0 0.0013462 0.0013914 0.00046549 0.0013785 0.00078116 0.00043854 0.0031946 0 0 0 0 0 0 0 0 0 0 0.769 0 0 0 0 0 -0.0035117
0.94141 -0.00050402 -0.00082836 0.012544 -0.0072197 0 -0.0088144 0.0007428 -9.0806e-05 0.00022854 0.0002084 0.019093 0.0031913 0 0 0 0 0 0 0 0 0 0 0.77173 0 0 0 0 0 -0.14203
0.94531 0.00011072 -0.001348 0.012069 -0.012144 0 -0.01176 -0.00041307 -0.00067461 -0.0010833 -0.00053955 0.027407 0.0031933 0 0 0 0 0 0 0 0 0 0 0.77272 0 0 0 0 0 -0.20194
0.94922 8.5079e-05 -0.0013785 0.012371 -0.005961 0 -0.0047626 -0.0011534 -0.00069088 -0.0014901 -0.00077065 0.021391 0.0033092 0 0 0 0 0 0 0 0 0 0 0.77002 0 0 0 0 0 -0.15363
0.95313 -0.00055475 -0.00074421 0.012991 0.0067921 0 0.0076026 -0.00084078 4.4659e-05 -0.0006379 -0.00021656 0.0077897 0.0035432 0 0 0 0 0 0 0 0 0 0 0.76562 0 0 0 0 0 -0.052988
0.95703 -0.0010802 0.00050041 0.011934 0.016735 0 0.016591 0.00028207 0.0011243 0.00081552 0.00071038 -0.0015792 0.0037849 0 0 0 0 0 0 0 0 0 0 0.76357 0 0 0 0 0 0.0064745
0.96094 -0.00063078 0.0019893 0.0074876 0.016726 0 0.015679 0.0012951 0.0018625 0.0017475 0.0012845 0.00083664 0.0039099 0 0 0 0 0 0 0 0 0 0 0.76569 0 0 0 0 0 -0.030957
0.96484 0.0010069 0.0032088 -4.2128e-07 0.0070612 0 0.0054313 0.0013999 0.0018235 0.0014757 0.0010995 0.01261 0.0038962 0 0 0 0 0 0 0 0 0 0 0.76946 0 0 0 0 0 -0.13967
0.96875 0.0031232 0.0038063 -0.0079283 -0.0050414 0 -0.006879 0.00056664 0.0011069 0.00024558 0.00036434 0.023457 0.0038472 0 0 0 0 0 0 0 0 0 0 0.77053 0 0 0 0 0 -0.2334
0.97266 0.0046018 0.0038061 -0.013074 -0.011019 0 -0.012634 -0.00053088 0.00017892 -0.001062 -0.00037858 0.023262 0.0038983 0 0 0 0 0 0 0 0 0 0 0.76729 0 0 0 0 0 -0.23184
0.97656 0.0048029 0.0035433 -0.013746 -0.0072293 0 -0.0081699 -0.0011588 -0.00054265 -0.0016667 -0.00077532 0.0097388 0.004096 0 0 0 0 0 0 0 0 0 0 0.76273 0 0 0 0 0 -0.12087
0.98047 0.004046 0.0033402 -0.010725 0.0027149 0 0.0026866 -0.0011059 -0.00095773 -0.0014092 -0.00089158 -0.0098871 0.0043639 0 0 0 0 0 0 0 0 0 0 0.7615 0 0 0 0 0 0.038004
0.98438 0.0032806 0.0031819 -0.0063493 0.010982 0 0.011623 -0.0007139 -0.001211 -0.00069546 -0.0009837 -0.024077 0.0045831 0 0 0 0 0 0 0 0 0 0 0.76511 0 0 0 0 0 0.15301
0.98828 0.0032608 0.0026864 -0.0026158 0.011359 0 0.011977 -0.00044234 -0.001427 -5.8455e-05 -0.0011364 -0.024968 0.0047038 0 0 0 0 0 0 0 0 0 0 0.77026 0 0 0 0 0 0.16617
0.99219 0.003956 0.0014367 0.00011504 0.0035605 0 0.0034289 -0.00045962 -0.0015531 0.00020735 -0.00119 -0.013447 0.0047793 0 0 0 0 0 0 0 0 0 0 0.77196 0 0 0 0 0 0.089618
0.99609 0.0046796 -0.00058185 0.0028812 -0.0068894 0 -0.0080266 -0.00061639 -0.0014446 9.3398e-05 -0.0010028 0.0019373 0.0048949 0 0 0 0 0 0 0 0 0 0 0.76855 0 0 0 0 0 -0.0083337
1 0.004753 -0.002839 0.0067456 -0.012797 0 -0.014552 -0.00070874 -0.0010567 -0.00026764 -0.00069202 0.011064 0.0050713 0 0 0 0 0 0 0 0 0 0 0.7633 0 0 0 0 0 -0.053502
1.0039 0.0040721 -0.0045878 0.011523 -0.010348 0 -0.011998 -0.00068027 -0.0005194 -0.00069639 -0.00053634 0.0089815 0.0052441 0 0 0 0 0 0 0 0 0 0 0.76118 0 0 0 0 0 -0.015554
1.0078 0.003104 -0.0054193 0.015598 -0.0016069 0 -0.0026096 -0.00057548 -3.431e-05 -0.00096342 -0.00064037 -0.0011417 0.0053386 0 0 0 0 0 0 0 0 0 0 0.7639 0 0 0 0 0 0.075269
1.0117 0.0023963 -0.0055582 0.01687 0.0070799 0 0.0067768 -0.00038982 0.00027175 -0.00083797 -0.00077203 -0.010607 0.005359 0 0 0 0 0 0 0 0 0 0 0.76838 0 0 0 0 0 0.1524
1.0156 0.0021026 -0.0056049 0.014047 0.0095422 0 0.0095922 -5.9393e-05 0.00038369 -0.00026721 -0.00060367 -0.011437 0.0053962 0 0 0 0 0 0 0 0 0 0 0.77005 0 0 0 0 0 0.15958
1.0195 0.0019353 -0.0059259 0.00742 0.0040473 0 0.0040302 0.00039167 0.00033202 0.00047972 -0.00011034 -0.0020791 0.0055411 0 0 0 0 0 0 0 0 0 0 0.76763 0 0 0 0 0 0.088926
1.0234 0.0015098 -0.0062418 -0.0012782 -0.0055264 0 -0.0058441 0.00077017 0.00015277 0.00094089 0.00034606 0.011276 0.0057904 0 0 0 0 0 0 0 0 0 0 0.76443 0 0 0 0 0 -0.013642
1.0273 0.00069974 -0.0058224 -0.0096864 -0.01244 0 -0.013039 0.00086481 -6.2576e-05 0.00084422 0.000396 0.018803 0.0060411 0 0 0 0 0 0 0 0 0 0 0.76496 0 0 0 0 0 -0.078744
1.0313 -0.00031 -0.0041576 -0.01579 -0.011922 0 -0.012563 0.00069343 -0.00012697 0.00039488 0.00011334 0.013903 0.0061819 0 0 0 0 0 0 0 0 0 0 0.77018 0 0 0 0 0 -0.060029
1.0352 -0.0012376 -0.0015268 -0.018573 -0.004664 0 -0.004905 0.00053724 0.00013702 0.0001252 2.2941e-06 -0.0019094 0.0061931 0 0 0 0 0 0 0 0 0 0 0.77628 0 0 0 0 0 0.033859
1.0391 -0.001904 0.0010554 -0.018112 0.0036525 0 0.0043911 0.00065458 0.00068469 0.00038019 0.0004542 -0.019741 0.0061597 0 0 0 0 0 0 0 0 0 0 0.7781 0 0 0 0 0 0.14443
1.043 -0.0022279 0.0025044 -0.0152 0.0066331 0 0.0087871 0.00094944 0.0011622 0.00093193 0.0012218 -0.029401 0.0061874 0 0 0 0 0 0 0 0 0 0 0.77388 0 0 0 0 0 0.20371
1.0469 -0.002107 0.0024042 -0.010755 0.0021436 0 0.0055316 0.00099004 0.001131 0.0011584 0.0015309 -0.026579 0.0063083 0 0 0 0 0 0 0 0 0 0 0.76679 0 0 0 0 0 0.18245
1.0508 -0.0014191 0.0012313 -0.00541 -0.0059058 0 -0.002373 0.00043895 0.00048232 0.00067505 0.00082652 -0.015776 0.0064658 0 0 0 0 0 0 0 0 0 0 0.76189 0 0 0 0 0 0.11068
1.0547 -0.00021733 -7.3939e-05 0.00051421 -0.010557 0 -0.0085228 -0.00051299 -0.00034901 -0.0001978 -0.00055873 -0.006656 0.0065862 0 0 0 0 0 0 0 0 0 0 0.76168 0 0 0 0 0 0.053943
1.0586 0.0010855 -0.00079537 0.0066912 -0.00739 0 -0.0080175 -0.0012008 -0.00066378 -0.00065827 -0.0015544 -0.0064955 0.006659 0 0 0 0 0 0 0 0 0 0 0.76447 0 0 0 0 0 0.061473
1.0625 0.0018244 -0.00084303 0.012452 0.0017744 0 -0.0011496 -0.0010659 -0.00011676 -0.0001972 -0.0012956 -0.014548 0.0067419 0 0 0 0 0 0 0 0 0 0 0.76662 0 0 0 0 0 0.12622
1.0664 0.0015129 -0.00063295 0.016749 0.01019 0 0.0069669 -0.00023628 0.00086778 0.00081149 -2.4897e-06 -0.022747 0.0068913 0 0 0 0 0 0 0 0 0 0 0.76616 0 0 0 0 0 0.189
1.0703 0.00028231 -0.00064678 0.018514 0.011621 0 0.010473 0.00049611 0.0013333 0.0013376 0.0010947 -0.022219 0.0070941 0 0 0 0 0 0 0 0 0 0 0.76423 0 0 0 0 0 0.18495
1.0742 -0.0010825 -0.0010574 0.01718 0.0054798 0 0.0072663 0.00035601 0.00057053 0.00061034 0.00081115 -0.010411 0.0072741 0 0 0 0 0 0 0 0 0 0 0.76325 0 0 0 0 0 0.095873
1.0781 -0.0016276 -0.001648 0.013025 -0.0026446 0 0.00039407 -0.00068264 -0.0012071 -0.001106 -0.00089288 0.0067916 0.0073675 0 0 0 0 0 0 0 0 0 0 0.76419 0 0 0 0 0 -0.033999
1.082 -0.00091245 -0.0019783 0.0071103 -0.0055991 0 -0.0046048 -0.0018226 -0.00292 -0.0026345 -0.0028031 0.019589 0.0073893 0 0 0 0 0 0 0 0 0 0 0.76572 0 0 0 0 0 -0.13195
1.0859 0.00063895 -0.001627 0.0008534 -0.00061641 0 -0.0041032 -0.0021388 -0.0034305 -0.0028533 -0.0034746 0.021706 0.0074228 0 0 0 0 0 0 0 0 0 0 0.7658 0 0 0 0 0 -0.15311
1.0898 0.0020153 -0.00039069 -0.004515 0.0083745 0 0.001009 -0.001413 -0.0024445 -0.0016545 -0.002473 0.014823 0.0075409 0 0 0 0 0 0 0 0 0 0 0.76383 0 0 0 0 0 -0.11335
1.0938 0.0023355 0.0015941 -0.0083234 0.014013 0 0.0063993 -0.00032278 -0.00073849 -3.0133e-05 -0.000713 0.0066738 0.0077378 0 0 0 0 0 0 0 0 0 0 0.761 0 0 0 0 0 -0.072648
1.0977 0.0014699 0.0038439 -0.01047 0.011598 0 0.0079015 0.00020145 0.00048812 0.00079046 0.00038868 0.0046278 0.0079362 0 0 0 0 0 0 0 0 0 0 0.75871 0 0 0 0 0 -0.083813
1.1016 0.00010579 0.0056927 -0.011095 0.0029373 0 0.0046725 -0.00015034 0.00057457 0.00036997 0.00014586 0.010035 0.0080627 0 0 0 0 0 0 0 0 0 0 0.75706 0 0 0 0 0 -0.14948
1.1055 -0.0007774 0.0066089 -0.010176 -0.0051696 0 -0.00044431 -0.00078481 -0.00014242 -0.00064181 -0.00088731 0.017698 0.0081156 0 0 0 0 0 0 0 0 0 0 0.75481 0 0 0 0 0 -0.22173
1.1094 -0.00061166 0.0064777 -0.0074038 -0.0064408 0 -0.0033392 -0.00077369 -0.00072929 -0.0011528 -0.0015265 0.020539 0.0081637 0 0 0 0 0 0 0 0 0 0 0.75096 0 0 0 0 0 -0.24276
1.1133 0.00040072 0.0056142 -0.0025492 -6.1269e-05 0 -0.0017963 0.00025926 -0.00051848 -0.000585 -0.00106 0.015498 0.0082804 0 0 0 0 0 0 0 0 0 0 0.74591 0 0 0 0 0 -0.19205
1.1172 0.0015151 0.0044512 0.0039133 0.0088236 0 0.0029344 0.0017472 0.00033317 0.00069673 0.00016271 0.0060018 0.0084791 0 0 0 0 0 0 0 0 0 0 0.74113 0 0 0 0 0 -0.10218
1.1211 0.002047 0.0031516 0.010504 0.013227 0 0.0071131 0.0026261 0.0010397 0.0017748 0.0011097 -0.00068702 0.0087076 0 0 0 0 0 0 0 0 0 0 0.73777 0 0 0 0 0 -0.033007
1.125 0.0018662 0.0015119 0.015232 0.0096296 0 0.0072056 0.0022028 0.00090581 0.0019492 0.00097748 0.0010185 0.0088998 0 0 0 0 0 0 0 0 0 0 0.73574 0 0 0 0 0 -0.026577
1.1289 0.0014055 -0.00071541 0.016717 0.00041773 0 0.0024391 0.00069293 -8.0477e-05 0.0012021 -0.00019593 0.010881 0.0090295 0 0 0 0 0 0 0 0 0 0 0.73426 0 0 0 0 0 -0.07797
1.1328 0.0012116 -0.0033587 0.01507 -0.0081022 0 -0.0044587 -0.00097931 -0.0012603 5.9698e-05 -0.0016634 0.022955 0.0091201 0 0 0 0 0 0 0 0 0 0 0.73308 0 0 0 0 0 -0.14191
1.1367 0.0014344 -0.0056868 0.011689 -0.010326 0 -0.0088923 -0.0018775 -0.0018452 -0.00088679 -0.0025966 0.029665 0.0092103 0 0 0 0 0 0 0 0 0 0 0.73287 0 0 0 0 0 -0.16696
1.1406 0.0017011 -0.0067965 0.0079945 -0.0051633 0 -0.007497 -0.0016493 -0.0014936 -0.0013306 -0.0026209 0.026837 0.0093174 0 0 0 0 0 0 0 0 0 0 0.73431 0 0 0 0 0 -0.13087
1.1445 0.0014921 -0.006254 0.0041773 0.0034407 0 -0.00072874 -0.0006196 -0.00048271 -0.001264 -0.001902 0.016278 0.0094326 0 0 0 0 0 0 0 0 0 0 0.73678 0 0 0 0 0 -0.053353
1.1484 0.00069221 -0.0044529 -0.00078828 0.0093251 0 0.0069871 0.00055121 0.00057023 -0.00081644 -0.00089012 0.0043277 0.0095456 0 0 0 0 0 0 0 0 0 0 0.73833 0 0 0 0 0 0.019885
1.1523 -0.00019201 -0.0023795 -0.0077142 0.0081993 0 0.010039 0.0012872 0.0011328 -0.00016882 -3.8413e-05 -0.0025132 0.0096636 0 0 0 0 0 0 0 0 0 0 0.73707 0 0 0 0 0 0.049081
1.1563 -0.00039623 -0.0009724 -0.015633 0.00037693 0 0.0056829 0.0013197 0.0010077 0.00041692 0.00033546 -0.001962 0.0098043 0 0 0 0 0 0 0 0 0 0 0.73306 0 0 0 0 0 0.027508
1.1602 0.00042042 -0.00059054 -0.021745 -0.0094641 0 -0.0036206 0.00069769 0.00032237 0.00061544 0.0001059 0.0025358 0.0099718 0 0 0 0 0 0 0 0 0 0 0.72873 0 0 0 0 0 -0.012996
1.1641 0.0017671 -0.00095986 -0.023252 -0.015303 0 -0.011664 -0.00028477 -0.0006088 0.00021818 -0.00059619 0.0042099 0.010146 0 0 0 0 0 0 0 0 0 0 0.7275 0 0 0 0 0 -0.021827
1.168 0.0025999 -0.0015447 -0.019605 -0.013714 0 -0.013031 -0.0011791 -0.0014026 -0.00064246 -0.0013683 -0.002213 0.010297 0 0 0 0 0 0 0 0 0 0 0.73159 0 0 0 0 0 0.036497
1.1719 0.0021267 -0.0019776 -0.013079 -0.0062097 0 -0.0073106 -0.0015255 -0.0016902 -0.0014696 -0.0016958 -0.016485 0.01042 0 0 0 0 0 0 0 0 0 0 0.74049 0 0 0 0 0 0.15551
1.1758 0.00048862 -0.0022387 -0.0069639 0.0016943 0 0.00047522 -0.0010649 -0.0012324 -0.0016778 -0.001262 -0.032507 0.010537 0 0 0 0 0 0 0 0 0 0 0.75143 0 0 0 0 0 0.28638
1.1797 -0.001285 -0.0025664 -0.0029246 0.0042796 0 0.003817 8.7815e-05 -6.9333e-05 -0.00098887 -0.00018442 -0.042209 0.010684 0 0 0 0 0 0 0 0 0 0 0.76105 0 0 0 0 0 0.36769
1.1836 -0.002066 -0.003277 2.2918e-05 -0.00024477 0 -7.3928e-05 0.0014573 0.0014042 0.00036003 0.001045 -0.041093 0.010875 0 0 0 0 0 0 0 0 0 0 0.76734 0 0 0 0 0 0.36748
1.1875 -0.0015337 -0.0046252 0.0039031 -0.008343 0 -0.0081042 0.0024437 0.0025627 0.0017524 0.0018864 -0.031462 0.01108 0 0 0 0 0 0 0 0 0 0 0.7704 0 0 0 0 0 0.30719
1.1914 -0.00044263 -0.0066909 0.0090728 -0.013766 0 -0.014014 0.0026348 0.0028593 0.0025568 0.0020708 -0.020739 0.011246 0 0 0 0 0 0 0 0 0 0 0.7719 0 0 0 0 0 0.24697
1.1953 -1.9044e-05 -0.0092525 0.013126 -0.012393 0 -0.013644 0.0019938 0.0021432 0.0024588 0.0016612 -0.015923 0.011326 0 0 0 0 0 0 0 0 0 0 0.77369 0 0 0 0 0 0.23986
1.1992 -0.00098734 -0.011732 0.012681 -0.0055698 0 -0.0082547 0.000834 0.00076638 0.0015782 0.00087678 -0.018311 0.011314 0 0 0 0 0 0 0 0 0 0 0.77647 0 0 0 0 0 0.28917
1.2031 -0.0030318 -0.013364 0.0065074 0.00085334 0 -0.0031532 -0.00035314 -0.00060193 0.00036319 -8.2477e-05 -0.022692 0.011247 0 0 0 0 0 0 0 0 0 0 0.77942 0 0 0 0 0 0.34401
1.207 -0.0051117 -0.013598 -0.0029511 0.0011944 0 -0.0030053 -0.0010978 -0.0013425 -0.00063851 -0.001035 -0.021825 0.011183 0 0 0 0 0 0 0 0 0 0 0.78098 0 0 0 0 0 0.33996
1.2109 -0.0063174 -0.012468 -0.011253 -0.0053847 0 -0.0079807 -0.0011164 -0.0012101 -0.0010294 -0.0017252 -0.012762 0.011175 0 0 0 0 0 0 0 0 0 0 0.78023 0 0 0 0 0 0.25394
1.2148 -0.0065303 -0.010604 -0.015396 -0.014064 0 -0.013922 -0.00042942 -0.00043228 -0.00075058 -0.0018562 0.00014465 0.011246 0 0 0 0 0 0 0 0 0 0 0.77785 0 0 0 0 0 0.12833
1.2188 -0.0063773 -0.008813 -0.015909 -0.018186 0 -0.016069 0.00061063 0.0004567 -0.00011782 -0.0013105 0.0082388 0.011385 0 0 0 0 0 0 0 0 0 0 0.77568 0 0 0 0 0 0.041956
1.2227 -0.0066082 -0.007536 -0.015748 -0.014628 0 -0.012925 0.0014574 0.00093302 0.00035928 -0.00034556 0.0054026 0.011559 0 0 0 0 0 0 0 0 0 0 0.77536 0 0 0 0 0 0.048964
1.2266 -0.0074817 -0.0066316 -0.017134 -0.0063078 0 -0.0070874 0.0016738 0.00076919 0.00031442 0.00050103 -0.0067023 0.011721 0 0 0 0 0 0 0 0 0 0 0.77687 0 0 0 0 0 0.13438
1.2305 -0.0086426 -0.0056539 -0.019365 0.00021451 0 -0.0027953 0.0012291 0.00013085 -0.00020319 0.00079644 -0.019376 0.011828 0 0 0 0 0 0 0 0 0 0 0.77858 0 0 0 0 0 0.22344
1.2344 -0.0094815 -0.0043435 -0.019559 5.4481e-05 0 -0.0026113 0.00054233 -0.00056242 -0.00075702 0.00055753 -0.023272 0.01185 0 0 0 0 0 0 0 0 0 0 0.77869 0 0 0 0 0 0.23848
1.2383 -0.0095756 -0.0028729 -0.015437 -0.006116 0 -0.0058799 0.00017813 -0.00091947 -0.00087174 0.00021256 -0.015526 0.011781 0 0 0 0 0 0 0 0 0 0 0.77695 0 0 0 0 0 0.15881
1.2422 -0.0088492 -0.0016486 -0.0074244 -0.012676 0 -0.0096591 0.0004034 -0.00081793 -0.00043269 0.00018615 -0.0020185 0.011647 0 0 0 0 0 0 0 0 0 0 0.77499 0 0 0 0 0 0.036214
1.2461 -0.0074474 -0.00090673 0.0017797 -0.013506 0 -0.010843 0.0009738 -0.00044217 0.00021332 0.00049136 0.0070895 0.011503 0 0 0 0 0 0 0 0 0 0 0.77481 0 0 0 0 0 -0.045423
1.25 -0.0055774 -0.00052621 0.0094262 -0.0066657 0 -0.0078644 0.0013455 -0.00010261 0.00055662 0.00072184 0.0051197 0.011419 0 0 0 0 0 0 0 0 0 0 0.77683 0 0 0 0 0 -0.034373
1.2539 -0.0035028 -0.00023069 0.014389 0.0042507 0 -0.0013505 0.0011339 1.4335e-05 0.00035721 0.0004521 -0.0059792 0.011439 0 0 0 0 0 0 0 0 0 0 0.77932 0 0 0 0 0 0.050464
1.2578 -0.0016142 5.2609e-05 0.016837 0.012816 0 0.0060742 0.00041558 -3.7036e-05 -0.00018233 -0.00034214 -0.016969 0.01156 0 0 0 0 0 0 0 0 0 0 0.77985 0 0 0 0 0 0.13458
1.2617 -0.00037043 6.7993e-05 0.016741 0.014229 0 0.010711 -0.00037525 -6.4855e-05 -0.00064607 -0.00124 -0.018048 0.011719 0 0 0 0 0 0 0 0 0 0 0.77747 0 0 0 0 0 0.14299
1.2656 -6.35e-05 -0.00051474 0.013263 0.0082519 0 0.0095609 -0.00082386 4.3471e-05 -0.00078957 -0.0017269 -0.0059292 0.011831 0 0 0 0 0 0 0 0 0 0 0.77361 0 0 0 0 0 0.053534
1.2695 -0.00060085 -0.001706 0.0059077 -0.0011112 0 0.0024908 -0.00081811 0.00019532 -0.00070009 -0.0015902 0.013772 0.01184 0 0 0 0 0 0 0 0 0 0 0.77084 0 0 0 0 0 -0.088914
1.2734 -0.0015359 -0.0030403 -0.0038268 -0.0084946 0 -0.0067236 -0.00051405 0.00017297 -0.00060828 -0.0010108 0.030343 0.011756 0 0 0 0 0 0 0 0 0 0 0.7706 0 0 0 0 0 -0.20468
1.2773 -0.0023484 -0.0038141 -0.012421 -0.01041 0 -0.012063 -0.0001063 -0.00016021 -0.00059966 -0.00034264 0.03505 0.011644 0 0 0 0 0 0 0 0 0 0 0.77203 0 0 0 0 0 -0.23274
1.2813 -0.0027284 -0.003522 -0.016492 -0.0068909 0 -0.0093286 0.00030225 -0.00072264 -0.00056298 0.00013888 0.026564 0.011569 0 0 0 0 0 0 0 0 0 0 0.77294 0 0 0 0 0 -0.16868
1.2852 -0.002629 -0.0021557 -0.01536 -0.00091873 0 0.00020771 0.00061424 -0.0012681 -0.0004211 0.000289 0.011287 0.01155 0 0 0 0 0 0 0 0 0 0 0.77194 0 0 0 0 0 -0.063621
1.2891 -0.0021081 -0.00018212 -0.011566 0.0036504 0 0.00994 0.0006226 -0.0015664 -0.00034128 8.9127e-06 -0.0012677 0.011553 0 0 0 0 0 0 0 0 0 0 0.76966 0 0 0 0 0 0.012326
1.293 -0.0011996 0.0017197 -0.008658 0.0043595 0 0.012554 0.00011393 -0.0015393 -0.00061804 -0.00074967 -0.0047173 0.011534 0 0 0 0 0 0 0 0 0 0 0.76805 0 0 0 0 0 0.016594
1.2969 2.5524e-05 0.0029608 -0.0081653 0.0014141 0 0.0058589 -0.00084067 -0.0012469 -0.0012939 -0.001826 0.00044899 0.011489 0 0 0 0 0 0 0 0 0 0 0.76848 0 0 0 0 0 -0.03973
1.3008 0.0013162 0.0032425 -0.0084626 -0.0026722 0 -0.0050939 -0.0017415 -0.00078811 -0.0019347 -0.002754 0.0078907 0.011459 0 0 0 0 0 0 0 0 0 0 0.77039 0 0 0 0 0 -0.10247
1.3047 0.0022748 0.0026222 -0.0065103 -0.0048219 0 -0.01182 -0.0019391 -0.00025013 -0.0018919 -0.0029723 0.01029 0.011486 0 0 0 0 0 0 0 0 0 0 0.77183 0 0 0 0 0 -0.11401
1.3086 0.0026387 0.0014511 -0.00079444 -0.0034872 0 -0.0092834 -0.0011865 0.0002467 -0.00089452 -0.0022658 0.0046846 0.01156 0 0 0 0 0 0 0 0 0 0 0.77109 0 0 0 0 0 -0.055049
1.3125 0.002558 0.00018675 0.0071866 0.000276 0 -8.099e-05 4.6476e-05 0.00050901 0.000586 -0.0010373 -0.0053949 0.011623 0 0 0 0 0 0 0 0 0 0 0.76809 0 0 0 0 0 0.040711
1.3164 0.0025229 -0.00086462 0.014062 0.0035693 0 0.0077461 0.00087457 0.00035657 0.0016167 -6.9062e-05 -0.01251 0.011619 0 0 0 0 0 0 0 0 0 0 0.76435 0 0 0 0 0 0.11025
1.3203 0.0029134 -0.0017218 0.017113 0.0038018 0 0.0074793 0.00072268 -0.00019517 0.00155 9.1161e-05 -0.010857 0.011555 0 0 0 0 0 0 0 0 0 0 0.76173 0 0 0 0 0 0.10754
1.3242 0.0035655 -0.0026586 0.015902 0.00066412 0 -0.00073389 -0.00017055 -0.00084403 0.00057415 -0.00042251 -0.0008232 0.011503 0 0 0 0 0 0 0 0 0 0 0.76126 0 0 0 0 0 0.039022
1.3281 0.0038177 -0.0038994 0.011874 -0.0036284 0 -0.010267 -0.00096434 -0.0011579 -0.00045827 -0.00095536 0.010887 0.011537 0 0 0 0 0 0 0 0 0 0 0.7627 0 0 0 0 0 -0.039144
1.332 0.0030798 -0.0053176 0.0067479 -0.0060875 0 -0.013814 -0.00097179 -0.00090381 -0.00078206 -0.00096798 0.015862 0.011658 0 0 0 0 0 0 0 0 0 0 0.76505 0 0 0 0 0 -0.061474
1.3359 0.0014287 -0.0064222 0.0013898 -0.0053395 0 -0.0094447 -0.00025463 -0.0002647 -0.00035764 -0.00053301 0.010083 0.01178 0 0 0 0 0 0 0 0 0 0 0.76725 0 0 0 0 0 -0.0019317
1.3398 -0.00035331 -0.0066882 -0.0040305 -0.0027066 0 -0.0017804 0.00050348 0.00028759 0.00019127 -0.00020089 -0.0030629 0.011795 0 0 0 0 0 0 0 0 0 0 0.76861 0 0 0 0 0 0.10607
1.3438 -0.0013893 -0.0059678 -0.0092465 -0.0010731 0 0.0023647 0.00069877 0.00038929 0.00024946 -0.00037809 -0.015245 0.011661 0 0 0 0 0 0 0 0 0 0 0.76899 0 0 0 0 0 0.19436
1.3477 -0.0014276 -0.0046298 -0.013576 -0.0024596 0 -0.00021608 0.00037066 0.00010026 -0.00018472 -0.00087157 -0.019368 0.011438 0 0 0 0 0 0 0 0 0 0 0.76865 0 0 0 0 0 0.21087
1.3516 -0.0010036 -0.0033124 -0.016385 -0.0063122 0 -0.0068453 6.6831e-05 -0.0001699 -0.00055203 -0.0010951 -0.014751 0.011238 0 0 0 0 0 0 0 0 0 0 0.76807 0 0 0 0 0 0.15799
1.3555 -0.00089669 -0.0025221 -0.017634 -0.0099217 0 -0.011742 0.0001788 -7.6151e-05 -0.0003656 -0.00074058 -0.007324 0.011143 0 0 0 0 0 0 0 0 0 0 0.76771 0 0 0 0 0 0.089159
1.3594 -0.0014141 -0.0024188 -0.017754 -0.010608 0 -0.011018 0.00047334 0.00029713 0.00023582 -0.00019886 -0.0047292 0.011161 0 0 0 0 0 0 0 0 0 0 0.76767 0 0 0 0 0 0.067221
1.3633 -0.0021916 -0.0029088 -0.016972 -0.0078689 0 -0.005587 0.00034369 0.00049026 0.00059024 -0.00022869 -0.010239 0.011238 0 0 0 0 0 0 0 0 0 0 0.76762 0 0 0 0 0 0.11711
1.3672 -0.0026758 -0.0038615 -0.014932 -0.0037619 0 6.1895e-05 -0.00046398 0.00011937 0.0001813 -0.0011468 -0.020261 0.011315 0 0 0 0 0 0 0 0 0 0 0.76719 0 0 0 0 0 0.20861
1.3711 -0.002768 -0.0052004 -0.011172 -0.0012956 0 0.0016347 -0.0014313 -0.00069675 -0.00079382 -0.0023575 -0.027266 0.01136 0 0 0 0 0 0 0 0 0 0 0.76632 0 0 0 0 0 0.28077
1.375 -0.0029637 -0.0068261 -0.0060113 -0.0021688 0 -0.0019106 -0.0016627 -0.0013641 -0.0015378 -0.0027713 -0.025655 0.011361 0 0 0 0 0 0 0 0 0 0 0.76544 0 0 0 0 0 0.28779
1.3789 -0.0038516 -0.0085486 -0.00086431 -0.0056409 0 -0.0081206 -0.00076196 -0.0013099 -0.0013624 -0.0017982 -0.015897 0.011307 0 0 0 0 0 0 0 0 0 0 0.76515 0 0 0 0 0 0.23106
1.3828 -0.0055 -0.01017 0.0024994 -0.0092885 0 -0.013189 0.00068865 -0.00050643 -0.00032506 1.8153e-05 -0.003854 0.011191 0 0 0 0 0 0 0 0 0 0 0.76567 0 0 0 0 0 0.1549
1.3867 -0.0073679 -0.011629 0.0031404 -0.010904 0 -0.014512 0.0015842 0.00047353 0.00081118 0.0013777 0.003844 0.011026 0 0 0 0 0 0 0 0 0 0 0.76678 0 0 0 0 0 0.11136
1.3906 -0.0088222 -0.012976 0.0014835 -0.01001 0 -0.011978 0.0013041 0.00094181 0.0012481 0.0013281 0.0045371 0.010856 0 0 0 0 0 0 0 0 0 0 0.76803 0 0 0 0 0 0.12228
1.3945 -0.009711 -0.014157 -0.0012753 -0.0079278 0 -0.0076244 0.00030198 0.00068796 0.00082346 0.00010055 0.00079398 0.010733 0 0 0 0 0 0 0 0 0 0 0.76917 0 0 0 0 0 0.16653
1.3984 -0.010393 -0.014834 -0.0042777 -0.006553 0 -0.0042676 -0.00032311 0.00013663 7.9804e-05 -0.0010965 -0.0024026 0.010666 0 0 0 0 0 0 0 0 0 0 0.77013 0 0 0 0 0 0.20027
1.4023 -0.011219 -0.014535 -0.0075538 -0.0069158 0 -0.0039277 0.0001155 -7.2426e-05 -0.00028432 -0.0011454 -0.0019388 0.010613 0 0 0 0 0 0 0 0 0 0 0.77077 0 0 0 0 0 0.19292
1.4063 -0.012047 -0.013092 -0.011545 -0.0085969 0 -0.0067368 0.0012245 0.00031355 -3.0247e-05 1.9518e-05 0.0011354 0.010508 0 0 0 0 0 0 0 0 0 0 0.77063 0 0 0 0 0 0.15081
1.4102 -0.012357 -0.010942 -0.016146 -0.010277 0 -0.010833 0.0019108 0.00093764 0.0004951 0.0014085 0.0028695 0.010324 0 0 0 0 0 0 0 0 0 0 0.76934 0 0 0 0 0 0.11074
1.4141 -0.011856 -0.0089196 -0.020242 -0.010821 0 -0.013446 0.0014476 0.0011889 0.00077343 0.0018897 -9.7821e-05 0.01009 0 0 0 0 0 0 0 0 0 0 0.76714 0 0 0 0 0 0.10969
1.418 -0.01093 -0.0076458 -0.022202 -0.01001 0 -0.01269 0.00019205 0.00079076 0.00061498 0.0011608 -0.0077333 0.0098626 0 0 0 0 0 0 0 0 0 0 0.76512 0 0 0 0 0 0.15498
1.4219 -0.010378 -0.0070912 -0.020924 -0.0084831 0 -0.0089229 -0.00074429 6.5567e-05 0.0002667 -7.2867e-05 -0.016595 0.009667 0 0 0 0 0 0 0 0 0 0 0.76457 0 0 0 0 0 0.21883
1.4258 -0.010665 -0.006782 -0.016601 -0.0071172 0 -0.0045663 -0.00055145 -0.00036818 8.2104e-05 -0.00079559 -0.02239 0.0094863 0 0 0 0 0 0 0 0 0 0 0.76605 0 0 0 0 0 0.26124
1.4297 -0.011419 -0.0064783 -0.010681 -0.0064653 0 -0.0024034 0.00051459 -0.00017155 0.00013289 -0.00055962 -0.022959 0.0092916 0 0 0 0 0 0 0 0 0 0 0.7689 0 0 0 0 0 0.26205
1.4336 -0.011758 -0.0066081 -0.005126 -0.0066572 0 -0.0036256 0.0013832 0.00040717 0.00015611 0.00023067 -0.019391 0.0090856 0 0 0 0 0 0 0 0 0 0 0.7718 0 0 0 0 0 0.23521
1.4375 -0.011162 -0.0079134 -0.0014804 -0.0076488 0 -0.0071902 0.001176 0.00077243 -0.00013923 0.0007885 -0.014659 0.0089008 0 0 0 0 0 0 0 0 0 0 0.77374 0 0 0 0 0 0.21344
1.4414 -0.010037 -0.010564 -0.00021872 -0.0093825 0 -0.010912 3.5003e-06 0.00053448 -0.00073841 0.00065325 -0.011102 0.0087526 0 0 0 0 0 0 0 0 0 0 0.77465 0 0 0 0 0 0.21745
1.4453 -0.0093732 -0.013634 -0.00067969 -0.011606 0 -0.013197 -0.0011723 -0.00013856 -0.0012919 3.408e-07 -0.0088946 0.0086021 0 0 0 0 0 0 0 0 0 0 0.77514 0 0 0 0 0 0.23735
1.4492 -0.0097953 -0.015603 -0.0016268 -0.013583 0 -0.013877 -0.0014246 -0.00068084 -0.0014027 -0.00062837 -0.0066521 0.0083786 0 0 0 0 0 0 0 0 0 0 0.77569 0 0 0 0 0 0.24352
1.4531 -0.01093 -0.015552 -0.0021977 -0.014206 0 -0.013621 -0.0006324 -0.00063647 -0.00094484 -0.00082406 -0.0034014 0.0080514 0 0 0 0 0 0 0 0 0 0 0.7761 0 0 0 0 0 0.217
1.457 -0.011718 -0.013973 -0.0026759 -0.012722 0 -0.012867 0.00053963 -4.8864e-05 -0.00013465 -0.0005764 1.5927e-05 0.0076765 0 0 0 0 0 0 0 0 0 0 0.77578 0 0 0 0 0 0.17049
1.4609 -0.011386 -0.012361 -0.0044321 -0.0095912 0 -0.011505 0.0013254 0.0006003 0.00066399 -0.00015905 0.0014889 0.0073604 0 0 0 0 0 0 0 0 0 0 0.77436 0 0 0 0 0 0.13907
1.4648 -0.010137 -0.011877 -0.0088358 -0.006634 0 -0.0095652 0.001481 0.00081645 0.0011835 0.00014877 -0.00034458 0.0071649 0 0 0 0 0 0 0 0 0 0 0.77208 0 0 0 0 0 0.14777
1.4688 -0.0088979 -0.012307 -0.015798 -0.005998 0 -0.0078619 0.0012918 0.00049072 0.0013437 0.00022672 -0.0045655 0.0070423 0 0 0 0 0 0 0 0 0 0 0.76971 0 0 0 0 0 0.18666
1.4727 -0.0083909 -0.012295 -0.023144 -0.0085066 0 -0.007588 0.0010901 -5.5255e-05 0.0011843 9.874e-05 -0.0085786 0.0068718 0 0 0 0 0 0 0 0 0 0 0.76821 0 0 0 0 0 0.21849
1.4766 -0.008463 -0.01066 -0.027581 -0.012688 0 -0.0090652 0.00088377 -0.0003686 0.00078525 -0.00013482 -0.010528 0.0065688 0 0 0 0 0 0 0 0 0 0 0.76828 0 0 0 0 0 0.21405
1.4805 -0.0083069 -0.00755 -0.026757 -0.015495 0 -0.011016 0.00048448 -0.00021705 0.00027498 -0.00031977 -0.011306 0.0061636 0 0 0 0 0 0 0 0 0 0 0.7701 0 0 0 0 0 0.18229
1.4844 -0.0073174 -0.0043553 -0.020877 -0.014437 0 -0.011388 -7.5842e-05 0.00029058 -0.00012869 -0.00027424 -0.01402 0.0057704 0 0 0 0 0 0 0 0 0 0 0.77308 0 0 0 0 0 0.1649
1.4883 -0.0057056 -0.0024731 -0.012546 -0.0095554 0 -0.0091763 -0.00038573 0.00085695 -0.00017127 9.7525e-05 -0.020979 0.0054745 0 0 0 0 0 0 0 0 0 0 0.77585 0 0 0 0 0 0.19737
1.4922 -0.0042633 -0.0021156 -0.004916 -0.0036025 0 -0.005494 -3.3007e-06 0.0012368 0.00026932 0.00065914 -0.030779 0.0052476 0 0 0 0 0 0 0 0 0 0 0.77688 0 0 0 0 0 0.2711
1.4961 -0.0035406 -0.002263 0.00035909 -7.1954e-05 0 -0.0026921 0.0010231 0.0013609 0.0010347 0.0010458 -0.038359 0.0049769 0 0 0 0 0 0 0 0 0 0 0.77548 0 0 0 0 0 0.33331
1.5 -0.0032724 -0.001731 0.003782 -0.00050717 0 -0.002197 0.0020385 0.0012935 0.0017265 0.00091006 -0.038538 0.0045809 0 0 0 0 0 0 0 0 0 0 0.77255 0 0 0 0 0 0.32824
1.5039 -0.002613 -0.00026395 0.006933 -0.0032083 0 -0.0030823 0.0022648 0.0011238 0.00195 0.00024429 -0.03032 0.0040954 0 0 0 0 0 0 0 0 0 0 0.77008 0 0 0 0 0 0.24484
1.5078 -0.00092493 0.0013913 0.010797 -0.0044523 0 -0.002795 0.0014638 0.00090598 0.0015845 -0.00053401 -0.018209 0.0036443 0 0 0 0 0 0 0 0 0 0 0.76973 0 0 0 0 0 0.12812
1.5117 0.0016522 0.0024209 0.014954 -0.001359 0 0.00056299 0.00015036 0.00066835 0.00085754 -0.00087767 -0.009056 0.0033206 0 0 0 0 0 0 0 0 0 0 0.77144 0 0 0 0 0 0.042606
1.5156 0.0043618 0.0028901 0.018095 0.0057965 0 0.0064685 -0.00085627 0.00043585 0.00016345 -0.00056862 -0.0067713 0.0030966 0 0 0 0 0 0 0 0 0 0 0.77366 0 0 0 0 0 0.01867
1.5195 0.0064974 0.003752 0.019108 0.013631 0 0.012308 -0.00112 0.00022418 -0.00022416 7.4265e-05 -0.0092468 0.002852 0 0 0 0 0 0 0 0 0 0 0.77497 0 0 0 0 0 0.027873
1.5234 0.0079084 0.0059449 0.017692 0.018041 0 0.015443 -0.00087582 2.4121e-05 -0.00031203 0.00045568 -0.010124 0.0024919 0 0 0 0 0 0 0 0 0 0 0.77533 0 0 0 0 0 0.0080867
1.5273 0.0089303 0.0094938 0.01424 0.017149 0 0.015148 -0.00068552 -0.00018408 -0.00030956 0.00021987 -0.0040433 0.0020381 0 0 0 0 0 0 0 0 0 0 0.77533 0 0 0 0 0 -0.083702
1.5313 0.0099329 0.01347 0.0095497 0.012645 0 0.012897 -0.00084282 -0.00038922 -0.00040632 -0.00044235 0.008887 0.0016042 0 0 0 0 0 0 0 0 0 0 0.7739 0 0 0 0 0 -0.2353
1.5352 0.011006 0.016774 0.0048424 0.0086113 0 0.011055 -0.0011192 -0.0005294 -0.00060379 -0.00097585 0.02298 0.0012852 0 0 0 0 0 0 0 0 0 0 0.76686 0 0 0 0 0 -0.38794
1.5391 0.012037 0.018933 0.0018753 0.0087293 0 0.011296 -0.0010664 -0.00052832 -0.00073043 -0.00096073 0.031194 0.0010724 0 0 0 0 0 0 0 0 0 0 0.7488 0 0 0 0 0 -0.47975
1.543 0.012958 0.020196 0.0024576 0.0138 0 0.0139 -0.00052773 -0.00035954 -0.00060288 -0.00046704 0.030287 0.00087811 0 0 0 0 0 0 0 0 0 0 0.71739 0 0 0 0 0 -0.48795
1.5469 0.013803 0.020995 0.0072862 0.021202 0 0.017948 0.00017319 -7.4656e-05 -0.00018373 4.7878e-05 0.023042 0.00063659 0 0 0 0 0 0 0 0 0 0 0.67652 0 0 0 0 0 -0.43997
1.5508 0.014518 0.021428 0.015002 0.026554 0 0.021802 0.00054513 0.00023293 0.0003884 0.00017681 0.016217 0.00037367 0 0 0 0 0 0 0 0 0 0 0.63482 0 0 0 0 0 -0.39087
1.5547 0.014852 0.021295 0.022605 0.026512 0 0.023585 0.00040835 0.00048845 0.00090006 -8.7946e-05 0.016057 0.00017058 0 0 0 0 0 0 0 0 0 0 0.60009 0 0 0 0 0 -0.38798
1.5586 0.014582 0.020535 0.027308 0.020974 0 0.021946 5.5439e-05 0.0006581 0.0011972 -0.00040292 0.024553 6.2693e-05 0 0 0 0 0 0 0 0 0 0 0.57423 0 0 0 0 0 -0.4464
1.5625 0.013904 0.019463 0.028471 0.013341 0 0.017176 -5.3128e-05 0.00072225 0.0012494 -0.00043555 0.038589 -1.6156e-05 0 0 0 0 0 0 0 0 0 0 0.55331 0 0 0 0 0 -0.54515
1.5664 0.013503 0.018514 0.027893 0.0085584 0 0.011836 0.00026006 0.0006514 0.0011179 -0.00017306 0.052027 -0.00017794 0 0 0 0 0 0 0 0 0 0 0.53271 0 0 0 0 0 -0.64066
1.5703 0.014073 0.017772 0.028065 0.0099956 0 0.0097252 0.00073605 0.0004342 0.00088351 0.00010265 0.059254 -0.00046372 0 0 0 0 0 0 0 0 0 0 0.51266 0 0 0 0 0 -0.68919
1.5742 0.015642 0.016876 0.029818 0.017035 0 0.013191 0.00095057 0.00013474 0.00060206 0.00011267 0.058274 -0.00078414 0 0 0 0 0 0 0 0 0 0 0.49841 0 0 0 0 0 -0.67044
1.5781 0.017371 0.015475 0.031433 0.025099 0 0.020682 0.00071765 -0.00010018 0.0003122 -0.00015883 0.051847 -0.00098439 0 0 0 0 0 0 0 0 0 0 0.49486 0 0 0 0 0 -0.60212
1.582 0.018138 0.013792 0.03007 0.028438 0 0.027012 0.00023142 -0.00012795 5.8334e-05 -0.00048107 0.045911 -0.00097915 0 0 0 0 0 0 0 0 0 0 0.50071 0 0 0 0 0 -0.53426
1.5859 0.017455 0.012648 0.024276 0.024116 0 0.026915 -0.00015943 6.7251e-05 -0.00011442 -0.00061911 0.045796 -0.00083183 0 0 0 0 0 0 0 0 0 0 0.50831 0 0 0 0 0 -0.51938
1.5898 0.015893 0.012821 0.015388 0.014435 0 0.019445 -0.00028576 0.00033541 -0.00019616 -0.00054535 0.052249 -0.00070242 0 0 0 0 0 0 0 0 0 0 0.50991 0 0 0 0 0 -0.57291
1.5938 0.014585 0.014252 0.0066305 0.0057725 0 0.0093902 -0.0002667 0.00046356 -0.00023575 -0.0004268 0.06011 -0.00071162 0 0 0 0 0 0 0 0 0 0 0.50462 0 0 0 0 0 -0.65303
1.5977 0.01423 0.015841 0.0007176 0.0041851 0 0.0039276 -0.00031905 0.00034382 -0.00031045 -0.00043319 0.061321 -0.00084548 0 0 0 0 0 0 0 0 0 0 0.499 0 0 0 0 0 -0.68208
1.6016 0.014473 0.016071 -0.0019841 0.010709 0 0.006794 -0.00049982 5.6602e-05 -0.00045267 -0.00057203 0.050864 -0.00098381 0 0 0 0 0 0 0 0 0 0 0.50031 0 0 0 0 0 -0.60156
1.6055 0.01421 0.014002 -0.0032642 0.019949 0 0.01478 -0.00065481 -0.00020873 -0.00059799 -0.00069801 0.03143 -0.0010183 0 0 0 0 0 0 0 0 0 0 0.50859 0 0 0 0 0 -0.42143
1.6094 0.012506 0.0098958 -0.0051642 0.023456 0 0.019807 -0.00060603 -0.00031808 -0.00061394 -0.00065708 0.012675 -0.0009469 0 0 0 0 0 0 0 0 0 0 0.51565 0 0 0 0 0 -0.22184
1.6133 0.0093173 0.0050602 -0.0080405 0.015835 0 0.015292 -0.00035752 -0.00028202 -0.0004006 -0.00041235 0.0047103 -0.00086224 0 0 0 0 0 0 0 0 0 0 0.51298 0 0 0 0 0 -0.099323
1.6172 0.0054552 0.0010881 -0.010155 -0.00078388 0 0.0017257 -9.4733e-05 -0.0001898 1.7785e-05 -5.258e-05 0.010278 -0.00085388 0 0 0 0 0 0 0 0 0 0 0.5019 0 0 0 0 0 -0.095187
1.6211 0.0019707 -0.00097005 -0.0090224 -0.017465 0 -0.013139 1.7072e-05 -7.0517e-05 0.00049429 0.00028431 0.021821 -0.00092356 0 0 0 0 0 0 0 0 0 0 0.49647 0 0 0 0 0 -0.16204
1.625 -0.00042693 -0.0010326 -0.003392 -0.024226 0 -0.019826 1.5749e-05 0.00015724 0.00085946 0.00048176 0.026363 -0.0009903 0 0 0 0 0 0 0 0 0 0 0.51525 0 0 0 0 0 -0.19748
1.6289 -0.0014876 0.0001321 0.0056092 -0.016907 0 -0.01408 0.0001097 0.00057861 0.0010342 0.00047064 0.014993 -0.00097308 0 0 0 0 0 0 0 0 0 0 0.56791 0 0 0 0 0 -0.12109
1.6328 -0.0012033 0.001424 0.01492 -0.00018329 0 0.00012631 0.00045707 0.001124 0.0010553 0.00024384 -0.010209 -0.00086863 0 0 0 0 0 0 0 0 0 0 0.64706 0 0 0 0 0 0.063969
1.6367 0.00032942 0.0020328 0.021201 0.015535 0 0.013636 0.00097434 0.0015379 0.00099603 -0.00011513 -0.037268 -0.00075294 0 0 0 0 0 0 0 0 0 0 0.73177 0 0 0 0 0 0.27216
1.6406 0.0027886 0.0018397 0.022581 0.021164 0 0.018594 0.0013622 0.0015419 0.00087195 -0.00042894 -0.052774 -0.00071046 0 0 0 0 0 0 0 0 0 0 0.79998 0 0 0 0 0 0.39808
1.6445 0.005487 0.001368 0.019422 0.014895 0 0.013462 0.0013294 0.0010682 0.00063744 -0.00050522 -0.051315 -0.0007591 0 0 0 0 0 0 0 0 0 0 0.84023 0 0 0 0 0 0.39222
1.6484 0.0075413 0.001297 0.013699 0.0028505 0 0.0032034 0.00082292 0.00035348 0.00028887 -0.00027227 -0.038851 -0.00083648 0 0 0 0 0 0 0 0 0 0 0.85512 0 0 0 0 0 0.29376
1.6523 0.0083247 0.0018682 0.0075076 -0.0058346 0 -0.0048573 8.1303e-05 -0.0002008 -3.4986e-05 0.00014682 -0.027751 -0.00085416 0 0 0 0 0 0 0 0 0 0 0.85572 0 0 0 0 0 0.19833
1.6563 0.0078054 0.0026533 0.0018089 -0.0057466 0 -0.0061169 -0.00050744 -0.00029382 -8.6936e-05 0.00051858 -0.027543 -0.00076969 0 0 0 0 0 0 0 0 0 0 0.85299 0 0 0 0 0 0.18709
1.6602 0.0064329 0.0028988 -0.0036922 0.0012129 0 -0.0012455 -0.00062663 9.0968e-05 0.00030289 0.00069038 -0.038303 -0.00061796 0 0 0 0 0 0 0 0 0 0 0.85245 0 0 0 0 0 0.26983
1.6641 0.0046857 0.00216 -0.0095244 0.0078164 0 0.0049875 -0.00019394 0.00070598 0.0010298 0.00070801 -0.051242 -0.00048289 0 0 0 0 0 0 0 0 0 0 0.85436 0 0 0 0 0 0.38196
1.668 0.002746 0.00063952 -0.015259 0.0073439 0 0.0072575 0.00059479 0.00121 0.0016957 0.00072875 -0.05557 -0.00043744 0 0 0 0 0 0 0 0 0 0 0.85671 0 0 0 0 0 0.43502
1.6719 0.00061061 -0.0010985 -0.01933 -0.0012489 0 0.0030966 0.0013411 0.0013433 0.0018351 0.00080606 -0.046368 -0.00049714 0 0 0 0 0 0 0 0 0 0 0.85777 0 0 0 0 0 0.38291
1.6758 -0.0015583 -0.0027346 -0.020155 -0.012659 0 -0.0057775 0.0016218 0.001016 0.001248 0.00078053 -0.027945 -0.00061571 0 0 0 0 0 0 0 0 0 0 0.85677 0 0 0 0 0 0.25608
1.6797 -0.0033204 -0.0044458 -0.017568 -0.019386 0 -0.014694 0.0012254 0.00032258 0.00018953 0.00043138 -0.010619 -0.00071915 0 0 0 0 0 0 0 0 0 0 0.85379 0 0 0 0 0 0.1389
1.6836 -0.0042854 -0.0064598 -0.013124 -0.017388 0 -0.018893 0.00033159 -0.00047285 -0.0007518 -0.00022945 -0.0034528 -0.00075251 0 0 0 0 0 0 0 0 0 0 0.84987 0 0 0 0 0 0.10639
1.6875 -0.004534 -0.0083471 -0.0087944 -0.0088874 0 -0.016305 -0.00052415 -0.00099842 -0.001026 -0.00083293 -0.0080548 -0.0007101 0 0 0 0 0 0 0 0 0 0 0.84686 0 0 0 0 0 0.16611
1.6914 -0.0045916 -0.008908 -0.0051883 -0.00027471 0 -0.0086364 -0.00076668 -0.00093287 -0.00049366 -0.00089575 -0.017685 -0.00063283 0 0 0 0 0 0 0 0 0 0 0.84627 0 0 0 0 0 0.2497
1.6953 -0.0048636 -0.0070332 -0.0010981 0.0030768 0 -0.00013126 -0.0002141 -0.00022823 0.0004652 -0.00027074 -0.022232 -0.0005772 0 0 0 0 0 0 0 0 0 0 0.8473 0 0 0 0 0 0.26304
1.6992 -0.0050841 -0.002905 0.0049283 0.00090663 0 0.0051992 0.00070841 0.00076599 0.0011903 0.00061398 -0.015533 -0.00057797 0 0 0 0 0 0 0 0 0 0 0.84577 0 0 0 0 0 0.15925
1.7031 -0.0044474 0.0016341 0.01231 -0.0022011 0 0.0059819 0.0012169 0.0014473 0.0011707 0.0010166 0.00023972 -0.00063 0 0 0 0 0 0 0 0 0 0 0.83573 0 0 0 0 0 -0.021863
1.707 -0.0024552 0.0041373 0.017745 -0.0011633 0 0.0038407 0.00076325 0.0013487 0.00037454 0.00048506 0.016451 -0.00069983 0 0 0 0 0 0 0 0 0 0 0.81315 0 0 0 0 0 -0.18161
1.7109 0.00028871 0.0033399 0.0172 0.0048208 0 0.0015332 -0.00048133 0.00049836 -0.00074526 -0.00071569 0.02484 -0.00075366 0 0 0 0 0 0 0 0 0 0 0.77912 0 0 0 0 0 -0.23873
1.7148 0.0022177 0.00020116 0.0092186 0.011142 0 0.00047202 -0.0016945 -0.00056996 -0.001575 -0.0017722 0.024044 -0.00077607 0 0 0 0 0 0 0 0 0 0 0.7402 0 0 0 0 0 -0.19406
1.7188 0.0019511 -0.0027455 -0.0032681 0.01147 0 -0.00022526 -0.0020332 -0.001213 -0.0017655 -0.0019879 0.020454 -0.00076554 0 0 0 0 0 0 0 0 0 0 0.70529 0 0 0 0 0 -0.12947
1.7227 -0.00047886 -0.0032456 -0.014392 0.0033866 0 -0.0023244 -0.0013332 -0.0011752 -0.0014509 -0.0013738 0.02244 -0.00071849 0 0 0 0 0 0 0 0 0 0 0.68123 0 0 0 0 0 -0.13919
1.7266 -0.0034602 -0.0008628 -0.01909 -0.0087216 0 -0.0060135 -0.00026643 -0.00075516 -0.0010947 -0.00062113 0.032562 -0.00062709 0 0 0 0 0 0 0 0 0 0 0.66978 0 0 0 0 0 -0.24894
1.7305 -0.0049546 0.0029952 -0.01621 -0.01624 0 -0.0087909 0.00021888 -0.00048295 -0.0010747 -0.00045409 0.044477 -0.0004996 0 0 0 0 0 0 0 0 0 0 0.66781 0 0 0 0 0 -0.391
1.7344 -0.0040348 0.0064082 -0.0086229 -0.0127 0 -0.0070392 -0.00027551 -0.0005965 -0.0013376 -0.00093837 0.047674 -0.00038115 0 0 0 0 0 0 0 0 0 0 0.66985 0 0 0 0 0 -0.45815
1.7383 -0.0014837 0.0083695 -0.00057335 0.00095397 0 0.00079249 -0.0012269 -0.0008083 -0.0014244 -0.001389 0.036476 -0.00034175 0 0 0 0 0 0 0 0 0 0 0.67141 0 0 0 0 0 -0.39287
1.7422 0.0010468 0.009164 0.0053274 0.016547 0 0.012123 -0.0016263 -0.00059576 -0.00087669 -0.00098923 0.015728 -0.00042589 0 0 0 0 0 0 0 0 0 0 0.67104 0 0 0 0 0 -0.23723
1.7461 0.0025349 0.0096583 0.0091387 0.024463 0 0.021349 -0.00086257 0.00024698 0.00029902 0.00042238 -0.0020372 -0.00060217 0 0 0 0 0 0 0 0 0 0 0.67022 0 0 0 0 0 -0.1017
1.75 0.0034019 0.010416 0.012347 0.020751 0 0.023635 0.00071037 0.0013246 0.001525 0.0021158 -0.0060689 -0.00076505 0 0 0 0 0 0 0 0 0 0 0.67132 0 0 0 0 0 -0.078815
1.7539 0.0049604 0.011464 0.015968 0.010058 0 0.018537 0.0020306 0.0019194 0.0020471 0.0030185 0.0041904 -0.00080191 0 0 0 0 0 0 0 0 0 0 0.67519 0 0 0 0 0 -0.17337
1.7578 0.0080706 0.012689 0.019741 0.0020351 0 0.010564 0.0021936 0.0016016 0.001538 0.0025806 0.018775 -0.00067683 0 0 0 0 0 0 0 0 0 0 0.67996 0 0 0 0 0 -0.30455
1.7617 0.012254 0.014171 0.022723 0.0039634 0 0.0060672 0.0011795 0.00061455 0.00039918 0.0012007 0.025264 -0.00045792 0 0 0 0 0 0 0 0 0 0 0.68227 0 0 0 0 0 -0.37435
1.7656 0.016028 0.01602 0.024245 0.015259 0 0.0087268 -0.00017225 -0.00032215 -0.00052994 -0.00014135 0.018571 -0.00025921 0 0 0 0 0 0 0 0 0 0 0.68003 0 0 0 0 0 -0.3436
1.7695 0.018103 0.017995 0.024208 0.028073 0 0.016994 -0.00088837 -0.00061447 -0.00063335 -0.00069595 0.0044967 -0.00014477 0 0 0 0 0 0 0 0 0 0 0.67445 0 0 0 0 0 -0.25556
1.7734 0.018352 0.019521 0.022766 0.033425 0 0.025373 -0.00063246 -0.00025125 8.7505e-06 -0.00047721 -0.0055193 -8.0476e-05 0 0 0 0 0 0 0 0 0 0 0.66947 0 0 0 0 0 -0.19438
1.7773 0.017782 0.020254 0.020134 0.028048 0 0.028503 0.00012745 0.00028025 0.00074782 -9.4391e-05 -0.0037468 2.2492e-05 0 0 0 0 0 0 0 0 0 0 0.66858 0 0 0 0 0 -0.21745
1.7813 0.01766 0.0206 0.016875 0.016717 0 0.025 0.00063271 0.00050152 0.00097193 -0.00010868 0.0080079 0.00021432 0 0 0 0 0 0 0 0 0 0 0.67181 0 0 0 0 0 -0.31534
1.7852 0.018636 0.021497 0.014145 0.0084307 0 0.018282 0.00051147 0.0003694 0.00063107 -0.00054307 0.020314 0.00045359 0 0 0 0 0 0 0 0 0 0 0.67568 0 0 0 0 0 -0.42436
1.7891 0.020535 0.023505 0.013208 0.0095781 0 0.013925 1.8108e-05 0.0002323 0.00020607 -0.00096451 0.023574 0.0006475 0 0 0 0 0 0 0 0 0 0 0.6764 0 0 0 0 0 -0.47487
1.793 0.02279 0.026071 0.014428 0.01936 0 0.015571 -0.00030703 0.00040598 0.00017625 -0.00098212 0.014934 0.00074807 0 0 0 0 0 0 0 0 0 0 0.67339 0 0 0 0 0 -0.43735
1.7969 0.024966 0.027781 0.016761 0.03076 0 0.022363 -0.000164 0.00082482 0.00052141 -0.00063063 -0.00016202 0.00081058 0 0 0 0 0 0 0 0 0 0 0.66951 0 0 0 0 0 -0.33793
1.8008 0.026894 0.027495 0.01853 0.036005 0 0.029654 0.00029811 0.0011196 0.00075463 -0.000278 -0.012033 0.00095437 0 0 0 0 0 0 0 0 0 0 0.66749 0 0 0 0 0 -0.23983
1.8047 0.02845 0.025321 0.018936 0.032151 0 0.032362 0.00072274 0.0010211 0.00045252 -0.00020373 -0.012925 0.001259 0 0 0 0 0 0 0 0 0 0 0.6658 0 0 0 0 0 -0.20618
1.8086 0.029359 0.022475 0.018847 0.02269 0 0.028531 0.00092255 0.00065628 -0.00025568 -0.00031553 -0.0012249 0.0016924 0 0 0 0 0 0 0 0 0 0 0.65836 0 0 0 0 0 -0.26467
1.8125 0.029287 0.020164 0.019925 0.014346 0 0.020606 0.00099363 0.00042145 -0.00075245 -0.00029566 0.018211 0.0021386 0 0 0 0 0 0 0 0 0 0 0.6393 0 0 0 0 0 -0.39132
1.8164 0.02811 0.018556 0.022807 0.011906 0 0.013584 0.0010963 0.00056402 -0.00051591 2.7024e-06 0.037113 0.0025013 0 0 0 0 0 0 0 0 0 0 0.60871 0 0 0 0 0 -0.52232
1.8203 0.026055 0.016858 0.026098 0.015059 0 0.011435 0.0011974 0.00091003 0.0003426 0.00035668 0.048347 0.0027853 0 0 0 0 0 0 0 0 0 0 0.57425 0 0 0 0 0 -0.59111
1.8242 0.023556 0.014336 0.027244 0.019353 0 0.014336 0.0010896 0.0010318 0.0011356 0.00040746 0.049715 0.0030831 0 0 0 0 0 0 0 0 0 0 0.54656 0 0 0 0 0 -0.57122
1.8281 0.020973 0.011219 0.024547 0.020046 0 0.018686 0.00067569 0.00069854 0.0012291 9.2429e-05 0.045048 0.0034793 0 0 0 0 0 0 0 0 0 0 0.53211 0 0 0 0 0 -0.49597
1.832 0.018431 0.0085201 0.018467 0.01565 0 0.019824 0.00019016 0.00015324 0.0006545 -0.00019313 0.041657 0.003966 0 0 0 0 0 0 0 0 0 0 0.52939 0 0 0 0 0 -0.43599
1.8359 0.01588 0.0069961 0.011068 0.0085812 0 0.015478 7.5283e-05 -7.6777e-05 0.00010897 8.1693e-05 0.045218 0.0044456 0 0 0 0 0 0 0 0 0 0 0.53152 0 0 0 0 0 -0.44576
1.8398 0.013236 0.0063146 0.0042945 0.0028383 0 0.0074291 0.00058845 0.00033192 0.00032636 0.0010588 0.05531 0.0048197 0 0 0 0 0 0 0 0 0 0 0.53256 0 0 0 0 0 -0.51786
1.8438 0.010458 0.0053239 -0.0011944 0.0008515 0 0.00019756 0.0015196 0.001183 0.0014025 0.0022781 0.065111 0.0050794 0 0 0 0 0 0 0 0 0 0 0.53155 0 0 0 0 0 -0.58387
1.8477 0.0075363 0.0031586 -0.0056656 0.0019596 0 -0.002302 0.0023157 0.0019228 0.0026962 0.0030113 0.066131 0.0053189 0 0 0 0 0 0 0 0 0 0 0.53127 0 0 0 0 0 -0.56556
1.8516 0.0045105 6.1528e-05 -0.0091348 0.003381 0 0.00031414 0.0025185 0.0021229 0.003378 0.0028527 0.054811 0.0056619 0 0 0 0 0 0 0 0 0 0 0.53351 0 0 0 0 0 -0.43753
1.8555 0.0015449 -0.0029045 -0.010878 0.0025445 0 0.004544 0.0021115 0.0018183 0.0030979 0.0020261 0.035788 0.0061676 0 0 0 0 0 0 0 0 0 0 0.53624 0 0 0 0 0 -0.24973
1.8594 -0.0010466 -0.0049511 -0.010235 -0.0011678 0 0.0055059 0.0014651 0.0013947 0.0021755 0.0011358 0.018819 0.0067933 0 0 0 0 0 0 0 0 0 0 0.53585 0 0 0 0 0 -0.089513
1.8633 -0.0029681 -0.0063567 -0.0077452 -0.0064129 0 0.00050541 0.00095948 0.0011668 0.0012102 0.00062083 0.011463 0.0074346 0 0 0 0 0 0 0 0 0 0 0.53261 0 0 0 0 0 -0.013728
1.8672 -0.0042431 -0.0081784 -0.0052129 -0.011239 0 -0.0089284 0.0006711 0.0010865 0.00055564 0.00043736 0.013352 0.0079983 0 0 0 0 0 0 0 0 0 0 0.534 0 0 0 0 0 -0.0065416
1.8711 -0.0053807 -0.011203 -0.0044138 -0.0145 0 -0.018042 0.00041533 0.00086596 0.00016468 0.00024248 0.016748 0.0084491 0 0 0 0 0 0 0 0 0 0 0.55236 0 0 0 0 0 0.0033332
1.875 -0.0071645 -0.015195 -0.0057012 -0.016311 0 -0.022206 5.8331e-05 0.00036557 -0.00013159 -0.00015193 0.012897 0.0088036 0 0 0 0 0 0 0 0 0 0 0.59798 0 0 0 0 0 0.082763
1.8789 -0.010133 -0.019133 -0.0079463 -0.017522 0 -0.020201 -0.00026206 -0.00017702 -0.00030179 -0.00054242 -0.0010997 0.0090991 0 0 0 0 0 0 0 0 0 0 0.67243 0 0 0 0 0 0.24239
1.8828 -0.014126 -0.022136 -0.009892 -0.018908 0 -0.015062 -0.00025531 -0.00033679 -0.00013775 -0.00055552 -0.020431 0.0093705 0 0 0 0 0 0 0 0 0 0 0.76661 0 0 0 0 0 0.4331
1.8867 -0.018295 -0.024108 -0.011512 -0.020744 0 -0.011848 0.00018709 6.4899e-05 0.00041798 -8.4927e-05 -0.036888 0.0096485 0 0 0 0 0 0 0 0 0 0 0.86449 0 0 0 0 0 0.58832
1.8906 -0.021606 -0.025539 -0.013968 -0.022858 0 -0.013952 0.00080614 0.00072308 0.0010511 0.00052626 -0.045376 0.0099611 0 0 0 0 0 0 0 0 0 0 0.94975 0 0 0 0 0 0.67344
1.8945 -0.023483 -0.026774 -0.018242 -0.024849 0 -0.020673 0.0011602 0.0010725 0.0012718 0.00076993 -0.047285 0.010321 0 0 0 0 0 0 0 0 0 0 1.0118 0 0 0 0 0 0.70373
1.8984 -0.024125 -0.027585 -0.023913 -0.026235 0 -0.027837 0.0010183 0.00078633 0.00087154 0.00045429 -0.048441 0.010709 0 0 0 0 0 0 0 0 0 0 1.0488 0 0 0 0 0 0.72284
1.9023 -0.024278 -0.027459 -0.029352 -0.026607 0 -0.030989 0.00057423 8.3272e-05 0.00016317 -0.00010133 -0.05395 0.011072 0 0 0 0 0 0 0 0 0 0 1.0672 0 0 0 0 0 0.7652
1.9063 -0.024699 -0.026246 -0.033087 -0.02592 0 -0.028724 0.00025946 -0.00045664 -0.00029062 -0.00036869 -0.064321 0.011357 0 0 0 0 0 0 0 0 0 0 1.0786 0 0 0 0 0 0.83303
1.9102 -0.025682 -0.024434 -0.034872 -0.024749 0 -0.023617 0.00032753 -0.00041044 -0.00022829 -0.00012943 -0.075594 0.011545 0 0 0 0 0 0 0 0 0 0 1.0944 0 0 0 0 0 0.90074
1.9141 -0.026968 -0.022799 -0.035395 -0.024133 0 -0.020076 0.00061033 0.00010762 2.8528e-05 0.00029242 -0.082753 0.011669 0 0 0 0 0 0 0 0 0 0 1.121 0 0 0 0 0 0.93782
1.918 -0.027994 -0.021818 -0.035109 -0.024862 0 -0.020839 0.0006805 0.00055001 -0.00012547 0.0003199 -0.083481 0.011786 0 0 0 0 0 0 0 0 0 0 1.1566 0 0 0 0 0 0.93166
1.9219 -0.028288 -0.021457 -0.033608 -0.026688 0 -0.024942 0.00026302 0.00042594 -0.0009603 -0.0003281 -0.079624 0.011929 0 0 0 0 0 0 0 0 0 0 1.1935 0 0 0 0 0 0.8965
1.9258 -0.02774 -0.021441 -0.030262 -0.028267 0 -0.028737 -0.00049407 -0.00026637 -0.0020721 -0.0013399 -0.075697 0.012085 0 0 0 0 0 0 0 0 0 0 1.2225 0 0 0 0 0 0.86502
1.9297 -0.026637 -0.021619 -0.025338 -0.028136 0 -0.029071 -0.0011354 -0.0010451 -0.0026776 -0.0020443 -0.075662 0.012212 0 0 0 0 0 0 0 0 0 0 1.2384 0 0 0 0 0 0.86692
1.9336 -0.025464 -0.021943 -0.020152 -0.026035 0 -0.025911 -0.0012807 -0.0013669 -0.0022919 -0.0019668 -0.080044 0.012281 0 0 0 0 0 0 0 0 0 0 1.2431 0 0 0 0 0 0.90579
1.9375 -0.024562 -0.022142 -0.015898 -0.023287 0 -0.022176 -0.00092145 -0.0010805 -0.0011724 -0.0012166 -0.085201 0.012305 0 0 0 0 0 0 0 0 0 0 1.2424 0 0 0 0 0 0.94931
1.9414 -0.023814 -0.021567 -0.012361 -0.02162 0 -0.020904 -0.00038678 -0.00052106 -0.00012097 -0.00038119 -0.085474 0.012322 0 0 0 0 0 0 0 0 0 0 1.242 0 0 0 0 0 0.94447
1.9453 -0.022591 -0.019537 -0.008097 -0.021229 0 -0.022201 -4.5094e-05 -0.00018439 0.00017157 -4.1289e-05 -0.077187 0.012362 0 0 0 0 0 0 0 0 0 0 1.2422 0 0 0 0 0 0.85365
1.9492 -0.020049 -0.015943 -0.0021688 -0.019931 0 -0.022713 -2.1069e-05 -0.00028413 -0.00033717 -0.00032941 -0.06186 0.012422 0 0 0 0 0 0 0 0 0 0 1.2375 0 0 0 0 0 0.68762
1.9531 -0.015708 -0.01152 0.004187 -0.014634 0 -0.018316 -0.00014837 -0.0005725 -0.001062 -0.00087754 -0.045843 0.012475 0 0 0 0 0 0 0 0 0 0 1.2193 0 0 0 0 0 0.50598
1.957 -0.0099417 -0.0074888 0.0078134 -0.0043849 0 -0.0079676 -0.00014702 -0.00056222 -0.0012983 -0.0011509 -0.035809 0.012504 0 0 0 0 0 0 0 0 0 0 1.1802 0 0 0 0 0 0.37679
1.9609 -0.0040145 -0.0048528 0.0058736 0.0075208 0 0.0044505 0.00015315 4.9403e-05 -0.0007586 -0.00086578 -0.03303 0.012513 0 0 0 0 0 0 0 0 0 0 1.1176 0 0 0 0 0 0.32247
1.9648 0.00046267 -0.0039708 -0.0018134 0.014621 0 0.012056 0.00070322 0.0011014 0.00027112 -0.00017057 -0.031274 0.012521 0 0 0 0 0 0 0 0 0 0 1.0353 0 0 0 0 0 0.2977
1.9688 0.002347 -0.0046567 -0.012423 0.011465 0 0.0095169 0.0012738 0.002048 0.0011964 0.00050392 -0.021001 0.012531 0 0 0 0 0 0 0 0 0 0 0.94196 0 0 0 0 0 0.22421
1.9727 0.0015284 -0.006521 -0.022018 -0.0019412 0 -0.0029903 0.0015837 0.0023263 0.0015267 0.00077232 0.0025865 0.012514 0 0 0 0 0 0 0 0 0 0 0.84895 0 0 0 0 0 0.059012
1.9766 -0.0011143 -0.0090912 -0.027915 -0.019018 0 -0.019306 0.0014542 0.0017418 0.0011415 0.00055404 0.034088 0.012433 0 0 0 0 0 0 0 0 0 0 0.76651 0 0 0 0 0 -0.16063
1.9805 -0.0042843 -0.011648 -0.029557 -0.03023 0 -0.030736 0.00093384 0.00060437 0.00030804 0.00010364 0.060303 0.012285 0 0 0 0 0 0 0 0 0 0 0.70096 0 0 0 0 0 -0.33832
1.9844 -0.0069228 -0.013183 -0.027554 -0.029249 0 -0.031194 0.00032221 -0.00046462 -0.00048455 -0.0001857 0.069557 0.012116 0 0 0 0 0 0 0 0 0 0 0.65336 0 0 0 0 0 -0.39332
1.9883 -0.0085236 -0.012824 -0.022397 -0.017285 0 -0.020716 2.2909e-05 -0.00092072 -0.0007752 -6.7335e-05 0.060843 0.011986 0 0 0 0 0 0 0 0 0 0 0.62021 0 0 0 0 0 -0.32826
1.9922 -0.009016 -0.010515 -0.01431 -0.0022873 0 -0.0052397 0.00026255 -0.00062516 -0.00038421 0.00037536 0.045144 0.011925 0 0 0 0 0 0 0 0 0 0 0.59577 0 0 0 0 0 -0.23135
1.9961 -0.0084729 -0.0072549 -0.0041977 0.0065684 0 0.0070961 0.00086706 9.3305e-05 0.00044231 0.00078277 0.037305 0.011898 0 0 0 0 0 0 0 0 0 0 0.5745 0 0 0 0 0 -0.2087
2 -0.0069604 -0.0044766 0.0057919 0.0051846 0 0.010763 0.0013245 0.00068002 0.0011343 0.00079527 0.044724 0.011843 0 0 0 0 0 0 0 0 0 0 0.55307 0 0 0 0 0 -0.30174
2.0039 -0.0046136 -0.0029435 0.013177 -0.0028833 0 0.0059057 0.001167 0.00073917 0.0011702 0.00036245 0.061861 0.011723 0 0 0 0 0 0 0 0 0 0 0.53126 0 0 0 0 0 -0.45702
2.0078 -0.0017612 -0.0021215 0.016889 -0.0093408 0 -0.0020734 0.00039799 0.00030254 0.00050064 -0.00016938 0.074888 0.011569 0 0 0 0 0 0 0 0 0 0 0.51193 0 0 0 0 0 -0.57087
2.0117 0.001116 -0.00067228 0.018058 -0.0073042 0 -0.0060792 -0.00042629 -0.00020605 -0.00033651 -0.00030519 0.072526 0.011452 0 0 0 0 0 0 0 0 0 0 0.49951 0 0 0 0 0 -0.56974
2.0156 0.0036059 0.0022762 0.018786 0.0037975 0 -0.0018837 -0.00060721 -0.00029048 -0.00059661 0.00017956 0.054378 0.011415 0 0 0 0 0 0 0 0 0 0 0.49713 0 0 0 0 0 -0.46112
2.0195 0.0055588 0.0061732 0.019891 0.017939 0 0.0090819 9.6505e-05 0.00024121 4.2485e-05 0.00099993 0.030612 0.01142 0 0 0 0 0 0 0 0 0 0 0.50355 0 0 0 0 0 -0.31932
2.0234 0.0070495 0.0092628 0.019768 0.026757 0 0.02048 0.0012073 0.0011211 0.0011393 0.0015455 0.014029 0.011369 0 0 0 0 0 0 0 0 0 0 0.51225 0 0 0 0 0 -0.2249
2.0273 0.0081194 0.0098143 0.01561 0.025113 0 0.025004 0.0018836 0.0018058 0.0017948 0.0013725 0.011196 0.01119 0 0 0 0 0 0 0 0 0 0 0.51495 0 0 0 0 0 -0.20906
2.0313 0.0085377 0.0073398 0.0060163 0.014117 0 0.019083 0.00162 0.0018645 0.0014033 0.00058754 0.019063 0.010904 0 0 0 0 0 0 0 0 0 0 0.50823 0 0 0 0 0 -0.24153
2.0352 0.0078309 0.0028358 -0.0072901 -0.0001434 0 0.0052832 0.00068158 0.0012798 0.00020128 -0.00023325 0.028426 0.010627 0 0 0 0 0 0 0 0 0 0 0.49865 0 0 0 0 0 -0.26115
2.0391 0.0056058 -0.0020242 -0.020163 -0.010844 0 -0.009255 -0.00012971 0.00044184 -0.00089961 -0.00053993 0.030551 0.010486 0 0 0 0 0 0 0 0 0 0 0.50142 0 0 0 0 0 -0.21874
2.043 0.0019248 -0.0059732 -0.028519 -0.014517 0 -0.01739 -0.00017548 -0.00014198 -0.0010803 -0.00027388 0.02205 0.010516 0 0 0 0 0 0 0 0 0 0 0.53165 0 0 0 0 0 -0.10278
2.0469 -0.0025764 -0.0086709 -0.030589 -0.012417 0 -0.0165 0.00048391 -0.00018693 -0.00030358 0.0001319 0.0056103 0.010641 0 0 0 0 0 0 0 0 0 0 0.59361 0 0 0 0 0 0.061167
2.0508 -0.0069541 -0.010472 -0.027368 -0.008751 0 -0.0098905 0.0011987 0.00022803 0.00069552 0.00021784 -0.012538 0.010731 0 0 0 0 0 0 0 0 0 0 0.67599 0 0 0 0 0 0.22778
2.0547 -0.010439 -0.011912 -0.021396 -0.0074823 0 -0.0041952 0.0013584 0.00078658 0.0010982 -2.8821e-05 -0.026172 0.010699 0 0 0 0 0 0 0 0 0 0 0.75731 0 0 0 0 0 0.35401
2.0586 -0.012805 -0.013434 -0.01519 -0.009994 0 -0.0046923 0.00093157 0.0011845 0.00071838 -0.00017299 -0.031912 0.010557 0 0 0 0 0 0 0 0 0 0 0.81815 0 0 0 0 0 0.41833
2.0625 -0.014394 -0.015417 -0.01043 -0.014908 0 -0.011856 0.00041385 0.0012935 8.7006e-05 0.0001763 -0.030576 0.01038 0 0 0 0 0 0 0 0 0 0 0.85151 0 0 0 0 0 0.43191
2.0664 -0.015797 -0.018175 -0.0079341 -0.019672 0 -0.021439 0.0002668 0.0011463 -0.00013939 0.00086901 -0.026673 0.010233 0 0 0 0 0 0 0 0 0 0 0.86457 0 0 0 0 0 0.43447
2.0703 -0.017454 -0.021704 -0.0078376 -0.02248 0 -0.027782 0.00042607 0.000822 0.00015598 0.0012432 -0.025929 0.010124 0 0 0 0 0 0 0 0 0 0 0.87186 0 0 0 0 0 0.47164
2.0742 -0.019447 -0.025416 -0.0096808 -0.023221 0 -0.02784 0.00037821 0.00037479 0.00046281 0.00071498 -0.031772 0.010015 0 0 0 0 0 0 0 0 0 0 0.88618 0 0 0 0 0 0.56353
2.0781 -0.021569 -0.028256 -0.012649 -0.023116 0 -0.023103 -0.0002679 -0.00013318 0.00020134 -0.00060733 -0.042871 0.0098679 0 0 0 0 0 0 0 0 0 0 0.91353 0 0 0 0 0 0.68664
2.082 -0.023572 -0.029335 -0.016169 -0.023636 0 -0.018292 -0.0012908 -0.00056887 -0.00064441 -0.0018958 -0.053777 0.0096756 0 0 0 0 0 0 0 0 0 0 0.9535 0 0 0 0 0 0.78674
2.0859 -0.02535 -0.028643 -0.02045 -0.025552 0 -0.017952 -0.001958 -0.00074885 -0.0014535 -0.0022503 -0.058704 0.0094424 0 0 0 0 0 0 0 0 0 0 1.0019 0 0 0 0 0 0.81754
2.0898 -0.02693 -0.027179 -0.026262 -0.028623 0 -0.023389 -0.0016609 -0.00056567 -0.0015313 -0.0014655 -0.05586 0.009157 0 0 0 0 0 0 0 0 0 0 1.0523 0 0 0 0 0 0.777
2.0938 -0.028325 -0.026301 -0.033853 -0.031857 0 -0.031908 -0.0004973 -0.00011355 -0.00076407 -0.00022303 -0.048963 0.008793 0 0 0 0 0 0 0 0 0 0 1.0969 0 0 0 0 0 0.71132
2.0977 -0.029438 -0.026727 -0.041914 -0.034021 0 -0.038696 0.00074881 0.00032387 0.00026388 0.00047782 -0.04458 0.0083439 0 0 0 0 0 0 0 0 0 0 1.1282 0 0 0 0 0 0.6816
2.1016 -0.030105 -0.027985 -0.047744 -0.034173 0 -0.039958 0.0012351 0.00045192 0.00078929 0.00014696 -0.047323 0.0078519 0 0 0 0 0 0 0 0 0 0 1.143 0 0 0 0 0 0.71882
2.1055 -0.03025 -0.028775 -0.048821 -0.032106 0 -0.035279 0.00074181 0.00018388 0.00052381 -0.00083781 -0.056639 0.007387 0 0 0 0 0 0 0 0 0 0 1.1448 0 0 0 0 0 0.80269
2.1094 -0.029945 -0.027968 -0.044579 -0.028566 0 -0.027749 -0.00018522 -0.00028017 -0.00016139 -0.0016225 -0.06757 0.0069869 0 0 0 0 0 0 0 0 0 0 1.1417 0 0 0 0 0 0.87995
2.1133 -0.029307 -0.025494 -0.036868 -0.025053 0 -0.021846 -0.00073074 -0.00059229 -0.00064915 -0.001624 -0.074585 0.0066159 0 0 0 0 0 0 0 0 0 0 1.1412 0 0 0 0 0 0.90564
2.1172 -0.028317 -0.02245 -0.02865 -0.023084 0 -0.020511 -0.00048956 -0.00051313 -0.00065314 -0.00095802 -0.07528 0.0061917 0 0 0 0 0 0 0 0 0 0 1.1442 0 0 0 0 0 0.87401
2.1211 -0.026784 -0.020378 -0.022072 -0.023241 0 -0.023329 0.00024983 -8.5933e-05 -0.00041088 -0.0002229 -0.071273 0.0056634 0 0 0 0 0 0 0 0 0 0 1.1466 0 0 0 0 0 0.81679
2.125 -0.024563 -0.020259 -0.017516 -0.02466 0 -0.027045 0.0008128 0.0004063 -0.00035914 7.895e-05 -0.066103 0.0050658 0 0 0 0 0 0 0 0 0 0 1.1447 0 0 0 0 0 0.77413
2.1289 -0.021854 -0.02192 -0.014224 -0.025518 0 -0.02805 0.00072063 0.00065927 -0.0006599 -8.115e-05 -0.062161 0.0044924 0 0 0 0 0 0 0 0 0 0 1.1407 0 0 0 0 0 0.763
2.1328 -0.019287 -0.024221 -0.011597 -0.02434 0 -0.025045 4.3616e-05 0.00056331 -0.0010501 -0.00037539 -0.059024 0.0040048 0 0 0 0 0 0 0 0 0 0 1.1405 0 0 0 0 0 0.7661
2.1367 -0.017579 -0.025809 -0.0097978 -0.021205 0 -0.019941 -0.00072266 0.00025328 -0.0011299 -0.00052177 -0.054066 0.0035649 0 0 0 0 0 0 0 0 0 0 1.1464 0 0 0 0 0 0.74597
2.1406 -0.016988 -0.025864 -0.0092168 -0.017818 0 -0.016281 -0.0010854 -2.5527e-05 -0.00076876 -0.00053056 -0.044601 0.0030608 0 0 0 0 0 0 0 0 0 0 1.151 0 0 0 0 0 0.67123
2.1445 -0.017005 -0.024354 -0.0096205 -0.0162 0 -0.016361 -0.0009032 -0.00010619 -0.00022251 -0.00058391 -0.03006 0.0024082 0 0 0 0 0 0 0 0 0 0 1.1401 0 0 0 0 0 0.53692
2.1484 -0.016616 -0.021702 -0.01008 -0.016945 0 -0.019282 -0.00040672 1.0504e-05 0.00012929 -0.00074385 -0.012933 0.0016329 0 0 0 0 0 0 0 0 0 0 1.1038 0 0 0 0 0 0.36805
2.1523 -0.01502 -0.018251 -0.009803 -0.018463 0 -0.02149 5.3416e-05 0.00021411 0.00014279 -0.0008384 0.0020494 0.00085385 0 0 0 0 0 0 0 0 0 0 1.0455 0 0 0 0 0 0.20651
2.1563 -0.012246 -0.014022 -0.0089346 -0.017978 0 -0.01943 0.00027997 0.00040588 1.4844e-05 -0.00064579 0.010247 0.00017787 0 0 0 0 0 0 0 0 0 0 0.98157 0 0 0 0 0 0.08956
2.1602 -0.0091491 -0.0089639 -0.0083544 -0.013607 0 -0.012281 0.00031631 0.0005614 5.7749e-05 -0.00015984 0.009827 -0.00039365 0 0 0 0 0 0 0 0 0 0 0.92929 0 0 0 0 0 0.031142
2.1641 -0.0067558 -0.0034089 -0.0086036 -0.0059363 0 -0.0026623 0.00032978 0.00069321 0.00038831 0.00036326 0.0032446 -0.00095872 0 0 0 0 0 0 0 0 0 0 0.89466 0 0 0 0 0 0.015769
2.168 -0.0054665 0.001771 -0.0090337 0.0022047 0 0.005202 0.00043058 0.00078196 0.0008309 0.00063271 -0.0038118 -0.0016155 0 0 0 0 0 0 0 0 0 0 0.8695 0 0 0 0 0 0.0087508
2.1719 -0.0047615 0.0055741 -0.0081168 0.0076243 0 0.0084089 0.00058168 0.00077169 0.0011016 0.00058733 -0.0057367 -0.0023669 0 0 0 0 0 0 0 0 0 0 0.84042 0 0 0 0 0 -0.022346
2.1758 -0.0036431 0.0075543 -0.0046889 0.008888 0 0.0071879 0.0006562 0.00064496 0.0010729 0.00042655 -0.00052513 -0.0031203 0 0 0 0 0 0 0 0 0 0 0.80117 0 0 0 0 0 -0.088056
2.1797 -0.0014349 0.0081628 0.001047 0.0070921 0 0.0043889 0.00057845 0.00049231 0.00087037 0.0003888 0.009108 -0.0037822 0 0 0 0 0 0 0 0 0 0 0.75716 0 0 0 0 0 -0.17225
2.1836 0.0017093 0.0083701 0.0076847 0.0048251 0 0.0032534 0.00042505 0.00047835 0.00073862 0.00051626 0.018013 -0.004351 0 0 0 0 0 0 0 0 0 0 0.71904 0 0 0 0 0 -0.24574
2.1875 0.004961 0.0088514 0.013709 0.0042489 0 0.0052442 0.00039347 0.00070627 0.00082792 0.0006426 0.022633 -0.0049184 0 0 0 0 0 0 0 0 0 0 0.69188 0 0 0 0 0 -0.28844
2.1914 0.0074452 0.0094727 0.018418 0.0057947 0 0.0094127 0.0006468 0.0010975 0.0010934 0.00059647 0.023612 -0.0055791 0 0 0 0 0 0 0 0 0 0 0.6706 0 0 0 0 0 -0.30383
2.1953 0.0087994 0.0095823 0.021867 0.0083232 0 0.013456 0.0011509 0.0014145 0.0013655 0.00039532 0.024897 -0.0063401 0 0 0 0 0 0 0 0 0 0 0.6453 0 0 0 0 0 -0.31541
2.1992 0.0092625 0.0088575 0.024092 0.010388 0 0.015431 0.0016507 0.0014348 0.001495 0.00023296 0.030167 -0.0071185 0 0 0 0 0 0 0 0 0 0 0.61116 0 0 0 0 0 -0.34855
2.2031 0.0093388 0.0078719 0.02461 0.011471 0 0.014887 0.001839 0.0011404 0.0014427 0.00029025 0.039593 -0.0078282 0 0 0 0 0 0 0 0 0 0 0.57347 0 0 0 0 0 -0.41163
2.207 0.0094103 0.0077647 0.022783 0.012252 0 0.012853 0.0016062 0.00075333 0.001268 0.00057179 0.049566 -0.0084648 0 0 0 0 0 0 0 0 0 0 0.54344 0 0 0 0 0 -0.48979
2.2109 0.0096115 0.0092436 0.018645 0.013822 0 0.010986 0.0011566 0.00057168 0.0010656 0.0009197 0.055447 -0.0091023 0 0 0 0 0 0 0 0 0 0 0.52908 0 0 0 0 0 -0.55472
2.2148 0.0099614 0.011854 0.013254 0.016568 0 0.01055 0.00086179 0.00073085 0.00091103 0.001159 0.054971 -0.0098051 0 0 0 0 0 0 0 0 0 0 0.52917 0 0 0 0 0 -0.58279
2.2188 0.010505 0.01426 0.0081052 0.019601 0 0.011798 0.00094223 0.0010864 0.00083787 0.0012092 0.049629 -0.010544 0 0 0 0 0 0 0 0 0 0 0.53524 0 0 0 0 0 -0.56961
2.2227 0.01128 0.015351 0.0041746 0.021197 0 0.01395 0.0012488 0.0013155 0.00083174 0.001072 0.043217 -0.011206 0 0 0 0 0 0 0 0 0 0 0.53861 0 0 0 0 0 -0.53183
2.2266 0.012175 0.015164 0.0015319 0.019993 0 0.015702 0.0013629 0.0011569 0.00083811 0.00076339 0.038953 -0.011692 0 0 0 0 0 0 0 0 0 0 0.53645 0 0 0 0 0 -0.49556
2.2305 0.012884 0.014753 -0.00010376 0.016143 0 0.016023 0.00096073 0.00060271 0.00079241 0.00030898 0.037395 -0.012014 0 0 0 0 0 0 0 0 0 0 0.53215 0 0 0 0 0 -0.47814
2.2344 0.013077 0.015115 -0.00051176 0.011583 0 0.014798 0.00012983 -9.7031e-05 0.00066529 -0.00018882 0.036419 -0.012302 0 0 0 0 0 0 0 0 0 0 0.53093 0 0 0 0 0 -0.47478
2.2383 0.012649 0.016169 0.001187 0.0089997 0 0.012896 -0.00066424 -0.00060516 0.00048454 -0.0005313 0.032991 -0.012702 0 0 0 0 0 0 0 0 0 0 0.53501 0 0 0 0 0 -0.46033
2.2422 0.011816 0.016758 0.0056806 0.0099896 0 0.011517 -0.00096306 -0.00071115 0.00030102 -0.00054274 0.025419 -0.013263 0 0 0 0 0 0 0 0 0 0 0.54191 0 0 0 0 0 -0.40718
2.2461 0.010944 0.015644 0.012357 0.013626 0 0.011215 -0.00072477 -0.00044605 0.0001227 -0.00025186 0.014747 -0.013913 0 0 0 0 0 0 0 0 0 0 0.5466 0 0 0 0 0 -0.30853
2.25 0.010275 0.012575 0.01907 0.016666 0 0.011377 -0.00038117 -4.2116e-05 -0.00011012 5.969e-05 0.004485 -0.014522 0 0 0 0 0 0 0 0 0 0 0.54538 0 0 0 0 0 -0.18928
2.2539 0.0097724 0.0084702 0.023211 0.015642 0 0.010697 -0.00046574 0.00022099 -0.00045988 4.6931e-05 -0.0012914 -0.01502 0 0 0 0 0 0 0 0 0 0 0.53917 0 0 0 0 0 -0.093133
2.2578 0.0092306 0.00466 0.023361 0.0095822 0 0.0083972 -0.0011246 0.00018946 -0.00088257 -0.00040015 -0.00054146 -0.015439 0 0 0 0 0 0 0 0 0 0 0.53407 0 0 0 0 0 -0.052585
2.2617 0.0085092 0.0019706 0.0202 0.0012967 0 0.0051734 -0.0019433 -6.5414e-05 -0.0011903 -0.0010203 0.0050318 -0.01588 0 0 0 0 0 0 0 0 0 0 0.53895 0 0 0 0 0 -0.064159
2.2656 0.0076804 0.00046102 0.0159 -0.0041169 0 0.0029481 -0.0022562 -0.00028239 -0.0011607 -0.0013613 0.010576 -0.016422 0 0 0 0 0 0 0 0 0 0 0.56055 0 0 0 0 0 -0.089908
2.2695 0.0069693 -0.00015189 0.012416 -0.0028289 0 0.0034123 -0.0016881 -0.0001785 -0.00073326 -0.0011469 0.011013 -0.017059 0 0 0 0 0 0 0 0 0 0 0.59873 0 0 0 0 0 -0.085906
2.2734 0.0065661 -1.9877e-05 0.010001 0.0046288 0 0.0064644 -0.00047637 0.00033407 -0.00012448 -0.00051985 0.0044736 -0.017713 0 0 0 0 0 0 0 0 0 0 0.64518 0 0 0 0 0 -0.035406
2.2773 0.0064901 0.00081824 0.0071248 0.013253 0 0.0099035 0.00068601 0.0010297 0.00026953 5.3121e-05 -0.0063376 -0.018292 0 0 0 0 0 0 0 0 0 0 0.68718 0 0 0 0 0 0.040512
2.2813 0.0066089 0.0020811 0.0019117 0.016858 0 0.010825 0.0011461 0.0014687 0.00014452 0.00013548 -0.016108 -0.018747 0 0 0 0 0 0 0 0 0 0 0.71473 0 0 0 0 0 0.10295
2.2852 0.0067663 0.0031623 -0.0059582 0.012491 0 0.0077767 0.00072747 0.0012883 -0.00046727 -0.00035916 -0.020848 -0.019093 0 0 0 0 0 0 0 0 0 0 0.72612 0 0 0 0 0 0.12753
2.2891 0.0068944 0.0035983 -0.014347 0.0026826 0 0.0020264 -0.00020897 0.00049195 -0.0011846 -0.0011264 -0.020706 -0.019388 0 0 0 0 0 0 0 0 0 0 0.7278 0 0 0 0 0 0.12106
2.293 0.007031 0.0036218 -0.019566 -0.0062404 0 -0.0030967 -0.0010717 -0.00050244 -0.001529 -0.0017092 -0.019417 -0.019695 0 0 0 0 0 0 0 0 0 0 0.72861 0 0 0 0 0 0.11051
2.2969 0.0072564 0.0040694 -0.018613 -0.0085602 0 -0.00438 -0.0014396 -0.0011305 -0.0012614 -0.001802 -0.020965 -0.02006 0 0 0 0 0 0 0 0 0 0 0.73324 0 0 0 0 0 0.11738
2.3008 0.0076141 0.0055283 -0.011241 -0.0030361 0 -0.00088433 -0.0012684 -0.0010803 -0.00054847 -0.0014031 -0.026287 -0.020491 0 0 0 0 0 0 0 0 0 0 0.74019 0 0 0 0 0 0.14198
2.3047 0.0080632 0.0075033 -0.000367 0.0064855 0 0.0054108 -0.000812 -0.00050747 0.00016453 -0.00075332 -0.032649 -0.020974 0 0 0 0 0 0 0 0 0 0 0.74519 0 0 0 0 0 0.16856
2.3086 0.0084777 0.0085547 0.0095514 0.01392 0 0.010845 -0.00038655 0.00011567 0.00047469 -0.00015754 -0.03587 -0.021475 0 0 0 0 0 0 0 0 0 0 0.74618 0 0 0 0 0 0.18139
2.3125 0.0086944 0.0074859 0.015135 0.014989 0 0.012301 -0.00016857 0.0003865 0.00029112 0.00018219 -0.033278 -0.021959 0 0 0 0 0 0 0 0 0 0 0.74499 0 0 0 0 0 0.17378
2.3164 0.0086039 0.0045503 0.015908 0.009673 0 0.009007 -0.00013793 0.00026533 -0.00013733 0.00024902 -0.025142 -0.022402 0 0 0 0 0 0 0 0 0 0 0.74465 0 0 0 0 0 0.14479
2.3203 0.0082401 0.0014702 0.0141 0.0017495 0 0.0029047 -0.0001527 3.5844e-05 -0.00043326 0.0001975 -0.014042 -0.022796 0 0 0 0 0 0 0 0 0 0 0.74569 0 0 0 0 0 0.093946
2.3242 0.0077914 0.00011015 0.012676 -0.0038188 0 -0.0024697 -7.4428e-05 2.3626e-06 -0.00036244 0.0002516 -0.0032919 -0.023151 0 0 0 0 0 0 0 0 0 0 0.74591 0 0 0 0 0 0.024888
2.3281 0.0074839 0.00096342 0.01311 -0.0037942 0 -0.003928 0.00013585 0.0002248 3.3827e-05 0.00054726 0.0044024 -0.023492 0 0 0 0 0 0 0 0 0 0 0.74359 0 0 0 0 0 -0.046846
2.332 0.0073995 0.002864 0.014508 0.0017005 0 -0.00038521 0.00039546 0.00052727 0.00051357 0.0010045 0.0078673 -0.023855 0 0 0 0 0 0 0 0 0 0 0.74034 0 0 0 0 0 -0.097663
2.3359 0.0073881 0.004211 0.014598 0.0094173 0 0.0064587 0.00055639 0.00072798 0.00082136 0.0013412 0.0082019 -0.02427 0 0 0 0 0 0 0 0 0 0 0.73972 0 0 0 0 0 -0.11678
2.3398 0.0071949 0.0045395 0.011673 0.014818 0 0.012956 0.00050535 0.00082244 0.00083359 0.0012664 0.0088618 -0.024736 0 0 0 0 0 0 0 0 0 0 0.74244 0 0 0 0 0 -0.12605
2.3438 0.0067368 0.0049209 0.0059788 0.014684 0 0.015589 0.00024433 0.00092786 0.00058108 0.00073127 0.014029 -0.025201 0 0 0 0 0 0 0 0 0 0 0.74326 0 0 0 0 0 -0.17188
2.3477 0.006284 0.0068123 -0.00037862 0.0092516 0 0.013217 -0.0001039 0.0010757 0.00018777 2.4701e-05 0.025297 -0.025584 0 0 0 0 0 0 0 0 0 0 0.73358 0 0 0 0 0 -0.28477
2.3516 0.006334 0.010489 -0.0047496 0.0025155 0 0.0080267 -0.00036934 0.0011169 -0.000188 -0.00040931 0.03894 -0.025832 0 0 0 0 0 0 0 0 0 0 0.70856 0 0 0 0 0 -0.43838
2.3555 0.0072219 0.01461 -0.0054293 2.2427e-06 0 0.0043045 -0.0004315 0.00087949 -0.00037652 -0.00031199 0.04692 -0.025978 0 0 0 0 0 0 0 0 0 0 0.67245 0 0 0 0 0 -0.55228
2.3594 0.0087889 0.017348 -0.0023406 0.0049795 0 0.0055384 -0.00026972 0.00042019 -0.0002291 0.00017801 0.042364 -0.026141 0 0 0 0 0 0 0 0 0 0 0.63703 0 0 0 0 0 -0.54941
2.3633 0.010442 0.018015 0.0033305 0.015636 0 0.011797 5.5296e-05 6.9281e-05 0.00029565 0.00064198 0.025921 -0.026454 0 0 0 0 0 0 0 0 0 0 0.61374 0 0 0 0 0 -0.42653
2.3672 0.011624 0.017615 0.010085 0.025732 0 0.019462 0.00045126 0.0001618 0.0010357 0.00073989 0.0072997 -0.026953 0 0 0 0 0 0 0 0 0 0 0.60598 0 0 0 0 0 -0.27326
2.3711 0.012321 0.01784 0.016949 0.028908 0 0.023833 0.00082565 0.0006943 0.0016379 0.0004939 -0.00069009 -0.027526 0 0 0 0 0 0 0 0 0 0 0.60772 0 0 0 0 0 -0.21233
2.375 0.013148 0.019524 0.023721 0.023747 0 0.02284 0.0010915 0.0012714 0.0017459 0.00023952 0.0081195 -0.027979 0 0 0 0 0 0 0 0 0 0 0.60921 0 0 0 0 0 -0.30309
2.3789 0.014872 0.022026 0.030577 0.01544 0 0.018917 0.0011791 0.0014442 0.0012657 0.00029252 0.027657 -0.02818 0 0 0 0 0 0 0 0 0 0 0.60437 0 0 0 0 0 -0.48934
2.3828 0.017735 0.024052 0.037344 0.012166 0 0.017283 0.0010708 0.0011364 0.00048768 0.00064474 0.043574 -0.028168 0 0 0 0 0 0 0 0 0 0 0.59407 0 0 0 0 0 -0.64091
2.3867 0.021155 0.024993 0.043011 0.018576 0 0.021678 0.00082925 0.00072647 -8.477e-05 0.00097124 0.044375 -0.028124 0 0 0 0 0 0 0 0 0 0 0.58333 0 0 0 0 0 -0.65879
2.3906 0.02409 0.025427 0.045926 0.031594 0 0.030935 0.00057469 0.00067689 -0.00010633 0.00093542 0.030818 -0.028231 0 0 0 0 0 0 0 0 0 0 0.57598 0 0 0 0 0 -0.55605
2.3945 0.025794 0.026328 0.044746 0.042342 0 0.039358 0.00041837 0.0010618 0.00034186 0.00050357 0.015503 -0.028519 0 0 0 0 0 0 0 0 0 0 0.57167 0 0 0 0 0 -0.44502
2.3984 0.026335 0.027849 0.039491 0.043035 0 0.040956 0.00041347 0.0014781 0.00083867 -1.4893e-05 0.012646 -0.028851 0 0 0 0 0 0 0 0 0 0 0.56711 0 0 0 0 0 -0.44082
2.4023 0.026425 0.028908 0.031788 0.03337 0 0.03428 0.00057003 0.0014545 0.0010124 -0.00022058 0.026413 -0.029037 0 0 0 0 0 0 0 0 0 0 0.55957 0 0 0 0 0 -0.56345
2.4063 0.026675 0.027985 0.023862 0.020913 0 0.023816 0.00089653 0.00095736 0.00088522 6.8238e-05 0.047608 -0.029004 0 0 0 0 0 0 0 0 0 0 0.54928 0 0 0 0 0 -0.72109
2.4102 0.026905 0.024336 0.016894 0.014831 0 0.016483 0.001381 0.00045956 0.00083265 0.00070553 0.061489 -0.028841 0 0 0 0 0 0 0 0 0 0 0.53913 0 0 0 0 0 -0.78714
2.4141 0.026091 0.018502 0.01019 0.017967 0 0.015833 0.0018926 0.00046106 0.0011641 0.0013469 0.060031 -0.028715 0 0 0 0 0 0 0 0 0 0 0.53244 0 0 0 0 0 -0.70429
2.418 0.023056 0.011788 0.0021489 0.02398 0 0.018752 0.002118 0.00092254 0.0017102 0.0016586 0.048316 -0.028724 0 0 0 0 0 0 0 0 0 0 0.53085 0 0 0 0 0 -0.52896
2.4219 0.017416 0.0053788 -0.007531 0.022328 0 0.017716 0.001682 0.0012083 0.0018467 0.0014419 0.03974 -0.028822 0 0 0 0 0 0 0 0 0 0 0.53332 0 0 0 0 0 -0.38236
2.4258 0.010095 -4.1726e-05 -0.016347 0.007415 0 0.0072355 0.00044821 0.00065955 0.001006 0.00065604 0.04417 -0.028892 0 0 0 0 0 0 0 0 0 0 0.53679 0 0 0 0 0 -0.35147
2.4297 0.0030121 -0.0040193 -0.019906 -0.015532 0 -0.010562 -0.0012337 -0.00072225 -0.00074606 -0.00057465 0.058883 -0.028864 0 0 0 0 0 0 0 0 0 0 0.53784 0 0 0 0 0 -0.42016
2.4336 -0.0018526 -0.0060363 -0.015046 -0.032968 0 -0.026048 -0.0026159 -0.0021599 -0.0026073 -0.001937 0.069763 -0.028781 0 0 0 0 0 0 0 0 0 0 0.535 0 0 0 0 0 -0.48223
2.4375 -0.0034588 -0.0057855 -0.0028236 -0.032579 0 -0.028526 -0.0030142 -0.0027174 -0.0035666 -0.0029738 0.061921 -0.028745 0 0 0 0 0 0 0 0 0 0 0.53049 0 0 0 0 0 -0.4228
2.4414 -0.0021709 -0.0037979 0.011263 -0.012852 0 -0.014528 -0.002321 -0.0021043 -0.0031568 -0.0032777 0.031651 -0.028805 0 0 0 0 0 0 0 0 0 0 0.5301 0 0 0 0 0 -0.20585
2.4453 0.000531 -0.001594 0.020426 0.014673 0 0.0083795 -0.0011219 -0.000917 -0.0018031 -0.0027528 -0.0093208 -0.028903 0 0 0 0 0 0 0 0 0 0 0.54068 0 0 0 0 0 0.093739
2.4492 0.0028908 -0.0008582 0.020932 0.032552 0 0.025699 -0.0002622 -8.5883e-05 -0.0004713 -0.0017246 -0.040601 -0.028937 0 0 0 0 0 0 0 0 0 0 0.5666 0 0 0 0 0 0.33402
2.4531 0.0037783 -0.002165 0.014351 0.029162 0 0.025643 -0.0001905 -4.8937e-05 8.1608e-05 -0.00074789 -0.04643 -0.028861 0 0 0 0 0 0 0 0 0 0 0.60763 0 0 0 0 0 0.39643
2.457 0.0031671 -0.0044367 0.0059779 0.0067786 0 0.007579 -0.00063824 -0.00042855 -0.00017743 -0.00022712 -0.026574 -0.028735 0 0 0 0 0 0 0 0 0 0 0.65983 0 0 0 0 0 0.26594
2.4609 0.0019465 -0.0058094 0.00076015 -0.019761 0 -0.016986 -0.00091834 -0.00049385 -0.00067035 -0.00016019 0.0025866 -0.028672 0 0 0 0 0 0 0 0 0 0 0.71857 0 0 0 0 0 0.050323
2.4648 0.0011967 -0.0052974 -0.00011651 -0.033036 0 -0.031982 -0.00057238 6.7424e-05 -0.00078164 -0.00023251 0.01792 -0.028737 0 0 0 0 0 0 0 0 0 0 0.7805 0 0 0 0 0 -0.078119
2.4688 0.0013723 -0.003804 0.00047377 -0.024912 0 -0.02787 0.00022315 0.00082858 -0.00035497 -0.00016565 0.0044402 -0.028892 0 0 0 0 0 0 0 0 0 0 0.84295 0 0 0 0 0 0.011065
2.4727 0.0019158 -0.0035058 -0.0017399 -0.0022134 0 -0.0084772 0.00085287 0.0010566 0.00028685 1.8619e-05 -0.034225 -0.029043 0 0 0 0 0 0 0 0 0 0 0.90149 0 0 0 0 0 0.31554
2.4766 0.0015745 -0.0060613 -0.009102 0.017756 0 0.011364 0.00085576 0.00045731 0.00072489 7.3038e-05 -0.077027 -0.029123 0 0 0 0 0 0 0 0 0 0 0.94913 0 0 0 0 0 0.68783
2.4805 -0.00076142 -0.011172 -0.020447 0.018925 0 0.015923 0.00034644 -0.00050249 0.00081566 -0.00015154 -0.09843 -0.029139 0 0 0 0 0 0 0 0 0 0 0.97889 0 0 0 0 0 0.92079
2.4844 -0.0052608 -0.016733 -0.031968 -0.002453 0 -0.00050387 -0.00011958 -0.0010053 0.00072422 -0.00048253 -0.085244 -0.029141 0 0 0 0 0 0 0 0 0 0 0.98857 0 0 0 0 0 0.8836
2.4883 -0.010951 -0.020404 -0.039469 -0.034881 0 -0.029422 -7.7494e-05 -0.00062182 0.00066829 -0.0005545 -0.046166 -0.029157 0 0 0 0 0 0 0 0 0 0 0.98342 0 0 0 0 0 0.61703
2.4922 -0.016264 -0.02125 -0.040379 -0.058986 0 -0.053587 0.00044238 0.00032526 0.00068855 -0.00017952 -0.0069516 -0.029173 0 0 0 0 0 0 0 0 0 0 0.97433 0 0 0 0 0 0.31487
2.4961 -0.019924 -0.020108 -0.034643 -0.060296 0 -0.058329 0.0010007 0.0010883 0.00067099 0.00041539 0.006308 -0.029162 0 0 0 0 0 0 0 0 0 0 0.97205 0 0 0 0 0 0.19525
2.5 -0.021547 -0.018549 -0.024481 -0.038744 0 -0.041052 0.0011893 0.0011656 0.00054273 0.0007443 -0.015295 -0.029144 0 0 0 0 0 0 0 0 0 0 0.98167 0 0 0 0 0 0.34838
2.5039 -0.02156 -0.017521 -0.013423 -0.008442 0 -0.012621 0.00096326 0.00067501 0.0003846 0.00048554 -0.057372 -0.029187 0 0 0 0 0 0 0 0 0 0 1.0007 0 0 0 0 0 0.67113
2.5078 -0.020607 -0.016832 -0.0049402 0.012057 0 0.0099918 0.0005682 0.00012687 0.00032803 -0.00022678 -0.092055 -0.02935 0 0 0 0 0 0 0 0 0 0 1.0213 0 0 0 0 0 0.9391
2.5117 -0.018997 -0.015744 -0.0010387 0.012163 0 0.014613 0.00021322 -0.00011459 0.00036835 -0.00092226 -0.097013 -0.02962 0 0 0 0 0 0 0 0 0 0 1.0355 0 0 0 0 0 0.96532
2.5156 -0.016652 -0.013878 -0.0014584 -0.0042748 0 0.0011211 -0.00011256 -0.00013021 0.00032821 -0.0012071 -0.070338 -0.029912 0 0 0 0 0 0 0 0 0 0 1.0392 0 0 0 0 0 0.72997
2.5195 -0.013521 -0.011504 -0.004065 -0.022648 0 -0.019343 -0.00048929 -0.00025149 3.5347e-05 -0.0010746 -0.03102 -0.030138 0 0 0 0 0 0 0 0 0 0 1.0343 0 0 0 0 0 0.38767
2.5234 -0.010001 -0.0090431 -0.0063602 -0.028416 0 -0.032119 -0.00080398 -0.00063 -0.00046799 -0.00083246 -0.0050561 -0.030277 0 0 0 0 0 0 0 0 0 0 1.0272 0 0 0 0 0 0.15071
2.5273 -0.006904 -0.0064637 -0.0071051 -0.01715 0 -0.02837 -0.00074713 -0.0010362 -0.00091476 -0.00075262 -0.0073224 -0.030397 0 0 0 0 0 0 0 0 0 0 1.0249 0 0 0 0 0 0.13727
2.5313 -0.0049405 -0.0033125 -0.0068193 0.0031464 0 -0.010118 -0.0001444 -0.0010815 -0.0010283 -0.00081117 -0.031833 -0.030596 0 0 0 0 0 0 0 0 0 0 1.0287 0 0 0 0 0 0.29412
2.5352 -0.0041528 0.00062135 -0.0067859 0.018579 0 0.011737 0.0007196 -0.00061689 -0.00075455 -0.0007712 -0.056692 -0.030922 0 0 0 0 0 0 0 0 0 0 1.0303 0 0 0 0 0 0.44418
2.5391 -0.0038126 0.0047315 -0.0074911 0.019575 0 0.024714 0.0011952 9.6366e-05 -0.00029009 -0.0004938 -0.05975 -0.031329 0 0 0 0 0 0 0 0 0 0 1.0145 0 0 0 0 0 0.41836
2.543 -0.0029172 0.0078114 -0.0079383 0.007369 0 0.022584 0.00078886 0.00059927 0.00010285 -0.00013097 -0.033966 -0.031714 0 0 0 0 0 0 0 0 0 0 0.96829 0 0 0 0 0 0.17529
2.5469 -0.00091598 0.0089896 -0.0064492 -0.0075091 0 0.0089798 -0.00034765 0.00061081 0.00029438 1.1517e-05 0.0078131 -0.031986 0 0 0 0 0 0 0 0 0 0 0.89222 0 0 0 0 0 -0.17203
2.5508 0.0018992 0.0085567 -0.0021724 -0.01316 0 -0.0053053 -0.0014569 0.00022304 0.00031846 -0.00020153 0.041614 -0.032118 0 0 0 0 0 0 0 0 0 0 0.80357 0 0 0 0 0 -0.4361
2.5547 0.0046364 0.0078822 0.004121 -0.0047363 0 -0.0095429 -0.0017641 -0.00021949 0.00026093 -0.00056752 0.048606 -0.032149 0 0 0 0 0 0 0 0 0 0 0.72735 0 0 0 0 0 -0.48358
2.5586 0.0064805 0.0084115 0.010652 0.01249 0 -0.00023705 -0.0011028 -0.00039801 0.00017379 -0.00072195 0.028005 -0.032153 0 0 0 0 0 0 0 0 0 0 0.67963 0 0 0 0 0 -0.32588
2.5625 0.0072852 0.010559 0.016001 0.027238 0 0.016498 -1.4274e-05 -0.00020843 0.00011304 -0.00049029 -0.0020662 -0.032192 0 0 0 0 0 0 0 0 0 0 0.65574 0 0 0 0 0 -0.11246
2.5664 0.0076514 0.013411 0.01993 0.030346 0 0.029171 0.00075364 0.00023759 0.00020428 -6.4607e-05 -0.016598 -0.032294 0 0 0 0 0 0 0 0 0 0 0.63402 0 0 0 0 0 -0.031488
2.5703 0.0084629 0.015453 0.022967 0.021135 0 0.029139 0.0008663 0.00071778 0.00057728 0.00017435 -0.00069844 -0.032451 0 0 0 0 0 0 0 0 0 0 0.59331 0 0 0 0 0 -0.18312
2.5742 0.010234 0.015692 0.025328 0.0076194 0 0.017098 0.00057883 0.0010012 0.0011753 1.8818e-05 0.040035 -0.032633 0 0 0 0 0 0 0 0 0 0 0.53051 0 0 0 0 0 -0.51063
2.5781 0.012726 0.014295 0.026321 0.00049038 0 0.0028613 0.00036708 0.00093068 0.0016563 -0.00036839 0.08328 -0.032809 0 0 0 0 0 0 0 0 0 0 0.46341 0 0 0 0 0 -0.83819
2.582 0.015093 0.01236 0.024857 0.0052167 0 -0.0018777 0.00043288 0.00051652 0.0015875 -0.00060192 0.10557 -0.032962 0 0 0 0 0 0 0 0 0 0 0.41621 0 0 0 0 0 -0.99216
2.5859 0.016444 0.01114 0.020586 0.018019 0 0.0073551 0.00057553 -1.7175e-06 0.00084418 -0.00041708 0.098603 -0.033097 0 0 0 0 0 0 0 0 0 0 0.40011 0 0 0 0 0 -0.92177
2.5898 0.016462 0.01136 0.0146 0.028821 0 0.023976 0.00050263 -0.00023737 -0.00014987 0.00011089 0.074329 -0.03323 0 0 0 0 0 0 0 0 0 0 0.40561 0 0 0 0 0 -0.73102
2.5938 0.015677 0.013005 0.0090349 0.029146 0 0.035199 0.00019891 8.3492e-05 -0.00065158 0.00064755 0.054824 -0.033366 0 0 0 0 0 0 0 0 0 0 0.41269 0 0 0 0 0 -0.59568
2.5977 0.015165 0.015484 0.0058586 0.018974 0 0.032134 -5.2804e-05 0.00085068 -0.00019363 0.00086819 0.054856 -0.033488 0 0 0 0 0 0 0 0 0 0 0.40876 0 0 0 0 0 -0.62621
2.6016 0.01584 0.017883 0.0057059 0.0070169 0 0.017098 -1.8377e-06 0.0015523 0.00094946 0.00066175 0.070717 -0.033565 0 0 0 0 0 0 0 0 0 0 0.39784 0 0 0 0 0 -0.7819
2.6055 0.017757 0.019198 0.007554 0.0037661 0 0.0019296 0.00027161 0.001611 0.0018878 0.00013421 0.084155 -0.033579 0 0 0 0 0 0 0 0 0 0 0.39324 0 0 0 0 0 -0.90503
2.6094 0.01991 0.018643 0.0094162 0.012593 0 -0.001628 0.00043327 0.00085229 0.0018094 -0.00050688 0.078099 -0.033543 0 0 0 0 0 0 0 0 0 0 0.40177 0 0 0 0 0 -0.85
2.6133 0.020764 0.016081 0.0096379 0.026223 0 0.0083267 0.00027956 -0.00028782 0.00068912 -0.0010299 0.051291 -0.033494 0 0 0 0 0 0 0 0 0 0 0.4156 0 0 0 0 0 -0.60509
2.6172 0.019236 0.012319 0.008057 0.032029 0 0.022213 2.0262e-05 -0.0010283 -0.00060731 -0.0011837 0.019781 -0.033461 0 0 0 0 0 0 0 0 0 0 0.42001 0 0 0 0 0 -0.30805
2.6211 0.015518 0.0089215 0.0063134 0.022421 0 0.027015 0.0001373 -0.00079782 -0.00095931 -0.00073948 0.0040262 -0.033445 0 0 0 0 0 0 0 0 0 0 0.40987 0 0 0 0 0 -0.14102
2.625 0.011144 0.0074535 0.0069698 0.0019806 0 0.017388 0.00092464 0.00035775 0.00012567 0.00034694 0.012132 -0.033426 0 0 0 0 0 0 0 0 0 0 0.39859 0 0 0 0 0 -0.18769
2.6289 0.008205 0.008589 0.0118 -0.014923 0 0.00050168 0.0021436 0.0018224 0.0020939 0.0017556 0.032848 -0.033391 0 0 0 0 0 0 0 0 0 0 0.4103 0 0 0 0 0 -0.36664
2.6328 0.0081803 0.01174 0.020294 -0.014753 0 -0.0095356 0.0031316 0.0028398 0.0037264 0.0028337 0.043926 -0.033348 0 0 0 0 0 0 0 0 0 0 0.46114 0 0 0 0 0 -0.49339
2.6367 0.011159 0.015537 0.029538 0.0045344 0 -0.003042 0.0032854 0.0029699 0.0040118 0.0029421 0.029127 -0.033315 0 0 0 0 0 0 0 0 0 0 0.54555 0 0 0 0 0 -0.42182
2.6406 0.015924 0.018807 0.035813 0.031392 0 0.017433 0.002509 0.0022644 0.0028363 0.0019256 -0.0094025 -0.033285 0 0 0 0 0 0 0 0 0 0 0.63901 0 0 0 0 0 -0.15471
2.6445 0.020779 0.021308 0.036928 0.049043 0 0.039097 0.0012722 0.0011331 0.0010009 0.00032319 -0.052594 -0.033218 0 0 0 0 0 0 0 0 0 0 0.71424 0 0 0 0 0 0.15893
2.6484 0.024513 0.023676 0.03358 0.047825 0 0.048743 0.00026777 8.7188e-05 -0.00038494 -0.00091725 -0.078065 -0.033074 0 0 0 0 0 0 0 0 0 0 0.75709 0 0 0 0 0 0.33299
2.6523 0.026897 0.026745 0.028697 0.031922 0 0.042378 -3.8492e-05 -0.0004672 -0.00064926 -0.0010678 -0.075407 -0.032844 0 0 0 0 0 0 0 0 0 0 0.77074 0 0 0 0 0 0.27434
2.6563 0.028526 0.030871 0.025343 0.015566 0 0.02738 0.00034783 -0.00035642 7.4077e-05 -0.00013019 -0.052309 -0.032574 0 0 0 0 0 0 0 0 0 0 0.768 0 0 0 0 0 0.039906
2.6602 0.03028 0.035807 0.024934 0.012182 0 0.016386 0.0010156 0.00028363 0.0010411 0.0011727 -0.028092 -0.032317 0 0 0 0 0 0 0 0 0 0 0.76099 0 0 0 0 0 -0.21335
2.6641 0.032837 0.041113 0.027141 0.025123 0 0.018338 0.0014221 0.0010237 0.0014519 0.0019232 -0.020123 -0.032091 0 0 0 0 0 0 0 0 0 0 0.75651 0 0 0 0 0 -0.34164
2.668 0.036474 0.046582 0.031207 0.046617 0 0.033309 0.0012036 0.0013399 0.00096752 0.0016492 -0.032678 -0.031856 0 0 0 0 0 0 0 0 0 0 0.75739 0 0 0 0 0 -0.30838
2.6719 0.041117 0.052268 0.03711 0.064614 0 0.053804 0.00038513 0.0009599 -0.00011882 0.00060121 -0.055118 -0.031547 0 0 0 0 0 0 0 0 0 0 0.76354 0 0 0 0 0 -0.19898
2.6758 0.046447 0.058129 0.045344 0.071425 0 0.070309 -0.00060714 0.00011321 -0.001122 -0.00050534 -0.069647 -0.031134 0 0 0 0 0 0 0 0 0 0 0.7692 0 0 0 0 0 -0.15477
2.6797 0.052002 0.063743 0.055683 0.067778 0 0.076808 -0.0011724 -0.00058116 -0.0014312 -0.0010386 -0.063032 -0.030644 0 0 0 0 0 0 0 0 0 0 0.7597 0 0 0 0 0 -0.27603
2.6836 0.0573 0.068429 0.066488 0.060498 0 0.073375 -0.0009188 -0.00058531 -0.000897 -0.00085715 -0.034775 -0.030125 0 0 0 0 0 0 0 0 0 0 0.71494 0 0 0 0 0 -0.55842
2.6875 0.061995 0.071714 0.075541 0.056945 0 0.065408 2.9558e-05 9.4182e-05 0.00010595 -0.00030639 0.0031409 -0.029598 0 0 0 0 0 0 0 0 0 0 0.62097 0 0 0 0 0 -0.90068
2.6914 0.065994 0.073705 0.08174 0.060701 0 0.060501 0.0010642 0.00088148 0.00097071 0.00011927 0.034522 -0.029028 0 0 0 0 0 0 0 0 0 0 0.48206 0 0 0 0 0 -1.1751
2.6953 0.069427 0.075033 0.085854 0.070701 0 0.064277 0.0015042 0.0011155 0.001285 0.00014347 0.049821 -0.02836 0 0 0 0 0 0 0 0 0 0 0.32216 0 0 0 0 0 -1.3132
2.6992 0.07248 0.076435 0.089452 0.082945 0 0.076837 0.0011028 0.00062876 0.0010743 -0.0001628 0.052386 -0.027571 0 0 0 0 0 0 0 0 0 0 0.17179 0 0 0 0 0 -1.3508
2.7031 0.075243 0.078368 0.092982 0.092829 0 0.092004 0.00022709 -0.00011606 0.0006858 -0.0005243 0.055696 -0.026689 0 0 0 0 0 0 0 0 0 0 0.049075 0 0 0 0 0 -1.4007
2.707 0.07773 0.080921 0.095089 0.097018 0 0.10075 -0.00046021 -0.00047309 0.00043607 -0.00070406 0.073239 -0.025754 0 0 0 0 0 0 0 0 0 0 -0.050547 0 0 0 0 0 -1.5717
2.7109 0.080013 0.083999 0.094043 0.094844 0 0.097537 -0.00054901 -0.00022212 0.00034568 -0.00064369 0.10806 -0.024774 0 0 0 0 0 0 0 0 0 0 -0.14736 0 0 0 0 0 -1.8867
2.7148 0.082299 0.087487 0.090001 0.088971 0 0.08522 -0.00016906 0.00024669 0.0001957 -0.00043235 0.14966 -0.023704 0 0 0 0 0 0 0 0 0 0 -0.25897 0 0 0 0 0 -2.2608
2.7188 0.084784 0.091221 0.08573 0.084507 0 0.07404 0.0002269 0.00034679 -0.00017002 -0.00018754 0.18097 -0.022485 0 0 0 0 0 0 0 0 0 0 -0.38561 0 0 0 0 0 -2.5559
2.7227 0.087414 0.094873 0.084739 0.086145 0 0.074353 0.00033863 -0.00011146 -0.00061705 2.525e-05 0.19052 -0.021101 0 0 0 0 0 0 0 0 0 0 -0.51081 0 0 0 0 0 -2.6767
2.7266 0.089811 0.09797 0.088358 0.094691 0 0.088231 0.00026302 -0.00074461 -0.0008162 0.00018258 0.18093 -0.019591 0 0 0 0 0 0 0 0 0 0 -0.61571 0 0 0 0 0 -2.638
2.7305 0.091543 0.1001 0.094437 0.10572 0 0.10698 0.00027878 -0.0010064 -0.00058104 0.00025458 0.16722 -0.018021 0 0 0 0 0 0 0 0 0 0 -0.69375 0 0 0 0 0 -2.5548
2.7344 0.092531 0.10113 0.099023 0.11212 0 0.11738 0.00044309 -0.00075228 -0.00010105 0.00019944 0.16619 -0.016429 0 0 0 0 0 0 0 0 0 0 -0.75294 0 0 0 0 0 -2.5592
2.7383 0.09322 0.10125 0.099629 0.10921 0 0.1121 0.00047943 -0.00036827 0.00019336 2.006e-05 0.18451 -0.014805 0 0 0 0 0 0 0 0 0 0 -0.80475 0 0 0 0 0 -2.7066
2.7422 0.094264 0.10072 0.097233 0.098665 0 0.095708 0.00011224 -0.00033314 3.0956e-05 -0.00018193 0.21417 -0.013107 0 0 0 0 0 0 0 0 0 0 -0.85131 0 0 0 0 0 -2.9365
2.7461 0.095946 0.099701 0.095306 0.087744 0 0.081198 -0.00051736 -0.00068062 -0.00042387 -0.00023603 0.23829 -0.011296 0 0 0 0 0 0 0 0 0 0 -0.88354 0 0 0 0 0 -3.1163
2.75 0.097861 0.098273 0.096821 0.084201 0 0.07966 -0.0008629 -0.00094556 -0.00070817 -2.2983e-05 0.24258 -0.0093511 0 0 0 0 0 0 0 0 0 0 -0.89238 0 0 0 0 0 -3.133
2.7539 0.099189 0.096584 0.10183 0.090578 0 0.0918 -0.00048787 -0.00067101 -0.00049607 0.00040632 0.22436 -0.0072649 0 0 0 0 0 0 0 0 0 0 -0.88178 0 0 0 0 0 -2.9672
2.7578 0.099395 0.094986 0.10754 0.10236 0 0.10807 0.00041346 5.297e-05 9.0449e-05 0.00082828 0.19337 -0.0050393 0 0 0 0 0 0 0 0 0 0 -0.86959 0 0 0 0 0 -2.7007
2.7617 0.09875 0.093906 0.11042 0.11136 0 0.11679 0.0010756 0.00061211 0.00060782 0.00098789 0.16457 -0.0026974 0 0 0 0 0 0 0 0 0 0 -0.8729 0 0 0 0 0 -2.458
2.7656 0.098193 0.093576 0.10865 0.1116 0 0.113 0.00083569 0.00047573 0.00073189 0.00078312 0.14858 -0.00029329 0 0 0 0 0 0 0 0 0 0 -0.88987 0 0 0 0 0 -2.3266
2.7695 0.098608 0.093864 0.1029 0.10328 0 0.10106 -0.00020042 -0.00021629 0.00056929 0.00034069 0.14584 0.0021099 0 0 0 0 0 0 0 0 0 0 -0.89507 0 0 0 0 0 -2.3083
2.7734 0.10011 0.094357 0.095476 0.092067 0 0.089815 -0.0011846 -0.0007169 0.00052009 -8.3284e-05 0.14769 0.0044905 0 0 0 0 0 0 0 0 0 0 -0.8553 0 0 0 0 0 -2.329
2.7773 0.10191 0.094602 0.088771 0.084848 0 0.085456 -0.001276 -0.00037649 0.00082978 -0.00029193 0.14278 0.0069046 0 0 0 0 0 0 0 0 0 0 -0.75487 0 0 0 0 0 -2.2929
2.7813 0.10288 0.094312 0.084082 0.08518 0 0.088101 -0.00041051 0.00068843 0.001295 -0.00026009 0.12448 0.0094613 0 0 0 0 0 0 0 0 0 0 -0.60994 0 0 0 0 0 -2.1435
2.7852 0.1023 0.093421 0.081345 0.091491 0 0.093616 0.00067184 0.0016454 0.0014416 -8.0829e-05 0.094881 0.012243 0 0 0 0 0 0 0 0 0 0 -0.45939 0 0 0 0 0 -1.8968
2.7891 0.10029 0.092059 0.079601 0.09868 0 0.097681 0.0011754 0.0017055 0.0010116 0.00017876 0.063307 0.015234 0 0 0 0 0 0 0 0 0 0 -0.33897 0 0 0 0 0 -1.6286
2.793 0.097561 0.090522 0.0779 0.10155 0 0.098148 0.0010229 0.00086898 0.00026408 0.00054472 0.040438 0.018332 0 0 0 0 0 0 0 0 0 0 -0.25931 0 0 0 0 0 -1.4275
2.7969 0.094908 0.089175 0.076197 0.097794 0 0.094766 0.00085971 -7.7087e-05 -0.00023653 0.0010396 0.03169 0.021436 0 0 0 0 0 0 0 0 0 0 -0.20485 0 0 0 0 0 -1.3414
2.8008 0.092704 0.088191 0.075625 0.088976 0 0.088175 0.0012769 -0.0003217 -0.00016346 0.0015211 0.033857 0.024534 0 0 0 0 0 0 0 0 0 0 -0.15218 0 0 0 0 0 -1.3466
2.8047 0.090839 0.087241 0.077692 0.079325 0 0.079911 0.0020615 0.00018366 0.00022879 0.0016563 0.037228 0.027714 0 0 0 0 0 0 0 0 0 0 -0.090609 0 0 0 0 0 -1.3619
2.8086 0.088926 0.085448 0.082737 0.073134 0 0.072818 0.0022942 0.00068558 0.00031637 0.0011281 0.031989 0.031069 0 0 0 0 0 0 0 0 0 0 -0.027103 0 0 0 0 0 -1.2983
2.8125 0.086597 0.081864 0.088878 0.07223 0 0.070038 0.0012644 0.00038121 -0.00030338 -6.3092e-05 0.014914 0.034601 0 0 0 0 0 0 0 0 0 0 0.026051 0 0 0 0 0 -1.1184
2.8164 0.083678 0.076239 0.092623 0.074934 0 0.072444 -0.00069174 -0.00076567 -0.001395 -0.0014775 -0.0080947 0.038203 0 0 0 0 0 0 0 0 0 0 0.066623 0 0 0 0 0 -0.86639
2.8203 0.080208 0.069415 0.091029 0.077183 0 0.076878 -0.0023121 -0.0019377 -0.0022426 -0.0024553 -0.025433 0.041757 0 0 0 0 0 0 0 0 0 0 0.10489 0 0 0 0 0 -0.64491
2.8242 0.07634 0.062846 0.083715 0.075165 0 0.077682 -0.0024563 -0.0021944 -0.0022488 -0.0025486 -0.02706 0.045245 0 0 0 0 0 0 0 0 0 0 0.15128 0 0 0 0 0 -0.55174
2.8281 0.072155 0.057442 0.07292 0.067697 0 0.070988 -0.0011218 -0.0013257 -0.0014347 -0.0018315 -0.010827 0.048774 0 0 0 0 0 0 0 0 0 0 0.20272 0 0 0 0 0 -0.61511
2.832 0.067485 0.052691 0.061453 0.056668 0 0.058073 0.00053821 -2.9461e-05 -0.00040127 -0.00083115 0.016283 0.052479 0 0 0 0 0 0 0 0 0 0 0.2427 0 0 0 0 0 -0.77312
2.8359 0.061872 0.04691 0.050405 0.045286 0 0.044417 0.0012282 0.00073166 0.00019249 -0.00013085 0.042671 0.056387 0 0 0 0 0 0 0 0 0 0 0.25617 0 0 0 0 0 -0.91282
2.8398 0.054785 0.038548 0.038687 0.035615 0 0.034996 0.00061468 0.00056858 0.0001568 3.1318e-05 0.059213 0.060384 0 0 0 0 0 0 0 0 0 0 0.24488 0 0 0 0 0 -0.94253
2.8438 0.045981 0.027442 0.02468 0.027385 0 0.030026 -0.00048292 -7.1741e-05 -0.00014434 -0.00014258 0.064155 0.064311 0 0 0 0 0 0 0 0 0 0 0.22752 0 0 0 0 0 -0.84631
2.8477 0.035727 0.014905 0.0081002 0.01884 0 0.025058 -0.00093506 -0.00041282 -0.00017854 -0.0002609 0.062801 0.068103 0 0 0 0 0 0 0 0 0 0 0.22353 0 0 0 0 0 -0.68245
2.8516 0.024631 0.0025248 -0.0097996 0.0085365 0 0.015183 -0.00033742 -9.5423e-05 0.0002752 -9.137e-05 0.062684 0.071847 0 0 0 0 0 0 0 0 0 0 0.23579 0 0 0 0 0 -0.53035
2.8555 0.013151 -0.0092084 -0.027613 -0.0036388 0 -0.00076771 0.00071551 0.00054036 0.00096499 0.00028433 0.067945 0.075694 0 0 0 0 0 0 0 0 0 0 0.24917 0 0 0 0 0 -0.42901
2.8594 0.0012233 -0.021139 -0.044771 -0.016972 0 -0.019788 0.0012848 0.00085001 0.0014178 0.00059472 0.07688 0.079709 0 0 0 0 0 0 0 0 0 0 0.2469 0 0 0 0 0 -0.35453
2.8633 -0.011581 -0.034328 -0.060756 -0.030982 0 -0.037849 0.0009592 0.00052259 0.001345 0.00061892 0.084051 0.0838 0 0 0 0 0 0 0 0 0 0 0.22987 0 0 0 0 0 -0.25064
2.8672 -0.025443 -0.048681 -0.0736 -0.045632 0 -0.053062 0.00011777 -0.00015352 0.00085393 0.00032242 0.084896 0.087788 0 0 0 0 0 0 0 0 0 0 0.22076 0 0 0 0 0 -0.08211
2.8711 -0.039773 -0.062739 -0.080188 -0.06045 0 -0.065881 -0.00056516 -0.00060295 0.00032422 -0.00018277 0.079055 0.091563 0 0 0 0 0 0 0 0 0 0 0.24902 0 0 0 0 0 0.13608
2.875 -0.053373 -0.074877 -0.079182 -0.073824 0 -0.076994 -0.00077779 -0.00050122 9.2928e-05 -0.00074737 0.069852 0.09517 0 0 0 0 0 0 0 0 0 0 0.33064 0 0 0 0 0 0.35764
2.8789 -0.065276 -0.084797 -0.074021 -0.083774 0 -0.086019 -0.00073218 -1.8268e-05 0.00021532 -0.0012338 0.060634 0.098752 0 0 0 0 0 0 0 0 0 0 0.46026 0 0 0 0 0 0.55222
2.8828 -0.075557 -0.093793 -0.072209 -0.089886 0 -0.092694 -0.00076607 0.00041445 0.00046914 -0.0014992 0.051245 0.10241 0 0 0 0 0 0 0 0 0 0 0.621 0 0 0 0 0 0.73687
2.8867 -0.085314 -0.1035 -0.080156 -0.094478 0 -0.098771 -0.00090659 0.00052709 0.00056605 -0.001413 0.037742 0.1061 0 0 0 0 0 0 0 0 0 0 0.80056 0 0 0 0 0 0.96302
2.8906 -0.095713 -0.11432 -0.097648 -0.10136 0 -0.10751 -0.00088609 0.00040009 0.00038829 -0.00096317 0.015622 0.10966 0 0 0 0 0 0 0 0 0 0 0.99803 0 0 0 0 0 1.2714
2.8945 -0.10687 -0.12505 -0.11751 -0.11281 0 -0.1204 -0.00054651 0.00027687 6.8918e-05 -0.00036145 -0.016221 0.11296 0 0 0 0 0 0 0 0 0 0 1.2167 0 0 0 0 0 1.6562
2.8984 -0.11766 -0.13419 -0.13173 -0.1273 0 -0.13453 -0.00012684 0.00024475 -0.00013956 7.6133e-06 -0.054191 0.116 0 0 0 0 0 0 0 0 0 0 1.4527 0 0 0 0 0 2.0703
2.9023 -0.12664 -0.14149 -0.13897 -0.14036 0 -0.14421 -7.5374e-05 0.00013163 -0.00010095 -0.00017199 -0.092305 0.11889 0 0 0 0 0 0 0 0 0 0 1.6924 0 0 0 0 0 2.4632
2.9063 -0.13351 -0.1484 -0.14601 -0.1481 0 -0.1465 -0.00057686 -0.00028444 6.2077e-05 -0.00088259 -0.12596 0.12174 0 0 0 0 0 0 0 0 0 0 1.9221 0 0 0 0 0 2.8157
2.9102 -0.13962 -0.15673 -0.16109 -0.15053 0 -0.14522 -0.0013186 -0.00098243 5.8486e-05 -0.0017251 -0.15389 0.12454 0 0 0 0 0 0 0 0 0 0 2.1394 0 0 0 0 0 3.14
2.9141 -0.14711 -0.1669 -0.18492 -0.15189 0 -0.149 -0.0017706 -0.0016314 -0.00029491 -0.0021729 -0.1772 0.12719 0 0 0 0 0 0 0 0 0 0 2.3547 0 0 0 0 0 3.45
2.918 -0.15721 -0.17746 -0.20815 -0.15752 0 -0.16398 -0.0016975 -0.001831 -0.00084131 -0.001949 -0.19708 0.1296 0 0 0 0 0 0 0 0 0 0 2.5816 0 0 0 0 0 3.7374
2.9219 -0.16919 -0.18629 -0.21867 -0.17003 0 -0.1877 -0.0013647 -0.0014444 -0.0011329 -0.0012271 -0.21414 0.13175 0 0 0 0 0 0 0 0 0 0 2.8252 0 0 0 0 0 3.9812
2.9258 -0.1807 -0.19232 -0.2123 -0.18771 0 -0.21036 -0.0012216 -0.00072294 -0.00077772 -0.00049216 -0.2298 0.13373 0 0 0 0 0 0 0 0 0 0 3.0779 0 0 0 0 0 4.1796
2.9297 -0.18941 -0.19624 -0.19697 -0.20604 0 -0.22254 -0.0014043 -0.00011266 0.00018278 -0.00018056 -0.24782 0.13563 0 0 0 0 0 0 0 0 0 0 3.3263 0 0 0 0 0 4.371
2.9336 -0.19446 -0.1996 -0.18597 -0.22056 0 -0.2226 -0.0015897 8.7693e-05 0.0012184 -0.0003893 -0.27331 0.13741 0 0 0 0 0 0 0 0 0 0 3.5602 0 0 0 0 0 4.6151
2.9375 -0.19682 -0.20343 -0.18648 -0.22872 0 -0.21686 -0.0013599 -6.7022e-05 0.0016825 -0.00086585 -0.30916 0.13897 0 0 0 0 0 0 0 0 0 0 3.7745 0 0 0 0 0 4.9476
2.9414 -0.19838 -0.20778 -0.19424 -0.23009 0 -0.21284 -0.00068691 -0.0002538 0.0013311 -0.0012445 -0.35287 0.1402 0 0 0 0 0 0 0 0 0 0 3.9667 0 0 0 0 0 5.349
2.9453 -0.20078 -0.21246 -0.19949 -0.22595 0 -0.21258 -1.2574e-05 -0.00016638 0.00053737 -0.001308 -0.3968 0.14109 0 0 0 0 0 0 0 0 0 0 4.1333 0 0 0 0 0 5.7562
2.9492 -0.20472 -0.2179 -0.19811 -0.21924 0 -0.2129 0.00018308 0.00024629 -1.028e-05 -0.0010745 -0.43197 0.14174 0 0 0 0 0 0 0 0 0 0 4.2704 0 0 0 0 0 6.1029
2.9531 -0.21024 -0.22491 -0.19662 -0.21466 0 -0.21173 -0.00010689 0.00077797 0.00012989 -0.00068517 -0.45222 0.14226 0 0 0 0 0 0 0 0 0 0 4.3776 0 0 0 0 0 6.35
2.957 -0.21713 -0.23334 -0.20551 -0.21745 0 -0.21324 -0.00035338 0.0011829 0.00083338 -0.00023408 -0.45565 0.14269 0 0 0 0 0 0 0 0 0 0 4.4587 0 0 0 0 0 6.4802
2.9609 -0.22501 -0.24107 -0.22733 -0.23046 0 -0.22508 3.7543e-05 0.0014126 0.0016103 0.0003046 -0.44322 0.14296 0 0 0 0 0 0 0 0 0 0 4.5183 0 0 0 0 0 6.4755
2.9648 -0.23298 -0.2448 -0.25146 -0.25133 0 -0.24962 0.001163 0.001655 0.0021038 0.0010035 -0.41761 0.14297 0 0 0 0 0 0 0 0 0 0 4.5588 0 0 0 0 0 6.317
2.9688 -0.23941 -0.2423 -0.26179 -0.2722 0 -0.27775 0.0025004 0.0021298 0.0023779 0.0018417 -0.38435 0.14269 0 0 0 0 0 0 0 0 0 0 4.5817 0 0 0 0 0 6.0214
2.9727 -0.24237 -0.2343 -0.25088 -0.28321 0 -0.29271 0.0033257 0.0028139 0.0027125 0.0026204 -0.35357 0.14216 0 0 0 0 0 0 0 0 0 0 4.5918 0 0 0 0 0 5.6785
2.9766 -0.24065 -0.22424 -0.22727 -0.27783 0 -0.28207 0.0032755 0.0033544 0.0031473 0.0030141 -0.33823 0.14142 0 0 0 0 0 0 0 0 0 0 4.5961 0 0 0 0 0 5.4333
2.9805 -0.23464 -0.21585 -0.20883 -0.25646 0 -0.2479 0.002561 0.0032936 0.0032968 0.0027467 -0.34699 0.14049 0 0 0 0 0 0 0 0 0 0 4.5968 0 0 0 0 0 5.4007
2.9844 -0.22627 -0.21056 -0.20766 -0.22612 0 -0.20617 0.0017096 0.0024562 0.0026934 0.0017948 -0.37605 0.13933 0 0 0 0 0 0 0 0 0 0 4.5815 0 0 0 0 0 5.5677
2.9883 -0.218 -0.20686 -0.22017 -0.19661 0 -0.17561 0.0011315 0.0011753 0.001344 0.00048074 -0.40728 0.13789 0 0 0 0 0 0 0 0 0 0 4.5256 0 0 0 0 0 5.7714
2.9922 -0.21151 -0.20214 -0.23089 -0.17603 0 -0.1656 0.00089522 0.00012256 -9.3375e-05 -0.00064712 -0.41663 0.13619 0 0 0 0 0 0 0 0 0 0 4.4075 0 0 0 0 0 5.7882
2.9961 -0.20694 -0.19526 -0.22623 -0.16793 0 -0.17258 0.00082181 -0.00017039 -0.00077763 -0.0011236 -0.38854 0.13433 0 0 0 0 0 0 0 0 0 0 4.2265 0 0 0 0 0 5.4805
3 -0.20322 -0.18762 -0.20557 -0.17075 0 -0.18613 0.00070441 0.00027173 -0.00041505 -0.00088096 -0.3259 0.13239 0 0 0 0 0 0 0 0 0 0 4.0073 0 0 0 0 0 4.888
3.0039 -0.19908 -0.18174 -0.18024 -0.17894 0 -0.19778 0.00042886 0.00087516 0.00044147 -0.00032545 -0.2481 0.13035 0 0 0 0 0 0 0 0 0 0 3.7839 0 0 0 0 0 4.1961
3.0078 -0.19395 -0.17875 -0.16267 -0.18499 0 -0.20431 -3.3477e-05 0.00097307 0.0008534 -6.4746e-05 -0.17853 0.1281 0 0 0 0 0 0 0 0 0 0 3.5769 0 0 0 0 0 3.6053
3.0117 -0.18821 -0.17711 -0.15619 -0.18254 0 -0.20473 -0.00063717 0.00034859 0.00032689 -0.00044771 -0.13137 0.12554 0 0 0 0 0 0 0 0 0 0 3.3832 0 0 0 0 0 3.2095
3.0156 -0.18261 -0.17351 -0.15438 -0.16949 0 -0.19658 -0.001219 -0.00059005 -0.00074996 -0.0012698 -0.10686 0.12267 0 0 0 0 0 0 0 0 0 0 3.1883 0 0 0 0 0 2.9702
3.0195 -0.17745 -0.16533 -0.1489 -0.14972 0 -0.17707 -0.0014986 -0.0011543 -0.0014699 -0.0019114 -0.096639 0.1196 0 0 0 0 0 0 0 0 0 0 2.9872 0 0 0 0 0 2.7888
3.0234 -0.17211 -0.15248 -0.13735 -0.13119 0 -0.14793 -0.0012371 -0.00094675 -0.0012269 -0.0018322 -0.092495 0.11648 0 0 0 0 0 0 0 0 0 0 2.7925 0 0 0 0 0 2.5989
3.0273 -0.16531 -0.13729 -0.12407 -0.12072 0 -0.11791 -0.00048005 -0.00017298 -0.00023168 -0.0010248 -0.090742 0.11337 0 0 0 0 0 0 0 0 0 0 2.6209 0 0 0 0 0 2.3995
3.0313 -0.15591 -0.12273 -0.11436 -0.11871 0 -0.098153 0.0003587 0.00055619 0.00072802 -3.4253e-05 -0.090358 0.11018 0 0 0 0 0 0 0 0 0 0 2.4718 0 0 0 0 0 2.2186
3.0352 -0.14365 -0.11047 -0.10902 -0.11822 0 -0.093663 0.00073496 0.00073687 0.0010099 0.00048624 -0.089374 0.10677 0 0 0 0 0 0 0 0 0 0 2.3225 0 0 0 0 0 2.0611
3.0391 -0.12945 -0.10033 -0.10451 -0.11001 0 -0.09859 0.00039194 0.00034574 0.00062054 0.00030267 -0.084513 0.10308 0 0 0 0 0 0 0 0 0 0 2.1477 0 0 0 0 0 1.8985
3.043 -0.11504 -0.091108 -0.097567 -0.090252 0 -0.10059 -0.00040479 -0.0002216 6.7232e-05 -0.00025151 -0.074056 0.099182 0 0 0 0 0 0 0 0 0 0 1.9458 0 0 0 0 0 1.7026
3.0469 -0.10212 -0.081923 -0.088845 -0.064652 0 -0.091065 -0.001059 -0.00054157 -0.00021745 -0.00062402 -0.059618 0.095241 0 0 0 0 0 0 0 0 0 0 1.7462 0 0 0 0 0 1.4754
3.0508 -0.091719 -0.072755 -0.081462 -0.045241 0 -0.072248 -0.0011255 -0.00050707 -0.00026943 -0.00055356 -0.043784 0.091393 0 0 0 0 0 0 0 0 0 0 1.5851 0 0 0 0 0 1.2373
3.0547 -0.083816 -0.064039 -0.076526 -0.041523 0 -0.054837 -0.00066693 -0.00034205 -0.00044465 -0.00026695 -0.026011 0.087642 0 0 0 0 0 0 0 0 0 0 1.4722 0 0 0 0 0 0.98921
3.0586 -0.077454 -0.055857 -0.070743 -0.052727 0 -0.048189 -0.00016991 -0.00033459 -0.00094931 -0.00020103 -0.0022393 0.08387 0 0 0 0 0 0 0 0 0 0 1.3794 0 0 0 0 0 0.69988
3.0625 -0.071142 -0.04762 -0.059056 -0.06727 0 -0.051874 -0.0001082 -0.00057575 -0.001575 -0.00054511 0.029754 0.079941 0 0 0 0 0 0 0 0 0 0 1.2653 0 0 0 0 0 0.34435
3.0664 -0.063413 -0.03851 -0.039836 -0.070125 0 -0.055866 -0.00054818 -0.00093043 -0.0019056 -0.0010586 0.064061 0.075804 0 0 0 0 0 0 0 0 0 0 1.1138 0 0 0 0 0 -0.040273
3.0703 -0.05341 -0.028257 -0.017422 -0.05283 0 -0.048868 -0.0011342 -0.0012088 -0.0017462 -0.0013282 0.086987 0.071519 0 0 0 0 0 0 0 0 0 0 0.95174 0 0 0 0 0 -0.34816
3.0742 -0.041316 -0.017501 0.00068468 -0.019045 0 -0.027448 -0.001428 -0.0013294 -0.0013088 -0.0011843 0.086275 0.067197 0 0 0 0 0 0 0 0 0 0 0.82795 0 0 0 0 0 -0.47382
3.0781 -0.028371 -0.0074354 0.0095263 0.017846 0 0.0014138 -0.0012715 -0.0013244 -0.00097157 -0.0008482 0.062442 0.062914 0 0 0 0 0 0 0 0 0 0 0.77009 0 0 0 0 0 -0.4068
3.082 -0.016318 0.00094688 0.010168 0.042972 0 0.025693 -0.00086356 -0.0012352 -0.00089234 -0.00067097 0.031667 0.058682 0 0 0 0 0 0 0 0 0 0 0.75959 0 0 0 0 0 -0.26391
3.0859 -0.0064893 0.007343 0.0080223 0.048357 0 0.036618 -0.00053295 -0.0010494 -0.00088863 -0.00075028 0.015875 0.054471 0 0 0 0 0 0 0 0 0 0 0.74673 0 0 0 0 0 -0.21616
3.0898 0.00089104 0.012003 0.0078108 0.036458 0 0.033561 -0.00045165 -0.00074718 -0.00068514 -0.00083531 0.026909 0.050266 0 0 0 0 0 0 0 0 0 0 0.69243 0 0 0 0 0 -0.361
3.0938 0.0065913 0.015185 0.0097797 0.017499 0 0.022874 -0.00053299 -0.00037978 -0.00023049 -0.00061992 0.057761 0.046081 0 0 0 0 0 0 0 0 0 0 0.5993 0 0 0 0 0 -0.6457
3.0977 0.011475 0.016788 0.010365 0.0029546 0 0.012779 -0.00055364 -6.2618e-05 0.00026431 -0.0001114 0.088506 0.041941 0 0 0 0 0 0 0 0 0 0 0.50565 0 0 0 0 0 -0.91029
3.1016 0.015547 0.01658 0.0064569 -0.00074948 0 0.0084211 -0.00035128 0.00011558 0.00057772 0.00032515 0.10219 0.037842 0 0 0 0 0 0 0 0 0 0 0.4501 0 0 0 0 0 -1.0168
3.1055 0.017864 0.014783 -0.00064612 0.0051169 0 0.0098693 6.2141e-05 0.00015627 0.0007025 0.0003101 0.097327 0.03375 0 0 0 0 0 0 0 0 0 0 0.44016 0 0 0 0 0 -0.95609
3.1094 0.017522 0.012425 -0.005159 0.01379 0 0.013406 0.0005157 0.00010599 0.00077656 -0.000165 0.086815 0.029625 0 0 0 0 0 0 0 0 0 0 0.45141 0 0 0 0 0 -0.84352
3.1133 0.014912 0.010969 -0.00095229 0.018447 0 0.014743 0.00077618 -3.5451e-05 0.00082009 -0.00070715 0.084779 0.025455 0 0 0 0 0 0 0 0 0 0 0.45417 0 0 0 0 0 -0.80953
3.1172 0.011999 0.011471 0.013231 0.017215 0 0.012235 0.00067466 -0.00031441 0.00063463 -0.00088094 0.093337 0.021256 0 0 0 0 0 0 0 0 0 0 0.43983 0 0 0 0 0 -0.88385
3.1211 0.011151 0.013986 0.031765 0.014144 0 0.008304 0.0002314 -0.00069354 5.0088e-05 -0.00058931 0.10074 0.017061 0 0 0 0 0 0 0 0 0 0 0.42301 0 0 0 0 0 -0.97352
3.125 0.013414 0.017828 0.045471 0.015299 0 0.007973 -0.00027966 -0.00093568 -0.00072072 -9.2847e-05 0.092145 0.012894 0 0 0 0 0 0 0 0 0 0 0.42092 0 0 0 0 0 -0.95198
3.1289 0.017774 0.022461 0.048364 0.023021 0 0.015169 -0.00041717 -0.00068784 -0.0010623 0.00032688 0.063361 0.0087675 0 0 0 0 0 0 0 0 0 0 0.43317 0 0 0 0 0 -0.77917
3.1328 0.022205 0.028135 0.042716 0.033381 0 0.029301 0.00016511 0.00023119 -0.00041983 0.0006738 0.025451 0.0047004 0 0 0 0 0 0 0 0 0 0 0.44254 0 0 0 0 0 -0.54635
3.1367 0.025653 0.035563 0.037896 0.039594 0 0.045048 0.0014196 0.0015775 0.0011289 0.0011663 -0.003595 0.00071306 0 0 0 0 0 0 0 0 0 0 0.43469 0 0 0 0 0 -0.40559
3.1406 0.029107 0.044869 0.042993 0.038842 0 0.056032 0.002822 0.002739 0.0027686 0.0018677 -0.01307 -0.0031891 0 0 0 0 0 0 0 0 0 0 0.41617 0 0 0 0 0 -0.44371
3.1445 0.034675 0.054908 0.058708 0.036201 0 0.05969 0.0036492 0.0031277 0.0035033 0.0024555 -0.0077292 -0.0070353 0 0 0 0 0 0 0 0 0 0 0.41204 0 0 0 0 0 -0.60885
3.1484 0.043424 0.063871 0.075704 0.041206 0 0.059181 0.0034709 0.0026137 0.0029408 0.0024494 -0.0032916 -0.010882 0 0 0 0 0 0 0 0 0 0 0.44504 0 0 0 0 0 -0.75366
3.1523 0.054058 0.070866 0.081958 0.059157 0 0.060565 0.0024804 0.0016272 0.0016127 0.0017237 -0.01314 -0.01477 0 0 0 0 0 0 0 0 0 0 0.51559 0 0 0 0 0 -0.76058
3.1563 0.063816 0.077032 0.073767 0.084893 0 0.067731 0.0013722 0.00082565 0.00052946 0.00076894 -0.037137 -0.018681 0 0 0 0 0 0 0 0 0 0 0.59991 0 0 0 0 0 -0.64464
3.1602 0.070902 0.084897 0.060694 0.10562 0 0.079669 0.0008342 0.00059945 0.00035608 0.00035488 -0.061522 -0.022536 0 0 0 0 0 0 0 0 0 0 0.66633 0 0 0 0 0 -0.54636
3.1641 0.076173 0.096187 0.058902 0.11141 0 0.092335 0.0010561 0.00082691 0.00093081 0.00084237 -0.069736 -0.026234 0 0 0 0 0 0 0 0 0 0 0.69382 0 0 0 0 0 -0.61876
3.168 0.082356 0.10989 0.07746 0.10442 0 0.10284 0.0016467 0.0010612 0.0015161 0.001794 -0.055208 -0.029723 0 0 0 0 0 0 0 0 0 0 0.67772 0 0 0 0 0 -0.9019
3.1719 0.091377 0.12246 0.10944 0.097757 0 0.11152 0.0020051 0.00095072 0.0015022 0.00231 -0.025718 -0.033025 0 0 0 0 0 0 0 0 0 0 0.6219 0 0 0 0 0 -1.2903
3.1758 0.10227 0.13021 0.13657 0.10397 0 0.11995 0.0018089 0.00051549 0.00090893 0.0018338 0.0039349 -0.03621 0 0 0 0 0 0 0 0 0 0 0.52912 0 0 0 0 0 -1.6212
3.1797 0.11171 0.13215 0.14437 0.1231 0 0.12767 0.0012155 7.0315e-05 0.00027456 0.00068757 0.02445 -0.039335 0 0 0 0 0 0 0 0 0 0 0.40036 0 0 0 0 0 -1.8084
3.1836 0.11682 0.13071 0.13456 0.14154 0 0.13166 0.00065699 -8.4417e-05 0.00011162 -0.00018459 0.038843 -0.042404 0 0 0 0 0 0 0 0 0 0 0.24183 0 0 0 0 0 -1.9055
3.1875 0.11777 0.12968 0.12319 0.1439 0 0.12979 0.00046318 9.7088e-05 0.00046806 -5.6614e-05 0.057647 -0.04538 0 0 0 0 0 0 0 0 0 0 0.069252 0 0 0 0 0 -2.0429
3.1914 0.11768 0.1312 0.12568 0.12768 0 0.12436 0.00064843 0.00042328 0.00096419 0.00092668 0.086922 -0.048231 0 0 0 0 0 0 0 0 0 0 -0.098397 0 0 0 0 0 -2.2946
3.1953 0.11987 0.1342 0.14236 0.10726 0 0.12137 0.0009918 0.00066896 0.0011938 0.001889 0.12032 -0.050955 0 0 0 0 0 0 0 0 0 0 -0.25122 0 0 0 0 0 -2.5975
3.1992 0.12499 0.13587 0.15824 0.10245 0 0.12524 0.0012611 0.00074838 0.0010702 0.0020191 0.14333 -0.053569 0 0 0 0 0 0 0 0 0 0 -0.39496 0 0 0 0 0 -2.8011
3.2031 0.13065 0.13443 0.15742 0.12104 0 0.13412 0.0013489 0.00071959 0.00081915 0.0012793 0.14689 -0.056069 0 0 0 0 0 0 0 0 0 0 -0.54439 0 0 0 0 0 -2.8119
3.207 0.13373 0.13096 0.13855 0.1508 0 0.14089 0.0012424 0.00066772 0.00069276 0.00037884 0.13824 -0.058416 0 0 0 0 0 0 0 0 0 0 -0.70847 0 0 0 0 0 -2.7006
3.2109 0.13327 0.12846 0.11639 0.16871 0 0.13979 0.00093741 0.00061002 0.0007161 7.3801e-05 0.13814 -0.060567 0 0 0 0 0 0 0 0 0 0 -0.8809 0 0 0 0 0 -2.6694
3.2148 0.1312 0.12927 0.1079 0.1599 0 0.13232 0.00043271 0.00050261 0.00069042 0.00047668 0.16507 -0.062518 0 0 0 0 0 0 0 0 0 0 -1.0444 0 0 0 0 0 -2.8938
3.2188 0.13048 0.13309 0.11637 0.13035 0 0.12646 -0.00019458 0.00030763 0.00040361 0.0010173 0.21905 -0.064328 0 0 0 0 0 0 0 0 0 0 -1.1847 0 0 0 0 0 -3.3707
3.2227 0.13249 0.13751 0.12907 0.10253 0 0.12947 -0.00075378 3.6876e-05 -0.00017056 0.0010476 0.27943 -0.066077 0 0 0 0 0 0 0 0 0 0 -1.3005 0 0 0 0 0 -3.9058
3.2266 0.13608 0.14015 0.13076 0.097705 0 0.14109 -0.0010286 -0.00025682 -0.00084476 0.00047504 0.31926 -0.067793 0 0 0 0 0 0 0 0 0 0 -1.4003 0 0 0 0 0 -4.2554
3.2305 0.13916 0.14051 0.11924 0.11999 0 0.15368 -0.00092864 -0.00050535 -0.0013479 -0.00018162 0.32492 -0.069417 0 0 0 0 0 0 0 0 0 0 -1.4897 0 0 0 0 0 -4.3049
3.2344 0.1407 0.13993 0.10748 0.15442 0 0.15906 -0.00056052 -0.00063794 -0.0014907 -0.00033343 0.30489 -0.070847 0 0 0 0 0 0 0 0 0 0 -1.5631 0 0 0 0 0 -4.1381
3.2383 0.14145 0.1399 0.10982 0.17923 0 0.15519 -0.00014925 -0.00059677 -0.0012661 9.3632e-05 0.2811 -0.072018 0 0 0 0 0 0 0 0 0 0 -1.6079 0 0 0 0 0 -3.9483
3.2422 0.1426 0.14069 0.12666 0.18139 0 0.14647 0.00011668 -0.00037952 -0.00084898 0.00059631 0.27115 -0.072965 0 0 0 0 0 0 0 0 0 0 -1.6192 0 0 0 0 0 -3.8786
3.2461 0.14418 0.14144 0.14338 0.16341 0 0.13827 0.00018017 -8.0591e-05 -0.00050319 0.00059123 0.2766 -0.073804 0 0 0 0 0 0 0 0 0 0 -1.6096 0 0 0 0 0 -3.9313
3.25 0.14503 0.14147 0.14525 0.13873 0 0.13229 9.4054e-05 0.00013566 -0.00042449 -2.6006e-05 0.28576 -0.074638 0 0 0 0 0 0 0 0 0 0 -1.6028 0 0 0 0 0 -4.0045
3.2539 0.14434 0.14112 0.13322 0.1217 0 0.12774 -5.4691e-05 0.00014774 -0.0005962 -0.00078841 0.2858 -0.075479 0 0 0 0 0 0 0 0 0 0 -1.6134 0 0 0 0 0 -4.0005
3.2578 0.14303 0.14123 0.12398 0.1203 0 0.12608 -0.00018611 -7.6976e-06 -0.00077423 -0.0010919 0.2722 -0.07623 0 0 0 0 0 0 0 0 0 0 -1.6322 0 0 0 0 0 -3.8936
3.2617 0.1432 0.14177 0.13315 0.13407 0 0.13214 -0.00022252 -0.00014005 -0.00066119 -0.0007253 0.2486 -0.076766 0 0 0 0 0 0 0 0 0 0 -1.6291 0 0 0 0 0 -3.7121
3.2656 0.14585 0.14104 0.15794 0.15548 0 0.14836 -9.793e-05 -5.5455e-05 -0.00016784 -1.2188e-05 0.22066 -0.077018 0 0 0 0 0 0 0 0 0 0 -1.5757 0 0 0 0 0 -3.4805
3.2695 0.14911 0.13656 0.1771 0.172 0 0.16741 0.00018673 0.00026691 0.0004654 0.00052032 0.19248 -0.07702 0 0 0 0 0 0 0 0 0 0 -1.4676 0 0 0 0 0 -3.2013
3.2734 0.14894 0.12694 0.16966 0.17012 0 0.17272 0.00051892 0.00063946 0.00083761 0.00059718 0.16838 -0.076864 0 0 0 0 0 0 0 0 0 0 -1.3276 0 0 0 0 0 -2.8918
3.2773 0.14203 0.11305 0.13478 0.14226 0 0.15025 0.00072189 0.00081502 0.00073565 0.00035728 0.15484 -0.076634 0 0 0 0 0 0 0 0 0 0 -1.186 0 0 0 0 0 -2.6143
3.2813 0.12852 0.097551 0.093565 0.094097 0 0.1025 0.00068531 0.00068544 0.00034204 0.00012408 0.15628 -0.076355 0 0 0 0 0 0 0 0 0 0 -1.0561 0 0 0 0 0 -2.4365
3.2852 0.11203 0.0832 0.070407 0.045332 0 0.051345 0.00046053 0.00034591 7.2818e-05 5.374e-05 0.16697 -0.07601 0 0 0 0 0 0 0 0 0 0 -0.9254 0 0 0 0 0 -2.3465
3.2891 0.097054 0.07134 0.07132 0.01963 0 0.024097 0.00021214 -2.2368e-05 0.00016665 2.349e-06 0.16904 -0.075581 0 0 0 0 0 0 0 0 0 0 -0.77197 0 0 0 0 0 -2.2181
3.293 0.085819 0.061679 0.079822 0.028354 0 0.032594 6.1123e-05 -0.00031485 0.00042558 -0.00029266 0.14326 -0.075081 0 0 0 0 0 0 0 0 0 0 -0.58893 0 0 0 0 0 -1.8948
3.2969 0.077295 0.053198 0.073922 0.060394 0 0.063029 -1.7849e-05 -0.00053995 0.00040252 -0.00091781 0.08663 -0.074539 0 0 0 0 0 0 0 0 0 0 -0.39444 0 0 0 0 0 -1.3399
3.3008 0.068898 0.045177 0.047623 0.088089 0 0.086158 -0.00012656 -0.00070806 -0.00010563 -0.0016513 0.020332 -0.073965 0 0 0 0 0 0 0 0 0 0 -0.21637 0 0 0 0 0 -0.71364
3.3047 0.059068 0.037517 0.016362 0.086823 0 0.080067 -0.0002712 -0.00072558 -0.00074767 -0.0020964 -0.022557 -0.073341 0 0 0 0 0 0 0 0 0 0 -0.066155 0 0 0 0 0 -0.27834
3.3086 0.048419 0.030427 0.0017818 0.053559 0 0.046502 -0.00029282 -0.00044626 -0.00085756 -0.001955 -0.022669 -0.072646 0 0 0 0 0 0 0 0 0 0 0.072954 0 0 0 0 0 -0.19088
3.3125 0.038758 0.024076 0.011189 0.0090436 0 0.0074682 -1.6997e-05 0.00014877 -8.5601e-05 -0.0012344 0.0081207 -0.071881 0 0 0 0 0 0 0 0 0 0 0.23095 0 0 0 0 0 -0.35869
3.3164 0.031286 0.018638 0.031528 -0.01862 0 -0.013818 0.00050352 0.00083755 0.0011656 -0.00025829 0.033883 -0.071081 0 0 0 0 0 0 0 0 0 0 0.42281 0 0 0 0 0 -0.49758
3.3203 0.025816 0.014524 0.04284 -0.015638 0 -0.010431 0.00092373 0.0012649 0.0019687 0.00050094 0.022187 -0.070285 0 0 0 0 0 0 0 0 0 0 0.63342 0 0 0 0 0 -0.35415
3.3242 0.021547 0.012388 0.037179 0.0083805 0 0.0065683 0.00085175 0.0012044 0.0016272 0.00066803 -0.030903 -0.069503 0 0 0 0 0 0 0 0 0 0 0.82991 0 0 0 0 0 0.095003
3.3281 0.018294 0.012763 0.024418 0.030722 0 0.021213 0.00022345 0.00073456 0.00029937 0.00016703 -0.099576 -0.068712 0 0 0 0 0 0 0 0 0 0 0.98901 0 0 0 0 0 0.63767
3.332 0.016781 0.015673 0.020268 0.035424 0 0.02664 -0.00055283 0.00015787 -0.0010954 -0.00072122 -0.15088 -0.067891 0 0 0 0 0 0 0 0 0 0 1.1126 0 0 0 0 0 1.011
3.3359 0.017746 0.020587 0.029561 0.025262 0 0.027478 -0.00087142 -0.0002579 -0.0016299 -0.0014956 -0.17036 -0.067041 0 0 0 0 0 0 0 0 0 0 1.2171 0 0 0 0 0 1.1062
3.3398 0.020926 0.026691 0.041862 0.016463 0 0.030849 -0.00042705 -0.00046196 -0.0011167 -0.0017151 -0.16858 -0.066186 0 0 0 0 0 0 0 0 0 0 1.3095 0 0 0 0 0 1.0175
3.3438 0.025051 0.033186 0.043275 0.022383 0 0.037155 0.00050168 -0.00055867 -0.00018811 -0.0012633 -0.16542 -0.065333 0 0 0 0 0 0 0 0 0 0 1.3767 0 0 0 0 0 0.91301
3.3477 0.028848 0.039349 0.031762 0.04149 0 0.04041 0.0012585 -0.00059785 0.00033418 -0.00041197 -0.16944 -0.064447 0 0 0 0 0 0 0 0 0 0 1.4015 0 0 0 0 0 0.86979
3.3516 0.031987 0.044505 0.020068 0.059809 0 0.03667 0.0013468 -0.00047186 0.00017286 0.00037904 -0.17236 -0.063469 0 0 0 0 0 0 0 0 0 0 1.3877 0 0 0 0 0 0.83008
3.3555 0.035017 0.048154 0.023189 0.06427 0 0.030365 0.00083118 -5.291e-05 -0.00023887 0.00078027 -0.16173 -0.06236 0 0 0 0 0 0 0 0 0 0 1.3651 0 0 0 0 0 0.70078
3.3594 0.03843 0.05021 0.043032 0.05406 0 0.030912 0.00025285 0.00057449 -0.00026714 0.00078123 -0.13662 -0.061144 0 0 0 0 0 0 0 0 0 0 1.3638 0 0 0 0 0 0.47565
3.3633 0.041898 0.050999 0.065644 0.040123 0 0.042767 0.00014212 0.0010658 0.00026584 0.00060718 -0.10943 -0.059889 0 0 0 0 0 0 0 0 0 0 1.3789 0 0 0 0 0 0.24932
3.3672 0.044435 0.050798 0.073773 0.034419 0 0.059404 0.00056902 0.0010627 0.00091251 0.00046497 -0.092432 -0.058657 0 0 0 0 0 0 0 0 0 0 1.3628 0 0 0 0 0 0.11631
3.3711 0.045229 0.049222 0.062452 0.039407 0 0.06797 0.0011198 0.00053014 0.0010522 0.0003684 -0.084243 -0.057453 0 0 0 0 0 0 0 0 0 0 1.2597 0 0 0 0 0 0.070304
3.375 0.044175 0.04515 0.042675 0.046818 0 0.060445 0.0012915 -0.00015144 0.00049985 0.00019932 -0.070864 -0.056228 0 0 0 0 0 0 0 0 0 0 1.0549 0 0 0 0 0 0.013404
3.3789 0.041573 0.037518 0.030097 0.045656 0 0.040503 0.00092948 -0.00046358 -0.00031585 -8.6452e-05 -0.040307 -0.054934 0 0 0 0 0 0 0 0 0 0 0.7942 0 0 0 0 0 -0.1369
3.3828 0.037425 0.026456 0.030176 0.031548 0 0.019573 0.00032713 -0.00016933 -0.00075224 -0.00034876 0.0047698 -0.053566 0 0 0 0 0 0 0 0 0 0 0.55189 0 0 0 0 0 -0.36105
3.3867 0.031265 0.01376 0.033939 0.0096702 0 0.00633 -6.156e-05 0.00050319 -0.00052378 -0.00038165 0.049912 -0.052166 0 0 0 0 0 0 0 0 0 0 0.37412 0 0 0 0 0 -0.56575
3.3906 0.022819 0.0021052 0.027772 -0.009906 0 8.5016e-05 -3.5335e-06 0.0010781 9.134e-05 -0.00013953 0.084167 -0.050787 0 0 0 0 0 0 0 0 0 0 0.24789 0 0 0 0 0 -0.69642
3.3945 0.012838 -0.0064439 0.0071742 -0.019424 0 -0.00597 0.00037409 0.0012423 0.00056505 0.00018107 0.11141 -0.049447 0 0 0 0 0 0 0 0 0 0 0.12369 0 0 0 0 0 -0.8091
3.3984 0.0031267 -0.01143 -0.01868 -0.017533 0 -0.015806 0.00076302 0.0010713 0.00061476 0.00031422 0.14515 -0.048127 0 0 0 0 0 0 0 0 0 0 -0.030267 0 0 0 0 0 -1.0171
3.4023 -0.004419 -0.013712 -0.035229 -0.0085491 0 -0.025513 0.00095625 0.00088617 0.0004084 0.00018725 0.19173 -0.046802 0 0 0 0 0 0 0 0 0 0 -0.19447 0 0 0 0 0 -1.3604
3.4063 -0.0089342 -0.014299 -0.035212 0.00094499 0 -0.027232 0.00096735 0.00091213 0.00032536 -4.6956e-06 0.23937 -0.045473 0 0 0 0 0 0 0 0 0 0 -0.31677 0 0 0 0 0 -1.7329
3.4102 -0.010851 -0.013513 -0.02402 0.0054323 0 -0.017722 0.00091978 0.0010786 0.0005478 -7.5187e-06 0.2654 -0.044156 0 0 0 0 0 0 0 0 0 0 -0.3641 0 0 0 0 0 -1.9499
3.4141 -0.011145 -0.011261 -0.01377 0.0026298 0 -0.0026398 0.0008681 0.0011318 0.00088369 0.00020503 0.25564 -0.042861 0 0 0 0 0 0 0 0 0 0 -0.35552 0 0 0 0 0 -1.8996
3.418 -0.01042 -0.0079901 -0.012656 -0.0055375 0 0.0077382 0.00074751 0.00091121 0.00096412 0.00037218 0.2173 -0.041568 0 0 0 0 0 0 0 0 0 0 -0.34291 0 0 0 0 0 -1.6341
3.4219 -0.0087667 -0.005156 -0.019375 -0.013662 0 0.006992 0.00048408 0.00050029 0.0005982 0.0001989 0.17283 -0.040252 0 0 0 0 0 0 0 0 0 0 -0.35785 0 0 0 0 0 -1.3143
3.4258 -0.0064146 -0.0045128 -0.026454 -0.015935 0 -0.0028909 0.00012314 0.00011826 -4.9127e-05 -0.00032199 0.14068 -0.03891 0 0 0 0 0 0 0 0 0 0 -0.37691 0 0 0 0 0 -1.0659
3.4297 -0.0043014 -0.0067979 -0.027853 -0.010516 0 -0.014527 -0.00017466 -0.00010323 -0.00059262 -0.00085158 0.12159 -0.037581 0 0 0 0 0 0 0 0 0 0 -0.34059 0 0 0 0 0 -0.88596
3.4336 -0.0037373 -0.01112 -0.023481 -0.0018902 0 -0.021839 -0.00026879 -0.00021368 -0.00072355 -0.0009893 0.10277 -0.036312 0 0 0 0 0 0 0 0 0 0 -0.20899 0 0 0 0 0 -0.68314
3.4375 -0.0053932 -0.015763 -0.017606 0.0017473 0 -0.023841 -0.00016253 -0.00032494 -0.00040785 -0.00063112 0.074338 -0.035115 0 0 0 0 0 0 0 0 0 0 -0.001002 0 0 0 0 0 -0.39991
3.4414 -0.0086796 -0.019736 -0.014289 -0.0049672 0 -0.023038 1.3927e-05 -0.00043533 0.00014045 -5.1392e-05 0.040888 -0.033952 0 0 0 0 0 0 0 0 0 0 0.2202 0 0 0 0 0 -0.084846
3.4453 -0.012297 -0.023621 -0.01474 -0.019409 0 -0.021838 0.00014068 -0.00040871 0.00063085 0.00036462 0.016457 -0.032771 0 0 0 0 0 0 0 0 0 0 0.40146 0 0 0 0 0 0.15728
3.4492 -0.015547 -0.02891 -0.018265 -0.032457 0 -0.021481 0.00021846 -0.00014089 0.00085059 0.00045675 0.0088983 -0.031553 0 0 0 0 0 0 0 0 0 0 0.54197 0 0 0 0 0 0.28209
3.4531 -0.019126 -0.036458 -0.024448 -0.036369 0 -0.023758 0.00033274 0.00026974 0.00071763 0.00035424 0.0099713 -0.030335 0 0 0 0 0 0 0 0 0 0 0.68543 0 0 0 0 0 0.36571
3.457 -0.024533 -0.045551 -0.033677 -0.032447 0 -0.031791 0.00050755 0.00054926 0.00026655 0.00022911 0.0014142 -0.02918 0 0 0 0 0 0 0 0 0 0 0.87269 0 0 0 0 0 0.54492
3.4609 -0.032595 -0.054448 -0.045812 -0.03107 0 -0.047315 0.00061171 0.00047353 -0.00036662 4.3824e-05 -0.028993 -0.028129 0 0 0 0 0 0 0 0 0 0 1.1027 0 0 0 0 0 0.89587
3.4648 -0.042518 -0.061844 -0.059156 -0.043013 0 -0.066935 0.00044422 8.1572e-05 -0.00095372 -0.00039122 -0.076953 -0.027173 0 0 0 0 0 0 0 0 0 0 1.3376 0 0 0 0 0 1.3684
3.4688 -0.052427 -0.067798 -0.071305 -0.06913 0 -0.082553 -4.896e-05 -0.00033558 -0.0012267 -0.0010864 -0.12618 -0.026273 0 0 0 0 0 0 0 0 0 0 1.5424 0 0 0 0 0 1.8334
3.4727 -0.060886 -0.073313 -0.080981 -0.097795 0 -0.087466 -0.00062787 -0.00047176 -0.00099721 -0.0016504 -0.16242 -0.025403 0 0 0 0 0 0 0 0 0 0 1.7166 0 0 0 0 0 2.1895
3.4766 -0.067937 -0.079076 -0.088732 -0.11318 0 -0.083088 -0.00085815 -0.00025491 -0.0002879 -0.0015056 -0.183 -0.024562 0 0 0 0 0 0 0 0 0 0 1.8858 0 0 0 0 0 2.4239
3.4805 -0.074662 -0.084706 -0.095703 -0.10788 0 -0.079032 -0.00043081 0.00011376 0.00063101 -0.00042914 -0.1941 -0.023764 0 0 0 0 0 0 0 0 0 0 2.0661 0 0 0 0 0 2.5811
3.4844 -0.081761 -0.089227 -0.10197 -0.089216 0 -0.084993 0.00054033 0.00035546 0.0013619 0.0010925 -0.20082 -0.023018 0 0 0 0 0 0 0 0 0 0 2.2406 0 0 0 0 0 2.6898
3.4883 -0.088609 -0.092152 -0.10631 -0.073759 0 -0.10131 0.0015157 0.00035984 0.0016092 0.0021152 -0.20183 -0.022331 0 0 0 0 0 0 0 0 0 0 2.3747 0 0 0 0 0 2.7336
3.4922 -0.093765 -0.093937 -0.10758 -0.074528 0 -0.11753 0.0018815 0.00026639 0.0013743 0.0019733 -0.19412 -0.021727 0 0 0 0 0 0 0 0 0 0 2.4529 0 0 0 0 0 2.6939
3.4961 -0.096382 -0.095219 -0.10591 -0.091454 0 -0.12121 0.001416 0.00032657 0.00097188 0.00087394 -0.18156 -0.021259 0 0 0 0 0 0 0 0 0 0 2.4996 0 0 0 0 0 2.6095
3.5 -0.097039 -0.095653 -0.10218 -0.1124 0 -0.1094 0.00049435 0.00067909 0.00082685 -0.00021933 -0.17683 -0.020979 0 0 0 0 0 0 0 0 0 0 2.5581 0 0 0 0 0 2.5771
3.5039 -0.097076 -0.093679 -0.096574 -0.12305 0 -0.091568 -0.00016877 0.0012232 0.0011639 -0.00037628 -0.19292 -0.020889 0 0 0 0 0 0 0 0 0 0 2.6494 0 0 0 0 0 2.6812
3.5078 -0.097032 -0.087728 -0.087953 -0.11694 0 -0.080896 -7.6675e-05 0.0016733 0.0018035 0.00049927 -0.23174 -0.020925 0 0 0 0 0 0 0 0 0 0 2.7532 0 0 0 0 0 2.9179
3.5117 -0.095783 -0.077884 -0.075219 -0.098128 0 -0.081725 0.00062811 0.0017347 0.0022347 0.0015644 -0.28057 -0.020988 0 0 0 0 0 0 0 0 0 0 2.8282 0 0 0 0 0 3.1868
3.5156 -0.091362 -0.066427 -0.059387 -0.075797 0 -0.085328 0.0012384 0.0012762 0.0019569 0.0017388 -0.31986 -0.021024 0 0 0 0 0 0 0 0 0 0 2.8534 0 0 0 0 0 3.36
3.5195 -0.082817 -0.056613 -0.044045 -0.056862 0 -0.078414 0.0010273 0.00040604 0.0008651 0.00061492 -0.33537 -0.021061 0 0 0 0 0 0 0 0 0 0 2.8445 0 0 0 0 0 3.3637
3.5234 -0.071463 -0.050613 -0.033471 -0.042919 0 -0.056671 -0.00015625 -0.00057012 -0.00061289 -0.0011995 -0.32457 -0.021185 0 0 0 0 0 0 0 0 0 0 2.8296 0 0 0 0 0 3.2044
3.5273 -0.060332 -0.048306 -0.03001 -0.03284 0 -0.030496 -0.0017251 -0.0012784 -0.001765 -0.0025767 -0.29349 -0.021462 0 0 0 0 0 0 0 0 0 0 2.8093 0 0 0 0 0 2.9286
3.5313 -0.052281 -0.0478 -0.03302 -0.027027 0 -0.017119 -0.0027662 -0.0014398 -0.0020674 -0.0027476 -0.24907 -0.021875 0 0 0 0 0 0 0 0 0 0 2.7452 0 0 0 0 0 2.5685
3.5352 -0.048313 -0.047024 -0.039907 -0.028406 0 -0.025864 -0.0026993 -0.00099795 -0.0015228 -0.0018178 -0.19517 -0.02233 0 0 0 0 0 0 0 0 0 0 2.5921 0 0 0 0 0 2.1294
3.5391 -0.047365 -0.044935 -0.047672 -0.039019 0 -0.049653 -0.0016578 -0.00014693 -0.00059988 -0.00054487 -0.13488 -0.022731 0 0 0 0 0 0 0 0 0 0 2.3462 0 0 0 0 0 1.6235
3.543 -0.047447 -0.041505 -0.053297 -0.055554 0 -0.070119 -0.00030918 0.00076507 0.00016604 0.00033887 -0.075176 -0.023047 0 0 0 0 0 0 0 0 0 0 2.0596 0 0 0 0 0 1.1058
3.5469 -0.046946 -0.036939 -0.053328 -0.06847 0 -0.071673 0.00068642 0.0014063 0.00055989 0.00063183 -0.027529 -0.023335 0 0 0 0 0 0 0 0 0 0 1.8039 0 0 0 0 0 0.67041
3.5508 -0.045076 -0.031205 -0.044516 -0.066594 0 -0.052537 0.0011052 0.0016065 0.00073596 0.00061101 -0.002854 -0.023691 0 0 0 0 0 0 0 0 0 0 1.6145 0 0 0 0 0 0.40377
3.5547 -0.04152 -0.02435 -0.026285 -0.04469 0 -0.024347 0.0011483 0.0013971 0.00092394 0.00058858 -0.0042995 -0.024179 0 0 0 0 0 0 0 0 0 0 1.4659 0 0 0 0 0 0.33158
3.5586 -0.036046 -0.016995 -0.0030162 -0.0087308 0 -0.0021611 0.001092 0.00094799 0.0011129 0.00056754 -0.023472 -0.024796 0 0 0 0 0 0 0 0 0 0 1.3005 0 0 0 0 0 0.39456
3.5625 -0.028626 -0.010126 0.017033 0.025498 0 0.0060392 0.00099085 0.00047021 0.0010454 0.00031689 -0.04298 -0.025477 0 0 0 0 0 0 0 0 0 0 1.0831 0 0 0 0 0 0.46614
3.5664 -0.019805 -0.0041466 0.026801 0.040909 0 0.0027093 0.00072001 0.00014465 0.00053233 -0.00026735 -0.044191 -0.026143 0 0 0 0 0 0 0 0 0 0 0.82981 0 0 0 0 0 0.40278
3.5703 -0.010604 0.0018096 0.025911 0.030259 0 -0.0034299 0.00025798 8.2399e-05 -0.00024544 -0.00092802 -0.016448 -0.026747 0 0 0 0 0 0 0 0 0 0 0.58642 0 0 0 0 0 0.10898
3.5742 -0.0018348 0.0092979 0.021447 0.0026928 0 -0.0039105 -0.00014777 0.00028756 -0.00079213 -0.0012052 0.036859 -0.027287 0 0 0 0 0 0 0 0 0 0 0.38157 0 0 0 0 0 -0.40725
3.5781 0.0065576 0.018969 0.022398 -0.019906 0 0.0054536 -0.00016258 0.00062691 -0.00070499 -0.0008479 0.099235 -0.027798 0 0 0 0 0 0 0 0 0 0 0.2011 0 0 0 0 0 -1.0224
3.582 0.015306 0.029461 0.032016 -0.016193 0 0.023835 0.0002649 0.0008606 -5.9103e-05 -8.0442e-05 0.15013 -0.028329 0 0 0 0 0 0 0 0 0 0 0.0082804 0 0 0 0 0 -1.5561
3.5859 0.024835 0.038136 0.044907 0.019555 0 0.046202 0.00074628 0.00076975 0.00061896 0.00054354 0.17804 -0.028903 0 0 0 0 0 0 0 0 0 0 -0.2123 0 0 0 0 0 -1.8844
3.5898 0.034454 0.043348 0.051968 0.071404 0 0.064841 0.00073993 0.00032117 0.00079559 0.00058565 0.18874 -0.029502 0 0 0 0 0 0 0 0 0 0 -0.43213 0 0 0 0 0 -2.0333
3.5938 0.042682 0.046279 0.049117 0.11077 0 0.072476 6.5941e-05 -0.00026963 0.00038951 7.5712e-05 0.20077 -0.030069 0 0 0 0 0 0 0 0 0 0 -0.60042 0 0 0 0 0 -2.165
3.5977 0.048622 0.050425 0.04186 0.11586 0 0.06698 -0.00084059 -0.00066813 -0.00018446 -0.00053272 0.22881 -0.030543 0 0 0 0 0 0 0 0 0 0 -0.6891 0 0 0 0 0 -2.439
3.6016 0.053086 0.058783 0.0411 0.087908 0 0.05465 -0.001232 -0.00067091 -0.00042306 -0.00075654 0.26714 -0.030895 0 0 0 0 0 0 0 0 0 0 -0.71767 0 0 0 0 0 -2.8466
3.6055 0.058225 0.07099 0.053478 0.051431 0 0.047934 -0.00068715 -0.00037077 -0.00019513 -0.00047714 0.2889 -0.031144 0 0 0 0 0 0 0 0 0 0 -0.73479 0 0 0 0 0 -3.169
3.6094 0.065709 0.083025 0.074867 0.036682 0 0.057145 0.00048175 -7.7046e-05 0.00018614 2.1457e-06 0.26594 -0.03133 0 0 0 0 0 0 0 0 0 0 -0.77529 0 0 0 0 0 -3.133
3.6133 0.074982 0.089991 0.093086 0.056767 0 0.081635 0.0014516 -4.0809e-05 0.00032827 0.0002671 0.19606 -0.031476 0 0 0 0 0 0 0 0 0 0 -0.83395 0 0 0 0 0 -2.6612
3.6172 0.083247 0.089853 0.097774 0.097111 0 0.10812 0.0015777 -0.00022298 0.00017623 0.00018267 0.11405 -0.03156 0 0 0 0 0 0 0 0 0 0 -0.87901 0 0 0 0 0 -2.0059
3.6211 0.087428 0.085015 0.088893 0.12635 0 0.11913 0.00094712 -0.00032273 5.465e-05 1.1025e-05 0.072803 -0.031545 0 0 0 0 0 0 0 0 0 0 -0.88921 0 0 0 0 0 -1.6182
3.625 0.086595 0.080447 0.076531 0.12097 0 0.10607 0.00029393 -5.3753e-05 0.00030083 0.00015205 0.10489 -0.031413 0 0 0 0 0 0 0 0 0 0 -0.87625 0 0 0 0 0 -1.8181
3.6289 0.082831 0.079945 0.072435 0.084548 0 0.076824 0.0003409 0.00057608 0.00087638 0.00073698 0.19381 -0.03119 0 0 0 0 0 0 0 0 0 0 -0.87044 0 0 0 0 0 -2.5206
3.6328 0.079796 0.083661 0.080819 0.046025 0 0.051394 0.0011521 0.0012396 0.0013675 0.0014439 0.28003 -0.030917 0 0 0 0 0 0 0 0 0 0 -0.885 0 0 0 0 0 -3.2531
3.6367 0.080168 0.08882 0.096174 0.037697 0 0.048329 0.0020757 0.0015515 0.0013824 0.0017221 0.30053 -0.030601 0 0 0 0 0 0 0 0 0 0 -0.89541 0 0 0 0 0 -3.4794
3.6406 0.084032 0.09268 0.10912 0.070019 0 0.071904 0.0023268 0.001387 0.00094129 0.0012577 0.23328 -0.030199 0 0 0 0 0 0 0 0 0 0 -0.85619 0 0 0 0 0 -2.9907
3.6445 0.089396 0.094975 0.11437 0.12294 0 0.10925 0.0016863 0.00097659 0.00045452 0.00028871 0.11289 -0.029656 0 0 0 0 0 0 0 0 0 0 -0.74103 0 0 0 0 0 -2.0593
3.6484 0.094161 0.09771 0.11366 0.16067 0 0.13904 0.00069248 0.00069762 0.0003019 -0.00052601 0.0054381 -0.02896 0 0 0 0 0 0 0 0 0 0 -0.56988 0 0 0 0 0 -1.2364
3.6523 0.097766 0.10276 0.11209 0.15849 0 0.14522 0.00015868 0.00075073 0.00043679 -0.00061087 -0.037752 -0.02816 0 0 0 0 0 0 0 0 0 0 -0.39786 0 0 0 0 0 -0.95387
3.6563 0.10117 0.10964 0.11246 0.12083 0 0.12663 0.00045295 0.0010023 0.00042267 4.5877e-05 -0.012807 -0.027321 0 0 0 0 0 0 0 0 0 0 -0.27543 0 0 0 0 0 -1.2367
3.6602 0.10547 0.11559 0.11322 0.077225 0 0.096996 0.0011775 0.0011152 -0.000121 0.00084478 0.040083 -0.026452 0 0 0 0 0 0 0 0 0 0 -0.21422 0 0 0 0 0 -1.7308
3.6641 0.11043 0.11776 0.11151 0.059772 0 0.076001 0.0015241 0.0008402 -0.0011001 0.0010304 0.070086 -0.025491 0 0 0 0 0 0 0 0 0 0 -0.18641 0 0 0 0 0 -1.9963
3.668 0.11445 0.11558 0.10715 0.079547 0 0.077196 0.00098598 0.00021583 -0.0019713 0.00029925 0.052125 -0.024353 0 0 0 0 0 0 0 0 0 0 -0.15513 0 0 0 0 0 -1.8267
3.6719 0.11573 0.11116 0.10308 0.1196 0 0.099644 -0.00019269 -0.00047018 -0.0021958 -0.00093377 0.00053816 -0.023008 0 0 0 0 0 0 0 0 0 0 -0.10691 0 0 0 0 0 -1.3616
3.6758 0.1137 0.10743 0.10191 0.14883 0 0.12816 -0.0012081 -0.00089988 -0.0016921 -0.0018375 -0.046074 -0.021508 0 0 0 0 0 0 0 0 0 0 -0.058564 0 0 0 0 0 -0.94454
3.6797 0.10951 0.10587 0.10257 0.14556 0 0.1426 -0.0013494 -0.00093228 -0.00086606 -0.0017952 -0.05424 -0.019945 0 0 0 0 0 0 0 0 0 0 -0.035581 0 0 0 0 0 -0.86053
3.6836 0.10519 0.10572 0.10135 0.11303 0 0.13124 -0.00055604 -0.00064984 -0.00021688 -0.00085394 -0.017727 -0.018369 0 0 0 0 0 0 0 0 0 0 -0.044691 0 0 0 0 0 -1.1497
3.6875 0.1023 0.10502 0.096291 0.07594 0 0.099813 0.00057049 -0.00024587 8.7398e-05 0.00036003 0.040643 -0.016763 0 0 0 0 0 0 0 0 0 0 -0.066447 0 0 0 0 0 -1.6063
3.6914 0.101 0.10248 0.090285 0.0614 0 0.069048 0.0012733 0.00012804 0.00026698 0.0011593 0.085771 -0.015069 0 0 0 0 0 0 0 0 0 0 -0.073847 0 0 0 0 0 -1.9348
3.6953 0.10023 0.098292 0.08888 0.078865 0 0.060603 0.0012188 0.00043387 0.00060677 0.0012951 0.093431 -0.013251 0 0 0 0 0 0 0 0 0 0 -0.059083 0 0 0 0 0 -1.9447
3.6992 0.09859 0.093531 0.094301 0.11356 0 0.080602 0.00068031 0.00070778 0.0011081 0.001038 0.06568 -0.011308 0 0 0 0 0 0 0 0 0 0 -0.043779 0 0 0 0 0 -1.6654
3.7031 0.095268 0.088813 0.10165 0.13769 0 0.11334 0.00022534 0.00097038 0.0014694 0.00083114 0.02977 -0.0092481 0 0 0 0 0 0 0 0 0 0 -0.063281 0 0 0 0 0 -1.3217
3.707 0.090424 0.083708 0.10177 0.13078 0 0.13153 0.00022084 0.0011746 0.0013973 0.00087323 0.020948 -0.0070593 0 0 0 0 0 0 0 0 0 0 -0.13818 0 0 0 0 0 -1.189
3.7109 0.084843 0.077293 0.089046 0.094157 0 0.11662 0.00058223 0.0012349 0.00091994 0.0010085 0.05887 -0.0047274 0 0 0 0 0 0 0 0 0 0 -0.25669 0 0 0 0 0 -1.4129
3.7148 0.07924 0.069214 0.067005 0.049419 0 0.073731 0.0009382 0.0011081 0.00037993 0.00097234 0.13259 -0.0022859 0 0 0 0 0 0 0 0 0 0 -0.3815 0 0 0 0 0 -1.9017
3.7188 0.073694 0.060151 0.046117 0.022368 0 0.028686 0.0010089 0.00085216 0.00011697 0.00070169 0.20551 0.00017092 0 0 0 0 0 0 0 0 0 0 -0.47466 0 0 0 0 0 -2.3722
3.7227 0.06759 0.051283 0.035165 0.024525 0 0.0086522 0.00083557 0.00059737 0.0001523 0.00038788 0.23929 0.00255 0 0 0 0 0 0 0 0 0 0 -0.52017 0 0 0 0 0 -2.533
3.7266 0.060091 0.043296 0.033782 0.045687 0 0.021448 0.00067295 0.00044103 0.0001784 0.00023768 0.22094 0.0048506 0 0 0 0 0 0 0 0 0 0 -0.52835 0 0 0 0 0 -2.2893
3.7305 0.050833 0.035846 0.033049 0.062526 0 0.050013 0.0006861 0.00035093 -0.00014075 0.00021867 0.17287 0.007188 0 0 0 0 0 0 0 0 0 0 -0.52171 0 0 0 0 0 -1.8153
3.7344 0.040322 0.02789 0.023791 0.056289 0 0.066227 0.00076628 0.0001816 -0.00083975 7.9569e-05 0.1363 0.0097046 0 0 0 0 0 0 0 0 0 0 -0.51628 0 0 0 0 0 -1.4267
3.7383 0.02972 0.018508 0.0050564 0.026206 0 0.052544 0.00065079 -0.00017825 -0.0015833 -0.0003556 0.13935 0.012434 0 0 0 0 0 0 0 0 0 0 -0.51267 0 0 0 0 0 -1.3365
3.7422 0.020087 0.0075271 -0.014961 -0.011074 0 0.014078 0.00022541 -0.00064037 -0.0019038 -0.00092212 0.17464 0.015251 0 0 0 0 0 0 0 0 0 0 -0.50016 0 0 0 0 0 -1.4836
3.7461 0.011645 -0.0044798 -0.026325 -0.034792 0 -0.02746 -0.00029863 -0.00090412 -0.0015345 -0.0011799 0.2048 0.017963 0 0 0 0 0 0 0 0 0 0 -0.46572 0 0 0 0 0 -1.5773
3.75 0.0036348 -0.016632 -0.026253 -0.035491 0 -0.051428 -0.00052952 -0.00066351 -0.00058278 -0.00079585 0.19271 0.020473 0 0 0 0 0 0 0 0 0 0 -0.39845 0 0 0 0 0 -1.3326
3.7539 -0.0050564 -0.028193 -0.021411 -0.020949 0 -0.052593 -0.00024849 0.00010277 0.00054796 9.8853e-05 0.13203 0.022864 0 0 0 0 0 0 0 0 0 0 -0.28788 0 0 0 0 0 -0.70788
3.7578 -0.014948 -0.03874 -0.02182 -0.0089818 0 -0.041827 0.00035662 0.0010186 0.0013915 0.00092962 0.05313 0.02531 0 0 0 0 0 0 0 0 0 0 -0.12295 0 0 0 0 0 0.049636
3.7617 -0.025463 -0.04812 -0.032246 -0.013603 0 -0.035121 0.00081615 0.0015282 0.0016455 0.001103 -0.00051323 0.027901 0 0 0 0 0 0 0 0 0 0 0.10225 0 0 0 0 0 0.59165
3.7656 -0.035299 -0.056385 -0.048935 -0.03542 0 -0.041447 0.00077461 0.0013156 0.0012929 0.0004857 -0.006096 0.030547 0 0 0 0 0 0 0 0 0 0 0.37878 0 0 0 0 0 0.73706
3.7695 -0.043419 -0.063797 -0.064167 -0.062938 0 -0.058561 0.00030799 0.00058018 0.00059613 -0.00047647 0.021815 0.033056 0 0 0 0 0 0 0 0 0 0 0.67929 0 0 0 0 0 0.60515
3.7734 -0.049888 -0.070807 -0.073772 -0.082553 0 -0.077497 -0.00013495 -9.4444e-05 -2.4336e-05 -0.001108 0.044042 0.03531 0 0 0 0 0 0 0 0 0 0 0.96785 0 0 0 0 0 0.51361
3.7773 -0.055881 -0.077891 -0.080362 -0.088745 0 -0.089942 -0.00013089 -0.00020389 -0.00019664 -0.001027 0.027188 0.037381 0 0 0 0 0 0 0 0 0 0 1.2188 0 0 0 0 0 0.73441
3.7813 -0.062845 -0.085267 -0.089586 -0.086824 0 -0.092753 0.00033149 0.00026843 0.00019168 -0.0004076 -0.033146 0.039454 0 0 0 0 0 0 0 0 0 0 1.4309 0 0 0 0 0 1.3053
3.7852 -0.071452 -0.092699 -0.10355 -0.087124 0 -0.088352 0.00082933 0.00085996 0.00091248 0.00021724 -0.11294 0.041643 0 0 0 0 0 0 0 0 0 0 1.6248 0 0 0 0 0 2.0319
3.7891 -0.081116 -0.099582 -0.11806 -0.096058 0 -0.082963 0.00087709 0.0010536 0.0015373 0.00041681 -0.18026 0.043874 0 0 0 0 0 0 0 0 0 0 1.8264 0 0 0 0 0 2.6524
3.793 -0.090404 -0.10534 -0.12636 -0.11121 0 -0.084095 0.0003623 0.00073512 0.0017357 0.00018828 -0.21726 0.045943 0 0 0 0 0 0 0 0 0 0 2.0487 0 0 0 0 0 3.0176
3.7969 -0.098028 -0.10994 -0.12569 -0.12385 0 -0.097063 -0.00034693 0.00026323 0.0015144 -0.00010591 -0.22733 0.04771 0 0 0 0 0 0 0 0 0 0 2.2871 0 0 0 0 0 3.1539
3.8008 -0.1037 -0.11405 -0.12037 -0.12633 0 -0.12096 -0.00072157 9.5119e-05 0.0011901 -9.8052e-05 -0.22608 0.049216 0 0 0 0 0 0 0 0 0 0 2.5277 0 0 0 0 0 3.1942
3.8047 -0.10829 -0.11877 -0.11843 -0.11863 0 -0.14703 -0.00053289 0.00033046 0.0011003 0.00025562 -0.22728 0.050642 0 0 0 0 0 0 0 0 0 0 2.759 0 0 0 0 0 3.2614
3.8086 -0.11317 -0.1249 -0.12482 -0.10898 0 -0.16269 -4.4247e-05 0.0006189 0.0012948 0.00064847 -0.23581 0.05213 0 0 0 0 0 0 0 0 0 0 2.9748 0 0 0 0 0 3.4042
3.8125 -0.11932 -0.13229 -0.13732 -0.1084 0 -0.16019 0.00023072 0.00052328 0.0014901 0.00069837 -0.25041 0.053655 0 0 0 0 0 0 0 0 0 0 3.1683 0 0 0 0 0 3.6108
3.8164 -0.1266 -0.13991 -0.1486 -0.12289 0 -0.14363 -2.0132e-05 -1.5377e-05 0.0013467 0.00027758 -0.26967 0.055055 0 0 0 0 0 0 0 0 0 0 3.3277 0 0 0 0 0 3.8573
3.8203 -0.134 -0.14669 -0.15264 -0.14904 0 -0.1274 -0.00064611 -0.00057181 0.00082602 -0.00037103 -0.29406 0.056186 0 0 0 0 0 0 0 0 0 0 3.44 0 0 0 0 0 4.1345
3.8242 -0.14043 -0.15256 -0.14996 -0.17605 0 -0.12588 -0.0011766 -0.00060562 0.00029265 -0.00080926 -0.32289 0.057039 0 0 0 0 0 0 0 0 0 0 3.5031 0 0 0 0 0 4.4359
3.8281 -0.1458 -0.1588 -0.14742 -0.19291 0 -0.1424 -0.0012171 4.1464e-05 0.00024069 -0.00071696 -0.35065 0.057726 0 0 0 0 0 0 0 0 0 0 3.5309 0 0 0 0 0 4.7333
3.832 -0.1513 -0.16705 -0.15296 -0.19572 0 -0.16722 -0.00074003 0.00099598 0.00086692 -0.00010218 -0.36773 0.058346 0 0 0 0 0 0 0 0 0 0 3.5464 0 0 0 0 0 4.9702
3.8359 -0.1587 -0.17767 -0.16943 -0.18979 0 -0.1866 -4.0947e-05 0.0016918 0.0018655 0.00073104 -0.36543 0.05889 0 0 0 0 0 0 0 0 0 0 3.5663 0 0 0 0 0 5.0815
3.8398 -0.16884 -0.18871 -0.19203 -0.18517 0 -0.19488 0.00055121 0.0018679 0.002636 0.0014051 -0.34135 0.059263 0 0 0 0 0 0 0 0 0 0 3.5922 0 0 0 0 0 5.0243
3.8438 -0.18059 -0.19661 -0.21112 -0.1888 0 -0.19815 0.00091445 0.0017473 0.0027377 0.0017008 -0.30141 0.059387 0 0 0 0 0 0 0 0 0 0 3.6148 0 0 0 0 0 4.8026
3.8477 -0.19107 -0.19856 -0.21842 -0.19949 0 -0.20616 0.0011193 0.0017425 0.0022079 0.001641 -0.25755 0.05928 0 0 0 0 0 0 0 0 0 0 3.6279 0 0 0 0 0 4.4769
3.8516 -0.19731 -0.19446 -0.21224 -0.20944 0 -0.22033 0.0012281 0.0019964 0.0014892 0.0013981 -0.22319 0.059023 0 0 0 0 0 0 0 0 0 0 3.6339 0 0 0 0 0 4.153
3.8555 -0.19814 -0.18712 -0.19825 -0.21086 0 -0.23017 0.0011569 0.0022242 0.0010476 0.0011346 -0.2084 0.058668 0 0 0 0 0 0 0 0 0 0 3.6367 0 0 0 0 0 3.9456
3.8594 -0.19485 -0.18008 -0.18529 -0.20209 0 -0.22228 0.00076439 0.0020099 0.0010189 0.00090954 -0.21609 0.058182 0 0 0 0 0 0 0 0 0 0 3.6284 0 0 0 0 0 3.9208
3.8633 -0.19001 -0.17493 -0.179 -0.1882 0 -0.19385 7.9217e-05 0.0012574 0.0011672 0.00070454 -0.24007 0.057478 0 0 0 0 0 0 0 0 0 0 3.5891 0 0 0 0 0 4.0491
3.8672 -0.18533 -0.17036 -0.17794 -0.17582 0 -0.15746 -0.00059151 0.00033745 0.0011462 0.00050823 -0.26662 0.056504 0 0 0 0 0 0 0 0 0 0 3.5021 0 0 0 0 0 4.2049
3.8711 -0.18039 -0.16369 -0.17506 -0.16716 0 -0.13198 -0.0008307 -0.00022101 0.00080515 0.00035844 -0.28007 0.055285 0 0 0 0 0 0 0 0 0 0 3.3729 0 0 0 0 0 4.2305
3.875 -0.17327 -0.15352 -0.16385 -0.15865 0 -0.12731 -0.0004479 -0.00020063 0.00027744 0.00030132 -0.27051 0.053896 0 0 0 0 0 0 0 0 0 0 3.231 0 0 0 0 0 4.0302
3.8789 -0.16256 -0.14099 -0.14406 -0.14525 0 -0.13667 0.000313 0.00012822 -0.00018201 0.00032413 -0.23904 0.052391 0 0 0 0 0 0 0 0 0 0 3.1084 0 0 0 0 0 3.6264
3.8828 -0.14894 -0.12841 -0.12203 -0.12627 0 -0.14341 0.00090881 0.00028831 -0.00042322 0.00034965 -0.1966 0.050777 0 0 0 0 0 0 0 0 0 0 3.0125 0 0 0 0 0 3.1345
3.8867 -0.13471 -0.11643 -0.10498 -0.10675 0 -0.1353 0.00089875 5.3723e-05 -0.00048083 0.00031159 -0.1571 0.049048 0 0 0 0 0 0 0 0 0 0 2.9197 0 0 0 0 0 2.6736
3.8906 -0.12169 -0.10262 -0.093702 -0.092773 0 -0.11322 0.00029415 -0.00035641 -0.00047015 0.00023211 -0.12974 0.04722 0 0 0 0 0 0 0 0 0 0 2.7961 0 0 0 0 0 2.2869
3.8945 -0.10919 -0.082814 -0.080645 -0.084529 0 -0.086525 -0.0004365 -0.0005217 -0.00044123 0.00020617 -0.11612 0.045336 0 0 0 0 0 0 0 0 0 0 2.6294 0 0 0 0 0 1.9365
3.8984 -0.093939 -0.054448 -0.055746 -0.073687 0 -0.061133 -0.0007212 -0.00024717 -0.0003455 0.00029218 -0.11337 0.04343 0 0 0 0 0 0 0 0 0 0 2.4396 0 0 0 0 0 1.5682
3.9023 -0.072328 -0.018989 -0.015683 -0.048165 0 -0.03268 -0.00031501 0.00024846 -0.00012642 0.00042282 -0.11921 0.041496 0 0 0 0 0 0 0 0 0 0 2.2584 0 0 0 0 0 1.1818
3.9063 -0.043118 0.018625 0.031657 -0.0013466 0 0.0078659 0.00053471 0.00055792 0.00019155 0.00045274 -0.13349 0.039513 0 0 0 0 0 0 0 0 0 0 2.0954 0 0 0 0 0 0.83633
3.9102 -0.0085825 0.053062 0.072062 0.061119 0 0.061748 0.0013072 0.0004927 0.00052629 0.00032382 -0.15499 0.037493 0 0 0 0 0 0 0 0 0 0 1.9242 0 0 0 0 0 0.58721
3.9141 0.026805 0.081609 0.095689 0.12228 0 0.11594 0.0016149 0.00027092 0.00084289 0.00018292 -0.17725 0.035497 0 0 0 0 0 0 0 0 0 0 1.7018 0 0 0 0 0 0.41603
3.918 0.058987 0.10479 0.10456 0.16254 0 0.15039 0.001461 0.00030535 0.0012019 0.00029492 -0.18855 0.033589 0 0 0 0 0 0 0 0 0 0 1.4038 0 0 0 0 0 0.22307
3.9219 0.086201 0.12444 0.11029 0.17074 0 0.15391 0.0011579 0.00079678 0.0016661 0.00078369 -0.17713 0.031793 0 0 0 0 0 0 0 0 0 0 1.0428 0 0 0 0 0 -0.1079
3.9258 0.10888 0.14129 0.12397 0.15116 0 0.13488 0.0010126 0.0015171 0.002149 0.0014348 -0.13738 0.03009 0 0 0 0 0 0 0 0 0 0 0.65347 0 0 0 0 0 -0.63037
3.9297 0.12808 0.15408 0.14695 0.12205 0 0.11674 0.0010748 0.00198 0.0023863 0.0017902 -0.071602 0.028473 0 0 0 0 0 0 0 0 0 0 0.25837 0 0 0 0 0 -1.3108
3.9336 0.14387 0.16073 0.17019 0.10636 0 0.12068 0.0011629 0.0018395 0.0021217 0.0015173 0.013917 0.026996 0 0 0 0 0 0 0 0 0 0 -0.15016 0 0 0 0 0 -2.0735
3.9375 0.15505 0.16009 0.1821 0.11886 0 0.1492 0.0011147 0.0011621 0.0013739 0.00075408 0.11419 0.025752 0 0 0 0 0 0 0 0 0 0 -0.59577 0 0 0 0 0 -2.8647
3.9414 0.16003 0.1528 0.17749 0.15656 0 0.18337 0.0010023 0.00035511 0.00052983 9.5422e-05 0.2266 0.024786 0 0 0 0 0 0 0 0 0 0 -1.0852 0 0 0 0 0 -3.6715
3.9453 0.15809 0.14088 0.16031 0.19838 0 0.19637 0.0010897 -0.00015595 0.00012022 0.00016998 0.34647 0.024036 0 0 0 0 0 0 0 0 0 0 -1.5886 0 0 0 0 0 -4.4811
3.9492 0.15004 0.1269 0.13907 0.21605 0 0.1734 0.0015617 -0.00021172 0.00042026 0.0011277 0.4618 0.023368 0 0 0 0 0 0 0 0 0 0 -2.0523 0 0 0 0 0 -5.2294
3.9531 0.1381 0.11356 0.12045 0.19169 0 0.12332 0.0022833 4.7693e-05 0.0012079 0.0024724 0.55327 0.022689 0 0 0 0 0 0 0 0 0 0 -2.4315 0 0 0 0 0 -5.7955
3.957 0.12521 0.10344 0.10688 0.13151 0 0.073911 0.0028351 0.00037013 0.0019143 0.0034042 0.60175 0.022025 0 0 0 0 0 0 0 0 0 0 -2.7138 0 0 0 0 0 -6.0583
3.9609 0.11419 0.098368 0.098444 0.06529 0 0.053671 0.0028236 0.00059804 0.0020696 0.0034054 0.59875 0.021494 0 0 0 0 0 0 0 0 0 0 -2.916 0 0 0 0 0 -5.9724
3.9648 0.10681 0.098251 0.09532 0.029254 0 0.072709 0.0022052 0.00072802 0.0016764 0.0025955 0.55281 0.021183 0 0 0 0 0 0 0 0 0 0 -3.0618 0 0 0 0 0 -5.605
3.9688 0.10315 0.10054 0.097158 0.042115 0 0.11549 0.0013368 0.00082531 0.001186 0.0015841 0.48771 0.021057 0 0 0 0 0 0 0 0 0 0 -3.1652 0 0 0 0 0 -5.114
3.9727 0.10155 0.1013 0.10085 0.090895 0 0.15069 0.00070188 0.0009189 0.0010946 0.00097562 0.43347 0.020984 0 0 0 0 0 0 0 0 0 0 -3.2316 0 0 0 0 0 -4.6912
3.9766 0.099558 0.097663 0.10077 0.1384 0 0.15205 0.00054636 0.00097992 0.0015069 0.00095099 0.41504 0.02086 0 0 0 0 0 0 0 0 0 0 -3.2684 0 0 0 0 0 -4.4999
3.9805 0.095389 0.089761 0.092891 0.14884 0 0.11626 0.0007333 0.00097293 0.0020489 0.0012379 0.44239 0.020709 0 0 0 0 0 0 0 0 0 0 -3.2859 0 0 0 0 0 -4.6213
3.9844 0.088992 0.08037 0.079206 0.11364 0 0.065304 0.0009173 0.00089832 0.0021957 0.0014202 0.50477 0.020655 0 0 0 0 0 0 0 0 0 0 -3.2823 0 0 0 0 0 -5.0037
3.9883 0.081776 0.072358 0.066964 0.057605 0 0.030945 0.00085602 0.00077724 0.0017158 0.001271 0.57106 0.020808 0 0 0 0 0 0 0 0 0 0 -3.2305 0 0 0 0 0 -5.4342
3.9922 0.075133 0.066086 0.062207 0.019812 0 0.031811 0.00057465 0.0006126 0.00084664 0.00084339 0.59905 0.021156 0 0 0 0 0 0 0 0 0 0 -3.0828 0 0 0 0 0 -5.5807
3.9961 0.068994 0.059136 0.063354 0.023356 0 0.059925 0.00026781 0.00038981 7.2359e-05 0.00032216 0.55372 0.021581 0 0 0 0 0 0 0 0 0 0 -2.7986 0 0 0 0 0 -5.1346
4 0.061763 0.048678 0.061695 0.057526 0 0.087038 8.088e-05 0.00012707 -0.00026694 -0.00015582 0.42808 0.021964 0 0 0 0 0 0 0 0 0 0 -2.3735 0 0 0 0 0 -4.0057
4.0039 0.051792 0.034271 0.049348 0.086835 0 0.086193 4.2384e-06 -8.6757e-05 -0.00018243 -0.00054296 0.25352 0.022282 0 0 0 0 0 0 0 0 0 0 -1.8457 0 0 0 0 0 -2.4387
4.0078 0.039089 0.01842 0.027373 0.079904 0 0.051682 -3.7436e-05 -0.00013148 8.226e-05 -0.0008101 0.088573 0.022599 0 0 0 0 0 0 0 0 0 0 -1.2753 0 0 0 0 0 -0.93074
4.0117 0.025584 0.0042474 0.0056183 0.03489 0 0.0016327 -4.0121e-05 4.1608e-05 0.00032304 -0.0009074 -0.01238 0.022983 0 0 0 0 0 0 0 0 0 0 -0.71374 0 0 0 0 0 0.046793
4.0156 0.013522 -0.007546 -0.0065194 -0.019422 0 -0.038166 8.8991e-05 0.00033752 0.00051412 -0.00082539 -0.032554 0.023429 0 0 0 0 0 0 0 0 0 0 -0.18738 0 0 0 0 0 0.35156
4.0195 0.0032935 -0.0195 -0.0099862 -0.047974 0 -0.054868 0.00038347 0.00056298 0.00070952 -0.00066798 -0.0045247 0.023877 0 0 0 0 0 0 0 0 0 0 0.29967 0 0 0 0 0 0.27416
4.0234 -0.0072761 -0.035039 -0.016612 -0.039314 0 -0.055945 0.00069129 0.00057518 0.00087109 -0.00060852 0.011033 0.024275 0 0 0 0 0 0 0 0 0 0 0.75377 0 0 0 0 0 0.33992
4.0273 -0.021335 -0.054979 -0.038709 -0.016066 0 -0.058095 0.00075147 0.00041409 0.00085489 -0.00073225 -0.033064 0.024628 0 0 0 0 0 0 0 0 0 0 1.1864 0 0 0 0 0 0.93479
4.0313 -0.040294 -0.07611 -0.076809 -0.016647 0 -0.069488 0.00043947 0.00029335 0.00058973 -0.00092218 -0.13822 0.024967 0 0 0 0 0 0 0 0 0 0 1.6161 0 0 0 0 0 2.0308
4.0352 -0.062242 -0.093256 -0.11713 -0.062512 0 -0.082898 -6.1606e-05 0.00043681 0.0002394 -0.00093432 -0.26137 0.025288 0 0 0 0 0 0 0 0 0 0 2.0655 0 0 0 0 0 3.2215
4.0391 -0.082899 -0.10311 -0.14175 -0.1376 0 -0.086129 -0.00037116 0.00088597 0.00012565 -0.00062261 -0.34879 0.025531 0 0 0 0 0 0 0 0 0 0 2.5474 0 0 0 0 0 4.0385
4.043 -0.098363 -0.10658 -0.14284 -0.19747 0 -0.078577 -0.00023846 0.0014425 0.0004362 -0.00010423 -0.37588 0.025625 0 0 0 0 0 0 0 0 0 0 3.0492 0 0 0 0 0 4.2967
4.0469 -0.10749 -0.10765 -0.12823 -0.2021 0 -0.075975 0.0002165 0.0018064 0.00099728 0.00030968 -0.36208 0.025562 0 0 0 0 0 0 0 0 0 0 3.5316 0 0 0 0 0 4.1998
4.0508 -0.11207 -0.10991 -0.1138 -0.14718 0 -0.096615 0.00060114 0.0018066 0.001372 0.00037315 -0.35104 0.025393 0 0 0 0 0 0 0 0 0 0 3.9482 0 0 0 0 0 4.1394
4.0547 -0.11491 -0.11378 -0.10985 -0.069543 0 -0.1413 0.00062213 0.0015365 0.001243 0.00012115 -0.37477 0.025176 0 0 0 0 0 0 0 0 0 0 4.2723 0 0 0 0 0 4.3758
4.0586 -0.11746 -0.11661 -0.11392 -0.022039 0 -0.18719 0.00038484 0.0012821 0.00073808 -0.00015635 -0.43214 0.024899 0 0 0 0 0 0 0 0 0 0 4.5074 0 0 0 0 0 4.8675
4.0625 -0.11897 -0.1154 -0.11578 -0.036602 0 -0.20386 0.00031906 0.0012995 0.00037251 -0.00015505 -0.49733 0.024487 0 0 0 0 0 0 0 0 0 0 4.6753 0 0 0 0 0 5.3723
4.0664 -0.1176 -0.10956 -0.10881 -0.10281 0 -0.17857 0.00077599 0.0016263 0.00061972 0.00020811 -0.54692 0.02387 0 0 0 0 0 0 0 0 0 0 4.7956 0 0 0 0 0 5.6961
4.0703 -0.11231 -0.10132 -0.096681 -0.17686 0 -0.12777 0.0016627 0.0020748 0.0014752 0.00075976 -0.5787 0.023052 0 0 0 0 0 0 0 0 0 0 4.877 0 0 0 0 0 5.8487
4.0742 -0.10396 -0.093782 -0.089209 -0.21292 0 -0.083335 0.0024616 0.0023963 0.0024065 0.0012284 -0.60577 0.022107 0 0 0 0 0 0 0 0 0 0 4.9241 0 0 0 0 0 5.9724
4.0781 -0.094859 -0.088431 -0.092006 -0.19298 0 -0.065697 0.0026325 0.0024635 0.0027473 0.0014238 -0.63401 0.021105 0 0 0 0 0 0 0 0 0 0 4.9446 0 0 0 0 0 6.1321
4.082 -0.087174 -0.084155 -0.10016 -0.13461 0 -0.068508 0.0020479 0.0023174 0.002207 0.0012916 -0.64732 0.020058 0 0 0 0 0 0 0 0 0 0 4.9392 0 0 0 0 0 6.186
4.0859 -0.081587 -0.078512 -0.10204 -0.073844 0 -0.069089 0.001086 0.0020662 0.0010779 0.00086256 -0.61704 0.01893 0 0 0 0 0 0 0 0 0 0 4.8831 0 0 0 0 0 5.8758
4.0898 -0.077057 -0.069873 -0.089604 -0.038663 0 -0.053992 0.00032509 0.0017626 -2.4773e-06 0.0002188 -0.52803 0.017711 0 0 0 0 0 0 0 0 0 0 4.7235 0 0 0 0 0 5.0609
4.0938 -0.071715 -0.05866 -0.065837 -0.033082 0 -0.034012 0.00012585 0.0013927 -0.00049835 -0.00046691 -0.39716 0.016455 0 0 0 0 0 0 0 0 0 0 4.4099 0 0 0 0 0 3.8811
4.0977 -0.064176 -0.04681 -0.042626 -0.040862 0 -0.032794 0.00044602 0.00097836 -0.00027054 -0.00090935 -0.26602 0.015237 0 0 0 0 0 0 0 0 0 0 3.9407 0 0 0 0 0 2.6915
4.1016 -0.054421 -0.036154 -0.031082 -0.042122 0 -0.059331 0.00098153 0.00065804 0.00045354 -0.00082809 -0.17296 0.014079 0 0 0 0 0 0 0 0 0 0 3.3828 0 0 0 0 0 1.8197
4.1055 -0.043753 -0.027111 -0.032569 -0.02812 0 -0.092039 0.001435 0.00062179 0.0013104 -0.00017843 -0.12823 0.012911 0 0 0 0 0 0 0 0 0 0 2.8383 0 0 0 0 0 1.3528
4.1094 -0.033925 -0.018634 -0.037698 -0.0041764 0 -0.092922 0.0016589 0.00092862 0.0019941 0.00070632 -0.11273 0.011639 0 0 0 0 0 0 0 0 0 0 2.3758 0 0 0 0 0 1.1258
4.1133 -0.02598 -0.009264 -0.033677 0.017987 0 -0.041861 0.0016128 0.0013824 0.0023059 0.0012561 -0.098918 0.010242 0 0 0 0 0 0 0 0 0 0 1.9839 0 0 0 0 0 0.90138
4.1172 -0.019503 0.0016501 -0.013972 0.029731 0 0.040108 0.0012806 0.001623 0.0021419 0.0010521 -0.073335 0.0088014 0 0 0 0 0 0 0 0 0 0 1.5876 0 0 0 0 0 0.56425
4.1211 -0.012814 0.013427 0.016973 0.029565 0 0.1024 0.00069146 0.0013981 0.0015311 0.00017084 -0.040761 0.0074332 0 0 0 0 0 0 0 0 0 0 1.1156 0 0 0 0 0 0.16087
4.125 -0.0040943 0.024471 0.046923 0.021462 0 0.10451 1.2246e-05 0.00079101 0.00070247 -0.00082241 -0.0090109 0.0061658 0 0 0 0 0 0 0 0 0 0 0.56173 0 0 0 0 0 -0.22699
4.1289 0.0072431 0.033234 0.064157 0.0118 0 0.050286 -0.00045183 0.00018625 4.3428e-05 -0.0012677 0.028159 0.0049044 0 0 0 0 0 0 0 0 0 0 -0.015447 0 0 0 0 0 -0.63019
4.1328 0.019885 0.03911 0.064964 0.007948 0 -0.013827 -0.00043295 -2.7378e-05 -0.00011378 -0.00089512 0.091643 0.0035172 0 0 0 0 0 0 0 0 0 0 -0.54902 0 0 0 0 0 -1.2078
4.1367 0.031273 0.042818 0.055513 0.017206 0 -0.036267 7.1574e-05 0.00022693 0.00025417 -9.1993e-06 0.19934 0.0019736 0 0 0 0 0 0 0 0 0 0 -1.0212 0 0 0 0 0 -2.1113
4.1406 0.039279 0.046134 0.047289 0.043441 0 -0.0016636 0.0007461 0.00065568 0.0008046 0.00077342 0.3461 0.00040201 0 0 0 0 0 0 0 0 0 0 -1.4657 0 0 0 0 0 -3.3213
4.1445 0.043766 0.051111 0.049425 0.082244 0 0.059671 0.0011692 0.0008525 0.0010688 0.001012 0.49942 -0.00099271 0 0 0 0 0 0 0 0 0 0 -1.9143 0 0 0 0 0 -4.6039
4.1484 0.046857 0.059056 0.063062 0.11961 0 0.10146 0.0011308 0.0006463 0.00081841 0.00075323 0.61505 -0.002086 0 0 0 0 0 0 0 0 0 0 -2.3435 0 0 0 0 0 -5.6223
4.1523 0.051585 0.069686 0.081346 0.13822 0 0.10291 0.00077817 0.00023 0.00024462 0.00042774 0.66041 -0.002927 0 0 0 0 0 0 0 0 0 0 -2.6785 0 0 0 0 0 -6.1136
4.1563 0.059795 0.080948 0.094736 0.12891 0 0.084388 0.00046107 -4.29e-05 -0.00021711 0.0004434 0.62959 -0.00369 0 0 0 0 0 0 0 0 0 0 -2.8551 0 0 0 0 0 -6.0055
4.1602 0.070735 0.089748 0.09761 0.098669 0 0.083844 0.0004205 -3.1687e-06 -0.00027046 0.00082866 0.54301 -0.0045305 0 0 0 0 0 0 0 0 0 0 -2.8833 0 0 0 0 0 -5.423
4.1641 0.081373 0.093418 0.09139 0.067437 0 0.11663 0.00059926 0.00016816 -1.1298e-05 0.0012157 0.43672 -0.0054717 0 0 0 0 0 0 0 0 0 0 -2.849 0 0 0 0 0 -4.6208
4.168 0.088214 0.091132 0.082272 0.054663 0 0.15685 0.00072988 0.00010913 0.00017283 0.0011613 0.34999 -0.0064088 0 0 0 0 0 0 0 0 0 0 -2.8481 0 0 0 0 0 -3.9018
4.1719 0.089373 0.08436 0.075916 0.065451 0 0.15896 0.00059692 -0.00037069 -3.8399e-05 0.00053119 0.31447 -0.0072129 0 0 0 0 0 0 0 0 0 0 -2.9095 0 0 0 0 0 -3.536
4.1758 0.085496 0.075936 0.073595 0.087366 0 0.10114 0.00022632 -0.0010769 -0.00060321 -0.00036163 0.34347 -0.0078335 0 0 0 0 0 0 0 0 0 0 -2.9759 0 0 0 0 0 -3.6643
4.1797 0.078995 0.068253 0.072557 0.10042 0 0.01126 -0.00015459 -0.0015554 -0.0011426 -0.00097211 0.42264 -0.0083202 0 0 0 0 0 0 0 0 0 0 -2.9566 0 0 0 0 0 -4.2013
4.1836 0.072246 0.061866 0.069429 0.092003 0 -0.049928 -0.00032454 -0.0014537 -0.0012512 -0.00092023 0.50928 -0.0087608 0 0 0 0 0 0 0 0 0 0 -2.8026 0 0 0 0 0 -4.8138
4.1875 0.066084 0.055563 0.063139 0.064993 0 -0.036401 -0.00024557 -0.00080787 -0.00081713 -0.00026758 0.54805 -0.0092054 0 0 0 0 0 0 0 0 0 0 -2.5379 0 0 0 0 0 -5.0458
4.1914 0.059659 0.047849 0.055043 0.033635 0 0.044221 -6.8113e-05 -1.1733e-05 -9.0336e-05 0.00053085 0.49987 -0.0096396 0 0 0 0 0 0 0 0 0 0 -2.2233 0 0 0 0 0 -4.5676
4.1953 0.051669 0.038638 0.047087 0.012274 0 0.13352 1.1588e-05 0.0004968 0.00053113 0.000957 0.36742 -0.010016 0 0 0 0 0 0 0 0 0 0 -1.8942 0 0 0 0 0 -3.3997
4.1992 0.041956 0.029652 0.040493 0.0067591 0 0.16542 -9.6346e-05 0.00056336 0.00079254 0.00079092 0.19762 -0.010306 0 0 0 0 0 0 0 0 0 0 -1.5321 0 0 0 0 0 -1.9368
4.2031 0.032172 0.023093 0.03603 0.014188 0 0.11498 -0.00032889 0.000392 0.00071972 0.00023495 0.055057 -0.01052 0 0 0 0 0 0 0 0 0 0 -1.0937 0 0 0 0 0 -0.72071
4.207 0.024902 0.01968 0.034439 0.02831 0 0.014663 -0.00053785 0.00032738 0.00053197 -0.00027983 -0.017727 -0.0107 0 0 0 0 0 0 0 0 0 0 -0.56569 0 0 0 0 0 -0.099033
4.2109 0.021798 0.017808 0.03535 0.043786 0 -0.072758 -0.00059883 0.00054692 0.00044754 -0.00043871 -0.02611 -0.010888 0 0 0 0 0 0 0 0 0 0 0.0093995 0 0 0 0 0 -0.0093783
4.2148 0.02213 0.014703 0.035481 0.055802 0 -0.10046 -0.00048395 0.00092182 0.00054862 -0.00026128 -0.016846 -0.011107 0 0 0 0 0 0 0 0 0 0 0.55874 0 0 0 0 0 -0.045284
4.2188 0.022944 0.0087009 0.029049 0.057878 0 -0.066535 -0.00026542 0.0011451 0.00077668 -2.8967e-05 -0.043935 -0.011356 0 0 0 0 0 0 0 0 0 0 1.0296 0 0 0 0 0 0.24387
4.2227 0.020896 0.00070503 0.011906 0.043007 0 -0.0065043 -6.0935e-05 0.00099947 0.0010071 -8.1297e-06 -0.1312 -0.011611 0 0 0 0 0 0 0 0 0 0 1.419 0 0 0 0 0 1.0369
4.2266 0.014495 -0.0065055 -0.013378 0.0091736 0 0.038767 4.3345e-05 0.00053701 0.0011174 -0.00022371 -0.25714 -0.011847 0 0 0 0 0 0 0 0 0 0 1.7601 0 0 0 0 0 2.1286
4.2305 0.0051434 -0.010586 -0.036834 -0.035561 0 0.051018 4.4181e-05 3.5475e-05 0.0010191 -0.00047739 -0.3707 -0.012049 0 0 0 0 0 0 0 0 0 0 2.0842 0 0 0 0 0 3.0833
4.2344 -0.0038652 -0.011582 -0.047212 -0.074381 0 0.038173 6.532e-06 -0.00021547 0.00068203 -0.00056834 -0.42495 -0.012226 0 0 0 0 0 0 0 0 0 0 2.3954 0 0 0 0 0 3.5277
4.2383 -0.0096473 -0.011851 -0.040829 -0.090339 0 0.017183 -1.4728e-05 -0.00011761 0.00017209 -0.00048652 -0.40556 -0.012412 0 0 0 0 0 0 0 0 0 0 2.6748 0 0 0 0 0 3.3765
4.2422 -0.011636 -0.014038 -0.025283 -0.076593 0 -0.0037951 -5.1936e-05 0.00019437 -0.00033008 -0.00038975 -0.337 -0.012639 0 0 0 0 0 0 0 0 0 0 2.903 0 0 0 0 0 2.8569
4.2461 -0.011693 -0.018853 -0.013794 -0.040833 0 -0.027644 -0.00021502 0.00048372 -0.0005882 -0.00040528 -0.26559 -0.012921 0 0 0 0 0 0 0 0 0 0 3.0767 0 0 0 0 0 2.3466
4.25 -0.012442 -0.024518 -0.014375 -0.00097015 0 -0.056603 -0.00057571 0.00059413 -0.0004492 -0.00048109 -0.23261 -0.013241 0 0 0 0 0 0 0 0 0 0 3.2064 0 0 0 0 0 2.153
4.2539 -0.015171 -0.028182 -0.023373 0.024489 0 -0.081881 -0.0010387 0.0005429 2.4264e-05 -0.0004562 -0.25429 -0.013567 0 0 0 0 0 0 0 0 0 0 3.3045 0 0 0 0 0 2.3705
4.2578 -0.018929 -0.028012 -0.029399 0.025211 0 -0.087038 -0.0013387 0.0004722 0.00054673 -0.00027476 -0.31815 -0.013875 0 0 0 0 0 0 0 0 0 0 3.3771 0 0 0 0 0 2.8773
4.2617 -0.021385 -0.02422 -0.024151 0.002856 0 -0.062618 -0.001209 0.0005198 0.00077114 -9.4633e-05 -0.39439 -0.014166 0 0 0 0 0 0 0 0 0 0 3.423 0 0 0 0 0 3.4386
4.2656 -0.020644 -0.018463 -0.010073 -0.030385 0 -0.017634 -0.00060071 0.00071784 0.00052513 -0.00013792 -0.45246 -0.014456 0 0 0 0 0 0 0 0 0 0 3.4333 0 0 0 0 0 3.831
4.2695 -0.016578 -0.012428 0.0022507 -0.057044 0 0.024026 0.0002452 0.00098487 -5.1914e-05 -0.00041621 -0.47262 -0.014762 0 0 0 0 0 0 0 0 0 0 3.3888 0 0 0 0 0 3.918
4.2734 -0.010742 -0.0068772 0.004204 -0.061955 0 0.040354 0.00095925 0.0011932 -0.00059008 -0.00063437 -0.44805 -0.015098 0 0 0 0 0 0 0 0 0 0 3.263 0 0 0 0 0 3.6544
4.2773 -0.0051228 -0.0016773 -0.0030434 -0.040112 0 0.027203 0.0013126 0.0012464 -0.00074417 -0.00042576 -0.38106 -0.015475 0 0 0 0 0 0 0 0 0 0 3.0354 0 0 0 0 0 3.057
4.2813 -0.00078624 0.0036232 -0.0103 -0.00092608 0 0.00037601 0.0013578 0.0011163 -0.00043572 0.00027478 -0.28 -0.015902 0 0 0 0 0 0 0 0 0 0 2.7119 0 0 0 0 0 2.187
4.2852 0.0026187 0.0093635 -0.0094183 0.035493 0 -0.017194 0.0013181 0.00083709 0.00010443 0.001097 -0.16041 -0.016369 0 0 0 0 0 0 0 0 0 0 2.3305 0 0 0 0 0 1.164
4.2891 0.0062887 0.015678 -0.00046135 0.050276 0 -0.012125 0.0013398 0.00048037 0.00052283 0.0015145 -0.046495 -0.016832 0 0 0 0 0 0 0 0 0 0 1.942 0 0 0 0 0 0.17909
4.293 0.011201 0.022449 0.0097499 0.039117 0 0.011758 0.0013465 0.00012282 0.00060173 0.0012982 0.033786 -0.017227 0 0 0 0 0 0 0 0 0 0 1.5777 0 0 0 0 0 -0.54335
4.2969 0.017344 0.029141 0.015419 0.01651 0 0.038947 0.0011312 -0.0001915 0.00037514 0.00070189 0.062067 -0.017504 0 0 0 0 0 0 0 0 0 0 1.2314 0 0 0 0 0 -0.85043
4.3008 0.0237 0.034786 0.017436 0.0055745 0 0.05453 0.00058338 -0.00048097 2.1184e-05 0.00018695 0.043714 -0.017676 0 0 0 0 0 0 0 0 0 0 0.87321 0 0 0 0 0 -0.7731
4.3047 0.028907 0.038452 0.02131 0.019773 0 0.053306 -0.000169 -0.00080905 -0.00034214 -3.7171e-05 0.0099958 -0.017814 0 0 0 0 0 0 0 0 0 0 0.48315 0 0 0 0 0 -0.54916
4.3086 0.032117 0.039968 0.030241 0.051162 0 0.040555 -0.00082608 -0.0011969 -0.00074132 -0.00016978 0.0022182 -0.018 0 0 0 0 0 0 0 0 0 0 0.072646 0 0 0 0 0 -0.50569
4.3125 0.033497 0.040133 0.04118 0.076088 0 0.026506 -0.0011047 -0.0015184 -0.001221 -0.0004918 0.046514 -0.018251 0 0 0 0 0 0 0 0 0 0 -0.32667 0 0 0 0 0 -0.8607
4.3164 0.034047 0.039951 0.048092 0.07491 0 0.019836 -0.00087543 -0.0014961 -0.0016493 -0.00090534 0.13791 -0.018508 0 0 0 0 0 0 0 0 0 0 -0.69372 0 0 0 0 0 -1.5868
4.3203 0.03482 0.039449 0.048542 0.049414 0 0.023807 -0.00017782 -0.0008789 -0.0017047 -0.000888 0.24685 -0.01867 0 0 0 0 0 0 0 0 0 0 -1.0349 0 0 0 0 0 -2.4488
4.3242 0.036053 0.037334 0.046068 0.022209 0 0.03549 0.00081219 0.00028208 -0.0011382 -1.474e-05 0.3429 -0.018685 0 0 0 0 0 0 0 0 0 0 -1.3683 0 0 0 0 0 -3.1884
4.3281 0.036872 0.032165 0.045596 0.017424 0 0.047398 0.0017816 0.0014975 -0.00010521 0.0014314 0.41548 -0.018588 0 0 0 0 0 0 0 0 0 0 -1.6913 0 0 0 0 0 -3.7036
4.332 0.035892 0.024204 0.04705 0.038877 0 0.051248 0.0023026 0.0020507 0.00078741 0.0024445 0.4733 -0.018472 0 0 0 0 0 0 0 0 0 0 -1.968 0 0 0 0 0 -4.0672
4.3359 0.032365 0.01616 0.044631 0.065192 0 0.043131 0.0020052 0.0014979 0.00087769 0.0020563 0.52467 -0.018412 0 0 0 0 0 0 0 0 0 0 -2.1546 0 0 0 0 0 -4.3784
4.3398 0.027013 0.011779 0.033207 0.067348 0 0.027275 0.00088522 9.8348e-05 3.0445e-05 0.0002673 0.55919 -0.018409 0 0 0 0 0 0 0 0 0 0 -2.2393 0 0 0 0 0 -4.5999
4.3438 0.021809 0.013178 0.015284 0.034483 0 0.014649 -0.00050984 -0.0012349 -0.0011096 -0.0017445 0.55122 -0.018396 0 0 0 0 0 0 0 0 0 0 -2.256 0 0 0 0 0 -4.5535
4.3477 0.018774 0.019189 0.00074025 -0.014249 0 0.01553 -0.0013056 -0.0015361 -0.0015112 -0.0024578 0.48486 -0.01831 0 0 0 0 0 0 0 0 0 0 -2.2544 0 0 0 0 0 -4.0981
4.3516 0.018676 0.026227 -0.0012101 -0.042849 0 0.030669 -0.00091315 -0.00053565 -0.00057072 -0.0012514 0.3771 -0.018145 0 0 0 0 0 0 0 0 0 0 -2.2506 0 0 0 0 0 -3.3253
4.3555 0.020673 0.031026 0.0097659 -0.026789 0 0.048636 0.00042263 0.0010592 0.0013073 0.0010239 0.2745 -0.017962 0 0 0 0 0 0 0 0 0 0 -2.2076 0 0 0 0 0 -2.5663
4.3594 0.023138 0.032827 0.024876 0.026433 0 0.053274 0.0016754 0.0020476 0.0029071 0.0026906 0.2213 -0.017829 0 0 0 0 0 0 0 0 0 0 -2.0654 0 0 0 0 0 -2.1644
4.3633 0.024938 0.033157 0.034134 0.081431 0 0.036739 0.00178 0.001655 0.0030979 0.0025882 0.22459 -0.017764 0 0 0 0 0 0 0 0 0 0 -1.7954 0 0 0 0 0 -2.1946
4.3672 0.026036 0.03357 0.034541 0.10082 0 0.0076404 0.00051607 0.00015345 0.0017341 0.00096973 0.24756 -0.017713 0 0 0 0 0 0 0 0 0 0 -1.4288 0 0 0 0 0 -2.3827
4.3711 0.026972 0.033611 0.030684 0.072775 0 -0.013589 -0.0012413 -0.0013496 -0.00019764 -0.00079703 0.23923 -0.017591 0 0 0 0 0 0 0 0 0 0 -1.0337 0 0 0 0 0 -2.3168
4.375 0.027807 0.030986 0.028013 0.019137 0 -0.0099032 -0.0021941 -0.0018017 -0.0013383 -0.0014183 0.17636 -0.017334 0 0 0 0 0 0 0 0 0 0 -0.66361 0 0 0 0 0 -1.7838
4.3789 0.027611 0.023737 0.02655 -0.021514 0 0.018068 -0.001694 -0.0010376 -0.0010169 -0.00069355 0.081747 -0.016941 0 0 0 0 0 0 0 0 0 0 -0.32544 0 0 0 0 0 -0.94127
4.3828 0.025019 0.012348 0.021746 -0.022693 0 0.050407 -0.00029131 0.00014154 0.00025906 0.00047341 0.0029156 -0.016465 0 0 0 0 0 0 0 0 0 0 0.0074453 0 0 0 0 0 -0.17401
4.3867 0.019386 -0.00019002 0.011036 0.010735 0 0.061212 0.00073855 0.00068729 0.0012763 0.00097361 -0.029848 -0.015987 0 0 0 0 0 0 0 0 0 0 0.35675 0 0 0 0 0 0.24018
4.3906 0.01149 -0.010376 -0.001782 0.046533 0 0.037244 0.00048607 0.00018436 0.0011332 0.00043244 -0.029602 -0.015568 0 0 0 0 0 0 0 0 0 0 0.71663 0 0 0 0 0 0.36259
4.3945 0.0031549 -0.016456 -0.0097173 0.048988 0 -0.011982 -0.00084062 -0.00086347 -5.549e-05 -0.00060842 -0.040919 -0.015233 0 0 0 0 0 0 0 0 0 0 1.0669 0 0 0 0 0 0.52701
4.3984 -0.0038564 -0.019101 -0.010179 0.0056211 0 -0.06016 -0.0021497 -0.0015451 -0.0013243 -0.0013022 -0.10158 -0.014968 0 0 0 0 0 0 0 0 0 0 1.4015 0 0 0 0 0 1.0427
4.4023 -0.0087949 -0.020261 -0.0084879 -0.062085 0 -0.081725 -0.0024358 -0.0013504 -0.0016934 -0.0012442 -0.21108 -0.014745 0 0 0 0 0 0 0 0 0 0 1.7369 0 0 0 0 0 1.9295
4.4063 -0.012049 -0.021495 -0.012843 -0.11177 0 -0.068364 -0.0015938 -0.00054905 -0.00093591 -0.00069036 -0.33118 -0.014537 0 0 0 0 0 0 0 0 0 0 2.0871 0 0 0 0 0 2.9016
4.4102 -0.014542 -0.023167 -0.025515 -0.10883 0 -0.033322 -0.00037713 0.00015315 0.00034357 -0.00016911 -0.4146 -0.014334 0 0 0 0 0 0 0 0 0 0 2.4331 0 0 0 0 0 3.5868
4.4141 -0.01701 -0.024788 -0.039568 -0.051587 0 -0.0014391 0.00037829 0.00030577 0.0013015 3.8935e-05 -0.43594 -0.014136 0 0 0 0 0 0 0 0 0 0 2.722 0 0 0 0 0 3.7766
4.418 -0.019642 -0.025717 -0.045074 0.024962 0 0.0074732 0.00049012 9.9908e-05 0.0015468 6.053e-05 -0.40139 -0.013943 0 0 0 0 0 0 0 0 0 0 2.9022 0 0 0 0 0 3.5126
4.4219 -0.022118 -0.025489 -0.038847 0.070679 0 -0.0093875 0.00046082 0.00012601 0.0013451 0.00017677 -0.33612 -0.013753 0 0 0 0 0 0 0 0 0 0 2.9646 0 0 0 0 0 2.9897
4.4258 -0.023824 -0.023819 -0.027724 0.05393 0 -0.037766 0.00085809 0.00077607 0.0012369 0.00050018 -0.26649 -0.013566 0 0 0 0 0 0 0 0 0 0 2.9515 0 0 0 0 0 2.4144
4.4297 -0.024091 -0.020703 -0.021755 -0.015745 0 -0.057244 0.0017046 0.00186 0.0014887 0.00090443 -0.21265 -0.013391 0 0 0 0 0 0 0 0 0 0 2.9254 0 0 0 0 0 1.9473
4.4336 -0.022501 -0.016685 -0.024025 -0.092738 0 -0.055122 0.0024648 0.0027621 0.0018811 0.0011994 -0.19101 -0.013245 0 0 0 0 0 0 0 0 0 0 2.9256 0 0 0 0 0 1.7259
4.4375 -0.019211 -0.012782 -0.027437 -0.12602 0 -0.033931 0.0025907 0.0029547 0.0019823 0.0013034 -0.21411 -0.01314 0 0 0 0 0 0 0 0 0 0 2.9505 0 0 0 0 0 1.8623
4.4414 -0.015025 -0.0097664 -0.021841 -0.094185 0 -0.0079433 0.0020546 0.0023949 0.0016031 0.0012431 -0.28092 -0.013068 0 0 0 0 0 0 0 0 0 0 2.9715 0 0 0 0 0 2.3579
4.4453 -0.010973 -0.0073266 -0.0044523 -0.019591 0 0.0081284 0.0013597 0.001497 0.0010014 0.001055 -0.36617 -0.013002 0 0 0 0 0 0 0 0 0 0 2.9567 0 0 0 0 0 3.0074
4.4492 -0.0075754 -0.0041133 0.016786 0.048852 0 0.0095988 0.0010601 0.00077096 0.00066194 0.00076101 -0.42431 -0.012925 0 0 0 0 0 0 0 0 0 0 2.8809 0 0 0 0 0 3.4315
4.4531 -0.0044061 0.0010284 0.030066 0.071248 0 0.0035954 0.0012817 0.0004729 0.00086352 0.00044146 -0.41285 -0.012843 0 0 0 0 0 0 0 0 0 0 2.721 0 0 0 0 0 3.2774
4.457 -0.00048718 0.0076583 0.029901 0.043871 0 0.0012749 0.0016749 0.00052096 0.0014184 0.00025883 -0.32058 -0.012781 0 0 0 0 0 0 0 0 0 0 2.457 0 0 0 0 0 2.4612
4.4609 0.0047061 0.013689 0.0209 -0.0019198 0 0.0074525 0.0017771 0.00065761 0.0018021 0.00032571 -0.17782 -0.012754 0 0 0 0 0 0 0 0 0 0 2.0904 0 0 0 0 0 1.2498
4.4648 0.010513 0.017096 0.012336 -0.02647 0 0.016869 0.0013977 0.0006628 0.001564 0.00053325 -0.038483 -0.012742 0 0 0 0 0 0 0 0 0 0 1.662 0 0 0 0 0 0.097916
4.4688 0.015429 0.018015 0.0098058 -0.012117 0 0.020499 0.0006967 0.00046641 0.00069057 0.000574 0.053273 -0.012698 0 0 0 0 0 0 0 0 0 0 1.2424 0 0 0 0 0 -0.6445
4.4727 0.018375 0.019181 0.012271 0.026516 0 0.015997 -2.1021e-05 0.00014966 -0.00035855 0.00021915 0.086918 -0.012593 0 0 0 0 0 0 0 0 0 0 0.88997 0 0 0 0 0 -0.92684
4.4766 0.019834 0.024024 0.016241 0.058333 0 0.011977 -0.0005273 -0.00010906 -0.00096489 -0.00039661 0.083819 -0.01244 0 0 0 0 0 0 0 0 0 0 0.60945 0 0 0 0 0 -0.96129
4.4805 0.021767 0.033923 0.021254 0.062645 0 0.020976 -0.00072063 -0.00012112 -0.00078681 -0.00081239 0.075723 -0.012281 0 0 0 0 0 0 0 0 0 0 0.35034 0 0 0 0 0 -1.0176
4.4844 0.026281 0.047002 0.030268 0.04469 0 0.046699 -0.0005675 0.00019294 -1.4854e-06 -0.00063993 0.083359 -0.012131 0 0 0 0 0 0 0 0 0 0 0.051992 0 0 0 0 0 -1.2382
4.4883 0.034109 0.059535 0.045013 0.028559 0 0.077619 -9.9183e-05 0.00070779 0.00082061 3.2281e-05 0.11055 -0.011944 0 0 0 0 0 0 0 0 0 0 -0.30297 0 0 0 0 0 -1.6079
4.4922 0.044151 0.068658 0.06226 0.035519 0 0.094411 0.00051499 0.00113 0.001122 0.00065545 0.15251 -0.011639 0 0 0 0 0 0 0 0 0 0 -0.67594 0 0 0 0 0 -2.0537
4.4961 0.054352 0.074021 0.075818 0.06662 0 0.086208 0.00096996 0.0012014 0.00075309 0.000701 0.20522 -0.011172 0 0 0 0 0 0 0 0 0 0 -1.0108 0 0 0 0 0 -2.5391
4.5 0.06305 0.07718 0.082318 0.10301 0 0.061631 0.0010094 0.00092798 6.2641e-05 0.00016892 0.2661 -0.010583 0 0 0 0 0 0 0 0 0 0 -1.2839 0 0 0 0 0 -3.0629
4.5039 0.069691 0.079685 0.084346 0.12193 0 0.043777 0.00066284 0.00060241 -0.00039101 -0.00038789 0.32855 -0.0099644 0 0 0 0 0 0 0 0 0 0 -1.5162 0 0 0 0 0 -3.5911
4.5078 0.074541 0.081858 0.087294 0.11424 0 0.052066 0.00026892 0.00054248 -0.00029286 -0.00038823 0.38 -0.0093767 0 0 0 0 0 0 0 0 0 0 -1.736 0 0 0 0 0 -4.0276
4.5117 0.078017 0.083189 0.093322 0.090069 0 0.085854 0.00018519 0.00075273 0.00016763 0.0001892 0.40843 -0.008783 0 0 0 0 0 0 0 0 0 0 -1.9369 0 0 0 0 0 -4.2705
4.5156 0.080389 0.083487 0.099091 0.069624 0 0.12398 0.00042468 0.00085468 0.00044561 0.00073614 0.41166 -0.0080811 0 0 0 0 0 0 0 0 0 0 -2.077 0 0 0 0 0 -4.2998
4.5195 0.08197 0.083284 0.099779 0.067777 0 0.14102 0.00059556 0.00041951 9.1921e-05 0.00056474 0.39935 -0.0072008 0 0 0 0 0 0 0 0 0 0 -2.1249 0 0 0 0 0 -4.1993
4.5234 0.083266 0.083071 0.094784 0.084071 0 0.12678 0.00026435 -0.00056103 -0.00085692 -0.00042543 0.38504 -0.0061755 0 0 0 0 0 0 0 0 0 0 -2.1034 0 0 0 0 0 -4.0827
4.5273 0.084629 0.08244 0.088554 0.10438 0 0.092979 -0.00056781 -0.001525 -0.0018746 -0.0015967 0.37567 -0.0051117 0 0 0 0 0 0 0 0 0 0 -2.0792 0 0 0 0 0 -4.0003
4.5313 0.085704 0.080299 0.085382 0.11172 0 0.062489 -0.00135 -0.0017244 -0.002337 -0.0020935 0.36855 -0.0040818 0 0 0 0 0 0 0 0 0 0 -2.1028 0 0 0 0 0 -3.9174
4.5352 0.085363 0.076026 0.084008 0.098108 0 0.051204 -0.0013959 -0.00085775 -0.0019923 -0.0015598 0.35763 -0.0030447 0 0 0 0 0 0 0 0 0 0 -2.1538 0 0 0 0 0 -3.7782
4.5391 0.082429 0.070195 0.078405 0.069701 0 0.057705 -0.00048721 0.00061064 -0.001127 -0.00040745 0.3412 -0.0018774 0 0 0 0 0 0 0 0 0 0 -2.1509 0 0 0 0 0 -3.5761
4.543 0.076616 0.063913 0.064477 0.042337 0 0.0679 0.00088315 0.0017638 -0.00031199 0.00057429 0.32217 -0.00049501 0 0 0 0 0 0 0 0 0 0 -2.0225 0 0 0 0 0 -3.3477
4.5469 0.068768 0.057406 0.045547 0.030534 0 0.068543 0.0018738 0.0019359 4.2482e-05 0.0008724 0.3012 0.0010571 0 0 0 0 0 0 0 0 0 0 -1.7726 0 0 0 0 0 -3.1012
4.5508 0.060124 0.049546 0.030313 0.037259 0 0.057202 0.0019559 0.0012032 -4.7859e-05 0.00057609 0.27179 0.0026292 0 0 0 0 0 0 0 0 0 0 -1.4777 0 0 0 0 0 -2.7708
4.5547 0.05135 0.039103 0.024798 0.051595 0 0.041272 0.0012987 0.00025054 -0.00024168 0.00014703 0.22487 0.0040909 0 0 0 0 0 0 0 0 0 0 -1.2149 0 0 0 0 0 -2.2694
4.5586 0.042321 0.026533 0.026494 0.056558 0 0.029105 0.00056318 -0.00023876 -0.0002063 -6.3512e-05 0.1598 0.0054354 0 0 0 0 0 0 0 0 0 0 -0.98974 0 0 0 0 0 -1.5974
4.5625 0.032857 0.014255 0.026938 0.042065 0 0.022296 0.00032247 -0.00011266 0.00011606 -7.0733e-05 0.090062 0.0067678 0 0 0 0 0 0 0 0 0 0 -0.73345 0 0 0 0 0 -0.89174
4.5664 0.023507 0.0047533 0.020207 0.013332 0 0.015419 0.00063045 0.00023604 0.00050729 -0.00010465 0.035515 0.0081952 0 0 0 0 0 0 0 0 0 0 -0.37373 0 0 0 0 0 -0.34106
4.5703 0.0154 -0.0018002 0.008464 -0.012619 0 0.0020396 0.0010795 0.00031021 0.00068649 -0.00029198 0.0061521 0.0097288 0 0 0 0 0 0 0 0 0 0 0.089263 0 0 0 0 0 -0.027044
4.5742 0.009148 -0.0078917 -0.0012801 -0.020734 0 -0.018983 0.0012279 -4.7482e-05 0.00053032 -0.00052666 -0.0080113 0.011291 0 0 0 0 0 0 0 0 0 0 0.57414 0 0 0 0 0 0.1602
4.5781 0.0039444 -0.016327 -0.0056341 -0.01127 0 -0.041737 0.00098162 -0.00058567 0.00014267 -0.00062158 -0.030417 0.01281 0 0 0 0 0 0 0 0 0 0 0.98508 0 0 0 0 0 0.44175
4.582 -0.002042 -0.027317 -0.009241 -0.0009946 0 -0.056564 0.00062349 -0.00092547 -0.0002262 -0.00051915 -0.079248 0.014293 0 0 0 0 0 0 0 0 0 0 1.29 0 0 0 0 0 0.96506
4.5859 -0.010136 -0.037923 -0.020028 -0.0097402 0 -0.055817 0.00053218 -0.00086015 -0.00031153 -0.0003122 -0.1524 0.015803 0 0 0 0 0 0 0 0 0 0 1.5375 0 0 0 0 0 1.6775
4.5898 -0.019898 -0.044633 -0.040062 -0.042567 0 -0.039003 0.00087567 -0.00041295 5.7359e-05 -8.2045e-05 -0.22889 0.017368 0 0 0 0 0 0 0 0 0 0 1.8001 0 0 0 0 0 2.369
4.5938 -0.029428 -0.046715 -0.061833 -0.082892 0 -0.014988 0.0015131 0.00029744 0.00087887 0.0002162 -0.28466 0.018924 0 0 0 0 0 0 0 0 0 0 2.1028 0 0 0 0 0 2.8388
4.5977 -0.037029 -0.047064 -0.074438 -0.10387 0 0.0005821 0.0021136 0.0011521 0.0019327 0.0006582 -0.30842 0.020363 0 0 0 0 0 0 0 0 0 0 2.4043 0 0 0 0 0 3.0324
4.6016 -0.04267 -0.04963 -0.073791 -0.089997 0 -0.0069446 0.00235 0.0019818 0.002816 0.0011537 -0.30512 0.021634 0 0 0 0 0 0 0 0 0 0 2.6436 0 0 0 0 0 3.0375
4.6055 -0.047806 -0.055874 -0.066545 -0.051209 0 -0.041313 0.0020473 0.0025116 0.0031145 0.0014112 -0.28733 0.022794 0 0 0 0 0 0 0 0 0 0 2.8008 0 0 0 0 0 2.9719
4.6094 -0.053774 -0.063665 -0.063673 -0.017186 0 -0.090011 0.0012631 0.0024849 0.0026615 0.0011706 -0.2657 0.023953 0 0 0 0 0 0 0 0 0 0 2.9115 0 0 0 0 0 2.8947
4.6133 -0.060396 -0.069643 -0.07016 -0.015433 0 -0.12942 0.00030219 0.0019217 0.0017104 0.00050328 -0.24771 0.025154 0 0 0 0 0 0 0 0 0 0 3.025 0 0 0 0 0 2.8243
4.6172 -0.066233 -0.072608 -0.0811 -0.050586 0 -0.13942 -0.00037125 0.0012362 0.00084653 -0.00014097 -0.24231 0.026328 0 0 0 0 0 0 0 0 0 0 3.1535 0 0 0 0 0 2.8175
4.6211 -0.07023 -0.07453 -0.087656 -0.10145 0 -0.11761 -0.00035426 0.0010015 0.00064126 -0.00024365 -0.26051 0.027352 0 0 0 0 0 0 0 0 0 0 3.2646 0 0 0 0 0 2.986
4.625 -0.073015 -0.078244 -0.086184 -0.13764 0 -0.081695 0.0004289 0.001496 0.0012686 0.00036405 -0.3068 0.028175 0 0 0 0 0 0 0 0 0 0 3.3197 0 0 0 0 0 3.4002
4.6289 -0.076422 -0.084291 -0.080975 -0.14186 0 -0.056512 0.0016118 0.0024347 0.0023708 0.0013468 -0.36827 0.028866 0 0 0 0 0 0 0 0 0 0 3.3159 0 0 0 0 0 3.9639
4.6328 -0.081626 -0.090227 -0.078415 -0.12018 0 -0.055747 0.0025673 0.0031676 0.0032865 0.0021173 -0.41477 0.029549 0 0 0 0 0 0 0 0 0 0 3.2846 0 0 0 0 0 4.4069
4.6367 -0.087767 -0.093153 -0.079705 -0.09363 0 -0.073278 0.0028047 0.003197 0.0034832 0.0022737 -0.41493 0.030279 0 0 0 0 0 0 0 0 0 0 3.2511 0 0 0 0 0 4.4439
4.6406 -0.092546 -0.092835 -0.08053 -0.080197 0 -0.091458 0.0022945 0.0025532 0.002886 0.0018537 -0.35761 0.030993 0 0 0 0 0 0 0 0 0 0 3.201 0 0 0 0 0 3.9833
4.6445 -0.094334 -0.092122 -0.077878 -0.082758 0 -0.098282 0.0014583 0.0016965 0.0018857 0.0012259 -0.26108 0.031568 0 0 0 0 0 0 0 0 0 0 3.0907 0 0 0 0 0 3.2053
4.6484 -0.093788 -0.094068 -0.075723 -0.091508 0 -0.097242 0.00082867 0.0010715 0.0010489 0.00076747 -0.16105 0.03194 0 0 0 0 0 0 0 0 0 0 2.8939 0 0 0 0 0 2.432
4.6523 -0.09335 -0.098602 -0.082033 -0.096032 0 -0.10072 0.00065803 0.00076006 0.00075242 0.00061905 -0.087176 0.032153 0 0 0 0 0 0 0 0 0 0 2.636 0 0 0 0 0 1.8987
4.6563 -0.095041 -0.10214 -0.099225 -0.094732 0 -0.114 0.00078415 0.00054548 0.00097656 0.00068157 -0.04698 0.03231 0 0 0 0 0 0 0 0 0 0 2.3797 0 0 0 0 0 1.6215
4.6602 -0.098607 -0.10071 -0.11837 -0.093637 0 -0.1266 0.00082913 0.00025694 0.0013604 0.00077582 -0.029115 0.03247 0 0 0 0 0 0 0 0 0 0 2.1751 0 0 0 0 0 1.4617
4.6641 -0.10172 -0.093712 -0.12478 -0.097504 0 -0.12089 0.00052812 -1.5472e-05 0.0014536 0.00078383 -0.019846 0.032602 0 0 0 0 0 0 0 0 0 0 2.0225 0 0 0 0 0 1.3024
4.668 -0.10199 -0.084674 -0.11105 -0.10309 0 -0.090662 -8.7901e-05 -7.1461e-05 0.0010026 0.00067902 -0.0157 0.032628 0 0 0 0 0 0 0 0 0 0 1.883 0 0 0 0 0 1.159
4.6719 -0.098932 -0.078298 -0.08516 -0.1015 0 -0.051336 -0.0007629 7.9074e-05 0.00010862 0.00049068 -0.021157 0.032501 0 0 0 0 0 0 0 0 0 0 1.7232 0 0 0 0 0 1.1246
4.6758 -0.094061 -0.076573 -0.064762 -0.087258 0 -0.030099 -0.0012244 0.0001318 -0.0008325 0.00028007 -0.036378 0.032231 0 0 0 0 0 0 0 0 0 0 1.5477 0 0 0 0 0 1.2249
4.6797 -0.089369 -0.077474 -0.062107 -0.06512 0 -0.04325 -0.0013409 -0.00020823 -0.0013796 0.00013142 -0.04995 0.031854 0 0 0 0 0 0 0 0 0 0 1.388 0 0 0 0 0 1.344
4.6836 -0.085673 -0.077253 -0.073474 -0.047813 0 -0.080906 -0.0011433 -0.00083699 -0.001336 0.00011062 -0.045674 0.031383 0 0 0 0 0 0 0 0 0 0 1.2633 0 0 0 0 0 1.3073
4.6875 -0.082371 -0.073935 -0.083166 -0.046263 0 -0.11363 -0.00076296 -0.0012306 -0.00088317 0.00019383 -0.017093 0.030816 0 0 0 0 0 0 0 0 0 0 1.1568 0 0 0 0 0 1.039
4.6914 -0.07856 -0.068741 -0.078298 -0.060634 0 -0.11593 -0.00037096 -0.00089975 -0.00044896 0.00024649 0.025353 0.030172 0 0 0 0 0 0 0 0 0 0 1.0331 0 0 0 0 0 0.63731
4.6953 -0.074142 -0.064358 -0.060349 -0.07975 0 -0.08628 -0.00013566 8.8097e-05 -0.00039341 0.00011679 0.062718 0.029509 0 0 0 0 0 0 0 0 0 0 0.87853 0 0 0 0 0 0.28604
4.6992 -0.069801 -0.062021 -0.042802 -0.089207 0 -0.046498 -0.00016365 0.0010586 -0.00074951 -0.00021378 0.083952 0.02888 0 0 0 0 0 0 0 0 0 0 0.72257 0 0 0 0 0 0.088291
4.7031 -0.065997 -0.06026 -0.037733 -0.081424 0 -0.022237 -0.00042535 0.001271 -0.0012275 -0.00057305 0.094296 0.028267 0 0 0 0 0 0 0 0 0 0 0.61561 0 0 0 0 0 -0.015629
4.707 -0.062211 -0.056341 -0.044606 -0.059871 0 -0.02252 -0.00073266 0.00058081 -0.0014732 -0.0007213 0.10714 0.027579 0 0 0 0 0 0 0 0 0 0 0.58449 0 0 0 0 0 -0.16587
4.7109 -0.057272 -0.048807 -0.051758 -0.035053 0 -0.035817 -0.0008318 -0.00040311 -0.0013508 -0.00056457 0.1273 0.026723 0 0 0 0 0 0 0 0 0 0 0.60847 0 0 0 0 0 -0.41846
4.7148 -0.050465 -0.038725 -0.048347 -0.01646 0 -0.043826 -0.00057703 -0.00084277 -0.0010055 -0.00025916 0.14246 0.025699 0 0 0 0 0 0 0 0 0 0 0.63802 0 0 0 0 0 -0.66241
4.7188 -0.042275 -0.028697 -0.034662 -0.0071179 0 -0.038372 -5.8496e-05 -0.00041155 -0.00067771 -9.5833e-05 0.13242 0.024614 0 0 0 0 0 0 0 0 0 0 0.63746 0 0 0 0 0 -0.70483
4.7227 -0.034053 -0.020837 -0.021043 -0.0041767 0 -0.026004 0.00042695 0.00042521 -0.00047851 -0.00026107 0.088241 0.023589 0 0 0 0 0 0 0 0 0 0 0.61121 0 0 0 0 0 -0.44875
4.7266 -0.027015 -0.015567 -0.017242 -0.0036243 0 -0.018256 0.00055353 0.00083913 -0.00035625 -0.00069194 0.023814 0.022651 0 0 0 0 0 0 0 0 0 0 0.59217 0 0 0 0 0 0.00030217
4.7305 -0.021537 -0.012026 -0.023076 -0.00429 0 -0.019175 0.00017134 0.00037279 -0.00025949 -0.0011471 -0.031609 0.021706 0 0 0 0 0 0 0 0 0 0 0.60803 0 0 0 0 0 0.39872
4.7344 -0.017305 -0.009273 -0.029159 -0.0078551 0 -0.022633 -0.00059378 -0.00068561 -0.00027557 -0.0014087 -0.054224 0.020644 0 0 0 0 0 0 0 0 0 0 0.65966 0 0 0 0 0 0.54533
4.7383 -0.013932 -0.0070314 -0.026187 -0.015607 0 -0.020568 -0.0013939 -0.0015903 -0.00054606 -0.0014207 -0.042484 0.019455 0 0 0 0 0 0 0 0 0 0 0.72882 0 0 0 0 0 0.42441
4.7422 -0.011302 -0.0055203 -0.013327 -0.025459 0 -0.012157 -0.0018252 -0.0017784 -0.0010267 -0.0012617 -0.016498 0.018256 0 0 0 0 0 0 0 0 0 0 0.80121 0 0 0 0 0 0.19887
4.7461 -0.009372 -0.0049175 0.0018906 -0.032188 0 -0.0041101 -0.0016256 -0.001272 -0.0013798 -0.0010256 -0.0017651 0.017179 0 0 0 0 0 0 0 0 0 0 0.87802 0 0 0 0 0 0.07411
4.75 -0.0078716 -0.0051366 0.010964 -0.030791 0 -0.0025699 -0.00082324 -0.00052997 -0.0011947 -0.00075257 -0.01136 0.016246 0 0 0 0 0 0 0 0 0 0 0.96526 0 0 0 0 0 0.15324
4.7539 -0.0064215 -0.0059946 0.011334 -0.0202 0 -0.0061145 0.00024391 3.1205e-05 -0.0003816 -0.00045582 -0.039878 0.015339 0 0 0 0 0 0 0 0 0 0 1.0564 0 0 0 0 0 0.39097
4.7578 -0.0049857 -0.0073491 0.0067724 -0.0044569 0 -0.0077242 0.0010874 0.0003691 0.00066042 -0.00016107 -0.071081 0.014305 0 0 0 0 0 0 0 0 0 0 1.1305 0 0 0 0 0 0.65617
4.7617 -0.0040651 -0.0089712 0.002367 0.0094729 0 -0.0034347 0.0013618 0.00073014 0.0013388 0.00011942 -0.090469 0.013098 0 0 0 0 0 0 0 0 0 0 1.1689 0 0 0 0 0 0.83047
4.7656 -0.004254 -0.010417 3.9099e-05 0.015525 0 0.0021272 0.0011137 0.0013041 0.0014077 0.00043758 -0.092811 0.01182 0 0 0 0 0 0 0 0 0 0 1.1741 0 0 0 0 0 0.86679
4.7695 -0.005529 -0.011247 -0.0013704 0.01148 0 1.0662e-05 0.00076887 0.0019854 0.0012283 0.00087168 -0.081681 0.010615 0 0 0 0 0 0 0 0 0 0 1.1681 0 0 0 0 0 0.78823
4.7734 -0.0070565 -0.011466 -0.003022 -0.00046885 0 -0.012851 0.00080039 0.0024449 0.0014344 0.0013826 -0.064936 0.0095378 0 0 0 0 0 0 0 0 0 0 1.1726 0 0 0 0 0 0.65747
4.7773 -0.007846 -0.011633 -0.0044044 -0.015241 0 -0.028235 0.0013025 0.002399 0.0022578 0.0017154 -0.050869 0.0085079 0 0 0 0 0 0 0 0 0 0 1.1895 0 0 0 0 0 0.54741
4.7813 -0.0076698 -0.01232 -0.0048955 -0.027223 0 -0.032593 0.0018456 0.0018132 0.0031612 0.0015229 -0.045922 0.0073924 0 0 0 0 0 0 0 0 0 0 1.2023 0 0 0 0 0 0.51638
4.7852 -0.0073073 -0.013366 -0.0059571 -0.032327 0 -0.019619 0.0018045 0.00090118 0.0032062 0.00068155 -0.052334 0.0061359 0 0 0 0 0 0 0 0 0 0 1.1962 0 0 0 0 0 0.58024
4.7891 -0.0077854 -0.013719 -0.010429 -0.02926 0 0.002492 0.00093646 -1.0519e-05 0.0019029 -0.00047415 -0.065809 0.0048076 0 0 0 0 0 0 0 0 0 0 1.1756 0 0 0 0 0 0.69194
4.793 -0.0093076 -0.012221 -0.018982 -0.019857 0 0.016678 -0.00029909 -0.00061285 -0.00022043 -0.0012813 -0.076158 0.003531 0 0 0 0 0 0 0 0 0 0 1.1608 0 0 0 0 0 0.75612
4.7969 -0.010922 -0.0086803 -0.027664 -0.0082487 0 0.011225 -0.0010247 -0.00069361 -0.0019068 -0.0012177 -0.072993 0.0023721 0 0 0 0 0 0 0 0 0 0 1.1668 0 0 0 0 0 0.68766
4.8008 -0.011279 -0.004207 -0.029957 0.0010962 0 -0.0099076 -0.00065509 -0.00020907 -0.0021397 -0.00033993 -0.053648 0.0012928 0 0 0 0 0 0 0 0 0 0 1.1857 0 0 0 0 0 0.47888
4.8047 -0.0097666 -0.0004031 -0.022169 0.0056829 0 -0.029842 0.00056809 0.00064499 -0.00097332 0.00071624 -0.026633 0.00020447 0 0 0 0 0 0 0 0 0 0 1.1896 0 0 0 0 0 0.21715
4.8086 -0.0069579 0.0019173 -0.007105 0.0062077 0 -0.032252 0.0017185 0.0014524 0.00051287 0.001214 -0.006274 -0.0009459 0 0 0 0 0 0 0 0 0 0 1.1527 0 0 0 0 0 0.026586
4.8125 -0.0039893 0.0033235 0.0077887 0.0056317 0 -0.014011 0.0019257 0.0017661 0.0011092 0.00087992 -0.0017179 -0.0021409 0 0 0 0 0 0 0 0 0 0 1.0721 0 0 0 0 0 -0.026891
4.8164 -0.0015284 0.0051712 0.016359 0.0066416 0 0.013252 0.0010841 0.0013917 0.00044657 6.7425e-05 -0.0093028 -0.0033337 0 0 0 0 0 0 0 0 0 0 0.96933 0 0 0 0 0 0.01099
4.8203 0.00069871 0.0084063 0.018323 0.009546 0 0.033064 -9.511e-05 0.00054216 -0.00078403 -0.00060397 -0.015293 -0.0045078 0 0 0 0 0 0 0 0 0 0 0.8738 0 0 0 0 0 0.019227
4.8242 0.0034817 0.012855 0.018384 0.012507 0 0.036526 -0.00073274 -0.00030136 -0.0015059 -0.00078428 -0.0072651 -0.0056897 0 0 0 0 0 0 0 0 0 0 0.80241 0 0 0 0 0 -0.099073
4.8281 0.0073391 0.017542 0.021085 0.013972 0 0.027363 -0.00054105 -0.00073927 -0.0011879 -0.00061282 0.015306 -0.0069064 0 0 0 0 0 0 0 0 0 0 0.752 0 0 0 0 0 -0.33616
4.832 0.012143 0.021602 0.026539 0.014958 0 0.016923 -8.9755e-06 -0.00072507 -0.00021552 -0.00045866 0.040285 -0.0081431 0 0 0 0 0 0 0 0 0 0 0.70732 0 0 0 0 0 -0.58478
4.8359 0.017369 0.02492 0.030951 0.018678 0 0.014701 0.00013365 -0.00052632 0.00055779 -0.00048157 0.052678 -0.0093483 0 0 0 0 0 0 0 0 0 0 0.65461 0 0 0 0 0 -0.72406
4.8398 0.02254 0.028049 0.030934 0.027412 0 0.022337 -0.00034721 -0.00042816 0.0006026 -0.00046364 0.046839 -0.010481 0 0 0 0 0 0 0 0 0 0 0.58977 0 0 0 0 0 -0.71574
4.8438 0.027364 0.031675 0.027043 0.03945 0 0.034665 -0.00094704 -0.00047072 0.00011768 -6.8193e-05 0.031166 -0.011545 0 0 0 0 0 0 0 0 0 0 0.51739 0 0 0 0 0 -0.63513
4.8477 0.031602 0.036179 0.023153 0.049366 0 0.045224 -0.00089631 -0.00046351 -0.00026172 0.00074861 0.021857 -0.012577 0 0 0 0 0 0 0 0 0 0 0.4447 0 0 0 0 0 -0.61592
4.8516 0.035042 0.041538 0.022681 0.052125 0 0.050918 9.5823e-05 -0.00023417 -0.00010788 0.0015919 0.031014 -0.013605 0 0 0 0 0 0 0 0 0 0 0.37621 0 0 0 0 0 -0.75433
4.8555 0.037775 0.047398 0.025718 0.04771 0 0.052709 0.0015154 0.00016332 0.00042219 0.001899 0.058266 -0.014616 0 0 0 0 0 0 0 0 0 0 0.31198 0 0 0 0 0 -1.043
4.8594 0.040411 0.053105 0.029885 0.041945 0 0.053184 0.0024323 0.00049859 0.00078615 0.0013831 0.091496 -0.015576 0 0 0 0 0 0 0 0 0 0 0.24922 0 0 0 0 0 -1.3775
4.8633 0.043781 0.057791 0.033694 0.042192 0 0.053998 0.0022555 0.00060957 0.00058907 0.0002604 0.1152 -0.01647 0 0 0 0 0 0 0 0 0 0 0.18617 0 0 0 0 0 -1.6236
4.8672 0.048195 0.060707 0.038653 0.051241 0 0.055241 0.0012004 0.00057019 -6.6075e-05 -0.00091109 0.12005 -0.017312 0 0 0 0 0 0 0 0 0 0 0.12584 0 0 0 0 0 -1.6979
4.8711 0.052977 0.061718 0.047717 0.064685 0 0.056465 9.0231e-05 0.00059409 -0.000705 -0.0016127 0.10762 -0.018121 0 0 0 0 0 0 0 0 0 0 0.076488 0 0 0 0 0 -1.6112
4.875 0.056896 0.061549 0.061565 0.074274 0 0.057765 -0.00030677 0.00077438 -0.00092283 -0.0016573 0.088143 -0.01889 0 0 0 0 0 0 0 0 0 0 0.046337 0 0 0 0 0 -1.4539
4.8789 0.05927 0.061437 0.07655 0.074547 0 0.059781 0.00015834 0.00094474 -0.00071671 -0.0012168 0.073794 -0.019587 0 0 0 0 0 0 0 0 0 0 0.035142 0 0 0 0 0 -1.3382
4.8828 0.060739 0.06242 0.086774 0.067142 0 0.062903 0.00097604 0.00083003 -0.00043212 -0.00064369 0.071806 -0.020188 0 0 0 0 0 0 0 0 0 0 0.030045 0 0 0 0 0 -1.3344
4.8867 0.062876 0.064848 0.088811 0.059261 0 0.06677 0.001435 0.00035037 -0.00041447 -0.0002531 0.081308 -0.020701 0 0 0 0 0 0 0 0 0 0 0.012178 0 0 0 0 0 -1.4398
4.8906 0.06687 0.068522 0.08491 0.057901 0 0.070747 0.0011734 -0.00023392 -0.00070247 -0.00018246 0.09507 -0.021161 0 0 0 0 0 0 0 0 0 0 -0.028624 0 0 0 0 0 -1.5943
4.8945 0.07251 0.073164 0.081555 0.064947 0 0.07491 0.00041175 -0.00050829 -0.0010253 -0.00035291 0.10462 -0.021588 0 0 0 0 0 0 0 0 0 0 -0.08313 0 0 0 0 0 -1.7271
4.8984 0.078399 0.078583 0.084164 0.076918 0 0.080329 -0.00025844 -0.00026649 -0.0010754 -0.00052899 0.1054 -0.021963 0 0 0 0 0 0 0 0 0 0 -0.12752 0 0 0 0 0 -1.7994
4.9023 0.083198 0.084252 0.092184 0.088636 0 0.087898 -0.00032769 0.00029056 -0.00079594 -0.00046999 0.09885 -0.022238 0 0 0 0 0 0 0 0 0 0 -0.14227 0 0 0 0 0 -1.8165
4.9063 0.086605 0.088836 0.098814 0.096825 0 0.09639 0.00027128 0.00071698 -0.00042905 -0.00011322 0.090631 -0.022382 0 0 0 0 0 0 0 0 0 0 -0.12942 0 0 0 0 0 -1.8069
4.9102 0.089107 0.090448 0.096001 0.10059 0 0.10164 0.0011323 0.00070496 -0.00029342 0.0003468 0.086689 -0.022409 0 0 0 0 0 0 0 0 0 0 -0.11198 0 0 0 0 0 -1.7952
4.9141 0.090825 0.087796 0.081075 0.099543 0 0.098418 0.0016771 0.0003418 -0.00048965 0.00059283 0.090134 -0.022355 0 0 0 0 0 0 0 0 0 0 -0.11433 0 0 0 0 0 -1.7903
4.918 0.090784 0.081334 0.059783 0.092699 0 0.084513 0.0015768 1.2963e-05 -0.0007907 0.00046556 0.10044 -0.022248 0 0 0 0 0 0 0 0 0 0 -0.14092 0 0 0 0 0 -1.7935
4.9219 0.087562 0.073302 0.043032 0.080051 0 0.063995 0.0010005 5.0479e-05 -0.00081845 0.00014329 0.11431 -0.022085 0 0 0 0 0 0 0 0 0 0 -0.17306 0 0 0 0 0 -1.8059
4.9258 0.080827 0.066392 0.039468 0.064856 0 0.046431 0.00050196 0.00045006 -0.00036565 1.1043e-05 0.1268 -0.021847 0 0 0 0 0 0 0 0 0 0 -0.18727 0 0 0 0 0 -1.8211
4.9297 0.072239 0.062026 0.049422 0.053236 0 0.041335 0.00060368 0.00090146 0.00040867 0.00029265 0.13227 -0.021527 0 0 0 0 0 0 0 0 0 0 -0.17761 0 0 0 0 0 -1.8114
4.9336 0.064631 0.05963 0.064831 0.050078 0 0.051262 0.0013771 0.0010831 0.001088 0.00079088 0.12637 -0.021139 0 0 0 0 0 0 0 0 0 0 -0.16044 0 0 0 0 0 -1.7351
4.9375 0.060038 0.057439 0.075185 0.054511 0 0.068902 0.0023512 0.00094273 0.0013324 0.0010303 0.10914 -0.020699 0 0 0 0 0 0 0 0 0 0 -0.15722 0 0 0 0 0 -1.5711
4.9414 0.058254 0.053968 0.074817 0.059624 0 0.081176 0.0028494 0.00071876 0.0011521 0.00071692 0.087287 -0.02021 0 0 0 0 0 0 0 0 0 0 -0.17229 0 0 0 0 0 -1.3545
4.9453 0.057178 0.048867 0.065891 0.057685 0 0.077908 0.0025038 0.00070419 0.00086793 7.5531e-05 0.072017 -0.019668 0 0 0 0 0 0 0 0 0 0 -0.18781 0 0 0 0 0 -1.1706
4.9492 0.05456 0.042573 0.055125 0.046754 0 0.058731 0.0015359 0.00097602 0.00078388 -0.00030948 0.072018 -0.019081 0 0 0 0 0 0 0 0 0 0 -0.18068 0 0 0 0 0 -1.0937
4.9531 0.049571 0.035445 0.047516 0.032629 0 0.032923 0.00057015 0.0013265 0.00087628 -4.8262e-05 0.08593 -0.018475 0 0 0 0 0 0 0 0 0 0 -0.14391 0 0 0 0 0 -1.1176
4.957 0.042889 0.027442 0.042572 0.023861 0 0.012438 0.00014631 0.0014432 0.00081904 0.00063574 0.10124 -0.017865 0 0 0 0 0 0 0 0 0 0 -0.091063 0 0 0 0 0 -1.1419
4.9609 0.035528 0.018657 0.035954 0.023964 0 0.0037551 0.00034835 0.0011755 0.00035775 0.0010732 0.10248 -0.017227 0 0 0 0 0 0 0 0 0 0 -0.03928 0 0 0 0 0 -1.0444
4.9648 0.027769 0.0099598 0.024416 0.02785 0 0.0047431 0.00084425 0.00066926 -0.00031715 0.00079114 0.083347 -0.016517 0 0 0 0 0 0 0 0 0 0 0.011025 0 0 0 0 0 -0.78579
4.9688 0.019242 0.0028137 0.0091777 0.026007 0 0.0081417 0.0012473 0.00027092 -0.00060372 1.5832e-05 0.052836 -0.015713 0 0 0 0 0 0 0 0 0 0 0.078535 0 0 0 0 0 -0.4554
4.9727 0.0099047 -0.001781 -0.0052597 0.012945 0 0.0077894 0.0014316 0.00028599 2.0872e-05 -0.00048627 0.028899 -0.014869 0 0 0 0 0 0 0 0 0 0 0.18228 0 0 0 0 0 -0.20854
4.9766 0.00069032 -0.0042522 -0.015222 -0.0075783 0 0.002218 0.0015279 0.0007765 0.0014645 -0.00011951 0.023986 -0.014083 0 0 0 0 0 0 0 0 0 0 0.32037 0 0 0 0 0 -0.13922
4.9805 -0.0069713 -0.0063109 -0.020656 -0.025297 0 -0.0064173 0.0016715 0.0015353 0.0029643 0.00095532 0.034313 -0.013423 0 0 0 0 0 0 0 0 0 0 0.4679 0 0 0 0 0 -0.19638
4.9844 -0.01234 -0.0096977 -0.024067 -0.031806 0 -0.015595 0.0018175 0.0022373 0.0036379 0.0019455 0.042368 -0.012855 0 0 0 0 0 0 0 0 0 0 0.59666 0 0 0 0 0 -0.21921
4.9883 -0.016041 -0.014896 -0.027181 -0.027292 0 -0.024119 0.0018232 0.0026465 0.0031935 0.0021595 0.030947 -0.012266 0 0 0 0 0 0 0 0 0 0 0.69807 0 0 0 0 0 -0.064726
4.9922 -0.019519 -0.020938 -0.02915 -0.019926 0 -0.031209 0.0016764 0.0027327 0.0021598 0.0016382 -0.0030885 -0.011564 0 0 0 0 0 0 0 0 0 0 0.78767 0 0 0 0 0 0.28028
4.9961 -0.023788 -0.02641 -0.028145 -0.018785 0 -0.035279 0.0015709 0.0026334 0.0014033 0.0010669 -0.046838 -0.010776 0 0 0 0 0 0 0 0 0 0 0.88824 0 0 0 0 0 0.69573
5 -0.02868 -0.03069 -0.024355 -0.026631 0 -0.034855 0.0017066 0.002513 0.0013653 0.0010633 -0.082175 -0.01004 0 0 0 0 0 0 0 0 0 0 1.0087 0 0 0 0 0 1.0296
5.0039 -0.033241 -0.034326 -0.02081 -0.038555 0 -0.031072 0.0020231 0.0024387 0.001723 0.0015618 -0.099355 -0.0094964 0 0 0 0 0 0 0 0 0 0 1.1386 0 0 0 0 0 1.2109
5.0078 -0.036783 -0.03835 -0.020913 -0.046997 0 -0.028551 0.0021827 0.0023609 0.0017826 0.001906 -0.10192 -0.0091579 0 0 0 0 0 0 0 0 0 0 1.2609 0 0 0 0 0 1.2804
5.0117 -0.039504 -0.043265 -0.025284 -0.04825 0 -0.032528 0.0018727 0.0021907 0.0012069 0.0015413 -0.1002 -0.0088944 0 0 0 0 0 0 0 0 0 0 1.3677 0 0 0 0 0 1.3267
5.0156 -0.042123 -0.048617 -0.031423 -0.044898 0 -0.0441 0.0011357 0.0018897 0.00035684 0.00059154 -0.10109 -0.0085383 0 0 0 0 0 0 0 0 0 0 1.4632 0 0 0 0 0 1.3992
5.0195 -0.04504 -0.053386 -0.036631 -0.042772 0 -0.058137 0.00037459 0.0014926 -8.6332e-05 -0.000263 -0.10394 -0.0080257 0 0 0 0 0 0 0 0 0 0 1.5532 0 0 0 0 0 1.4801
5.0234 -0.047937 -0.056687 -0.040995 -0.045792 0 -0.066595 -1.8464e-06 0.0010632 0.00017195 -0.00045832 -0.10495 -0.0074452 0 0 0 0 0 0 0 0 0 0 1.6354 0 0 0 0 0 1.5285
5.0273 -0.050199 -0.058156 -0.046985 -0.053263 0 -0.064939 5.2825e-05 0.00064895 0.00072902 -6.4853e-05 -0.10405 -0.0069558 0 0 0 0 0 0 0 0 0 0 1.7007 0 0 0 0 0 1.5393
5.0313 -0.051603 -0.057854 -0.055947 -0.06129 0 -0.056053 0.00021609 0.00028878 0.00089647 0.00037037 -0.10632 -0.0066518 0 0 0 0 0 0 0 0 0 0 1.7452 0 0 0 0 0 1.5536
5.0352 -0.052475 -0.055968 -0.065328 -0.066206 0 -0.047868 0.00015346 4.9882e-05 0.00042027 0.00045082 -0.11676 -0.0064982 0 0 0 0 0 0 0 0 0 0 1.7755 0 0 0 0 0 1.6138
5.0391 -0.053106 -0.052635 -0.069955 -0.0667 0 -0.04658 -0.00014229 2.1966e-05 -0.00023235 0.00032886 -0.13456 -0.0063871 0 0 0 0 0 0 0 0 0 0 1.8026 0 0 0 0 0 1.715
5.043 -0.053085 -0.047932 -0.066377 -0.063272 0 -0.051368 -0.00038998 0.00023909 -0.00033241 0.00044516 -0.15316 -0.0062505 0 0 0 0 0 0 0 0 0 0 1.8298 0 0 0 0 0 1.8057
5.0469 -0.051301 -0.041908 -0.055823 -0.056422 0 -0.055231 -0.00038075 0.00059969 0.00035517 0.0009178 -0.16609 -0.0061187 0 0 0 0 0 0 0 0 0 0 1.85 0 0 0 0 0 1.8353
5.0508 -0.046726 -0.03465 -0.042675 -0.045822 0 -0.051042 -0.00023935 0.00089481 0.0012907 0.0012965 -0.17244 -0.0060755 0 0 0 0 0 0 0 0 0 0 1.8561 0 0 0 0 0 1.7972
5.0547 -0.039283 -0.026469 -0.030145 -0.031296 0 -0.037421 -0.00026334 0.00096589 0.0016619 0.001014 -0.17592 -0.00616 0 0 0 0 0 0 0 0 0 0 1.8521 0 0 0 0 0 1.7251
5.0586 -0.030048 -0.018174 -0.018013 -0.014381 0 -0.019552 -0.00049727 0.00086544 0.0011865 8.3949e-05 -0.17894 -0.0063166 0 0 0 0 0 0 0 0 0 0 1.8504 0 0 0 0 0 1.6479
5.0625 -0.020655 -0.011106 -0.0049811 0.001269 0 -0.0048511 -0.00054247 0.00084519 0.00041243 -0.00074151 -0.17788 -0.0064379 0 0 0 0 0 0 0 0 0 0 1.8533 0 0 0 0 0 1.5531
5.0664 -0.012487 -0.0066754 0.0071705 0.011253 0 0.0023207 9.6944e-05 0.0011297 0.00019678 -0.00062526 -0.16493 -0.006457 0 0 0 0 0 0 0 0 0 0 1.8388 0 0 0 0 0 1.3958
5.0703 -0.0062695 -0.0055286 0.012963 0.012646 0 0.0025656 0.0014106 0.0016501 0.00086072 0.00048425 -0.13513 -0.006401 0 0 0 0 0 0 0 0 0 0 1.7687 0 0 0 0 0 1.1443
5.0742 -0.0021841 -0.0070013 0.0079561 0.005621 0 -0.00067451 0.002655 0.0019998 0.0018435 0.0016668 -0.091858 -0.0063592 0 0 0 0 0 0 0 0 0 0 1.6188 0 0 0 0 0 0.81749
5.0781 -0.00012355 -0.0094064 -0.0055767 -0.0063757 0 -0.0044183 0.0028474 0.0017127 0.0021968 0.0018064 -0.045825 -0.0064021 0 0 0 0 0 0 0 0 0 0 1.4053 0 0 0 0 0 0.48002
5.082 0.00025055 -0.01105 -0.018533 -0.017867 0 -0.0075387 0.0016194 0.00067128 0.0014471 0.00064036 -0.008509 -0.0065265 0 0 0 0 0 0 0 0 0 0 1.1802 0 0 0 0 0 0.20273
5.0859 -0.00043331 -0.011164 -0.021898 -0.023506 0 -0.0098198 -0.00035189 -0.00070518 1.2073e-05 -0.00093325 0.014266 -0.0066692 0 0 0 0 0 0 0 0 0 0 0.99611 0 0 0 0 0 0.022627
5.0898 -0.0013722 -0.0099685 -0.014732 -0.020446 0 -0.010643 -0.0017964 -0.0016961 -0.0011881 -0.0016303 0.024099 -0.0067688 0 0 0 0 0 0 0 0 0 0 0.86889 0 0 0 0 0 -0.070324
5.0938 -0.0019272 -0.0078755 -0.0052507 -0.0099303 0 -0.0090766 -0.0018435 -0.0017865 -0.0015147 -0.00093259 0.027336 -0.0068143 0 0 0 0 0 0 0 0 0 0 0.76953 0 0 0 0 0 -0.12168
5.0977 -0.0018541 -0.004675 -0.0031468 0.0030474 0 -0.0050254 -0.00069097 -0.0010461 -0.0010509 0.00046497 0.031327 -0.0068443 0 0 0 0 0 0 0 0 0 0 0.65372 0 0 0 0 0 -0.19256
5.1016 -0.0011095 0.00042063 -0.010063 0.012474 0 0.00029571 0.00063539 -6.5504e-05 -0.00035812 0.0013237 0.041962 -0.0069079 0 0 0 0 0 0 0 0 0 0 0.50149 0 0 0 0 0 -0.33952
5.1055 0.00060351 0.0078521 -0.017473 0.015255 0 0.0054873 0.0011922 0.00050426 0.00010996 0.00099748 0.062153 -0.007025 0 0 0 0 0 0 0 0 0 0 0.33182 0 0 0 0 0 -0.59117
5.1094 0.0039747 0.016788 -0.014452 0.013695 0 0.010565 0.00086753 0.00043517 0.00032957 -3.6466e-05 0.090347 -0.0071764 0 0 0 0 0 0 0 0 0 0 0.1812 0 0 0 0 0 -0.92495
5.1133 0.0095436 0.02515 0.0018414 0.014174 0 0.017089 0.00032771 4.4667e-05 0.00051934 -0.0007107 0.12013 -0.0073196 0 0 0 0 0 0 0 0 0 0 0.068755 0 0 0 0 0 -1.2644
5.1172 0.016838 0.030709 0.023002 0.022259 0 0.02626 0.0002919 -0.00011839 0.00075479 -0.0003986 0.14303 -0.0074132 0 0 0 0 0 0 0 0 0 0 -0.018039 0 0 0 0 0 -1.5147
5.1211 0.024074 0.032392 0.036653 0.037588 0 0.036664 0.00085771 0.00025511 0.00085331 0.00055033 0.15424 -0.0074357 0 0 0 0 0 0 0 0 0 0 -0.10504 0 0 0 0 0 -1.6246
5.125 0.028967 0.030797 0.03722 0.052792 0 0.044081 0.0014842 0.00099013 0.00063184 0.0012231 0.15679 -0.0073956 0 0 0 0 0 0 0 0 0 0 -0.2009 0 0 0 0 0 -1.6255
5.1289 0.0302 0.027614 0.030049 0.058051 0 0.044118 0.0015698 0.0015806 0.00019432 0.0010263 0.15949 -0.0073292 0 0 0 0 0 0 0 0 0 0 -0.28618 0 0 0 0 0 -1.6081
5.1328 0.028384 0.024515 0.025386 0.048422 0 0.035867 0.0010202 0.0015846 -0.00011821 0.00017099 0.1688 -0.0072809 0 0 0 0 0 0 0 0 0 0 -0.33326 0 0 0 0 0 -1.6445
5.1367 0.02562 0.022358 0.028519 0.028365 0 0.02355 0.00028453 0.00094074 -7.7061e-05 -0.00063617 0.18163 -0.0072703 0 0 0 0 0 0 0 0 0 0 -0.33646 0 0 0 0 0 -1.7204
5.1406 0.023953 0.02108 0.035644 0.0095309 0 0.014439 -0.00010444 -1.3283e-05 0.00018466 -0.00088847 0.18631 -0.0072659 0 0 0 0 0 0 0 0 0 0 -0.32099 0 0 0 0 0 -1.7421
5.1445 0.02393 0.02003 0.038711 0.0029079 0 0.01412 8.437e-06 -0.00078891 0.00032308 -0.00064854 0.17244 -0.0071951 0 0 0 0 0 0 0 0 0 0 -0.31996 0 0 0 0 0 -1.6187
5.1484 0.024413 0.018368 0.033579 0.010964 0 0.022296 0.00035805 -0.0010527 0.00018207 -0.00030645 0.14137 -0.0069948 0 0 0 0 0 0 0 0 0 0 -0.3408 0 0 0 0 0 -1.3509
5.1523 0.023661 0.015355 0.023094 0.025727 0 0.032238 0.00059669 -0.00078659 -1.1197e-05 -9.5604e-05 0.10722 -0.0066688 0 0 0 0 0 0 0 0 0 0 -0.35391 0 0 0 0 0 -1.0419
5.1563 0.020676 0.010627 0.012748 0.034376 0 0.034684 0.00062032 -0.00024036 0.00010265 8.0073e-05 0.0865 -0.0063019 0 0 0 0 0 0 0 0 0 0 -0.31589 0 0 0 0 0 -0.81906
5.1602 0.015685 0.0044325 0.0044234 0.028242 0 0.023964 0.00057419 0.00024456 0.00057171 0.00037676 0.084816 -0.0060077 0 0 0 0 0 0 0 0 0 0 -0.20671 0 0 0 0 0 -0.73
5.1641 0.0095665 -0.002371 -0.0047635 0.0086442 0 0.0023082 0.00060087 0.000416 0.00099449 0.00068585 0.092536 -0.0058441 0 0 0 0 0 0 0 0 0 0 -0.046815 0 0 0 0 0 -0.70846
5.168 0.0029686 -0.0087332 -0.01756 -0.014514 0 -0.020906 0.00064373 0.00021258 0.00088351 0.00067938 0.093214 -0.0057671 0 0 0 0 0 0 0 0 0 0 0.1212 0 0 0 0 0 -0.63617
5.1719 -0.0039605 -0.01399 -0.031517 -0.029943 0 -0.034977 0.00051445 -0.00023219 0.00018628 0.00019657 0.077171 -0.005665 0 0 0 0 0 0 0 0 0 0 0.26865 0 0 0 0 0 -0.44414
5.1758 -0.011078 -0.01811 -0.039825 -0.032449 0 -0.035026 0.00012986 -0.00066127 -0.00058226 -0.00047673 0.048105 -0.0054519 0 0 0 0 0 0 0 0 0 0 0.40123 0 0 0 0 0 -0.16221
5.1797 -0.017644 -0.021335 -0.03755 -0.025453 0 -0.025262 -0.00034363 -0.00080611 -0.0007687 -0.00079156 0.017456 -0.0051426 0 0 0 0 0 0 0 0 0 0 0.54656 0 0 0 0 0 0.1214
5.1836 -0.022372 -0.023572 -0.026728 -0.017384 0 -0.015574 -0.00058302 -0.00050252 -0.00017025 -0.00043466 -0.0072883 -0.004846 0 0 0 0 0 0 0 0 0 0 0.72263 0 0 0 0 0 0.3459
5.1875 -0.024197 -0.024216 -0.014796 -0.015251 0 -0.013709 -0.00034377 0.00022863 0.00079156 0.00036438 -0.029127 -0.0046788 0 0 0 0 0 0 0 0 0 0 0.91825 0 0 0 0 0 0.52779
5.1914 -0.023074 -0.022713 -0.0078387 -0.020186 0 -0.019174 0.00036846 0.0011715 0.0014753 0.0010416 -0.057328 -0.004672 0 0 0 0 0 0 0 0 0 0 1.103 0 0 0 0 0 0.73416
5.1953 -0.020056 -0.019387 -0.0056307 -0.027638 0 -0.024031 0.0013005 0.0019929 0.001589 0.0012143 -0.097246 -0.0047448 0 0 0 0 0 0 0 0 0 0 1.2554 0 0 0 0 0 1.0117
5.1992 -0.016575 -0.015665 -0.0034682 -0.031255 0 -0.020277 0.0020852 0.0023887 0.0013675 0.00098266 -0.14393 -0.0047684 0 0 0 0 0 0 0 0 0 0 1.3811 0 0 0 0 0 1.3382
5.2031 -0.013548 -0.013265 0.0014453 -0.027275 0 -0.0076723 0.0024076 0.0022386 0.0012282 0.0007361 -0.18479 -0.0046656 0 0 0 0 0 0 0 0 0 0 1.503 0 0 0 0 0 1.6345
5.207 -0.011084 -0.01295 0.0061258 -0.016615 0 0.004975 0.0021444 0.0016836 0.0013107 0.00070436 -0.20806 -0.0044666 0 0 0 0 0 0 0 0 0 0 1.6349 0 0 0 0 0 1.8161
5.2109 -0.0089112 -0.013896 0.0047403 -0.0039906 0 0.0067241 0.0014494 0.0010604 0.0013933 0.00074358 -0.20939 -0.0042822 0 0 0 0 0 0 0 0 0 0 1.7636 0 0 0 0 0 1.8383
5.2148 -0.0069946 -0.014299 -0.0047249 0.0048029 0 -0.0059413 0.00072256 0.0007068 0.0012371 0.00056361 -0.19251 -0.0042197 0 0 0 0 0 0 0 0 0 0 1.8586 0 0 0 0 0 1.7087
5.2188 -0.0057004 -0.012755 -0.017215 0.0057958 0 -0.025168 0.00041036 0.0007483 0.00093546 0.00011299 -0.1658 -0.0043092 0 0 0 0 0 0 0 0 0 0 1.8994 0 0 0 0 0 1.477
5.2227 -0.0053544 -0.0092904 -0.024428 -0.0012225 0 -0.037136 0.00070391 0.0010231 0.00085217 -0.0003228 -0.13913 -0.0044903 0 0 0 0 0 0 0 0 0 0 1.8941 0 0 0 0 0 1.2221
5.2266 -0.0057009 -0.0052404 -0.022011 -0.012367 0 -0.032575 0.0013556 0.00122 0.0012046 -0.00041945 -0.12208 -0.0046613 0 0 0 0 0 0 0 0 0 0 1.8726 0 0 0 0 0 1.0368
5.2305 -0.005882 -0.0022219 -0.012995 -0.021258 0 -0.013794 0.0018187 0.0011392 0.0017611 -0.0001675 -0.12142 -0.0047461 0 0 0 0 0 0 0 0 0 0 1.8587 0 0 0 0 0 0.99473
5.2344 -0.0050667 -0.0011104 -0.0043365 -0.022331 0 0.0073284 0.0016632 0.00086366 0.0020177 0.00012251 -0.13679 -0.0047323 0 0 0 0 0 0 0 0 0 0 1.8491 0 0 0 0 0 1.1037
5.2383 -0.0032152 -0.0017882 -0.00048358 -0.014468 0 0.018273 0.00093621 0.00067637 0.0016964 0.00017313 -0.1576 -0.0046626 0 0 0 0 0 0 0 0 0 0 1.816 0 0 0 0 0 1.2777
5.2422 -0.0012781 -0.0036231 -0.000508 -0.0025444 0 0.014229 0.00012769 0.00077757 0.00104 5.0033e-05 -0.16631 -0.004596 0 0 0 0 0 0 0 0 0 0 1.7321 0 0 0 0 0 1.3695
5.2461 -0.00058489 -0.006046 -0.0010702 0.0049611 0 -0.00024061 -0.00025842 0.001056 0.00057042 6.4613e-05 -0.14866 -0.0045705 0 0 0 0 0 0 0 0 0 0 1.5942 0 0 0 0 0 1.2585
5.25 -0.0018664 -0.008695 -0.0011106 0.0015917 0 -0.016109 -0.00014011 0.0011525 0.00054876 0.00036295 -0.10417 -0.0045898 0 0 0 0 0 0 0 0 0 0 1.425 0 0 0 0 0 0.93626
5.2539 -0.0046876 -0.011166 -0.0026984 -0.011857 0 -0.026162 0.00012041 0.00079885 0.00070716 0.00067121 -0.047917 -0.0046344 0 0 0 0 0 0 0 0 0 0 1.2548 0 0 0 0 0 0.51819
5.2578 -0.0077386 -0.012818 -0.0072666 -0.026792 0 -0.027818 0.00013255 0.00013103 0.00055102 0.00052898 -0.00070506 -0.0046834 0 0 0 0 0 0 0 0 0 0 1.0991 0 0 0 0 0 0.16213
5.2617 -0.0097311 -0.01294 -0.012042 -0.032286 0 -0.022007 -9.359e-05 -0.00034471 -7.3703e-05 -0.00018877 0.025388 -0.0047326 0 0 0 0 0 0 0 0 0 0 0.95404 0 0 0 0 0 -0.044314
5.2656 -0.010168 -0.011161 -0.011515 -0.023064 0 -0.01113 -0.00016226 -0.00016287 -0.00075395 -0.0010164 0.034492 -0.0047962 0 0 0 0 0 0 0 0 0 0 0.80843 0 0 0 0 0 -0.13858
5.2695 -0.0094033 -0.0077202 -0.0031151 -0.0038813 0 0.0015227 0.00024372 0.00065443 -0.00089102 -0.0012368 0.041567 -0.0048943 0 0 0 0 0 0 0 0 0 0 0.65969 0 0 0 0 0 -0.23697
5.2734 -0.0080285 -0.0033559 0.0088933 0.013628 0 0.01164 0.00093464 0.0015384 -0.00032007 -0.00053742 0.059137 -0.0050317 0 0 0 0 0 0 0 0 0 0 0.51712 0 0 0 0 0 -0.43028
5.2773 -0.006219 0.0010778 0.016084 0.019664 0 0.015205 0.0013107 0.001808 0.0004725 0.00065742 0.087473 -0.005184 0 0 0 0 0 0 0 0 0 0 0.39133 0 0 0 0 0 -0.71022
5.2813 -0.003645 0.0049818 0.013239 0.013738 0 0.011423 0.00094636 0.0012458 0.00078084 0.0015301 0.11583 -0.0053028 0 0 0 0 0 0 0 0 0 0 0.28264 0 0 0 0 0 -0.98386
5.2852 -2.4257e-05 0.0081695 0.0033879 0.0047114 0 0.0044285 8.6725e-05 0.00029882 0.00034538 0.0015821 0.13244 -0.0053429 0 0 0 0 0 0 0 0 0 0 0.18167 0 0 0 0 0 -1.1551
5.2891 0.0042488 0.010796 -0.0046173 0.0031556 0 0.0010142 -0.00049437 -0.00030109 -0.00041297 0.0010329 0.13398 -0.0052965 0 0 0 0 0 0 0 0 0 0 0.081917 0 0 0 0 0 -1.1994
5.293 0.0080685 0.013139 -0.0038792 0.012289 0 0.0053208 -0.00021058 -0.00017978 -0.00082732 0.00052827 0.12701 -0.0052103 0 0 0 0 0 0 0 0 0 0 -0.0091451 0 0 0 0 0 -1.1726
5.2969 0.010321 0.015327 0.0047644 0.025193 0 0.015084 0.00071733 0.00035058 -0.00065041 0.00046638 0.12172 -0.005166 0 0 0 0 0 0 0 0 0 0 -0.073225 0 0 0 0 0 -1.1571
5.3008 0.010754 0.017119 0.014257 0.030797 0 0.023351 0.0013802 0.00058341 -0.00027961 0.00062138 0.12417 -0.0052292 0 0 0 0 0 0 0 0 0 0 -0.097428 0 0 0 0 0 -1.1986
5.3047 0.010203 0.017899 0.018222 0.023605 0 0.024586 0.00099338 7.605e-05 -0.00031543 0.00043342 0.1333 -0.0054001 0 0 0 0 0 0 0 0 0 0 -0.088757 0 0 0 0 0 -1.2808
5.3086 0.0098852 0.016941 0.016322 0.0087511 0 0.01955 -0.00033044 -0.00091868 -0.0009013 -0.00034459 0.14324 -0.0056035 0 0 0 0 0 0 0 0 0 0 -0.072242 0 0 0 0 0 -1.3483
5.3125 0.010285 0.013849 0.013196 -0.0021347 0 0.014139 -0.0015933 -0.001641 -0.0015146 -0.00131 0.1478 -0.0057308 0 0 0 0 0 0 0 0 0 0 -0.072462 0 0 0 0 0 -1.3469
5.3164 0.01062 0.0088643 0.012798 -0.00091668 0 0.013075 -0.0017393 -0.0014671 -0.0014323 -0.0017335 0.1434 -0.0057106 0 0 0 0 0 0 0 0 0 0 -0.093489 0 0 0 0 0 -1.251
5.3203 0.0094012 0.0028414 0.014283 0.0097368 0 0.014635 -0.00056714 -0.00043764 -0.00042943 -0.0012312 0.12986 -0.0055564 0 0 0 0 0 0 0 0 0 0 -0.11434 0 0 0 0 0 -1.0695
5.3242 0.00572 -0.0030495 0.013441 0.018156 0 0.011934 0.0010898 0.00078281 0.00095417 -0.00013674 0.10997 -0.0053564 0 0 0 0 0 0 0 0 0 0 -0.1038 0 0 0 0 0 -0.83909
5.3281 0.00020233 -0.007625 0.0076853 0.013401 0 6.074e-05 0.0020617 0.0014558 0.0018301 0.00077565 0.088348 -0.0052135 0 0 0 0 0 0 0 0 0 0 -0.042242 0 0 0 0 0 -0.61093
5.332 -0.0051653 -0.0098663 -0.00083891 -0.0050137 0 -0.017569 0.0017804 0.0013331 0.0016736 0.00093963 0.06926 -0.005181 0 0 0 0 0 0 0 0 0 0 0.067193 0 0 0 0 0 -0.43145
5.3359 -0.008243 -0.0091177 -0.007117 -0.025496 0 -0.030075 0.00064567 0.00076655 0.00070459 0.00041628 0.053735 -0.0052418 0 0 0 0 0 0 0 0 0 0 0.2053 0 0 0 0 0 -0.31687
5.3398 -0.0080572 -0.0054849 -0.0079185 -0.032549 0 -0.027204 -0.00042355 0.00032593 -0.00034791 -0.00025206 0.038249 -0.0053402 0 0 0 0 0 0 0 0 0 0 0.35329 0 0 0 0 0 -0.23783
5.3438 -0.0052801 -0.00024138 -0.0045072 -0.018615 0 -0.0080342 -0.00077484 0.00030613 -0.00083116 -0.0005461 0.017033 -0.0054323 0 0 0 0 0 0 0 0 0 0 0.50394 0 0 0 0 0 -0.13278
5.3477 -0.0016325 0.0043257 -0.0010997 0.00943 0 0.017153 -0.00044341 0.00054698 -0.00059142 -0.0003432 -0.012809 -0.0055091 0 0 0 0 0 0 0 0 0 0 0.659 0 0 0 0 0 0.049253
5.3516 0.0012151 0.0059798 -0.0011243 0.034086 0 0.033505 6.3206e-05 0.00066272 4.4183e-05 0.00011519 -0.04751 -0.0055787 0 0 0 0 0 0 0 0 0 0 0.81783 0 0 0 0 0 0.30559
5.3555 0.0024339 0.0040192 -0.0049691 0.038766 0 0.031472 0.00029335 0.00041793 0.00059479 0.00051452 -0.078189 -0.0056343 0 0 0 0 0 0 0 0 0 0 0.96966 0 0 0 0 0 0.574
5.3594 0.0021342 -2.4471e-05 -0.010631 0.01903 0 0.012516 0.00017348 -8.7814e-05 0.00074154 0.00068302 -0.097319 -0.0056478 0 0 0 0 0 0 0 0 0 0 1.0972 0 0 0 0 0 0.77582
5.3633 0.0009701 -0.0033623 -0.01558 -0.014074 0 -0.012823 -8.2733e-05 -0.00053701 0.00044464 0.00058704 -0.10491 -0.0055983 0 0 0 0 0 0 0 0 0 0 1.1885 0 0 0 0 0 0.87703
5.3672 -0.00032481 -0.00413 -0.017728 -0.040739 0 -0.031978 -0.00025834 -0.00065131 -9.9847e-05 0.00024516 -0.10866 -0.0055047 0 0 0 0 0 0 0 0 0 0 1.246 0 0 0 0 0 0.91629
5.3711 -0.0012503 -0.0030567 -0.015507 -0.044848 0 -0.037184 -0.00028186 -0.00035688 -0.00055856 -0.00025783 -0.11738 -0.0054224 0 0 0 0 0 0 0 0 0 0 1.2851 0 0 0 0 0 0.97269
5.375 -0.0017387 -0.0030638 -0.0085835 -0.024344 0 -0.028373 -0.00016137 0.00022866 -0.00059608 -0.00069146 -0.13284 -0.0054009 0 0 0 0 0 0 0 0 0 0 1.3231 0 0 0 0 0 1.096
5.3789 -0.0022771 -0.0069258 0.00051863 0.0069374 0 -0.011991 0.00011006 0.00090164 -6.983e-05 -0.00073525 -0.14701 -0.0054413 0 0 0 0 0 0 0 0 0 0 1.3677 0 0 0 0 0 1.256
5.3828 -0.0038048 -0.014909 0.0060172 0.027327 0 0.0023875 0.00050984 0.0014538 0.00079752 -0.00024194 -0.14739 -0.0054995 0 0 0 0 0 0 0 0 0 0 1.4141 0 0 0 0 0 1.3565
5.3867 -0.0072365 -0.024451 0.0017748 0.02068 0 0.0060616 0.00087463 0.0017091 0.0014596 0.00051839 -0.12647 -0.0055366 0 0 0 0 0 0 0 0 0 0 1.4505 0 0 0 0 0 1.3063
5.3906 -0.012777 -0.032164 -0.013661 -0.013029 0 -0.0050101 0.00093581 0.0015742 0.0013951 0.0009578 -0.088404 -0.0055686 0 0 0 0 0 0 0 0 0 0 1.4685 0 0 0 0 0 1.0972
5.3945 -0.019534 -0.036355 -0.034307 -0.056736 0 -0.027728 0.00056243 0.0011202 0.00056412 0.00064738 -0.048092 -0.0056599 0 0 0 0 0 0 0 0 0 0 1.469 0 0 0 0 0 0.82715
5.3984 -0.025853 -0.037774 -0.049808 -0.086209 0 -0.052409 -8.4417e-06 0.00062189 -0.00043151 -0.00022086 -0.023339 -0.00586 0 0 0 0 0 0 0 0 0 0 1.461 0 0 0 0 0 0.64721
5.4023 -0.030231 -0.038079 -0.052761 -0.085083 0 -0.067252 -0.00024537 0.00045633 -0.00072072 -0.00087461 -0.025036 -0.0061435 0 0 0 0 0 0 0 0 0 0 1.4537 0 0 0 0 0 0.66446
5.4063 -0.032134 -0.037693 -0.044249 -0.055324 0 -0.064923 0.00027186 0.00087188 0.00014628 -0.00057919 -0.05085 -0.0064187 0 0 0 0 0 0 0 0 0 0 1.4497 0 0 0 0 0 0.86546
5.4102 -0.032022 -0.03529 -0.03252 -0.015894 0 -0.047119 0.00144 0.0017776 0.0017515 0.00066415 -0.085706 -0.0066091 0 0 0 0 0 0 0 0 0 0 1.4421 0 0 0 0 0 1.1139
5.4141 -0.030623 -0.029439 -0.025794 0.0098647 0 -0.023627 0.0026095 0.0027327 0.0030343 0.0019971 -0.10901 -0.0067368 0 0 0 0 0 0 0 0 0 0 1.4191 0 0 0 0 0 1.2282
5.418 -0.028159 -0.020693 -0.025632 0.0096419 0 -0.0061085 0.003029 0.0031849 0.0030704 0.0023505 -0.10543 -0.0069227 0 0 0 0 0 0 0 0 0 0 1.3716 0 0 0 0 0 1.0928
5.4219 -0.024283 -0.011854 -0.026742 -0.010372 0 -0.00085165 0.0024141 0.0028149 0.0017915 0.0013466 -0.073782 -0.0072884 0 0 0 0 0 0 0 0 0 0 1.3 0 0 0 0 0 0.7327
5.4258 -0.018794 -0.0059847 -0.022913 -0.031112 0 -0.0055077 0.0011651 0.0017502 5.2092e-05 -0.0003336 -0.02865 -0.0078409 0 0 0 0 0 0 0 0 0 0 1.2144 0 0 0 0 0 0.30138
5.4297 -0.012383 -0.003974 -0.013107 -0.03501 0 -0.011825 5.324e-05 0.00049338 -0.0010258 -0.001473 0.0075829 -0.0084437 0 0 0 0 0 0 0 0 0 0 1.1286 0 0 0 0 0 -0.011904
5.4336 -0.0065882 -0.0040155 -0.0020184 -0.018443 0 -0.01201 -0.00036385 -0.00039499 -0.00090132 -0.0013072 0.018477 -0.0089118 0 0 0 0 0 0 0 0 0 0 1.0515 0 0 0 0 0 -0.098209
5.4375 -0.0028791 -0.0034723 0.0048679 0.0066917 0 -0.0040777 -0.00012387 -0.00064421 1.4579e-05 -0.00013957 0.0044161 -0.0091535 0 0 0 0 0 0 0 0 0 0 0.98239 0 0 0 0 0 0.0072068
5.4414 -0.0016156 -0.0012613 0.0064088 0.022851 0 0.0072545 0.00024227 -0.00041574 0.00073584 0.00093775 -0.017424 -0.009242 0 0 0 0 0 0 0 0 0 0 0.91411 0 0 0 0 0 0.15425
5.4453 -0.0017984 0.0015768 0.0062128 0.020257 0 0.014333 0.00017986 -0.0001397 0.00049481 0.00096168 -0.024955 -0.0093517 0 0 0 0 0 0 0 0 0 0 0.84025 0 0 0 0 0 0.17961
5.4492 -0.0018111 0.0035661 0.0085527 0.0037867 0 0.012304 -0.00043802 -0.0001614 -0.00067464 -0.00012772 -0.0069317 -0.0096175 0 0 0 0 0 0 0 0 0 0 0.76126 0 0 0 0 0 0.011695
5.4531 -0.00048427 0.0048728 0.01438 -0.011283 0 0.0031418 -0.0012117 -0.00046017 -0.0019851 -0.0014836 0.028947 -0.010035 0 0 0 0 0 0 0 0 0 0 0.6836 0 0 0 0 0 -0.29018
5.457 0.0023974 0.00752 0.021288 -0.010863 0 -0.0047267 -0.0015172 -0.00066602 -0.0024946 -0.0020694 0.061805 -0.010485 0 0 0 0 0 0 0 0 0 0 0.61327 0 0 0 0 0 -0.58434
5.4609 0.0064214 0.013437 0.026699 0.0078471 0 -0.0014918 -0.00097361 -0.00038224 -0.0017875 -0.0014637 0.073011 -0.010843 0 0 0 0 0 0 0 0 0 0 0.55009 0 0 0 0 0 -0.74588
5.4648 0.011199 0.02231 0.030359 0.034786 0 0.016917 0.00025811 0.00043125 -0.00025351 -0.00011299 0.059745 -0.011084 0 0 0 0 0 0 0 0 0 0 0.48856 0 0 0 0 0 -0.74852
5.4688 0.016639 0.031465 0.033603 0.054469 0 0.044358 0.0015514 0.0013421 0.0011994 0.0010991 0.036752 -0.011281 0 0 0 0 0 0 0 0 0 0 0.42425 0 0 0 0 0 -0.67707
5.4727 0.022668 0.037968 0.036883 0.056759 0 0.066725 0.0022178 0.0017348 0.0017689 0.0015386 0.025413 -0.011519 0 0 0 0 0 0 0 0 0 0 0.35929 0 0 0 0 0 -0.66611
5.4766 0.028835 0.040924 0.038926 0.043496 0 0.070843 0.0019682 0.001301 0.0012779 0.0012035 0.03844 -0.011808 0 0 0 0 0 0 0 0 0 0 0.30085 0 0 0 0 0 -0.80602
5.4805 0.03433 0.041745 0.038621 0.02685 0 0.05451 0.0011026 0.00032136 0.00024065 0.00056732 0.071154 -0.01207 0 0 0 0 0 0 0 0 0 0 0.2536 0 0 0 0 0 -1.0767
5.4844 0.038423 0.042256 0.037129 0.02077 0 0.029727 0.00027746 -0.00053103 -0.00055307 0.00011223 0.10502 -0.012217 0 0 0 0 0 0 0 0 0 0 0.21409 0 0 0 0 0 -1.3529
5.4883 0.040844 0.042668 0.03722 0.03129 0 0.015126 6.6716e-06 -0.00072873 -0.00062541 -2.3563e-05 0.12059 -0.012225 0 0 0 0 0 0 0 0 0 0 0.17335 0 0 0 0 0 -1.482
5.4922 0.041706 0.041521 0.040112 0.052018 0 0.02198 0.00028263 -0.0003112 -0.00013335 -3.0567e-05 0.11094 -0.012157 0 0 0 0 0 0 0 0 0 0 0.12633 0 0 0 0 0 -1.391
5.4961 0.041104 0.037582 0.043431 0.06799 0 0.044551 0.00063293 0.00019187 0.00031651 -0.00013948 0.08675 -0.012106 0 0 0 0 0 0 0 0 0 0 0.078946 0 0 0 0 0 -1.1502
5.5 0.03895 0.031671 0.043141 0.065742 0 0.063444 0.00057523 0.00027478 0.00020878 -0.00036307 0.069507 -0.012118 0 0 0 0 0 0 0 0 0 0 0.044754 0 0 0 0 0 -0.94061
5.5039 0.035308 0.026407 0.037954 0.04317 0 0.060643 7.3291e-05 -6.7208e-05 -0.0004324 -0.00049878 0.076552 -0.012166 0 0 0 0 0 0 0 0 0 0 0.033042 0 0 0 0 0 -0.93247
5.5078 0.030878 0.024033 0.031496 0.012222 0 0.034645 -0.00042874 -0.00035565 -0.0010717 -0.00036468 0.10762 -0.012173 0 0 0 0 0 0 0 0 0 0 0.03915 0 0 0 0 0 -1.1511
5.5117 0.026998 0.024469 0.02937 -0.0082439 0 0.0029514 -0.00044269 -0.00013542 -0.0011481 -3.1134e-05 0.14258 -0.012074 0 0 0 0 0 0 0 0 0 0 0.047046 0 0 0 0 0 -1.435
5.5156 0.024909 0.025548 0.033545 -0.0052271 0 -0.011053 6.2419e-05 0.00051963 -0.00058823 0.00018306 0.1537 -0.011856 0 0 0 0 0 0 0 0 0 0 0.043147 0 0 0 0 0 -1.5367
5.5195 0.02488 0.02523 0.039799 0.018856 0 0.003304 0.00059369 0.0010181 0.00012256 -2.7246e-05 0.12558 -0.011563 0 0 0 0 0 0 0 0 0 0 0.02934 0 0 0 0 0 -1.3088
5.5234 0.026027 0.023604 0.041241 0.047239 0 0.035146 0.00060451 0.00080803 0.00038817 -0.00064598 0.068716 -0.011264 0 0 0 0 0 0 0 0 0 0 0.022918 0 0 0 0 0 -0.8358
5.5273 0.027114 0.022719 0.034807 0.06048 0 0.06043 6.9027e-05 -3.8879e-05 6.1319e-05 -0.0012602 0.014923 -0.011018 0 0 0 0 0 0 0 0 0 0 0.042706 0 0 0 0 0 -0.39633
5.5313 0.027646 0.024439 0.024351 0.05053 0 0.060793 -0.00041556 -0.00080344 -0.00040867 -0.0013224 -0.0042689 -0.010851 0 0 0 0 0 0 0 0 0 0 0.093507 0 0 0 0 0 -0.26439
5.5352 0.028217 0.028418 0.017076 0.026517 0 0.037468 -0.00015045 -0.00072894 -0.00038727 -0.00057523 0.018662 -0.010739 0 0 0 0 0 0 0 0 0 0 0.16289 0 0 0 0 0 -0.49571
5.5391 0.029735 0.032153 0.016717 0.0074992 0 0.009286 0.00097937 0.00027561 0.00035434 0.0006982 0.060169 -0.01062 0 0 0 0 0 0 0 0 0 0 0.23304 0 0 0 0 0 -0.87207
5.543 0.032206 0.032999 0.02021 0.0075144 0 -0.0028967 0.0023129 0.0015031 0.0014196 0.0018247 0.082375 -0.010423 0 0 0 0 0 0 0 0 0 0 0.29642 0 0 0 0 0 -1.0594
5.5469 0.034296 0.030236 0.021089 0.024603 0 0.0077777 0.0029325 0.0020386 0.0021365 0.0022042 0.061788 -0.0101 0 0 0 0 0 0 0 0 0 0 0.36046 0 0 0 0 0 -0.86157
5.5508 0.034174 0.025348 0.016144 0.042554 0 0.030218 0.0024419 0.0015505 0.0021375 0.0017372 0.0074499 -0.0096629 0 0 0 0 0 0 0 0 0 0 0.43698 0 0 0 0 0 -0.36887
5.5547 0.030976 0.020483 0.0086455 0.044068 0 0.045381 0.0012953 0.00056875 0.0016316 0.00088251 -0.046356 -0.0091688 0 0 0 0 0 0 0 0 0 0 0.52673 0 0 0 0 0 0.1193
5.5586 0.025585 0.016718 0.005041 0.024805 0 0.041051 0.00038733 8.2692e-06 0.0011515 0.00030886 -0.067173 -0.0086845 0 0 0 0 0 0 0 0 0 0 0.61405 0 0 0 0 0 0.33116
5.5625 0.020011 0.013663 0.0085802 -0.0029465 0 0.019759 0.00030483 0.00038258 0.0010655 0.0004251 -0.04916 -0.0082398 0 0 0 0 0 0 0 0 0 0 0.67741 0 0 0 0 0 0.22492
5.5664 0.015898 0.010467 0.016208 -0.019888 0 -0.0048828 0.00092573 0.0014115 0.0013325 0.0011505 -0.015653 -0.0078139 0 0 0 0 0 0 0 0 0 0 0.70679 0 0 0 0 0 -0.0030672
5.5703 0.01343 0.0069325 0.021491 -0.014898 0 -0.018834 0.0016798 0.0023285 0.0016769 0.0020578 0.0015809 -0.0073612 0 0 0 0 0 0 0 0 0 0 0.71221 0 0 0 0 0 -0.097246
5.5742 0.011514 0.0035901 0.02028 0.0062616 0 -0.016594 0.0021366 0.0025484 0.0019221 0.0027104 -0.011749 -0.0068545 0 0 0 0 0 0 0 0 0 0 0.71599 0 0 0 0 0 0.049788
5.5781 0.0089378 0.00084642 0.013482 0.025421 0 -0.003024 0.0023198 0.0020813 0.0021002 0.0029029 -0.042722 -0.0063074 0 0 0 0 0 0 0 0 0 0 0.73552 0 0 0 0 0 0.33011
5.582 0.0054164 -0.0016814 0.00483 0.025909 0 0.011285 0.0024903 0.0013848 0.0022642 0.0026685 -0.064122 -0.0057622 0 0 0 0 0 0 0 0 0 0 0.77128 0 0 0 0 0 0.53151
5.5859 0.0016384 -0.0048157 -0.0032404 0.0050327 0 0.016673 0.0027158 0.00089754 0.0022933 0.0021547 -0.05745 -0.0052588 0 0 0 0 0 0 0 0 0 0 0.80936 0 0 0 0 0 0.51661
5.5898 -0.0015615 -0.0087824 -0.011015 -0.02418 0 0.0091581 0.0027324 0.00072963 0.0019809 0.0015391 -0.0267 -0.0048138 0 0 0 0 0 0 0 0 0 0 0.83471 0 0 0 0 0 0.32001
5.5938 -0.0040106 -0.012591 -0.019191 -0.042798 0 -0.008165 0.002245 0.00073813 0.0013323 0.0010234 0.0065948 -0.0044211 0 0 0 0 0 0 0 0 0 0 0.84289 0 0 0 0 0 0.10119
5.5977 -0.0062216 -0.014531 -0.026126 -0.039582 0 -0.02682 0.0013148 0.00079061 0.00069683 0.00080129 0.020432 -0.0040618 0 0 0 0 0 0 0 0 0 0 0.84119 0 0 0 0 0 0.014608
5.6016 -0.0086836 -0.013385 -0.02824 -0.018363 0 -0.037003 0.00038868 0.0008851 0.00049735 0.00093245 0.0068492 -0.0037081 0 0 0 0 0 0 0 0 0 0 0.8403 0 0 0 0 0 0.10885
5.6055 -0.011166 -0.009295 -0.02339 0.0056211 0 -0.03272 -7.1974e-05 0.0010384 0.00078706 0.0012288 -0.02565 -0.0033237 0 0 0 0 0 0 0 0 0 0 0.84526 0 0 0 0 0 0.31789
5.6094 -0.012711 -0.003607 -0.013457 0.017046 0 -0.015576 3.51e-05 0.0011592 0.001131 0.0013418 -0.060074 -0.0028743 0 0 0 0 0 0 0 0 0 0 0.85328 0 0 0 0 0 0.52276
5.6133 -0.012306 0.0020454 -0.0031203 0.010987 0 0.0055654 0.00046786 0.0011252 0.0010299 0.0010656 -0.081153 -0.0023547 0 0 0 0 0 0 0 0 0 0 0.85844 0 0 0 0 0 0.62172
5.6172 -0.0096449 0.0065689 0.0040356 -0.0046486 0 0.019776 0.00098842 0.0009932 0.00051059 0.00059716 -0.081542 -0.001809 0 0 0 0 0 0 0 0 0 0 0.85768 0 0 0 0 0 0.56958
5.6211 -0.0053527 0.0096044 0.00807 -0.015831 0 0.021157 0.001614 0.0010521 0.00023659 0.00044101 -0.063294 -0.0013154 0 0 0 0 0 0 0 0 0 0 0.85281 0 0 0 0 0 0.38711
5.625 -0.00059958 0.011233 0.011397 -0.012874 0 0.012689 0.0024636 0.0015648 0.00091017 0.00094956 -0.036379 -0.00093183 0 0 0 0 0 0 0 0 0 0 0.84829 0 0 0 0 0 0.15273
5.6289 0.0035208 0.01171 0.015402 0.0029373 0 0.0036221 0.0033905 0.0024217 0.0024798 0.0018986 -0.01461 -0.00064264 0 0 0 0 0 0 0 0 0 0 0.84777 0 0 0 0 0 -0.026557
5.6328 0.0064016 0.011475 0.018869 0.02105 0 0.0021627 0.0038938 0.0031054 0.003974 0.0025649 -0.0086816 -0.00035676 0 0 0 0 0 0 0 0 0 0 0.8517 0 0 0 0 0 -0.070932
5.6367 0.0079958 0.011249 0.019857 0.029987 0 0.0092336 0.0035297 0.0031045 0.0042538 0.0023458 -0.018822 2.7949e-05 0 0 0 0 0 0 0 0 0 0 0.85627 0 0 0 0 0 0.012638
5.6406 0.0086981 0.011862 0.018592 0.02593 0 0.018333 0.002454 0.0024295 0.003068 0.001394 -0.032891 0.00054191 0 0 0 0 0 0 0 0 0 0 0.85315 0 0 0 0 0 0.11727
5.6445 0.009184 0.013819 0.017703 0.015145 0 0.021517 0.0014735 0.0017034 0.001399 0.00061791 -0.033878 0.0011143 0 0 0 0 0 0 0 0 0 0 0.83131 0 0 0 0 0 0.10124
5.6484 0.010194 0.016932 0.019258 0.008602 0 0.01641 0.0014106 0.0016512 0.00067768 0.00092454 -0.013018 0.001629 0 0 0 0 0 0 0 0 0 0 0.78213 0 0 0 0 0 -0.10301
5.6523 0.012208 0.02038 0.021959 0.013111 0 0.0083812 0.0023074 0.0024091 0.0015119 0.0023222 0.021948 0.002024 0 0 0 0 0 0 0 0 0 0 0.70628 0 0 0 0 0 -0.42375
5.6563 0.015137 0.02319 0.022013 0.025947 0 0.0061266 0.0032668 0.0033072 0.0030908 0.0037364 0.051674 0.0023492 0 0 0 0 0 0 0 0 0 0 0.61698 0 0 0 0 0 -0.69493
5.6602 0.01828 0.024793 0.017237 0.037181 0 0.014371 0.0031863 0.0033865 0.0038575 0.0038171 0.060631 0.00273 0 0 0 0 0 0 0 0 0 0 0.53486 0 0 0 0 0 -0.78589
5.6641 0.020728 0.025315 0.01009 0.037783 0 0.029652 0.0017749 0.0022299 0.0028779 0.0021044 0.050181 0.0032651 0 0 0 0 0 0 0 0 0 0 0.47583 0 0 0 0 0 -0.70899
5.668 0.02198 0.025432 0.0060829 0.026976 0 0.042542 -9.7029e-05 0.00036935 0.00067197 -0.000475 0.03738 0.003945 0 0 0 0 0 0 0 0 0 0 0.44058 0 0 0 0 0 -0.60841
5.6719 0.022316 0.025943 0.0088053 0.012952 0 0.044565 -0.0010895 -0.0011042 -0.0012371 -0.0022702 0.039878 0.0046602 0 0 0 0 0 0 0 0 0 0 0.41479 0 0 0 0 0 -0.63454
5.6758 0.02259 0.027259 0.016572 0.0064696 0 0.034527 -0.00053465 -0.0013894 -0.0016268 -0.0021996 0.060158 0.0052936 0 0 0 0 0 0 0 0 0 0 0.38112 0 0 0 0 0 -0.81223
5.6797 0.023555 0.029075 0.024202 0.012585 0 0.019571 0.00099989 -0.00054948 -0.00054644 -0.00057309 0.083407 0.0058181 0 0 0 0 0 0 0 0 0 0 0.33345 0 0 0 0 0 -1.0197
5.6836 0.025268 0.03041 0.028092 0.027043 0 0.010188 0.0022249 0.00064027 0.0008696 0.0012428 0.091108 0.0063188 0 0 0 0 0 0 0 0 0 0 0.28155 0 0 0 0 0 -1.0973
5.6875 0.027057 0.030125 0.02924 0.039856 0 0.012743 0.0022306 0.0013674 0.0014794 0.0019804 0.078156 0.0069248 0 0 0 0 0 0 0 0 0 0 0.24206 0 0 0 0 0 -0.99065
5.6914 0.028065 0.027688 0.031105 0.042809 0 0.024844 0.0011771 0.0013552 0.0010587 0.0014195 0.058068 0.0077082 0 0 0 0 0 0 0 0 0 0 0.22416 0 0 0 0 0 -0.80081
5.6953 0.02793 0.023689 0.034835 0.034879 0 0.036933 1.1584e-05 0.00089073 0.00028112 0.00035929 0.051664 0.0086309 0 0 0 0 0 0 0 0 0 0 0.22277 0 0 0 0 0 -0.70095
5.6992 0.027029 0.019623 0.037351 0.021894 0 0.039152 -0.0004344 0.00041031 -8.5008e-05 -0.00023958 0.069277 0.0095766 0 0 0 0 0 0 0 0 0 0 0.22484 0 0 0 0 0 -0.79166
5.7031 0.026115 0.016947 0.034653 0.011609 0 0.02871 -9.7177e-05 0.00010508 9.755e-05 -8.7659e-05 0.10178 0.010435 0 0 0 0 0 0 0 0 0 0 0.22177 0 0 0 0 0 -1.018
5.707 0.02568 0.016047 0.026779 0.0085432 0 0.012274 0.00044637 -0.00011405 0.00035314 0.00034226 0.12743 0.011174 0 0 0 0 0 0 0 0 0 0 0.21558 0 0 0 0 0 -1.2114
5.7109 0.025542 0.01595 0.018634 0.012106 0 0.0012356 0.00063218 -0.0003689 0.00021435 0.00041678 0.12811 0.011852 0 0 0 0 0 0 0 0 0 0 0.21339 0 0 0 0 0 -1.2156
5.7148 0.024976 0.01507 0.015158 0.018252 0 0.002998 0.00039374 -0.00061517 -0.00026523 -3.4071e-05 0.10165 0.012571 0 0 0 0 0 0 0 0 0 0 0.21719 0 0 0 0 0 -0.99401
5.7188 0.023218 0.012403 0.015664 0.022371 0 0.014838 6.7318e-05 -0.00069612 -0.00061374 -0.0006499 0.061798 0.013407 0 0 0 0 0 0 0 0 0 0 0.22089 0 0 0 0 0 -0.6439
5.7227 0.019945 0.0081574 0.013727 0.02128 0 0.02541 -5.9047e-05 -0.0005387 -0.00047686 -0.00098572 0.027955 0.014369 0 0 0 0 0 0 0 0 0 0 0.21924 0 0 0 0 0 -0.32238
5.7266 0.015381 0.0033266 0.0035408 0.01392 0 0.023227 -2.041e-05 -0.00024201 2.1051e-05 -0.00094137 0.013311 0.015401 0 0 0 0 0 0 0 0 0 0 0.21968 0 0 0 0 0 -0.14669
5.7305 0.010023 -0.0013666 -0.013378 0.0014699 0 0.0056962 -2.5546e-05 3.3333e-05 0.00044846 -0.00075747 0.018994 0.01642 0 0 0 0 0 0 0 0 0 0 0.24361 0 0 0 0 0 -0.13467
5.7344 0.0042686 -0.0061236 -0.028289 -0.012851 0 -0.018532 -0.00013787 0.00022266 0.00052917 -0.00067535 0.035699 0.017356 0 0 0 0 0 0 0 0 0 0 0.31258 0 0 0 0 0 -0.20971
5.7383 -0.0017675 -0.011727 -0.032796 -0.02484 0 -0.03603 -0.00019772 0.00036915 0.00037087 -0.00069024 0.049775 0.018188 0 0 0 0 0 0 0 0 0 0 0.42985 0 0 0 0 0 -0.25346
5.7422 -0.0081285 -0.018569 -0.026818 -0.031434 0 -0.038782 -6.8571e-05 0.0004925 0.00024526 -0.00065079 0.050017 0.018941 0 0 0 0 0 0 0 0 0 0 0.57411 0 0 0 0 0 -0.17184
5.7461 -0.014745 -0.026041 -0.018988 -0.032708 0 -0.02993 0.00011688 0.00050211 0.00022734 -0.00052209 0.032643 0.019667 0 0 0 0 0 0 0 0 0 0 0.71236 0 0 0 0 0 0.057845
5.75 -0.021274 -0.032897 -0.018764 -0.031917 0 -0.020585 4.5489e-05 0.00029162 0.00014028 -0.00045047 0.0027661 0.020405 0 0 0 0 0 0 0 0 0 0 0.82194 0 0 0 0 0 0.37964
5.7539 -0.027221 -0.038272 -0.027811 -0.033068 0 -0.020732 -0.00041353 -7.9789e-05 -0.0001353 -0.00053866 -0.028694 0.021165 0 0 0 0 0 0 0 0 0 0 0.90365 0 0 0 0 0 0.69598
5.7578 -0.032252 -0.042378 -0.039059 -0.03787 0 -0.031945 -0.00097961 -0.00035099 -0.0003864 -0.00062466 -0.05165 0.021923 0 0 0 0 0 0 0 0 0 0 0.97583 0 0 0 0 0 0.92905
5.7617 -0.036471 -0.046223 -0.044272 -0.044761 0 -0.047542 -0.0011645 -0.00026235 -0.0002152 -0.00038909 -0.063061 0.022645 0 0 0 0 0 0 0 0 0 0 1.0566 0 0 0 0 0 1.0669
5.7656 -0.040391 -0.050615 -0.042426 -0.0509 0 -0.059116 -0.00074328 0.0001806 0.00049236 0.00026789 -0.067999 0.023311 0 0 0 0 0 0 0 0 0 0 1.1512 0 0 0 0 0 1.1599
5.7695 -0.044582 -0.055375 -0.040459 -0.055089 0 -0.063103 -1.0559e-05 0.000667 0.0013014 0.0010024 -0.074415 0.023921 0 0 0 0 0 0 0 0 0 0 1.2538 0 0 0 0 0 1.2691
5.7734 -0.049221 -0.059458 -0.04576 -0.058575 0 -0.061952 0.00046599 0.00084225 0.0015409 0.001275 -0.085951 0.02448 0 0 0 0 0 0 0 0 0 0 1.3587 0 0 0 0 0 1.4109
5.7773 -0.053908 -0.061861 -0.058192 -0.062902 0 -0.060042 0.0003716 0.00063378 0.00095978 0.0008848 -0.099281 0.024985 0 0 0 0 0 0 0 0 0 0 1.4671 0 0 0 0 0 1.5465
5.7813 -0.057921 -0.062485 -0.069907 -0.067258 0 -0.059287 -7.1657e-05 0.00031539 6.1221e-05 0.00023566 -0.10835 0.025423 0 0 0 0 0 0 0 0 0 0 1.5811 0 0 0 0 0 1.6264
5.7852 -0.06077 -0.06226 -0.073215 -0.068601 0 -0.058764 -0.00034346 0.00023561 -0.00029309 -5.0382e-06 -0.11117 0.025782 0 0 0 0 0 0 0 0 0 0 1.6936 0 0 0 0 0 1.6461
5.7891 -0.062615 -0.062454 -0.068432 -0.065054 0 -0.057931 -0.00013775 0.00047678 0.00030757 0.00042897 -0.11222 0.026073 0 0 0 0 0 0 0 0 0 0 1.7861 0 0 0 0 0 1.6568
5.793 -0.064185 -0.063761 -0.063577 -0.059212 0 -0.059037 0.00036713 0.0007872 0.0013829 0.0010882 -0.1179 0.026318 0 0 0 0 0 0 0 0 0 0 1.8417 0 0 0 0 0 1.7181
5.7969 -0.066185 -0.065844 -0.066046 -0.057352 0 -0.065378 0.00072943 0.00085172 0.0019623 0.0012146 -0.12996 0.026528 0 0 0 0 0 0 0 0 0 0 1.8595 0 0 0 0 0 1.8396
5.8008 -0.068639 -0.067594 -0.074652 -0.064171 0 -0.076818 0.00069409 0.00061895 0.0014817 0.00050915 -0.14394 0.026682 0 0 0 0 0 0 0 0 0 0 1.8582 0 0 0 0 0 1.9724
5.8047 -0.070695 -0.06788 -0.080246 -0.077477 0 -0.087484 0.00039521 0.00034653 0.00031681 -0.00051332 -0.15439 0.026737 0 0 0 0 0 0 0 0 0 0 1.862 0 0 0 0 0 2.0592
5.8086 -0.071132 -0.066295 -0.074587 -0.088233 0 -0.08896 0.00012919 0.00032125 -0.0005729 -0.0009879 -0.16124 0.026667 0 0 0 0 0 0 0 0 0 0 1.8818 0 0 0 0 0 2.0944
5.8125 -0.06924 -0.063484 -0.058876 -0.087036 0 -0.077026 -1.1303e-05 0.00055113 -0.00055481 -0.00055805 -0.16963 0.02649 0 0 0 0 0 0 0 0 0 0 1.9098 0 0 0 0 0 2.1269
5.8164 -0.065454 -0.060846 -0.043504 -0.072095 0 -0.056155 -0.0002161 0.0007572 9.9753e-05 0.00023644 -0.18266 0.026266 0 0 0 0 0 0 0 0 0 0 1.9311 0 0 0 0 0 2.1985
5.8203 -0.06123 -0.059741 -0.039122 -0.051761 0 -0.037467 -0.00066186 0.00068002 0.00053301 0.00047874 -0.19439 0.026048 0 0 0 0 0 0 0 0 0 0 1.9405 0 0 0 0 0 2.2785
5.8242 -0.058226 -0.060602 -0.047443 -0.038907 0 -0.031384 -0.0011903 0.00038446 0.00019268 -0.00017395 -0.19162 0.025843 0 0 0 0 0 0 0 0 0 0 1.9454 0 0 0 0 0 2.2669
5.8281 -0.057333 -0.062511 -0.060301 -0.041419 0 -0.040678 -0.0013566 0.0002407 -0.0005874 -0.0010615 -0.16455 0.025603 0 0 0 0 0 0 0 0 0 0 1.9516 0 0 0 0 0 2.0746
5.832 -0.058186 -0.063597 -0.067382 -0.056423 0 -0.059072 -0.0008446 0.00058593 -0.0008924 -0.0010955 -0.11729 0.025268 0 0 0 0 0 0 0 0 0 0 1.9475 0 0 0 0 0 1.7112
5.8359 -0.059452 -0.062097 -0.064999 -0.072741 0 -0.075818 0.00017433 0.0013945 -0.00011764 0.00017192 -0.067777 0.024823 0 0 0 0 0 0 0 0 0 0 1.9072 0 0 0 0 0 1.2983
5.8398 -0.05963 -0.057397 -0.057848 -0.079159 0 -0.082185 0.0011356 0.0022757 0.0014234 0.0020229 -0.036096 0.024305 0 0 0 0 0 0 0 0 0 0 1.8123 0 0 0 0 0 0.98848
5.8438 -0.057799 -0.050295 -0.052969 -0.071695 0 -0.075305 0.0015676 0.0027943 0.0027539 0.0031423 -0.030712 0.023774 0 0 0 0 0 0 0 0 0 0 1.6747 0 0 0 0 0 0.85886
5.8477 -0.053878 -0.042294 -0.052477 -0.054664 0 -0.057944 0.0014942 0.0027989 0.0030872 0.0027785 -0.044 0.023243 0 0 0 0 0 0 0 0 0 0 1.5346 0 0 0 0 0 0.86705
5.8516 -0.048344 -0.034501 -0.052136 -0.03599 0 -0.035962 0.0013517 0.0024637 0.0024587 0.0014089 -0.060031 0.022667 0 0 0 0 0 0 0 0 0 0 1.4317 0 0 0 0 0 0.89965
5.8555 -0.041721 -0.02702 -0.046414 -0.021532 0 -0.015781 0.0015111 0.0020494 0.0015712 0.00028023 -0.066781 0.021977 0 0 0 0 0 0 0 0 0 0 1.3734 0 0 0 0 0 0.86208
5.8594 -0.034259 -0.019292 -0.034291 -0.012725 0 -0.0025674 0.0019009 0.0016611 0.0010766 0.00026801 -0.062267 0.021157 0 0 0 0 0 0 0 0 0 0 1.3289 0 0 0 0 0 0.73176
5.8633 -0.025986 -0.011006 -0.019962 -0.0079239 0 0.0014182 0.0021119 0.0012435 0.0010269 0.0011321 -0.051251 0.020275 0 0 0 0 0 0 0 0 0 0 1.2561 0 0 0 0 0 0.5428
5.8672 -0.017044 -0.0027193 -0.0082621 -0.0047861 0 -0.0018545 0.0018617 0.00077622 0.00099713 0.0018422 -0.038119 0.019446 0 0 0 0 0 0 0 0 0 0 1.1384 0 0 0 0 0 0.33696
5.8711 -0.0079868 0.0043539 -3.8981e-05 -0.0013823 0 -0.0065907 0.0013198 0.00041429 0.00066963 0.0016098 -0.02365 0.018746 0 0 0 0 0 0 0 0 0 0 0.99706 0 0 0 0 0 0.1353
5.875 0.00023346 0.0091611 0.0077101 0.0037626 0 -0.0063146 0.00094649 0.00038997 0.00022976 0.00061533 -0.0074094 0.018154 0 0 0 0 0 0 0 0 0 0 0.86892 0 0 0 0 0 -0.052816
5.8789 0.0066533 0.01152 0.017444 0.0112 0 0.0016827 0.0010152 0.00076609 0.00016514 -0.00023602 0.0090985 0.017569 0 0 0 0 0 0 0 0 0 0 0.77012 0 0 0 0 0 -0.21316
5.8828 0.010827 0.012166 0.02743 0.019429 0 0.014064 0.0013245 0.0013057 0.00070574 -0.00023039 0.023361 0.016897 0 0 0 0 0 0 0 0 0 0 0.68172 0 0 0 0 0 -0.33471
5.8867 0.013141 0.01223 0.03291 0.024828 0 0.023792 0.0014094 0.0016171 0.0015102 0.00048975 0.035801 0.016126 0 0 0 0 0 0 0 0 0 0 0.57084 0 0 0 0 0 -0.43463
5.8906 0.014642 0.012658 0.030945 0.024066 0 0.025742 0.0010396 0.0014565 0.0019361 0.0011308 0.051101 0.015336 0 0 0 0 0 0 0 0 0 0 0.42708 0 0 0 0 0 -0.56178
5.8945 0.016455 0.01399 0.023915 0.017693 0 0.021001 0.00048304 0.00091675 0.0016289 0.001064 0.073823 0.014626 0 0 0 0 0 0 0 0 0 0 0.27813 0 0 0 0 0 -0.7591
5.8984 0.019133 0.016465 0.01794 0.011344 0 0.016026 0.00025341 0.00033862 0.00084892 0.00042232 0.10214 0.014037 0 0 0 0 0 0 0 0 0 0 0.16825 0 0 0 0 0 -1.015
5.9023 0.022416 0.020155 0.017684 0.012302 0 0.017212 0.00059222 4.4176e-05 0.00022992 -7.7001e-05 0.12687 0.01352 0 0 0 0 0 0 0 0 0 0 0.11881 0 0 0 0 0 -1.2571
5.9063 0.025567 0.024915 0.022553 0.023467 0 0.025581 0.0012119 0.00013146 0.00022242 0.00014562 0.13823 0.012987 0 0 0 0 0 0 0 0 0 0 0.10786 0 0 0 0 0 -1.4058
5.9102 0.02804 0.030287 0.027869 0.039985 0 0.036248 0.0015646 0.00047461 0.00075005 0.00099753 0.1346 0.012386 0 0 0 0 0 0 0 0 0 0 0.088544 0 0 0 0 0 -1.4425
5.9141 0.029938 0.03552 0.029653 0.052233 0 0.042924 0.0013648 0.00086695 0.0013557 0.0018486 0.12436 0.011747 0 0 0 0 0 0 0 0 0 0 0.029637 0 0 0 0 0 -1.4247
5.918 0.03186 0.03977 0.028252 0.053341 0 0.04321 0.00084219 0.0011457 0.0016302 0.0021313 0.11849 0.011148 0 0 0 0 0 0 0 0 0 0 -0.05896 0 0 0 0 0 -1.4298
5.9219 0.034241 0.042314 0.027447 0.044857 0 0.039891 0.00048022 0.0012198 0.0014933 0.0017884 0.1207 0.01065 0 0 0 0 0 0 0 0 0 0 -0.13819 0 0 0 0 0 -1.4785
5.9258 0.036738 0.042675 0.030252 0.035323 0 0.037421 0.0005202 0.0010552 0.0011223 0.0011842 0.12486 0.010253 0 0 0 0 0 0 0 0 0 0 -0.17651 0 0 0 0 0 -1.5161
5.9297 0.038226 0.040722 0.035738 0.032661 0 0.037337 0.0007392 0.00069657 0.00069883 0.00067055 0.12228 0.0099116 0 0 0 0 0 0 0 0 0 0 -0.17617 0 0 0 0 0 -1.4717
5.9336 0.037539 0.036839 0.039965 0.037079 0 0.037104 0.00071822 0.00030138 0.00028102 0.00029874 0.11149 0.0095801 0 0 0 0 0 0 0 0 0 0 -0.16567 0 0 0 0 0 -1.3383
5.9375 0.034395 0.032041 0.039905 0.041028 0 0.033329 0.00031196 9.0935e-05 -0.00011021 -6.8076e-05 0.10022 0.0092529 0 0 0 0 0 0 0 0 0 0 -0.16788 0 0 0 0 0 -1.1898
5.9414 0.029791 0.027752 0.036396 0.036476 0 0.025937 -0.00016922 0.00019322 -0.00037217 -0.0004573 0.097192 0.0089562 0 0 0 0 0 0 0 0 0 0 -0.17584 0 0 0 0 0 -1.1134
5.9453 0.02548 0.02514 0.033273 0.023015 0 0.019032 -0.00025505 0.00049874 -0.00036889 -0.0006921 0.10191 0.0087102 0 0 0 0 0 0 0 0 0 0 -0.15921 0 0 0 0 0 -1.1191
5.9492 0.022885 0.024373 0.033613 0.0092704 0 0.017476 0.00020812 0.00069653 -0.00010656 -0.00061058 0.10305 0.0085012 0 0 0 0 0 0 0 0 0 0 -0.093774 0 0 0 0 0 -1.1188
5.9531 0.022242 0.024447 0.036735 0.0059424 0 0.022412 0.000877 0.00051123 0.0001969 -0.00032283 0.088085 0.0082904 0 0 0 0 0 0 0 0 0 0 0.014956 0 0 0 0 0 -1.0004
5.957 0.022585 0.023882 0.038696 0.016347 0 0.029911 0.0012062 -4.6477e-05 0.00028406 -0.00017438 0.055492 0.0080504 0 0 0 0 0 0 0 0 0 0 0.13626 0 0 0 0 0 -0.73382
5.9609 0.022546 0.021856 0.035717 0.032766 0 0.03396 0.00093145 -0.00065246 0.00012214 -0.00041644 0.017915 0.0077939 0 0 0 0 0 0 0 0 0 0 0.24084 0 0 0 0 0 -0.40963
5.9648 0.021322 0.018859 0.02738 0.042025 0 0.03105 0.00028484 -0.00091384 -3.2981e-05 -0.00092529 -0.0070884 0.0075677 0 0 0 0 0 0 0 0 0 0 0.32329 0 0 0 0 0 -0.17378
5.9688 0.019093 0.016262 0.016892 0.035844 0 0.022423 -0.00023858 -0.00067973 0.0001222 -0.0012827 -0.010826 0.0074175 0 0 0 0 0 0 0 0 0 0 0.40024 0 0 0 0 0 -0.11229
5.9727 0.016672 0.015153 0.0084883 0.017411 0 0.012519 -0.00031386 -0.000143 0.00061815 -0.0011553 6.0728e-05 0.0073525 0 0 0 0 0 0 0 0 0 0 0.48857 0 0 0 0 0 -0.1855
5.9766 0.014768 0.015397 0.004394 -0.0011277 0 0.0055235 -1.1515e-05 0.00034843 0.0011483 -0.00059797 0.0094074 0.0073358 0 0 0 0 0 0 0 0 0 0 0.58702 0 0 0 0 0 -0.26296
5.9805 0.013467 0.015728 0.003795 -0.0080632 0 0.0030826 0.00035393 0.00058381 0.0013489 1.6637e-05 0.0038647 0.007306 0 0 0 0 0 0 0 0 0 0 0.67879 0 0 0 0 0 -0.22284
5.9844 0.012274 0.01474 0.0042621 -0.00081599 0 0.0044365 0.00055293 0.00061801 0.0011492 0.00035405 -0.018555 0.0072131 0 0 0 0 0 0 0 0 0 0 0.75041 0 0 0 0 0 -0.032121
5.9883 0.010587 0.0119 0.0040557 0.012727 0 0.0077719 0.00061583 0.00064757 0.00083478 0.0003953 -0.049304 0.0070471 0 0 0 0 0 0 0 0 0 0 0.80611 0 0 0 0 0 0.2476
5.9922 0.0081711 0.0077786 0.0033504 0.020723 0 0.011009 0.0007224 0.00079305 0.00075764 0.0003784 -0.076617 0.0068441 0 0 0 0 0 0 0 0 0 0 0.86263 0 0 0 0 0 0.51557
5.9961 0.0052937 0.0034498 0.0036316 0.016247 0 0.011787 0.00096968 0.0010114 0.00099073 0.00050644 -0.092346 0.0066671 0 0 0 0 0 0 0 0 0 0 0.93041 0 0 0 0 0 0.69377
6 0.002506 -0.00030357 0.0060437 0.001781 0 0.0078723 0.0012694 0.0011948 0.0012811 0.00074569 -0.094186 0.0065703 0 0 0 0 0 0 0 0 0 0 1.0008 0 0 0 0 0 0.75426
6.0039 0.00027974 -0.0033285 0.010094 -0.013455 0 -0.0012409 0.0014527 0.0013081 0.0013351 0.00090285 -0.084378 0.0065633 0 0 0 0 0 0 0 0 0 0 1.0526 0 0 0 0 0 0.71304
6.0078 -0.0012451 -0.0058888 0.013638 -0.020633 0 -0.012783 0.0014373 0.0013955 0.0011209 0.00085489 -0.06801 0.0065983 0 0 0 0 0 0 0 0 0 0 1.072 0 0 0 0 0 0.61386
6.0117 -0.0022909 -0.0082829 0.014084 -0.017349 0 -0.02137 0.0012773 0.0014637 0.00086552 0.00066262 -0.051833 0.0065942 0 0 0 0 0 0 0 0 0 0 1.0654 0 0 0 0 0 0.51418
6.0156 -0.0032798 -0.010653 0.0099965 -0.0084904 0 -0.022444 0.0010718 0.0014071 0.00077073 0.00046582 -0.042211 0.0064895 0 0 0 0 0 0 0 0 0 0 1.0536 0 0 0 0 0 0.46645
6.0195 -0.0045805 -0.013 0.0020589 -0.0020157 0 -0.016144 0.00086393 0.001101 0.00078155 0.00031912 -0.041725 0.0062893 0 0 0 0 0 0 0 0 0 0 1.0531 0 0 0 0 0 0.49123
6.0234 -0.0062899 -0.015198 -0.0072676 -0.0031302 0 -0.0080039 0.00064506 0.00058102 0.00068187 0.00017717 -0.046935 0.0060685 0 0 0 0 0 0 0 0 0 0 1.0632 0 0 0 0 0 0.55959
6.0273 -0.0081743 -0.016978 -0.015246 -0.011014 0 -0.0051708 0.00043366 9.5817e-05 0.00040977 3.0949e-05 -0.050411 0.0059214 0 0 0 0 0 0 0 0 0 0 1.0704 0 0 0 0 0 0.60902
6.0313 -0.0098317 -0.018007 -0.020563 -0.020027 0 -0.010781 0.00030574 -7.2316e-05 0.00021324 -5.5545e-06 -0.046611 0.0058901 0 0 0 0 0 0 0 0 0 0 1.0649 0 0 0 0 0 0.59131
6.0352 -0.010999 -0.018155 -0.023959 -0.024155 0 -0.02121 0.00032312 0.0001276 0.00042098 0.00019552 -0.036749 0.0059279 0 0 0 0 0 0 0 0 0 0 1.0515 0 0 0 0 0 0.51453
6.0391 -0.011777 -0.017705 -0.027189 -0.021399 0 -0.028793 0.00044457 0.00043682 0.0010393 0.00058034 -0.027665 0.0059299 0 0 0 0 0 0 0 0 0 0 1.0445 0 0 0 0 0 0.43664
6.043 -0.012558 -0.017191 -0.031062 -0.01506 0 -0.027964 0.00054059 0.00050578 0.0016283 0.00088598 -0.025062 0.0058079 0 0 0 0 0 0 0 0 0 0 1.0512 0 0 0 0 0 0.40963
6.0469 -0.013654 -0.0169 -0.034234 -0.011135 0 -0.019729 0.00051497 0.00022003 0.0016604 0.00087115 -0.027281 0.0055516 0 0 0 0 0 0 0 0 0 0 1.062 0 0 0 0 0 0.42375
6.0508 -0.014925 -0.01655 -0.034038 -0.013706 0 -0.010724 0.00040215 -0.00018758 0.0010483 0.00058328 -0.026031 0.0052265 0 0 0 0 0 0 0 0 0 0 1.0563 0 0 0 0 0 0.40952
6.0547 -0.015782 -0.015623 -0.028893 -0.021669 0 -0.0077329 0.00032353 -0.00036285 0.00029762 0.00034587 -0.014186 0.0049153 0 0 0 0 0 0 0 0 0 0 1.0199 0 0 0 0 0 0.30381
6.0586 -0.015649 -0.014166 -0.020232 -0.029238 0 -0.012343 0.00034484 -0.00017855 7.0339e-05 0.00042371 0.0063267 0.0046547 0 0 0 0 0 0 0 0 0 0 0.95796 0 0 0 0 0 0.12255
6.0625 -0.014552 -0.01324 -0.012032 -0.030039 0 -0.020086 0.00040095 0.00014702 0.00054612 0.00069622 0.024334 0.0044185 0 0 0 0 0 0 0 0 0 0 0.89224 0 0 0 0 0 -0.032254
6.0664 -0.013299 -0.014307 -0.0079935 -0.021933 0 -0.024485 0.00038871 0.00029071 0.0012179 0.00071847 0.028 0.0041556 0 0 0 0 0 0 0 0 0 0 0.84525 0 0 0 0 0 -0.048437
6.0703 -0.013006 -0.017873 -0.0086693 -0.0090694 0 -0.022371 0.00033007 0.00018274 0.0013618 0.0001706 0.015143 0.0038399 0 0 0 0 0 0 0 0 0 0 0.82526 0 0 0 0 0 0.097556
6.0742 -0.014263 -0.022595 -0.011155 0.00052243 0 -0.016143 0.0004 0.0001034 0.00074809 -0.00074049 -0.0037866 0.003487 0 0 0 0 0 0 0 0 0 0 0.82387 0 0 0 0 0 0.30607
6.0781 -0.01662 -0.025899 -0.011814 0.00027253 0 -0.01147 0.00074095 0.00039163 -0.00011267 -0.0013776 -0.013059 0.0031277 0 0 0 0 0 0 0 0 0 0 0.82594 0 0 0 0 0 0.4203
6.082 -0.018838 -0.025817 -0.0096931 -0.010318 0 -0.012643 0.0012345 0.0010428 -0.00045893 -0.0012407 -0.0035959 0.0027703 0 0 0 0 0 0 0 0 0 0 0.82203 0 0 0 0 0 0.34389
6.0859 -0.019745 -0.022538 -0.0074711 -0.025057 0 -0.019272 0.001499 0.0016165 -3.9476e-05 -0.00047359 0.019995 0.0023926 0 0 0 0 0 0 0 0 0 0 0.81296 0 0 0 0 0 0.11586
6.0898 -0.019031 -0.018247 -0.0089086 -0.034935 0 -0.026557 0.0011875 0.0015919 0.00061543 0.00021842 0.042586 0.0019701 0 0 0 0 0 0 0 0 0 0 0.80508 0 0 0 0 0 -0.11657
6.0938 -0.017362 -0.015293 -0.015039 -0.033895 0 -0.028607 0.00034257 0.00086392 0.00071219 0.00020758 0.049118 0.0015116 0 0 0 0 0 0 0 0 0 0 0.80245 0 0 0 0 0 -0.20468
6.0977 -0.015794 -0.014299 -0.022692 -0.022648 0 -0.022395 -0.00054632 -9.6238e-05 1.4607e-05 -0.00045981 0.034634 0.0010647 0 0 0 0 0 0 0 0 0 0 0.80353 0 0 0 0 0 -0.10139
6.1016 -0.014988 -0.013871 -0.026897 -0.008028 0 -0.0099263 -0.00089462 -0.00059798 -0.00084828 -0.0011031 0.0070083 0.00068442 0 0 0 0 0 0 0 0 0 0 0.804 0 0 0 0 0 0.11352
6.1055 -0.014853 -0.012104 -0.025088 0.0015629 0 0.0025881 -0.00050066 -0.00030199 -0.00092801 -0.0010651 -0.018701 0.0003889 0 0 0 0 0 0 0 0 0 0 0.80166 0 0 0 0 0 0.29681
6.1094 -0.014779 -0.0084269 -0.019192 0.0015779 0 0.0081959 0.00028213 0.00050661 0.00013277 -0.00035241 -0.029906 0.00013914 0 0 0 0 0 0 0 0 0 0 0.79849 0 0 0 0 0 0.34121
6.1133 -0.014158 -0.0040728 -0.013585 -0.0059284 0 0.0035784 0.00084911 0.0011823 0.001689 0.00037326 -0.024034 -0.00014336 0 0 0 0 0 0 0 0 0 0 0.79839 0 0 0 0 0 0.24126
6.1172 -0.012718 -0.00085411 -0.010793 -0.013927 0 -0.0081956 0.00085284 0.0012661 0.0025901 0.0004477 -0.0097668 -0.0005341 0 0 0 0 0 0 0 0 0 0 0.80344 0 0 0 0 0 0.088259
6.1211 -0.010525 0.00046245 -0.0090917 -0.015253 0 -0.018718 0.00045127 0.00081906 0.0021454 -0.00014364 -0.0014745 -0.0010652 0 0 0 0 0 0 0 0 0 0 0.81223 0 0 0 0 0 0.0061034
6.125 -0.0078235 0.00061616 -0.0044422 -0.007442 0 -0.019264 8.4588e-05 0.00027397 0.00068767 -0.00075732 -0.0099707 -0.0017081 0 0 0 0 0 0 0 0 0 0 0.82122 0 0 0 0 0 0.071932
6.1289 -0.0049548 0.00084756 0.0049785 0.0056166 0 -0.0070252 2.5578e-05 1.313e-06 -0.00074586 -0.00072715 -0.034873 -0.0023845 0 0 0 0 0 0 0 0 0 0 0.82749 0 0 0 0 0 0.26754
6.1328 -0.0023691 0.0015993 0.01606 0.016276 0 0.011942 0.00015644 2.3649e-05 -0.0012827 -6.8133e-06 -0.063566 -0.0030016 0 0 0 0 0 0 0 0 0 0 0.83029 0 0 0 0 0 0.48702
6.1367 -0.0005369 0.0022824 0.022733 0.018237 0 0.025974 0.00017731 0.00011685 -0.00084335 0.00080781 -0.078354 -0.0034962 0 0 0 0 0 0 0 0 0 0 0.83065 0 0 0 0 0 0.59652
6.1406 0.00032427 0.0022529 0.021082 0.010724 0 0.02578 4.6851e-07 0.00012594 -3.2872e-05 0.0010711 -0.068039 -0.0038678 0 0 0 0 0 0 0 0 0 0 0.82993 0 0 0 0 0 0.51468
6.1445 0.00051415 0.0018454 0.012944 -0.0010369 0 0.011505 -0.00010837 0.00012728 0.00049011 0.000683 -0.036314 -0.0041805 0 0 0 0 0 0 0 0 0 0 0.82889 0 0 0 0 0 0.26685
6.1484 0.00078494 0.0022786 0.0045412 -0.0093187 0 -0.0067611 0.00018815 0.000273 0.00052723 0.00010595 -0.00049999 -0.0045253 0 0 0 0 0 0 0 0 0 0 0.82786 0 0 0 0 0 -0.023838
6.1523 0.0018705 0.0044871 0.0012967 -0.0088846 0 -0.015968 0.00088114 0.00052467 0.00032242 -0.00016359 0.019452 -0.0049644 0 0 0 0 0 0 0 0 0 0 0.82726 0 0 0 0 0 -0.2098
6.1563 0.0039406 0.0081041 0.0035264 -7.8729e-05 0 -0.0095179 0.0015189 0.00061608 0.00016921 -8.4989e-05 0.014425 -0.0054948 0 0 0 0 0 0 0 0 0 0 0.82744 0 0 0 0 0 -0.21391
6.1602 0.006464 0.011697 0.0068809 0.011915 0 0.0081497 0.00158 0.00033283 0.00011944 -1.8262e-05 -0.0076547 -0.0060582 0 0 0 0 0 0 0 0 0 0 0.82738 0 0 0 0 0 -0.08182
6.1641 0.0086551 0.014067 0.006942 0.02082 0 0.02529 0.00097839 -0.00017625 5.8381e-05 -0.00022132 -0.027559 -0.0065897 0 0 0 0 0 0 0 0 0 0 0.8235 0 0 0 0 0 0.047855
6.168 0.01016 0.015327 0.0035358 0.023236 0 0.031771 0.00019411 -0.00042567 -3.7465e-05 -0.00048007 -0.028342 -0.0070621 0 0 0 0 0 0 0 0 0 0 0.81009 0 0 0 0 0 0.038713
6.1719 0.011393 0.01668 0.00076275 0.020239 0 0.026065 -0.00013213 -7.9613e-06 -2.3344e-05 -0.00030349 -0.0069042 -0.0074911 0 0 0 0 0 0 0 0 0 0 0.78214 0 0 0 0 0 -0.14865
6.1758 0.013227 0.019138 0.0029412 0.015971 0 0.01521 0.0002233 0.00097087 0.00020562 0.0005028 0.02453 -0.0079011 0 0 0 0 0 0 0 0 0 0 0.73912 0 0 0 0 0 -0.42916
6.1797 0.016269 0.02246 0.010517 0.014657 0 0.0086003 0.00086634 0.0018811 0.00049029 0.0015032 0.047405 -0.0082921 0 0 0 0 0 0 0 0 0 0 0.68659 0 0 0 0 0 -0.65201
6.1836 0.020335 0.025351 0.01981 0.01815 0 0.011097 0.0011598 0.0020582 0.00048638 0.0019392 0.049366 -0.0086418 0 0 0 0 0 0 0 0 0 0 0.63362 0 0 0 0 0 -0.70294
6.1875 0.02452 0.026693 0.026597 0.025238 0 0.020611 0.00082044 0.001381 2.5952e-05 0.0014242 0.031789 -0.00894 0 0 0 0 0 0 0 0 0 0 0.58719 0 0 0 0 0 -0.57925
6.1914 0.027794 0.026618 0.029858 0.032623 0 0.030955 0.00017417 0.00040943 -0.00061035 0.00035634 0.0081085 -0.0092124 0 0 0 0 0 0 0 0 0 0 0.54764 0 0 0 0 0 -0.38962
6.1953 0.029648 0.026431 0.032129 0.036752 0 0.036677 -0.00015851 -6.9406e-05 -0.00084344 -0.00037153 -0.0048714 -0.0095011 0 0 0 0 0 0 0 0 0 0 0.50934 0 0 0 0 0 -0.28391
6.1992 0.030372 0.027535 0.036421 0.035688 0 0.036125 0.00016876 0.00030215 -0.00028583 -0.00011523 0.0031826 -0.0098158 0 0 0 0 0 0 0 0 0 0 0.46636 0 0 0 0 0 -0.36157
6.2031 0.030839 0.030356 0.043005 0.030404 0 0.03151 0.00094377 0.0011677 0.00087707 0.00099748 0.030618 -0.010108 0 0 0 0 0 0 0 0 0 0 0.4185 0 0 0 0 0 -0.61464
6.207 0.03199 0.034128 0.049184 0.024802 0 0.027133 0.0016295 0.0017839 0.0019897 0.0022107 0.065041 -0.010301 0 0 0 0 0 0 0 0 0 0 0.37212 0 0 0 0 0 -0.93501
6.2109 0.034304 0.037509 0.051892 0.023902 0 0.027233 0.0018449 0.0016531 0.0024365 0.0027722 0.090344 -0.010359 0 0 0 0 0 0 0 0 0 0 0.33466 0 0 0 0 0 -1.1779
6.2148 0.037472 0.039355 0.050207 0.030564 0 0.033815 0.0016225 0.00090466 0.0021012 0.002469 0.095927 -0.010328 0 0 0 0 0 0 0 0 0 0 0.30752 0 0 0 0 0 -1.245
6.2188 0.040405 0.039099 0.045307 0.042597 0 0.044719 0.0012499 0.00012869 0.0013814 0.0016555 0.083212 -0.010304 0 0 0 0 0 0 0 0 0 0 0.28429 0 0 0 0 0 -1.1405
6.2227 0.041662 0.036781 0.03846 0.052769 0 0.053283 0.00093868 -0.00013593 0.00079921 0.00087413 0.065224 -0.010353 0 0 0 0 0 0 0 0 0 0 0.25655 0 0 0 0 0 -0.96887
6.2266 0.0402 0.032994 0.029791 0.052847 0 0.051407 0.00069431 0.00021179 0.00060168 0.00048384 0.058472 -0.010462 0 0 0 0 0 0 0 0 0 0 0.22228 0 0 0 0 0 -0.86882
6.2305 0.036091 0.028861 0.01944 0.039642 0 0.035532 0.00047873 0.00086421 0.00069517 0.00056943 0.071451 -0.010554 0 0 0 0 0 0 0 0 0 0 0.189 0 0 0 0 0 -0.92178
6.2344 0.030706 0.025762 0.0096766 0.018673 0 0.011468 0.0003986 0.0014319 0.00088124 0.001045 0.097534 -0.010566 0 0 0 0 0 0 0 0 0 0 0.16801 0 0 0 0 0 -1.0918
6.2383 0.026088 0.024716 0.0049644 0.0018618 0 -0.0070123 0.00063249 0.0017198 0.0010815 0.001719 0.11825 -0.010503 0 0 0 0 0 0 0 0 0 0 0.16446 0 0 0 0 0 -1.2441
6.2422 0.023808 0.025751 0.0089357 -0.0001468 0 -0.0068695 0.0011501 0.0017407 0.0013198 0.002271 0.1159 -0.010423 0 0 0 0 0 0 0 0 0 0 0.17227 0 0 0 0 0 -1.238
6.2461 0.024079 0.027857 0.02076 0.014124 0 0.013821 0.001581 0.0015624 0.0015447 0.0023152 0.086957 -0.010364 0 0 0 0 0 0 0 0 0 0 0.1788 0 0 0 0 0 -1.0331
6.25 0.025796 0.029699 0.034697 0.035106 0 0.042491 0.0014802 0.0012237 0.0015616 0.001661 0.045861 -0.010299 0 0 0 0 0 0 0 0 0 0 0.17575 0 0 0 0 0 -0.7281
6.2539 0.027473 0.030536 0.043933 0.0485 0 0.059951 0.00079144 0.00080487 0.0011932 0.00057716 0.015466 -0.01016 0 0 0 0 0 0 0 0 0 0 0.16667 0 0 0 0 0 -0.4961
6.2578 0.028338 0.030555 0.045645 0.045623 0 0.054525 1.2805e-05 0.00050507 0.00050325 -0.00028515 0.010578 -0.0099118 0 0 0 0 0 0 0 0 0 0 0.16483 0 0 0 0 0 -0.45738
6.2617 0.028683 0.030372 0.042704 0.029987 0 0.031314 -0.00020358 0.00054783 -0.00018613 -0.00038754 0.02703 -0.009594 0 0 0 0 0 0 0 0 0 0 0.18335 0 0 0 0 0 -0.58625
6.2656 0.029252 0.030233 0.040426 0.014769 0 0.0085863 0.0002963 0.00095472 -0.00053566 0.00017366 0.044996 -0.009288 0 0 0 0 0 0 0 0 0 0 0.22601 0 0 0 0 0 -0.72772
6.2695 0.030282 0.029767 0.041391 0.012725 0 0.0036302 0.00091722 0.0014371 -0.00045527 0.00066333 0.044337 -0.0090373 0 0 0 0 0 0 0 0 0 0 0.28554 0 0 0 0 0 -0.71678
6.2734 0.031109 0.028488 0.043168 0.026167 0 0.019406 0.00080316 0.0015927 -0.00012515 0.00034272 0.020274 -0.0088014 0 0 0 0 0 0 0 0 0 0 0.34953 0 0 0 0 0 -0.5094
6.2773 0.030701 0.026467 0.040945 0.044843 0 0.042766 -0.00031877 0.0012825 0.00023757 -0.00078278 -0.012728 -0.0084917 0 0 0 0 0 0 0 0 0 0 0.40744 0 0 0 0 0 -0.22174
6.2813 0.028596 0.02441 0.032397 0.053513 0 0.055363 -0.0017459 0.00082471 0.00060025 -0.0018391 -0.031922 -0.0080548 0 0 0 0 0 0 0 0 0 0 0.45362 0 0 0 0 0 -0.04367
6.2852 0.02537 0.02302 0.02014 0.043517 0 0.047926 -0.0023132 0.00076053 0.0010756 -0.0017994 -0.023672 -0.0075227 0 0 0 0 0 0 0 0 0 0 0.48586 0 0 0 0 0 -0.092443
6.2891 0.022194 0.022321 0.0096368 0.019495 0 0.026381 -0.0014169 0.0013523 0.0016717 -0.00044757 0.0059444 -0.006983 0 0 0 0 0 0 0 0 0 0 0.50358 0 0 0 0 0 -0.31992
6.293 0.019909 0.021682 0.0047987 -0.0038255 0 0.0058196 0.00038171 0.0022718 0.0021345 0.0013106 0.0352 -0.006501 0 0 0 0 0 0 0 0 0 0 0.50849 0 0 0 0 0 -0.54525
6.2969 0.018466 0.020528 0.0054298 -0.012226 0 -0.0015625 0.0017703 0.0028099 0.0021036 0.0021428 0.042248 -0.0060733 0 0 0 0 0 0 0 0 0 0 0.50637 0 0 0 0 0 -0.58733
6.3008 0.017208 0.018996 0.0084641 -0.0019742 0 0.0055543 0.0017845 0.0024647 0.0014634 0.0014128 0.020557 -0.0056535 0 0 0 0 0 0 0 0 0 0 0.50625 0 0 0 0 0 -0.39576
6.3047 0.015671 0.01781 0.011187 0.018091 0 0.018966 0.0006076 0.0013903 0.00053001 -0.00027629 -0.016785 -0.0052142 0 0 0 0 0 0 0 0 0 0 0.51571 0 0 0 0 0 -0.083715
6.3086 0.014116 0.017486 0.013107 0.033479 0 0.028615 -0.00064997 0.00028634 -0.00015141 -0.001619 -0.046506 -0.0047746 0 0 0 0 0 0 0 0 0 0 0.53578 0 0 0 0 0 0.1571
6.3125 0.013312 0.017667 0.015106 0.034464 0 0.029386 -0.00097022 -0.00018908 -0.00023862 -0.0017368 -0.051151 -0.0043614 0 0 0 0 0 0 0 0 0 0 0.56009 0 0 0 0 0 0.19189
6.3164 0.013795 0.017316 0.017467 0.022339 0 0.022476 -0.00029484 4.4159e-05 0.00014646 -0.00087776 -0.030263 -0.0039504 0 0 0 0 0 0 0 0 0 0 0.57959 0 0 0 0 0 0.029725
6.3203 0.015296 0.015601 0.019228 0.0073775 0 0.012432 0.00053585 0.00048368 0.00056971 -8.0471e-05 0.00056485 -0.0034619 0 0 0 0 0 0 0 0 0 0 0.58901 0 0 0 0 0 -0.19499
6.3242 0.016847 0.012647 0.019371 0.00064305 0 0.0037976 0.00065376 0.00056109 0.0006894 -0.00016399 0.021358 -0.0028267 0 0 0 0 0 0 0 0 0 0 0.58974 0 0 0 0 0 -0.32462
6.3281 0.017435 0.0094532 0.018079 0.0059511 0 -0.00032601 -1.9893e-05 0.00018626 0.00051784 -0.00099996 0.021507 -0.002065 0 0 0 0 0 0 0 0 0 0 0.58725 0 0 0 0 0 -0.28681
6.332 0.016647 0.0070884 0.016386 0.017676 0 0.0014043 -0.00076828 -0.00018714 0.00031166 -0.0017077 0.0061298 -0.0012919 0 0 0 0 0 0 0 0 0 0 0.58614 0 0 0 0 0 -0.1354
6.3359 0.014817 0.0059323 0.014627 0.025497 0 0.0079195 -0.00082338 -2.1216e-05 0.00025008 -0.0015219 -0.0087747 -0.00063311 0 0 0 0 0 0 0 0 0 0 0.5874 0 0 0 0 0 -0.0025108
6.3398 0.01267 0.0055983 0.011748 0.022224 0 0.015246 -9.3655e-05 0.00076817 0.00026207 -0.00048234 -0.0083781 -0.0001191 0 0 0 0 0 0 0 0 0 0 0.58963 0 0 0 0 0 -0.0015942
6.3438 0.01081 0.0054672 0.0066095 0.0089615 0 0.018052 0.0008155 0.0017027 0.00017624 0.00066866 0.010403 0.00034443 0 0 0 0 0 0 0 0 0 0 0.5917 0 0 0 0 0 -0.14965
6.3477 0.0094386 0.0052321 -4.8553e-05 -0.0059139 0 0.013447 0.0012404 0.0021548 1.4882e-06 0.0012088 0.037002 0.00089873 0 0 0 0 0 0 0 0 0 0 0.59377 0 0 0 0 0 -0.35875
6.3516 0.0084006 0.0049778 -0.0054056 -0.012955 0 0.0040801 0.0010733 0.0018883 -2.2946e-06 0.0010476 0.05489 0.0016138 0 0 0 0 0 0 0 0 0 0 0.59607 0 0 0 0 0 -0.49819
6.3555 0.0074182 0.0048547 -0.0068428 -0.0084315 0 -0.0030686 0.00075437 0.0012328 0.00042364 0.00067725 0.053151 0.0024325 0 0 0 0 0 0 0 0 0 0 0.5976 0 0 0 0 0 -0.48283
6.3594 0.0063121 0.0047646 -0.0045739 0.0031496 0 -0.0023149 0.00071719 0.00075636 0.001211 0.00059603 0.03384 0.0032233 0 0 0 0 0 0 0 0 0 0 0.59685 0 0 0 0 0 -0.32784
6.3633 0.0051035 0.0043428 -0.0017558 0.012478 0 0.0052762 0.00091302 0.00076535 0.0019211 0.00082335 0.010205 0.0038892 0 0 0 0 0 0 0 0 0 0 0.59381 0 0 0 0 0 -0.13435
6.3672 0.0039677 0.0031591 -0.0016284 0.012247 0 0.011983 0.00091355 0.0010907 0.0020719 0.00096665 -0.0026706 0.0044389 0 0 0 0 0 0 0 0 0 0 0.59061 0 0 0 0 0 -0.017292
6.3711 0.0030624 0.0009123 -0.0044058 0.0023226 0 0.0097921 0.00045516 0.0013191 0.0015484 0.00070923 0.0019208 0.0049636 0 0 0 0 0 0 0 0 0 0 0.58964 0 0 0 0 0 -0.026446
6.375 0.0023157 -0.00246 -0.0071252 -0.010474 0 -0.0023071 -0.0001819 0.0012106 0.00071208 0.00018191 0.01829 0.0055521 0 0 0 0 0 0 0 0 0 0 0.591 0 0 0 0 0 -0.11571
6.3789 0.00134 -0.0066827 -0.0067337 -0.017735 0 -0.016855 -0.00038705 0.00089711 0.00010499 -0.00015817 0.033039 0.0062214 0 0 0 0 0 0 0 0 0 0 0.59228 0 0 0 0 0 -0.18168
6.3828 -0.00038277 -0.011071 -0.0033245 -0.015847 0 -0.024025 0.00017184 0.00070343 1.8879e-05 4.8184e-06 0.034803 0.0069166 0 0 0 0 0 0 0 0 0 0 0.59135 0 0 0 0 0 -0.14217
6.3867 -0.0030949 -0.01467 -0.00019188 -0.0085249 0 -0.02001 0.0011608 0.00079417 0.00030536 0.00051631 0.022007 0.0075678 0 0 0 0 0 0 0 0 0 0 0.58938 0 0 0 0 0 0.0037539
6.3906 -0.0064385 -0.016724 -0.00063487 -0.0036133 0 -0.010146 0.0018161 0.00099651 0.00055944 0.00088263 0.0032441 0.0081461 0 0 0 0 0 0 0 0 0 0 0.59088 0 0 0 0 0 0.17835
6.3945 -0.0095497 -0.0172 -0.0048143 -0.0067378 0 -0.0039963 0.0015898 0.00095461 0.00047223 0.00071767 -0.0096181 0.0086777 0 0 0 0 0 0 0 0 0 0 0.60056 0 0 0 0 0 0.28666
6.3984 -0.011605 -0.016868 -0.0098876 -0.01685 0 -0.0069705 0.00060129 0.00045693 4.3836e-05 7.0632e-05 -0.010309 0.0092147 0 0 0 0 0 0 0 0 0 0 0.62035 0 0 0 0 0 0.28811
6.4023 -0.012426 -0.016701 -0.013157 -0.027123 0 -0.01606 -0.0005022 -0.00036178 -0.00046898 -0.00064872 -0.002431 0.0097948 0 0 0 0 0 0 0 0 0 0 0.64975 0 0 0 0 0 0.22329
6.4063 -0.012631 -0.017041 -0.01478 -0.030365 0 -0.023218 -0.0010961 -0.0011037 -0.00075079 -0.0010296 0.0037873 0.010419 0 0 0 0 0 0 0 0 0 0 0.68887 0 0 0 0 0 0.1779
6.4102 -0.013144 -0.017323 -0.01714 -0.024553 0 -0.022849 -0.0010121 -0.0013817 -0.00058747 -0.00094757 -0.0004952 0.011056 0 0 0 0 0 0 0 0 0 0 0.74001 0 0 0 0 0 0.21546
6.4141 -0.01447 -0.016715 -0.021646 -0.014193 0 -0.016484 -0.00051011 -0.0010576 7.0752e-05 -0.00055403 -0.016174 0.011657 0 0 0 0 0 0 0 0 0 0 0.80473 0 0 0 0 0 0.33299
6.418 -0.016361 -0.015153 -0.026635 -0.0067041 0 -0.010826 7.0598e-05 -0.00029274 0.0010848 -6.0437e-05 -0.035963 0.012184 0 0 0 0 0 0 0 0 0 0 0.8783 0 0 0 0 0 0.4716
6.4219 -0.018154 -0.013714 -0.028848 -0.0069483 0 -0.011587 0.00057404 0.00057116 0.0021145 0.00041997 -0.050305 0.012631 0 0 0 0 0 0 0 0 0 0 0.94773 0 0 0 0 0 0.56832
6.4258 -0.019456 -0.013877 -0.026998 -0.01419 0 -0.018887 0.00098263 0.0011869 0.0026977 0.00083904 -0.054572 0.01303 0 0 0 0 0 0 0 0 0 0 0.99714 0 0 0 0 0 0.60432
6.4297 -0.020515 -0.016262 -0.023473 -0.023411 0 -0.027819 0.0012244 0.0013422 0.0024846 0.0010992 -0.05196 0.013436 0 0 0 0 0 0 0 0 0 0 1.0179 0 0 0 0 0 0.61263
6.4336 -0.021942 -0.020048 -0.022036 -0.02937 0 -0.032828 0.0011351 0.001037 0.0015186 0.0010498 -0.050156 0.013888 0 0 0 0 0 0 0 0 0 0 1.0157 0 0 0 0 0 0.64449
6.4375 -0.024065 -0.02367 -0.023771 -0.030035 0 -0.031701 0.00064623 0.00048596 0.00030743 0.00063179 -0.054807 0.014374 0 0 0 0 0 0 0 0 0 0 1.0076 0 0 0 0 0 0.72577
6.4414 -0.026562 -0.026151 -0.025671 -0.027143 0 -0.026323 -4.2823e-05 2.2403e-05 -0.00047126 3.3695e-06 -0.065056 0.014835 0 0 0 0 0 0 0 0 0 0 1.0114 0 0 0 0 0 0.83773
6.4453 -0.028712 -0.027802 -0.023727 -0.024252 0 -0.020692 -0.00056386 -9.149e-05 -0.00046394 -0.00052661 -0.074403 0.015207 0 0 0 0 0 0 0 0 0 0 1.0338 0 0 0 0 0 0.93237
6.4492 -0.030015 -0.02964 -0.017581 -0.02425 0 -0.018469 -0.00070027 0.00014685 7.3531e-05 -0.00073456 -0.07581 0.015475 0 0 0 0 0 0 0 0 0 0 1.0679 0 0 0 0 0 0.96603
6.4531 -0.03057 -0.03215 -0.011852 -0.027925 0 -0.021499 -0.0005939 0.00044843 0.00048599 -0.00066527 -0.066964 0.015688 0 0 0 0 0 0 0 0 0 0 1.1004 0 0 0 0 0 0.92618
6.457 -0.030894 -0.03466 -0.012366 -0.033862 0 -0.029146 -0.00058608 0.00043471 0.00028489 -0.00056868 -0.051952 0.015915 0 0 0 0 0 0 0 0 0 0 1.1214 0 0 0 0 0 0.83721
6.4609 -0.031423 -0.03595 -0.020734 -0.039147 0 -0.03816 -0.00082567 -4.1999e-05 -0.00041647 -0.00063507 -0.038605 0.016188 0 0 0 0 0 0 0 0 0 0 1.1307 0 0 0 0 0 0.7466
6.4648 -0.032207 -0.03544 -0.032591 -0.040609 0 -0.043681 -0.0010574 -0.00071894 -0.0010004 -0.00078433 -0.033624 0.016476 0 0 0 0 0 0 0 0 0 0 1.1342 0 0 0 0 0 0.70067
6.4688 -0.03306 -0.033739 -0.041322 -0.036583 0 -0.041983 -0.00085366 -0.0010744 -0.00090549 -0.00073043 -0.038615 0.016717 0 0 0 0 0 0 0 0 0 0 1.1375 0 0 0 0 0 0.71968
6.4727 -0.033878 -0.032007 -0.043676 -0.028577 0 -0.033688 -9.8684e-05 -0.00073509 -0.00014993 -0.00028068 -0.049112 0.016876 0 0 0 0 0 0 0 0 0 0 1.1411 0 0 0 0 0 0.78219
6.4766 -0.034694 -0.030822 -0.041824 -0.02138 0 -0.024486 0.00076438 0.00018159 0.00065967 0.00041097 -0.056993 0.016971 0 0 0 0 0 0 0 0 0 0 1.1418 0 0 0 0 0 0.83051
6.4805 -0.035373 -0.029694 -0.040092 -0.020457 0 -0.021471 0.0010265 0.0011004 0.00085173 0.00090031 -0.055207 0.017043 0 0 0 0 0 0 0 0 0 0 1.1378 0 0 0 0 0 0.80251
6.4844 -0.035327 -0.027709 -0.039946 -0.027615 0 -0.027106 0.00033568 0.0014162 0.00028289 0.0008115 -0.042564 0.017104 0 0 0 0 0 0 0 0 0 0 1.1316 0 0 0 0 0 0.67752
6.4883 -0.033724 -0.024569 -0.038481 -0.038256 0 -0.035954 -0.00090732 0.00099307 -0.00051604 0.00020416 -0.02569 0.01712 0 0 0 0 0 0 0 0 0 0 1.1284 0 0 0 0 0 0.50472
6.4922 -0.030162 -0.021012 -0.031897 -0.043333 0 -0.037984 -0.0017666 0.00031805 -0.00075572 -0.00038481 -0.015951 0.01705 0 0 0 0 0 0 0 0 0 0 1.1314 0 0 0 0 0 0.38368
6.4961 -0.025243 -0.018258 -0.020269 -0.035792 0 -0.026755 -0.001457 0.00015225 -1.8314e-07 -0.00030537 -0.021992 0.016902 0 0 0 0 0 0 0 0 0 0 1.138 0 0 0 0 0 0.39819
6.5 -0.02045 -0.017142 -0.0086117 -0.017016 0 -0.0059001 5.7972e-05 0.00093124 0.0015202 0.00069401 -0.042256 0.016746 0 0 0 0 0 0 0 0 0 0 1.1402 0 0 0 0 0 0.54603
6.5039 -0.017299 -0.017785 -0.0030578 0.0023273 0 0.012088 0.0020274 0.0023877 0.0030962 0.0022081 -0.063453 0.016664 0 0 0 0 0 0 0 0 0 0 1.129 0 0 0 0 0 0.72281
6.5078 -0.016405 -0.019925 -0.0058509 0.0088985 0 0.01457 0.0034371 0.0037074 0.0040177 0.0033942 -0.067891 0.016674 0 0 0 0 0 0 0 0 0 0 1.0997 0 0 0 0 0 0.7843
6.5117 -0.017209 -0.023292 -0.013917 -0.0035136 0 -0.0017232 0.0036675 0.0041092 0.0039617 0.003531 -0.045892 0.016711 0 0 0 0 0 0 0 0 0 0 1.0551 0 0 0 0 0 0.6501
6.5156 -0.018574 -0.027485 -0.022028 -0.028539 0 -0.027968 0.002816 0.003404 0.0030766 0.0025164 -0.0044085 0.016675 0 0 0 0 0 0 0 0 0 0 1.0042 0 0 0 0 0 0.37074
6.5195 -0.0197 -0.031584 -0.027123 -0.050896 0 -0.049405 0.00153 0.0021076 0.001814 0.00093868 0.035693 0.01651 0 0 0 0 0 0 0 0 0 0 0.95841 0 0 0 0 0 0.10122
6.5234 -0.020609 -0.034199 -0.02972 -0.056931 0 -0.055332 0.00055163 0.0010336 0.00069144 -0.00033029 0.053098 0.016244 0 0 0 0 0 0 0 0 0 0 0.92711 0 0 0 0 0 -0.005543
6.5273 -0.021846 -0.034254 -0.031739 -0.044174 0 -0.045365 0.00030284 0.00070082 0.00010098 -0.00071796 0.040871 0.015956 0 0 0 0 0 0 0 0 0 0 0.91351 0 0 0 0 0 0.092553
6.5313 -0.023753 -0.031846 -0.033761 -0.022689 0 -0.028076 0.00072025 0.0010097 0.00018043 -0.00028754 0.011309 0.0157 0 0 0 0 0 0 0 0 0 0 0.91403 0 0 0 0 0 0.29873
6.5352 -0.025958 -0.028249 -0.03474 -0.0073494 0 -0.014274 0.0013648 0.0014117 0.00075717 0.00040003 -0.013264 0.015467 0 0 0 0 0 0 0 0 0 0 0.92072 0 0 0 0 0 0.45062
6.5391 -0.027494 -0.024872 -0.033968 -0.0071521 0 -0.01041 0.0017094 0.0013967 0.0014222 0.00076139 -0.016858 0.01521 0 0 0 0 0 0 0 0 0 0 0.92563 0 0 0 0 0 0.43803
6.543 -0.027402 -0.02214 -0.032442 -0.019569 0 -0.016054 0.001459 0.00088994 0.0017588 0.00061919 -0.00082428 0.014895 0 0 0 0 0 0 0 0 0 0 0.92478 0 0 0 0 0 0.27691
6.5469 -0.025353 -0.01943 -0.031713 -0.033576 0 -0.025597 0.00074135 0.00025604 0.0016125 0.00026156 0.018574 0.014537 0 0 0 0 0 0 0 0 0 0 0.91933 0 0 0 0 0 0.08923
6.5508 -0.021865 -0.016168 -0.031546 -0.038267 0 -0.031953 3.3759e-05 -5.3971e-05 0.0011904 0.00012449 0.02334 0.014176 0 0 0 0 0 0 0 0 0 0 0.9135 0 0 0 0 0 0.01143
6.5547 -0.018058 -0.012946 -0.029487 -0.030271 0 -0.030236 -0.00016491 0.00011028 0.0008743 0.00039403 0.0069842 0.013834 0 0 0 0 0 0 0 0 0 0 0.91098 0 0 0 0 0 0.10242
6.5586 -0.015115 -0.011363 -0.023379 -0.015045 0 -0.020344 0.00028787 0.00050089 0.00088326 0.00086808 -0.021882 0.013492 0 0 0 0 0 0 0 0 0 0 0.9125 0 0 0 0 0 0.31312
6.5625 -0.013756 -0.012596 -0.014363 -0.0021609 0 -0.0075664 0.0010498 0.00072273 0.0010835 0.0011718 -0.046972 0.013113 0 0 0 0 0 0 0 0 0 0 0.91603 0 0 0 0 0 0.52811
6.5664 -0.013951 -0.016066 -0.0068261 0.0012137 0 -0.00015879 0.0015548 0.00059427 0.0011361 0.0011084 -0.055867 0.012685 0 0 0 0 0 0 0 0 0 0 0.91894 0 0 0 0 0 0.64137
6.5703 -0.015016 -0.019624 -0.0047658 -0.0057922 0 -0.0041389 0.0014781 0.00030097 0.00085673 0.00082205 -0.047118 0.012237 0 0 0 0 0 0 0 0 0 0 0.91999 0 0 0 0 0 0.61509
6.5742 -0.016053 -0.021202 -0.0079944 -0.018227 0 -0.01822 0.0010111 0.0002181 0.00043971 0.0006414 -0.029198 0.011805 0 0 0 0 0 0 0 0 0 0 0.91963 0 0 0 0 0 0.49156
6.5781 -0.016505 -0.020435 -0.012198 -0.028864 0 -0.033233 0.00068817 0.0005691 0.00031099 0.00076852 -0.013936 0.011389 0 0 0 0 0 0 0 0 0 0 0.91892 0 0 0 0 0 0.36057
6.582 -0.016459 -0.018693 -0.013105 -0.032264 0 -0.037897 0.0009055 0.0012188 0.00072406 0.0011107 -0.0096468 0.010946 0 0 0 0 0 0 0 0 0 0 0.91844 0 0 0 0 0 0.30513
6.5859 -0.016438 -0.017539 -0.010708 -0.027323 0 -0.02748 0.0015616 0.0017729 0.0014774 0.0013983 -0.017547 0.010425 0 0 0 0 0 0 0 0 0 0 0.9184 0 0 0 0 0 0.35398
6.5898 -0.016823 -0.017148 -0.0091881 -0.017415 0 -0.0083555 0.0021507 0.0018889 0.0020374 0.0014524 -0.032078 0.0098189 0 0 0 0 0 0 0 0 0 0 0.91936 0 0 0 0 0 0.46501
6.5938 -0.017363 -0.016219 -0.012447 -0.0082475 0 0.0061584 0.0022211 0.001534 0.0019753 0.0013304 -0.04423 0.0091754 0 0 0 0 0 0 0 0 0 0 0.92225 0 0 0 0 0 0.55049
6.5977 -0.017235 -0.013364 -0.019703 -0.0044261 0 0.0061355 0.001768 0.00098539 0.0013302 0.0012145 -0.046561 0.0085607 0 0 0 0 0 0 0 0 0 0 0.92714 0 0 0 0 0 0.53422
6.6016 -0.015668 -0.0085395 -0.025643 -0.0065331 0 -0.0067813 0.0012016 0.00059491 0.00056803 0.0011749 -0.037984 0.0080044 0 0 0 0 0 0 0 0 0 0 0.93202 0 0 0 0 0 0.40696
6.6055 -0.012622 -0.0030955 -0.0251 -0.010657 0 -0.020505 0.00093845 0.00052494 0.00017796 0.0010664 -0.025352 0.0074783 0 0 0 0 0 0 0 0 0 0 0.93343 0 0 0 0 0 0.23982
6.6094 -0.0089145 0.0014729 -0.017633 -0.011076 0 -0.02233 0.0010203 0.00066163 0.00026957 0.00067869 -0.019589 0.0069301 0 0 0 0 0 0 0 0 0 0 0.92925 0 0 0 0 0 0.13812
6.6133 -0.0056337 0.0047185 -0.0075369 -0.0045365 0 -0.0092687 0.0011159 0.00074623 0.00051997 -4.9777e-06 -0.027672 0.0063392 0 0 0 0 0 0 0 0 0 0 0.92148 0 0 0 0 0 0.1629
6.6172 -0.0033267 0.0072236 0.00054125 0.0069836 0 0.0098238 0.00087912 0.00059389 0.00049351 -0.00071105 -0.046 0.0057421 0 0 0 0 0 0 0 0 0 0 0.91568 0 0 0 0 0 0.27836
6.6211 -0.0016314 0.0095965 0.0058218 0.017422 0 0.021921 0.00029741 0.00022654 3.2174e-05 -0.0010606 -0.061217 0.0052028 0 0 0 0 0 0 0 0 0 0 0.9162 0 0 0 0 0 0.37065
6.625 0.00034788 0.011742 0.011258 0.021112 0 0.02049 -0.00029481 -0.00015814 -0.00061765 -0.00087892 -0.05941 0.0047512 0 0 0 0 0 0 0 0 0 0 0.92029 0 0 0 0 0 0.33005
6.6289 0.0032803 0.013245 0.019502 0.017209 0 0.010154 -0.00052067 -0.00033114 -0.001019 -0.00033803 -0.037252 0.0043473 0 0 0 0 0 0 0 0 0 0 0.91676 0 0 0 0 0 0.13513
6.6328 0.0071273 0.014347 0.029438 0.010475 0 0.002021 -0.00027166 -0.00017942 -0.00088617 0.00020564 -0.0058747 0.0039047 0 0 0 0 0 0 0 0 0 0 0.89185 0 0 0 0 0 -0.12837
6.6367 0.011303 0.016254 0.036995 0.0076749 0 0.0044092 0.00024931 0.00022735 -0.00027494 0.00052725 0.01666 0.0033588 0 0 0 0 0 0 0 0 0 0 0.83915 0 0 0 0 0 -0.33122
6.6406 0.015248 0.02021 0.039334 0.012462 0 0.016963 0.00073469 0.00067218 0.00049 0.00070024 0.018971 0.0027234 0 0 0 0 0 0 0 0 0 0 0.76575 0 0 0 0 0 -0.39795
6.6445 0.018883 0.026214 0.037925 0.022867 0 0.032285 0.00098871 0.00090362 0.0010414 0.00095543 0.005167 0.002089 0 0 0 0 0 0 0 0 0 0 0.68853 0 0 0 0 0 -0.36125
6.6484 0.022571 0.032761 0.03719 0.03332 0 0.042486 0.00097118 0.00077543 0.0011677 0.0013754 -0.0084491 0.0015597 0 0 0 0 0 0 0 0 0 0 0.62227 0 0 0 0 0 -0.3327
6.6523 0.026749 0.038032 0.040068 0.03932 0 0.044634 0.00071609 0.0003437 0.0008837 0.0017345 -0.0061561 0.0011807 0 0 0 0 0 0 0 0 0 0 0.56879 0 0 0 0 0 -0.41533
6.6563 0.031569 0.041421 0.045065 0.040802 0 0.041345 0.00029142 -0.00014715 0.00038659 0.0016629 0.01531 0.00091068 0 0 0 0 0 0 0 0 0 0 0.51661 0 0 0 0 0 -0.62777
6.6602 0.036839 0.043892 0.047823 0.041513 0 0.037538 -0.00014676 -0.00040728 -4.7208e-05 0.00099977 0.045086 0.0006622 0 0 0 0 0 0 0 0 0 0 0.45194 0 0 0 0 0 -0.89522
6.6641 0.042168 0.046798 0.04562 0.04524 0 0.03699 -0.00033522 -0.00029695 -0.00019128 1.0257e-05 0.067352 0.00037297 0 0 0 0 0 0 0 0 0 0 0.37191 0 0 0 0 0 -1.1081
6.668 0.0471 0.050345 0.040244 0.052277 0 0.040992 -4.9216e-05 6.8717e-05 1.055e-05 -0.00075455 0.073386 5.0281e-05 0 0 0 0 0 0 0 0 0 0 0.28784 0 0 0 0 0 -1.1995
6.6719 0.051156 0.053224 0.036402 0.059098 0 0.048636 0.00066594 0.00040629 0.00040082 -0.00085335 0.067148 -0.00024613 0 0 0 0 0 0 0 0 0 0 0.21512 0 0 0 0 0 -1.185
6.6758 0.053853 0.053722 0.037312 0.061309 0 0.05722 0.0014285 0.00049518 0.00070559 -0.00027635 0.061139 -0.00046286 0 0 0 0 0 0 0 0 0 0 0.1586 0 0 0 0 0 -1.1432
6.6797 0.054816 0.051141 0.041793 0.05721 0 0.062571 0.0017673 0.00036898 0.00073961 0.00057227 0.066937 -0.00059822 0 0 0 0 0 0 0 0 0 0 0.10751 0 0 0 0 0 -1.1579
6.6836 0.05391 0.046135 0.045476 0.048932 0 0.060398 0.001513 0.00029248 0.00056378 0.0011977 0.087828 -0.00069319 0 0 0 0 0 0 0 0 0 0 0.045845 0 0 0 0 0 -1.2632
6.6875 0.051259 0.039823 0.044703 0.04037 0 0.048985 0.0009622 0.00052389 0.00043306 0.0013542 0.11786 -0.00077855 0 0 0 0 0 0 0 0 0 0 -0.030506 0 0 0 0 0 -1.4255
6.6914 0.047113 0.032804 0.039298 0.03386 0 0.031445 0.00061668 0.001059 0.00054138 0.0011282 0.14636 -0.00083187 0 0 0 0 0 0 0 0 0 0 -0.10635 0 0 0 0 0 -1.5669
6.6953 0.041736 0.025188 0.03196 0.028569 0 0.014982 0.00071105 0.0015907 0.00078356 0.00075013 0.16394 -0.00079101 0 0 0 0 0 0 0 0 0 0 -0.15787 0 0 0 0 0 -1.614
6.6992 0.035487 0.017521 0.025483 0.021953 0 0.0067066 0.00098998 0.0017413 0.00079115 0.00036461 0.16647 -0.00061841 0 0 0 0 0 0 0 0 0 0 -0.173 0 0 0 0 0 -1.5405
6.7031 0.029011 0.011367 0.020768 0.012972 0 0.0088326 0.00098419 0.0013836 0.00027584 -4.6072e-06 0.15593 -0.00035807 0 0 0 0 0 0 0 0 0 0 -0.16285 0 0 0 0 0 -1.3813
6.707 0.023302 0.008632 0.017207 0.0041339 0 0.017195 0.00054327 0.00077511 -0.00059743 -0.00029599 0.13842 -0.0001258 0 0 0 0 0 0 0 0 0 0 -0.15224 0 0 0 0 0 -1.2085
6.7109 0.019388 0.010098 0.014351 0.00031461 0 0.024528 9.1367e-05 0.00038113 -0.0011822 -0.00028367 0.12059 -2.8799e-05 0 0 0 0 0 0 0 0 0 0 -0.15625 0 0 0 0 0 -1.0843
6.7148 0.01783 0.014581 0.012687 0.0050256 0 0.025937 0.00030104 0.00052327 -0.00078507 0.00030546 0.10591 -7.6456e-05 0 0 0 0 0 0 0 0 0 0 -0.16358 0 0 0 0 0 -1.0221
6.7188 0.018386 0.019611 0.012818 0.017045 0 0.0221 0.0014399 0.0011373 0.00073673 0.0014802 0.093099 -0.00016035 0 0 0 0 0 0 0 0 0 0 -0.14248 0 0 0 0 0 -0.98134
6.7227 0.020154 0.023035 0.014249 0.030326 0 0.017779 0.0029993 0.0018264 0.0027221 0.0027807 0.077752 -0.00012888 0 0 0 0 0 0 0 0 0 0 -0.06522 0 0 0 0 0 -0.90086
6.7266 0.022033 0.024088 0.01533 0.037587 0 0.017204 0.0039969 0.0021522 0.0040699 0.0034575 0.056618 9.7825e-05 0 0 0 0 0 0 0 0 0 0 0.069399 0 0 0 0 0 -0.7453
6.7305 0.023127 0.023081 0.014433 0.035002 0 0.020341 0.0037392 0.0019284 0.0039911 0.0029867 0.031195 0.00046477 0 0 0 0 0 0 0 0 0 0 0.23429 0 0 0 0 0 -0.53042
6.7344 0.022822 0.020346 0.011079 0.024394 0 0.022958 0.002394 0.0013059 0.0025722 0.0015283 0.0075666 0.00082413 0 0 0 0 0 0 0 0 0 0 0.3933 0 0 0 0 0 -0.30872
6.7383 0.020674 0.015692 0.0059634 0.011296 0 0.020107 0.00087394 0.00062788 0.00069947 -9.3394e-05 -0.0078294 0.0010506 0 0 0 0 0 0 0 0 0 0 0.52382 0 0 0 0 0 -0.12921
6.7422 0.016448 0.0089498 0.00018722 0.00060511 0 0.010054 0.00012861 0.0001963 -0.00059479 -0.00094732 -0.01326 0.0011384 0 0 0 0 0 0 0 0 0 0 0.62445 0 0 0 0 0 -0.0036132
6.7461 0.010363 0.00080777 -0.0052602 -0.0065497 0 -0.0042894 0.00044622 0.0001231 -0.00083944 -0.00068109 -0.013398 0.0012032 0 0 0 0 0 0 0 0 0 0 0.70541 0 0 0 0 0 0.096901
6.75 0.0032546 -0.0071884 -0.0094182 -0.012309 0 -0.017216 0.0013236 0.00033064 -0.00033909 0.00022566 -0.016215 0.001389 0 0 0 0 0 0 0 0 0 0 0.77512 0 0 0 0 0 0.21698
6.7539 -0.0036948 -0.01365 -0.011361 -0.018862 0 -0.023888 0.0019514 0.00065026 0.00021599 0.00087069 -0.027556 0.0017554 0 0 0 0 0 0 0 0 0 0 0.83716 0 0 0 0 0 0.38626
6.7578 -0.0095992 -0.01833 -0.01089 -0.025766 0 -0.023347 0.0018576 0.00092703 0.00035877 0.00067417 -0.047523 0.0022323 0 0 0 0 0 0 0 0 0 0 0.89754 0 0 0 0 0 0.60252
6.7617 -0.014327 -0.021983 -0.0093216 -0.030339 0 -0.019012 0.0011836 0.0010764 0.00014995 -0.00016461 -0.070917 0.002672 0 0 0 0 0 0 0 0 0 0 0.96956 0 0 0 0 0 0.83355
6.7656 -0.01831 -0.025215 -0.0091072 -0.030522 0 -0.016332 0.00044825 0.001091 -2.4166e-05 -0.00088276 -0.090706 0.0029544 0 0 0 0 0 0 0 0 0 0 1.0662 0 0 0 0 0 1.0307
6.7695 -0.021851 -0.027619 -0.012052 -0.02717 0 -0.018979 8.3634e-05 0.0010164 0.00010076 -0.0008421 -0.10175 0.0030617 0 0 0 0 0 0 0 0 0 0 1.1851 0 0 0 0 0 1.148
6.7734 -0.02465 -0.028229 -0.01768 -0.023399 0 -0.026108 0.0001533 0.00091582 0.00041943 -7.8882e-05 -0.10281 0.0030732 0 0 0 0 0 0 0 0 0 0 1.3028 0 0 0 0 0 1.164
6.7773 -0.026124 -0.026858 -0.023624 -0.021715 0 -0.032864 0.00042179 0.00083783 0.00061533 0.00076341 -0.096663 0.0030931 0 0 0 0 0 0 0 0 0 0 1.3879 0 0 0 0 0 1.0982
6.7813 -0.026243 -0.024756 -0.027977 -0.022019 0 -0.034185 0.00062561 0.000804 0.00052222 0.0010351 -0.088684 0.0031738 0 0 0 0 0 0 0 0 0 0 1.4235 0 0 0 0 0 1.009
6.7852 -0.025963 -0.02361 -0.03121 -0.022604 0 -0.029209 0.00067542 0.00081925 0.00030358 0.00065282 -0.084453 0.0032917 0 0 0 0 0 0 0 0 0 0 1.4206 0 0 0 0 0 0.96128
6.7891 -0.026574 -0.023699 -0.035271 -0.022873 0 -0.02247 0.00065192 0.00088399 0.00027081 0.00012539 -0.086896 0.0033862 0 0 0 0 0 0 0 0 0 0 1.4076 0 0 0 0 0 0.98183
6.793 -0.028369 -0.023133 -0.040389 -0.024351 0 -0.020229 0.00066442 0.0009846 0.00053759 3.3348e-05 -0.094635 0.0034197 0 0 0 0 0 0 0 0 0 0 1.4066 0 0 0 0 0 1.0366
6.7969 -0.029893 -0.019289 -0.042967 -0.028224 0 -0.02451 0.00072978 0.0010707 0.00087637 0.00047299 -0.10331 0.0034091 0 0 0 0 0 0 0 0 0 0 1.4183 0 0 0 0 0 1.0588
6.8008 -0.02873 -0.01138 -0.037549 -0.031781 0 -0.030123 0.00076515 0.0010623 0.00093701 0.00099063 -0.10953 0.0034036 0 0 0 0 0 0 0 0 0 0 1.4284 0 0 0 0 0 1.0118
6.8047 -0.023416 -0.0017841 -0.021891 -0.028353 0 -0.028106 0.00067286 0.00091361 0.00061499 0.0010518 -0.11402 0.003434 0 0 0 0 0 0 0 0 0 0 1.4272 0 0 0 0 0 0.93037
6.8086 -0.014905 0.0052879 -0.00053633 -0.012627 0 -0.013563 0.00043571 0.00069077 0.00019073 0.00057485 -0.12018 0.0034812 0 0 0 0 0 0 0 0 0 0 1.4192 0 0 0 0 0 0.89314
6.8125 -0.0062417 0.0067993 0.017047 0.01248 0 0.0086422 0.00015326 0.00056974 7.8132e-05 5.3586e-06 -0.12813 0.0034924 0 0 0 0 0 0 0 0 0 0 1.4122 0 0 0 0 0 0.93804
6.8164 -0.00056234 0.0030122 0.022937 0.034284 0 0.02584 -6.1122e-06 0.00070648 0.00041143 -0.00013487 -0.12975 0.0034321 0 0 0 0 0 0 0 0 0 0 1.398 0 0 0 0 0 0.99719
6.8203 0.00097157 -0.0030382 0.016458 0.037606 0 0.026482 8.3404e-05 0.0010629 0.00087842 0.00022335 -0.11139 0.0033205 0 0 0 0 0 0 0 0 0 0 1.3482 0 0 0 0 0 0.92477
6.8242 -0.00036039 -0.0080761 0.0041412 0.016523 0 0.0091213 0.00039512 0.0013586 0.00098598 0.00061329 -0.064807 0.003224 0 0 0 0 0 0 0 0 0 0 1.236 0 0 0 0 0 0.61505
6.8281 -0.0022175 -0.01078 -0.0058538 -0.018897 0 -0.015932 0.00072899 0.001248 0.00052559 0.00048023 0.0018336 0.0032014 0 0 0 0 0 0 0 0 0 0 1.0657 0 0 0 0 0 0.11702
6.832 -0.0030944 -0.011866 -0.0097052 -0.047593 0 -0.033774 0.0008293 0.00061692 -0.00020111 -0.0002711 0.063744 0.0032529 0 0 0 0 0 0 0 0 0 0 0.88019 0 0 0 0 0 -0.36308
6.8359 -0.0031026 -0.012408 -0.0091756 -0.05165 0 -0.035111 0.00058376 -0.00025344 -0.00062232 -0.0011554 0.093665 0.0033171 0 0 0 0 0 0 0 0 0 0 0.73529 0 0 0 0 0 -0.59489
6.8398 -0.0031882 -0.012345 -0.0079379 -0.029057 0 -0.021634 0.00014958 -0.00083774 -0.00038897 -0.0015243 0.081329 0.0033211 0 0 0 0 0 0 0 0 0 0 0.65804 0 0 0 0 0 -0.49736
6.8438 -0.0037983 -0.010596 -0.0074353 0.0049368 0 -0.0031941 -0.0001275 -0.00074994 0.00033275 -0.0011241 0.04278 0.0032394 0 0 0 0 0 0 0 0 0 0 0.62709 0 0 0 0 0 -0.21153
6.8477 -0.0043559 -0.0064504 -0.0064543 0.028975 0 0.0098123 2.7043e-05 -4.9535e-05 0.0010316 -0.00028003 0.010703 0.0031106 0 0 0 0 0 0 0 0 0 0 0.59276 0 0 0 0 0 -0.0065307
6.8516 -0.0039095 -0.0005777 -0.0040104 0.030532 0 0.012545 0.00058136 0.00079923 0.0013084 0.00043258 0.011908 0.0029975 0 0 0 0 0 0 0 0 0 0 0.52011 0 0 0 0 0 -0.087838
6.8555 -0.0020915 0.0054133 -0.0014036 0.013401 0 0.0067904 0.0012021 0.0012923 0.0011863 0.00068497 0.048875 0.0029306 0 0 0 0 0 0 0 0 0 0 0.41695 0 0 0 0 0 -0.45558
6.8594 0.00068768 0.010331 -0.00055897 -0.0069381 0 -0.0016973 0.0015198 0.0012655 0.0010031 0.00059755 0.099241 0.0028869 0 0 0 0 0 0 0 0 0 0 0.32296 0 0 0 0 0 -0.91698
6.8633 0.003931 0.014193 -0.00054745 -0.015176 0 -0.0062956 0.0014332 0.00096921 0.0010363 0.00051171 0.13279 0.002823 0 0 0 0 0 0 0 0 0 0 0.27205 0 0 0 0 0 -1.2315
6.8672 0.0077232 0.017651 0.003031 -0.0058569 0 -0.0017023 0.0011811 0.00079845 0.0012512 0.00061806 0.13229 0.0027251 0 0 0 0 0 0 0 0 0 0 0.26376 0 0 0 0 0 -1.2697
6.8711 0.012489 0.020769 0.01387 0.015153 0 0.013815 0.0011099 0.00094469 0.001409 0.00082253 0.10306 0.0026233 0 0 0 0 0 0 0 0 0 0 0.26873 0 0 0 0 0 -1.0748
6.875 0.018011 0.022538 0.029708 0.036254 0 0.03581 0.001349 0.0012806 0.0013759 0.00093743 0.0665 0.0025568 0 0 0 0 0 0 0 0 0 0 0.25985 0 0 0 0 0 -0.80512
6.8789 0.022822 0.021712 0.041997 0.047241 0 0.053239 0.001694 0.0015414 0.0012708 0.00093532 0.044855 0.0025283 0 0 0 0 0 0 0 0 0 0 0.23668 0 0 0 0 0 -0.62255
6.8828 0.024864 0.018116 0.042253 0.043552 0 0.053367 0.0017992 0.0015821 0.0012804 0.00096704 0.048576 0.0025009 0 0 0 0 0 0 0 0 0 0 0.22025 0 0 0 0 0 -0.6083
6.8867 0.023023 0.013059 0.029816 0.027035 0 0.031014 0.0014918 0.0014512 0.0013566 0.001136 0.072794 0.002446 0 0 0 0 0 0 0 0 0 0 0.22603 0 0 0 0 0 -0.73954
6.8906 0.01818 0.0084299 0.013412 0.0047665 0 -0.0046004 0.00091052 0.0012471 0.0011687 0.0013068 0.10181 0.0023919 0 0 0 0 0 0 0 0 0 0 0.24484 0 0 0 0 0 -0.91424
6.8945 0.012699 0.0053599 0.0041541 -0.01336 0 -0.032916 0.0003555 0.00096034 0.00042899 0.0011923 0.11735 0.0024148 0 0 0 0 0 0 0 0 0 0 0.25231 0 0 0 0 0 -1.0006
6.8984 0.008694 0.0037297 0.0059987 -0.018718 0 -0.035448 1.7243e-05 0.00050648 -0.00071267 0.00065274 0.10724 0.0025683 0 0 0 0 0 0 0 0 0 0 0.23739 0 0 0 0 0 -0.90015
6.9023 0.0066011 0.0028446 0.012586 -0.0089798 0 -0.01034 -0.00014392 -8.7115e-05 -0.0016409 -0.00010763 0.072148 0.0028154 0 0 0 0 0 0 0 0 0 0 0.22029 0 0 0 0 0 -0.60967
6.9063 0.0052773 0.0023997 0.013653 0.0091529 0 0.024351 -0.00027088 -0.00057578 -0.001724 -0.00067269 0.027064 0.0030337 0 0 0 0 0 0 0 0 0 0 0.2397 0 0 0 0 0 -0.24497
6.9102 0.00344 0.0026545 0.0049968 0.023006 0 0.043089 -0.00039877 -0.00064692 -0.00086751 -0.00076285 -0.0057403 0.0031047 0 0 0 0 0 0 0 0 0 0 0.3199 0 0 0 0 0 0.013331
6.9141 0.0010063 0.0037013 -0.0076268 0.022304 0 0.032254 -0.00040084 -0.00021854 0.00035359 -0.00046231 -0.010905 0.0030112 0 0 0 0 0 0 0 0 0 0 0.44814 0 0 0 0 0 0.041707
6.918 -0.00093779 0.0047648 -0.014384 0.0070888 0 0.0007713 -0.00015074 0.00041602 0.0011437 -0.00010839 0.0075734 0.0028559 0 0 0 0 0 0 0 0 0 0 0.58351 0 0 0 0 0 -0.11853
6.9219 -0.001425 0.0044716 -0.011158 -0.011694 0 -0.027214 0.00028378 0.00078696 0.0011298 3.3574e-05 0.026689 0.00278 0 0 0 0 0 0 0 0 0 0 0.68887 0 0 0 0 0 -0.26728
6.9258 -0.00079509 0.0019813 -0.0034746 -0.020481 0 -0.031856 0.00064585 0.0006475 0.00061971 -1.635e-05 0.020526 0.0028521 0 0 0 0 0 0 0 0 0 0 0.7566 0 0 0 0 0 -0.18776
6.9297 -0.00054895 -0.0021208 -0.00066035 -0.013993 0 -0.01308 0.00071828 0.00020958 0.00025308 -3.846e-05 -0.018641 0.0030244 0 0 0 0 0 0 0 0 0 0 0.80637 0 0 0 0 0 0.17444
6.9336 -0.0019746 -0.0061361 -0.0061471 0.0004693 0 0.010745 0.00055581 -2.1052e-05 0.00039821 0.00013209 -0.071873 0.0031905 0 0 0 0 0 0 0 0 0 0 0.86072 0 0 0 0 0 0.64767
6.9375 -0.0048878 -0.0085917 -0.0138 0.0093258 0 0.019136 0.00047305 0.00032123 0.00086871 0.00046591 -0.10681 0.0032822 0 0 0 0 0 0 0 0 0 0 0.92374 0 0 0 0 0 0.95605
6.9414 -0.0077476 -0.0094103 -0.014172 0.0043352 0 0.0063465 0.00076891 0.001145 0.0011995 0.0008362 -0.10334 0.0033159 0 0 0 0 0 0 0 0 0 0 0.9821 0 0 0 0 0 0.93837
6.9453 -0.0090848 -0.0098368 -0.0045637 -0.010624 0 -0.015445 0.0014293 0.0019785 0.0011621 0.0011919 -0.070323 0.0033516 0 0 0 0 0 0 0 0 0 0 1.0238 0 0 0 0 0 0.6805
6.9492 -0.0088982 -0.01119 0.0072813 -0.023503 0 -0.028215 0.0020852 0.0023534 0.00097763 0.0015705 -0.0384 0.0034176 0 0 0 0 0 0 0 0 0 0 1.0528 0 0 0 0 0 0.44264
6.9531 -0.0086675 -0.013579 0.0099244 -0.024979 0 -0.023828 0.0022757 0.0021398 0.0010177 0.0019287 -0.034369 0.0034809 0 0 0 0 0 0 0 0 0 0 1.085 0 0 0 0 0 0.43969
6.957 -0.0099171 -0.015718 -0.00082128 -0.016287 0 -0.0096072 0.0017925 0.0015605 0.0013243 0.002022 -0.059292 0.0034909 0 0 0 0 0 0 0 0 0 0 1.1296 0 0 0 0 0 0.66441
6.9609 -0.012632 -0.015986 -0.017334 -0.0070436 0 2.8574e-05 0.00082084 0.00093304 0.0014756 0.0015515 -0.089343 0.0034453 0 0 0 0 0 0 0 0 0 0 1.1781 0 0 0 0 0 0.90715
6.9648 -0.01501 -0.013804 -0.026658 -0.0055213 0 -0.0028958 -0.000215 0.00042487 0.00097873 0.00049672 -0.098143 0.0034028 0 0 0 0 0 0 0 0 0 0 1.2119 0 0 0 0 0 0.95064
6.9688 -0.014872 -0.010203 -0.022129 -0.010819 0 -0.01361 -0.00094118 3.8308e-05 -0.00018218 -0.00070641 -0.080136 0.0034276 0 0 0 0 0 0 0 0 0 0 1.2209 0 0 0 0 0 0.76318
6.9727 -0.01156 -0.0071949 -0.0093565 -0.014382 0 -0.020348 -0.0012179 -0.00023442 -0.0013965 -0.0014006 -0.054082 0.0035212 0 0 0 0 0 0 0 0 0 0 1.2135 0 0 0 0 0 0.51882
6.9766 -0.0067376 -0.0064969 -0.001102 -0.0093051 0 -0.015831 -0.0011157 -0.00031397 -0.0018697 -0.001216 -0.044334 0.0036125 0 0 0 0 0 0 0 0 0 0 1.2072 0 0 0 0 0 0.43262
6.9805 -0.0033748 -0.0085533 -0.0059346 0.001625 0 -0.0037657 -0.00077839 -0.00012143 -0.0012792 -0.00040295 -0.057703 0.0036191 0 0 0 0 0 0 0 0 0 0 1.2092 0 0 0 0 0 0.56427
6.9844 -0.0037069 -0.012444 -0.021038 0.0071711 0 0.0048608 -0.00032949 0.00026664 -5.1438e-05 0.00035045 -0.077079 0.0035182 0 0 0 0 0 0 0 0 0 0 1.207 0 0 0 0 0 0.76617
6.9883 -0.0077393 -0.016594 -0.035263 -0.0024277 0 0.0014787 0.00012482 0.00061379 0.00099016 0.00049217 -0.076984 0.0033599 0 0 0 0 0 0 0 0 0 0 1.1787 0 0 0 0 0 0.81609
6.9922 -0.013373 -0.019722 -0.03897 -0.025614 0 -0.013188 0.000472 0.00072552 0.0012842 6.7668e-05 -0.046406 0.0032124 0 0 0 0 0 0 0 0 0 0 1.1143 0 0 0 0 0 0.61061
6.9961 -0.01794 -0.021412 -0.03151 -0.048832 0 -0.030321 0.00063172 0.00066158 0.00091866 -0.00034962 0.0014002 0.0030989 0 0 0 0 0 0 0 0 0 0 1.0272 0 0 0 0 0 0.25029
7 -0.019911 -0.022027 -0.020208 -0.056219 0 -0.040108 0.0006327 0.0007092 0.0004436 -0.00019549 0.039805 0.0029882 0 0 0 0 0 0 0 0 0 0 0.94534 0 0 0 0 0 -0.048243
7.0039 -0.019558 -0.022104 -0.012937 -0.041925 0 -0.038275 0.00061815 0.0010937 0.00033194 0.00056937 0.049756 0.0028423 0 0 0 0 0 0 0 0 0 0 0.88959 0 0 0 0 0 -0.1266
7.0078 -0.018254 -0.021695 -0.011677 -0.01496 0 -0.027461 0.00072266 0.0016909 0.00059048 0.0014234 0.032848 0.0026648 0 0 0 0 0 0 0 0 0 0 0.86022 0 0 0 0 0 0.0031469
7.0117 -0.017136 -0.02017 -0.01245 0.0073481 0 -0.01394 0.00091181 0.0020488 0.00083233 0.0017393 0.0072875 0.0024958 0 0 0 0 0 0 0 0 0 0 0.84131 0 0 0 0 0 0.18821
7.0156 -0.016218 -0.016674 -0.010442 0.012091 0 -0.0033902 0.00095851 0.0017544 0.00068441 0.001307 -0.0073839 0.002362 0 0 0 0 0 0 0 0 0 0 0.81787 0 0 0 0 0 0.26244
7.0195 -0.014551 -0.010948 -0.0046703 -0.00014814 0 0.0013942 0.00063312 0.00084256 0.00013662 0.00047602 -0.003323 0.0022383 0 0 0 0 0 0 0 0 0 0 0.78851 0 0 0 0 0 0.16016
7.0234 -0.011176 -0.0038396 0.0019205 -0.016457 0 0.00070952 -2.5324e-05 -0.00013414 -0.00045177 -0.00016203 0.013564 0.0020685 0 0 0 0 0 0 0 0 0 0 0.76308 0 0 0 0 0 -0.061206
7.0273 -0.0060305 0.002972 0.0060061 -0.021576 0 -0.002694 -0.00061499 -0.00047699 -0.00064594 -0.00023342 0.030844 0.0018247 0 0 0 0 0 0 0 0 0 0 0.7498 0 0 0 0 0 -0.28208
7.0313 -0.00011193 0.0079251 0.006896 -0.0089896 0 -0.0046099 -0.00060493 0.00012694 -0.00025931 0.0001988 0.038376 0.0015451 0 0 0 0 0 0 0 0 0 0 0.74583 0 0 0 0 0 -0.40258
7.0352 0.0051581 0.010493 0.0062357 0.01474 0 -0.001264 0.00023278 0.0013419 0.00052908 0.00077167 0.033019 0.0013049 0 0 0 0 0 0 0 0 0 0 0.7401 0 0 0 0 0 -0.39124
7.0391 0.0088042 0.011342 0.005512 0.034936 0 0.008045 0.0015386 0.0024013 0.0013026 0.0011222 0.018752 0.0011467 0 0 0 0 0 0 0 0 0 0 0.72443 0 0 0 0 0 -0.28792
7.043 0.010733 0.011637 0.0045386 0.039045 0 0.019402 0.0025158 0.0026356 0.0016593 0.0010874 0.0042899 0.0010382 0 0 0 0 0 0 0 0 0 0 0.70131 0 0 0 0 0 -0.17628
7.0469 0.011494 0.012125 0.0024868 0.024997 0 0.025983 0.0024739 0.0019143 0.0014365 0.00071125 -0.00082986 0.00090097 0 0 0 0 0 0 0 0 0 0 0.68101 0 0 0 0 0 -0.14143
7.0508 0.011693 0.012768 -6.7593e-05 0.0023101 0 0.02285 0.0013804 0.00070272 0.00080726 0.00015198 0.0085096 0.00068292 0 0 0 0 0 0 0 0 0 0 0.6716 0 0 0 0 0 -0.22372
7.0547 0.011615 0.013163 -0.00070905 -0.01436 0 0.011448 -3.0887e-05 -0.00026208 0.00020116 -0.00038965 0.028496 0.00040762 0 0 0 0 0 0 0 0 0 0 0.67196 0 0 0 0 0 -0.3878
7.0586 0.011302 0.013193 0.0029144 -0.014706 0 -0.0002895 -0.00073535 -0.00042584 6.4822e-05 -0.00070428 0.046767 0.00015495 0 0 0 0 0 0 0 0 0 0 0.67375 0 0 0 0 0 -0.53377
7.0625 0.010879 0.013242 0.010754 0.00091316 0 -0.0032275 -0.00015976 0.00028662 0.00057027 -0.00062572 0.049802 -5.2646e-06 0 0 0 0 0 0 0 0 0 0 0.66967 0 0 0 0 0 -0.55855
7.0664 0.010695 0.013778 0.019992 0.022219 0 0.0059111 0.0013722 0.0014708 0.0014614 -0.00011459 0.033323 -6.4473e-05 0 0 0 0 0 0 0 0 0 0 0.65943 0 0 0 0 0 -0.43378
7.0703 0.011082 0.014811 0.027021 0.03607 0 0.021418 0.0028529 0.0024901 0.0021883 0.00069117 0.0072211 -7.0145e-05 0 0 0 0 0 0 0 0 0 0 0.64869 0 0 0 0 0 -0.23839
7.0742 0.012012 0.015851 0.029865 0.034993 0 0.03236 0.0033192 0.0028136 0.0022797 0.0015223 -0.010598 -7.8911e-05 0 0 0 0 0 0 0 0 0 0 0.64292 0 0 0 0 0 -0.10909
7.0781 0.013052 0.016427 0.028953 0.021582 0 0.030725 0.0025372 0.0022759 0.0016878 0.002096 -0.0078277 -0.00011713 0 0 0 0 0 0 0 0 0 0 0.64284 0 0 0 0 0 -0.1382
7.082 0.013744 0.016591 0.02597 0.0060832 0 0.017702 0.0011192 0.0011415 0.00081964 0.0022185 0.01217 -0.00018045 0 0 0 0 0 0 0 0 0 0 0.64504 0 0 0 0 0 -0.29956
7.0859 0.014038 0.016829 0.022298 -0.00087082 0 0.0030789 2.427e-06 -4.8848e-05 0.00021614 0.0018253 0.03285 -0.00025951 0 0 0 0 0 0 0 0 0 0 0.64598 0 0 0 0 0 -0.46726
7.0898 0.014317 0.017412 0.018489 0.004739 0 -0.0020019 -0.0002584 -0.00076738 0.00014783 0.00099685 0.038021 -0.00035644 0 0 0 0 0 0 0 0 0 0 0.64508 0 0 0 0 0 -0.51559
7.0938 0.014892 0.017878 0.014732 0.018165 0 0.006449 0.00018803 -0.00076136 0.00047661 -1.215e-05 0.025156 -0.00047463 0 0 0 0 0 0 0 0 0 0 0.64403 0 0 0 0 0 -0.41876
7.0977 0.01544 0.017253 0.011252 0.029602 0 0.021945 0.00077318 -0.0001413 0.00087981 -0.00077952 0.0071613 -0.00059868 0 0 0 0 0 0 0 0 0 0 0.64425 0 0 0 0 0 -0.26774
7.1016 0.015001 0.014931 0.0080687 0.030818 0 0.03199 0.001081 0.00073774 0.0011867 -0.00086714 0.001259 -0.00069245 0 0 0 0 0 0 0 0 0 0 0.6454 0 0 0 0 0 -0.19235
7.1055 0.012681 0.01139 0.0047118 0.020209 0 0.027196 0.0011707 0.0014963 0.0014811 -0.00011615 0.014572 -0.00072191 0 0 0 0 0 0 0 0 0 0 0.64618 0 0 0 0 0 -0.2552
7.1094 0.0085268 0.0080465 0.00075037 0.0033321 0 0.0084639 0.0013852 0.0018961 0.0018823 0.0011188 0.03835 -0.00068182 0 0 0 0 0 0 0 0 0 0 0.64604 0 0 0 0 0 -0.40386
7.1133 0.003783 0.0062901 -0.0031046 -0.010845 0 -0.013051 0.0018839 0.0018728 0.0022706 0.0020682 0.054954 -0.0006014 0 0 0 0 0 0 0 0 0 0 0.64551 0 0 0 0 0 -0.51473
7.1172 0.00022677 0.006498 -0.0046578 -0.015252 0 -0.023379 0.0023957 0.0014805 0.0022967 0.0020299 0.051208 -0.00052494 0 0 0 0 0 0 0 0 0 0 0.64536 0 0 0 0 0 -0.48741
7.1211 -0.00094255 0.0078495 -0.0015748 -0.0084369 0 -0.015473 0.0024488 0.00084459 0.0017184 0.00091965 0.027503 -0.00048523 0 0 0 0 0 0 0 0 0 0 0.64561 0 0 0 0 0 -0.31501
7.125 0.00021099 0.0090304 0.0063994 0.0051057 0 0.0056631 0.001851 0.00015462 0.00073428 -0.00057757 -0.0033288 -0.00048859 0 0 0 0 0 0 0 0 0 0 0.64583 0 0 0 0 0 -0.083738
7.1289 0.0025971 0.0091814 0.016415 0.017777 0 0.026213 0.00092741 -0.00035682 -6.499e-05 -0.0014559 -0.025099 -0.00051541 0 0 0 0 0 0 0 0 0 0 0.64596 0 0 0 0 0 0.087904
7.1328 0.004974 0.0083286 0.023979 0.02314 0 0.033058 0.00025928 -0.00050815 -0.00015012 -0.0011297 -0.02815 -0.00052969 0 0 0 0 0 0 0 0 0 0 0.64638 0 0 0 0 0 0.12263
7.1367 0.006696 0.0070885 0.025951 0.019289 0 0.022821 0.00016029 -0.0002951 0.0004816 0.00012675 -0.014044 -0.00049325 0 0 0 0 0 0 0 0 0 0 0.64707 0 0 0 0 0 0.025358
7.1406 0.007796 0.0060602 0.022569 0.0095328 0 0.0039134 0.00040345 7.279e-05 0.0012748 0.0014108 0.0064483 -0.00038505 0 0 0 0 0 0 0 0 0 0 0.64709 0 0 0 0 0 -0.12538
7.1445 0.0085261 0.0054588 0.016799 7.7219e-05 0 -0.0099147 0.00047544 0.00030295 0.0015748 0.0018948 0.019897 -0.00022002 0 0 0 0 0 0 0 0 0 0 0.64553 0 0 0 0 0 -0.22521
7.1484 0.0089222 0.0051783 0.01171 -0.0038788 0 -0.0097261 0.00011665 0.00024201 0.001171 0.0014099 0.017758 -5.1026e-05 0 0 0 0 0 0 0 0 0 0 0.64322 0 0 0 0 0 -0.20474
7.1523 0.0088068 0.0050512 0.0082658 -0.0011708 0 0.002348 -0.00038805 2.2178e-06 0.00043586 0.00044856 0.001366 5.8328e-05 0 0 0 0 0 0 0 0 0 0 0.64326 0 0 0 0 0 -0.072562
7.1563 0.0081184 0.0050001 0.0053396 0.0050799 0 0.015347 -0.00047145 -0.0001356 -5.1398e-05 -0.00034318 -0.018454 7.8021e-05 0 0 0 0 0 0 0 0 0 0 0.64893 0 0 0 0 0 0.086001
7.1602 0.0071302 0.0050112 0.001531 0.0099819 0 0.018264 0.00013714 2.5076e-05 -3.0815e-05 -0.00068724 -0.027864 3.7749e-05 0 0 0 0 0 0 0 0 0 0 0.66063 0 0 0 0 0 0.16085
7.1641 0.0062903 0.0050745 -0.0031804 0.010225 0 0.008452 0.0010751 0.00040671 0.00024334 -0.00076745 -0.019489 7.225e-06 0 0 0 0 0 0 0 0 0 0 0.67463 0 0 0 0 0 0.093343
7.168 0.0058555 0.0051998 -0.0073922 0.0059118 0 -0.0067552 0.0015954 0.00070632 0.00028636 -0.00089965 0.0014584 4.2415e-05 0 0 0 0 0 0 0 0 0 0 0.68532 0 0 0 0 0 -0.075113
7.1719 0.0057167 0.0054476 -0.0094952 -9.4061e-05 0 -0.016076 0.0011941 0.00065027 -0.00015233 -0.0011609 0.019761 0.00014455 0 0 0 0 0 0 0 0 0 0 0.6894 0 0 0 0 0 -0.22398
7.1758 0.0055953 0.0058647 -0.008703 -0.0043372 0 -0.012883 5.3115e-05 0.00023996 -0.00087315 -0.0013312 0.020855 0.00027037 0 0 0 0 0 0 0 0 0 0 0.68816 0 0 0 0 0 -0.2378
7.1797 0.0053903 0.0063554 -0.0050683 -0.0046668 0 0.0003232 -0.0010952 -0.00021935 -0.0014161 -0.0011444 0.002048 0.00038312 0 0 0 0 0 0 0 0 0 0 0.68598 0 0 0 0 0 -0.093922
7.1836 0.0053049 0.0066509 0.00096361 -0.00086749 0 0.014523 -0.0015467 -0.00032967 -0.0014357 -0.00055192 -0.024727 0.00049186 0 0 0 0 0 0 0 0 0 0 0.68636 0 0 0 0 0 0.11583
7.1875 0.0056274 0.0064719 0.0085055 0.0056456 0 0.021139 -0.0011325 0.00011761 -0.00092153 0.00025044 -0.041399 0.00063743 0 0 0 0 0 0 0 0 0 0 0.68914 0 0 0 0 0 0.25088
7.1914 0.0064114 0.0057625 0.015723 0.012312 0 0.017692 -0.0002473 0.00099677 -0.00012987 0.0010009 -0.037073 0.00083942 0 0 0 0 0 0 0 0 0 0 0.69151 0 0 0 0 0 0.22507
7.1953 0.0073888 0.0047665 0.019981 0.016009 0 0.0083273 0.0005517 0.001924 0.0006321 0.001532 -0.015575 0.0010623 0 0 0 0 0 0 0 0 0 0 0.6913 0 0 0 0 0 0.065918
7.1992 0.008189 0.0038628 0.01934 0.014277 0 -0.00017546 0.0009711 0.0024785 0.0011542 0.0017755 0.0085392 0.0012416 0 0 0 0 0 0 0 0 0 0 0.68936 0 0 0 0 0 -0.11521
7.2031 0.0086194 0.0033269 0.014424 0.0071325 0 -0.0031624 0.0010831 0.0024211 0.0013387 0.0016926 0.021613 0.0013474 0 0 0 0 0 0 0 0 0 0 0.68857 0 0 0 0 0 -0.21286
7.207 0.0087256 0.0032463 0.0086291 -0.001851 0 -0.00026071 0.0011056 0.0017988 0.0011757 0.0012845 0.020316 0.0014184 0 0 0 0 0 0 0 0 0 0 0.69076 0 0 0 0 0 -0.20154
7.2109 0.0086169 0.0036314 0.005774 -0.0068929 0 0.0056569 0.0011427 0.00090574 0.00075652 0.00068612 0.011812 0.0015268 0 0 0 0 0 0 0 0 0 0 0.69469 0 0 0 0 0 -0.13846
7.2148 0.0083028 0.0045317 0.006881 -0.0037733 0 0.010946 0.001128 0.00012915 0.000284 0.00018181 0.0060422 0.0017061 0 0 0 0 0 0 0 0 0 0 0.6972 0 0 0 0 0 -0.10348
7.2188 0.0077491 0.0059772 0.0091155 0.0065189 0 0.013142 0.000957 -0.00024815 -1.0798e-05 3.0507e-05 0.0077193 0.0019172 0 0 0 0 0 0 0 0 0 0 0.69631 0 0 0 0 0 -0.1345
7.2227 0.0070792 0.0078092 0.0083269 0.01761 0 0.011739 0.00062212 -0.0001911 -1.9532e-05 0.00022506 0.014407 0.0020929 0 0 0 0 0 0 0 0 0 0 0.69293 0 0 0 0 0 -0.21016
7.2266 0.0066471 0.0096389 0.003192 0.022023 0 0.0081377 0.0002218 9.2894e-05 0.00017276 0.00045491 0.020667 0.0022166 0 0 0 0 0 0 0 0 0 0 0.68977 0 0 0 0 0 -0.28238
7.2305 0.0068241 0.011057 -0.002954 0.016987 0 0.0050402 -0.0001132 0.00032464 0.00040037 0.00037954 0.023138 0.0023507 0 0 0 0 0 0 0 0 0 0 0.68852 0 0 0 0 0 -0.31939
7.2344 0.0076608 0.011906 -0.0047146 0.0069429 0 0.0051459 -0.00026692 0.00037819 0.00061439 -1.5009e-05 0.022053 0.0025772 0 0 0 0 0 0 0 0 0 0 0.68839 0 0 0 0 0 -0.32111
7.2383 0.008762 0.012316 0.00039547 0.00022086 0 0.0093535 -0.00014282 0.00037805 0.00093743 -0.000347 0.019232 0.002905 0 0 0 0 0 0 0 0 0 0 0.68753 0 0 0 0 0 -0.30365
7.2422 0.0095359 0.012412 0.0092343 0.0022937 0 0.015614 0.00029587 0.00056714 0.0014755 -0.00018032 0.015904 0.0032416 0 0 0 0 0 0 0 0 0 0 0.68533 0 0 0 0 0 -0.27829
7.2461 0.0096197 0.012021 0.015435 0.011218 0 0.019786 0.00092526 0.0010426 0.0020701 0.00052397 0.012677 0.0034676 0 0 0 0 0 0 0 0 0 0 0.68302 0 0 0 0 0 -0.2478
7.25 0.0090993 0.010739 0.015022 0.01927 0 0.018482 0.0014169 0.0015984 0.0022985 0.0013012 0.01075 0.0035491 0 0 0 0 0 0 0 0 0 0 0.68162 0 0 0 0 0 -0.2168
7.2539 0.0083332 0.0083701 0.01006 0.019482 0 0.01188 0.0013916 0.0018449 0.0018146 0.0015666 0.011926 0.0035807 0 0 0 0 0 0 0 0 0 0 0.67973 0 0 0 0 0 -0.19724
7.2578 0.0075594 0.0052893 0.0066756 0.011458 0 0.0039638 0.00072382 0.0015263 0.00074276 0.0011426 0.01689 0.0037099 0 0 0 0 0 0 0 0 0 0 0.67396 0 0 0 0 0 -0.19918
7.2617 0.0066612 0.0022902 0.0090336 0.0014311 0 -0.00046669 -0.00026652 0.00075832 -0.00029428 0.00041253 0.023853 0.0040125 0 0 0 0 0 0 0 0 0 0 0.66251 0 0 0 0 0 -0.21804
7.2656 0.0052991 -4.4643e-05 0.014851 -0.0034092 0 0.00025699 -0.00097963 -4.0219e-05 -0.00063313 -5.8537e-05 0.029636 0.0044318 0 0 0 0 0 0 0 0 0 0 0.64828 0 0 0 0 0 -0.23562
7.2695 0.0032625 -0.0018588 0.016897 -0.0012213 0 0.0032297 -0.00098697 -0.0004733 -0.00014185 -6.2825e-05 0.032515 0.0048352 0 0 0 0 0 0 0 0 0 0 0.63784 0 0 0 0 0 -0.23641
7.2734 0.00070068 -0.0038722 0.0094476 0.0031097 0 0.0035089 -0.00038327 -0.00045557 0.00063788 9.74e-05 0.033727 0.0051294 0 0 0 0 0 0 0 0 0 0 0.63617 0 0 0 0 0 -0.22149
7.2773 -0.0019785 -0.0066449 -0.006134 0.0026272 0 -0.0014629 0.00031213 -0.00020219 0.00096327 -1.1964e-06 0.035687 0.0053249 0 0 0 0 0 0 0 0 0 0 0.6418 0 0 0 0 0 -0.20324
7.2813 -0.0044398 -0.0099503 -0.021936 -0.0052822 0 -0.0095118 0.00064703 5.0207e-05 0.00057388 -0.00037986 0.038508 0.0054997 0 0 0 0 0 0 0 0 0 0 0.64725 0 0 0 0 0 -0.18537
7.2852 -0.0066825 -0.012906 -0.0299 -0.016449 0 -0.015676 0.00066068 0.00029745 -5.6326e-05 -0.00056353 0.038725 0.0057107 0 0 0 0 0 0 0 0 0 0 0.64564 0 0 0 0 0 -0.15101
7.2891 -0.0090077 -0.014779 -0.028381 -0.023557 0 -0.016738 0.00080996 0.00073103 -0.00016207 -4.8774e-05 0.032135 0.0059474 0 0 0 0 0 0 0 0 0 0 0.63802 0 0 0 0 0 -0.075624
7.293 -0.011719 -0.015696 -0.022966 -0.02256 0 -0.014185 0.0014442 0.001447 0.00057218 0.0011216 0.018376 0.0061623 0 0 0 0 0 0 0 0 0 0 0.6347 0 0 0 0 0 0.045226
7.2969 -0.014794 -0.016538 -0.020915 -0.016217 0 -0.012801 0.002347 0.002212 0.0016744 0.0022741 0.0025175 0.0063321 0 0 0 0 0 0 0 0 0 0 0.64869 0 0 0 0 0 0.18187
7.3008 -0.017772 -0.018102 -0.024474 -0.011723 0 -0.016133 0.0028366 0.0025619 0.0022852 0.0026377 -0.008513 0.0064746 0 0 0 0 0 0 0 0 0 0 0.68628 0 0 0 0 0 0.28887
7.3047 -0.019973 -0.020358 -0.029219 -0.01453 0 -0.023036 0.0023828 0.0021834 0.0019304 0.0020083 -0.01186 0.0066105 0 0 0 0 0 0 0 0 0 0 0.74253 0 0 0 0 0 0.34309
7.3086 -0.020912 -0.02252 -0.028783 -0.023667 0 -0.028566 0.0011624 0.0012318 0.00094089 0.00091384 -0.011532 0.0067234 0 0 0 0 0 0 0 0 0 0 0.80553 0 0 0 0 0 0.36687
7.3125 -0.020669 -0.023854 -0.021309 -0.032463 0 -0.028482 -4.9049e-06 0.00027234 0.00013015 0.00013275 -0.015181 0.0067763 0 0 0 0 0 0 0 0 0 0 0.86526 0 0 0 0 0 0.41224
7.3164 -0.019918 -0.02436 -0.011456 -0.03401 0 -0.023241 -0.00032494 -0.00012963 4.5845e-05 3.9936e-05 -0.02748 0.0067691 0 0 0 0 0 0 0 0 0 0 0.91947 0 0 0 0 0 0.51642
7.3203 -0.019525 -0.024599 -0.0061271 -0.026843 0 -0.017761 0.00030483 0.00018099 0.00051139 0.00039703 -0.045904 0.0067649 0 0 0 0 0 0 0 0 0 0 0.97181 0 0 0 0 0 0.66616
7.3242 -0.019904 -0.024831 -0.008081 -0.016232 0 -0.017089 0.0012482 0.00088626 0.00087729 0.00073369 -0.062615 0.0068405 0 0 0 0 0 0 0 0 0 0 1.025 0 0 0 0 0 0.80217
7.3281 -0.020583 -0.024403 -0.013531 -0.01008 0 -0.021841 0.0017352 0.0015057 0.00071141 0.00087664 -0.070762 0.0070009 0 0 0 0 0 0 0 0 0 0 1.076 0 0 0 0 0 0.86186
7.332 -0.020378 -0.022141 -0.015935 -0.012659 0 -0.027475 0.0015362 0.0017787 0.00024298 0.0010706 -0.069803 0.007153 0 0 0 0 0 0 0 0 0 0 1.1176 0 0 0 0 0 0.8266
7.3359 -0.018199 -0.017529 -0.012268 -0.021052 0 -0.028048 0.0010821 0.0017902 0.00013157 0.0015983 -0.065594 0.0071805 0 0 0 0 0 0 0 0 0 0 1.1444 0 0 0 0 0 0.73674
7.3398 -0.01396 -0.01159 -0.0058261 -0.027109 0 -0.021166 0.00096349 0.0017814 0.00079635 0.0023469 -0.065533 0.0070568 0 0 0 0 0 0 0 0 0 0 1.1575 0 0 0 0 0 0.66374
7.3438 -0.0088945 -0.0065556 -0.0030172 -0.023596 0 -0.009961 0.0013434 0.001882 0.001962 0.0028206 -0.072903 0.0068827 0 0 0 0 0 0 0 0 0 0 1.1632 0 0 0 0 0 0.661
7.3477 -0.004941 -0.0044738 -0.007366 -0.010079 0 -0.00068385 0.0018558 0.0020246 0.002859 0.0026134 -0.084556 0.0067988 0 0 0 0 0 0 0 0 0 0 1.1677 0 0 0 0 0 0.72844
7.3516 -0.0035828 -0.0058678 -0.016431 0.0058398 0 0.0017668 0.002041 0.0020827 0.0028865 0.0018495 -0.093079 0.0068528 0 0 0 0 0 0 0 0 0 0 1.1733 0 0 0 0 0 0.81338
7.3555 -0.0050065 -0.0095259 -0.024326 0.013128 0 -0.0033101 0.0018231 0.0020389 0.0021167 0.0011133 -0.091395 0.0069502 0 0 0 0 0 0 0 0 0 0 1.179 0 0 0 0 0 0.84462
7.3594 -0.0081963 -0.013506 -0.027102 0.0048429 0 -0.012948 0.0015324 0.0019921 0.0011914 0.00091104 -0.076801 0.0069426 0 0 0 0 0 0 0 0 0 0 1.1831 0 0 0 0 0 0.77692
7.3633 -0.011807 -0.016425 -0.025688 -0.016542 0 -0.023101 0.0014821 0.0020149 0.00074114 0.0012019 -0.052522 0.0067707 0 0 0 0 0 0 0 0 0 0 1.1847 0 0 0 0 0 0.61909
7.3672 -0.01502 -0.017985 -0.02379 -0.039851 0 -0.030666 0.0015915 0.0020422 0.00088063 0.0014777 -0.026436 0.0065197 0 0 0 0 0 0 0 0 0 0 1.1806 0 0 0 0 0 0.43027
7.3711 -0.017669 -0.018505 -0.023248 -0.051788 0 -0.033726 0.001481 0.0019315 0.0012195 0.0013162 -0.0076433 0.0063321 0 0 0 0 0 0 0 0 0 0 1.1643 0 0 0 0 0 0.28686
7.375 -0.019673 -0.018125 -0.021799 -0.045221 0 -0.031006 0.00094212 0.0016335 0.0013157 0.00083823 -0.0021322 0.0062655 0 0 0 0 0 0 0 0 0 0 1.128 0 0 0 0 0 0.2383
7.3789 -0.020494 -0.016542 -0.015584 -0.023702 0 -0.022202 0.0002557 0.0012784 0.0011007 0.00058938 -0.0094354 0.0062384 0 0 0 0 0 0 0 0 0 0 1.0697 0 0 0 0 0 0.27717
7.3828 -0.019288 -0.013464 -0.0038793 0.00079617 0 -0.0092617 -2.8117e-05 0.0010659 0.00087929 0.00094767 -0.0223 0.006119 0 0 0 0 0 0 0 0 0 0 0.99809 0 0 0 0 0 0.34211
7.3867 -0.015699 -0.0092066 0.0088793 0.015438 0 0.0031488 0.00033629 0.0010598 0.00094951 0.0016537 -0.030255 0.0058643 0 0 0 0 0 0 0 0 0 0 0.92925 0 0 0 0 0 0.35352
7.3906 -0.010498 -0.0047406 0.016077 0.014412 0 0.0096012 0.00095411 0.0010987 0.0012489 0.0019611 -0.025551 0.0055671 0 0 0 0 0 0 0 0 0 0 0.87671 0 0 0 0 0 0.2615
7.3945 -0.0053578 -0.0010928 0.014345 0.0020357 0 0.0075858 0.0010842 0.00092877 0.001382 0.0013001 -0.0078876 0.0053599 0 0 0 0 0 0 0 0 0 0 0.84189 0 0 0 0 0 0.076198
7.3984 -0.0018016 0.0013535 0.0064178 -0.010719 0 -5.2301e-05 0.00032845 0.00044418 0.00099678 -0.00016422 0.015368 0.0052761 0 0 0 0 0 0 0 0 0 0 0.81386 0 0 0 0 0 -0.13899
7.4023 -0.00020004 0.0030005 -0.0012118 -0.013726 0 -0.006538 -0.00094368 -0.00019156 0.00014137 -0.0016146 0.033916 0.0052104 0 0 0 0 0 0 0 0 0 0 0.77911 0 0 0 0 0 -0.30691
7.4063 0.00032248 0.0045183 -0.0036235 -0.0041939 0 -0.0059843 -0.0018709 -0.00065707 -0.00073688 -0.0022399 0.041124 0.005023 0 0 0 0 0 0 0 0 0 0 0.73276 0 0 0 0 0 -0.38288
7.4102 0.00099671 0.0061813 -0.00097662 0.011969 0 0.0020374 -0.0018467 -0.00071516 -0.0011452 -0.0018692 0.03799 0.0046831 0 0 0 0 0 0 0 0 0 0 0.6816 0 0 0 0 0 -0.37821
7.4141 0.0023442 0.0076763 0.0026826 0.024514 0 0.012039 -0.0010436 -0.00037093 -0.00092537 -0.0010244 0.031829 0.0043064 0 0 0 0 0 0 0 0 0 0 0.63659 0 0 0 0 0 -0.34737
7.418 0.0038694 0.008524 0.0037265 0.025806 0 0.016892 -0.00022747 0.00017496 -0.00032946 -0.00038702 0.030801 0.0040461 0 0 0 0 0 0 0 0 0 0 0.60238 0 0 0 0 0 -0.34953
7.4219 0.0047097 0.0086667 0.0021631 0.015752 0 0.013472 -4.0487e-05 0.00070544 0.00024503 -0.00020642 0.03821 0.0039459 0 0 0 0 0 0 0 0 0 0 0.57398 0 0 0 0 0 -0.41031
7.4258 0.004568 0.0086377 0.0010593 0.0015759 0 0.00506 -0.00042959 0.0011227 0.00058951 -0.00018485 0.050483 0.0038997 0 0 0 0 0 0 0 0 0 0 0.54341 0 0 0 0 0 -0.50776
7.4297 0.0040451 0.0091334 0.0032799 -0.0071992 0 -0.0013841 -0.00074253 0.0014358 0.00078091 0.00010797 0.060006 0.003757 0 0 0 0 0 0 0 0 0 0 0.5093 0 0 0 0 0 -0.5897
7.4336 0.0041097 0.01037 0.0089424 -0.005096 0 -0.00073058 -0.00037974 0.0016521 0.00098094 0.0007339 0.060665 0.0034686 0 0 0 0 0 0 0 0 0 0 0.47967 0 0 0 0 0 -0.61006
7.4375 0.0052509 0.011815 0.015762 0.0059198 0 0.0065651 0.00061783 0.001705 0.0011673 0.0012861 0.052224 0.0031306 0 0 0 0 0 0 0 0 0 0 0.46487 0 0 0 0 0 -0.56043
7.4414 0.0071073 0.012553 0.021356 0.018176 0 0.015283 0.001579 0.0014946 0.0010857 0.0012655 0.040534 0.0028891 0 0 0 0 0 0 0 0 0 0 0.46739 0 0 0 0 0 -0.47629
7.4453 0.0088545 0.012026 0.024885 0.023807 0 0.019771 0.0017788 0.00099589 0.00049169 0.00056108 0.033428 0.0028049 0 0 0 0 0 0 0 0 0 0 0.47863 0 0 0 0 0 -0.41322
7.4492 0.0099276 0.010526 0.026629 0.020085 0 0.01806 0.0010496 0.00032807 -0.00053883 -0.00041217 0.035107 0.0028121 0 0 0 0 0 0 0 0 0 0 0.48594 0 0 0 0 0 -0.4083
7.4531 0.010406 0.0090472 0.026589 0.010858 0 0.012696 -9.7401e-05 -0.00027909 -0.0015414 -0.0010261 0.042998 0.0028016 0 0 0 0 0 0 0 0 0 0 0.48344 0 0 0 0 0 -0.45312
7.457 0.010789 0.008581 0.024106 0.0033013 0 0.0081921 -0.00089906 -0.00059665 -0.0019445 -0.00091094 0.04944 0.0027359 0 0 0 0 0 0 0 0 0 0 0.47643 0 0 0 0 0 -0.49876
7.4609 0.011464 0.0094192 0.019028 0.0026061 0 0.0075949 -0.00091585 -0.0005093 -0.001493 -0.00018889 0.047184 0.0026767 0 0 0 0 0 0 0 0 0 0 0.4756 0 0 0 0 0 -0.49101
7.4648 0.012398 0.010993 0.012836 0.0086159 0 0.010752 -0.00028829 -6.8177e-05 -0.00045881 0.00068108 0.034768 0.0027027 0 0 0 0 0 0 0 0 0 0 0.48655 0 0 0 0 0 -0.41128
7.4688 0.013261 0.012367 0.0080111 0.016649 0 0.01504 0.00046482 0.00053297 0.00055054 0.0012613 0.01771 0.0028083 0 0 0 0 0 0 0 0 0 0 0.5046 0 0 0 0 0 -0.29213
7.4727 0.013787 0.012968 0.0059154 0.021407 0 0.017406 0.00086816 0.0010419 0.0010355 0.0013886 0.0045036 0.0028934 0 0 0 0 0 0 0 0 0 0 0.51941 0 0 0 0 0 -0.19424
7.4766 0.013978 0.012921 0.0053751 0.020649 0 0.016157 0.00078145 0.0012595 0.00093334 0.0011664 0.0003781 0.0028562 0 0 0 0 0 0 0 0 0 0 0.52498 0 0 0 0 0 -0.16078
7.4805 0.014008 0.012717 0.0037474 0.015942 0 0.011696 0.00039321 0.001134 0.0005697 0.00078699 0.0035827 0.0026957 0 0 0 0 0 0 0 0 0 0 0.52579 0 0 0 0 0 -0.18383
7.4844 0.013984 0.012531 -0.00031184 0.010474 0 0.0062299 5.9603e-06 0.00078562 0.00030569 0.00037989 0.0070183 0.0025193 0 0 0 0 0 0 0 0 0 0 0.53383 0 0 0 0 0 -0.20894
7.4883 0.013791 0.011827 -0.005146 0.0062892 0 0.0026253 -0.00018401 0.00043905 0.00021968 3.8312e-07 0.0038499 0.0024471 0 0 0 0 0 0 0 0 0 0 0.55936 0 0 0 0 0 -0.1751
7.4922 0.013132 0.0097069 -0.0074035 0.0032673 0 0.0026786 -0.00017202 0.00029758 0.00011454 -0.00029265 -0.0072828 0.0025038 0 0 0 0 0 0 0 0 0 0 0.60315 0 0 0 0 0 -0.060489
7.4961 0.011694 0.0057772 -0.0052856 0.00025523 0 0.005526 -8.2792e-05 0.00043952 -0.00017806 -0.00039118 -0.021314 0.0026007 0 0 0 0 0 0 0 0 0 0 0.65578 0 0 0 0 0 0.099306
7.5 0.0093381 0.00079701 -0.00053159 -0.0032134 0 0.0075203 -3.298e-05 0.00080364 -0.00051718 -0.00018917 -0.030485 0.0026193 0 0 0 0 0 0 0 0 0 0 0.70359 0 0 0 0 0 0.2332
7.5039 0.0062656 -0.0035383 0.0030141 -0.0063252 0 0.004457 -1.498e-05 0.0012562 -0.00050073 0.00031673 -0.029773 0.0025169 0 0 0 0 0 0 0 0 0 0 0.73599 0 0 0 0 0 0.28046
7.5078 0.003089 -0.0056184 0.0030364 -0.0077976 0 -0.0047944 0.00011614 0.0016694 0.00017017 0.00097691 -0.020205 0.0023573 0 0 0 0 0 0 0 0 0 0 0.74974 0 0 0 0 0 0.22961
7.5117 0.00069178 -0.0049853 0.0010391 -0.006985 0 -0.016064 0.00052282 0.0019498 0.0013442 0.001547 -0.0081765 0.0022499 0 0 0 0 0 0 0 0 0 0 0.7487 0 0 0 0 0 0.12603
7.5156 -0.00017896 -0.0025997 0.00089064 -0.0041903 0 -0.021654 0.0011978 0.0020253 0.0024364 0.0018223 -0.0016 0.0022586 0 0 0 0 0 0 0 0 0 0 0.74072 0 0 0 0 0 0.044493
7.5195 0.00058178 -9.7382e-05 0.0048529 -0.00022302 0 -0.015789 0.0018626 0.0018472 0.0028316 0.0017555 -0.0053077 0.0023615 0 0 0 0 0 0 0 0 0 0 0.73381 0 0 0 0 0 0.043485
7.5234 0.002219 0.0013424 0.010885 0.0039567 0 8.1222e-05 0.0020859 0.0014369 0.0023429 0.0014723 -0.018095 0.0024842 0 0 0 0 0 0 0 0 0 0 0.7328 0 0 0 0 0 0.1278
7.5273 0.0034827 0.0016148 0.013938 0.0070956 0 0.016801 0.0015904 0.0009255 0.0013319 0.0011735 -0.032905 0.0025613 0 0 0 0 0 0 0 0 0 0 0.73764 0 0 0 0 0 0.2425
7.5313 0.0034307 0.0013845 0.010222 0.0075845 0 0.023202 0.00052586 0.00051478 0.00040313 0.0009905 -0.040399 0.0025714 0 0 0 0 0 0 0 0 0 0 0.74408 0 0 0 0 0 0.30502
7.5352 0.0020834 0.0012609 0.00060792 0.0042443 0 0.014235 -0.00055009 0.00035218 -4.3293e-05 0.00090136 -0.034544 0.0025265 0 0 0 0 0 0 0 0 0 0 0.74701 0 0 0 0 0 0.25988
7.5391 0.00036303 0.0012433 -0.0098904 -0.0023215 0 -0.0047935 -0.0010279 0.00042 -1.571e-05 0.00077575 -0.017163 0.0024463 0 0 0 0 0 0 0 0 0 0 0.74439 0 0 0 0 0 0.12159
7.543 -0.0006954 0.00087723 -0.016001 -0.009221 0 -0.021577 -0.00068491 0.00055246 0.000233 0.00051747 0.0020344 0.0023483 0 0 0 0 0 0 0 0 0 0 0.73893 0 0 0 0 0 -0.026923
7.5469 -0.0008227 -0.00014434 -0.015978 -0.012727 0 -0.025567 0.00015572 0.00058535 0.00051466 0.00018688 0.011173 0.0022574 0 0 0 0 0 0 0 0 0 0 0.73575 0 0 0 0 0 -0.08727
7.5508 -0.0007225 -0.0015889 -0.012166 -0.010999 0 -0.015455 0.00089248 0.00050658 0.00083607 -1.4786e-05 0.0046378 0.0022087 0 0 0 0 0 0 0 0 0 0 0.73797 0 0 0 0 0 -0.017557
7.5547 -0.0014098 -0.0028781 -0.0083036 -0.0057846 0 0.00033404 0.0011196 0.00045851 0.0012541 9.0796e-05 -0.011932 0.0022301 0 0 0 0 0 0 0 0 0 0 0.74393 0 0 0 0 0 0.13022
7.5586 -0.0032617 -0.0036345 -0.0063294 -0.0012974 0 0.010314 0.0009016 0.00058014 0.0016648 0.00047475 -0.024783 0.0023151 0 0 0 0 0 0 0 0 0 0 0.74885 0 0 0 0 0 0.24187
7.5625 -0.0056323 -0.0040188 -0.0054313 -0.00087482 0 0.0083639 0.00062631 0.00084122 0.0017997 0.00086854 -0.022015 0.0024162 0 0 0 0 0 0 0 0 0 0 0.74914 0 0 0 0 0 0.2245
7.5664 -0.0073806 -0.0045361 -0.0036799 -0.0042414 0 -0.0025299 0.00060064 0.001042 0.0014662 0.00094621 -0.0030507 0.0024707 0 0 0 0 0 0 0 0 0 0 0.74544 0 0 0 0 0 0.079698
7.5703 -0.007835 -0.0055294 -0.00029548 -0.0078927 0 -0.013569 0.00077961 0.00099581 0.00078737 0.0005953 0.020252 0.0024412 0 0 0 0 0 0 0 0 0 0 0.74157 0 0 0 0 0 -0.093871
7.5742 -0.0073307 -0.0068553 0.0035497 -0.0083707 0 -0.017239 0.0008698 0.00072466 0.00016785 4.6595e-05 0.032419 0.0023391 0 0 0 0 0 0 0 0 0 0 0.74067 0 0 0 0 0 -0.17464
7.5781 -0.0068566 -0.008019 0.0057701 -0.0054777 0 -0.01248 0.00067416 0.00047308 -1.9596e-05 -0.00027512 0.026376 0.0022123 0 0 0 0 0 0 0 0 0 0 0.74246 0 0 0 0 0 -0.11227
7.582 -0.00716 -0.0085899 0.004985 -0.0024354 0 -0.0044216 0.00031478 0.00051046 0.00025456 -8.6891e-05 0.008872 0.0021088 0 0 0 0 0 0 0 0 0 0 0.74425 0 0 0 0 0 0.034186
7.5859 -0.0081216 -0.0084994 0.0013318 -0.0027866 0 0.00031762 0.00010704 0.00089653 0.000663 0.00049854 -0.0052367 0.0020461 0 0 0 0 0 0 0 0 0 0 0.74418 0 0 0 0 0 0.14551
7.5898 -0.0089371 -0.0080036 -0.0038273 -0.0069028 0 -0.0013519 0.00021855 0.0014212 0.00082109 0.0010254 -0.0050941 0.0020063 0 0 0 0 0 0 0 0 0 0 0.74308 0 0 0 0 0 0.13832
7.5938 -0.0088995 -0.0074438 -0.008715 -0.011394 0 -0.0073036 0.0004664 0.0017667 0.00061708 0.0010334 0.0077422 0.0019565 0 0 0 0 0 0 0 0 0 0 0.74311 0 0 0 0 0 0.029195
7.5977 -0.0080635 -0.0070652 -0.011894 -0.012069 0 -0.012492 0.00046748 0.0017376 0.00026871 0.00041858 0.021332 0.0018754 0 0 0 0 0 0 0 0 0 0 0.74483 0 0 0 0 0 -0.083725
7.6016 -0.0072163 -0.0069923 -0.01285 -0.0078319 0 -0.013017 2.5073e-06 0.0013617 7.3161e-05 -0.00047853 0.023624 0.001767 0 0 0 0 0 0 0 0 0 0 0.74636 0 0 0 0 0 -0.10288
7.6055 -0.0072093 -0.0072488 -0.012332 -0.0019933 0 -0.0089232 -0.00075861 0.00080643 0.00010969 -0.0011299 0.012047 0.0016514 0 0 0 0 0 0 0 0 0 0 0.74548 0 0 0 0 0 -0.0074935
7.6094 -0.0082358 -0.0077119 -0.012037 0.00024298 0 -0.0039654 -0.0013854 0.00023354 0.00018444 -0.0012106 -0.0053003 0.0015439 0 0 0 0 0 0 0 0 0 0 0.74245 0 0 0 0 0 0.1364
7.6133 -0.0096409 -0.0080775 -0.013367 -0.0039474 0 -0.0027332 -0.0015409 -0.00025996 5.8265e-05 -0.0008036 -0.017072 0.0014393 0 0 0 0 0 0 0 0 0 0 0.74016 0 0 0 0 0 0.23468
7.6172 -0.010388 -0.0080011 -0.015886 -0.012495 0 -0.0071193 -0.0012264 -0.00059322 -0.0002766 -0.00026565 -0.017864 0.0013165 0 0 0 0 0 0 0 0 0 0 0.74106 0 0 0 0 0 0.24005
7.6211 -0.0097976 -0.0074048 -0.016963 -0.019681 0 -0.014543 -0.00070794 -0.00065713 -0.00054248 0.00010722 -0.011681 0.0011604 0 0 0 0 0 0 0 0 0 0 0.74435 0 0 0 0 0 0.18349
7.625 -0.0080116 -0.0066812 -0.013539 -0.020134 0 -0.01934 -0.00023504 -0.00037063 -0.00039724 0.00031225 -0.0076354 0.00098261 0 0 0 0 0 0 0 0 0 0 0.74653 0 0 0 0 0 0.14243
7.6289 -0.0058864 -0.0065108 -0.0050365 -0.012647 0 -0.016738 0.00015338 0.00020484 0.00027077 0.00057415 -0.012187 0.00081757 0 0 0 0 0 0 0 0 0 0 0.7454 0 0 0 0 0 0.17661
7.6328 -0.0044204 -0.007338 0.0051528 -0.0012055 0 -0.0068248 0.00056186 0.00083386 0.0012285 0.0010614 -0.024198 0.00069266 0 0 0 0 0 0 0 0 0 0 0.74321 0 0 0 0 0 0.28243
7.6367 -0.0041174 -0.0089343 0.01148 0.0072991 0 0.0045814 0.0010219 0.0012351 0.0020484 0.0016628 -0.036059 0.00059608 0 0 0 0 0 0 0 0 0 0 0.74547 0 0 0 0 0 0.39644
7.6406 -0.0046966 -0.01048 0.010402 0.0072123 0 0.0094523 0.0013853 0.0012782 0.002387 0.0020434 -0.039319 0.00047642 0 0 0 0 0 0 0 0 0 0 0.75591 0 0 0 0 0 0.44129
7.6445 -0.0053276 -0.011153 0.0034368 -0.0022808 0 0.0034236 0.0014519 0.0010691 0.0021824 0.0019348 -0.030599 0.00028279 0 0 0 0 0 0 0 0 0 0 0.7723 0 0 0 0 0 0.38002
7.6484 -0.0052289 -0.010736 -0.0038587 -0.01614 0 -0.010332 0.0011943 0.00084152 0.0016558 0.0013939 -0.014119 1.4308e-05 0 0 0 0 0 0 0 0 0 0 0.78743 0 0 0 0 0 0.2436
7.6523 -0.0042212 -0.0096834 -0.0064887 -0.025878 0 -0.022641 0.00082882 0.00075908 0.0011566 0.00078269 0.00045113 -0.00026866 0 0 0 0 0 0 0 0 0 0 0.7946 0 0 0 0 0 0.11464
7.6563 -0.0028324 -0.0086081 -0.0042671 -0.02447 0 -0.024705 0.00064282 0.00081908 0.00096705 0.00047723 0.0036162 -0.0004902 0 0 0 0 0 0 0 0 0 0 0.79299 0 0 0 0 0 0.076291
7.6602 -0.0018605 -0.0076647 -0.0017993 -0.011166 0 -0.01467 0.00074315 0.00093463 0.0011681 0.0005625 -0.0078071 -0.00062617 0 0 0 0 0 0 0 0 0 0 0.78791 0 0 0 0 0 0.1558
7.6641 -0.0017133 -0.0064295 -0.0040173 0.0070616 0 0.00078004 0.00097602 0.0010797 0.0016139 0.00078921 -0.02771 -0.00073144 0 0 0 0 0 0 0 0 0 0 0.78604 0 0 0 0 0 0.29933
7.668 -0.0020516 -0.0043807 -0.011245 0.019163 0 0.01129 0.0010956 0.0013179 0.0020193 0.00082776 -0.043482 -0.00089696 0 0 0 0 0 0 0 0 0 0 0.78987 0 0 0 0 0 0.39999
7.6719 -0.0020471 -0.0015065 -0.01838 0.017171 0 0.010473 0.0010057 0.0016736 0.002125 0.00058001 -0.043909 -0.0011716 0 0 0 0 0 0 0 0 0 0 0.79637 0 0 0 0 0 0.3683
7.6758 -0.0010602 0.0015466 -0.019094 0.0022177 0 0.00042332 0.0008319 0.0020016 0.0018581 0.0002584 -0.027479 -0.0015203 0 0 0 0 0 0 0 0 0 0 0.80032 0 0 0 0 0 0.20009
7.6797 0.00082589 0.0039298 -0.011324 -0.015333 0 -0.010248 0.00076344 0.0020398 0.0013863 0.00016627 -0.0047698 -0.0018574 0 0 0 0 0 0 0 0 0 0 0.7991 0 0 0 0 0 -0.0099744
7.6836 0.0028757 0.0052262 0.00091477 -0.022566 0 -0.013012 0.00084696 0.0016489 0.0010136 0.0004007 0.0081038 -0.0021233 0 0 0 0 0 0 0 0 0 0 0.79459 0 0 0 0 0 -0.12839
7.6875 0.0043126 0.0056997 0.01098 -0.013232 0 -0.0054023 0.00095628 0.001016 0.00098194 0.00077116 0.0012693 -0.0023304 0 0 0 0 0 0 0 0 0 0 0.79107 0 0 0 0 0 -0.079711
7.6914 0.0049369 0.0059924 0.015109 0.0073294 0 0.0079045 0.00096765 0.0005874 0.0013199 0.0010094 -0.020577 -0.0025351 0 0 0 0 0 0 0 0 0 0 0.79118 0 0 0 0 0 0.090807
7.6953 0.0052284 0.0066112 0.015015 0.025671 0 0.019032 0.00093905 0.0007287 0.0018468 0.0010504 -0.040388 -0.0027693 0 0 0 0 0 0 0 0 0 0 0.79341 0 0 0 0 0 0.24112
7.6992 0.0058934 0.0076754 0.015447 0.029947 0 0.022367 0.0010768 0.0013887 0.00231 0.0010881 -0.040785 -0.003004 0 0 0 0 0 0 0 0 0 0 0.79252 0 0 0 0 0 0.23129
7.7031 0.0073029 0.0090604 0.019297 0.018664 0 0.017678 0.0014972 0.0020827 0.002531 0.0013392 -0.017106 -0.0031829 0 0 0 0 0 0 0 0 0 0 0.78233 0 0 0 0 0 0.025684
7.707 0.0093 0.010669 0.024888 0.0017686 0 0.0094477 0.0020248 0.0022487 0.0024543 0.0017598 0.018648 -0.0032897 0 0 0 0 0 0 0 0 0 0 0.7591 0 0 0 0 0 -0.27888
7.7109 0.011446 0.012499 0.027775 -0.0068858 0 0.0037031 0.0022659 0.0016966 0.00211 0.0020268 0.046256 -0.0033724 0 0 0 0 0 0 0 0 0 0 0.72377 0 0 0 0 0 -0.52122
7.7148 0.013362 0.014487 0.025069 4.8673e-05 0 0.0045989 0.0019326 0.00076931 0.0015721 0.00184 0.051725 -0.0034973 0 0 0 0 0 0 0 0 0 0 0.68208 0 0 0 0 0 -0.58908
7.7188 0.014828 0.016397 0.018125 0.018036 0 0.012319 0.0011327 7.5548e-05 0.0009612 0.0012529 0.036831 -0.0036791 0 0 0 0 0 0 0 0 0 0 0.64205 0 0 0 0 0 -0.49372
7.7227 0.015671 0.017972 0.011299 0.03432 0 0.022952 0.00033767 1.7679e-05 0.00044281 0.00067838 0.016882 -0.0038636 0 0 0 0 0 0 0 0 0 0 0.60982 0 0 0 0 0 -0.35398
7.7266 0.015757 0.019208 0.0082587 0.037677 0 0.030448 2.6862e-05 0.00050758 0.00015656 0.00051884 0.0090237 -0.0039866 0 0 0 0 0 0 0 0 0 0 0.58612 0 0 0 0 0 -0.30645
7.7305 0.015209 0.02041 0.0093953 0.026773 0 0.030163 0.00030717 0.0010888 0.00010086 0.00076121 0.020116 -0.0040451 0 0 0 0 0 0 0 0 0 0 0.56625 0 0 0 0 0 -0.40951
7.7344 0.014614 0.02184 0.012434 0.010884 0 0.022257 0.00084074 0.0013313 9.6797e-05 0.00095403 0.042785 -0.0041043 0 0 0 0 0 0 0 0 0 0 0.54425 0 0 0 0 0 -0.60762
7.7383 0.014788 0.023233 0.015091 0.0026453 0 0.012401 0.0011402 0.0011515 -8.4023e-05 0.00063317 0.061657 -0.0042246 0 0 0 0 0 0 0 0 0 0 0.51831 0 0 0 0 0 -0.77502
7.7422 0.016105 0.023688 0.016928 0.0084095 0 0.0082911 0.00096494 0.00080573 -0.00050705 -0.00018937 0.064633 -0.0043853 0 0 0 0 0 0 0 0 0 0 0.49298 0 0 0 0 0 -0.80428
7.7461 0.017925 0.022182 0.018807 0.023436 0 0.013693 0.0004769 0.00061076 -0.00097802 -0.00095872 0.051235 -0.0044916 0 0 0 0 0 0 0 0 0 0 0.47566 0 0 0 0 0 -0.67914
7.75 0.018798 0.018414 0.021029 0.035421 0 0.024564 4.9049e-05 0.0006683 -0.0011829 -0.0010365 0.032721 -0.0044656 0 0 0 0 0 0 0 0 0 0 0.47016 0 0 0 0 0 -0.4856
7.7539 0.017496 0.013281 0.022485 0.033708 0 0.031216 -6.6081e-05 0.00083064 -0.00095787 -0.00027819 0.02423 -0.0043318 0 0 0 0 0 0 0 0 0 0 0.47294 0 0 0 0 0 -0.35525
7.7578 0.014098 0.0085628 0.021815 0.017403 0 0.025864 9.7042e-05 0.00090061 -0.00043551 0.00081477 0.034157 -0.0042044 0 0 0 0 0 0 0 0 0 0 0.47596 0 0 0 0 0 -0.37674
7.7617 0.010165 0.0059592 0.019221 -0.0035621 0 0.0098297 0.00032836 0.00084556 8.0155e-05 0.0015218 0.057666 -0.004179 0 0 0 0 0 0 0 0 0 0 0.47356 0 0 0 0 0 -0.5323
7.7656 0.0077377 0.0061653 0.016791 -0.015251 0 -0.0060725 0.00047054 0.0008142 0.00038646 0.0015082 0.078912 -0.0042355 0 0 0 0 0 0 0 0 0 0 0.46719 0 0 0 0 0 -0.70411
7.7695 0.007925 0.0086104 0.016729 -0.009553 0 -0.0093009 0.00051916 0.00095061 0.00052435 0.0010421 0.081222 -0.0042544 0 0 0 0 0 0 0 0 0 0 0.46319 0 0 0 0 0 -0.75238
7.7734 0.010241 0.011977 0.019141 0.010069 0 0.0042434 0.00052183 0.0012014 0.00064868 0.00064432 0.058967 -0.0041358 0 0 0 0 0 0 0 0 0 0 0.46577 0 0 0 0 0 -0.61615
7.7773 0.013199 0.015044 0.021636 0.031063 0 0.026118 0.00043551 0.0013201 0.00078286 0.0005503 0.022701 -0.0039053 0 0 0 0 0 0 0 0 0 0 0.4721 0 0 0 0 0 -0.36459
7.7813 0.015546 0.017236 0.021264 0.040644 0 0.041215 0.00014255 0.0010852 0.00075073 0.00053555 -0.0070293 -0.0036961 0 0 0 0 0 0 0 0 0 0 0.47476 0 0 0 0 0 -0.15445
7.7852 0.017037 0.018586 0.017057 0.034496 0 0.039213 -0.00036626 0.0005353 0.00038861 0.00026239 -0.013838 -0.0036194 0 0 0 0 0 0 0 0 0 0 0.46982 0 0 0 0 0 -0.11667
7.7891 0.018131 0.019299 0.010839 0.019014 0 0.022336 -0.00085017 -5.2857e-06 -0.00018707 -0.00024607 0.0024055 -0.0036492 0 0 0 0 0 0 0 0 0 0 0.46293 0 0 0 0 0 -0.25481
7.793 0.019105 0.019353 0.005635 0.0057266 0 0.0031682 -0.0009246 -0.0001619 -0.0005833 -0.00053922 0.025097 -0.0036384 0 0 0 0 0 0 0 0 0 0 0.46715 0 0 0 0 0 -0.4363
7.7969 0.019546 0.018471 0.0032439 0.0024883 0 -0.0054419 -0.00037791 0.00018574 -0.00046499 -0.00018645 0.033191 -0.003455 0 0 0 0 0 0 0 0 0 0 0.4935 0 0 0 0 0 -0.49003
7.8008 0.018735 0.016416 0.0032025 0.0082481 0 5.7081e-05 0.00058323 0.00079726 9.5118e-05 0.00071485 0.017263 -0.0031079 0 0 0 0 0 0 0 0 0 0 0.54184 0 0 0 0 0 -0.33801
7.8047 0.016478 0.013328 0.0038678 0.015098 0 0.012387 0.001425 0.0012704 0.00063742 0.0015281 -0.013225 -0.00274 0 0 0 0 0 0 0 0 0 0 0.59973 0 0 0 0 0 -0.057351
7.8086 0.01347 0.0097929 0.0043069 0.015399 0 0.02034 0.0016854 0.0013804 0.00074101 0.0016349 -0.037377 -0.0024983 0 0 0 0 0 0 0 0 0 0 0.64998 0 0 0 0 0 0.17828
7.8125 0.010804 0.0065755 0.0050625 0.0079399 0 0.01772 0.0013488 0.0012588 0.00044958 0.0010359 -0.039168 -0.0024041 0 0 0 0 0 0 0 0 0 0 0.68089 0 0 0 0 0 0.23183
7.8164 0.0091071 0.0042126 0.0071693 -0.0016803 0 0.0071486 0.00085287 0.0012429 0.00024278 0.00038419 -0.019575 -0.0023472 0 0 0 0 0 0 0 0 0 0 0.69146 0 0 0 0 0 0.10456
7.8203 0.0081508 0.0027738 0.010609 -0.0062282 0 -0.0033298 0.00070245 0.0015249 0.00053448 0.00037551 0.0048925 -0.002198 0 0 0 0 0 0 0 0 0 0 0.68908 0 0 0 0 0 -0.072856
7.8242 0.0072968 0.0019513 0.013883 -0.0028706 0 -0.0069103 0.0010241 0.0019274 0.0011853 0.0010652 0.015546 -0.0019252 0 0 0 0 0 0 0 0 0 0 0.68302 0 0 0 0 0 -0.14771
7.8281 0.0062616 0.0013868 0.015142 0.0049072 0 -0.0023685 0.0014657 0.0020353 0.0015576 0.0017827 0.0056291 -0.0016077 0 0 0 0 0 0 0 0 0 0 0.67923 0 0 0 0 0 -0.06179
7.832 0.0054045 0.00095259 0.013708 0.010644 0 0.006384 0.0015388 0.0015899 0.0011257 0.0017511 -0.015728 -0.0013445 0 0 0 0 0 0 0 0 0 0 0.6792 0 0 0 0 0 0.1137
7.8359 0.0052669 0.00075766 0.010438 0.010252 0 0.013756 0.0010969 0.00079261 7.0558e-05 0.00083392 -0.03178 -0.0011613 0 0 0 0 0 0 0 0 0 0 0.68172 0 0 0 0 0 0.244
7.8398 0.0058773 0.00089718 0.0066409 0.0048531 0 0.015691 0.00051345 0.00021334 -0.00075712 -0.00029927 -0.031118 -0.0010028 0 0 0 0 0 0 0 0 0 0 0.68493 0 0 0 0 0 0.23702
7.8438 0.0065617 0.0012085 0.0027579 -0.00084753 0 0.011034 0.00038432 0.00034751 -0.00054581 -0.00074703 -0.015159 -0.00080235 0 0 0 0 0 0 0 0 0 0 0.68734 0 0 0 0 0 0.10604
7.8477 0.0064564 0.0013018 -0.0017699 -0.0027608 0 0.0015445 0.0010062 0.0011908 0.00072472 -0.00015241 0.0044408 -0.00054561 0 0 0 0 0 0 0 0 0 0 0.68827 0 0 0 0 0 -0.051283
7.8516 0.0052029 0.00087502 -0.0072739 -0.00051847 0 -0.0086634 0.0020819 0.0022113 0.0022002 0.0010254 0.015006 -0.00026632 0 0 0 0 0 0 0 0 0 0 0.68817 0 0 0 0 0 -0.13027
7.8555 0.0031573 2.3179e-05 -0.01262 0.0027714 0 -0.014528 0.0029087 0.0027576 0.0028464 0.0019504 0.011278 5.0163e-06 0 0 0 0 0 0 0 0 0 0 0.68845 0 0 0 0 0 -0.090154
7.8594 0.00098143 -0.00079486 -0.01545 0.0033983 0 -0.012711 0.0028947 0.0025542 0.0023024 0.0021068 -0.0022635 0.00027005 0 0 0 0 0 0 0 0 0 0 0.69027 0 0 0 0 0 0.027743
7.8633 -0.0009 -0.0011696 -0.013981 -4.3332e-05 0 -0.0043837 0.001985 0.0018627 0.0011256 0.0016173 -0.015404 0.00053807 0 0 0 0 0 0 0 0 0 0 0.6932 0 0 0 0 0 0.13703
7.8672 -0.0024365 -0.0011848 -0.008788 -0.0058445 0 0.0044794 0.00067722 0.0011951 0.00023939 0.00097345 -0.018977 0.0007891 0 0 0 0 0 0 0 0 0 0 0.69511 0 0 0 0 0 0.1657
7.8711 -0.0036599 -0.0014423 -0.0027689 -0.010655 0 0.0068034 -0.00034896 0.00087201 0.00012988 0.00053816 -0.010279 0.00098388 0 0 0 0 0 0 0 0 0 0 0.69403 0 0 0 0 0 0.099519
7.875 -0.0044198 -0.0025555 0.0009556 -0.011812 0 4.6831e-05 -0.00067478 0.00083393 0.00053056 0.00032539 0.0055201 0.0011194 0 0 0 0 0 0 0 0 0 0 0.69027 0 0 0 0 0 -0.012785
7.8789 -0.0045167 -0.0045063 0.0015198 -0.0088788 0 -0.010947 -0.00034153 0.00084158 0.00082151 0.00019285 0.018475 0.0012622 0 0 0 0 0 0 0 0 0 0 0.68659 0 0 0 0 0 -0.092203
7.8828 -0.0040733 -0.0064595 0.0009398 -0.0036306 0 -0.017137 0.00027839 0.00081015 0.00068142 0.00013515 0.020016 0.0015043 0 0 0 0 0 0 0 0 0 0 0.6858 0 0 0 0 0 -0.080633
7.8867 -0.0036386 -0.0072817 0.0021657 0.0011901 0 -0.012648 0.00077774 0.00090707 0.00034206 0.00031049 0.0087879 0.0018704 0 0 0 0 0 0 0 0 0 0 0.68805 0 0 0 0 0 0.018883
7.8906 -0.0037838 -0.0063881 0.0061312 0.003472 0 -0.00019987 0.00094937 0.0013115 0.00025031 0.00079032 -0.0077244 0.002276 0 0 0 0 0 0 0 0 0 0 0.69072 0 0 0 0 0 0.13956
7.8945 -0.0045413 -0.0042009 0.010416 0.0027843 0 0.010552 0.00084044 0.00191 0.00054917 0.0013622 -0.017689 0.0025922 0 0 0 0 0 0 0 0 0 0 0.69108 0 0 0 0 0 0.19225
7.8984 -0.0052921 -0.0017949 0.010904 0.00036287 0 0.010944 0.00065443 0.0022902 0.00093133 0.001658 -0.013171 0.0027677 0 0 0 0 0 0 0 0 0 0 0.68911 0 0 0 0 0 0.12687
7.9023 -0.0052943 -1.3615e-05 0.0052779 -0.0018707 0 0.00086924 0.00059777 0.0020928 0.0009905 0.0014993 0.003716 0.002883 0 0 0 0 0 0 0 0 0 0 0.68739 0 0 0 0 0 -0.029446
7.9063 -0.004372 0.0011705 -0.0045374 -0.0025593 0 -0.010771 0.00075115 0.001389 0.00066837 0.0010812 0.021813 0.0030731 0 0 0 0 0 0 0 0 0 0 0.68813 0 0 0 0 0 -0.18812
7.9102 -0.0030784 0.0024679 -0.013176 -0.0015519 0 -0.013455 0.0010119 0.00068008 0.00031631 0.00077688 0.02884 0.0033867 0 0 0 0 0 0 0 0 0 0 0.69058 0 0 0 0 0 -0.25995
7.9141 -0.0021627 0.004405 -0.015512 0.0004395 0 -0.0040421 0.0011367 0.00046783 0.00031588 0.000755 0.02029 0.0037277 0 0 0 0 0 0 0 0 0 0 0.69175 0 0 0 0 0 -0.21547
7.918 -0.0018832 0.0065612 -0.010421 0.0026645 0 0.010403 0.00088729 0.00078324 0.0006676 0.00082291 0.0023046 0.0039459 0 0 0 0 0 0 0 0 0 0 0.6899 0 0 0 0 0 -0.098479
7.9219 -0.00187 0.007645 -0.0016577 0.0047209 0 0.01841 0.00021617 0.0011376 0.00097971 0.0006711 -0.013554 0.0039955 0 0 0 0 0 0 0 0 0 0 0.68687 0 0 0 0 0 0.014661
7.9258 -0.0016564 0.0064288 0.0049298 0.0061342 0 0.013485 -0.00063457 0.00097653 0.0008636 0.0002576 -0.019023 0.0039974 0 0 0 0 0 0 0 0 0 0 0.68648 0 0 0 0 0 0.073094
7.9297 -0.001283 0.0027958 0.0057169 0.0058246 0 -0.00087518 -0.0012265 0.00022575 0.00032484 -9.8349e-05 -0.014204 0.0041345 0 0 0 0 0 0 0 0 0 0 0.6903 0 0 0 0 0 0.079053
7.9336 -0.0012966 -0.0019888 0.0018148 0.0025219 0 -0.014492 -0.0011877 -0.0005953 -0.00024358 -4.2779e-05 -0.0055368 0.0044743 0 0 0 0 0 0 0 0 0 0 0.69535 0 0 0 0 0 0.068406
7.9375 -0.0021237 -0.0060562 -0.0021146 -0.0037705 0 -0.018839 -0.00047549 -0.00082087 -0.00044396 0.0003961 0.00048334 0.0048967 0 0 0 0 0 0 0 0 0 0 0.69651 0 0 0 0 0 0.070096
7.9414 -0.003497 -0.0081751 -0.0017293 -0.010639 0 -0.013224 0.00056382 -0.00024384 -0.00023856 0.00075609 0.0019593 0.0052048 0 0 0 0 0 0 0 0 0 0 0.69169 0 0 0 0 0 0.084208
7.9453 -0.0045995 -0.0085009 0.0035022 -0.014138 0 -0.0041083 0.0013993 0.00068381 5.534e-05 0.00054974 0.0012779 0.0053143 0 0 0 0 0 0 0 0 0 0 0.68435 0 0 0 0 0 0.093615
7.9492 -0.0048403 -0.008283 0.009855 -0.011734 0 0.00094352 0.0016463 0.0012416 0.00010308 -0.00025249 0.0014958 0.0053337 0 0 0 0 0 0 0 0 0 0 0.68049 0 0 0 0 0 0.089219
7.9531 -0.004479 -0.0088183 0.012153 -0.0050577 0 -0.00098122 0.0012863 0.0010581 -0.00013473 -0.00115 0.0035607 0.0054534 0 0 0 0 0 0 0 0 0 0 0.68283 0 0 0 0 0 0.0793
7.957 -0.0044204 -0.010492 0.0075387 0.00037626 0 -0.0071873 0.00062983 0.00039053 -0.00041203 -0.0015394 0.0065396 0.0057524 0 0 0 0 0 0 0 0 0 0 0.68804 0 0 0 0 0 0.076
7.9609 -0.0053418 -0.01261 -0.0026662 -0.00092318 0 -0.01295 7.8397e-05 -0.0001635 -0.00047893 -0.0012367 0.0094159 0.0061175 0 0 0 0 0 0 0 0 0 0 0.69024 0 0 0 0 0 0.078941
7.9648 -0.0070205 -0.014045 -0.014202 -0.0097046 0 -0.01566 -0.00012181 -0.00021561 -0.00032402 -0.00059947 0.011811 0.0063555 0 0 0 0 0 0 0 0 0 0 0.68751 0 0 0 0 0 0.077371
7.9688 -0.0085571 -0.0141 -0.022965 -0.020629 0 -0.015982 3.1758e-05 0.00012914 -0.00014344 -0.00015533 0.013057 0.0063892 0 0 0 0 0 0 0 0 0 0 0.68476 0 0 0 0 0 0.068121
7.9727 -0.0092768 -0.012921 -0.027419 -0.026046 0 -0.015869 0.00038586 0.00048805 -0.00010493 -0.00012079 0.01151 0.0063376 0 0 0 0 0 0 0 0 0 0 0.68975 0 0 0 0 0 0.066051
7.9766 -0.0093894 -0.011236 -0.028657 -0.022184 0 -0.016124 0.00078326 0.00065084 -0.00017239 -0.00027014 0.0057624 0.0064009 0 0 0 0 0 0 0 0 0 0 0.70562 0 0 0 0 0 0.091271
7.9805 -0.0097188 -0.0097779 -0.028482 -0.012515 0 -0.015927 0.0011519 0.00078729 -0.00016323 -0.00023642 -0.0032637 0.0066615 0 0 0 0 0 0 0 0 0 0 0.72725 0 0 0 0 0 0.1454
7.9844 -0.010776 -0.0089156 -0.027444 -0.0051315 0 -0.014294 0.0014895 0.0012076 4.4952e-05 9.9831e-05 -0.012067 0.0070001 0 0 0 0 0 0 0 0 0 0 0.74521 0 0 0 0 0 0.20502
7.9883 -0.012139 -0.0087144 -0.024578 -0.0060456 0 -0.011519 0.0017931 0.0019403 0.00038174 0.00052347 -0.017272 0.007209 0 0 0 0 0 0 0 0 0 0 0.75411 0 0 0 0 0 0.24405
7.9922 -0.012814 -0.0092162 -0.018878 -0.014094 0 -0.0090646 0.0020095 0.0025829 0.00064822 0.0007408 -0.01895 0.0071902 0 0 0 0 0 0 0 0 0 0 0.75766 0 0 0 0 0 0.26354
7.9961 -0.012239 -0.010533 -0.010997 -0.021928 0 -0.0082504 0.0020474 0.0026128 0.00069492 0.00067191 -0.020859 0.0070458 0 0 0 0 0 0 0 0 0 0 0.76579 0 0 0 0 0 0.29483
8 -0.010912 -0.012598 -0.003447 -0.022385 0 -0.0092844 0.0018414 0.0018791 0.00053907 0.00048135 -0.026693 0.0069778 0 0 0 0 0 0 0 0 0 0 0.78632 0 0 0 0 0 0.36653
8.0039 -0.0099703 -0.014832 0.0010332 -0.014761 0 -0.011497 0.0014223 0.00080929 0.00033766 0.00036737 -0.035723 0.0070988 0 0 0 0 0 0 0 0 0 0 0.81838 0 0 0 0 0 0.46577
8.0078 -0.010095 -0.016154 0.0015897 -0.0055135 0 -0.014152 0.00094585 0.0001137 0.00027603 0.00038341 -0.04248 0.0073383 0 0 0 0 0 0 0 0 0 0 0.85287 0 0 0 0 0 0.53575
8.0117 -0.010806 -0.015496 -4.329e-05 -0.0026685 0 -0.016647 0.00064119 0.00023899 0.00047373 0.00048135 -0.041531 0.0075232 0 0 0 0 0 0 0 0 0 0 0.87907 0 0 0 0 0 0.52016
8.0156 -0.010851 -0.012542 -0.0009928 -0.0086957 0 -0.017945 0.00068605 0.0010387 0.00094288 0.00066981 -0.033207 0.0075421 0 0 0 0 0 0 0 0 0 0 0.89158 0 0 0 0 0 0.41777
8.0195 -0.0093321 -0.0081057 0.00026632 -0.01796 0 -0.016318 0.0010763 0.0019259 0.0015737 0.0010355 -0.024616 0.0074311 0 0 0 0 0 0 0 0 0 0 0.89247 0 0 0 0 0 0.29514
8.0234 -0.0065153 -0.003805 0.0024864 -0.021054 0 -0.010427 0.0015915 0.0023452 0.0021439 0.0015608 -0.024287 0.0073122 0 0 0 0 0 0 0 0 0 0 0.88808 0 0 0 0 0 0.24
8.0273 -0.0036029 -0.0011916 0.0025829 -0.01258 0 -0.0012208 0.0019161 0.0021548 0.0023937 0.0019664 -0.034745 0.0072643 0 0 0 0 0 0 0 0 0 0 0.88408 0 0 0 0 0 0.29142
8.0313 -0.0017535 -0.00092194 -0.001735 0.0039011 0 0.0072809 0.0018571 0.0016371 0.0021773 0.0018469 -0.049497 0.0072639 0 0 0 0 0 0 0 0 0 0 0.88267 0 0 0 0 0 0.40569
8.0352 -0.0013032 -0.0025146 -0.0097925 0.017785 0 0.0097935 0.0014977 0.001203 0.0015968 0.0010583 -0.057279 0.0072429 0 0 0 0 0 0 0 0 0 0 0.88307 0 0 0 0 0 0.48715
8.0391 -0.0018394 -0.0047946 -0.018089 0.018867 0 0.0034358 0.0011467 0.0010829 0.00097645 -1.9743e-05 -0.050217 0.0071853 0 0 0 0 0 0 0 0 0 0 0.88384 0 0 0 0 0 0.45871
8.043 -0.0028807 -0.0066403 -0.022709 0.0048351 0 -0.0094794 0.0010959 0.0012384 0.00064596 -0.00068133 -0.029494 0.0071503 0 0 0 0 0 0 0 0 0 0 0.88447 0 0 0 0 0 0.31611
8.0469 -0.0043559 -0.0075123 -0.022052 -0.016643 0 -0.022069 0.0013768 0.0014856 0.00068836 -0.00045919 -0.0044918 0.0071994 0 0 0 0 0 0 0 0 0 0 0.88543 0 0 0 0 0 0.12752
8.0508 -0.006396 -0.0074998 -0.017666 -0.032706 0 -0.026956 0.0017256 0.001661 0.00088124 0.00044433 0.013349 0.0073121 0 0 0 0 0 0 0 0 0 0 0.88678 0 0 0 0 0 -0.014802
8.0547 -0.0087554 -0.0070121 -0.012573 -0.033647 0 -0.021049 0.0018045 0.0016943 0.00090547 0.0012963 0.017238 0.0073867 0 0 0 0 0 0 0 0 0 0 0.8866 0 0 0 0 0 -0.051747
8.0586 -0.010599 -0.006428 -0.008647 -0.019193 0 -0.0076016 0.0014966 0.0015954 0.00064398 0.0014599 0.0082228 0.007332 0 0 0 0 0 0 0 0 0 0 0.88064 0 0 0 0 0 0.012962
8.0625 -0.010996 -0.0059181 -0.0053306 0.0014166 0 0.0059089 0.0010143 0.001429 0.00029163 0.00094317 -0.0061415 0.0071548 0 0 0 0 0 0 0 0 0 0 0.86402 0 0 0 0 0 0.1212
8.0664 -0.009674 -0.0054391 -0.00076165 0.015556 0 0.012507 0.00071591 0.001302 0.00016388 0.00035313 -0.016097 0.006956 0 0 0 0 0 0 0 0 0 0 0.83476 0 0 0 0 0 0.19469
8.0703 -0.0072973 -0.0048036 0.0058396 0.015483 0 0.0097886 0.0007813 0.0013126 0.00037727 0.00029001 -0.014698 0.0068399 0 0 0 0 0 0 0 0 0 0 0.79688 0 0 0 0 0 0.17578
8.0742 -0.0049478 -0.0037831 0.012783 0.0033056 0 0.00083233 0.0010332 0.0014456 0.00070235 0.00075627 -0.0015274 0.0068267 0 0 0 0 0 0 0 0 0 0 0.76011 0 0 0 0 0 0.058364
8.0781 -0.003305 -0.0022593 0.016866 -0.010717 0 -0.0081873 0.0010689 0.0015029 0.00073317 0.0011439 0.016705 0.0068502 0 0 0 0 0 0 0 0 0 0 0.73502 0 0 0 0 0 -0.10553
8.082 -0.0022766 -0.00038884 0.015864 -0.015436 0 -0.011811 0.00060125 0.0011954 0.00022888 0.00081523 0.029729 0.0068302 0 0 0 0 0 0 0 0 0 0 0.72618 0 0 0 0 0 -0.23216
8.0859 -0.0013694 0.0013613 0.010352 -0.006691 0 -0.0081769 -0.00027683 0.00039215 -0.00066445 -0.00027063 0.030302 0.0067409 0 0 0 0 0 0 0 0 0 0 0.72863 0 0 0 0 0 -0.2581
8.0898 -0.00035307 0.0024293 0.003255 0.0097354 0 0.00037497 -0.0011268 -0.00066466 -0.0014882 -0.0014697 0.019799 0.0066114 0 0 0 0 0 0 0 0 0 0 0.73125 0 0 0 0 0 -0.18744
8.0938 0.00047703 0.002538 -0.0024448 0.022298 0 0.0089242 -0.0014749 -0.001421 -0.001768 -0.0019815 0.0081214 0.006476 0 0 0 0 0 0 0 0 0 0 0.72509 0 0 0 0 0 -0.095708
8.0977 0.00067047 0.0019456 -0.0057929 0.022059 0 0.012756 -0.0011541 -0.0013834 -0.0013068 -0.0015099 0.0067763 0.0063386 0 0 0 0 0 0 0 0 0 0 0.70996 0 0 0 0 0 -0.077756
8.1016 0.00018954 0.0013048 -0.0079906 0.0091473 0 0.0099202 -0.00041921 -0.00053904 -0.00029198 -0.00047871 0.019641 0.0061896 0 0 0 0 0 0 0 0 0 0 0.69373 0 0 0 0 0 -0.17245
8.1055 -0.00045063 0.0011872 -0.010636 -0.0074626 0 0.0023194 0.00024503 0.00055317 0.00081348 0.00034867 0.038898 0.0060435 0 0 0 0 0 0 0 0 0 0 0.68496 0 0 0 0 0 -0.32447
8.1094 -0.00063426 0.001653 -0.013823 -0.016654 0 -0.0053504 0.00046841 0.0011434 0.0015132 0.00047663 0.050235 0.0059418 0 0 0 0 0 0 0 0 0 0 0.68553 0 0 0 0 0 -0.4205
8.1133 -0.00023542 0.0022476 -0.015836 -0.013244 0 -0.0084096 0.00024296 0.00087898 0.0015398 -2.009e-07 0.043852 0.0059099 0 0 0 0 0 0 0 0 0 0 0.68993 0 0 0 0 0 -0.37689
8.1172 0.0002537 0.0024307 -0.01463 -0.0013621 0 -0.0052188 -9.6287e-05 0.00011093 0.001021 -0.00056758 0.022439 0.0059182 0 0 0 0 0 0 0 0 0 0 0.69145 0 0 0 0 0 -0.20849
8.1211 0.00020113 0.0020349 -0.0096659 0.0092102 0 0.0016019 -0.00013541 -0.00037446 0.00043888 -0.00073802 -0.00062608 0.0058997 0 0 0 0 0 0 0 0 0 0 0.68871 0 0 0 0 0 -0.019858
8.125 -0.00052736 0.0013182 -0.0024666 0.010643 0 0.0068618 0.00029745 -1.1392e-05 0.00034065 -0.00039086 -0.011574 0.0058172 0 0 0 0 0 0 0 0 0 0 0.68616 0 0 0 0 0 0.076133
8.1289 -0.0013699 0.00057944 0.0044539 0.0026748 0 0.0064961 0.00098208 0.0010445 0.00093259 0.00020689 -0.0065778 0.0057072 0 0 0 0 0 0 0 0 0 0 0.68811 0 0 0 0 0 0.045342
8.1328 -0.001497 -0.00023315 0.009221 -0.0078403 0 0.00067376 0.0014433 0.0020107 0.0018539 0.0006322 0.0061886 0.005649 0 0 0 0 0 0 0 0 0 0 0.69312 0 0 0 0 0 -0.046469
8.1367 -0.00049266 -0.0014607 0.011395 -0.012655 0 -0.0061556 0.0012937 0.0021117 0.0023778 0.00058604 0.013938 0.0056817 0 0 0 0 0 0 0 0 0 0 0.69493 0 0 0 0 0 -0.093234
8.1406 0.0012835 -0.0032222 0.011508 -0.0084228 0 -0.0085752 0.00054086 0.0012259 0.0019696 6.4063e-05 0.0094813 0.0057531 0 0 0 0 0 0 0 0 0 0 0.68949 0 0 0 0 0 -0.036211
8.1445 0.0029304 -0.0049785 0.010082 0.0011774 0 -0.0044895 -0.00038146 -5.1686e-06 0.00077611 -0.00063558 -0.0040254 0.0057593 0 0 0 0 0 0 0 0 0 0 0.68092 0 0 0 0 0 0.092867
8.1484 0.0036239 -0.0057204 0.007177 0.0086824 0 0.0029936 -0.00090829 -0.00070224 -0.00041188 -0.0010615 -0.016815 0.0056415 0 0 0 0 0 0 0 0 0 0 0.67963 0 0 0 0 0 0.20385
8.1523 0.0031477 -0.0047663 0.002756 0.0085959 0 0.0077616 -0.00075676 -0.00045888 -0.00076812 -0.00086973 -0.02069 0.0054445 0 0 0 0 0 0 0 0 0 0 0.69362 0 0 0 0 0 0.22308
8.1563 0.001984 -0.0025074 -0.0026778 0.0012304 0 0.0054434 -0.00013165 0.00036871 -0.00012882 -7.4143e-05 -0.014839 0.0052773 0 0 0 0 0 0 0 0 0 0 0.72097 0 0 0 0 0 0.14887
8.1602 0.00094459 -0.00035105 -0.0079328 -0.0079471 0 -0.00298 0.0004558 0.0010227 0.00084697 0.00089576 -0.0055076 0.0052097 0 0 0 0 0 0 0 0 0 0 0.75067 0 0 0 0 0 0.048176
8.1641 0.00061281 0.00024497 -0.011632 -0.012597 0 -0.011636 0.00061413 0.0010146 0.0012377 0.0014399 -0.0009638 0.0052081 0 0 0 0 0 0 0 0 0 0 0.77116 0 0 0 0 0 0.0046892
8.168 0.00095677 -0.0010726 -0.012904 -0.010068 0 -0.014086 0.00037918 0.00050611 0.00066433 0.0012159 -0.0060305 0.0051704 0 0 0 0 0 0 0 0 0 0 0.77882 0 0 0 0 0 0.061152
8.1719 0.0013615 -0.0031836 -0.011707 -0.0030076 0 -0.0082483 0.00013139 8.1176e-05 -0.00038597 0.00042663 -0.019522 0.0050263 0 0 0 0 0 0 0 0 0 0 0.77889 0 0 0 0 0 0.19444
8.1758 0.0010839 -0.0042892 -0.0086572 0.0029113 0 0.0018963 0.00020137 0.00015364 -0.0010184 -0.00030481 -0.035267 0.0048029 0 0 0 0 0 0 0 0 0 0 0.77908 0 0 0 0 0 0.33341
8.1797 -0.00014577 -0.0032791 -0.0046395 0.0033194 0 0.0091556 0.00053741 0.00057685 -0.00074348 -0.0004174 -0.045557 0.0045965 0 0 0 0 0 0 0 0 0 0 0.78262 0 0 0 0 0 0.40307
8.1836 -0.0018056 -0.00058105 -0.00046782 -0.0016353 0 0.0084134 0.00075946 0.00081707 0.00011208 0.00013697 -0.045375 0.0044832 0 0 0 0 0 0 0 0 0 0 0.78716 0 0 0 0 0 0.36868
8.1875 -0.0028517 0.0021837 0.0033171 -0.007479 0 0.00038848 0.00055569 0.00051081 0.00076278 0.00087134 -0.03553 0.0044576 0 0 0 0 0 0 0 0 0 0 0.7893 0 0 0 0 0 0.25647
8.1914 -0.0024632 0.003449 0.0065513 -0.0088466 0 -0.0088929 3.348e-05 -0.00013885 0.00072063 0.0012018 -0.02274 0.0044527 0 0 0 0 0 0 0 0 0 0 0.78886 0 0 0 0 0 0.1391
8.1953 -0.00072554 0.0028537 0.0093777 -0.003641 0 -0.012466 -0.00033754 -0.000518 0.00021776 0.00095988 -0.015651 0.0044103 0 0 0 0 0 0 0 0 0 0 0.78851 0 0 0 0 0 0.089875
8.1992 0.0013381 0.0014193 0.011919 0.0052013 0 -0.0074054 -0.00016126 -0.00017232 -8.0914e-05 0.00051969 -0.018562 0.0043265 0 0 0 0 0 0 0 0 0 0 0.78988 0 0 0 0 0 0.13059
8.2031 0.0025069 0.00069146 0.013862 0.011766 0 0.0031566 0.00048566 0.00074685 0.00025256 0.00043439 -0.027292 0.0042326 0 0 0 0 0 0 0 0 0 0 0.79151 0 0 0 0 0 0.20904
8.207 0.0023283 0.0015798 0.014391 0.011605 0 0.012344 0.0010955 0.001591 0.0010308 0.00092771 -0.031287 0.0041468 0 0 0 0 0 0 0 0 0 0 0.79102 0 0 0 0 0 0.23003
8.2109 0.0014941 0.0037805 0.01275 0.0052266 0 0.014449 0.0011974 0.0017863 0.0016998 0.0017053 -0.021566 0.0040554 0 0 0 0 0 0 0 0 0 0 0.78868 0 0 0 0 0 0.1257
8.2148 0.0012528 0.0061286 0.0090815 -0.0021308 0 0.0089364 0.00080992 0.0013383 0.0019028 0.0022343 0.0012576 0.0039445 0 0 0 0 0 0 0 0 0 0 0.78714 0 0 0 0 0 -0.084854
8.2188 0.0023109 0.0074978 0.0047117 -0.0043875 0 0.00071562 0.00043121 0.00079972 0.0017627 0.0022013 0.025882 0.0038378 0 0 0 0 0 0 0 0 0 0 0.78697 0 0 0 0 0 -0.2978
8.2227 0.0041637 0.0075247 0.0013601 0.00072427 0 -0.0035082 0.00056048 0.00073717 0.0016325 0.001727 0.038081 0.0037887 0 0 0 0 0 0 0 0 0 0 0.78285 0 0 0 0 0 -0.39534
8.2266 0.0054545 0.006682 -0.00022638 0.0098236 0 -0.00022038 0.0012064 0.0012045 0.0016432 0.0011807 0.031747 0.0038264 0 0 0 0 0 0 0 0 0 0 0.76614 0 0 0 0 0 -0.33458
8.2305 0.0050724 0.0057659 -0.00095832 0.016293 0 0.0081689 0.0018623 0.0017171 0.0015715 0.00083005 0.014213 0.0039116 0 0 0 0 0 0 0 0 0 0 0.73278 0 0 0 0 0 -0.18367
8.2344 0.0030413 0.0052636 -0.0025528 0.015113 0 0.014932 0.0019771 0.0017404 0.0011627 0.00067216 0.001097 0.0039564 0 0 0 0 0 0 0 0 0 0 0.68916 0 0 0 0 0 -0.073012
8.2383 0.00044717 0.0050565 -0.0057089 0.0064806 0 0.013972 0.0014687 0.0012169 0.0005205 0.00056086 0.0045156 0.0038955 0 0 0 0 0 0 0 0 0 0 0.64932 0 0 0 0 0 -0.097725
8.2422 -0.0014907 0.0045967 -0.0089885 -0.004406 0 0.0045563 0.00078495 0.00062866 9.055e-05 0.00043188 0.024061 0.0037435 0 0 0 0 0 0 0 0 0 0 0.62486 0 0 0 0 0 -0.24786
8.2461 -0.002364 0.0033483 -0.009679 -0.011091 0 -0.0077892 0.00046476 0.00053909 0.00021676 0.00036495 0.04759 0.0035826 0 0 0 0 0 0 0 0 0 0 0.61664 0 0 0 0 0 -0.42012
8.25 -0.0027385 0.0011543 -0.00615 -0.010316 0 -0.015162 0.00063776 0.0010569 0.00073904 0.00044329 0.06077 0.0034914 0 0 0 0 0 0 0 0 0 0 0.61606 0 0 0 0 0 -0.49836
8.2539 -0.0034856 -0.0016927 0.0003231 -0.0040666 0 -0.013219 0.00094842 0.0017268 0.0010892 0.00060955 0.057471 0.0034835 0 0 0 0 0 0 0 0 0 0 0.61435 0 0 0 0 0 -0.43731
8.2578 -0.0049537 -0.0046643 0.0060489 0.0020027 0 -0.0046462 0.00095563 0.0019401 0.00082603 0.00070723 0.043094 0.0035079 0 0 0 0 0 0 0 0 0 0 0.61048 0 0 0 0 0 -0.28646
8.2617 -0.0067062 -0.0073088 0.0075245 0.0025035 0 0.0027341 0.0005871 0.0014712 7.5803e-05 0.00066373 0.029163 0.0035029 0 0 0 0 0 0 0 0 0 0 0.60969 0 0 0 0 0 -0.14315
8.2656 -0.0079679 -0.0094515 0.0040121 -0.0040804 0 0.0019591 0.00019081 0.00064962 -0.00057338 0.00059039 0.024287 0.0034445 0 0 0 0 0 0 0 0 0 0 0.6148 0 0 0 0 0 -0.07813
8.2695 -0.0082976 -0.011187 -0.00212 -0.01438 0 -0.0075804 0.00014932 3.9972e-05 -0.00062181 0.00065958 0.028535 0.0033469 0 0 0 0 0 0 0 0 0 0 0.62061 0 0 0 0 0 -0.090799
8.2734 -0.0079061 -0.012711 -0.007541 -0.022308 0 -0.01959 0.00046802 -3.8938e-05 -0.00010035 0.00087865 0.03466 0.0032279 0 0 0 0 0 0 0 0 0 0 0.61868 0 0 0 0 0 -0.121
8.2773 -0.0074488 -0.014135 -0.010642 -0.023062 0 -0.025836 0.00076338 0.00028513 0.00051992 0.001022 0.034186 0.0030854 0 0 0 0 0 0 0 0 0 0 0.60871 0 0 0 0 0 -0.099824
8.2813 -0.0075758 -0.015403 -0.012427 -0.016482 0 -0.0227 0.00065808 0.00064808 0.00081719 0.00083281 0.023476 0.0029121 0 0 0 0 0 0 0 0 0 0 0.6043 0 0 0 0 0 0.00099376
8.2852 -0.0085997 -0.016338 -0.015005 -0.0075028 0 -0.013995 0.0001728 0.00080456 0.0007821 0.00031059 0.0058154 0.0027236 0 0 0 0 0 0 0 0 0 0 0.62508 0 0 0 0 0 0.15315
8.2891 -0.010407 -0.016808 -0.019285 -0.0030887 0 -0.0077474 -0.00028577 0.00077011 0.00070617 -0.00022022 -0.01123 0.0025599 0 0 0 0 0 0 0 0 0 0 0.68033 0 0 0 0 0 0.29472
8.293 -0.012529 -0.016878 -0.024058 -0.007422 0 -0.0096216 -0.00032489 0.00066513 0.00077901 -0.00036763 -0.021043 0.00245 0 0 0 0 0 0 0 0 0 0 0.75893 0 0 0 0 0 0.37378
8.2969 -0.014316 -0.016903 -0.027177 -0.01862 0 -0.018461 5.2404e-05 0.00050047 0.00087559 -3.1061e-05 -0.022388 0.0023763 0 0 0 0 0 0 0 0 0 0 0.83595 0 0 0 0 0 0.3848
8.3008 -0.01525 -0.017456 -0.027561 -0.029664 0 -0.02757 0.00046165 0.00017863 0.00076373 0.000486 -0.020272 0.0022824 0 0 0 0 0 0 0 0 0 0 0.89136 0 0 0 0 0 0.37469
8.3047 -0.015331 -0.019091 -0.026067 -0.033365 0 -0.030517 0.00052087 -0.00028998 0.0004611 0.00073605 -0.022507 0.0021194 0 0 0 0 0 0 0 0 0 0 0.92464 0 0 0 0 0 0.41245
8.3086 -0.015282 -0.022008 -0.024549 -0.027953 0 -0.026479 0.00021718 -0.00062837 0.00029273 0.00053117 -0.033969 0.0018859 0 0 0 0 0 0 0 0 0 0 0.95245 0 0 0 0 0 0.53942
8.3125 -0.016205 -0.025798 -0.024166 -0.018911 0 -0.020683 -9.1103e-05 -0.00042992 0.00054999 0.00011931 -0.052495 0.0016198 0 0 0 0 0 0 0 0 0 0 0.99194 0 0 0 0 0 0.73332
8.3164 -0.01877 -0.029468 -0.024555 -0.015143 0 -0.019768 -9.4034e-06 0.00048528 0.0011339 -2.7099e-05 -0.069759 0.0013506 0 0 0 0 0 0 0 0 0 0 1.0452 0 0 0 0 0 0.91571
8.3203 -0.022502 -0.031829 -0.024481 -0.022009 0 -0.026096 0.00056325 0.0018326 0.001619 0.00038525 -0.077129 0.0010643 0 0 0 0 0 0 0 0 0 0 1.0986 0 0 0 0 0 1.0033
8.3242 -0.025858 -0.032082 -0.023109 -0.03656 0 -0.035746 0.0014017 0.0030057 0.0017119 0.0012312 -0.072368 0.00072044 0 0 0 0 0 0 0 0 0 0 1.1369 0 0 0 0 0 0.96842
8.3281 -0.027227 -0.03025 -0.020654 -0.04898 0 -0.041621 0.0021853 0.0035065 0.0016042 0.0020791 -0.061824 0.00030151 0 0 0 0 0 0 0 0 0 0 1.1573 0 0 0 0 0 0.86203
8.332 -0.026121 -0.027144 -0.018035 -0.049536 0 -0.038927 0.0027167 0.0032876 0.0017849 0.0025239 -0.055896 -0.00015981 0 0 0 0 0 0 0 0 0 0 1.1707 0 0 0 0 0 0.77686
8.3359 -0.023548 -0.023874 -0.01618 -0.035894 0 -0.028629 0.0029329 0.0027098 0.0024588 0.0024449 -0.061025 -0.00060962 0 0 0 0 0 0 0 0 0 0 1.1896 0 0 0 0 0 0.77781
8.3398 -0.02118 -0.021211 -0.015745 -0.015206 0 -0.016514 0.0027854 0.0021773 0.0031926 0.0020097 -0.07459 -0.0010296 0 0 0 0 0 0 0 0 0 0 1.215 0 0 0 0 0 0.85339
8.3438 -0.019989 -0.019236 -0.01721 0.00067947 0 -0.0090319 0.0022116 0.0018095 0.0032349 0.0014877 -0.086859 -0.0014599 0 0 0 0 0 0 0 0 0 0 1.2362 0 0 0 0 0 0.92704
8.3477 -0.019554 -0.017465 -0.020734 0.0033091 0 -0.0092304 0.0012703 0.0014445 0.0022607 0.001069 -0.088453 -0.0019592 0 0 0 0 0 0 0 0 0 0 1.2423 0 0 0 0 0 0.91812
8.3516 -0.018619 -0.015292 -0.025508 -0.0068928 0 -0.015366 0.00026924 0.00092747 0.00079206 0.00081282 -0.077306 -0.00254 0 0 0 0 0 0 0 0 0 0 1.2342 0 0 0 0 0 0.80277
8.3555 -0.016384 -0.012399 -0.029312 -0.02145 0 -0.022464 -0.0003375 0.00036159 -0.00018569 0.00069444 -0.059844 -0.0031453 0 0 0 0 0 0 0 0 0 0 1.2249 0 0 0 0 0 0.62828
8.3594 -0.013289 -0.0088845 -0.029212 -0.029896 0 -0.025262 -0.00026732 5.6164e-05 -9.4068e-05 0.00065679 -0.045977 -0.0036963 0 0 0 0 0 0 0 0 0 0 1.2255 0 0 0 0 0 0.47487
8.3633 -0.010597 -0.0051456 -0.023395 -0.02649 0 -0.020784 0.00033986 0.00022673 0.00072379 0.00063079 -0.042193 -0.0041634 0 0 0 0 0 0 0 0 0 0 1.2324 0 0 0 0 0 0.39906
8.3672 -0.0091998 -0.0016722 -0.012797 -0.013155 0 -0.0096478 0.0010094 0.00075687 0.0013651 0.00056361 -0.047734 -0.0045909 0 0 0 0 0 0 0 0 0 0 1.2263 0 0 0 0 0 0.4008
8.3711 -0.008802 0.0011107 -0.00093594 0.0026716 0 0.0041135 0.0013203 0.0012674 0.0012564 0.00047529 -0.055719 -0.0050502 0 0 0 0 0 0 0 0 0 0 1.186 0 0 0 0 0 0.43046
8.375 -0.0082203 0.0029669 0.0082626 0.013131 0 0.014709 0.0012467 0.0014321 0.00067924 0.00048575 -0.057524 -0.005569 0 0 0 0 0 0 0 0 0 0 1.1054 0 0 0 0 0 0.42218
8.3789 -0.0064521 0.003972 0.013013 0.014496 0 0.01744 0.0011304 0.0012387 0.00040666 0.0007363 -0.047416 -0.0061118 0 0 0 0 0 0 0 0 0 0 0.99924 0 0 0 0 0 0.32935
8.3828 -0.0034579 0.004566 0.014495 0.0086881 0 0.01162 0.0013058 0.000957 0.00082923 0.0012295 -0.025427 -0.0066303 0 0 0 0 0 0 0 0 0 0 0.89291 0 0 0 0 0 0.14687
8.3867 2.6468e-05 0.0054148 0.015315 0.0014759 0 0.0016769 0.0017425 0.00086097 0.0014873 0.001733 0.0023418 -0.0071299 0 0 0 0 0 0 0 0 0 0 0.80532 0 0 0 0 0 -0.084778
8.3906 0.0033373 0.007091 0.017078 -0.0012033 0 -0.0049451 0.0020536 0.00098413 0.0015181 0.0018862 0.026286 -0.0076763 0 0 0 0 0 0 0 0 0 0 0.73872 0 0 0 0 0 -0.29605
8.3945 0.0064659 0.0097923 0.019326 0.0033774 0 -0.0023651 0.0018702 0.0011334 0.00058718 0.0014779 0.038338 -0.0083266 0 0 0 0 0 0 0 0 0 0 0.68189 0 0 0 0 0 -0.42508
8.3984 0.0098272 0.013349 0.020669 0.013437 0 0.0095952 0.0012266 0.0011258 -0.00065154 0.00068065 0.037331 -0.0090504 0 0 0 0 0 0 0 0 0 0 0.6219 0 0 0 0 0 -0.46049
8.4023 0.013573 0.017518 0.020788 0.024124 0 0.024956 0.00059159 0.00099908 -0.0010751 1.0238e-05 0.030896 -0.009723 0 0 0 0 0 0 0 0 0 0 0.55355 0 0 0 0 0 -0.46011
8.4063 0.017274 0.022252 0.021121 0.030817 0 0.035605 0.00050971 0.00098581 -0.00012894 -1.0338e-05 0.031152 -0.010213 0 0 0 0 0 0 0 0 0 0 0.47989 0 0 0 0 0 -0.51995
8.4102 0.020354 0.027624 0.023423 0.032166 0 0.037082 0.0011636 0.0012783 0.001614 0.00075145 0.04593 -0.010488 0 0 0 0 0 0 0 0 0 0 0.40644 0 0 0 0 0 -0.70331
8.4141 0.022791 0.033445 0.027688 0.030776 0 0.031749 0.0022263 0.0018126 0.0029217 0.001893 0.07187 -0.010652 0 0 0 0 0 0 0 0 0 0 0.3363 0 0 0 0 0 -0.9811
8.418 0.025278 0.03902 0.031737 0.030935 0 0.026777 0.0031012 0.0022792 0.0029657 0.0027186 0.095684 -0.010865 0 0 0 0 0 0 0 0 0 0 0.27058 0 0 0 0 0 -1.2389
8.4219 0.028601 0.043419 0.033251 0.035103 0 0.028474 0.0033312 0.0023563 0.00199 0.0027035 0.10384 -0.011226 0 0 0 0 0 0 0 0 0 0 0.21193 0 0 0 0 0 -1.3577
8.4258 0.032858 0.04615 0.032491 0.041961 0 0.037446 0.00286 0.0019617 0.00099602 0.0018415 0.093441 -0.011703 0 0 0 0 0 0 0 0 0 0 0.16552 0 0 0 0 0 -1.3081
8.4297 0.037329 0.047579 0.032911 0.047721 0 0.048428 0.0019934 0.0013094 0.00079146 0.00062886 0.07506 -0.01217 0 0 0 0 0 0 0 0 0 0 0.13526 0 0 0 0 0 -1.1791
8.4336 0.041168 0.04856 0.038516 0.049619 0 0.05476 0.001151 0.0007313 0.0013082 -0.00029152 0.064644 -0.012508 0 0 0 0 0 0 0 0 0 0 0.11871 0 0 0 0 0 -1.1081
8.4375 0.044152 0.049452 0.049898 0.048456 0 0.05371 0.00060809 0.00042305 0.0017737 -0.00055628 0.070941 -0.01269 0 0 0 0 0 0 0 0 0 0 0.10675 0 0 0 0 0 -1.1691
8.4414 0.04669 0.049434 0.062453 0.047701 0 0.048196 0.00038078 0.00032637 0.0014909 -0.00027712 0.089154 -0.012782 0 0 0 0 0 0 0 0 0 0 0.089485 0 0 0 0 0 -1.3141
8.4453 0.049008 0.046917 0.068819 0.049717 0 0.043638 0.00028166 0.00023669 0.00046085 0.00011252 0.10615 -0.012868 0 0 0 0 0 0 0 0 0 0 0.063915 0 0 0 0 0 -1.4188
8.4492 0.050426 0.040927 0.064045 0.052518 0 0.042835 9.0201e-05 3.2514e-05 -0.00067679 0.00022106 0.1123 -0.012986 0 0 0 0 0 0 0 0 0 0 0.036224 0 0 0 0 0 -1.3946
8.4531 0.049588 0.032341 0.049476 0.050439 0 0.04341 -0.00026265 -0.00017704 -0.0012287 -7.6513e-06 0.10919 -0.013104 0 0 0 0 0 0 0 0 0 0 0.016237 0 0 0 0 0 -1.265
8.457 0.045631 0.023802 0.032114 0.038868 0 0.040115 -0.00060703 -0.00012261 -0.00096778 -0.00028443 0.1065 -0.013156 0 0 0 0 0 0 0 0 0 0 0.0087472 0 0 0 0 0 -1.1393
8.4609 0.039238 0.018207 0.019796 0.019348 0 0.030068 -0.00062416 0.00038356 -0.00017272 -0.00024156 0.11132 -0.0131 0 0 0 0 0 0 0 0 0 0 0.0096681 0 0 0 0 0 -1.1094
8.4648 0.032513 0.016908 0.015909 0.000425 0 0.016339 -8.8605e-05 0.0012332 0.00071377 0.00024301 0.12007 -0.012943 0 0 0 0 0 0 0 0 0 0 0.01088 0 0 0 0 0 -1.1633
8.4688 0.027667 0.019064 0.017752 -0.0073227 0 0.0065847 0.00089967 0.0020315 0.0014085 0.00092783 0.12064 -0.01274 0 0 0 0 0 0 0 0 0 0 0.0097437 0 0 0 0 0 -1.1942
8.4727 0.025605 0.022606 0.019636 0.0011617 0 0.0075047 0.0018998 0.0023569 0.001839 0.0013975 0.10281 -0.012548 0 0 0 0 0 0 0 0 0 0 0.014755 0 0 0 0 0 -1.0953
8.4766 0.025602 0.025879 0.017947 0.021088 0 0.019451 0.0023979 0.0020853 0.0020158 0.0014096 0.067697 -0.012397 0 0 0 0 0 0 0 0 0 0 0.041842 0 0 0 0 0 -0.85546
8.4805 0.026272 0.028533 0.013939 0.040458 0 0.035556 0.0021828 0.0015124 0.0019615 0.0011113 0.028053 -0.012276 0 0 0 0 0 0 0 0 0 0 0.10382 0 0 0 0 0 -0.57195
8.4844 0.026834 0.031019 0.012116 0.048133 0 0.046232 0.0015214 0.001149 0.0017654 0.00092998 -0.00065099 -0.012142 0 0 0 0 0 0 0 0 0 0 0.20117 0 0 0 0 0 -0.37356
8.4883 0.027529 0.033383 0.015849 0.041445 0 0.045684 0.00096402 0.0013261 0.0016183 0.0012147 -0.010881 -0.011955 0 0 0 0 0 0 0 0 0 0 0.3211 0 0 0 0 0 -0.3209
8.4922 0.028899 0.03463 0.024126 0.027591 0 0.035546 0.00092011 0.001924 0.0016926 0.0019176 -0.0072097 -0.011706 0 0 0 0 0 0 0 0 0 0 0.44437 0 0 0 0 0 -0.36538
8.4961 0.030777 0.033287 0.032157 0.017712 0 0.023077 0.0013518 0.002454 0.0019519 0.0025881 -0.0017286 -0.011425 0 0 0 0 0 0 0 0 0 0 0.55406 0 0 0 0 0 -0.39266
8.5 0.032026 0.02859 0.035127 0.018184 0 0.015534 0.001836 0.0024363 0.0021124 0.0026959 -0.0051401 -0.01115 0 0 0 0 0 0 0 0 0 0 0.63984 0 0 0 0 0 -0.30813
8.5039 0.03129 0.021164 0.031752 0.025807 0 0.015117 0.0019206 0.0017656 0.0018545 0.0020273 -0.020158 -0.010897 0 0 0 0 0 0 0 0 0 0 0.69733 0 0 0 0 0 -0.097782
8.5078 0.028 0.012605 0.024664 0.030567 0 0.018057 0.0014572 0.00076747 0.0011114 0.0008411 -0.040889 -0.010634 0 0 0 0 0 0 0 0 0 0 0.72647 0 0 0 0 0 0.17193
8.5117 0.022723 0.0044455 0.017587 0.023753 0 0.018069 0.00064916 -7.8575e-05 0.00016019 -0.0003224 -0.057317 -0.010309 0 0 0 0 0 0 0 0 0 0 0.73238 0 0 0 0 0 0.40247
8.5156 0.016576 -0.0025486 0.012074 0.0050763 0 0.011182 -0.00016085 -0.00048927 -0.00057879 -0.0010029 -0.061415 -0.009897 0 0 0 0 0 0 0 0 0 0 0.72724 0 0 0 0 0 0.52052
8.5195 0.01037 -0.0082723 0.0066993 -0.016729 0 -0.0016331 -0.00072262 -0.00050052 -0.0008426 -0.0010641 -0.05156 -0.0094363 0 0 0 0 0 0 0 0 0 0 0.72851 0 0 0 0 0 0.51188
8.5234 0.0042579 -0.012736 -0.00082009 -0.030248 0 -0.015495 -0.00093749 -0.00030395 -0.00065645 -0.00066901 -0.033372 -0.0090076 0 0 0 0 0 0 0 0 0 0 0.7512 0 0 0 0 0 0.42145
8.5273 -0.0019005 -0.015799 -0.01084 -0.029725 0 -0.025006 -0.00077915 -1.2748e-05 -0.00021522 -7.7252e-05 -0.016643 -0.0086745 0 0 0 0 0 0 0 0 0 0 0.79842 0 0 0 0 0 0.32553
8.5313 -0.0079736 -0.017423 -0.021043 -0.018998 0 -0.027388 -0.00024976 0.00038852 0.00031364 0.00052929 -0.0097395 -0.00843 0 0 0 0 0 0 0 0 0 0 0.85805 0 0 0 0 0 0.29035
8.5352 -0.013415 -0.018025 -0.028351 -0.0082279 0 -0.023566 0.00054933 0.00088433 0.0008568 0.0010682 -0.014515 -0.0081997 0 0 0 0 0 0 0 0 0 0 0.90986 0 0 0 0 0 0.33577
8.5391 -0.017635 -0.018392 -0.031534 -0.0061752 0 -0.017122 0.0013479 0.0012816 0.0013496 0.0014766 -0.025265 -0.0079028 0 0 0 0 0 0 0 0 0 0 0.93873 0 0 0 0 0 0.4259
8.543 -0.020442 -0.019139 -0.031985 -0.014077 0 -0.012252 0.0017989 0.0012951 0.0016584 0.0016591 -0.033061 -0.0075204 0 0 0 0 0 0 0 0 0 0 0.94394 0 0 0 0 0 0.49715
8.5469 -0.022092 -0.02028 -0.032038 -0.025566 0 -0.011861 0.0017165 0.0008229 0.001642 0.0015277 -0.032765 -0.0071108 0 0 0 0 0 0 0 0 0 0 0.93747 0 0 0 0 0 0.50872
8.5508 -0.022968 -0.021358 -0.032595 -0.032195 0 -0.016405 0.0012442 0.00012508 0.0012946 0.0010802 -0.027255 -0.0067606 0 0 0 0 0 0 0 0 0 0 0.93325 0 0 0 0 0 0.47798
8.5547 -0.023292 -0.021987 -0.032445 -0.029928 0 -0.023743 0.00075904 -0.00032431 0.00079787 0.00043311 -0.025047 -0.0065138 0 0 0 0 0 0 0 0 0 0 0.93697 0 0 0 0 0 0.46806
8.5586 -0.023151 -0.022184 -0.029814 -0.021628 0 -0.030137 0.00057339 -0.00022283 0.00040714 -0.00021271 -0.032827 -0.0063436 0 0 0 0 0 0 0 0 0 0 0.94469 0 0 0 0 0 0.53247
8.5625 -0.022697 -0.02213 -0.024469 -0.014132 0 -0.032177 0.0007119 0.00029509 0.00028405 -0.00063394 -0.049054 -0.0061856 0 0 0 0 0 0 0 0 0 0 0.95001 0 0 0 0 0 0.66112
8.5664 -0.022173 -0.021669 -0.018152 -0.012697 0 -0.028742 0.00097464 0.00078727 0.00044024 -0.00064434 -0.064305 -0.0059994 0 0 0 0 0 0 0 0 0 0 0.95185 0 0 0 0 0 0.77702
8.5703 -0.021639 -0.020228 -0.012955 -0.017262 0 -0.021645 0.0011981 0.00092327 0.00081338 -0.00016745 -0.068381 -0.0057995 0 0 0 0 0 0 0 0 0 0 0.95508 0 0 0 0 0 0.79191
8.5742 -0.020735 -0.017412 -0.0093913 -0.023034 0 -0.014322 0.0014144 0.00079038 0.0013382 0.00067432 -0.058279 -0.0056338 0 0 0 0 0 0 0 0 0 0 0.96428 0 0 0 0 0 0.67702
8.5781 -0.018863 -0.013699 -0.0062623 -0.02444 0 -0.0093828 0.0017293 0.00077804 0.0019041 0.001529 -0.040352 -0.0055328 0 0 0 0 0 0 0 0 0 0 0.97746 0 0 0 0 0 0.48882
8.582 -0.015776 -0.01043 -0.0024857 -0.019199 0 -0.0069881 0.0020712 0.0011491 0.0022771 0.0019481 -0.025012 -0.0054817 0 0 0 0 0 0 0 0 0 0 0.9869 0 0 0 0 0 0.32668
8.5859 -0.012032 -0.008883 0.0010625 -0.009706 0 -0.0054445 0.0021397 0.0017307 0.0021664 0.001674 -0.018694 -0.005437 0 0 0 0 0 0 0 0 0 0 0.98646 0 0 0 0 0 0.25743
8.5898 -0.0088083 -0.0091823 0.0018146 -0.0011632 0 -0.0034734 0.0016788 0.002049 0.0014708 0.00088605 -0.019761 -0.0053673 0 0 0 0 0 0 0 0 0 0 0.97785 0 0 0 0 0 0.26959
8.5938 -0.0071122 -0.010092 -0.0021035 0.0019138 0 -0.0019394 0.00081743 0.0017898 0.00048421 0.00014941 -0.021221 -0.0052773 0 0 0 0 0 0 0 0 0 0 0.96909 0 0 0 0 0 0.29234
8.5977 -0.0070379 -0.0099652 -0.0095965 -0.0015254 0 -0.0031832 7.7859e-05 0.001125 -0.00021424 1.8971e-05 -0.017227 -0.0051953 0 0 0 0 0 0 0 0 0 0 0.96601 0 0 0 0 0 0.25896
8.6016 -0.0077182 -0.0080428 -0.016745 -0.008565 0 -0.0083515 -4.0412e-05 0.00056979 -0.00018259 0.00057762 -0.0076862 -0.0051395 0 0 0 0 0 0 0 0 0 0 0.96487 0 0 0 0 0 0.15946
8.6055 -0.0080215 -0.004954 -0.019448 -0.014218 0 -0.015233 0.00046357 0.00050389 0.00050006 0.001322 0.0023523 -0.0050995 0 0 0 0 0 0 0 0 0 0 0.95373 0 0 0 0 0 0.041745
8.6094 -0.0073706 -0.0020001 -0.016275 -0.014531 0 -0.018981 0.0010503 0.00083378 0.0012783 0.0015582 0.007212 -0.0050462 0 0 0 0 0 0 0 0 0 0 0.92238 0 0 0 0 0 -0.03305
8.6133 -0.0059853 4.0056e-05 -0.0090735 -0.0090407 0 -0.015599 0.0011335 0.0011358 0.001603 0.0010113 0.0049697 -0.004959 0 0 0 0 0 0 0 0 0 0 0.87227 0 0 0 0 0 -0.040092
8.6172 -0.0044213 0.0014514 -0.0010676 -0.0010234 0 -0.0054219 0.00066406 0.0011304 0.0014168 0.00011201 -0.0013897 -0.004845 0 0 0 0 0 0 0 0 0 0 0.81766 0 0 0 0 0 -0.0066473
8.6211 -0.0029225 0.0030398 0.0055702 0.004795 0 0.0065145 0.00022041 0.00099435 0.0011688 -0.00033318 -0.0062025 -0.0047351 0 0 0 0 0 0 0 0 0 0 0.77616 0 0 0 0 0 0.01231
8.625 -0.0012148 0.0051504 0.010497 0.0056329 0 0.013821 0.00047455 0.0011762 0.0013321 0.00016699 -0.0047276 -0.0046659 0 0 0 0 0 0 0 0 0 0 0.75628 0 0 0 0 0 -0.025214
8.6289 0.0011254 0.0072739 0.014134 0.0027114 0 0.013305 0.0015222 0.0018916 0.0019009 0.0013416 0.0041067 -0.0046605 0 0 0 0 0 0 0 0 0 0 0.75166 0 0 0 0 0 -0.12154
8.6328 0.0041601 0.0086099 0.01645 0.00027233 0 0.0071456 0.0027298 0.0028143 0.002383 0.0023636 0.01707 -0.0047185 0 0 0 0 0 0 0 0 0 0 0.74647 0 0 0 0 0 -0.24116
8.6367 0.0074536 0.0089644 0.017128 0.0021557 0 0.0010936 0.0032688 0.0033029 0.0023059 0.0025336 0.028338 -0.0048136 0 0 0 0 0 0 0 0 0 0 0.72715 0 0 0 0 0 -0.33528
8.6406 0.010406 0.0090449 0.016722 0.0086505 0 0.00025214 0.002839 0.0029664 0.0017196 0.0018358 0.032858 -0.0048991 0 0 0 0 0 0 0 0 0 0 0.69158 0 0 0 0 0 -0.37228
8.6445 0.012691 0.009852 0.016994 0.016299 0 0.0057249 0.0018961 0.0020295 0.001167 0.00088677 0.029683 -0.0049244 0 0 0 0 0 0 0 0 0 0 0.6493 0 0 0 0 0 -0.35683
8.6484 0.014378 0.011773 0.01942 0.020873 0 0.014385 0.0011837 0.0011435 0.0011358 0.00036236 0.023022 -0.0048603 0 0 0 0 0 0 0 0 0 0 0.61372 0 0 0 0 0 -0.32721
8.6523 0.015697 0.01424 0.02313 0.020902 0 0.021445 0.0010465 0.00082574 0.0015511 0.00045225 0.019707 -0.0047199 0 0 0 0 0 0 0 0 0 0 0.5928 0 0 0 0 0 -0.33091
8.6563 0.016741 0.016218 0.024688 0.018537 0 0.023606 0.0011965 0.0010624 0.001848 0.00081769 0.024333 -0.0045547 0 0 0 0 0 0 0 0 0 0 0.58477 0 0 0 0 0 -0.39193
8.6602 0.017391 0.016998 0.020636 0.016992 0 0.020658 0.0011251 0.0014253 0.001565 0.0010176 0.035605 -0.0044211 0 0 0 0 0 0 0 0 0 0 0.58113 0 0 0 0 0 -0.49128
8.6641 0.017452 0.016553 0.010863 0.017081 0 0.014921 0.00069492 0.0015374 0.00084819 0.00093238 0.04708 -0.0043382 0 0 0 0 0 0 0 0 0 0 0.57372 0 0 0 0 0 -0.57729
8.668 0.016783 0.01526 -0.00045008 0.016329 0 0.009394 0.00028505 0.0013975 0.00032008 0.00077392 0.052042 -0.004271 0 0 0 0 0 0 0 0 0 0 0.56055 0 0 0 0 0 -0.60104
8.6719 0.015297 0.013405 -0.0076149 0.011711 0 0.005982 0.0003423 0.0012574 0.0004189 0.0007328 0.048629 -0.0041562 0 0 0 0 0 0 0 0 0 0 0.54625 0 0 0 0 0 -0.5512
8.6758 0.012935 0.01101 -0.0077669 0.0033965 0 0.0047021 0.00082765 0.0012339 0.0008806 0.00069014 0.040856 -0.0039526 0 0 0 0 0 0 0 0 0 0 0.53749 0 0 0 0 0 -0.46001
8.6797 0.0097894 0.0080625 -0.0029082 -0.0043456 0 0.0041265 0.0011652 0.0011139 0.00092983 0.00032927 0.034727 -0.003675 0 0 0 0 0 0 0 0 0 0 0.53712 0 0 0 0 0 -0.37518
8.6836 0.00628 0.004781 0.002192 -0.0064107 0 0.0026853 0.00078759 0.00058688 4.1136e-05 -0.00046615 0.033011 -0.0033842 0 0 0 0 0 0 0 0 0 0 0.54181 0 0 0 0 0 -0.32144
8.6875 0.0031296 0.001577 0.0042478 -0.0015363 0 1.0722e-06 -0.00025276 -0.00033337 -0.0014658 -0.0013673 0.033386 -0.0031427 0 0 0 0 0 0 0 0 0 0 0.54495 0 0 0 0 0 -0.2853
8.6914 0.00097622 -0.0012216 0.0038722 0.005991 0 -0.0027333 -0.0012352 -0.0011687 -0.002611 -0.0018076 0.031338 -0.0029744 0 0 0 0 0 0 0 0 0 0 0.54255 0 0 0 0 0 -0.23481
8.6953 -0.00012643 -0.0035342 0.0040241 0.0094818 0 -0.0037988 -0.0013723 -0.0013216 -0.0025891 -0.0014771 0.024772 -0.0028595 0 0 0 0 0 0 0 0 0 0 0.53706 0 0 0 0 0 -0.15425
8.6992 -0.00082934 -0.0053961 0.0062641 0.0052922 0 -0.0027339 -0.00051269 -0.00061108 -0.0014886 -0.00062772 0.015861 -0.0027606 0 0 0 0 0 0 0 0 0 0 0.53582 0 0 0 0 0 -0.060508
8.7031 -0.0019915 -0.0067273 0.0087064 -0.004167 0 -0.0012539 0.00070895 0.00051355 -0.00022302 0.0001189 0.0086437 -0.0026506 0 0 0 0 0 0 0 0 0 0 0.54534 0 0 0 0 0 0.013262
8.707 -0.0039113 -0.0073181 0.0077867 -0.012467 0 -0.0021059 0.0014093 0.0013074 0.00025942 0.00029288 0.0050182 -0.0025197 0 0 0 0 0 0 0 0 0 0 0.56669 0 0 0 0 0 0.049367
8.7109 -0.0059796 -0.0070659 0.0020783 -0.014369 0 -0.0064535 0.0011803 0.0013206 -0.00023841 -5.578e-05 0.0031009 -0.0023638 0 0 0 0 0 0 0 0 0 0 0.59606 0 0 0 0 0 0.061567
8.7148 -0.0071405 -0.0061628 -0.0057345 -0.0096828 0 -0.012084 0.00035978 0.00071737 -0.001074 -0.00046689 -0.00073375 -0.002176 0 0 0 0 0 0 0 0 0 0 0.6299 0 0 0 0 0 0.081096
8.7188 -0.0068174 -0.0049669 -0.010851 -0.0027225 0 -0.014495 -0.00033815 5.8929e-05 -0.0013953 -0.00052291 -0.0084413 -0.0019557 0 0 0 0 0 0 0 0 0 0 0.66918 0 0 0 0 0 0.12791
8.7227 -0.0054802 -0.0036819 -0.010542 0.0016237 0 -0.010512 -0.0004399 -0.00021119 -0.00087242 -0.00020444 -0.018833 -0.0017224 0 0 0 0 0 0 0 0 0 0 0.71795 0 0 0 0 0 0.19503
8.7266 -0.0043082 -0.0022399 -0.0065565 0.0014991 0 -0.0014911 -2.3036e-05 -9.7391e-05 0.00011044 0.0001612 -0.029021 -0.0015139 0 0 0 0 0 0 0 0 0 0 0.77697 0 0 0 0 0 0.25861
8.7305 -0.0042158 -0.00058012 -0.0034587 -0.0014853 0 0.0069807 0.00047852 6.7075e-05 0.00088684 0.00025843 -0.036877 -0.0013622 0 0 0 0 0 0 0 0 0 0 0.8388 0 0 0 0 0 0.30095
8.7344 -0.0051014 0.00098444 -0.0044513 -0.0045734 0 0.0091348 0.0007006 1.06e-05 0.0010917 7.6519e-05 -0.042085 -0.0012671 0 0 0 0 0 0 0 0 0 0 0.8901 0 0 0 0 0 0.32335
8.7383 -0.0059843 0.0018185 -0.0085509 -0.0062335 0 0.0036283 0.00059355 -0.00021807 0.00087357 -0.00012365 -0.045388 -0.0011952 0 0 0 0 0 0 0 0 0 0 0.92031 0 0 0 0 0 0.33949
8.7422 -0.0058851 0.0015379 -0.01159 -0.0064975 0 -0.0052677 0.00033638 -0.00034462 0.00063824 -8.6572e-05 -0.047552 -0.001106 0 0 0 0 0 0 0 0 0 0 0.92932 0 0 0 0 0 0.36015
8.7461 -0.00464 0.0005752 -0.0099116 -0.0056685 0 -0.011023 0.00010857 -0.00017139 0.00065836 0.00021594 -0.049276 -0.00098242 0 0 0 0 0 0 0 0 0 0 0.9269 0 0 0 0 0 0.38565
8.75 -0.0029372 6.1122e-05 -0.0033203 -0.0033712 0 -0.00988 -2.084e-05 0.00023633 0.0009151 0.00061165 -0.05153 -0.00083574 0 0 0 0 0 0 0 0 0 0 0.92429 0 0 0 0 0 0.40989
8.7539 -0.001602 0.00095678 0.0051477 0.00086787 0 -0.0032844 -3.2761e-05 0.00064186 0.0012284 0.00092166 -0.054959 -0.00068339 0 0 0 0 0 0 0 0 0 0 0.92565 0 0 0 0 0 0.42627
8.7578 -0.00082184 0.0031821 0.011968 0.0063356 0 0.0040916 0.00011975 0.0008716 0.0014516 0.0010941 -0.058364 -0.00052571 0 0 0 0 0 0 0 0 0 0 0.92742 0 0 0 0 0 0.42624
8.7617 1.7602e-06 0.0056346 0.015653 0.010892 0 0.0085464 0.00047248 0.0009388 0.0015282 0.0011643 -0.058155 -0.00034818 0 0 0 0 0 0 0 0 0 0 0.92533 0 0 0 0 0 0.39463
8.7656 0.0017141 0.0072201 0.017041 0.012412 0 0.0098871 0.00094652 0.00095808 0.0014364 0.0011424 -0.050413 -0.00014659 0 0 0 0 0 0 0 0 0 0 0.92097 0 0 0 0 0 0.31358
8.7695 0.0047235 0.0080107 0.017708 0.010696 0 0.010449 0.001341 0.00098588 0.001176 0.00099342 -0.034599 5.5531e-05 0 0 0 0 0 0 0 0 0 0 0.91996 0 0 0 0 0 0.1779
8.7734 0.0087643 0.0094209 0.018485 0.0080134 0 0.012256 0.0014782 0.0009792 0.00084878 0.00073598 -0.015502 0.00022271 0 0 0 0 0 0 0 0 0 0 0.92287 0 0 0 0 0 0.0085033
8.7773 0.013218 0.013142 0.019363 0.0076975 0 0.015413 0.0013665 0.0009039 0.00069924 0.00051684 -0.00088205 0.00034615 0 0 0 0 0 0 0 0 0 0 0.91854 0 0 0 0 0 -0.15344
8.7813 0.017615 0.019725 0.020374 0.011954 0 0.019012 0.0012005 0.00084186 0.00097729 0.00052762 0.0040193 0.00046626 0 0 0 0 0 0 0 0 0 0 0.88883 0 0 0 0 0 -0.27288
8.7852 0.021886 0.028066 0.022084 0.02059 0 0.022916 0.0011796 0.00094682 0.001689 0.00081281 0.00061655 0.00065001 0 0 0 0 0 0 0 0 0 0 0.82282 0 0 0 0 0 -0.34761
8.7891 0.026256 0.036219 0.025105 0.031402 0 0.028055 0.0013221 0.0012759 0.0024813 0.0011675 -0.0039515 0.00093769 0 0 0 0 0 0 0 0 0 0 0.72828 0 0 0 0 0 -0.41075
8.793 0.030989 0.042782 0.029382 0.041584 0 0.034905 0.0014598 0.0016755 0.0028341 0.001263 -0.0022548 0.0013075 0 0 0 0 0 0 0 0 0 0 0.62858 0 0 0 0 0 -0.50442
8.7969 0.036211 0.047636 0.034231 0.049062 0 0.042168 0.0014142 0.0018593 0.0024476 0.00091816 0.0080343 0.0016941 0 0 0 0 0 0 0 0 0 0 0.54585 0 0 0 0 0 -0.64568
8.8008 0.04183 0.051506 0.039133 0.053159 0 0.04759 0.0011697 0.001628 0.0015003 0.00027684 0.023212 0.002049 0 0 0 0 0 0 0 0 0 0 0.48408 0 0 0 0 0 -0.81387
8.8047 0.047489 0.054942 0.044295 0.054603 0 0.050296 0.00087699 0.0010373 0.00054258 -0.00027565 0.037473 0.002387 0 0 0 0 0 0 0 0 0 0 0.42698 0 0 0 0 0 -0.96948
8.8086 0.052559 0.057773 0.050231 0.055039 0 0.051978 0.00070249 0.00037141 0.00010603 -0.00039282 0.047972 0.0027769 0 0 0 0 0 0 0 0 0 0 0.35292 0 0 0 0 0 -1.0877
8.8125 0.05633 0.059473 0.056805 0.056096 0 0.055232 0.0006928 -4.446e-05 0.00035059 -1.1038e-05 0.056727 0.0032824 0 0 0 0 0 0 0 0 0 0 0.25386 0 0 0 0 0 -1.1782
8.8164 0.058417 0.059958 0.062948 0.058338 0 0.060538 0.00078074 -3.3083e-05 0.0010147 0.00062889 0.068191 0.0039076 0 0 0 0 0 0 0 0 0 0 0.14196 0 0 0 0 0 -1.2755
8.8203 0.059103 0.059908 0.067496 0.060872 0 0.065245 0.00089259 0.00037048 0.0016578 0.001171 0.085009 0.0045956 0 0 0 0 0 0 0 0 0 0 0.038658 0 0 0 0 0 -1.4089
8.8242 0.059267 0.060286 0.070296 0.062205 0 0.066137 0.0010153 0.00097892 0.0019603 0.0013763 0.10548 0.0052806 0 0 0 0 0 0 0 0 0 0 -0.043123 0 0 0 0 0 -1.5766
8.8281 0.059821 0.06153 0.072246 0.061881 0 0.063244 0.0011548 0.0015544 0.0018615 0.0012369 0.12442 0.0059436 0 0 0 0 0 0 0 0 0 0 -0.10744 0 0 0 0 0 -1.7428
8.832 0.061056 0.063205 0.074066 0.061356 0 0.060717 0.0012605 0.0018928 0.0015036 0.00093598 0.13653 0.0066235 0 0 0 0 0 0 0 0 0 0 -0.16759 0 0 0 0 0 -1.8597
8.8359 0.062481 0.06436 0.075078 0.062879 0 0.063156 0.0012348 0.001889 0.0010999 0.00071762 0.1398 0.0073796 0 0 0 0 0 0 0 0 0 0 -0.23064 0 0 0 0 0 -1.8999
8.8398 0.063302 0.064189 0.073474 0.067019 0 0.070503 0.001032 0.0015876 0.00083142 0.0007504 0.13716 0.0082462 0 0 0 0 0 0 0 0 0 0 -0.28936 0 0 0 0 0 -1.8768
8.8438 0.063112 0.062364 0.067993 0.071162 0 0.076689 0.00073227 0.0011773 0.00078573 0.0010344 0.13527 0.0092196 0 0 0 0 0 0 0 0 0 0 -0.32906 0 0 0 0 0 -1.8394
8.8477 0.062077 0.058906 0.059334 0.070851 0 0.074076 0.00048783 0.00088726 0.00091564 0.0013885 0.14071 0.010282 0 0 0 0 0 0 0 0 0 0 -0.34245 0 0 0 0 0 -1.8406
8.8516 0.06043 0.05392 0.049752 0.063303 0 0.060141 0.00038582 0.00082794 0.0010438 0.0015464 0.15555 0.011429 0 0 0 0 0 0 0 0 0 0 -0.33788 0 0 0 0 0 -1.8979
8.8555 0.057814 0.047588 0.041131 0.050087 0 0.040314 0.00037663 0.00090289 0.00096378 0.0013383 0.17479 0.012663 0 0 0 0 0 0 0 0 0 0 -0.33306 0 0 0 0 0 -1.9739
8.8594 0.053263 0.040353 0.033563 0.036304 0 0.024101 0.00034851 0.00089416 0.00061024 0.00084356 0.18835 0.013972 0 0 0 0 0 0 0 0 0 0 -0.33962 0 0 0 0 0 -1.9937
8.8633 0.046027 0.032935 0.025998 0.026709 0 0.017742 0.00026346 0.00066779 0.00015844 0.00037189 0.18697 0.015308 0 0 0 0 0 0 0 0 0 0 -0.35243 0 0 0 0 0 -1.892
8.8672 0.036541 0.025948 0.018288 0.022154 0 0.019777 0.00019418 0.00031366 -7.3659e-05 0.00024074 0.16824 0.016619 0 0 0 0 0 0 0 0 0 0 -0.35298 0 0 0 0 0 -1.6575
8.8711 0.026539 0.019402 0.012211 0.019485 0 0.023106 0.00021636 7.5318e-05 0.00012075 0.00050987 0.13817 0.017882 0 0 0 0 0 0 0 0 0 0 -0.32325 0 0 0 0 0 -1.338
8.875 0.017969 0.012595 0.0099416 0.014807 0 0.021155 0.00028834 0.0001258 0.00064482 0.00091465 0.10675 0.019131 0 0 0 0 0 0 0 0 0 0 -0.2577 0 0 0 0 0 -1.0045
8.8789 0.011522 0.0045811 0.011161 0.0068175 0 0.012417 0.00028076 0.00040943 0.0011626 0.001092 0.08119 0.020421 0 0 0 0 0 0 0 0 0 0 -0.1631 0 0 0 0 0 -0.70292
8.8828 0.0060386 -0.0051499 0.011879 -0.0028804 0 -0.00014381 0.00014764 0.00071296 0.0013844 0.00091691 0.062694 0.021777 0 0 0 0 0 0 0 0 0 0 -0.047837 0 0 0 0 0 -0.43672
8.8867 -0.00060432 -0.016353 0.0067382 -0.012351 0 -0.013151 4.357e-05 0.00089365 0.0013117 0.00063206 0.048923 0.023159 0 0 0 0 0 0 0 0 0 0 0.088373 0 0 0 0 0 -0.19018
8.8906 -0.0098228 -0.028294 -0.0068035 -0.021699 0 -0.025792 0.0002135 0.001017 0.0012045 0.00061913 0.038703 0.024491 0 0 0 0 0 0 0 0 0 0 0.25434 0 0 0 0 0 0.037061
8.8945 -0.021274 -0.040261 -0.026242 -0.032616 0 -0.039108 0.00072111 0.0012425 0.0012998 0.0010058 0.033191 0.025721 0 0 0 0 0 0 0 0 0 0 0.45642 0 0 0 0 0 0.22711
8.8984 -0.033284 -0.051828 -0.046041 -0.045824 0 -0.053232 0.0012903 0.0015696 0.0015637 0.0014876 0.031829 0.026858 0 0 0 0 0 0 0 0 0 0 0.68682 0 0 0 0 0 0.37919
8.9023 -0.0443 -0.062714 -0.062225 -0.059591 0 -0.066165 0.0014675 0.0017367 0.0017304 0.0015669 0.027904 0.027957 0 0 0 0 0 0 0 0 0 0 0.92251 0 0 0 0 0 0.5434
8.9063 -0.054031 -0.072548 -0.075232 -0.07133 0 -0.075473 0.001005 0.0014328 0.0015917 0.0010134 0.010232 0.029056 0 0 0 0 0 0 0 0 0 0 1.1374 0 0 0 0 0 0.80429
8.9102 -0.063298 -0.080902 -0.088276 -0.080586 0 -0.080845 0.00011604 0.00064868 0.0012367 0.00011562 -0.02831 0.030133 0 0 0 0 0 0 0 0 0 0 1.3193 0 0 0 0 0 1.2134
8.9141 -0.072854 -0.087607 -0.10286 -0.089728 0 -0.084511 -0.00065637 -0.00019725 0.0009849 -0.00053565 -0.082652 0.03112 0 0 0 0 0 0 0 0 0 0 1.478 0 0 0 0 0 1.7284
8.918 -0.082387 -0.092976 -0.1161 -0.10094 0 -0.089078 -0.00086472 -0.00054862 0.0010647 -0.00055111 -0.13648 0.031959 0 0 0 0 0 0 0 0 0 0 1.6386 0 0 0 0 0 2.2229
8.9219 -0.090666 -0.097645 -0.12281 -0.11243 0 -0.095286 -0.00049748 -0.00019636 0.0013602 -7.2031e-05 -0.17328 0.032653 0 0 0 0 0 0 0 0 0 0 1.8233 0 0 0 0 0 2.5731
8.9258 -0.096695 -0.10217 -0.12077 -0.11856 0 -0.10211 6.4773e-05 0.00049704 0.0014981 0.00038303 -0.1884 0.03325 0 0 0 0 0 0 0 0 0 0 2.0361 0 0 0 0 0 2.7489
8.9297 -0.10073 -0.10674 -0.11371 -0.11496 0 -0.10879 0.00041332 0.00088825 0.00121 0.00040879 -0.19128 0.033796 0 0 0 0 0 0 0 0 0 0 2.2608 0 0 0 0 0 2.8276
8.9336 -0.10416 -0.11129 -0.10886 -0.10434 0 -0.11601 0.00044052 0.00063108 0.0006258 7.7068e-05 -0.19556 0.034286 0 0 0 0 0 0 0 0 0 0 2.4729 0 0 0 0 0 2.9172
8.9375 -0.10833 -0.11571 -0.11071 -0.096653 0 -0.12458 0.0003441 1.1418e-05 0.0002018 -0.00016626 -0.2069 0.034675 0 0 0 0 0 0 0 0 0 0 2.6553 0 0 0 0 0 3.0616
8.9414 -0.11335 -0.11995 -0.11685 -0.10203 0 -0.13309 0.0003552 -0.00029659 0.0003304 3.5966e-05 -0.22032 0.034919 0 0 0 0 0 0 0 0 0 0 2.8059 0 0 0 0 0 3.2203
8.9453 -0.11791 -0.12371 -0.12022 -0.12183 0 -0.13769 0.000498 0.0001452 0.00098176 0.00057724 -0.22946 0.035021 0 0 0 0 0 0 0 0 0 0 2.9317 0 0 0 0 0 3.339
8.9492 -0.12031 -0.12632 -0.116 -0.14587 0 -0.13516 0.0006158 0.0011062 0.0017053 0.00095983 -0.23734 0.03502 0 0 0 0 0 0 0 0 0 0 3.0383 0 0 0 0 0 3.4337
8.9531 -0.11982 -0.12699 -0.10687 -0.15932 0 -0.12634 0.00059457 0.0018617 0.0019938 0.00075011 -0.25613 0.034947 0 0 0 0 0 0 0 0 0 0 3.1227 0 0 0 0 0 3.5916
8.957 -0.11716 -0.12543 -0.10133 -0.15385 0 -0.11633 0.00051379 0.0018337 0.0016945 -1.8298e-06 -0.2943 0.034787 0 0 0 0 0 0 0 0 0 0 3.1788 0 0 0 0 0 3.8768
8.9609 -0.11396 -0.12215 -0.1062 -0.13401 0 -0.11061 0.00055901 0.0011195 0.0011206 -0.00075703 -0.34366 0.03449 0 0 0 0 0 0 0 0 0 0 3.2076 0 0 0 0 0 4.23
8.9648 -0.11157 -0.11813 -0.11993 -0.11333 0 -0.11062 0.00080622 0.00042058 0.00078761 -0.0009002 -0.38029 0.034019 0 0 0 0 0 0 0 0 0 0 3.2224 0 0 0 0 0 4.4729
8.9688 -0.11024 -0.11395 -0.13289 -0.10367 0 -0.11312 0.0011236 0.000431 0.0010019 -0.00021896 -0.38141 0.033386 0 0 0 0 0 0 0 0 0 0 3.2399 0 0 0 0 0 4.4308
8.9727 -0.10917 -0.10926 -0.13492 -0.10685 0 -0.11387 0.0012909 0.0012274 0.0016226 0.00092822 -0.34375 0.032643 0 0 0 0 0 0 0 0 0 0 3.2649 0 0 0 0 0 4.0734
8.9766 -0.10718 -0.10304 -0.12338 -0.11483 0 -0.11157 0.0011888 0.0021914 0.0021496 0.0018514 -0.28693 0.031836 0 0 0 0 0 0 0 0 0 0 3.2793 0 0 0 0 0 3.5447
8.9805 -0.10348 -0.094591 -0.10482 -0.11724 0 -0.10795 0.00084562 0.0025113 0.002043 0.001961 -0.23815 0.030969 0 0 0 0 0 0 0 0 0 0 3.2494 0 0 0 0 0 3.0528
8.9844 -0.097949 -0.084163 -0.088911 -0.10914 0 -0.10411 0.00031853 0.001813 0.0010496 0.0010886 -0.21192 0.030012 0 0 0 0 0 0 0 0 0 0 3.1466 0 0 0 0 0 2.7164
8.9883 -0.090891 -0.072744 -0.08018 -0.092916 0 -0.097542 -0.00040069 0.0004028 -0.00064606 -0.00045914 -0.20244 0.028945 0 0 0 0 0 0 0 0 0 0 2.9683 0 0 0 0 0 2.5014
8.9922 -0.082659 -0.061126 -0.074844 -0.074261 0 -0.083694 -0.0012946 -0.001016 -0.0024965 -0.0020758 -0.19396 0.02779 0 0 0 0 0 0 0 0 0 0 2.741 0 0 0 0 0 2.292
8.9961 -0.073306 -0.049277 -0.065145 -0.056999 0 -0.061089 -0.0021347 -0.0018467 -0.0038333 -0.0031307 -0.17727 0.026599 0 0 0 0 0 0 0 0 0 0 2.5038 0 0 0 0 0 2.0144
9 -0.062574 -0.036688 -0.046768 -0.041198 0 -0.034473 -0.0024753 -0.0019067 -0.0041657 -0.0032347 -0.15618 0.025407 0 0 0 0 0 0 0 0 0 0 2.2837 0 0 0 0 0 1.6925
9.0039 -0.050169 -0.023352 -0.022556 -0.025056 0 -0.01213 -0.0019593 -0.0013806 -0.0034087 -0.0024111 -0.13916 0.0242 0 0 0 0 0 0 0 0 0 0 2.0808 0 0 0 0 0 1.3941
9.0078 -0.036182 -0.010302 0.00037582 -0.0077061 0 0.00068007 -0.00071208 -0.00058931 -0.0019322 -0.0010933 -0.12701 0.022933 0 0 0 0 0 0 0 0 0 0 1.8744 0 0 0 0 0 1.1379
9.0117 -0.021369 0.0010127 0.016776 0.0096189 0 0.0058715 0.00059095 0.00017674 -0.00038713 9.1134e-05 -0.11032 0.021582 0 0 0 0 0 0 0 0 0 0 1.6412 0 0 0 0 0 0.86673
9.0156 -0.0070113 0.010072 0.026745 0.024299 0 0.010161 0.001162 0.00068992 0.00061599 0.00066908 -0.079676 0.020183 0 0 0 0 0 0 0 0 0 0 1.372 0 0 0 0 0 0.51194
9.0195 0.0056831 0.018052 0.033866 0.033679 0 0.018586 0.00073476 0.00079974 0.00080696 0.00059012 -0.037129 0.018811 0 0 0 0 0 0 0 0 0 0 1.0737 0 0 0 0 0 0.075445
9.0234 0.016312 0.027103 0.040706 0.036427 0 0.030509 -0.00017177 0.00052189 0.00035907 0.00021393 0.0042021 0.017521 0 0 0 0 0 0 0 0 0 0 0.75935 0 0 0 0 0 -0.36442
9.0273 0.025561 0.03857 0.046649 0.034025 0 0.041911 -0.00065061 0.00011783 -0.00025861 1.0431e-05 0.033065 0.016307 0 0 0 0 0 0 0 0 0 0 0.43607 0 0 0 0 0 -0.73444
9.0313 0.034695 0.051664 0.049979 0.031809 0 0.050935 -0.0001623 -2.8565e-06 -0.00057714 0.00020366 0.052943 0.015114 0 0 0 0 0 0 0 0 0 0 0.10401 0 0 0 0 0 -1.0527
9.0352 0.044527 0.063809 0.051353 0.037673 0 0.060094 0.0010117 0.00042489 -0.00038457 0.00064598 0.081419 0.013905 0 0 0 0 0 0 0 0 0 0 -0.2352 0 0 0 0 0 -1.4279
9.0391 0.054638 0.072485 0.05429 0.057332 0 0.072389 0.0020309 0.0012595 0.00020022 0.0010115 0.13556 0.012714 0 0 0 0 0 0 0 0 0 0 -0.56952 0 0 0 0 0 -1.9653
9.043 0.063568 0.077075 0.061684 0.088495 0 0.085794 0.0022416 0.0019985 0.00085406 0.001116 0.21625 0.01163 0 0 0 0 0 0 0 0 0 0 -0.8773 0 0 0 0 0 -2.6644
9.0469 0.069908 0.079182 0.072021 0.11922 0 0.093183 0.0017348 0.002161 0.0012763 0.0010694 0.30516 0.010729 0 0 0 0 0 0 0 0 0 0 -1.1386 0 0 0 0 0 -3.3986
9.0508 0.073448 0.081165 0.079807 0.13398 0 0.089246 0.0012211 0.0017038 0.0013716 0.0011371 0.37622 0.0099995 0 0 0 0 0 0 0 0 0 0 -1.3474 0 0 0 0 0 -3.9891
9.0547 0.075386 0.084145 0.080545 0.12455 0 0.077754 0.0013588 0.0010842 0.0012825 0.0014646 0.41088 0.0093511 0 0 0 0 0 0 0 0 0 0 -1.5147 0 0 0 0 0 -4.3016
9.0586 0.077349 0.08706 0.075577 0.097263 0 0.070617 0.0021624 0.00087593 0.0012524 0.0019317 0.40573 0.008684 0 0 0 0 0 0 0 0 0 0 -1.6585 0 0 0 0 0 -4.2962
9.0625 0.079989 0.08748 0.07152 0.069591 0 0.077617 0.0030111 0.0012567 0.0014077 0.0022555 0.37022 0.0079788 0 0 0 0 0 0 0 0 0 0 -1.7891 0 0 0 0 0 -4.0184
9.0664 0.082327 0.083416 0.074057 0.057363 0 0.095699 0.0032095 0.0018272 0.0016113 0.0022182 0.321 0.0073161 0 0 0 0 0 0 0 0 0 0 -1.9026 0 0 0 0 0 -3.5765
9.0703 0.082425 0.074726 0.081707 0.062737 0 0.10881 0.0025606 0.0019413 0.0015237 0.0018013 0.27842 0.0068106 0 0 0 0 0 0 0 0 0 0 -1.9861 0 0 0 0 0 -3.1311
9.0742 0.078831 0.063163 0.085897 0.073208 0 0.10031 0.0014601 0.0012705 0.00086928 0.0011419 0.26344 0.00651 0 0 0 0 0 0 0 0 0 0 -2.0298 0 0 0 0 0 -2.8706
9.0781 0.07162 0.051208 0.078032 0.072851 0 0.067868 0.00049952 0.00011224 -0.00026683 0.00041563 0.2896 0.0063475 0 0 0 0 0 0 0 0 0 0 -2.0344 0 0 0 0 0 -2.933
9.082 0.062232 0.040662 0.057406 0.056092 0 0.027345 9.4877e-06 -0.00081868 -0.0013638 -0.00020729 0.3513 0.006188 0 0 0 0 0 0 0 0 0 0 -2.0063 0 0 0 0 0 -3.2959
9.0859 0.05234 0.031885 0.032469 0.031921 0 0.0012606 -5.2525e-05 -0.00092906 -0.0017358 -0.00052869 0.41842 0.0059301 0 0 0 0 0 0 0 0 0 0 -1.9453 0 0 0 0 0 -3.7236
9.0898 0.042755 0.024014 0.013871 0.014993 0 0.0013058 0.00013884 -0.0001617 -0.0010034 -0.00034323 0.44755 0.0055787 0 0 0 0 0 0 0 0 0 0 -1.8364 0 0 0 0 0 -3.8597
9.0938 0.033231 0.01577 0.0054582 0.012023 0 0.019636 0.00052968 0.0010244 0.00057852 0.00040573 0.40741 0.0052296 0 0 0 0 0 0 0 0 0 0 -1.6557 0 0 0 0 0 -3.4391
9.0977 0.023169 0.0063083 0.0015263 0.016024 0 0.035879 0.0011619 0.0020307 0.002221 0.0014526 0.30154 0.0049817 0 0 0 0 0 0 0 0 0 0 -1.386 0 0 0 0 0 -2.4799
9.1016 0.012454 -0.0043676 -0.0070652 0.01347 0 0.033057 0.0019385 0.0025062 0.0030972 0.0022476 0.1696 0.0048519 0 0 0 0 0 0 0 0 0 0 -1.0316 0 0 0 0 0 -1.2982
9.1055 0.0016538 -0.01551 -0.023695 -0.0026318 0 0.0087922 0.0025084 0.0024641 0.0028859 0.0022895 0.063528 0.004762 0 0 0 0 0 0 0 0 0 0 -0.62061 0 0 0 0 0 -0.31686
9.1094 -0.0085001 -0.026117 -0.042427 -0.026128 0 -0.026166 0.002478 0.0021295 0.0019581 0.0015342 0.014584 0.0046021 0 0 0 0 0 0 0 0 0 0 -0.19063 0 0 0 0 0 0.20268
9.1133 -0.017758 -0.035468 -0.053508 -0.043667 0 -0.058192 0.0017846 0.0017277 0.0010732 0.00050691 0.015125 0.0043143 0 0 0 0 0 0 0 0 0 0 0.22847 0 0 0 0 0 0.31254
9.1172 -0.026474 -0.043383 -0.052634 -0.04744 0 -0.079413 0.00083918 0.001387 0.00082826 -5.3562e-05 0.027152 0.0039284 0 0 0 0 0 0 0 0 0 0 0.6248 0 0 0 0 0 0.31334
9.1211 -0.035098 -0.050014 -0.045085 -0.04273 0 -0.0884 0.00023605 0.0011566 0.0012705 0.00022096 0.0096132 0.0035251 0 0 0 0 0 0 0 0 0 0 1.0016 0 0 0 0 0 0.53408
9.125 -0.043531 -0.055332 -0.040655 -0.043171 0 -0.085726 0.00025188 0.0010326 0.0019323 0.0010054 -0.055866 0.0031646 0 0 0 0 0 0 0 0 0 0 1.3676 0 0 0 0 0 1.1208
9.1289 -0.050909 -0.058729 -0.044199 -0.057976 0 -0.071614 0.00060522 0.00095113 0.002215 0.0015301 -0.15694 0.0028399 0 0 0 0 0 0 0 0 0 0 1.7296 0 0 0 0 0 1.9677
9.1328 -0.05599 -0.059146 -0.050821 -0.082487 0 -0.048632 0.00073636 0.00081152 0.0018167 0.0012272 -0.26172 0.0024858 0 0 0 0 0 0 0 0 0 0 2.0913 0 0 0 0 0 2.8078
9.1367 -0.05779 -0.055766 -0.050456 -0.10036 0 -0.025066 0.0003785 0.00058064 0.00091997 0.00023656 -0.33863 0.0020296 0 0 0 0 0 0 0 0 0 0 2.4525 0 0 0 0 0 3.3794
9.1406 -0.056006 -0.048792 -0.037663 -0.095624 0 -0.012717 -0.0001171 0.00039973 5.7302e-05 -0.0006708 -0.37252 0.00144 0 0 0 0 0 0 0 0 0 0 2.8062 0 0 0 0 0 3.5643
9.1445 -0.051042 -0.0397 -0.017535 -0.064951 0 -0.018755 -5.0536e-05 0.00053817 -0.00022317 -0.00070984 -0.37025 0.00074207 0 0 0 0 0 0 0 0 0 0 3.1329 0 0 0 0 0 3.4352
9.1484 -0.043796 -0.030651 -0.0021874 -0.020941 0 -0.038558 0.00095403 0.0011534 0.0003105 0.00026613 -0.35524 -3.8924e-06 0 0 0 0 0 0 0 0 0 0 3.4041 0 0 0 0 0 3.2051
9.1523 -0.035435 -0.02341 -0.00094828 0.015354 0 -0.057159 0.0024674 0.0020409 0.001416 0.001614 -0.35439 -0.00073847 0 0 0 0 0 0 0 0 0 0 3.5952 0 0 0 0 0 3.1099
9.1563 -0.027227 -0.018499 -0.012926 0.026861 0 -0.059617 0.0034441 0.0026481 0.0024767 0.0023721 -0.38293 -0.0014315 0 0 0 0 0 0 0 0 0 0 3.7035 0 0 0 0 0 3.2774
9.1602 -0.020315 -0.015138 -0.028195 0.0098197 0 -0.042263 0.0029944 0.0024348 0.0028326 0.0019715 -0.43502 -0.0020928 0 0 0 0 0 0 0 0 0 0 3.7512 0 0 0 0 0 3.6514
9.1641 -0.015392 -0.011976 -0.035957 -0.024811 0 -0.015435 0.0011296 0.0013276 0.0021852 0.00063577 -0.48646 -0.0027639 0 0 0 0 0 0 0 0 0 0 3.7686 0 0 0 0 0 4.0228
9.168 -0.012417 -0.0080278 -0.03223 -0.057557 0 0.0045792 -0.001152 -0.00013072 0.00082891 -0.00080773 -0.50954 -0.003494 0 0 0 0 0 0 0 0 0 0 3.7659 0 0 0 0 0 4.1584
9.1719 -0.01061 -0.003161 -0.020909 -0.070456 0 0.0077507 -0.0025456 -0.0011201 -0.0004844 -0.0015177 -0.49029 -0.0043072 0 0 0 0 0 0 0 0 0 0 3.7186 0 0 0 0 0 3.9456
9.1758 -0.0088351 0.0020852 -0.0085493 -0.055979 0 -0.0029128 -0.002365 -0.0011292 -0.0010159 -0.0011727 -0.43538 -0.0051784 0 0 0 0 0 0 0 0 0 0 3.5827 0 0 0 0 0 3.444
9.1797 -0.0061464 0.0070834 0.0014964 -0.020607 0 -0.014563 -0.00098642 -0.00031017 -0.0005407 -9.7072e-05 -0.3632 -0.0060387 0 0 0 0 0 0 0 0 0 0 3.3296 0 0 0 0 0 2.8078
9.1836 -0.0021953 0.011591 0.010424 0.019018 0 -0.014311 0.00051836 0.00069044 0.00049796 0.0010333 -0.28768 -0.0068155 0 0 0 0 0 0 0 0 0 0 2.9721 0 0 0 0 0 2.151
9.1875 0.0027468 0.015808 0.020728 0.045722 0 0.0019127 0.001231 0.0012651 0.0013229 0.0016361 -0.21016 -0.0074842 0 0 0 0 0 0 0 0 0 0 2.5579 0 0 0 0 0 1.4817
9.1914 0.0080975 0.020093 0.032497 0.051716 0 0.027152 0.001019 0.0012746 0.0014009 0.0015144 -0.1268 -0.0080904 0 0 0 0 0 0 0 0 0 0 2.1356 0 0 0 0 0 0.76507
9.1953 0.013372 0.024663 0.04302 0.04235 0 0.048409 0.00047554 0.0010279 0.00080894 0.0008674 -0.043103 -0.0087177 0 0 0 0 0 0 0 0 0 0 1.7225 0 0 0 0 0 0.042342
9.1992 0.018449 0.029504 0.049573 0.030958 0 0.055157 0.00029161 0.00089353 0.00010575 9.5341e-05 0.021518 -0.0094209 0 0 0 0 0 0 0 0 0 0 1.3035 0 0 0 0 0 -0.53172
9.2031 0.023585 0.034502 0.052088 0.02862 0 0.046248 0.00064362 0.00094404 -0.00015846 -0.00043301 0.047377 -0.010178 0 0 0 0 0 0 0 0 0 0 0.85905 0 0 0 0 0 -0.79882
9.207 0.029174 0.039594 0.053013 0.036804 0 0.031132 0.001115 0.00095996 0.00013354 -0.00052651 0.035659 -0.010905 0 0 0 0 0 0 0 0 0 0 0.39349 0 0 0 0 0 -0.76761
9.2109 0.035402 0.044763 0.05479 0.048472 0 0.024085 0.0011642 0.00073689 0.00064362 -0.00020021 0.016587 -0.011525 0 0 0 0 0 0 0 0 0 0 -0.065688 0 0 0 0 0 -0.67875
9.2148 0.041943 0.049914 0.057657 0.056024 0 0.034211 0.00067165 0.0003488 0.00092107 0.00037872 0.033783 -0.012024 0 0 0 0 0 0 0 0 0 0 -0.49637 0 0 0 0 0 -0.87868
9.2188 0.04795 0.054776 0.059756 0.058554 0 0.057762 6.2005e-05 9.2129e-05 0.00077021 0.00097818 0.11535 -0.012454 0 0 0 0 0 0 0 0 0 0 -0.90708 0 0 0 0 0 -1.5881
9.2227 0.052435 0.058969 0.059078 0.061856 0 0.079377 -8.7724e-05 0.00018139 0.00033824 0.0013858 0.25478 -0.012867 0 0 0 0 0 0 0 0 0 0 -1.3285 0 0 0 0 0 -2.7503
9.2266 0.054901 0.062196 0.055247 0.071609 0 0.08327 0.00042704 0.00052368 -8.1949e-05 0.0014732 0.41604 -0.013257 0 0 0 0 0 0 0 0 0 0 -1.7741 0 0 0 0 0 -4.0748
9.2305 0.055787 0.064368 0.04979 0.086565 0 0.066858 0.001262 0.00080964 -0.0002912 0.0012322 0.55627 -0.013558 0 0 0 0 0 0 0 0 0 0 -2.208 0 0 0 0 0 -5.2188
9.2344 0.056305 0.065506 0.045143 0.0984 0 0.045184 0.001836 0.00082668 -0.00025349 0.00077866 0.64592 -0.013718 0 0 0 0 0 0 0 0 0 0 -2.5549 0 0 0 0 0 -5.9471
9.2383 0.057601 0.065465 0.043408 0.098341 0 0.040226 0.0018251 0.00067144 -1.0502e-05 0.00031768 0.67357 -0.013767 0 0 0 0 0 0 0 0 0 0 -2.7529 0 0 0 0 0 -6.1669
9.2422 0.059787 0.063754 0.045393 0.084321 0 0.061933 0.0013922 0.00064517 0.00039018 6.766e-05 0.64025 -0.013808 0 0 0 0 0 0 0 0 0 0 -2.8043 0 0 0 0 0 -5.8805
9.2461 0.061593 0.059687 0.049965 0.062257 0 0.096779 0.00097849 0.00093985 0.00085979 0.00015704 0.55697 -0.01393 0 0 0 0 0 0 0 0 0 0 -2.7782 0 0 0 0 0 -5.1672
9.25 0.06106 0.052892 0.054025 0.040916 0 0.11543 0.0008932 0.0014323 0.0012158 0.00054188 0.44976 -0.014122 0 0 0 0 0 0 0 0 0 0 -2.7583 0 0 0 0 0 -4.2299
9.2539 0.056877 0.043834 0.053799 0.025734 0 0.095451 0.0010865 0.0017887 0.0012525 0.0010083 0.36051 -0.014269 0 0 0 0 0 0 0 0 0 0 -2.7784 0 0 0 0 0 -3.4081
9.2578 0.049406 0.033948 0.04739 0.017055 0 0.040896 0.0012777 0.0017702 0.00092351 0.0012895 0.3303 -0.014249 0 0 0 0 0 0 0 0 0 0 -2.7993 0 0 0 0 0 -3.0466
9.2617 0.040606 0.025162 0.036853 0.013099 0 -0.018178 0.0012602 0.0014407 0.00044801 0.0012438 0.36978 -0.014049 0 0 0 0 0 0 0 0 0 0 -2.7432 0 0 0 0 0 -3.2539
9.2656 0.03289 0.019072 0.027488 0.01326 0 -0.047098 0.0010692 0.0010901 0.00018506 0.00096675 0.44126 -0.013785 0 0 0 0 0 0 0 0 0 0 -2.5551 0 0 0 0 0 -3.7492
9.2695 0.027775 0.016261 0.02394 0.017935 0 -0.031664 0.00088101 0.00097337 0.00034939 0.00073324 0.47561 -0.013612 0 0 0 0 0 0 0 0 0 0 -2.237 0 0 0 0 0 -3.9886
9.2734 0.025292 0.016157 0.025978 0.025865 0 0.013274 0.00079774 0.001123 0.00083068 0.00078183 0.41931 -0.01359 0 0 0 0 0 0 0 0 0 0 -1.8317 0 0 0 0 0 -3.5387
9.2773 0.024433 0.017462 0.028006 0.033169 0 0.057396 0.00075964 0.0013867 0.0012976 0.0010976 0.27685 -0.013629 0 0 0 0 0 0 0 0 0 0 -1.3805 0 0 0 0 0 -2.4194
9.2813 0.0241 0.018794 0.023603 0.03621 0 0.077474 0.00065553 0.0015958 0.0014856 0.0013764 0.11127 -0.013575 0 0 0 0 0 0 0 0 0 0 -0.89807 0 0 0 0 0 -1.1161
9.2852 0.023714 0.01919 0.011571 0.035289 0 0.069777 0.00047254 0.0016644 0.0013793 0.0012261 -0.0024307 -0.013334 0 0 0 0 0 0 0 0 0 0 -0.38421 0 0 0 0 0 -0.21494
9.2891 0.02314 0.018304 -0.0021081 0.034291 0 0.044849 0.00029826 0.0015432 0.0011211 0.00046764 -0.03522 -0.012949 0 0 0 0 0 0 0 0 0 0 0.14729 0 0 0 0 0 0.057173
9.293 0.022265 0.016363 -0.0088061 0.035465 0 0.014103 0.00017822 0.0011475 0.0007804 -0.00069778 -0.025975 -0.012543 0 0 0 0 0 0 0 0 0 0 0.65878 0 0 0 0 0 0.0071893
9.2969 0.020843 0.013994 -0.0046447 0.034701 0 -0.01677 1.6374e-05 0.00041474 0.0002754 -0.0017946 -0.048498 -0.012203 0 0 0 0 0 0 0 0 0 0 1.1117 0 0 0 0 0 0.2156
9.3008 0.018765 0.011903 0.0059448 0.023735 0 -0.042981 -0.00033264 -0.00053321 -0.00044414 -0.0023749 -0.15078 -0.011913 0 0 0 0 0 0 0 0 0 0 1.4988 0 0 0 0 0 1.0562
9.3047 0.016354 0.010421 0.013952 -0.0007783 0 -0.054166 -0.00085592 -0.0013198 -0.0011686 -0.0022892 -0.31603 -0.0116 0 0 0 0 0 0 0 0 0 0 1.8499 0 0 0 0 0 2.3912
9.3086 0.014173 0.0091223 0.013472 -0.029596 0 -0.038365 -0.0012965 -0.0014979 -0.0014718 -0.0017345 -0.47532 -0.011231 0 0 0 0 0 0 0 0 0 0 2.2016 0 0 0 0 0 3.6763
9.3125 0.012369 0.0068655 0.0061934 -0.044037 0 0.0040451 -0.0013258 -0.00089492 -0.0010693 -0.0010748 -0.5582 -0.010865 0 0 0 0 0 0 0 0 0 0 2.5585 0 0 0 0 0 4.3643
9.3164 0.010214 0.0024787 -0.0013636 -0.030429 0 0.051133 -0.00083866 0.00018289 -0.00016022 -0.00059757 -0.53917 -0.010584 0 0 0 0 0 0 0 0 0 0 2.8817 0 0 0 0 0 4.2663
9.3203 0.0064612 -0.0042461 -0.0048357 0.0053065 0 0.068967 -7.8424e-05 0.0011151 0.00064061 -0.00038471 -0.44651 -0.010401 0 0 0 0 0 0 0 0 0 0 3.1185 0 0 0 0 0 3.61
9.3242 0.00042395 -0.012004 -0.0061197 0.037078 0 0.036931 0.0005548 0.0014112 0.00080026 -0.00034557 -0.33467 -0.010217 0 0 0 0 0 0 0 0 0 0 3.2454 0 0 0 0 0 2.8135
9.3281 -0.0071197 -0.018495 -0.01054 0.035984 0 -0.031863 0.00084543 0.0010719 0.00036131 -0.00032648 -0.24889 -0.0099149 0 0 0 0 0 0 0 0 0 0 3.286 0 0 0 0 0 2.2092
9.332 -0.014132 -0.021848 -0.020208 -0.0063049 0 -0.095362 0.00092141 0.00055479 -6.0377e-05 -0.00019204 -0.209 -0.0094761 0 0 0 0 0 0 0 0 0 0 3.2899 0 0 0 0 0 1.9323
9.3359 -0.01867 -0.021956 -0.030681 -0.067412 0 -0.11236 0.0010693 0.00037339 0.00017839 0.00014332 -0.2155 -0.0090269 0 0 0 0 0 0 0 0 0 0 3.2929 0 0 0 0 0 1.9854
9.3398 -0.020357 -0.020611 -0.034701 -0.10776 0 -0.074229 0.0013887 0.00067719 0.0011425 0.00068441 -0.26112 -0.0087409 0 0 0 0 0 0 0 0 0 0 3.2945 0 0 0 0 0 2.3325
9.3438 -0.020717 -0.020198 -0.029424 -0.099232 0 -0.011804 0.0016395 0.0011673 0.0022247 0.0013035 -0.33245 -0.0086856 0 0 0 0 0 0 0 0 0 0 3.2678 0 0 0 0 0 2.8959
9.3477 -0.021969 -0.021872 -0.019796 -0.047123 0 0.028999 0.0014537 0.0013929 0.0026663 0.0017295 -0.40379 -0.008753 0 0 0 0 0 0 0 0 0 0 3.1861 0 0 0 0 0 3.4848
9.3516 -0.025213 -0.024651 -0.014373 0.012399 0 0.022734 0.0007183 0.0011451 0.0022142 0.0016597 -0.43789 -0.0087463 0 0 0 0 0 0 0 0 0 0 3.0394 0 0 0 0 0 3.7904
9.3555 -0.029477 -0.026185 -0.017522 0.038392 0 -0.018241 -0.00024106 0.00060594 0.0013082 0.00097736 -0.4021 -0.0085486 0 0 0 0 0 0 0 0 0 0 2.8299 0 0 0 0 0 3.524
9.3594 -0.03242 -0.0246 -0.02556 0.015224 0 -0.057624 -0.00086609 0.00016039 0.00064926 -8.1008e-05 -0.29112 -0.008222 0 0 0 0 0 0 0 0 0 0 2.5594 0 0 0 0 0 2.6202
[truncated: 898,578 more chars]
