# Supplementary material for: Dataset from dynamic shake-table testing of five full-scale single leaf and cavity URM walls subjected to out-of-plane two-way bending
Source: Data Brief. 2019 Mar 20;24:103854. doi: 10.1016/j.dib.2019.103854 (PMC6480314; doi:10.1016/j.dib.2019.103854)
Supplement: Multimedia component 2 [file mmc2.zip › DATA/CS-000-RF/Test22.txt]

0 0 -0.0023994 0.0065695 -0.00062808 0 -0.00086879 0.00021257 0.00098809 0.00054327 0.0011385 -0.0081086 0.0010633 0 0 0 0 0 0 0 0 0 0 0.78459 0 0 0 0 0 0.093914
0.003906 0.00090617 -0.0041632 0.0071514 -0.0018334 0 -0.0024117 0.00042163 0.001493 0.001575 0.0013113 0.0062822 0.0011178 0 0 0 0 0 0 0 0 0 0 0.75976 0 0 0 0 0 0.00077162
0.007812 0.001706 -0.0035802 0.0056603 -0.0017261 0 -0.0029503 0.00085768 0.0015256 0.0021956 0.001166 0.015117 0.0010251 0 0 0 0 0 0 0 0 0 0 0.71761 0 0 0 0 0 -0.076751
0.011718 0.0022339 -0.0011813 0.0045645 -0.0003112 0 -0.00094985 0.0011609 0.00093641 0.0019453 0.00080219 0.011802 0.00085554 0 0 0 0 0 0 0 0 0 0 0.7041 0 0 0 0 0 -0.079628
0.015625 0.0024522 0.0010309 0.0053173 0.0014281 0 0.0029735 0.0011024 -6.4596e-05 0.0010388 0.00044459 0.0021728 0.00072335 0 0 0 0 0 0 0 0 0 0 0.73321 0 0 0 0 0 -0.029902
0.019531 0.0023697 0.0014331 0.0061006 0.0022879 0 0.0059083 0.00075273 -0.00098636 0.00010738 0.00021525 -0.0022335 0.00068925 0 0 0 0 0 0 0 0 0 0 0.77244 0 0 0 0 0 0.00030018
0.023437 0.0020912 0.00030399 0.0033987 0.001703 0 0.0050393 0.00034148 -0.0013735 -0.00038816 4.1079e-05 0.0032544 0.00071577 0 0 0 0 0 0 0 0 0 0 0.77898 0 0 0 0 0 -0.029645
0.027343 0.0018904 -0.00049759 -0.0038443 9.2063e-05 0 0.00049876 1.6885e-05 -0.0011128 -0.00046032 -0.00019119 0.011669 0.00071533 0 0 0 0 0 0 0 0 0 0 0.74655 0 0 0 0 0 -0.086914
0.03125 0.0020959 0.0005861 -0.012001 -0.0014756 0 -0.0042467 -0.00024107 -0.00049325 -0.00037563 -0.00042838 0.012411 0.00064256 0 0 0 0 0 0 0 0 0 0 0.71168 0 0 0 0 0 -0.10605
0.035156 0.0027895 0.0032212 -0.015353 -0.0019812 0 -0.0051966 -0.00051273 1.2873e-05 -0.00024984 -0.00046458 0.0030432 0.00054099 0 0 0 0 0 0 0 0 0 0 0.71299 0 0 0 0 0 -0.063583
0.039062 0.0036131 0.0054489 -0.011312 -0.0010522 0 -0.0013551 -0.00079669 7.9922e-05 5.2993e-05 -0.00019071 -0.0080544 0.00049945 0 0 0 0 0 0 0 0 0 0 0.74871 0 0 0 0 0 -0.0023484
0.042968 0.0039837 0.0055165 -0.0030045 0.00085476 0 0.0043167 -0.00099084 -0.00026356 0.00062967 0.00020413 -0.010894 0.00056309 0 0 0 0 0 0 0 0 0 0 0.77895 0 0 0 0 0 0.019452
0.046875 0.0036377 0.0034429 0.0035725 0.002723 0 0.0074566 -0.00099078 -0.00067701 0.0012475 0.00034864 -0.0046041 0.00068714 0 0 0 0 0 0 0 0 0 0 0.76985 0 0 0 0 0 -0.0053494
0.050781 0.0030141 0.00082313 0.0050726 0.0035305 0 0.0059626 -0.00077851 -0.00075683 0.0014589 5.0893e-05 0.0021343 0.00077871 0 0 0 0 0 0 0 0 0 0 0.73089 0 0 0 0 0 -0.027059
0.054687 0.003025 -0.00080097 0.0034527 0.0028229 0 0.001435 -0.00041462 -0.00032105 0.0010569 -0.00046567 0.0012124 0.0007838 0 0 0 0 0 0 0 0 0 0 0.70421 0 0 0 0 0 0.00011907
0.058593 0.0042944 -0.0012777 0.0032176 0.0010086 0 -0.0026394 2.6287e-05 0.00045812 0.00037699 -0.00073229 -0.0056838 0.00073292 0 0 0 0 0 0 0 0 0 0 0.71815 0 0 0 0 0 0.060894
0.0625 0.0065046 -0.0016029 0.0063545 -0.00083759 0 -0.0039246 0.00048369 0.0011638 6.2491e-05 -0.00047767 -0.0090847 0.00070093 0 0 0 0 0 0 0 0 0 0 0.75631 0 0 0 0 0 0.091966
0.066406 0.0084941 -0.0025399 0.010329 -0.001621 0 -0.0026497 0.00087971 0.0014154 0.0004616 9.5422e-05 -0.0027014 0.00072316 0 0 0 0 0 0 0 0 0 0 0.77598 0 0 0 0 0 0.05254
0.070312 0.0091193 -0.0036938 0.01107 -0.00095163 0 -0.00055837 0.0010995 0.0011258 0.0012488 0.00049478 0.0090087 0.00075395 0 0 0 0 0 0 0 0 0 0 0.75543 0 0 0 0 0 -0.026686
0.074218 0.00818 -0.0040184 0.0074775 0.00056998 0 0.00098691 0.0010484 0.0005442 0.0016825 0.00041447 0.015299 0.00071132 0 0 0 0 0 0 0 0 0 0 0.71772 0 0 0 0 0 -0.072849
0.078125 0.0065983 -0.0030943 0.0025223 0.0017745 0 0.0017443 0.00074832 4.962e-05 0.0012876 2.5102e-05 0.010817 0.00056485 0 0 0 0 0 0 0 0 0 0 0.70498 0 0 0 0 0 -0.048419
0.082031 0.0056688 -0.0016725 -0.00014309 0.0017937 0 0.0019201 0.00036178 -0.00014147 0.00031149 -0.00021668 0.0015314 0.0003787 0 0 0 0 0 0 0 0 0 0 0.73181 0 0 0 0 0 0.008218
0.085937 0.0060169 -0.00083615 -0.00016151 0.00072335 0 0.0014629 8.6992e-05 -0.00011287 -0.00049127 -4.3465e-05 -0.0018623 0.00026379 0 0 0 0 0 0 0 0 0 0 0.76935 0 0 0 0 0 0.02505
0.089843 0.0071542 -0.00072687 -0.0005958 -0.00046284 0 0.00038015 4.8644e-06 -0.00011724 -0.00054333 0.00035318 0.0040831 0.00028124 0 0 0 0 0 0 0 0 0 0 0.77744 0 0 0 0 0 -0.023662
0.09375 0.0079773 -0.00032149 -0.0041039 -0.00070004 0 -0.00053333 2.5909e-05 -0.00029907 6.0383e-05 0.00053529 0.011482 0.0003878 0 0 0 0 0 0 0 0 0 0 0.74911 0 0 0 0 0 -0.087569
0.097656 0.0077269 0.0013819 -0.0094871 0.00030273 0 4.4829e-05 4.7469e-07 -0.00053121 0.0007051 0.00028932 0.0096907 0.00047559 0 0 0 0 0 0 0 0 0 0 0.71793 0 0 0 0 0 -0.094098
0.10156 0.0065627 0.0040049 -0.012537 0.0018169 0 0.0025048 -0.00010803 -0.00052332 0.00087704 -0.00013739 -0.0026627 0.00046969 0 0 0 0 0 0 0 0 0 0 0.72021 0 0 0 0 0 -0.027682
0.10547 0.0053134 0.0057918 -0.010357 0.0026579 0 0.0052149 -0.00016158 -0.00010689 0.00063196 -0.00028269 -0.015448 0.00039335 0 0 0 0 0 0 0 0 0 0 0.75402 0 0 0 0 0 0.052383
0.10938 0.0047183 0.0051376 -0.0044694 0.0020954 0 0.0054488 2.6431e-05 0.00057059 0.00047278 5.546e-05 -0.017323 0.00034185 0 0 0 0 0 0 0 0 0 0 0.78072 0 0 0 0 0 0.075311
0.11328 0.0048706 0.0021755 0.00066987 0.00039554 0 0.0019249 0.00048498 0.0011303 0.00079617 0.00060574 -0.0076166 0.0003914 0 0 0 0 0 0 0 0 0 0 0.76776 0 0 0 0 0 0.034133
0.11719 0.0053015 -0.001188 0.0021524 -0.0013934 0 -0.0034916 0.00099603 0.0012556 0.0014764 0.00088953 0.0030128 0.0005277 0 0 0 0 0 0 0 0 0 0 0.72543 0 0 0 0 0 -0.0095033
0.12109 0.0055064 -0.0028856 0.0012668 -0.0022031 0 -0.0069527 0.0012246 0.00093033 0.0019847 0.0006891 0.0039122 0.00065732 0 0 0 0 0 0 0 0 0 0 0.69679 0 0 0 0 0 0.0040586
0.125 0.0053562 -0.00241 0.0015631 -0.0016694 0 -0.0059259 0.00097409 0.00041956 0.0018957 0.00023865 -0.004414 0.00068745 0 0 0 0 0 0 0 0 0 0 0.71107 0 0 0 0 0 0.064602
0.12891 0.0050403 -0.0010212 0.0046062 -0.00032482 0 -0.0015561 0.0003544 3.246e-05 0.0012707 -4.5123e-05 -0.011246 0.00060041 0 0 0 0 0 0 0 0 0 0 0.75173 0 0 0 0 0 0.10209
0.13281 0.0046987 -0.00035175 0.0081379 0.00081948 0 0.0022997 -0.00028497 -9.7966e-05 0.00056458 2.0034e-06 -0.0074827 0.00045997 0 0 0 0 0 0 0 0 0 0 0.77422 0 0 0 0 0 0.063923
0.13672 0.0041935 -0.00086071 0.0085956 0.00097826 0 0.0025644 -0.00061122 -3.3928e-05 0.00018952 0.00014858 0.0045145 0.0003523 0 0 0 0 0 0 0 0 0 0 0.75441 0 0 0 0 0 -0.025465
0.14063 0.0032782 -0.0016117 0.0050884 0.0001188 0 -0.00035975 -0.00055408 0.00011482 0.00017809 5.5611e-05 0.013579 0.00031948 0 0 0 0 0 0 0 0 0 0 0.71463 0 0 0 0 0 -0.088528
0.14453 0.0019766 -0.0014197 0.00037839 -0.0010187 0 -0.0032287 -0.00034884 0.00031125 0.00024246 -0.00032223 0.011714 0.00034089 0 0 0 0 0 0 0 0 0 0 0.69905 0 0 0 0 0 -0.076014
0.14844 0.00074787 -7.3741e-05 -0.0021608 -0.0014286 0 -0.003176 -0.00034423 0.00055352 0.00011236 -0.00065813 0.002255 0.00036719 0 0 0 0 0 0 0 0 0 0 0.72524 0 0 0 0 0 -0.017069
0.15234 0.00021405 0.0015726 -0.0021285 -0.00057315 0 -0.00029556 -0.00072353 0.00075319 -0.00021209 -0.00059035 -0.0044188 0.00036593 0 0 0 0 0 0 0 0 0 0 0.76513 0 0 0 0 0 0.016011
0.15625 0.00065504 0.0025642 -0.0021786 0.0011429 0 0.0027954 -0.0013519 0.00071675 -0.00051694 -0.0001248 -0.0024621 0.00033808 0 0 0 0 0 0 0 0 0 0 0.77598 0 0 0 0 0 -0.011689
0.16016 0.0017227 0.0027259 -0.0045536 0.0025464 0 0.0036607 -0.0018665 0.00030707 -0.00062626 0.0003279 0.0034977 0.00030147 0 0 0 0 0 0 0 0 0 0 0.74713 0 0 0 0 0 -0.061157
0.16406 0.0026506 0.0025713 -0.0080772 0.0024947 0 0.0021436 -0.0019432 -0.00035924 -0.00056131 0.00034219 0.0043895 0.00026857 0 0 0 0 0 0 0 0 0 0 0.7114 0 0 0 0 0 -0.066375
0.16797 0.0028107 0.002496 -0.0091404 0.00077834 0 -4.8873e-05 -0.0015379 -0.00090916 -0.00046144 -8.6378e-05 -0.0024472 0.00024282 0 0 0 0 0 0 0 0 0 0 0.70864 0 0 0 0 0 -0.010976
0.17188 0.0021738 0.00226 -0.0057101 -0.0015857 0 -0.0013884 -0.0009189 -0.00097281 -0.00039419 -0.00050393 -0.0099903 0.00022908 0 0 0 0 0 0 0 0 0 0 0.74192 0 0 0 0 0 0.052016
0.17578 0.0013102 0.001333 0.00011794 -0.003006 0 -0.0017868 -0.00046373 -0.000505 -0.0002845 -0.00042174 -0.0095495 0.00023715 0 0 0 0 0 0 0 0 0 0 0.77446 0 0 0 0 0 0.059822
0.17969 0.00094488 -0.00035312 0.0040213 -0.0025017 0 -0.0019155 -0.00037875 0.00013133 -3.8269e-05 0.00019157 -0.00092994 0.00026873 0 0 0 0 0 0 0 0 0 0 0.77046 0 0 0 0 0 0.011722
0.18359 0.0014247 -0.0021511 0.0038905 -0.00049372 0 -0.0018081 -0.00056399 0.00043265 0.00028944 0.00082239 0.0069384 0.00030347 0 0 0 0 0 0 0 0 0 0 0.73463 0 0 0 0 0 -0.029025
0.1875 0.0025007 -0.0032482 0.001975 0.001494 0 -0.0007002 -0.000726 0.00016987 0.0004805 0.00083506 0.0059037 0.00030643 0 0 0 0 0 0 0 0 0 0 0.70697 0 0 0 0 0 -0.0073843
0.19141 0.0035612 -0.0033982 0.0022951 0.0020429 0 0.0016366 -0.00063452 -0.00040223 0.00032772 4.4512e-05 -0.0019743 0.00025695 0 0 0 0 0 0 0 0 0 0 0.71858 0 0 0 0 0 0.057226
0.19531 0.0041051 -0.0030267 0.0060454 0.0009782 0 0.0038464 -0.00029764 -0.00073093 -0.00016522 -0.0010608 -0.0062732 0.0001724 0 0 0 0 0 0 0 0 0 0 0.75742 0 0 0 0 0 0.086948
0.19922 0.0040843 -0.0026276 0.0099909 -0.00053256 0 0.0038787 8.9503e-05 -0.00040281 -0.00074753 -0.0016465 0.00026768 9.9586e-05 0 0 0 0 0 0 0 0 0 0 0.78156 0 0 0 0 0 0.029951
0.20313 0.0038786 -0.0021744 0.0096867 -0.0010191 0 0.0011899 0.00035288 0.00052113 -0.0010861 -0.0011547 0.013127 7.6665e-05 0 0 0 0 0 0 0 0 0 0 0.7653 0 0 0 0 0 -0.078059
0.20703 0.0039576 -0.0012237 0.0041419 6.1572e-06 0 -0.0021867 0.00048754 0.0015336 -0.00099659 0.00025696 0.020072 9.9833e-05 0 0 0 0 0 0 0 0 0 0 0.72708 0 0 0 0 0 -0.14501
0.21094 0.0045154 0.00042421 -0.0030357 0.0016296 0 -0.0032426 0.00059633 0.0020344 -0.00056819 0.001782 0.013933 0.00012793 0 0 0 0 0 0 0 0 0 0 0.70872 0 0 0 0 0 -0.11621
0.21484 0.0053567 0.0022951 -0.0071939 0.0023354 0 -0.00094263 0.00069573 0.0017275 -0.00010477 0.0024765 0.00038897 0.00012289 0 0 0 0 0 0 0 0 0 0 0.72918 0 0 0 0 0 -0.031123
0.21875 0.0060923 0.0035696 -0.0070515 0.001313 0 0.00252 0.00062051 0.0007793 6.5504e-05 0.00186 -0.0078219 8.8237e-05 0 0 0 0 0 0 0 0 0 0 0.76402 0 0 0 0 0 0.018745
0.22266 0.0064599 0.0038383 -0.0053223 -0.00085551 0 0.0036979 0.00017061 -0.00033378 -0.00020217 0.00021814 -0.0042255 6.7734e-05 0 0 0 0 0 0 0 0 0 0 0.77319 0 0 0 0 0 -0.013194
0.22656 0.0065028 0.0034561 -0.0051275 -0.002677 0 0.0012899 -0.00061918 -0.0011361 -0.00075777 -0.001571 0.0047891 0.00010314 0 0 0 0 0 0 0 0 0 0 0.74589 0 0 0 0 0 -0.080363
0.23047 0.0064816 0.003109 -0.0063451 -0.0029384 0 -0.0024777 -0.0013762 -0.0013952 -0.001215 -0.0025658 0.0071622 0.00018975 0 0 0 0 0 0 0 0 0 0 0.7127 0 0 0 0 0 -0.095036
0.23438 0.0066211 0.0030735 -0.0059578 -0.0015946 0 -0.0040024 -0.0016192 -0.0011664 -0.0011792 -0.0023149 -0.0016386 0.00027216 0 0 0 0 0 0 0 0 0 0 0.71125 0 0 0 0 0 -0.024471
0.23828 0.0069237 0.0029784 -0.0018827 0.00031005 0 -0.0018845 -0.0011574 -0.0006675 -0.0005332 -0.00109 -0.013626 0.00028667 0 0 0 0 0 0 0 0 0 0 0.74386 0 0 0 0 0 0.072216
0.24219 0.0071975 0.002301 0.0041621 0.0015097 0 0.0017007 -0.00029039 -0.0001085 0.00041996 0.00034802 -0.016778 0.00021479 0 0 0 0 0 0 0 0 0 0 0.77434 0 0 0 0 0 0.1056
0.24609 0.0072498 0.0010121 0.008106 0.0014154 0 0.0032409 0.00041432 0.00040451 0.0011113 0.0012813 -0.0077444 0.00010201 0 0 0 0 0 0 0 0 0 0 0.76808 0 0 0 0 0 0.049356
0.25 0.0070586 -0.00035951 0.0077595 0.00039959 0 0.0014313 0.00059288 0.00084794 0.0011009 0.0014788 0.0048521 2.5997e-05 0 0 0 0 0 0 0 0 0 0 0.7311 0 0 0 0 0 -0.034276
0.25391 0.0067771 -0.0012871 0.0051004 -0.0006085 0 -0.0016078 0.00037217 0.0011886 0.00042373 0.001225 0.009767 4.0477e-05 0 0 0 0 0 0 0 0 0 0 0.7043 0 0 0 0 0 -0.062116
0.25781 0.0065861 -0.0017591 0.00398 -0.00080983 0 -0.002627 0.00019296 0.0013183 -0.00042153 0.00094011 0.0047519 0.00013812 0 0 0 0 0 0 0 0 0 0 0.71866 0 0 0 0 0 -0.016389
0.26172 0.0065395 -0.0021406 0.0057204 -2.781e-05 0 -0.00061206 0.00033656 0.0010914 -0.00087441 0.0007485 -0.0020263 0.00025787 0 0 0 0 0 0 0 0 0 0 0.76052 0 0 0 0 0 0.042284
0.26563 0.0065278 -0.0025581 0.0075091 0.0012278 0 0.0022712 0.00062786 0.00045975 -0.00077689 0.00040422 -0.0017634 0.00032717 0 0 0 0 0 0 0 0 0 0 0.78561 0 0 0 0 0 0.045287
0.26953 0.0063689 -0.0025678 0.0054812 0.0020923 0 0.0030401 0.00062803 -0.00040337 -0.00047338 -0.00034816 0.0051912 0.00030725 0 0 0 0 0 0 0 0 0 0 0.76711 0 0 0 0 0 -0.010014
0.27344 0.0059328 -0.0015759 -0.00081026 0.001884 0 0.0010128 0.00013926 -0.0011196 -0.00042925 -0.001336 0.010284 0.00021326 0 0 0 0 0 0 0 0 0 0 0.72517 0 0 0 0 0 -0.06271
0.27734 0.0052159 0.00039389 -0.0074682 0.00057651 0 -0.0015627 -0.00049522 -0.0013012 -0.00071364 -0.0019193 0.0069455 0.00010108 0 0 0 0 0 0 0 0 0 0 0.70529 0 0 0 0 0 -0.060157
0.28125 0.0043457 0.0024515 -0.009994 -0.001095 0 -0.0019194 -0.00063974 -0.00080759 -0.00086023 -0.0014736 -0.0017521 3.2308e-05 0 0 0 0 0 0 0 0 0 0 0.72884 0 0 0 0 0 -0.015971
0.28516 0.0035409 0.0034777 -0.007721 -0.0020575 0 0.00038627 3.3985e-05 0.00013849 -0.00028826 5.4472e-06 -0.006621 3.8155e-05 0 0 0 0 0 0 0 0 0 0 0.76979 0 0 0 0 0 0.010298
0.28906 0.0030356 0.0030667 -0.0041659 -0.001661 0 0.0031295 0.0011714 0.0010878 0.0010807 0.0017529 -0.0029302 0.00010172 0 0 0 0 0 0 0 0 0 0 0.78328 0 0 0 0 0 -0.014096
0.29297 0.0029625 0.0018281 -0.002968 -0.00022738 0 0.0037816 0.0019779 0.001662 0.0026081 0.0027484 0.0041373 0.00016928 0 0 0 0 0 0 0 0 0 0 0.75469 0 0 0 0 0 -0.055291
0.29688 0.0032351 0.00074371 -0.0039017 0.0011316 0 0.0020086 0.0018863 0.0017729 0.0033798 0.002486 0.0054859 0.00018598 0 0 0 0 0 0 0 0 0 0 0.71559 0 0 0 0 0 -0.052797
0.30078 0.003529 0.00024642 -0.0033498 0.001398 0 -0.00022929 0.0010305 0.0015915 0.0029433 0.0013301 -0.0011804 0.00013501 0 0 0 0 0 0 0 0 0 0 0.70901 0 0 0 0 0 0.0063976
0.30469 0.0034421 -5.054e-05 0.0013059 0.00054143 0 -0.00086455 8.0059e-05 0.001318 0.001674 0.00014638 -0.0082502 5.2316e-05 0 0 0 0 0 0 0 0 0 0 0.74219 0 0 0 0 0 0.066362
0.30859 0.0027731 -0.000757 0.0082675 -0.00040418 0 0.00024527 -0.00039449 0.00099014 0.00043577 -0.00044193 -0.0066002 2.6791e-06 0 0 0 0 0 0 0 0 0 0 0.77862 0 0 0 0 0 0.061839
0.3125 0.0017124 -0.001935 0.012736 -0.00024938 0 0.0014807 -0.00040762 0.00051484 -0.00014897 -0.0004918 0.0037132 3.1276e-05 0 0 0 0 0 0 0 0 0 0 0.77805 0 0 0 0 0 -0.0059637
0.31641 0.00075642 -0.0029787 0.011714 0.0012047 0 0.0013785 -0.00043429 -0.00012401 -0.00014883 -0.00050861 0.012684 0.00012733 0 0 0 0 0 0 0 0 0 0 0.74053 0 0 0 0 0 -0.064705
0.32031 0.00036515 -0.003223 0.0070002 0.0028477 0 9.1559e-05 -0.00083407 -0.00072711 -0.00011196 -0.00083695 0.01093 0.00023035 0 0 0 0 0 0 0 0 0 0 0.70624 0 0 0 0 0 -0.047742
0.32422 0.00062137 -0.002579 0.0031237 0.0031488 0 -0.0010674 -0.0014339 -0.00099529 -0.00045358 -0.0013097 0.00021055 0.00027575 0 0 0 0 0 0 0 0 0 0 0.71133 0 0 0 0 0 0.029813
0.32813 0.0011808 -0.0015303 0.0024994 0.0015212 0 -0.001218 -0.0017064 -0.00081759 -0.0010627 -0.0014894 -0.0079595 0.00024261 0 0 0 0 0 0 0 0 0 0 0.74852 0 0 0 0 0 0.082113
0.33203 0.0015663 -0.00057781 0.0030974 -0.0010657 0 -0.00072081 -0.0013548 -0.00043773 -0.0014825 -0.0012047 -0.0046229 0.00016399 0 0 0 0 0 0 0 0 0 0 0.77558 0 0 0 0 0 0.043894
0.33594 0.001555 0.00018608 0.0011365 -0.0028175 0 -0.00040504 -0.00067664 -0.00028237 -0.0014182 -0.00077719 0.0065976 9.2688e-05 0 0 0 0 0 0 0 0 0 0 0.76212 0 0 0 0 0 -0.054848
0.33984 0.0013235 0.0009203 -0.0042561 -0.0025686 0 -0.0003594 -0.00028993 -0.00055661 -0.0010103 -0.00066729 0.012943 5.5334e-05 0 0 0 0 0 0 0 0 0 0 0.72305 0 0 0 0 0 -0.11437
0.34375 0.0012353 0.001582 -0.0096552 -0.00069068 0 0.00012066 -0.00046805 -0.00097464 -0.00059808 -0.00090263 0.0061599 3.6463e-05 0 0 0 0 0 0 0 0 0 0 0.70182 0 0 0 0 0 -0.068404
0.34766 0.0014857 0.0018228 -0.010834 0.0012975 0 0.0013496 -0.00077032 -0.00092176 -0.00026705 -0.00092414 -0.0081998 4.8321e-06 0 0 0 0 0 0 0 0 0 0 0.72209 0 0 0 0 0 0.043086
0.35156 0.0019377 0.0014232 -0.0073162 0.0019954 0 0.0023875 -0.00040298 3.0269e-05 0.00027919 -8.6614e-05 -0.016057 -4.626e-05 0 0 0 0 0 0 0 0 0 0 0.76139 0 0 0 0 0 0.11058
0.35547 0.0022914 0.00072883 -0.0029027 0.001126 0 0.0018011 0.00097765 0.001677 0.0013349 0.001629 -0.0093328 -8.5093e-05 0 0 0 0 0 0 0 0 0 0 0.77585 0 0 0 0 0 0.065472
0.35938 0.0024063 0.00044919 -0.0015047 -0.00048208 0 -0.00057774 0.0027898 0.0032113 0.0026894 0.0034063 0.0056006 -6.7867e-05 0 0 0 0 0 0 0 0 0 0 0.74889 0 0 0 0 0 -0.050115
0.36328 0.0024614 0.00089504 -0.0028173 -0.0017054 0 -0.0029122 0.0038879 0.0037524 0.0035901 0.0041622 0.014492 1.9878e-05 0 0 0 0 0 0 0 0 0 0 0.70991 0 0 0 0 0 -0.12642
0.36719 0.0027978 0.0014654 -0.0026722 -0.0018849 0 -0.0027875 0.0034916 0.0029708 0.0033152 0.0034238 0.0097857 0.00014556 0 0 0 0 0 0 0 0 0 0 0.70224 0 0 0 0 0 -0.095873
0.37109 0.003594 0.0010617 0.0021643 -0.00098846 0 0.00038214 0.0018571 0.0013197 0.0018651 0.001725 -0.0021993 0.00025121 0 0 0 0 0 0 0 0 0 0 0.7354 0 0 0 0 0 0.0045621
0.375 0.0046651 -0.00085057 0.0099068 0.00063582 0 0.0044071 7.9352e-05 -0.00029588 8.8187e-05 0.00016305 -0.0087039 0.00029447 0 0 0 0 0 0 0 0 0 0 0.77435 0 0 0 0 0 0.079746
0.37891 0.0055582 -0.003583 0.014916 0.002408 0 0.0059814 -0.00079757 -0.0011314 -0.00094116 -0.00047685 -0.0041244 0.00027443 0 0 0 0 0 0 0 0 0 0 0.77763 0 0 0 0 0 0.076616
0.38281 0.0058554 -0.0057057 0.01307 0.0034544 0 0.0034984 -0.00056672 -0.0010224 -0.00076806 -0.00024507 0.0049113 0.00022528 0 0 0 0 0 0 0 0 0 0 0.74263 0 0 0 0 0 0.030532
0.38672 0.0054422 -0.0062693 0.005772 0.0027426 0 -0.0016149 0.00013022 -0.00034156 0.00013555 0.00021934 0.0078996 0.00018893 0 0 0 0 0 0 0 0 0 0 0.70825 0 0 0 0 0 0.0136
0.39063 0.0045578 -0.0055828 -0.0015732 -0.00026916 0 -0.0062266 0.0005036 0.00038584 0.00086897 0.00039009 0.0024116 0.00019017 0 0 0 0 0 0 0 0 0 0 0.71206 0 0 0 0 0 0.04895
0.39453 0.0036235 -0.0047923 -0.0049232 -0.004862 0 -0.0081052 0.00033291 0.00085204 0.00092615 0.00030718 -0.003748 0.00022736 0 0 0 0 0 0 0 0 0 0 0.74918 0 0 0 0 0 0.088383
0.39844 0.0029862 -0.0047246 -0.0051466 -0.0090456 0 -0.0073589 5.2184e-05 0.0010553 0.00057775 0.0003866 -0.0022349 0.00027618 0 0 0 0 0 0 0 0 0 0 0.77804 0 0 0 0 0 0.075499
0.40234 0.0027335 -0.0051849 -0.0061935 -0.010723 0 -0.0056743 0.00019943 0.0011283 0.00049071 0.00085362 0.0056152 0.00029939 0 0 0 0 0 0 0 0 0 0 0.7666 0 0 0 0 0 0.018562
0.40625 0.0026769 -0.005372 -0.010152 -0.0092968 0 -0.0045266 0.00082322 0.0011337 0.00099878 0.0014205 0.009883 0.00026177 0 0 0 0 0 0 0 0 0 0 0.72783 0 0 0 0 0 -0.013162
0.41016 0.0025112 -0.0048666 -0.014673 -0.0062909 0 -0.0042281 0.0014306 0.001022 0.00175 0.0015464 0.0034349 0.00014995 0 0 0 0 0 0 0 0 0 0 0.70539 0 0 0 0 0 0.03205
0.41406 0.00207 -0.0040695 -0.015468 -0.0042239 0 -0.0043789 0.001494 0.00074888 0.0020606 0.0010068 -0.0093039 -1.2952e-05 0 0 0 0 0 0 0 0 0 0 0.72519 0 0 0 0 0 0.12383
0.41797 0.0015162 -0.0036329 -0.010988 -0.0045135 0 -0.0046809 0.00098916 0.00039178 0.0016056 0.00018401 -0.016456 -0.00017434 0 0 0 0 0 0 0 0 0 0 0.76648 0 0 0 0 0 0.17549
0.42188 0.0012998 -0.0035818 -0.004102 -0.0062199 0 -0.0049899 0.00042711 0.00012938 0.00075802 -0.00023307 -0.011629 -0.00028528 0 0 0 0 0 0 0 0 0 0 0.78446 0 0 0 0 0 0.13641
0.42578 0.0018508 -0.0031826 0.00097164 -0.0068253 0 -0.0047883 0.00035629 9.6618e-05 0.00024502 0.00012987 -0.0014536 -0.00033727 0 0 0 0 0 0 0 0 0 0 0.75953 0 0 0 0 0 0.050444
0.42969 0.0032023 -0.0017775 0.0029616 -0.0044535 0 -0.0031808 0.00082128 0.00025446 0.00045544 0.00097171 0.0010443 -0.00036838 0 0 0 0 0 0 0 0 0 0 0.71892 0 0 0 0 0 0.013382
0.43359 0.0048639 0.00031794 0.0043133 0.00040578 0 0.00015357 0.0012953 0.00039967 0.0010606 0.0015501 -0.009478 -0.00042609 0 0 0 0 0 0 0 0 0 0 0.70665 0 0 0 0 0 0.071646
0.4375 0.0061134 0.0018962 0.0076907 0.0051986 0 0.004058 0.0011484 0.00031434 0.0013039 0.0012975 -0.024317 -0.00051675 0 0 0 0 0 0 0 0 0 0 0.73511 0 0 0 0 0 0.17062
0.44141 0.0065207 0.0019369 0.012271 0.0073495 0 0.0063735 0.00022083 -6.4158e-05 0.00068616 0.00027793 -0.02926 -0.00059148 0 0 0 0 0 0 0 0 0 0 0.7715 0 0 0 0 0 0.20952
0.44531 0.00626 0.00061076 0.01411 0.0062264 0 0.0057163 -0.0010049 -0.00058595 -0.00057767 -0.00088346 -0.019184 -0.00058954 0 0 0 0 0 0 0 0 0 0 0.77443 0 0 0 0 0 0.14542
0.44922 0.0059078 -0.00083368 0.010307 0.0033707 0 0.0028614 -0.0017675 -0.00098481 -0.0017205 -0.0014933 -0.0032151 -0.00050321 0 0 0 0 0 0 0 0 0 0 0.74007 0 0 0 0 0 0.0358
0.45313 0.0058777 -0.0011995 0.0024131 0.00098465 0 0.00017036 -0.0015999 -0.0010522 -0.0020327 -0.0012737 0.0049543 -0.00039973 0 0 0 0 0 0 0 0 0 0 0.70664 0 0 0 0 0 -0.024834
0.45703 0.006016 -0.00034994 -0.004701 0.00019123 0 -0.00053232 -0.00064441 -0.00076368 -0.0013828 -0.00047825 0.0011129 -0.00037049 0 0 0 0 0 0 0 0 0 0 0.71211 0 0 0 0 0 -0.0045955
0.46094 0.0057616 0.00087236 -0.0073962 0.00057677 0 0.0004811 0.00049728 -0.00027657 -0.00024578 0.00036636 -0.00605 -0.00044781 0 0 0 0 0 0 0 0 0 0 0.75158 0 0 0 0 0 0.03756
0.46484 0.0047442 0.0016171 -0.0064365 0.0011269 0 0.0014354 0.0012009 0.00018292 0.00070369 0.00082545 -0.0054138 -0.0005685 0 0 0 0 0 0 0 0 0 0 0.78192 0 0 0 0 0 0.023396
0.46875 0.0032401 0.001798 -0.0055329 0.0013515 0 0.0010953 0.0011861 0.00045242 0.0010444 0.0007581 0.0040548 -0.00062582 0 0 0 0 0 0 0 0 0 0 0.76889 0 0 0 0 0 -0.054266
0.47266 0.0020076 0.0018966 -0.0070314 0.001443 0 -1.3981e-05 0.00058441 0.00049517 0.00076626 0.0002918 0.012542 -0.00056827 0 0 0 0 0 0 0 0 0 0 0.72526 0 0 0 0 0 -0.12311
0.47656 0.001623 0.0021631 -0.0094637 0.0015403 0 -0.00051625 -0.00025082 0.00036969 0.00011679 -0.00031716 0.011 -0.00045366 0 0 0 0 0 0 0 0 0 0 0.69749 0 0 0 0 0 -0.11407
0.48047 0.0019507 0.0022285 -0.0094251 0.001196 0 -6.6226e-05 -0.00098457 0.00015973 -0.00062715 -0.00080773 0.0019646 -0.00040331 0 0 0 0 0 0 0 0 0 0 0.71525 0 0 0 0 0 -0.042867
0.48438 0.0022873 0.0016109 -0.0054461 -0.00014948 0 0.00012243 -0.0014257 -6.5829e-05 -0.0012516 -0.00098498 -0.0027369 -0.00049397 0 0 0 0 0 0 0 0 0 0 0.75888 0 0 0 0 0 0.0021402
0.48828 0.0020613 0.00049662 0.00048445 -0.0021392 0 -0.0011293 -0.001521 -0.00024577 -0.00157 -0.00076623 0.004877 -0.00068644 0 0 0 0 0 0 0 0 0 0 0.78074 0 0 0 0 0 -0.044928
0.49219 0.00141 -0.00020029 0.005211 -0.0032019 0 -0.0030861 -0.0013064 -0.00031688 -0.0014187 -0.00021576 0.019446 -0.00085848 0 0 0 0 0 0 0 0 0 0 0.75735 0 0 0 0 0 -0.15251
0.49609 0.0010532 0.00029471 0.0076317 -0.0016724 0 -0.0033773 -0.0008868 -0.00025008 -0.00077249 0.00046077 0.027243 -0.00091249 0 0 0 0 0 0 0 0 0 0 0.71504 0 0 0 0 0 -0.22069
0.5 0.001579 0.0017139 0.0091002 0.0024843 0 -0.00056155 -0.0004352 -0.00011315 0.00012074 0.00098825 0.020704 -0.00085828 0 0 0 0 0 0 0 0 0 0 0.70113 0 0 0 0 0 -0.18591
0.50391 0.0028486 0.0028449 0.010761 0.0070319 0 0.0037011 -0.00015405 -7.5511e-05 0.00077545 0.0011386 0.0069292 -0.0007952 0 0 0 0 0 0 0 0 0 0 0.73198 0 0 0 0 0 -0.089954
0.50781 0.0041098 0.0026396 0.011294 0.0088161 0 0.005583 -0.00017587 -0.00029628 0.0007405 0.0008334 0.00076147 -0.00081397 0 0 0 0 0 0 0 0 0 0 0.77498 0 0 0 0 0 -0.038298
0.51172 0.004699 0.0012416 0.0081147 0.0062172 0 0.0027 -0.0004611 -0.00075516 -6.0543e-05 0.00018398 0.0094972 -0.00091328 0 0 0 0 0 0 0 0 0 0 0.78422 0 0 0 0 0 -0.090841
0.51563 0.004616 -0.00012868 0.00090101 0.00065026 0 -0.0031246 -0.00079146 -0.0011862 -0.0012024 -0.00054455 0.025287 -0.0010087 0 0 0 0 0 0 0 0 0 0 0.75079 0 0 0 0 0 -0.19994
0.51953 0.004407 -0.00032466 -0.0067556 -0.0042766 0 -0.0070373 -0.00090503 -0.0012305 -0.0019946 -0.0010363 0.033113 -0.0010207 0 0 0 0 0 0 0 0 0 0 0.71234 0 0 0 0 0 -0.25991
0.52344 0.0045144 0.00070527 -0.010027 -0.0053789 0 -0.005509 -0.00070015 -0.0007329 -0.0019458 -0.0010692 0.025778 -0.00095283 0 0 0 0 0 0 0 0 0 0 0.71148 0 0 0 0 0 -0.21403
0.52734 0.0048073 0.0020186 -0.0074547 -0.0022077 0 0.00028426 -0.00034701 6.2603e-05 -0.0011153 -0.00064563 0.010239 -0.00088635 0 0 0 0 0 0 0 0 0 0 0.74878 0 0 0 0 0 -0.10624
0.53125 0.0047997 0.0026925 -0.0025775 0.0027571 0 0.0054744 -0.00018319 0.00063492 -7.296e-05 -2.2836e-05 -0.00069823 -0.00089898 0 0 0 0 0 0 0 0 0 0 0.78213 0 0 0 0 0 -0.027312
0.53516 0.0043123 0.0026265 -0.00052101 0.0060736 0 0.0060093 -0.00043562 0.00058135 0.00051841 0.00041961 -0.001724 -0.00099064 0 0 0 0 0 0 0 0 0 0 0.77322 0 0 0 0 0 -0.018333
0.53906 0.0038334 0.0023491 -0.0028773 0.0058084 0 0.0022458 -0.00098403 -2.6404e-05 0.00038536 0.0004251 0.00091226 -0.0010866 0 0 0 0 0 0 0 0 0 0 0.73014 0 0 0 0 0 -0.035953
0.54297 0.0041307 0.0021973 -0.0061886 0.0026401 0 -0.001824 -0.0013949 -0.00065743 -0.00018292 4.8661e-05 -0.0018776 -0.0011108 0 0 0 0 0 0 0 0 0 0 0.6989 0 0 0 0 0 -0.011868
0.54688 0.0054608 0.0019037 -0.0056662 -0.00099869 0 -0.002702 -0.0012526 -0.0007429 -0.00060397 -0.00038051 -0.011063 -0.0010565 0 0 0 0 0 0 0 0 0 0 0.71321 0 0 0 0 0 0.064913
0.55078 0.0071871 0.0010606 -0.00024485 -0.0027989 0 -0.00055092 -0.0005384 -0.00016697 -0.00049061 -0.00052277 -0.018661 -0.0009873 0 0 0 0 0 0 0 0 0 0 0.75743 0 0 0 0 0 0.13575
0.55469 0.0082428 -0.00016403 0.006324 -0.0019979 0 0.0016623 0.00028759 0.00060952 4.542e-05 -0.00030741 -0.017454 -0.00097382 0 0 0 0 0 0 0 0 0 0 0.78355 0 0 0 0 0 0.14109
0.55859 0.0080294 -0.0010212 0.009369 0.00045417 0 0.0017242 0.00063188 0.00093254 0.00052453 2.6573e-05 -0.0096834 -0.0010311 0 0 0 0 0 0 0 0 0 0 0.76358 0 0 0 0 0 0.089634
0.5625 0.0068934 -0.0010041 0.0079053 0.0027396 0 0.00036894 0.0002871 0.00053355 0.00054365 0.00018109 -0.0045471 -0.0011134 0 0 0 0 0 0 0 0 0 0 0.72004 0 0 0 0 0 0.048496
0.56641 0.0057448 -0.00055909 0.0050716 0.0032724 0 -0.00016503 -0.00033204 -0.00020653 0.0001396 0.00011329 -0.0073552 -0.0011636 0 0 0 0 0 0 0 0 0 0 0.70088 0 0 0 0 0 0.065439
0.57031 0.0052279 -0.00074233 0.0041998 0.0014806 0 0.00073971 -0.00049392 -0.00055997 -0.00025195 0.00010082 -0.012998 -0.0011626 0 0 0 0 0 0 0 0 0 0 0.72664 0 0 0 0 0 0.11265
0.57422 0.0052651 -0.0020395 0.0050725 -0.0019093 0 0.0011299 0.00021945 -7.5245e-05 -0.0002028 0.00046704 -0.011689 -0.0011339 0 0 0 0 0 0 0 0 0 0 0.76789 0 0 0 0 0 0.11805
0.57813 0.0053552 -0.0036122 0.0045173 -0.0051262 0 -0.0010246 0.0014993 0.0010178 0.00030926 0.0012115 -0.00087658 -0.0011078 0 0 0 0 0 0 0 0 0 0 0.77776 0 0 0 0 0 0.051091
0.58203 0.0052075 -0.0039303 0.00047379 -0.0061902 0 -0.0047946 0.002507 0.0019742 0.00087903 0.0019127 0.010316 -0.001091 0 0 0 0 0 0 0 0 0 0 0.74395 0 0 0 0 0 -0.034213
0.58594 0.0049901 -0.0022967 -0.0052632 -0.0041407 0 -0.0065541 0.0025442 0.0021278 0.0010493 0.002034 0.010019 -0.0010725 0 0 0 0 0 0 0 0 0 0 0.70274 0 0 0 0 0 -0.051799
0.58984 0.004961 0.00028668 -0.0088483 2.4262e-05 0 -0.0037961 0.0016217 0.0014047 0.00072897 0.0013818 -0.0031617 -0.0010527 0 0 0 0 0 0 0 0 0 0 0.69949 0 0 0 0 0 0.021695
0.59375 0.0049819 0.0019062 -0.0086718 0.0035794 0 0.0015208 0.0004279 0.00034084 0.0002588 0.00029853 -0.017197 -0.0010562 0 0 0 0 0 0 0 0 0 0 0.7388 0 0 0 0 0 0.11376
0.59766 0.0045574 0.001487 -0.0071064 0.0037358 0 0.0041545 -0.00026517 -0.00036969 6.5694e-05 -0.00059279 -0.018027 -0.0011085 0 0 0 0 0 0 0 0 0 0 0.77911 0 0 0 0 0 0.1255
0.60156 0.0034308 -0.00024074 -0.0075321 -0.00020838 0 0.00069898 -0.00021462 -0.00038343 0.00024815 -0.0008685 -0.0039195 -0.0012007 0 0 0 0 0 0 0 0 0 0 0.77776 0 0 0 0 0 0.034173
0.60547 0.002072 -0.0015594 -0.0099619 -0.0059305 0 -0.0064819 0.00019938 0.00013287 0.00050067 -0.00058461 0.012328 -0.0012837 0 0 0 0 0 0 0 0 0 0 0.73733 0 0 0 0 0 -0.079198
0.60938 0.0014143 -0.0015399 -0.01047 -0.0094326 0 -0.010948 0.00043061 0.00074766 0.00044992 -0.00013314 0.015987 -0.0013043 0 0 0 0 0 0 0 0 0 0 0.70252 0 0 0 0 0 -0.10859
0.61328 0.0019741 -0.00094119 -0.0054998 -0.0079654 0 -0.008327 0.00029247 0.0011296 6.08e-05 0.0001508 0.0049947 -0.001254 0 0 0 0 0 0 0 0 0 0 0.71113 0 0 0 0 0 -0.028309
0.61719 0.0032166 -0.0012978 0.0035392 -0.0023085 0 -0.00088351 4.8102e-05 0.001214 -0.00030541 0.00024777 -0.0083749 -0.0011804 0 0 0 0 0 0 0 0 0 0 0.75289 0 0 0 0 0 0.082585
0.62109 0.0038944 -0.0031477 0.010747 0.0035915 0 0.0043441 3.3254e-05 0.0011057 -0.00025098 0.00036582 -0.010165 -0.0011482 0 0 0 0 0 0 0 0 0 0 0.78121 0 0 0 0 0 0.11944
0.625 0.0031515 -0.0052561 0.011307 0.0055905 0 0.0023327 0.00025549 0.00090563 0.0002385 0.0006486 0.0015776 -0.0011819 0 0 0 0 0 0 0 0 0 0 0.76468 0 0 0 0 0 0.051607
0.62891 0.0013773 -0.005667 0.0064225 0.0026512 0 -0.004839 0.00040585 0.00065701 0.00074622 0.0010021 0.015849 -0.0012423 0 0 0 0 0 0 0 0 0 0 0.72153 0 0 0 0 0 -0.0571
0.63281 -3.5882e-05 -0.0035355 0.0021738 -0.0022527 0 -0.0097699 0.00024981 0.00041148 0.00081223 0.0012009 0.020488 -0.0012591 0 0 0 0 0 0 0 0 0 0 0.69939 0 0 0 0 0 -0.12009
0.63672 0.00014969 7.662e-05 0.0031971 -0.0044946 0 -0.0067808 -6.045e-05 0.00026611 0.0003773 0.0011269 0.013771 -0.001192 0 0 0 0 0 0 0 0 0 0 0.72263 0 0 0 0 0 -0.11067
0.64063 0.0019955 0.0031618 0.0077655 -0.0015563 0 0.0026335 -0.00013014 0.00027981 -0.00016357 0.00087136 0.0041855 -0.0010698 0 0 0 0 0 0 0 0 0 0 0.76553 0 0 0 0 0 -0.07196
0.64453 0.00441 0.0044377 0.0095842 0.0048967 0 0.011206 0.00020905 0.00036358 -0.00035425 0.00060524 0.00012836 -0.00097348 0 0 0 0 0 0 0 0 0 0 0.7807 0 0 0 0 0 -0.055208
0.64844 0.0061127 0.0040922 0.0045124 0.010325 0 0.012612 0.00062696 0.00031492 -0.00011819 0.00038953 0.0016411 -0.00097757 0 0 0 0 0 0 0 0 0 0 0.75145 0 0 0 0 0 -0.063045
0.65234 0.0065774 0.0030819 -0.0049036 0.010866 0 0.0068591 0.00057222 2.2084e-05 0.00020286 0.00015459 0.0027583 -0.0010929 0 0 0 0 0 0 0 0 0 0 0.71039 0 0 0 0 0 -0.059611
0.65625 0.0061216 0.0019828 -0.011936 0.0061627 0 -0.00060493 -0.0001327 -0.0003527 0.00024591 -0.00013211 0.00039728 -0.0012531 0 0 0 0 0 0 0 0 0 0 0.70364 0 0 0 0 0 -0.027377
0.66016 0.0052432 0.00068899 -0.012511 -0.00074826 0 -0.0045718 -0.00099755 -0.00043845 3.468e-05 -0.00032408 -0.0014249 -0.0013537 0 0 0 0 0 0 0 0 0 0 0.73988 0 0 0 0 0 0.0029417
0.66406 0.0040445 -0.00089583 -0.008997 -0.0060776 0 -0.004499 -0.0012403 2.6321e-05 -4.7243e-05 -0.00018172 0.0028819 -0.0013181 0 0 0 0 0 0 0 0 0 0 0.7804 0 0 0 0 0 -0.012027
0.66797 0.002377 -0.0022206 -0.0068899 -0.0079835 0 -0.0035446 -0.00052751 0.00089388 0.00029176 0.00036824 0.012076 -0.0011482 0 0 0 0 0 0 0 0 0 0 0.78109 0 0 0 0 0 -0.069119
0.67188 0.00046306 -0.0024315 -0.0081752 -0.007115 0 -0.0040123 0.00064277 0.0016355 0.00085136 0.0010744 0.017439 -0.00092823 0 0 0 0 0 0 0 0 0 0 0.74056 0 0 0 0 0 -0.10928
0.67578 -0.00083157 -0.0013684 -0.0088527 -0.0050082 0 -0.0045851 0.0013358 0.0017308 0.0010498 0.0015058 0.011656 -0.00077704 0 0 0 0 0 0 0 0 0 0 0.70168 0 0 0 0 0 -0.076177
0.67969 -0.00054098 8.9528e-06 -0.0035971 -0.0023225 0 -0.0023156 0.0010197 0.0011039 0.00048971 0.0013974 -0.0023675 -0.00077823 0 0 0 0 0 0 0 0 0 0 0.70503 0 0 0 0 0 0.018757
0.68359 0.0014931 0.00042408 0.0074536 0.0012291 0 0.0031547 5.607e-05 0.00021498 -0.00057152 0.00086861 -0.013087 -0.00092991 0 0 0 0 0 0 0 0 0 0 0.74529 0 0 0 0 0 0.099107
0.6875 0.0042847 -0.00044067 0.017445 0.0054035 0 0.0081751 -0.00063825 -0.00029872 -0.0013548 0.00030109 -0.011411 -0.0011471 0 0 0 0 0 0 0 0 0 0 0.77794 0 0 0 0 0 0.096311
0.69141 0.0063762 -0.0015972 0.018979 0.0083401 0 0.0083444 -0.00043596 -0.00013321 -0.0012256 -1.7168e-06 0.00026123 -0.0013154 0 0 0 0 0 0 0 0 0 0 0.76844 0 0 0 0 0 0.01742
0.69531 0.0069599 -0.0017921 0.011488 0.0074952 0 0.0030788 0.00046192 0.00046404 -0.00027848 -3.117e-05 0.010779 -0.0013599 0 0 0 0 0 0 0 0 0 0 0.72948 0 0 0 0 0 -0.064011
0.69922 0.0064211 -0.00085071 0.0019716 0.0020778 0 -0.0034604 0.0012968 0.00095372 0.0007349 3.6892e-05 0.011785 -0.0012838 0 0 0 0 0 0 0 0 0 0 0.70567 0 0 0 0 0 -0.083528
0.70313 0.0058223 0.00016585 -0.001899 -0.0053716 0 -0.0062064 0.0015295 0.0010013 0.0010904 0.00012923 0.0055866 -0.0011531 0 0 0 0 0 0 0 0 0 0 0.72345 0 0 0 0 0 -0.046544
0.70703 0.005873 0.00021711 0.00080222 -0.01018 0 -0.0038556 0.0013284 0.00076163 0.00074568 0.00039585 0.0010627 -0.001047 0 0 0 0 0 0 0 0 0 0 0.76191 0 0 0 0 0 -0.01112
0.71094 0.0063905 -0.00042237 0.0040364 -0.0089476 0 0.0004101 0.0012912 0.00070022 0.00033649 0.0010035 0.0026851 -0.0010115 0 0 0 0 0 0 0 0 0 0 0.77675 0 0 0 0 0 -0.01624
0.71484 0.0067153 -0.00034517 0.0018704 -0.0023593 0 0.0026727 0.0017184 0.0011213 0.00051674 0.0018158 0.0052804 -0.0010466 0 0 0 0 0 0 0 0 0 0 0.75048 0 0 0 0 0 -0.037864
0.71875 0.0065619 0.0013892 -0.0048423 0.0051313 0 0.0023014 0.0022195 0.0018345 0.0012825 0.0023401 0.00054025 -0.0011225 0 0 0 0 0 0 0 0 0 0 0.71252 0 0 0 0 0 -0.021267
0.72266 0.0063793 0.0039268 -0.0093738 0.0086448 0 0.0019489 0.0020846 0.0022689 0.0019414 0.0020791 -0.012198 -0.0012016 0 0 0 0 0 0 0 0 0 0 0.70664 0 0 0 0 0 0.049253
0.72656 0.0068431 0.005123 -0.0065913 0.0064755 0 0.0037672 0.0010563 0.0019467 0.0017685 0.0010028 -0.023498 -0.00125 0 0 0 0 0 0 0 0 0 0 0.74159 0 0 0 0 0 0.1247
0.73047 0.008028 0.0035614 0.0011968 0.00098796 0 0.0062946 -0.00029379 0.00092001 0.00073001 -0.00031422 -0.023133 -0.0012429 0 0 0 0 0 0 0 0 0 0 0.78019 0 0 0 0 0 0.14086
0.73438 0.0091519 0.00010332 0.0064914 -0.0037035 0 0.0057335 -0.0010027 -0.00020171 -0.00041634 -0.0010702 -0.011216 -0.0011773 0 0 0 0 0 0 0 0 0 0 0.77966 0 0 0 0 0 0.088117
0.73828 0.0092104 -0.0026776 0.004656 -0.0049941 0 0.00044725 -0.00056982 -0.00066923 -0.00074602 -0.00083137 0.0013023 -0.0010874 0 0 0 0 0 0 0 0 0 0 0.73921 0 0 0 0 0 0.022316
0.74219 0.0079261 -0.0027232 -0.0009088 -0.0031494 0 -0.0062427 0.00059266 -0.00013758 4.8514e-05 0.00016478 0.0037677 -0.0010406 0 0 0 0 0 0 0 0 0 0 0.70208 0 0 0 0 0 0.0032277
0.74609 0.0061158 -0.00023668 -0.0021971 7.9061e-06 0 -0.0083494 0.0015429 0.0010739 0.0014112 0.0012482 -0.0033008 -0.0010995 0 0 0 0 0 0 0 0 0 0 0.70892 0 0 0 0 0 0.029193
0.75 0.0051253 0.0027292 0.0048405 0.0032926 0 -0.0027098 0.0016501 0.0021945 0.0023981 0.0018634 -0.0094198 -0.0012695 0 0 0 0 0 0 0 0 0 0 0.75323 0 0 0 0 0 0.04174
0.75391 0.0058333 0.0043418 0.015667 0.0068699 0 0.0077135 0.0010926 0.0025241 0.0024172 0.0019375 -0.0060453 -0.0014781 0 0 0 0 0 0 0 0 0 0 0.78775 0 0 0 0 0 -0.0048411
0.75781 0.008063 0.0045985 0.021454 0.010977 0 0.016099 0.00057716 0.0018897 0.0015917 0.0017829 0.0040473 -0.0016145 0 0 0 0 0 0 0 0 0 0 0.77547 0 0 0 0 0 -0.088401
0.76172 0.01081 0.004936 0.017862 0.014412 0 0.01751 0.00060657 0.00072184 0.00050921 0.0016933 0.010331 -0.0016077 0 0 0 0 0 0 0 0 0 0 0.72975 0 0 0 0 0 -0.1426
0.76563 0.012969 0.006415 0.0091478 0.014832 0 0.012698 0.0010235 -0.00027892 -0.00032085 0.001645 0.0069754 -0.0014784 0 0 0 0 0 0 0 0 0 0 0.69987 0 0 0 0 0 -0.13392
0.76953 0.013915 0.0084734 0.0034068 0.010924 0 0.0066229 0.0012329 -0.00062965 -0.00078311 0.0013687 -1.591e-05 -0.0013177 0 0 0 0 0 0 0 0 0 0 0.71756 0 0 0 0 0 -0.10334
0.77344 0.013597 0.0095166 0.004153 0.0042701 0 0.003593 0.00082552 -0.00035394 -0.0010308 0.00068485 0.00060427 -0.0012087 0 0 0 0 0 0 0 0 0 0 0.76266 0 0 0 0 0 -0.12102
0.77734 0.012279 0.0086108 0.0071373 -0.0012602 0 0.0038765 -2.6743e-05 0.00012411 -0.0011494 -0.00023666 0.012076 -0.0011581 0 0 0 0 0 0 0 0 0 0 0.78505 0 0 0 0 0 -0.20137
0.78125 0.010295 0.006425 0.0055743 -0.0024864 0 0.0046432 -0.00074294 0.00037664 -0.00099801 -0.0009308 0.024781 -0.0011016 0 0 0 0 0 0 0 0 0 0 0.75851 0 0 0 0 0 -0.27593
0.78516 0.007987 0.0044742 -0.0020512 0.00033793 0 0.0035359 -0.00084334 0.00033178 -0.00038061 -0.00094923 0.026 -0.00097301 0 0 0 0 0 0 0 0 0 0 0.70808 0 0 0 0 0 -0.26182
0.78906 0.0057162 0.0035769 -0.010024 0.0036516 0 0.00088941 -0.00029575 0.00029725 0.00065451 -0.00017386 0.014157 -0.00077324 0 0 0 0 0 0 0 0 0 0 0.68168 0 0 0 0 0 -0.15649
0.79297 0.0038014 0.0032215 -0.011297 0.0036888 0 -0.0013502 0.00055397 0.00062149 0.0017042 0.0010848 0.001718 -0.00057418 0 0 0 0 0 0 0 0 0 0 0.69808 0 0 0 0 0 -0.053026
0.79688 0.0024115 0.0024364 -0.0048386 -0.00014851 0 -0.0022051 0.0012856 0.0012809 0.0022107 0.0022373 0.002701 -0.00045668 0 0 0 0 0 0 0 0 0 0 0.72831 0 0 0 0 0 -0.051273
0.80078 0.0015559 0.0010774 0.003357 -0.0047151 0 -0.0026065 0.0016109 0.0017744 0.0018111 0.0027014 0.017616 -0.0004437 0 0 0 0 0 0 0 0 0 0 0.72992 0 0 0 0 0 -0.15353
0.80469 0.0012055 3.9487e-05 0.0065064 -0.0059069 0 -0.0038038 0.0013807 0.0014726 0.0005677 0.0021858 0.032142 -0.0004888 0 0 0 0 0 0 0 0 0 0 0.69526 0 0 0 0 0 -0.25662
0.80859 0.0013984 0.00018771 0.0037271 -0.0023094 0 -0.0053784 0.00056167 0.00017602 -0.0010628 0.00085743 0.031565 -0.00052278 0 0 0 0 0 0 0 0 0 0 0.65985 0 0 0 0 0 -0.25383
0.8125 0.0021766 0.0012841 0.00020675 0.0035543 0 -0.0053758 -0.00067086 -0.0015858 -0.0024626 -0.00069463 0.01602 -0.0005066 0 0 0 0 0 0 0 0 0 0 0.66211 0 0 0 0 0 -0.14334
0.81641 0.0034102 0.0021894 0.0010604 0.0074292 0 -0.00251 -0.0018431 -0.0028175 -0.0031327 -0.0017356 0.0003537 -0.00044149 0 0 0 0 0 0 0 0 0 0 0.69966 0 0 0 0 0 -0.029551
0.82031 0.0047354 0.0021413 0.0057529 0.0069399 0 0.0020752 -0.0023415 -0.0027379 -0.0028907 -0.0018019 -0.0014319 -0.00033929 0 0 0 0 0 0 0 0 0 0 0.73138 0 0 0 0 0 -0.014736
0.82422 0.005741 0.0016404 0.0089876 0.0034073 0 0.0055775 -0.0018381 -0.0013638 -0.0019274 -0.0010063 0.0092686 -0.00019867 0 0 0 0 0 0 0 0 0 0 0.7229 0 0 0 0 0 -0.09389
0.82813 0.0062479 0.0018697 0.0067032 0.00041187 0 0.0061122 -0.00063535 0.00047351 -0.00071095 2.5067e-05 0.017531 -1.9623e-05 0 0 0 0 0 0 0 0 0 0 0.68485 0 0 0 0 0 -0.16253
0.83203 0.0063877 0.0032344 0.00038142 0.00055795 0 0.0043516 0.00046362 0.0017117 0.00023981 0.00059623 0.011106 0.00016374 0 0 0 0 0 0 0 0 0 0 0.66102 0 0 0 0 0 -0.128
0.83594 0.006367 0.0046672 -0.0049326 0.0033213 0 0.002503 0.00075217 0.0017922 0.00061514 0.00045303 -0.0063791 0.00028207 0 0 0 0 0 0 0 0 0 0 0.67922 0 0 0 0 0 -0.0061532
0.83984 0.0061594 0.0045757 -0.0063512 0.0056834 0 0.0018048 0.0001877 0.00098278 0.00046014 -5.7061e-05 -0.019239 0.00028152 0 0 0 0 0 0 0 0 0 0 0.71974 0 0 0 0 0 0.097444
0.84375 0.005479 0.0024981 -0.0060102 0.0047546 0 0.0012925 -0.00060542 7.1177e-05 9.7826e-05 -0.00032791 -0.016322 0.00018507 0 0 0 0 0 0 0 0 0 0 0.73681 0 0 0 0 0 0.099564
0.84766 0.0041143 -0.00033087 -0.0079291 5.7906e-05 0 -0.00086783 -0.00092369 -0.00028114 -0.00012377 -4.7652e-05 -0.0026035 9.7989e-05 0 0 0 0 0 0 0 0 0 0 0.70986 0 0 0 0 0 0.024787
0.85156 0.0022971 -0.0021975 -0.01264 -0.0062542 0 -0.0050108 -0.00061267 9.6219e-06 -6.9124e-05 0.00053578 0.0063497 0.00013641 0 0 0 0 0 0 0 0 0 0 0.66746 0 0 0 0 0 -0.023767
0.85547 0.00068968 -0.0026833 -0.015929 -0.011094 0 -0.0092082 -0.0001363 0.00051409 0.00014444 0.00087709 0.00075153 0.00033345 0 0 0 0 0 0 0 0 0 0 0.65658 0 0 0 0 0 0.026775
0.85938 -7.4054e-05 -0.0030938 -0.013355 -0.012491 0 -0.010984 -4.2081e-05 0.00074025 0.00031063 0.00066713 -0.013788 0.00060707 0 0 0 0 0 0 0 0 0 0 0.69059 0 0 0 0 0 0.14765
0.86328 0.00010476 -0.0050118 -0.0055864 -0.010562 0 -0.0097142 -0.00038201 0.00054754 0.00033056 0.00012121 -0.023177 0.00082279 0 0 0 0 0 0 0 0 0 0 0.73362 0 0 0 0 0 0.24589
0.86719 0.00071811 -0.0084384 0.0015782 -0.0070539 0 -0.0072303 -0.00068189 0.00019671 0.00026195 -0.00025112 -0.020079 0.00089808 0 0 0 0 0 0 0 0 0 0 0.73952 0 0 0 0 0 0.26304
0.87109 0.0011029 -0.011484 0.0028354 -0.0041444 0 -0.0060673 -0.00047385 5.9741e-05 0.00020813 -0.0001537 -0.010784 0.0008572 0 0 0 0 0 0 0 0 0 0 0.70342 0 0 0 0 0 0.22616
0.875 0.001006 -0.012017 -0.0012992 -0.0032956 0 -0.0071821 0.00018172 0.00028912 0.00019623 0.00022377 -0.0069026 0.00079276 0 0 0 0 0 0 0 0 0 0 0.66854 0 0 0 0 0 0.20174
0.87891 0.00074809 -0.0096604 -0.0052743 -0.004632 0 -0.0093243 0.00074079 0.00072196 0.00018067 0.00043344 -0.011974 0.00077714 0 0 0 0 0 0 0 0 0 0 0.67994 0 0 0 0 0 0.21338
0.88281 0.00086173 -0.0061677 -0.0046105 -0.0069543 0 -0.010396 0.00073593 0.0010454 0.00014367 0.00024509 -0.018187 0.00080924 0 0 0 0 0 0 0 0 0 0 0.73482 0 0 0 0 0 0.22024
0.88672 0.0015732 -0.0038303 -0.00073091 -0.0083887 0 -0.0092163 0.0002511 0.0010346 0.00014321 -0.00013275 -0.016485 0.00084056 0 0 0 0 0 0 0 0 0 0 0.78394 0 0 0 0 0 0.17814
0.89063 0.0026127 -0.0035021 0.00075105 -0.0074811 0 -0.0060863 -0.00019616 0.00067207 0.0002273 -0.00031172 -0.0079643 0.00084372 0 0 0 0 0 0 0 0 0 0 0.78361 0 0 0 0 0 0.10623
0.89453 0.0034912 -0.004092 -0.0035541 -0.004182 0 -0.0020786 -0.00022927 0.00011413 0.00031535 -0.00016999 -0.0030932 0.00084785 0 0 0 0 0 0 0 0 0 0 0.74207 0 0 0 0 0 0.074613
0.89844 0.0039416 -0.0038177 -0.010667 1.3451e-05 0 0.0017934 -7.1276e-06 -0.00040167 0.0002236 1.4723e-05 -0.0093765 0.00090479 0 0 0 0 0 0 0 0 0 0 0.70999 0 0 0 0 0 0.12134
0.90234 0.0041118 -0.0018269 -0.013913 0.0030656 0 0.0047652 6.9547e-06 -0.00062874 -0.00013335 -8.9697e-05 -0.021661 0.0010248 0 0 0 0 0 0 0 0 0 0 0.72532 0 0 0 0 0 0.19492
0.90625 0.0043832 0.001333 -0.0096111 0.0039022 0 0.0062465 -0.00034529 -0.00037683 -0.00055838 -0.00041597 -0.02679 0.0011527 0 0 0 0 0 0 0 0 0 0 0.77235 0 0 0 0 0 0.19721
0.91016 0.0050437 0.0045364 -0.00068366 0.0032274 0 0.0061614 -0.00062422 0.0003882 -0.00064314 -0.00046306 -0.018172 0.0012143 0 0 0 0 0 0 0 0 0 0 0.79946 0 0 0 0 0 0.089419
0.91406 0.0061162 0.0070656 0.0065283 0.0028646 0 0.0054615 -0.0002051 0.0014476 -0.00010539 0.00020806 -0.0040574 0.0011896 0 0 0 0 0 0 0 0 0 0 0.77609 0 0 0 0 0 -0.05394
0.91797 0.0074307 0.0087684 0.0086844 0.0041248 0 0.0058161 0.00098137 0.0023518 0.00089025 0.0014194 0.00051641 0.0011398 0 0 0 0 0 0 0 0 0 0 0.72669 0 0 0 0 0 -0.11118
0.92188 0.0087894 0.009569 0.0082386 0.0066332 0 0.0081698 0.0021751 0.0026279 0.0017561 0.002363 -0.0097747 0.0011604 0 0 0 0 0 0 0 0 0 0 0.70446 0 0 0 0 0 -0.038947
0.92578 0.010058 0.0092469 0.0099162 0.0087109 0 0.011425 0.0023576 0.0020733 0.0018897 0.0022341 -0.023477 0.0013007 0 0 0 0 0 0 0 0 0 0 0.73338 0 0 0 0 0 0.074174
0.92969 0.011158 0.0078736 0.015078 0.0090048 0 0.012952 0.0011867 0.00091736 0.001141 0.00096103 -0.023187 0.001523 0 0 0 0 0 0 0 0 0 0 0.78141 0 0 0 0 0 0.088637
0.93359 0.012054 0.0062603 0.020233 0.0078566 0 0.010987 -0.00061206 -0.00030235 -6.632e-05 -0.00066337 -0.0035583 0.0017366 0 0 0 0 0 0 0 0 0 0 0.79379 0 0 0 0 0 -0.048084
0.9375 0.012764 0.0055846 0.021104 0.0070839 0 0.0067466 -0.0018211 -0.0010775 -0.001066 -0.0016069 0.02249 0.0018721 0 0 0 0 0 0 0 0 0 0 0.75023 0 0 0 0 0 -0.24741
0.94141 0.013327 0.0063469 0.017434 0.0082932 0 0.0038439 -0.0017634 -0.0012297 -0.0014354 -0.0014263 0.036273 0.0019299 0 0 0 0 0 0 0 0 0 0 0.68452 0 0 0 0 0 -0.36655
0.94531 0.013712 0.0077885 0.013066 0.011255 0 0.0050796 -0.00082703 -0.00095256 -0.0012221 -0.00055394 0.031799 0.0019645 0 0 0 0 0 0 0 0 0 0 0.64659 0 0 0 0 0 -0.3485
0.94922 0.013767 0.0086054 0.011373 0.013893 0 0.0095678 -7.9578e-06 -0.00059389 -0.00076444 0.0001817 0.021039 0.0020288 0 0 0 0 0 0 0 0 0 0 0.64961 0 0 0 0 0 -0.27273
0.95313 0.013323 0.008379 0.011433 0.01402 0 0.013247 5.2488e-05 -0.00038047 -0.0003398 0.00031139 0.020769 0.0021307 0 0 0 0 0 0 0 0 0 0 0.65974 0 0 0 0 0 -0.26781
0.95703 0.01245 0.0081811 0.0094746 0.011359 0 0.012658 -0.00040457 -0.00030677 8.3584e-06 4.7195e-05 0.035035 0.0022388 0 0 0 0 0 0 0 0 0 0 0.63795 0 0 0 0 0 -0.37908
0.96094 0.011568 0.0095176 0.0039503 0.0080372 0 0.0084423 -0.00062908 -0.00023506 0.00034965 -6.9791e-05 0.051525 0.0023228 0 0 0 0 0 0 0 0 0 0 0.58611 0 0 0 0 0 -0.5268
0.96484 0.011219 0.012553 -0.0017649 0.0069832 0 0.0049552 -0.00019419 -7.2422e-05 0.00065672 0.00022546 0.055039 0.0023877 0 0 0 0 0 0 0 0 0 0 0.54572 0 0 0 0 0 -0.59187
0.96875 0.011585 0.015494 -0.0025535 0.0094433 0 0.0060781 0.00057852 0.00014341 0.00077599 0.00068326 0.043285 0.002472 0 0 0 0 0 0 0 0 0 0 0.5511 0 0 0 0 0 -0.53412
0.97266 0.0122 0.015983 0.0026349 0.013645 0 0.011191 0.00099895 0.00029833 0.00061145 0.00085925 0.028456 0.0026155 0 0 0 0 0 0 0 0 0 0 0.58984 0 0 0 0 0 -0.42192
0.97656 0.012229 0.01325 0.0089785 0.015836 0 0.015357 0.0007491 0.00031263 0.00029095 0.00060582 0.023806 0.0028266 0 0 0 0 0 0 0 0 0 0 0.61512 0 0 0 0 0 -0.35149
0.98047 0.011182 0.0089164 0.010541 0.01309 0 0.013804 0.00019543 0.00020112 9.2436e-05 0.00021078 0.030208 0.0030747 0 0 0 0 0 0 0 0 0 0 0.59663 0 0 0 0 0 -0.3496
0.98438 0.0094632 0.0055683 0.0068266 0.0058653 0 0.0065442 -3.1003e-05 5.3625e-05 0.00017761 7.0951e-05 0.036716 0.0033111 0 0 0 0 0 0 0 0 0 0 0.55375 0 0 0 0 0 -0.36058
0.98828 0.0081734 0.0044869 0.0038894 -0.0017349 0 -0.0012535 0.00028714 -2.0143e-05 0.00041205 0.00028329 0.033307 0.0035012 0 0 0 0 0 0 0 0 0 0 0.53393 0 0 0 0 0 -0.3202
0.99219 0.0082523 0.0047601 0.0082167 -0.0044884 0 -0.0035989 0.00074344 6.2715e-05 0.00048051 0.00059248 0.021155 0.0036456 0 0 0 0 0 0 0 0 0 0 0.55982 0 0 0 0 0 -0.2267
0.99609 0.0096556 0.0045627 0.01943 0.00016059 0 0.0012086 0.00077551 0.00032128 0.00019959 0.00071898 0.0097271 0.0037797 0 0 0 0 0 0 0 0 0 0 0.60373 0 0 0 0 0 -0.13323
1 0.011325 0.0031726 0.029567 0.0097453 0 0.0092204 0.00029748 0.00067735 -0.0002874 0.00067549 0.0053907 0.0039523 0 0 0 0 0 0 0 0 0 0 0.6177 0 0 0 0 0 -0.081696
1.0039 0.012025 0.0016096 0.03018 0.017864 0 0.014224 -0.00018149 0.00095688 -0.00063779 0.00071312 0.0052794 0.0041936 0 0 0 0 0 0 0 0 0 0 0.58632 0 0 0 0 0 -0.061724
1.0078 0.011351 0.0013423 0.02034 0.01843 0 0.012707 -8.1718e-05 0.00097103 -0.00063416 0.00096957 0.0029805 0.0044939 0 0 0 0 0 0 0 0 0 0 0.54414 0 0 0 0 0 -0.040141
1.0117 0.010031 0.0025956 0.0075146 0.010306 0 0.006236 0.0006264 0.00065748 -0.00037811 0.0012368 -0.0019292 0.0048047 0 0 0 0 0 0 0 0 0 0 0.53857 0 0 0 0 0 -0.01632
1.0156 0.0092791 0.004156 0.0004437 -0.0012024 0 -0.00023247 0.0013494 0.00017174 -0.00016033 0.0011414 -0.0030476 0.0050673 0 0 0 0 0 0 0 0 0 0 0.57938 0 0 0 0 0 -0.02646
1.0195 0.0097995 0.0048517 0.0012023 -0.0076537 0 -0.0021969 0.001423 -0.00018205 -0.00014704 0.00056981 0.0033204 0.0052515 0 0 0 0 0 0 0 0 0 0 0.63038 0 0 0 0 0 -0.085701
1.0234 0.011285 0.0049774 0.0042812 -0.0036462 0 0.0015157 0.00073931 -0.00016144 -0.00020559 -0.00011991 0.01014 0.0053775 0 0 0 0 0 0 0 0 0 0 0.65182 0 0 0 0 0 -0.14158
1.0273 0.012789 0.0059682 0.003146 0.0086678 0 0.0084615 -0.00015544 0.00023189 -4.0725e-05 -0.00035952 0.0046755 0.0055057 0 0 0 0 0 0 0 0 0 0 0.64537 0 0 0 0 0 -0.11013
1.0313 0.01355 0.0085804 -0.0028138 0.020545 0 0.014368 -0.00055195 0.00076865 0.00050494 0.00012724 -0.016886 0.0056992 0 0 0 0 0 0 0 0 0 0 0.65086 0 0 0 0 0 0.029788
1.0352 0.013503 0.011574 -0.0080225 0.022921 0 0.015562 -0.00016264 0.0011997 0.0012859 0.001071 -0.041505 0.0059869 0 0 0 0 0 0 0 0 0 0 0.69797 0 0 0 0 0 0.18943
1.0391 0.013105 0.012474 -0.0069577 0.013436 0 0.010907 0.00071876 0.0014516 0.0019669 0.0018938 -0.049251 0.0063505 0 0 0 0 0 0 0 0 0 0 0.76739 0 0 0 0 0 0.24017
1.043 0.012742 0.0097852 -3.3954e-05 -0.0014209 0 0.0025619 0.0015297 0.0016089 0.0022742 0.0021873 -0.033098 0.0067401 0 0 0 0 0 0 0 0 0 0 0.80678 0 0 0 0 0 0.14427
1.0469 0.012325 0.0044378 0.0069284 -0.011149 0 -0.004986 0.001841 0.0017025 0.0021382 0.0019617 -0.0079643 0.0071038 0 0 0 0 0 0 0 0 0 0 0.78621 0 0 0 0 0 0.0092792
1.0508 0.0114 -0.0010559 0.0086908 -0.0095131 0 -0.0076164 0.0015004 0.0015539 0.0016379 0.0014647 0.0024061 0.0074108 0 0 0 0 0 0 0 0 0 0 0.73281 0 0 0 0 0 -0.0062811
1.0547 0.0096032 -0.0048707 0.0055044 0.00037023 0 -0.0046357 0.00054182 0.00089512 0.00087855 0.00083173 -0.010835 0.0076581 0 0 0 0 0 0 0 0 0 0 0.70502 0 0 0 0 0 0.14582
1.0586 0.0070109 -0.0072496 0.0020111 0.0084832 0 0.00021791 -0.00087535 -0.00029904 -2.9605e-05 -2.2147e-05 -0.031467 0.0078667 0 0 0 0 0 0 0 0 0 0 0.73245 0 0 0 0 0 0.33928
1.0625 0.0041047 -0.0096495 0.0018408 0.0061268 0 0.0013215 -0.0023873 -0.0016014 -0.00089697 -0.0011583 -0.033337 0.0080687 0 0 0 0 0 0 0 0 0 0 0.78552 0 0 0 0 0 0.38348
1.0664 0.0014595 -0.01269 0.0039358 -0.0067409 0 -0.0041547 -0.0034028 -0.0023257 -0.0014414 -0.0023244 -0.0067875 0.0082916 0 0 0 0 0 0 0 0 0 0 0.80782 0 0 0 0 0 0.20904
1.0703 -0.00055929 -0.015194 0.0042514 -0.021177 0 -0.013299 -0.0033612 -0.0020301 -0.0014314 -0.0029905 0.030157 0.0085418 0 0 0 0 0 0 0 0 0 0 0.77672 0 0 0 0 0 -0.0548
1.0742 -0.001903 -0.015371 0.00042347 -0.026368 0 -0.019286 -0.0021635 -0.0008992 -0.000874 -0.0027337 0.047894 0.0087985 0 0 0 0 0 0 0 0 0 0 0.72696 0 0 0 0 0 -0.19397
1.0781 -0.0027726 -0.012868 -0.0059469 -0.01845 0 -0.017022 -0.00036114 0.00037182 -3.6822e-05 -0.0016035 0.033252 0.009028 0 0 0 0 0 0 0 0 0 0 0.7123 0 0 0 0 0 -0.10786
1.082 -0.0034825 -0.0094152 -0.011605 -0.0038277 0 -0.0078719 0.0011819 0.0011269 0.00075268 -0.00010672 0.0018192 0.0092144 0 0 0 0 0 0 0 0 0 0 0.74716 0 0 0 0 0 0.10047
1.0859 -0.0043088 -0.0073222 -0.015416 0.0057326 0 0.00090806 0.0019237 0.001247 0.0013394 0.0011698 -0.017392 0.009382 0 0 0 0 0 0 0 0 0 0 0.79183 0 0 0 0 0 0.228
1.0898 -0.00534 -0.0073602 -0.019032 0.0022839 0 0.0019596 0.0019995 0.0011423 0.0017627 0.0019275 -0.0093988 0.0095856 0 0 0 0 0 0 0 0 0 0 0.79666 0 0 0 0 0 0.16477
1.0938 -0.0063993 -0.0082425 -0.023787 -0.012153 0 -0.0060321 0.0019443 0.0012642 0.0020557 0.0021961 0.014092 0.0098669 0 0 0 0 0 0 0 0 0 0 0.75655 0 0 0 0 0 -0.011651
1.0977 -0.0071513 -0.0082133 -0.027776 -0.027196 0 -0.017152 0.0020643 0.0016263 0.002078 0.0021034 0.02795 0.010213 0 0 0 0 0 0 0 0 0 0 0.71605 0 0 0 0 0 -0.12244
1.1016 -0.0073899 -0.0070184 -0.026988 -0.031994 0 -0.023041 0.0021088 0.0018153 0.0016226 0.0017002 0.018029 0.010553 0 0 0 0 0 0 0 0 0 0 0.71997 0 0 0 0 0 -0.057976
1.1055 -0.0072954 -0.0061536 -0.019688 -0.023191 0 -0.019508 0.001599 0.0014712 0.00072359 0.0010385 -0.0075757 0.010808 0 0 0 0 0 0 0 0 0 0 0.76401 0 0 0 0 0 0.13551
1.1094 -0.0073764 -0.0071504 -0.0091979 -0.0070692 0 -0.0095133 0.00046886 0.00072945 -0.00019063 0.00034331 -0.029376 0.010948 0 0 0 0 0 0 0 0 0 0 0.79965 0 0 0 0 0 0.3214
1.1133 -0.0080424 -0.0097587 -0.0016321 0.0053221 0 -0.00047672 -0.0006876 0.00014725 -0.00055471 -2.8345e-05 -0.03572 0.011014 0 0 0 0 0 0 0 0 0 0 0.7877 0 0 0 0 0 0.4038
1.1172 -0.009131 -0.011986 -0.0004919 0.0061172 0 0.0014061 -0.0010815 0.00016369 -0.000163 0.00010691 -0.030452 0.01108 0 0 0 0 0 0 0 0 0 0 0.74146 0 0 0 0 0 0.38902
1.1211 -0.0098536 -0.011977 -0.003569 -0.0041217 0 -0.0047169 -0.00047447 0.0006441 0.00058278 0.00050581 -0.023957 0.011191 0 0 0 0 0 0 0 0 0 0 0.71232 0 0 0 0 0 0.33715
1.125 -0.009327 -0.0097814 -0.0053866 -0.017235 0 -0.014335 0.00056086 0.00099742 0.00098674 0.0006452 -0.020651 0.011333 0 0 0 0 0 0 0 0 0 0 0.73362 0 0 0 0 0 0.284
1.1289 -0.0073223 -0.0072099 -0.0027143 -0.023357 0 -0.020838 0.0011593 0.00077453 0.0006959 0.00021182 -0.017502 0.011457 0 0 0 0 0 0 0 0 0 0 0.78479 0 0 0 0 0 0.2275
1.1328 -0.0045883 -0.0059933 0.002393 -0.017632 0 -0.0195 0.00095773 0.00014136 5.1296e-05 -0.00053915 -0.013013 0.011537 0 0 0 0 0 0 0 0 0 0 0.81462 0 0 0 0 0 0.17688
1.1367 -0.0023999 -0.0061795 0.0048943 -0.0033566 0 -0.010116 0.00036929 -0.00027911 -0.00022884 -0.00097063 -0.013036 0.011594 0 0 0 0 0 0 0 0 0 0 0.7977 0 0 0 0 0 0.17933
1.1406 -0.0016329 -0.0063485 0.0017756 0.010319 0 0.002636 7.7817e-05 -5.8907e-05 0.00023747 -0.00066982 -0.024221 0.011674 0 0 0 0 0 0 0 0 0 0 0.76155 0 0 0 0 0 0.27053
1.1445 -0.0021083 -0.0052658 -0.0053152 0.014521 0 0.011339 0.00030526 0.00056035 0.0010876 0.00012337 -0.042366 0.011799 0 0 0 0 0 0 0 0 0 0 0.75464 0 0 0 0 0 0.4019
1.1484 -0.0027629 -0.0031599 -0.012043 0.0066074 0 0.010056 0.00063136 0.00089438 0.001548 0.00073437 -0.051395 0.011943 0 0 0 0 0 0 0 0 0 0 0.79131 0 0 0 0 0 0.44814
1.1523 -0.0025267 -0.0013635 -0.015396 -0.007963 0 -0.0012991 0.00053805 0.00055129 0.0012087 0.00073491 -0.037919 0.012065 0 0 0 0 0 0 0 0 0 0 0.83488 0 0 0 0 0 0.31882
1.1563 -0.0011967 -0.00087298 -0.015559 -0.01927 0 -0.015669 5.4029e-05 -8.3285e-05 0.00046047 0.00038925 -0.0074925 0.012147 0 0 0 0 0 0 0 0 0 0 0.83802 0 0 0 0 0 0.070366
1.1602 0.00040204 -0.0014562 -0.014362 -0.019816 0 -0.022836 -0.00024692 -0.00017007 0.00011567 0.00036356 0.016363 0.012214 0 0 0 0 0 0 0 0 0 0 0.79594 0 0 0 0 0 -0.11261
1.1641 0.0010881 -0.0021768 -0.012773 -0.0099314 0 -0.016936 6.66e-05 0.00070192 0.00054938 0.00095257 0.012867 0.012302 0 0 0 0 0 0 0 0 0 0 0.75315 0 0 0 0 0 -0.075959
1.168 0.00027686 -0.0025759 -0.010353 0.0023598 0 -0.0018213 0.00065859 0.0019469 0.0012209 0.0016262 -0.014771 0.012414 0 0 0 0 0 0 0 0 0 0 0.7557 0 0 0 0 0 0.14916
1.1719 -0.0015389 -0.0030952 -0.0067487 0.0072697 0 0.010953 0.00061184 0.0023666 0.0011083 0.001435 -0.039879 0.012516 0 0 0 0 0 0 0 0 0 0 0.80098 0 0 0 0 0 0.35558
1.1758 -0.0031274 -0.0043031 -0.0028022 0.00079188 0 0.011039 -0.00066266 0.0012161 -0.00030273 -5.0577e-05 -0.036324 0.012573 0 0 0 0 0 0 0 0 0 0 0.84022 0 0 0 0 0 0.342
1.1797 -0.0033742 -0.005916 0.00032446 -0.011943 0 -0.0018861 -0.0026941 -0.0010301 -0.0024128 -0.0021834 -0.0036291 0.01259 0 0 0 0 0 0 0 0 0 0 0.83126 0 0 0 0 0 0.10116
1.1836 -0.0019883 -0.0068357 0.0027454 -0.020407 0 -0.01728 -0.0042032 -0.0029717 -0.003903 -0.0036751 0.031629 0.012621 0 0 0 0 0 0 0 0 0 0 0.7837 0 0 0 0 0 -0.16858
1.1875 0.00043381 -0.0062297 0.0057616 -0.016888 0 -0.02228 -0.0041821 -0.0034194 -0.0038056 -0.0036728 0.040212 0.012718 0 0 0 0 0 0 0 0 0 0 0.74718 0 0 0 0 0 -0.24438
1.1914 0.0029461 -0.0044452 0.0097917 -0.0027861 0 -0.012554 -0.0027855 -0.0023521 -0.0022843 -0.0024753 0.017175 0.012882 0 0 0 0 0 0 0 0 0 0 0.75592 0 0 0 0 0 -0.08259
1.1953 0.0049112 -0.0026997 0.012845 0.01219 0 0.0040968 -0.0011612 -0.00082819 -0.00043495 -0.0012065 -0.014256 0.013051 0 0 0 0 0 0 0 0 0 0 0.79098 0 0 0 0 0 0.14657
1.1992 0.0062753 -0.0018504 0.011895 0.017486 0 0.01464 -0.00038006 3.059e-05 0.00066412 -0.00076166 -0.024769 0.013153 0 0 0 0 0 0 0 0 0 0 0.80191 0 0 0 0 0 0.21998
1.2031 0.0073278 -0.0015773 0.0062026 0.009961 0 0.01201 -0.00051221 5.7685e-06 0.00075594 -0.0010415 -0.0051249 0.013163 0 0 0 0 0 0 0 0 0 0 0.76402 0 0 0 0 0 0.060099
1.207 0.0082508 -0.00084337 -0.0010768 -0.0036792 0 0.00060301 -0.00073441 -0.00018768 0.00038012 -0.0011837 0.027852 0.013124 0 0 0 0 0 0 0 0 0 0 0.70751 0 0 0 0 0 -0.21165
1.2109 0.0089 0.0009294 -0.0052615 -0.012224 0 -0.0084437 -0.00029973 0.00023745 0.00017417 -0.00051583 0.048733 0.013102 0 0 0 0 0 0 0 0 0 0 0.68582 0 0 0 0 0 -0.39969
1.2148 0.0090075 0.0032975 -0.0044332 -0.0087235 0 -0.0072888 0.00065459 0.0012844 0.00026302 0.00073959 0.045605 0.013134 0 0 0 0 0 0 0 0 0 0 0.71726 0 0 0 0 0 -0.40368
1.2188 0.0085825 0.0054224 -0.0011384 0.0043327 0 0.0025251 0.0012811 0.0021619 0.00030498 0.0016856 0.026443 0.0132 0 0 0 0 0 0 0 0 0 0 0.76423 0 0 0 0 0 -0.27693
1.2227 0.0080884 0.007067 0.00052758 0.017342 0 0.012752 0.00095823 0.0020878 2.8677e-05 0.001634 0.0073422 0.01325 0 0 0 0 0 0 0 0 0 0 0.77338 0 0 0 0 0 -0.1448
1.2266 0.0081716 0.008727 -0.00052411 0.021255 0 0.016294 -1.5605e-05 0.0010741 -0.00039033 0.00074971 -0.0024382 0.013262 0 0 0 0 0 0 0 0 0 0 0.73317 0 0 0 0 0 -0.087129
1.2305 0.0091469 0.01072 -0.0011536 0.014326 0 0.012559 -0.00069804 -8.1104e-05 -0.00052305 -0.00015536 -0.0041801 0.013262 0 0 0 0 0 0 0 0 0 0 0.6862 0 0 0 0 0 -0.097587
1.2344 0.010704 0.012367 0.0024171 0.0028649 0 0.0062298 -0.0004482 -0.00054847 -0.00019785 -0.00041022 -0.0025375 0.013309 0 0 0 0 0 0 0 0 0 0 0.6826 0 0 0 0 0 -0.13078
1.2383 0.012131 0.012397 0.010066 -0.0040758 0 0.0021661 0.00045089 -0.00019315 0.00027368 -3.7733e-05 0.00097639 0.013444 0 0 0 0 0 0 0 0 0 0 0.72549 0 0 0 0 0 -0.15915
1.2422 0.01289 0.010334 0.017399 -0.0015405 0 0.0019984 0.0011239 0.0004251 0.00042593 0.00043247 0.0063876 0.013659 0 0 0 0 0 0 0 0 0 0 0.76801 0 0 0 0 0 -0.17709
1.2461 0.013028 0.0073482 0.020164 0.0081633 0 0.004794 0.0010074 0.00070235 0.00016089 0.00059928 0.01035 0.013895 0 0 0 0 0 0 0 0 0 0 0.76484 0 0 0 0 0 -0.1722
1.25 0.013053 0.0054736 0.018688 0.017832 0 0.0093177 0.00036248 0.00057582 -0.00012884 0.0005576 0.0072523 0.014088 0 0 0 0 0 0 0 0 0 0 0.72164 0 0 0 0 0 -0.12463
1.2539 0.013395 0.0058225 0.017297 0.020908 0 0.014514 -0.0001114 0.0004602 6.516e-06 0.00064674 -0.0030182 0.014211 0 0 0 0 0 0 0 0 0 0 0.688 0 0 0 0 0 -0.047042
1.2578 0.013975 0.0076008 0.019161 0.015944 0 0.018288 -8.6069e-05 0.00067737 0.00055235 0.00094264 -0.010715 0.01429 0 0 0 0 0 0 0 0 0 0 0.7023 0 0 0 0 0 -0.0074214
1.2617 0.014304 0.0090221 0.022257 0.0071218 0 0.017622 8.3144e-05 0.0010531 0.0010134 0.0011244 -0.0036505 0.01439 0 0 0 0 0 0 0 0 0 0 0.7491 0 0 0 0 0 -0.081072
1.2656 0.014019 0.0092259 0.021232 0.00098383 0 0.01149 -0.00011445 0.0011349 0.00095988 0.00088627 0.018892 0.014566 0 0 0 0 0 0 0 0 0 0 0.77627 0 0 0 0 0 -0.2632
1.2695 0.013311 0.0091867 0.01351 0.0019469 0 0.0036735 -0.00059759 0.00077406 0.00055979 0.00040763 0.041093 0.014822 0 0 0 0 0 0 0 0 0 0 0.75292 0 0 0 0 0 -0.43963
1.2734 0.012795 0.010604 0.003056 0.0095129 0 0.0011461 -0.00063304 0.00039017 0.00048162 0.00028495 0.042873 0.015105 0 0 0 0 0 0 0 0 0 0 0.70401 0 0 0 0 0 -0.47113
1.2773 0.012943 0.013905 -0.0026884 0.018768 0 0.0079014 0.00036859 0.00056943 0.0011955 0.00091364 0.019634 0.015336 0 0 0 0 0 0 0 0 0 0 0.68332 0 0 0 0 0 -0.32625
1.2813 0.013641 0.017487 0.00012791 0.023714 0 0.019886 0.0020189 0.0013868 0.0023645 0.0019548 -0.010583 0.015477 0 0 0 0 0 0 0 0 0 0 0.71392 0 0 0 0 0 -0.12918
1.2852 0.014317 0.019083 0.0080338 0.021327 0 0.027142 0.0030469 0.0021889 0.0029971 0.0025047 -0.021932 0.015559 0 0 0 0 0 0 0 0 0 0 0.7616 0 0 0 0 0 -0.058241
1.2891 0.014535 0.017918 0.013907 0.013722 0 0.022622 0.0023784 0.0021346 0.0023002 0.0018815 -0.0048169 0.015669 0 0 0 0 0 0 0 0 0 0 0.77069 0 0 0 0 0 -0.1804
1.293 0.014428 0.015439 0.014273 0.0068154 0 0.0096677 0.00019592 0.001003 0.00044946 0.00027843 0.02429 0.01588 0 0 0 0 0 0 0 0 0 0 0.72365 0 0 0 0 0 -0.38207
1.2969 0.014532 0.01389 0.01252 0.0061333 0 0.0001344 -0.002104 -0.00053841 -0.0014757 -0.001375 0.037876 0.01619 0 0 0 0 0 0 0 0 0 0 0.65982 0 0 0 0 0 -0.47142
1.3008 0.015188 0.014188 0.014646 0.012587 0 0.0037553 -0.0030943 -0.0015013 -0.0023663 -0.0022247 0.023382 0.016523 0 0 0 0 0 0 0 0 0 0 0.63322 0 0 0 0 0 -0.35956
1.3047 0.016158 0.015238 0.022209 0.021479 0 0.018468 -0.0025426 -0.001443 -0.0019736 -0.0021847 -0.0049378 0.016797 0 0 0 0 0 0 0 0 0 0 0.65578 0 0 0 0 0 -0.14671
1.3086 0.016858 0.015285 0.030195 0.02587 0 0.031463 -0.0015066 -0.00079622 -0.0010139 -0.0018513 -0.019682 0.017001 0 0 0 0 0 0 0 0 0 0 0.68721 0 0 0 0 0 -0.029795
1.3125 0.016987 0.013777 0.032146 0.022014 0 0.030751 -0.0012253 -0.0003618 -0.0004422 -0.0017838 -0.0059361 0.017214 0 0 0 0 0 0 0 0 0 0 0.68143 0 0 0 0 0 -0.12092
1.3164 0.01686 0.0118 0.026939 0.012572 0 0.016537 -0.0019091 -0.00049975 -0.00061216 -0.0019251 0.025829 0.017541 0 0 0 0 0 0 0 0 0 0 0.63734 0 0 0 0 0 -0.34991
1.3203 0.01705 0.010765 0.019797 0.004751 0 0.0013401 -0.0026053 -0.00083405 -0.0010862 -0.0017557 0.050921 0.018022 0 0 0 0 0 0 0 0 0 0 0.59832 0 0 0 0 0 -0.53722
1.3242 0.01769 0.010901 0.016451 0.0045791 0 -0.0015664 -0.0022295 -0.0007378 -0.0011826 -0.00097384 0.053346 0.018589 0 0 0 0 0 0 0 0 0 0 0.60216 0 0 0 0 0 -0.5582
1.3281 0.018193 0.011199 0.016976 0.011917 0 0.0095413 -0.00070176 -6.0647e-05 -0.00065468 6.0762e-05 0.038141 0.019123 0 0 0 0 0 0 0 0 0 0 0.63799 0 0 0 0 0 -0.44069
1.332 0.017755 0.010755 0.016179 0.020449 0 0.023502 0.00093986 0.00067207 0.00014641 0.00062081 0.023158 0.019547 0 0 0 0 0 0 0 0 0 0 0.65846 0 0 0 0 0 -0.31586
1.3359 0.016194 0.0098765 0.010131 0.022816 0 0.026967 0.0015253 0.00079301 0.0006924 0.00034347 0.020961 0.019879 0 0 0 0 0 0 0 0 0 0 0.63341 0 0 0 0 0 -0.28763
1.3398 0.014269 0.0096516 0.0013999 0.016629 0 0.016661 0.00083261 0.00019669 0.00077934 -0.00037538 0.02926 0.020205 0 0 0 0 0 0 0 0 0 0 0.58475 0 0 0 0 0 -0.35102
1.3438 0.013069 0.010445 -0.0031318 0.0062992 0 0.0016209 -0.00028057 -0.00052174 0.00061192 -0.00075113 0.036987 0.02059 0 0 0 0 0 0 0 0 0 0 0.5631 0 0 0 0 0 -0.42228
1.3477 0.013017 0.011094 0.00022964 -0.00081311 0 -0.0060128 -0.00075015 -0.00063861 0.00047811 -0.00036797 0.036725 0.021031 0 0 0 0 0 0 0 0 0 0 0.59147 0 0 0 0 0 -0.42812
1.3516 0.013425 0.0098482 0.0074807 -0.00055359 0 -0.0021679 -0.00026273 1.5354e-07 0.00044441 0.00045517 0.029911 0.021474 0 0 0 0 0 0 0 0 0 0 0.63864 0 0 0 0 0 -0.35861
1.3555 0.013068 0.0061537 0.010733 0.0048271 0 0.0066102 0.0006133 0.00085754 0.00040463 0.0010481 0.02176 0.021885 0 0 0 0 0 0 0 0 0 0 0.65239 0 0 0 0 0 -0.24854
1.3594 0.01124 0.0013696 0.0065493 0.0089544 0 0.010578 0.001129 0.0012604 0.00035734 0.0010913 0.014496 0.022284 0 0 0 0 0 0 0 0 0 0 0.61654 0 0 0 0 0 -0.13224
1.3633 0.0083316 -0.0024216 -0.00026026 0.0068433 0 0.0059167 0.0010786 0.0010459 0.00051355 0.00088865 0.0073403 0.022721 0 0 0 0 0 0 0 0 0 0 0.5691 0 0 0 0 0 -0.028925
1.3672 0.0054282 -0.0043272 -0.0018177 -0.0011671 0 -0.0032227 0.00082752 0.00065146 0.001056 0.00095077 0.0014957 0.023215 0 0 0 0 0 0 0 0 0 0 0.56113 0 0 0 0 0 0.040917
1.3711 0.0033897 -0.0052986 0.004032 -0.010123 0 -0.010342 0.00074836 0.00060361 0.0018215 0.0013806 0.0015091 0.023734 0 0 0 0 0 0 0 0 0 0 0.60158 0 0 0 0 0 0.052672
1.375 0.0023003 -0.006877 0.010885 -0.014702 0 -0.012838 0.00078401 0.00097477 0.0023221 0.0017577 0.0094207 0.024229 0 0 0 0 0 0 0 0 0 0 0.64901 0 0 0 0 0 0.0088987
1.3789 0.0017037 -0.0094097 0.010251 -0.013116 0 -0.012518 0.00062653 0.0013714 0.0021712 0.0016512 0.018628 0.024689 0 0 0 0 0 0 0 0 0 0 0.65948 0 0 0 0 0 -0.033548
1.3828 0.0012096 -0.011663 0.00056055 -0.0077241 0 -0.011349 0.00023479 0.0014177 0.0014981 0.0011748 0.016915 0.025152 0 0 0 0 0 0 0 0 0 0 0.63755 0 0 0 0 0 0.0076091
1.3867 0.00075104 -0.012223 -0.011061 -0.0025815 0 -0.0086684 5.171e-06 0.001169 0.00088568 0.00092498 -0.0017375 0.025655 0 0 0 0 0 0 0 0 0 0 0.63322 0 0 0 0 0 0.16309
1.3906 0.00027908 -0.011145 -0.016339 -0.00058569 0 -0.0034668 0.00032599 0.00099668 0.00083084 0.0013173 -0.028414 0.026177 0 0 0 0 0 0 0 0 0 0 0.68698 0 0 0 0 0 0.36251
1.3945 -0.00060095 -0.010019 -0.014624 -0.0024037 0 0.0015933 0.0010094 0.0010931 0.0012499 0.0020319 -0.044598 0.026642 0 0 0 0 0 0 0 0 0 0 0.78279 0 0 0 0 0 0.47773
1.3984 -0.0024554 -0.01036 -0.013283 -0.0071651 0 0.00058217 0.001319 0.0011876 0.0015511 0.0022311 -0.038652 0.026985 0 0 0 0 0 0 0 0 0 0 0.86118 0 0 0 0 0 0.43451
1.4023 -0.0053609 -0.012005 -0.019089 -0.01339 0 -0.0096984 0.00069332 0.00083751 0.0012367 0.0014129 -0.017848 0.027227 0 0 0 0 0 0 0 0 0 0 0.87942 0 0 0 0 0 0.28881
1.4063 -0.0084749 -0.013229 -0.029945 -0.019168 0 -0.024259 -0.00055138 5.6593e-06 0.00044131 4.4399e-05 -0.0032301 0.027464 0 0 0 0 0 0 0 0 0 0 0.85427 0 0 0 0 0 0.18727
1.4102 -0.010452 -0.012455 -0.036158 -0.022145 0 -0.032057 -0.0013462 -0.00073273 -0.00015743 -0.0007377 -0.011164 0.027797 0 0 0 0 0 0 0 0 0 0 0.8414 0 0 0 0 0 0.24104
1.4141 -0.010475 -0.0097983 -0.030287 -0.020359 0 -0.025363 -0.00082832 -0.00066225 2.8664e-06 -0.00015837 -0.038872 0.02824 0 0 0 0 0 0 0 0 0 0 0.87447 0 0 0 0 0 0.4294
1.418 -0.0089631 -0.0069018 -0.015142 -0.013831 0 -0.0077491 0.0007654 0.00034043 0.00078894 0.0014089 -0.067546 0.028705 0 0 0 0 0 0 0 0 0 0 0.93018 0 0 0 0 0 0.62254
1.4219 -0.0072167 -0.0053501 -0.0012701 -0.0053718 0 0.0077645 0.0021966 0.001571 0.0014635 0.0026976 -0.079373 0.029073 0 0 0 0 0 0 0 0 0 0 0.95639 0 0 0 0 0 0.69784
1.4258 -0.0062923 -0.0053562 0.0035363 0.00071378 0 0.0096753 0.0023054 0.0020682 0.0013833 0.0026541 -0.071781 0.029294 0 0 0 0 0 0 0 0 0 0 0.93121 0 0 0 0 0 0.63741
1.4297 -0.0061466 -0.0059652 0.0015469 0.0014877 0 -0.0019193 0.0010697 0.0014888 0.00062555 0.0013644 -0.056302 0.029415 0 0 0 0 0 0 0 0 0 0 0.88744 0 0 0 0 0 0.5215
1.4336 -0.0058642 -0.0063073 0.0014754 -0.0024691 0 -0.015727 -0.00038138 0.00043749 -7.9942e-05 -6.6891e-05 -0.045489 0.029539 0 0 0 0 0 0 0 0 0 0 0.876 0 0 0 0 0 0.4395
1.4375 -0.0047061 -0.0063823 0.0080668 -0.0075312 0 -0.019745 -0.00082669 -9.9145e-05 -5.6334e-05 -0.00055513 -0.042194 0.02975 0 0 0 0 0 0 0 0 0 0 0.90958 0 0 0 0 0 0.41417
1.4414 -0.0029074 -0.0065723 0.016436 -0.0098047 0 -0.011721 -6.963e-05 0.00031035 0.0006584 6.2006e-06 -0.04079 0.030063 0 0 0 0 0 0 0 0 0 0 0.9496 0 0 0 0 0 0.4053
1.4453 -0.0014239 -0.0066429 0.01748 -0.0078484 0 0.00015075 0.00094995 0.0011357 0.0013335 0.0007528 -0.036116 0.030446 0 0 0 0 0 0 0 0 0 0 0.95054 0 0 0 0 0 0.36891
1.4492 -0.00090694 -0.0055955 0.0084319 -0.0031504 0 0.0061467 0.0011158 0.001406 0.0012249 0.0007552 -0.028819 0.03086 0 0 0 0 0 0 0 0 0 0 0.91137 0 0 0 0 0 0.29798
1.4531 -0.0009671 -0.0026826 -0.0032605 0.0016862 0 0.0041436 0.00020033 0.00065399 0.00026076 -8.8866e-05 -0.021999 0.031274 0 0 0 0 0 0 0 0 0 0 0.87557 0 0 0 0 0 0.20807
1.457 -0.0004853 0.0015543 -0.0073627 0.0051133 0 0.00018265 -0.00098851 -0.00062526 -0.00090559 -0.0010155 -0.015245 0.031662 0 0 0 0 0 0 0 0 0 0 0.87881 0 0 0 0 0 0.10251
1.4609 0.0013386 0.0055215 -0.0017236 0.0072655 0 0.00098141 -0.001456 -0.0014325 -0.0014903 -0.0011808 -0.0047921 0.031991 0 0 0 0 0 0 0 0 0 0 0.90319 0 0 0 0 0 -0.029232
1.4648 0.0042449 0.0079858 0.0054117 0.0089493 0 0.0069196 -0.00097087 -0.0011811 -0.0012417 -0.00046201 0.01006 0.032241 0 0 0 0 0 0 0 0 0 0 0.89147 0 0 0 0 0 -0.17768
1.4688 0.0071886 0.0091866 0.0045393 0.010462 0 0.012622 -0.0001859 -0.00019643 -0.00057487 0.00048305 0.022985 0.032435 0 0 0 0 0 0 0 0 0 0 0.80883 0 0 0 0 0 -0.29534
1.4727 0.009307 0.010393 -0.0042436 0.011498 0 0.01359 0.00011493 0.0006414 -0.00012194 0.00088852 0.025816 0.032644 0 0 0 0 0 0 0 0 0 0 0.6855 0 0 0 0 0 -0.33262
1.4766 0.010591 0.012325 -0.01067 0.011906 0 0.011026 -0.00018372 0.00071925 -0.00017532 0.00058084 0.018414 0.032943 0 0 0 0 0 0 0 0 0 0 0.5915 0 0 0 0 0 -0.29724
1.4805 0.011642 0.014153 -0.0051184 0.012081 0 0.0096467 -0.00049234 0.00017606 -0.00052704 5.0604e-05 0.011692 0.03336 0 0 0 0 0 0 0 0 0 0 0.56786 0 0 0 0 0 -0.26599
1.4844 0.012853 0.014233 0.010611 0.012398 0 0.01152 -0.00021943 -0.00036029 -0.00076802 -9.6964e-05 0.018459 0.033847 0 0 0 0 0 0 0 0 0 0 0.58659 0 0 0 0 0 -0.32088
1.4883 0.013931 0.011876 0.024373 0.012479 0 0.013413 0.00056663 -0.00044616 -0.00068404 0.00027657 0.040319 0.034324 0 0 0 0 0 0 0 0 0 0 0.58255 0 0 0 0 0 -0.4663
1.4922 0.014237 0.0082684 0.025909 0.011438 0 0.010895 0.0012049 -0.00020947 -0.00037648 0.00076958 0.064536 0.034736 0 0 0 0 0 0 0 0 0 0 0.52346 0 0 0 0 0 -0.61523
1.4961 0.013559 0.0054951 0.017355 0.0090964 0 0.0044395 0.0011293 -0.00011052 -8.1223e-05 0.00086395 0.075311 0.035094 0 0 0 0 0 0 0 0 0 0 0.44363 0 0 0 0 0 -0.66724
1.5 0.012459 0.0046233 0.010684 0.0067475 0 6.3519e-05 0.00042699 -0.0003929 4.8946e-05 0.00037923 0.068741 0.035447 0 0 0 0 0 0 0 0 0 0 0.40574 0 0 0 0 0 -0.60424
1.5039 0.011824 0.0048145 0.014582 0.0062493 0 0.0030327 -0.00030545 -0.00082145 -1.7724e-05 -0.00044473 0.056244 0.035836 0 0 0 0 0 0 0 0 0 0 0.43259 0 0 0 0 0 -0.50699
1.5078 0.012056 0.0043721 0.024729 0.0080033 0 0.01125 -0.00061189 -0.00095462 -0.00028008 -0.001208 0.052858 0.036257 0 0 0 0 0 0 0 0 0 0 0.48247 0 0 0 0 0 -0.4746
1.5117 0.012723 0.002599 0.028082 0.0099423 0 0.016069 -0.00061088 -0.00062347 -0.00072098 -0.0016217 0.062456 0.036682 0 0 0 0 0 0 0 0 0 0 0.49412 0 0 0 0 0 -0.52944
1.5156 0.012964 0.00050403 0.016822 0.0089985 0 0.010655 -0.00075701 -9.6421e-05 -0.001202 -0.0015645 0.074894 0.037087 0 0 0 0 0 0 0 0 0 0 0.45193 0 0 0 0 0 -0.60297
1.5195 0.012223 -0.00036224 -0.0028511 0.0040435 0 -0.0024294 -0.0012239 0.00022584 -0.0014183 -0.0010129 0.077264 0.03748 0 0 0 0 0 0 0 0 0 0 0.401 0 0 0 0 0 -0.61128
1.5234 0.010612 0.00032362 -0.016629 -0.0025469 0 -0.012691 -0.0016218 0.0002291 -0.0010948 -5.8746e-05 0.066727 0.037881 0 0 0 0 0 0 0 0 0 0 0.39644 0 0 0 0 0 -0.53569
1.5273 0.0086413 0.0011624 -0.016619 -0.0066061 0 -0.011538 -0.0013967 0.00015361 -0.00032155 0.00096883 0.05156 0.038297 0 0 0 0 0 0 0 0 0 0 0.44321 0 0 0 0 0 -0.42506
1.5313 0.0067188 0.00031885 -0.0091233 -0.0059397 0 -0.000933 -0.00050265 0.00024477 0.00032751 0.0015061 0.040561 0.038703 0 0 0 0 0 0 0 0 0 0 0.49217 0 0 0 0 0 -0.32712
1.5352 0.0049221 -0.0027578 -0.0074094 -0.0026429 0 0.0079779 0.00039883 0.00038991 0.00014338 0.0010614 0.033536 0.039068 0 0 0 0 0 0 0 0 0 0 0.49622 0 0 0 0 0 -0.23357
1.5391 0.003173 -0.0069029 -0.01719 -0.0015176 0 0.0052674 0.00049741 0.00017717 -0.0010943 -0.00033433 0.02346 0.039379 0 0 0 0 0 0 0 0 0 0 0.4654 0 0 0 0 0 -0.10266
1.543 0.0014807 -0.010402 -0.030302 -0.0057541 0 -0.0084039 -0.00035762 -0.00063594 -0.0027603 -0.0019579 0.0069385 0.039661 0 0 0 0 0 0 0 0 0 0 0.46056 0 0 0 0 0 0.071715
1.5469 -6.2109e-05 -0.012433 -0.033317 -0.013799 0 -0.022538 -0.0014096 -0.0017209 -0.0037019 -0.0027723 -0.010102 0.039972 0 0 0 0 0 0 0 0 0 0 0.53248 0 0 0 0 0 0.23232
1.5508 -0.0014684 -0.013381 -0.02185 -0.020428 0 -0.026709 -0.0016038 -0.0023069 -0.0030726 -0.0021468 -0.018862 0.040365 0 0 0 0 0 0 0 0 0 0 0.67067 0 0 0 0 0 0.3137
1.5547 -0.0029132 -0.01398 -0.0053139 -0.021211 0 -0.0198 -0.00051745 -0.0018 -0.0010257 -0.00034922 -0.019003 0.040861 0 0 0 0 0 0 0 0 0 0 0.81498 0 0 0 0 0 0.32214
1.5586 -0.004537 -0.014519 0.0027726 -0.016368 0 -0.0098954 0.0012462 -0.00035016 0.0013316 0.0016144 -0.021102 0.041427 0 0 0 0 0 0 0 0 0 0 0.91429 0 0 0 0 0 0.34544
1.5625 -0.0062516 -0.015026 -0.0016249 -0.010616 0 -0.0058132 0.0025582 0.0011772 0.002722 0.002707 -0.035931 0.041981 0 0 0 0 0 0 0 0 0 0 0.96871 0 0 0 0 0 0.46981
1.5664 -0.0078637 -0.015997 -0.010125 -0.0092613 0 -0.0093234 0.0026863 0.001845 0.0025944 0.0025512 -0.06158 0.042426 0 0 0 0 0 0 0 0 0 0 1.0132 0 0 0 0 0 0.68604
1.5703 -0.0094433 -0.018436 -0.012411 -0.014127 0 -0.015492 0.0018139 0.0013656 0.0014203 0.0015779 -0.083034 0.042705 0 0 0 0 0 0 0 0 0 0 1.0668 0 0 0 0 0 0.88679
1.5742 -0.011477 -0.022831 -0.0082604 -0.022689 0 -0.019581 0.00075281 0.00028667 0.00020019 0.0005821 -0.086035 0.042842 0 0 0 0 0 0 0 0 0 0 1.1094 0 0 0 0 0 0.96437
1.5781 -0.014474 -0.028102 -0.0076715 -0.030613 0 -0.022271 0.00020053 -0.00049871 -0.00034854 0.0001068 -0.071324 0.042938 0 0 0 0 0 0 0 0 0 0 1.1104 0 0 0 0 0 0.91151
1.582 -0.018312 -0.031954 -0.018909 -0.034955 0 -0.02753 0.00024561 -0.00047544 -0.0002332 0.0001503 -0.054292 0.043106 0 0 0 0 0 0 0 0 0 0 1.0762 0 0 0 0 0 0.82282
1.5859 -0.022018 -0.032675 -0.037819 -0.035327 0 -0.036062 0.00049323 0.00014725 4.5281e-05 0.00034953 -0.050182 0.043386 0 0 0 0 0 0 0 0 0 0 1.0564 0 0 0 0 0 0.79887
1.5898 -0.024402 -0.030748 -0.05072 -0.032901 0 -0.042416 0.00056087 0.00071404 8.7539e-05 0.0003854 -0.060195 0.043713 0 0 0 0 0 0 0 0 0 0 1.0966 0 0 0 0 0 0.85513
1.5938 -0.025091 -0.028545 -0.048386 -0.029151 0 -0.039838 0.000407 0.00072798 -3.3256e-05 0.00023305 -0.072539 0.04396 0 0 0 0 0 0 0 0 0 0 1.1883 0 0 0 0 0 0.9266
1.5977 -0.024983 -0.02818 -0.036095 -0.025752 0 -0.028186 0.0002279 0.00024187 5.9576e-05 9.1117e-05 -0.076206 0.044041 0 0 0 0 0 0 0 0 0 0 1.2713 0 0 0 0 0 0.95136
1.6016 -0.025537 -0.029511 -0.02836 -0.024865 0 -0.016124 0.00014051 -0.0002627 0.00055692 0.00012794 -0.071909 0.043983 0 0 0 0 0 0 0 0 0 0 1.2912 0 0 0 0 0 0.93337
1.6055 -0.027391 -0.030279 -0.0333 -0.02818 0 -0.014155 4.8667e-05 -0.00034164 0.0011682 0.00030855 -0.068836 0.043906 0 0 0 0 0 0 0 0 0 0 1.2525 0 0 0 0 0 0.91826
1.6094 -0.029547 -0.028327 -0.0432 -0.034661 0 -0.02455 -0.00017744 3.8715e-05 0.0013303 0.00044576 -0.072325 0.043923 0 0 0 0 0 0 0 0 0 0 1.2112 0 0 0 0 0 0.92222
1.6133 -0.029975 -0.023775 -0.04194 -0.03943 0 -0.038069 -0.0004593 0.00052773 0.00073995 0.00039972 -0.077567 0.044047 0 0 0 0 0 0 0 0 0 0 1.2164 0 0 0 0 0 0.90842
1.6172 -0.027245 -0.019096 -0.022314 -0.036241 0 -0.041397 -0.00052698 0.00074241 -0.00029256 0.00022821 -0.076537 0.044187 0 0 0 0 0 0 0 0 0 0 1.2607 0 0 0 0 0 0.84309
1.6211 -0.021871 -0.017053 0.0046257 -0.022821 0 -0.028993 -0.0002146 0.0005979 -0.0010257 0.00014551 -0.068981 0.044237 0 0 0 0 0 0 0 0 0 0 1.2919 0 0 0 0 0 0.75792
1.625 -0.016217 -0.018512 0.018447 -0.0047391 0 -0.008654 0.00027908 0.00032451 -0.0008857 0.00031646 -0.062899 0.044169 0 0 0 0 0 0 0 0 0 0 1.2685 0 0 0 0 0 0.72728
1.6289 -0.012995 -0.022111 0.0081485 0.006581 0 0.0043424 0.00047711 0.00018644 2.4104e-05 0.00065978 -0.062571 0.044053 0 0 0 0 0 0 0 0 0 0 1.2 0 0 0 0 0 0.76861
1.6328 -0.013541 -0.025805 -0.01766 0.0016013 0 -0.00056839 2.8758e-05 0.0001902 0.00096158 0.00085005 -0.058595 0.043982 0 0 0 0 0 0 0 0 0 0 1.1286 0 0 0 0 0 0.78202
1.6367 -0.017148 -0.028588 -0.039161 -0.019382 0 -0.021115 -0.00093084 7.0882e-05 0.0011328 0.00056593 -0.034597 0.043976 0 0 0 0 0 0 0 0 0 0 1.079 0 0 0 0 0 0.62476
1.6406 -0.021811 -0.03078 -0.043685 -0.044907 0 -0.044475 -0.0018149 -0.00041991 0.00035482 -0.00018078 0.013095 0.043965 0 0 0 0 0 0 0 0 0 0 1.0346 0 0 0 0 0 0.27148
1.6445 -0.025667 -0.032945 -0.035911 -0.059697 0 -0.057231 -0.0020128 -0.0011919 -0.00076694 -0.00092296 0.063811 0.043853 0 0 0 0 0 0 0 0 0 0 0.96585 0 0 0 0 0 -0.10623
1.6484 -0.028013 -0.034884 -0.030738 -0.055628 0 -0.054483 -0.0013603 -0.0017834 -0.0013213 -0.0010048 0.085241 0.043601 0 0 0 0 0 0 0 0 0 0 0.87628 0 0 0 0 0 -0.25332
1.6523 -0.029313 -0.035804 -0.037285 -0.037812 0 -0.041592 -0.00026966 -0.0017008 -0.00085372 -0.00011287 0.062218 0.043262 0 0 0 0 0 0 0 0 0 0 0.80946 0 0 0 0 0 -0.058622
1.6563 -0.030422 -0.035319 -0.05054 -0.020802 0 -0.028746 0.00056562 -0.00087099 0.00022314 0.001335 0.014021 0.042924 0 0 0 0 0 0 0 0 0 0 0.80534 0 0 0 0 0 0.31953
1.6602 -0.031748 -0.034017 -0.058131 -0.017663 0 -0.023665 0.00063797 0.0001941 0.00092997 0.0023292 -0.019365 0.042633 0 0 0 0 0 0 0 0 0 0 0.85365 0 0 0 0 0 0.56967
1.6641 -0.032943 -0.032971 -0.053781 -0.030339 0 -0.02763 -8.4947e-05 0.00071442 0.00050777 0.0019428 -0.011799 0.042369 0 0 0 0 0 0 0 0 0 0 0.89814 0 0 0 0 0 0.49661
1.668 -0.033249 -0.032787 -0.043024 -0.048641 0 -0.036267 -0.0012107 0.00023087 -0.00094801 7.1858e-05 0.02569 0.042078 0 0 0 0 0 0 0 0 0 0 0.89111 0 0 0 0 0 0.19562
1.6719 -0.032181 -0.033276 -0.036062 -0.058395 0 -0.043163 -0.0022058 -0.0010057 -0.0025313 -0.0023679 0.055572 0.041727 0 0 0 0 0 0 0 0 0 0 0.84066 0 0 0 0 0 -0.036531
1.6758 -0.03004 -0.033977 -0.036535 -0.05225 0 -0.043686 -0.0026834 -0.0021877 -0.003216 -0.0040167 0.048648 0.041325 0 0 0 0 0 0 0 0 0 0 0.79983 0 0 0 0 0 0.027197
1.6797 -0.027853 -0.034733 -0.038486 -0.0349 0 -0.037337 -0.0025355 -0.0025513 -0.0026312 -0.00402 0.0098292 0.040886 0 0 0 0 0 0 0 0 0 0 0.80917 0 0 0 0 0 0.34578
1.6836 -0.026717 -0.035569 -0.03411 -0.019067 0 -0.027909 -0.0019043 -0.0019454 -0.0012976 -0.0026126 -0.029034 0.040402 0 0 0 0 0 0 0 0 0 0 0.85544 0 0 0 0 0 0.66567
1.6875 -0.026962 -0.036094 -0.023079 -0.015661 0 -0.021305 -0.0010717 -0.00090489 -0.0001662 -0.00087285 -0.040614 0.039841 0 0 0 0 0 0 0 0 0 0 0.89087 0 0 0 0 0 0.76437
1.6914 -0.027792 -0.035437 -0.013165 -0.025702 0 -0.021805 -0.00033839 -0.00018027 0.00012489 0.00013355 -0.026342 0.039195 0 0 0 0 0 0 0 0 0 0 0.89059 0 0 0 0 0 0.64261
1.6953 -0.027829 -0.033087 -0.011955 -0.03994 0 -0.028933 7.9464e-05 -0.00013555 -0.0003375 0.00010749 -0.011143 0.038504 0 0 0 0 0 0 0 0 0 0 0.88281 0 0 0 0 0 0.4928
1.6992 -0.026247 -0.029814 -0.01914 -0.046205 0 -0.037407 0.00012424 -0.00052482 -0.00094645 -0.00041941 -0.016837 0.037835 0 0 0 0 0 0 0 0 0 0 0.91709 0 0 0 0 0 0.49821
1.7031 -0.023592 -0.027389 -0.027643 -0.038821 0 -0.04079 -8.5949e-05 -0.00080595 -0.0011438 -0.00068051 -0.042324 0.037228 0 0 0 0 0 0 0 0 0 0 1.0056 0 0 0 0 0 0.6717
1.707 -0.021468 -0.026999 -0.031665 -0.023004 0 -0.036339 -0.00032245 -0.0006697 -0.00083649 -0.00035468 -0.06878 0.036655 0 0 0 0 0 0 0 0 0 0 1.1042 0 0 0 0 0 0.87777
1.7109 -0.021198 -0.027819 -0.032243 -0.01089 0 -0.027158 -0.00037883 -0.00029236 -0.00035344 0.00024196 -0.080961 0.036039 0 0 0 0 0 0 0 0 0 0 1.1559 0 0 0 0 0 0.98484
1.7148 -0.02253 -0.027373 -0.034267 -0.012084 0 -0.019675 -0.00020122 -0.00010514 -7.6126e-05 0.00053245 -0.080677 0.03531 0 0 0 0 0 0 0 0 0 0 1.1518 0 0 0 0 0 0.97714
1.7188 -0.023618 -0.023687 -0.038963 -0.02584 0 -0.018412 7.3014e-05 -0.00033273 -0.00012475 0.00021059 -0.080046 0.034458 0 0 0 0 0 0 0 0 0 0 1.1397 0 0 0 0 0 0.92711
1.7227 -0.022437 -0.017283 -0.041012 -0.04096 0 -0.022396 0.00021192 -0.00075248 -0.00034234 -0.00053812 -0.085391 0.033539 0 0 0 0 0 0 0 0 0 0 1.1707 0 0 0 0 0 0.8915
1.7266 -0.018489 -0.011007 -0.034062 -0.043896 0 -0.026143 7.4399e-05 -0.00089143 -0.00049213 -0.0012322 -0.09141 0.032637 0 0 0 0 0 0 0 0 0 0 1.2415 0 0 0 0 0 0.86283
1.7305 -0.013286 -0.0076847 -0.01857 -0.029174 0 -0.024189 -0.00024148 -0.00045576 -0.00041851 -0.0014428 -0.091009 0.031812 0 0 0 0 0 0 0 0 0 0 1.296 0 0 0 0 0 0.81907
1.7344 -0.0091265 -0.0077705 -0.0029088 -0.0041673 0 -0.015365 -0.00041607 0.00041289 -5.2305e-05 -0.00099588 -0.086768 0.031073 0 0 0 0 0 0 0 0 0 0 1.2873 0 0 0 0 0 0.78632
1.7383 -0.0072421 -0.0092116 0.0040526 0.015753 0 -0.003545 -0.0001216 0.0012656 0.00063175 2.7042e-05 -0.088371 0.030374 0 0 0 0 0 0 0 0 0 0 1.232 0 0 0 0 0 0.81669
1.7422 -0.00696 -0.0095938 0.0012673 0.018306 0 0.0052367 0.00069333 0.001701 0.0015601 0.001347 -0.098186 0.029647 0 0 0 0 0 0 0 0 0 0 1.1941 0 0 0 0 0 0.89957
1.7461 -0.0065924 -0.008382 -0.0040827 0.0032847 0 0.0067908 0.0016704 0.001614 0.0024512 0.0025211 -0.10318 0.028833 0 0 0 0 0 0 0 0 0 0 1.2143 0 0 0 0 0 0.92459
1.75 -0.0051271 -0.0070556 -0.0043875 -0.017466 0 0.0011573 0.002216 0.001168 0.0028588 0.0030421 -0.085865 0.027922 0 0 0 0 0 0 0 0 0 0 1.2592 0 0 0 0 0 0.77039
1.7539 -0.0030845 -0.0071478 0.00083027 -0.028965 0 -0.0076679 0.0019149 0.00061075 0.0024693 0.0026032 -0.044787 0.026966 0 0 0 0 0 0 0 0 0 0 1.2498 0 0 0 0 0 0.44418
1.7578 -0.0017795 -0.0083361 0.0054902 -0.023925 0 -0.014033 0.00089085 0.00015822 0.0014428 0.0014014 -0.001641 0.026056 0 0 0 0 0 0 0 0 0 0 1.1421 0 0 0 0 0 0.11486
1.7617 -0.0018224 -0.0086055 0.0044597 -0.0072142 0 -0.013682 -0.00020154 9.5804e-06 0.00043016 0.00016273 0.016143 0.025256 0 0 0 0 0 0 0 0 0 0 0.97612 0 0 0 0 0 -0.023565
1.7656 -0.0024165 -0.006293 -0.00068449 0.0089705 0 -0.0062721 -0.00061194 0.00034812 0.00012332 -0.0002853 0.0020611 0.024539 0 0 0 0 0 0 0 0 0 0 0.83974 0 0 0 0 0 0.060415
1.7695 -0.0021548 -0.0018674 -0.0039693 0.014776 0 0.0039649 -5.999e-05 0.001201 0.00065992 0.00035583 -0.020901 0.02379 0 0 0 0 0 0 0 0 0 0 0.78383 0 0 0 0 0 0.18936
1.7734 -0.00048205 0.0023885 -0.0024027 0.0093867 0 0.010355 0.0010192 0.002257 0.0014326 0.0015557 -0.020499 0.02288 0 0 0 0 0 0 0 0 0 0 0.77555 0 0 0 0 0 0.13419
1.7773 0.0016818 0.0044262 0.00034125 3.5815e-05 0 0.0081415 0.0017793 0.0029023 0.0015565 0.002319 0.014449 0.021774 0 0 0 0 0 0 0 0 0 0 0.73803 0 0 0 0 0 -0.16919
1.7813 0.0027887 0.0041151 -0.0016236 -0.0048433 0 -0.0016087 0.0016013 0.0025864 0.00064598 0.0019693 0.06356 0.02058 0 0 0 0 0 0 0 0 0 0 0.63329 0 0 0 0 0 -0.55674
1.7852 0.0021249 0.0029496 -0.0088201 -0.0021971 0 -0.011903 0.00055987 0.0012837 -0.00078892 0.00069365 0.094673 0.019481 0 0 0 0 0 0 0 0 0 0 0.50112 0 0 0 0 0 -0.79045
1.7891 0.00043724 0.0022735 -0.014596 0.0043272 0 -0.01455 -0.00066137 -0.00037671 -0.0017237 -0.00063433 0.093936 0.018598 0 0 0 0 0 0 0 0 0 0 0.41512 0 0 0 0 0 -0.77632
1.793 -0.00084758 0.0019649 -0.011702 0.0083926 0 -0.0066377 -0.0013224 -0.0015104 -0.0014782 -0.001197 0.07636 0.017901 0 0 0 0 0 0 0 0 0 0 0.40502 0 0 0 0 0 -0.63249
1.7969 -0.00097461 0.00086753 -0.00035766 0.0062562 0 0.0065034 -0.0011784 -0.0016301 -0.00029951 -0.00087355 0.067771 0.017243 0 0 0 0 0 0 0 0 0 0 0.42859 0 0 0 0 0 -0.55065
1.8008 -0.00044149 -0.0016799 0.011174 -0.00089941 0 0.014895 -0.00058631 -0.00099845 0.0008549 -0.00022826 0.078297 0.016484 0 0 0 0 0 0 0 0 0 0 0.42063 0 0 0 0 0 -0.60342
1.8047 -0.00032911 -0.0049638 0.014559 -0.0086514 0 0.011627 -0.00012809 -0.00036266 0.0011343 8.4408e-05 0.094683 0.015599 0 0 0 0 0 0 0 0 0 0 0.36356 0 0 0 0 0 -0.6939
1.8086 -0.0011728 -0.0075708 0.0095821 -0.012879 0 -0.0015409 -0.00012451 -0.00029754 0.00047923 -9.8555e-05 0.097379 0.014674 0 0 0 0 0 0 0 0 0 0 0.30331 0 0 0 0 0 -0.68356
1.8125 -0.0025283 -0.008783 0.0037792 -0.01225 0 -0.015492 -0.00045709 -0.00074281 -0.00041575 -0.00040764 0.082157 0.013797 0 0 0 0 0 0 0 0 0 0 0.29536 0 0 0 0 0 -0.54746
1.8164 -0.0035481 -0.0091516 0.0039138 -0.0083669 0 -0.020951 -0.00078724 -0.0011349 -0.00077439 -0.00040509 0.062915 0.012962 0 0 0 0 0 0 0 0 0 0 0.34231 0 0 0 0 0 -0.38962
1.8203 -0.0038161 -0.0097158 0.008517 -0.0042057 0 -0.015536 -0.00089576 -0.00097891 -0.00040054 -4.0916e-05 0.054366 0.012076 0 0 0 0 0 0 0 0 0 0 0.39156 0 0 0 0 0 -0.3146
1.8242 -0.0035402 -0.010852 0.0095505 -0.0022777 0 -0.0049578 -0.00081059 -0.00031191 0.00024458 0.0003444 0.055377 0.011059 0 0 0 0 0 0 0 0 0 0 0.39458 0 0 0 0 0 -0.30879
1.8281 -0.0030466 -0.01205 0.0013097 -0.0034469 0 0.0021446 -0.00066016 0.0003596 0.00053778 0.00041382 0.051777 0.0099435 0 0 0 0 0 0 0 0 0 0 0.36217 0 0 0 0 0 -0.26547
1.832 -0.0023411 -0.012756 -0.013175 -0.0067471 0 0.00091301 -0.00047949 0.00054663 0.00023852 0.00017243 0.034513 0.0088607 0 0 0 0 0 0 0 0 0 0 0.35581 0 0 0 0 0 -0.11927
1.8359 -0.0013481 -0.013166 -0.025149 -0.010177 0 -0.0069749 -0.0002054 0.0002021 -0.0004043 -9.3844e-05 0.011482 0.0079269 0 0 0 0 0 0 0 0 0 0 0.42548 0 0 0 0 0 0.06927
1.8398 -0.00051436 -0.013979 -0.029099 -0.01213 0 -0.015943 0.00015491 -0.00030108 -0.00098466 -0.00016762 -0.0011904 0.0071355 0 0 0 0 0 0 0 0 0 0 0.56162 0 0 0 0 0 0.18017
1.8438 -0.00087132 -0.015361 -0.027722 -0.012587 0 -0.021323 0.00041672 -0.00056171 -0.0013017 -0.000126 0.0012251 0.0063562 0 0 0 0 0 0 0 0 0 0 0.71033 0 0 0 0 0 0.1778
1.8477 -0.0031698 -0.016407 -0.027524 -0.013034 0 -0.022022 0.00034273 -0.00049425 -0.0014 -0.00020057 0.0043052 0.0054444 0 0 0 0 0 0 0 0 0 0 0.83049 0 0 0 0 0 0.16603
1.8516 -0.0068241 -0.015822 -0.030231 -0.014885 0 -0.019612 -0.00010448 -0.00030976 -0.0013441 -0.00045713 -0.011422 0.00436 0 0 0 0 0 0 0 0 0 0 0.92762 0 0 0 0 0 0.28421
1.8555 -0.0098618 -0.013193 -0.030002 -0.017652 0 -0.015827 -0.00066209 -0.0002203 -0.0010646 -0.00068426 -0.049173 0.0031904 0 0 0 0 0 0 0 0 0 0 1.0296 0 0 0 0 0 0.55295
1.8594 -0.010231 -0.0094825 -0.020021 -0.018746 0 -0.01126 -0.00096274 -0.00021956 -0.0004841 -0.00063385 -0.090899 0.0020651 0 0 0 0 0 0 0 0 0 0 1.1374 0 0 0 0 0 0.84014
1.8633 -0.0074335 -0.0061788 -0.0013828 -0.015546 0 -0.0060029 -0.00085387 -0.0001598 0.00024658 -0.00033991 -0.11471 0.0010458 0 0 0 0 0 0 0 0 0 0 1.213 0 0 0 0 0 0.98951
1.8672 -0.0029738 -0.0040054 0.015904 -0.0081193 0 -0.00077349 -0.00051246 1.1755e-05 0.00073933 -0.00012716 -0.11617 9.1437e-05 0 0 0 0 0 0 0 0 0 0 1.2204 0 0 0 0 0 0.97464
1.8711 0.00086815 -0.0025125 0.021736 9.6296e-05 0 0.0030532 -0.00021994 0.00016939 0.00068702 -0.00025347 -0.11046 -0.00088514 0 0 0 0 0 0 0 0 0 0 1.1738 0 0 0 0 0 0.91093
1.875 0.0028617 -0.00086538 0.015743 0.0047724 0 0.0044858 -2.1709e-05 0.00019367 0.00021511 -0.00055679 -0.11326 -0.0019323 0 0 0 0 0 0 0 0 0 0 1.1344 0 0 0 0 0 0.91309
1.8789 0.0036147 0.001198 0.0077124 0.0044088 0 0.0037817 0.00035701 0.00019967 -0.00013023 -0.00052389 -0.12205 -0.0030271 0 0 0 0 0 0 0 0 0 0 1.1534 0 0 0 0 0 0.95796
1.8828 0.0047132 0.003369 0.007834 0.0018489 0 0.0022906 0.0012091 0.00049594 0.00017722 0.0002191 -0.11929 -0.0041114 0 0 0 0 0 0 0 0 0 0 1.2211 0 0 0 0 0 0.90945
1.8867 0.0071695 0.0056293 0.016674 0.0019067 0 0.0016749 0.0024349 0.0012475 0.0011525 0.0014556 -0.094386 -0.0051466 0 0 0 0 0 0 0 0 0 0 1.2787 0 0 0 0 0 0.68341
1.8906 0.010687 0.0087615 0.025147 0.007075 0 0.0033473 0.0034569 0.002179 0.0022275 0.002445 -0.059797 -0.0061322 0 0 0 0 0 0 0 0 0 0 1.2797 0 0 0 0 0 0.36954
1.8945 0.014288 0.013657 0.024325 0.01528 0 0.0082422 0.0036122 0.0026816 0.0026938 0.0025055 -0.041666 -0.0070809 0 0 0 0 0 0 0 0 0 0 1.2342 0 0 0 0 0 0.16527
1.8984 0.017436 0.020056 0.014777 0.021859 0 0.016371 0.0027106 0.0023075 0.0022717 0.0016059 -0.053071 -0.0079946 0 0 0 0 0 0 0 0 0 0 1.1878 0 0 0 0 0 0.17802
1.9023 0.020407 0.02624 0.0058934 0.023935 0 0.026099 0.0012523 0.0012133 0.0013021 0.00041994 -0.078049 -0.0088713 0 0 0 0 0 0 0 0 0 0 1.1593 0 0 0 0 0 0.30156
1.9063 0.02363 0.030332 0.0063254 0.023008 0 0.034137 7.5031e-05 0.00010006 0.00041611 -0.00021731 -0.084715 -0.0097315 0 0 0 0 0 0 0 0 0 0 1.111 0 0 0 0 0 0.30472
1.9102 0.026914 0.032067 0.015732 0.023329 0 0.037214 -0.0002833 -0.00035132 1.0431e-05 2.7224e-05 -0.055587 -0.010621 0 0 0 0 0 0 0 0 0 0 0.9888 0 0 0 0 0 0.051417
1.9141 0.029554 0.033152 0.026103 0.027708 0 0.034752 3.3724e-05 -6.0565e-05 -1.2063e-06 0.00076901 -0.0046253 -0.011573 0 0 0 0 0 0 0 0 0 0 0.7902 0 0 0 0 0 -0.36794
1.918 0.031246 0.035658 0.030543 0.034901 0 0.030165 0.00039282 0.0003952 6.3299e-06 0.0012839 0.036409 -0.012563 0 0 0 0 0 0 0 0 0 0 0.58214 0 0 0 0 0 -0.72553
1.9219 0.032706 0.039949 0.029866 0.041029 0 0.0289 0.00024638 0.00031446 -0.00023821 0.0011111 0.048408 -0.013512 0 0 0 0 0 0 0 0 0 0 0.44183 0 0 0 0 0 -0.87355
1.9258 0.035139 0.044284 0.030491 0.043473 0 0.034177 -0.00041452 -0.00048683 -0.00068659 0.00037044 0.041578 -0.014339 0 0 0 0 0 0 0 0 0 0 0.37898 0 0 0 0 0 -0.87205
1.9297 0.038993 0.046574 0.036856 0.043328 0 0.043986 -0.001096 -0.0015089 -0.0010734 -0.00040887 0.04272 -0.015033 0 0 0 0 0 0 0 0 0 0 0.3236 0 0 0 0 0 -0.90911
1.9336 0.043345 0.046532 0.047004 0.044116 0 0.052397 -0.0012504 -0.0020181 -0.0011665 -0.00072798 0.067789 -0.015659 0 0 0 0 0 0 0 0 0 0 0.19706 0 0 0 0 0 -1.1084
1.9375 0.046694 0.045976 0.055614 0.048264 0 0.054498 -0.00072804 -0.0016875 -0.00091592 -0.00044767 0.10807 -0.016306 0 0 0 0 0 0 0 0 0 0 -0.0048116 0 0 0 0 0 -1.4225
1.9414 0.048452 0.046941 0.060041 0.054886 0 0.050743 0.00013066 -0.0008467 -0.00042661 0.00019185 0.14208 -0.017003 0 0 0 0 0 0 0 0 0 0 -0.20401 0 0 0 0 0 -1.7054
1.9453 0.049555 0.049589 0.062005 0.060806 0 0.046621 0.00078624 -0.00014599 0.00012856 0.0007829 0.15808 -0.017701 0 0 0 0 0 0 0 0 0 0 -0.31795 0 0 0 0 0 -1.8652
1.9492 0.051455 0.052169 0.063457 0.063366 0 0.047693 0.00089223 1.9561e-05 0.00054521 0.00099515 0.16287 -0.018315 0 0 0 0 0 0 0 0 0 0 -0.34209 0 0 0 0 0 -1.9349
1.9531 0.054482 0.053126 0.062602 0.062141 0 0.054431 0.00048127 -0.00021204 0.00060356 0.00072203 0.16974 -0.018799 0 0 0 0 0 0 0 0 0 0 -0.35095 0 0 0 0 0 -2.0013
1.957 0.057349 0.053114 0.055989 0.058422 0 0.061716 -0.00014353 -0.00040695 0.00015878 0.00010432 0.18176 -0.019177 0 0 0 0 0 0 0 0 0 0 -0.41688 0 0 0 0 0 -2.0969
1.9609 0.058494 0.054618 0.044838 0.053943 0 0.063677 -0.00066721 -0.0003131 -0.00071591 -0.00055639 0.18943 -0.019506 0 0 0 0 0 0 0 0 0 0 -0.53293 0 0 0 0 0 -2.1765
1.9648 0.057971 0.059316 0.03743 0.050709 0 0.059528 -0.00096144 -0.00010813 -0.0016971 -0.00097664 0.18404 -0.01981 0 0 0 0 0 0 0 0 0 0 -0.62177 0 0 0 0 0 -2.1908
1.9688 0.057829 0.065739 0.042651 0.051526 0 0.054849 -0.0011139 -0.00020456 -0.0024065 -0.0010887 0.16924 -0.020065 0 0 0 0 0 0 0 0 0 0 -0.6208 0 0 0 0 0 -2.1513
1.9727 0.060246 0.069705 0.059839 0.059006 0 0.056675 -0.001316 -0.00082974 -0.0027132 -0.0011108 0.15717 -0.020231 0 0 0 0 0 0 0 0 0 0 -0.55219 0 0 0 0 0 -2.1036
1.9766 0.065019 0.067388 0.075973 0.072227 0 0.066353 -0.0017042 -0.0017854 -0.0028482 -0.0013808 0.15433 -0.02031 0 0 0 0 0 0 0 0 0 0 -0.50244 0 0 0 0 0 -2.0527
1.9805 0.068901 0.058379 0.075243 0.083937 0 0.07654 -0.0022461 -0.0025889 -0.0031641 -0.0020373 0.15503 -0.020355 0 0 0 0 0 0 0 0 0 0 -0.53193 0 0 0 0 0 -1.9482
1.9844 0.067783 0.04608 0.053454 0.082722 0 0.075632 -0.0027288 -0.0028355 -0.0037255 -0.0028161 0.15057 -0.020428 0 0 0 0 0 0 0 0 0 0 -0.60945 0 0 0 0 0 -1.7625
1.9883 0.060084 0.035252 0.023534 0.061079 0 0.056883 -0.0028646 -0.0024552 -0.0041335 -0.0031883 0.14216 -0.020537 0 0 0 0 0 0 0 0 0 0 -0.63982 0 0 0 0 0 -1.5633
1.9922 0.048409 0.028991 0.0059061 0.024006 0 0.025294 -0.0024698 -0.0016798 -0.0038172 -0.0027763 0.13956 -0.020616 0 0 0 0 0 0 0 0 0 0 -0.55555 0 0 0 0 0 -1.4661
1.9961 0.037957 0.027534 0.011861 -0.010139 0 -0.0034955 -0.001605 -0.00082076 -0.0025737 -0.0016965 0.14467 -0.020579 0 0 0 0 0 0 0 0 0 0 -0.37814 0 0 0 0 0 -1.4891
2 0.032948 0.02931 0.034958 -0.01998 0 -0.012475 -0.00056711 -8.4806e-05 -0.00085625 -0.00050062 0.14009 -0.020386 0 0 0 0 0 0 0 0 0 0 -0.18931 0 0 0 0 0 -1.4743
2.0039 0.033988 0.032655 0.057814 0.0033549 0 0.0052469 0.0002836 0.00045003 0.00050103 0.00025903 0.10098 -0.020085 0 0 0 0 0 0 0 0 0 0 -0.047966 0 0 0 0 0 -1.2034
2.0078 0.038357 0.036528 0.067103 0.047577 0 0.040722 0.00074502 0.00076523 0.00092051 0.00045755 0.023492 -0.01977 0 0 0 0 0 0 0 0 0 0 0.058587 0 0 0 0 0 -0.63322
2.0117 0.042602 0.040116 0.062584 0.085629 0 0.07374 0.00087069 0.00086932 0.00052861 0.00043079 -0.059894 -0.019508 0 0 0 0 0 0 0 0 0 0 0.1825 0 0 0 0 0 -0.012541
2.0156 0.045014 0.042423 0.053119 0.093808 0 0.085293 0.00087051 0.00083293 1.9198e-05 0.00059948 -0.10001 -0.019287 0 0 0 0 0 0 0 0 0 0 0.34493 0 0 0 0 0 0.27899
2.0195 0.046039 0.042639 0.045847 0.068379 0 0.069839 0.00091063 0.00080424 6.4767e-05 0.0010585 -0.073141 -0.019039 0 0 0 0 0 0 0 0 0 0 0.50762 0 0 0 0 0 0.06221
2.0234 0.046799 0.040831 0.040311 0.027898 0 0.038898 0.00099388 0.00092921 0.0008002 0.0015228 -0.0067463 -0.018702 0 0 0 0 0 0 0 0 0 0 0.6161 0 0 0 0 0 -0.4448
2.0273 0.047482 0.037933 0.032449 -0.00061333 0 0.013108 0.0010158 0.0012261 0.0018024 0.0016538 0.038916 -0.018274 0 0 0 0 0 0 0 0 0 0 0.66299 0 0 0 0 0 -0.77329
2.0313 0.047144 0.034855 0.02214 -0.0010145 0 0.0079468 0.00091799 0.0015483 0.0025144 0.0014115 0.020176 -0.017808 0 0 0 0 0 0 0 0 0 0 0.69875 0 0 0 0 0 -0.58638
2.0352 0.044808 0.031632 0.014831 0.021635 0 0.023121 0.00077217 0.0017015 0.0026834 0.0010762 -0.053676 -0.017364 0 0 0 0 0 0 0 0 0 0 0.7772 0 0 0 0 0 0.041492
2.0391 0.04054 0.027624 0.015318 0.046719 0 0.043299 0.00071142 0.0016199 0.0024441 0.00094249 -0.13003 -0.016948 0 0 0 0 0 0 0 0 0 0 0.89603 0 0 0 0 0 0.69892
2.043 0.035406 0.022583 0.021249 0.054169 0 0.049699 0.0007877 0.0014264 0.0020637 0.0010257 -0.15876 -0.016509 0 0 0 0 0 0 0 0 0 0 0.99824 0 0 0 0 0 0.98938
2.0469 0.030498 0.017342 0.024432 0.038364 0 0.034001 0.00090739 0.0013026 0.0016726 0.0010857 -0.13143 -0.015976 0 0 0 0 0 0 0 0 0 0 1.0327 0 0 0 0 0 0.83563
2.0508 0.026134 0.013228 0.019244 0.010208 0 0.004314 0.00090725 0.0012859 0.0012408 0.00091626 -0.080502 -0.015325 0 0 0 0 0 0 0 0 0 0 1.0082 0 0 0 0 0 0.47998
2.0547 0.021997 0.010747 0.0091268 -0.012432 0 -0.020988 0.00068688 0.0011984 0.00074961 0.00056545 -0.044613 -0.014599 0 0 0 0 0 0 0 0 0 0 0.98183 0 0 0 0 0 0.2243
2.0586 0.017899 0.0089963 0.0037437 -0.017577 0 -0.026573 0.00026784 0.00080521 0.00031007 0.00025109 -0.036643 -0.013884 0 0 0 0 0 0 0 0 0 0 0.99798 0 0 0 0 0 0.18216
2.0625 0.014238 0.0065679 0.00927 -0.0060438 0 -0.010593 -0.000253 7.3483e-05 8.229e-05 8.8378e-05 -0.042395 -0.013247 0 0 0 0 0 0 0 0 0 0 1.0428 0 0 0 0 0 0.25764
2.0664 0.011649 0.0030423 0.021748 0.011099 0 0.014967 -0.00077065 -0.00070675 0.00010656 -3.5284e-05 -0.043746 -0.012699 0 0 0 0 0 0 0 0 0 0 1.0638 0 0 0 0 0 0.31146
2.0703 0.010242 -0.00052518 0.030426 0.021149 0 0.033281 -0.0011744 -0.0010798 0.00026187 -0.00027774 -0.037268 -0.012201 0 0 0 0 0 0 0 0 0 0 1.0286 0 0 0 0 0 0.3034
2.0742 0.0092912 -0.0027082 0.02768 0.017918 0 0.033743 -0.0013144 -0.00075603 0.00040638 -0.00056225 -0.030177 -0.011706 0 0 0 0 0 0 0 0 0 0 0.95761 0 0 0 0 0 0.27355
2.0781 0.0077476 -0.0032421 0.01553 0.0045432 0 0.017482 -0.0010414 0.00014582 0.00053068 -0.00055775 -0.024174 -0.011189 0 0 0 0 0 0 0 0 0 0 0.8958 0 0 0 0 0 0.23222
2.082 0.0050923 -0.0033002 0.0026389 -0.0097515 0 -0.0051659 -0.00035267 0.0011484 0.00073409 -9.3982e-06 -0.010542 -0.010649 0 0 0 0 0 0 0 0 0 0 0.86033 0 0 0 0 0 0.12431
2.0859 0.0017529 -0.0041511 -0.0043448 -0.016118 0 -0.021967 0.00048196 0.0017274 0.0010454 0.00089869 0.016482 -0.010086 0 0 0 0 0 0 0 0 0 0 0.8243 0 0 0 0 0 -0.080654
2.0898 -0.0012485 -0.005614 -0.0059847 -0.011609 0 -0.025557 0.0010008 0.0016482 0.0013063 0.0015647 0.04586 -0.0094873 0 0 0 0 0 0 0 0 0 0 0.7551 0 0 0 0 0 -0.2969
2.0938 -0.0030251 -0.006029 -0.0071765 -0.00058674 0 -0.016236 0.00085831 0.0010805 0.0012804 0.0014333 0.055999 -0.0088409 0 0 0 0 0 0 0 0 0 0 0.66083 0 0 0 0 0 -0.37263
2.0977 -0.0032905 -0.0038942 -0.010472 0.0086516 0 -0.00057394 0.00013411 0.00042761 0.00089559 0.00049656 0.038146 -0.0081616 0 0 0 0 0 0 0 0 0 0 0.58828 0 0 0 0 0 -0.25643
2.1016 -0.0022896 0.00047157 -0.013334 0.0097928 0 0.012565 -0.00065742 2.5442e-05 0.00035612 -0.00065854 0.011106 -0.0074992 0 0 0 0 0 0 0 0 0 0 0.57197 0 0 0 0 0 -0.094261
2.1055 -0.00045251 0.0049752 -0.011819 0.0029929 0 0.016666 -0.00093404 -5.4873e-05 -2.1569e-05 -0.0013312 0.0071737 -0.0069053 0 0 0 0 0 0 0 0 0 0 0.5917 0 0 0 0 0 -0.11791
2.1094 0.0018342 0.0075123 -0.0056873 -0.0053073 0 0.011038 -0.00051549 2.596e-05 -9.6584e-05 -0.0012806 0.039871 -0.0063839 0 0 0 0 0 0 0 0 0 0 0.58968 0 0 0 0 0 -0.40945
2.1133 0.0042308 0.0077126 0.0012929 -0.0072615 0 0.0012444 0.00021307 7.2788e-05 -1.6799e-05 -0.00085986 0.086485 -0.0058731 0 0 0 0 0 0 0 0 0 0 0.5323 0 0 0 0 0 -0.78335
2.1172 0.0064214 0.0070022 0.0059941 0.000351 0 -0.0043868 0.00061505 3.5285e-05 -3.2042e-05 -0.00060497 0.10629 -0.0052857 0 0 0 0 0 0 0 0 0 0 0.44954 0 0 0 0 0 -0.93254
2.1211 0.0082392 0.0070758 0.0096634 0.013583 0 -0.00063083 0.00034149 2.6475e-05 -0.00020201 -0.00069766 0.079102 -0.0045813 0 0 0 0 0 0 0 0 0 0 0.40633 0 0 0 0 0 -0.71675
2.125 0.0098433 0.0084435 0.015961 0.024321 0 0.010438 -0.00037296 0.00018619 -0.00031448 -0.00082411 0.026084 -0.0038089 0 0 0 0 0 0 0 0 0 0 0.43402 0 0 0 0 0 -0.31096
2.1289 0.011698 0.010469 0.025477 0.026497 0 0.020671 -0.00091959 0.00052299 -0.00011062 -0.00054207 -0.0089084 -0.0030747 0 0 0 0 0 0 0 0 0 0 0.4955 0 0 0 0 0 -0.056838
2.1328 0.014284 0.012616 0.03351 0.020612 0 0.022349 -0.00084225 0.00087507 0.00041717 0.0002313 -4.5535e-05 -0.0024562 0 0 0 0 0 0 0 0 0 0 0.5227 0 0 0 0 0 -0.15368
2.1367 0.017758 0.015356 0.034483 0.013093 0 0.015093 -0.0002128 0.0010219 0.00097485 0.0010934 0.037548 -0.0019325 0 0 0 0 0 0 0 0 0 0 0.48733 0 0 0 0 0 -0.48671
2.1406 0.021879 0.019683 0.028586 0.011266 0 0.007165 0.00046596 0.00085056 0.0012256 0.0014957 0.064353 -0.0013936 0 0 0 0 0 0 0 0 0 0 0.42916 0 0 0 0 0 -0.75315
2.1445 0.026232 0.025821 0.022934 0.018097 0 0.0093078 0.00071826 0.00044044 0.0010903 0.0012019 0.05472 -0.00072416 0 0 0 0 0 0 0 0 0 0 0.41154 0 0 0 0 0 -0.75134
2.1484 0.030547 0.032623 0.025025 0.030636 0 0.025712 0.00049156 4.4812e-06 0.00078046 0.00044493 0.018737 0.00010764 0 0 0 0 0 0 0 0 0 0 0.45256 0 0 0 0 0 -0.54766
2.1523 0.0348 0.038381 0.034828 0.042777 0 0.04958 0.00015478 -0.00025544 0.00054725 -0.00030596 -0.011656 0.0010309 0 0 0 0 0 0 0 0 0 0 0.50636 0 0 0 0 0 -0.37576
2.1563 0.039062 0.0422 0.044041 0.049632 0 0.067351 0.00014223 -0.00026048 0.00043895 -0.00068938 -0.01498 0.0019366 0 0 0 0 0 0 0 0 0 0 0.51411 0 0 0 0 0 -0.39591
2.1602 0.043274 0.044501 0.043932 0.050144 0 0.068538 0.00059046 -6.0625e-05 0.00034052 -0.00059898 0.0025794 0.0027682 0 0 0 0 0 0 0 0 0 0 0.46836 0 0 0 0 0 -0.56392
2.1641 0.047177 0.046185 0.034092 0.046664 0 0.053474 0.0012734 0.00023803 0.00023357 -0.00010187 0.019378 0.0035604 0 0 0 0 0 0 0 0 0 0 0.42033 0 0 0 0 0 -0.71835
2.168 0.050394 0.047477 0.023153 0.042682 0 0.033029 0.0018324 0.00053706 0.00033851 0.00066252 0.022659 0.0043981 0 0 0 0 0 0 0 0 0 0 0.42313 0 0 0 0 0 -0.76027
2.1719 0.052573 0.047729 0.02064 0.040713 0 0.020782 0.0020418 0.00074815 0.00090798 0.0014573 0.017929 0.00534 0 0 0 0 0 0 0 0 0 0 0.47342 0 0 0 0 0 -0.72566
2.1758 0.053493 0.046317 0.028211 0.041418 0 0.023811 0.0018804 0.00076846 0.0018452 0.0019029 0.016519 0.0063754 0 0 0 0 0 0 0 0 0 0 0.51538 0 0 0 0 0 -0.69718
2.1797 0.053143 0.043527 0.03893 0.043745 0 0.038673 0.0014213 0.00050527 0.0025834 0.0016206 0.019768 0.0074497 0 0 0 0 0 0 0 0 0 0 0.50128 0 0 0 0 0 -0.689
2.1836 0.051783 0.040392 0.044731 0.045594 0 0.054691 0.00073059 -2.9768e-05 0.0024618 0.00055908 0.019811 0.0085237 0 0 0 0 0 0 0 0 0 0 0.4411 0 0 0 0 0 -0.65107
2.1875 0.049916 0.037689 0.043863 0.044846 0 0.061381 -9.3342e-05 -0.00063742 0.0013243 -0.0007926 0.014656 0.0096089 0 0 0 0 0 0 0 0 0 0 0.38716 0 0 0 0 0 -0.57699
2.1914 0.048061 0.03528 0.040808 0.040654 0 0.054766 -0.00082058 -0.00097447 -0.00022365 -0.0016142 0.016446 0.010745 0 0 0 0 0 0 0 0 0 0 0.3727 0 0 0 0 0 -0.56183
2.1953 0.046416 0.032544 0.039725 0.034326 0 0.038979 -0.0011161 -0.00075035 -0.0012115 -0.0013268 0.039448 0.011951 0 0 0 0 0 0 0 0 0 0 0.37481 0 0 0 0 0 -0.71173
2.1992 0.044684 0.029345 0.039343 0.028842 0 0.022992 -0.00075221 4.6187e-05 -0.0010576 -7.2726e-05 0.079812 0.013195 0 0 0 0 0 0 0 0 0 0 0.34388 0 0 0 0 0 -0.99432
2.2031 0.042292 0.026298 0.035038 0.026814 0 0.014929 0.00015788 0.0010796 -2.3268e-05 0.0013517 0.1122 0.014427 0 0 0 0 0 0 0 0 0 0 0.26624 0 0 0 0 0 -1.2152
2.207 0.038907 0.023966 0.025267 0.028223 0 0.017289 0.0011498 0.0018494 0.001042 0.0021027 0.11177 0.015631 0 0 0 0 0 0 0 0 0 0 0.18766 0 0 0 0 0 -1.1833
2.2109 0.034784 0.021926 0.014426 0.029918 0 0.025643 0.001687 0.0020107 0.0014253 0.0019299 0.080816 0.016858 0 0 0 0 0 0 0 0 0 0 0.1682 0 0 0 0 0 -0.91173
2.2148 0.03059 0.018935 0.0083607 0.0277 0 0.031617 0.0015266 0.0015952 0.001087 0.0012943 0.050616 0.01819 0 0 0 0 0 0 0 0 0 0 0.21629 0 0 0 0 0 -0.63455
2.2188 0.026802 0.014203 0.0074573 0.01961 0 0.028496 0.00087325 0.00096131 0.00055663 0.00088216 0.052974 0.01967 0 0 0 0 0 0 0 0 0 0 0.27533 0 0 0 0 0 -0.59556
2.2227 0.023235 0.0083936 0.0055314 0.0077371 0 0.01588 0.00019648 0.00051538 0.00035513 0.00098145 0.088575 0.021259 0 0 0 0 0 0 0 0 0 0 0.28041 0 0 0 0 0 -0.80833
2.2266 0.019175 0.0031165 -0.0034561 -0.0030806 0 -2.4806e-05 -0.00012163 0.00043284 0.00053553 0.0012896 0.12472 0.022848 0 0 0 0 0 0 0 0 0 0 0.22567 0 0 0 0 0 -1.0319
2.2305 0.014036 -0.00073176 -0.017824 -0.0087612 0 -0.011036 -1.3643e-05 0.00059375 0.00075653 0.0012906 0.12609 0.024332 0 0 0 0 0 0 0 0 0 0 0.16982 0 0 0 0 0 -0.99587
2.2344 0.0079213 -0.0040244 -0.028415 -0.008944 0 -0.013251 0.00032715 0.00075537 0.00073748 0.00079862 0.088303 0.025675 0 0 0 0 0 0 0 0 0 0 0.17388 0 0 0 0 0 -0.65453
2.2383 0.0015465 -0.0086005 -0.027307 -0.0071326 0 -0.0099653 0.0006745 0.0007822 0.00057306 0.0001385 0.040695 0.02693 0 0 0 0 0 0 0 0 0 0 0.23902 0 0 0 0 0 -0.21928
2.2422 -0.0043857 -0.015302 -0.01631 -0.0080258 0 -0.0087377 0.00093107 0.00072309 0.00057714 -0.00018581 0.016694 0.028188 0 0 0 0 0 0 0 0 0 0 0.31202 0 0 0 0 0 0.053809
2.2461 -0.0097323 -0.022916 -0.0061531 -0.01416 0 -0.014966 0.001094 0.00068724 0.00085545 1.574e-05 0.022647 0.02951 0 0 0 0 0 0 0 0 0 0 0.35131 0 0 0 0 0 0.099343
2.25 -0.014843 -0.029265 -0.0066681 -0.024287 0 -0.027396 0.0011149 0.00066718 0.0011074 0.00044467 0.036131 0.03089 0 0 0 0 0 0 0 0 0 0 0.37959 0 0 0 0 0 0.069409
2.2539 -0.020011 -0.033419 -0.017764 -0.034421 0 -0.039389 0.0008503 0.00050341 0.00091267 0.00060476 0.03259 0.032274 0 0 0 0 0 0 0 0 0 0 0.46283 0 0 0 0 0 0.14835
2.2578 -0.025086 -0.036721 -0.030347 -0.040645 0 -0.044742 0.00018874 3.9887e-05 0.00022323 0.00025892 0.010081 0.033607 0 0 0 0 0 0 0 0 0 0 0.63673 0 0 0 0 0 0.36805
2.2617 -0.029717 -0.041427 -0.036093 -0.041781 0 -0.042924 -0.00076505 -0.0006768 -0.00047198 -0.00037557 -0.013535 0.034879 0 0 0 0 0 0 0 0 0 0 0.86038 0 0 0 0 0 0.6137
2.2656 -0.033947 -0.048278 -0.035837 -0.040338 0 -0.039286 -0.0016547 -0.0013584 -0.00054074 -0.00084345 -0.024816 0.03611 0 0 0 0 0 0 0 0 0 0 1.049 0 0 0 0 0 0.78724
2.2695 -0.038444 -0.055541 -0.037954 -0.041121 0 -0.04041 -0.0020693 -0.00166 0.00018249 -0.00084614 -0.031078 0.037318 0 0 0 0 0 0 0 0 0 0 1.1529 0 0 0 0 0 0.92583
2.2734 -0.043952 -0.060618 -0.04875 -0.048144 0 -0.048877 -0.0018378 -0.0014423 0.0011672 -0.00045718 -0.050133 0.03848 0 0 0 0 0 0 0 0 0 0 1.2 0 0 0 0 0 1.1397
2.2773 -0.050437 -0.062649 -0.065232 -0.061534 0 -0.061776 -0.0011766 -0.00088429 0.0016001 -1.0251e-05 -0.086213 0.039547 0 0 0 0 0 0 0 0 0 0 1.2599 0 0 0 0 0 1.452
2.2813 -0.05682 -0.063423 -0.077897 -0.076556 0 -0.073598 -0.00055656 -0.00034379 0.001091 0.00018771 -0.12124 0.040483 0 0 0 0 0 0 0 0 0 0 1.3706 0 0 0 0 0 1.7405
2.2852 -0.061735 -0.065596 -0.080376 -0.086013 0 -0.080417 -0.00037976 -8.5602e-05 2.3128e-05 5.6982e-05 -0.13308 0.041305 0 0 0 0 0 0 0 0 0 0 1.5074 0 0 0 0 0 1.8614
2.2891 -0.064677 -0.069982 -0.075579 -0.085054 0 -0.081844 -0.00071649 -0.00011357 -0.00078112 -0.00026714 -0.12092 0.042074 0 0 0 0 0 0 0 0 0 0 1.6232 0 0 0 0 0 1.8181
2.293 -0.066456 -0.074731 -0.071937 -0.075229 0 -0.079906 -0.0012971 -0.00024357 -0.00078294 -0.00058496 -0.10836 0.042848 0 0 0 0 0 0 0 0 0 0 1.7086 0 0 0 0 0 1.776
2.2969 -0.068437 -0.077288 -0.074122 -0.06441 0 -0.076802 -0.0017505 -0.00033315 -0.00018706 -0.00077255 -0.11891 0.04363 0 0 0 0 0 0 0 0 0 0 1.8016 0 0 0 0 0 1.8913
2.3008 -0.071258 -0.07719 -0.0785 -0.061855 0 -0.073863 -0.0018898 -0.00044003 0.00026113 -0.00083185 -0.15015 0.044367 0 0 0 0 0 0 0 0 0 0 1.9348 0 0 0 0 0 2.139
2.3047 -0.074279 -0.076808 -0.078195 -0.071632 0 -0.072121 -0.0018226 -0.00075005 -5.9652e-05 -0.00086407 -0.1757 0.044994 0 0 0 0 0 0 0 0 0 0 2.0845 0 0 0 0 0 2.338
2.3086 -0.076357 -0.079168 -0.072003 -0.089423 0 -0.073084 -0.0018108 -0.0013362 -0.0011155 -0.0010037 -0.17414 0.045487 0 0 0 0 0 0 0 0 0 0 2.1827 0 0 0 0 0 2.3544
2.3125 -0.077171 -0.084859 -0.066891 -0.10548 0 -0.078286 -0.0020069 -0.0019818 -0.0022624 -0.0013318 -0.15371 0.045876 0 0 0 0 0 0 0 0 0 0 2.1869 0 0 0 0 0 2.2611
2.3164 -0.077688 -0.091011 -0.07072 -0.11153 0 -0.087689 -0.0022868 -0.002262 -0.002783 -0.0017951 -0.14478 0.046199 0 0 0 0 0 0 0 0 0 0 2.1295 0 0 0 0 0 2.265
2.3203 -0.079148 -0.093351 -0.082648 -0.10615 0 -0.098358 -0.0023227 -0.0018535 -0.0024258 -0.0021948 -0.16697 0.046459 0 0 0 0 0 0 0 0 0 0 2.0912 0 0 0 0 0 2.4704
2.3242 -0.081455 -0.089542 -0.091925 -0.09434 0 -0.10483 -0.0018481 -0.0008282 -0.0015129 -0.0022917 -0.20637 0.046612 0 0 0 0 0 0 0 0 0 0 2.1218 0 0 0 0 0 2.7379
2.3281 -0.082639 -0.080943 -0.087479 -0.082185 0 -0.10152 -0.00090929 0.00032919 -0.00059602 -0.0019809 -0.22841 0.046618 0 0 0 0 0 0 0 0 0 0 2.193 0 0 0 0 0 2.8085
2.332 -0.080212 -0.071526 -0.06939 -0.071892 0 -0.086202 0.000106 0.0010261 -1.5076e-05 -0.0013934 -0.21366 0.04649 0 0 0 0 0 0 0 0 0 0 2.2343 0 0 0 0 0 2.576
2.3359 -0.073443 -0.065179 -0.050649 -0.061745 0 -0.062642 0.00070978 0.00097349 0.00026971 -0.00081163 -0.17801 0.046305 0 0 0 0 0 0 0 0 0 0 2.2123 0 0 0 0 0 2.2144
2.3398 -0.064575 -0.063637 -0.046721 -0.050711 0 -0.040463 0.00065839 0.00038871 0.00049757 -0.00044876 -0.15465 0.046141 0 0 0 0 0 0 0 0 0 0 2.1647 0 0 0 0 0 2.0094
2.3438 -0.057724 -0.066296 -0.06225 -0.042578 0 -0.031177 0.0001362 -0.00016934 0.0008092 -0.00028786 -0.15687 0.046011 0 0 0 0 0 0 0 0 0 0 2.1504 0 0 0 0 0 2.0595
2.3477 -0.056207 -0.071338 -0.087079 -0.044708 0 -0.041705 -0.0003792 -0.00021142 0.0011159 -0.00013555 -0.16228 0.045845 0 0 0 0 0 0 0 0 0 0 2.1719 0 0 0 0 0 2.1643
2.3516 -0.060403 -0.076911 -0.10495 -0.061611 0 -0.069131 -0.00048118 0.00033251 0.0012216 0.00015774 -0.13713 0.045552 0 0 0 0 0 0 0 0 0 0 2.159 0 0 0 0 0 2.0319
2.3555 -0.067814 -0.081647 -0.10656 -0.088974 0 -0.10091 -0.00014536 0.0010787 0.0010466 0.00053255 -0.075641 0.045098 0 0 0 0 0 0 0 0 0 0 2.0408 0 0 0 0 0 1.5997
2.3594 -0.075101 -0.084712 -0.095325 -0.11415 0 -0.12164 0.00026804 0.0014802 0.00073529 0.00078282 -0.011805 0.044526 0 0 0 0 0 0 0 0 0 0 1.8302 0 0 0 0 0 1.1284
2.3633 -0.080245 -0.085748 -0.081867 -0.12383 0 -0.12242 0.00033191 0.0012167 0.00055655 0.00078438 0.011154 0.043907 0 0 0 0 0 0 0 0 0 0 1.628 0 0 0 0 0 0.95813
2.3672 -0.083098 -0.08472 -0.073755 -0.11322 0 -0.10601 -6.8969e-05 0.00040252 0.00069003 0.00064714 -0.016625 0.043263 0 0 0 0 0 0 0 0 0 0 1.5329 0 0 0 0 0 1.1669
2.3711 -0.084186 -0.08155 -0.070165 -0.089304 0 -0.083637 -0.00062058 -0.00051416 0.0010748 0.00061891 -0.061023 0.042547 0 0 0 0 0 0 0 0 0 0 1.5477 0 0 0 0 0 1.482
2.375 -0.083254 -0.075823 -0.065296 -0.06544 0 -0.065958 -0.00083312 -0.0010637 0.0014356 0.00082942 -0.076834 0.041703 0 0 0 0 0 0 0 0 0 0 1.5785 0 0 0 0 0 1.5381
2.3789 -0.079108 -0.067101 -0.055638 -0.051722 0 -0.055766 -0.00045561 -0.0010454 0.0014661 0.0011428 -0.050742 0.040729 0 0 0 0 0 0 0 0 0 0 1.5302 0 0 0 0 0 1.2237
2.3828 -0.070902 -0.055843 -0.043578 -0.048638 0 -0.048506 0.00030561 -0.00060804 0.0010408 0.0012873 -0.010935 0.039694 0 0 0 0 0 0 0 0 0 0 1.4014 0 0 0 0 0 0.76901
2.3867 -0.059546 -0.044043 -0.034586 -0.048642 0 -0.039276 0.00095774 -9.5902e-05 0.000316 0.0011417 0.0048629 0.038666 0 0 0 0 0 0 0 0 0 0 1.2789 0 0 0 0 0 0.49902
2.3906 -0.047729 -0.034553 -0.031768 -0.043599 0 -0.028972 0.001135 0.00020698 -0.00034609 0.00088229 -0.011733 0.037641 0 0 0 0 0 0 0 0 0 0 1.241 0 0 0 0 0 0.5154
2.3945 -0.038361 -0.029239 -0.033391 -0.031637 0 -0.023278 0.00089189 0.00025408 -0.00058752 0.00082138 -0.03414 0.036545 0 0 0 0 0 0 0 0 0 0 1.272 0 0 0 0 0 0.62908
2.3984 -0.032732 -0.027484 -0.0352 -0.018087 0 -0.025738 0.00062005 0.00022766 -0.00027177 0.0010865 -0.031987 0.03531 0 0 0 0 0 0 0 0 0 0 1.2774 0 0 0 0 0 0.59048
2.4023 -0.029941 -0.026636 -0.034534 -0.010491 0 -0.032496 0.00067347 0.00036907 0.00042592 0.0014656 -0.0039392 0.033965 0 0 0 0 0 0 0 0 0 0 1.1855 0 0 0 0 0 0.35663
2.4063 -0.028015 -0.024311 -0.032166 -0.012312 0 -0.034907 0.0010474 0.00077502 0.0011135 0.0015897 0.022793 0.03263 0 0 0 0 0 0 0 0 0 0 1.0254 0 0 0 0 0 0.1152
2.4102 -0.025665 -0.020539 -0.030707 -0.020447 0 -0.027986 0.0014014 0.0013017 0.0014046 0.0012828 0.023828 0.031414 0 0 0 0 0 0 0 0 0 0 0.89974 0 0 0 0 0 0.060904
2.4141 -0.023155 -0.017702 -0.031728 -0.028047 0 -0.016145 0.0013925 0.0016429 0.0011297 0.00073223 0.0042524 0.030314 0 0 0 0 0 0 0 0 0 0 0.88158 0 0 0 0 0 0.18226
2.418 -0.021687 -0.018207 -0.034376 -0.029905 0 -0.0097493 0.00099312 0.0015321 0.0004078 0.00030018 -0.0083682 0.029208 0 0 0 0 0 0 0 0 0 0 0.94295 0 0 0 0 0 0.289
2.4219 -0.022048 -0.022079 -0.036267 -0.026071 0 -0.015258 0.00049393 0.00093289 -0.00045184 0.00015877 0.0043684 0.02796 0 0 0 0 0 0 0 0 0 0 0.9879 0 0 0 0 0 0.23478
2.4258 -0.02382 -0.026809 -0.035428 -0.021201 0 -0.028601 0.00019949 8.4599e-05 -0.0011381 0.00011409 0.03128 0.026544 0 0 0 0 0 0 0 0 0 0 0.95243 0 0 0 0 0 0.078084
2.4297 -0.025772 -0.029589 -0.03163 -0.020547 0 -0.038722 0.00012949 -0.00063218 -0.001488 -0.00019409 0.044852 0.025064 0 0 0 0 0 0 0 0 0 0 0.86527 0 0 0 0 0 0.0038667
2.4336 -0.02694 -0.029724 -0.02642 -0.025769 0 -0.038109 2.9997e-05 -0.00092424 -0.0015173 -0.00090149 0.032642 0.023645 0 0 0 0 0 0 0 0 0 0 0.80927 0 0 0 0 0 0.10282
2.4375 -0.027308 -0.028911 -0.022109 -0.033634 0 -0.029868 -0.00031343 -0.0007541 -0.0013442 -0.0017186 0.011203 0.022315 0 0 0 0 0 0 0 0 0 0 0.82951 0 0 0 0 0 0.26374
2.4414 -0.027556 -0.029261 -0.020376 -0.038413 0 -0.024194 -0.00078538 -0.00033868 -0.0010881 -0.0021284 0.0068368 0.020969 0 0 0 0 0 0 0 0 0 0 0.88763 0 0 0 0 0 0.30281
2.4453 -0.028229 -0.031213 -0.021297 -0.036249 0 -0.027804 -0.00099408 1.0111e-05 -0.00081884 -0.0018141 0.024908 0.019475 0 0 0 0 0 0 0 0 0 0 0.90791 0 0 0 0 0 0.18263
2.4492 -0.029205 -0.033439 -0.023543 -0.028375 0 -0.037203 -0.00065291 8.4452e-05 -0.00057345 -0.00093273 0.042624 0.017798 0 0 0 0 0 0 0 0 0 0 0.86089 0 0 0 0 0 0.068633
2.4531 -0.029925 -0.034632 -0.025853 -0.020767 0 -0.042732 7.4949e-05 -0.00011266 -0.0003927 7.5753e-06 0.034133 0.016046 0 0 0 0 0 0 0 0 0 0 0.79379 0 0 0 0 0 0.15087
2.457 -0.030078 -0.03508 -0.028652 -0.020205 0 -0.039193 0.00063862 -0.00040511 -0.00032248 0.00054813 0.00043397 0.014373 0 0 0 0 0 0 0 0 0 0 0.7784 0 0 0 0 0 0.42488
2.4609 -0.030008 -0.036261 -0.034066 -0.029338 0 -0.031824 0.00056432 -0.00057658 -0.00036779 0.00060295 -0.029613 0.012846 0 0 0 0 0 0 0 0 0 0 0.83712 0 0 0 0 0 0.67874
2.4648 -0.030464 -0.038965 -0.043722 -0.044305 0 -0.031104 -8.909e-05 -0.00050268 -0.0004474 0.00044267 -0.029555 0.011399 0 0 0 0 0 0 0 0 0 0 0.92711 0 0 0 0 0 0.7113
2.4688 -0.031926 -0.042072 -0.056044 -0.056902 0 -0.041491 -0.0007319 -0.00021207 -0.00041485 0.00039214 -0.0045849 0.0098979 0 0 0 0 0 0 0 0 0 0 0.99456 0 0 0 0 0 0.55024
2.4727 -0.03416 -0.043439 -0.065956 -0.060024 0 -0.055785 -0.00074724 0.0001385 -0.00016045 0.00053446 0.01234 0.008259 0 0 0 0 0 0 0 0 0 0 1.0337 0 0 0 0 0 0.43207
2.4766 -0.036344 -0.042023 -0.068095 -0.05252 0 -0.061315 -5.9399e-05 0.00035246 0.00027465 0.00067613 -0.0058512 0.0065031 0 0 0 0 0 0 0 0 0 0 1.0845 0 0 0 0 0 0.55974
2.4805 -0.037624 -0.03898 -0.061123 -0.039871 0 -0.052101 0.00076596 0.00030698 0.00068294 0.00057444 -0.052431 0.0047022 0 0 0 0 0 0 0 0 0 0 1.1752 0 0 0 0 0 0.89377
2.4844 -0.037607 -0.036562 -0.049095 -0.030171 0 -0.034883 0.0010123 4.1873e-05 0.00082476 0.00020059 -0.094177 0.0028915 0 0 0 0 0 0 0 0 0 0 1.2807 0 0 0 0 0 1.1969
2.4883 -0.036471 -0.035974 -0.038203 -0.028511 0 -0.023004 0.00046466 -0.00023674 0.00063199 -0.0002001 -0.10557 0.0010388 0 0 0 0 0 0 0 0 0 0 1.3459 0 0 0 0 0 1.2805
2.4922 -0.03474 -0.036446 -0.031742 -0.033977 0 -0.024265 -0.00037739 -0.00027235 0.00030684 -0.00030072 -0.093122 -0.00090338 0 0 0 0 0 0 0 0 0 0 1.3492 0 0 0 0 0 1.1871
2.4961 -0.032969 -0.036411 -0.028095 -0.041246 0 -0.034639 -0.00073888 5.2576e-05 0.0001932 2.7326e-05 -0.084755 -0.0029275 0 0 0 0 0 0 0 0 0 0 1.332 0 0 0 0 0 1.12
2.5 -0.031533 -0.035378 -0.023668 -0.045039 0 -0.043419 -0.00027022 0.00058793 0.00048639 0.00058073 -0.097318 -0.0049662 0 0 0 0 0 0 0 0 0 0 1.3568 0 0 0 0 0 1.2075
2.5039 -0.030522 -0.034397 -0.017579 -0.043642 0 -0.043779 0.00063308 0.00097982 0.0010196 0.00095361 -0.11872 -0.0069616 0 0 0 0 0 0 0 0 0 0 1.4377 0 0 0 0 0 1.366
2.5078 -0.029703 -0.034585 -0.013037 -0.038963 0 -0.037875 0.0011892 0.00092522 0.0013457 0.00084253 -0.12372 -0.008935 0 0 0 0 0 0 0 0 0 0 1.5218 0 0 0 0 0 1.4082
2.5117 -0.028602 -0.035426 -0.01381 -0.033811 0 -0.032217 0.00093647 0.00043691 0.0010973 0.00030046 -0.10471 -0.010979 0 0 0 0 0 0 0 0 0 0 1.5446 0 0 0 0 0 1.267
2.5156 -0.026762 -0.034854 -0.019603 -0.029326 0 -0.029503 0.00013451 -0.0001159 0.00034027 -0.00026302 -0.082002 -0.013173 0 0 0 0 0 0 0 0 0 0 1.5007 0 0 0 0 0 1.079
2.5195 -0.024102 -0.031214 -0.025563 -0.024836 0 -0.026324 -0.00050006 -0.00026759 -0.00040448 -0.00035967 -0.081503 -0.015504 0 0 0 0 0 0 0 0 0 0 1.4519 0 0 0 0 0 1.0306
2.5234 -0.021081 -0.025111 -0.026816 -0.019792 0 -0.0189 -0.00045895 0.00017056 -0.00053518 0.00021021 -0.10438 -0.017872 0 0 0 0 0 0 0 0 0 0 1.4621 0 0 0 0 0 1.1384
2.5273 -0.018457 -0.019145 -0.023354 -0.015383 0 -0.0096051 0.00012461 0.00094095 0.00015098 0.0011805 -0.12316 -0.020175 0 0 0 0 0 0 0 0 0 0 1.5267 0 0 0 0 0 1.2152
2.5313 -0.016745 -0.015703 -0.019876 -0.013941 0 -0.0060444 0.0006662 0.0015389 0.001283 0.0019881 -0.10993 -0.022388 0 0 0 0 0 0 0 0 0 0 1.5736 0 0 0 0 0 1.0677
2.5352 -0.015807 -0.014964 -0.020501 -0.016542 0 -0.012876 0.00072677 0.0016211 0.002205 0.0021763 -0.066751 -0.024573 0 0 0 0 0 0 0 0 0 0 1.5355 0 0 0 0 0 0.71464
2.5391 -0.014953 -0.015041 -0.02393 -0.021183 0 -0.025233 0.00041486 0.0012614 0.0024772 0.001722 -0.025105 -0.026799 0 0 0 0 0 0 0 0 0 0 1.4162 0 0 0 0 0 0.38371
2.543 -0.013516 -0.013964 -0.02445 -0.023508 0 -0.031656 0.00020617 0.00082395 0.0021488 0.0010161 -0.014185 -0.029082 0 0 0 0 0 0 0 0 0 0 1.283 0 0 0 0 0 0.28355
2.5469 -0.011399 -0.011398 -0.018009 -0.01984 0 -0.024538 0.00038554 0.00058166 0.0015907 0.00051765 -0.031653 -0.031378 0 0 0 0 0 0 0 0 0 0 1.194 0 0 0 0 0 0.39141
2.5508 -0.0090905 -0.0084469 -0.0068579 -0.010133 0 -0.007703 0.00069925 0.00045882 0.0010946 0.00038491 -0.047601 -0.033649 0 0 0 0 0 0 0 0 0 0 1.1423 0 0 0 0 0 0.48247
2.5547 -0.0071227 -0.0060302 0.0024983 0.001598 0 0.0068783 0.00059478 0.00016204 0.00065829 0.00040964 -0.036744 -0.03591 0 0 0 0 0 0 0 0 0 0 1.073 0 0 0 0 0 0.36644
2.5586 -0.0054735 -0.0037321 0.00621 0.0098691 0 0.010297 -0.00017423 -0.00042788 0.00015009 0.00029892 -0.00381 -0.038212 0 0 0 0 0 0 0 0 0 0 0.95296 0 0 0 0 0 0.075931
2.5625 -0.0034717 -0.0003529 0.0074684 0.011527 0 0.0047238 -0.0011917 -0.0010141 -0.00037182 1.2802e-05 0.024479 -0.040571 0 0 0 0 0 0 0 0 0 0 0.81216 0 0 0 0 0 -0.19076
2.5664 -0.00032002 0.0046036 0.013251 0.0080051 0 0.00039791 -0.0016671 -0.0010817 -0.00058998 -0.00019003 0.030447 -0.042937 0 0 0 0 0 0 0 0 0 0 0.71123 0 0 0 0 0 -0.29884
2.5703 0.0042292 0.010265 0.026363 0.0044304 0 0.0050349 -0.0011369 -0.00039052 -0.00024128 -5.2064e-05 0.024382 -0.04523 0 0 0 0 0 0 0 0 0 0 0.67257 0 0 0 0 0 -0.31963
2.5742 0.0096391 0.015296 0.041099 0.0061462 0 0.016657 7.9011e-05 0.00071209 0.00050452 0.00035153 0.030669 -0.047421 0 0 0 0 0 0 0 0 0 0 0.65284 0 0 0 0 0 -0.43116
2.5781 0.014975 0.019312 0.0476 0.014987 0 0.026804 0.0011171 0.0015054 0.0010591 0.00062389 0.057712 -0.04957 0 0 0 0 0 0 0 0 0 0 0.58823 0 0 0 0 0 -0.6957
2.582 0.019537 0.023188 0.041113 0.02783 0 0.03002 0.0013068 0.0014904 0.00091354 0.00043665 0.086458 -0.051781 0 0 0 0 0 0 0 0 0 0 0.46325 0 0 0 0 0 -0.97209
2.5859 0.023206 0.027935 0.027055 0.038534 0 0.029165 0.00073113 0.00082889 0.00017701 -7.8878e-05 0.091388 -0.054103 0 0 0 0 0 0 0 0 0 0 0.32725 0 0 0 0 0 -1.0694
2.5898 0.026293 0.033458 0.016642 0.042125 0 0.031141 9.6404e-05 0.00019544 -0.00041889 -0.00037479 0.070814 -0.056472 0 0 0 0 0 0 0 0 0 0 0.24141 0 0 0 0 0 -0.97283
2.5938 0.029164 0.03859 0.017224 0.038458 0 0.03824 4.8676e-05 0.00015411 -0.00015844 5.0364e-06 0.051808 -0.058759 0 0 0 0 0 0 0 0 0 0 0.21514 0 0 0 0 0 -0.88405
2.5977 0.032036 0.042345 0.02657 0.032635 0 0.045076 0.00058306 0.00063042 0.00092514 0.00091135 0.062508 -0.06087 0 0 0 0 0 0 0 0 0 0 0.20163 0 0 0 0 0 -1.0152
2.6016 0.035047 0.044894 0.036249 0.031539 0 0.044741 0.0010883 0.0009823 0.0019468 0.0016049 0.10099 -0.062818 0 0 0 0 0 0 0 0 0 0 0.15502 0 0 0 0 0 -1.353
2.6055 0.03836 0.04714 0.04014 0.038682 0 0.037422 0.00095487 0.00061582 0.0018828 0.0013659 0.13511 -0.064701 0 0 0 0 0 0 0 0 0 0 0.083179 0 0 0 0 0 -1.6523
2.6094 0.042043 0.049389 0.039462 0.051154 0 0.03166 0.00015171 -0.00042941 0.00050244 0.00017377 0.13488 -0.066615 0 0 0 0 0 0 0 0 0 0 0.036002 0 0 0 0 0 -1.6779
2.6133 0.045793 0.050709 0.039933 0.061259 0 0.036123 -0.00076401 -0.0014797 -0.0013447 -0.0011903 0.10361 -0.068585 0 0 0 0 0 0 0 0 0 0 0.043581 0 0 0 0 0 -1.4449
2.6172 0.048842 0.049799 0.044945 0.061981 0 0.050132 -0.0011761 -0.0018148 -0.0023938 -0.0017628 0.074619 -0.070561 0 0 0 0 0 0 0 0 0 0 0.076032 0 0 0 0 0 -1.2027
2.6211 0.05032 0.046439 0.052167 0.052276 0 0.063037 -0.00094313 -0.0012911 -0.0020089 -0.0012038 0.076777 -0.072486 0 0 0 0 0 0 0 0 0 0 0.073192 0 0 0 0 0 -1.1789
2.625 0.049841 0.041886 0.056585 0.038029 0 0.063654 -0.0004368 -0.00042064 -0.0006671 -5.8333e-05 0.10534 -0.074341 0 0 0 0 0 0 0 0 0 0 0.012596 0 0 0 0 0 -1.3509
2.6289 0.047838 0.037718 0.055906 0.027776 0 0.050636 -9.7223e-05 0.00014443 0.00053697 0.00076558 0.12848 -0.076149 0 0 0 0 0 0 0 0 0 0 -0.061287 0 0 0 0 0 -1.4844
2.6328 0.045282 0.034412 0.052219 0.02646 0 0.033568 9.9902e-06 0.00020623 0.00087382 0.00080565 0.12167 -0.077935 0 0 0 0 0 0 0 0 0 0 -0.082284 0 0 0 0 0 -1.3897
2.6367 0.042998 0.031282 0.04859 0.032133 0 0.023918 0.0001874 0.00012433 0.00051997 0.00038311 0.092575 -0.079692 0 0 0 0 0 0 0 0 0 0 -0.034326 0 0 0 0 0 -1.1197
2.6406 0.04114 0.027842 0.045129 0.03809 0 0.024995 0.00068571 0.00035667 0.0001959 0.00017833 0.070603 -0.081392 0 0 0 0 0 0 0 0 0 0 0.030347 0 0 0 0 0 -0.90259
2.6445 0.039289 0.024976 0.039311 0.03848 0 0.030541 0.0013379 0.00092637 0.00033515 0.00049745 0.073585 -0.083024 0 0 0 0 0 0 0 0 0 0 0.049442 0 0 0 0 0 -0.89135
2.6484 0.037059 0.024404 0.030052 0.032709 0 0.032446 0.0016577 0.0013653 0.00065712 0.00097538 0.088636 -0.084609 0 0 0 0 0 0 0 0 0 0 0.022931 0 0 0 0 0 -1.0043
2.6523 0.034651 0.026843 0.020434 0.025284 0 0.029031 0.0013272 0.0011973 0.00056696 0.00101 0.087425 -0.086182 0 0 0 0 0 0 0 0 0 0 0.018591 0 0 0 0 0 -1.0244
2.6563 0.032843 0.030858 0.015454 0.021689 0 0.025611 0.00057813 0.00047093 -6.8659e-05 0.00047258 0.05815 -0.087759 0 0 0 0 0 0 0 0 0 0 0.10116 0 0 0 0 0 -0.84018
2.6602 0.032423 0.033841 0.016972 0.024032 0 0.027629 4.7852e-05 -0.00021323 -0.00062844 -5.9599e-05 0.01866 -0.089331 0 0 0 0 0 0 0 0 0 0 0.25987 0 0 0 0 0 -0.5619
2.6641 0.033559 0.034293 0.02157 0.029911 0 0.034284 0.00019814 -0.00024434 -0.00030071 0.00016038 -0.0032661 -0.090884 0 0 0 0 0 0 0 0 0 0 0.41344 0 0 0 0 0 -0.3927
2.668 0.035623 0.03308 0.023977 0.034848 0 0.039325 0.00083439 0.00039345 0.0010174 0.0012359 -2.6708e-05 -0.092419 0 0 0 0 0 0 0 0 0 0 0.48939 0 0 0 0 0 -0.4037
2.6719 0.037597 0.032294 0.022534 0.035753 0 0.037665 0.0012041 0.0010444 0.0024103 0.0023552 0.0086959 -0.093951 0 0 0 0 0 0 0 0 0 0 0.49379 0 0 0 0 0 -0.46361
2.6758 0.038691 0.032868 0.020775 0.032651 0 0.030504 0.00063256 0.00093991 0.0026228 0.002405 -0.00091377 -0.095474 0 0 0 0 0 0 0 0 0 0 0.49772 0 0 0 0 0 -0.39404
2.6797 0.038703 0.033456 0.02334 0.027905 0 0.023795 -0.00084992 -0.00010023 0.0011685 0.00096881 -0.029859 -0.096945 0 0 0 0 0 0 0 0 0 0 0.55612 0 0 0 0 0 -0.17057
2.6836 0.037918 0.031798 0.030669 0.024265 0 0.022199 -0.0024482 -0.0014599 -0.0011535 -0.0011988 -0.055714 -0.098317 0 0 0 0 0 0 0 0 0 0 0.6482 0 0 0 0 0 0.055711
2.6875 0.036716 0.02716 0.038209 0.023355 0 0.025049 -0.0031805 -0.0022058 -0.0028414 -0.0026922 -0.058403 -0.099584 0 0 0 0 0 0 0 0 0 0 0.70373 0 0 0 0 0 0.13377
2.6914 0.035256 0.021278 0.040871 0.025121 0 0.027942 -0.002614 -0.0018354 -0.0028818 -0.0025555 -0.042594 -0.1008 0 0 0 0 0 0 0 0 0 0 0.68503 0 0 0 0 0 0.079614
2.6953 0.033443 0.016831 0.037705 0.027883 0 0.027353 -0.0011577 -0.00064929 -0.0015057 -0.0010213 -0.03103 -0.10206 0 0 0 0 0 0 0 0 0 0 0.63288 0 0 0 0 0 0.041763
2.6992 0.03114 0.015058 0.031798 0.028859 0 0.023131 0.00029806 0.00054071 0.00012292 0.00073123 -0.036501 -0.10339 0 0 0 0 0 0 0 0 0 0 0.62431 0 0 0 0 0 0.10701
2.7031 0.028406 0.015004 0.025993 0.025539 0 0.017134 0.0010597 0.0010794 0.00094352 0.001559 -0.045246 -0.10475 0 0 0 0 0 0 0 0 0 0 0.68777 0 0 0 0 0 0.17735
2.707 0.025588 0.015055 0.019808 0.017751 0 0.010943 0.0010661 0.00093208 0.00081 0.001218 -0.032368 -0.10602 0 0 0 0 0 0 0 0 0 0 0.76967 0 0 0 0 0 0.0741
2.7109 0.023195 0.014972 0.011316 0.0089834 0 0.0058764 0.00077897 0.00059366 0.00040628 0.00040629 0.006692 -0.10715 0 0 0 0 0 0 0 0 0 0 0.79081 0 0 0 0 0 -0.23614
2.7148 0.021679 0.016159 0.0016109 0.0050995 0 0.0045629 0.00069897 0.00059025 0.00045932 3.8819e-05 0.044673 -0.10816 0 0 0 0 0 0 0 0 0 0 0.73256 0 0 0 0 0 -0.55329
2.7188 0.021258 0.019942 -0.0040161 0.010371 0 0.010466 0.00095161 0.0010346 0.0010457 0.00045324 0.046925 -0.10917 0 0 0 0 0 0 0 0 0 0 0.65841 0 0 0 0 0 -0.61744
2.7227 0.021893 0.025841 -0.00054072 0.023549 0 0.024137 0.0012649 0.0015871 0.0016065 0.0012244 0.0081222 -0.11029 0 0 0 0 0 0 0 0 0 0 0.64583 0 0 0 0 0 -0.38025
2.7266 0.023413 0.031779 0.011114 0.037661 0 0.039992 0.001289 0.0017909 0.0015632 0.0016635 -0.038089 -0.11153 0 0 0 0 0 0 0 0 0 0 0.70114 0 0 0 0 0 -0.0845
2.7305 0.025664 0.035995 0.023831 0.044642 0 0.048597 0.00093373 0.0014563 0.00088238 0.0014757 -0.049119 -0.1128 0 0 0 0 0 0 0 0 0 0 0.7499 0 0 0 0 0 -0.04809
2.7344 0.028551 0.038525 0.0307 0.041584 0 0.044249 0.00043615 0.00078266 6.8466e-05 0.00097579 -0.014079 -0.11399 0 0 0 0 0 0 0 0 0 0 0.71421 0 0 0 0 0 -0.35822
2.7383 0.031929 0.040662 0.031831 0.033297 0 0.031151 0.00013676 0.00017323 -0.00034258 0.00072751 0.036189 -0.11504 0 0 0 0 0 0 0 0 0 0 0.59465 0 0 0 0 0 -0.78489
2.7422 0.035493 0.043164 0.034194 0.028585 0 0.021305 0.0001947 -6.2694e-05 -0.00025157 0.00099816 0.059917 -0.11598 0 0 0 0 0 0 0 0 0 0 0.46935 0 0 0 0 0 -1.0045
2.7461 0.038828 0.045377 0.044135 0.03308 0 0.024759 0.0004914 0.00012123 7.41e-06 0.0015395 0.044537 -0.1169 0 0 0 0 0 0 0 0 0 0 0.412 0 0 0 0 0 -0.90898
2.75 0.041671 0.046349 0.060114 0.044754 0 0.040819 0.00077912 0.00055528 7.5408e-05 0.0018567 0.015941 -0.11784 0 0 0 0 0 0 0 0 0 0 0.41732 0 0 0 0 0 -0.69297
2.7539 0.044162 0.046552 0.073378 0.056028 0 0.05868 0.00091021 0.0010233 -6.5131e-05 0.001672 0.0096308 -0.11878 0 0 0 0 0 0 0 0 0 0 0.41294 0 0 0 0 0 -0.64517
2.7578 0.046816 0.047998 0.076155 0.060519 0 0.067111 0.00092966 0.0013947 -0.00012212 0.0011487 0.035507 -0.11967 0 0 0 0 0 0 0 0 0 0 0.34198 0 0 0 0 0 -0.86902
2.7617 0.050145 0.05228 0.069057 0.058293 0 0.064012 0.00095899 0.0016322 0.00014618 0.00070032 0.072165 -0.12045 0 0 0 0 0 0 0 0 0 0 0.22488 0 0 0 0 0 -1.2134
2.7656 0.054206 0.058605 0.060151 0.05504 0 0.056939 0.0010048 0.0017116 0.00063036 0.00059653 0.093235 -0.12115 0 0 0 0 0 0 0 0 0 0 0.13376 0 0 0 0 0 -1.4586
2.7695 0.058492 0.064164 0.056912 0.056353 0 0.054841 0.00090232 0.0015651 0.00093218 0.00073724 0.094666 -0.1218 0 0 0 0 0 0 0 0 0 0 0.10998 0 0 0 0 0 -1.5378
2.7734 0.062298 0.066728 0.059576 0.062751 0 0.059806 0.00047847 0.001127 0.00072659 0.00078137 0.093804 -0.12243 0 0 0 0 0 0 0 0 0 0 0.11751 0 0 0 0 0 -1.5623
2.7773 0.065247 0.066751 0.06247 0.069921 0 0.066774 -0.00020056 0.0004542 7.8221e-05 0.00048692 0.10452 -0.123 0 0 0 0 0 0 0 0 0 0 0.083787 0 0 0 0 0 -1.648
2.7813 0.067445 0.066582 0.061093 0.073348 0 0.070222 -0.0007493 -0.00019789 -0.00057601 -5.4619e-05 0.1192 -0.12348 0 0 0 0 0 0 0 0 0 0 -0.017473 0 0 0 0 0 -1.7629
2.7852 0.069081 0.067458 0.05671 0.072275 0 0.069674 -0.00068717 -0.00045966 -0.00075727 -0.00048966 0.11898 -0.12385 0 0 0 0 0 0 0 0 0 0 -0.13395 0 0 0 0 0 -1.7718
2.7891 0.069891 0.067625 0.053654 0.069132 0 0.068114 0.00016571 -8.6804e-05 -0.00030277 -0.00050175 0.099774 -0.12415 0 0 0 0 0 0 0 0 0 0 -0.18936 0 0 0 0 0 -1.6208
2.793 0.069105 0.063947 0.053248 0.065677 0 0.066213 0.0014496 0.00080724 0.00053297 -7.1724e-05 0.082408 -0.12442 0 0 0 0 0 0 0 0 0 0 -0.16544 0 0 0 0 0 -1.4375
2.7969 0.066122 0.055629 0.05215 0.060639 0 0.060333 0.0024356 0.0017377 0.0012882 0.00051765 0.092625 -0.12468 0 0 0 0 0 0 0 0 0 0 -0.12114 0 0 0 0 0 -1.4174
2.8008 0.06134 0.046 0.04743 0.051828 0 0.047681 0.0025369 0.0021295 0.0016282 0.00092214 0.13146 -0.12493 0 0 0 0 0 0 0 0 0 0 -0.12817 0 0 0 0 0 -1.6092
2.8047 0.056261 0.039923 0.042035 0.040398 0 0.032682 0.0017745 0.0017241 0.0015495 0.0010094 0.16937 -0.12511 0 0 0 0 0 0 0 0 0 0 -0.19396 0 0 0 0 0 -1.8371
2.8086 0.052493 0.038933 0.042859 0.031855 0 0.025701 0.00079845 0.00079416 0.0013242 0.00093798 0.17315 -0.12516 0 0 0 0 0 0 0 0 0 0 -0.25627 0 0 0 0 0 -1.8552
2.8125 0.050318 0.038997 0.051964 0.031372 0 0.03296 0.00039553 -3.8402e-05 0.0012536 0.00098529 0.13891 -0.12512 0 0 0 0 0 0 0 0 0 0 -0.25418 0 0 0 0 0 -1.5831
2.8164 0.048067 0.033647 0.060529 0.037242 0 0.047246 0.00085257 -0.00027123 0.0014256 0.0012759 0.096715 -0.12502 0 0 0 0 0 0 0 0 0 0 -0.1955 0 0 0 0 0 -1.1815
2.8203 0.043068 0.019989 0.054126 0.039513 0 0.050554 0.0017003 9.7319e-05 0.0016521 0.0016412 0.081572 -0.12491 0 0 0 0 0 0 0 0 0 0 -0.14479 0 0 0 0 0 -0.89411
2.8242 0.033632 0.0019569 0.026422 0.026969 0 0.02902 0.0020809 0.00060279 0.0016305 0.001734 0.10011 -0.12483 0 0 0 0 0 0 0 0 0 0 -0.14523 0 0 0 0 0 -0.82162
2.8281 0.020609 -0.01252 -0.011884 -0.0023381 0 -0.012637 0.0014681 0.00074864 0.0012108 0.0013181 0.1263 -0.12479 0 0 0 0 0 0 0 0 0 0 -0.1617 0 0 0 0 0 -0.85356
2.832 0.0071827 -0.018018 -0.039368 -0.036343 0 -0.051572 0.0001528 0.00046565 0.00056275 0.00050888 0.12857 -0.12479 0 0 0 0 0 0 0 0 0 0 -0.11066 0 0 0 0 0 -0.80456
2.8359 -0.0030414 -0.015903 -0.041511 -0.055591 0 -0.063791 -0.00092368 0.00018324 0.00010132 -0.00023397 0.098957 -0.12483 0 0 0 0 0 0 0 0 0 0 0.053232 0 0 0 0 0 -0.59439
2.8398 -0.0083177 -0.012643 -0.023721 -0.04739 0 -0.043716 -0.00088149 0.00043451 0.00020277 -0.00038305 0.055657 -0.12491 0 0 0 0 0 0 0 0 0 0 0.28745 0 0 0 0 0 -0.28914
2.8438 -0.0097562 -0.014036 -0.0069727 -0.01668 0 -0.0092227 0.00039905 0.0013372 0.00091584 0.00028877 0.02057 -0.125 0 0 0 0 0 0 0 0 0 0 0.50303 0 0 0 0 0 0.0074628
2.8477 -0.010388 -0.020853 -0.0094741 0.015411 0 0.012368 0.0021472 0.0024179 0.0018928 0.001506 -0.0011818 -0.12506 0 0 0 0 0 0 0 0 0 0 0.65285 0 0 0 0 0 0.26404
2.8516 -0.013094 -0.029554 -0.031215 0.025038 0 0.0051477 0.0032413 0.0029509 0.0026048 0.0026104 -0.018963 -0.12506 0 0 0 0 0 0 0 0 0 0 0.77138 0 0 0 0 0 0.51198
2.8555 -0.01893 -0.036613 -0.055532 0.0016095 0 -0.025103 0.0029949 0.0025327 0.002684 0.0029464 -0.039075 -0.12506 0 0 0 0 0 0 0 0 0 0 0.92493 0 0 0 0 0 0.75844
2.8594 -0.026902 -0.041778 -0.065419 -0.045062 0 -0.058298 0.0015986 0.0014046 0.0021398 0.002269 -0.056191 -0.12516 0 0 0 0 0 0 0 0 0 0 1.1298 0 0 0 0 0 0.9579
2.8633 -0.035091 -0.047283 -0.058525 -0.091116 0 -0.076733 -7.9559e-05 0.00026009 0.0013041 0.00090452 -0.06443 -0.12543 0 0 0 0 0 0 0 0 0 0 1.3307 0 0 0 0 0 1.0908
2.8672 -0.042068 -0.054468 -0.047066 -0.11366 0 -0.076461 -0.0011303 -0.0002893 0.00058027 -0.0004517 -0.072239 -0.12586 0 0 0 0 0 0 0 0 0 0 1.464 0 0 0 0 0 1.2407
2.8711 -0.047563 -0.061709 -0.04428 -0.10431 0 -0.065944 -0.0011849 -0.00014488 0.00020057 -0.0011763 -0.098523 -0.12636 0 0 0 0 0 0 0 0 0 0 1.5344 0 0 0 0 0 1.5386
2.875 -0.052072 -0.065785 -0.05186 -0.072988 0 -0.056495 -0.00055503 0.00027566 0.00014598 -0.0011063 -0.14989 -0.12679 0 0 0 0 0 0 0 0 0 0 1.6172 0 0 0 0 0 1.9977
2.8789 -0.055936 -0.064965 -0.060369 -0.040633 0 -0.054214 8.6456e-05 0.00041531 0.00022241 -0.00061201 -0.20469 -0.1271 0 0 0 0 0 0 0 0 0 0 1.779 0 0 0 0 0 2.4244
2.8828 -0.058724 -0.060435 -0.060587 -0.025938 0 -0.058544 0.0001879 1.8268e-06 0.00018673 -0.00030302 -0.2268 -0.12736 0 0 0 0 0 0 0 0 0 0 2.0002 0 0 0 0 0 2.5453
2.8867 -0.059392 -0.054742 -0.052954 -0.03438 0 -0.065152 -0.00037573 -0.0007975 -0.0001545 -0.00057995 -0.20058 -0.12771 0 0 0 0 0 0 0 0 0 0 2.1869 0 0 0 0 0 2.2668
2.8906 -0.057042 -0.04921 -0.045583 -0.055764 0 -0.068573 -0.0013207 -0.0015519 -0.00086926 -0.0013561 -0.15192 -0.12826 0 0 0 0 0 0 0 0 0 0 2.261 0 0 0 0 0 1.8115
2.8945 -0.051686 -0.043198 -0.044173 -0.071535 0 -0.063561 -0.0022019 -0.0018893 -0.0018308 -0.0021518 -0.13013 -0.12901 0 0 0 0 0 0 0 0 0 0 2.2377 0 0 0 0 0 1.5644
2.8984 -0.044435 -0.035762 -0.045534 -0.067366 0 -0.047258 -0.0026852 -0.0017222 -0.0027069 -0.0024796 -0.16436 -0.12981 0 0 0 0 0 0 0 0 0 0 2.2077 0 0 0 0 0 1.7464
2.9023 -0.037006 -0.027596 -0.041764 -0.043037 0 -0.022666 -0.0026854 -0.0012586 -0.0030897 -0.0022117 -0.23595 -0.13054 0 0 0 0 0 0 0 0 0 0 2.2445 0 0 0 0 0 2.2172
2.9063 -0.030865 -0.020892 -0.030077 -0.012824 0 0.00010959 -0.002335 -0.00083129 -0.0027506 -0.001639 -0.29399 -0.13117 0 0 0 0 0 0 0 0 0 0 2.3328 0 0 0 0 0 2.5979
2.9102 -0.026594 -0.017288 -0.017095 0.004402 0 0.0085646 -0.0018475 -0.00067219 -0.0018427 -0.0011858 -0.29924 -0.13177 0 0 0 0 0 0 0 0 0 0 2.3892 0 0 0 0 0 2.5957
2.9141 -0.023822 -0.016234 -0.0126 -0.0011814 0 -0.0031715 -0.0013755 -0.00076023 -0.00084418 -0.0010336 -0.25408 -0.13248 0 0 0 0 0 0 0 0 0 0 2.3479 0 0 0 0 0 2.2229
2.918 -0.021702 -0.015643 -0.01925 -0.022931 0 -0.028236 -0.00094352 -0.00083316 -0.00022195 -0.00097645 -0.19238 -0.13333 0 0 0 0 0 0 0 0 0 0 2.2183 0 0 0 0 0 1.7241
2.9219 -0.019514 -0.014074 -0.029184 -0.042519 0 -0.050191 -0.0004783 -0.00057344 -6.1668e-05 -0.00062545 -0.14422 -0.13427 0 0 0 0 0 0 0 0 0 0 2.0588 0 0 0 0 0 1.3211
2.9258 -0.017025 -0.011987 -0.031238 -0.043731 0 -0.054065 9.7843e-05 0.00013299 6.2764e-06 0.00022997 -0.11286 -0.13517 0 0 0 0 0 0 0 0 0 0 1.9051 0 0 0 0 0 1.0457
2.9297 -0.014421 -0.010715 -0.021458 -0.024728 0 -0.036668 0.00078144 0.0010517 0.00048354 0.0014237 -0.083863 -0.13598 0 0 0 0 0 0 0 0 0 0 1.7369 0 0 0 0 0 0.79912
2.9336 -0.012 -0.010428 -0.0063908 0.00092421 0 -0.0080043 0.0014665 0.0017148 0.0015369 0.0025371 -0.049724 -0.13673 0 0 0 0 0 0 0 0 0 0 1.5173 0 0 0 0 0 0.52357
2.9375 -0.009859 -0.0095139 0.0037038 0.015341 0 0.016608 0.0019912 0.0017533 0.0027932 0.003205 -0.019087 -0.13754 0 0 0 0 0 0 0 0 0 0 1.2544 0 0 0 0 0 0.26827
2.9414 -0.0077665 -0.0061833 0.0045052 0.010546 0 0.02665 0.0022094 0.001199 0.0035878 0.0033189 -0.0019585 -0.13846 0 0 0 0 0 0 0 0 0 0 1.007 0 0 0 0 0 0.091107
2.9453 -0.005215 -0.00052738 0.00064277 -0.0056317 0 0.021305 0.0020441 0.00048754 0.0034629 0.0029747 0.0075139 -0.13944 0 0 0 0 0 0 0 0 0 0 0.82667 0 0 0 0 0 -0.053438
2.9492 -0.0016203 0.0053626 -4.546e-05 -0.016502 0 0.0075137 0.0015128 0.00012446 0.0024993 0.0022896 0.026436 -0.14035 0 0 0 0 0 0 0 0 0 0 0.7004 0 0 0 0 0 -0.27614
2.9531 0.0033706 0.0094964 0.0056181 -0.010204 0 -0.0050886 0.00074343 0.00028336 0.0012299 0.0013305 0.060679 -0.14113 0 0 0 0 0 0 0 0 0 0 0.56237 0 0 0 0 0 -0.5995
2.957 0.0095674 0.0121 0.014031 0.011137 0 -0.0084615 -2.7823e-05 0.000688 0.00024784 0.00023617 0.09326 -0.14183 0 0 0 0 0 0 0 0 0 0 0.36487 0 0 0 0 0 -0.89092
2.9609 0.016157 0.015432 0.019615 0.033844 0 0.0010323 -0.00051542 0.00088995 -0.00014374 -0.00065107 0.10233 -0.14255 0 0 0 0 0 0 0 0 0 0 0.12957 0 0 0 0 0 -1.0039
2.9648 0.022074 0.021432 0.020721 0.044057 0 0.02066 -0.00052194 0.00068674 -2.8713e-06 -0.00089389 0.09174 -0.14338 0 0 0 0 0 0 0 0 0 0 -0.079013 0 0 0 0 0 -0.99275
2.9688 0.02673 0.029701 0.020614 0.038546 0 0.041419 -8.9175e-05 0.00028962 0.0004152 -0.00031666 0.09716 -0.1443 0 0 0 0 0 0 0 0 0 0 -0.22781 0 0 0 0 0 -1.1369
2.9727 0.030576 0.037943 0.023401 0.026651 0 0.052577 0.00047086 9.0399e-05 0.00084171 0.0007069 0.15317 -0.14519 0 0 0 0 0 0 0 0 0 0 -0.3514 0 0 0 0 0 -1.6839
2.9766 0.03492 0.044398 0.02993 0.022609 0 0.049679 0.00074842 0.00026789 0.0010671 0.001393 0.25106 -0.14594 0 0 0 0 0 0 0 0 0 0 -0.50574 0 0 0 0 0 -2.5428
2.9805 0.040945 0.049661 0.037889 0.034739 0 0.039789 0.00052779 0.00062782 0.00095684 0.0011188 0.33365 -0.14653 0 0 0 0 0 0 0 0 0 0 -0.69048 0 0 0 0 0 -3.2652
2.9844 0.048704 0.056027 0.045334 0.059619 0 0.03746 -2.8988e-05 0.00082645 0.00051174 -1.62e-05 0.34017 -0.14705 0 0 0 0 0 0 0 0 0 0 -0.83178 0 0 0 0 0 -3.3949
2.9883 0.057067 0.065123 0.053408 0.084993 0 0.052569 -0.00048918 0.00073217 -5.5961e-05 -0.001171 0.26181 -0.14761 0 0 0 0 0 0 0 0 0 0 -0.85391 0 0 0 0 0 -2.8815
2.9922 0.064869 0.076352 0.065398 0.098785 0 0.080314 -0.0004948 0.00054029 -0.00037944 -0.0013929 0.15307 -0.1482 0 0 0 0 0 0 0 0 0 0 -0.76666 0 0 0 0 0 -2.1521
2.9961 0.072271 0.087568 0.083296 0.097674 0 0.10394 -6.5336e-05 0.00052303 -0.00018593 -0.00041226 0.085124 -0.14874 0 0 0 0 0 0 0 0 0 0 -0.67021 0 0 0 0 0 -1.7476
3 0.080864 0.096961 0.1052 0.089331 0 0.10956 0.00041578 0.00069209 0.00043529 0.0010868 0.085189 -0.14913 0 0 0 0 0 0 0 0 0 0 -0.66367 0 0 0 0 0 -1.8628
3.0039 0.09204 0.10395 0.12552 0.086629 0 0.0997 0.00053455 0.00075425 0.0010238 0.0019934 0.12023 -0.14933 0 0 0 0 0 0 0 0 0 0 -0.74895 0 0 0 0 0 -2.2273
3.0078 0.10485 0.10837 0.13745 0.097548 0 0.091529 0.00020477 0.00042942 0.0010829 0.0016691 0.13874 -0.14942 0 0 0 0 0 0 0 0 0 0 -0.83239 0 0 0 0 0 -2.4288
3.0117 0.11551 0.10945 0.13615 0.11787 0 0.099877 -0.00027967 -0.00020253 0.00050231 0.00044969 0.12548 -0.14949 0 0 0 0 0 0 0 0 0 0 -0.82501 0 0 0 0 0 -2.3363
3.0156 0.11954 0.10637 0.12149 0.1328 0 0.12097 -0.00054834 -0.00071806 -0.00032066 -0.00068049 0.11248 -0.14959 0 0 0 0 0 0 0 0 0 0 -0.7364 0 0 0 0 0 -2.1951
3.0195 0.11526 0.10022 0.099488 0.12775 0 0.13403 -0.00051983 -0.00075109 -0.00080276 -0.00094143 0.13684 -0.14963 0 0 0 0 0 0 0 0 0 0 -0.6617 0 0 0 0 0 -2.3141
3.0234 0.10578 0.095027 0.080892 0.10133 0 0.12113 -0.00046697 -0.00037814 -0.00066025 -0.00037764 0.19218 -0.1495 0 0 0 0 0 0 0 0 0 0 -0.67489 0 0 0 0 0 -2.6918
3.0273 0.097556 0.096019 0.076259 0.070079 0 0.087173 -0.00070854 -6.8845e-05 -0.00011161 0.00028136 0.22682 -0.14912 0 0 0 0 0 0 0 0 0 0 -0.74352 0 0 0 0 0 -2.9799
3.0313 0.096373 0.10601 0.089556 0.05917 0 0.059612 -0.00123 -0.0002168 0.0003793 0.00034957 0.19207 -0.14853 0 0 0 0 0 0 0 0 0 0 -0.75887 0 0 0 0 0 -2.825
3.0352 0.10381 0.12307 0.11508 0.084191 0 0.066214 -0.0016249 -0.00071555 0.00054637 -0.00018618 0.091618 -0.14781 0 0 0 0 0 0 0 0 0 0 -0.65161 0 0 0 0 0 -2.2328
3.0391 0.1169 0.14174 0.1412 0.13742 0 0.11042 -0.0014485 -0.0010307 0.00050479 -0.00069546 -0.018317 -0.14704 0 0 0 0 0 0 0 0 0 0 -0.46981 0 0 0 0 0 -1.5847
3.043 0.13102 0.15685 0.15875 0.19057 0 0.16715 -0.00066258 -0.00072716 0.00051535 -0.00052287 -0.077035 -0.14625 0 0 0 0 0 0 0 0 0 0 -0.33447 0 0 0 0 0 -1.3013
3.0469 0.14322 0.1666 0.16716 0.21377 0 0.20316 0.00026174 6.7396e-05 0.00061886 0.00040104 -0.067402 -0.14537 0 0 0 0 0 0 0 0 0 0 -0.31857 0 0 0 0 0 -1.4971
3.0508 0.15338 0.17245 0.17258 0.19714 0 0.20356 0.0007121 0.00074643 0.00056657 0.0015056 -0.01928 -0.14435 0 0 0 0 0 0 0 0 0 0 -0.37848 0 0 0 0 0 -1.952
3.0547 0.16257 0.1764 0.18009 0.15796 0 0.18075 0.00045542 0.00079801 0.00014152 0.0020902 0.027748 -0.14314 0 0 0 0 0 0 0 0 0 0 -0.41069 0 0 0 0 0 -2.3751
3.0586 0.17075 0.17887 0.18791 0.12761 0 0.15986 -0.00016201 0.0003063 -0.00048481 0.0019027 0.059172 -0.14173 0 0 0 0 0 0 0 0 0 0 -0.37192 0 0 0 0 0 -2.6557
3.0625 0.17635 0.17891 0.18996 0.12826 0 0.15614 -0.00051931 -0.00012801 -0.00079672 0.0012789 0.084472 -0.14012 0 0 0 0 0 0 0 0 0 0 -0.33172 0 0 0 0 0 -2.8577
3.0664 0.17788 0.1763 0.184 0.15774 0 0.16556 -0.00025353 1.7914e-05 -0.00040835 0.00078199 0.11057 -0.13833 0 0 0 0 0 0 0 0 0 0 -0.39921 0 0 0 0 0 -3.0337
3.0703 0.17592 0.17295 0.17632 0.19355 0 0.17446 0.00045601 0.00066953 0.00048721 0.00072677 0.12701 -0.13635 0 0 0 0 0 0 0 0 0 0 -0.60188 0 0 0 0 0 -3.1239
3.0742 0.1732 0.17218 0.17677 0.2115 0 0.17548 0.0010857 0.0012358 0.0011898 0.0010167 0.12127 -0.13422 0 0 0 0 0 0 0 0 0 0 -0.84763 0 0 0 0 0 -3.0688
3.0781 0.17276 0.17664 0.18884 0.20319 0 0.17316 0.0012398 0.0012165 0.0010923 0.0013684 0.10288 -0.13193 0 0 0 0 0 0 0 0 0 0 -1.0133 0 0 0 0 0 -2.9767
3.082 0.17593 0.18701 0.2052 0.17972 0 0.176 0.00096374 0.00072592 0.00026801 0.0016328 0.10215 -0.12948 0 0 0 0 0 0 0 0 0 0 -1.0672 0 0 0 0 0 -3.0975
3.0859 0.18215 0.20223 0.21459 0.16118 0 0.18632 0.0006455 0.00039738 -0.0005376 0.001887 0.13929 -0.1268 0 0 0 0 0 0 0 0 0 0 -1.0971 0 0 0 0 0 -3.5793
3.0898 0.19044 0.2203 0.21374 0.1625 0 0.19979 0.00064056 0.00074647 -0.00055351 0.0022499 0.19775 -0.12387 0 0 0 0 0 0 0 0 0 0 -1.2139 0 0 0 0 0 -4.2658
3.0938 0.20085 0.23877 0.21167 0.18615 0 0.21342 0.00097694 0.0016185 0.00030993 0.0026609 0.23532 -0.12067 0 0 0 0 0 0 0 0 0 0 -1.4354 0 0 0 0 0 -4.7907
3.0977 0.21406 0.2548 0.22113 0.22423 0 0.23062 0.001377 0.0022772 0.0013567 0.0028771 0.22639 -0.11728 0 0 0 0 0 0 0 0 0 0 -1.6714 0 0 0 0 0 -4.9153
3.1016 0.22987 0.26597 0.24527 0.26472 0 0.25599 0.0015266 0.0020742 0.001721 0.0026983 0.19134 -0.11372 0 0 0 0 0 0 0 0 0 0 -1.8254 0 0 0 0 0 -4.7724
3.1055 0.24623 0.27196 0.27333 0.29646 0 0.28574 0.0013353 0.0010774 0.0011517 0.0022019 0.17942 -0.11 0 0 0 0 0 0 0 0 0 0 -1.8998 0 0 0 0 0 -4.7505
3.1094 0.26031 0.27546 0.29051 0.31178 0 0.3066 0.00099577 7.3312e-05 0.0002578 0.0017617 0.22013 -0.10604 0 0 0 0 0 0 0 0 0 0 -1.9935 0 0 0 0 0 -5.1176
3.1133 0.27073 0.28076 0.29243 0.30882 0 0.30709 0.00085582 -5.9699e-05 -2.397e-06 0.0018225 0.29324 -0.10173 0 0 0 0 0 0 0 0 0 0 -2.1946 0 0 0 0 0 -5.765
3.1172 0.2786 0.29042 0.28929 0.29357 0 0.29046 0.0012271 0.00095218 0.00087337 0.0026048 0.34948 -0.097041 0 0 0 0 0 0 0 0 0 0 -2.4839 0 0 0 0 0 -6.331
3.1211 0.28639 0.30287 0.2955 0.27857 0 0.27458 0.0022278 0.0025952 0.0025259 0.0039449 0.36021 -0.092011 0 0 0 0 0 0 0 0 0 0 -2.7512 0 0 0 0 0 -6.5686
3.125 0.29549 0.31362 0.31517 0.27639 0 0.27679 0.0036835 0.003994 0.0040392 0.0053595 0.3437 -0.086727 0 0 0 0 0 0 0 0 0 0 -2.9066 0 0 0 0 0 -6.5683
3.1289 0.30501 0.3192 0.33839 0.29118 0 0.29804 0.0051148 0.0045314 0.0046462 0.0062782 0.34103 -0.081237 0 0 0 0 0 0 0 0 0 0 -2.9679 0 0 0 0 0 -6.6151
3.1328 0.3129 0.32042 0.35155 0.31539 0 0.3227 0.005887 0.0041661 0.0042357 0.006322 0.36945 -0.075511 0 0 0 0 0 0 0 0 0 0 -3.036 0 0 0 0 0 -6.8566
3.1367 0.31818 0.32162 0.35061 0.33559 0 0.33457 0.005541 0.003296 0.0033066 0.0055003 0.40521 -0.069462 0 0 0 0 0 0 0 0 0 0 -3.1895 0 0 0 0 0 -7.1562
3.1406 0.32203 0.32646 0.34341 0.34295 0 0.33268 0.0041477 0.0023996 0.0025044 0.0042293 0.41392 -0.063025 0 0 0 0 0 0 0 0 0 0 -3.4106 0 0 0 0 0 -7.2846
3.1445 0.32653 0.33449 0.33989 0.33947 0 0.33065 0.0023921 0.0017729 0.0021694 0.0031296 0.39342 -0.056204 0 0 0 0 0 0 0 0 0 0 -3.6159 0 0 0 0 0 -7.2194
3.1484 0.33257 0.34184 0.34153 0.33439 0 0.34048 0.0012136 0.001479 0.0022124 0.0026794 0.37927 -0.049056 0 0 0 0 0 0 0 0 0 0 -3.7477 0 0 0 0 0 -7.1963
3.1523 0.339 0.34524 0.34184 0.33509 0 0.35879 0.00118 0.0014213 0.0023122 0.0029209 0.40506 -0.041628 0 0 0 0 0 0 0 0 0 0 -3.825 0 0 0 0 0 -7.4433
3.1563 0.34405 0.34528 0.33615 0.34137 0 0.37041 0.0020622 0.0014268 0.0022018 0.0034358 0.46158 -0.033918 0 0 0 0 0 0 0 0 0 0 -3.9046 0 0 0 0 0 -7.8943
3.1602 0.34714 0.34552 0.32853 0.34817 0 0.36559 0.0029927 0.0013251 0.0018261 0.0036441 0.50218 -0.025878 0 0 0 0 0 0 0 0 0 0 -4.0053 0 0 0 0 0 -8.2207
3.1641 0.34935 0.34846 0.32717 0.35242 0 0.35158 0.0031306 0.0010423 0.0013165 0.0032231 0.4914 -0.017463 0 0 0 0 0 0 0 0 0 0 -4.0877 0 0 0 0 0 -8.1707
3.168 0.35187 0.35287 0.33372 0.35584 0 0.34515 0.0023098 0.00065938 0.00085795 0.0023274 0.44477 -0.0086685 0 0 0 0 0 0 0 0 0 0 -4.1093 0 0 0 0 0 -7.8529
3.1719 0.35446 0.35536 0.34002 0.36063 0 0.35372 0.0011319 0.0003476 0.0005556 0.001434 0.4146 0.00048382 0 0 0 0 0 0 0 0 0 0 -4.087 0 0 0 0 0 -7.6429
3.1758 0.35574 0.35452 0.33755 0.36421 0 0.36616 0.00043057 0.00019511 0.00037955 0.00095562 0.43488 0.0099752 0 0 0 0 0 0 0 0 0 0 -4.0888 0 0 0 0 0 -7.7942
3.1797 0.35511 0.35297 0.32951 0.36051 0 0.36462 0.00058088 9.2417e-05 0.00021502 0.0009565 0.48389 0.01981 0 0 0 0 0 0 0 0 0 0 -4.1599 0 0 0 0 0 -8.1659
3.1836 0.35423 0.35491 0.33032 0.34792 0 0.34575 0.0012451 -0.00016592 -1.463e-05 0.0011931 0.50579 0.030001 0 0 0 0 0 0 0 0 0 0 -4.2665 0 0 0 0 0 -8.3641
3.1875 0.3559 0.36135 0.35062 0.33492 0 0.32781 0.0017403 -0.00062633 -0.00025204 0.0013899 0.46936 0.040538 0 0 0 0 0 0 0 0 0 0 -4.3251 0 0 0 0 0 -8.1524
3.1914 0.36121 0.36816 0.38259 0.33506 0 0.33388 0.0016536 -0.0010405 -0.00034198 0.0014546 0.40117 0.051395 0 0 0 0 0 0 0 0 0 0 -4.2893 0 0 0 0 0 -7.6922
3.1953 0.36777 0.36917 0.40304 0.35384 0 0.36693 0.0011405 -0.0010511 -0.00019768 0.0014427 0.35795 0.062558 0 0 0 0 0 0 0 0 0 0 -4.1994 0 0 0 0 0 -7.3601
3.1992 0.37102 0.36144 0.39372 0.3802 0 0.40269 0.00068187 -0.00056611 5.49e-05 0.0013744 0.36794 0.074059 0 0 0 0 0 0 0 0 0 0 -4.1383 0 0 0 0 0 -7.3453
3.2031 0.36777 0.34762 0.35944 0.39293 0 0.40984 0.00058857 6.5115e-05 0.00013511 0.0011633 0.40463 0.085958 0 0 0 0 0 0 0 0 0 0 -4.1405 0 0 0 0 0 -7.469
3.207 0.35867 0.33321 0.3245 0.37803 0 0.37843 0.00074573 0.00031998 -0.00013042 0.00076404 0.41979 0.098286 0 0 0 0 0 0 0 0 0 0 -4.1535 0 0 0 0 0 -7.4139
3.2109 0.34726 0.32165 0.31002 0.34119 0 0.32871 0.00080268 3.819e-06 -0.00058365 0.00035078 0.39748 0.111 0 0 0 0 0 0 0 0 0 0 -4.0962 0 0 0 0 0 -7.0949
3.2148 0.33663 0.31228 0.31467 0.30306 0 0.29137 0.00056339 -0.00052397 -0.00082526 0.00025049 0.36817 0.124 0 0 0 0 0 0 0 0 0 0 -3.9484 0 0 0 0 0 -6.747
3.2188 0.3271 0.30277 0.31876 0.28145 0 0.27941 0.00016258 -0.00068557 -0.00061394 0.00060831 0.36796 0.1372 0 0 0 0 0 0 0 0 0 0 -3.7743 0 0 0 0 0 -6.6292
3.2227 0.31704 0.29274 0.30725 0.27746 0 0.28008 -0.00012617 -0.00029265 -0.00020879 0.0011109 0.39073 0.15059 0 0 0 0 0 0 0 0 0 0 -3.6512 0 0 0 0 0 -6.6881
3.2266 0.30583 0.2843 0.28652 0.27882 0 0.27377 -0.00020959 0.00020287 -0.00024466 0.0011315 0.3904 0.16427 0 0 0 0 0 0 0 0 0 0 -3.5844 0 0 0 0 0 -6.5823
3.2305 0.29529 0.2788 0.27638 0.2755 0 0.25818 -0.00026387 0.00013835 -0.0011379 0.00027864 0.33392 0.17833 0 0 0 0 0 0 0 0 0 0 -3.5023 0 0 0 0 0 -6.0653
3.2344 0.28786 0.27377 0.2854 0.27011 0 0.25054 -0.0005022 -0.00062803 -0.0025348 -0.0011257 0.24602 0.19277 0 0 0 0 0 0 0 0 0 0 -3.3407 0 0 0 0 0 -5.3033
3.2383 0.28312 0.26391 0.29745 0.27121 0 0.26471 -0.0008834 -0.0014431 -0.0033994 -0.0021505 0.19191 0.20751 0 0 0 0 0 0 0 0 0 0 -3.1207 0 0 0 0 0 -4.7517
3.2422 0.27678 0.24581 0.2862 0.27741 0 0.2887 -0.0010909 -0.0014083 -0.0028068 -0.0019629 0.21192 0.22243 0 0 0 0 0 0 0 0 0 0 -2.9327 0 0 0 0 0 -4.6901
3.2461 0.26381 0.22136 0.24404 0.27173 0 0.28961 -0.0008269 -0.00028322 -0.0008075 -0.00056149 0.27747 0.23748 0 0 0 0 0 0 0 0 0 0 -2.8388 0 0 0 0 0 -4.914
3.25 0.24302 0.19561 0.19384 0.23617 0 0.24493 -0.00013111 0.0011589 0.0014525 0.0011407 0.31858 0.25271 0 0 0 0 0 0 0 0 0 0 -2.8 0 0 0 0 0 -4.9272
3.2539 0.21846 0.17036 0.16744 0.17348 0 0.16892 0.00059846 0.0017579 0.0025656 0.0020146 0.29603 0.26819 0 0 0 0 0 0 0 0 0 0 -2.7105 0 0 0 0 0 -4.4392
3.2578 0.19522 0.13981 0.17011 0.11161 0 0.10401 0.00091287 0.0010405 0.0019841 0.0016075 0.24106 0.28395 0 0 0 0 0 0 0 0 0 0 -2.5062 0 0 0 0 0 -3.6281
3.2617 0.173 0.093401 0.16766 0.080387 0 0.080663 0.000657 -0.00029676 0.00044152 0.00044335 0.21862 0.29994 0 0 0 0 0 0 0 0 0 0 -2.231 0 0 0 0 0 -2.8826
3.2656 0.14351 0.024662 0.11325 0.078664 0 0.082868 4.1669e-05 -0.0010127 -0.00071583 -0.00052271 0.25441 0.316 0 0 0 0 0 0 0 0 0 0 -1.988 0 0 0 0 0 -2.3284
3.2695 0.095427 -0.061194 -0.0083457 0.065002 0 0.055422 -0.00058484 -0.00049345 -0.00068978 -0.0007657 0.30715 0.332 0 0 0 0 0 0 0 0 0 0 -1.824 0 0 0 0 0 -1.7004
3.2734 0.023715 -0.1479 -0.16074 -0.012546 0 -0.048146 -0.0010103 0.00066179 0.00016607 -0.00056319 0.319 0.34783 0 0 0 0 0 0 0 0 0 0 -1.6704 0 0 0 0 0 -0.73618
3.2773 -0.063901 -0.21739 -0.2808 -0.16781 0 -0.21776 -0.0012219 0.0012311 0.00081528 -0.00056605 0.28745 0.36346 0 0 0 0 0 0 0 0 0 0 -1.4019 0 0 0 0 0 0.36375
3.2813 -0.14941 -0.26109 -0.32715 -0.35118 0 -0.38333 -0.0012628 0.00057394 0.00058344 -0.0010427 0.27284 0.37887 0 0 0 0 0 0 0 0 0 0 -0.95085 0 0 0 0 0 1.0138
3.2852 -0.21497 -0.28495 -0.30972 -0.47458 0 -0.46276 -0.0011057 -0.0007372 -0.0002365 -0.0015784 0.32364 0.39406 0 0 0 0 0 0 0 0 0 0 -0.35767 0 0 0 0 0 0.90025
3.2891 -0.25407 -0.30475 -0.27685 -0.47246 0 -0.42385 -0.00071852 -0.0014865 -0.00076561 -0.001534 0.39769 0.40899 0 0 0 0 0 0 0 0 0 0 0.29198 0 0 0 0 0 0.55198
3.293 -0.2753 -0.33547 -0.2753 -0.35293 0 -0.30986 -0.00023638 -0.0010218 -0.00047411 -0.00078642 0.37467 0.42363 0 0 0 0 0 0 0 0 0 0 0.96738 0 0 0 0 0 1.1104
3.2969 -0.29604 -0.38195 -0.31995 -0.19842 0 -0.20892 3.485e-06 0.00010906 0.00028489 3.2022e-05 0.1653 0.43796 0 0 0 0 0 0 0 0 0 0 1.7189 0 0 0 0 0 3.3465
3.3008 -0.33069 -0.43677 -0.39412 -0.11436 0 -0.1924 -0.00031395 0.00073037 0.00066215 8.5057e-05 -0.18503 0.45191 0 0 0 0 0 0 0 0 0 0 2.6031 0 0 0 0 0 6.8076
3.3047 -0.38148 -0.48567 -0.47076 -0.16291 0 -0.26972 -0.0011709 0.00024064 0.00020302 -0.0008386 -0.5092 0.46541 0 0 0 0 0 0 0 0 0 0 3.5954 0 0 0 0 0 9.9879
3.3086 -0.43795 -0.51661 -0.52944 -0.3275 0 -0.39094 -0.0021347 -0.00077394 -0.00066718 -0.0020461 -0.65043 0.47837 0 0 0 0 0 0 0 0 0 0 4.5921 0 0 0 0 0 11.491
3.3125 -0.48445 -0.5267 -0.55834 -0.52835 0 -0.48978 -0.0026383 -0.0011389 -0.0010442 -0.0025278 -0.59521 0.49076 0 0 0 0 0 0 0 0 0 0 5.5058 0 0 0 0 0 11.174
3.3164 -0.51021 -0.52302 -0.55117 -0.67321 0 -0.53214 -0.0024145 -0.00029988 -0.00042114 -0.0018844 -0.48034 0.50261 0 0 0 0 0 0 0 0 0 0 6.3501 0 0 0 0 0 10.214
3.3203 -0.51533 -0.51743 -0.51228 -0.70854 0 -0.53543 -0.0017086 0.0010833 0.00082542 -0.00071426 -0.46577 0.51401 0 0 0 0 0 0 0 0 0 0 7.2194 0 0 0 0 0 10.03
3.3242 -0.50941 -0.51898 -0.46527 -0.64291 0 -0.54828 -0.001082 0.001762 0.0017876 -8.35e-05 -0.5942 0.52501 0 0 0 0 0 0 0 0 0 0 8.181 0 0 0 0 0 11.072
3.3281 -0.5047 -0.5293 -0.44781 -0.53507 0 -0.60773 -0.00098407 0.0011143 0.0018301 -0.00057143 -0.76868 0.53556 0 0 0 0 0 0 0 0 0 0 9.1953 0 0 0 0 0 12.588
3.332 -0.5089 -0.54383 -0.48602 -0.45777 0 -0.70491 -0.0014647 -0.00027082 0.0010556 -0.0017862 -0.86156 0.54556 0 0 0 0 0 0 0 0 0 0 10.15 0 0 0 0 0 13.506
3.3359 -0.52206 -0.55724 -0.56809 -0.4572 0 -0.78425 -0.0022445 -0.0012155 4.5307e-05 -0.0027895 -0.84035 0.55494 0 0 0 0 0 0 0 0 0 0 10.974 0 0 0 0 0 13.501
3.3398 -0.539 -0.56818 -0.64622 -0.52831 0 -0.77922 -0.0030167 -0.0011362 -0.00076823 -0.0029984 -0.78744 0.56368 0 0 0 0 0 0 0 0 0 0 11.705 0 0 0 0 0 13.213
3.3438 -0.55432 -0.57897 -0.67295 -0.6196 0 -0.66324 -0.0036667 -0.00058093 -0.0014172 -0.0026942 -0.80361 0.57189 0 0 0 0 0 0 0 0 0 0 12.444 0 0 0 0 0 13.473
3.3477 -0.56612 -0.59106 -0.64213 -0.66726 0 -0.47967 -0.0042204 -0.00058863 -0.0021291 -0.0026664 -0.90222 0.57966 0 0 0 0 0 0 0 0 0 0 13.246 0 0 0 0 0 14.407
3.3516 -0.57576 -0.60153 -0.59507 -0.63962 0 -0.32457 -0.0046323 -0.0015379 -0.0028476 -0.0033614 -1.0017 0.58698 0 0 0 0 0 0 0 0 0 0 14.066 0 0 0 0 0 15.327
3.3555 -0.5848 -0.60515 -0.58293 -0.56177 0 -0.28732 -0.0046849 -0.0026719 -0.0031226 -0.0043733 -1.0156 0.59377 0 0 0 0 0 0 0 0 0 0 14.809 0 0 0 0 0 15.482
3.3594 -0.59259 -0.60059 -0.61959 -0.49964 0 -0.38812 -0.0041373 -0.0027928 -0.0025168 -0.0047666 -0.93926 0.59989 0 0 0 0 0 0 0 0 0 0 15.44 0 0 0 0 0 14.818
3.3633 -0.59694 -0.59407 -0.67082 -0.51166 0 -0.5604 -0.0029906 -0.0014371 -0.001096 -0.0039261 -0.84251 0.60529 0 0 0 0 0 0 0 0 0 0 16.015 0 0 0 0 0 13.968
3.3672 -0.59712 -0.59509 -0.69013 -0.60387 0 -0.69665 -0.0015976 0.00063272 0.00052557 -0.0021401 -0.78523 0.61002 0 0 0 0 0 0 0 0 0 0 16.606 0 0 0 0 0 13.524
3.3711 -0.59571 -0.60666 -0.66515 -0.72455 0 -0.72653 -0.00048056 0.0020946 0.0016489 -0.00039638 -0.75258 0.61415 0 0 0 0 0 0 0 0 0 0 17.216 0 0 0 0 0 13.405
3.375 -0.59679 -0.61927 -0.6269 -0.80372 0 -0.66713 7.6343e-06 0.0022209 0.0020035 0.00040025 -0.68062 0.61776 0 0 0 0 0 0 0 0 0 0 17.773 0 0 0 0 0 12.985
3.3789 -0.60149 -0.61636 -0.61279 -0.80429 0 -0.60397 -9.9782e-05 0.0014097 0.0018278 8.2139e-05 -0.53905 0.62083 0 0 0 0 0 0 0 0 0 0 18.222 0 0 0 0 0 11.822
3.3828 -0.60514 -0.58818 -0.62247 -0.74205 0 -0.6175 -0.00046119 0.00064898 0.0015059 -0.00078215 -0.37543 0.62331 0 0 0 0 0 0 0 0 0 0 18.611 0 0 0 0 0 10.174
3.3867 -0.59951 -0.5421 -0.6144 -0.6601 0 -0.71523 -0.00071784 0.0005269 0.0011899 -0.0014491 -0.27068 0.6252 0 0 0 0 0 0 0 0 0 0 19.067 0 0 0 0 0 8.7762
3.3906 -0.57914 -0.49867 -0.5493 -0.58532 0 -0.82535 -0.0007536 0.00078456 0.00078934 -0.0015684 -0.25762 0.62655 0 0 0 0 0 0 0 0 0 0 19.682 0 0 0 0 0 8.1419
3.3945 -0.54665 -0.47554 -0.43692 -0.51005 0 -0.85523 -0.0007288 0.00077189 0.00025746 -0.0013011 -0.29651 0.62745 0 0 0 0 0 0 0 0 0 0 20.419 0 0 0 0 0 8.1693
3.3984 -0.51207 -0.473 -0.33689 -0.41516 0 -0.76396 -0.00089229 0.00022921 -0.00022236 -0.0010096 -0.33648 0.62795 0 0 0 0 0 0 0 0 0 0 21.146 0 0 0 0 0 8.4568
3.4023 -0.48619 -0.47491 -0.30937 -0.30798 0 -0.5894 -0.0013445 -0.00045744 -0.00039668 -0.00090511 -0.38989 0.62804 0 0 0 0 0 0 0 0 0 0 21.763 0 0 0 0 0 8.9057
3.4063 -0.47306 -0.46436 -0.36164 -0.23212 0 -0.41297 -0.0019387 -0.00075132 -0.00025748 -0.00096945 -0.52526 0.62764 0 0 0 0 0 0 0 0 0 0 22.286 0 0 0 0 0 9.8557
3.4102 -0.4678 -0.43966 -0.44174 -0.23391 0 -0.29866 -0.0023847 -0.00061404 -0.00011442 -0.0011218 -0.77318 0.62671 0 0 0 0 0 0 0 0 0 0 22.808 0 0 0 0 0 11.53
3.4141 -0.46132 -0.41522 -0.48417 -0.31559 0 -0.25848 -0.0024658 -0.00057021 -0.00029462 -0.0013627 -1.0453 0.62527 0 0 0 0 0 0 0 0 0 0 23.377 0 0 0 0 0 13.399
3.418 -0.44767 -0.40646 -0.46323 -0.42273 0 -0.26531 -0.0022035 -0.0011063 -0.0007822 -0.0017254 -1.1698 0.62341 0 0 0 0 0 0 0 0 0 0 23.928 0 0 0 0 0 14.285
3.4219 -0.42786 -0.41376 -0.4054 -0.48321 0 -0.28915 -0.0018423 -0.002054 -0.0012106 -0.0021284 -1.0332 0.62115 0 0 0 0 0 0 0 0 0 0 24.344 0 0 0 0 0 13.285
3.4258 -0.40779 -0.42164 -0.35545 -0.4654 0 -0.31858 -0.0016516 -0.0026352 -0.0012425 -0.0023475 -0.69881 0.61851 0 0 0 0 0 0 0 0 0 0 24.58 0 0 0 0 0 10.717
3.4297 -0.39313 -0.41469 -0.33517 -0.40263 0 -0.35345 -0.0016859 -0.0021555 -0.0009268 -0.0021771 -0.37848 0.61545 0 0 0 0 0 0 0 0 0 0 24.717 0 0 0 0 0 8.0794
3.4336 -0.3862 -0.39469 -0.33469 -0.36105 0 -0.38809 -0.0016991 -0.0006572 -0.00062181 -0.0016227 -0.26665 0.61199 0 0 0 0 0 0 0 0 0 0 24.885 0 0 0 0 0 6.9442
3.4375 -0.3868 -0.3811 -0.33731 -0.38072 0 -0.41024 -0.0013215 0.0011036 -0.00055008 -0.0009186 -0.3822 0.6082 0 0 0 0 0 0 0 0 0 0 25.137 0 0 0 0 0 7.699
3.4414 -0.39453 -0.39282 -0.34346 -0.44409 0 -0.41668 -0.00040276 0.0023029 -0.00048742 -0.0003469 -0.56303 0.60413 0 0 0 0 0 0 0 0 0 0 25.408 0 0 0 0 0 9.2832
3.4453 -0.40904 -0.42801 -0.36601 -0.49887 0 -0.42236 0.00075248 0.0026609 1.701e-05 -3.8416e-05 -0.61895 0.59973 0 0 0 0 0 0 0 0 0 0 25.599 0 0 0 0 0 10.159
3.4492 -0.42736 -0.46162 -0.40565 -0.50952 0 -0.44552 0.0014983 0.002461 0.0010708 5.7861e-05 -0.50158 0.59489 0 0 0 0 0 0 0 0 0 0 25.692 0 0 0 0 0 9.6336
3.4531 -0.44208 -0.4648 -0.44011 -0.48604 0 -0.48051 0.0012925 0.0020698 0.002135 3.9708e-05 -0.33685 0.58946 0 0 0 0 0 0 0 0 0 0 25.776 0 0 0 0 0 8.3597
3.457 -0.44381 -0.42963 -0.44424 -0.46367 0 -0.49064 0.00014832 0.0015412 0.0023916 -7.9017e-05 -0.29786 0.58342 0 0 0 0 0 0 0 0 0 0 25.954 0 0 0 0 0 7.6196
3.4609 -0.42769 -0.37727 -0.4203 -0.45789 0 -0.4371 -0.0012986 0.00071882 0.0015013 -0.00035569 -0.44255 0.57689 0 0 0 0 0 0 0 0 0 0 26.231 0 0 0 0 0 8.1333
3.4648 -0.39862 -0.34196 -0.4017 -0.444 0 -0.322 -0.0022185 -0.00034979 1.029e-05 -0.00080149 -0.66531 0.57008 0 0 0 0 0 0 0 0 0 0 26.502 0 0 0 0 0 9.4772
3.4688 -0.37008 -0.34461 -0.42073 -0.38481 0 -0.20249 -0.0021959 -0.0012278 -0.0010442 -0.0013122 -0.79728 0.56309 0 0 0 0 0 0 0 0 0 0 26.657 0 0 0 0 0 10.561
3.4727 -0.35611 -0.37816 -0.47186 -0.27976 0 -0.15471 -0.0015128 -0.0014004 -0.0010091 -0.0017283 -0.7531 0.55588 0 0 0 0 0 0 0 0 0 0 26.682 0 0 0 0 0 10.619
3.4766 -0.36211 -0.41557 -0.51127 -0.18388 0 -0.21383 -0.00085966 -0.00077061 -0.00015316 -0.0019462 -0.59068 0.54828 0 0 0 0 0 0 0 0 0 0 26.658 0 0 0 0 0 9.7813
3.4805 -0.38155 -0.43171 -0.49792 -0.17186 0 -0.34261 -0.0007241 0.00020354 0.00063622 -0.0019503 -0.44309 0.54013 0 0 0 0 0 0 0 0 0 0 26.667 0 0 0 0 0 8.8023
3.4844 -0.40096 -0.42032 -0.43612 -0.27506 0 -0.4586 -0.001006 0.00090506 0.00069115 -0.0017487 -0.39985 0.53141 0 0 0 0 0 0 0 0 0 0 26.706 0 0 0 0 0 8.3186
3.4883 -0.40916 -0.39409 -0.37515 -0.44758 0 -0.49785 -0.0011975 0.0010878 0.00012264 -0.0013263 -0.44718 0.52226 0 0 0 0 0 0 0 0 0 0 26.703 0 0 0 0 0 8.3755
3.4922 -0.40389 -0.37156 -0.36349 -0.59355 0 -0.46033 -0.00093892 0.0010003 -0.00040169 -0.00070973 -0.50645 0.51282 0 0 0 0 0 0 0 0 0 0 26.61 0 0 0 0 0 8.5727
3.4961 -0.39152 -0.36378 -0.40223 -0.63466 0 -0.39969 -0.00040025 0.0010032 -0.00037389 -7.1336e-05 -0.5167 0.50316 0 0 0 0 0 0 0 0 0 0 26.458 0 0 0 0 0 8.5594
3.5 -0.3813 -0.37039 -0.44465 -0.56259 0 -0.37112 -0.00011314 0.0011229 9.3786e-05 0.0002957 -0.47971 0.49317 0 0 0 0 0 0 0 0 0 0 26.327 0 0 0 0 0 8.3453
3.5039 -0.37901 -0.38416 -0.44267 -0.43682 0 -0.38633 -0.00041878 0.0010371 0.00049379 0.00018575 -0.43836 0.48276 0 0 0 0 0 0 0 0 0 0 26.256 0 0 0 0 0 8.1839
3.5078 -0.38422 -0.39709 -0.39352 -0.33547 0 -0.41331 -0.0010895 0.00049651 0.00052624 -0.00030123 -0.42542 0.47187 0 0 0 0 0 0 0 0 0 0 26.205 0 0 0 0 0 8.2388
3.5117 -0.3919 -0.4033 -0.3403 -0.30258 0 -0.41438 -0.001519 -0.00030331 0.00040318 -0.00078295 -0.43742 0.46057 0 0 0 0 0 0 0 0 0 0 26.105 0 0 0 0 0 8.4101
3.5156 -0.39622 -0.39977 -0.32769 -0.33066 0 -0.3825 -0.0013106 -0.00083999 0.00054442 -0.00090196 -0.44977 0.44892 0 0 0 0 0 0 0 0 0 0 25.941 0 0 0 0 0 8.4655
3.5195 -0.39389 -0.3877 -0.35908 -0.38155 0 -0.34353 -0.00068178 -0.00077221 0.0010382 -0.00065204 -0.44638 0.43697 0 0 0 0 0 0 0 0 0 0 25.767 0 0 0 0 0 8.2911
3.5234 -0.38575 -0.37379 -0.39798 -0.41938 0 -0.32822 -0.00026885 -0.00029806 0.0014911 -0.00038991 -0.43051 0.42464 0 0 0 0 0 0 0 0 0 0 25.638 0 0 0 0 0 7.9948
3.5273 -0.37624 -0.3681 -0.40919 -0.42857 0 -0.34498 -0.0005104 2.8847e-05 0.0014453 -0.00048668 -0.41271 0.41187 0 0 0 0 0 0 0 0 0 0 25.543 0 0 0 0 0 7.7834
3.5313 -0.37123 -0.37735 -0.3945 -0.41181 0 -0.37803 -0.0012189 -0.00016202 0.00089605 -0.00095241 -0.39612 0.39864 0 0 0 0 0 0 0 0 0 0 25.414 0 0 0 0 0 7.7641
3.5352 -0.37482 -0.39853 -0.38578 -0.38093 0 -0.40678 -0.001774 -0.0007342 0.00031381 -0.0014299 -0.37606 0.385 0 0 0 0 0 0 0 0 0 0 25.207 0 0 0 0 0 7.8629
3.5391 -0.38667 -0.41923 -0.40516 -0.35217 0 -0.42303 -0.0017477 -0.0012672 0.0001165 -0.0015913 -0.34972 0.37101 0 0 0 0 0 0 0 0 0 0 24.965 0 0 0 0 0 7.9058
3.543 -0.40165 -0.42623 -0.43736 -0.34363 0 -0.43042 -0.0013299 -0.0015555 0.00016581 -0.001532 -0.32107 0.35671 0 0 0 0 0 0 0 0 0 0 24.786 0 0 0 0 0 7.7629
3.5469 -0.41266 -0.41585 -0.44483 -0.36756 0 -0.43271 -0.0011107 -0.0018077 -0.00012491 -0.0017125 -0.2956 0.34202 0 0 0 0 0 0 0 0 0 0 24.725 0 0 0 0 0 7.4332
3.5508 -0.41496 -0.39688 -0.40973 -0.41868 0 -0.42787 -0.001436 -0.0023101 -0.0011292 -0.0024484 -0.27411 0.32689 0 0 0 0 0 0 0 0 0 0 24.731 0 0 0 0 0 7.0304
3.5547 -0.40907 -0.38329 -0.35682 -0.47075 0 -0.41454 -0.0020039 -0.0029409 -0.0024796 -0.0034554 -0.25473 0.31132 0 0 0 0 0 0 0 0 0 0 24.699 0 0 0 0 0 6.71
3.5586 -0.39999 -0.3828 -0.33137 -0.49092 0 -0.39947 -0.0021472 -0.0031325 -0.0032807 -0.0039746 -0.24033 0.29534 0 0 0 0 0 0 0 0 0 0 24.574 0 0 0 0 0 6.5893
3.5625 -0.39326 -0.39142 -0.35385 -0.46417 0 -0.39334 -0.0015478 -0.002416 -0.0029235 -0.0034533 -0.24038 0.27903 0 0 0 0 0 0 0 0 0 0 24.407 0 0 0 0 0 6.6949
3.5664 -0.39116 -0.39785 -0.39832 -0.40691 0 -0.39722 -0.00065296 -0.0010137 -0.0017094 -0.0021559 -0.26315 0.26237 0 0 0 0 0 0 0 0 0 0 24.296 0 0 0 0 0 6.9548
3.5703 -0.39171 -0.39323 -0.41706 -0.35527 0 -0.39639 -0.00032351 0.00019071 -0.00062957 -0.0010589 -0.30621 0.24535 0 0 0 0 0 0 0 0 0 0 24.285 0 0 0 0 0 7.2415
3.5742 -0.39086 -0.3773 -0.38673 -0.33618 0 -0.37271 -0.0010005 0.00038171 -0.00046953 -0.0010322 -0.35585 0.2279 0 0 0 0 0 0 0 0 0 0 24.323 0 0 0 0 0 7.4427
3.5781 -0.38565 -0.35664 -0.32958 -0.34619 0 -0.32566 -0.002198 -0.00042153 -0.0010922 -0.002028 -0.39542 0.21006 0 0 0 0 0 0 0 0 0 0 24.326 0 0 0 0 0 7.5058
3.582 -0.3756 -0.33806 -0.28986 -0.35734 0 -0.27958 -0.0028604 -0.0013306 -0.0015973 -0.0030583 -0.4137 0.19187 0 0 0 0 0 0 0 0 0 0 24.27 0 0 0 0 0 7.4246
3.5859 -0.36198 -0.32379 -0.29106 -0.3444 0 -0.26578 -0.002301 -0.0013731 -0.0012024 -0.00304 -0.40713 0.1734 0 0 0 0 0 0 0 0 0 0 24.214 0 0 0 0 0 7.1979
3.5898 -0.3463 -0.31179 -0.31722 -0.30835 0 -0.2938 -0.0008555 -0.0003768 1.0485e-05 -0.0017634 -0.37906 0.15466 0 0 0 0 0 0 0 0 0 0 24.226 0 0 0 0 0 6.8277
3.5938 -0.32967 -0.29908 -0.33398 -0.27479 0 -0.33974 0.00037809 0.00088778 0.001186 -9.2601e-05 -0.34123 0.13561 0 0 0 0 0 0 0 0 0 0 24.298 0 0 0 0 0 6.3711
3.5977 -0.31305 -0.28394 -0.3242 -0.26942 0 -0.36451 0.00049101 0.0014336 0.001502 0.00078789 -0.31424 0.11622 0 0 0 0 0 0 0 0 0 0 24.348 0 0 0 0 0 5.9711
3.6016 -0.29733 -0.26558 -0.30054 -0.29371 0 -0.34634 -0.00046271 0.00094915 0.00089062 0.00038954 -0.31883 0.096496 0 0 0 0 0 0 0 0 0 0 24.311 0 0 0 0 0 5.7836
3.6055 -0.28248 -0.24315 -0.2848 -0.32247 0 -0.2972 -0.0015661 1.7016e-05 1.324e-05 -0.00071961 -0.35877 0.076502 0 0 0 0 0 0 0 0 0 0 24.209 0 0 0 0 0 5.8279
3.6094 -0.26677 -0.21598 -0.27986 -0.32441 0 -0.24834 -0.0018826 -0.00049436 -0.00040533 -0.0014874 -0.4115 0.056308 0 0 0 0 0 0 0 0 0 0 24.127 0 0 0 0 0 5.9164
3.6133 -0.2472 -0.18444 -0.26538 -0.28635 0 -0.21995 -0.0012366 -0.00022226 -0.00017957 -0.0012932 -0.4425 0.035953 0 0 0 0 0 0 0 0 0 0 24.113 0 0 0 0 0 5.7783
3.6172 -0.22124 -0.14938 -0.22039 -0.2209 0 -0.20451 -0.00023721 0.00047648 0.0003503 -0.00035867 -0.43649 0.015436 0 0 0 0 0 0 0 0 0 0 24.112 0 0 0 0 0 5.3024
3.6211 -0.18833 -0.10978 -0.14592 -0.15336 0 -0.17809 0.00039504 0.0010106 0.00081605 0.00063855 -0.41583 -0.0052662 0 0 0 0 0 0 0 0 0 0 24.006 0 0 0 0 0 4.6542
3.625 -0.14948 -0.061536 -0.062371 -0.10143 0 -0.12595 0.00049054 0.001156 0.0011975 0.0012539 -0.42215 -0.026157 0 0 0 0 0 0 0 0 0 0 23.732 0 0 0 0 0 4.1154
3.6289 -0.10519 6.1631e-05 0.014452 -0.064416 0 -0.055842 0.00045556 0.0011439 0.0016837 0.001559 -0.4741 -0.047195 0 0 0 0 0 0 0 0 0 0 23.337 0 0 0 0 0 3.7773
3.6328 -0.053884 0.075145 0.090224 -0.027277 0 0.012921 0.00071678 0.0012201 0.0022483 0.0018202 -0.54388 -0.068282 0 0 0 0 0 0 0 0 0 0 22.931 0 0 0 0 0 3.4165
3.6367 0.0071075 0.15614 0.18159 0.027467 0 0.071025 0.0012172 0.0012461 0.0025002 0.0020381 -0.58191 -0.089278 0 0 0 0 0 0 0 0 0 0 22.572 0 0 0 0 0 2.7306
3.6406 0.078285 0.23048 0.28937 0.1102 0 0.12813 0.0014937 0.00083766 0.0020481 0.0019176 -0.56922 -0.11003 0 0 0 0 0 0 0 0 0 0 22.199 0 0 0 0 0 1.7218
3.6445 0.15526 0.28786 0.3863 0.2208 0 0.20099 0.0012262 -0.00010182 0.0010043 0.0013039 -0.54192 -0.13044 0 0 0 0 0 0 0 0 0 0 21.691 0 0 0 0 0 0.80363
3.6484 0.22928 0.32616 0.43631 0.34883 0 0.29453 0.00064571 -0.0010837 3.6448e-05 0.00054657 -0.55518 -0.15047 0 0 0 0 0 0 0 0 0 0 20.959 0 0 0 0 0 0.44161
3.6523 0.29119 0.35115 0.42834 0.47455 0 0.3956 0.00034512 -0.0013854 -0.00018451 0.0002955 -0.6182 -0.17016 0 0 0 0 0 0 0 0 0 0 20.005 0 0 0 0 0 0.6387
3.6563 0.33604 0.37061 0.39066 0.57246 0 0.48381 0.00066936 -0.00075811 0.00036328 0.00085824 -0.6699 -0.18958 0 0 0 0 0 0 0 0 0 0 18.88 0 0 0 0 0 0.81307
3.6602 0.36501 0.38829 0.36913 0.6197 0 0.54559 0.0013196 0.00024421 0.00096718 0.0017859 -0.62997 -0.20876 0 0 0 0 0 0 0 0 0 0 17.621 0 0 0 0 0 0.27903
3.6641 0.38361 0.40266 0.38818 0.60749 0 0.5768 0.0016019 0.00071671 0.00080324 0.0021943 -0.48121 -0.22759 0 0 0 0 0 0 0 0 0 0 16.226 0 0 0 0 0 -1.0819
3.668 0.39755 0.41045 0.43079 0.54823 0 0.57478 0.0010971 0.00024787 -0.00029415 0.0015877 -0.29801 -0.24597 0 0 0 0 0 0 0 0 0 0 14.7 0 0 0 0 0 -2.6369
3.6719 0.40963 0.41082 0.45588 0.47185 0 0.53467 9.3156e-05 -0.00067148 -0.0016462 0.00039112 -0.18412 -0.2638 0 0 0 0 0 0 0 0 0 0 13.08 0 0 0 0 0 -3.549
3.6758 0.41921 0.40644 0.43648 0.41193 0 0.45891 -0.00065473 -0.0011056 -0.0023094 -0.0003761 -0.17636 -0.28114 0 0 0 0 0 0 0 0 0 0 11.415 0 0 0 0 0 -3.5574
3.6797 0.42407 0.40171 0.38417 0.38968 0 0.37022 -0.00060733 -0.00057377 -0.0018772 -1.9231e-05 -0.21312 -0.29809 0 0 0 0 0 0 0 0 0 0 9.7011 0 0 0 0 0 -3.2067
3.6836 0.42306 0.40058 0.33923 0.40509 0 0.30888 9.6068e-05 0.00048622 -0.00076564 0.0011919 -0.20432 -0.31478 0 0 0 0 0 0 0 0 0 0 7.87 0 0 0 0 0 -3.2631
3.6875 0.41784 0.40572 0.33727 0.43923 0 0.30796 0.00083316 0.0011532 0.00023859 0.0022906 -0.13162 -0.33117 0 0 0 0 0 0 0 0 0 0 5.8588 0 0 0 0 0 -3.9051
3.6914 0.4127 0.41804 0.38181 0.46525 0 0.36521 0.0011377 0.00093155 0.00069304 0.002539 -0.068183 -0.34715 0 0 0 0 0 0 0 0 0 0 3.6893 0 0 0 0 0 -4.5611
3.6953 0.4126 0.43563 0.44418 0.46218 0 0.43928 0.0011407 0.0002403 0.00079627 0.0021141 -0.086436 -0.36258 0 0 0 0 0 0 0 0 0 0 1.4682 0 0 0 0 0 -4.6304
3.6992 0.42041 0.4529 0.48763 0.42669 0 0.47946 0.0013859 -1.0278e-06 0.0010412 0.0018947 -0.14606 -0.37747 0 0 0 0 0 0 0 0 0 0 -0.70896 0 0 0 0 0 -4.3662
3.7031 0.43488 0.46274 0.49495 0.37785 0 0.46626 0.0022209 0.00071633 0.0016304 0.0025677 -0.090934 -0.3919 0 0 0 0 0 0 0 0 0 0 -2.8538 0 0 0 0 0 -4.9255
3.707 0.45093 0.46159 0.47882 0.35118 0 0.42731 0.0033784 0.0019701 0.0022489 0.0039343 0.21665 -0.40603 0 0 0 0 0 0 0 0 0 0 -5.0713 0 0 0 0 0 -7.3626
3.7109 0.46263 0.45365 0.46918 0.38106 0 0.41276 0.0041648 0.0027801 0.0023873 0.0050836 0.7417 -0.41989 0 0 0 0 0 0 0 0 0 0 -7.4384 0 0 0 0 0 -11.45
3.7148 0.46706 0.44896 0.48765 0.47795 0 0.45066 0.0040759 0.0025123 0.0018608 0.0052455 1.2593 -0.43341 0 0 0 0 0 0 0 0 0 0 -9.8944 0 0 0 0 0 -15.517
3.7188 0.46615 0.4554 0.52778 0.61448 0 0.52117 0.0032547 0.0014537 0.0010065 0.0044849 1.513 -0.44647 0 0 0 0 0 0 0 0 0 0 -12.264 0 0 0 0 0 -17.617
3.7227 0.46481 0.47091 0.55622 0.73296 0 0.57238 0.002369 0.00053539 0.00039193 0.0035896 1.4182 -0.45896 0 0 0 0 0 0 0 0 0 0 -14.397 0 0 0 0 0 -17.051
3.7266 0.46669 0.48385 0.53723 0.77462 0 0.56335 0.0020383 0.00048816 0.00034013 0.0033 1.1242 -0.47092 0 0 0 0 0 0 0 0 0 0 -16.293 0 0 0 0 0 -14.867
3.7305 0.47132 0.48235 0.46482 0.7142 0 0.4975 0.0023329 0.0012223 0.00071199 0.0036474 0.87616 -0.4824 0 0 0 0 0 0 0 0 0 0 -18.076 0 0 0 0 0 -12.872
3.7344 0.47496 0.46483 0.37658 0.57622 0 0.41931 0.0027655 0.0019624 0.0010961 0.0040042 0.80098 -0.49343 0 0 0 0 0 0 0 0 0 0 -19.861 0 0 0 0 0 -12.059
3.7383 0.47446 0.44162 0.33187 0.42075 0 0.38006 0.0027273 0.0019541 0.0011713 0.0037316 0.8147 -0.50398 0 0 0 0 0 0 0 0 0 0 -21.645 0 0 0 0 0 -11.885
3.7422 0.47013 0.4255 0.3651 0.30756 0 0.40218 0.0019603 0.0010736 0.00090109 0.0027597 0.73034 -0.51402 0 0 0 0 0 0 0 0 0 0 -23.334 0 0 0 0 0 -11.015
3.7461 0.46468 0.41993 0.45111 0.26379 0 0.46905 0.00069739 -0.00015782 0.00044141 0.0015736 0.45616 -0.52356 0 0 0 0 0 0 0 0 0 0 -24.883 0 0 0 0 0 -8.7625
3.75 0.45921 0.41644 0.51746 0.27621 0 0.54237 -0.00055679 -0.0010743 -6.9431e-05 0.00070658 0.094438 -0.53267 0 0 0 0 0 0 0 0 0 0 -26.379 0 0 0 0 0 -5.8374
3.7539 0.45089 0.40438 0.50174 0.31006 0 0.58836 -0.0013538 -0.0013721 -0.00060802 0.00029168 -0.14628 -0.54145 0 0 0 0 0 0 0 0 0 0 -27.983 0 0 0 0 0 -3.7719
3.7578 0.43549 0.38368 0.40811 0.33687 0 0.59272 -0.0014899 -0.0012127 -0.0011905 8.7124e-05 -0.13282 -0.5499 0 0 0 0 0 0 0 0 0 0 -29.779 0 0 0 0 0 -3.6264
3.7617 0.41306 0.36758 0.31043 0.35009 0 0.55881 -0.0010127 -0.00094028 -0.0017551 -0.00013931 0.090175 -0.55798 0 0 0 0 0 0 0 0 0 0 -31.697 0 0 0 0 0 -5.2069
3.7656 0.39114 0.37159 0.29185 0.36058 0 0.49811 -0.00014871 -0.00075492 -0.0021472 -0.00032126 0.36088 -0.56564 0 0 0 0 0 0 0 0 0 0 -33.584 0 0 0 0 0 -7.413
3.7695 0.38116 0.39803 0.37033 0.38061 0 0.42326 0.00076788 -0.00062719 -0.0022169 -0.00019317 0.5478 -0.57289 0 0 0 0 0 0 0 0 0 0 -35.356 0 0 0 0 0 -9.2255
3.7734 0.38967 0.43113 0.4786 0.41194 0 0.34664 0.0013876 -0.00044509 -0.0019222 0.00037085 0.63713 -0.57977 0 0 0 0 0 0 0 0 0 0 -37.064 0 0 0 0 0 -10.341
3.7773 0.41183 0.44807 0.52132 0.44573 0 0.28069 0.0014906 -0.00018036 -0.0013482 0.0011633 0.69135 -0.58633 0 0 0 0 0 0 0 0 0 0 -38.818 0 0 0 0 0 -10.98
3.7813 0.43331 0.43727 0.46062 0.47053 0 0.2366 0.0011174 8.7376e-05 -0.00065667 0.0017902 0.7456 -0.59254 0 0 0 0 0 0 0 0 0 0 -40.658 0 0 0 0 0 -11.281
3.7852 0.4402 0.40792 0.35096 0.47909 0 0.22229 0.0005593 0.00026131 -2.8336e-05 0.0019852 0.75974 -0.59829 0 0 0 0 0 0 0 0 0 0 -42.509 0 0 0 0 0 -11.035
3.7891 0.42935 0.38283 0.28899 0.46954 0 0.24131 0.00017015 0.00030402 0.00037171 0.0017735 0.66962 -0.60352 0 0 0 0 0 0 0 0 0 0 -44.268 0 0 0 0 0 -10.011
3.793 0.41075 0.38076 0.32419 0.44352 0 0.2926 0.00012728 0.00023191 0.00043091 0.0013653 0.46994 -0.60823 0 0 0 0 0 0 0 0 0 0 -45.918 0 0 0 0 0 -8.3942
3.7969 0.40004 0.40329 0.41474 0.40633 0 0.36958 0.00033572 7.1235e-05 0.00014246 0.00094437 0.23323 -0.61251 0 0 0 0 0 0 0 0 0 0 -47.548 0 0 0 0 0 -6.7828
3.8008 0.40713 0.43583 0.47049 0.36898 0 0.45891 0.00054516 -0.00015587 -0.00036639 0.00057873 0.046335 -0.61646 0 0 0 0 0 0 0 0 0 0 -49.248 0 0 0 0 0 -5.6909
3.8047 0.42972 0.46025 0.44104 0.34774 0 0.54239 0.00055853 -0.0004122 -0.00088386 0.00028888 -0.063047 -0.6201 0 0 0 0 0 0 0 0 0 0 -51.019 0 0 0 0 0 -5.1174
3.8086 0.456 0.46728 0.36325 0.35727 0 0.60313 0.00034673 -0.00064022 -0.0012262 0.00012345 -0.13129 -0.62337 0 0 0 0 0 0 0 0 0 0 -52.794 0 0 0 0 0 -4.6594
3.8125 0.47333 0.45969 0.3229 0.40024 0 0.63244 6.0068e-06 -0.00078964 -0.0013242 0.00012696 -0.19666 -0.62618 0 0 0 0 0 0 0 0 0 0 -54.55 0 0 0 0 0 -4.0458
3.8164 0.47583 0.44631 0.36972 0.46166 0 0.63131 -0.00034314 -0.00084016 -0.0012118 0.00026355 -0.24505 -0.62849 0 0 0 0 0 0 0 0 0 0 -56.376 0 0 0 0 0 -3.4968
3.8203 0.466 0.43414 0.46997 0.51411 0 0.60483 -0.00059334 -0.00078448 -0.00094597 0.00043673 -0.22525 -0.63033 0 0 0 0 0 0 0 0 0 0 -58.403 0 0 0 0 0 -3.506
3.8242 0.45087 0.42504 0.54133 0.53212 0 0.55576 -0.00062595 -0.00059866 -0.00056231 0.00061088 -0.11366 -0.63177 0 0 0 0 0 0 0 0 0 0 -60.663 0 0 0 0 0 -4.2842
3.8281 0.43696 0.41742 0.53242 0.50638 0 0.48493 -0.00032995 -0.00025782 -0.00011915 0.00087238 0.048318 -0.63283 0 0 0 0 0 0 0 0 0 0 -63.03 0 0 0 0 0 -5.4819
3.832 0.42743 0.4091 0.46661 0.44835 0 0.39893 0.00029024 0.00020077 0.00024039 0.0013063 0.1894 -0.6335 0 0 0 0 0 0 0 0 0 0 -65.326 0 0 0 0 0 -6.5045
3.8359 0.42187 0.3983 0.4093 0.38257 0 0.31577 0.0010284 0.00064722 0.00032868 0.0017997 0.27856 -0.63374 0 0 0 0 0 0 0 0 0 0 -67.485 0 0 0 0 0 -7.0831
3.8398 0.41741 0.38339 0.39732 0.33245 0 0.25906 0.0015672 0.00093278 7.2633e-05 0.0020347 0.35149 -0.63351 0 0 0 0 0 0 0 0 0 0 -69.617 0 0 0 0 0 -7.4823
3.8438 0.41007 0.36354 0.40552 0.30879 0 0.24244 0.0017367 0.0010237 -0.00035141 0.001773 0.46175 -0.63286 0 0 0 0 0 0 0 0 0 0 -71.878 0 0 0 0 0 -8.1185
3.8477 0.39641 0.34041 0.38327 0.30718 0 0.25798 0.0017079 0.0010538 -0.00057857 0.0011847 0.60867 -0.63183 0 0 0 0 0 0 0 0 0 0 -74.3 0 0 0 0 0 -9.0069
3.8516 0.37557 0.31879 0.31836 0.31416 0 0.28114 0.0018829 0.0012059 -0.0003177 0.00083525 0.72158 -0.63048 0 0 0 0 0 0 0 0 0 0 -76.741 0 0 0 0 0 -9.6427
3.8555 0.35059 0.30434 0.25716 0.31683 0 0.2901 0.0025108 0.0015131 0.00039171 0.0012285 0.72132 -0.62882 0 0 0 0 0 0 0 0 0 0 -79.018 0 0 0 0 0 -9.4641
3.8594 0.32749 0.29976 0.25779 0.31008 0 0.28275 0.003368 0.0017791 0.0011688 0.0022822 0.59729 -0.62685 0 0 0 0 0 0 0 0 0 0 -81.087 0 0 0 0 0 -8.4198
3.8633 0.31197 0.30275 0.32588 0.29754 0 0.27554 0.0038457 0.0017273 0.0015625 0.0032672 0.42109 -0.62457 0 0 0 0 0 0 0 0 0 0 -83.08 0 0 0 0 0 -7.0523
3.8672 0.30601 0.30781 0.40272 0.28702 0 0.28543 0.0034308 0.0012518 0.0013813 0.0033574 0.28311 -0.62199 0 0 0 0 0 0 0 0 0 0 -85.159 0 0 0 0 0 -6.0146
3.8711 0.307 0.31022 0.42099 0.28382 0 0.31286 0.0021686 0.00052685 0.00079914 0.0023356 0.21646 -0.61912 0 0 0 0 0 0 0 0 0 0 -87.351 0 0 0 0 0 -5.5128
3.875 0.31014 0.30875 0.37163 0.28693 0 0.34214 0.0006736 -0.00014154 0.00016349 0.00080309 0.18193 -0.61599 0 0 0 0 0 0 0 0 0 0 -89.536 0 0 0 0 0 -5.2197
3.8789 0.31199 0.30518 0.31188 0.2909 0 0.35781 -0.00034596 -0.00056774 -0.00029446 -0.0003227 0.12176 -0.61261 0 0 0 0 0 0 0 0 0 0 -91.594 0 0 0 0 0 -4.6966
3.8828 0.31212 0.30165 0.30536 0.29179 0 0.35924 -0.00062091 -0.00077848 -0.00057809 -0.00056132 0.022212 -0.60899 0 0 0 0 0 0 0 0 0 0 -93.557 0 0 0 0 0 -3.8603
3.8867 0.31195 0.29891 0.35541 0.29215 0 0.3578 -0.00043137 -0.0008594 -0.00079383 -0.0001755 -0.076453 -0.60509 0 0 0 0 0 0 0 0 0 0 -95.584 0 0 0 0 0 -3.0405
3.8906 0.31235 0.29642 0.40109 0.29955 0 0.36019 -0.00022928 -0.00075821 -0.00094704 0.00021752 -0.12295 -0.6009 0 0 0 0 0 0 0 0 0 0 -97.793 0 0 0 0 0 -2.6397
3.8945 0.31256 0.29368 0.38012 0.31861 0 0.35684 -0.00018229 -0.00031498 -0.00089902 0.00029043 -0.099593 -0.59637 0 0 0 0 0 0 0 0 0 0 -100.13 0 0 0 0 0 -2.7923
3.8984 0.31121 0.29082 0.29435 0.34288 0 0.32969 -9.7913e-05 0.00046835 -0.00052976 0.0002447 -0.026491 -0.59152 0 0 0 0 0 0 0 0 0 0 -102.42 0 0 0 0 0 -3.3399
3.9023 0.30813 0.28841 0.21054 0.35527 0 0.27313 0.00023652 0.0012273 7.768e-05 0.00044608 0.065174 -0.58633 0 0 0 0 0 0 0 0 0 0 -104.58 0 0 0 0 0 -4.0409
3.9063 0.30485 0.28723 0.19585 0.33978 0 0.20658 0.00071384 0.0014172 0.00064331 0.00091203 0.15087 -0.58081 0 0 0 0 0 0 0 0 0 0 -106.74 0 0 0 0 0 -4.7094
3.9102 0.30352 0.2885 0.2539 0.29722 0 0.16427 0.00097675 0.00081058 0.00089967 0.0012506 0.20523 -0.57496 0 0 0 0 0 0 0 0 0 0 -109.11 0 0 0 0 0 -5.1581
3.9141 0.30535 0.2936 0.32498 0.25136 0 0.16999 0.00084098 -0.00015682 0.0008027 0.001131 0.19495 -0.56879 0 0 0 0 0 0 0 0 0 0 -111.73 0 0 0 0 0 -5.1385
3.918 0.31008 0.30271 0.34757 0.23681 0 0.21948 0.0005871 -0.00062398 0.00053606 0.00074502 0.10109 -0.56229 0 0 0 0 0 0 0 0 0 0 -114.36 0 0 0 0 0 -4.5018
3.9219 0.31649 0.31322 0.31667 0.27421 0 0.28604 0.00073078 -3.5275e-05 0.00030808 0.00068962 -0.043439 -0.55551 0 0 0 0 0 0 0 0 0 0 -116.53 0 0 0 0 0 -3.4784
