# Supplementary material for: Dataset from dynamic shake-table testing of five full-scale single leaf and cavity URM walls subjected to out-of-plane two-way bending
Source: Data Brief. 2019 Mar 20;24:103854. doi: 10.1016/j.dib.2019.103854 (PMC6480314; doi:10.1016/j.dib.2019.103854)
Supplement: Multimedia component 2 [file mmc2.zip › DATA/CS-000-RF/Test3.txt]

0 0.0030278 -0.0013275 0.0046287 -0.00027399 0 -0.0012347 -0.0050623 0.0015152 -0.005899 -6.4676e-05 9.7921e-05 0.097747 -0.018909 -0.020192 -0.032243 0.024229 -0.00021689 0.080538 0.0041964 0.017605 0.11719 0.016742 -0.0050731 0.10092 -0.0005204 0.0011006 5.761e-05 0.00041341 0.032026
0.003906 0.0021825 -0.0024126 0.0043244 8.3482e-05 0 -0.00012981 -0.0063677 0.0027117 -0.0079448 -7.1333e-05 0.0025177 0.13319 -0.032939 -0.037449 -0.01642 0.014091 -0.0010288 0.11953 0.013226 0.034808 0.12291 0.024788 -0.0036988 0.10435 -0.00049934 0.0012453 -1.1733e-05 -3.5923e-05 0.034081
0.007812 0.0010074 -0.0032028 0.0037604 0.00051898 0 0.00070636 -0.004907 0.0039581 -0.0079334 1.4665e-05 0.0051245 0.14911 -0.046328 -0.037045 0.031167 0.034387 -0.001791 0.10967 0.034872 0.051642 0.1001 0.037727 -0.004005 0.10119 -0.00062638 0.0015069 4.0453e-05 -1.7238e-05 0.021107
0.011718 -0.00012189 -0.0034944 0.003289 0.00054586 0 0.00093131 -0.0018392 0.0049727 -0.0062714 -0.00014058 0.0071794 0.13794 -0.036464 0.012893 -0.018753 0.075302 -0.0020651 0.039786 0.016265 0.037165 0.096622 0.028435 -0.0053199 0.094838 -0.00067973 0.0016714 5.8698e-05 0.00042001 0.0011511
0.015625 -0.00092596 -0.0028255 0.0028697 0.00015036 0 0.00058642 0.00085477 0.0053713 -0.0036146 -0.00048747 0.0077586 0.11375 -0.027606 -0.035456 -0.0062536 0.05212 -0.0017307 0.07447 0.029976 0.026575 0.067596 -0.0010107 -0.0061595 0.099643 -0.00045377 0.0016011 1.3897e-05 0.00082081 -0.017057
0.019531 -0.0013365 -0.0010192 0.0022084 -0.00025077 0 0.00011372 0.0019303 0.0049807 -0.00068788 -0.00050404 0.0063561 0.099809 -0.019866 -0.017721 0.0019386 0.04085 -0.0010687 0.11895 0.017817 0.025905 0.074374 -0.0063121 -0.0058763 0.098236 1.4879e-05 0.0013531 4.6661e-06 0.00074037 -0.029401
0.023437 -0.0014627 0.001315 0.0011113 -0.00026159 0 -4.6094e-06 0.001688 0.00395 0.0018589 0.00022586 0.0033093 0.10773 -0.020479 0.02134 -0.044973 0.047844 -0.00055303 0.13298 -0.0052168 0.033446 0.098397 0.0057175 -0.0053612 0.089117 0.00044051 0.0010959 0.00010831 0.00016317 -0.035878
0.027343 -0.0014599 0.0029909 -0.00031671 8.6866e-05 0 0.00030486 0.0014187 0.0025712 0.0036774 0.0013665 -0.00030622 0.12674 -0.033 0.026572 -0.15915 0.064527 -0.00053181 0.092612 -0.014889 0.047211 0.11289 0.019663 -0.0059972 0.077196 0.00052276 0.00093603 0.00026115 -0.00046935 -0.036992
0.03125 -0.0014137 0.0031236 -0.0017733 0.00036349 0 0.00061431 0.0020899 0.001035 0.0049199 0.0019033 -0.0032554 0.13339 -0.025312 0.050597 -0.043606 0.019626 -0.0010325 0.054922 0.025143 0.074191 0.097956 -0.0027226 -0.0079624 0.10753 0.00021306 0.00084183 0.00030906 -0.00065274 -0.032191
0.035156 -0.0013124 0.0018906 -0.0029724 0.00016203 0 0.00040778 0.0034771 -0.00060354 0.006119 0.0010288 -0.0047861 0.11356 -0.026501 0.024361 0.0096288 0.052103 -0.0017943 0.1075 0.02205 0.059498 0.12021 0.012347 -0.0097612 0.10736 -0.00023278 0.00072833 0.00017985 -0.00027242 -0.021928
0.039062 -0.0010975 0.00042103 -0.0037234 -0.00048517 0 -0.00035952 0.0044365 -0.0022377 0.0076478 -0.0009617 -0.0049076 0.076808 -0.0078813 0.0037942 -0.02502 0.058363 -0.0024473 0.13114 0.0082608 0.055603 0.14493 0.021002 -0.0096268 0.099272 -0.00046721 0.00058309 -1.0654e-05 0.00029388 -0.0099123
0.042968 -0.00072732 -0.00012857 -0.0038663 -0.0010984 0 -0.001125 0.0039445 -0.003563 0.0091203 -0.0027048 -0.0041829 0.049528 0.021193 0.0017188 -0.092135 0.032654 -0.0026934 0.10816 -0.00021147 0.070772 0.14153 0.015922 -0.0074221 0.099589 -0.00033761 0.00047766 -4.903e-05 0.00050096 -0.0015852
0.046875 -0.00020701 0.00051837 -0.003266 -0.0011604 0 -0.0012156 0.0019171 -0.0042005 0.009345 -0.0028335 -0.0032653 0.052104 0.019697 0.0055748 -0.052389 0.037231 -0.0024066 0.086494 0.0081026 0.08501 0.069204 0.012876 -0.0050183 0.12738 4.9126e-06 0.00045573 0.00015693 8.2188e-05 0.00064107
0.050781 0.00041379 0.0016658 -0.001972 -0.00057205 0 -0.00055223 -0.0008394 -0.0040018 0.0071042 -0.0011455 -0.0025284 0.080438 -0.0061996 0.024929 -0.054002 0.082813 -0.0016634 0.056425 0.033198 0.089772 0.13131 0.028806 -0.0046156 0.10962 0.00025641 0.00044568 0.00044056 -0.00076734 0.00035325
0.054687 0.0010478 0.0023673 -0.00036432 0.00025802 0 0.00015123 -0.003331 -0.003199 0.0022827 0.0012131 -0.0019855 0.10871 -0.03143 0.018769 -0.036559 0.065028 -0.00072781 0.086098 0.016746 0.052779 0.10895 0.036138 -0.0066008 0.11113 0.00021909 0.00032759 0.00046935 -0.0015833 0.0042233
0.058593 0.0015688 0.0022215 0.0009805 0.00076876 0 -1.3625e-05 -0.004999 -0.0021954 -0.0036065 0.0027356 -0.0014418 0.11143 -0.036591 -0.0065835 -0.0086886 0.037044 2.9113e-05 0.11185 -0.0042063 0.054249 0.083286 0.040819 -0.0090973 0.11182 -6.0544e-05 0.00010082 1.0604e-05 -0.001981 0.015069
0.0625 0.0018216 0.00153 0.0016858 0.00072023 0 -0.0012409 -0.0057829 -0.0011795 -0.0081214 0.0027943 -0.00069518 0.085377 -0.017926 -0.032532 0.0091309 0.040247 0.00029252 0.093638 -0.002269 0.12629 0.11039 0.045639 -0.0097138 0.099427 -0.00036916 -4.5215e-05 -0.00084945 -0.0018574 0.027607
0.066406 0.0016664 0.0008087 0.0018597 0.00035864 0 -0.0026719 -0.0057939 1.5652e-05 -0.0094515 0.0019932 0.00034336 0.052124 -0.035579 0.012745 -0.05402 0.050534 -7.5835e-06 0.10363 0.00040698 0.083652 0.10039 0.032688 -0.0078035 0.10796 -0.0005142 0.00011871 -0.0017196 -0.0013443 0.031915
0.070312 0.001055 0.00025865 0.0019168 0.00013162 0 -0.0030521 -0.0051043 0.0016037 -0.0076704 0.0013846 0.0016068 0.039189 -0.027961 0.016961 0.0050659 0.053975 -0.00062235 0.099194 0.012539 0.070054 0.12518 0.057727 -0.0050342 0.12044 -0.00044306 0.00060302 -0.0021448 -0.00064984 0.022375
0.074218 9.4195e-05 -0.00027313 0.0020521 0.00022779 0 -0.0018656 -0.0038763 0.0033705 -0.0046426 0.0013963 0.0028545 0.056855 -0.04037 0.0072144 0.022006 0.050988 -0.0011257 0.13663 0.025305 0.078983 0.12166 0.047803 -0.0037655 0.11152 -0.00021805 0.0010978 -0.0018909 3.2447e-05 0.0040334
0.078125 -0.00095445 -0.00091739 0.0019185 0.00038035 0 0.00010127 -0.0025498 0.0045647 -0.0025961 0.001536 0.0036797 0.090821 -0.058703 -0.0025723 -0.022868 0.050805 -0.0012086 0.17284 0.024954 0.091754 0.10751 0.025078 -0.004881 0.088877 7.6573e-05 0.0011788 -0.0010733 0.00051849 -0.010122
0.082031 -0.001762 -0.0015014 0.00093143 0.00013513 0 0.0013652 -0.0016891 0.0043863 -0.0024689 0.0010882 0.0036091 0.11594 -0.042376 -3.399e-05 -0.094995 0.068101 -0.00091041 0.11637 -0.0066888 0.08017 0.13618 0.054202 -0.0071619 0.075585 0.00037686 0.0006758 -6.5349e-05 0.00064496 -0.009393
0.085937 -0.0020759 -0.0016955 -0.0010173 -0.0006508 0 0.001033 -0.0015014 0.0027079 -0.0033325 -6.179e-06 0.0023287 0.1175 -0.033281 -0.012502 0.0084861 0.032068 -0.00059178 0.1289 0.012526 0.087197 0.11735 0.039178 -0.0086496 0.11322 0.00060482 -0.00012888 0.000718 0.00036558 0.0055302
0.089843 -0.0018445 -0.0013858 -0.0031697 -0.0015499 0 -0.00040364 -0.0015204 0.00035196 -0.003307 -0.0010455 -5.1684e-05 0.10105 -0.036876 -0.01908 0.036823 0.034984 -0.00065307 0.11013 0.020321 0.10261 0.12132 0.026887 -0.0084868 0.10072 0.00063997 -0.00067978 0.001014 -0.00015317 0.022667
0.09375 -0.0012468 -0.00080868 -0.0043437 -0.0018259 0 -0.0015326 -0.00090577 -0.0014181 -0.0011676 -0.0013311 -0.002886 0.083942 -0.03097 -0.014677 0.020428 0.049822 -0.0012172 0.1023 0.02459 0.099494 0.1298 0.025625 -0.0074281 0.098004 0.0003758 -0.00057564 0.0007958 -0.00058641 0.028155
0.097656 -0.00059305 -0.00028241 -0.0038977 -0.0010363 0 -0.0013328 0.00077768 -0.0018274 0.002658 -0.00094747 -0.0051762 0.078527 -0.017627 3.873e-05 -0.018862 0.057437 -0.0020304 0.11631 0.024264 0.073442 0.13346 0.033932 -0.0067384 0.12491 -0.00016881 0.00011735 0.00024652 -0.00067302 0.017012
0.10156 -0.00014708 0.00013973 -0.0023079 0.00053237 0 -9.463e-05 0.0029931 -0.0011555 0.0064162 -0.0006755 -0.0060128 0.083292 -0.061558 0.01085 -0.074491 0.048533 -0.002653 0.090781 -0.0062324 0.072369 0.14078 0.025933 -0.0068389 0.11197 -0.00080194 0.00093168 -0.00033332 -0.00042819 -0.0036195
0.10547 2.468e-05 0.0006691 -0.0007489 0.0019953 0 0.00093663 0.0044776 -0.00044124 0.0082841 -0.0010898 -0.0050342 0.088465 -0.017745 -0.0049328 -0.031014 0.075212 -0.0027758 0.1041 0.013816 0.093658 0.13223 0.03951 -0.0071164 0.12079 -0.0012536 0.0013718 -0.00064812 -0.00013343 -0.020865
0.10938 7.3417e-05 0.0014188 -2.719e-05 0.0024928 0 0.00084493 0.0041891 -0.00057322 0.007504 -0.0018002 -0.0026197 0.088072 -0.011061 -0.032273 -0.035439 0.058968 -0.0024135 0.082765 0.012848 0.088839 0.14735 0.050029 -0.0068849 0.10645 -0.0013553 0.0012638 -0.00052988 -8.3495e-05 -0.026124
0.11328 0.00023763 0.0021141 0.00010866 0.0018104 0 -1.8281e-05 0.0021619 -0.0015412 0.0046228 -0.0017146 0.0003197 0.085388 -0.027814 -0.057578 -0.03972 0.027777 -0.001849 0.040334 -0.0022569 0.07354 0.15749 0.043029 -0.0062411 0.082813 -0.0011532 0.00080517 -1.6042e-05 -0.00030933 -0.02036
0.11719 0.00064957 0.0022651 0.00059991 0.00049549 0 -0.00039524 -0.00048214 -0.0024601 0.00089086 -0.00015976 0.0028311 0.08723 -0.025437 -0.06542 0.03808 0.033716 -0.0014091 0.013901 -0.0064525 0.076445 0.11995 0.0095499 -0.0058315 0.077335 -0.00085225 0.00033171 0.00066848 -0.00053647 -0.0113
0.12109 0.0012173 0.0016699 0.0020232 -0.00059931 0 0.00054933 -0.0023897 -0.0022995 -0.0025237 0.0022449 0.0043882 0.094784 -0.040146 -0.027813 -0.01622 0.066501 -0.0012566 0.088734 0.022489 0.057564 0.072097 0.031429 -0.0059126 0.092676 -0.00064083 5.446e-05 0.0012331 -0.00042537 -0.0062186
0.125 0.0016694 0.00069743 0.0039206 -0.00094038 0 0.0022604 -0.0029565 -0.00068251 -0.004941 0.003913 0.0050508 0.10171 -0.030984 -0.0091935 -0.0040902 0.065082 -0.0013321 0.12416 0.023327 0.063649 0.075531 0.033827 -0.0059272 0.12413 -0.00055113 -9.3207e-06 0.0014792 0.00012448 -0.0068757
0.12891 0.0017269 -1.465e-05 0.0051949 -0.00059614 0 0.0032055 -0.0026198 0.0018587 -0.0061487 0.0036247 0.0052371 0.10156 -0.030975 -0.0014646 0.012694 0.0523 -0.001441 0.13594 0.021276 0.069207 0.10914 0.034662 -0.0051749 0.1307 -0.00047317 7.8949e-05 0.0013864 0.00088125 -0.0099319
0.13281 0.001277 -0.00018894 0.0051499 -1.4776e-05 0 0.002336 -0.0022965 0.0042702 -0.0062646 0.0016503 0.00529 0.095845 -0.043709 0.0017837 0.011897 0.043045 -0.0013989 0.12212 0.028758 0.066467 0.14411 0.040173 -0.0038048 0.10817 -0.00029721 0.00029436 0.0010713 0.0014698 -0.0109
0.13672 0.00043044 -0.00020402 0.00409 0.00041085 0 0.00018561 -0.0025462 0.0056079 -0.0056825 -0.00042427 0.0051559 0.093124 -0.03468 0.0083158 0.011992 0.050274 -0.0011442 0.054168 0.048301 0.067206 0.12371 0.044356 -0.0028984 0.099699 -4.8401e-05 0.00063074 0.00066612 0.0016559 -0.0073405
0.14063 -0.00055507 -0.00069432 0.0028668 0.00056407 0 -0.0015105 -0.0031858 0.0054477 -0.0049867 -0.0010592 0.0044153 0.099451 -0.042155 -0.002494 -0.069522 0.045431 -0.00077697 0.077754 0.024812 0.058655 0.086487 0.040603 -0.0034142 0.10942 0.0001067 0.0010072 0.00023186 0.0014731 0.00082005
0.14453 -0.0014056 -0.0018111 0.0018931 0.00047444 0 -0.0013788 -0.0035802 0.0039221 -0.0046514 -7.9949e-05 0.0026503 0.11039 -0.061337 -0.03814 -0.040994 0.026642 -0.00050955 0.062863 0.0062042 0.075577 0.088656 0.022233 -0.005112 0.1229 -1.4929e-05 0.0012569 -0.00022325 0.0011144 0.012444
0.14844 -0.0019246 -0.0028998 0.00072837 9.6276e-05 0 0.00032026 -0.0032137 0.001545 -0.0046339 0.0012421 -0.00012021 0.11409 -0.071827 -0.048244 0.012215 0.023969 -0.00054199 0.067194 0.011084 0.098745 0.10182 0.016643 -0.0066995 0.1275 -0.00045833 0.001252 -0.00065704 0.0007365 0.025442
0.15234 -0.0020193 -0.0029796 -0.0012651 -0.00066456 0 0.0019361 -0.0020053 -0.0009747 -0.0042645 0.0013889 -0.0032779 0.10348 -0.057657 0.0064078 -0.0059122 0.05994 -0.00091837 0.14101 0.044985 0.10567 0.095395 0.044679 -0.0071331 0.11177 -0.0010622 0.0010403 -0.00094906 0.0003756 0.035953
0.15625 -0.001695 -0.0016213 -0.0038882 -0.0016601 0 0.0019743 -0.00020803 -0.0029002 -0.0027102 -5.0053e-05 -0.0058711 0.085244 -0.057896 0.0092805 0.0104 0.058891 -0.0014622 0.076045 0.029769 0.10257 0.11301 0.034488 -0.0066848 0.069096 -0.0015233 0.00082236 -0.00096513 2.4205e-05 0.038588
0.16016 -0.0010502 0.00059666 -0.005877 -0.0023099 0 0.00047931 0.0018321 -0.0036855 0.00023917 -0.0020821 -0.0071432 0.075514 -0.04882 -0.039433 0.018226 0.055786 -0.0018666 0.088987 0.037846 0.081096 0.11829 0.018575 -0.0065709 0.076663 -0.0015556 0.00076352 -0.00068057 -0.00025775 0.029326
0.16406 -0.00026094 0.0024883 -0.0058873 -0.0018728 0 -0.0010453 0.0037545 -0.003223 0.0037234 -0.0032598 -0.0069372 0.085097 -0.048951 -0.054167 0.012665 0.058326 -0.0019009 0.10303 0.034788 0.070666 0.10294 0.018455 -0.0074943 0.098349 -0.0010614 0.00082362 -0.00023819 -0.00034409 0.0094574
0.16797 0.00048024 0.00315 -0.0037992 -9.3029e-05 0 -0.0010674 0.0051148 -0.0019433 0.0061966 -0.0029249 -0.0056642 0.10826 -0.057646 -0.031771 0.0018424 0.065033 -0.0015768 0.091748 0.016433 0.071344 0.081493 0.032634 -0.0086996 0.12064 -0.00022113 0.00079385 0.00013318 -0.00016093 -0.013278
0.17188 0.001058 0.0025457 -0.0010004 0.0023332 0 0.00057747 0.0054322 -0.00061016 0.0064449 -0.0016167 -0.0038649 0.1266 -0.059404 -0.030222 0.0075937 0.066755 -0.001124 0.05463 -0.00032047 0.060985 0.092614 0.041348 -0.0086577 0.14058 0.00056238 0.00052216 0.00028248 0.00020927 -0.028662
0.17578 0.0014862 0.0013383 0.00076118 0.004011 0 0.0026182 0.0044796 0.00011947 0.0044478 -0.0003772 -0.0017397 0.12521 -0.014991 -0.076962 0.019478 0.069386 -0.00078546 0.032702 0.0016573 0.038418 0.075359 0.022336 -0.0067355 0.1404 0.00087058 0.00010078 0.00024002 0.00055666 -0.030872
0.17969 0.0018492 0.00024073 0.00093464 0.0037785 0 0.0035831 0.0025779 8.7207e-05 0.0013716 0.0002797 0.00092388 0.10628 0.00024268 -0.051472 0.012964 0.059443 -0.00061916 0.073478 0.0097182 0.040886 0.086701 0.01924 -0.0040649 0.11393 0.00053199 -0.00019016 0.0001671 0.00068485 -0.022863
0.18359 0.002162 -0.00046385 0.0006303 0.0016284 0 0.0030849 0.00052337 -0.00030099 -0.0012935 0.00074235 0.0043288 0.087068 -0.0077939 -0.0095486 -0.041182 0.048484 -0.00050286 0.1064 0.017158 0.062788 0.097761 0.033867 -0.0025891 0.091569 -0.00022958 -0.00014522 0.00019886 0.00053361 -0.014228
0.1875 0.0022752 -0.00087565 0.0014899 -0.0011696 0 0.0019566 -0.00091656 -0.00037236 -0.0027312 0.0017374 0.0081072 0.083915 -0.027403 0.0027764 -0.12347 0.046355 -0.00033563 0.086493 0.021302 0.086722 0.085673 0.057424 -0.0031895 0.092824 -0.00090309 0.00015607 0.00032624 0.00018413 -0.013797
0.19141 0.0019425 -0.0011284 0.0039978 -0.0029245 0 0.0012476 -0.0015439 0.00036188 -0.003137 0.0034516 0.01117 0.097392 -0.037827 0.0071569 0.022771 0.054037 -0.00021688 0.093662 0.036124 0.043208 0.063938 0.039187 -0.0048247 0.087949 -0.0010295 0.00041164 0.00042313 -0.0002285 -0.022749
0.19531 0.0010307 -0.0011956 0.006828 -0.0027281 0 0.0011891 -0.0018032 0.0018798 -0.0032226 0.0052008 0.012216 0.11234 -0.0048357 0.0078829 0.053008 0.041135 -0.00038349 0.07197 0.0119 0.062551 0.1177 0.045767 -0.0056077 0.081771 -0.00054572 0.00038161 0.00038339 -0.00059415 -0.033755
0.19922 -0.00029955 -0.0010198 0.0078597 -0.0010663 0 0.0011557 -0.0022905 0.0036072 -0.0034306 0.0059297 0.010596 0.11248 -0.00066668 0.0013245 0.024361 0.031101 -0.00093475 0.089929 0.0066007 0.059667 0.11477 0.042386 -0.004734 0.087592 0.00014767 0.00011489 0.00022723 -0.00084034 -0.036747
0.20313 -0.0016196 -0.00070974 0.0059385 0.00062146 0 0.00054423 -0.0031442 0.0046656 -0.0035746 0.0050486 0.0068297 0.095545 -0.023982 -0.0038895 0.0056332 0.035264 -0.0016288 0.12036 0.01763 0.039966 0.077111 0.023838 -0.0032729 0.10813 0.0004872 -0.00011156 7.1111e-05 -0.00091528 -0.026522
0.20703 -0.0024789 -0.00049324 0.0018135 0.0010446 0 -0.00045349 -0.0038924 0.0043058 -0.003141 0.0028668 0.0023319 0.074935 -0.041927 0.0079885 0.087981 0.062238 -0.0020104 0.089797 0.016438 0.047577 0.096392 -0.0036852 -0.0030245 0.14167 0.00020318 -8.0894e-05 -3.6353e-06 -0.0008042 -0.0062273
0.21094 -0.0026926 -0.00046247 -0.0025024 -5.358e-05 0 -0.0010296 -0.0039015 0.0023518 -0.0018705 0.00031402 -0.0015134 0.06708 -0.020108 -0.023209 -0.010252 0.059214 -0.001811 0.0838 0.020792 0.061958 0.090993 0.0011445 -0.0046604 0.1213 -0.00044485 0.00014071 -4.1647e-05 -0.00057311 0.015586
0.21484 -0.0024365 -0.00044647 -0.0052684 -0.0018573 0 -0.00068077 -0.0029928 -0.00058735 -4.4754e-05 -0.0017313 -0.0041909 0.076998 -0.0076321 0.0098713 0.019896 0.052104 -0.0012503 0.098515 0.017044 0.052857 0.1021 0.022787 -0.0070853 0.11934 -0.00087378 0.00027482 -0.00015903 -0.00036532 0.031374
0.21875 -0.0020753 -0.00021836 -0.0060851 -0.0031967 0 0.00013621 -0.0016443 -0.0033516 0.0017327 -0.0029345 -0.0061349 0.095311 0.0045684 0.015765 0.053057 0.045243 -0.00090477 0.10184 0.016177 0.050901 0.11465 0.035961 -0.0086233 0.11395 -0.0006712 0.00012266 -0.00038899 -0.00030707 0.039237
0.22266 -0.0018704 0.00017568 -0.0057364 -0.0033819 0 0.0003405 -0.00060951 -0.0048901 0.0029779 -0.0035168 -0.0080151 0.10825 0.019208 -0.028612 0.028099 0.041338 -0.0012067 0.088219 0.021597 0.065548 0.11302 0.030974 -0.0087098 0.1053 4.0582e-05 -0.00022396 -0.0005885 -0.000388 0.042626
0.22656 -0.0018083 0.00037965 -0.0052124 -0.0025461 0 -0.00075431 -0.00033162 -0.0049644 0.0035614 -0.0039138 -0.0098843 0.11004 0.02307 0.020753 0.021686 0.040658 -0.0020191 0.11875 0.018706 0.055815 0.070438 0.032655 -0.0082901 0.1535 0.00069596 -0.00047454 -0.00052583 -0.00044272 0.04624
0.23047 -0.0016767 9.99e-05 -0.0048995 -0.0013725 0 -0.0027433 -0.00068124 -0.0043345 0.0035924 -0.0044119 -0.01097 0.10603 -0.0014643 0.0056809 -0.074802 0.053179 -0.0027102 0.11183 0.014744 0.07681 0.093135 0.026163 -0.0085805 0.11368 0.00076459 -0.00044434 -9.7612e-05 -0.0002825 0.051851
0.23438 -0.0012927 -0.00049043 -0.0045154 -0.00054546 0 -0.0044198 -0.0011848 -0.0041605 0.0031741 -0.0049782 -0.010317 0.10515 -0.011443 -0.0041737 -0.038782 0.06466 -0.0026979 0.10133 0.017385 0.075258 0.088612 0.0095569 -0.0096188 0.095082 0.00020277 -0.00025627 0.00051806 0.00012598 0.057105
0.23828 -0.00067172 -0.00080449 -0.0035637 -0.00035081 0 -0.0047377 -0.0014427 -0.0049888 0.0023211 -0.0052997 -0.0077033 0.1107 -0.010682 -0.0051898 0.050426 0.070008 -0.0019727 0.098514 0.019283 0.073452 0.06676 -0.0020885 -0.010208 0.10244 -0.00051754 -0.00022268 0.00093619 0.00060525 0.057498
0.24219 1.6217e-06 -0.0003877 -0.0017472 -0.0006213 0 -0.0035403 -0.0013371 -0.0061538 0.0010871 -0.0049553 -0.003993 0.11862 -0.014279 -0.0085822 0.03879 0.064875 -0.0011055 0.10944 0.010333 0.10793 0.061766 0.009912 -0.0092876 0.11616 -0.00082127 -0.00051491 0.0008384 0.00090149 0.049528
0.24609 0.00055067 0.00057501 0.00091326 -0.0009408 0 -0.0014884 -0.00093861 -0.006195 -0.00030576 -0.0036641 -0.00057541 0.12367 -0.030574 -0.028715 -0.074406 0.020933 -0.00072279 0.11152 0.017485 0.079729 0.087673 0.018059 -0.0071811 0.11299 -0.00051195 -0.0009522 0.00023013 0.00089216 0.032824
0.25 0.00095516 0.0013605 0.0040813 -0.00091948 0 0.00055093 -0.00035424 -0.004056 -0.0015261 -0.0015234 0.0016358 0.12526 -0.036235 -0.033193 0.0037963 0.044969 -0.00094439 0.11311 0.018479 0.07797 0.10316 0.023065 -0.0053395 0.10379 9.9483e-05 -0.0011336 -0.00054148 0.00067292 0.010371
0.25391 0.0013374 0.0013893 0.0070579 -0.00039701 0 0.0019833 0.00026088 -8.9614e-05 -0.0023318 0.00091791 0.0027737 0.12633 -0.039667 -0.023289 0.063696 0.060836 -0.0013205 0.098803 0.016426 0.079092 0.0789 0.0070128 -0.0048539 0.094008 0.00050905 -0.0007995 -0.0010384 0.00044375 -0.012789
0.25781 0.0018079 0.00082333 0.0088388 0.00049776 0 0.0025212 0.00060688 0.0040365 -0.0026874 0.0028905 0.0036842 0.12701 -0.035906 -0.0072761 0.040983 0.049356 -0.0013196 0.077558 0.018807 0.074553 0.033217 -0.015495 -0.0053899 0.08657 0.0004682 -8.1911e-05 -0.0010506 0.00031147 -0.031613
0.26172 0.0023142 0.00043302 0.0085343 0.0014529 0 0.0020601 0.00032393 0.0065236 -0.0026709 0.0038669 0.0050351 0.1217 0.0027558 -0.0083251 0.040238 0.061377 -0.00088721 0.098871 0.044172 0.072223 0.063755 0.025938 -0.0057016 0.082601 0.00015925 0.00059424 -0.00071855 0.000207 -0.043123
0.26563 0.002628 0.00081138 0.0060228 0.0021923 0 0.0007831 -0.00067011 0.0067383 -0.0022827 0.0039226 0.0066989 0.1043 -0.0016639 0.0083728 -0.048734 0.05748 -0.00053228 0.11054 0.031505 0.089834 0.11027 0.013296 -0.0051259 0.086678 -3.0697e-05 0.00085966 -0.0003624 -2.1655e-06 -0.047684
0.26953 0.0024857 0.0017094 0.0022644 0.0026548 0 -0.00061108 -0.0018919 0.0055242 -0.0013782 0.0036543 0.0079465 0.07721 -0.018344 0.012167 -0.06175 0.038874 -0.00086905 0.1108 0.014874 0.077774 0.12133 -0.0018469 -0.0043538 0.10317 0.00010921 0.00067255 -0.00017556 -0.0003239 -0.048649
0.27344 0.0017788 0.0022033 -0.0011949 0.0029658 0 -0.0010634 -0.0024524 0.0043007 0.00019126 0.003655 0.0082051 0.053858 -0.021756 0.00096655 -0.033381 0.017774 -0.0020695 0.086121 0.0065192 0.055603 0.11265 -0.0057635 -0.0045863 0.10603 0.00044256 0.00027896 -6.2285e-05 -0.00057608 -0.050163
0.27734 0.00065953 0.0015853 -0.003275 0.0031962 0 9.4876e-05 -0.0016865 0.0038036 0.0023724 0.0039723 0.0076137 0.049966 0.0041877 -0.01998 -0.018928 0.0091516 -0.003743 0.030484 0.010274 0.04844 0.10528 0.0064703 -0.0060149 0.076379 0.00065775 -6.1151e-05 0.00023165 -0.00052181 -0.054228
0.28125 -0.00050725 0.00011464 -0.0040808 0.0031424 0 0.0023501 0.00023465 0.0036006 0.0048408 0.0040569 0.0068346 0.070214 -0.010182 -0.012309 -0.024966 0.04028 -0.00531 0.014792 -0.027237 0.049083 0.082699 -0.0012239 -0.0073783 0.099325 0.00058148 -0.00029196 0.00081216 -8.4569e-05 -0.059029
0.28516 -0.0013128 -0.0011404 -0.0045899 0.002412 0 0.004066 0.0022938 0.0027422 0.0071059 0.0032939 0.006326 0.10271 -0.032539 -0.038028 0.030778 0.061216 -0.0064493 0.028473 -0.032033 0.074691 0.10698 0.0030095 -0.0072081 0.12133 0.0003207 -0.00052098 0.001442 0.00055689 -0.059952
0.28906 -0.001492 -0.0012522 -0.0055531 0.00083896 0 0.0036482 0.0033175 0.00084202 0.0086513 0.0016538 0.0058157 0.12747 -0.037283 -0.024674 0.055804 0.053361 -0.0071689 0.047101 -0.01618 0.08176 0.11334 -0.0029849 -0.0054789 0.12096 0.00011952 -0.00079816 0.0016615 0.0010802 -0.052756
0.29297 -0.001026 -0.00026767 -0.0066445 -0.0011296 0 0.0009471 0.0028268 -0.0014706 0.0089915 -0.00015835 0.004529 0.13219 -0.026645 0.010209 0.027755 0.027325 -0.0074918 0.045748 0.010932 0.071747 0.1006 -0.0089701 -0.0038317 0.10587 0.00010671 -0.00097436 0.0011551 0.0012362 -0.036606
0.29688 -0.00011175 0.00087603 -0.0067016 -0.0025213 0 -0.0024038 0.001334 -0.0031043 0.0077101 -0.0012323 0.0019904 0.12127 -0.026144 -0.03067 -0.030342 0.022212 -0.0071793 -0.012606 0.037233 0.082529 0.11741 0.02574 -0.0039917 0.11064 0.00019677 -0.00080218 6.2307e-05 0.00098838 -0.014797
0.30078 0.00096223 0.0012495 -0.0048463 -0.0024761 0 -0.0041794 -0.00014495 -0.0034551 0.0046325 -0.0011924 -0.0013431 0.11017 -0.020116 -0.019518 -0.013269 0.040026 -0.0058651 0.081304 0.020246 0.08813 0.13713 0.023173 -0.0059581 0.070509 0.00022381 -0.00018098 -0.0010431 0.00048465 0.0071377
0.30469 0.0019415 0.00074251 -0.0014091 -0.00095579 0 -0.0033381 -0.00090892 -0.0028148 0.00012269 -0.00046159 -0.004226 0.11046 -0.0066123 -0.0052373 -0.067878 0.035737 -0.0035029 0.11032 0.028403 0.091956 0.13055 0.021246 -0.0078742 0.051733 0.00014057 0.00070324 -0.0015226 -7.4131e-05 0.024275
0.30859 0.0026512 1.1572e-05 0.0022383 0.0011189 0 -0.00082349 -0.0010179 -0.0019176 -0.0047733 0.00019002 -0.0054547 0.11954 -0.0031954 -0.0039855 -0.097755 0.030725 -0.00063909 0.09488 0.044193 0.090866 0.11661 0.024605 -0.0077951 0.050961 6.2849e-05 0.0014854 -0.0011173 -0.00053593 0.03415
0.3125 0.0029582 -0.00031547 0.0047696 0.0025035 0 0.0013148 -0.0010619 -0.0011943 -0.0086389 0.00035784 -0.0046888 0.12411 -0.017335 -0.01966 -0.036127 0.039808 0.0018474 0.062842 0.049104 0.089354 0.11392 0.033899 -0.0055988 0.065125 0.00012233 0.0018741 -0.00012605 -0.00080752 0.036977
0.31641 0.002733 -0.00030995 0.0058636 0.0025341 0 0.0016448 -0.0015605 -0.00053026 -0.010404 0.00027568 -0.0026113 0.11363 -0.0065183 -0.0079607 0.010569 0.034116 0.0033571 0.017988 0.034597 0.134 0.13461 0.040086 -0.0031203 0.11529 0.00030289 0.0018195 0.00081522 -0.00082012 0.034969
0.32031 0.0018961 -0.00058589 0.0061678 0.0015251 0 0.0003545 -0.0025502 0.00028937 -0.0099746 0.00040623 -0.00037983 0.090837 -0.0033708 0.014124 0.02859 0.035069 0.0039617 0.054089 0.031004 0.12782 0.15589 0.028754 -0.0024014 0.098157 0.0004487 0.0014708 0.001174 -0.00053038 0.031484
0.32422 0.00054079 -0.0015077 0.0064137 0.00033754 0 -0.0012572 -0.0036259 0.0010447 -0.0082172 0.0008179 0.0011038 0.06995 -0.00369 0.0093079 -0.005635 0.03054 0.0041894 0.093889 0.045761 0.1098 0.15138 0.021768 -0.0038471 0.087768 0.00043838 0.0010123 0.00084548 2.9474e-05 0.029813
0.32813 -0.0009901 -0.0026359 0.0066258 -0.00042465 0 -0.0021131 -0.0042517 0.0011433 -0.0062172 0.0010472 0.0015398 0.06471 -0.0049783 -0.0044302 -0.036486 0.03022 0.0044067 0.098447 0.062541 0.094692 0.14068 0.023282 -0.0060875 0.09706 0.00033049 0.0005592 0.00014118 0.00071339 0.031231
0.33203 -0.0022078 -0.0030436 0.0061724 -0.00080843 0 -0.0021378 -0.0040164 0.00027187 -0.0043852 0.00063208 0.0010884 0.077522 -0.0046922 0.019797 0.040582 0.055496 0.0044064 0.036023 0.050251 0.090984 0.16871 0.03066 -0.0075187 0.11572 0.00030985 0.00018575 -0.00049739 0.0012944 0.033177
0.33594 -0.0027507 -0.0022265 0.0044912 -0.0011673 0 -0.0018538 -0.0027345 -0.0010854 -0.0021892 -0.00024684 7.7665e-05 0.098714 0.00335 0.015778 0.034767 0.055299 0.0036081 0.082724 0.056567 0.13437 0.11257 0.023397 -0.0077984 0.12826 0.00047795 -1.0363e-05 -0.00080288 0.0015584 0.029686
0.33984 -0.0026365 -0.00068147 0.0016777 -0.0015398 0 -0.0014829 -0.00053124 -0.0019268 0.0012004 -0.00077109 -0.0010941 0.11512 -0.023472 0.046381 0.05301 0.052736 0.0016669 0.073863 0.044309 0.12002 0.086058 0.028624 -0.0077781 0.13984 0.00070872 6.0921e-05 -0.00077909 0.0013941 0.015311
0.34375 -0.0022619 0.00046564 -0.001616 -0.001503 0 -0.00070707 0.0020214 -0.001651 0.0058721 -0.00026298 -0.0018908 0.11944 -0.033252 0.051357 0.028653 0.05266 -0.0011159 0.081791 0.043359 0.10961 0.096701 0.037718 -0.0081392 0.15465 0.00073769 0.00036243 -0.00057643 0.00082891 -0.0093764
0.34766 -0.0020978 0.00046576 -0.0047238 -0.00071871 0 0.0006291 0.0039232 -0.00071851 0.010662 0.00098545 -0.0017183 0.11298 -0.0035132 0.014636 -0.048236 0.05299 -0.0039678 0.12504 0.06328 0.13243 0.13167 0.044169 -0.0083965 0.16451 0.00041595 0.00067302 -0.00031443 1.4756e-05 -0.03534
0.35156 -0.002299 -0.0003707 -0.0072708 0.00042693 0 0.0017937 0.0041647 -0.00031976 0.013688 0.0017436 -0.00032416 0.10171 0.021006 0.032396 -0.037884 0.031325 -0.0061969 0.080616 0.063185 0.14285 0.1203 0.044467 -0.0074401 0.12132 -0.00012003 0.00071569 -2.2248e-05 -0.00080691 -0.049168
0.35547 -0.002559 -0.0009632 -0.0089536 0.00090604 0 0.0015029 0.0024337 -0.001265 0.013572 0.00088218 0.0017518 0.091385 -0.015622 0.020867 0.02898 0.0046521 -0.0075507 0.083956 0.036247 0.10809 0.11904 0.058496 -0.0049993 0.10354 -0.00054247 0.00039919 0.00028612 -0.00136 -0.042072
0.35938 -0.0023608 -0.00044065 -0.0092154 -3.2314e-05 0 -0.00075923 -0.00044916 -0.0031272 0.010401 -0.0014596 0.003189 0.085893 -0.027052 0.026852 0.0096829 0.01626 -0.0080624 0.081483 0.033892 0.086361 0.13002 0.037068 -0.0023342 0.12524 -0.00061442 -5.3533e-05 0.00052857 -0.0014279 -0.017169
0.36328 -0.0014378 0.0011039 -0.0074249 -0.0019377 0 -0.0037666 -0.0028958 -0.0044965 0.0056753 -0.0037337 0.0026042 0.087859 -0.018758 0.028197 -0.044381 0.043431 -0.0076501 0.076622 0.044344 0.078701 0.14059 0.014295 -0.0012652 0.14111 -0.00039464 -0.00024945 0.00058323 -0.00097294 0.011463
0.36719 -5.6624e-05 0.0027365 -0.0035756 -0.0032494 0 -0.0051716 -0.0036217 -0.0041767 0.0013081 -0.0041647 -0.00039803 0.098119 -0.017945 -0.010628 -0.031118 0.04623 -0.0060129 0.0866 0.040962 0.073624 0.13407 0.042549 -0.0024656 0.094807 -0.00016903 4.7482e-05 0.00041015 -0.00020192 0.028324
0.37109 0.0011315 0.0034846 0.0011938 -0.0025452 0 -0.0034647 -0.0026218 -0.0022472 -0.0015424 -0.0023042 -0.0046332 0.11344 -0.006323 0.026413 0.039977 0.050181 -0.0030343 0.1255 0.060844 0.10074 0.12637 0.007427 -0.0047828 0.17329 -0.00017487 0.00068889 0.00012993 0.0005099 0.027605
0.375 0.0015608 0.0030386 0.0049638 7.4477e-05 0 0.00045873 -0.0011883 -1.9267e-05 -0.0029633 0.00045303 -0.0077936 0.12609 0.010735 0.011782 0.0013054 0.044477 0.00071233 0.12524 0.07543 0.14429 0.13561 0.03818 -0.0063092 0.18038 -0.00038275 0.0012325 -4.7911e-05 0.0008294 0.016916
0.37891 0.0011555 0.00178 0.0061961 0.0027856 0 0.0037267 -0.00086608 0.00107 -0.0038547 0.0019533 -0.0078156 0.12822 0.0081298 0.007321 -0.027403 0.0399 0.0039848 0.10911 0.064982 0.14397 0.13846 0.04844 -0.0061211 0.14798 -0.00054169 0.0012897 -2.9299e-06 0.00067722 0.010434
0.38281 0.00034327 0.00027948 0.0047824 0.0033747 0 0.0037597 -0.0021714 0.00062843 -0.005029 0.0010979 -0.0043055 0.11863 -0.014907 0.031639 0.0020454 0.038919 0.0055918 0.096022 0.039502 0.10583 0.12739 0.02083 -0.0049573 0.10792 -0.00043708 0.00083596 0.00017597 0.00027361 0.017076
0.38672 -0.00030636 -0.001135 0.0020742 0.0010628 0 0.00046108 -0.0041531 -0.00046613 -0.0065499 -0.0011903 0.00097833 0.10532 -0.023489 0.050055 0.060738 0.032989 0.0052639 0.10986 0.059689 0.13893 0.11368 0.030872 -0.0042634 0.11081 -0.00010823 0.00021741 0.00025414 -3.1185e-05 0.03344
0.39063 -0.00049327 -0.0023517 -0.00014744 -0.002744 0 -0.0036274 -0.0051641 -0.00089796 -0.0077207 -0.0027217 0.0050278 0.099807 0.0067343 0.053059 0.0079389 0.044865 0.0038784 0.13788 0.072753 0.12345 0.15432 0.051257 -0.0047069 0.14558 0.00018174 -0.00013952 5.5468e-05 -1.5954e-05 0.04697
0.39453 -0.00031731 -0.0031799 -0.00090994 -0.0054645 0 -0.0053739 -0.0041762 -1.6835e-06 -0.0076092 -0.0018763 0.005404 0.10716 0.0088125 0.034832 -0.022486 0.052816 0.0027554 0.097664 0.06639 0.13065 0.16276 0.050253 -0.0056916 0.16971 0.00018994 -5.8482e-05 -0.00037461 0.00026423 0.046064
0.39844 -7.6806e-05 -0.0032603 -0.00053533 -0.0052867 0 -0.003528 -0.0015417 0.0018061 -0.0056737 0.0010627 0.0018448 0.12117 -0.007849 0.018804 -0.03926 0.053693 0.002579 0.047216 0.05849 0.12703 0.14242 0.044108 -0.0062174 0.17145 -8.2565e-05 0.00029042 -0.00079986 0.00054762 0.028435
0.40234 2.5153e-05 -0.0023733 -0.00014105 -0.0024475 0 0.00047106 0.0013545 0.0034702 -0.0020993 0.0041924 -0.0034194 0.12981 -0.023678 0.024069 -0.064427 0.04555 0.002864 0.053942 0.067057 0.079589 0.11427 0.050966 -0.0060037 0.14851 -0.0003932 0.00057701 -0.0009924 0.00057701 0.0014704
0.40625 -8.6018e-06 -0.00081802 -0.00071842 0.0011224 0 0.0038656 0.0031427 0.0040788 0.0022819 0.0055669 -0.0069595 0.12631 -0.02301 -0.019486 -0.06721 0.011442 0.0024252 0.083461 0.066646 0.098464 0.15189 0.039791 -0.0056553 0.14954 -0.0004737 0.00058884 -0.00091632 0.00027645 -0.024156
0.41016 -9.3999e-05 0.00060874 -0.002523 0.0033446 0 0.0047514 0.0033053 0.0033232 0.0063644 0.0046574 -0.0063153 0.11513 -0.0040822 -0.029949 -0.041458 0.043995 0.00042677 0.1091 0.08168 0.1271 0.15758 0.023431 -0.0058308 0.13959 -0.00025378 0.00036489 -0.00072562 -0.00022559 -0.041113
0.41406 -0.00023656 0.0011286 -0.0050486 0.0033794 0 0.0031792 0.0022302 0.0014485 0.009208 0.0025059 -0.0016453 0.10666 0.0016922 -0.028177 -0.008937 0.056796 -0.0028905 0.13585 0.077836 0.13311 0.16291 0.01774 -0.0064807 0.13785 0.00010353 0.00011173 -0.00058479 -0.00070488 -0.047183
0.41797 -0.00053691 0.00056852 -0.0073495 0.0018352 0 0.00053278 0.00066922 -0.001002 0.010338 0.00062513 0.004296 0.1057 -0.0067014 -0.012301 0.0081564 0.041025 -0.0063793 0.13854 0.06173 0.12332 0.17165 0.028529 -0.0070164 0.14538 0.00036417 2.0802e-05 -0.00049406 -0.00097347 -0.04285
0.42188 -0.0010208 -0.00050931 -0.0083964 -7.9201e-05 0 -0.0018675 -0.0007888 -0.003339 0.009803 -0.00023405 0.0079283 0.106 -0.0054379 0.039031 -0.023562 0.048028 -0.0088221 0.054901 0.077309 0.14057 0.16646 0.05595 -0.0071006 0.14873 0.00041598 0.00015208 -0.00030119 -0.00095452 -0.029178
0.42578 -0.0014905 -0.0012536 -0.0073993 -0.0015139 0 -0.003536 -0.0018478 -0.0048075 0.0079994 -0.00038213 0.0071982 0.097097 -0.033858 0.029181 0.042263 0.031741 -0.0096753 0.070063 0.089081 0.10848 0.17333 0.029735 -0.0070202 0.12881 0.00032063 0.00044277 0.0001003 -0.00069749 -0.0087121
0.42969 -0.0015918 -0.0011541 -0.0041601 -0.0022621 0 -0.0045047 -0.0023631 -0.0048221 0.0054164 -0.00050108 0.0028685 0.077212 -0.015882 0.045095 0.096036 0.043395 -0.0091537 0.076167 0.082235 0.10248 0.1505 0.040795 -0.0071691 0.12619 0.0002037 0.00077659 0.00058134 -0.00036153 0.012677
0.43359 -0.0010854 -0.00034396 0.00065602 -0.002406 0 -0.0046527 -0.0022753 -0.0033629 0.0024569 -0.00082869 -0.0021744 0.058517 0.015835 0.05336 0.11504 0.072137 -0.0077473 0.10176 0.069784 0.11694 0.13721 0.057913 -0.0073311 0.14431 0.00011357 0.0010322 0.00080664 -0.00016379 0.027051
0.4375 -9.4954e-05 0.00059627 0.0056238 -0.0019499 0 -0.0036297 -0.0017271 -0.0011803 -0.00056504 -0.0010459 -0.0050448 0.057687 0.029029 0.031628 0.088739 0.10083 -0.0057394 0.15342 0.066204 0.13869 0.158 0.055983 -0.0067735 0.1758 -1.0196e-05 0.0011025 0.00050098 -0.00027141 0.029544
0.44141 0.00089871 0.0010791 0.0091688 -0.00089627 0 -0.0014641 -0.0011318 0.00053727 -0.0033244 -0.00084867 -0.0047938 0.079451 0.014165 0.039918 0.029063 0.093675 -0.003175 0.086714 0.091253 0.13833 0.14899 0.069011 -0.0051968 0.16869 -0.00024062 0.00092836 -0.00026336 -0.00066854 0.023074
0.44531 0.0013468 0.00082924 0.010363 0.00041548 0 0.00094456 -0.00096246 0.00091782 -0.0054376 -0.00045532 -0.0027439 0.10916 0.012591 0.079208 0.090483 0.094284 -0.00020392 0.089776 0.095332 0.14019 0.14242 0.07695 -0.0034447 0.14233 -0.00054784 0.00055834 -0.0010299 -0.0011056 0.01726
0.44922 0.00099636 -6.0301e-05 0.0093255 0.0012479 0 0.0021864 -0.0013681 -3.1588e-06 -0.0065584 -0.00043252 -0.0011514 0.12319 0.010107 0.069044 0.082137 0.091165 0.0026604 0.071746 0.10786 0.15034 0.1517 0.070212 -0.002957 0.13106 -0.00078596 0.00016936 -0.0012507 -0.0012238 0.021162
0.45313 5.5231e-05 -0.0012295 0.0069323 0.00093006 0 0.0013797 -0.0019921 -0.0013832 -0.0065419 -0.0010214 -0.0014527 0.10908 0.0045164 0.040812 0.045113 0.083195 0.004708 0.067298 0.12385 0.15991 0.16611 0.06455 -0.004326 0.14329 -0.0008011 -1.2672e-05 -0.00070232 -0.00081355 0.035627
0.45703 -0.00096068 -0.0021829 0.0041188 -0.00051145 0 -0.001056 -0.0022266 -0.0022954 -0.005513 -0.0017398 -0.0035151 0.077378 -0.0015389 0.08594 0.13731 0.073778 0.0055078 0.17642 0.12135 0.15078 0.16071 0.091626 -0.006467 0.17715 -0.00056582 0.00013539 0.00031309 -1.2915e-05 0.052216
0.46094 -0.0015825 -0.0024598 0.0013865 -0.0021878 0 -0.0036458 -0.00171 -0.0024314 -0.0037625 -0.0017772 -0.0062373 0.053456 0.020935 0.05195 0.079325 0.056175 0.005237 0.20217 0.11157 0.14132 0.16865 0.079848 -0.0074622 0.16462 -0.00022067 0.00053289 0.0011665 0.00074197 0.059973
0.46484 -0.0016897 -0.0018841 -0.0011684 -0.0029155 0 -0.0049399 -0.00062193 -0.0021758 -0.001578 -0.00084873 -0.0085847 0.056154 0.015849 0.033482 0.050841 0.08186 0.0045248 0.1278 0.11714 0.14173 0.14682 0.082214 -0.0063957 0.17465 1.6237e-05 0.00094831 0.0013637 0.0010163 0.054113
0.46875 -0.0015552 -0.000774 -0.0035306 -0.0021258 0 -0.0045103 0.00047715 -0.0020639 0.00081572 0.00036715 -0.0099447 0.081988 0.015773 0.017397 0.067166 0.10153 0.0039055 0.072542 0.11297 0.14497 0.14027 0.099708 -0.0043216 0.19946 2.6465e-06 0.001176 0.00091079 0.00070101 0.038947
0.47266 -0.001615 0.00013428 -0.0055912 -0.00038142 0 -0.0030938 0.0010782 -0.0022161 0.0031541 0.00073828 -0.0096702 0.10889 0.034063 0.0060928 0.10886 0.088944 0.0033391 0.090031 0.091919 0.14425 0.16631 0.12029 -0.0032686 0.22137 -0.00022894 0.0011849 0.00028957 9.1908e-05 0.022917
0.47656 -0.002136 0.0001468 -0.0072574 0.00094708 0 -0.0019013 0.0010179 -0.0023075 0.0050192 -0.00026822 -0.0067679 0.11555 0.034343 0.053146 0.053275 0.070605 0.0022211 0.07441 0.094899 0.13003 0.17164 0.089498 -0.0042081 0.18642 -0.00050077 0.0011058 6.2009e-05 -0.00034787 0.011046
0.48047 -0.0030129 -0.00082744 -0.0085663 0.00064262 0 -0.0017581 0.00042705 -0.0020355 0.0059098 -0.0019789 -0.00061201 0.098741 0.070097 0.054064 0.061049 0.09407 -8.1064e-05 0.078178 0.088291 0.1131 0.18515 0.084921 -0.0060714 0.17377 -0.00062419 0.0010767 0.00042167 -0.00034527 0.0021616
0.48438 -0.0038391 -0.0021129 -0.0095273 -0.0014557 0 -0.0026983 -0.00050759 -0.001524 0.0055148 -0.0029866 0.0077021 0.073941 0.044821 0.04803 0.047671 0.086984 -0.0035514 0.08433 0.092031 0.11478 0.1915 0.082669 -0.0068802 0.16374 -0.00053739 0.0010999 0.0010532 1.8322e-06 -0.0069178
0.48828 -0.0041959 -0.0027472 -0.0098441 -0.0042693 0 -0.0041366 -0.0016727 -0.0012055 0.0039653 -0.0023505 0.014892 0.060349 0.0020744 0.04554 0.034169 0.074928 -0.0072288 0.088685 0.10039 0.13593 0.19757 0.083871 -0.0058445 0.14867 -0.00034172 0.0010551 0.0014058 0.00035126 -0.015177
0.49219 -0.0039468 -0.0022769 -0.008962 -0.0061743 0 -0.0053281 -0.0029687 -0.0013159 0.0018055 -0.0004806 0.017037 0.06501 0.022764 0.051692 0.066514 0.1071 -0.0095689 0.091111 0.10115 0.16913 0.21509 0.094395 -0.0042093 0.12687 -0.00020645 0.00085096 0.0011484 0.00041208 -0.016004
0.49609 -0.0033095 -0.0011858 -0.0065903 -0.0061187 0 -0.0057935 -0.0042408 -0.0015888 -0.00035291 0.0010797 0.012414 0.07957 0.044869 0.078023 0.066335 0.094157 -0.0092937 0.13509 0.11128 0.1396 0.20483 0.079818 -0.0039137 0.21396 -0.0002143 0.00055973 0.00043057 0.00014461 -0.0023862
0.5 -0.0026477 -0.00052782 -0.0032416 -0.004387 0 -0.0055441 -0.0053609 -0.0015307 -0.0022364 0.00081434 0.0032711 0.090079 0.040412 0.075355 0.12036 0.093398 -0.0061982 0.14344 0.11073 0.14336 0.21073 0.10308 -0.0054503 0.19895 -0.00027464 0.00038764 -0.00025517 -0.00027845 0.026297
0.50391 -0.0021548 -0.001034 -0.00012124 -0.0024268 0 -0.0050278 -0.0063626 -0.001023 -0.0040393 -0.0016065 -0.0053491 0.088729 0.043787 0.061926 0.11336 0.096279 -0.0013526 0.11552 0.11829 0.16026 0.23746 0.11312 -0.0072298 0.18857 -0.00018723 0.00049762 -0.00047988 -0.00066139 0.062477
0.50781 -0.0017051 -0.0024595 0.0017231 -0.0017716 0 -0.0047552 -0.0073828 -0.00059102 -0.00616 -0.0050655 -0.0092482 0.07704 0.06253 0.049785 0.041417 0.098118 0.0034941 0.083283 0.13026 0.17639 0.25957 0.096259 -0.0072114 0.2052 0.000181 0.00084805 -0.00020665 -0.00092268 0.095267
0.51172 -0.0010122 -0.0037536 0.0022502 -0.0027923 0 -0.0047608 -0.0083659 -0.00098392 -0.0087413 -0.0077673 -0.0082735 0.060349 0.066541 0.048426 0.07304 0.097528 0.0069575 0.15005 0.10494 0.1795 0.18761 0.088887 -0.005135 0.15115 0.00074865 0.0012035 0.00022236 -0.0010717 0.11723
0.51563 3.88e-05 -0.0039043 0.0023771 -0.004258 0 -0.0043443 -0.008835 -0.0024141 -0.011359 -0.0083943 -0.0062548 0.04185 0.057947 0.027208 0.059002 0.11996 0.0087823 0.15281 0.13506 0.20999 0.22208 0.11575 -0.0029594 0.19889 0.0012376 0.0013148 0.00040388 -0.0011006 0.12696
0.51953 0.0011975 -0.0027188 0.0029628 -0.004195 0 -0.0025269 -0.0080831 -0.0042022 -0.013073 -0.0068277 -0.007518 0.022675 0.064663 0.030062 0.063315 0.12071 0.0097386 0.18025 0.15485 0.22275 0.19734 0.11878 -0.0029272 0.22435 0.0013623 0.0011096 0.00020535 -0.00094303 0.12594
0.52344 0.0020019 -0.00088059 0.003792 -0.0015201 0 0.00091093 -0.0057456 -0.0052178 -0.012818 -0.0040425 -0.012887 0.0059794 0.069687 0.035138 0.074848 0.11349 0.010686 0.19804 0.14924 0.20506 0.15843 0.11197 -0.0051879 0.22968 0.0010457 0.00073157 -0.00016842 -0.00055596 0.11406
0.52734 0.0021726 0.00070583 0.0036591 0.0028425 0 0.004685 -0.0022482 -0.0047395 -0.0099204 -0.0013828 -0.018696 -0.0020424 0.054799 0.018175 0.075415 0.11658 0.011537 0.16724 0.11665 0.15999 0.17254 0.11811 -0.0074813 0.23401 0.00048073 0.00040783 -0.00040022 -2.9526e-05 0.088786
0.53125 0.0018967 0.0016566 0.0016093 0.0064214 0 0.0065124 0.0013692 -0.0029466 -0.0045048 0.00027057 -0.019763 0.0028016 0.05847 0.032806 0.084873 0.10503 0.011018 0.1821 0.12356 0.20728 0.22655 0.14326 -0.007342 0.25258 -1.9571e-05 0.00027465 -0.00034522 0.00041117 0.048658
0.53516 0.0017262 0.002305 -0.0018239 0.0070689 0 0.0048587 0.0041876 -0.00061576 0.0024071 0.00097853 -0.013771 0.016717 0.026969 0.061106 0.097318 0.10077 0.007575 0.14687 0.13914 0.21895 0.20048 0.14735 -0.004688 0.21596 -0.00025634 0.00031175 -0.00011511 0.00053976 -0.0032928
0.53906 0.002154 0.0032719 -0.0046746 0.0047925 0 0.00060773 0.0060516 0.001629 0.0092089 0.0016509 -0.0032068 0.028607 0.028738 0.064028 0.094842 0.10422 0.00078237 0.12901 0.1277 0.21347 0.19667 0.13532 -0.0021894 0.207 -0.00026444 0.00041639 8.5336e-05 0.00028879 -0.060308
0.54297 0.0032344 0.0048761 -0.0049874 0.0019308 0 -0.0030043 0.0074974 0.0037589 0.014379 0.0034288 0.0068136 0.028517 0.065951 0.042856 0.073838 0.105 -0.0078971 0.14841 0.09705 0.20296 0.21924 0.11852 -0.0029811 0.23351 -0.00022453 0.00051957 0.00017404 -0.00019883 -0.11631
0.54688 0.0045724 0.0068923 -0.0023724 0.0013471 0 -0.0025908 0.0090215 0.0060765 0.017199 0.0068461 0.012805 0.016304 0.08395 0.034822 0.041488 0.078129 -0.015756 0.19344 0.096895 0.20028 0.18886 0.11981 -0.0079108 0.24168 -0.00026948 0.00062657 0.00023056 -0.00066181 -0.16906
0.55078 0.0056634 0.0087458 0.0017549 0.0040517 0 0.0025946 0.01042 0.0085887 0.018056 0.011264 0.015445 0.0018414 0.078871 0.035909 0.063441 0.099582 -0.020525 0.18089 0.10924 0.1419 0.18755 0.11497 -0.014937 0.21613 -0.00037802 0.00075927 0.00033166 -0.00087419 -0.21822
0.55469 0.0062397 0.0098393 0.0054287 0.0082833 0 0.0096574 0.010881 0.010725 0.018021 0.015024 0.01822 -0.0038192 0.059962 0.047703 0.036459 0.1166 -0.021821 0.18027 0.10502 0.1299 0.19164 0.1097 -0.021129 0.19573 -0.00044876 0.00088035 0.00038567 -0.00075487 -0.26002
0.55859 0.0063048 0.0097171 0.0076554 0.010904 0 0.013952 0.0097623 0.011722 0.017922 0.016362 0.023618 0.0021465 0.048129 0.051962 0.027413 0.12397 -0.021166 0.1671 0.095284 0.14109 0.19614 0.10536 -0.025179 0.18164 -0.0004558 0.00088968 0.00018116 -0.00039117 -0.28447
0.5625 0.0058829 0.0080934 0.008813 0.0099361 0 0.012517 0.0072659 0.011286 0.017582 0.014538 0.030432 0.013319 0.05777 0.037471 0.08118 0.11964 -0.020538 0.12871 0.091315 0.15197 0.2037 0.10353 -0.027995 0.17624 -0.00050173 0.00070071 -0.00036394 3.6041e-06 -0.27921
0.56641 0.0048208 0.0049662 0.0097418 0.0060408 0 0.0062723 0.0043284 0.0098277 0.015943 0.010352 0.034551 0.021686 0.071764 0.031786 0.086854 0.09875 -0.020611 0.14173 0.095582 0.17692 0.25569 0.10975 -0.030961 0.20531 -0.00069626 0.00032292 -0.0010091 0.00017487 -0.23804
0.57031 0.0029272 0.00086155 0.010623 0.0016846 0 -0.0008255 0.0018306 0.0079993 0.01205 0.0056023 0.032357 0.025513 0.053418 0.044153 0.023785 0.10621 -0.020145 0.15483 0.094804 0.17618 0.18071 0.11882 -0.033831 0.21282 -0.00098764 -0.00012533 -0.0013025 -5.1081e-05 -0.16696
0.57422 0.00034787 -0.0030803 0.010805 -0.0011184 0 -0.0048882 -4.9865e-05 0.0060057 0.00614 0.0018464 0.023546 0.029325 0.040722 0.032574 -0.0036824 0.1201 -0.017043 0.16792 0.098744 0.15655 0.18633 0.12869 -0.034432 0.22635 -0.0011457 -0.00047915 -0.00096047 -0.00063769 -0.082207
0.57813 -0.0022393 -0.005504 0.0095951 -0.0023309 0 -0.0048046 -0.0016943 0.0034071 -0.00018546 -0.00055911 0.010979 0.036712 0.040094 0.016947 0.0030646 0.11842 -0.010204 0.17798 0.10696 0.14259 0.24659 0.13642 -0.03049 0.23829 -0.0009517 -0.00060783 -0.00018095 -0.0012909 -0.0013924
0.58203 -0.0039207 -0.00564 0.0070055 -0.0033035 0 -0.0024077 -0.0033153 -0.00032751 -0.0049647 -0.0023999 -0.001921 0.044452 0.044617 0.052581 -0.0089505 0.072991 -0.00064223 0.17977 0.11389 0.1746 0.21544 0.13784 -0.021755 0.22231 -0.00042689 -0.00046103 0.00044358 -0.0015852 0.06541
0.58594 -0.0041796 -0.0039286 0.0036042 -0.0048189 0 -0.00033685 -0.0045047 -0.0050373 -0.0072749 -0.0046639 -0.01356 0.04479 0.034786 0.034876 0.019479 0.13039 0.0090307 0.1894 0.11957 0.19002 0.20842 0.15061 -0.010451 0.27253 0.00013584 -7.7502e-05 0.00040318 -0.0012373 0.11812
0.58984 -0.003332 -0.0018634 -0.00023707 -0.0058987 0 0.00019869 -0.0046252 -0.0096467 -0.0078031 -0.0076142 -0.024178 0.033683 0.03797 0.024054 0.11648 0.14039 0.016298 0.16138 0.11559 0.18892 0.22667 0.14372 0.00022936 0.23596 0.00039835 0.00041814 -0.00025718 -0.00034568 0.16179
0.59375 -0.0023404 -0.0010279 -0.0046696 -0.0047455 0 -0.00022377 -0.0036648 -0.012795 -0.0080531 -0.010679 -0.033839 0.016095 0.046406 0.011231 0.13379 0.14067 0.020221 0.15092 0.12201 0.20402 0.23089 0.14683 0.0081103 0.2026 0.0002648 0.00082869 -0.0009163 0.00061868 0.19937
0.59766 -0.0021071 -0.0020129 -0.00976 -0.00098239 0 -0.00069786 -0.0025773 -0.0138 -0.0088892 -0.013116 -0.040783 0.0023653 0.048497 -0.0046393 0.022526 0.14955 0.021569 0.17788 0.14316 0.23982 0.20165 0.17005 0.012835 0.22235 -4.3491e-05 0.00094143 -0.00087908 0.0011135 0.22817
0.60156 -0.0028235 -0.0040704 -0.014639 0.0031289 0 -0.001418 -0.0025861 -0.013094 -0.0097538 -0.014661 -0.042035 -0.00098024 0.015425 0.0013921 0.0016723 0.12798 0.02165 0.16482 0.13824 0.21784 0.16729 0.16892 0.015186 0.24464 -0.00020492 0.0006452 6.0667e-06 0.0009069 0.24181
0.60547 -0.0039089 -0.005775 -0.017557 0.0040258 0 -0.0034572 -0.0040217 -0.011763 -0.0092867 -0.015443 -0.035873 0.0031318 0.035102 0.027979 0.035102 0.13405 0.020955 0.14765 0.13795 0.21217 0.20424 0.16208 0.015957 0.25384 -0.0001001 4.9358e-05 0.0011648 0.00023213 0.23498
0.60938 -0.0045564 -0.0061248 -0.01709 -0.00015329 0 -0.00715 -0.0058593 -0.010593 -0.0067487 -0.015334 -0.023808 0.0055635 0.03637 0.025528 0.040546 0.13815 0.018799 0.11793 0.13498 0.21963 0.21299 0.15455 0.015432 0.26114 9.555e-05 -0.00050914 0.0017424 -0.00041978 0.20673
0.61328 -0.0043851 -0.0051688 -0.013401 -0.0075538 0 -0.010915 -0.0065311 -0.009484 -0.0028807 -0.01357 -0.010111 -0.00066554 0.029988 0.0067246 0.017897 0.12722 0.014195 0.094284 0.13893 0.2324 0.20385 0.14551 0.013618 0.26648 0.0001187 -0.00063685 0.0013155 -0.00069389 0.16042
0.61719 -0.0036477 -0.0037196 -0.0082071 -0.013568 0 -0.012007 -0.0053326 -0.0076931 0.00063146 -0.0093123 0.00089447 -0.015224 0.048626 0.0026598 -0.008939 0.093656 0.007144 0.10323 0.16237 0.23911 0.21585 0.13332 0.010611 0.26617 -8.7374e-05 -0.00015778 0.00025644 -0.00061612 0.10174
0.62109 -0.0028875 -0.0025346 -0.0033635 -0.014191 0 -0.0087781 -0.0030888 -0.0046297 0.0025618 -0.0027729 0.0075478 -0.032562 0.078897 0.021088 0.024472 0.11157 -0.0008529 0.11249 0.12978 0.20434 0.21091 0.13916 0.0066394 0.22719 -0.00029649 0.00070735 -0.00057258 -0.00049483 0.037204
0.625 -0.0024247 -0.0017665 0.00055291 -0.0090364 0 -0.002424 -0.0014024 -0.0004753 0.0030473 0.004206 0.011393 -0.04744 0.050574 0.0093914 0.029139 0.11274 -0.0075184 0.12678 0.11032 0.17658 0.1917 0.12596 0.0019689 0.23113 -0.00022956 0.0014279 -0.00053568 -0.00059949 -0.025935
0.62891 -0.0021457 -0.001126 0.0042149 -0.0015181 0 0.0034886 -0.001176 0.0038623 0.0031315 0.0089328 0.015224 -0.057519 0.02628 0.0057619 0.036946 0.10876 -0.011215 0.10392 0.10346 0.17696 0.18626 0.10986 -0.0029832 0.23319 0.00013699 0.0015013 0.00026453 -0.00092396 -0.079375
0.63281 -0.0017229 -0.00045746 0.0081422 0.0038658 0 0.0055006 -0.0018266 0.0073227 0.0034598 0.0096227 0.020349 -0.061642 0.030045 0.018744 0.045833 0.10153 -0.011916 0.048938 0.10408 0.2018 0.19459 0.10276 -0.0074308 0.21334 0.00050603 0.00081752 0.0011058 -0.0012323 -0.11458
0.63672 -0.00098209 -4.1301e-05 0.01152 0.0048066 0 0.0027779 -0.0019525 0.0092485 0.003501 0.0067488 0.025248 -0.058383 0.037233 0.013165 -0.0046527 0.077629 -0.010986 0.0474 0.096573 0.205 0.17032 0.11707 -0.010359 0.17969 0.00052637 -0.00022976 0.0012703 -0.001299 -0.12517
0.64063 -5.8451e-05 -0.00027387 0.012663 0.0024055 0 -0.002323 -0.00078825 0.0095167 0.0021377 0.0028063 0.026559 -0.048713 0.051882 -0.033255 0.009643 0.071138 -0.0099836 0.054102 0.10806 0.18354 0.12405 0.094413 -0.011164 0.18928 0.00014495 -0.00099261 0.00062672 -0.0010867 -0.10981
0.64453 0.00075369 -0.0010746 0.010754 -0.00033503 0 -0.0059966 0.00098755 0.0083113 -0.00094781 0.00058032 0.021538 -0.039941 0.072721 -0.065493 0.0077856 0.080181 -0.0094519 0.057842 0.087584 0.13457 0.13609 0.10024 -0.01024 0.20462 -0.00030343 -0.0010145 -0.00030299 -0.00070557 -0.073844
0.64844 0.0012461 -0.0017036 0.0069822 -0.0011282 0 -0.0056098 0.0018926 0.0059032 -0.0045379 0.0012463 0.010218 -0.044022 0.071175 -0.075862 -0.00017545 0.08089 -0.0086499 0.071886 0.068166 0.11103 0.16879 0.11388 -0.0087814 0.21838 -0.00037567 -0.00034574 -0.0008014 -0.0002522 -0.028391
0.65234 0.0013944 -0.0012883 0.0036605 0.0001312 0 -0.0012953 0.0011075 0.002677 -0.0066585 0.0037355 -0.0041323 -0.068179 0.024345 -0.06413 0.0040921 0.05353 -0.0063878 0.10369 0.086563 0.16036 0.17248 0.10709 -0.0078383 0.22667 7.8359e-05 0.0005057 -0.00051331 0.00025893 0.013193
0.65625 0.0012813 0.0003726 0.0020405 0.0019674 0 0.0044049 -0.00065606 -0.00071957 -0.006231 0.0057336 -0.016508 -0.10547 0.020859 -0.030928 -0.019134 0.070253 -0.0022621 0.051068 0.071908 0.16387 0.17891 0.11676 -0.0075057 0.22067 0.00076364 0.00094907 0.00034617 0.00078984 0.040313
0.66016 0.0010061 0.0025059 0.0010744 0.0030147 0 0.0083188 -0.0017199 -0.0034081 -0.0040266 0.0054147 -0.022723 -0.13624 0.025767 -0.030782 -0.028628 0.051105 0.0027282 0.037023 0.069953 0.134 0.18311 0.13271 -0.0071335 0.19831 0.0011793 0.00072535 0.0012349 0.0011526 0.049166
0.66406 0.00069735 0.0039195 -0.0014078 0.0031186 0 0.0085403 -0.00089684 -0.0046218 -0.001957 0.0026058 -0.021604 -0.14244 0.027398 -0.041577 -0.0061649 0.054316 0.0066986 0.032422 0.077091 0.12354 0.18424 0.14085 -0.0063573 0.17693 0.0010328 5.8763e-05 0.0017046 0.0010714 0.043449
0.66797 0.0005571 0.0039713 -0.0061133 0.0030438 0 0.0053464 0.0015153 -0.004141 -0.0013201 -0.0012857 -0.015544 -0.12348 0.02577 -0.042058 0.021229 0.071904 0.0081392 0.04399 0.077885 0.13215 0.17429 0.13477 -0.0057886 0.1636 0.00046297 -0.00054454 0.0016464 0.00043995 0.030966
0.67188 0.00079147 0.0030886 -0.010934 0.0033894 0 0.00079547 0.0040607 -0.0024604 -0.0016531 -0.004263 -0.008951 -0.098043 0.031599 -0.00066692 -0.028953 0.03124 0.0069292 0.11453 0.038061 0.11075 0.1346 0.1118 -0.0064816 0.15965 -0.00010455 -0.00067156 0.0012375 -0.00047414 0.018102
0.67578 0.0014295 0.0023615 -0.012425 0.0038958 0 -0.002607 0.0053729 -0.00051474 -0.0012824 -0.0048491 -0.0053861 -0.08854 0.060322 -0.026047 0.0080735 0.046932 0.0043069 0.062852 0.06157 0.11553 0.16513 0.11697 -0.0086421 0.1709 -0.0003152 -0.0002635 0.00073011 -0.0011404 0.0058931
0.67969 0.0022258 0.0025762 -0.00891 0.0037388 0 -0.0033763 0.0051643 0.00086454 0.00095656 -0.0027234 -0.0051809 -0.10143 0.038293 -0.020638 0.010537 0.071497 0.001829 0.043268 0.051689 0.1284 0.16618 0.10415 -0.011026 0.16227 -0.00014029 0.00040472 0.00029862 -0.0011677 -0.009464
0.68359 0.0028199 0.0035616 -0.0022024 0.0024155 0 -0.0017958 0.0041679 0.0014071 0.0044793 0.0012381 -0.0052869 -0.12214 0.0062205 -0.017856 -0.032007 0.069778 0.00017303 0.042217 0.041642 0.13471 0.14953 0.080709 -0.011893 0.14038 0.00015534 0.00096208 1.5826e-05 -0.00065757 -0.032258
0.6875 0.00306 0.0044181 0.0038338 0.00037789 0 0.00053388 0.0032965 0.0015119 0.0073795 0.005383 -0.0017235 -0.12996 0.0028143 -0.045428 -0.097769 0.029487 -0.0012382 0.044185 0.057786 0.12552 0.13529 0.062047 -0.010728 0.11548 0.00025227 0.0011861 -0.00011404 -0.00015078 -0.062745
0.69141 0.0031686 0.0043727 0.0066253 -0.0010852 0 0.0020597 0.0029295 0.0019833 0.0081255 0.0080174 0.0069986 -0.11884 0.024598 -0.059601 -0.020439 0.055907 -0.0034948 0.087031 0.046623 0.11856 0.15308 0.094307 -0.008936 0.10347 2.8473e-08 0.0010851 -0.00014562 -0.00016339 -0.096176
0.69531 0.0035189 0.0034421 0.0069233 -0.00059858 0 0.002523 0.0029129 0.0035522 0.0069411 0.0082408 0.018118 -0.10358 0.026635 -0.069652 -0.037019 0.052598 -0.0069989 0.058201 0.032947 0.10754 0.1257 0.087293 -0.0086171 0.13472 -0.0005199 0.00081112 -0.00018698 -0.00070487 -0.12577
0.69922 0.0041715 0.0023139 0.0075593 0.0023939 0 0.0030023 0.0030327 0.0063912 0.0056106 0.0064708 0.026144 -0.10513 0.019029 -0.058634 -0.026485 0.056793 -0.010874 0.037531 0.020135 0.10242 0.12403 0.072098 -0.010461 0.13546 -0.0010709 0.00052193 -0.00033537 -0.0012326 -0.14651
0.70313 0.00462 0.0016193 0.010167 0.0070386 0 0.0045988 0.0033026 0.0098239 0.00592 0.0042097 0.026734 -0.12925 0.0094418 -0.046837 -0.00055799 0.066582 -0.013543 0.036519 0.0096346 0.10017 0.13797 0.061865 -0.012878 0.11905 -0.0013824 0.00030591 -0.00057095 -0.0011221 -0.15621
0.70703 0.0040755 0.0013442 0.013144 0.011136 0 0.0069007 0.0037626 0.012415 0.0081533 0.0030244 0.019979 -0.15998 0.0070042 -0.079646 -0.040787 0.059925 -0.014019 0.035989 0.0023099 0.090221 0.11352 0.065078 -0.013374 0.14689 -0.0012658 0.00018447 -0.00072542 -0.00025361 -0.1536
0.71094 0.0021313 0.00094736 0.012933 0.012035 0 0.0078097 0.0041347 0.012542 0.010911 0.00339 0.01038 -0.17433 0.032334 -0.06995 0.091707 0.066039 -0.01276 -0.012794 0.0056968 0.077034 0.083252 0.050365 -0.010937 0.12237 -0.00072464 0.00013443 -0.00061187 0.00081752 -0.13644
0.71484 -0.00074917 3.562e-05 0.0074448 0.0081637 0 0.0052398 0.0038634 0.0092886 0.012268 0.004328 0.0033966 -0.16386 0.027602 -0.059581 0.029708 0.060373 -0.011284 0.029648 0.022848 0.090614 0.12634 0.035288 -0.0071402 0.1148 -1.9906e-05 9.1011e-05 -0.00023552 0.0012891 -0.10265
0.71875 -0.0033884 -0.00111 -0.0016495 0.00042326 0 -0.00061622 0.0026051 0.0031998 0.011166 0.0042279 0.0012538 -0.14168 0.016927 -0.029481 -0.044526 0.053508 -0.010777 0.051133 0.032482 0.11521 0.13436 0.021484 -0.0048051 0.1259 0.00041277 -4.3441e-05 0.00012453 0.00078486 -0.054128
0.72266 -0.0046301 -0.0017053 -0.0099498 -0.0076625 0 -0.0066286 0.00066541 -0.003682 0.0079303 0.0022235 0.0014185 -0.12831 0.014191 0.012065 -0.010105 0.050934 -0.01088 0.013201 0.024489 0.13223 0.073084 0.015402 -0.0054777 0.14165 0.00023601 -0.00034345 9.5599e-05 -0.00031215 0.00091127
0.72656 -0.0040845 -0.0011841 -0.01372 -0.011652 0 -0.0087108 -0.0011332 -0.008727 0.0037402 -0.0010629 -0.00098354 -0.1315 0.0036182 -0.036949 0.10281 0.043102 -0.0097705 0.101 0.018183 0.10621 0.12988 0.044534 -0.008111 0.09473 -0.00047344 -0.0007769 -0.00045832 -0.0011621 0.050328
0.73047 -0.0023076 0.00022733 -0.012552 -0.0090174 0 -0.0051042 -0.0021051 -0.010149 -0.00025737 -0.0040762 -0.0087539 -0.14037 0.012244 -0.065735 0.011302 0.046073 -0.0056311 0.11226 0.050924 0.10438 0.14909 0.055559 -0.010152 0.16304 -0.0011534 -0.001179 -0.0012491 -0.0011546 0.084286
0.73438 -0.00032623 0.0016429 -0.0090622 -0.0011913 0 0.0018227 -0.00228 -0.0080517 -0.0034517 -0.005663 -0.019817 -0.13931 0.019354 -0.05353 0.016591 0.047268 0.0016433 0.091979 0.054664 0.11754 0.1561 0.040471 -0.0098952 0.19451 -0.0010963 -0.001344 -0.0017246 -0.00039636 0.10045
0.73828 0.0010518 0.0022386 -0.0062203 0.0069438 0 0.0070609 -0.0023607 -0.004322 -0.0057531 -0.0059235 -0.028344 -0.12616 0.014509 -0.023113 0.08067 0.050975 0.009922 0.066003 0.042221 0.13834 0.1542 0.016835 -0.0078234 0.17837 -1.6935e-05 -0.0011841 -0.0014784 0.00040167 0.10384
0.74219 0.0015988 0.0018895 -0.0049253 0.01015 0 0.0067676 -0.0031021 -0.0013767 -0.0074054 -0.0057785 -0.028977 -0.11507 -0.0089455 -0.013405 0.070382 0.066413 0.016051 0.060814 0.049638 0.15675 0.14323 0.012766 -0.0057945 0.1444 0.0016112 -0.00081315 -0.00056884 0.00052554 0.10162
0.74609 0.0015267 0.0011502 -0.0038493 0.0064503 0 0.0012939 -0.0046771 -0.00060156 -0.0088637 -0.0057273 -0.020866 -0.12079 0.023661 -0.035808 0.1033 0.0953 0.017935 0.13762 0.043565 0.10668 0.1759 0.058347 -0.0050864 0.17781 0.0028026 -0.00046265 0.00052915 -0.00016612 0.097585
0.75 0.0011221 0.00065032 -0.0012517 -0.001459 0 -0.0051453 -0.0065465 -0.0015703 -0.010602 -0.0051071 -0.0084271 -0.14107 0.0079875 -0.044239 0.12061 0.06975 0.015891 0.13653 0.061665 0.094018 0.14748 0.058636 -0.0053139 0.18225 0.0027717 -0.00028975 0.0012968 -0.0011572 0.090646
0.75391 0.00054213 0.00051644 0.0032072 -0.0081835 0 -0.0079158 -0.0078505 -0.0025557 -0.012671 -0.0027131 0.0017388 -0.15663 0.00060072 -0.046248 0.10974 0.058065 0.012197 0.093723 0.059212 0.10425 0.13204 0.059119 -0.0051583 0.17069 0.0015583 -0.00025613 0.0015408 -0.0017154 0.077657
0.75781 -0.00011413 0.00036064 0.0082079 -0.0095456 0 -0.0056181 -0.0079219 -0.0018914 -0.014251 0.0017281 0.0054118 -0.14977 0.015816 -0.050145 0.061659 0.076509 0.0092228 0.049605 0.032483 0.11926 0.14856 0.067004 -0.0039617 0.15572 3.1453e-05 -0.00020029 0.0014505 -0.0014658 0.056913
0.76172 -0.00066996 -0.00020929 0.011904 -0.0054355 0 -0.00091484 -0.0065605 0.00083776 -0.013792 0.0066918 0.0034558 -0.12326 0.0033841 -0.070712 -0.034605 0.061168 0.0076259 0.076198 0.046339 0.10404 0.13217 0.026566 -0.0024805 0.15654 -0.00076348 -3.4992e-05 0.0013343 -0.00063202 0.029124
0.76563 -0.00091064 -0.0011065 0.013135 0.00053991 0 0.0020101 -0.0040426 0.0045875 -0.0099986 0.0096165 0.00076368 -0.099848 -0.012747 -0.067077 0.057869 0.030067 0.0060593 0.034264 0.037345 0.092468 0.11302 0.051575 -0.0021156 0.13588 -0.00038883 0.00013697 0.0013112 0.00021157 -0.003875
0.76953 -0.00078264 -0.0017901 0.01179 0.0041531 0 0.0010346 -0.0010298 0.0076499 -0.0030621 0.0088293 0.0023256 -0.10197 -0.016915 -0.06012 0.084741 0.022814 0.0025818 0.030873 0.028742 0.10119 0.14609 0.070797 -0.0035322 0.14459 0.00070833 0.00012572 0.001248 0.00062248 -0.039873
0.77344 -0.00050282 -0.001747 0.0084807 0.0037872 0 -0.0023371 0.00158 0.008774 0.0049589 0.005018 0.0093229 -0.13111 -0.012508 -0.061471 0.053385 0.035135 -0.0034096 0.04023 0.030529 0.10819 0.16754 0.068997 -0.0060784 0.16406 0.0016229 -0.00011461 0.00096596 0.00059107 -0.075074
0.77734 -0.00039426 -0.00093547 0.0041969 0.0012512 0 -0.0045715 0.0029774 0.0078176 0.011218 0.00090591 0.01807 -0.16672 -0.0053698 -0.075928 0.010693 0.053927 -0.010327 0.020478 0.046702 0.090106 0.10971 0.043582 -0.0084464 0.16635 0.0017209 -0.00037409 0.00047906 0.00043752 -0.10292
0.78125 -0.00056595 0.00022588 0.00012725 -0.00023981 0 -0.0032737 0.0029292 0.0056076 0.013951 -0.00071553 0.022571 -0.18515 0.01096 -0.036158 -0.018749 0.05103 -0.015347 -0.0060074 0.029895 0.090315 0.10712 0.045412 -0.0097627 0.15233 0.0010543 -0.00034765 1.2994e-05 0.00044151 -0.11596
0.78516 -0.00075896 0.0012569 -0.0026912 0.0010001 0 0.00082422 0.002081 0.0032711 0.013634 0.00095118 0.018892 -0.1798 -0.0085367 -0.047039 -0.045755 0.03099 -0.016446 0.013385 0.011058 0.082386 0.1148 0.029995 -0.010055 0.155 0.00017424 5.59e-05 -0.00020711 0.00055789 -0.11067
0.78906 -0.00055356 0.0019655 -0.0040068 0.0037865 0 0.0045731 0.0016359 0.0015694 0.012362 0.004176 0.0082225 -0.16359 -0.026366 -0.069934 -0.06846 0.03009 -0.013896 0.039512 -0.0033669 0.069938 0.13408 0.03039 -0.0098855 0.16433 -0.00039585 0.00056581 -0.00017639 0.000475 -0.090938
0.79297 0.00022276 0.0024242 -0.0046645 0.0053103 0 0.0049964 0.0024227 0.00061334 0.011905 0.0060576 -0.0036419 -0.1535 -0.022761 -0.078141 -0.05567 0.045847 -0.010036 0.061556 -0.0075204 0.063159 0.14544 0.040282 -0.0097761 0.1713 -0.00052596 0.00075233 -0.00011257 -4.281e-05 -0.066025
0.79688 0.00127 0.0026879 -0.0059114 0.0037358 0 0.0015623 0.0040361 8.9252e-06 0.012095 0.0046556 -0.010151 -0.15416 0.015626 -0.042078 0.068504 0.037283 -0.0074582 0.090003 0.0070098 0.083976 0.098903 0.012241 -0.010021 0.16298 -0.00041635 0.00043077 -0.00024104 -0.00084803 -0.043648
0.80078 0.0020115 0.0026378 -0.0079806 -0.00013146 0 -0.0035349 0.0049037 -0.00075278 0.010989 0.00030132 -0.0085126 -0.15678 -0.01015 -0.092772 0.036679 0.031212 -0.0070225 0.037192 0.019681 0.080246 0.1111 0.039465 -0.010776 0.12637 -0.00028148 -0.00011425 -0.00057803 -0.0014415 -0.02422
0.80469 0.00206 0.0021484 -0.0093054 -0.0034793 0 -0.0070521 0.0034626 -0.0019002 0.006712 -0.0047497 -0.0015983 -0.15208 -0.0068973 -0.067744 0.031322 0.016482 -0.0072356 0.053671 0.010694 0.079018 0.10635 0.021528 -0.011984 0.12367 -0.00015206 -0.0003346 -0.00092026 -0.0013593 -0.0020388
0.80859 0.0015395 0.0013602 -0.0074949 -0.0038231 0 -0.0069342 -0.0004041 -0.0031759 -0.00062499 -0.0078954 0.0042137 -0.1418 -0.0082691 -0.037692 0.012598 0.02523 -0.0054913 0.072127 0.0064703 0.07532 0.099732 0.014406 -0.013109 0.13277 3.6957e-05 9.5835e-05 -0.0010375 -0.00060641 0.027236
0.8125 0.00096965 0.00067428 -0.0015704 -0.0010653 0 -0.003572 -0.0049376 -0.0039434 -0.0086081 -0.0078156 0.0037276 -0.13619 -0.040165 -0.063725 -0.03793 0.071858 -0.000238 0.038946 0.025144 0.067376 0.10356 0.060161 -0.013185 0.13275 0.00024762 0.00095738 -0.00086924 0.00025091 0.059938
0.81641 0.00081024 0.0003894 0.0065425 0.0023998 0 0.00058533 -0.0076209 -0.0035957 -0.014124 -0.0051309 -0.0033011 -0.14143 -0.036339 -0.067813 0.082096 0.054264 0.0075795 0.061092 0.02152 0.086143 0.077214 0.065918 -0.011505 0.14306 0.00030995 0.0016424 -0.00054002 0.00047384 0.085491
0.82031 0.0010711 0.00034713 0.012934 0.0035935 0 0.0026705 -0.0070544 -0.0020513 -0.015529 -0.00183 -0.012105 -0.15178 -0.02265 -0.022158 0.009503 0.032707 0.014905 0.048738 0.013262 0.10828 0.097914 0.072655 -0.0084612 0.12721 0.00011726 0.0016693 -0.0002029 -0.00024897 0.094711
0.82422 0.0013251 2.7605e-05 0.014572 0.0013372 0 0.0012629 -0.0040444 2.6502e-05 -0.013583 5.9683e-05 -0.016525 -0.15572 -0.016142 -0.028534 0.0090722 0.023131 0.018512 0.054008 0.016083 0.11258 0.10472 0.077802 -0.0055586 0.13471 -0.00018735 0.0010817 0.00010673 -0.0014774 0.087351
0.82813 0.0011034 -0.00089645 0.011671 -0.0027635 0 -0.0026111 -0.00093627 0.0015531 -0.010468 -0.00026288 -0.013501 -0.14898 -0.022511 -0.070324 0.052379 0.032263 0.017092 0.066337 0.022673 0.095024 0.087048 0.068409 -0.0042993 0.15658 -0.00028519 0.00036191 0.00045237 -0.0022853 0.071192
0.83203 0.00032057 -0.0020665 0.0073895 -0.005494 0 -0.0060022 0.00030368 0.0017646 -0.0078362 -0.0018979 -0.005049 -0.13955 -0.042989 -0.062302 -0.052336 0.063546 0.011971 0.038767 0.011093 0.060123 0.05772 0.022315 -0.0048616 0.14981 1.0816e-05 -4.3466e-05 0.00084451 -0.0019637 0.053298
0.83594 -0.00063232 -0.0025654 0.0050585 -0.0044607 0 -0.0059246 -0.00034074 0.00084857 -0.0055978 -0.0028586 0.0035776 -0.13879 -0.04131 -0.068637 -0.096566 0.046661 0.0060198 0.046032 0.050075 0.10353 0.12604 0.059086 -0.0059367 0.12652 0.00051963 -0.00011305 0.0011367 -0.00061971 0.032323
0.83984 -0.0011887 -0.0016666 0.0054226 7.0184e-05 0 -0.0015231 -0.0010381 -9.8722e-05 -0.0023868 -0.0014571 0.0078836 -0.14832 -0.030568 -0.081241 -0.090037 0.047934 0.0016078 0.084197 0.036217 0.11297 0.11658 0.041056 -0.0060545 0.10484 0.00079488 -0.00017242 0.0011072 0.0008359 0.00034938
0.84375 -0.0010347 0.00043696 0.0063465 0.0053069 0 0.0049884 0.00020653 0.00013114 0.002815 0.0023947 0.0071368 -0.15785 -0.013716 -0.0703 -0.051301 0.046585 -0.00087765 0.078086 0.011316 0.11284 0.11071 0.027047 -0.0051599 0.11973 0.00050536 -0.00044845 0.00066914 0.0013566 -0.046599
0.84766 -0.00031471 0.0026318 0.0051004 0.0079264 0 0.0095249 0.0037172 0.001877 0.009373 0.0069073 0.0042994 -0.15694 -6.892e-06 -0.034117 -0.015493 0.031066 -0.0029124 0.014919 0.0035411 0.11176 0.13724 0.047846 -0.0047986 0.16873 -0.00025737 -0.00074513 7.5594e-06 0.00058159 -0.099555
0.85156 0.00052669 0.0036906 0.00098457 0.0064287 0 0.0088793 0.0077058 0.0042555 0.015116 0.0095042 0.0033408 -0.14783 -0.025658 -0.062248 -0.090027 0.018956 -0.0063119 0.081783 0.0011095 0.058902 0.048303 0.04666 -0.0066018 0.1268 -0.0010419 -0.00061586 -0.00050775 -0.00084931 -0.13903
0.85547 0.0011017 0.0032096 -0.0040814 0.0021088 0 0.0031171 0.0095798 0.0057962 0.017733 0.0086265 0.0062476 -0.14444 -0.051659 -0.069791 -0.08862 0.034181 -0.011512 0.055748 -0.0081228 0.039344 0.082669 0.034958 -0.010545 0.092899 -0.001416 0.00011423 -0.00058103 -0.0017691 -0.14839
0.85938 0.0013363 0.0018542 -0.0072958 -0.0020228 0 -0.0042633 0.007909 0.0055939 0.016295 0.0049453 0.01189 -0.1572 -0.051784 -0.074779 -0.096564 0.039289 -0.016958 0.02422 -0.0096413 0.038351 0.11487 0.039007 -0.014787 0.099026 -0.0013061 0.0010275 -0.00020527 -0.0013914 -0.127
0.86328 0.001442 0.00071602 -0.0071916 -0.0034825 0 -0.0086818 0.0034705 0.0040263 0.011734 0.00099229 0.017176 -0.17996 -0.0396 -0.067408 -0.094909 0.035306 -0.020045 0.011026 -0.004989 0.049485 0.12008 0.046536 -0.017316 0.12977 -0.00099084 0.0013956 0.00034846 6.6319e-05 -0.091042
0.86719 0.0016677 0.00039385 -0.0043319 -0.0019909 0 -0.0076408 -0.0013981 0.0024082 0.0060273 -0.00060286 0.019243 -0.19405 -0.041741 -0.031988 -0.036121 0.033907 -0.018911 0.02525 -0.00069271 0.065543 0.099427 0.032861 -0.017739 0.15068 -0.00078374 0.00086604 0.00075048 0.0015473 -0.060808
0.87109 0.0020577 0.00063112 -0.00024149 0.00062904 0 -0.0023144 -0.0045269 0.0018594 0.00085042 0.0010326 0.017043 -0.18716 -0.019857 -0.087725 -0.039881 0.0031303 -0.013749 0.072738 0.0066499 0.027853 0.073782 0.015953 -0.017353 0.070352 -0.00073549 -0.0001036 0.00084516 0.001976 -0.045234
0.875 0.0024062 0.0007729 0.0039759 0.0021168 0 0.003573 -0.005321 0.0023573 -0.0032692 0.0044703 0.01154 -0.1676 0.0023371 -0.098104 -0.074711 0.0090856 -0.0066993 0.041253 0.013277 0.044168 0.078944 -0.0021781 -0.017439 0.076595 -0.00064057 -0.00055342 0.00070466 0.0010783 -0.036933
0.87891 0.0024156 0.00051323 0.0079288 0.0015876 0 0.0065488 -0.004819 0.0027998 -0.0067693 0.0071053 0.0047983 -0.15781 0.0051284 -0.077221 -0.095197 0.040983 -0.0004048 0.010666 0.0028585 0.071063 0.10318 0.01409 -0.017625 0.10601 -0.00031459 0.00012627 0.00048529 -0.00044161 -0.021288
0.88281 0.0019037 0.00016706 0.011226 6.1894e-05 0 0.0056168 -0.0045263 0.0020213 -0.010175 0.0069974 -0.0012255 -0.17167 -0.0080136 -0.048127 -0.080127 0.074569 0.0037056 0.0089155 -0.018304 0.08456 0.12447 0.059937 -0.016153 0.1228 0.00015861 0.0015575 0.00024783 -0.0014773 0.0092956
0.88672 0.00089928 0.00022971 0.012989 -0.00061056 0 0.0023437 -0.0050847 -0.00013913 -0.013327 0.0040162 -0.0055439 -0.1984 0.010271 -0.063575 -0.037729 0.046223 0.006129 -0.013726 0.0010892 0.081502 0.088328 0.054853 -0.011859 0.12021 0.00046563 0.0025821 -7.8285e-05 -0.0013591 0.048743
0.89063 -0.00041379 0.00073085 0.012385 0.00055061 0 -0.00085827 -0.0058554 -0.0026686 -0.015322 -0.00040785 -0.0083562 -0.21049 0.011321 -0.050724 0.037229 0.045662 0.0084786 0.047268 0.024453 0.11304 0.084236 0.044559 -0.0057836 0.12006 0.00034797 0.0021982 -0.00055854 -0.00028915 0.083087
0.89453 -0.0018021 0.0010959 0.0095812 0.0027549 0 -0.0025583 -0.0056431 -0.0042618 -0.015129 -0.0044467 -0.010591 -0.19005 0.0015221 -0.063674 0.046122 0.050487 0.011789 0.035911 0.024938 0.090909 0.10719 0.046795 -0.00062925 0.13572 -0.00014767 0.00042642 -0.0010936 0.00091916 0.10196
0.89844 -0.0030249 0.00069578 0.0058876 0.0040429 0 -0.0028116 -0.0038406 -0.0044608 -0.01235 -0.0068952 -0.012993 -0.14802 -0.0085465 -0.072086 0.030748 0.059761 0.015301 0.020006 0.01289 0.05903 0.12306 0.046619 0.0015336 0.11973 -0.00069058 -0.0016637 -0.001417 0.0015172 0.10481
0.90234 -0.0038042 -0.00045738 0.0027367 0.0028745 0 -0.0023395 -0.00098802 -0.0040266 -0.007515 -0.0074128 -0.015295 -0.11667 -0.0082785 -0.038189 0.053024 0.075111 0.016782 0.087216 0.0050295 0.074648 0.10002 0.027853 0.0010051 0.034247 -0.00093148 -0.0028004 -0.0012848 0.0013343 0.097156
0.90625 -0.0038284 -0.0015884 0.00052245 -0.00055492 0 -0.0015242 0.0016905 -0.0041894 -0.0017615 -0.0062044 -0.016133 -0.12098 -0.0043689 -0.01817 0.10575 0.093402 0.014235 0.075064 0.0096186 0.060213 0.12095 0.035303 -0.00013357 0.11162 -0.00076894 -0.0024944 -0.00070175 0.00075394 0.082382
0.91016 -0.0028837 -0.0017816 -0.0014099 -0.0042686 0 -0.00023772 0.003304 -0.0054252 0.0037983 -0.0037458 -0.013971 -0.15561 -0.0021091 -0.032765 0.077854 0.088933 0.0077034 0.057032 0.0053169 0.082229 0.082421 0.027867 -0.00032873 0.11471 -0.00039802 -0.0013217 2.9323e-05 0.00026408 0.058046
0.91406 -0.0010662 -0.0007855 -0.0035911 -0.0057649 0 0.0015407 0.003944 -0.006843 0.0085104 -0.00080378 -0.0084272 -0.18958 -0.0098062 -0.053273 0.020325 0.075308 -0.00036476 0.075692 0.0055509 0.097581 0.076216 0.022371 -0.00017618 0.092014 -0.00013182 -0.00031629 0.00050572 2.4512e-05 0.020422
0.91797 0.0011162 0.0007518 -0.0054178 -0.0036961 0 0.0031867 0.0044012 -0.0067678 0.012149 0.0015785 -0.00088613 -0.19442 -0.021439 -0.071149 -0.033923 0.059779 -0.006645 0.11236 0.011947 0.092294 0.11175 0.017952 -0.0016598 0.08537 -0.00016609 -6.7947e-05 0.00052165 -0.00018279 -0.028055
0.92188 0.0029109 0.0018304 -0.0055597 0.0011545 0 0.0036726 0.0052396 -0.0040945 0.014574 0.0025207 0.0063033 -0.16923 -0.013279 -0.093421 -0.052035 0.047203 -0.0092832 0.076534 0.015172 0.073997 0.12084 -0.0045048 -0.0058053 0.15288 -0.00046041 -0.00032948 0.00021487 -0.00063453 -0.07658
0.92578 0.0037154 0.001912 -0.0034668 0.0062268 0 0.0024102 0.0061018 0.00067137 0.01546 0.0020051 0.011498 -0.13975 -0.0093756 -0.018272 0.00080762 0.050171 -0.0091798 0.036493 0.014382 0.069143 0.14343 0.0074493 -0.011222 0.15864 -0.00078369 -0.00041117 -6.6333e-05 -0.0013162 -0.11176
0.92969 0.0034324 0.0012609 -0.00030993 0.0086573 0 -0.00010939 0.0059136 0.0055377 0.014383 0.001148 0.014837 -0.13327 -0.0043668 -0.013352 0.048307 0.055448 -0.0090744 0.023918 -0.0091003 0.068712 0.15717 0.013221 -0.015109 0.1304 -0.00086078 8.9096e-05 -6.2953e-05 -0.0018739 -0.12615
0.93359 0.0025036 0.00055534 0.001867 0.0069849 0 -0.002492 0.0038425 0.00826 0.011174 0.0015289 0.017656 -0.15399 -0.0040939 -0.062195 0.072775 0.064824 -0.011068 0.017584 -0.038475 0.064781 0.149 0.010403 -0.015748 0.1039 -0.00053558 0.00092465 0.00019022 -0.0019014 -0.12167
0.9375 0.0015728 0.00020187 0.0021118 0.0020575 0 -0.0033144 0.00016129 0.007787 0.0062415 0.0039051 0.020675 -0.18136 -0.01026 -0.12371 0.065999 0.074347 -0.014608 -6.8957e-05 -0.053249 0.053431 0.11499 -0.00059186 -0.013991 0.10517 0.00011212 0.0014979 0.00043226 -0.001293 -0.10534
0.94141 0.0010306 2.0749e-05 0.0016203 -0.0034386 0 -0.0020365 -0.0037617 0.0048904 0.00056242 0.0073443 0.022688 -0.19114 0.0061413 -0.088646 0.041718 0.034267 -0.016697 -0.0001524 -0.020106 0.054092 0.097381 -0.022685 -0.012268 0.10244 0.00075509 0.0014657 0.000444 -0.00034684 -0.082176
0.94531 0.00079424 -0.00044568 0.0026042 -0.0065784 0 0.00064656 -0.0063629 0.0015804 -0.0046536 0.0096235 0.021147 -0.17778 -0.012467 -0.051689 0.071921 0.054122 -0.014293 0.01916 -0.012251 0.071275 0.12473 -0.022781 -0.012164 0.10475 0.00096461 0.001049 0.00025898 0.00046336 -0.052255
0.94922 0.00047605 -0.0013657 0.0059071 -0.0059431 0 0.0031633 -0.0069115 -0.0002335 -0.0084154 0.0087327 0.014353 -0.15728 -0.020338 -0.046771 0.077544 0.06432 -0.0069663 0.017197 0.0066386 0.064777 0.10609 -0.00074619 -0.013014 0.10144 0.00048634 0.00078054 0.00011634 0.00083931 -0.014239
0.95313 -0.00023261 -0.0023757 0.0097297 -0.0023886 0 0.0038886 -0.0058311 8.3504e-05 -0.010266 0.004366 0.0033558 -0.14975 -0.01116 -0.067299 0.063032 0.055799 0.0024478 0.003872 0.023639 0.042307 0.077482 0.026907 -0.012802 0.098582 -0.00051748 0.00097775 0.00020518 0.00083448 0.029054
0.95703 -0.0012967 -0.0028877 0.010901 0.0016605 0 0.0020404 -0.0041524 0.0016023 -0.010356 -0.001761 -0.0082456 -0.16009 0.0015524 -0.081137 0.080668 0.049828 0.0098269 0.020697 -0.0055525 0.041115 0.15755 0.028308 -0.010318 0.11349 -0.001479 0.0014588 0.0004577 0.00072807 0.06946
0.96094 -0.0023846 -0.002626 0.0076761 0.0038618 0 -0.0017554 -0.0026882 0.0025125 -0.0092921 -0.0069964 -0.016592 -0.17497 0.010818 -0.041292 0.056003 0.062968 0.012787 0.041925 0.012764 0.075266 0.13831 0.013273 -0.0063568 0.1095 -0.001763 0.0017443 0.00060585 0.00073527 0.098312
0.96484 -0.0031268 -0.0018735 0.0014619 0.0033624 0 -0.0055933 -0.0016556 0.0012802 -0.0078318 -0.0093885 -0.020076 -0.17708 0.018614 -0.038661 0.081511 0.077392 0.012227 0.083101 0.0040827 0.083121 0.12543 0.015695 -0.0028736 0.14853 -0.0011268 0.0015141 0.00045505 0.00082014 0.11266
0.96875 -0.0033255 -0.0012135 -0.0041677 0.0010129 0 -0.0072448 -0.00091329 -0.0024145 -0.0064809 -0.0086856 -0.019979 -0.16134 0.00864 -0.026012 0.07513 0.084317 0.011128 0.088573 -0.0010563 0.086664 0.13276 0.020007 -0.0011521 0.1526 6.5939e-05 0.00088098 0.00010095 0.00076657 0.11654
0.97266 -0.0029609 -0.0010258 -0.0063043 -0.0015813 0 -0.0055558 -0.0003546 -0.0074437 -0.0051611 -0.0061229 -0.018828 -0.13782 -0.019185 0.0058755 0.006878 0.077539 0.011688 0.041857 0.014207 0.092724 0.15613 0.019738 -0.00089328 0.088311 0.0010922 0.00026004 -0.00014431 0.00042415 0.11559
0.97656 -0.0020793 -0.0011861 -0.00482 -0.0032438 0 -0.0013819 4.4065e-05 -0.011762 -0.0031939 -0.0033705 -0.018009 -0.12053 -0.0094586 -0.07292 0.020663 0.053574 0.013316 0.053634 0.020995 0.050534 0.13608 0.041205 -0.00097904 0.06375 0.0014062 3.2101e-06 -6.4084e-05 -0.00010585 0.10998
0.98047 -0.0007495 -0.0011922 -0.0019847 -0.0036802 0 0.0027864 0.00048647 -0.013393 0.00022146 -0.0015081 -0.016727 -0.11483 -0.017396 -0.067817 0.062166 0.044844 0.013209 0.072417 0.022051 0.057939 0.077905 0.025684 -0.00087186 0.12699 0.0010255 0.00014462 0.00021849 -0.00051778 0.092441
0.98438 0.00085008 -0.00055967 -0.00018042 -0.0030461 0 0.0044909 0.0014338 -0.011378 0.0052126 -0.0006465 -0.013036 -0.11524 -0.028964 -0.046268 0.083454 0.041964 0.0089804 0.060532 0.015197 0.051707 0.080078 0.010523 -0.0011063 0.13363 0.00043607 0.00044643 0.00032787 -0.00054278 0.054059
0.98828 0.0023573 0.00084005 5.0903e-05 -0.0013415 0 0.0031297 0.0031793 -0.0062416 0.010682 -0.00020348 -0.0058303 -0.11406 -0.028736 -0.04809 0.080512 0.03945 0.00097975 0.026651 0.0021624 0.036251 0.11422 0.0072474 -0.0024922 0.091099 0.00011724 0.00064131 7.1433e-07 -0.0001727 -0.0064919
0.99219 0.0033328 0.0027007 -3.2667e-05 0.0015773 0 0.00045794 0.0052674 0.00024239 0.014582 0.00056218 0.0039718 -0.11031 0.00027612 -0.10687 0.063001 0.032353 -0.0077022 -0.0033124 -0.013607 0.037163 0.10856 0.020783 -0.0050747 0.056076 0.00012785 0.00063028 -0.00061824 0.00032874 -0.078015
0.99609 0.003524 0.0044314 0.00096962 0.0053476 0 -0.00079021 0.0064856 0.005878 0.015067 0.002129 0.01391 -0.11013 0.015372 -0.023297 0.037445 0.041585 -0.013539 0.021189 -0.037625 0.066205 0.079702 0.03107 -0.0080224 0.075535 0.00013068 0.00049834 -0.0010572 0.00063576 -0.14066
1 0.0030488 0.0054022 0.003122 0.0086126 0 0.00084746 0.0057131 0.0090531 0.011822 0.0045133 0.021464 -0.11926 0.0041207 -0.029259 0.077974 0.025137 -0.015163 0.021605 -0.038478 0.062359 0.068928 0.033304 -0.010452 0.07007 -0.00019869 0.00039915 -0.00093062 0.00060989 -0.17628
1.0039 0.0022924 0.0051916 0.0051951 0.0094829 0 0.0042801 0.002998 0.0094072 0.0065292 0.0072385 0.025241 -0.13604 -0.011498 -0.039412 0.060933 0.024772 -0.014063 0.023199 -0.030575 0.065034 0.064832 0.025139 -0.012158 0.059843 -0.00080207 0.00043874 -0.00030612 0.00037985 -0.17805
1.0078 0.0015743 0.0037959 0.0059379 0.0068483 0 0.0066762 -0.00019884 0.0078109 0.0019582 0.0094443 0.025136 -0.15182 -0.01851 -0.022301 -0.028155 0.048984 -0.01294 0.029922 -0.025712 0.081524 0.063046 0.0092432 -0.013458 0.055492 -0.0012795 0.00062564 0.00033248 0.00019765 -0.15269
1.0117 0.00089397 0.0017175 0.0051898 0.0015107 0 0.0057516 -0.0020166 0.0057002 0.00018664 0.010165 0.021778 -0.15765 -0.013146 -0.03096 -0.0052687 0.048436 -0.013246 0.0068094 -0.037775 0.061809 0.070645 -0.0010734 -0.014484 0.055814 -0.0012909 0.00087132 0.00050793 0.0002122 -0.11442
1.0156 1.2844e-05 -0.00018769 0.0038402 -0.0039294 0 0.0016572 -0.0016911 0.0041874 0.0012308 0.0087476 0.015972 -0.1509 0.0073394 -0.018814 -0.041313 0.037012 -0.014045 -0.0048549 -0.0072108 0.069754 0.1217 0.028141 -0.014874 0.046051 -0.00090017 0.0010193 0.0001672 0.00036451 -0.075572
1.0195 -0.0011919 -0.001119 0.0028928 -0.0065474 0 -0.0030803 -0.00017751 0.0034958 0.0031376 0.0052251 0.0085219 -0.13659 0.00016653 -0.013316 -0.035008 0.023194 -0.013015 0.017921 0.00054633 0.057447 0.14815 0.044513 -0.01425 0.052233 -0.00050629 0.00091818 -0.00029962 0.0004848 -0.040607
1.0234 -0.0024511 -0.00079328 0.0026435 -0.0049335 0 -0.0054788 0.00074598 0.0030246 0.0035049 0.00042307 0.00024691 -0.12389 -0.013985 -0.020273 0.01266 0.017067 -0.0085749 0.039533 -0.0035728 0.058811 0.14995 0.040894 -0.012818 0.060921 -0.00043075 0.00053784 -0.00045096 0.00047963 -0.0071133
1.0273 -0.0032033 0.00037572 0.002636 -9.9219e-05 0 -0.0042975 0.00012579 0.0019205 0.0012935 -0.0043154 -0.008036 -0.12114 -0.0053923 -0.038253 0.069745 0.026742 -0.0012852 0.019553 0.002573 0.1093 0.13949 0.019411 -0.011267 0.055541 -0.00059047 4.8981e-05 -0.00021304 0.0004172 0.028161
1.0313 -0.0030119 0.0015632 0.0022013 0.0051359 0 -0.00080387 -0.001302 -0.00028395 -0.0024327 -0.0076621 -0.015558 -0.13224 0.012875 -0.015451 -0.072642 0.024186 0.0065156 0.018725 0.0056722 0.053829 0.13044 0.0022168 -0.01003 0.081448 -0.00060033 -0.00024404 7.7244e-05 0.00042587 0.063721
1.0352 -0.001927 0.0021045 0.00097637 0.0077964 0 0.0023454 -0.001868 -0.0033822 -0.0053631 -0.0088342 -0.021513 -0.15477 0.0056085 0.0074905 0.0064185 0.013324 0.012331 0.027501 0.011354 0.083661 0.10435 0.017305 -0.0088161 0.057252 -0.00020624 -0.00012355 3.4629e-05 0.00051452 0.092724
1.0391 -0.00046211 0.0019157 -0.00092636 0.0063848 0 0.0030899 -0.00064741 -0.0066565 -0.0056984 -0.0078782 -0.024942 -0.17994 0.0044633 0.012378 0.06379 0.021878 0.014964 0.031363 0.00859 0.11559 0.11139 0.028985 -0.007083 0.048961 0.00040041 0.00033194 -0.00037611 0.00051402 0.10753
1.043 0.00078871 0.0014371 -0.0030007 0.0016257 0 0.0012869 0.0015441 -0.0092594 -0.0034678 -0.005596 -0.024907 -0.19554 0.015079 -0.01348 0.031506 0.044005 0.014792 0.027314 0.0031343 0.11893 0.14318 0.026833 -0.0049369 0.074088 0.00072757 0.00076048 -0.00080155 0.00022956 0.10532
1.0469 0.0015417 0.0011709 -0.0045221 -0.0039482 0 -0.0014635 0.0028115 -0.010503 -0.00045849 -0.0031503 -0.021079 -0.19245 0.018857 -0.084229 -0.012037 0.03525 0.012961 0.022802 0.021664 0.10107 0.12488 0.021183 -0.0033139 0.10895 0.00046135 0.00079273 -0.00085007 -0.00032166 0.089962
1.0508 0.0018944 0.0012262 -0.0048525 -0.0073085 0 -0.0031496 0.0018917 -0.0099454 0.0011274 -0.0015083 -0.014245 -0.1713 0.015599 -0.018591 -0.064251 0.052449 0.010394 0.020774 0.0057514 0.085162 0.12157 0.040956 -0.003059 0.095325 -0.00019701 0.00037531 -0.00047378 -0.00082813 0.068548
1.0547 0.0020779 0.0012555 -0.0038796 -0.0065512 0 -0.0027775 -0.00069083 -0.0074014 0.00026929 -0.00097149 -0.0061019 -0.14388 0.010036 -0.0033149 -0.049622 0.045246 0.0073866 -0.019458 -0.013927 0.10054 0.11999 0.050321 -0.0038876 0.074154 -0.00068505 -0.0001588 -3.7873e-06 -0.00088428 0.04568
1.0586 0.0021834 0.0008009 -0.002277 -0.0020528 0 -0.00094708 -0.0030884 -0.0030588 -0.0021608 -0.0010446 0.0017304 -0.12627 0.0074604 -0.015645 0.018007 0.02995 0.003848 -0.026638 -0.029136 0.10372 0.12381 0.034399 -0.0045511 0.072229 -0.00058869 -0.00036778 0.0001827 -0.00034193 0.020502
1.0625 0.0021235 -0.00028081 -0.00115 0.0035767 0 0.00071177 -0.0037383 0.0023429 -0.0040345 -0.00076148 0.0086614 -0.12773 0.012222 -0.027039 0.097668 0.027571 -0.00024825 0.043483 -0.033533 0.066289 0.13135 -0.0062871 -0.0042451 0.099518 -1.5332e-05 -9.54e-05 1.9907e-05 0.00048988 -0.010786
1.0664 0.0018086 -0.0016751 -0.0011242 0.0069711 0 0.00080291 -0.0026009 0.0075129 -0.0034789 0.00067711 0.015035 -0.14389 0.024452 -0.086555 0.014456 0.059111 -0.0046423 0.010906 -0.017578 0.092208 0.095624 0.015556 -0.0037403 0.066357 0.00053016 0.00037905 -0.00021506 0.0010075 -0.049012
1.0703 0.001292 -0.0028231 -0.0016511 0.0061861 0 -0.00073139 -0.00095328 0.010992 -0.00021718 0.0033348 0.020942 -0.1604 0.040839 -0.034149 0.0059895 0.058463 -0.0088341 0.0095299 0.011825 0.056452 0.090837 0.028589 -0.0047632 0.073571 0.00063684 0.00058608 -0.00020412 0.00074942 -0.087928
1.0742 0.00071486 -0.0032668 -0.0013719 0.0020886 0 -0.0024641 -8.147e-05 0.011811 0.0041761 0.0064164 0.02513 -0.16432 0.029759 -0.025322 -0.04711 0.034806 -0.012216 -0.0073676 0.010605 0.055362 0.099495 0.022478 -0.008004 0.069216 0.00035923 0.00029127 9.9394e-05 -0.00023289 -0.11588
1.0781 0.00013999 -0.0028548 0.00053878 -0.0022404 0 -0.0025238 -0.00019279 0.010006 0.0072951 0.0086869 0.025341 -0.154 0.006648 -0.056122 -0.095868 0.013281 -0.014191 -0.019947 -0.012379 0.072025 0.11572 0.0059836 -0.011859 0.047541 0.00011185 -0.0002865 0.00045374 -0.001384 -0.12247
1.082 -0.00049594 -0.0017373 0.003249 -0.0038439 0 -0.00018864 -0.00050895 0.0065944 0.0075249 0.0091528 0.020142 -0.13937 0.020207 -0.028516 0.023323 0.037716 -0.014331 0.03703 -0.013774 0.017712 0.13769 0.0025507 -0.013558 0.027641 0.00021061 -0.00065995 0.00058841 -0.0020433 -0.10515
1.0859 -0.001226 -0.00026377 0.0046262 -0.0021839 0 0.0031954 -0.00026328 0.0029795 0.0051432 0.0075618 0.010662 -0.13317 0.0033146 -0.058794 -0.01096 0.044519 -0.012609 -0.021228 0.0024699 0.076175 0.11675 -0.004347 -0.011858 0.0614 0.00053312 -0.000486 0.0004443 -0.0019193 -0.070827
1.0898 -0.00187 0.001103 0.0030311 0.00056263 0 0.0049182 0.00050117 0.00018782 0.0020879 0.0044353 0.00040006 -0.14091 0.022014 -0.058088 0.0027851 0.039139 -0.0095286 -0.005485 0.0023248 0.089836 0.11167 0.0073034 -0.0085808 0.064551 0.00063989 0.00016558 0.00015481 -0.00126 -0.031134
1.0938 -0.0020717 0.0018859 -0.00099711 0.0015467 0 0.0029698 0.0010855 -0.0015462 0.00050344 0.00070249 -0.007074 -0.15764 0.044275 -0.042555 0.012171 0.04156 -0.0059455 0.026924 0.00034864 0.078689 0.11602 0.015559 -0.0071252 0.056432 0.00023056 0.00090322 -0.00016498 -0.00059843 0.004604
1.0977 -0.0015803 0.0017846 -0.0048395 -0.0001368 0 -0.0020798 0.00094048 -0.0026343 0.0011123 -0.0027575 -0.010676 -0.17276 0.041641 -0.031251 -0.016206 0.058765 -0.002577 0.033555 0.0051474 0.066378 0.11551 0.010478 -0.0091466 0.053926 -0.00052511 0.0013406 -0.00054573 -0.00031138 0.033565
1.1016 -0.00051373 0.00090433 -0.0057922 -0.0026557 0 -0.0070863 0.00020549 -0.003641 0.0026647 -0.0053809 -0.012288 -0.17765 -0.0088151 -0.052516 -0.041965 0.053866 0.00042866 0.028757 0.0033118 0.082058 0.065658 0.024269 -0.012713 0.062699 -0.0011123 0.0013489 -0.0010518 -0.00036878 0.058091
1.1055 0.00067928 -0.00019223 -0.0032495 -0.0032547 0 -0.0085358 -0.00053865 -0.0048487 0.0029474 -0.0069284 -0.014624 -0.17023 0.011523 -0.056651 -0.076212 0.034853 0.0034555 0.027017 -0.029345 0.092001 0.12021 0.023748 -0.014022 0.088618 -0.0011313 0.0010469 -0.0015752 -0.00046009 0.080693
1.1094 0.0015567 -0.00077743 0.00088801 -0.0010009 0 -0.0053317 -0.00092716 -0.0061283 0.00060046 -0.0073602 -0.018378 -0.1544 0.0060077 -0.019489 -0.036152 0.039807 0.0068595 0.035349 -0.016212 0.09216 0.14611 0.013175 -0.01119 0.073544 -0.00064879 0.00061922 -0.0018166 -0.0003374 0.099799
1.1133 0.0020046 -0.00046814 0.0039097 0.002189 0 0.00018608 -0.0011096 -0.0070585 -0.0037047 -0.0067292 -0.021291 -0.13694 -0.0095921 0.0093425 0.02445 0.052804 0.010326 0.04073 0.013964 0.077495 0.12852 0.0084664 -0.0063457 0.050435 -0.00011407 0.00018677 -0.0015316 -3.7263e-05 0.10955
1.1172 0.0022326 0.0004446 0.0044792 0.0033156 0 0.0040082 -0.0014017 -0.0071125 -0.0076961 -0.0051592 -0.020057 -0.12434 0.017492 -0.048653 -3.9631e-05 0.038539 0.012742 0.022813 -0.0053293 0.043868 0.089523 0.030986 -0.0037454 0.085711 6.1685e-05 -0.00017 -0.00080602 0.00021118 0.10341
1.1211 0.0024599 0.0011811 0.003342 0.0012313 0 0.0036415 -0.0017635 -0.0058325 -0.0091961 -0.0028804 -0.01331 -0.12062 0.029799 -0.033634 -0.034649 0.034963 0.012788 0.051182 -0.019848 0.072231 0.089469 0.033125 -0.0056612 0.11369 -0.00014618 -0.00034242 -4.6639e-05 0.00026401 0.078691
1.125 0.0026315 0.0010963 0.0021371 -0.0021094 0 2.3944e-05 -0.0017495 -0.003043 -0.0076773 -0.00026677 -0.0029825 -0.12583 0.053762 -0.017871 -0.0088139 0.064325 0.0098638 0.025831 -0.0011566 0.063865 0.12147 0.031982 -0.010117 0.068135 -0.00041132 -0.00023508 0.00034639 0.00021935 0.03862
1.1289 0.0024732 0.00025055 0.0017158 -0.0033912 0 -0.0034647 -0.00099818 0.00090469 -0.0044212 0.0021882 0.0071583 -0.13607 0.059199 -0.027147 0.025761 0.06974 0.0046397 -0.0066668 0.018079 0.061018 0.14012 0.02506 -0.012817 0.042189 -0.00040695 9.4044e-05 0.00031482 0.00028406 -0.0089717
1.1328 0.0018448 -0.0005724 0.0016464 -0.0010856 0 -0.0039675 0.00032442 0.0050563 -0.0012514 0.0040036 0.014301 -0.14601 0.040648 -0.061995 0.038897 0.039172 -0.0012244 -0.028075 0.019565 0.07721 0.12882 0.017482 -0.011354 0.071239 -0.00011808 0.00037897 0.00014426 0.00049572 -0.055249
1.1367 0.001028 -0.00044755 0.0011625 0.003025 0 -0.001417 0.0016757 0.0081804 0.00096099 0.0049447 0.018127 -0.15308 0.037871 -0.073957 0.025076 0.0422 -0.0060064 -0.066832 0.0021859 0.076614 0.11767 0.032948 -0.0074563 0.097981 0.00016703 0.00031516 0.00013003 0.00061588 -0.09386
1.1406 0.0006388 0.00098893 0.00029608 0.0054878 0 0.0018581 0.002754 0.0094498 0.002715 0.0052344 0.019879 -0.15965 0.0081365 -0.053777 0.084191 0.018084 -0.0088466 -0.023786 -0.020143 0.048246 0.084581 0.019427 -0.0050158 0.064852 0.00014491 -0.00015122 0.00026167 0.0003488 -0.12264
1.1445 0.0012174 0.0033088 -7.9595e-05 0.0045029 0 0.0036475 0.0038878 0.0090371 0.0049872 0.0055382 0.020232 -0.17009 0.022014 -0.065317 0.10732 0.0174 -0.010038 0.018843 -0.00089314 0.022925 0.10635 0.0047723 -0.0060338 0.023301 -0.00022456 -0.00069777 0.00026809 -0.00030705 -0.1432
1.1484 0.0028511 0.005703 0.00078385 0.0017807 0 0.0040145 0.0057065 0.0080865 0.0080238 0.0066018 0.018332 -0.18459 0.041098 -0.08191 0.082742 0.025816 -0.010542 0.026395 0.024927 0.028179 0.13264 -0.0045096 -0.0087227 0.015736 -0.00069181 -0.0008401 -2.3328e-05 -0.0009476 -0.15916
1.1523 0.0051316 0.0076275 0.0027344 0.0011233 0 0.0050508 0.0083707 0.0079441 0.011029 0.0086927 0.013054 -0.19602 0.014607 -0.062754 0.021637 0.019726 -0.011151 -0.019441 0.010255 0.081554 0.098199 -0.0062049 -0.0097015 0.07445 -0.00093068 -0.00034008 -0.00041455 -0.0010673 -0.17405
1.1563 0.0074141 0.009079 0.0049803 0.0049728 0 0.0085201 0.01115 0.0091509 0.012998 0.01124 0.0051493 -0.19457 0.036981 -0.021613 0.0081556 0.027295 -0.011949 0.0039815 -0.016463 0.047702 0.10546 -0.012254 -0.0078505 0.076488 -0.00078055 0.00055561 -0.00048142 -0.00054079 -0.18953
1.1602 0.0090955 0.010272 0.0069118 0.012034 0 0.013677 0.012821 0.010981 0.013772 0.013028 -0.0020356 -0.17742 0.047681 -0.017101 0.060399 0.038635 -0.012447 0.04413 -0.026464 0.053075 0.12867 -0.0031816 -0.0056219 0.05464 -0.00032934 0.0012847 -2.0698e-05 0.00018143 -0.20429
1.1641 0.0097177 0.011079 0.0083563 0.018048 0 0.017339 0.012558 0.011925 0.014184 0.012915 -0.0043463 -0.15422 0.035011 -0.029139 0.081453 0.033634 -0.012253 0.046033 -0.0084187 0.054808 0.12963 0.0046359 -0.0063424 0.051735 0.00017798 0.0014138 0.00066584 0.00041008 -0.21387
1.168 0.0089698 0.010847 0.0089704 0.018952 0 0.016208 0.010511 0.010778 0.015104 0.010601 0.00019203 -0.1414 0.013568 -0.047152 0.067879 0.018676 -0.011656 0.0063494 0.017899 0.045953 0.11142 0.0098954 -0.010414 0.060149 0.00049112 0.00096384 0.0009838 -0.00016522 -0.21167
1.1719 0.0067838 0.0088485 0.0077741 0.013712 0 0.0094562 0.0076118 0.0075097 0.016334 0.0068884 0.009628 -0.14878 0.035322 -0.065127 0.11753 0.033046 -0.011548 -0.023367 -0.012938 0.055304 0.12445 0.027233 -0.014605 0.012113 0.00046426 0.0003355 0.00058409 -0.0011375 -0.19161
1.1758 0.0035259 0.005005 0.0038964 0.0047179 0 -0.00048105 0.0048794 0.0032898 0.016506 0.0032076 0.019017 -0.17026 0.021659 -0.020678 0.068686 0.020358 -0.012606 -0.0014481 0.022187 0.024689 0.1196 0.008269 -0.015361 0.025872 0.00010426 -7.0529e-05 -0.00030004 -0.0016779 -0.15155
1.1797 2.4892e-05 0.00019589 -0.0018872 -0.0040956 0 -0.0093644 0.0028495 -0.00028056 0.014172 0.00075345 0.023321 -0.18818 0.018938 -0.04086 -0.026764 0.0054362 -0.014343 0.048941 0.0091874 0.04079 0.10986 -0.00053149 -0.01265 0.0654 -0.00042544 -0.00016779 -0.0010644 -0.0012483 -0.095667
1.1836 -0.0027912 -0.0042009 -0.0066627 -0.0095935 0 -0.013616 0.001469 -0.0021536 0.0091093 -0.00019327 0.020209 -0.1885 0.015288 -0.075663 -0.087949 0.0022643 -0.014914 0.058172 -0.011018 0.062389 0.10247 0.00017083 -0.01009 0.092009 -0.00085748 -0.00015502 -0.0012921 -0.00010186 -0.033476
1.1875 -0.0044989 -0.0072192 -0.0072087 -0.010693 0 -0.012155 0.00027447 -0.0024065 0.0026229 -0.00036815 0.01106 -0.17313 -0.0014023 -0.071365 -0.051104 0.020242 -0.012114 -0.014884 0.0027684 0.049516 0.099783 0.0055276 -0.010944 0.077825 -0.00095022 -0.0002225 -0.0011018 0.00090503 0.025206
1.1914 -0.0055144 -0.0089061 -0.0030496 -0.0083663 0 -0.0068024 -0.0014363 -0.0021579 -0.0034446 -0.0010833 -9.56e-05 -0.15738 -0.012583 -0.047948 0.035452 0.049255 -0.0050471 0.00049224 0.0057841 0.042239 0.072957 0.011631 -0.014115 0.063587 -0.00064861 -0.00032654 -0.00094444 0.0010494 0.07671
1.1953 -0.0067503 -0.010084 0.0022053 -0.0050517 0 -0.0013547 -0.0044058 -0.0029696 -0.0081093 -0.0035446 -0.0088543 -0.15472 0.024303 -0.041208 -0.014042 0.056854 0.0048269 0.029498 0.018293 0.074499 0.11532 0.0092283 -0.014538 0.087501 -0.00015335 -0.00026566 -0.0010795 0.00037048 0.1264
1.1992 -0.0087503 -0.011453 0.0031919 -0.0037663 0 0.00020867 -0.0089525 -0.0060212 -0.011815 -0.0082032 -0.01279 -0.16334 0.043166 -0.02002 -0.054892 0.058487 0.014283 0.043231 0.031467 0.098686 0.14074 0.017244 -0.0079597 0.097169 0.00019436 4.4279e-05 -0.0012908 -0.00038578 0.18438
1.2031 -0.011003 -0.012789 -0.0025964 -0.0066627 0 -0.0040899 -0.01433 -0.011347 -0.015736 -0.014321 -0.012946 -0.1681 0.03634 -0.0018471 -0.065485 0.060503 0.020392 0.055022 0.038612 0.10797 0.13847 0.035693 0.0045996 0.10027 0.0001556 0.00041506 -0.0011435 -0.0004632 0.25542
1.207 -0.012093 -0.012957 -0.011905 -0.013233 0 -0.012535 -0.018534 -0.017479 -0.020494 -0.019945 -0.013662 -0.1564 0.029087 -0.040151 -0.090451 0.066338 0.022565 0.10894 0.031865 0.11778 0.13966 0.052864 0.017353 0.14384 -0.00022738 0.00054095 -0.00049968 0.00020719 0.33029
1.2109 -0.010695 -0.010776 -0.017569 -0.019521 0 -0.019838 -0.019161 -0.021862 -0.025383 -0.022538 -0.020248 -0.13275 0.0017318 -0.035301 -0.0725 0.061499 0.022883 0.057174 0.030479 0.10155 0.15926 0.059945 0.024897 0.16208 -0.00067416 0.00031525 0.00027327 0.00095233 0.38597
1.2148 -0.0066671 -0.0060886 -0.01412 -0.019868 0 -0.019889 -0.015062 -0.022114 -0.028647 -0.020259 -0.035091 -0.11684 -0.010833 -0.025373 -0.069647 0.060105 0.024208 0.024964 0.030995 0.11502 0.15501 0.05832 0.026889 0.1186 -0.00089499 -2.7599e-05 0.00064643 0.00099093 0.39694
1.2188 -0.0013755 -0.00018926 -0.0025701 -0.010958 0 -0.010082 -0.0075706 -0.017578 -0.028469 -0.013322 -0.054352 -0.12593 -0.0085609 -0.009851 -0.072789 0.060163 0.027449 0.0084992 0.030522 0.12498 0.15635 0.053672 0.027451 0.09634 -0.00079839 -0.00011611 0.00047288 0.00016108 0.3505
1.2227 0.003049 0.004755 0.0098044 0.0046507 0 0.0057613 -6.3668e-05 -0.01006 -0.0239 -0.0043951 -0.06807 -0.15759 0.0038453 -0.000838 -0.079768 0.058604 0.030209 -0.0025771 0.032907 0.11093 0.16735 0.050846 0.029858 0.13241 -0.00049897 0.00019215 0.00014446 -0.00093062 0.25535
1.2266 0.0049719 0.0069047 0.014757 0.018867 0 0.018758 0.0041279 -0.0029562 -0.015243 0.002642 -0.064964 -0.18937 0.0077669 -0.071105 -0.12385 0.048437 0.028145 -0.031828 0.070669 0.099161 0.087781 0.05323 0.031989 0.098274 -0.00015145 0.00064643 0.00017075 -0.0014566 0.13659
1.2305 0.0041398 0.0057682 0.0091761 0.023052 0 0.020583 0.0039588 0.00095661 -0.0039202 0.0051379 -0.039776 -0.19674 0.011577 -0.035148 -0.062368 0.027629 0.018219 -0.0072209 0.042723 0.14497 0.12641 0.038455 0.027407 0.091982 0.00019286 0.00081908 0.00060909 -0.0010816 0.020889
1.2344 0.0016426 0.0024054 -0.0028303 0.01435 0 0.0096085 0.0012629 0.0015233 0.0079293 0.0036581 0.0016966 -0.1735 0.0032004 -0.039116 -0.07085 0.022468 0.0013834 -0.015101 0.020355 0.12031 0.14543 0.025573 0.011333 0.080919 0.00055476 0.00050677 0.00096061 -0.00018507 -0.077168
1.2383 -0.00087604 -0.0012434 -0.013239 -0.0017046 0 -0.007329 -0.00079721 0.0013598 0.018014 0.0018326 0.044165 -0.13642 -0.0068773 -0.070542 -0.1196 0.016724 -0.017435 -0.041372 0.01132 0.052028 0.13051 0.0085977 -0.014198 0.069684 0.00087935 -6.729e-05 0.00067829 0.00056371 -0.15773
1.2422 -0.0021344 -0.0034236 -0.015813 -0.014812 0 -0.01943 -0.00013016 0.0037988 0.024578 0.0037976 0.071011 -0.11059 0.00069617 -0.062554 -0.10558 -0.021525 -0.03214 -0.035876 0.0037166 0.024699 0.10684 -0.026943 -0.041058 0.074864 0.00097544 -0.00044719 -0.0002167 0.00081236 -0.22697
1.2461 -0.0017158 -0.003398 -0.0097717 -0.017197 0 -0.019567 0.0029703 0.010101 0.027007 0.010919 0.07405 -0.10908 -0.023298 -0.071494 -0.10632 0.0068444 -0.039006 -0.008103 -0.0043173 0.037811 0.13179 -0.039417 -0.060927 0.021917 0.0006572 -0.00035235 -0.0010618 0.00071964 -0.28574
1.25 -4.0838e-05 -0.001654 0.0007537 -0.0088513 0 -0.0091267 0.006472 0.018159 0.025937 0.020313 0.058133 -0.12501 -0.02017 -0.071595 -0.077608 0.023188 -0.038396 -0.017586 -0.011009 0.054762 0.11722 -0.0077303 -0.070767 0.048847 -3.4547e-05 8.297e-05 -0.0011405 0.00060744 -0.32542
1.2539 0.0019793 0.00051269 0.010128 0.0033197 0 0.0037258 0.0083622 0.023807 0.022649 0.026507 0.037181 -0.14159 -0.018109 -0.092464 -0.057837 0.023296 -0.0336 -0.028472 3.7385e-05 0.056386 0.10881 0.0074965 -0.072977 0.06555 -0.00077925 0.00045261 -0.00036891 0.00050901 -0.33348
1.2578 0.0033632 0.0017483 0.014491 0.011389 0 0.010746 0.0079076 0.023767 0.018122 0.025201 0.024322 -0.14928 -0.026027 -0.12804 -0.066812 0.011529 -0.027968 -0.031163 0.020682 0.043329 0.1261 -0.012149 -0.070835 0.038379 -0.0011968 0.00045252 0.00060585 0.00013573 -0.30259
1.2617 0.0034387 0.0013426 0.013006 0.012176 0 0.0095898 0.0055933 0.017873 0.012512 0.016348 0.023161 -0.15353 -0.017266 -0.093351 -0.098573 0.01188 -0.022628 -0.066558 -0.013807 0.057806 0.14599 -0.0081201 -0.06442 0.031889 -0.0011616 0.00012973 0.0010042 -0.00069347 -0.23515
1.2656 0.0021292 -0.00043082 0.0072503 0.008294 0 0.0043212 0.0022885 0.0089074 0.0055517 0.004234 0.026305 -0.16675 -0.0046603 -0.11925 -0.089914 0.011414 -0.016383 -0.0097433 -0.014633 0.062751 0.14882 -0.0033956 -0.051265 0.089472 -0.00090506 -0.00020744 0.00062237 -0.0016491 -0.1406
1.2695 4.2518e-05 -0.0024781 -1.149e-05 0.0043546 0 0.00062598 -0.0012719 0.00037042 -0.0025067 -0.0054967 0.021883 -0.19331 -0.0054358 -0.11681 -0.073367 0.027561 -0.0075 0.026737 0.0041745 0.0559 0.13061 0.0076717 -0.030719 0.12981 -0.00078509 -0.00029831 -4.1905e-05 -0.0020191 -0.030051
1.2734 -0.0017528 -0.0034715 -0.0059218 0.0023971 0 0.00048497 -0.0043191 -0.0058383 -0.010362 -0.0096083 0.002991 -0.22241 -0.009578 -0.095915 -0.086736 0.047559 0.0042524 0.032274 0.026464 0.052985 0.12939 0.017395 -0.0069707 0.13654 -0.00093043 -0.00014626 -0.00034458 -0.0013301 0.085646
1.2773 -0.0022297 -0.00256 -0.0084843 0.00082373 0 0.0011258 -0.005824 -0.0099818 -0.016186 -0.0090427 -0.026868 -0.23553 -0.0030607 -0.082665 -0.15675 0.054724 0.016901 0.016151 0.034522 0.07069 0.183 0.01695 0.012878 0.11027 -0.0011087 4.7275e-05 -0.00014356 0.00012397 0.19347
1.2813 -0.00093316 0.00018237 -0.0073339 -0.0026137 0 -0.0011628 -0.0049306 -0.013157 -0.018817 -0.0075502 -0.055988 -0.2216 -0.0038712 -0.048008 -0.08219 0.079255 0.027269 0.00345 0.018627 0.068544 0.16177 0.028179 0.024051 0.13434 -0.00096 0.00012815 0.00012081 0.0014098 0.27593
1.2852 0.0017794 0.0038296 -0.003812 -0.0071706 0 -0.0063349 -0.0018474 -0.015568 -0.018502 -0.0084383 -0.072229 -0.1862 -0.0062567 -0.06274 -0.07437 0.082347 0.032757 0.015696 0.059255 0.11136 0.13151 0.033144 0.027422 0.15178 -0.00037622 0.00014548 -3.1166e-05 0.0016898 0.31401
1.2891 0.0049262 0.0071338 2.6961e-05 -0.0087233 0 -0.0097082 0.0018287 -0.01604 -0.016407 -0.011981 -0.070431 -0.14737 -0.0037289 -0.073915 -0.096515 0.05795 0.032575 0.03722 0.080232 0.12739 0.12421 0.044264 0.027569 0.14378 0.00034869 0.00026499 -0.0005475 0.00090935 0.29506
1.293 0.0073774 0.00916 0.0028916 -0.0033218 0 -0.0059612 0.0040416 -0.013128 -0.013297 -0.01533 -0.05435 -0.12234 -0.00098822 -0.071876 -0.12001 0.028225 0.027708 0.051188 0.064461 0.11024 0.14348 0.057756 0.027551 0.12299 0.00075578 0.00054738 -0.00086284 -0.0002016 0.21982
1.2969 0.0083274 0.0096229 0.0049193 0.0084732 0 0.0055039 0.0038742 -0.0066706 -0.0086924 -0.014787 -0.032421 -0.11648 -0.018475 -0.091555 -0.10921 0.060903 0.019857 0.029566 0.053167 0.12527 0.16231 0.048822 0.025709 0.14565 0.00062375 0.00083588 -0.00049699 -0.00081132 0.10333
1.3008 0.0075486 0.0087745 0.0068598 0.02056 0 0.018725 0.0023596 0.0016327 -0.0014112 -0.0086106 -0.011297 -0.12264 -0.023156 -0.09649 -0.080084 0.054791 0.010246 0.02955 0.049118 0.11066 0.1325 0.040165 0.0176 0.14816 0.0001506 0.00087914 0.00039326 -0.00070346 -0.03101
1.3047 0.0053837 0.0070307 0.0086491 0.024936 0 0.024827 0.0016182 0.009112 0.0088523 0.0016559 0.0076579 -0.12942 -0.029943 -0.10202 -0.090218 0.043763 -0.00084156 0.05791 0.028965 0.090932 0.13865 0.0060958 0.0009747 0.14309 -0.00025435 0.00057309 0.0011005 -0.00036128 -0.15919
1.3086 0.0025385 0.0046752 0.0090349 0.017439 0 0.01849 0.0029883 0.013721 0.02038 0.012152 0.026586 -0.13038 -0.042504 -0.10262 -0.10261 0.032674 -0.013479 0.0634 0.0077685 0.070723 0.13865 -0.014436 -0.021321 0.1342 -0.00035342 8.5211e-05 0.0010288 -0.00038018 -0.26174
1.3125 -0.00024418 0.0018382 0.0068708 0.0012011 0 0.0022164 0.0058283 0.015123 0.029894 0.019096 0.046277 -0.12684 -0.05753 -0.097389 -0.087522 0.024457 -0.026937 0.011426 0.0007627 0.05443 0.095897 0.0057264 -0.04329 0.11865 -0.00025888 -0.00026044 0.00027284 -0.0008221 -0.32561
1.3164 -0.0025277 -0.0013368 0.0027611 -0.01492 0 -0.014964 0.0080738 0.014579 0.034424 0.020865 0.063008 -0.12377 -0.026288 -0.13408 -0.13291 0.027813 -0.038897 0.021004 0.00074482 0.059329 0.094824 -0.03219 -0.060284 0.045276 -0.00024597 -0.00023183 -0.00047036 -0.001159 -0.34501
1.3203 -0.0043634 -0.0045613 -0.00094208 -0.021996 0 -0.023454 0.0079886 0.013853 0.033094 0.018405 0.070244 -0.12374 -0.038311 -0.13324 -0.11436 0.010802 -0.04589 0.031083 -0.0099939 0.015984 0.059114 -0.04041 -0.071344 0.054168 -0.00041551 0.00014944 -0.00056761 -0.00084501 -0.32245
1.3242 -0.0061339 -0.0074291 -0.0022058 -0.016899 0 -0.019437 0.0054719 0.013883 0.027366 0.013908 0.063923 -0.12446 -0.037112 -0.12599 -0.084807 0.014569 -0.044976 0.041381 -0.015429 -0.0047262 0.050828 -0.047784 -0.077227 0.048246 -0.00057038 0.00065756 -3.1723e-05 7.6267e-05 -0.26767
1.3281 -0.0080752 -0.0095239 -0.0015063 -0.0043775 0 -0.0071546 0.0018242 0.014009 0.019594 0.0089591 0.046526 -0.12148 -0.024476 -0.12848 -0.069946 0.023302 -0.035649 0.039042 -0.012296 0.0090144 0.062273 -0.052444 -0.076793 0.02912 -0.00044047 0.0010495 0.00054513 0.00094935 -0.19241
1.332 -0.0098123 -0.01047 -0.0016571 0.006183 0 0.0043818 -0.0015803 0.012212 0.011188 0.003663 0.025775 -0.11282 -0.040031 -0.1538 -0.088547 -0.021439 -0.020465 -0.0016227 -0.0043038 0.035542 0.037921 -0.032496 -0.066253 0.061679 -1.8757e-05 0.0012118 0.00061116 0.0011001 -0.10299
1.3359 -0.010363 -0.0099262 -0.0049768 0.0072291 0 0.0078269 -0.0042942 0.0063898 0.0019069 -0.0026357 0.0084181 -0.10145 -0.026411 -0.109 -0.13073 0.013509 -0.0036409 0.072671 0.0028624 0.032917 0.10539 -0.0081294 -0.042661 0.045943 0.00035852 0.0011643 0.00019048 0.00046012 0.0026418
1.3398 -0.0087748 -0.0076703 -0.010399 -0.0015941 0 0.0025152 -0.0065925 -0.0039242 -0.0091804 -0.0098175 -0.0056483 -0.093418 -0.028326 -0.094648 -0.12649 0.035767 0.011561 0.060322 -0.00062987 0.059906 0.11095 0.0011336 -0.0082595 0.055661 0.0003034 0.00096935 -0.00018645 -0.00038372 0.12885
1.3438 -0.0049944 -0.0038683 -0.013656 -0.013033 0 -0.0055174 -0.0085583 -0.016465 -0.021992 -0.016208 -0.023161 -0.093387 -0.045229 -0.099432 -0.095803 0.044343 0.024617 0.031522 0.0093076 0.088119 0.10612 0.0081141 0.029063 0.069882 -0.00022931 0.00067177 -4.879e-05 -0.00074919 0.27041
1.3477 -0.00025296 0.00064998 -0.010944 -0.017402 0 -0.0085395 -0.0096709 -0.026836 -0.034463 -0.019521 -0.050285 -0.10106 -0.06262 -0.10453 -0.075308 0.042884 0.037059 0.046536 0.043315 0.097177 0.12685 0.024526 0.060216 0.079914 -0.0008405 0.00032328 0.00054755 -0.00047144 0.40494
1.3516 0.0034842 0.0044563 -0.0028998 -0.0099289 0 -0.0034552 -0.0094251 -0.030874 -0.043158 -0.018864 -0.084005 -0.11132 -0.0094283 -0.068791 -0.17426 0.040143 0.049666 0.12037 0.061928 0.099453 0.13592 0.05979 0.080277 0.13663 -0.0010069 2.9571e-05 0.0011086 1.1938e-05 0.49837
1.3555 0.0047079 0.0061141 0.0050053 0.0051212 0 0.0054783 -0.0082328 -0.027388 -0.045052 -0.015938 -0.1101 -0.11785 -0.008577 -0.078067 -0.098998 0.054771 0.059932 0.08173 0.084137 0.102 0.19785 0.071606 0.089755 0.13713 -0.00054533 -7.2263e-05 0.0012158 0.00014763 0.52174
1.3594 0.003331 0.0050214 0.0065732 0.017062 0 0.0099861 -0.0074193 -0.019167 -0.03927 -0.013935 -0.11108 -0.11751 -0.016651 -0.10384 -0.021222 0.041033 0.0624 0.064442 0.086883 0.12318 0.20282 0.048398 0.090833 0.13372 0.00020815 8.663e-05 0.00091748 -0.0001807 0.4673
1.3633 0.00068882 0.0018994 0.00017268 0.016672 0 0.0048589 -0.0080473 -0.011122 -0.027608 -0.014652 -0.079228 -0.1121 -0.023839 -0.11275 -0.0043047 0.024318 0.052289 0.06608 0.071334 0.14127 0.16037 0.021066 0.082916 0.13543 0.00067652 0.00042553 0.00061687 -0.00056595 0.35156
1.3672 -0.0014112 -0.0015326 -0.009408 0.0035086 0 -0.0069278 -0.0096275 -0.0066638 -0.013571 -0.016245 -0.024485 -0.10638 -0.029876 -0.0646 -0.083982 0.058805 0.029853 0.03719 0.048424 0.1172 0.12544 0.041011 0.062656 0.13842 0.00053418 0.00074769 0.0006182 -0.00050288 0.20334
1.3711 -0.0018434 -0.0035608 -0.01434 -0.013262 0 -0.015742 -0.010083 -0.0051408 -0.00052452 -0.013996 0.029879 -0.10429 -0.068574 -0.065095 -0.15152 0.051022 0.0017811 0.045075 0.041868 0.12434 0.11442 0.026379 0.028906 0.15234 -2.127e-05 0.00087682 0.00082617 0.00011915 0.047214
1.375 -0.00068921 -0.0034742 -0.0096639 -0.021587 0 -0.012922 -0.0072395 -0.0025765 0.009871 -0.0040886 0.061805 -0.10631 -0.036913 -0.072733 -0.14464 0.017143 -0.02211 0.020398 0.022835 0.096472 0.14613 -0.0072654 -0.012453 0.10344 -0.00044577 0.00077759 0.0008932 0.0009209 -0.10439
1.3789 0.0011035 -0.0018524 0.003027 -0.015687 0 0.0014789 -0.0006694 0.0046938 0.018005 0.012423 0.064665 -0.10997 -0.0085847 -0.090282 -0.10052 0.0064985 -0.034878 0.021568 0.007057 0.076012 0.1432 -0.039048 -0.049571 0.073136 -0.00030526 0.00055078 0.00061554 0.0013773 -0.246
1.3828 0.0024725 5.596e-07 0.016843 -0.000303 0 0.017615 0.0076643 0.016441 0.025247 0.028996 0.050423 -0.11238 -0.019193 -0.11484 -0.072292 0.031159 -0.03671 0.05171 5.4727e-05 0.062074 0.089806 -0.057297 -0.07194 0.087016 0.00038031 0.00031492 0.00013327 0.0012334 -0.36859
1.3867 0.002773 0.00096954 0.024401 0.013426 0 0.023099 0.014501 0.028085 0.032213 0.037446 0.03934 -0.11209 -0.042085 -0.12989 -0.18061 0.029472 -0.034031 -0.0065479 -0.011758 -0.044578 0.095122 -0.063174 -0.077913 0.063093 0.0011679 9.8585e-05 -0.00026476 0.00062267 -0.45529
1.3906 0.0018514 0.00069459 0.022321 0.016931 0 0.013067 0.017228 0.033837 0.037653 0.033662 0.044256 -0.10901 -0.064644 -0.11197 -0.13378 0.013277 -0.034021 -0.0069463 -0.029433 -0.047194 0.074765 -0.048266 -0.075338 0.079256 0.0015288 -0.00014585 -0.00048143 -0.00013699 -0.48773
1.3945 -9.5157e-05 -0.000501 0.012493 0.010443 0 -0.005371 0.015254 0.030832 0.038933 0.020688 0.061442 -0.10325 -0.067081 -0.11942 -0.073097 0.002608 -0.038763 -0.033439 -0.024431 -0.023484 0.064691 -0.048399 -0.074084 0.067408 0.0012008 -0.00042549 -0.0006939 -0.00079283 -0.45686
1.3984 -0.002565 -0.0020408 9.2364e-05 0.0014558 0 -0.018479 0.010039 0.020865 0.033923 0.00657 0.074485 -0.095077 -0.059664 -0.14605 -0.053982 -0.00028232 -0.04359 -0.053705 -0.012609 0.0019672 0.070534 -0.053062 -0.076787 0.053445 0.00030999 -0.00062138 -0.0010781 -0.0012201 -0.36828
1.4023 -0.0047253 -0.0034036 -0.0095702 -0.0026956 0 -0.01692 0.0040709 0.0085335 0.022898 -0.0014953 0.067347 -0.086449 -0.05679 -0.17129 -0.10832 0.0032039 -0.040875 -0.016487 -0.015908 0.012385 0.090529 -0.043889 -0.07621 0.07704 -0.00075644 -0.00054808 -0.0014946 -0.0013374 -0.23817
1.4063 -0.005601 -0.0041309 -0.013371 -0.0011588 0 -0.0032863 -0.00042357 -0.0022584 0.0088471 -0.0021209 0.036153 -0.081796 -0.017032 -0.16372 -0.076857 0.0099147 -0.026231 0.029196 0.019273 -5.9224e-05 0.098527 -0.040325 -0.061892 0.061741 -0.0015784 -0.00012793 -0.001525 -0.0010778 -0.084805
1.4102 -0.0045952 -0.0037774 -0.011184 0.00082147 0 0.010272 -0.0024232 -0.010328 -0.0042918 3.4536e-06 -0.0087543 -0.085841 -0.01094 -0.12246 -0.099841 0.014119 -0.0022261 0.0045721 0.012968 -0.00064096 0.12996 -0.018862 -0.030311 0.050256 -0.0018799 0.00048058 -0.00087671 -0.00049322 0.076285
1.4141 -0.0020101 -0.0021067 -0.005451 -0.0018456 0 0.012298 -0.0024982 -0.016406 -0.01419 -0.0015256 -0.050673 -0.099148 -0.024039 -0.10863 -0.11174 0.014789 0.023126 -0.01984 0.015004 0.027932 0.12364 0.00035239 0.010602 0.053763 -0.0016118 0.00094257 0.00024316 0.00016001 0.23089
1.418 0.00096102 0.00053124 0.00017211 -0.0083193 0 0.0013869 -0.0025051 -0.020937 -0.021388 -0.0095659 -0.077158 -0.1156 -0.036607 -0.12379 -0.087285 0.016306 0.04171 -0.014648 0.037575 0.073978 0.096416 0.014029 0.046792 0.076418 -0.00095805 0.00097452 0.0011984 0.00054124 0.36286
1.4219 0.0029326 0.0030778 0.0027618 -0.012251 0 -0.013191 -0.004514 -0.023059 -0.028082 -0.021395 -0.085503 -0.12553 -0.010938 -0.098225 -0.034868 0.03226 0.050208 0.017112 0.054448 0.083919 0.17005 0.037445 0.068484 0.11663 -0.00027163 0.00055957 0.0014261 0.00050166 0.45486
1.4258 0.0032446 0.0042391 0.0018428 -0.008077 0 -0.019736 -0.0092891 -0.021757 -0.035387 -0.031043 -0.080565 -0.12338 -0.029558 -0.057327 -0.056919 0.016206 0.05094 0.04069 0.056034 0.10743 0.12698 0.049205 0.076327 0.14056 8.0666e-05 -3.4334e-05 0.00091788 0.00024022 0.49372
1.4297 0.0023514 0.0033543 -0.00039939 0.0028872 0 -0.013772 -0.01527 -0.017669 -0.041464 -0.033588 -0.06865 -0.11353 -0.023891 -0.049915 -0.05963 0.03449 0.048481 0.041416 0.056142 0.11823 0.091902 0.045193 0.077978 0.166 -7.1329e-05 -0.00045478 0.00022107 0.000132 0.47544
1.4336 0.0013468 0.00097187 -0.00093466 0.012561 0 -0.00093391 -0.019083 -0.013264 -0.042333 -0.027917 -0.05313 -0.10812 -0.008315 -0.071642 -0.066545 0.049874 0.045199 0.04781 0.053071 0.1175 0.07355 0.038121 0.078754 0.1924 -0.00056248 -0.00051791 -4.7877e-05 0.00035627 0.40512
1.4375 0.0010412 -0.001431 0.0014794 0.012706 0 0.008741 -0.017656 -0.010797 -0.034919 -0.016381 -0.034448 -0.11731 -0.0052031 -0.10645 -0.10006 0.027336 0.039445 0.080037 0.04459 0.11173 0.074766 0.039091 0.07555 0.21056 -0.00096271 -0.00030719 0.0002694 0.00069739 0.29257
1.4414 0.0013874 -0.0024674 0.0051474 0.002228 0 0.0094119 -0.010566 -0.0099314 -0.01987 -0.0025764 -0.01282 -0.13961 -0.037744 -0.093507 -0.08672 0.024314 0.027695 0.060525 0.03422 0.12587 0.14869 0.032869 0.060032 0.15206 -0.00085865 -5.2625e-05 0.00078242 0.00075266 0.14882
1.4453 0.0016995 -0.0018129 0.007011 -0.01134 0 0.0033478 -0.00070367 -0.00755 -0.0017094 0.010443 0.0098479 -0.16128 -0.053002 -0.10665 -0.133 0.012968 0.0086278 -0.0021622 0.0027024 0.095544 0.11838 0.01378 0.028154 0.079282 -0.00016368 8.2504e-05 0.00095396 0.00036699 -0.013007
1.4492 0.0013748 -0.00033825 0.005625 -0.01758 0 -0.0025078 0.0075212 -0.00030892 0.013921 0.020478 0.030536 -0.16647 -0.04052 -0.11092 -0.12801 0.013284 -0.014421 -0.034448 -0.011872 0.049107 0.091903 -0.001753 -0.013241 0.063799 0.0007871 0.00011238 0.00059906 -0.00014894 -0.17503
1.4531 0.00041164 0.00068998 0.0026301 -0.011296 0 -0.0032688 0.011189 0.012118 0.023773 0.02586 0.047026 -0.15013 -0.017718 -0.1017 -0.084615 0.029711 -0.034783 -0.032972 -0.015044 0.0052384 0.078787 -0.01066 -0.049585 0.09144 0.0014531 0.00015516 2.513e-05 -0.00027061 -0.31556
1.457 -0.00070159 0.00065185 0.0010889 0.0036638 0 0.00024112 0.010707 0.025965 0.028496 0.025768 0.058899 -0.12275 -0.028332 -0.092791 -0.10437 0.057824 -0.04663 -0.040463 -0.043991 -0.015776 0.027114 -0.017585 -0.069231 0.083764 0.001466 0.00027244 -0.00028226 0.00023821 -0.41578
1.4609 -0.0015037 -1.3065e-05 0.0022029 0.017605 0 0.0036118 0.0090114 0.035474 0.031109 0.021222 0.066665 -0.10233 -0.075007 -0.13105 -0.12538 0.00020665 -0.048741 0.036417 -0.0064845 0.0033799 0.036513 -0.048249 -0.072081 0.0047625 0.00088506 0.00039127 -0.00010662 0.0010682 -0.46724
1.4648 -0.0019094 -0.00031344 0.0038002 0.022121 0 0.0038154 0.0089166 0.0365 0.033916 0.015372 0.070086 -0.10023 -0.092852 -0.16079 -0.14969 -0.012065 -0.044866 0.037631 -0.0076951 -0.03006 0.031607 -0.066514 -0.068209 0.00029888 0.00013927 0.00038199 0.00032813 0.0016227 -0.47304
1.4688 -0.0020769 0.00036921 0.002433 0.015468 0 0.001911 0.010904 0.028852 0.036447 0.011972 0.067471 -0.11277 -0.085206 -0.16363 -0.16447 -0.0098724 -0.040344 0.028134 -0.025083 -0.054149 0.031711 -0.069517 -0.067651 0.025977 -0.00028636 0.00020195 0.00058586 0.0015496 -0.44089
1.4727 -0.0020365 0.0017496 -0.0027603 0.0026809 0 0.0012365 0.013085 0.015913 0.035938 0.012687 0.056661 -0.12563 -0.06633 -0.13811 -0.16605 -0.016038 -0.037597 0.043239 -0.038156 -0.029589 0.049924 -0.058359 -0.07078 0.046296 -0.00017797 -4.9076e-05 0.0004079 0.0010269 -0.37411
1.4766 -0.0015632 0.002901 -0.0083853 -0.0086201 0 0.0034358 0.013048 0.0023663 0.029687 0.015415 0.036891 -0.12685 -0.08862 -0.14175 -0.18792 -0.0021574 -0.034114 -0.028124 -0.047895 -0.013748 0.066349 -0.042429 -0.068221 0.081638 0.00029837 -0.00021986 -8.4023e-05 0.00053029 -0.2696
1.4805 -0.00046618 0.0030103 -0.0094085 -0.013019 0 0.0064736 0.0097389 -0.0080887 0.017248 0.015357 0.01014 -0.11703 -0.097797 -0.14545 -0.14602 0.030303 -0.024658 -0.018928 -0.053325 0.00037484 0.034084 -0.031749 -0.050371 0.055933 0.00075381 -0.00024975 -0.00051815 0.00033752 -0.12539
1.4844 0.0010396 0.0019665 -0.0039076 -0.009684 0 0.0064561 0.0038691 -0.013785 0.00089327 0.0084252 -0.01893 -0.10793 -0.076913 -0.13942 -0.12694 0.02117 -0.0061437 -0.022108 -0.035753 0.029878 0.024615 -0.017573 -0.017514 0.056958 0.00085643 -0.00021345 -0.00058809 0.00028672 0.048515
1.4883 0.0023453 0.00037205 0.004629 -0.0018019 0 0.0013227 -0.0030459 -0.015044 -0.015671 -0.0054853 -0.04439 -0.1112 -0.048337 -0.11886 -0.12515 0.0006399 0.018671 -0.038847 -0.0026896 0.054892 0.052899 0.0072902 0.019061 0.085327 0.00053202 -0.0002234 -0.00027815 3.1005e-05 0.2262
1.4922 0.0029199 -0.00090427 0.010001 0.0056861 0 -0.0070292 -0.0096895 -0.013704 -0.029096 -0.021822 -0.061166 -0.12745 -0.053867 -0.081014 -0.10056 0.037853 0.041796 -0.037344 0.026179 0.038817 0.11433 0.049947 0.046024 0.10934 -2.6239e-05 -0.00029539 0.00016329 -0.00049669 0.37326
1.4961 0.0028051 -0.0012054 0.0087805 0.0086334 0 -0.013853 -0.015048 -0.012381 -0.037485 -0.033807 -0.067 -0.14493 -0.079846 -0.11044 -0.1243 0.013269 0.054824 -0.025239 0.010266 0.093565 0.097021 0.015213 0.058557 0.14895 -0.00050997 -0.00032283 0.00044537 -0.00092349 0.46066
1.5 0.0026216 -0.00029771 0.0034916 0.0056966 0 -0.01469 -0.017988 -0.013247 -0.040437 -0.036225 -0.06333 -0.14891 -0.08679 -0.098663 -0.18568 0.014184 0.054455 0.010494 0.043184 0.10541 0.12978 0.029607 0.062556 0.13358 -0.0006917 -0.00018977 0.00045668 -0.00078142 0.47532
1.5039 0.0030296 0.0016498 0.00036883 -0.0008554 0 -0.0080775 -0.017341 -0.016507 -0.038509 -0.028092 -0.054346 -0.1334 -0.07991 -0.097046 -0.18775 0.02938 0.044458 0.030863 0.055812 0.099114 0.16142 0.046126 0.066608 0.118 -0.00054726 9.7689e-05 0.00031994 -1.9962e-05 0.42155
1.5078 0.004127 0.0041331 0.003606 -0.0062146 0 0.0036648 -0.012817 -0.019678 -0.032633 -0.012841 -0.044336 -0.10572 -0.066992 -0.11325 -0.12531 0.045293 0.032411 0.028045 0.027099 0.092576 0.15215 0.041245 0.071823 0.12752 -0.00024834 0.00040618 0.00025443 0.00085097 0.31499
1.5117 0.0053391 0.006369 0.01136 -0.0059461 0 0.015462 -0.0058029 -0.018733 -0.023698 0.003618 -0.034714 -0.080646 -0.065234 -0.056684 -0.20117 0.035686 0.023687 0.06151 0.034215 0.096575 0.062678 0.032251 0.069669 0.1338 -4.4099e-05 0.00060765 0.00036673 0.00117 0.17516
1.5156 0.0058862 0.0074627 0.017182 0.00081675 0 0.021582 0.0010922 -0.010838 -0.012326 0.015642 -0.022948 -0.069631 -0.034208 -0.085804 -0.17705 0.0061693 0.017413 0.088463 0.024322 0.092375 0.078877 0.021512 0.050175 0.10474 -0.00010637 0.00070779 0.00054345 0.0007116 0.02093
1.5195 0.0053751 0.0067731 0.015551 0.010328 0 0.018246 0.0057124 0.003233 0.0010929 0.020163 -0.0046829 -0.073825 -0.030021 -0.10117 -0.13629 0.015799 0.0077373 0.045939 0.016081 0.06075 0.081934 0.0062369 0.012635 0.081766 -0.00042967 0.00082302 0.0005445 -0.00011267 -0.13122
1.5234 0.0039786 0.0043118 0.0065354 0.01659 0 0.0060467 0.0078137 0.01901 0.015993 0.017839 0.021983 -0.085499 -0.049746 -0.11668 -0.12161 0.027681 -0.010497 -0.025911 -0.0052229 0.019064 0.056366 -0.010061 -0.031687 0.062514 -0.00084423 0.0010178 0.0002349 -0.0006355 -0.26826
1.5273 0.0021042 0.00084798 -0.0044287 0.015624 0 -0.0092549 0.0088695 0.030837 0.031014 0.012656 0.053234 -0.095365 -0.074723 -0.16355 -0.16321 -0.010773 -0.036217 -0.062436 -0.055937 -0.0068417 0.011237 -0.02337 -0.067718 0.038274 -0.0011291 0.0011767 -0.00024188 -0.00052965 -0.3811
1.5313 -4.2067e-05 -0.0024601 -0.011135 0.0082664 0 -0.019072 0.010325 0.035099 0.043733 0.0098668 0.080254 -0.098972 -0.039643 -0.14732 -0.14128 -0.0097774 -0.061303 -0.036021 -0.040608 -0.01484 0.039099 -0.052889 -0.087939 0.053728 -0.0011462 0.0010722 -0.00053097 -5.6085e-05 -0.46295
1.5352 -0.0025264 -0.0047045 -0.011358 -0.00090043 0 -0.017163 0.011975 0.031738 0.051213 0.012869 0.093982 -0.097378 -0.06015 -0.15852 -0.1144 -0.033586 -0.075411 -0.0028075 -0.054715 -0.044932 0.024191 -0.065817 -0.096186 0.01912 -0.00090698 0.00059401 -0.00036482 0.00024517 -0.50551
1.5391 -0.0053351 -0.0056786 -0.0078555 -0.0075011 0 -0.0045406 0.012067 0.02327 0.051251 0.020642 0.090615 -0.093007 -0.07176 -0.14602 -0.147 -0.04065 -0.072819 0.0048558 -0.067655 -0.063355 0.025995 -0.07833 -0.10054 -0.014337 -0.00054081 -7.7768e-05 0.0001454 9.1602e-05 -0.4964
1.543 -0.007999 -0.0058142 -0.0053452 -0.010615 0 0.010005 0.0090509 0.012646 0.043475 0.027663 0.073553 -0.085754 -0.060858 -0.11181 -0.21121 -0.023288 -0.056034 -0.017608 -0.063472 -0.064365 0.042499 -0.090202 -0.10276 -0.020848 -0.00020988 -0.00055048 0.00051578 -0.00029957 -0.42247
1.5469 -0.0096415 -0.0056945 -0.0064883 -0.012395 0 0.015328 0.0032356 0.0019497 0.029459 0.026995 0.050135 -0.073481 -0.070471 -0.12671 -0.14496 -0.01209 -0.033416 -0.042633 -0.035097 -0.074324 -0.0080642 -0.079999 -0.095068 0.0087603 -4.0467e-05 -0.00051141 0.00025883 -0.0004657 -0.27896
1.5508 -0.0094878 -0.0055695 -0.010179 -0.014656 0 0.0060283 -0.0032851 -0.0074127 0.011782 0.014983 0.025802 -0.056236 -0.077337 -0.10804 -0.11292 -0.0080982 -0.012848 -0.014258 -0.0055435 -0.03635 0.050981 -0.049991 -0.067949 0.0122 -9.7144e-05 1.9423e-05 -0.00065881 -0.00016478 -0.078415
1.5547 -0.0074338 -0.0052555 -0.012953 -0.016084 0 -0.012915 -0.0083507 -0.014146 -0.0071629 -0.0056545 0.00061213 -0.039457 -0.065248 -0.078507 -0.16105 -0.0030629 0.0034616 0.013204 0.01561 0.0092988 0.070316 -0.022267 -0.021298 0.053808 -0.00037256 0.00071295 -0.001686 0.00040409 0.14841
1.5586 -0.0042004 -0.0044412 -0.011807 -0.013172 0 -0.029082 -0.011396 -0.01743 -0.025666 -0.026822 -0.028804 -0.031973 -0.038024 -0.052921 -0.19701 0.0064477 0.019006 0.039619 0.030195 0.045023 0.074797 0.0036051 0.032187 0.089381 -0.00076593 0.0012163 -0.0020615 0.0008045 0.36232
1.5625 -0.00095482 -0.0030842 -0.0062116 -0.0042895 0 -0.031384 -0.013498 -0.018046 -0.042283 -0.039816 -0.06342 -0.039477 -0.0054195 -0.04328 -0.13781 0.021004 0.038075 0.069102 0.041206 0.059247 0.098241 0.028069 0.075323 0.075643 -0.0010782 0.0014361 -0.0014245 0.00075343 0.53013
1.5664 0.0012998 -0.0015501 0.0016829 0.007096 0 -0.018088 -0.015912 -0.018675 -0.055226 -0.040644 -0.097293 -0.058964 -0.0053778 -0.046761 -0.090371 0.022363 0.060205 0.095826 0.048781 0.067739 0.09665 0.030978 0.098942 0.065559 -0.001085 0.0015573 -0.00014212 0.00032298 0.63439
1.5703 0.0021379 -0.00040568 0.0082711 0.013726 0 0.0020856 -0.018667 -0.02217 -0.062413 -0.032131 -0.11885 -0.079608 -0.012537 -0.05546 -0.091104 0.029802 0.078736 0.061685 0.048826 0.091648 0.14208 0.030808 0.10686 0.10193 -0.00069171 0.0017946 0.0009524 -0.00018888 0.67295
1.5742 0.0017264 -6.6765e-05 0.010353 0.010015 0 0.016491 -0.020542 -0.028739 -0.062288 -0.021386 -0.11785 -0.090325 -0.005285 -0.042905 -0.07783 0.039482 0.08485 0.058639 0.066183 0.1173 0.17036 0.047205 0.10885 0.10869 -6.8488e-05 0.0021313 0.0012061 -0.00053345 0.65118
1.5781 0.00055901 -0.00057414 0.0069072 -0.0027557 0 0.017457 -0.020235 -0.034571 -0.054688 -0.014643 -0.092938 -0.088089 0.006002 -0.027928 -0.044493 0.043003 0.073965 0.074069 0.088781 0.12708 0.17333 0.069939 0.10878 0.092185 0.00038275 0.0023147 0.00062325 -0.00065858 0.57471
1.582 -0.00084047 -0.0016211 -1.8401e-05 -0.016288 0 0.0068243 -0.017374 -0.033764 -0.040915 -0.013309 -0.05369 -0.079788 -0.01605 -0.069355 -0.021911 0.025213 0.049411 0.016478 0.073321 0.093247 0.17882 0.063246 0.099911 0.11962 0.00027006 0.0021126 -0.00022806 -0.00064504 0.44771
1.5859 -0.0020853 -0.0027509 -0.0061531 -0.020897 0 -0.0066878 -0.012399 -0.022614 -0.022971 -0.013888 -0.014982 -0.075704 -0.038876 -0.09438 -0.12283 0.023009 0.020415 0.093369 0.069149 0.11942 0.10975 0.041827 0.07213 0.071378 -0.00048582 0.0015742 -0.00075796 -0.00057205 0.27635
1.5898 -0.0029617 -0.0035602 -0.0076457 -0.012768 0 -0.014407 -0.005789 -0.0030181 -0.002726 -0.01134 0.012562 -0.080176 -0.051733 -0.09196 -0.16074 0.022281 -0.0040679 0.048954 0.052822 0.082257 0.10699 0.018193 0.024168 0.056007 -0.001533 0.0010251 -0.00083008 -0.00047222 0.072545
1.5938 -0.003392 -0.0037999 -0.0039756 0.0029096 0 -0.013259 0.0022328 0.017894 0.018189 -0.003033 0.028891 -0.087835 -0.050733 -0.088945 -0.16012 0.015134 -0.020918 -0.0061011 0.021763 0.043167 0.10556 -0.0083956 -0.031431 0.065281 -0.0022857 0.00079054 -0.00075392 -0.00037644 -0.14518
1.5977 -0.0033593 -0.0033662 0.0013279 0.015565 0 -0.0062804 0.011051 0.031917 0.037803 0.0096282 0.042692 -0.088955 -0.039814 -0.10289 -0.14797 -0.00021772 -0.033528 0.005037 -0.021141 0.038897 0.061368 -0.034769 -0.07606 0.080202 -0.0023142 0.00091162 -0.00086668 -0.00033219 -0.35371
1.6016 -0.0028122 -0.0022374 0.003376 0.01695 0 0.0011606 0.018992 0.034741 0.053405 0.022597 0.062639 -0.079093 -0.055733 -0.11235 -0.12838 -0.0018209 -0.047239 -0.020912 -0.054516 -0.019456 0.038184 -0.036354 -0.098773 0.050337 -0.001631 0.0011299 -0.0011606 -0.00034237 -0.52821
1.6055 -0.0016152 -0.00042413 0.00029288 0.0071367 0 0.0056976 0.023817 0.028235 0.062087 0.032007 0.088487 -0.064019 -0.047577 -0.15415 -0.10066 -0.012542 -0.06334 -0.040038 -0.067251 -0.022455 0.039527 -0.065097 -0.10337 0.022651 -0.00065092 0.001155 -0.0013216 -0.0003153 -0.64541
1.6094 0.00037084 0.0020119 -0.0045029 -0.0056227 0 0.0075708 0.024312 0.018666 0.062091 0.036097 0.10921 -0.055191 -0.057744 -0.17217 -0.12212 -0.024305 -0.076615 -0.012053 -0.060381 -0.018603 0.027561 -0.067464 -0.10239 0.0015856 0.00012819 0.00095116 -0.0010971 -0.0001374 -0.68823
1.6133 0.0030788 0.0048547 -0.0046486 -0.010954 0 0.009009 0.021467 0.012449 0.053892 0.035135 0.11019 -0.059868 -0.069975 -0.16457 -0.16618 -0.029831 -0.078636 0.0064368 -0.043988 -0.031719 0.0086142 -0.057397 -0.10396 -0.015392 0.00045401 0.00076309 -0.00057523 0.00017061 -0.65105
1.6172 0.006038 0.0076132 0.0036113 -0.0038653 0 0.011389 0.017779 0.012368 0.040046 0.030084 0.084373 -0.075019 -0.042317 -0.15088 -0.16727 -0.020797 -0.064372 -0.089671 -0.034589 -0.080794 0.0074444 -0.077911 -0.10387 -0.034186 0.00040635 0.00085848 -8.2565e-05 0.00039547 -0.54276
1.6211 0.0083943 0.0095254 0.017343 0.011636 0 0.013636 0.015012 0.016398 0.023813 0.021595 0.038978 -0.090568 -0.041608 -0.12986 -0.098059 -0.0064935 -0.03692 -0.031962 -0.045234 0.0027518 0.054653 -0.064108 -0.090447 -0.010829 0.0002264 0.0012401 0.00016599 0.0002895 -0.38389
1.625 0.0092281 0.0098018 0.028218 0.025226 0 0.012975 0.01245 0.019342 0.0075919 0.010209 -0.0078026 -0.09852 -0.01979 -0.12754 -0.084639 -0.038727 -0.0064042 -0.01884 -0.024959 0.0098141 0.060216 -0.035108 -0.057193 0.038787 9.2045e-05 0.0016083 0.00026423 -0.00016966 -0.19845
1.6289 0.0080221 0.0080583 0.028611 0.027248 0 0.007322 0.0075466 0.015976 -0.0076867 -0.0026976 -0.03818 -0.099069 -0.0093478 -0.10664 -0.076154 -0.044046 0.016398 -0.007363 -0.0070606 0.022026 0.072451 -0.003004 -0.01112 0.084261 4.5744e-05 0.0016111 0.00043788 -0.00068476 -0.0059468
1.6328 0.0049942 0.0046758 0.017577 0.015204 0 -0.0024826 -0.0013531 0.0040883 -0.021912 -0.014517 -0.046104 -0.098126 -0.023795 -0.065263 -0.052339 0.00043233 0.027022 0.019037 -0.00058298 0.073743 0.10599 0.018771 0.031189 0.10853 8.694e-05 0.0011488 0.00070387 -0.0008501 0.18034
1.6367 0.0010783 0.00077651 0.0016978 -0.0045855 0 -0.01234 -0.012652 -0.013963 -0.034646 -0.022326 -0.040266 -0.099557 -0.039511 -0.086516 -0.057482 0.0093722 0.029549 0.021075 0.040254 0.10357 0.10116 0.0049981 0.056295 0.1162 0.0002647 0.00045886 0.00077706 -0.00050254 0.34825
1.6406 -0.0024427 -0.0022706 -0.0099167 -0.02111 0 -0.017039 -0.021857 -0.031908 -0.044503 -0.024608 -0.036591 -0.10065 -0.025422 -0.074075 -0.053331 0.0081876 0.032399 0.074497 0.043946 0.13917 0.15028 0.035558 0.063743 0.10229 0.00063026 -7.8355e-05 0.00037529 0.00012174 0.48085
1.6445 -0.0044567 -0.0035523 -0.012262 -0.025712 0 -0.013768 -0.024621 -0.042427 -0.04953 -0.022389 -0.045875 -0.09571 -0.01103 -0.072879 -0.061287 0.026153 0.040956 0.036541 0.061569 0.16175 0.14177 0.048893 0.064302 0.10235 0.0010971 -0.00022463 -0.00038211 0.00059222 0.55715
1.6484 -0.0044526 -0.0030574 -0.007352 -0.017291 0 -0.0045734 -0.019963 -0.040997 -0.048187 -0.018675 -0.065753 -0.083798 0.0029545 -0.061239 -0.068989 0.051993 0.052823 -0.014675 0.088348 0.16685 0.11391 0.056371 0.068607 0.12095 0.0013943 -1.4734e-05 -0.00094033 0.00066433 0.56066
1.6523 -0.0027011 -0.0015657 -0.0015308 -0.0023244 0 0.0044301 -0.010942 -0.028584 -0.040191 -0.016376 -0.082677 -0.071984 0.019408 -0.0083172 -0.05888 0.063667 0.059424 0.041337 0.10575 0.1533 0.13531 0.081703 0.076812 0.15394 0.0012257 0.00034096 -0.00075459 0.00046867 0.48933
1.6563 -0.0001355 -8.5289e-05 -5.4183e-05 0.0099935 0 0.0071488 -0.002283 -0.011276 -0.02673 -0.016153 -0.081965 -0.069852 -0.0073339 -0.021918 -0.081915 0.026739 0.052686 0.042833 0.071274 0.11594 0.1408 0.055336 0.07851 0.15872 0.00052841 0.00065043 0.00017633 0.00033172 0.35823
1.6602 0.0020301 0.00073166 -0.0035696 0.013817 0 0.0021649 0.0029282 0.0032484 -0.010085 -0.015852 -0.058144 -0.080286 -0.04131 -0.049398 -0.091755 0.028157 0.031522 0.033284 0.047323 0.11844 0.13786 0.047099 0.062588 0.14981 -0.00041019 0.00084913 0.0012211 0.00042354 0.19259
1.6641 0.0028257 0.00080029 -0.0087981 0.0096371 0 -0.0058307 0.0047859 0.010219 0.0070308 -0.012074 -0.018167 -0.095934 -0.044613 -0.087392 -0.079286 0.035177 0.0030486 0.019067 0.030313 0.12426 0.14126 0.02713 0.027858 0.12216 -0.0011162 0.00096659 0.0016075 0.00059952 0.016929
1.668 0.0019773 0.0003917 -0.011886 0.0024871 0 -0.0095058 0.0054596 0.010192 0.022152 -0.002874 0.023971 -0.10538 -0.016928 -0.11384 -0.048559 0.036176 -0.022307 0.015941 0.019236 0.11137 0.13177 -0.0043 -0.014987 0.091545 -0.0012584 0.0010372 0.0010718 0.00059193 -0.1512
1.6719 3.946e-05 -0.00021599 -0.01115 -0.0026373 0 -0.0049015 0.0068651 0.0077838 0.033615 0.010341 0.05626 -0.10323 -0.0074277 -0.067904 -0.0232 0.040866 -0.037804 0.062118 0.01616 0.063559 0.032339 -0.0064992 -0.051363 0.11119 -0.00087038 0.0010633 7.7916e-05 0.0003328 -0.29951
1.6758 -0.0019166 -0.00090155 -0.0073619 -0.0042253 0 0.0049235 0.0092507 0.0078949 0.0408 0.02315 0.074418 -0.094312 -0.045315 -0.067015 -0.038039 0.032135 -0.04399 -0.00010315 0.0097707 0.046883 0.054083 -0.0063773 -0.073318 0.063982 -0.00028716 0.0010454 -0.00058792 4.73e-05 -0.41576
1.6797 -0.0029224 -0.0016104 -0.0023225 -0.00406 0 0.012006 0.01155 0.012352 0.043901 0.030557 0.080995 -0.087802 -0.040041 -0.056034 -0.026492 0.029921 -0.046356 0.0022001 -0.0092468 0.021016 0.076199 -0.01739 -0.083381 0.029193 0.00012765 0.0010099 -0.00046796 2.865e-06 -0.48581
1.6836 -0.0026688 -0.0022099 0.002426 -0.0042475 0 0.009969 0.012607 0.019222 0.043257 0.029914 0.080147 -0.087771 -0.018308 -0.049636 -0.027074 0.022175 -0.049371 0.019659 -0.023893 0.0015066 0.091111 -0.032162 -0.089068 0.017343 0.00021849 0.00098679 0.00024556 0.00017802 -0.49766
1.6875 -0.0016357 -0.0025111 0.0058635 -0.0046785 0 -0.0004698 0.011892 0.024705 0.038701 0.022354 0.073266 -0.08983 -0.016822 -0.063509 -0.073103 -7.6454e-05 -0.052077 -0.0024392 -0.019525 0.0073743 0.10291 -0.040153 -0.093727 0.024945 6.3604e-05 0.00096808 0.00095157 0.00022392 -0.44734
1.6914 -0.00071338 -0.002454 0.0073171 -0.0034103 0 -0.011783 0.0093203 0.025634 0.029547 0.011853 0.058927 -0.087305 -0.042956 -0.057103 -0.052732 0.011492 -0.04886 0.056772 -0.026969 0.039283 0.11065 -0.023358 -0.092362 -0.0035847 -0.00016852 0.00091433 0.0011593 -0.000198 -0.34112
1.6953 -0.00058715 -0.0022409 0.0066372 0.00057427 0 -0.015659 0.0048783 0.020753 0.015418 0.0026548 0.036201 -0.080086 -0.030161 -0.093302 -0.081124 0.015959 -0.034613 0.071675 -0.018556 0.049189 0.083432 -0.00477 -0.076197 0.053059 -0.00035301 0.00081541 0.00080948 -0.0010187 -0.19246
1.6992 -0.001316 -0.0022269 0.0045486 0.0052201 0 -0.0097151 -0.0011996 0.010575 -0.0026199 -0.0031217 0.0075753 -0.076307 -0.016091 -0.1008 -0.06192 0.012488 -0.0098273 0.076883 0.0097822 0.052998 0.082437 0.004735 -0.041737 0.10162 -0.00042052 0.00073484 0.00018923 -0.0017167 -0.017689
1.7031 -0.0023665 -0.002617 0.002378 0.0063792 0 0.00079223 -0.0079102 -0.0031625 -0.021618 -0.0061916 -0.021445 -0.084443 -0.013634 -0.072988 -0.006665 0.012687 0.018665 0.081361 0.046737 0.071268 0.11854 0.014732 0.0039406 0.11113 -0.00030517 0.00076995 -0.0003635 -0.0017186 0.16545
1.707 -0.0030217 -0.0032364 0.0010069 0.0014262 0 0.0075503 -0.013493 -0.017636 -0.037622 -0.0088859 -0.045555 -0.10373 -0.023277 -0.048374 -0.011957 0.042534 0.041923 0.079519 0.064313 0.13711 0.16998 0.05415 0.046606 0.082766 4.2496e-05 0.00095183 -0.0006496 -0.00090367 0.33649
1.7109 -0.0028422 -0.0036002 4.9965e-05 -0.0076989 0 0.0059503 -0.016365 -0.029112 -0.047471 -0.013081 -0.062613 -0.12304 0.0087179 -0.033238 -0.0014216 0.027785 0.054629 0.12893 0.081236 0.16314 0.16364 0.090411 0.074295 0.11744 0.00055525 0.0011869 -0.00059559 0.00024214 0.47256
1.7148 -0.0018794 -0.003256 -0.001669 -0.015062 0 -0.0017239 -0.016258 -0.034025 -0.050265 -0.018757 -0.073694 -0.12999 -0.0060274 -0.027046 -0.018522 0.046739 0.057784 0.11735 0.082889 0.16606 0.17217 0.088572 0.084775 0.12964 0.00099021 0.0013123 -0.0001968 0.00097622 0.5532
1.7188 -0.00056291 -0.0021259 -0.0046084 -0.014916 0 -0.0089674 -0.014391 -0.030913 -0.047407 -0.024016 -0.080374 -0.12164 -0.0093887 -0.021785 -0.035359 0.065545 0.05641 0.082786 0.081647 0.17013 0.17384 0.078786 0.084834 0.14769 0.0010426 0.0012246 0.00043425 0.00085814 0.56747
1.7227 0.0005998 -0.00057308 -0.0075571 -0.0062694 0 -0.010692 -0.012348 -0.021751 -0.041165 -0.026307 -0.081892 -0.10637 0.027416 -0.016131 -0.028471 0.06222 0.054439 0.069525 0.087442 0.18805 0.15787 0.083881 0.082319 0.18426 0.00058829 0.00096336 0.00099485 5.809e-05 0.51723
1.7266 0.0013051 0.00085487 -0.0084867 0.0059587 0 -0.0067731 -0.010619 -0.011172 -0.032892 -0.023871 -0.074872 -0.095263 -0.018946 -0.041914 0.0026699 0.083115 0.051138 0.13843 0.097597 0.18318 0.17837 0.088488 0.078212 0.16139 -0.00016023 0.00067478 0.0010991 -0.00080891 0.41328
1.7305 0.001579 0.0017957 -0.0065657 0.014277 0 -0.00091832 -0.0082122 -0.0035999 -0.022297 -0.016533 -0.055978 -0.092057 -0.023145 -0.012842 0.018939 0.071302 0.041971 0.098179 0.090275 0.16376 0.18633 0.08212 0.06594 0.19006 -0.00076508 0.00049691 0.00059048 -0.001149 0.26779
1.7344 0.0017173 0.0022706 -0.0032407 0.013964 0 0.0032796 -0.0037476 -0.00033919 -0.0083276 -0.0055758 -0.02539 -0.091322 -0.018148 -0.028564 0.010835 0.047743 0.023072 0.042497 0.058488 0.15131 0.1621 0.057431 0.038582 0.173 -0.00088413 0.000474 -0.00021606 -0.00077849 0.090332
1.7383 0.0020844 0.0025795 -0.0010097 0.0063336 0 0.0051292 0.0029775 0.0010645 0.0090883 0.0069138 0.011723 -0.086063 -0.012842 -0.064313 -0.030444 0.030405 -0.0044145 0.014921 0.024202 0.13228 0.12767 0.024607 -0.0026704 0.12295 -0.00053044 0.00055925 -0.000681 1.8443e-05 -0.10861
1.7422 0.0028592 0.0029933 -0.00088837 -0.0024361 0 0.0062509 0.010405 0.0045881 0.027875 0.018682 0.046971 -0.075963 -0.0090281 -0.039187 -0.11359 0.040305 -0.033762 0.048815 0.026473 0.076344 0.12759 0.0038009 -0.046845 0.10088 -3.4182e-05 0.00066678 -0.00035546 0.00073469 -0.31033
1.7461 0.0038565 0.0034843 -0.0011609 -0.0058658 0 0.0079316 0.016141 0.012384 0.044196 0.027691 0.072649 -0.067486 -0.012025 -0.018412 -0.072576 0.039279 -0.056388 0.029955 0.0090137 0.066395 0.14121 0.0097619 -0.080383 0.10518 0.00025893 0.00070238 0.00057021 0.00097253 -0.48537
1.75 0.0045507 0.0036902 0.0010367 -0.0016783 0 0.0094508 0.018533 0.022929 0.054185 0.032386 0.085204 -0.066215 -0.024967 -0.014186 -0.050279 0.023771 -0.067035 0.015434 -0.0087408 0.043383 0.1271 -0.013842 -0.097027 0.074466 0.00027164 0.00056532 0.0013468 0.00065839 -0.60101
1.7539 0.0043394 0.0031439 0.006595 0.0068955 0 0.0089496 0.017535 0.031964 0.05585 0.032056 0.086104 -0.070307 -0.0088529 -0.036481 -0.044561 0.013865 -0.066475 0.015443 -0.022336 0.019977 0.1174 -0.028427 -0.10143 0.051503 0.00020225 0.00018015 0.0012807 5.5499e-05 -0.63503
1.7578 0.0029233 0.0016235 0.012856 0.013644 0 0.0056371 0.014317 0.035242 0.049877 0.027234 0.079754 -0.072557 0.034915 -0.069484 -0.04464 0.018546 -0.059811 0.033229 -0.027353 0.0065595 0.11703 -0.019689 -0.10296 0.055256 0.00026848 -0.00041428 0.00035781 -0.00040385 -0.58605
1.7617 0.00056367 -0.00061045 0.015429 0.013709 0 0.00092715 0.0102 0.030955 0.038925 0.019724 0.069948 -0.068879 0.0017248 -0.023175 -0.012975 0.02416 -0.051909 0.058362 -0.01582 0.013974 0.062316 -0.02705 -0.10532 0.055041 0.00045633 -0.00099606 -0.0007079 -0.00038284 -0.47249
1.7656 -0.0019824 -0.0028657 0.011986 0.0067313 0 -0.0025803 0.0059608 0.020344 0.025998 0.011926 0.05726 -0.063653 0.00029703 -0.028891 -0.05516 0.020178 -0.043648 0.032675 -0.026768 0.024833 0.11453 -0.012532 -0.10188 0.081097 0.00052781 -0.0012328 -0.0010783 0.00013158 -0.32114
1.7695 -0.0038355 -0.0043601 0.0045463 -0.0031451 0 -0.0031642 0.0018884 0.0065845 0.013019 0.0055665 0.039117 -0.065489 -0.0056067 -0.047179 -0.031966 0.028268 -0.031898 0.022473 -0.0052337 0.045721 0.14326 0.0060556 -0.081623 0.072108 0.00027478 -0.00090763 -0.00051028 0.0007899 -0.15367
1.7734 -0.0044464 -0.004654 -0.0020217 -0.010137 0 -0.0011694 -0.0018141 -0.0068651 0.0004279 0.00063745 0.012572 -0.077453 -0.013314 -0.048122 0.008254 0.046472 -0.013094 0.035647 0.033159 0.086986 0.1347 0.02622 -0.040719 0.078684 -0.00024133 -0.00013262 0.00046548 0.0011021 0.01918
1.7773 -0.0038408 -0.0038857 -0.004056 -0.010553 0 0.0014916 -0.0049126 -0.01746 -0.012108 -0.0045835 -0.022075 -0.092258 -0.01152 -0.0068036 -0.022369 0.066565 0.01258 0.064373 0.056134 0.15647 0.10515 0.048506 0.01121 0.1697 -0.00070739 0.00066788 0.0010542 0.00080187 0.19321
1.7813 -0.002517 -0.0026342 -0.0020691 -0.0049763 0 0.0027457 -0.0073733 -0.024049 -0.024534 -0.012131 -0.059409 -0.098142 0.0054833 -0.03227 -0.016713 0.073908 0.039827 0.038996 0.070646 0.18292 0.17441 0.076887 0.05649 0.14532 -0.00081837 0.0010488 0.0009011 7.7542e-05 0.36101
1.7852 -0.0011051 -0.0015041 3.4828e-05 0.0023837 0 0.0014537 -0.0094913 -0.02685 -0.035657 -0.022372 -0.090414 -0.089905 -0.01347 -0.010645 -0.025277 0.073689 0.06089 0.086905 0.092535 0.2068 0.17183 0.097616 0.08222 0.16192 -0.00052799 0.00089186 0.00033442 -0.00054933 0.50542
1.7891 -3.2062e-05 -0.0007449 -0.0013022 0.0066062 0 -0.0022423 -0.011572 -0.027043 -0.043336 -0.032905 -0.10672 -0.073833 -0.0091456 0.022383 -0.0066714 0.077117 0.070202 0.11939 0.089348 0.21335 0.16387 0.12504 0.089038 0.18122 -5.9161e-05 0.000497 -3.8236e-05 -0.00063197 0.60153
1.793 0.00060627 -0.00019973 -0.0060527 0.0052239 0 -0.0069903 -0.01342 -0.025995 -0.045481 -0.03939 -0.10492 -0.061381 0.023399 0.034659 0.037119 0.084128 0.067501 0.11431 0.074733 0.20408 0.1811 0.14824 0.087831 0.19822 0.00031352 0.00031097 5.8533e-05 -0.00015619 0.62627
1.7969 0.0009381 0.00039775 -0.010718 -0.00045102 0 -0.010516 -0.014224 -0.024343 -0.041211 -0.038036 -0.087881 -0.058257 0.016289 -0.021167 0.042459 0.078788 0.057108 0.12901 0.13541 0.20389 0.2227 0.1137 0.087638 0.25196 0.0004829 0.00051831 0.0003546 0.00047221 0.56939
1.8008 0.0011014 0.001061 -0.011503 -0.0065897 0 -0.010459 -0.013105 -0.021545 -0.031414 -0.028127 -0.062372 -0.060387 0.019635 -0.0038523 -0.029898 0.074339 0.044142 0.10888 0.089895 0.19357 0.20017 0.14296 0.086341 0.24581 0.00052917 0.00086859 0.00039211 0.00080006 0.43926
1.8047 0.00109 0.0014625 -0.0075584 -0.0096081 0 -0.0058895 -0.0098806 -0.01635 -0.018325 -0.012784 -0.034567 -0.060838 0.010992 -0.024474 -0.03786 0.070689 0.030797 0.11569 0.071437 0.18346 0.18215 0.11095 0.073167 0.21667 0.00056031 0.00091011 4.8195e-05 0.0007067 0.26
1.8086 0.00075705 0.0012024 -0.001499 -0.0083549 0 0.001375 -0.005354 -0.0079576 -0.0044312 0.002683 -0.007017 -0.059754 -0.0041676 -0.058484 -0.018978 0.066427 0.015636 0.12119 0.073603 0.16645 0.16036 0.071264 0.040591 0.19035 0.00056893 0.0004231 -0.00032703 0.00043214 0.062224
1.8125 -4.2496e-05 0.00017979 0.0029811 -0.0042821 0 0.007152 -0.00083583 0.0030316 0.0085612 0.013751 0.020848 -0.065731 -0.016918 -0.067129 -0.025991 0.061447 -0.0037162 0.093006 0.072702 0.13693 0.12842 0.082991 -0.0059516 0.18418 0.00045734 -0.00034934 -0.00029042 0.00025062 -0.12707
1.8164 -0.0012777 -0.0012884 0.0040294 0.00015403 0 0.0074759 0.0026656 0.01463 0.020003 0.018957 0.049404 -0.086067 -0.018861 -0.029076 -0.046803 0.069833 -0.0269 0.058444 0.039291 0.11961 0.18161 0.054568 -0.050273 0.1433 0.00018254 -0.00089305 0.00019949 0.00015409 -0.28958
1.8203 -0.0026619 -0.0027048 0.0025976 0.003287 0 0.0017676 0.004903 0.024372 0.029709 0.020022 0.075783 -0.11574 -0.019483 -0.042169 -0.01938 0.066162 -0.049372 0.046119 0.021067 0.098641 0.12828 0.026136 -0.077821 0.12704 -0.00015848 -0.00086457 0.00068903 -0.00010009 -0.41407
1.8242 -0.0037388 -0.0037405 0.00097717 0.004794 0 -0.0061434 0.006204 0.030323 0.037071 0.019992 0.093909 -0.13756 -0.030247 -0.071862 -0.030943 0.037153 -0.064515 0.025491 0.0038256 0.084136 0.10018 0.010909 -0.086619 0.10287 -0.00040683 -0.00037869 0.00064143 -0.00061961 -0.49142
1.8281 -0.0040999 -0.004344 0.00057708 0.0049395 0 -0.010507 0.0069501 0.03151 0.040699 0.020876 0.097814 -0.13528 -0.039814 -0.097218 -0.075447 0.0049762 -0.067733 0.015914 -0.012892 0.070999 0.11155 0.0073848 -0.086451 0.069234 -0.0004964 0.00011339 -4.9948e-05 -0.001104 -0.51211
1.832 -0.0035998 -0.0045208 0.00096763 0.0036923 0 -0.0079949 0.0072292 0.027824 0.039007 0.022434 0.085633 -0.10799 -0.013966 -0.097826 -0.071704 0.029656 -0.059297 0.084017 -0.01924 0.040013 0.092427 0.0018004 -0.087353 0.047766 -0.00050862 0.00022899 -0.00094789 -0.0010254 -0.46971
1.8359 -0.0024294 -0.0040645 0.00075778 0.00083737 0 -0.0003378 0.0068686 0.019954 0.031362 0.022674 0.061048 -0.072142 -0.031269 -0.0672 -0.017912 0.035275 -0.043795 0.040242 0.018242 0.083572 0.11876 -0.0038695 -0.088825 0.10325 -0.00056186 -3.4251e-05 -0.0014605 -0.00015201 -0.36758
1.8398 -0.00099787 -0.0026002 -0.00080685 -0.0030461 0 0.00707 0.0056524 0.0095392 0.018876 0.019408 0.031064 -0.048701 -0.025957 -0.073756 0.0048167 0.04464 -0.026703 0.052158 0.031648 0.076011 0.12975 -0.00042251 -0.080408 0.12488 -0.00065793 -0.00034561 -0.001353 0.0011043 -0.22236
1.8438 0.00028262 7.0381e-06 -0.0030577 -0.006005 0 0.009484 0.0034643 -0.00092294 0.0041359 0.011704 0.0019472 -0.047223 0.0032138 -0.077285 -0.0061917 0.059632 -0.010889 0.079778 0.051589 0.079992 0.12288 0.01753 -0.053024 0.13943 -0.00066257 -0.00036839 -0.00090354 0.0019265 -0.05948
1.8477 0.0011564 0.0032502 -0.0044976 -0.0055938 0 0.0063479 0.00032333 -0.008961 -0.010016 0.00046443 -0.023497 -0.06102 0.043288 -0.050353 -0.031997 0.078175 0.0042805 0.086486 0.093966 0.13766 0.11388 0.052547 -0.0098581 0.17499 -0.00045294 -4.4947e-05 -0.00058991 0.0017679 0.097125
1.8516 0.0015461 0.0060421 -0.0040854 -0.00085098 0 0.0011216 -0.0035471 -0.013532 -0.021768 -0.011923 -0.045461 -0.076365 0.026082 -0.04046 0.035713 0.084106 0.020728 0.088644 0.087088 0.16836 0.19901 0.09985 0.034032 0.24555 -7.663e-05 0.00040542 -0.00063583 0.00085033 0.23356
1.8555 0.0014885 0.0073173 -0.0020676 0.0062892 0 -0.0021584 -0.007598 -0.015758 -0.030695 -0.022472 -0.064376 -0.085382 0.020468 -0.038505 -0.023782 0.088271 0.038425 0.13208 0.066177 0.18917 0.23807 0.084875 0.063242 0.19135 0.00025837 0.00072755 -0.00085039 -1.171e-05 0.34572
1.8594 0.001096 0.0067382 0.00025021 0.011648 0 -0.0022944 -0.010964 -0.018003 -0.036993 -0.02862 -0.078555 -0.090075 0.02418 -0.017881 -0.064744 0.090352 0.053922 0.16439 0.096293 0.19931 0.23759 0.09781 0.073707 0.19247 0.00036858 0.00085169 -0.00087724 -0.00013095 0.43087
1.8633 0.00057531 0.0049146 0.0015083 0.011401 0 -0.0013249 -0.012755 -0.021714 -0.040327 -0.029107 -0.084341 -0.095395 0.023564 0.0051915 -0.051758 0.095659 0.061961 0.16834 0.14185 0.20506 0.22 0.12982 0.073593 0.23532 0.00026967 0.00089561 -0.00057648 0.00044859 0.47932
1.8672 0.00021457 0.0029344 0.0012727 0.0048283 0 -0.0019103 -0.012476 -0.025743 -0.039426 -0.024414 -0.078552 -0.10078 -0.0031897 -0.0076878 0.011756 0.11308 0.058948 0.13811 0.11527 0.21766 0.22145 0.12785 0.073041 0.22059 0.00015408 0.00098592 -0.00016439 0.0010279 0.47449
1.8711 0.00024888 0.0015906 0.00030849 -0.0048711 0 -0.0044679 -0.010241 -0.026795 -0.03291 -0.016503 -0.061053 -0.10023 0.025073 -0.02522 -0.032115 0.098322 0.045557 0.080548 0.1093 0.23831 0.24268 0.12227 0.073218 0.21547 0.00018326 0.0011026 1.4087e-06 0.00092904 0.40287
1.875 0.00065676 0.00094215 -5.6679e-06 -0.012388 0 -0.006782 -0.0065902 -0.021856 -0.02075 -0.0078687 -0.035315 -0.090442 0.040762 -0.024371 -0.022925 0.099585 0.026457 0.053212 0.11611 0.22632 0.23824 0.12234 0.065463 0.21384 0.00030291 0.0010953 -0.00023566 0.00012223 0.26618
1.8789 0.0010884 0.00052375 0.0012956 -0.013521 0 -0.0062397 -0.0021335 -0.010685 -0.0050807 -0.00038536 -0.0066128 -0.077174 0.038957 -0.030583 -0.0066289 0.09609 0.0073865 0.048293 0.10228 0.17778 0.20344 0.11174 0.04114 0.20095 0.00027606 0.00083344 -0.00068261 -0.00078266 0.085713
1.8828 0.0010739 -6.7533e-05 0.0040027 -0.0076447 0 -0.0023718 0.0026088 0.0036779 0.010484 0.0053443 0.020525 -0.071343 0.027466 -0.044333 -0.011499 0.077348 -0.0081833 0.055993 0.061805 0.11604 0.15733 0.085413 0.0022127 0.17369 -8.5594e-05 0.00033162 -0.00095672 -0.0011384 -0.10475
1.8867 0.00040666 -0.00078249 0.0067851 0.0020747 0 0.0026922 0.0070785 0.016782 0.022689 0.0097641 0.043622 -0.078024 0.050721 0.0021482 -0.031727 0.054474 -0.020322 0.059282 0.057377 0.14843 0.19148 0.064798 -0.038056 0.15723 -0.00071299 -0.00025274 -0.00078738 -0.00085036 -0.27237
1.8906 -0.00062608 -0.0012535 0.0080534 0.010644 0 0.0060847 0.010577 0.025369 0.030295 0.01356 0.061621 -0.089913 0.04049 -0.034765 -0.03173 0.046922 -0.031094 0.045112 0.021868 0.10806 0.17077 0.058278 -0.06516 0.15336 -0.001298 -0.00071886 -0.00020023 -0.00039371 -0.39561
1.8945 -0.0014182 -0.0012452 0.0070161 0.014026 0 0.0064791 0.012501 0.028668 0.034267 0.016979 0.073412 -0.093164 0.031474 -0.061084 -0.027166 0.035564 -0.041633 0.022176 0.019772 0.085383 0.16077 0.047733 -0.074617 0.15384 -0.0015272 -0.00091823 0.00053405 -0.00028355 -0.46618
1.8984 -0.0015251 -0.00092229 0.0041386 0.011118 0 0.0047702 0.012786 0.027699 0.036375 0.019729 0.077209 -0.08085 0.026624 -0.070437 -0.036182 0.020052 -0.050325 0.017632 0.028827 0.086934 0.15801 0.024476 -0.07392 0.14328 -0.0013203 -0.00079272 0.0010962 -0.00055718 -0.48441
1.9023 -0.0010287 -0.000655 0.0006821 0.0040077 0 0.0028694 0.012022 0.023748 0.037337 0.021273 0.071486 -0.06091 0.022666 -0.075952 -0.072148 0.0068473 -0.053574 0.059522 0.0071623 0.099497 0.14551 -0.015545 -0.073731 0.10644 -0.00086797 -0.00037708 0.0012877 -0.00077774 -0.45407
1.9063 -0.00042757 -0.00057358 -0.0022242 -0.0033606 0 0.0020298 0.010927 0.017588 0.036013 0.021039 0.056568 -0.050233 0.037459 -0.076262 0.031727 0.062387 -0.048508 0.022952 0.012973 0.10792 0.18653 -0.001742 -0.077096 0.11208 -0.00046094 0.00020372 0.0010813 -0.00052083 -0.38059
1.9102 -0.00012674 -0.00035239 -0.004158 -0.007256 0 0.0022169 0.0095748 0.00991 0.030322 0.01837 0.035272 -0.05998 0.010298 -0.038572 0.027412 0.050863 -0.03539 0.034386 0.0052615 0.11354 0.18173 0.01099 -0.076858 0.10853 -0.00028195 0.00076013 0.00058082 0.00017147 -0.27212
1.9141 -1.2344e-05 0.0005172 -0.0052158 -0.0059092 0 0.0027322 0.0071976 0.0020158 0.019133 0.012603 0.011779 -0.085792 -0.00053787 -0.019175 -0.008422 0.037215 -0.017748 0.044567 0.018166 0.12241 0.17438 0.037877 -0.063292 0.12823 -0.00033044 0.0011176 -3.6495e-05 0.00082024 -0.14033
1.918 0.00044774 0.0021946 -0.0054508 -0.00019626 0 0.0030955 0.0029528 -0.0043858 0.0036569 0.0036603 -0.010403 -0.11174 0.02052 -0.033249 -0.019221 0.047873 -0.00013753 0.040731 0.054431 0.1364 0.18449 0.077054 -0.034275 0.15914 -0.00049853 0.0012189 -0.00056835 0.00096626 0.00062284
1.9219 0.0016348 0.0042054 -0.0046809 0.0069059 0 0.0032284 -0.0029469 -0.0082699 -0.012762 -0.0071227 -0.02968 -0.1237 0.036379 -0.045532 0.057006 0.069072 0.014595 0.056047 0.072829 0.15264 0.21039 0.10067 0.0016254 0.11641 -0.00068306 0.0011542 -0.00084656 0.00058132 0.13609
1.9258 0.0032939 0.0057085 -0.0029083 0.011717 0 0.0029891 -0.008879 -0.010142 -0.02628 -0.016842 -0.04578 -0.11952 0.016433 -0.0041939 0.10792 0.066014 0.026303 0.018239 0.071362 0.18187 0.20522 0.096285 0.031671 0.17666 -0.00083016 0.0010651 -0.00081314 4.6751e-05 0.25205
1.9297 0.0046599 0.0061262 -0.00076468 0.011475 0 0.0018791 -0.012757 -0.011601 -0.034429 -0.022196 -0.058039 -0.10769 0.041237 0.018085 0.060746 0.084234 0.036095 0.040515 0.081994 0.20993 0.20319 0.090539 0.048602 0.20018 -0.00091815 0.00099809 -0.00056916 -0.00022954 0.33568
1.9336 0.0051536 0.0056218 0.00078869 0.005621 0 -0.00050568 -0.013531 -0.013833 -0.036963 -0.021442 -0.06438 -0.097784 0.067097 0.01855 0.020002 0.091221 0.043927 0.076493 0.10723 0.22725 0.20883 0.096892 0.054623 0.20348 -0.00094925 0.00086122 -0.00033732 -0.00014561 0.37629
1.9375 0.0050162 0.0050335 0.0014857 -0.0036284 0 -0.003608 -0.011842 -0.016336 -0.035266 -0.015608 -0.062282 -0.092984 0.043768 0.0061079 0.076364 0.05763 0.047575 0.071085 0.14014 0.2281 0.21926 0.12186 0.056771 0.21616 -0.00097341 0.00055536 -0.00033335 0.00011418 0.36716
1.9414 0.0052398 0.0053202 0.002487 -0.011719 0 -0.0055509 -0.0091432 -0.017025 -0.030937 -0.0077659 -0.05107 -0.090928 0.013641 0.013147 -0.058043 0.082304 0.044084 0.090991 0.11964 0.23629 0.19448 0.1204 0.058761 0.19781 -0.0010866 0.00015596 -0.00062096 0.00035249 0.30656
1.9453 0.0067736 0.0069496 0.0057682 -0.0134 0 -0.0039079 -0.0061068 -0.013598 -0.024608 -0.00075808 -0.033358 -0.08949 0.031768 0.029265 0.038557 0.073454 0.032483 0.076701 0.11795 0.19555 0.18235 0.10227 0.057081 0.21738 -0.0013519 -6.8036e-05 -0.0010552 0.00054449 0.19689
1.9492 0.0096854 0.0096639 0.012317 -0.0053502 0 0.0026819 -0.0018915 -0.0050792 -0.01574 0.0047373 -0.013902 -0.089688 0.04272 0.015 0.091067 0.069624 0.015231 0.051716 0.1144 0.18038 0.17234 0.093521 0.044507 0.20976 -0.0016939 0.00012617 -0.0013657 0.0007487 0.043078
1.9531 0.013044 0.012732 0.020654 0.011303 0 0.013106 0.0049196 0.007545 -0.0033748 0.010132 0.0036467 -0.092749 0.037501 -0.017504 0.038459 0.071554 -0.0031281 0.025656 0.095994 0.18432 0.15841 0.08585 0.017282 0.17776 -0.0018879 0.00068053 -0.0013332 0.00090316 -0.14696
1.957 0.015648 0.015447 0.027251 0.030348 0 0.023705 0.014557 0.021758 0.012736 0.016984 0.019393 -0.096118 0.04038 -0.0082189 -0.03598 0.049795 -0.01916 0.001715 0.049793 0.1321 0.13528 0.039202 -0.020668 0.18078 -0.0017039 0.0011993 -0.00094097 0.00080059 -0.35897
1.9609 0.016959 0.017496 0.02888 0.04301 0 0.029959 0.025204 0.03447 0.031349 0.025105 0.036613 -0.094653 0.023197 -0.03177 -0.06629 0.036833 -0.032779 0.023244 0.040293 0.10103 0.16116 0.014201 -0.059888 0.13439 -0.0011049 0.0012514 -0.00039343 0.00031132 -0.56962
1.9648 0.017409 0.018998 0.025084 0.042947 0 0.02922 0.03396 0.042977 0.049737 0.03257 0.057903 -0.08667 -0.0072239 -0.036961 -0.065537 0.028834 -0.046427 0.041032 0.033026 0.086643 0.16655 0.0058826 -0.091576 0.094244 -0.00031504 0.00077287 1.9107e-05 -0.00039464 -0.74941
1.9688 0.01785 0.02025 0.01866 0.030715 0 0.0228 0.038814 0.045807 0.064508 0.037564 0.08113 -0.077709 -0.021883 -0.041831 -0.057605 0.016263 -0.061735 0.014836 0.020444 0.075064 0.13602 0.00028907 -0.11242 0.070054 0.00032628 0.00018374 0.00011975 -0.00091233 -0.87227
1.9727 0.018728 0.021413 0.013635 0.014202 0 0.015696 0.039849 0.043362 0.072857 0.040067 0.099004 -0.076184 -0.0080903 -0.055289 -0.060965 -0.0043423 -0.076649 -0.056172 0.00086537 0.057395 0.074161 -0.0088563 -0.12461 0.065766 0.00060854 5.8277e-05 -3.3967e-05 -0.00093848 -0.92633
1.9766 0.019771 0.022387 0.01241 0.0039287 0 0.013539 0.038676 0.037967 0.073626 0.04149 0.10342 -0.083878 -0.033748 -0.022939 -0.070107 -0.0060528 -0.085794 0.01841 -0.0066679 0.049928 0.066777 0.012844 -0.13189 0.075278 0.00057395 0.00060734 -0.00020205 -0.00055322 -0.9175
1.9805 0.020452 0.022943 0.014432 0.0060441 0 0.018488 0.036769 0.032835 0.067608 0.042519 0.091489 -0.091053 -0.041129 -0.055991 -0.073634 0.032408 -0.084153 0.04446 -0.027294 0.027411 0.091789 -0.018765 -0.13543 0.054057 0.00041841 0.0014423 -0.0001531 -0.00014874 -0.86245
1.9844 0.020695 0.02301 0.017349 0.018164 0 0.027181 0.034347 0.030199 0.056932 0.041534 0.068331 -0.082686 -0.025076 -0.061901 -0.083362 0.034309 -0.071114 0.025889 -0.029446 0.022119 0.11976 -0.030139 -0.13275 0.044067 0.00028446 0.0018635 0.00015487 -6.2661e-05 -0.77669
1.9883 0.021062 0.022857 0.019397 0.031431 0 0.032875 0.030753 0.029806 0.043904 0.035671 0.043716 -0.051345 -0.0091836 -0.043376 -0.10552 0.012559 -0.051395 -0.0069652 -0.0098937 0.038516 0.13063 -0.018116 -0.12011 0.060988 0.00016059 0.0014431 0.00055414 -0.00028158 -0.6675
1.9922 0.022178 0.022955 0.020778 0.037344 0 0.030718 0.025709 0.029108 0.030085 0.024006 0.02499 -0.0046814 -0.036337 -0.046469 -0.14501 0.023913 -0.031908 -0.002686 0.022045 0.069102 0.10351 -0.010362 -0.096214 0.11217 -2.3688e-05 0.00039092 0.00082645 -0.00050687 -0.53691
1.9961 0.023964 0.023571 0.022941 0.033894 0 0.022067 0.020038 0.025269 0.016196 0.0098367 0.012012 0.040362 -0.029442 -0.042871 -0.039734 0.0083358 -0.017074 0.07883 0.034555 0.11462 0.1256 0.0041778 -0.064195 0.13768 -0.0002351 -0.00061898 0.00089855 -0.0004942 -0.39049
2 0.025453 0.024375 0.026653 0.026038 0 0.013855 0.015105 0.017528 0.0027841 -0.00063088 -0.001394 0.07209 -0.038731 -0.03758 -0.0081661 0.0040899 -0.006488 0.05887 0.04564 0.10877 0.13539 0.024645 -0.030804 0.12567 -0.0003099 -0.00099852 0.00088796 -0.0002952 -0.24243
2.0039 0.025451 0.024446 0.030804 0.020431 0 0.012893 0.011669 0.0079613 -0.0090515 -0.0027342 -0.020444 0.094152 -0.047093 -0.010903 -0.0062063 0.00399 0.0032037 0.049009 0.056129 0.10991 0.14081 0.04269 -0.0032504 0.12897 -0.00011467 -0.00068251 0.0009466 -0.00014845 -0.11183
2.0078 0.023458 0.022786 0.033036 0.019355 0 0.019643 0.009369 2.1289e-05 -0.017622 0.002708 -0.042854 0.12188 -0.04434 0.034554 0.0046633 0.011266 0.014023 0.094519 0.066005 0.13626 0.14286 0.054127 0.014073 0.16258 0.00027373 -9.0566e-05 0.0010513 -0.00015688 -0.013877
2.0117 0.02001 0.019033 0.031533 0.019408 0 0.027165 0.0073388 -0.0038668 -0.021435 0.0096717 -0.058778 0.16835 -0.034917 0.033142 0.061038 0.063284 0.023858 0.073719 0.073032 0.10016 0.12087 0.063806 0.020976 0.14316 0.00058306 0.00029766 0.00096536 -0.00012797 0.045403
2.0156 0.016117 0.01379 0.0263 0.01592 0 0.026794 0.0052033 -0.0035917 -0.020133 0.011614 -0.057877 0.23303 -0.046885 0.02059 0.076036 0.099302 0.027694 0.081051 0.051864 0.12571 0.12543 0.065583 0.020294 0.16784 0.00057759 0.00033179 0.00044925 0.00022361 0.066733
2.0195 0.012346 0.0082713 0.018916 0.0084989 0 0.015941 0.0033643 -0.00065979 -0.014732 0.0067662 -0.037834 0.30285 -0.03216 0.033769 0.018417 0.10558 0.021821 0.11434 0.042623 0.13927 0.10684 0.0632 0.015219 0.18067 0.00029251 0.00020827 -0.00045139 0.00091514 0.051931
2.0234 0.0084109 0.0035083 0.011166 0.0019734 0 0.00092611 0.0023525 0.0034434 -0.0068927 -0.00053546 -0.0069994 0.3637 -0.016227 0.050715 -0.032315 0.086771 0.0073476 0.11156 0.041526 0.12505 0.089133 0.061795 0.0072158 0.1851 2.7765e-05 0.00016957 -0.0013241 0.001576 0.0026532
2.0273 0.0036728 -0.00024502 0.0038908 0.0014354 0 -0.0082269 0.0020737 0.0080563 0.0021031 -0.003704 0.021331 0.41135 -0.041991 0.034357 0.030814 0.054341 -0.010075 0.0022891 0.034509 0.082689 0.11274 0.066045 -0.0040657 0.19683 8.2866e-05 0.00023392 -0.0016425 0.0017322 -0.074227
2.0313 -0.0019478 -0.0033973 -0.0030251 0.0061934 0 -0.0067355 0.0018419 0.01267 0.011683 0.00039792 0.038319 0.45249 -0.038177 0.017311 0.018352 0.024917 -0.024061 0.08385 0.043396 0.076812 0.084504 0.037831 -0.01909 0.1481 0.00047341 0.00022762 -0.0011753 0.0012329 -0.16075
2.0352 -0.0075473 -0.0063495 -0.0097452 0.0090282 0 0.00044883 0.0011201 0.015902 0.021263 0.0088416 0.044688 0.4969 -0.035142 0.029896 -0.019565 0.011997 -0.031582 0.092948 0.019216 0.053711 0.045152 0.01967 -0.036587 0.13263 0.00089966 4.9499e-05 -0.00020287 0.00039556 -0.22967
2.0391 -0.011759 -0.0089435 -0.015662 0.0023894 0 0.0031051 2.445e-05 0.015701 0.029177 0.015223 0.047348 0.54912 -0.03472 0.047515 -0.0081203 0.0090596 -0.033929 0.071453 0.0018146 0.037936 0.03665 0.0070303 -0.053094 0.12179 0.0010017 -0.00014665 0.00066795 -0.00027991 -0.25514
2.043 -0.013793 -0.010595 -0.01946 -0.013751 0 -0.0046171 -0.0010838 0.010982 0.032505 0.014937 0.050975 0.60685 -0.038755 0.053009 0.053589 0.011019 -0.034015 0.056357 5.2556e-05 0.038311 0.062628 -0.0078243 -0.064088 0.10856 0.00066616 -6.7642e-05 0.00095594 -0.00054048 -0.22451
2.0469 -0.014048 -0.010988 -0.020001 -0.030045 0 -0.018337 -0.0024595 0.0031091 0.028378 0.0084156 0.052523 0.66535 -0.050466 0.029801 0.054155 0.012217 -0.032682 0.099793 -0.019448 0.045278 0.070829 -0.042451 -0.065659 0.11524 0.00011139 0.00041273 0.00065265 -0.00053254 -0.14198
2.0508 -0.013731 -0.010593 -0.017281 -0.034635 0 -0.027147 -0.0051396 -0.0045653 0.016056 -0.00024935 0.043911 0.72162 -0.0098359 -0.026136 -0.0093184 0.0036929 -0.02745 0.092305 -0.049388 0.037608 0.01077 -0.017655 -0.05565 0.155 -0.00030469 0.0010736 0.00018099 -0.00055565 -0.022452
2.0547 -0.013783 -0.010384 -0.012679 -0.023386 0 -0.02374 -0.0099186 -0.009144 -0.0018776 -0.0075 0.02044 0.77439 0.014695 -0.0075701 -0.018687 0.012712 -0.01486 0.068542 -0.05318 0.056636 0.046397 -0.013719 -0.034122 0.1772 -0.00035625 0.0014938 1.7801e-05 -0.00070999 0.11749
2.0586 -0.014052 -0.010913 -0.0082511 -0.0043781 0 -0.011466 -0.016032 -0.010601 -0.020375 -0.013103 -0.013063 0.82168 0.032166 0.025077 0.020074 0.021349 0.0057081 0.067238 -0.03998 0.078726 0.098447 -0.00043626 -0.0035635 0.18258 -6.5098e-05 0.0014047 0.00031272 -0.00082009 0.26327
2.0625 -0.013436 -0.011616 -0.0055208 0.0079326 0 -0.0014183 -0.021048 -0.011876 -0.034537 -0.019034 -0.044553 0.86065 0.058411 -0.00027436 0.074915 0.012745 0.03018 0.11364 -0.024071 0.082125 0.074543 0.054146 0.031138 0.18122 0.00039076 0.00092662 0.00081242 -0.00069555 0.39995
2.0664 -0.010857 -0.011108 -0.0045466 0.0044466 0 -0.0019985 -0.022441 -0.016314 -0.0422 -0.025981 -0.063896 0.89094 0.070659 -0.027082 0.028702 0.049136 0.051653 0.080881 0.00020911 0.16448 0.106 0.046374 0.063671 0.2047 0.00082862 0.00047196 0.0011141 -0.00041014 0.51001
2.0703 -0.0061957 -0.0083223 -0.0039318 -0.010881 0 -0.010769 -0.019599 -0.024487 -0.044593 -0.031359 -0.070607 0.91751 0.072684 0.010765 0.022244 0.061599 0.064541 0.068618 0.0035683 0.17887 0.089217 0.043457 0.088499 0.21437 0.0011176 0.0004077 0.00099748 -0.00025955 0.57647
2.0742 -0.00037955 -0.0034615 -0.0018473 -0.024111 0 -0.016526 -0.014331 -0.033084 -0.044575 -0.031114 -0.072898 0.94878 0.084805 0.019964 0.039575 0.064679 0.067623 0.10881 0.0055778 0.16691 0.052427 0.040579 0.10307 0.22806 0.001144 0.00077231 0.00055642 -0.00042228 0.58883
2.0781 0.0054298 0.002179 0.0025858 -0.022631 0 -0.0098899 -0.0092064 -0.036793 -0.043787 -0.023692 -0.07858 0.99084 0.098209 -0.0047804 0.05647 0.06312 0.063622 0.16778 0.006718 0.16293 0.02672 0.035642 0.10792 0.23678 0.00081198 0.0012736 6.6179e-05 -0.00070086 0.54413
2.082 0.0108 0.0074299 0.0085732 -0.005093 0 0.0075546 -0.0051349 -0.031663 -0.040951 -0.012102 -0.086108 1.0431 0.074953 0.0034979 0.02946 0.055843 0.055842 0.13901 -0.0084261 0.21238 0.061174 0.02781 0.10398 0.20431 0.00014384 0.0015353 -0.00025169 -0.00066723 0.44035
2.0859 0.016293 0.012387 0.014231 0.018273 0 0.024416 -0.00043979 -0.017404 -0.032673 -0.001663 -0.084306 1.1002 0.076469 0.029019 0.086181 0.054605 0.044846 0.13469 -0.01112 0.19117 0.10618 0.041799 0.089283 0.2219 -0.00062219 0.001365 -0.00035729 -0.00011092 0.26924
2.0898 0.022815 0.018342 0.018131 0.034736 0 0.030117 0.0076223 0.002802 -0.016156 0.0048343 -0.061644 1.1574 0.090042 0.020443 0.058782 0.048739 0.028017 0.09959 -0.016544 0.15512 0.10651 0.012849 0.058844 0.17725 -0.0010993 0.00084214 -0.00034615 0.00066351 0.019009
2.0938 0.030676 0.026496 0.020597 0.039311 0 0.02505 0.02023 0.024381 0.0082705 0.010096 -0.017095 1.2153 0.093947 -0.009689 -0.0087288 0.037971 0.002356 0.079158 -0.037638 0.094754 0.077432 -0.039322 0.0091228 0.14242 -0.0010003 0.00020476 -0.00032223 0.0010343 -0.31116
2.0977 0.039192 0.036618 0.023628 0.037522 0 0.020582 0.035668 0.043623 0.036805 0.020351 0.037166 1.2771 0.076742 -0.042613 -0.06229 0.02308 -0.031841 0.099799 -0.07663 0.013373 0.033285 -0.088627 -0.056154 0.16009 -0.00037277 -0.00033122 -0.00031821 0.00061459 -0.69667
2.1016 0.04716 0.046952 0.029408 0.039089 0 0.028654 0.050519 0.058852 0.064264 0.039785 0.083959 1.3435 0.077958 -0.043215 -0.046156 0.0060948 -0.06956 0.067831 -0.083299 5.2528e-06 -0.042305 -0.095273 -0.12458 0.075139 0.00040949 -0.00068225 -0.00030491 -0.00035813 -1.0889
2.1055 0.053735 0.055502 0.038591 0.048905 0 0.050516 0.062248 0.070374 0.086973 0.066094 0.11328 1.4105 0.08229 -0.063597 -0.053518 -0.028678 -0.10323 0.010265 -0.114 -0.079287 -0.093721 -0.14126 -0.18099 0.016091 0.0009219 -0.00089698 -0.00024206 -0.0011831 -1.4357
2.1094 0.058877 0.061513 0.049765 0.063394 0 0.075003 0.070787 0.079729 0.10423 0.091136 0.12812 1.4742 0.062046 -0.094963 -0.067686 -0.06432 -0.12694 -0.070765 -0.15168 -0.11616 -0.11037 -0.19397 -0.21701 -0.044121 0.00099804 -0.0010912 -0.00011305 -0.0012793 -1.7066
2.1133 0.063003 0.065745 0.060455 0.074749 0 0.087902 0.077765 0.088632 0.11729 0.10633 0.1393 1.5368 0.037399 -0.1208 -0.091618 -0.083331 -0.1396 -0.11117 -0.18229 -0.10815 -0.12872 -0.23742 -0.23634 -0.082608 0.0007985 -0.0013733 6.7505e-05 -0.0006576 -1.9007
2.1172 0.066232 0.069292 0.068688 0.078302 0 0.083844 0.084234 0.097776 0.12704 0.10842 0.15442 1.6083 0.056745 -0.11632 -0.13757 -0.063461 -0.14464 -0.0011491 -0.1892 -0.10259 -0.21781 -0.25872 -0.25052 -0.047909 0.00059589 -0.0017849 0.00025734 0.00013605 -2.0318
2.1211 0.068038 0.072132 0.073791 0.075967 0 0.07011 0.089154 0.10589 0.1323 0.1011 0.17077 1.6995 0.038918 -0.15135 -0.13977 -0.061443 -0.1466 -0.10763 -0.19588 -0.18242 -0.16497 -0.27755 -0.26793 -0.057832 0.00050492 -0.0022681 0.00039896 0.00052019 -2.1024
2.125 0.067681 0.072883 0.076006 0.073098 0 0.059465 0.090063 0.10982 0.13048 0.091421 0.17799 1.8126 0.042609 -0.1935 -0.16557 -0.052772 -0.14722 -0.12132 -0.18852 -0.2037 -0.14745 -0.27756 -0.2854 -0.06429 0.00042453 -0.0026805 0.00045032 0.00033429 -2.0939
2.1289 0.065028 0.070077 0.075687 0.072544 0 0.059072 0.085296 0.10609 0.11991 0.084385 0.16732 1.9392 0.044006 -0.19612 -0.16294 -0.045728 -0.14401 -0.12116 -0.18975 -0.20657 -0.14134 -0.281 -0.28975 -0.068268 0.00022406 -0.0028678 0.00041777 -0.00014377 -1.9811
2.1328 0.060875 0.063739 0.073031 0.072003 0 0.065478 0.075659 0.09332 0.10175 0.080007 0.13863 2.068 0.03182 -0.14968 -0.12344 -0.044342 -0.13237 -0.14363 -0.19841 -0.21573 -0.12293 -0.29595 -0.26848 -0.071482 -5.3598e-05 -0.0027601 0.0003478 -0.00055891 -1.7594
2.1367 0.056325 0.05565 0.068373 0.067046 0 0.069326 0.064021 0.073777 0.079807 0.074744 0.09972 2.1954 0.0276 -0.14397 -0.16384 -0.041642 -0.1096 -0.10512 -0.14074 -0.21563 -0.062063 -0.29223 -0.22052 -0.076918 -0.00020925 -0.0024186 0.00026247 -0.00080869 -1.458
2.1406 0.051656 0.047872 0.062199 0.056388 0 0.064379 0.053153 0.052594 0.058268 0.06523 0.059551 2.3294 0.050542 -0.12165 -0.18434 -0.025108 -0.077908 -0.1311 -0.1204 -0.17886 -0.067341 -0.25593 -0.15814 -0.075843 -0.00011328 -0.0019885 9.9394e-05 -0.0010238 -1.1265
2.1445 0.045723 0.040799 0.05436 0.043793 0 0.052136 0.04364 0.034876 0.039261 0.050844 0.022718 2.4823 0.025836 -0.14345 -0.17754 0.0069677 -0.04388 -0.12644 -0.10523 -0.10967 -0.061931 -0.22735 -0.098592 -0.040632 0.00011232 -0.0015934 -0.0002522 -0.0012838 -0.80405
2.1484 0.036567 0.032573 0.043232 0.034418 0 0.03843 0.033574 0.022591 0.022272 0.033281 -0.010069 2.6584 0.0012495 -0.16078 -0.15296 0.026031 -0.014943 -0.11135 -0.095555 -0.058993 -0.024178 -0.19276 -0.053142 -0.0055396 0.00017621 -0.0012579 -0.00081009 -0.001427 -0.49913
2.1523 0.022894 0.02056 0.02625 0.029072 0 0.026376 0.020194 0.013512 0.0057275 0.014392 -0.037341 2.8491 0.055741 -0.097527 -0.12798 -0.0027823 0.0048284 -0.13515 -0.098495 -0.08831 0.053699 -0.12635 -0.022094 -0.020129 -9.4676e-05 -0.00092038 -0.0013783 -0.0011832 -0.19524
2.1563 0.005254 0.0037359 0.002184 0.022134 0 0.013131 0.00217 0.0030016 -0.010871 -0.0051112 -0.054354 3.0386 0.041598 -0.10933 -0.1503 0.045397 0.016577 -0.1296 -0.087338 -0.00016343 0.13177 -0.10557 0.0013356 0.046031 -0.00055388 -0.0005075 -0.0016073 -0.00048363 0.12382
2.1602 -0.014029 -0.016037 -0.026471 0.0057169 0 -0.0064182 -0.019152 -0.012645 -0.026309 -0.024872 -0.056503 3.2156 0.049262 -0.11955 -0.16465 0.024503 0.025075 -0.1443 -0.067811 0.050232 0.17994 -0.076811 0.0235 0.078527 -0.00084304 8.4739e-06 -0.0012489 0.00039843 0.45284
2.1641 -0.032166 -0.034966 -0.053466 -0.023111 0 -0.032996 -0.040312 -0.033576 -0.039012 -0.043292 -0.045769 3.3796 0.05723 -0.109 -0.13875 0.014055 0.035044 -0.13906 -0.047073 0.081812 0.25403 -0.037039 0.046253 0.10246 -0.0007195 0.00061363 -0.00040901 0.0010462 0.76628
2.168 -0.047419 -0.04979 -0.072022 -0.058277 0 -0.060164 -0.057644 -0.056109 -0.04894 -0.057405 -0.033188 3.5382 0.05941 -0.087259 -0.091715 0.033568 0.048172 -0.12915 -0.024183 0.11187 0.34078 0.010389 0.06867 0.13112 -0.00028104 0.0012855 0.00045661 0.0012433 1.038
2.1719 -0.059748 -0.059832 -0.079293 -0.087624 0 -0.078479 -0.069287 -0.074802 -0.057991 -0.064988 -0.033218 3.6965 0.07099 -0.11629 -0.13722 0.017632 0.062836 -0.22982 0.015814 0.16534 0.30611 0.050035 0.090839 0.16666 0.00014048 0.0019948 0.00085641 0.0011156 1.2606
2.1758 -0.070283 -0.067167 -0.078504 -0.10092 0 -0.083102 -0.076148 -0.085532 -0.068393 -0.067199 -0.053349 3.8517 0.089461 -0.078334 -0.052511 0.02714 0.076336 -0.13213 0.0028646 0.18525 0.28085 0.06522 0.11479 0.1979 0.00030989 0.002669 0.00064611 0.00093909 1.4484
2.1797 -0.0803 -0.074988 -0.076828 -0.096977 0 -0.078231 -0.081327 -0.087954 -0.080595 -0.069052 -0.087379 3.9947 0.094905 -0.092926 -0.052045 0.049724 0.087513 -0.086461 0.033466 0.19358 0.28552 0.094361 0.14181 0.21439 0.00030457 0.0031823 0.00014098 0.00083499 1.6246
2.1836 -0.090565 -0.085541 -0.080535 -0.0847 0 -0.074584 -0.088387 -0.086106 -0.0928 -0.076673 -0.11859 4.118 0.090693 -0.11224 -0.075884 0.068446 0.097604 -0.072755 0.089483 0.2125 0.31459 0.12378 0.16991 0.23245 0.00039186 0.0034246 -0.00016008 0.00068174 1.8077
2.1875 -0.10138 -0.099021 -0.091199 -0.077448 0 -0.081985 -0.099431 -0.086744 -0.10277 -0.093091 -0.13121 4.2201 0.082704 -0.072395 -0.038795 0.069302 0.10884 -0.038931 0.137 0.25646 0.35233 0.13846 0.19503 0.26989 0.00069618 0.0034172 -6.8589e-07 0.00032604 2.0067
2.1914 -0.11289 -0.11386 -0.10573 -0.084865 0 -0.10274 -0.11407 -0.095914 -0.11027 -0.11577 -0.12193 4.3041 0.06222 -0.0029858 -0.024139 0.084309 0.1223 -0.0045966 0.15905 0.24712 0.32299 0.19398 0.21526 0.31455 0.0010113 0.0033618 0.00044106 -0.00015531 2.2258
2.1953 -0.12508 -0.12783 -0.11963 -0.10752 0 -0.13037 -0.1298 -0.11533 -0.11775 -0.13792 -0.10283 4.3736 0.060232 -0.019932 -0.019446 0.098072 0.13707 0.0016701 0.18955 0.26575 0.36381 0.21282 0.23355 0.32747 0.00097603 0.0035462 0.00076281 -0.00045219 2.4669
2.1992 -0.13745 -0.13905 -0.13043 -0.1373 0 -0.15412 -0.1435 -0.1407 -0.12833 -0.15273 -0.093712 4.4289 0.062213 -0.031034 -0.013006 0.1153 0.15134 0.013169 0.19894 0.29824 0.38223 0.21831 0.25559 0.32858 0.00045756 0.0041535 0.0007383 -0.00030435 2.7245
2.2031 -0.14876 -0.14654 -0.13846 -0.16273 0 -0.16561 -0.15301 -0.16362 -0.14281 -0.15756 -0.10908 4.4696 0.064868 -0.0050329 -0.0051084 0.12567 0.1644 0.040444 0.19435 0.33319 0.3666 0.23445 0.28459 0.33149 -0.00024306 0.0051236 0.00052235 0.00022194 2.9785
2.207 -0.15738 -0.15026 -0.14532 -0.1754 0 -0.16359 -0.15776 -0.17632 -0.15834 -0.15532 -0.14866 4.4965 0.073158 0.051026 -0.0068666 0.10018 0.17731 0.079124 0.2194 0.35572 0.37139 0.29818 0.31789 0.35125 -0.00059866 0.0061812 0.00047626 0.00077024 3.1959
2.2109 -0.16191 -0.1508 -0.15176 -0.17404 0 -0.15403 -0.15845 -0.17652 -0.17017 -0.15225 -0.19725 4.5113 0.087049 0.045652 -0.0028773 0.13528 0.19156 0.084657 0.23983 0.38016 0.37865 0.31172 0.34878 0.368 -0.00031332 0.0070086 0.0008028 0.0010302 3.3439
2.2148 -0.1617 -0.14888 -0.15713 -0.16387 0 -0.14576 -0.15617 -0.16875 -0.17511 -0.15375 -0.23384 4.5128 0.099927 0.052007 -0.010358 0.14645 0.2068 0.09897 0.25207 0.41069 0.39933 0.32417 0.37172 0.39528 0.00038904 0.0074275 0.0013532 0.0010384 3.4053
2.2188 -0.15678 -0.14479 -0.16003 -0.15227 0 -0.14425 -0.15181 -0.16086 -0.17371 -0.16088 -0.24417 4.4938 0.10993 0.062257 0.0012024 0.14777 0.21998 0.10758 0.26357 0.43725 0.43149 0.33253 0.38596 0.427 0.00092423 0.0074681 0.0017799 0.001128 3.3843
2.2227 -0.14741 -0.13812 -0.15902 -0.14341 0 -0.14738 -0.14609 -0.15805 -0.16941 -0.16947 -0.22922 4.445 0.11307 0.06844 0.04755 0.1544 0.22689 0.10223 0.27781 0.45451 0.46525 0.33423 0.39432 0.45089 0.00082892 0.0073082 0.0018602 0.0015648 3.2971
2.2266 -0.13395 -0.12812 -0.15273 -0.13564 0 -0.14641 -0.13953 -0.15895 -0.16535 -0.17221 -0.20419 4.3612 0.088319 0.089085 0.054797 0.15518 0.22499 0.12598 0.27238 0.48626 0.44801 0.34568 0.39867 0.42118 0.00014596 0.0071588 0.0016672 0.0022373 3.1566
2.2305 -0.11724 -0.11453 -0.14002 -0.12356 0 -0.13243 -0.13223 -0.15687 -0.16155 -0.16274 -0.18788 4.2471 0.08106 0.065648 0.036864 0.14759 0.21497 0.053799 0.2888 0.46659 0.48994 0.375 0.39649 0.44496 -0.00061429 0.0071653 0.0014469 0.0027267 2.9622
2.2344 -0.099034 -0.098271 -0.12099 -0.10341 0 -0.10421 -0.12346 -0.14517 -0.15473 -0.13954 -0.1888 4.114 0.095376 0.035435 4.3658e-06 0.15551 0.19932 -0.0095719 0.27558 0.42256 0.49944 0.37455 0.3814 0.41489 -0.00088914 0.0073398 0.0013666 0.0027052 2.7033
2.2383 -0.081706 -0.081304 -0.098175 -0.07758 0 -0.07128 -0.11173 -0.12253 -0.14067 -0.10751 -0.19725 3.9725 0.11377 0.017591 -0.033172 0.16685 0.17922 -0.034816 0.23593 0.37575 0.459 0.34178 0.34696 0.35708 -0.00049492 0.0075213 0.001404 0.0022672 2.3695
2.2422 -0.06721 -0.065658 -0.076053 -0.05398 0 -0.048455 -0.095729 -0.093663 -0.11717 -0.075757 -0.19027 3.8261 0.1025 0.028164 -0.025067 0.1482 0.1527 -0.02109 0.20167 0.35225 0.38344 0.29651 0.29047 0.37132 0.00026783 0.007396 0.0014585 0.0018509 1.9592
2.2461 -0.05597 -0.052398 -0.058354 -0.040079 0 -0.044664 -0.075547 -0.065322 -0.0853 -0.052404 -0.14777 3.6727 0.13952 0.044169 -0.10666 0.13639 0.11634 -0.10345 0.16331 0.29114 0.40538 0.2372 0.21469 0.28443 0.00087844 0.0066283 0.0015097 0.0018094 1.4834
2.25 -0.046775 -0.041388 -0.045048 -0.036183 0 -0.054723 -0.053017 -0.041169 -0.048647 -0.039512 -0.069241 3.5109 0.13502 0.0051294 -0.087936 0.12849 0.069524 -0.12749 0.069602 0.22465 0.31845 0.17351 0.12736 0.22017 0.00097836 0.0050817 0.0016185 0.002048 0.96542
2.2539 -0.037892 -0.031991 -0.032222 -0.034215 0 -0.061746 -0.030818 -0.019992 -0.011427 -0.031666 0.022173 3.3438 0.11125 -0.059156 -0.078831 0.10675 0.017596 -0.14431 -0.0081791 0.1483 0.24721 0.096053 0.039649 0.15294 0.00057403 0.0029868 0.0017776 0.0020977 0.44022
2.2578 -0.028495 -0.023945 -0.015889 -0.024222 0 -0.04993 -0.01099 0.0013749 0.02285 -0.019954 0.093252 3.1767 0.088407 -0.11418 -0.12827 0.069509 -0.029473 -0.18405 -0.035358 0.064154 0.24431 0.0048463 -0.036657 0.071507 -4.3623e-05 0.00089198 0.0018214 0.0015775 -0.047576
2.2617 -0.019105 -0.017463 0.0032362 -0.0038592 0 -0.018141 0.0057896 0.023421 0.0516 0.00098648 0.12318 3.0093 0.084616 -0.09677 -0.11175 0.063054 -0.062667 -0.2194 -0.073108 -0.0039081 0.15672 -0.072155 -0.093063 0.0089578 -0.00053779 -0.00062621 0.0015549 0.00060855 -0.45148
2.2656 -0.010637 -0.012434 0.018773 0.017687 0 0.017422 0.019585 0.042096 0.072729 0.027978 0.11769 2.8329 0.080619 -0.13734 -0.10192 0.02644 -0.079533 -0.18017 -0.10025 -0.033212 0.061185 -0.13127 -0.12798 -0.021739 -0.00072286 -0.0013019 0.00099506 -0.00022817 -0.7368
2.2695 -0.0029326 -0.0075643 0.023508 0.02624 0 0.035164 0.030076 0.051672 0.084411 0.050654 0.10277 2.6369 0.051917 -0.15478 -0.138 0.0081041 -0.085035 -0.16033 -0.1322 -0.088447 0.023844 -0.16897 -0.14686 -0.039403 -0.00061389 -0.0013038 0.000449 -0.00037694 -0.89378
2.2734 0.0057881 -0.00044531 0.016587 0.01554 0 0.026003 0.036418 0.049946 0.085492 0.058799 0.1018 2.4207 0.028495 -0.14094 -0.15942 -0.002222 -0.086559 -0.15313 -0.15809 -0.14699 0.007415 -0.18773 -0.15731 -0.04918 -0.00035734 -0.0010416 0.00028817 0.0001982 -0.94162
2.2773 0.017941 0.011276 0.0066229 -0.0042733 0 0.0025702 0.038606 0.041203 0.076324 0.050428 0.11468 2.2001 0.056896 -0.10852 -0.079801 -0.029911 -0.08708 -0.1259 -0.15914 -0.16126 -0.0554 -0.1933 -0.16204 -0.05344 -0.00012949 -0.00082201 0.00060503 0.00096694 -0.92081
2.2813 0.034816 0.028509 0.0070396 -0.01121 0 -0.0087658 0.039067 0.034117 0.059501 0.03425 0.11708 2.0002 0.09309 -0.11116 -0.16564 -0.0080446 -0.082559 -0.13553 -0.13302 -0.15653 -0.058809 -0.19454 -0.15595 -0.03444 -6.0245e-05 -0.00065693 0.0011007 0.0012871 -0.87969
2.2852 0.055453 0.050155 0.02652 0.012763 0 0.012372 0.042457 0.036013 0.039973 0.024196 0.081906 1.8377 0.096546 -0.089248 -0.11399 0.0093884 -0.066391 -0.093158 -0.12066 -0.12118 -0.044576 -0.20401 -0.13144 0.00092289 -0.00019222 -0.00037236 0.0013514 0.00095873 -0.86317
2.2891 0.07694 0.073574 0.061977 0.06658 0 0.064296 0.052957 0.047962 0.024138 0.029927 0.0061213 1.7082 0.095922 -0.064167 -0.050555 0.010856 -0.037635 -0.037227 -0.10263 -0.069294 -0.040661 -0.19029 -0.088797 0.021541 -0.00047017 0.00011204 0.0012166 0.00038612 -0.90645
2.293 0.095671 0.095447 0.099793 0.12823 0 0.12361 0.070738 0.064457 0.017896 0.050437 -0.079683 1.5875 0.099697 -0.040609 -0.043866 -0.0058731 -0.0059537 0.0090476 -0.078459 -0.021172 -0.05421 -0.15161 -0.042557 0.01678 -0.00076394 0.00061722 0.00098381 0.00020446 -1.0297
2.2969 0.10852 0.11231 0.12444 0.16872 0 0.16154 0.090577 0.077788 0.024267 0.075475 -0.12827 1.4505 0.086937 0.0026121 -0.1091 -0.029605 0.011781 0.034091 -0.079776 -0.020296 -0.061976 -0.13457 -0.016712 0.0031617 -0.00092463 0.00080943 0.001084 0.00070077 -1.231
2.3008 0.11341 0.12089 0.12791 0.17139 0 0.16305 0.10435 0.083625 0.041917 0.093344 -0.10713 1.2909 0.081588 -0.032801 -0.03361 -0.032258 0.0016549 0.019402 -0.11441 -0.0071214 -0.050766 -0.12597 -0.03053 0.018811 -0.00085371 0.00046239 0.001642 0.0015312 -1.4812
2.3047 0.10955 0.11895 0.11326 0.14177 0 0.13451 0.10617 0.083665 0.065818 0.098857 -0.020382 1.1279 0.044383 -0.039587 -0.036868 -0.034148 -0.037701 -0.033843 -0.11287 -0.0050667 -0.05279 -0.12685 -0.085578 0.017467 -0.00055151 -0.00037618 0.0023056 0.0019753 -1.7322
2.3086 0.098037 0.10682 0.090907 0.10092 0 0.095508 0.096587 0.083726 0.090064 0.095696 0.094793 0.99245 -0.0059458 -0.036241 -0.048326 -0.050634 -0.093462 -0.079893 -0.12104 -0.033554 -0.069261 -0.13982 -0.1644 -0.016877 -0.00012289 -0.0014486 0.0025381 0.0015107 -1.9379
2.3125 0.082379 0.0886 0.071757 0.068954 0 0.063792 0.082727 0.089112 0.11107 0.092252 0.19285 0.90427 -0.04103 -0.055152 0.020906 -0.091792 -0.1463 -0.071658 -0.18861 -0.10676 -0.096513 -0.16628 -0.24193 -0.087968 0.00026093 -0.0024804 0.002106 0.00023623 -2.0798
2.3164 0.068078 0.071466 0.062368 0.052797 0 0.046028 0.074109 0.10083 0.12873 0.095015 0.24608 0.85751 -0.033252 -0.066136 -0.059982 -0.1125 -0.18164 -0.043283 -0.19463 -0.19198 -0.13382 -0.19748 -0.30025 -0.11452 0.00043226 -0.0033014 0.0013014 -0.0011879 -2.1756
2.3203 0.060533 0.062466 0.064266 0.047273 0 0.040012 0.076818 0.11511 0.14445 0.10462 0.25418 0.82562 -0.068085 -0.073627 -0.098633 -0.12037 -0.19633 -0.10684 -0.21266 -0.25658 -0.13341 -0.23765 -0.33527 -0.15946 0.00030953 -0.003819 0.00069147 -0.0020175 -2.2601
2.3242 0.06202 0.064416 0.075533 0.04597 0 0.042989 0.089862 0.12609 0.15772 0.11657 0.23441 0.78193 -0.079389 -0.059271 -0.091512 -0.12808 -0.19649 -0.12451 -0.21631 -0.28224 -0.14715 -0.26345 -0.35177 -0.18941 -4.2613e-05 -0.0039588 0.0006376 -0.0019395 -2.3509
2.3281 0.069752 0.073713 0.091959 0.049915 0 0.056051 0.10579 0.1293 0.16432 0.12478 0.20471 0.71956 -0.066212 -0.038467 -0.066136 -0.13331 -0.18963 -0.088766 -0.20393 -0.26887 -0.17569 -0.26736 -0.35369 -0.19724 -0.00042548 -0.0037111 0.0010303 -0.0012506 -2.4217
2.332 0.076734 0.081929 0.10717 0.065195 0 0.080041 0.11484 0.12347 0.15845 0.12455 0.17399 0.65566 -0.088073 -0.066329 -0.093736 -0.11854 -0.17801 -0.10995 -0.19616 -0.23356 -0.17213 -0.25274 -0.33936 -0.19666 -0.00061669 -0.0032489 0.0014541 -0.0006036 -2.4077
2.3359 0.075245 0.080364 0.11322 0.092116 0 0.10792 0.10981 0.10986 0.13727 0.11349 0.14393 0.61728 -0.087425 -0.091811 -0.08781 -0.096466 -0.1585 -0.091333 -0.19052 -0.23862 -0.13997 -0.22631 -0.30517 -0.16364 -0.0005293 -0.0029246 0.0015861 -0.00054396 -2.2374
2.3398 0.060836 0.064607 0.10296 0.11738 0 0.12292 0.089048 0.090194 0.10415 0.091194 0.11549 0.6203 -0.077657 -0.084177 -0.082537 -0.10238 -0.12784 -0.10062 -0.17453 -0.21569 -0.14037 -0.18891 -0.25216 -0.1024 -0.00029853 -0.0030294 0.0014407 -0.0011727 -1.8706
2.3438 0.03438 0.036267 0.07326 0.11859 0 0.10671 0.056231 0.06494 0.067283 0.059034 0.090956 0.65704 -0.068908 -0.05317 -0.065489 -0.098089 -0.087795 -0.1128 -0.14797 -0.16525 -0.12573 -0.14983 -0.18753 -0.056769 -0.00019588 -0.0034652 0.0012702 -0.0021366 -1.3155
2.3477 0.0012027 0.0013509 0.027112 0.079326 0 0.052586 0.017852 0.033395 0.034131 0.020463 0.070035 0.70106 -0.06478 -0.014433 -0.028329 -0.058609 -0.045097 -0.098738 -0.11363 -0.097338 -0.065258 -0.11396 -0.1192 -0.050617 -0.00040467 -0.0036588 0.0012748 -0.0028982 -0.61919
2.3516 -0.031617 -0.03288 -0.026885 0.0030417 0 -0.026888 -0.01985 -0.0047396 0.0059486 -0.019412 0.045746 0.72424 -0.031858 -0.0016494 0.00085046 -0.05591 -0.0060963 -0.030152 -0.085081 -0.046626 -0.057355 -0.056896 -0.049087 0.015132 -0.00083534 -0.0028972 0.0014268 -0.0030656 0.15457
2.3555 -0.057859 -0.06028 -0.077031 -0.085607 0 -0.10428 -0.052754 -0.047474 -0.0229 -0.055505 0.0065387 0.71318 -0.01298 0.026942 -0.0049761 -0.025493 0.028918 0.043162 -0.0472 0.0081957 0.00844 -0.01796 0.027683 0.084715 -0.0011632 -0.00087924 0.0015449 -0.0025669 0.93969
2.3594 -0.073552 -0.076661 -0.11174 -0.15361 0 -0.15135 -0.078884 -0.089769 -0.059847 -0.084717 -0.055805 0.67373 0.011447 0.062366 0.017947 0.011598 0.066338 0.090072 -0.0088126 0.070619 0.067162 0.035879 0.11638 0.12427 -0.0010922 0.0019703 0.0014909 -0.0015981 1.6678
2.3633 -0.077375 -0.080047 -0.1228 -0.17733 0 -0.15338 -0.097249 -0.12459 -0.1069 -0.10651 -0.13888 0.62223 0.041467 0.096741 0.056491 0.048472 0.11356 0.11814 0.040224 0.14337 0.10845 0.10351 0.21513 0.16414 -0.00062946 0.0047281 0.0012738 -0.00043468 2.2656
2.3672 -0.070815 -0.071379 -0.1085 -0.15339 0 -0.11531 -0.10692 -0.14544 -0.1569 -0.12161 -0.22882 0.57164 0.067041 0.12008 0.053613 0.082998 0.17111 0.15792 0.12254 0.22919 0.14672 0.16559 0.31298 0.2773 -0.00011062 0.0065812 0.00099612 0.00073048 2.6639
2.3711 -0.058141 -0.055322 -0.075959 -0.097363 0 -0.057553 -0.10743 -0.14915 -0.19637 -0.13026 -0.30574 0.52351 0.082049 0.12913 0.046708 0.09523 0.22881 0.14131 0.16492 0.3405 0.19597 0.25427 0.39471 0.32794 7.5678e-05 0.0073215 0.00075562 0.0018171 2.8226
2.375 -0.04552 -0.039614 -0.040096 -0.034182 0 -0.0058013 -0.10016 -0.13762 -0.21299 -0.13194 -0.3508 0.47033 0.06726 0.12249 0.074942 0.11263 0.26932 0.15616 0.18868 0.40825 0.23861 0.29254 0.44722 0.36007 -0.00016567 0.0073308 0.00062567 0.0027685 2.753
2.3789 -0.038819 -0.032072 -0.0179 0.012407 0 0.019143 -0.089293 -0.11736 -0.20261 -0.12667 -0.3509 0.40493 0.061497 0.11687 0.10184 0.13065 0.27716 0.18692 0.19082 0.44192 0.26717 0.30096 0.46221 0.3921 -0.00054098 0.0071232 0.00069174 0.0034574 2.5187
2.3828 -0.040884 -0.036526 -0.019536 0.026733 0 0.0081007 -0.080506 -0.096762 -0.17099 -0.11619 -0.30144 0.32797 0.07494 0.12713 0.10725 0.14638 0.24746 0.21028 0.18368 0.44411 0.27946 0.29542 0.43536 0.42711 -0.0006312 0.006885 0.001031 0.0036948 2.2085
2.3867 -0.050028 -0.050462 -0.041794 0.0046855 0 -0.033863 -0.077692 -0.082193 -0.12963 -0.10301 -0.20905 0.24741 0.027506 0.17096 0.11629 0.16257 0.18876 0.17096 0.23593 0.38459 0.28597 0.27483 0.36616 0.4205 -0.00028569 0.0064118 0.0016037 0.0033595 1.8928
2.3906 -0.060986 -0.066375 -0.069275 -0.044794 0 -0.088886 -0.079674 -0.074724 -0.08897 -0.087899 -0.093463 0.17082 0.04008 0.12672 0.11049 0.13369 0.11841 0.11233 0.18996 0.34615 0.20542 0.22314 0.26131 0.33904 0.00022062 0.0054345 0.0021788 0.0025455 1.5929
2.3945 -0.067811 -0.076094 -0.08372 -0.10114 0 -0.13233 -0.079907 -0.069602 -0.053567 -0.068655 0.015904 0.097535 0.059798 0.062583 0.060489 0.10365 0.053733 0.077335 0.13533 0.27832 0.16011 0.18515 0.13817 0.25103 0.00042784 0.0039698 0.0024349 0.0015873 1.2808
2.3984 -0.066747 -0.074998 -0.075461 -0.13882 0 -0.14281 -0.070224 -0.05911 -0.02191 -0.042278 0.091141 0.01783 0.051366 0.014834 0.008358 0.076887 0.0043317 0.061175 0.092805 0.18762 0.14795 0.14456 0.022278 0.18636 0.00012036 0.002358 0.0022025 0.00090186 0.9079
2.4023 -0.05721 -0.063292 -0.048752 -0.13871 0 -0.11258 -0.046552 -0.037488 0.0096326 -0.0094247 0.12019 -0.079893 -0.016234 0.013523 0.018789 0.048067 -0.029947 0.042995 0.065929 0.098847 0.13002 0.067988 -0.06312 0.16605 -0.00044967 0.00099089 0.0016286 0.00073284 0.44614
2.4063 -0.040711 -0.044041 -0.017191 -0.098153 0 -0.052169 -0.012479 -0.0050096 0.04199 0.023111 0.11379 -0.19948 -0.0070497 -0.034013 -0.041126 0.033096 -0.055046 -0.034794 0.0075042 0.036709 0.062849 0.025142 -0.10922 0.11786 -0.00075796 3.4321e-05 0.0010789 0.00098003 -0.084472
2.4102 -0.019157 -0.020267 0.0068056 -0.032579 0 0.014863 0.022286 0.031467 0.071115 0.045338 0.097515 -0.33303 -0.021755 -0.092857 -0.026026 0.0058698 -0.076035 -0.12318 -0.04509 -0.0013178 0.032507 -0.013642 -0.12554 0.052084 -0.00045399 -0.00059502 0.00083734 0.0012557 -0.61609
2.4141 0.0058414 0.0062653 0.020056 0.033801 0 0.064889 0.047816 0.062058 0.089894 0.051248 0.092774 -0.46607 -0.018766 -0.12104 0.0077518 -0.01048 -0.092647 -0.1554 -0.077631 -0.002352 0.03298 -0.036359 -0.13139 0.021586 0.00033875 -0.0010318 0.00088012 0.0011509 -1.0607
2.418 0.032333 0.033993 0.028363 0.082005 0 0.086932 0.060081 0.079319 0.093065 0.0446 0.10098 -0.58769 0.01026 -0.11683 0.024064 -0.01215 -0.10008 -0.124 -0.094005 0.017579 0.053077 -0.038003 -0.14097 0.03114 0.0011267 -0.0012997 0.00094205 0.00053207 -1.35
2.4219 0.057247 0.060023 0.039319 0.10689 0 0.08655 0.062843 0.082087 0.081809 0.037742 0.10419 -0.69744 0.020386 -0.14792 0.00039727 -0.026972 -0.094231 -0.11969 -0.132 -0.017942 0.067071 -0.021589 -0.1543 0.0043023 0.0014486 -0.0013572 0.00080674 -0.00034629 -1.4677
2.4258 0.076793 0.080279 0.05496 0.11472 0 0.078693 0.064103 0.075339 0.064569 0.043236 0.082748 -0.80295 0.007344 -0.11619 0.0086657 -0.039208 -0.077176 -0.1343 -0.14251 0.00086599 0.1488 -0.071255 -0.16103 0.019705 0.0012183 -0.0012606 0.00052385 -0.00099895 -1.4562
2.4297 0.088144 0.091647 0.070352 0.11359 0 0.075576 0.069971 0.06657 0.052878 0.064302 0.035811 -0.91059 0.0017886 -0.14491 0.024865 -0.027224 -0.058249 -0.14668 -0.14425 0.01184 0.16872 -0.085941 -0.15308 0.012258 0.00073443 -0.0012084 0.00033422 -0.0010305 -1.3961
2.4336 0.091151 0.094249 0.078523 0.10607 0 0.079114 0.080566 0.061527 0.054504 0.091721 -0.012819 -1.0171 0.0041334 -0.18582 0.031708 6.2415e-05 -0.049312 -0.16501 -0.13129 0.0045539 0.15399 -0.07753 -0.13452 -0.0054445 0.00039152 -0.0013785 0.00039019 -0.00039718 -1.3675
2.4375 0.08861 0.09161 0.076921 0.09081 0 0.083147 0.090755 0.062176 0.068541 0.11013 -0.029747 -1.1094 0.010351 -0.17409 0.012833 0.026017 -0.057221 -0.20068 -0.099345 -0.020213 0.15192 -0.073655 -0.12002 -0.01148 0.0003728 -0.0017284 0.00057364 0.00056377 -1.4154
2.4414 0.084731 0.088351 0.069962 0.069896 0 0.082245 0.094728 0.067631 0.08624 0.1092 0.0031494 -1.1739 0.022312 -0.20348 -0.043661 0.0098833 -0.079021 -0.24938 -0.1061 -0.020588 0.12493 -0.064042 -0.12355 -0.028662 0.00056933 -0.0020023 0.00061002 0.0013411 -1.537
2.4453 0.08289 0.087218 0.066056 0.053258 0 0.078459 0.090749 0.076371 0.097427 0.091282 0.073562 -1.2062 0.033808 -0.20426 -0.045395 0.0073675 -0.10375 -0.22885 -0.11132 -0.006438 0.13813 -0.099571 -0.14753 -0.025316 0.00073676 -0.0019797 0.0003616 0.0015437 -1.6952
2.4492 0.084154 0.087872 0.071859 0.053606 0 0.079712 0.082657 0.087441 0.097997 0.069809 0.14551 -1.215 0.028789 -0.1961 -0.044322 -0.0022861 -0.11982 -0.2397 -0.12154 -0.041824 0.13091 -0.14015 -0.18152 -0.042285 0.00070577 -0.0017249 -1.0015e-05 0.0010939 -1.8465
2.4531 0.087359 0.08817 0.087936 0.075223 0 0.091346 0.077298 0.099803 0.092794 0.059923 0.18319 -1.216 0.021296 -0.18736 -0.05448 -0.015694 -0.12277 -0.28113 -0.13579 -0.11139 0.10309 -0.17068 -0.21085 -0.061639 0.00047105 -0.0015675 -0.00018753 0.00022435 -1.964
2.457 0.090309 0.086512 0.1083 0.10696 0 0.10886 0.079873 0.11106 0.091462 0.068371 0.17412 -1.2213 0.062484 -0.17979 -0.060369 -0.0039773 -0.11757 -0.25249 -0.1451 -0.11355 0.11371 -0.19231 -0.22718 0.0018997 0.00013912 -0.0018063 -4.1388e-06 -0.00068251 -2.0413
2.4609 0.091087 0.083103 0.12356 0.12751 0 0.1192 0.090294 0.1174 0.10031 0.089767 0.13509 -1.2332 0.055815 -0.1863 -0.020503 -0.027084 -0.11396 -0.27048 -0.17824 -0.1252 0.12111 -0.21309 -0.23245 -0.04574 -0.00016395 -0.0024203 0.00039832 -0.0012971 -2.08
2.4648 0.088766 0.079225 0.12575 0.12047 0 0.11064 0.1028 0.11549 0.11657 0.11108 0.098 -1.2449 0.03387 -0.19613 -0.036068 -0.042583 -0.11847 -0.23982 -0.17839 -0.1216 0.089214 -0.20961 -0.23427 -0.080429 -0.00034063 -0.003078 0.00071224 -0.0014778 -2.0756
2.4688 0.083464 0.075596 0.11239 0.087759 0 0.083345 0.10905 0.10488 0.1297 0.12037 0.087016 -1.2466 0.014984 -0.21012 -0.048123 -0.044949 -0.12934 -0.22839 -0.17248 -0.12458 0.07837 -0.20303 -0.23792 -0.076422 -0.00033313 -0.0034368 0.00075183 -0.0012937 -2.015
2.4727 0.076048 0.071612 0.088044 0.049646 0 0.051475 0.10299 0.088975 0.12894 0.11344 0.10368 -1.2315 0.0099313 -0.22905 -0.012862 -0.031379 -0.13797 -0.28522 -0.18417 -0.14456 0.12371 -0.21059 -0.24214 -0.036981 -0.00014561 -0.0034332 0.00059408 -0.00095274 -1.8887
2.4766 0.067737 0.066177 0.062028 0.030519 0 0.033996 0.084791 0.07343 0.11132 0.094699 0.12896 -1.1971 -0.0074596 -0.25012 -0.040349 0.0067284 -0.13561 -0.28806 -0.18389 -0.1024 0.073844 -0.20911 -0.24099 -0.094661 0.00012517 -0.0032749 0.00045423 -0.00068062 -1.7049
2.4805 0.059631 0.059156 0.043175 0.040787 0 0.040651 0.061314 0.062933 0.084026 0.072742 0.13864 -1.1436 0.016483 -0.18965 -0.025344 -0.0092665 -0.11981 -0.20248 -0.18739 -0.081089 0.047765 -0.18642 -0.22912 -0.090096 0.00030882 -0.0031598 0.00045771 -0.00060729 -1.4914
2.4844 0.052264 0.051818 0.034568 0.06898 0 0.06389 0.042397 0.058513 0.059365 0.054519 0.12003 -1.0736 0.03165 -0.17958 -0.002691 -0.01865 -0.095785 -0.18511 -0.18232 -0.064545 0.079948 -0.17897 -0.20534 -0.062636 0.00026061 -0.0030301 0.00055699 -0.00070907 -1.2809
2.4883 0.045366 0.04568 0.031972 0.090186 0 0.083397 0.034769 0.057086 0.046166 0.041975 0.078795 -0.99243 0.02687 -0.20718 0.017464 -0.012957 -0.072073 -0.21483 -0.1631 -0.049549 0.1344 -0.17674 -0.17239 -0.038768 -2.043e-05 -0.002633 0.00065429 -0.00083654 -1.0875
2.4922 0.038068 0.040819 0.02758 0.084297 0 0.080274 0.037383 0.053388 0.043897 0.032585 0.032838 -0.9076 0.0084538 -0.17694 0.034497 -0.0089882 -0.054163 -0.16679 -0.12636 -0.038446 0.1239 -0.14125 -0.13429 -0.047541 -0.00036399 -0.0018271 0.00075228 -0.00081674 -0.89533
2.4961 0.029472 0.035332 0.016525 0.050178 0 0.050456 0.041644 0.043023 0.043507 0.022565 -0.00071569 -0.82525 0.006675 -0.16535 0.00054364 -0.0080274 -0.04102 -0.21898 -0.11234 0.0023511 0.14975 -0.082614 -0.094132 0.019319 -0.00053533 -0.00081038 0.00093626 -0.00057173 -0.66776
2.5 0.01922 0.026646 0.00093413 0.0054666 0 0.0074209 0.037038 0.024872 0.034084 0.010149 -0.015935 -0.74525 0.02082 -0.16068 0.011391 0.0032656 -0.02689 -0.18268 -0.095475 0.024865 0.14725 -0.026585 -0.053649 0.037872 -0.00039954 -8.1578e-06 0.0012072 -0.0001772 -0.37607
2.5039 0.0076999 0.013696 -0.012063 -0.027031 0 -0.027638 0.018637 0.0017099 0.010566 -0.0032578 -0.019317 -0.66028 0.027241 -0.14566 0.042053 0.023859 -0.0065874 -0.093297 -0.071696 0.060338 0.15454 0.014324 -0.014091 0.067408 -1.3091e-05 0.00029006 0.0013832 0.00018089 -0.027344
2.5078 -0.0041746 -0.0018911 -0.016802 -0.035471 0 -0.040625 -0.0089007 -0.02116 -0.022594 -0.014541 -0.02244 -0.56163 0.020515 -0.11376 0.071247 0.050386 0.019938 -0.0021376 -0.037019 0.11767 0.1836 0.040602 0.023041 0.13762 0.00041985 0.00019503 0.0012313 0.00032555 0.3288
2.5117 -0.015354 -0.016641 -0.014289 -0.025663 0 -0.033317 -0.034126 -0.038493 -0.053981 -0.021626 -0.03248 -0.44798 0.055321 -0.089721 0.089889 0.072217 0.047091 -0.021632 0.018026 0.13055 0.15748 0.09417 0.055942 0.18325 0.00067412 0.0001186 0.00072919 0.00020499 0.62286
2.5156 -0.024952 -0.027507 -0.011346 -0.014327 0 -0.020076 -0.04672 -0.047596 -0.072182 -0.025352 -0.047816 -0.32929 0.045711 -0.081864 0.094252 0.066274 0.06734 -0.016882 0.040927 0.16008 0.16771 0.081259 0.082835 0.17377 0.00061441 0.00039937 0.00018183 -6.9415e-05 0.80539
2.5195 -0.032423 -0.033792 -0.01441 -0.01526 0 -0.015858 -0.044788 -0.049427 -0.072779 -0.028982 -0.061347 -0.22109 0.058586 -0.068899 0.10046 0.060818 0.076286 0.018255 0.058321 0.1727 0.17545 0.088193 0.10236 0.15502 0.00024073 0.0010064 3.1701e-05 -0.00028509 0.87848
2.5234 -0.037729 -0.037306 -0.02378 -0.029532 0 -0.025266 -0.036031 -0.04768 -0.061035 -0.035685 -0.067838 -0.1333 0.064128 -0.035337 0.077204 0.066937 0.075469 0.055235 0.073985 0.17645 0.18019 0.10416 0.11401 0.15099 -0.00031419 0.0015914 0.00050572 -0.00025034 0.89591
2.5273 -0.041472 -0.040783 -0.033822 -0.046767 0 -0.040949 -0.031878 -0.046427 -0.048481 -0.045969 -0.068578 -0.063619 0.0038875 0.032193 -0.01946 0.091013 0.071026 0.052566 0.086117 0.19273 0.1923 0.090034 0.11866 0.18139 -0.00081525 0.0018211 0.0014186 9.2311e-05 0.92948
2.5313 -0.044758 -0.045861 -0.038966 -0.055422 0 -0.051713 -0.039066 -0.04787 -0.045401 -0.057115 -0.06935 -0.0018412 0.03762 0.045782 0.017122 0.08472 0.069267 0.095989 0.10207 0.21028 0.2123 0.12035 0.11869 0.18624 -0.001003 0.0016676 0.0023125 0.00062033 1.0225
2.5352 -0.048603 -0.052106 -0.03967 -0.053004 0 -0.052876 -0.055042 -0.051651 -0.053988 -0.065097 -0.073916 0.058557 0.056516 0.072142 0.027756 0.09225 0.072338 0.13208 0.10512 0.2101 0.17039 0.1237 0.11722 0.18539 -0.00073443 0.0014029 0.0027979 0.0010803 1.1617
2.5391 -0.053122 -0.057537 -0.042338 -0.047758 0 -0.049905 -0.070386 -0.056004 -0.066984 -0.067392 -0.079467 0.11312 0.063241 0.087856 0.051638 0.086878 0.07705 0.14894 0.10434 0.20005 0.1406 0.12392 0.11664 0.21144 -0.00011811 0.0013378 0.0027891 0.00122 1.2875
2.543 -0.057081 -0.060004 -0.05286 -0.050658 0 -0.052405 -0.075997 -0.059503 -0.073094 -0.0644 -0.078826 0.15124 0.057516 0.080857 0.096985 0.063762 0.077748 0.1467 0.10079 0.18576 0.14529 0.13084 0.11747 0.24848 0.00048988 0.0015734 0.0024621 0.00094591 1.3346
2.5469 -0.058333 -0.058293 -0.069683 -0.064642 0 -0.063913 -0.069339 -0.061811 -0.065631 -0.058499 -0.067825 0.16918 0.032169 0.051559 0.11967 0.055371 0.071155 0.14671 0.080674 0.17162 0.12456 0.13407 0.11861 0.17954 0.0006979 0.0019732 0.002041 0.00041128 1.2749
2.5508 -0.054989 -0.052372 -0.083134 -0.080342 0 -0.076761 -0.055279 -0.062869 -0.047966 -0.051889 -0.050983 0.17833 0.0029163 0.073235 0.044329 0.056289 0.059553 0.10679 0.085478 0.15735 0.1558 0.11857 0.11892 0.15501 0.00037656 0.0023313 0.0016503 -4.895e-05 1.1318
2.5547 -0.046564 -0.042973 -0.082179 -0.082347 0 -0.077103 -0.041572 -0.061607 -0.03131 -0.045316 -0.039495 0.1989 0.032065 0.10163 0.01796 0.072171 0.049646 0.093705 0.096559 0.19903 0.14135 0.11568 0.11845 0.18897 -0.00020929 0.0025378 0.001339 -0.0001358 0.95861
2.5586 -0.03429 -0.031139 -0.063079 -0.061348 0 -0.056495 -0.033001 -0.055829 -0.026089 -0.038613 -0.042352 0.24301 0.06916 0.11028 0.026855 0.087563 0.047588 0.10239 0.097252 0.23695 0.11853 0.11084 0.1181 0.22509 -0.00059082 0.0026012 0.0011673 0.00017462 0.79934
2.5625 -0.020398 -0.018086 -0.032592 -0.022518 0 -0.020433 -0.028617 -0.043789 -0.033463 -0.032042 -0.057994 0.30219 0.051419 0.08139 0.028082 0.084322 0.053729 0.11838 0.076197 0.20155 0.1386 0.086921 0.11757 0.19982 -0.00048199 0.002561 0.0011999 0.00056515 0.66177
2.5664 -0.006976 -0.0052426 -0.0031077 0.016845 0 0.013885 -0.023563 -0.026173 -0.043852 -0.026534 -0.074082 0.35198 0.041681 0.087743 -0.039956 0.066305 0.061243 0.17448 0.099071 0.18853 0.11354 0.10307 0.11376 0.15588 -2.6905e-05 0.0024213 0.0014035 0.00058787 0.52025
2.5703 0.004753 0.0059159 0.016069 0.038993 0 0.029662 -0.013418 -0.0065433 -0.043957 -0.022247 -0.076153 0.37123 0.013277 0.053286 0.017902 0.075712 0.060133 0.17012 0.092597 0.17309 0.14501 0.095725 0.10123 0.15442 0.00033464 0.0021683 0.001604 3.3873e-05 0.34166
2.5742 0.014339 0.014322 0.024194 0.037916 0 0.023276 0.0024175 0.010496 -0.02685 -0.016959 -0.05805 0.36014 0.0011289 0.031236 0.057664 0.073631 0.043998 0.18565 0.063179 0.15931 0.14188 0.076491 0.0754 0.14642 0.00027961 0.0018155 0.0016076 -0.00082825 0.11159
2.5781 0.02152 0.019711 0.027433 0.022806 0 0.0073554 0.020407 0.022097 0.0028776 -0.0065157 -0.025377 0.34118 0.0077793 0.026577 0.039095 0.046235 0.01459 0.20627 0.032385 0.14367 0.10242 0.056032 0.035944 0.12865 -8.9335e-05 0.0013967 0.0013886 -0.0013844 -0.1577
2.582 0.02582 0.022551 0.032305 0.010364 0 0.0011532 0.035289 0.028666 0.032933 0.012125 0.010596 0.34186 0.0039114 -0.002525 0.0062563 -0.0022313 -0.019367 0.11116 0.049341 0.11279 0.11581 0.049941 -0.012057 0.14306 -0.00034136 0.00091845 0.0011332 -0.0011318 -0.4381
2.5859 0.026696 0.023472 0.039991 0.012104 0 0.015278 0.043194 0.032902 0.052751 0.037367 0.042672 0.37422 -0.027062 -0.023695 -0.039881 -0.0046137 -0.048253 0.13356 0.0066915 0.054734 0.096662 0.0061569 -0.060596 0.11231 -0.00013946 0.00035618 0.0010634 -0.00011581 -0.70108
2.5898 0.02405 0.022675 0.04579 0.026387 0 0.04267 0.043539 0.037378 0.060746 0.062141 0.072154 0.42816 -0.031379 -0.037864 -0.044319 0.00079753 -0.067824 0.075817 -0.018529 0.024331 0.060846 -0.014564 -0.10309 0.087651 0.00042036 -0.00027462 0.0012112 0.0010323 -0.92407
2.5938 0.018565 0.01988 0.043448 0.040851 0 0.063166 0.038896 0.042747 0.063715 0.077126 0.10414 0.48297 -0.048636 -0.045566 -0.041615 -0.005009 -0.080779 0.013442 -0.034901 -0.0025008 0.02193 -0.035003 -0.13726 0.058738 0.00089288 -0.00085377 0.0013933 0.0015337 -1.0865
2.5977 0.01153 0.014875 0.030473 0.042699 0 0.058547 0.033201 0.047818 0.069486 0.076186 0.1384 0.52538 -0.10287 -0.051934 -0.062014 -0.030653 -0.092496 0.018161 -0.057553 -0.04851 -0.0099937 -0.076471 -0.1642 0.019112 0.00091869 -0.0012059 0.0014288 0.0010461 -1.1653
2.6016 0.0042649 0.008141 0.010439 0.028508 0 0.026772 0.029335 0.050831 0.07934 0.060166 0.16483 0.558 -0.076344 -0.093176 -0.067349 -0.031195 -0.10457 0.016862 -0.10368 -0.092851 -0.045026 -0.11413 -0.18424 0.017318 0.00058267 -0.0012497 0.0013656 -8.6805e-05 -1.138
2.6055 -0.0024349 0.00088608 -0.0090137 0.0061581 0 -0.015507 0.027332 0.050318 0.086446 0.036312 0.1683 0.5923 -0.08066 -0.089238 -0.075703 -0.014277 -0.11166 -0.017292 -0.08541 -0.080393 -0.0026215 -0.12707 -0.19309 0.018023 0.00033187 -0.0010918 0.0014437 -0.0011302 -0.99286
2.6094 -0.0084616 -0.0056433 -0.020836 -0.011996 0 -0.044244 0.02423 0.044783 0.081154 0.013753 0.13968 0.63502 -0.059468 -0.087835 -0.064939 -0.021498 -0.10447 -0.0024928 -0.068792 -0.050749 0.033139 -0.11609 -0.18196 0.031276 0.00052312 -0.00093183 0.0018053 -0.0015443 -0.73648
2.6133 -0.01412 -0.011004 -0.022782 -0.018867 0 -0.044858 0.0159 0.032165 0.058429 -0.0017694 0.083822 0.68153 -0.027967 -0.091327 -0.036592 -0.030823 -0.076766 0.045224 -0.063991 -0.011972 0.044105 -0.086863 -0.14271 0.062147 0.001049 -0.00083721 0.0022589 -0.0013566 -0.39229
2.6172 -0.019675 -0.015769 -0.018649 -0.017566 0 -0.022274 -1.1374e-05 0.010586 0.021554 -0.010522 0.017896 0.72143 -0.047277 -0.077554 -0.0066918 0.02352 -0.03098 0.048002 -0.053448 0.041995 0.043002 -0.050627 -0.074758 0.11409 0.0014258 -0.00061965 0.0023942 -0.0010171 0.0079362
2.6211 -0.025075 -0.020885 -0.015773 -0.017905 0 0.0030401 -0.021911 -0.019436 -0.020201 -0.01747 -0.039174 0.74927 -0.041111 -0.039172 -0.092333 0.01457 0.022088 0.032623 -0.024149 0.047083 0.069029 -0.031429 0.011461 0.10727 0.0012687 1.9121e-05 0.0019838 -0.00090785 0.43218
2.625 -0.030048 -0.026776 -0.020182 -0.027523 0 0.0098448 -0.044569 -0.053105 -0.057396 -0.028431 -0.078239 0.76909 -0.0085404 -0.022638 -0.070352 0.010855 0.069439 0.051728 -0.0003818 0.11857 0.077306 0.021814 0.097982 0.15239 0.00068584 0.0011713 0.001279 -0.00098463 0.85102
2.6289 -0.034493 -0.033046 -0.032424 -0.044823 0 -0.0092602 -0.062074 -0.08211 -0.085159 -0.046314 -0.10403 0.78906 0.031104 -0.011253 -0.014002 0.023944 0.10336 0.089182 0.042737 0.1981 0.090525 0.07171 0.16825 0.21283 0.00018594 0.0025449 0.00086233 -0.00088245 1.2374
2.6328 -0.038838 -0.039054 -0.047026 -0.059588 0 -0.043814 -0.071538 -0.098572 -0.10398 -0.069501 -0.12902 0.81272 0.06314 0.011551 0.015466 0.052858 0.12476 0.12786 0.1078 0.24769 0.11706 0.099009 0.21551 0.25993 0.00017875 0.003639 0.0011476 -0.00035723 1.568
2.6367 -0.043958 -0.04473 -0.056374 -0.061233 0 -0.074322 -0.074788 -0.099869 -0.11702 -0.09281 -0.16176 0.83615 0.083773 0.065798 -0.0045528 0.05905 0.14015 0.14624 0.11751 0.29666 0.11336 0.14557 0.24449 0.29225 0.00055829 0.0041538 0.0019897 0.00039176 1.8266
2.6406 -0.050546 -0.050686 -0.056471 -0.048542 0 -0.086677 -0.076605 -0.090795 -0.12656 -0.1101 -0.19819 0.85309 0.08272 0.03735 -0.014301 0.066365 0.15474 0.14204 0.13248 0.33156 0.1181 0.16317 0.26474 0.33387 0.00079377 0.0042542 0.0027896 0.00085492 2.0047
2.6445 -0.058264 -0.057354 -0.050185 -0.032877 0 -0.081145 -0.080693 -0.080944 -0.13193 -0.11701 -0.22241 0.86178 0.077307 0.031001 -0.0024 0.079097 0.16721 0.14618 0.14145 0.37665 0.18113 0.16791 0.281 0.34204 0.00045517 0.0044136 0.0030078 0.000686 2.096
2.6484 -0.065378 -0.063934 -0.045095 -0.031151 0 -0.069637 -0.086498 -0.078639 -0.12994 -0.11248 -0.21689 0.86567 0.079931 0.034915 0.018848 0.085016 0.17022 0.16416 0.14715 0.39976 0.23102 0.17223 0.28818 0.32617 -0.00033684 0.0049527 0.0026015 5.8783e-05 2.0892
2.6523 -0.069407 -0.068321 -0.047321 -0.052645 0 -0.064292 -0.089467 -0.085328 -0.11718 -0.098593 -0.17558 0.86762 0.10144 0.00077387 0.026995 0.065787 0.15622 0.19191 0.15611 0.34893 0.15141 0.18853 0.27545 0.3146 -0.00098735 0.0056983 0.001984 -0.00044962 1.9681
2.6563 -0.068583 -0.06839 -0.056353 -0.089407 0 -0.067139 -0.08469 -0.094345 -0.092912 -0.079133 -0.11045 0.86454 0.033275 -0.01471 0.0036264 0.056192 0.12434 0.099685 0.10803 0.30447 0.132 0.14423 0.23623 0.32263 -0.00097329 0.0060967 0.0015838 -0.00035746 1.7265
2.6602 -0.063173 -0.063706 -0.065387 -0.11873 0 -0.069414 -0.071123 -0.09509 -0.060835 -0.058038 -0.046202 0.84868 0.023723 0.0030493 -0.043326 0.0323 0.082683 0.089282 0.093312 0.26266 0.13901 0.13741 0.17585 0.28681 -0.00034178 0.0056963 0.0014701 0.00029563 1.3857
2.6641 -0.055564 -0.056181 -0.067117 -0.11777 0 -0.060926 -0.053045 -0.080078 -0.028419 -0.038671 -0.0052474 0.81455 0.027685 0.0039999 -0.063174 0.025223 0.044173 0.092813 0.081463 0.20832 0.10995 0.11392 0.11011 0.23301 0.00031808 0.004563 0.0014073 0.00098121 1.0016
2.668 -0.048833 -0.048915 -0.060063 -0.080739 0 -0.041217 -0.037514 -0.050384 -0.0035833 -0.02392 0.0067964 0.76395 0.014453 -0.026311 -0.049918 0.034748 0.018577 0.084797 0.06225 0.14284 0.045236 0.064836 0.055742 0.18631 0.00040568 0.0032479 0.0012305 0.0011331 0.64789
2.6719 -0.04472 -0.044061 -0.049825 -0.025421 0 -0.022344 -0.029689 -0.015874 0.0095022 -0.016122 0.0042514 0.70354 -0.037398 -0.04245 -0.080415 -0.00065382 0.0066564 0.10886 0.059389 0.10064 0.068241 0.06418 0.020417 0.18551 -0.0001604 0.0023448 0.0010925 0.00060485 0.38435
2.6758 -0.042519 -0.041395 -0.044006 0.017214 0 -0.019828 -0.029502 0.010078 0.012591 -0.015972 0.0094442 0.6377 -0.028773 -0.049638 -0.066947 -0.023079 0.00092071 0.024323 0.013776 0.075325 0.090008 0.04584 0.00021461 0.13723 -0.00090413 0.002044 0.0012839 -0.00025496 0.23077
2.6797 -0.039773 -0.038741 -0.045182 0.024031 0 -0.038561 -0.032086 0.018241 0.011538 -0.020968 0.033695 0.56427 -0.041224 -0.045543 -0.079765 -0.025135 -0.0074074 -0.022305 -0.0063683 0.062381 0.095763 0.010636 -0.013878 0.12003 -0.0012585 0.0020682 0.0018156 -0.0009252 0.16534
2.6836 -0.034236 -0.033816 -0.048159 -0.0039106 0 -0.065715 -0.031474 0.008748 0.011494 -0.025265 0.066039 0.47807 -0.056791 -0.046749 -0.082174 -0.017909 -0.020491 -0.0047566 -0.014218 0.065126 0.089488 -0.013764 -0.026644 0.11161 -0.0010707 0.0020032 0.0022448 -0.0011069 0.14744
2.6875 -0.025546 -0.025941 -0.044096 -0.042331 0 -0.077961 -0.024744 -0.0094042 0.012817 -0.022455 0.079968 0.37829 -0.044259 -0.069625 -0.029301 -0.015865 -0.031363 0.07186 -0.033291 0.083337 0.077151 0.0018672 -0.034607 0.078682 -0.0006651 0.0016774 0.0020016 -0.00085737 0.14614
2.6914 -0.0153 -0.01628 -0.028079 -0.061695 0 -0.058835 -0.013672 -0.02422 0.011198 -0.010311 0.054591 0.27156 -0.040719 -0.066883 -0.048247 -0.017891 -0.029165 0.05404 -0.016562 0.054556 0.033042 0.022763 -0.030258 0.10421 -0.00043838 0.0012471 0.00094742 -0.00042377 0.15312
2.6953 -0.0056036 -0.0066775 -0.0037588 -0.048481 0 -0.012941 -0.0029877 -0.027955 0.0021064 0.0060719 -0.0060368 0.16711 -0.062196 -0.041564 -0.063359 0.018525 -0.008412 0.058733 0.006931 0.062223 0.030115 0.059139 -0.010088 0.11836 -0.00042395 0.0009662 -0.00038783 -8.5324e-06 0.17355
2.6992 0.0025533 0.0017243 0.018824 -0.013378 0 0.035084 0.0032067 -0.020896 -0.01418 0.016228 -0.071934 0.069174 -0.063911 -0.013812 -0.089376 0.044706 0.024971 0.03648 0.044845 0.09731 0.061207 0.076417 0.020968 0.14328 -0.00028469 0.00091965 -0.0011699 0.00031111 0.20715
2.7031 0.0097251 0.008906 0.030414 0.019399 0 0.057443 0.0041874 -0.0094051 -0.031417 0.011379 -0.10723 -0.025162 -0.047626 -0.01465 -0.10203 0.052045 0.05597 -2.5517e-05 0.084293 0.14457 0.11135 0.076612 0.052192 0.17357 0.0002521 0.0009898 -0.0009334 0.00050935 0.23741
2.707 0.016987 0.015342 0.028977 0.032207 0 0.043708 0.0028065 -0.0001894 -0.04132 -0.0079803 -0.096449 -0.12012 -0.066251 -0.10459 -0.021116 0.070234 0.069897 0.036133 0.082916 0.17352 0.14884 0.10229 0.073803 0.17114 0.00097054 0.001046 4.0937e-05 0.00055238 0.237
2.7109 0.024536 0.021179 0.020574 0.026771 0 0.0090445 0.0033421 0.0045283 -0.039265 -0.030136 -0.055789 -0.2142 -0.013217 -0.093122 -0.054744 0.058746 0.061925 0.038413 0.078631 0.16295 0.18131 0.097299 0.081537 0.2075 0.0012288 0.0011116 0.00098729 0.00045447 0.18243
2.7148 0.031242 0.026081 0.014415 0.019769 0 -0.016747 0.0087145 0.0073782 -0.026929 -0.03854 -0.019591 -0.30027 -0.0044539 -0.069811 -0.048643 0.05697 0.039407 0.0014729 0.076445 0.15977 0.16559 0.096779 0.0758 0.17981 0.0005238 0.0013109 0.0013088 0.00035701 0.064254
2.7188 0.035517 0.029716 0.016143 0.026162 0 -0.0114 0.018885 0.012139 -0.0098133 -0.022841 -0.012104 -0.37374 -0.011894 -0.071195 -0.0043308 0.060352 0.015211 -0.033259 0.06104 0.16162 0.15161 0.089956 0.057676 0.13831 -0.00093947 0.0016617 0.001035 0.00046829 -0.11328
2.7227 0.036647 0.032205 0.02423 0.04536 0 0.023372 0.031192 0.019794 0.0077792 0.013315 -0.027458 -0.43967 -0.0064805 -0.12119 0.050493 0.057827 -0.0025796 -0.035832 0.026355 0.15902 0.17518 0.069617 0.026632 0.13077 -0.0022391 0.0019567 0.00070208 0.00085827 -0.33883
2.7266 0.035346 0.033933 0.031701 0.06213 0 0.063715 0.042079 0.028076 0.02562 0.053801 -0.034491 -0.50981 -0.034486 -0.20162 -0.0027228 0.015596 -0.016342 -0.076681 0.037929 0.11893 0.12709 0.076447 -0.017768 0.10611 -0.0023855 0.0018892 0.00081136 0.0013091 -0.59764
2.7305 0.03308 0.034979 0.031541 0.060859 0 0.082026 0.049011 0.034671 0.045889 0.080201 -0.0028928 -0.59055 -0.021754 -0.20149 -0.012013 0.012106 -0.035436 -0.11487 0.00069542 0.085041 0.12372 0.012377 -0.072475 0.079746 -0.0011293 0.0013149 0.0013812 0.0014265 -0.86928
2.7344 0.030846 0.034837 0.021938 0.040187 0 0.06746 0.051505 0.040555 0.068961 0.083486 0.070394 -0.67358 -0.027666 -0.19047 -0.024743 0.0046065 -0.0665 -0.15207 -0.047965 0.046797 0.11276 -0.031586 -0.12999 0.047589 0.00075853 0.00039243 0.001969 0.00097182 -1.1244
2.7383 0.028536 0.032867 0.0078651 0.015043 0 0.032894 0.050893 0.049614 0.09096 0.068876 0.15589 -0.74049 -0.04048 -0.18854 -0.046195 -0.012067 -0.1056 -0.17933 -0.09073 0.0077226 0.11596 -0.054271 -0.18113 0.022064 0.0020086 -0.00053676 0.0020926 0.00012427 -1.3271
2.7422 0.025365 0.029035 -0.0020173 0.0043866 0 0.0037552 0.049123 0.064267 0.10551 0.050764 0.21167 -0.77912 -0.0020384 -0.19419 -0.0588 -0.022783 -0.13884 -0.17835 -0.11543 -0.019019 0.20625 -0.10736 -0.21884 0.029841 0.0017886 -0.0012112 0.0016492 -0.00060014 -1.4442
2.7461 0.020894 0.024191 -0.0011835 0.015257 0 -0.001763 0.047324 0.080955 0.10798 0.041927 0.21275 -0.79701 -0.016615 -0.18362 -0.040247 -0.032088 -0.15127 -0.20173 -0.13296 -0.028748 0.16277 -0.11484 -0.23937 0.0026991 0.0003105 -0.0016053 0.00098657 -0.0007424 -1.4542
2.75 0.015646 0.01952 0.010055 0.036658 0 0.014454 0.04497 0.090202 0.098387 0.045074 0.16714 -0.81762 -0.026517 -0.2101 -0.015261 -0.034657 -0.13714 -0.19169 -0.14887 -0.043397 0.098515 -0.12256 -0.24032 -0.0019037 -0.0013659 -0.0018517 0.00061359 -0.0002746 -1.3508
2.7539 0.010816 0.015682 0.024378 0.048266 0 0.033785 0.040173 0.082282 0.080291 0.052384 0.10693 -0.86066 -0.033829 -0.21523 -0.007224 -0.02796 -0.10367 -0.19438 -0.13706 -0.042894 0.09362 -0.1281 -0.21881 -0.019033 -0.0021588 -0.0020389 0.00081632 0.00037782 -1.1394
2.7578 0.0074105 0.012447 0.03237 0.036673 0 0.036666 0.03102 0.054587 0.057355 0.05245 0.062899 -0.92392 -0.03725 -0.1758 -0.023584 -0.014446 -0.065269 -0.22779 -0.095889 -0.015588 0.17418 -0.12492 -0.17297 -0.057124 -0.0017467 -0.0020993 0.0014672 0.00068635 -0.83453
2.7617 0.0056004 0.0091718 0.02931 0.0061079 0 0.01788 0.017205 0.014836 0.030859 0.038826 0.042919 -0.984 -0.014496 -0.1956 -0.019644 -0.014714 -0.033079 -0.20509 -0.11323 0.024468 0.19358 -0.091085 -0.106 -0.020751 -0.00070545 -0.0018836 0.0021261 0.00043407 -0.45971
2.7656 0.0048083 0.0056232 0.018799 -0.024527 0 -0.01025 0.00087642 -0.022762 0.00055097 0.014026 0.029886 -1.0168 0.0097852 -0.17782 -0.027485 0.0068174 -0.0079407 -0.20544 -0.066842 0.075115 0.23321 -0.035563 -0.028304 0.058525 5.3378e-05 -0.0013164 0.0023339 -0.00015065 -0.051245
2.7695 0.0043411 0.002351 0.010051 -0.03557 0 -0.02829 -0.014041 -0.045821 -0.032383 -0.01314 -0.00099053 -1.0201 0.023145 -0.16322 -0.03398 0.045002 0.017853 -0.18897 -0.014759 0.12626 0.26149 0.017558 0.045937 0.10598 3.1501e-05 -0.00046431 0.001908 -0.00061776 0.34309
2.7734 0.0039748 0.00031576 0.010537 -0.020722 0 -0.024856 -0.023805 -0.050646 -0.063457 -0.034014 -0.060195 -1.0167 0.042811 -0.14257 -0.032823 0.084883 0.051697 -0.14927 0.036498 0.19029 0.28779 0.063683 0.10587 0.14272 -0.00053334 0.00053329 0.0010736 -0.00064882 0.6734
2.7773 0.0040406 0.00019442 0.019689 0.0088048 0 -0.0046866 -0.026893 -0.043053 -0.086225 -0.045197 -0.13395 -1.0362 0.096978 -0.090144 -0.019061 0.10566 0.091973 -0.092055 0.094359 0.28682 0.33543 0.10413 0.14889 0.22298 -0.00098081 0.0015623 0.00034358 -0.00024998 0.90153
2.7813 0.0050475 0.0020193 0.029023 0.032518 0 0.015999 -0.024698 -0.033179 -0.095803 -0.048931 -0.19274 -1.0898 0.092818 -0.04545 0.010071 0.12435 0.1266 -0.12475 0.09067 0.31539 0.3441 0.15908 0.17838 0.2274 -0.00084243 0.0025376 0.00019262 0.0003143 1.0102
2.7852 0.007231 0.0053657 0.028972 0.034909 0 0.022577 -0.020274 -0.028435 -0.091503 -0.049263 -0.2109 -1.1619 0.080708 -0.065502 0.035695 0.13686 0.14021 -0.083417 0.091253 0.33386 0.35512 0.18056 0.19613 0.24516 -0.00020737 0.0033218 0.00071398 0.00072542 1.0007
2.7891 0.010382 0.0097312 0.017043 0.01578 0 0.013139 -0.015929 -0.029363 -0.076393 -0.04754 -0.18267 -1.2245 0.074536 -0.095594 0.043445 0.1391 0.12462 -0.047492 0.095835 0.33985 0.35364 0.17194 0.19662 0.27974 0.0004384 0.003691 0.0015177 0.00078303 0.88079
2.793 0.014013 0.014669 0.00047961 -0.010059 0 -0.0007148 -0.011394 -0.030428 -0.05437 -0.040934 -0.12394 -1.2606 0.077606 -0.10669 0.030853 0.12846 0.0847 -0.054969 0.09955 0.3286 0.34319 0.1425 0.16949 0.29979 0.00069267 0.0034429 0.001997 0.00048101 0.65474
2.7969 0.017668 0.019661 -0.0090073 -0.023083 0 -0.0036279 -0.0040035 -0.024351 -0.027443 -0.025066 -0.059651 -1.2754 0.073798 -0.10522 0.016895 0.10256 0.035071 -0.082932 0.084972 0.28575 0.36712 0.11701 0.10905 0.18101 0.00057242 0.0025752 0.0018017 1.1006e-05 0.32256
2.8008 0.021113 0.024069 -0.00426 -0.012169 0 0.011021 0.009059 -0.0068383 0.0045029 0.001417 -0.0069041 -1.2867 0.053355 -0.1341 0.021236 0.085797 -0.0097117 -0.14439 0.041637 0.23784 0.29445 0.065339 0.022484 0.16913 0.00041894 0.001357 0.0011379 -0.00030332 -0.10812
2.8047 0.024296 0.027395 0.011894 0.018227 0 0.035598 0.027973 0.020862 0.04147 0.034068 0.034225 -1.3059 0.058482 -0.13406 0.014027 0.082693 -0.044185 -0.15981 -0.011989 0.17089 0.22901 0.020751 -0.071356 0.1186 0.0005093 0.00018834 0.00060605 -0.00017876 -0.60708
2.8086 0.027141 0.029578 0.029087 0.051448 0 0.053931 0.049011 0.052501 0.080766 0.064095 0.076203 -1.3289 0.063947 -0.14644 -0.014595 0.074821 -0.073353 -0.19586 -0.055301 0.093444 0.17858 -0.021945 -0.1528 0.060086 0.00077184 -0.00065988 0.00067728 0.00038383 -1.1154
2.8125 0.029374 0.030938 0.037503 0.070007 0 0.053816 0.065932 0.079795 0.11637 0.083286 0.13003 -1.3443 0.036055 -0.22126 -0.067395 0.041163 -0.10558 -0.3293 -0.070308 0.017205 0.13746 -0.074243 -0.2129 0.04833 0.0008734 -0.0012095 0.0012608 0.00096862 -1.5555
2.8164 0.030567 0.031722 0.034968 0.066851 0 0.036546 0.073369 0.096207 0.14096 0.088838 0.19261 -1.3484 0.026794 -0.22415 -0.095544 0.0030076 -0.1428 -0.32149 -0.10534 -0.079386 0.15323 -0.13369 -0.25558 -0.012539 0.00057171 -0.001702 0.001775 0.00093269 -1.8543
2.8203 0.030455 0.031752 0.027695 0.048659 0 0.015959 0.070034 0.099671 0.14927 0.084488 0.24528 -1.3514 0.0098618 -0.23913 -0.046657 0.0041339 -0.17604 -0.33135 -0.14875 -0.13214 0.11478 -0.17582 -0.2885 -0.057252 -2.3943e-05 -0.002354 0.0016851 -0.00011358 -1.9685
2.8242 0.029325 0.030688 0.024734 0.029296 0 0.0077173 0.059541 0.092812 0.14057 0.077057 0.26468 -1.3677 0.0069541 -0.23603 -0.021151 -0.0037875 -0.19021 -0.32019 -0.18683 -0.16186 0.071501 -0.21605 -0.31077 -0.073459 -0.00053407 -0.0031442 0.0010192 -0.0018828 -1.8974
2.8281 0.028122 0.028716 0.030994 0.01904 0 0.017314 0.048128 0.080553 0.11871 0.071129 0.23824 -1.4005 0.014488 -0.21392 -0.033451 -0.021952 -0.17468 -0.28248 -0.20488 -0.17131 0.054187 -0.24598 -0.3096 -0.062733 -0.00064183 -0.0037979 0.00036575 -0.0034641 -1.6775
2.832 0.028017 0.026892 0.044046 0.018204 0 0.036348 0.040649 0.066702 0.089753 0.066009 0.17254 -1.4368 -0.0017286 -0.20425 -0.0091463 0.0011185 -0.13164 -0.24671 -0.17835 -0.14405 0.090549 -0.22518 -0.26993 -0.043012 -0.00035185 -0.0039588 0.00033462 -0.0039263 -1.3609
2.8359 0.029606 0.026521 0.056361 0.019789 0 0.04985 0.037524 0.051973 0.058737 0.057241 0.089032 -1.4579 0.044306 -0.23765 -0.03295 -0.00039801 -0.075461 -0.27786 -0.14722 -0.055351 0.13784 -0.14806 -0.1895 -0.042953 5.8011e-05 -0.0034098 0.00098431 -0.0030329 -0.99332
2.8398 0.032302 0.027965 0.060559 0.017935 0 0.048375 0.034778 0.034891 0.027747 0.041174 0.010528 -1.4553 0.046311 -0.21422 -0.029578 0.018692 -0.023598 -0.26991 -0.10113 0.027365 0.17255 -0.10015 -0.085915 0.011628 0.00031514 -0.0021969 0.0017631 -0.0014511 -0.60281
2.8438 0.034519 0.030024 0.053772 0.014066 0 0.034763 0.027277 0.014725 -0.0034292 0.018657 -0.050689 -1.4365 0.042358 -0.18931 -0.0025179 0.04466 0.014113 -0.21955 -0.032685 0.093311 0.20741 -0.050766 0.011629 0.09608 0.00037408 -0.00060751 0.0020246 -0.00022511 -0.20721
2.8477 0.034666 0.03071 0.038734 0.015033 0 0.020303 0.012989 -0.006201 -0.034593 -0.005101 -0.094997 -1.4158 0.06893 -0.20613 0.033205 0.063667 0.03948 -0.14323 0.052502 0.14353 0.25544 0.026672 0.080133 0.17671 0.00038475 0.00095316 0.0016236 5.9936e-05 0.16905
2.8516 0.032304 0.028959 0.021685 0.025256 0 0.014276 -0.0047683 -0.023 -0.062536 -0.024012 -0.12794 -1.4004 0.061957 -0.12269 0.03274 0.099415 0.060624 -0.12647 0.059463 0.22523 0.31154 0.058152 0.11581 0.22026 0.00048436 0.0021215 0.0010232 -0.00030813 0.48369
2.8555 0.028541 0.025729 0.0087857 0.040603 0 0.016468 -0.018835 -0.031228 -0.080945 -0.034669 -0.15103 -1.3856 0.055414 -0.11668 -0.00090851 0.12836 0.082135 -0.16365 0.055353 0.26219 0.30279 0.10364 0.13162 0.20161 0.00065593 0.002709 0.00082549 -0.00054237 0.6828
2.8594 0.025283 0.023351 0.0030127 0.050307 0 0.019123 -0.022585 -0.02984 -0.08343 -0.037063 -0.15913 -1.3627 0.056738 -0.11596 0.015875 0.13735 0.099159 -0.17693 0.068017 0.26834 0.31149 0.13037 0.1418 0.21206 0.00079064 0.0027576 0.0011932 -0.00015611 0.72285
2.8633 0.023879 0.023565 0.0030514 0.045654 0 0.015893 -0.014174 -0.021558 -0.067749 -0.032524 -0.14551 -1.3301 0.064182 -0.10546 0.052648 0.12438 0.1004 -0.16137 0.087959 0.26303 0.33664 0.13344 0.14706 0.23922 0.00084678 0.0024792 0.0017189 0.00057459 0.59357
2.8672 0.024233 0.025975 0.0047972 0.027712 0 0.0088587 0.0023097 -0.010418 -0.037993 -0.021586 -0.109 -1.2952 0.069421 -0.099299 -0.0042154 0.094332 0.077536 -0.15585 0.07862 0.27731 0.32517 0.12394 0.13355 0.20139 0.00089365 0.0020996 0.0018429 0.0009216 0.32496
2.8711 0.025067 0.028382 0.0047233 0.0070743 0 0.006686 0.019588 0.0012451 -0.002748 -0.0041664 -0.05599 -1.2645 0.051696 -0.15096 -0.022053 0.074095 0.033092 -0.19078 0.035816 0.21728 0.26915 0.12508 0.086512 0.16511 0.00097771 0.0017063 0.0013877 0.00047381 -0.026779
2.875 0.025029 0.028707 0.0029266 -0.0041717 0 0.015664 0.031786 0.013778 0.029656 0.018292 0.0038448 -1.2342 0.031049 -0.19286 -0.05077 0.053309 -0.019738 -0.19731 -0.010272 0.14714 0.23827 0.076379 0.0064984 0.12033 0.00097962 0.001223 0.00069745 -0.00039867 -0.40396
2.8789 0.023659 0.026672 0.0033619 -0.0011272 0 0.032374 0.037579 0.028582 0.055349 0.041475 0.063197 -1.1913 0.016376 -0.21947 -0.063151 0.021884 -0.065374 -0.22301 -0.044648 0.090024 0.2135 0.021137 -0.08651 0.07488 0.00067156 0.00053744 0.00028683 -0.00085265 -0.76523
2.8828 0.02137 0.023645 0.010529 0.011792 0 0.045383 0.039808 0.045628 0.075465 0.059736 0.11847 -1.1264 0.0087373 -0.22861 -0.04312 -0.0193 -0.095518 -0.28443 -0.06464 0.056901 0.17604 -0.013646 -0.16522 0.033715 -3.0795e-05 -0.00033135 0.00037824 -0.00036339 -1.0856
2.8867 0.018606 0.020824 0.024842 0.026011 0 0.044737 0.042195 0.062362 0.09292 0.069583 0.16634 -1.0449 -0.018756 -0.21838 -0.015019 -0.02731 -0.11262 -0.27363 -0.1106 0.025225 0.1089 -0.064531 -0.21319 -0.0089223 -0.00087327 -0.0011963 0.00076809 0.00076359 -1.3434
2.8906 0.015083 0.017639 0.040584 0.035427 0 0.030462 0.045866 0.074702 0.10826 0.071784 0.20044 -0.965 -0.044521 -0.24273 -0.011157 -0.045066 -0.12478 -0.2825 -0.15086 -0.038971 0.062415 -0.12126 -0.23351 -0.029104 -0.0013711 -0.0018445 0.0010893 0.001652 -1.5074
2.8945 0.0099254 0.012086 0.048777 0.038412 0 0.01209 0.048289 0.078944 0.118 0.069753 0.21287 -0.90269 -0.0729 -0.27067 -0.033664 -0.068784 -0.13668 -0.29464 -0.16101 -0.076049 0.067976 -0.15043 -0.24069 -0.052102 -0.0011814 -0.0022187 0.0011515 0.0016319 -1.5386
2.8984 0.0026183 0.0028104 0.043289 0.034804 0 -0.00020841 0.045171 0.073011 0.11658 0.065484 0.19972 -0.8576 -0.092496 -0.28382 -0.067318 -0.085234 -0.14408 -0.29759 -0.16219 -0.097861 0.083923 -0.15563 -0.24347 -0.069425 -0.00041646 -0.0024354 0.0010279 0.00079483 -1.404
2.9023 -0.0061567 -0.0090312 0.025456 0.022957 0 -0.0043227 0.033638 0.05666 0.1 0.056969 0.16465 -0.81396 -0.085126 -0.26549 -0.086991 -0.076097 -0.1364 -0.2786 -0.19458 -0.14224 0.036462 -0.15419 -0.23417 -0.060191 0.00040575 -0.0025919 0.00087955 -0.0001683 -1.0948
2.9063 -0.014667 -0.020056 0.0033046 0.0013047 0 -0.0065205 0.014286 0.031352 0.068416 0.03995 0.1161 -0.75576 -0.069666 -0.25411 -0.058497 -0.070977 -0.10496 -0.27859 -0.1706 -0.12049 0.038113 -0.081132 -0.19452 -0.033485 0.00075398 -0.002549 0.00077972 -0.00063753 -0.63563
2.9102 -0.021244 -0.02703 -0.014206 -0.02699 0 -0.013608 -0.0091113 0.00033753 0.025993 0.012672 0.060232 -0.68208 -0.055364 -0.25485 -0.04831 -0.042766 -0.050434 -0.21638 -0.14069 -0.050294 0.055566 -0.035077 -0.11312 0.013229 0.00047619 -0.0019495 0.00073302 -0.00056402 -0.079279
2.9141 -0.025427 -0.029279 -0.023363 -0.052318 0 -0.02527 -0.031678 -0.031535 -0.021022 -0.020895 -0.0031574 -0.608 -0.028644 -0.22069 -0.041371 -0.0048047 0.016262 -0.13801 -0.06615 0.052633 0.087512 0.022535 0.00097264 0.063851 -0.00014301 -0.00052154 0.00079855 -0.00034737 0.50752
2.918 -0.028117 -0.028985 -0.027409 -0.063752 0 -0.034601 -0.049694 -0.059136 -0.066362 -0.052802 -0.076686 -0.55035 0.0032572 -0.14706 -0.022819 0.030654 0.079997 -0.080005 0.042897 0.16455 0.13537 0.10262 0.12066 0.11471 -0.0006721 0.0015804 0.0010871 -0.00028987 1.0606
2.9219 -0.03058 -0.02912 -0.032699 -0.057734 0 -0.036261 -0.061743 -0.079255 -0.1049 -0.076632 -0.15661 -0.51206 -0.016464 -0.11627 0.031457 0.046656 0.12966 -0.080613 0.066492 0.23186 0.20937 0.16356 0.21771 0.18769 -0.00086781 0.0037406 0.0015814 -0.00023734 1.53
2.9258 -0.033174 -0.030909 -0.042728 -0.042139 0 -0.033444 -0.068505 -0.092021 -0.13316 -0.091724 -0.22821 -0.47975 -0.029458 -0.073381 0.011384 0.05079 0.16258 -0.0045336 0.11323 0.24979 0.23611 0.21901 0.27984 0.24733 -0.00075803 0.0052481 0.0020038 0.00021842 1.8839
2.9297 -0.034933 -0.03308 -0.054931 -0.030697 0 -0.035538 -0.071655 -0.099942 -0.14968 -0.10196 -0.2718 -0.43648 -0.024938 -0.049151 0.027267 0.073199 0.18259 0.015727 0.17222 0.2836 0.26206 0.26326 0.31389 0.266 -0.00046987 0.0057872 0.0019685 0.0012109 2.1049
2.9336 -0.034427 -0.033423 -0.062544 -0.031622 0 -0.047819 -0.072549 -0.1049 -0.15494 -0.11008 -0.27565 -0.3775 -0.014021 -0.043786 0.07054 0.092488 0.19397 0.014413 0.21013 0.3185 0.26594 0.2867 0.33346 0.27948 -5.8126e-05 0.0056274 0.0013493 0.0023248 2.1827
2.9375 -0.031192 -0.031093 -0.059744 -0.040543 0 -0.063432 -0.071254 -0.10561 -0.15027 -0.11302 -0.24487 -0.31437 -0.010325 -0.048873 0.10653 0.081468 0.19643 0.053118 0.1932 0.32621 0.22424 0.28189 0.34264 0.33134 0.00046047 0.0053413 0.00049228 0.0028912 2.1076
2.9414 -0.026516 -0.027515 -0.046078 -0.044758 0 -0.067044 -0.066387 -0.09811 -0.13613 -0.10349 -0.19714 -0.26481 0.0232 -0.022131 0.064231 0.10651 0.1848 0.064352 0.18365 0.32151 0.299 0.28578 0.33078 0.33637 0.00094634 0.0052959 -6.7261e-06 0.0025746 1.8715
2.9453 -0.022846 -0.025166 -0.027189 -0.035588 0 -0.048645 -0.056097 -0.079201 -0.11119 -0.077002 -0.14815 -0.23837 0.012886 -0.02903 0.0043686 0.083047 0.15346 0.03486 0.16681 0.29774 0.29555 0.27489 0.28252 0.24805 0.0011109 0.005367 0.00018824 0.0016756 1.4794
2.9492 -0.022186 -0.025492 -0.011669 -0.017618 0 -0.01526 -0.039862 -0.050178 -0.073928 -0.038311 -0.099099 -0.23074 -0.012548 -0.055228 -0.055477 0.045964 0.10189 -0.0056968 0.13746 0.25425 0.24859 0.2328 0.19378 0.16658 0.00074542 0.0051098 0.00084216 0.00085869 0.96461
2.9531 -0.024669 -0.027852 -0.0061725 -0.005742 0 0.011472 -0.019953 -0.017316 -0.025979 -0.00062594 -0.038294 -0.23027 -0.032948 -0.079268 -0.10604 0.013262 0.037109 -0.058876 0.09351 0.18628 0.18343 0.16505 0.079387 0.12153 4.9022e-06 0.0042003 0.0013728 0.000584 0.39463
2.957 -0.028369 -0.030247 -0.011627 -0.011809 0 0.011863 -0.0011339 0.011498 0.025505 0.022822 0.043598 -0.22863 -0.026541 -0.058689 -0.14243 -0.0066263 -0.028533 -0.16457 0.035133 0.08097 0.12857 0.10605 -0.034361 0.076149 -0.00058838 0.0027335 0.0014184 0.0007897 -0.14235
2.9609 -0.030477 -0.030925 -0.022607 -0.032608 0 -0.014577 0.011781 0.031394 0.06938 0.028415 0.1378 -0.2255 -0.069044 -0.05889 -0.099815 -0.030477 -0.082758 -0.18115 0.0058812 -0.011662 0.061882 0.04389 -0.12528 0.050001 -0.00051872 0.0011335 0.0011873 0.0010865 -0.56754
2.9648 -0.028987 -0.029299 -0.030401 -0.050514 0 -0.046727 0.01709 0.042601 0.095866 0.024675 0.21613 -0.2245 -0.09639 -0.10522 -0.1139 -0.058361 -0.11816 -0.16111 -0.068153 -0.071217 0.02221 -0.010757 -0.18578 0.016719 0.00026742 -0.00018916 0.0012212 0.0012051 -0.84104
2.9688 -0.023695 -0.025576 -0.028357 -0.047295 0 -0.057733 0.017567 0.048462 0.1021 0.025021 0.24758 -0.22677 -0.10135 -0.16401 -0.15473 -0.079451 -0.13363 -0.14593 -0.13229 -0.10508 -0.0012099 -0.060396 -0.22039 -0.027793 0.001257 -0.0010871 0.0017964 0.0012202 -0.97041
2.9727 -0.015943 -0.019824 -0.016393 -0.01973 0 -0.036599 0.018464 0.051412 0.093371 0.036365 0.22032 -0.22934 -0.087497 -0.1961 -0.17681 -0.085888 -0.13222 -0.1657 -0.13739 -0.12408 -0.019889 -0.10388 -0.23455 -0.079392 0.0017564 -0.0016317 0.0025762 0.001358 -0.99164
2.9766 -0.0074583 -0.011714 -0.0013612 0.016516 0 0.0027564 0.023267 0.050569 0.078616 0.053003 0.15135 -0.22928 -0.094297 -0.15954 -0.13444 -0.097193 -0.11764 -0.17456 -0.15984 -0.13632 -0.0092386 -0.097952 -0.22645 -0.087963 0.0014485 -0.0018964 0.0028953 0.0016513 -0.9364
2.9805 0.00068778 -0.0012694 0.0076798 0.038663 0 0.032965 0.030435 0.043007 0.063541 0.061041 0.075029 -0.22759 -0.09043 -0.16113 -0.1755 -0.090917 -0.092288 -0.16538 -0.13794 -0.10821 -0.036263 -0.077383 -0.18958 -0.040741 0.00062534 -0.0018403 0.0024185 0.0018505 -0.81048
2.9844 0.0082448 0.010203 0.006374 0.034792 0 0.035655 0.034032 0.027366 0.046904 0.049807 0.019163 -0.22811 -0.081997 -0.17938 -0.15154 -0.073796 -0.057684 -0.13859 -0.10099 -0.06063 -0.012355 -0.030602 -0.123 -0.015852 -0.00010115 -0.0014093 0.0015165 0.0016906 -0.59994
2.9883 0.01511 0.020138 -0.0012097 0.013146 0 0.015846 0.028176 0.0064855 0.023152 0.020861 -0.012471 -0.23246 -0.070902 -0.1817 -0.073483 -0.053343 -0.016436 -0.12668 -0.059163 -0.02022 0.049089 0.029983 -0.038505 -0.0042735 -0.00033342 -0.00069868 0.00096327 0.0012078 -0.29913
2.9922 0.020613 0.025945 -0.0055902 -0.0050218 0 -0.0037817 0.012011 -0.013355 -0.010719 -0.012727 -0.037523 -0.2372 -0.057248 -0.1151 -0.061552 -0.040875 0.026534 -0.19607 -0.014822 -0.028379 0.061932 0.070766 0.043022 0.06349 -0.00017966 5.0836e-05 0.0012303 0.00073588 0.06273
2.9961 0.023551 0.026548 0.00022143 -0.0031372 0 -0.0034237 -0.0087668 -0.026056 -0.049824 -0.035969 -0.075293 -0.23679 -0.046553 -0.11947 -0.14495 -0.036239 0.064682 -0.076451 0.04365 0.081793 0.10661 0.076283 0.10369 0.10948 -7.0619e-05 0.00065361 0.0020585 0.00056098 0.41885
3 0.023054 0.022988 0.014391 0.017107 0 0.016497 -0.025224 -0.029346 -0.082276 -0.042333 -0.1267 -0.22957 -0.0050594 -0.094519 -0.070678 -0.0099009 0.091935 -0.037429 0.048995 0.14642 0.1303 0.098738 0.13844 0.13275 -0.00031794 0.0011532 0.0027143 0.00059806 0.68963
3.0039 0.019524 0.017645 0.027284 0.037448 0 0.036197 -0.030886 -0.02574 -0.096049 -0.036575 -0.17078 -0.22013 0.0050845 -0.066303 -0.037335 0.011675 0.10461 -0.018449 0.053077 0.17627 0.14409 0.12224 0.15413 0.16088 -0.00083758 0.0017472 0.0026694 0.00045457 0.81772
3.0078 0.014732 0.012769 0.029503 0.038548 0 0.034671 -0.025526 -0.020218 -0.086722 -0.028476 -0.18045 -0.21492 -0.043188 -0.053303 -0.14311 0.012128 0.10201 0.01534 0.084875 0.1823 0.16071 0.133 0.15907 0.19913 -0.0012591 0.0025051 0.0020419 -0.00014811 0.7896
3.0117 0.010841 0.0094592 0.020194 0.016502 0 0.0091684 -0.014383 -0.016466 -0.060284 -0.023576 -0.14431 -0.21531 -0.03935 -0.033636 -0.065623 0.014792 0.08579 -0.043359 0.076394 0.14738 0.19537 0.12817 0.15307 0.15861 -0.0012652 0.003171 0.0014053 -0.0010126 0.63159
3.0156 0.0090829 0.0076842 0.0081586 -0.013227 0 -0.021084 -0.0037836 -0.014347 -0.028893 -0.019058 -0.076522 -0.21487 -0.019734 -0.052346 -0.093254 0.011448 0.059028 -0.08937 0.080278 0.18175 0.15577 0.11125 0.12755 0.14174 -0.00083259 0.0032969 0.0012053 -0.0015543 0.38733
3.0195 0.0091463 0.0070031 0.0044454 -0.027724 0 -0.03042 0.003218 -0.010261 -0.0027948 -0.0078859 -0.0066591 -0.20405 -0.0096534 -0.06877 -0.10942 0.011437 0.025662 -0.084696 0.047555 0.14333 0.11827 0.10277 0.075464 0.12238 -0.00019676 0.0026217 0.0013797 -0.0013021 0.09493
3.0234 0.0097613 0.0071847 0.012767 -0.014809 0 -0.0084867 0.0080089 -1.7251e-05 0.015689 0.013112 0.04167 -0.17822 -0.026157 -0.089706 -0.099373 0.008165 -0.0099647 -0.053345 -0.0050894 0.061768 0.090874 0.086789 0.0017681 0.0929 0.0003559 0.0013416 0.0015217 -0.00035943 -0.22146
3.0273 0.0098863 0.0082169 0.026183 0.017163 0 0.030225 0.014054 0.017755 0.031886 0.03875 0.066137 -0.14172 -0.084611 -0.13892 -0.081908 -0.011487 -0.043856 -0.04783 -0.033492 0.034482 0.059311 0.032191 -0.075926 0.051008 0.00065693 -5.0142e-06 0.0013499 0.00061354 -0.54453
3.0313 0.0094183 0.0098823 0.032966 0.045727 0 0.057313 0.02334 0.03994 0.05272 0.058605 0.082959 -0.10483 -0.052404 -0.1279 -0.058015 -0.015826 -0.073275 -0.087284 -0.053774 -0.037364 0.046914 0.0064323 -0.13779 0.0047533 0.00068603 -0.00094902 0.00097236 0.00090649 -0.85096
3.0352 0.0088417 0.011455 0.026392 0.051734 0 0.05297 0.034447 0.060119 0.079566 0.064901 0.10943 -0.076575 -0.083583 -0.15431 -0.087682 -0.06023 -0.09697 -0.14186 -0.087195 -0.086322 0.0008927 -0.033921 -0.17449 -0.05756 0.00052303 -0.0014151 0.00070108 0.00032136 -1.105
3.0391 0.0082805 0.011884 0.0098862 0.033712 0 0.021587 0.04337 0.071838 0.10544 0.058244 0.14696 -0.059453 -0.10988 -0.16895 -0.12071 -0.092028 -0.11418 -0.17023 -0.1188 -0.11655 -0.036571 -0.086586 -0.19101 -0.088224 0.00030269 -0.0016631 0.00067397 -0.00068428 -1.2635
3.043 0.0070013 0.010335 -0.0065638 0.0077524 0 -0.012243 0.046039 0.071808 0.11874 0.046396 0.17856 -0.049354 -0.098591 -0.16229 -0.1333 -0.090461 -0.12308 -0.15995 -0.13777 -0.13395 -0.038076 -0.13637 -0.19824 -0.077893 0.00016538 -0.0019292 0.00072391 -0.0013742 -1.2899
3.0469 0.0039413 0.0066541 -0.014944 -0.0066331 0 -0.023846 0.040581 0.060928 0.11094 0.037452 0.18244 -0.039075 -0.07735 -0.20952 -0.1477 -0.093584 -0.12035 -0.15394 -0.13537 -0.14995 0.0088822 -0.12939 -0.20009 -0.096208 0.00016493 -0.0021451 0.00062551 -0.0012939 -1.1672
3.0508 -0.0012235 0.0013882 -0.014964 -0.0027387 0 -0.0081288 0.028018 0.042726 0.082681 0.033368 0.14941 -0.021985 -0.078627 -0.14608 -0.065637 -0.11337 -0.1028 -0.16499 -0.14415 -0.12534 -0.028713 -0.12704 -0.1882 -0.082591 0.00018528 -0.0020154 0.00041249 -0.00056071 -0.90453
3.0547 -0.0075553 -0.0045962 -0.012571 0.0085274 0 0.017053 0.011365 0.02073 0.043595 0.02911 0.089866 0.0058688 -0.093049 -0.11065 -0.085915 -0.089681 -0.070194 -0.10094 -0.1281 -0.087129 -0.006403 -0.11121 -0.14921 -0.052599 -5.3338e-06 -0.0013577 0.00038041 0.00029981 -0.53316
3.0586 -0.013469 -0.010591 -0.013623 0.009068 0 0.026095 -0.0060187 -0.0029842 0.0059605 0.017571 0.024919 0.044607 -0.09036 -0.099388 -0.12616 -0.04299 -0.02694 -0.01944 -0.080991 -0.045747 0.032834 -0.074644 -0.078483 -0.012485 -0.00053008 -0.0003386 0.00075051 0.00077785 -0.095728
3.0625 -0.017957 -0.016278 -0.018972 -0.009827 0 0.0065934 -0.021891 -0.027106 -0.023297 -0.004279 -0.029671 0.089759 -0.041647 -0.080877 -0.054791 -0.011522 0.019373 -0.0074985 -0.006698 -0.0060748 0.013568 -0.014621 0.012286 0.032166 -0.0011919 0.00064709 0.0013642 0.00070502 0.36576
3.0664 -0.021269 -0.021611 -0.024928 -0.039082 0 -0.030979 -0.035698 -0.049473 -0.046075 -0.032998 -0.073022 0.13304 -0.057744 -0.051972 -0.0081665 -0.011748 0.061743 -0.034229 0.030998 0.095446 0.025923 0.035263 0.10088 0.079028 -0.0015358 0.0013283 0.0017651 0.00027266 0.81613
3.0703 -0.024395 -0.026539 -0.027598 -0.059002 0 -0.062172 -0.048034 -0.066725 -0.069345 -0.061266 -0.11464 0.16581 -0.032907 -0.059273 -0.031879 -0.0097518 0.097001 -0.034948 0.058425 0.12142 0.08987 0.079907 0.16907 0.11384 -0.001223 0.0017766 0.0016133 -0.00019046 1.2253
3.0742 -0.027889 -0.030843 -0.026496 -0.056051 0 -0.068097 -0.059296 -0.076128 -0.097173 -0.082565 -0.16098 0.18383 -0.02779 -0.035118 -0.025661 0.010552 0.12576 -0.0057952 0.078332 0.16815 0.12489 0.12939 0.21346 0.15262 -0.00040659 0.0022721 0.0010132 -0.00045519 1.5622
3.0781 -0.031197 -0.034221 -0.02446 -0.03491 0 -0.049538 -0.068462 -0.078061 -0.12509 -0.094013 -0.20565 0.18953 -0.043128 0.019925 0.020218 0.042243 0.14912 0.052428 0.097126 0.24205 0.12409 0.17474 0.2433 0.19965 0.00029968 0.0029677 0.00041616 -0.00047298 1.7925
3.082 -0.033158 -0.036515 -0.024869 -0.015309 0 -0.024773 -0.073076 -0.076433 -0.14181 -0.095893 -0.23177 0.18934 -0.005569 0.02027 0.0088285 0.045795 0.16505 0.1333 0.12954 0.24147 0.1678 0.17777 0.26754 0.24724 0.00032578 0.0037102 0.00020025 -0.0003008 1.8846
3.0859 -0.033136 -0.037781 -0.02914 -0.015956 0 -0.013959 -0.070778 -0.07587 -0.13727 -0.089584 -0.22454 0.18811 -0.020925 -0.0073802 0.0047968 0.047483 0.16807 0.10786 0.14308 0.29413 0.18931 0.18647 0.2834 0.28922 -0.00030309 0.0041942 0.00035752 5.8284e-06 1.8229
3.0898 -0.031635 -0.038095 -0.036186 -0.038814 0 -0.023414 -0.061409 -0.077566 -0.1108 -0.076409 -0.18295 0.18601 -0.023946 -0.00067004 -0.020971 0.041021 0.15292 0.054271 0.14193 0.31442 0.17941 0.18266 0.27694 0.27776 -0.00092357 0.0042689 0.0005899 0.0004175 1.6183
3.0938 -0.02978 -0.037267 -0.043185 -0.066752 0 -0.042203 -0.047872 -0.077437 -0.072553 -0.058158 -0.12124 0.18062 -0.016136 0.022237 -0.03605 0.03319 0.11938 0.035021 0.13336 0.28572 0.14846 0.17101 0.2357 0.25215 -0.00081831 0.0040523 0.00067046 0.00086542 1.3075
3.0977 -0.028258 -0.034847 -0.046514 -0.076564 0 -0.0526 -0.034649 -0.068694 -0.036833 -0.03788 -0.059335 0.17162 -0.011274 0.033579 -0.011701 0.030035 0.074302 0.08287 0.12197 0.20597 0.11103 0.15518 0.16194 0.24308 8.1049e-05 0.003736 0.00065758 0.0011797 0.93924
3.1016 -0.026828 -0.03059 -0.042934 -0.056885 0 -0.044852 -0.024797 -0.047278 -0.012397 -0.019303 -0.010366 0.16221 -0.070027 -0.0059828 0.007365 0.020577 0.028516 0.0091161 0.083431 0.1164 0.093488 0.10756 0.074296 0.13213 0.0010609 0.0033109 0.00073961 0.0011363 0.55668
3.1055 -0.024879 -0.025054 -0.031627 -0.017027 0 -0.024215 -0.017857 -0.015959 0.0025419 -0.0050168 0.025201 0.15493 -0.062126 -0.033292 -0.011842 0.02149 -0.0090852 -0.0072432 0.020328 0.069463 0.08166 0.062889 -0.0039633 0.080488 0.0012456 0.0025501 0.00092078 0.00062516 0.18769
3.1094 -0.02234 -0.019677 -0.016181 0.01963 0 -0.0055562 -0.010621 0.016268 0.01683 0.0048897 0.055617 0.14651 -0.058872 -0.07091 -0.061614 0.0041209 -0.03601 -0.030298 -0.018897 0.032992 0.071325 0.016511 -0.06018 0.056207 0.00041666 0.0013003 0.00094758 -0.00018046 -0.15063
3.1133 -0.019836 -0.015979 -0.0039597 0.031985 0 -0.0010218 -0.00038509 0.03917 0.037467 0.012298 0.088376 0.12847 -0.067284 -0.10648 -0.094706 -0.032896 -0.055758 -0.059252 -0.039213 -0.0091054 0.053815 -0.030884 -0.097718 0.041667 -0.00075893 -0.0002241 0.00060165 -0.00082999 -0.43988
3.1172 -0.017844 -0.014336 -0.0015058 0.015032 0 -0.010921 0.012034 0.046991 0.062629 0.019102 0.1227 0.094955 -0.05357 -0.098612 -0.016786 -0.072434 -0.072978 -0.048816 -0.08455 -0.068949 0.01386 -0.074641 -0.12741 0.020915 -0.0013345 -0.0014953 4.3941e-05 -0.00085282 -0.65319
3.1211 -0.015756 -0.013377 -0.0086126 -0.018009 0 -0.024273 0.02227 0.040982 0.082182 0.025637 0.14879 0.050521 -0.065179 -0.13754 -0.025872 -0.066138 -0.088081 -0.13841 -0.070579 -0.055589 -0.0016403 -0.085563 -0.15353 -0.018618 -0.00095572 -0.0020747 -0.00021611 -0.0001302 -0.76118
3.125 -0.012068 -0.010773 -0.016625 -0.045239 0 -0.027524 0.025647 0.027549 0.085016 0.030746 0.15338 0.008924 -0.07585 -0.14902 -0.043421 -0.069433 -0.09559 -0.10393 -0.080073 -0.078054 0.0015224 -0.075421 -0.16749 -0.036843 -0.0001549 -0.0019789 0.00022033 0.00091518 -0.74768
3.1289 -0.005751 -0.0050248 -0.014173 -0.049749 0 -0.014409 0.021025 0.013991 0.06727 0.032925 0.12789 -0.018234 -0.072171 -0.13323 -0.069991 -0.06621 -0.087712 -0.057154 -0.093295 -0.092408 0.02275 -0.055947 -0.15536 -0.031074 0.00021342 -0.0016268 0.0011829 0.0015339 -0.62275
3.1328 0.0024809 0.0031671 0.0031223 -0.028697 0 0.0097758 0.011936 0.0049172 0.035176 0.031048 0.074534 -0.033106 -0.053089 -0.10137 -0.096421 -0.045383 -0.060634 -0.079143 -0.091007 -0.065355 0.053201 -0.037175 -0.11194 -0.002938 -0.0001713 -0.0014004 0.00197 0.0011824 -0.4222
3.1367 0.010437 0.011252 0.027348 0.0065802 0 0.031652 0.0039759 0.0010705 0.00085493 0.02415 0.0073365 -0.051484 -0.065539 -0.099858 -0.053343 -0.02214 -0.018929 -0.10166 -0.063461 -0.015089 0.046085 -0.02519 -0.048279 0.039026 -0.0008027 -0.0012638 0.0019224 -2.2347e-05 -0.19347
3.1406 0.016261 0.016825 0.043288 0.038176 0 0.03836 0.00070211 0.00034216 -0.025264 0.011356 -0.053358 -0.089137 -0.024782 -0.088928 -0.066741 -0.0053754 0.02538 -0.023542 -0.030421 0.033506 0.043733 0.0083355 0.014654 0.052436 -0.00089894 -0.00085202 0.0010262 -0.0013269 0.021813
3.1445 0.020167 0.019668 0.040735 0.052069 0 0.026128 0.001571 -0.00026288 -0.039698 -0.0067381 -0.090861 -0.14627 -0.013007 -0.084623 -0.097747 -0.0035342 0.058891 -0.0068646 -0.014065 0.071058 0.080659 0.022452 0.060555 0.081792 -0.00022547 4.2459e-05 -3.0455e-05 -0.0018858 0.19646
3.1484 0.024297 0.022005 0.023764 0.045792 0 0.0038414 0.0035574 -0.002709 -0.045568 -0.025897 -0.10137 -0.20507 -0.024872 -0.086028 -0.11905 -0.016639 0.074093 -0.016394 0.00085292 0.10415 0.11611 0.033039 0.087415 0.11174 0.00065317 0.0010968 -0.0004302 -0.0014089 0.31361
3.1523 0.030613 0.026588 0.0082228 0.029169 0 -0.01107 0.0047542 -0.0066266 -0.047827 -0.037936 -0.095707 -0.24383 -0.02075 -0.0856 -0.10172 -0.040439 0.072796 0.063511 0.04647 0.14684 0.073311 0.08028 0.10375 0.10191 0.00094425 0.0016394 8.4163e-05 -0.00036439 0.35676
3.1563 0.038672 0.034168 0.0087178 0.017444 0 -0.00325 0.0065203 -0.0091314 -0.048159 -0.034333 -0.090439 -0.25538 -0.041509 -0.10647 -0.04136 -0.00017987 0.063124 -0.02286 0.035414 0.16444 0.14184 0.10553 0.11551 0.13247 0.00042944 0.0012723 0.0010277 0.00044625 0.30527
3.1602 0.045452 0.042543 0.026088 0.020657 0 0.029207 0.012184 -0.0061631 -0.043313 -0.012357 -0.093262 -0.25258 -0.01594 -0.12927 -0.00061657 0.030062 0.052074 -0.06061 0.035721 0.15412 0.14994 0.09055 0.11648 0.12953 -0.00032284 0.00032963 0.0016439 0.00057095 0.14127
3.1641 0.047582 0.048083 0.046463 0.036421 0 0.070643 0.023543 0.00506 -0.027785 0.021043 -0.09387 -0.2556 -0.0038348 -0.13246 0.016584 0.035524 0.039241 -0.050625 0.018736 0.12175 0.13757 0.075747 0.091695 0.10749 -0.00054453 -0.00033923 0.0015705 0.0002339 -0.13618
3.168 0.04407 0.048426 0.053004 0.051946 0 0.095929 0.038442 0.023969 0.0013335 0.051913 -0.0696 -0.27278 -0.025184 -0.11487 0.008913 0.010822 0.016926 -0.026566 -0.020629 0.082151 0.1257 0.073743 0.031038 0.072742 -4.385e-05 -0.00013575 0.0010928 2.0635e-05 -0.50057
3.1719 0.037037 0.044029 0.04015 0.05462 0 0.087348 0.051741 0.046583 0.04088 0.067965 -0.0040324 -0.29328 -0.017525 -0.12168 -0.022978 -0.033693 -0.022733 -0.11791 -0.035534 0.078694 0.099353 0.037316 -0.059119 0.013477 0.00062167 0.00066695 0.00079531 0.00024057 -0.89998
3.1758 0.029806 0.037327 0.018011 0.043031 0 0.048691 0.058918 0.067636 0.082041 0.067154 0.095293 -0.29848 -0.025905 -0.15328 0.022611 -0.04741 -0.078706 -0.15693 -0.096176 0.0059107 0.079953 -0.027429 -0.15699 0.015591 0.00073505 0.0010721 0.00099022 0.00059457 -1.2716
3.1797 0.024119 0.030441 0.003386 0.028644 0 0.0046925 0.059238 0.083137 0.11457 0.059079 0.19571 -0.28085 -0.048759 -0.18058 -0.051776 -0.063112 -0.13756 -0.16703 -0.13722 -0.072554 0.026034 -0.094224 -0.23823 -0.0057215 0.00014959 0.00020665 0.0014656 0.00047651 -1.5601
3.1836 0.019078 0.023655 0.0056379 0.025493 0 -0.016065 0.055799 0.091249 0.13199 0.057262 0.25845 -0.25222 -0.072578 -0.20378 -0.12212 -0.093629 -0.17939 -0.1839 -0.17087 -0.13208 -0.024463 -0.15371 -0.28931 -0.058206 -0.00058782 -0.0018687 0.0017466 -0.00038947 -1.7292
3.1875 0.012708 0.015989 0.019644 0.036126 0 -0.0029125 0.052492 0.091122 0.13427 0.067885 0.26426 -0.23339 -0.081497 -0.22828 -0.01366 -0.14324 -0.18969 -0.24052 -0.21956 -0.15721 -0.019086 -0.19701 -0.31052 -0.12788 -0.00081925 -0.0041222 0.0015659 -0.001614 -1.761
3.1914 0.0045004 0.0070998 0.031217 0.04688 0 0.028018 0.05046 0.081579 0.12581 0.083959 0.22515 -0.23533 -0.093298 -0.24079 -0.11514 -0.11217 -0.1685 -0.19027 -0.16012 -0.19354 -0.018484 -0.16825 -0.30752 -0.093996 -0.00043596 -0.0053319 0.0010824 -0.0024552 -1.6479
3.1953 -0.003636 -0.0015921 0.029381 0.038549 0 0.046335 0.046956 0.06178 0.1105 0.089929 0.17189 -0.24968 -0.099816 -0.2309 -0.14445 -0.10873 -0.12929 -0.17639 -0.17341 -0.19889 -0.028818 -0.16502 -0.28101 -0.097208 6.5293e-05 -0.004993 0.00068098 -0.002481 -1.3863
3.1992 -0.0090218 -0.0078297 0.014666 0.0046073 0 0.032282 0.037415 0.03359 0.087791 0.073363 0.12751 -0.25699 -0.081072 -0.21654 -0.15941 -0.093072 -0.088079 -0.14418 -0.1641 -0.15368 -0.026629 -0.14009 -0.22515 -0.083346 0.00015426 -0.0035699 0.00060044 -0.001934 -0.97848
3.2031 -0.010891 -0.010678 -0.0028348 -0.039305 0 -0.0065438 0.019063 0.0028727 0.053486 0.034531 0.089383 -0.24409 -0.047355 -0.19796 -0.16708 -0.061481 -0.05138 -0.089406 -0.11264 -0.064379 -0.0041622 -0.086344 -0.1359 -0.039386 -0.00016606 -0.0019343 0.00076496 -0.001444 -0.44396
3.207 -0.01146 -0.011751 -0.012735 -0.065039 0 -0.04142 -0.0066753 -0.022857 0.0050624 -0.013605 0.035537 -0.2143 -0.054448 -0.15206 -0.11181 -0.055098 -0.012825 -0.071038 -0.086127 0.025663 0.030906 -0.044303 -0.021012 0.0022498 -0.00039993 -0.00057275 0.00094473 -0.0013924 0.17162
3.2109 -0.014224 -0.014129 -0.012523 -0.054642 0 -0.047169 -0.03457 -0.039507 -0.05276 -0.054628 -0.050256 -0.18234 -0.048155 -0.089115 -0.1058 0.0063134 0.038302 -0.066191 -0.019568 0.061099 0.087323 0.027443 0.098983 0.090262 -0.00013994 0.00069157 0.0010321 -0.0015708 0.79843
3.2148 -0.020927 -0.019794 -0.0084759 -0.017239 0 -0.024304 -0.058333 -0.049892 -0.10754 -0.079498 -0.15723 -0.16072 -0.016792 -0.063554 -0.085902 0.038463 0.10378 -0.0218 0.05859 0.13898 0.13118 0.07232 0.20072 0.16429 0.0004582 0.0022705 0.0011321 -0.0014676 1.3592
3.2188 -0.029949 -0.027878 -0.0098617 0.015597 0 0.00093719 -0.073765 -0.061698 -0.14519 -0.090521 -0.24985 -0.15132 0.002756 -0.035995 -0.0553 0.050045 0.16997 0.044844 0.11852 0.22547 0.17645 0.11834 0.27083 0.21659 0.00082799 0.0041742 0.0013915 -0.00086161 1.7924
3.2227 -0.03756 -0.035325 -0.021791 0.014001 0 -0.00064211 -0.080366 -0.080632 -0.15861 -0.096183 -0.29277 -0.14839 -0.018763 0.026517 -0.023423 0.058946 0.21464 0.10505 0.14188 0.27977 0.23439 0.19002 0.31084 0.24806 0.00060695 0.0058384 0.0017707 -8.6409e-05 2.0682
3.2266 -0.040888 -0.039364 -0.041767 -0.02573 0 -0.035106 -0.080677 -0.1042 -0.15189 -0.10215 -0.27749 -0.14727 -0.0037265 0.014079 0.009827 0.070962 0.22226 0.10134 0.20604 0.32111 0.24812 0.20365 0.33046 0.27836 4.5918e-05 0.0065915 0.0020186 0.00031877 2.1869
3.2305 -0.039971 -0.03955 -0.061351 -0.076975 0 -0.078889 -0.078019 -0.12188 -0.13649 -0.10634 -0.22771 -0.14847 0.045965 0.039258 -0.028291 0.088983 0.19566 0.090909 0.22367 0.32543 0.26483 0.23932 0.33579 0.28094 -0.00023711 0.0062844 0.0018914 0.0002013 2.1631
3.2344 -0.03719 -0.037599 -0.071094 -0.10305 0 -0.097961 -0.074148 -0.12215 -0.12203 -0.10189 -0.17884 -0.15408 0.027869 0.018907 -0.071513 0.10241 0.15389 0.086891 0.20553 0.31307 0.24348 0.2505 0.32322 0.28796 9.3651e-05 0.0054448 0.0014064 -1.4416e-05 2.0072
3.2383 -0.034805 -0.035361 -0.065855 -0.085596 0 -0.076359 -0.068253 -0.10109 -0.1091 -0.084511 -0.14916 -0.1628 -0.0283 -0.025053 -0.083008 0.10427 0.11777 0.077056 0.16856 0.28564 0.19572 0.22415 0.28386 0.28731 0.00072522 0.0047903 0.00087722 0.00022791 1.7188
3.2422 -0.03292 -0.03293 -0.047936 -0.038133 0 -0.029542 -0.057853 -0.065317 -0.089922 -0.057467 -0.12726 -0.17112 0.015809 0.014711 -0.030985 0.087281 0.094344 0.025694 0.14237 0.23263 0.17678 0.16612 0.21384 0.23005 0.0010019 0.0045667 0.00067907 0.00098163 1.2981
3.2461 -0.029618 -0.028663 -0.026187 0.005843 0 0.008717 -0.040989 -0.027166 -0.056291 -0.029582 -0.085732 -0.17977 0.016497 0.0006652 -0.069483 0.052395 0.073127 0.039802 0.11995 0.22193 0.15627 0.14584 0.12107 0.1858 0.00058712 0.0043487 0.00094393 0.0016536 0.76435
3.25 -0.022933 -0.02098 -0.010793 0.019592 0 0.014374 -0.018256 0.0036842 -0.0080912 -0.0082051 -0.0087042 -0.19677 -0.0038331 -0.07719 -0.11647 0.025927 0.03708 -0.018138 0.070777 0.16399 0.1242 0.095163 0.022341 0.12404 -0.0002037 0.00349 0.0014478 0.0015535 0.16768
3.2539 -0.012764 -0.010166 -0.006218 0.0027668 0 -0.0078585 0.006731 0.025199 0.044515 0.0065515 0.090503 -0.23113 -0.026263 -0.14051 -0.10529 -0.0085191 -0.020589 -0.08236 0.0062392 0.075465 0.099689 0.0373 -0.065969 0.067141 -0.00072909 0.0017902 0.0017883 0.00061426 -0.41703
3.2578 -0.0010772 0.0014871 -0.0073452 -0.021042 0 -0.030025 0.028857 0.041202 0.086929 0.021136 0.17636 -0.28206 -0.035301 -0.14217 -0.014586 -0.055259 -0.087731 -0.10354 -0.05518 -0.016243 0.088666 -0.010255 -0.13568 0.030835 -0.00065105 -0.00025285 0.0017041 -0.0004565 -0.91248
3.2617 0.00956 0.011272 -0.0029116 -0.025146 0 -0.025326 0.044037 0.055547 0.10915 0.041863 0.21648 -0.33526 -0.022076 -0.1663 -0.0015158 -0.058477 -0.14006 -0.1227 -0.063739 -0.047866 0.035385 -0.066821 -0.18705 -7.539e-06 -0.00021809 -0.0018323 0.0012743 -0.00079661 -1.2641
3.2656 0.017692 0.017891 0.014978 -0.0010452 0 0.0096503 0.051087 0.067977 0.11106 0.067862 0.20454 -0.37269 -0.0086205 -0.21354 -0.002975 -0.064196 -0.15831 -0.17667 -0.1075 -0.096545 0.01868 -0.088789 -0.22288 0.00522 5.4529e-05 -0.0024919 0.00084183 -0.00020762 -1.4538
3.2695 0.023543 0.022019 0.04251 0.036472 0 0.052856 0.051755 0.074949 0.10048 0.089834 0.16288 -0.38805 -0.030824 -0.23394 -0.0042247 -0.067795 -0.14218 -0.18601 -0.15764 -0.12995 -0.0047362 -0.12584 -0.24286 -0.039996 -7.3519e-05 -0.0024504 0.00073086 0.00063004 -1.4968
3.2734 0.028258 0.025351 0.064982 0.062776 0 0.075296 0.049106 0.07373 0.086567 0.096141 0.12394 -0.3931 -0.05961 -0.23581 -0.0039474 -0.082415 -0.11002 -0.15773 -0.19114 -0.15256 -0.017168 -0.15593 -0.24346 -0.09302 -0.00038324 -0.0023221 0.00099325 0.00078 -1.4263
3.2773 0.032735 0.029216 0.067844 0.063204 0 0.064044 0.045622 0.065395 0.073909 0.08178 0.10587 -0.40709 -0.033613 -0.25284 -0.005716 -0.13044 -0.084599 -0.1359 -0.18253 -0.18454 0.025892 -0.12477 -0.2225 -0.051127 -0.00052145 -0.0025251 0.0013873 -6.8473e-05 -1.2776
3.2813 0.037055 0.033913 0.049589 0.043506 0 0.031475 0.042334 0.054118 0.061432 0.053206 0.10112 -0.43818 -0.018898 -0.24004 -0.048174 -0.090156 -0.075993 -0.17838 -0.14237 -0.10648 0.03603 -0.13478 -0.18318 -0.040656 -0.00042531 -0.0029251 0.0015999 -0.0012966 -1.0798
3.2852 0.040699 0.038973 0.024911 0.023953 0 0.0047204 0.039245 0.043977 0.045763 0.024966 0.085507 -0.47456 -0.023337 -0.21059 -0.029109 -0.049268 -0.075184 -0.14417 -0.10551 -0.042881 0.029066 -0.093831 -0.13355 -0.011657 -0.00035684 -0.0030096 0.0015193 -0.0019106 -0.85675
3.2891 0.043069 0.043693 0.013876 0.022923 0 0.0048519 0.036207 0.036453 0.025604 0.010264 0.040035 -0.49466 -0.022299 -0.16728 0.0071668 -0.025726 -0.063174 -0.096882 -0.075629 0.0058244 0.040167 -0.055815 -0.081971 0.027573 -0.00052885 -0.0023928 0.0013253 -0.0014175 -0.63066
3.293 0.043794 0.047302 0.025254 0.042815 0 0.031852 0.033262 0.030416 0.0037614 0.012318 -0.031339 -0.48777 -0.0050132 -0.12904 0.025565 -0.019173 -0.028406 -0.073284 -0.055129 0.03661 0.082893 -0.040728 -0.033464 0.065376 -0.00078227 -0.0011808 0.0013152 -0.00020468 -0.42431
3.2969 0.042765 0.048866 0.048412 0.068292 0 0.065567 0.030317 0.023849 -0.014155 0.022905 -0.10092 -0.46547 0.011406 -0.1666 -0.0053491 0.015489 0.021371 -0.062544 -0.045891 0.035317 0.12681 0.005497 0.0096151 0.075431 -0.00071801 0.00010248 0.0016183 0.00088152 -0.25849
3.3008 0.040143 0.047477 0.061698 0.077621 0 0.080693 0.026873 0.015467 -0.02292 0.029198 -0.13437 -0.45248 0.0048475 -0.13582 -0.034873 0.043108 0.06247 -0.091415 -0.014782 0.088283 0.14534 0.026473 0.043891 0.1249 -0.00015947 0.00091993 0.0020555 0.0012917 -0.14768
3.3047 0.036395 0.042873 0.050958 0.058871 0 0.064673 0.022447 0.005494 -0.020553 0.023736 -0.11395 -0.46443 0.0083717 -0.11574 -0.0023449 0.039536 0.071821 -0.12447 0.00071977 0.11005 0.17103 0.052141 0.063044 0.14086 0.00058034 0.0010892 0.0022793 0.0011283 -0.097805
3.3086 0.032145 0.035934 0.022301 0.019677 0 0.026391 0.01744 -0.0040167 -0.009261 0.010007 -0.0519 -0.49303 0.015056 -0.1043 0.039554 0.019086 0.044277 -0.13456 0.0092549 0.10427 0.17928 0.067957 0.060817 0.13438 0.00096209 0.00083544 0.002077 0.00083166 -0.10719
3.3125 0.027742 0.028332 -0.0023816 -0.016594 0 -0.009821 0.01342 -0.0092126 0.0058982 -0.00059322 0.016323 -0.51203 0.0086776 -0.086207 0.01501 0.0049177 -0.0027483 -0.099325 0.026873 0.093149 0.13613 0.051721 0.03682 0.13269 0.00076167 0.00055224 0.0015639 0.000615 -0.16902
3.3164 0.022843 0.021368 -0.0038058 -0.026498 0 -0.020941 0.012141 -0.0057741 0.019856 0.0019482 0.05538 -0.4988 -0.022826 -0.14978 0.023777 -0.026169 -0.041364 -0.10736 -0.015228 0.045947 0.11173 0.046125 -0.0006648 0.067938 0.00030489 0.00051246 0.0010863 0.00027594 -0.27184
3.3203 0.016546 0.014976 0.018096 -0.003804 0 -0.0018059 0.013851 0.0079552 0.030213 0.017929 0.054389 -0.45212 -0.025119 -0.16827 0.032961 -0.036093 -0.053233 -0.1349 -0.043395 0.026969 0.09544 0.01067 -0.038692 0.044563 0.00011967 0.00073807 0.00092133 -0.0004462 -0.3973
3.3242 0.008214 0.0078933 0.043678 0.034118 0 0.03009 0.016433 0.027801 0.037948 0.037066 0.034249 -0.3912 -0.027904 -0.16601 0.025635 -0.035257 -0.042286 -0.13946 -0.056988 0.018681 0.080052 -0.011108 -0.067932 0.02738 0.00036559 0.0010567 0.0010554 -0.0014034 -0.51756
3.3281 -0.0016434 -0.00099118 0.049678 0.056893 0 0.046111 0.016463 0.043987 0.045408 0.04587 0.030892 -0.33837 -0.038322 -0.15773 0.001144 -0.031046 -0.030044 -0.11002 -0.063581 9.9676e-05 0.060212 -0.013583 -0.08799 0.011382 0.00066514 0.0012351 0.0012432 -0.0020186 -0.59715
3.332 -0.01132 -0.011285 0.028183 0.042759 0 0.027605 0.011652 0.046425 0.052899 0.037611 0.065293 -0.30178 -0.036909 -0.15351 -0.019716 -0.030986 -0.036835 -0.071128 -0.086389 -0.067491 0.029746 -0.039407 -0.10439 0.030293 0.00054181 0.0010904 0.0012761 -0.0017854 -0.60135
3.3359 -0.01898 -0.021028 -0.0074102 -0.0041898 0 -0.018426 0.0027118 0.032089 0.056741 0.017168 0.12288 -0.27278 -0.028457 -0.18153 -0.11495 -0.048095 -0.063534 -0.083855 -0.086704 -0.075792 0.058454 -0.050319 -0.11939 0.015015 1.0988e-06 0.00056465 0.0011791 -0.00079295 -0.50822
3.3398 -0.024083 -0.02811 -0.033968 -0.055161 0 -0.062247 -0.0070981 0.0082506 0.05098 -0.0030291 0.16023 -0.23801 -0.038433 -0.15197 -0.11968 -0.034912 -0.088714 -0.099613 -0.067864 -0.045939 0.046494 -0.050456 -0.1252 0.036907 -0.00039785 -0.0002205 0.0011372 0.00027058 -0.31715
3.3438 -0.027887 -0.031974 -0.037584 -0.077261 0 -0.07306 -0.01464 -0.012394 0.031985 -0.012841 0.1367 -0.1932 -0.05066 -0.11418 -0.089424 -0.021728 -0.084354 -0.088229 -0.043314 -0.023446 0.048697 -0.023756 -0.10709 0.06032 -0.00010702 -0.00095689 0.0012381 0.00067475 -0.047752
3.3477 -0.032433 -0.034078 -0.024247 -0.058906 0 -0.044108 -0.019678 -0.0218 0.0022192 -0.012427 0.048007 -0.1464 -0.047429 -0.11859 -0.089382 -0.035633 -0.038395 -0.031573 -0.025793 -0.040874 0.11711 0.034389 -0.055414 0.050217 0.00078137 -0.0012479 0.0013281 0.00024685 0.2707
3.3516 -0.03872 -0.036679 -0.014117 -0.019916 0 -0.00078249 -0.025351 -0.023502 -0.030428 -0.012159 -0.065589 -0.10948 -0.041117 -0.075557 -0.028997 0.0088334 0.033806 0.0053784 -0.0071032 0.017211 0.12281 0.011366 0.023349 0.09041 0.0015299 -0.00080921 0.0011619 -0.00053474 0.61208
3.3555 -0.045605 -0.040955 -0.024806 0.0031392 0 0.017166 -0.035664 -0.029697 -0.057845 -0.024374 -0.14572 -0.087808 -0.034773 -0.091516 -0.023803 0.02027 0.099041 0.018734 0.011392 0.088034 0.086161 0.055554 0.10702 0.14617 0.001439 0.00034224 0.00071081 -0.0010051 0.95904
3.3594 -0.050451 -0.04605 -0.057199 -0.013901 0 -0.012696 -0.051826 -0.050084 -0.077306 -0.053153 -0.15858 -0.07763 -0.017692 -0.070006 -0.025319 0.048723 0.13021 0.02596 0.045995 0.14262 0.092502 0.10076 0.17121 0.19532 0.00055114 0.0018629 0.00028799 -0.00086882 1.2975
3.3633 -0.051087 -0.049782 -0.094375 -0.062222 0 -0.075078 -0.070347 -0.081868 -0.092532 -0.089865 -0.12064 -0.072075 -0.00073412 -0.013563 -0.01738 0.082835 0.12614 0.034557 0.092109 0.17709 0.14725 0.13575 0.20578 0.22602 -0.00035222 0.0032674 0.00030673 -0.00034902 1.6056
3.3672 -0.04748 -0.050313 -0.11363 -0.10555 0 -0.12602 -0.084596 -0.11011 -0.10897 -0.118 -0.085748 -0.068394 -0.01598 -0.00076078 -0.00060906 0.059866 0.11122 0.048074 0.12708 0.20494 0.19749 0.18533 0.22077 0.22904 -0.00048952 0.0042016 0.00086568 0.00012477 1.8477
3.3711 -0.041756 -0.04737 -0.10225 -0.10859 0 -0.12629 -0.088836 -0.11891 -0.12732 -0.12397 -0.10198 -0.069422 0.0079834 0.012167 -0.046868 0.074215 0.11457 0.095054 0.14579 0.25398 0.22579 0.18413 0.23579 0.26376 0.00017039 0.0046031 0.0015739 0.00031324 1.9815
3.375 -0.036556 -0.042159 -0.065953 -0.065966 0 -0.073054 -0.081827 -0.10423 -0.14122 -0.10619 -0.17153 -0.079175 0.032396 0.031619 -0.023857 0.09973 0.14513 0.066044 0.16274 0.26838 0.20417 0.19613 0.26123 0.23385 0.00089449 0.004643 0.0018359 0.00027042 1.9752
3.3789 -0.0331 -0.036299 -0.024718 -0.007831 0 -0.0035839 -0.067383 -0.077181 -0.14142 -0.075972 -0.24598 -0.098244 0.036538 0.042515 -0.022803 0.10632 0.18258 0.040313 0.17674 0.2788 0.17892 0.21442 0.28679 0.23008 0.00091834 0.0045242 0.001372 0.00015016 1.8223
3.3828 -0.030559 -0.030835 0.00043436 0.023315 0 0.03318 -0.051542 -0.054764 -0.12313 -0.049514 -0.26191 -0.1237 0.014711 0.030963 -0.094624 0.079769 0.1922 0.071889 0.18263 0.29931 0.18476 0.22955 0.28753 0.29715 0.00018656 0.004319 0.00049404 1.8351e-05 1.5449
3.3867 -0.027131 -0.026032 0.0007561 0.0064965 0 0.014977 -0.03852 -0.045925 -0.090019 -0.036793 -0.18974 -0.15266 0.021184 -0.01671 -0.076595 0.070596 0.15224 0.079303 0.15546 0.24936 0.20134 0.23257 0.24328 0.24418 -0.0006312 0.0039675 -0.00014355 -0.00010944 1.1809
3.3906 -0.021828 -0.02181 -0.015557 -0.040567 0 -0.036639 -0.028355 -0.044769 -0.051513 -0.035156 -0.057743 -0.18499 0.010649 -0.048005 -0.11416 0.070836 0.072276 0.062181 0.12808 0.20079 0.17436 0.18059 0.15572 0.22078 -0.00083604 0.0033995 -0.0001059 -0.00011822 0.76705
3.3945 -0.01538 -0.018102 -0.030212 -0.075296 0 -0.074396 -0.017815 -0.036606 -0.015933 -0.032245 0.06764 -0.22228 0.0023763 -0.083429 -0.053885 0.045857 -0.012337 0.021636 0.081935 0.13964 0.15242 0.11833 0.049424 0.17026 -0.0003829 0.0026415 0.00045912 0.00019003 0.32993
3.3984 -0.0095333 -0.014738 -0.028434 -0.064335 0 -0.063778 -0.0036482 -0.011371 0.014442 -0.016123 0.12992 -0.26483 -0.0089998 -0.11699 0.039662 0.0092007 -0.065866 -0.026797 0.020015 0.076523 0.13479 0.061928 -0.044208 0.095774 0.0001291 0.0018082 0.00098654 0.00084618 -0.11024
3.4023 -0.0054083 -0.011116 -0.0097487 -0.010582 0 -0.010425 0.014324 0.027013 0.042258 0.014851 0.12182 -0.31053 -0.03992 -0.13064 -0.0044118 -0.0020217 -0.077642 -0.05721 -0.044305 0.034857 0.10059 0.020084 -0.10699 0.026705 0.00010892 0.0010078 0.0010216 0.0015062 -0.52798
3.4063 -0.0023982 -0.0062437 0.012097 0.048714 0 0.045622 0.032519 0.062916 0.069576 0.049838 0.085849 -0.35685 -0.067041 -0.18836 -0.016593 -0.039412 -0.06757 -0.13085 -0.058702 -0.021087 0.044071 -0.018741 -0.14238 0.013051 -0.00042899 0.00026814 0.00061372 0.0016099 -0.88657
3.4102 0.0013914 0.00062697 0.020463 0.071471 0 0.063448 0.045731 0.080559 0.093542 0.07292 0.076986 -0.40344 -0.070187 -0.18536 -0.012724 -0.040327 -0.067624 -0.13869 -0.11033 -0.055535 -0.0025069 -0.056878 -0.16676 -0.061341 -0.00092571 -0.00044327 0.00023076 0.00087082 -1.1453
3.4141 0.0075047 0.0092609 0.0099498 0.044411 0 0.034668 0.05051 0.075257 0.10741 0.074739 0.11751 -0.45187 -0.065878 -0.18026 -0.014386 -0.037457 -0.094308 -0.13334 -0.14973 -0.097351 -0.0054076 -0.095122 -0.19203 -0.10047 -0.00089589 -0.0011374 0.00031166 -0.00035029 -1.2765
3.418 0.015685 0.018308 -0.0080999 -0.0061153 0 -0.010488 0.047398 0.055798 0.10592 0.059489 0.17942 -0.50241 -0.056831 -0.19845 -0.024213 -0.045021 -0.13427 -0.13785 -0.15962 -0.15101 0.030293 -0.12431 -0.21452 -0.068487 -0.00043568 -0.0017509 0.00089413 -0.0012207 -1.2797
3.4219 0.023877 0.026047 -0.014025 -0.034908 0 -0.028784 0.04051 0.037066 0.089949 0.0416 0.20748 -0.55135 -0.0085976 -0.19044 0.0038398 -0.035217 -0.15467 -0.1069 -0.19736 -0.15867 -0.0014012 -0.10231 -0.21869 -0.064244 -0.00010125 -0.0021728 0.0016361 -0.0010993 -1.1813
3.4258 0.02975 0.031479 0.0038705 -0.013974 0 0.00011368 0.034765 0.029359 0.066366 0.034375 0.16418 -0.59237 -0.033606 -0.20336 -0.031848 -0.056316 -0.13011 -0.13737 -0.15277 -0.1125 -0.013732 -0.10782 -0.19154 0.0015349 -0.00031333 -0.0023168 0.002148 -0.00011594 -1.02
3.4297 0.032508 0.034897 0.038527 0.044753 0 0.056683 0.032696 0.032385 0.043197 0.039465 0.060971 -0.62137 -0.069496 -0.21436 -0.016054 -0.058755 -0.064604 -0.14893 -0.13179 -0.074573 0.017768 -0.083014 -0.13508 0.0064139 -0.00092208 -0.0021651 0.0022818 0.00089575 -0.8277
3.4336 0.033476 0.037419 0.068542 0.098216 0 0.097053 0.032999 0.037383 0.024552 0.045844 -0.04856 -0.64026 -0.070212 -0.22749 0.022801 -0.049565 0.0092072 -0.15652 -0.12966 -0.038689 0.061676 -0.041756 -0.066711 0.010475 -0.0013676 -0.0017556 0.0021351 0.0010981 -0.61946
3.4375 0.034911 0.039864 0.075047 0.10588 0 0.088288 0.031849 0.034714 0.0093624 0.03955 -0.10794 -0.65576 0.0023387 -0.25031 0.022731 -0.047921 0.053353 -0.19259 -0.11592 0.014743 0.07312 -0.014715 -0.0080568 0.1099 -0.0012394 -0.0011495 0.0018511 0.00036324 -0.39985
3.4414 0.037961 0.041865 0.057253 0.061746 0 0.03523 0.026067 0.021085 -0.005554 0.016509 -0.09879 -0.67366 -0.017633 -0.21989 0.0069851 -0.022729 0.052228 -0.14689 -0.074943 0.039948 0.10296 0.014733 0.028445 0.097373 -0.00064806 -0.00043119 0.0014827 -0.00065652 -0.17898
3.4453 0.041457 0.042004 0.033279 -0.00065201 0 -0.022444 0.015922 0.0017132 -0.021179 -0.012337 -0.05156 -0.69354 -0.013355 -0.18744 -0.016222 -0.005696 0.022918 -0.13229 -0.066392 0.060662 0.12228 0.032951 0.044732 0.065064 -6.0904e-05 0.00026492 0.0010524 -0.0011604 0.015322
3.4492 0.04261 0.038889 0.024975 -0.034505 0 -0.040749 0.0054806 -0.013399 -0.034345 -0.028496 -0.018238 -0.70885 -0.0050097 -0.1604 -0.015443 -0.0017231 -4.1635e-05 -0.11712 -0.049958 0.089797 0.14913 0.047405 0.051178 0.10171 0.00017693 0.00075709 0.00067952 -0.0009296 0.14068
3.4531 0.039147 0.032365 0.039302 -0.016527 0 -0.0057333 7.591e-05 -0.016225 -0.039369 -0.02051 -0.029091 -0.71277 -0.0032018 -0.14595 -0.00083482 -0.0096965 0.0066452 -0.10099 -0.021355 0.11894 0.17098 0.058143 0.055463 0.18063 0.00012309 0.00089112 0.00056397 -0.00046515 0.15918
3.457 0.031192 0.023901 0.062092 0.034951 0 0.055122 0.0025708 -0.0059796 -0.031687 0.0062176 -0.068278 -0.70476 -0.011325 -0.15582 -0.048448 -0.01962 0.035823 -0.12855 -0.02545 0.10367 0.12308 0.054317 0.055568 0.093313 7.3484e-05 0.0006464 0.00080561 -0.00042128 0.060624
3.4609 0.021366 0.015812 0.069702 0.075149 0 0.093538 0.011105 0.010576 -0.010958 0.03283 -0.087962 -0.69212 -0.020879 -0.17582 -0.045687 -0.018351 0.055749 -0.15076 -0.025974 0.094741 0.1315 0.048296 0.0421 0.092228 0.00019544 0.00017533 0.0012633 -0.00090944 -0.12604
3.4648 0.013009 0.0098775 0.048816 0.069116 0 0.077418 0.020099 0.024021 0.017984 0.041441 -0.049533 -0.68493 -0.015362 -0.15787 -0.034299 -0.021033 0.036643 -0.14897 -0.05571 0.096876 0.12172 0.02462 0.0074785 0.080517 0.0003774 -0.00028403 0.0016456 -0.0013669 -0.34223
3.4688 0.0079362 0.0063944 0.0078246 0.019836 0 0.015709 0.023964 0.028955 0.046618 0.029022 0.041649 -0.68843 -0.0058301 -0.14164 -0.027827 -0.025753 -0.023242 -0.14447 -0.094026 0.078883 0.086714 -0.0066359 -0.045597 0.070344 0.00042141 -0.00056934 0.0017735 -0.0011257 -0.52577
3.4727 0.0055367 0.004349 -0.029501 -0.034643 0 -0.048173 0.020899 0.027429 0.066029 0.0093777 0.13675 -0.69935 -0.007871 -0.16719 -0.031419 -0.031211 -0.093301 -0.15851 -0.11778 0.014872 0.038001 -0.034132 -0.10307 0.07845 0.00030808 -0.00069645 0.0017442 -0.00012572 -0.6378
3.4766 0.0038316 0.0025197 -0.042415 -0.052633 0 -0.069425 0.013975 0.02624 0.070862 0.001476 0.17951 -0.7094 -0.047582 -0.17286 0.0015511 -0.063591 -0.13219 -0.16111 -0.14793 -0.033368 0.083457 -0.069015 -0.14669 0.041219 0.00021165 -0.0008102 0.0018058 0.00093579 -0.674
3.4805 0.0014413 0.00055078 -0.028444 -0.022892 0 -0.035871 0.0086577 0.030081 0.062111 0.013712 0.14914 -0.71264 -0.040353 -0.15303 0.039168 -0.050018 -0.11874 -0.18098 -0.15036 -0.047602 0.052587 -0.086962 -0.16412 0.0046325 0.00026502 -0.0010243 0.002057 0.0011895 -0.65433
3.4844 -0.0013208 -0.00092731 -0.0036935 0.026692 0 0.023499 0.0086035 0.036366 0.046712 0.036959 0.075322 -0.71023 -0.032233 -0.16873 0.033286 -0.040818 -0.06769 -0.20239 -0.14674 -0.061277 0.037113 -0.087129 -0.15489 -0.0203 0.00037678 -0.0012971 0.0022897 0.00038262 -0.60025
3.4883 -0.003153 -0.0012337 0.010795 0.052794 0 0.061874 0.012862 0.036698 0.033318 0.051898 0.013392 -0.70807 -0.037403 -0.20309 -0.00096171 -0.048409 -0.017534 -0.21292 -0.14665 -0.072788 0.054301 -0.074348 -0.12814 -0.028508 0.00033162 -0.0014598 0.0021633 -0.00085971 -0.51619
3.4922 -0.0035073 -0.00077252 0.0048145 0.032723 0 0.051045 0.016538 0.024333 0.026363 0.044309 0.00022 -0.70956 -0.05163 -0.16944 0.0091582 -0.061127 -2.8522e-05 -0.19694 -0.15474 -0.052268 0.070655 -0.060509 -0.094705 -0.017471 5.7061e-05 -0.0013709 0.0015566 -0.001545 -0.38793
3.4961 -0.0036198 -0.001247 -0.015256 -0.017306 0 0.0019477 0.014299 0.0012275 0.022644 0.015747 0.026799 -0.71048 -0.051738 -0.14618 -0.028717 -0.065682 -0.015672 -0.13554 -0.11076 -0.052931 0.055933 -0.066128 -0.059803 0.031406 -0.00026811 -0.0010462 0.00074857 -0.0011359 -0.19729
3.5 -0.005712 -0.0045626 -0.033646 -0.056676 0 -0.046524 0.0040532 -0.022089 0.013617 -0.01862 0.049197 -0.70188 -0.027487 -0.14714 -0.052664 -0.037194 -0.034771 -0.11556 -0.092991 0.0027148 0.049898 -0.020242 -0.021845 0.065677 -0.00040531 -0.00063604 0.00023257 3.7219e-05 0.059084
3.5039 -0.010955 -0.011189 -0.038069 -0.054936 0 -0.060269 -0.011818 -0.034597 -0.0075876 -0.042345 0.02741 -0.67911 -0.015592 -0.14008 -0.04571 -0.0015014 -0.023034 -0.090672 -0.061491 0.068897 0.065789 0.018971 0.022418 0.097477 -0.0003278 -0.00026981 0.000327 0.0011034 0.36052
3.5078 -0.018017 -0.01934 -0.02798 -0.017094 0 -0.036856 -0.028226 -0.034128 -0.039616 -0.049528 -0.040941 -0.64896 -0.034826 -0.10926 -0.0097758 0.018563 0.029219 -0.037116 0.0051181 0.10478 0.10965 0.019605 0.071643 0.13545 -0.0002441 7.2756e-05 0.00093548 0.0013831 0.66749
3.5117 -0.023609 -0.025789 -0.013045 0.021405 0 -0.004688 -0.04046 -0.029436 -0.072295 -0.046797 -0.11951 -0.62702 -0.013352 -0.12497 -0.023412 0.018754 0.097965 -0.068215 0.017324 0.10847 0.16787 0.099718 0.1184 0.15701 -0.00033097 0.00052606 0.0016531 0.00087826 0.93515
3.5156 -0.024741 -0.027812 -0.0046195 0.025129 0 0.0036308 -0.046287 -0.032472 -0.093003 -0.045075 -0.16393 -0.62576 -0.012633 -0.11401 0.023029 0.029436 0.14378 -0.034515 0.061496 0.15226 0.13972 0.11568 0.15376 0.15582 -0.00049071 0.0011651 0.0020849 0.0001504 1.1254
3.5195 -0.020867 -0.024832 -0.0073616 -0.011499 0 -0.019819 -0.045989 -0.047229 -0.095236 -0.04923 -0.157 -0.64308 0.00071935 -0.09426 0.058867 0.047785 0.14249 -0.028949 0.079968 0.18857 0.15269 0.12682 0.17349 0.16076 -0.00044577 0.0018736 0.0020799 -0.00021917 1.2118
3.5234 -0.014167 -0.018534 -0.016684 -0.059741 0 -0.051902 -0.041055 -0.065087 -0.082542 -0.054571 -0.1191 -0.66227 0.017796 -0.070244 0.065679 0.059845 0.10318 -0.04954 0.073535 0.19934 0.18955 0.1431 0.17968 0.18324 -9.604e-05 0.0024087 0.0017255 -7.02e-05 1.1811
3.5273 -0.0077626 -0.011461 -0.022883 -0.080303 0 -0.059417 -0.032981 -0.071171 -0.064736 -0.052397 -0.086789 -0.66499 0.0091603 -0.042424 0.043544 0.043407 0.059357 -0.052276 0.069285 0.17534 0.16591 0.15626 0.17611 0.22949 0.00027617 0.0026247 0.0012061 0.00033703 1.0334
3.5313 -0.0034252 -0.0053135 -0.01846 -0.054863 0 -0.028711 -0.022953 -0.056526 -0.049716 -0.038733 -0.080087 -0.64706 0.021875 -0.054206 0.017996 0.074739 0.040861 -0.030312 0.097705 0.18762 0.17122 0.15392 0.16188 0.1706 0.00024512 0.0026303 0.00071374 0.00066397 0.78543
3.5352 -0.0006379 -0.00023784 -0.0036414 0.00039259 0 0.021755 -0.012015 -0.025635 -0.037725 -0.018201 -0.086746 -0.62301 0.013708 -0.091344 0.021656 0.068147 0.049888 0.0029615 0.062782 0.14591 0.1567 0.11746 0.13053 0.14069 -0.00027736 0.0026898 0.0004515 0.00080145 0.46832
3.5391 0.0023672 0.0045352 0.013471 0.048843 0 0.056389 -0.00099076 0.0071158 -0.02259 0.00014126 -0.075746 -0.61418 -0.0026338 -0.098126 0.036836 0.04565 0.060498 -0.017139 0.013038 0.10693 0.10354 0.076528 0.076417 0.12469 -0.00084541 0.002915 0.00060586 0.00087649 0.11978
3.543 0.0066933 0.0095414 0.022383 0.062057 0 0.051777 0.0099209 0.028694 0.0015939 0.010805 -0.02655 -0.63021 -0.019516 -0.066592 0.037959 0.019812 0.041518 -0.10701 -0.026786 0.089123 0.03149 0.044798 0.0032588 0.10353 -0.00084858 0.0030408 0.0012039 0.0010228 -0.22824
3.5469 0.011718 0.014517 0.017919 0.039553 0 0.015489 0.021192 0.036564 0.034295 0.016405 0.051656 -0.66017 -0.041037 -0.11411 -0.036909 -0.019965 -0.016265 -0.16576 -0.088101 0.012729 0.075331 -0.0019692 -0.07383 0.039221 -0.00012784 0.0025554 0.0019753 0.0011885 -0.55672
3.5508 0.015712 0.018781 0.0047418 0.0055923 0 -0.020757 0.033158 0.038314 0.067911 0.024794 0.12629 -0.6816 -0.048435 -0.18057 0.016255 -0.077775 -0.09081 -0.24217 -0.13537 -0.0085361 0.073089 -0.046898 -0.13612 0.029271 0.00079877 0.0011546 0.002435 0.00117 -0.8555
3.5547 0.017425 0.021945 -0.0052656 -0.011777 0 -0.02688 0.044865 0.043108 0.09276 0.041439 0.16643 -0.67971 -0.049419 -0.21314 0.030302 -0.076286 -0.14472 -0.23794 -0.15751 -0.049914 0.055646 -0.10166 -0.17317 -0.020398 0.0011873 -0.0008544 0.0022218 0.00081288 -1.1114
3.5586 0.017129 0.024127 -0.0017716 -0.0013801 0 0.0025107 0.053818 0.053217 0.10323 0.063659 0.16492 -0.65933 -0.049156 -0.20433 -0.0091809 -0.057584 -0.15322 -0.18994 -0.16693 -0.10865 0.028782 -0.14861 -0.18849 -0.074678 0.00078446 -0.0026044 0.0014304 0.00017133 -1.2998
3.5625 0.01627 0.025472 0.015315 0.025875 0 0.045682 0.057273 0.062879 0.10034 0.081552 0.1402 -0.63894 -0.053665 -0.16281 -0.075901 -0.092666 -0.12186 -0.1729 -0.18267 -0.16048 -0.0057059 -0.16261 -0.19388 -0.067624 8.4934e-05 -0.0032312 0.00059544 -0.00051398 -1.3897
3.5664 0.016153 0.025635 0.034558 0.048486 0 0.072075 0.054264 0.064478 0.089432 0.084841 0.11839 -0.63272 -0.085676 -0.2079 -0.037639 -0.090419 -0.080347 -0.21881 -0.18528 -0.12983 -0.03445 -0.15501 -0.19705 -0.056342 -0.00016283 -0.0025364 0.00027574 -0.00097345 -1.3583
3.5703 0.016908 0.023933 0.041265 0.051325 0 0.065342 0.046539 0.055587 0.075583 0.070224 0.11176 -0.63762 -0.072625 -0.21185 -0.045071 -0.093466 -0.058205 -0.16176 -0.18763 -0.12251 -0.0043234 -0.15032 -0.19391 -0.076783 0.00027649 -0.0011874 0.00058322 -0.0010564 -1.206
3.5742 0.017615 0.020151 0.029499 0.035063 0 0.033382 0.037323 0.04054 0.060525 0.043712 0.11064 -0.63724 -0.06556 -0.20718 -0.044778 -0.085096 -0.061992 -0.12912 -0.18871 -0.13312 0.024788 -0.1378 -0.17261 -0.065234 0.00086831 -0.00023154 0.0010968 -0.0007753 -0.95666
3.5781 0.017305 0.015197 0.007896 0.012938 0 -0.00024905 0.02879 0.025956 0.042762 0.01654 0.093573 -0.61825 -0.080194 -0.19961 -0.0115 -0.055563 -0.071874 -0.16252 -0.17672 -0.13837 0.027768 -0.11744 -0.12561 -0.020935 0.00084596 -0.0002817 0.0012604 -0.00026592 -0.64536
3.582 0.015881 0.010834 -0.0064068 -0.00040514 0 -0.014642 0.020472 0.015111 0.020084 -0.0020058 0.046179 -0.58305 -0.088985 -0.15728 0.054059 0.0012284 -0.059518 -0.20134 -0.11553 -0.073303 0.015973 -0.10506 -0.058769 -0.036979 1.2748e-05 -0.0010402 0.00089901 0.00027184 -0.30505
3.5859 0.01413 0.008572 -0.0015801 0.00097987 0 -0.0051133 0.010239 0.0063449 -0.0076507 -0.0096512 -0.026031 -0.5467 -0.052247 -0.16273 0.034576 -0.01417 -0.012561 -0.13598 -0.10253 -0.0087229 0.043816 -0.055479 0.010946 0.022589 -0.0010089 -0.0015686 0.00036748 0.00063259 0.036455
3.5898 0.012961 0.0086414 0.01865 0.011716 0 0.016443 -0.0028499 -0.0037867 -0.037062 -0.010937 -0.099663 -0.52204 -0.027744 -0.13769 0.006963 -0.02661 0.053772 -0.11302 -0.066022 0.046597 0.073172 0.0025165 0.066795 0.068038 -0.0013483 -0.0010835 0.00020045 0.00068482 0.34818
3.5938 0.012605 0.0099593 0.037374 0.020392 0 0.032259 -0.016379 -0.016247 -0.061723 -0.012582 -0.14767 -0.50799 -0.018399 -0.099749 0.00412 -0.014168 0.1068 -0.1248 -0.026593 0.073614 0.1051 0.054101 0.10232 0.10658 -0.00071391 0.00039313 0.00061311 0.0004589 0.58893
3.5977 0.012477 0.011065 0.038105 0.018371 0 0.031352 -0.025327 -0.028107 -0.074442 -0.018127 -0.15544 -0.49258 -0.017102 -0.077575 0.04534 0.030739 0.12011 -0.13864 -0.010457 0.064683 0.14291 0.087176 0.12144 0.15169 0.00034891 0.0020736 0.00133 0.00016443 0.71448
3.6016 0.0117 0.011139 0.018407 0.0061541 0 0.015667 -0.025522 -0.034703 -0.070666 -0.025626 -0.12831 -0.46645 0.011207 -0.082325 0.068363 0.040811 0.092451 -0.076113 0.022167 0.13488 0.16458 0.10033 0.12988 0.15253 0.0010073 0.003071 0.0018743 6.6774e-05 0.69879
3.6055 0.0097359 0.010207 -0.0080445 -0.0068606 0 -0.0030555 -0.017099 -0.032926 -0.051465 -0.029634 -0.086151 -0.43236 -0.02926 -0.081597 0.067243 0.037697 0.04748 -0.12693 0.032132 0.12652 0.14091 0.067847 0.12718 0.11341 0.00092122 0.0030932 0.0019951 0.00027188 0.55399
3.6094 0.006623 0.0084987 -0.022858 -0.0093513 0 -0.012394 -0.0049992 -0.022949 -0.023994 -0.025659 -0.04947 -0.40092 -0.057155 -0.088114 0.064345 0.024999 0.01497 -0.12266 0.037981 0.11307 0.12069 0.040182 0.10748 0.084676 0.000465 0.0025696 0.0018119 0.00059265 0.33105
3.6133 0.0027448 0.0057851 -0.018115 0.0026574 0 -0.0079898 0.004139 -0.0078082 0.0017604 -0.013721 -0.026199 -0.37753 -0.053227 -0.09896 0.068791 0.01277 0.0084189 -0.050963 0.034311 0.096306 0.11477 0.02509 0.0677 0.079665 0.00021064 0.0021533 0.0015883 0.00065065 0.096591
3.6172 -0.0015077 0.0014875 -0.0024727 0.021026 0 0.003668 0.0064466 0.0080319 0.018598 0.0014916 -0.0083477 -0.35534 -0.040372 -0.096797 0.083208 0.0214 0.016292 -0.02319 -0.006568 0.019781 0.10787 -0.0012232 0.014306 0.087448 0.00026785 0.0021016 0.0014365 0.00017962 -0.099458
3.6211 -0.0058625 -0.0045259 0.0068346 0.029833 0 0.010263 0.0032196 0.020097 0.026337 0.013834 0.019108 -0.3225 -0.040181 -0.10303 0.019379 -0.03647 0.013424 -0.061174 -0.040439 0.0011484 0.084931 -0.03098 -0.038734 0.087907 0.00020413 0.0021094 0.0012873 -0.00070351 -0.24263
3.625 -0.010081 -0.011331 -0.0010234 0.016985 0 0.0032271 -0.00054785 0.025277 0.031091 0.019779 0.063354 -0.27652 -0.064311 -0.12271 -0.019201 -0.032684 -0.016691 -0.079203 -0.071719 -0.027054 0.05709 -0.045685 -0.079203 0.050457 -0.00037796 0.0017088 0.0011171 -0.0015091 -0.34651
3.6289 -0.013903 -0.017299 -0.021337 -0.015124 0 -0.014919 -0.00030819 0.023218 0.039514 0.020315 0.11425 -0.23004 -0.093116 -0.12684 -0.024513 -0.022263 -0.066468 -0.097498 -0.087949 -0.05691 0.031177 -0.058021 -0.104 0.0087776 -0.0012561 0.00080457 0.0011099 -0.0016979 -0.42647
3.6328 -0.017165 -0.021229 -0.03809 -0.048892 0 -0.031517 0.0043733 0.016827 0.052205 0.019252 0.14847 -0.20055 -0.1042 -0.10281 -0.0032261 -0.047643 -0.10803 -0.12619 -0.084726 -0.082469 0.014291 -0.076063 -0.11747 -0.0097712 -0.0016748 -0.00018671 0.0015033 -0.0010761 -0.47589
3.6367 -0.019987 -0.023259 -0.037608 -0.062897 0 -0.033346 0.0092939 0.010656 0.061767 0.019326 0.14543 -0.19324 -0.059382 -0.12531 -0.0051869 -0.047774 -0.11353 -0.094059 -0.099101 -0.12872 0.020722 -0.076951 -0.12269 -0.018425 -0.0010727 -0.00071427 0.0022535 5.9376e-05 -0.46283
3.6406 -0.022745 -0.024678 -0.019973 -0.047801 0 -0.018032 0.0085028 0.0074422 0.057634 0.019222 0.10311 -0.19448 -0.069416 -0.17066 -0.051062 -0.076546 -0.076235 -0.12259 -0.10563 -0.10898 -0.028587 -0.068026 -0.11511 -0.016196 0.000282 -0.00059177 0.0029146 0.001146 -0.34895
3.6445 -0.025763 -0.026722 0.0010317 -0.014444 0 0.0021516 -0.0015157 0.0053713 0.034273 0.014083 0.040874 -0.18399 -0.066739 -0.16545 -0.10623 -0.067798 -0.01582 -0.1033 -0.074918 -0.091821 -0.015499 -0.060854 -0.085654 0.0049138 0.0014311 -0.00011996 0.0029469 0.001761 -0.11625
3.6484 -0.028898 -0.029416 0.0089395 0.012986 0 0.0084815 -0.019227 -0.0010807 -0.003726 -0.00063138 -0.014059 -0.15483 -0.051991 -0.12859 -0.12929 -0.042772 0.036349 -0.049695 -0.026211 -0.06483 0.036444 -0.046259 -0.030832 0.038879 0.0015569 0.00027148 0.0022093 0.0018708 0.21658
3.6523 -0.031407 -0.031445 -0.0026569 0.014281 0 -0.00934 -0.038652 -0.016582 -0.043918 -0.024731 -0.046491 -0.12183 -0.056878 -0.12731 -0.065218 -0.068686 0.060393 -0.03526 -0.0070798 0.023472 0.031742 -0.0035564 0.040154 0.070937 0.00071539 0.00048082 0.0011496 0.0017379 0.5977
3.6563 -0.032239 -0.031153 -0.025605 -0.012001 0 -0.043359 -0.052724 -0.040116 -0.073984 -0.051833 -0.063399 -0.10909 -0.049862 -0.076783 -0.060955 -0.017504 0.061401 -0.0058507 0.0066108 0.055519 0.082225 0.051351 0.10912 0.077009 -0.00023445 0.00081879 0.00046116 0.0016086 0.96104
3.6602 -0.030624 -0.027789 -0.043802 -0.047666 0 -0.071335 -0.057232 -0.064245 -0.089209 -0.072331 -0.085739 -0.12737 -0.030256 -0.057178 -0.081629 0.020838 0.062744 -0.0079085 0.067254 0.10401 0.14777 0.075579 0.16096 0.10494 -0.0004273 0.0016406 0.00049963 0.001487 1.2483
3.6641 -0.026539 -0.021983 -0.04519 -0.068453 0 -0.072499 -0.052947 -0.079631 -0.093757 -0.079025 -0.12818 -0.16253 -0.021399 -0.0393 -0.10039 0.035164 0.08487 0.0068138 0.10458 0.12744 0.18068 0.092702 0.19311 0.14518 0.00025579 0.0029131 0.0010072 0.0012004 1.4229
3.668 -0.020747 -0.015213 -0.029954 -0.061401 0 -0.043285 -0.044622 -0.081303 -0.095195 -0.071534 -0.18338 -0.18618 -0.026766 -0.0071665 -0.10129 0.029824 0.12675 0.04728 0.089653 0.12334 0.16839 0.11444 0.21356 0.18349 0.0011709 0.0041694 0.0014026 0.00066678 1.4714
3.6719 -0.014376 -0.008821 -0.0093877 -0.032921 0 -0.00066349 -0.037542 -0.071462 -0.09711 -0.056311 -0.22406 -0.17936 0.0054416 0.023312 -0.089615 0.05147 0.16493 0.01242 0.095971 0.20176 0.18831 0.12195 0.22902 0.18614 0.001581 0.0049019 0.0013444 8.0488e-05 1.3967
3.6758 -0.0083312 -0.0034134 0.0029854 -0.0022759 0 0.029714 -0.033851 -0.056563 -0.095847 -0.042084 -0.22176 -0.14787 -0.013739 0.0014592 -0.042862 0.054244 0.17085 0.035912 0.10843 0.20598 0.1677 0.1302 0.2345 0.18936 0.0013186 0.0049891 0.0010178 -0.00019174 1.2087
3.6797 -0.0029205 0.0010783 0.0012036 0.013458 0 0.031592 -0.031166 -0.041506 -0.083733 -0.033795 -0.16779 -0.11627 -0.024408 0.0069052 -0.044001 0.058022 0.13274 0.047106 0.096106 0.18196 0.17749 0.12342 0.21485 0.18198 0.00082528 0.0047159 0.00088688 6.9306e-05 0.9191
3.6836 0.0020734 0.0049741 -0.0092767 0.011129 0 0.0089043 -0.024532 -0.026189 -0.055853 -0.029246 -0.0802 -0.1069 -0.031476 0.023876 -0.066513 0.045065 0.064625 0.040288 0.073835 0.15657 0.17842 0.10275 0.15787 0.16548 0.00061593 0.0043769 0.0011922 0.00069388 0.54251
3.6875 0.0069832 0.0085466 -0.01597 0.0017358 0 -0.018154 -0.010443 -0.0072595 -0.014857 -0.020887 0.0080987 -0.1232 -0.054311 0.010277 -0.055915 -0.0096566 -0.0041176 0.022237 0.067491 0.1519 0.10515 0.073954 0.067705 0.14445 0.00076338 0.003896 0.0017079 0.0012025 0.10243
3.6914 0.011838 0.011991 -0.0086315 0.00023388 0 -0.027979 0.0099944 0.016978 0.029822 -0.001652 0.070633 -0.15078 -0.041945 -0.072124 -0.083807 -0.02349 -0.050017 -0.10832 0.011832 0.057861 0.083387 0.026126 -0.033927 0.10069 0.00090588 0.0028954 0.001981 0.0011666 -0.36455
3.6953 0.016259 0.015459 0.013127 0.013443 0 -0.0121 0.031237 0.043297 0.067533 0.029111 0.10228 -0.17248 -0.048593 -0.098192 -0.087485 -0.028922 -0.070691 -0.1041 -0.030639 -0.01415 0.049613 -0.035651 -0.12065 0.056612 0.00069786 0.0011741 0.0017803 0.0005549 -0.81118
3.6992 0.019737 0.018961 0.03917 0.035041 0 0.02042 0.046857 0.06497 0.092452 0.063838 0.11799 -0.18191 -0.073493 -0.10835 -0.11918 -0.05976 -0.082603 -0.10979 -0.080855 -0.064714 0.011077 -0.093177 -0.17831 0.015913 0.00019049 -0.00090162 0.0012879 -0.00023024 -1.19
3.7031 0.022011 0.022195 0.055656 0.050769 0 0.050528 0.053829 0.076506 0.10582 0.090574 0.1378 -0.18378 -0.103 -0.12262 -0.17185 -0.109 -0.10428 -0.16675 -0.13847 -0.10284 -0.021301 -0.13742 -0.21183 -0.032436 -0.0002398 -0.0025505 0.00086866 -0.00065976 -1.4661
3.707 0.023198 0.024565 0.054572 0.049542 0 0.062357 0.054196 0.077489 0.1131 0.10008 0.16994 -0.18379 -0.094836 -0.14072 -0.14049 -0.10107 -0.13913 -0.1788 -0.16924 -0.15578 -0.02375 -0.16779 -0.23639 -0.13019 -0.00029285 -0.0031929 0.00069295 -0.00047618 -1.6243
3.7109 0.02354 0.025469 0.039123 0.032238 0 0.052918 0.052744 0.072346 0.11847 0.091384 0.20378 -0.18048 -0.080218 -0.16586 -0.1852 -0.12091 -0.17165 -0.20525 -0.17073 -0.21561 -0.068889 -0.19465 -0.26079 -0.15187 -3.1448e-05 -0.0029534 0.00061789 0.00013824 -1.6643
3.7148 0.023012 0.024652 0.020932 0.011698 0 0.032484 0.052583 0.066519 0.12083 0.071896 0.21694 -0.16769 -0.10386 -0.18555 -0.14841 -0.13893 -0.17943 -0.18633 -0.18237 -0.25587 -0.080756 -0.18208 -0.27744 -0.13273 0.00022446 -0.0025313 0.00042642 0.0007388 -1.5892
3.7188 0.021259 0.022347 0.011095 0.0035547 0 0.016233 0.0523 0.062298 0.11417 0.051892 0.19097 -0.14416 -0.12119 -0.1934 -0.11674 -0.14284 -0.15092 -0.16774 -0.18459 -0.25789 -0.071754 -0.15935 -0.26758 -0.1031 0.00024262 -0.0025171 0.00013101 0.00096866 -1.3973
3.7227 0.01802 0.019127 0.011984 0.014134 0 0.013176 0.047147 0.057385 0.092282 0.037438 0.12518 -0.11904 -0.086576 -0.18165 -0.18223 -0.12421 -0.094781 -0.19085 -0.15622 -0.2088 -0.061678 -0.15866 -0.21754 -0.090554 8.729e-05 -0.002794 -7.1544e-06 0.00078741 -1.0864
3.7266 0.013709 0.015659 0.016299 0.034457 0 0.020013 0.033382 0.046873 0.054334 0.027028 0.039093 -0.10636 -0.083823 -0.11235 -0.11608 -0.088652 -0.033793 -0.077867 -0.14382 -0.13162 -0.0075328 -0.13313 -0.13222 -0.081108 6.3397e-06 -0.0026217 0.00023226 0.00041712 -0.66985
3.7305 0.0095199 0.012531 0.0141 0.04579 0 0.02441 0.012205 0.027006 0.0073163 0.014443 -0.03843 -0.11258 -0.055893 -0.10528 -0.12319 -0.075477 0.011353 -0.087701 -0.087821 -0.076644 0.02011 -0.098582 -0.034429 0.0045875 0.00016084 -0.001358 0.00075003 9.8397e-05 -0.19075
3.7344 0.006755 0.010155 0.0019452 0.033893 0 0.015659 -0.010037 -0.0016345 -0.036813 -0.0045608 -0.086708 -0.12885 -0.051731 -0.094337 -0.14119 -0.05955 0.035554 -0.10013 -0.035619 -0.017474 0.039603 -0.048603 0.049605 0.056746 0.00048922 0.00085038 0.0011716 -0.00010569 0.28018
3.7383 0.0058081 0.0085982 -0.01366 0.001586 0 -0.0051952 -0.025709 -0.033208 -0.067611 -0.027389 -0.10555 -0.13538 -0.063654 -0.060913 -0.1351 -0.034899 0.049928 -0.063968 -0.0026091 0.036121 0.056927 0.0074819 0.10671 0.06428 0.00080478 0.0030803 0.0011826 -0.00029685 0.66687
3.7422 0.0056925 0.0074035 -0.021539 -0.031029 0 -0.024435 -0.030892 -0.058569 -0.081775 -0.045852 -0.11294 -0.11529 -0.030791 -0.018318 -0.076046 -0.0091999 0.069819 0.037845 0.015873 0.038112 0.070432 0.04187 0.14191 0.096469 0.00096932 0.0043627 0.00081829 -0.00056723 0.91832
3.7461 0.0046897 0.005665 -0.015407 -0.040734 0 -0.026156 -0.027728 -0.069517 -0.083803 -0.05267 -0.12874 -0.06693 -0.038082 -0.015243 -0.022521 0.0075466 0.10017 0.03286 0.051728 0.09582 0.11178 0.077526 0.16879 0.11616 0.00095245 0.0044645 0.00041965 -0.00085277 1.0271
3.75 0.0017188 0.0025483 0.000523 -0.019872 0 -0.0066961 -0.022411 -0.063402 -0.081172 -0.047717 -0.15627 -0.0056685 -0.052501 0.0028565 0.009394 0.017366 0.12998 0.039884 0.068796 0.11436 0.11327 0.088174 0.19382 0.14101 0.00076968 0.0040008 0.00031445 -0.0009604 1.023
3.7539 -0.0027271 -0.0019993 0.014756 0.015638 0 0.019418 -0.0205 -0.045244 -0.077847 -0.038293 -0.17686 0.04604 -0.059395 0.018324 0.0017201 0.014686 0.14013 0.052736 0.073504 0.11702 0.11956 0.091847 0.20861 0.16223 0.00043966 0.0037877 0.0005478 -0.00074143 0.94597
3.7578 -0.0069938 -0.0069836 0.017766 0.037038 0 0.029061 -0.023088 -0.025259 -0.071325 -0.03274 -0.16353 0.072833 -0.049863 0.016939 -0.048739 0.00075429 0.11842 0.050699 0.071272 0.12578 0.15265 0.10086 0.19669 0.17088 3.4573e-05 0.0040629 0.00090865 -0.00024692 0.81928
3.7617 -0.0097852 -0.010976 0.0092736 0.025154 0 0.0096282 -0.026526 -0.01257 -0.055679 -0.032705 -0.10437 0.07542 -0.034385 0.020872 -0.075535 0.014647 0.069879 -0.03532 0.04552 0.12022 0.079232 0.083397 0.14886 0.16023 -0.00027278 0.00431 0.0011808 0.00027951 0.64136
3.7656 -0.011467 -0.013271 -0.002589 -0.013362 0 -0.028102 -0.025609 -0.0092253 -0.027983 -0.031136 -0.01634 0.068983 -0.0435 -0.030837 -0.074203 -0.024225 0.014269 -0.058927 0.026748 0.068858 0.055038 0.05601 0.073658 0.085752 -0.00029469 0.0038265 0.0013351 0.00056783 0.40189
3.7695 -0.013879 -0.014625 -0.0091585 -0.050224 0 -0.056047 -0.01771 -0.0092886 0.0074054 -0.018512 0.063709 0.072524 -0.057852 -0.060276 -0.074156 -0.049747 -0.027424 -0.083531 -0.0057331 0.012612 0.022954 0.0011029 -0.0063918 0.049892 -7.4241e-06 0.0024625 0.0014812 0.00050706 0.10815
3.7734 -0.018661 -0.016784 -0.0089708 -0.057944 0 -0.051077 -0.0049036 -0.0043018 0.040543 0.0074593 0.10541 0.096103 -0.078111 -0.055196 -0.070285 -0.060332 -0.046982 -0.11224 -0.044662 -0.037103 -0.029703 -0.061538 -0.069604 0.042319 0.0003775 0.00080912 0.0016765 0.00020262 -0.19976
3.7773 -0.025492 -0.021027 -0.0085455 -0.032463 0 -0.01565 0.0072385 0.0089336 0.062252 0.037147 0.10742 0.13416 -0.11417 -0.031893 -0.03999 -0.084744 -0.052554 -0.12086 -0.067113 -0.079347 -0.097848 -0.08803 -0.1083 -0.0046273 0.00057665 -0.00032846 0.0018282 -0.00012539 -0.4574
3.7813 -0.031891 -0.026901 -0.015777 0.0031908 0 0.021734 0.013141 0.024796 0.069742 0.05421 0.096249 0.16947 -0.11694 -0.022652 -0.086519 -0.068895 -0.059173 -0.13499 -0.084299 -0.1064 -0.085208 -0.10539 -0.12934 -0.083761 0.00049849 -0.00064228 0.0017946 -0.00030455 -0.60282
3.7852 -0.034902 -0.032277 -0.032013 0.017916 0 0.028642 0.01053 0.032903 0.066768 0.04739 0.10104 0.1854 -0.11714 -0.069974 -0.018298 -0.074262 -0.07401 -0.11256 -0.10152 -0.13438 -0.059118 -0.11242 -0.14224 -0.062611 0.00032446 -0.00052324 0.0015575 -0.00030246 -0.60294
3.7891 -0.033328 -0.034796 -0.049844 -0.0014682 0 -0.0040649 0.0014028 0.026605 0.058479 0.019536 0.12521 0.17805 -0.10977 -0.10376 0.040726 -0.084764 -0.088585 -0.091345 -0.11385 -0.14773 -0.048095 -0.12005 -0.14659 -0.047692 0.00029317 -0.00057846 0.001262 -0.00019578 -0.46262
3.793 -0.028604 -0.033534 -0.058498 -0.039262 0 -0.053227 -0.0097957 0.0085589 0.045882 -0.013803 0.14025 0.15914 -0.096314 -0.082073 0.014596 -0.085368 -0.084674 -0.083679 -0.11195 -0.13599 -0.051784 -0.12564 -0.13038 -0.079629 0.00040651 -0.00096451 0.0010829 -7.1776e-05 -0.21345
3.7969 -0.023534 -0.029523 -0.052174 -0.064335 0 -0.08136 -0.01933 -0.01165 0.025157 -0.035593 0.10888 0.14697 -0.099115 -0.024298 -0.063555 -0.058328 -0.049489 -0.028085 -0.06604 -0.096092 0.01567 -0.082232 -0.081406 -0.013242 0.00039768 -0.0012037 0.0010663 4.017e-05 0.10578
3.8008 -0.020024 -0.02475 -0.034477 -0.056449 0 -0.067201 -0.026365 -0.025777 -0.0074204 -0.039573 0.019086 0.15232 -0.081575 -0.028481 -0.025444 -0.041511 0.012125 -0.052592 -0.060749 -0.04205 0.0067308 -0.050511 -0.00098338 0.011564 3.6972e-05 -0.00065804 0.0011125 0.00015689 0.46074
3.8047 -0.017793 -0.020601 -0.015651 -0.022927 0 -0.023064 -0.032649 -0.033551 -0.049465 -0.033804 -0.1002 0.17055 -0.094305 -0.029589 -0.045101 -0.031676 0.078673 -0.0041924 -0.05119 0.017058 0.025762 -0.014168 0.092492 0.024886 -0.00053948 0.00081633 0.0010965 0.00028246 0.81897
3.8086 -0.015124 -0.017094 -0.0052008 0.0083118 0 0.015853 -0.040052 -0.041561 -0.091067 -0.032813 -0.19639 0.18644 -0.10094 -0.013535 -0.081378 -0.020144 0.12585 0.04689 -0.021291 0.083849 0.067817 0.032754 0.17394 0.052283 -0.00086955 0.0026803 0.00098323 0.00037262 1.1403
3.8125 -0.010853 -0.013437 -0.0057268 0.01286 0 0.020982 -0.047998 -0.055402 -0.11975 -0.044962 -0.23033 0.18726 -0.042396 0.020987 -0.035818 0.0027178 0.14244 -0.027148 0.037819 0.16125 0.098765 0.091931 0.2269 0.11903 -0.00059889 0.0041621 0.00082735 0.00036057 1.3742
3.8164 -0.0056629 -0.0091986 -0.01218 -0.0098848 0 -0.0066013 -0.052999 -0.072491 -0.12796 -0.065361 -0.20322 0.17244 -0.034023 0.041924 0.00024529 -0.013284 0.1358 0.028631 0.094765 0.16296 0.12045 0.099321 0.2507 0.16766 0.00011302 0.0048924 0.00069878 0.00021718 1.4721
3.8203 -0.0015103 -0.004898 -0.016316 -0.03723 0 -0.038883 -0.050864 -0.082466 -0.11713 -0.079803 -0.15148 0.1517 -0.018138 0.077719 0.0062021 0.0020485 0.1229 0.03624 0.10861 0.20097 0.14406 0.12241 0.254 0.18802 0.00066746 0.0051044 0.00064568 -1.3414e-05 1.4073
3.8242 0.00023888 -0.0015143 -0.012626 -0.043205 0 -0.045989 -0.039942 -0.075228 -0.095155 -0.076047 -0.11491 0.13445 -0.011993 0.061168 0.0032976 0.026331 0.11488 0.032364 0.098616 0.19237 0.15814 0.13608 0.24217 0.18759 0.00056796 0.0052303 0.00072009 -0.00023601 1.1885
3.8281 0.00012481 0.00049044 -0.001708 -0.020362 0 -0.021291 -0.022749 -0.049614 -0.069844 -0.053056 -0.10507 0.12143 -0.023033 -0.0019907 -0.013095 0.038224 0.10793 0.030034 0.079215 0.13213 0.14441 0.12576 0.21095 0.17895 -8.8936e-05 0.0053378 0.00097827 -0.00036441 0.85572
3.832 0.00010417 0.001601 0.010603 0.014892 0 0.014714 -0.0045236 -0.015056 -0.043887 -0.021046 -0.099557 0.10652 -0.047832 0.017117 -0.094835 0.0044438 0.087908 0.010449 0.064863 0.13995 0.060163 0.084126 0.15233 0.1903 -0.00068679 0.0050012 0.001395 -0.00037031 0.45952
3.8359 0.0017294 0.0027314 0.017284 0.036861 0 0.033679 0.010233 0.015187 -0.015092 0.0069136 -0.064955 0.085927 -0.058165 -0.0067295 -0.086804 -0.025803 0.044227 0.028194 0.035371 0.084489 0.063204 0.053152 0.066392 0.086713 -0.00068936 0.0037547 0.0017802 -0.00029048 0.040438
3.8398 0.0047525 0.0043438 0.014678 0.031732 0 0.023882 0.020444 0.033333 0.019007 0.024335 0.012322 0.064099 -0.058463 -0.037346 -0.078857 -0.03467 -0.018939 -0.023961 -0.0087273 0.014423 0.034944 0.0038726 -0.032819 0.04899 -0.00018167 0.0016744 0.0018539 -0.00020111 -0.37774
3.8438 0.0074935 0.0061362 0.0049167 0.00766 0 -0.0012131 0.028238 0.041157 0.056626 0.034282 0.11291 0.049381 -0.0544 -0.068594 -0.082151 -0.051137 -0.083528 -0.093831 -0.068755 -0.057321 -0.012105 -0.060981 -0.12386 0.034359 0.00020327 -0.00051594 0.0014892 -0.00018748 -0.77763
3.8477 0.008622 0.0076066 -0.0051836 -0.013383 0 -0.016273 0.036186 0.046158 0.091179 0.044353 0.19821 0.043816 -0.054543 -0.10188 -0.096616 -0.10206 -0.12956 -0.11389 -0.14007 -0.11993 -0.047321 -0.12927 -0.19103 -0.022296 -8.1855e-05 -0.0019683 0.00090163 -0.00032105 -1.1325
3.8516 0.0086386 0.008875 -0.0082269 -0.013814 0 -0.0062534 0.044559 0.053968 0.11487 0.058744 0.23774 0.038595 -0.094384 -0.18425 -0.11739 -0.10348 -0.14812 -0.12971 -0.15367 -0.13754 -0.054741 -0.13942 -0.23218 -0.053872 -0.00093318 -0.0023945 0.00053572 -0.00063324 -1.4015
3.8555 0.0096068 0.010856 -0.00094559 0.0066704 0 0.021905 0.051022 0.063812 0.1232 0.074192 0.22743 0.021463 -0.091738 -0.18965 -0.12453 -0.10984 -0.14502 -0.14017 -0.17276 -0.19612 -0.047477 -0.16312 -0.25445 -0.076718 -0.001671 -0.002269 0.00067496 -0.0010791 -1.5415
3.8594 0.01331 0.014508 0.013609 0.032895 0 0.04674 0.05285 0.070237 0.11692 0.082661 0.18657 -0.010275 -0.085175 -0.16092 -0.1345 -0.11427 -0.13312 -0.15656 -0.18437 -0.22183 -0.088144 -0.18337 -0.26287 -0.1056 -0.0016863 -0.0023451 0.001129 -0.0015167 -1.5287
3.8633 0.01947 0.019797 0.028131 0.04746 0 0.050801 0.049393 0.068518 0.1003 0.077875 0.13932 -0.044546 -0.083578 -0.13223 -0.14796 -0.11667 -0.1206 -0.16906 -0.18585 -0.20277 -0.14307 -0.18816 -0.25327 -0.12672 -0.0010135 -0.0029258 0.0013543 -0.0017467 -1.3718
3.8672 0.025619 0.025328 0.036128 0.043794 0 0.03399 0.042378 0.058445 0.077741 0.060109 0.097748 -0.063802 -0.073447 -0.14783 -0.15145 -0.12312 -0.10531 -0.14349 -0.18267 -0.17755 -0.073178 -0.16386 -0.21679 -0.093115 -0.00026519 -0.0035643 0.00096626 -0.0016209 -1.1071
3.8711 0.028773 0.029022 0.036241 0.029149 0 0.01164 0.033886 0.043552 0.051453 0.035773 0.058904 -0.061071 -0.061331 -0.14072 -0.10459 -0.1111 -0.079209 -0.11782 -0.15918 -0.13132 -0.051971 -0.14796 -0.15134 -0.10315 -1.8144e-05 -0.0034719 0.0001711 -0.0011588 -0.77949
3.875 0.027506 0.029348 0.032425 0.016775 0 0.00080415 0.024227 0.02745 0.021806 0.012836 0.014853 -0.04733 -0.066613 -0.11095 -0.12006 -0.087116 -0.03819 -0.092381 -0.12242 -0.1156 -0.035356 -0.11541 -0.068707 -0.058108 -0.00028677 -0.0022629 -0.00034583 -0.00057016 -0.42554
3.8789 0.02278 0.026184 0.029889 0.014751 0 0.0070212 0.012114 0.011205 -0.0105 -0.0039031 -0.035607 -0.042213 -0.063128 -0.073463 -0.13167 -0.069944 0.011655 -0.065325 -0.085296 -0.07693 -0.028704 -0.078309 0.010303 -0.011749 -0.00059879 -0.00035709 -3.2812e-05 -0.00013331 -0.069715
3.8828 0.017033 0.020778 0.030371 0.020399 0 0.021634 -0.0027866 -0.0059947 -0.042406 -0.01433 -0.083754 -0.056005 -0.033815 -0.046422 -0.095011 -0.067889 0.0566 -0.031344 -0.05674 0.017075 -0.029983 -0.04416 0.068998 0.0024984 -0.00054682 0.0013188 0.00098094 3.3503e-06 0.26535
3.8867 0.012439 0.014973 0.03098 0.023811 0 0.030124 -0.017524 -0.024057 -0.068359 -0.021038 -0.11744 -0.079666 -0.022843 -0.067472 -0.14366 -0.02791 0.08429 0.037814 -0.023466 0.054593 0.023936 0.019569 0.10461 0.11746 -0.00020516 0.0020604 0.001961 -5.9078e-05 0.54771
3.8906 0.0097526 0.010303 0.027621 0.016912 0 0.023692 -0.026505 -0.040109 -0.082405 -0.026174 -0.13019 -0.092467 -0.012835 -0.044127 -0.092943 -0.0067551 0.091596 0.060836 0.01783 0.094097 0.060836 0.037535 0.12622 0.12438 2.1477e-05 0.0019014 0.0022344 -4.5076e-05 0.73705
3.8945 0.0084253 0.0074591 0.019684 0.00069504 0 0.005293 -0.025272 -0.049348 -0.081306 -0.029748 -0.12483 -0.080301 -0.0010195 -0.01137 -0.061208 0.0093301 0.085211 0.061357 0.046925 0.12724 0.067205 0.052087 0.14304 0.12383 -8.2199e-05 0.0014874 0.0018134 0.00026446 0.79983
3.8984 0.0075591 0.0062708 0.011352 -0.014873 0 -0.013286 -0.014395 -0.04786 -0.066662 -0.030223 -0.10946 -0.047931 -0.0029419 0.010648 -0.065556 0.021393 0.075062 0.039804 0.055198 0.14615 0.062769 0.064578 0.15396 0.13574 -0.00025379 0.0014579 0.0013493 0.00082808 0.72725
3.9023 0.0067367 0.0060397 0.0079906 -0.01823 0 -0.020129 0.00012162 -0.035168 -0.044412 -0.026301 -0.089993 -0.014478 -0.047611 0.0028584 -0.077398 0.024814 0.066233 -0.013501 0.037891 0.14122 0.090667 0.056836 0.14779 0.14653 -3.6083e-05 0.0019014 0.0014478 0.0013448 0.54179
3.9063 0.0061326 0.0060096 0.010875 -0.0054497 0 -0.011263 0.010791 -0.014811 -0.021596 -0.018135 -0.065768 0.0028498 -0.039903 -0.0093219 0.0019851 0.020469 0.055741 -0.0058931 0.018646 0.10419 0.090553 0.034924 0.11387 0.12595 0.00066574 0.0023433 0.0020277 0.0014732 0.28622
3.9102 0.0060552 0.0057726 0.015372 0.015697 0 0.0070763 0.013983 0.0071486 -0.0022779 -0.0071111 -0.031631 0.0016708 -0.04241 -0.039111 -0.0025802 -0.014024 0.03622 -0.0093743 0.0022574 0.071168 0.046082 0.010388 0.053202 0.1244 0.0013718 0.0022302 0.0023863 0.0010921 0.0037218
3.9141 0.0064759 0.0054146 0.014657 0.030427 0 0.023042 0.012276 0.024706 0.014489 0.0053264 0.015491 -0.0065795 -0.049071 -0.075093 -0.029031 -0.051839 0.0032161 -0.023669 -0.018144 0.029429 0.0015991 -0.028532 -0.019684 0.10101 0.0014321 0.0014446 0.0019308 0.00038479 -0.27631
3.918 0.0069368 0.0052818 0.0058412 0.027555 0 0.027332 0.011809 0.034371 0.032795 0.018536 0.07076 -0.0085192 -0.05572 -0.10493 -0.04508 -0.071937 -0.039665 -0.044314 -0.046722 -0.024224 -0.013937 -0.079829 -0.085693 0.037842 0.00066423 0.00039315 0.00084106 -0.00031571 -0.53742
3.9219 0.0068153 0.0054937 -0.0070664 0.0083072 0 0.019324 0.016813 0.036505 0.055116 0.032358 0.12122 0.0006014 -0.065989 -0.10765 -0.11072 -0.061388 -0.081506 -0.05621 -0.081825 -0.063327 -0.0055874 -0.097118 -0.13302 -0.020052 -0.00042765 -0.00037869 -2.9107e-05 -0.00077444 -0.76385
3.9258 0.0056789 0.0055944 -0.016204 -0.013762 0 0.0068097 0.025866 0.034807 0.0783 0.045781 0.15201 0.016342 -0.089653 -0.10692 -0.058576 -0.06054 -0.11001 -0.036293 -0.093055 -0.11003 -0.022873 -0.10913 -0.16196 -0.028179 -0.0010902 -0.00067366 5.2481e-05 -0.00097416 -0.93005
3.9297 0.0035084 0.0047205 -0.016289 -0.022468 0 -0.00060428 0.032896 0.033872 0.093903 0.055827 0.15515 0.032409 -0.091476 -0.095055 -0.067889 -0.082957 -0.11832 -0.050713 -0.10744 -0.1545 -0.049765 -0.12176 -0.17936 -0.053031 -0.00098975 -0.00078515 0.00098011 -0.0010234 -1.0027
3.9336 0.00070769 0.0022509 -0.00877 -0.011348 0 0.00057176 0.031968 0.03593 0.093329 0.057988 0.1345 0.047004 -0.084058 -0.084056 -0.11598 -0.10381 -0.10805 -0.077411 -0.12694 -0.17846 -0.065288 -0.13693 -0.18847 -0.082122 -0.00045825 -0.0011745 0.0018928 -0.0009784 -0.95514
3.9375 -0.0020929 -0.0015865 -0.00020928 0.01099 0 0.0049925 0.021819 0.038893 0.074126 0.048582 0.10277 0.062514 -0.093755 -0.091385 -0.12133 -0.086468 -0.086756 -0.067891 -0.1463 -0.16109 -0.046369 -0.15469 -0.18371 -0.080251 -0.00010169 -0.0019767 0.001985 -0.000782 -0.78344
3.9414 -0.0043696 -0.0057313 0.0033417 0.02712 0 0.0036364 0.0065802 0.037437 0.042359 0.027783 0.072233 0.080977 -0.074659 -0.062581 -0.071044 -0.10004 -0.06202 -0.046197 -0.1403 -0.14483 -0.0542 -0.13666 -0.15499 -0.048402 -0.00019936 -0.0027781 0.0012478 -0.00038686 -0.51148
3.9453 -0.0059984 -0.0089888 0.00084204 0.023976 0 -0.0072762 -0.0075675 0.026731 0.0088015 0.0010143 0.045855 0.10146 -0.10093 -0.068488 -0.022153 -0.10555 -0.036574 -0.043138 -0.09306 -0.10099 -0.040697 -0.11362 -0.09791 -0.014038 -0.00050119 -0.002874 0.00041923 8.0309e-05 -0.18152
3.9492 -0.0072643 -0.01081 -0.0040079 0.0025445 0 -0.02161 -0.016776 0.0062168 -0.018274 -0.022978 0.016254 0.12168 -0.11688 -0.060988 0.0030651 -0.090279 -0.0080583 -0.018064 -0.041452 -0.063895 -0.0090576 -0.072878 -0.02063 0.0078564 -0.00058256 -0.0018107 0.0002222 0.00032197 0.16271
3.9531 -0.0084977 -0.011447 -0.0068157 -0.023563 0 -0.027786 -0.021469 -0.019494 -0.037913 -0.036821 -0.026144 0.1403 -0.097551 -0.025613 -0.00029674 -0.058012 0.026672 0.03362 -0.0047296 -0.04292 0.029182 -0.021516 0.058669 0.022696 -0.00033208 0.00022306 0.00067723 8.858e-05 0.48823
3.957 -0.0096036 -0.011381 -0.0061476 -0.039034 0 -0.019187 -0.024728 -0.043273 -0.054973 -0.039043 -0.082038 0.15614 -0.054741 0.0033639 -0.011501 -0.042725 0.06627 0.05749 0.016327 -0.0102 0.041311 -0.0049594 0.12225 0.074696 -4.2482e-05 0.0024691 0.0011742 -0.00057384 0.7734
3.9609 -0.0099771 -0.010679 -0.0036823 -0.03791 0 -0.001295 -0.028986 -0.059471 -0.073729 -0.035007 -0.13873 0.1654 -0.011619 -0.0013209 0.010816 -0.0012291 0.10315 0.056561 0.016128 0.089245 0.0896 0.036449 0.16275 0.10489 -3.3989e-05 0.0040843 0.0011889 -0.0012986 0.9997
3.9648 -0.0090512 -0.0090351 -0.0015995 -0.02593 0 0.011523 -0.033927 -0.066137 -0.092252 -0.033031 -0.17674 0.16218 -0.038664 -0.0025063 0.0069466 0.010119 0.12706 0.072844 0.033312 0.16057 0.11813 0.088959 0.18465 0.14187 -0.00025306 0.0046653 0.00086711 -0.0016565 1.1448
3.9688 -0.0070988 -0.006506 -0.00046474 -0.013396 0 0.0076531 -0.037042 -0.06426 -0.10261 -0.03815 -0.18272 0.14437 -0.075594 -0.0011483 -0.01018 0.0046646 0.13135 0.085714 0.057413 0.18773 0.09916 0.11016 0.19632 0.17107 -0.00030396 0.0044277 0.00085406 -0.0014841 1.1848
3.9727 -0.0054858 -0.004129 0.00026965 -0.0060356 0 -0.011577 -0.035932 -0.055642 -0.096858 -0.04806 -0.15819 0.11999 -0.052406 -0.0006848 -0.014061 0.0051114 0.11715 0.07159 0.071575 0.17105 0.022644 0.066136 0.19985 0.17471 0.00011418 0.0039359 0.0015511 -0.00098468 1.1051
3.9766 -0.0058911 -0.0035395 0.00027116 -0.0022345 0 -0.032348 -0.030233 -0.041907 -0.073734 -0.054493 -0.11681 0.10583 -0.060279 0.035909 0.044537 0.0052008 0.091867 0.094345 0.078852 0.15302 0.035803 0.088026 0.18778 0.17654 0.00084155 0.0036314 0.0025947 -0.00050729 0.91212
3.9805 -0.0089346 -0.0056713 -0.0023329 0.0018754 0 -0.039452 -0.02174 -0.0253 -0.040392 -0.049206 -0.072807 0.11665 -0.072049 0.040773 -0.0084734 -0.0026715 0.063447 0.040913 0.050955 0.092213 0.08997 0.064527 0.15009 0.15238 0.0013688 0.0035383 0.0031309 -0.00021774 0.63556
3.9844 -0.013369 -0.0096632 -0.0090874 0.0057769 0 -0.028559 -0.012985 -0.0095106 -0.0077053 -0.030142 -0.030982 0.15273 -0.080972 0.0052412 -0.038275 -0.0094376 0.035073 0.00048582 0.020293 0.043999 0.098988 0.017365 0.085557 0.10565 0.0013213 0.0033532 0.002637 1.8666e-05 0.31947
3.9883 -0.016707 -0.013148 -0.018701 0.0038604 0 -0.009114 -0.0056156 0.0015363 0.016866 -0.0031514 0.012963 0.19736 -0.083854 -0.047255 -0.01567 -0.018823 0.0049007 -0.0019879 -0.0073279 0.023372 0.061324 -0.031464 0.0072676 0.058929 0.00081381 0.0027978 0.001462 0.0004268 0.0073509
3.9922 -0.016966 -0.013938 -0.02687 -0.0082708 0 0.0042595 0.00022694 0.0065641 0.033036 0.021877 0.062768 0.22783 -0.079199 -0.04996 0.0031034 -0.048765 -0.02917 0.010319 -0.048409 0.014701 0.055668 -0.047877 -0.063357 0.065264 0.00031284 0.0019076 0.00053088 0.00099784 -0.2689
3.9961 -0.014165 -0.011777 -0.029195 -0.026948 0 0.0038509 0.0053424 0.0086508 0.04543 0.037252 0.11235 0.23167 -0.13174 -0.041065 -0.0070904 -0.075994 -0.064178 -0.025505 -0.066911 -0.038973 0.016135 -0.061774 -0.10988 -0.0073304 0.00016056 0.0010087 0.00049642 0.0013929 -0.49013
4 -0.010271 -0.0086 -0.024698 -0.04064 0 -0.0060984 0.010361 0.013245 0.057751 0.041329 0.14645 0.21458 -0.12396 -0.076099 -0.036606 -0.080807 -0.091388 -0.085725 -0.091179 -0.077645 -0.024255 -0.09335 -0.13038 -0.037266 0.00026129 0.00042604 0.0011718 0.0012049 -0.6433
4.0039 -0.007621 -0.0069762 -0.016605 -0.038267 0 -0.014952 0.014886 0.023308 0.068541 0.037531 0.15141 0.19404 -0.10267 -0.097149 -0.064236 -0.077362 -0.10136 -0.083333 -0.11073 -0.10713 -0.046751 -0.1253 -0.1351 -0.057621 0.00024233 0.00020283 0.0017852 0.00035497 -0.71472
4.0078 -0.0071398 -0.0080305 -0.009592 -0.018722 0 -0.01571 0.017382 0.035623 0.071891 0.030218 0.12655 0.18512 -0.11137 -0.058632 -0.069472 -0.080801 -0.090764 0.020525 -0.11813 -0.1331 -0.041007 -0.14206 -0.13431 -0.091403 -0.00010417 9.2869e-05 0.0017704 -0.00075317 -0.69008
4.0117 -0.0078702 -0.010613 -0.0060756 0.0070173 0 -0.010122 0.015862 0.041976 0.062142 0.021336 0.085571 0.19074 -0.11456 -0.017783 -0.031633 -0.10109 -0.065054 -0.027494 -0.13736 -0.13044 -0.032347 -0.14891 -0.12769 -0.036239 -0.00057546 -0.00016934 0.0012889 -0.0014934 -0.56208
4.0156 -0.0081128 -0.012391 -0.0049566 0.023497 0 -0.0050717 0.0091279 0.034947 0.038552 0.010466 0.04621 0.20356 -0.12307 -0.009289 -0.059836 -0.10435 -0.034666 -0.015532 -0.10846 -0.11131 -0.03018 -0.13184 -0.10505 -0.044657 -0.00075769 -0.00057565 0.00098561 -0.0014847 -0.33992
4.0195 -0.0070208 -0.011818 -0.0036821 0.021924 0 -0.0049542 -0.0020388 0.013867 0.0063999 -0.0025908 0.016932 0.21501 -0.1223 -0.031712 -0.10123 -0.093077 -0.0077166 -0.026835 -0.089527 -0.086904 -0.02934 -0.10981 -0.058117 -0.022192 -0.00044383 -0.00080891 0.0012661 -0.00086477 -0.053115
4.0234 -0.0051632 -0.0092229 -0.0012396 0.0057783 0 -0.0078702 -0.014536 -0.013956 -0.025877 -0.015798 -0.0078772 0.22208 -0.1186 -0.050499 -0.13386 -0.074703 0.014671 -0.031382 -0.073916 -0.053571 -0.016075 -0.083073 0.0080127 0.020538 0.00016905 -0.00051118 0.0018516 -0.00014056 0.25385
4.0273 -0.0036485 -0.0061716 0.0009745 -0.013088 0 -0.0087645 -0.024036 -0.037759 -0.051054 -0.025694 -0.040233 0.22633 -0.13149 -0.0020924 -0.14446 -0.06214 0.036743 0.069394 -0.019169 0.00080063 0.032015 -0.042522 0.074835 0.014101 0.00068324 0.00037998 0.0020527 0.00023857 0.53358
4.0313 -0.0028169 -0.0038713 0.0010208 -0.023706 0 -0.0054274 -0.027243 -0.049948 -0.065977 -0.030256 -0.085267 0.22861 -0.067489 -0.013622 -0.066229 -0.025457 0.061922 0.064997 0.018259 0.061867 0.089936 0.017133 0.12287 0.093984 0.00085693 0.0015319 0.0014661 0.00020737 0.74784
4.0352 -0.001881 -0.0022016 -0.0012603 -0.022713 0 -0.00084412 -0.023965 -0.049768 -0.071547 -0.030868 -0.13379 0.22637 -0.033938 0.00074369 -0.060028 -0.014873 0.087623 0.041345 0.039578 0.125 0.10012 0.034894 0.14534 0.12795 0.00073594 0.002449 0.00038955 5.1909e-05 0.87385
4.0391 0.00013543 -0.00019289 -0.0040347 -0.014053 0 0.0002818 -0.017406 -0.041852 -0.070567 -0.031176 -0.16683 0.21619 -0.036457 -0.0015818 -0.075347 -0.019566 0.10559 0.034881 0.047343 0.14945 0.089575 0.041455 0.15038 0.12364 0.00046981 0.0028331 -0.00043625 9.3546e-05 0.90325
4.043 0.0031818 0.002698 -0.0054464 -0.0037689 0 -0.0031709 -0.012036 -0.031781 -0.065212 -0.033559 -0.16808 0.19806 -0.06612 -0.031867 -0.077876 -0.026892 0.10736 0.059154 0.048691 0.12779 0.081329 0.051883 0.14965 0.1041 8.3432e-05 0.0027581 -0.0004735 0.00040001 0.83671
4.0469 0.0060321 0.0059124 -0.0053739 0.004505 0 -0.0072503 -0.0103 -0.022569 -0.055637 -0.036282 -0.13449 0.17622 -0.072956 0.0028133 -0.084467 -0.016969 0.090322 0.065543 0.068102 0.15533 0.089959 0.029444 0.14442 0.14257 -0.00049804 0.0025198 0.00020879 0.00076517 0.679
4.0508 0.0074655 0.0084104 -0.0048459 0.010017 0 -0.0066437 -0.010565 -0.014222 -0.040316 -0.034043 -0.077434 0.1562 -0.070619 -0.0023501 -0.039866 -0.038384 0.059359 0.016832 0.051797 0.15103 0.11197 0.011614 0.12318 0.11886 -0.0012026 0.0023221 0.0011054 0.00092582 0.43803
4.0547 0.0076287 0.009889 -0.0037527 0.012794 0 0.0003842 -0.0081033 -0.0054232 -0.017766 -0.021777 -0.015089 0.14158 -0.077944 -0.042585 -0.061201 -0.053073 0.023283 -0.03653 0.011555 0.11185 0.080899 -0.016162 0.073889 0.074196 -0.0016736 0.0021024 0.0017677 0.00078115 0.12815
4.0586 0.0081271 0.011236 0.00030946 0.012577 0 0.010743 0.0012912 0.0049489 0.011363 0.0011413 0.037542 0.13406 -0.087842 -0.076591 -0.10196 -0.069224 -0.010784 -0.062434 -0.02994 0.043719 0.025801 -0.057449 -0.00069396 0.037954 -0.001484 0.0016519 0.0021055 0.00042431 -0.22536
4.0625 0.010558 0.013603 0.010123 0.010123 0 0.019736 0.017653 0.017487 0.043215 0.029539 0.07439 0.13516 -0.085217 -0.05034 -0.065498 -0.10756 -0.040551 -0.032953 -0.043958 -0.040417 0.0071472 -0.11139 -0.079782 0.038358 -0.00054703 0.00089623 0.0022654 6.8825e-06 -0.58463
4.0664 0.014748 0.016907 0.025222 0.0085741 0 0.024962 0.035973 0.03229 0.071632 0.054895 0.097867 0.14594 -0.089126 -0.12492 -0.11392 -0.1035 -0.067261 -0.064421 -0.059954 -0.057629 -0.019565 -0.12638 -0.13821 -0.016837 0.00069733 4.1861e-05 0.0023251 -0.00039125 -0.90339
4.0703 0.018371 0.019283 0.040201 0.01196 0 0.026919 0.048956 0.048296 0.090803 0.069785 0.1145 0.16382 -0.10544 -0.13399 -0.14191 -0.11762 -0.091833 -0.102 -0.070158 -0.075265 -0.050763 -0.11755 -0.16524 -0.025475 0.0015669 -0.00057182 0.0021898 -0.00075955 -1.1367
4.0742 0.018479 0.018221 0.047317 0.021157 0 0.02638 0.051504 0.062348 0.098057 0.071314 0.12994 0.18062 -0.12649 -0.1357 -0.17795 -0.12192 -0.11203 -0.11613 -0.097071 -0.12174 -0.04643 -0.12348 -0.1712 -0.054975 0.0016692 -0.00078332 0.0017839 -0.0010608 -1.2524
4.0781 0.013755 0.012604 0.041827 0.031193 0 0.022278 0.043706 0.069552 0.094766 0.061664 0.14542 0.18625 -0.14188 -0.15073 -0.19788 -0.11153 -0.12293 -0.097752 -0.13733 -0.18159 -0.01363 -0.15898 -0.17534 -0.11537 0.00119 -0.00077678 0.0012625 -0.0011802 -1.2387
4.082 0.0056612 0.0039528 0.025731 0.033519 0 0.013063 0.030304 0.065668 0.084583 0.046052 0.15611 0.17678 -0.12942 -0.14343 -0.064111 -0.12059 -0.12 -0.067649 -0.13861 -0.1497 -0.048769 -0.20599 -0.18573 -0.11859 0.00066487 -0.00092149 0.00095067 -0.00099566 -1.1043
4.0859 -0.0024525 -0.0042461 0.0066457 0.022478 0 0.00015726 0.017248 0.050086 0.070337 0.029799 0.15242 0.15945 -0.12737 -0.1151 -0.13078 -0.11974 -0.10201 -0.063991 -0.1207 -0.16539 -0.035332 -0.17836 -0.18984 -0.09376 0.00046333 -0.001407 0.0010452 -0.00050478 -0.87126
4.0898 -0.0074856 -0.0086778 -0.0073406 0.00077472 0 -0.010812 0.0080471 0.026821 0.052131 0.016147 0.12439 0.14836 -0.11803 -0.1198 -0.13402 -0.12116 -0.071744 -0.07945 -0.11594 -0.12323 -0.03815 -0.16029 -0.16517 -0.084846 0.00048715 -0.0020062 0.0014071 0.00012273 -0.56608
4.0938 -0.0083074 -0.0082074 -0.012704 -0.021136 0 -0.013503 0.0024132 0.002347 0.028258 0.0054928 0.06814 0.15302 -0.1079 -0.12103 -0.1203 -0.11503 -0.034194 -0.077022 -0.10007 -0.0522 -0.02817 -0.13073 -0.10041 -0.067329 0.00035948 -0.0022038 0.0016882 0.00062586 -0.2145
4.0977 -0.0059246 -0.0043217 -0.011641 -0.031921 0 -0.0065175 -0.0022654 -0.018138 -0.0018507 -0.0041028 -0.0092777 0.16956 -0.10506 -0.075581 -0.17332 -0.088901 0.0059048 -0.021074 -0.046414 -0.0013447 0.029414 -0.061691 -0.00821 -0.0096901 -0.00011305 -0.0016072 0.0016693 0.00080078 0.15743
4.1016 -0.0023414 0.00013816 -0.0091179 -0.027223 0 0.004255 -0.0082448 -0.033006 -0.035247 -0.015456 -0.090506 0.18338 -0.08277 -0.062081 -0.19505 -0.041717 0.045245 0.028578 -0.022372 0.029539 0.041656 -0.05498 0.082302 0.061209 -0.00068562 -0.0002971 0.00145 0.00060203 0.51873
4.1055 0.00073518 0.0028456 -0.0088145 -0.012256 0 0.0095804 -0.015717 -0.043432 -0.06584 -0.030284 -0.15491 0.18177 -0.06107 -0.021051 -0.12499 -0.026847 0.081245 0.063486 0.005714 0.076051 0.055278 -0.015457 0.1463 0.091556 -0.00088475 0.0011861 0.0012912 0.00014023 0.83131
4.1094 0.0024285 0.0030988 -0.011219 0.0026777 0 0.0042519 -0.023067 -0.050736 -0.087328 -0.047441 -0.18816 0.16553 -0.032025 -0.011386 -0.083596 -0.028581 0.11056 0.093768 0.032904 0.13095 0.083397 0.03023 0.17892 0.13003 -0.00047196 0.0022162 0.0012947 -0.00039106 1.0549
4.1133 0.0024754 0.0016188 -0.014583 0.0097251 0 -0.0084898 -0.028371 -0.054587 -0.096347 -0.062474 -0.18824 0.149 -0.013343 -0.029333 -0.077582 -0.031288 0.12861 0.11261 0.0594 0.18082 0.12181 0.064345 0.19252 0.17342 0.00029146 0.0025103 0.0012808 -0.00079785 1.1581
4.1172 0.00089303 -0.00047188 -0.016975 0.0079223 0 -0.019517 -0.030657 -0.053559 -0.093421 -0.069286 -0.16403 0.14839 -0.058185 -0.0062389 -0.0032442 -0.01084 0.13093 0.092466 0.090678 0.19865 0.14661 0.068356 0.19979 0.16473 0.00082772 0.0022729 0.0010071 -0.00095006 1.1294
4.1211 -0.002026 -0.0025455 -0.017406 0.0016164 0 -0.021253 -0.030035 -0.047068 -0.081358 -0.063421 -0.12809 0.16861 -0.026599 -0.0081856 -0.046682 0.0082813 0.11586 0.10156 0.10894 0.2168 0.12185 0.085279 0.19931 0.16321 0.00069868 0.0019621 0.00048324 -0.00082988 0.98158
4.125 -0.005562 -0.0046514 -0.015679 -0.0046946 0 -0.013644 -0.027002 -0.036388 -0.062846 -0.045087 -0.088972 0.19965 -0.037133 -0.0261 -0.081358 -0.0044456 0.086223 0.085152 0.071662 0.1847 0.086476 0.071519 0.17729 0.15193 -6.7276e-05 0.0018997 2.354e-05 -0.000551 0.74585
4.1289 -0.0087047 -0.0070862 -0.012004 -0.010006 0 -0.0037596 -0.021864 -0.023708 -0.039433 -0.019733 -0.04836 0.2247 -0.071778 -0.048032 -0.097943 -0.032501 0.04877 0.049121 0.02935 0.13178 0.057181 0.038727 0.12318 0.13854 -0.0010257 0.0020476 -4.38e-05 -0.0003113 0.46061
4.1328 -0.010675 -0.0098764 -0.0071934 -0.01596 0 0.0002439 -0.014832 -0.010381 -0.012401 0.0045694 -0.0040858 0.23199 -0.10099 -0.062988 -0.095688 -0.057888 0.011043 0.0036424 0.023565 0.086485 0.043049 0.0027585 0.043696 0.12095 -0.0016494 0.0021025 0.00028736 -0.00027226 0.1603
4.1367 -0.011402 -0.0126 -0.0029149 -0.023103 0 -0.0044817 -0.006532 0.0036236 0.015783 0.021412 0.044384 0.22079 -0.083656 -0.06508 -0.065752 -0.075023 -0.022067 -0.04626 0.0043743 0.03402 0.019155 -0.021147 -0.03826 0.018106 -0.0016544 0.0017827 0.00068059 -0.00043573 -0.12914
4.1406 -0.011445 -0.0146 -0.0010485 -0.028468 0 -0.01377 0.001771 0.01843 0.041197 0.02915 0.092462 0.19863 -0.08419 -0.088357 -0.13881 -0.073403 -0.049603 -0.03018 -0.022593 -0.0070126 -0.025044 -0.086934 -0.099128 -0.014548 -0.0011098 0.0010468 0.00078497 -0.00062797 -0.38765
4.1445 -0.011388 -0.015346 -0.0022248 -0.027234 0 -0.020134 0.0085814 0.032564 0.059793 0.030744 0.13127 0.17464 -0.092137 -0.10747 -0.18359 -0.079771 -0.072627 -0.024989 -0.056873 -0.064097 -0.030511 -0.13589 -0.13057 -0.03455 -0.0003365 8.7362e-05 0.00057592 -0.0006311 -0.59557
4.1484 -0.011252 -0.014672 -0.0049423 -0.017119 0 -0.018371 0.012896 0.042794 0.069151 0.030679 0.15173 0.15502 -0.10233 -0.12715 -0.16234 -0.090705 -0.090708 -0.056856 -0.086017 -0.12704 -0.016745 -0.15776 -0.14171 -0.054269 0.00027784 -0.00084265 0.00035791 -0.00036777 -0.73093
4.1523 -0.01051 -0.012785 -0.0065293 -0.0014568 0 -0.0088195 0.014583 0.04587 0.069154 0.031403 0.1489 0.1425 -0.11046 -0.17018 -0.076972 -0.08499 -0.099988 -0.13245 -0.086745 -0.16122 -0.053798 -0.16594 -0.14647 -0.066183 0.00045166 -0.0015844 0.00043372 2.2508e-05 -0.77257
4.1563 -0.008705 -0.010123 -0.0054598 0.012111 0 0.0034086 0.014082 0.040627 0.06117 0.031871 0.1241 0.1369 -0.12018 -0.13554 -0.14573 -0.077209 -0.094941 -0.10721 -0.1063 -0.12975 -0.0084627 -0.16862 -0.14852 -0.032928 0.00013226 -0.0020853 0.00079237 0.00029327 -0.70766
4.1602 -0.0060516 -0.0071654 -0.0029144 0.016638 0 0.01189 0.011738 0.028578 0.04673 0.028961 0.083943 0.13486 -0.1167 -0.15046 -0.096541 -0.07478 -0.072827 -0.053904 -0.10088 -0.10043 0.0044421 -0.13394 -0.13772 -0.025887 -0.00046599 -0.0023085 0.001139 0.00029492 -0.53896
4.1641 -0.0034551 -0.0043251 -0.0018788 0.010703 0 0.012481 0.0074117 0.012695 0.026936 0.02028 0.037219 0.12989 -0.10916 -0.14475 -0.060145 -0.07202 -0.03722 -0.021545 -0.079727 -0.06617 -0.001321 -0.099367 -0.10105 -0.020018 -0.00096215 -0.0021751 0.0012202 8.8783e-05 -0.28717
4.168 -0.0018929 -0.0019249 -0.0043396 -0.00072629 0 0.0052396 0.00076629 -0.004222 0.0029848 0.0060797 -0.0086203 0.11543 -0.10309 -0.091892 -0.10709 -0.061632 0.0026904 -0.025375 -0.053125 -0.022795 -0.0047031 -0.088639 -0.037537 0.0020851 -0.001038 -0.001617 0.0010897 -0.0001296 0.012951
4.1719 -0.0017273 -0.00023164 -0.0091148 -0.010024 0 -0.0058167 -0.0079914 -0.02014 -0.022941 -0.010916 -0.049582 0.089733 -0.091835 -0.11543 -0.10911 -0.026737 0.037018 0.023395 -0.033999 0.021201 0.040509 -0.086345 0.036905 0.033827 -0.00065758 -0.00068354 0.0010319 -0.00021755 0.32046
4.1758 -0.0025394 0.00052645 -0.01248 -0.012307 0 -0.014852 -0.017561 -0.033343 -0.047433 -0.027153 -0.084773 0.058298 -0.050202 -0.10552 -0.092403 -0.015957 0.0607 0.04229 -0.010005 0.068444 0.063093 -0.046959 0.099192 0.074848 -9.0252e-05 0.00042287 0.0012377 -0.00020128 0.5961
4.1797 -0.0035688 0.00021327 -0.01123 -0.0084517 0 -0.017376 -0.025754 -0.042147 -0.066605 -0.039804 -0.11392 0.030152 -0.048117 -0.067154 -0.081521 -0.0035544 0.075228 0.061819 0.02874 0.1082 0.084099 0.011083 0.13495 0.11667 0.00030775 0.0014418 0.0015893 -0.0002179 0.80753
4.1836 -0.0043038 -0.0011057 -0.0054959 -0.0037056 0 -0.012939 -0.030441 -0.045568 -0.077347 -0.047261 -0.13468 0.01048 -0.058278 -0.039993 -0.072801 0.010874 0.085232 0.077731 0.068162 0.15048 0.11206 0.058332 0.14665 0.15241 0.00037499 0.0022052 0.0017825 -0.00035592 0.93176
4.1875 -0.00471 -0.0030844 0.0012093 -0.00328 0 -0.0055431 -0.030655 -0.044259 -0.078305 -0.048837 -0.14204 -0.0036546 -0.02116 -0.07818 -0.056194 0.020381 0.092913 0.075143 0.084911 0.2113 0.15235 0.058431 0.1475 0.17459 0.00023278 0.0027099 0.0016512 -0.00055948 0.95661
4.1914 -0.0049899 -0.0051478 0.0048017 -0.0083923 0 -0.0010289 -0.027059 -0.040276 -0.070134 -0.044542 -0.13098 -0.020047 -0.013287 -0.090791 -0.1704 0.027312 0.095192 0.050743 0.08633 0.20427 0.17329 0.049188 0.14708 0.16978 0.0001039 0.0030496 0.0013368 -0.00068335 0.88216
4.1953 -0.0052142 -0.0066967 0.003837 -0.015583 0 -0.002869 -0.021401 -0.035345 -0.055028 -0.035287 -0.10063 -0.043552 -0.025932 -0.062436 -0.11654 0.030309 0.086136 0.016047 0.091098 0.16007 0.15948 0.032861 0.14207 0.16269 5.9458e-05 0.0032764 0.0011287 -0.00062787 0.72121
4.1992 -0.0052101 -0.0073676 0.00043096 -0.019476 0 -0.0094647 -0.015312 -0.029122 -0.035821 -0.022992 -0.056652 -0.07156 -0.026862 -0.034688 -0.07814 0.034797 0.062595 -0.010893 0.07304 0.11813 0.14414 0.025232 0.12021 0.13525 -3.2376e-05 0.0033262 0.0011569 -0.00041263 0.49684
4.2031 -0.0047684 -0.0071864 -0.0017165 -0.016675 0 -0.015279 -0.0093166 -0.019398 -0.015015 -0.0099642 -0.009483 -0.097368 -0.010439 -0.040587 -0.11968 0.036775 0.028133 -0.026756 0.03397 0.097681 0.13923 0.019334 0.073682 0.086021 -0.00030095 0.0030766 0.0012797 -0.00013125 0.23674
4.207 -0.0039006 -0.0065039 -0.00035798 -0.0079438 0 -0.015132 -0.0028381 -0.0045475 0.0058131 0.0022204 0.031008 -0.11771 -0.018067 -0.11907 -0.11838 0.011231 -0.00824 -0.054023 0.029512 0.0919 0.1231 -0.040187 0.0094271 0.043145 -0.00064775 0.0024743 0.0012822 0.00013735 -0.032754
4.2109 -0.0028685 -0.0057465 0.003682 0.0025753 0 -0.0082119 0.0047777 0.013852 0.025846 0.013326 0.060525 -0.13612 -0.030498 -0.099962 -0.034172 -0.0268 -0.037608 -0.053802 -0.0070433 0.060054 0.066705 -0.034755 -0.053146 0.039699 -0.00077968 0.0016089 0.0011533 0.00035337 -0.28932
4.2148 -0.001978 -0.0051443 0.0073409 0.010173 0 0.0015193 0.013052 0.030844 0.044144 0.023761 0.081198 -0.15806 -0.026121 -0.11379 -0.012182 -0.054516 -0.056392 -0.059557 -0.045956 0.015304 0.034637 -0.063713 -0.095675 0.017835 -0.00050482 0.00066248 0.0011163 0.00046701 -0.51251
4.2188 -0.0013684 -0.0046176 0.0076239 0.01226 0 0.0087608 0.020077 0.040955 0.058763 0.033079 0.097578 -0.18313 -0.03928 -0.15161 -0.063718 -0.07074 -0.067082 -0.099032 -0.080779 -0.017864 0.029836 -0.11362 -0.11377 -0.0093851 1.3592e-05 -0.00020615 0.0013607 0.00039093 -0.68027
4.2227 -0.00099066 -0.0038926 0.0035451 0.009318 0 0.011014 0.023552 0.041871 0.066834 0.039199 0.11102 -0.20333 -0.1024 -0.17904 -0.16065 -0.078205 -0.074173 -0.18551 -0.1084 -0.015422 0.041328 -0.15092 -0.11798 -0.021777 0.00034463 -0.00092907 0.0017667 6.9034e-05 -0.76943
4.2266 -0.0007467 -0.0027564 -0.0034454 0.0039919 0 0.0098262 0.022441 0.035795 0.065949 0.039435 0.11716 -0.2108 -0.070846 -0.14391 -0.06321 -0.077627 -0.079046 -0.13622 -0.12341 -0.0009574 0.019068 -0.14223 -0.12198 -0.077449 0.00017686 -0.0014875 0.0019443 -0.00041392 -0.76292
4.2305 -0.00059447 -0.0012518 -0.010441 -0.00068493 0 0.0083587 0.017856 0.02734 0.055955 0.032709 0.1087 -0.20783 -0.057386 -0.15119 -0.02289 -0.080377 -0.078245 -0.1273 -0.12249 -0.015766 0.045039 -0.13886 -0.12854 -0.057287 -0.00036905 -0.0018208 0.0015872 -0.00082199 -0.6595
4.2344 -0.00049852 0.00034054 -0.014616 -0.0027697 0 0.0079101 0.012295 0.019833 0.039584 0.020967 0.081429 -0.20847 -0.05343 -0.16427 -0.015677 -0.074343 -0.066525 -0.1096 -0.096687 -0.019168 0.063189 -0.13245 -0.12627 -0.059707 -0.00083313 -0.0018015 0.00079326 -0.00091994 -0.47845
4.2383 -0.00030362 0.001719 -0.014501 -0.0020528 0 0.0068304 0.0077402 0.013204 0.021051 0.0082631 0.038786 -0.22806 -0.050639 -0.17135 -0.019802 -0.054356 -0.041954 -0.08502 -0.058275 -0.0050361 0.057957 -0.11639 -0.10034 -0.068368 -0.00084572 -0.0013281 2.0973e-05 -0.00067279 -0.25368
4.2422 0.0002865 0.002791 -0.010524 0.00014031 0 0.0027575 0.0041906 0.0050656 0.0035143 -0.0019402 -0.0088087 -0.26956 -0.036281 -0.18014 -0.0037458 -0.01961 -0.0087266 -0.11034 -0.048775 -0.00013111 0.047617 -0.082111 -0.047864 0.063083 -0.00047244 -0.00046151 -0.00029338 -0.00029419 -0.020516
4.2461 0.0015441 0.0037038 -0.0046048 0.0018086 0 -0.0041651 -2.3234e-05 -0.0062894 -0.01249 -0.0089627 -0.049402 -0.31954 -0.03822 -0.1491 0.015514 -0.05447 0.024654 -0.094959 -0.028721 0.045766 0.071526 -0.055464 0.016308 0.052589 -0.00012487 0.00053348 -8.7535e-05 -6.6697e-05 0.19575
4.25 0.0034806 0.0046343 0.0010604 0.0015401 0 -0.01036 -0.0063216 -0.019723 -0.02819 -0.014589 -0.075835 -0.35855 -0.039275 -0.15529 0.039868 -0.03723 0.050322 -0.066967 0.0049216 0.075965 0.10038 -0.016972 0.069213 0.078869 -0.000127 0.0013104 0.00033695 -8.3135e-05 0.38135
4.2539 0.0057417 0.0055364 0.0053931 -0.00037868 0 -0.011251 -0.014007 -0.031617 -0.043953 -0.020547 -0.088463 -0.37726 -0.028028 -0.15216 0.063562 -0.011304 0.065235 -0.035192 0.032581 0.10793 0.12869 0.016891 0.096789 0.12612 -0.00038408 0.0016543 0.00064598 -0.00015742 0.52611
4.2578 0.0077449 0.0061246 0.0090008 -0.0018567 0 -0.0050116 -0.020184 -0.038125 -0.05731 -0.026209 -0.092626 -0.38382 0.002454 -0.10507 0.078658 -0.016288 0.071522 -0.008507 0.040514 0.15454 0.15427 0.030725 0.10315 0.16057 -0.00049804 0.0016216 0.00076671 -6.4717e-06 0.615
4.2617 0.0089792 0.0061718 0.01332 -0.00038107 0 0.0056036 -0.021713 -0.037314 -0.063662 -0.028791 -0.093117 -0.39577 0.038237 -0.11601 0.063014 0.016754 0.073091 -0.0082746 0.061409 0.16041 0.18409 0.029366 0.10374 0.12661 -0.00020875 0.001488 0.00085306 0.00045755 0.62886
4.2656 0.0092716 0.0058586 0.018866 0.0047822 0 0.014881 -0.017596 -0.02974 -0.059366 -0.02591 -0.089954 -0.42398 0.024196 -0.10638 0.070637 0.035489 0.071464 -0.011709 0.067103 0.16307 0.1226 0.060539 0.10864 0.14257 0.00030316 0.001534 0.0010016 0.0010041 0.55503
4.2695 0.0088565 0.0057736 0.024089 0.011315 0 0.017924 -0.0097588 -0.017628 -0.044631 -0.017991 -0.078566 -0.46309 0.021315 -0.11731 0.089536 0.030151 0.064233 -0.026495 0.058489 0.15882 0.089423 0.060564 0.11164 0.13529 0.00057545 0.0018255 0.0010665 0.0012579 0.39915
4.2734 0.0082119 0.0064298 0.026087 0.014986 0 0.013774 -0.0015074 -0.0037159 -0.023673 -0.0080445 -0.054076 -0.49665 0.032417 -0.13494 0.10468 0.0081471 0.047323 -0.046382 0.035571 0.14607 0.11176 0.030332 0.095585 0.10474 0.00032639 0.0021537 0.00080449 0.001017 0.18685
4.2773 0.0077676 0.0076688 0.022822 0.012836 0 0.0058198 0.0049946 0.0094951 -0.0018957 0.0010959 -0.016299 -0.51176 0.027727 -0.10849 0.093697 -0.0097981 0.019199 -0.054571 -0.0015475 0.12416 0.17238 0.0090969 0.049489 0.093438 -0.00025963 0.0021789 0.00019849 0.00042537 -0.047602
4.2813 0.0076608 0.0085751 0.015035 0.0059846 0 -0.00049093 0.010067 0.020183 0.017529 0.0093534 0.028466 -0.50977 0.047311 -0.10787 0.078492 0.006246 -0.016366 -0.030201 -0.037543 0.082257 0.13931 -0.015644 -0.018558 0.11653 -0.00071977 0.0016781 -0.00041089 -0.00014764 -0.27724
4.2852 0.0076938 0.0081741 0.0060503 -0.00055546 0 -0.0010001 0.015573 0.027616 0.034788 0.01906 0.070277 -0.50429 0.035258 -0.16029 0.082022 0.003903 -0.051293 -0.052847 -0.054015 0.06479 0.12068 -0.063948 -0.084945 0.062011 -0.00077578 0.00072489 -0.00057794 -0.00039735 -0.48999
4.2891 0.0075367 0.0064415 -0.00053536 -0.0014265 0 0.0047455 0.022647 0.032355 0.051462 0.031734 0.10093 -0.50933 0.01726 -0.19677 0.092308 -0.018732 -0.077427 -0.099087 -0.069598 0.037179 0.11162 -0.11085 -0.12796 0.029132 -0.00058707 -0.00032506 -0.00016896 -0.00027982 -0.68203
4.293 0.0070546 0.004693 -0.0033624 0.0048256 0 0.013278 0.030167 0.03575 0.067398 0.045048 0.11779 -0.52867 0.0087378 -0.18324 0.089578 -0.052734 -0.090928 -0.14408 -0.09332 -0.014102 0.097815 -0.13308 -0.1434 0.062091 -0.00053376 -0.0010382 0.00047819 3.1876e-05 -0.8435
4.2969 0.0065234 0.0047963 -0.0038324 0.014416 0 0.019306 0.035315 0.038759 0.079333 0.053224 0.12317 -0.55485 -0.012819 -0.20017 0.017064 -0.052573 -0.093551 -0.15728 -0.1002 -0.027029 0.033847 -0.10276 -0.14436 0.011652 -0.0007706 -0.0011723 0.00084318 0.00033976 -0.95014
4.3008 0.0065428 0.0076745 -0.0042262 0.021236 0 0.019025 0.035656 0.040929 0.082551 0.051103 0.12014 -0.57676 -0.025387 -0.16203 0.016918 -0.03081 -0.089858 -0.16473 -0.14267 -0.054403 0.050798 -0.12613 -0.14589 -0.0069622 -0.0010386 -0.00083579 0.00070653 0.00055597 -0.97011
4.3047 0.0076678 0.012351 -0.0051804 0.021639 0 0.012706 0.030942 0.040513 0.074176 0.038553 0.10858 -0.58808 -0.034327 -0.18509 0.030345 -0.037121 -0.082682 -0.13327 -0.14557 -0.058747 0.082407 -0.13937 -0.14936 -0.011996 -0.0009477 -0.000419 0.00036476 0.00068027 -0.8823
4.3086 0.010018 0.016502 -0.0048499 0.016987 0 0.0047329 0.02318 0.035756 0.055394 0.021268 0.085233 -0.58967 -0.036379 -0.22829 0.027011 -0.047676 -0.070635 -0.098752 -0.12451 -0.040001 0.10645 -0.13561 -0.14129 0.0030193 -0.00043676 -0.00032229 0.00036101 0.00070496 -0.69305
4.3125 0.013168 0.018228 -0.0005217 0.011826 0 0.00074182 0.015131 0.026317 0.030896 0.0069934 0.047945 -0.58588 -0.026334 -0.19526 -0.018464 -0.012923 -0.049918 -0.12269 -0.1263 -0.010623 0.11072 -0.1248 -0.10751 0.051337 8.9209e-05 -0.00065006 0.00097784 0.00059135 -0.43866
4.3164 0.016411 0.017593 0.0087851 0.0096019 0 0.0036813 0.0086008 0.013649 0.006216 0.00019229 0.00047737 -0.57986 -0.060573 -0.18451 -0.04598 -0.023335 -0.019071 -0.056967 -0.092529 0.049649 0.11475 -0.086401 -0.0488 0.08768 0.00011877 -0.0010934 0.0019627 0.00034404 -0.17169
4.3203 0.019159 0.016525 0.021017 0.01004 0 0.011744 0.0038262 0.00020208 -0.014878 -0.00047953 -0.04681 -0.57231 -0.060276 -0.1799 -0.017943 -0.0096774 0.017379 -0.07294 -0.070233 0.10201 0.16201 -0.052831 0.016824 0.099267 -0.00045419 -0.0011203 0.0027296 6.865e-05 0.059887
4.3242 0.02116 0.017073 0.032136 0.010533 0 0.019895 9.5141e-05 -0.011615 -0.031138 -4.4129e-05 -0.081767 -0.56348 -0.034106 -0.17415 -0.011395 0.014273 0.049849 -0.080183 -0.040548 0.15439 0.18715 -0.0059468 0.067331 0.13496 -0.0011893 -0.00037368 0.0028339 -9.3115e-05 0.22766
4.3281 0.022372 0.019489 0.038553 0.0098305 0 0.023789 -0.0031999 -0.019817 -0.042679 -0.0025749 -0.097325 -0.55511 -0.0029993 -0.16158 -0.038444 0.043854 0.068985 -0.047285 -0.0015774 0.199 0.17174 0.042689 0.092646 0.19825 -0.0014919 0.0010051 0.0022874 -0.0001047 0.32463
4.332 0.022707 0.02189 0.038983 0.0099065 0 0.022763 -0.0059491 -0.022669 -0.049273 -0.0080903 -0.094948 -0.54975 -0.024681 -0.13579 0.011774 0.091032 0.071329 -0.041802 0.01576 0.1904 0.17886 0.013974 0.098658 0.20418 -0.0011674 0.0023975 0.0014694 -9.0287e-05 0.3561
4.3359 0.021967 0.021881 0.034563 0.013779 0 0.019402 -0.0073723 -0.018881 -0.049597 -0.013202 -0.08186 -0.54855 -0.051751 -0.15074 -0.00097178 0.069406 0.060808 -0.042676 0.018474 0.18342 0.19051 0.062931 0.096619 0.20926 -0.00059866 0.0031034 0.0007792 -0.00021298 0.32822
4.3398 0.020069 0.01874 0.027606 0.021355 0 0.016396 -0.0064253 -0.0085877 -0.04191 -0.01426 -0.064512 -0.54989 -0.039056 -0.17499 -0.025045 0.04622 0.044823 -0.067286 0.026327 0.19108 0.18283 0.068823 0.089514 0.20541 -0.00037712 0.002838 0.00037714 -0.00048008 0.24211
4.3438 0.017334 0.014184 0.020224 0.027839 0 0.014012 -0.0022781 0.0057032 -0.025502 -0.0098551 -0.043953 -0.55032 -0.015763 -0.19392 -0.039463 0.041885 0.028246 -0.088229 0.035257 0.19739 0.17722 0.035977 0.069313 0.19515 -0.00074539 0.0019407 0.00020944 -0.00068619 0.096609
4.3477 0.01447 0.011004 0.013676 0.027082 0 0.010777 0.0051784 0.019574 -0.0018701 -0.00082826 -0.016915 -0.54674 -0.022688 -0.19914 -0.031476 0.062598 0.01039 -0.078363 0.034863 0.18081 0.19609 -0.0056025 0.027587 0.18061 -0.0013803 0.0011096 0.00019691 -0.00058604 -0.10371
4.3516 0.012191 0.010741 0.0084088 0.017306 0 0.0065066 0.014884 0.028915 0.025182 0.011318 0.018748 -0.53789 -0.041981 -0.24897 -0.053677 0.0076537 -0.012565 -0.16208 -0.015849 0.12792 0.13556 0.0057987 -0.031753 0.12153 -0.0016992 0.00085396 0.00033642 -0.00014975 -0.34138
4.3555 0.010772 0.012514 0.0042996 0.0038085 0 0.0040497 0.024601 0.032434 0.050579 0.02534 0.059522 -0.52411 -0.057118 -0.271 -0.029643 -0.028312 -0.041999 -0.18199 -0.046163 0.094448 0.064404 -0.033484 -0.091109 0.10596 -0.0013779 0.0011052 0.00061845 0.0003567 -0.58505
4.3594 0.0099772 0.013981 0.00091816 -0.0044373 0 0.0072089 0.031716 0.032346 0.069678 0.039524 0.096786 -0.50624 -0.083601 -0.27516 -0.02269 -0.053757 -0.073207 -0.21499 -0.073306 0.048223 0.01945 -0.081155 -0.13138 0.095455 -0.00060021 0.0013138 0.00090808 0.00057095 -0.79605
4.3633 0.0094265 0.013523 -0.0021007 -0.0018144 0 0.016349 0.034621 0.032429 0.079788 0.050629 0.12185 -0.48483 -0.11265 -0.27201 -0.053961 -0.075046 -0.097055 -0.26684 -0.096984 -0.0015774 0.00039864 -0.10265 -0.1463 0.071012 0.00014503 0.00095218 0.00098568 0.00034429 -0.93962
4.3672 0.0090301 0.011582 -0.0045929 0.0093533 0 0.026241 0.033684 0.034926 0.080732 0.054535 0.1308 -0.45989 -0.10364 -0.27876 -0.11036 -0.09981 -0.10569 -0.26802 -0.097305 0.0051632 -0.03402 -0.052049 -0.14524 0.024138 0.00048022 -2.3803e-06 0.00074851 -0.00012879 -0.99466
4.3711 0.0090188 0.0099723 -0.005715 0.020734 0 0.029176 0.030837 0.038771 0.074167 0.048838 0.12509 -0.43128 -0.12081 -0.28289 -0.084641 -0.11967 -0.097571 -0.26613 -0.10484 -0.049415 -0.038435 -0.062368 -0.14179 -0.0062223 0.0003854 -0.0010231 0.00036143 -0.00048705 -0.9568
4.375 0.0095022 0.0098981 -0.0044799 0.024684 0 0.021358 0.027864 0.040463 0.062149 0.035246 0.10808 -0.39916 -0.1231 -0.26511 -0.046008 -0.11308 -0.077814 -0.24002 -0.10044 -0.084607 -0.02826 -0.066425 -0.1394 0.003604 0.00011822 -0.0014621 0.00016336 -0.00051673 -0.83413
4.3789 0.010007 0.01061 -0.00072199 0.019745 0 0.0068453 0.024763 0.03662 0.045987 0.019229 0.081556 -0.36453 -0.11931 -0.23813 -0.051336 -0.11055 -0.053888 -0.20333 -0.097876 -0.084241 -0.010955 -0.057671 -0.12796 0.0097041 -3.2499e-05 -0.0010759 0.0003816 -0.00030454 -0.64003
4.3828 0.009548 0.0099959 0.0043512 0.010371 0 -0.0050802 0.019685 0.026059 0.026224 0.0066153 0.045986 -0.32958 -0.11777 -0.21746 -0.12252 -0.13241 -0.03054 -0.1699 -0.10728 -0.048824 0.0053415 -0.036508 -0.094608 -0.019374 8.6626e-05 -0.0001918 0.00092138 -9.4588e-05 -0.38941
4.3867 0.0072962 0.0065482 0.0086673 0.0018951 0 -0.0073459 0.010722 0.010092 0.0036327 -0.00030082 0.0037121 -0.29712 -0.092042 -0.22022 -0.053953 -0.098096 -0.0080087 -0.13271 -0.095046 -0.047518 0.0032138 -0.011912 -0.038289 0.0090967 0.00048408 0.00061465 0.0014463 -8.7392e-06 -0.10116
4.3906 0.0033159 0.0008436 0.010546 -0.0039883 0 -0.00089164 -0.001936 -0.0084646 -0.019783 -0.0039067 -0.038792 -0.26881 -0.072591 -0.19417 -0.041402 -0.088495 0.015589 -0.18612 -0.040537 0.00011132 0.024595 0.023846 0.025927 0.038294 0.0010665 0.0010203 0.0016843 8.021e-05 0.19691
4.3945 -0.0013293 -0.004826 0.0096216 -0.0090089 0 0.0064147 -0.015416 -0.026258 -0.040856 -0.0087066 -0.07293 -0.24341 -0.070939 -0.1686 -0.04976 -0.071576 0.040446 -0.17524 0.0033104 0.048344 0.032206 0.065136 0.077072 0.051083 0.0016421 0.0011768 0.001667 0.00039489 0.46792
4.3984 -0.005266 -0.0083124 0.0066076 -0.014348 0 0.0067714 -0.025789 -0.03982 -0.056484 -0.017269 -0.093077 -0.21674 -0.067712 -0.14825 -0.065368 -0.050043 0.063352 -0.11095 0.022744 0.077272 0.033018 0.10129 0.10371 0.064551 0.001936 0.0014693 0.0016689 0.00097771 0.67449
4.4023 -0.0077512 -0.0092526 0.0022306 -0.017819 0 -0.0010445 -0.030604 -0.04612 -0.065022 -0.028078 -0.10005 -0.18425 -0.017363 -0.12484 -0.081645 -0.048636 0.079354 -0.10966 0.022893 0.075204 0.06352 0.11453 0.11071 0.12306 0.0017208 0.0020615 0.0019069 0.0015753 0.79236
4.4063 -0.0090738 -0.0090685 -0.0035119 -0.015751 0 -0.011446 -0.030235 -0.0439 -0.066647 -0.036857 -0.099312 -0.14457 -0.032231 -0.097364 -0.11134 -0.016149 0.08498 -0.042144 -0.0044343 0.082432 0.060902 0.11528 0.11191 0.11835 0.0010206 0.002671 0.0022972 0.0018076 0.81939
4.4102 -0.010103 -0.0094638 -0.010926 -0.0078822 0 -0.017831 -0.027017 -0.035093 -0.062461 -0.039902 -0.095289 -0.10128 -0.041076 -0.055799 -0.089568 -0.0030419 0.080208 -0.075905 0.042259 0.12118 0.073105 0.11207 0.11611 0.10984 0.00018617 0.0027963 0.0025092 0.0014707 0.77277
4.4141 -0.011428 -0.010885 -0.019444 0.00015788 0 -0.018503 -0.023156 -0.024611 -0.053331 -0.036479 -0.086969 -0.060814 -0.039541 -0.025141 -0.040557 -0.025572 0.067857 -0.095896 0.066105 0.1295 0.053317 0.10111 0.11934 0.1187 -0.000314 0.0021886 0.0022681 0.00070068 0.67596
4.418 -0.012868 -0.012318 -0.026999 0.00034054 0 -0.017073 -0.019314 -0.017707 -0.039644 -0.028568 -0.069247 -0.028168 -0.032534 -0.02308 0.0024411 -0.07544 0.051415 -0.043487 0.014378 0.07962 -0.011097 0.077828 0.10995 0.14544 -0.0002699 0.0011293 0.001618 -0.000137 0.54546
4.4219 -0.013749 -0.012454 -0.030843 -0.010638 0 -0.017453 -0.014935 -0.016381 -0.022198 -0.018772 -0.038973 -0.003763 -0.054055 -0.048529 -0.033318 -0.055349 0.033306 -0.074109 -0.0082519 0.062819 -0.0032719 0.031299 0.080846 0.11835 6.6983e-05 0.00025291 0.00090391 -0.00071345 0.38748
4.4258 -0.013639 -0.011048 -0.029348 -0.027109 0 -0.019019 -0.0096234 -0.017799 -0.0031761 -0.0086224 -0.00014268 0.015883 -0.030992 -0.031054 -0.066915 -0.051866 0.014686 -0.055516 -0.0049567 0.052151 -0.017502 -0.0072282 0.037467 0.044173 0.00019027 6.0503e-05 0.00049756 -0.000924 0.20607
4.4297 -0.012809 -0.0092095 -0.023308 -0.037658 0 -0.017225 -0.0040182 -0.016441 0.01406 0.0013347 0.03689 0.034447 -0.039809 -0.051186 -0.032964 -0.058434 -0.0036682 -0.067712 -0.011114 -0.0044608 -0.022522 -0.040203 -0.0055276 0.034387 -0.00018743 0.00054088 0.00052684 -0.00086842 0.014539
4.4336 -0.012026 -0.0084786 -0.015629 -0.033818 0 -0.0091876 0.00063432 -0.0086194 0.026472 0.01027 0.061935 0.05251 -0.054915 -0.083116 0.033847 -0.061204 -0.02054 -0.082383 -0.035953 -0.06981 -0.027148 -0.067331 -0.035255 0.049699 -0.00082925 0.0012089 0.00083613 -0.00069849 -0.16077
4.4375 -0.011911 -0.0095964 -0.0095875 -0.017062 0 0.0016234 0.0035607 0.0042727 0.032943 0.016355 0.071687 0.067563 -0.013963 -0.061773 0.057812 -0.042002 -0.034146 -0.032227 -0.080306 -0.070889 -0.054229 -0.087982 -0.049285 -0.0054751 -0.0011585 0.0015037 0.0011703 -0.00050169 -0.28843
4.4414 -0.012455 -0.01204 -0.0069806 0.0019768 0 0.0069521 0.0049135 0.016484 0.034489 0.017591 0.070763 0.077145 -0.036712 -0.043905 0.040433 -0.046311 -0.04256 -0.043557 -0.084293 -0.073034 -0.054223 -0.12184 -0.054782 -0.012454 -0.00080148 0.0012029 0.001375 -0.00030728 -0.34538
4.4453 -0.013128 -0.014579 -0.0074208 0.011507 0 0.00085471 0.0051323 0.021981 0.032842 0.013477 0.066229 0.08211 -0.035891 -0.047995 -0.029482 -0.05953 -0.044215 -0.062319 -0.09876 -0.082931 -0.042971 -0.12622 -0.059705 -0.025859 8.8764e-06 0.00053475 0.0014325 -0.00015443 -0.32564
4.4492 -0.013406 -0.016229 -0.0090307 0.0071628 0 -0.014112 0.0040286 0.018479 0.028643 0.0058812 0.060584 0.087111 -0.033034 -0.057409 -0.049227 -0.057377 -0.038346 -0.061508 -0.099487 -0.077389 -0.048393 -0.11775 -0.064428 -0.024169 0.00057193 -4.7095e-05 0.0013535 -0.00011203 -0.23847
4.4531 -0.013215 -0.016773 -0.0098383 -0.0057521 0 -0.02775 0.00074132 0.0082911 0.020916 -0.0018965 0.049555 0.097849 -0.039174 -0.050725 0.012337 -0.039203 -0.025403 -0.041359 -0.076645 -0.047671 -0.075877 -0.10593 -0.06112 -0.0091553 0.00031406 -0.00020047 0.001097 -0.00021916 -0.099725
4.457 -0.012906 -0.016578 -0.0089428 -0.017588 0 -0.029998 -0.005254 -0.0041392 0.0083197 -0.0072745 0.026691 0.11724 -0.049908 0.01779 0.058657 -0.053227 -0.0072696 -0.058881 -0.043222 -0.0085386 -0.087708 -0.089813 -0.041118 -0.032375 -0.00068303 0.00011624 0.00063308 -0.00042034 0.075004
4.4609 -0.012849 -0.016048 -0.0069225 -0.022148 0 -0.019128 -0.013114 -0.015444 -0.0089203 -0.010125 -0.0092666 0.14317 -0.010271 0.019637 0.08647 -0.038366 0.013083 -0.021238 -0.044471 -0.016016 -0.015064 -0.064425 -0.0036399 -0.015893 -0.001703 0.00068755 7.6332e-05 -0.00058123 0.27011
4.4648 -0.013034 -0.015253 -0.0054156 -0.020374 0 -0.0032778 -0.020732 -0.024547 -0.028126 -0.01274 -0.050795 0.1692 0.001117 0.028321 0.093954 -0.02789 0.032601 0.017486 -0.035352 0.0073401 0.025241 -0.058504 0.041701 0.010941 -0.0019617 0.0012164 -0.00029387 -0.00058442 0.46517
4.4688 -0.013019 -0.013951 -0.0060714 -0.017525 0 0.0060066 -0.026012 -0.031529 -0.04513 -0.017986 -0.085125 0.18758 0.0019121 0.038351 0.1013 -0.0096475 0.049213 0.047795 -0.013932 0.032607 0.038639 -0.034436 0.08072 0.035932 -0.0012331 0.0014863 -0.0002096 -0.00042028 0.63302
4.4727 -0.012203 -0.011849 -0.0092898 -0.017266 0 0.0027593 -0.028138 -0.036006 -0.056335 -0.026886 -0.10226 0.19297 0.024473 0.034497 0.13108 0.031206 0.062088 0.066815 0.012616 0.01942 0.052262 0.04683 0.10401 0.051315 -2.2549e-06 0.0014433 0.00034581 -0.00019284 0.74526
4.4766 -0.010178 -0.008842 -0.013468 -0.018236 0 -0.0091971 -0.02766 -0.036928 -0.06028 -0.037227 -0.10115 0.18526 0.025748 0.081384 0.15028 0.010268 0.07084 0.056504 0.021568 0.095271 0.059944 0.014575 0.11219 0.089274 0.00095775 0.0012048 0.0010687 -3.9826e-05 0.78204
4.4805 -0.0069204 -0.0050936 -0.015497 -0.015846 0 -0.019778 -0.025401 -0.033768 -0.057658 -0.04422 -0.089198 0.17008 0.016649 0.054467 0.069626 0.029716 0.07449 0.11772 0.037854 0.13716 0.08251 0.036826 0.11286 0.11313 0.0011934 0.0010097 0.0015388 -3.5784e-05 0.73874
4.4844 -0.0027537 -0.00098355 -0.012584 -0.0071775 0 -0.020483 -0.021398 -0.027468 -0.050067 -0.042977 -0.075747 0.15629 0.024205 0.053205 0.054071 0.055038 0.071346 0.12033 0.054087 0.13248 0.1049 0.038996 0.11204 0.13347 0.00084723 0.0011007 0.0015424 -0.00014649 0.62406
4.4883 0.0017831 0.0030226 -0.0043253 0.005677 0 -0.010202 -0.014989 -0.019851 -0.038662 -0.031459 -0.064659 0.15155 0.043505 0.093719 0.11053 0.06453 0.060139 0.055166 0.05997 0.095576 0.11543 0.0089382 0.10755 0.14892 0.00041699 0.0015617 0.001233 -0.00025282 0.45199
4.4922 0.0060808 0.0065353 0.0066299 0.016723 0 0.0049635 -0.0059617 -0.012039 -0.023771 -0.012081 -0.05181 0.1581 0.029869 0.10525 0.067374 0.038587 0.041402 0.047317 0.035708 0.079889 0.099316 -0.00044863 0.090418 0.14337 0.00027099 0.0022124 0.00098087 -0.00021977 0.23531
4.4961 0.0095808 0.0093419 0.016156 0.020586 0 0.016816 0.0044668 -0.0035643 -0.0055741 0.0092158 -0.029249 0.17175 0.012214 0.10832 0.03683 0.018842 0.017697 0.10347 0.023209 0.095846 0.083838 0.0025103 0.053323 0.10616 0.00036839 0.0026748 0.0010401 2.3894e-05 -0.013796
4.5 0.01188 0.011348 0.021471 0.016638 0 0.020702 0.013951 0.0068131 0.014859 0.026104 0.0072874 0.18505 -0.00069138 0.073556 -0.0024401 0.0031604 -0.0076594 0.070048 0.0024962 0.065155 0.082611 -0.021079 -0.00084162 0.08693 0.00040116 0.0026149 0.001332 0.00042859 -0.27757
4.5039 0.012805 0.012381 0.022906 0.0094757 0 0.01778 0.020445 0.019406 0.035134 0.035327 0.053277 0.19256 -0.0054203 0.035281 -0.0041616 -0.0021657 -0.032225 0.017876 -0.012273 0.017677 0.065724 -0.054924 -0.058327 0.06517 0.00017503 0.0019948 0.0015355 0.00082599 -0.52855
4.5078 0.012412 0.012085 0.023035 0.005467 0 0.013053 0.023528 0.032699 0.05211 0.038128 0.096671 0.1943 -0.0037106 0.024391 0.0566 0.0049587 -0.05484 0.019653 -0.012398 -0.012392 0.017061 -0.081406 -0.10308 0.022944 -0.00015396 0.0011168 0.0013954 0.0010135 -0.73379
4.5117 0.010948 0.010141 0.023853 0.0080199 0 0.011206 0.024447 0.044047 0.063173 0.0386 0.12471 0.19486 -0.030947 0.005754 0.012491 -0.0070445 -0.074475 0.014552 -0.051244 -0.031839 0.048684 -0.11159 -0.12766 0.0061552 -0.00021365 0.00039381 0.00096473 0.00089041 -0.86621
4.5156 0.0087977 0.0067635 0.024598 0.015057 0 0.013291 0.024898 0.051152 0.067369 0.040154 0.13138 0.19914 -0.018204 0.016703 0.067045 0.00033158 -0.088842 -0.012448 -0.056684 -0.033571 0.010376 -0.11384 -0.13707 -0.047472 0.00020556 2.0814e-05 0.00056342 0.00055026 -0.91488
4.5195 0.0064731 0.0030102 0.022354 0.020548 0 0.016334 0.025588 0.052854 0.065567 0.042817 0.12014 0.20855 -0.029476 0.0082031 0.082757 0.0080342 -0.094503 -0.011824 -0.057287 -0.050675 0.0095581 -0.13111 -0.14182 -0.011986 0.00088469 -0.00016435 0.00050271 0.00023538 -0.88586
4.5234 0.0045575 0.0004577 0.015069 0.019088 0 0.015999 0.025738 0.048847 0.059467 0.043454 0.099962 0.2206 -0.059901 -0.0074723 0.049477 0.010453 -0.088766 0.0050623 -0.057063 -0.068912 0.029733 -0.15034 -0.14625 0.06693 0.0012902 -0.00049604 0.00082899 0.00016033 -0.79319
4.5273 0.0035575 0.00026672 0.0042432 0.010305 0 0.010428 0.023766 0.039198 0.050117 0.038635 0.07803 0.23188 -0.058631 0.025849 0.03462 0.0082777 -0.071797 -0.016733 -0.046282 -0.038326 -0.031106 -0.11783 -0.14313 0.015132 0.001007 -0.0011237 0.0013084 0.00034012 -0.64801
4.5313 0.003687 0.0023368 -0.0053543 -0.0002679 0 0.0024361 0.018528 0.024651 0.037139 0.027692 0.054777 0.24116 -0.049338 0.0090858 0.071568 0.010799 -0.046966 0.038835 -0.030832 0.0050562 0.070669 -0.087735 -0.11987 0.08492 0.00013705 -0.0018045 0.0016412 0.00058102 -0.45551
4.5352 0.0047447 0.0053312 -0.0089732 -0.0048995 0 -0.0020469 0.010213 0.0074355 0.019505 0.013392 0.025383 0.25013 -0.037157 0.01167 0.082253 0.031106 -0.018972 0.058123 -0.020415 0.03432 0.10429 -0.069398 -0.071487 0.085335 -0.00069426 -0.0020486 0.0016949 0.0006586 -0.22245
4.5391 0.0062263 0.0076787 -0.0054534 0.00040462 0 0.0013339 0.0004599 -0.0087536 -0.0025306 -0.00021159 -0.013622 0.26154 -0.010318 0.033332 0.044121 0.043897 0.0085811 0.074238 -0.0073844 0.058625 0.092672 -0.04475 -0.0081437 0.091713 -0.00078088 -0.0015118 0.0015552 0.00052588 0.031986
4.543 0.0076182 0.008747 0.0019857 0.012213 0 0.010996 -0.0082765 -0.020324 -0.025928 -0.010704 -0.058279 0.27706 0.025945 0.059128 -0.023258 0.037542 0.034032 0.11341 0.015332 0.090434 0.079244 -0.002004 0.050144 0.15372 9.2312e-05 -0.00030925 0.0013887 0.00034983 0.27328
4.5469 0.0086376 0.0091322 0.0083809 0.021545 0 0.019441 -0.013777 -0.025903 -0.045364 -0.018401 -0.097195 0.29674 -0.0056305 0.018809 0.065437 0.052841 0.056358 0.16877 0.055186 0.15741 0.17249 0.05002 0.087612 0.21098 0.0014136 0.001017 0.0012854 0.00033219 0.46167
4.5508 0.0092105 0.0097742 0.010772 0.020498 0 0.018637 -0.015101 -0.026998 -0.055866 -0.024783 -0.11816 0.3196 -0.0014713 0.044046 0.10971 0.049155 0.073348 0.17486 0.085984 0.21438 0.15199 0.066253 0.1031 0.23707 0.0022741 0.0018533 0.0012331 0.00049046 0.56904
4.5547 0.0092426 0.010725 0.0099344 0.0087015 0 0.0069678 -0.013082 -0.026317 -0.055768 -0.029975 -0.11622 0.34412 -0.025089 0.030822 0.10024 0.054403 0.081423 0.16433 0.10286 0.24615 0.13784 0.056816 0.10734 0.24039 0.0020426 0.0019129 0.0012104 0.00063063 0.58987
4.5586 0.0084639 0.010801 0.0089153 -0.0058316 0 -0.0083029 -0.0098419 -0.02513 -0.047558 -0.031822 -0.096516 0.368 -0.049078 0.021164 0.076289 0.061656 0.077649 0.14945 0.11189 0.26062 0.15437 0.053515 0.11002 0.24105 0.00085707 0.0013815 0.0012552 0.00055751 0.53785
4.5625 0.0065757 0.0085477 0.0099987 -0.012734 0 -0.016058 -0.0073796 -0.022178 -0.035722 -0.027571 -0.069458 0.38856 -0.010313 0.11285 0.10216 0.050975 0.062207 0.13806 0.12421 0.27572 0.19604 0.10097 0.10915 0.26671 -0.00047665 0.00073243 0.0014053 0.00031414 0.43174
4.5664 0.0036056 0.0036902 0.012809 -0.0076491 0 -0.010411 -0.0061252 -0.015284 -0.023237 -0.016638 -0.042361 0.40461 0.0069347 0.060072 0.10672 0.058401 0.038926 0.078159 0.085902 0.2351 0.1559 0.094616 0.093145 0.21852 -0.0011166 0.0003834 0.001582 0.00018412 0.28325
4.5703 0.00010731 -0.0023226 0.014924 0.0040331 0 0.0038122 -0.0046515 -0.0041296 -0.0097132 -0.0018645 -0.014955 0.41869 -0.021545 0.069284 0.071702 0.060002 0.01319 0.10568 0.068267 0.2046 0.15521 0.081861 0.053559 0.22938 -0.00083245 0.00044713 0.0015806 0.00041484 0.097621
4.5742 -0.003073 -0.0072711 0.014054 0.011544 0 0.014464 -0.0010269 0.0085763 0.0070678 0.011966 0.017393 0.43682 -0.03723 0.070535 0.041889 0.044462 -0.011066 0.10889 0.054613 0.17341 0.12765 0.051198 -0.0038704 0.2191 -0.00012851 0.00071802 0.0012405 0.00091703 -0.11438
4.5781 -0.005333 -0.0098144 0.0097447 0.0078133 0 0.012062 0.0051333 0.018824 0.02752 0.021145 0.055806 0.46435 -0.018736 0.04162 0.042435 0.020321 -0.032682 0.055934 0.033885 0.13339 0.06539 0.0072458 -0.06089 0.17066 0.00025173 0.00085406 0.00065729 0.0012614 -0.32536
4.582 -0.0067002 -0.01036 0.0034042 -0.0044577 0 -0.0020999 0.011711 0.024318 0.047856 0.025017 0.092918 0.50044 -0.013015 0.052878 0.071501 0.044852 -0.051872 0.071978 0.00088489 0.077045 0.084765 -0.0078982 -0.099871 0.19661 -3.5197e-06 0.00060959 0.00020788 0.0010296 -0.49358
4.5859 -0.0077036 -0.010398 -0.0029118 -0.015111 0 -0.016986 0.015291 0.025845 0.061387 0.025395 0.11591 0.53637 -0.028175 0.040148 0.067277 -0.0056771 -0.067589 0.025255 -0.019621 0.005608 0.06704 -0.017115 -0.11609 0.15947 -0.00052547 -1.5284e-05 0.00029593 0.00022104 -0.57969
4.5898 -0.0088349 -0.010978 -0.0077153 -0.015395 0 -0.021324 0.013727 0.025659 0.062789 0.024183 0.11543 0.56045 -0.01935 0.022688 0.07081 -0.013392 -0.076308 0.032193 -0.017659 0.0013405 0.060116 -0.022125 -0.11772 0.13014 -0.00064793 -0.00077083 0.00099734 -0.00067529 -0.5661
4.5938 -0.010087 -0.01179 -0.010531 -0.0056815 0 -0.013242 0.0078827 0.024564 0.05184 0.021493 0.09278 0.56674 -0.020828 0.0078804 0.07166 -0.0044667 -0.073617 0.068802 -0.0088355 0.033346 0.068386 -0.021137 -0.11429 0.11955 -5.4588e-05 -0.0012901 0.0019206 -0.0010504 -0.4638
4.5977 -0.010989 -0.011665 -0.011726 0.0047796 0 -0.0014347 0.00093282 0.020736 0.033456 0.015878 0.058867 0.56063 -0.073912 0.0016103 0.050653 -0.028735 -0.05748 0.087098 -0.012812 0.047341 0.086436 -0.012785 -0.1055 0.12649 0.00091436 -0.0012928 0.0024464 -0.0006798 -0.30181
4.6016 -0.011084 -0.0099344 -0.012184 0.005899 0 0.0030558 -0.004267 0.011607 0.013955 0.006272 0.025785 0.55589 -0.031228 0.012171 0.019411 -0.015027 -0.030451 0.15243 -0.0011786 0.041793 0.086645 -0.011671 -0.081857 0.1327 0.0015739 -0.00075191 0.002185 8.8295e-05 -0.10844
4.6055 -0.010365 -0.0072655 -0.01294 -0.004489 0 -0.003202 -0.0074355 -0.0029673 -0.0032691 -0.0063233 -0.0017511 0.56458 -0.028997 0.0055624 0.036751 -0.0015072 0.0010702 0.16127 0.0096227 0.049842 0.094633 0.020197 -0.036458 0.17366 0.0015183 8.3437e-05 0.001284 0.00063988 0.10043
4.6094 -0.0092816 -0.0051692 -0.014603 -0.018805 0 -0.013449 -0.01072 -0.019459 -0.019079 -0.019002 -0.027721 0.58777 -0.01842 0.0034325 0.035435 0.014524 0.030111 0.15647 0.040318 0.1018 0.094571 0.055331 0.024103 0.20463 0.00096743 0.0008474 0.00032634 0.00062671 0.31804
4.6133 -0.0083397 -0.0047014 -0.016736 -0.026297 0 -0.017667 -0.016301 -0.032732 -0.036036 -0.028825 -0.058079 0.61439 0.0062998 0.018498 0.0099427 0.028913 0.052532 0.15988 0.076845 0.18681 0.09279 0.081133 0.081313 0.2178 0.00052231 0.0013019 -9.9618e-05 0.00024795 0.53422
4.6172 -0.0077364 -0.0056412 -0.017802 -0.022076 0 -0.012257 -0.023966 -0.039643 -0.054473 -0.034699 -0.092394 0.62963 0.0021577 0.060384 0.026344 0.026684 0.068145 0.18062 0.054567 0.23809 0.12634 0.095603 0.11809 0.24543 0.00058726 0.001487 0.00019151 3.5602e-05 0.72643
4.6211 -0.0073796 -0.0068962 -0.016097 -0.01074 0 -0.0033174 -0.030863 -0.040898 -0.070751 -0.037645 -0.12155 0.62625 0.003408 0.026179 0.036287 0.048837 0.078974 0.15206 0.069103 0.21564 0.14218 0.11106 0.13152 0.24495 0.0010154 0.0016518 0.00090835 0.00034766 0.86333
4.625 -0.0071956 -0.0076363 -0.011204 -0.0017955 0 -0.00059161 -0.033631 -0.039564 -0.079215 -0.039314 -0.13364 0.61024 0.023755 0.060197 0.014542 0.055856 0.086237 0.14159 0.095742 0.21624 0.15907 0.1217 0.13271 0.27428 0.0012944 0.0020169 0.0015615 0.0010294 0.9177
4.6289 -0.0073095 -0.007964 -0.0047251 -0.001365 0 -0.0079943 -0.030937 -0.037821 -0.076085 -0.040114 -0.12284 0.59645 0.033537 0.092097 -0.010102 0.048747 0.088506 0.15634 0.10712 0.23455 0.16494 0.13497 0.13406 0.29729 0.0010569 0.0025698 0.0018285 0.0015403 0.87837
4.6328 -0.0078376 -0.008476 0.00056398 -0.0075731 0 -0.019695 -0.024231 -0.035072 -0.062044 -0.03862 -0.093648 0.5979 0.0098527 0.051476 -0.0086143 0.034627 0.082459 0.19022 0.084949 0.25346 0.15262 0.15534 0.13606 0.27998 0.00040652 0.0030735 0.0017126 0.0014256 0.75271
4.6367 -0.0085068 -0.0092528 0.0026165 -0.013213 0 -0.025283 -0.016264 -0.02905 -0.041567 -0.032731 -0.057171 0.61661 0.011104 0.022058 0.011375 0.034311 0.065672 0.18463 0.078369 0.24284 0.17345 0.15402 0.1266 0.27126 -0.0002274 0.0032726 0.0014224 0.00071591 0.56037
4.6406 -0.0085866 -0.0094208 0.0015198 -0.012631 0 -0.019005 -0.0089284 -0.018579 -0.01984 -0.021576 -0.023156 0.64255 -0.011246 0.01505 -0.016488 0.039937 0.039281 0.14527 0.067411 0.18947 0.14248 0.097899 0.093426 0.2522 -0.00051212 0.0031036 0.0011437 -7.7413e-05 0.32515
4.6445 -0.0073629 -0.0078378 -0.00081703 -0.0063666 0 -0.0045336 -0.0023232 -0.0051824 0.00013031 -0.0066149 0.0053328 0.66091 -0.037494 -0.030513 -0.040054 0.019843 0.0083889 0.080017 0.041079 0.15881 0.12405 0.068321 0.037853 0.21566 -0.00046655 0.0027134 0.00092137 -0.00035458 0.070741
4.6484 -0.0048118 -0.0042782 -0.002385 0.00025992 0 0.0087312 0.004406 0.0079541 0.018163 0.0089261 0.030792 0.66236 -0.064263 -0.085952 -0.059239 -0.0079896 -0.020311 0.014932 0.0088928 0.14518 0.12133 0.054485 -0.023475 0.16931 -0.00032366 0.002286 0.00071602 0.00012143 -0.17974
4.6523 -0.001834 6.1524e-05 -0.0026419 0.0026436 0 0.013852 0.011603 0.018456 0.035284 0.021753 0.055864 0.64916 -0.097477 -0.050676 -0.10844 0.01523 -0.042123 -0.00064747 -0.0017813 0.09301 0.097944 -0.020442 -0.0707 0.13417 -0.00020592 0.0018657 0.00052102 0.0010572 -0.4041
4.6563 0.00026728 0.0032991 -0.0025873 0.0010467 0 0.011346 0.018448 0.026155 0.051509 0.030007 0.07918 0.63324 -0.093107 -0.091068 -0.038378 -0.024229 -0.056503 -0.023712 -0.017569 0.046394 0.014672 -0.038369 -0.095589 0.12153 7.6955e-07 0.0013592 0.0004001 0.0018407 -0.58297
4.6602 0.00071051 0.0042279 -0.0034583 -0.00025305 0 0.0069635 0.023497 0.032116 0.064802 0.03356 0.095953 0.62784 -0.09057 -0.090562 -0.05399 -0.046489 -0.066069 -0.0012824 -0.041733 0.030577 -0.0031108 -0.044336 -0.10562 0.10481 0.00043729 0.00070396 0.00042227 0.0019494 -0.70146
4.6641 -0.00019416 0.0031071 -0.0053914 0.0024324 0 0.0052804 0.025623 0.036471 0.071814 0.033192 0.10194 0.63857 -0.08913 -0.074993 -0.090838 -0.062481 -0.073165 -0.0028951 -0.057239 0.020806 -0.0081194 -0.049006 -0.11403 0.09877 0.00098181 7.474e-06 0.00058692 0.0012668 -0.74851
4.668 -0.001305 0.001249 -0.0072547 0.0084045 0 0.0057013 0.024443 0.037373 0.069716 0.029624 0.096413 0.65981 -0.088137 -0.07058 -0.095795 -0.080877 -0.076758 -0.059907 -0.056522 -0.0042769 -0.029639 -0.057473 -0.12555 0.10648 0.0012422 -0.00050677 0.00082507 0.00012568 -0.71547
4.6719 -0.0015143 -0.00011693 -0.00762 0.013054 0 0.0043746 0.020167 0.032276 0.057885 0.023287 0.081535 0.67882 -0.093745 -0.094193 -0.081354 -0.089483 -0.072423 -0.044394 -0.0693 -0.054817 0.018767 -0.059129 -0.13104 0.078592 0.0008917 -0.0006968 0.0010623 -0.00091181 -0.59826
4.6758 -0.00050514 -0.00064409 -0.0058324 0.011963 0 -0.00061759 0.013401 0.020396 0.038471 0.014848 0.059323 0.68447 -0.0669 -0.10978 -0.095385 -0.083468 -0.055823 -0.013367 -0.064534 -0.0096255 0.015145 -0.045963 -0.11586 0.070376 2.6005e-05 -0.00062321 0.0012627 -0.0013843 -0.40423
4.6797 0.0011664 -0.00073203 -0.0022835 0.0048246 0 -0.006489 0.0052062 0.0041243 0.01555 0.0056354 0.03004 0.67428 -0.081651 -0.08553 -0.093114 -0.077187 -0.027073 -0.0053474 -0.043083 0.027404 0.0090578 -0.037669 -0.073934 0.086136 -0.0008351 -0.00044495 0.0014126 -0.0011811 -0.15839
4.6836 0.0026147 -0.0008023 0.0020534 -0.0041812 0 -0.0082825 -0.0029282 -0.011924 -0.006669 -0.0027883 -0.0060987 0.65496 -0.10568 -0.053964 -0.077236 -0.070237 0.007676 -0.0091081 -0.0138 0.041744 0.015413 -0.02567 -0.014738 0.11174 -0.0011349 -0.00019254 0.001491 -0.00057891 0.099262
4.6875 0.0032608 -0.0008192 0.006143 -0.0096382 0 -0.0040465 -0.0096537 -0.023461 -0.025573 -0.0097248 -0.045648 0.63676 -0.061893 -0.077689 -0.068534 -0.056971 0.039111 0.0074639 0.0089636 0.048842 0.039257 0.010072 0.042643 0.12268 -0.00070622 0.00031504 0.0014886 -4.9518e-05 0.32729
4.6914 0.0030672 -0.00048677 0.0090634 -0.0088827 0 0.002676 -0.014574 -0.028711 -0.04073 -0.015982 -0.080884 0.62635 -0.081495 -0.061967 -0.040791 -0.040331 0.060164 0.04823 -0.0059004 0.10518 0.037064 0.025758 0.08289 0.11636 0.00014585 0.0012674 0.0014618 4.9398e-05 0.49905
4.6953 0.0023265 0.00022414 0.010093 -0.0035896 0 0.0056845 -0.0184 -0.028742 -0.052886 -0.023068 -0.10291 0.6239 -0.055362 -0.035168 -0.086784 -0.041324 0.069788 0.038204 0.033134 0.15721 0.060681 0.04963 0.10353 0.16148 0.00094372 0.0025435 0.0015334 -0.00029415 0.60903
4.6992 0.0013353 0.000885 0.00906 0.0019193 0 0.0017105 -0.021963 -0.026071 -0.062081 -0.031237 -0.10689 0.62541 -0.040381 -0.026328 -0.10842 -0.035295 0.072125 0.0097594 0.058351 0.18315 0.085325 0.061091 0.11263 0.21214 0.0014018 0.0036239 0.0017879 -0.00075019 0.66379
4.7031 0.00026712 0.00099411 0.0067063 0.0039483 0 -0.0064532 -0.024828 -0.022789 -0.066445 -0.038026 -0.095083 0.62733 -0.06033 -0.04005 -0.072504 -0.026028 0.071843 -0.009044 0.042463 0.17658 0.092844 0.053561 0.11835 0.23597 0.0015274 0.0039055 0.00214 -0.00088987 0.66581
4.707 -0.00074793 0.00051394 0.0044095 0.0017438 0 -0.01216 -0.025005 -0.019494 -0.06289 -0.038962 -0.074909 0.6287 -0.077298 -0.0281 -0.075329 -0.086896 0.069616 0.015731 0.034667 0.15976 0.068939 0.047828 0.12022 0.21204 0.0014434 0.0031974 0.0023287 -0.00049639 0.60551
4.7109 -0.0015449 -3.4546e-05 0.0030836 -0.0025332 0 -0.010446 -0.020422 -0.015432 -0.049406 -0.030495 -0.053486 0.62988 -0.040046 -0.071789 -0.011663 -0.056416 0.061578 -0.0018272 0.012608 0.1204 0.068432 0.053532 0.10971 0.18144 0.0011992 0.0019426 0.0021032 0.00028373 0.46996
4.7148 -0.0019816 -3.6778e-05 0.002156 -0.0056953 0 -0.002049 -0.011054 -0.0094567 -0.027198 -0.013131 -0.032914 0.63049 -0.041657 -0.066068 -0.029711 -0.042172 0.043173 -0.0056792 -0.010304 0.098636 0.045726 0.026904 0.07899 0.14351 0.00078913 0.00091316 0.0014733 0.0010554 0.26079
4.7188 -0.0020444 0.00066843 -0.00013713 -0.0056735 0 0.0073831 0.00033489 -0.0010631 -0.00080183 0.0078577 -0.010089 0.62973 -0.074298 -0.054743 -0.08161 -0.061128 0.01408 -0.0087723 -0.033721 0.071393 0.0069187 -0.018847 0.029744 0.1099 0.0003066 0.00059977 0.00078956 0.001455 0.0048834
4.7227 -0.0018336 0.0017059 -0.0049708 -0.0025005 0 0.011894 0.0098131 0.009072 0.024106 0.025118 0.018985 0.6287 -0.10552 -0.1044 -0.081817 -0.10758 -0.01999 -0.035458 -0.058612 0.0080537 -0.028001 -0.056229 -0.025694 0.093972 -1.789e-05 0.00082677 0.00053618 0.001374 -0.25316
4.7266 -0.0014207 0.0025823 -0.011135 0.0022303 0 0.0096542 0.015061 0.019312 0.043522 0.033582 0.053958 0.63102 -0.061103 -0.058446 -0.099804 -0.082514 -0.050144 -0.041067 -0.063165 0.014395 0.0027225 -0.047349 -0.071876 0.075788 -4.4666e-06 0.0009494 0.00097046 0.00097422 -0.47131
4.7305 -0.00075117 0.0031212 -0.015154 0.0067196 0 0.0038137 0.016833 0.027855 0.056367 0.033287 0.088203 0.63968 -0.089394 -0.090431 -0.084538 -0.10701 -0.06949 -0.095164 -0.078086 -0.041472 -0.029628 -0.066587 -0.10002 0.078385 0.00025344 0.00046573 0.0019034 0.00051946 -0.62644
4.7344 0.00025766 0.0034592 -0.01371 0.0099856 0 -0.00043417 0.017744 0.03354 0.063391 0.028562 0.11175 0.65255 -0.11056 -0.10879 -0.067262 -0.12337 -0.076539 -0.10349 -0.092738 -0.084314 -0.06731 -0.10712 -0.11206 0.080681 0.00041518 -0.00051059 0.0028139 0.00018742 -0.71431
4.7383 0.0015028 0.003672 -0.0065344 0.011837 0 0.00012199 0.019492 0.036018 0.065053 0.024365 0.11699 0.66195 -0.098003 -0.09508 -0.069379 -0.11525 -0.074472 -0.060741 -0.10491 -0.088231 -0.086914 -0.14378 -0.11604 0.070814 0.00020214 -0.0013472 0.0032089 -1.377e-06 -0.73633
4.7422 0.0026131 0.0035283 0.0029021 0.01205 0 0.0046695 0.02112 0.03514 0.060503 0.022753 0.10297 0.66061 -0.076714 -0.11275 -0.11289 -0.10895 -0.06737 -0.071082 -0.12181 -0.074184 -0.094691 -0.11281 -0.11719 0.041378 -0.00030673 -0.0014633 0.0029366 -0.00012712 -0.68844
4.7461 0.0031382 0.0027203 0.0097644 0.0097901 0 0.0094663 0.01991 0.030262 0.048561 0.02211 0.075595 0.64921 -0.1165 -0.10893 -0.090438 -0.1182 -0.056804 0.0031289 -0.14455 -0.11394 -0.086974 -0.12813 -0.11257 0.03889 -0.00072055 -0.00084003 0.0022177 -0.00027574 -0.56376
4.75 0.0028617 0.0013422 0.011438 0.0041933 0 0.010836 0.013996 0.020446 0.029598 0.019299 0.043633 0.63778 -0.11382 -0.11446 -0.089013 -0.11919 -0.041464 0.019996 -0.12888 -0.076657 -0.038779 -0.11414 -0.093922 0.029241 -0.000711 -5.0911e-06 0.0014168 -0.00048518 -0.3663
4.7539 0.0019441 3.9224e-05 0.0092287 -0.0041189 0 0.0077231 0.0042129 0.0058182 0.0063708 0.012534 0.013675 0.6377 -0.092607 -0.11271 -0.085509 -0.10131 -0.019698 0.010658 -0.093341 -0.022677 0.0058998 -0.080348 -0.056331 0.036034 -0.00034186 0.00046906 0.00078708 -0.00073832 -0.12107
4.7578 0.00075611 -0.00045921 0.0067512 -0.01205 0 0.0021006 -0.0064499 -0.010996 -0.017009 0.0025464 -0.012571 0.65069 -0.083783 -0.086369 -0.055831 -0.061461 0.0075116 0.015748 -0.063519 -0.016557 0.0085019 -0.045703 -0.0050714 0.077391 1.5121e-07 0.00046274 0.00039702 -0.00096878 0.13073
4.7617 -0.00041586 -3.8184e-05 0.0065595 -0.015086 0 -0.0028082 -0.015082 -0.025083 -0.037001 -0.0084712 -0.037062 0.66558 -0.062297 -0.048363 -0.05992 -0.041377 0.035725 -0.00086184 -0.064503 0.0092966 0.033372 -0.030141 0.045634 0.082678 1.5577e-05 0.00033768 0.00023501 -0.0010729 0.34904
4.7656 -0.0014909 0.00059201 0.0081361 -0.010333 0 -0.0050328 -0.020563 -0.03173 -0.051712 -0.018621 -0.06159 0.66739 -0.058241 -0.022457 -0.066757 -0.022771 0.058995 -0.0051758 -0.029081 0.051383 0.052066 -0.015174 0.081544 0.087887 -0.00019025 0.00050415 0.00031915 -0.0009556 0.51046
4.7695 -0.002446 0.00048277 0.0089226 0.00058631 0 -0.0051521 -0.023351 -0.029686 -0.060442 -0.026947 -0.084457 0.65155 -0.049698 -0.028656 -0.088662 -0.016358 0.072963 0.047735 -0.0043681 0.096527 0.052919 0.0060137 0.09777 0.11203 -0.00023942 0.00097936 0.0006724 -0.00061263 0.61014
4.7734 -0.0031233 -0.00065275 0.0071409 0.011498 0 -0.0053699 -0.024026 -0.02248 -0.062653 -0.032673 -0.10029 0.62984 -0.033923 -0.043523 -0.098157 -0.016884 0.076773 0.10528 0.0021332 0.12667 0.043727 0.029732 0.10065 0.14356 5.7726e-05 0.0013782 0.0012073 -0.00018333 0.65112
4.7773 -0.0032759 -0.0020914 0.0035323 0.015316 0 -0.0071168 -0.022397 -0.01617 -0.057761 -0.034358 -0.10309 0.62119 -0.020447 -0.0027339 -0.028206 -0.0054708 0.072566 0.023522 0.0075746 0.11272 0.049574 0.043279 0.10037 0.14439 0.00041559 0.0013315 0.0016871 0.00010297 0.63342
4.7813 -0.0028535 -0.0027019 0.00038516 0.0090438 0 -0.0092801 -0.0181 -0.014893 -0.04603 -0.030342 -0.090266 0.63495 -0.014623 -0.015799 -0.047546 -0.015971 0.06321 0.050817 0.018187 0.15201 0.07653 0.069315 0.10078 0.17544 0.00031752 0.00089474 0.0018578 8.1465e-05 0.5533
4.7852 -0.0021994 -0.0019879 -0.00098494 -0.003747 0 -0.0088779 -0.01176 -0.017647 -0.029415 -0.020333 -0.064355 0.66185 -0.017188 -0.032714 -0.069181 -0.015685 0.050128 0.080197 0.010683 0.15279 0.041911 0.053681 0.095415 0.16189 -0.00040824 0.00052343 0.0016544 -0.00021159 0.41192
4.7891 -0.0018526 -0.00059204 -0.0016057 -0.01522 0 -0.0039588 -0.0051383 -0.019105 -0.011084 -0.0065862 -0.031441 0.68175 -0.031241 -0.054682 -0.083601 -0.014808 0.03284 0.094969 -0.0013737 0.12067 0.023122 0.014484 0.07366 0.13972 -0.0012767 0.00062789 0.0012815 -0.00055296 0.22311
4.793 -0.0020441 0.00025344 -0.0035944 -0.01877 0 0.0037403 0.00017878 -0.013929 0.0062359 0.0067731 0.0024778 0.68136 -0.055994 -0.077512 -0.087731 -0.023037 0.01048 0.074415 -0.010733 0.068067 0.060389 -0.027425 0.031753 0.1314 -0.0014856 0.0011471 0.0010716 -0.00070466 0.011724
4.7969 -0.0023674 -0.00014351 -0.0075207 -0.013404 0 0.0091706 0.0041757 -0.0011331 0.021531 0.016032 0.034046 0.66551 -0.075304 -0.061706 -0.089215 -0.04541 -0.015946 -0.054229 -0.042702 0.017998 0.023521 -0.046389 -0.021297 0.088035 -0.00064792 0.0015706 0.0012291 -0.0005991 -0.19561
4.8008 -0.00203 -0.0012773 -0.011106 -0.0035843 0 0.0077961 0.0082554 0.015056 0.035047 0.02004 0.062152 0.65136 -0.078882 -0.057631 -0.12474 -0.068838 -0.042425 -0.041163 -0.062318 -0.011292 -0.0078283 -0.050947 -0.068551 0.072891 0.00077751 0.0014023 0.001683 -0.00036864 -0.37841
4.8047 -0.00057378 -0.0019064 -0.010768 0.0049804 0 -3.3058e-05 0.013451 0.028324 0.046472 0.020525 0.085414 0.65119 -0.072655 -0.097583 -0.13213 -0.091179 -0.063051 -0.045504 -0.08945 -0.04346 -0.030011 -0.075384 -0.096889 0.044328 0.0018124 0.00062704 0.0021676 -0.00019471 -0.5222
4.8086 0.0015479 -0.0012488 -0.0047982 0.0097043 0 -0.0082487 0.018751 0.034566 0.053691 0.0204 0.10038 0.66048 -0.064171 -0.14311 -0.11144 -0.11264 -0.072871 -0.066088 -0.11296 -0.075486 -0.044727 -0.11027 -0.1055 0.023623 0.0017797 -0.00026327 0.002447 -0.0001272 -0.613
4.8125 0.0031002 0.00017017 0.0046564 0.011849 0 -0.0093269 0.021351 0.033809 0.053646 0.021477 0.10262 0.66298 -0.063591 -0.12014 -0.0877 -0.13438 -0.070579 -0.041202 -0.10779 -0.093644 -0.056434 -0.12706 -0.10373 0.059821 0.00086453 -0.00070603 0.0024777 -5.3581e-05 -0.63481
4.8164 0.0028737 0.00080559 0.012625 0.013421 0 -0.00071529 0.018825 0.028664 0.0448 0.023239 0.090081 0.64768 -0.092467 -0.14123 -0.11541 -0.13473 -0.059052 -0.039277 -0.097156 -0.050757 -0.014036 -0.13195 -0.10062 0.070347 -0.000107 -0.00054984 0.0023828 0.00015502 -0.57493
4.8203 0.00052542 -0.00071515 0.014595 0.013728 0 0.011997 0.011212 0.021332 0.028923 0.023315 0.065691 0.62106 -0.099189 -0.13287 -0.10063 -0.1037 -0.043206 -0.013146 -0.093084 -0.055343 -0.071408 -0.12475 -0.095849 0.028269 -0.00044779 -0.00013572 0.0022926 0.00047513 -0.43294
4.8242 -0.003237 -0.0045236 0.0094461 0.0093654 0 0.018448 0.0010606 0.01213 0.010352 0.019033 0.03638 0.6023 -0.092102 -0.10845 -0.11435 -0.07907 -0.026714 0.0028953 -0.094393 -0.070222 -0.092262 -0.11131 -0.080529 0.0017987 -0.00019942 7.5589e-05 0.0022161 0.00071901 -0.22473
4.8281 -0.0072408 -0.0094504 -9.9226e-05 -0.0020661 0 0.011324 -0.0086076 0.00056591 -0.0068752 0.0089924 0.0088616 0.60611 -0.083987 -0.085979 -0.16198 -0.079114 -0.010061 -0.011787 -0.091642 -0.065258 -0.032726 -0.095831 -0.046928 0.02177 1.567e-05 -4.5058e-05 0.0020549 0.00070033 0.022638
4.832 -0.010652 -0.013938 -0.0095496 -0.018085 0 -0.0075349 -0.016418 -0.012672 -0.021521 -0.0060626 -0.014559 0.62927 -0.10509 -0.10459 -0.091863 -0.085992 0.0085614 -0.058662 -0.049196 -0.009718 -0.04694 -0.080133 0.0020932 0.047731 -0.00030402 -0.00019406 0.0017265 0.00041595 0.28051
4.8359 -0.013305 -0.017055 -0.015462 -0.031474 0 -0.027896 -0.022906 -0.025191 -0.035045 -0.02326 -0.036504 0.65384 -0.11305 -0.07327 -0.10455 -0.080815 0.030358 -0.052769 -0.024147 0.021635 0.019714 -0.053426 0.052994 0.037777 -0.00099701 4.1866e-05 0.0012716 6.2934e-05 0.52458
4.8398 -0.015371 -0.018764 -0.017054 -0.035104 0 -0.038446 -0.028882 -0.034455 -0.04901 -0.038493 -0.06072 0.66334 -0.092983 -0.074055 -0.099934 -0.053443 0.053532 -0.010669 -0.022027 0.047971 0.045224 -0.01615 0.091151 0.079712 -0.0013868 0.00076898 0.00085331 -0.00012913 0.73376
4.8438 -0.016789 -0.019362 -0.015879 -0.027656 0 -0.034895 -0.03377 -0.039755 -0.062442 -0.048017 -0.087093 0.65637 -0.065601 -0.082986 -0.077327 -0.025214 0.073504 0.025422 -0.02073 0.075746 0.029563 0.022135 0.11151 0.13612 -0.00095483 0.0016729 0.00065737 -9.2757e-05 0.88674
4.8477 -0.017094 -0.018818 -0.014223 -0.015183 0 -0.022472 -0.035693 -0.042437 -0.071629 -0.050149 -0.10983 0.64529 -0.060758 -0.053732 -0.058999 -0.023765 0.085591 0.0087136 0.0064868 0.10879 0.0017675 0.048388 0.12068 0.14401 0.00013603 0.0022919 0.00077326 3.3286e-05 0.96341
4.8516 -0.015808 -0.016735 -0.013445 -0.0067534 0 -0.011074 -0.033204 -0.044096 -0.072651 -0.046055 -0.12064 0.64232 -0.084746 0.0013191 -0.098894 -0.017889 0.087899 0.0063237 0.0072378 0.13594 0.022025 0.041004 0.12872 0.15717 0.0011691 0.0023932 0.0011296 3.884e-05 0.95239
4.8555 -0.013011 -0.012983 -0.013206 -0.0074589 0 -0.0073571 -0.026875 -0.044539 -0.064419 -0.038844 -0.11446 0.64762 -0.057691 -0.021343 -0.057886 -0.034509 0.082013 0.021145 0.0058974 0.14411 0.045694 0.050418 0.13826 0.15193 0.0015041 0.0021018 0.001514 -0.00017668 0.85824
4.8594 -0.0095051 -0.0082956 -0.011903 -0.014512 0 -0.010277 -0.019085 -0.041646 -0.049569 -0.031382 -0.093033 0.65059 -0.043715 -0.050361 -0.035145 -0.038509 0.071046 0.012629 0.0017736 0.14485 0.054835 0.048779 0.14096 0.13981 0.0010872 0.001705 0.0016692 -0.00053139 0.70054
4.8633 -0.0063821 -0.0041406 -0.0080171 -0.019695 0 -0.013335 -0.012226 -0.033347 -0.032486 -0.024403 -0.063392 0.64214 -0.059 -0.059811 -0.056675 -0.026855 0.056919 -0.0217 -0.0069981 0.13205 0.048553 0.026494 0.1246 0.12907 0.00038054 0.0013732 0.0014339 -0.00083251 0.50415
4.8672 -0.0043522 -0.0018309 -0.0015468 -0.016217 0 -0.011043 -0.0070284 -0.019866 -0.016217 -0.016523 -0.032607 0.62465 -0.065812 -0.068805 -0.06698 -0.03738 0.039284 -0.035384 -0.025128 0.071724 0.047868 -0.0078587 0.084334 0.12858 -0.00015168 0.0010822 0.00086051 -0.00090633 0.2882
4.8711 -0.0033957 -0.0016396 0.00549 -0.0043789 0 -0.0038174 -0.0025229 -0.0041109 -0.00090776 -0.0061999 -0.0032438 0.60954 -0.1116 -0.056692 -0.093495 -0.06134 0.016931 0.016149 -0.060561 0.070425 0.016731 -0.049455 0.028319 0.11 -0.00045014 0.00077277 0.00022155 -0.000687 0.063112
4.875 -0.0029849 -0.0027064 0.01009 0.0085328 0 0.0027259 0.0025312 0.010129 0.015056 0.0061314 0.026596 0.60514 -0.13252 -0.078133 -0.11052 -0.080074 -0.0097304 -0.022554 -0.073408 0.036559 -0.018492 -0.076349 -0.02714 0.046917 -0.00077238 0.00052101 -0.0001434 -0.0002374 -0.16269
4.8789 -0.0026289 -0.003834 0.010319 0.01396 0 0.0031175 0.0082359 0.020489 0.03236 0.017771 0.058874 0.60732 -0.1406 -0.10178 -0.11408 -0.084895 -0.037382 -0.07125 -0.081917 -0.017347 -0.053268 -0.096803 -0.068607 0.0004776 -0.001264 0.00049328 -6.8539e-05 0.00027082 -0.37338
4.8828 -0.0022573 -0.0044538 0.0068592 0.008714 0 -0.0028302 0.013411 0.026851 0.048883 0.02568 0.090878 0.60228 -0.15175 -0.097185 -0.10742 -0.074668 -0.060793 -0.048386 -0.10724 -0.067857 -0.085261 -0.1192 -0.093262 0.022608 -0.0016868 0.00071873 0.00029064 0.00060809 -0.54311
4.8867 -0.0021609 -0.0049017 0.0026056 -0.0027591 0 -0.0095687 0.016573 0.030244 0.060218 0.028797 0.11458 0.57869 -0.13711 -0.12722 -0.13333 -0.10201 -0.075231 -0.094879 -0.13892 -0.10133 -0.11119 -0.12012 -0.10732 0.0029109 -0.0016106 0.00094485 0.00055625 0.00058955 -0.64323
4.8906 -0.0026164 -0.0058011 0.00038586 -0.012124 0 -0.010428 0.016901 0.031162 0.062149 0.028463 0.12109 0.53733 -0.13862 -0.12087 -0.15719 -0.10681 -0.078397 -0.10672 -0.13218 -0.11902 -0.084839 -0.1367 -0.1173 -0.046225 -0.00087288 0.00078808 0.00043605 0.00021206 -0.65416
4.8945 -0.0035505 -0.0071925 0.00060556 -0.013703 0 -0.0034143 0.01439 0.028959 0.053242 0.0265 0.10674 0.48959 -0.1484 -0.14317 -0.17541 -0.12065 -0.070734 -0.12019 -0.1198 -0.11708 -0.068026 -0.1553 -0.12233 -0.057935 0.00017994 9.0979e-05 -4.1485e-06 -0.00027626 -0.5732
4.8984 -0.004512 -0.0082796 0.00095961 -0.0084862 0 0.0066828 0.0094458 0.022711 0.035736 0.02292 0.075893 0.44708 -0.15607 -0.17238 -0.18395 -0.13692 -0.0544 -0.12737 -0.116 -0.10504 -0.08185 -0.15612 -0.11418 -0.030906 0.00093388 -0.0008476 -0.00036258 -0.000488 -0.4141
4.9023 -0.0049349 -0.0080556 -0.0013434 -0.002526 0 0.011774 0.0027065 0.01253 0.014272 0.015753 0.038056 0.41289 -0.14473 -0.11319 -0.17676 -0.11811 -0.032083 -0.084622 -0.12782 -0.10691 -0.1267 -0.10619 -0.084994 -0.011989 0.0010149 -0.0014291 -0.0002393 -0.00017311 -0.20114
4.9063 -0.0044708 -0.0062217 -0.0067323 -0.0012989 0 0.006929 -0.004702 2.5145e-05 -0.0065275 0.0034562 0.0016305 0.38215 -0.13838 -0.089031 -0.11827 -0.12019 -0.0064315 -0.079321 -0.097384 -0.090513 -0.090308 -0.088389 -0.035724 0.013518 0.00058357 -0.0012117 0.00038874 0.00053819 0.037006
4.9102 -0.0031646 -0.0035087 -0.012456 -0.0049078 0 -0.0053022 -0.011077 -0.012392 -0.023996 -0.012363 -0.030608 0.34991 -0.13083 -0.10567 -0.13016 -0.097656 0.019956 -0.030905 -0.059191 -0.060639 -0.068914 -0.068887 0.021963 0.029601 0.00015488 -0.0002854 0.0011053 0.0011614 0.27067
4.9141 -0.0013911 -0.0010729 -0.014732 -0.0082058 0 -0.016294 -0.014814 -0.022618 -0.037774 -0.026791 -0.060678 0.31745 -0.14188 -0.1382 -0.16296 -0.084833 0.044508 -0.020436 -0.038922 -0.016844 -0.038788 -0.04897 0.072234 0.051768 0.00013287 0.00077049 0.0013939 0.0011927 0.47127
4.918 0.00037991 0.00049024 -0.012034 -0.0057236 0 -0.017688 -0.015502 -0.02951 -0.048589 -0.034646 -0.090169 0.29076 -0.17191 -0.15621 -0.16555 -0.098852 0.064815 -0.085302 -0.043405 0.03556 0.011525 -0.027541 0.10475 0.088703 0.00049519 0.0013272 0.0010901 0.00051216 0.61457
4.9219 0.0018403 0.0015946 -0.0065077 0.0028725 0 -0.007891 -0.014346 -0.032825 -0.05653 -0.0342 -0.11544 0.27355 -0.12858 -0.096389 -0.092431 -0.070257 0.078741 -0.052356 -0.00066675 0.063589 0.018075 0.016294 0.11963 0.11657 0.00087967 0.0011764 0.00052721 -0.00048471 0.6849
4.9258 0.0029715 0.0031545 -0.0021175 0.011686 0 0.0064326 -0.013214 -0.032834 -0.060152 -0.028221 -0.12788 0.26215 -0.1168 -0.096313 -0.092396 -0.063924 0.084406 -0.0023753 0.038189 0.072087 -0.00056892 0.026229 0.12385 0.1261 0.00093628 0.0006441 0.00022006 -0.0011613 0.67759
4.9297 0.0039688 0.0055942 -0.0011207 0.013169 0 0.015301 -0.01294 -0.029953 -0.057102 -0.021294 -0.1195 0.24753 -0.13372 -0.1014 -0.079489 -0.084996 0.080302 0.012845 0.039867 0.077949 -0.0049832 0.028094 0.12254 0.10929 0.00059688 0.0002764 0.00037443 -0.0011072 0.59727
4.9336 0.0050118 0.008306 -0.0020672 0.0047848 0 0.01312 -0.01244 -0.024444 -0.045858 -0.015809 -0.089464 0.22193 -0.14011 -0.10401 -0.083796 -0.0938 0.065889 -0.0012518 0.015921 0.08545 0.0017868 0.031935 0.11311 0.086904 5.5535e-05 0.00038937 0.00069386 -0.00041702 0.45324
4.9375 0.0060565 0.010069 -0.0011329 -0.007951 0 0.0030375 -0.0095532 -0.016191 -0.027233 -0.010273 -0.046017 0.18415 -0.073236 -0.11297 -0.18719 -0.023831 0.042442 -0.01369 -5.1949e-05 0.094944 -0.0013243 0.044111 0.087592 0.096601 -0.00044674 0.0008596 0.00069015 0.00043314 0.25602
4.9414 0.0068301 0.010051 0.0044208 -0.015031 0 -0.0056902 -0.0029905 -0.0048065 -0.0044475 -0.0014104 -0.0016236 0.13933 -0.1206 -0.15456 -0.2099 -0.069629 0.013335 -0.060728 -0.042241 0.028981 -0.037153 0.002551 0.041604 0.078903 -0.00078953 0.0012915 0.00021113 0.00097146 0.017984
4.9453 0.0070624 0.0084881 0.013734 -0.0096507 0 -0.0053232 0.0063386 0.0096286 0.018383 0.011988 0.034881 0.09514 -0.11058 -0.15492 -0.1776 -0.086484 -0.016856 -0.067241 -0.064544 0.001743 -0.021363 -0.031147 -0.018321 0.029493 -0.00096582 0.0013663 -0.00034007 0.0010358 -0.2428
4.9492 0.0067627 0.0064633 0.022876 0.0061334 0 0.0040129 0.015789 0.025531 0.038198 0.02713 0.062861 0.058533 -0.11422 -0.17159 -0.16423 -0.092771 -0.044064 -0.083785 -0.090548 -0.025946 -0.023003 -0.062972 -0.076144 -0.021162 -0.00098359 0.001058 -0.00034836 0.00077268 -0.49969
4.9531 0.0062778 0.0050272 0.027731 0.022573 0 0.01464 0.02279 0.039503 0.053864 0.03898 0.08736 0.034767 -0.15357 -0.20911 -0.18761 -0.10358 -0.065981 -0.12117 -0.12821 -0.072976 -0.067295 -0.094121 -0.11636 -0.055263 -0.00082902 0.00056783 0.00040166 0.00040853 -0.71959
4.957 0.0060355 0.0044894 0.026673 0.029509 0 0.018113 0.026404 0.047569 0.065377 0.04404 0.11167 0.026749 -0.13711 -0.13721 -0.13181 -0.13299 -0.081845 -0.093447 -0.14976 -0.11663 -0.082564 -0.1134 -0.13439 -0.07716 -0.00052607 9.9055e-05 0.0014395 5.6908e-05 -0.87034
4.9609 0.0061812 0.0044594 0.021018 0.023948 0 0.012641 0.027402 0.047527 0.072276 0.042709 0.1316 0.032737 -0.14937 -0.18505 -0.19429 -0.13253 -0.091066 -0.14043 -0.15861 -0.15444 -0.079398 -0.14142 -0.13807 -0.08505 -0.00018836 -0.0002928 0.0019723 -0.00027295 -0.92978
4.9648 0.0064474 0.0044743 0.013448 0.011829 0 0.0045982 0.027041 0.040616 0.072896 0.038217 0.13671 0.044007 -0.14719 -0.19564 -0.20841 -0.13559 -0.092165 -0.14898 -0.16467 -0.17165 -0.10108 -0.1474 -0.13849 -0.099506 3.274e-05 -0.00065647 0.0016079 -0.00054544 -0.89181
4.9688 0.0064047 0.004517 0.0061906 0.0027127 0 0.002676 0.025809 0.030844 0.065323 0.033361 0.11821 0.046621 -0.12776 -0.19416 -0.18636 -0.13594 -0.083272 -0.1267 -0.1665 -0.16397 -0.11333 -0.14529 -0.13816 -0.0948 6.5063e-05 -0.00099998 0.0007689 -0.00064766 -0.76649
4.9727 0.0058743 0.00492 0.00035013 0.0020214 0 0.0097937 0.023164 0.022127 0.049308 0.028143 0.076944 0.028856 -0.099108 -0.23994 -0.17783 -0.1193 -0.063926 -0.11065 -0.15983 -0.13111 -0.066205 -0.15683 -0.12779 -0.03969 -3.2621e-05 -0.0012206 0.00037125 -0.00050021 -0.57496
4.9766 0.0051021 0.0058241 -0.003733 0.0073304 0 0.02005 0.018262 0.015467 0.027404 0.020336 0.02476 -0.010109 -0.1028 -0.17981 -0.11865 -0.099113 -0.036534 -0.14908 -0.12943 -0.089918 -0.023163 -0.107 -0.095379 -0.05673 -0.00014731 -0.0011846 0.0010128 -0.00019932 -0.34242
4.9805 0.0045093 0.0068219 -0.0061106 0.011481 0 0.023635 0.010854 0.0086344 0.0041662 0.0082281 -0.02235 -0.05783 -0.088754 -0.15964 -0.16095 -0.080106 -0.0059963 -0.11136 -0.11676 -0.062327 -0.021025 -0.062902 -0.039829 -0.012277 -0.00023103 -0.00086559 0.0023974 1.2434e-07 -0.093238
4.9844 0.0042585 0.0072041 -0.007306 0.0093591 0 0.015487 0.0016547 -0.001243 -0.016091 -0.0070797 -0.054202 -0.096158 -0.076419 -0.16572 -0.19841 -0.087398 0.022404 -0.091016 -0.091862 -0.024693 -0.014754 -0.028602 0.02379 0.031418 -0.00032268 -0.00039072 0.0035391 -0.00011201 0.15037
4.9883 0.0040775 0.0065821 -0.0082918 0.0022291 0 3.2169e-05 -0.0078698 -0.014418 -0.031218 -0.021799 -0.071545 -0.11393 -0.06934 -0.17346 -0.18816 -0.10489 0.045207 -0.10095 -0.055101 0.021199 0.016393 -0.0042358 0.073375 0.051228 -0.00044518 5.6724e-05 0.0035925 -0.00049472 0.36697
4.9922 0.0035438 0.0052557 -0.0097508 -0.0039648 0 -0.012288 -0.015957 -0.027551 -0.041394 -0.031706 -0.082556 -0.11475 -0.05093 -0.12816 -0.14935 -0.04889 0.0614 -0.049007 -0.049523 0.036856 0.072273 0.01511 0.096103 0.064483 -0.00050675 0.00038591 0.002573 -0.00085646 0.53518
4.9961 0.0025554 0.0039448 -0.011063 -0.0043848 0 -0.013694 -0.021048 -0.035986 -0.047659 -0.034562 -0.093923 -0.1132 -0.039586 -0.099864 -0.15471 -0.031766 0.071258 -0.058989 -0.017162 0.060951 0.068391 0.018076 0.097418 0.067756 -0.00035089 0.00065854 0.0013202 -0.00088103 0.63603
5 0.0014992 0.0031425 -0.010277 0.00027303 0 -0.0053677 -0.022332 -0.037254 -0.050276 -0.030965 -0.10412 -0.12236 -0.026942 -0.098882 -0.16654 -0.025896 0.074759 -0.056896 -0.013528 0.078923 0.070695 0.045056 0.094154 0.082867 6.0164e-05 0.0010093 0.00074107 -0.00048186 0.65806
5.0039 0.00090797 0.0027259 -0.0056465 0.0046261 0 0.0040009 -0.020172 -0.032637 -0.048367 -0.023446 -0.10438 -0.14314 -0.017996 -0.11085 -0.15553 -0.032718 0.071105 -0.059045 -0.025065 0.094028 0.078223 0.067115 0.097729 0.097993 0.0005152 0.0015034 0.0010273 0.00013434 0.60156
5.0078 0.00092956 0.0021827 0.0023806 0.0037058 0 0.0059108 -0.016013 -0.02545 -0.040929 -0.014869 -0.086327 -0.16432 -0.020432 -0.12092 -0.10869 -0.051527 0.059633 -0.085461 -0.033301 0.10808 0.085114 0.053791 0.10288 0.093872 0.00065089 0.0020539 0.001556 0.00062999 0.47851
5.0117 0.0011532 0.0011904 0.010736 -0.002458 0 -0.00087971 -0.011516 -0.017791 -0.028111 -0.007222 -0.049716 -0.17306 -0.055798 -0.14517 -0.15479 -0.035822 0.041039 -0.095397 -0.056395 0.08712 0.11316 0.034666 0.0927 0.015011 0.00024009 0.002457 0.0015462 0.00076444 0.30761
5.0156 0.0010098 -4.9597e-05 0.015701 -0.0088305 0 -0.0098556 -0.0073921 -0.0089498 -0.011544 -0.0011395 -0.0039984 -0.16654 -0.032793 -0.16234 -0.14864 -0.052952 0.017711 -0.091939 -0.071109 0.074996 0.095635 0.0019006 0.055604 0.0023362 -0.00057162 0.0025058 0.00084058 0.0005056 0.10813
5.0195 0.00037422 -0.0010271 0.015758 -0.0097545 0 -0.012749 -0.002956 0.0029803 0.0064359 0.0040008 0.037394 -0.15457 -0.009459 -0.16444 -0.084372 -0.054925 -0.0070779 -0.10848 -0.081274 0.045235 0.082692 -0.023313 -0.0015674 -0.01292 -0.0013147 0.0020978 7.6547e-05 -1.1603e-05 -0.10265
5.0234 -0.00023813 -0.0014013 0.012711 -0.0037365 0 -0.0064496 0.0030011 0.017906 0.023761 0.0095387 0.065233 -0.1511 -0.012375 -0.15843 -0.0083393 -0.051506 -0.030271 -0.12565 -0.095671 -0.0010802 0.060967 -0.046051 -0.056834 -0.043603 -0.0015245 0.001285 8.8748e-05 -0.00058236 -0.30746
5.0273 -0.00011267 -0.0011992 0.0098574 0.0054245 0 0.0049934 0.010634 0.032189 0.038918 0.016554 0.078819 -0.16223 -0.056144 -0.16622 -0.0293 -0.10146 -0.049545 -0.074411 -0.13097 -0.040892 -0.037705 -0.093981 -0.090097 -0.065535 -0.0010928 0.00026413 0.0011052 -0.00099418 -0.48582
5.0313 0.0009978 -0.00054266 0.0088761 0.01184 0 0.014334 0.018235 0.04054 0.050516 0.024776 0.083697 -0.18132 -0.048507 -0.19032 -0.041497 -0.10538 -0.06317 -0.15328 -0.15822 -0.042242 -0.034761 -0.10982 -0.09835 -0.081435 -0.00034907 -0.00067764 0.0024909 -0.001066 -0.61517
5.0352 0.0026453 0.00072486 0.0084155 0.012138 0 0.016994 0.023154 0.039896 0.056948 0.032167 0.085411 -0.19542 -0.07473 -0.21318 -0.075119 -0.091416 -0.069843 -0.16489 -0.14991 -0.060821 -0.020267 -0.11382 -0.095265 -0.041904 0.00019472 -0.0012557 0.0032793 -0.00072014 -0.67745
5.0391 0.0041429 0.0029942 0.0058436 0.0077408 0 0.013815 0.023781 0.031907 0.056821 0.035803 0.084637 -0.19718 -0.0781 -0.22174 -0.11377 -0.08281 -0.068933 -0.12737 -0.13728 -0.074141 -0.013645 -0.121 -0.096144 -0.034245 0.00022579 -0.0013045 0.0030031 -6.9786e-05 -0.6669
5.043 0.0052596 0.0063766 0.00046332 0.0033671 0 0.0091142 0.020821 0.021775 0.049916 0.033711 0.077288 -0.1915 -0.034333 -0.20782 -0.13716 -0.094853 -0.06088 -0.079855 -0.14264 -0.069508 -0.02377 -0.13801 -0.10284 -0.10268 -0.00016597 -0.00086917 0.0020696 0.00058563 -0.5925
5.0469 0.0064437 0.010257 -0.0050769 0.003338 0 0.0066055 0.01661 0.014392 0.037755 0.026301 0.058882 -0.19097 -0.096483 -0.17736 -0.10716 -0.11443 -0.047148 -0.12041 -0.14013 -0.094033 -0.031679 -0.13567 -0.10284 -0.076079 -0.00060426 -0.00020043 0.0013566 0.00092218 -0.47275
5.0508 0.0083233 0.013507 -0.006786 0.0085797 0 0.0069453 0.013063 0.011007 0.023082 0.016178 0.029321 -0.20402 -0.10345 -0.18936 -0.10045 -0.080155 -0.02963 -0.11491 -0.12294 -0.05157 -0.017737 -0.084085 -0.082784 -0.045438 -0.00074115 0.00037181 0.001422 0.00081744 -0.3271
5.0547 0.010972 0.015319 -0.0029584 0.016217 0 0.0084142 0.010214 0.0090782 0.0085198 0.0064071 -0.0056604 -0.22649 -0.097355 -0.19013 -0.070347 -0.060352 -0.010073 -0.12014 -0.10522 0.003124 0.016051 -0.056154 -0.042826 -0.0072701 -0.00050918 0.00062275 0.0020512 0.00044049 -0.17111
5.0586 0.013693 0.015948 0.0041299 0.02164 0 0.0092594 0.0067183 0.0051419 -0.0045371 -0.001285 -0.037241 -0.2446 -0.086878 -0.17737 -0.050178 -0.063665 0.0098444 -0.11358 -0.097452 0.032031 0.054607 -0.055707 0.0020541 0.024326 -0.00013013 0.00054934 0.0025287 0.00010048 -0.018401
5.0625 0.015589 0.016574 0.010281 0.021511 0 0.0092855 0.0017961 -0.0019039 -0.015944 -0.0068286 -0.058273 -0.24703 -0.069619 -0.17012 -0.11457 -0.075246 0.027962 -0.034738 -0.1109 -0.0048489 0.073083 -0.057668 0.034684 0.024588 9.2094e-05 0.00033481 0.002339 -2.1781e-05 0.1145
5.0664 0.016381 0.018301 0.013361 0.015944 0 0.0096591 -0.0033619 -0.0097616 -0.025784 -0.01055 -0.06671 -0.23569 -0.063969 -0.10839 -0.051636 -0.021517 0.041472 -0.084167 -0.05193 0.081558 0.072618 -0.044303 0.049598 0.061069 1.1012e-05 0.00019314 0.0016333 -4.3917e-06 0.20698
5.0703 0.016654 0.021113 0.015352 0.008681 0 0.011679 -0.0061565 -0.014468 -0.033217 -0.011783 -0.065516 -0.22526 -0.063362 -0.12743 -0.034164 -0.028128 0.047755 -0.074271 -0.030236 0.079623 0.085348 -0.0226 0.054788 0.072456 -0.00026977 0.00021883 0.0010501 -4.7842e-05 0.23955
5.0742 0.017251 0.023737 0.020322 0.0050368 0 0.015741 -0.0045897 -0.013184 -0.036181 -0.0089429 -0.059359 -0.23122 -0.058733 -0.14721 -0.058961 -0.043203 0.045716 -0.077778 -0.023215 0.080129 0.090122 -0.0078271 0.060296 0.067636 -0.00049664 0.0003517 0.001096 -0.00021423 0.20162
5.0781 0.018375 0.024586 0.030015 0.0085566 0 0.020968 0.0011899 -0.0058291 -0.032245 -0.0011653 -0.050477 -0.25639 -0.045076 -0.13167 -0.10082 -0.03435 0.036367 -0.12088 -0.018173 0.11886 0.07829 -0.0048777 0.065701 0.053988 -0.00046193 0.00046032 0.0016841 -0.00032294 0.095507
5.082 0.019264 0.022966 0.041196 0.018337 0 0.025362 0.009171 0.0053163 -0.020063 0.010092 -0.036716 -0.28769 -0.024639 -0.14528 -0.066441 -0.0052897 0.021928 -0.11753 -0.025587 0.099868 0.06929 0.0057369 0.059336 0.035906 -0.00014637 0.00045277 0.0022422 -0.00012876 -0.065648
5.0859 0.018824 0.019534 0.047416 0.02903 0 0.02644 0.017111 0.017225 -0.00054363 0.021249 -0.013408 -0.30619 -0.057143 -0.1769 -0.052417 -0.02102 0.0041671 -0.1317 -0.060298 0.075823 0.09375 -0.015401 0.03012 0.015068 0.00028417 0.00032337 0.0022508 0.00039187 -0.26232
5.0898 0.016636 0.015682 0.043888 0.034051 0 0.022553 0.023822 0.027539 0.022961 0.028781 0.021853 -0.30171 -0.05509 -0.18671 -0.037299 -0.049515 -0.016369 -0.12676 -0.086147 0.026268 0.059287 -0.048445 -0.019819 0.0095705 0.00060918 0.00012425 0.0016867 0.00095228 -0.47075
5.0938 0.013417 0.012491 0.031335 0.030109 0 0.014515 0.029044 0.035031 0.045591 0.031643 0.064852 -0.27973 -0.041373 -0.18132 -0.05705 -0.068426 -0.039317 -0.12695 -0.099545 -0.019176 0.01074 -0.07334 -0.074342 -0.0048667 0.00070816 -8.1434e-05 0.00097654 0.0011817 -0.66255
5.0977 0.0105 0.010196 0.015531 0.019677 0 0.0061607 0.032474 0.039355 0.062646 0.031805 0.10444 -0.25479 -0.064195 -0.1809 -0.15196 -0.058052 -0.062556 -0.16765 -0.10582 -0.020184 0.023789 -0.071624 -0.11526 -0.059527 0.00062826 -0.0002391 0.00055209 0.00095852 -0.80666
5.1016 0.0087929 0.0084939 0.0030303 0.0092206 0 0.0025147 0.033372 0.040642 0.071244 0.032327 0.12748 -0.2373 -0.078856 -0.23553 -0.067629 -0.074638 -0.081449 -0.13691 -0.14249 -0.052242 -0.014956 -0.12523 -0.13559 -0.046958 0.00052363 -0.00030835 0.0004635 0.00051895 -0.87704
5.1055 0.0081583 0.0071873 -0.0032779 0.004285 0 0.0061135 0.031271 0.039246 0.071152 0.034501 0.12638 -0.22556 -0.093598 -0.21488 -0.12667 -0.094437 -0.090519 -0.11516 -0.16785 -0.066447 -0.034832 -0.14074 -0.14167 -0.040476 0.00052179 -0.0002916 0.00041141 0.00022856 -0.86281
5.1094 0.0077231 0.0064361 -0.0052516 0.0053456 0 0.014227 0.026841 0.035525 0.064312 0.036438 0.10396 -0.20991 -0.095031 -0.175 -0.19913 -0.086198 -0.086626 -0.11731 -0.1596 -0.088575 -0.04662 -0.13903 -0.14297 -0.054558 0.00062514 -0.00027468 0.00012835 0.00024286 -0.77249
5.1133 0.0067558 0.0063931 -0.0067658 0.0079543 0 0.019913 0.021598 0.029643 0.053297 0.034304 0.071682 -0.18397 -0.080057 -0.14861 -0.21774 -0.05357 -0.07109 -0.13671 -0.12756 -0.11121 -0.046153 -0.12827 -0.14032 -0.079772 0.00072496 -0.00041173 -0.00029566 0.00039503 -0.62709
5.1172 0.0052753 0.0067397 -0.0098728 0.0071138 0 0.017003 0.016496 0.021583 0.039678 0.025292 0.041964 -0.15158 -0.058244 -0.15423 -0.16523 -0.053129 -0.048859 -0.13147 -0.13418 -0.073134 -0.0039569 -0.10237 -0.12468 -0.065969 0.00071108 -0.00081017 -0.00047201 0.00041135 -0.44675
5.1211 0.0038733 0.0067251 -0.013144 0.0020316 0 0.005403 0.010889 0.01153 0.023471 0.010059 0.02001 -0.12304 -0.063536 -0.15273 -0.16351 -0.038582 -0.025236 -0.136 -0.12111 -0.053408 -0.010358 -0.10293 -0.087316 -0.011728 0.00058194 -0.0013807 -9.4542e-05 0.00021602 -0.24213
5.125 0.0030059 0.005733 -0.013306 -0.0030941 0 -0.0079558 0.0032666 0.00034789 0.0041037 -0.0071918 0.001378 -0.10465 -0.072174 -0.13686 -0.15671 -0.039486 -0.002824 -0.11572 -0.098536 -0.038937 0.025766 -0.090216 -0.031221 0.029046 0.00046077 -0.0018007 0.0007349 1.5358e-06 -0.018091
5.1289 0.0024834 0.0037844 -0.0084714 -0.0031257 0 -0.014032 -0.006678 -0.010392 -0.017827 -0.021063 -0.022613 -0.092284 -0.079146 -0.12066 -0.14131 -0.044147 0.018859 -0.072782 -0.069906 -0.0050789 0.053435 -0.07259 0.027999 0.047752 0.0005056 -0.0016833 0.0015543 -1.2787e-06 0.21459
5.1328 0.0016303 0.0014251 -0.00018125 0.0027046 0 -0.0089264 -0.016765 -0.019088 -0.039514 -0.028133 -0.055793 -0.075381 -0.079425 -0.1176 -0.1266 -0.036827 0.040909 -0.022518 -0.040161 0.064968 0.023483 -0.059908 0.072963 0.049855 0.00078802 -0.0008646 0.0019198 0.00020545 0.43199
5.1367 -8.0047e-05 -0.00088248 0.0073297 0.0091707 0 0.0025197 -0.023452 -0.025038 -0.056668 -0.028814 -0.091701 -0.047052 -0.044715 -0.10669 -0.18707 -0.014323 0.062059 -0.059404 -0.034004 0.099309 0.08366 -0.014494 0.097023 0.12071 0.0012342 0.00042144 0.0017647 0.0003781 0.60293
5.1406 -0.0025403 -0.0031826 0.0099866 0.0089521 0 0.010136 -0.024648 -0.028724 -0.065664 -0.026674 -0.11652 -0.010113 -0.063286 -0.11071 -0.16371 -0.013199 0.077947 -0.021149 -0.0068645 0.11089 0.083793 0.011778 0.10687 0.13264 0.0016615 0.0016577 0.0014202 0.00030362 0.70379
5.1445 -0.0051067 -0.005774 0.0066872 -0.0010138 0 0.0064279 -0.021586 -0.031033 -0.06553 -0.025681 -0.11849 0.026763 -0.073485 -0.07281 -0.1011 -0.0089749 0.08347 0.015086 0.010095 0.13227 0.095396 0.012285 0.11332 0.12814 0.0018694 0.0023888 0.0012979 5.8401e-05 0.72904
5.1484 -0.0071415 -0.0085574 6.801e-05 -0.016162 0 -0.0072734 -0.017782 -0.032 -0.05819 -0.027203 -0.09651 0.058313 -0.06753 -0.015122 -0.059957 0.0025693 0.076388 0.023412 0.010551 0.15584 0.12298 -0.0011625 0.1196 0.11066 0.001723 0.0025248 0.0015345 -3.9398e-05 0.68811
5.1523 -0.0084802 -0.010772 -0.0053313 -0.027038 0 -0.02163 -0.015862 -0.030276 -0.046786 -0.028907 -0.061252 0.087483 -0.077436 -0.034486 -0.14348 0.011301 0.059233 0.0069505 0.0053539 0.13799 0.11908 0.0041359 0.11825 0.054271 0.0012026 0.0023467 0.0019055 0.00024344 0.59285
5.1563 -0.0094323 -0.011554 -0.0063109 -0.026235 0 -0.026587 -0.015272 -0.024067 -0.033475 -0.026513 -0.02759 0.12075 -0.062014 -0.056765 -0.059746 -0.013582 0.037908 -0.023333 -0.0025941 0.1049 0.084558 -0.012528 0.099224 0.059439 0.00042623 0.0022131 0.0020536 0.0007815 0.44925
5.1602 -0.010382 -0.010832 -0.0034518 -0.014145 0 -0.019306 -0.013132 -0.012994 -0.018541 -0.017337 -0.0043584 0.15912 -0.068308 -0.078103 -0.087625 -0.022098 0.017984 -0.057007 -0.012952 0.06062 0.035797 -0.032864 0.061032 0.021086 -0.00035715 0.0022309 0.0018026 0.0011638 0.26262
5.1641 -0.011389 -0.0095881 -0.00088592 0.00097557 0 -0.0063931 -0.0074741 0.00067559 -0.0015178 -0.003041 0.010674 0.19477 -0.077999 -0.082731 -0.13276 -0.03143 0.0015197 -0.077957 -0.025986 0.0057707 0.014243 -0.053939 0.014056 0.0029195 -0.00083817 0.0021894 0.0012848 0.0010586 0.050443
5.168 -0.012137 -0.0090435 -0.0032202 0.0087529 0 0.001382 0.00031027 0.012676 0.016757 0.010764 0.026718 0.21726 -0.078198 -0.063288 -0.12273 -0.052562 -0.013149 -0.075449 -0.046441 -0.047144 0.037707 -0.076233 -0.026785 0.039082 -0.00079781 0.0018074 0.00080314 0.00051414 -0.1519
5.1719 -0.012232 -0.0094723 -0.011606 0.0040352 0 -0.0023119 0.0063001 0.0191 0.03312 0.018173 0.050162 0.22357 -0.097305 -0.05073 -0.17318 -0.050917 -0.028533 -0.058767 -0.106 -0.018584 0.010655 -0.11437 -0.052993 -0.015225 -0.00027441 0.0010529 0.00058204 -9.5774e-05 -0.30242
5.1758 -0.011606 -0.0098767 -0.022025 -0.0094689 0 -0.014227 0.0074284 0.018822 0.043222 0.01728 0.077084 0.22146 -0.11739 -0.10383 -0.16748 -0.093386 -0.044325 -0.1234 -0.10131 -0.065585 0.0085204 -0.12589 -0.066911 -0.029102 0.00038773 0.0002264 0.0006233 -0.0004164 -0.37372
5.1797 -0.010703 -0.0090418 -0.027671 -0.021809 0 -0.023983 0.0041515 0.014096 0.044122 0.011583 0.094458 0.22269 -0.14247 -0.13422 -0.1476 -0.094954 -0.056011 -0.13161 -0.11177 -0.093778 -0.0070035 -0.12746 -0.076102 -0.061874 0.0007038 -0.00027626 0.00075929 -0.000398 -0.36623
5.1836 -0.010339 -0.007089 -0.024184 -0.02387 0 -0.02238 -0.00020878 0.0087469 0.036303 0.0069751 0.08963 0.23285 -0.15933 -0.12646 -0.13791 -0.073456 -0.057196 -0.087605 -0.13264 -0.089161 -0.035602 -0.12944 -0.083664 -0.10297 0.00036453 -0.00029978 0.00081834 -0.00025736 -0.30129
5.1875 -0.011275 -0.0059464 -0.013789 -0.014064 0 -0.0092753 -0.0028061 0.0052147 0.023408 0.0065045 0.060841 0.24793 -0.14391 -0.094232 -0.16178 -0.097587 -0.044229 -0.061036 -0.12091 -0.070215 -0.059459 -0.14245 -0.083976 -0.10812 -0.00051506 -5.0388e-05 0.00075065 -0.00019569 -0.1999
5.1914 -0.013734 -0.0079912 -0.0045498 5.126e-05 0 0.0052493 -0.0040143 0.0026938 0.0097402 0.0073316 0.020213 0.26064 -0.13806 -0.097325 -0.10376 -0.083301 -0.019652 -0.017337 -0.097732 -0.070327 -0.024644 -0.11797 -0.067811 -0.060553 -0.0014273 0.00010924 0.00063255 -0.00019338 -0.066226
5.1953 -0.017114 -0.013832 -0.0045558 0.0067099 0 0.0079187 -0.0068827 -0.0021126 -0.0025959 0.0028834 -0.014025 0.26903 -0.1297 -0.10995 -0.06361 -0.061497 0.0085079 -0.022015 -0.094735 -0.044137 -0.028471 -0.10457 -0.03185 -0.03059 -0.0017997 -3.2107e-06 0.00058171 -8.9137e-05 0.10906
5.1992 -0.020132 -0.021201 -0.015229 -0.001544 0 -0.007242 -0.01383 -0.012075 -0.014716 -0.011125 -0.030837 0.27772 -0.11654 -0.11519 -0.099456 -0.037064 0.031612 -0.04666 -0.070883 -0.0036834 -0.029368 -0.088482 0.016435 -0.0078584 -0.0013922 -0.00023135 0.00067104 0.0001774 0.32903
5.2031 -0.021411 -0.026149 -0.029355 -0.021597 0 -0.03286 -0.023781 -0.026732 -0.02926 -0.031789 -0.034954 0.29051 -0.10428 -0.10272 -0.1857 -0.016816 0.046063 -0.066658 -0.01808 0.039062 -0.00046417 -0.064378 0.06314 0.020265 -0.00046347 -0.00023479 0.00089913 0.0004574 0.57246
5.207 -0.020227 -0.025752 -0.036052 -0.040753 0 -0.051957 -0.032488 -0.041719 -0.047229 -0.0498 -0.043206 0.303 -0.12438 -0.073021 -0.052105 -0.017734 0.055257 -0.057802 -0.016024 0.06826 0.057859 -0.048585 0.097657 0.078243 0.00042333 0.00019968 0.0012126 0.00055167 0.79436
5.2109 -0.016934 -0.020183 -0.029193 -0.045203 0 -0.049769 -0.035755 -0.051196 -0.06578 -0.055904 -0.070233 0.3047 -0.090522 -0.047954 -0.071398 0.019777 0.065863 0.017531 0.0034276 0.066114 0.06393 0.0023939 0.1191 0.10906 0.00080221 0.00097668 0.0015412 0.00045196 0.94521
5.2148 -0.012722 -0.012437 -0.012552 -0.030387 0 -0.025304 -0.032596 -0.051627 -0.078848 -0.048047 -0.11411 0.29018 -0.086413 -0.038865 -0.071561 0.010104 0.080985 0.052344 0.020792 0.091121 0.065044 0.025748 0.1338 0.12393 0.0006017 0.0017856 0.0018161 0.00037061 0.99392
5.2188 -0.0088625 -0.0060265 0.0027747 -0.0053035 0 0.0065572 -0.02562 -0.044104 -0.080396 -0.033161 -0.15379 0.26795 -0.08564 -0.034069 -0.061348 -0.015214 0.095759 0.042677 0.027836 0.13264 0.070797 0.026512 0.14646 0.12895 0.00012637 0.0023541 0.0019696 0.00049622 0.93764
5.2227 -0.0059954 -0.0026087 0.0068496 0.013475 0 0.025136 -0.018599 -0.03335 -0.068154 -0.021771 -0.16201 0.25633 -0.036946 -0.016928 -0.089122 0.0037881 0.099537 0.011048 0.019216 0.15975 0.081152 0.026775 0.15303 0.12956 -0.00022675 0.0026197 0.0019363 0.00073564 0.79468
5.2266 -0.0040014 -0.0014199 -0.0014999 0.014343 0 0.019339 -0.0136 -0.024068 -0.045212 -0.019591 -0.12516 0.26803 -0.045517 -0.042984 -0.050931 -0.019092 0.08369 -0.026708 0.012172 0.10805 0.044737 0.012966 0.14239 0.10366 -0.00026676 0.0026892 0.0016736 0.00075182 0.59005
5.2305 -0.0024791 -0.00067621 -0.014083 9.8339e-06 0 -0.0035828 -0.010049 -0.017453 -0.018288 -0.023007 -0.054964 0.29726 -0.049969 -0.0096643 -0.086826 0.0035507 0.049068 -0.017426 0.0015337 0.11274 0.091432 0.0024282 0.10568 0.074248 -9.4277e-05 0.0026718 0.0012028 0.00030447 0.34602
5.2344 -0.0012891 0.00061341 -0.020087 -0.01448 0 -0.023474 -0.0060087 -0.01069 0.0061639 -0.022267 0.017925 0.32254 -0.068046 -0.017594 -0.10882 0.0073724 0.0068413 -0.065025 -0.0028499 0.089103 0.079158 -0.015297 0.045711 0.039623 5.3312e-05 0.0025704 0.00064107 -0.00044266 0.081705
5.2383 -0.00058482 0.0021 -0.014469 -0.014272 0 -0.023297 -6.0267e-05 7.3831e-05 0.025272 -0.0098277 0.064663 0.32414 -0.10089 -0.081865 -0.096743 -0.021749 -0.028597 -0.15588 -0.012966 0.019877 -0.0056867 -0.049167 -0.021977 0.00094328 2.9988e-05 0.0023253 0.00018265 -0.00099074 -0.18341
5.2422 -0.00030703 0.0030722 -0.0011849 0.0023427 0 -0.002946 0.0078303 0.015692 0.040182 0.013018 0.077624 0.30102 -0.12524 -0.096222 -0.12224 -0.029873 -0.049338 -0.086954 -0.082458 -0.019852 0.011704 -0.11209 -0.077953 -0.035674 -0.00011347 0.0019268 1.048e-05 -0.00092903 -0.42866
5.2461 0.00025971 0.0036986 0.010942 0.021951 0 0.020865 0.016644 0.032351 0.05348 0.036644 0.073248 0.27156 -0.11727 -0.09499 -0.1365 -0.067562 -0.058462 -0.13148 -0.089858 -0.051199 -0.0082872 -0.11472 -0.11103 -0.062596 -0.00020949 0.0014533 0.00017782 -0.00031693 -0.63502
5.25 0.0022386 0.005128 0.015755 0.027547 0 0.029022 0.024912 0.043886 0.065751 0.050223 0.07599 0.25743 -0.11326 -0.12934 -0.13094 -0.10051 -0.065539 -0.14524 -0.10677 -0.070166 -0.044467 -0.13634 -0.12399 -0.074447 -0.00014072 0.00099306 0.00055341 0.00035743 -0.7876
5.2539 0.0062587 0.0083221 0.014263 0.014104 0 0.01673 0.030986 0.046328 0.074145 0.049586 0.096478 0.26514 -0.10934 -0.16889 -0.11668 -0.10892 -0.076852 -0.14464 -0.12237 -0.095588 -0.069973 -0.15824 -0.12844 -0.088222 5.8854e-05 0.00054785 0.00090111 0.00061924 -0.87529
5.2578 0.011678 0.012848 0.012709 -0.0057122 0 -0.0020571 0.033291 0.040943 0.074199 0.039536 0.12199 0.28208 -0.099701 -0.17349 -0.10688 -0.083123 -0.088772 -0.16331 -0.12062 -0.14029 -0.062634 -0.15388 -0.1332 -0.1191 0.00024417 4.435e-05 0.0010605 0.00042824 -0.88974
5.2617 0.016743 0.016926 0.016426 -0.01172 0 -0.0068554 0.031105 0.033096 0.063558 0.029144 0.1273 0.28968 -0.11368 -0.11868 -0.1008 -0.095609 -0.090211 -0.19155 -0.14322 -0.11797 -0.06087 -0.15026 -0.13619 -0.12779 0.0002918 -0.00054273 0.0010863 0.00017233 -0.82763
5.2656 0.019714 0.018783 0.024942 0.005778 0 0.010758 0.025447 0.027793 0.044552 0.024286 0.096714 0.28063 -0.12053 -0.10324 -0.095056 -0.087844 -0.072402 -0.1027 -0.1237 -0.1247 -0.022767 -0.13497 -0.12686 -0.080105 0.00020681 -0.0010829 0.0012048 0.00024639 -0.6956
5.2695 0.020042 0.018049 0.032244 0.035947 0 0.038572 0.018927 0.025635 0.023361 0.023626 0.038673 0.26407 -0.098566 -0.12558 -0.07905 -0.07722 -0.037713 -0.061398 -0.10804 -0.098294 -0.017462 -0.12162 -0.096901 -0.056036 0.0001154 -0.0013278 0.0015929 0.00063599 -0.51254
5.2734 0.018601 0.015925 0.031631 0.055023 0 0.053306 0.014057 0.022661 0.0061848 0.020985 -0.019569 0.25511 -0.073454 -0.15087 -0.061676 -0.065846 0.00026491 -0.086675 -0.098845 -0.03868 -0.033354 -0.11475 -0.04995 -0.057718 0.00014815 -0.001087 0.00216 0.00091642 -0.30501
5.2773 0.016771 0.014018 0.02101 0.045983 0 0.040543 0.011173 0.014289 -0.0046763 0.011591 -0.052683 0.26005 -0.12383 -0.09849 -0.072785 -0.044009 0.025958 -0.083289 -0.063354 0.0013225 0.015505 -0.11348 -0.0013766 -0.022233 0.00030644 -0.00039953 0.0025483 0.00066436 -0.098279
5.2813 0.015249 0.013035 0.0046217 0.013589 0 0.0077894 0.0080739 -1.2724e-05 -0.011702 -0.0032896 -0.055844 0.27187 -0.11723 -0.09152 -0.10619 -0.046702 0.032965 -0.12762 -0.073795 0.040005 0.012789 -0.077913 0.032074 -0.012802 0.00042574 0.00045162 0.0023974 -0.00012098 0.089175
5.2852 0.013679 0.012506 -0.009724 -0.018568 0 -0.020991 0.0021794 -0.01536 -0.019193 -0.01711 -0.045727 0.27936 -0.10638 -0.086614 -0.12388 -0.038089 0.02798 -0.13167 -0.065279 0.067132 0.022001 -0.057312 0.044148 0.0043599 0.00028701 0.0010982 0.0016678 -0.00098846 0.24295
5.2891 0.011372 0.01164 -0.015622 -0.027071 0 -0.024994 -0.0064411 -0.024688 -0.028825 -0.023246 -0.043839 0.27952 -0.091515 -0.07266 -0.13428 -0.029739 0.024248 -0.12766 -0.037728 0.067088 0.038409 -0.042994 0.042321 0.020664 -0.00018737 0.001299 0.00073582 -0.0014115 0.34631
5.293 0.0083064 0.010269 -0.011817 -0.0077711 0 -0.0036313 -0.014097 -0.023936 -0.03741 -0.020095 -0.057144 0.28027 -0.074364 -0.048859 -0.14055 -0.03245 0.03003 -0.13472 -0.0047154 0.034738 0.055181 -0.029841 0.039777 0.030768 -0.00080423 0.001057 0.00014362 -0.0012068 0.37996
5.2969 0.0053473 0.0088612 -0.0025874 0.021213 0 0.023462 -0.015958 -0.014942 -0.03889 -0.011928 -0.072621 0.29099 -0.081444 -0.057817 -0.10076 -0.043148 0.041633 -0.067586 -0.035343 0.013026 0.074753 -0.050724 0.043356 0.057981 -0.0011699 0.00058242 0.00019384 -0.0006243 0.33264
5.3008 0.0034268 0.0077042 0.0051639 0.03493 0 0.03313 -0.010173 -0.003789 -0.029205 -0.0050549 -0.069729 0.31132 -0.094481 -0.073661 -0.079694 -0.039648 0.046684 -0.036753 -0.030185 0.046186 0.032345 -0.048584 0.048098 0.051674 -0.00095343 0.00015496 0.00072661 -7.3429e-05 0.21488
5.3047 0.0025409 0.0062756 0.0062211 0.022072 0 0.017581 2.4576e-05 0.0038393 -0.010176 -0.0027478 -0.03916 0.33015 -0.095712 -0.089106 -0.078035 -0.040986 0.0348 -0.02965 -0.038504 0.039463 0.0043928 -0.058606 0.042875 0.030145 -0.00016327 -2.067e-05 0.001269 0.0002184 0.061734
5.3086 0.0016473 0.0036592 0.00029195 -0.0067296 0 -0.010348 0.0083827 0.0064239 0.010836 -0.0031001 0.0084778 0.33621 -0.10245 -0.10424 -0.096272 -0.045993 0.0067705 -0.050752 -0.05828 -0.010428 -5.9062e-05 -0.076127 0.021549 0.0098732 0.00079512 0.00010013 0.0014233 0.00030959 -0.082322
5.3125 -0.0003356 -0.0003284 -0.007781 -0.029003 0 -0.029051 0.010384 0.0066547 0.025485 -0.0013404 0.050859 0.32982 -0.15293 -0.12252 -0.13387 -0.043776 -0.025185 -0.1121 -0.062977 -0.063918 -0.0010424 -0.076562 -0.010667 0.011518 0.0013725 0.00039547 0.0011611 0.00037896 -0.18719
5.3164 -0.0033865 -0.0045249 -0.011192 -0.029342 0 -0.026078 0.006657 0.0082144 0.029832 0.0055845 0.071025 0.32384 -0.11375 -0.098668 -0.23479 -0.054753 -0.046128 -0.11452 -0.071129 -0.064058 -0.014288 -0.078224 -0.041211 -0.021784 0.0012755 0.00064594 0.0007919 0.00051095 -0.25069
5.3203 -0.0062899 -0.0071727 -0.006002 -0.01085 0 -0.0069222 0.0020929 0.012328 0.026468 0.016025 0.068564 0.33271 -0.11443 -0.096847 -0.18186 -0.078901 -0.048953 -0.12869 -0.10388 -0.066402 -0.051842 -0.10463 -0.06031 -0.031195 0.00069642 0.00065786 0.00067313 0.00064075 -0.28999
5.3242 -0.007804 -0.0075259 0.0055449 0.0095382 0 0.01153 0.0014444 0.01688 0.021764 0.024561 0.056446 0.36006 -0.11336 -0.1216 -0.13264 -0.084507 -0.038496 -0.13015 -0.11578 -0.064469 -0.076175 -0.11797 -0.067603 -0.054585 0.00016357 0.00038596 0.00093499 0.00065724 -0.31793
5.3281 -0.0080188 -0.0068081 0.01587 0.01621 0 0.015655 0.0052108 0.018396 0.020487 0.025884 0.048019 0.39636 -0.09617 -0.1605 -0.16636 -0.063276 -0.026372 -0.10607 -0.094237 -0.060125 -0.06629 -0.10197 -0.069361 -0.089746 0.00011326 -2.4874e-05 0.0014343 0.00050623 -0.32457
5.332 -0.0085293 -0.0074471 0.017007 0.0067251 0 0.0048501 0.0092574 0.014804 0.022001 0.018447 0.046232 0.4283 -0.12701 -0.14839 -0.16577 -0.069915 -0.021152 -0.070887 -0.11621 -0.082987 -0.036485 -0.094375 -0.069717 -0.010951 0.00053524 -0.00032484 0.0019115 0.0001914 -0.28051
5.3359 -0.011098 -0.011065 0.0063436 -0.0089439 0 -0.010766 0.0082898 0.0066421 0.020953 0.0051503 0.043539 0.44999 -0.12271 -0.097747 -0.099762 -0.078906 -0.021818 -0.090009 -0.086166 -0.091816 -0.044598 -0.11794 -0.065005 -0.059451 0.0010008 -0.00032156 0.0021614 -0.00026878 -0.15946
5.3398 -0.015917 -0.016932 -0.011193 -0.019176 0 -0.020697 9.3687e-05 -0.003893 0.011741 -0.0090711 0.030567 0.46524 -0.10474 -0.067465 -0.10307 -0.090172 -0.019396 -0.078573 -0.076039 -0.088243 -0.037843 -0.11332 -0.047049 -0.062308 0.0010557 7.1432e-06 0.0020867 -0.00081887 0.038719
5.3438 -0.02107 -0.022288 -0.026463 -0.020694 0 -0.02237 -0.012887 -0.014723 -0.0068507 -0.020526 0.0046009 0.47953 -0.090364 -0.066329 -0.13113 -0.091443 -0.0049957 -0.062153 -0.082955 -0.063501 -0.012432 -0.09643 -0.012223 -0.036814 0.00063273 0.00054364 0.0016706 -0.0012905 0.28299
5.3477 -0.023766 -0.024341 -0.03256 -0.01926 0 -0.02081 -0.025528 -0.024813 -0.0304 -0.028378 -0.029137 0.49107 -0.096939 -0.089361 -0.092277 -0.067363 0.022383 -0.093366 -0.083646 -0.0082751 0.021425 -0.10255 0.032759 -0.046445 0.00010912 0.0011644 0.00098583 -0.0014138 0.52666
5.3516 -0.022411 -0.022292 -0.029368 -0.021965 0 -0.021771 -0.033539 -0.03375 -0.051705 -0.033791 -0.062648 0.49091 -0.098297 -0.10527 -0.096205 -0.04341 0.054355 -0.068102 -0.04915 0.019468 0.01565 -0.079731 0.074348 0.031606 -4.6302e-05 0.0018313 0.00025091 -0.0010045 0.72929
5.3555 -0.017777 -0.017735 -0.022642 -0.029384 0 -0.025754 -0.035705 -0.040856 -0.065289 -0.037918 -0.090461 0.4726 -0.084387 -0.061519 -0.17186 -0.06675 0.078834 -0.024232 -0.045 0.047805 0.00045132 -0.047545 0.10204 0.063717 0.00028246 0.0025383 -0.00018749 -0.00020137 0.86842
5.3594 -0.012382 -0.013242 -0.018621 -0.034927 0 -0.028212 -0.033629 -0.044975 -0.070077 -0.040686 -0.11026 0.44173 -0.09179 -0.02878 -0.17754 -0.080041 0.088231 0.0040791 -0.035956 0.084914 -2.2802e-05 -0.020695 0.11544 0.084498 0.00073439 0.0031751 -3.7298e-05 0.00050475 0.93633
5.3633 -0.0086543 -0.010451 -0.01889 -0.031288 0 -0.024728 -0.029875 -0.045133 -0.068574 -0.04118 -0.11992 0.41493 -0.11432 -0.032 -0.10122 -0.062608 0.083857 -0.0042894 -0.014482 0.11651 0.016675 -0.0064434 0.12189 0.1015 0.00078865 0.0034921 0.00069027 0.00057302 0.93076
5.3672 -0.0074182 -0.0092575 -0.019823 -0.017531 0 -0.01561 -0.026277 -0.041311 -0.063777 -0.038812 -0.11582 0.40799 -0.072855 -0.03846 -0.13126 -0.039502 0.073454 -0.064109 -0.013159 0.082501 0.019941 -0.005019 0.12716 0.082248 0.00023789 0.0032687 0.001609 -0.00014815 0.85148
5.3711 -0.0078034 -0.0085658 -0.016763 -0.00043262 0 -0.005791 -0.023329 -0.034482 -0.056617 -0.033892 -0.095191 0.42327 -0.067818 -0.0081485 -0.062407 -0.056827 0.064245 -0.077109 -0.017763 0.064306 0.04249 0.016012 0.1283 0.055251 -0.00061296 0.0025644 0.0021972 -0.0012264 0.70521
5.375 -0.0083701 -0.0076637 -0.0088856 0.010614 0 -0.00073181 -0.020463 -0.02589 -0.045854 -0.02709 -0.060332 0.4478 -0.091063 -0.044308 -0.07377 -0.063833 0.057157 -0.051923 -0.0178 0.077309 0.021711 -0.0010049 0.11572 0.065579 -0.0012003 0.0017899 0.0021906 -0.0019115 0.51088
5.3789 -0.0083294 -0.0068851 -0.00026475 0.010362 0 -0.0023847 -0.016609 -0.016315 -0.030086 -0.018609 -0.019637 0.46395 -0.1017 -0.08014 -0.11237 -0.065804 0.046749 -0.023951 -0.02199 0.077931 -0.0045119 -0.042567 0.082851 0.061372 -0.0011718 0.0014531 0.0017841 -0.0016839 0.2966
5.3828 -0.0078848 -0.0070776 0.0037098 0.00073227 0 -0.0083919 -0.010846 -0.0060211 -0.0098911 -0.0081932 0.016567 0.46311 -0.065349 -0.041833 -0.10065 -0.075051 0.026696 -0.028778 -0.041089 0.021714 0.0053668 -0.085142 0.034198 -0.0089588 -0.00064949 0.0017466 0.0014409 -0.00064044 0.089039
5.3867 -0.0076683 -0.008565 0.001125 -0.011486 0 -0.01435 -0.003163 0.0046123 0.011657 0.003861 0.042282 0.45064 -0.082722 -0.062556 -0.070936 -0.094415 -0.0036596 -0.046193 -0.079375 -0.045764 -0.038289 -0.11975 -0.01593 -0.033132 -6.7776e-05 0.0023439 0.0014736 0.00059735 -0.09577
5.3906 -0.0080037 -0.010675 -0.0048769 -0.019545 0 -0.016682 0.004952 0.014481 0.030285 0.015737 0.05873 0.43842 -0.095287 -0.05784 -0.14435 -0.10972 -0.037017 -0.062457 -0.1116 -0.094795 -0.028229 -0.14277 -0.053248 -0.085974 0.0002325 0.0026334 0.0017885 0.0013615 -0.25161
5.3945 -0.0086818 -0.012236 -0.0090722 -0.020413 0 -0.01412 0.010798 0.02181 0.042428 0.024407 0.071309 0.43284 -0.1153 -0.057337 -0.19171 -0.11687 -0.062036 -0.099524 -0.12544 -0.12038 -0.040671 -0.14025 -0.073142 -0.097439 0.00026429 0.0022341 0.0020346 0.001392 -0.37281
5.3984 -0.0092807 -0.012488 -0.008825 -0.015351 0 -0.007675 0.011916 0.024934 0.046459 0.02729 0.083356 0.42949 -0.13674 -0.065727 -0.17392 -0.12033 -0.070549 -0.15046 -0.13328 -0.12277 -0.08161 -0.13162 -0.081641 -0.086064 0.00028636 0.0013432 0.0019919 0.00091569 -0.44655
5.4023 -0.0095553 -0.011531 -0.0061816 -0.0081253 0 2.9996e-05 0.0079265 0.023229 0.042795 0.023975 0.092149 0.41852 -0.13425 -0.067878 -0.1123 -0.13449 -0.062625 -0.17897 -0.17589 -0.10719 -0.097565 -0.17615 -0.087229 -0.15881 0.00047216 0.00058783 0.0017939 0.00035418 -0.45543
5.4063 -0.0094997 -0.0099928 -0.0056364 -0.0025947 0 0.0056461 0.0012147 0.017524 0.033304 0.016481 0.09039 0.39467 -0.1329 -0.081853 -0.097635 -0.12715 -0.045692 -0.13205 -0.14752 -0.151 -0.066445 -0.16342 -0.091355 -0.14954 0.00070682 0.0004902 0.0017507 -2.7472e-05 -0.3888
5.4102 -0.0091442 -0.0083687 -0.009779 -0.00088992 0 0.0064319 -0.0044416 0.0096863 0.020522 0.0077869 0.071679 0.36181 -0.1256 -0.094393 -0.15539 -0.12311 -0.02858 -0.13154 -0.12265 -0.12218 -0.033897 -0.16097 -0.086509 -0.12553 0.00071575 0.0010225 0.001962 -0.00023269 -0.2527
5.4141 -0.008431 -0.0067065 -0.016789 -0.0026396 0 0.0018611 -0.0065255 0.0016237 0.0068433 -0.00016825 0.035553 0.32805 -0.12888 -0.10002 -0.16715 -0.1309 -0.015208 -0.13469 -0.11489 -0.085975 -0.024371 -0.15429 -0.06358 -0.093253 0.00038402 0.0016609 0.0021459 -0.0003817 -0.069472
5.418 -0.0073388 -0.0048637 -0.021868 -0.0054275 0 -0.0056327 -0.0056516 -0.0056991 -0.0062732 -0.0073309 -0.01132 0.29721 -0.14755 -0.096522 -0.061568 -0.14448 -0.0028042 -0.10364 -0.12293 -0.093473 -0.042986 -0.1288 -0.021667 -0.058437 -7.124e-05 0.0018877 0.0018996 -0.00051688 0.13233
5.4219 -0.0060651 -0.0029351 -0.021142 -0.0064451 0 -0.011883 -0.0050244 -0.012591 -0.018714 -0.014663 -0.057925 0.26574 -0.11494 -0.094359 -0.044153 -0.079889 0.014144 -0.071894 -0.086081 -0.063137 -0.00017038 -0.090901 0.028728 -0.044562 -0.00026837 0.0016693 0.0011486 -0.00057218 0.32828
5.4258 -0.0049721 -0.0013372 -0.014586 -0.0045645 0 -0.013747 -0.0077797 -0.020013 -0.031177 -0.022503 -0.09339 0.22856 -0.11867 -0.068722 -0.11307 -0.078871 0.037626 -0.08275 -0.056924 -0.045847 -0.00047224 -0.066969 0.07212 -0.00082697 -2.1422e-05 0.0014582 0.00031804 -0.000496 0.50041
5.4297 -0.0042833 -0.00046196 -0.0056916 -0.0013359 0 -0.011278 -0.014293 -0.028297 -0.043708 -0.02969 -0.11081 0.18742 -0.12023 -0.054932 -0.16153 -0.067273 0.062742 -0.082608 -0.039535 0.0073755 0.033894 -0.060185 0.098482 0.051036 0.00045545 0.0017192 9.9053e-06 -0.00034898 0.63189
5.4336 -0.0038442 -0.00029773 0.0014575 0.00017242 0 -0.0073668 -0.021605 -0.036061 -0.054326 -0.034152 -0.10926 0.15259 -0.11255 -0.04965 -0.16011 -0.045358 0.080099 -0.075595 -0.02799 0.066724 0.077054 -0.054473 0.10866 0.08223 0.00071222 0.0024386 0.00046778 -0.00024794 0.70298
5.4375 -0.003243 -0.00043381 0.0050546 -0.0019506 0 -0.0050606 -0.025412 -0.0403 -0.059193 -0.034304 -0.093584 0.13467 -0.10177 -0.029565 -0.10933 -0.049518 0.082186 -0.095089 -0.009359 0.054792 0.044799 -0.019286 0.11044 0.052305 0.00046299 0.0030937 0.0013421 -0.00022118 0.69551
5.4414 -0.0022142 -0.0004386 0.0062224 -0.006506 0 -0.0050075 -0.023056 -0.037965 -0.054769 -0.030013 -0.071948 0.13361 -0.10916 -0.021887 -0.10589 -0.05322 0.068723 -0.086215 -0.0075265 0.058512 0.036886 -0.024803 0.10939 0.04049 -0.00013887 0.0031187 0.0019907 -0.00015217 0.60416
5.4453 -0.00092204 -0.00020416 0.0074125 -0.0098811 0 -0.0053497 -0.015268 -0.028145 -0.040623 -0.022443 -0.051476 0.13585 -0.089818 -0.024932 -0.068458 -0.043745 0.046776 -0.059355 -0.022267 0.030689 0.014326 -0.029807 0.10301 0.032959 -0.00060677 0.0024264 0.0020289 0.00010362 0.44433
5.4492 0.00019067 9.6239e-05 0.010237 -0.0090263 0 -0.0040173 -0.005509 -0.01324 -0.020546 -0.013183 -0.034209 0.12356 -0.061911 -0.021485 -0.063758 -0.050922 0.025539 -0.027279 -0.040955 0.0068415 0.010963 -0.030776 0.083581 0.031713 -0.00052508 0.0014896 0.0016065 0.00053872 0.24773
5.4531 0.00086352 0.0003616 0.014426 -0.0040955 0 -0.00097762 0.0024248 0.0020587 -0.0006249 -0.0034662 -0.016252 0.088709 -0.04501 -0.018965 -0.11626 -0.079154 0.0098663 -0.0098667 -0.053053 0.0086721 0.031453 -0.035082 0.046826 0.035029 9.5506e-05 0.00090589 0.0011728 0.00094322 0.0468
5.457 0.0013259 0.00081617 0.018327 0.0017555 0 0.0019008 0.0067591 0.013524 0.014589 0.0060444 0.0083652 0.039547 -0.071567 -0.10739 -0.13236 -0.056453 -0.0023949 -0.06161 -0.04903 0.025479 -0.0086031 -0.0871 -0.0016255 0.028783 0.00081395 0.00086142 0.0010046 0.0010565 -0.14079
5.4609 0.0021142 0.001862 0.02016 0.0053252 0 0.0031866 0.0085393 0.019927 0.024857 0.015102 0.041341 -0.006428 -0.089567 -0.1221 -0.16726 -0.073046 -0.017281 -0.10544 -0.069302 -0.013505 -0.039224 -0.1096 -0.04826 -0.021006 0.0011062 0.00099672 0.00098745 0.00079011 -0.31506
5.4648 0.0035462 0.003665 0.019019 0.0063033 0 0.0038554 0.010521 0.02332 0.033599 0.023664 0.076285 -0.036991 -0.091775 -0.12242 -0.13089 -0.067827 -0.038379 -0.14242 -0.095651 -0.042604 -0.019345 -0.12209 -0.080703 -0.046873 0.00077236 0.00079136 0.00084937 0.00031297 -0.48181
5.4688 0.0053611 0.0059055 0.015136 0.0073248 0 0.0065822 0.015001 0.026775 0.044181 0.031643 0.10127 -0.054359 -0.090481 -0.11875 -0.10306 -0.062747 -0.062446 -0.15971 -0.12201 -0.062547 -3.5755e-05 -0.13589 -0.096016 -0.067727 7.8507e-05 9.0448e-05 0.00055614 -8.514e-05 -0.63541
5.4727 0.0069002 0.0079748 0.0095786 0.011014 0 0.012798 0.021991 0.031406 0.056168 0.038442 0.1066 -0.07133 -0.10411 -0.11231 -0.20793 -0.10123 -0.08059 -0.14281 -0.14423 -0.091253 -0.057944 -0.16055 -0.10108 -0.12336 -0.00046295 -0.00072691 0.00041187 -0.000228 -0.75099
5.4766 0.0076954 0.0094545 0.0037153 0.016884 0 0.020433 0.028866 0.035224 0.064756 0.042519 0.091835 -0.098705 -0.10503 -0.16382 -0.09526 -0.082689 -0.08427 -0.18206 -0.14936 -0.11395 -0.010926 -0.15247 -0.10484 -0.064233 -0.00048265 -0.0010875 0.00073623 -0.00017608 -0.79364
5.4805 0.0079283 0.010432 -0.001246 0.021226 0 0.024877 0.031822 0.034847 0.064037 0.041619 0.066125 -0.13588 -0.11621 -0.14686 -0.076832 -0.058767 -0.071489 -0.17013 -0.13605 -0.10575 -0.020961 -0.14445 -0.10949 -0.087777 -1.2793e-05 -0.0007438 0.0014616 -0.00013749 -0.73918
5.4844 0.0083264 0.01136 -0.0044867 0.020332 0 0.022705 0.028362 0.028611 0.051575 0.034125 0.041193 -0.17267 -0.10611 -0.1328 -0.065808 -0.062962 -0.048375 -0.15292 -0.12163 -0.098902 -0.024578 -0.14156 -0.10833 -0.12235 0.00055956 9.6345e-06 0.0021034 -0.00025898 -0.59229
5.4883 0.0095604 0.012588 -0.0055083 0.014114 0 0.014894 0.019253 0.018354 0.030654 0.02086 0.022734 -0.19948 -0.073256 -0.14299 -0.043146 -0.092331 -0.024882 -0.14515 -0.1114 -0.093517 0.0045536 -0.14206 -0.092367 -0.12584 0.00078134 0.00060656 0.002179 -0.00048655 -0.38885
5.4922 0.01165 0.014013 -0.0039196 0.0066787 0 0.0065306 0.0084735 0.0082588 0.0084464 0.00577 0.0074641 -0.21528 -0.065556 -0.12725 -0.094371 -0.081096 -0.0079625 -0.11743 -0.093417 -0.034479 0.046916 -0.13175 -0.059529 -0.079492 0.00044314 0.00069706 0.0016729 -0.00060797 -0.18063
5.4961 0.013875 0.015134 0.00057919 0.0031406 0 0.003038 0.00086418 0.0017029 -0.0084304 -0.0056775 -0.011682 -0.22625 -0.088459 -0.1424 -0.030447 -0.059801 0.002468 -0.12432 -0.084871 -0.017335 0.015723 -0.095115 -0.018253 -0.057418 -0.00029473 0.00040539 0.0010739 -0.00042654 -0.011697
5.5 0.01524 0.015433 0.0077943 0.0054449 0 0.0060788 -0.0010837 -0.001163 -0.017567 -0.0097452 -0.036939 -0.23784 -0.083413 -0.13325 -0.012694 -0.040722 0.011729 -0.12244 -0.063892 0.013043 0.033743 -0.070918 0.017932 0.006758 -0.001018 0.00015108 0.000929 8.4316e-05 0.098675
5.5039 0.015124 0.014736 0.016482 0.010899 0 0.012522 0.0010412 -0.0030273 -0.021118 -0.0069724 -0.061496 -0.2494 -0.080013 -0.11957 -0.01303 -0.040136 0.0244 -0.098031 -0.042042 0.040169 0.080033 -0.061678 0.040025 0.054103 -0.0013185 0.00023548 0.0013438 0.00075748 0.15736
5.5078 0.01361 0.013239 0.02431 0.014643 0 0.017139 0.0028479 -0.0065949 -0.023021 -0.0017901 -0.0737 -0.25687 -0.11003 -0.12785 0.015958 -0.065653 0.03923 -0.052017 -0.035348 0.043397 0.11008 -0.06027 0.048935 0.022777 -0.0010296 0.00058627 0.0019163 0.0013343 0.18402
5.5117 0.011318 0.011274 0.028779 0.013766 0 0.01655 0.00070023 -0.011803 -0.025505 0.00081808 -0.066283 -0.25989 -0.064876 -0.12455 0.0063985 -0.014726 0.049275 -0.10772 -0.050582 0.080664 0.066819 -0.011864 0.052119 0.051563 -0.00030687 0.0008706 0.0021566 0.0016023 0.19338
5.5156 0.00896 0.0090593 0.028689 0.0094432 0 0.011193 -0.0051283 -0.015482 -0.027456 -0.00089942 -0.042692 -0.26449 -0.066772 -0.10741 -0.046704 -0.013618 0.047265 -0.077618 -0.04182 0.088774 0.065359 -0.004704 0.054985 0.021257 0.00047735 0.00083419 0.0019654 0.0014825 0.18481
5.5195 0.006959 0.0066757 0.025008 0.0054078 0 0.0041744 -0.010325 -0.013748 -0.025532 -0.0043009 -0.015026 -0.27755 -0.062921 -0.1246 -0.068606 -0.018119 0.031797 -0.073841 -0.039755 0.086674 0.079002 -0.013062 0.05525 0.011579 0.00095008 0.00053594 0.0017004 0.0010462 0.14532
5.5234 0.0053721 0.0042358 0.020231 0.0044195 0 -0.0014111 -0.009772 -0.0051897 -0.016887 -0.0047791 0.0048156 -0.29869 -0.050274 -0.16502 -0.043887 -0.015238 0.0091477 -0.10344 -0.049017 0.068259 0.08319 -0.027596 0.045505 0.030727 0.00093723 0.00027702 0.0017862 0.00048165 0.062553
5.5273 0.0040579 0.0020314 0.016532 0.0059826 0 -0.004181 -0.0017273 0.0076956 -0.001534 0.00027884 0.013501 -0.31885 -0.070562 -0.15627 -0.0044925 -0.014201 -0.010959 -0.079085 -0.052349 0.00094783 0.042389 -0.04923 0.021433 0.024458 0.00053705 0.00031666 0.0022752 3.4392e-05 -0.061815
5.5313 0.0028961 0.000484 0.014154 0.0071957 0 -0.0041609 0.010394 0.019816 0.017105 0.0093268 0.017441 -0.32847 -0.05944 -0.15872 -0.0042618 -0.023801 -0.022269 -0.11655 -0.077353 0.0075304 0.0458 -0.063526 -0.012232 0.017361 3.6385e-05 0.00064501 0.0027964 -7.8641e-05 -0.20738
5.5352 0.0018936 -7.9358e-05 0.011402 0.0056782 0 -0.0015814 0.020171 0.026501 0.033664 0.017991 0.026169 -0.3274 -0.052961 -0.13531 -0.023248 -0.038651 -0.025959 -0.15563 -0.10486 0.016272 0.059071 -0.073545 -0.043832 -0.015225 -0.00026956 0.0010034 0.002918 0.00022657 -0.34203
5.5391 0.0011488 0.00035665 0.006288 0.0017981 0 0.0034721 0.02268 0.026063 0.043433 0.022539 0.043595 -0.32587 -0.053094 -0.12917 -0.050657 -0.046478 -0.02842 -0.15327 -0.11745 0.0037453 0.064752 -0.088039 -0.063251 -0.040683 -0.00024358 0.0011096 0.0025449 0.00082206 -0.43584
5.543 0.00075223 0.0014522 -0.0015511 -0.0017033 0 0.010114 0.017879 0.020376 0.044667 0.022398 0.064166 -0.33426 -0.061111 -0.16551 -0.068767 -0.042471 -0.034847 -0.095356 -0.10766 -0.036933 0.049947 -0.11282 -0.069036 -0.032876 3.3288e-05 0.0008823 0.0019661 0.0013828 -0.47322
5.5469 0.00071288 0.0026719 -0.010283 -0.0021383 0 0.015729 0.010307 0.013402 0.0393 0.019731 0.076669 -0.35107 -0.091077 -0.14365 -0.0084287 -0.065887 -0.044108 -0.11757 -0.11967 -0.041606 0.014164 -0.13753 -0.067783 -0.01474 0.0003304 0.00048817 0.001548 0.0015304 -0.45609
5.5508 0.00095377 0.0035415 -0.017029 0.00090953 0 0.016693 0.0054568 0.0087861 0.031503 0.01684 0.072315 -0.3618 -0.075015 -0.15922 -0.046328 -0.063228 -0.049319 -0.17087 -0.10775 -0.077234 0.0078045 -0.1143 -0.066622 -0.08187 0.00041553 0.00019973 0.0014131 0.0010535 -0.39774
5.5547 0.0013629 0.0038575 -0.019668 0.005402 0 0.010824 0.005697 0.0079231 0.0248 0.01403 0.050832 -0.35132 -0.063854 -0.16562 -0.059763 -0.053177 -0.043615 -0.17433 -0.10077 -0.067904 0.027821 -0.10294 -0.066031 -0.090729 0.00019649 0.00019462 0.0014167 7.0063e-05 -0.31252
5.5586 0.0018539 0.0037494 -0.017806 0.0085885 0 -0.00027836 0.008812 0.0093714 0.019582 0.0098485 0.020397 -0.31904 -0.071815 -0.14935 -0.031585 -0.043211 -0.026199 -0.1438 -0.10532 -0.021483 0.051573 -0.10284 -0.059677 -0.046113 -0.00021934 0.00044334 0.0013899 -0.00099518 -0.20873
5.5625 0.0023885 0.0035683 -0.012418 0.0089827 0 -0.011255 0.010043 0.0098164 0.012937 0.0032049 -0.0078993 -0.28234 -0.098629 -0.10996 0.0062003 -0.03774 -0.0035043 -0.15076 -0.11845 0.0075948 0.038651 -0.082391 -0.041221 -0.031523 -0.00058168 0.00074461 0.0013482 -0.0016382 -0.089103
5.5664 0.0029404 0.0036495 -0.0048513 0.006977 0 -0.015967 0.0058708 0.006098 0.0012712 -0.0048811 -0.026651 -0.26408 -0.065015 -0.18829 -0.02103 -0.070307 0.015533 -0.066175 -0.072687 -0.0050867 -0.0030706 -0.038188 -0.011457 -0.012467 -0.00064672 0.00086426 0.0014407 -0.0015785 0.042861
5.5703 0.0034299 0.0040649 0.0037321 0.0039355 0 -0.01156 -0.0033199 -0.0026841 -0.015999 -0.01166 -0.035371 -0.27469 -0.063072 -0.1682 0.002332 -0.059664 0.026038 -0.06638 -0.061626 0.042082 0.081929 -0.034255 0.020996 0.014456 -0.00034049 0.00068229 0.001729 -0.00093214 0.17633
5.5742 0.0036928 0.0045168 0.012193 0.00092148 0 -0.00062093 -0.013487 -0.01418 -0.03462 -0.014773 -0.038886 -0.30463 -0.058858 -0.12841 0.0067718 -0.034207 0.030079 -0.089466 -0.043848 0.070096 0.13523 -0.040216 0.045999 0.047794 0.00017037 0.00026383 0.0020687 -0.00012437 0.2921
5.5781 0.003531 0.0044763 0.019112 -0.0017266 0 0.010343 -0.019652 -0.023692 -0.047399 -0.0141 -0.042744 -0.33318 -0.038125 -0.1279 -0.028991 -0.013697 0.033554 -0.097201 -0.0058765 0.047687 0.087947 -0.032637 0.059193 0.075914 0.0005699 -0.00018201 0.002238 0.00040251 0.36848
5.582 0.0028324 0.0035204 0.023015 -0.0038366 0 0.015122 -0.019057 -0.026692 -0.048793 -0.011674 -0.048985 -0.34507 -0.04961 -0.17766 0.027026 0.007294 0.039969 -0.12357 -0.024781 0.088262 0.13533 -0.0032485 0.063604 0.047235 0.00061118 -0.00042976 0.0021638 0.00046976 0.39051
5.5859 0.0016779 0.0016675 0.023042 -0.004774 0 0.011716 -0.012659 -0.02152 -0.038792 -0.0098694 -0.054764 -0.34018 -0.069626 -0.14399 -0.020272 0.0025962 0.046618 -0.067715 -0.032901 0.058709 0.099513 -0.0002534 0.064537 0.049018 0.00031355 -0.00037558 0.0019859 0.00022077 0.35643
5.5898 0.0003585 -0.00053235 0.019409 -0.0036597 0 0.0031642 -0.0041987 -0.010504 -0.022934 -0.0095426 -0.054263 -0.32973 -0.061597 -0.15847 -0.023401 -0.013032 0.046525 -0.018564 -0.027794 0.062306 0.09304 -0.00023567 0.063124 0.046456 -2.8976e-05 -9.6542e-05 0.0018849 -7.2341e-05 0.2771
5.5938 -0.00071696 -0.0022372 0.013198 -0.00035643 0 -0.0050616 0.0023462 0.0013682 -0.0082476 -0.0096387 -0.042511 -0.32483 -0.048699 -0.18499 -0.0033288 -0.026552 0.034526 -0.019465 -0.022936 0.082816 0.10326 -0.0075316 0.054929 0.034895 -6.9992e-05 0.00021181 0.0018731 -0.00027082 0.16922
[truncated: 1,071,909 more chars]
