# Supplementary material for: Dataset from dynamic shake-table testing of five full-scale single leaf and cavity URM walls subjected to out-of-plane two-way bending
Source: Data Brief. 2019 Mar 20;24:103854. doi: 10.1016/j.dib.2019.103854 (PMC6480314; doi:10.1016/j.dib.2019.103854)
Supplement: Multimedia component 2 [file mmc2.zip › DATA/CS-000-RF/Test4.txt]

0 0.0020333 0.0012119 0.0025764 0.00022786 0 0.0024804 0.00063918 -0.0017029 0.0016869 0.0034206 0.0024598 0.088195 -0.063392 -0.10612 -0.11297 -0.075987 0.0015253 -0.011882 -0.035535 -0.081943 -0.10314 -0.064292 0.0021686 -0.0019817 -0.00077381 0.00079066 0.0016939 -0.00067633 -0.025691
0.003906 0.0021131 0.00091825 0.0045808 0.0010381 0 0.0035136 -0.00027347 0.0021768 -0.00056805 0.0051973 0.0076459 0.078239 -0.10778 -0.11135 -0.14948 -0.086866 0.0014165 -0.092232 -0.05341 -0.095676 -0.10232 -0.051357 0.0021199 -0.063882 -0.00045332 0.00044041 0.0017671 -0.0006065 -0.048394
0.007812 0.0022707 0.00065403 0.0062017 0.00089474 0 0.0031649 -8.247e-05 0.0062001 -0.0022195 0.005156 0.013305 0.075407 -0.092792 -0.10382 -0.14726 -0.084104 0.0014256 -0.12496 -0.056784 -0.10757 -0.11686 -0.06 0.00069338 -0.084979 -0.00033397 0.00010205 0.001553 -0.00046117 -0.070092
0.011718 0.0023255 0.00040855 0.0075244 4.2706e-05 0 0.0014937 0.00044257 0.0092271 -0.0035704 0.0041008 0.017289 0.07784 -0.063103 -0.10482 -0.11857 -0.092842 0.0011847 -0.13482 -0.056592 -0.10978 -0.11674 -0.060658 -0.00071294 -0.070638 -0.00046701 9.3605e-05 0.0013324 -0.00024034 -0.081221
0.015625 0.0020278 -5.444e-05 0.0084714 -0.00055906 0 -0.00039475 3.0342e-05 0.010238 -0.0049247 0.0033898 0.017399 0.084856 -0.073234 -0.1312 -0.090168 -0.12779 0.00061421 -0.15705 -0.066307 -0.095796 -0.085658 -0.032834 -0.00062584 -0.047385 -0.00069312 0.00047977 0.0014596 8.1822e-05 -0.07331
0.019531 0.001254 -0.00089172 0.008591 -0.00022177 0 -0.0011797 -0.0018358 0.0088387 -0.0060933 0.0038003 0.013044 0.095268 -0.10519 -0.14512 -0.14077 -0.091532 6.0805e-05 -0.13432 -0.058244 -0.046406 -0.12483 -0.055011 0.0010837 -0.078543 -0.00078148 0.0010136 0.00197 0.00047417 -0.04613
0.023437 9.3657e-05 -0.0018741 0.007276 0.00076234 0 -0.00042425 -0.0041918 0.0055939 -0.0062767 0.0048056 0.005855 0.10498 -0.10389 -0.15035 -0.095838 -0.10137 -3.2432e-05 -0.12831 -0.059152 -0.072915 -0.15371 -0.04741 0.0030919 -0.079564 -0.00063424 0.0013771 0.0024569 0.00077945 -0.010169
0.027343 -0.0011943 -0.0024205 0.0043271 0.0013733 0 0.001055 -0.005174 0.0018428 -0.0045614 0.0049312 -0.0012558 0.10813 -0.10013 -0.13894 -0.078226 -0.10952 0.0004039 -0.12104 -0.061624 -0.086662 -0.15138 -0.047877 0.0038812 -0.075462 -0.00037873 0.001465 0.0024038 0.000783 0.018617
0.03125 -0.0022882 -0.0020044 0.00037571 0.00085536 0 0.0019239 -0.0035112 -0.0010069 -0.00073942 0.0029797 -0.0059084 0.10183 -0.095123 -0.12441 -0.10252 -0.10572 0.00094934 -0.11158 -0.05967 -0.08089 -0.12784 -0.05304 0.0030796 -0.080333 -0.00025188 0.0014132 0.0017021 0.00040889 0.028685
0.035156 -0.0029058 -0.00060159 -0.0032903 -0.00048983 0 0.0015218 0.00032736 -0.0022992 0.0042162 -0.00085039 -0.0076254 0.090085 -0.070658 -0.14078 -0.11525 -0.10094 0.0010745 -0.11017 -0.045771 -0.10182 -0.11905 -0.030047 0.0016054 -0.10681 -0.00036625 0.0013616 0.00084401 -0.00013894 0.020288
0.039062 -0.0028777 0.0012174 -0.0054628 -0.0014847 0 0.00041497 0.004334 -0.0024653 0.0085153 -0.0048975 -0.0078133 0.082324 -0.082071 -0.11904 -0.091277 -0.078569 0.00065262 -0.15429 -0.070994 -0.08684 -0.14698 -0.077291 0.0006246 -0.090653 -0.00057561 0.0012422 0.00053773 -0.00047568 0.0047432
0.042968 -0.0021946 0.0026493 -0.0057491 -0.0011089 0 -0.00019453 0.0063798 -0.0025852 0.010596 -0.0071367 -0.0084098 0.086998 -0.078491 -0.091915 -0.10711 -0.092626 8.8443e-05 -0.1193 -0.089184 -0.094031 -0.14639 -0.090746 0.00049812 -0.062201 -0.00059326 0.00086074 0.0010516 -0.00034275 -0.004023
0.046875 -0.0010197 0.0031818 -0.0047051 0.00054269 0 0.00036587 0.0057003 -0.0034733 0.01009 -0.0066102 -0.010196 0.10511 -0.065912 -0.077149 -0.10958 -0.09536 -7.4087e-05 -0.096011 -0.087908 -0.10805 -0.13035 -0.078089 0.00074923 -0.069805 -0.00028573 0.00020266 0.0019027 0.00014357 0.00052447
0.050781 0.00035307 0.0028646 -0.0032719 0.0022611 0 0.0015932 0.0032834 -0.0049838 0.0079304 -0.0040791 -0.012019 0.12877 -0.050528 -0.083852 -0.068779 -0.06515 0.00031872 -0.13673 -0.067894 -0.11436 -0.11571 -0.055885 0.00088829 -0.13034 0.0001317 -0.00039392 0.0022369 0.00056184 0.013331
0.054687 0.0015912 0.0021524 -0.0020299 0.0027118 0 0.0022627 0.0009371 -0.0060776 0.005508 -0.00141 -0.011546 0.14571 -0.030813 -0.094532 -0.058451 -0.097388 0.00089104 -0.12097 -0.077334 -0.10787 -0.12841 -0.063496 0.0010316 -0.13851 0.00022521 -0.00045319 0.0016004 0.00054844 0.022271
0.058593 0.0024308 0.0015089 -0.00091161 0.0015443 0 0.0015221 -0.00012721 -0.0055899 0.0035649 -0.00020059 -0.0070672 0.14624 -0.056513 -0.092352 -0.085095 -0.092491 0.0011296 -0.07509 -0.082241 -0.089861 -0.07416 -0.083223 0.001609 -0.11032 -0.00026179 0.00018814 0.00039996 0.0001307 0.017725
0.0625 0.0027488 0.0011159 0.00045026 -0.00034692 0 -0.00038627 -6.0495e-05 -0.003098 0.0017565 -0.00070272 0.00094326 0.1285 -0.071464 -0.078858 -0.099685 -0.095877 0.00091577 -0.079912 -0.091442 -0.09312 -0.096302 -0.088482 0.0025893 -0.09086 -0.0010906 0.0011438 -0.00040931 -0.00029312 -0.00016322
0.066406 0.0025796 0.00087216 0.0021602 -0.0016149 0 -0.0023714 1.1329e-05 0.0007525 -0.00076244 -0.0018078 0.0097503 0.099629 -0.072182 -0.063798 -0.10003 -0.095724 0.00066111 -0.10333 -0.091458 -0.10401 -0.14528 -0.075638 0.0032448 -0.074044 -0.0016218 0.0017451 -0.00015891 -0.00032347 -0.021875
0.070312 0.0020812 0.00058873 0.0038558 -0.0015752 0 -0.0033792 -0.00092129 0.0046306 -0.0042755 -0.002012 0.015917 0.072694 -0.074312 -0.062336 -0.10105 -0.057373 0.00089717 -0.064333 -0.05848 -0.088775 -0.089371 -0.049838 0.0028458 -0.034034 -0.0013139 0.0016146 0.00092956 6.9062e-05 -0.035748
0.074218 0.0014663 0.00015344 0.0050158 -0.00066848 0 -0.0030825 -0.0028899 0.0072488 -0.0079405 -0.00057336 0.017415 0.060684 -0.086142 -0.095688 -0.051562 -0.071295 0.0017143 -0.10159 -0.066335 -0.12831 -0.11708 -0.062419 0.0015488 -0.051932 -0.00022397 0.0010171 0.0019397 0.00052961 -0.03601
0.078125 0.00091259 -0.0004466 0.005397 7.2974e-05 0 -0.001872 -0.0049496 0.0079158 -0.010254 0.0019769 0.014714 0.069509 -0.077621 -0.086038 -0.073737 -0.062934 0.0026033 -0.064973 -0.065196 -0.1101 -0.097957 -0.074569 0.00042699 -0.048098 0.00095373 0.00062941 0.0020887 0.00067295 -0.025396
0.082031 0.0004763 -0.0011746 0.005116 -2.7936e-06 0 -0.000381 -0.0059362 0.0066708 -0.010149 0.0042408 0.01005 0.093546 -0.061325 -0.053417 -0.089279 -0.068317 0.0028722 -0.028207 -0.057196 -0.085115 -0.10295 -0.079344 0.00048761 -0.069325 0.0014054 0.00091859 0.0014262 0.00045067 -0.011049
0.085937 6.5658e-05 -0.0019456 0.0043228 -0.00065516 0 0.00088001 -0.0053199 0.0041184 -0.0077716 0.0048827 0.0055547 0.1176 -0.047403 -0.028284 -0.061056 -0.096779 0.0022611 -0.029088 -0.050748 -0.080719 -0.14447 -0.076055 0.0016682 -0.113 0.00086095 0.0016978 0.00075572 0.00016602 0.0019463
0.089843 -0.00047868 -0.0025804 0.0028895 -0.0011018 0 0.0015233 -0.003518 0.001181 -0.004269 0.0034018 0.0018226 0.12606 -0.045681 -0.083508 -0.026965 -0.10056 0.0011832 -0.042588 -0.074242 -0.083621 -0.10339 -0.077772 0.0029038 -0.057516 -0.00017321 0.0022786 0.00085294 0.00013168 0.013581
0.09375 -0.0012179 -0.0028257 0.00054076 -0.00082038 0 0.0012002 -0.0015152 -0.0011789 -0.00085859 0.0003069 -0.0019569 0.11422 -0.023041 -0.075679 -0.023812 -0.078613 0.00037527 -0.049111 -0.060965 -0.096253 -0.10714 -0.051815 0.0032456 -0.050936 -0.00083702 0.0020817 0.0017182 0.00033289 0.02644
0.097656 -0.0019788 -0.002509 -0.002642 -2.3008e-05 0 -0.00020067 -0.00015869 -0.0023256 0.0019577 -0.0032715 -0.0065942 0.092938 -0.036331 -0.060444 -0.041849 -0.07897 0.00028383 -0.03813 -0.064782 -0.10465 -0.097522 -0.048573 0.0028599 -0.078817 -0.00063885 0.001146 0.0025673 0.00045127 0.040994
0.10156 -0.002381 -0.0017212 -0.0058795 0.00059661 0 -0.0021653 0.00032793 -0.0023235 0.004349 -0.0061662 -0.011639 0.081398 -0.059985 -0.054467 -0.045963 -0.089069 0.00074131 -0.037444 -0.075986 -0.10943 -0.088685 -0.06385 0.002821 -0.092893 0.00015372 8.0949e-05 0.0025708 0.00022632 0.053696
0.10547 -0.0020568 -0.00082556 -0.0079681 0.00053251 0 -0.0035091 0.00031338 -0.001996 0.0064538 -0.0076035 -0.01545 0.092007 -0.053061 -0.065406 -0.00080738 -0.084717 0.0011918 -0.080825 -0.071031 -0.11354 -0.10498 -0.079589 0.0038752 -0.043015 0.0007901 -0.00046614 0.0016459 -0.00022847 0.059691
0.10938 -0.00092893 -0.00022178 -0.0080353 -0.0001023 0 -0.0030303 0.00032356 -0.0024079 0.0078299 -0.0073583 -0.016471 0.11949 -0.068426 -0.049523 -0.032425 -0.09253 0.0012143 -0.11691 -0.034902 -0.10172 -0.053094 -0.05051 0.0054785 -0.071587 0.00071267 -0.00032805 0.00055923 -0.00050071 0.057072
0.11328 0.00066717 -4.0203e-05 -0.0061381 -0.0007398 0 -0.00051263 0.00058904 -0.0039724 0.007677 -0.0057177 -0.01444 0.1441 -0.042622 -0.048222 -0.012234 -0.079873 0.00085178 -0.10724 -0.051405 -0.09506 -0.077542 -0.041466 0.0061717 -0.072758 1.3784e-05 0.00012605 0.00024364 -0.00028676 0.048167
0.11719 0.0021335 -5.5377e-05 -0.0031723 -0.00088323 0 0.0027986 0.00091045 -0.0058684 0.00563 -0.0033548 -0.010403 0.14731 -0.030125 -0.063791 -0.015955 -0.074797 0.00048443 -0.054872 -0.062971 -0.10262 -0.095531 -0.053046 0.0049812 -0.074848 -0.00071973 0.00038777 0.00095929 0.0002827 0.036669
0.12109 0.0029425 6.9281e-05 -0.0001896 -0.00047383 0 0.0048373 0.00088745 -0.0064046 0.002295 -0.0011138 -0.0056547 0.12716 -0.042033 -0.075265 -0.04988 -0.084502 0.00043144 0.0037471 -0.056604 -0.11898 -0.08473 -0.077001 0.002452 -0.082732 -0.00098587 0.00025292 0.002063 0.00074538 0.023958
0.125 0.0029208 0.00041367 0.0022529 0.00017948 0 0.0041345 0.0002734 -0.0042509 -0.0010813 0.00032373 -0.00074837 0.09952 -0.039971 -0.01864 -0.034015 -0.093609 0.00068706 -0.033085 -0.069406 -0.11683 -0.087847 -0.088963 0.00026378 -0.073661 -0.00080183 -7.8797e-05 0.0025751 0.00075059 0.0088312
0.12891 0.0022894 0.00066948 0.0041732 0.00072416 0 0.00093458 -0.00084191 0.00036041 -0.0035529 0.00080493 0.0044102 0.08414 -0.079444 -0.070714 -0.06735 -0.063033 0.001007 -0.020904 -0.053401 -0.089766 -0.1022 -0.079629 -0.0002055 -0.091928 -0.00060154 -0.00026966 0.0020095 0.00039883 -0.0089762
0.13281 0.0014581 0.00040865 0.0057326 0.00097076 0 -0.0028979 -0.0021307 0.0054991 -0.0051284 0.00085356 0.0096027 0.087579 -0.0597 -0.077543 -0.088862 -0.050638 0.0011917 -0.033721 -0.05188 -0.092228 -0.11427 -0.081748 0.0010097 -0.068472 -0.00074599 -0.00016845 0.00072868 0.00012819 -0.025607
0.13672 0.00074659 -0.00046759 0.0068269 0.00084392 0 -0.0051305 -0.0032625 0.0087094 -0.0064826 0.0013735 0.013638 0.098544 -0.028361 -0.049955 -0.09219 -0.06531 0.0012463 -0.056463 -0.063935 -0.10366 -0.097696 -0.088686 0.0026695 -0.047586 -0.0011617 0.00010308 -0.00043893 0.00025604 -0.034439
0.14063 0.00022727 -0.0015244 0.0071212 0.00027633 0 -0.0046113 -0.0040407 0.0086421 -0.0079988 0.0029687 0.014868 0.099613 -0.036133 -0.019508 -0.077596 -0.10317 0.0012782 -0.066854 -0.078281 -0.1004 -0.045484 -0.08984 0.0035152 -0.068405 -0.0014592 0.00031619 -0.00091077 0.00064145 -0.031476
0.14453 -0.0002327 -0.0020683 0.0064176 -0.00071418 0 -0.001869 -0.0043445 0.0058731 -0.0091067 0.0053145 0.012495 0.084316 -0.022753 -0.038848 -0.045788 -0.10338 0.0013009 -0.062712 -0.036276 -0.10273 -0.12304 -0.076532 0.0032202 -0.023038 -0.0013753 0.00033438 -0.00073398 0.0008195 -0.019524
0.14844 -0.00080385 -0.0017034 0.0048813 -0.0018159 0 0.0014422 -0.0040076 0.0023032 -0.0086264 0.0071224 0.0073881 0.063595 -0.036353 -0.085474 -0.049503 -0.070706 0.0012044 -0.055329 -0.02289 -0.08481 -0.12827 -0.066268 0.0023065 -0.055883 -0.0010549 0.00016017 -0.00036226 0.00048183 -0.0064668
0.15234 -0.0015337 -0.00069071 0.0028571 -0.0023984 0 0.0036817 -0.0028388 -0.00029471 -0.0058502 0.0068875 0.0015424 0.055661 -0.057818 -0.098348 -0.075058 -0.064053 0.00093997 -0.073025 -0.037936 -0.072925 -0.13066 -0.063482 0.001366 -0.096364 -0.00087047 -0.00014329 -0.00013375 -0.00017925 0.0013404
0.15625 -0.002286 0.0002203 0.00051915 -0.0018772 0 0.0040954 -0.00083546 -0.0013733 -0.0013447 0.0039877 -0.0033541 0.068827 -0.069376 -0.079126 -0.091122 -0.086166 0.00068964 -0.093776 -0.068607 -0.073801 -0.14037 -0.075392 0.00054447 -0.10986 -0.00097614 -0.00050282 1.1189e-05 -0.0006173 0.0043225
0.16016 -0.0027954 0.00036882 -0.0021779 -0.00025367 0 0.0029623 0.001605 -0.0015811 0.0033088 -0.00067559 -0.0068895 0.093354 -0.046412 -0.075521 -0.039897 -0.10046 0.00077375 -0.049804 -0.086916 -0.083027 -0.12996 -0.11406 -0.0002431 -0.072261 -0.0010857 -0.00079528 0.0003413 -0.00043643 0.0082817
0.16406 -0.002801 -0.00030432 -0.005124 0.0016716 0 0.0011689 0.0037348 -0.001874 0.0066127 -0.0050684 -0.0095734 0.10985 -0.079357 -0.041462 -0.016809 -0.085707 0.0013261 0.0037808 -0.050021 -0.085982 -0.12701 -0.085665 -0.00082399 -0.096593 -0.00074172 -0.00082298 0.00094006 0.00023571 0.017561
0.16797 -0.0021946 -0.0012217 -0.0076713 0.0027223 0 -0.00035006 0.0048285 -0.0026888 0.0080782 -0.0072621 -0.011664 0.10644 -0.064572 -0.02775 -0.021847 -0.061305 0.0020567 -0.0014774 -0.050603 -0.088517 -0.11205 -0.076014 -0.0007391 -0.076436 0.00017188 -0.00042816 0.0015513 0.00086629 0.029626
0.17188 -0.001107 -0.0016204 -0.0087781 0.0021688 0 -0.00098796 0.0046325 -0.0038232 0.008174 -0.0066429 -0.012507 0.089137 -0.036818 -0.035262 -0.033724 -0.06808 0.0023938 -0.021627 -0.060724 -0.092985 -0.11503 -0.089278 0.00022864 -0.052588 0.0011988 0.00030691 0.001823 0.0010041 0.036703
0.17578 0.00012915 -0.001108 -0.0077078 0.00030927 0 -0.00060909 0.0035272 -0.0048526 0.007482 -0.0041927 -0.011133 0.076419 -0.026919 -0.053774 -0.032602 -0.11204 0.0019463 -0.021895 -0.05815 -0.099761 -0.14261 -0.11083 0.0016228 -0.05458 0.0016351 0.00099615 0.001675 0.00066192 0.033005
0.17969 0.0011418 9.7143e-05 -0.0046905 -0.001681 0 0.00047412 0.0022439 -0.0054489 0.0060128 -0.0016486 -0.0074718 0.083333 -0.034411 -0.031567 0.00028461 -0.045912 0.00088603 -0.016078 -0.060713 -0.10153 -0.09272 -0.053075 0.0025833 -0.04679 0.0011395 0.0011753 0.0013924 0.00024392 0.020285
0.18359 0.0017116 0.0013677 -0.00088605 -0.0025447 0 0.0016504 0.001341 -0.0052815 0.0034003 -0.00022843 -0.0028185 0.10932 -0.030346 -0.030404 -0.037563 -0.04621 -0.00012591 -0.012668 -0.057299 -0.092893 -0.099295 -0.043721 0.0026162 -0.063804 6.3461e-05 0.00068898 0.0013388 0.00012584 0.0060243
0.1875 0.0018546 0.0020889 0.0023981 -0.0017823 0 0.0022683 0.00084737 -0.0038364 -0.00028256 8.2637e-05 0.0010886 0.13957 -0.020076 -0.037057 -0.032133 -0.049523 -0.00044294 0.012006 -0.047868 -0.08023 -0.11277 -0.072018 0.0020425 -0.071251 -0.00081181 -0.00010784 0.0015839 0.00031758 -0.0038708
0.19141 0.0017315 0.0019779 0.0045673 6.5518e-05 0 0.0019228 0.00034206 -0.00067225 -0.0040549 0.00020154 0.0035356 0.15729 -0.01681 -0.054635 -0.0027981 -0.0472 5.8169e-05 0.028284 -0.047818 -0.082505 -0.11158 -0.098329 0.0016174 -0.067737 -0.00089878 -0.0005732 0.0018301 0.00052122 -0.01025
0.19531 0.0014662 0.0011461 0.0059257 0.0018347 0 0.00063574 -0.00062019 0.0039027 -0.0065443 0.00097598 0.0053449 0.15573 -0.039476 -0.092411 -0.025621 -0.049518 0.00090881 -0.020327 -0.081491 -0.12704 -0.080409 -0.062541 0.0017344 -0.064646 -0.00023246 -0.00029341 0.0017193 0.00048005 -0.018313
0.19922 0.0010462 -2.7473e-05 0.0070778 0.0024924 0 -0.0011511 -0.0020892 0.0084329 -0.0070784 0.002449 0.0078039 0.14038 -0.023188 -0.065835 -0.057649 -0.070395 0.0014685 -0.012025 -0.048539 -0.076102 -0.050985 -0.074836 0.0021025 -0.017402 0.00064065 0.00054644 0.0012157 0.00023662 -0.030188
0.20313 0.00040257 -0.0010708 0.008168 0.0017143 0 -0.0027349 -0.0036208 0.010878 -0.0062533 0.0039213 0.010992 0.12172 -0.038912 -0.04957 -0.052369 -0.066697 0.0014458 -0.019798 -0.036283 -0.079209 -0.080959 -0.080314 0.0022493 -0.04194 0.0011524 0.0012892 0.00068609 4.7617e-05 -0.040644
0.20703 -0.00041873 -0.0015752 0.0086845 -9.9906e-06 0 -0.0033889 -0.0045378 0.0099628 -0.005316 0.0046101 0.013196 0.10652 -0.044414 -0.055575 -0.040131 -0.055804 0.0010658 -0.015839 -0.039985 -0.080269 -0.090572 -0.085037 0.0022341 -0.068125 0.0011119 0.0013548 0.00059377 8.0328e-05 -0.041085
0.21094 -0.0011893 -0.0013449 0.0079473 -0.0017036 0 -0.0026459 -0.0043309 0.0062491 -0.0048789 0.0042202 0.012144 0.094857 -0.023924 -0.077273 -0.035342 -0.048828 0.00078166 0.0072187 -0.048536 -0.058875 -0.054141 -0.08892 0.0026729 -0.063002 0.00070432 0.00074535 0.001094 0.00023455 -0.028306
0.21484 -0.0016369 -0.00051055 0.005734 -0.0024333 0 -0.00059943 -0.0029315 0.001883 -0.004231 0.0029517 0.0070501 0.083681 -0.017678 -0.059727 -0.019751 -0.046885 0.00084512 0.01095 -0.029744 -0.072619 -0.064809 -0.075898 0.003955 -0.0678 0.00020111 5.4859e-05 0.0018993 0.00027697 -0.0089828
0.21875 -0.001671 0.00049431 0.0024395 -0.0017947 0 0.0019367 -0.00073099 -0.00095234 -0.002015 0.0011037 -0.00038658 0.071869 -0.0032357 -0.073895 -0.021853 -0.033609 0.0011402 0.035265 -0.03871 -0.098704 -0.061788 -0.079651 0.0055239 -0.066133 -0.00026565 -4.0811e-05 0.0025138 0.00012657 0.0053341
0.22266 -0.0014597 0.0011628 -0.0012758 -0.00014238 0 0.0036727 0.0016037 -0.0016562 0.0022817 -0.0011863 -0.007 0.061864 -0.010721 -0.073384 -0.040981 -0.044105 0.0013798 -0.0091632 -0.05364 -0.097446 -0.087231 -0.089714 0.006154 -0.024204 -0.00066683 0.0006261 0.0026023 -3.2119e-05 0.0084113
0.22656 -0.0012492 0.0012469 -0.004864 0.0015736 0 0.0035676 0.0033984 -0.001518 0.0074371 -0.0037583 -0.010351 0.057522 -0.02259 -0.060355 -0.066361 -0.059538 0.0014084 -0.052075 -0.061292 -0.094789 -0.10864 -0.10097 0.0051157 0.0074025 -0.00091378 0.0015616 0.002175 6.0553e-05 0.0047611
0.23047 -0.0010872 0.00094076 -0.0078773 0.0023448 0 0.001654 0.0042226 -0.0024227 0.011146 -0.0060701 -0.010257 0.061207 -0.012651 -0.050017 -0.082415 -0.05086 0.0012902 0.0045625 -0.051446 -0.12806 -0.081926 -0.10719 0.0030696 -0.038664 -0.00084003 0.0020279 0.0014845 0.00044684 0.0046733
0.23438 -0.00073907 0.00072661 -0.0097069 0.0017407 0 -0.00074284 0.0040444 -0.0050639 0.011729 -0.0072037 -0.008462 0.072734 -0.037599 -0.097863 -0.0523 -0.070736 0.0011421 -0.054029 -0.066882 -0.11039 -0.13474 -0.06845 0.0016583 -0.086641 -0.00039472 0.0016681 0.00080347 0.00087419 0.013469
0.23828 7.9873e-05 0.00096939 -0.0095865 0.00020958 0 -0.0018107 0.0032175 -0.0082086 0.0094035 -0.0064334 -0.0069202 0.089929 -0.057647 -0.05383 -0.049862 -0.066363 0.00095234 -0.00028861 -0.045451 -0.076217 -0.12085 -0.063702 0.0020459 -0.043437 0.00017823 0.00079608 0.00030035 0.0010264 0.02555
0.24219 0.001354 0.0015844 -0.0070991 -0.001229 0 -0.00065232 0.0022658 -0.009626 0.0059669 -0.0039144 -0.0062593 0.10916 -0.064667 -0.010426 -0.041892 -0.052863 0.00062228 0.045324 -0.028491 -0.066617 -0.09059 -0.061419 0.00379 -0.035235 0.00043747 0.00011363 6.5459e-05 0.00083177 0.029313
0.24609 0.0026496 0.0020732 -0.0027771 -0.0017206 0 0.0018417 0.0015478 -0.0078548 0.003212 -0.00080109 -0.0056126 0.12538 -0.058123 -0.012954 -0.029269 -0.042449 0.00018165 0.029119 -0.02734 -0.082902 -0.072112 -0.053992 0.0051978 -0.078631 9.9705e-05 0.00011521 0.00015966 0.00053152 0.018332
0.25 0.0033828 0.0019129 0.0018977 -0.0011744 0 0.003544 0.0010108 -0.0033193 0.0015083 0.0014497 -0.0036919 0.133 -0.047085 -0.070729 -0.060022 -0.050775 -0.00010542 -0.045338 -0.019527 -0.073521 -0.080402 -0.061895 0.0048832 -0.051603 -0.00066848 0.00069944 0.00057283 0.00043801 -0.0019997
0.25391 0.0032526 0.00097444 0.0053029 -0.00023383 0 0.0027982 0.00024111 0.0020429 -0.00019226 0.0020826 1.3115e-05 0.12868 -0.0092908 -0.086271 -0.067209 -0.05943 7.1797e-05 -0.02201 -0.036897 -0.052281 -0.067313 -0.0367 0.0030396 -0.028526 -0.0013306 0.0013032 0.0011413 0.00062568 -0.018829
0.25781 0.002444 -0.00037858 0.0066956 0.00033642 0 -0.00010783 -0.0011708 0.0061824 -0.0030203 0.0015116 0.0048592 0.11442 -0.0075273 -0.064196 -0.066553 -0.064443 0.00073924 0.013521 -0.033153 -0.064329 -0.063733 -0.029347 0.0012118 -0.026143 -0.0013991 0.0014094 0.0015721 0.00086379 -0.022944
0.26172 0.0014132 -0.0015733 0.0065466 0.000279 0 -0.0030664 -0.0031892 0.0081464 -0.0068224 0.0008484 0.0095209 0.097961 -0.023795 -0.045664 -0.058339 -0.063657 0.0015207 0.016904 -0.021595 -0.092387 -0.069764 -0.041115 0.00081922 -0.02414 -0.00082506 0.00096882 0.0016229 0.00084984 -0.016026
0.26563 0.00047587 -0.0022226 0.0058829 -7.8741e-05 0 -0.0038983 -0.0051619 0.0082363 -0.01003 0.00091032 0.012656 0.088856 -0.033084 -0.063552 -0.043363 -0.057313 0.001916 -0.033975 -0.020454 -0.11076 -0.082713 -0.062725 0.0018794 -0.0034025 -8.1942e-06 0.00038334 0.0012968 0.00050358 -0.0074926
0.26953 -0.0003931 -0.0023014 0.0052648 -0.00031068 0 -0.0022443 -0.0061059 0.0072724 -0.010852 0.0015705 0.013252 0.092362 -0.035897 -0.034987 -0.038863 -0.063684 0.0017494 -0.0067086 -0.029876 -0.085934 -0.10992 -0.044768 0.0031156 0.0052513 0.00056698 0.0001083 0.00085594 3.3429e-05 -0.0046352
0.27344 -0.0013616 -0.0020105 0.0043668 -0.00038834 0 0.00012271 -0.0052979 0.0058103 -0.008684 0.0019711 0.010736 0.10578 -0.011073 -0.046803 -0.06222 -0.063692 0.0013473 -0.030311 -0.040933 -0.074378 -0.12583 -0.048676 0.0032367 0.0060611 0.00071819 0.0002596 0.00061522 -0.00027243 -0.0059274
0.27734 -0.0023779 -0.0015307 0.0025225 -0.00064219 0 0.00091512 -0.0027773 0.0039623 -0.0045251 0.0013354 0.005191 0.12037 -0.017169 -0.063284 -0.058327 -0.047238 0.0012368 -0.047797 -0.038787 -0.063861 -0.096868 -0.052411 0.0020873 -0.011374 0.00062796 0.0005767 0.00070333 -0.00030752 -0.0037224
0.28125 -0.0030574 -0.00092624 -0.00037341 -0.0012356 0 -0.00056247 0.00059767 0.001755 -0.00014527 -0.00037778 -0.002294 0.12753 -0.046053 -0.081451 -0.037992 -0.03182 0.0016283 -0.027776 -0.028832 -0.056347 -0.066444 -0.048733 0.00062599 -0.036998 0.00057061 0.00073845 0.0010109 -0.00020794 0.0069702
0.28516 -0.0029768 -0.00024693 -0.0035569 -0.0017677 0 -0.0027718 0.0035922 -0.00053617 0.0031646 -0.0025079 -0.0096029 0.12452 -0.035706 -0.1212 -0.066427 -0.063592 0.0021892 0.055931 -0.034195 -0.065185 -0.1555 -0.038178 -7.1934e-05 -0.040657 0.00061387 0.00069961 0.0013536 -0.00018115 0.02265
0.28906 -0.0020988 0.00035406 -0.0059997 -0.0015366 0 -0.0033977 0.0052479 -0.0024706 0.0052014 -0.0042737 -0.014307 0.11532 -0.016846 -0.094273 -0.13909 -0.05052 0.0023548 -0.038491 -0.032548 -0.074349 -0.08586 -0.042673 0.00029596 -0.062207 0.0005968 0.00071337 0.0016562 -0.00030021 0.034061
0.29297 -0.00088059 0.00067623 -0.0072888 -0.000296 0 -0.0015668 0.0053261 -0.0037982 0.0064772 -0.0053035 -0.014899 0.10651 -0.01332 -0.070575 -0.092943 -0.076915 0.0018946 -0.050579 -0.028294 -0.061792 -0.060121 -0.05081 0.0012666 -0.02989 0.00037622 0.0010248 0.0019555 -0.00046601 0.034489
0.29688 7.9766e-05 0.00066891 -0.0078405 0.0012723 0 0.00126 0.0042833 -0.0046398 0.0074107 -0.0056774 -0.011707 0.10183 -0.017812 -0.065393 -0.042773 -0.097631 0.0011775 -0.02445 -0.035719 -0.050005 -0.076783 -0.055419 0.0022772 -0.0019077 5.2443e-05 0.0015513 0.0022437 -0.00054044 0.025455
0.30078 0.00054004 0.00054124 -0.0082014 0.0019726 0 0.002593 0.0028496 -0.0052521 0.0078688 -0.005579 -0.0067243 0.099724 -0.02556 -0.078197 -0.070143 -0.083889 0.00085072 -0.012217 -0.060532 -0.053364 -0.11508 -0.055663 0.0031492 -0.015635 -8.2577e-05 0.0018871 0.0023688 -0.00047811 0.01471
0.30469 0.00076872 0.00061418 -0.0081669 0.0011446 0 0.0012192 0.0015376 -0.0056091 0.0073577 -0.0050076 -0.0023678 0.095713 -0.051021 -0.049256 -0.07764 -0.097716 0.0012186 -0.053972 -0.071296 -0.045163 -0.1079 -0.078991 0.0039341 -0.0003959 0.00016639 0.0016583 0.002156 -0.00031803 0.0090364
0.30859 0.0011999 0.001011 -0.0067113 -0.00061797 0 -0.0016428 0.00041947 -0.0052443 0.0055261 -0.0038454 -2.0893e-05 0.087116 -0.038772 -0.059099 -0.073612 -0.099802 0.0019144 -0.09839 -0.057609 -0.075876 -0.089074 -0.073231 0.0044888 0.033928 0.00066606 0.0008998 0.0016439 -8.078e-05 0.0088653
0.3125 0.0019264 0.0014806 -0.0029541 -0.0018443 0 -0.0034179 -0.00071525 -0.0035675 0.0024755 -0.0021375 0.00063344 0.076184 -0.050843 -0.07201 -0.087545 -0.10355 0.0022012 -0.058552 -0.051244 -0.088283 -0.094674 -0.068592 0.0044221 0.0010834 0.001023 8.0839e-05 0.0011519 0.00026828 0.0091659
0.31641 0.0025367 0.0015556 0.0026741 -0.0014231 0 -0.0024746 -0.0020045 -0.00042768 -0.0012928 -0.0002198 0.001098 0.06904 -0.071466 -0.063842 -0.088519 -0.10484 0.0016413 0.022599 -0.05075 -0.079789 -0.10028 -0.068498 0.00353 -0.054448 0.00090359 -0.0002762 0.0010349 0.00071897 0.0047948
0.32031 0.0024626 0.00093465 0.0082143 0.0003934 0 0.00047368 -0.0032778 0.0035379 -0.0050896 0.0014698 0.0028319 0.07108 -0.049349 -0.010012 -0.014341 -0.091702 0.0005215 0.036772 -0.040755 -0.070087 -0.051089 -0.066365 0.0021748 -0.023242 0.00031694 -4.7698e-05 0.0013218 0.0010991 -0.005093
0.32422 0.0014995 -0.00024174 0.011272 0.0021632 0 0.0031004 -0.0041335 0.0070689 -0.008171 0.0026857 0.0061856 0.082252 -0.055066 -0.0070984 -0.0445 -0.07991 -0.00035952 -0.027877 -0.054163 -0.066843 -0.085137 -0.067865 0.0010846 -0.063982 -0.00038898 0.0003902 0.0016213 0.0011228 -0.016995
0.32813 -2.0991e-06 -0.0014652 0.01061 0.0024809 0 0.0035599 -0.004241 0.008881 -0.009804 0.0034436 0.010131 0.095811 -0.060892 -0.041159 -0.095143 -0.054565 -0.00034734 -0.055665 -0.049559 -0.072361 -0.099158 -0.054284 0.00071725 -0.033431 -0.00080016 0.0005168 0.0014581 0.00062985 -0.0262
0.33203 -0.0014385 -0.0022057 0.0069674 0.0011543 0 0.0019699 -0.0035793 0.0083336 -0.0094404 0.0037983 0.012826 0.10196 -0.057265 -0.061013 -0.12954 -0.059001 0.00055068 -0.054977 -0.038866 -0.06813 -0.083655 -0.053743 0.0008691 -0.019584 -0.00073325 0.00015233 0.00076193 -0.00019076 -0.029653
0.33594 -0.0024217 -0.002219 0.0024702 -0.00071741 0 5.449e-06 -0.0023923 0.0057756 -0.0070197 0.003609 0.0126 0.094425 -0.04512 -0.048123 -0.12706 -0.102 0.0017176 -0.04624 -0.03235 -0.061238 -0.058583 -0.068843 0.000966 -0.05922 -0.00032063 -0.00038399 2.2684e-05 -0.00084135 -0.026661
0.33984 -0.0029514 -0.0015794 -0.00084628 -0.0017762 0 -0.00082578 -0.00091644 0.0023749 -0.0031657 0.0026034 0.008809 0.075686 -0.052516 -0.057325 -0.093822 -0.10999 0.0024539 -0.090087 -0.041219 -0.13072 -0.13063 -0.037244 0.00071549 -0.077099 0.00014413 -0.00059575 -0.00010404 -0.00085744 -0.018349
0.34375 -0.0031692 -0.00049224 -0.0022243 -0.0015353 0 -0.00047654 0.00082103 -0.00048847 0.00099625 0.0007215 0.0022051 0.056912 -0.042911 -0.072029 -0.097827 -0.085371 0.002492 -0.0084182 -0.074979 -0.10518 -0.062287 -0.064642 0.00039639 -0.065512 0.00043459 -0.00030223 0.00058482 -0.00019161 -0.007322
0.34766 -0.0030275 0.00086109 -0.0022861 -0.0005765 0 -4.0463e-05 0.0028943 -0.0019538 0.0043703 -0.0016164 -0.0053349 0.051736 -0.037361 -0.077721 -0.078325 -0.07666 0.0020861 -0.0071059 -0.075151 -0.076882 -0.070803 -0.067208 0.00047688 -0.038558 0.00050887 0.00017944 0.0015893 0.00070133 0.0025852
0.35156 -0.0022866 0.0022803 -0.0021978 0.00025279 0 -0.0003098 0.005138 -0.0021251 0.0064104 -0.0036451 -0.01158 0.067288 -0.045051 -0.082599 -0.054088 -0.077431 0.001688 -0.034075 -0.057812 -0.065516 -0.10692 -0.054057 0.0010174 -0.017542 0.00046373 0.00035066 0.0021084 0.0011885 0.0077099
0.35547 -0.00087253 0.0034135 -0.0027108 0.00073325 0 -0.00079155 0.0069373 -0.0019316 0.0072444 -0.0047341 -0.014863 0.098389 -0.07165 -0.099247 -0.062232 -0.069317 0.0015576 0.016678 -0.056829 -0.074799 -0.065959 -0.055619 0.0015542 -0.026899 0.00040775 4.5906e-05 0.0017567 0.0009521 0.007048
0.35938 0.00080737 0.003783 -0.0037844 0.0013266 0 -0.00023119 0.0074545 -0.0024365 0.0073525 -0.0047935 -0.01469 0.1295 -0.091443 -0.098621 -0.093826 -0.071492 0.0016342 -0.02255 -0.062515 -0.069924 -0.11606 -0.0713 0.0016006 -0.069059 0.00036666 -0.00036374 0.00092698 0.00025116 0.003613
0.36328 0.0020071 0.0030662 -0.0048534 0.0023805 0 0.0018789 0.006197 -0.0040144 0.0071055 -0.0042402 -0.011723 0.14401 -0.094007 -0.11985 -0.079561 -0.092015 0.0016969 -0.041062 -0.091741 -0.055823 -0.08599 -0.068551 0.0011863 -0.060259 0.00027469 -0.00030182 0.00043716 -0.00027056 0.0025431
0.36719 0.0022042 0.001423 -0.0053029 0.0033936 0 0.0043681 0.0034598 -0.0059761 0.0065259 -0.0035644 -0.007219 0.13509 -0.088493 -0.12881 -0.089444 -0.10375 0.0015958 -0.027973 -0.096466 -0.056794 -0.07487 -0.066576 0.0008161 -0.036856 3.8071e-05 0.00044078 0.00077598 -8.6594e-05 0.0068143
0.37109 0.0015758 -0.00046718 -0.0047277 0.0032222 0 0.0050887 0.00021564 -0.0069573 0.0053797 -0.002907 -0.0023594 0.11052 -0.08334 -0.12014 -0.13117 -0.095598 0.0013508 -0.0015377 -0.074993 -0.078601 -0.10457 -0.066231 0.00090392 -0.023119 -0.000374 0.0014372 0.0016566 0.0007912 0.014306
0.375 0.00089959 -0.0017793 -0.0029382 0.0011566 0 0.0027524 -0.002505 -0.0058373 0.003433 -0.0020243 0.0020743 0.087512 -0.09107 -0.12587 -0.1288 -0.071949 0.0010942 -0.03238 -0.090173 -0.10469 -0.10077 -0.042576 0.0013537 -0.040975 -0.00086346 0.0019385 0.0022984 0.0017947 0.019281
0.37891 0.00090653 -0.0020798 4.5951e-05 -0.0021356 0 -0.0017103 -0.0042271 -0.0025395 0.00066534 -0.00063184 0.005584 0.080793 -0.10543 -0.13757 -0.12568 -0.064322 0.00096702 -0.042579 -0.07038 -0.084504 -0.10126 -0.049267 0.0017739 -0.051986 -0.0012143 0.0015072 0.0021604 0.0021931 0.017236
0.38281 0.001644 -0.0015957 0.0038576 -0.0047816 0 -0.0055312 -0.0051178 0.0018589 -0.0026227 0.0012278 0.0077219 0.092247 -0.11098 -0.13785 -0.10853 -0.071552 0.0010458 -0.038096 -0.065734 -0.092497 -0.07972 -0.048409 0.0020408 -0.058819 -0.0012045 0.00040248 0.0014227 0.0016055 0.0086382
0.38672 0.0024248 -0.00099265 0.0076407 -0.0049933 0 -0.0060166 -0.0055237 0.0057575 -0.0057756 0.0031276 0.0081363 0.10998 -0.10509 -0.13985 -0.093216 -0.083683 0.0012995 -0.024654 -0.073096 -0.10728 -0.078862 -0.05321 0.0024772 -0.063292 -0.00076972 -0.00062734 0.00077157 0.00027065 -0.0019941
0.39063 0.0024142 -0.00084726 0.010188 -0.0024494 0 -0.002505 -0.0054685 0.0079107 -0.0078587 0.0045203 0.0069211 0.11769 -0.093069 -0.1574 -0.1002 -0.089669 0.001565 -0.015543 -0.083535 -0.10106 -0.13269 -0.077379 0.0033561 -0.067667 -9.9053e-05 -0.0009535 0.00072925 -0.0010978 -0.010505
0.39453 0.001334 -0.0012505 0.010445 0.0013754 0 0.0031199 -0.0046376 0.0079506 -0.0079538 0.0050524 0.0048528 0.10754 -0.13906 -0.17666 -0.1629 -0.081379 0.0015933 -0.095001 -0.097553 -0.096444 -0.11614 -0.083512 0.0043014 -0.078115 0.00044444 -0.00053608 0.0011997 -0.0017573 -0.016348
0.39844 -0.00032475 -0.0018417 0.0081149 0.0042084 0 0.0076803 -0.0028536 0.0063143 -0.0056614 0.0046704 0.0030713 0.086473 -0.13959 -0.13082 -0.1821 -0.099057 0.0012115 -0.10164 -0.073076 -0.10099 -0.11472 -0.092975 0.0044023 -0.058082 0.00055629 0.00012917 0.0016518 -0.0013833 -0.021325
0.40234 -0.0017251 -0.0021924 0.0039043 0.0045036 0 0.0087273 -0.00050125 0.0038014 -0.0015206 0.0035157 0.0022595 0.071022 -0.13323 -0.11453 -0.16956 -0.10034 0.00052113 -0.08824 -0.06843 -0.10579 -0.08683 -0.099878 0.0031092 -0.056352 0.00020771 0.00048297 0.001705 -0.00024195 -0.025415
0.40625 -0.0023267 -0.0021743 -0.00082634 0.0023403 0 0.0059098 0.0016147 0.0011598 0.0030633 0.0017881 0.0019685 0.074409 -0.13088 -0.13554 -0.15095 -0.084617 -6.4596e-05 -0.075597 -0.081676 -0.10508 -0.059387 -0.096333 0.0010096 -0.071312 -0.00033767 0.00034038 0.0014895 0.0010016 -0.024603
0.41016 -0.0021909 -0.0020034 -0.0048119 -0.00086207 0 0.00089935 0.0028995 -0.0011067 0.0065038 -0.00028999 0.00080195 0.096068 -0.1271 -0.13697 -0.17527 -0.083777 -6.5343e-05 -0.069589 -0.06267 -0.092825 -0.12563 -0.06931 -0.00046639 -0.061002 -0.00073385 -6.3151e-05 0.0014203 0.0016982 -0.013673
0.41406 -0.0017547 -0.0019643 -0.0074997 -0.0034273 0 -0.0038464 0.0034448 -0.0027784 0.0079269 -0.0024448 -0.0024604 0.12196 -0.1288 -0.16229 -0.19724 -0.097342 0.00067504 -0.069557 -0.072219 -0.13537 -0.13763 -0.063769 -0.00030415 -0.07359 -0.00081346 -0.00037225 0.001661 0.0015896 0.0082951
0.41797 -0.0013686 -0.0020961 -0.0090807 -0.0044188 0 -0.0065133 0.0038059 -0.0039267 0.0075946 -0.0043697 -0.0075926 0.13542 -0.13129 -0.15547 -0.17346 -0.11476 0.0017879 -0.078338 -0.082462 -0.13427 -0.14137 -0.071285 0.0010768 -0.042541 -0.00067349 -0.00041695 0.0018857 0.00091499 0.035169
0.42188 -0.0010418 -0.0021246 -0.0099424 -0.0039126 0 -0.0066606 0.0042533 -0.0048512 0.0064942 -0.0057981 -0.012602 0.12982 -0.13507 -0.15907 -0.16039 -0.12183 0.0026015 -0.08753 -0.086055 -0.10339 -0.13742 -0.081268 0.0021445 -0.031621 -0.00052458 -0.0002553 0.0016257 0.00020399 0.056781
0.42578 -0.00057055 -0.0016926 -0.010043 -0.0025748 0 -0.0049947 0.0042843 -0.0058395 0.0054237 -0.0065355 -0.014829 0.11278 -0.14078 -0.1939 -0.19503 -0.114 0.0026496 -0.091796 -0.077474 -0.071462 -0.12725 -0.086283 0.0017013 -0.074535 -0.0004686 -1.3464e-06 0.00084328 -9.2036e-05 0.065373
0.42969 0.00015479 -0.00068848 -0.0088091 -0.0010543 0 -0.0025975 0.003004 -0.006813 0.0043545 -0.0064116 -0.012774 0.099137 -0.14897 -0.15909 -0.21309 -0.13108 0.0020355 -0.10149 -0.049945 -0.12065 -0.12728 -0.092189 4.5922e-05 -0.042906 -0.00043136 0.00031003 9.5379e-05 0.00012075 0.060018
0.43359 0.00098541 0.0005945 -0.005732 0.00031167 0 -0.00028867 0.00011616 -0.0071712 0.0026209 -0.0052675 -0.007276 0.09873 -0.12914 -0.15117 -0.16179 -0.14571 0.0013142 -0.13677 -0.068325 -0.092446 -0.11954 -0.064294 -0.0013351 -0.040488 -0.00030783 0.00067283 4.9761e-05 0.00056203 0.045823
0.4375 0.0016109 0.0015884 -0.0011774 0.001364 0 0.0014657 -0.0034503 -0.0061131 -0.00026363 -0.003121 -0.0010311 0.10955 -0.10548 -0.13288 -0.13533 -0.13581 0.00098788 -0.13988 -0.087646 -0.10013 -0.11608 -0.073586 -0.0012486 -0.056835 -0.00014783 0.00098319 0.00080332 0.00080832 0.029654
0.44141 0.0017719 0.00178 0.0033737 0.0018382 0 0.0022391 -0.0060224 -0.0033191 -0.0039283 -0.00043551 0.0032558 0.12127 -0.09028 -0.11476 -0.15515 -0.11812 0.0010765 -0.12712 -0.092053 -0.13348 -0.11403 -0.106 6.8647e-05 -0.071395 -0.00016089 0.0010472 0.0017068 0.00059094 0.01661
0.44531 0.0013817 0.0010184 0.0060612 0.0013114 0 0.0014652 -0.006479 0.00054657 -0.0072401 0.0018267 0.0046668 0.1252 -0.093832 -0.1302 -0.21557 -0.13066 0.0011651 -0.15113 -0.074287 -0.12649 -0.10347 -0.10676 0.0013196 -0.053784 -0.00050952 0.00076547 0.0019307 -4.4503e-05 0.0094838
0.44922 0.00050396 -0.00039722 0.0059114 -0.00047094 0 -0.0011934 -0.005206 0.0040361 -0.0090893 0.0026247 0.0043851 0.1213 -0.087055 -0.15549 -0.21975 -0.14323 0.00087611 -0.12759 -0.077049 -0.13339 -0.16985 -0.079305 0.0015909 -0.048636 -0.0010967 0.00029581 0.0012603 -0.00080147 0.0097307
0.45313 -0.00070912 -0.0019078 0.0036049 -0.0031291 0 -0.00513 -0.003774 0.0057858 -0.0091593 0.0015643 0.0043062 0.11642 -0.1021 -0.14372 -0.17032 -0.13124 0.0002987 -0.098155 -0.095716 -0.14784 -0.15426 -0.07782 0.001301 -0.075244 -0.0015847 -2.3681e-05 0.00033788 -0.0013415 0.017386
0.45703 -0.0020304 -0.0030487 0.00098799 -0.005523 0 -0.0085049 -0.003561 0.0054011 -0.0080213 -0.00065919 0.0051717 0.11634 -0.10995 -0.12802 -0.1141 -0.12286 -5.3491e-05 -0.073176 -0.10902 -0.15417 -0.12589 -0.084935 0.001619 -0.12107 -0.0016611 3.2922e-05 8.2428e-05 -0.0014803 0.029858
0.46094 -0.0031615 -0.003735 -0.00040323 -0.0062938 0 -0.0090519 -0.0045589 0.0036194 -0.0065292 -0.0026104 0.0058848 0.11974 -0.09843 -0.12879 -0.087965 -0.13257 0.00026557 -0.069892 -0.10916 -0.14772 -0.13201 -0.088558 0.0029979 -0.15723 -0.0013139 0.0003508 0.00081589 -0.0012548 0.042051
0.46484 -0.0038225 -0.0042653 -0.00061469 -0.0048617 0 -0.0057434 -0.0054664 0.0016123 -0.0051197 -0.0031349 0.004628 0.11979 -0.094348 -0.14209 -0.12337 -0.1457 0.0011583 -0.13754 -0.12029 -0.15038 -0.18389 -0.086019 0.0044705 -0.093754 -0.00084888 0.0005603 0.0019333 -0.00085221 0.049404
0.46875 -0.0039219 -0.005009 -0.0012007 -0.0021347 0 -6.5738e-05 -0.0049684 4.504e-05 -0.0036463 -0.0022667 0.0007612 0.11128 -0.089421 -0.12598 -0.1449 -0.14589 0.0019895 -0.15334 -0.11955 -0.14266 -0.18893 -0.083824 0.0045698 -0.085669 -0.00062292 0.00038299 0.0024434 -0.00047539 0.0518
0.47266 -0.0036599 -0.0059933 -0.0037695 -0.00016372 0 0.0044333 -0.0029876 -0.0012787 -0.0018305 -0.0012123 -0.0043097 0.096039 -0.067881 -0.10825 -0.12083 -0.13171 0.0021032 -0.15012 -0.11534 -0.14964 -0.16323 -0.091065 0.0029574 -0.073215 -0.0007384 -9.2369e-05 0.0018744 -0.00023523 0.054205
0.47656 -0.0034294 -0.0067353 -0.0083527 -0.00071264 0 0.004451 -0.00074208 -0.0029171 0.00016791 -0.0013463 -0.0082215 0.081396 -0.058019 -0.10392 -0.086501 -0.12016 0.0014136 -0.15106 -0.10539 -0.16025 -0.14608 -0.11282 0.00098767 -0.074454 -0.00097962 -0.00048452 0.00069365 -0.00011834 0.062458
0.48047 -0.0035532 -0.0065299 -0.013051 -0.0037181 0 -0.00046399 0.00039151 -0.0049774 0.0016426 -0.003041 -0.0097813 0.073641 -0.09713 -0.12409 -0.096481 -0.13198 0.00056379 -0.17545 -0.08607 -0.15433 -0.18135 -0.14915 0.00048056 -0.12031 -0.0010362 -0.0004838 -0.00013602 -3.2016e-05 0.077592
0.48438 -0.0040666 -0.0050411 -0.015347 -0.0069996 0 -0.0071808 7.1262e-05 -0.0068174 0.0018156 -0.0053489 -0.010087 0.073257 -0.10537 -0.11924 -0.15503 -0.11623 0.00051105 -0.11843 -0.081647 -0.13945 -0.15901 -0.096771 0.0018806 -0.063395 -0.00078823 -0.00015252 -2.1836e-05 0.00010889 0.094173
0.48828 -0.0047228 -0.0027338 -0.014013 -0.0077739 0 -0.011053 -0.00089022 -0.0075783 0.00047614 -0.0068224 -0.011375 0.076296 -0.089166 -0.12026 -0.12572 -0.12802 0.0018588 -0.085198 -0.081566 -0.12972 -0.16737 -0.078322 0.0037179 -0.072129 -0.00038758 0.0001345 0.00078863 0.00030744 0.10456
0.49219 -0.005195 -0.00072152 -0.0099895 -0.0049855 0 -0.0093972 -0.001501 -0.0070309 -0.0017785 -0.0067299 -0.014458 0.079628 -0.070428 -0.11881 -0.10773 -0.12622 0.0044281 -0.049533 -0.080828 -0.11818 -0.17426 -0.079173 0.0040143 -0.079295 -8.3839e-05 5.0827e-05 0.0015306 0.00047299 0.10512
0.49609 -0.0052727 -3.8802e-05 -0.0054901 -0.00050607 0 -0.0036013 -0.0015985 -0.0058808 -0.0039112 -0.005573 -0.017208 0.083911 -0.058454 -0.10501 -0.12885 -0.10751 0.0073506 -0.029324 -0.079076 -0.10567 -0.17787 -0.086593 0.0022715 -0.071557 8.5645e-06 -0.00037282 0.0016697 0.00048693 0.098261
0.5 -0.0048937 -0.00085143 -0.00217 0.0020805 0 0.0019837 -0.0018592 -0.0051698 -0.0051374 -0.0044773 -0.01589 0.091103 -0.049454 -0.060112 -0.12792 -0.12279 0.009591 -0.12055 -0.082682 -0.1054 -0.22091 -0.083321 3.2174e-05 -0.10804 -2.581e-05 -0.00078603 0.0013416 0.00030206 0.088612
0.50391 -0.0040475 -0.0022535 2.8909e-05 0.00040222 0 0.0035839 -0.0028563 -0.0052768 -0.005412 -0.0040851 -0.0086319 0.099789 -0.056784 -0.055449 -0.10192 -0.11565 0.010548 -0.098268 -0.079563 -0.11738 -0.19538 -0.10347 -0.00057431 -0.088958 -4.2568e-05 -0.00084999 0.0011116 -3.9497e-06 0.077643
0.50781 -0.0027237 -0.0028877 0.002391 -0.0044355 0 0.0010384 -0.0042191 -0.0054543 -0.0053627 -0.0040265 0.0019626 0.10437 -0.069117 -0.083726 -0.1048 -0.11515 0.010368 -0.13475 -0.083472 -0.098325 -0.18287 -0.097313 0.0011557 -0.10516 -6.4377e-06 -0.00053021 0.001366 -0.0002726 0.062871
0.51172 -0.00099874 -0.001962 0.0058386 -0.0083474 0 -0.0022622 -0.0048408 -0.0043935 -0.0057245 -0.0034469 0.009773 0.099892 -0.0782 -0.092241 -0.11206 -0.11182 0.0097706 -0.14745 -0.084833 -0.085405 -0.16426 -0.083768 0.0039258 -0.1093 -8.1619e-06 -8.0311e-05 0.0019652 -0.00037625 0.042584
0.51563 0.00084848 0.00012934 0.0097366 -0.0074139 0 -0.0024852 -0.0039704 -0.0013976 -0.0066773 -0.0020152 0.0095524 0.087736 -0.075433 -0.040455 -0.092573 -0.093442 0.0094656 -0.053212 -0.073199 -0.11576 -0.11792 -0.086984 0.0057911 -0.057325 -0.00012888 0.0002302 0.0024554 -0.00030489 0.020517
0.51953 0.0023874 0.0020979 0.012162 -0.0011973 0 0.0012098 -0.0020616 0.0028339 -0.0075533 -0.00036661 0.0014059 0.075373 -0.04428 -0.073581 -0.052088 -0.068202 0.0095028 -0.087505 -0.058854 -0.12062 -0.12355 -0.091389 0.0059445 -0.11752 -0.00031824 0.00034746 0.0025515 -0.00015622 0.0042435
0.52344 0.0032958 0.0027691 0.011376 0.0066239 0 0.0059484 -0.00043318 0.0065208 -0.0071489 0.0005045 -0.0085475 0.06949 -0.058946 -0.094028 -0.067583 -0.086099 0.0090239 -0.06577 -0.087972 -0.10501 -0.089356 -0.077231 0.0050762 -0.090059 -0.00042842 0.00040392 0.0023649 -4.7251e-05 -0.0025668
0.52734 0.0036305 0.0020293 0.0072302 0.011027 0 0.0077813 2.4762e-05 0.008026 -0.0044883 0.0003278 -0.012387 0.068989 -0.076871 -0.099933 -0.099387 -0.10143 0.0067317 -0.048325 -0.10239 -0.11248 -0.079225 -0.091373 0.0040451 -0.086876 -0.00036772 0.00050201 0.0021789 -3.6288e-05 -0.0065905
0.53125 0.0038358 0.00097143 0.0014048 0.0096522 0 0.0053496 -0.00013323 0.0070506 0.00044602 4.1175e-05 -0.0064549 0.065544 -0.076345 -0.096295 -0.11865 -0.1008 0.0019005 -0.053404 -0.096412 -0.13489 -0.097349 -0.121 0.0024526 -0.10751 -0.00020324 0.00057564 0.0020774 -0.00012022 -0.022429
0.53516 0.0044206 0.0011163 -0.0036062 0.0047278 0 0.0013047 0.00078189 0.0048812 0.0065388 0.0011348 0.0055672 0.052059 -0.042224 -0.09636 -0.091285 -0.090869 -0.0047668 -0.073566 -0.10463 -0.11766 -0.10085 -0.097987 -0.0011769 -0.059174 -9.6167e-05 0.00048586 0.0018677 -0.00028085 -0.061598
0.53906 0.0055385 0.0032863 -0.0059167 0.0012736 0 0.00015907 0.0041228 0.0035097 0.01211 0.0043775 0.015271 0.030947 -0.039636 -0.061385 -0.098606 -0.084296 -0.011214 -0.13504 -0.067905 -0.11261 -0.12762 -0.10879 -0.0076631 -0.061065 -0.00013428 0.00023204 0.0013777 -0.00050089 -0.12181
0.54297 0.006813 0.0069448 -0.0051579 0.0030279 0 0.0043515 0.009525 0.0042836 0.015872 0.0090243 0.015992 0.013475 -0.069167 -0.041529 -0.075833 -0.10104 -0.015224 -0.10487 -0.068327 -0.13138 -0.10774 -0.1032 -0.01572 -0.089759 -0.00023881 2.2818e-05 0.00076782 -0.00072153 -0.18608
0.54688 0.0075586 0.010442 -0.0025017 0.0094101 0 0.011853 0.014815 0.0070423 0.017571 0.013176 0.0081428 0.0099592 -0.083184 -0.057948 -0.061705 -0.1141 -0.015967 -0.057001 -0.080327 -0.13239 -0.090969 -0.097173 -0.02249 -0.10946 -0.00024848 0.00010119 0.00046373 -0.00081209 -0.2329
0.55078 0.0072256 0.011969 1.949e-05 0.015906 0 0.017347 0.017306 0.010284 0.01782 0.014975 -0.00081448 0.020093 -0.055113 -0.11269 -0.076504 -0.10469 -0.014683 -0.054089 -0.082964 -0.097113 -0.11337 -0.10248 -0.025794 -0.09405 -0.00010104 0.00049058 0.00073185 -0.00064034 -0.24913
0.55469 0.0057382 0.010581 0.00055063 0.01744 0 0.016075 0.015465 0.012159 0.017243 0.013689 -0.0018344 0.033143 -0.066014 -0.12699 -0.024862 -0.10085 -0.013757 -0.065031 -0.10435 -0.13044 -0.12267 -0.095068 -0.025988 -0.055943 7.0636e-05 0.00092869 0.0013407 -0.00022115 -0.2354
0.55859 0.0035173 0.0067044 -0.0015273 0.012021 0 0.0073697 0.0097644 0.011585 0.015701 0.0099788 0.0088585 0.038232 -0.052653 -0.12025 -0.046483 -0.10309 -0.014756 -0.075071 -0.078621 -0.1356 -0.10813 -0.10902 -0.025564 -0.071318 3.1732e-05 0.0010746 0.0017055 0.00020875 -0.20111
0.5625 0.0012384 0.0018834 -0.0049625 0.0019711 0 -0.0047282 0.0022995 0.0087709 0.012329 0.0053818 0.026557 0.034628 -0.044313 -0.095922 -0.040423 -0.090207 -0.016924 -0.085136 -0.058013 -0.11 -0.10687 -0.10941 -0.026733 -0.092807 -0.0003469 0.00079951 0.0014293 0.00032538 -0.15545
0.56641 -0.00047124 -0.0020045 -0.0069776 -0.0078291 0 -0.014043 -0.0043554 0.0049314 0.0064332 0.0015327 0.040748 0.031593 -0.04885 -0.066744 -0.024046 -0.071231 -0.01745 -0.084491 -0.055308 -0.079013 -0.1161 -0.096032 -0.02918 -0.10597 -0.00094726 0.0002904 0.0007234 1.3317e-06 -0.1027
0.57031 -0.0012393 -0.0036528 -0.0048076 -0.013058 0 -0.016069 -0.0082728 0.0014805 -0.0015256 -0.00044358 0.041712 0.037731 -0.066343 -0.053585 -0.072178 -0.071439 -0.013449 -0.054739 -0.068778 -0.08806 -0.11407 -0.084595 -0.030053 -0.10699 -0.0014517 -0.00012024 0.00026732 -0.00051547 -0.044663
0.57422 -0.0010386 -0.0029113 0.002246 -0.012192 0 -0.010457 -0.0088273 -0.00074681 -0.009788 -0.00031349 0.026582 0.050624 -0.035713 -0.061028 -0.072519 -0.048663 -0.0041937 -0.07992 -0.085818 -0.086424 -0.054947 -0.073489 -0.026198 -0.085995 -0.0015456 -0.00022236 0.00060462 -0.00074888 0.014893
0.57813 -0.00019553 -0.00079473 0.011693 -0.0067242 0 -0.00085736 -0.0068161 -0.0018055 -0.016241 0.0010619 0.0010445 0.057795 -0.038783 -0.056413 -0.044332 -0.050203 0.0081296 -0.033331 -0.076614 -0.042363 -0.035549 -0.052696 -0.016684 -0.06544 -0.0011271 -4.9768e-05 0.0016294 -0.00040198 0.069709
0.58203 0.00068929 0.0010866 0.018828 0.00019742 0 0.0074319 -0.0040865 -0.0024001 -0.019707 0.0018882 -0.024064 0.048825 -0.049403 -0.054259 -0.03012 -0.057614 0.019693 0.014754 -0.056182 -0.017127 -0.039219 -0.048249 -0.0035485 -0.061758 -0.00038239 0.00022149 0.0026504 0.00032662 0.11512
0.58594 0.00094902 0.0013881 0.019503 0.0055031 0 0.010402 -0.0026739 -0.0033394 -0.020479 0.00024542 -0.038923 0.026897 -0.048688 -0.054219 -0.039602 -0.057846 0.027299 0.019728 -0.036852 -0.040328 -0.047932 -0.065742 0.0096116 -0.070111 0.00031764 0.0004575 0.0029783 0.00084889 0.15147
0.58984 0.00014915 -0.00027611 0.012831 0.0073669 0 0.0072407 -0.0036627 -0.0050557 -0.019638 -0.0046098 -0.039884 0.0078762 -0.030587 -0.011385 0.0052346 -0.047732 0.029933 -0.012182 -0.028056 -0.069633 -0.034826 -0.056683 0.019766 -0.023338 0.00063663 0.00064801 0.0024994 0.00068195 0.18216
0.59375 -0.001681 -0.0032098 0.0017468 0.0055433 0 0.00034189 -0.006384 -0.0074361 -0.017802 -0.011289 -0.030721 0.0067814 -0.023249 -0.031323 -0.042518 -0.0366 0.028611 -0.013334 -0.044687 -0.034499 -0.058585 -0.053062 0.025612 -0.032132 0.00048179 0.00084352 0.0017263 -9.3288e-05 0.2077
0.59766 -0.004055 -0.0061432 -0.0090676 0.0010477 0 -0.0064049 -0.0086693 -0.0099715 -0.0145 -0.016658 -0.019502 0.023973 -0.036056 -0.038011 -0.037186 -0.038971 0.02501 -0.032659 -0.054286 -0.036644 -0.042764 -0.048463 0.027271 -0.050118 7.5442e-05 0.001059 0.0013176 -0.00085484 0.222
0.60156 -0.0062904 -0.0080182 -0.016248 -0.0045324 0 -0.0099965 -0.0082717 -0.012043 -0.0088115 -0.017701 -0.013146 0.044061 -0.05371 -0.030521 -0.016104 -0.053439 0.020196 -0.063174 -0.057459 -0.05603 -0.020873 -0.051346 0.025367 -0.068883 -0.00017787 0.0012559 0.0015285 -0.00097034 0.21583
0.60547 -0.0078425 -0.008513 -0.01938 -0.009746 0 -0.0099219 -0.0045829 -0.013141 -0.00074731 -0.01371 -0.013162 0.048822 -0.052959 -0.02536 -0.0597 -0.072228 0.014427 -0.081618 -0.062808 -0.041526 -0.052331 -0.073146 0.020541 -0.086692 2.4863e-05 0.0013892 0.0020678 -0.00037256 0.18475
0.60938 -0.0084831 -0.0079823 -0.020075 -0.013629 0 -0.0079731 0.00069903 -0.012943 0.0079247 -0.0070444 -0.015316 0.032457 -0.028964 0.002258 -0.023768 -0.04207 0.0078739 -0.034636 -0.065072 -0.011888 -0.019009 -0.083558 0.01362 -0.068293 0.0006315 0.0014289 0.0024226 0.00036431 0.13447
0.61328 -0.0082504 -0.0069645 -0.019646 -0.015533 0 -0.0064357 0.0046364 -0.011295 0.014279 -0.0016494 -0.013422 0.0057049 -0.028091 -0.012119 -0.011803 -0.046453 0.0013238 -0.016442 -0.063251 -0.042349 -0.0111 -0.059963 0.0058815 -0.056484 0.0012201 0.0013209 0.0022928 0.00054755 0.078338
0.61719 -0.0072958 -0.0057281 -0.017685 -0.014776 0 -0.0060941 0.0051518 -0.0082298 0.015947 -0.00029887 -0.0045192 -0.014111 -0.03131 -0.02683 -0.0029367 -0.0487 -0.0038857 -0.031967 -0.059058 -0.079767 -0.017593 -0.052012 -0.0011614 -0.044425 0.0012874 0.00096963 0.0017535 1.5832e-05 0.02919
0.62109 -0.0057984 -0.0042351 -0.012823 -0.010767 0 -0.0057396 0.0025315 -0.0040508 0.012657 -0.0026774 0.0084521 -0.017437 -0.02927 -0.026199 0.012213 -0.041422 -0.0066129 -0.072846 -0.047829 -0.095016 -0.030406 -0.06408 -0.0063379 -0.031352 0.00065599 0.00032423 0.0010786 -0.00070182 -0.0070506
0.625 -0.0039811 -0.0024731 -0.0047634 -0.0038535 0 -0.0036615 -0.00088643 0.0005695 0.0064006 -0.0058347 0.018629 -0.0087912 -0.021963 -0.025293 0.030904 -0.058515 -0.0066214 -0.10604 -0.011587 -0.078066 -0.041545 -0.032725 -0.0092322 -0.02557 -0.00033202 -0.00048028 0.00048202 -0.00088711 -0.030963
0.62891 -0.0021204 -0.00075145 0.0045603 0.0038304 0 0.00022311 -0.0025775 0.004622 0.00011203 -0.0066089 0.020383 -0.00098279 -0.02131 -0.019003 -0.023754 -0.078967 -0.004649 -0.054558 -0.025996 -0.070712 -0.050671 -0.033461 -0.010102 -0.048944 -0.0010371 -0.0010949 3.526e-05 -0.0003295 -0.044132
0.63281 -0.00045459 0.00039064 0.011992 0.0087384 0 0.0037339 -0.0017192 0.0070202 -0.0041433 -0.00401 0.013555 -0.0040383 -0.01853 -0.02504 -0.053886 -0.071345 -0.0018583 -0.021275 -0.027724 -0.051489 -0.056577 -0.043186 -0.0095051 -0.040936 -0.0010212 -0.0011457 -0.00023014 0.00045118 -0.045095
0.63672 0.0009389 0.00060821 0.015462 0.0079746 0 0.0042031 0.0003928 0.0070571 -0.0061711 0.00031877 0.0033468 -0.018646 -0.014883 -0.03357 -0.044392 -0.054884 0.00082653 -0.010631 -0.028309 -0.031303 -0.058813 -0.049856 -0.0080433 -0.031425 -0.00041191 -0.00052702 -0.0002329 0.00068747 -0.031126
0.64063 0.0021364 9.4095e-05 0.015439 0.0018046 0 0.0012408 0.0016137 0.0048616 -0.0072363 0.003724 -0.0039712 -0.037944 -0.013215 -0.033469 -0.0014582 -0.052219 0.0030308 -0.01297 -0.042598 -0.025635 -0.055784 -0.044003 -0.0063479 -0.054523 0.00020238 0.00046199 9.2669e-05 0.00010481 -0.0038115
0.64453 0.0031815 -0.00052508 0.014144 -0.0056474 0 -0.0022178 0.00074599 0.0015527 -0.0086947 0.0046682 -0.0057992 -0.0537 -0.01896 -0.042844 -0.03205 -0.040556 0.0048126 -0.012821 -0.012447 -0.051519 -0.029697 -0.031362 -0.0050784 -0.053611 0.00028351 0.0012966 0.00065583 -0.00079115 0.02773
0.64844 0.0038929 -0.00068473 0.013262 -0.0087784 0 -0.0020382 -0.0015937 -0.0011326 -0.010737 0.0035514 -0.0043907 -0.060886 -0.014171 -0.065141 -0.029429 -0.018165 0.0063446 -0.0071337 0.0042784 -0.034837 -0.031022 -0.033451 -0.0047235 -0.049488 -0.00018187 0.0015968 0.0011904 -0.001172 0.050022
0.65234 0.0039141 -0.0003269 0.012311 -0.0046504 0 0.0033036 -0.0035846 -0.0016882 -0.012127 0.0018071 -0.0037359 -0.058596 -0.010341 -0.086684 -0.035522 -0.019224 0.0076266 -0.017861 -0.010618 -0.020112 -0.045769 -0.032796 -0.0053297 -0.056989 -0.00067916 0.001374 0.0014294 -0.00067071 0.052707
0.65625 0.0030413 0.00011915 0.0091975 0.0043604 0 0.010671 -0.0036134 0.00025275 -0.011059 0.00045137 -0.0053192 -0.049353 -0.010803 -0.08205 -0.049314 -0.036467 0.0083335 -0.035429 -0.038353 -0.020925 -0.056072 -0.031416 -0.0064761 -0.061683 -0.00065265 0.00094466 0.0013202 0.00024788 0.034377
0.66016 0.0015534 0.00020026 0.002471 0.011931 0 0.014274 -0.0013321 0.0035507 -0.0065271 -0.00043564 -0.0068278 -0.038615 -0.01355 -0.0031942 -0.032466 -0.02329 0.0078534 -0.018354 -0.018805 -0.03111 -0.031732 -0.049034 -0.0076031 -0.016817 -4.4219e-05 0.00060981 0.0010571 0.000688 0.0024274
0.66406 0.00018724 -9.2389e-05 -0.0068027 0.012506 0 0.010485 0.0022952 0.0061154 0.00074481 -0.00099292 -0.004917 -0.033486 -0.035114 -0.035422 -0.028619 -0.014466 0.0055862 -0.072025 -0.024729 -0.037135 -0.05644 -0.046771 -0.0084241 -0.046455 0.00061757 0.00041448 0.00088503 0.00013315 -0.032187
0.66797 -0.00030885 -0.00028832 -0.01526 0.0056951 0 0.0013633 0.0057414 0.0061816 0.008436 -0.00069907 0.00086323 -0.039102 -0.041336 -0.014607 -0.05254 -0.021568 0.0014543 -0.066134 -0.01768 -0.017098 -0.043045 -0.049089 -0.0090519 -0.073951 0.00067345 0.00019981 0.00086421 -0.0010785 -0.060885
0.67188 0.00030385 0.00014872 -0.019395 -0.00335 0 -0.0064924 0.0077917 0.0035251 0.013835 0.0014441 0.0070394 -0.054399 -0.040824 -0.0085023 -0.072496 -0.028222 -0.003692 -0.023001 -0.021144 -0.015433 -0.026427 -0.062034 -0.0097676 -0.086968 -7.4493e-05 -0.00013948 0.00083262 -0.0020398 -0.080404
0.67578 0.0016285 0.0013708 -0.017849 -0.0079957 0 -0.0071977 0.0080458 -0.00024325 0.01539 0.0056627 0.009281 -0.071742 -0.043634 -0.066593 -0.059201 -0.023272 -0.008216 0.017863 -0.047591 -0.054744 -0.038607 -0.081711 -0.010705 -0.084741 -0.0011711 -0.00048078 0.00060634 -0.0020457 -0.092386
0.67969 0.003034 0.0030824 -0.012006 -0.0052728 0 -0.00054913 0.0069608 -0.0026025 0.013603 0.010417 0.0066351 -0.082608 -0.056602 -0.088829 0.0037471 -0.028385 -0.010523 -0.036473 -0.036905 -0.030594 -0.070218 -0.056053 -0.011739 -0.10485 -0.001883 -0.00056767 0.00021577 -0.0011518 -0.10142
0.68359 0.00421 0.0048731 -0.004618 0.0021919 0 0.007738 0.0055648 -0.0016945 0.010601 0.012981 0.0026934 -0.085246 -0.062943 -0.044287 -0.028596 -0.020386 -0.010098 -0.022533 -0.030617 -0.042901 -0.044273 -0.086271 -0.012596 -0.091488 -0.0017906 -0.00026872 -6.3849e-05 -5.2784e-05 -0.11285
0.6875 0.0053303 0.0065452 0.0022199 0.0089101 0 0.010949 0.0049458 0.002515 0.0086318 0.011469 0.0023484 -0.086831 -0.037363 -0.040957 -0.046695 -0.033601 -0.0079226 0.0059579 -0.026224 -0.047855 -0.035592 -0.083052 -0.012992 -0.065944 -0.0010741 0.00027311 7.0668e-05 0.00054952 -0.13037
0.69141 0.0066429 0.0080531 0.0080485 0.011289 0 0.007224 0.0056276 0.0082546 0.0085303 0.0066327 0.0071362 -0.096881 -0.011011 -0.06402 -0.041424 -0.053318 -0.0057993 0.017541 -0.023728 -0.052593 -0.037917 -0.056554 -0.012715 -0.054579 -0.00028283 0.0007557 0.00068166 0.00049035 -0.15314
0.69531 0.0078915 0.0091265 0.013391 0.010111 0 0.0010881 0.0071255 0.013044 0.0092974 0.0016655 0.013682 -0.11742 -0.05071 -0.036223 -0.048177 -0.037369 -0.0050267 -0.017921 -0.024181 -0.089872 -0.0052207 -0.067038 -0.011734 -0.093539 0.00014394 0.00097684 0.0015111 0.00014777 -0.17422
0.69922 0.0081996 0.0090624 0.01831 0.0087216 0 -0.00084203 0.0080807 0.015034 0.0091206 -0.00010848 0.016851 -0.13959 -0.020353 -0.034867 -0.017567 -0.034947 -0.0054971 -0.016445 -0.033156 -0.054673 0.00059874 -0.066782 -0.010381 -0.040347 0.0001507 0.00097704 0.0021544 -4.3949e-06 -0.18224
0.70313 0.0066606 0.0070885 0.021602 0.0089628 0 0.0037822 0.0071056 0.013719 0.0070135 0.0021077 0.014627 -0.15087 -0.026569 -0.043273 -0.01002 -0.03146 -0.0060074 -0.07331 -0.026326 -0.058944 -0.043064 -0.051845 -0.0093956 -0.023024 -5.5405e-05 0.00093937 0.0023333 0.00017607 -0.16689
0.70703 0.0031911 0.0031284 0.021388 0.0089845 0 0.010442 0.0038868 0.0097884 0.0037203 0.0058331 0.0099157 -0.14652 -0.042861 -0.063933 -0.0081167 -0.030794 -0.0055051 -0.092232 -0.018994 -0.076353 -0.043793 -0.044674 -0.0095456 -0.041375 -0.00030509 0.00097378 0.002055 0.0004673 -0.12523
0.71094 -0.0011201 -0.0017155 0.01663 0.0051724 0 0.01153 -0.00029827 0.0045275 0.0011262 0.0072034 0.0074089 -0.13411 -0.049008 -0.089439 -0.00094331 -0.029553 -0.0041086 -0.025827 -0.020677 -0.083624 0.021647 -0.053493 -0.010932 -0.078831 -0.00059408 0.0010167 0.0015663 0.00059395 -0.064744
0.71484 -0.0045661 -0.0055603 0.0082793 -0.0035746 0 0.0033837 -0.0032169 -0.00068851 0.00068235 0.0040325 0.0084476 -0.12648 -0.037273 -0.07883 0.0058748 0.00034759 -0.0029107 0.055466 -0.027972 -0.058825 -0.015876 -0.048945 -0.0126 -0.06911 -0.00093214 0.00093229 0.0011801 0.00051766 -0.00031744
0.71875 -0.0059084 -0.006897 -0.00092036 -0.01343 0 -0.009676 -0.0031747 -0.0046522 0.0021979 -0.0024509 0.00902 -0.12984 -0.022086 -0.081291 -0.020826 -0.003773 -0.0027117 -0.002991 -0.028797 -0.057261 0.0091462 -0.038963 -0.013039 -0.063913 -0.0011477 0.00068095 0.001108 0.00042782 0.052881
0.72266 -0.0051419 -0.0056465 -0.0079822 -0.017798 0 -0.018191 -0.00031293 -0.0065797 0.0040215 -0.0085928 0.0032229 -0.13897 -0.034497 -0.065885 -0.057247 -0.028643 -0.0029035 -0.076886 -0.022842 -0.039442 0.014198 -0.040792 -0.011403 -0.068354 -0.00093715 0.00036413 0.0013758 0.00049286 0.086438
0.72656 -0.0033421 -0.0032162 -0.011474 -0.012606 0 -0.015223 0.0033166 -0.0065046 0.004403 -0.011177 -0.010688 -0.14418 -0.048651 -0.049522 -0.067591 -0.047339 -0.0016882 -0.084008 -0.019196 -0.014954 0.010496 -0.044885 -0.0084212 -0.068914 -0.00016298 0.00011276 0.0018256 0.00066048 0.10146
0.73047 -0.0017627 -0.001428 -0.012238 -0.00026893 0 -0.002399 0.0050484 -0.0055033 0.0028119 -0.0097979 -0.027291 -0.14241 -0.023225 -0.062153 -0.015257 -0.02833 0.0023771 0.044604 -0.029746 -0.0068485 0.030903 -0.034875 -0.0060147 -0.0479 0.0009073 -3.3054e-05 0.0021865 0.00070455 0.10602
0.73438 -0.00095616 -0.0011479 -0.012431 0.011336 0 0.010917 0.0033845 -0.0052469 0.00010281 -0.0068545 -0.037241 -0.1407 -0.021037 -0.073798 -0.071542 -0.031692 0.0088051 -0.0043505 -0.037011 -0.0092682 -0.034399 -0.047415 -0.0057447 -0.068134 0.0017148 -0.0001072 0.0022081 0.00044348 0.10939
0.73828 -0.00060529 -0.0017427 -0.013571 0.014432 0 0.014863 -0.0010076 -0.0068367 -0.0024801 -0.0053174 -0.034433 -0.14806 -0.035278 -0.075119 -0.057103 -0.0049844 0.015045 -0.0073309 -0.012638 -0.030389 -0.029267 -0.026899 -0.0074009 -0.040905 0.0018267 -9.5529e-05 0.0018196 -0.00010069 0.11629
0.74219 -9.2051e-05 -0.0018102 -0.015103 0.0071606 0 0.0068488 -0.0057706 -0.0096799 -0.004419 -0.0062094 -0.021095 -0.16424 -0.043205 -0.040257 -0.033432 0.005941 0.018097 -0.0072546 -0.0061789 -0.041559 -0.018352 -0.012269 -0.0090976 -0.026736 0.001285 0.00011965 0.0012157 -0.00073506 0.12432
0.74609 0.00079305 -0.00053919 -0.014733 -0.0049921 0 -0.0065346 -0.0084335 -0.011474 -0.0061075 -0.0079023 -0.0063353 -0.17767 -0.03854 0.0084236 -0.030409 -0.010325 0.016658 -0.024239 -0.027396 -0.031513 -0.028666 -0.019255 -0.0089175 -0.043353 0.00055265 0.00064466 0.0007717 -0.0012437 0.12549
0.75 0.0016463 0.0014912 -0.010392 -0.013322 0 -0.014934 -0.0079754 -0.0096706 -0.0080322 -0.0077141 0.00087847 -0.17573 -0.037699 -0.044053 -0.044892 -0.01672 0.01207 -0.053854 -0.027754 -0.0096402 -0.042499 -0.03599 -0.0066467 -0.050201 0.00010335 0.0013938 0.00079596 -0.001489 0.11128
0.75391 0.0018736 0.0027708 -0.0023256 -0.012377 0 -0.012456 -0.0053411 -0.0035166 -0.0098732 -0.0043632 -0.0013533 -0.15743 -0.009385 -0.033317 -0.033096 0.010878 0.0072568 -0.081154 -0.029361 -0.0096482 0.0023002 -0.023569 -0.0039787 -0.03757 4.3921e-05 0.0020562 0.0012898 -0.0014095 0.078334
0.75781 0.001286 0.0021662 0.0065034 -0.0037678 0 -0.0019688 -0.0026446 0.0049369 -0.010499 0.00083505 -0.0066243 -0.13574 -0.0012558 -0.033697 -0.054502 0.015857 0.0044993 -0.087936 -0.0308 -0.013233 0.014105 -0.013794 -0.0029727 -0.013513 0.0001166 0.0022944 0.0019183 -0.00099574 0.031394
0.76172 0.00030333 -7.4798e-05 0.012239 0.0054792 0 0.0078033 -0.0016672 0.011875 -0.0089177 0.0050255 -0.0056654 -0.12663 -0.0064167 -0.048368 -0.078418 0.0021732 0.0038143 -0.062411 -0.022055 -0.015549 0.005106 -0.010629 -0.0042156 -0.011653 4.7636e-05 0.0020107 0.0022477 -0.00032677 -0.018684
0.76563 -0.00039676 -0.0024966 0.012857 0.0085589 0 0.0096809 -0.0026745 0.014216 -0.005286 0.006198 0.0058758 -0.13537 -0.01038 -0.072601 -0.070547 -0.017831 0.0032177 -0.0043364 0.0026316 -0.018307 -0.0018668 -0.015208 -0.0064113 -0.058202 -0.00013343 0.0014263 0.0020711 0.00037773 -0.060661
0.76953 -0.00043127 -0.0036156 0.0095814 0.0040314 0 0.0036764 -0.0043095 0.011714 -0.00099148 0.0048527 0.023419 -0.15295 -0.0068991 -0.12856 -0.11131 -0.042589 0.00060939 -0.022943 -0.01234 -0.081118 -0.041315 -0.041795 -0.0077156 -0.051711 -0.00013533 0.00088598 0.0015523 0.00081154 -0.088287
0.77344 3.0612e-05 -0.0030654 0.0057493 -0.0034404 0 -0.003621 -0.0045975 0.0070056 0.0023133 0.0035014 0.036304 -0.16545 -0.025181 -0.077744 -0.091056 -0.054112 -0.0042649 -0.06975 -0.019355 -0.078326 -0.040165 -0.03765 -0.0074557 -0.080073 0.00023991 0.00057481 0.0010652 0.00077182 -0.1014
0.77734 0.00049236 -0.0017395 0.0039857 -0.0071305 0 -0.005075 -0.0023748 0.0035367 0.0038895 0.0043922 0.035375 -0.16641 -0.051516 -0.051641 -0.086463 -0.043814 -0.0093669 -0.09192 -0.020362 -0.059728 -0.018183 -0.046068 -0.0065775 -0.067627 0.00080466 0.0004176 0.00087562 0.00033734 -0.10248
0.78125 0.00058354 -0.00088015 0.0040505 -0.0037385 0 0.00082281 0.0018234 0.0029892 0.0042938 0.007377 0.019714 -0.1601 -0.065339 -0.082588 -0.10487 -0.021994 -0.011818 -0.083768 -0.020617 -0.043981 0.0057969 -0.067591 -0.0065005 -0.02869 0.0010776 0.00024161 0.0009467 -0.00015904 -0.092511
0.78516 0.00032548 -0.00098195 0.0031964 0.0040269 0 0.008797 0.0060288 0.0042052 0.004696 0.0097931 -0.0023745 -0.1539 -0.029359 -0.13038 -0.095148 -0.02135 -0.010134 -0.079173 -0.031083 -0.031536 0.0039374 -0.064611 -0.0076383 -0.065897 0.00069886 1.0665e-05 0.0010293 -0.00038623 -0.070495
0.78906 1.8811e-05 -0.0014758 -0.0012347 0.0097432 0 0.011459 0.0080938 0.00438 0.0057844 0.0085936 -0.018809 -0.14934 -0.049722 -0.10127 -0.059476 -0.018731 -0.005493 -0.11672 -0.024733 -0.043412 0.010113 -0.077465 -0.0090717 -0.065474 -0.00022254 -0.00012496 0.00092723 -0.00028595 -0.03722
0.79297 -7.6367e-05 -0.0013966 -0.0091664 0.0085458 0 0.0057385 0.0070775 0.0014755 0.0071938 0.0030517 -0.021785 -0.1417 -0.067399 -0.088017 -0.076335 -0.0028384 -0.00097495 -0.096174 -0.022961 -0.034651 -0.011227 -0.07433 -0.0095883 -0.057674 -0.0011661 -1.0629e-05 0.00067542 -9.9099e-05 0.00098474
0.79688 5.5108e-05 -0.00034839 -0.017332 0.0011265 0 -0.0043514 0.0038 -0.004084 0.0078552 -0.0042286 -0.012788 -0.1282 -0.066961 -0.089036 -0.11386 -0.0027426 0.00073063 -0.062436 -0.022863 -0.022825 -0.027797 -0.056872 -0.0089162 -0.05863 -0.0016198 0.00030723 0.00047423 -0.00010658 0.033388
0.80078 0.00025209 0.0011274 -0.021407 -0.0067642 0 -0.01093 0.00019326 -0.0096958 0.006872 -0.0089828 -0.001073 -0.11461 -0.044418 -0.098619 -0.13392 -0.03269 -0.0005628 -0.057408 -0.021088 -0.022281 -0.017037 -0.032716 -0.0078952 -0.072653 -0.0014802 0.00058911 0.00047161 -0.00032677 0.051312
0.80469 0.00039187 0.0020583 -0.019021 -0.0089332 0 -0.0087572 -0.0020529 -0.012488 0.0041784 -0.0084529 0.0032691 -0.11205 -0.038667 -0.12426 -0.091571 -0.016694 -0.0023006 -0.066455 -0.019723 -0.010719 -0.026728 -0.030719 -0.0075277 -0.044695 -0.0010768 0.00062939 0.00062822 -0.00047124 0.05468
0.80859 0.00050527 0.0018885 -0.011317 -0.0037697 0 0.00032129 -0.0025591 -0.011306 0.00053172 -0.0035676 -0.0033161 -0.12652 -0.044991 -0.14434 -0.11593 -0.016949 -0.0011609 -0.076211 0.0078412 -0.043445 -0.025313 -0.034923 -0.0079947 -0.064493 -0.00082108 0.00046587 0.00079655 -0.00021914 0.052395
0.8125 0.00068657 0.00088 -0.0020289 0.004404 0 0.0086797 -0.0023023 -0.0073273 -0.0030281 0.0016604 -0.015395 -0.15214 -0.057645 -0.14349 -0.092031 -0.04593 0.0041588 -0.087419 0.019012 -0.042726 -0.016744 -0.042493 -0.0086234 -0.049412 -0.00081975 0.00034382 0.00091011 0.00044382 0.055351
0.81641 0.00092573 -0.00022868 0.0050187 0.0087865 0 0.0089603 -0.002693 -0.0030165 -0.005771 0.0031418 -0.022841 -0.17566 -0.074418 -0.11795 -0.053122 -0.066839 0.011528 -0.099108 0.0047649 -0.024642 -0.0030772 -0.044645 -0.0086753 -0.018899 -0.00080824 0.00046176 0.0010607 0.0011522 0.067502
0.82031 0.001072 -0.0008942 0.0080907 0.0055851 0 5.345e-05 -0.0044238 -0.00036671 -0.007515 -0.00017799 -0.018669 -0.18797 -0.09386 -0.069607 -0.11556 -0.0074786 0.01662 -0.10914 -0.029397 -0.056647 0.013599 -0.027117 -0.0079926 -0.048758 -0.00044645 0.00075715 0.0013652 0.0014381 0.082327
0.82422 0.00099064 -0.0011111 0.0080497 -0.0029145 0 -0.011758 -0.0069093 0.0002631 -0.0084291 -0.005512 -0.0044716 -0.1909 -0.061044 -0.12983 -0.11466 -0.01503 0.016044 -0.031403 -0.029002 -0.040831 -0.014255 -0.019772 -0.0068669 -0.012434 0.00030948 0.00095367 0.0017612 0.001112 0.087394
0.82813 0.00075491 -0.0011742 0.0072171 -0.010171 0 -0.017424 -0.0086272 2.1262e-05 -0.0086136 -0.0083421 0.010745 -0.19269 -0.073366 -0.15813 -0.12191 -0.028759 0.010001 -0.040133 -0.011443 -0.056965 0.0024404 -0.04021 -0.0055015 -0.056049 0.0011013 0.00082427 0.0019729 0.00040366 0.072904
0.83203 0.00064906 -0.0012088 0.0076066 -0.010575 0 -0.011938 -0.0080528 0.00044356 -0.0077879 -0.0058019 0.017415 -0.19757 -0.095174 -0.16428 -0.12917 -0.035796 0.0022803 -0.079003 0.0017588 -0.079686 0.00064028 -0.046194 -0.0038862 -0.092333 0.0014226 0.00040609 0.0017312 -0.00025361 0.037505
0.83594 0.00092809 -0.0010023 0.0096365 -0.0037528 0 0.0018826 -0.0045806 0.0022564 -0.0053489 0.0012205 0.012588 -0.2011 -0.10467 -0.16121 -0.12615 -0.034897 -0.0025678 -0.10803 0.00049209 -0.080806 -0.04105 -0.024778 -0.0022766 -0.079962 0.0010151 -4.1068e-05 0.001065 -0.00058052 -0.011909
0.83984 0.0015279 -0.00030054 0.011909 0.0054052 0 0.015439 0.0010402 0.0049161 -0.00084947 0.0087408 0.0018087 -0.19626 -0.11817 -0.16902 -0.092679 -0.057646 -0.002707 -0.13011 0.0038237 -0.010676 -0.021329 -0.048188 -0.0015533 -0.10695 8.3845e-05 -0.0002776 0.00037273 -0.00062784 -0.064243
0.84375 0.0020093 0.00078672 0.012069 0.010807 0 0.020523 0.006932 0.007084 0.0053698 0.01246 -0.0056195 -0.18336 -0.07851 -0.16164 -0.057759 -0.051773 -0.0003401 -0.11003 -0.0018354 -0.021719 -0.037802 -0.047284 -0.0027189 -0.054304 -0.00083124 -0.00027955 0.00015457 -0.00064116 -0.108
0.84766 0.0018467 0.00174 0.0083149 0.0097971 0 0.014916 0.010882 0.007597 0.011894 0.010578 -0.0040026 -0.17215 -0.078149 -0.13386 -0.071583 -0.059961 0.00026713 -0.12174 -0.027786 -0.055375 -0.040027 -0.044985 -0.0058134 -0.048662 -0.0012171 -0.00020782 0.00060719 -0.00078352 -0.13344
0.85156 0.00086807 0.0020318 0.00081485 0.0046418 0 0.0034149 0.011406 0.0062291 0.016696 0.0047534 0.0047 -0.17305 -0.10253 -0.11937 -0.11571 -0.075899 -0.0035229 -0.13473 -0.048492 -0.072151 -0.030972 -0.048973 -0.0094269 -0.073507 -0.0009176 -0.00021475 0.0014323 -0.00099329 -0.13478
0.85547 -0.0005123 0.0015898 -0.0079145 -1.3102e-05 0 -0.0060925 0.0086002 0.0037572 0.018225 -0.0011839 0.013142 -0.18636 -0.106 -0.16217 -0.14786 -0.078878 -0.010381 -0.090608 -0.027416 -0.036515 -0.028628 -0.062835 -0.011615 -0.071956 -0.00021042 -0.00030473 0.0020509 -0.0010896 -0.11364
0.85938 -0.0014962 0.00086353 -0.01417 -0.0012019 0 -0.0082339 0.0042108 0.0013552 0.016407 -0.003664 0.0149 -0.20123 -0.088477 -0.12361 -0.10254 -0.052703 -0.016004 -0.11731 -0.030569 -0.083432 -0.039385 -0.054014 -0.01157 -0.068469 0.00040046 -0.00037737 0.002062 -0.00098479 -0.081006
0.86328 -0.0014289 0.00042733 -0.015277 0.00029726 0 -0.0033135 0.0006758 -0.00019514 0.012697 -0.0013621 0.009451 -0.2063 -0.092622 -0.13731 -0.11002 -0.077299 -0.016608 -0.10339 -0.030871 -0.10576 -0.029958 -0.069858 -0.010414 -0.07912 0.00052668 -0.00037008 0.0015613 -0.00077651 -0.053428
0.86719 -0.00026495 0.00049758 -0.011353 0.0013781 0 0.0038619 -0.00044341 -0.00088619 0.0089623 0.0042612 0.001965 -0.20114 -0.104 -0.14514 -0.099152 -0.091824 -0.011952 -0.1019 -0.033212 -0.11162 -0.047817 -0.067431 -0.010162 -0.084394 0.00014654 -0.00032083 0.0010456 -0.00064194 -0.043057
0.87109 0.001385 0.00080459 -0.0051654 -0.0001094 0 0.0080246 0.00040307 -0.0012039 0.0059781 0.0099006 -0.0014235 -0.19655 -0.10464 -0.12853 -0.062834 -0.077589 -0.0053369 -0.12473 -0.037675 -0.10661 -0.091957 -0.039234 -0.011698 -0.079427 -0.00039531 -0.00028797 0.00098091 -0.00066268 -0.047985
0.875 0.00267 0.00089587 -3.5533e-06 -0.0032574 0 0.007058 0.0010224 -0.001473 0.0028199 0.012186 0.0013889 -0.20281 -0.058843 -0.12488 -0.09919 -0.075891 -0.00065299 -0.12104 -0.036191 -0.094491 -0.078374 -0.033017 -0.013755 -0.081156 -0.00064188 -0.00024473 0.0014052 -0.00076609 -0.051754
0.87891 0.0030589 0.00054715 0.0027995 -0.0049483 0 0.0027308 -0.00082838 -0.0014443 -0.0021877 0.0094472 0.0071813 -0.21797 -0.078721 -0.13933 -0.080886 -0.06246 0.00091603 -0.08142 -0.028016 -0.10685 -0.050644 -0.040426 -0.013994 -0.080102 -0.00036497 -9.702e-05 0.0019041 -0.00082739 -0.034859
0.88281 0.0026212 -9.3758e-05 0.0045715 -0.0027527 0 -0.0014014 -0.0054997 -0.00054834 -0.0096153 0.0026716 0.010378 -0.22839 -0.086659 -0.14518 -0.07329 -0.061702 0.0016442 -0.028003 -0.03169 -0.085969 -0.052658 -0.036377 -0.011249 -0.082738 0.00024808 0.00018082 0.0019781 -0.00080605 0.0093572
0.88672 0.0018363 -0.00070027 0.007557 0.0027011 0 -0.0028582 -0.010829 0.0013545 -0.017741 -0.0048792 0.0074532 -0.22163 -0.083201 -0.14271 -0.076081 -0.071875 0.0048559 0.00086438 -0.040086 -0.062629 -0.065708 -0.032481 -0.0067622 -0.082718 0.0007169 0.00045496 0.0014851 -0.00076736 0.067237
0.89063 0.0011248 -0.0010516 0.012264 0.0078752 0 -0.0016589 -0.01351 0.0034163 -0.023211 -0.0093761 -0.00071068 -0.19875 -0.079058 -0.13489 -0.074873 -0.083793 0.011516 -0.029461 -0.042518 -0.075004 -0.065357 -0.044578 -0.0031488 -0.073781 0.00063516 0.00051853 0.00078054 -0.00077854 0.11281
0.89453 0.00050889 -0.0011441 0.016398 0.0088389 0 0.00038484 -0.011526 0.0040717 -0.023227 -0.0086539 -0.0098345 -0.17398 -0.066482 -0.10434 -0.0020247 -0.049958 0.018842 -0.07447 -0.036438 -0.078824 -0.084542 -0.070456 -0.0020692 -0.07495 1.4595e-05 0.0002934 0.0004395 -0.00080876 0.12574
0.89844 -0.00031557 -0.0011007 0.016528 0.0041844 0 0.0014892 -0.0057495 0.0021175 -0.017577 -0.003621 -0.015304 -0.16202 -0.063076 -0.087896 -0.052104 -0.054465 0.022201 -0.083246 -0.040828 -0.082733 -0.068307 -0.066143 -0.0028429 -0.082661 -0.00067822 -5.9087e-05 0.00079503 -0.00075293 0.10504
0.90234 -0.001573 -0.001048 0.011119 -0.0038018 0 0.0012104 0.0006159 -0.00217 -0.0088506 0.0022121 -0.014879 -0.16573 -0.084003 -0.072088 -0.065824 -0.057312 0.018733 -0.090501 -0.03252 -0.096319 -0.057957 -0.055776 -0.0033209 -0.10618 -0.0008567 -0.00024937 0.0016728 -0.00055624 0.067954
0.90625 -0.0030366 -0.00108 0.0021962 -0.01048 0 0.00036739 0.0043576 -0.0068307 -0.0006104 0.0049608 -0.0095442 -0.17573 -0.10861 -0.074597 -0.030414 -0.059646 0.0096957 -0.096299 -0.017464 -0.11961 -0.067622 -0.057974 -0.002115 -0.12609 -0.00028092 -9.9751e-05 0.0025292 -0.00029852 0.035495
0.91016 -0.0040387 -0.0012549 -0.0059465 -0.011751 0 -4.6393e-05 0.0045287 -0.0092655 0.0050159 0.0029095 -0.0025253 -0.18103 -0.071586 -0.15163 -0.064111 -0.10186 -0.00035374 -0.068216 -0.032149 -0.14362 -0.093327 -0.096028 7.67e-06 -0.085762 0.00071996 0.00031428 0.0028639 -0.00013438 0.01709
0.91406 -0.0038913 -0.0015226 -0.0099282 -0.0066127 0 0.00014416 0.0028966 -0.0079014 0.008419 -0.0024188 0.0026017 -0.17925 -0.067531 -0.14378 -0.049327 -0.087312 -0.0068242 -0.093514 -0.012793 -0.088604 -0.094895 -0.085342 0.00086829 -0.08417 0.0014735 0.00074812 0.0025695 -0.00013813 0.0063765
0.91797 -0.0024052 -0.001635 -0.0095969 0.0021872 0 0.00024837 0.0022908 -0.0033051 0.011491 -0.0074274 0.0037547 -0.17655 -0.049415 -0.11476 -0.053114 -0.091452 -0.0081663 -0.099068 -0.04245 -0.084897 -0.081194 -0.08464 -0.0010409 -0.10759 0.0014796 0.00099671 0.0019548 -0.00021122 -0.0098833
0.92188 -9.7491e-05 -0.0012229 -0.0075482 0.0097808 0 -0.00044768 0.004242 0.0020833 0.015487 -0.0089404 0.0014326 -0.17912 -0.041982 -0.095022 -0.059315 -0.086561 -0.0064526 -0.089706 -0.06836 -0.10821 -0.063515 -0.089402 -0.0051496 -0.13596 0.0008056 0.0010174 0.0014647 -0.00015732 -0.038618
0.92578 0.0020817 -0.00010962 -0.0064754 0.012087 0 -0.001778 0.00778 0.0054435 0.019615 -0.0061747 -0.0014838 -0.18662 -0.064994 -0.10236 -0.052104 -0.055987 -0.0052546 -0.077514 -0.052369 -0.12712 -0.048666 -0.09303 -0.0093116 -0.15268 2.9923e-05 0.00087494 0.0013472 0.00013308 -0.0741
0.92969 0.0033139 0.0013785 -0.0068384 0.0082201 0 -0.0026124 0.010234 0.0052866 0.021493 -0.00087453 -0.0013716 -0.19433 -0.089978 -0.10153 -0.046496 -0.084409 -0.0066845 -0.086782 -0.085715 -0.12672 -0.016125 -0.10171 -0.011582 -0.15982 -0.00022747 0.00061802 0.0015286 0.00055925 -0.10245
0.93359 0.0033655 0.0024725 -0.0068399 0.00088437 0 -0.0017747 0.0092872 0.0022704 0.019026 0.004196 0.0037198 -0.20005 -0.090643 -0.085799 -0.043243 -0.085035 -0.0099026 -0.071957 -0.080699 -0.11126 -0.037226 -0.089489 -0.01157 -0.11117 0.00019224 0.00025362 0.0017502 0.00086858 -0.11181
0.9375 0.0026285 0.0024868 -0.0044468 -0.0054955 0 0.00075301 0.0046743 -0.0013251 0.012132 0.007037 0.012365 -0.20648 -0.075967 -0.078856 -0.046598 -0.081537 -0.012033 -0.066591 -0.072115 -0.088223 -0.072794 -0.090619 -0.010304 -0.1078 0.00086453 -0.00016209 0.001807 0.00085278 -0.099525
0.94141 0.0017616 0.0014173 0.00059674 -0.0076338 0 0.0034243 -0.001647 -0.0030222 0.0029547 0.0071958 0.020162 -0.21569 -0.062082 -0.087935 -0.049484 -0.081065 -0.010533 -0.066158 -0.06472 -0.078387 -0.093747 -0.092684 -0.0090617 -0.1311 0.0011367 -0.00046365 0.00168 0.00051485 -0.071821
0.94531 0.0012227 3.3239e-05 0.006545 -0.0052599 0 0.0040705 -0.0068098 -0.0015522 -0.0055034 0.00535 0.022306 -0.22266 -0.074264 -0.11366 -0.036682 -0.08473 -0.0051022 -0.045078 -0.049665 -0.11576 -0.066796 -0.055339 -0.0083908 -0.094164 0.00066162 -0.00047261 0.00149 6.799e-05 -0.038049
0.94922 0.0010241 -0.00071944 0.011145 -0.00077887 0 0.0016291 -0.0087939 0.0025087 -0.011197 0.0024671 0.016704 -0.21743 -0.079938 -0.1062 0.01513 -0.098595 0.0022052 0.022248 -0.036819 -0.091078 -0.020788 -0.097761 -0.0080751 -0.079627 -0.00032975 -0.00017974 0.001364 -0.00022578 -0.0050545
0.95313 0.00084207 -0.00052357 0.013247 0.0028101 0 -0.002712 -0.0074634 0.0070873 -0.01396 -0.00063854 0.0054286 -0.19582 -0.061622 -0.13538 0.0037266 -0.070626 0.0085486 -0.011572 -0.039045 -0.059251 0.034971 -0.084313 -0.007707 -0.071984 -0.00123 0.00019722 0.0013549 -0.00024037 0.024637
0.95703 0.00034344 4.9527e-05 0.013128 0.0039688 0 -0.0060577 -0.0043619 0.0096573 -0.014982 -0.0032433 -0.0065787 -0.16787 -0.035796 -0.13589 -0.010419 -0.052221 0.012223 -0.041382 -0.034269 -0.043815 0.026042 -0.061115 -0.0071224 -0.071611 -0.0015461 0.0003865 0.0014602 -5.1749e-05 0.051034
0.96094 -0.0005424 0.000116 0.01158 0.003102 0 -0.0058542 -0.0015623 0.0084647 -0.015452 -0.0046379 -0.014599 -0.15298 -0.017911 -0.085481 0.0010627 -0.067335 0.013511 -0.010163 -0.013926 -0.052283 -0.054501 -0.061426 -0.0063866 -0.074292 -0.001264 0.00031523 0.0016737 0.00014883 0.073893
0.96484 -0.001592 -0.00062529 0.008957 0.0014371 0 -0.0019326 -0.00036334 0.0034247 -0.01547 -0.0044137 -0.0168 -0.16355 -0.026547 -0.093539 -0.032658 -0.059623 0.013958 0.0011367 -0.0096588 -0.048808 -0.0017859 -0.084396 -0.005618 -0.05823 -0.00079733 0.00016957 0.0019848 0.00021001 0.091161
0.96875 -0.0024708 -0.0015486 0.0051445 -0.00032473 0 0.00314 -0.00060495 -0.0036934 -0.014046 -0.002896 -0.014735 -0.19207 -0.039572 -0.062386 -0.041125 -0.068915 0.01477 -0.03268 -0.0060135 -0.042542 0.01009 -0.08135 -0.0049634 -0.096645 -0.00059042 0.0001697 0.002326 0.00012259 0.09927
0.97266 -0.0029414 -0.0016776 0.00025407 -0.0022372 0 0.0058335 -0.0009646 -0.0099584 -0.010086 -0.001171 -0.011639 -0.21519 -0.057893 -0.042173 -0.037652 -0.063439 0.015639 -0.023127 -0.014969 -0.040874 0.0064504 -0.081428 -0.0046336 -0.094922 -0.00073317 0.00028355 0.0025493 4.0012e-06 0.094731
0.97656 -0.0029237 -0.00064464 -0.0048686 -0.0042227 0 0.0042449 -9.8123e-06 -0.012645 -0.0035668 -0.00047887 -0.0099696 -0.2128 -0.064842 -0.055252 -0.028367 -0.044692 0.014943 -0.010969 -0.023063 -0.04303 -0.0079869 -0.083377 -0.0047448 -0.085926 -0.00091716 0.0002083 0.0024955 -8.1548e-06 0.076136
0.98047 -0.0023984 0.00091622 -0.0088802 -0.0053232 0 -0.00052061 0.0026914 -0.010648 0.0040317 -0.0013736 -0.0099036 -0.18528 -0.038328 -0.11575 -0.018724 -0.02555 0.011172 -0.074352 -0.009256 -0.04585 -0.032231 -0.07833 -0.0050612 -0.13863 -0.000755 -0.00030746 0.0021165 0.00012982 0.045513
0.98438 -0.0013076 0.0019527 -0.010611 -0.0041784 0 -0.0052293 0.006175 -0.0051336 0.010384 -0.0033179 -0.0096061 -0.15272 -0.029561 -0.13316 -0.0072509 -0.064152 0.00446 -0.042317 -0.030336 -0.056846 -0.04694 -0.1052 -0.0050726 -0.087621 -0.00016741 -0.0011063 0.0015409 0.00032532 0.0080547
0.98828 0.00038498 0.0019855 -0.0095237 -0.00041661 0 -0.0068662 0.0087163 0.0010881 0.013644 -0.0050138 -0.0068411 -0.1368 -0.026251 -0.11837 0.010161 -0.056462 -0.0030541 -0.034141 -0.030672 -0.053412 -0.012712 -0.089743 -0.0045644 -0.07891 0.00051186 -0.0016285 0.001011 0.00040637 -0.029934
0.99219 0.0024905 0.0015048 -0.0057543 0.00449 0 -0.0045572 0.0090607 0.0051823 0.0135 -0.0051734 -0.00075307 -0.14231 -0.02869 -0.10678 0.00091273 -0.038757 -0.0084387 -0.056282 -0.036228 -0.057018 -0.016626 -0.076815 -0.0041401 -0.084994 0.0008116 -0.0013522 0.00073229 0.00024206 -0.06363
0.99609 0.0044546 0.0013587 -6.924e-05 0.0079639 0 0.00026173 0.0073152 0.0059267 0.01124 -0.0031892 0.0073548 -0.15546 -0.036118 -0.11184 -0.029186 -0.033781 -0.0099424 -0.091494 -0.04584 -0.066624 -0.066598 -0.081473 -0.0049286 -0.091712 0.00053835 -0.00028758 0.00075805 -0.00015149 -0.090853
1 0.0055095 0.0017643 0.0060575 0.0081461 0 0.005161 0.0047897 0.0042669 0.0087628 0.00060087 0.014775 -0.15954 -0.045809 -0.11639 -0.0024914 -0.054218 -0.0082239 -0.070044 -0.0084954 -0.040008 -0.034623 -0.074875 -0.0074622 -0.10083 -3.8114e-05 0.00095767 0.0009887 -0.00059411 -0.11091
1.0039 0.0051187 0.0020009 0.0106 0.0051846 0 0.0081724 0.002916 0.0024214 0.0072843 0.0050175 0.019208 -0.15198 -0.036417 -0.085569 -0.0084423 -0.051854 -0.0058286 -0.02638 -0.025312 -0.042892 -0.040904 -0.071706 -0.010765 -0.090652 -0.00040294 0.0016449 0.0012631 -0.00083495 -0.12248
1.0078 0.0034153 0.0011712 0.011843 0.00088868 0 0.0083726 0.0021584 0.002208 0.0066409 0.0084018 0.02032 -0.14628 -0.024041 -0.06723 -0.0094717 -0.049255 -0.0052308 -0.017849 -0.018074 -0.040453 -0.049675 -0.067825 -0.012792 -0.083138 -0.00023625 0.0014981 0.0014496 -0.00070316 -0.12294
1.0117 0.0012399 -0.00071149 0.0096759 -0.0027411 0 0.00575 0.0018401 0.0038299 0.0056674 0.0092362 0.019692 -0.15752 -0.008023 -0.06536 -0.011794 -0.049087 -0.0069031 -0.044684 -0.0045944 -0.027642 -0.03147 -0.066493 -0.012115 -0.076883 0.00031003 0.0008853 0.0014775 -0.00021826 -0.11022
1.0156 -0.00035345 -0.002471 0.0061299 -0.0046267 0 0.0011157 0.0010004 0.0059624 0.0032945 0.0069471 0.018977 -0.18629 0.010036 -0.075928 -0.023823 -0.050107 -0.0089098 -0.090905 -0.013046 -0.0066602 0.029605 -0.070457 -0.0093458 -0.067968 0.0007497 0.00043732 0.0013293 0.00041388 -0.085218
1.0195 -0.00080767 -0.0027338 0.0042119 -0.0045473 0 -0.0037413 -0.00053446 0.0069325 -0.00048444 0.0024625 0.017726 -0.21668 -0.031963 -0.084332 0.0062925 -0.038003 -0.0083652 -0.064867 -0.0026933 -0.013288 -0.019534 -0.060748 -0.0067704 -0.066823 0.00070132 0.00048187 0.0010426 0.00091327 -0.052195
1.0234 -0.00043247 -0.0012427 0.0055159 -0.00254 0 -0.0063502 -0.001877 0.0059426 -0.0044714 -0.0020775 0.013112 -0.22979 -0.016763 -0.097377 -0.007374 -0.026406 -0.003659 -0.074486 -0.021872 -0.023868 -0.0077777 -0.066334 -0.006329 -0.053304 0.00024005 0.00082419 0.00072637 0.0010672 -0.016236
1.0273 -9.3218e-05 0.000797 0.0085838 0.0010746 0 -0.0048987 -0.0018645 0.003374 -0.0069918 -0.0045942 0.0024129 -0.21949 -0.0099961 -0.092871 -0.026539 -0.034274 0.0042315 -0.048952 -0.030734 -0.043534 0.02306 -0.074104 -0.0078257 -0.033434 -0.00016032 0.001036 0.00054081 0.00081393 0.019589
1.0313 -0.00043601 0.0017826 0.009753 0.0049639 0 6.6654e-05 -0.00018036 0.00010923 -0.0069337 -0.0045449 -0.013496 -0.1961 -0.014942 -0.062735 -0.01784 -0.054163 0.012301 0.01551 -0.01861 -0.056546 0.04511 -0.065461 -0.0091788 -0.015539 -5.7345e-05 0.00091373 0.00061323 0.00023902 0.054196
1.0352 -0.0012932 0.0012355 0.0061684 0.0066438 0 0.0053121 0.0022371 -0.0033043 -0.0044136 -0.003342 -0.028973 -0.17615 0.024691 -0.0084224 0.065354 -0.048578 0.017478 0.058719 0.002244 -0.018068 0.029072 -0.0063086 -0.008543 -0.01474 0.00053727 0.00063658 0.00094385 -0.00047966 0.08538
1.0391 -0.0018053 0.00029665 -0.0014963 0.0040216 0 0.006977 0.0038874 -0.0067744 -0.00071492 -0.0031348 -0.036694 -0.16903 -0.0055009 -0.039405 0.0075967 -0.0298 0.018507 0.021971 -0.016141 -0.025749 -0.0072694 -0.031213 -0.006188 -0.010011 0.0011303 0.00050507 0.0013966 -0.0011309 0.1072
1.043 -0.0011934 0.00063456 -0.0091352 -0.002237 0 0.0037827 0.0038908 -0.010015 0.0023952 -0.0048252 -0.0331 -0.17249 -0.015669 -0.039473 -0.042849 -0.021017 0.016425 0.013804 -0.013274 -0.019445 -0.014179 -0.028782 -0.0041955 -0.011937 0.0011588 0.00058695 0.0018015 -0.0015218 0.11169
1.0469 0.00047073 0.0027357 -0.012317 -0.0080173 0 -0.0014899 0.0026204 -0.011966 0.003589 -0.0070853 -0.021603 -0.17874 -0.010972 -0.032163 -0.049866 -0.026522 0.013424 -0.0035142 0.00019583 -0.025058 0.0017104 -0.019934 -0.0042635 -0.018005 0.00048753 0.00066564 0.0020755 -0.0015405 0.094545
1.0508 0.0021912 0.0052075 -0.009859 -0.008363 0 -0.0041131 0.0012677 -0.011147 0.0026962 -0.0074313 -0.010159 -0.1828 -0.0062662 -0.043122 -0.0062991 -0.043846 0.011071 -0.059729 0.0086725 -0.056463 0.025741 -0.029871 -0.0059177 -0.025805 -0.00045152 0.00052808 0.0022367 -0.0012235 0.05983
1.0547 0.0027824 0.0058334 -0.0047555 -0.0018636 0 -0.0017236 0.00077952 -0.0069011 0.00083752 -0.0045441 -0.0046725 -0.18475 -0.035368 -0.053648 -0.021658 -0.039752 0.009254 -0.079283 -0.0045585 -0.018713 0.020258 -0.057394 -0.0070574 -0.040425 -0.0010094 0.00024529 0.002297 -0.00077363 0.018749
1.0586 0.0018144 0.0034919 -0.0015935 0.0071227 0 0.0030617 0.0011091 -0.00043511 -0.00021564 0.0002948 -0.0038721 -0.18557 -0.01116 -0.023153 -0.039368 -0.0329 0.006554 -0.063079 0.0029354 -0.018491 0.026792 -0.072406 -0.0063074 -0.034002 -0.00085812 0.00011221 0.0021696 -0.00046922 -0.017346
1.0625 -2.8291e-05 -0.00076952 -0.0026539 0.01119 0 0.0046148 0.0013766 0.0054994 0.00075547 0.004137 -0.00064867 -0.18322 -0.0017084 -0.016505 -0.029055 -0.022517 0.0017084 -0.066367 -0.0016769 -0.026985 0.0397 -0.056615 -0.0046742 -0.022522 -0.00024361 0.00030528 0.0017351 -0.00048509 -0.043831
1.0664 -0.0014761 -0.0044653 -0.0060362 0.0059946 0 -0.00038409 0.00071725 0.0083433 0.0033529 0.0049781 0.010771 -0.1742 -0.010904 -0.031517 0.0021178 -0.0094471 -0.0049906 -0.070295 -0.01881 -0.025006 0.052066 -0.023882 -0.0046488 -0.016932 0.00026026 0.00064858 0.0010379 -0.00074666 -0.063497
1.0703 -0.0016348 -0.0055541 -0.0073398 -0.0054168 0 -0.0090461 -0.00093945 0.0075967 0.0055167 0.0036397 0.028083 -0.15873 -0.009146 -0.028657 0.023532 0.0041832 -0.011425 -0.0098796 -0.031261 0.0079704 0.053837 -0.010895 -0.007578 -0.02918 0.00026585 0.00077641 0.00040029 -0.00095214 -0.0807
1.0742 -0.00058469 -0.0038608 -0.0033887 -0.014346 0 -0.013872 -0.0027682 0.0051994 0.0048417 0.0030235 0.041135 -0.14316 -0.0042515 -0.014483 0.026098 0.00095774 -0.014785 0.0037533 -0.032894 -0.031692 0.012404 -0.015156 -0.01203 -0.024835 -0.00011128 0.00054024 0.00026111 -0.00078125 -0.094808
1.0781 0.00081671 -0.00094289 0.0050947 -0.013378 0 -0.0091134 -0.0036389 0.0039498 0.00052186 0.0052509 0.039724 -0.13632 -0.0013533 -0.036266 0.0025568 -0.0105 -0.013377 0.013902 -0.0079332 -0.022253 0.01972 -0.033074 -0.01494 -0.017272 -0.00040416 0.00021206 0.00080729 -0.00014614 -0.099324
1.082 0.0016568 0.0012753 0.013866 -0.0027355 0 0.0035276 -0.0029176 0.0051674 -0.0055843 0.0092984 0.022521 -0.14292 0.00048351 -0.036838 0.0109 -0.02506 -0.0078609 0.032291 0.007018 -0.014258 0.045322 -0.045332 -0.014469 -0.024078 -0.00025398 0.00022628 0.0017245 0.00071891 -0.087327
1.0859 0.0015566 0.0018165 0.018026 0.0096151 0 0.015276 -0.00093159 0.0075392 -0.0098823 0.011456 -0.0008731 -0.1601 0.0040926 0.0013171 0.058813 -0.034119 -0.00098875 0.055268 -0.0013373 -0.030857 0.055252 -0.03959 -0.011686 -0.045962 0.00025501 0.00069931 0.0023574 0.0014148 -0.057664
1.0898 0.00070526 0.00092842 0.015082 0.014437 0 0.017017 0.0011671 0.0081595 -0.009559 0.0084143 -0.016985 -0.1798 0.020137 -0.034794 -0.01506 -0.011668 0.0040747 0.027089 0.028325 -0.0018798 -0.0058488 -0.019761 -0.0094037 -0.027844 0.00068472 0.0012407 0.0022183 0.0016636 -0.015978
1.0938 -0.00050106 -0.00056512 0.0062099 0.0087268 0 0.0068669 0.0020498 0.0049306 -0.0048114 0.00031292 -0.018879 -0.19402 -0.0032625 -0.00035296 -0.01438 -0.03009 0.0057442 -0.04274 0.030654 -0.025362 0.020414 -0.028168 -0.0094065 0.022782 0.00065467 0.0013024 0.0014227 0.0014906 0.029764
1.0977 -0.0017428 -0.0019857 -0.0046496 -0.0022374 0 -0.0080162 0.0010313 -0.0016509 0.001124 -0.0089683 -0.011083 -0.1986 0.00043281 -0.010072 0.024557 -0.01269 0.0049138 -0.0718 0.019461 -0.01248 0.05886 -0.030254 -0.010921 0.034458 0.00018322 0.0007519 0.00063462 0.0011598 0.073977
1.1016 -0.0027267 -0.002969 -0.012921 -0.009849 0 -0.017077 -0.0013959 -0.0087537 0.004369 -0.014597 -0.0049865 -0.19366 0.015284 -0.034415 0.059258 0.015903 0.0040922 -0.054774 0.014395 0.015042 0.069393 -0.025946 -0.011788 0.011254 -0.00034966 8.2639e-05 0.00051814 0.00092905 0.11345
1.1055 -0.0030186 -0.0032404 -0.015505 -0.0094497 0 -0.014674 -0.0037129 -0.013218 0.0033725 -0.014281 -0.0089183 -0.18254 -0.00020888 0.00027577 0.038427 -0.0016346 0.0053899 -0.011888 0.038479 0.00053291 0.01848 -0.025224 -0.010923 -0.017397 -0.00056413 -7.1731e-07 0.0011587 0.00084494 0.14349
1.1094 -0.002147 -0.0025586 -0.012079 -0.0034705 0 -0.0040377 -0.0042845 -0.013619 -2.4604e-05 -0.0095917 -0.021442 -0.17081 0.012867 -0.036926 -0.048444 -0.023299 0.0088592 -0.028969 0.032346 -0.0092056 -0.014555 -0.022899 -0.0093997 0.0039754 -0.00041866 0.00074082 0.0019747 0.00074754 0.156
1.1133 -3.8825e-05 -0.0010245 -0.0051682 0.0018592 0 0.0061606 -0.0025618 -0.010824 -0.0023564 -0.0042784 -0.033112 -0.16472 0.022415 -0.004392 -0.018052 -0.018232 0.012439 0.027865 0.037049 -0.034386 0.018603 0.0040723 -0.0091077 0.009681 -0.00021869 0.0017959 0.0022149 0.00046084 0.14348
1.1172 0.0026286 0.00066912 0.0011802 0.0025764 0 0.0091562 0.00028183 -0.0068518 -0.0016138 -0.0012968 -0.034445 -0.168 0.011682 0.0017377 0.014818 -0.010987 0.013525 0.074308 0.039872 -0.032378 0.039713 0.010036 -0.010619 0.0090716 -0.0003079 0.0023153 0.0016011 -1.6835e-05 0.10623
1.1211 0.0046499 0.0015569 0.0037351 3.3034e-05 0 0.0048872 0.0019488 -0.0032367 0.001059 -0.0010508 -0.023008 -0.17852 -0.013678 -0.041982 0.0026877 -0.012566 0.010922 0.070191 0.033652 0.0042975 0.014616 -0.016721 -0.012641 0.0075101 -0.0007403 0.0018578 0.00054688 -0.00049394 0.055429
1.125 0.0050905 0.0011978 0.0021854 -0.0014434 0 -0.0013564 0.00066193 -0.00023853 0.0025384 -0.001891 -0.0042578 -0.1886 -0.0031233 -0.038275 -0.0052628 -0.015343 0.0056702 0.031499 0.016791 0.023417 -0.030853 -0.032843 -0.013536 0.0058115 -0.0012278 0.0007768 -0.00021978 -0.00074365 0.0071685
1.1289 0.0040652 0.00022604 -0.00056052 0.00065887 0 -0.0042838 -0.003257 0.0027149 0.00070176 -0.0018416 0.013295 -0.19059 0.014716 -0.066762 0.002217 -0.01075 0.00019503 0.034471 0.033486 0.016796 0.00036502 0.0033358 -0.013061 0.021284 -0.0013913 -0.00010765 -0.00025616 -0.00068798 -0.028751
1.1328 0.0027942 2.8127e-05 -0.00045556 0.0047267 0 -0.0026815 -0.0071709 0.0060719 -0.0034591 0.00015842 0.023724 -0.18368 0.015106 -0.045269 -0.005174 -0.0068347 -0.0034586 0.039203 0.04327 0.0059227 0.025083 -0.0083315 -0.012312 0.0031559 -0.0010778 -0.0002328 0.00031755 -0.00044941 -0.056029
1.1367 0.0027934 0.0017083 0.004548 0.0071856 0 0.001028 -0.0076714 0.0096398 -0.0064647 0.0041807 0.025923 -0.17523 0.0096752 -0.019058 -0.015801 -0.0066604 -0.0048834 0.02361 0.036908 -0.0044635 0.028413 -0.037511 -0.012104 -0.022093 -0.00047518 0.00026252 0.0010532 -0.0002422 -0.088428
1.1406 0.0047929 0.0052149 0.012772 0.0065242 0 0.0043135 -0.0029104 0.012812 -0.005145 0.0097336 0.022235 -0.17423 0.012944 -0.046277 -0.01176 -0.011934 -0.0052038 -0.025477 0.013123 -0.011801 0.0090039 -0.035803 -0.011918 -0.01804 4.3347e-05 0.00075506 0.0016123 -0.00021197 -0.13806
1.1445 0.0082156 0.0093724 0.020021 0.0049517 0 0.0071071 0.0059697 0.015099 0.00083554 0.015836 0.016139 -0.18249 -0.015222 -0.041437 0.0078782 -0.016428 -0.0059186 -0.030972 0.0094818 -0.011545 0.0027281 -0.028848 -0.010878 -0.0079324 0.00018534 0.0007595 0.0019516 -0.00035398 -0.20483
1.1484 0.011576 0.012719 0.022773 0.0061446 0 0.011032 0.015403 0.016393 0.0088262 0.020834 0.01102 -0.19237 -0.0096114 -0.068182 0.004452 -0.033722 -0.0077731 -0.064132 -0.010888 -0.027465 -0.014646 -0.014908 -0.009636 -0.026366 -9.4935e-05 0.00034412 0.0021353 -0.0005492 -0.27521
1.1523 0.013418 0.014347 0.02058 0.011508 0 0.016634 0.021573 0.01683 0.015368 0.022775 0.0097373 -0.1941 -0.023996 -0.078793 -0.0085408 -0.05287 -0.010516 -0.058025 -0.0091933 -0.04293 -0.028401 -0.015752 -0.010637 -0.040106 -0.00061625 -2.3262e-05 0.002084 -0.00065779 -0.33043
1.1563 0.013061 0.014067 0.015648 0.0186 0 0.021829 0.022619 0.01655 0.018716 0.020618 0.013716 -0.18588 -0.057865 -0.062376 -0.013551 -0.065827 -0.013503 -0.024186 0.01141 -0.051692 -0.038772 -0.035771 -0.015865 -0.033628 -0.0011052 1.0676e-05 0.0016212 -0.00059095 -0.35686
1.1602 0.010729 0.012021 0.010233 0.02297 0 0.023183 0.019396 0.015607 0.019641 0.01534 0.02171 -0.17623 -0.054516 -0.039871 0.020903 -0.063068 -0.016395 -0.061358 0.0028223 -0.054726 -0.061527 -0.063937 -0.024264 -0.0009978 -0.0013303 0.00034392 0.00079662 -0.00033582 -0.35099
1.1641 0.007201 0.0084021 0.0046012 0.021401 0 0.018647 0.014445 0.01399 0.02011 0.0096327 0.029823 -0.17563 -0.049378 -0.06734 -0.050264 -0.044904 -0.019271 -0.032275 -0.007018 -0.035145 -0.02812 -0.069646 -0.031916 -0.032622 -0.0011813 0.00056678 8.1049e-05 4.4459e-05 -0.31731
1.168 0.0033866 0.0036641 -0.0023347 0.013752 0 0.0091543 0.01016 0.011605 0.021233 0.0060213 0.033699 -0.18552 -0.036799 -0.080958 -0.053358 -0.039286 -0.022087 -0.029443 0.0041239 -0.043013 -0.011342 -0.053992 -0.035361 -0.031331 -0.00070625 0.00040925 9.0524e-05 0.00042178 -0.26314
1.1719 6.7462e-05 -0.0011355 -0.010472 0.0025083 0 -0.0019994 0.0074662 0.0082501 0.022222 0.0049339 0.031388 -0.19617 -0.024383 -0.06492 -0.02137 -0.041624 -0.02406 -0.02049 0.015054 -0.063448 0.0047551 -0.041292 -0.034771 -0.015386 -0.00011102 2.1664e-05 0.0010018 0.00064378 -0.19501
1.1758 -0.0022934 -0.0045879 -0.017005 -0.0086861 0 -0.010969 0.0057172 0.0037925 0.021026 0.0045169 0.024225 -0.19626 -0.020358 -0.024419 -0.0040002 -0.046537 -0.023611 0.01514 0.0075619 -0.075682 0.028146 -0.049175 -0.033354 -0.012724 0.00030818 -0.00017853 0.0022307 0.00061564 -0.11789
1.1797 -0.0037741 -0.0059099 -0.018089 -0.016186 0 -0.014879 0.0035271 -0.0014734 0.015908 0.0024429 0.014898 -0.18454 -0.033369 -0.073743 -0.06106 -0.061627 -0.019048 -0.039131 6.4292e-05 -0.05009 -0.03221 -0.044675 -0.033152 -0.06141 0.00031509 8.1963e-05 0.0027908 0.00037881 -0.035267
1.1836 -0.0050862 -0.0058432 -0.012561 -0.017332 0 -0.012749 -0.00023437 -0.0066782 0.0066752 -0.0020297 0.0048729 -0.17126 -0.016918 -0.067647 -0.067216 -0.049327 -0.0096551 -0.023587 0.0052612 -0.046185 -0.029391 -0.044901 -0.031631 -0.05436 -0.0001016 0.0006742 0.0021131 0.000106 0.05181
1.1875 -0.0072265 -0.0064217 -0.0041284 -0.012012 0 -0.0063321 -0.0058561 -0.010842 -0.0051523 -0.0077585 -0.0059024 -0.16723 -0.026403 -0.043514 -0.043505 -0.035608 0.0035054 -0.016941 0.014752 -0.035994 -0.0093886 -0.029667 -0.023291 -0.017816 -0.00067873 0.0011943 0.00059935 -1.9021e-05 0.14526
1.1914 -0.010682 -0.0094366 0.00066087 -0.0041002 0 -0.0004701 -0.012705 -0.013746 -0.017141 -0.013345 -0.016881 -0.17171 -0.05118 -0.024254 -0.017043 -0.029399 0.017671 -0.0019165 0.026416 -0.012956 0.0077061 -0.0023082 -0.0054278 0.011686 -0.0010215 0.0013257 -0.00064709 4.2503e-05 0.24796
1.1953 -0.014729 -0.014717 -0.0024591 -0.00053987 0 -0.0014256 -0.019467 -0.016357 -0.027113 -0.018747 -0.0255 -0.17211 -0.039195 -0.03314 -0.028659 -0.033184 0.029523 0.098299 0.040731 0.019496 0.008773 0.018981 0.017716 -0.021565 -0.00086509 0.001085 -0.00072967 0.00013443 0.35894
1.1992 -0.017535 -0.019769 -0.011507 -0.0068926 0 -0.012571 -0.024548 -0.020067 -0.034059 -0.024867 -0.029278 -0.15712 -0.01451 -0.046696 -0.019936 -0.018051 0.036942 -0.0091227 0.040316 0.008347 0.022382 0.0020316 0.037362 0.041213 -0.00026336 0.00074825 0.00029316 3.3424e-05 0.46877
1.2031 -0.017252 -0.021309 -0.019155 -0.021838 0 -0.029946 -0.026588 -0.025123 -0.038348 -0.031387 -0.029947 -0.13005 -0.016551 -0.0098383 -6.0096e-05 -0.022145 0.04032 -0.020651 0.052345 0.044373 0.050748 0.013146 0.047707 0.040928 0.00044974 0.00057131 0.0015 -0.00033526 0.55915
1.207 -0.013395 -0.017649 -0.018175 -0.035759 0 -0.042298 -0.024963 -0.02965 -0.041032 -0.035361 -0.03448 -0.10828 -0.022684 0.025974 0.0082848 -0.019814 0.042315 0.014726 0.069772 0.054698 0.060801 0.032147 0.051243 0.047151 0.00090224 0.00058195 0.0019475 -0.00078597 0.60789
1.2109 -0.0073919 -0.010032 -0.0071771 -0.036461 0 -0.037884 -0.020076 -0.030522 -0.042552 -0.032816 -0.049591 -0.10806 -0.020376 0.023055 -0.011513 -0.0017249 0.045756 0.0424 0.080763 0.010799 0.040728 0.046713 0.055883 0.086728 0.00093959 0.00061231 0.0014754 -0.00098732 0.59694
1.2148 -0.0017643 -0.0018807 0.0079893 -0.018906 0 -0.014252 -0.013218 -0.025746 -0.041716 -0.022552 -0.073071 -0.12894 -0.032529 -0.020983 -0.066106 -0.016589 0.050837 -0.0056969 0.052555 0.036999 0.047886 0.074957 0.065824 0.028172 0.00069576 0.00049749 0.00074403 -0.00072728 0.51961
1.2188 0.0014935 0.0034566 0.018264 0.0089765 0 0.017157 -0.0060578 -0.016429 -0.035991 -0.0086005 -0.090506 -0.15348 -0.027596 0.0062406 -0.056732 -0.027706 0.053743 -0.01387 0.042279 0.017476 0.055243 0.037698 0.074967 0.010167 0.0004406 0.00023841 0.00051804 -0.00010446 0.38371
1.2227 0.0020689 0.0046863 0.017643 0.030455 0 0.037192 -1.6208e-05 -0.0063776 -0.023361 0.0017637 -0.083171 -0.16304 -0.034633 -0.015894 -0.049966 -0.03397 0.048349 -0.037662 0.036217 0.0034942 0.046869 0.010705 0.070277 -0.021679 0.00034737 -5.1185e-07 0.0009217 0.00053069 0.21016
1.2266 0.0011532 0.0028977 0.0069617 0.032105 0 0.032845 0.0041771 0.00064647 -0.0045505 0.0036167 -0.043076 -0.15459 -0.052195 -0.049972 -0.045708 -0.034133 0.030511 -0.055483 0.018794 -0.005194 0.013642 -0.0018319 0.043168 -0.040805 0.00037467 -2.5755e-05 0.0013835 0.00084638 0.027244
1.2305 0.00021912 0.00028363 -0.0072107 0.014353 0 0.0079967 0.0065995 0.0038097 0.016282 -0.0010373 0.017167 -0.14247 -0.069126 -0.0070147 -0.024596 -0.027641 0.0020807 -0.020931 -0.026776 -0.024701 -0.049806 -0.017218 -0.0013339 0.0052955 0.00034253 0.00024188 0.0012847 0.00078366 -0.13773
1.2344 -9.7876e-05 -0.0014906 -0.017205 -0.0086688 0 -0.018609 0.0079542 0.0056302 0.033434 -0.0042188 0.069833 -0.14374 -0.10237 -0.062245 -0.030931 -0.049431 -0.028653 -0.032362 -0.01426 -0.065318 -0.034358 -0.039335 -0.046703 -0.010337 0.00011465 0.00070686 0.0006329 0.00057744 -0.26676
1.2383 -8.6377e-05 -0.0020082 -0.0188 -0.020356 0 -0.027662 0.0091566 0.0094419 0.043008 0.0015762 0.090836 -0.16177 -0.087945 -0.093836 -0.040096 -0.074962 -0.05117 -0.044364 -0.024998 -0.075733 -0.040756 -0.060965 -0.077116 -0.053527 -0.00027577 0.0011357 7.7826e-05 0.00053351 -0.35538
1.2422 -0.00013959 -0.0016682 -0.012854 -0.01466 0 -0.014475 0.010774 0.016108 0.045085 0.01656 0.077412 -0.18378 -0.067501 -0.08797 -0.056085 -0.068596 -0.059023 -0.061876 -0.028993 -0.079343 -0.044481 -0.066175 -0.088908 -0.087371 -0.00065112 0.0012611 0.00025842 0.00076327 -0.40993
1.2461 -1.6726e-05 -0.00085195 -0.0036671 0.00016071 0 0.0078321 0.012531 0.022984 0.042806 0.032499 0.049724 -0.19379 -0.065032 -0.059754 -0.070967 -0.0376 -0.053656 -0.076602 -0.021787 -0.090317 -0.036895 -0.059833 -0.090871 -0.097124 -0.0008259 0.00091531 0.0011401 0.001106 -0.43879
1.25 0.0009869 0.00042378 0.0041754 0.010048 0 0.020094 0.013241 0.026132 0.039062 0.038719 0.034153 -0.18713 -0.084855 -0.088898 -0.048152 -0.077114 -0.042662 -0.048567 -0.046467 -0.11329 -0.035071 -0.090234 -0.093484 -0.10152 -0.00073447 0.00014469 0.0020068 0.0012914 -0.44332
1.2539 0.0031304 0.0021749 0.0083181 0.0079989 0 0.013665 0.011425 0.023756 0.033776 0.030554 0.041672 -0.17251 -0.077032 -0.064565 -0.041187 -0.069792 -0.033638 -0.060754 -0.01143 -0.11892 -0.070507 -0.063369 -0.09766 -0.12057 -0.0004577 -0.00076614 0.0021231 0.001181 -0.41526
1.2578 0.0055764 0.0039753 0.0092639 -0.0003775 0 -0.002749 0.0064078 0.01766 0.024351 0.013176 0.059349 -0.16113 -0.078813 -0.064679 -0.070915 -0.065874 -0.028413 -0.040614 0.0016658 -0.091974 -0.042103 -0.061349 -0.093909 -0.10531 -0.00014886 -0.0014075 0.001427 0.00087366 -0.34303
1.2617 0.0068127 0.0049716 0.0091506 -0.0034025 0 -0.011924 -0.00084719 0.011394 0.0090081 -0.0025136 0.062101 -0.15542 -0.082486 -0.069834 -0.095686 -0.062361 -0.02229 -0.030446 0.0033421 -0.056373 0.00035449 -0.063729 -0.072516 -0.064557 6.8917e-05 -0.0014579 0.00059393 0.00059604 -0.22223
1.2656 0.005916 0.0044806 0.009682 0.00448 0 -0.0044686 -0.0079235 0.0068914 -0.010125 -0.0085011 0.034572 -0.14927 -0.074507 -0.04801 -0.067198 -0.05059 -0.0089586 -0.078632 0.018908 -0.038821 -0.010425 -0.03493 -0.034593 -0.019134 0.0001592 -0.00086871 0.00042164 0.00049823 -0.062939
1.2695 0.0035327 0.0026646 0.010643 0.016533 0 0.012298 -0.012243 0.0029024 -0.027307 -0.0055547 -0.015471 -0.13813 -0.07459 -0.043212 -0.03331 -0.071289 0.013015 -0.0037522 0.047378 0.023729 0.035019 0.0091678 0.0068963 0.0044435 0.0001591 0.00011143 0.0011254 0.00054006 0.11118
1.2734 0.0015954 0.0006651 0.010128 0.019665 0 0.021159 -0.012621 -0.0032209 -0.036972 -0.0015808 -0.063191 -0.1266 -0.054586 -0.051568 -0.0032981 -0.056529 0.037603 0.016524 0.056366 0.011073 0.024602 0.033935 0.037134 0.029481 0.00012405 0.00109 0.0021839 0.00055256 0.27012
1.2773 0.0018854 -4.7167e-06 0.0064641 0.0072462 0 0.011386 -0.0099117 -0.012058 -0.037765 -0.004127 -0.086323 -0.12442 -0.041121 -0.047705 -0.0089968 -0.034271 0.054989 0.001868 0.066257 0.0066167 0.0081354 0.039405 0.050747 0.031193 7.6909e-05 0.0017481 0.0028348 0.00039661 0.38552
1.2813 0.0046 0.0015612 0.00035806 -0.013082 0 -0.010291 -0.0061999 -0.020398 -0.033142 -0.01362 -0.081333 -0.13486 -0.042689 -0.029143 -0.053091 -0.027465 0.058574 -0.015869 0.079233 0.025473 0.0032491 0.038166 0.053764 0.013946 -6.1956e-06 0.0019715 0.0027251 7.1912e-05 0.4357
1.2852 0.0081259 0.0049632 -0.0048109 -0.024345 0 -0.024485 -0.0031968 -0.02318 -0.027844 -0.02304 -0.062917 -0.14875 -0.053095 -0.016621 -0.10858 -0.066723 0.049556 0.026273 0.079066 0.017683 0.0028497 0.063418 0.055047 0.015925 -0.00016752 0.0018371 0.0021347 -0.00030037 0.40854
1.2891 0.010208 0.0085688 -0.0053843 -0.014367 0 -0.015948 -0.00112 -0.017596 -0.023397 -0.024042 -0.048607 -0.15156 -0.05969 0.014164 -0.087445 -0.072129 0.035286 -0.025709 0.054669 0.004328 0.020379 0.036192 0.056256 0.023865 -0.00041497 0.001514 0.0016395 -0.00057841 0.30468
1.293 0.0095528 0.010374 -0.00086308 0.012875 0 0.012245 0.0010756 -0.0057956 -0.01679 -0.014055 -0.042878 -0.13705 -0.060584 -0.018832 -0.062871 -0.083255 0.022839 -0.045381 0.034033 -0.018355 0.0064838 0.032989 0.050353 0.011755 -0.0006787 0.0011729 0.0015934 -0.0006883 0.14085
1.2969 0.0065942 0.009168 0.0047675 0.038738 0 0.03976 0.0044297 0.0063118 -0.003691 0.0016527 -0.034635 -0.11334 -0.064987 -0.067993 -0.059462 -0.08758 0.013306 -0.057792 0.021801 -0.052357 -0.015563 0.029444 0.029641 -0.011685 -0.0008128 0.00094412 0.0018995 -0.00064706 -0.050728
1.3008 0.0029211 0.0052772 0.0057054 0.043662 0 0.04487 0.0088255 0.013271 0.016578 0.014412 -0.0095754 -0.094677 -0.079595 -0.084419 -0.085874 -0.074989 0.0017469 -0.088076 0.017206 -0.093411 -0.023302 0.0014126 -0.0051989 -0.03696 -0.00065914 0.00089187 0.0022027 -0.0005362 -0.23059
1.3047 -4.1225e-05 0.00035379 -0.00065001 0.022364 0 0.022018 0.01291 0.013879 0.038807 0.01902 0.034125 -0.087185 -0.089978 -0.077422 -0.07548 -0.077331 -0.017092 -0.077813 -0.0026409 -0.096385 -0.039245 -0.022242 -0.044191 -0.071254 -0.0001516 0.0009866 0.0022321 -0.00046174 -0.36538
1.3086 -0.0019797 -0.0037121 -0.010655 -0.011689 0 -0.013476 0.015032 0.011546 0.054572 0.017152 0.080897 -0.083192 -0.080368 -0.071925 -0.087936 -0.080799 -0.042187 -0.081858 -0.014266 -0.12 -0.063832 -0.05327 -0.075753 -0.087458 0.00060089 0.0011015 0.0019595 -0.00050987 -0.43872
1.3125 -0.0036003 -0.0060311 -0.016635 -0.036134 0 -0.037311 0.014321 0.011087 0.057774 0.014736 0.1081 -0.070106 -0.074566 -0.094718 -0.093725 -0.091124 -0.064658 -0.092091 -0.042951 -0.13077 -0.08377 -0.074397 -0.094855 -0.10046 0.0013211 0.0010744 0.0014985 -0.00069251 -0.45227
1.3164 -0.0057289 -0.0071707 -0.013164 -0.036232 0 -0.034897 0.01103 0.014649 0.048569 0.015932 0.10306 -0.044632 -0.076668 -0.13316 -0.092298 -0.10533 -0.073076 -0.10659 -0.068093 -0.12729 -0.083563 -0.08051 -0.10362 -0.10951 0.0016852 0.00081305 0.00094011 -0.00090758 -0.41715
1.3203 -0.0084366 -0.008426 -0.0021754 -0.015335 0 -0.011846 0.0060841 0.019935 0.032648 0.019139 0.072615 -0.017558 -0.080566 -0.14602 -0.10008 -0.11402 -0.06173 -0.12614 -0.034378 -0.1269 -0.041164 -0.072184 -0.10475 -0.10459 0.0015072 0.00036263 0.00032639 -0.00096927 -0.34302
1.3242 -0.010873 -0.010455 0.0079594 0.0084726 0 0.011637 0.00041489 0.021891 0.016703 0.018469 0.037447 -0.0040749 -0.088132 -0.11001 -0.11521 -0.14434 -0.035254 -0.085354 -0.041599 -0.092107 -0.030953 -0.067922 -0.095743 -0.097721 0.00087196 -0.00012567 -0.00024826 -0.0007294 -0.23329
1.3281 -0.011855 -0.012441 0.0092131 0.016608 0 0.01731 -0.0053047 0.016385 0.0038737 0.0092967 0.015526 -0.0094991 -0.084192 -0.097859 -0.10054 -0.1232 -0.0056355 -0.10855 -0.01819 -0.090761 -0.067485 -0.042644 -0.070875 -0.078916 0.00011394 -0.00048748 -0.00058427 -0.00021756 -0.088745
1.332 -0.010683 -0.012592 0.00092111 0.0040368 0 0.002936 -0.010477 0.0031947 -0.0073659 -0.0069662 0.0081255 -0.024862 -0.083567 -0.096454 -0.08603 -0.099508 0.016295 -0.13883 -0.00053317 -0.086192 -0.074723 -0.020334 -0.028989 -0.038322 -0.00037143 -0.00060562 -0.00048233 0.00033027 0.085157
1.3359 -0.0076059 -0.0096723 -0.0092846 -0.017487 0 -0.017037 -0.014379 -0.013611 -0.020434 -0.023091 -0.00036373 -0.036452 -0.08793 -0.091642 -0.088793 -0.10182 0.028238 -0.12969 -0.0039562 -0.054315 -0.020074 -0.007518 0.021363 0.013747 -0.00037395 -0.00039976 8.0497e-05 0.00061835 0.2738
1.3398 -0.0036704 -0.0042927 -0.011879 -0.02915 0 -0.024079 -0.016305 -0.027937 -0.036549 -0.031257 -0.028265 -0.039083 -0.047164 -0.067957 -0.080449 -0.085444 0.036736 -0.065664 0.037352 -0.014265 -0.019234 0.056629 0.065801 -0.011791 -2.7662e-06 0.00018541 0.00088712 0.0005193 0.45424
1.3438 -0.00016154 0.001206 -0.0038785 -0.020056 0 -0.011006 -0.015974 -0.035028 -0.052623 -0.029082 -0.078958 -0.039414 -0.059129 -0.06284 -0.063753 -0.062555 0.050078 -0.06658 0.058979 -0.007996 -0.011038 0.05752 0.09397 -0.0015281 0.00040131 0.0011102 0.0016024 0.00018687 0.59933
1.3477 0.0019742 0.0042916 0.0080726 0.0041509 0 0.012094 -0.013812 -0.033906 -0.062623 -0.021476 -0.13385 -0.046461 -0.070896 -0.050339 -0.076895 -0.068154 0.069565 -0.05627 0.062547 0.024 0.001021 0.050115 0.10582 0.023382 0.00052615 0.002128 0.0019693 -6.8367e-05 0.6826
1.3516 0.0024222 0.003974 0.012891 0.025627 0 0.026024 -0.010808 -0.027515 -0.061294 -0.01663 -0.16254 -0.059889 -0.068615 -0.04057 -0.090368 -0.089204 0.086468 -0.038872 0.053118 0.052389 -0.00116 0.050915 0.10808 0.048285 0.00032897 0.002798 0.0019131 -5.1847e-05 0.68358
1.3555 0.0014601 0.0013383 0.0042684 0.028215 0 0.01819 -0.0080284 -0.020522 -0.047574 -0.019197 -0.14366 -0.068829 -0.049336 -0.056261 -0.049664 -0.094266 0.08769 -0.044173 0.0389 0.015793 -0.04145 0.066266 0.10469 0.057415 6.0323e-05 0.0027275 0.0015094 0.00013595 0.59453
1.3594 -0.00026496 -0.0014713 -0.013821 0.0099993 0 -0.0067187 -0.0060761 -0.016144 -0.025477 -0.026097 -0.081301 -0.062746 -0.050707 -0.06653 -0.090888 -0.088294 0.066053 -0.024208 0.040479 -0.0035114 -0.016519 0.034142 0.091365 0.028033 3.5842e-05 0.0019144 0.00090801 0.00019207 0.42629
1.3633 -0.0019589 -0.0028509 -0.029839 -0.01532 0 -0.029762 -0.0047783 -0.014043 -0.0019598 -0.028492 -0.0040807 -0.043257 -0.04597 -0.098259 -0.094113 -0.09632 0.027091 -0.077573 0.017506 -0.064345 -0.0066922 0.0032593 0.060537 0.0022066 0.00033447 0.00086437 0.000308 -9.2711e-05 0.20821
1.3672 -0.0028404 -0.0025752 -0.033205 -0.029234 0 -0.032444 -0.0032307 -0.010788 0.016838 -0.018661 0.053155 -0.024685 -0.052853 -0.1276 -0.079382 -0.10196 -0.013425 -0.14516 -0.0045356 -0.10626 -0.02393 -0.010298 0.012044 -0.02985 0.00068624 0.00028212 -4.4417e-05 -0.00060385 -0.02125
1.3711 -0.00231 -0.0013835 -0.021666 -0.022716 0 -0.011579 -0.00025056 -0.0026853 0.028588 0.0034375 0.07215 -0.022458 -0.077293 -0.14319 -0.059088 -0.10536 -0.03985 -0.18654 -0.016922 -0.11322 -0.062492 -0.0090489 -0.04169 -0.069967 0.00067335 0.0005119 6.6902e-05 -0.00096498 -0.22918
1.375 -0.0002117 -1.1859e-05 -0.0020717 -0.0025269 0 0.01769 0.0048214 0.01102 0.035135 0.029078 0.061684 -0.040227 -0.10572 -0.15187 -0.03597 -0.14136 -0.047133 -0.17461 -0.04019 -0.14976 -0.078435 -0.034486 -0.082499 -0.10515 9.9051e-05 0.0012055 0.00066432 -0.00085283 -0.39823
1.3789 0.0028887 0.0012682 0.015159 0.015277 0 0.033495 0.011304 0.026974 0.040042 0.046219 0.048073 -0.067265 -0.10217 -0.1521 -0.03575 -0.14873 -0.043284 -0.14732 -0.055126 -0.1418 -0.082077 -0.054837 -0.10008 -0.16003 -0.00079137 0.0015688 0.0014683 -0.00028388 -0.5246
1.3828 0.0056773 0.0022966 0.022881 0.01882 0 0.024477 0.016965 0.039537 0.045121 0.047538 0.053446 -0.087347 -0.10736 -0.14086 -0.062528 -0.16088 -0.041845 -0.17092 -0.064464 -0.17245 -0.086825 -0.071765 -0.099708 -0.16261 -0.0014553 0.0010368 0.0020087 0.00039172 -0.6064
1.3867 0.006569 0.0025394 0.020438 0.0093805 0 -0.0012568 0.01892 0.044207 0.048584 0.035103 0.078813 -0.090134 -0.1113 -0.12663 -0.079224 -0.17303 -0.05031 -0.19393 -0.0775 -0.20155 -0.094683 -0.090962 -0.0963 -0.14892 -0.001473 -0.00020076 0.0019386 0.00078508 -0.63395
1.3906 0.0046101 0.0012967 0.012099 -0.0014498 0 -0.022851 0.015418 0.040026 0.046346 0.018327 0.10462 -0.075739 -0.097389 -0.12111 -0.049486 -0.1742 -0.063685 -0.15293 -0.10156 -0.17185 -0.10587 -0.11599 -0.09969 -0.16882 -0.00089458 -0.0013167 0.0013159 0.00077886 -0.59197
1.3945 0.000277 -0.0014389 0.0032391 -0.0032834 0 -0.02368 0.0073592 0.029341 0.035549 0.0069512 0.10722 -0.051414 -0.094588 -0.14102 -0.10312 -0.16607 -0.068334 -0.18676 -0.084927 -0.14565 -0.12376 -0.099298 -0.10481 -0.13102 -0.0002032 -0.0015302 0.00059414 0.00057 -0.47236
1.3984 -0.0045009 -0.0044246 -0.0025914 0.0035303 0 -0.0045951 -0.0017853 0.015575 0.017439 0.0044623 0.077151 -0.02628 -0.08469 -0.12095 -0.087401 -0.1311 -0.053045 -0.16106 -0.040939 -0.1353 -0.089355 -0.089988 -0.096114 -0.10679 9.4525e-05 -0.00075216 0.00029689 0.00042243 -0.28593
1.4023 -0.0073406 -0.0057611 -0.0045135 0.008949 0 0.017436 -0.0079791 0.0012255 -0.0028899 0.0066527 0.024901 -0.0088813 -0.056536 -0.10486 -0.082435 -0.096727 -0.018458 -0.12055 -0.013977 -0.13419 -0.058792 -0.066979 -0.062519 -0.093278 -9.8264e-05 0.00038904 0.00063113 0.00038689 -0.061953
1.4063 -0.0068871 -0.0043624 -0.0037946 0.003624 0 0.023861 -0.0093088 -0.012317 -0.019834 0.0058517 -0.028859 -0.0062974 -0.029627 -0.098527 -0.10397 -0.076422 0.022617 -0.084427 -0.012988 -0.13081 -0.041293 -0.023922 -0.0090918 -0.081871 -0.00039813 0.0011418 0.0013537 0.00026991 0.16459
1.4102 -0.0037304 -0.00099996 -0.0028589 -0.01123 0 0.0097388 -0.0072888 -0.023649 -0.030928 -0.0028909 -0.068618 -0.021109 -0.069367 -0.067917 -0.10428 -0.075659 0.054139 -0.054109 -0.012243 -0.10145 0.0015585 0.032751 0.045289 -0.052543 -0.00030677 0.0012679 0.0019841 -0.00011957 0.36651
1.4141 -5.051e-06 0.0021645 -0.0039914 -0.023882 0 -0.013097 -0.0056108 -0.030782 -0.037675 -0.018366 -0.091815 -0.046983 -0.063823 -0.059266 -0.08726 -0.081494 0.067796 -0.050193 0.02289 -0.031831 0.017675 0.04239 0.082212 -0.0057753 0.00030983 0.0011294 0.0021623 -0.00070098 0.5278
1.418 0.002107 0.0032871 -0.0078024 -0.022299 0 -0.026903 -0.0071807 -0.032221 -0.04293 -0.034501 -0.1043 -0.068876 -0.083675 -0.059341 -0.07212 -0.084614 0.06739 -0.024841 0.042738 -0.010214 -0.028303 0.039573 0.096925 0.0046142 0.0010652 0.0011979 0.0018571 -0.0011169 0.63662
1.4219 0.0018552 0.0022952 -0.012353 -0.0053503 0 -0.022862 -0.011764 -0.028717 -0.047316 -0.044589 -0.11018 -0.071828 -0.10088 -0.069901 -0.062403 -0.079531 0.0636 -0.029675 0.052408 -0.015391 -0.04762 0.036317 0.09875 0.019261 0.0013719 0.0015289 0.0013017 -0.0010233 0.67854
1.4258 0.00024965 0.00075955 -0.014151 0.015225 0 -0.0070622 -0.016138 -0.023538 -0.048086 -0.044944 -0.10664 -0.053315 -0.089049 -0.088488 -0.062501 -0.063197 0.063911 -0.094929 0.056068 -0.019024 0.019781 0.038478 0.099182 0.065585 0.0009572 0.0017482 0.00077952 -0.00041304 0.63969
1.4297 -0.00096204 0.00031873 -0.010887 0.024065 0 0.0065838 -0.01662 -0.020309 -0.04157 -0.03582 -0.088148 -0.027678 -0.090938 -0.074619 -0.09726 -0.044214 0.066165 -0.043566 0.011202 -0.014584 -0.039133 0.020908 0.099474 0.017066 0.00011324 0.0015359 0.000468 0.00033459 0.51856
1.4336 -0.00076541 0.0011582 -0.0037796 0.014665 0 0.0090007 -0.011884 -0.019898 -0.02696 -0.020097 -0.054544 -0.016148 -0.063533 -0.024894 -0.030266 -0.07649 0.060896 -0.061469 0.0053883 -0.037963 -0.029555 0.037686 0.089574 -0.015695 -0.00054364 0.0010617 0.00042413 0.0007373 0.33439
1.4375 0.00042927 0.0019742 0.002924 -0.0055883 0 0.0025107 -0.0038474 -0.019209 -0.0078682 -0.0016838 -0.014034 -0.029274 -0.035542 -0.029345 -0.03107 -0.087628 0.040212 -0.10431 0.0058301 -0.057527 -0.043018 0.036629 0.059165 -0.029692 -0.0005842 0.0008722 0.00063422 0.00057809 0.12241
1.4414 0.0013602 0.0013991 0.0054107 -0.0217 0 -0.0036819 0.0039149 -0.013334 0.0098868 0.015251 0.022074 -0.057361 -0.033901 -0.07611 -0.090471 -0.080571 0.0056827 -0.1492 -0.0011157 -0.076511 -0.084833 0.0086125 0.0099908 -0.039739 -9.1407e-05 0.0013204 0.0010249 3.9848e-05 -0.082204
1.4453 0.0011215 -0.00055216 0.0037712 -0.022838 0 -0.0034458 0.0087445 0.00036129 0.022316 0.026738 0.047655 -0.078494 -0.094459 -0.084567 -0.083963 -0.10623 -0.031302 -0.17698 -0.022661 -0.12083 -0.10866 -0.031861 -0.042505 -0.077739 0.0004727 0.0021358 0.0014411 -0.00048966 -0.2586
1.4492 -0.00010902 -0.00244 0.0019887 -0.0096994 0 0.00094308 0.010384 0.019488 0.029545 0.030182 0.0649 -0.077539 -0.064219 -0.11462 -0.11768 -0.10878 -0.057028 -0.14925 -0.048147 -0.14305 -0.10899 -0.06726 -0.08012 -0.12761 0.00070231 0.0026156 0.0016807 -0.00074122 -0.40164
1.4531 -0.001387 -0.0027753 0.004019 0.0076995 0 0.0026745 0.010447 0.037483 0.03446 0.026065 0.079523 -0.058648 -0.075959 -0.1286 -0.10608 -0.12307 -0.064776 -0.13155 -0.066817 -0.17143 -0.12796 -0.096635 -0.095484 -0.12863 0.00056576 0.0022794 0.0016187 -0.00072441 -0.51118
1.457 -0.0019203 -0.0014277 0.0095071 0.018565 0 -0.0013448 0.010692 0.047417 0.039214 0.01854 0.09317 -0.039701 -0.088767 -0.13709 -0.098783 -0.13701 -0.058668 -0.10557 -0.070601 -0.18436 -0.12265 -0.11728 -0.096 -0.12347 0.00032871 0.001335 0.0013246 -0.00061707 -0.58077
1.4609 -0.0016601 0.00032069 0.013501 0.01852 0 -0.0066855 0.011665 0.045882 0.042903 0.013482 0.10056 -0.034589 -0.074397 -0.14095 -0.11805 -0.14147 -0.049218 -0.073004 -0.05925 -0.17523 -0.076717 -0.12294 -0.094843 -0.14025 0.00020332 0.00047453 0.00104 -0.00053886 -0.59659
1.4648 -0.0010756 0.001082 0.010929 0.010493 0 -0.0058808 0.01262 0.034363 0.042387 0.014628 0.093887 -0.041078 -0.059867 -0.095133 -0.074253 -0.13914 -0.044401 -0.12577 -0.059655 -0.19602 -0.074822 -0.087205 -0.097667 -0.15175 0.00010455 0.00020211 0.0010064 -0.00044688 -0.54645
1.4688 -0.00049893 0.00069038 0.0018035 0.00057499 0 0.0035151 0.012365 0.017758 0.035213 0.02055 0.069947 -0.04601 -0.082726 -0.11697 -0.074849 -0.11847 -0.043418 -0.13249 -0.034193 -0.15057 -0.092285 -0.070311 -0.09736 -0.16835 -0.0002328 0.00037987 0.0012896 -0.00023475 -0.42979
1.4727 0.00018993 0.00022795 -0.008026 -0.0063707 0 0.015523 0.010125 0.0016411 0.021811 0.025099 0.033273 -0.041703 -0.096406 -0.095859 -0.057998 -0.10304 -0.038019 -0.11116 -0.021547 -0.12405 -0.088358 -0.036008 -0.081492 -0.13238 -0.00090308 0.00045424 0.0017609 0.00010273 -0.25995
1.4766 0.0012231 0.00077862 -0.011772 -0.0081971 0 0.020467 0.0058437 -0.0098901 0.0051799 0.021493 -0.0068902 -0.035695 -0.097158 -0.05643 -0.031082 -0.094984 -0.020143 -0.098838 -0.023642 -0.10939 -0.074348 -0.0010663 -0.045236 -0.085429 -0.0016215 0.00011321 0.0022368 0.00043171 -0.059163
1.4805 0.0024125 0.0022306 -0.0078956 -0.0048145 0 0.013352 8.2566e-05 -0.015165 -0.011185 0.0072505 -0.042164 -0.042816 -0.095109 -0.073092 -0.026378 -0.089045 0.01028 -0.14438 -0.029612 -0.067668 -0.080953 -0.0022796 0.0023086 -0.10936 -0.001902 -0.0003333 0.0026191 0.00060725 0.14709
1.4844 0.0031339 0.0033782 -0.0015967 0.0022553 0 -0.0018784 -0.0061195 -0.015042 -0.024985 -0.013627 -0.068044 -0.067267 -0.074077 -0.077365 -0.053442 -0.05558 0.043672 -0.098519 -0.01625 -0.045676 -0.049967 0.039118 0.044214 -0.066452 -0.0014796 -0.00027231 0.0028952 0.00061964 0.3318
1.4883 0.0029651 0.0032245 0.0001436 0.0095743 0 -0.015684 -0.011381 -0.012457 -0.035155 -0.032791 -0.08298 -0.09384 -0.081152 -0.075616 -0.042457 -0.061357 0.066728 -0.07614 0.0029863 -0.038177 -0.038047 0.039572 0.068534 -0.024225 -0.00057702 0.00051708 0.0030358 0.00059161 0.46705
1.4922 0.0023343 0.0021361 -0.0044859 0.012478 0 -0.020263 -0.014346 -0.011157 -0.040951 -0.042351 -0.086457 -0.099202 -0.075932 -0.063739 -0.036958 -0.067127 0.071467 -0.059256 0.0074659 -0.029439 -0.033047 0.038399 0.076186 -0.0029777 0.0002516 0.0015393 0.0029558 0.00062471 0.52919
1.4961 0.0023935 0.0016228 -0.0098615 0.0079534 0 -0.014281 -0.014311 -0.013595 -0.041627 -0.039022 -0.079041 -0.073913 -0.049766 -0.049086 -0.057207 -0.054393 0.060489 -0.042649 -0.0051118 -0.020922 -0.019814 0.048043 0.077134 -0.0044338 0.00056983 0.0020135 0.0026287 0.00066483 0.5086
1.5 0.0040522 0.0028848 -0.0078353 -0.0021073 0 -0.0019127 -0.011667 -0.018972 -0.03715 -0.025174 -0.063813 -0.033827 -0.056811 -0.068104 -0.086446 -0.037967 0.044369 -0.046457 0.00010315 -0.052939 0.032884 0.029806 0.079035 0.0070092 0.00039261 0.0016539 0.0022275 0.00054728 0.41623
1.5039 0.0069971 0.0055205 0.0044552 -0.010852 0 0.011271 -0.0076557 -0.023079 -0.028856 -0.0068411 -0.04597 -0.0084594 -0.038939 -0.071459 -0.07378 -0.063733 0.033203 -0.056316 0.028707 -0.019248 0.0005036 0.048728 0.079262 0.031226 0.0001067 0.00099004 0.0020756 0.00019405 0.2789
1.5078 0.0096568 0.0076666 0.021089 -0.011008 0 0.021086 -0.0034808 -0.020691 -0.018799 0.0094793 -0.029313 -0.015817 -0.056477 -0.09278 -0.097705 -0.052766 0.028872 -0.06481 0.041632 -0.018647 -0.012018 0.053599 0.067628 0.0077561 7.285e-05 0.00085703 0.0023654 -0.00023778 0.12427
1.5117 0.010262 0.007475 0.031591 -0.00087548 0 0.024707 0.00048912 -0.0092122 -0.0081059 0.019368 -0.012614 -0.046798 -0.086136 -0.10774 -0.1231 -0.041909 0.024126 -0.082447 0.025393 -0.052268 -0.013295 0.032293 0.036946 -0.041442 0.00029873 0.0015349 0.0028907 -0.00043232 -0.032733
1.5156 0.0081322 0.0045722 0.029277 0.013538 0 0.02018 0.0046728 0.0090361 0.0039176 0.021676 0.009573 -0.073833 -0.088776 -0.084735 -0.099214 -0.084401 0.0092602 -0.11852 -0.024667 -0.10029 -0.031464 -0.015804 -0.0087087 -0.077549 0.00048586 0.0024131 0.0031139 -0.00017966 -0.19053
1.5195 0.0040967 0.0002074 0.016416 0.02268 0 0.0078358 0.0093996 0.027736 0.018602 0.018534 0.040953 -0.075802 -0.062469 -0.080068 -0.11759 -0.09641 -0.018839 -0.09813 -0.049263 -0.11947 -0.05221 -0.022216 -0.055761 -0.090017 0.00037865 0.0025579 0.0026102 0.0004026 -0.34789
1.5234 -0.00027431 -0.0039244 0.0018693 0.020701 0 -0.0075671 0.014047 0.040078 0.035418 0.014332 0.07734 -0.056058 -0.08092 -0.13605 -0.093236 -0.096151 -0.052542 -0.091256 -0.069417 -0.13335 -0.051965 -0.050827 -0.091047 -0.10645 5.0009e-05 0.0016506 0.0015285 0.00090686 -0.48975
1.5273 -0.0038683 -0.0069852 -0.0063681 0.0095691 0 -0.017668 0.017077 0.042306 0.050593 0.013601 0.10671 -0.0372 -0.12199 -0.16398 -0.10211 -0.10249 -0.077745 -0.12036 -0.083555 -0.15879 -0.055868 -0.077601 -0.11051 -0.12173 -0.00016876 0.00035693 0.00059686 0.00092584 -0.58567
1.5313 -0.0065952 -0.0092349 -0.0070478 -0.003375 0 -0.015779 0.017014 0.034989 0.058579 0.018257 0.11661 -0.03836 -0.15432 -0.14915 -0.15728 -0.11827 -0.083432 -0.16377 -0.095909 -0.18767 -0.081101 -0.08934 -0.11884 -0.13234 -4.2901e-05 -0.00027335 0.00056675 0.00036436 -0.60363
1.5352 -0.0089269 -0.011171 -0.0052585 -0.01185 0 -0.002997 0.013512 0.021735 0.055537 0.025691 0.10309 -0.056982 -0.11719 -0.15544 -0.20564 -0.12914 -0.069131 -0.13516 -0.12004 -0.17764 -0.14577 -0.077766 -0.12115 -0.13456 0.00028906 0.00018491 0.0015292 -0.00048287 -0.52819
1.5391 -0.01102 -0.012614 -0.0068748 -0.015007 0 0.010901 0.0075627 0.0068989 0.041971 0.029505 0.073102 -0.072063 -0.085231 -0.11914 -0.17378 -0.1211 -0.044422 -0.10488 -0.078789 -0.13478 -0.12192 -0.070504 -0.1155 -0.08897 0.00041103 0.0011103 0.0027328 -0.0011451 -0.36861
1.543 -0.012361 -0.012743 -0.013267 -0.016067 0 0.01406 0.00072698 -0.0060402 0.022247 0.023272 0.038264 -0.065057 -0.098069 -0.11306 -0.1417 -0.094062 -0.021055 -0.096944 -0.049965 -0.10457 -0.092941 -0.053017 -0.094017 -0.057584 2.6823e-05 0.0014407 0.0031423 -0.0013013 -0.15212
1.5469 -0.012257 -0.011028 -0.020678 -0.017355 0 0.0019879 -0.0058591 -0.015076 0.0014472 0.0052146 0.0057015 -0.038074 -0.12031 -0.10771 -0.13375 -0.072474 -0.00411 -0.10666 -0.036988 -0.073387 -0.075836 -0.032254 -0.051839 -0.039036 -0.0007165 0.0007392 0.0023077 -0.00096477 0.089855
1.5508 -0.010629 -0.0080381 -0.023999 -0.017273 0 -0.01823 -0.011848 -0.019878 -0.017684 -0.01959 -0.025573 -0.012312 -0.11371 -0.075189 -0.15585 -0.073053 0.010597 -0.11553 -0.030898 -0.029525 -0.073467 -0.013173 0.0050278 -0.023186 -0.0013007 -0.00031611 0.00078781 -0.00041197 0.3308
1.5547 -0.0082417 -0.0052225 -0.021006 -0.012455 0 -0.033035 -0.017271 -0.021976 -0.035193 -0.041582 -0.059673 -0.0087064 -0.068297 -0.06998 -0.11845 -0.038158 0.030937 -0.018811 0.017228 -0.017122 -0.029203 0.031597 0.060996 0.020679 -0.0012585 -0.0005201 -0.0002772 4.8338e-05 0.54885
1.5586 -0.0061484 -0.0038 -0.013504 -0.0027569 0 -0.03281 -0.021959 -0.024317 -0.051768 -0.052387 -0.095601 -0.029303 -0.073157 -0.069444 -0.11006 -0.011833 0.059575 0.0021944 0.043915 0.034945 0.0035997 0.08147 0.10101 0.076501 -0.00057144 0.00072772 -0.00010533 0.00026843 0.72265
1.5625 -0.0048858 -0.00381 -0.0052424 0.0064756 0 -0.018901 -0.025398 -0.029564 -0.066322 -0.049826 -0.12422 -0.056356 -0.081619 -0.054357 -0.098804 -0.017491 0.089444 -0.0078106 0.063999 0.062855 0.012431 0.094899 0.12049 0.083293 0.00031491 0.0028069 0.0010844 0.00029133 0.83119
1.5664 -0.0042119 -0.0042276 0.0008613 0.0079122 0 -0.001623 -0.027055 -0.037717 -0.075649 -0.038642 -0.13382 -0.069034 -0.079389 -0.031438 -0.087725 -0.037536 0.10764 -0.021924 0.077863 0.063721 0.0018273 0.084425 0.1261 0.055589 0.00086413 0.0043538 0.0022838 0.00024358 0.85959
1.5703 -0.0035804 -0.0040222 0.0038683 -0.0012009 0 0.0083742 -0.026671 -0.044989 -0.07638 -0.026575 -0.1194 -0.061504 -0.067261 -0.027164 -0.10355 -0.020133 0.10476 -0.013139 0.076993 0.073459 -0.010152 0.10342 0.12677 0.063706 0.00087041 0.0043917 0.002566 0.00021155 0.80517
1.5742 -0.0028064 -0.0031336 0.0042584 -0.01552 0 0.0076664 -0.024175 -0.045476 -0.06737 -0.01896 -0.086958 -0.045941 -0.056523 -0.052983 -0.07391 -0.026205 0.082052 -0.021864 0.066661 0.033467 -0.011378 0.10014 0.12357 0.07187 0.00056125 0.0030915 0.0018431 0.00019639 0.67771
1.5781 -0.0022214 -0.0024474 0.0030637 -0.024819 0 0.00066179 -0.019423 -0.035042 -0.050447 -0.015863 -0.049131 -0.038958 -0.047995 -0.069445 -0.064025 -0.043807 0.050556 -0.074924 0.060538 0.027712 -0.0064097 0.058728 0.10834 0.039378 0.00032351 0.0015219 0.00086085 0.00015167 0.49367
1.582 -0.0021895 -0.0028261 0.0015771 -0.021646 0 -0.0058336 -0.01226 -0.01467 -0.029138 -0.013441 -0.015965 -0.045307 -0.062928 -0.073081 -0.052078 -0.070631 0.022838 -0.10978 0.048864 0.0082182 -0.015207 0.02798 0.072375 0.0076351 0.00033701 0.00068825 0.00047984 4.4617e-05 0.27022
1.5859 -0.0025436 -0.004143 0.0011636 -0.0071086 0 -0.0082201 -0.0030115 0.0094191 -0.0067145 -0.0077349 0.010921 -0.054371 -0.099304 -0.066965 -0.030242 -0.10018 0.0040692 -0.099999 0.021481 -0.053374 -0.045734 0.029257 0.01718 -0.0016194 0.00045689 0.00076026 0.00092069 -0.00011166 0.02405
1.5898 -0.0025828 -0.0052317 0.0024684 0.0099412 0 -0.0071442 0.0070974 0.029167 0.014844 0.0024133 0.03636 -0.052155 -0.059128 -0.074891 -0.057044 -0.10525 -0.010392 -0.16292 -0.037766 -0.10472 -0.061844 -0.024847 -0.043301 -0.047725 0.00042291 0.001123 0.001645 -0.00026465 -0.22582
1.5938 -0.001674 -0.0047844 0.0044776 0.019494 0 -0.0045175 0.016182 0.03916 0.034511 0.015229 0.064508 -0.036696 -0.071899 -0.064492 -0.070187 -0.094435 -0.029145 -0.10934 -0.057553 -0.13396 -0.053409 -0.047113 -0.091488 -0.06417 0.00015732 0.0010771 0.0019306 -0.00034882 -0.45634
1.5977 0.00014932 -0.0023692 0.0047955 0.017341 0 -0.0007603 0.022606 0.039061 0.051289 0.02787 0.093341 -0.021832 -0.06749 -0.10138 -0.064962 -0.081983 -0.05563 -0.077455 -0.062112 -0.14872 -0.093156 -0.073997 -0.11843 -0.079916 -0.00015238 0.00046364 0.0015648 -0.0003161 -0.64302
1.6016 0.002223 0.0013172 0.0016504 0.0072552 0 0.0047585 0.025835 0.032714 0.063678 0.038046 0.11517 -0.025231 -0.057538 -0.16088 -0.075672 -0.081076 -0.083395 -0.090867 -0.066524 -0.15685 -0.14283 -0.098332 -0.12854 -0.11023 -0.00025681 -0.00032749 0.0010059 -0.00016471 -0.76523
1.6055 0.003919 0.0050971 -0.0038519 -0.002539 0 0.011322 0.026474 0.025186 0.069872 0.044142 0.12183 -0.051233 -0.084038 -0.18031 -0.15512 -0.10642 -0.099743 -0.13551 -0.08571 -0.16813 -0.11797 -0.096841 -0.13276 -0.16729 -0.00011584 -0.00085096 0.00089073 4.3738e-05 -0.80996
1.6094 0.0052772 0.0081937 -0.0076053 -0.0052111 0 0.016024 0.025456 0.020076 0.068352 0.044589 0.10972 -0.084082 -0.067994 -0.13174 -0.11205 -0.11939 -0.09493 -0.1188 -0.072038 -0.1466 -0.13511 -0.10341 -0.13662 -0.13729 4.197e-05 -0.0010353 0.0013835 0.00019761 -0.77252
1.6133 0.0069327 0.01055 -0.0053122 0.00080747 0 0.016009 0.02316 0.018441 0.058543 0.038054 0.081143 -0.098384 -0.11808 -0.13739 -0.11018 -0.093974 -0.069626 -0.096584 -0.073207 -0.13916 -0.080386 -0.096461 -0.13444 -0.13325 -6.5995e-05 -0.0011394 0.0019943 0.0001874 -0.65663
1.6172 0.0093413 0.012391 0.0037863 0.011863 0 0.011503 0.019251 0.01905 0.041373 0.024856 0.042405 -0.078854 -0.13741 -0.13702 -0.12275 -0.076345 -0.034797 -0.072847 -0.057957 -0.13029 -0.034405 -0.076857 -0.11512 -0.12196 -0.00049729 -0.0013603 0.0020354 -2.7315e-05 -0.4759
1.6211 0.012019 0.013559 0.015551 0.021904 0 0.006124 0.013306 0.019143 0.019571 0.0081505 0.0012941 -0.033425 -0.098233 -0.1141 -0.12989 -0.081895 -0.0041744 -0.060527 -0.021611 -0.11075 -0.032487 -0.048571 -0.074037 -0.087782 -0.0010095 -0.0015566 0.0012785 -0.00038271 -0.2552
1.625 0.013569 0.013342 0.023473 0.025725 0 0.0037092 0.0055196 0.015418 -0.0027634 -0.0069017 -0.03452 0.011041 -0.11033 -0.14142 -0.11634 -0.066084 0.014718 -0.10188 -0.015824 -0.079497 -0.029888 -0.023795 -0.02014 -0.044424 -0.0012548 -0.0013801 0.00019684 -0.00073749 -0.026932
1.6289 0.01261 0.011006 0.023274 0.021081 0 0.0046857 -0.003184 0.0055622 -0.021539 -0.016022 -0.058762 0.027338 -0.10591 -0.1304 -0.10988 -0.055007 0.024192 -0.062932 0.0071227 -0.013719 0.0072773 0.0054245 0.028694 -0.040943 -0.0010549 -0.00065747 -0.00043336 -0.00094437 0.17847
1.6328 0.0088927 0.0066018 0.015883 0.0093434 0 0.0057398 -0.011603 -0.0098958 -0.03447 -0.01861 -0.068513 0.0066545 -0.093584 -0.10704 -0.11325 -0.046361 0.032292 -0.079165 0.035826 0.020804 0.02873 0.020708 0.058209 -0.015749 -0.00050627 0.00039076 -0.00020348 -0.00091419 0.34249
1.6367 0.0037093 0.0013124 0.0065199 -0.0050471 0 0.0032646 -0.018663 -0.026696 -0.041954 -0.017922 -0.066049 -0.036386 -0.082835 -0.095196 -0.12284 -0.037646 0.044765 -0.10106 0.056596 0.031818 0.036593 0.026503 0.067407 0.0015977 0.00014565 0.0013154 0.0005931 -0.00063388 0.46032
1.6406 -0.00078274 -0.0030281 0.00083359 -0.016262 0 -0.0027827 -0.023344 -0.038245 -0.046038 -0.018184 -0.058319 -0.075244 -0.082188 -0.11641 -0.13035 -0.028431 0.059746 -0.052451 0.055587 0.04217 0.040947 0.032157 0.067087 -0.029055 0.00070515 0.0018102 0.0012509 -0.00014752 0.53254
1.6445 -0.002861 -0.004962 0.0012505 -0.019621 0 -0.0084755 -0.024448 -0.039134 -0.048044 -0.020952 -0.053008 -0.089955 -0.062831 -0.12403 -0.076485 -0.06211 0.06925 -0.11461 0.04142 0.054846 -0.0041938 0.038391 0.068948 0.024041 0.001094 0.0019178 0.0012842 0.00045855 0.55403
1.6484 -0.0022487 -0.0042795 0.0060362 -0.014018 0 -0.009428 -0.02088 -0.028601 -0.046808 -0.023842 -0.053223 -0.0787 -0.072717 -0.12671 -0.11363 -0.030716 0.06589 -0.078809 0.0648 0.040503 -0.021387 0.054366 0.074988 0.034564 0.0012614 0.0018902 0.00082446 0.0010456 0.51199
1.6523 -0.00017658 -0.0021307 0.011078 -0.0027679 0 -0.0048433 -0.012624 -0.011349 -0.039332 -0.022735 -0.054829 -0.055171 -0.08697 -0.11431 -0.12839 -0.020643 0.049024 -0.047386 0.068799 0.027513 -0.021002 0.038605 0.076293 0.04179 0.0010961 0.0018798 0.00044524 0.0014185 0.39694
1.6563 0.0014732 -0.00030355 0.012519 0.0080039 0 0.001748 -0.0016176 0.0051186 -0.023623 -0.015522 -0.048962 -0.035878 -0.099067 -0.10021 -0.10354 -0.053893 0.025312 -0.05056 0.044078 0.014762 -0.017177 -0.00077265 0.061721 0.04337 0.00049596 0.0017871 0.00060592 0.0013802 0.21812
1.6602 0.0013247 -0.00015119 0.0084934 0.012724 0 0.0056436 0.0085596 0.014833 -0.0014139 -0.0041042 -0.028375 -0.028429 -0.12143 -0.13482 -0.13043 -0.086339 0.0034867 -0.047473 0.034315 -0.036184 -0.036976 0.010253 0.028433 -0.016325 -0.00044664 0.0014061 0.0012367 0.00085346 0.0087096
1.6641 -0.00076299 -0.0018596 -0.00042681 0.0094848 0 0.0049293 0.014434 0.016371 0.021746 0.0070236 0.0067959 -0.029262 -0.11162 -0.14654 -0.117 -0.093562 -0.01203 -0.15238 0.00040064 -0.043558 -0.027358 -0.038702 -0.014908 -0.044384 -0.0013554 0.00070037 0.0018271 -7.7775e-06 -0.18591
1.668 -0.0037706 -0.0044881 -0.011583 0.00092331 0 0.0016096 0.014732 0.012738 0.039421 0.01419 0.047838 -0.030387 -0.1003 -0.14314 -0.117 -0.098973 -0.023236 -0.15076 -0.019989 -0.067711 -0.058454 -0.056053 -0.05455 -0.063899 -0.0017395 -7.8932e-05 0.0019015 -0.00082744 -0.32933
1.6719 -0.006251 -0.0066907 -0.021078 -0.0076433 0 -0.00083835 0.011169 0.0087179 0.048013 0.016893 0.081586 -0.02758 -0.099862 -0.13484 -0.15071 -0.10514 -0.034826 -0.11412 -0.021051 -0.10495 -0.10492 -0.060463 -0.081461 -0.079001 -0.0013361 -0.0005502 0.0014259 -0.0011863 -0.4084
1.6758 -0.0072149 -0.0075901 -0.025262 -0.011569 0 -0.00089417 0.007158 0.0078418 0.048312 0.017166 0.097088 -0.022887 -0.11428 -0.13031 -0.21195 -0.11197 -0.0482 -0.12708 -0.0084281 -0.14027 -0.13105 -0.074273 -0.095819 -0.091203 -0.00034125 -0.00048681 0.00078425 -0.00088341 -0.43056
1.6797 -0.0066354 -0.0072223 -0.022618 -0.0095807 0 -0.00017198 0.0053324 0.010739 0.043744 0.016874 0.090837 -0.020763 -0.096329 -0.12236 -0.11176 -0.11411 -0.058714 -0.14786 -0.05069 -0.11869 -0.092884 -0.05814 -0.10287 -0.093111 0.00069152 2.2088e-05 0.00039185 -9.9042e-05 -0.40865
1.6836 -0.0053157 -0.0063172 -0.014902 -0.0042253 0 -0.0014806 0.0057228 0.015273 0.037006 0.015702 0.067864 -0.023125 -0.098193 -0.15477 -0.11485 -0.090663 -0.058805 -0.1079 -0.060456 -0.11089 -0.094293 -0.056723 -0.1049 -0.10112 0.0012225 0.00065279 0.00034092 0.00068549 -0.34765
1.6875 -0.0042652 -0.0056614 -0.0062941 7.2643e-05 0 -0.0057963 0.0059425 0.017825 0.028025 0.011713 0.038492 -0.028471 -0.10316 -0.16415 -0.11965 -0.08192 -0.044377 -0.10894 -0.03389 -0.12403 -0.065677 -0.043038 -0.097456 -0.098803 0.0010666 0.0010732 0.00040966 0.0009866 -0.24427
1.6914 -0.004028 -0.0055562 -0.00070808 2.5327e-05 0 -0.010957 0.0031374 0.015026 0.014846 0.0037923 0.012657 -0.034967 -0.10592 -0.14501 -0.10784 -0.090961 -0.01888 -0.13718 0.0015418 -0.12721 -0.028252 -0.016542 -0.073702 -0.076904 0.00043917 0.0011264 0.00038192 0.00064048 -0.097745
1.6953 -0.0044047 -0.0057405 0.0008138 -0.0043899 0 -0.013169 -0.0038137 0.0055233 -0.003567 -0.0065158 -0.0051567 -0.04298 -0.10659 -0.1293 -0.10964 -0.096641 0.0086025 -0.09421 -0.014979 -0.050694 -0.073881 0.0053607 -0.032789 -0.02758 -0.000284 0.00086847 0.00031652 -8.5198e-05 0.079848
1.6992 -0.0047115 -0.0057436 0.00042764 -0.010079 0 -0.010009 -0.013392 -0.0088356 -0.025176 -0.015676 -0.017574 -0.053569 -0.1072 -0.10675 -0.13781 -0.059213 0.02975 -0.10156 0.001013 -0.01398 -0.061501 0.034292 0.015891 0.015257 -0.00084074 0.00049424 0.00047392 -0.00067939 0.2635
1.7031 -0.0043314 -0.0053045 0.0011826 -0.013149 0 -0.0025577 -0.022285 -0.023271 -0.045206 -0.020793 -0.031394 -0.064712 -0.079725 -0.07682 -0.12518 -0.041005 0.042493 -0.041795 0.021482 0.027658 -0.025057 0.032916 0.057331 0.02192 -0.0011575 0.00023855 0.00097912 -0.00074225 0.42504
1.707 -0.0031248 -0.0045079 0.0041215 -0.011741 0 0.0049052 -0.027254 -0.032262 -0.058634 -0.021818 -0.051646 -0.07044 -0.067953 -0.069363 -0.11808 -0.033064 0.050968 -0.012995 0.04459 0.065076 0.017483 0.03909 0.081008 0.017932 -0.0012309 0.00029405 0.0015922 -0.00024578 0.54377
1.7109 -0.0014287 -0.0035909 0.0074023 -0.0072446 0 0.0074802 -0.026808 -0.032705 -0.06287 -0.021289 -0.076546 -0.065454 -0.090949 -0.094537 -0.13675 -0.026099 0.060174 -0.071978 0.068294 0.082377 0.050671 0.073086 0.087704 0.023615 -0.0010206 0.00073579 0.0018658 0.00048494 0.60997
1.7148 0.00026853 -0.0026738 0.0081508 -0.0029168 0 0.0029372 -0.02181 -0.025887 -0.058734 -0.021824 -0.097183 -0.051513 -0.062532 -0.083004 -0.081103 -0.018691 0.070151 -0.10019 0.0846 0.032254 0.059569 0.079296 0.086836 0.036477 -0.00050886 0.0014578 0.0015721 0.0010354 0.62069
1.7188 0.0016468 -0.0016858 0.0051742 -0.0010162 0 -0.0063361 -0.014823 -0.016537 -0.049274 -0.023549 -0.10269 -0.03864 -0.056071 -0.053623 -0.09248 -0.030566 0.074906 -0.091336 0.074773 0.011199 0.010084 0.053081 0.086443 0.073413 0.00014683 0.0021758 0.00097672 0.0011899 0.57411
1.7227 0.0026232 -0.00051608 -4.7816e-05 -0.00091943 0 -0.0142 -0.0086022 -0.0094022 -0.037501 -0.023714 -0.087368 -0.038262 -0.079553 -0.067817 -0.10935 -0.041176 0.067112 -0.095095 0.044405 -0.0024064 -0.00088177 0.045091 0.084831 0.064144 0.00059408 0.0025459 0.00065042 0.0010247 0.4682
1.7266 0.0032178 0.00082275 -0.0048655 5.2948e-05 0 -0.014394 -0.0044996 -0.0059023 -0.02461 -0.018808 -0.054566 -0.053437 -0.09621 -0.10801 -0.11069 -0.046386 0.044554 -0.11806 0.014391 -0.0094644 0.009209 0.041348 0.071719 0.021462 0.00050405 0.0023588 0.00095318 0.00076511 0.30407
1.7305 0.0034606 0.0022231 -0.0077533 0.0037741 0 -0.0049428 -0.0016887 -0.0035348 -0.0097869 -0.0074657 -0.014267 -0.075299 -0.045695 -0.12249 -0.086391 -0.047383 0.01278 -0.15137 0.015862 -0.0040944 -0.023365 0.0013931 0.038269 -0.0071013 -0.00013522 0.0016812 0.0016727 0.000566 0.09051
1.7344 0.0034754 0.003669 -0.0090794 0.0090874 0 0.0097532 0.0021792 0.0015908 0.0083468 0.0081329 0.023367 -0.090137 -0.073349 -0.10804 -0.10285 -0.055954 -0.018287 -0.12568 0.027001 0.0069732 -0.048068 -0.015837 -0.012869 -0.068989 -0.00094617 0.00082503 0.0021862 0.00041949 -0.15378
1.7383 0.0036007 0.0053365 -0.0097933 0.01251 0 0.021251 0.0090771 0.011296 0.029584 0.023336 0.05328 -0.091637 -0.10812 -0.12133 -0.10144 -0.066392 -0.040914 -0.10873 0.0067413 -0.052654 -0.05933 -0.048162 -0.066869 -0.089039 -0.0014284 0.00015032 0.0020243 0.00024915 -0.40079
1.7422 0.0042843 0.0074142 -0.0096997 0.011475 0 0.022806 0.01864 0.023794 0.05074 0.033692 0.075719 -0.087299 -0.12026 -0.14286 -0.10682 -0.079324 -0.053874 -0.11426 -0.016223 -0.11137 -0.058925 -0.08107 -0.10661 -0.077434 -0.0013529 -0.00015668 0.0013133 6.4409e-05 -0.61617
1.7461 0.0056941 0.009737 -0.0073297 0.0071276 0 0.014468 0.02768 0.035025 0.066255 0.037295 0.092177 -0.092494 -0.10906 -0.15726 -0.12708 -0.096687 -0.061257 -0.13634 -0.030981 -0.13559 -0.059861 -0.10362 -0.12472 -0.064585 -0.00092287 -0.00016435 0.00066155 -4.5833e-06 -0.76486
1.75 0.0073467 0.011568 -0.0016176 0.0037816 0 0.0032933 0.031875 0.041366 0.070892 0.035331 0.10163 -0.11662 -0.14077 -0.1501 -0.13643 -0.12528 -0.067252 -0.12053 -0.063051 -0.16176 -0.10946 -0.10636 -0.1272 -0.14582 -0.00054627 -8.7246e-05 0.00058331 0.00016146 -0.82013
1.7539 0.0081737 0.011821 0.0064017 0.0051049 0 -0.0020481 0.028654 0.041368 0.063005 0.030713 0.1008 -0.15335 -0.12481 -0.17764 -0.11345 -0.10574 -0.071654 -0.1317 -0.06538 -0.16871 -0.090079 -0.11536 -0.12551 -0.11606 -0.00043852 -9.2102e-05 0.0010072 0.0005103 -0.7733
1.7578 0.0071414 0.009683 0.01373 0.010348 0 0.0017592 0.019144 0.035584 0.045998 0.025896 0.087834 -0.18369 -0.10135 -0.16573 -0.10883 -0.099219 -0.0699 -0.11913 -0.065917 -0.16077 -0.091634 -0.10137 -0.12453 -0.10819 -0.00044545 -0.00018131 0.0013562 0.00081239 -0.63835
1.7617 0.0040383 0.0052541 0.017379 0.014295 0 0.0099172 0.0075408 0.025438 0.026489 0.021336 0.065322 -0.1899 -0.094328 -0.13941 -0.11522 -0.095799 -0.057337 -0.1094 -0.062049 -0.13882 -0.097567 -0.079288 -0.11773 -0.10577 -0.00025899 -0.00023552 0.0011345 0.00084642 -0.4463
1.7656 -0.00019122 -0.00025204 0.016384 0.011467 0 0.01355 -0.0017549 0.012569 0.010111 0.015514 0.039083 -0.16856 -0.12262 -0.14113 -0.11287 -0.07247 -0.033834 -0.13952 -0.046437 -0.10562 -0.071955 -0.072059 -0.094064 -0.065634 0.00019947 -0.00015424 0.00045115 0.00061008 -0.23083
1.7695 -0.0038975 -0.0049595 0.012149 0.0011754 0 0.007346 -0.0070105 -0.0010349 -0.0019975 0.0064605 0.013651 -0.1328 -0.13472 -0.092991 -0.096143 -0.05344 -0.0047631 -0.091373 -0.039315 -0.096533 -0.058116 -0.043017 -0.050108 -0.049083 0.00063059 4.4483e-05 -5.3273e-05 0.00033987 -0.014512
1.7734 -0.0056901 -0.0072209 0.0070948 -0.011092 0 -0.0056762 -0.0097393 -0.013016 -0.013127 -0.0062895 -0.011212 -0.10235 -0.12048 -0.099943 -0.10846 -0.080143 0.022411 -0.065804 -0.01519 -0.069195 -0.036526 -0.011618 0.0041712 -0.033393 0.00061576 0.00025503 0.0001634 0.00029393 0.19449
1.7773 -0.0052343 -0.0064596 0.0030526 -0.017489 0 -0.016469 -0.012609 -0.021483 -0.027181 -0.02067 -0.039264 -0.090376 -0.10234 -0.10526 -0.11836 -0.079791 0.042949 -0.059709 0.020415 -0.035737 -0.019773 0.01685 0.05178 -0.03081 3.8212e-05 0.00040878 0.0009616 0.00048947 0.39294
1.7813 -0.0033348 -0.0034779 0.00062695 -0.013903 0 -0.017421 -0.016605 -0.026148 -0.044186 -0.032835 -0.072455 -0.096937 -0.090156 -0.096209 -0.11107 -0.042538 0.057063 -0.06892 0.046967 -0.00092537 -0.013365 0.037818 0.081443 -0.028579 -0.00075762 0.00056595 0.001578 0.00065557 0.56913
1.7852 -0.0013081 -3.5441e-05 -0.00054028 -0.0033137 0 -0.0086089 -0.019986 -0.028444 -0.058985 -0.039293 -0.10619 -0.1126 -0.083422 -0.10943 -0.084369 -0.033651 0.067848 -0.08584 0.011905 0.037278 -0.017155 0.044725 0.094875 0.026216 -0.0012455 0.00087428 0.0013208 0.00047511 0.69787
1.7891 -0.0001559 0.0020906 -0.0014234 0.0063615 0 0.0024595 -0.019953 -0.030132 -0.064481 -0.038967 -0.12971 -0.12718 -0.068206 -0.10322 -0.1109 -0.012978 0.076894 -0.063819 0.054176 0.048084 0.0024192 0.054548 0.10187 0.030894 -0.0011754 0.0014152 0.00026851 -9.1145e-05 0.74947
1.793 -0.00011327 0.0020334 -0.0034523 0.008202 0 0.0071922 -0.015434 -0.031524 -0.056897 -0.033626 -0.13188 -0.13606 -0.084949 -0.11717 -0.11715 -0.015894 0.081448 -0.052774 0.071674 0.037834 0.025506 0.050927 0.1082 0.04808 -0.00076615 0.0020694 -0.00070631 -0.00070887 0.70633
1.7969 -0.00078346 0.00020398 -0.0079549 0.0012794 0 0.0027728 -0.0084268 -0.031027 -0.038725 -0.026361 -0.1083 -0.14044 -0.095926 -0.12676 -0.11386 -0.041245 0.075773 -0.058044 0.05812 0.01703 0.011299 0.041097 0.10841 0.054369 -0.00044625 0.002537 -0.0006586 -0.0009218 0.57442
1.8008 -0.0016208 -0.0021333 -0.014877 -0.0090256 0 -0.0061846 -0.0025852 -0.02654 -0.016946 -0.019296 -0.064559 -0.14344 -0.068295 -0.10955 -0.11856 -0.076456 0.055842 -0.079432 0.022099 -0.0016106 -0.060266 0.030763 0.090713 0.024972 -0.0004086 0.002527 0.00059421 -0.00054542 0.38106
1.8047 -0.0023411 -0.0037911 -0.021743 -0.015295 0 -0.012152 -0.00029362 -0.017403 0.0018732 -0.012435 -0.013355 -0.14657 -0.07897 -0.11645 -0.1296 -0.049768 0.023725 -0.11577 0.0038562 0.0062148 -0.023856 -0.012494 0.049695 -0.0068422 -0.00043154 0.0019822 0.0022806 0.00015344 0.16192
1.8086 -0.0029982 -0.0044404 -0.024446 -0.01344 0 -0.011107 -0.00081097 -0.0050775 0.015475 -0.0045167 0.032168 -0.14916 -0.079482 -0.1215 -0.11013 -0.06358 -0.012052 -0.10761 0.0060567 -0.04227 -0.011397 -0.021845 -0.0056596 -0.021173 -0.0001503 0.0011551 0.0033063 0.00066866 -0.052482
1.8125 -0.0037632 -0.0046695 -0.020134 -0.0052663 0 -0.0053797 -0.001121 0.0078728 0.025752 0.004989 0.064399 -0.14999 -0.079483 -0.14646 -0.10283 -0.080866 -0.040887 -0.1359 -0.0084594 -0.083133 -0.031679 -0.046692 -0.056696 -0.071818 0.00049633 0.00045299 0.0031412 0.00068015 -0.24198
1.8164 -0.0046385 -0.005289 -0.010082 0.0032343 0 -0.00095281 0.0012889 0.019263 0.035211 0.014667 0.083022 -0.14902 -0.082903 -0.179 -0.10821 -0.090683 -0.056271 -0.18628 -0.041263 -0.098623 -0.059928 -0.085851 -0.088667 -0.13537 0.0011079 0.00015954 0.0021773 0.00031069 -0.39321
1.8203 -0.0053302 -0.0064655 0.00038483 0.0062307 0 -0.0019856 0.0061663 0.02774 0.043559 0.021896 0.092198 -0.14779 -0.091318 -0.17694 -0.09684 -0.095725 -0.059188 -0.17014 -0.06903 -0.096227 -0.036267 -0.10153 -0.10069 -0.12305 0.0011396 0.00024938 0.0012797 -1.7921e-05 -0.49411
1.8242 -0.0053655 -0.007439 0.0056293 0.0019439 0 -0.0072981 0.010672 0.03216 0.04748 0.024841 0.0957 -0.14854 -0.098209 -0.15545 -0.12147 -0.085693 -0.056074 -0.13681 -0.071328 -0.12186 -0.045959 -0.09719 -0.10302 -0.11087 0.0004094 0.00044946 0.00099037 7.7599e-06 -0.53314
1.8281 -0.0043836 -0.0071114 0.0042697 -0.0063336 0 -0.011477 0.011744 0.031244 0.043552 0.023804 0.093446 -0.1527 -0.13292 -0.18474 -0.13589 -0.082443 -0.052845 -0.12848 -0.056804 -0.15542 -0.090358 -0.10122 -0.10476 -0.09936 -0.00068831 0.00049588 0.0011313 0.00030582 -0.50378
1.832 -0.002423 -0.0050374 0.00038323 -0.0125 0 -0.0093779 0.0085465 0.024461 0.031454 0.020594 0.081705 -0.15987 -0.1452 -0.20924 -0.13962 -0.085397 -0.049706 -0.14194 -0.047787 -0.16271 -0.11907 -0.098676 -0.10404 -0.082655 -0.0014791 0.00036552 0.0011276 0.0005024 -0.4095
1.8359 -8.9364e-06 -0.0019557 -0.00019602 -0.011665 0 -0.00036061 0.0029663 0.013388 0.014581 0.016554 0.056735 -0.16776 -0.10681 -0.18696 -0.12992 -0.087751 -0.041108 -0.16334 -0.050868 -0.12463 -0.09599 -0.079729 -0.090289 -0.056665 -0.0015508 0.00027872 0.00067879 0.00032334 -0.26429
1.8398 0.0020616 0.00064884 0.0045624 -0.0034312 0 0.010851 -0.002095 0.0016862 -0.002285 0.011213 0.019247 -0.17376 -0.083413 -0.13696 -0.079561 -0.056074 -0.021163 -0.13662 -0.002789 -0.075501 -0.035151 -0.059054 -0.056086 -0.022765 -0.0010565 0.0004692 9.9013e-05 -0.00010742 -0.088229
1.8438 0.0031486 0.0016363 0.010614 0.0076665 0 0.017177 -0.0050112 -0.007015 -0.016025 0.0030041 -0.02371 -0.17708 -0.09089 -0.13437 -0.12081 -0.054998 0.009762 -0.11595 0.0033693 -0.035426 -0.01368 -0.053095 -0.0069597 -0.029737 -0.00052927 0.00092828 7.0187e-06 -0.0003614 0.097895
1.8477 0.0031407 0.0010546 0.011263 0.015008 0 0.01395 -0.0063589 -0.011719 -0.026376 -0.0085035 -0.061303 -0.17978 -0.096846 -0.14502 -0.11442 -0.075941 0.042972 -0.089029 -0.00018199 -0.016835 -0.029495 -0.040457 0.040704 -0.020768 -0.00040681 0.0013609 0.00068902 -0.00011592 0.27486
1.8516 0.0024862 2.7738e-05 0.0034059 0.01431 0 0.0022974 -0.0078655 -0.014582 -0.034594 -0.020994 -0.084562 -0.18497 -0.089119 -0.14653 -0.087063 -0.09419 0.066214 -0.069248 0.0047898 0.0020409 -0.047433 -0.0091925 0.071771 0.0027074 -0.00070238 0.0014072 0.0017664 0.00050606 0.42376
1.8555 0.0018285 -0.00020479 -0.0091503 0.0065633 0 -0.011138 -0.010487 -0.018505 -0.041148 -0.0301 -0.091157 -0.19337 -0.061117 -0.11613 -0.1355 -0.073098 0.071957 -0.082346 0.035144 0.061045 -0.011194 0.0507 0.083124 0.016072 -0.001077 0.00094686 0.0024891 0.001004 0.52474
1.8594 0.0015087 0.00072086 -0.018495 -0.0027902 0 -0.018201 -0.013343 -0.023918 -0.044584 -0.032077 -0.085583 -0.20127 -0.071195 -0.1176 -0.087783 -0.042237 0.062589 -0.024577 0.051236 0.060949 0.012276 0.026794 0.083198 0.031359 -0.0011844 0.00022228 0.0023727 0.00093677 0.5594
1.8633 0.0013434 0.0020844 -0.019142 -0.0079998 0 -0.014589 -0.014363 -0.0279 -0.042436 -0.026336 -0.07453 -0.20297 -0.074157 -0.1424 -0.087998 -0.047399 0.048067 -0.064882 0.051027 0.037518 0.025419 0.02436 0.081418 0.0294 -0.00094577 -0.00032673 0.0015856 0.00033445 0.51726
1.8672 0.00087896 0.0027649 -0.012379 -0.0072849 0 -0.0029863 -0.011997 -0.026686 -0.033262 -0.0158 -0.061199 -0.19637 -0.081109 -0.15409 -0.11921 -0.052319 0.037683 -0.095503 0.04845 0.010574 0.021617 0.008286 0.078252 0.022739 -0.00054218 -0.00038389 0.00075174 -0.0003016 0.40264
1.8711 -8.694e-05 0.0021775 -0.0045651 -0.0037214 0 0.0085344 -0.0065239 -0.019194 -0.01813 -0.0048969 -0.043463 -0.18656 -0.090106 -0.13487 -0.1507 -0.045459 0.032673 -0.071517 0.049587 -0.0069092 -0.002732 -0.026253 0.06557 0.01467 -0.00020409 2.523e-05 0.00038822 -0.00043059 0.23641
1.875 -0.0011867 0.00068083 -0.0011353 -0.0019385 0 0.012159 4.509e-05 -0.008121 -0.00049843 0.0031425 -0.017523 -0.18303 -0.065164 -0.10079 -0.10134 -0.070908 0.025952 -0.077614 0.044062 -0.011504 -0.048611 -0.011979 0.036551 -0.013759 -3.371e-05 0.00057554 0.00050618 4.4948e-05 0.050094
1.8789 -0.0016897 -0.00080269 -0.0019059 -0.003527 0 0.0061004 0.0053192 0.0024985 0.01534 0.0077183 0.016225 -0.19171 -0.088937 -0.15413 -0.14656 -0.084693 0.0093308 -0.12777 0.020014 -0.036528 -0.06476 -0.022228 -0.0050255 -0.025842 5.7208e-06 0.0008868 0.00070804 0.00068418 -0.12542
1.8828 -0.0010995 -0.0015359 -0.0018779 -0.0053978 0 -0.0040204 0.0080226 0.010761 0.026236 0.01033 0.050622 -0.20879 -0.11052 -0.17424 -0.14203 -0.10087 -0.017866 -0.097929 -0.0038556 -0.075738 -0.064476 -0.055114 -0.045515 -0.021021 -3.1973e-06 0.00076865 0.00062925 0.0008965 -0.26995
1.8867 0.00036477 -0.001439 0.0034975 -0.0028256 0 -0.0095959 0.0085586 0.017806 0.031459 0.012948 0.075279 -0.22275 -0.11513 -0.16303 -0.10685 -0.11048 -0.046365 -0.074533 -0.02604 -0.11027 -0.055749 -0.092121 -0.071705 -0.040584 4.8619e-06 0.00030258 0.00028017 0.00047178 -0.37688
1.8906 0.0018441 -0.00097848 0.01362 0.0054303 0 -0.0059546 0.0083606 0.025257 0.032628 0.016616 0.083555 -0.22405 -0.097088 -0.1525 -0.096826 -0.10218 -0.063157 -0.17913 -0.047768 -0.1195 -0.050194 -0.11052 -0.08088 -0.12715 8.0759e-05 -0.00025109 -8.6731e-06 -0.00022317 -0.44745
1.8945 0.0024538 -0.00068431 0.022835 0.014769 0 0.0038585 0.0086446 0.032021 0.032321 0.020977 0.077039 -0.21402 -0.10075 -0.22571 -0.13194 -0.13157 -0.061413 -0.12066 -0.053424 -0.14541 -0.12981 -0.12636 -0.081246 -0.084897 0.00025745 -0.00061533 6.8578e-05 -0.00056261 -0.48168
1.8984 0.0019526 -0.00073979 0.025016 0.017826 0 0.01173 0.0095127 0.034104 0.032161 0.024549 0.063592 -0.20454 -0.10597 -0.2114 -0.12171 -0.12016 -0.045799 -0.11636 -0.063479 -0.12705 -0.10388 -0.099097 -0.082611 -0.1068 0.00049559 -0.00062127 0.00051656 -0.00021657 -0.47353
1.9023 0.00092076 -0.00091478 0.018444 0.010795 0 0.011438 0.0099905 0.028106 0.031562 0.025348 0.050606 -0.20819 -0.11205 -0.17244 -0.11458 -0.11242 -0.028565 -0.14381 -0.04534 -0.10347 -0.062477 -0.078421 -0.086444 -0.12433 0.00064966 -0.00026048 0.0010738 0.00054776 -0.41481
1.9063 0.00030231 -0.00079549 0.006937 -0.0024595 0 0.0039648 0.0088657 0.015097 0.02811 0.021719 0.039268 -0.22767 -0.11413 -0.15154 -0.12834 -0.12416 -0.019514 -0.17042 -0.0085676 -0.086321 -0.045091 -0.077675 -0.084666 -0.10367 0.00055527 0.00032156 0.0014756 0.001084 -0.30446
1.9102 0.00068357 -9.2396e-05 -0.0032565 -0.012462 0 -0.0034982 0.0056594 0.00083591 0.0195 0.013273 0.024707 -0.25413 -0.098731 -0.19016 -0.15038 -0.14218 -0.018248 -0.13024 -0.025386 -0.057046 -0.046629 -0.069248 -0.067984 -0.036776 0.00020557 0.0008827 0.0016619 0.00091226 -0.15535
1.9141 0.0018889 0.0011618 -0.0078966 -0.011209 0 -0.0040578 0.0010362 -0.0083453 0.0057139 0.0015062 0.0017064 -0.27568 -0.098643 -0.1905 -0.10718 -0.10537 -0.0152 -0.097242 0.014263 -0.064821 -0.0034521 -0.051742 -0.035629 -0.023401 -0.00016774 0.0011946 0.0017487 0.00011824 0.0079744
1.918 0.0032076 0.0026189 -0.0070756 0.0012632 0 0.002579 -0.0035911 -0.010399 -0.01028 -0.010537 -0.029043 -0.28742 -0.096941 -0.18229 -0.090167 -0.080902 -0.00065642 -0.08594 0.036938 -0.060812 0.0096424 -0.049421 0.0025942 -0.0098379 -0.00025585 0.0011738 0.001845 -0.00073206 0.15918
1.9219 0.0040591 0.0038541 -0.0042157 0.016269 0 0.0096507 -0.0069134 -0.0087334 -0.024015 -0.019654 -0.059511 -0.29323 -0.10194 -0.17954 -0.11309 -0.067144 0.025817 -0.092079 0.032885 -0.049899 -0.0076587 -0.049571 0.033529 0.0016595 1.8827e-05 0.00094836 0.0019346 -0.0010706 0.27952
1.9258 0.0045629 0.004765 -0.0030439 0.022628 0 0.0093201 -0.0083775 -0.0086597 -0.032164 -0.024025 -0.078949 -0.29833 -0.121 -0.19055 -0.1666 -0.057732 0.053497 -0.10901 0.0063835 -0.040485 -0.041316 -0.037411 0.050273 0.0037502 0.00035059 0.00078343 0.0019392 -0.00077532 0.35921
1.9297 0.0055555 0.005881 -0.0047764 0.015081 0 3.773e-05 -0.0081691 -0.012427 -0.034284 -0.023653 -0.080931 -0.30116 -0.13059 -0.18803 -0.12073 -0.076458 0.06793 -0.13587 0.016819 -0.016472 -0.032149 -0.017218 0.055575 -0.0041765 0.00027041 0.00089206 0.0018598 -0.00021194 0.3909
1.9336 0.0080156 0.008238 -0.0070975 -0.0013253 0 -0.011077 -0.0066104 -0.017287 -0.032311 -0.019356 -0.067439 -0.29395 -0.10991 -0.189 -0.11774 -0.088667 0.061713 -0.1346 0.030542 -0.010655 -0.018457 -0.0073125 0.056661 0.0032953 -0.00040041 0.0012685 0.001812 0.0001309 0.36339
1.9375 0.012304 0.012687 -0.0053976 -0.014193 0 -0.013129 -0.0035506 -0.017975 -0.028344 -0.011434 -0.047075 -0.27217 -0.092226 -0.1907 -0.14055 -0.10169 0.039929 -0.11707 0.028304 -0.020715 -0.027818 -0.010492 0.056936 0.0026198 -0.0012858 0.0016884 0.0019 6.5264e-05 0.26371
1.9414 0.017771 0.019009 0.0042275 -0.012088 0 6.2403e-05 0.0016492 -0.010998 -0.022671 0.00040606 -0.028739 -0.24277 -0.088648 -0.19483 -0.16563 -0.11417 0.015871 -0.11348 0.010593 -0.03441 -0.053327 -0.023562 0.052264 -0.015994 -0.001693 0.001887 0.0020645 -0.00018624 0.08774
1.9453 0.02304 0.025578 0.021661 0.0074899 0 0.024459 0.0094388 0.0030771 -0.013684 0.015558 -0.015293 -0.22187 -0.098732 -0.20711 -0.15373 -0.11771 0.00052939 -0.18132 -0.0069057 -0.026352 -0.058965 -0.037162 0.034802 -0.056301 -0.0012108 0.0017689 0.0020856 -0.00025722 -0.14982
1.9492 0.02679 0.030097 0.041336 0.035857 0 0.047636 0.01926 0.020691 0.00037602 0.031101 -0.0016455 -0.22236 -0.10958 -0.18696 -0.11706 -0.10848 -0.0057199 -0.15191 -0.036584 -0.074023 -0.11225 -0.074998 0.00048677 -0.065988 -0.00013995 0.0014674 0.0017666 -3.1777e-06 -0.41586
1.9531 0.028515 0.031073 0.054474 0.058209 0 0.056823 0.029359 0.037898 0.019457 0.042554 0.021066 -0.24253 -0.13095 -0.22254 -0.1275 -0.12962 -0.012596 -0.17075 -0.068988 -0.10547 -0.097669 -0.096437 -0.046479 -0.070835 0.00067833 0.0012049 0.0011335 0.00037639 -0.67133
1.957 0.028701 0.028959 0.054486 0.062825 0 0.047579 0.037559 0.05192 0.041099 0.046995 0.057632 -0.26652 -0.14129 -0.25193 -0.13254 -0.14842 -0.031015 -0.20122 -0.090513 -0.14419 -0.089288 -0.12643 -0.095629 -0.082521 0.0005433 0.001084 0.00045504 0.00054806 -0.88671
1.9609 0.028347 0.025943 0.042063 0.048544 0 0.027122 0.042502 0.060998 0.061484 0.046049 0.10256 -0.27617 -0.13196 -0.24237 -0.10385 -0.1461 -0.062938 -0.21065 -0.099607 -0.20024 -0.1365 -0.17843 -0.13652 -0.10998 -0.00049757 0.00099923 5.0425e-05 0.0003595 -1.0491
1.9648 0.028201 0.024425 0.025648 0.025566 0 0.0099085 0.044412 0.063981 0.077083 0.045491 0.14063 -0.26355 -0.15532 -0.31529 -0.1399 -0.17686 -0.098119 -0.21091 -0.14986 -0.20521 -0.15709 -0.20579 -0.16405 -0.15929 -0.001666 0.00074193 5.5269e-05 -4.6744e-05 -1.157
1.9688 0.028375 0.025362 0.015936 0.0088056 0 0.0081718 0.044734 0.060893 0.085714 0.05079 0.1552 -0.23313 -0.14119 -0.29811 -0.13259 -0.17757 -0.12052 -0.23117 -0.13568 -0.2049 -0.16804 -0.20395 -0.17914 -0.19001 -0.0020983 0.00019704 0.00034949 -0.00040797 -1.2109
1.9727 0.028617 0.02786 0.018063 0.0080717 0 0.023587 0.044905 0.053846 0.086693 0.061783 0.13949 -0.19375 -0.13006 -0.29078 -0.12137 -0.17109 -0.11963 -0.2306 -0.12327 -0.23422 -0.15859 -0.21117 -0.18524 -0.2005 -0.0015517 -0.0005433 0.00069795 -0.00060319 -1.2075
1.9766 0.028937 0.030312 0.027813 0.021818 0 0.045799 0.045259 0.046569 0.080576 0.071308 0.10238 -0.14965 -0.12656 -0.28641 -0.13335 -0.17687 -0.097989 -0.2062 -0.11946 -0.26831 -0.15714 -0.22495 -0.18408 -0.19583 -0.00055176 -0.0012349 0.00095862 -0.00072907 -1.1449
1.9805 0.02991 0.032009 0.03538 0.039065 0 0.059346 0.044953 0.042119 0.068951 0.069893 0.063257 -0.09974 -0.12187 -0.234 -0.19634 -0.2173 -0.069081 -0.17062 -0.10889 -0.25196 -0.21443 -0.22561 -0.17416 -0.18594 0.00012643 -0.0016395 0.0011648 -0.00092481 -1.03
1.9844 0.032224 0.033696 0.033866 0.04817 0 0.054689 0.042936 0.040576 0.054167 0.053433 0.038324 -0.044066 -0.11482 -0.17443 -0.17312 -0.15132 -0.047254 -0.1771 -0.11725 -0.22222 -0.14988 -0.16711 -0.15273 -0.16552 0.00014447 -0.0016509 0.0014228 -0.0011512 -0.88041
1.9883 0.035799 0.03653 0.025249 0.045681 0 0.03557 0.03904 0.039114 0.038689 0.027659 0.028713 0.011729 -0.11678 -0.19657 -0.11143 -0.13021 -0.037422 -0.15718 -0.10583 -0.18494 -0.12498 -0.1618 -0.11942 -0.12372 -0.00016795 -0.0013106 0.0017465 -0.0011805 -0.71861
1.9922 0.039322 0.040475 0.018477 0.038099 0 0.01674 0.03421 0.034638 0.024242 0.0051926 0.020655 0.060437 -0.10418 -0.20668 -0.1002 -0.13177 -0.032665 -0.13278 -0.093806 -0.15609 -0.12143 -0.17035 -0.07857 -0.084678 -0.00021006 -0.00074513 0.0020016 -0.000831 -0.56182
1.9961 0.04082 0.043721 0.021272 0.035017 0 0.012908 0.029656 0.026584 0.01146 -0.0030874 -0.0012122 0.10219 -0.078008 -0.16472 -0.15816 -0.1389 -0.021548 -0.11438 -0.090249 -0.13793 -0.1248 -0.16209 -0.038468 -0.061359 0.0002784 -0.00010123 0.0020159 -0.00020619 -0.41845
2 0.038973 0.043809 0.03293 0.039562 0 0.026912 0.025777 0.017217 0.00047506 0.0041756 -0.037898 0.14792 -0.10336 -0.14705 -0.13672 -0.14167 0.00079722 -0.08755 -0.082662 -0.098752 -0.12606 -0.11247 -0.0077361 -0.04578 0.00097391 0.00048505 0.001745 0.00033263 -0.29257
2.0039 0.034075 0.039502 0.044604 0.044851 0 0.046698 0.021892 0.0093589 -0.0080194 0.018091 -0.071658 0.21185 -0.10668 -0.12579 -0.19223 -0.10043 0.026988 -0.054734 -0.062086 -0.064615 -0.10321 -0.11096 0.0088515 -0.0074559 0.0012941 0.00090574 0.0013324 0.0004766 -0.19104
2.0078 0.027737 0.031695 0.046741 0.040198 0 0.054343 0.017099 0.0041638 -0.012397 0.026452 -0.078507 0.29904 -0.078513 -0.12571 -0.22612 -0.10164 0.042094 -0.074285 -0.061815 -0.058968 -0.099461 -0.12639 0.012277 -0.0092518 0.00094686 0.0011096 0.0010033 0.00027673 -0.12509
2.0117 0.021484 0.022568 0.036927 0.021895 0 0.040474 0.011438 0.0012765 -0.011048 0.022803 -0.048282 0.40017 -0.042809 -0.12877 -0.23777 -0.11789 0.035283 -0.099474 -0.071112 -0.069447 -0.10165 -0.13534 0.0075747 -0.037268 0.00017631 0.0011245 0.00088929 0.00012987 -0.10396
2.0156 0.015484 0.013808 0.021229 -0.0014897 0 0.012232 0.0061927 0.00079436 -0.003957 0.010543 0.0048744 0.49927 -0.032604 -0.10813 -0.2464 -0.097703 0.0090697 -0.060759 -0.06918 -0.074915 -0.085888 -0.11702 -0.00025525 -0.058145 -0.00049464 0.0010338 0.00093892 0.00041629 -0.12562
2.0195 0.008634 0.0056002 0.0082847 -0.015146 0 -0.012349 0.0029182 0.0041249 0.0065707 -0.00080729 0.051607 0.58738 -0.037575 -0.11158 -0.20315 -0.11736 -0.021571 -0.047385 -0.072756 -0.09441 -0.11665 -0.13787 -0.0095575 -0.057204 -0.00073893 0.00090743 0.00098694 0.0011087 -0.17299
2.0234 2.5888e-05 -0.002728 0.0019326 -0.010997 0 -0.019263 0.0020155 0.011989 0.016879 -0.0036693 0.069312 0.669 -0.012316 -0.10982 -0.19928 -0.11718 -0.039856 -0.057953 -0.081545 -0.091871 -0.13299 -0.15979 -0.021915 -0.010079 -0.00065405 0.00074225 0.00091012 0.0017325 -0.21882
2.0273 -0.0095474 -0.011193 -0.00097452 0.0039296 0 -0.01004 0.0021711 0.021444 0.023884 0.0019073 0.058535 0.75529 0.015301 -0.12162 -0.2117 -0.11299 -0.039193 -0.055785 -0.091723 -0.083254 -0.13054 -0.17298 -0.038716 -0.0095753 -0.00056268 0.00047464 0.00072907 0.001748 -0.23613
2.0313 -0.017578 -0.018398 -0.006191 0.012215 0 0.00035434 0.001267 0.025828 0.026317 0.0092009 0.03968 0.85131 0.024393 -0.14018 -0.21754 -0.10767 -0.026833 -0.038793 -0.10314 -0.083604 -0.11592 -0.18069 -0.057403 -0.059742 -0.00063336 6.0615e-05 0.00057557 0.0010295 -0.20754
2.0352 -0.021578 -0.022417 -0.015879 0.0009056 0 -0.0024374 -0.0019866 0.019175 0.02435 0.01093 0.033073 0.9504 -0.0092801 -0.11832 -0.18027 -0.08721 -0.0163 -0.052554 -0.12086 -0.11611 -0.11507 -0.20664 -0.070854 -0.042071 -0.0007205 -0.00044691 0.00056984 6.2707e-06 -0.12921
2.0391 -0.021146 -0.022499 -0.02651 -0.026119 0 -0.018761 -0.0071382 0.0018257 0.018311 0.0049744 0.040224 1.0412 0.014845 -0.11838 -0.18664 -0.074952 -0.015086 -0.067201 -0.11039 -0.085007 -0.12491 -0.18096 -0.070865 0.021481 -0.00056751 -0.0008956 0.00072324 -0.00067071 -0.0092678
2.043 -0.018479 -0.019947 -0.032389 -0.049797 0 -0.034575 -0.012601 -0.018304 0.00805 -0.0049595 0.043102 1.1195 0.053386 -0.087676 -0.1997 -0.057908 -0.018084 -0.067503 -0.086787 -0.051911 -0.087117 -0.14964 -0.053195 0.063358 -0.0001351 -0.001109 0.00094358 -0.00064571 0.13721
2.0469 -0.016718 -0.01721 -0.030955 -0.051216 0 -0.03478 -0.017174 -0.031068 -0.0063241 -0.013683 0.021905 1.1921 0.077683 -0.078854 -0.20471 -0.038144 -0.012379 -0.058711 -0.053297 -0.03053 -0.035251 -0.12805 -0.020332 0.073123 0.0003042 -0.00097761 0.0011211 -0.00010599 0.29416
2.0508 -0.017425 -0.015963 -0.024817 -0.027993 0 -0.018127 -0.021012 -0.032085 -0.023239 -0.019489 -0.025009 1.2684 0.067962 -0.13573 -0.19264 -0.01798 0.010675 -0.048961 -0.014243 -0.026022 -0.0088755 -0.12341 0.019999 0.056296 0.00041455 -0.0005047 0.0012091 0.00043942 0.44925
2.0547 -0.019364 -0.015896 -0.019027 0.0026327 0 0.00038598 -0.025122 -0.026289 -0.039576 -0.025132 -0.077341 1.3487 0.071758 -0.10218 -0.18353 0.016432 0.046552 -0.046482 0.0081065 -0.016957 0.0070315 -0.099419 0.059136 0.096842 0.00013991 0.00020379 0.0012364 0.00062245 0.59477
2.0586 -0.019622 -0.015226 -0.016608 0.017263 0 0.0025817 -0.029875 -0.023463 -0.052187 -0.034044 -0.10883 1.4212 0.065578 -0.091044 -0.20048 0.018136 0.079638 0.010635 0.037804 0.0051607 -0.0098981 -0.051218 0.091267 0.12666 -0.00021176 0.00097593 0.0012625 0.00049283 0.72326
2.0625 -0.016069 -0.012385 -0.016377 0.0053764 0 -0.015779 -0.033987 -0.02939 -0.059692 -0.045465 -0.10871 1.4732 0.082949 -0.081684 -0.17162 0.022372 0.094814 0.029612 0.059677 0.02784 0.021522 -0.031925 0.11437 0.14222 -0.00024607 0.0016196 0.0013281 0.00038345 0.82014
2.0664 -0.0089769 -0.0072546 -0.014459 -0.022059 0 -0.039566 -0.034995 -0.04048 -0.062751 -0.053268 -0.089475 1.5049 0.11716 -0.073506 -0.11478 0.045155 0.088845 0.006631 0.075112 0.049987 0.086895 -0.035651 0.12856 0.15528 0.00013262 0.0019832 0.0014402 0.00053289 0.85998
2.0703 -0.00045485 -0.00090929 -0.0074965 -0.041519 0 -0.046151 -0.030881 -0.046664 -0.06239 -0.050055 -0.074347 1.5321 0.12674 -0.081128 -0.12645 0.094921 0.071953 0.0058383 0.099118 0.078821 0.090137 -0.0074785 0.13376 0.19519 0.00059866 0.002022 0.0015791 0.00084206 0.81219
2.0742 0.0076309 0.0057054 0.0052003 -0.03567 0 -0.024631 -0.021406 -0.03985 -0.057988 -0.033351 -0.07598 1.5751 0.082641 -0.080375 -0.13298 0.085062 0.058239 -0.019786 0.066276 0.057621 0.11209 -0.020879 0.12841 0.15402 0.00067881 0.001821 0.0017014 0.00098328 0.65522
2.0781 0.015251 0.012766 0.021599 -0.0061994 0 0.014462 -0.0080565 -0.020279 -0.047071 -0.0085184 -0.0853 1.6424 0.078455 -0.11034 -0.18347 0.089213 0.053113 -0.040268 0.052369 0.018236 0.093449 -0.043324 0.1096 0.13954 0.00018734 0.0015246 0.0017406 0.00072943 0.3897
2.082 0.023893 0.021288 0.038124 0.029325 0 0.047641 0.0072471 0.0045953 -0.027364 0.014573 -0.079908 1.7248 0.076516 -0.13651 -0.20633 0.073031 0.048436 -0.070147 0.043249 -0.0011536 0.044298 -0.070815 0.074131 0.12868 -0.00056908 0.0012022 0.0016352 0.00017381 0.039889
2.0859 0.034774 0.031944 0.051043 0.052759 0 0.057834 0.023438 0.027021 0.00067669 0.028886 -0.044019 1.8054 0.050673 -0.13918 -0.1637 0.019921 0.029578 -0.11696 0.022477 0.0092884 -0.0097874 -0.10396 0.020415 0.098313 -0.0010125 0.00076745 0.0013905 -0.0003597 -0.35911
2.0898 0.047376 0.044195 0.057921 0.059256 0 0.047905 0.040507 0.044886 0.03329 0.035741 0.017653 1.8747 0.052979 -0.18042 -0.19003 0.015498 -0.011483 -0.14844 -0.022681 -0.074383 0.022462 -0.16139 -0.049204 0.04667 -0.00076454 5.655e-05 0.0011242 -0.00061037 -0.77846
2.0938 0.059696 0.056545 0.059101 0.058518 0 0.037009 0.058659 0.061534 0.065506 0.043768 0.083403 1.9395 0.020093 -0.17731 -0.19603 -0.014118 -0.068 -0.16149 -0.051664 -0.13085 -0.013071 -0.17538 -0.12702 0.0021339 2.8762e-05 -0.00097253 0.0010242 -0.00059366 -1.2032
2.0977 0.069882 0.06759 0.058233 0.063899 0 0.043564 0.077362 0.080543 0.094109 0.061733 0.13141 2.0168 0.0082208 -0.22574 -0.19517 -0.045774 -0.12212 -0.20229 -0.081067 -0.20044 -0.057308 -0.21231 -0.20127 -0.046327 0.0007914 -0.0021055 0.0012119 -0.00055175 -1.6247
2.1016 0.0776 0.076781 0.060485 0.080004 0 0.069871 0.095148 0.10119 0.11884 0.090776 0.15514 2.1202 0.016549 -0.29628 -0.19861 -0.064006 -0.15746 -0.25231 -0.11812 -0.26705 -0.10156 -0.26544 -0.26092 -0.098026 0.00095841 -0.0029679 0.0016109 -0.00071713 -2.0257
2.1055 0.083827 0.084256 0.068725 0.099504 0 0.10113 0.11016 0.11891 0.14081 0.12237 0.16507 2.2516 0.019189 -0.29802 -0.2194 -0.053046 -0.17048 -0.26048 -0.16774 -0.28691 -0.15559 -0.2949 -0.30138 -0.14703 0.00040826 -0.0033125 0.0019549 -0.0011192 -2.3738
2.1094 0.08938 0.090081 0.080479 0.11078 0 0.11857 0.12078 0.12968 0.15976 0.14386 0.17708 2.4017 -0.0099094 -0.33508 -0.23521 -0.10513 -0.17156 -0.30651 -0.19091 -0.37751 -0.17801 -0.3048 -0.32683 -0.20089 -0.0004518 -0.0032505 0.0019715 -0.0015876 -2.6298
2.1133 0.093731 0.093805 0.088965 0.10853 0 0.11456 0.1259 0.13343 0.17278 0.14738 0.19824 2.5595 -0.018103 -0.31536 -0.21282 -0.11672 -0.17517 -0.34456 -0.19968 -0.39528 -0.16298 -0.31212 -0.34593 -0.21615 -0.0010018 -0.0031885 0.0016106 -0.0019083 -2.7653
2.1172 0.095343 0.094809 0.088413 0.097713 0 0.097122 0.12501 0.13307 0.17582 0.13515 0.22152 2.7189 -0.023669 -0.30771 -0.19353 -0.10982 -0.18734 -0.37317 -0.19654 -0.37681 -0.1277 -0.32105 -0.36356 -0.21217 -0.00086769 -0.0034904 0.0011132 -0.0019696 -2.7746
2.1211 0.093211 0.093047 0.079608 0.088271 0 0.081423 0.11845 0.13068 0.1667 0.11717 0.23203 2.8804 -0.036457 -0.34298 -0.18677 -0.10282 -0.20046 -0.40297 -0.18706 -0.34554 -0.082875 -0.32708 -0.37479 -0.1998 -0.00017118 -0.0041553 0.00082846 -0.0017924 -2.6715
2.125 0.088058 0.089305 0.070396 0.086218 0 0.076953 0.10784 0.12519 0.14702 0.10343 0.21827 3.0488 -0.047805 -0.36606 -0.11852 -0.1111 -0.19943 -0.4832 -0.18718 -0.29466 -0.024283 -0.29904 -0.36714 -0.16891 0.00059805 -0.0048095 0.00091541 -0.0014689 -2.4775
2.1289 0.081899 0.084606 0.069786 0.089251 0 0.081532 0.095781 0.11395 0.12142 0.097005 0.17946 3.2294 -0.026465 -0.31943 -0.19597 -0.093571 -0.17404 -0.38899 -0.16444 -0.26035 0.027714 -0.24475 -0.3302 -0.12727 0.00095859 -0.005025 0.0011917 -0.0010988 -2.2103
2.1328 0.076228 0.0792 0.080039 0.09005 0 0.085772 0.084572 0.096443 0.094793 0.093204 0.12497 3.4275 -0.0097782 -0.306 -0.19724 -0.079776 -0.12777 -0.34556 -0.10777 -0.18772 0.074386 -0.16083 -0.26534 -0.075441 0.00076212 -0.0046677 0.0012853 -0.00076662 -1.8837
2.1367 0.070389 0.071994 0.093526 0.083253 0 0.082219 0.074446 0.075695 0.069839 0.08469 0.068165 3.6464 -0.0081847 -0.30381 -0.14759 -0.070438 -0.076148 -0.34194 -0.032357 -0.10404 0.12049 -0.073195 -0.18724 -0.015503 0.00024017 -0.0039531 0.00097487 -0.00053392 -1.5121
2.1406 0.061599 0.06095 0.097395 0.06937 0 0.070351 0.062939 0.05589 0.046553 0.067566 0.020268 3.8847 -0.024198 -0.26159 -0.13218 -0.059975 -0.036177 -0.31082 0.037493 -0.055711 0.17128 -0.016361 -0.11538 0.049282 -0.00021812 -0.0031845 0.00041524 -0.000414 -1.1108
2.1445 0.046705 0.044202 0.082435 0.052507 0 0.053911 0.046298 0.038438 0.02375 0.043426 -0.012611 4.1356 -0.00035885 -0.20984 -0.14507 -0.055118 -0.01504 -0.23275 0.08373 0.02209 0.20603 0.02658 -0.062168 0.11525 -0.00035251 -0.002462 3.0051e-05 -0.00035368 -0.69128
2.1484 0.024409 0.021243 0.049043 0.034877 0 0.034786 0.022301 0.020718 0.00096058 0.016562 -0.029377 4.3884 0.00034336 -0.17784 -0.11962 -0.051173 -0.006537 -0.1767 0.087365 0.02004 0.193 0.044523 -0.026794 0.12159 -0.00016776 -0.0016607 0.0001505 -0.00026585 -0.25549
2.1523 -0.0035872 -0.0064393 0.0059993 0.013882 0 0.010432 -0.0075951 -0.0010967 -0.020863 -0.010058 -0.033024 4.6347 0.0062942 -0.15515 -0.12173 -0.040822 0.0026484 -0.1536 0.088155 0.053075 0.16897 0.061264 0.00098752 0.12434 0.00014075 -0.00066968 0.00072171 -0.00010579 0.19928
2.1563 -0.033197 -0.035552 -0.035981 -0.015158 0 -0.022378 -0.038554 -0.027845 -0.040209 -0.035936 -0.030038 4.8722 0.032298 -0.12785 -0.1502 -0.012597 0.022258 -0.14286 0.099293 0.14125 0.15911 0.079707 0.031438 0.15139 0.00036381 0.00040864 0.001349 8.0848e-05 0.66764
2.1602 -0.059792 -0.062019 -0.070134 -0.053055 0 -0.06145 -0.065027 -0.055939 -0.056468 -0.060793 -0.02952 5.1043 0.082689 -0.068071 -0.10367 0.058999 0.05178 -0.064763 0.10258 0.17698 0.18713 0.073228 0.068164 0.20642 0.00040572 0.0013496 0.001649 0.00019833 1.1268
2.1641 -0.080247 -0.082591 -0.094992 -0.093184 0 -0.097366 -0.083869 -0.080055 -0.070694 -0.082242 -0.040703 5.334 0.13862 -0.053076 -0.091164 0.072996 0.082504 -0.02885 0.096183 0.20726 0.20924 0.11933 0.10881 0.23979 0.00029658 0.0020961 0.0015874 0.00019783 1.5433
2.168 -0.094257 -0.096444 -0.11212 -0.12414 0 -0.11887 -0.095756 -0.097353 -0.085044 -0.096826 -0.068761 5.559 0.13958 -0.021378 -0.082408 0.11229 0.10587 0.0020805 0.12353 0.2652 0.20476 0.12844 0.1504 0.27826 0.00013327 0.0028879 0.0014912 0.00012979 1.8944
2.1719 -0.10443 -0.10586 -0.12391 -0.1372 0 -0.12169 -0.10429 -0.10937 -0.10135 -0.10406 -0.11086 5.772 0.13627 0.011107 -0.068383 0.15794 0.12083 0.025243 0.1661 0.31614 0.19508 0.11783 0.19281 0.32681 2.0362e-05 0.0040123 0.0017254 9.1632e-05 2.1869
2.1758 -0.11503 -0.11525 -0.13347 -0.13313 0 -0.11338 -0.11384 -0.12022 -0.11993 -0.10927 -0.15552 5.9651 0.17835 0.019729 -0.045028 0.18076 0.13423 0.036407 0.19929 0.32462 0.20081 0.11753 0.23711 0.38099 3.2407e-05 0.0053881 0.002331 0.00012749 2.4572
2.1797 -0.12977 -0.12866 -0.14484 -0.12281 0 -0.10959 -0.12769 -0.13319 -0.13952 -0.12131 -0.18731 6.1346 0.15215 -0.012073 -0.032739 0.17827 0.1542 0.061856 0.22511 0.33423 0.17427 0.14288 0.28155 0.36939 0.00017547 0.0064602 0.0029586 0.00019717 2.7484
2.1836 -0.14954 -0.14732 -0.16127 -0.12092 0 -0.12368 -0.14714 -0.14897 -0.15836 -0.14576 -0.19558 6.2813 0.14029 -0.042301 -0.025916 0.16848 0.18261 0.11213 0.26203 0.34611 0.17658 0.18152 0.32101 0.38978 0.00035086 0.0066345 0.0031575 0.00025815 3.0819
2.1875 -0.17153 -0.16878 -0.18188 -0.13674 0 -0.15723 -0.17115 -0.16651 -0.17554 -0.17916 -0.18242 6.4063 0.12781 -0.063249 -0.0095521 0.17032 0.2131 0.10912 0.27646 0.37315 0.20213 0.21641 0.35155 0.39535 0.00037506 0.0059266 0.0027621 0.00037057 3.4457
2.1914 -0.19067 -0.18869 -0.2006 -0.1685 0 -0.19852 -0.19648 -0.18501 -0.19159 -0.20993 -0.16368 6.5089 0.12467 -0.05816 0.014912 0.18763 0.23659 0.074275 0.2738 0.40998 0.25065 0.24668 0.37574 0.3921 9.6944e-05 0.0051779 0.0020427 0.0006945 3.8074
2.1953 -0.20274 -0.20378 -0.21001 -0.20515 0 -0.23044 -0.21842 -0.20453 -0.20774 -0.2263 -0.16062 6.5866 0.16582 0.0049018 0.031826 0.21355 0.24931 0.12108 0.29413 0.4336 0.32572 0.28417 0.40238 0.43205 -0.00044658 0.005511 0.0015084 0.0013601 4.1392
2.1992 -0.20719 -0.21382 -0.20801 -0.23413 0 -0.24229 -0.23296 -0.22499 -0.22463 -0.22565 -0.18594 6.637 0.19401 -0.0044643 0.027292 0.2494 0.2564 0.15684 0.31097 0.43597 0.36683 0.32246 0.43945 0.44272 -0.00098167 0.0074079 0.0015492 0.0023374 4.4338
2.2031 -0.20731 -0.22095 -0.20102 -0.24932 0 -0.23677 -0.23925 -0.24494 -0.24171 -0.2173 -0.23389 6.6585 0.19951 -0.0025257 0.042377 0.26314 0.2677 0.16133 0.34543 0.47036 0.40021 0.35726 0.48601 0.47007 -0.0011526 0.010222 0.0022063 0.0034471 4.6998
2.207 -0.20739 -0.22685 -0.19959 -0.25354 0 -0.22713 -0.24049 -0.26156 -0.25783 -0.21602 -0.28256 6.6485 0.2088 0.0060623 0.070492 0.27644 0.28905 0.14581 0.37499 0.53176 0.42388 0.39057 0.53108 0.50081 -0.00079758 0.012616 0.0032055 0.0045038 4.9408
2.2109 -0.2089 -0.23025 -0.20901 -0.25381 0 -0.22606 -0.24165 -0.27191 -0.27236 -0.23061 -0.30881 6.6031 0.2354 0.015932 0.099136 0.30335 0.31664 0.13481 0.38308 0.60005 0.43731 0.4175 0.56153 0.51937 -0.00011279 0.013603 0.0041618 0.005436 5.1367
2.2148 -0.2089 -0.22717 -0.22302 -0.25358 0 -0.23491 -0.2448 -0.27407 -0.28532 -0.25627 -0.30542 6.5193 0.22193 0.042924 0.095637 0.30918 0.33943 0.2213 0.38678 0.58934 0.4521 0.39134 0.57269 0.50797 0.00047209 0.013282 0.0047678 0.0062511 5.2418
2.2188 -0.20207 -0.21383 -0.2271 -0.2484 0 -0.24143 -0.2459 -0.26719 -0.29572 -0.27672 -0.28705 6.3993 0.21143 0.035524 0.080254 0.30897 0.34768 0.21232 0.39628 0.62293 0.42316 0.4037 0.57177 0.5045 0.00063495 0.012641 0.0048739 0.0068985 5.2005
2.2227 -0.18502 -0.19004 -0.20967 -0.2292 0 -0.22878 -0.23621 -0.25117 -0.29952 -0.27488 -0.27859 6.2517 0.22684 0.049657 0.068889 0.32563 0.34015 0.21943 0.42557 0.63011 0.41355 0.41886 0.5703 0.50597 0.00042614 0.012606 0.0044933 0.0072217 4.9706
2.2266 -0.15933 -0.16011 -0.17201 -0.19099 0 -0.18944 -0.20865 -0.22677 -0.28982 -0.24432 -0.29356 6.0854 0.24673 0.082152 0.063729 0.34075 0.3236 0.23484 0.44777 0.61268 0.42211 0.40805 0.5714 0.5123 0.00020396 0.013218 0.0037909 0.0071012 4.5425
2.2305 -0.13083 -0.13052 -0.12833 -0.13983 0 -0.13339 -0.16436 -0.19629 -0.26051 -0.1935 -0.31932 5.9034 0.22385 0.10214 0.06128 0.31257 0.30472 0.19601 0.41067 0.60594 0.41836 0.33851 0.56292 0.52439 0.00028403 0.01365 0.0030451 0.0066534 3.9451
2.2344 -0.10567 -0.1061 -0.09557 -0.091675 0 -0.083344 -0.11409 -0.16334 -0.21136 -0.14008 -0.32225 5.701 0.2173 0.12254 -0.0097613 0.28903 0.28199 0.21095 0.36599 0.59596 0.41952 0.33207 0.52345 0.48337 0.00062808 0.012989 0.0025371 0.0062274 3.2368
2.2383 -0.086484 -0.0876 -0.081287 -0.062545 0 -0.059319 -0.072455 -0.13121 -0.15045 -0.099443 -0.27091 5.4726 0.2008 0.073176 -0.014606 0.28882 0.24515 0.23624 0.30523 0.54996 0.40583 0.32737 0.43724 0.45384 0.00087955 0.011029 0.002395 0.0061175 2.4853
2.2422 -0.071716 -0.072433 -0.079399 -0.057105 0 -0.063766 -0.048587 -0.10048 -0.090752 -0.075515 -0.1605 5.2208 0.17031 0.02921 -0.021031 0.25794 0.18393 0.19667 0.23977 0.4706 0.36885 0.27731 0.30701 0.39033 0.00072526 0.008374 0.0025143 0.0062297 1.744
2.2461 -0.058212 -0.057623 -0.076709 -0.064739 0 -0.078985 -0.040272 -0.068574 -0.042359 -0.059804 -0.019712 4.9583 0.1182 0.019958 -0.059651 0.1749 0.099201 0.076853 0.17977 0.36103 0.32116 0.17632 0.15469 0.27393 0.00023214 0.0058433 0.0026538 0.0060663 1.037
2.25 -0.044535 -0.042422 -0.063945 -0.067113 0 -0.079942 -0.036048 -0.032302 -0.0061574 -0.038861 0.10611 4.6992 0.018114 -0.042257 -0.068346 0.095077 0.0065952 0.014637 0.13729 0.22097 0.34057 0.12781 0.0096416 0.14711 -0.00018814 0.0038215 0.0026427 0.0051302 0.36417
2.2539 -0.031898 -0.028562 -0.04206 -0.052092 0 -0.053506 -0.023795 0.008075 0.025642 -0.004775 0.18347 4.4473 0.0096061 -0.11421 -0.066957 0.070728 -0.071406 -0.042217 0.10649 0.088833 0.31351 0.043428 -0.10679 0.079976 -0.0001753 0.0021484 0.0025066 0.0034245 -0.27565
2.2578 -0.02209 -0.018172 -0.01944 -0.023219 0 -0.0092754 0.00061024 0.046768 0.061697 0.038518 0.20992 4.1931 0.00055114 -0.19348 -0.10679 0.039506 -0.11952 -0.12701 0.055423 -0.031551 0.27528 -0.0099494 -0.18944 0.035311 0.00020404 0.00055038 0.0023778 0.0015594 -0.85852
2.2617 -0.014563 -0.011241 -0.0035963 0.003227 0 0.027178 0.030889 0.074792 0.10235 0.077373 0.20994 3.9232 -0.011659 -0.2567 -0.14416 0.0097881 -0.13868 -0.21457 -0.012709 -0.10706 0.24267 -0.041049 -0.24556 -0.0021976 0.00048887 -0.0009243 0.0022846 0.0003024 -1.3284
2.2656 -0.0055843 -0.0046544 0.0051736 0.011934 0 0.034349 0.055569 0.085573 0.13674 0.097564 0.21169 3.6346 -0.0084093 -0.2741 -0.11374 0.006858 -0.14249 -0.26386 -0.083571 -0.10077 0.22915 -0.07911 -0.28343 -0.044538 0.00026152 -0.0019365 0.0020652 -5.8737e-05 -1.6212
2.2695 0.0096557 0.0064811 0.01354 0.002457 0 0.012966 0.066604 0.079811 0.14939 0.0942 0.22296 3.3394 0.027064 -0.24828 -0.16952 0.020178 -0.14399 -0.29514 -0.1095 -0.13223 0.21527 -0.1433 -0.30303 -0.079731 -0.00042382 -0.002276 0.0015481 5.0215e-05 -1.7072
2.2734 0.033733 0.026181 0.029703 -0.008092 0 -0.012231 0.065091 0.065879 0.13167 0.075555 0.22473 3.0563 0.049266 -0.23845 -0.16377 0.037332 -0.14393 -0.24468 -0.089759 -0.13272 0.17896 -0.16768 -0.29578 -0.097632 -0.0010539 -0.002165 0.00084366 -9.8044e-05 -1.6234
2.2773 0.065172 0.055235 0.057707 0.0035157 0 -0.0093621 0.060394 0.055273 0.089648 0.058015 0.18724 2.7963 0.057168 -0.20952 -0.15044 0.060791 -0.13089 -0.18978 -0.064755 -0.13549 0.17444 -0.18094 -0.25331 -0.10005 -0.0011247 -0.0020826 0.00041161 -0.00084206 -1.4676
2.2813 0.099272 0.09037 0.095208 0.049237 0 0.037277 0.06375 0.056202 0.041928 0.05551 0.096403 2.5554 0.058747 -0.16057 -0.14902 0.083174 -0.093749 -0.16268 -0.052522 -0.13821 0.2012 -0.19392 -0.17846 -0.08625 -0.0006259 -0.002284 0.00073868 -0.0018124 -1.3548
2.2852 0.13042 0.12515 0.13475 0.11953 0 0.11484 0.080867 0.069461 0.009239 0.070782 -0.028929 2.3219 0.080644 -0.14264 -0.13721 0.077054 -0.036312 -0.14568 -0.047492 -0.081175 0.17401 -0.19587 -0.09029 -0.050193 -6.6111e-05 -0.0025405 0.0018529 -0.0022906 -1.3631
2.2891 0.1539 0.15209 0.16648 0.18804 0 0.18963 0.10815 0.088863 0.0031753 0.094563 -0.14155 2.0906 0.097367 -0.1339 -0.18578 0.077979 0.01887 -0.089987 -0.030317 -0.012352 0.19572 -0.14759 -0.018895 -0.010243 2.1338e-06 -0.0024093 0.0031389 -0.0019047 -1.5028
2.293 0.16635 0.16522 0.18095 0.22754 0 0.22875 0.13462 0.10554 0.02184 0.11301 -0.18997 1.8693 0.11437 -0.13567 -0.17988 0.086884 0.042103 -0.031541 -0.024394 0.017517 0.16769 -0.13396 0.0073595 0.014407 -0.00048959 -0.0017771 0.0037133 -0.00099828 -1.7281
2.2969 0.16576 0.16222 0.17218 0.22553 0 0.2197 0.14833 0.11329 0.054307 0.11776 -0.14677 1.6724 0.12223 -0.12951 -0.1659 0.087351 0.015755 0.0081384 -0.04077 -0.0084825 0.10558 -0.14935 -0.025136 -0.0012449 -0.0010544 -0.0011124 0.0031166 -0.00033181 -1.9768
2.3008 0.15234 0.14554 0.14119 0.18896 0 0.17468 0.14359 0.11214 0.089323 0.11123 -0.02377 1.5082 0.11239 -0.10334 -0.19819 0.062331 -0.053383 0.011917 -0.085683 -0.091309 0.042306 -0.1779 -0.10944 -0.072662 -0.0011094 -0.0011295 0.0017355 -0.00042377 -2.2095
2.3047 0.12989 0.12187 0.097957 0.13675 0 0.119 0.12497 0.10819 0.1215 0.10397 0.13413 1.3727 0.1039 -0.14443 -0.17557 0.011475 -0.13811 -0.014211 -0.14025 -0.13255 0.01647 -0.23661 -0.22234 -0.11949 -0.00052731 -0.002157 0.00055273 -0.0011685 -2.4239
2.3086 0.10607 0.099971 0.059451 0.087808 0 0.074639 0.10543 0.11011 0.15132 0.10659 0.27191 1.2552 0.044624 -0.15479 -0.1921 -0.003225 -0.20813 -0.065834 -0.1972 -0.19356 -0.057229 -0.26044 -0.33559 -0.14584 0.00024546 -0.0038124 0.00039352 -0.0020609 -2.6415
2.3125 0.089961 0.087504 0.042666 0.053674 0 0.051419 0.09909 0.12383 0.18058 0.12285 0.3501 1.1486 0.017092 -0.19117 -0.21284 -0.025371 -0.24764 -0.057787 -0.23349 -0.2554 -0.10201 -0.30487 -0.42713 -0.18699 0.00060903 -0.0053016 0.0012927 -0.0027426 -2.8818
2.3164 0.087493 0.08806 0.055863 0.039059 0 0.049472 0.11253 0.14846 0.20773 0.14832 0.35961 1.0557 0.02596 -0.23616 -0.21923 -0.063215 -0.26053 -0.024951 -0.24855 -0.30966 -0.11178 -0.36417 -0.48648 -0.23916 0.00035703 -0.0060684 0.0025115 -0.0032879 -3.1404
2.3203 0.097663 0.099575 0.093331 0.045833 0 0.066333 0.14009 0.17592 0.227 0.17411 0.31958 0.98343 0.011472 -0.20022 -0.19748 -0.098903 -0.26108 -0.1224 -0.26089 -0.35277 -0.13796 -0.37746 -0.51311 -0.26335 -0.00016974 -0.0061972 0.0031665 -0.0039662 -3.3821
2.3242 0.11229 0.11482 0.13743 0.073957 0 0.099493 0.16648 0.19476 0.23138 0.19176 0.26258 0.93409 -0.017722 -0.22815 -0.21102 -0.10734 -0.25919 -0.060485 -0.28062 -0.36041 -0.12651 -0.33642 -0.51115 -0.22844 -0.00044747 -0.0062275 0.002912 -0.004792 -3.5444
2.3281 0.11985 0.12385 0.16695 0.11757 0 0.14186 0.17535 0.19605 0.21713 0.19551 0.21679 0.90178 -0.0435 -0.223 -0.24201 -0.10677 -0.25274 -0.021619 -0.26505 -0.34031 -0.10902 -0.31804 -0.48514 -0.19642 -0.00027405 -0.0065943 0.0021089 -0.0053958 -3.5501
2.332 0.11108 0.11752 0.16669 0.16092 0 0.17656 0.15838 0.17735 0.18637 0.18189 0.19466 0.8772 -0.046531 -0.20403 -0.27501 -0.098545 -0.23223 -0.012642 -0.22572 -0.29196 -0.09525 -0.29181 -0.43895 -0.17566 7.8799e-05 -0.0072217 0.0014083 -0.0053847 -3.3245
2.3359 0.082921 0.090943 0.13285 0.18062 0 0.17964 0.11878 0.14236 0.14614 0.14918 0.19138 0.85504 -0.015364 -0.19002 -0.29241 -0.083246 -0.19214 -0.023892 -0.17604 -0.21902 -0.090364 -0.233 -0.37618 -0.16348 0.00019084 -0.0075971 0.0011874 -0.004801 -2.817
2.3398 0.039062 0.045676 0.07242 0.15562 0 0.13248 0.067422 0.096966 0.1042 0.098456 0.19112 0.8359 0.030622 -0.16377 -0.25523 -0.060116 -0.13777 -0.016264 -0.1211 -0.14352 -0.085102 -0.16947 -0.29969 -0.1154 -5.3308e-05 -0.0071768 0.0013449 -0.0041418 -2.0209
2.3438 -0.012207 -0.010267 -0.0013934 0.079636 0 0.036022 0.015129 0.045158 0.064091 0.035305 0.17539 0.82134 0.017223 -0.12593 -0.21815 -0.015364 -0.081113 0.0010657 -0.088317 -0.10941 0.0036211 -0.14806 -0.20945 -0.03949 -0.0003433 -0.0057144 0.0015636 -0.0038489 -0.98207
2.3477 -0.060862 -0.064684 -0.07369 -0.032507 0 -0.084287 -0.032729 -0.011716 0.022576 -0.03045 0.12965 0.80826 0.031234 -0.088435 -0.17295 0.014992 -0.029482 0.042244 -0.03249 -0.020799 0.073709 -0.088934 -0.1014 0.047698 -0.00026804 -0.0032631 0.0017 -0.0037616 0.20553
2.3516 -0.097496 -0.10515 -0.13057 -0.14913 0 -0.18816 -0.075756 -0.072191 -0.028183 -0.088172 0.046725 0.78898 0.069373 -0.050247 -0.14269 0.044739 0.022498 0.095152 0.047229 0.10664 0.12779 0.0087409 0.030096 0.13996 0.00024773 2.0509e-05 0.0018931 -0.0031279 1.4179
2.3555 -0.11534 -0.12332 -0.1608 -0.23424 0 -0.23944 -0.11393 -0.13132 -0.094224 -0.13095 -0.072037 0.7567 0.084869 -0.0041473 -0.1711 0.11473 0.089349 0.13127 0.13038 0.19926 0.21802 0.10787 0.18621 0.2336 0.00083377 0.0039737 0.0023208 -0.0012453 2.5226
2.3594 -0.11239 -0.11794 -0.15854 -0.2616 0 -0.22296 -0.14395 -0.18024 -0.17282 -0.15784 -0.21626 0.71012 0.13553 -0.003321 -0.10379 0.16247 0.18122 0.19301 0.23921 0.39286 0.27332 0.23986 0.35777 0.40538 0.001002 0.0083017 0.0029075 0.0018319 3.3998
2.3633 -0.093149 -0.095374 -0.12707 -0.22434 0 -0.1505 -0.16037 -0.20969 -0.25008 -0.17231 -0.36651 0.65209 0.14941 0.050264 -0.065404 0.18697 0.2908 0.22899 0.34465 0.52908 0.36805 0.35089 0.5241 0.4959 0.00059637 0.01241 0.0033167 0.0051928 3.9632
2.3672 -0.068022 -0.06723 -0.080769 -0.13756 0 -0.054461 -0.16043 -0.21513 -0.30585 -0.17873 -0.49559 0.58437 0.1676 0.10313 -0.052458 0.19394 0.39162 0.29049 0.41221 0.63087 0.4301 0.43939 0.65803 0.55123 -6.0741e-05 0.015466 0.0032522 0.0077005 4.1794
2.3711 -0.049546 -0.046013 -0.041661 -0.034175 0 0.025403 -0.14808 -0.19972 -0.32399 -0.17993 -0.57286 0.50438 0.20072 0.12403 -0.05511 0.19546 0.45042 0.38256 0.43205 0.71074 0.42901 0.49829 0.73431 0.59907 -0.00045381 0.016736 0.0027658 0.0087993 4.0819
2.375 -0.046515 -0.040325 -0.029798 0.04536 0 0.056439 -0.13298 -0.17316 -0.30134 -0.17724 -0.57254 0.40782 0.17038 0.13385 -0.046855 0.22755 0.44561 0.37382 0.45589 0.74482 0.44 0.49288 0.73717 0.61555 -0.00031945 0.015986 0.0022594 0.008792 3.7626
2.3789 -0.059484 -0.051609 -0.051939 0.067957 0 0.024863 -0.12464 -0.14682 -0.24922 -0.17127 -0.48462 0.29358 0.15657 0.10176 -0.10758 0.2034 0.37944 0.26313 0.42632 0.70379 0.41837 0.48341 0.6643 0.5857 0.00014878 0.013611 0.0021676 0.0083932 3.3367
2.3828 -0.080703 -0.073833 -0.095958 0.023184 0 -0.057611 -0.12583 -0.12812 -0.18615 -0.16125 -0.32398 0.16536 0.12089 0.081156 -0.085841 0.16802 0.27583 0.19363 0.38524 0.59658 0.37589 0.4249 0.52747 0.54479 0.00049473 0.010433 0.0026055 0.0080286 2.8894
2.3867 -0.098718 -0.096329 -0.13619 -0.068913 0 -0.15565 -0.13025 -0.11686 -0.12681 -0.14351 -0.13077 0.028019 0.061346 0.056374 -0.046572 0.12612 0.16617 0.14581 0.32132 0.45362 0.30466 0.32701 0.3506 0.45767 0.00039392 0.0072962 0.0032826 0.0075321 2.4346
2.3906 -0.10453 -0.10851 -0.14791 -0.16451 0 -0.22332 -0.12607 -0.10546 -0.075054 -0.11193 0.042179 -0.11674 -0.011692 -0.0059079 -0.1115 0.074581 0.073084 0.057151 0.21305 0.31638 0.19396 0.2174 0.16515 0.2756 -9.7928e-05 0.0047378 0.0037307 0.0064583 1.9171
2.3945 -0.095313 -0.10416 -0.12205 -0.21687 0 -0.22555 -0.10319 -0.083232 -0.025634 -0.062551 0.1522 -0.27026 -0.02171 -0.075162 -0.1087 0.046492 0.0024811 -0.057774 0.15486 0.17823 0.083427 0.13228 0.0020589 0.1694 -0.00062248 0.0028777 0.0036302 0.0046349 1.2608
2.3984 -0.07368 -0.08326 -0.06999 -0.20061 0 -0.15736 -0.059593 -0.043125 0.027496 5.2763e-05 0.18808 -0.43256 -0.028264 -0.17192 -0.12248 0.0048859 -0.052428 -0.086297 0.10441 0.065165 0.06372 0.05692 -0.11827 0.048233 -0.00081436 0.0014978 0.0029815 0.0024058 0.43836
2.4023 -0.044171 -0.050561 -0.014747 -0.12419 0 -0.047831 -0.0032001 0.012652 0.083105 0.060764 0.17505 -0.59949 -0.043317 -0.26533 -0.17659 -0.043246 -0.10013 -0.13435 0.044176 -0.015583 0.044495 -0.01529 -0.19295 -0.025293 -0.00055777 0.00023257 0.0020433 0.00037429 -0.48599
2.4063 -0.010169 -0.012347 0.025332 -0.021829 0 0.056418 0.051664 0.071861 0.1311 0.10052 0.15702 -0.76566 -0.062274 -0.33013 -0.24673 -0.086259 -0.14162 -0.22124 -0.029585 -0.066675 0.0055642 -0.084674 -0.2349 -0.037966 -2.8358e-05 -0.0012042 0.0011482 -0.0010494 -1.3693
2.4102 0.0264 0.026388 0.048171 0.069213 0 0.11911 0.09125 0.11794 0.15851 0.10878 0.16529 -0.93012 -0.050676 -0.33325 -0.21567 -0.097463 -0.1695 -0.23749 -0.10106 -0.10682 0.029064 -0.14121 -0.26203 -0.046304 0.00046214 -0.0028249 0.00054168 -0.0018631 -2.0534
2.4141 0.063219 0.062632 0.066138 0.12949 0 0.13432 0.10922 0.13938 0.15835 0.092622 0.19556 -1.0975 -0.066609 -0.36032 -0.21231 -0.1145 -0.17493 -0.25893 -0.093797 -0.089035 0.016943 -0.17682 -0.28398 -0.079041 0.00067412 -0.0043107 0.00031013 -0.0023088 -2.4397
2.418 0.096121 0.094141 0.092645 0.16162 0 0.12421 0.10964 0.13656 0.13526 0.073928 0.21202 -1.2712 -0.045689 -0.3856 -0.21355 -0.10631 -0.15669 -0.25992 -0.10449 -0.067649 0.039426 -0.19706 -0.29662 -0.11435 0.00056522 -0.0051789 0.00037898 -0.0025717 -2.5307
2.4219 0.11996 0.11814 0.12843 0.17747 0 0.11698 0.10423 0.12085 0.10386 0.0747 0.17803 -1.4446 -0.029445 -0.39184 -0.21076 -0.083783 -0.12494 -0.27345 -0.11914 -0.072751 0.059176 -0.20498 -0.28902 -0.1261 0.0002825 -0.0051207 0.00056576 -0.0026554 -2.4175
2.4258 0.13142 0.13167 0.15923 0.18185 0 0.12354 0.10492 0.10627 0.081229 0.10084 0.09118 -1.6006 -0.061843 -0.36925 -0.20178 -0.063674 -0.09686 -0.33303 -0.11244 -0.12142 0.035942 -0.20323 -0.25734 -0.096943 5.1122e-05 -0.0042801 0.00068959 -0.0025027 -2.2286
2.4297 0.13141 0.13372 0.16719 0.16846 0 0.13206 0.1161 0.1002 0.077966 0.13721 -0.0061719 -1.7219 -0.035834 -0.37706 -0.23972 -0.052034 -0.08682 -0.38173 -0.10738 -0.12033 0.076923 -0.18311 -0.21359 -0.11419 2.8144e-05 -0.003228 0.00070297 -0.0021654 -2.0746
2.4336 0.125 0.12712 0.14665 0.13151 0 0.12428 0.13189 0.10061 0.093023 0.15871 -0.052697 -1.805 -0.025739 -0.37426 -0.22076 -0.044632 -0.097898 -0.42349 -0.083554 -0.10242 0.071878 -0.1738 -0.18069 -0.14561 0.00020323 -0.0026019 0.00074634 -0.0018251 -2.0163
2.4375 0.11868 0.1183 0.11116 0.08082 0 0.097794 0.14079 0.10165 0.11514 0.1496 -0.013116 -1.8626 -0.046986 -0.37184 -0.2188 -0.059367 -0.12057 -0.42159 -0.07845 -0.12439 0.042614 -0.1905 -0.17698 -0.14446 0.0004111 -0.0026765 0.0010398 -0.0016674 -2.0653
2.4414 0.11708 0.11425 0.085269 0.043745 0 0.0733 0.13497 0.10191 0.13007 0.11604 0.092171 -1.9127 -0.077809 -0.37735 -0.24193 -0.088322 -0.13961 -0.3937 -0.10032 -0.17981 0.010209 -0.22453 -0.20272 -0.11908 0.00045964 -0.0032164 0.0016618 -0.0017709 -2.2006
2.4453 0.12111 0.11862 0.087299 0.048379 0 0.078619 0.11743 0.10693 0.12956 0.081983 0.19791 -1.9624 -0.051865 -0.39904 -0.24343 -0.096303 -0.14445 -0.4154 -0.13537 -0.20221 0.0060788 -0.24122 -0.24023 -0.13155 0.00028904 -0.003729 0.0024053 -0.0021098 -2.3873
2.4492 0.12854 0.12966 0.11653 0.10018 0 0.12265 0.1011 0.12314 0.11664 0.071716 0.23935 -2.0017 -0.041823 -0.35402 -0.21288 -0.10025 -0.13613 -0.32012 -0.16174 -0.23332 -0.014974 -0.27196 -0.26773 -0.10508 3.4049e-05 -0.0038867 0.0028777 -0.002609 -2.5853
2.4531 0.13593 0.14156 0.15458 0.17236 0 0.18253 0.099871 0.14886 0.10368 0.092555 0.19844 -2.0142 -0.043707 -0.34609 -0.18704 -0.10009 -0.12587 -0.3285 -0.17589 -0.26095 -0.045578 -0.29929 -0.27555 -0.12039 -7.5483e-05 -0.0037474 0.0028031 -0.0031444 -2.7551
2.457 0.14031 0.14812 0.17922 0.22081 0 0.21717 0.11795 0.17161 0.10383 0.13086 0.11557 -1.9926 -0.045761 -0.34947 -0.17611 -0.096519 -0.1267 -0.3808 -0.18336 -0.27534 -0.056838 -0.32552 -0.27154 -0.15622 9.5208e-05 -0.0036089 0.0022686 -0.0035054 -2.8649
2.4609 0.13986 0.1461 0.17946 0.21448 0 0.19815 0.14586 0.1761 0.12137 0.16341 0.058068 -1.9459 -0.041706 -0.33941 -0.18386 -0.092173 -0.14397 -0.41246 -0.19194 -0.27844 -0.032995 -0.34921 -0.27214 -0.18833 0.00046489 -0.0036854 0.0016749 -0.0034437 -2.9
2.4648 0.13373 0.13621 0.16066 0.15823 0 0.13315 0.1664 0.15678 0.14789 0.17428 0.070656 -1.8896 -0.05738 -0.33708 -0.19327 -0.10064 -0.17148 -0.41883 -0.22039 -0.33616 -0.028978 -0.33825 -0.2877 -0.20852 0.0007914 -0.003935 0.0014067 -0.00286 -2.8686
2.4688 0.12198 0.12153 0.13719 0.089784 0 0.062376 0.16636 0.12404 0.16779 0.16389 0.14544 -1.8308 -0.053649 -0.35153 -0.2298 -0.095448 -0.19573 -0.41785 -0.21106 -0.33228 -0.055929 -0.33471 -0.31467 -0.20729 0.00085434 -0.0041822 0.001512 -0.0019771 -2.7955
2.4727 0.10574 0.10503 0.12 0.052247 0 0.029562 0.14531 0.097751 0.16935 0.14461 0.23251 -1.7616 -0.062546 -0.36511 -0.24043 -0.077592 -0.2049 -0.45023 -0.21026 -0.32231 -0.081839 -0.31755 -0.3398 -0.22585 0.00060695 -0.0043584 0.0016862 -0.0012817 -2.7055
2.4766 0.087297 0.088231 0.10924 0.062736 0 0.049748 0.11507 0.092488 0.15334 0.12825 0.27917 -1.6692 -0.068323 -0.37305 -0.21498 -0.068954 -0.19591 -0.48811 -0.22056 -0.32605 -0.087914 -0.3016 -0.35083 -0.24209 0.00018058 -0.0045736 0.0015766 -0.0012042 -2.6033
2.4805 0.06949 0.071534 0.096719 0.1008 0 0.098718 0.090628 0.10644 0.13177 0.1166 0.26548 -1.55 -0.027336 -0.37549 -0.16239 -0.10811 -0.17474 -0.46135 -0.22378 -0.35193 -0.056582 -0.32365 -0.34322 -0.19638 -0.00022965 -0.0049332 0.0011162 -0.0017919 -2.463
2.4844 0.054474 0.055278 0.074637 0.12499 0 0.13181 0.079576 0.12277 0.11749 0.10236 0.21003 -1.4151 -0.03981 -0.32999 -0.13673 -0.11248 -0.15033 -0.38545 -0.19409 -0.30665 -0.049545 -0.30037 -0.31809 -0.21756 -0.00047345 -0.0053059 0.00057256 -0.0026836 -2.2353
2.4883 0.042604 0.040273 0.042841 0.10451 0 0.11713 0.077474 0.122 0.11244 0.077857 0.14666 -1.2812 -0.066905 -0.31546 -0.13678 -0.089577 -0.12705 -0.32042 -0.17728 -0.25373 -0.053838 -0.23596 -0.27581 -0.18712 -0.00047011 -0.0053161 0.00027909 -0.0034222 -1.869
2.4922 0.032348 0.027307 0.0092395 0.041753 0 0.05793 0.071813 0.095298 0.10468 0.043175 0.095296 -1.156 -0.075427 -0.32114 -0.12527 -0.056017 -0.10153 -0.28557 -0.14652 -0.17548 -0.021263 -0.15449 -0.21338 -0.11005 -0.00019053 -0.0046082 0.00032888 -0.0038008 -1.3382
2.4961 0.021447 0.016323 -0.015967 -0.030414 0 -0.012018 0.051128 0.048657 0.07713 0.006566 0.051212 -1.0332 -0.055806 -0.32089 -0.08508 -0.024475 -0.066158 -0.27924 -0.090382 -0.071932 0.049039 -0.075782 -0.12894 -0.015058 0.00031971 -0.0031485 0.00053621 -0.0039041 -0.66232
2.5 0.008555 0.006229 -0.027228 -0.073403 0 -0.054765 0.012912 -0.0033088 0.022104 -0.022444 -0.0019157 -0.9018 -0.063465 -0.2304 -0.051251 -0.00083756 -0.01623 -0.23977 -0.039419 0.0016191 0.013298 -0.0148 -0.028435 -0.01029 0.00087948 -0.0012831 0.00068465 -0.0038356 0.088766
2.5039 -0.0058136 -0.0043352 -0.026824 -0.070387 0 -0.055516 -0.034407 -0.047453 -0.050007 -0.040574 -0.070502 -0.75799 -0.040014 -0.19683 -0.05298 0.038305 0.044592 -0.17439 0.03802 0.042658 0.041931 0.050253 0.073194 0.046882 0.0011821 0.00049643 0.00078029 -0.003478 0.81073
2.5078 -0.019717 -0.015938 -0.022771 -0.036316 0 -0.030733 -0.076033 -0.077919 -0.11516 -0.052398 -0.1414 -0.60926 -0.024917 -0.13952 -0.033798 0.076347 0.1047 -0.10814 0.10574 0.085057 0.080926 0.11169 0.15901 0.090266 0.0009573 0.0018613 0.0010264 -0.0026063 1.3966
2.5117 -0.031288 -0.027944 -0.023563 -0.0045148 0 -0.01259 -0.098937 -0.095229 -0.15069 -0.065227 -0.19148 -0.46642 -0.017437 -0.074078 -0.025805 0.10174 0.15059 -0.055816 0.15859 0.14164 0.10728 0.16057 0.21964 0.11699 0.00020145 0.0027736 0.001538 -0.001269 1.7752
2.5156 -0.040177 -0.039124 -0.033296 -0.0014504 0 -0.023281 -0.099022 -0.10223 -0.15013 -0.082305 -0.20624 -0.33374 -0.0064975 -0.04255 -0.08379 0.1048 0.17438 -0.028835 0.19814 0.21929 0.10498 0.18724 0.25716 0.14385 -0.00073447 0.0033811 0.0021107 9.2024e-06 1.94
2.5195 -0.047832 -0.048765 -0.049911 -0.029092 0 -0.059234 -0.083525 -0.10166 -0.12699 -0.10028 -0.19047 -0.20795 -0.011444 -0.011511 -0.067323 0.13813 0.17771 0.046176 0.17113 0.26252 0.12882 0.19403 0.2801 0.27647 -0.0013326 0.0038367 0.0023258 0.00053402 1.9515
2.5234 -0.056373 -0.05731 -0.06719 -0.067148 0 -0.096452 -0.067122 -0.096516 -0.10488 -0.11262 -0.16259 -0.086176 -0.045308 0.0059891 -0.039574 0.13594 0.16956 0.061595 0.17744 0.26117 0.16776 0.2094 0.29459 0.27607 -0.0012603 0.0042097 0.0019353 6.2507e-05 1.9076
2.5273 -0.06684 -0.065924 -0.079063 -0.091634 0 -0.11137 -0.063438 -0.090654 -0.10111 -0.11537 -0.13919 0.027399 -0.052685 0.041837 -0.072958 0.12072 0.1597 0.071769 0.18093 0.23129 0.1893 0.20044 0.29952 0.25596 -0.0006006 0.0045049 0.0011574 -0.00086228 1.8924
2.5313 -0.078088 -0.075239 -0.083468 -0.094088 0 -0.099922 -0.076603 -0.087451 -0.11548 -0.11004 -0.12348 0.12478 -0.022646 0.079893 -0.15613 0.10671 0.1523 0.078295 0.16181 0.18921 0.18135 0.16391 0.28945 0.25833 0.00023881 0.0046886 0.00055706 -0.0012748 1.9302
2.5352 -0.087123 -0.08421 -0.083205 -0.086221 0 -0.07964 -0.098252 -0.08738 -0.13177 -0.10142 -0.1069 0.20427 -0.011972 0.011342 -0.12946 0.1026 0.14421 -0.0078082 0.11515 0.16082 0.15781 0.14394 0.26175 0.22943 0.00084713 0.0046786 0.00057503 -0.00060504 1.9735
2.5391 -0.090666 -0.090015 -0.08306 -0.087081 0 -0.073504 -0.11261 -0.087421 -0.1304 -0.092879 -0.080853 0.27534 0.01945 -0.027001 -0.055011 0.078605 0.12891 0.036348 0.085514 0.14447 0.099568 0.12148 0.22101 0.19522 0.0010699 0.0043671 0.0011216 0.00078398 1.9361
2.543 -0.086867 -0.089282 -0.085201 -0.10402 0 -0.089077 -0.10694 -0.083528 -0.10298 -0.083582 -0.047269 0.3508 0.0052086 -0.043249 -0.053485 0.056421 0.10317 0.039944 0.057839 0.13047 0.051276 0.10922 0.17723 0.18173 0.00099514 0.0037434 0.001629 0.0018713 1.7526
2.5469 -0.076054 -0.079973 -0.086493 -0.12374 0 -0.11042 -0.080427 -0.074056 -0.058611 -0.070143 -0.018908 0.43275 -0.013872 -0.049034 -0.11476 0.041162 0.071342 0.0078508 0.048118 0.11101 0.022048 0.097677 0.13995 0.16936 0.00074518 0.0030256 0.0015475 0.0018548 1.4252
2.5508 -0.060203 -0.062768 -0.080328 -0.12151 0 -0.11016 -0.044895 -0.060804 -0.017932 -0.05091 -0.0093215 0.50725 0.0094022 -0.057997 -0.20131 0.035118 0.043779 -0.026942 0.06948 0.079459 0.013975 0.074023 0.1136 0.13695 0.00033952 0.0026083 0.0008533 0.00083713 1.0265
2.5547 -0.041733 -0.040983 -0.062039 -0.081816 0 -0.072626 -0.016548 -0.046767 0.00084625 -0.028919 -0.0211 0.55539 -0.011684 -0.088274 -0.2135 0.036405 0.03002 -0.015004 0.049508 0.041595 0.012157 0.028454 0.09681 0.13501 -0.00021766 0.0027652 0.0001071 -0.00030294 0.65508
2.5586 -0.022607 -0.019023 -0.033722 -0.013868 0 -0.0092167 -0.0046802 -0.033103 -0.0058224 -0.010668 -0.042165 0.57192 -0.02996 -0.091171 -0.24032 0.0064945 0.031609 0.011016 0.03964 0.028974 -0.0018724 0.001936 0.084716 0.1241 -0.00075971 0.0033265 -1.0845e-05 -0.00071306 0.3751
2.5625 -0.004267 -0.00034055 -0.004171 0.051353 0 0.047298 -0.0058166 -0.01853 -0.024671 -0.0014734 -0.053355 0.57342 -0.033584 -0.10513 -0.2415 -0.015866 0.040024 0.001084 0.013999 0.012419 -0.012807 -0.0084088 0.071592 0.11694 -0.0009591 0.0036827 0.00070774 -0.00027571 0.18241
2.5664 0.011919 0.013751 0.016655 0.081501 0 0.066407 -0.0075717 -0.0016325 -0.034956 -0.001033 -0.041782 0.58698 -0.026857 -0.13491 -0.22626 -0.027789 0.041786 -0.043239 -0.026805 -0.011963 -0.021689 -0.013882 0.052495 0.11607 -0.00059163 0.0032227 0.0017945 0.00041989 0.019587
2.5703 0.024407 0.023712 0.024569 0.065801 0 0.043264 0.0010807 0.016587 -0.022717 -0.0027776 -0.0099216 0.62839 -0.031517 -0.15627 -0.25515 -0.058429 0.027452 -0.071143 -0.056998 -0.02647 -0.045403 -0.039694 0.024686 0.11593 0.0001762 0.00188 0.0024689 0.0007483 -0.17443
2.5742 0.031843 0.030328 0.023858 0.022908 0 0.0030349 0.021312 0.032705 0.010042 0.0021715 0.026618 0.69011 -0.031221 -0.13989 -0.20773 -0.059821 -0.0019966 -0.06756 -0.061072 -0.059471 -0.069427 -0.058428 -0.01084 0.083028 0.00081231 0.00027417 0.002265 0.00065466 -0.41829
2.5781 0.033755 0.033492 0.023226 -0.012678 0 -0.018084 0.044087 0.043395 0.047618 0.018906 0.051378 0.74995 -0.036096 -0.13636 -0.22121 -0.059838 -0.036127 -0.12267 -0.072708 -0.09278 -0.093897 -0.07169 -0.049129 0.03954 0.0008176 -0.0007565 0.0013932 0.0006037 -0.67819
2.582 0.030899 0.032262 0.028066 -0.015596 0 -0.00088446 0.057572 0.047746 0.072404 0.044532 0.060263 0.79217 -0.052137 -0.16524 -0.26786 -0.07199 -0.0627 -0.18832 -0.09194 -0.12931 -0.13752 -0.092018 -0.083889 0.0012185 0.00016791 -0.00086094 0.00054382 0.00097375 -0.89581
2.5859 0.024899 0.026095 0.035417 0.012798 0 0.041745 0.055968 0.04718 0.077258 0.068831 0.065057 0.82112 -0.079095 -0.22421 -0.3048 -0.10039 -0.076109 -0.20969 -0.11344 -0.16702 -0.19893 -0.12665 -0.11181 -0.020106 -0.00062579 -0.00047538 0.00030961 0.0015613 -1.0278
2.5898 0.01742 0.016055 0.036083 0.047265 0 0.074724 0.042977 0.043568 0.069208 0.079752 0.083296 0.8553 -0.083875 -0.1996 -0.25739 -0.10336 -0.080086 -0.12738 -0.1131 -0.16454 -0.15145 -0.15138 -0.13461 -0.026913 -0.00093036 -0.00040647 0.00071623 0.0017279 -1.0653
2.5938 0.0095423 0.0047809 0.022558 0.059065 0 0.068197 0.027981 0.038006 0.061987 0.070651 0.12123 0.90891 -0.040564 -0.19228 -0.25612 -0.13123 -0.082689 -0.11497 -0.13199 -0.20774 -0.15569 -0.14312 -0.1558 -0.044749 -0.0005139 -0.0010578 0.0012422 0.0010471 -1.0228
2.5977 0.0016843 -0.004943 -0.0036107 0.037733 0 0.021093 0.01872 0.03139 0.063692 0.044757 0.16338 0.97942 -0.010064 -0.18659 -0.25252 -0.13636 -0.087804 -0.13451 -0.14299 -0.2283 -0.18949 -0.15017 -0.17398 -0.060418 0.00029877 -0.0020217 0.0012948 -0.00020922 -0.91233
2.6016 -0.0060764 -0.011891 -0.031335 -0.0024219 0 -0.037531 0.016196 0.025224 0.069616 0.013675 0.17902 1.0525 0.0013449 -0.17966 -0.24871 -0.12067 -0.090295 -0.14438 -0.13658 -0.2108 -0.22497 -0.16485 -0.17915 -0.05706 0.00096443 -0.0024322 0.00073113 -0.0012451 -0.72679
2.6055 -0.013752 -0.016951 -0.047401 -0.035283 0 -0.070345 0.01498 0.020445 0.066012 -0.0096724 0.14333 1.1175 0.01364 -0.17416 -0.27295 -0.11262 -0.07911 -0.08727 -0.10968 -0.16307 -0.22169 -0.14832 -0.15705 -0.011121 0.0012039 -0.0017507 -1.1769e-05 -0.001417 -0.44794
2.6094 -0.021456 -0.022092 -0.046367 -0.04421 0 -0.059786 0.0077448 0.014734 0.041591 -0.019372 0.058411 1.1769 0.013823 -0.16427 -0.25212 -0.066837 -0.046189 -0.12027 -0.0924 -0.11663 -0.1177 -0.11081 -0.099762 0.017109 0.0011599 -0.00023935 -0.00028329 -0.00076614 -0.068873
2.6133 -0.029464 -0.028665 -0.035137 -0.0344 0 -0.020763 -0.0096427 0.001786 -0.0026773 -0.020356 -0.043104 1.2395 0.03435 -0.16735 -0.23905 -0.042573 0.0058336 -0.08373 -0.06624 -0.068557 -0.092008 -0.086874 -0.014216 0.10955 0.001116 0.0013145 0.00022762 7.8062e-05 0.38812
2.6172 -0.038029 -0.036527 -0.028216 -0.026765 0 0.011321 -0.035585 -0.024664 -0.053319 -0.024576 -0.11739 1.3058 0.057858 -0.13901 -0.2189 -0.027426 0.063494 -0.090947 -0.036963 -0.031917 -0.089183 -0.066352 0.079358 0.16446 0.0011214 0.0023278 0.0012174 0.00049078 0.87256
2.6211 -0.04704 -0.044651 -0.036883 -0.038918 0 0.0075201 -0.063703 -0.064031 -0.093643 -0.041796 -0.13941 1.3614 0.070683 -0.074258 -0.19588 -0.013578 0.11053 -0.17117 -0.0072129 -0.0026086 -0.067663 -0.036667 0.15901 0.13482 0.00094589 0.0028752 0.0020047 0.00035461 1.3248
2.625 -0.055941 -0.05254 -0.060555 -0.06926 0 -0.033564 -0.086294 -0.10549 -0.11496 -0.071714 -0.12104 1.3886 0.066022 -0.093079 -0.24306 -0.0095072 0.13824 -0.085893 0.031103 0.082058 -0.023232 0.027718 0.21399 0.1278 0.0004109 0.0034401 0.0020846 3.3806e-05 1.7003
2.6289 -0.06416 -0.060976 -0.087209 -0.097647 0 -0.086329 -0.098466 -0.13292 -0.12108 -0.10372 -0.10197 1.3844 0.098369 -0.067863 -0.20889 0.028655 0.15038 -0.044449 0.063218 0.057589 -0.043329 0.068161 0.24889 0.19864 -0.00028845 0.0042672 0.0015362 -7.1718e-05 1.9852
2.6328 -0.071671 -0.071307 -0.10277 -0.10255 0 -0.11913 -0.10096 -0.13604 -0.12341 -0.12493 -0.11865 1.3678 0.12218 -0.04377 -0.16858 0.040591 0.15889 -0.044793 0.073445 0.10156 -0.016887 0.077436 0.27624 0.23296 -0.0006687 0.0050246 0.00093843 9.6544e-05 2.1966
2.6367 -0.079005 -0.083795 -0.10206 -0.080826 0 -0.11874 -0.099905 -0.11922 -0.13133 -0.13024 -0.17467 1.367 0.12277 -0.02521 -0.14536 0.038729 0.17364 -0.054031 0.067964 0.16354 0.032883 0.080017 0.30446 0.24005 -0.00041347 0.0051541 0.00086611 0.00029554 2.3675
2.6406 -0.086436 -0.096482 -0.092501 -0.053276 0 -0.099046 -0.10304 -0.099679 -0.14575 -0.12599 -0.23632 1.3959 0.095522 -0.0065906 -0.1495 0.056607 0.19418 -0.026616 0.061244 0.12628 0.042219 0.1113 0.33123 0.26444 0.0002648 0.0045498 0.0014008 0.00032116 2.5227
2.6445 -0.093014 -0.10571 -0.087248 -0.049817 0 -0.087383 -0.11405 -0.095169 -0.15979 -0.12366 -0.25818 1.4398 0.15044 -0.014172 -0.11799 0.043489 0.2098 -0.01376 0.07469 0.13074 0.033225 0.097067 0.34687 0.25728 0.00076735 0.0038335 0.002083 0.00024662 2.6552
2.6484 -0.096559 -0.10811 -0.09349 -0.08474 0 -0.099808 -0.12873 -0.11035 -0.16479 -0.12873 -0.21953 1.4644 0.13992 -0.0076443 -0.11164 0.043581 0.20789 -0.017857 0.10232 0.15836 0.0029873 0.073266 0.34333 0.23491 0.00065968 0.0038739 0.0023457 0.00031734 2.7189
2.6523 -0.095047 -0.10269 -0.10575 -0.14163 0 -0.1259 -0.13645 -0.13283 -0.15611 -0.13449 -0.14232 1.4395 0.1375 0.017347 -0.12161 0.030757 0.18429 -0.034369 0.10393 0.16101 -0.0091955 0.065027 0.32038 0.20102 9.0518e-05 0.0049726 0.0020372 0.00065453 2.6471
2.6563 -0.088437 -0.09162 -0.11033 -0.18159 0 -0.1365 -0.12702 -0.14248 -0.13479 -0.12722 -0.075418 1.3592 0.16335 0.050709 -0.13428 0.0057893 0.14732 -0.048552 0.073915 0.13225 -0.0017422 0.066802 0.28449 0.16641 -0.00036136 0.0065034 0.0015537 0.001111 2.3923
2.6602 -0.079281 -0.079115 -0.097522 -0.17068 0 -0.10919 -0.098525 -0.12669 -0.10545 -0.099179 -0.056403 1.2428 0.15514 0.050757 -0.1193 0.017763 0.11226 -0.018151 0.063574 0.13488 -0.039015 0.014832 0.24295 0.16122 -0.0002824 0.0073834 0.0014538 0.0014291 1.9683
2.6641 -0.071215 -0.069166 -0.07124 -0.10663 0 -0.050977 -0.060434 -0.089677 -0.073383 -0.058305 -0.081302 1.118 0.13108 0.031351 -0.10773 -0.015289 0.090328 -0.041655 0.023239 0.058594 -0.056776 -0.01482 0.19935 0.09347 0.00013562 0.006953 0.0019051 0.0015113 1.461
2.668 -0.0663 -0.063421 -0.047162 -0.023687 0 0.0021436 -0.028604 -0.049004 -0.043319 -0.025038 -0.10734 1.0018 0.10078 -0.0017925 -0.10371 -0.047343 0.080681 -0.05329 -0.0112 -0.0015333 -0.066778 -0.040047 0.15407 0.042138 0.00027681 0.0054618 0.0024843 0.0015025 0.99566
2.6719 -0.063349 -0.060458 -0.040257 0.029883 0 0.011202 -0.015251 -0.022718 -0.01938 -0.017175 -0.087959 0.89365 0.072529 -0.028655 -0.1004 -0.076235 0.072064 -0.068909 -0.025973 -0.031857 -0.076425 -0.05905 0.10788 0.02965 -0.00025291 0.0037527 0.0025384 0.0016051 0.67239
2.6758 -0.058789 -0.056779 -0.051779 0.02588 0 -0.033231 -0.020864 -0.017441 -0.0047004 -0.034537 -0.012805 0.78222 0.051295 -0.028893 -0.089967 -0.10332 0.052947 -0.10782 -0.017317 -0.03739 -0.093223 -0.06991 0.064297 0.058406 -0.0011626 0.0025121 0.0017954 0.0018445 0.51254
2.6797 -0.049469 -0.048945 -0.067044 -0.023726 0 -0.098759 -0.034064 -0.025845 4.9266e-05 -0.056769 0.079752 0.65764 -0.003518 -0.015335 -0.077797 -0.090444 0.022235 -0.068226 -0.065473 -0.098342 -0.12879 -0.10377 0.028553 -0.010205 -0.0016894 0.0018219 0.0006675 0.0020431 0.45231
2.6836 -0.03514 -0.035645 -0.06655 -0.076339 0 -0.13182 -0.039619 -0.033907 -0.0021239 -0.057724 0.12939 0.51802 0.010008 -0.021314 -0.046867 -0.11136 -0.0083872 -0.09653 -0.055877 -0.099813 -0.095251 -0.10744 0.0046321 -0.0058329 -0.0013153 0.001371 -4.4819e-05 0.0020213 0.39007
2.6875 -0.01855 -0.018517 -0.041633 -0.090766 0 -0.097755 -0.02879 -0.031248 -0.0054487 -0.026109 0.10033 0.36774 0.021991 -0.029775 -0.054858 -0.12822 -0.022951 -0.10773 -0.04017 -0.085757 -0.064058 -0.098581 -0.0066671 -0.012419 -0.00029461 0.00098589 0.00020359 0.0017952 0.25448
2.6914 -0.0031835 -0.0011989 -0.0017441 -0.056906 0 -0.0093605 -0.0046534 -0.016888 -0.0045809 0.024048 0.011321 0.21238 0.0085584 -0.032149 -0.081486 -0.1285 -0.014237 -0.089088 -0.034183 -0.079905 -0.062624 -0.089383 -0.0075875 -0.037073 0.00053954 0.00085258 0.0012734 0.0015487 0.0454
2.6953 0.0093061 0.012851 0.03285 -0.00026284 0 0.079996 0.021004 0.0024846 0.0020461 0.062328 -0.075366 0.056118 -0.022034 -0.023537 -0.019068 -0.11779 0.0091744 -0.0918 -0.027264 -0.099066 -0.090087 -0.093269 -0.002331 -0.015498 0.00052878 0.0011999 0.0024888 0.001418 -0.17863
2.6992 0.019773 0.022369 0.04697 0.041203 0 0.11532 0.036408 0.018815 0.011389 0.064309 -0.098971 -0.097555 -0.024716 -0.03068 -0.02408 -0.096005 0.028075 -0.10833 -0.02915 -0.085112 -0.053738 -0.088461 0.0037658 -0.015288 -0.00021044 0.0018464 0.0031989 0.0013345 -0.35228
2.7031 0.029968 0.028774 0.041968 0.048127 0 0.081348 0.037684 0.028281 0.01834 0.030523 -0.045259 -0.24495 -0.010391 -0.069376 -0.015612 -0.088788 0.026577 -0.09148 -0.0084948 -0.060246 -0.043985 -0.10338 0.0051451 -0.029312 -0.00091008 0.002186 0.0032384 0.0011094 -0.45313
2.707 0.040335 0.034778 0.033536 0.033137 0 0.013498 0.030651 0.032659 0.019844 -0.012744 0.043264 -0.38356 0.0090068 -0.092425 -0.0050075 -0.099295 0.0039614 -0.11565 -0.003591 -0.056682 -0.027278 -0.12168 -0.0020843 -0.040083 -0.0008719 0.0017068 0.0029116 0.00067988 -0.51328
2.7109 0.049325 0.042116 0.038067 0.026467 0 -0.030512 0.025987 0.036531 0.01756 -0.031723 0.10032 -0.51396 0.02371 -0.071677 -0.0036238 -0.12169 -0.025232 -0.22317 -0.041293 -0.09352 0.022203 -0.12784 -0.017984 -0.040622 -9.5635e-05 0.00053125 0.0025934 0.00024815 -0.58998
2.7148 0.054758 0.05011 0.058969 0.047195 0 -0.015861 0.031663 0.043057 0.017126 -0.0089843 0.087 -0.63906 0.0365 -0.11448 0.016175 -0.10656 -0.043304 -0.22456 -0.05888 -0.1161 0.03569 -0.12746 -0.038714 -0.092992 0.00076582 -0.00061701 0.0023795 0.00014384 -0.72244
2.7188 0.055803 0.056135 0.083841 0.085298 0 0.043608 0.047821 0.051442 0.024543 0.044656 0.02181 -0.76007 0.038393 -0.1514 -0.0047964 -0.11606 -0.044063 -0.1946 -0.064578 -0.10489 0.01882 -0.14228 -0.059856 -0.087977 0.0010425 -0.0010427 0.0021073 0.00051685 -0.90817
2.7227 0.053657 0.057584 0.094234 0.10992 0 0.099089 0.067089 0.057794 0.042131 0.098341 -0.033537 -0.87313 0.03669 -0.16882 -0.036738 -0.13622 -0.038009 -0.19653 -0.078865 -0.094734 0.011611 -0.15399 -0.080923 -0.10762 0.00063983 -0.00070448 0.001659 0.0011486 -1.1113
2.7266 0.05034 0.053772 0.079843 0.096484 0 0.10767 0.079637 0.058674 0.066626 0.12273 -0.021719 -0.97079 0.036766 -0.18212 -0.057668 -0.15567 -0.043414 -0.24032 -0.101 -0.10714 0.010758 -0.16544 -0.10648 -0.14158 3.893e-05 -0.00021449 0.0011749 0.0015711 -1.2895
2.7305 0.046889 0.046323 0.04621 0.049175 0 0.066322 0.079454 0.054671 0.090561 0.109 0.065629 -1.0482 0.04483 -0.22761 -0.042351 -0.16038 -0.070274 -0.30947 -0.11839 -0.16325 -0.011395 -0.19168 -0.14149 -0.1264 -0.00023497 -0.00021476 0.00093603 0.001408 -1.4154
2.7344 0.042725 0.037904 0.010771 -0.00066222 0 0.011894 0.067892 0.050899 0.10606 0.072357 0.18016 -1.1089 0.033322 -0.22435 -0.010389 -0.14328 -0.11022 -0.3208 -0.15201 -0.16729 -0.0075441 -0.19844 -0.18409 -0.15383 -0.00010979 -0.00076848 0.0010506 0.0006582 -1.4785
2.7383 0.036723 0.030467 -0.0090313 -0.019123 0 -0.011286 0.052367 0.053277 0.10878 0.039081 0.2513 -1.1644 0.041867 -0.1958 -0.0099229 -0.12347 -0.14106 -0.35285 -0.17039 -0.15164 0.010338 -0.2334 -0.22243 -0.20568 5.1881e-05 -0.0013789 0.0013068 -0.00030195 -1.474
2.7422 0.028834 0.024415 -0.0067559 0.0030418 0 0.011903 0.041154 0.062861 0.099706 0.027616 0.23645 -1.2265 0.049841 -0.16694 -0.019834 -0.11177 -0.14279 -0.37053 -0.16945 -0.14166 0.035051 -0.25961 -0.23986 -0.21927 -8.7745e-05 -0.0015874 0.0013744 -0.00098664 -1.3923
2.7461 0.02059 0.019148 0.010086 0.043015 0 0.056464 0.03771 0.072889 0.083594 0.03738 0.14934 -1.2993 0.050511 -0.16147 -0.024484 -0.11664 -0.11259 -0.357 -0.15479 -0.14953 0.056411 -0.25159 -0.22536 -0.17404 -0.00045701 -0.0014892 0.0011594 -0.0011269 -1.2212
2.75 0.014032 0.014227 0.026206 0.064233 0 0.079643 0.038359 0.071945 0.065264 0.052052 0.046745 -1.376 0.085454 -0.21397 -0.024412 -0.1463 -0.066774 -0.35308 -0.16291 -0.15128 0.048276 -0.21138 -0.18112 -0.17771 -0.00066819 -0.0015924 0.00093135 -0.00082369 -0.95758
2.7539 0.010137 0.010029 0.029085 0.045483 0 0.056662 0.035101 0.052043 0.046183 0.053358 -0.014617 -1.4449 0.07043 -0.20973 -0.03256 -0.12227 -0.02808 -0.30337 -0.14334 -0.086693 0.044742 -0.17601 -0.12087 -0.12046 -0.0004674 -0.0021571 0.001064 -0.00044219 -0.61928
2.7578 0.008281 0.0074026 0.016964 -0.0023743 0 0.00032282 0.021774 0.015837 0.024077 0.034523 -0.01764 -1.4979 0.058483 -0.18876 -0.043579 -0.10499 -0.0084344 -0.26049 -0.10697 -0.04046 0.09064 -0.13992 -0.060341 -0.095321 -4.0934e-05 -0.0027393 0.0016333 -0.00034101 -0.24607
2.7617 0.0071909 0.0068649 -0.00053901 -0.04479 0 -0.050133 -0.00073123 -0.023176 -0.0039078 0.0039723 0.0077845 -1.5373 0.071788 -0.17012 -0.04738 -0.090873 -0.00089719 -0.24842 -0.059981 -0.0056442 0.14327 -0.098901 -0.0076927 -0.092065 0.00016464 -0.0024955 0.0022804 -0.00062552 0.11
2.7656 0.0063677 0.0081799 -0.0093904 -0.049903 0 -0.060184 -0.02412 -0.048571 -0.036786 -0.022296 0.012526 -1.5732 0.12407 -0.16914 -0.032244 -0.058194 0.012842 -0.28319 -0.0093513 0.052523 0.12921 -0.049465 0.038592 -0.068616 -7.0082e-05 -0.0010193 0.0024978 -0.0010859 0.40023
2.7695 0.006562 0.010657 -0.0011541 -0.012422 0 -0.025659 -0.037757 -0.05164 -0.067781 -0.032975 -0.032013 -1.6178 0.12375 -0.14335 -0.043961 -0.040779 0.045532 -0.26961 0.021426 0.14007 0.12056 -0.029261 0.083591 -0.042649 -0.00045984 0.0011221 0.0020806 -0.0013591 0.5931
2.7734 0.0088907 0.013744 0.020636 0.042586 0 0.026272 -0.035701 -0.036754 -0.087083 -0.028914 -0.11231 -1.6776 0.13249 -0.11239 0.01617 -0.025726 0.091693 -0.23704 0.050991 0.17163 0.14062 -0.015256 0.12771 -0.0068823 -0.00046603 0.0027499 0.0013154 -0.0012037 0.68024
2.7773 0.013541 0.017278 0.042452 0.077958 0 0.059365 -0.020695 -0.017366 -0.087891 -0.020607 -0.18377 -1.7517 0.12725 -0.098699 0.041823 -0.017677 0.12955 -0.22669 0.059759 0.17653 0.15959 -0.0038239 0.16331 0.020014 0.00014489 0.0030651 0.00073625 -0.00068933 0.67267
2.7813 0.019375 0.021237 0.050242 0.070685 0 0.055143 -0.0021794 -0.0058469 -0.071263 -0.018347 -0.2037 -1.8329 0.11408 -0.10668 -0.012989 -0.018366 0.13633 -0.25676 0.044456 0.16341 0.16497 0.0035331 0.1784 0.03595 0.00099177 0.0023446 0.00068816 -0.00014747 0.5887
2.7852 0.0248 0.025406 0.039825 0.027323 0 0.024214 0.010258 -0.0050353 -0.045651 -0.023161 -0.1606 -1.9104 0.15727 -0.11097 -0.11375 -0.025792 0.10507 -0.31598 0.028775 0.1049 0.16852 -0.0057108 0.16363 0.0682 0.0013567 0.0016588 0.0011018 8.6321e-05 0.43951
2.7891 0.029033 0.029406 0.020235 -0.021475 0 -0.0044656 0.01332 -0.0075432 -0.020921 -0.025751 -0.079078 -1.9736 0.12658 -0.10093 -0.051189 -0.034396 0.049887 -0.31779 -0.0034929 0.09325 0.12681 -0.056027 0.11754 0.020533 0.00082469 0.0018514 0.001649 -7.0918e-05 0.22071
2.793 0.032507 0.03304 0.0069202 -0.042358 0 -0.0063166 0.011824 -0.0025103 -0.0011491 -0.014162 0.00066898 -2.0151 0.098051 -0.11349 -0.041366 -0.060719 -0.0044258 -0.31704 -0.040827 0.043244 0.077102 -0.093005 0.047105 -0.048261 -0.00030241 0.0027309 0.0020715 -0.00042229 -0.083029
2.7969 0.036086 0.03648 0.0096814 -0.021217 0 0.021563 0.01478 0.016013 0.018027 0.015979 0.051423 -2.0353 0.083493 -0.14278 -0.075747 -0.086233 -0.040336 -0.3237 -0.086408 -0.044685 0.040378 -0.13749 -0.035436 -0.098046 -0.0012144 0.0032302 0.0023401 -0.00072188 -0.4805
2.8008 0.039881 0.039935 0.024912 0.029025 0 0.060132 0.028607 0.045192 0.045014 0.056828 0.074507 -2.0434 0.082038 -0.17282 -0.11268 -0.090116 -0.059129 -0.34179 -0.14292 -0.15297 0.027815 -0.21489 -0.11723 -0.10228 -0.0012506 0.0023726 0.0025272 -0.00093894 -0.95283
2.8047 0.042871 0.043082 0.038666 0.078848 0 0.083625 0.052186 0.075864 0.083852 0.092929 0.09279 -2.054 0.055087 -0.15759 -0.17771 -0.11158 -0.077196 -0.38663 -0.17809 -0.24135 -0.060386 -0.239 -0.18899 -0.20558 -0.00042901 0.00014184 0.0025937 -0.0012758 -1.4428
2.8086 0.043731 0.044937 0.038295 0.10235 0 0.078152 0.077022 0.098398 0.12837 0.11138 0.12881 -2.0778 0.058183 -0.17678 -0.17528 -0.11557 -0.11016 -0.43089 -0.22269 -0.31221 -0.10248 -0.29411 -0.2471 -0.28193 0.00060595 -0.0025162 0.0023677 -0.0018943 -1.8646
2.8125 0.042157 0.044517 0.02316 0.092828 0 0.050428 0.092331 0.10754 0.16391 0.10971 0.18534 -2.1129 0.047095 -0.2164 -0.17819 -0.13742 -0.15757 -0.44988 -0.24862 -0.36286 -0.12579 -0.34012 -0.29229 -0.31345 0.00114 -0.0044875 0.0017503 -0.0026218 -2.1329
2.8164 0.039519 0.041884 0.0055683 0.063759 0 0.021425 0.091712 0.1038 0.17591 0.095791 0.24197 -2.1454 0.027431 -0.25574 -0.19622 -0.17911 -0.20044 -0.45251 -0.26509 -0.3951 -0.13838 -0.3627 -0.3249 -0.31836 0.00094223 -0.0052924 0.00090926 -0.002981 -2.1961
2.8203 0.038222 0.038613 0.0011992 0.036258 0 0.010649 0.077153 0.091904 0.15947 0.080719 0.2686 -2.1596 0.059018 -0.25568 -0.18001 -0.20951 -0.214 -0.48702 -0.32463 -0.41635 -0.13294 -0.36599 -0.33985 -0.36195 0.0003501 -0.0052004 0.00021359 -0.0025889 -2.058
2.8242 0.040197 0.037065 0.016935 0.023716 0 0.022936 0.057774 0.077856 0.12265 0.070867 0.24517 -2.1521 0.043596 -0.19461 -0.18579 -0.18386 -0.18596 -0.40668 -0.28766 -0.36918 -0.12799 -0.34701 -0.32636 -0.34536 -0.00012475 -0.0046941 -6.0883e-05 -0.0015786 -1.773
2.8281 0.045565 0.038838 0.045776 0.025123 0 0.046948 0.044017 0.066133 0.081114 0.065102 0.1739 -2.1376 0.019672 -0.17893 -0.18087 -0.15687 -0.12621 -0.38047 -0.26322 -0.3304 -0.10419 -0.31768 -0.27515 -0.296 -0.00026214 -0.0039366 3.6581e-05 -0.00059919 -1.4197
2.832 0.052397 0.043536 0.072278 0.030634 0 0.065319 0.0409 0.057683 0.047932 0.058214 0.077522 -2.1374 0.021231 -0.18059 -0.1587 -0.12564 -0.060404 -0.37397 -0.23246 -0.27174 -0.076408 -0.26927 -0.18896 -0.23259 -0.00024522 -0.0027873 0.00020685 -0.00031833 -1.0657
2.8359 0.057698 0.048863 0.083499 0.032795 0 0.067757 0.044844 0.049615 0.025973 0.046501 -0.013617 -2.1612 0.062833 -0.17095 -0.12165 -0.087331 -0.012376 -0.35045 -0.17864 -0.17601 -0.054951 -0.1995 -0.087255 -0.176 -0.00036356 -0.0012558 0.00021488 -0.00084128 -0.74475
2.8398 0.059042 0.052063 0.076889 0.032981 0 0.05689 0.046455 0.037271 0.0083575 0.030577 -0.076387 -2.1945 0.044167 -0.18384 -0.1137 -0.066942 0.011046 -0.35779 -0.15726 -0.14221 -0.0033384 -0.15256 0.0015273 -0.16836 -0.00064061 0.00020158 0.00011966 -0.0015974 -0.45693
2.8438 0.055905 0.051684 0.060166 0.037955 0 0.043331 0.037745 0.018135 -0.013681 0.013966 -0.10342 -2.2073 0.065644 -0.14453 -0.11601 -0.067581 0.02136 -0.32917 -0.10889 -0.12516 0.086747 -0.12237 0.056542 -0.11766 -0.00076675 0.00094918 0.00017788 -0.0018382 -0.19211
2.8477 0.049919 0.048391 0.044815 0.050863 0 0.035507 0.018871 -0.0048104 -0.041751 3.63e-05 -0.10251 -2.1762 0.09506 -0.13491 -0.098236 -0.056945 0.035535 -0.29867 -0.081196 -0.083802 0.12242 -0.09906 0.077158 -0.10652 -0.00040557 0.00076478 0.00051916 -0.0013106 0.042042
2.8516 0.043899 0.044322 0.038753 0.065955 0 0.033541 -0.00068825 -0.023227 -0.067111 -0.0094074 -0.089206 -2.1033 0.11299 -0.14329 -0.071683 -0.033729 0.059812 -0.2773 -0.073228 -0.030606 0.10537 -0.078061 0.080262 -0.12324 0.00042529 0.00012612 0.00094007 -0.00047986 0.20724
2.8555 0.040178 0.041533 0.042642 0.072349 0 0.0319 -0.0079907 -0.027867 -0.075903 -0.013217 -0.077324 -2.0155 0.1003 -0.10103 -0.075337 -0.013841 0.083368 -0.26704 -0.055891 -0.012905 0.092547 -0.055937 0.08337 -0.098298 0.0012743 -0.00016497 0.0010557 -8.9823e-05 0.24847
2.8594 0.039311 0.040742 0.050777 0.063325 0 0.027045 0.0041794 -0.014727 -0.059005 -0.0098618 -0.07159 -1.9417 0.10037 -0.12784 -0.091559 -0.013936 0.086779 -0.28952 -0.061048 -0.011984 0.12689 -0.068785 0.087747 -0.092373 0.0015777 0.00029587 0.00068375 -0.00047846 0.1272
2.8633 0.039995 0.041191 0.054986 0.0424 0 0.021979 0.031395 0.011586 -0.019244 0.0016765 -0.065269 -1.8897 0.077102 -0.1633 -0.11692 -0.050874 0.058167 -0.30236 -0.087814 -0.046746 0.12686 -0.10547 0.076888 -0.097568 0.0011146 0.0011369 8.192e-05 -0.0012948 -0.14853
2.8672 0.040257 0.041508 0.049435 0.020668 0 0.023244 0.059628 0.040099 0.029366 0.019772 -0.044213 -1.8412 0.052007 -0.20727 -0.12268 -0.086485 0.0038078 -0.29145 -0.12419 -0.096501 0.087278 -0.14288 0.03246 -0.13237 0.00019874 0.0015474 -0.00021601 -0.0018656 -0.51915
2.8711 0.038922 0.04072 0.034401 0.0082276 0 0.033741 0.074247 0.059998 0.069839 0.039559 0.0036681 -1.77 0.042654 -0.24969 -0.10286 -0.098188 -0.05527 -0.27152 -0.16123 -0.14958 0.026534 -0.16706 -0.046351 -0.198 -0.00056468 0.0010145 0.00015994 -0.0018264 -0.89878
2.875 0.036166 0.038535 0.016878 0.0077232 0 0.04882 0.069657 0.066862 0.092083 0.055485 0.077934 -1.6665 0.058198 -0.23436 -0.1284 -0.1101 -0.097808 -0.36412 -0.19864 -0.22657 0.045129 -0.18959 -0.13791 -0.23797 -0.00075225 -0.00023458 0.001096 -0.0013975 -1.2139
2.8789 0.032681 0.034807 0.0066091 0.015075 0 0.059504 0.052589 0.06432 0.097645 0.065122 0.16105 -1.5463 0.032369 -0.24828 -0.09342 -0.12489 -0.11628 -0.34257 -0.26232 -0.25885 0.00017366 -0.24553 -0.21263 -0.26088 -0.00042946 -0.0014725 0.0020808 -0.0010692 -1.429
2.8828 0.028313 0.028903 0.0089641 0.024931 0 0.059307 0.036622 0.060254 0.096479 0.070405 0.22479 -1.435 0.015394 -0.25963 -0.10001 -0.13723 -0.11952 -0.34642 -0.30381 -0.29062 -0.040565 -0.28126 -0.25395 -0.29821 -4.4845e-05 -0.0021261 0.0026088 -0.0010666 -1.5427
2.8867 0.021645 0.019806 0.019609 0.034145 0 0.047786 0.032015 0.060533 0.098449 0.074481 0.24579 -1.3447 0.0083821 -0.2627 -0.11801 -0.14466 -0.12256 -0.3697 -0.31833 -0.31247 -0.06467 -0.29755 -0.26683 -0.33575 -2.2236e-05 -0.0022063 0.0025366 -0.0011597 -1.5618
2.8906 0.011166 0.0071058 0.026212 0.040036 0 0.028064 0.038292 0.064637 0.10566 0.076838 0.22048 -1.2634 -0.0025506 -0.25815 -0.073558 -0.14545 -0.13239 -0.36184 -0.31477 -0.29789 -0.075296 -0.31177 -0.2664 -0.34337 -0.00041199 -0.0021421 0.0021006 -0.00099489 -1.4759
2.8945 -0.002869 -0.0079597 0.017528 0.037217 0 0.0025418 0.04485 0.065878 0.11063 0.071747 0.16772 -1.1679 -0.019322 -0.19763 -0.058718 -0.14247 -0.14112 -0.36938 -0.28747 -0.23476 -0.094475 -0.27537 -0.25853 -0.33123 -0.0008914 -0.0022452 0.0016381 -0.00055734 -1.2555
2.8984 -0.017756 -0.022528 -0.0067761 0.019216 0 -0.027223 0.038813 0.055787 0.10112 0.052476 0.11521 -1.0469 -0.025096 -0.21615 -0.059036 -0.11733 -0.13158 -0.32254 -0.26087 -0.20528 -0.088087 -0.22949 -0.23139 -0.29231 -0.0010864 -0.0023569 0.0013083 -0.00023986 -0.87451
2.9023 -0.029807 -0.03357 -0.034407 -0.014458 0 -0.056124 0.014262 0.029819 0.068212 0.018111 0.078516 -0.91192 0.0030585 -0.21255 -0.031857 -0.074564 -0.090728 -0.25112 -0.21422 -0.16668 -0.052644 -0.16466 -0.16654 -0.24674 -0.00090948 -0.0020001 0.0010559 -0.00042335 -0.33964
2.9063 -0.036999 -0.039853 -0.049745 -0.05293 0 -0.073255 -0.02365 -0.0091231 0.012589 -0.023388 0.049021 -0.78675 0.049901 -0.14949 0.023622 -0.028974 -0.020248 -0.17599 -0.14223 -0.096885 0.0062115 -0.086345 -0.059012 -0.19154 -0.00061334 -0.00084384 0.00079146 -0.0010102 0.29813
2.9102 -0.04048 -0.042773 -0.047105 -0.078274 0 -0.067982 -0.062108 -0.051531 -0.054643 -0.059602 0.0020303 -0.68566 0.016919 -0.089311 0.027895 -0.024201 0.063247 -0.11201 -0.064921 0.00076794 0.063623 -0.031597 0.072887 -0.074998 -0.00053264 0.00098401 0.00055427 -0.0014247 0.95811
2.9141 -0.043401 -0.045173 -0.036169 -0.07885 0 -0.041536 -0.088705 -0.086226 -0.11687 -0.082516 -0.080059 -0.60291 0.078821 -0.039103 0.039271 0.043194 0.13805 -0.063295 -0.009166 0.063349 0.076965 0.061758 0.19777 -0.0073059 -0.00076729 0.0029994 0.00048402 -0.0011197 1.5602
2.918 -0.047904 -0.048886 -0.033803 -0.060533 0 -0.012614 -0.098479 -0.10656 -0.15988 -0.094232 -0.18795 -0.52252 0.098615 -0.0062945 0.067668 0.086371 0.18964 0.024158 0.05281 0.10943 0.10723 0.13286 0.29217 0.045713 -0.0011 0.0047242 0.00065309 -9.9148e-05 2.0499
2.9219 -0.052947 -0.053038 -0.048677 -0.043903 0 -0.007542 -0.095566 -0.11384 -0.17847 -0.10408 -0.28652 -0.43749 0.095171 0.03608 0.089291 0.10528 0.2168 0.090965 0.11401 0.16608 0.1559 0.19135 0.35334 0.10603 -0.0012089 0.0059512 0.00095893 0.0010646 2.4033
2.9258 -0.055096 -0.054704 -0.072411 -0.047145 0 -0.03919 -0.089097 -0.11535 -0.17798 -0.11911 -0.3378 -0.35812 0.10884 0.11317 0.078723 0.1149 0.22825 0.072829 0.16043 0.25463 0.21296 0.25569 0.39305 0.18712 -0.00096141 0.0067215 0.0011985 0.0017398 2.6141
2.9297 -0.051815 -0.051592 -0.085919 -0.068767 0 -0.091933 -0.086617 -0.11798 -0.16959 -0.13621 -0.32802 -0.30078 0.080384 0.1179 0.088575 0.12254 0.23332 0.1549 0.16504 0.26904 0.25624 0.28316 0.41973 0.18701 -0.00051499 0.0071364 0.0012452 0.0017761 2.6766
2.9336 -0.04434 -0.044557 -0.076045 -0.086835 0 -0.12866 -0.08941 -0.12215 -0.16205 -0.14318 -0.27601 -0.26926 0.089059 0.09328 0.079962 0.11859 0.2338 0.14494 0.16316 0.25167 0.23484 0.27527 0.42669 0.19845 -0.00015068 0.0072284 0.0011449 0.001567 2.5787
2.9375 -0.037405 -0.037652 -0.047885 -0.077911 0 -0.11821 -0.092403 -0.12107 -0.15503 -0.12858 -0.21551 -0.24865 0.094895 0.079077 0.053209 0.11137 0.22262 0.11684 0.15646 0.22841 0.19373 0.24209 0.39733 0.18975 -2.1296e-05 0.0069718 0.0010424 0.0016125 2.3091
2.9414 -0.035757 -0.035375 -0.021532 -0.040235 0 -0.062347 -0.088249 -0.10627 -0.13912 -0.092252 -0.16615 -0.21911 0.080813 0.070153 0.010427 0.099854 0.18978 0.098425 0.1401 0.19752 0.15603 0.19444 0.32183 0.14318 -6.1425e-05 0.0063307 0.0010323 0.0020372 1.8732
2.9453 -0.040332 -0.039206 -0.015724 0.00044919 0 0.0017838 -0.072707 -0.075482 -0.10329 -0.047356 -0.11855 -0.1759 0.044571 0.010202 -0.043265 0.072385 0.131 0.083787 0.099525 0.12645 0.13439 0.14992 0.20906 0.045801 -0.00012457 0.0052528 0.0010968 0.0025155 1.3069
2.9492 -0.047362 -0.04629 -0.032492 0.010233 0 0.028627 -0.047825 -0.03596 -0.045211 -0.011678 -0.047481 -0.13476 0.01106 -0.028403 -0.043499 0.048438 0.053226 -0.0051422 0.054084 0.01353 0.033866 0.055666 0.083212 -0.033883 -0.00017894 0.0036682 0.0011822 0.0026158 0.67934
2.9531 -0.051198 -0.051406 -0.055879 -0.023298 0 0.00036437 -0.020979 -0.00017511 0.023279 0.0049862 0.058064 -0.11605 -0.0082555 -0.050627 -0.055331 0.0070944 -0.02681 -0.034653 -0.0012071 -0.073182 0.0065286 -0.00043432 -0.030886 -0.10165 -0.00034401 0.001605 0.0013033 0.0021791 0.080739
2.957 -0.048418 -0.050649 -0.065306 -0.077004 0 -0.057838 -0.00043413 0.022814 0.080666 0.0070998 0.17488 -0.12289 -0.016989 -0.061411 -0.049236 -0.025343 -0.090023 -0.024116 -0.043231 -0.13918 0.0061038 -0.04257 -0.11998 -0.14029 -0.00072938 -0.00062216 0.0015384 0.001385 -0.40169
2.9609 -0.03977 -0.043823 -0.051722 -0.10787 0 -0.097338 0.0096585 0.033032 0.10817 0.0082537 0.25549 -0.13566 -0.020615 -0.063678 -0.0076364 -0.028235 -0.12395 -0.013361 -0.057921 -0.19409 -0.018097 -0.095299 -0.18248 -0.14514 -0.0012549 -0.0023829 0.0019049 0.00052943 -0.71126
2.9648 -0.028603 -0.033728 -0.02326 -0.087094 0 -0.085001 0.011494 0.037427 0.10163 0.019025 0.26201 -0.12968 -0.026486 -0.041763 -0.040845 -0.038779 -0.12781 -0.096674 -0.10266 -0.22879 -0.038229 -0.1226 -0.21945 -0.20119 -0.0016568 -0.0030331 0.0022615 -0.00018451 -0.83954
2.9688 -0.017566 -0.023262 0.0029434 -0.024168 0 -0.029356 0.011549 0.042034 0.073835 0.037949 0.19637 -0.099522 -0.0083618 -0.073955 -0.0059882 -0.053415 -0.11088 -0.09119 -0.096627 -0.20584 -0.046787 -0.12171 -0.22785 -0.19684 -0.0016939 -0.0023961 0.0023743 -0.00064574 -0.82363
2.9727 -0.0067565 -0.01305 0.014497 0.039882 0 0.027948 0.015602 0.045849 0.04519 0.05295 0.10063 -0.066078 -0.0018317 -0.065523 0.00087296 -0.052117 -0.085525 -0.066625 -0.08205 -0.17331 -0.034422 -0.10327 -0.2032 -0.1778 -0.0013549 -0.0010005 0.0021205 -0.00073325 -0.72261
2.9766 0.0051559 -0.0016643 0.011589 0.065298 0 0.04785 0.024319 0.042214 0.02928 0.051767 0.025944 -0.058481 0.00014668 -0.023455 -0.020643 -0.037116 -0.059761 -0.028529 -0.056295 -0.13927 0.0029372 -0.074284 -0.14803 -0.14012 -0.00086348 0.00022856 0.0016409 -0.00034469 -0.58571
2.9805 0.018245 0.011991 0.0041338 0.045051 0 0.026176 0.032637 0.026447 0.024289 0.03251 -0.0047703 -0.087287 0.032306 -0.017901 -0.014356 -0.025 -0.034099 0.052078 0.0099018 -0.091735 0.066869 -0.042786 -0.076012 -0.050178 -0.00047616 0.00064984 0.0012708 0.00042029 -0.43196
2.9844 0.029951 0.026527 0.0026272 0.0085913 0 -0.0048811 0.033514 0.0023717 0.016776 0.0056019 -0.0097064 -0.1342 0.035183 0.0087903 0.023091 0.0025801 -0.0044976 0.017162 0.031445 -0.05432 0.042667 -0.013942 -0.0061107 -0.0018418 -0.00027619 0.00038731 0.0012776 0.0011666 -0.25453
2.9883 0.036536 0.038234 0.010749 -0.0048991 0 -0.0068034 0.023488 -0.018801 -0.0052824 -0.014288 -0.026505 -0.16792 0.05748 0.022974 0.017542 0.018934 0.031185 -0.0024745 0.072235 -0.0031386 0.052042 0.029127 0.048327 0.0017987 -0.00016027 0.00016492 0.0016284 0.0014153 -0.045619
2.9922 0.036082 0.043492 0.024254 0.019367 0 0.030032 0.0059836 -0.026738 -0.040644 -0.019387 -0.07525 -0.17096 0.073619 0.049566 0.019864 0.030106 0.068297 0.028102 0.098976 0.051839 0.098677 0.070105 0.085491 0.024984 -8.1037e-06 0.00061844 0.0020043 0.00099686 0.17734
2.9961 0.030247 0.041322 0.034996 0.0594 0 0.076574 -0.010198 -0.020134 -0.073656 -0.013785 -0.13807 -0.15243 0.067 0.093182 0.053941 0.037794 0.095964 0.10516 0.096099 0.093481 0.16409 0.095915 0.11065 0.098153 0.00016258 0.0017057 0.002066 0.00023747 0.36529
3 0.023134 0.033975 0.036265 0.076088 0 0.089444 -0.016376 -0.0073756 -0.084938 -0.0083514 -0.17263 -0.13588 0.050992 0.080654 0.044692 0.023479 0.10306 0.09718 0.11261 0.07072 0.15469 0.1004 0.1262 0.13991 0.00022541 0.0027587 0.001746 -0.00030663 0.45704
3.0039 0.018301 0.025249 0.026619 0.047851 0 0.048937 -0.0097208 0.00091775 -0.065674 -0.01025 -0.14755 -0.13517 0.080944 0.044576 0.045008 0.071366 0.085454 0.11071 0.10964 0.088134 0.14933 0.091923 0.12637 0.13474 0.00011915 0.0031148 0.0013073 -0.00035053 0.41171
3.0078 0.01655 0.018132 0.011116 -0.0092411 0 -0.021557 0.004877 0.00083273 -0.024544 -0.016151 -0.069524 -0.14187 0.098722 0.055175 0.034439 0.07366 0.049381 0.046205 0.089611 0.060766 0.13344 0.069564 0.10199 0.12127 -3.8267e-05 0.0027116 0.0011122 -0.00012276 0.23154
3.0117 0.016282 0.013647 -0.00067594 -0.052977 0 -0.071586 0.018246 -0.0022277 0.017979 -0.015011 0.020805 -0.13512 0.086584 0.080613 0.021327 0.043326 0.0082599 -0.020161 0.061799 0.001698 0.10108 0.046701 0.050893 0.10872 -3.8472e-05 0.0020748 0.0013025 -8.4707e-05 -0.039656
3.0156 0.015728 0.01138 -2.5587e-06 -0.048709 0 -0.062726 0.023369 0.00085071 0.043649 0.0018789 0.079968 -0.10289 0.039015 0.051062 0.024044 0.035379 -0.025049 0.054041 0.039621 -0.041304 0.049514 0.042752 -0.016128 0.09828 0.00020513 0.0017342 0.0016773 -0.00040649 -0.33975
3.0195 0.014775 0.010673 0.014579 0.0024232 0 0.00066154 0.02025 0.014497 0.048349 0.032095 0.09349 -0.053387 0.044111 0.020083 -0.0060474 0.051346 -0.045398 0.047033 0.0029018 -0.086158 0.028428 -0.014821 -0.080011 0.043604 0.00054577 0.0016701 0.0018791 -0.00075879 -0.61603
3.0234 0.01468 0.011155 0.034316 0.063657 0 0.073737 0.015626 0.034735 0.043302 0.062154 0.08242 -0.0064504 0.019876 0.0094393 -0.090352 0.013288 -0.05703 0.0040187 -0.029656 -0.1211 -0.0058398 -0.035655 -0.12518 -0.039507 0.00072243 0.0013525 0.0017256 -0.00067108 -0.83988
3.0273 0.016193 0.012348 0.044945 0.090843 0 0.10488 0.017591 0.052859 0.045094 0.076768 0.080861 0.025452 0.0063402 -0.02189 -0.093627 -0.012735 -0.068648 -0.0083029 -0.05088 -0.15539 -0.020459 -0.0449 -0.14863 -0.078831 0.00060095 0.00033228 0.0013868 -0.00010065 -1.0024
3.0313 0.0181 0.013163 0.037193 0.06607 0 0.074319 0.028906 0.062451 0.062148 0.069938 0.10498 0.047726 0.016647 -0.061271 -0.0020857 -0.0035329 -0.085403 0.020893 -0.061412 -0.18365 -0.015677 -0.05637 -0.1589 -0.052469 0.00029624 -0.0012196 0.0012386 0.00040737 -1.0986
3.0352 0.017709 0.012146 0.01505 0.010239 0 0.0077424 0.043982 0.063206 0.087657 0.048982 0.13986 0.07643 0.017707 0.022722 -0.038227 -0.0086525 -0.10365 -0.00393 -0.077468 -0.166 -0.059089 -0.068254 -0.16624 -0.024279 5.2405e-05 -0.0025787 0.0015153 0.00020022 -1.1152
3.0391 0.012898 0.0083687 -0.0062993 -0.034611 0 -0.045054 0.051985 0.058686 0.10406 0.028293 0.15399 0.12178 0.0096303 -0.019647 -0.050892 -0.018684 -0.11249 0.0021042 -0.075918 -0.16443 -0.024597 -0.080607 -0.17246 -0.082072 5.1921e-06 -0.003088 0.002067 -0.00079946 -1.0306
3.043 0.0038122 0.0020728 -0.012843 -0.038555 0 -0.049096 0.044138 0.051031 0.095739 0.018017 0.12765 0.17873 -0.0054408 -0.012674 -0.07848 0.0058474 -0.10132 0.039246 -0.070524 -0.13515 -0.022805 -0.055555 -0.16885 -0.062731 6.9456e-05 -0.0027249 0.0024517 -0.0019007 -0.82852
3.0469 -0.0072586 -0.0056072 -0.0044639 -0.0063236 0 -0.010197 0.020046 0.038194 0.060622 0.016788 0.070169 0.2326 -0.011654 0.018897 -0.10814 0.029024 -0.06796 0.070519 -0.053462 -0.090926 -0.034577 -0.016982 -0.1434 0.0018092 5.9803e-05 -0.0020629 0.0022999 -0.0021851 -0.51306
3.0508 -0.0176 -0.013566 0.0038869 0.028007 0 0.031694 -0.011584 0.01637 0.012177 0.014128 0.011878 0.27249 0.0082545 0.016307 -0.11709 0.0084219 -0.021258 0.056096 -0.017249 -0.053682 -0.01894 0.0030298 -0.091054 0.042037 -9.2583e-05 -0.0016771 0.0016432 -0.0013038 -0.11556
3.0547 -0.025782 -0.021347 -0.004919 0.029127 0 0.035527 -0.038486 -0.014853 -0.029816 3.8056e-05 -0.021706 0.29906 0.044085 -0.018642 -0.083324 0.050296 0.024259 0.055947 -0.017934 -0.0063303 0.021128 0.055096 -0.018716 0.0069033 -0.00026189 -0.0015863 0.00091473 0.00021276 0.3146
3.0586 -0.03197 -0.028916 -0.033783 -0.011159 0 -0.0080745 -0.052724 -0.04965 -0.053021 -0.026427 -0.031125 0.32039 0.055161 0.034065 -0.10219 0.073962 0.058053 0.079338 0.012646 0.067991 0.031924 0.088962 0.058815 0.076976 -0.00027228 -0.0012669 0.00060584 0.0014116 0.72969
3.0625 -0.03692 -0.035969 -0.066467 -0.067562 0 -0.070021 -0.055297 -0.07831 -0.060628 -0.056543 -0.041621 0.34227 0.060413 0.060323 -0.14311 0.098172 0.080333 0.12614 0.053776 0.11876 0.063307 0.12318 0.12823 0.13236 -0.00011082 -0.00019659 0.00086409 0.0016913 1.1015
3.0664 -0.040898 -0.04171 -0.079833 -0.10147 0 -0.10658 -0.05434 -0.093093 -0.067564 -0.079264 -0.080274 0.36345 0.06004 0.03735 -0.17473 0.12293 0.10048 0.16927 0.098475 0.1503 0.10484 0.16429 0.18475 0.15409 1.968e-05 0.0016243 0.0013771 0.0011816 1.4248
3.0703 -0.04359 -0.045426 -0.063502 -0.09143 0 -0.094207 -0.05852 -0.093095 -0.087566 -0.089886 -0.15047 0.37949 0.033178 0.031641 -0.14677 0.12712 0.12794 0.13578 0.15129 0.23095 0.072286 0.20909 0.2314 0.22571 -0.00012863 0.0036649 0.0016445 0.00045282 1.7029
3.0742 -0.044837 -0.047263 -0.029785 -0.049967 0 -0.047588 -0.070612 -0.084545 -0.12104 -0.092635 -0.22475 0.38944 0.080255 0.04732 -0.1067 0.13279 0.16255 0.15943 0.15719 0.25466 0.1412 0.21585 0.2716 0.26142 -0.00061903 0.0053239 0.0014052 -5.6792e-05 1.9268
3.0781 -0.045169 -0.048229 -0.0046452 -0.013511 0 -0.0069066 -0.085753 -0.076523 -0.15329 -0.095322 -0.26243 0.39715 0.08787 0.055051 -0.080569 0.12035 0.19215 0.15088 0.1694 0.25987 0.18299 0.22699 0.30203 0.29252 -0.0012612 0.0063644 0.00085262 -0.00030279 2.0643
3.082 -0.04539 -0.049225 -0.006921 -0.013542 0 -0.0052696 -0.095112 -0.075161 -0.16491 -0.10107 -0.23898 0.40612 0.081419 0.048841 -0.080068 0.1006 0.20016 0.14392 0.17611 0.26835 0.16941 0.23131 0.31242 0.29958 -0.0017563 0.0069145 0.00045857 -0.00040989 2.0703
3.0859 -0.045664 -0.04999 -0.033351 -0.051489 0 -0.042571 -0.091878 -0.080017 -0.14626 -0.10454 -0.16484 0.4144 0.086167 0.027482 -0.11099 0.084563 0.1778 0.16325 0.16264 0.28289 0.10056 0.22001 0.29308 0.26716 -0.0019061 0.0071191 0.00056832 -0.00033579 1.9141
3.0898 -0.045171 -0.049126 -0.061877 -0.097035 0 -0.086392 -0.075281 -0.084628 -0.10479 -0.096006 -0.079227 0.4157 0.036813 0.0044291 -0.15672 0.065002 0.13167 0.091756 0.12827 0.17467 0.1028 0.232 0.244 0.22835 -0.0017022 0.0068857 0.0011212 0.00012324 1.6045
3.0938 -0.042907 -0.045427 -0.07 -0.11125 0 -0.09858 -0.050446 -0.080723 -0.059412 -0.070183 -0.02308 0.40575 0.026265 -0.011498 -0.156 0.046051 0.080354 0.054964 0.1028 0.13897 0.098386 0.20198 0.17734 0.16338 -0.0012611 0.0060246 0.0017262 0.00098408 1.1937
3.0977 -0.038928 -0.039373 -0.052613 -0.076779 0 -0.065908 -0.025039 -0.063609 -0.02658 -0.032335 -0.010901 0.38669 -0.0012239 -0.039952 -0.17406 0.030134 0.04212 0.015002 0.069057 0.084064 0.08117 0.1511 0.11047 0.10928 -0.00071951 0.00461 0.0019996 0.0018356 0.75674
3.1016 -0.03473 -0.033288 -0.025017 -0.012079 0 -0.010618 -0.0054277 -0.035621 -0.0093909 0.0033497 -0.021988 0.36406 -0.037868 -0.069318 -0.21499 0.015536 0.022802 -0.024569 0.034268 0.011305 0.035809 0.092922 0.054762 0.06078 -0.00020105 0.0031151 0.0018527 0.002078 0.36062
3.1055 -0.032133 -0.029735 -0.0097807 0.041181 0 0.026958 0.005508 -0.0054279 0.0018132 0.022383 -0.0177 0.33902 -0.033691 -0.064193 -0.24639 -0.0027254 0.013122 -0.033521 0.023487 -0.020056 -0.063798 0.042167 0.0096719 -0.015524 0.00017096 0.0021055 0.0014897 0.0014786 0.043267
3.1094 -0.031514 -0.029319 -0.018887 0.047966 0 0.019672 0.0084907 0.0167 0.018587 0.019489 0.027597 0.30404 -0.080536 -0.071797 -0.21754 -0.042249 -0.0023521 -0.093693 -0.033212 -0.067139 -0.071236 0.025932 -0.032637 -0.029732 0.00030807 0.0017626 0.0011626 0.00047599 -0.18677
3.1133 -0.031007 -0.029801 -0.045032 0.0049328 0 -0.025458 0.0066839 0.024891 0.042928 0.0022666 0.10446 0.24754 -0.095781 -0.11444 -0.16749 -0.045932 -0.031407 -0.10452 -0.072034 -0.10981 -0.094446 0.0042859 -0.076244 -0.050809 0.00025228 0.0017282 0.00094184 -0.00013483 -0.33601
3.1172 -0.027597 -0.027446 -0.06752 -0.057332 0 -0.072122 0.0040521 0.020962 0.064918 -0.013592 0.17185 0.16424 -0.088652 -0.13675 -0.12905 -0.05317 -0.066225 -0.093532 -0.082213 -0.1389 -0.098595 -0.017722 -0.11408 -0.055282 0.00021191 0.0014598 0.00071818 0.0001164 -0.41219
3.1211 -0.019364 -0.019711 -0.067081 -0.095806 0 -0.081314 0.0036353 0.012537 0.071006 -0.014411 0.18467 0.06234 -0.075999 -0.11859 -0.12339 -0.083767 -0.087718 -0.088082 -0.066622 -0.15088 -0.073936 -0.031175 -0.13146 -0.043863 0.00042568 0.00076345 0.0004 0.00097776 -0.4211
3.125 -0.0070382 -0.0071913 -0.038669 -0.084255 0 -0.039835 0.0061506 0.007261 0.055438 0.0025603 0.1264 -0.039456 -0.09879 -0.17247 -0.14239 -0.080656 -0.079314 -0.11062 -0.07065 -0.15759 -0.11793 -0.011728 -0.11798 -0.12184 0.00092576 -2.5025e-05 7.9466e-05 0.0017429 -0.37188
3.1289 0.0064788 0.0067571 0.0057324 -0.029548 0 0.029736 0.0097104 0.0074799 0.025157 0.027162 0.023273 -0.12315 -0.12091 -0.13761 -0.16224 -0.058524 -0.040084 -0.10473 -0.049619 -0.16293 -0.085851 -0.01051 -0.077405 -0.11103 0.0014353 -0.00039166 -1.3354e-05 0.0019052 -0.28157
3.1328 0.018263 0.018459 0.045069 0.035332 0 0.084354 0.011277 0.0095991 -0.0054022 0.042735 -0.071241 -0.18243 -0.12894 -0.11759 -0.1713 -0.045551 0.012715 -0.096185 -0.036184 -0.13724 -0.077488 0.010215 -0.026527 -0.089473 0.0015629 -0.00017213 0.00027727 0.0015481 -0.17363
3.1367 0.027425 0.026554 0.06244 0.075296 0 0.090254 0.009317 0.0085473 -0.024571 0.037199 -0.11154 -0.22519 -0.11207 -0.12057 -0.15658 -0.044874 0.053972 -0.10207 -0.035135 -0.092989 -0.070045 0.037981 0.016158 -0.079499 0.0011685 0.00028252 0.00086962 0.0011252 -0.073694
3.1406 0.035405 0.032796 0.055642 0.076571 0 0.046705 0.0058114 0.0034225 -0.030077 0.011956 -0.090042 -0.26639 -0.060879 -0.12409 -0.10505 -0.051291 0.066758 -0.13841 -0.042049 -0.060049 0.002541 0.041166 0.042099 -0.08863 0.00055596 0.00046951 0.0014922 0.00092601 -0.0084138
3.1445 0.044339 0.040403 0.038618 0.053516 0 -0.012483 0.0057271 -0.00073021 -0.027371 -0.017405 -0.040347 -0.31669 -0.08808 -0.1464 -0.16209 -0.059248 0.052534 -0.12942 -0.024807 -0.036758 0.011982 0.037292 0.054645 -0.066841 0.00025685 0.00025106 0.0018914 0.00082579 -0.0074911
3.1484 0.054953 0.051247 0.032237 0.035208 0 -0.041204 0.013824 0.0032354 -0.02237 -0.029896 -0.010514 -0.37499 -0.088111 -0.1785 -0.15365 -0.056474 0.028073 -0.13138 -0.030569 -0.043788 0.02298 0.020077 0.060378 -0.079539 0.00055616 -1.3411e-05 0.0019998 0.00056194 -0.10159
3.1523 0.065701 0.064005 0.049406 0.042408 0 -0.012665 0.03092 0.018329 -0.015555 -0.012518 -0.025468 -0.42955 -0.091666 -0.20515 -0.13097 -0.057731 0.011339 -0.15563 -0.052231 -0.05607 0.013606 0.010022 0.058624 -0.06611 0.0011935 0.00013309 0.0019238 0.00017417 -0.3107
3.1563 0.073746 0.074656 0.084299 0.071908 0 0.060975 0.052537 0.04029 -0.0021543 0.030405 -0.066431 -0.46625 -0.11061 -0.2182 -0.11927 -0.072698 0.0068832 -0.19026 -0.07833 -0.065905 -0.014922 0.0055784 0.039298 -0.024911 0.0015538 0.00071211 0.0018023 5.3153e-05 -0.62768
3.1602 0.076821 0.07895 0.11441 0.099618 0 0.13523 0.071197 0.060491 0.022614 0.078806 -0.083518 -0.47837 -0.12388 -0.21896 -0.10187 -0.10696 0.0020077 -0.16679 -0.081954 -0.099209 -0.012097 -0.043484 -0.0087961 -0.07973 0.0012093 0.0011901 0.0017003 0.00048627 -1.0108
3.1641 0.07441 0.075035 0.11578 0.10005 0 0.16298 0.08089 0.072575 0.058263 0.10924 -0.03337 -0.47113 -0.10512 -0.27872 -0.12514 -0.14727 -0.022846 -0.22097 -0.11032 -0.1629 -0.041172 -0.086488 -0.086787 -0.14885 0.00031937 0.00091671 0.0016303 0.0011858 -1.3953
3.168 0.067486 0.064404 0.081188 0.067555 0 0.1273 0.080499 0.0772 0.097997 0.11012 0.085547 -0.45802 -0.13527 -0.30956 -0.16565 -0.1675 -0.076926 -0.28978 -0.16751 -0.24767 -0.11088 -0.13894 -0.18158 -0.20857 -0.00049244 -0.00028408 0.0016309 0.0013721 -1.7184
3.1719 0.057356 0.05063 0.027151 0.022611 0 0.053543 0.073851 0.080784 0.13215 0.088993 0.22668 -0.45125 -0.17061 -0.31086 -0.18849 -0.16769 -0.14842 -0.33009 -0.22487 -0.32453 -0.1624 -0.19726 -0.27188 -0.26384 -0.00068253 -0.0019308 0.0017668 0.00043186 -1.9409
3.1758 0.044848 0.037 -0.017029 -0.0027506 0 -0.0091359 0.066604 0.089152 0.15299 0.066385 0.32404 -0.45337 -0.14907 -0.30065 -0.16159 -0.15575 -0.20916 -0.30411 -0.24904 -0.36208 -0.13424 -0.25143 -0.33878 -0.32153 -0.00024744 -0.0032764 0.0020263 -0.001452 -2.0496
3.1797 0.030555 0.024873 -0.030544 0.0095994 0 -0.024251 0.06235 0.10132 0.15759 0.060169 0.33573 -0.45636 -0.15296 -0.31799 -0.17386 -0.17402 -0.23232 -0.24343 -0.27287 -0.3867 -0.20196 -0.25215 -0.37226 -0.32084 0.00031973 -0.0039 0.0022459 -0.0033393 -2.0411
3.1836 0.01568 0.013866 -0.015892 0.04737 0 0.0052349 0.060502 0.10857 0.14745 0.072097 0.27061 -0.44909 -0.14691 -0.3144 -0.18704 -0.20083 -0.21021 -0.23026 -0.27254 -0.37408 -0.19603 -0.26283 -0.37015 -0.31952 0.00051239 -0.0039534 0.0021956 -0.0042527 -1.9051
3.1875 0.0023635 0.0033765 0.0050226 0.074706 0 0.041133 0.056968 0.099925 0.12597 0.086647 0.17845 -0.42671 -0.14083 -0.30539 -0.19633 -0.20943 -0.15842 -0.24954 -0.24913 -0.342 -0.15836 -0.23495 -0.33335 -0.29284 0.00025708 -0.0038673 0.0017925 -0.0039338 -1.6228
3.1914 -0.0071481 -0.0060873 0.010159 0.05925 0 0.042576 0.046779 0.070053 0.095664 0.083147 0.11104 -0.39386 -0.14031 -0.28048 -0.18688 -0.18979 -0.10282 -0.26947 -0.20324 -0.2912 -0.1218 -0.1699 -0.26311 -0.24744 -8.9254e-05 -0.0038342 0.0012368 -0.0029509 -1.1834
3.1953 -0.012038 -0.013089 -0.0044896 -0.00074811 0 0.00076987 0.026991 0.023896 0.05675 0.051777 0.083738 -0.35888 -0.14913 -0.19205 -0.12303 -0.14541 -0.059298 -0.21998 -0.1349 -0.20236 -0.12759 -0.12821 -0.16292 -0.23056 -0.00014473 -0.0035719 0.00089906 -0.002107 -0.60311
3.1992 -0.013871 -0.016813 -0.023336 -0.071547 0 -0.053181 -0.0015096 -0.025333 0.0080679 0.00099148 0.066733 -0.32523 -0.11401 -0.18042 -0.11222 -0.082763 -0.022585 -0.17363 -0.07527 -0.13243 -0.065079 -0.057495 -0.041384 -0.14249 0.00012067 -0.0025735 0.0010181 -0.0017418 0.070044
3.2031 -0.015984 -0.018535 -0.027101 -0.10743 0 -0.074876 -0.034007 -0.063588 -0.049915 -0.049227 0.012847 -0.28917 -0.083112 -0.16086 -0.10918 -0.061683 0.026477 -0.12178 -0.028885 -0.050788 -0.0034006 0.016578 0.087781 -0.046048 0.00040124 -0.00059366 0.0014764 -0.0015679 0.76967
3.207 -0.021524 -0.021454 -0.011674 -0.08601 0 -0.046039 -0.063786 -0.083985 -0.11175 -0.082553 -0.099761 -0.24713 -0.057758 -0.10966 -0.099519 -0.0631 0.10074 -0.073495 0.029425 0.053966 0.055303 0.093041 0.20943 0.040735 0.00040255 0.0020729 0.0018796 -0.0011088 1.4308
3.2109 -0.031435 -0.02869 0.0069673 -0.027587 0 0.0069372 -0.085143 -0.090224 -0.16624 -0.097508 -0.24355 -0.20518 -0.035959 -0.023011 -0.077232 -0.060108 0.19039 -0.041669 0.11313 0.18183 0.1115 0.16796 0.31118 0.10987 0.00012784 0.004743 0.00189 -0.00022965 2.0008
3.2148 -0.043828 -0.040846 0.0061274 0.018204 0 0.032529 -0.096141 -0.093238 -0.20017 -0.10575 -0.35609 -0.17927 -0.025142 0.0026409 -0.076934 -0.024754 0.26489 -0.061891 0.12856 0.26611 0.13692 0.19582 0.38491 0.19555 -0.00018738 0.0067634 0.0015162 0.00076419 2.4389
3.2188 -0.055157 -0.055077 -0.023696 0.009803 0 -0.0030923 -0.099339 -0.10318 -0.20553 -0.11938 -0.38334 -0.1831 -0.045272 -0.004799 -0.023688 -0.010803 0.29322 0.0059505 0.17365 0.28788 0.13553 0.23603 0.42591 0.25022 -0.00038281 0.0078485 0.0010879 0.001488 2.7104
3.2227 -0.062353 -0.066548 -0.069535 -0.053447 0 -0.08539 -0.099629 -0.12188 -0.18522 -0.13839 -0.3192 -0.21326 -0.050672 -0.00041473 0.0019438 -0.0088601 0.26701 0.037479 0.17797 0.27566 0.14592 0.25502 0.43221 0.27532 -0.00055327 0.0081157 0.00094329 0.0018606 2.7893
3.2266 -0.06438 -0.071286 -0.10502 -0.12923 0 -0.15948 -0.10031 -0.14079 -0.15218 -0.14923 -0.2107 -0.24705 -0.03823 0.014101 -0.0076731 -0.0089904 0.20774 0.016783 0.14604 0.24174 0.16271 0.24657 0.40566 0.26633 -0.00089057 0.007876 0.0011278 0.0021128 2.6682
3.2305 -0.062232 -0.068371 -0.11001 -0.16348 0 -0.17171 -0.10021 -0.14608 -0.12128 -0.13611 -0.12393 -0.25848 -0.03131 0.0062341 -0.015606 0.0033407 0.15139 -0.007688 0.13339 0.19392 0.15004 0.22025 0.35278 0.21416 -0.0013724 0.0073858 0.0013922 0.0024674 2.3654
3.2344 -0.057538 -0.059949 -0.084853 -0.13097 0 -0.11166 -0.094365 -0.12779 -0.099195 -0.095742 -0.096166 -0.24072 -0.052681 -0.056706 -0.043939 -0.03101 0.12177 -0.051389 0.10609 0.14474 0.12475 0.19489 0.28291 0.13367 -0.001674 0.0067213 0.0014797 0.0028731 1.9215
3.2383 -0.051012 -0.049254 -0.048709 -0.053859 0 -0.020714 -0.078043 -0.086991 -0.08039 -0.042903 -0.11047 -0.21513 -0.051261 -0.065938 -0.055307 -0.073107 0.11362 -0.11334 0.05938 0.077283 0.054059 0.13988 0.20381 0.068164 -0.0014461 0.0058003 0.0014035 0.0030655 1.3861
3.2422 -0.041983 -0.038297 -0.024413 0.016098 0 0.039892 -0.051097 -0.035839 -0.052867 -0.0012671 -0.11248 -0.21682 -0.068134 -0.093436 -0.079824 -0.11351 0.098902 -0.19197 -0.0010402 -0.0016617 -0.0089595 0.07376 0.11862 0.029229 -0.00069275 0.0044971 0.0014277 0.00284 0.80406
3.2461 -0.029352 -0.02698 -0.022088 0.037201 0 0.035794 -0.019032 0.0096964 -0.009632 0.01392 -0.056267 -0.26715 -0.11836 -0.1716 -0.12991 -0.14971 0.051584 -0.26319 -0.065663 -0.081969 -0.032118 0.0084297 0.027602 0.0096503 0.00015971 0.0027894 0.001761 0.0022141 0.21226
3.25 -0.013181 -0.014106 -0.033309 0.0083267 0 -0.015624 0.010308 0.039411 0.043572 0.0076692 0.056463 -0.35625 -0.10883 -0.16584 -0.14534 -0.20189 -0.0288 -0.19783 -0.10826 -0.13963 -0.06091 -0.074639 -0.066307 -0.069313 0.00060939 0.00087454 0.0022712 0.0013311 -0.35497
3.2539 0.0044349 0.00072984 -0.038846 -0.032913 0 -0.060946 0.031784 0.053901 0.090943 0.0016545 0.17483 -0.45049 -0.1295 -0.23855 -0.14282 -0.20007 -0.11382 -0.23116 -0.15323 -0.19402 -0.13667 -0.12765 -0.15365 -0.1281 0.00051621 -0.00083263 0.0025258 0.00028548 -0.86078
3.2578 0.020071 0.016024 -0.023505 -0.041685 0 -0.053526 0.045594 0.061607 0.1178 0.017224 0.23665 -0.51838 -0.12597 -0.26912 -0.12508 -0.20028 -0.16607 -0.29094 -0.19759 -0.24321 -0.14757 -0.15674 -0.22102 -0.17653 0.00019362 -0.0018814 0.0021549 -0.00087742 -1.2686
3.2617 0.03091 0.028959 0.012468 -0.0016292 0 0.01041 0.055464 0.070576 0.12107 0.057839 0.2162 -0.55263 -0.11111 -0.26283 -0.11769 -0.21373 -0.16682 -0.34681 -0.23517 -0.28986 -0.12205 -0.17507 -0.25881 -0.20934 6.3905e-05 -0.0020813 0.0012161 -0.0019943 -1.5511
3.2656 0.036587 0.037301 0.052983 0.063047 0 0.089547 0.064295 0.081717 0.1104 0.10478 0.14419 -0.57042 -0.12366 -0.27163 -0.15787 -0.23767 -0.12993 -0.37621 -0.25769 -0.33835 -0.1445 -0.20137 -0.2677 -0.21601 0.00023178 -0.0016991 0.00021668 -0.0027155 -1.6986
3.2695 0.03954 0.041144 0.076984 0.10763 0 0.12965 0.071371 0.088918 0.099277 0.13009 0.083443 -0.59395 -0.079902 -0.32595 -0.10936 -0.2305 -0.090735 -0.35925 -0.25655 -0.30535 -0.16887 -0.18453 -0.25751 -0.20272 0.00041237 -0.0013441 -0.00024656 -0.002726 -1.719
3.2734 0.04344 0.043145 0.073577 0.10263 0 0.10493 0.073626 0.085596 0.093982 0.11738 0.078994 -0.63009 -0.087115 -0.32315 -0.11037 -0.21369 -0.078784 -0.39845 -0.2365 -0.31103 -0.15977 -0.17829 -0.23921 -0.23326 0.00027692 -0.0015497 6.9978e-05 -0.0020891 -1.6338
3.2773 0.050657 0.046888 0.050918 0.057238 0 0.037613 0.069552 0.071779 0.089725 0.07479 0.12191 -0.66689 -0.087347 -0.31825 -0.12158 -0.19844 -0.095422 -0.43227 -0.22212 -0.31845 -0.14184 -0.16659 -0.21667 -0.23027 -0.00015832 -0.002347 0.00090381 -0.0013226 -1.4731
3.2813 0.060489 0.054387 0.031548 0.012343 0 -0.018355 0.061819 0.055392 0.07686 0.02991 0.15644 -0.68755 -0.059905 -0.32868 -0.1203 -0.19315 -0.11395 -0.42267 -0.21991 -0.29828 -0.12183 -0.14564 -0.18572 -0.17394 -0.0005177 -0.0031939 0.0017319 -0.0010303 -1.2726
3.2852 0.069458 0.064425 0.035899 0.0087764 0 -0.017116 0.05585 0.046364 0.051254 0.010185 0.12604 -0.68697 -0.055232 -0.29669 -0.10825 -0.2055 -0.10232 -0.35946 -0.19989 -0.21936 -0.068386 -0.13662 -0.14125 -0.15948 -0.00044473 -0.0033697 0.0021788 -0.0013785 -1.0699
3.2891 0.073568 0.073029 0.065306 0.054893 0 0.044745 0.05548 0.048438 0.019682 0.023343 0.022567 -0.67566 -0.049613 -0.25921 -0.091098 -0.19231 -0.050787 -0.32849 -0.19124 -0.17812 -0.025062 -0.096496 -0.085947 -0.12828 2.683e-05 -0.0025507 0.0022343 -0.0019287 -0.89691
3.293 0.070978 0.075953 0.098421 0.11849 0 0.12447 0.059651 0.05574 -0.0041992 0.052668 -0.10094 -0.66889 -0.041168 -0.21723 -0.082196 -0.17194 0.017285 -0.29166 -0.16148 -0.14942 -0.029044 -0.075386 -0.032913 -0.12149 0.0005035 -0.0010988 0.0021329 -0.0020334 -0.77169
3.2969 0.063201 0.071552 0.10621 0.14988 0 0.16339 0.063279 0.057402 -0.0096747 0.070634 -0.16596 -0.6729 -0.030809 -0.19395 -0.090818 -0.15391 0.060669 -0.27502 -0.13416 -0.14451 -0.067057 -0.057444 0.0008403 -0.12744 0.00063201 0.00018358 0.0020561 -0.001447 -0.69674
3.3008 0.053922 0.061909 0.075662 0.11965 0 0.13001 0.061642 0.046785 0.0035617 0.060454 -0.12684 -0.68041 -0.022753 -0.21287 -0.12041 -0.14667 0.050701 -0.30918 -0.14295 -0.17722 -0.11176 -0.018698 0.0050332 -0.12308 0.0004416 0.00063807 0.0019623 -0.00056759 -0.66637
3.3047 0.046282 0.051235 0.023108 0.042813 0 0.044626 0.054396 0.027798 0.025892 0.028984 -0.0070482 -0.67771 -0.068579 -0.20194 -0.083181 -0.15481 -0.0061894 -0.25954 -0.17252 -0.18848 -0.11554 -0.048277 -0.017138 -0.096066 0.00026352 0.00020041 0.0016916 -7.2387e-05 -0.67621
3.3086 0.040639 0.042596 -0.015943 -0.029947 0 -0.033954 0.045655 0.012783 0.045072 0.0010451 0.11579 -0.65511 -0.065276 -0.20905 -0.056928 -0.14757 -0.071683 -0.23677 -0.1763 -0.21405 -0.12798 -0.068313 -0.05121 -0.16456 0.00032041 -0.00063059 0.0012176 -0.0002985 -0.72365
3.3125 0.034507 0.035519 -0.014652 -0.049045 0 -0.051655 0.040061 0.013086 0.054177 -0.00044826 0.16605 -0.61196 -0.060808 -0.22105 -0.044924 -0.15618 -0.10305 -0.26327 -0.17372 -0.23358 -0.13672 -0.090569 -0.080872 -0.20846 0.00044504 -0.0012389 0.00077373 -0.00096634 -0.79635
3.3164 0.024766 0.026549 0.021665 -0.0043123 0 -0.0010493 0.038356 0.02942 0.054398 0.026836 0.1254 -0.55431 -0.069103 -0.22458 -0.051748 -0.17995 -0.084582 -0.31654 -0.1746 -0.23937 -0.14911 -0.11622 -0.097791 -0.1902 0.00026123 -0.001356 0.00070671 -0.001487 -0.85992
3.3203 0.010464 0.01254 0.057312 0.064831 0 0.070786 0.036361 0.049758 0.051595 0.061755 0.044526 -0.49001 -0.070444 -0.19807 -0.086708 -0.17863 -0.038671 -0.30594 -0.18265 -0.23454 -0.20118 -0.13409 -0.10494 -0.15087 -0.00034227 -0.0011765 0.0011734 -0.0015163 -0.86122
3.3242 -0.006005 -0.005964 0.054155 0.097237 0 0.097081 0.0283 0.057004 0.050165 0.075096 0.0016759 -0.42596 -0.10646 -0.18862 -0.10702 -0.1469 -0.0073674 -0.26581 -0.20957 -0.23844 -0.15919 -0.1469 -0.11114 -0.20797 -0.00096139 -0.0010812 0.001959 -0.0012041 -0.75208
3.3281 -0.020369 -0.024253 0.0039059 0.0568 0 0.044185 0.011676 0.041204 0.049061 0.051631 0.03915 -0.36734 -0.090466 -0.19035 -0.12008 -0.14879 -0.017899 -0.22488 -0.19693 -0.2554 -0.14075 -0.14965 -0.12079 -0.21649 -0.0009729 -0.001246 0.0026005 -0.0009333 -0.51846
3.332 -0.029592 -0.03666 -0.06264 -0.037385 0 -0.058819 -0.010378 0.0072202 0.042508 0.0019128 0.12719 -0.31677 -0.065402 -0.16501 -0.12012 -0.15199 -0.059086 -0.19333 -0.17433 -0.25099 -0.124 -0.14213 -0.12626 -0.20501 -0.00013869 -0.001464 0.0027322 -0.0008767 -0.19064
3.3359 -0.034242 -0.041094 -0.098772 -0.12259 0 -0.13945 -0.031172 -0.028279 0.024432 -0.045452 0.18443 -0.27291 -0.074404 -0.090885 -0.1015 -0.12549 -0.08806 -0.17117 -0.17072 -0.19854 -0.086441 -0.12407 -0.10988 -0.2055 0.0010757 -0.0012968 0.00237 -0.00084788 0.1772
3.3398 -0.038168 -0.041115 -0.079622 -0.13954 0 -0.13801 -0.045345 -0.048859 -0.0066893 -0.065388 0.14094 -0.23126 -0.059736 -0.095945 -0.062633 -0.1228 -0.063374 -0.091675 -0.13839 -0.15396 -0.10993 -0.085524 -0.055543 -0.13334 0.0018247 -0.00040344 0.0018882 -0.00057342 0.54415
3.3438 -0.045593 -0.043533 -0.023569 -0.079759 0 -0.057236 -0.052757 -0.050725 -0.045811 -0.055391 -0.0041715 -0.18805 -0.058221 -0.069063 -0.068222 -0.11792 0.0208 -0.055134 -0.092441 -0.14773 -0.10807 -0.046692 0.037008 -0.06596 0.0015888 0.0012044 0.0017038 -5.0727e-05 0.90649
3.3477 -0.057724 -0.053167 0.020966 0.0046614 0 0.035555 -0.05848 -0.045957 -0.083563 -0.037311 -0.17607 -0.1445 -0.049811 -0.038923 -0.064895 -0.10579 0.12688 -0.046702 -0.064787 -0.1057 -0.090279 -0.011895 0.14661 -0.019292 0.00061271 0.0031445 0.0019306 0.00041455 1.2877
3.3516 -0.0715 -0.068847 0.013252 0.039302 0 0.058881 -0.068911 -0.053453 -0.11151 -0.040173 -0.2762 -0.10673 -0.029755 -0.01167 -0.041406 -0.083667 0.20009 -0.039699 -0.045085 -0.027187 -0.058367 0.023108 0.24024 0.013332 -0.00033037 0.0048715 0.0023011 0.00052702 1.7019
3.3555 -0.081521 -0.083937 -0.047684 -0.014128 0 -0.01791 -0.086767 -0.083714 -0.12712 -0.076892 -0.25524 -0.08072 -0.0018391 0.019042 -0.010438 -0.049427 0.20935 0.012176 0.01005 0.038503 -0.010325 0.070132 0.29323 0.057078 -0.00062129 0.005971 0.0024203 0.00031901 2.1215
3.3594 -0.083754 -0.091014 -0.1221 -0.12487 0 -0.14696 -0.10844 -0.12887 -0.13487 -0.13275 -0.15153 -0.067405 0.034413 0.0072656 0.01297 -0.014808 0.17078 -0.045882 0.046907 0.050401 0.0031644 0.11016 0.30593 0.093224 -0.00027993 0.0063735 0.0021301 0.0001224 2.4763
3.3633 -0.078222 -0.087056 -0.15987 -0.2135 0 -0.23566 -0.12558 -0.16614 -0.14224 -0.17495 -0.063605 -0.0634 0.030941 0.009077 0.015385 -0.001635 0.13444 0.018891 0.052447 0.060153 0.030069 0.13784 0.30275 0.092224 0.00017446 0.0063607 0.0016598 0.00023612 2.6879
3.3672 -0.068648 -0.075139 -0.13768 -0.21197 0 -0.21723 -0.12997 -0.17316 -0.15301 -0.17653 -0.075492 -0.066729 0.012629 0.035077 -0.0073177 0.0072628 0.14381 0.091657 0.060559 0.092876 0.054225 0.15324 0.31217 0.094915 0.00029813 0.0063498 0.001424 0.00065499 2.711
3.3711 -0.059448 -0.061596 -0.074546 -0.11709 0 -0.10298 -0.11869 -0.14424 -0.16299 -0.1367 -0.19045 -0.08083 0.0006819 0.074804 -0.04198 0.021366 0.19959 0.093111 0.084429 0.15076 0.059586 0.15662 0.34204 0.1191 0.00013952 0.0065714 0.0016477 0.0011368 2.5539
3.375 -0.05253 -0.051216 -0.015231 0.0051534 0 0.02549 -0.09613 -0.095144 -0.16195 -0.081846 -0.32462 -0.11133 -0.003192 0.033305 2.5363e-05 0.014495 0.25701 0.11201 0.047328 0.14763 0.03083 0.14502 0.37009 0.081608 0.00010189 0.0068619 0.0021598 0.0014978 2.2628
3.3789 -0.046477 -0.044374 0.0040168 0.069387 0 0.078844 -0.071429 -0.052226 -0.14115 -0.045869 -0.3675 -0.15839 0.016871 0.011993 -0.01179 -0.013344 0.25981 0.073512 0.045238 0.14171 0.024963 0.11356 0.35897 0.059926 0.00043468 0.0067507 0.0025481 0.0017807 1.8868
3.3828 -0.038612 -0.038069 -0.019235 0.036335 0 0.028307 -0.052734 -0.03357 -0.10091 -0.044469 -0.26491 -0.21369 0.022089 -0.017211 -0.023144 -0.020352 0.18478 -0.0014281 0.036353 0.082812 0.022254 0.085334 0.2854 0.028777 0.0009051 0.0058223 0.0025379 0.0021094 1.4519
3.3867 -0.028026 -0.029488 -0.054969 -0.057307 0 -0.073836 -0.041993 -0.036321 -0.051744 -0.063307 -0.061484 -0.26719 0.0099619 -0.049201 -0.020458 -0.026868 0.061719 -0.049109 0.00061131 -0.0085727 0.015833 0.042102 0.16047 -0.028601 0.00099809 0.0040942 0.0022371 0.0024194 0.96139
3.3906 -0.016828 -0.018811 -0.065684 -0.12855 0 -0.13723 -0.033954 -0.040033 -0.0076126 -0.069605 0.13063 -0.318 -0.0085398 -0.065849 -0.0028345 -0.079723 -0.047471 0.02127 -0.076786 -0.079955 0.00201 -0.051922 0.024339 -0.12786 0.00044288 0.0020934 0.0020102 0.0024154 0.41835
3.3945 -0.0084367 -0.0089626 -0.035085 -0.11403 0 -0.10537 -0.020289 -0.023572 0.023804 -0.038713 0.21371 -0.37714 -0.039424 -0.11082 -0.054054 -0.079032 -0.094484 -0.051602 -0.10298 -0.15683 -0.034822 -0.08516 -0.080907 -0.20843 -0.00047017 0.00052564 0.0020946 0.0018485 -0.1509
3.3984 -0.0043878 -0.002792 0.020492 -0.019961 0 0.00047333 0.0038355 0.017524 0.04582 0.024964 0.17452 -0.45706 -0.049664 -0.20709 -0.076845 -0.081505 -0.079511 -0.1176 -0.16419 -0.19433 -0.061984 -0.13382 -0.13871 -0.25064 -0.0011075 -0.00021957 0.0023306 0.00083308 -0.69172
3.4023 -0.0025341 -0.00027938 0.0652 0.083651 0 0.09972 0.035413 0.066803 0.068113 0.089522 0.08849 -0.55673 -0.050967 -0.27226 -0.080044 -0.096628 -0.047932 -0.15318 -0.2333 -0.22627 -0.075609 -0.19181 -0.16436 -0.27474 -0.0010394 -0.00032247 0.0022906 -0.00015843 -1.1381
3.4063 0.0015775 0.0018047 0.07082 0.11963 0 0.11779 0.06475 0.099089 0.096263 0.11908 0.055494 -0.65805 -0.059656 -0.27507 -0.072517 -0.1271 -0.051616 -0.16307 -0.28494 -0.26524 -0.085598 -0.25028 -0.18639 -0.29424 -0.00039651 -0.00032212 0.0017102 -0.00065821 -1.4393
3.4102 0.011115 0.0075261 0.037841 0.065881 0 0.046246 0.08146 0.099446 0.12431 0.10122 0.11823 -0.73956 -0.11284 -0.28285 -0.066265 -0.16284 -0.10571 -0.21908 -0.28206 -0.28008 -0.13987 -0.28916 -0.21989 -0.31286 0.00028404 -0.00062366 0.00081476 -0.00057803 -1.578
3.4141 0.025156 0.01863 -0.0048532 -0.026775 0 -0.05017 0.081119 0.074031 0.13727 0.056558 0.22822 -0.79562 -0.070518 -0.28191 -0.057189 -0.15352 -0.1754 -0.22649 -0.30756 -0.29495 -0.12239 -0.26251 -0.25389 -0.32811 0.00054684 -0.0011602 0.00019956 -0.00023321 -1.5716
3.418 0.039145 0.03308 -0.021508 -0.075474 0 -0.085131 0.067917 0.044578 0.12262 0.022571 0.28636 -0.84186 -0.038505 -0.29415 -0.052778 -0.13551 -0.20344 -0.20664 -0.30645 -0.2662 -0.08932 -0.25353 -0.26219 -0.31931 0.00037078 -0.0015069 0.00033055 -1.3309e-05 -1.458
3.4219 0.048381 0.04637 0.0034863 -0.032373 0 -0.020311 0.051659 0.031364 0.08177 0.02421 0.22509 -0.89925 -0.029703 -0.29724 -0.066054 -0.12036 -0.15671 -0.17731 -0.28168 -0.21911 -0.060638 -0.25365 -0.22708 -0.29967 8.9704e-05 -0.0013255 0.0011058 -4.9805e-05 -1.2777
3.4258 0.051662 0.05461 0.05339 0.07592 0 0.10232 0.041513 0.03844 0.032143 0.054775 0.065789 -0.97123 -0.037132 -0.26157 -0.10517 -0.11508 -0.054968 -0.15989 -0.24826 -0.19252 -0.048108 -0.2357 -0.1555 -0.2888 1.8181e-05 -0.00071303 0.0018954 -0.00019838 -1.0646
3.4297 0.051982 0.057072 0.091578 0.16846 0 0.1917 0.040917 0.052606 -0.0030232 0.082517 -0.095331 -1.0367 -0.02346 -0.2256 -0.052066 -0.112 0.041615 -0.21031 -0.19786 -0.14573 -0.0031344 -0.19417 -0.075306 -0.25839 0.00017237 -0.00012249 0.0020556 -0.00028991 -0.84636
3.4336 0.053674 0.056398 0.089929 0.17409 0 0.17885 0.046714 0.056096 -0.010086 0.077644 -0.16141 -1.0683 -0.012436 -0.21806 -0.061879 -0.080628 0.076843 -0.18439 -0.18877 -0.072422 0.01505 -0.1527 -0.015864 -0.21821 0.00032527 5.8502e-05 0.0014746 -0.00032466 -0.64964
3.4375 0.058388 0.056349 0.051361 0.088577 0 0.072174 0.052341 0.041978 0.0057632 0.037723 -0.1092 -1.0591 0.0025669 -0.20757 -0.080693 -0.058621 0.040355 -0.15912 -0.16701 -0.024317 0.046398 -0.1223 0.010402 -0.17843 0.00027834 -0.00014522 0.00066549 -0.0003958 -0.50126
3.4414 0.0634 0.058771 0.0082505 -0.021078 0 -0.047114 0.052344 0.019595 0.024697 -0.0094065 -0.0034144 -1.033 0.021231 -0.18827 -0.090053 -0.059902 -0.025902 -0.16128 -0.12882 -0.02065 0.08732 -0.11735 0.011909 -0.14969 4.3959e-05 -0.00036688 0.00032453 -0.00048284 -0.42181
3.4453 0.063708 0.062017 -0.0030525 -0.069155 0 -0.087338 0.045338 0.0061002 0.02726 -0.027753 0.059672 -1.0253 0.03414 -0.18358 -0.10626 -0.076548 -0.061914 -0.16918 -0.13281 -0.051194 0.075877 -0.16587 0.0062163 -0.14984 -0.00022096 -0.00031823 0.00074822 -0.00042543 -0.41678
3.4492 0.056202 0.062038 0.02819 -0.01924 0 -0.01827 0.03423 0.011755 0.0093369 -0.0023447 0.032421 -1.0513 0.022439 -0.16815 -0.064098 -0.074091 -0.037734 -0.16501 -0.1338 -0.063021 0.0702 -0.18628 0.0037993 -0.1859 -0.00040648 -0.00014006 0.0016158 -0.00015882 -0.47402
3.4531 0.04238 0.055398 0.07749 0.08647 0 0.10413 0.024275 0.03147 -0.014078 0.04835 -0.0463 -1.0923 0.019374 -0.19147 -0.057971 -0.076973 0.022541 -0.17787 -0.13151 -0.062862 0.097108 -0.20377 0.00027231 -0.19276 -0.00053335 -0.00031605 0.0023005 7.2939e-05 -0.5714
3.457 0.027372 0.042015 0.10406 0.16028 0 0.18061 0.020307 0.049435 -0.019558 0.086824 -0.086322 -1.1122 0.019345 -0.21283 -0.084517 -0.083451 0.060275 -0.17456 -0.14627 -0.062791 0.12142 -0.22006 -0.017909 -0.19139 -0.00065567 -0.0011986 0.0024008 -0.00014043 -0.6885
3.4609 0.016161 0.025563 0.083455 0.13858 0 0.1463 0.024273 0.0525 0.006928 0.085955 -0.024777 -1.0908 0.014873 -0.19329 -0.12143 -0.089203 0.030326 -0.13487 -0.18982 -0.07718 0.10585 -0.23743 -0.059797 -0.20537 -0.00073172 -0.00258 0.0020202 -0.00092211 -0.81096
3.4648 0.010233 0.011209 0.027443 0.032561 0 0.021987 0.033955 0.040824 0.057886 0.04959 0.11729 -1.0415 0.017507 -0.187 -0.079274 -0.091789 -0.060363 -0.20099 -0.188 -0.13748 0.045436 -0.2839 -0.1192 -0.20161 -0.00064039 -0.003729 0.0015922 -0.0018025 -0.92264
3.4688 0.0073184 0.0023972 -0.025333 -0.08026 0 -0.10186 0.043587 0.02686 0.10712 0.0080564 0.2474 -0.99837 0.01166 -0.17694 -0.081343 -0.074963 -0.15471 -0.16749 -0.19324 -0.16194 0.025982 -0.29154 -0.17497 -0.22323 -0.00033277 -0.0039064 0.0014646 -0.0019746 -0.99404
3.4727 0.004154 -0.00092454 -0.040189 -0.11718 0 -0.13586 0.046553 0.023801 0.12623 -0.0070565 0.27326 -0.98459 0.011622 -0.17702 -0.074695 -0.081759 -0.18744 -0.16478 -0.19962 -0.17945 0.041919 -0.30535 -0.20236 -0.22438 6.849e-05 -0.0029435 0.0016348 -0.00098833 -0.98281
3.4766 -0.00040926 -0.001456 -0.013507 -0.055222 0 -0.061067 0.039095 0.033465 0.10361 0.012018 0.17544 -0.99351 0.018114 -0.17892 -0.053748 -0.10259 -0.13468 -0.19492 -0.19802 -0.17464 0.067302 -0.31586 -0.18799 -0.21491 0.00036294 -0.0013958 0.0018317 0.00073732 -0.85364
3.4805 -0.0047137 -0.0020485 0.025686 0.051675 0 0.05805 0.022789 0.044041 0.052288 0.044223 0.022218 -0.99863 0.022471 -0.15492 -0.04404 -0.086218 -0.032302 -0.16996 -0.17327 -0.09478 0.049911 -0.2712 -0.13814 -0.24844 0.00047547 -0.00014071 0.0018018 0.0021259 -0.6059
3.4844 -0.0064604 -0.0037808 0.040071 0.11634 0 0.12645 0.0037763 0.039712 0.00085312 0.057768 -0.084491 -0.98153 0.041866 -0.15399 0.017592 -0.060646 0.051756 -0.18989 -0.15083 -0.072306 0.023768 -0.24252 -0.074484 -0.16084 0.0005392 0.00025918 0.0015108 0.0022686 -0.28436
3.4883 -0.0055494 -0.0060791 0.013766 0.087351 0 0.093587 -0.011185 0.0142 -0.026444 0.035738 -0.087954 -0.94958 0.053897 -0.16646 0.033896 -0.046498 0.069524 -0.14822 -0.10984 -0.040803 0.073193 -0.21165 -0.019673 -0.14694 0.00074035 -6.9879e-05 0.0011165 0.0011556 0.042036
3.4922 -0.0048424 -0.0083609 -0.036417 -0.011972 0 -0.0096632 -0.019233 -0.023089 -0.025972 -0.011502 -0.017054 -0.92676 0.067603 -0.15546 0.025349 -0.018547 0.028678 -0.090936 -0.069756 0.0091128 0.12099 -0.17013 0.017122 -0.13748 0.0010727 -0.00046741 0.00080415 -0.00033788 0.32249
3.4961 -0.0080171 -0.011294 -0.075857 -0.10468 0 -0.10035 -0.023047 -0.053604 -0.015573 -0.056075 0.042249 -0.9282 0.085933 -0.10639 0.017263 0.03339 -0.01606 -0.054796 -0.040612 0.075913 0.1145 -0.11586 0.044281 -0.076817 0.0012769 -0.00026434 0.00067062 -0.0011849 0.55527
3.5 -0.016319 -0.016273 -0.079647 -0.12302 0 -0.11268 -0.028221 -0.063706 -0.0195 -0.075269 0.019099 -0.94452 0.079967 -0.096844 0.042354 0.05149 -0.0084681 -0.022261 0.012557 0.12338 0.11314 -0.069865 0.078195 0.0087671 0.0010722 0.00074001 0.00072326 -0.00098796 0.77937
3.5039 -0.027034 -0.023608 -0.050462 -0.061483 0 -0.049423 -0.038331 -0.054899 -0.048937 -0.068174 -0.085485 -0.95114 0.088903 -0.050368 0.056247 0.05651 0.063243 0.0204 0.040061 0.14867 0.14692 -0.032873 0.12753 0.034178 0.00047665 0.0021896 0.00092226 -0.00014255 1.0299
3.5078 -0.035051 -0.031308 -0.013983 0.021815 0 0.025227 -0.051622 -0.041983 -0.092947 -0.053481 -0.20163 -0.9325 0.10058 -0.026109 0.037007 0.046538 0.15662 0.022086 0.064221 0.20487 0.17661 -0.018002 0.184 0.051124 -0.00011581 0.0034895 0.0011875 0.00066136 1.2921
3.5117 -0.036304 -0.035889 0.0025265 0.054767 0 0.042729 -0.061984 -0.040661 -0.12659 -0.051605 -0.24833 -0.89673 0.10821 -0.023552 0.030546 0.039246 0.20863 0.00065981 0.078437 0.25264 0.18655 -0.011542 0.22733 0.071358 -0.00022412 0.0042506 0.0013979 0.0010462 1.493
3.5156 -0.030398 -0.034711 -0.0092611 0.010207 0 -0.012046 -0.063399 -0.05462 -0.12967 -0.066725 -0.19757 -0.86719 0.10562 -0.018384 0.1183 0.063727 0.18533 0.0055994 0.064404 0.20907 0.16749 0.014116 0.24033 0.09431 0.00030058 0.0045181 0.0014592 0.0011057 1.5422
3.5195 -0.020502 -0.027862 -0.034274 -0.073378 0 -0.089799 -0.054283 -0.072399 -0.1015 -0.083499 -0.093725 -0.86032 0.097791 -0.043922 0.11182 0.082846 0.10771 0.0018089 0.087838 0.16512 0.20096 0.040375 0.22137 0.10551 0.0011118 0.0046329 0.0014198 0.001089 1.3914
3.5234 -0.010838 -0.017972 -0.047385 -0.12453 0 -0.11961 -0.038393 -0.076411 -0.060469 -0.08052 -0.014793 -0.87212 0.10457 -0.017503 0.073743 0.090306 0.033595 0.017757 0.086216 0.16066 0.18028 0.038723 0.18369 0.066594 0.0016285 0.004858 0.001494 0.0010557 1.0689
3.5273 -0.0038659 -0.0081714 -0.033233 -0.096887 0 -0.06836 -0.021829 -0.056796 -0.029279 -0.048957 -0.0090543 -0.88528 0.09672 -0.017558 0.052715 0.074601 0.010845 0.026827 0.074187 0.15672 0.1594 0.0042634 0.14266 0.043185 0.001497 0.005079 0.0018858 0.00087798 0.66144
3.5313 0.00080958 -5.2081e-05 0.002339 -0.0055974 0 0.03209 -0.0087324 -0.019121 -0.017911 -0.0010031 -0.058329 -0.88789 0.066637 -0.066616 0.059316 0.042263 0.039784 0.0093851 0.057014 0.13195 0.14967 -0.047158 0.10275 0.049807 0.00084865 0.0048304 0.002523 0.00051162 0.25994
3.5352 0.0053441 0.0067462 0.037023 0.085745 0 0.11074 0.0010711 0.01988 -0.017459 0.038675 -0.095928 -0.88392 0.054443 -0.063964 0.016852 0.046351 0.074703 -0.050488 0.017857 0.095878 0.061461 -0.041675 0.055809 -0.017039 0.00014262 0.0036549 0.0029715 0.0001396 -0.090097
3.5391 0.011575 0.013296 0.048953 0.11534 0 0.11356 0.011038 0.04478 -0.0090039 0.051598 -0.062817 -0.88589 0.074715 -0.089451 -0.028579 0.017963 0.062437 -0.085252 -0.047947 0.031296 0.088414 -0.095935 -0.008131 -0.068921 -0.00023501 0.0015363 0.0027041 -1.5868e-05 -0.39933
3.543 0.019604 0.019931 0.033356 0.069914 0 0.044608 0.02465 0.052151 0.020188 0.039487 0.043873 -0.89888 0.050748 -0.13234 -0.021529 -0.015791 -0.013433 -0.10178 -0.10298 -0.023659 0.062943 -0.15385 -0.087868 -0.10194 -0.00024039 -0.00094419 0.001564 1.6887e-05 -0.70417
3.5469 0.02785 0.02592 0.0066991 -0.0077101 0 -0.038866 0.042402 0.051344 0.066015 0.022648 0.16802 -0.91368 0.013673 -0.16724 0.013762 -0.037706 -0.11808 -0.12609 -0.13225 -0.064844 0.026106 -0.19503 -0.16801 -0.12311 -9.785e-05 -0.0028932 1.5708e-05 -4.3639e-05 -1.0231
3.5508 0.034173 0.030291 -0.0053197 -0.053916 0 -0.071371 0.060873 0.05535 0.11019 0.023953 0.23816 -0.91621 0.016531 -0.16759 0.031698 -0.035717 -0.19167 -0.18342 -0.12905 -0.095184 0.057994 -0.2063 -0.22857 -0.14321 -1.4566e-05 -0.0036644 -0.0011001 -0.0003867 -1.3323
3.5547 0.037104 0.032689 0.012166 -0.033163 0 -0.028102 0.074227 0.069492 0.13333 0.050744 0.22206 -0.90309 0.0030143 -0.20396 -0.016137 -0.093814 -0.195 -0.13904 -0.16938 -0.11043 0.023707 -0.202 -0.25838 -0.17127 2.6472e-06 -0.0032841 -0.0011634 -0.00079874 -1.5739
3.5586 0.036462 0.033375 0.050034 0.037049 0 0.058509 0.077186 0.086969 0.12803 0.08851 0.14927 -0.88682 -0.016386 -0.17948 -0.029178 -0.080417 -0.1384 -0.16276 -0.16658 -0.11614 -0.011859 -0.20443 -0.26077 -0.17414 6.1954e-05 -0.002409 -0.00023546 -0.00079674 -1.6867
3.5625 0.033233 0.032609 0.080128 0.10223 0 0.12479 0.068022 0.094461 0.10244 0.11124 0.085162 -0.88472 -0.038178 -0.18479 -0.034986 -0.078816 -0.071668 -0.17554 -0.15523 -0.14047 -0.028323 -0.20613 -0.24723 -0.17441 0.00016878 -0.0018277 0.0010196 -0.00014215 -1.636
3.5664 0.02901 0.030335 0.076368 0.11345 0 0.12299 0.05007 0.082978 0.072822 0.10066 0.077897 -0.90203 -0.055833 -0.23148 -0.040937 -0.098192 -0.043917 -0.15561 -0.14297 -0.16899 -0.019381 -0.19637 -0.22607 -0.17914 0.00014911 -0.001883 0.0018841 0.0007977 -1.429
3.5703 0.025295 0.026648 0.036632 0.063328 0 0.054793 0.030657 0.055245 0.051437 0.059986 0.12033 -0.92539 -0.054653 -0.23193 -0.03139 -0.053183 -0.065408 -0.14484 -0.10539 -0.12092 0.0067711 -0.15307 -0.19625 -0.17865 -0.00017814 -0.0022583 0.0021228 0.0012912 -1.1085
3.5742 0.022926 0.022412 -0.012581 -0.010505 0 -0.031767 0.017454 0.023985 0.039066 0.011749 0.1564 -0.93234 -0.024221 -0.16018 -0.034083 -0.018067 -0.10106 -0.15168 -0.071157 -0.084415 0.056121 -0.13867 -0.15099 -0.13543 -0.00075725 -0.0022792 0.0020509 0.00092701 -0.73402
3.5781 0.021838 0.019108 -0.03452 -0.055108 0 -0.077789 0.013946 0.0026809 0.026777 -0.018429 0.12664 -0.90808 0.00057854 -0.12764 -0.041294 -0.019203 -0.10008 -0.10997 -0.040185 -0.023279 0.076085 -0.099807 -0.086745 -0.069411 -0.0012578 -0.0014706 0.0021243 6.9809e-05 -0.36019
3.582 0.021309 0.017788 -0.010755 -0.041631 0 -0.05509 0.017002 -0.0038679 0.0047952 -0.019945 0.01736 -0.85472 0.011543 -0.15095 -0.030538 -0.020874 -0.03787 -0.061833 0.00085503 0.026775 0.090602 -0.047519 -0.0092153 -0.0037123 -0.0013222 7.8278e-05 0.0024757 -0.00042659 -0.02224
3.5859 0.020589 0.018139 0.042695 0.014726 0 0.015412 0.018818 -0.0020233 -0.02854 -0.0035771 -0.12444 -0.78695 0.0047826 -0.21462 0.010305 0.0088732 0.062571 -0.050695 0.058778 0.037681 0.1236 0.0015193 0.06791 0.039726 -0.00088266 0.0017986 0.0028305 -3.2757e-05 0.26332
3.5898 0.019452 0.018704 0.085918 0.067862 0 0.080574 0.01263 -0.003198 -0.064101 0.0084074 -0.22238 -0.72023 -0.016911 -0.12283 -0.010144 0.0038013 0.14628 -0.020818 0.070656 0.12004 0.1194 0.048841 0.12918 0.053381 -0.00024042 0.0030558 0.002836 0.00089786 0.48521
3.5938 0.018201 0.018162 0.085288 0.07622 0 0.094251 -0.0016589 -0.014124 -0.087242 0.00045862 -0.22475 -0.66216 -0.016729 -0.14364 -0.048184 0.017022 0.16663 -0.066647 0.095084 0.14914 0.12593 0.05821 0.16342 0.099583 0.00018286 0.0035359 0.0024419 0.0014083 0.62294
3.5977 0.01706 0.016367 0.039561 0.033824 0 0.050267 -0.0165 -0.031073 -0.087171 -0.023956 -0.14095 -0.61221 -0.028188 -0.13762 -0.032036 0.021366 0.11917 -0.069525 0.094722 0.14407 0.1209 0.074231 0.16668 0.10702 0.00019749 0.0033382 0.0019535 0.00083005 0.64691
3.6016 0.015485 0.014025 -0.019351 -0.025976 0 -0.014805 -0.02184 -0.042437 -0.063981 -0.045439 -0.033276 -0.56638 -0.04132 -0.093352 0.014273 0.014985 0.04331 -0.02491 0.081339 0.12546 0.11452 0.088895 0.14236 0.073381 -2.1421e-05 0.0027934 0.0017376 -0.00055687 0.53845
3.6055 0.012174 0.011325 -0.051757 -0.056607 0 -0.050933 -0.012963 -0.037662 -0.028589 -0.044539 0.029555 -0.52087 -0.0094821 -0.089281 -0.015699 0.014061 -0.0087466 -0.011261 0.10862 0.12509 0.14569 0.051794 0.099824 0.047032 -0.00013386 0.0022264 0.0019009 -0.0017374 0.31671
3.6094 0.0059566 0.007078 -0.041082 -0.034561 0 -0.033837 0.0050817 -0.01575 0.0042745 -0.017843 0.021993 -0.47265 -0.031338 -0.088189 -0.00020507 -0.0046159 -0.011415 -0.0083852 0.083849 0.084361 0.13975 0.016095 0.051238 0.046647 3.5265e-05 0.0018367 0.0022506 -0.0018562 0.047083
3.6133 -0.0030463 -0.00041274 -0.0053463 0.021634 0 0.016075 0.020366 0.013096 0.02514 0.018452 -0.022537 -0.4196 -0.044945 -0.12968 -0.033916 -0.037736 0.017052 0.012822 0.060617 0.028516 0.09297 -0.03535 0.0064862 0.017438 0.00035091 0.0016912 0.0025293 -0.00095038 -0.1835
3.6172 -0.013071 -0.011364 0.019274 0.064636 0 0.050297 0.022527 0.033992 0.034559 0.040386 -0.040899 -0.36214 -0.068178 -0.15852 -0.076659 -0.060381 0.032279 -0.002956 0.035421 -0.035263 0.037913 -0.073038 -0.031445 -0.0054387 0.00052871 0.0017256 0.0026407 0.00014468 -0.31278
3.6211 -0.021663 -0.023379 0.0083166 0.054377 0 0.03195 0.010328 0.037253 0.040274 0.034311 0.0082192 -0.30477 -0.10633 -0.13813 -0.091711 -0.060695 0.0019056 -0.07273 0.0059288 -0.09198 -0.00094018 -0.079746 -0.066324 -0.0045634 0.00042289 0.0017327 0.0026395 0.00058091 -0.33684
3.625 -0.027314 -0.032616 -0.032288 -0.010161 0 -0.032754 -0.0076397 0.024436 0.049135 0.0071554 0.10987 -0.25424 -0.092205 -0.11787 -0.070249 -0.084517 -0.066238 -0.031082 -0.013745 -0.078594 -0.034369 -0.093626 -0.10203 -0.055944 0.00015213 0.0014256 0.0025495 0.00020322 -0.30223
3.6289 -0.030496 -0.036583 -0.072888 -0.088222 0 -0.097304 -0.019777 0.0062412 0.060158 -0.019164 0.20169 -0.21454 -0.094384 -0.13667 -0.085054 -0.095005 -0.12821 -0.02942 -0.010001 -0.1016 -0.034886 -0.085699 -0.13395 -0.062908 -4.6908e-05 0.00063813 0.0022687 -0.00044944 -0.25962
3.6328 -0.033158 -0.036171 -0.08501 -0.12667 0 -0.1111 -0.020481 -0.0059478 0.064338 -0.024954 0.21932 -0.18348 -0.1097 -0.15799 -0.10057 -0.091056 -0.13713 -0.056732 -0.014852 -0.11403 -0.040863 -0.070529 -0.14679 -0.072263 -7.0098e-05 -0.00045572 0.0017003 -0.00074995 -0.21456
3.6367 -0.03704 -0.035019 -0.063468 -0.099793 0 -0.060971 -0.014288 -0.0084383 0.051506 -0.0083843 0.14394 -0.15479 -0.11826 -0.1566 -0.10955 -0.081091 -0.079424 -0.08332 -0.018891 -0.089877 -0.041277 -0.047384 -0.12324 -0.072073 -3.6179e-05 -0.0013333 0.00095869 -0.0005446 -0.11615
3.6406 -0.042157 -0.036615 -0.0287 -0.029156 0 0.015697 -0.012047 -0.0073697 0.018819 0.012474 0.016173 -0.12473 -0.088874 -0.1066 -0.11443 -0.079828 0.014395 -0.064499 0.0059437 -0.0069807 -0.0031994 -0.0098366 -0.058241 -0.024834 -0.00012996 -0.0014324 0.00037972 -0.00015702 0.10541
3.6445 -0.046672 -0.041552 -0.0092844 0.032058 0 0.057913 -0.022278 -0.01329 -0.026035 0.01299 -0.093954 -0.096687 -0.085539 -0.061399 -0.044131 -0.06014 0.092758 0.0057449 0.0474 0.039406 0.05491 0.041285 0.033348 0.03552 -0.00037393 -0.00058206 0.00026437 5.9512e-05 0.48043
3.6484 -0.04826 -0.047185 -0.019716 0.038661 0 0.028089 -0.04447 -0.032528 -0.069564 -0.019126 -0.13796 -0.078675 -0.051708 -0.041835 -0.063008 -0.050906 0.12169 0.020937 0.080305 0.057909 0.052512 0.051654 0.12385 0.082899 -0.00058126 0.00081863 0.00059226 8.7886e-05 0.9655
3.6523 -0.045785 -0.049787 -0.050435 -0.013064 0 -0.057616 -0.069223 -0.061921 -0.10132 -0.073385 -0.12222 -0.075432 -0.024611 -0.034351 -0.069879 -0.043975 0.10869 0.036901 0.11666 0.095417 0.054649 0.079753 0.19069 0.15023 -0.00055438 0.0020821 0.0010147 0.00017098 1.4579
3.6563 -0.039973 -0.047217 -0.076208 -0.083377 0 -0.13965 -0.08477 -0.09064 -0.11972 -0.12241 -0.09877 -0.082474 -0.021914 -0.02134 -0.029596 -0.027824 0.09342 0.073334 0.15601 0.16828 0.097812 0.14491 0.23073 0.239 -0.00033079 0.0027756 0.0011669 0.00045782 1.8454
3.6602 -0.032641 -0.039955 -0.075199 -0.11963 0 -0.15852 -0.08474 -0.10739 -0.13028 -0.14009 -0.12121 -0.088162 -0.021485 0.034981 -0.059014 0.025094 0.11299 0.066022 0.16478 0.22525 0.16652 0.17729 0.25824 0.27097 -0.00021085 0.0030554 0.0010028 0.00081655 2.0538
3.6641 -0.025272 -0.030059 -0.044498 -0.095596 0 -0.098331 -0.0716 -0.10741 -0.13829 -0.11913 -0.19974 -0.082533 -0.034007 0.050223 -0.049813 0.016933 0.16993 0.11639 0.16507 0.25298 0.13753 0.20204 0.28782 0.26213 -0.00050742 0.0034692 0.00080876 0.0010167 2.0637
3.668 -0.018161 -0.019442 -0.0018037 -0.029696 0 0.0022478 -0.053787 -0.094226 -0.14244 -0.075365 -0.2897 -0.065427 -0.024632 0.067652 -0.027963 0.012042 0.22814 0.12486 0.17467 0.2627 0.11529 0.21689 0.31651 0.26118 -0.0012372 0.0043772 0.00087649 0.0010322 1.8941
3.6719 -0.010732 -0.0090633 0.027121 0.030891 0 0.078705 -0.039164 -0.075444 -0.13497 -0.036033 -0.32277 -0.047066 -0.0088826 0.061067 -0.024382 -0.00037596 0.24006 0.098107 0.17371 0.25324 0.12476 0.21855 0.32152 0.24585 -0.002051 0.0055081 0.0011675 0.0010795 1.5761
3.6758 -0.0025371 0.00066331 0.026341 0.046912 0 0.086813 -0.029694 -0.056324 -0.10813 -0.020275 -0.25746 -0.040758 -0.013743 -0.0072131 -0.069925 -0.044597 0.1834 0.065731 0.13516 0.22028 0.16842 0.2035 0.27666 0.18072 -0.0024898 0.0060754 0.0013304 0.0013309 1.1374
3.6797 0.006056 0.0092211 0.001018 0.016044 0 0.032091 -0.020869 -0.036256 -0.061411 -0.025978 -0.11128 -0.053624 -0.020669 -0.043443 -0.099862 -0.054818 0.07871 -0.018155 0.10204 0.12382 0.097489 0.15913 0.17479 0.13207 -0.0023501 0.0053846 0.0010724 0.0016392 0.60318
3.6836 0.014061 0.016069 -0.025688 -0.027321 0 -0.037342 -0.0059081 -0.010677 -0.0035036 -0.032295 0.04966 -0.081982 -0.027093 -0.064598 -0.093656 -0.066579 -0.02567 -0.051794 0.039372 0.023068 0.066229 0.087946 0.03755 0.056579 -0.0018334 0.0034173 0.00051247 0.001622 0.0045173
3.6875 0.020682 0.021304 -0.028598 -0.040161 0 -0.067131 0.018508 0.023386 0.052495 -0.015942 0.15582 -0.11384 -0.05264 -0.092225 -0.10172 -0.091953 -0.088888 -0.078059 -0.013369 -0.058546 0.027876 0.0069838 -0.09624 -0.013393 -0.0013474 0.0008837 0.00013729 0.0010474 -0.61767
3.6914 0.025927 0.025931 0.0011976 -0.0044963 0 -0.034753 0.04898 0.062682 0.09663 0.030614 0.18104 -0.13604 -0.096624 -0.1324 -0.12167 -0.12984 -0.10546 -0.11159 -0.04895 -0.1276 -0.034919 -0.07293 -0.19494 -0.081069 -0.0011414 -0.0012996 0.00037053 0.00010524 -1.2147
3.6953 0.030447 0.031117 0.048906 0.058989 0 0.037314 0.076856 0.097831 0.12649 0.092378 0.15681 -0.14158 -0.12974 -0.17333 -0.074983 -0.1602 -0.10463 -0.13588 -0.10107 -0.23691 -0.10904 -0.14323 -0.25244 -0.20222 -0.0011035 -0.002654 0.0011604 -0.00075491 -1.7351
3.6992 0.03479 0.037 0.085887 0.10712 0 0.10065 0.093395 0.11841 0.14558 0.14142 0.14398 -0.1335 -0.11916 -0.19064 -0.14768 -0.18866 -0.12292 -0.15536 -0.13343 -0.26385 -0.10449 -0.17914 -0.2866 -0.22712 -0.0008969 -0.0033649 0.0019939 -0.001266 -2.1296
3.7031 0.038688 0.04218 0.090498 0.10736 0 0.11659 0.095123 0.11962 0.1579 0.15581 0.18382 -0.12339 -0.12543 -0.23038 -0.16923 -0.19484 -0.17239 -0.17763 -0.16598 -0.30771 -0.16366 -0.20948 -0.31981 -0.27228 -0.00030374 -0.0039346 0.0023382 -0.0015927 -2.3577
3.707 0.041001 0.044504 0.064314 0.062523 0 0.082401 0.085658 0.10565 0.16342 0.13401 0.26483 -0.12463 -0.12536 -0.25265 -0.16625 -0.19332 -0.22966 -0.20796 -0.17461 -0.3512 -0.20404 -0.22677 -0.35752 -0.29548 0.00053594 -0.0046099 0.0020977 -0.0021034 -2.3964
3.7109 0.040364 0.04251 0.030535 0.0084437 0 0.030095 0.072706 0.087107 0.15805 0.094338 0.3302 -0.14333 -0.096079 -0.22049 -0.17874 -0.19995 -0.25382 -0.24387 -0.14289 -0.36457 -0.1404 -0.22134 -0.38167 -0.25172 0.0012016 -0.0051052 0.0016554 -0.0029001 -2.2451
3.7148 0.036116 0.036372 0.015089 -0.013647 0 3.1292e-06 0.062382 0.073757 0.13749 0.060378 0.31997 -0.17227 -0.10949 -0.21501 -0.14429 -0.1983 -0.2185 -0.2125 -0.16872 -0.32492 -0.10678 -0.19491 -0.36403 -0.23617 0.0013185 -0.0048505 0.0014729 -0.0036224 -1.9233
3.7188 0.028928 0.027725 0.0255 0.01083 0 0.0096462 0.055029 0.06752 0.10161 0.043911 0.2166 -0.19312 -0.10287 -0.16897 -0.11135 -0.194 -0.13286 -0.19043 -0.13375 -0.25174 -0.096473 -0.18544 -0.28896 -0.19704 0.00085647 -0.0035259 0.0016421 -0.0037698 -1.4618
3.7227 0.020714 0.018768 0.045225 0.057978 0 0.04139 0.045684 0.060827 0.055741 0.038325 0.059652 -0.18725 -0.08475 -0.13201 -0.11132 -0.16791 -0.03531 -0.14327 -0.088925 -0.16508 -0.083471 -0.13761 -0.16776 -0.12414 0.00016078 -0.0014086 0.0018144 -0.0032255 -0.89588
3.7266 0.013821 0.011408 0.048551 0.083538 0 0.058282 0.028817 0.042186 0.0082278 0.027029 -0.081013 -0.14833 -0.061351 -0.10434 -0.11649 -0.12832 0.03454 -0.079828 -0.042307 -0.068385 -0.053617 -0.052375 -0.033754 -0.026737 -0.00029874 0.00076372 0.0015651 -0.0024247 -0.26946
3.7305 0.009845 0.0068249 0.023521 0.057852 0 0.035791 0.0035935 0.0055835 -0.03388 -0.00065114 -0.15347 -0.087032 -0.040259 -0.047916 -0.040118 -0.10889 0.06347 -0.046786 0.027245 0.045807 0.0045278 0.024639 0.078487 0.06597 -0.00025496 0.0022958 0.00083117 -0.0019578 0.35636
3.7344 0.0087255 0.0052417 -0.016954 -0.0090841 0 -0.015939 -0.024511 -0.042911 -0.067731 -0.039386 -0.15716 -0.023438 -0.038569 -0.038191 -0.079983 -0.080971 0.070611 -0.014223 0.043874 0.057608 0.043772 0.064815 0.15364 0.11365 0.00019364 0.002997 8.9818e-06 -0.0019894 0.90371
3.7383 0.0087174 0.005716 -0.045627 -0.072817 0 -0.058279 -0.047013 -0.086692 -0.094285 -0.071773 -0.13686 0.027303 -0.013933 -0.012196 -0.066662 -0.049141 0.087897 0.062498 0.097586 0.12826 0.092141 0.11852 0.20048 0.13391 0.00068146 0.0032486 -0.00036853 -0.0020903 1.2979
3.7422 0.0074402 0.0062551 -0.043977 -0.087442 0 -0.055447 -0.057956 -0.10811 -0.11515 -0.082725 -0.14291 0.06431 0.0096259 0.0093329 -0.034536 -0.026473 0.13118 0.11008 0.15134 0.18927 0.13388 0.16229 0.23793 0.16201 0.00084036 0.0036432 -6.7775e-05 -0.0016739 1.4981
3.7461 0.0034495 0.0046661 -0.017718 -0.041756 0 -0.0062528 -0.05732 -0.099728 -0.1292 -0.071986 -0.18913 0.09776 0.011225 0.0098936 -0.034506 -0.022298 0.1852 0.078986 0.17163 0.19288 0.15271 0.17661 0.27411 0.2124 0.00053935 0.0044872 0.00068402 -0.00061381 1.515
3.75 -0.0027443 -9.6199e-05 0.0085903 0.030038 0 0.050884 -0.049892 -0.069295 -0.1317 -0.054049 -0.24145 0.13681 -0.0094682 0.0049171 -0.1722 -0.033002 0.21437 0.032492 0.15617 0.22439 0.1295 0.16674 0.29638 0.20036 -4.8951e-05 0.0055446 0.0014213 0.00057412 1.3979
3.7539 -0.0090815 -0.0071202 0.012723 0.072895 0 0.066427 -0.041044 -0.034576 -0.11712 -0.045395 -0.24587 0.18022 -0.021015 0.0020778 -0.17911 -0.052957 0.19065 0.050493 0.12729 0.16234 0.10445 0.15423 0.28085 0.17849 -0.00057818 0.0062047 0.0018111 0.0011729 1.1984
3.7578 -0.013642 -0.014198 -0.0069356 0.05281 0 0.020432 -0.033175 -0.011626 -0.083832 -0.049866 -0.17317 0.21826 -0.031775 0.002967 -0.1711 -0.081764 0.11659 0.061826 0.097927 0.10087 0.067926 0.11976 0.21391 0.13646 -0.00075853 0.0059419 0.0018443 0.0008989 0.94004
3.7617 -0.016368 -0.019665 -0.031568 -0.016659 0 -0.058108 -0.025552 -0.0050106 -0.037419 -0.054868 -0.044454 0.24335 -0.039995 -0.0015467 -0.16831 -0.10368 0.025046 0.044901 0.065049 0.050479 0.031373 0.071557 0.10731 0.084717 -0.00053904 0.0047211 0.0017297 0.00011979 0.61932
3.7656 -0.019342 -0.023865 -0.039524 -0.084773 0 -0.11141 -0.016972 -0.0069872 0.010557 -0.042235 0.082838 0.2584 -0.039417 -0.02721 -0.15666 -0.0927 -0.043975 -0.0056808 0.018443 -0.010581 0.018058 0.032281 -0.0064603 0.045769 -0.00012584 0.0030445 0.0016518 -0.00052701 0.2379
3.7695 -0.025188 -0.02879 -0.025404 -0.10333 0 -0.098463 -0.0082669 -0.0056414 0.048056 -0.0051865 0.15712 0.27447 -0.036258 -0.056255 -0.13687 -0.12425 -0.071238 -0.064848 -0.039923 -0.076333 -0.027349 -0.020309 -0.095342 -0.05597 0.00017739 0.0016003 0.0016349 -0.00071135 -0.16447
3.7734 -0.034738 -0.03604 -0.0043323 -0.064227 0 -0.029424 -0.0022128 0.0048706 0.068831 0.042802 0.16875 0.30012 -0.05954 -0.078345 -0.13897 -0.17153 -0.069006 -0.075375 -0.067814 -0.13021 -0.082037 -0.078229 -0.14748 -0.11078 0.00019771 0.00077924 0.0016034 -0.000622 -0.50723
3.7773 -0.045868 -0.044882 0.0014132 -0.0047151 0 0.040332 -0.0011621 0.020053 0.074781 0.075305 0.151 0.33313 -0.089458 -0.11633 -0.17784 -0.19256 -0.066618 -0.096289 -0.093291 -0.17481 -0.13509 -0.11675 -0.1731 -0.12548 1.9486e-05 0.00044435 0.0015234 -0.00065724 -0.70214
3.7813 -0.054583 -0.052273 -0.018664 0.02382 0 0.053421 -0.004914 0.029532 0.072364 0.071554 0.14601 0.36259 -0.10698 -0.16452 -0.24365 -0.17764 -0.083106 -0.1443 -0.12566 -0.2042 -0.16286 -0.12679 -0.18756 -0.11446 -9.9365e-05 0.00014734 0.0014556 -0.000963 -0.69723
3.7852 -0.057602 -0.054956 -0.054481 -0.0021819 0 -0.0034837 -0.010938 0.025787 0.065745 0.032093 0.16497 0.37898 -0.084485 -0.13635 -0.25802 -0.19615 -0.10935 -0.12968 -0.1268 -0.18299 -0.090148 -0.13362 -0.19182 -0.11409 3.3899e-05 -0.00037766 0.0014771 -0.0012977 -0.49815
3.7891 -0.054417 -0.051806 -0.083028 -0.060053 0 -0.08836 -0.016663 0.0095807 0.052401 -0.02088 0.17645 0.38209 -0.094169 -0.12904 -0.23527 -0.14253 -0.11445 -0.12404 -0.091525 -0.15839 -0.05534 -0.10688 -0.16867 -0.055195 0.00035246 -0.00087066 0.0015742 -0.0013218 -0.15484
3.793 -0.047234 -0.044404 -0.085437 -0.10069 0 -0.13686 -0.021567 -0.011966 0.025309 -0.059046 0.13354 0.37948 -0.096898 -0.12607 -0.21222 -0.10664 -0.071357 -0.050827 -0.058867 -0.12535 -0.038055 -0.064644 -0.098912 -0.0067143 0.00056502 -0.00068562 0.0016328 -0.00096508 0.26977
3.7969 -0.039017 -0.035485 -0.060152 -0.089474 0 -0.11292 -0.027129 -0.032115 -0.019504 -0.067634 0.017308 0.37784 -0.085038 -0.11184 -0.20984 -0.085408 0.018938 0.048853 -0.021056 -0.066832 -0.021291 -0.0079988 0.017299 0.02731 0.00041531 0.00065637 0.0015406 -0.00047981 0.72163
3.8008 -0.031412 -0.026893 -0.023252 -0.034289 0 -0.036048 -0.034832 -0.049546 -0.076171 -0.054422 -0.13989 0.37623 -0.059715 -0.071756 -0.24228 -0.053921 0.1243 0.10261 0.039436 0.035126 0.014169 0.063553 0.15349 0.060673 -5.429e-05 0.002957 0.0013014 -0.00015145 1.1557
3.8047 -0.024242 -0.018927 0.0030246 0.022057 0 0.035923 -0.044239 -0.067292 -0.1292 -0.041679 -0.27198 0.3677 -0.06692 -0.050777 -0.19892 -0.006307 0.20218 0.11561 0.096418 0.12967 0.10219 0.11877 0.27135 0.17714 -0.00049058 0.0053434 0.0010521 -3.9393e-06 1.5255
3.8086 -0.016749 -0.011372 0.0049626 0.037579 0 0.053348 -0.052883 -0.087041 -0.16164 -0.047799 -0.3244 0.3465 -0.048276 -0.048281 -0.13855 -0.00576 0.22814 0.1538 0.13155 0.21279 0.12477 0.19843 0.34428 0.2299 -0.0005159 0.0068392 0.00096454 0.00018759 1.7804
3.8125 -0.0091023 -0.0047754 -0.014236 0.0048642 0 0.01223 -0.057889 -0.10455 -0.16547 -0.072943 -0.29146 0.31327 -0.034865 -0.041389 -0.15158 -0.006919 0.20999 0.17754 0.15766 0.27313 0.10624 0.24256 0.36996 0.23222 -7.7498e-05 0.007058 0.0011163 0.0006168 1.8795
3.8164 -0.0026261 -0.00038893 -0.037059 -0.044542 0 -0.046403 -0.057665 -0.11084 -0.14622 -0.099312 -0.21635 0.27354 -0.039451 -0.032168 -0.21172 0.0083441 0.1773 0.17275 0.17523 0.29359 0.083983 0.23924 0.36254 0.21651 0.00046646 0.0064291 0.0014326 0.0012217 1.807
3.8203 0.001418 0.0011688 -0.043343 -0.067284 0 -0.072165 -0.052195 -0.098415 -0.11788 -0.10507 -0.15475 0.23242 -0.056007 -0.061098 -0.10476 0.029216 0.15557 0.15374 0.1662 0.23626 0.13737 0.23886 0.33379 0.26245 0.00063533 0.0057506 0.0017367 0.0017498 1.5756
3.8242 0.0031716 0.00095401 -0.023827 -0.043349 0 -0.045328 -0.042007 -0.067405 -0.091783 -0.080643 -0.13198 0.19176 -0.10663 -0.091962 -0.13208 -0.010239 0.14613 0.095614 0.12413 0.19394 0.14419 0.18384 0.28178 0.23185 0.00025417 0.0054525 0.0018648 0.0020098 1.2127
3.8281 0.0041927 0.0010798 0.012967 0.0094062 0 0.01065 -0.027202 -0.026309 -0.068257 -0.035059 -0.12715 0.15207 -0.12609 -0.14432 -0.19805 -0.037186 0.12738 0.028833 0.08134 0.13636 0.1141 0.12069 0.19687 0.17465 -0.00036658 0.0052173 0.0017664 0.0020083 0.7438
3.832 0.0060595 0.002884 0.045679 0.051629 0 0.051536 -0.0076768 0.013182 -0.03769 0.011687 -0.095152 0.11529 -0.13834 -0.19198 -0.24579 -0.061642 0.075477 -0.024726 0.028852 0.042808 0.050784 0.059831 0.077764 0.10186 -0.00068418 0.0042978 0.0015275 0.0018275 0.18897
3.8359 0.0089484 0.0057733 0.054555 0.054667 0 0.048973 0.015658 0.043128 0.0096283 0.043377 -0.0067637 0.084169 -0.17288 -0.21043 -0.23652 -0.099982 -0.01304 -0.048628 -0.044227 -0.090882 -0.037715 0.00587 -0.059159 0.021217 -0.00040006 0.0022499 0.0013086 0.0014223 -0.42484
3.8398 0.011648 0.0080928 0.035849 0.022153 0 0.011463 0.039988 0.062754 0.072648 0.057744 0.12552 0.058537 -0.19782 -0.25171 -0.2731 -0.12942 -0.11485 -0.06913 -0.12222 -0.1246 -0.11164 -0.053401 -0.18664 -0.057632 0.000268 -0.00057528 0.0012358 0.00062051 -1.0489
3.8438 0.013065 0.0092757 0.0052593 -0.015042 0 -0.02518 0.061107 0.076311 0.13652 0.064903 0.25485 0.033953 -0.22406 -0.31498 -0.30297 -0.15642 -0.19447 -0.15557 -0.1363 -0.25466 -0.12048 -0.13088 -0.28289 -0.12337 0.00077134 -0.0032164 0.0013161 -0.00062737 -1.6112
3.8477 0.01375 0.011031 -0.013289 -0.024407 0 -0.027679 0.075248 0.087892 0.18032 0.076499 0.33215 0.0060228 -0.2423 -0.36568 -0.32147 -0.18463 -0.22796 -0.20936 -0.15673 -0.36296 -0.1651 -0.18458 -0.34214 -0.18391 0.00070889 -0.0047983 0.0014299 -0.0020226 -2.0331
3.8516 0.015843 0.01609 -0.0057259 0.0033805 0 0.0092118 0.08097 0.097669 0.19014 0.095008 0.33695 -0.023318 -0.25324 -0.39227 -0.33043 -0.2153 -0.21709 -0.22249 -0.1865 -0.40905 -0.22952 -0.20574 -0.37066 -0.23074 0.00016327 -0.00513 0.0014095 -0.0030213 -2.2545
3.8555 0.021301 0.025428 0.021396 0.049085 0 0.060397 0.079786 0.1022 0.16796 0.11164 0.28463 -0.045107 -0.26614 -0.3965 -0.33792 -0.24837 -0.1841 -0.25687 -0.17559 -0.3965 -0.19513 -0.20872 -0.37386 -0.23821 -0.00040544 -0.0047148 0.0011496 -0.0032414 -2.2519
3.8594 0.029909 0.036577 0.046581 0.081232 0 0.090892 0.074993 0.097841 0.12963 0.11378 0.20878 -0.051074 -0.26044 -0.41056 -0.31346 -0.21855 -0.15248 -0.22014 -0.18522 -0.36061 -0.1719 -0.19275 -0.34857 -0.22784 -0.00059203 -0.0042228 0.00067412 -0.0028028 -2.0418
3.8633 0.038866 0.044822 0.051167 0.079992 0 0.081953 0.069331 0.083975 0.093409 0.09525 0.13602 -0.043325 -0.25922 -0.38631 -0.2857 -0.21256 -0.1297 -0.22107 -0.15909 -0.28879 -0.13689 -0.1466 -0.28811 -0.20499 -0.00038921 -0.0039345 0.00011832 -0.0022454 -1.6713
3.8672 0.044429 0.046487 0.034366 0.050401 0 0.043451 0.062867 0.063516 0.067534 0.061094 0.073103 -0.035698 -0.24196 -0.35554 -0.26597 -0.2027 -0.10511 -0.23266 -0.11986 -0.21836 -0.091072 -0.091843 -0.19452 -0.15422 -0.00012956 -0.0036279 -0.00034538 -0.0020614 -1.2003
3.8711 0.044302 0.041529 0.012784 0.016323 0 0.0047714 0.052617 0.040667 0.046058 0.0236 0.012874 -0.043501 -0.19904 -0.33216 -0.26161 -0.16945 -0.063055 -0.21967 -0.087476 -0.17055 -0.039733 -0.044292 -0.084597 -0.077998 -0.00011326 -0.0029282 -0.0005758 -0.0022697 -0.68641
3.875 0.03895 0.033273 0.0051508 0.0012778 0 -0.0076222 0.03463 0.018199 0.015965 -0.0063902 -0.050215 -0.069973 -0.1808 -0.2175 -0.27011 -0.15761 0.0003443 -0.12642 -0.051525 -0.078865 -0.0035444 0.014276 0.01727 -0.071954 -0.00030892 -0.0017245 -0.00049038 -0.0024347 -0.17473
3.8789 0.030976 0.02566 0.016003 0.011154 0 0.010836 0.0077536 -0.0034238 -0.029873 -0.025569 -0.11035 -0.10228 -0.18937 -0.22743 -0.26811 -0.15589 0.070909 -0.13082 0.010297 -0.0057979 0.039976 0.079098 0.09369 0.0014692 -0.00042286 -0.0002616 -7.4429e-05 -0.0021136 0.30076
3.8828 0.023311 0.020513 0.032772 0.031285 0 0.04061 -0.0233 -0.024496 -0.083906 -0.037276 -0.15381 -0.12171 -0.16776 -0.22257 -0.23692 -0.13697 0.12509 -0.080937 0.046995 0.05033 0.033261 0.11901 0.1431 0.05498 -0.00024688 0.0011156 0.00059071 -0.0013012 0.70699
3.8867 0.017685 0.017068 0.038357 0.039224 0 0.053578 -0.048363 -0.043621 -0.12642 -0.045578 -0.17066 -0.11908 -0.13054 -0.18135 -0.19886 -0.10649 0.14631 -0.0091369 0.063536 0.088897 0.015946 0.14202 0.17527 0.071688 9.1002e-05 0.0022457 0.0012956 -0.00044825 1.0011
3.8906 0.014292 0.013743 0.027178 0.023111 0 0.034664 -0.056691 -0.056677 -0.1381 -0.05028 -0.1631 -0.10134 -0.12841 -0.12904 -0.20091 -0.086718 0.13573 -0.038358 0.091738 0.10912 0.081958 0.17645 0.19832 0.062373 0.00024395 0.0031646 0.001738 -4.5848e-05 1.1332
3.8945 0.012425 0.010165 0.0099257 -0.0083574 0 -0.0062725 -0.043955 -0.058469 -0.11366 -0.047377 -0.14292 -0.083266 -0.13612 -0.20346 -0.20444 -0.10629 0.10944 -0.013324 0.075238 0.081693 0.048994 0.126 0.20936 0.071886 1.6725e-05 0.0038786 0.0016724 -0.000183 1.067
3.8984 0.011265 0.0075171 0.0030917 -0.032078 0 -0.041243 -0.016421 -0.046195 -0.066267 -0.034061 -0.12062 -0.072847 -0.15886 -0.22979 -0.20838 -0.10751 0.084941 -0.046203 0.043392 0.027757 0.0053838 0.10264 0.19699 0.049187 -0.00039963 0.004191 0.0011034 -0.00049756 0.80909
3.9023 0.010248 0.0071278 0.013449 -0.028456 0 -0.044929 0.01163 -0.022262 -0.019045 -0.013147 -0.095933 -0.064582 -0.16704 -0.22986 -0.227 -0.11389 0.068023 -0.10872 0.0080609 -0.025667 -0.018032 0.073005 0.15233 0.019006 -0.00059025 0.0038126 0.0003621 -0.00055235 0.4199
3.9063 0.0090891 0.0089098 0.031876 0.0024691 0 -0.013988 0.026652 0.0059315 0.010463 0.0076769 -0.05836 -0.046809 -0.15535 -0.2234 -0.25696 -0.1347 0.050222 -0.16893 -0.02689 -0.070259 -0.015637 0.02024 0.078355 -0.0094443 -0.00033205 0.0026648 -5.5024e-05 -0.00026372 -0.0079204
3.9102 0.0077387 0.011204 0.041695 0.039508 0 0.030034 0.024993 0.029626 0.021508 0.021511 0.0021237 -0.015144 -0.18354 -0.22797 -0.24384 -0.14305 0.018265 -0.17165 -0.078557 -0.14663 -0.046456 -0.033566 -0.010439 -0.069061 0.00015493 0.0010561 0.00018412 2.4975e-05 -0.39483
3.9141 0.006357 0.012057 0.033286 0.055468 0 0.056886 0.015387 0.04352 0.028611 0.02784 0.082566 0.021741 -0.21807 -0.25176 -0.26776 -0.21892 -0.032582 -0.1923 -0.12467 -0.19107 -0.1086 -0.11141 -0.096599 -0.165 0.00039103 -0.00047574 0.00098974 -0.00011643 -0.71023
3.918 0.0051459 0.0106 0.011627 0.037856 0 0.050476 0.012166 0.048388 0.048427 0.032777 0.16323 0.049742 -0.22231 -0.29911 -0.27179 -0.24247 -0.092042 -0.24764 -0.16578 -0.25654 -0.14976 -0.17089 -0.16843 -0.19651 9.4231e-05 -0.0015312 0.0018872 -0.00077785 -0.96852
3.9219 0.0040353 0.0073278 -0.0091956 -0.0010265 0 0.020259 0.023754 0.04942 0.084997 0.043187 0.21686 0.062643 -0.21674 -0.33735 -0.2821 -0.23845 -0.14021 -0.28175 -0.19204 -0.31815 -0.16822 -0.21144 -0.22188 -0.21288 -0.00053578 -0.0020861 0.0023477 -0.0015873 -1.187
3.9258 0.0025397 0.0032811 -0.018343 -0.033072 0 -0.0080125 0.045265 0.051434 0.12474 0.05939 0.22533 0.068072 -0.23624 -0.32307 -0.34326 -0.26748 -0.16038 -0.22191 -0.19211 -0.33084 -0.17619 -0.24171 -0.25586 -0.29788 -0.000998 -0.0023838 0.0021608 -0.0019966 -1.3421
3.9297 8.9482e-05 -0.00084325 -0.015981 -0.035869 0 -0.014352 0.061348 0.054635 0.14515 0.072824 0.19168 0.08072 -0.23128 -0.28118 -0.35595 -0.27304 -0.14938 -0.21455 -0.19905 -0.30513 -0.20467 -0.21595 -0.26695 -0.258 -0.00097084 -0.0026057 0.0015536 -0.0017186 -1.3652
3.9336 -0.0033441 -0.0048264 -0.010533 -0.0098379 0 -0.00073152 0.057494 0.054348 0.13072 0.071284 0.13799 0.10988 -0.24053 -0.30921 -0.36658 -0.27959 -0.11768 -0.20824 -0.21003 -0.31242 -0.20009 -0.22811 -0.2491 -0.23278 -0.00062339 -0.0026592 0.00097025 -0.00095115 -1.1882
3.9375 -0.0069531 -0.0084599 -0.0096734 0.022637 0 0.012322 0.031193 0.044979 0.084023 0.048165 0.089599 0.15296 -0.23587 -0.31297 -0.38143 -0.26349 -0.080096 -0.19301 -0.19421 -0.28848 -0.18902 -0.23532 -0.19869 -0.19543 -0.00044249 -0.0022866 0.00071449 -0.0002263 -0.80313
3.9414 -0.0095642 -0.01124 -0.014085 0.035173 0 0.0054817 -0.0057896 0.024897 0.023852 0.0085985 0.057072 0.19957 -0.20885 -0.26253 -0.39584 -0.22813 -0.044792 -0.16745 -0.14624 -0.22043 -0.17895 -0.21052 -0.12 -0.15353 -0.00073444 -0.0013744 0.00076345 -2.9212e-05 -0.28478
3.9453 -0.01056 -0.012639 -0.01882 0.017706 0 -0.020936 -0.035742 -0.0018567 -0.027818 -0.032559 0.029717 0.2403 -0.17545 -0.20752 -0.38517 -0.22035 -0.0093513 -0.14223 -0.095775 -0.16552 -0.15214 -0.13318 -0.025761 -0.17286 -0.0012888 -0.00013319 0.00088611 -0.00048149 0.24563
3.9492 -0.010379 -0.01259 -0.019269 -0.017066 0 -0.046402 -0.047392 -0.028405 -0.059883 -0.059797 -0.013716 0.27122 -0.14432 -0.18053 -0.29902 -0.20083 0.033606 -0.12631 -0.053301 -0.063101 -0.073998 -0.08538 0.068028 -0.098854 -0.0015468 0.0010429 0.00091977 -0.0012916 0.68985
3.9531 -0.010046 -0.01158 -0.015176 -0.045318 0 -0.048228 -0.04282 -0.049768 -0.076813 -0.066641 -0.084895 0.29181 -0.1163 -0.1365 -0.28939 -0.17448 0.086505 -0.10411 -0.020309 0.0086192 -0.021244 -0.030245 0.14943 -0.021186 -0.0011315 0.0019041 0.00092509 -0.0019629 1.0197
3.957 -0.010156 -0.010249 -0.0095938 -0.051071 0 -0.022312 -0.034064 -0.065237 -0.091293 -0.059042 -0.17219 0.30175 -0.090873 -0.10181 -0.30247 -0.14783 0.14116 -0.074055 0.0112 0.049863 -0.0077192 0.026662 0.21419 0.044105 -0.00023741 0.0025298 0.0010795 -0.0020926 1.2663
3.9609 -0.010384 -0.0090399 -0.0053151 -0.036627 0 0.011934 -0.032809 -0.076451 -0.11147 -0.050223 -0.24482 0.30203 -0.068547 -0.10502 -0.27101 -0.12729 0.18214 -0.04119 0.0471 0.074518 -0.032262 0.073533 0.26307 0.089661 0.0004991 0.0031807 0.0014342 -0.001579 1.4642
3.9648 -0.010104 -0.0083501 -0.0031839 -0.0172 0 0.027054 -0.041576 -0.083411 -0.13309 -0.050913 -0.27239 0.2988 -0.065358 -0.098865 -0.29385 -0.11368 0.19641 -0.059874 0.053197 0.11995 -0.035462 0.090668 0.29524 0.099554 0.00054556 0.0039548 0.0017967 -0.00064355 1.6019
3.9688 -0.0095397 -0.0089247 -0.0034263 -0.0064534 0 0.01014 -0.052881 -0.082769 -0.14239 -0.061948 -0.24491 0.3028 -0.066133 -0.12974 -0.28006 -0.12401 0.18154 -0.053506 0.035359 0.11203 0.0013763 0.070733 0.30385 0.094235 -6.2755e-05 0.004593 0.0018745 0.00031233 1.6197
3.9727 -0.010129 -0.011775 -0.0072156 -0.0064711 0 -0.026778 -0.056126 -0.070562 -0.12693 -0.074166 -0.17814 0.32134 -0.065002 -0.12915 -0.24738 -0.14738 0.14622 -0.056618 0.0086502 0.078834 0.020126 0.040765 0.27855 0.0907 -0.00075937 0.0046441 0.0015557 0.00091941 1.4573
3.9766 -0.013453 -0.01732 -0.015691 -0.0099431 0 -0.056916 -0.046108 -0.047112 -0.085775 -0.075156 -0.10056 0.34941 -0.066092 -0.10182 -0.21373 -0.16535 0.1031 -0.071606 -0.019305 0.035864 -0.0044946 -0.00017236 0.21418 0.080103 -0.00094108 0.0038615 0.0010537 0.0010088 1.1092
3.9805 -0.019549 -0.024423 -0.02728 -0.010373 0 -0.060158 -0.026583 -0.019225 -0.031233 -0.057878 -0.033483 0.37024 -0.084056 -0.11718 -0.20631 -0.14392 0.060348 -0.074694 -0.043311 -0.0040374 -0.082122 -0.077019 0.11891 0.027346 -0.00046739 0.0024728 0.00075807 0.00065695 0.64244
3.9844 -0.026237 -0.030446 -0.036909 -0.0093121 0 -0.037599 -0.0068476 0.0031578 0.018607 -0.02533 0.019797 0.36846 -0.096423 -0.18186 -0.26013 -0.17348 0.018629 -0.071941 -0.081195 -0.077437 -0.056499 -0.13457 0.014289 -0.01824 0.00026781 0.0010658 0.00090447 0.00010228 0.16457
3.9883 -0.030358 -0.03268 -0.039052 -0.013757 0 -0.0082326 0.0052456 0.013735 0.050813 0.011331 0.068455 0.34532 -0.086599 -0.17538 -0.27867 -0.20653 -0.024647 -0.11347 -0.11087 -0.14759 -0.09358 -0.17548 -0.074853 -0.07683 0.00071696 0.00017206 0.0013571 -0.0004014 -0.23181
3.9922 -0.030037 -0.030197 -0.032261 -0.027107 0 0.0075053 0.0083047 0.01445 0.064078 0.039379 0.11889 0.32125 -0.078631 -0.16651 -0.2806 -0.2342 -0.068301 -0.13915 -0.13709 -0.20387 -0.15028 -0.20671 -0.13387 -0.13317 0.00063679 -0.00010533 0.0017111 -0.00070541 -0.50667
3.9961 -0.026042 -0.024588 -0.020684 -0.043284 0 0.0026436 0.0071193 0.013758 0.066734 0.051214 0.16427 0.32076 -0.092171 -0.20431 -0.28705 -0.2498 -0.10429 -0.11545 -0.16424 -0.24269 -0.18476 -0.23268 -0.16448 -0.17046 0.00022125 -0.00010857 0.0016452 -0.00080603 -0.66979
4 -0.021009 -0.018842 -0.010744 -0.050201 0 -0.01419 0.0079914 0.019599 0.068546 0.047204 0.1878 0.3517 -0.11997 -0.19097 -0.3011 -0.24075 -0.12157 -0.16986 -0.18679 -0.28473 -0.21509 -0.24137 -0.17825 -0.16527 -0.00015562 -0.0002854 0.0012239 -0.00080772 -0.74816
4.0039 -0.017247 -0.015242 -0.0060224 -0.039625 0 -0.028452 0.013499 0.032601 0.072669 0.033654 0.17625 0.39735 -0.11443 -0.15975 -0.30389 -0.25386 -0.11383 -0.17402 -0.18415 -0.26408 -0.19729 -0.25677 -0.18276 -0.15652 -0.00029477 -0.00078788 0.00087417 -0.00084714 -0.75295
4.0078 -0.015075 -0.01397 -0.0052361 -0.01455 0 -0.031098 0.020411 0.044955 0.073423 0.018024 0.13127 0.42943 -0.10021 -0.14387 -0.28136 -0.24928 -0.084427 -0.17476 -0.17996 -0.23712 -0.1609 -0.24438 -0.17293 -0.13215 -0.0002881 -0.0013414 0.0010304 -0.0010108 -0.66985
4.0117 -0.013111 -0.013472 -0.0050012 0.01229 0 -0.022732 0.021972 0.045799 0.061065 0.0047788 0.068999 0.43083 -0.092585 -0.13577 -0.25437 -0.22696 -0.044402 -0.16327 -0.1615 -0.20998 -0.13156 -0.20252 -0.13606 -0.10479 -0.00033211 -0.0014746 0.0017326 -0.0012692 -0.47536
4.0156 -0.010022 -0.012057 -0.004087 0.027157 0 -0.0097726 0.012849 0.028934 0.029826 -0.0057909 0.0088429 0.40788 -0.10688 -0.1066 -0.26633 -0.20586 -0.0050461 -0.10345 -0.096332 -0.16785 -0.1406 -0.14552 -0.066564 -0.1023 -0.00047328 -0.0008998 0.0025255 -0.0014596 -0.16387
4.0195 -0.0059334 -0.009237 -0.004448 0.02401 0 0.0015273 -0.0065782 -0.0027083 -0.016526 -0.015763 -0.038791 0.38159 -0.061167 -0.087484 -0.22068 -0.20284 0.028765 -0.11084 -0.071205 -0.11629 -0.12419 -0.12505 0.023423 -0.043342 -0.00055493 0.00027047 0.0027757 -0.0013574 0.23347
4.0234 -0.0021635 -0.0057516 -0.0079734 0.0070341 0 0.0078791 -0.029437 -0.038529 -0.065403 -0.026686 -0.076175 0.36715 -0.056465 -0.10742 -0.21626 -0.16548 0.059226 -0.037392 -0.03577 -0.040102 -0.083264 -0.062522 0.1085 0.010818 -0.00040152 0.0016273 0.0021802 -0.00083162 0.64917
4.0273 0.00026333 -0.0025638 -0.01278 -0.013322 0 0.0083981 -0.045817 -0.06596 -0.10186 -0.037837 -0.11175 0.36135 -0.049055 -0.11026 -0.22204 -0.12035 0.090124 0.0085432 -0.001738 0.0067526 -0.030787 -0.0093969 0.16682 0.064196 -3.0626e-05 0.0027716 0.0010574 6.7587e-06 0.99842
4.0313 0.001681 7.6252e-06 -0.013687 -0.026571 0 0.0037609 -0.048516 -0.07642 -0.11648 -0.046668 -0.14976 0.3494 -0.024121 -0.067871 -0.21308 -0.090125 0.12031 -0.01666 0.024987 0.011561 0.010495 0.008212 0.19441 0.10873 0.00033184 0.0035541 0.00016278 0.00080306 1.2078
4.0352 0.0032967 0.0022212 -0.0071636 -0.026608 0 -0.0033684 -0.037468 -0.068456 -0.10961 -0.050711 -0.18428 0.3231 -0.049099 -0.018129 -0.17267 -0.096716 0.14188 0.014266 0.053994 0.075135 -0.024412 0.026384 0.20356 0.092004 0.00044675 0.0040626 0.00014189 0.0011622 1.2406
4.0391 0.0057399 0.0042271 0.0040282 -0.01334 0 -0.0083734 -0.019773 -0.047351 -0.089401 -0.049199 -0.20125 0.29161 -0.04517 -0.040932 -0.18704 -0.087733 0.14479 0.0046625 0.062267 0.08418 -0.028833 0.034606 0.20658 0.099583 0.00027152 0.0044041 0.0010351 0.00093813 1.1058
4.043 0.0082895 0.0057339 0.01172 0.0075429 0 -0.0071457 -0.0050027 -0.022193 -0.06555 -0.043047 -0.1864 0.27365 -0.036198 -0.046687 -0.17138 -0.098099 0.12398 -0.0017533 0.035173 0.061154 -0.00048876 0.01917 0.20059 0.099777 -1.3373e-05 0.0045021 0.0022296 0.00036946 0.8466
4.0469 0.0097213 0.006523 0.0089401 0.026423 0 0.00040992 0.0012794 -0.0016969 -0.043037 -0.033304 -0.13395 0.2789 -0.031413 -0.048155 -0.15232 -0.11511 0.083401 -0.004091 -7.7913e-05 0.012229 0.013426 -0.010166 0.16873 0.079531 -0.00016964 0.0041091 0.0029091 -9.1675e-05 0.51336
4.0508 0.0099416 0.0072387 -0.0033336 0.033944 0 0.0097735 0.0012737 0.0098444 -0.020269 -0.01957 -0.051622 0.29732 -0.038443 -0.083512 -0.18409 -0.11362 0.033648 -0.013324 -0.0050498 -0.0566 -0.048964 -0.03638 0.09781 0.031169 -8.9029e-05 0.0030345 0.0026522 -0.00015278 0.13933
4.0547 0.010589 0.0093936 -0.015592 0.026792 0 0.015912 0.0031383 0.014754 0.0076015 -6.0127e-05 0.040439 0.30737 -0.091778 -0.11132 -0.1695 -0.12948 -0.014434 -0.073405 -0.071992 -0.098332 -0.1114 -0.075566 -0.0041973 -0.0043814 0.00016 0.0013898 0.001716 5.8259e-05 -0.26523
4.0586 0.013684 0.014194 -0.016553 0.011362 0 0.018595 0.014676 0.020549 0.043009 0.026271 0.11721 0.29563 -0.090951 -0.12823 -0.19138 -0.14482 -0.055218 -0.083871 -0.11294 -0.16461 -0.15378 -0.126 -0.10823 -0.081112 0.00043086 -0.00037599 0.0007936 9.8826e-05 -0.6956
4.0625 0.019396 0.021021 -0.0019713 0.0010301 0 0.022967 0.036944 0.034775 0.082302 0.056924 0.16048 0.26884 -0.10127 -0.15732 -0.2135 -0.16451 -0.088886 -0.11064 -0.1515 -0.22153 -0.19926 -0.17036 -0.18363 -0.14596 0.00061249 -0.0017134 0.00046579 -0.00037545 -1.126
4.0664 0.025062 0.027003 0.021647 0.0069393 0 0.033503 0.062438 0.05879 0.11671 0.084798 0.16895 0.2469 -0.13951 -0.1935 -0.213 -0.19115 -0.11759 -0.16382 -0.19243 -0.27118 -0.24515 -0.2052 -0.22021 -0.18312 0.00065139 -0.0023154 0.00079632 -0.0012456 -1.4967
4.0703 0.026674 0.028397 0.041356 0.02841 0 0.046762 0.079293 0.085031 0.137 0.10047 0.15947 0.24377 -0.15461 -0.18282 -0.17384 -0.22558 -0.141 -0.16954 -0.21251 -0.37552 -0.24469 -0.24723 -0.23277 -0.22675 0.0005082 -0.0022997 0.0013702 -0.0019588 -1.7284
4.0742 0.021821 0.023028 0.046602 0.051243 0 0.051186 0.07865 0.10059 0.13836 0.097102 0.15593 0.25497 -0.15594 -0.20252 -0.1436 -0.2165 -0.15503 -0.18899 -0.23091 -0.40959 -0.2379 -0.23737 -0.24368 -0.21344 0.00015518 -0.0020817 0.0016874 -0.0019634 -1.7584
4.0781 0.011704 0.012055 0.03589 0.056937 0 0.036349 0.060164 0.095399 0.12222 0.075121 0.1711 0.26339 -0.16268 -0.20254 -0.18217 -0.21449 -0.15423 -0.21548 -0.22268 -0.37927 -0.2233 -0.24197 -0.25941 -0.2247 -0.00034646 -0.0020299 0.0015465 -0.0011887 -1.5729
4.082 0.0005467 -0.00033349 0.016886 0.036744 0 0.0043751 0.032035 0.069272 0.09419 0.043089 0.19392 0.2573 -0.1728 -0.18654 -0.21479 -0.21021 -0.13558 -0.19817 -0.19861 -0.32257 -0.20438 -0.23728 -0.2625 -0.2152 -0.00078289 -0.0021728 0.0011178 -0.00014769 -1.2142
4.0859 -0.0071306 -0.0092147 0.00070381 -0.00055166 0 -0.027787 0.0058467 0.032349 0.060254 0.013539 0.19368 0.24229 -0.17753 -0.16533 -0.16649 -0.18831 -0.10028 -0.098832 -0.17149 -0.27934 -0.1847 -0.19375 -0.22653 -0.13928 -0.00086591 -0.0021846 0.00071919 0.00044553 -0.75779
4.0898 -0.009209 -0.011741 -0.0051537 -0.034023 0 -0.039585 -0.010165 -0.0016125 0.024127 -0.0042726 0.141 0.23533 -0.12445 -0.13799 -0.19457 -0.15806 -0.052791 -0.085648 -0.10709 -0.22676 -0.15671 -0.15617 -0.14049 -0.14731 -0.00045115 -0.0016573 0.00055745 0.00022926 -0.27503
4.0938 -0.0067416 -0.0086072 -0.00069219 -0.04552 0 -0.023557 -0.015114 -0.024046 -0.012776 -0.010063 0.03186 0.24683 -0.076075 -0.06613 -0.14171 -0.11395 0.0014804 -0.091517 -0.079405 -0.13348 -0.10557 -0.089596 -0.020931 -0.085109 0.00027795 -0.00044238 0.00065997 -0.00053795 0.19131
4.0977 -0.0026164 -0.0033101 0.0075459 -0.032487 0 0.0069576 -0.014618 -0.035809 -0.04943 -0.012514 -0.10385 0.26861 -0.062045 -0.055034 -0.08702 -0.086649 0.05746 -0.071031 -0.029827 -0.050571 -0.05269 -0.018085 0.09834 0.0060914 0.0008609 0.001202 0.0009777 -0.0012033 0.62594
4.1016 0.00047592 0.00020317 0.011049 -0.0086492 0 0.027024 -0.016244 -0.044065 -0.083393 -0.022947 -0.2174 0.2802 -0.070844 -0.089976 -0.062568 -0.073094 0.10996 -0.022845 0.030948 0.017383 -0.0064942 0.040984 0.18912 0.089089 0.00086457 0.0027627 0.0014657 -0.001232 1.0193
4.1055 0.0012204 -0.00013339 0.0046189 0.007511 0 0.019682 -0.024412 -0.054995 -0.11061 -0.046544 -0.27049 0.26797 -0.048227 -0.041575 -0.074995 -0.03861 0.15277 0.015686 0.02503 0.10478 0.031792 0.067267 0.24412 0.11105 0.00022136 0.0037941 0.0020265 -0.00058338 1.3457
4.1094 -0.00041831 -0.003656 -0.010515 0.0067271 0 -0.010277 -0.037829 -0.068502 -0.12678 -0.077236 -0.25763 0.2388 -0.026241 0.012985 -0.062295 -0.032906 0.17912 0.020485 0.068224 0.14972 0.067346 0.11051 0.2732 0.15978 -0.00068503 0.0041646 0.0024216 0.00031744 1.5601
4.1133 -0.0038656 -0.0079753 -0.027443 -0.0057989 0 -0.040188 -0.050621 -0.078758 -0.1291 -0.10033 -0.20559 0.21497 -0.025074 0.011918 -0.072069 -0.023363 0.18402 0.0033087 0.076468 0.16849 0.045131 0.11056 0.28671 0.12847 -0.0012817 0.0040631 0.0023454 0.00093802 1.6156
4.1172 -0.0083461 -0.010937 -0.037901 -0.017176 0 -0.048004 -0.056082 -0.079255 -0.11715 -0.10172 -0.1512 0.21463 -0.02639 -0.0030627 -0.092033 -0.021199 0.16684 -0.014439 0.067822 0.15208 0.024835 0.092524 0.28288 0.092657 -0.0012176 0.0037982 0.0016817 0.0010108 1.4901
4.1211 -0.012901 -0.012076 -0.037643 -0.018864 0 -0.029958 -0.050628 -0.067675 -0.092763 -0.077502 -0.11499 0.23563 -0.015454 -0.00066776 -0.10737 -0.034753 0.13203 -0.023026 0.059359 0.10139 0.044462 0.082384 0.2505 0.10734 -0.00059119 0.0035657 0.00071201 0.00065417 1.2025
4.125 -0.016463 -0.012591 -0.029238 -0.013442 0 -0.002788 -0.035684 -0.046878 -0.059313 -0.037345 -0.090419 0.25763 -0.0063592 -0.038162 -0.10675 -0.046178 0.087212 -0.080032 0.027378 0.072624 -0.0076037 0.086246 0.18278 0.065866 0.00018395 0.0033549 8.7613e-06 0.00021329 0.80701
4.1289 -0.018276 -0.014017 -0.020027 -0.01084 0 0.01078 -0.016649 -0.022233 -0.021191 0.0013013 -0.054964 0.26016 -0.0098512 -0.037101 -0.12907 -0.093403 0.039792 -0.048157 -0.012587 -0.0075465 -0.055717 0.015371 0.088358 -0.0014138 0.00073999 0.0030275 2.0596e-05 -7.2114e-06 0.3724
4.1328 -0.018358 -0.016733 -0.016431 -0.01807 0 0.00067654 0.00021881 0.0016821 0.016577 0.024109 0.0073592 0.23968 -0.041341 -0.046491 -0.099122 -0.11643 -0.0054594 -0.060366 -0.064579 -0.083969 -0.095117 -0.042508 -0.010892 -0.043694 0.00102 0.0024709 0.0006908 7.793e-05 -0.042698
4.1367 -0.017465 -0.019529 -0.018896 -0.031769 0 -0.023126 0.011 0.022357 0.048919 0.028339 0.090364 0.2106 -0.084439 -0.063156 -0.056748 -0.11944 -0.046343 -0.11789 -0.11615 -0.15105 -0.12246 -0.082865 -0.092886 -0.06837 0.0012248 0.0016984 0.0014774 0.00032807 -0.40155
4.1406 -0.016444 -0.020534 -0.021663 -0.040124 0 -0.039754 0.015572 0.038544 0.071788 0.022941 0.16806 0.1903 -0.10165 -0.05762 -0.11024 -0.13968 -0.081185 -0.15715 -0.14294 -0.22549 -0.13465 -0.14032 -0.14755 -0.11393 0.0015187 0.00083901 0.0017971 0.00050319 -0.68539
4.1445 -0.015537 -0.018739 -0.017799 -0.032592 0 -0.034644 0.016692 0.049157 0.083346 0.020565 0.21169 0.18314 -0.079445 -0.13008 -0.13917 -0.14527 -0.10688 -0.16917 -0.16594 -0.26774 -0.15029 -0.157 -0.1783 -0.17079 0.0017941 5.5777e-05 0.0015083 0.00042861 -0.88101
4.1484 -0.014294 -0.014842 -0.0054696 -0.0093904 0 -0.010633 0.017542 0.053187 0.084374 0.02771 0.20784 0.17812 -0.081734 -0.12132 -0.12221 -0.14507 -0.11892 -0.14876 -0.1586 -0.28085 -0.1815 -0.16803 -0.1932 -0.21191 0.0017347 -0.00053134 0.00099034 0.00010678 -0.97189
4.1523 -0.012184 -0.010747 0.0098325 0.017148 0 0.015163 0.019419 0.050297 0.077325 0.040294 0.16496 0.16134 -0.091742 -0.10965 -0.09418 -0.13871 -0.11364 -0.13571 -0.1431 -0.27859 -0.20166 -0.16771 -0.19476 -0.20643 0.0011321 -0.00087208 0.00075579 -0.00028484 -0.94039
4.1563 -0.0092988 -0.0081462 0.019069 0.030759 0 0.024976 0.020937 0.040999 0.064434 0.047505 0.10544 0.13002 -0.093913 -0.1347 -0.081536 -0.12899 -0.090968 -0.14691 -0.13262 -0.26628 -0.19543 -0.15416 -0.17752 -0.15258 0.00016161 -0.00096834 0.00097795 -0.00051716 -0.77861
4.1602 -0.0064651 -0.0073644 0.016401 0.022935 0 0.013278 0.019074 0.026186 0.046218 0.0404 0.050514 0.094807 -0.071379 -0.12819 -0.096865 -0.12977 -0.055394 -0.13719 -0.11661 -0.22242 -0.17268 -0.13597 -0.13454 -0.13079 -0.00066001 -0.00084462 0.0013865 -0.00048254 -0.49925
4.1641 -0.0046618 -0.0073633 0.0034042 -0.00066582 0 -0.010373 0.011322 0.0069197 0.021721 0.018469 0.0088035 0.068685 -0.068676 -0.10656 -0.065347 -0.097753 -0.014232 -0.069402 -0.075163 -0.14102 -0.11135 -0.078916 -0.066439 -0.11499 -0.00083505 -0.00052818 0.0016024 -0.00028857 -0.13799
4.168 -0.0043143 -0.0068205 -0.012418 -0.024026 0 -0.029347 -0.0023832 -0.014878 -0.0093735 -0.010442 -0.024886 0.054378 -0.058273 -0.08394 -0.087788 -0.050342 0.025821 -0.051881 -0.029575 -0.061893 -0.067095 -0.021331 0.015094 -0.036931 -0.00027747 -4.0544e-05 0.0015353 -0.00017849 0.25398
4.1719 -0.005094 -0.0053175 -0.023212 -0.032127 0 -0.031888 -0.019036 -0.035624 -0.04429 -0.035945 -0.061438 0.042534 -0.0418 -0.073125 -0.1179 -0.0125 0.061297 -0.058239 0.0093498 -0.00041162 -0.033278 0.02226 0.092327 0.052661 0.00059353 0.00060352 0.0014208 -0.00032117 0.62279
4.1758 -0.0063147 -0.0036551 -0.025759 -0.021603 0 -0.018425 -0.033711 -0.050739 -0.076546 -0.051639 -0.10647 0.021758 -0.029 -0.08469 -0.069568 -0.011852 0.091822 -0.024111 0.033455 0.034911 0.01392 0.043044 0.15103 0.067175 0.0011471 0.001387 0.0014761 -0.00064419 0.92345
4.1797 -0.0074552 -0.0030991 -0.02232 -0.0028662 0 -5.7324e-05 -0.041978 -0.057117 -0.098311 -0.057587 -0.15399 -0.010337 -0.02304 -0.011663 -0.10843 0.029813 0.11747 -0.003037 0.081868 0.10629 0.064782 0.069976 0.18709 0.085138 0.00099154 0.0022676 0.0015804 -0.00087125 1.1262
4.1836 -0.008318 -0.0042437 -0.017539 0.0079311 0 0.0097471 -0.042321 -0.055503 -0.10455 -0.057851 -0.18846 -0.046265 -0.012125 -0.0074063 -0.076129 0.050278 0.1359 0.028075 0.11439 0.159 0.091412 0.11151 0.2054 0.15749 0.00023052 0.003151 0.0013716 -0.00075 1.2178
4.1875 -0.008799 -0.0064302 -0.014571 0.001175 0 0.0042303 -0.036984 -0.050194 -0.096026 -0.056081 -0.19401 -0.07816 -0.0212 -0.043099 -0.04005 0.051919 0.14208 0.042292 0.12547 0.16826 0.11397 0.13498 0.21213 0.18591 -0.00065951 0.0038841 0.00069293 -0.00027147 1.199
4.1914 -0.0086642 -0.0081452 -0.013364 -0.018831 0 -0.012546 -0.030438 -0.045523 -0.078655 -0.052876 -0.16458 -0.10692 -0.046372 -0.077334 -0.029376 0.043892 0.1312 0.036984 0.11626 0.13868 0.1309 0.12698 0.20723 0.14551 -0.0012041 0.0042913 -9.6822e-05 0.00032456 1.0791
4.1953 -0.007651 -0.0080455 -0.011619 -0.036943 0 -0.028813 -0.026165 -0.041876 -0.059314 -0.046329 -0.10853 -0.14081 -0.032867 -0.02196 -0.026902 0.051872 0.10283 0.048421 0.098883 0.12552 0.10184 0.096933 0.18354 0.11791 -0.0012503 0.0042461 -0.00034782 0.0007656 0.8706
4.1992 -0.0057878 -0.0058382 -0.0069278 -0.038424 0 -0.033148 -0.023928 -0.035017 -0.041102 -0.034357 -0.044244 -0.18469 -0.048538 -0.082295 -0.062589 0.05115 0.062727 0.05402 0.090417 0.055542 0.1105 0.087321 0.13399 0.10973 -0.0010005 0.0037405 0.00026805 0.00097311 0.58549
4.2031 -0.0035387 -0.0024406 0.0015387 -0.019907 0 -0.022102 -0.019776 -0.019936 -0.021805 -0.01657 0.010583 -0.23171 -0.061408 -0.11781 -0.11309 0.056719 0.020382 0.0066192 0.060612 0.0093933 0.090531 0.042133 0.060971 0.047717 -0.00078114 0.002902 0.0013539 0.0010764 0.23756
4.207 -0.0015603 0.0006111 0.012393 0.0081318 0 -0.002295 -0.0092215 0.0038019 0.0030288 0.0053193 0.048835 -0.26732 -0.062055 -0.14745 -0.15792 0.054055 -0.016264 -0.049869 0.03007 -0.012263 0.054376 -0.01111 -0.020691 -0.021518 -0.00076679 0.0019373 0.00205 0.0012066 -0.14971
4.2109 -0.00028086 0.00207 0.022296 0.029038 0 0.014499 0.0085045 0.030004 0.034689 0.028006 0.075977 -0.28317 -0.05029 -0.20305 -0.17625 0.027133 -0.044921 -0.065441 0.020719 -0.02425 0.025085 -0.039199 -0.091049 -0.041623 -0.00087715 0.0010302 0.0017811 0.0012984 -0.53564
4.2148 0.00029602 0.0016471 0.027096 0.031758 0 0.019784 0.028539 0.049346 0.067983 0.047287 0.10276 -0.28749 -0.097975 -0.18728 -0.14518 -0.0059982 -0.06843 -0.10238 -0.028594 -0.078431 0.0029559 -0.10329 -0.13756 -0.072757 -0.0008925 0.00026015 0.00079744 0.0011262 -0.86391
4.2188 0.00040347 8.6665e-05 0.023842 0.017877 0 0.014063 0.042775 0.055779 0.093011 0.058953 0.13417 -0.30065 -0.099606 -0.22624 -0.16068 -0.023929 -0.089916 -0.12033 -0.040756 -0.078031 -0.040809 -0.11594 -0.16215 -0.099926 -0.00065888 -0.00039758 -2.4209e-05 0.00056086 -1.077
4.2227 0.000195 -0.0013524 0.01289 -0.00087217 0 0.005498 0.0452 0.050501 0.10105 0.060286 0.16309 -0.33856 -0.098667 -0.2639 -0.17764 -0.02458 -0.10772 -0.16887 -0.050729 -0.08759 -0.044535 -0.10323 -0.17596 -0.11259 -0.00021382 -0.0009859 3.9599e-05 -0.00021673 -1.1382
4.2266 -0.00032615 -0.0016746 -0.0015435 -0.011931 0 0.0026499 0.036224 0.040215 0.09024 0.051688 0.17393 -0.39866 -0.10632 -0.2819 -0.18656 -0.011782 -0.11474 -0.20843 -0.057763 -0.10917 -0.0052861 -0.087259 -0.18591 -0.10703 0.00024161 -0.0014573 0.00092376 -0.00079277 -1.0469
4.2305 -0.0010527 -0.00069784 -0.013455 -0.010563 0 0.0072623 0.02247 0.031323 0.066638 0.03701 0.15367 -0.46173 -0.10952 -0.28733 -0.20613 0.0030227 -0.1033 -0.09558 -0.027523 -0.087716 0.026522 -0.098178 -0.18547 -0.084026 0.00047572 -0.0016385 0.0018754 -0.00085419 -0.83756
4.2344 -0.0015056 0.00098525 -0.018784 -0.0016224 0 0.013134 0.011967 0.025132 0.039974 0.021579 0.10202 -0.50794 -0.088072 -0.27274 -0.17305 0.024412 -0.071869 -0.086693 -0.0025675 -0.029005 0.057351 -0.072984 -0.1594 -0.041012 0.00036248 -0.0013204 0.0021717 -0.00047451 -0.56116
4.2383 -0.00092278 0.0026011 -0.017911 0.0058665 0 0.012073 0.0083794 0.017945 0.017221 0.0088881 0.033065 -0.53269 -0.056923 -0.26083 -0.20015 0.029978 -0.02794 -0.12716 0.038471 0.0060546 0.078751 -0.027508 -0.099347 -0.014195 -5.22e-05 -0.00042847 0.0017513 -6.7309e-05 -0.26278
4.2422 0.0012684 0.0038859 -0.014626 0.0062592 0 0.0018479 0.0087555 0.0054783 -0.0010916 -0.0013777 -0.032818 -0.54782 -0.044345 -0.26219 -0.20172 0.033206 0.015821 -0.14269 0.074756 0.029223 0.092546 0.017245 -0.016086 0.016345 -0.00057293 0.00085175 0.0011697 -3.0163e-05 0.030837
4.2461 0.0049711 0.0053032 -0.012247 0.0010559 0 -0.010835 0.0065261 -0.012561 -0.0193 -0.012009 -0.080818 -0.56846 -0.065496 -0.27644 -0.11897 0.04953 0.0494 -0.084814 0.093249 0.060607 0.11062 0.048424 0.064261 0.065981 -0.00094886 0.0021095 0.00097989 -0.00040058 0.30679
4.25 0.0093582 0.007581 -0.010393 -0.0033347 0 -0.015214 -0.0027353 -0.03155 -0.041298 -0.024575 -0.10859 -0.59871 -0.063183 -0.24554 -0.10402 0.097782 0.071026 -0.040628 0.13853 0.1466 0.20518 0.099387 0.11823 0.10742 -0.0010028 0.0029127 0.0011975 -0.00083993 0.55169
4.2539 0.013313 0.010946 -0.0055658 -0.0012937 0 -0.0054377 -0.017376 -0.044959 -0.065763 -0.036748 -0.12371 -0.62997 -0.060335 -0.20396 -0.1254 0.10102 0.085904 -0.0453 0.16282 0.16723 0.20672 0.13461 0.14153 0.15665 -0.00073655 0.0030547 0.001384 -0.00095327 0.7408
4.2578 0.016036 0.014732 0.0048379 0.007524 0 0.013825 -0.03054 -0.048376 -0.085586 -0.043442 -0.13442 -0.65223 -0.055639 -0.20617 -0.1249 0.11046 0.099209 -0.055138 0.18686 0.19548 0.19592 0.16732 0.14861 0.16622 -0.00034391 0.0026708 0.0012147 -0.00064141 0.84015
4.2617 0.017379 0.017742 0.018933 0.018054 0 0.030006 -0.034977 -0.041429 -0.091888 -0.041017 -0.14124 -0.66602 -0.054646 -0.24457 -0.11323 0.12487 0.10944 -0.049411 0.20064 0.22213 0.19659 0.17974 0.1551 0.15091 -9.7657e-05 0.0021318 0.0008933 -0.00016508 0.82031
4.2656 0.017708 0.019076 0.030924 0.023698 0 0.031789 -0.027969 -0.026945 -0.079703 -0.030635 -0.13591 -0.6823 -0.068056 -0.27601 -0.13974 0.11611 0.10809 -0.012579 0.17591 0.19378 0.21166 0.13353 0.15987 0.16291 -0.00016734 0.0017875 0.00094905 0.00011526 0.67195
4.2695 0.017488 0.018698 0.035714 0.021156 0 0.017795 -0.012806 -0.0089313 -0.051353 -0.017319 -0.10832 -0.71078 -0.070364 -0.27192 -0.14341 0.065573 0.086369 -0.077468 0.15089 0.21632 0.18787 0.11423 0.14439 0.16313 -0.00049519 0.0017417 0.0016227 6.1257e-05 0.4128
4.2734 0.016926 0.017291 0.033349 0.012811 0 -0.0019393 0.003875 0.0088505 -0.015276 -0.0052995 -0.055711 -0.74872 -0.062382 -0.29841 -0.16366 0.03064 0.043535 -0.13883 0.11928 0.16379 0.16859 0.10522 0.091013 0.15076 -0.0008358 0.0018155 0.0025041 -0.00015537 0.082038
4.2773 0.015909 0.015577 0.028942 0.0050698 0 -0.012954 0.016566 0.023456 0.01882 0.0059247 0.013021 -0.78233 -0.063262 -0.32504 -0.17427 0.0093847 -0.01027 -0.18896 0.068242 0.079884 0.13851 0.062805 0.0033041 0.11272 -0.00093995 0.001711 0.0028473 -0.00025123 -0.27362
4.2813 0.014235 0.013803 0.027865 0.003814 0 -0.0067154 0.023911 0.033271 0.045192 0.020649 0.081297 -0.79957 -0.08115 -0.33673 -0.16694 -0.0064514 -0.059386 -0.22991 0.0010207 0.0055221 0.097523 -0.022913 -0.091619 0.044409 -0.00073652 0.0012413 0.002288 -0.00010368 -0.61382
4.2852 0.011941 0.011861 0.030554 0.010098 0 0.013224 0.028488 0.038738 0.064233 0.041528 0.13396 -0.80177 -0.093851 -0.36487 -0.18911 -0.045328 -0.092253 -0.28953 -0.027331 -0.016774 0.097117 -0.061718 -0.16204 -0.038457 -0.00036166 0.00045857 0.0012484 0.00015334 -0.91094
4.2891 0.009492 0.0098311 0.031881 0.019274 0 0.033709 0.033982 0.042391 0.080188 0.064673 0.16464 -0.80234 -0.12293 -0.37267 -0.13809 -0.055491 -0.10772 -0.32668 -0.070687 -0.053617 0.076507 -0.10638 -0.19497 -0.054263 -2.0089e-05 -0.00039541 0.00059648 0.000266 -1.147
4.293 0.0077184 0.0083365 0.025913 0.024462 0 0.04128 0.041949 0.047253 0.096074 0.080411 0.17612 -0.8138 -0.12433 -0.34791 -0.12983 -0.079705 -0.11315 -0.38183 -0.10607 -0.086034 0.025612 -0.12261 -0.20248 -0.059528 0.00018299 -0.0010546 0.0008602 7.4413e-05 -1.3049
4.2969 0.0074936 0.0082793 0.011867 0.022006 0 0.031619 0.050333 0.05421 0.10958 0.079942 0.17431 -0.83611 -0.12302 -0.33204 -0.17822 -0.10187 -0.11621 -0.41581 -0.11307 -0.12061 -0.027352 -0.12408 -0.20552 -0.064757 0.00027963 -0.001381 0.0017452 -0.00038398 -1.3629
4.3008 0.0093485 0.010225 -0.004137 0.014668 0 0.012437 0.054616 0.06045 0.11326 0.062503 0.16134 -0.85745 -0.16456 -0.38348 -0.26359 -0.08958 -0.11725 -0.36664 -0.073001 -0.16968 -0.0403 -0.13834 -0.21128 -0.069117 0.00032591 -0.0014063 0.0024195 -0.00092887 -1.2987
4.3047 0.013243 0.014049 -0.013164 0.0096641 0 -0.0021797 0.050844 0.060747 0.09949 0.036736 0.13401 -0.86654 -0.17385 -0.37358 -0.18415 -0.11661 -0.10873 -0.36309 -0.08488 -0.15217 -0.045456 -0.084572 -0.20588 -0.046421 0.00027786 -0.0012598 0.0022882 -0.001356 -1.104
4.3086 0.018632 0.019166 -0.0099273 0.01274 0 -0.0017854 0.03864 0.051092 0.066745 0.014775 0.088445 -0.86379 -0.15215 -0.37431 -0.20813 -0.0827 -0.082151 -0.32 -0.066843 -0.067647 0.0057255 -0.014094 -0.1691 0.024091 1.0573e-05 -0.0010535 0.0015178 -0.0015182 -0.8001
4.3125 0.024733 0.025004 0.0037343 0.023134 0 0.013366 0.022149 0.03201 0.022613 0.0038875 0.026791 -0.86041 -0.12972 -0.3478 -0.21923 -0.065635 -0.036798 -0.26269 -0.048502 0.0091149 0.056183 0.03549 -0.096486 0.093638 -0.00052302 -0.00080606 0.00083229 -0.0013559 -0.44187
4.3164 0.030748 0.03112 0.02082 0.033961 0 0.03325 0.0080165 0.0089086 -0.019429 0.0025052 -0.04037 -0.86677 -0.11988 -0.30504 -0.17941 -0.080342 0.016946 -0.21778 -0.037802 0.040466 0.076562 0.056083 -0.0073788 0.13154 -0.0011655 -0.00045287 0.00080916 -0.00091917 -0.10233
4.3203 0.035868 0.03681 0.034365 0.038055 0 0.045958 0.0014262 -0.010834 -0.047553 0.0034541 -0.09806 -0.8818 -0.11446 -0.35069 -0.16521 -0.039624 0.062688 -0.2312 -0.0089199 0.029661 0.06761 0.08574 0.068558 0.11897 -0.0016244 7.1981e-05 0.0013617 -0.00038468 0.15523
4.3242 0.039169 0.040745 0.041418 0.034276 0 0.046195 0.0028245 -0.021824 -0.058097 0.00088612 -0.13414 -0.89394 -0.087437 -0.31038 -0.19454 -0.017426 0.087691 -0.23558 0.03939 0.062229 0.063434 0.14006 0.11298 0.1284 -0.0017074 0.0007357 0.0018744 -1.0765e-05 0.30082
4.3281 0.039711 0.041302 0.043192 0.028439 0 0.037832 0.0078467 -0.022853 -0.056151 -0.005302 -0.144 -0.89217 -0.10055 -0.312 -0.19212 -0.018854 0.089833 -0.2361 0.031144 0.087175 0.072562 0.16672 0.12832 0.12234 -0.0014985 0.0013648 0.0018157 1.7204e-07 0.34104
4.332 0.036991 0.037623 0.042407 0.027683 0 0.029027 0.010798 -0.016263 -0.049883 -0.010746 -0.12993 -0.876 -0.12335 -0.32599 -0.20381 -0.018929 0.076828 -0.23179 0.007224 0.091635 0.080957 0.17307 0.12777 0.10955 -0.0012819 0.0017114 0.001221 -0.00034155 0.30116
4.3359 0.031498 0.03055 0.040786 0.033262 0 0.024706 0.0092349 -0.0056549 -0.043296 -0.011265 -0.097142 -0.85489 -0.11671 -0.3056 -0.2782 0.0052335 0.058843 -0.2201 0.018764 0.069285 0.073257 0.17452 0.11771 0.10376 -0.0012566 0.0016087 0.00061992 -0.00077588 0.20078
4.3398 0.024823 0.022503 0.03857 0.03863 0 0.023178 0.0060182 0.0060797 -0.033395 -0.0059624 -0.051164 -0.83827 -0.13368 -0.31119 -0.24595 -0.025603 0.040664 -0.18586 -0.014218 0.019722 0.069538 0.15634 0.091288 0.083896 -0.0013168 0.0011152 0.00053001 -0.0009436 0.042794
4.3438 0.019004 0.016182 0.035541 0.035065 0 0.0196 0.0070006 0.017328 -0.013991 0.003665 0.0017639 -0.82624 -0.16105 -0.3381 -0.2708 -0.033894 0.019539 -0.22931 -0.041833 -0.015514 0.032026 0.14498 0.039066 0.020374 -0.0011383 0.0005217 0.0010216 -0.00063293 -0.17704
4.3477 0.015474 0.013053 0.031858 0.020083 0 0.012463 0.016008 0.027322 0.01728 0.016505 0.053447 -0.80964 -0.18008 -0.35488 -0.29786 -0.057082 -0.010041 -0.2455 -0.070084 -0.06371 0.010346 0.10635 -0.035228 -0.029356 -0.00051966 0.00017274 0.0017187 6.3429e-05 -0.45011
4.3516 0.014358 0.012801 0.027944 0.00089725 0 0.0064009 0.031178 0.035652 0.054847 0.032634 0.095204 -0.77836 -0.19015 -0.35781 -0.30619 -0.090995 -0.04897 -0.23193 -0.10309 -0.12496 0.003573 0.049324 -0.11111 -0.069189 0.00034378 0.00020762 0.0021577 0.00079915 -0.74313
4.3555 0.014724 0.014093 0.024013 -0.010521 0 0.0081832 0.04576 0.042164 0.087569 0.051007 0.12209 -0.72978 -0.20798 -0.36829 -0.29654 -0.088617 -0.08989 -0.28469 -0.14535 -0.17288 -0.039022 0.029519 -0.16479 -0.16493 0.00094803 0.00042319 0.0021292 0.0011854 -1.0055
4.3594 0.015532 0.015831 0.020104 -0.0066758 0 0.019556 0.052849 0.046997 0.10561 0.067003 0.13577 -0.66993 -0.23613 -0.44664 -0.32279 -0.10859 -0.12041 -0.3131 -0.16913 -0.22504 -0.058272 0.0087271 -0.18696 -0.20558 0.00089213 0.00040206 0.0017332 0.0010054 -1.1896
4.3633 0.016404 0.017709 0.016488 0.0098817 0 0.034045 0.050247 0.050404 0.1062 0.073604 0.14195 -0.60823 -0.25242 -0.43263 -0.32457 -0.10253 -0.13075 -0.31065 -0.18009 -0.24717 -0.10494 -0.011709 -0.18771 -0.19611 0.00024667 -0.00015514 0.001205 0.00030745 -1.2685
4.3672 0.017528 0.019705 0.01361 0.029096 0 0.041384 0.041553 0.052387 0.094003 0.06637 0.14359 -0.55156 -0.25741 -0.38876 -0.30965 -0.10526 -0.11985 -0.31628 -0.17617 -0.25654 -0.15243 -0.026972 -0.18392 -0.19214 -0.00047727 -0.0011436 0.00074514 -0.00063648 -1.239
4.3711 0.018819 0.021205 0.011336 0.041131 0 0.03592 0.032788 0.052387 0.076514 0.047906 0.13629 -0.50237 -0.25169 -0.37355 -0.28558 -0.14189 -0.095401 -0.35293 -0.15974 -0.25941 -0.16738 -0.032586 -0.18162 -0.22754 -0.00075373 -0.0020625 0.00048595 -0.0014506 -1.112
4.375 0.019284 0.020849 0.0084398 0.042168 0 0.021294 0.027512 0.049192 0.058714 0.027032 0.11141 -0.45979 -0.22125 -0.32979 -0.22385 -0.15021 -0.067962 -0.33182 -0.16049 -0.16482 -0.094275 -0.023992 -0.17031 -0.18826 -0.00047834 -0.002343 0.00051872 -0.0018035 -0.90142
4.3789 0.017381 0.017393 0.0033971 0.033995 0 0.0069602 0.024388 0.04108 0.041081 0.012446 0.065507 -0.42057 -0.19515 -0.30459 -0.21967 -0.11964 -0.043842 -0.32361 -0.13427 -0.14951 -0.053589 -0.022981 -0.13455 -0.18222 -1.0063e-05 -0.0017555 0.00085892 -0.0015587 -0.62073
4.3828 0.01219 0.010823 -0.0038362 0.019643 0 -0.00019523 0.01886 0.026369 0.021449 0.0059905 0.0075165 -0.37893 -0.19062 -0.2654 -0.23414 -0.10413 -0.022127 -0.29537 -0.10398 -0.12479 -0.054231 0.0053448 -0.070965 -0.14671 0.00021494 -0.00057167 0.0013704 -0.00087002 -0.28649
4.3867 0.0043928 0.0026058 -0.010861 0.00077468 0 -0.0012414 0.0071897 0.004597 -0.0018571 0.0015806 -0.044367 -0.32796 -0.20162 -0.21048 -0.23788 -0.10333 0.0023965 -0.26034 -0.071456 -0.080834 -0.064774 0.049403 0.0054846 -0.094563 0.00011481 0.00065122 0.0017904 -0.00013361 0.077477
4.3906 -0.0039355 -0.0052285 -0.014204 -0.020485 0 -0.002723 -0.010472 -0.021971 -0.02831 -0.0089706 -0.075177 -0.26384 -0.20694 -0.15437 -0.19653 -0.087645 0.033191 -0.26109 -0.028223 -0.04666 -0.020909 0.06832 0.07195 -0.083579 9.4425e-06 0.0014848 0.0019131 0.00024006 0.44044
4.3945 -0.010635 -0.011389 -0.012341 -0.038494 0 -0.009206 -0.030038 -0.047714 -0.055367 -0.028224 -0.084733 -0.19015 -0.1802 -0.11228 -0.17461 -0.074191 0.067752 -0.34674 -0.027266 -0.020241 -0.040914 0.10118 0.11465 -0.027799 0.00023379 0.0019065 0.0017849 0.00011232 0.76847
4.3984 -0.01481 -0.015884 -0.0077119 -0.045168 0 -0.018556 -0.045934 -0.065273 -0.079245 -0.050291 -0.08739 -0.11686 -0.16177 -0.14374 -0.16228 -0.06676 0.09834 -0.30822 -0.011433 -0.0073758 -0.030997 0.12091 0.13693 -0.0017826 0.0007091 0.0022269 0.001688 -0.00026928 1.028
4.4023 -0.017091 -0.019433 -0.0054719 -0.036157 0 -0.02466 -0.05397 -0.069351 -0.095424 -0.065359 -0.098997 -0.053151 -0.1424 -0.15118 -0.12587 -0.071915 0.11678 -0.21166 0.0052371 0.008952 -0.028609 0.12753 0.15208 -0.00064003 0.0009285 0.002756 0.0018771 -0.00046795 1.1896
4.4063 -0.018684 -0.022396 -0.0095323 -0.016678 0 -0.024508 -0.052966 -0.060428 -0.099525 -0.067445 -0.12187 -3.059e-06 -0.12266 -0.087521 -0.063182 -0.090787 0.11947 -0.12684 0.014061 0.033077 -0.053596 0.12325 0.16863 -0.011711 0.00041819 0.0035092 0.0023031 -0.0002394 1.2337
4.4102 -0.020156 -0.024295 -0.019126 -0.00020724 0 -0.021889 -0.044807 -0.045249 -0.08944 -0.058572 -0.14128 0.049888 -0.14104 -0.056017 -0.076294 -0.10895 0.10899 -0.14976 0.024515 0.027266 -0.06998 0.11431 0.18207 0.0018299 -0.00074634 0.0041935 0.002615 0.00023216 1.1601
4.4141 -0.021075 -0.024335 -0.028992 0.00080879 0 -0.023406 -0.033459 -0.032837 -0.067751 -0.046029 -0.13717 0.10373 -0.14941 -0.063507 -0.051447 -0.10855 0.091506 -0.14501 -0.016318 -0.054308 -0.074876 0.072072 0.17957 -0.0094085 -0.0018836 0.004461 0.0024768 0.0004843 0.99322
4.418 -0.020743 -0.022395 -0.03328 -0.014975 0 -0.030659 -0.023377 -0.028398 -0.04187 -0.035731 -0.10139 0.15986 -0.1459 -0.057672 -0.089951 -0.10889 0.072435 -0.14695 -0.053139 -0.090074 -0.10445 0.049446 0.1524 -0.038639 -0.0022159 0.0041902 0.0019108 0.00020715 0.77541
4.4219 -0.019219 -0.019476 -0.030025 -0.036042 0 -0.037028 -0.01758 -0.029762 -0.020328 -0.027902 -0.045374 0.20798 -0.13596 -0.046875 -0.14924 -0.11853 0.053512 -0.14352 -0.079273 -0.10577 -0.1606 0.03766 0.10435 -0.064091 -0.0015192 0.0035622 0.0013235 -0.0004367 0.54832
4.4258 -0.017597 -0.017193 -0.022558 -0.046916 0 -0.033358 -0.016075 -0.029411 -0.0071731 -0.018706 0.0083174 0.23931 -0.12812 -0.057526 -0.14056 -0.143 0.033204 -0.10999 -0.10144 -0.17268 -0.23243 0.0082778 0.04943 -0.058703 -0.00032841 0.0028927 0.001164 -0.00092173 0.33415
4.4297 -0.017244 -0.016714 -0.016833 -0.040522 0 -0.017774 -0.015803 -0.020745 0.00084579 -0.0057127 0.043037 0.25668 -0.10902 -0.05696 -0.18548 -0.13826 0.0096091 -0.1467 -0.12871 -0.22707 -0.2307 -0.050135 0.0018654 -0.13236 0.0004975 0.002391 0.0015266 -0.00082043 0.1326
4.4336 -0.018701 -0.018045 -0.016991 -0.02339 0 0.00011864 -0.012768 -0.0036143 0.011104 0.0083474 0.058824 0.27347 -0.10014 -0.076089 -0.18063 -0.14016 -0.016507 -0.15724 -0.17175 -0.27163 -0.25469 -0.058548 -0.032493 -0.22059 0.00047577 0.0020471 0.0020707 -0.00018928 -0.062353
4.4375 -0.021239 -0.020186 -0.022634 -0.0093486 0 0.005882 -0.005314 0.015276 0.027794 0.01717 0.068138 0.30102 -0.11255 -0.10694 -0.19068 -0.14243 -0.040754 -0.15241 -0.21159 -0.29859 -0.25504 -0.077729 -0.056642 -0.26167 -0.00014519 0.0017138 0.0023348 0.0004917 -0.23914
4.4414 -0.023419 -0.021931 -0.029543 -0.0075432 0 -0.0072805 0.0039112 0.027212 0.046629 0.016264 0.081433 0.33645 -0.13771 -0.12634 -0.22428 -0.14616 -0.056778 -0.13828 -0.23573 -0.30749 -0.22289 -0.11822 -0.075743 -0.24506 -0.00066717 0.0012814 0.0021395 0.00077135 -0.36035
4.4453 -0.024141 -0.02266 -0.032824 -0.015489 0 -0.031401 0.0093219 0.027372 0.0567 0.00707 0.096076 0.36387 -0.12603 -0.067605 -0.1911 -0.16716 -0.059409 -0.11475 -0.23517 -0.30984 -0.21803 -0.10349 -0.089804 -0.24579 -0.00058121 0.00078784 0.0017079 0.00063206 -0.37971
4.4492 -0.02331 -0.022568 -0.029978 -0.022871 0 -0.049053 0.0064835 0.01713 0.048694 -0.0039763 0.098289 0.3693 -0.079065 -0.11286 -0.16816 -0.11224 -0.047321 -0.075183 -0.23012 -0.29273 -0.2152 -0.10761 -0.091996 -0.25636 1.1635e-05 0.00039142 0.0014113 0.0004516 -0.27301
4.4531 -0.021674 -0.022283 -0.022113 -0.021923 0 -0.047156 -0.0041928 0.0016555 0.0228 -0.010645 0.075664 0.35536 -0.068232 -0.089261 -0.18303 -0.098129 -0.023685 -0.086084 -0.21816 -0.27543 -0.17881 -0.088734 -0.073746 -0.23077 0.00054479 0.00025222 0.0014113 0.00056911 -0.0582
4.457 -0.020096 -0.022235 -0.013082 -0.01453 0 -0.027569 -0.017351 -0.014261 -0.010569 -0.011832 0.028666 0.34104 -0.073956 -0.057066 -0.21795 -0.099293 0.0054538 -0.095754 -0.19582 -0.24494 -0.1274 -0.063325 -0.032354 -0.1951 0.00052177 0.00042356 0.0015433 0.00090425 0.21156
4.4609 -0.018896 -0.022226 -0.0073948 -0.0097752 0 -0.0053605 -0.02653 -0.028363 -0.03813 -0.012072 -0.028685 0.34557 -0.063166 -0.09914 -0.23998 -0.069906 0.034025 -0.038651 -0.16218 -0.18519 -0.089456 -0.052841 0.024947 -0.1866 -5.8579e-05 0.00082469 0.0015278 0.0010284 0.47657
4.4648 -0.017681 -0.021449 -0.0079001 -0.014672 0 0.0036602 -0.028888 -0.039988 -0.05308 -0.017389 -0.078693 0.37126 -0.0409 -0.052885 -0.13426 -0.021309 0.058319 0.04533 -0.14804 -0.10708 -0.086905 -0.003487 0.083815 -0.21204 -0.00074391 0.0012977 0.0012748 0.0006259 0.69791
4.4688 -0.015668 -0.018961 -0.014082 -0.026899 0 -0.0045443 -0.026852 -0.048152 -0.05862 -0.02999 -0.1113 0.40189 -0.035491 -0.051838 -0.17515 -0.0088272 0.077535 0.06512 -0.12195 -0.05221 -0.072152 0.0079327 0.13067 -0.16838 -0.0010492 0.0017032 0.00097855 -0.0001263 0.86371
4.4727 -0.012201 -0.014324 -0.021886 -0.03611 0 -0.019936 -0.025345 -0.051284 -0.062998 -0.045999 -0.12766 0.41826 -0.053455 -0.079827 -0.19723 -0.020106 0.092356 0.053665 -0.092688 -0.010901 -0.055591 0.0088379 0.15975 -0.10527 -0.00084872 0.0019977 0.00093068 -0.00066513 0.97357
4.4766 -0.0071582 -0.0080266 -0.025647 -0.032462 0 -0.027468 -0.027032 -0.048768 -0.070777 -0.057732 -0.13455 0.41575 -0.067707 -0.10773 -0.16089 -0.031332 0.10272 0.034302 -0.063428 0.027842 -0.030517 0.010612 0.17384 -0.053916 -0.00040863 0.0022455 0.001252 -0.00055719 1.0185
4.4805 -0.0010886 -0.0013342 -0.021509 -0.01481 0 -0.019261 -0.029734 -0.0421 -0.078023 -0.058557 -0.13585 0.40694 -0.0018736 -0.077116 -0.13301 0.0061675 0.10649 0.033444 -0.03339 0.082411 0.030959 0.014551 0.17802 -0.044005 -8.8643e-05 0.0025499 0.0017939 7.6359e-05 0.97534
4.4844 0.0049763 0.0043898 -0.010235 0.0082682 0 0.00011188 -0.028179 -0.033803 -0.075381 -0.04675 -0.12872 0.40721 -0.020096 -0.056986 -0.1631 -0.02635 0.10013 0.0018979 -0.046591 -0.0098384 0.024969 0.018116 0.17179 -0.013747 -2.617e-05 0.0029386 0.0022687 0.00065212 0.81972
4.4883 0.0099625 0.0084578 0.00291 0.025017 0 0.01859 -0.018517 -0.024903 -0.056044 -0.025994 -0.10679 0.41837 -0.037506 -0.081047 -0.17137 -0.043551 0.08091 -0.0065841 -0.037119 -0.053437 -0.012607 -0.010178 0.1474 -0.03683 -8.0375e-05 0.0032854 0.0024576 0.00065909 0.54683
4.4922 0.01323 0.01111 0.011664 0.028942 0 0.026625 -0.0017545 -0.013748 -0.02173 -0.0026888 -0.06659 0.42734 -0.043848 -0.10879 -0.17687 -0.046094 0.049196 -0.014756 -0.033618 -0.072369 -0.038542 -0.052923 0.096762 -0.070215 -3.5426e-05 0.0033455 0.0023124 0.00012665 0.18272
4.4961 0.014779 0.013013 0.013236 0.022592 0 0.023758 0.016637 0.0021573 0.017994 0.017697 -0.011489 0.42124 -0.04179 -0.1091 -0.19568 -0.045463 0.0090572 -0.051328 -0.062385 -0.098081 -0.027988 -0.092562 0.021759 -0.080547 0.00017052 0.0029051 0.0019178 -0.00041828 -0.22079
4.5 0.015036 0.014427 0.010181 0.014444 0 0.017211 0.030393 0.022781 0.05193 0.03284 0.049327 0.40339 -0.080172 -0.14307 -0.1774 -0.08102 -0.033072 -0.15694 -0.097388 -0.10166 -0.071061 -0.135 -0.062017 -0.15225 0.00040608 0.0019469 0.0014117 -0.00045276 -0.60338
4.5039 0.014397 0.014832 0.007983 0.011987 0 0.014798 0.036381 0.044049 0.073748 0.043331 0.10526 0.39302 -0.097143 -0.1351 -0.21934 -0.11716 -0.070813 -0.11178 -0.11104 -0.18427 -0.10806 -0.18024 -0.13305 -0.17698 0.00050041 0.00069581 0.00094865 6.9479e-05 -0.91464
4.5078 0.012975 0.013438 0.010342 0.016398 0 0.018455 0.035949 0.060006 0.084097 0.050735 0.14836 0.40768 -0.092091 -0.14836 -0.24298 -0.14201 -0.099742 -0.10998 -0.14096 -0.23271 -0.12144 -0.23076 -0.1778 -0.18905 0.00041369 -0.00049916 0.00068582 0.00071275 -1.1254
4.5117 0.010792 0.010177 0.016211 0.022356 0 0.023315 0.033174 0.066903 0.087781 0.055685 0.17475 0.44537 -0.073807 -0.15851 -0.22762 -0.14379 -0.11782 -0.15932 -0.17084 -0.23941 -0.1166 -0.26906 -0.19859 -0.19307 0.00026164 -0.0013588 0.00072492 0.00099268 -1.2291
4.5156 0.008216 0.0062231 0.021136 0.02268 0 0.022453 0.031745 0.065458 0.088977 0.057405 0.18343 0.48426 -0.060123 -0.083989 -0.17844 -0.10741 -0.12453 -0.1656 -0.14862 -0.254 -0.11442 -0.26068 -0.20771 -0.17937 0.00019318 -0.0017873 0.0010227 0.00080674 -1.2345
4.5195 0.0061116 0.0034428 0.021552 0.014261 0 0.013227 0.032704 0.059249 0.088106 0.054727 0.17427 0.50155 -0.064628 -0.12956 -0.20686 -0.12987 -0.11984 -0.12514 -0.15434 -0.23833 -0.12115 -0.2706 -0.21267 -0.1888 0.00025336 -0.0018327 0.0013757 0.00046043 -1.1547
4.5234 0.005385 0.0031375 0.018004 0.0010817 0 0.0002594 0.034162 0.050941 0.081894 0.047455 0.1471 0.49413 -0.062451 -0.12892 -0.17111 -0.14329 -0.10367 -0.063843 -0.13711 -0.2177 -0.13144 -0.23934 -0.20659 -0.19921 0.00035315 -0.0015688 0.0015515 0.00030936 -0.99707
4.5273 0.0062695 0.0051394 0.014374 -0.0079862 0 -0.0073386 0.032701 0.040124 0.065943 0.036714 0.10262 0.48159 -0.048865 -0.11366 -0.12639 -0.12156 -0.076406 -0.024433 -0.10882 -0.17982 -0.12541 -0.20594 -0.17385 -0.16381 0.00035177 -0.0010403 0.0014854 0.00040389 -0.76247
4.5313 0.0080484 0.0080491 0.013971 -0.0054479 0 -0.0027747 0.025506 0.024809 0.038114 0.023993 0.044544 0.48859 -0.024258 -0.10489 -0.11583 -0.064241 -0.039769 -0.028608 -0.079936 -0.11825 -0.091279 -0.18635 -0.10672 -0.079668 0.00016457 -0.00032367 0.001353 0.0004795 -0.45459
4.5352 0.009593 0.010368 0.016255 0.0087073 0 0.012453 0.012243 0.0049057 0.0010203 0.0099356 -0.019019 0.52308 -0.0034882 -0.078826 -0.14757 -0.052243 0.00252 -0.03936 -0.054434 -0.04272 -0.036358 -0.11379 -0.017423 -0.092976 -0.0001844 0.00039749 0.0014183 0.00026264 -0.094617
4.5391 0.010287 0.011487 0.017263 0.025793 0 0.028239 -0.0041558 -0.015967 -0.037673 -0.0056652 -0.076885 0.5701 0.012807 -0.049437 -0.13556 -0.033723 0.044835 -0.018001 -0.020053 -0.0018752 0.032906 -0.066371 0.066933 -0.04826 -0.00057886 0.0008841 0.0017731 -0.00024297 0.27151
4.543 0.010452 0.011702 0.013251 0.033798 0 0.032377 -0.018435 -0.032268 -0.067873 -0.022382 -0.11897 0.60625 0.020898 -0.026358 -0.13788 -0.017622 0.080682 0.053539 0.016014 0.063163 0.045787 -0.029787 0.12319 0.0059443 -0.00086343 0.001028 0.0022172 -0.00076364 0.58249
4.5469 0.010802 0.01143 0.0041607 0.026027 0 0.019797 -0.025612 -0.040288 -0.081818 -0.037596 -0.14092 0.62057 0.044316 -0.0043587 -0.1193 0.0022373 0.10444 0.11453 0.04263 0.12501 0.038876 -0.0047877 0.14787 0.046805 -0.00090641 0.00099859 0.0024194 -0.0010066 0.78514
4.5508 0.011437 0.010552 -0.0061439 0.0065413 0 -0.0025532 -0.023979 -0.040372 -0.078389 -0.046811 -0.14533 0.62282 0.11558 0.026345 -0.01572 0.036209 0.11309 0.074004 0.046433 0.12825 0.086071 0.0044108 0.15534 0.056689 -0.00066321 0.0011555 0.0022261 -0.00087428 0.85662
4.5547 0.011407 0.0085959 -0.012842 -0.012344 0 -0.019849 -0.016463 -0.035759 -0.063735 -0.046314 -0.13794 0.63295 0.10383 0.018436 -0.03351 0.018413 0.10711 0.10966 0.046021 0.18906 0.069848 0.020395 0.16023 0.084545 -0.00022164 0.0017372 0.0018258 -0.00045038 0.80957
4.5586 0.0094095 0.005468 -0.013548 -0.019144 0 -0.020364 -0.0089459 -0.029451 -0.047058 -0.03626 -0.12147 0.66298 0.12193 0.042308 -0.026584 0.0232 0.089819 0.10913 0.046936 0.19193 0.070032 0.016141 0.16143 0.09409 0.00021238 0.0025832 0.0015937 0.0001564 0.67678
4.5625 0.0050457 0.0018388 -0.0094037 -0.011888 0 -0.004951 -0.0062775 -0.022163 -0.034138 -0.021321 -0.09272 0.70816 0.1222 0.052107 -0.01791 0.012761 0.065437 0.10233 0.036125 0.14479 0.057175 -0.0069482 0.14323 0.060225 0.00041242 0.0031772 0.0017452 0.00088605 0.48866
4.5664 -0.00057501 -0.0013703 -0.0035444 0.000706 0 0.013069 -0.0087505 -0.012957 -0.02353 -0.0077572 -0.046589 0.75393 0.097184 0.035037 -0.019378 -0.014925 0.03715 0.099783 0.0085976 0.067401 0.018197 -0.041301 0.092767 -0.002533 0.00027006 0.0030347 0.0021172 0.001634 0.26173
4.5703 -0.0055515 -0.003914 0.0012211 0.0066771 0 0.018273 -0.011847 -0.001386 -0.0087504 0.0010464 0.015646 0.79005 0.11247 0.033911 -0.028782 0.0063881 0.0064507 0.08002 -0.029164 0.011694 -0.037648 -0.06377 0.016357 0.0047261 -0.00012368 0.0021255 0.0022941 0.0021504 0.0055115
4.5742 -0.0086491 -0.0065315 0.0035988 0.00068498 0 0.0056101 -0.0097388 0.011257 0.015026 0.0067936 0.081379 0.81784 0.11653 0.019623 -0.032156 0.001735 -0.025681 0.059926 -0.061163 -0.015398 -0.032731 -0.11635 -0.061583 -0.040609 -0.000527 0.00094204 0.001976 0.0021365 -0.26125
4.5781 -0.010174 -0.01017 0.0035735 -0.012004 0 -0.015525 -1.6964e-05 0.022594 0.045222 0.014047 0.13101 0.84524 0.12476 -0.017308 -0.050825 -0.01994 -0.056783 0.039632 -0.096144 -0.080325 -0.082598 -0.14374 -0.11652 -0.064313 -0.00069841 0.00012082 0.001263 0.0015183 -0.50201
4.582 -0.011466 -0.014805 0.0017491 -0.020611 0 -0.029311 0.01397 0.030623 0.072026 0.025205 0.14976 0.87629 0.1326 -0.045762 -0.066064 -0.028699 -0.081949 0.033296 -0.1214 -0.13032 -0.13137 -0.16348 -0.14153 -0.080227 -0.00053643 -6.7507e-05 0.00059958 0.0006243 -0.67057
4.5859 -0.013506 -0.019077 -0.00095743 -0.018344 0 -0.02684 0.025028 0.034274 0.084539 0.037052 0.1378 0.90658 0.13246 -0.032388 -0.056692 0.0018397 -0.095093 0.054782 -0.12292 -0.10044 -0.10666 -0.20024 -0.14799 -0.11299 -0.00010838 0.00010329 0.00042845 2.2413e-05 -0.72977
4.5898 -0.015981 -0.021245 -0.0034909 -0.0079923 0 -0.013208 0.026833 0.032829 0.077959 0.042202 0.10961 0.92851 0.12418 -0.034509 -0.078577 -0.026404 -0.091884 0.076982 -0.12399 -0.075237 -0.16261 -0.1836 -0.14933 -0.11412 0.00042849 0.00013997 0.00084983 8.4692e-05 -0.66637
4.5938 -0.01764 -0.020638 -0.00522 0.00093134 0 -0.0022724 0.017938 0.025483 0.056129 0.034618 0.082274 0.94018 0.099127 -0.01459 -0.063954 -0.020202 -0.07232 0.10568 -0.1175 -0.08704 -0.14819 -0.17675 -0.14474 -0.063949 0.00092113 -0.00013991 0.001563 0.00065431 -0.49265
4.5977 -0.017527 -0.018252 -0.0066134 0.00049029 0 -0.0039969 0.0023159 0.012104 0.027843 0.014737 0.061952 0.94842 0.098389 0.011974 -0.032706 0.0046163 -0.040994 0.11028 -0.10553 -0.069761 -0.095754 -0.15539 -0.11963 -0.043569 0.001251 -0.0003818 0.0021108 0.0011476 -0.23689
4.6016 -0.015876 -0.015888 -0.0090822 -0.0093791 0 -0.01586 -0.013581 -0.0054815 0.00052651 -0.01014 0.04005 0.96294 0.12185 0.026995 -0.0079734 0.040725 -0.004775 0.10713 -0.084638 -0.012372 -0.032529 -0.11823 -0.06236 -0.044139 0.0013143 -1.2765e-05 0.0022045 0.0010421 0.067525
4.6055 -0.013828 -0.014645 -0.013641 -0.021643 0 -0.025892 -0.024814 -0.023437 -0.023448 -0.030675 0.0025146 0.98747 0.12537 -0.0010111 -0.029447 0.085847 0.030479 0.17195 -0.043562 0.043699 0.0045063 -0.087817 0.019556 0.044294 0.0010298 0.0011695 0.001876 0.00033105 0.38769
4.6094 -0.012383 -0.014199 -0.01948 -0.028527 0 -0.024189 -0.030261 -0.037842 -0.045513 -0.041674 -0.055503 1.0164 0.16615 0.049748 0.0060788 0.12964 0.061886 0.2622 0.029147 0.082961 0.060753 -0.067734 0.10079 0.048376 0.00040894 0.0026926 0.001386 -0.00046929 0.69216
4.6133 -0.01166 -0.013494 -0.024086 -0.027453 0 -0.012152 -0.032132 -0.047123 -0.066894 -0.044788 -0.12204 1.0396 0.16982 0.053781 0.024156 0.14911 0.089017 0.22702 0.051747 0.12786 0.058953 -0.03327 0.15653 0.10202 -0.000376 0.0037122 0.001015 -0.00077572 0.95173
4.6172 -0.011135 -0.012048 -0.025189 -0.021779 0 -0.001135 -0.033633 -0.052595 -0.0859 -0.045886 -0.17425 1.0507 0.16674 0.052498 0.030671 0.153 0.11165 0.19383 0.059329 0.18289 0.075482 0.0030844 0.1807 0.1543 -0.0010317 0.0036897 0.00091411 -0.00045017 1.1416
4.6211 -0.010451 -0.010512 -0.022809 -0.016759 0 -0.0020774 -0.036575 -0.056344 -0.098579 -0.0496 -0.19299 1.0516 0.18385 0.084277 0.036419 0.15373 0.12775 0.26108 0.087495 0.24238 0.16651 0.029456 0.18678 0.15519 -0.0013068 0.0028529 0.0010853 9.3347e-05 1.2428
4.625 -0.00982 -0.0099042 -0.019176 -0.015014 0 -0.015705 -0.040268 -0.0584 -0.1014 -0.055496 -0.17461 1.0497 0.16921 0.080099 0.039864 0.16928 0.1335 0.19247 0.11367 0.24033 0.18112 0.056722 0.19104 0.15059 -0.0011586 0.0020155 0.0014374 0.00027972 1.2415
4.6289 -0.0095959 -0.010355 -0.016296 -0.015291 0 -0.031878 -0.042008 -0.056044 -0.093248 -0.058574 -0.13151 1.0516 0.14634 0.046279 -0.0063349 0.16965 0.12524 0.15142 0.099252 0.21516 0.14075 0.057028 0.19489 0.14127 -0.00076972 0.0018934 0.0018338 -9.6348e-05 1.1286
4.6328 -0.0095484 -0.010717 -0.01355 -0.014616 0 -0.038068 -0.038677 -0.046189 -0.075304 -0.053176 -0.082312 1.0587 0.14793 0.034569 -0.0040657 0.14817 0.10225 0.15929 0.08227 0.18429 0.10086 0.039532 0.1835 0.13765 -0.00038257 0.0025071 0.0021173 -0.00067918 0.90369
4.6367 -0.008768 -0.0095213 -0.0080634 -0.011144 0 -0.029103 -0.028659 -0.028691 -0.049956 -0.037057 -0.040098 1.0676 0.17324 0.049464 0.044308 0.1208 0.067982 0.19812 0.067697 0.16919 0.098989 0.0097432 0.14167 0.12712 -9.8394e-05 0.0031865 0.0021535 -0.00087018 0.58374
4.6406 -0.0064606 -0.0063872 0.0019873 -0.0052821 0 -0.010124 -0.013111 -0.0074215 -0.020144 -0.012855 -0.0069799 1.0745 0.201 0.06881 0.07555 0.12295 0.028997 0.21899 0.043231 0.20136 0.17539 -0.02629 0.070985 0.079139 0.00016717 0.0031673 0.0019092 -0.00037039 0.20737
4.6445 -0.0028966 -0.0025016 0.014197 0.0010407 0 0.0085289 0.0041841 0.012043 0.010508 0.01343 0.023037 1.0776 0.15209 0.042356 0.022174 0.097789 -0.0080167 0.11383 0.016657 0.11273 0.083216 -0.076421 -0.0084267 0.043418 0.00052391 0.0022538 0.0015127 0.00053019 -0.17179
4.6484 0.00048807 0.00030187 0.022362 0.0056397 0 0.018999 0.018562 0.026066 0.037902 0.035377 0.056765 1.078 0.1257 -0.015975 -0.019203 0.051105 -0.039175 0.075656 -0.0040486 0.066204 0.048691 -0.11433 -0.073243 0.030371 0.00090501 0.00097565 0.001211 0.0011674 -0.50237
4.6523 0.0020646 0.0009865 0.020853 0.0069638 0 0.019751 0.026947 0.034721 0.05876 0.048631 0.095727 1.0774 0.10225 -0.066719 -0.031532 0.016197 -0.064243 0.073206 -0.029918 0.028118 0.039126 -0.13681 -0.1144 0.0037798 0.0010469 0.00012003 0.0012158 0.0010385 -0.75186
4.6563 0.0012411 -4.8054e-05 0.0093505 0.0047457 0 0.013946 0.029424 0.040328 0.072066 0.052019 0.13425 1.0757 0.072239 -0.086009 -0.020787 0.011019 -0.084746 0.077185 -0.06309 -0.025289 0.018553 -0.1507 -0.14031 -0.04873 0.00070862 5.9664e-05 0.0015378 0.00021035 -0.91036
4.6602 -0.0011254 -0.0015893 -0.0063575 0.00054762 0 0.0056452 0.028689 0.044437 0.078981 0.047339 0.16171 1.0711 0.071595 -0.094639 -0.06905 0.0067699 -0.10072 0.078842 -0.072536 -0.072974 -0.051721 -0.19944 -0.16365 -0.055286 -5.7387e-05 0.00045883 0.0019518 -0.0007314 -0.97969
4.6641 -0.0034421 -0.0027189 -0.018466 -0.0025103 0 -0.0022384 0.027643 0.046138 0.080828 0.038183 0.16722 1.0616 0.071415 -0.084073 -0.072966 0.00050466 -0.10873 0.1138 -0.064365 -0.078032 -0.052627 -0.17216 -0.18523 -0.045909 -0.00085708 0.00059572 0.0021482 -0.0011415 -0.95923
4.668 -0.0045215 -0.00328 -0.022687 -0.0015782 0 -0.0076151 0.026953 0.042983 0.076883 0.028212 0.14502 1.048 0.073599 -0.087979 -0.091737 -0.0048118 -0.10311 0.1072 -0.04485 -0.056666 0.0018984 -0.15804 -0.19077 -0.019005 -0.0012186 8.7536e-06 0.0019721 -0.00080676 -0.84239
4.6719 -0.0041762 -0.0034169 -0.020514 0.0033409 0 -0.008704 0.024569 0.033292 0.064368 0.019474 0.098169 1.0344 0.08209 -0.08958 -0.096302 -0.0059248 -0.080096 0.081766 -0.029175 -0.022151 0.055859 -0.15573 -0.16362 0.018612 -0.00096736 -0.0010856 0.0015624 -8.5041e-05 -0.62706
4.6758 -0.0029379 -0.0029386 -0.016648 0.0084395 0 -0.0049764 0.01765 0.01763 0.041129 0.01164 0.038203 1.0254 0.10168 -0.054009 -0.028253 0.0010623 -0.041725 0.095159 -0.036664 0.010315 0.031046 -0.13491 -0.10125 0.055268 -0.00038329 -0.0019438 0.0012662 0.00039951 -0.3298
4.6797 -0.0013918 -0.0013798 -0.014355 0.0085115 0 0.001478 0.0053586 -0.001493 0.0087859 0.0027356 -0.019986 1.0232 0.12234 -0.020419 -0.06974 0.029998 0.0035826 0.097942 0.021844 0.078437 0.028334 -0.092732 -0.020189 0.070794 1.8444e-05 -0.0018746 0.0013785 0.00024692 0.010648
4.6836 0.00018698 0.0012709 -0.013092 0.0014369 0 0.0064431 -0.0097929 -0.020813 -0.026593 -0.008987 -0.065633 1.0249 0.1248 -0.024632 -0.045012 0.051395 0.044963 0.099969 0.058718 0.11574 0.050895 -0.060929 0.054875 0.13652 -9.0688e-05 -0.00076632 0.0019039 -0.00043296 0.34462
4.6875 0.0017188 0.0040853 -0.010084 -0.0091163 0 0.0064017 -0.023176 -0.037103 -0.057207 -0.023308 -0.096816 1.0249 0.12991 -0.027297 -0.063557 0.089784 0.074914 0.15933 0.083031 0.15127 0.074601 -0.016728 0.1079 0.1989 -0.00058757 0.00084769 0.0025327 -0.0011475 0.62865
4.6914 0.0030917 0.0057017 -0.0036805 -0.015769 0 0.001395 -0.030873 -0.047417 -0.0775 -0.037673 -0.1187 1.0193 0.14481 -0.016224 -0.13728 0.13692 0.092668 0.25664 0.10052 0.19113 0.092665 0.031985 0.13954 0.23315 -0.0010186 0.0022084 0.0028591 -0.0014312 0.83506
4.6953 0.0041751 0.0054873 0.0050063 -0.013159 0 -0.004873 -0.031891 -0.049627 -0.086233 -0.048376 -0.13647 1.0109 0.15331 -0.027399 -0.08732 0.11242 0.10246 0.20393 0.11248 0.19751 0.12996 0.0093374 0.1607 0.25739 -0.00099915 0.0028769 0.0026759 -0.0011888 0.94944
4.6992 0.0049779 0.0041905 0.01336 -0.002538 0 -0.0079603 -0.028181 -0.043639 -0.08535 -0.052329 -0.14892 1.0075 0.13874 -0.016847 -0.051249 0.11826 0.10814 0.18517 0.13496 0.20999 0.12416 0.025149 0.17852 0.2574 -0.0005421 0.002979 0.0021197 -0.00069968 0.96324
4.7031 0.0055984 0.0032948 0.019506 0.0089449 0 -0.0060275 -0.022762 -0.032234 -0.07716 -0.048198 -0.14811 1.0159 0.14335 -0.0081068 -0.044273 0.11733 0.10863 0.1857 0.11968 0.19057 0.11084 0.023107 0.18779 0.24836 -3.5984e-05 0.0029855 0.0015576 -0.00031073 0.87188
4.707 0.005902 0.0035861 0.022976 0.013842 0 -0.0007396 -0.01757 -0.020056 -0.062564 -0.036498 -0.12568 1.0345 0.14205 -0.016928 -0.065505 0.10815 0.098297 0.18681 0.083791 0.15005 0.094684 0.0061697 0.17482 0.21881 9.5965e-05 0.0032393 0.0013168 -0.00011771 0.68041
4.7109 0.0053364 0.0043235 0.023485 0.010056 0 0.004611 -0.012605 -0.01077 -0.041537 -0.019152 -0.080226 1.0529 0.10487 -0.051116 -0.10723 0.094081 0.071909 0.16565 0.055175 0.10955 0.074252 -0.014964 0.12973 0.15615 -0.00024718 0.0036251 0.0014736 6.7891e-05 0.4094
4.7148 0.0033058 0.0039115 0.019926 0.0017635 0 0.0075913 -0.006629 -0.0044538 -0.014802 0.00090789 -0.019645 1.0592 0.13405 -0.0094857 -0.12521 0.053315 0.030304 0.069783 0.013497 0.08755 0.02584 -0.084951 0.056401 0.096315 -0.00077056 0.0036467 0.0018547 0.00044522 0.092633
4.7188 -6.9454e-05 0.0015143 0.011399 -0.0046994 0 0.0075771 0.0014529 0.0023104 0.015231 0.020099 0.04305 1.0501 0.1109 -0.042364 -0.14814 0.010877 -0.018229 0.051792 -0.018849 0.00039868 0.02056 -0.12588 -0.027805 0.094878 -0.0010339 0.002847 0.0022158 0.00092521 -0.23293
4.7227 -0.0035604 -0.0019221 -0.00058501 -0.0058456 0 0.0051273 0.011595 0.013316 0.045003 0.034954 0.096402 1.034 0.10546 -0.057704 -0.14461 -0.00167 -0.062021 0.062846 -0.042759 -0.081998 0.0060666 -0.15829 -0.10193 0.071072 -0.00079438 0.001231 0.002423 0.0011306 -0.5361
4.7266 -0.0053962 -0.004264 -0.011501 -0.0025666 0 0.0013138 0.022441 0.029001 0.070895 0.04333 0.13415 1.0242 0.12206 -0.048637 -0.11644 0.0096672 -0.092351 0.074307 -0.064209 -0.12571 -0.037445 -0.188 -0.15287 0.013675 -0.00015802 -0.00064945 0.0024904 0.00074056 -0.79169
4.7305 -0.0045037 -0.0039073 -0.016375 0.0022834 0 -0.0021447 0.031764 0.045271 0.0897 0.045304 0.1542 1.0279 0.094004 -0.099618 -0.10358 -0.0064126 -0.10709 0.063824 -0.09827 -0.11733 -0.10493 -0.20766 -0.17998 -0.017328 0.00055056 -0.0020294 0.00248 -0.00012732 -0.97429
4.7344 -0.001383 -0.0010673 -0.013692 0.0069036 0 -0.0028443 0.037189 0.055903 0.098497 0.042834 0.15592 1.0399 0.070146 -0.074776 -0.16214 -0.045355 -0.10928 0.020253 -0.13675 -0.1589 -0.12684 -0.23299 -0.19032 -0.048076 0.0010506 -0.0024354 0.0023973 -0.00089011 -1.0558
4.7383 0.0022129 0.002474 -0.0069603 0.010946 0 0.0010188 0.037008 0.056492 0.094958 0.038195 0.13942 1.0494 0.061988 -0.074465 -0.15704 -0.049759 -0.10252 0.04057 -0.14111 -0.16445 -0.11449 -0.23827 -0.18941 -0.014669 0.0012688 -0.0019774 0.0021958 -0.000923 -1.0133
4.7422 0.0045742 0.0048251 -0.0020197 0.013633 0 0.0085728 0.030936 0.04679 0.0786 0.03235 0.10723 1.0507 0.064185 -0.081917 -0.13363 -0.04344 -0.087671 0.056511 -0.12467 -0.15708 -0.10163 -0.21026 -0.17534 0.025269 0.0012998 -0.0012094 0.0018696 -0.00010131 -0.84401
4.7461 0.0051828 0.0052687 -0.0022524 0.012727 0 0.01569 0.020411 0.030008 0.05202 0.024639 0.065359 1.0495 0.073311 -0.073132 -0.14198 -0.045844 -0.063403 0.020511 -0.10105 -0.15911 -0.11164 -0.15236 -0.14109 0.023748 0.001252 -0.00067833 0.0015169 0.0010284 -0.57242
4.75 0.0047465 0.0043318 -0.0059846 0.0063929 0 0.017403 0.008086 0.010349 0.020531 0.013996 0.021244 1.0559 0.11501 -0.041318 -0.15763 0.0082725 -0.029618 0.13277 -0.047379 -0.1175 -0.081015 -0.17206 -0.083033 0.073347 0.0011409 -0.00052538 0.0012899 0.001645 -0.24399
4.7539 0.0042265 0.0028689 -0.0084289 -0.003771 0 0.011813 -0.0034217 -0.0088328 -0.010133 0.0004848 -0.020115 1.0724 0.12947 -0.028532 -0.14779 0.017244 0.009833 0.12204 -0.038277 -0.056558 -0.034543 -0.1151 -0.0083394 0.12676 0.00091717 -0.00045369 0.0012776 0.0013127 0.092799
4.7578 0.0038845 0.0012533 -0.0062346 -0.012323 0 0.0019016 -0.012733 -0.025214 -0.036415 -0.014278 -0.057883 1.088 0.13483 -0.02704 -0.13041 0.029747 0.047859 0.096468 -0.013761 0.0035639 -0.027948 -0.07574 0.065753 0.14137 0.00057062 -6.3261e-05 0.0014423 0.00034224 0.40171
4.7617 0.0032459 -0.0005735 -0.00034311 -0.013685 0 -0.0068274 -0.01997 -0.03694 -0.057625 -0.028086 -0.092898 1.0862 0.14362 -0.023671 -0.12107 0.049123 0.077686 0.087736 0.029407 0.054534 -0.039247 -0.057368 0.12127 0.1421 0.00019592 0.00075367 0.0016692 -0.00046547 0.66127
4.7656 0.0018627 -0.0025031 0.0053179 -0.0070328 0 -0.010932 -0.025867 -0.042745 -0.074196 -0.039322 -0.12329 1.0617 0.16991 0.0033037 -0.13995 0.052324 0.096213 0.093403 0.060673 0.092165 0.010208 -0.0088839 0.15047 0.2055 -4.1891e-05 0.0017072 0.0018654 -0.00047782 0.85662
4.7695 -4.3446e-05 -0.004004 0.0076513 0.0023829 0 -0.011437 -0.030521 -0.042856 -0.085301 -0.047102 -0.14298 1.0284 0.17247 -0.019371 -0.1251 0.081866 0.10444 0.067952 0.053628 0.094756 0.0020988 0.020323 0.15926 0.22597 -5.2732e-06 0.002378 0.0019959 0.00027202 0.97131
4.7734 -0.0017652 -0.0045954 0.0068179 0.0072269 0 -0.011675 -0.032908 -0.039338 -0.088281 -0.050417 -0.14502 1.0113 0.16425 -0.0048523 -0.11774 0.070352 0.10497 0.054623 0.046749 0.079744 0.013345 0.041218 0.15966 0.21952 0.00033228 0.0026011 0.0020345 0.0011575 0.98849
4.7773 -0.0028586 -0.0044795 0.0051189 0.0039787 0 -0.012858 -0.031606 -0.034848 -0.080538 -0.047641 -0.12708 1.0255 0.16085 0.023395 -0.1184 0.051418 0.098962 0.057164 0.046499 0.060522 0.028109 0.026526 0.15755 0.1984 0.0008617 0.0025981 0.0019222 0.0015021 0.89984
4.7813 -0.0035584 -0.0044703 0.003944 -0.0045941 0 -0.012277 -0.026028 -0.030506 -0.062066 -0.037479 -0.093623 1.0631 0.16632 0.033263 -0.12729 0.043355 0.085205 0.06767 0.046217 0.043975 0.022016 -0.027646 0.14655 0.17174 0.0013664 0.0027232 0.0016223 0.0011018 0.71351
4.7852 -0.0043474 -0.0051172 0.0022474 -0.012438 0 -0.0064344 -0.017009 -0.024884 -0.036154 -0.020825 -0.052753 1.0982 0.1423 -0.045253 -0.15043 0.00077772 0.061871 0.035635 -0.011636 0.014944 -0.066542 -0.038791 0.11429 0.13877 0.0015842 0.0030598 0.001227 0.00029946 0.45357
4.7891 -0.0051589 -0.0059083 -0.00184 -0.01546 0 0.003947 -0.0062555 -0.015325 -0.0076045 -0.0015798 -0.010929 1.1085 0.14791 -0.045986 -0.15993 -0.0086758 0.029333 0.049914 -0.048285 -0.018276 -0.098267 -0.048658 0.055974 0.072009 0.0013015 0.0032649 0.0009655 -0.00038181 0.15227
4.793 -0.0051841 -0.0055319 -0.0081285 -0.013894 0 0.01265 0.0047245 -0.00063659 0.019766 0.014934 0.029396 1.0925 0.1258 -0.037451 -0.17743 -0.020166 -0.0083281 0.040134 -0.073817 -0.073275 -0.097498 -0.079264 -0.01709 0.035385 0.0004721 0.0028461 0.0010338 -0.0006635 -0.15755
4.7969 -0.0036624 -0.0031559 -0.013496 -0.010041 0 0.012711 0.015103 0.017196 0.044019 0.025138 0.067375 1.0696 0.091997 -0.03758 -0.1953 -0.03697 -0.044304 0.0012719 -0.097789 -0.1295 -0.099982 -0.12282 -0.082731 0.016371 -0.00069525 0.0016478 0.0013762 -0.0006272 -0.44503
4.8008 -0.00094419 0.00044068 -0.014235 -0.0046313 0 0.0032343 0.024209 0.033789 0.063889 0.029339 0.099993 1.0614 0.090159 -0.050708 -0.1946 -0.052188 -0.071854 -0.048969 -0.13123 -0.15035 -0.15105 -0.15903 -0.12332 -0.026016 -0.0017686 9.5214e-05 0.0016643 -0.00049773 -0.68025
4.8047 0.0013097 0.0030723 -0.0094836 0.0036333 0 -0.0085341 0.030707 0.044863 0.077245 0.03084 0.12171 1.0721 0.10896 -0.047788 -0.15316 -0.049012 -0.087061 -0.042681 -0.13697 -0.18891 -0.14251 -0.1477 -0.13791 -0.094162 -0.0022874 -0.0010677 0.0015695 -0.00037995 -0.83507
4.8086 0.0011702 0.0026737 -0.0024352 0.014608 0 -0.012764 0.032583 0.048281 0.081248 0.032584 0.12831 1.0861 0.097637 -0.052236 -0.13487 -0.057344 -0.089904 -0.035235 -0.17171 -0.199 -0.14871 -0.16814 -0.14005 -0.080685 -0.0020346 -0.0013567 0.0011147 -0.00021706 -0.88809
4.8125 -0.0021142 -0.0011514 0.0018879 0.023457 0 -0.0058104 0.028277 0.044184 0.074301 0.034207 0.12088 1.0834 0.086567 -0.058833 -0.12458 -0.072615 -0.083147 -0.025018 -0.17088 -0.20616 -0.15385 -0.1796 -0.14281 -0.058212 -0.0012018 -0.00093744 0.00074261 4.3901e-05 -0.83027
4.8164 -0.0075586 -0.0069396 0.00032068 0.022275 0 0.005817 0.018061 0.033766 0.057774 0.03211 0.10482 1.0592 0.092426 -0.060198 -0.12178 -0.087334 -0.069887 -0.012785 -0.12626 -0.2123 -0.15714 -0.1639 -0.14485 -0.056389 -0.00029495 -0.00046115 0.00095455 0.00031779 -0.66579
4.8203 -0.013256 -0.012669 -0.0064201 0.0064574 0 0.010365 0.0043344 0.01833 0.035481 0.022545 0.084386 1.029 0.11323 -0.039458 -0.15852 -0.083352 -0.051413 -0.0046557 -0.14319 -0.16867 -0.18998 -0.13894 -0.13072 -0.02985 0.00018933 -0.0004652 0.0018032 0.00045248 -0.40807
4.8242 -0.017789 -0.017308 -0.014736 -0.019719 0 0.00067556 -0.0096476 -0.00050989 0.011121 0.0050248 0.057814 1.0151 0.097828 -0.045041 -0.078102 -0.054725 -0.026832 -0.017437 -0.11106 -0.093671 -0.14742 -0.11723 -0.085525 -0.036224 9.7075e-05 -0.00086699 0.002731 0.00041949 -0.075525
4.8281 -0.020952 -0.021194 -0.020855 -0.044134 0 -0.019635 -0.021656 -0.020224 -0.013948 -0.016851 0.018911 1.0278 0.10199 -0.03779 -0.070491 -0.0279 0.0052011 0.0049292 -0.087773 -0.03919 -0.11059 -0.072843 -0.010761 0.025772 -0.00029459 -0.0010217 0.0029806 0.00038385 0.30743
4.832 -0.023267 -0.025008 -0.02292 -0.054723 0 -0.039027 -0.031447 -0.037696 -0.0404 -0.037729 -0.035469 1.057 0.1266 -0.0084342 -0.10034 -0.0014433 0.043841 0.042917 -0.062516 0.00608 -0.067345 -0.021407 0.073621 0.099419 -0.00051168 -0.00031765 0.0022584 0.00053954 0.70562
4.8359 -0.02493 -0.028475 -0.021276 -0.048062 0 -0.047205 -0.039997 -0.050672 -0.068298 -0.053824 -0.098661 1.0815 0.1591 0.042316 -0.090117 0.030361 0.084541 0.063715 -0.015028 0.062956 0.0058606 0.014982 0.14311 0.10697 -0.00026594 0.0012155 0.0010403 0.00086744 1.0715
4.8398 -0.025342 -0.030144 -0.017583 -0.03145 0 -0.042516 -0.047757 -0.05901 -0.094667 -0.064425 -0.15506 1.086 0.14401 0.043073 -0.023086 0.058701 0.12011 0.085046 0.011923 0.094663 0.031083 0.062006 0.18614 0.19393 0.00031218 0.0028497 0.00019208 0.0010881 1.353
4.8438 -0.023673 -0.028517 -0.01384 -0.016791 0 -0.031555 -0.05351 -0.064283 -0.11378 -0.070628 -0.18893 1.0704 0.16705 0.046637 -0.0053615 0.078773 0.14386 0.10061 0.05239 0.13344 0.0499 0.095119 0.20936 0.22668 0.00077337 0.0037383 0.00021761 0.00089974 1.509
4.8477 -0.01984 -0.023464 -0.011757 -0.011578 0 -0.022276 -0.054883 -0.067824 -0.12021 -0.072933 -0.19421 1.0447 0.18066 0.063655 0.0002655 0.077493 0.15265 0.11152 0.081165 0.16139 0.053308 0.11619 0.22644 0.22063 0.00070142 0.0036345 0.0008304 0.0002929 1.5227
4.8516 -0.014892 -0.016625 -0.012177 -0.014428 0 -0.017424 -0.050127 -0.068945 -0.11213 -0.070129 -0.17706 1.0166 0.1753 0.083348 -0.0053477 0.060802 0.14751 0.10639 0.089684 0.16789 0.040638 0.11925 0.24131 0.19395 4.0443e-05 0.0031012 0.0012632 -0.0003755 1.405
4.8555 -0.010426 -0.010433 -0.014595 -0.018202 0 -0.013973 -0.039665 -0.06506 -0.092209 -0.060488 -0.1491 0.9852 0.18033 0.063549 -0.063761 0.060194 0.13149 0.052213 0.083647 0.14438 0.020374 0.085389 0.24192 0.17825 -0.00085077 0.0029979 0.0010283 -0.00064955 1.1838
4.8594 -0.0075929 -0.0066433 -0.017346 -0.0171 0 -0.0081361 -0.026133 -0.053739 -0.06547 -0.043995 -0.11759 0.94532 0.1436 0.084659 -0.034191 0.049559 0.10675 0.07021 0.056731 0.12454 -0.027658 0.056666 0.21059 0.15421 -0.0014455 0.003681 0.0003943 -0.00035634 0.89033
4.8633 -0.0065807 -0.0055677 -0.018754 -0.011236 0 -0.0003885 -0.012899 -0.034945 -0.036088 -0.023436 -0.08087 0.89722 0.11229 0.061479 -0.064808 0.0096233 0.073457 0.076307 0.024733 0.074803 -0.024456 0.037261 0.14127 0.13227 -0.0013989 0.0046284 0.0001088 0.00024779 0.5495
4.8672 -0.0068825 -0.0064412 -0.018453 -0.005308 0 0.0044524 -0.0022098 -0.011588 -0.0058323 -0.0032643 -0.032643 0.84979 0.088537 0.021571 -0.10899 -0.02333 0.031639 0.065265 -0.01177 0.004414 -0.025622 0.0056564 0.048012 0.098028 -0.000747 0.0048435 0.00063685 0.00070427 0.18188
4.8711 -0.0079164 -0.0083238 -0.017508 -0.0035152 0 0.0019367 0.0056515 0.011897 0.024902 0.012857 0.029109 0.81359 0.070798 -0.0048074 -0.11066 -0.023829 -0.015861 0.042595 -0.052468 -0.070109 -0.08171 -0.054365 -0.043242 0.039096 0.00015939 0.0037078 0.0016702 0.00074511 -0.18885
4.875 -0.0093446 -0.010642 -0.016972 -0.0058064 0 -0.0072405 0.011742 0.03161 0.054781 0.023847 0.096564 0.79048 0.063753 -0.04776 -0.07149 -0.083726 -0.062193 0.036463 -0.090402 -0.11076 -0.11982 -0.10761 -0.1121 -0.031535 0.00089861 0.0015436 0.002402 0.00049693 -0.53013
4.8789 -0.010915 -0.013046 -0.016323 -0.0085644 0 -0.016957 0.017015 0.045298 0.080188 0.031012 0.15443 0.77062 0.028764 -0.034896 -0.085558 -0.097222 -0.098604 0.0081756 -0.12718 -0.1656 -0.13857 -0.14404 -0.15494 -0.048957 0.0012129 -0.00060134 0.0022975 0.00032606 -0.80248
4.8828 -0.012194 -0.015002 -0.013649 -0.0084689 0 -0.020177 0.021243 0.052127 0.09608 0.036194 0.18808 0.74035 0.015426 -0.037745 -0.11366 -0.097697 -0.11847 0.020164 -0.13696 -0.22172 -0.16639 -0.15527 -0.18094 -0.076527 0.0010981 -0.0017569 0.001594 0.00048627 -0.96829
4.8867 -0.012601 -0.01572 -0.0077852 -0.0056585 0 -0.01436 0.023058 0.051936 0.098369 0.039794 0.19096 0.69376 0.022188 -0.049216 -0.12065 -0.092905 -0.1201 0.050705 -0.12822 -0.26108 -0.19294 -0.14593 -0.19787 -0.10099 0.00074315 -0.0017267 0.0010302 0.00089572 -1.0022
4.8906 -0.011731 -0.014545 -0.00026297 -0.0034355 0 -0.0033444 0.020964 0.044967 0.086019 0.040167 0.16626 0.63709 0.013641 -0.0089806 -0.05996 -0.07776 -0.10634 0.014826 -0.13545 -0.25535 -0.17902 -0.13157 -0.20156 -0.054934 0.00040203 -0.001095 0.0010894 0.0012288 -0.89792
4.8945 -0.0095876 -0.01141 0.0053258 -0.0050468 0 0.0055926 0.01452 0.032168 0.061476 0.034748 0.12263 0.58188 0.031731 0.00022582 -0.099273 -0.065324 -0.081489 0.0039611 -0.10721 -0.20432 -0.11068 -0.11326 -0.17893 -0.037457 0.00028003 -0.00059271 0.0015337 0.0012131 -0.66901
4.8984 -0.0065066 -0.0069337 0.0064633 -0.01045 0 0.0069835 0.0048417 0.015461 0.029384 0.022076 0.068431 0.53412 0.030593 -0.01113 -0.09603 -0.050197 -0.048539 -0.001756 -0.066781 -0.12757 -0.067576 -0.077205 -0.12136 -0.014789 0.00046358 -0.00043095 0.0017113 0.00085454 -0.34615
4.9023 -0.0028914 -0.0021011 0.0043762 -0.015723 0 0.00083027 -0.0058381 -0.0025467 -0.0052976 0.0033124 0.0087337 0.48983 0.03777 -0.0099063 -0.078646 -0.032236 -0.0089701 0.030722 -0.030853 -0.063261 -0.051094 -0.022338 -0.035944 0.010768 0.00089141 -0.0002033 0.0013115 0.00040632 0.027884
4.9063 0.00089292 0.0021371 0.0032121 -0.015574 0 -0.0077007 -0.015215 -0.019275 -0.0385 -0.01775 -0.053347 0.44139 0.067441 0.02336 -0.062527 -0.010733 0.035151 0.10161 -0.0048878 -0.025315 -0.050976 0.041814 0.055892 0.042306 0.001371 0.00059807 0.00076608 0.00014411 0.40355
4.9102 0.0044048 0.0051137 0.0059879 -0.007226 0 -0.012016 -0.021846 -0.032784 -0.067075 -0.036248 -0.11322 0.38766 0.078616 0.063416 0.0098023 0.019317 0.079039 0.076775 0.046951 0.064071 -0.020199 0.062369 0.13126 0.11333 0.0016535 0.001981 0.0008393 0.00016189 0.73062
4.9141 0.0070633 0.0065497 0.011098 0.0069993 0 -0.0085881 -0.025438 -0.04201 -0.088159 -0.048414 -0.1628 0.33736 0.066099 0.090148 -0.029048 0.042715 0.11535 0.13361 0.084799 0.10401 0.029326 0.10141 0.17904 0.12902 0.0015536 0.0033556 0.0017941 0.00035036 0.96531
4.918 0.0083899 0.0066447 0.013138 0.020252 0 0.00075513 -0.026425 -0.04669 -0.098873 -0.052994 -0.19202 0.30159 0.068027 0.12793 -0.039255 0.053164 0.13679 0.17413 0.10746 0.16617 0.075854 0.13043 0.20258 0.16354 0.0010568 0.004031 0.002996 0.00053644 1.0777
4.9219 0.008414 0.0061042 0.0078075 0.024956 0 0.010204 -0.025253 -0.047148 -0.09701 -0.051021 -0.19331 0.28241 0.080791 0.14542 0.0029536 0.054816 0.13936 0.18652 0.12689 0.22312 0.12572 0.14781 0.2105 0.2118 0.00034036 0.0038215 0.0034188 0.00063346 1.0572
4.9258 0.007797 0.0058951 -0.0035469 0.017767 0 0.0141 -0.021917 -0.043838 -0.082362 -0.044258 -0.16599 0.26884 0.085124 0.08814 0.082558 0.056822 0.12376 0.18722 0.16171 0.20882 0.19485 0.1612 0.20511 0.23967 -0.0003152 0.0031755 0.0026109 0.00067602 0.91233
4.9297 0.0074265 0.0066951 -0.014215 0.0024428 0 0.011007 -0.016064 -0.036691 -0.057528 -0.033621 -0.11741 0.24492 0.078819 0.11585 0.044688 0.058461 0.094459 0.14909 0.133 0.20272 0.1432 0.138 0.17924 0.22436 -0.00067007 0.0027046 0.001185 0.00073912 0.66579
4.9336 0.0077809 0.0083938 -0.017296 -0.0118 0 0.0046975 -0.0075147 -0.024741 -0.027192 -0.018954 -0.059484 0.20299 0.061398 0.10919 0.039618 0.045468 0.057092 0.14882 0.12339 0.15195 0.10737 0.097606 0.12441 0.15421 -0.00063346 0.0025745 0.0003131 0.00083665 0.34548
4.9375 0.0086555 0.010143 -0.011121 -0.01595 0 0.0011657 0.0032554 -0.0067565 0.003971 -0.00030316 -0.0026194 0.15021 0.035507 0.07667 0.04106 0.027667 0.016337 0.14825 0.10835 0.095094 0.081903 0.055443 0.042492 0.082075 -0.00027948 0.0023589 0.00066633 0.00088916 -0.021857
4.9414 0.0095205 0.011053 -1.9462e-05 -0.0072106 0 0.0038368 0.015041 0.017059 0.033285 0.020557 0.048782 0.10194 0.0096788 0.032432 0.036937 0.015333 -0.024776 0.12117 0.076084 0.047652 0.053645 0.017084 -0.050216 0.039256 0.00021352 0.0015119 0.0017919 0.00077596 -0.41087
4.9453 0.010139 0.011006 0.010005 0.0091348 0 0.010894 0.026286 0.04348 0.06027 0.040017 0.095965 0.067899 0.010626 0.0095755 0.040531 0.026073 -0.064079 0.050983 0.035462 -0.018175 -0.015794 -0.03103 -0.13116 0.028373 0.0006421 5.5988e-06 0.0025206 0.00042225 -0.7923
4.9492 0.010795 0.010816 0.016304 0.023678 0 0.017118 0.035605 0.066469 0.084772 0.05439 0.14076 0.043574 -0.0013344 -0.030071 0.034458 -0.0019709 -0.09899 0.020434 0.034617 -0.060179 0.0094632 -0.047558 -0.18546 0.019949 0.00083535 -0.0015046 0.0020287 -0.00013887 -1.1282
4.9531 0.011901 0.011516 0.020616 0.029724 0 0.018777 0.042108 0.079775 0.10468 0.062187 0.18003 0.01461 -0.015963 -0.043649 0.028254 -0.0083545 -0.12579 0.031067 0.031381 -0.062963 -0.002922 -0.063197 -0.21368 -0.0067441 0.00069406 -0.0021897 0.00057433 -0.00076151 -1.3742
4.957 0.013414 0.013354 0.025655 0.027589 0 0.01714 0.045417 0.080404 0.11556 0.064798 0.20453 -0.029769 -0.029768 -0.053769 0.022706 0.010533 -0.14009 0.055935 0.042421 -0.053395 -0.014863 -0.070001 -0.22683 -0.023671 0.0002273 -0.0017877 -0.0007452 -0.0012399 -1.4913
4.9609 0.014717 0.015427 0.031264 0.022957 0 0.01714 0.045498 0.07031 0.11302 0.064735 0.2038 -0.086368 -0.037517 -0.090999 0.019235 0.044252 -0.13841 0.059602 0.089646 -0.065986 0.038421 -0.054598 -0.23295 0.0056555 -0.00042721 -0.00087803 -0.00094825 -0.0013984 -1.4591
4.9648 0.015113 0.016326 0.034207 0.021054 0 0.02211 0.042487 0.054803 0.096055 0.062778 0.17358 -0.13982 0.015585 -0.060914 0.060138 0.041993 -0.12006 0.015147 0.073906 -0.066189 0.054972 -0.041808 -0.22772 0.063866 -0.0010381 -0.0003986 5.1743e-05 -0.0011799 -1.2834
4.9688 0.014425 0.015258 0.03155 0.021964 0 0.029475 0.036593 0.038857 0.068421 0.056654 0.11981 -0.17477 0.027383 -0.03256 0.060412 0.033903 -0.088138 -0.0052047 0.099549 -0.011184 0.065901 -0.015614 -0.19791 0.11465 -0.0013827 -0.00081159 0.0014931 -0.00068618 -0.9921
4.9727 0.013048 0.012642 0.023764 0.021251 0 0.031891 0.028032 0.024272 0.036593 0.04272 0.055868 -0.18773 0.034403 -0.011591 0.057054 0.05796 -0.048613 0.030933 0.13806 0.053871 0.088093 0.039605 -0.13527 0.16362 -0.0013638 -0.0016676 0.0024868 -0.00013665 -0.62308
4.9766 0.011447 0.0096895 0.014204 0.015 0 0.023496 0.01705 0.0098628 0.0058523 0.019569 -0.0048298 -0.18881 0.055065 0.0098123 0.077665 0.10935 -0.007921 0.09942 0.18021 0.11554 0.12281 0.11831 -0.048213 0.21722 -0.001052 -0.0019797 0.0026876 0.00024117 -0.21511
4.9805 0.0096588 0.0073946 0.0057302 0.0042839 0 0.0059262 0.0041463 -0.0058913 -0.022058 -0.0093694 -0.05508 -0.19257 0.096599 0.060656 0.15501 0.12829 0.02957 0.093013 0.23518 0.19151 0.1531 0.18619 0.039918 0.28679 -0.0006155 -0.0010923 0.0023605 0.00032789 0.19374
4.9844 0.0074123 0.0058807 -0.0016488 -0.005272 0 -0.011602 -0.0095278 -0.022403 -0.047683 -0.036592 -0.094586 -0.20679 0.11721 0.063523 0.22073 0.16678 0.062302 0.16787 0.25214 0.24731 0.19776 0.20444 0.10574 0.37349 -0.00019566 0.00071976 0.001935 0.00016417 0.56226
4.9883 0.0047229 0.0046165 -0.0095157 -0.0084005 0 -0.018855 -0.021906 -0.036914 -0.070411 -0.05436 -0.12556 -0.22819 0.13449 0.08403 0.19496 0.18534 0.089962 0.21053 0.28146 0.27984 0.24225 0.24752 0.14146 0.40331 0.0001629 0.0024547 0.0015906 -8.9963e-05 0.84609
4.9922 0.0022655 0.0031754 -0.017797 -0.004878 0 -0.012554 -0.03035 -0.046536 -0.086442 -0.058905 -0.14774 -0.24782 0.13581 0.10589 0.17339 0.20195 0.11103 0.21814 0.29822 0.30447 0.27797 0.2932 0.15742 0.40973 0.00047133 0.0032073 0.0012554 -0.0002541 1.0072
4.9961 0.00098878 0.0017385 -0.023505 0.00041707 0 0.00097425 -0.032738 -0.05015 -0.090572 -0.052079 -0.1572 -0.26004 0.11323 0.1053 0.2367 0.23213 0.12185 0.2045 0.28312 0.33537 0.30001 0.31414 0.16925 0.42825 0.00070485 0.0028911 0.00089064 -0.00021796 1.0285
5 0.0012668 0.00088596 -0.023234 0.002023 0 0.010761 -0.028754 -0.048366 -0.080435 -0.039507 -0.14924 -0.26723 0.11328 0.056959 0.21362 0.22606 0.11834 0.22073 0.31474 0.36026 0.3248 0.31417 0.18101 0.41948 0.0007752 0.0022385 0.00064932 2.4082e-05 0.92201
5.0039 0.0024544 0.00096438 -0.016813 -0.001291 0 0.0096245 -0.020375 -0.041933 -0.059227 -0.026869 -0.12238 -0.2771 0.14074 0.087013 0.17036 0.22817 0.099246 0.19712 0.29686 0.32406 0.28951 0.30686 0.18009 0.42039 0.00061405 0.0021055 0.00071096 0.00039587 0.7223
5.0078 0.0033816 0.0017021 -0.0078836 -0.0057506 0 -0.00076953 -0.010916 -0.030637 -0.034067 -0.016886 -0.079969 -0.29583 0.15307 0.071075 0.15054 0.22163 0.068005 0.18011 0.28243 0.28137 0.28374 0.30549 0.1489 0.37743 0.00028396 0.0027107 0.0010148 0.00078836 0.46834
5.0117 0.0033718 0.0024294 -0.00041616 -0.0062448 0 -0.011921 -0.0030621 -0.014064 -0.011113 -0.0087044 -0.028735 -0.32328 0.14127 0.013874 0.14943 0.20786 0.031408 0.17106 0.27092 0.24816 0.2958 0.29529 0.082975 0.32071 -1.8631e-05 0.0034629 0.0012471 0.0011026 0.18708
5.0156 0.0027984 0.002643 0.0052051 -0.00087178 0 -0.015315 0.002753 0.0065356 0.0083036 0.00048522 0.023896 -0.35333 0.11553 0.0095293 0.12748 0.2012 -0.0040398 0.14163 0.22582 0.22126 0.2409 0.23664 -0.001299 0.34955 -0.00010801 0.0034953 0.0011406 0.0012722 -0.10923
5.0195 0.0026311 0.0023692 0.012034 0.0075886 0 -0.0083331 0.0083084 0.027403 0.027101 0.013 0.071666 -0.37827 0.094912 -0.015712 0.085538 0.18559 -0.035147 0.19279 0.20272 0.17986 0.23165 0.18647 -0.077007 0.28303 1.9852e-05 0.0024102 0.00076645 0.0012669 -0.41149
5.0234 0.0034505 0.0020597 0.022128 0.014109 0 0.0049045 0.015804 0.04369 0.048043 0.028836 0.11 -0.39349 0.070079 -0.035745 0.071839 0.15629 -0.061973 0.16038 0.17557 0.16705 0.21998 0.14122 -0.12614 0.23378 0.00016689 0.00059761 0.00047923 0.0010844 -0.69924
5.0273 0.0049433 0.0022254 0.032569 0.015256 0 0.017373 0.025651 0.05216 0.069636 0.045246 0.13598 -0.39977 0.050524 -0.054116 0.062608 0.13023 -0.085002 0.10668 0.15746 0.17384 0.21115 0.10652 -0.15074 0.21033 0.00011296 -0.0010971 0.00054909 0.00074346 -0.93674
5.0313 0.0063681 0.0031706 0.0368 0.011337 0 0.023952 0.03561 0.052894 0.08609 0.057788 0.14827 -0.40262 0.04462 -0.073404 0.044356 0.11806 -0.10233 0.088768 0.15536 0.18354 0.2094 0.090588 -0.16586 0.21113 -0.0001574 -0.0020199 0.00087002 0.00028849 -1.0839
5.0352 0.0074356 0.0049551 0.030753 0.0057867 0 0.02377 0.042019 0.048647 0.091286 0.062317 0.14674 -0.40946 0.059335 -0.088119 0.053385 0.10692 -0.1096 0.1327 0.14962 0.14931 0.20884 0.11931 -0.18165 0.21408 -0.00040876 -0.0021137 0.0010684 -0.00019606 -1.1137
5.0391 0.0086149 0.0074341 0.01776 0.0029024 0 0.019353 0.042194 0.042545 0.083141 0.05702 0.13164 -0.4259 0.047787 -0.11048 0.064908 0.15342 -0.10283 0.15156 0.18055 0.13937 0.20799 0.15015 -0.19176 0.20193 -0.00036349 -0.0018026 0.00090752 -0.00058659 -1.0241
5.043 0.010527 0.010259 0.006736 0.0055453 0 0.014197 0.036158 0.036126 0.064642 0.043374 0.10319 -0.45248 0.040392 -0.091213 0.048159 0.16206 -0.081757 0.16362 0.20408 0.17639 0.20352 0.16242 -0.1792 0.22545 1.1392e-05 -0.0015478 0.00055062 -0.00076334 -0.83643
5.0469 0.013131 0.012951 0.0046258 0.013631 0 0.010738 0.026472 0.029053 0.041167 0.025407 0.062608 -0.48367 0.048268 -0.056985 0.029149 0.1555 -0.050742 0.16016 0.21649 0.23173 0.21189 0.16962 -0.13399 0.2674 0.00042009 -0.0014985 0.00038294 -0.00068773 -0.58519
5.0508 0.015694 0.01521 0.010211 0.023754 0 0.0096599 0.016482 0.020263 0.016957 0.0076796 0.014042 -0.5104 0.076959 -0.068181 0.059671 0.20408 -0.016572 0.12247 0.22848 0.25131 0.25938 0.20062 -0.065423 0.28136 0.00046921 -0.0014893 0.00056514 -0.00045543 -0.30766
5.0547 0.01767 0.01731 0.015607 0.030485 0 0.010428 0.0084955 0.009315 -0.0060879 -0.006632 -0.03477 -0.525 0.064837 -0.038 0.027064 0.19545 0.014946 0.1994 0.28018 0.35339 0.31283 0.21809 0.0029571 0.30154 2.6057e-05 -0.0012851 0.00080293 -0.00025619 -0.039363
5.0586 0.019544 0.02013 0.014386 0.029577 0 0.012485 0.0032143 -0.0029024 -0.026897 -0.01624 -0.074977 -0.52537 0.043347 -0.021605 0.034204 0.20417 0.040963 0.20881 0.30588 0.34586 0.32175 0.2536 0.051186 0.33681 -0.00062953 -0.00078741 0.00061617 -0.00023791 0.18549
5.0625 0.022564 0.024509 0.0084663 0.021639 0 0.016255 0.00047632 -0.014145 -0.043283 -0.020818 -0.10105 -0.51532 0.035831 -0.031737 0.037077 0.20819 0.060943 0.17457 0.31744 0.34912 0.31145 0.29037 0.07664 0.39014 -0.0010249 -4.0883e-05 -0.00013116 -0.00037117 0.33479
5.0664 0.027383 0.03026 0.0067121 0.013183 0 0.023 0.0002649 -0.02123 -0.051935 -0.019938 -0.11324 -0.50096 0.053426 -0.062619 0.017462 0.20293 0.074484 0.12832 0.32265 0.40559 0.30475 0.31695 0.091081 0.44413 -0.00090752 0.00086911 -0.00098199 -0.00044487 0.38391
5.0703 0.032886 0.035702 0.016195 0.012848 0 0.033109 0.002898 -0.020999 -0.050344 -0.013235 -0.11499 -0.48649 0.08729 -0.063781 0.0065673 0.2222 0.07973 0.13532 0.32279 0.3994 0.33107 0.32729 0.10449 0.42332 -0.00047655 0.0018434 -0.0012143 -0.0002323 0.3237
5.0742 0.036505 0.038347 0.034439 0.024441 0 0.04395 0.0083279 -0.011902 -0.038567 -0.0016705 -0.10712 -0.47302 0.037719 -0.058492 -0.0025197 0.21972 0.073658 0.15479 0.30678 0.38578 0.31868 0.29618 0.11195 0.38906 -0.00020806 0.0026802 -0.00047598 0.00028903 0.16484
5.0781 0.036009 0.036451 0.050363 0.042324 0 0.049683 0.01545 0.0044941 -0.019053 0.011737 -0.084507 -0.46068 0.026813 -0.090698 -0.032403 0.2008 0.053933 0.11676 0.28438 0.35238 0.28082 0.26957 0.096667 0.35025 -0.00042035 0.0030283 0.00086657 0.00085925 -0.065371
5.082 0.031275 0.030293 0.053406 0.054064 0 0.044584 0.022336 0.02346 0.0050654 0.023181 -0.039926 -0.45072 0.035252 -0.12966 -0.062271 0.17193 0.020977 0.075705 0.25515 0.30595 0.2468 0.24334 0.046522 0.32359 -0.00097219 0.0025476 0.0020047 0.0010983 -0.33235
5.0859 0.024449 0.022128 0.042462 0.049629 0 0.028278 0.02736 0.039301 0.031276 0.030795 0.026769 -0.44437 0.015691 -0.13255 -0.066126 0.14162 -0.021021 0.10262 0.21716 0.25663 0.2476 0.20411 -0.031845 0.32273 -0.001372 0.0012143 0.0023429 0.00080012 -0.60377
5.0898 0.018324 0.014788 0.026414 0.030038 0 0.0083988 0.030276 0.048666 0.057351 0.036335 0.10233 -0.43925 -0.016981 -0.18428 -0.12999 0.12756 -0.064709 -0.01236 0.17189 0.1765 0.22484 0.16025 -0.1149 0.24786 -0.0012014 -0.00050737 0.0019384 0.00011543 -0.85378
5.0938 0.014342 0.010022 0.016032 0.0076367 0 -0.0030384 0.032217 0.052404 0.080238 0.043658 0.16391 -0.42806 -0.04242 -0.20541 -0.12609 0.11791 -0.10162 -0.012024 0.13692 0.11677 0.1505 0.14359 -0.17847 0.22043 -0.0004724 -0.0018649 0.0013525 -0.00054409 -1.0609
5.0977 0.01196 0.0078238 0.014941 -0.0032272 0 0.0017158 0.034526 0.054147 0.09603 0.05462 0.19202 -0.40253 -0.065345 -0.22831 -0.16274 0.092386 -0.12491 -0.027387 0.11111 0.075502 0.11638 0.10846 -0.21336 0.18234 0.00039171 -0.0023099 0.001097 -0.00081238 -1.2035
5.1016 0.0097826 0.0070911 0.017791 0.0022522 0 0.019023 0.037355 0.056599 0.10163 0.065856 0.18304 -0.36052 -0.09042 -0.25222 -0.23825 0.05605 -0.13167 -0.082064 0.089893 0.05257 0.12736 0.054197 -0.22637 0.12147 0.00091037 -0.0018989 0.0012141 -0.00063116 -1.2591
5.1055 0.0072139 0.0068507 0.016558 0.015607 0 0.03503 0.039184 0.058693 0.096631 0.069848 0.15072 -0.30947 -0.12506 -0.23317 -0.2089 0.049399 -0.12348 -0.076104 0.061655 0.050627 0.080216 0.037318 -0.22743 0.077161 0.00090065 -0.0012369 0.0013529 -0.00024966 -1.209
5.1094 0.0050456 0.0069239 0.0084359 0.022771 0 0.035693 0.037703 0.056281 0.083264 0.060247 0.11465 -0.26172 -0.12299 -0.261 -0.24867 0.088963 -0.10465 -0.067046 0.10337 0.072609 0.058511 0.084438 -0.21644 0.12831 0.00053286 -0.00096717 0.0012067 2.2461e-05 -1.047
5.1133 0.0045064 0.0075997 -0.0020361 0.016598 0 0.018244 0.031373 0.045828 0.064296 0.037418 0.085063 -0.2247 -0.1421 -0.25055 -0.25492 0.099988 -0.079158 0.0028248 0.1245 0.088054 0.057047 0.11833 -0.18306 0.20708 9.6027e-05 -0.0012204 0.00084993 7.702e-05 -0.78594
5.1172 0.0058186 0.008841 -0.007844 0.0030172 0 -0.0056655 0.020521 0.027773 0.04082 0.009367 0.056606 -0.19452 -0.15688 -0.22445 -0.2113 0.098775 -0.048396 0.017614 0.13944 0.11932 0.083478 0.14016 -0.11944 0.26877 -0.00025206 -0.0014995 0.00065437 5.2387e-05 -0.45621
5.1211 0.0076992 0.0098882 -0.0060918 -0.0048176 0 -0.018702 0.0072101 0.0065122 0.012406 -0.013298 0.016277 -0.15936 -0.14109 -0.21068 -0.12691 0.10558 -0.011715 -0.1069 0.17058 0.1871 0.13603 0.16172 -0.032768 0.28202 -0.00050894 -0.0011171 0.00089808 0.00014299 -0.096726
5.125 0.0082482 0.009618 -0.00018353 0.00081855 0 -0.011925 -0.005939 -0.012898 -0.020319 -0.024678 -0.041566 -0.11022 -0.13122 -0.18322 -0.13598 0.09051 0.030489 -0.053697 0.21767 0.2604 0.13174 0.21485 0.055181 0.30242 -0.00066001 0.0001846 0.001469 0.00037571 0.25613
5.1289 0.0063493 0.0072659 0.0036591 0.014325 0 0.0074596 -0.017074 -0.028117 -0.053238 -0.027321 -0.10634 -0.049342 -0.13038 -0.15745 -0.15365 0.08263 0.073737 -0.066756 0.22869 0.28516 0.16296 0.25485 0.12189 0.36174 -0.00056867 0.0019657 0.001949 0.00057547 0.57472
5.1328 0.0023336 0.0028698 0.0015983 0.021038 0 0.021517 -0.025695 -0.039895 -0.079306 -0.02931 -0.15635 0.011367 -0.1215 -0.13734 -0.15556 0.10763 0.10952 -0.051184 0.23881 0.32193 0.19208 0.27322 0.15878 0.41619 -9.7145e-05 0.0034072 0.0019854 0.00054846 0.83837
5.1367 -0.0025292 -0.0028311 -0.0054964 0.010114 0 0.01607 -0.032213 -0.049431 -0.092265 -0.037072 -0.17378 0.06048 -0.10942 -0.11703 -0.1282 0.13993 0.1292 -0.0085702 0.2536 0.35844 0.20007 0.27906 0.17372 0.45017 0.000653 0.0039357 0.0015989 0.0002947 1.0275
5.1406 -0.0070654 -0.008804 -0.013633 -0.01528 0 -0.0076476 -0.036955 -0.055712 -0.090622 -0.04977 -0.15713 0.096268 -0.11649 -0.081185 -0.060428 0.10643 0.12916 -0.0093867 0.26041 0.32613 0.1729 0.29826 0.17985 0.4613 0.0012726 0.0036169 0.0011552 3.252e-05 1.121
5.1445 -0.010809 -0.014081 -0.018751 -0.039512 0 -0.033769 -0.039428 -0.055719 -0.078395 -0.059746 -0.1213 0.12677 -0.10402 -0.070276 -0.057694 0.088553 0.11319 -0.03084 0.24302 0.34071 0.16444 0.27213 0.18199 0.47394 0.001304 0.0030017 0.0010483 1.4503e-06 1.102
5.1484 -0.013851 -0.017969 -0.018684 -0.046574 0 -0.044307 -0.038456 -0.047396 -0.061893 -0.058503 -0.085703 0.16146 -0.07711 -0.082512 -0.079362 0.04814 0.089847 -0.018441 0.2424 0.30365 0.11928 0.26515 0.17304 0.47217 0.00064402 0.0026021 0.0013823 0.00022811 0.96879
5.1523 -0.016355 -0.020196 -0.013669 -0.032628 0 -0.033115 -0.033109 -0.032383 -0.045232 -0.043362 -0.060421 0.20305 -0.056303 -0.098287 -0.12825 0.00065805 0.06667 0.018821 0.23235 0.25104 0.060262 0.24535 0.14297 0.44778 -0.00028777 0.0024852 0.0019128 0.00048282 0.74226
5.1563 -0.01828 -0.021006 -0.0063627 -0.0088366 0 -0.010214 -0.023775 -0.015686 -0.028321 -0.019672 -0.040928 0.24693 -0.056725 -0.10687 -0.18678 -0.034176 0.045611 0.061151 0.19788 0.21071 0.010237 0.19736 0.090882 0.40251 -0.00082489 0.0023286 0.0022631 0.00048102 0.46259
5.1602 -0.019462 -0.020979 -0.0013625 0.0073556 0 0.0064774 -0.01247 -0.0024055 -0.0088188 0.0028009 -0.014732 0.28749 -0.076559 -0.13606 -0.13283 -0.017613 0.023295 0.046645 0.17635 0.15922 -0.01312 0.18766 0.028555 0.37662 -0.0005796 0.0018327 0.0022211 0.00015486 0.17581
5.1641 -0.019761 -0.020562 -0.0031559 0.0051786 0 0.0049929 -0.0020248 0.0055755 0.013976 0.016258 0.026064 0.32359 -0.083118 -0.15833 -0.16711 -0.038187 -0.004192 -0.0044113 0.14823 0.1052 -0.061106 0.14455 -0.027422 0.30697 0.00022926 0.001063 0.0018817 -0.00025224 -0.0811
5.168 -0.019105 -0.019638 -0.012606 -0.012221 0 -0.012066 0.0053871 0.010115 0.036834 0.019279 0.076026 0.35761 -0.094706 -0.18217 -0.24395 -0.073805 -0.035907 -0.019921 0.1061 0.029942 -0.077481 0.093476 -0.066989 0.27125 0.00094446 0.00039346 0.0015533 -0.00036559 -0.28656
5.1719 -0.017594 -0.017707 -0.024734 -0.030995 0 -0.030235 0.0092948 0.014346 0.053854 0.016427 0.11786 0.39008 -0.10713 -0.21256 -0.32647 -0.10121 -0.064473 -0.0058693 0.062808 -0.031299 -0.063292 0.053721 -0.090961 0.26163 0.0010003 0.00012653 0.0015188 7.3481e-06 -0.42973
5.1758 -0.015783 -0.014738 -0.031088 -0.037047 0 -0.034555 0.010662 0.019566 0.060093 0.013856 0.13298 0.41726 -0.10688 -0.25397 -0.37179 -0.091667 -0.079781 -0.00073701 0.04196 -0.015573 -0.043271 0.046221 -0.10531 0.23498 0.00036293 0.00018268 0.0018334 0.00069104 -0.50072
5.1797 -0.014888 -0.011969 -0.026397 -0.02598 0 -0.020985 0.010443 0.024 0.054536 0.014339 0.11404 0.43538 -0.15497 -0.2772 -0.39476 -0.10041 -0.075362 -0.031663 0.05422 0.012009 -0.088781 0.046912 -0.11199 0.22893 -0.0004832 0.00017449 0.002295 0.001244 -0.48539
5.1836 -0.016395 -0.011656 -0.014234 -0.0060357 0 0.00023329 0.0081599 0.02398 0.04018 0.015163 0.070737 0.44682 -0.16328 -0.28171 -0.39811 -0.093566 -0.052777 -0.078297 0.053314 0.010125 -0.071456 0.064786 -0.10559 0.20705 -0.00095765 -0.00020098 0.0025994 0.0012769 -0.36971
5.1875 -0.020975 -0.015531 -0.0056432 0.0074015 0 0.011459 0.0018866 0.016239 0.021467 0.010225 0.024484 0.4603 -0.16327 -0.28434 -0.38252 -0.09009 -0.020779 -0.073298 0.047796 0.022089 -0.033858 0.073963 -0.078798 0.22338 -0.00082695 -0.00082993 0.0025625 0.00074 -0.15045
5.1914 -0.027448 -0.023035 -0.010285 0.0020826 0 0.00019185 -0.010049 -0.00022485 0.0012778 -0.0050999 -0.0055686 0.48301 -0.16273 -0.28161 -0.35112 -0.088388 0.010271 -0.010908 0.053322 0.069467 -0.0047711 0.072028 -0.030809 0.28712 -0.00030111 -0.001229 0.002245 -3.9434e-05 0.15588
5.1953 -0.032904 -0.030962 -0.027093 -0.022364 0 -0.031092 -0.026845 -0.023287 -0.020232 -0.029612 -0.016159 0.5119 -0.1134 -0.21602 -0.31218 -0.03429 0.034852 -0.029408 0.11316 0.13515 0.0061236 0.11304 0.029636 0.30606 0.00023876 -0.00092988 0.001883 -0.00059615 0.51187
5.1992 -0.034297 -0.035168 -0.043346 -0.052843 0 -0.064775 -0.044412 -0.047833 -0.04429 -0.055601 -0.023051 0.534 -0.092765 -0.21428 -0.26953 -0.0044011 0.055054 -0.013141 0.15657 0.18661 0.019755 0.14488 0.089579 0.343 0.00058077 0.00015139 0.0016807 -0.00065456 0.86655
5.2031 -0.030497 -0.033282 -0.044373 -0.070192 0 -0.078733 -0.057015 -0.067092 -0.070839 -0.072848 -0.049531 0.53726 -0.086671 -0.19098 -0.22021 0.016749 0.077529 -0.025478 0.17593 0.21549 0.053677 0.18237 0.14032 0.36582 0.00077956 0.001676 0.0016448 -0.0002972 1.1671
5.207 -0.023134 -0.026293 -0.026271 -0.061778 0 -0.061541 -0.060488 -0.075394 -0.096592 -0.075076 -0.10674 0.52221 -0.081965 -0.15529 -0.20115 0.021243 0.10659 -0.056146 0.19037 0.23865 0.077119 0.20933 0.18107 0.391 0.0009773 0.0031661 0.0016112 0.00014234 1.3706
5.2109 -0.015426 -0.017704 -0.00034672 -0.031123 0 -0.021805 -0.054743 -0.071404 -0.11536 -0.064415 -0.18013 0.50266 -0.065589 -0.13579 -0.25272 -0.00044303 0.13841 -0.077115 0.22292 0.27769 0.052115 0.2049 0.21449 0.4429 0.0011846 0.0043144 0.001446 0.00035947 1.4515
5.2148 -0.0098848 -0.010968 0.015357 0.0031124 0 0.016162 -0.043651 -0.059481 -0.12072 -0.050178 -0.23422 0.49382 -0.057901 -0.11685 -0.25788 0.0095875 0.161 -0.056666 0.20673 0.29336 0.06584 0.21291 0.23897 0.46041 0.0012604 0.0050478 0.0012192 0.00029726 1.4049
5.2188 -0.0068296 -0.007328 0.010648 0.019658 0 0.028889 -0.03228 -0.047151 -0.10954 -0.04208 -0.23486 0.49888 -0.054906 -0.12722 -0.2097 -0.011829 0.16091 -0.049749 0.20351 0.27714 0.063178 0.22748 0.24524 0.45869 0.0010919 0.0053601 0.0011596 0.00013087 1.2431
5.2227 -0.0048672 -0.0057181 -0.0086647 0.010424 0 0.011172 -0.023521 -0.03959 -0.083968 -0.042579 -0.17404 0.5074 -0.044983 -0.12362 -0.2001 -0.038701 0.13237 -0.051829 0.1897 0.23392 0.024173 0.19294 0.22156 0.39948 0.00075625 0.0051637 0.0014015 4.9663e-05 0.98805
5.2266 -0.0027032 -0.0044553 -0.026083 -0.01282 0 -0.01933 -0.016542 -0.035258 -0.050377 -0.044427 -0.077714 0.5074 -0.03606 -0.11187 -0.24278 -0.063384 0.08231 -0.067335 0.16212 0.17225 -0.036852 0.12137 0.16347 0.30911 0.00047711 0.0043537 0.0017678 4.5825e-05 0.66226
5.2305 -0.0004301 -0.0028967 -0.028359 -0.027391 0 -0.035335 -0.0081024 -0.026894 -0.015718 -0.036072 0.011157 0.49883 -0.067296 -0.16746 -0.25559 -0.09841 0.026921 -0.11592 0.1428 0.11018 -0.051359 0.12239 0.079824 0.31598 0.00041209 0.0030108 0.0018396 -8.7791e-05 0.28522
5.2344 0.00093713 -0.001515 -0.015823 -0.018248 0 -0.021686 0.004427 -0.007941 0.016215 -0.011266 0.062452 0.49437 -0.0853 -0.16518 -0.21564 -0.15022 -0.018459 -0.14725 0.090087 0.035109 -0.10119 0.06165 -0.01038 0.27096 0.00049598 0.0014834 0.0013095 -0.00053821 -0.12302
5.2383 0.0010939 -0.00058225 -0.00052914 0.0089179 0 0.0119 0.02063 0.020636 0.045635 0.024683 0.078629 0.50581 -0.081841 -0.17828 -0.25318 -0.17785 -0.048707 -0.14166 0.034296 -0.061355 -0.15668 0.016065 -0.088346 0.15927 0.00050831 0.00020291 0.00031342 -0.0012303 -0.53407
5.2422 0.0014378 0.00090181 0.0053058 0.031901 0 0.038559 0.03689 0.049376 0.073913 0.057513 0.088214 0.52982 -0.076336 -0.20228 -0.29478 -0.18629 -0.070225 -0.15738 -0.013121 -0.14789 -0.18225 -0.004088 -0.14515 0.063458 0.00030243 -0.0006239 -0.00059188 -0.0017996 -0.9072
5.2461 0.0042157 0.0047028 -7.6613e-05 0.03113 0 0.037144 0.048467 0.066797 0.099446 0.073924 0.11821 0.54819 -0.091749 -0.22177 -0.26403 -0.18802 -0.092898 -0.2358 -0.046955 -0.19449 -0.15628 -0.0063625 -0.18338 0.051359 -3.7224e-05 -0.0011391 -0.00083882 -0.001837 -1.1958
5.25 0.010484 0.011628 -0.0072206 0.0077844 0 0.011216 0.052268 0.068232 0.11617 0.071084 0.16837 0.54419 -0.15636 -0.20061 -0.25991 -0.21004 -0.11917 -0.19401 -0.097751 -0.21738 -0.17834 -0.087304 -0.20997 -0.035054 -0.00027375 -0.00163 -0.00030751 -0.001214 -1.3627
5.2539 0.018816 0.020303 -0.0042485 -0.015474 0 -0.012815 0.04855 0.059328 0.11683 0.05796 0.20917 0.51972 -0.13432 -0.21308 -0.26457 -0.18756 -0.13962 -0.16546 -0.09776 -0.26145 -0.24638 -0.087115 -0.22692 -0.019786 -0.00025816 -0.0021847 0.00058211 -0.00021253 -1.3943
5.2578 0.02608 0.027784 0.013061 -0.013173 0 -0.008067 0.04065 0.05088 0.098977 0.047393 0.20564 0.496 -0.12223 -0.21966 -0.26055 -0.17804 -0.1394 -0.16142 -0.096669 -0.25957 -0.2464 -0.075262 -0.22786 -0.0031754 -8.9128e-05 -0.0025567 0.0012397 0.00066047 -1.3046
5.2617 0.029705 0.031587 0.038132 0.020135 0 0.028511 0.033037 0.049356 0.068538 0.045568 0.14724 0.4956 -0.12259 -0.2043 -0.25362 -0.17505 -0.1109 -0.16365 -0.10868 -0.21283 -0.18712 -0.060899 -0.20368 -0.015845 -2.402e-05 -0.0023945 0.0014041 0.0010205 -1.1255
5.2656 0.029434 0.031341 0.058799 0.062917 0 0.071338 0.028807 0.051477 0.037349 0.047702 0.058556 0.52167 -0.069907 -0.16132 -0.26931 -0.12228 -0.06199 -0.12369 -0.12825 -0.17398 -0.17265 -0.013333 -0.15248 -0.050847 -0.00021756 -0.0016266 0.0013182 0.00083504 -0.89024
5.2695 0.027077 0.028636 0.065595 0.082742 0 0.08619 0.027931 0.047664 0.015607 0.043389 -0.018155 0.55368 -0.062799 -0.13014 -0.27724 -0.082531 -0.012385 -0.075746 -0.090799 -0.12796 -0.16012 -0.0015587 -0.085031 0.017385 -0.00054109 -0.00061205 0.0014306 0.0003715 -0.62342
5.2734 0.024647 0.025379 0.05679 0.06271 0 0.058751 0.02726 0.031214 0.0050183 0.026678 -0.054079 0.56402 -0.063643 -0.12767 -0.21001 -0.093677 0.019702 -0.072728 -0.058133 -0.074629 -0.154 0.010569 -0.020339 0.039938 -0.00066922 0.00011877 0.0019221 -4.7941e-05 -0.34056
5.2773 0.022667 0.022285 0.03787 0.01601 0 0.007379 0.022484 0.0049807 -0.0016245 0.0020326 -0.05305 0.54083 -0.064173 -0.14699 -0.17236 -0.10929 0.030185 -0.049207 -0.031905 -0.046891 -0.11809 0.015402 0.025889 0.05018 -0.00037253 0.0003112 0.0025139 -0.00025288 -0.056806
5.2813 0.020179 0.018876 0.017472 -0.02403 0 -0.031175 0.011169 -0.020246 -0.013643 -0.018919 -0.043891 0.49705 -0.062834 -0.16834 -0.22186 -0.092943 0.030607 0.027804 -0.012326 -0.054314 -0.046885 0.011794 0.050788 0.078729 0.00024338 0.00019857 0.0027286 -0.00024603 0.20497
5.2852 0.016186 0.014691 0.0029601 -0.030364 0 -0.03132 -0.0049309 -0.033957 -0.03374 -0.026783 -0.053697 0.45912 -0.082764 -0.11035 -0.19477 -0.054651 0.037165 0.035141 -0.0080112 -0.00041227 -0.079146 0.036599 0.063952 0.11723 0.00077557 0.00026742 0.002345 -9.5664e-05 0.41354
5.2891 0.010986 0.010275 -0.0025879 -0.003194 0 0.001369 -0.020078 -0.033396 -0.054523 -0.021696 -0.084982 0.44676 -0.040702 -0.080205 -0.20474 -0.021585 0.056228 0.023032 0.027537 0.024191 -0.037037 0.066001 0.077221 0.143 0.00082181 0.00078706 0.0016104 0.00014046 0.53724
5.293 0.0060517 0.0068207 -0.0014862 0.031574 0 0.036123 -0.027631 -0.024161 -0.063442 -0.012403 -0.11497 0.46173 -0.017972 -0.061477 -0.17362 -0.021563 0.078307 0.0054645 0.029746 0.036749 -0.021779 0.068179 0.093138 0.13356 0.00029742 0.0015419 0.0010313 0.00038929 0.55607
5.2969 0.0026687 0.0049086 -0.00010136 0.044272 0 0.043071 -0.02431 -0.014344 -0.052428 -0.008312 -0.1159 0.49279 -0.019303 -0.061141 -0.14027 -0.025088 0.085496 0.0032947 0.0094387 0.049348 -0.048617 0.042404 0.10202 0.10946 -0.00048782 0.0020157 0.00096025 0.00052279 0.47145
5.3008 0.00078749 0.0037582 -0.0048158 0.025007 0 0.017035 -0.012665 -0.0080639 -0.024607 -0.01168 -0.078206 0.52851 -0.019189 -0.09594 -0.19943 0.027556 0.06629 0.044466 0.011113 0.075167 -0.10046 0.0016742 0.090491 0.11434 -0.0010505 0.0018544 0.00136 0.00042166 0.30874
5.3047 -0.00077198 0.0019146 -0.01695 -0.010275 0 -0.020337 0.00029506 -0.0038874 0.0072581 -0.016492 -0.017757 0.56453 0.021296 -0.099018 -0.18606 0.0089809 0.025723 0.049444 0.019604 0.048886 -0.093702 -0.016364 0.054252 0.10136 -0.0010719 0.0011801 0.0019105 0.00011727 0.1104
5.3086 -0.0030253 -0.0012729 -0.03044 -0.034687 0 -0.040234 0.0076516 0.0015828 0.029406 -0.014463 0.037155 0.60049 0.031272 -0.11978 -0.16308 -0.015531 -0.017331 0.01137 -0.02815 0.017917 -0.091729 -0.039339 0.004056 0.074805 -0.0005949 0.00048477 0.0022925 -0.00015799 -0.078486
5.3125 -0.0058108 -0.0049269 -0.035312 -0.032473 0 -0.030266 0.0071035 0.009309 0.036069 -0.002534 0.066629 0.63361 0.034646 -0.12538 -0.14222 -0.029462 -0.043422 -0.0097158 -0.068399 -0.010981 -0.082711 -0.069401 -0.04084 0.051799 4.8264e-05 0.00022042 0.0023626 -0.00013257 -0.22607
5.3164 -0.008107 -0.0075324 -0.02555 -0.009921 0 -0.0024751 0.002048 0.016852 0.032105 0.014472 0.070818 0.65843 0.034256 -0.10524 -0.1357 -0.029824 -0.045815 0.011414 -0.074147 -0.030031 -0.065849 -0.106 -0.066418 0.03671 0.00048779 0.0004629 0.0021228 0.00023546 -0.32208
5.3203 -0.0093464 -0.0086587 -0.0052799 0.012259 0 0.018971 -0.0016566 0.020993 0.027696 0.027717 0.064866 0.67313 -0.022554 -0.098796 -0.16551 -0.045623 -0.033637 0.02679 -0.097378 -0.023171 -0.068161 -0.14233 -0.073151 0.0034595 0.00053972 0.0009192 0.0016243 0.00065318 -0.37247
5.3242 -0.010356 -0.0097902 0.012665 0.01672 0 0.017996 -0.00072541 0.020576 0.029641 0.030821 0.063709 0.6841 -0.020253 -0.10282 -0.14545 -0.023801 -0.023037 -0.019284 -0.092327 -0.045432 -0.071154 -0.12925 -0.072754 -0.020824 0.00025231 0.0012153 0.00097299 0.00071239 -0.38283
5.3281 -0.012896 -0.013289 0.015787 0.0019901 0 -0.0025308 0.0027215 0.016624 0.035987 0.023462 0.07011 0.70118 0.0022622 -0.12858 -0.15987 -0.024472 -0.023783 -0.026859 -0.077685 -0.017842 -0.060954 -0.12396 -0.075411 -0.011474 -0.00020691 0.0011765 0.0004011 0.00027619 -0.34282
5.332 -0.018119 -0.020265 0.0015946 -0.019353 0 -0.026485 0.0028069 0.010158 0.037776 0.0098748 0.074412 0.72709 0.02765 -0.13561 -0.16976 -0.027404 -0.031774 -0.0095166 -0.061438 0.030727 -0.052164 -0.12161 -0.078981 0.030899 -0.00068591 0.00088393 0.00022581 -0.00033675 -0.22597
5.3359 -0.025328 -0.029222 -0.020367 -0.03306 0 -0.039343 -0.005278 0.00063172 0.026144 -0.005376 0.063909 0.752 0.041513 -0.075959 -0.11301 0.0034445 -0.032825 -0.0034436 -0.049461 0.047778 -0.060968 -0.10371 -0.070015 0.095353 -0.0010879 0.0005418 0.00061859 -0.00059408 -0.0088074
5.3398 -0.032164 -0.036708 -0.036155 -0.034496 0 -0.038624 -0.021088 -0.01307 -0.00070958 -0.020211 0.032839 0.76072 0.046019 -0.084702 -0.12254 0.0021154 -0.014266 0.078738 -0.025938 0.092596 0.045888 -0.067125 -0.035908 0.10719 -0.0013235 0.0003402 0.0013749 -0.00023782 0.30247
5.3438 -0.036083 -0.039518 -0.038315 -0.030015 0 -0.03242 -0.038653 -0.030193 -0.035688 -0.034468 -0.014407 0.74702 0.074021 -0.015812 -0.11689 0.023239 0.024733 0.095603 0.0089094 0.15591 0.064107 -0.042922 0.022598 0.15171 -0.0012811 0.00042248 0.0019715 0.0004345 0.65902
5.3477 -0.035909 -0.036692 -0.030728 -0.029085 0 -0.029769 -0.050303 -0.04712 -0.067053 -0.047539 -0.067307 0.7216 0.093435 0.033886 -0.10173 0.043467 0.071771 0.13709 0.034295 0.2084 0.058219 -0.019687 0.089769 0.18792 -0.00089461 0.00089365 0.0019601 0.00079402 0.9836
5.3516 -0.032311 -0.029895 -0.023678 -0.035176 0 -0.032591 -0.051692 -0.059251 -0.085514 -0.05723 -0.11538 0.70504 0.10097 0.02673 -0.085313 0.061432 0.10941 0.20211 0.050754 0.23605 0.073453 0.0052777 0.14563 0.2158 -0.00026348 0.0017611 0.001382 0.00043889 1.2057
5.3555 -0.027039 -0.022123 -0.024168 -0.043083 0 -0.035568 -0.044401 -0.064143 -0.089192 -0.061143 -0.15148 0.71124 0.13169 -0.015967 -0.08449 0.10602 0.12657 0.16073 0.089034 0.237 0.15575 0.023992 0.17958 0.29318 0.00031644 0.0028311 0.00078397 -0.00042071 1.2946
5.3594 -0.021754 -0.015945 -0.03044 -0.04396 0 -0.032394 -0.0345 -0.062944 -0.083387 -0.059016 -0.17131 0.73618 0.14014 0.024425 -0.0063865 0.088919 0.12467 0.14414 0.12086 0.28023 0.17383 0.065738 0.19498 0.28849 0.00050519 0.0037153 0.00075595 -0.0011198 1.2674
5.3633 -0.017371 -0.012493 -0.03512 -0.033048 0 -0.021861 -0.028351 -0.058811 -0.075733 -0.053404 -0.17192 0.76189 0.13222 0.043077 -0.012117 0.093654 0.11434 0.18289 0.13881 0.30871 0.17946 0.099105 0.20129 0.28721 0.0001783 0.0040407 0.001381 -0.0011055 1.1682
5.3672 -0.014153 -0.011539 -0.033144 -0.013819 0 -0.0088434 -0.028628 -0.05389 -0.070418 -0.04771 -0.15205 0.77146 0.12367 0.060095 -0.039969 0.10428 0.10573 0.18488 0.12652 0.31286 0.18833 0.10541 0.20179 0.28775 -0.00042211 0.0037329 0.0021309 -0.0003973 1.0345
5.3711 -0.012113 -0.012141 -0.026478 0.0041868 0 -0.00040785 -0.032983 -0.047694 -0.065476 -0.043223 -0.11415 0.76142 0.12574 0.094595 -0.01804 0.098033 0.099996 0.078324 0.077601 0.28953 0.20733 0.074609 0.18887 0.28116 -0.00081702 0.0031024 0.00235 0.00046927 0.87636
5.375 -0.011213 -0.01325 -0.021398 0.011666 0 -0.00089416 -0.03587 -0.038131 -0.054877 -0.037887 -0.065588 0.74131 0.092563 0.015692 -0.036159 0.098456 0.088817 0.11466 0.078829 0.23349 0.19558 0.054244 0.15161 0.28236 -0.00064751 0.002598 0.0018974 0.00093142 0.68077
5.3789 -0.011275 -0.014066 -0.021595 0.0054398 0 -0.0094338 -0.032131 -0.023939 -0.033746 -0.028056 -0.016669 0.72281 0.10127 0.022438 -0.022845 0.09905 0.062148 0.12134 0.074418 0.21736 0.15804 0.047407 0.088508 0.2437 1.7089e-05 0.0024138 0.0013274 0.00084415 0.43424
5.3828 -0.011922 -0.014278 -0.024274 -0.0097691 0 -0.020758 -0.020228 -0.0062454 -0.002904 -0.011921 0.024017 0.70957 0.11035 0.00022904 -0.021323 0.089571 0.018183 0.10785 0.047987 0.18544 0.12411 0.045735 0.013083 0.19143 0.00069904 0.0023147 0.0013921 0.00048881 0.14463
5.3867 -0.01275 -0.01419 -0.023071 -0.024403 0 -0.028128 -0.0033666 0.011799 0.030492 0.0081771 0.053801 0.69629 0.094096 -0.055186 -0.034721 0.071708 -0.032638 0.088629 0.012617 0.12401 0.099375 0.037424 -0.053432 0.13845 0.00088257 0.0018788 0.0023022 0.00020874 -0.15358
5.3906 -0.013578 -0.014504 -0.014739 -0.029903 0 -0.026818 0.012043 0.026557 0.056685 0.026418 0.076337 0.67552 0.027249 -0.064686 -0.036574 0.057296 -0.073171 0.088957 0.010454 0.045636 0.073605 0.0025351 -0.09637 0.093605 0.00044543 0.00095485 0.0034428 8.7556e-05 -0.41173
5.3945 -0.014448 -0.015701 -0.002942 -0.023771 0 -0.016801 0.019839 0.035232 0.06879 0.036734 0.097354 0.64404 0.013422 -0.07214 -0.053252 0.063588 -0.090666 0.081924 0.005759 0.05477 0.080721 -0.028494 -0.11619 0.059915 -0.00022011 -0.0001036 0.0038451 -1.3829e-05 -0.58636
5.3984 -0.015316 -0.01742 0.0045095 -0.010832 0 -0.0032667 0.017617 0.036464 0.066243 0.036297 0.1184 0.60357 0.010484 -0.058166 -0.062376 0.055015 -0.084851 0.075876 -0.026928 0.038989 0.070562 -0.033104 -0.12385 0.062067 -0.00051982 -0.00068697 0.0030174 -0.00016562 -0.65307
5.4023 -0.015765 -0.018451 0.002302 0.00013895 0 0.0059661 0.0081951 0.030586 0.054037 0.026908 0.13312 0.5576 0.018725 -0.051632 -0.063922 0.04934 -0.066633 0.084129 -0.038402 0.03188 0.08432 -0.025907 -0.12766 0.064199 -0.00014869 -0.00046535 0.0013892 -0.00020464 -0.60931
5.4063 -0.015126 -0.017565 -0.0079914 0.0023283 0 0.0053432 -0.0021061 0.019754 0.0386 0.013548 0.12944 0.50973 0.034956 -0.063908 -0.065786 0.058975 -0.048522 0.10866 0.002236 0.059576 0.14278 -0.016478 -0.12403 0.048943 0.00066147 0.00028489 -3.0909e-05 8.4266e-05 -0.46888
5.4102 -0.013016 -0.014571 -0.019485 -0.0046064 0 -0.0043064 -0.0075323 0.007414 0.023465 0.0012244 0.097098 0.46486 0.029509 -0.015031 -0.11226 0.064023 -0.0347 0.098751 0.039181 0.091622 0.16034 0.018501 -0.101 0.097283 0.0013506 0.00089465 -0.00047387 0.00064044 -0.25397
5.4141 -0.0098242 -0.010659 -0.025645 -0.014622 0 -0.015902 -0.0067369 -0.0033524 0.007789 -0.0077944 0.036099 0.42953 0.034766 -0.013841 -0.055945 0.082891 -0.018897 0.15938 0.060852 0.14236 0.18642 0.049109 -0.05111 0.15127 0.0015014 0.00088995 2.18e-05 0.0010575 0.010486
5.418 -0.0066333 -0.0075913 -0.024873 -0.01996 0 -0.021135 -0.0036245 -0.01181 -0.011503 -0.01468 -0.03988 0.4076 0.046369 0.023143 -0.047349 0.10315 0.0082295 0.20295 0.093715 0.20703 0.19901 0.077681 0.018294 0.19901 0.0011497 0.00042476 0.00076615 0.00092163 0.29838
5.4219 -0.0045448 -0.0063397 -0.02047 -0.01691 0 -0.016809 -0.0043547 -0.020022 -0.035803 -0.022396 -0.1084 0.39422 0.06108 0.075551 -0.066468 0.12624 0.04861 0.22332 0.1349 0.26733 0.2111 0.11495 0.087414 0.24686 0.00067424 0.00015321 0.0010991 0.00025051 0.58059
5.4258 -0.0039157 -0.0063296 -0.016901 -0.0082545 0 -0.0072039 -0.012485 -0.030681 -0.062149 -0.032854 -0.14936 0.37526 0.075044 0.073871 -0.016167 0.15954 0.092249 0.24754 0.16819 0.29466 0.25365 0.1775 0.13719 0.31037 0.00040653 0.00064513 0.00094728 -0.00043604 0.82241
5.4297 -0.0041311 -0.0059762 -0.016102 -0.00060357 0 -0.00021946 -0.025811 -0.043657 -0.083745 -0.044776 -0.15557 0.33596 0.050989 0.061685 -0.0053327 0.15558 0.12279 0.18076 0.18395 0.33238 0.29594 0.18267 0.16167 0.30682 0.00035325 0.001869 0.00077473 -0.00054783 0.98473
5.4336 -0.0040959 -0.0040628 -0.016648 0.0010491 0 -0.00048244 -0.03738 -0.054368 -0.093352 -0.053763 -0.1357 0.27318 0.044027 0.04966 -0.0045945 0.16842 0.12883 0.17071 0.19082 0.33308 0.28459 0.17674 0.16864 0.30872 0.00028706 0.0032048 0.0010387 2.4662e-05 1.0327
5.4375 -0.0030284 -0.00076967 -0.015577 -0.0029645 0 -0.0055551 -0.040109 -0.056091 -0.087314 -0.054715 -0.10732 0.20008 0.032007 0.04877 -0.012754 0.17581 0.11167 0.17104 0.19353 0.33197 0.29364 0.17715 0.16857 0.30534 7.5199e-05 0.0039615 0.0017067 0.00078068 0.94977
5.4414 -0.00092436 0.0025221 -0.010701 -0.0078967 0 -0.0086758 -0.031629 -0.044941 -0.067656 -0.045143 -0.084608 0.13728 0.0091018 0.058514 -0.027734 0.17134 0.083484 0.16484 0.19253 0.34347 0.34073 0.1883 0.16269 0.2943 -0.00012561 0.00392 0.0022844 0.0010539 0.74973
5.4453 0.0016133 0.0044385 -0.0017225 -0.0089651 0 -0.0054277 -0.015813 -0.023503 -0.040958 -0.027124 -0.069255 0.096874 0.010926 0.048216 -0.044899 0.18836 0.057372 0.20981 0.17602 0.33256 0.30083 0.18277 0.1415 0.29463 -3.0294e-05 0.0034185 0.0022911 0.00062126 0.4744
5.4492 0.0039394 0.0047636 0.0098721 -0.0052079 0 0.0020312 0.00011049 0.00024075 -0.014714 -0.0063541 -0.051053 0.072892 -0.013972 -0.068973 -0.066023 0.13876 0.037878 0.17165 0.1628 0.24389 0.22391 0.15442 0.095246 0.21576 0.00042398 0.0029411 0.001705 -0.00010493 0.17564
5.4531 0.0058139 0.0045716 0.021411 0.00042867 0 0.0072785 0.010604 0.0182 0.0066067 0.011272 -0.017555 0.046945 -0.034079 -0.095081 -0.076033 0.11163 0.019338 0.11128 0.1423 0.17707 0.20245 0.099456 0.026173 0.17156 0.00092719 0.002625 0.00096662 -0.00048241 -0.1097
5.457 0.007412 0.0053016 0.029854 0.004466 0 0.0062946 0.015284 0.027484 0.023369 0.023225 0.034439 0.0042186 -0.064533 -0.089002 -0.097615 0.10403 -0.0070406 0.063127 0.1191 0.14343 0.20998 0.048775 -0.049187 0.13962 0.0010467 0.0021591 0.00057252 -0.00024162 -0.3737
5.4609 0.009006 0.0076043 0.033014 0.0063741 0 0.0019703 0.01837 0.031457 0.039317 0.03141 0.09427 -0.054196 -0.12752 -0.17005 -0.15998 0.090459 -0.043727 0.054658 0.10113 0.13195 0.18928 0.041428 -0.11042 0.070238 0.0006562 0.001153 0.00066467 0.00029385 -0.62845
5.4648 0.010682 0.010893 0.030877 0.0089217 0 0.0018256 0.024761 0.035868 0.057754 0.039818 0.14315 -0.11312 -0.11721 -0.24989 -0.17725 0.045426 -0.082974 -0.014179 0.073469 0.085714 0.12752 0.020479 -0.14717 0.10625 0.0001016 -0.00039101 0.0009871 0.00055792 -0.87976
5.4688 0.012334 0.013868 0.025879 0.015174 0 0.010771 0.035819 0.043566 0.07792 0.050467 0.16593 -0.15684 -0.12772 -0.25584 -0.22402 0.058302 -0.11147 -0.045559 0.048067 0.045404 0.13291 -0.01978 -0.16423 0.10492 -0.0001075 -0.0019653 0.0012012 0.00029108 -1.104
5.4727 0.013872 0.015518 0.021346 0.024977 0 0.025653 0.047962 0.052248 0.094196 0.060851 0.16004 -0.18209 -0.1522 -0.26813 -0.25014 0.060647 -0.11951 -0.096683 0.039105 0.034843 0.14751 -0.033578 -0.17356 0.088325 0.0001875 -0.0029184 0.0012176 -0.00025368 -1.2487
5.4766 0.015372 0.015804 0.018939 0.034185 0 0.036956 0.055016 0.056785 0.099008 0.065142 0.1353 -0.19954 -0.17253 -0.30733 -0.24051 0.027021 -0.10728 -0.16501 0.045794 0.048777 0.14438 -0.0052057 -0.18115 0.063097 0.00058291 -0.0029667 0.0012246 -0.00061626 -1.2596
5.4805 0.01699 0.015612 0.017324 0.037407 0 0.036546 0.052523 0.05367 0.087754 0.058506 0.10524 -0.22411 -0.14259 -0.31894 -0.22131 -0.021135 -0.083731 -0.15839 0.045341 0.036667 0.12554 0.04782 -0.18083 0.016491 0.00045522 -0.0023942 0.0014179 -0.00059831 -1.1165
5.4844 0.018737 0.016083 0.013625 0.03207 0 0.024731 0.040937 0.043631 0.062409 0.041299 0.077239 -0.26334 -0.12645 -0.26668 -0.21192 -0.039276 -0.059343 -0.11301 0.073873 0.053394 0.1172 0.070029 -0.16074 0.092604 -0.00042987 -0.0017707 0.0017336 -0.00041462 -0.85184
5.4883 0.02034 0.017826 0.0066549 0.020549 0 0.010396 0.025498 0.030533 0.031123 0.019738 0.04909 -0.31313 -0.11986 -0.22013 -0.18483 -0.071572 -0.039007 -0.13384 0.078615 0.05259 0.088581 0.10373 -0.116 0.13014 -0.0016185 -0.0014525 0.001866 -0.00040765 -0.537
5.4922 0.021344 0.020495 -0.001057 0.0087762 0 0.0039962 0.012902 0.018089 0.0038029 0.0022251 0.014261 -0.36236 -0.10575 -0.18465 -0.16739 -0.10456 -0.020255 -0.17866 0.085066 0.044762 0.045429 0.14392 -0.055682 0.15042 -0.0022955 -0.0013126 0.001559 -0.00066113 -0.24679
5.4961 0.021404 0.022945 -0.0046751 0.002483 0 0.0093806 0.0070721 0.0075216 -0.013449 -0.0060829 -0.029049 -0.40068 -0.067532 -0.1611 -0.1828 -0.11909 0.0022752 -0.18987 0.1198 0.045757 0.0053285 0.17866 0.0023475 0.18746 -0.0019715 -0.00092514 0.00088551 -0.00092459 -0.02512
5.5 0.020507 0.023871 -0.0010124 0.0038039 0 0.021168 0.0068946 -0.0020282 -0.021241 -0.0064101 -0.072893 -0.42337 -0.0077775 -0.18783 -0.14424 -0.10971 0.030265 -0.15116 0.12118 0.051443 0.055475 0.1859 0.044013 0.16987 -0.0009127 -1.8401e-05 0.00023904 -0.00090146 0.12577
5.5039 0.018955 0.022567 0.0084269 0.010423 0 0.029457 0.0074695 -0.011277 -0.025153 -0.0047743 -0.10304 -0.4318 -0.011039 -0.15397 -0.094442 -0.11194 0.05846 -0.19479 0.1089 0.044271 0.037013 0.23418 0.067599 0.14732 7.8191e-05 0.0012211 3.1802e-05 -0.00056337 0.22893
5.5078 0.017135 0.019351 0.018218 0.017481 0 0.027559 0.0040084 -0.019122 -0.030699 -0.0069035 -0.10842 -0.43189 -0.011376 -0.13555 -0.055332 -0.10933 0.077322 -0.17162 0.07235 0.013528 -0.012386 0.26225 0.081118 0.08701 0.00033093 0.0022611 0.00036643 -0.00014966 0.30451
5.5117 0.015263 0.015368 0.023129 0.020692 0 0.016458 -0.0043405 -0.02301 -0.03868 -0.013587 -0.089201 -0.43223 0.0037043 -0.13313 -0.030915 -0.10365 0.079471 -0.085726 0.022704 -0.036436 -0.069075 0.26674 0.091748 0.0082027 -0.0001739 0.0026456 0.00096791 0.00012121 0.35061
5.5156 0.013303 0.01187 0.022056 0.018623 0 0.0030747 -0.013508 -0.020816 -0.044327 -0.02004 -0.056969 -0.44123 0.0095689 -0.086544 -0.012499 -0.11218 0.06491 -0.067512 -0.0055939 -0.08666 -0.10892 0.28967 0.097644 -0.018134 -0.00087595 0.0023539 0.0014232 0.00027979 0.34519
5.5195 0.01111 0.0094549 0.018394 0.012932 0 -0.0053783 -0.017198 -0.012513 -0.040818 -0.019717 -0.0268 -0.46285 0.013421 -0.091206 -0.048044 -0.1172 0.041027 -0.10559 -0.0515 -0.13567 -0.10501 0.24627 0.089674 -0.09272 -0.0011807 0.0017886 0.0015071 0.0005052 0.26474
5.5234 0.0086473 0.00784 0.016678 0.006743 0 -0.0060694 -0.011466 -0.00037101 -0.024573 -0.0095254 -0.0070382 -0.49311 0.012198 -0.11484 -0.018612 -0.096306 0.017389 -0.098409 -0.10225 -0.17374 -0.10303 0.19896 0.061043 -0.16621 -0.00095166 0.0014177 0.0013145 0.00081827 0.10506
5.5273 0.0061108 0.0063157 0.018613 0.0024531 0 -0.0010998 0.0021094 0.012196 0.0015025 0.0075645 0.0054591 -0.5212 0.013888 -0.13984 0.0080206 -0.070156 -0.00064699 -0.087468 -0.14624 -0.19376 -0.091056 0.13025 0.015514 -0.21121 -0.00052397 0.0013856 0.0011136 0.00094866 -0.10998
5.5313 0.0038587 0.0044915 0.021895 0.00045137 0 0.0053855 0.017052 0.022153 0.029181 0.024428 0.021123 -0.53619 0.015871 -0.15437 -0.020885 -0.05632 -0.014564 -0.09882 -0.17836 -0.19564 -0.062206 0.034892 -0.0335 -0.22111 -0.00029704 0.001423 0.0010819 0.00058119 -0.33608
5.5352 0.0022097 0.0026747 0.022538 -0.00047958 0 0.010427 0.026133 0.027859 0.049621 0.034544 0.047784 -0.53456 -0.044098 -0.167 -0.055298 -0.051743 -0.029576 -0.049341 -0.22257 -0.20969 -0.045548 -0.014987 -0.072032 -0.28016 -0.00034595 0.0011175 0.0011763 -0.00024714 -0.52646
5.5391 0.0012652 0.0015563 0.018276 -0.0015732 0 0.013332 0.026103 0.029342 0.058336 0.035917 0.082658 -0.52229 -0.039621 -0.18723 -0.069897 -0.023116 -0.04841 -0.089006 -0.21845 -0.19976 -0.054176 -0.07943 -0.094604 -0.27713 -0.00041787 0.00029813 0.0012331 -0.0010436 -0.64866
5.543 0.0008837 0.0015161 0.010034 -0.0026942 0 0.014549 0.019596 0.027966 0.057027 0.031368 0.11236 -0.50933 -0.019655 -0.20731 -0.086862 -0.0028075 -0.067225 -0.11589 -0.20281 -0.15599 0.015097 -0.10831 -0.10537 -0.26094 -0.00026635 -0.00079442 0.0011752 -0.00123 -0.69168
5.5469 0.00081971 0.0022224 0.0006033 -0.0024041 0 0.014082 0.012829 0.025616 0.051226 0.02545 0.12117 -0.50146 -0.015553 -0.21536 -0.098517 0.00584 -0.077322 -0.097475 -0.19437 -0.10031 0.10047 -0.12591 -0.11111 -0.24491 5.0241e-05 -0.0016844 0.0011066 -0.000673 -0.66183
5.5508 0.00092326 0.0029237 -0.0077188 0.00050829 0 0.011137 0.010831 0.023595 0.045647 0.020753 0.10165 -0.49703 -0.059281 -0.19502 -0.082402 0.011693 -0.071539 -0.024323 -0.20907 -0.075425 0.050129 -0.19629 -0.11303 -0.23089 0.00021065 -0.0020174 0.0012003 0.00014589 -0.57276
5.5547 0.0012535 0.0031631 -0.014172 0.0053948 0 0.0052054 0.013761 0.021703 0.040742 0.016525 0.060068 -0.49123 -0.013429 -0.20179 -0.068061 0.021628 -0.050171 -0.045556 -0.13271 -0.036247 0.11561 -0.17553 -0.10512 -0.19258 -4.3475e-05 -0.0017915 0.0014964 0.00052308 -0.4374
5.5586 0.0020134 0.0032151 -0.018627 0.0096486 0 -0.0025359 0.017014 0.018208 0.032913 0.01033 0.012757 -0.48288 -0.019613 -0.21872 -0.089949 0.010554 -0.021379 -0.018877 -0.073843 0.0075375 0.12769 -0.14973 -0.080351 -0.1584 -0.00063063 -0.0012873 0.0018198 0.0001433 -0.26667
5.5625 0.0033294 0.0037898 -0.02021 0.010524 0 -0.0089137 0.01494 0.011054 0.018105 0.00097272 -0.023983 -0.47679 -0.044975 -0.22262 -0.12701 0.017547 0.0045158 0.033608 -0.028189 0.046532 0.12643 -0.11779 -0.038799 -0.085016 -0.001166 -0.00079363 0.0019159 -0.0006589 -0.073634
5.5664 0.0050149 0.0052438 -0.017323 0.0074528 0 -0.010143 0.0053232 -0.00032663 -0.0040454 -0.0099145 -0.043274 -0.47922 -0.064687 -0.20525 -0.16361 0.051942 0.022245 0.057313 0.0090737 0.076533 0.13595 -0.081284 0.0097858 0.020569 -0.0012638 -0.0003899 0.0016884 -0.0012231 0.12219
5.5703 0.0064976 0.0070321 -0.009279 0.0027319 0 -0.0043026 -0.0087206 -0.013892 -0.028703 -0.018863 -0.049993 -0.49183 -0.068012 -0.19401 -0.19342 0.045088 0.034307 -0.12431 0.04267 0.10471 0.14324 -0.051365 0.051438 0.0067476 -0.00082475 3.3418e-05 0.0013168 -0.0011506 0.29601
5.5742 0.0070258 0.0079525 0.0020556 -0.00026829 0 0.006643 -0.020766 -0.025598 -0.048218 -0.02314 -0.054827 -0.51063 -0.060644 -0.18565 -0.19762 0.028595 0.046894 -0.0077264 0.08121 0.13301 0.13944 0.0192 0.076905 0.071553 -7.5945e-05 0.00057382 0.0011279 -0.0006018 0.42481
5.5781 0.0060946 0.0070344 0.012483 -2.9879e-07 0 0.016943 -0.025443 -0.031545 -0.056686 -0.022692 -0.064863 -0.53077 -0.079654 -0.21611 -0.20464 0.033902 0.062617 0.014186 0.097828 0.15703 0.18372 0.056231 0.086649 0.099575 0.00061948 0.0011594 0.0013246 -6.2987e-05 0.49555
5.582 0.0038576 0.0043542 0.017825 0.0018634 0 0.019887 -0.02191 -0.030213 -0.053376 -0.019912 -0.077789 -0.5515 -0.10385 -0.25729 -0.21954 0.04762 0.076575 -0.032732 0.10029 0.17218 0.23863 0.062943 0.088057 0.096982 0.00099081 0.0015976 0.0018068 0.00013339 0.50826
5.5859 0.0012269 0.0011129 0.016734 0.001995 0 0.012129 -0.013962 -0.023222 -0.042546 -0.017515 -0.083872 -0.57514 -0.099015 -0.26362 -0.24268 0.043662 0.079495 -0.022892 0.10548 0.17281 0.23822 0.063379 0.087613 0.099284 0.00096251 0.0017719 0.002246 4.6626e-05 0.47115
5.5898 -0.00049573 -0.0010744 0.01172 -0.0012415 0 -0.0032436 -0.0068571 -0.014057 -0.029936 -0.016264 -0.073896 -0.60106 -0.15267 -0.26437 -0.29163 0.0097319 0.065532 -0.056315 0.097481 0.12809 0.13701 0.082963 0.084818 0.074056 0.00062481 0.0017671 0.0023486 -6.5675e-05 0.39142
5.5938 -0.00030907 -0.001123 0.0074891 -0.0056493 0 -0.017515 -0.0033191 -0.0057497 -0.018661 -0.014313 -0.046763 -0.62166 -0.142 -0.30854 -0.29837 -0.013842 0.038022 -0.17435 0.084289 0.085247 0.10699 0.0821 0.072913 0.065237 0.00016015 0.0017753 0.0020808 -9.749e-05 0.26903
5.5977 0.0018871 0.0010008 0.0076791 -0.0064532 0 -0.021245 -0.0017362 0.00083055 -0.0075912 -0.0086588 -0.010866 -0.62634 -0.14584 -0.33828 -0.28276 -0.039349 0.0079558 -0.21921 0.063524 0.059874 0.10187 0.062934 0.04565 0.054887 -0.00022183 0.0018664 0.0016675 -0.00019029 0.099148
5.6016 0.0052007 0.0044369 0.012304 -0.00022629 0 -0.010437 0.0021369 0.0069322 0.0067034 0.0023676 0.021741 -0.61072 -0.18195 -0.34201 -0.26733 -0.064407 -0.013884 -0.18021 0.034638 0.045078 0.082862 0.038585 0.0043059 0.030114 -0.00035792 0.0018663 0.0013859 -0.00048257 -0.11757
5.6055 0.0082763 0.0080169 0.017684 0.011727 0 0.010349 0.011306 0.014318 0.026092 0.017336 0.043653 -0.58236 -0.18538 -0.3718 -0.29239 -0.062297 -0.024689 -0.26509 -0.00082936 -0.0046813 -0.0014706 0.046958 -0.041097 -0.022678 -0.00022158 0.0015032 0.0013452 -0.00083088 -0.36382
5.6094 0.010112 0.010827 0.018961 0.023559 0 0.030471 0.024496 0.023403 0.048181 0.031945 0.056325 -0.55639 -0.17547 -0.38421 -0.2474 -0.085676 -0.03076 -0.26062 -0.017544 -0.06913 -0.047439 -0.01541 -0.077683 -0.048977 3.3247e-05 0.00071305 0.001442 -0.00086771 -0.60239
5.6133 0.010597 0.012467 0.013531 0.028794 0 0.039832 0.036381 0.032528 0.06687 0.041179 0.066924 -0.54405 -0.17631 -0.37089 -0.25997 -0.09442 -0.041017 -0.21093 -0.039783 -0.12371 -0.037802 -0.054155 -0.098178 -0.058144 0.00015287 -0.00019632 0.0015021 -0.00038723 -0.78539
5.6172 0.010386 0.012989 0.0031167 0.024986 0 0.035074 0.041054 0.038876 0.075804 0.042075 0.080601 -0.54469 -0.17448 -0.35543 -0.28227 -0.089084 -0.058315 -0.20968 -0.06697 -0.14968 -0.011294 -0.072801 -0.10511 -0.062833 -3.343e-05 -0.00072248 0.0014573 0.00034332 -0.87249
5.6211 0.010225 0.012675 -0.0069978 0.015424 0 0.021007 0.036223 0.040299 0.072253 0.035379 0.094697 -0.54832 -0.15875 -0.36147 -0.25636 -0.081641 -0.075919 -0.32416 -0.091805 -0.13605 -0.012499 -0.085302 -0.10718 -0.073506 -0.0004712 -0.00057664 0.0013923 0.00072354 -0.84855
5.625 0.010267 0.011778 -0.011215 0.0065449 0 0.0065723 0.024946 0.036676 0.058714 0.02499 0.099866 -0.54602 -0.19552 -0.36079 -0.27225 -0.14532 -0.082202 -0.26728 -0.070033 -0.13598 -0.052001 -0.072947 -0.11062 -0.065323 -0.00091502 3.4599e-05 0.0014382 0.00034293 -0.73008
5.6289 0.00993 0.010345 -0.007296 0.003138 0 -0.001356 0.01349 0.029753 0.041203 0.015529 0.087387 -0.53788 -0.18997 -0.36467 -0.26701 -0.13672 -0.069784 -0.22149 -0.046423 -0.12894 -0.0365 -0.062992 -0.11281 -0.073796 -0.0011192 0.00053565 0.0016307 -0.00059714 -0.55581
[truncated: 1,052,821 more chars]
