# Supplementary material for: Dataset from dynamic shake-table testing of five full-scale single leaf and cavity URM walls subjected to out-of-plane two-way bending
Source: Data Brief. 2019 Mar 20;24:103854. doi: 10.1016/j.dib.2019.103854 (PMC6480314; doi:10.1016/j.dib.2019.103854)
Supplement: Multimedia component 2 [file mmc2.zip › DATA/CS-000-RF/Test5.txt]

0 -0.00034278 -0.001764 -1.9096e-05 -0.00099822 0 -1.2473e-05 -9.2592e-05 -4.0672e-05 0.0058269 -0.00013421 0.0013069 0.0039375 0 0 0 0 0 0 0 0 0 0 0 0 0 0 0 0 0
0.003906 0.0011401 -0.0011901 -0.00010844 0.00016974 0 0.00024926 0.00034252 6.9327e-05 0.006035 -0.002567 7.7561e-05 -0.021184 0 0 0 0 0 0 0 0 0 0 0 0 0 0 0 0 0
0.007812 0.0022562 -0.00011298 0.00084148 0.00078998 0 -0.00020246 0.00037623 0.00087257 0.0044407 -0.0033438 0.00073535 -0.014827 0 0 0 0 0 0 0 0 0 0 0 0 0 0 0 0 0
0.011719 0.0026125 0.00084834 0.0026106 0.00039155 0 -0.00083606 -0.00052482 0.0017959 0.0012189 -0.0021925 0.0033899 0.014043 0 0 0 0 0 0 0 0 0 0 0 0 0 0 0 0 0
0.015625 0.0022624 0.001292 0.0043202 -0.00057449 0 -0.0010942 -0.0019874 0.0024181 -0.0025541 -6.3663e-05 0.0065408 0.037313 0 0 0 0 0 0 0 0 0 0 0 0 0 0 0 0 0
0.019531 0.0015229 0.0010986 0.0049844 -0.0012653 0 -0.00088025 -0.0029584 0.0027832 -0.0052802 0.0016637 0.0082331 0.031762 0 0 0 0 0 0 0 0 0 0 0 0 0 0 0 0 0
0.023437 0.0006679 0.00031459 0.0043294 -0.001197 0 -0.00048419 -0.0025566 0.0031863 -0.0057319 0.0022388 0.0075608 -0.00025792 0 0 0 0 0 0 0 0 0 0 0 0 0 0 0 0 0
0.027344 -0.00022593 -0.00088618 0.0029927 -0.00053469 0 -0.00014168 -0.00083481 0.0036767 -0.0039074 0.0019337 0.0051785 -0.032865 0 0 0 0 0 0 0 0 0 0 0 0 0 0 0 0 0
0.03125 -0.0011689 -0.0021319 0.0018241 0.00021141 0 0.00021187 0.0011871 0.0038334 -0.0011586 0.0015146 0.0024906 -0.040045 0 0 0 0 0 0 0 0 0 0 0 0 0 0 0 0 0
0.035156 -0.0020269 -0.0028812 0.00098905 0.00065812 0 0.00070294 0.0022685 0.0031012 0.00067497 0.0013944 0.00041795 -0.01884 0 0 0 0 0 0 0 0 0 0 0 0 0 0 0 0 0
0.039062 -0.0024426 -0.0026968 -0.00016281 0.0007396 0 0.0011135 0.0018979 0.0013813 0.0006159 0.0012994 -0.0011056 0.0091419 0 0 0 0 0 0 0 0 0 0 0 0 0 0 0 0 0
0.042969 -0.0020503 -0.001599 -0.002281 0.00057435 0 0.00087229 0.00069542 -0.00073399 -0.00064281 0.00069973 -0.0026049 0.018784 0 0 0 0 0 0 0 0 0 0 0 0 0 0 0 0 0
0.046875 -0.00083335 -0.00014742 -0.0050913 0.00029464 0 -0.00040316 -6.5167e-05 -0.0023716 -0.0012224 -0.00052562 -0.0042256 0.0047465 0 0 0 0 0 0 0 0 0 0 0 0 0 0 0 0 0
0.050781 0.00071194 0.00089994 -0.0073709 3.6461e-05 0 -0.0023216 0.00053203 -0.0030743 0.00040198 -0.0018989 -0.0054804 -0.014923 0 0 0 0 0 0 0 0 0 0 0 0 0 0 0 0 0
0.054687 0.0018292 0.0011044 -0.0079183 -1.6611e-05 0 -0.0037713 0.0022775 -0.0031109 0.0039832 -0.002786 -0.0057392 -0.017325 0 0 0 0 0 0 0 0 0 0 0 0 0 0 0 0 0
0.058594 0.0020332 0.00061052 -0.0065712 0.00026524 0 -0.0037287 0.003926 -0.0030905 0.0074227 -0.0029603 -0.0048371 0.0032742 0 0 0 0 0 0 0 0 0 0 0 0 0 0 0 0 0
0.0625 0.0014934 -4.2924e-05 -0.0042628 0.00075124 0 -0.0021568 0.0041088 -0.0032572 0.0082298 -0.0026916 -0.0031452 0.030981 0 0 0 0 0 0 0 0 0 0 0 0 0 0 0 0 0
0.066406 0.00091138 -0.0003518 -0.0020888 0.0010199 0 -0.00014069 0.0023903 -0.0031742 0.0054342 -0.0023186 -0.001113 0.044381 0 0 0 0 0 0 0 0 0 0 0 0 0 0 0 0 0
0.070312 0.00094386 -0.00013547 -0.00037345 0.00067286 0 0.00094499 -0.00034139 -0.0021315 0.00042098 -0.0018271 0.0011253 0.036306 0 0 0 0 0 0 0 0 0 0 0 0 0 0 0 0 0
0.074219 0.0016338 0.00048255 0.0013175 -0.00023808 0 0.00053472 -0.0024699 0.00010096 -0.0040154 -0.00092235 0.0036246 0.018088 0 0 0 0 0 0 0 0 0 0 0 0 0 0 0 0 0
0.078125 0.0023421 0.0012465 0.0033012 -0.0011253 0 -0.00073129 -0.0027949 0.0028998 -0.0056593 0.00049484 0.0061624 0.0058251 0 0 0 0 0 0 0 0 0 0 0 0 0 0 0 0 0
0.082031 0.0022656 0.001866 0.0050566 -0.0013028 0 -0.0016449 -0.0013705 0.0051613 -0.0043385 0.0020128 0.0080328 0.0042357 0 0 0 0 0 0 0 0 0 0 0 0 0 0 0 0 0
0.085937 0.0011174 0.0020254 0.0055067 -0.00059479 0 -0.0014916 0.00058091 0.0060846 -0.0017757 0.002951 0.0084254 0.0047597 0 0 0 0 0 0 0 0 0 0 0 0 0 0 0 0 0
0.089844 -0.00060251 0.0014823 0.0040641 0.00046984 0 -0.00057658 0.0015905 0.0056634 -7.9408e-05 0.0029403 0.0070679 -0.0014571 0 0 0 0 0 0 0 0 0 0 0 0 0 0 0 0 0
0.09375 -0.0019759 0.00031401 0.0013506 0.0010972 0 0.00018891 0.00099362 0.0044974 -0.00016557 0.0022323 0.0044942 -0.010975 0 0 0 0 0 0 0 0 0 0 0 0 0 0 0 0 0
0.097656 -0.0023576 -0.00091727 -0.0011971 0.00090849 0 0.00016692 -0.00065338 0.0031809 -0.0013026 0.0014097 0.0016642 -0.010363 0 0 0 0 0 0 0 0 0 0 0 0 0 0 0 0 0
0.10156 -0.0018138 -0.0013916 -0.0024849 0.00022482 0 -0.00050175 -0.0020408 0.0018739 -0.0019393 0.00081604 -0.00070187 0.0084636 0 0 0 0 0 0 0 0 0 0 0 0 0 0 0 0 0
0.10547 -0.00097495 -0.00062665 -0.0025481 -0.00028526 0 -0.0011507 -0.0020566 0.00040167 -0.00097291 0.00032431 -0.0024527 0.036243 0 0 0 0 0 0 0 0 0 0 0 0 0 0 0 0 0
0.10938 -0.00047977 0.0010325 -0.0022291 -0.000216 0 -0.0012373 -0.00052402 -0.0013222 0.0015422 -0.00032272 -0.0037621 0.051464 0 0 0 0 0 0 0 0 0 0 0 0 0 0 0 0 0
0.11328 -0.00050247 0.0025486 -0.002147 0.00029824 0 -0.00073295 0.0017436 -0.0030331 0.0045942 -0.0010214 -0.0046574 0.039048 0 0 0 0 0 0 0 0 0 0 0 0 0 0 0 0 0
0.11719 -0.00072249 0.0029571 -0.0020596 0.00083729 0 2.1424e-05 0.0035206 -0.0042666 0.0069206 -0.0012718 -0.0048527 0.0049204 0 0 0 0 0 0 0 0 0 0 0 0 0 0 0 0 0
0.12109 -0.00067984 0.0021355 -0.001249 0.0011292 0 0.00069229 0.0039325 -0.0047212 0.0076161 -0.00069671 -0.0040434 -0.027894 0 0 0 0 0 0 0 0 0 0 0 0 0 0 0 0 0
0.125 -0.00015954 0.00086856 0.00054177 0.0011912 0 0.0011122 0.0029189 -0.0044436 0.0063763 0.00044476 -0.0023115 -0.038361 0 0 0 0 0 0 0 0 0 0 0 0 0 0 0 0 0
0.12891 0.00069417 0.00011682 0.0026651 0.0011051 0 0.0011399 0.0011707 -0.0036833 0.0035029 0.0013672 -0.00018628 -0.024098 0 0 0 0 0 0 0 0 0 0 0 0 0 0 0 0 0
0.13281 0.0015374 0.00016004 0.0041088 0.00079307 0 0.00055094 -0.00034169 -0.0026305 -0.00016216 0.0014667 0.0017173 -0.00091798 0 0 0 0 0 0 0 0 0 0 0 0 0 0 0 0 0
0.13672 0.002046 0.00042742 0.0044478 0.00012737 0 -0.00075921 -0.00093502 -0.0013419 -0.0034228 0.00092208 0.0031238 0.012806 0 0 0 0 0 0 0 0 0 0 0 0 0 0 0 0 0
0.14063 0.0020233 0.00016915 0.0041946 -0.00074485 0 -0.0024222 -0.00055843 9.7442e-05 -0.0051686 0.00053537 0.004175 0.011375 0 0 0 0 0 0 0 0 0 0 0 0 0 0 0 0 0
0.14453 0.0014108 -0.00070779 0.0041744 -0.0013093 0 -0.0035651 0.00024322 0.0014207 -0.0049661 0.00092493 0.0051099 0.0031924 0 0 0 0 0 0 0 0 0 0 0 0 0 0 0 0 0
0.14844 0.0003124 -0.0014891 0.0045811 -0.0010621 0 -0.0033327 0.00069805 0.0022741 -0.0033882 0.0018829 0.0058781 -0.00052844 0 0 0 0 0 0 0 0 0 0 0 0 0 0 0 0 0
0.15234 -0.00095645 -0.0013578 0.0047038 -4.4911e-05 0 -0.001608 0.00028438 0.0024971 -0.0017084 0.0025687 0.0060541 0.0030058 0 0 0 0 0 0 0 0 0 0 0 0 0 0 0 0 0
0.15625 -0.0019138 -0.00026019 0.0036192 0.0010451 0 0.00073366 -0.00095836 0.0022788 -0.001041 0.002351 0.0051161 0.007609 0 0 0 0 0 0 0 0 0 0 0 0 0 0 0 0 0
0.16016 -0.0021408 0.00094122 0.0011528 0.0013858 0 0.0023671 -0.0024568 0.0019779 -0.0015257 0.0014255 0.0028427 0.006662 0 0 0 0 0 0 0 0 0 0 0 0 0 0 0 0 0
0.16406 -0.0015834 0.0012134 -0.0018476 0.00075789 0 0.0024696 -0.0034383 0.0017461 -0.0022073 0.00055965 -0.000476 0.00035698 0 0 0 0 0 0 0 0 0 0 0 0 0 0 0 0 0
0.16797 -0.00065867 0.00029872 -0.0041766 -0.00023318 0 0.001299 -0.0033652 0.0013376 -0.0017647 0.00024325 -0.0041156 -0.0056916 0 0 0 0 0 0 0 0 0 0 0 0 0 0 0 0 0
0.17188 -3.2281e-06 -0.0010323 -0.0052038 -0.00069145 0 -7.8732e-05 -0.0022233 0.00033651 0.00043427 0.000165 -0.0071829 -0.0074587 0 0 0 0 0 0 0 0 0 0 0 0 0 0 0 0 0
0.17578 -5.1215e-06 -0.00165 -0.0051971 -0.00023589 0 -0.00065616 -0.00052494 -0.0013715 0.0037451 -0.00039465 -0.0089073 -0.0063412 0 0 0 0 0 0 0 0 0 0 0 0 0 0 0 0 0
0.17969 -0.00049277 -0.0010204 -0.0048171 0.00068171 0 -0.00020976 0.00095359 -0.003316 0.0065796 -0.0016501 -0.0088603 -0.0056869 0 0 0 0 0 0 0 0 0 0 0 0 0 0 0 0 0
0.18359 -0.00086001 0.00040782 -0.0043699 0.001233 0 0.00066261 0.0015651 -0.0046356 0.0074279 -0.0028649 -0.0070616 -0.0050143 0 0 0 0 0 0 0 0 0 0 0 0 0 0 0 0 0
0.1875 -0.00054746 0.001654 -0.0035533 0.00098513 0 0.0011205 0.0011396 -0.0046133 0.0058477 -0.0029191 -0.0039489 0.00021359 0 0 0 0 0 0 0 0 0 0 0 0 0 0 0 0 0
0.19141 0.000506 0.0019929 -0.0018641 0.00025418 0 0.00073621 0.00011419 -0.0031293 0.0027427 -0.0013836 -0.00021327 0.012131 0 0 0 0 0 0 0 0 0 0 0 0 0 0 0 0 0
0.19531 0.0018014 0.001374 0.0008041 -0.00025246 0 -0.00026396 -0.00067139 -0.00070029 -0.00024577 0.00095966 0.003423 0.024813 0 0 0 0 0 0 0 0 0 0 0 0 0 0 0 0 0
0.19922 0.0026356 0.00023777 0.0039282 -0.00010806 0 -0.0012476 -0.00048586 0.0018602 -0.0018101 0.002698 0.006366 0.027255 0 0 0 0 0 0 0 0 0 0 0 0 0 0 0 0 0
0.20313 0.0025693 -0.00092346 0.0066003 0.00049232 0 -0.0016384 0.00073139 0.0038506 -0.0017929 0.0029307 0.0081864 0.01378 0 0 0 0 0 0 0 0 0 0 0 0 0 0 0 0 0
0.20703 0.0016542 -0.0018033 0.0079431 0.00098094 0 -0.0012714 0.0021633 0.0048864 -0.0011992 0.0019013 0.0086002 -0.0083848 0 0 0 0 0 0 0 0 0 0 0 0 0 0 0 0 0
0.21094 0.00031015 -0.0022408 0.0074058 0.00094052 0 -0.00048555 0.0025422 0.00488 -0.0013858 0.00058434 0.007509 -0.023252 0 0 0 0 0 0 0 0 0 0 0 0 0 0 0 0 0
0.21484 -0.00097423 -0.0021643 0.0049293 0.00039872 0 5.5311e-05 0.0010547 0.0039575 -0.0029675 -0.0002714 0.0051119 -0.019654 0 0 0 0 0 0 0 0 0 0 0 0 0 0 0 0 0
0.21875 -0.0018658 -0.0016959 0.0010854 -0.00029253 0 -0.0002488 -0.0018892 0.0024268 -0.0052121 -0.00067736 0.0019515 -0.0018238 0 0 0 0 0 0 0 0 0 0 0 0 0 0 0 0 0
0.22266 -0.0022348 -0.0012329 -0.0029111 -0.00076457 0 -0.0014861 -0.0046849 0.0007426 -0.0064048 -0.0010835 -0.0012472 0.013633 0 0 0 0 0 0 0 0 0 0 0 0 0 0 0 0 0
0.22656 -0.0021011 -0.0012217 -0.0055848 -0.00081578 0 -0.0030072 -0.0055003 -0.00063554 -0.0050006 -0.0016844 -0.0038968 0.012403 0 0 0 0 0 0 0 0 0 0 0 0 0 0 0 0 0
0.23047 -0.0015886 -0.0016857 -0.0060019 -0.00041141 0 -0.0036978 -0.0035672 -0.0014733 -0.00079475 -0.0021566 -0.0057855 -0.004625 0 0 0 0 0 0 0 0 0 0 0 0 0 0 0 0 0
0.23438 -0.00089869 -0.0019931 -0.0044957 0.00034042 0 -0.0027291 0.00017299 -0.0018969 0.0047262 -0.0020725 -0.0070197 -0.022319 0 0 0 0 0 0 0 0 0 0 0 0 0 0 0 0 0
0.23828 -0.00024178 -0.0012734 -0.0026079 0.0011474 0 -0.00030685 0.0036161 -0.0022697 0.0091391 -0.001459 -0.0077261 -0.025332 0 0 0 0 0 0 0 0 0 0 0 0 0 0 0 0 0
0.24219 0.00028141 0.00073751 -0.002043 0.0015545 0 0.0022335 0.0048757 -0.0028586 0.010457 -0.00083515 -0.0078061 -0.012086 0 0 0 0 0 0 0 0 0 0 0 0 0 0 0 0 0
0.24609 0.00074906 0.0032052 -0.0033241 0.0011827 0 0.0032388 0.0034801 -0.0035521 0.008218 -0.0006811 -0.0069915 0.0041929 0 0 0 0 0 0 0 0 0 0 0 0 0 0 0 0 0
0.25 0.0013301 0.0046662 -0.0052634 8.0071e-05 0 0.0019577 0.00053488 -0.0038823 0.0036407 -0.00093499 -0.0051494 0.0079982 0 0 0 0 0 0 0 0 0 0 0 0 0 0 0 0 0
0.25391 0.0020682 0.0041949 -0.0058004 -0.0011607 0 -0.00078468 -0.0021685 -0.0033655 -0.0011456 -0.0010705 -0.0025275 -0.0042652 0 0 0 0 0 0 0 0 0 0 0 0 0 0 0 0 0
0.25781 0.0027254 0.0022527 -0.0036213 -0.0017459 0 -0.0030744 -0.0033325 -0.0019079 -0.0042204 -0.00064656 0.00030909 -0.021384 0 0 0 0 0 0 0 0 0 0 0 0 0 0 0 0 0
0.26172 0.0028646 0.00038344 0.00074299 -0.0012791 0 -0.0032553 -0.0027707 3.5853e-05 -0.0047151 0.00028695 0.0027865 -0.027753 0 0 0 0 0 0 0 0 0 0 0 0 0 0 0 0 0
0.26563 0.0021602 -5.5275e-05 0.0052326 -0.00010205 0 -0.001108 -0.0011999 0.0016753 -0.0030646 0.0013334 0.0045803 -0.017007 0 0 0 0 0 0 0 0 0 0 0 0 0 0 0 0 0
0.26953 0.00070215 0.00099255 0.0077117 0.00095929 0 0.0020426 0.00039271 0.0023261 -0.00069949 0.0021909 0.0056107 0.0033269 0 0 0 0 0 0 0 0 0 0 0 0 0 0 0 0 0
0.27344 -0.00097034 0.0023298 0.0073687 0.0012407 0 0.0043181 0.0012513 0.0017936 0.00065501 0.0028204 0.0058531 0.019302 0 0 0 0 0 0 0 0 0 0 0 0 0 0 0 0 0
0.27734 -0.0021673 0.0026555 0.0050151 0.00071703 0 0.0045483 0.0010209 0.00047236 -0.00013099 0.0031635 0.0052219 0.022378 0 0 0 0 0 0 0 0 0 0 0 0 0 0 0 0 0
0.28125 -0.002473 0.0017265 0.0022176 -7.8467e-05 0 0.0028639 -0.00023308 -0.00088548 -0.0028415 0.0028648 0.0036595 0.01503 0 0 0 0 0 0 0 0 0 0 0 0 0 0 0 0 0
0.28516 -0.0019871 0.00046568 0.00010864 -0.00055186 0 0.00033549 -0.0019821 -0.0015984 -0.0057832 0.0015135 0.0013062 0.0065161 0 0 0 0 0 0 0 0 0 0 0 0 0 0 0 0 0
0.28906 -0.0012148 -1.3084e-05 -0.0011897 -0.00047468 0 -0.0018554 -0.0032913 -0.0014505 -0.0066093 -0.00071986 -0.0014672 0.0042729 0 0 0 0 0 0 0 0 0 0 0 0 0 0 0 0 0
0.29297 -0.00070287 0.00053584 -0.0022639 -8.5079e-06 0 -0.0030142 -0.0032151 -0.00082823 -0.0038405 -0.0028028 -0.0042036 0.0090836 0 0 0 0 0 0 0 0 0 0 0 0 0 0 0 0 0
0.29688 -0.00068739 0.0013649 -0.0036784 0.0005598 0 -0.0030091 -0.0014669 -0.00048857 0.0018653 -0.0034604 -0.0065123 0.016987 0 0 0 0 0 0 0 0 0 0 0 0 0 0 0 0 0
0.30078 -0.00098377 0.0015873 -0.0054486 0.0010243 0 -0.0020538 0.0011428 -0.0010487 0.0077514 -0.0022914 -0.0080738 0.024084 0 0 0 0 0 0 0 0 0 0 0 0 0 0 0 0 0
0.30469 -0.0011588 0.0010884 -0.0070003 0.001245 0 -0.0005503 0.0030245 -0.0024963 0.010559 -0.00029088 -0.0085701 0.028709 0 0 0 0 0 0 0 0 0 0 0 0 0 0 0 0 0
0.30859 -0.00084379 0.00057127 -0.0074943 0.0010775 0 0.00094031 0.0028437 -0.0040719 0.0087057 0.00089033 -0.0077482 0.029689 0 0 0 0 0 0 0 0 0 0 0 0 0 0 0 0 0
0.3125 1.7527e-05 0.00073306 -0.006265 0.00046484 0 0.0017994 0.00053745 -0.0046776 0.0034452 0.00038535 -0.0056665 0.024315 0 0 0 0 0 0 0 0 0 0 0 0 0 0 0 0 0
0.31641 0.0011233 0.001458 -0.0032108 -0.00036744 0 0.0016496 -0.0025377 -0.0035925 -0.0019475 -0.0011036 -0.0028727 0.0098 0 0 0 0 0 0 0 0 0 0 0 0 0 0 0 0 0
0.32031 0.0019816 0.0018687 0.0009831 -0.00091263 0 0.00066095 -0.0045232 -0.0010038 -0.0044297 -0.0019787 -0.00020844 -0.012504 0 0 0 0 0 0 0 0 0 0 0 0 0 0 0 0 0
0.32422 0.002187 0.0011881 0.0049584 -0.00073349 0 -0.0004732 -0.0043519 0.0020532 -0.0032107 -0.0012578 0.0017208 -0.034901 0 0 0 0 0 0 0 0 0 0 0 0 0 0 0 0 0
0.32813 0.0016478 -0.00045258 0.0072425 0.00010105 0 -0.00098629 -0.0024116 0.004335 -5.8519e-05 0.00055298 0.0029579 -0.046844 0 0 0 0 0 0 0 0 0 0 0 0 0 0 0 0 0
0.33203 0.00063619 -0.0020561 0.0070514 0.00095842 0 -0.00059948 -0.00011561 0.0051496 0.0022171 0.0020642 0.004037 -0.042416 0 0 0 0 0 0 0 0 0 0 0 0 0 0 0 0 0
0.33594 -0.00036822 -0.0025998 0.0048069 0.0011219 0 0.00027348 0.001185 0.0046823 0.0018396 0.0024137 0.0053166 -0.025569 0 0 0 0 0 0 0 0 0 0 0 0 0 0 0 0 0
0.33984 -0.00094899 -0.0018697 0.0018904 0.00041587 0 0.00086401 0.0010591 0.0036879 -0.00084808 0.0019998 0.0064206 -0.0080592 0 0 0 0 0 0 0 0 0 0 0 0 0 0 0 0 0
0.34375 -0.00097346 -0.00054908 -0.0002959 -0.00061727 0 0.00065837 6.0545e-05 0.0028497 -0.0038947 0.0018036 0.0063872 -0.0010654 0 0 0 0 0 0 0 0 0 0 0 0 0 0 0 0 0
0.34766 -0.00063271 0.00042849 -0.0012682 -0.0011823 0 -0.00020414 -0.00085371 0.0023427 -0.0052091 0.0021092 0.0044845 -0.0071211 0 0 0 0 0 0 0 0 0 0 0 0 0 0 0 0 0
0.35156 -0.00028909 0.00060078 -0.0016335 -0.00090684 0 -0.0010286 -0.00097948 0.0018985 -0.0038257 0.002095 0.00097604 -0.018921 0 0 0 0 0 0 0 0 0 0 0 0 0 0 0 0 0
0.35547 -0.00023946 0.00016709 -0.0023545 -9.5906e-05 0 -0.0010477 -0.00017202 0.0012159 -0.00025194 0.00081645 -0.0028896 -0.025812 0 0 0 0 0 0 0 0 0 0 0 0 0 0 0 0 0
0.35938 -0.00054106 -0.00036 -0.0037743 0.00062772 0 6.3337e-05 0.0012085 0.00028919 0.0040077 -0.0014807 -0.0056855 -0.022311 0 0 0 0 0 0 0 0 0 0 0 0 0 0 0 0 0
0.36328 -0.00098837 -0.00057905 -0.0052841 0.00088159 0 0.0019497 0.0025081 -0.00062251 0.0072246 -0.0032565 -0.0066934 -0.0115 0 0 0 0 0 0 0 0 0 0 0 0 0 0 0 0 0
0.36719 -0.0012347 -0.00033337 -0.0059149 0.00071993 0 0.0037172 0.0030392 -0.0012803 0.0081194 -0.0030883 -0.0061251 -0.00083519 0 0 0 0 0 0 0 0 0 0 0 0 0 0 0 0 0
0.37109 -0.00098698 0.00037529 -0.0052569 0.00036332 0 0.0043666 0.0024095 -0.0016663 0.0063215 -0.0012177 -0.0046206 0.0053604 0 0 0 0 0 0 0 0 0 0 0 0 0 0 0 0 0
0.375 -0.00018582 0.0014009 -0.0038132 -0.00012282 0 0.003335 0.00083802 -0.0018956 0.0025586 0.000462 -0.0026499 0.0096551 0 0 0 0 0 0 0 0 0 0 0 0 0 0 0 0 0
0.37891 0.00091361 0.0023309 -0.0024654 -0.00078527 0 0.0008898 -0.00082207 -0.0019688 -0.0015955 0.0001557 -0.00042006 0.01803 0 0 0 0 0 0 0 0 0 0 0 0 0 0 0 0 0
0.38281 0.0018212 0.0025011 -0.0016077 -0.0014646 0 -0.0018843 -0.0015625 -0.0016749 -0.0044879 -0.0020099 0.0017753 0.032457 0 0 0 0 0 0 0 0 0 0 0 0 0 0 0 0 0
0.38672 0.0020551 0.0013831 -0.00082719 -0.0016898 0 -0.0036113 -0.00098309 -0.00079214 -0.0053409 -0.0039677 0.0033627 0.046738 0 0 0 0 0 0 0 0 0 0 0 0 0 0 0 0 0
0.39063 0.0014427 -0.00086305 0.00055141 -0.0010624 0 -0.003431 0.00028608 0.00059244 -0.0047237 -0.0036325 0.0038435 0.050249 0 0 0 0 0 0 0 0 0 0 0 0 0 0 0 0 0
0.39453 0.00028114 -0.0032275 0.0026198 0.00021123 0 -0.0015637 0.00099435 0.0019836 -0.0040728 -0.00091809 0.0033599 0.037083 0 0 0 0 0 0 0 0 0 0 0 0 0 0 0 0 0
0.39844 -0.00080358 -0.0044147 0.0046119 0.0012859 0 0.00082807 0.00031208 0.0027437 -0.0045168 0.0021615 0.002746 0.01274 0 0 0 0 0 0 0 0 0 0 0 0 0 0 0 0 0
0.40234 -0.0012596 -0.0037927 0.0055039 0.001346 0 0.0024526 -0.0013488 0.0025225 -0.0059066 0.00343 0.0027977 -0.0081854 0 0 0 0 0 0 0 0 0 0 0 0 0 0 0 0 0
0.40625 -0.0010057 -0.0019249 0.0049054 0.00040489 0 0.0027917 -0.0025164 0.0014842 -0.0068614 0.0025944 0.0033846 -0.012459 0 0 0 0 0 0 0 0 0 0 0 0 0 0 0 0 0
0.41016 -0.0004963 -0.00015648 0.0033544 -0.00060178 0 0.0023811 -0.0017929 0.00014258 -0.0058348 0.0013489 0.0033636 0.0013482 0 0 0 0 0 0 0 0 0 0 0 0 0 0 0 0 0
0.41406 -0.00036253 0.00044642 0.0017327 -0.00063545 0 0.0022399 0.00096962 -0.001037 -0.0023626 0.0014656 0.0015637 0.021263 0 0 0 0 0 0 0 0 0 0 0 0 0 0 0 0 0
0.41797 -0.00088599 -0.00010131 0.00041883 0.0004425 0 0.0029343 0.004444 -0.0019289 0.0024783 0.0028578 -0.0019853 0.031039 0 0 0 0 0 0 0 0 0 0 0 0 0 0 0 0 0
0.42188 -0.0017393 -0.00084955 -0.0009192 0.0016793 0 0.004065 0.0067438 -0.0027215 0.006702 0.0036299 -0.0057762 0.022866 0 0 0 0 0 0 0 0 0 0 0 0 0 0 0 0 0
0.42578 -0.0022285 -0.00084234 -0.0026509 0.0018965 0 0.0046016 0.0067198 -0.0036518 0.0086052 0.0020921 -0.0078728 0.003291 0 0 0 0 0 0 0 0 0 0 0 0 0 0 0 0 0
0.42969 -0.0018511 2.6754e-05 -0.0043456 0.00080988 0 0.0037601 0.0046314 -0.0047476 0.0076782 -0.0013192 -0.0073853 -0.012495 0 0 0 0 0 0 0 0 0 0 0 0 0 0 0 0 0
0.43359 -0.00070325 0.00098071 -0.0047555 -0.00068136 0 0.0016864 0.0018021 -0.0057488 0.0047469 -0.0042068 -0.0050356 -0.013081 0 0 0 0 0 0 0 0 0 0 0 0 0 0 0 0 0
0.4375 0.00060511 0.0011128 -0.0028405 -0.00132 0 -0.00058901 -0.00030984 -0.0062038 0.0014303 -0.0043642 -0.0023309 0.00049992 0 0 0 0 0 0 0 0 0 0 0 0 0 0 0 0 0
0.44141 0.0014335 0.00019733 0.0010413 -0.00062915 0 -0.0018509 -0.00089334 -0.0056513 -0.00070418 -0.0018138 -0.00019912 0.016805 0 0 0 0 0 0 0 0 0 0 0 0 0 0 0 0 0
0.44531 0.0015601 -0.0011572 0.0049897 0.00071752 0 -0.0015041 -4.5177e-05 -0.0038403 -0.00092068 0.001248 0.0015777 0.024258 0 0 0 0 0 0 0 0 0 0 0 0 0 0 0 0 0
0.44922 0.0012254 -0.0020727 0.0068186 0.0015819 0 6.2673e-05 0.0013874 -0.00096293 0.00025348 0.0024969 0.0036506 0.02024 0 0 0 0 0 0 0 0 0 0 0 0 0 0 0 0 0
0.45313 0.00079379 -0.0021153 0.0057535 0.0013653 0 0.0017342 0.0021646 0.0022088 0.001217 0.0014934 0.0059494 0.01128 0 0 0 0 0 0 0 0 0 0 0 0 0 0 0 0 0
0.45703 0.00040641 -0.0015428 0.0030839 0.00036996 0 0.0023409 0.0011824 0.0044903 0.00022594 -0.00022364 0.007366 0.0051199 0 0 0 0 0 0 0 0 0 0 0 0 0 0 0 0 0
0.46094 -4.4733e-05 -0.00096858 0.0011173 -0.00069185 0 0.0013625 -0.0018368 0.0048422 -0.0032872 -0.00086942 0.0066775 0.0028484 0 0 0 0 0 0 0 0 0 0 0 0 0 0 0 0 0
0.46484 -0.00065179 -0.00083293 0.00128 -0.0013807 0 -0.00070378 -0.0058284 0.003066 -0.0078989 -0.00012587 0.0038087 -0.0012691 0 0 0 0 0 0 0 0 0 0 0 0 0 0 0 0 0
0.46875 -0.0012732 -0.0011397 0.0029985 -0.0016775 0 -0.0025534 -0.008641 0.00010086 -0.010745 0.00081847 0.00013795 -0.012437 0 0 0 0 0 0 0 0 0 0 0 0 0 0 0 0 0
0.47266 -0.0016317 -0.0015766 0.0043108 -0.0016016 0 -0.0028504 -0.0082862 -0.0024588 -0.0094 0.00073671 -0.0025317 -0.028111 0 0 0 0 0 0 0 0 0 0 0 0 0 0 0 0 0
0.47656 -0.0016277 -0.0017962 0.0036077 -0.00095068 0 -0.0011896 -0.0044944 -0.0034202 -0.0038416 -0.00032154 -0.0034103 -0.038584 0 0 0 0 0 0 0 0 0 0 0 0 0 0 0 0 0
0.48047 -0.0015005 -0.001601 0.00092384 0.00038717 0 0.0014196 0.00071472 -0.0028472 0.0031227 -0.0012139 -0.0032383 -0.035457 0 0 0 0 0 0 0 0 0 0 0 0 0 0 0 0 0
0.48438 -0.0016018 -0.00097978 -0.0023059 0.0019035 0 0.0030604 0.0042149 -0.0019745 0.0075898 -0.0010599 -0.0034412 -0.020184 0 0 0 0 0 0 0 0 0 0 0 0 0 0 0 0 0
0.48828 -0.00197 -9.896e-05 -0.0046248 0.0025082 0 0.0022409 0.0040289 -0.0021659 0.0073013 -0.00023138 -0.0047486 -0.0042337 0 0 0 0 0 0 0 0 0 0 0 0 0 0 0 0 0
0.49219 -0.0021614 0.00070436 -0.0056485 0.0013892 0 -0.00087517 0.00086857 -0.0037394 0.0032562 7.5579e-05 -0.0065426 4.609e-05 0 0 0 0 0 0 0 0 0 0 0 0 0 0 0 0 0
0.49609 -0.0015954 0.0010104 -0.0058729 -0.0010423 0 -0.0043877 -0.0024321 -0.0056633 -0.001152 -0.00082372 -0.0074392 -0.0099276 0 0 0 0 0 0 0 0 0 0 0 0 0 0 0 0 0
0.5 -0.00015733 0.00055104 -0.0056003 -0.0031811 0 -0.0059666 -0.003233 -0.0064063 -0.0028079 -0.0023137 -0.0064627 -0.024375 0 0 0 0 0 0 0 0 0 0 0 0 0 0 0 0 0
0.50391 0.0015176 -0.00052737 -0.0043206 -0.0034495 0 -0.0046043 -0.0012142 -0.0052124 -0.0011808 -0.0030552 -0.0037418 -0.029182 0 0 0 0 0 0 0 0 0 0 0 0 0 0 0 0 0
0.50781 0.0024279 -0.0016257 -0.0013577 -0.001697 0 -0.0013857 0.0015219 -0.0026834 0.0015635 -0.0022841 -0.00024628 -0.017717 0 0 0 0 0 0 0 0 0 0 0 0 0 0 0 0 0
0.51172 0.0019972 -0.00201 0.0028735 0.00057268 0 0.0014016 0.0024234 -0.00018619 0.0025758 -0.00047726 0.0029985 0.0037095 0 0 0 0 0 0 0 0 0 0 0 0 0 0 0 0 0
0.51563 0.00058848 -0.0013112 0.0065002 0.0014712 0 0.0020788 0.00072896 0.0013289 0.00063859 0.0012278 0.0054362 0.021203 0 0 0 0 0 0 0 0 0 0 0 0 0 0 0 0 0
0.51953 -0.00074876 0.00017596 0.0074401 0.00037697 0 0.00076797 -0.0020218 0.0019931 -0.0031108 0.0021482 0.0069082 0.024517 0 0 0 0 0 0 0 0 0 0 0 0 0 0 0 0 0
0.52344 -0.0011237 0.0016573 0.0052713 -0.0015639 0 -0.00099728 -0.0035516 0.0025979 -0.0063911 0.0025151 0.0073058 0.014511 0 0 0 0 0 0 0 0 0 0 0 0 0 0 0 0 0
0.52734 -0.00052251 0.0023659 0.0018431 -0.0025498 0 -0.0017592 -0.0029083 0.0035818 -0.0075997 0.0029001 0.0064467 0.0010732 0 0 0 0 0 0 0 0 0 0 0 0 0 0 0 0 0
0.53125 0.00022775 0.0020599 -0.00022955 -0.0017739 0 -0.0012912 -0.0010952 0.0044757 -0.0066495 0.0033736 0.0043044 -0.0057611 0 0 0 0 0 0 0 0 0 0 0 0 0 0 0 0 0
0.53516 0.00021684 0.0011281 4.7149e-05 -5.2772e-05 0 -0.00043037 0.00017823 0.0043687 -0.004407 0.0033836 0.0012749 -0.0034633 0 0 0 0 0 0 0 0 0 0 0 0 0 0 0 0 0
0.53906 -0.00073377 0.00025599 0.0010898 0.0010981 0 5.0354e-05 0.00024471 0.0029118 -0.0016591 0.0024579 -0.0018638 0.0025168 0 0 0 0 0 0 0 0 0 0 0 0 0 0 0 0 0
0.54297 -0.0019048 -7.2788e-05 0.00032396 0.00095813 0 0.00025762 -2.9524e-05 0.00081829 0.0012633 0.00087945 -0.004301 0.0045586 0 0 0 0 0 0 0 0 0 0 0 0 0 0 0 0 0
0.54688 -0.0022872 0.00012634 -0.003058 0.00019195 0 0.00084895 0.00060794 -0.00068066 0.0040492 -0.00047346 -0.0055575 -0.00090381 0 0 0 0 0 0 0 0 0 0 0 0 0 0 0 0 0
0.55078 -0.0014198 0.00042394 -0.0068802 2.818e-05 0 0.0020091 0.002309 -0.00091848 0.0059847 -0.00097184 -0.0056076 -0.011629 0 0 0 0 0 0 0 0 0 0 0 0 0 0 0 0 0
0.55469 0.00025301 0.0003463 -0.0077242 0.00093424 0 0.0029524 0.003882 -0.00035145 0.0062858 -0.00083058 -0.0047571 -0.022227 0 0 0 0 0 0 0 0 0 0 0 0 0 0 0 0 0
0.55859 0.0017627 -0.00024812 -0.0041722 0.0021344 0 0.0026061 0.0040236 -4.0343e-05 0.0049373 -0.00079033 -0.0034379 -0.027562 0 0 0 0 0 0 0 0 0 0 0 0 0 0 0 0 0
0.5625 0.0023604 -0.0010459 0.0015567 0.0024059 0 0.00082308 0.0026981 -0.00056855 0.0030303 -0.0012364 -0.0020249 -0.02415 0 0 0 0 0 0 0 0 0 0 0 0 0 0 0 0 0
0.56641 0.0019899 -0.0014919 0.0053551 0.001301 0 -0.0011907 0.0011917 -0.0014655 0.0019911 -0.0017276 -0.00069144 -0.010251 0 0 0 0 0 0 0 0 0 0 0 0 0 0 0 0 0
0.57031 0.0011623 -0.0011963 0.0049029 -0.00042168 0 -0.0018129 0.00076645 -0.0016931 0.0022719 -0.001453 0.00065162 0.01307 0 0 0 0 0 0 0 0 0 0 0 0 0 0 0 0 0
0.57422 0.0004421 -0.00024791 0.0018114 -0.0015233 0 -0.00048073 0.0013231 -0.0006923 0.0028008 -0.0001168 0.0022243 0.039828 0 0 0 0 0 0 0 0 0 0 0 0 0 0 0 0 0
0.57813 3.347e-05 0.00080397 7.2763e-05 -0.0013893 0 0.0017464 0.0015048 0.0010541 0.0018939 0.0017054 0.0040434 0.059097 0 0 0 0 0 0 0 0 0 0 0 0 0 0 0 0 0
0.58203 -0.00022534 0.0013149 0.0021817 -0.0004483 0 0.0031422 0.00019005 0.0024784 -0.0010717 0.0031008 0.0056383 0.059943 0 0 0 0 0 0 0 0 0 0 0 0 0 0 0 0 0
0.58594 -0.00056344 0.00099905 0.0066392 0.00039502 0 0.002894 -0.0021442 0.0029088 -0.0047715 0.0036351 0.0061741 0.03957 0 0 0 0 0 0 0 0 0 0 0 0 0 0 0 0 0
0.58984 -0.0010158 0.00012134 0.009324 0.00064232 0 0.001777 -0.0036468 0.0025795 -0.0067619 0.0035763 0.005044 0.0081337 0 0 0 0 0 0 0 0 0 0 0 0 0 0 0 0 0
0.59375 -0.0014245 -0.00072796 0.0074785 0.00052693 0 0.0012806 -0.0027971 0.0021992 -0.0054035 0.0033563 0.0024792 -0.015664 0 0 0 0 0 0 0 0 0 0 0 0 0 0 0 0 0
0.59766 -0.0016294 -0.0010865 0.0024259 0.0005736 0 0.0020673 3.0416e-05 0.0020893 -0.00123 0.0029628 -0.00044803 -0.017124 0 0 0 0 0 0 0 0 0 0 0 0 0 0 0 0 0
0.60156 -0.0016086 -0.00091471 -0.0017058 0.00095442 0 0.0032912 0.0027013 0.0018275 0.003417 0.0019912 -0.0025833 0.0026019 0 0 0 0 0 0 0 0 0 0 0 0 0 0 0 0 0
0.60547 -0.0014329 -0.00049873 -0.0020589 0.0013102 0 0.0034208 0.0031162 0.00077169 0.0061449 0.00027871 -0.0036028 0.025417 0 0 0 0 0 0 0 0 0 0 0 0 0 0 0 0 0
0.60938 -0.0011245 -0.00010275 0.00012499 0.0011467 0 0.0017317 0.0010404 -0.0011096 0.0061485 -0.0016736 -0.0042013 0.028485 0 0 0 0 0 0 0 0 0 0 0 0 0 0 0 0 0
0.61328 -0.00061199 0.00025713 0.00083462 0.00034418 0 -0.00098283 -0.001698 -0.003004 0.0044482 -0.0030589 -0.0052773 0.001481 0 0 0 0 0 0 0 0 0 0 0 0 0 0 0 0 0
0.61719 0.00015155 0.00069453 -0.0024226 -0.0007109 0 -0.0031062 -0.0027954 -0.0038986 0.0027511 -0.0035448 -0.0068292 -0.044244 0 0 0 0 0 0 0 0 0 0 0 0 0 0 0 0 0
0.62109 0.0010369 0.001157 -0.0076458 -0.0014229 0 -0.0035437 -0.0013891 -0.0034578 0.0020793 -0.0035644 -0.0076583 -0.082161 0 0 0 0 0 0 0 0 0 0 0 0 0 0 0 0 0
0.625 0.0017402 0.0013345 -0.0098265 -0.0013914 0 -0.0024323 0.0013554 -0.0022457 0.0022856 -0.003712 -0.0062916 -0.088437 0 0 0 0 0 0 0 0 0 0 0 0 0 0 0 0 0
0.62891 0.0019758 0.00094037 -0.0056964 -0.00061898 0 -0.00069248 0.0033573 -0.0010891 0.0025844 -0.0038869 -0.0023618 -0.058239 0 0 0 0 0 0 0 0 0 0 0 0 0 0 0 0 0
0.63281 0.0016987 9.4756e-05 0.0028102 0.0005194 0 0.0009192 0.0033069 -0.00027288 0.0023401 -0.0032239 0.0028306 -0.0088475 0 0 0 0 0 0 0 0 0 0 0 0 0 0 0 0 0
0.63672 0.0011443 -0.00064622 0.0098787 0.0014369 0 0.0022283 0.0014674 0.00058388 0.0013652 -0.0010503 0.0071487 0.032097 0 0 0 0 0 0 0 0 0 0 0 0 0 0 0 0 0
0.64063 0.000636 -0.00075222 0.010867 0.0015785 0 0.003252 -0.00087851 0.0018699 -0.00029427 0.0020815 0.0091391 0.044343 0 0 0 0 0 0 0 0 0 0 0 0 0 0 0 0 0
0.64453 0.00032213 -0.00026954 0.0063609 0.00073935 0 0.0036761 -0.0025803 0.0033008 -0.0025468 0.0044935 0.0089064 0.026562 0 0 0 0 0 0 0 0 0 0 0 0 0 0 0 0 0
0.64844 7.5254e-05 0.00012629 0.0013677 -0.00068524 0 0.0029797 -0.0032856 0.0040193 -0.0050643 0.004735 0.0076386 -0.0050966 0 0 0 0 0 0 0 0 0 0 0 0 0 0 0 0 0
0.65234 -0.00035675 -0.00026626 0.00040571 -0.0018032 0 0.0011513 -0.0032441 0.0034418 -0.0070014 0.00295 0.0063499 -0.028909 0 0 0 0 0 0 0 0 0 0 0 0 0 0 0 0 0
0.65625 -0.0010814 -0.0014276 0.0032169 -0.0017937 0 -0.00086742 -0.0027559 0.0019734 -0.0072099 0.00084478 0.0050648 -0.031237 0 0 0 0 0 0 0 0 0 0 0 0 0 0 0 0 0
0.66016 -0.0019098 -0.0024689 0.0052192 -0.00059302 0 -0.0017039 -0.0019373 0.00077155 -0.0050635 0.00015815 0.0031243 -0.013492 0 0 0 0 0 0 0 0 0 0 0 0 0 0 0 0 0
0.66406 -0.0024545 -0.0023194 0.0022262 0.00092727 0 -0.00072185 -0.00092396 0.00068614 -0.001243 0.0010581 0.00014937 0.01077 0 0 0 0 0 0 0 0 0 0 0 0 0 0 0 0 0
0.66797 -0.0024013 -0.00068916 -0.0051774 0.0015909 0 0.0012774 -7.1504e-05 0.0013875 0.0023821 0.0020436 -0.0033816 0.025607 0 0 0 0 0 0 0 0 0 0 0 0 0 0 0 0 0
0.67188 -0.0017394 0.0015733 -0.011876 0.00090973 0 0.002604 0.00022845 0.00158 0.003944 0.0014796 -0.0064708 0.022739 0 0 0 0 0 0 0 0 0 0 0 0 0 0 0 0 0
0.67578 -0.00077782 0.0030917 -0.012872 -0.00045636 0 0.0020889 -4.1211e-05 0.00017134 0.0029844 -0.00073729 -0.0083989 0.0057979 0 0 0 0 0 0 0 0 0 0 0 0 0 0 0 0 0
0.67969 5.31e-05 0.0030265 -0.0078803 -0.0012661 0 9.4872e-05 -0.00039361 -0.0026669 0.00086648 -0.0030316 -0.0091135 -0.013438 0 0 0 0 0 0 0 0 0 0 0 0 0 0 0 0 0
0.68359 0.0004644 0.00167 -0.0014789 -0.00082286 0 -0.0017992 -0.00023503 -0.0055281 -0.00028248 -0.0036646 -0.0088777 -0.023904 0 0 0 0 0 0 0 0 0 0 0 0 0 0 0 0 0
0.6875 0.00045635 9.8219e-05 0.0012567 0.00039492 0 -0.0021579 0.00055297 -0.006843 0.00067751 -0.0023968 -0.0076927 -0.022853 0 0 0 0 0 0 0 0 0 0 0 0 0 0 0 0 0
0.69141 0.00027321 -0.00073184 -0.00058224 0.00122 0 -0.00087279 0.0014414 -0.006006 0.0028866 -0.00064665 -0.0052265 -0.016658 0 0 0 0 0 0 0 0 0 0 0 0 0 0 0 0 0
0.69531 0.00021923 -0.0006123 -0.0032081 0.00093829 0 0.00083891 0.0017069 -0.003603 0.0040893 -1.4481e-05 -0.0013641 -0.014333 0 0 0 0 0 0 0 0 0 0 0 0 0 0 0 0 0
0.69922 0.0004633 2.5002e-05 -0.0021208 -3.9415e-05 0 0.0015285 0.001097 -0.00070895 0.0024185 -0.00067419 0.0032423 -0.019251 0 0 0 0 0 0 0 0 0 0 0 0 0 0 0 0 0
0.70313 0.00094211 0.00067606 0.0033211 -0.0006424 0 0.00069016 7.6389e-05 0.0019335 -0.0020486 -0.0012451 0.0072927 -0.02628 0 0 0 0 0 0 0 0 0 0 0 0 0 0 0 0 0
0.70703 0.0013996 0.0011469 0.0091281 -0.00026201 0 -0.00094353 -0.00056974 0.0040935 -0.0071835 -0.00025584 0.0096002 -0.027082 0 0 0 0 0 0 0 0 0 0 0 0 0 0 0 0 0
0.71094 0.0015275 0.0014401 0.010369 0.00062052 0 -0.0020896 -0.00038322 0.0056281 -0.01022 0.0022676 0.0097995 -0.018828 0 0 0 0 0 0 0 0 0 0 0 0 0 0 0 0 0
0.71484 0.0011322 0.0014393 0.0057474 0.00094666 0 -0.0019025 0.00045977 0.0061381 -0.0096002 0.004656 0.0083731 -0.0079821 0 0 0 0 0 0 0 0 0 0 0 0 0 0 0 0 0
0.71875 0.00024795 0.00087978 -0.0012432 0.00020394 0 -0.00049498 0.0013941 0.0052118 -0.0059195 0.0050234 0.0060735 -0.0049664 0 0 0 0 0 0 0 0 0 0 0 0 0 0 0 0 0
0.72266 -0.00085475 -0.00030282 -0.0055392 -0.0010059 0 0.0012533 0.0019456 0.0029989 -0.0013794 0.0028961 0.0033864 -0.014221 0 0 0 0 0 0 0 0 0 0 0 0 0 0 0 0 0
0.72656 -0.0017743 -0.0016669 -0.0049735 -0.0015517 0 0.0023106 0.0019832 0.00039457 0.0017225 -0.00044364 0.00051815 -0.029186 0 0 0 0 0 0 0 0 0 0 0 0 0 0 0 0 0
0.73047 -0.0021522 -0.0024456 -0.0018471 -0.00091869 0 0.0020938 0.0016136 -0.0015251 0.002368 -0.0031002 -0.0022557 -0.037642 0 0 0 0 0 0 0 0 0 0 0 0 0 0 0 0 0
0.73438 -0.0018355 -0.0021408 -0.00035928 0.00026115 0 0.0007795 0.00097717 -0.0023503 0.0012008 -0.0040432 -0.0044351 -0.032882 0 0 0 0 0 0 0 0 0 0 0 0 0 0 0 0 0
0.73828 -0.00094897 -0.00097078 -0.0025158 0.00083744 0 -0.0007804 0.00022799 -0.0026225 -0.00016754 -0.0036238 -0.0055854 -0.020008 0 0 0 0 0 0 0 0 0 0 0 0 0 0 0 0 0
0.74219 0.00016364 0.00029346 -0.0063642 0.00028825 0 -0.0015341 -0.00035126 -0.0032158 -0.00033765 -0.0028865 -0.005723 -0.010835 0 0 0 0 0 0 0 0 0 0 0 0 0 0 0 0 0
0.74609 0.0011004 0.00096481 -0.008014 -0.00077717 0 -0.00092498 -0.00038957 -0.0043755 0.00098108 -0.0025335 -0.0052754 -0.012007 0 0 0 0 0 0 0 0 0 0 0 0 0 0 0 0 0
0.75 0.0015864 0.00093302 -0.0053423 -0.0012514 0 0.0006118 0.00024773 -0.0053533 0.0028409 -0.0025079 -0.0045714 -0.018181 0 0 0 0 0 0 0 0 0 0 0 0 0 0 0 0 0
0.75391 0.0015895 0.00056599 0.00010766 -0.00063531 0 0.0018178 0.0011311 -0.0050246 0.0036939 -0.0023675 -0.0034122 -0.017573 0 0 0 0 0 0 0 0 0 0 0 0 0 0 0 0 0
0.75781 0.0013059 0.00020083 0.0046364 0.00049589 0 0.0015063 0.0013794 -0.0029274 0.0023997 -0.0018513 -0.0012679 -0.0047905 0 0 0 0 0 0 0 0 0 0 0 0 0 0 0 0 0
0.76172 0.0010209 -0.00018177 0.0057084 0.0010965 0 -0.00041417 0.00030766 0.00023539 -0.0009732 -0.0010491 0.0020131 0.012186 0 0 0 0 0 0 0 0 0 0 0 0 0 0 0 0 0
0.76563 0.00092132 -0.00075812 0.0039744 0.00067475 0 -0.0026793 -0.0018704 0.0030752 -0.0050349 -0.00017231 0.005701 0.01888 0 0 0 0 0 0 0 0 0 0 0 0 0 0 0 0 0
0.76953 0.00096964 -0.0014241 0.0022933 -0.0002823 0 -0.0035501 -0.0039614 0.0045116 -0.0077808 0.0006576 0.008475 0.0091122 0 0 0 0 0 0 0 0 0 0 0 0 0 0 0 0 0
0.77344 0.00092656 -0.0017024 0.0028693 -0.00083955 0 -0.0022187 -0.0045542 0.0044103 -0.0077572 0.0013549 0.0093064 -0.0071886 0 0 0 0 0 0 0 0 0 0 0 0 0 0 0 0 0
0.77734 0.00052318 -0.001191 0.005212 -0.00049725 0 0.00045226 -0.0030928 0.0034117 -0.0049742 0.0017345 0.0081199 -0.01216 0 0 0 0 0 0 0 0 0 0 0 0 0 0 0 0 0
0.78125 -0.00031991 -9.419e-05 0.0066895 0.00044227 0 0.0025589 -0.00038199 0.0022659 -0.00093307 0.0015877 0.0056375 0.0025938 0 0 0 0 0 0 0 0 0 0 0 0 0 0 0 0 0
0.78516 -0.0013796 0.00079971 0.0050187 0.0012768 0 0.0026643 0.0019378 0.0013303 0.0023118 0.00092705 0.0026431 0.026348 0 0 0 0 0 0 0 0 0 0 0 0 0 0 0 0 0
0.78906 -0.0022211 0.000785 0.00038126 0.0015494 0 0.00089014 0.0025589 0.00056753 0.0034458 5.7768e-05 -0.00053067 0.037874 0 0 0 0 0 0 0 0 0 0 0 0 0 0 0 0 0
0.79297 -0.0024528 -7.1468e-05 -0.0046605 0.0012846 0 -0.0013284 0.0014049 -0.0001682 0.0026413 -0.00069952 -0.0037972 0.02523 0 0 0 0 0 0 0 0 0 0 0 0 0 0 0 0 0
0.79688 -0.0019724 -0.00093878 -0.0072582 0.00072532 0 -0.0025236 -0.00041216 -0.00094756 0.0012445 -0.0013444 -0.0067346 -0.0021558 0 0 0 0 0 0 0 0 0 0 0 0 0 0 0 0 0
0.80078 -0.0010247 -0.00097488 -0.0064906 2.6482e-05 0 -0.002301 -0.0014676 -0.0017889 0.00068423 -0.0021335 -0.0084138 -0.021447 0 0 0 0 0 0 0 0 0 0 0 0 0 0 0 0 0
0.80469 -2.0962e-05 -0.00010111 -0.0038401 -0.00071238 0 -0.0013341 -0.0010007 -0.0026736 0.0014584 -0.0030894 -0.007976 -0.017555 0 0 0 0 0 0 0 0 0 0 0 0 0 0 0 0 0
0.80859 0.00074422 0.00097046 -0.0016721 -0.0012237 0 -0.0004458 0.00070949 -0.0034026 0.0029246 -0.0036354 -0.0054405 0.0026641 0 0 0 0 0 0 0 0 0 0 0 0 0 0 0 0 0
0.8125 0.0012568 0.0014711 -0.0011498 -0.0011043 0 0.00017789 0.0026995 -0.0034769 0.0039248 -0.002923 -0.0018843 0.017174 0 0 0 0 0 0 0 0 0 0 0 0 0 0 0 0 0
0.81641 0.0017001 0.0013039 -0.0013929 -0.00022425 0 0.00087047 0.0039877 -0.0023204 0.0036332 -0.0007116 0.0012803 0.010241 0 0 0 0 0 0 0 0 0 0 0 0 0 0 0 0 0
0.82031 0.0022046 0.0010185 -0.00051963 0.00092396 0 0.0017403 0.004046 0.00017043 0.0019655 0.0020662 0.003299 -0.01215 0 0 0 0 0 0 0 0 0 0 0 0 0 0 0 0 0
0.82422 0.0026544 0.0010957 0.002432 0.0014592 0 0.0022607 0.0028993 0.0032356 -0.00059396 0.0038004 0.004431 -0.028088 0 0 0 0 0 0 0 0 0 0 0 0 0 0 0 0 0
0.82813 0.0027309 0.0013483 0.0064273 0.00086405 0 0.0017563 0.0010083 0.0055348 -0.0033719 0.0035147 0.0053935 -0.021161 0 0 0 0 0 0 0 0 0 0 0 0 0 0 0 0 0
0.83203 0.0021684 0.0011216 0.00915 -0.00044681 0 0.00029776 -0.00088376 0.0060473 -0.0056876 0.001823 0.0065086 0.0034554 0 0 0 0 0 0 0 0 0 0 0 0 0 0 0 0 0
0.83594 0.0010091 0.00010198 0.0088817 -0.0013885 0 -0.0010336 -0.0019496 0.0048693 -0.0068461 0.00052242 0.0073873 0.024055 0 0 0 0 0 0 0 0 0 0 0 0 0 0 0 0 0
0.83984 -0.00036161 -0.0011568 0.0059051 -0.0011537 0 -0.00097214 -0.0016191 0.0031537 -0.0062728 0.0010407 0.0073605 0.023568 0 0 0 0 0 0 0 0 0 0 0 0 0 0 0 0 0
0.84375 -0.0014365 -0.0016266 0.0022135 3.3586e-05 0 0.00070499 2.4662e-05 0.0021608 -0.003936 0.0031006 0.0061062 0.0059952 0 0 0 0 0 0 0 0 0 0 0 0 0 0 0 0 0
0.84766 -0.001893 -0.0007879 -0.00019933 0.0011115 0 0.0027626 0.00212 0.0022255 -0.00070561 0.0048691 0.0038216 -0.0079375 0 0 0 0 0 0 0 0 0 0 0 0 0 0 0 0 0
0.85156 -0.0017506 0.00079328 -0.00093883 0.0011626 0 0.003429 0.003445 0.0025623 0.001908 0.0045237 0.00090102 -0.0013394 0 0 0 0 0 0 0 0 0 0 0 0 0 0 0 0 0
0.85547 -0.0012849 0.0019267 -0.0012788 0.00023853 0 0.0019076 0.0032261 0.0020725 0.0027195 0.0018457 -0.0023598 0.022477 0 0 0 0 0 0 0 0 0 0 0 0 0 0 0 0 0
0.85938 -0.0007985 0.0018811 -0.0026753 -0.00076358 0 -0.0008757 0.0017464 0.00039488 0.001848 -0.0015895 -0.0056265 0.043682 0 0 0 0 0 0 0 0 0 0 0 0 0 0 0 0 0
0.86328 -0.00043945 0.0010209 -0.0051365 -0.0010134 0 -0.0029816 0.00019042 -0.0017627 0.00076058 -0.0037594 -0.0081934 0.04544 0 0 0 0 0 0 0 0 0 0 0 0 0 0 0 0 0
0.86719 -0.00017481 0.00036797 -0.0070101 -0.00051552 0 -0.0030136 -0.00026647 -0.0032599 0.0011114 -0.0038183 -0.0090559 0.029585 0 0 0 0 0 0 0 0 0 0 0 0 0 0 0 0 0
0.87109 0.00011823 0.00055089 -0.0064365 7.4616e-06 0 -0.0011829 0.0005666 -0.0034652 0.0032258 -0.0025638 -0.0075859 0.013324 0 0 0 0 0 0 0 0 0 0 0 0 0 0 0 0 0
0.875 0.00055227 0.0012161 -0.003141 -7.1125e-05 0 0.0009642 0.0016876 -0.0026142 0.0055785 -0.0014625 -0.0042443 0.011203 0 0 0 0 0 0 0 0 0 0 0 0 0 0 0 0 0
0.87891 0.0011777 0.0014769 0.0011256 -0.00065362 0 0.0018197 0.0016989 -0.0013423 0.0058814 -0.0012754 -0.00052549 0.02105 0 0 0 0 0 0 0 0 0 0 0 0 0 0 0 0 0
0.88281 0.0019533 0.00088839 0.0039611 -0.0011045 0 0.00087678 -1.5123e-05 1.6659e-05 0.0029884 -0.0015695 0.0020142 0.027792 0 0 0 0 0 0 0 0 0 0 0 0 0 0 0 0 0
0.88672 0.0027084 -9.86e-05 0.0042742 -0.000991 0 -0.0010784 -0.002723 0.0016035 -0.001998 -0.00143 0.0028545 0.020359 0 0 0 0 0 0 0 0 0 0 0 0 0 0 0 0 0
0.89063 0.0031342 -0.00067185 0.0030493 -0.00054695 0 -0.0027045 -0.0048939 0.0035434 -0.0064318 -0.00052083 0.0027276 0.0036575 0 0 0 0 0 0 0 0 0 0 0 0 0 0 0 0 0
0.89453 0.0028871 -0.00058067 0.0022487 -0.00036798 0 -0.0030469 -0.0054034 0.0054022 -0.0081014 0.00057993 0.0027437 -0.0068255 0 0 0 0 0 0 0 0 0 0 0 0 0 0 0 0 0
0.89844 0.0018062 -0.0004263 0.0029172 -0.00070029 0 -0.0020121 -0.0043693 0.0062732 -0.0068209 0.0010162 0.0032669 -0.0019696 0 0 0 0 0 0 0 0 0 0 0 0 0 0 0 0 0
0.90234 0.00010859 -0.00097946 0.0042634 -0.0011231 0 -0.00023252 -0.0029196 0.0055088 -0.004322 0.00052922 0.0036179 0.010376 0 0 0 0 0 0 0 0 0 0 0 0 0 0 0 0 0
0.90625 -0.0016281 -0.0022462 0.0045114 -0.00098773 0 0.001383 -0.0021372 0.0033905 -0.0026322 -0.00031789 0.0028447 0.012497 0 0 0 0 0 0 0 0 0 0 0 0 0 0 0 0 0
0.91016 -0.0027543 -0.0033081 0.0026258 -0.0001493 0 0.0020923 -0.0021447 0.0010256 -0.0024157 -0.00073068 0.00074588 -0.005204 0 0 0 0 0 0 0 0 0 0 0 0 0 0 0 0 0
0.91406 -0.0029333 -0.0031661 -0.00075128 0.0007964 0 0.0016267 -0.0021267 -0.00051284 -0.0026739 -0.00044063 -0.0018812 -0.033464 0 0 0 0 0 0 0 0 0 0 0 0 0 0 0 0 0
0.91797 -0.0023318 -0.0017465 -0.003956 0.0010432 0 0.00032185 -0.0012166 -0.0010399 -0.0019023 0.00011442 -0.0039628 -0.05167 0 0 0 0 0 0 0 0 0 0 0 0 0 0 0 0 0
0.92188 -0.0014568 -1.8934e-05 -0.0057786 0.00034541 0 -0.0010095 0.00060775 -0.0013182 0.00046928 0.00029617 -0.0050539 -0.046522 0 0 0 0 0 0 0 0 0 0 0 0 0 0 0 0 0
0.92578 -0.0007675 0.00092825 -0.0062688 -0.00073967 0 -0.0015091 0.0024447 -0.0022691 0.0036262 -9.8599e-05 -0.0055056 -0.02381 0 0 0 0 0 0 0 0 0 0 0 0 0 0 0 0 0
0.92969 -0.00038012 0.00092462 -0.0061831 -0.0013581 0 -0.00083246 0.0032491 -0.0040576 0.0061355 -0.00068254 -0.0058021 -0.0023343 0 0 0 0 0 0 0 0 0 0 0 0 0 0 0 0 0
0.93359 -9.5055e-05 0.00080215 -0.0058237 -0.0010977 0 0.00055691 0.0027198 -0.0058677 0.0070588 -0.0008822 -0.0058485 0.003519 0 0 0 0 0 0 0 0 0 0 0 0 0 0 0 0 0
0.9375 0.00031683 0.0014333 -0.0046077 -0.00026412 0 0.0016495 0.0014821 -0.0065397 0.0064031 -0.00045589 -0.0050025 -0.0044209 0 0 0 0 0 0 0 0 0 0 0 0 0 0 0 0 0
0.94141 0.00085404 0.0027113 -0.001857 0.00048418 0 0.0015769 0.0004455 -0.0054822 0.0047173 0.00034829 -0.0028079 -0.01244 0 0 0 0 0 0 0 0 0 0 0 0 0 0 0 0 0
0.94531 0.0012869 0.0035376 0.0020615 0.00069882 0 0.00021693 -1.1265e-05 -0.0030931 0.0024765 0.0010586 0.00037065 -0.0097602 0 0 0 0 0 0 0 0 0 0 0 0 0 0 0 0 0
0.94922 0.0013916 0.0028634 0.0055583 0.00036733 0 -0.0017404 -0.0002594 -0.00041599 -7.0448e-05 0.0013536 0.0034975 0.001311 0 0 0 0 0 0 0 0 0 0 0 0 0 0 0 0 0
0.95313 0.0011654 0.00076055 0.0069554 -0.00028166 0 -0.003282 -0.00089278 0.0015914 -0.0025968 0.0012195 0.0056415 0.0091546 0 0 0 0 0 0 0 0 0 0 0 0 0 0 0 0 0
0.95703 0.00080946 -0.0015387 0.0059051 -0.0010402 0 -0.0037011 -0.0020237 0.0025673 -0.004502 0.00084737 0.0065742 0.0054645 0 0 0 0 0 0 0 0 0 0 0 0 0 0 0 0 0
0.96094 0.000516 -0.002674 0.0036867 -0.0017403 0 -0.0029282 -0.0031032 0.002736 -0.0052087 0.00045019 0.006619 -0.0064488 0 0 0 0 0 0 0 0 0 0 0 0 0 0 0 0 0
0.96484 0.00029483 -0.0022653 0.0020255 -0.0021224 0 -0.0014473 -0.0034121 0.002546 -0.0046748 0.00016321 0.0060127 -0.015321 0 0 0 0 0 0 0 0 0 0 0 0 0 0 0 0 0
0.96875 2.1718e-05 -0.0010808 0.0015197 -0.0018749 0 5.604e-06 -0.0027078 0.0023219 -0.0034933 3.0316e-05 0.0045548 -0.012802 0 0 0 0 0 0 0 0 0 0 0 0 0 0 0 0 0
0.97266 -0.0003539 -0.00020973 0.0011732 -0.00093436 0 0.0007534 -0.001395 0.0021413 -0.0023568 5.3193e-06 0.0019632 -0.00038931 0 0 0 0 0 0 0 0 0 0 0 0 0 0 0 0 0
0.97656 -0.00068315 -0.00012588 -0.00051273 0.00026911 0 0.00044872 -0.00010098 0.0018922 -0.0013892 -4.3904e-05 -0.0014639 0.013477 0 0 0 0 0 0 0 0 0 0 0 0 0 0 0 0 0
0.98047 -0.00073277 -0.00050796 -0.0039134 0.0009974 0 -0.00069575 0.00087278 0.0013869 -7.5654e-05 -0.00027666 -0.0046708 0.021689 0 0 0 0 0 0 0 0 0 0 0 0 0 0 0 0 0
0.98438 -0.00043617 -0.00082269 -0.0076486 0.00077695 0 -0.0018654 0.0016699 0.00048124 0.0020667 -0.00076207 -0.0064571 0.023236 0 0 0 0 0 0 0 0 0 0 0 0 0 0 0 0 0
0.98828 -7.2933e-06 -0.00091724 -0.0095384 -0.00014841 0 -0.0020064 0.0025087 -0.00079252 0.0047357 -0.0013965 -0.0063513 0.020796 0 0 0 0 0 0 0 0 0 0 0 0 0 0 0 0 0
0.99219 0.00023693 -0.00099037 -0.0082946 -0.0009602 0 -0.00054479 0.003278 -0.0021346 0.0068276 -0.00195 -0.0049052 0.015672 0 0 0 0 0 0 0 0 0 0 0 0 0 0 0 0 0
0.99609 0.0001983 -0.0010993 -0.0044786 -0.00093353 0 0.002026 0.0035663 -0.0030549 0.0072617 -0.0022108 -0.0031292 0.006733 0 0 0 0 0 0 0 0 0 0 0 0 0 0 0 0 0
1 0.00013651 -0.00089975 2.1067e-05 -4.1276e-05 0 0.0042876 0.003099 -0.003156 0.0058886 -0.0020909 -0.0016216 -0.0056654 0 0 0 0 0 0 0 0 0 0 0 0 0 0 0 0 0
1.0039 0.00044531 -1.1726e-05 0.0034325 0.0010494 0 0.0048622 0.0020963 -0.0024452 0.0035956 -0.001604 -0.0002203 -0.016292 0 0 0 0 0 0 0 0 0 0 0 0 0 0 0 0 0
1.0078 0.0012385 0.0013791 0.0052095 0.0015592 0 0.003514 0.0011342 -0.0013814 0.0015068 -0.00078402 0.0015536 -0.01751 0 0 0 0 0 0 0 0 0 0 0 0 0 0 0 0 0
1.0117 0.0021369 0.0024348 0.0059949 0.0012082 0 0.0014192 0.00061627 -0.00053907 6.4162e-05 0.00031704 0.0037668 -0.0062733 0 0 0 0 0 0 0 0 0 0 0 0 0 0 0 0 0
1.0156 0.0024989 0.002334 0.0066752 0.00033492 0 0.00025183 0.00039066 -0.00012877 -0.0011267 0.0015251 0.0058005 0.011337 0 0 0 0 0 0 0 0 0 0 0 0 0 0 0 0 0
1.0195 0.0019345 0.0010859 0.0074465 -0.00048731 0 0.0007881 -8.0376e-05 0.00018988 -0.0026007 0.0024808 0.0067685 0.023359 0 0 0 0 0 0 0 0 0 0 0 0 0 0 0 0 0
1.0234 0.00066024 -0.00037323 0.0076365 -0.00091289 0 0.002244 -0.001152 0.00096974 -0.0042645 0.0027717 0.0061919 0.020847 0 0 0 0 0 0 0 0 0 0 0 0 0 0 0 0 0
1.0273 -0.00063209 -0.00099013 0.0063071 -0.00096982 0 0.0029722 -0.002595 0.0023518 -0.0053693 0.0022108 0.0043127 0.0047478 0 0 0 0 0 0 0 0 0 0 0 0 0 0 0 0 0
1.0313 -0.0013014 -0.00056387 0.00308 -0.00088022 0 0.0019326 -0.0037589 0.0037106 -0.0052351 0.0010167 0.0018492 -0.014986 0 0 0 0 0 0 0 0 0 0 0 0 0 0 0 0 0
1.0352 -0.0012317 9.2096e-05 -0.0014254 -0.00082979 0 -0.00036918 -0.0041266 0.0039572 -0.0039372 -0.00030395 -0.00048952 -0.026663 0 0 0 0 0 0 0 0 0 0 0 0 0 0 0 0 0
1.0391 -0.00085458 -8.6353e-06 -0.0057945 -0.00088654 0 -0.0023121 -0.0036993 0.0023407 -0.0022209 -0.0012935 -0.0023021 -0.024065 0 0 0 0 0 0 0 0 0 0 0 0 0 0 0 0 0
1.043 -0.00071563 -0.00098808 -0.0085027 -0.0010234 0 -0.0025585 -0.0028515 -0.00087095 -0.00074322 -0.0018004 -0.0034794 -0.0085891 0 0 0 0 0 0 0 0 0 0 0 0 0 0 0 0 0
1.0469 -0.00097794 -0.0019008 -0.0086982 -0.00112 0 -0.0011676 -0.0018612 -0.0044066 0.00053232 -0.0019399 -0.0040596 0.013292 0 0 0 0 0 0 0 0 0 0 0 0 0 0 0 0 0
1.0508 -0.0012917 -0.0015944 -0.0066632 -0.00096629 0 0.00052762 -0.00065768 -0.0067437 0.0021154 -0.0018542 -0.0041408 0.033576 0 0 0 0 0 0 0 0 0 0 0 0 0 0 0 0 0
1.0547 -0.0011233 0.00017327 -0.0036689 -0.0003983 0 0.0010909 0.00092126 -0.0070487 0.0041583 -0.0015663 -0.0038395 0.04503 0 0 0 0 0 0 0 0 0 0 0 0 0 0 0 0 0
1.0586 -0.00023663 0.002421 -0.0012323 0.00045703 0 0.00012217 0.002652 -0.0056184 0.0059139 -0.0010854 -0.0031981 0.043062 0 0 0 0 0 0 0 0 0 0 0 0 0 0 0 0 0
1.0625 0.0010883 0.0037249 -0.00016913 0.0010962 0 -0.0015689 0.0038011 -0.0035317 0.006142 -0.00059032 -0.0020912 0.028247 0 0 0 0 0 0 0 0 0 0 0 0 0 0 0 0 0
1.0664 0.0022591 0.0033654 -6.9187e-05 0.00095173 0 -0.002751 0.0036042 -0.0018352 0.0041712 -0.00039587 -0.00030175 0.007802 0 0 0 0 0 0 0 0 0 0 0 0 0 0 0 0 0
1.0703 0.0027909 0.0018174 0.00036382 -5.7088e-05 0 -0.0027149 0.0019717 -0.00089895 0.00063335 -0.00064413 0.0021822 -0.0071959 0 0 0 0 0 0 0 0 0 0 0 0 0 0 0 0 0
1.0742 0.0025851 0.00022793 0.0022615 -0.0012695 0 -0.0016041 -0.00025485 -0.0003771 -0.002857 -0.0010365 0.0048981 -0.0089258 0 0 0 0 0 0 0 0 0 0 0 0 0 0 0 0 0
1.0781 0.0018828 -0.0005469 0.0055722 -0.0017112 0 -5.5024e-05 -0.0018065 0.0002999 -0.0048318 -0.00097359 0.007003 0.00085478 0 0 0 0 0 0 0 0 0 0 0 0 0 0 0 0 0
1.082 0.0010073 -0.00047029 0.0088854 -0.00094358 0 0.0013421 -0.0018839 0.0013632 -0.0049387 -8.655e-05 0.0077664 0.011678 0 0 0 0 0 0 0 0 0 0 0 0 0 0 0 0 0
1.0859 0.00015652 -7.3112e-05 0.010312 0.00044887 0 0.0022815 -0.00071446 0.0025125 -0.0039654 0.0013109 0.0070681 0.01315 0 0 0 0 0 0 0 0 0 0 0 0 0 0 0 0 0
1.0898 -0.00060168 0.0001695 0.0088059 0.0012959 0 0.0026655 0.00067264 0.0031746 -0.0030176 0.0023417 0.0054269 0.0044846 0 0 0 0 0 0 0 0 0 0 0 0 0 0 0 0 0
1.0938 -0.0012106 0.00018514 0.0049252 0.00089913 0 0.0025092 0.0012347 0.0029353 -0.0026403 0.0022415 0.0035029 -0.0043453 0 0 0 0 0 0 0 0 0 0 0 0 0 0 0 0 0
1.0977 -0.001564 0.00014376 0.00045719 -0.00027035 0 0.0019876 0.00062657 0.0017913 -0.0025873 0.0010108 0.0015456 -0.0018525 0 0 0 0 0 0 0 0 0 0 0 0 0 0 0 0 0
1.1016 -0.0015859 0.00011164 -0.0028067 -0.00096032 0 0.0014686 -0.00066206 8.181e-05 -0.0022552 -0.000571 -0.00066967 0.013344 0 0 0 0 0 0 0 0 0 0 0 0 0 0 0 0 0
1.1055 -0.001349 -4.4954e-05 -0.0042039 -0.00030945 0 0.0013273 -0.0017324 -0.0017571 -0.0012484 -0.0016143 -0.003355 0.029673 0 0 0 0 0 0 0 0 0 0 0 0 0 0 0 0 0
1.1094 -0.0010658 -0.00043672 -0.0044086 0.0013025 0 0.0016361 -0.0018666 -0.0033805 0.00040491 -0.00186 -0.0061787 0.032036 0 0 0 0 0 0 0 0 0 0 0 0 0 0 0 0 0
1.1133 -0.00091415 -0.00092188 -0.0046215 0.0025712 0 0.0020718 -0.00089541 -0.0045554 0.0023943 -0.0018037 -0.0082539 0.015398 0 0 0 0 0 0 0 0 0 0 0 0 0 0 0 0 0
1.1172 -0.00084768 -0.001164 -0.0054314 0.0024734 0 0.0022243 0.00077826 -0.0050985 0.0043189 -0.0020999 -0.008695 -0.0099691 0 0 0 0 0 0 0 0 0 0 0 0 0 0 0 0 0
1.1211 -0.00059211 -0.0009186 -0.0062639 0.0011982 0 0.0020361 0.0024006 -0.0048739 0.0057377 -0.0028324 -0.0072344 -0.02669 0 0 0 0 0 0 0 0 0 0 0 0 0 0 0 0 0
1.125 0.00012299 -0.00023169 -0.0058498 -9.4503e-05 0 0.0018846 0.0032077 -0.0038856 0.0061967 -0.0033617 -0.0043569 -0.024665 0 0 0 0 0 0 0 0 0 0 0 0 0 0 0 0 0
1.1289 0.0012726 0.00064624 -0.0033472 -0.00042964 0 0.0021423 0.0027901 -0.0023539 0.0054135 -0.0028953 -0.00090826 -0.008713 0 0 0 0 0 0 0 0 0 0 0 0 0 0 0 0 0
1.1328 0.0024449 0.0014947 0.00077435 7.5756e-05 0 0.0026328 0.0013442 -0.00065914 0.0035467 -0.0012384 0.0023828 0.0069446 0 0 0 0 0 0 0 0 0 0 0 0 0 0 0 0 0
1.1367 0.0030638 0.0022195 0.0048211 0.00044075 0 0.0026056 -0.0003856 0.00083742 0.0012364 0.00097305 0.0050548 0.011574 0 0 0 0 0 0 0 0 0 0 0 0 0 0 0 0 0
1.1406 0.0027758 0.0027225 0.0069411 -9.3346e-05 0 0.0013833 -0.0015459 0.0019518 -0.00075888 0.0027482 0.0067649 0.006061 0 0 0 0 0 0 0 0 0 0 0 0 0 0 0 0 0
1.1445 0.001705 0.0027599 0.0063964 -0.001257 0 -0.00088333 -0.0017619 0.0026845 -0.0020828 0.0034663 0.0072016 -0.00051695 0 0 0 0 0 0 0 0 0 0 0 0 0 0 0 0 0
1.1484 0.00037367 0.0020416 0.0040484 -0.0020465 0 -0.0031296 -0.0014095 0.003097 -0.0029712 0.0032151 0.0062679 -0.0013276 0 0 0 0 0 0 0 0 0 0 0 0 0 0 0 0 0
1.1523 -0.00064796 0.00054285 0.0016344 -0.0017838 0 -0.0041608 -0.0012734 0.0032001 -0.0038763 0.0025289 0.0043142 0.0015487 0 0 0 0 0 0 0 0 0 0 0 0 0 0 0 0 0
1.1563 -0.0010902 -0.0012898 0.00037203 -0.00082168 0 -0.003644 -0.0018073 0.0029655 -0.0048445 0.001866 0.0020423 0.00045768 0 0 0 0 0 0 0 0 0 0 0 0 0 0 0 0 0
1.1602 -0.0010757 -0.0027115 2.7089e-05 -0.00016094 0 -0.002379 -0.0026381 0.0024134 -0.0052626 0.001327 3.268e-05 -0.0085983 0 0 0 0 0 0 0 0 0 0 0 0 0 0 0 0 0
1.1641 -0.00092118 -0.0031432 -0.00075488 -0.00039136 0 -0.001549 -0.0028227 0.0016336 -0.0042878 0.00078114 -0.0016823 -0.02069 0 0 0 0 0 0 0 0 0 0 0 0 0 0 0 0 0
1.168 -0.00084638 -0.0025409 -0.0031015 -0.0010741 0 -0.001628 -0.001718 0.00067682 -0.0016421 0.00014644 -0.0035347 -0.026204 0 0 0 0 0 0 0 0 0 0 0 0 0 0 0 0 0
1.1719 -0.000836 -0.0013549 -0.0067056 -0.0012182 0 -0.0019767 0.00028869 -0.00055606 0.0019271 -0.00051001 -0.0058465 -0.020394 0 0 0 0 0 0 0 0 0 0 0 0 0 0 0 0 0
1.1758 -0.00073906 -0.00014949 -0.009838 -0.00036093 0 -0.001533 0.0019027 -0.0022394 0.0049618 -0.0011074 -0.0083054 -0.0085996 0 0 0 0 0 0 0 0 0 0 0 0 0 0 0 0 0
1.1797 -0.000475 0.00075564 -0.010615 0.000873 0 4.6592e-05 0.0018938 -0.0043375 0.0061786 -0.0016846 -0.010021 -0.0016753 0 0 0 0 0 0 0 0 0 0 0 0 0 0 0 0 0
1.1836 -0.00013879 0.0013361 -0.0084336 0.0013318 0 0.0018939 0.00013215 -0.0063493 0.0052559 -0.0023219 -0.010127 -0.0057942 0 0 0 0 0 0 0 0 0 0 0 0 0 0 0 0 0
1.1875 8.5796e-05 0.0016577 -0.0043395 0.00047656 0 0.0026026 -0.0022129 -0.0073959 0.002958 -0.0029246 -0.0083849 -0.016443 0 0 0 0 0 0 0 0 0 0 0 0 0 0 0 0 0
1.1914 0.00010492 0.0017015 -7.5495e-05 -0.001032 0 0.0014917 -0.0035274 -0.0067113 0.00056504 -0.0031503 -0.0052565 -0.022651 0 0 0 0 0 0 0 0 0 0 0 0 0 0 0 0 0
1.1953 2.5151e-06 0.0014028 0.0032337 -0.0018909 0 -0.00069704 -0.0029799 -0.0042155 -0.00093983 -0.0026352 -0.0015157 -0.017793 0 0 0 0 0 0 0 0 0 0 0 0 0 0 0 0 0
1.1992 -4.9362e-05 0.00080647 0.0055455 -0.0013329 0 -0.0023364 -0.0011289 -0.00069698 -0.0013867 -0.0013531 0.0021525 -0.0068476 0 0 0 0 0 0 0 0 0 0 0 0 0 0 0 0 0
1.2031 3.2523e-05 0.00010431 0.0072241 0.0001777 0 -0.0022501 0.00055239 0.0025946 -0.0013728 0.00024126 0.0052083 -0.0028354 0 0 0 0 0 0 0 0 0 0 0 0 0 0 0 0 0
1.207 0.00015294 -0.00051591 0.0081224 0.0013508 0 -0.00068442 0.00080708 0.0046641 -0.0017526 0.0014615 0.0071196 -0.014909 0 0 0 0 0 0 0 0 0 0 0 0 0 0 0 0 0
1.2109 0.000124 -0.0010323 0.0075308 0.0011689 0 0.00093158 -0.00052451 0.0052529 -0.0029908 0.0018509 0.0074215 -0.038498 0 0 0 0 0 0 0 0 0 0 0 0 0 0 0 0 0
1.2148 -0.00015593 -0.0015472 0.0051037 -0.00030223 0 0.0012234 -0.0024942 0.0047547 -0.0047496 0.0014733 0.0060587 -0.056801 0 0 0 0 0 0 0 0 0 0 0 0 0 0 0 0 0
1.2188 -0.0006004 -0.0020625 0.0017 -0.0020223 0 3.1684e-05 -0.0037977 0.0037233 -0.0059773 0.00079929 0.0036229 -0.05347 0 0 0 0 0 0 0 0 0 0 0 0 0 0 0 0 0
1.2227 -0.0010013 -0.002332 -0.00097794 -0.0028015 0 -0.0014923 -0.00365 0.0024478 -0.0055202 0.0003014 0.0010672 -0.026504 0 0 0 0 0 0 0 0 0 0 0 0 0 0 0 0 0
1.2266 -0.0011907 -0.0020085 -0.0018374 -0.0021173 0 -0.0019134 -0.0021842 0.00093534 -0.0029422 0.00010531 -0.00098003 0.0083657 0 0 0 0 0 0 0 0 0 0 0 0 0 0 0 0 0
1.2305 -0.0011393 -0.00099087 -0.0015408 -0.00036592 0 -0.00076046 -0.0002251 -0.00079645 0.00099739 -3.3166e-05 -0.0026463 0.028429 0 0 0 0 0 0 0 0 0 0 0 0 0 0 0 0 0
1.2344 -0.00090801 0.00036728 -0.00202 0.0014726 0 0.0010675 0.0012796 -0.0024966 0.0046417 -0.00044416 -0.0044839 0.020946 0 0 0 0 0 0 0 0 0 0 0 0 0 0 0 0 0
1.2383 -0.00052736 0.0014383 -0.0045672 0.0024154 0 0.0020628 0.0017765 -0.0037837 0.0064217 -0.0012116 -0.0066332 -0.0070733 0 0 0 0 0 0 0 0 0 0 0 0 0 0 0 0 0
1.2422 4.5957e-05 0.0017682 -0.0082523 0.0019721 0 0.0013714 0.001325 -0.004442 0.0058666 -0.0020618 -0.008341 -0.034301 0 0 0 0 0 0 0 0 0 0 0 0 0 0 0 0 0
1.2461 0.00083264 0.0013963 -0.010343 0.0003874 0 -0.00050992 0.00048012 -0.0045556 0.0038592 -0.0025504 -0.0084266 -0.041651 0 0 0 0 0 0 0 0 0 0 0 0 0 0 0 0 0
1.25 0.0016954 0.00075689 -0.0085994 -0.0014499 0 -0.002165 -7.047e-05 -0.0043093 0.001894 -0.0023961 -0.0063344 -0.026799 0 0 0 0 0 0 0 0 0 0 0 0 0 0 0 0 0
1.2539 0.0023317 0.00026083 -0.0034391 -0.0024676 0 -0.0024196 6.4902e-05 -0.003671 0.00091147 -0.0017089 -0.0027523 -0.0050502 0 0 0 0 0 0 0 0 0 0 0 0 0 0 0 0 0
1.2578 0.0024499 -4.9072e-05 0.0021046 -0.0020842 0 -0.0012408 0.00071969 -0.0023441 0.00065869 -0.00093631 0.00085857 0.0039243 0 0 0 0 0 0 0 0 0 0 0 0 0 0 0 0 0
1.2617 0.0019973 -0.00046118 0.0047751 -0.00067566 0 0.00035751 0.0012698 -0.00012191 9.4817e-05 -0.00054551 0.0033996 -0.0076467 0 0 0 0 0 0 0 0 0 0 0 0 0 0 0 0 0
1.2656 0.0012302 -0.001239 0.0037769 0.00061262 0 0.0012558 0.0010854 0.0026674 -0.0015398 -0.00065697 0.0048267 -0.029871 0 0 0 0 0 0 0 0 0 0 0 0 0 0 0 0 0
1.2695 0.00053852 -0.0022977 0.0013316 0.00071111 0 0.0011516 3.9705e-05 0.0051081 -0.0039401 -0.00090936 0.0057451 -0.044438 0 0 0 0 0 0 0 0 0 0 0 0 0 0 0 0 0
1.2734 0.00016067 -0.0032088 0.00057243 -0.00048036 0 0.00065675 -0.001327 0.0062027 -0.0059137 -0.00070123 0.006403 -0.040608 0 0 0 0 0 0 0 0 0 0 0 0 0 0 0 0 0
1.2773 2.7885e-05 -0.0035124 0.0026536 -0.001939 0 0.00054371 -0.002162 0.0055733 -0.006329 0.00031946 0.0062196 -0.024103 0 0 0 0 0 0 0 0 0 0 0 0 0 0 0 0 0
1.2813 -0.00012909 -0.0030528 0.0056599 -0.0023333 0 0.00090244 -0.0019203 0.0037552 -0.0049864 0.0018726 0.0044063 -0.011488 0 0 0 0 0 0 0 0 0 0 0 0 0 0 0 0 0
1.2852 -0.00051305 -0.0020734 0.0062676 -0.001162 0 0.0010422 -0.00074951 0.0017886 -0.0026865 0.003101 0.0010317 -0.015344 0 0 0 0 0 0 0 0 0 0 0 0 0 0 0 0 0
1.2891 -0.0010704 -0.0010397 0.0026621 0.00078699 0 0.00025167 0.00068034 0.00041966 -0.00052137 0.0030934 -0.0026608 -0.033368 0 0 0 0 0 0 0 0 0 0 0 0 0 0 0 0 0
1.293 -0.0015343 -0.00036229 -0.0038157 0.002094 0 -0.0013207 0.0017382 -0.00042323 0.00092776 0.0015336 -0.0051418 -0.050647 0 0 0 0 0 0 0 0 0 0 0 0 0 0 0 0 0
1.2969 -0.0016384 -0.00020446 -0.0096103 0.0019122 0 -0.0025708 0.0022841 -0.0014259 0.0018145 -0.0010021 -0.0058564 -0.052576 0 0 0 0 0 0 0 0 0 0 0 0 0 0 0 0 0
1.3008 -0.0012996 -0.00044123 -0.011556 0.00064508 0 -0.0023214 0.002632 -0.0031242 0.0025959 -0.0033431 -0.0055606 -0.036764 0 0 0 0 0 0 0 0 0 0 0 0 0 0 0 0 0
1.3047 -0.00062365 -0.00073945 -0.0089676 -0.00048441 0 -0.00042577 0.0031098 -0.0052317 0.0034473 -0.0044246 -0.0053407 -0.013897 0 0 0 0 0 0 0 0 0 0 0 0 0 0 0 0 0
1.3086 0.00022184 -0.00071865 -0.0037338 -0.00052826 0 0.0019485 0.0036687 -0.0066554 0.0040691 -0.0039071 -0.0053029 0.0021758 0 0 0 0 0 0 0 0 0 0 0 0 0 0 0 0 0
1.3125 0.0011066 -0.000158 0.0013212 0.00043777 0 0.0031962 0.0039096 -0.0062436 0.0039858 -0.0023071 -0.004329 0.0056088 0 0 0 0 0 0 0 0 0 0 0 0 0 0 0 0 0
1.3164 0.0019113 0.00083302 0.0042986 0.0015264 0 0.0025908 0.0034683 -0.0037093 0.0029815 -0.00059918 -0.0012455 0.0013435 0 0 0 0 0 0 0 0 0 0 0 0 0 0 0 0 0
1.3203 0.0024477 0.0018124 0.0050118 0.0018991 0 0.0008731 0.0023577 -3.6851e-06 0.0012707 0.00040049 0.0037104 -0.0016665 0 0 0 0 0 0 0 0 0 0 0 0 0 0 0 0 0
1.3242 0.0024748 0.0022417 0.0045058 0.001423 0 -0.0004255 0.00094304 0.0031895 -0.00068454 0.0004643 0.0086319 0.00060139 0 0 0 0 0 0 0 0 0 0 0 0 0 0 0 0 0
1.3281 0.0018615 0.0018444 0.0040179 0.00059251 0 -0.00033169 -0.00038376 0.0045139 -0.0024711 -2.4091e-05 0.011257 0.0044614 0 0 0 0 0 0 0 0 0 0 0 0 0 0 0 0 0
1.332 0.00076184 0.00082126 0.0041678 -4.9337e-05 0 0.00075204 -0.0014719 0.0038012 -0.0038678 -0.00040585 0.010685 0.0034964 0 0 0 0 0 0 0 0 0 0 0 0 0 0 0 0 0
1.3359 -0.00039662 -0.00027673 0.004712 -0.00034043 0 0.0014734 -0.0023567 0.0021088 -0.0047842 -0.00020771 0.0079378 -0.0044714 0 0 0 0 0 0 0 0 0 0 0 0 0 0 0 0 0
1.3398 -0.0011595 -0.00094323 0.0048002 -0.00042654 0 0.00078896 -0.0029857 0.00090104 -0.0051407 0.00054229 0.0048971 -0.015252 0 0 0 0 0 0 0 0 0 0 0 0 0 0 0 0 0
1.3438 -0.00135 -0.0010621 0.0035567 -0.00042398 0 -0.0010825 -0.0030739 0.00097684 -0.0048403 0.0013268 0.0027198 -0.022401 0 0 0 0 0 0 0 0 0 0 0 0 0 0 0 0 0
1.3477 -0.0011674 -0.00091297 0.00075214 -0.00028158 0 -0.0028374 -0.002298 0.0019411 -0.0038408 0.0014892 0.0011866 -0.022919 0 0 0 0 0 0 0 0 0 0 0 0 0 0 0 0 0
1.3516 -0.00097701 -0.00084671 -0.0028172 2.7872e-05 0 -0.0031909 -0.00067257 0.0026026 -0.0022422 0.00071997 -0.00056279 -0.01906 0 0 0 0 0 0 0 0 0 0 0 0 0 0 0 0 0
1.3555 -0.00096846 -0.00093696 -0.0056319 0.00030268 0 -0.0019225 0.0012751 0.001967 -0.0003158 -0.00065885 -0.0028398 -0.015183 0 0 0 0 0 0 0 0 0 0 0 0 0 0 0 0 0
1.3594 -0.00098407 -0.0009314 -0.0064169 0.00023112 0 -2.7487e-06 0.0027521 2.579e-05 0.0015347 -0.0018662 -0.0050144 -0.013397 0 0 0 0 0 0 0 0 0 0 0 0 0 0 0 0 0
1.3633 -0.00067803 -0.00053813 -0.0051232 -0.00024569 0 0.001217 0.0032046 -0.0022715 0.0028731 -0.0022217 -0.0062104 -0.012275 0 0 0 0 0 0 0 0 0 0 0 0 0 0 0 0 0
1.3672 0.00013179 0.00023133 -0.0030455 -0.00075723 0 0.0010173 0.0026739 -0.0037934 0.0033846 -0.0016739 -0.0062158 -0.0092989 0 0 0 0 0 0 0 0 0 0 0 0 0 0 0 0 0
1.3711 0.0012334 0.00098872 -0.001807 -0.00079138 0 -0.00025574 0.0017235 -0.0040585 0.0030387 -0.00083433 -0.0055869 -0.0040193 0 0 0 0 0 0 0 0 0 0 0 0 0 0 0 0 0
1.375 0.0021217 0.0012376 -0.0019693 -0.00021367 0 -0.0015511 0.0010112 -0.0034298 0.0021391 -0.00044201 -0.0048777 0.001264 0 0 0 0 0 0 0 0 0 0 0 0 0 0 0 0 0
1.3789 0.0023516 0.00074791 -0.0025064 0.00051774 0 -0.0018811 0.00084328 -0.0025854 0.0011499 -0.00070321 -0.0039049 0.0036416 0 0 0 0 0 0 0 0 0 0 0 0 0 0 0 0 0
1.3828 0.0018503 -0.00027775 -0.0017179 0.00070977 0 -0.00094425 0.0010131 -0.0018422 0.00035028 -0.0011158 -0.0019201 0.0021989 0 0 0 0 0 0 0 0 0 0 0 0 0 0 0 0 0
1.3867 0.00094338 -0.0013617 0.0011443 5.6789e-05 0 0.0007112 0.00098544 -0.00099781 -0.00042333 -0.00097434 0.0014364 -0.0013151 0 0 0 0 0 0 0 0 0 0 0 0 0 0 0 0 0
1.3906 9.8969e-05 -0.0020785 0.0049879 -0.0010638 0 0.0019849 0.00026587 0.00020442 -0.0016681 -9.9061e-05 0.0053882 -0.0040717 0 0 0 0 0 0 0 0 0 0 0 0 0 0 0 0 0
1.3945 -0.00038715 -0.0022953 0.0075824 -0.001903 0 0.0018206 -0.0012628 0.0015397 -0.0037232 0.00092968 0.008302 -0.0044332 0 0 0 0 0 0 0 0 0 0 0 0 0 0 0 0 0
1.3984 -0.00053123 -0.0021834 0.0072818 -0.0019556 0 -0.00013871 -0.0031943 0.0023242 -0.0062505 0.0013031 0.0087974 -0.0031501 0 0 0 0 0 0 0 0 0 0 0 0 0 0 0 0 0
1.4023 -0.00056891 -0.0020512 0.0042791 -0.0013184 0 -0.0031678 -0.0047192 0.0020316 -0.0081653 0.00079316 0.0066974 -0.0027812 0 0 0 0 0 0 0 0 0 0 0 0 0 0 0 0 0
1.4063 -0.00075152 -0.0021353 0.00034833 -0.00052067 0 -0.0056822 -0.0050052 0.00087579 -0.0082061 2.3764e-05 0.0030247 -0.0057464 0 0 0 0 0 0 0 0 0 0 0 0 0 0 0 0 0
1.4102 -0.0011883 -0.0024637 -0.0026019 -6.3484e-05 0 -0.0061197 -0.0037002 -0.00029515 -0.0058165 -0.00012578 -0.00082223 -0.01209 0 0 0 0 0 0 0 0 0 0 0 0 0 0 0 0 0
1.4141 -0.0017977 -0.0028292 -0.0038506 -0.00010484 0 -0.0040159 -0.0012662 -0.00076721 -0.0016968 0.00055908 -0.0038972 -0.018397 0 0 0 0 0 0 0 0 0 0 0 0 0 0 0 0 0
1.418 -0.0023391 -0.0028802 -0.0040106 -0.0004795 0 -0.00048045 0.001151 -0.00065244 0.002439 0.0013124 -0.0059101 -0.019151 0 0 0 0 0 0 0 0 0 0 0 0 0 0 0 0 0
1.4219 -0.0024912 -0.0023162 -0.0041085 -0.00089265 0 0.0024228 0.0023634 -0.00078014 0.0048183 0.001068 -0.0069023 -0.010464 0 0 0 0 0 0 0 0 0 0 0 0 0 0 0 0 0
1.4258 -0.0019841 -0.0011097 -0.0045971 -0.0010561 0 0.0030608 0.0019271 -0.0018407 0.004667 -0.00045933 -0.0069405 0.006094 0 0 0 0 0 0 0 0 0 0 0 0 0 0 0 0 0
1.4297 -0.00077397 0.00038551 -0.0051451 -0.00074642 0 0.0013565 0.00048719 -0.0036091 0.0026624 -0.0023459 -0.0061358 0.023066 0 0 0 0 0 0 0 0 0 0 0 0 0 0 0 0 0
1.4336 0.00083421 0.0015665 -0.0051548 8.4156e-05 0 -0.0012434 -0.00066251 -0.0050362 0.00045574 -0.0031709 -0.0047734 0.031646 0 0 0 0 0 0 0 0 0 0 0 0 0 0 0 0 0
1.4375 0.002258 0.0019207 -0.0043193 0.0011414 0 -0.0029305 -0.00055364 -0.0051439 -0.00044757 -0.0022622 -0.0032 0.028457 0 0 0 0 0 0 0 0 0 0 0 0 0 0 0 0 0
1.4414 0.00294 0.001356 -0.0027029 0.0017944 0 -0.0028566 0.00068006 -0.0038498 0.00027263 -0.00031778 -0.0015005 0.018801 0 0 0 0 0 0 0 0 0 0 0 0 0 0 0 0 0
1.4453 0.0027108 0.00026417 -0.00048958 0.0014382 0 -0.0015559 0.0018662 -0.00192 0.0015029 0.0012017 0.00061327 0.012682 0 0 0 0 0 0 0 0 0 0 0 0 0 0 0 0 0
1.4492 0.0019233 -0.00075143 0.0021195 2.8885e-05 0 -0.00024351 0.0016948 -0.00014946 0.0014674 0.0013606 0.0034194 0.016136 0 0 0 0 0 0 0 0 0 0 0 0 0 0 0 0 0
1.4531 0.001201 -0.001286 0.0046932 -0.0017045 0 0.00025866 -0.00023129 0.0013364 -0.00093752 0.00052182 0.0066035 0.025411 0 0 0 0 0 0 0 0 0 0 0 0 0 0 0 0 0
1.457 0.00096172 -0.0013635 0.0064001 -0.002696 0 1.0646e-06 -0.0030247 0.0029191 -0.0051558 -9.5414e-05 0.0091161 0.029809 0 0 0 0 0 0 0 0 0 0 0 0 0 0 0 0 0
1.4609 0.0011005 -0.0013235 0.0063035 -0.00236 0 -0.00047953 -0.005109 0.0046813 -0.0091059 0.00037546 0.0097666 0.021286 0 0 0 0 0 0 0 0 0 0 0 0 0 0 0 0 0
1.4648 0.0011185 -0.0014852 0.0040404 -0.001084 0 -0.00083461 -0.0053018 0.0059174 -0.010473 0.0016207 0.008108 0.0021706 0 0 0 0 0 0 0 0 0 0 0 0 0 0 0 0 0
1.4688 0.00060618 -0.0018817 0.00028618 8.9095e-05 0 -0.0011256 -0.0035582 0.005618 -0.0083103 0.0024481 0.0048073 -0.016455 0 0 0 0 0 0 0 0 0 0 0 0 0 0 0 0 0
1.4727 -0.00034115 -0.0022605 -0.0035085 0.00034325 0 -0.0014673 -0.00087378 0.0035151 -0.0037621 0.0018846 0.00114 -0.024507 0 0 0 0 0 0 0 0 0 0 0 0 0 0 0 0 0
1.4766 -0.0011552 -0.0023035 -0.0059839 -0.00025356 0 -0.0016443 0.0014686 0.00057613 0.00070984 3.0619e-05 -0.0019275 -0.021637 0 0 0 0 0 0 0 0 0 0 0 0 0 0 0 0 0
1.4805 -0.0012643 -0.001853 -0.0066573 -0.00090419 0 -0.0012441 0.0026772 -0.001689 0.0030689 -0.0020674 -0.0042279 -0.016558 0 0 0 0 0 0 0 0 0 0 0 0 0 0 0 0 0
1.4844 -0.00058738 -0.00097645 -0.0060272 -0.00086454 0 -0.00020182 0.0027328 -0.0025195 0.00308 -0.0033133 -0.006071 -0.017756 0 0 0 0 0 0 0 0 0 0 0 0 0 0 0 0 0
1.4883 0.00039395 0.00012014 -0.0050133 -9.4198e-05 0 0.00089853 0.0021329 -0.0025087 0.0022317 -0.0033643 -0.0075385 -0.02492 0 0 0 0 0 0 0 0 0 0 0 0 0 0 0 0 0
1.4922 0.0010483 0.0011992 -0.004273 0.00080047 0 0.0012229 0.0014416 -0.0028584 0.0022914 -0.0026913 -0.0081638 -0.029724 0 0 0 0 0 0 0 0 0 0 0 0 0 0 0 0 0
1.4961 0.0011133 0.0020301 -0.0039036 0.0011808 0 0.00047501 0.00099445 -0.004 0.003725 -0.0020089 -0.0073145 -0.024984 0 0 0 0 0 0 0 0 0 0 0 0 0 0 0 0 0
1.5 0.00084962 0.0023891 -0.0035855 0.00088753 0 -0.00073508 0.00084656 -0.0050074 0.0053054 -0.0017055 -0.0048611 -0.012603 0 0 0 0 0 0 0 0 0 0 0 0 0 0 0 0 0
1.5039 0.00071152 0.0021044 -0.0028774 0.00019373 0 -0.0014007 0.0008416 -0.0044753 0.0051959 -0.0017372 -0.001448 -0.0018791 0 0 0 0 0 0 0 0 0 0 0 0 0 0 0 0 0
1.5078 0.00087375 0.0011627 -0.001426 -0.00061411 0 -0.0010732 0.00069779 -0.0020296 0.0025291 -0.0018905 0.0018831 0.00013107 0 0 0 0 0 0 0 0 0 0 0 0 0 0 0 0 0
1.5117 0.0010767 -0.00020914 0.00088733 -0.0014756 0 -0.00031754 0.00013377 0.0010797 -0.0018678 -0.0020082 0.0043347 -0.0039628 0 0 0 0 0 0 0 0 0 0 0 0 0 0 0 0 0
1.5156 0.00092574 -0.0015904 0.0037761 -0.0023609 0 -0.00016472 -0.00093045 0.0029873 -0.0061227 -0.0019713 0.0056861 -0.0047494 0 0 0 0 0 0 0 0 0 0 0 0 0 0 0 0 0
1.5195 0.00032549 -0.0025471 0.0064566 -0.002963 0 -0.0010435 -0.0022036 0.0028851 -0.0086602 -0.0016121 0.0061333 0.0035437 0 0 0 0 0 0 0 0 0 0 0 0 0 0 0 0 0
1.5234 -0.00039953 -0.0028425 0.0078717 -0.0027744 0 -0.0022339 -0.0030895 0.0016981 -0.0090685 -0.00081711 0.0059247 0.016035 0 0 0 0 0 0 0 0 0 0 0 0 0 0 0 0 0
1.5273 -0.00082383 -0.0025441 0.0072538 -0.0015958 0 -0.0024263 -0.0030575 0.001067 -0.0079278 0.00022185 0.0051681 0.021435 0 0 0 0 0 0 0 0 0 0 0 0 0 0 0 0 0
1.5313 -0.00085004 -0.0019668 0.0046589 5.2864e-05 0 -0.00092413 -0.0020828 0.001648 -0.0060359 0.00093653 0.0038797 0.013695 0 0 0 0 0 0 0 0 0 0 0 0 0 0 0 0 0
1.5352 -0.00079466 -0.0014924 0.00098645 0.0011607 0 0.0015985 -0.00075641 0.0024525 -0.0038739 0.00070692 0.0020778 -0.00094909 0 0 0 0 0 0 0 0 0 0 0 0 0 0 0 0 0
1.5391 -0.0010196 -0.0013645 -0.0026034 0.001013 0 0.0034884 0.00012013 0.0019118 -0.0016753 -0.00062567 -0.0002062 -0.0093349 0 0 0 0 0 0 0 0 0 0 0 0 0 0 0 0 0
1.543 -0.0014739 -0.0015563 -0.0054067 -0.00016916 0 0.0033409 0.00018631 -0.00040578 0.00027214 -0.0025312 -0.0028929 -0.0043329 0 0 0 0 0 0 0 0 0 0 0 0 0 0 0 0 0
1.5469 -0.0016353 -0.0017812 -0.0074041 -0.0013777 0 0.0010484 -0.0001423 -0.0031891 0.0016335 -0.0041071 -0.0056718 0.0075652 0 0 0 0 0 0 0 0 0 0 0 0 0 0 0 0 0
1.5508 -0.00096933 -0.0016591 -0.0088458 -0.0016607 0 -0.0021281 -9.3746e-06 -0.0045416 0.0023642 -0.0046924 -0.0078143 0.012034 0 0 0 0 0 0 0 0 0 0 0 0 0 0 0 0 0
1.5547 0.00049756 -0.00097161 -0.0096637 -0.00088983 0 -0.0044245 0.0010984 -0.003767 0.0028704 -0.0042567 -0.0083272 0.00075955 0 0 0 0 0 0 0 0 0 0 0 0 0 0 0 0 0
1.5586 0.0020538 0.00014591 -0.0093341 0.00023467 0 -0.0046525 0.0027871 -0.0019958 0.0036179 -0.0032708 -0.0065551 -0.020171 0 0 0 0 0 0 0 0 0 0 0 0 0 0 0 0 0
1.5625 0.0028004 0.0012277 -0.0073321 0.00087964 0 -0.0027736 0.0039531 -0.0010242 0.0044976 -0.0022518 -0.0028223 -0.035565 0 0 0 0 0 0 0 0 0 0 0 0 0 0 0 0 0
1.5664 0.0023654 0.0017482 -0.0037089 0.00076358 0 0.00024286 0.0036445 -0.0015298 0.0046915 -0.001425 0.0015257 -0.03482 0 0 0 0 0 0 0 0 0 0 0 0 0 0 0 0 0
1.5703 0.0012049 0.0014747 0.00078248 0.00021509 0 0.0030109 0.0018795 -0.0024442 0.0033685 -0.00074067 0.0048967 -0.02077 0 0 0 0 0 0 0 0 0 0 0 0 0 0 0 0 0
1.5742 0.00021374 0.00063816 0.0051032 -0.00031826 0 0.0043914 -0.00029555 -0.0020868 0.00063936 -9.9275e-05 0.0064892 -0.0057245 0 0 0 0 0 0 0 0 0 0 0 0 0 0 0 0 0
1.5781 -1.789e-05 -0.00022886 0.0084472 -0.0007028 0 0.0039802 -0.0016034 9.7209e-05 -0.0022272 0.00050452 0.0067076 0.00038677 0 0 0 0 0 0 0 0 0 0 0 0 0 0 0 0 0
1.582 0.0003442 -0.00067276 0.010402 -0.0010545 0 0.0022803 -0.0015302 0.0029172 -0.0037091 0.0010172 0.0065742 -0.002314 0 0 0 0 0 0 0 0 0 0 0 0 0 0 0 0 0
1.5859 0.00058995 -0.00061505 0.010765 -0.001364 0 0.00045224 -0.00067208 0.0045053 -0.0033113 0.0013942 0.0066781 -0.0068166 0 0 0 0 0 0 0 0 0 0 0 0 0 0 0 0 0
1.5898 0.00012255 -0.00032746 0.0094028 -0.001352 0 -0.00033226 -0.00012954 0.0039712 -0.0019924 0.0015651 0.0066326 -0.0082576 0 0 0 0 0 0 0 0 0 0 0 0 0 0 0 0 0
1.5938 -0.0010241 -0.00013032 0.0064419 -0.00078786 0 0.00038208 -0.0004803 0.0020392 -0.0012486 0.0013783 0.0055169 -0.0084373 0 0 0 0 0 0 0 0 0 0 0 0 0 0 0 0 0
1.5977 -0.0022276 -9.9146e-05 0.0025442 0.00010036 0 0.0020337 -0.0012349 0.0001665 -0.0016655 0.00070061 0.0028333 -0.011483 0 0 0 0 0 0 0 0 0 0 0 0 0 0 0 0 0
1.6016 -0.0027877 -4.0167e-05 -0.0011699 0.00067798 0 0.0034659 -0.0012693 -0.00085373 -0.0023226 -0.00035148 -0.0009439 -0.016665 0 0 0 0 0 0 0 0 0 0 0 0 0 0 0 0 0
1.6055 -0.0024389 0.00026789 -0.0036824 0.00048676 0 0.0038043 0.00012971 -0.0014044 -0.0016598 -0.0013301 -0.0046872 -0.017467 0 0 0 0 0 0 0 0 0 0 0 0 0 0 0 0 0
1.6094 -0.0014626 0.00081756 -0.0046852 -0.00020903 0 0.0030925 0.0025184 -0.0023076 0.00098575 -0.0017487 -0.0073974 -0.0086312 0 0 0 0 0 0 0 0 0 0 0 0 0 0 0 0 0
1.6133 -0.00039153 0.0013493 -0.0046506 -0.00054493 0 0.0021539 0.0045227 -0.0037617 0.0046159 -0.0015651 -0.0086676 0.0066413 0 0 0 0 0 0 0 0 0 0 0 0 0 0 0 0 0
1.6172 0.00038264 0.0015684 -0.0042706 0.00016254 0 0.0018165 0.0048748 -0.0050932 0.00729 -0.001343 -0.0085097 0.017972 0 0 0 0 0 0 0 0 0 0 0 0 0 0 0 0 0
1.6211 0.00078541 0.0013787 -0.0037972 0.0016898 0 0.0022076 0.0034004 -0.0054775 0.0076379 -0.0017794 -0.0069487 0.017196 0 0 0 0 0 0 0 0 0 0 0 0 0 0 0 0 0
1.625 0.00096812 0.00091683 -0.0029176 0.0029685 0 0.0027345 0.0011319 -0.0047409 0.0057882 -0.0029306 -0.0039773 0.0063343 0 0 0 0 0 0 0 0 0 0 0 0 0 0 0 0 0
1.6289 0.0011168 0.00038777 -0.0012413 0.0029416 0 0.0027023 -0.00053319 -0.003367 0.0029786 -0.0039023 6.8106e-05 -0.0044181 0 0 0 0 0 0 0 0 0 0 0 0 0 0 0 0 0
1.6328 0.0013319 -0.0001021 0.0011429 0.0014569 0 0.0019341 -0.00091117 -0.0018008 0.0003927 -0.0034638 0.0042516 -0.0069058 0 0 0 0 0 0 0 0 0 0 0 0 0 0 0 0 0
1.6367 0.0016033 -0.00054834 0.0036141 -0.00060015 0 0.00082341 -0.00045504 5.6182e-05 -0.0016079 -0.0011705 0.0073893 -0.002825 0 0 0 0 0 0 0 0 0 0 0 0 0 0 0 0 0
1.6406 0.0018163 -0.00092371 0.0054736 -0.0020212 0 -0.00013923 -0.00021216 0.0025261 -0.0032585 0.0020184 0.0088124 -0.00093604 0 0 0 0 0 0 0 0 0 0 0 0 0 0 0 0 0
1.6445 0.0017668 -0.0011085 0.006378 -0.0021729 0 -0.00081047 -0.00083414 0.0053818 -0.0046532 0.0043003 0.0087928 -0.0067252 0 0 0 0 0 0 0 0 0 0 0 0 0 0 0 0 0
1.6484 0.0012441 -0.00098605 0.0063156 -0.001328 0 -0.0013605 -0.0020061 0.0075759 -0.0054167 0.0043877 0.0081386 -0.015715 0 0 0 0 0 0 0 0 0 0 0 0 0 0 0 0 0
1.6523 0.00020302 -0.0006055 0.0052719 -0.00027141 0 -0.0018772 -0.0027585 0.007924 -0.0051202 0.0025072 0.0073145 -0.017809 0 0 0 0 0 0 0 0 0 0 0 0 0 0 0 0 0
1.6563 -0.0010857 -0.00020783 0.0031137 0.00034274 0 -0.0021167 -0.0023417 0.0061329 -0.0038798 0.00015314 0.0059872 -0.0082087 0 0 0 0 0 0 0 0 0 0 0 0 0 0 0 0 0
1.6602 -0.002084 -3.663e-05 -6.6391e-05 0.00032729 0 -0.0017141 -0.00087519 0.0031262 -0.0023687 -0.0011709 0.0035022 0.0068015 0 0 0 0 0 0 0 0 0 0 0 0 0 0 0 0 0
1.6641 -0.0022813 -9.162e-05 -0.0035379 -0.00013278 0 -0.00062157 0.00078208 0.00030272 -0.0011606 -0.0010912 -0.00016851 0.015619 0 0 0 0 0 0 0 0 0 0 0 0 0 0 0 0 0
1.668 -0.0015514 -7.6736e-05 -0.0060678 -0.00072175 0 0.00073318 0.001783 -0.001547 -0.00011934 -0.00041423 -0.0040113 0.01276 0 0 0 0 0 0 0 0 0 0 0 0 0 0 0 0 0
1.6719 -0.00027747 0.00036935 -0.0066988 -0.0011124 0 0.0017722 0.0019728 -0.0026166 0.0014435 -0.00017127 -0.0065929 0.003929 0 0 0 0 0 0 0 0 0 0 0 0 0 0 0 0 0
1.6758 0.00089026 0.0013421 -0.0055148 -0.00099956 0 0.0022447 0.0018981 -0.0034751 0.00392 -0.00064061 -0.0071726 -0.00063457 0 0 0 0 0 0 0 0 0 0 0 0 0 0 0 0 0
1.6797 0.0014741 0.0025308 -0.003602 -0.00023445 0 0.0023542 0.0021714 -0.004228 0.0067079 -0.0012415 -0.0062255 0.0026572 0 0 0 0 0 0 0 0 0 0 0 0 0 0 0 0 0
1.6836 0.0014615 0.0033979 -0.0021385 0.00095318 0 0.0024237 0.0027967 -0.0043806 0.0084098 -0.0012653 -0.0048662 0.0071154 0 0 0 0 0 0 0 0 0 0 0 0 0 0 0 0 0
1.6875 0.0012295 0.0035252 -0.0014226 0.0019184 0 0.0024974 0.0030879 -0.0034955 0.0078235 -0.00061471 -0.0037543 0.0036802 0 0 0 0 0 0 0 0 0 0 0 0 0 0 0 0 0
1.6914 0.0011911 0.0028451 -0.00076293 0.0019573 0 0.0023394 0.002268 -0.0018375 0.0048633 0.00017924 -0.0025759 -0.008245 0 0 0 0 0 0 0 0 0 0 0 0 0 0 0 0 0
1.6953 0.0014672 0.0016018 0.00066562 0.00086076 0 0.0018211 0.00022005 -0.00022778 0.00064575 0.00057867 -0.00059355 -0.019066 0 0 0 0 0 0 0 0 0 0 0 0 0 0 0 0 0
1.6992 0.0018324 0.00013404 0.0028484 -0.00082602 0 0.0012216 -0.0022815 0.00074971 -0.003251 0.00057661 0.002336 -0.018747 0 0 0 0 0 0 0 0 0 0 0 0 0 0 0 0 0
1.7031 0.0019254 -0.0013011 0.0047983 -0.002145 0 0.0010368 -0.0040796 0.0012904 -0.0056806 0.0005965 0.0053424 -0.0077975 0 0 0 0 0 0 0 0 0 0 0 0 0 0 0 0 0
1.707 0.0015188 -0.0025387 0.0053843 -0.0024244 0 0.0014467 -0.0044654 0.0020212 -0.0063416 0.00092865 0.0071614 0.0026221 0 0 0 0 0 0 0 0 0 0 0 0 0 0 0 0 0
1.7109 0.00064987 -0.0034169 0.0043024 -0.0017377 0 0.0020218 -0.0036453 0.0031354 -0.0056339 0.0013591 0.0071806 0.0023021 0 0 0 0 0 0 0 0 0 0 0 0 0 0 0 0 0
1.7148 -0.00042848 -0.0037452 0.0022775 -0.00073651 0 0.0020526 -0.0024823 0.0040051 -0.0042929 0.0013887 0.0058783 -0.0066719 0 0 0 0 0 0 0 0 0 0 0 0 0 0 0 0 0
1.7188 -0.0013817 -0.0033969 0.00037285 -6.0052e-05 0 0.0012324 -0.0017679 0.0037648 -0.0030685 0.00077117 0.0042574 -0.011278 0 0 0 0 0 0 0 0 0 0 0 0 0 0 0 0 0
1.7227 -0.0019214 -0.002445 -0.00087226 0.00011422 0 1.2558e-05 -0.0016492 0.0022693 -0.0024352 -0.00023136 0.0028741 -0.0011383 0 0 0 0 0 0 0 0 0 0 0 0 0 0 0 0 0
1.7266 -0.001904 -0.0011958 -0.0016942 2.1206e-05 0 -0.0007645 -0.0016548 0.00034664 -0.0023011 -0.0011376 0.0014232 0.019307 0 0 0 0 0 0 0 0 0 0 0 0 0 0 0 0 0
1.7305 -0.0013973 -6.1738e-05 -0.0026507 -7.0193e-05 0 -0.00062562 -0.0012262 -0.0010047 -0.0019385 -0.0017313 -0.00075818 0.033133 0 0 0 0 0 0 0 0 0 0 0 0 0 0 0 0 0
1.7344 -0.00067704 0.00065101 -0.004016 -0.00011127 0 0.00011938 -0.00024978 -0.0016475 -0.00043889 -0.0021977 -0.0038161 0.026555 0 0 0 0 0 0 0 0 0 0 0 0 0 0 0 0 0
1.7383 -9.6514e-05 0.00089556 -0.0055662 -0.00017877 0 0.00071097 0.00085768 -0.0024056 0.0024271 -0.0027841 -0.0069937 0.0029173 0 0 0 0 0 0 0 0 0 0 0 0 0 0 0 0 0
1.7422 0.00013509 0.00088019 -0.0067689 -0.00024262 0 0.00067494 0.0015208 -0.0040226 0.0056322 -0.0033962 -0.0090593 -0.01896 0 0 0 0 0 0 0 0 0 0 0 0 0 0 0 0 0
1.7461 0.00011228 0.0009109 -0.0070325 -0.00014415 0 0.00022506 0.0014553 -0.0060433 0.0073071 -0.0036037 -0.0091024 -0.021047 0 0 0 0 0 0 0 0 0 0 0 0 0 0 0 0 0
1.75 0.00017245 0.0011739 -0.0058415 0.00016612 0 -3.9984e-05 0.00080871 -0.006888 0.0060661 -0.0030597 -0.0070098 -0.0017613 0 0 0 0 0 0 0 0 0 0 0 0 0 0 0 0 0
1.7539 0.00062031 0.0015872 -0.002948 0.00044239 0 0.00020398 -6.01e-05 -0.0052272 0.002221 -0.0018686 -0.0033601 0.023505 0 0 0 0 0 0 0 0 0 0 0 0 0 0 0 0 0
1.7578 0.0014453 0.0018254 0.0012505 0.00030035 0 0.00067783 -0.00088207 -0.0013798 -0.0022448 -0.00050375 0.00097054 0.036813 0 0 0 0 0 0 0 0 0 0 0 0 0 0 0 0 0
1.7617 0.0022766 0.001535 0.0054595 -0.00038728 0 0.00081314 -0.0015666 0.0026876 -0.0050677 0.00061962 0.0050827 0.032903 0 0 0 0 0 0 0 0 0 0 0 0 0 0 0 0 0
1.7656 0.0026317 0.00062343 0.0078993 -0.0012766 0 0.0003518 -0.0020613 0.0048738 -0.0053388 0.0014357 0.0081383 0.021301 0 0 0 0 0 0 0 0 0 0 0 0 0 0 0 0 0
1.7695 0.0022616 -0.00058825 0.0074177 -0.0017923 0 -0.00039259 -0.0022211 0.0046029 -0.003978 0.0020855 0.0094821 0.014895 0 0 0 0 0 0 0 0 0 0 0 0 0 0 0 0 0
1.7734 0.0013164 -0.0015118 0.0044994 -0.0016197 0 -0.00085186 -0.0018907 0.003107 -0.0026832 0.0025599 0.0089165 0.017275 0 0 0 0 0 0 0 0 0 0 0 0 0 0 0 0 0
1.7773 0.00022206 -0.0016866 0.0011263 -0.00096285 0 -0.0007429 -0.0011234 0.0021387 -0.0023741 0.002601 0.0069025 0.020955 0 0 0 0 0 0 0 0 0 0 0 0 0 0 0 0 0
1.7813 -0.00059981 -0.0011396 -0.00067766 -0.00031459 0 -0.00028474 -0.00025787 0.0023966 -0.0025585 0.002019 0.0043602 0.016643 0 0 0 0 0 0 0 0 0 0 0 0 0 0 0 0 0
1.7852 -0.00093578 -0.00039148 -0.00048729 9.9344e-06 0 7.6799e-05 0.00031265 0.0031198 -0.0020893 0.001057 0.0020887 0.0030378 0 0 0 0 0 0 0 0 0 0 0 0 0 0 0 0 0
1.7891 -0.0007995 -5.0399e-05 0.00021044 9.233e-05 0 0.00010595 0.0005042 0.0030675 -0.00043335 0.00031853 0.00026183 -0.012567 0 0 0 0 0 0 0 0 0 0 0 0 0 0 0 0 0
1.793 -0.00033697 -0.00030114 -0.00055168 0.0001911 0 -6.1985e-05 0.00066111 0.0017652 0.0018227 0.00023974 -0.0015212 -0.022202 0 0 0 0 0 0 0 0 0 0 0 0 0 0 0 0 0
1.7969 0.00025539 -0.00073817 -0.003286 0.00037559 0 -0.00012872 0.0012391 -0.0002064 0.0036206 0.00063574 -0.0036431 -0.024542 0 0 0 0 0 0 0 0 0 0 0 0 0 0 0 0 0
1.8008 0.00076972 -0.00073033 -0.0064306 0.00044527 0 7.14e-05 0.0022962 -0.0019805 0.0044228 0.00084847 -0.0058754 -0.024375 0 0 0 0 0 0 0 0 0 0 0 0 0 0 0 0 0
1.8047 0.0010471 -3.0181e-05 -0.0076846 0.00021201 0 0.00048312 0.0032893 -0.0032435 0.0044818 0.00041334 -0.0073564 -0.026043 0 0 0 0 0 0 0 0 0 0 0 0 0 0 0 0 0
1.8086 0.0010821 0.00091743 -0.0060676 -0.00021105 0 0.00095038 0.0034483 -0.0042308 0.0042123 -0.00042094 -0.0071854 -0.028769 0 0 0 0 0 0 0 0 0 0 0 0 0 0 0 0 0
1.8125 0.0010726 0.0012843 -0.0027556 -0.00048259 0 0.0013304 0.0024607 -0.0050204 0.0035069 -0.00088782 -0.0051143 -0.0287 0 0 0 0 0 0 0 0 0 0 0 0 0 0 0 0 0
1.8164 0.0012916 0.00055655 7.0369e-05 -0.00040838 0 0.0014865 0.00084561 -0.0050825 0.00187 -0.00045858 -0.0017555 -0.024496 0 0 0 0 0 0 0 0 0 0 0 0 0 0 0 0 0
1.8203 0.0018195 -0.00098088 0.001192 -0.00018415 0 0.0012785 -0.00038361 -0.0037222 -0.0007453 0.00060291 0.0018165 -0.019485 0 0 0 0 0 0 0 0 0 0 0 0 0 0 0 0 0
1.8242 0.0023683 -0.0024155 0.0012109 -0.00019614 0 0.00069433 -0.00053868 -0.00098171 -0.0033979 0.0014754 0.0046781 -0.017772 0 0 0 0 0 0 0 0 0 0 0 0 0 0 0 0 0
1.8281 0.0024218 -0.0029089 0.0015453 -0.00057391 0 2.2667e-05 0.00014499 0.0020328 -0.0046937 0.0015896 0.0064034 -0.018901 0 0 0 0 0 0 0 0 0 0 0 0 0 0 0 0 0
1.832 0.0016486 -0.002336 0.0027099 -0.0010015 0 -0.00021578 0.00068424 0.0038799 -0.0040187 0.0011878 0.006998 -0.017486 0 0 0 0 0 0 0 0 0 0 0 0 0 0 0 0 0
1.8359 0.00025189 -0.0013253 0.0037006 -0.0010343 0 0.00031979 0.00018163 0.0039231 -0.0022382 0.0010452 0.0066409 -0.0086843 0 0 0 0 0 0 0 0 0 0 0 0 0 0 0 0 0
1.8398 -0.0010873 -0.00069278 0.0030965 -0.0005994 0 0.0013587 -0.0013896 0.0027712 -0.0010401 0.0016277 0.0055117 0.0062198 0 0 0 0 0 0 0 0 0 0 0 0 0 0 0 0 0
1.8438 -0.0016818 -0.00077202 0.00067716 -0.00011734 0 0.0020646 -0.0031191 0.0016055 -0.0014195 0.0025507 0.0037716 0.020138 0 0 0 0 0 0 0 0 0 0 0 0 0 0 0 0 0
1.8477 -0.0013465 -0.001196 -0.0021784 -6.8951e-05 0 0.0016804 -0.003851 0.001103 -0.0027148 0.0029098 0.0015954 0.026148 0 0 0 0 0 0 0 0 0 0 0 0 0 0 0 0 0
1.8516 -0.00050502 -0.00126 -0.0037549 -0.00045084 0 0.00026993 -0.0030283 0.0010163 -0.0031442 0.0021647 -0.0008196 0.022955 0 0 0 0 0 0 0 0 0 0 0 0 0 0 0 0 0
1.8555 0.00019552 -0.00051148 -0.0036265 -0.00072595 0 -0.00117 -0.0010093 0.00071732 -0.001393 0.00068745 -0.0032255 0.014549 0 0 0 0 0 0 0 0 0 0 0 0 0 0 0 0 0
1.8594 0.00041443 0.00091604 -0.0029761 -0.00037016 0 -0.0014504 0.0013041 -5.6503e-06 0.0021724 -0.00057491 -0.0052516 0.0051989 0 0 0 0 0 0 0 0 0 0 0 0 0 0 0 0 0
1.8633 0.00032809 0.002426 -0.0032938 0.00053671 0 -0.0001974 0.0030937 -0.00078874 0.0057148 -0.00097675 -0.006393 -0.0042774 0 0 0 0 0 0 0 0 0 0 0 0 0 0 0 0 0
1.8672 0.00037113 0.0033618 -0.0048057 0.0013131 0 0.0017757 0.0039617 -0.0012572 0.0072994 -0.00071618 -0.0062014 -0.015068 0 0 0 0 0 0 0 0 0 0 0 0 0 0 0 0 0
1.8711 0.00078943 0.0033674 -0.0062132 0.0013058 0 0.0030998 0.00384 -0.0015563 0.0062055 -0.00053246 -0.0046227 -0.026139 0 0 0 0 0 0 0 0 0 0 0 0 0 0 0 0 0
1.875 0.0014253 0.0025202 -0.0059399 0.00051837 0 0.0029396 0.0027901 -0.0021577 0.0031793 -0.00090976 -0.0021802 -0.032902 0 0 0 0 0 0 0 0 0 0 0 0 0 0 0 0 0
1.8789 0.0018917 0.0012515 -0.0035691 -0.00040214 0 0.0015869 0.0010251 -0.003141 -0.00032812 -0.0016062 0.0002672 -0.030984 0 0 0 0 0 0 0 0 0 0 0 0 0 0 0 0 0
1.8828 0.0019155 0.00014531 -6.99e-05 -0.00079703 0 8.3916e-05 -0.0009075 -0.0038327 -0.0031136 -0.0019474 0.0020934 -0.021158 0 0 0 0 0 0 0 0 0 0 0 0 0 0 0 0 0
1.8867 0.0015128 -0.00032816 0.0032291 -0.00058584 0 -0.00069886 -0.0021673 -0.0033415 -0.0046645 -0.001526 0.0033274 -0.0096165 0 0 0 0 0 0 0 0 0 0 0 0 0 0 0 0 0
1.8906 0.0008835 -8.1438e-05 0.0056865 -0.00022743 0 -0.00067006 -0.0021013 -0.0015138 -0.0050671 -0.0005737 0.0045005 -0.0026925 0 0 0 0 0 0 0 0 0 0 0 0 0 0 0 0 0
1.8945 0.00020772 0.00046837 0.0073298 -0.00015557 0 -0.0003467 -0.000849 0.0007255 -0.0047642 0.00033252 0.0059966 -0.0012939 0 0 0 0 0 0 0 0 0 0 0 0 0 0 0 0 0
1.8984 -0.00042466 0.00059555 0.0080243 -0.00034175 0 -0.0002212 0.00055168 0.0021 -0.0043685 0.00085229 0.0074847 -0.00093561 0 0 0 0 0 0 0 0 0 0 0 0 0 0 0 0 0
1.9023 -0.00093004 -0.00023493 0.0070515 -0.00044911 0 -0.00034605 0.0008478 0.0020976 -0.0044006 0.0011147 0.0079981 0.0027061 0 0 0 0 0 0 0 0 0 0 0 0 0 0 0 0 0
1.9063 -0.0011752 -0.0018792 0.0038233 -0.00033977 0 -0.00046501 -0.00040094 0.0013312 -0.0048796 0.0013949 0.006657 0.0087903 0 0 0 0 0 0 0 0 0 0 0 0 0 0 0 0 0
1.9102 -0.001081 -0.0034653 -0.00097235 -0.00028487 0 -0.00040513 -0.0023359 0.00076592 -0.0050834 0.0016512 0.0034337 0.012359 0 0 0 0 0 0 0 0 0 0 0 0 0 0 0 0 0
1.9141 -0.00078044 -0.0039345 -0.0052161 -0.00058388 0 -0.00023545 -0.0033759 0.0006358 -0.0039249 0.0014777 -0.00069665 0.010254 0 0 0 0 0 0 0 0 0 0 0 0 0 0 0 0 0
1.918 -0.00059456 -0.0028295 -0.0067336 -0.0010327 0 -6.2712e-05 -0.0024668 0.00022374 -0.00088949 0.00054588 -0.0043384 0.0052353 0 0 0 0 0 0 0 0 0 0 0 0 0 0 0 0 0
1.9219 -0.00076171 -0.000702 -0.0050975 -0.00093977 0 0.00020213 2.9459e-05 -0.0012375 0.0032189 -0.00094439 -0.0064933 0.0034797 0 0 0 0 0 0 0 0 0 0 0 0 0 0 0 0 0
1.9258 -0.0011507 0.0012324 -0.0021034 0.00017862 0 0.00075351 0.0025799 -0.0035097 0.0065444 -0.0023099 -0.0069822 0.0079181 0 0 0 0 0 0 0 0 0 0 0 0 0 0 0 0 0
1.9297 -0.0012825 0.0019588 -0.00030702 0.0019021 0 0.001552 0.0036724 -0.0053175 0.0074482 -0.0029102 -0.0062538 0.014668 0 0 0 0 0 0 0 0 0 0 0 0 0 0 0 0 0
1.9336 -0.00071755 0.0013623 -0.00086531 0.0030285 0 0.0021635 0.0029507 -0.0054525 0.0057631 -0.0026392 -0.0048855 0.016654 0 0 0 0 0 0 0 0 0 0 0 0 0 0 0 0 0
1.9375 0.00051247 0.00021353 -0.0026419 0.002557 0 0.0020478 0.0013563 -0.0039011 0.0028899 -0.0019133 -0.0032257 0.010727 0 0 0 0 0 0 0 0 0 0 0 0 0 0 0 0 0
1.9414 0.0018424 -0.00050942 -0.0033628 0.00064946 0 0.0010571 0.00022282 -0.0018145 0.00058783 -0.0012182 -0.001365 0.0006599 0 0 0 0 0 0 0 0 0 0 0 0 0 0 0 0 0
1.9453 0.0025749 -0.00036802 -0.0016996 -0.0013997 0 -0.00037799 0.0001559 -0.00033966 -0.00046718 -0.00070446 0.00069662 -0.007183 0 0 0 0 0 0 0 0 0 0 0 0 0 0 0 0 0
1.9492 0.0024011 0.00031777 0.0016244 -0.0022375 0 -0.0016064 0.00064878 0.00046286 -0.0010533 -0.0002169 0.0028943 -0.01059 0 0 0 0 0 0 0 0 0 0 0 0 0 0 0 0 0
1.9531 0.0015821 0.00087601 0.0045747 -0.0015932 0 -0.0023228 0.00067618 0.0014695 -0.0024122 0.00035791 0.005015 -0.012921 0 0 0 0 0 0 0 0 0 0 0 0 0 0 0 0 0
1.957 0.00065772 0.00088359 0.0055127 -0.00041958 0 -0.0027678 -0.00033679 0.0032803 -0.0048909 0.00087197 0.006654 -0.017371 0 0 0 0 0 0 0 0 0 0 0 0 0 0 0 0 0
1.9609 -7.3009e-06 0.00043843 0.0042634 7.0037e-05 0 -0.0033588 -0.0020158 0.0052716 -0.0074997 0.0010832 0.0072488 -0.020687 0 0 0 0 0 0 0 0 0 0 0 0 0 0 0 0 0
1.9648 -0.00041226 -4.941e-05 0.0017978 -0.0004826 0 -0.0041375 -0.0033549 0.0060002 -0.0087284 0.00099759 0.0062993 -0.01448 0 0 0 0 0 0 0 0 0 0 0 0 0 0 0 0 0
1.9688 -0.00072722 -0.0002627 -0.00080743 -0.0013621 0 -0.0046094 -0.0034858 0.0046192 -0.0077612 0.00095208 0.0037482 0.0055251 0 0 0 0 0 0 0 0 0 0 0 0 0 0 0 0 0
1.9727 -0.00099558 -0.00018904 -0.002984 -0.0015805 0 -0.0041393 -0.002247 0.0018482 -0.0049706 0.0012863 0.00024431 0.031358 0 0 0 0 0 0 0 0 0 0 0 0 0 0 0 0 0
1.9766 -0.0010782 -1.4576e-05 -0.0044758 -0.00083438 0 -0.0025124 -0.00019532 -0.00056625 -0.0014062 0.0019222 -0.0030427 0.045478 0 0 0 0 0 0 0 0 0 0 0 0 0 0 0 0 0
1.9805 -0.00087264 0.00010845 -0.0049601 0.0003107 0 -0.00013764 0.0017989 -0.0014259 0.0020114 0.0023159 -0.005058 0.034178 0 0 0 0 0 0 0 0 0 0 0 0 0 0 0 0 0
1.9844 -0.00051095 0.00016595 -0.0042012 0.0010774 0 0.0022285 0.0029973 -0.00113 0.0047693 0.001891 -0.0055045 0.00051168 0 0 0 0 0 0 0 0 0 0 0 0 0 0 0 0 0
1.9883 -0.00026149 0.00020282 -0.0026079 0.001206 0 0.0039041 0.0030406 -0.0011372 0.0064648 0.00057183 -0.0049478 -0.035585 0 0 0 0 0 0 0 0 0 0 0 0 0 0 0 0 0
1.9922 -0.00021647 0.00021052 -0.0013644 0.0010183 0 0.0044831 0.0020057 -0.002378 0.0065885 -0.0010794 -0.0042657 -0.051484 0 0 0 0 0 0 0 0 0 0 0 0 0 0 0 0 0
1.9961 -0.00012854 0.00012877 -0.0016415 0.00086869 0 0.0038081 0.00035326 -0.0042187 0.004874 -0.0022489 -0.0039129 -0.038928 0 0 0 0 0 0 0 0 0 0 0 0 0 0 0 0 0
2 0.00036336 -5.9113e-05 -0.0034609 0.00068759 0 0.0019852 -0.0012399 -0.0050115 0.0018775 -0.0024281 -0.0036364 -0.0096444 0 0 0 0 0 0 0 0 0 0 0 0 0 0 0 0 0
2.0039 0.0013031 -0.00027493 -0.0053696 0.00014085 0 -0.00045394 -0.002196 -0.0036679 -0.0010246 -0.0016754 -0.0028409 0.014853 0 0 0 0 0 0 0 0 0 0 0 0 0 0 0 0 0
2.0078 0.0022337 -0.00041165 -0.0054468 -0.0008221 0 -0.0025072 -0.0023848 -0.00069335 -0.0025196 -0.00043271 -0.0011968 0.020112 0 0 0 0 0 0 0 0 0 0 0 0 0 0 0 0 0
2.0117 0.0025071 -0.00043912 -0.0028746 -0.001719 0 -0.0031077 -0.0022314 0.0022829 -0.0024303 0.00084492 0.0010834 0.0082064 0 0 0 0 0 0 0 0 0 0 0 0 0 0 0 0 0
2.0156 0.0018402 -0.0004223 0.0013176 -0.0019266 0 -0.0018711 -0.0024026 0.0039269 -0.0018995 0.0019045 0.0034627 -0.0067754 0 0 0 0 0 0 0 0 0 0 0 0 0 0 0 0 0
2.0195 0.0005865 -0.00043361 0.0050066 -0.0013098 0 0.0004348 -0.0032325 0.0041344 -0.0023636 0.0026535 0.0054398 -0.011566 0 0 0 0 0 0 0 0 0 0 0 0 0 0 0 0 0
2.0234 -0.0005516 -0.00047065 0.0065312 -0.00039049 0 0.0022656 -0.0043449 0.003675 -0.004179 0.0030354 0.006641 -0.0034203 0 0 0 0 0 0 0 0 0 0 0 0 0 0 0 0 0
2.0273 -0.0011051 -0.00047939 0.0056883 0.00015599 0 0.002393 -0.0048428 0.0031257 -0.0061712 0.0030074 0.0066675 0.010194 0 0 0 0 0 0 0 0 0 0 0 0 0 0 0 0 0
2.0313 -0.0011611 -0.00044283 0.0034435 0.00014816 0 0.00085876 -0.0039786 0.0023351 -0.0065522 0.002613 0.005092 0.019405 0 0 0 0 0 0 0 0 0 0 0 0 0 0 0 0 0
2.0352 -0.001138 -0.000402 0.00086917 2.6581e-06 0 -0.0010517 -0.0017848 0.00093935 -0.0043877 0.0019996 0.0018361 0.019434 0 0 0 0 0 0 0 0 0 0 0 0 0 0 0 0 0
2.0391 -0.0012745 -0.00035781 -0.0015824 0.00019825 0 -0.0018429 0.0008552 -0.00079912 -0.00033096 0.0013161 -0.0023871 0.012361 0 0 0 0 0 0 0 0 0 0 0 0 0 0 0 0 0
2.043 -0.0013693 -0.00017423 -0.0039159 0.00069992 0 -0.00098268 0.0027627 -0.0019398 0.0039148 0.00060526 -0.0061576 0.00382 0 0 0 0 0 0 0 0 0 0 0 0 0 0 0 0 0
2.0469 -0.001027 0.00034772 -0.0059757 0.00097818 0 0.00076409 0.0032075 -0.0017978 0.0067857 -0.00016466 -0.0081345 -0.0011266 0 0 0 0 0 0 0 0 0 0 0 0 0 0 0 0 0
2.0508 -0.00013003 0.0012268 -0.0071977 0.00059894 0 0.0020587 0.002282 -0.00086221 0.0076479 -0.00094857 -0.0079695 3.6837e-05 0 0 0 0 0 0 0 0 0 0 0 0 0 0 0 0 0
2.0547 0.00097036 0.0021185 -0.0070147 -0.00026715 0 0.0020736 0.00069374 -0.00056356 0.0067379 -0.0015437 -0.0064989 0.007233 0 0 0 0 0 0 0 0 0 0 0 0 0 0 0 0 0
2.0586 0.0017469 0.0024401 -0.0054279 -0.00097442 0 0.0010228 -0.00076879 -0.0019174 0.0046683 -0.0017139 -0.0049574 0.018097 0 0 0 0 0 0 0 0 0 0 0 0 0 0 0 0 0
2.0625 0.0019623 0.00179 -0.0031003 -0.0010294 0 -0.00017931 -0.0016652 -0.0043279 0.002127 -0.0014196 -0.0038968 0.028249 0 0 0 0 0 0 0 0 0 0 0 0 0 0 0 0 0
2.0664 0.0018246 0.00033006 -0.00088578 -0.00054212 0 -0.00068447 -0.0019902 -0.0058375 -0.00013246 -0.00089989 -0.002817 0.03249 0 0 0 0 0 0 0 0 0 0 0 0 0 0 0 0 0
2.0703 0.0016884 -0.0012332 0.00070056 -4.1191e-05 0 -0.00023027 -0.0020024 -0.0047525 -0.0014123 -0.00048016 -0.0008534 0.02733 0 0 0 0 0 0 0 0 0 0 0 0 0 0 0 0 0
2.0742 0.0016436 -0.0021125 0.0015899 0.00010154 0 0.00086059 -0.0020117 -0.0011884 -0.0015217 -0.0002679 0.0021713 0.013522 0 0 0 0 0 0 0 0 0 0 0 0 0 0 0 0 0
2.0781 0.001444 -0.0019902 0.0018924 -1.252e-05 0 0.0019811 -0.0022419 0.0029214 -0.0011441 -4.5723e-05 0.0053697 -0.0035023 0 0 0 0 0 0 0 0 0 0 0 0 0 0 0 0 0
2.082 0.00084614 -0.001201 0.0016857 -6.6453e-05 0 0.0025247 -0.002743 0.0053863 -0.0014856 0.00050685 0.0074394 -0.016101 0 0 0 0 0 0 0 0 0 0 0 0 0 0 0 0 0
2.0859 -2.9453e-05 -0.00041248 0.0010972 2.232e-06 0 0.0020848 -0.0033249 0.0054548 -0.0032046 0.0014586 0.0076626 -0.018576 0 0 0 0 0 0 0 0 0 0 0 0 0 0 0 0 0
2.0898 -0.00073422 -0.00010231 0.00045118 -8.1387e-05 0 0.00065812 -0.0035845 0.0041299 -0.0055222 0.0024779 0.0062822 -0.010707 0 0 0 0 0 0 0 0 0 0 0 0 0 0 0 0 0
2.0938 -0.00091752 -0.00028657 0.00012175 -0.00050508 0 -0.001208 -0.0031067 0.0029477 -0.0065247 0.0030334 0.0039908 0.0012815 0 0 0 0 0 0 0 0 0 0 0 0 0 0 0 0 0
2.0977 -0.00069414 -0.000679 0.00013111 -0.00095977 0 -0.0025772 -0.0017728 0.0024953 -0.0046668 0.0027591 0.0012131 0.0072018 0 0 0 0 0 0 0 0 0 0 0 0 0 0 0 0 0
2.1016 -0.0005417 -0.0010502 -3.7322e-05 -0.0008137 0 -0.0026954 6.0588e-05 0.0020788 -0.00026447 0.001665 -0.0019869 -0.0015748 0 0 0 0 0 0 0 0 0 0 0 0 0 0 0 0 0
2.1055 -0.0008022 -0.0014031 -0.0010542 0.00020858 0 -0.0016147 0.0017117 0.00072243 0.0044287 5.9635e-05 -0.0053351 -0.025786 0 0 0 0 0 0 0 0 0 0 0 0 0 0 0 0 0
2.1094 -0.0012936 -0.0018203 -0.0030418 0.0015574 0 -0.00027178 0.0025908 -0.001628 0.0067861 -0.0016659 -0.0079139 -0.055172 0 0 0 0 0 0 0 0 0 0 0 0 0 0 0 0 0
2.1133 -0.0014484 -0.0022046 -0.0052449 0.0021917 0 0.00020549 0.0025675 -0.0039316 0.0057574 -0.0031614 -0.0085787 -0.072439 0 0 0 0 0 0 0 0 0 0 0 0 0 0 0 0 0
2.1172 -0.00086404 -0.0022475 -0.0064829 0.0014938 0 -0.00055578 0.0019885 -0.0050181 0.0025605 -0.0040986 -0.0069728 -0.064049 0 0 0 0 0 0 0 0 0 0 0 0 0 0 0 0 0
2.1211 0.00027938 -0.0017038 -0.0060231 -0.00011233 0 -0.0018388 0.0013437 -0.0046449 -0.00041212 -0.0041664 -0.0040781 -0.031468 0 0 0 0 0 0 0 0 0 0 0 0 0 0 0 0 0
2.125 0.0013562 -0.0007058 -0.0040684 -0.0014838 0 -0.0024858 0.00088857 -0.0035631 -0.0014532 -0.0032203 -0.0015572 0.0065188 0 0 0 0 0 0 0 0 0 0 0 0 0 0 0 0 0
2.1289 0.0018531 0.00023382 -0.0014366 -0.0017467 0 -0.0019645 0.00054851 -0.0025828 -0.00059911 -0.0014977 -0.00034884 0.024877 0 0 0 0 0 0 0 0 0 0 0 0 0 0 0 0 0
2.1328 0.0017926 0.00059152 0.0011699 -0.0010035 0 -0.00084138 0.00014729 -0.0016662 0.00080756 0.00035877 0.00015221 0.010598 0 0 0 0 0 0 0 0 0 0 0 0 0 0 0 0 0
2.1367 0.001613 0.00026654 0.0035243 -0.00010531 0 -0.00019945 -0.00030524 -3.2564e-05 0.0013933 0.001611 0.0014433 -0.025842 0 0 0 0 0 0 0 0 0 0 0 0 0 0 0 0 0
2.1406 0.0016532 -0.00031979 0.0055593 0.00022209 0 -0.00056704 -0.00056313 0.0028028 0.00067478 0.0018925 0.004319 -0.056458 0 0 0 0 0 0 0 0 0 0 0 0 0 0 0 0 0
2.1445 0.0017825 -0.00056694 0.0068694 -3.8678e-06 0 -0.0014098 -0.00036966 0.0061232 -0.00094361 0.0014574 0.0078455 -0.056178 0 0 0 0 0 0 0 0 0 0 0 0 0 0 0 0 0
2.1484 0.001552 -0.00018984 0.0067506 -0.00023159 0 -0.0016667 0.00028431 0.0082295 -0.0026996 0.00097315 0.0099436 -0.022009 0 0 0 0 0 0 0 0 0 0 0 0 0 0 0 0 0
2.1523 0.00069441 0.00056004 0.0048707 -8.4689e-05 0 -0.00076686 0.001132 0.0077053 -0.0038479 0.00099531 0.0091007 0.024793 0 0 0 0 0 0 0 0 0 0 0 0 0 0 0 0 0
2.1563 -0.00054944 0.0011244 0.0018659 0.00024124 0 0.0008852 0.0018529 0.004632 -0.0037149 0.0015345 0.0056453 0.055396 0 0 0 0 0 0 0 0 0 0 0 0 0 0 0 0 0
2.1602 -0.0016064 0.0011015 -0.00088938 0.00029342 0 0.0023765 0.0023153 0.00065488 -0.0018199 0.0020537 0.0014346 0.054828 0 0 0 0 0 0 0 0 0 0 0 0 0 0 0 0 0
2.1641 -0.0020534 0.00054477 -0.0022715 -3.3479e-05 0 0.0031416 0.0026033 -0.0021918 0.0016871 0.0018868 -0.0016888 0.030543 0 0 0 0 0 0 0 0 0 0 0 0 0 0 0 0 0
2.168 -0.0019104 -0.00013007 -0.0022474 -0.00033293 0 0.0033065 0.0028276 -0.0029216 0.005649 0.00074897 -0.0032065 0.0025287 0 0 0 0 0 0 0 0 0 0 0 0 0 0 0 0 0
2.1719 -0.0014746 -0.00050282 -0.0017253 -0.00016065 0 0.0032549 0.0029417 -0.0021314 0.0082381 -0.0010294 -0.0038684 -0.01422 0 0 0 0 0 0 0 0 0 0 0 0 0 0 0 0 0
2.1758 -0.00092377 -0.00044427 -0.0015456 0.0004086 0 0.0030307 0.0027778 -0.0012853 0.0080867 -0.0026868 -0.0045238 -0.018723 0 0 0 0 0 0 0 0 0 0 0 0 0 0 0 0 0
2.1797 -0.00015147 -0.00011925 -0.0016241 0.00081236 0 0.0023288 0.0022764 -0.0014408 0.0053886 -0.00348 -0.0051095 -0.018381 0 0 0 0 0 0 0 0 0 0 0 0 0 0 0 0 0
2.1836 0.00097879 0.00024782 -0.0011211 0.00062465 0 0.0010846 0.0016661 -0.0024795 0.0019168 -0.003097 -0.0047714 -0.01739 0 0 0 0 0 0 0 0 0 0 0 0 0 0 0 0 0
2.1875 0.0022537 0.00059034 0.00054254 7.6742e-05 0 -9.7643e-05 0.0013644 -0.0033794 -0.00024972 -0.0017926 -0.0028745 -0.012611 0 0 0 0 0 0 0 0 0 0 0 0 0 0 0 0 0
2.1914 0.0030689 0.0009937 0.0028839 -0.00015166 0 -0.0003273 0.0016204 -0.0031644 -0.00031038 -0.00019505 0.00020351 -0.00068918 0 0 0 0 0 0 0 0 0 0 0 0 0 0 0 0 0
2.1953 0.0028538 0.0014898 0.004635 0.00030135 0 0.00064827 0.0021839 -0.0016897 0.00069985 0.0010686 0.0032792 0.012988 0 0 0 0 0 0 0 0 0 0 0 0 0 0 0 0 0
2.1992 0.0015907 0.0018713 0.0048677 0.00098606 0 0.0019715 0.0023283 0.00032232 0.00085676 0.0016855 0.005288 0.015493 0 0 0 0 0 0 0 0 0 0 0 0 0 0 0 0 0
2.2031 -8.4503e-05 0.001738 0.0038659 0.0010157 0 0.0023053 0.0013089 0.0019028 -0.0010321 0.0017206 0.0059716 -0.0013741 0 0 0 0 0 0 0 0 0 0 0 0 0 0 0 0 0
2.207 -0.0013358 0.0007883 0.0028792 -1.1016e-05 0 0.0010866 -0.0010075 0.0025226 -0.0044854 0.0014259 0.0057276 -0.029925 0 0 0 0 0 0 0 0 0 0 0 0 0 0 0 0 0
2.2109 -0.0017481 -0.00085562 0.0029817 -0.0014868 0 -0.00081902 -0.0038045 0.0023102 -0.0077582 0.00098772 0.0049412 -0.049471 0 0 0 0 0 0 0 0 0 0 0 0 0 0 0 0 0
2.2148 -0.001569 -0.0025666 0.0041036 -0.0022592 0 -0.0017958 -0.0056078 0.0017319 -0.0091061 0.00043423 0.0035866 -0.042904 0 0 0 0 0 0 0 0 0 0 0 0 0 0 0 0 0
2.2188 -0.0013869 -0.0035 0.0050983 -0.0016687 0 -0.00092335 -0.0051418 0.0011107 -0.0078376 -0.00023778 0.0014771 -0.01229 0 0 0 0 0 0 0 0 0 0 0 0 0 0 0 0 0
2.2227 -0.00157 -0.0031008 0.0047143 -0.00015002 0 0.0011741 -0.002249 0.00041895 -0.0045056 -0.00089529 -0.0012234 0.021666 0 0 0 0 0 0 0 0 0 0 0 0 0 0 0 0 0
2.2266 -0.001975 -0.0014933 0.0025695 0.001187 0 0.0028908 0.0017836 -0.00052896 -0.00040167 -0.0012954 -0.0038738 0.036681 0 0 0 0 0 0 0 0 0 0 0 0 0 0 0 0 0
2.2305 -0.0021366 0.00054088 -0.00063696 0.0015588 0 0.0030695 0.0048436 -0.0017395 0.0030924 -0.0013295 -0.0057748 0.027082 0 0 0 0 0 0 0 0 0 0 0 0 0 0 0 0 0
2.2344 -0.0017019 0.0020165 -0.0036663 0.0011078 0 0.001935 0.0052738 -0.002919 0.0049683 -0.0012239 -0.0066579 0.0064937 0 0 0 0 0 0 0 0 0 0 0 0 0 0 0 0 0
2.2383 -0.00070366 0.0023371 -0.0054463 0.00057464 0 0.00070432 0.0029884 -0.0036978 0.0048939 -0.001408 -0.0067084 -0.0067579 0 0 0 0 0 0 0 0 0 0 0 0 0 0 0 0 0
2.2422 0.00051282 0.0016157 -0.0054496 0.00047622 0 0.00036182 -0.00040992 -0.0039756 0.0033779 -0.0020792 -0.0061381 -0.0069164 0 0 0 0 0 0 0 0 0 0 0 0 0 0 0 0 0
2.2461 0.0015582 0.0005069 -0.0037311 0.00066331 0 0.00083337 -0.0026955 -0.0040255 0.0015839 -0.0028747 -0.0048463 -0.0041596 0 0 0 0 0 0 0 0 0 0 0 0 0 0 0 0 0
2.25 0.002194 -0.00030408 -0.00085677 0.00064607 0 0.0012767 -0.0025692 -0.0042083 0.00063721 -0.0030632 -0.0025927 -0.011619 0 0 0 0 0 0 0 0 0 0 0 0 0 0 0 0 0
2.2539 0.0023505 -0.00055092 0.0022191 0.00023073 0 0.00103 -0.00055507 -0.0045281 0.00075656 -0.0021941 0.0005044 -0.029715 0 0 0 0 0 0 0 0 0 0 0 0 0 0 0 0 0
2.2578 0.0020679 -0.00044604 0.0044825 -0.00026758 0 0.00018129 0.0014598 -0.0044635 0.00096526 -0.00062114 0.0037387 -0.043752 0 0 0 0 0 0 0 0 0 0 0 0 0 0 0 0 0
2.2617 0.0014838 -0.00035879 0.0053942 -0.00043261 0 -0.00073616 0.001709 -0.0033104 -0.00015172 0.00068098 0.0061846 -0.037314 0 0 0 0 0 0 0 0 0 0 0 0 0 0 0 0 0
2.2656 0.00083876 -0.00043797 0.0052444 -0.00025797 0 -0.0014199 -0.00010069 -0.000827 -0.0031088 0.00095254 0.0073348 -0.008426 0 0 0 0 0 0 0 0 0 0 0 0 0 0 0 0 0
2.2695 0.00038889 -0.00051867 0.0048821 -0.00015446 0 -0.0020152 -0.0026323 0.0023489 -0.0067672 0.00039042 0.0073659 0.027119 0 0 0 0 0 0 0 0 0 0 0 0 0 0 0 0 0
2.2734 0.000219 -0.00036142 0.0048895 -0.00045149 0 -0.0026729 -0.0040457 0.0049129 -0.0089841 2.3791e-05 0.0067723 0.048398 0 0 0 0 0 0 0 0 0 0 0 0 0 0 0 0 0
2.2773 0.00012933 4.9668e-05 0.004916 -0.00098014 0 -0.0030749 -0.0034442 0.0056567 -0.0082456 0.00073392 0.0057826 0.046169 0 0 0 0 0 0 0 0 0 0 0 0 0 0 0 0 0
2.2813 -0.00022607 0.00046596 0.0039031 -0.001229 0 -0.0026028 -0.0014501 0.0042429 -0.0048874 0.0023059 0.0041932 0.02885 0 0 0 0 0 0 0 0 0 0 0 0 0 0 0 0 0
2.2852 -0.0010013 0.00063328 0.0011481 -0.00090047 0 -0.00105 0.00049599 0.0014193 -0.00080128 0.0034735 0.0017812 0.013405 0 0 0 0 0 0 0 0 0 0 0 0 0 0 0 0 0
2.2891 -0.001917 0.00057604 -0.0027335 -0.00023243 0 0.00092518 0.001408 -0.0014746 0.0021079 0.003019 -0.0011899 0.010477 0 0 0 0 0 0 0 0 0 0 0 0 0 0 0 0 0
2.293 -0.0023878 0.00059329 -0.0059402 0.00028395 0 0.0022085 0.0014563 -0.0033324 0.0033091 0.00094005 -0.0039647 0.016951 0 0 0 0 0 0 0 0 0 0 0 0 0 0 0 0 0
2.2969 -0.0019715 0.00094174 -0.0067485 0.00046057 0 0.0021764 0.0015464 -0.0038438 0.0036623 -0.001448 -0.0058309 0.020877 0 0 0 0 0 0 0 0 0 0 0 0 0 0 0 0 0
2.3008 -0.00076548 0.0015131 -0.004858 0.00059088 0 0.0012358 0.0022763 -0.0034558 0.004205 -0.0026285 -0.0066274 0.012519 0 0 0 0 0 0 0 0 0 0 0 0 0 0 0 0 0
2.3047 0.00061409 0.0018468 -0.0016155 0.001029 0 0.00039267 0.003304 -0.0028634 0.0049987 -0.0021897 -0.0066701 -0.0084535 0 0 0 0 0 0 0 0 0 0 0 0 0 0 0 0 0
2.3086 0.0014805 0.0015036 0.0010928 0.0016547 0 0.00029512 0.0036997 -0.002468 0.0051609 -0.0010805 -0.0061831 -0.034145 0 0 0 0 0 0 0 0 0 0 0 0 0 0 0 0 0
2.3125 0.0015739 0.00046237 0.0022876 0.0018779 0 0.00072763 0.0028852 -0.0021841 0.0039284 -0.00058679 -0.004897 -0.054685 0 0 0 0 0 0 0 0 0 0 0 0 0 0 0 0 0
2.3164 0.0011866 -0.00083978 0.002426 0.0012457 0 0.0010221 0.0012135 -0.0016517 0.0015553 -0.0010587 -0.0023315 -0.063632 0 0 0 0 0 0 0 0 0 0 0 0 0 0 0 0 0
2.3203 0.00083681 -0.0018689 0.002662 7.5639e-06 0 0.00085683 -0.00036843 -0.00061668 -0.00090324 -0.0016535 0.0014555 -0.05978 0 0 0 0 0 0 0 0 0 0 0 0 0 0 0 0 0
2.3242 0.00080956 -0.00241 0.0036509 -0.001016 0 0.00053915 -0.0012091 0.00082862 -0.0026339 -0.0013242 0.0054455 -0.046519 0 0 0 0 0 0 0 0 0 0 0 0 0 0 0 0 0
2.3281 0.00097077 -0.002638 0.0050208 -0.0011803 0 0.00051065 -0.0014924 0.0022956 -0.0037566 -3.6495e-06 0.0081227 -0.030357 0 0 0 0 0 0 0 0 0 0 0 0 0 0 0 0 0
2.332 0.00097244 -0.0027933 0.005874 -0.00060783 0 0.00072959 -0.0018933 0.0033611 -0.0048961 0.0012669 0.0085321 -0.018518 0 0 0 0 0 0 0 0 0 0 0 0 0 0 0 0 0
2.3359 0.00060546 -0.002819 0.0056668 1.206e-05 0 0.00071882 -0.0027159 0.0038256 -0.0061261 0.0014218 0.0070088 -0.015285 0 0 0 0 0 0 0 0 0 0 0 0 0 0 0 0 0
2.3398 -3.7135e-05 -0.0023698 0.004575 0.00020066 0 0.00025153 -0.0034219 0.0037815 -0.0065298 0.00053902 0.004888 -0.019052 0 0 0 0 0 0 0 0 0 0 0 0 0 0 0 0 0
2.3438 -0.0006914 -0.0012232 0.0031009 0.00018872 0 -0.00017696 -0.0030835 0.003456 -0.0050078 -0.00016977 0.003401 -0.023342 0 0 0 0 0 0 0 0 0 0 0 0 0 0 0 0 0
2.3477 -0.0011589 0.00031443 0.0014887 0.00057123 0 0.00022043 -0.0013666 0.00297 -0.0015982 0.00038531 0.0027006 -0.022302 0 0 0 0 0 0 0 0 0 0 0 0 0 0 0 0 0
2.3516 -0.0013983 0.0014652 -0.00037787 0.0014927 0 0.0015449 0.00092922 0.0022238 0.0021042 0.0019232 0.0018427 -0.01628 0 0 0 0 0 0 0 0 0 0 0 0 0 0 0 0 0
2.3555 -0.0014231 0.0015374 -0.0025397 0.0023 0 0.0028013 0.0023805 0.0010241 0.0040592 0.0028759 -0.00027545 -0.011663 0 0 0 0 0 0 0 0 0 0 0 0 0 0 0 0 0
2.3594 -0.0011813 0.00052191 -0.0045546 0.0021305 0 0.0026988 0.002123 -0.00064166 0.0035175 0.0018323 -0.0038153 -0.014122 0 0 0 0 0 0 0 0 0 0 0 0 0 0 0 0 0
2.3633 -0.00059098 -0.00082631 -0.005643 0.00087324 0 0.0010006 0.00064633 -0.0024342 0.0017425 -0.0010175 -0.0076221 -0.021514 0 0 0 0 0 0 0 0 0 0 0 0 0 0 0 0 0
2.3672 0.00029667 -0.0015364 -0.0052843 -0.00054268 0 -0.00098519 -0.00056108 -0.003783 0.00094189 -0.0038636 -0.00985 -0.024274 0 0 0 0 0 0 0 0 0 0 0 0 0 0 0 0 0
2.3711 0.0012115 -0.0011514 -0.0036562 -0.00093419 0 -0.0014509 -0.00026047 -0.0042389 0.0022978 -0.0047551 -0.0091082 -0.014321 0 0 0 0 0 0 0 0 0 0 0 0 0 0 0 0 0
2.375 0.0017994 -2.2577e-05 -0.0014637 3.479e-06 0 0.00021887 0.0014739 -0.0037663 0.0048661 -0.0032075 -0.0053367 0.0056043 0 0 0 0 0 0 0 0 0 0 0 0 0 0 0 0 0
2.3789 0.0018859 0.0010545 0.00066046 0.0013674 0 0.0027712 0.0033063 -0.0027115 0.0063442 -0.0004662 0.00011842 0.022011 0 0 0 0 0 0 0 0 0 0 0 0 0 0 0 0 0
2.3828 0.001615 0.0015046 0.0025733 0.0018945 0 0.004173 0.0037558 -0.0014728 0.0050134 0.0017263 0.0052163 0.021634 0 0 0 0 0 0 0 0 0 0 0 0 0 0 0 0 0
2.3867 0.0013088 0.0013482 0.0044567 0.0011634 0 0.003462 0.002398 -0.00019525 0.0011471 0.0026039 0.0082644 0.0037739 0 0 0 0 0 0 0 0 0 0 0 0 0 0 0 0 0
2.3906 0.0011619 0.0010127 0.0062841 -4.8342e-05 0 0.0015589 0.00013247 0.0012058 -0.0032659 0.0027141 0.0087006 -0.017915 0 0 0 0 0 0 0 0 0 0 0 0 0 0 0 0 0
2.3945 0.0010572 0.00084239 0.007506 -0.00059077 0 0.0002616 -0.0016499 0.0027176 -0.0060919 0.0029673 0.0072024 -0.026744 0 0 0 0 0 0 0 0 0 0 0 0 0 0 0 0 0
2.3984 0.0006851 0.00080525 0.0073198 -8.8732e-05 0 0.00047368 -0.002205 0.003964 -0.0064745 0.0035214 0.0050921 -0.017396 0 0 0 0 0 0 0 0 0 0 0 0 0 0 0 0 0
2.4023 -0.00013682 0.00063841 0.0053179 0.00076023 0 0.0014705 -0.001881 0.0043378 -0.005002 0.0036731 0.0034267 -6.6366e-05 0 0 0 0 0 0 0 0 0 0 0 0 0 0 0 0 0
2.4063 -0.0012389 0.00020804 0.0019471 0.0010004 0 0.0018927 -0.001568 0.0034721 -0.002775 0.0027745 0.0023734 0.0094543 0 0 0 0 0 0 0 0 0 0 0 0 0 0 0 0 0
2.4102 -0.0021764 -0.00032969 -0.001621 0.00045034 0 0.0013335 -0.0017567 0.0016118 -0.00045233 0.0010952 0.0012951 0.0042501 0 0 0 0 0 0 0 0 0 0 0 0 0 0 0 0 0
2.4141 -0.0025395 -0.0007248 -0.0041215 -0.00014038 0 0.00077908 -0.0021096 -0.00050551 0.0018768 -0.00034657 -0.00054119 -0.0083181 0 0 0 0 0 0 0 0 0 0 0 0 0 0 0 0 0
2.418 -0.0022221 -0.00093532 -0.0048776 4.9501e-05 0 0.0014158 -0.0018934 -0.002187 0.0041316 -0.00080703 -0.0032072 -0.014825 0 0 0 0 0 0 0 0 0 0 0 0 0 0 0 0 0
2.4219 -0.0014344 -0.0011651 -0.0040929 0.00097725 0 0.0031128 -0.00078828 -0.003241 0.0058168 -0.00057773 -0.0059229 -0.0089979 0 0 0 0 0 0 0 0 0 0 0 0 0 0 0 0 0
2.4258 -0.00049021 -0.001569 -0.0026231 0.0017337 0 0.0042945 0.00072999 -0.0039232 0.0062955 -0.00063537 -0.0075754 0.0029506 0 0 0 0 0 0 0 0 0 0 0 0 0 0 0 0 0
2.4297 0.00040891 -0.0019539 -0.001418 0.0014798 0 0.0034592 0.0017806 -0.0044599 0.0054591 -0.0015303 -0.0074908 0.0093653 0 0 0 0 0 0 0 0 0 0 0 0 0 0 0 0 0
2.4336 0.0012067 -0.0018574 -0.00098591 0.00032906 0 0.00080365 0.0018227 -0.0046742 0.0040007 -0.0027003 -0.0058176 0.0047457 0 0 0 0 0 0 0 0 0 0 0 0 0 0 0 0 0
2.4375 0.0018647 -0.0010053 -0.0011814 -0.00075808 0 -0.0018024 0.0010256 -0.0041362 0.0028798 -0.0029757 -0.0032683 -0.005721 0 0 0 0 0 0 0 0 0 0 0 0 0 0 0 0 0
2.4414 0.0022582 0.00028507 -0.0014169 -0.00095508 0 -0.0025726 -5.2257e-05 -0.0026881 0.0024285 -0.0017937 -0.00055158 -0.012396 0 0 0 0 0 0 0 0 0 0 0 0 0 0 0 0 0
2.4453 0.0022331 0.0012129 -0.0011342 -0.00039473 0 -0.0015417 -0.0010817 -0.0007674 0.0019932 0.00013506 0.0019622 -0.010904 0 0 0 0 0 0 0 0 0 0 0 0 0 0 0 0 0
2.4492 0.0017722 0.0011105 -0.00019245 1.8122e-05 0 -0.00047827 -0.0022035 0.00086634 0.00055176 0.0014322 0.0041247 -0.0052664 0 0 0 0 0 0 0 0 0 0 0 0 0 0 0 0 0
2.4531 0.0010813 4.5975e-05 0.0011116 -0.00040268 0 -0.0010126 -0.0036376 0.0017663 -0.0021908 0.0013576 0.0057199 -0.002094 0 0 0 0 0 0 0 0 0 0 0 0 0 0 0 0 0
2.457 0.00047368 -0.0011608 0.0023633 -0.0013733 0 -0.0028865 -0.0051042 0.002145 -0.0052446 0.00050521 0.0064084 -0.0029855 0 0 0 0 0 0 0 0 0 0 0 0 0 0 0 0 0
2.4609 0.000134 -0.0015773 0.0033461 -0.0019075 0 -0.0041608 -0.005747 0.0025522 -0.0069136 0.00017398 0.0059813 -0.0035165 0 0 0 0 0 0 0 0 0 0 0 0 0 0 0 0 0
2.4648 -1.9842e-05 -0.00091211 0.0040143 -0.0013202 0 -0.0032243 -0.0047731 0.0032036 -0.0060999 0.001024 0.0045993 0.0006408 0 0 0 0 0 0 0 0 0 0 0 0 0 0 0 0 0
2.4688 -0.00023273 0.00028318 0.0041641 6.2515e-05 0 -0.00056668 -0.0022666 0.0036705 -0.0032344 0.0023506 0.0026945 0.0079731 0 0 0 0 0 0 0 0 0 0 0 0 0 0 0 0 0
2.4727 -0.00064826 0.0011388 0.0032478 0.0011928 0 0.0015469 0.0006366 0.0032807 -4.6989e-06 0.0027021 0.00061117 0.012632 0 0 0 0 0 0 0 0 0 0 0 0 0 0 0 0 0
2.4766 -0.0011284 0.0012308 0.00071847 0.001275 0 0.0012564 0.0024926 0.001824 0.0019394 0.0012522 -0.0016091 0.011603 0 0 0 0 0 0 0 0 0 0 0 0 0 0 0 0 0
2.4805 -0.0013376 0.00088711 -0.0032626 0.00045149 0 -0.0010063 0.0026321 -0.0001907 0.0022312 -0.0013862 -0.0040275 0.0091245 0 0 0 0 0 0 0 0 0 0 0 0 0 0 0 0 0
2.4844 -0.0010332 0.00077638 -0.0074547 -0.00042544 0 -0.0028388 0.0016303 -0.0020098 0.0019353 -0.0036544 -0.0064029 0.012559 0 0 0 0 0 0 0 0 0 0 0 0 0 0 0 0 0
2.4883 -0.00030211 0.0011968 -0.010069 -0.00063141 0 -0.0021448 0.0007303 -0.0033252 0.0024677 -0.0043451 -0.0080724 0.023428 0 0 0 0 0 0 0 0 0 0 0 0 0 0 0 0 0
2.4922 0.00047744 0.0017513 -0.0099529 -0.00016767 0 0.00082254 0.00072712 -0.0043981 0.0042044 -0.0034925 -0.0083389 0.033453 0 0 0 0 0 0 0 0 0 0 0 0 0 0 0 0 0
2.4961 0.00093222 0.0017201 -0.0074504 0.00039216 0 0.0036186 0.0013134 -0.0054496 0.0059738 -0.0021168 -0.0070358 0.031015 0 0 0 0 0 0 0 0 0 0 0 0 0 0 0 0 0
2.5 0.00099117 0.00077368 -0.0040856 0.00053099 0 0.0038053 0.001456 -0.0060156 0.005897 -0.0011988 -0.0046958 0.012631 0 0 0 0 0 0 0 0 0 0 0 0 0 0 0 0 0
2.5039 0.00091724 -0.00064623 -0.0012865 0.00021839 0 0.0011009 0.00041815 -0.0051134 0.0029117 -0.00090665 -0.0021263 -0.011984 0 0 0 0 0 0 0 0 0 0 0 0 0 0 0 0 0
2.5078 0.0010392 -0.001645 0.00069204 -0.00020583 0 -0.0024681 -0.0015335 -0.0022503 -0.0022598 -0.00071548 0.00019517 -0.027099 0 0 0 0 0 0 0 0 0 0 0 0 0 0 0 0 0
2.5117 0.0014188 -0.0016121 0.0026031 -0.0004384 0 -0.0044036 -0.0033669 0.0016923 -0.0074774 -0.00013473 0.0022963 -0.024255 0 0 0 0 0 0 0 0 0 0 0 0 0 0 0 0 0
2.5156 0.0017531 -0.00072654 0.0049616 -0.00043716 0 -0.0037469 -0.0041876 0.0047381 -0.010579 0.00076488 0.0043033 -0.0091514 0 0 0 0 0 0 0 0 0 0 0 0 0 0 0 0 0
2.5195 0.0016101 0.00020209 0.0070138 -0.00031406 0 -0.0015075 -0.0039247 0.0052509 -0.010706 0.0014992 0.0059371 0.0043295 0 0 0 0 0 0 0 0 0 0 0 0 0 0 0 0 0
2.5234 0.0008051 0.00039884 0.0070939 -0.00015239 0 0.00057354 -0.0031871 0.003313 -0.0086035 0.0017236 0.006519 0.0069737 0 0 0 0 0 0 0 0 0 0 0 0 0 0 0 0 0
2.5273 -0.00039787 -0.00027743 0.0041812 -1.1163e-05 0 0.0014962 -0.0025179 0.00072876 -0.0058266 0.0015544 0.0055444 0.0014293 0 0 0 0 0 0 0 0 0 0 0 0 0 0 0 0 0
2.5313 -0.0014302 -0.0012725 -0.00081392 -4.2816e-05 0 0.0013595 -0.0018506 -0.00046918 -0.0036254 0.0013522 0.0032418 -0.0027568 0 0 0 0 0 0 0 0 0 0 0 0 0 0 0 0 0
2.5352 -0.001792 -0.0018042 -0.0053898 -0.00044462 0 0.00062851 -0.0007169 0.00027974 -0.0023563 0.0012648 0.00049875 -0.00040597 0 0 0 0 0 0 0 0 0 0 0 0 0 0 0 0 0
2.5391 -0.0013654 -0.001439 -0.0072753 -0.0011823 0 -0.00056625 0.0010465 0.0016855 -0.0016631 0.0010559 -0.0018207 0.0037291 0 0 0 0 0 0 0 0 0 0 0 0 0 0 0 0 0
2.543 -0.00045012 -0.00034095 -0.0061458 -0.0018019 0 -0.0022585 0.0028731 0.0018716 -0.0010087 0.00039881 -0.0034937 0.00088409 0 0 0 0 0 0 0 0 0 0 0 0 0 0 0 0 0
2.5469 0.00046626 0.00092157 -0.0036972 -0.0016749 0 -0.0039648 0.0038202 8.7055e-05 -3.0395e-05 -0.00069339 -0.0048638 -0.010695 0 0 0 0 0 0 0 0 0 0 0 0 0 0 0 0 0
2.5508 0.0010059 0.0017834 -0.0020583 -0.00057724 0 -0.0045501 0.0033922 -0.0026938 0.0013997 -0.0017645 -0.0061697 -0.021605 0 0 0 0 0 0 0 0 0 0 0 0 0 0 0 0 0
2.5547 0.0010683 0.001989 -0.0020427 0.0009477 0 -0.0030933 0.002015 -0.0047359 0.0031564 -0.0022522 -0.0070156 -0.019213 0 0 0 0 0 0 0 0 0 0 0 0 0 0 0 0 0
2.5586 0.00080993 0.0016367 -0.0027775 0.0018978 0 1.3345e-05 0.00065832 -0.0050464 0.0047244 -0.0019383 -0.0065941 -0.0004916 0 0 0 0 0 0 0 0 0 0 0 0 0 0 0 0 0
2.5625 0.00051013 0.0010116 -0.0028394 0.0016159 0 0.0029603 -5.3776e-05 -0.0039925 0.0051694 -0.0010965 -0.0044827 0.022937 0 0 0 0 0 0 0 0 0 0 0 0 0 0 0 0 0
2.5664 0.00041925 0.00036357 -0.0016219 0.00037017 0 0.0037681 -0.00037664 -0.0026007 0.0035673 -0.00023176 -0.0012052 0.033211 0 0 0 0 0 0 0 0 0 0 0 0 0 0 0 0 0
2.5703 0.00063983 -0.00023472 0.00036463 -0.00086106 0 0.0018893 -0.0010796 -0.0014302 -0.00019106 0.00032416 0.0020458 0.020994 0 0 0 0 0 0 0 0 0 0 0 0 0 0 0 0 0
2.5742 0.0010603 -0.00088545 0.0023043 -0.0012282 0 -0.0012797 -0.0025153 -0.00022303 -0.0048798 0.00061143 0.0042896 -0.0066397 0 0 0 0 0 0 0 0 0 0 0 0 0 0 0 0 0
2.5781 0.0013789 -0.0017254 0.0039032 -0.00070075 0 -0.0034744 -0.0040417 0.0014116 -0.0083822 0.00091466 0.0053916 -0.032172 0 0 0 0 0 0 0 0 0 0 0 0 0 0 0 0 0
2.582 0.0012526 -0.0027318 0.0053055 1.6228e-05 0 -0.0033001 -0.0044201 0.0031684 -0.0090276 0.0014628 0.0058624 -0.041828 0 0 0 0 0 0 0 0 0 0 0 0 0 0 0 0 0
2.5859 0.00052911 -0.0036192 0.0063495 0.0002071 0 -0.0011668 -0.0029038 0.0040894 -0.0068386 0.002199 0.0060859 -0.035436 0 0 0 0 0 0 0 0 0 0 0 0 0 0 0 0 0
2.5898 -0.00059164 -0.0039504 0.0062385 -0.00021603 0 0.0012504 -5.1646e-05 0.0034977 -0.0035805 0.0027591 0.005813 -0.024134 0 0 0 0 0 0 0 0 0 0 0 0 0 0 0 0 0
2.5938 -0.0016235 -0.0034334 0.0042127 -0.00074373 0 0.0023898 0.0025073 0.0018127 -0.0014335 0.0026509 0.0044493 -0.019333 0 0 0 0 0 0 0 0 0 0 0 0 0 0 0 0 0
2.5977 -0.0020907 -0.0021976 0.00057123 -0.00084943 0 0.0018076 0.003239 0.00029346 -0.0013238 0.0015413 0.0018185 -0.023451 0 0 0 0 0 0 0 0 0 0 0 0 0 0 0 0 0
2.6016 -0.0018495 -0.00079646 -0.0031729 -0.00048631 0 0.0001446 0.0018711 -0.00012998 -0.002314 -0.00048005 -0.00142 -0.029924 0 0 0 0 0 0 0 0 0 0 0 0 0 0 0 0 0
2.6055 -0.0011692 0.00012193 -0.0053956 -3.7175e-05 0 -0.0016086 -0.00038019 0.00022033 -0.0025567 -0.0028248 -0.0041593 -0.030833 0 0 0 0 0 0 0 0 0 0 0 0 0 0 0 0 0
2.6094 -0.00049015 0.00024539 -0.0057283 0.00013454 0 -0.0027599 -0.0017079 7.0858e-05 -0.00094733 -0.0046375 -0.0056674 -0.024135 0 0 0 0 0 0 0 0 0 0 0 0 0 0 0 0 0
2.6133 -5.979e-05 -0.00021814 -0.0052778 8.2126e-06 0 -0.0030559 -0.0010367 -0.0015096 0.0019653 -0.0052753 -0.0060318 -0.014257 0 0 0 0 0 0 0 0 0 0 0 0 0 0 0 0 0
2.6172 0.00023475 -0.00075576 -0.0053828 -0.0001968 0 -0.0025181 0.0012234 -0.0040678 0.0045197 -0.0047355 -0.0058149 -0.0068348 0 0 0 0 0 0 0 0 0 0 0 0 0 0 0 0 0
2.6211 0.00068982 -0.00096579 -0.0061176 -0.00033832 0 -0.0013605 0.0035122 -0.0060059 0.0053263 -0.0036657 -0.0053132 -0.0035088 0 0 0 0 0 0 0 0 0 0 0 0 0 0 0 0 0
2.625 0.0014379 -0.00080442 -0.0060901 -0.00046636 0 -4.0891e-05 0.0042489 -0.0058996 0.0042258 -0.0028576 -0.0041977 -0.001544 0 0 0 0 0 0 0 0 0 0 0 0 0 0 0 0 0
2.6289 0.0022628 -0.00047476 -0.0038115 -0.00062506 0 0.00083173 0.0029251 -0.0036696 0.0021067 -0.0025722 -0.0019 0.0021864 0 0 0 0 0 0 0 0 0 0 0 0 0 0 0 0 0
2.6328 0.0027526 -0.00013164 0.00068963 -0.00064879 0 0.00088287 0.00041469 -0.00056782 -1.4865e-05 -0.002273 0.0016473 0.007282 0 0 0 0 0 0 0 0 0 0 0 0 0 0 0 0 0
2.6367 0.0026411 0.00025441 0.0056208 -0.00027825 0 0.00036737 -0.0016703 0.0019017 -0.0016778 -0.0010729 0.0056419 0.009697 0 0 0 0 0 0 0 0 0 0 0 0 0 0 0 0 0
2.6406 0.0020104 0.00073319 0.0088054 0.00048693 0 0.00010763 -0.0020995 0.0030537 -0.0029064 0.0014087 0.0087625 0.005292 0 0 0 0 0 0 0 0 0 0 0 0 0 0 0 0 0
2.6445 0.0011789 0.0011335 0.0093427 0.0012279 0 0.00087334 -0.00084682 0.0031691 -0.0037353 0.0044978 0.0099208 -0.006221 0 0 0 0 0 0 0 0 0 0 0 0 0 0 0 0 0
2.6484 0.00041428 0.0010899 0.0079911 0.0014102 0 0.0026794 0.00094386 0.0028097 -0.0040056 0.0067604 0.0088012 -0.020187 0 0 0 0 0 0 0 0 0 0 0 0 0 0 0 0 0
2.6523 -0.00022922 0.0004031 0.0060697 0.00090368 0 0.0046529 0.0018137 0.0021701 -0.0036217 0.0069784 0.0058658 -0.029524 0 0 0 0 0 0 0 0 0 0 0 0 0 0 0 0 0
2.6563 -0.00080384 -0.00061154 0.0041593 0.00017225 0 0.0056552 0.0010573 0.0011207 -0.0028157 0.0050473 0.0019908 -0.029025 0 0 0 0 0 0 0 0 0 0 0 0 0 0 0 0 0
2.6602 -0.0012534 -0.0012165 0.001948 -0.0001186 0 0.0051585 -0.00077252 -0.00027234 -0.0019523 0.0020612 -0.001909 -0.018584 0 0 0 0 0 0 0 0 0 0 0 0 0 0 0 0 0
2.6641 -0.001372 -0.00082611 -0.00077928 0.00027879 0 0.0036325 -0.002299 -0.0015058 -0.0010384 -0.00048773 -0.0050993 -0.0033146 0 0 0 0 0 0 0 0 0 0 0 0 0 0 0 0 0
2.668 -0.0010204 0.00041064 -0.0032869 0.00096894 0 0.0021286 -0.0023685 -0.0020614 0.00040695 -0.0017476 -0.0071603 0.0096839 0 0 0 0 0 0 0 0 0 0 0 0 0 0 0 0 0
2.6719 -0.00036826 0.0015964 -0.0042682 0.0013173 0 0.0014466 -0.00090704 -0.0020439 0.0027712 -0.0019605 -0.0080923 0.015959 0 0 0 0 0 0 0 0 0 0 0 0 0 0 0 0 0
2.6758 0.00014373 0.0017493 -0.003138 0.0010709 0 0.0015954 0.0010681 -0.0022429 0.0055587 -0.0020281 -0.0082722 0.016581 0 0 0 0 0 0 0 0 0 0 0 0 0 0 0 0 0
2.6797 0.0001656 0.00061724 -0.00082294 0.00056268 0 0.0019435 0.0022532 -0.003388 0.0073249 -0.002618 -0.0081394 0.016878 0 0 0 0 0 0 0 0 0 0 0 0 0 0 0 0 0
2.6836 -0.00019747 -0.0010738 0.00092026 0.00030796 0 0.0018478 0.0020023 -0.0052611 0.0066746 -0.0035798 -0.0077567 0.02159 0 0 0 0 0 0 0 0 0 0 0 0 0 0 0 0 0
2.6875 -0.00040322 -0.0021795 0.001081 0.00044593 0 0.0011882 0.00066734 -0.0065964 0.003549 -0.0041161 -0.0066509 0.030204 0 0 0 0 0 0 0 0 0 0 0 0 0 0 0 0 0
2.6914 7.2765e-05 -0.0020334 0.00029136 0.00062313 0 0.00039745 -0.00084173 -0.0060007 -0.00045079 -0.0035065 -0.0042021 0.036708 0 0 0 0 0 0 0 0 0 0 0 0 0 0 0 0 0
2.6953 0.0012239 -0.00091201 0.00010492 0.00042535 0 3.9355e-05 -0.0017906 -0.0031363 -0.0031718 -0.0017491 -0.00034876 0.034542 0 0 0 0 0 0 0 0 0 0 0 0 0 0 0 0 0
2.6992 0.0024207 0.0002921 0.0013594 -0.00013517 0 0.00033184 -0.002003 0.00089247 -0.0035668 0.00039148 0.0040121 0.022694 0 0 0 0 0 0 0 0 0 0 0 0 0 0 0 0 0
2.7031 0.0028638 0.00084501 0.0032614 -0.00062281 0 0.0009869 -0.0016951 0.0043033 -0.0024245 0.0019289 0.0073749 0.0072598 0 0 0 0 0 0 0 0 0 0 0 0 0 0 0 0 0
2.707 0.0022098 0.00069092 0.0041018 -0.00067282 0 0.0014443 -0.0011194 0.0058775 -0.0015161 0.0023255 0.0085302 -0.0034876 0 0 0 0 0 0 0 0 0 0 0 0 0 0 0 0 0
2.7109 0.00083221 0.00031773 0.0028661 -0.00043076 0 0.0012793 -0.00046362 0.0056277 -0.0019717 0.001775 0.0073052 -0.0062258 0 0 0 0 0 0 0 0 0 0 0 0 0 0 0 0 0
2.7148 -0.00049528 0.00019672 0.00014349 -0.00043836 0 0.00047407 -2.3081e-05 0.0044328 -0.0033831 0.00093063 0.0045477 -0.0051087 0 0 0 0 0 0 0 0 0 0 0 0 0 0 0 0 0
2.7188 -0.0011974 0.00036806 -0.0024985 -0.0010598 0 -0.00062158 -0.00024848 0.0031249 -0.0043756 0.00035404 0.0014205 -0.0069759 0 0 0 0 0 0 0 0 0 0 0 0 0 0 0 0 0
2.7227 -0.0012552 0.00051861 -0.0039556 -0.0020419 0 -0.0015748 -0.0013838 0.0019053 -0.0039597 0.0001396 -0.0013507 -0.013833 0 0 0 0 0 0 0 0 0 0 0 0 0 0 0 0 0
2.7266 -0.001059 0.00038654 -0.0043917 -0.0026744 0 -0.0021595 -0.0029703 0.00051479 -0.0023161 -2.36e-05 -0.0036756 -0.020379 0 0 0 0 0 0 0 0 0 0 0 0 0 0 0 0 0
2.7305 -0.00095953 5.1424e-05 -0.0047212 -0.0024056 0 -0.0024174 -0.0038503 -0.0011867 -0.00037161 -0.00046644 -0.0057166 -0.01967 0 0 0 0 0 0 0 0 0 0 0 0 0 0 0 0 0
2.7344 -0.00095666 -0.00014587 -0.0054652 -0.0013136 0 -0.0024582 -0.0029531 -0.0028982 0.0012037 -0.0011975 -0.0074117 -0.011542 0 0 0 0 0 0 0 0 0 0 0 0 0 0 0 0 0
2.7383 -0.00077615 8.4906e-05 -0.006218 -8.8913e-06 0 -0.0022132 -0.00032223 -0.0041045 0.0024442 -0.0018988 -0.0083762 -0.0047898 0 0 0 0 0 0 0 0 0 0 0 0 0 0 0 0 0
2.7422 -0.0001949 0.00075985 -0.0061808 0.00088114 0 -0.0014286 0.0026047 -0.0045368 0.0035898 -0.0022341 -0.0081986 -0.0096248 0 0 0 0 0 0 0 0 0 0 0 0 0 0 0 0 0
2.7461 0.00072764 0.0016418 -0.005049 0.0011263 0 2.5135e-05 0.0039357 -0.004351 0.0043644 -0.0021607 -0.0067702 -0.026861 0 0 0 0 0 0 0 0 0 0 0 0 0 0 0 0 0
2.75 0.0017035 0.0023949 -0.0032533 0.00088039 0 0.0017971 0.0028346 -0.0038595 0.0040011 -0.0019339 -0.0043327 -0.044677 0 0 0 0 0 0 0 0 0 0 0 0 0 0 0 0 0
2.7539 0.0024425 0.0027007 -0.001373 0.0003966 0 0.0030632 0.00029107 -0.0031442 0.0020987 -0.0017941 -0.0012842 -0.047457 0 0 0 0 0 0 0 0 0 0 0 0 0 0 0 0 0
2.7578 0.0028016 0.002319 0.0005026 -0.00015067 0 0.0030349 -0.0016338 -0.0019875 -0.00064005 -0.0016463 0.0019868 -0.029553 0 0 0 0 0 0 0 0 0 0 0 0 0 0 0 0 0
2.7617 0.002749 0.0011981 0.0026786 -0.00060373 0 0.0016131 -0.0015266 -0.00020418 -0.0027393 -0.0010842 0.0050853 -0.0012393 0 0 0 0 0 0 0 0 0 0 0 0 0 0 0 0 0
2.7656 0.0022651 -0.00036711 0.005141 -0.00073918 0 -0.00041132 0.00018034 0.0019744 -0.0031961 0.00020275 0.0075323 0.019356 0 0 0 0 0 0 0 0 0 0 0 0 0 0 0 0 0
2.7695 0.0013524 -0.0017258 0.0071119 -0.00040191 0 -0.0018886 0.0016126 0.0038722 -0.0024341 0.0019899 0.0088296 0.021431 0 0 0 0 0 0 0 0 0 0 0 0 0 0 0 0 0
2.7734 0.000157 -0.0021888 0.0075087 0.00024797 0 -0.0021852 0.0011234 0.0047606 -0.0019188 0.0034918 0.0086789 0.0098689 0 0 0 0 0 0 0 0 0 0 0 0 0 0 0 0 0
2.7773 -0.0009743 -0.0015383 0.005932 0.00072937 0 -0.0016356 -0.0012424 0.004342 -0.002686 0.0038605 0.0071501 -0.0009801 0 0 0 0 0 0 0 0 0 0 0 0 0 0 0 0 0
2.7813 -0.0016443 -0.00029107 0.0031587 0.00062608 0 -0.0011353 -0.0037628 0.0029235 -0.0041808 0.0028343 0.0046218 -0.0019767 0 0 0 0 0 0 0 0 0 0 0 0 0 0 0 0 0
2.7852 -0.0016808 0.00062299 0.00056058 3.7934e-05 0 -0.0012332 -0.0044706 0.0011688 -0.0045993 0.00097678 0.001565 0.0020031 0 0 0 0 0 0 0 0 0 0 0 0 0 0 0 0 0
2.7891 -0.0012797 0.00060005 -0.0010326 -0.00041574 0 -0.0015926 -0.0027145 -0.00033489 -0.0025091 -0.0007296 -0.0016015 -0.0022016 0 0 0 0 0 0 0 0 0 0 0 0 0 0 0 0 0
2.793 -0.00084746 -0.00010535 -0.0019228 -0.00015652 0 -0.0013674 0.00044945 -0.0013528 0.0017222 -0.0016099 -0.0044682 -0.021353 0 0 0 0 0 0 0 0 0 0 0 0 0 0 0 0 0
2.7969 -0.0006517 -0.00057946 -0.0030258 0.00072968 0 -0.00015215 0.0032146 -0.001966 0.0060202 -0.0017272 -0.0065496 -0.046784 0 0 0 0 0 0 0 0 0 0 0 0 0 0 0 0 0
2.8008 -0.0005915 -6.2557e-05 -0.0047862 0.0014659 0 0.0014392 0.0043591 -0.0023376 0.0081498 -0.0016609 -0.0073743 -0.06046 0 0 0 0 0 0 0 0 0 0 0 0 0 0 0 0 0
2.8047 -0.00030529 0.00134 -0.0066008 0.0012676 0 0.002197 0.0038515 -0.0025122 0.0073469 -0.0018638 -0.0067534 -0.050992 0 0 0 0 0 0 0 0 0 0 0 0 0 0 0 0 0
2.8086 0.0004713 0.002714 -0.0072735 0.00011359 0 0.0014012 0.0024576 -0.002393 0.0046714 -0.0021997 -0.0049677 -0.024571 0 0 0 0 0 0 0 0 0 0 0 0 0 0 0 0 0
2.8125 0.0016163 0.0031247 -0.0060152 -0.0011695 0 -0.0004561 0.00098163 -0.0018685 0.0019391 -0.0020774 -0.0026303 -0.00025709 0 0 0 0 0 0 0 0 0 0 0 0 0 0 0 0 0
2.8164 0.0026573 0.0024106 -0.003048 -0.001636 0 -0.002033 -0.00012266 -0.00095495 0.00030824 -0.0010387 -0.00029514 0.0063082 0 0 0 0 0 0 0 0 0 0 0 0 0 0 0 0 0
2.8203 0.0031003 0.0012514 0.00063178 -0.0010767 0 -0.0022823 -0.00065086 0.00015889 -0.00029346 0.00075524 0.0018359 -0.0041366 0 0 0 0 0 0 0 0 0 0 0 0 0 0 0 0 0
2.8242 0.0027708 0.00048113 0.0039531 -0.00016473 0 -0.0013182 -0.0004929 0.0011916 -0.00065305 0.0025757 0.0038353 -0.016542 0 0 0 0 0 0 0 0 0 0 0 0 0 0 0 0 0
2.8281 0.0019024 0.00033418 0.0062456 0.00024273 0 -0.00021094 0.00024052 0.0019057 -0.0013903 0.0036509 0.0057019 -0.016253 0 0 0 0 0 0 0 0 0 0 0 0 0 0 0 0 0
2.832 0.00093684 0.00034388 0.0072269 -6.0477e-05 0 5.7973e-05 0.0010159 0.0022041 -0.0025387 0.0036842 0.0071192 -0.002424 0 0 0 0 0 0 0 0 0 0 0 0 0 0 0 0 0
2.8359 0.00022703 -6.1747e-05 0.0068012 -0.00049339 0 -0.00053949 0.0010609 0.0021215 -0.0037486 0.0029462 0.0075777 0.012027 0 0 0 0 0 0 0 0 0 0 0 0 0 0 0 0 0
2.8398 -0.00013489 -0.00091318 0.005046 -0.00036174 0 -0.0011861 -1.7207e-06 0.0017334 -0.0046451 0.0019465 0.0067379 0.013277 0 0 0 0 0 0 0 0 0 0 0 0 0 0 0 0 0
2.8438 -0.00028344 -0.0016601 0.0023689 0.00037525 0 -0.0011121 -0.0016277 0.0010688 -0.0049134 0.0010507 0.0046807 -7.2856e-05 0 0 0 0 0 0 0 0 0 0 0 0 0 0 0 0 0
2.8477 -0.00042031 -0.0017448 -0.00049774 0.0010434 0 -0.00033813 -0.0025756 0.00011571 -0.0041949 0.00037309 0.0018475 -0.015319 0 0 0 0 0 0 0 0 0 0 0 0 0 0 0 0 0
2.8516 -0.00065807 -0.0011635 -0.002823 0.00095508 0 0.00044884 -0.0018676 -0.0010836 -0.0021769 -6.9233e-05 -0.0011945 -0.016643 0 0 0 0 0 0 0 0 0 0 0 0 0 0 0 0 0
2.8555 -0.00094335 -0.00043477 -0.0042601 0.00014005 0 0.00067924 0.000313 -0.002345 0.0010127 -0.00021744 -0.0038974 0.0014842 0 0 0 0 0 0 0 0 0 0 0 0 0 0 0 0 0
2.8594 -0.001073 -4.0121e-05 -0.0048944 -0.0006512 0 0.00048027 0.0026488 -0.0033739 0.0044873 -4.7985e-05 -0.0057374 0.03004 0 0 0 0 0 0 0 0 0 0 0 0 0 0 0 0 0
2.8633 -0.00079478 4.0802e-05 -0.0049212 -0.00067836 0 0.00045063 0.0036964 -0.0039215 0.0068425 0.00024555 -0.0062693 0.05302 0 0 0 0 0 0 0 0 0 0 0 0 0 0 0 0 0
2.8672 3.2046e-05 0.00020206 -0.004339 6.4672e-05 0 0.00091229 0.0030075 -0.0039359 0.0069574 0.0002557 -0.0053671 0.059436 0 0 0 0 0 0 0 0 0 0 0 0 0 0 0 0 0
2.8711 0.0012849 0.00065285 -0.0030199 0.00085275 0 0.0014797 0.0013699 -0.0035611 0.0047741 -0.00032834 -0.0034591 0.049842 0 0 0 0 0 0 0 0 0 0 0 0 0 0 0 0 0
2.875 0.0025497 0.0010715 -0.0010526 0.0009369 0 0.0014405 -3.5345e-06 -0.0029679 0.0013967 -0.0013365 -0.0013998 0.033508 0 0 0 0 0 0 0 0 0 0 0 0 0 0 0 0 0
2.8789 0.0032907 0.00089218 0.0010949 0.00024085 0 0.00056117 -0.0005404 -0.0021676 -0.001615 -0.0020608 9.5641e-05 0.020414 0 0 0 0 0 0 0 0 0 0 0 0 0 0 0 0 0
2.8828 0.0031548 -5.0459e-05 0.0028464 -0.00062105 0 -0.00054948 -0.00064638 -0.00099806 -0.0032286 -0.0016956 0.0010181 0.015056 0 0 0 0 0 0 0 0 0 0 0 0 0 0 0 0 0
2.8867 0.0022121 -0.0012144 0.0039443 -0.00097225 0 -0.00095471 -0.0010883 0.00067601 -0.0034813 6.8951e-06 0.0020418 0.015672 0 0 0 0 0 0 0 0 0 0 0 0 0 0 0 0 0
2.8906 0.00093869 -0.0017587 0.0045282 -0.00069753 0 -0.00030646 -0.0021149 0.0027112 -0.0032582 0.0024008 0.0038034 0.017416 0 0 0 0 0 0 0 0 0 0 0 0 0 0 0 0 0
2.8945 -7.2515e-05 -0.0013035 0.0047552 -0.00027401 0 0.0007617 -0.0031936 0.0046082 -0.0035536 0.0042652 0.0060944 0.016025 0 0 0 0 0 0 0 0 0 0 0 0 0 0 0 0 0
2.8984 -0.00047895 -0.0002888 0.0044263 -0.00024593 0 0.0012035 -0.0035625 0.0057059 -0.0047521 0.0045985 0.0077714 0.0099784 0 0 0 0 0 0 0 0 0 0 0 0 0 0 0 0 0
2.9023 -0.00036918 0.00043261 0.0031404 -0.00070111 0 0.0005769 -0.0029801 0.0055255 -0.0063508 0.0033067 0.0075799 0.0011914 0 0 0 0 0 0 0 0 0 0 0 0 0 0 0 0 0
2.9063 -0.00013938 0.00036776 0.00089073 -0.0012332 0 -0.00047241 -0.0019171 0.0040397 -0.0072327 0.001258 0.0051951 -0.0055219 0 0 0 0 0 0 0 0 0 0 0 0 0 0 0 0 0
2.9102 -0.00017783 -0.00023998 -0.0015812 -0.0013514 0 -0.00075934 -0.0010542 0.0017035 -0.0063238 -0.00034805 0.0015209 -0.0046696 0 0 0 0 0 0 0 0 0 0 0 0 0 0 0 0 0
2.9141 -0.00059641 -0.00076764 -0.0032127 -0.00089731 0 0.00033892 -0.00064837 -0.00075306 -0.0033012 -0.00082523 -0.0020404 0.0061157 0 0 0 0 0 0 0 0 0 0 0 0 0 0 0 0 0
2.918 -0.0011814 -0.00088491 -0.0035273 -0.00010949 0 0.002234 -0.00040438 -0.0026514 0.0010492 -0.00042514 -0.0046506 0.022867 0 0 0 0 0 0 0 0 0 0 0 0 0 0 0 0 0
2.9219 -0.001557 -0.00082444 -0.0030881 0.00062733 0 0.0035311 8.586e-05 -0.0036561 0.005118 -3.6866e-05 -0.0064285 0.035901 0 0 0 0 0 0 0 0 0 0 0 0 0 0 0 0 0
2.9258 -0.001421 -0.00099543 -0.0029205 0.0010487 0 0.0031449 0.00085376 -0.0039032 0.0073427 -0.00041211 -0.0078554 0.035294 0 0 0 0 0 0 0 0 0 0 0 0 0 0 0 0 0
2.9297 -0.00070814 -0.0014068 -0.003402 0.0010872 0 0.0011776 0.0015271 -0.0038821 0.007151 -0.0015271 -0.0088824 0.01799 0 0 0 0 0 0 0 0 0 0 0 0 0 0 0 0 0
2.9336 0.00038234 -0.0015725 -0.0037775 0.0008092 0 -0.0011479 0.0017454 -0.0040895 0.0052931 -0.0025793 -0.0087127 -0.0090601 0 0 0 0 0 0 0 0 0 0 0 0 0 0 0 0 0
2.9375 0.0014773 -0.0010398 -0.0029085 0.00036099 0 -0.002393 0.001532 -0.0046281 0.0032471 -0.0026188 -0.0065295 -0.032821 0 0 0 0 0 0 0 0 0 0 0 0 0 0 0 0 0
2.9414 0.0021913 2.2125e-05 -0.00056821 -4.6971e-05 0 -0.0018942 0.0012208 -0.0050362 0.0021139 -0.001314 -0.0024511 -0.042624 0 0 0 0 0 0 0 0 0 0 0 0 0 0 0 0 0
2.9453 0.0022985 0.00084449 0.0020832 -0.00020936 0 -0.00011703 0.0010445 -0.0045494 0.0018732 0.00075513 0.0022536 -0.036742 0 0 0 0 0 0 0 0 0 0 0 0 0 0 0 0 0
2.9492 0.0018409 0.00074373 0.0034627 -7.2862e-05 0 0.0017792 0.00085896 -0.0026891 0.0016031 0.0025069 0.0059363 -0.02223 0 0 0 0 0 0 0 0 0 0 0 0 0 0 0 0 0
2.9531 0.001101 -0.00019348 0.0030907 0.00018021 0 0.0027405 0.00032297 0.00024071 0.00044245 0.003141 0.0076272 -0.0088168 0 0 0 0 0 0 0 0 0 0 0 0 0 0 0 0 0
2.957 0.00043149 -0.0011357 0.0021056 0.00026184 0 0.0024087 -0.00064273 0.0031819 -0.0015631 0.0026706 0.0074608 -0.0022376 0 0 0 0 0 0 0 0 0 0 0 0 0 0 0 0 0
2.9609 3.7927e-05 -0.0012593 0.002119 5.527e-05 0 0.0011955 -0.0016006 0.0049336 -0.0034498 0.0017986 0.0062226 -0.0020266 0 0 0 0 0 0 0 0 0 0 0 0 0 0 0 0 0
2.9648 -0.00013179 -0.00050953 0.0034596 -0.00023635 0 -8.1034e-05 -0.0018386 0.0049123 -0.0041011 0.0012818 0.0045973 -0.0043073 0 0 0 0 0 0 0 0 0 0 0 0 0 0 0 0 0
2.9688 -0.00030237 0.00037204 0.0045867 -0.00026664 0 -0.00070537 -0.00092295 0.0034705 -0.0030684 0.0013381 0.0028411 -0.0059663 0 0 0 0 0 0 0 0 0 0 0 0 0 0 0 0 0
2.9727 -0.00065433 0.00057335 0.0033982 8.8016e-05 0 -0.00043237 0.00091192 0.0015315 -0.00078418 0.0015774 0.0010079 -0.0064373 0 0 0 0 0 0 0 0 0 0 0 0 0 0 0 0 0
2.9766 -0.0011507 -2.738e-05 -0.00071079 0.00054713 0 0.00044126 0.0028531 -0.00011939 0.0018552 0.001453 -0.00074247 -0.0065532 0 0 0 0 0 0 0 0 0 0 0 0 0 0 0 0 0
2.9805 -0.0015463 -0.00079646 -0.0059989 0.00065333 0 0.0012997 0.0039839 -0.0012804 0.004032 0.00078497 -0.00219 -0.0068277 0 0 0 0 0 0 0 0 0 0 0 0 0 0 0 0 0
2.9844 -0.0015635 -0.00099808 -0.0096081 0.00021433 0 0.0015854 0.0037802 -0.0021882 0.0052425 -0.00011415 -0.0033324 -0.0072871 0 0 0 0 0 0 0 0 0 0 0 0 0 0 0 0 0
2.9883 -0.0010849 -0.00048831 -0.0097917 -0.00048258 0 0.0011144 0.0023305 -0.0030241 0.005271 -0.00076965 -0.0044134 -0.0084392 0 0 0 0 0 0 0 0 0 0 0 0 0 0 0 0 0
2.9922 -0.00021927 0.00022274 -0.0071457 -0.00091755 0 0.00014929 0.00023136 -0.00361 0.0042038 -0.00096621 -0.0055235 -0.011339 0 0 0 0 0 0 0 0 0 0 0 0 0 0 0 0 0
2.9961 0.00077619 0.00054193 -0.0038414 -0.00081261 0 -0.0007953 -0.0017088 -0.0035844 0.0025446 -0.00084863 -0.0061964 -0.015908 0 0 0 0 0 0 0 0 0 0 0 0 0 0 0 0 0
3 0.0016241 0.00037114 -0.0017172 -0.000362 0 -0.0012643 -0.0028111 -0.002828 0.0011273 -0.00064762 -0.0055833 -0.019256 0 0 0 0 0 0 0 0 0 0 0 0 0 0 0 0 0
3.0039 0.002113 0.00011225 -0.0010134 4.1544e-07 0 -0.0010865 -0.0028103 -0.001655 0.00059707 -0.00036129 -0.0032193 -0.016583 0 0 0 0 0 0 0 0 0 0 0 0 0 0 0 0 0
3.0078 0.0021341 0.00015161 -0.00070686 3.5556e-05 0 -0.00040818 -0.0019811 -0.00055295 0.00078142 0.00025002 0.00031958 -0.0050174 0 0 0 0 0 0 0 0 0 0 0 0 0 0 0 0 0
3.0117 0.0017116 0.00041089 0.0001899 -0.00012116 0 0.00041806 -0.0010062 0.00025427 0.00064461 0.001342 0.003602 0.012585 0 0 0 0 0 0 0 0 0 0 0 0 0 0 0 0 0
3.0156 0.001031 0.00044344 0.0017527 -0.00019715 0 0.00098651 -0.00059069 0.00095253 -0.00086032 0.0026791 0.0053238 0.027703 0 0 0 0 0 0 0 0 0 0 0 0 0 0 0 0 0
3.0195 0.00040066 -4.8345e-05 0.0033685 -0.00014 0 0.00098925 -0.001028 0.0018378 -0.0036503 0.0036835 0.0052242 0.031113 0 0 0 0 0 0 0 0 0 0 0 0 0 0 0 0 0
3.0234 9.8589e-05 -0.00084228 0.0044925 -0.00017764 0 0.00037026 -0.0020131 0.0028945 -0.0061986 0.0038339 0.0040939 0.019506 0 0 0 0 0 0 0 0 0 0 0 0 0 0 0 0 0
3.0273 0.000175 -0.0013667 0.0049633 -0.00051132 0 -0.00056318 -0.002859 0.0037096 -0.0065746 0.0030606 0.0029126 -0.0013499 0 0 0 0 0 0 0 0 0 0 0 0 0 0 0 0 0
3.0313 0.0003816 -0.0012263 0.0046423 -0.00099876 0 -0.0012049 -0.0029612 0.003822 -0.0040842 0.0017877 0.0019986 -0.01966 0 0 0 0 0 0 0 0 0 0 0 0 0 0 0 0 0
3.0352 0.00034005 -0.00053925 0.0030688 -0.0012124 0 -0.00097716 -0.0021645 0.0031463 -3.1148e-05 0.00060242 0.00097523 -0.024966 0 0 0 0 0 0 0 0 0 0 0 0 0 0 0 0 0
3.0391 -0.00013869 0.00023396 -0.00018163 -0.00084861 0 0.00021735 -0.0007843 0.0020297 0.0032112 -0.00014387 -0.00053593 -0.01466 0 0 0 0 0 0 0 0 0 0 0 0 0 0 0 0 0
3.043 -0.00084165 0.00074613 -0.0046682 -6.4004e-05 0 0.0017717 0.00066251 0.00090238 0.0040868 -0.00048252 -0.002336 0.0047721 0 0 0 0 0 0 0 0 0 0 0 0 0 0 0 0 0
3.0469 -0.0012579 0.0010105 -0.0087653 0.00062798 0 0.0026644 0.0017586 -9.3201e-05 0.0030219 -0.00067103 -0.0038195 0.022323 0 0 0 0 0 0 0 0 0 0 0 0 0 0 0 0 0
3.0508 -0.00095563 0.0012202 -0.010478 0.00081038 0 0.0021597 0.0023113 -0.0010974 0.0018127 -0.00093841 -0.004629 0.029443 0 0 0 0 0 0 0 0 0 0 0 0 0 0 0 0 0
3.0547 5.9453e-05 0.0014087 -0.008861 0.00050796 0 0.00041424 0.0023108 -0.0021892 0.0018431 -0.0013492 -0.0049582 0.024781 0 0 0 0 0 0 0 0 0 0 0 0 0 0 0 0 0
3.0586 0.0013035 0.0013769 -0.0047905 8.6956e-05 0 -0.001538 0.0018549 -0.0031211 0.0028271 -0.0018213 -0.005096 0.013963 0 0 0 0 0 0 0 0 0 0 0 0 0 0 0 0 0
3.0625 0.0021381 0.00097608 -0.00033367 -0.00015461 0 -0.0024876 0.0011115 -0.0034651 0.0032248 -0.0021918 -0.0047593 0.005087 0 0 0 0 0 0 0 0 0 0 0 0 0 0 0 0 0
3.0664 0.0022047 0.00039538 0.0027293 -0.00025915 0 -0.001933 0.00027336 -0.0030329 0.0018412 -0.0022646 -0.0031333 0.0032012 0 0 0 0 0 0 0 0 0 0 0 0 0 0 0 0 0
3.0703 0.0016309 6.7334e-05 0.0039453 -0.00047594 0 -0.00045236 -0.00053795 -0.0021002 -0.00099597 -0.0018794 0.00019195 0.0073179 0 0 0 0 0 0 0 0 0 0 0 0 0 0 0 0 0
3.0742 0.00087262 0.0002311 0.0040055 -0.00091 0 0.00073258 -0.0013378 -0.0011592 -0.0037777 -0.0010435 0.0043003 0.011676 0 0 0 0 0 0 0 0 0 0 0 0 0 0 0 0 0
3.0781 0.00034946 0.00061326 0.0037576 -0.0013656 0 0.00065466 -0.0021907 -0.0004462 -0.0052224 -3.6381e-05 0.0071735 0.010197 0 0 0 0 0 0 0 0 0 0 0 0 0 0 0 0 0
3.082 0.00017459 0.00061878 0.0034809 -0.0015522 0 -0.00072752 -0.0029926 0.00022843 -0.0052874 0.0006729 0.0071506 0.0010409 0 0 0 0 0 0 0 0 0 0 0 0 0 0 0 0 0
3.0859 0.00016092 -9.5028e-05 0.0030072 -0.0013984 0 -0.0025534 -0.0033529 0.0011279 -0.0048414 0.00072084 0.0043827 -0.011898 0 0 0 0 0 0 0 0 0 0 0 0 0 0 0 0 0
3.0898 4.2006e-05 -0.0012211 0.002276 -0.0011056 0 -0.0036878 -0.0027901 0.0020836 -0.0044988 0.00014123 0.00084888 -0.021641 0 0 0 0 0 0 0 0 0 0 0 0 0 0 0 0 0
3.0938 -0.00030326 -0.0020101 0.0015291 -0.00088622 0 -0.0034518 -0.0011667 0.002438 -0.0039495 -0.00063411 -0.0012358 -0.023089 0 0 0 0 0 0 0 0 0 0 0 0 0 0 0 0 0
3.0977 -0.00078505 -0.0019197 0.00091597 -0.00070943 0 -0.0019797 0.0010222 0.0016065 -0.0024921 -0.0011203 -0.0012334 -0.016617 0 0 0 0 0 0 0 0 0 0 0 0 0 0 0 0 0
3.1016 -0.0011962 -0.0010868 8.6001e-05 -0.00036928 0 -6.4344e-05 0.0028494 -0.00025343 -0.00010928 -0.0011821 -0.00045351 -0.007513 0 0 0 0 0 0 0 0 0 0 0 0 0 0 0 0 0
3.1055 -0.0013504 -0.0001604 -0.0015809 0.00019584 0 0.0013241 0.0035708 -0.002186 0.002191 -0.0011146 -0.000748 -0.0015177 0 0 0 0 0 0 0 0 0 0 0 0 0 0 0 0 0
3.1094 -0.0011622 0.00033822 -0.0042025 0.00072304 0 0.0015577 0.0031631 -0.003164 0.0032482 -0.0013084 -0.0026753 5.2466e-05 0 0 0 0 0 0 0 0 0 0 0 0 0 0 0 0 0
3.1133 -0.00065605 0.00049251 -0.0068967 0.00083907 0 0.00067986 0.0023088 -0.002971 0.0029538 -0.0018188 -0.0049557 0.0015437 0 0 0 0 0 0 0 0 0 0 0 0 0 0 0 0 0
3.1172 5.6306e-05 0.00083196 -0.0082155 0.00046592 0 -0.00059682 0.0018336 -0.0023761 0.0024586 -0.0022636 -0.0056648 0.009163 0 0 0 0 0 0 0 0 0 0 0 0 0 0 0 0 0
3.1211 0.00080128 0.0017011 -0.0072407 -4.4241e-05 0 -0.0012689 0.0020868 -0.0023686 0.0030368 -0.0021615 -0.0039593 0.024873 0 0 0 0 0 0 0 0 0 0 0 0 0 0 0 0 0
3.125 0.0013841 0.0027913 -0.004356 -0.00024214 0 -0.00067079 0.0027762 -0.0031361 0.0046807 -0.0013861 -0.00071024 0.04299 0 0 0 0 0 0 0 0 0 0 0 0 0 0 0 0 0
3.1289 0.0016564 0.0033144 -0.00096751 -5.6784e-05 0 0.0010001 0.003315 -0.0037752 0.0058686 -0.00029767 0.002422 0.052818 0 0 0 0 0 0 0 0 0 0 0 0 0 0 0 0 0
3.1328 0.0015815 0.0026698 0.001565 0.00011038 0 0.0026857 0.0032792 -0.0030721 0.0048474 0.00056289 0.0044323 0.046038 0 0 0 0 0 0 0 0 0 0 0 0 0 0 0 0 0
3.1367 0.0012465 0.00098884 0.0028148 -0.00018702 0 0.0031336 0.0025696 -0.00067626 0.0012815 0.00091269 0.0055256 0.023502 0 0 0 0 0 0 0 0 0 0 0 0 0 0 0 0 0
3.1406 0.00079871 -0.00093831 0.0032716 -0.00092474 0 0.0018375 0.0012714 0.0024149 -0.0032683 0.00089103 0.006412 -0.004057 0 0 0 0 0 0 0 0 0 0 0 0 0 0 0 0 0
3.1445 0.0003497 -0.0022609 0.0036047 -0.0015711 0 -0.00047029 -0.00046833 0.0045399 -0.0064833 0.0008459 0.007255 -0.022569 0 0 0 0 0 0 0 0 0 0 0 0 0 0 0 0 0
3.1484 -7.9318e-05 -0.0026432 0.0039962 -0.0016063 0 -0.0022567 -0.0023431 0.004644 -0.0070074 0.0010028 0.0074118 -0.024048 0 0 0 0 0 0 0 0 0 0 0 0 0 0 0 0 0
3.1523 -0.00053194 -0.0023458 0.0041078 -0.001068 0 -0.0023101 -0.0037627 0.0030344 -0.0052648 0.00133 0.0061485 -0.011975 0 0 0 0 0 0 0 0 0 0 0 0 0 0 0 0 0
3.1563 -0.0010369 -0.0018372 0.003532 -0.0005301 0 -0.00068323 -0.0040496 0.0010008 -0.0028197 0.0016482 0.0034699 0.0014707 0 0 0 0 0 0 0 0 0 0 0 0 0 0 0 0 0
3.1602 -0.0015403 -0.0013631 0.0021744 -0.00050567 0 0.0013355 -0.00297 -0.00029671 -0.0010438 0.0017834 0.00016937 0.004307 0 0 0 0 0 0 0 0 0 0 0 0 0 0 0 0 0
3.1641 -0.0018985 -0.00085628 0.00025914 -0.00088706 0 0.0022389 -0.0011225 -0.00066886 -0.00029683 0.0015979 -0.0028795 -0.0069424 0 0 0 0 0 0 0 0 0 0 0 0 0 0 0 0 0
3.168 -0.0019351 -0.00017921 -0.0018652 -0.0010298 0 0.0014882 0.0003301 -0.00079998 -0.00011989 0.00096912 -0.005354 -0.025683 0 0 0 0 0 0 0 0 0 0 0 0 0 0 0 0 0
3.1719 -0.0015279 0.00062251 -0.0038091 -0.00042436 0 -0.00010652 0.00052654 -0.0014367 6.1852e-05 -0.00011741 -0.0073664 -0.041119 0 0 0 0 0 0 0 0 0 0 0 0 0 0 0 0 0
3.1758 -0.00068677 0.0013264 -0.005105 0.00072621 0 -0.0011085 -0.0003478 -0.0026832 0.00051219 -0.0013871 -0.0088258 -0.046325 0 0 0 0 0 0 0 0 0 0 0 0 0 0 0 0 0
3.1797 0.00041313 0.0017575 -0.0053033 0.0016317 0 -0.00064607 -0.0011756 -0.0040045 0.0012614 -0.0022642 -0.0091048 -0.041927 0 0 0 0 0 0 0 0 0 0 0 0 0 0 0 0 0
3.1836 0.0014705 0.0019632 -0.0042868 0.0016348 0 0.00092608 -0.00087279 -0.0047992 0.0022876 -0.0022099 -0.0074764 -0.033057 0 0 0 0 0 0 0 0 0 0 0 0 0 0 0 0 0
3.1875 0.0021737 0.0021424 -0.0024967 0.00080674 0 0.0023989 0.00063091 -0.00489 0.0034136 -0.0012045 -0.0038959 -0.023339 0 0 0 0 0 0 0 0 0 0 0 0 0 0 0 0 0
3.1914 0.0023521 0.0024049 -0.00069573 -0.00016861 0 0.002728 0.0022999 -0.0044618 0.004075 0.00011382 0.00072313 -0.012107 0 0 0 0 0 0 0 0 0 0 0 0 0 0 0 0 0
3.1953 0.0020738 0.0026059 0.00064375 -0.00067511 0 0.0018178 0.0028769 -0.003612 0.0034521 0.00091462 0.0050724 0.0025415 0 0 0 0 0 0 0 0 0 0 0 0 0 0 0 0 0
3.1992 0.0016075 0.0024281 0.0017335 -0.00069572 0 0.00047671 0.0019177 -0.0020913 0.0011167 0.00090474 0.0082995 0.018355 0 0 0 0 0 0 0 0 0 0 0 0 0 0 0 0 0
3.2031 0.0012446 0.0016482 0.0031472 -0.00067257 0 -0.00030737 3.8643e-05 0.00040256 -0.0023221 0.00061956 0.010316 0.027536 0 0 0 0 0 0 0 0 0 0 0 0 0 0 0 0 0
3.207 0.0010931 0.00036677 0.0050005 -0.00090018 0 -0.00010204 -0.001759 0.0036341 -0.0052968 0.00090821 0.011344 0.022098 0 0 0 0 0 0 0 0 0 0 0 0 0 0 0 0 0
3.2109 0.00099907 -0.0009815 0.0064658 -0.0011407 0 0.00078017 -0.002935 0.0065828 -0.0062322 0.0020362 0.011308 0.0018542 0 0 0 0 0 0 0 0 0 0 0 0 0 0 0 0 0
3.2148 0.00067437 -0.0018507 0.0062392 -0.00088408 0 0.0016534 -0.003596 0.0079182 -0.0046778 0.0032845 0.0098015 -0.022691 0 0 0 0 0 0 0 0 0 0 0 0 0 0 0 0 0
3.2188 -4.6363e-05 -0.0018949 0.0036508 3.6431e-05 0 0.0019721 -0.003971 0.0069034 -0.001679 0.0035127 0.0066704 -0.036553 0 0 0 0 0 0 0 0 0 0 0 0 0 0 0 0 0
3.2227 -0.001014 -0.0011807 -0.00059973 0.0011541 0 0.0015846 -0.0038979 0.003971 0.0009476 0.002211 0.0025302 -0.03148 0 0 0 0 0 0 0 0 0 0 0 0 0 0 0 0 0
3.2266 -0.0017995 -0.00017117 -0.0048215 0.0017386 0 0.00066979 -0.0029755 0.00044457 0.0018636 3.2101e-05 -0.0014393 -0.012863 0 0 0 0 0 0 0 0 0 0 0 0 0 0 0 0 0
3.2305 -0.001953 0.00052749 -0.0075178 0.0014605 0 -0.0004331 -0.001211 -0.0023975 0.0010322 -0.0017439 -0.0042949 0.00404 0 0 0 0 0 0 0 0 0 0 0 0 0 0 0 0 0
3.2344 -0.0013142 0.00052967 -0.0083078 0.00067793 0 -0.0013204 0.00064933 -0.0041338 -0.00041099 -0.0023126 -0.0059458 0.0060015 0 0 0 0 0 0 0 0 0 0 0 0 0 0 0 0 0
3.2383 -0.00015044 -7.7162e-05 -0.0078107 6.9313e-05 0 -0.0015837 0.001628 -0.0052117 -0.0010123 -0.0019418 -0.0069669 -0.0078023 0 0 0 0 0 0 0 0 0 0 0 0 0 0 0 0 0
3.2422 0.00098058 -0.00078626 -0.00676 2.7311e-06 0 -0.00096595 0.0014286 -0.0062021 7.2803e-05 -0.0014937 -0.0078075 -0.025508 0 0 0 0 0 0 0 0 0 0 0 0 0 0 0 0 0
3.2461 0.0015595 -0.0010396 -0.0053208 0.00026385 0 0.00039923 0.00075265 -0.0070309 0.0025993 -0.0014079 -0.0081983 -0.032393 0 0 0 0 0 0 0 0 0 0 0 0 0 0 0 0 0
3.25 0.0014078 -0.00066827 -0.0032472 0.00035286 0 0.0018826 0.00055482 -0.0069395 0.0053442 -0.0012379 -0.0073346 -0.022474 0 0 0 0 0 0 0 0 0 0 0 0 0 0 0 0 0
3.2539 0.00076792 -5.6188e-05 -0.00055365 -2.0502e-05 0 0.0026056 0.00091603 -0.0052421 0.0066921 -0.00024919 -0.0046373 -0.0025089 0 0 0 0 0 0 0 0 0 0 0 0 0 0 0 0 0
3.2578 0.0001156 0.00014146 0.0021541 -0.00074926 0 0.0019766 0.00076449 -0.0021693 0.0054768 0.0015565 -0.00036877 0.014107 0 0 0 0 0 0 0 0 0 0 0 0 0 0 0 0 0
3.2617 -0.00016697 -0.00046579 0.0040925 -0.0015501 0 0.00015495 -0.0010769 0.0010417 0.0017404 0.0031351 0.0043954 0.017732 0 0 0 0 0 0 0 0 0 0 0 0 0 0 0 0 0
3.2656 -4.0176e-05 -0.0016484 0.0049769 -0.0022465 0 -0.0019463 -0.0044291 0.0029828 -0.0030501 0.0032488 0.008307 0.0087108 0 0 0 0 0 0 0 0 0 0 0 0 0 0 0 0 0
3.2695 0.00018504 -0.0026941 0.0051693 -0.0027767 0 -0.0031846 -0.0074035 0.0031323 -0.00666 0.0016882 0.010306 -0.0045064 0 0 0 0 0 0 0 0 0 0 0 0 0 0 0 0 0
3.2734 8.4601e-05 -0.0029369 0.0051163 -0.0029942 0 -0.0028923 -0.0077569 0.0021797 -0.0074001 -0.00037935 0.0099026 -0.012429 0 0 0 0 0 0 0 0 0 0 0 0 0 0 0 0 0
3.2773 -0.00055589 -0.0022362 0.0047241 -0.0026228 0 -0.0012671 -0.0048902 0.0013131 -0.0052535 -0.0013747 0.0072615 -0.010663 0 0 0 0 0 0 0 0 0 0 0 0 0 0 0 0 0
3.2813 -0.0015541 -0.0010104 0.0034133 -0.0015353 0 0.00080942 -0.00063634 0.0011274 -0.0019082 -0.00071213 0.003202 -0.0012941 0 0 0 0 0 0 0 0 0 0 0 0 0 0 0 0 0
3.2852 -0.0024142 0.00016071 0.00083557 -7.3638e-05 0 0.0023503 0.0020495 0.0011793 0.00046075 0.00069691 -0.00098604 0.0098455 0 0 0 0 0 0 0 0 0 0 0 0 0 0 0 0 0
3.2891 -0.0026333 0.00097376 -0.0025396 0.0010278 0 0.0028113 0.0014801 0.00059073 0.00077344 0.0013294 -0.0040991 0.016975 0 0 0 0 0 0 0 0 0 0 0 0 0 0 0 0 0
3.293 -0.0020244 0.0014907 -0.0056504 0.0011757 0 0.0022659 -0.0013728 -0.00092427 -0.00027719 0.0004681 -0.0057472 0.016986 0 0 0 0 0 0 0 0 0 0 0 0 0 0 0 0 0
3.2969 -0.00084007 0.0018639 -0.0076797 0.00044177 0 0.0011929 -0.0037411 -0.0026668 -0.00099528 -0.0011956 -0.0066143 0.010421 0 0 0 0 0 0 0 0 0 0 0 0 0 0 0 0 0
3.3008 0.00038848 0.0020465 -0.0086117 -0.00046861 0 0.0001244 -0.0034329 -0.003618 -0.00020847 -0.0022897 -0.0077853 0.00098418 0 0 0 0 0 0 0 0 0 0 0 0 0 0 0 0 0
3.3047 0.0011778 0.0018238 -0.0089152 -0.0008284 0 -0.00058661 -0.00064012 -0.0034827 0.0017723 -0.0020433 -0.0095196 -0.0065003 0 0 0 0 0 0 0 0 0 0 0 0 0 0 0 0 0
3.3086 0.0013625 0.0011306 -0.0087331 -0.00051247 0 -0.000807 0.0023489 -0.0029875 0.0035213 -0.00088447 -0.010595 -0.0092241 0 0 0 0 0 0 0 0 0 0 0 0 0 0 0 0 0
3.3125 0.0011387 0.00028133 -0.0075296 -2.8204e-05 0 -0.00057305 0.0031804 -0.0030303 0.0037469 0.00012101 -0.0090695 -0.0086347 0 0 0 0 0 0 0 0 0 0 0 0 0 0 0 0 0
3.3164 0.00087693 -0.00020141 -0.0046602 5.9887e-05 0 -5.3175e-05 0.0013673 -0.003515 0.0022607 0.00031131 -0.004047 -0.0093405 0 0 0 0 0 0 0 0 0 0 0 0 0 0 0 0 0
3.3203 0.00085516 -5.7864e-05 -0.00028996 -0.00028856 0 0.00048586 -0.0015035 -0.003166 -9.3539e-05 -8.8277e-05 0.0031004 -0.014608 0 0 0 0 0 0 0 0 0 0 0 0 0 0 0 0 0
3.3242 0.0010902 0.00038986 0.0043515 -0.00059439 0 0.00078252 -0.0033018 -0.00073484 -0.0022743 -0.00038366 0.0093253 -0.022076 0 0 0 0 0 0 0 0 0 0 0 0 0 0 0 0 0
3.3281 0.0013584 0.00043667 0.0077277 -0.00041802 0 0.00074827 -0.0031465 0.0034491 -0.003748 -0.00013848 0.012028 -0.024349 0 0 0 0 0 0 0 0 0 0 0 0 0 0 0 0 0
3.332 0.0013643 -0.0003985 0.009047 0.00014033 0 0.0005631 -0.0019206 0.0071936 -0.0045038 0.00056787 0.010936 -0.015287 0 0 0 0 0 0 0 0 0 0 0 0 0 0 0 0 0
3.3359 0.00093689 -0.0018826 0.0085878 0.00053997 0 0.00055782 -0.0012324 0.007986 -0.0046259 0.0014666 0.0080597 0.0030198 0 0 0 0 0 0 0 0 0 0 0 0 0 0 0 0 0
3.3398 0.00014038 -0.0031621 0.0070691 0.00039379 0 0.00091947 -0.0019019 0.0051543 -0.0040559 0.0024496 0.0057643 0.019549 0 0 0 0 0 0 0 0 0 0 0 0 0 0 0 0 0
3.3438 -0.00075109 -0.0034071 0.0048505 -7.9682e-05 0 0.0014623 -0.0033132 0.00065548 -0.0027947 0.0034611 0.0047322 0.021983 0 0 0 0 0 0 0 0 0 0 0 0 0 0 0 0 0
3.3477 -0.0013938 -0.0024729 0.0018575 -0.0002404 0 0.0017109 -0.0040626 -0.0023977 -0.0011732 0.0041355 0.003684 0.0068993 0 0 0 0 0 0 0 0 0 0 0 0 0 0 0 0 0
3.3516 -0.0015532 -0.0010171 -0.0017762 0.00032192 0 0.0012869 -0.0031962 -0.0022934 0.00027714 0.0038044 0.0010331 -0.016544 0 0 0 0 0 0 0 0 0 0 0 0 0 0 0 0 0
3.3555 -0.0012233 3.4043e-05 -0.0052365 0.0013263 0 0.00028248 -0.00095007 -9.4246e-05 0.0012917 0.002096 -0.0032042 -0.033219 0 0 0 0 0 0 0 0 0 0 0 0 0 0 0 0 0
3.3594 -0.00061562 0.00022159 -0.0074446 0.0019981 0 -0.00074195 0.0015156 0.0014354 0.0021106 -0.00044114 -0.0071317 -0.033516 0 0 0 0 0 0 0 0 0 0 0 0 0 0 0 0 0
3.3633 -1.5113e-05 -0.00011669 -0.0080143 0.0017391 0 -0.0011974 0.0030188 0.00038647 0.0030991 -0.0024861 -0.0085953 -0.019717 0 0 0 0 0 0 0 0 0 0 0 0 0 0 0 0 0
3.3672 0.00040392 -0.00018334 -0.0076601 0.00063445 0 -0.00099236 0.003106 -0.0025875 0.0040835 -0.0029398 -0.0071089 -0.0021562 0 0 0 0 0 0 0 0 0 0 0 0 0 0 0 0 0
3.3711 0.00067338 0.00056486 -0.0074513 -0.00065139 0 -0.00066508 0.002144 -0.0049407 0.0041879 -0.0018898 -0.004216 0.010349 0 0 0 0 0 0 0 0 0 0 0 0 0 0 0 0 0
3.375 0.00096088 0.0019111 -0.0075863 -0.0014405 0 -0.0009512 0.00085263 -0.0045851 0.0025389 -0.00055018 -0.0019667 0.016352 0 0 0 0 0 0 0 0 0 0 0 0 0 0 0 0 0
3.3789 0.0013833 0.0029865 -0.0070143 -0.001531 0 -0.0021193 -0.0002376 -0.0016968 -0.00072988 -0.00013867 -0.0010196 0.019104 0 0 0 0 0 0 0 0 0 0 0 0 0 0 0 0 0
3.3828 0.0018546 0.0029149 -0.0044597 -0.0012221 0 -0.0036435 -0.00099264 0.0016361 -0.0042089 -0.00074957 -0.00019569 0.019756 0 0 0 0 0 0 0 0 0 0 0 0 0 0 0 0 0
3.3867 0.0021008 0.0015058 7.6852e-05 -0.0009606 0 -0.0045228 -0.0014992 0.0034329 -0.0061232 -0.0013447 0.0021348 0.014957 0 0 0 0 0 0 0 0 0 0 0 0 0 0 0 0 0
3.3906 0.0018456 -0.00052685 0.004881 -0.00098203 0 -0.0040114 -0.001773 0.0034861 -0.0057237 -0.0008806 0.006216 0.0020257 0 0 0 0 0 0 0 0 0 0 0 0 0 0 0 0 0
3.3945 0.001029 -0.0020043 0.0077132 -0.0012119 0 -0.0021775 -0.0016579 0.0031367 -0.003901 0.00057624 0.010377 -0.014297 0 0 0 0 0 0 0 0 0 0 0 0 0 0 0 0 0
3.3984 -0.00011012 -0.0020907 0.0075557 -0.0013961 0 0.00013718 -0.0010073 0.0035743 -0.0024107 0.0018953 0.012275 -0.022348 0 0 0 0 0 0 0 0 0 0 0 0 0 0 0 0 0
3.4023 -0.0011504 -0.00089945 0.0052702 -0.0012844 0 0.0018878 4.3577e-05 0.0044952 -0.0023729 0.0020396 0.010722 -0.012952 0 0 0 0 0 0 0 0 0 0 0 0 0 0 0 0 0
3.4063 -0.0017189 0.00055485 0.0025975 -0.00076675 0 0.002462 0.0010172 0.0044699 -0.0033812 0.0011209 0.0064897 0.010702 0 0 0 0 0 0 0 0 0 0 0 0 0 0 0 0 0
3.4102 -0.0016791 0.0010643 0.00058031 3.8048e-05 0 0.0019398 0.0013812 0.0025524 -0.0039841 0.00023753 0.0015268 0.033344 0 0 0 0 0 0 0 0 0 0 0 0 0 0 0 0 0
3.4141 -0.0011689 0.00011005 -0.0010191 0.00077613 0 0.00089735 0.00099069 -0.00060027 -0.0030304 0.0002592 -0.0025155 0.039596 0 0 0 0 0 0 0 0 0 0 0 0 0 0 0 0 0
3.418 -0.000494 -0.0017319 -0.0028721 0.0010264 0 1.7344e-06 0.00028084 -0.0032748 -0.00063617 0.00084941 -0.0051406 0.02735 0 0 0 0 0 0 0 0 0 0 0 0 0 0 0 0 0
3.4219 3.9141e-05 -0.0031939 -0.0049024 0.00062407 0 -0.00031487 -4.6418e-05 -0.0043322 0.0020213 0.00078935 -0.0067133 0.0097613 0 0 0 0 0 0 0 0 0 0 0 0 0 0 0 0 0
3.4258 0.00026257 -0.0032538 -0.0061434 -0.00010955 0 5.0206e-06 0.00034984 -0.0042232 0.003744 -0.00069465 -0.0076016 0.0033075 0 0 0 0 0 0 0 0 0 0 0 0 0 0 0 0 0
3.4297 0.00020879 -0.001895 -0.0057719 -0.00052875 0 0.00065062 0.0010588 -0.0043437 0.0041619 -0.0029765 -0.0076823 0.012737 0 0 0 0 0 0 0 0 0 0 0 0 0 0 0 0 0
3.4336 7.869e-05 -8.9106e-05 -0.0040969 -0.00020252 0 0.0010695 0.0011964 -0.0054146 0.0036995 -0.0044768 -0.006557 0.027066 0 0 0 0 0 0 0 0 0 0 0 0 0 0 0 0 0
3.4375 0.00012219 0.00098255 -0.0023124 0.00062103 0 0.00074253 0.00020138 -0.0065825 0.0028992 -0.0041075 -0.0040668 0.030381 0 0 0 0 0 0 0 0 0 0 0 0 0 0 0 0 0
3.4414 0.00047497 0.00083097 -0.0012184 0.0011348 0 -0.00044811 -0.0015459 -0.0061942 0.0018869 -0.0022773 -0.00053358 0.016932 0 0 0 0 0 0 0 0 0 0 0 0 0 0 0 0 0
3.4453 0.001041 -5.3925e-05 -0.00033571 0.00068315 0 -0.0019916 -0.0029166 -0.0034875 0.00047079 -0.00046027 0.0034027 -0.0039912 0 0 0 0 0 0 0 0 0 0 0 0 0 0 0 0 0
3.4492 0.001516 -0.00073403 0.0015132 -0.00056243 0 -0.0029341 -0.0029643 0.00049638 -0.0013639 0.00021756 0.0070385 -0.01775 0 0 0 0 0 0 0 0 0 0 0 0 0 0 0 0 0
3.4531 0.0015697 -0.00066568 0.0046821 -0.0016662 0 -0.0024769 -0.0017848 0.0036942 -0.0031757 -5.0334e-05 0.0096857 -0.018581 0 0 0 0 0 0 0 0 0 0 0 0 0 0 0 0 0
3.457 0.0010758 -9.8819e-05 0.0078748 -0.0017638 0 -0.00059725 -0.00047415 0.0047381 -0.0043123 -0.00014751 0.010682 -0.014067 0 0 0 0 0 0 0 0 0 0 0 0 0 0 0 0 0
3.4609 0.0002167 0.00028513 0.0090264 -0.0009044 0 0.0018244 -0.00015116 0.0039681 -0.0044117 0.00068798 0.0095906 -0.015626 0 0 0 0 0 0 0 0 0 0 0 0 0 0 0 0 0
3.4648 -0.00063175 0.00010016 0.0071263 -3.9973e-05 0 0.003539 -0.00091968 0.0028515 -0.0036588 0.0020484 0.0065841 -0.025019 0 0 0 0 0 0 0 0 0 0 0 0 0 0 0 0 0
3.4688 -0.0011554 -0.00037035 0.0031745 -0.00010477 0 0.0037406 -0.0017646 0.0024891 -0.0025867 0.002796 0.0026067 -0.031052 0 0 0 0 0 0 0 0 0 0 0 0 0 0 0 0 0
3.4727 -0.0012913 -0.00049771 -0.00070577 -0.0010662 0 0.0025274 -0.0015222 0.0026875 -0.0016575 0.0022257 -0.0010171 -0.020435 0 0 0 0 0 0 0 0 0 0 0 0 0 0 0 0 0
3.4766 -0.0012019 2.1677e-05 -0.0031081 -0.0019198 0 0.00069274 -2.5858e-05 0.0023911 -0.00099401 0.00072733 -0.0033714 0.0075811 0 0 0 0 0 0 0 0 0 0 0 0 0 0 0 0 0
3.4805 -0.0010721 0.00083841 -0.0042933 -0.0016861 0 -0.00088794 0.0016784 0.00088264 -0.00041251 -0.00067139 -0.0044996 0.03744 0 0 0 0 0 0 0 0 0 0 0 0 0 0 0 0 0
3.4844 -0.00092471 0.0013007 -0.0053814 -0.00043219 0 -0.0017219 0.002278 -0.0014984 0.00036653 -0.0012998 -0.0051943 0.048842 0 0 0 0 0 0 0 0 0 0 0 0 0 0 0 0 0
3.4883 -0.0006229 0.001129 -0.0067686 0.00073173 0 -0.0017205 0.0014045 -0.0037332 0.0015038 -0.00131 -0.0061505 0.033445 0 0 0 0 0 0 0 0 0 0 0 0 0 0 0 0 0
3.4922 -4.4463e-05 0.00072291 -0.007524 0.00072317 0 -0.00097465 -5.9419e-05 -0.0050536 0.0028872 -0.0012225 -0.0072046 0.0015887 0 0 0 0 0 0 0 0 0 0 0 0 0 0 0 0 0
3.4961 0.00074757 0.00076986 -0.0063996 -0.00043177 0 0.00032907 -0.00086904 -0.0054235 0.0040627 -0.0011926 -0.0073357 -0.026694 0 0 0 0 0 0 0 0 0 0 0 0 0 0 0 0 0
3.5 0.0015037 0.0015261 -0.0033117 -0.0016068 0 0.0017702 -0.00062393 -0.0051924 0.0043436 -0.00088041 -0.0054555 -0.037668 0 0 0 0 0 0 0 0 0 0 0 0 0 0 0 0 0
3.5039 0.0019525 0.0024847 0.00036549 -0.0016871 0 0.002652 -0.00010464 -0.0044735 0.0031824 -2.634e-05 -0.0013488 -0.032538 0 0 0 0 0 0 0 0 0 0 0 0 0 0 0 0 0
3.5078 0.0019724 0.0027786 0.0030454 -0.00067461 0 0.0023563 -0.00041989 -0.0030166 0.00065261 0.0010224 0.0039837 -0.022235 0 0 0 0 0 0 0 0 0 0 0 0 0 0 0 0 0
3.5117 0.0016248 0.0019506 0.0043694 0.00032394 0 0.00091831 -0.0018262 -0.00069305 -0.0023597 0.0015454 0.0088178 -0.015053 0 0 0 0 0 0 0 0 0 0 0 0 0 0 0 0 0
3.5156 0.0010483 0.00036106 0.0052651 0.00020965 0 -0.00076869 -0.0034006 0.0020277 -0.0045743 0.001239 0.011641 -0.009575 0 0 0 0 0 0 0 0 0 0 0 0 0 0 0 0 0
3.5195 0.00035037 -0.0011379 0.006556 -0.0010226 0 -0.0015011 -0.0038916 0.0042233 -0.0051565 0.00064482 0.011879 0.0011064 0 0 0 0 0 0 0 0 0 0 0 0 0 0 0 0 0
3.5234 -0.00039569 -0.0019275 0.0076802 -0.0023017 0 -0.00072654 -0.0029036 0.0051851 -0.0043124 0.00063154 0.010007 0.019406 0 0 0 0 0 0 0 0 0 0 0 0 0 0 0 0 0
3.5273 -0.0010737 -0.0020482 0.0070275 -0.0025376 0 0.00094044 -0.0012501 0.0049153 -0.0030565 0.0014145 0.0070777 0.038179 0 0 0 0 0 0 0 0 0 0 0 0 0 0 0 0 0
3.5313 -0.0014962 -0.0019607 0.0036732 -0.0016189 0 0.0022084 -0.00014572 0.0039519 -0.0022736 0.0022014 0.0040622 0.045709 0 0 0 0 0 0 0 0 0 0 0 0 0 0 0 0 0
3.5352 -0.0014975 -0.0019532 -0.001293 -0.000372 0 0.0022309 -4.4077e-05 0.0027587 -0.001897 0.001958 0.0013816 0.035798 0 0 0 0 0 0 0 0 0 0 0 0 0 0 0 0 0
3.5391 -0.0010789 -0.0018298 -0.0053557 0.00037238 0 0.0013292 -0.0002502 0.0013644 -0.0010009 0.0005638 -0.0011124 0.013393 0 0 0 0 0 0 0 0 0 0 0 0 0 0 0 0 0
3.543 -0.00045073 -0.0011899 -0.0066621 0.00055809 0 0.00060716 0.00034428 -0.00038777 0.0012144 -0.00089345 -0.0037489 -0.0091199 0 0 0 0 0 0 0 0 0 0 0 0 0 0 0 0 0
3.5469 9.6284e-05 2.9357e-05 -0.0055964 0.00072574 0 0.00081363 0.0021356 -0.0023442 0.0044328 -0.0011148 -0.0065168 -0.021087 0 0 0 0 0 0 0 0 0 0 0 0 0 0 0 0 0
3.5508 0.00039943 0.0013449 -0.0042613 0.0011716 0 0.0015702 0.0043521 -0.0039408 0.0071831 5.7909e-05 -0.0087966 -0.020103 0 0 0 0 0 0 0 0 0 0 0 0 0 0 0 0 0
3.5547 0.00053052 0.0020945 -0.0043453 0.0014651 0 0.0017494 0.0056442 -0.0046672 0.0078588 0.0013428 -0.0096 -0.01125 0 0 0 0 0 0 0 0 0 0 0 0 0 0 0 0 0
3.5586 0.00070634 0.0020113 -0.0054591 0.00091735 0 0.00064692 0.0051324 -0.004569 0.0059375 0.0011866 -0.0082134 -0.0014003 0 0 0 0 0 0 0 0 0 0 0 0 0 0 0 0 0
3.5625 0.0010806 0.001421 -0.0055546 -0.00050802 0 -0.0012254 0.0029941 -0.0041646 0.0023667 -0.00068141 -0.0047869 0.0055771 0 0 0 0 0 0 0 0 0 0 0 0 0 0 0 0 0
3.5664 0.0015946 0.00086887 -0.0029896 -0.001907 0 -0.0025512 0.00020651 -0.0037964 -0.0011537 -0.0028493 -0.00038397 0.0093212 0 0 0 0 0 0 0 0 0 0 0 0 0 0 0 0 0
3.5703 0.0020041 0.00057673 0.0017776 -0.0021969 0 -0.002447 -0.0021758 -0.003128 -0.003311 -0.0034262 0.003606 0.010727 0 0 0 0 0 0 0 0 0 0 0 0 0 0 0 0 0
3.5742 0.002046 0.00029525 0.0064437 -0.0012019 0 -0.0013049 -0.0035612 -0.0014292 -0.0038152 -0.0017319 0.006269 0.010492 0 0 0 0 0 0 0 0 0 0 0 0 0 0 0 0 0
3.5781 0.0016112 -0.00030987 0.0087313 8.892e-05 0 -0.00039166 -0.0038965 0.0015238 -0.0032 0.0011232 0.0075646 0.0097658 0 0 0 0 0 0 0 0 0 0 0 0 0 0 0 0 0
3.582 0.00080958 -0.0011731 0.0080767 0.00043077 0 -0.00059575 -0.0034685 0.0048387 -0.0022188 0.0032724 0.0080378 0.010897 0 0 0 0 0 0 0 0 0 0 0 0 0 0 0 0 0
3.5859 -9.1416e-05 -0.0017895 0.0056946 -0.0004719 0 -0.0015688 -0.0027224 0.0069133 -0.001441 0.0036957 0.0081431 0.015925 0 0 0 0 0 0 0 0 0 0 0 0 0 0 0 0 0
3.5898 -0.00079583 -0.0016891 0.0032263 -0.0016757 0 -0.0021137 -0.0021311 0.0066212 -0.0012031 0.0028816 0.0077853 0.02341 0 0 0 0 0 0 0 0 0 0 0 0 0 0 0 0 0
3.5938 -0.0011097 -0.00093566 0.0014078 -0.0019224 0 -0.0014218 -0.0019863 0.0042334 -0.0016107 0.00205 0.0064471 0.02708 0 0 0 0 0 0 0 0 0 0 0 0 0 0 0 0 0
3.5977 -0.0010239 -0.00010769 -0.00010364 -0.0008496 0 8.1525e-05 -0.0021483 0.0012168 -0.002365 0.0018569 0.003739 0.019033 0 0 0 0 0 0 0 0 0 0 0 0 0 0 0 0 0
3.6016 -0.00071187 0.00024623 -0.0019071 0.00071155 0 0.0011164 -0.0020371 -0.00092293 -0.0026421 0.0018895 -0.00013008 -0.0038519 0 0 0 0 0 0 0 0 0 0 0 0 0 0 0 0 0
3.6055 -0.00042228 0.00012585 -0.004077 0.0015981 0 0.00076068 -0.0010659 -0.0017217 -0.0014483 0.0013297 -0.0043248 -0.035271 0 0 0 0 0 0 0 0 0 0 0 0 0 0 0 0 0
3.6094 -0.00030431 2.2738e-05 -0.0061393 0.0014145 0 -0.00070433 0.00074243 -0.0018455 0.0015594 -4.6048e-05 -0.0077591 -0.061177 0 0 0 0 0 0 0 0 0 0 0 0 0 0 0 0 0
3.6133 -0.00028051 0.00033093 -0.0075714 0.00076833 0 -0.0021084 0.0025445 -0.0022277 0.0054414 -0.0015966 -0.00956 -0.067691 0 0 0 0 0 0 0 0 0 0 0 0 0 0 0 0 0
3.6172 -9.1798e-05 0.00084169 -0.008126 0.00049191 0 -0.0024926 0.0032191 -0.0031367 0.0082786 -0.0024657 -0.0093604 -0.050077 0 0 0 0 0 0 0 0 0 0 0 0 0 0 0 0 0
3.6211 0.00047601 0.00088857 -0.0076989 0.00074816 0 -0.0018923 0.0023018 -0.0040062 0.0084207 -0.0023652 -0.0073729 -0.016349 0 0 0 0 0 0 0 0 0 0 0 0 0 0 0 0 0
3.625 0.0013462 5.1484e-05 -0.006116 0.00096561 0 -0.0011027 0.00047719 -0.0040566 0.0057564 -0.0016643 -0.004296 0.017245 0 0 0 0 0 0 0 0 0 0 0 0 0 0 0 0 0
3.6289 0.0021124 -0.001279 -0.0032777 0.00059895 0 -0.00078533 -0.00090413 -0.0030183 0.0018903 -0.00080899 -0.0010617 0.035826 0 0 0 0 0 0 0 0 0 0 0 0 0 0 0 0 0
3.6328 0.0022918 -0.0020973 0.00044905 -0.00017928 0 -0.00087618 -0.00093763 -0.0012955 -0.0010316 0.0001663 0.0015705 0.034041 0 0 0 0 0 0 0 0 0 0 0 0 0 0 0 0 0
3.6367 0.0016971 -0.0016333 0.0041338 -0.00063304 0 -0.00083621 6.6505e-05 0.00045489 -0.0019226 0.0014528 0.0033992 0.017623 0 0 0 0 0 0 0 0 0 0 0 0 0 0 0 0 0
3.6406 0.00061643 -8.7653e-05 0.0067533 -0.00028184 0 -0.00035989 0.000866 0.001816 -0.0014499 0.0028789 0.0048297 -0.0018045 0 0 0 0 0 0 0 0 0 0 0 0 0 0 0 0 0
3.6445 -0.00037507 0.0014597 0.0078315 0.00053114 0 0.00027295 0.0003855 0.0027253 -0.0012542 0.0037094 0.0064124 -0.014212 0 0 0 0 0 0 0 0 0 0 0 0 0 0 0 0 0
3.6484 -0.00083749 0.0019213 0.0075924 0.00095654 0 0.00054451 -0.0013394 0.0032387 -0.002403 0.0032057 0.0081508 -0.015663 0 0 0 0 0 0 0 0 0 0 0 0 0 0 0 0 0
3.6523 -0.00077093 0.0010795 0.006474 0.00050768 0 0.00029414 -0.0031847 0.0033139 -0.0044116 0.0014236 0.0091933 -0.0078728 0 0 0 0 0 0 0 0 0 0 0 0 0 0 0 0 0
3.6563 -0.00054727 -0.00030187 0.0045704 -0.00044414 0 -0.00012446 -0.0038552 0.0028565 -0.0056322 -0.00063262 0.0083254 0.0049399 0 0 0 0 0 0 0 0 0 0 0 0 0 0 0 0 0
3.6602 -0.00054088 -0.0011833 0.0016632 -0.0010575 0 -0.0002667 -0.0028644 0.0019061 -0.0046248 -0.0017673 0.0049885 0.018259 0 0 0 0 0 0 0 0 0 0 0 0 0 0 0 0 0
3.6641 -0.00079382 -0.0010856 -0.0021779 -0.00085325 0 -7.5812e-05 -0.00078788 0.00068496 -0.0013504 -0.001578 -1.2125e-05 0.027222 0 0 0 0 0 0 0 0 0 0 0 0 0 0 0 0 0
3.668 -0.0010074 -0.00031556 -0.0061334 -0.00011135 0 0.00014085 0.0012866 -0.0005638 0.0027396 -0.00071687 -0.0047982 0.02639 0 0 0 0 0 0 0 0 0 0 0 0 0 0 0 0 0
3.6719 -0.00084391 0.00051558 -0.0089329 0.00053157 0 0.00017572 0.0025235 -0.0017452 0.0056978 -0.00019751 -0.0075718 0.012002 0 0 0 0 0 0 0 0 0 0 0 0 0 0 0 0 0
3.6758 -0.00024254 0.00111 -0.0097174 0.00076776 0 0.00022454 0.0027111 -0.00287 0.0063347 -0.00046423 -0.007726 -0.013793 0 0 0 0 0 0 0 0 0 0 0 0 0 0 0 0 0
3.6797 0.00053551 0.001615 -0.0086262 0.00081105 0 0.00061364 0.002123 -0.0038501 0.0048362 -0.001131 -0.0060246 -0.040924 0 0 0 0 0 0 0 0 0 0 0 0 0 0 0 0 0
3.6836 0.0011481 0.0022229 -0.0065288 0.00093791 0 0.0012481 0.0011984 -0.0043931 0.0024263 -0.0015502 -0.0037812 -0.055517 0 0 0 0 0 0 0 0 0 0 0 0 0 0 0 0 0
3.6875 0.0014473 0.0027632 -0.0042115 0.00099159 0 0.0014897 0.00034772 -0.0041638 0.00044266 -0.0015126 -0.0018207 -0.048946 0 0 0 0 0 0 0 0 0 0 0 0 0 0 0 0 0
3.6914 0.0015313 0.0027821 -0.0018752 0.00050303 0 0.00075483 -0.00011824 -0.0030825 -0.00050014 -0.0013214 -0.00011103 -0.025024 0 0 0 0 0 0 0 0 0 0 0 0 0 0 0 0 0
3.6953 0.0015576 0.002039 0.00059798 -0.00066282 0 -0.00072071 -0.00010441 -0.0014619 -0.00075278 -0.0012436 0.0017568 0.0014869 0 0 0 0 0 0 0 0 0 0 0 0 0 0 0 0 0
3.6992 0.0015342 0.00086262 0.0030354 -0.001904 0 -0.0018288 0.00011323 0.00015954 -0.0012025 -0.001056 0.0038547 0.015143 0 0 0 0 0 0 0 0 0 0 0 0 0 0 0 0 0
3.7031 0.0013112 -7.0656e-05 0.0048142 -0.002297 0 -0.001488 -6.9797e-05 0.0013366 -0.0025079 -0.00027858 0.0057022 0.010984 0 0 0 0 0 0 0 0 0 0 0 0 0 0 0 0 0
3.707 0.00077094 -0.00035623 0.0053781 -0.0015039 0 0.00027572 -0.0011857 0.0019152 -0.0045214 0.0011354 0.0066802 -0.002815 0 0 0 0 0 0 0 0 0 0 0 0 0 0 0 0 0
3.7109 7.8158e-06 -0.00024953 0.0048193 -0.0002216 0 0.0021533 -0.0031564 0.0019893 -0.0062993 0.0024668 0.0065548 -0.013037 0 0 0 0 0 0 0 0 0 0 0 0 0 0 0 0 0
3.7148 -0.00069705 -0.00039137 0.0037896 0.00038968 0 0.0025802 -0.0051111 0.001733 -0.0067126 0.002741 0.0055534 -0.01283 0 0 0 0 0 0 0 0 0 0 0 0 0 0 0 0 0
3.7188 -0.001092 -0.001112 0.0027652 -0.00018791 0 0.001097 -0.0058476 0.0012779 -0.005234 0.0016492 0.003988 -0.0061476 0 0 0 0 0 0 0 0 0 0 0 0 0 0 0 0 0
3.7227 -0.0011519 -0.0020123 0.0014892 -0.0012882 0 -0.0012087 -0.0046698 0.00068122 -0.0023213 -6.5736e-05 0.0019237 -0.0018087 0 0 0 0 0 0 0 0 0 0 0 0 0 0 0 0 0
3.7266 -0.0010655 -0.0022757 -0.00070386 -0.00167 0 -0.0026101 -0.0019469 -7.7576e-05 0.00089716 -0.0012225 -0.00069974 -0.0038947 0 0 0 0 0 0 0 0 0 0 0 0 0 0 0 0 0
3.7305 -0.0010276 -0.0014449 -0.003942 -0.00071476 0 -0.0021827 0.0010782 -0.0010933 0.0033742 -0.0012637 -0.0036416 -0.0083888 0 0 0 0 0 0 0 0 0 0 0 0 0 0 0 0 0
3.7344 -0.0010371 8.6718e-05 -0.0072675 0.00095746 0 -0.00049066 0.0030925 -0.0024493 0.0047248 -0.00072817 -0.0061614 -0.0089792 0 0 0 0 0 0 0 0 0 0 0 0 0 0 0 0 0
3.7383 -0.00089335 0.0013623 -0.0091742 0.0020573 0 0.0010304 0.0035091 -0.0040245 0.0052071 -0.00065625 -0.0073608 -0.0049825 0 0 0 0 0 0 0 0 0 0 0 0 0 0 0 0 0
3.7422 -0.00039217 0.001675 -0.008787 0.0018127 0 0.0013426 0.0026889 -0.005354 0.0052263 -0.0015116 -0.0067925 -0.0020519 0 0 0 0 0 0 0 0 0 0 0 0 0 0 0 0 0
3.7461 0.00045812 0.0011473 -0.0065271 0.00061617 0 0.00056361 0.0015204 -0.0057733 0.0048977 -0.0026824 -0.0047527 -0.0044881 0 0 0 0 0 0 0 0 0 0 0 0 0 0 0 0 0
3.75 0.0013935 0.00054554 -0.0036103 -0.00044777 0 -0.00035779 0.0007557 -0.0048599 0.0040663 -0.0030455 -0.0019767 -0.0080332 0 0 0 0 0 0 0 0 0 0 0 0 0 0 0 0 0
3.7539 0.0020579 0.00053362 -0.00093451 -0.00065802 0 -0.00058302 0.00058226 -0.0028363 0.002667 -0.0020307 0.00093873 -0.0026602 0 0 0 0 0 0 0 0 0 0 0 0 0 0 0 0 0
3.7578 0.0022332 0.0010845 0.0014756 -0.00023565 0 -2.0654e-05 0.00063687 -0.00051814 0.00095274 -0.00015651 0.0038064 0.015715 0 0 0 0 0 0 0 0 0 0 0 0 0 0 0 0 0
3.7617 0.001956 0.0015742 0.00395 5.3231e-05 0 0.0008088 0.00034972 0.0012427 -0.0006957 0.0014407 0.0065868 0.036778 0 0 0 0 0 0 0 0 0 0 0 0 0 0 0 0 0
3.7656 0.0014492 0.0014067 0.0062731 -0.0002368 0 0.0013567 -0.000628 0.0021599 -0.0021461 0.0019856 0.008944 0.041764 0 0 0 0 0 0 0 0 0 0 0 0 0 0 0 0 0
3.7695 0.00094522 0.00053746 0.0075137 -0.0008116 0 0.0014418 -0.0021355 0.0025948 -0.0035926 0.001622 0.010164 0.020983 0 0 0 0 0 0 0 0 0 0 0 0 0 0 0 0 0
3.7734 0.00054522 -0.00056779 0.0068521 -0.0010293 0 0.0011869 -0.0035039 0.0030286 -0.0051659 0.0011046 0.0095939 -0.013382 0 0 0 0 0 0 0 0 0 0 0 0 0 0 0 0 0
3.7773 0.00020276 -0.0014055 0.0045025 -0.00060413 0 0.00075627 -0.0038961 0.0034539 -0.0064763 0.001028 0.0071992 -0.033735 0 0 0 0 0 0 0 0 0 0 0 0 0 0 0 0 0
3.7813 -0.00018164 -0.0018119 0.0016468 0.00013884 0 0.00025981 -0.0028509 0.0033291 -0.0066664 0.0013561 0.0037104 -0.019855 0 0 0 0 0 0 0 0 0 0 0 0 0 0 0 0 0
3.7852 -0.00064375 -0.0019016 -0.0006395 0.00066567 0 -0.00014908 -0.00068693 0.0021747 -0.0050757 0.0016133 0.00019893 0.021883 0 0 0 0 0 0 0 0 0 0 0 0 0 0 0 0 0
3.7891 -0.0011023 -0.0017416 -0.0023389 0.00078993 0 -0.00025036 0.0015884 0.0002025 -0.0019509 0.0014184 -0.002543 0.061702 0 0 0 0 0 0 0 0 0 0 0 0 0 0 0 0 0
3.793 -0.0013977 -0.0012088 -0.004259 0.00077469 0 4.2357e-05 0.0029017 -0.0017117 0.0015183 0.00079364 -0.0043164 0.071024 0 0 0 0 0 0 0 0 0 0 0 0 0 0 0 0 0
3.7969 -0.0013866 -0.00022172 -0.0068197 0.00092843 0 0.00047114 0.0028405 -0.002745 0.003969 2.2137e-05 -0.0053506 0.046874 0 0 0 0 0 0 0 0 0 0 0 0 0 0 0 0 0
3.8008 -0.0010248 0.00094099 -0.0091852 0.0012025 0 0.0005426 0.0018873 -0.002833 0.0048035 -0.00067905 -0.0059067 0.013592 0 0 0 0 0 0 0 0 0 0 0 0 0 0 0 0 0
3.8047 -0.0003905 0.0016816 -0.0097696 0.0012507 0 -3.7589e-05 0.00093605 -0.0026338 0.0044767 -0.0012867 -0.0060148 4.287e-05 0 0 0 0 0 0 0 0 0 0 0 0 0 0 0 0 0
3.8086 0.00035768 0.0015547 -0.0076994 0.0008547 0 -0.0010103 0.00050365 -0.0027672 0.003919 -0.0018244 -0.0054935 0.013603 0 0 0 0 0 0 0 0 0 0 0 0 0 0 0 0 0
3.8125 0.0010454 0.00073541 -0.0037477 0.00020784 0 -0.001695 0.00034947 -0.0031092 0.0036745 -0.0021941 -0.0041388 0.035238 0 0 0 0 0 0 0 0 0 0 0 0 0 0 0 0 0
3.8164 0.0015285 -3.4802e-05 0.00025743 -0.00026864 0 -0.0015492 -0.00015493 -0.0028877 0.0035369 -0.0022212 -0.0019092 0.039653 0 0 0 0 0 0 0 0 0 0 0 0 0 0 0 0 0
3.8203 0.0017091 -6.3228e-05 0.0029774 -0.00035554 0 -0.000641 -0.0012903 -0.0015056 0.0029171 -0.001856 0.00096705 0.020406 0 0 0 0 0 0 0 0 0 0 0 0 0 0 0 0 0
3.8242 0.001548 0.00065263 0.0045062 -0.00021967 0 0.00041635 -0.0026338 0.00074754 0.0014796 -0.0012714 0.0039702 -0.0044639 0 0 0 0 0 0 0 0 0 0 0 0 0 0 0 0 0
3.8281 0.0010917 0.0013729 0.005806 -0.00015751 0 0.00099723 -0.0034417 0.0028344 -0.00056857 -0.00072574 0.0063925 -0.011186 0 0 0 0 0 0 0 0 0 0 0 0 0 0 0 0 0
3.832 0.00048827 0.0012368 0.0073272 -0.0002164 0 0.00094735 -0.003368 0.0038243 -0.0026849 -0.00033386 0.0075978 0.0057993 0 0 0 0 0 0 0 0 0 0 0 0 0 0 0 0 0
3.8359 -5.8706e-05 7.7195e-06 0.0083399 -0.00014484 0 0.00059923 -0.0027632 0.0036011 -0.0043346 -2.0611e-06 0.0073317 0.028653 0 0 0 0 0 0 0 0 0 0 0 0 0 0 0 0 0
3.8398 -0.00040966 -0.0017239 0.0076854 0.00026895 0 0.00039885 -0.0022367 0.0027423 -0.0051082 0.00040629 0.0058369 0.0345 0 0 0 0 0 0 0 0 0 0 0 0 0 0 0 0 0
3.8438 -0.00060066 -0.003036 0.0050939 0.00087265 0 0.00057135 -0.001957 0.0017772 -0.0046708 0.00085753 0.0036228 0.018497 0 0 0 0 0 0 0 0 0 0 0 0 0 0 0 0 0
3.8477 -0.00082554 -0.0033842 0.0016098 0.0012384 0 0.001101 -0.0014668 0.00067322 -0.0028618 0.00111 0.0010601 -0.0017101 0 0 0 0 0 0 0 0 0 0 0 0 0 0 0 0 0
3.8516 -0.0012503 -0.0028965 -0.0013412 0.0010932 0 0.001883 -0.00025931 -0.00090024 -9.3087e-06 0.00088002 -0.0017896 -0.0043931 0 0 0 0 0 0 0 0 0 0 0 0 0 0 0 0 0
3.8555 -0.0017871 -0.0020717 -0.00321 0.00061756 0 0.0027439 0.0014749 -0.002882 0.0029241 4.5966e-05 -0.0048873 0.013868 0 0 0 0 0 0 0 0 0 0 0 0 0 0 0 0 0
3.8594 -0.0020462 -0.0012682 -0.0045395 0.0002691 0 0.0033069 0.0027711 -0.0045573 0.0047687 -0.0012641 -0.0077443 0.034598 0 0 0 0 0 0 0 0 0 0 0 0 0 0 0 0 0
3.8633 -0.0015786 -0.0004993 -0.0059539 0.00030903 0 0.0030156 0.0026801 -0.005109 0.0049797 -0.0027072 -0.0093404 0.03621 0 0 0 0 0 0 0 0 0 0 0 0 0 0 0 0 0
3.8672 -0.00026624 0.00034601 -0.0071266 0.00054533 0 0.0015412 0.001208 -0.0044272 0.0041267 -0.0038048 -0.0087084 0.016002 0 0 0 0 0 0 0 0 0 0 0 0 0 0 0 0 0
3.8711 0.0014632 0.0011916 -0.0069621 0.00056956 0 -0.00069716 -0.00054791 -0.00326 0.0034322 -0.0040573 -0.0057675 -0.007009 0 0 0 0 0 0 0 0 0 0 0 0 0 0 0 0 0
3.875 0.0028289 0.0017579 -0.0048447 0.0002201 0 -0.0024983 -0.0012904 -0.0024549 0.0036305 -0.0031477 -0.0015993 -0.011353 0 0 0 0 0 0 0 0 0 0 0 0 0 0 0 0 0
3.8789 0.0032045 0.0018443 -0.0015447 -0.00024322 0 -0.0026131 -0.00066436 -0.0020497 0.0041833 -0.0011976 0.0022226 0.0050505 0 0 0 0 0 0 0 0 0 0 0 0 0 0 0 0 0
3.8828 0.0025557 0.0015587 0.0013204 -0.00044089 0 -0.00076185 0.00040814 -0.0012152 0.0036847 0.0011383 0.0047448 0.022652 0 0 0 0 0 0 0 0 0 0 0 0 0 0 0 0 0
3.8867 0.0014439 0.0012031 0.0027865 -0.00030323 0 0.0019753 0.00052644 0.00079826 0.0011934 0.0029458 0.0061793 0.020099 0 0 0 0 0 0 0 0 0 0 0 0 0 0 0 0 0
3.8906 0.00057559 0.00092907 0.0033882 -0.00013572 0 0.003862 -0.00096751 0.0036493 -0.0027178 0.0036048 0.0073513 -0.0036213 0 0 0 0 0 0 0 0 0 0 0 0 0 0 0 0 0
3.8945 0.00026505 0.00056216 0.0043644 -0.00024258 0 0.0037954 -0.0034145 0.0059272 -0.0062126 0.0032041 0.0085785 -0.026981 0 0 0 0 0 0 0 0 0 0 0 0 0 0 0 0 0
3.8984 0.000253 -0.00017496 0.0060254 -0.00053859 0 0.0020937 -0.0053544 0.0062944 -0.0075614 0.0024142 0.009112 -0.026195 0 0 0 0 0 0 0 0 0 0 0 0 0 0 0 0 0
3.9023 1.9109e-05 -0.0012575 0.0070882 -0.00060732 0 0.00012343 -0.0056123 0.0046764 -0.0063963 0.0018757 0.0077557 0.0016166 0 0 0 0 0 0 0 0 0 0 0 0 0 0 0 0 0
3.9063 -0.00069982 -0.0022289 0.005844 -0.0001678 0 -0.00085024 -0.004037 0.0023167 -0.0037649 0.001641 0.0041166 0.034794 0 0 0 0 0 0 0 0 0 0 0 0 0 0 0 0 0
3.9102 -0.0016409 -0.0025444 0.0020522 0.00056048 0 -0.00054954 -0.0014134 0.00062288 -0.00107 0.0012094 -0.00074229 0.046422 0 0 0 0 0 0 0 0 0 0 0 0 0 0 0 0 0
3.9141 -0.0022163 -0.0020855 -0.0024343 0.0010195 0 0.00038949 0.0011764 -6.9413e-05 0.0010003 0.00013671 -0.0049401 0.028098 0 0 0 0 0 0 0 0 0 0 0 0 0 0 0 0 0
3.918 -0.0019917 -0.0013213 -0.0051025 0.00086225 0 0.0011917 0.0029424 -0.00061452 0.002593 -0.0013875 -0.0071629 -0.0037665 0 0 0 0 0 0 0 0 0 0 0 0 0 0 0 0 0
3.9219 -0.0010257 -0.00091512 -0.0049445 0.0003148 0 0.0015706 0.0035948 -0.0019951 0.0039899 -0.0026062 -0.0075198 -0.023718 0 0 0 0 0 0 0 0 0 0 0 0 0 0 0 0 0
3.9258 0.00019658 -0.0011278 -0.0032126 -4.2005e-05 0 0.0016757 0.0032714 -0.004194 0.0050341 -0.0028792 -0.0071089 -0.019159 0 0 0 0 0 0 0 0 0 0 0 0 0 0 0 0 0
3.9297 0.0011387 -0.0015893 -0.0020154 0.00014165 0 0.0016239 0.0024049 -0.0061323 0.0053489 -0.002308 -0.0067804 0.0017414 0 0 0 0 0 0 0 0 0 0 0 0 0 0 0 0 0
3.9336 0.0015618 -0.0016649 -0.0021816 0.00063579 0 0.0012711 0.0015605 -0.0066818 0.0049847 -0.0016396 -0.0063235 0.021215 0 0 0 0 0 0 0 0 0 0 0 0 0 0 0 0 0
3.9375 0.0015858 -0.0010662 -0.0025439 0.00087271 0 0.00049287 0.0011542 -0.0056765 0.0045747 -0.0015018 -0.0048246 0.029108 0 0 0 0 0 0 0 0 0 0 0 0 0 0 0 0 0
3.9414 0.0014807 -0.00012364 -0.0013125 0.00051773 0 -0.00043212 0.0011398 -0.0039173 0.0046459 -0.0017247 -0.0017607 0.029353 0 0 0 0 0 0 0 0 0 0 0 0 0 0 0 0 0
3.9453 0.0014201 0.00052522 0.001928 -0.00022037 0 -0.00089563 0.0009778 -0.002263 0.0048095 -0.0014627 0.0022945 0.031648 0 0 0 0 0 0 0 0 0 0 0 0 0 0 0 0 0
3.9492 0.0013992 0.00051654 0.005647 -0.00083007 0 -0.00051389 7.8704e-05 -0.00083696 0.0038818 -4.8083e-05 0.0060138 0.039246 0 0 0 0 0 0 0 0 0 0 0 0 0 0 0 0 0
3.9531 0.0013262 5.9166e-05 0.0077451 -0.00099801 0 0.0004276 -0.0015609 0.00081564 0.0010767 0.0022451 0.0082983 0.046028 0 0 0 0 0 0 0 0 0 0 0 0 0 0 0 0 0
3.957 0.0011419 -0.00029714 0.0074086 -0.00084009 0 0.0011821 -0.0031373 0.0028707 -0.0028364 0.0042991 0.0089177 0.044658 0 0 0 0 0 0 0 0 0 0 0 0 0 0 0 0 0
3.9609 0.00084843 -0.00016411 0.0055767 -0.0006683 0 0.0012537 -0.0035718 0.0046894 -0.0057219 0.0050568 0.0082867 0.035619 0 0 0 0 0 0 0 0 0 0 0 0 0 0 0 0 0
3.9648 0.00045844 0.0003864 0.0036995 -0.00061103 0 0.00088013 -0.0024208 0.0052636 -0.0057063 0.0043859 0.0067872 0.026862 0 0 0 0 0 0 0 0 0 0 0 0 0 0 0 0 0
3.9688 -3.2876e-05 0.00095156 0.0022372 -0.00052602 0 0.00074975 -0.00033658 0.0042088 -0.0028517 0.0030939 0.0044402 0.024798 0 0 0 0 0 0 0 0 0 0 0 0 0 0 0 0 0
3.9727 -0.00059781 0.001162 0.00049401 -0.00026952 0 0.001223 0.0014111 0.0022392 0.00074257 0.0021117 0.001233 0.027079 0 0 0 0 0 0 0 0 0 0 0 0 0 0 0 0 0
3.9766 -0.0011034 0.00092792 -0.0021719 3.8215e-05 0 0.0018832 0.0019685 0.00057602 0.0026339 0.0016593 -0.0023781 0.025562 0 0 0 0 0 0 0 0 0 0 0 0 0 0 0 0 0
3.9805 -0.0013194 0.00041199 -0.0052246 9.7065e-05 0 0.0019232 0.0015535 -0.00014257 0.0020509 0.0011868 -0.0054595 0.016443 0 0 0 0 0 0 0 0 0 0 0 0 0 0 0 0 0
3.9844 -0.0010416 -0.00013955 -0.0072162 -0.00021746 0 0.0009991 0.0011396 -0.00035157 0.0004094 9.7379e-05 -0.007171 0.0062441 0 0 0 0 0 0 0 0 0 0 0 0 0 0 0 0 0
3.9883 -0.000251 -0.00051055 -0.0071634 -0.00064372 0 -0.00033023 0.001503 -0.00096789 -0.00010293 -0.0015099 -0.0073303 0.0062504 0 0 0 0 0 0 0 0 0 0 0 0 0 0 0 0 0
3.9922 0.00082153 -0.00054238 -0.0055203 -0.00074123 0 -0.00105 0.0025481 -0.0023428 0.0014712 -0.0028206 -0.0063812 0.020241 0 0 0 0 0 0 0 0 0 0 0 0 0 0 0 0 0
3.9961 0.0017884 -0.00018221 -0.0036829 -0.00032191 0 -0.0005915 0.0035003 -0.0038251 0.0040829 -0.003017 -0.0048339 0.038273 0 0 0 0 0 0 0 0 0 0 0 0 0 0 0 0 0
4 0.0023081 0.00041705 -0.0025697 0.00035057 0 0.00069189 0.0036723 -0.0043446 0.0057045 -0.0020156 -0.0028117 0.044161 0 0 0 0 0 0 0 0 0 0 0 0 0 0 0 0 0
4.0039 0.0022679 0.0008855 -0.0018094 0.00080561 0 0.001895 0.0029967 -0.0033852 0.0050683 -0.00052729 -0.00018075 0.030745 0 0 0 0 0 0 0 0 0 0 0 0 0 0 0 0 0
4.0078 0.0018324 0.00084942 -0.00037415 0.00078969 0 0.0023406 0.0018666 -0.0013838 0.0025221 0.00058293 0.0029481 0.0084715 0 0 0 0 0 0 0 0 0 0 0 0 0 0 0 0 0
4.0117 0.0013277 0.00026066 0.002081 0.0004277 0 0.0019845 0.00060811 0.00075133 -0.00056416 0.0010095 0.0059893 -0.0020146 0 0 0 0 0 0 0 0 0 0 0 0 0 0 0 0 0
4.0156 0.0010292 -0.00048483 0.0046464 -6.6504e-06 0 0.0011573 -0.00074868 0.0024053 -0.0030046 0.0011426 0.0082329 0.012112 0 0 0 0 0 0 0 0 0 0 0 0 0 0 0 0 0
4.0195 0.00098434 -0.0008484 0.005948 -0.00040058 0 8.8534e-05 -0.0021724 0.0035148 -0.0044059 0.0015625 0.0093832 0.04306 0 0 0 0 0 0 0 0 0 0 0 0 0 0 0 0 0
4.0234 0.00098806 -0.00066297 0.0054082 -0.00082148 0 -0.0011817 -0.0032686 0.0041899 -0.0048315 0.0024131 0.0096325 0.066918 0 0 0 0 0 0 0 0 0 0 0 0 0 0 0 0 0
4.0273 0.00074104 -0.0003575 0.0036408 -0.0012559 0 -0.0024652 -0.003427 0.0042818 -0.0042261 0.0032298 0.0091499 0.06258 0 0 0 0 0 0 0 0 0 0 0 0 0 0 0 0 0
4.0313 9.6833e-05 -0.00058871 0.0016611 -0.0014442 0 -0.0032114 -0.0024395 0.003471 -0.002413 0.0033326 0.0075968 0.029433 0 0 0 0 0 0 0 0 0 0 0 0 0 0 0 0 0
4.0352 -0.00077809 -0.0015531 -0.00010057 -0.0010909 0 -0.0028602 -0.00090676 0.0017641 0.0003661 0.0023953 0.0043557 -0.011194 0 0 0 0 0 0 0 0 0 0 0 0 0 0 0 0 0
4.0391 -0.0014664 -0.0026448 -0.0018764 -0.00026375 0 -0.0014957 0.00013883 -0.00024603 0.0031449 0.00070375 -0.00060327 -0.032219 0 0 0 0 0 0 0 0 0 0 0 0 0 0 0 0 0
4.043 -0.0015631 -0.002876 -0.0037687 0.00050225 0 -3.9038e-05 0.00014672 -0.0017643 0.0047225 -0.0010639 -0.0060968 -0.021363 0 0 0 0 0 0 0 0 0 0 0 0 0 0 0 0 0
4.0469 -0.00095652 -0.0017596 -0.0051793 0.00061407 0 0.00041556 -0.0004061 -0.0024777 0.0045906 -0.0023038 -0.010153 0.010569 0 0 0 0 0 0 0 0 0 0 0 0 0 0 0 0 0
4.0508 8.7582e-05 0.00015309 -0.0052708 -6.4687e-06 0 -0.0003925 -0.00046424 -0.0027976 0.0033586 -0.0028237 -0.011304 0.039759 0 0 0 0 0 0 0 0 0 0 0 0 0 0 0 0 0
4.0547 0.0011044 0.0016348 -0.0039762 -0.00078592 0 -0.0015333 0.00053517 -0.0033515 0.0021908 -0.0028341 -0.0096217 0.048722 0 0 0 0 0 0 0 0 0 0 0 0 0 0 0 0 0
4.0586 0.0017306 0.0017755 -0.0022896 -0.00099946 0 -0.0016337 0.002031 -0.0042271 0.0017694 -0.0026584 -0.0065338 0.038781 0 0 0 0 0 0 0 0 0 0 0 0 0 0 0 0 0
4.0625 0.0018935 0.00072182 -0.001302 -0.00044981 0 -0.00010605 0.002815 -0.0047728 0.0017867 -0.0024109 -0.0035464 0.026074 0 0 0 0 0 0 0 0 0 0 0 0 0 0 0 0 0
4.0664 0.0017639 -0.00051133 -0.00093342 0.00035109 0 0.0022827 0.0021702 -0.0041945 0.0014072 -0.0018984 -0.0010845 0.025633 0 0 0 0 0 0 0 0 0 0 0 0 0 0 0 0 0
4.0703 0.0015529 -0.00097211 0.00014114 0.0006874 0 0.004043 0.00053064 -0.0023509 0.00015937 -0.00083252 0.001486 0.037837 0 0 0 0 0 0 0 0 0 0 0 0 0 0 0 0 0
4.0742 0.0013489 -0.00056651 0.0030411 0.00032236 0 0.0041991 -0.00099194 5.9014e-05 -0.0016575 0.00079437 0.004762 0.048788 0 0 0 0 0 0 0 0 0 0 0 0 0 0 0 0 0
4.0781 0.0011161 4.865e-06 0.0070943 -0.00032697 0 0.0029905 -0.0017037 0.0020812 -0.0033614 0.0024886 0.008296 0.04369 0 0 0 0 0 0 0 0 0 0 0 0 0 0 0 0 0
4.082 0.00080227 4.5472e-05 0.0098854 -0.00067159 0 0.0014757 -0.0018967 0.003236 -0.0045221 0.0034489 0.010725 0.020973 0 0 0 0 0 0 0 0 0 0 0 0 0 0 0 0 0
4.0859 0.00041475 -0.00042771 0.0091696 -0.00055703 0 0.00054016 -0.0023226 0.003664 -0.0051163 0.0031225 0.010904 -0.0054653 0 0 0 0 0 0 0 0 0 0 0 0 0 0 0 0 0
4.0898 -6.0739e-06 -0.00076017 0.0049299 -0.00035864 0 0.00028629 -0.0031878 0.0036453 -0.0051403 0.0017106 0.0089106 -0.017834 0 0 0 0 0 0 0 0 0 0 0 0 0 0 0 0 0
4.0938 -0.00044722 -0.00040549 -0.00045051 -0.00050188 0 0.00026 -0.0038099 0.0031353 -0.004296 0.00014243 0.0059194 -0.0094141 0 0 0 0 0 0 0 0 0 0 0 0 0 0 0 0 0
4.0977 -0.00090861 0.00044748 -0.004156 -0.00096098 0 8.4921e-05 -0.0033514 0.0018885 -0.0022687 -0.00057983 0.0031065 0.010398 0 0 0 0 0 0 0 0 0 0 0 0 0 0 0 0 0
4.1016 -0.0013114 0.0010164 -0.005198 -0.0012859 0 -0.0002212 -0.0018439 4.0514e-06 0.0006643 -0.0001859 0.00070051 0.025154 0 0 0 0 0 0 0 0 0 0 0 0 0 0 0 0 0
4.1055 -0.0014533 0.00069473 -0.0048346 -0.0011047 0 -0.00046005 -0.00033725 -0.001825 0.003477 0.00061328 -0.0018972 0.025909 0 0 0 0 0 0 0 0 0 0 0 0 0 0 0 0 0
4.1094 -0.0011204 -0.00033067 -0.0048734 -0.000523 0 -0.00056369 9.3894e-05 -0.002786 0.0050733 0.00072407 -0.0051049 0.017864 0 0 0 0 0 0 0 0 0 0 0 0 0 0 0 0 0
4.1133 -0.00029804 -0.0012331 -0.0056754 2.1629e-05 0 -0.00055036 -0.00050548 -0.0027285 0.0052246 -0.00035235 -0.0083336 0.013449 0 0 0 0 0 0 0 0 0 0 0 0 0 0 0 0 0
4.1172 0.00071963 -0.0013155 -0.0058843 0.00026578 0 -0.00024272 -0.00092696 -0.0023885 0.0047657 -0.0020336 -0.010204 0.019142 0 0 0 0 0 0 0 0 0 0 0 0 0 0 0 0 0
4.1211 0.0014734 -0.00063265 -0.0040474 0.00038676 0 0.00073008 -2.301e-05 -0.0026919 0.0047155 -0.0031342 -0.0096164 0.029088 0 0 0 0 0 0 0 0 0 0 0 0 0 0 0 0 0
4.125 0.0016594 0.00012551 -0.00034054 0.00071291 0 0.0024444 0.0019805 -0.0037578 0.0051404 -0.0028965 -0.0066679 0.031666 0 0 0 0 0 0 0 0 0 0 0 0 0 0 0 0 0
4.1289 0.001359 0.00033159 0.0034317 0.0012166 0 0.0042093 0.0034615 -0.0046261 0.0049628 -0.0016281 -0.0025857 0.022145 0 0 0 0 0 0 0 0 0 0 0 0 0 0 0 0 0
4.1328 0.00096069 -1.8949e-05 0.0055258 0.001413 0 0.004816 0.0028214 -0.0040788 0.003041 -0.00035113 0.0011868 0.0084039 0 0 0 0 0 0 0 0 0 0 0 0 0 0 0 0 0
4.1367 0.00082263 -0.00042056 0.0058421 0.00084794 0 0.0035358 4.9052e-05 -0.0018213 -0.00047576 0.00018186 0.0038918 0.0036089 0 0 0 0 0 0 0 0 0 0 0 0 0 0 0 0 0
4.1406 0.00096277 -0.00046703 0.0057696 -0.00032648 0 0.00098769 -0.003083 0.0011194 -0.0039108 0.00014417 0.0056091 0.013076 0 0 0 0 0 0 0 0 0 0 0 0 0 0 0 0 0
4.1445 0.0010487 -0.00028421 0.006527 -0.0013555 0 -0.0011019 -0.0044305 0.0031944 -0.0053121 0.00033119 0.0067021 0.028774 0 0 0 0 0 0 0 0 0 0 0 0 0 0 0 0 0
4.1484 0.00069583 -0.00033048 0.0077917 -0.0015371 0 -0.0012403 -0.0032271 0.0035846 -0.0040988 0.001227 0.0072101 0.037482 0 0 0 0 0 0 0 0 0 0 0 0 0 0 0 0 0
4.1523 -0.00018375 -0.00079706 0.0080431 -0.00088529 0 0.00053821 -0.00060844 0.0027349 -0.0015582 0.0024002 0.0067563 0.034585 0 0 0 0 0 0 0 0 0 0 0 0 0 0 0 0 0
4.1563 -0.0012727 -0.0012749 0.0061995 -0.00010253 0 0.0026664 0.0014683 0.0017312 0.00029457 0.0028511 0.0049641 0.029156 0 0 0 0 0 0 0 0 0 0 0 0 0 0 0 0 0
4.1602 -0.002054 -0.0010867 0.0027946 0.00013139 0 0.0033976 0.0018365 0.0012066 0.00044064 0.0019653 0.0019252 0.034352 0 0 0 0 0 0 0 0 0 0 0 0 0 0 0 0 0
4.1641 -0.0021486 1.1385e-05 -0.00051048 -0.00018188 0 0.002287 0.00083699 0.00086241 -0.00040538 0.0001227 -0.0016906 0.052336 0 0 0 0 0 0 0 0 0 0 0 0 0 0 0 0 0
4.168 -0.0015302 0.0014673 -0.0024955 -0.00044221 0 0.00043386 -0.00030288 -3.336e-06 -0.00063943 -0.0016343 -0.0049218 0.069472 0 0 0 0 0 0 0 0 0 0 0 0 0 0 0 0 0
4.1719 -0.00049484 0.0023163 -0.003355 -0.00017589 0 -0.00067337 -0.00063327 -0.0015981 0.00069586 -0.002518 -0.0069513 0.068057 0 0 0 0 0 0 0 0 0 0 0 0 0 0 0 0 0
4.1758 0.00053983 0.0019992 -0.0041182 0.00039145 0 -0.00052706 -8.9869e-05 -0.0033164 0.0031131 -0.0025821 -0.0074286 0.044119 0 0 0 0 0 0 0 0 0 0 0 0 0 0 0 0 0
4.1797 0.00125 0.00086764 -0.0052477 0.00055119 0 0.00012587 0.000787 -0.0042839 0.0052122 -0.0024475 -0.0065596 0.013571 0 0 0 0 0 0 0 0 0 0 0 0 0 0 0 0 0
4.1836 0.0015252 -0.00010138 -0.0059838 -0.00010004 0 0.00024427 0.001457 -0.0041436 0.0058523 -0.0025392 -0.0049428 -0.00062486 0 0 0 0 0 0 0 0 0 0 0 0 0 0 0 0 0
4.1875 0.0014705 -0.00013853 -0.005132 -0.0011525 0 -0.00041192 0.0016327 -0.0032696 0.0048255 -0.0026713 -0.0032097 0.010817 0 0 0 0 0 0 0 0 0 0 0 0 0 0 0 0 0
4.1914 0.0013127 0.00067143 -0.0024189 -0.0017296 0 -0.0011806 0.0011332 -0.0022511 0.0026057 -0.0023799 -0.0016423 0.034529 0 0 0 0 0 0 0 0 0 0 0 0 0 0 0 0 0
4.1953 0.0012493 0.0014867 0.0010444 -0.0013549 0 -0.0013761 -0.00018794 -0.0012611 -0.00026333 -0.0015665 -5.1204e-05 0.046375 0 0 0 0 0 0 0 0 0 0 0 0 0 0 0 0 0
4.1992 0.0013052 0.0014443 0.0036629 -0.0004354 0 -0.0010802 -0.00217 1.7579e-06 -0.0033686 -0.0006882 0.0019128 0.03358 0 0 0 0 0 0 0 0 0 0 0 0 0 0 0 0 0
4.2031 0.0013007 0.00039158 0.0046604 0.00014902 0 -0.00094804 -0.0040711 0.0017707 -0.0061362 -0.00026771 0.0042036 0.0064448 0 0 0 0 0 0 0 0 0 0 0 0 0 0 0 0 0
4.207 0.0009888 -0.00099088 0.0044703 -7.3086e-05 0 -0.0012915 -0.0048454 0.0036947 -0.007669 -0.00028148 0.0060973 -0.011292 0 0 0 0 0 0 0 0 0 0 0 0 0 0 0 0 0
4.2109 0.00028877 -0.0017449 0.0039452 -0.00073011 0 -0.0015596 -0.0039627 0.0049383 -0.0072101 -0.00015575 0.006569 -0.0041666 0 0 0 0 0 0 0 0 0 0 0 0 0 0 0 0 0
4.2148 -0.0005773 -0.0013884 0.003362 -0.0010536 0 -0.00090536 -0.0020335 0.0048285 -0.0049035 0.00056201 0.0051233 0.021654 0 0 0 0 0 0 0 0 0 0 0 0 0 0 0 0 0
4.2188 -0.0012014 -0.00026882 0.0023056 -0.00070718 0 0.00072166 -0.00048742 0.0034136 -0.0019816 0.0015645 0.0023413 0.045281 0 0 0 0 0 0 0 0 0 0 0 0 0 0 0 0 0
4.2227 -0.0013005 0.00073228 0.00045249 -0.00011137 0 0.0022086 -0.00041096 0.0014052 5.6235e-05 0.0019195 -0.00045727 0.050652 0 0 0 0 0 0 0 0 0 0 0 0 0 0 0 0 0
4.2266 -0.00095757 0.00088789 -0.0017397 6.1334e-05 0 0.0022032 -0.0015593 -0.00040198 0.00066289 0.0009318 -0.0022392 0.039641 0 0 0 0 0 0 0 0 0 0 0 0 0 0 0 0 0
4.2305 -0.00054979 0.00017948 -0.0032783 -0.00035037 0 0.00050331 -0.0025175 -0.0016601 0.00070273 -0.0011066 -0.0030461 0.027042 0 0 0 0 0 0 0 0 0 0 0 0 0 0 0 0 0
4.2344 -0.00039816 -0.00068816 -0.0035691 -0.00081104 0 -0.0015256 -0.0019521 -0.0025024 0.0016067 -0.0030579 -0.0037541 0.023977 0 0 0 0 0 0 0 0 0 0 0 0 0 0 0 0 0
4.2383 -0.00045012 -0.00081951 -0.0029994 -0.00067759 0 -0.0020555 0.00016021 -0.0031694 0.0039195 -0.0038778 -0.0049807 0.027093 0 0 0 0 0 0 0 0 0 0 0 0 0 0 0 0 0
4.2422 -0.00031097 0.00017265 -0.0025146 8.1295e-05 0 -0.00045257 0.0024533 -0.0036719 0.0065855 -0.0034535 -0.0062097 0.023986 0 0 0 0 0 0 0 0 0 0 0 0 0 0 0 0 0
4.2461 0.00037533 0.0018109 -0.0026342 0.00081342 0 0.0020976 0.0033017 -0.0037944 0.0076925 -0.0025479 -0.0060769 0.0083178 0 0 0 0 0 0 0 0 0 0 0 0 0 0 0 0 0
4.25 0.0015384 0.0030242 -0.0029509 0.00083225 0 0.0036165 0.0021208 -0.0033374 0.0060545 -0.0019565 -0.0036525 -0.01153 0 0 0 0 0 0 0 0 0 0 0 0 0 0 0 0 0
4.2539 0.0026601 0.0028862 -0.0026155 9.1339e-05 0 0.0030522 -0.00029236 -0.0022907 0.0022397 -0.0017527 0.00048578 -0.019378 0 0 0 0 0 0 0 0 0 0 0 0 0 0 0 0 0
4.2578 0.0031598 0.0012962 -0.001257 -0.00081642 0 0.0011014 -0.0025459 -0.00080028 -0.0018398 -0.0013562 0.0044808 -0.0067745 0 0 0 0 0 0 0 0 0 0 0 0 0 0 0 0 0
4.2617 0.0028403 -0.00091825 0.00062219 -0.001292 0 -0.00054523 -0.0037257 0.00093724 -0.0043697 -0.00028182 0.0066024 0.018523 0 0 0 0 0 0 0 0 0 0 0 0 0 0 0 0 0
4.2656 0.0019904 -0.0025845 0.0021111 -0.0012855 0 -0.00071082 -0.0038092 0.0026782 -0.0048492 0.0012558 0.0065524 0.039494 0 0 0 0 0 0 0 0 0 0 0 0 0 0 0 0 0
4.2695 0.0010699 -0.0030186 0.0026349 -0.001194 0 0.00042611 -0.003262 0.0040665 -0.0041391 0.0025045 0.0054589 0.045148 0 0 0 0 0 0 0 0 0 0 0 0 0 0 0 0 0
4.2734 0.00030579 -0.0024576 0.0022083 -0.0012788 0 0.0017794 -0.0024448 0.0046843 -0.0034898 0.0028938 0.0046129 0.039108 0 0 0 0 0 0 0 0 0 0 0 0 0 0 0 0 0
4.2773 -0.00040648 -0.0017546 0.0010888 -0.0013124 0 0.0024379 -0.0014589 0.0042824 -0.0035053 0.0025347 0.0042092 0.03363 0 0 0 0 0 0 0 0 0 0 0 0 0 0 0 0 0
4.2813 -0.0012269 -0.0016166 -0.0005881 -0.00087812 0 0.0022757 -0.00040959 0.0029975 -0.0038552 0.0020038 0.0033131 0.035885 0 0 0 0 0 0 0 0 0 0 0 0 0 0 0 0 0
4.2852 -0.0020399 -0.0020548 -0.0027021 2.4811e-05 0 0.0016796 0.00042541 0.0013036 -0.0037547 0.001697 0.001025 0.040671 0 0 0 0 0 0 0 0 0 0 0 0 0 0 0 0 0
4.2891 -0.0024453 -0.0025072 -0.0047868 0.0008042 0 0.00095365 0.00083062 -0.00030593 -0.0026215 0.0014718 -0.0023806 0.03667 0 0 0 0 0 0 0 0 0 0 0 0 0 0 0 0 0
4.293 -0.0021096 -0.0024678 -0.0060497 0.00080165 0 0.00014488 0.00099379 -0.001616 -0.00038395 0.00093359 -0.0055058 0.019539 0 0 0 0 0 0 0 0 0 0 0 0 0 0 0 0 0
4.2969 -0.0011304 -0.0019901 -0.0059775 -2.8687e-07 0 -0.00064322 0.0014257 -0.0026836 0.0025809 -9.9785e-07 -0.0070082 -0.0016561 0 0 0 0 0 0 0 0 0 0 0 0 0 0 0 0 0
4.3008 -3.127e-05 -0.0015715 -0.0049307 -0.00087066 0 -0.0010418 0.0023907 -0.0035674 0.0055866 -0.0009188 -0.0067084 -0.011422 0 0 0 0 0 0 0 0 0 0 0 0 0 0 0 0 0
4.3047 0.00064377 -0.0015521 -0.0039542 -0.00099929 0 -0.00074578 0.0034229 -0.0041155 0.0077117 -0.0013127 -0.0055349 -0.0017582 0 0 0 0 0 0 0 0 0 0 0 0 0 0 0 0 0
4.3086 0.00076646 -0.0016584 -0.0038027 -0.00028831 0 -5.2405e-05 0.0035502 -0.0040626 0.0079805 -0.001116 -0.0044254 0.02007 0 0 0 0 0 0 0 0 0 0 0 0 0 0 0 0 0
4.3125 0.00068374 -0.0012039 -0.004111 0.00054917 0 0.00013911 0.0021595 -0.003324 0.0058269 -0.0007685 -0.0033583 0.037052 0 0 0 0 0 0 0 0 0 0 0 0 0 0 0 0 0
4.3164 0.00084673 0.00019667 -0.0036446 0.00069618 0 -0.00088903 -0.00029762 -0.0021421 0.0016475 -0.00073618 -0.0015177 0.036143 0 0 0 0 0 0 0 0 0 0 0 0 0 0 0 0 0
4.3203 0.0013605 0.002086 -0.0015206 2.7055e-05 0 -0.0027899 -0.0025159 -0.00090343 -0.0030731 -0.0010125 0.0015977 0.018167 0 0 0 0 0 0 0 0 0 0 0 0 0 0 0 0 0
4.3242 0.0018698 0.0033708 0.0017635 -0.00081072 0 -0.0041508 -0.0033685 0.00017648 -0.0064071 -0.0011419 0.005296 -0.0038676 0 0 0 0 0 0 0 0 0 0 0 0 0 0 0 0 0
4.3281 0.0018713 0.0031662 0.0045559 -0.001082 0 -0.003588 -0.0028379 0.001143 -0.0071158 -0.00072872 0.0079824 -0.015341 0 0 0 0 0 0 0 0 0 0 0 0 0 0 0 0 0
4.332 0.0011532 0.0015511 0.0053857 -0.00068747 0 -0.0010305 -0.0019764 0.0020692 -0.00547 0.000131 0.0083821 -0.010091 0 0 0 0 0 0 0 0 0 0 0 0 0 0 0 0 0
4.3359 -2.4683e-05 -0.00044087 0.0041454 -0.00019312 0 0.0020203 -0.001932 0.0027879 -0.0030712 0.00095271 0.0065369 0.0072999 0 0 0 0 0 0 0 0 0 0 0 0 0 0 0 0 0
4.3398 -0.0011367 -0.0015957 0.0020192 -0.00018427 0 0.0035872 -0.0029474 0.0029389 -0.0017193 0.0013546 0.0036611 0.026756 0 0 0 0 0 0 0 0 0 0 0 0 0 0 0 0 0
4.3438 -0.0017664 -0.0013889 0.00030718 -0.00065552 0 0.0027578 -0.0042219 0.0023212 -0.0021287 0.0013702 0.0010649 0.039755 0 0 0 0 0 0 0 0 0 0 0 0 0 0 0 0 0
4.3477 -0.0018349 -0.00024227 -0.00064047 -0.0010595 0 0.00035595 -0.0046725 0.0011619 -0.0034457 0.0012503 -0.00080054 0.043066 0 0 0 0 0 0 0 0 0 0 0 0 0 0 0 0 0
4.3516 -0.0015482 0.00096038 -0.0013873 -0.00090889 0 -0.001769 -0.0038154 -3.8846e-05 -0.0039241 0.0010316 -0.0023395 0.038342 0 0 0 0 0 0 0 0 0 0 0 0 0 0 0 0 0
4.3555 -0.0011817 0.0015859 -0.0024826 -0.00026056 0 -0.0021428 -0.0019933 -0.00096162 -0.0022533 0.00043484 -0.0040125 0.029851 0 0 0 0 0 0 0 0 0 0 0 0 0 0 0 0 0
4.3594 -0.00090222 0.0015795 -0.0037352 0.0004061 0 -0.00059244 9.1577e-05 -0.0017279 0.0014328 -0.00073433 -0.0056291 0.02239 0 0 0 0 0 0 0 0 0 0 0 0 0 0 0 0 0
4.3633 -0.00071932 0.0012462 -0.0044344 0.00072033 0 0.0018857 0.0019278 -0.0026414 0.0055677 -0.0021346 -0.0064146 0.019648 0 0 0 0 0 0 0 0 0 0 0 0 0 0 0 0 0
4.3672 -0.00052445 0.00084407 -0.0041515 0.00075027 0 0.0039542 0.0032916 -0.0036564 0.0081346 -0.0029794 -0.0056958 0.022758 0 0 0 0 0 0 0 0 0 0 0 0 0 0 0 0 0
4.3711 -0.00015483 0.0004204 -0.003141 0.00080365 0 0.0046976 0.0039713 -0.0041709 0.0079029 -0.0026984 -0.0034781 0.029743 0 0 0 0 0 0 0 0 0 0 0 0 0 0 0 0 0
4.375 0.0005199 -3.6642e-05 -0.0019062 0.00098849 0 0.0039025 0.0036328 -0.0034619 0.0050934 -0.0015277 -0.00040291 0.036869 0 0 0 0 0 0 0 0 0 0 0 0 0 0 0 0 0
4.3789 0.0014765 -0.00041975 -0.00052549 0.0010681 0 0.0019754 0.0021051 -0.0014035 0.0011066 -0.00036437 0.002757 0.041435 0 0 0 0 0 0 0 0 0 0 0 0 0 0 0 0 0
4.3828 0.0024459 -0.00056081 0.0013673 0.00076516 0 -0.00024943 -0.00022147 0.0012444 -0.0023927 5.8528e-05 0.0055066 0.043636 0 0 0 0 0 0 0 0 0 0 0 0 0 0 0 0 0
4.3867 0.0029722 -0.00044902 0.0038506 0.00013086 0 -0.001786 -0.0024264 0.0033198 -0.0043738 -0.00012202 0.0076177 0.045439 0 0 0 0 0 0 0 0 0 0 0 0 0 0 0 0 0
4.3906 0.0026637 -0.00029971 0.006112 -0.0004711 0 -0.0019498 -0.0036462 0.0041063 -0.0047856 -5.5363e-05 0.008879 0.047282 0 0 0 0 0 0 0 0 0 0 0 0 0 0 0 0 0
4.3945 0.001491 -0.00032426 0.0068375 -0.00074869 0 -0.0008306 -0.003715 0.0037703 -0.0042741 0.00090238 0.0089984 0.04606 0 0 0 0 0 0 0 0 0 0 0 0 0 0 0 0 0
4.3984 -0.00011295 -0.00042807 0.0053791 -0.00077179 0 0.00064821 -0.0032242 0.0030205 -0.0036088 0.0024049 0.0077846 0.037291 0 0 0 0 0 0 0 0 0 0 0 0 0 0 0 0 0
4.4023 -0.0014813 -0.00021573 0.0025155 -0.00081751 0 0.0013284 -0.0029122 0.0023807 -0.0032337 0.0032877 0.0053726 0.020279 0 0 0 0 0 0 0 0 0 0 0 0 0 0 0 0 0
4.4063 -0.002125 0.0006055 -9.9391e-05 -0.00095936 0 0.00070677 -0.002967 0.0018047 -0.0031343 0.0025926 0.0022156 0.0015141 0 0 0 0 0 0 0 0 0 0 0 0 0 0 0 0 0
4.4102 -0.0020163 0.0017872 -0.0013713 -0.00091829 0 -0.00065719 -0.0029107 0.00094585 -0.0029485 0.00049071 -0.0011414 -0.0079552 0 0 0 0 0 0 0 0 0 0 0 0 0 0 0 0 0
4.4141 -0.0015245 0.0025566 -0.0016684 -0.00040166 0 -0.0016479 -0.0021477 -0.00030473 -0.0021728 -0.001783 -0.0042478 -0.00039571 0 0 0 0 0 0 0 0 0 0 0 0 0 0 0 0 0
4.418 -0.0010795 0.0021886 -0.0022473 0.00044089 0 -0.0015879 -0.00060093 -0.001633 -0.00041594 -0.0029347 -0.006733 0.021427 0 0 0 0 0 0 0 0 0 0 0 0 0 0 0 0 0
4.4219 -0.00085153 0.0006742 -0.0037684 0.0010156 0 -0.00078611 0.0011877 -0.0026393 0.0023016 -0.0026352 -0.0082154 0.044231 0 0 0 0 0 0 0 0 0 0 0 0 0 0 0 0 0
4.4258 -0.00069306 -0.0011416 -0.0054392 0.00083122 0 -0.00012366 0.0025359 -0.0032552 0.0053142 -0.0016571 -0.0083643 0.052629 0 0 0 0 0 0 0 0 0 0 0 0 0 0 0 0 0
4.4297 -0.00034086 -0.0021492 -0.0057042 4.1764e-05 0 -0.00012646 0.0031416 -0.00372 0.0074017 -0.0010811 -0.0071275 0.040275 0 0 0 0 0 0 0 0 0 0 0 0 0 0 0 0 0
4.4336 0.00033275 -0.0018318 -0.0037994 -0.00063923 0 -0.00049163 0.0031307 -0.0041288 0.0073637 -0.0013574 -0.0048647 0.015194 0 0 0 0 0 0 0 0 0 0 0 0 0 0 0 0 0
4.4375 0.0012212 -0.00066689 -0.00057441 -0.00063055 0 -0.00053723 0.0026779 -0.004106 0.0048419 -0.0020481 -0.0021656 -0.0052912 0 0 0 0 0 0 0 0 0 0 0 0 0 0 0 0 0
4.4414 0.0020655 0.00027422 0.0022613 -7.5944e-05 0 -4.8979e-05 0.0017159 -0.0030669 0.00078299 -0.002361 0.0005261 -0.006744 0 0 0 0 0 0 0 0 0 0 0 0 0 0 0 0 0
4.4453 0.0025973 0.00018494 0.0036784 0.00031583 0 0.00043257 0.00010604 -0.00088201 -0.0029725 -0.0018807 0.0031022 0.01215 0 0 0 0 0 0 0 0 0 0 0 0 0 0 0 0 0
4.4492 0.0026332 -0.00087254 0.0040682 5.0002e-05 0 0.00022453 -0.0019236 0.0017513 -0.0048452 -0.0008434 0.0055776 0.039062 0 0 0 0 0 0 0 0 0 0 0 0 0 0 0 0 0
4.4531 0.0021139 -0.002078 0.0044738 -0.00058121 0 -0.00065336 -0.0036311 0.0036964 -0.0045941 0.00016123 0.0077011 0.057592 0 0 0 0 0 0 0 0 0 0 0 0 0 0 0 0 0
4.457 0.0011371 -0.0025206 0.0052076 -0.00077779 0 -0.0013637 -0.0041909 0.0042336 -0.0034128 0.00066367 0.0088534 0.05936 0 0 0 0 0 0 0 0 0 0 0 0 0 0 0 0 0
4.4609 -2.1609e-05 -0.0018463 0.005386 -0.00010581 0 -0.0010587 -0.0033626 0.0035874 -0.0028851 0.00054464 0.0084248 0.049015 0 0 0 0 0 0 0 0 0 0 0 0 0 0 0 0 0
4.4648 -0.00097093 -0.0004148 0.0038983 0.00096259 0 0.00022016 -0.001748 0.0026225 -0.0036215 -3.9362e-05 0.0063427 0.038389 0 0 0 0 0 0 0 0 0 0 0 0 0 0 0 0 0
4.4688 -0.0013857 0.0010397 0.00075997 0.0014608 0 0.0015327 -0.00034354 0.002018 -0.0047332 -0.00081616 0.0032119 0.035128 0 0 0 0 0 0 0 0 0 0 0 0 0 0 0 0 0
4.4727 -0.001213 0.0018879 -0.0026359 0.00090729 0 0.0019793 0.00023279 0.0017227 -0.0046162 -0.0014859 -0.0001081 0.035984 0 0 0 0 0 0 0 0 0 0 0 0 0 0 0 0 0
4.4766 -0.00072922 0.0018779 -0.0046987 -0.0001643 0 0.0016153 0.00014623 0.0011739 -0.0023813 -0.0017929 -0.0030878 0.030985 0 0 0 0 0 0 0 0 0 0 0 0 0 0 0 0 0
4.4805 -0.00035776 0.001133 -0.0050531 -0.00070611 0 0.0013522 5.1812e-05 -1.4606e-05 0.0013074 -0.0016695 -0.0056987 0.014908 0 0 0 0 0 0 0 0 0 0 0 0 0 0 0 0 0
4.4844 -0.00035925 2.6783e-05 -0.0047212 -0.00019733 0 0.0019168 0.0004307 -0.0016181 0.0046916 -0.0013519 -0.0080243 -0.0047412 0 0 0 0 0 0 0 0 0 0 0 0 0 0 0 0 0
4.4883 -0.00063223 -0.00093607 -0.0048924 0.00084539 0 0.0029669 0.0011875 -0.0030073 0.0062354 -0.0012571 -0.0097616 -0.011765 0 0 0 0 0 0 0 0 0 0 0 0 0 0 0 0 0
4.4922 -0.00078975 -0.0012535 -0.0055802 0.0014161 0 0.0033431 0.0018229 -0.0036915 0.0056554 -0.0016025 -0.01019 0.0047729 0 0 0 0 0 0 0 0 0 0 0 0 0 0 0 0 0
4.4961 -0.00045724 -0.00063859 -0.0055782 0.0010489 0 0.002261 0.001927 -0.0036019 0.0038666 -0.002089 -0.0086991 0.038596 0 0 0 0 0 0 0 0 0 0 0 0 0 0 0 0 0
4.5 0.00043496 0.0007561 -0.0037648 0.00025059 0 0.00023383 0.0014914 -0.0028947 0.0020653 -0.0020237 -0.0053774 0.067911 0 0 0 0 0 0 0 0 0 0 0 0 0 0 0 0 0
4.5039 0.001575 0.0023036 -0.00040077 -0.00010041 0 -0.0012578 0.00081067 -0.0016259 0.00086451 -0.00088998 -0.0010812 0.071218 0 0 0 0 0 0 0 0 0 0 0 0 0 0 0 0 0
4.5078 0.0024468 0.0031908 0.0029282 0.00027179 0 -0.001076 0.00017816 0.0002416 0.00016664 0.0011123 0.0030757 0.044829 0 0 0 0 0 0 0 0 0 0 0 0 0 0 0 0 0
4.5117 0.0026272 0.0029032 0.0046656 0.00074444 0 0.00054679 -0.00028208 0.002501 -0.00036215 0.0030881 0.006321 0.0070262 0 0 0 0 0 0 0 0 0 0 0 0 0 0 0 0 0
4.5156 0.0020187 0.001567 0.0045646 0.00049381 0 0.0022395 -0.00055149 0.0045027 -0.00087492 0.0040791 0.0083894 -0.015563 0 0 0 0 0 0 0 0 0 0 0 0 0 0 0 0 0
4.5195 0.0008996 -0.00012998 0.0036454 -0.00056674 0 0.0027075 -0.00061406 0.0054649 -0.0013897 0.0037692 0.0092411 -0.0085477 0 0 0 0 0 0 0 0 0 0 0 0 0 0 0 0 0
4.5234 -0.00022055 -0.0013921 0.0029718 -0.0016214 0 0.0017438 -0.00049484 0.0050793 -0.0020459 0.0026457 0.0087748 0.019732 0 0 0 0 0 0 0 0 0 0 0 0 0 0 0 0 0
4.5273 -0.00087057 -0.001804 0.002577 -0.0017477 0 0.00016391 -0.00036071 0.0037923 -0.0030499 0.0015066 0.0069042 0.046281 0 0 0 0 0 0 0 0 0 0 0 0 0 0 0 0 0
4.5313 -0.00088109 -0.001494 0.0016406 -0.00083851 0 -0.0010673 -0.00045617 0.0024089 -0.0042281 0.00081196 0.0038716 0.052612 0 0 0 0 0 0 0 0 0 0 0 0 0 0 0 0 0
4.5352 -0.00048694 -0.00090082 -0.0003394 0.00031232 0 -0.0015283 -0.00083296 0.0013695 -0.0047261 0.00046656 0.00034426 0.03845 0 0 0 0 0 0 0 0 0 0 0 0 0 0 0 0 0
4.5391 -0.00016933 -0.00038958 -0.0026879 0.00083011 0 -0.0012613 -0.00115 0.00042189 -0.003438 0.00013858 -0.0029267 0.019136 0 0 0 0 0 0 0 0 0 0 0 0 0 0 0 0 0
4.543 -0.00029906 -4.4546e-05 -0.0039714 0.00060267 0 -0.00029906 -0.00086007 -0.00097333 -3.1755e-05 -0.00031243 -0.0055748 0.010742 0 0 0 0 0 0 0 0 0 0 0 0 0 0 0 0 0
4.5469 -0.00082085 0.00024307 -0.0033238 0.0002691 0 0.0014282 0.00026637 -0.0029276 0.0043292 -0.0007528 -0.0076925 0.017061 0 0 0 0 0 0 0 0 0 0 0 0 0 0 0 0 0
4.5508 -0.0012468 0.00054972 -0.0013556 0.00041406 0 0.0036275 0.0017533 -0.0048541 0.0074191 -0.0010368 -0.0093854 0.029369 0 0 0 0 0 0 0 0 0 0 0 0 0 0 0 0 0
4.5547 -0.0010181 0.00080634 0.00028955 0.00087638 0 0.0052986 0.0026284 -0.0059313 0.0074325 -0.0012142 -0.010281 0.037034 0 0 0 0 0 0 0 0 0 0 0 0 0 0 0 0 0
4.5586 2.0152e-05 0.00089135 0.00035219 0.0009319 0 0.0052206 0.0021683 -0.0058159 0.0043837 -0.001394 -0.0095949 0.037447 0 0 0 0 0 0 0 0 0 0 0 0 0 0 0 0 0
4.5625 0.0014275 0.00079838 -0.00094871 0.00014206 0 0.0030549 0.0005576 -0.0048704 0.00020686 -0.0014449 -0.0068227 0.036021 0 0 0 0 0 0 0 0 0 0 0 0 0 0 0 0 0
4.5664 0.0024524 0.0006771 -0.0021151 -0.0010704 0 -2.8517e-05 -0.0011724 -0.0036992 -0.0026277 -0.00097564 -0.0024159 0.037915 0 0 0 0 0 0 0 0 0 0 0 0 0 0 0 0 0
4.5703 0.0025808 0.00068817 -0.0016428 -0.0017637 0 -0.002048 -0.0019467 -0.0025278 -0.0029123 0.00025491 0.0022601 0.041352 0 0 0 0 0 0 0 0 0 0 0 0 0 0 0 0 0
4.5742 0.0018942 0.00081538 0.00075679 -0.0013934 0 -0.001814 -0.001513 -0.0011018 -0.0014833 0.0018925 0.00576 0.039896 0 0 0 0 0 0 0 0 0 0 0 0 0 0 0 0 0
4.5781 0.0009373 0.00083341 0.0039572 -0.00034654 0 -1.6926e-06 -0.00060095 0.00081297 -0.00040039 0.0030576 0.0074739 0.03101 0 0 0 0 0 0 0 0 0 0 0 0 0 0 0 0 0
4.582 0.00023517 0.00048591 0.006273 0.00045095 0 0.0013903 -0.00022259 0.0029195 -0.0012412 0.0030077 0.0078134 0.021192 0 0 0 0 0 0 0 0 0 0 0 0 0 0 0 0 0
4.5859 -9.5553e-05 -0.00027478 0.0065905 0.00042241 0 0.0007921 -0.00074799 0.0044677 -0.0038735 0.0018126 0.0075422 0.021308 0 0 0 0 0 0 0 0 0 0 0 0 0 0 0 0 0
4.5898 -0.00030945 -0.0012004 0.0049372 -0.00019329 0 -0.0015557 -0.0015895 0.0048598 -0.0065821 0.00035184 0.0069363 0.03583 0 0 0 0 0 0 0 0 0 0 0 0 0 0 0 0 0
4.5938 -0.00065883 -0.001894 0.0022322 -0.00071857 0 -0.0038482 -0.001764 0.0041348 -0.0073276 -0.00044099 0.0055888 0.056497 0 0 0 0 0 0 0 0 0 0 0 0 0 0 0 0 0
4.5977 -0.001088 -0.0020701 -0.0004271 -0.00077151 0 -0.0043199 -0.00079971 0.0028232 -0.0051379 -0.00039961 0.0030092 0.067378 0 0 0 0 0 0 0 0 0 0 0 0 0 0 0 0 0
4.6016 -0.0012983 -0.0017202 -0.0023851 -0.00054856 0 -0.0027008 0.00084049 0.0013729 -0.00069393 -0.00021323 -0.00061772 0.057809 0 0 0 0 0 0 0 0 0 0 0 0 0 0 0 0 0
4.6055 -0.0010848 -0.0010743 -0.0036039 -0.00042094 0 -0.0002577 0.0021738 -0.0001764 0.0041387 -0.00068003 -0.0042831 0.032134 0 0 0 0 0 0 0 0 0 0 0 0 0 0 0 0 0
4.6094 -0.00056527 -0.00042861 -0.0043954 -0.00040173 0 0.0014406 0.0025358 -0.0019082 0.0073938 -0.001856 -0.0067724 0.0076182 0 0 0 0 0 0 0 0 0 0 0 0 0 0 0 0 0
4.6133 -4.9057e-05 2.7281e-06 -0.0049713 -0.00015258 0 0.0017597 0.0020737 -0.0035181 0.0080133 -0.0029485 -0.0074737 0.0019924 0 0 0 0 0 0 0 0 0 0 0 0 0 0 0 0 0
4.6172 0.00030476 0.00012429 -0.0051622 0.00047835 0 0.0011655 0.0014904 -0.0042873 0.0062704 -0.0030696 -0.0066636 0.020623 0 0 0 0 0 0 0 0 0 0 0 0 0 0 0 0 0
4.6211 0.00065034 -7.2309e-05 -0.0045348 0.001068 0 0.00043797 0.0013391 -0.0037203 0.003465 -0.0021016 -0.0050922 0.05316 0 0 0 0 0 0 0 0 0 0 0 0 0 0 0 0 0
4.625 0.001235 -0.00051461 -0.0028361 0.00093528 0 -7.098e-05 0.0015456 -0.0021993 0.0011082 -0.00080977 -0.0033276 0.081505 0 0 0 0 0 0 0 0 0 0 0 0 0 0 0 0 0
4.6289 0.0020162 -0.0010158 -0.00038686 -9.4575e-05 0 -0.00041923 0.0015661 -0.00083686 5.5453e-05 -8.6381e-05 -0.0014497 0.092302 0 0 0 0 0 0 0 0 0 0 0 0 0 0 0 0 0
4.6328 0.0025485 -0.0012879 0.0019883 -0.0013218 0 -0.00056992 0.00097418 -0.00049063 9.4535e-05 -7.863e-05 0.00073319 0.084647 0 0 0 0 0 0 0 0 0 0 0 0 0 0 0 0 0
4.6367 0.0023208 -0.0010754 0.0035342 -0.0017052 0 -0.0002017 -0.00010367 -0.00086225 0.00025051 -6.8253e-05 0.0032648 0.068356 0 0 0 0 0 0 0 0 0 0 0 0 0 0 0 0 0
4.6406 0.0012575 -0.00035097 0.0041727 -0.00084764 0 0.00085593 -0.0010907 -0.00067947 -0.00039297 0.0007751 0.0058325 0.05535 0 0 0 0 0 0 0 0 0 0 0 0 0 0 0 0 0
4.6445 -0.00011974 0.00060038 0.0045348 0.00056013 0 0.0021274 -0.0014555 0.001057 -0.0019494 0.0025053 0.0078827 0.051078 0 0 0 0 0 0 0 0 0 0 0 0 0 0 0 0 0
4.6484 -0.0010707 0.0013302 0.0052859 0.0013374 0 0.0026876 -0.0011108 0.0039098 -0.003624 0.0042393 0.0088694 0.051946 0 0 0 0 0 0 0 0 0 0 0 0 0 0 0 0 0
4.6523 -0.0012369 0.001526 0.0063231 0.00090247 0 0.0020285 -0.00036861 0.0061255 -0.0043181 0.004876 0.0084318 0.049945 0 0 0 0 0 0 0 0 0 0 0 0 0 0 0 0 0
4.6563 -0.00090696 0.0012192 0.0066557 -0.00021625 0 0.00070386 0.00043326 0.006062 -0.0034424 0.0040103 0.0064872 0.040523 0 0 0 0 0 0 0 0 0 0 0 0 0 0 0 0 0
4.6602 -0.00069695 0.00071751 0.0052058 -0.00094302 0 -6.2466e-05 0.0012155 0.0036452 -0.0012914 0.0022127 0.0033241 0.027485 0 0 0 0 0 0 0 0 0 0 0 0 0 0 0 0 0
4.6641 -0.00094793 0.00032469 0.0018685 -0.00070416 0 0.00043343 0.0020654 0.00047841 0.0012598 0.00048204 -0.00033958 0.020771 0 0 0 0 0 0 0 0 0 0 0 0 0 0 0 0 0
4.668 -0.001408 0.00011666 -0.0021543 8.8635e-05 0 0.0015636 0.0029081 -0.0015313 0.0033948 -0.0005592 -0.0035009 0.028333 0 0 0 0 0 0 0 0 0 0 0 0 0 0 0 0 0
4.6719 -0.0014853 -1.7282e-05 -0.0051059 0.00056103 0 0.0018661 0.0033483 -0.001762 0.0047692 -0.00099279 -0.0052844 0.048355 0 0 0 0 0 0 0 0 0 0 0 0 0 0 0 0 0
4.6758 -0.00081284 -0.00013526 -0.0058717 0.00030775 0 0.00050095 0.0029336 -0.0012236 0.0054445 -0.0012592 -0.0054044 0.068622 0 0 0 0 0 0 0 0 0 0 0 0 0 0 0 0 0
4.6797 0.00040778 -9.4142e-05 -0.0045869 -0.00024109 0 -0.0017355 0.0016366 -0.0014084 0.005569 -0.0015885 -0.0043012 0.074651 0 0 0 0 0 0 0 0 0 0 0 0 0 0 0 0 0
4.6836 0.0015795 0.00030237 -0.0022319 -0.00035184 0 -0.0029248 6.7378e-05 -0.0028036 0.0051886 -0.0017909 -0.0027881 0.060715 0 0 0 0 0 0 0 0 0 0 0 0 0 0 0 0 0
4.6875 0.0021934 0.00098152 0.00023883 0.00019784 0 -0.0017139 -0.00088655 -0.0044699 0.0043155 -0.0015476 -0.0014671 0.034625 0 0 0 0 0 0 0 0 0 0 0 0 0 0 0 0 0
4.6914 0.0021616 0.0014687 0.0023586 0.000891 0 0.0013567 -0.00076901 -0.0049929 0.0030435 -0.00081953 -0.00039246 0.011738 0 0 0 0 0 0 0 0 0 0 0 0 0 0 0 0 0
4.6953 0.0017395 0.0011783 0.0039312 0.0010342 0 0.0041534 -1.5256e-06 -0.0037987 0.0014948 7.6463e-05 0.00076669 0.0028807 0 0 0 0 0 0 0 0 0 0 0 0 0 0 0 0 0
4.6992 0.0012031 -5.7914e-05 0.0046745 0.00047719 0 0.0046613 0.00038961 -0.0015722 -0.00032715 0.00078361 0.0022644 0.0065929 0 0 0 0 0 0 0 0 0 0 0 0 0 0 0 0 0
4.7031 0.00064336 -0.0017112 0.0043471 -0.00026608 0 0.0026034 -0.00038059 0.00050067 -0.0025011 0.0012531 0.0039605 0.012445 0 0 0 0 0 0 0 0 0 0 0 0 0 0 0 0 0
4.707 4.6566e-05 -0.0028577 0.0032524 -0.00057322 0 -0.00042164 -0.0021203 0.0017906 -0.0048767 0.0017476 0.0053952 0.012007 0 0 0 0 0 0 0 0 0 0 0 0 0 0 0 0 0
4.7109 -0.00051407 -0.0028715 0.002363 -0.00031546 0 -0.0023098 -0.0036872 0.0025265 -0.0067896 0.0024952 0.0061036 0.0068139 0 0 0 0 0 0 0 0 0 0 0 0 0 0 0 0 0
4.7148 -0.00085585 -0.0019154 0.0025959 0.00011353 0 -0.0020632 -0.0038134 0.0031706 -0.0072321 0.0033498 0.0058423 0.0056197 0 0 0 0 0 0 0 0 0 0 0 0 0 0 0 0 0
4.7188 -0.00088383 -0.00077303 0.0037807 0.00029641 0 -0.00030886 -0.0020829 0.0036653 -0.0055252 0.0038089 0.0045895 0.013926 0 0 0 0 0 0 0 0 0 0 0 0 0 0 0 0 0
4.7227 -0.0007656 -0.00015362 0.0044657 0.00021783 0 0.0015087 0.00073034 0.0034095 -0.0019882 0.0033951 0.0024714 0.026765 0 0 0 0 0 0 0 0 0 0 0 0 0 0 0 0 0
4.7266 -0.00082815 -0.00010359 0.0030615 0.00016501 0 0.0023587 0.0032289 0.0019712 0.0020385 0.0020644 -0.00018924 0.032717 0 0 0 0 0 0 0 0 0 0 0 0 0 0 0 0 0
4.7305 -0.0012205 -7.204e-05 -0.00055588 0.00028686 0 0.0022088 0.0043777 -0.00026699 0.0049621 0.00028638 -0.0027638 0.025736 0 0 0 0 0 0 0 0 0 0 0 0 0 0 0 0 0
4.7344 -0.0016766 0.00044088 -0.0045507 0.00037509 0 0.0016754 0.0041123 -0.0022636 0.0059369 -0.0012697 -0.0044135 0.012802 0 0 0 0 0 0 0 0 0 0 0 0 0 0 0 0 0
4.7383 -0.0016677 0.0012942 -0.0064261 0.00013582 0 0.0013117 0.0031448 -0.0031592 0.0052985 -0.002174 -0.0045124 0.0088472 0 0 0 0 0 0 0 0 0 0 0 0 0 0 0 0 0
4.7422 -0.00086146 0.0017749 -0.0050866 -0.00038373 0 0.00124 0.0022456 -0.0029703 0.0041135 -0.0024515 -0.0031279 0.02286 0 0 0 0 0 0 0 0 0 0 0 0 0 0 0 0 0
4.7461 0.00051815 0.0012899 -0.001783 -0.00075126 0 0.0013058 0.0016671 -0.002451 0.0032732 -0.002431 -0.0010845 0.048366 0 0 0 0 0 0 0 0 0 0 0 0 0 0 0 0 0
4.75 0.0017871 2.1315e-05 0.00098173 -0.0005873 0 0.0013842 0.0011435 -0.002276 0.0028865 -0.00239 0.00056678 0.067938 0 0 0 0 0 0 0 0 0 0 0 0 0 0 0 0 0
4.7539 0.002302 -0.0011147 0.0015961 -8.8468e-06 0 0.0014572 0.00032066 -0.0023594 0.0023831 -0.0023093 0.0012978 0.068053 0 0 0 0 0 0 0 0 0 0 0 0 0 0 0 0 0
4.7578 0.00194 -0.001224 0.00055699 0.00043999 0 0.0014689 -0.00087705 -0.0019631 0.0011051 -0.0019412 0.00142 0.050464 0 0 0 0 0 0 0 0 0 0 0 0 0 0 0 0 0
4.7617 0.0011462 -0.00023811 -0.00029388 0.00033176 0 0.0012553 -0.0022585 -0.00046617 -0.00115 -0.0011219 0.0016641 0.029586 0 0 0 0 0 0 0 0 0 0 0 0 0 0 0 0 0
4.7656 0.0005274 0.00097033 0.00034912 -0.00020303 0 0.0007136 -0.0036148 0.0019508 -0.0039753 -4.1164e-05 0.0023953 0.018914 0 0 0 0 0 0 0 0 0 0 0 0 0 0 0 0 0
4.7695 0.00036336 0.001282 0.0021152 -0.00061953 0 3.3171e-05 -0.0048337 0.0043272 -0.0065438 0.00079793 0.0031937 0.019912 0 0 0 0 0 0 0 0 0 0 0 0 0 0 0 0 0
4.7734 0.00045127 0.00023957 0.0035435 -0.00053374 0 -0.00031792 -0.0057372 0.0055975 -0.0079285 0.0009404 0.0032001 0.023771 0 0 0 0 0 0 0 0 0 0 0 0 0 0 0 0 0
4.7773 0.00037358 -0.0015946 0.0036059 -0.00010127 0 7.4506e-05 -0.005904 0.0053144 -0.0074474 0.00037802 0.0019061 0.023149 0 0 0 0 0 0 0 0 0 0 0 0 0 0 0 0 0
4.7813 -9.1354e-05 -0.0030846 0.0025349 0.0002074 0 0.0011865 -0.0048336 0.0038522 -0.0050121 -0.00037662 -0.00035333 0.02108 0 0 0 0 0 0 0 0 0 0 0 0 0 0 0 0 0
4.7852 -0.00077887 -0.0033465 0.0012206 0.00016661 0 0.0024701 -0.002443 0.0020309 -0.001343 -0.00065771 -0.0026538 0.027524 0 0 0 0 0 0 0 0 0 0 0 0 0 0 0 0 0
4.7891 -0.0012904 -0.0022856 2.7074e-05 4.3982e-05 0 0.0031685 0.00056576 0.00054429 0.0022197 -0.00018467 -0.0042208 0.047144 0 0 0 0 0 0 0 0 0 0 0 0 0 0 0 0 0
4.793 -0.0013053 -0.00052219 -0.0015599 0.00024321 0 0.0028054 0.0029507 -0.0003789 0.0044024 0.00069012 -0.0049448 0.071283 0 0 0 0 0 0 0 0 0 0 0 0 0 0 0 0 0
4.7969 -0.00077759 0.00109 -0.0040599 0.00074403 0 0.001506 0.0037444 -0.0009368 0.0048034 0.0012691 -0.0052166 0.083212 0 0 0 0 0 0 0 0 0 0 0 0 0 0 0 0 0
4.8008 9.7431e-05 0.0019256 -0.006938 0.0010026 0 -4.8224e-05 0.0029991 -0.0014747 0.0041516 0.0011087 -0.0053051 0.072421 0 0 0 0 0 0 0 0 0 0 0 0 0 0 0 0 0
4.8047 0.0010434 0.0017918 -0.008657 0.00048708 0 -0.00098557 0.0017649 -0.002182 0.0036744 0.00040417 -0.0049415 0.044497 0 0 0 0 0 0 0 0 0 0 0 0 0 0 0 0 0
4.8086 0.0018253 0.00091851 -0.0079371 -0.00069319 0 -0.00072695 0.001221 -0.0029174 0.004013 -0.00019494 -0.0035513 0.017019 0 0 0 0 0 0 0 0 0 0 0 0 0 0 0 0 0
4.8125 0.002277 -0.00014811 -0.004976 -0.0017617 0 0.00065769 0.0016535 -0.0032396 0.0046266 -0.00017453 -0.00091938 0.0051444 0 0 0 0 0 0 0 0 0 0 0 0 0 0 0 0 0
4.8164 0.002302 -0.00075777 -0.0013613 -0.0019406 0 0.0024159 0.0021705 -0.0026546 0.0042783 0.00039945 0.0023655 0.0099595 0 0 0 0 0 0 0 0 0 0 0 0 0 0 0 0 0
4.8203 0.0019139 -0.00050878 0.0012589 -0.0011673 0 0.0034727 0.0014544 -0.00098324 0.0022175 0.0010004 0.005155 0.019564 0 0 0 0 0 0 0 0 0 0 0 0 0 0 0 0 0
4.8242 0.0012834 0.00040944 0.0024196 -0.00014277 0 0.0030453 -0.001048 0.0013798 -0.0010107 0.0011999 0.0065033 0.020743 0 0 0 0 0 0 0 0 0 0 0 0 0 0 0 0 0
4.8281 0.00069294 0.0012176 0.0028253 0.00033261 0 0.0011633 -0.0044945 0.0035521 -0.00389 0.0011088 0.0062991 0.010005 0 0 0 0 0 0 0 0 0 0 0 0 0 0 0 0 0
4.832 0.00037195 0.001069 0.0032635 6.7399e-05 0 -0.0012716 -0.0071281 0.0046201 -0.0051004 0.0012508 0.0052319 -0.0052555 0 0 0 0 0 0 0 0 0 0 0 0 0 0 0 0 0
4.8359 0.00032154 -0.0002086 0.0037034 -0.00044976 0 -0.0029929 -0.0075033 0.0041852 -0.0044587 0.0019833 0.0041414 -0.014747 0 0 0 0 0 0 0 0 0 0 0 0 0 0 0 0 0
4.8398 0.00029632 -0.0018027 0.0034966 -0.00062158 0 -0.0031433 -0.0054996 0.0026014 -0.0028237 0.0030367 0.0033239 -0.013926 0 0 0 0 0 0 0 0 0 0 0 0 0 0 0 0 0
4.8438 2.9665e-07 -0.00245 0.0022941 -0.00032451 0 -0.0018001 -0.0023604 0.00072028 -0.001181 0.0036412 0.0023774 -0.0059649 0 0 0 0 0 0 0 0 0 0 0 0 0 0 0 0 0
4.8477 -0.00063524 -0.0014881 0.00051605 7.1138e-05 0 9.3772e-05 0.00022112 -0.00065489 0.00013049 0.0031452 0.00068757 0.0029168 0 0 0 0 0 0 0 0 0 0 0 0 0 0 0 0 0
4.8516 -0.0013221 0.00047497 -0.0011775 0.0001766 0 0.001315 0.0012385 -0.0011972 0.0013539 0.0015568 -0.001883 0.0090653 0 0 0 0 0 0 0 0 0 0 0 0 0 0 0 0 0
4.8555 -0.0015685 0.0019574 -0.0027103 -1.2856e-05 0 0.0010574 0.00091111 -0.0011017 0.0026641 -0.00046574 -0.0046881 0.013159 0 0 0 0 0 0 0 0 0 0 0 0 0 0 0 0 0
4.8594 -0.0010275 0.001826 -0.0045948 -0.0002015 0 -0.00065656 0.00032284 -0.00081798 0.003775 -0.002116 -0.0066222 0.018158 0 0 0 0 0 0 0 0 0 0 0 0 0 0 0 0 0
4.8633 0.00021485 0.00029704 -0.0069731 -0.00019181 0 -0.003 0.0005265 -0.00073848 0.0042655 -0.0029395 -0.0068177 0.026507 0 0 0 0 0 0 0 0 0 0 0 0 0 0 0 0 0
4.8672 0.0016404 -0.001217 -0.0088128 -9.6521e-05 0 -0.0047285 0.0017925 -0.0010312 0.0041836 -0.0029271 -0.0051773 0.038621 0 0 0 0 0 0 0 0 0 0 0 0 0 0 0 0 0
4.8711 0.0026085 -0.001329 -0.0084247 -0.00013584 0 -0.0047748 0.0034866 -0.001604 0.0041074 -0.0022608 -0.0023702 0.052291 0 0 0 0 0 0 0 0 0 0 0 0 0 0 0 0 0
4.875 0.0027626 0.00011362 -0.0050835 -0.00031241 0 -0.0028633 0.004571 -0.0021154 0.0044493 -0.0010983 0.00065434 0.062463 0 0 0 0 0 0 0 0 0 0 0 0 0 0 0 0 0
4.8789 0.0022444 0.0019327 -0.00015865 -0.00039726 0 0.00014652 0.0043163 -0.0020473 0.0047347 0.00036793 0.0032286 0.062506 0 0 0 0 0 0 0 0 0 0 0 0 0 0 0 0 0
4.8828 0.001561 0.0027184 0.0036109 -0.00025948 0 0.0025231 0.0027276 -0.00093603 0.003779 0.001746 0.0051868 0.04812 0 0 0 0 0 0 0 0 0 0 0 0 0 0 0 0 0
4.8867 0.0012001 0.0020874 0.0042817 -0.00011808 0 0.0026173 0.00044681 0.0012644 0.00081219 0.0025093 0.0066465 0.022112 0 0 0 0 0 0 0 0 0 0 0 0 0 0 0 0 0
4.8906 0.001275 0.00092295 0.0023381 -0.00035137 0 4.1671e-05 -0.0017272 0.003937 -0.0034811 0.0023488 0.0076164 -0.0045803 0 0 0 0 0 0 0 0 0 0 0 0 0 0 0 0 0
4.8945 0.0014576 0.00040654 0.00017126 -0.0010277 0 -0.003799 -0.003308 0.0059706 -0.0071339 0.001472 0.0078118 -0.018583 0 0 0 0 0 0 0 0 0 0 0 0 0 0 0 0 0
4.8984 0.0012492 0.00081445 -0.00017816 -0.001707 0 -0.0064386 -0.0042471 0.0063617 -0.0083117 0.00047667 0.0068447 -0.013408 0 0 0 0 0 0 0 0 0 0 0 0 0 0 0 0 0
4.9023 0.00038635 0.0012752 0.0011255 -0.0018153 0 -0.0060234 -0.0046895 0.0048699 -0.0067483 -0.00014632 0.004606 0.0053236 0 0 0 0 0 0 0 0 0 0 0 0 0 0 0 0 0
4.9063 -0.00091926 0.00072858 0.0020285 -0.001246 0 -0.0027225 -0.0046512 0.0022216 -0.0038762 -0.00039973 0.0014828 0.024119 0 0 0 0 0 0 0 0 0 0 0 0 0 0 0 0 0
4.9102 -0.0020861 -0.0008723 0.00071621 -0.00052705 0 0.0013056 -0.0039575 -0.00033189 -0.0015308 -0.00064776 -0.0017898 0.03236 0 0 0 0 0 0 0 0 0 0 0 0 0 0 0 0 0
4.9141 -0.0025344 -0.0023437 -0.0025652 -0.00031309 0 0.0034824 -0.0025079 -0.001794 -0.00045613 -0.0010984 -0.0045167 0.030161 0 0 0 0 0 0 0 0 0 0 0 0 0 0 0 0 0
4.918 -0.0020535 -0.0023228 -0.0057504 -0.00070403 0 0.0027135 -0.00058381 -0.0019756 1.5848e-05 -0.0014749 -0.0063376 0.02618 0 0 0 0 0 0 0 0 0 0 0 0 0 0 0 0 0
4.9219 -0.0009097 -0.00061673 -0.0069275 -0.0011299 0 9.6426e-05 0.0011707 -0.0014637 0.00093599 -0.0012781 -0.0072111 0.027715 0 0 0 0 0 0 0 0 0 0 0 0 0 0 0 0 0
4.9258 0.00035683 0.0014644 -0.0060224 -0.0009663 0 -0.0021092 0.0021611 -0.0011028 0.0025029 -0.0003951 -0.0071786 0.032879 0 0 0 0 0 0 0 0 0 0 0 0 0 0 0 0 0
4.9297 0.0012759 0.0021806 -0.0045732 -0.00024272 0 -0.0023243 0.0022966 -0.0014017 0.003876 0.00062357 -0.0061981 0.032664 0 0 0 0 0 0 0 0 0 0 0 0 0 0 0 0 0
4.9336 0.0016847 0.00090292 -0.0039559 0.00033887 0 -0.0007454 0.0020301 -0.002239 0.0041259 0.0010006 -0.0042318 0.020859 0 0 0 0 0 0 0 0 0 0 0 0 0 0 0 0 0
4.9375 0.0017268 -0.0012866 -0.0039464 0.00014064 0 0.001114 0.0018938 -0.0029778 0.0032209 0.00050777 -0.0014781 0.0018614 0 0 0 0 0 0 0 0 0 0 0 0 0 0 0 0 0
4.9414 0.0016654 -0.0025077 -0.00305 -0.00068826 0 0.0018506 0.0019538 -0.002866 0.0019701 -0.00022439 0.0015377 -0.011631 0 0 0 0 0 0 0 0 0 0 0 0 0 0 0 0 0
4.9453 0.0016771 -0.0017033 -0.00016899 -0.0013049 0 0.0012327 0.0017412 -0.0015094 0.0010314 -0.00025864 0.0041647 -0.0092579 0 0 0 0 0 0 0 0 0 0 0 0 0 0 0 0 0
4.9492 0.001757 0.00046587 0.0041281 -0.0010349 0 8.3205e-05 0.00078386 0.00080554 0.00013985 0.00072226 0.0059686 0.0078491 0 0 0 0 0 0 0 0 0 0 0 0 0 0 0 0 0
4.9531 0.0017571 0.0022217 0.0079634 -0.00011182 0 -0.00065963 -0.00075945 0.0031378 -0.001514 0.0020411 0.0069049 0.027633 0 0 0 0 0 0 0 0 0 0 0 0 0 0 0 0 0
4.957 0.0014959 0.0021927 0.0096733 0.0005192 0 -0.00069167 -0.0020376 0.0043505 -0.0041073 0.0026284 0.0071682 0.036472 0 0 0 0 0 0 0 0 0 0 0 0 0 0 0 0 0
4.9609 0.00086774 0.00051806 0.0089679 0.00017347 0 -0.00028983 -0.0021835 0.0038128 -0.0065168 0.0020417 0.0068863 0.028853 0 0 0 0 0 0 0 0 0 0 0 0 0 0 0 0 0
4.9648 -8.4218e-05 -0.0013716 0.0067511 -0.00082314 0 0.00024416 -0.0011464 0.0018813 -0.0070329 0.00088884 0.0059695 0.0098484 0 0 0 0 0 0 0 0 0 0 0 0 0 0 0 0 0
4.9688 -0.0011499 -0.0020008 0.0040646 -0.0014144 0 0.00090805 0.0001412 -0.00027965 -0.0049035 0.00020722 0.0042556 -0.0097788 0 0 0 0 0 0 0 0 0 0 0 0 0 0 0 0 0
4.9727 -0.0020055 -0.00098947 0.0013705 -0.00086995 0 0.001774 0.00051649 -0.0015192 -0.0011965 0.00041077 0.0017776 -0.020165 0 0 0 0 0 0 0 0 0 0 0 0 0 0 0 0 0
4.9766 -0.0023426 0.00082933 -0.0012316 0.00045791 0 0.0026075 -0.00036791 -0.0015698 0.0019603 0.00087133 -0.0011306 -0.015892 0 0 0 0 0 0 0 0 0 0 0 0 0 0 0 0 0
4.9805 -0.0020279 0.0022526 -0.0034167 0.0014644 0 0.0029031 -0.0016745 -0.00122 0.0031414 0.00057995 -0.0039897 0.0033605 0 0 0 0 0 0 0 0 0 0 0 0 0 0 0 0 0
4.9844 -0.0011962 0.0026533 -0.0045816 0.0013766 0 0.0023828 -0.0020823 -0.0015786 0.0027479 -0.00076379 -0.0064022 0.032445 0 0 0 0 0 0 0 0 0 0 0 0 0 0 0 0 0
4.9883 -0.00019824 0.0022354 -0.0044596 0.00048364 0 0.0013995 -0.00096901 -0.0030275 0.0024377 -0.0023396 -0.0081074 0.060525 0 0 0 0 0 0 0 0 0 0 0 0 0 0 0 0 0
4.9922 0.00058802 0.0015486 -0.0036056 -0.00022103 0 0.00072176 0.00098454 -0.0047972 0.0034188 -0.0029117 -0.0088486 0.074022 0 0 0 0 0 0 0 0 0 0 0 0 0 0 0 0 0
4.9961 0.00096639 0.00088039 -0.003009 -8.7791e-05 0 0.00082565 0.0023127 -0.0055783 0.005239 -0.0019725 -0.0082879 0.064141 0 0 0 0 0 0 0 0 0 0 0 0 0 0 0 0 0
5 0.001012 0.00012451 -0.0030936 0.00055032 0 0.0013913 0.0019386 -0.0046401 0.0061925 -0.00020407 -0.0061835 0.034622 0 0 0 0 0 0 0 0 0 0 0 0 0 0 0 0 0
5.0039 0.00098232 -0.00085182 -0.0031686 0.00078959 0 0.0015435 -2.7915e-05 -0.002445 0.0049038 0.001183 -0.0027337 0.0020656 0 0 0 0 0 0 0 0 0 0 0 0 0 0 0 0 0
5.0078 0.0011159 -0.0018343 -0.0020346 0.00014847 0 0.00064742 -0.0025024 -0.00021415 0.0015799 0.0015629 0.0012632 -0.014107 0 0 0 0 0 0 0 0 0 0 0 0 0 0 0 0 0
5.0117 0.0014589 -0.0023295 0.00074911 -0.00091923 0 -0.001081 -0.00434 0.0011158 -0.0021765 0.0013702 0.004692 -0.0055129 0 0 0 0 0 0 0 0 0 0 0 0 0 0 0 0 0
5.0156 0.0018275 -0.0020162 0.0041923 -0.0015133 0 -0.0027046 -0.0050759 0.0015592 -0.0046943 0.001516 0.0067053 0.019129 0 0 0 0 0 0 0 0 0 0 0 0 0 0 0 0 0
5.0195 0.0019185 -0.0011059 0.0065195 -0.0012296 0 -0.0032834 -0.0049184 0.0017984 -0.0054159 0.0023844 0.0071611 0.041596 0 0 0 0 0 0 0 0 0 0 0 0 0 0 0 0 0
5.0234 0.0014953 -0.00022299 0.0065653 -0.0005481 0 -0.0025271 -0.0042153 0.0023274 -0.0049501 0.003426 0.0065552 0.049168 0 0 0 0 0 0 0 0 0 0 0 0 0 0 0 0 0
5.0273 0.00054213 9.8949e-05 0.0046188 -0.0002731 0 -0.00089012 -0.0030762 0.0029263 -0.0041872 0.0037131 0.0055287 0.043767 0 0 0 0 0 0 0 0 0 0 0 0 0 0 0 0 0
5.0313 -0.00069159 -0.00017261 0.0019952 -0.00065028 0 0.00081871 -0.0015272 0.0029627 -0.0034748 0.0028525 0.0043867 0.037327 0 0 0 0 0 0 0 0 0 0 0 0 0 0 0 0 0
5.0352 -0.0017839 -0.00062834 -0.00014076 -0.0011086 0 0.0018897 0.00010349 0.0021325 -0.0025821 0.0013393 0.0030126 0.038493 0 0 0 0 0 0 0 0 0 0 0 0 0 0 0 0 0
5.0391 -0.0023325 -0.00085634 -0.0015387 -0.00089165 0 0.0019481 0.0011569 0.00081066 -0.0012583 5.6055e-05 0.0011737 0.043893 0 0 0 0 0 0 0 0 0 0 0 0 0 0 0 0 0
5.043 -0.002152 -0.00081014 -0.0026165 0.00010276 0 0.0010258 0.0011453 -0.00035571 0.00035702 -0.0005167 -0.0011212 0.042364 0 0 0 0 0 0 0 0 0 0 0 0 0 0 0 0 0
5.0469 -0.0013667 -0.0007545 -0.0036801 0.0011584 0 -0.00040438 0.00030134 -0.001142 0.0018886 -0.00059595 -0.0035275 0.027591 0 0 0 0 0 0 0 0 0 0 0 0 0 0 0 0 0
5.0508 -0.00033219 -0.00088541 -0.0045176 0.0014105 0 -0.0015189 -0.00047457 -0.001935 0.0031354 -0.00069753 -0.0055464 0.0062443 0 0 0 0 0 0 0 0 0 0 0 0 0 0 0 0 0
5.0547 0.00056944 -0.0010557 -0.0047093 0.00065045 0 -0.0015404 -0.00035608 -0.0031736 0.0041599 -0.0010589 -0.0067512 -0.0067512 0 0 0 0 0 0 0 0 0 0 0 0 0 0 0 0 0
5.0586 0.0011296 -0.00091864 -0.0041488 -0.00053114 0 -0.00033564 0.00061941 -0.00463 0.004934 -0.0014952 -0.0068753 -0.0014286 0 0 0 0 0 0 0 0 0 0 0 0 0 0 0 0 0
5.0625 0.0013747 -0.00034947 -0.0031156 -0.0013388 0 0.0012913 0.0014928 -0.0053468 0.0050293 -0.0017437 -0.0058008 0.018182 0 0 0 0 0 0 0 0 0 0 0 0 0 0 0 0 0
5.0664 0.0014635 0.00031661 -0.0018615 -0.0014485 0 0.0020646 0.0011898 -0.0043935 0.0038574 -0.0018052 -0.003596 0.037723 0 0 0 0 0 0 0 0 0 0 0 0 0 0 0 0 0
5.0703 0.0015193 0.00053401 -0.00029435 -0.0011155 0 0.0012637 -0.00049968 -0.0017586 0.0013453 -0.0018575 -0.00062268 0.045192 0 0 0 0 0 0 0 0 0 0 0 0 0 0 0 0 0
5.0742 0.0015375 8.8066e-05 0.0017854 -0.00073016 0 -0.0005436 -0.0026616 0.0014899 -0.0016552 -0.0018795 0.0024445 0.040678 0 0 0 0 0 0 0 0 0 0 0 0 0 0 0 0 0
5.0781 0.0014219 -0.00061252 0.0041505 -0.00039452 0 -0.00183 -0.0039667 0.0039507 -0.003776 -0.0015133 0.004834 0.034588 0 0 0 0 0 0 0 0 0 0 0 0 0 0 0 0 0
5.082 0.0010889 -0.00084505 0.0059987 3.4589e-05 0 -0.0013537 -0.0037275 0.004863 -0.0041227 -0.00043545 0.0060379 0.036921 0 0 0 0 0 0 0 0 0 0 0 0 0 0 0 0 0
5.0859 0.00053396 -0.00025622 0.0064906 0.00058975 0 0.00074135 -0.0023854 0.0044624 -0.0029716 0.0011176 0.0060292 0.047999 0 0 0 0 0 0 0 0 0 0 0 0 0 0 0 0 0
5.0898 -0.00017693 0.00072559 0.0054767 0.0010235 0 0.0029961 -0.0010489 0.003511 -0.0015011 0.0022991 0.0051393 0.058809 0 0 0 0 0 0 0 0 0 0 0 0 0 0 0 0 0
5.0938 -0.00094115 0.001205 0.0036412 0.0010507 0 0.0038606 -0.00054522 0.0025659 -0.00075808 0.0022777 0.0037104 0.059661 0 0 0 0 0 0 0 0 0 0 0 0 0 0 0 0 0
5.0977 -0.0016207 0.00064516 0.0018719 0.00069676 0 0.0029699 -0.00081481 0.0016795 -0.00078078 0.0010139 0.0018598 0.048809 0 0 0 0 0 0 0 0 0 0 0 0 0 0 0 0 0
5.1016 -0.002029 -0.0005471 0.00049851 0.00030424 0 0.0013243 -0.0010958 0.00066744 -0.00065518 -0.00058413 -0.00042437 0.033803 0 0 0 0 0 0 0 0 0 0 0 0 0 0 0 0 0
5.1055 -0.0019776 -0.0012796 -0.00080591 0.00016753 0 0.00027769 -0.00063469 -0.00050307 0.00057653 -0.0013567 -0.0029807 0.025446 0 0 0 0 0 0 0 0 0 0 0 0 0 0 0 0 0
5.1094 -0.0014025 -0.00072983 -0.0023829 0.00022747 0 0.00035204 0.00071614 -0.0016604 0.0029869 -0.00085375 -0.0053117 0.029975 0 0 0 0 0 0 0 0 0 0 0 0 0 0 0 0 0
5.1133 -0.00047425 0.00083625 -0.0039394 0.0002025 0 0.00097361 0.0024331 -0.0026707 0.0056095 0.00030708 -0.0067688 0.045223 0 0 0 0 0 0 0 0 0 0 0 0 0 0 0 0 0
5.1172 0.00044751 0.0021653 -0.0046356 3.5413e-06 0 0.0012407 0.0036996 -0.0035647 0.0071255 0.0010072 -0.0069406 0.062358 0 0 0 0 0 0 0 0 0 0 0 0 0 0 0 0 0
5.1211 0.0010373 0.0020292 -0.003851 -9.1817e-05 0 0.00082483 0.0038535 -0.0043266 0.0067539 0.000594 -0.0058995 0.071068 0 0 0 0 0 0 0 0 0 0 0 0 0 0 0 0 0
5.125 0.0012406 0.0002976 -0.0018245 0.00022671 0 0.00010163 0.002643 -0.004619 0.0046448 -0.00061011 -0.0041031 0.065062 0 0 0 0 0 0 0 0 0 0 0 0 0 0 0 0 0
5.1289 0.0012995 -0.0018854 0.00050669 0.00081798 0 -0.00047301 0.00029674 -0.003891 0.0016081 -0.0016485 -0.0020736 0.045523 0 0 0 0 0 0 0 0 0 0 0 0 0 0 0 0 0
5.1328 0.0015062 -0.0030116 0.0022922 0.0010712 0 -0.00091479 -0.0024954 -0.0019113 -0.0014405 -0.0017375 -0.00014862 0.020925 0 0 0 0 0 0 0 0 0 0 0 0 0 0 0 0 0
5.1367 0.0018832 -0.002432 0.0033616 0.00049938 0 -0.001541 -0.0047228 0.00078882 -0.0038481 -0.00081073 0.0015351 0.0026398 0 0 0 0 0 0 0 0 0 0 0 0 0 0 0 0 0
5.1406 0.0020956 -0.00083613 0.0040617 -0.00063678 0 -0.0023402 -0.0054259 0.0031081 -0.0052745 0.00058344 0.002918 -0.0019639 0 0 0 0 0 0 0 0 0 0 0 0 0 0 0 0 0
5.1445 0.0017124 0.00041072 0.0046187 -0.001404 0 -0.0027299 -0.0042406 0.0041477 -0.0056144 0.0017958 0.0039414 0.0055242 0 0 0 0 0 0 0 0 0 0 0 0 0 0 0 0 0
5.1484 0.00061591 0.00045169 0.0047828 -0.0010265 0 -0.0021203 -0.0017658 0.0038702 -0.0049827 0.0024828 0.004571 0.015897 0 0 0 0 0 0 0 0 0 0 0 0 0 0 0 0 0
5.1523 -0.00080973 -0.00040928 0.0041322 0.00030766 0 -0.00072011 0.00064915 0.0030007 -0.0037196 0.0026321 0.0048115 0.019897 0 0 0 0 0 0 0 0 0 0 0 0 0 0 0 0 0
5.1563 -0.0019032 -0.0011223 0.0026271 0.0015144 0 0.00038398 0.0017214 0.0022562 -0.0022576 0.0023561 0.0046299 0.016086 0 0 0 0 0 0 0 0 0 0 0 0 0 0 0 0 0
5.1602 -0.0021961 -0.00092641 0.00073111 0.001572 0 0.00014729 0.0011418 0.0016764 -0.00084389 0.0017546 0.0038735 0.011698 0 0 0 0 0 0 0 0 0 0 0 0 0 0 0 0 0
5.1641 -0.0017357 -2.624e-05 -0.0010445 0.00046621 0 -0.001349 -0.00015252 0.00072853 0.0006386 0.00094841 0.00235 0.014932 0 0 0 0 0 0 0 0 0 0 0 0 0 0 0 0 0
5.168 -0.00099347 0.00068067 -0.0026125 -0.0008093 0 -0.0027894 -0.0006548 -0.00094438 0.0025062 0.00013486 8.1912e-05 0.025463 0 0 0 0 0 0 0 0 0 0 0 0 0 0 0 0 0
5.1719 -0.00045557 0.00051221 -0.0042016 -0.0012036 0 -0.0027289 0.00052568 -0.0029471 0.0048157 -0.00048619 -0.0024875 0.03271 0 0 0 0 0 0 0 0 0 0 0 0 0 0 0 0 0
5.1758 -0.00025556 -0.00033695 -0.0057694 -0.00056977 0 -0.00091728 0.002881 -0.004367 0.007001 -0.0008604 -0.0045939 0.024778 0 0 0 0 0 0 0 0 0 0 0 0 0 0 0 0 0
5.1797 -0.00014852 -0.00098715 -0.0066642 0.00029254 0 0.0014247 0.0047865 -0.0046038 0.0080061 -0.0011146 -0.0055538 0.00059444 0 0 0 0 0 0 0 0 0 0 0 0 0 0 0 0 0
5.1836 0.00019409 -0.00070768 -0.0060513 0.00049756 0 0.0026525 0.0046858 -0.0039282 0.0069356 -0.0014041 -0.0051612 -0.026366 0 0 0 0 0 0 0 0 0 0 0 0 0 0 0 0 0
5.1875 0.00085826 0.00039496 -0.0037578 -7.6954e-05 0 0.0020678 0.002284 -0.0031673 0.0037767 -0.0017131 -0.0037477 -0.037422 0 0 0 0 0 0 0 0 0 0 0 0 0 0 0 0 0
5.1914 0.0016088 0.0014489 -0.00063193 -0.00078791 0 0.00034933 -0.0011821 -0.0028257 -0.00038656 -0.0018156 -0.0018827 -0.02367 0 0 0 0 0 0 0 0 0 0 0 0 0 0 0 0 0
5.1953 0.002087 0.0015521 0.0020545 -0.00098518 0 -0.0012365 -0.0038143 -0.0025621 -0.0039107 -0.0014371 -1.043e-05 0.0065073 0 0 0 0 0 0 0 0 0 0 0 0 0 0 0 0 0
5.1992 0.002078 0.00050781 0.0036252 -0.00066934 0 -0.0019472 -0.004391 -0.0015919 -0.0055565 -0.00046535 0.0016638 0.034107 0 0 0 0 0 0 0 0 0 0 0 0 0 0 0 0 0
5.2031 0.0016215 -0.0010415 0.0044127 -0.00037155 0 -0.0019177 -0.0031502 0.00037617 -0.0052151 0.0009575 0.0030304 0.044368 0 0 0 0 0 0 0 0 0 0 0 0 0 0 0 0 0
5.207 0.00091994 -0.0021245 0.0051413 -0.00046945 0 -0.0016028 -0.0014555 0.0026392 -0.0038806 0.00248 0.0039353 0.036838 0 0 0 0 0 0 0 0 0 0 0 0 0 0 0 0 0
5.2109 0.00017599 -0.0021299 0.0059465 -0.00075322 0 -0.0011178 -0.00067091 0.0039878 -0.0028895 0.0036311 0.0042408 0.022748 0 0 0 0 0 0 0 0 0 0 0 0 0 0 0 0 0
5.2148 -0.00049082 -0.0011597 0.0061018 -0.00072406 0 -0.00026536 -0.0011558 0.0037381 -0.0029638 0.0039221 0.0039886 0.013681 0 0 0 0 0 0 0 0 0 0 0 0 0 0 0 0 0
5.2188 -0.0010178 0.00011712 0.0047771 -0.00024522 0 0.00088461 -0.0021282 0.0023034 -0.0037301 0.0030309 0.0033957 0.012683 0 0 0 0 0 0 0 0 0 0 0 0 0 0 0 0 0
5.2227 -0.0013459 0.00090586 0.002036 0.00024158 0 0.0017044 -0.0024042 0.00075351 -0.0040319 0.0010731 0.0026114 0.015063 0 0 0 0 0 0 0 0 0 0 0 0 0 0 0 0 0
5.2266 -0.0014204 0.00071976 -0.0010094 0.00021539 0 0.0015198 -0.0013469 -0.00018554 -0.0027953 -0.0012374 0.0014991 0.015997 0 0 0 0 0 0 0 0 0 0 0 0 0 0 0 0 0
5.2305 -0.0012386 -0.00038272 -0.0030912 -0.00027261 0 0.00043388 0.00071707 -0.00070319 0.00017323 -0.0028222 -0.00022813 0.016026 0 0 0 0 0 0 0 0 0 0 0 0 0 0 0 0 0
5.2344 -0.00087616 -0.0018137 -0.0038212 -0.00057467 0 -0.00053267 0.0028297 -0.0015144 0.0039947 -0.0028821 -0.0025468 0.019152 0 0 0 0 0 0 0 0 0 0 0 0 0 0 0 0 0
5.2383 -0.00044866 -0.0027304 -0.0038105 -0.00014371 0 -0.00033031 0.0040855 -0.0029462 0.0072223 -0.0015275 -0.0047937 0.026736 0 0 0 0 0 0 0 0 0 0 0 0 0 0 0 0 0
5.2422 -3.8989e-05 -0.0025032 -0.0037848 0.00079083 0 0.0010139 0.0040933 -0.0044418 0.0086505 0.00018538 -0.0059109 0.03461 0 0 0 0 0 0 0 0 0 0 0 0 0 0 0 0 0
5.2461 0.00034441 -0.0011573 -0.0036713 0.0013535 0 0.0022677 0.0029742 -0.0049779 0.0078852 0.00098677 -0.0051854 0.036777 0 0 0 0 0 0 0 0 0 0 0 0 0 0 0 0 0
5.25 0.0007424 0.00054305 -0.0026473 0.00089784 0 0.0021244 0.0011126 -0.003981 0.005377 0.00037974 -0.0028609 0.031643 0 0 0 0 0 0 0 0 0 0 0 0 0 0 0 0 0
5.2539 0.001177 0.0015461 -0.000104 -0.00027262 0 0.00054946 -0.0010085 -0.0018587 0.0020352 -0.00095191 -2.5562e-05 0.024069 0 0 0 0 0 0 0 0 0 0 0 0 0 0 0 0 0
5.2578 0.0015946 0.0012631 0.003499 -0.0011302 0 -0.0010317 -0.0028211 0.00032644 -0.0012249 -0.0017108 0.0021768 0.021117 0 0 0 0 0 0 0 0 0 0 0 0 0 0 0 0 0
5.2617 0.0018629 4.3685e-05 0.0067962 -0.00091828 0 -0.00099551 -0.0037523 0.0016934 -0.0037357 -0.0010714 0.0033212 0.025901 0 0 0 0 0 0 0 0 0 0 0 0 0 0 0 0 0
5.2656 0.001831 -0.0010754 0.0085371 8.9675e-05 0 0.00092929 -0.0035261 0.002115 -0.0051267 0.00065566 0.0037764 0.035461 0 0 0 0 0 0 0 0 0 0 0 0 0 0 0 0 0
5.2695 0.001428 -0.0012158 0.0084487 0.00085533 0 0.0033201 -0.0024837 0.0020873 -0.0053189 0.0023474 0.0040758 0.043941 0 0 0 0 0 0 0 0 0 0 0 0 0 0 0 0 0
5.2734 0.00074464 -0.00040469 0.0071502 0.00060876 0 0.0042773 -0.0015054 0.0021432 -0.004537 0.0030455 0.004263 0.046986 0 0 0 0 0 0 0 0 0 0 0 0 0 0 0 0 0
5.2773 2.9877e-05 0.00045166 0.0053538 -0.00039782 0 0.0030541 -0.0013933 0.0024018 -0.0032545 0.00268 0.0038747 0.043125 0 0 0 0 0 0 0 0 0 0 0 0 0 0 0 0 0
5.2813 -0.0004311 0.00038698 0.0032618 -0.0011662 0 0.00059606 -0.0021384 0.0025953 -0.0019717 0.0019227 0.0025412 0.032348 0 0 0 0 0 0 0 0 0 0 0 0 0 0 0 0 0
5.2852 -0.00050294 -0.00072308 0.00072662 -0.00094742 0 -0.0014069 -0.0027728 0.0024016 -0.00090793 0.0014114 0.00053204 0.015502 0 0 0 0 0 0 0 0 0 0 0 0 0 0 0 0 0
5.2891 -0.00031028 -0.0019978 -0.0021703 6.6142e-05 0 -0.0019487 -0.0020943 0.0016975 0.00013332 0.0011545 -0.0013592 -0.0036859 0 0 0 0 0 0 0 0 0 0 0 0 0 0 0 0 0
5.293 -0.00015115 -0.0022982 -0.0048868 0.0010131 0 -0.0012821 0.00025423 0.00055306 0.0015381 0.00067184 -0.0024852 -0.016994 0 0 0 0 0 0 0 0 0 0 0 0 0 0 0 0 0
5.2969 -0.00024237 -0.0012234 -0.0068014 0.0012435 0 -0.00029925 0.0033044 -0.00088222 0.003419 -0.0003509 -0.0028675 -0.014887 0 0 0 0 0 0 0 0 0 0 0 0 0 0 0 0 0
5.3008 -0.0004962 0.00053625 -0.0077017 0.00086709 0 0.00043502 0.0053933 -0.0023916 0.0053128 -0.0016166 -0.0030158 0.0058013 0 0 0 0 0 0 0 0 0 0 0 0 0 0 0 0 0
5.3047 -0.00054717 0.0017935 -0.0077568 0.00046067 0 0.00097733 0.005434 -0.0036152 0.0063631 -0.0024369 -0.0032387 0.03627 0 0 0 0 0 0 0 0 0 0 0 0 0 0 0 0 0
5.3086 -5.3003e-05 0.0018502 -0.0070319 0.00035359 0 0.0015076 0.0037292 -0.0040882 0.0059148 -0.0023614 -0.0031916 0.059232 0 0 0 0 0 0 0 0 0 0 0 0 0 0 0 0 0
5.3125 0.00096578 0.00099197 -0.0052318 0.00031646 0 0.0018192 0.0016131 -0.0034953 0.0040518 -0.0015606 -0.0021775 0.06094 0 0 0 0 0 0 0 0 0 0 0 0 0 0 0 0 0
5.3164 0.0020572 0.00010529 -0.0021336 -4.0824e-05 0 0.0014896 0.00026687 -0.0019681 0.0016077 -0.00060048 7.4725e-05 0.042471 0 0 0 0 0 0 0 0 0 0 0 0 0 0 0 0 0
5.3203 0.0026356 -0.00015363 0.0017147 -0.00068153 0 0.00051878 -0.00019573 -0.00011774 -0.00040306 9.7791e-05 0.0029499 0.019928 0 0 0 0 0 0 0 0 0 0 0 0 0 0 0 0 0
5.3242 0.0024125 0.00015018 0.0049427 -0.0010862 0 -0.00040914 -0.00056937 0.0012989 -0.0014978 0.00053612 0.0052995 0.012192 0 0 0 0 0 0 0 0 0 0 0 0 0 0 0 0 0
5.3281 0.0015916 0.00046695 0.0062845 -0.00082081 0 -0.00049756 -0.0015706 0.0018467 -0.0020091 0.00091666 0.0062932 0.026005 0 0 0 0 0 0 0 0 0 0 0 0 0 0 0 0 0
5.332 0.00066535 0.00039082 0.0056914 -8.7136e-05 0 0.00029084 -0.0030443 0.0016366 -0.0027081 0.0012533 0.0059596 0.051004 0 0 0 0 0 0 0 0 0 0 0 0 0 0 0 0 0
5.3359 1.021e-05 2.077e-05 0.0044382 0.00039155 0 0.0010476 -0.0041303 0.0011404 -0.0040681 0.0013069 0.0049356 0.068792 0 0 0 0 0 0 0 0 0 0 0 0 0 0 0 0 0
5.3398 -0.00035078 -0.00025559 0.0039382 6.8917e-05 0 0.00074806 -0.0041537 0.0007756 -0.0057504 0.00091634 0.0037385 0.067847 0 0 0 0 0 0 0 0 0 0 0 0 0 0 0 0 0
5.3438 -0.00063423 -0.00024601 0.0043397 -0.00087451 0 -0.00067226 -0.003282 0.00060687 -0.0067229 0.00029957 0.0023158 0.051409 0 0 0 0 0 0 0 0 0 0 0 0 0 0 0 0 0
5.3477 -0.00099546 -0.00015242 0.0043352 -0.0017097 0 -0.0021169 -0.0022823 0.00036728 -0.0059468 -0.00010176 0.0002863 0.032393 0 0 0 0 0 0 0 0 0 0 0 0 0 0 0 0 0
5.3516 -0.0013648 -0.00028369 0.0024733 -0.0018619 0 -0.0022903 -0.0016834 -0.00027584 -0.0031536 -0.00013005 -0.0024392 0.021219 0 0 0 0 0 0 0 0 0 0 0 0 0 0 0 0 0
5.3555 -0.0015627 -0.00062816 -0.0012707 -0.0013893 0 -0.00092318 -0.0012744 -0.0014455 0.00082837 -0.00020407 -0.0053334 0.018047 0 0 0 0 0 0 0 0 0 0 0 0 0 0 0 0 0
5.3594 -0.0015184 -0.00078856 -0.0052411 -0.00077332 0 0.00094236 -0.00048152 -0.0029504 0.0044443 -0.00097836 -0.007539 0.01575 0 0 0 0 0 0 0 0 0 0 0 0 0 0 0 0 0
5.3633 -0.0013171 -0.00039097 -0.0074573 -0.00033559 0 0.0018974 0.00081244 -0.0043728 0.0062712 -0.0026154 -0.0084422 0.0094312 0 0 0 0 0 0 0 0 0 0 0 0 0 0 0 0 0
5.3672 -0.0010225 0.00044274 -0.0072557 1.8638e-05 0 0.0014225 0.0019516 -0.0052582 0.0058288 -0.0044003 -0.0079641 0.0026168 0 0 0 0 0 0 0 0 0 0 0 0 0 0 0 0 0
5.3711 -0.0005177 0.0010727 -0.00562 0.00046368 0 0.00026207 0.0021094 -0.0053027 0.0038144 -0.0051765 -0.0063734 0.0041471 0 0 0 0 0 0 0 0 0 0 0 0 0 0 0 0 0
5.375 0.00038271 0.00085257 -0.0039634 0.00079459 0 -0.00037269 0.0012 -0.0044641 0.0015898 -0.0042912 -0.0039475 0.018995 0 0 0 0 0 0 0 0 0 0 0 0 0 0 0 0 0
5.3789 0.0016082 -0.00027751 -0.0027041 0.00049278 0 7.6407e-05 8.0154e-05 -0.0029578 0.00025291 -0.0021936 -0.00090524 0.041847 0 0 0 0 0 0 0 0 0 0 0 0 0 0 0 0 0
5.3828 0.0026566 -0.0016727 -0.0011271 -0.00065721 0 0.0011388 -0.00027927 -0.0011493 -6.0892e-05 -0.0001085 0.0023721 0.059553 0 0 0 0 0 0 0 0 0 0 0 0 0 0 0 0 0
5.3867 0.0028559 -0.0024689 0.0014016 -0.0020906 0 0.0019137 0.00014675 0.00058587 -0.00013879 0.00093744 0.0052175 0.060544 0 0 0 0 0 0 0 0 0 0 0 0 0 0 0 0 0
5.3906 0.0019195 -0.0022519 0.0042749 -0.002775 0 0.0019092 0.00028836 0.0019405 -0.00094827 0.00085527 0.0069463 0.043466 0 0 0 0 0 0 0 0 0 0 0 0 0 0 0 0 0
5.3945 0.00028778 -0.0013394 0.0058889 -0.0021353 0 0.001283 -0.00097562 0.0026732 -0.0027785 0.00036484 0.0073208 0.018293 0 0 0 0 0 0 0 0 0 0 0 0 0 0 0 0 0
5.3984 -0.0011296 -0.00047003 0.0051165 -0.00067761 0 0.00041185 -0.0035426 0.0026062 -0.0049536 0.00019991 0.0067047 -0.00056481 0 0 0 0 0 0 0 0 0 0 0 0 0 0 0 0 0
5.4023 -0.0016509 -0.00020663 0.0024747 0.00039308 0 -0.00055984 -0.0058812 0.0017146 -0.0063352 0.00044955 0.0056633 -0.0037143 0 0 0 0 0 0 0 0 0 0 0 0 0 0 0 0 0
5.4063 -0.0013481 -0.00056225 -0.00028401 0.00026452 0 -0.0016403 -0.0062219 0.00026532 -0.0061736 0.00062604 0.0043673 0.0078272 0 0 0 0 0 0 0 0 0 0 0 0 0 0 0 0 0
5.4102 -0.00090769 -0.001101 -0.0017918 -0.00074226 0 -0.0025683 -0.0041046 -0.0011838 -0.0045931 0.00028494 0.002431 0.024375 0 0 0 0 0 0 0 0 0 0 0 0 0 0 0 0 0
5.4141 -0.0009456 -0.0013443 -0.0022571 -0.0015302 0 -0.0027158 -0.00084216 -0.0020556 -0.0023634 -0.00049975 -0.00058046 0.034564 0 0 0 0 0 0 0 0 0 0 0 0 0 0 0 0 0
5.418 -0.0014183 -0.001108 -0.0030206 -0.0013253 0 -0.0016227 0.0015464 -0.0021658 -0.00025958 -0.0012758 -0.004435 0.03269 0 0 0 0 0 0 0 0 0 0 0 0 0 0 0 0 0
5.4219 -0.0016877 -0.00054083 -0.0049618 -0.00040683 0 0.00033654 0.0019547 -0.0019086 0.0013667 -0.0017469 -0.0080487 0.021851 0 0 0 0 0 0 0 0 0 0 0 0 0 0 0 0 0
5.4258 -0.0011657 7.3645e-05 -0.0074169 0.00025069 0 0.0019626 0.00090696 -0.0019579 0.0024883 -0.0020708 -0.010099 0.011228 0 0 0 0 0 0 0 0 0 0 0 0 0 0 0 0 0
5.4297 9.0769e-05 0.00052778 -0.008711 1.5227e-05 0 0.0021176 -0.00017116 -0.0026507 0.003044 -0.0025859 -0.0099313 0.0094489 0 0 0 0 0 0 0 0 0 0 0 0 0 0 0 0 0
5.4336 0.0014062 0.00076149 -0.0077302 -0.00078274 0 0.0007464 -0.00031544 -0.0035867 0.002833 -0.0032872 -0.0079608 0.018479 0 0 0 0 0 0 0 0 0 0 0 0 0 0 0 0 0
5.4375 0.0020882 0.00080909 -0.0049211 -0.0012716 0 -0.00096758 0.00027998 -0.0038703 0.001813 -0.00367 -0.0052182 0.032227 0 0 0 0 0 0 0 0 0 0 0 0 0 0 0 0 0
5.4414 0.0020058 0.00072391 -0.0017602 -0.0010109 0 -0.0015594 0.00074702 -0.0028574 0.00040688 -0.0031762 -0.0025015 0.041024 0 0 0 0 0 0 0 0 0 0 0 0 0 0 0 0 0
5.4453 0.0015984 0.00054611 0.00066127 -0.00045503 0 -0.00053498 0.00054424 -0.00076207 -0.00067608 -0.0018071 9.1213e-05 0.038929 0 0 0 0 0 0 0 0 0 0 0 0 0 0 0 0 0
5.4492 0.0013585 0.00030452 0.0024424 -0.00041709 0 0.0012115 -7.7927e-05 0.0014509 -0.0010705 -0.00024359 0.0028767 0.028441 0 0 0 0 0 0 0 0 0 0 0 0 0 0 0 0 0
5.4531 0.0013434 2.2712e-05 0.0043151 -0.0011299 0 0.0021875 -0.00049862 0.0028197 -0.0012012 0.00071176 0.0059085 0.018855 0 0 0 0 0 0 0 0 0 0 0 0 0 0 0 0 0
5.457 0.0012005 -0.00027501 0.0064496 -0.0019328 0 0.0015793 -0.00043147 0.0031052 -0.0019452 0.00085107 0.0085936 0.019275 0 0 0 0 0 0 0 0 0 0 0 0 0 0 0 0 0
5.4609 0.00063408 -0.00054919 0.0079738 -0.0019387 0 -0.00010579 -0.00011323 0.0028229 -0.0036649 0.00071567 0.0099604 0.031619 0 0 0 0 0 0 0 0 0 0 0 0 0 0 0 0 0
5.4648 -0.00021484 -0.00073705 0.0077147 -0.00098461 0 -0.0015231 0.00013822 0.0025967 -0.0055246 0.0010024 0.0093144 0.049113 0 0 0 0 0 0 0 0 0 0 0 0 0 0 0 0 0
5.4688 -0.00088324 -0.00077895 0.0053435 0.00014128 0 -0.0015906 0.0003746 0.0025047 -0.0059038 0.0017848 0.006713 0.06149 0 0 0 0 0 0 0 0 0 0 0 0 0 0 0 0 0
5.4727 -0.001058 -0.00067434 0.0017156 0.00044322 0 -0.00025146 0.00089387 0.0020676 -0.0037373 0.0023262 0.0029251 0.062688 0 0 0 0 0 0 0 0 0 0 0 0 0 0 0 0 0
5.4766 -0.00088367 -0.00051079 -0.0018842 -0.00032666 0 0.0016288 0.0016935 0.00086396 0.00036434 0.0017137 -0.00099945 0.054905 0 0 0 0 0 0 0 0 0 0 0 0 0 0 0 0 0
5.4805 -0.0007652 -0.00041195 -0.0047188 -0.0014616 0 0.0029826 0.002209 -0.00089541 0.0043189 -0.00025095 -0.0041791 0.045971 0 0 0 0 0 0 0 0 0 0 0 0 0 0 0 0 0
5.4844 -0.00087695 -0.00042596 -0.0067806 -0.002012 0 0.0032227 0.0017651 -0.0024533 0.0060684 -0.0027294 -0.0061238 0.042531 0 0 0 0 0 0 0 0 0 0 0 0 0 0 0 0 0
5.4883 -0.00091816 -0.0004529 -0.008133 -0.0016598 0 0.0024491 0.00033686 -0.0031821 0.0051267 -0.0044108 -0.0067389 0.044842 0 0 0 0 0 0 0 0 0 0 0 0 0 0 0 0 0
5.4922 -0.00040816 -0.00029886 -0.0083272 -0.00089815 0 0.0012151 -0.0012225 -0.0031544 0.00283 -0.0044802 -0.0062302 0.047365 0 0 0 0 0 0 0 0 0 0 0 0 0 0 0 0 0
5.4961 0.00075793 0.00016189 -0.0066882 -0.00042803 0 0.00014373 -0.0018425 -0.0030048 0.0010815 -0.0031689 -0.0049699 0.044336 0 0 0 0 0 0 0 0 0 0 0 0 0 0 0 0 0
5.5 0.0020695 0.0008397 -0.0032144 -0.00047367 0 -0.00037609 -0.0012069 -0.0032101 0.00073034 -0.0014676 -0.0033219 0.035304 0 0 0 0 0 0 0 0 0 0 0 0 0 0 0 0 0
5.5039 0.0027574 0.0014226 0.00094912 -0.00070214 0 -0.0003389 -6.7665e-05 -0.0035177 0.0010113 -0.00031924 -0.0014801 0.025752 0 0 0 0 0 0 0 0 0 0 0 0 0 0 0 0 0
5.5078 0.0024347 0.0015305 0.0041322 -0.00071493 0 -8.9712e-05 0.00044572 -0.0031293 0.00045302 6.9915e-06 0.00056114 0.022156 0 0 0 0 0 0 0 0 0 0 0 0 0 0 0 0 0
5.5117 0.0014165 0.00093391 0.0053763 -0.00048486 0 -8.108e-05 -0.00012813 -0.0014939 -0.0016718 -8.7781e-05 0.0028466 0.025707 0 0 0 0 0 0 0 0 0 0 0 0 0 0 0 0 0
5.5156 0.00042079 -0.00029246 0.0051181 -0.00027063 0 -0.00050646 -0.0011926 0.0010381 -0.0046776 -2.1277e-05 0.0052294 0.030332 0 0 0 0 0 0 0 0 0 0 0 0 0 0 0 0 0
5.5195 -5.5473e-05 -0.0017617 0.0046553 -0.00020217 0 -0.0010714 -0.0017035 0.0033219 -0.0070683 0.00049117 0.0072814 0.02731 0 0 0 0 0 0 0 0 0 0 0 0 0 0 0 0 0
5.5234 -0.00010205 -0.0029138 0.004911 -0.00010088 0 -0.0011585 -0.0011363 0.0041968 -0.0077129 0.001324 0.0084432 0.013166 0 0 0 0 0 0 0 0 0 0 0 0 0 0 0 0 0
5.5273 -0.0001983 -0.0032527 0.0056493 0.00023468 0 -0.0003371 0.00013702 0.0032598 -0.0065116 0.0021471 0.0082948 -0.005758 0 0 0 0 0 0 0 0 0 0 0 0 0 0 0 0 0
5.5313 -0.00069447 -0.0025961 0.0057954 0.00065872 0 0.0011912 0.0013401 0.0010363 -0.0041318 0.002662 0.0067376 -0.016618 0 0 0 0 0 0 0 0 0 0 0 0 0 0 0 0 0
5.5352 -0.0014814 -0.0012181 0.0044521 0.00074566 0 0.0026442 0.0020437 -0.0014693 -0.0013259 0.0026838 0.0040048 -0.0095945 0 0 0 0 0 0 0 0 0 0 0 0 0 0 0 0 0
5.5391 -0.0021201 0.0002345 0.0016556 0.0002955 0 0.0032225 0.0023824 -0.0033782 0.0014155 0.0021251 0.0005895 0.013673 0 0 0 0 0 0 0 0 0 0 0 0 0 0 0 0 0
5.543 -0.0022409 0.0010721 -0.0016806 -0.00030284 0 0.0027113 0.0026147 -0.0042727 0.0036983 0.001025 -0.0028181 0.040019 0 0 0 0 0 0 0 0 0 0 0 0 0 0 0 0 0
5.5469 -0.0018079 0.00097942 -0.0043916 -0.00035633 0 0.0015893 0.0026481 -0.0042103 0.0050245 -0.00037494 -0.0054305 0.05408 0 0 0 0 0 0 0 0 0 0 0 0 0 0 0 0 0
5.5508 -0.0010493 0.00023417 -0.0056552 0.00040157 0 0.00057071 0.0021393 -0.0036044 0.0050098 -0.0016522 -0.0066141 0.050085 0 0 0 0 0 0 0 0 0 0 0 0 0 0 0 0 0
5.5547 -0.00021212 -0.00047399 -0.0052391 0.0014052 0 3.2042e-05 0.0010562 -0.0030678 0.0038471 -0.0024089 -0.0062362 0.036501 0 0 0 0 0 0 0 0 0 0 0 0 0 0 0 0 0
5.5586 0.00057426 -0.00053752 -0.0034934 0.0016942 0 -0.0001544 -1.6177e-05 -0.0031399 0.0023948 -0.0025305 -0.0048176 0.02919 0 0 0 0 0 0 0 0 0 0 0 0 0 0 0 0 0
5.5625 0.0012349 0.00012077 -0.0012242 0.00083956 0 -0.00030709 -0.00030696 -0.0038953 0.0015757 -0.0022455 -0.0032338 0.038242 0 0 0 0 0 0 0 0 0 0 0 0 0 0 0 0 0
5.5664 0.0016491 0.0010057 0.0006222 -0.00056702 0 -0.00054474 0.00032906 -0.0047138 0.0015537 -0.0018942 -0.0020855 0.059296 0 0 0 0 0 0 0 0 0 0 0 0 0 0 0 0 0
5.5703 0.0016927 0.0014591 0.0015057 -0.0014064 0 -0.00073455 0.0010989 -0.0045621 0.0015285 -0.0016052 -0.0012505 0.07671 0 0 0 0 0 0 0 0 0 0 0 0 0 0 0 0 0
5.5742 0.00139 0.001187 0.0017467 -0.0010676 0 -0.00076183 0.00090743 -0.0027618 0.00047544 -0.0012024 -6.5534e-05 0.076122 0 0 0 0 0 0 0 0 0 0 0 0 0 0 0 0 0
5.5781 0.00096731 0.00046669 0.0023448 -1.0557e-05 0 -0.00073063 -0.00058277 0.000324 -0.0017879 -0.00044973 0.0019571 0.055982 0 0 0 0 0 0 0 0 0 0 0 0 0 0 0 0 0
5.582 0.00068896 -0.00012589 0.004054 0.00070241 0 -0.00081196 -0.0025001 0.0033456 -0.0042265 0.00060684 0.0045188 0.028671 0 0 0 0 0 0 0 0 0 0 0 0 0 0 0 0 0
5.5859 0.00061314 -0.00020977 0.0064204 0.00043347 0 -0.00091282 -0.0034193 0.0048522 -0.0053218 0.0015677 0.0066211 0.010745 0 0 0 0 0 0 0 0 0 0 0 0 0 0 0 0 0
5.5898 0.00052746 0.00012132 0.0077931 -0.00046621 0 -0.00060807 -0.0025588 0.0043256 -0.0042906 0.0019851 0.0072982 0.010796 0 0 0 0 0 0 0 0 0 0 0 0 0 0 0 0 0
5.5938 0.00016317 0.0004539 0.0065622 -0.0010837 0 0.00047586 -0.00043003 0.0024794 -0.0017005 0.0017594 0.0063158 0.024628 0 0 0 0 0 0 0 0 0 0 0 0 0 0 0 0 0
5.5977 -0.00050698 0.00046613 0.0026451 -0.00088288 0 0.0021565 0.0016185 0.00057762 0.00103 0.0012155 0.0041964 0.04041 0 0 0 0 0 0 0 0 0 0 0 0 0 0 0 0 0
5.6016 -0.0011862 0.00020907 -0.0021946 -0.00019265 0 0.0036139 0.0024796 -0.00058681 0.0027347 0.00075658 0.0016241 0.048123 0 0 0 0 0 0 0 0 0 0 0 0 0 0 0 0 0
5.6055 -0.0014816 2.5855e-05 -0.0056372 0.00020304 0 0.0039128 0.0020004 -0.0011359 0.0032121 0.00043399 -0.0010943 0.045275 0 0 0 0 0 0 0 0 0 0 0 0 0 0 0 0 0
5.6094 -0.0012296 0.00022156 -0.0066016 -0.00011031 0 0.0027242 0.00081705 -0.0016592 0.0030298 -0.00010387 -0.0039399 0.035749 0 0 0 0 0 0 0 0 0 0 0 0 0 0 0 0 0
5.6133 -0.00061688 0.00079656 -0.0058768 -0.0007994 0 0.00062453 -0.00032044 -0.0024351 0.0027923 -0.0011844 -0.0066307 0.025041 0 0 0 0 0 0 0 0 0 0 0 0 0 0 0 0 0
5.6172 -1.557e-06 0.001451 -0.0050191 -0.0011842 0 -0.0012768 -0.0010012 -0.0031375 0.00264 -0.0026158 -0.0083438 0.016956 0 0 0 0 0 0 0 0 0 0 0 0 0 0 0 0 0
5.6211 0.00037161 0.0018024 -0.0046614 -0.00093438 0 -0.002054 -0.0010977 -0.003259 0.0023498 -0.0036653 -0.0081869 0.013454 0 0 0 0 0 0 0 0 0 0 0 0 0 0 0 0 0
5.625 0.0004979 0.0016053 -0.0039662 -0.00033234 0 -0.0014716 -0.00056256 -0.0027012 0.0017297 -0.0036279 -0.006049 0.015384 0 0 0 0 0 0 0 0 0 0 0 0 0 0 0 0 0
5.6289 0.00051226 0.00083457 -0.0017555 9.2622e-05 0 2.1423e-06 0.00047928 -0.0018462 0.00078994 -0.0024951 -0.0029292 0.021833 0 0 0 0 0 0 0 0 0 0 0 0 0 0 0 0 0
5.6328 0.00052149 -0.0003389 0.0019195 8.7889e-05 0 0.0015357 0.0014446 -0.0010488 -0.00042675 -0.0010627 -0.00027096 0.029012 0 0 0 0 0 0 0 0 0 0 0 0 0 0 0 0 0
5.6367 0.00055078 -0.0015893 0.0054967 -0.00019974 0 0.0023411 0.0013665 -0.00017407 -0.0019979 -0.00029039 0.0011654 0.031445 0 0 0 0 0 0 0 0 0 0 0 0 0 0 0 0 0
5.6406 0.00060774 -0.0024895 0.0072792 -0.00053301 0 0.0020015 -0.00039156 0.0012268 -0.0039338 -0.00044841 0.0018185 0.025956 0 0 0 0 0 0 0 0 0 0 0 0 0 0 0 0 0
5.6445 0.00071916 -0.0026501 0.0070463 -0.00086697 0 0.00070148 -0.0032976 0.0032341 -0.0058169 -0.00084716 0.0026946 0.015003 0 0 0 0 0 0 0 0 0 0 0 0 0 0 0 0 0
5.6484 0.00085541 -0.0019483 0.0061542 -0.0012519 0 -0.00074206 -0.0056148 0.0051319 -0.0067748 -0.0004595 0.0041889 0.0053328 0 0 0 0 0 0 0 0 0 0 0 0 0 0 0 0 0
5.6523 0.00084402 -0.00069579 0.0059454 -0.0015354 0 -0.0012407 -0.005522 0.0058061 -0.0060254 0.001083 0.005532 0.0022076 0 0 0 0 0 0 0 0 0 0 0 0 0 0 0 0 0
5.6563 0.00044368 0.00045502 0.0061241 -0.0013378 0 -0.00016811 -0.0026201 0.0046854 -0.0035943 0.0030272 0.0054347 0.0044682 0 0 0 0 0 0 0 0 0 0 0 0 0 0 0 0 0
5.6602 -0.00041148 0.00088774 0.0049041 -0.00045249 0 0.0020005 0.0015051 0.0023189 -0.00049339 0.0040337 0.0033133 0.0056094 0 0 0 0 0 0 0 0 0 0 0 0 0 0 0 0 0
5.6641 -0.0014169 0.00044154 0.00094273 0.00074861 0 0.0037906 0.0043154 -2.2338e-05 0.0019244 0.0032747 -9.8898e-05 0.00031948 0 0 0 0 0 0 0 0 0 0 0 0 0 0 0 0 0
5.668 -0.0019968 -0.0004582 -0.0048448 0.0014468 0 0.0037418 0.004213 -0.0013857 0.0029417 0.0011379 -0.0033266 -0.0098546 0 0 0 0 0 0 0 0 0 0 0 0 0 0 0 0 0
5.6719 -0.001691 -0.0010828 -0.0095361 0.0010575 0 0.001639 0.0017391 -0.001843 0.0029373 -0.001083 -0.0053112 -0.017571 0 0 0 0 0 0 0 0 0 0 0 0 0 0 0 0 0
5.6758 -0.00052918 -0.00088921 -0.010483 -0.00017205 0 -0.0011297 -0.00092749 -0.0022115 0.0029296 -0.0022242 -0.0060267 -0.016635 0 0 0 0 0 0 0 0 0 0 0 0 0 0 0 0 0
5.6797 0.00094171 0.00014879 -0.0075514 -0.0012907 0 -0.0025691 -0.0017351 -0.003107 0.0036321 -0.0021002 -0.0060593 -0.0078516 0 0 0 0 0 0 0 0 0 0 0 0 0 0 0 0 0
5.6836 0.0020222 0.0015767 -0.0032208 -0.0014496 0 -0.0016988 -0.00031217 -0.0042766 0.0048538 -0.0014571 -0.0057399 0.002194 0 0 0 0 0 0 0 0 0 0 0 0 0 0 0 0 0
5.6875 0.0023228 0.0027656 -0.00043291 -0.00063676 0 0.00060288 0.0019008 -0.0048342 0.0057062 -0.001159 -0.0048067 0.0080351 0 0 0 0 0 0 0 0 0 0 0 0 0 0 0 0 0
5.6914 0.0019569 0.0032249 -0.00019918 0.00036339 0 0.0023366 0.0029008 -0.0041092 0.0053318 -0.0014031 -0.0029059 0.010579 0 0 0 0 0 0 0 0 0 0 0 0 0 0 0 0 0
5.6953 0.0013533 0.0027519 -0.0010888 0.00072706 0 0.0020863 0.0016326 -0.0022549 0.0034873 -0.0016567 -0.00027212 0.015184 0 0 0 0 0 0 0 0 0 0 0 0 0 0 0 0 0
5.6992 0.00089861 0.0014441 -0.00087476 0.00030312 0 0.00016916 -0.0013864 -7.9052e-05 0.00059342 -0.0012872 0.0022455 0.024837 0 0 0 0 0 0 0 0 0 0 0 0 0 0 0 0 0
5.7031 0.00071349 -0.00032135 0.0013509 -0.00039075 0 -0.0017879 -0.0045998 0.0016417 -0.002588 -0.0002233 0.0038795 0.036135 0 0 0 0 0 0 0 0 0 0 0 0 0 0 0 0 0
5.707 0.00068102 -0.0019417 0.0044988 -0.00079474 0 -0.0023918 -0.0064809 0.0026542 -0.0052538 0.00097638 0.00458 0.042685 0 0 0 0 0 0 0 0 0 0 0 0 0 0 0 0 0
5.7109 0.00060898 -0.002775 0.0065961 -0.00084378 0 -0.0016679 -0.0063248 0.0031375 -0.0066829 0.0016482 0.0048528 0.042247 0 0 0 0 0 0 0 0 0 0 0 0 0 0 0 0 0
5.7148 0.00035439 -0.0024753 0.0064113 -0.00087033 0 -0.00081536 -0.0044063 0.0032851 -0.0063634 0.0015849 0.0049669 0.039408 0 0 0 0 0 0 0 0 0 0 0 0 0 0 0 0 0
5.7188 -0.00013522 -0.0012799 0.0041261 -0.0010654 0 -0.00088413 -0.0016661 0.0030842 -0.0042777 0.0011048 0.0044559 0.040247 0 0 0 0 0 0 0 0 0 0 0 0 0 0 0 0 0
5.7227 -0.00079621 4.2949e-05 0.00078219 -0.0011721 0 -0.0017413 0.00075833 0.0024703 -0.0011563 0.00063377 0.0025695 0.044553 0 0 0 0 0 0 0 0 0 0 0 0 0 0 0 0 0
5.7266 -0.0014107 0.00066211 -0.0026093 -0.0007892 0 -0.0023239 0.0019883 0.0015518 0.0016934 0.00028116 -0.00072586 0.044674 0 0 0 0 0 0 0 0 0 0 0 0 0 0 0 0 0
5.7305 -0.0016404 0.00027264 -0.0054162 6.1914e-05 0 -0.001834 0.0017724 0.00055494 0.0030972 -0.00016328 -0.0042905 0.033471 0 0 0 0 0 0 0 0 0 0 0 0 0 0 0 0 0
5.7344 -0.0012136 -0.00066896 -0.0071952 0.00079255 0 -0.00060313 0.00063063 -0.0004447 0.002819 -0.0008604 -0.0065214 0.01363 0 0 0 0 0 0 0 0 0 0 0 0 0 0 0 0 0
5.7383 -0.00017824 -0.0012976 -0.0075756 0.00076307 0 0.00024732 -0.00039999 -0.001608 0.0017656 -0.0016181 -0.0066374 -0.0021344 0 0 0 0 0 0 0 0 0 0 0 0 0 0 0 0 0
5.7422 0.001016 -0.0010249 -0.0065133 -4.3799e-05 0 -4.4313e-05 -0.00038317 -0.0030282 0.0013039 -0.0019995 -0.0052816 -0.0018233 0 0 0 0 0 0 0 0 0 0 0 0 0 0 0 0 0
5.7461 0.0017624 2.1561e-06 -0.0045209 -0.00092192 0 -0.0011261 0.00089428 -0.0043458 0.0021506 -0.0017387 -0.0037997 0.013977 0 0 0 0 0 0 0 0 0 0 0 0 0 0 0 0 0
5.75 0.0017362 0.0010476 -0.0023773 -0.0010768 0 -0.0019283 0.0027538 -0.0048016 0.0037207 -0.0010344 -0.0028876 0.03132 0 0 0 0 0 0 0 0 0 0 0 0 0 0 0 0 0
5.7539 0.0011622 0.0013988 -0.00047388 -0.00039154 0 -0.0017579 0.0040645 -0.0038311 0.0044934 -0.00041191 -0.0019626 0.035166 0 0 0 0 0 0 0 0 0 0 0 0 0 0 0 0 0
5.7578 0.00064827 0.00091417 0.0014623 0.00044128 0 -0.0009489 0.0039774 -0.0016719 0.0031482 -0.00027549 9.2152e-05 0.023511 0 0 0 0 0 0 0 0 0 0 0 0 0 0 0 0 0
5.7617 0.00068874 5.9617e-05 0.0038386 0.00056025 0 -0.00043135 0.0024323 0.00067741 -0.00038156 -0.00057074 0.0035503 0.0096094 0 0 0 0 0 0 0 0 0 0 0 0 0 0 0 0 0
5.7656 0.0012549 -0.00054685 0.0063657 -0.00027353 0 -0.00071754 0.00013692 0.0022105 -0.0047177 -0.0008547 0.0072279 0.0096807 0 0 0 0 0 0 0 0 0 0 0 0 0 0 0 0 0
5.7695 0.0018245 -0.00064369 0.0079162 -0.0014824 0 -0.0013767 -0.0018751 0.0026975 -0.0078343 -0.0006879 0.0092814 0.027626 0 0 0 0 0 0 0 0 0 0 0 0 0 0 0 0 0
5.7734 0.0018188 -0.00045265 0.0074098 -0.0022117 0 -0.0015205 -0.0027747 0.0027319 -0.0082863 7.1498e-06 0.0086803 0.051226 0 0 0 0 0 0 0 0 0 0 0 0 0 0 0 0 0
5.7773 0.0010646 -0.00037057 0.0049053 -0.0020455 0 -0.00076094 -0.0023 0.0029873 -0.0060658 0.00089819 0.0059815 0.063076 0 0 0 0 0 0 0 0 0 0 0 0 0 0 0 0 0
5.7813 -9.4974e-05 -0.00055969 0.0017087 -0.0012464 0 0.0003559 -0.00086535 0.0034349 -0.0025689 0.001489 0.0027451 0.055396 0 0 0 0 0 0 0 0 0 0 0 0 0 0 0 0 0
5.7852 -0.001084 -0.00081547 -0.00074551 -0.00040417 0 0.00087098 0.00060282 0.0033297 0.00028463 0.0014305 0.00023122 0.034894 0 0 0 0 0 0 0 0 0 0 0 0 0 0 0 0 0
5.7891 -0.0014881 -0.00079494 -0.0021584 7.0584e-05 0 0.00034151 0.0011229 0.0019901 0.0012382 0.00069498 -0.0013934 0.014551 0 0 0 0 0 0 0 0 0 0 0 0 0 0 0 0 0
5.793 -0.001246 -0.00035615 -0.003449 0.00014082 0 -0.00073822 0.0002869 -0.00042283 0.00046682 -0.00043564 -0.0027437 0.0021043 0 0 0 0 0 0 0 0 0 0 0 0 0 0 0 0 0
5.7969 -0.00057095 0.00030819 -0.0055194 -2.0638e-05 0 -0.0013927 -0.0013158 -0.0029188 -0.00058639 -0.0015136 -0.0043061 -0.003073 0 0 0 0 0 0 0 0 0 0 0 0 0 0 0 0 0
5.8008 0.00023446 0.00083989 -0.0079867 -0.00024699 0 -0.0010122 -0.0023294 -0.0044687 -0.00026221 -0.0021443 -0.0058864 -0.0034367 0 0 0 0 0 0 0 0 0 0 0 0 0 0 0 0 0
5.8047 0.00089954 0.0010117 -0.0092748 -0.0004171 0 0.00019401 -0.001574 -0.004774 0.0020337 -0.0022135 -0.006829 0.0032859 0 0 0 0 0 0 0 0 0 0 0 0 0 0 0 0 0
5.8086 0.0012327 0.00089074 -0.00806 -0.00040503 0 0.0014581 0.00090475 -0.0042816 0.0052345 -0.0019915 -0.006592 0.021642 0 0 0 0 0 0 0 0 0 0 0 0 0 0 0 0 0
5.8125 0.0011808 0.00075345 -0.0046119 -0.00014077 0 0.0020718 0.0035894 -0.0035201 0.0072217 -0.0019703 -0.005039 0.049283 0 0 0 0 0 0 0 0 0 0 0 0 0 0 0 0 0
5.8164 0.00090396 0.00084441 -0.00062001 0.00023591 0 0.0018014 0.0044576 -0.002528 0.0062942 -0.0024512 -0.0023135 0.072623 0 0 0 0 0 0 0 0 0 0 0 0 0 0 0 0 0
5.8203 0.00074065 0.0011748 0.0023414 0.00037702 0 0.00088138 0.0025496 -0.0009822 0.0024468 -0.0031692 0.0013162 0.075132 0 0 0 0 0 0 0 0 0 0 0 0 0 0 0 0 0
5.8242 0.00097871 0.0014987 0.0041247 1.5801e-05 0 -0.00021439 -0.0011274 0.0011686 -0.0025227 -0.0033346 0.0053327 0.052389 0 0 0 0 0 0 0 0 0 0 0 0 0 0 0 0 0
5.8281 0.001561 0.0014724 0.0057363 -0.000698 0 -0.00097154 -0.0042073 0.0033311 -0.0061841 -0.002196 0.0087933 0.018953 0 0 0 0 0 0 0 0 0 0 0 0 0 0 0 0 0
5.832 0.0020117 0.00089331 0.0078042 -0.0012259 0 -0.00098479 -0.004704 0.0046302 -0.0070426 0.00024845 0.01057 -0.0017167 0 0 0 0 0 0 0 0 0 0 0 0 0 0 0 0 0
5.8359 0.0017414 -0.00013044 0.0094747 -0.0011163 0 -0.00016197 -0.0025078 0.0046654 -0.0053495 0.0030077 0.01005 0.0032666 0 0 0 0 0 0 0 0 0 0 0 0 0 0 0 0 0
5.8398 0.00054512 -0.0011973 0.0090052 -0.00049553 0 0.0010875 0.00057206 0.0038606 -0.0026579 0.0046308 0.0076863 0.025141 0 0 0 0 0 0 0 0 0 0 0 0 0 0 0 0 0
5.8438 -0.0011319 -0.0018354 0.0055292 -2.2536e-05 0 0.0019458 0.0022289 0.0030226 -0.00062186 0.0041788 0.0047467 0.04167 0 0 0 0 0 0 0 0 0 0 0 0 0 0 0 0 0
5.8477 -0.0024375 -0.0018144 0.00018345 -0.00026304 0 0.001685 0.0013632 0.0025552 -6.339e-06 0.0018813 0.0023374 0.037392 0 0 0 0 0 0 0 0 0 0 0 0 0 0 0 0 0
5.8516 -0.0027091 -0.0013298 -0.0046148 -0.0010734 0 0.00026864 -0.0012545 0.0021376 -0.00050088 -0.0010521 0.00056922 0.017146 0 0 0 0 0 0 0 0 0 0 0 0 0 0 0 0 0
5.8555 -0.0019415 -0.00088995 -0.0070892 -0.0016593 0 -0.0014907 -0.0037378 0.0011754 -0.0011928 -0.0032919 -0.0012964 0.00048596 0 0 0 0 0 0 0 0 0 0 0 0 0 0 0 0 0
5.8594 -0.00074303 -0.00093768 -0.0073631 -0.0013242 0 -0.0024635 -0.0044921 -0.00047945 -0.0011658 -0.0042085 -0.0038253 0.0028437 0 0 0 0 0 0 0 0 0 0 0 0 0 0 0 0 0
5.8633 0.00016487 -0.0014724 -0.0068959 -0.00019139 0 -0.0020418 -0.0031598 -0.0023014 0.00010888 -0.0040424 -0.0065225 0.021566 0 0 0 0 0 0 0 0 0 0 0 0 0 0 0 0 0
5.8672 0.00046594 -0.0019845 -0.0067791 0.00084899 0 -0.00057648 -0.00057777 -0.0035594 0.0025501 -0.0034333 -0.0080081 0.039491 0 0 0 0 0 0 0 0 0 0 0 0 0 0 0 0 0
5.8711 0.00037574 -0.0018 -0.0066594 0.0009603 0 0.00095687 0.0019381 -0.0039378 0.0053325 -0.002843 -0.0071473 0.041479 0 0 0 0 0 0 0 0 0 0 0 0 0 0 0 0 0
5.875 0.0003398 -0.00059974 -0.0052989 0.00015131 0 0.0017316 0.0033244 -0.003645 0.0070255 -0.0023671 -0.0040685 0.027476 0 0 0 0 0 0 0 0 0 0 0 0 0 0 0 0 0
5.8789 0.00062462 0.0012897 -0.0020669 -0.00075053 0 0.0015891 0.0031468 -0.0029602 0.0062659 -0.0019407 -0.0001043 0.010397 0 0 0 0 0 0 0 0 0 0 0 0 0 0 0 0 0
5.8828 0.0011459 0.0030684 0.0022266 -0.00091856 0 0.00092619 0.0016612 -0.001816 0.0027795 -0.0015585 0.0032558 0.0026934 0 0 0 0 0 0 0 0 0 0 0 0 0 0 0 0 0
5.8867 0.001604 0.0039635 0.0059386 -0.00031492 0 0.00020517 -0.00030557 4.0897e-05 -0.0020222 -0.0012282 0.0053817 0.0058535 0 0 0 0 0 0 0 0 0 0 0 0 0 0 0 0 0
5.8906 0.001729 0.0036682 0.0079011 0.00033095 0 -0.00037134 -0.0016772 0.0024687 -0.0056354 -0.00079619 0.0065833 0.012452 0 0 0 0 0 0 0 0 0 0 0 0 0 0 0 0 0
5.8945 0.0014156 0.0024133 0.0080796 0.00029701 0 -0.00078989 -0.0016887 0.0046436 -0.0061182 7.5844e-06 0.0073415 0.016586 0 0 0 0 0 0 0 0 0 0 0 0 0 0 0 0 0
5.8984 0.00071495 0.00069869 0.0070819 -0.00041341 0 -0.0010156 -0.00044258 0.0055325 -0.0036106 0.0012227 0.0075823 0.020382 0 0 0 0 0 0 0 0 0 0 0 0 0 0 0 0 0
5.9023 -0.00021238 -0.0010213 0.0052898 -0.0011203 0 -0.00099244 0.0010199 0.0047664 -0.00035721 0.0023668 0.0067292 0.029712 0 0 0 0 0 0 0 0 0 0 0 0 0 0 0 0 0
5.9063 -0.0011112 -0.0024377 0.0026576 -0.0011764 0 -0.00083722 0.0013831 0.0030362 0.0010032 0.0026363 0.0043853 0.044758 0 0 0 0 0 0 0 0 0 0 0 0 0 0 0 0 0
5.9102 -0.001673 -0.0032901 -0.0007049 -0.00057274 0 -0.00087202 7.4267e-05 0.0015307 -0.00041749 0.001573 0.00087491 0.056891 0 0 0 0 0 0 0 0 0 0 0 0 0 0 0 0 0
5.9141 -0.001677 -0.0033067 -0.0040376 0.00015105 0 -0.0013009 -0.0021903 0.00088935 -0.0029961 -0.0003836 -0.0028845 0.056333 0 0 0 0 0 0 0 0 0 0 0 0 0 0 0 0 0
5.918 -0.0011669 -0.0023524 -0.0062808 0.00051445 0 -0.001833 -0.0038724 0.00067077 -0.0039467 -0.0020706 -0.0059616 0.042882 0 0 0 0 0 0 0 0 0 0 0 0 0 0 0 0 0
5.9219 -0.00048497 -0.00067837 -0.0069754 0.00052818 0 -0.0017737 -0.0037837 -0.00012579 -0.001688 -0.0024892 -0.007825 0.027904 0 0 0 0 0 0 0 0 0 0 0 0 0 0 0 0 0
5.9258 -5.7429e-05 0.0010209 -0.0066682 0.00052408 0 -0.00068164 -0.0019995 -0.0019732 0.0027693 -0.0016714 -0.0083076 0.024358 0 0 0 0 0 0 0 0 0 0 0 0 0 0 0 0 0
5.9297 -6.6198e-05 0.0019259 -0.0062666 0.00066091 0 0.00098889 0.00024999 -0.004207 0.0065767 -0.00070946 -0.0074078 0.03419 0 0 0 0 0 0 0 0 0 0 0 0 0 0 0 0 0
5.9336 -0.00029267 0.0016233 -0.0059793 0.00072175 0 0.0019986 0.0015833 -0.0054795 0.0072628 -0.00083085 -0.0053209 0.04584 0 0 0 0 0 0 0 0 0 0 0 0 0 0 0 0 0
5.9375 -0.00030096 0.00044369 -0.005033 0.00043135 0 0.0012762 0.0014805 -0.0048479 0.0045402 -0.0022828 -0.002633 0.045008 0 0 0 0 0 0 0 0 0 0 0 0 0 0 0 0 0
5.9414 0.00017738 -0.00070854 -0.002566 -0.0001161 0 -0.0010716 0.00048569 -0.0025063 0.00030359 -0.0040111 -0.00022974 0.028709 0 0 0 0 0 0 0 0 0 0 0 0 0 0 0 0 0
5.9453 0.00099263 -0.00096072 0.0012075 -0.00046987 0 -0.0036545 -0.00043384 0.00043978 -0.0029751 -0.0044527 0.0012727 0.0090556 0 0 0 0 0 0 0 0 0 0 0 0 0 0 0 0 0
5.9492 0.0016813 -8.8244e-05 0.0048428 -0.00030606 0 -0.0047826 -0.0006922 0.0028462 -0.0039934 -0.0027967 0.0021024 0.0029063 0 0 0 0 0 0 0 0 0 0 0 0 0 0 0 0 0
5.9531 0.0018245 0.0013122 0.0067851 0.00016792 0 -0.0037148 -0.00036715 0.0042278 -0.003171 0.00033245 0.0031923 0.016947 0 0 0 0 0 0 0 0 0 0 0 0 0 0 0 0 0
5.957 0.0013415 0.0022228 0.0066719 0.00038824 0 -0.00111 0.00011404 0.0047656 -0.0018668 0.0033105 0.0052216 0.042019 0 0 0 0 0 0 0 0 0 0 0 0 0 0 0 0 0
5.9609 0.0004871 0.0018946 0.0054978 4.1762e-05 0 0.0016129 0.00041716 0.0048243 -0.0011844 0.0046754 0.0076642 0.061591 0 0 0 0 0 0 0 0 0 0 0 0 0 0 0 0 0
5.9648 -0.00038696 0.00035261 0.0044962 -0.00056102 0 0.00331 0.00043835 0.0045588 -0.0013525 0.0040755 0.0088762 0.066089 0 0 0 0 0 0 0 0 0 0 0 0 0 0 0 0 0
5.9688 -0.0010526 -0.0016131 0.0039171 -0.0007907 0 0.0036258 0.00016154 0.0039245 -0.0019082 0.0023237 0.0073588 0.059853 0 0 0 0 0 0 0 0 0 0 0 0 0 0 0 0 0
5.9727 -0.0014339 -0.0029384 0.0029507 -0.00037581 0 0.0027611 -0.00042783 0.0029066 -0.0022136 0.00064358 0.0031408 0.054984 0 0 0 0 0 0 0 0 0 0 0 0 0 0 0 0 0
5.9766 -0.0015027 -0.0029259 0.00079732 0.00029613 0 0.0010576 -0.0012043 0.0016125 -0.0017941 -0.0002199 -0.0020286 0.058722 0 0 0 0 0 0 0 0 0 0 0 0 0 0 0 0 0
5.9805 -0.0012266 -0.0016329 -0.0023139 0.00061252 0 -0.0010198 -0.0017574 0.00015332 -0.00042462 -0.00036777 -0.0059394 0.066468 0 0 0 0 0 0 0 0 0 0 0 0 0 0 0 0 0
5.9844 -0.00064745 0.00021399 -0.0052363 0.0004414 0 -0.0026293 -0.001558 -0.0014456 0.00182 -0.00043612 -0.0075303 0.066622 0 0 0 0 0 0 0 0 0 0 0 0 0 0 0 0 0
5.9883 3.0346e-05 0.0016955 -0.0069498 0.00030347 0 -0.0026846 -0.00041572 -0.0031098 0.0044597 -0.00096489 -0.0074103 0.052175 0 0 0 0 0 0 0 0 0 0 0 0 0 0 0 0 0
5.9922 0.00050933 0.0022519 -0.0073482 0.00076359 0 -0.00066143 0.0011928 -0.0045022 0.0066393 -0.0019579 -0.0069133 0.028097 0 0 0 0 0 0 0 0 0 0 0 0 0 0 0 0 0
5.9961 0.00062123 0.0019566 -0.0069418 0.0016787 0 0.0025611 0.0023147 -0.0050588 0.00747 -0.0029162 -0.0066924 0.0078667 0 0 0 0 0 0 0 0 0 0 0 0 0 0 0 0 0
6 0.00049709 0.0013498 -0.0059286 0.0021697 0 0.0048652 0.0021542 -0.0043655 0.0065295 -0.0032543 -0.006214 0.0025018 0 0 0 0 0 0 0 0 0 0 0 0 0 0 0 0 0
6.0039 0.00048277 0.00096777 -0.0038211 0.0014539 0 0.0043345 0.0006353 -0.0025554 0.0041251 -0.0027602 -0.0045214 0.011846 0 0 0 0 0 0 0 0 0 0 0 0 0 0 0 0 0
6.0078 0.00083003 0.00092493 -0.00016077 -0.00027374 0 0.00092622 -0.0015642 -0.0003043 0.0010884 -0.001758 -0.0013709 0.025418 0 0 0 0 0 0 0 0 0 0 0 0 0 0 0 0 0
6.0117 0.0014297 0.00086622 0.004462 -0.0018617 0 -0.0031749 -0.0034811 0.0016295 -0.0017068 -0.00085496 0.0024197 0.031556 0 0 0 0 0 0 0 0 0 0 0 0 0 0 0 0 0
6.0156 0.0018458 0.00032391 0.0083322 -0.0021967 0 -0.0050787 -0.0044052 0.0029116 -0.0036919 -0.00045976 0.0056476 0.026726 0 0 0 0 0 0 0 0 0 0 0 0 0 0 0 0 0
6.0195 0.0016505 -0.00081508 0.0097796 -0.0012312 0 -0.0034557 -0.004111 0.003716 -0.004623 -0.00045646 0.0076085 0.017328 0 0 0 0 0 0 0 0 0 0 0 0 0 0 0 0 0
6.0234 0.00078323 -0.0021306 0.0085204 -2.3213e-05 0 0.00037416 -0.0027895 0.0043455 -0.0044526 -0.00032742 0.0082924 0.013156 0 0 0 0 0 0 0 0 0 0 0 0 0 0 0 0 0
6.0273 -0.00036779 -0.0029499 0.0058203 0.00027272 0 0.0035099 -0.0009251 0.0048088 -0.0033241 0.00033403 0.0078712 0.018692 0 0 0 0 0 0 0 0 0 0 0 0 0 0 0 0 0
6.0313 -0.0012307 -0.0028693 0.0032999 -0.00052214 0 0.003805 0.00077884 0.0047859 -0.0016714 0.0013478 0.006253 0.029741 0 0 0 0 0 0 0 0 0 0 0 0 0 0 0 0 0
6.0352 -0.0014426 -0.0020769 0.0015833 -0.0015074 0 0.0014931 0.0015871 0.0039792 -0.00013665 0.0019702 0.0032948 0.037871 0 0 0 0 0 0 0 0 0 0 0 0 0 0 0 0 0
6.0391 -0.0010668 -0.0011914 0.00011335 -0.0016276 0 -0.0011998 0.001156 0.0024488 0.0008392 0.0014776 -0.00061809 0.038205 0 0 0 0 0 0 0 0 0 0 0 0 0 0 0 0 0
6.043 -0.00049257 -0.00074679 -0.0018158 -0.00067949 0 -0.0019883 -5.7066e-05 0.0005865 0.0014455 -0.00015419 -0.0044355 0.033405 0 0 0 0 0 0 0 0 0 0 0 0 0 0 0 0 0
6.0469 -0.00012692 -0.00076745 -0.0040278 0.00056402 0 -0.00029747 -0.00089717 -0.0011962 0.0024302 -0.0021028 -0.0070748 0.030364 0 0 0 0 0 0 0 0 0 0 0 0 0 0 0 0 0
6.0508 -0.00011447 -0.00080592 -0.0055647 0.0011489 0 0.0025124 -0.00030895 -0.0026982 0.0043934 -0.003284 -0.0082097 0.032866 0 0 0 0 0 0 0 0 0 0 0 0 0 0 0 0 0
6.0547 -0.00026573 -0.00040641 -0.0057244 0.00080186 0 0.004414 0.0016935 -0.003852 0.0069959 -0.0031987 -0.0083226 0.037277 0 0 0 0 0 0 0 0 0 0 0 0 0 0 0 0 0
6.0586 -0.00021357 0.00042679 -0.0047888 3.864e-05 0 0.0042545 0.0037866 -0.004506 0.0088915 -0.0022876 -0.0079072 0.035572 0 0 0 0 0 0 0 0 0 0 0 0 0 0 0 0 0
6.0625 0.00031756 0.0011869 -0.0035836 -0.00046362 0 0.0023853 0.0042464 -0.0043968 0.0086331 -0.0014596 -0.0067051 0.023095 0 0 0 0 0 0 0 0 0 0 0 0 0 0 0 0 0
6.0664 0.0012934 0.0012972 -0.002406 -0.00049648 0 0.00015332 0.0023902 -0.003385 0.0058825 -0.0012253 -0.0039301 0.0037308 0 0 0 0 0 0 0 0 0 0 0 0 0 0 0 0 0
6.0703 0.0023317 0.00063416 -0.0006488 -0.00034382 0 -0.0011 -0.00069398 -0.0016752 0.0018575 -0.0012544 0.0006226 -0.012689 0 0 0 0 0 0 0 0 0 0 0 0 0 0 0 0 0
6.0742 0.0028839 -0.00033165 0.002304 -0.00031884 0 -0.00077617 -0.002891 0.00027994 -0.0014595 -0.00077868 0.0057501 -0.018578 0 0 0 0 0 0 0 0 0 0 0 0 0 0 0 0 0
6.0781 0.0025521 -0.00091299 0.0058514 -0.00042234 0 0.00080243 -0.0027613 0.0021212 -0.0027505 0.00055107 0.0093388 -0.01465 0 0 0 0 0 0 0 0 0 0 0 0 0 0 0 0 0
6.082 0.001358 -0.00077407 0.0081197 -0.00047868 0 0.002649 -0.00077055 0.0037778 -0.0022525 0.0021957 0.0099202 -0.0079727 0 0 0 0 0 0 0 0 0 0 0 0 0 0 0 0 0
6.0859 -0.0002234 -0.00019601 0.0074373 -0.0004817 0 0.0036113 0.0010595 0.0052638 -0.0014005 0.0031198 0.0078583 -0.0040438 0 0 0 0 0 0 0 0 0 0 0 0 0 0 0 0 0
6.0898 -0.0015149 0.00018022 0.0039982 -0.00064494 0 0.0029769 0.00083759 0.0063022 -0.0015757 0.0026873 0.0049837 -0.001203 0 0 0 0 0 0 0 0 0 0 0 0 0 0 0 0 0
6.0938 -0.0020243 -0.00010669 -4.0247e-05 -0.0010611 0 0.00095351 -0.0015858 0.006283 -0.0030117 0.0012208 0.0029681 0.0064224 0 0 0 0 0 0 0 0 0 0 0 0 0 0 0 0 0
6.0977 -0.0017097 -0.00098383 -0.0023302 -0.001416 0 -0.0013387 -0.0044411 0.0047475 -0.0046765 -0.00028608 0.0019686 0.020165 0 0 0 0 0 0 0 0 0 0 0 0 0 0 0 0 0
6.1016 -0.00094617 -0.0019443 -0.0023692 -0.0011952 0 -0.0025432 -0.0054317 0.0019828 -0.0050935 -0.0010067 0.0007981 0.031914 0 0 0 0 0 0 0 0 0 0 0 0 0 0 0 0 0
6.1055 -0.00024082 -0.0024541 -0.001819 -0.00024737 0 -0.0020458 -0.00353 -0.00093573 -0.0033955 -0.00088897 -0.0016318 0.029855 0 0 0 0 0 0 0 0 0 0 0 0 0 0 0 0 0
6.1094 8.6818e-05 -0.0022776 -0.0027432 0.00091833 0 -0.00047462 0.00025885 -0.0028438 0.00010577 -0.0005279 -0.0050608 0.01082 0 0 0 0 0 0 0 0 0 0 0 0 0 0 0 0 0
6.1133 4.7771e-05 -0.0014763 -0.0054423 0.0015052 0 0.00079865 0.0036813 -0.0033568 0.0040733 -0.0005218 -0.0079989 -0.013001 0 0 0 0 0 0 0 0 0 0 0 0 0 0 0 0 0
6.1172 -9.6096e-05 -0.0001952 -0.0079737 0.001161 0 0.00082075 0.0048526 -0.0030819 0.0068165 -0.00096364 -0.0089758 -0.021662 0 0 0 0 0 0 0 0 0 0 0 0 0 0 0 0 0
6.1211 -2.7794e-05 0.001454 -0.0078171 0.00031971 0 -0.00012007 0.0034583 -0.0029341 0.0071275 -0.0014845 -0.007629 -0.0046314 0 0 0 0 0 0 0 0 0 0 0 0 0 0 0 0 0
6.125 0.00044597 0.0032638 -0.0041099 -0.00022337 0 -0.000782 0.00076986 -0.0031931 0.0049436 -0.0016777 -0.0046813 0.027823 0 0 0 0 0 0 0 0 0 0 0 0 0 0 0 0 0
6.1289 0.0012926 0.0047472 0.0015912 -7.7278e-05 0 -0.00013554 -0.0013493 -0.0032238 0.0015071 -0.0014207 -0.0010999 0.050996 0 0 0 0 0 0 0 0 0 0 0 0 0 0 0 0 0
6.1328 0.0022336 0.0052273 0.0065854 0.00043256 0 0.0016594 -0.0016494 -0.0021434 -0.0012165 -0.00083854 0.0025191 0.04613 0 0 0 0 0 0 0 0 0 0 0 0 0 0 0 0 0
6.1367 0.002825 0.0042796 0.0090366 0.00070792 0 0.0033639 -0.00016024 0.00021566 -0.0017238 -9.032e-05 0.0057888 0.017266 0 0 0 0 0 0 0 0 0 0 0 0 0 0 0 0 0
6.1406 0.002667 0.002193 0.0089494 0.0005575 0 0.0037307 0.0019577 0.0029963 -7.2297e-05 0.00070837 0.0080889 -0.011147 0 0 0 0 0 0 0 0 0 0 0 0 0 0 0 0 0
6.1445 0.0016807 -2.9146e-05 0.0075476 0.0003464 0 0.0025258 0.0031691 0.0049616 0.0020016 0.0013813 0.0086743 -0.014807 0 0 0 0 0 0 0 0 0 0 0 0 0 0 0 0 0
6.1484 0.00026501 -0.0012692 0.0059898 0.0004614 0 0.0006054 0.0024852 0.0054615 0.0022778 0.0016544 0.0073959 0.0095428 0 0 0 0 0 0 0 0 0 0 0 0 0 0 0 0 0
6.1523 -0.00086152 -0.0010862 0.0046746 0.00073411 0 -0.00090003 8.4947e-05 0.0048083 -0.00017531 0.0013587 0.005156 0.041427 0 0 0 0 0 0 0 0 0 0 0 0 0 0 0 0 0
6.1563 -0.0011169 -3.4953e-05 0.0034677 0.00054246 0 -0.0014339 -0.0026984 0.0037776 -0.004044 0.00069175 0.0033194 0.054508 0 0 0 0 0 0 0 0 0 0 0 0 0 0 0 0 0
6.1602 -0.00049908 0.00080026 0.0022031 -0.00044845 0 -0.0011514 -0.004084 0.0028204 -0.0065426 0.00017037 0.0024479 0.038905 0 0 0 0 0 0 0 0 0 0 0 0 0 0 0 0 0
6.1641 0.00037041 0.00069797 0.00080071 -0.0017162 0 -0.00042694 -0.002911 0.0017919 -0.0054559 0.00019193 0.0016649 0.0083747 0 0 0 0 0 0 0 0 0 0 0 0 0 0 0 0 0
6.168 0.00071277 -0.00014077 -0.00090953 -0.0021938 0 0.00057437 0.00055831 0.00038939 -0.0008792 0.00059071 -0.00048777 -0.012923 0 0 0 0 0 0 0 0 0 0 0 0 0 0 0 0 0
6.1719 0.00023206 -0.00084852 -0.003117 -0.0012605 0 0.0017891 0.0046625 -0.0012692 0.0047476 0.00069206 -0.0043645 -0.011002 0 0 0 0 0 0 0 0 0 0 0 0 0 0 0 0 0
6.1758 -0.00060852 -0.0007194 -0.005577 0.00056802 0 0.0028676 0.0072589 -0.0026014 0.0083374 -8.5924e-05 -0.0083862 0.0085072 0 0 0 0 0 0 0 0 0 0 0 0 0 0 0 0 0
6.1797 -0.00094479 0.00015293 -0.0073378 0.0019937 0 0.0031403 0.0069948 -0.0030999 0.0082299 -0.0016196 -0.010078 0.02875 0 0 0 0 0 0 0 0 0 0 0 0 0 0 0 0 0
6.1836 -0.00023416 0.0010053 -0.0072256 0.0020458 0 0.0021594 0.0041159 -0.0028479 0.0050768 -0.0030752 -0.0081579 0.037828 0 0 0 0 0 0 0 0 0 0 0 0 0 0 0 0 0
6.1875 0.0012603 0.0011546 -0.0048502 0.00088475 0 0.00030282 0.00028813 -0.002427 0.0010453 -0.0035652 -0.0037092 0.036976 0 0 0 0 0 0 0 0 0 0 0 0 0 0 0 0 0
6.1914 0.0026364 0.00063275 -0.0011552 -0.00045539 0 -0.0012761 -0.0024417 -0.0022953 -0.0018159 -0.0028632 0.00072042 0.034613 0 0 0 0 0 0 0 0 0 0 0 0 0 0 0 0 0
6.1953 0.0030282 9.3471e-05 0.0021731 -0.0010744 0 -0.0014713 -0.0028786 -0.0022919 -0.0027518 -0.0015085 0.0032796 0.034598 0 0 0 0 0 0 0 0 0 0 0 0 0 0 0 0 0
6.1992 0.0022254 9.5443e-05 0.0039979 -0.00093946 0 -0.00013726 -0.0013546 -0.0018011 -0.0023584 -0.00024977 0.0041684 0.031776 0 0 0 0 0 0 0 0 0 0 0 0 0 0 0 0 0
6.2031 0.0007542 0.00049108 0.0044994 -0.00067772 0 0.001744 0.00053764 -0.00042048 -0.0018282 0.00057264 0.0049462 0.019153 0 0 0 0 0 0 0 0 0 0 0 0 0 0 0 0 0
6.207 -0.00058145 0.00055697 0.0046677 -0.00077421 0 0.0028121 0.00098407 0.0015373 -0.0021137 0.0010997 0.0065861 -0.0015882 0 0 0 0 0 0 0 0 0 0 0 0 0 0 0 0 0
6.2109 -0.0012662 -0.00023378 0.0050669 -0.0010881 0 0.0023389 -0.00084452 0.0032007 -0.0034587 0.0015098 0.0082774 -0.018009 0 0 0 0 0 0 0 0 0 0 0 0 0 0 0 0 0
6.2148 -0.0013077 -0.001563 0.0051721 -0.0011583 0 0.00067231 -0.004147 0.0037814 -0.0053131 0.0016494 0.0081632 -0.016431 0 0 0 0 0 0 0 0 0 0 0 0 0 0 0 0 0
6.2188 -0.001054 -0.0024314 0.0039643 -0.00085253 0 -0.0011415 -0.0068689 0.0030899 -0.0065343 0.0012001 0.0052237 0.0056191 0 0 0 0 0 0 0 0 0 0 0 0 0 0 0 0 0
6.2227 -0.00085405 -0.0020444 0.0011257 -0.00055585 0 -0.0021072 -0.0069818 0.0015122 -0.005902 0.00017609 0.0003971 0.035865 0 0 0 0 0 0 0 0 0 0 0 0 0 0 0 0 0
6.2266 -0.0008581 -0.00059776 -0.0024524 -0.00067534 0 -0.0017929 -0.003915 -0.00039101 -0.0028957 -0.0008966 -0.004138 0.056274 0 0 0 0 0 0 0 0 0 0 0 0 0 0 0 0 0
6.2305 -0.0010252 0.0008204 -0.005381 -0.0010648 0 -0.0003922 0.00085562 -0.0021974 0.0016826 -0.0014339 -0.0067415 0.056856 0 0 0 0 0 0 0 0 0 0 0 0 0 0 0 0 0
6.2344 -0.0012061 0.0011741 -0.0069169 -0.001097 0 0.0014631 0.0046143 -0.0036103 0.0058665 -0.0014353 -0.0074003 0.042606 0 0 0 0 0 0 0 0 0 0 0 0 0 0 0 0 0
6.2383 -0.001191 0.00041331 -0.0073236 -0.00036864 0 0.0029303 0.0051856 -0.0043289 0.0076537 -0.0015468 -0.0072047 0.028361 0 0 0 0 0 0 0 0 0 0 0 0 0 0 0 0 0
6.2422 -0.00076191 -0.00048417 -0.0071485 0.00073864 0 0.0032509 0.0024568 -0.0041192 0.0064202 -0.002342 -0.006948 0.026583 0 0 0 0 0 0 0 0 0 0 0 0 0 0 0 0 0
6.2461 0.00017129 -0.00042442 -0.0063419 0.0013265 0 0.0021774 -0.0015248 -0.0030756 0.0034616 -0.0035191 -0.0063534 0.038052 0 0 0 0 0 0 0 0 0 0 0 0 0 0 0 0 0
6.25 0.0014061 0.0007774 -0.0043079 0.00086346 0 0.00030884 -0.0040257 -0.0017227 0.0010558 -0.0039435 -0.0046035 0.052061 0 0 0 0 0 0 0 0 0 0 0 0 0 0 0 0 0
6.2539 0.0024462 0.0022104 -0.0008695 -0.00024021 0 -0.0010963 -0.0035805 -0.0007016 0.00069724 -0.0026748 -0.0014372 0.054931 0 0 0 0 0 0 0 0 0 0 0 0 0 0 0 0 0
6.2578 0.0027733 0.0026885 0.0029953 -0.0010111 0 -0.0009489 -0.00093884 -0.000251 0.0019539 -3.8465e-05 0.0024096 0.040167 0 0 0 0 0 0 0 0 0 0 0 0 0 0 0 0 0
6.2617 0.0022337 0.0018073 0.0056458 -0.00088231 0 0.00074153 0.0016801 2.5576e-06 0.0029338 0.0023926 0.0057973 0.013452 0 0 0 0 0 0 0 0 0 0 0 0 0 0 0 0 0
6.2656 0.0012015 0.00026503 0.0061602 -0.00024138 0 0.0026896 0.0023448 0.00067011 0.0019576 0.003055 0.0080464 -0.010437 0 0 0 0 0 0 0 0 0 0 0 0 0 0 0 0 0
6.2695 0.00032588 -0.00081032 0.005196 2.3462e-05 0 0.0032406 0.00074977 0.0019552 -0.001011 0.0017818 0.0091335 -0.016808 0 0 0 0 0 0 0 0 0 0 0 0 0 0 0 0 0
6.2734 3.5538e-05 -0.00085881 0.0043352 -0.00050774 0 0.0017071 -0.0018271 0.0033617 -0.0043619 -1.8026e-05 0.0091658 -0.00083907 0 0 0 0 0 0 0 0 0 0 0 0 0 0 0 0 0
6.2773 0.00022424 -0.00027854 0.0044771 -0.0013416 0 -0.0010151 -0.0036949 0.0040593 -0.0061415 -0.0006211 0.007934 0.028363 0 0 0 0 0 0 0 0 0 0 0 0 0 0 0 0 0
6.2813 0.00039328 9.3401e-05 0.0048928 -0.0016196 0 -0.003134 -0.0039494 0.0035721 -0.0054541 0.00046696 0.0051775 0.052947 0 0 0 0 0 0 0 0 0 0 0 0 0 0 0 0 0
6.2852 0.00011782 -0.00016404 0.0039531 -0.0010514 0 -0.0033724 -0.0028006 0.0021438 -0.0028424 0.002136 0.0012453 0.058322 0 0 0 0 0 0 0 0 0 0 0 0 0 0 0 0 0
6.2891 -0.0005852 -0.00070999 0.00084717 -0.00021061 0 -0.0018751 -0.0010469 0.00047763 0.00042057 0.0027867 -0.0027394 0.04384 0 0 0 0 0 0 0 0 0 0 0 0 0 0 0 0 0
6.293 -0.0012975 -0.00088895 -0.0034232 0.00012268 0 0.00011183 0.00059904 -0.00084024 0.0032763 0.001826 -0.0055853 0.023528 0 0 0 0 0 0 0 0 0 0 0 0 0 0 0 0 0
6.2969 -0.0015668 -0.00045387 -0.0067748 -0.00016526 0 0.0013664 0.001742 -0.0016631 0.0052521 0.0001079 -0.0069427 0.01518 0 0 0 0 0 0 0 0 0 0 0 0 0 0 0 0 0
6.3008 -0.0012401 0.00019258 -0.0077761 -0.00041647 0 0.0015357 0.0021487 -0.0021257 0.0062296 -0.0010226 -0.0074031 0.025907 0 0 0 0 0 0 0 0 0 0 0 0 0 0 0 0 0
6.3047 -0.00049028 0.00046451 -0.0066937 4.3453e-06 0 0.0010455 0.0016581 -0.0023038 0.0061663 -0.0010407 -0.0076109 0.046283 0 0 0 0 0 0 0 0 0 0 0 0 0 0 0 0 0
6.3086 0.00040301 0.00025281 -0.0049288 0.00089913 0 0.00041816 0.0003777 -0.0021265 0.0051556 -0.00058777 -0.0073378 0.058715 0 0 0 0 0 0 0 0 0 0 0 0 0 0 0 0 0
6.3125 0.001243 6.9207e-05 -0.0035546 0.0013479 0 -0.0001605 -0.0011179 -0.0015998 0.0036162 -0.00058764 -0.0056076 0.053134 0 0 0 0 0 0 0 0 0 0 0 0 0 0 0 0 0
6.3164 0.0019068 0.00050069 -0.0024792 0.00068441 0 -0.00064621 -0.0019972 -0.00098706 0.0021714 -0.001146 -0.0018632 0.03598 0 0 0 0 0 0 0 0 0 0 0 0 0 0 0 0 0
6.3203 0.0022389 0.0015151 -0.00096066 -0.00069988 0 -0.00075664 -0.0017658 -0.00062727 0.0011795 -0.001422 0.0030333 0.024032 0 0 0 0 0 0 0 0 0 0 0 0 0 0 0 0 0
6.3242 0.0020627 0.0023331 0.0012584 -0.0016343 0 -6.4148e-05 -0.00071752 -0.00053667 0.00040635 -0.00059513 0.0071292 0.028678 0 0 0 0 0 0 0 0 0 0 0 0 0 0 0 0 0
6.3281 0.0013545 0.0020431 0.0034953 -0.0013112 0 0.0014145 0.00025175 -0.00027408 -0.00071125 0.0011203 0.0088741 0.045435 0 0 0 0 0 0 0 0 0 0 0 0 0 0 0 0 0
6.332 0.00037785 0.0004168 0.0047873 -0.00012642 0 0.0028365 0.00036604 0.00066362 -0.0023902 0.0025113 0.008356 0.058757 0 0 0 0 0 0 0 0 0 0 0 0 0 0 0 0 0
6.3359 -0.00043705 -0.0018157 0.0048505 0.00067657 0 0.0029949 -0.00041429 0.0022343 -0.0041034 0.0024563 0.0070345 0.057401 0 0 0 0 0 0 0 0 0 0 0 0 0 0 0 0 0
6.3398 -0.00082336 -0.003483 0.0042481 0.00023009 0 0.0013783 -0.001434 0.0036649 -0.0049196 0.00097991 0.0062161 0.045163 0 0 0 0 0 0 0 0 0 0 0 0 0 0 0 0 0
6.3438 -0.00090855 -0.0038246 0.0036309 -0.0011008 0 -0.0011742 -0.0019538 0.0039754 -0.0042741 -0.00077987 0.0057941 0.036293 0 0 0 0 0 0 0 0 0 0 0 0 0 0 0 0 0
6.3477 -0.0010828 -0.0029633 0.0029639 -0.0020887 0 -0.0029777 -0.0017184 0.0027954 -0.0023912 -0.0016376 0.004516 0.040227 0 0 0 0 0 0 0 0 0 0 0 0 0 0 0 0 0
6.3516 -0.0015863 -0.0016668 0.0016349 -0.0018463 0 -0.0028288 -0.00099201 0.00071884 4.0504e-05 -0.0013899 0.0014811 0.051311 0 0 0 0 0 0 0 0 0 0 0 0 0 0 0 0 0
6.3555 -0.0022003 -0.00068887 -0.0006922 -0.00063922 0 -0.00097833 -0.00016404 -0.0011623 0.0025181 -0.00083004 -0.0026746 0.054488 0 0 0 0 0 0 0 0 0 0 0 0 0 0 0 0 0
6.3594 -0.0023633 -0.00027304 -0.0034678 0.00046819 0 0.0011372 0.00056954 -0.0021299 0.0049345 -0.00082607 -0.006112 0.041663 0 0 0 0 0 0 0 0 0 0 0 0 0 0 0 0 0
6.3633 -0.0016431 -0.00015629 -0.0055977 0.00069533 0 0.0021327 0.0011468 -0.0023264 0.0071365 -0.0014489 -0.0072968 0.021979 0 0 0 0 0 0 0 0 0 0 0 0 0 0 0 0 0
6.3672 -0.0001498 5.9406e-05 -0.0063623 0.00021476 0 0.0017244 0.0014184 -0.0024438 0.0084546 -0.0019953 -0.0061844 0.014448 0 0 0 0 0 0 0 0 0 0 0 0 0 0 0 0 0
6.3711 0.0014826 0.00055405 -0.0059039 -0.00021666 0 0.00070277 0.0011749 -0.0029559 0.0079619 -0.0017809 -0.0039864 0.028958 0 0 0 0 0 0 0 0 0 0 0 0 0 0 0 0 0
6.375 0.002532 0.0012105 -0.0047869 -0.00016594 0 1.7843e-05 0.00046926 -0.0036302 0.0053952 -0.00082379 -0.0018932 0.054216 0 0 0 0 0 0 0 0 0 0 0 0 0 0 0 0 0
6.3789 0.0026649 0.0017681 -0.0032111 4.7148e-05 0 -4.3773e-05 -0.00019779 -0.0037319 0.0017762 0.00025528 -0.00011201 0.065675 0 0 0 0 0 0 0 0 0 0 0 0 0 0 0 0 0
6.3828 0.0020768 0.0020099 -0.00084994 -0.00017958 0 0.00013234 -0.00022219 -0.0026756 -0.001135 0.0009177 0.0018899 0.047515 0 0 0 0 0 0 0 0 0 0 0 0 0 0 0 0 0
6.3867 0.0012438 0.001853 0.0024592 -0.0009525 0 9.9694e-05 0.00043849 -0.00052259 -0.002272 0.0011982 0.0043853 0.0084301 0 0 0 0 0 0 0 0 0 0 0 0 0 0 0 0 0
6.3906 0.00055442 0.001352 0.0059832 -0.0016966 0 -0.00018089 0.00099398 0.0020443 -0.0022399 0.0015119 0.0068153 -0.02428 0 0 0 0 0 0 0 0 0 0 0 0 0 0 0 0 0
6.3945 0.00012359 0.00066816 0.0082716 -0.0017656 0 -0.00045656 0.00041493 0.0041378 -0.002741 0.0020645 0.0082411 -0.027897 0 0 0 0 0 0 0 0 0 0 0 0 0 0 0 0 0
6.3984 -0.00014257 9.583e-06 0.008227 -0.0011522 0 -0.00058105 -0.0015074 0.0050898 -0.0048162 0.0025587 0.0082336 -0.0039256 0 0 0 0 0 0 0 0 0 0 0 0 0 0 0 0 0
6.4023 -0.00038142 -0.00046728 0.0060388 -0.00049897 0 -0.0006224 -0.0036524 0.0046533 -0.0075515 0.0025124 0.0071634 0.023777 0 0 0 0 0 0 0 0 0 0 0 0 0 0 0 0 0
6.4063 -0.00067154 -0.00074317 0.0030204 -0.00039853 0 -0.00057338 -0.0042648 0.003025 -0.008619 0.0018089 0.0056023 0.030742 0 0 0 0 0 0 0 0 0 0 0 0 0 0 0 0 0
6.4102 -0.0010141 -0.00091449 0.00050228 -0.00075736 0 -0.00014677 -0.0023978 0.00079421 -0.006325 0.00085247 0.0036026 0.013686 0 0 0 0 0 0 0 0 0 0 0 0 0 0 0 0 0
6.4141 -0.0013268 -0.0010534 -0.0011103 -0.00091878 0 0.00091651 0.0011489 -0.0012201 -0.0013232 0.00015641 0.00076841 -0.0072693 0 0 0 0 0 0 0 0 0 0 0 0 0 0 0 0 0
6.418 -0.001435 -0.0010852 -0.0022472 -0.00039783 0 0.0022786 0.0042925 -0.002325 0.0036543 -0.00017922 -0.0029038 -0.0075511 0 0 0 0 0 0 0 0 0 0 0 0 0 0 0 0 0
6.4219 -0.001131 -0.00084735 -0.0033194 0.00058142 0 0.0029188 0.0052045 -0.0023825 0.005904 -0.00052652 -0.0064001 0.019222 0 0 0 0 0 0 0 0 0 0 0 0 0 0 0 0 0
6.4258 -0.000339 -0.00031673 -0.0041424 0.0013171 0 0.0018965 0.003629 -0.001955 0.0048462 -0.0012569 -0.0081443 0.05514 0 0 0 0 0 0 0 0 0 0 0 0 0 0 0 0 0
6.4297 0.00073081 0.00023063 -0.0042492 0.0013491 0 -0.00061864 0.00091142 -0.0019157 0.0022778 -0.0022391 -0.0072588 0.073325 0 0 0 0 0 0 0 0 0 0 0 0 0 0 0 0 0
6.4336 0.0016245 0.00036439 -0.0036002 0.00087309 0 -0.0031236 -0.001169 -0.0027212 0.00065608 -0.0028429 -0.0044146 0.06055 0 0 0 0 0 0 0 0 0 0 0 0 0 0 0 0 0
6.4375 0.0019276 -0.00010082 -0.0027209 0.00043479 0 -0.0038128 -0.0016847 -0.003942 0.0010327 -0.0024626 -0.0013563 0.027507 0 0 0 0 0 0 0 0 0 0 0 0 0 0 0 0 0
6.4414 0.0015849 -0.00081932 -0.0020172 0.00030064 0 -0.0020878 -0.0009532 -0.0045199 0.0024286 -0.0010665 0.00052564 -0.0011455 0 0 0 0 0 0 0 0 0 0 0 0 0 0 0 0 0
6.4453 0.00095905 -0.001095 -0.001094 0.00023341 0 0.00082442 3.9426e-05 -0.0036056 0.0029898 0.00072413 0.001247 -0.0070798 0 0 0 0 0 0 0 0 0 0 0 0 0 0 0 0 0
6.4492 0.00053709 -0.0004737 0.00095055 -0.00010804 0 0.0027961 0.00045721 -0.0012874 0.0016736 0.0020631 0.0019413 0.0086667 0 0 0 0 0 0 0 0 0 0 0 0 0 0 0 0 0
6.4531 0.00052465 0.00075428 0.0043603 -0.00066276 0 0.0025101 -1.0685e-05 0.0014188 -0.0010409 0.0024231 0.0035699 0.029701 0 0 0 0 0 0 0 0 0 0 0 0 0 0 0 0 0
6.457 0.00069381 0.0016569 0.0079099 -0.00098611 0 0.00046457 -0.001247 0.0033 -0.0037919 0.0018553 0.0058995 0.039854 0 0 0 0 0 0 0 0 0 0 0 0 0 0 0 0 0
6.4609 0.00062583 0.0013813 0.0095218 -0.00078447 0 -0.0015721 -0.0028554 0.0037613 -0.0054456 0.00087122 0.0076677 0.035982 0 0 0 0 0 0 0 0 0 0 0 0 0 0 0 0 0
6.4648 0.00011856 -8.915e-05 0.0079557 -0.000318 0 -0.0020899 -0.0041499 0.0030703 -0.0056277 0.00012084 0.0076622 0.027833 0 0 0 0 0 0 0 0 0 0 0 0 0 0 0 0 0
6.4688 -0.00062301 -0.001827 0.0039908 -0.00014474 0 -0.00096308 -0.0042485 0.0019384 -0.0044845 5.7608e-05 0.005641 0.027052 0 0 0 0 0 0 0 0 0 0 0 0 0 0 0 0 0
6.4727 -0.001176 -0.0026516 -0.0001366 -0.00045074 0 0.00071482 -0.0025724 0.00091529 -0.0022966 0.0006891 0.0023381 0.036243 0 0 0 0 0 0 0 0 0 0 0 0 0 0 0 0 0
6.4766 -0.0012631 -0.0020532 -0.002592 -0.00074608 0 0.0017449 0.00049047 0.00012305 0.00051417 0.0015043 -0.0012188 0.04757 0 0 0 0 0 0 0 0 0 0 0 0 0 0 0 0 0
6.4805 -0.00093791 -0.00055505 -0.0033382 -0.00035113 0 0.0017779 0.0034738 -0.00058002 0.0031674 0.001706 -0.0042894 0.050995 0 0 0 0 0 0 0 0 0 0 0 0 0 0 0 0 0
6.4844 -0.00044618 0.00079059 -0.0037509 0.00079812 0 0.0013505 0.0046919 -0.0013272 0.0046782 0.00075078 -0.0064588 0.043871 0 0 0 0 0 0 0 0 0 0 0 0 0 0 0 0 0
6.4883 4.7976e-05 0.0013062 -0.0049285 0.0019269 0 0.0011906 0.0035535 -0.0021626 0.0045203 -0.0011196 -0.0074099 0.033189 0 0 0 0 0 0 0 0 0 0 0 0 0 0 0 0 0
6.4922 0.00056976 0.0011844 -0.0064603 0.0021103 0 0.0015599 0.0011694 -0.0031123 0.0031844 -0.0028518 -0.0069371 0.028887 0 0 0 0 0 0 0 0 0 0 0 0 0 0 0 0 0
6.4961 0.0011873 0.0011652 -0.0068812 0.0012046 0 0.002152 -0.00045427 -0.0041565 0.0019028 -0.0032677 -0.0052424 0.034637 0 0 0 0 0 0 0 0 0 0 0 0 0 0 0 0 0
6.5 0.0018128 0.0017442 -0.0052546 2.7009e-05 0 0.002435 -8.6252e-05 -0.0050338 0.0015957 -0.0020227 -0.0030425 0.0444 0 0 0 0 0 0 0 0 0 0 0 0 0 0 0 0 0
6.5039 0.0022054 0.0026672 -0.0021784 -0.00045522 0 0.0020231 0.0016435 -0.0051329 0.0019786 -6.2832e-07 -0.0011434 0.047728 0 0 0 0 0 0 0 0 0 0 0 0 0 0 0 0 0
6.5078 0.0021903 0.0031655 0.00081514 -0.00010212 0 0.00085497 0.0027661 -0.0037697 0.001765 0.0013336 0.00020915 0.038988 0 0 0 0 0 0 0 0 0 0 0 0 0 0 0 0 0
6.5117 0.0018526 0.0026819 0.0027547 0.0002938 0 -0.00074634 0.0017029 -0.00077149 -0.00011293 0.0011753 0.0014962 0.022372 0 0 0 0 0 0 0 0 0 0 0 0 0 0 0 0 0
6.5156 0.0014708 0.0013987 0.0039852 -9.506e-05 0 -0.0020795 -0.0013151 0.0031144 -0.0033676 0.00012537 0.0033177 0.0083621 0 0 0 0 0 0 0 0 0 0 0 0 0 0 0 0 0
6.5195 0.0012345 9.4837e-05 0.0054081 -0.0011809 0 -0.0022871 -0.0043909 0.006445 -0.006398 -0.00030998 0.0055505 0.0048989 0 0 0 0 0 0 0 0 0 0 0 0 0 0 0 0 0
6.5234 0.0010343 -0.00050823 0.007112 -0.0019893 0 -0.00089654 -0.0055144 0.0078843 -0.0075175 0.00089207 0.0071589 0.011088 0 0 0 0 0 0 0 0 0 0 0 0 0 0 0 0 0
6.5273 0.00056063 -0.00030629 0.0079685 -0.0016653 0 0.0016208 -0.0041389 0.0070046 -0.0062726 0.0032209 0.006944 0.018848 0 0 0 0 0 0 0 0 0 0 0 0 0 0 0 0 0
6.5313 -0.0003594 0.00019728 0.0067002 -0.00039691 0 0.0038617 -0.001458 0.0044792 -0.0036953 0.0049147 0.0045622 0.020652 0 0 0 0 0 0 0 0 0 0 0 0 0 0 0 0 0
6.5352 -0.0015091 0.00040516 0.0033002 0.00073879 0 0.0043419 0.00071696 0.0015588 -0.0013506 0.0043911 0.0008386 0.016063 0 0 0 0 0 0 0 0 0 0 0 0 0 0 0 0 0
6.5391 -0.0023648 0.00014832 -0.00073526 0.00086248 0 0.0026541 0.0013881 -0.0007117 -0.00010693 0.0015973 -0.0029062 0.011147 0 0 0 0 0 0 0 0 0 0 0 0 0 0 0 0 0
6.543 -0.0024545 -0.00022942 -0.0036509 0.00016539 0 -6.9036e-05 0.00091535 -0.0019633 0.00031842 -0.0018873 -0.0058144 0.01179 0 0 0 0 0 0 0 0 0 0 0 0 0 0 0 0 0
6.5469 -0.0016829 -0.00024026 -0.0048754 -0.00035892 0 -0.0019224 0.0004084 -0.0024402 0.00081342 -0.0040575 -0.0077969 0.017809 0 0 0 0 0 0 0 0 0 0 0 0 0 0 0 0 0
6.5508 -0.00036693 0.00029579 -0.0051957 -3.0249e-05 0 -0.0016732 0.00069117 -0.0026219 0.0019868 -0.0039488 -0.0089975 0.023799 0 0 0 0 0 0 0 0 0 0 0 0 0 0 0 0 0
6.5547 0.0010021 0.0011029 -0.0055689 0.00076328 0 0.00034427 0.0017364 -0.0028743 0.0037293 -0.0021809 -0.0091434 0.025694 0 0 0 0 0 0 0 0 0 0 0 0 0 0 0 0 0
6.5586 0.0020381 0.0016828 -0.0059195 0.00099571 0 0.0026375 0.0028535 -0.0032846 0.005408 -0.00027889 -0.0076041 0.025947 0 0 0 0 0 0 0 0 0 0 0 0 0 0 0 0 0
6.5625 0.0025824 0.0016884 -0.0052366 0.00016317 0 0.0038262 0.0032498 -0.0036406 0.0063001 0.00051943 -0.0041549 0.031372 0 0 0 0 0 0 0 0 0 0 0 0 0 0 0 0 0
6.5664 0.0026633 0.001137 -0.002827 -0.001087 0 0.0035826 0.0024701 -0.0035094 0.0058673 -2.7606e-07 0.00040017 0.04522 0 0 0 0 0 0 0 0 0 0 0 0 0 0 0 0 0
6.5703 0.0024146 0.00034448 0.00068959 -0.0015686 0 0.0024879 0.00055645 -0.002459 0.0038714 -0.0011473 0.0045166 0.061584 0 0 0 0 0 0 0 0 0 0 0 0 0 0 0 0 0
6.5742 0.0020262 -0.00030915 0.0037652 -0.00079355 0 0.0011905 -0.0019551 -0.0004087 0.00053399 -0.0019678 0.0069496 0.06872 0 0 0 0 0 0 0 0 0 0 0 0 0 0 0 0 0
6.5781 0.001684 -0.00059923 0.0052933 0.00047342 0 -0.00012009 -0.0041549 0.0021081 -0.0032968 -0.0018383 0.0075748 0.059276 0 0 0 0 0 0 0 0 0 0 0 0 0 0 0 0 0
6.582 0.0014541 -0.00054412 0.0054947 0.00095038 0 -0.0014211 -0.0051042 0.004076 -0.0063072 -0.00071902 0.0072067 0.037944 0 0 0 0 0 0 0 0 0 0 0 0 0 0 0 0 0
6.5859 0.0011892 -0.00035415 0.0053866 0.00012211 0 -0.0022846 -0.0043942 0.0045777 -0.0073865 0.00088246 0.0066231 0.018616 0 0 0 0 0 0 0 0 0 0 0 0 0 0 0 0 0
6.5898 0.00060172 -0.00029097 0.0054602 -0.0012492 0 -0.0019341 -0.0025572 0.0034459 -0.0064128 0.002129 0.0057892 0.012833 0 0 0 0 0 0 0 0 0 0 0 0 0 0 0 0 0
6.5938 -0.00046853 -0.00050035 0.0050555 -0.0019021 0 -8.2823e-05 -0.00085821 0.0014349 -0.0044198 0.0022386 0.0040294 0.019944 0 0 0 0 0 0 0 0 0 0 0 0 0 0 0 0 0
6.5977 -0.0017875 -0.00089508 0.0031478 -0.0013241 0 0.0023372 -0.00041917 -0.00030154 -0.002814 0.00096954 0.00091962 0.028324 0 0 0 0 0 0 0 0 0 0 0 0 0 0 0 0 0
6.6016 -0.0027419 -0.0011683 -0.00030743 -0.00019496 0 0.0035588 -0.0012954 -0.0010391 -0.0022016 -0.0010871 -0.0030381 0.026661 0 0 0 0 0 0 0 0 0 0 0 0 0 0 0 0 0
6.6055 -0.0027122 -0.00096612 -0.0039738 0.00038087 0 0.0024017 -0.0023303 -0.00094127 -0.0018813 -0.002753 -0.0066239 0.014671 0 0 0 0 0 0 0 0 0 0 0 0 0 0 0 0 0
6.6094 -0.001547 -0.00013541 -0.0061891 -9.262e-07 0 -0.00053075 -0.0020365 -0.00078388 -0.00055038 -0.0030331 -0.0087443 0.0030415 0 0 0 0 0 0 0 0 0 0 0 0 0 0 0 0 0
6.6133 0.00025901 0.0011228 -0.0064213 -0.00073114 0 -0.0031309 0.00016167 -0.00123 0.0023432 -0.0018686 -0.0090769 0.0027747 0 0 0 0 0 0 0 0 0 0 0 0 0 0 0 0 0
6.6172 0.0018661 0.0023298 -0.0056173 -0.00094091 0 -0.0034598 0.0033729 -0.0023002 0.0058396 -0.00020959 -0.0079775 0.014387 0 0 0 0 0 0 0 0 0 0 0 0 0 0 0 0 0
6.6211 0.002648 0.0030053 -0.0050842 -0.00044957 0 -0.0013544 0.0058633 -0.0034374 0.0080514 0.00073252 -0.0059064 0.027461 0 0 0 0 0 0 0 0 0 0 0 0 0 0 0 0 0
6.625 0.0025661 0.0029541 -0.0050845 0.00011034 0 0.0015009 0.0063365 -0.0039914 0.0076232 0.00044812 -0.0030605 0.030863 0 0 0 0 0 0 0 0 0 0 0 0 0 0 0 0 0
6.6289 0.0020836 0.0023517 -0.0046065 6.3471e-05 0 0.0030878 0.0048061 -0.0036296 0.0047878 -0.00052461 0.00044857 0.023514 0 0 0 0 0 0 0 0 0 0 0 0 0 0 0 0 0
6.6328 0.0017307 0.0015756 -0.0025325 -0.00054059 0 0.0027313 0.0024088 -0.0023796 0.001112 -0.0011471 0.0041972 0.015215 0 0 0 0 0 0 0 0 0 0 0 0 0 0 0 0 0
6.6367 0.0017011 0.00092555 0.0010245 -0.0010098 0 0.0014317 0.00044063 -0.00045214 -0.0017748 -0.00078029 0.0073913 0.016928 0 0 0 0 0 0 0 0 0 0 0 0 0 0 0 0 0
6.6406 0.0017755 0.00045085 0.0045851 -0.00081639 0 0.00068933 -0.00051243 0.0018395 -0.0033024 0.0003795 0.009287 0.030168 0 0 0 0 0 0 0 0 0 0 0 0 0 0 0 0 0
6.6445 0.001564 2.6889e-06 0.006477 -0.00020118 0 0.0010675 -0.00071089 0.0039926 -0.0040054 0.0016243 0.0096617 0.045768 0 0 0 0 0 0 0 0 0 0 0 0 0 0 0 0 0
6.6484 0.00082248 -0.00055878 0.0061286 0.00010298 0 0.0018516 -0.00074842 0.0053132 -0.0046265 0.0023696 0.0088355 0.052775 0 0 0 0 0 0 0 0 0 0 0 0 0 0 0 0 0
6.6523 -0.00038582 -0.0011842 0.0042787 -0.00028834 0 0.0019637 -0.0009678 0.0052249 -0.0052432 0.0024491 0.0072368 0.048384 0 0 0 0 0 0 0 0 0 0 0 0 0 0 0 0 0
6.6563 -0.0017319 -0.0016257 0.002088 -0.00095544 0 0.0010795 -0.0012726 0.0037291 -0.0052282 0.0019145 0.0049988 0.0393 0 0 0 0 0 0 0 0 0 0 0 0 0 0 0 0 0
6.6602 -0.0027734 -0.0016026 0.00018515 -0.0011221 0 -0.0001527 -0.0013361 0.0015584 -0.0039694 0.00077013 0.0020232 0.033897 0 0 0 0 0 0 0 0 0 0 0 0 0 0 0 0 0
6.6641 -0.0031279 -0.0010172 -0.0014516 -0.00051934 0 -0.00085419 -0.00090348 -0.00024726 -0.00156 -0.00093046 -0.0015721 0.033715 0 0 0 0 0 0 0 0 0 0 0 0 0 0 0 0 0
6.668 -0.0026343 -6.6008e-05 -0.002924 0.0002884 0 -0.00073279 4.6085e-05 -0.0010751 0.0012055 -0.0027554 -0.0051342 0.032984 0 0 0 0 0 0 0 0 0 0 0 0 0 0 0 0 0
6.6719 -0.0014648 0.00084073 -0.0040068 0.00048444 0 -0.0001716 0.0012852 -0.0011565 0.0034536 -0.0038817 -0.007671 0.026215 0 0 0 0 0 0 0 0 0 0 0 0 0 0 0 0 0
6.6758 -9.8971e-05 0.0013167 -0.0043919 -0.00013408 0 0.00032703 0.002395 -0.0012744 0.004817 -0.0036609 -0.008428 0.015451 0 0 0 0 0 0 0 0 0 0 0 0 0 0 0 0 0
6.6797 0.0009051 0.0012522 -0.004169 -0.00093807 0 0.00061366 0.0028985 -0.0020056 0.0054531 -0.0022997 -0.0073451 0.0092361 0 0 0 0 0 0 0 0 0 0 0 0 0 0 0 0 0
6.6836 0.0012508 0.00090732 -0.003806 -0.0011259 0 0.00080567 0.0024996 -0.0031676 0.0055868 -0.00087441 -0.0050255 0.014074 0 0 0 0 0 0 0 0 0 0 0 0 0 0 0 0 0
6.6875 0.0011072 0.00074814 -0.0035368 -0.00054559 0 0.00091446 0.0013171 -0.0039475 0.0051257 -0.00045587 -0.0022991 0.027115 0 0 0 0 0 0 0 0 0 0 0 0 0 0 0 0 0
6.6914 0.00097242 0.0010985 -0.0028891 0.00019251 0 0.00077245 -0.00011658 -0.0035686 0.0037588 -0.0010737 0.00023461 0.037842 0 0 0 0 0 0 0 0 0 0 0 0 0 0 0 0 0
6.6953 0.001256 0.0018439 -0.0010463 0.00040218 0 0.0003823 -0.0011922 -0.0019016 0.0014212 -0.0015676 0.0023848 0.037595 0 0 0 0 0 0 0 0 0 0 0 0 0 0 0 0 0
6.6992 0.0019099 0.0024395 0.0021866 3.7043e-05 0 0.00017879 -0.0016616 0.00045768 -0.0013729 -0.00061423 0.0042506 0.027768 0 0 0 0 0 0 0 0 0 0 0 0 0 0 0 0 0
6.7031 0.0024349 0.0022837 0.005825 -0.00033281 0 0.00071161 -0.0017732 0.0026164 -0.0036941 0.0019447 0.0059674 0.018594 0 0 0 0 0 0 0 0 0 0 0 0 0 0 0 0 0
6.707 0.0022787 0.0012186 0.0082563 -0.00021758 0 0.0019627 -0.0019509 0.0039065 -0.0047553 0.0047409 0.0074667 0.01948 0 0 0 0 0 0 0 0 0 0 0 0 0 0 0 0 0
6.7109 0.0012939 -0.00023742 0.0084649 0.00022562 0 0.0030792 -0.0023249 0.004138 -0.0044099 0.0059083 0.0083476 0.030108 0 0 0 0 0 0 0 0 0 0 0 0 0 0 0 0 0
6.7148 -0.00013355 -0.0011711 0.0067517 0.00039239 0 0.0029923 -0.0026081 0.0035392 -0.0031975 0.0046237 0.007968 0.040867 0 0 0 0 0 0 0 0 0 0 0 0 0 0 0 0 0
6.7188 -0.0013762 -0.00091857 0.0042672 -3.8388e-05 0 0.0014448 -0.0024625 0.0025572 -0.0019165 0.0017824 0.0058224 0.042254 0 0 0 0 0 0 0 0 0 0 0 0 0 0 0 0 0
6.7227 -0.0020034 0.00041008 0.0019058 -0.00067899 0 -0.00060786 -0.0019489 0.0016494 -0.0010567 -0.00076733 0.0020517 0.034278 0 0 0 0 0 0 0 0 0 0 0 0 0 0 0 0 0
6.7266 -0.0019937 0.0019641 -0.00026493 -0.00081378 0 -0.0017362 -0.0015184 0.0010768 -0.00049977 -0.0016971 -0.0023241 0.02678 0 0 0 0 0 0 0 0 0 0 0 0 0 0 0 0 0
6.7305 -0.001598 0.0027602 -0.0025228 -0.00018903 0 -0.0012913 -0.0014836 0.00073374 0.00031371 -0.0010789 -0.0058094 0.03003 0 0 0 0 0 0 0 0 0 0 0 0 0 0 0 0 0
6.7344 -0.0010554 0.0024017 -0.0046455 0.00065628 0 2.2469e-05 -0.0015333 0.00016846 0.0018733 -3.2283e-05 -0.0073346 0.044139 0 0 0 0 0 0 0 0 0 0 0 0 0 0 0 0 0
6.7383 -0.00045208 0.0013301 -0.0057884 0.00090616 0 0.0008244 -0.00091365 -0.0010793 0.0040895 0.00034939 -0.0069727 0.057284 0 0 0 0 0 0 0 0 0 0 0 0 0 0 0 0 0
6.7422 0.00019807 0.00040743 -0.0053064 0.00030548 0 0.00032569 0.00075822 -0.0029837 0.0061485 -0.00023598 -0.0057877 0.05504 0 0 0 0 0 0 0 0 0 0 0 0 0 0 0 0 0
6.7461 0.00082051 0.00018572 -0.0035857 -0.00056106 0 -0.0010331 0.0028214 -0.0048093 0.0068802 -0.0013672 -0.0048426 0.033253 0 0 0 0 0 0 0 0 0 0 0 0 0 0 0 0 0
6.75 0.0012877 0.00048719 -0.0018401 -0.00084739 0 -0.0021274 0.0038235 -0.0054798 0.0054609 -0.002456 -0.0042192 0.0034017 0 0 0 0 0 0 0 0 0 0 0 0 0 0 0 0 0
6.7539 0.0015515 0.00064049 -0.00095115 -0.00028732 0 -0.0022391 0.0026482 -0.0043597 0.0020141 -0.0031281 -0.0029981 -0.014674 0 0 0 0 0 0 0 0 0 0 0 0 0 0 0 0 0
6.7578 0.0017052 0.00014191 -0.00056873 0.00055438 0 -0.0015792 -0.00043072 -0.0018198 -0.0023131 -0.0031904 -0.00029361 -0.0074133 0 0 0 0 0 0 0 0 0 0 0 0 0 0 0 0 0
6.7617 0.0018484 -0.00085995 0.00048036 0.00084613 0 -0.00082389 -0.0037657 0.00094248 -0.005903 -0.0024996 0.0036014 0.021827 0 0 0 0 0 0 0 0 0 0 0 0 0 0 0 0 0
6.7656 0.0018819 -0.0016888 0.0028011 0.00026834 0 -0.00030648 -0.0054941 0.0027319 -0.0075255 -0.0010642 0.0071039 0.054549 0 0 0 0 0 0 0 0 0 0 0 0 0 0 0 0 0
6.7695 0.0014933 -0.0017542 0.0055112 -0.00075713 0 0.00020062 -0.0048788 0.0031424 -0.0069639 0.00073312 0.0084731 0.070055 0 0 0 0 0 0 0 0 0 0 0 0 0 0 0 0 0
6.7734 0.0004371 -0.0010948 0.0068548 -0.001534 0 0.00093776 -0.0027088 0.0026494 -0.0050229 0.0021911 0.0072036 0.059766 0 0 0 0 0 0 0 0 0 0 0 0 0 0 0 0 0
6.7773 -0.001118 -0.00036184 0.0058276 -0.0017063 0 0.0015804 -0.00050276 0.0020019 -0.0029545 0.0027379 0.004401 0.032307 0 0 0 0 0 0 0 0 0 0 0 0 0 0 0 0 0
6.7813 -0.0025394 -0.00026047 0.0031807 -0.0014181 0 0.00141 0.00070201 0.001538 -0.0016951 0.0023632 0.0018 0.0060877 0 0 0 0 0 0 0 0 0 0 0 0 0 0 0 0 0
6.7852 -0.0031132 -0.00094224 0.00074329 -0.00098295 0 0.00013339 0.00093995 0.0010494 -0.0013663 0.0015465 0.00034619 -0.0043361 0 0 0 0 0 0 0 0 0 0 0 0 0 0 0 0 0
6.7891 -0.0025833 -0.0018735 -0.00028435 -0.00053319 0 -0.0015549 0.00094629 0.00021533 -0.0012863 0.00071969 -0.00037444 0.0024975 0 0 0 0 0 0 0 0 0 0 0 0 0 0 0 0 0
6.793 -0.0013751 -0.0022701 -0.00034957 -3.2919e-05 0 -0.0023889 0.0013619 -0.00094022 -0.00044061 -0.00013886 -0.0014373 0.016514 0 0 0 0 0 0 0 0 0 0 0 0 0 0 0 0 0
6.7969 -0.00027795 -0.0017072 -0.00086838 0.00046556 0 -0.0016284 0.0022721 -0.0020652 0.0018333 -0.001291 -0.0033928 0.025953 0 0 0 0 0 0 0 0 0 0 0 0 0 0 0 0 0
6.8008 0.00016581 -0.00040344 -0.0025888 0.0007305 0 0.0002206 0.00332 -0.0028952 0.0052873 -0.0026415 -0.0057307 0.02671 0 0 0 0 0 0 0 0 0 0 0 0 0 0 0 0 0
6.8047 4.6905e-05 0.00099647 -0.0047016 0.00058071 0 0.0017939 0.0040454 -0.0035349 0.0086531 -0.0035172 -0.0073756 0.023747 0 0 0 0 0 0 0 0 0 0 0 0 0 0 0 0 0
6.8086 -6.9398e-05 0.0018869 -0.0055882 0.00014491 0 0.0020155 0.004053 -0.0042379 0.010164 -0.003232 -0.0075717 0.024592 0 0 0 0 0 0 0 0 0 0 0 0 0 0 0 0 0
6.8125 0.00031304 0.0020169 -0.0043903 -0.00021421 0 0.00092749 0.0030309 -0.004917 0.0085524 -0.0019228 -0.0062799 0.031709 0 0 0 0 0 0 0 0 0 0 0 0 0 0 0 0 0
6.8164 0.001179 0.001479 -0.0017819 -0.00026961 0 -0.00050681 0.00090409 -0.0049785 0.0039732 -0.00067528 -0.0038874 0.040778 0 0 0 0 0 0 0 0 0 0 0 0 0 0 0 0 0
6.8203 0.0020292 0.00051389 0.00076506 -0.00016424 0 -0.0013121 -0.0018481 -0.0037744 -0.0018326 -0.00059845 -0.00078981 0.045742 0 0 0 0 0 0 0 0 0 0 0 0 0 0 0 0 0
6.8242 0.002314 -0.00062434 0.0023459 -0.000208 0 -0.0012045 -0.0041148 -0.001299 -0.0064245 -0.0016699 0.0026051 0.044998 0 0 0 0 0 0 0 0 0 0 0 0 0 0 0 0 0
6.8281 0.0018666 -0.0016675 0.0031714 -0.0004593 0 -0.00053938 -0.0046993 0.0015725 -0.0081284 -0.0026021 0.0055775 0.042424 0 0 0 0 0 0 0 0 0 0 0 0 0 0 0 0 0
6.832 0.00097799 -0.0023272 0.0038534 -0.00060879 0 0.00020457 -0.0032558 0.0036137 -0.0070586 -0.0020562 0.0071145 0.042468 0 0 0 0 0 0 0 0 0 0 0 0 0 0 0 0 0
6.8359 0.00010256 -0.0024084 0.0043879 -0.00035615 0 0.00074584 -0.00078835 0.0041172 -0.0048875 -0.00010111 0.006522 0.044709 0 0 0 0 0 0 0 0 0 0 0 0 0 0 0 0 0
6.8398 -0.00049634 -0.0019739 0.0040611 0.00013784 0 0.00089562 0.00092681 0.0033389 -0.0034855 0.0016078 0.0041146 0.043829 0 0 0 0 0 0 0 0 0 0 0 0 0 0 0 0 0
6.8438 -0.00085513 -0.0013549 0.0023755 0.00030784 0 0.00040993 0.00069884 0.0021476 -0.0034808 0.0012892 0.0011717 0.035366 0 0 0 0 0 0 0 0 0 0 0 0 0 0 0 0 0
6.8477 -0.0011333 -0.00091623 -0.00012308 -0.00020861 0 -0.00079716 -0.0010729 0.0012462 -0.0038871 -0.0011859 -0.00099765 0.021516 0 0 0 0 0 0 0 0 0 0 0 0 0 0 0 0 0
6.8516 -0.0013744 -0.00075574 -0.0021595 -0.0010519 0 -0.0022582 -0.0026963 0.0006818 -0.0030805 -0.0039804 -0.0020766 0.010829 0 0 0 0 0 0 0 0 0 0 0 0 0 0 0 0 0
6.8555 -0.0014435 -0.00063639 -0.0029325 -0.0013644 0 -0.0029825 -0.0026068 2.0772e-05 -0.00028216 -0.0048771 -0.0028381 0.011485 0 0 0 0 0 0 0 0 0 0 0 0 0 0 0 0 0
6.8594 -0.0011762 -0.00025319 -0.0028992 -0.00064827 0 -0.0021736 -0.00068797 -0.0010819 0.003692 -0.003312 -0.0041775 0.024153 0 0 0 0 0 0 0 0 0 0 0 0 0 0 0 0 0
6.8633 -0.0005639 0.00040944 -0.0032199 0.00060941 0 -7.3426e-05 0.0016627 -0.0024943 0.0069941 -0.00088141 -0.0060312 0.040961 0 0 0 0 0 0 0 0 0 0 0 0 0 0 0 0 0
6.8672 0.00021129 0.0010028 -0.0043978 0.0012793 0 0.0019734 0.0027409 -0.0037029 0.0080832 0.0002078 -0.0072886 0.051381 0 0 0 0 0 0 0 0 0 0 0 0 0 0 0 0 0
6.8711 0.00091604 0.0011344 -0.0055698 0.00066435 0 0.0025056 0.0019028 -0.0042002 0.0067211 -0.0007414 -0.0068153 0.049627 0 0 0 0 0 0 0 0 0 0 0 0 0 0 0 0 0
6.875 0.0014321 0.00078093 -0.0052705 -0.00075633 0 0.0011866 -7.9166e-05 -0.003769 0.0039086 -0.0022848 -0.0045652 0.037364 0 0 0 0 0 0 0 0 0 0 0 0 0 0 0 0 0
6.8789 0.0017918 0.00035509 -0.0029273 -0.0017233 0 -0.00085872 -0.0018398 -0.0024919 0.00099249 -0.0022904 -0.0016615 0.020617 0 0 0 0 0 0 0 0 0 0 0 0 0 0 0 0 0
6.8828 0.0020636 0.00030779 0.00045456 -0.0014028 0 -0.0019852 -0.0025414 -0.00062899 -0.0012211 -3.0179e-05 0.00061415 0.0049949 0 0 0 0 0 0 0 0 0 0 0 0 0 0 0 0 0
6.8867 0.0022157 0.00063771 0.0031345 -0.0002051 0 -0.0014106 -0.0022969 0.0014436 -0.0027022 0.0031244 0.0018818 -0.0063002 0 0 0 0 0 0 0 0 0 0 0 0 0 0 0 0 0
6.8906 0.0021011 0.00082815 0.0041409 0.00063069 0 0.00020658 -0.0017205 0.0032451 -0.0038149 0.0050093 0.0027187 -0.011517 0 0 0 0 0 0 0 0 0 0 0 0 0 0 0 0 0
6.8945 0.0015895 0.0003413 0.0039161 0.00027822 0 0.0014519 -0.0012518 0.0043029 -0.0048237 0.0046208 0.0037445 -0.0097425 0 0 0 0 0 0 0 0 0 0 0 0 0 0 0 0 0
6.8984 0.00072835 -0.00077642 0.0035331 -0.00087209 0 0.0013751 -0.00093169 0.0043882 -0.0056989 0.0028217 0.0047799 -0.0025598 0 0 0 0 0 0 0 0 0 0 0 0 0 0 0 0 0
6.9023 -0.00021625 -0.0018005 0.0034301 -0.0016638 0 0.00012468 -0.00065346 0.0036707 -0.0062101 0.001266 0.0049919 0.0044076 0 0 0 0 0 0 0 0 0 0 0 0 0 0 0 0 0
6.9063 -0.00089497 -0.0019157 0.0030517 -0.0013896 0 -0.0014132 -0.00038923 0.0025809 -0.0060619 0.00078908 0.0038369 0.0040377 0 0 0 0 0 0 0 0 0 0 0 0 0 0 0 0 0
6.9102 -0.0010925 -0.00097455 0.001715 -0.00048596 0 -0.002402 -6.8286e-05 0.0014574 -0.0049485 0.00089756 0.0017426 -0.0057779 0 0 0 0 0 0 0 0 0 0 0 0 0 0 0 0 0
6.9141 -0.00086162 0.00030907 -0.00035654 1.1409e-05 0 -0.0024628 0.00063726 0.000316 -0.0026459 0.00069281 -0.00023368 -0.017523 0 0 0 0 0 0 0 0 0 0 0 0 0 0 0 0 0
6.918 -0.00046631 0.00097206 -0.0020628 -0.00035475 0 -0.00154 0.0021428 -0.0010098 0.00074793 3.5264e-05 -0.0014013 -0.017709 0 0 0 0 0 0 0 0 0 0 0 0 0 0 0 0 0
6.9219 -0.00017447 0.00067987 -0.0025335 -0.00094014 0 0.00027813 0.0043816 -0.0024996 0.0045674 -0.00037513 -0.0020001 0.0018708 0 0 0 0 0 0 0 0 0 0 0 0 0 0 0 0 0
6.9258 -5.6469e-05 3.0088e-05 -0.0020842 -0.00071441 0 0.002589 0.0064389 -0.0037604 0.0076461 -9.6981e-06 -0.0027185 0.034422 0 0 0 0 0 0 0 0 0 0 0 0 0 0 0 0 0
6.9297 5.358e-05 -4.2923e-05 -0.0019072 0.00054154 0 0.0044335 0.0069794 -0.0042636 0.0088245 0.00064755 -0.0037049 0.060058 0 0 0 0 0 0 0 0 0 0 0 0 0 0 0 0 0
6.9336 0.00040172 0.00078014 -0.0027544 0.0018592 0 0.0045991 0.0053002 -0.0037893 0.0076206 0.00050136 -0.0041827 0.060208 0 0 0 0 0 0 0 0 0 0 0 0 0 0 0 0 0
6.9375 0.0010823 0.0018177 -0.0040023 0.0019827 0 0.0025429 0.0020811 -0.0026191 0.0045556 -0.00086492 -0.0031432 0.033596 0 0 0 0 0 0 0 0 0 0 0 0 0 0 0 0 0
6.9414 0.0019109 0.0019795 -0.0041396 0.000646 0 -0.00085778 -0.00097464 -0.0012678 0.00085129 -0.0024497 -0.00042189 -0.00036586 0 0 0 0 0 0 0 0 0 0 0 0 0 0 0 0 0
6.9453 0.0025043 0.00081035 -0.0022345 -0.0010959 0 -0.0036472 -0.0024258 -3.621e-05 -0.0022928 -0.0025958 0.0029666 -0.015226 0 0 0 0 0 0 0 0 0 0 0 0 0 0 0 0 0
6.9492 0.0025143 -0.0010079 0.0010946 -0.0018484 0 -0.0042009 -0.0021994 0.0011433 -0.0043145 -0.00062005 0.0055995 0.0020034 0 0 0 0 0 0 0 0 0 0 0 0 0 0 0 0 0
6.9531 0.0018502 -0.0022062 0.004171 -0.0011882 0 -0.0025419 -0.0015094 0.002425 -0.0053882 0.0023273 0.0067431 0.0403 0 0 0 0 0 0 0 0 0 0 0 0 0 0 0 0 0
6.957 0.00073828 -0.0020486 0.0056755 3.2687e-06 0 -0.00031535 -0.0016673 0.0036758 -0.0060249 0.0041263 0.0066946 0.073056 0 0 0 0 0 0 0 0 0 0 0 0 0 0 0 0 0
6.9609 -0.00040724 -0.00098466 0.0055548 0.00047607 0 0.00063843 -0.0028881 0.0044551 -0.0065344 0.0035155 0.0061271 0.078726 0 0 0 0 0 0 0 0 0 0 0 0 0 0 0 0 0
6.9648 -0.0012051 -0.00021878 0.0046218 -0.00017079 0 -0.00016564 -0.0041713 0.0043899 -0.0067396 0.0011456 0.0052469 0.056917 0 0 0 0 0 0 0 0 0 0 0 0 0 0 0 0 0
6.9688 -0.0014789 -0.00059204 0.0034608 -0.0012007 0 -0.0015874 -0.004289 0.0035251 -0.0061007 -0.0011225 0.0037054 0.027344 0 0 0 0 0 0 0 0 0 0 0 0 0 0 0 0 0
6.9727 -0.0012998 -0.0018125 0.0019051 -0.0015783 0 -0.0020395 -0.0028907 0.0022457 -0.0041362 -0.0019346 0.0013025 0.013476 0 0 0 0 0 0 0 0 0 0 0 0 0 0 0 0 0
6.9766 -0.00090316 -0.0027379 -0.00040708 -0.00099261 0 -0.00091867 -0.00071714 0.00085975 -0.00087648 -0.001498 -0.0014008 0.024751 0 0 0 0 0 0 0 0 0 0 0 0 0 0 0 0 0
6.9805 -0.00054418 -0.0024293 -0.0031709 -3.2079e-05 0 0.001031 0.0011472 -0.00066261 0.0029352 -0.0010489 -0.0033495 0.051154 0 0 0 0 0 0 0 0 0 0 0 0 0 0 0 0 0
6.9844 -0.00035797 -0.00099521 -0.0053581 0.00054432 0 0.00258 0.0021505 -0.0024575 0.0060739 -0.0014256 -0.0039285 0.072941 0 0 0 0 0 0 0 0 0 0 0 0 0 0 0 0 0
6.9883 -0.00028432 0.00053039 -0.0061122 0.00056075 0 0.0030687 0.0024497 -0.0042953 0.0074469 -0.0022499 -0.0035526 0.076262 0 0 0 0 0 0 0 0 0 0 0 0 0 0 0 0 0
6.9922 -9.9214e-05 0.0011176 -0.0055902 0.00041184 0 0.002628 0.0023809 -0.005462 0.0067482 -0.0024737 -0.0032088 0.062188 0 0 0 0 0 0 0 0 0 0 0 0 0 0 0 0 0
6.9961 0.00043941 0.00060114 -0.0047346 0.00042421 0 0.0016083 0.001935 -0.0052568 0.0046726 -0.0015948 -0.0033665 0.043452 0 0 0 0 0 0 0 0 0 0 0 0 0 0 0 0 0
7 0.0013936 -0.0002868 -0.0041487 0.00042081 0 0.00012287 0.00083783 -0.0036696 0.0024394 -0.00021678 -0.0033981 0.033283 0 0 0 0 0 0 0 0 0 0 0 0 0 0 0 0 0
7.0039 0.0025225 -0.00066818 -0.0033221 8.3203e-06 0 -0.0016943 -0.00092124 -0.0015151 0.00090995 0.00059295 -0.0021767 0.035868 0 0 0 0 0 0 0 0 0 0 0 0 0 0 0 0 0
7.0078 0.0033502 -0.00031303 -0.001167 -0.00079506 0 -0.0031639 -0.0027992 0.00020235 -1.0848e-05 0.00041032 0.00069537 0.045123 0 0 0 0 0 0 0 0 0 0 0 0 0 0 0 0 0
7.0117 0.0034241 0.00023639 0.0025869 -0.0014047 0 -0.003205 -0.0040617 0.0011107 -0.0011508 -0.0001533 0.004254 0.051223 0 0 0 0 0 0 0 0 0 0 0 0 0 0 0 0 0
7.0156 0.0026086 0.00025429 0.0066233 -0.0012523 0 -0.0013334 -0.0044534 0.0016483 -0.0031734 -0.00014357 0.0068081 0.048746 0 0 0 0 0 0 0 0 0 0 0 0 0 0 0 0 0
7.0195 0.0012031 -0.00046444 0.0088557 -0.00047287 0 0.001474 -0.0044342 0.0024073 -0.0057948 0.00072735 0.007264 0.040117 0 0 0 0 0 0 0 0 0 0 0 0 0 0 0 0 0
7.0234 -0.00021844 -0.0014206 0.0081783 0.00013307 0 0.0032073 -0.0046582 0.0033368 -0.0078514 0.0017991 0.0059063 0.032483 0 0 0 0 0 0 0 0 0 0 0 0 0 0 0 0 0
7.0273 -0.0011467 -0.001856 0.0054627 -8.2523e-05 0 0.0024789 -0.0051854 0.0036838 -0.0081925 0.0021462 0.0039634 0.031309 0 0 0 0 0 0 0 0 0 0 0 0 0 0 0 0 0
7.0313 -0.0014152 -0.0013778 0.0027759 -0.00086955 0 -8.1764e-05 -0.0052539 0.0027844 -0.006593 0.0014752 0.0024582 0.036177 0 0 0 0 0 0 0 0 0 0 0 0 0 0 0 0 0
7.0352 -0.001231 -0.00022349 0.0015279 -0.0012569 0 -0.0021866 -0.0039308 0.0008816 -0.0038537 0.00033842 0.0014537 0.042053 0 0 0 0 0 0 0 0 0 0 0 0 0 0 0 0 0
7.0391 -0.00096023 0.00099514 0.00132 -0.00054217 0 -0.0018793 -0.0010886 -0.00094761 -0.0010462 -0.00047313 0.0002995 0.044558 0 0 0 0 0 0 0 0 0 0 0 0 0 0 0 0 0
7.043 -0.00084771 0.0017764 0.00057377 0.00091848 0 0.00065177 0.0022159 -0.0017683 0.0013127 -0.00067657 -0.0015159 0.044314 0 0 0 0 0 0 0 0 0 0 0 0 0 0 0 0 0
7.0469 -0.00087183 0.0020248 -0.0017159 0.0019784 0 0.0032154 0.0043685 -0.0016939 0.0033485 -0.00065411 -0.003784 0.046147 0 0 0 0 0 0 0 0 0 0 0 0 0 0 0 0 0
7.0508 -0.00080708 0.0019745 -0.0048209 0.0017931 0 0.0036497 0.0043457 -0.0017493 0.0051849 -0.00096071 -0.0057268 0.053575 0 0 0 0 0 0 0 0 0 0 0 0 0 0 0 0 0
7.0547 -0.00041396 0.0018841 -0.0067939 0.00063155 0 0.0018095 0.0024413 -0.0027585 0.0063775 -0.0017455 -0.0065812 0.063701 0 0 0 0 0 0 0 0 0 0 0 0 0 0 0 0 0
7.0586 0.00038609 0.0017872 -0.0061175 -0.00042157 0 -0.00040982 1.3308e-05 -0.0043623 0.0061559 -0.0026234 -0.0060226 0.068002 0 0 0 0 0 0 0 0 0 0 0 0 0 0 0 0 0
7.0625 0.0014461 0.0014861 -0.0029461 -0.0005526 0 -0.00099833 -0.0014956 -0.0052036 0.0042936 -0.0030065 -0.0041795 0.05947 0 0 0 0 0 0 0 0 0 0 0 0 0 0 0 0 0
7.0664 0.0024502 0.00076967 0.0010876 3.0421e-05 0 0.0002269 -0.0014835 -0.0041684 0.0016449 -0.0025096 -0.0014503 0.040262 0 0 0 0 0 0 0 0 0 0 0 0 0 0 0 0 0
7.0703 0.0030492 -0.00032149 0.0041545 0.00042452 0 0.0015705 -0.00043174 -0.0014885 -0.00037683 -0.0011248 0.0016061 0.0224 0 0 0 0 0 0 0 0 0 0 0 0 0 0 0 0 0
7.0742 0.0030172 -0.0013931 0.0053894 3.6276e-05 0 0.0012749 0.00057631 0.0013846 -0.0010152 0.00080936 0.0043329 0.019455 0 0 0 0 0 0 0 0 0 0 0 0 0 0 0 0 0
7.0781 0.0023627 -0.0018766 0.0050813 -0.00081578 0 -0.00067886 0.00061925 0.0030185 -0.00089603 0.0026958 0.006172 0.035328 0 0 0 0 0 0 0 0 0 0 0 0 0 0 0 0 0
7.082 0.0013349 -0.0014197 0.0040528 -0.0012997 0 -0.0025813 -0.00052368 0.003151 -0.0014333 0.0038341 0.0069535 0.059695 0 0 0 0 0 0 0 0 0 0 0 0 0 0 0 0 0
7.0859 0.00029824 -0.00022574 0.0029754 -0.00098165 0 -0.0027272 -0.0023063 0.0026713 -0.0033656 0.0037452 0.0069525 0.074732 0 0 0 0 0 0 0 0 0 0 0 0 0 0 0 0 0
7.0898 -0.00046074 0.00096602 0.0021141 -0.0002506 0 -0.0010648 -0.0037665 0.0025389 -0.0058095 0.0025617 0.0065153 0.068262 0 0 0 0 0 0 0 0 0 0 0 0 0 0 0 0 0
7.0938 -0.0008704 0.0013474 0.001404 0.0001604 0 0.00086683 -0.0040706 0.0027801 -0.0068148 0.0010997 0.0055544 0.04281 0 0 0 0 0 0 0 0 0 0 0 0 0 0 0 0 0
7.0977 -0.0010514 0.00066969 0.00056076 -2.3803e-05 0 0.00153 -0.0029775 0.0025477 -0.0050062 0.00034354 0.0035062 0.01345 0 0 0 0 0 0 0 0 0 0 0 0 0 0 0 0 0
7.1016 -0.0011561 -0.00047848 -0.00080739 -0.00038839 0 0.00081618 -0.00098738 0.0011018 -0.00083656 0.00062632 -3.0871e-05 -0.0033983 0 0 0 0 0 0 0 0 0 0 0 0 0 0 0 0 0
7.1055 -0.0012091 -0.0010556 -0.0029167 -0.00037773 0 -8.4543e-05 0.00093137 -0.0013428 0.0036812 0.001249 -0.0045187 -0.0010205 0 0 0 0 0 0 0 0 0 0 0 0 0 0 0 0 0
7.1094 -0.0010871 -0.00038263 -0.0054069 4.506e-05 0 -7.2801e-05 0.0019062 -0.0037398 0.0064947 0.0010301 -0.008413 0.01466 0 0 0 0 0 0 0 0 0 0 0 0 0 0 0 0 0
7.1133 -0.00064712 0.0012708 -0.0072436 0.00039152 0 0.000769 0.0016709 -0.0050996 0.0069079 -0.00058053 -0.010077 0.030935 0 0 0 0 0 0 0 0 0 0 0 0 0 0 0 0 0
7.1172 0.00012111 0.002863 -0.0072689 0.00027981 0 0.0014819 0.00067845 -0.0051954 0.0057119 -0.0028365 -0.0089624 0.037104 0 0 0 0 0 0 0 0 0 0 0 0 0 0 0 0 0
7.1211 0.001056 0.0034097 -0.0051207 -5.7669e-05 0 0.0014553 -0.00026055 -0.0044432 0.0041638 -0.0041877 -0.005973 0.029941 0 0 0 0 0 0 0 0 0 0 0 0 0 0 0 0 0
7.125 0.0019147 0.002753 -0.0017093 -1.5174e-05 0 0.0011375 -0.00054263 -0.003254 0.002927 -0.0035682 -0.0026614 0.013895 0 0 0 0 0 0 0 0 0 0 0 0 0 0 0 0 0
7.1289 0.0024893 0.0015856 0.0013249 0.00064378 0 0.0014471 -0.00013644 -0.0016756 0.0018921 -0.0013144 -1.7132e-06 -0.002034 0 0 0 0 0 0 0 0 0 0 0 0 0 0 0 0 0
7.1328 0.0026506 0.00073012 0.0028269 0.0014011 0 0.0025817 0.00047204 0.00030127 0.00076362 0.0011488 0.0021079 -0.0084499 0 0 0 0 0 0 0 0 0 0 0 0 0 0 0 0 0
7.1367 0.0023335 0.00037812 0.0029606 0.0014533 0 0.0035941 0.00065075 0.0022471 -0.00043083 0.0025468 0.0042332 3.9179e-05 0 0 0 0 0 0 0 0 0 0 0 0 0 0 0 0 0
7.1406 0.0015509 2.8663e-05 0.0028841 0.00057756 0 0.0032631 2.6403e-05 0.0033452 -0.0014601 0.0027344 0.0064302 0.021069 0 0 0 0 0 0 0 0 0 0 0 0 0 0 0 0 0
7.1445 0.00046627 -0.00083536 0.0035599 -0.00054996 0 0.0013708 -0.0012969 0.0030878 -0.0023237 0.0025299 0.0079793 0.044091 0 0 0 0 0 0 0 0 0 0 0 0 0 0 0 0 0
7.1484 -0.00057669 -0.0020466 0.0048105 -0.00097385 0 -0.00095482 -0.0027596 0.0018906 -0.0032971 0.0026838 0.0080827 0.055806 0 0 0 0 0 0 0 0 0 0 0 0 0 0 0 0 0
7.1523 -0.0011887 -0.0027818 0.0054785 -0.00039987 0 -0.0021991 -0.0035712 0.00085741 -0.0044103 0.0030924 0.0067191 0.049653 0 0 0 0 0 0 0 0 0 0 0 0 0 0 0 0 0
7.1563 -0.0012023 -0.0023329 0.0044809 0.00052871 0 -0.0017598 -0.0030895 0.00078322 -0.0049927 0.0030327 0.0046883 0.032235 0 0 0 0 0 0 0 0 0 0 0 0 0 0 0 0 0
7.1602 -0.00084801 -0.00085408 0.0017351 0.00090862 0 -0.00033169 -0.0012466 0.0013483 -0.0040012 0.0020701 0.0027864 0.019632 0 0 0 0 0 0 0 0 0 0 0 0 0 0 0 0 0
7.1641 -0.00062031 0.00069857 -0.0018449 0.00048642 0 0.00088062 0.0012206 0.0013619 -0.0010295 0.00059733 0.0010286 0.024419 0 0 0 0 0 0 0 0 0 0 0 0 0 0 0 0 0
7.168 -0.00086688 0.0014168 -0.0051227 -0.00015587 0 0.001221 0.0030129 -9.7644e-05 0.0029722 -0.00058475 -0.0011956 0.043638 0 0 0 0 0 0 0 0 0 0 0 0 0 0 0 0 0
7.1719 -0.0014314 0.0012458 -0.007448 -0.00030111 0 0.00088376 0.0030093 -0.002721 0.0061369 -0.0011441 -0.0041743 0.059352 0 0 0 0 0 0 0 0 0 0 0 0 0 0 0 0 0
7.1758 -0.0017021 0.00093265 -0.0086991 0.00010974 0 0.00036878 0.0010853 -0.0051193 0.00706 -0.0015333 -0.0071741 0.053292 0 0 0 0 0 0 0 0 0 0 0 0 0 0 0 0 0
7.1797 -0.0010938 0.0011687 -0.0088595 0.00046054 0 -0.00011928 -0.0016376 -0.0059541 0.0059021 -0.0023523 -0.0088085 0.023781 0 0 0 0 0 0 0 0 0 0 0 0 0 0 0 0 0
7.1836 0.00041617 0.0018146 -0.0077795 0.00021378 0 -0.00064971 -0.0034509 -0.0049816 0.0041562 -0.003461 -0.0081697 -0.010665 0 0 0 0 0 0 0 0 0 0 0 0 0 0 0 0 0
7.1875 0.0021707 0.0020318 -0.0054302 -0.00042697 0 -0.0011162 -0.0032521 -0.0030799 0.0032558 -0.0038935 -0.0055908 -0.025719 0 0 0 0 0 0 0 0 0 0 0 0 0 0 0 0 0
7.1914 0.003274 0.0012134 -0.0022867 -0.0007044 0 -0.0010973 -0.0013803 -0.0013528 0.0033096 -0.002799 -0.0022831 -0.011801 0 0 0 0 0 0 0 0 0 0 0 0 0 0 0 0 0
7.1953 0.0032407 -0.000249 0.00072884 -0.00015641 0 -0.0003371 0.00060323 -0.00024702 0.0031353 -0.00048269 0.00073691 0.017569 0 0 0 0 0 0 0 0 0 0 0 0 0 0 0 0 0
7.1992 0.0023156 -0.0012031 0.0028225 0.00080656 0 0.00071236 0.0010765 0.00052263 0.0015185 0.001608 0.0033028 0.037569 0 0 0 0 0 0 0 0 0 0 0 0 0 0 0 0 0
7.2031 0.001214 -0.00080601 0.003882 0.0012519 0 0.0010751 -0.00042297 0.0013525 -0.0015179 0.0020965 0.005719 0.033703 0 0 0 0 0 0 0 0 0 0 0 0 0 0 0 0 0
7.207 0.00053501 0.00062421 0.0044342 0.00065889 0 0.00018321 -0.0028504 0.0022124 -0.004601 0.00098251 0.0078841 0.013779 0 0 0 0 0 0 0 0 0 0 0 0 0 0 0 0 0
7.2109 0.00035586 0.0018537 0.0050221 -0.00053953 0 -0.0013603 -0.0044112 0.002742 -0.0060882 -0.00026619 0.0089889 -0.00038082 0 0 0 0 0 0 0 0 0 0 0 0 0 0 0 0 0
7.2148 0.00031239 0.001869 0.0056037 -0.0013705 0 -0.0021084 -0.00381 0.0027501 -0.0053056 -2.6112e-05 0.0081921 0.006545 0 0 0 0 0 0 0 0 0 0 0 0 0 0 0 0 0
7.2188 1.7714e-05 0.00079186 0.0055319 -0.0012479 0 -0.0010502 -0.001083 0.0024455 -0.0028945 0.001931 0.0055503 0.029615 0 0 0 0 0 0 0 0 0 0 0 0 0 0 0 0 0
7.2227 -0.00059057 -0.00032986 0.0040991 -0.00046322 0 0.0013388 0.0024828 0.0021076 -0.00014179 0.0040861 0.0021559 0.048753 0 0 0 0 0 0 0 0 0 0 0 0 0 0 0 0 0
7.2266 -0.0012486 -0.00062313 0.0011357 0.0002051 0 0.0033528 0.0051595 0.001617 0.0019489 0.0043775 -0.00072846 0.047159 0 0 0 0 0 0 0 0 0 0 0 0 0 0 0 0 0
7.2305 -0.0016267 -0.0002436 -0.0027932 0.00027598 0 0.00347 0.0057356 0.00048165 0.0030685 0.0019233 -0.0026578 0.025731 0 0 0 0 0 0 0 0 0 0 0 0 0 0 0 0 0
7.2344 -0.0015579 -0.00010101 -0.0066167 -8.7621e-05 0 0.001645 0.0041063 -0.0015569 0.0033933 -0.0021996 -0.004097 0.0010152 0 0 0 0 0 0 0 0 0 0 0 0 0 0 0 0 0
7.2383 -0.0010521 -0.00075203 -0.0091476 -0.00043355 0 -0.00068749 0.0012807 -0.0039629 0.0032198 -0.0057113 -0.0055694 -0.0099899 0 0 0 0 0 0 0 0 0 0 0 0 0 0 0 0 0
7.2422 -0.00018036 -0.0016469 -0.0094573 -0.00055737 0 -0.0018426 -0.0011492 -0.0055649 0.0028242 -0.0067228 -0.0068297 -0.0034639 0 0 0 0 0 0 0 0 0 0 0 0 0 0 0 0 0
7.2461 0.00097272 -0.0015853 -0.0072438 -0.00058608 0 -0.0011816 -0.0018669 -0.0054052 0.0024742 -0.0049123 -0.0069807 0.010764 0 0 0 0 0 0 0 0 0 0 0 0 0 0 0 0 0
7.25 0.0022273 1.133e-05 -0.003133 -0.00060342 0 0.00061509 -0.00062819 -0.0035183 0.0023158 -0.0015296 -0.0054003 0.020276 0 0 0 0 0 0 0 0 0 0 0 0 0 0 0 0 0
7.2539 0.0032437 0.0022957 0.0013807 -0.00039762 0 0.0023233 0.0014958 -0.00090252 0.0021468 0.0015586 -0.0024541 0.021033 0 0 0 0 0 0 0 0 0 0 0 0 0 0 0 0 0
7.2578 0.003642 0.003554 0.0046001 0.00025998 0 0.0031097 0.0027366 0.00128 0.0014207 0.0029988 0.00078061 0.01858 0 0 0 0 0 0 0 0 0 0 0 0 0 0 0 0 0
7.2617 0.0032655 0.0026871 0.0056349 0.0011197 0 0.0028319 0.0018501 0.0025105 -0.00030315 0.0025812 0.0034498 0.02034 0 0 0 0 0 0 0 0 0 0 0 0 0 0 0 0 0
7.2656 0.0023474 0.0002292 0.0049819 0.0014368 0 0.0017345 -0.00088615 0.003018 -0.0027745 0.0011576 0.0054757 0.027714 0 0 0 0 0 0 0 0 0 0 0 0 0 0 0 0 0
7.2695 0.00138 -0.0020824 0.0040557 0.00064174 0 0.00014061 -0.0037398 0.0032166 -0.004954 1.4829e-05 0.0071563 0.035238 0 0 0 0 0 0 0 0 0 0 0 0 0 0 0 0 0
7.2734 0.0007544 -0.0027967 0.0039338 -0.00094087 0 -0.0015123 -0.00474 0.0031507 -0.0056551 5.531e-05 0.008359 0.03615 0 0 0 0 0 0 0 0 0 0 0 0 0 0 0 0 0
7.2773 0.00047644 -0.0019054 0.0043923 -0.0021734 0 -0.0025652 -0.0031556 0.0025196 -0.0044425 0.0012114 0.0083406 0.028146 0 0 0 0 0 0 0 0 0 0 0 0 0 0 0 0 0
7.2813 0.00021619 -0.00062264 0.004163 -0.0020609 0 -0.0023963 -3.2613e-05 0.0011677 -0.0019719 0.0024778 0.0065046 0.014504 0 0 0 0 0 0 0 0 0 0 0 0 0 0 0 0 0
7.2852 -0.00034313 -8.6524e-05 0.0022198 -0.00068949 0 -0.00097319 0.0026752 -0.00056718 0.00056089 0.0026436 0.0032752 0.0011222 0 0 0 0 0 0 0 0 0 0 0 0 0 0 0 0 0
7.2891 -0.0011634 -0.00029159 -0.0011189 0.00082661 0 0.00090522 0.00365 -0.0020593 0.002346 0.001274 2.4502e-05 -0.0068594 0 0 0 0 0 0 0 0 0 0 0 0 0 0 0 0 0
7.293 -0.0018167 -0.00026393 -0.0043584 0.0013845 0 0.0021146 0.003111 -0.0029269 0.0034019 -0.00083479 -0.0020263 -0.0066373 0 0 0 0 0 0 0 0 0 0 0 0 0 0 0 0 0
7.2969 -0.0017903 0.00077734 -0.0061105 0.0008835 0 0.0021185 0.0023554 -0.0033096 0.0041984 -0.0022077 -0.0028485 0.0018054 0 0 0 0 0 0 0 0 0 0 0 0 0 0 0 0 0
7.3008 -0.00088197 0.0024898 -0.0062227 0.0001754 0 0.001423 0.0024501 -0.0036042 0.0049549 -0.0018849 -0.0034744 0.015335 0 0 0 0 0 0 0 0 0 0 0 0 0 0 0 0 0
7.3047 0.00061947 0.0036492 -0.0056474 7.7257e-05 0 0.0010747 0.0033048 -0.0039668 0.005374 -0.00024352 -0.004775 0.028215 0 0 0 0 0 0 0 0 0 0 0 0 0 0 0 0 0
7.3086 0.0020862 0.0033054 -0.0052541 0.00053442 0 0.0016482 0.0039018 -0.0041251 0.0050211 0.0013261 -0.0063999 0.034991 0 0 0 0 0 0 0 0 0 0 0 0 0 0 0 0 0
7.3125 0.0029106 0.0016951 -0.0048776 0.00081247 0 0.0026963 0.0033273 -0.0036801 0.0038325 0.0016392 -0.0069893 0.034637 0 0 0 0 0 0 0 0 0 0 0 0 0 0 0 0 0
7.3164 0.0028294 2.3319e-05 -0.0036264 0.00043046 0 0.0031757 0.0015528 -0.002543 0.0021369 0.00071905 -0.0054535 0.032119 0 0 0 0 0 0 0 0 0 0 0 0 0 0 0 0 0
7.3203 0.0020321 -0.00064365 -0.0010992 -0.00027777 0 0.0023986 -0.00070456 -0.0010342 0.00019988 -0.00034781 -0.0020126 0.034592 0 0 0 0 0 0 0 0 0 0 0 0 0 0 0 0 0
7.3242 0.0010186 -0.00028296 0.0018453 -0.00063258 0 0.00059618 -0.0027265 0.00042818 -0.002088 -0.00052289 0.0020031 0.044549 0 0 0 0 0 0 0 0 0 0 0 0 0 0 0 0 0
7.3281 0.00030124 0.00022279 0.0036769 -0.00053184 0 -0.0013403 -0.0042776 0.0016722 -0.0049004 0.00022625 0.0052599 0.056242 0 0 0 0 0 0 0 0 0 0 0 0 0 0 0 0 0
7.332 0.00011413 5.6193e-05 0.0035965 -0.00066023 0 -0.00254 -0.0053771 0.0027706 -0.0078201 0.0010558 0.0072124 0.059606 0 0 0 0 0 0 0 0 0 0 0 0 0 0 0 0 0
7.3359 0.0002945 -0.00072637 0.002294 -0.0016086 0 -0.0025752 -0.0057764 0.0037405 -0.0096479 0.0012523 0.0078724 0.048966 0 0 0 0 0 0 0 0 0 0 0 0 0 0 0 0 0
7.3398 0.00042031 -0.0013168 0.0012325 -0.002868 0 -0.0014281 -0.0049021 0.0043378 -0.0091113 0.00099149 0.0071252 0.028664 0 0 0 0 0 0 0 0 0 0 0 0 0 0 0 0 0
7.3438 0.00013301 -0.0010217 0.0011623 -0.0029959 0 0.0006261 -0.0024683 0.0042158 -0.0059596 0.0010175 0.0046751 0.010157 0 0 0 0 0 0 0 0 0 0 0 0 0 0 0 0 0
7.3477 -0.00057297 2.417e-05 0.0013954 -0.0010569 0 0.0029127 0.00087781 0.0032774 -0.0014073 0.0016126 0.00082661 0.0030557 0 0 0 0 0 0 0 0 0 0 0 0 0 0 0 0 0
7.3516 -0.0013224 0.00098431 0.00059195 0.0020784 0 0.0042867 0.0036826 0.0018086 0.002597 0.0020537 -0.0029455 0.0083256 0 0 0 0 0 0 0 0 0 0 0 0 0 0 0 0 0
7.3555 -0.0016372 0.0011153 -0.0017587 0.0041072 0 0.0036 0.0046535 0.00022221 0.0047062 0.0012746 -0.0047206 0.019485 0 0 0 0 0 0 0 0 0 0 0 0 0 0 0 0 0
7.3594 -0.0013083 0.00042418 -0.0046936 0.0032635 0 0.00065327 0.0036402 -0.0013093 0.0049596 -0.00087243 -0.0038229 0.029673 0 0 0 0 0 0 0 0 0 0 0 0 0 0 0 0 0
7.3633 -0.000552 -0.00042627 -0.0066121 6.1868e-05 0 -0.003218 0.0017007 -0.0029055 0.004395 -0.0031236 -0.0017759 0.037089 0 0 0 0 0 0 0 0 0 0 0 0 0 0 0 0 0
7.3672 0.00018653 -0.00081105 -0.0066959 -0.0029926 0 -0.0057767 0.00017027 -0.0046327 0.0039579 -0.0037624 -0.0011954 0.043853 0 0 0 0 0 0 0 0 0 0 0 0 0 0 0 0 0
7.3711 0.00060463 -0.00072003 -0.0054579 -0.0036059 0 -0.0055119 -0.00040076 -0.0061329 0.0037536 -0.0022171 -0.0033158 0.050744 0 0 0 0 0 0 0 0 0 0 0 0 0 0 0 0 0
7.375 0.0007511 -0.00067419 -0.0039436 -0.0017309 0 -0.0029004 -0.00048 -0.0066718 0.0032204 0.00027757 -0.0064904 0.054459 0 0 0 0 0 0 0 0 0 0 0 0 0 0 0 0 0
7.3789 0.00089091 -0.0011145 -0.0025492 0.00055798 0 -3.3149e-05 -0.00084007 -0.0056374 0.0018522 0.0016993 -0.0073782 0.050699 0 0 0 0 0 0 0 0 0 0 0 0 0 0 0 0 0
7.3828 0.0011748 -0.0018946 -0.00077206 0.0012135 0 0.0011905 -0.0016971 -0.0030677 -0.00032682 0.0010391 -0.0039814 0.039472 0 0 0 0 0 0 0 0 0 0 0 0 0 0 0 0 0
7.3867 0.0014483 -0.002367 0.0018769 0.0001975 0 0.00064695 -0.0025598 0.00025368 -0.0028847 -0.000825 0.0022817 0.026378 0 0 0 0 0 0 0 0 0 0 0 0 0 0 0 0 0
7.3906 0.0013879 -0.0019599 0.0048767 -0.0007209 0 -0.00018136 -0.0028447 0.0031963 -0.0053425 -0.0020091 0.0075654 0.018078 0 0 0 0 0 0 0 0 0 0 0 0 0 0 0 0 0
7.3945 0.00082329 -0.00069197 0.0068015 -9.4065e-05 0 5.6604e-05 -0.0025175 0.0048364 -0.0072671 -0.0013867 0.0088472 0.016712 0 0 0 0 0 0 0 0 0 0 0 0 0 0 0 0 0
7.3984 -7.6337e-05 0.00083215 0.0065094 0.0014486 0 0.0010828 -0.0020588 0.004798 -0.0081071 0.00046654 0.0063926 0.019241 0 0 0 0 0 0 0 0 0 0 0 0 0 0 0 0 0
7.4023 -0.00092832 0.0019058 0.0042036 0.0017725 0 0.0013386 -0.0018437 0.0032957 -0.0072517 0.0019847 0.003101 0.022182 0 0 0 0 0 0 0 0 0 0 0 0 0 0 0 0 0
7.4063 -0.0014332 0.0022319 0.0012637 -0.00035662 0 -0.00013855 -0.0016792 0.0010162 -0.0045591 0.0021649 0.0014634 0.026096 0 0 0 0 0 0 0 0 0 0 0 0 0 0 0 0 0
7.4102 -0.0015476 0.0020413 -0.0009752 -0.003555 0 -0.0023252 -0.0010558 -0.0010862 -0.00088887 0.0013799 0.0012188 0.034484 0 0 0 0 0 0 0 0 0 0 0 0 0 0 0 0 0
7.4141 -0.0013964 0.0017799 -0.0022511 -0.0047693 0 -0.0029449 0.00015038 -0.0021463 0.002126 0.00071928 5.2179e-05 0.048164 0 0 0 0 0 0 0 0 0 0 0 0 0 0 0 0 0
7.418 -0.001071 0.0016909 -0.0032377 -0.002191 0 -0.00078045 0.0013352 -0.0018801 0.003197 0.00067162 -0.0034575 0.061713 0 0 0 0 0 0 0 0 0 0 0 0 0 0 0 0 0
7.4219 -0.00056364 0.0016551 -0.0045256 0.0026752 0 0.0027627 0.0016459 -0.00090692 0.0025022 0.00059346 -0.0077771 0.066775 0 0 0 0 0 0 0 0 0 0 0 0 0 0 0 0 0
7.4258 0.00010303 0.0013857 -0.0058735 0.005963 0 0.0046219 0.00085176 -0.00048194 0.0016542 -0.00047996 -0.0095245 0.059629 0 0 0 0 0 0 0 0 0 0 0 0 0 0 0 0 0
7.4297 0.0007423 0.0007686 -0.0064604 0.0047332 0 0.0028768 -0.00031064 -0.0016065 0.0023077 -0.0025714 -0.0067806 0.045398 0 0 0 0 0 0 0 0 0 0 0 0 0 0 0 0 0
7.4336 0.0010817 3.8487e-05 -0.0057244 -0.00037219 0 -0.0012598 -0.00075878 -0.004107 0.004551 -0.0044251 -0.0013037 0.034272 0 0 0 0 0 0 0 0 0 0 0 0 0 0 0 0 0
7.4375 0.0010202 -0.00036127 -0.003805 -0.0055601 0 -0.0042976 -0.00011256 -0.0065092 0.0066041 -0.0045276 0.0027085 0.033118 0 0 0 0 0 0 0 0 0 0 0 0 0 0 0 0 0
7.4414 0.0007904 -0.0001273 -0.001207 -0.0070243 0 -0.0035274 0.00085721 -0.0069915 0.0062439 -0.0025212 0.0023135 0.040383 0 0 0 0 0 0 0 0 0 0 0 0 0 0 0 0 0
7.4453 0.00079968 0.00062163 0.0017235 -0.0039895 0 0.00052002 0.00087361 -0.004764 0.0027648 0.00036683 -0.001461 0.048608 0 0 0 0 0 0 0 0 0 0 0 0 0 0 0 0 0
7.4492 0.0012477 0.0013613 0.0047582 0.00091769 0 0.0045074 -0.00066431 -0.00075481 -0.0022788 0.0023061 -0.0044563 0.051142 0 0 0 0 0 0 0 0 0 0 0 0 0 0 0 0 0
7.4531 0.001876 0.0014928 0.0072654 0.0040443 0 0.005218 -0.0030531 0.0029992 -0.006227 0.0023474 -0.00304 0.046213 0 0 0 0 0 0 0 0 0 0 0 0 0 0 0 0 0
7.457 0.0021173 0.00076175 0.008079 0.0035708 0 0.0022806 -0.0047969 0.0047749 -0.007335 0.0010836 0.0027097 0.035557 0 0 0 0 0 0 0 0 0 0 0 0 0 0 0 0 0
7.4609 0.0015439 -0.00054583 0.0063042 0.00049041 0 -0.0017153 -0.0047975 0.0042446 -0.0059007 -9.2056e-06 0.0090358 0.021243 0 0 0 0 0 0 0 0 0 0 0 0 0 0 0 0 0
7.4648 0.00022433 -0.0017892 0.0024225 -0.0027172 0 -0.0036394 -0.0031653 0.0024149 -0.0036446 0.00014453 0.011524 0.0054847 0 0 0 0 0 0 0 0 0 0 0 0 0 0 0 0 0
7.4688 -0.0013125 -0.0024061 -0.0015958 -0.0041824 0 -0.0024462 -0.00099718 0.00064023 -0.0020918 0.0014352 0.008393 -0.0069005 0 0 0 0 0 0 0 0 0 0 0 0 0 0 0 0 0
7.4727 -0.0024468 -0.0022576 -0.003661 -0.0037076 0 0.00028219 0.000584 -0.00034962 -0.0014714 0.0028073 0.0014457 -0.0085519 0 0 0 0 0 0 0 0 0 0 0 0 0 0 0 0 0
7.4766 -0.0028334 -0.0016219 -0.0033175 -0.0022909 0 0.0020754 0.0012282 -0.00066223 -0.00095684 0.0031358 -0.005623 0.0048729 0 0 0 0 0 0 0 0 0 0 0 0 0 0 0 0 0
7.4805 -0.0024984 -0.00088234 -0.0021424 -0.00098424 0 0.0017818 0.0013619 -0.00076103 0.00026135 0.0019775 -0.0097861 0.028086 0 0 0 0 0 0 0 0 0 0 0 0 0 0 0 0 0
7.4844 -0.001692 -0.00022514 -0.0022285 -0.00019101 0 0.00029027 0.0015473 -0.00093615 0.0022111 -0.00024218 -0.010134 0.046802 0 0 0 0 0 0 0 0 0 0 0 0 0 0 0 0 0
7.4883 -0.00071558 0.00037035 -0.0041202 0.00025207 0 -0.00059681 0.0018829 -0.0012139 0.004271 -0.0025305 -0.0076565 0.048152 0 0 0 0 0 0 0 0 0 0 0 0 0 0 0 0 0
7.4922 0.00015288 0.00088048 -0.0062392 0.00061258 0 0.00012135 0.0019725 -0.0015882 0.0057943 -0.0038317 -0.0041351 0.032716 0 0 0 0 0 0 0 0 0 0 0 0 0 0 0 0 0
7.4961 0.00070426 0.0010541 -0.0064129 0.00091952 0 0.0018486 0.0013929 -0.0021218 0.00646 -0.003529 -0.0011408 0.01598 0 0 0 0 0 0 0 0 0 0 0 0 0 0 0 0 0
7.5 0.00091363 0.00057772 -0.0039862 0.00091058 0 0.0029856 0.00015782 -0.0027297 0.0061142 -0.0017937 0.0005192 0.015642 0 0 0 0 0 0 0 0 0 0 0 0 0 0 0 0 0
7.5039 0.0010375 -0.00051233 -0.00037872 0.00022474 0 0.0022355 -0.0012342 -0.0029487 0.0045504 0.0004328 0.00097273 0.035222 0 0 0 0 0 0 0 0 0 0 0 0 0 0 0 0 0
7.5078 0.0014797 -0.0016119 0.0024405 -0.0012181 0 -0.00038862 -0.0021596 -0.0021129 0.0017001 0.0019699 0.001084 0.059578 0 0 0 0 0 0 0 0 0 0 0 0 0 0 0 0 0
7.5117 0.0023907 -0.0018758 0.0038854 -0.0028263 0 -0.0034566 -0.0022989 6.8919e-05 -0.0019148 0.0022048 0.0018246 0.067723 0 0 0 0 0 0 0 0 0 0 0 0 0 0 0 0 0
7.5156 0.0033224 -0.00092867 0.0049822 -0.0033699 0 -0.004943 -0.0018133 0.0030319 -0.0050928 0.0015439 0.0035165 0.051721 0 0 0 0 0 0 0 0 0 0 0 0 0 0 0 0 0
7.5195 0.0033773 0.00065742 0.0066523 -0.001801 0 -0.0035807 -0.001197 0.005483 -0.0065711 0.001008 0.0056097 0.023916 0 0 0 0 0 0 0 0 0 0 0 0 0 0 0 0 0
7.5234 0.0019131 0.0016529 0.008022 0.0015045 0 2.7079e-06 -0.00094949 0.0061374 -0.0059243 0.0012143 0.0073077 0.0055058 0 0 0 0 0 0 0 0 0 0 0 0 0 0 0 0 0
7.5273 -0.00073252 0.0011153 0.0068709 0.0042823 0 0.0032818 -0.0012693 0.0045338 -0.0039116 0.0016915 0.0084005 0.0074161 0 0 0 0 0 0 0 0 0 0 0 0 0 0 0 0 0
7.5313 -0.0032243 -0.00077059 0.0020728 0.0037052 0 0.0034134 -0.0019198 0.0013414 -0.0018919 0.0013137 0.0092179 0.021852 0 0 0 0 0 0 0 0 0 0 0 0 0 0 0 0 0
7.5352 -0.0041201 -0.00273 -0.0044658 -0.0010489 0 -0.00038437 -0.0023406 -0.0020083 -0.00079963 -0.00042451 0.0095178 0.032123 0 0 0 0 0 0 0 0 0 0 0 0 0 0 0 0 0
7.5391 -0.0030202 -0.0033735 -0.0087171 -0.0072005 0 -0.0055838 -0.0019857 -0.0040767 -0.00056878 -0.0025529 0.0076425 0.030149 0 0 0 0 0 0 0 0 0 0 0 0 0 0 0 0 0
7.543 -0.00096187 -0.0023301 -0.0079031 -0.0098002 0 -0.0078206 -0.0007283 -0.0041325 -0.0004361 -0.0032506 0.0015639 0.023722 0 0 0 0 0 0 0 0 0 0 0 0 0 0 0 0 0
7.5469 0.00038072 -0.00055901 -0.0032542 -0.0057529 0 -0.0045155 0.0009394 -0.0025309 0.00026641 -0.0016062 -0.0083911 0.026475 0 0 0 0 0 0 0 0 0 0 0 0 0 0 0 0 0
7.5508 7.5166e-05 0.00046416 0.00070422 0.0028332 0 0.0022941 0.0021217 -0.00060674 0.001568 0.0011387 -0.017759 0.041442 0 0 0 0 0 0 0 0 0 0 0 0 0 0 0 0 0
7.5547 -0.0013047 8.0477e-06 6.3504e-05 0.0094473 0 0.0069082 0.0020896 -2.3875e-05 0.0029212 0.0023123 -0.019895 0.05573 0 0 0 0 0 0 0 0 0 0 0 0 0 0 0 0 0
7.5586 -0.0022191 -0.0012961 -0.0047816 0.0082961 0 0.0046875 0.0008344 -0.001736 0.0036238 0.00018472 -0.011327 0.052431 0 0 0 0 0 0 0 0 0 0 0 0 0 0 0 0 0
7.5625 -0.001538 -0.0020265 -0.0091369 -0.0003017 0 -0.0032574 -0.00082985 -0.0051049 0.0031724 -0.0040823 0.0037877 0.028119 0 0 0 0 0 0 0 0 0 0 0 0 0 0 0 0 0
7.5664 0.00047093 -0.0012452 -0.0079297 -0.0093251 0 -0.010024 -0.0017629 -0.0079423 0.0014238 -0.0069283 0.015001 -0.0016868 0 0 0 0 0 0 0 0 0 0 0 0 0 0 0 0 0
7.5703 0.0024082 0.00063284 -0.0002033 -0.010575 0 -0.0084872 -0.0012884 -0.0078118 -0.0012859 -0.0052864 0.013197 -0.015004 0 0 0 0 0 0 0 0 0 0 0 0 0 0 0 0 0
7.5742 0.0029782 0.0021369 0.0097424 -0.002005 0 0.0018878 0.00028031 -0.0039145 -0.0040489 0.00048418 -0.0011131 -0.0021585 0 0 0 0 0 0 0 0 0 0 0 0 0 0 0 0 0
7.5781 0.00206 0.001964 0.015575 0.0097326 0 0.013335 0.0017855 0.0019053 -0.0056003 0.0063476 -0.016446 0.026619 0 0 0 0 0 0 0 0 0 0 0 0 0 0 0 0 0
7.582 0.00068714 9.4762e-05 0.013794 0.014408 0 0.015652 0.0019916 0.0061342 -0.0050276 0.0076052 -0.018586 0.051031 0 0 0 0 0 0 0 0 0 0 0 0 0 0 0 0 0
7.5859 4.7814e-05 -0.0021357 0.0062546 0.0070914 0 0.0052505 0.00048834 0.0061205 -0.002583 0.0028607 -0.0026075 0.057713 0 0 0 0 0 0 0 0 0 0 0 0 0 0 0 0 0
7.5898 0.00048076 -0.0030745 -0.0014931 -0.0069522 0 -0.010591 -0.0018774 0.0022535 0.00022567 -0.0044377 0.021486 0.048601 0 0 0 0 0 0 0 0 0 0 0 0 0 0 0 0 0
7.5938 0.0013415 -0.0020477 -0.0044758 -0.016093 0 -0.018809 -0.0033936 -0.0021307 0.0016745 -0.0084202 0.035354 0.034835 0 0 0 0 0 0 0 0 0 0 0 0 0 0 0 0 0
7.5977 0.0017333 0.00011834 -0.0017633 -0.012073 0 -0.011409 -0.0025554 -0.0032938 0.0013183 -0.0054336 0.0268 0.024586 0 0 0 0 0 0 0 0 0 0 0 0 0 0 0 0 0
7.6016 0.0013227 0.0017441 0.0032531 0.0026067 0 0.0070472 0.00079901 -0.00014379 0.00055616 0.0028174 0.0004702 0.017467 0 0 0 0 0 0 0 0 0 0 0 0 0 0 0 0 0
7.6055 0.0005042 0.0015782 0.0055917 0.016257 0 0.022214 0.0050677 0.004766 0.0014834 0.010276 -0.024631 0.0094595 0 0 0 0 0 0 0 0 0 0 0 0 0 0 0 0 0
7.6094 -0.00010113 -0.00027709 0.0022564 0.017508 0 0.021327 0.0076402 0.0072362 0.0048239 0.011059 -0.029606 0.00089865 0 0 0 0 0 0 0 0 0 0 0 0 0 0 0 0 0
7.6133 -0.0002062 -0.0024686 -0.0057006 0.0048377 0 0.0039056 0.0065465 0.0048468 0.008824 0.0040478 -0.010745 -0.0020034 0 0 0 0 0 0 0 0 0 0 0 0 0 0 0 0 0
7.6172 6.0186e-05 -0.0033931 -0.01376 -0.011965 0 -0.017293 0.0019749 -0.0010146 0.010361 -0.0060445 0.017109 0.006595 0 0 0 0 0 0 0 0 0 0 0 0 0 0 0 0 0
7.6211 0.00049839 -0.0023286 -0.016707 -0.019688 0 -0.026144 -0.003515 -0.0062048 0.0075407 -0.012021 0.031911 0.025537 0 0 0 0 0 0 0 0 0 0 0 0 0 0 0 0 0
7.625 0.0011175 0.00010496 -0.011991 -0.012367 0 -0.01588 -0.0065106 -0.0070722 0.0015334 -0.0094919 0.021576 0.04688 0 0 0 0 0 0 0 0 0 0 0 0 0 0 0 0 0
7.6289 0.0020107 0.0024191 -0.0016562 0.0040664 0 0.0056423 -0.0051324 -0.0032391 -0.0041426 -0.00015528 -0.0066263 0.062238 0 0 0 0 0 0 0 0 0 0 0 0 0 0 0 0 0
7.6328 0.00301 0.0032621 0.0085562 0.016767 0 0.022265 -0.00056493 0.0022678 -0.0064393 0.0093993 -0.031705 0.068211 0 0 0 0 0 0 0 0 0 0 0 0 0 0 0 0 0
7.6367 0.0035862 0.0022394 0.012759 0.016281 0 0.022118 0.0035921 0.0054937 -0.0052912 0.012479 -0.034974 0.065945 0 0 0 0 0 0 0 0 0 0 0 0 0 0 0 0 0
7.6406 0.0031999 3.884e-05 0.0089798 0.0037283 0 0.0063845 0.0039103 0.0045517 -0.0035558 0.0071458 -0.013939 0.057156 0 0 0 0 0 0 0 0 0 0 0 0 0 0 0 0 0
7.6445 0.001796 -0.0021201 0.00075154 -0.010634 0 -0.012359 -0.00018544 0.00081907 -0.0043583 -0.0024402 0.016292 0.04256 0 0 0 0 0 0 0 0 0 0 0 0 0 0 0 0 0
7.6484 -5.0002e-05 -0.0032564 -0.0053325 -0.015876 0 -0.020304 -0.0057557 -0.002405 -0.0081522 -0.0091595 0.034541 0.024592 0 0 0 0 0 0 0 0 0 0 0 0 0 0 0 0 0
7.6523 -0.001497 -0.0030887 -0.0046313 -0.0088547 0 -0.012772 -0.0083844 -0.0025464 -0.012101 -0.0082099 0.0289 0.0098138 0 0 0 0 0 0 0 0 0 0 0 0 0 0 0 0 0
7.6563 -0.0019816 -0.0019661 0.0018304 0.0038711 0 0.0030864 -0.0054799 0.00035865 -0.012367 -0.00058071 0.0045832 0.0058507 0 0 0 0 0 0 0 0 0 0 0 0 0 0 0 0 0
7.6602 -0.0014737 -0.0004545 0.0081522 0.01177 0 0.014684 0.0016761 0.0038491 -0.0073677 0.0078548 -0.020815 0.014334 0 0 0 0 0 0 0 0 0 0 0 0 0 0 0 0 0
7.6641 -0.00031699 0.0010351 0.0084775 0.0088724 0 0.013984 0.0087471 0.0050157 0.00076618 0.010886 -0.030389 0.027482 0 0 0 0 0 0 0 0 0 0 0 0 0 0 0 0 0
7.668 0.0010611 0.002313 0.0020182 -0.0016198 0 0.0032861 0.011435 0.0027539 0.0077247 0.0066339 -0.019548 0.03373 0 0 0 0 0 0 0 0 0 0 0 0 0 0 0 0 0
7.6719 0.0022509 0.0032253 -0.0062014 -0.010079 0 -0.0072849 0.0084965 -0.0013443 0.010247 -0.0012309 0.0018599 0.028469 0 0 0 0 0 0 0 0 0 0 0 0 0 0 0 0 0
7.6758 0.0027951 0.0034961 -0.0096986 -0.0083306 0 -0.0082933 0.0024345 -0.0041299 0.008423 -0.0065934 0.017768 0.019291 0 0 0 0 0 0 0 0 0 0 0 0 0 0 0 0 0
7.6797 0.0022578 0.0028225 -0.0062599 0.0034556 0 0.0012311 -0.0025407 -0.0033131 0.0053143 -0.0057679 0.017995 0.01938 0 0 0 0 0 0 0 0 0 0 0 0 0 0 0 0 0
7.6836 0.00057904 0.0011875 7.383e-05 0.016254 0 0.012793 -0.0036251 0.00058347 0.0043176 -0.00024644 0.0053109 0.034329 0 0 0 0 0 0 0 0 0 0 0 0 0 0 0 0 0
7.6875 -0.0015756 -0.00090022 0.002682 0.018772 0 0.015129 -0.0012559 0.0043209 0.0063982 0.0048068 -0.0075393 0.055095 0 0 0 0 0 0 0 0 0 0 0 0 0 0 0 0 0
7.6914 -0.0029627 -0.0025219 -0.0014681 0.0064426 0 0.0036249 0.001569 0.0042886 0.0092955 0.0049638 -0.0084302 0.064705 0 0 0 0 0 0 0 0 0 0 0 0 0 0 0 0 0
7.6953 -0.0025331 -0.0028383 -0.0087122 -0.014011 0 -0.014931 0.0017839 -0.00048679 0.0092571 0.0001657 0.0040855 0.053147 0 0 0 0 0 0 0 0 0 0 0 0 0 0 0 0 0
7.6992 -0.00030905 -0.0016473 -0.011619 -0.028427 0 -0.026514 -0.0013961 -0.007077 0.0040135 -0.0053844 0.019193 0.026709 0 0 0 0 0 0 0 0 0 0 0 0 0 0 0 0 0
7.7031 0.0024249 0.00041096 -0.0055971 -0.025319 0 -0.020493 -0.0059589 -0.010483 -0.0051657 -0.0068906 0.022329 0.0030501 0 0 0 0 0 0 0 0 0 0 0 0 0 0 0 0 0
7.707 0.0039328 0.0022055 0.006566 -0.004998 0 0.0012019 -0.0086674 -0.0074909 -0.013881 -0.0030802 0.0074271 -0.0032938 0 0 0 0 0 0 0 0 0 0 0 0 0 0 0 0 0
7.7109 0.0032938 0.0028269 0.016349 0.019499 0 0.024019 -0.0074812 0.00043231 -0.017356 0.0026787 -0.016976 0.00826 0 0 0 0 0 0 0 0 0 0 0 0 0 0 0 0 0
7.7148 0.0011106 0.0021756 0.016187 0.03117 0 0.030937 -0.0030685 0.0077905 -0.013749 0.0051887 -0.033372 0.026116 0 0 0 0 0 0 0 0 0 0 0 0 0 0 0 0 0
7.7188 -0.00095477 0.00099717 0.0057111 0.021546 0 0.015712 0.0016558 0.0091234 -0.0056411 0.0018482 -0.02898 0.037651 0 0 0 0 0 0 0 0 0 0 0 0 0 0 0 0 0
7.7227 -0.0014655 0.00031287 -0.0076772 -0.002508 0 -0.011226 0.0036295 0.0033955 0.0015772 -0.0049568 -0.0067261 0.03871 0 0 0 0 0 0 0 0 0 0 0 0 0 0 0 0 0
7.7266 -0.00028709 0.00064401 -0.014477 -0.023368 0 -0.029731 0.0018886 -0.0049488 0.0035662 -0.0095246 0.015994 0.03386 0 0 0 0 0 0 0 0 0 0 0 0 0 0 0 0 0
7.7305 0.0013902 0.0016015 -0.010491 -0.025711 0 -0.025211 -0.001684 -0.0093553 0.00038631 -0.0073542 0.020798 0.029674 0 0 0 0 0 0 0 0 0 0 0 0 0 0 0 0 0
7.7344 0.002047 0.0021675 -7.4061e-05 -0.0082417 0 -0.00049888 -0.0037439 -0.0063505 -0.0033629 0.0010096 0.003728 0.029016 0 0 0 0 0 0 0 0 0 0 0 0 0 0 0 0 0
7.7383 0.0010146 0.0014856 0.0073523 0.01515 0 0.02552 -0.0020861 0.0016941 -0.0021018 0.0099044 -0.020276 0.031014 0 0 0 0 0 0 0 0 0 0 0 0 0 0 0 0 0
7.7422 -0.0010707 -0.00042085 0.0047841 0.026075 0 0.032191 0.0024742 0.0085296 0.005961 0.012535 -0.028543 0.034265 0 0 0 0 0 0 0 0 0 0 0 0 0 0 0 0 0
7.7461 -0.0028014 -0.0025588 -0.0066739 0.016007 0 0.013396 0.0064988 0.009084 0.016664 0.0061806 -0.0093393 0.03819 0 0 0 0 0 0 0 0 0 0 0 0 0 0 0 0 0
7.75 -0.0030206 -0.0036036 -0.018313 -0.006995 0 -0.017139 0.0065025 0.0033986 0.022443 -0.0053029 0.027012 0.041403 0 0 0 0 0 0 0 0 0 0 0 0 0 0 0 0 0
7.7539 -0.0015551 -0.0028152 -0.020219 -0.024672 0 -0.036179 0.0018191 -0.0037279 0.01802 -0.013803 0.054415 0.040773 0 0 0 0 0 0 0 0 0 0 0 0 0 0 0 0 0
7.7578 0.00078064 -0.00056472 -0.0088437 -0.023094 0 -0.029051 -0.0045773 -0.0068818 0.0048609 -0.012713 0.050729 0.034082 0 0 0 0 0 0 0 0 0 0 0 0 0 0 0 0 0
7.7617 0.0027724 0.0019035 0.0099011 -0.0037339 0 -0.0011788 -0.008174 -0.0043629 -0.0093479 -0.0020513 0.015666 0.023905 0 0 0 0 0 0 0 0 0 0 0 0 0 0 0 0 0
7.7656 0.0035058 0.0032812 0.024435 0.017819 0 0.026143 -0.0064702 0.00082557 -0.016164 0.010998 -0.027696 0.017403 0 0 0 0 0 0 0 0 0 0 0 0 0 0 0 0 0
7.7695 0.0027617 0.0029833 0.025571 0.024473 0 0.032415 -0.0011393 0.0038478 -0.012702 0.016886 -0.049687 0.020527 0 0 0 0 0 0 0 0 0 0 0 0 0 0 0 0 0
7.7734 0.00099222 0.0013944 0.01305 0.011374 0 0.013799 0.003119 0.0021021 -0.0037879 0.010613 -0.036395 0.031936 0 0 0 0 0 0 0 0 0 0 0 0 0 0 0 0 0
7.7773 -0.00097889 -0.00049362 -0.0042652 -0.010355 0 -0.014312 0.002341 -0.0028915 0.001901 -0.0043171 -0.00015825 0.043498 0 0 0 0 0 0 0 0 0 0 0 0 0 0 0 0 0
7.7813 -0.0023138 -0.0016907 -0.014723 -0.022847 0 -0.029794 -0.0032664 -0.0070562 -0.0012166 -0.018079 0.030051 0.047832 0 0 0 0 0 0 0 0 0 0 0 0 0 0 0 0 0
7.7852 -0.0024304 -0.0016303 -0.012149 -0.0161 0 -0.021176 -0.0090909 -0.0071586 -0.011064 -0.021473 0.030816 0.045443 0 0 0 0 0 0 0 0 0 0 0 0 0 0 0 0 0
7.7891 -0.0011381 -0.00023947 7.0951e-05 0.0040098 0 0.003883 -0.0094918 -0.0031914 -0.019394 -0.012525 0.0017523 0.043617 0 0 0 0 0 0 0 0 0 0 0 0 0 0 0 0 0
7.793 0.0013403 0.0021883 0.01206 0.020848 0 0.025453 -0.0022648 0.0019655 -0.018207 0.0022574 -0.035008 0.04775 0 0 0 0 0 0 0 0 0 0 0 0 0 0 0 0 0
7.7969 0.0044237 0.0050988 0.015197 0.02101 0 0.02761 0.0093173 0.0050181 -0.0060898 0.012949 -0.052272 0.054325 0 0 0 0 0 0 0 0 0 0 0 0 0 0 0 0 0
7.8008 0.0072873 0.0077235 0.0085118 0.005591 0 0.010927 0.01858 0.0047763 0.010509 0.013627 -0.038056 0.053763 0 0 0 0 0 0 0 0 0 0 0 0 0 0 0 0 0
7.8047 0.0090492 0.009203 -0.0011947 -0.010701 0 -0.0086964 0.020138 0.002872 0.022051 0.0063732 -0.0030571 0.040957 0 0 0 0 0 0 0 0 0 0 0 0 0 0 0 0 0
7.8086 0.0090394 0.0088818 -0.0053806 -0.012009 0 -0.01363 0.01367 0.0023212 0.023017 -0.0011025 0.029471 0.022413 0 0 0 0 0 0 0 0 0 0 0 0 0 0 0 0 0
7.8125 0.0070982 0.0066524 -0.00093278 0.0048236 0 0.00065738 0.003983 0.0050948 0.015826 -0.0020035 0.042252 0.011479 0 0 0 0 0 0 0 0 0 0 0 0 0 0 0 0 0
7.8164 0.0037524 0.0030942 0.0073788 0.026612 0 0.021599 -0.0025819 0.010438 0.0085534 0.0042755 0.0358 0.015464 0 0 0 0 0 0 0 0 0 0 0 0 0 0 0 0 0
7.8203 9.6833e-05 -0.00073772 0.011102 0.033861 0 0.029692 -0.0026324 0.015127 0.0082774 0.012248 0.024819 0.02763 0 0 0 0 0 0 0 0 0 0 0 0 0 0 0 0 0
7.8242 -0.0026465 -0.0037515 0.00543 0.016739 0 0.014723 0.0021839 0.015574 0.015239 0.015301 0.023483 0.033062 0 0 0 0 0 0 0 0 0 0 0 0 0 0 0 0 0
7.8281 -0.003682 -0.0052073 -0.0064179 -0.015848 0 -0.015024 0.006829 0.010434 0.022433 0.011081 0.032606 0.023439 0 0 0 0 0 0 0 0 0 0 0 0 0 0 0 0 0
7.832 -0.0029608 -0.0048713 -0.015409 -0.041775 0 -0.038237 0.0068223 0.001869 0.02104 0.0028938 0.03935 0.0061583 0 0 0 0 0 0 0 0 0 0 0 0 0 0 0 0 0
7.8359 -0.0010532 -0.0029665 -0.013783 -0.041986 0 -0.036771 0.0015016 -0.0056182 0.0075676 -0.0036304 0.029169 -0.0017852 0 0 0 0 0 0 0 0 0 0 0 0 0 0 0 0 0
7.8398 0.0013011 -6.5261e-05 -0.0013575 -0.015037 0 -0.0099531 -0.0056756 -0.0081845 -0.012819 -0.0053191 -0.00056944 0.01034 0 0 0 0 0 0 0 0 0 0 0 0 0 0 0 0 0
7.8438 0.0035831 0.0030147 0.013974 0.021448 0 0.024379 -0.0098034 -0.0053812 -0.029488 -0.0035518 -0.036888 0.03674 0 0 0 0 0 0 0 0 0 0 0 0 0 0 0 0 0
7.8477 0.0055131 0.0053729 0.021934 0.043637 0 0.043095 -0.0080977 -0.00048142 -0.033757 -0.00222 -0.060488 0.060248 0 0 0 0 0 0 0 0 0 0 0 0 0 0 0 0 0
7.8516 0.0067637 0.0062936 0.017327 0.038751 0 0.034987 -0.0018178 0.0020163 -0.024978 -0.003788 -0.06021 0.067463 0 0 0 0 0 0 0 0 0 0 0 0 0 0 0 0 0
7.8555 0.0067609 0.0055133 0.0035476 0.013511 0 0.0085169 0.0047001 -0.00015059 -0.010677 -0.0070979 -0.040756 0.058969 0 0 0 0 0 0 0 0 0 0 0 0 0 0 0 0 0
7.8594 0.0049247 0.0033035 -0.010356 -0.012369 0 -0.015825 0.0070881 -0.0053399 -0.00071245 -0.0087035 -0.017661 0.045588 0 0 0 0 0 0 0 0 0 0 0 0 0 0 0 0 0
7.8633 0.0012704 0.0003131 -0.016566 -0.021982 0 -0.022097 0.0039122 -0.0094761 3.7388e-05 -0.0062747 -0.0041728 0.036138 0 0 0 0 0 0 0 0 0 0 0 0 0 0 0 0 0
7.8672 -0.0031399 -0.0026679 -0.013864 -0.013594 0 -0.01087 -0.0024173 -0.0093754 -0.0051657 -0.00089081 -0.0012684 0.030232 0 0 0 0 0 0 0 0 0 0 0 0 0 0 0 0 0
7.8711 -0.006423 -0.0048254 -0.0074643 -9.9997e-06 0 0.0030001 -0.0072973 -0.0050814 -0.0081625 0.0038192 0.00098686 0.023003 0 0 0 0 0 0 0 0 0 0 0 0 0 0 0 0 0
7.875 -0.0068243 -0.0053447 -0.0037857 0.0038408 0 0.0044922 -0.0069563 0.00066952 -0.0028016 0.0048938 0.012398 0.015085 0 0 0 0 0 0 0 0 0 0 0 0 0 0 0 0 0
7.8789 -0.0038281 -0.0035991 -0.0047024 -0.0056462 0 -0.0078343 -0.0008585 0.0051028 0.0099987 0.0027711 0.031948 0.015428 0 0 0 0 0 0 0 0 0 0 0 0 0 0 0 0 0
7.8828 0.0013524 0.00035024 -0.0061295 -0.017665 0 -0.020412 0.0079784 0.007573 0.022888 0.0010934 0.047203 0.032759 0 0 0 0 0 0 0 0 0 0 0 0 0 0 0 0 0
7.8867 0.0063131 0.0052461 -0.0021655 -0.016873 0 -0.017003 0.014816 0.0092903 0.027686 0.0035823 0.044812 0.064579 0 0 0 0 0 0 0 0 0 0 0 0 0 0 0 0 0
7.8906 0.008727 0.0087451 0.0087274 0.002138 0 0.0056854 0.015932 0.011156 0.021427 0.010454 0.023223 0.096229 0 0 0 0 0 0 0 0 0 0 0 0 0 0 0 0 0
7.8945 0.0075555 0.0084938 0.020945 0.028236 0 0.03285 0.0106 0.012142 0.0082476 0.017409 -0.0037643 0.11241 0 0 0 0 0 0 0 0 0 0 0 0 0 0 0 0 0
7.8984 0.0034857 0.0036961 0.025209 0.041193 0 0.042183 0.0012699 0.010051 -0.0039918 0.018365 -0.0167 0.11037 0 0 0 0 0 0 0 0 0 0 0 0 0 0 0 0 0
7.9023 -0.0015739 -0.0039582 0.015921 0.027745 0 0.022176 -0.0079524 0.0040016 -0.0094282 0.010187 -0.006253 0.10182 0 0 0 0 0 0 0 0 0 0 0 0 0 0 0 0 0
7.9063 -0.005507 -0.010899 -0.0034706 -0.0066923 0 -0.016925 -0.013496 -0.0039271 -0.0078827 -0.0041911 0.017944 0.1015 0 0 0 0 0 0 0 0 0 0 0 0 0 0 0 0 0
7.9102 -0.0068551 -0.013602 -0.021788 -0.040522 0 -0.049105 -0.013937 -0.0097669 -0.0040874 -0.016978 0.033436 0.11404 0 0 0 0 0 0 0 0 0 0 0 0 0 0 0 0 0
7.9141 -0.0051238 -0.010539 -0.027584 -0.051326 0 -0.051516 -0.010264 -0.010722 -0.0035407 -0.020671 0.022111 0.13137 0 0 0 0 0 0 0 0 0 0 0 0 0 0 0 0 0
7.918 -0.0005899 -0.0027776 -0.017185 -0.032208 0 -0.021602 -0.0048313 -0.0074209 -0.0083282 -0.013516 -0.014969 0.14233 0 0 0 0 0 0 0 0 0 0 0 0 0 0 0 0 0
7.9219 0.0060114 0.0070426 0.002916 0.003685 0 0.021113 0.00022799 -0.0031692 -0.015799 -0.00096522 -0.057135 0.14364 0 0 0 0 0 0 0 0 0 0 0 0 0 0 0 0 0
7.9258 0.013593 0.01635 0.021079 0.033845 0 0.049912 0.0041558 -0.000801 -0.02061 0.0083645 -0.078839 0.14144 0 0 0 0 0 0 0 0 0 0 0 0 0 0 0 0 0
7.9297 0.020636 0.023542 0.028852 0.043411 0 0.050495 0.0075991 -2.2929e-05 -0.018328 0.0093746 -0.068064 0.14335 0 0 0 0 0 0 0 0 0 0 0 0 0 0 0 0 0
7.9336 0.025235 0.027707 0.026064 0.034756 0 0.029876 0.011579 0.0022102 -0.0080813 0.0044924 -0.033855 0.15085 0 0 0 0 0 0 0 0 0 0 0 0 0 0 0 0 0
7.9375 0.025605 0.027937 0.01908 0.022425 0 0.00824 0.016181 0.0085321 0.0072311 0.0015341 0.0026964 0.16047 0 0 0 0 0 0 0 0 0 0 0 0 0 0 0 0 0
7.9414 0.02096 0.023382 0.01437 0.018606 0 0.0013419 0.019987 0.018073 0.022909 0.0069266 0.026041 0.17125 0 0 0 0 0 0 0 0 0 0 0 0 0 0 0 0 0
7.9453 0.012278 0.014249 0.013196 0.022144 0 0.0083626 0.020815 0.026346 0.035055 0.019864 0.037415 0.18867 0 0 0 0 0 0 0 0 0 0 0 0 0 0 0 0 0
7.9492 0.0023108 0.0027767 0.011724 0.020694 0 0.014867 0.017348 0.028455 0.042122 0.032467 0.050402 0.2194 0 0 0 0 0 0 0 0 0 0 0 0 0 0 0 0 0
7.9531 -0.0054248 -0.0071013 0.0059295 0.0038754 0 0.0074736 0.010501 0.023051 0.044652 0.036042 0.075062 0.26219 0 0 0 0 0 0 0 0 0 0 0 0 0 0 0 0 0
7.957 -0.0082373 -0.011612 -0.0034934 -0.024509 0 -0.012923 0.0033817 0.013768 0.043722 0.028232 0.10487 0.30555 0 0 0 0 0 0 0 0 0 0 0 0 0 0 0 0 0
7.9609 -0.0055535 -0.0093454 -0.010731 -0.046588 0 -0.030907 -0.00036795 0.0068534 0.03952 0.014915 0.11861 0.33631 0 0 0 0 0 0 0 0 0 0 0 0 0 0 0 0 0
7.9648 0.00085603 -0.0021564 -0.0094246 -0.043721 0 -0.029478 0.0011051 0.0067001 0.031259 0.0051717 0.096684 0.35118 0 0 0 0 0 0 0 0 0 0 0 0 0 0 0 0 0
7.9688 0.0078115 0.0059197 0.0015754 -0.012311 0 -0.0051047 0.0064031 0.012535 0.018475 0.0036502 0.03878 0.35976 0 0 0 0 0 0 0 0 0 0 0 0 0 0 0 0 0
7.9727 0.01221 0.010915 0.016037 0.031085 0 0.027862 0.01134 0.018603 0.0025066 0.0069282 -0.031933 0.37548 0 0 0 0 0 0 0 0 0 0 0 0 0 0 0 0 0
7.9766 0.012231 0.010789 0.023665 0.060013 0 0.04717 0.011182 0.017732 -0.013362 0.0069061 -0.082492 0.40361 0 0 0 0 0 0 0 0 0 0 0 0 0 0 0 0 0
7.9805 0.0077951 0.0059197 0.016725 0.056092 0 0.038959 0.0034217 0.0059538 -0.025534 -0.0018924 -0.091827 0.4379 0 0 0 0 0 0 0 0 0 0 0 0 0 0 0 0 0
7.9844 0.00035636 -0.001592 -0.0044865 0.021149 0 0.0075112 -0.010515 -0.014632 -0.032306 -0.017493 -0.064348 0.4685 0 0 0 0 0 0 0 0 0 0 0 0 0 0 0 0 0
7.9883 -0.0076308 -0.0089602 -0.03089 -0.024944 0 -0.028561 -0.02559 -0.036447 -0.03478 -0.032064 -0.025732 0.49182 0 0 0 0 0 0 0 0 0 0 0 0 0 0 0 0 0
7.9922 -0.013388 -0.013538 -0.049166 -0.05796 0 -0.049708 -0.035426 -0.050169 -0.035555 -0.038158 -0.0046962 0.51202 0 0 0 0 0 0 0 0 0 0 0 0 0 0 0 0 0
7.9961 -0.014686 -0.013509 -0.049066 -0.063798 0 -0.047638 -0.035422 -0.049583 -0.036236 -0.034063 -0.014313 0.53335 0 0 0 0 0 0 0 0 0 0 0 0 0 0 0 0 0
8 -0.010868 -0.008666 -0.02942 -0.044199 0 -0.027947 -0.025177 -0.034945 -0.03592 -0.024071 -0.045352 0.55332 0 0 0 0 0 0 0 0 0 0 0 0 0 0 0 0 0
8.0039 -0.0035473 -0.00096136 0.00065439 -0.012124 0 -0.0033968 -0.0089384 -0.012954 -0.032021 -0.014237 -0.074411 0.56515 0 0 0 0 0 0 0 0 0 0 0 0 0 0 0 0 0
8.0078 0.0037017 0.005879 0.026344 0.017434 0 0.015114 0.0063273 0.0067071 -0.022746 -0.0078456 -0.079462 0.56729 0 0 0 0 0 0 0 0 0 0 0 0 0 0 0 0 0
8.0117 0.0069443 0.0080187 0.03528 0.034191 0 0.022958 0.014397 0.016379 -0.0090502 -0.0042276 -0.052215 0.5685 0 0 0 0 0 0 0 0 0 0 0 0 0 0 0 0 0
8.0156 0.0040833 0.0037098 0.024547 0.034319 0 0.020377 0.013005 0.014154 0.0056183 -0.00097073 -0.0010602 0.58127 0 0 0 0 0 0 0 0 0 0 0 0 0 0 0 0 0
8.0195 -0.0037297 -0.0054587 0.0021227 0.019298 0 0.00929 0.0049422 0.0042677 0.017466 0.0033251 0.054673 0.60869 0 0 0 0 0 0 0 0 0 0 0 0 0 0 0 0 0
8.0234 -0.012599 -0.015322 -0.018412 -0.0051879 0 -0.0075996 -0.003719 -0.0058462 0.024474 0.0082299 0.094262 0.63892 0 0 0 0 0 0 0 0 0 0 0 0 0 0 0 0 0
8.0273 -0.018172 -0.021552 -0.026564 -0.030012 0 -0.025423 -0.0073168 -0.0098656 0.026812 0.01251 0.10418 0.65431 0 0 0 0 0 0 0 0 0 0 0 0 0 0 0 0 0
8.0313 -0.018266 -0.022108 -0.021166 -0.044897 0 -0.036912 -0.0039808 -0.0057348 0.025586 0.015123 0.083125 0.64797 0 0 0 0 0 0 0 0 0 0 0 0 0 0 0 0 0
8.0352 -0.014021 -0.018102 -0.0099804 -0.042973 0 -0.035697 0.003404 0.0038141 0.021429 0.015049 0.042228 0.63155 0 0 0 0 0 0 0 0 0 0 0 0 0 0 0 0 0
8.0391 -0.0088385 -0.012638 -0.003309 -0.025247 0 -0.021275 0.0092039 0.01312 0.014284 0.010807 0.00019781 0.62587 0 0 0 0 0 0 0 0 0 0 0 0 0 0 0 0 0
8.043 -0.0059258 -0.0086627 -0.0065676 -0.0011259 0 -0.00096266 0.0086489 0.016468 0.0042572 0.0011877 -0.025681 0.64257 0 0 0 0 0 0 0 0 0 0 0 0 0 0 0 0 0
8.0469 -0.0062472 -0.0073285 -0.017176 0.016549 0 0.013968 0.00071805 0.010622 -0.0076638 -0.012803 -0.028844 0.67385 0 0 0 0 0 0 0 0 0 0 0 0 0 0 0 0 0
8.0508 -0.008261 -0.007799 -0.027433 0.019118 0 0.01569 -0.01141 -0.0037837 -0.019899 -0.026824 -0.017533 0.70002 0 0 0 0 0 0 0 0 0 0 0 0 0 0 0 0 0
8.0547 -0.0094041 -0.008271 -0.03046 0.0070896 0 0.004999 -0.022391 -0.022288 -0.031161 -0.03486 -0.0099252 0.70726 0 0 0 0 0 0 0 0 0 0 0 0 0 0 0 0 0
8.0586 -0.008032 -0.0073049 -0.024502 -0.010967 0 -0.0099339 -0.02777 -0.038191 -0.040803 -0.033182 -0.022052 0.69882 0 0 0 0 0 0 0 0 0 0 0 0 0 0 0 0 0
8.0625 -0.0043619 -0.0046054 -0.012943 -0.024497 0 -0.020036 -0.026183 -0.045398 -0.048188 -0.023539 -0.055892 0.68979 0 0 0 0 0 0 0 0 0 0 0 0 0 0 0 0 0
8.0664 9.6584e-05 -0.00094276 -0.0010206 -0.027346 0 -0.021522 -0.019583 -0.041386 -0.0519 -0.012527 -0.096067 0.69172 0 0 0 0 0 0 0 0 0 0 0 0 0 0 0 0 0
8.0703 0.0039264 0.0025528 0.0077239 -0.020115 0 -0.016834 -0.011616 -0.028557 -0.049991 -0.0070578 -0.11839 0.70248 0 0 0 0 0 0 0 0 0 0 0 0 0 0 0 0 0
8.0742 0.0067945 0.0052014 0.012916 -0.0076912 0 -0.010275 -0.0052781 -0.012779 -0.041352 -0.0091883 -0.10526 0.71041 0 0 0 0 0 0 0 0 0 0 0 0 0 0 0 0 0
8.0781 0.0093232 0.0071642 0.016504 0.0051896 0 -0.0029756 -0.0012368 0.00029913 -0.026922 -0.014336 -0.05763 0.7072 0 0 0 0 0 0 0 0 0 0 0 0 0 0 0 0 0
8.082 0.01211 0.0091334 0.020763 0.016558 0 0.0077612 0.0022381 0.0086891 -0.0093595 -0.014372 0.0048641 0.69631 0 0 0 0 0 0 0 0 0 0 0 0 0 0 0 0 0
8.0859 0.01483 0.011494 0.026421 0.026357 0 0.024005 0.0077211 0.014642 0.0087318 -0.0033943 0.056151 0.68921 0 0 0 0 0 0 0 0 0 0 0 0 0 0 0 0 0
8.0898 0.016218 0.013592 0.031676 0.033665 0 0.041943 0.016418 0.021831 0.026312 0.017872 0.080072 0.69433 0 0 0 0 0 0 0 0 0 0 0 0 0 0 0 0 0
8.0938 0.014953 0.013825 0.03267 0.035182 0 0.051473 0.026759 0.03141 0.043519 0.041969 0.07966 0.71023 0 0 0 0 0 0 0 0 0 0 0 0 0 0 0 0 0
8.0977 0.010726 0.01072 0.025662 0.02704 0 0.042496 0.034866 0.040337 0.059632 0.058808 0.072861 0.72858 0 0 0 0 0 0 0 0 0 0 0 0 0 0 0 0 0
8.1016 0.0046536 0.0043277 0.010111 0.0089484 0 0.013813 0.036773 0.04354 0.071492 0.061314 0.077802 0.7428 0 0 0 0 0 0 0 0 0 0 0 0 0 0 0 0 0
8.1055 -0.0012634 -0.0032323 -0.0094929 -0.012913 0 -0.022659 0.03101 0.038188 0.074387 0.049233 0.098219 0.75318 0 0 0 0 0 0 0 0 0 0 0 0 0 0 0 0 0
8.1094 -0.0051852 -0.0086865 -0.02512 -0.027677 0 -0.047092 0.019759 0.026342 0.065193 0.028994 0.11978 0.76427 0 0 0 0 0 0 0 0 0 0 0 0 0 0 0 0 0
8.1133 -0.0062012 -0.00948 -0.029862 -0.026376 0 -0.044169 0.0077205 0.013573 0.045229 0.0097718 0.12021 0.77875 0 0 0 0 0 0 0 0 0 0 0 0 0 0 0 0 0
8.1172 -0.0043831 -0.0052548 -0.022583 -0.0090483 0 -0.014345 -0.00058102 0.0045983 0.02019 -0.0018947 0.085825 0.79447 0 0 0 0 0 0 0 0 0 0 0 0 0 0 0 0 0
8.1211 -0.00035106 0.0021102 -0.0086299 0.013585 0 0.024826 -0.0032871 -0.0002758 -0.0031487 -0.0056121 0.022254 0.80686 0 0 0 0 0 0 0 0 0 0 0 0 0 0 0 0 0
8.125 0.005051 0.0097601 0.0043428 0.026634 0 0.049509 -0.0019408 -0.0048004 -0.020968 -0.0064466 -0.048659 0.81345 0 0 0 0 0 0 0 0 0 0 0 0 0 0 0 0 0
8.1289 0.010666 0.015316 0.012038 0.021887 0 0.045609 -0.00022039 -0.012826 -0.033957 -0.010447 -0.1031 0.81564 0 0 0 0 0 0 0 0 0 0 0 0 0 0 0 0 0
8.1328 0.014854 0.017525 0.015687 0.0045539 0 0.018322 -0.0016427 -0.024291 -0.045212 -0.019622 -0.12941 0.81719 0 0 0 0 0 0 0 0 0 0 0 0 0 0 0 0 0
8.1367 0.015871 0.01611 0.018937 -0.010457 0 -0.012276 -0.0075592 -0.034733 -0.056283 -0.030242 -0.13142 0.82213 0 0 0 0 0 0 0 0 0 0 0 0 0 0 0 0 0
8.1406 0.01293 0.011536 0.022875 -0.010727 0 -0.026501 -0.016302 -0.038732 -0.064678 -0.035844 -0.11996 0.83397 0 0 0 0 0 0 0 0 0 0 0 0 0 0 0 0 0
8.1445 0.0071843 0.0051569 0.024517 0.00291 0 -0.019228 -0.023715 -0.034148 -0.064884 -0.032388 -0.10141 0.85522 0 0 0 0 0 0 0 0 0 0 0 0 0 0 0 0 0
8.1484 0.00153 -0.00072896 0.020539 0.016853 0 -0.0016342 -0.024939 -0.023389 -0.052202 -0.021135 -0.074057 0.88561 0 0 0 0 0 0 0 0 0 0 0 0 0 0 0 0 0
8.1523 -0.0011311 -0.003712 0.012206 0.01698 0 0.010431 -0.016975 -0.010779 -0.026596 -0.0068833 -0.034725 0.92025 0 0 0 0 0 0 0 0 0 0 0 0 0 0 0 0 0
8.1563 -8.9902e-05 -0.0029159 0.0056317 0.0021365 0 0.010788 -0.00098236 0.0012212 0.006212 0.0064162 0.012255 0.95107 0 0 0 0 0 0 0 0 0 0 0 0 0 0 0 0 0
8.1602 0.0023502 -0.00014378 0.0059955 -0.013922 0 0.0068389 0.017255 0.013204 0.037216 0.018159 0.054389 0.97219 0 0 0 0 0 0 0 0 0 0 0 0 0 0 0 0 0
8.1641 0.0024471 0.00093061 0.011135 -0.015129 0 0.009569 0.029731 0.026314 0.058589 0.029252 0.080626 0.98516 0 0 0 0 0 0 0 0 0 0 0 0 0 0 0 0 0
8.168 -0.0019642 -0.0025307 0.011717 0.00067115 0 0.019607 0.030752 0.03874 0.067339 0.038267 0.091813 0.99788 0 0 0 0 0 0 0 0 0 0 0 0 0 0 0 0 0
8.1719 -0.009402 -0.0099159 -0.00057647 0.01759 0 0.023972 0.020784 0.045167 0.065875 0.04048 0.10001 1.0169 0 0 0 0 0 0 0 0 0 0 0 0 0 0 0 0 0
8.1758 -0.015473 -0.017009 -0.023732 0.015323 0 0.008455 0.0065789 0.040455 0.059246 0.031941 0.11494 1.0396 0 0 0 0 0 0 0 0 0 0 0 0 0 0 0 0 0
8.1797 -0.016002 -0.018792 -0.044259 -0.010687 0 -0.025161 -0.0031681 0.024588 0.050999 0.01501 0.1297 1.0557 0 0 0 0 0 0 0 0 0 0 0 0 0 0 0 0 0
8.1836 -0.010058 -0.013103 -0.046742 -0.041586 0 -0.05464 -0.003792 0.00415 0.040667 -0.0009471 0.12149 1.0566 0 0 0 0 0 0 0 0 0 0 0 0 0 0 0 0 0
8.1875 -0.0004108 -0.0021534 -0.026564 -0.049054 0 -0.052997 0.0022508 -0.011649 0.024865 -0.0061744 0.070457 1.0461 0 0 0 0 0 0 0 0 0 0 0 0 0 0 0 0 0
8.1914 0.0088234 0.0092848 0.0055146 -0.020187 0 -0.012697 0.0077127 -0.017505 0.0012909 0.00050667 -0.018258 1.039 0 0 0 0 0 0 0 0 0 0 0 0 0 0 0 0 0
8.1953 0.01515 0.017306 0.0314 0.028915 0 0.043604 0.0064944 -0.015577 -0.027483 0.0090532 -0.11026 1.0491 0 0 0 0 0 0 0 0 0 0 0 0 0 0 0 0 0
8.1992 0.01866 0.020898 0.039479 0.064425 0 0.077884 -0.0016598 -0.012876 -0.053757 0.0058796 -0.16303 1.0762 0 0 0 0 0 0 0 0 0 0 0 0 0 0 0 0 0
8.2031 0.020441 0.021125 0.03214 0.062317 0 0.066673 -0.011493 -0.014738 -0.06872 -0.013705 -0.15703 1.106 0 0 0 0 0 0 0 0 0 0 0 0 0 0 0 0 0
8.207 0.020412 0.018853 0.020923 0.028075 0 0.020604 -0.016993 -0.020166 -0.067905 -0.0394 -0.11025 1.1245 0 0 0 0 0 0 0 0 0 0 0 0 0 0 0 0 0
8.2109 0.017096 0.013739 0.014767 -0.0092168 0 -0.024302 -0.016162 -0.023218 -0.053817 -0.052694 -0.062409 1.1315 0 0 0 0 0 0 0 0 0 0 0 0 0 0 0 0 0
8.2148 0.0097199 0.0055738 0.012837 -0.023065 0 -0.036794 -0.011664 -0.01899 -0.033558 -0.041699 -0.041428 1.1424 0 0 0 0 0 0 0 0 0 0 0 0 0 0 0 0 0
8.2188 0.00042436 -0.0036603 0.0082315 -0.011895 0 -0.015581 -0.0071909 -0.0084511 -0.013434 -0.011349 -0.041385 1.1732 0 0 0 0 0 0 0 0 0 0 0 0 0 0 0 0 0
8.2227 -0.0061715 -0.0097953 -0.0022226 0.0029994 0 0.012766 -0.0034515 0.0025847 0.0048788 0.020301 -0.03163 1.2244 0 0 0 0 0 0 0 0 0 0 0 0 0 0 0 0 0
8.2266 -0.0063669 -0.0093652 -0.012864 0.0012217 0 0.020578 0.0021595 0.0093699 0.0235 0.036696 0.011262 1.2796 0 0 0 0 0 0 0 0 0 0 0 0 0 0 0 0 0
8.2305 -0.00094462 -0.0030449 -0.014499 -0.014901 0 0.0049758 0.011893 0.013127 0.043944 0.035427 0.078315 1.3205 0 0 0 0 0 0 0 0 0 0 0 0 0 0 0 0 0
8.2344 0.0046299 0.0038425 -0.0049121 -0.022539 0 -0.011669 0.023724 0.01967 0.063509 0.02775 0.13361 1.344 0 0 0 0 0 0 0 0 0 0 0 0 0 0 0 0 0
8.2383 0.004227 0.0049553 0.0065043 -0.0033475 0 -0.0067979 0.031358 0.032475 0.075959 0.025991 0.14582 1.3643 0 0 0 0 0 0 0 0 0 0 0 0 0 0 0 0 0
8.2422 -0.0037101 -0.0018928 0.0058247 0.033277 0 0.016756 0.028722 0.046745 0.075888 0.03108 0.1165 1.3978 0 0 0 0 0 0 0 0 0 0 0 0 0 0 0 0 0
8.2461 -0.014171 -0.012362 -0.012197 0.053345 0 0.03103 0.015238 0.050971 0.062706 0.032231 0.077696 1.445 0 0 0 0 0 0 0 0 0 0 0 0 0 0 0 0 0
8.25 -0.018823 -0.018284 -0.036937 0.028272 0 0.010742 -0.0027587 0.036004 0.040672 0.019045 0.060202 1.4886 0 0 0 0 0 0 0 0 0 0 0 0 0 0 0 0 0
8.2539 -0.012113 -0.013489 -0.048159 -0.034502 0 -0.037336 -0.015834 0.0043664 0.015328 -0.0058576 0.061864 1.5089 0 0 0 0 0 0 0 0 0 0 0 0 0 0 0 0 0
8.2578 0.0045657 0.0017509 -0.031369 -0.090045 0 -0.073352 -0.017568 -0.028771 -0.0099052 -0.026542 0.047393 1.5039 0 0 0 0 0 0 0 0 0 0 0 0 0 0 0 0 0
8.2617 0.023839 0.020964 0.010125 -0.088888 0 -0.056516 -0.0083897 -0.045065 -0.033693 -0.027202 -0.017175 1.4929 0 0 0 0 0 0 0 0 0 0 0 0 0 0 0 0 0
8.2656 0.037367 0.0358 0.056152 -0.018567 0 0.016344 0.0052767 -0.036138 -0.05393 -0.0073904 -0.12513 1.5 0 0 0 0 0 0 0 0 0 0 0 0 0 0 0 0 0
8.2695 0.040775 0.040852 0.082663 0.081742 0 0.10118 0.015299 -0.0099734 -0.065851 0.015467 -0.22205 1.5339 0 0 0 0 0 0 0 0 0 0 0 0 0 0 0 0 0
8.2734 0.034957 0.035596 0.076696 0.14752 0 0.13757 0.01632 0.014785 -0.064045 0.019852 -0.24183 1.5806 0 0 0 0 0 0 0 0 0 0 0 0 0 0 0 0 0
8.2773 0.02363 0.022988 0.042913 0.13593 0 0.096088 0.0080059 0.022336 -0.04709 -0.0010323 -0.1587 1.6188 0 0 0 0 0 0 0 0 0 0 0 0 0 0 0 0 0
8.2813 0.010048 0.0068367 -0.0013245 0.056094 0 0.0026068 -0.0053257 0.010569 -0.020292 -0.031869 -0.012215 1.6401 0 0 0 0 0 0 0 0 0 0 0 0 0 0 0 0 0
8.2852 -0.0041871 -0.0096671 -0.037179 -0.040496 0 -0.08119 -0.016832 -0.0087829 0.006796 -0.04642 0.11733 1.6572 0 0 0 0 0 0 0 0 0 0 0 0 0 0 0 0 0
8.2891 -0.017887 -0.023814 -0.053975 -0.099705 0 -0.10495 -0.020181 -0.020046 0.026503 -0.028647 0.16513 1.6912 0 0 0 0 0 0 0 0 0 0 0 0 0 0 0 0 0
8.293 -0.02872 -0.032935 -0.05237 -0.1015 0 -0.065757 -0.012748 -0.015262 0.037535 0.013487 0.12609 1.7508 0 0 0 0 0 0 0 0 0 0 0 0 0 0 0 0 0
8.2969 -0.033521 -0.034948 -0.041098 -0.066135 0 -0.0049369 0.0023278 0.0012053 0.043728 0.05292 0.052984 1.8223 0 0 0 0 0 0 0 0 0 0 0 0 0 0 0 0 0
8.3008 -0.030473 -0.029668 -0.030421 -0.029469 0 0.028915 0.016957 0.017584 0.048282 0.063246 0.011802 1.8802 0 0 0 0 0 0 0 0 0 0 0 0 0 0 0 0 0
8.3047 -0.021069 -0.019504 -0.025998 -0.011805 0 0.018236 0.022375 0.024033 0.049109 0.037819 0.030534 1.9078 0 0 0 0 0 0 0 0 0 0 0 0 0 0 0 0 0
8.3086 -0.0097982 -0.008533 -0.026181 -0.0066624 0 -0.014791 0.014788 0.018764 0.040045 -0.0062587 0.081027 1.9104 0 0 0 0 0 0 0 0 0 0 0 0 0 0 0 0 0
8.3125 -0.0015273 -0.00043979 -0.02421 0.0044278 0 -0.032961 -0.0016254 0.0069875 0.017191 -0.04141 0.10553 1.9091 0 0 0 0 0 0 0 0 0 0 0 0 0 0 0 0 0
8.3164 0.0014015 0.0031801 -0.014238 0.028055 0 -0.018239 -0.017207 -0.0050232 -0.015502 -0.04924 0.064504 1.9225 0 0 0 0 0 0 0 0 0 0 0 0 0 0 0 0 0
8.3203 0.00012886 0.0030241 0.0028764 0.049153 0 0.01402 -0.023561 -0.015039 -0.046959 -0.031901 -0.032211 1.9521 0 0 0 0 0 0 0 0 0 0 0 0 0 0 0 0 0
8.3242 -0.0022411 0.00095824 0.018834 0.044081 0 0.030984 -0.01955 -0.025057 -0.066086 -0.0079487 -0.13337 1.984 0 0 0 0 0 0 0 0 0 0 0 0 0 0 0 0 0
8.3281 -0.003214 -0.0013606 0.023788 0.0043378 0 0.012693 -0.011715 -0.037153 -0.069422 0.0026477 -0.18457 2.003 0 0 0 0 0 0 0 0 0 0 0 0 0 0 0 0 0
8.332 -0.0025195 -0.0031974 0.014686 -0.050783 0 -0.029642 -0.0086448 -0.049245 -0.062804 -0.0074868 -0.16615 2.007 0 0 0 0 0 0 0 0 0 0 0 0 0 0 0 0 0
8.3359 -0.001793 -0.0046659 -0.0012482 -0.084895 0 -0.062214 -0.013862 -0.054867 -0.05557 -0.029701 -0.1028 2.0089 0 0 0 0 0 0 0 0 0 0 0 0 0 0 0 0 0
8.3398 -0.0029179 -0.0062854 -0.011873 -0.071323 0 -0.056266 -0.02305 -0.047586 -0.052274 -0.047407 -0.040604 2.0247 0 0 0 0 0 0 0 0 0 0 0 0 0 0 0 0 0
8.3438 -0.0064278 -0.0085131 -0.010498 -0.015164 0 -0.012092 -0.027739 -0.02681 -0.049011 -0.048461 -0.011422 2.0594 0 0 0 0 0 0 0 0 0 0 0 0 0 0 0 0 0
8.3477 -0.011041 -0.011332 -0.0020841 0.047312 0 0.039668 -0.022199 -0.00022707 -0.03747 -0.032626 -0.012437 2.1024 0 0 0 0 0 0 0 0 0 0 0 0 0 0 0 0 0
8.3516 -0.014474 -0.013998 0.00099905 0.072905 0 0.060465 -0.0078383 0.019699 -0.013236 -0.0096459 -0.014827 2.1353 0 0 0 0 0 0 0 0 0 0 0 0 0 0 0 0 0
8.3555 -0.014889 -0.015227 -0.0094028 0.042407 0 0.032992 0.0081258 0.02352 0.018696 0.0092238 0.007722 2.1467 0 0 0 0 0 0 0 0 0 0 0 0 0 0 0 0 0
8.3594 -0.012076 -0.013978 -0.028637 -0.024442 0 -0.024921 0.018097 0.011617 0.045937 0.019021 0.054828 2.141 0 0 0 0 0 0 0 0 0 0 0 0 0 0 0 0 0
8.3633 -0.0076294 -0.010389 -0.042096 -0.08167 0 -0.072346 0.019032 -0.0052221 0.056892 0.02244 0.099137 2.1342 0 0 0 0 0 0 0 0 0 0 0 0 0 0 0 0 0
8.3672 -0.0039522 -0.0059962 -0.037674 -0.089206 0 -0.074857 0.0134 -0.012765 0.048887 0.024683 0.10965 2.1412 0 0 0 0 0 0 0 0 0 0 0 0 0 0 0 0 0
8.3711 -0.0026335 -0.0027463 -0.016835 -0.041565 0 -0.030039 0.0063279 -0.003497 0.030019 0.027077 0.078809 2.1634 0 0 0 0 0 0 0 0 0 0 0 0 0 0 0 0 0
8.375 -0.0032923 -0.0014584 0.0059949 0.028095 0 0.030377 0.001833 0.017363 0.01331 0.025449 0.030203 2.1875 0 0 0 0 0 0 0 0 0 0 0 0 0 0 0 0 0
8.3789 -0.0038458 -0.0010977 0.015552 0.072076 0 0.064048 0.00086198 0.034967 0.0074204 0.014818 -0.00050744 2.1965 0 0 0 0 0 0 0 0 0 0 0 0 0 0 0 0 0
8.3828 -0.0021764 0.00028608 0.0086835 0.062865 0 0.049868 0.0017432 0.035387 0.010683 -0.0039551 0.0039862 2.1842 0 0 0 0 0 0 0 0 0 0 0 0 0 0 0 0 0
8.3867 0.0020331 0.0036452 -0.0034434 0.012427 0 0.0035356 0.0018864 0.015945 0.012814 -0.022173 0.026786 2.1612 0 0 0 0 0 0 0 0 0 0 0 0 0 0 0 0 0
8.3906 0.0068719 0.0078142 -0.0056946 -0.038569 0 -0.035829 -0.00057919 -0.012641 0.0031567 -0.028806 0.030357 2.1486 0 0 0 0 0 0 0 0 0 0 0 0 0 0 0 0 0
8.3945 0.0097012 0.010375 0.0075824 -0.052924 0 -0.037726 -0.0057662 -0.034072 -0.020429 -0.019581 -0.010375 2.1613 0 0 0 0 0 0 0 0 0 0 0 0 0 0 0 0 0
8.3984 0.0093772 0.0098291 0.027894 -0.024859 0 -0.0048752 -0.011713 -0.038117 -0.048548 -0.0017588 -0.082972 2.1972 0 0 0 0 0 0 0 0 0 0 0 0 0 0 0 0 0
8.4023 0.0071722 0.007022 0.040265 0.018309 0 0.030354 -0.015091 -0.026961 -0.065674 0.01043 -0.14293 2.2382 0 0 0 0 0 0 0 0 0 0 0 0 0 0 0 0 0
8.4063 0.0054104 0.0043101 0.035739 0.041068 0 0.035019 -0.013112 -0.01165 -0.060509 0.006886 -0.147 2.2638 0 0 0 0 0 0 0 0 0 0 0 0 0 0 0 0 0
8.4102 0.0049703 0.0031332 0.017625 0.029437 0 0.0051651 -0.0058209 -0.0023912 -0.034033 -0.0096694 -0.087626 2.2668 0 0 0 0 0 0 0 0 0 0 0 0 0 0 0 0 0
8.4141 0.0040745 0.0023377 -0.0030355 0.00015915 0 -0.030458 0.0030217 -0.0012267 0.00067619 -0.025166 0.00025329 2.2571 0 0 0 0 0 0 0 0 0 0 0 0 0 0 0 0 0
8.418 -0.00019564 -0.00090058 -0.017364 -0.01764 0 -0.036699 0.0078321 -0.0028517 0.026956 -0.025376 0.066287 2.2528 0 0 0 0 0 0 0 0 0 0 0 0 0 0 0 0 0
8.4219 -0.0087547 -0.0081208 -0.024523 -0.010833 0 -0.0053953 0.0051001 -0.0016061 0.035349 -0.0079044 0.082959 2.2646 0 0 0 0 0 0 0 0 0 0 0 0 0 0 0 0 0
8.4258 -0.018608 -0.017255 -0.029101 0.0056488 0 0.034742 -0.0035591 0.0026846 0.028814 0.015202 0.062993 2.2884 0 0 0 0 0 0 0 0 0 0 0 0 0 0 0 0 0
8.4297 -0.024263 -0.023308 -0.033938 0.0044561 0 0.042419 -0.011954 0.0055346 0.018722 0.026867 0.042122 2.3093 0 0 0 0 0 0 0 0 0 0 0 0 0 0 0 0 0
8.4336 -0.021661 -0.02184 -0.036028 -0.025189 0 0.0020165 -0.013543 0.0037824 0.015057 0.018892 0.043876 2.315 0 0 0 0 0 0 0 0 0 0 0 0 0 0 0 0 0
8.4375 -0.011435 -0.012444 -0.029312 -0.062708 0 -0.058499 -0.0062964 -1.5192e-05 0.018678 -0.001271 0.058587 2.3054 0 0 0 0 0 0 0 0 0 0 0 0 0 0 0 0 0
8.4414 0.0013531 0.00073419 -0.011231 -0.071132 0 -0.08791 0.0056209 0.00018608 0.021628 -0.016716 0.055374 2.2924 0 0 0 0 0 0 0 0 0 0 0 0 0 0 0 0 0
8.4453 0.010932 0.011948 0.013429 -0.03029 0 -0.054689 0.014747 0.0070194 0.014826 -0.015167 0.015435 2.2898 0 0 0 0 0 0 0 0 0 0 0 0 0 0 0 0 0
8.4492 0.014944 0.017856 0.034978 0.041203 0 0.024152 0.015628 0.015374 -0.0034692 0.00092929 -0.0451 2.3031 0 0 0 0 0 0 0 0 0 0 0 0 0 0 0 0 0
8.4531 0.015576 0.019324 0.045354 0.096448 0 0.094155 0.0085572 0.01593 -0.02544 0.016824 -0.08542 2.3257 0 0 0 0 0 0 0 0 0 0 0 0 0 0 0 0 0
8.457 0.016906 0.019757 0.043339 0.096615 0 0.10635 -0.00081098 0.0042145 -0.039338 0.018333 -0.075702 2.3449 0 0 0 0 0 0 0 0 0 0 0 0 0 0 0 0 0
8.4609 0.020904 0.021625 0.034657 0.043173 0 0.056309 -0.0054186 -0.013205 -0.038074 0.0041456 -0.026025 2.3508 0 0 0 0 0 0 0 0 0 0 0 0 0 0 0 0 0
8.4648 0.025562 0.024234 0.027369 -0.021905 0 -0.013448 -0.0013962 -0.022141 -0.023745 -0.01293 0.019358 2.3439 0 0 0 0 0 0 0 0 0 0 0 0 0 0 0 0 0
8.4688 0.026639 0.024495 0.026143 -0.049279 0 -0.049096 0.0096097 -0.012112 -0.0048723 -0.016831 0.020013 2.3344 0 0 0 0 0 0 0 0 0 0 0 0 0 0 0 0 0
8.4727 0.021351 0.019792 0.02912 -0.02173 0 -0.028874 0.021489 0.013748 0.010692 -0.0019475 -0.022607 2.3363 0 0 0 0 0 0 0 0 0 0 0 0 0 0 0 0 0
8.4766 0.010854 0.010443 0.029139 0.032692 0 0.021914 0.027224 0.039239 0.020978 0.022 -0.06171 2.3593 0 0 0 0 0 0 0 0 0 0 0 0 0 0 0 0 0
8.4805 -0.00041207 -0.0001917 0.018657 0.06464 0 0.055218 0.022978 0.046699 0.029254 0.038027 -0.042582 2.402 0 0 0 0 0 0 0 0 0 0 0 0 0 0 0 0 0
8.4844 -0.0076908 -0.0077784 -0.004229 0.044466 0 0.04166 0.010636 0.030789 0.038909 0.036003 0.048415 2.4524 0 0 0 0 0 0 0 0 0 0 0 0 0 0 0 0 0
8.4883 -0.0086341 -0.0094557 -0.032334 -0.013603 0 -0.0061739 -0.0026813 0.0033458 0.048931 0.020822 0.16464 2.4941 0 0 0 0 0 0 0 0 0 0 0 0 0 0 0 0 0
8.4922 -0.003844 -0.0048946 -0.051537 -0.063437 0 -0.04668 -0.0083398 -0.014922 0.05403 0.0077436 0.22848 2.5157 0 0 0 0 0 0 0 0 0 0 0 0 0 0 0 0 0
8.4961 0.0046169 0.0043391 -0.048604 -0.064442 0 -0.045372 -0.0014469 -0.0096662 0.049043 0.0089759 0.18838 2.5187 0 0 0 0 0 0 0 0 0 0 0 0 0 0 0 0 0
8.5 0.014962 0.016066 -0.020402 -0.013462 0 -0.0027909 0.015523 0.016522 0.033575 0.023019 0.059646 2.5167 0 0 0 0 0 0 0 0 0 0 0 0 0 0 0 0 0
8.5039 0.026064 0.028176 0.022102 0.054125 0 0.048296 0.033577 0.046026 0.012917 0.035997 -0.083709 2.5273 0 0 0 0 0 0 0 0 0 0 0 0 0 0 0 0 0
8.5078 0.036466 0.038418 0.059116 0.093433 0 0.071948 0.042619 0.05883 -0.0052386 0.03395 -0.16017 2.5608 0 0 0 0 0 0 0 0 0 0 0 0 0 0 0 0 0
8.5117 0.043388 0.044017 0.073924 0.084462 0 0.05841 0.038006 0.046324 -0.015337 0.015632 -0.13632 2.6139 0 0 0 0 0 0 0 0 0 0 0 0 0 0 0 0 0
8.5156 0.043145 0.042074 0.062992 0.04419 0 0.029178 0.023441 0.016449 -0.016227 -0.0053938 -0.045263 2.6731 0 0 0 0 0 0 0 0 0 0 0 0 0 0 0 0 0
8.5195 0.033128 0.030917 0.036596 0.0083365 0 0.014827 0.0078457 -0.012821 -0.01014 -0.011708 0.043839 2.7248 0 0 0 0 0 0 0 0 0 0 0 0 0 0 0 0 0
8.5234 0.01408 0.011665 0.0096712 -0.00020847 0 0.02579 -0.0014653 -0.026205 -0.00024992 0.0027269 0.078997 2.7638 0 0 0 0 0 0 0 0 0 0 0 0 0 0 0 0 0
8.5273 -0.0090414 -0.011194 -0.0092051 0.010652 0 0.04178 -0.0038383 -0.020731 0.010615 0.025935 0.059472 2.7952 0 0 0 0 0 0 0 0 0 0 0 0 0 0 0 0 0
8.5313 -0.02855 -0.030894 -0.021367 0.012311 0 0.029668 -0.0045141 -0.0058641 0.019441 0.036236 0.026184 2.8282 0 0 0 0 0 0 0 0 0 0 0 0 0 0 0 0 0
8.5352 -0.037316 -0.040872 -0.031807 -0.015863 0 -0.024512 -0.0088671 0.0050019 0.022357 0.019676 0.019878 2.8686 0 0 0 0 0 0 0 0 0 0 0 0 0 0 0 0 0
8.5391 -0.032165 -0.037521 -0.040066 -0.064252 0 -0.096455 -0.016766 0.0047413 0.015821 -0.017225 0.043651 2.9155 0 0 0 0 0 0 0 0 0 0 0 0 0 0 0 0 0
8.543 -0.015484 -0.021854 -0.038064 -0.096817 0 -0.13547 -0.022049 -0.0032312 -0.00038878 -0.050215 0.061218 2.9635 0 0 0 0 0 0 0 0 0 0 0 0 0 0 0 0 0
8.5469 0.0059179 0.00079902 -0.017963 -0.079131 0 -0.10119 -0.017674 -0.009328 -0.020939 -0.054525 0.031743 3.0073 0 0 0 0 0 0 0 0 0 0 0 0 0 0 0 0 0
8.5508 0.024125 0.02292 0.017058 -0.0084175 0 0.0018173 -0.0022034 -0.0067054 -0.036326 -0.023887 -0.04884 3.0442 0 0 0 0 0 0 0 0 0 0 0 0 0 0 0 0 0
8.5547 0.03373 0.037763 0.050189 0.079227 0 0.11961 0.017839 0.0028129 -0.03812 0.023347 -0.13604 3.075 0 0 0 0 0 0 0 0 0 0 0 0 0 0 0 0 0
8.5586 0.03368 0.041725 0.061023 0.13181 0 0.18132 0.031786 0.010744 -0.02475 0.056354 -0.16679 3.1029 0 0 0 0 0 0 0 0 0 0 0 0 0 0 0 0 0
8.5625 0.026483 0.035097 0.041111 0.11806 0 0.14727 0.031909 0.010079 -0.0032524 0.05373 -0.10882 3.1339 0 0 0 0 0 0 0 0 0 0 0 0 0 0 0 0 0
8.5664 0.015652 0.021096 0.001891 0.049821 0 0.037806 0.01849 0.002313 0.015089 0.018981 0.010248 3.1754 0 0 0 0 0 0 0 0 0 0 0 0 0 0 0 0 0
8.5703 0.0034647 0.0039877 -0.032616 -0.027353 0 -0.079584 -0.00058194 -0.0032535 0.022503 -0.022076 0.11917 3.2327 0 0 0 0 0 0 0 0 0 0 0 0 0 0 0 0 0
8.5742 -0.0093749 -0.012537 -0.043269 -0.068254 0 -0.13678 -0.015053 0.0020169 0.020079 -0.0402 0.15425 3.304 0 0 0 0 0 0 0 0 0 0 0 0 0 0 0 0 0
8.5781 -0.022251 -0.025976 -0.029551 -0.060349 0 -0.11115 -0.018625 0.01698 0.016223 -0.023951 0.10622 3.3787 0 0 0 0 0 0 0 0 0 0 0 0 0 0 0 0 0
8.582 -0.033044 -0.034714 -0.0085211 -0.029314 0 -0.037089 -0.012354 0.029474 0.019015 0.01247 0.025792 3.4422 0 0 0 0 0 0 0 0 0 0 0 0 0 0 0 0 0
8.5859 -0.038217 -0.03753 -3.4288e-05 -0.014086 0 0.024632 -0.0033249 0.02528 0.028393 0.040369 -0.017548 3.4851 0 0 0 0 0 0 0 0 0 0 0 0 0 0 0 0 0
8.5898 -0.034865 -0.033632 -0.010448 -0.032254 0 0.034757 0.00030544 0.00062656 0.034787 0.038079 0.0081715 3.51 0 0 0 0 0 0 0 0 0 0 0 0 0 0 0 0 0
8.5938 -0.023155 -0.023351 -0.027968 -0.064498 0 0.0025071 -0.0051406 -0.032388 0.026066 0.0065893 0.070633 3.5294 0 0 0 0 0 0 0 0 0 0 0 0 0 0 0 0 0
8.5977 -0.0070632 -0.0088933 -0.033065 -0.071279 0 -0.028559 -0.016166 -0.053072 -0.0021238 -0.032219 0.09818 3.5561 0 0 0 0 0 0 0 0 0 0 0 0 0 0 0 0 0
8.6016 0.0073812 0.0056612 -0.015301 -0.028372 0 -0.021947 -0.024272 -0.047408 -0.040841 -0.052841 0.038147 3.5936 0 0 0 0 0 0 0 0 0 0 0 0 0 0 0 0 0
8.6055 0.015165 0.015533 0.016921 0.048263 0 0.019042 -0.022136 -0.019524 -0.072176 -0.045285 -0.096735 3.6345 0 0 0 0 0 0 0 0 0 0 0 0 0 0 0 0 0
8.6094 0.014531 0.017192 0.041336 0.10987 0 0.054914 -0.0098748 0.010062 -0.08092 -0.021387 -0.23095 3.6692 0 0 0 0 0 0 0 0 0 0 0 0 0 0 0 0 0
8.6133 0.0070781 0.010085 0.037807 0.11026 0 0.046047 0.0035287 0.018722 -0.065052 -0.0039187 -0.27757 3.6959 0 0 0 0 0 0 0 0 0 0 0 0 0 0 0 0 0
8.6172 -0.0038 -0.0028866 0.003529 0.041875 0 -0.010468 0.0058634 -0.0019445 -0.036981 -0.007663 -0.20061 3.7236 0 0 0 0 0 0 0 0 0 0 0 0 0 0 0 0 0
8.6211 -0.014626 -0.016487 -0.043583 -0.056025 0 -0.075368 -0.0086916 -0.039755 -0.014362 -0.027716 -0.041993 3.764 0 0 0 0 0 0 0 0 0 0 0 0 0 0 0 0 0
8.625 -0.022577 -0.025363 -0.075807 -0.12405 0 -0.098276 -0.033144 -0.069966 -0.0073561 -0.044191 0.10666 3.8199 0 0 0 0 0 0 0 0 0 0 0 0 0 0 0 0 0
8.6289 -0.025469 -0.026254 -0.073406 -0.12401 0 -0.0592 -0.050487 -0.071575 -0.012015 -0.039133 0.16603 3.8802 0 0 0 0 0 0 0 0 0 0 0 0 0 0 0 0 0
8.6328 -0.02193 -0.019159 -0.037317 -0.063671 0 0.014357 -0.045132 -0.040474 -0.014739 -0.011643 0.1198 3.927 0 0 0 0 0 0 0 0 0 0 0 0 0 0 0 0 0
8.6367 -0.012218 -0.0070054 0.011734 0.012631 0 0.068875 -0.015074 0.0087534 -0.0041343 0.021147 0.01926 3.9492 0 0 0 0 0 0 0 0 0 0 0 0 0 0 0 0 0
8.6406 0.0010549 0.0058517 0.046974 0.058363 0 0.067012 0.02489 0.052309 0.019136 0.037923 -0.057973 3.952 0 0 0 0 0 0 0 0 0 0 0 0 0 0 0 0 0
8.6445 0.013434 0.015494 0.052854 0.056817 0 0.016106 0.052391 0.070887 0.042311 0.030391 -0.06227 3.9532 0 0 0 0 0 0 0 0 0 0 0 0 0 0 0 0 0
8.6484 0.020662 0.019849 0.034094 0.027301 0 -0.039252 0.05295 0.059306 0.05037 0.0097382 -0.00068328 3.9706 0 0 0 0 0 0 0 0 0 0 0 0 0 0 0 0 0
8.6523 0.021048 0.019148 0.010423 0.0039196 0 -0.053264 0.03013 0.027545 0.038058 -0.0028016 0.07653 4.0087 0 0 0 0 0 0 0 0 0 0 0 0 0 0 0 0 0
8.6563 0.016376 0.015377 0.001068 0.0064805 0 -0.014118 0.0025174 -0.0059959 0.014664 0.0065861 0.11648 4.0565 0 0 0 0 0 0 0 0 0 0 0 0 0 0 0 0 0
8.6602 0.010472 0.011031 0.010457 0.027065 0 0.048697 -0.010146 -0.024536 -0.0024012 0.033014 0.09941 4.0965 0 0 0 0 0 0 0 0 0 0 0 0 0 0 0 0 0
8.6641 0.006437 0.0077502 0.025751 0.04089 0 0.08858 -0.0010958 -0.021072 -0.00055304 0.056637 0.045842 4.1182 0 0 0 0 0 0 0 0 0 0 0 0 0 0 0 0 0
8.668 0.0046034 0.0055089 0.0279 0.029809 0 0.076903 0.019531 -0.00093055 0.018184 0.05796 -0.0048043 4.1252 0 0 0 0 0 0 0 0 0 0 0 0 0 0 0 0 0
8.6719 0.0027886 0.0028648 0.0074777 -0.0021543 0 0.022064 0.033219 0.022121 0.038046 0.03232 -0.024188 4.131 0 0 0 0 0 0 0 0 0 0 0 0 0 0 0 0 0
8.6758 -0.001435 -0.0017423 -0.027139 -0.033295 0 -0.039776 0.026904 0.033891 0.040658 -0.0073693 -0.01135 4.1485 0 0 0 0 0 0 0 0 0 0 0 0 0 0 0 0 0
8.6797 -0.0082853 -0.0083804 -0.055641 -0.043255 0 -0.072379 0.0017862 0.027373 0.018439 -0.040571 0.012856 4.1812 0 0 0 0 0 0 0 0 0 0 0 0 0 0 0 0 0
8.6836 -0.015074 -0.014851 -0.060864 -0.029556 0 -0.063452 -0.028421 0.0057173 -0.019497 -0.052992 0.024376 4.2227 0 0 0 0 0 0 0 0 0 0 0 0 0 0 0 0 0
8.6875 -0.017819 -0.017544 -0.04106 -0.0080116 0 -0.028497 -0.047254 -0.020791 -0.053292 -0.043922 0.011772 4.2641 0 0 0 0 0 0 0 0 0 0 0 0 0 0 0 0 0
8.6914 -0.013961 -0.013644 -0.0099771 0.0022233 0 0.0051102 -0.045769 -0.04117 -0.065929 -0.023295 -0.020423 4.3015 0 0 0 0 0 0 0 0 0 0 0 0 0 0 0 0 0
8.6953 -0.0042207 -0.003276 0.014533 -0.0045613 0 0.019212 -0.026896 -0.049135 -0.054657 -0.0030938 -0.058909 4.3374 0 0 0 0 0 0 0 0 0 0 0 0 0 0 0 0 0
8.6992 0.0076788 0.0099852 0.023594 -0.016307 0 0.01502 -0.0023731 -0.044403 -0.032077 0.0092784 -0.090533 4.3757 0 0 0 0 0 0 0 0 0 0 0 0 0 0 0 0 0
8.7031 0.017134 0.020824 0.021752 -0.014518 0 0.0068405 0.01465 -0.030432 -0.016212 0.012004 -0.10633 4.4159 0 0 0 0 0 0 0 0 0 0 0 0 0 0 0 0 0
8.707 0.021099 0.025046 0.020276 0.0087509 0 0.007086 0.016795 -0.01152 -0.016916 0.0064733 -0.10101 4.4526 0 0 0 0 0 0 0 0 0 0 0 0 0 0 0 0 0
8.7109 0.019241 0.021652 0.026031 0.042575 0 0.015851 0.0059332 0.0083307 -0.028599 -0.0041983 -0.072516 4.4804 0 0 0 0 0 0 0 0 0 0 0 0 0 0 0 0 0
8.7148 0.013273 0.012764 0.035434 0.064327 0 0.022847 -0.008387 0.025014 -0.034563 -0.01454 -0.024174 4.4998 0 0 0 0 0 0 0 0 0 0 0 0 0 0 0 0 0
8.7188 0.0052821 0.0017332 0.037887 0.056365 0 0.018395 -0.014795 0.034335 -0.019757 -0.016823 0.033232 4.5183 0 0 0 0 0 0 0 0 0 0 0 0 0 0 0 0 0
8.7227 -0.0034436 -0.0088574 0.024959 0.019019 0 0.0028629 -0.0073542 0.033589 0.01731 -0.004783 0.083959 4.5441 0 0 0 0 0 0 0 0 0 0 0 0 0 0 0 0 0
8.7266 -0.012202 -0.01773 -0.0023383 -0.029747 0 -0.013825 0.010031 0.023614 0.062055 0.020427 0.11498 4.5801 0 0 0 0 0 0 0 0 0 0 0 0 0 0 0 0 0
8.7305 -0.019672 -0.023882 -0.033375 -0.06659 0 -0.021484 0.025514 0.009132 0.092442 0.047565 0.12324 4.6226 0 0 0 0 0 0 0 0 0 0 0 0 0 0 0 0 0
8.7344 -0.023166 -0.02545 -0.054034 -0.076751 0 -0.018564 0.027262 -0.0034016 0.092668 0.060369 0.11546 4.6657 0 0 0 0 0 0 0 0 0 0 0 0 0 0 0 0 0
8.7383 -0.019563 -0.020068 -0.054409 -0.059713 0 -0.012025 0.012492 -0.0089636 0.062692 0.048505 0.099457 4.7076 0 0 0 0 0 0 0 0 0 0 0 0 0 0 0 0 0
8.7422 -0.0076743 -0.0068743 -0.033558 -0.024802 0 -0.0085304 -0.0093048 -0.005906 0.017677 0.016377 0.074611 4.7514 0 0 0 0 0 0 0 0 0 0 0 0 0 0 0 0 0
8.7461 0.0097323 0.011466 0.00030023 0.016707 0 -0.0061695 -0.022396 0.0040406 -0.021553 -0.018084 0.031885 4.8005 0 0 0 0 0 0 0 0 0 0 0 0 0 0 0 0 0
8.75 0.026262 0.028807 0.033381 0.055328 0 0.003969 -0.016488 0.016614 -0.040398 -0.035165 -0.03402 4.8525 0 0 0 0 0 0 0 0 0 0 0 0 0 0 0 0 0
8.7539 0.035034 0.03829 0.052171 0.081691 0 0.026695 0.004674 0.025685 -0.037403 -0.027373 -0.11012 4.9003 0 0 0 0 0 0 0 0 0 0 0 0 0 0 0 0 0
8.7578 0.03277 0.036254 0.049651 0.085153 0 0.052967 0.024993 0.02444 -0.022862 -0.0047276 -0.1637 4.9372 0 0 0 0 0 0 0 0 0 0 0 0 0 0 0 0 0
8.7617 0.021875 0.024519 0.029284 0.058423 0 0.063029 0.027531 0.0085449 -0.010989 0.013216 -0.16083 4.9638 0 0 0 0 0 0 0 0 0 0 0 0 0 0 0 0 0
8.7656 0.0087383 0.009253 0.0038536 0.0065337 0 0.042552 0.0074586 -0.01926 -0.010849 0.012649 -0.093973 4.9875 0 0 0 0 0 0 0 0 0 0 0 0 0 0 0 0 0
8.7695 -0.00066996 -0.0029448 -0.011662 -0.048996 0 -0.001789 -0.023539 -0.046945 -0.021159 -0.0040156 0.0041872 5.0156 0 0 0 0 0 0 0 0 0 0 0 0 0 0 0 0 0
8.7734 -0.0046705 -0.0090363 -0.0097548 -0.078899 0 -0.043177 -0.045114 -0.057604 -0.031534 -0.020891 0.07685 5.0488 0 0 0 0 0 0 0 0 0 0 0 0 0 0 0 0 0
8.7773 -0.0063004 -0.010842 0.0039898 -0.065326 0 -0.054522 -0.042733 -0.040165 -0.029309 -0.02236 0.082139 5.0819 0 0 0 0 0 0 0 0 0 0 0 0 0 0 0 0 0
8.7813 -0.010069 -0.012852 0.014302 -0.017548 0 -0.03179 -0.018141 0.00041045 -0.0082349 -0.0064877 0.026604 5.1104 0 0 0 0 0 0 0 0 0 0 0 0 0 0 0 0 0
8.7852 -0.017747 -0.018281 0.0073458 0.030516 0 0.00059019 0.011755 0.04247 0.025945 0.013085 -0.035744 5.1366 0 0 0 0 0 0 0 0 0 0 0 0 0 0 0 0 0
8.7891 -0.026597 -0.026295 -0.018238 0.04282 0 0.0096589 0.026592 0.05981 0.05695 0.01859 -0.043081 5.1682 0 0 0 0 0 0 0 0 0 0 0 0 0 0 0 0 0
8.793 -0.031384 -0.032405 -0.049013 0.0084468 0 -0.016298 0.016461 0.039592 0.066694 0.0035908 0.023669 5.2092 0 0 0 0 0 0 0 0 0 0 0 0 0 0 0 0 0
8.7969 -0.028424 -0.031676 -0.065592 -0.048123 0 -0.054697 -0.01154 -0.0071784 0.046768 -0.020584 0.11973 5.2545 0 0 0 0 0 0 0 0 0 0 0 0 0 0 0 0 0
8.8008 -0.018372 -0.022412 -0.05643 -0.083874 0 -0.066264 -0.038208 -0.051703 0.0052722 -0.033402 0.16542 5.2932 0 0 0 0 0 0 0 0 0 0 0 0 0 0 0 0 0
8.8047 -0.0057319 -0.007707 -0.026289 -0.069767 0 -0.030236 -0.045043 -0.066785 -0.036626 -0.022325 0.1066 5.3184 0 0 0 0 0 0 0 0 0 0 0 0 0 0 0 0 0
8.8086 0.0042346 0.0061908 0.0069521 -0.013601 0 0.033469 -0.026549 -0.045645 -0.057538 0.0053864 -0.039128 5.3351 0 0 0 0 0 0 0 0 0 0 0 0 0 0 0 0 0
8.8125 0.0085525 0.0135 0.024583 0.045511 0 0.076692 0.0057901 -0.0061092 -0.050068 0.02662 -0.18835 5.3559 0 0 0 0 0 0 0 0 0 0 0 0 0 0 0 0 0
8.8164 0.0073681 0.012029 0.019304 0.067225 0 0.062179 0.030429 0.022868 -0.026097 0.020095 -0.24858 5.3892 0 0 0 0 0 0 0 0 0 0 0 0 0 0 0 0 0
8.8203 0.0025196 0.0038118 -0.0011876 0.040532 0 -0.0031865 0.029497 0.021945 -0.0082908 -0.015752 -0.18434 5.431 0 0 0 0 0 0 0 0 0 0 0 0 0 0 0 0 0
8.8242 -0.0043911 -0.006892 -0.021031 -0.0098134 0 -0.070793 0.00089308 -0.0060547 -0.013044 -0.059242 -0.0426 5.4679 0 0 0 0 0 0 0 0 0 0 0 0 0 0 0 0 0
8.8281 -0.01266 -0.016508 -0.027785 -0.045606 0 -0.088618 -0.039241 -0.040243 -0.037319 -0.080172 0.081985 5.4901 0 0 0 0 0 0 0 0 0 0 0 0 0 0 0 0 0
8.832 -0.021651 -0.023807 -0.020377 -0.046947 0 -0.044437 -0.066064 -0.05794 -0.059992 -0.062253 0.1154 5.5013 0 0 0 0 0 0 0 0 0 0 0 0 0 0 0 0 0
8.8359 -0.029723 -0.029326 -0.0084059 -0.026594 0 0.022762 -0.062184 -0.050179 -0.057836 -0.016143 0.054431 5.5151 0 0 0 0 0 0 0 0 0 0 0 0 0 0 0 0 0
8.8398 -0.034261 -0.033397 -0.0040494 -0.015346 0 0.054022 -0.029813 -0.025599 -0.024604 0.027381 -0.037884 5.5421 0 0 0 0 0 0 0 0 0 0 0 0 0 0 0 0 0
8.8438 -0.032972 -0.034733 -0.01259 -0.031862 0 0.019335 0.0099733 -0.0016522 0.021754 0.039456 -0.084935 5.5779 0 0 0 0 0 0 0 0 0 0 0 0 0 0 0 0 0
8.8477 -0.025367 -0.030903 -0.028097 -0.063648 0 -0.056125 0.031403 0.0086927 0.050514 0.013988 -0.054866 5.6053 0 0 0 0 0 0 0 0 0 0 0 0 0 0 0 0 0
8.8516 -0.013201 -0.020382 -0.037228 -0.076224 0 -0.11054 0.022245 0.00472 0.040773 -0.028237 0.019787 5.6076 0 0 0 0 0 0 0 0 0 0 0 0 0 0 0 0 0
8.8555 0.00040026 -0.0044494 -0.028788 -0.043246 0 -0.094209 -0.0070517 -0.0041725 -0.0016368 -0.055042 0.072986 5.5822 0 0 0 0 0 0 0 0 0 0 0 0 0 0 0 0 0
8.8594 0.012374 0.012694 -0.0026736 0.027886 0 -0.009388 -0.030677 -0.0071955 -0.04646 -0.046076 0.059258 5.5429 0 0 0 0 0 0 0 0 0 0 0 0 0 0 0 0 0
8.8633 0.020639 0.025795 0.028288 0.097142 0 0.090251 -0.026557 -0.00020573 -0.059982 -0.0065782 -0.011937 5.5108 0 0 0 0 0 0 0 0 0 0 0 0 0 0 0 0 0
8.8672 0.024098 0.03103 0.045745 0.12001 0 0.13956 0.0066303 0.012353 -0.029664 0.03772 -0.085991 5.5014 0 0 0 0 0 0 0 0 0 0 0 0 0 0 0 0 0
8.8711 0.022161 0.027405 0.038063 0.080768 0 0.10938 0.047433 0.021857 0.026012 0.059609 -0.10611 5.5183 0 0 0 0 0 0 0 0 0 0 0 0 0 0 0 0 0
8.875 0.014535 0.016426 0.008792 0.0045663 0 0.025161 0.066524 0.022173 0.070346 0.048672 -0.054578 5.555 0 0 0 0 0 0 0 0 0 0 0 0 0 0 0 0 0
8.8789 0.0016747 0.00086966 -0.025303 -0.0612 0 -0.055452 0.047798 0.013682 0.074755 0.016029 0.037772 5.5996 0 0 0 0 0 0 0 0 0 0 0 0 0 0 0 0 0
8.8828 -0.014427 -0.016059 -0.045758 -0.081499 0 -0.086561 0.00021223 0.0022334 0.039158 -0.016135 0.11725 5.6386 0 0 0 0 0 0 0 0 0 0 0 0 0 0 0 0 0
8.8867 -0.029885 -0.030733 -0.044917 -0.057339 0 -0.064622 -0.048144 -0.0056412 -0.0088353 -0.030838 0.14504 5.6609 0 0 0 0 0 0 0 0 0 0 0 0 0 0 0 0 0
8.8906 -0.039697 -0.039097 -0.029621 -0.020723 0 -0.02392 -0.069173 -0.0074768 -0.035273 -0.026092 0.11827 5.6618 0 0 0 0 0 0 0 0 0 0 0 0 0 0 0 0 0
8.8945 -0.039686 -0.037699 -0.013345 -0.0059499 0 -0.0036202 -0.053237 -0.0061057 -0.02558 -0.012514 0.062167 5.6473 0 0 0 0 0 0 0 0 0 0 0 0 0 0 0 0 0
8.8984 -0.028804 -0.025733 -0.0038803 -0.020872 0 -0.014816 -0.014286 -0.0066675 0.0048495 -0.0028407 0.0048532 5.6322 0 0 0 0 0 0 0 0 0 0 0 0 0 0 0 0 0
8.9023 -0.010402 -0.0066094 0.0023402 -0.041378 0 -0.034122 0.020964 -0.011958 0.023193 -0.0026634 -0.04212 5.6305 0 0 0 0 0 0 0 0 0 0 0 0 0 0 0 0 0
8.9063 0.0086708 0.012719 0.014144 -0.03361 0 -0.02774 0.031302 -0.019977 0.0053202 -0.0089379 -0.083039 5.6438 0 0 0 0 0 0 0 0 0 0 0 0 0 0 0 0 0
8.9102 0.021118 0.024926 0.033646 0.014175 0 0.015192 0.01399 -0.025719 -0.044397 -0.015487 -0.12193 5.6583 0 0 0 0 0 0 0 0 0 0 0 0 0 0 0 0 0
8.9141 0.022846 0.026172 0.050332 0.076739 0 0.06878 -0.015517 -0.025592 -0.094741 -0.019222 -0.14921 5.6566 0 0 0 0 0 0 0 0 0 0 0 0 0 0 0 0 0
8.918 0.014935 0.017955 0.04805 0.10788 0 0.088996 -0.035601 -0.020512 -0.10977 -0.021423 -0.14549 5.6343 0 0 0 0 0 0 0 0 0 0 0 0 0 0 0 0 0
8.9219 0.0025243 0.0056025 0.019712 0.076473 0 0.050675 -0.033273 -0.014809 -0.074986 -0.023876 -0.099789 5.6061 0 0 0 0 0 0 0 0 0 0 0 0 0 0 0 0 0
8.9258 -0.0086783 -0.0054219 -0.023597 -0.0058134 0 -0.02763 -0.01195 -0.011943 -0.0082193 -0.02473 -0.024996 5.5946 0 0 0 0 0 0 0 0 0 0 0 0 0 0 0 0 0
8.9297 -0.015742 -0.01258 -0.058393 -0.088649 0 -0.093359 0.012208 -0.011101 0.052779 -0.019025 0.045877 5.6101 0 0 0 0 0 0 0 0 0 0 0 0 0 0 0 0 0
8.9336 -0.019281 -0.016536 -0.065809 -0.11841 0 -0.099131 0.022171 -0.0080857 0.07659 -0.0040626 0.082261 5.6402 0 0 0 0 0 0 0 0 0 0 0 0 0 0 0 0 0
8.9375 -0.02133 -0.018928 -0.045779 -0.078367 0 -0.041068 0.011851 0.00017402 0.058914 0.01554 0.079278 5.6605 0 0 0 0 0 0 0 0 0 0 0 0 0 0 0 0 0
8.9414 -0.022452 -0.019959 -0.016217 -0.0016988 0 0.035769 -0.010024 0.011813 0.023034 0.028905 0.060642 5.6569 0 0 0 0 0 0 0 0 0 0 0 0 0 0 0 0 0
8.9453 -0.020815 -0.018047 0.0021171 0.054203 0 0.071613 -0.026416 0.020853 0.00050802 0.026733 0.056677 5.6391 0 0 0 0 0 0 0 0 0 0 0 0 0 0 0 0 0
8.9492 -0.014134 -0.01171 0.0020952 0.052559 0 0.039888 -0.024297 0.022201 0.0072243 0.0099557 0.075318 5.6305 0 0 0 0 0 0 0 0 0 0 0 0 0 0 0 0 0
8.9531 -0.0026077 -0.0017197 -0.0058004 0.005099 0 -0.030385 -0.00414 0.016179 0.032726 -0.0088794 0.092332 5.6453 0 0 0 0 0 0 0 0 0 0 0 0 0 0 0 0 0
8.957 0.010063 0.0086514 -0.0045753 -0.039894 0 -0.077499 0.020255 0.0081229 0.050097 -0.014312 0.071929 5.6733 0 0 0 0 0 0 0 0 0 0 0 0 0 0 0 0 0
8.9609 0.018794 0.015656 0.013467 -0.039443 0 -0.05786 0.031647 0.0032844 0.037972 -0.00078907 0.001944 5.6886 0 0 0 0 0 0 0 0 0 0 0 0 0 0 0 0 0
8.9648 0.020654 0.017558 0.039859 0.0076562 0 0.017047 0.021851 0.0019952 -0.0025099 0.021138 -0.087601 5.6739 0 0 0 0 0 0 0 0 0 0 0 0 0 0 0 0 0
8.9688 0.016673 0.015326 0.057053 0.060702 0 0.089006 -0.0023934 -5.0298e-06 -0.048416 0.0317 -0.14206 5.6383 0 0 0 0 0 0 0 0 0 0 0 0 0 0 0 0 0
8.9727 0.010293 0.011009 0.052388 0.07308 0 0.10057 -0.024577 -0.0062485 -0.072098 0.017646 -0.12449 5.6102 0 0 0 0 0 0 0 0 0 0 0 0 0 0 0 0 0
8.9766 0.0040006 0.0054532 0.026986 0.032819 0 0.042153 -0.030682 -0.014668 -0.0611 -0.015743 -0.047829 5.6119 0 0 0 0 0 0 0 0 0 0 0 0 0 0 0 0 0
8.9805 -0.0026309 -0.0022878 -0.0065869 -0.027804 0 -0.041026 -0.019193 -0.018645 -0.025988 -0.047053 0.032341 5.6396 0 0 0 0 0 0 0 0 0 0 0 0 0 0 0 0 0
8.9844 -0.011579 -0.013186 -0.034171 -0.061664 0 -0.087649 -0.0013643 -0.013724 0.0087844 -0.054786 0.061017 5.667 0 0 0 0 0 0 0 0 0 0 0 0 0 0 0 0 0
8.9883 -0.02306 -0.025799 -0.048498 -0.048532 0 -0.071148 0.0079984 -0.0036343 0.022823 -0.034495 0.027826 5.6684 0 0 0 0 0 0 0 0 0 0 0 0 0 0 0 0 0
8.9922 -0.033654 -0.035728 -0.050622 -0.011555 0 -0.019028 0.0017598 0.0010797 0.012638 -0.0026725 -0.026042 5.6401 0 0 0 0 0 0 0 0 0 0 0 0 0 0 0 0 0
8.9961 -0.038035 -0.037996 -0.045542 0.0061521 0 0.014972 -0.01492 -0.0079984 -0.0092501 0.016322 -0.045004 5.601 0 0 0 0 0 0 0 0 0 0 0 0 0 0 0 0 0
9 -0.033112 -0.030675 -0.037309 -0.016851 0 0.00012029 -0.029427 -0.028096 -0.026252 0.0097003 -0.0089145 5.5734 0 0 0 0 0 0 0 0 0 0 0 0 0 0 0 0 0
9.0039 -0.020951 -0.016795 -0.027335 -0.058939 0 -0.044624 -0.031457 -0.044901 -0.030066 -0.014176 0.048096 5.5641 0 0 0 0 0 0 0 0 0 0 0 0 0 0 0 0 0
9.0078 -0.007794 -0.0027881 -0.01564 -0.074463 0 -0.069624 -0.019984 -0.042864 -0.024228 -0.033978 0.06728 5.562 0 0 0 0 0 0 0 0 0 0 0 0 0 0 0 0 0
9.0117 0.0001729 0.0054609 -0.002659 -0.036608 0 -0.041423 -0.0028994 -0.018543 -0.018016 -0.034026 0.018529 5.5516 0 0 0 0 0 0 0 0 0 0 0 0 0 0 0 0 0
9.0156 0.00082269 0.0059685 0.0098981 0.034738 0 0.024895 0.0092299 0.014307 -0.017574 -0.017097 -0.069343 5.5276 0 0 0 0 0 0 0 0 0 0 0 0 0 0 0 0 0
9.0195 -0.0032633 0.0010537 0.01908 0.086069 0 0.076813 0.0099946 0.03325 -0.02196 -0.0005692 -0.12899 5.4965 0 0 0 0 0 0 0 0 0 0 0 0 0 0 0 0 0
9.0234 -0.0076343 -0.0051133 0.021428 0.07413 0 0.069179 0.00018662 0.023594 -0.026052 0.00012193 -0.10977 5.4661 0 0 0 0 0 0 0 0 0 0 0 0 0 0 0 0 0
9.0273 -0.0095676 -0.0095537 0.014774 0.0030576 0 0.003508 -0.013707 -0.0098368 -0.026014 -0.014359 -0.021293 5.4358 0 0 0 0 0 0 0 0 0 0 0 0 0 0 0 0 0
9.0313 -0.0094747 -0.011803 0.00074389 -0.077008 0 -0.072052 -0.023497 -0.045052 -0.02179 -0.028107 0.07193 5.3987 0 0 0 0 0 0 0 0 0 0 0 0 0 0 0 0 0
9.0352 -0.0094746 -0.013019 -0.014238 -0.10872 0 -0.10156 -0.023399 -0.058036 -0.015249 -0.02485 0.10127 5.3519 0 0 0 0 0 0 0 0 0 0 0 0 0 0 0 0 0
9.0391 -0.010968 -0.014235 -0.021932 -0.071438 0 -0.065694 -0.012906 -0.039611 -0.0072948 -0.0033832 0.048597 5.3022 0 0 0 0 0 0 0 0 0 0 0 0 0 0 0 0 0
9.043 -0.013472 -0.01543 -0.01856 0.0047979 0 0.0047284 0.0024095 -0.0017094 0.0022779 0.020269 -0.039773 5.2611 0 0 0 0 0 0 0 0 0 0 0 0 0 0 0 0 0
9.0469 -0.015352 -0.015879 -0.0093141 0.064454 0 0.055438 0.013108 0.031189 0.012205 0.025992 -0.090513 5.2327 0 0 0 0 0 0 0 0 0 0 0 0 0 0 0 0 0
9.0508 -0.015281 -0.014969 -0.0056286 0.068484 0 0.051859 0.01118 0.038933 0.018147 0.0067738 -0.061544 5.2089 0 0 0 0 0 0 0 0 0 0 0 0 0 0 0 0 0
9.0547 -0.013013 -0.012561 -0.015465 0.020181 0 0.0036956 -0.0039477 0.018828 0.015136 -0.024572 0.025133 5.1771 0 0 0 0 0 0 0 0 0 0 0 0 0 0 0 0 0
9.0586 -0.0091911 -0.0088657 -0.0344 -0.0421 0 -0.046466 -0.023214 -0.013707 0.0026384 -0.044715 0.10076 5.1319 0 0 0 0 0 0 0 0 0 0 0 0 0 0 0 0 0
9.0625 -0.0049498 -0.0044387 -0.046762 -0.075602 0 -0.058529 -0.032778 -0.036608 -0.012873 -0.03759 0.10267 5.0806 0 0 0 0 0 0 0 0 0 0 0 0 0 0 0 0 0
9.0664 -0.0018299 -0.0005463 -0.038203 -0.062278 0 -0.02522 -0.02405 -0.03627 -0.021522 -0.0067627 0.021984 5.0347 0 0 0 0 0 0 0 0 0 0 0 0 0 0 0 0 0
9.0703 -0.0016046 0.00076435 -0.0098765 -0.016887 0 0.024695 -0.0017388 -0.015958 -0.01785 0.026672 -0.08877 4.9982 0 0 0 0 0 0 0 0 0 0 0 0 0 0 0 0 0
9.0742 -0.0053479 -0.0023058 0.019232 0.027413 0 0.050087 0.01746 0.0076525 -0.0062087 0.038628 -0.15264 4.9625 0 0 0 0 0 0 0 0 0 0 0 0 0 0 0 0 0
9.0781 -0.012052 -0.0094807 0.026303 0.042657 0 0.028681 0.016401 0.016837 0.001725 0.018485 -0.12272 4.9154 0 0 0 0 0 0 0 0 0 0 0 0 0 0 0 0 0
9.082 -0.018212 -0.017403 0.0045602 0.022763 0 -0.026761 -0.0085705 0.0052827 -0.0037835 -0.023475 -0.016109 4.8528 0 0 0 0 0 0 0 0 0 0 0 0 0 0 0 0 0
9.0859 -0.01951 -0.021001 -0.028481 -0.015304 0 -0.077475 -0.042496 -0.017893 -0.021837 -0.062024 0.095841 4.7833 0 0 0 0 0 0 0 0 0 0 0 0 0 0 0 0 0
9.0898 -0.013905 -0.016918 -0.043404 -0.044377 0 -0.085749 -0.060972 -0.035178 -0.04034 -0.072403 0.13467 4.7198 0 0 0 0 0 0 0 0 0 0 0 0 0 0 0 0 0
9.0938 -0.0037353 -0.0065494 -0.023109 -0.045251 0 -0.041539 -0.047932 -0.033605 -0.044695 -0.045975 0.068584 4.6679 0 0 0 0 0 0 0 0 0 0 0 0 0 0 0 0 0
9.0977 0.0052749 0.0040733 0.021334 -0.019204 0 0.029108 -0.0087986 -0.014254 -0.029207 0.0032304 -0.06311 4.6219 0 0 0 0 0 0 0 0 0 0 0 0 0 0 0 0 0
9.1016 0.0077503 0.0080293 0.057434 0.013127 0 0.08007 0.031655 0.0086876 -0.0021805 0.045698 -0.17287 4.5719 0 0 0 0 0 0 0 0 0 0 0 0 0 0 0 0 0
9.1055 0.0023717 0.0023499 0.056085 0.026649 0 0.076024 0.046066 0.018675 0.019521 0.054237 -0.18241 4.5136 0 0 0 0 0 0 0 0 0 0 0 0 0 0 0 0 0
9.1094 -0.0073623 -0.0097586 0.014437 0.010932 0 0.01778 0.023971 0.0093372 0.022493 0.022155 -0.077406 4.4513 0 0 0 0 0 0 0 0 0 0 0 0 0 0 0 0 0
9.1133 -0.015811 -0.021074 -0.041669 -0.020855 0 -0.056399 -0.020247 -0.010825 0.0064905 -0.030427 0.079012 4.3909 0 0 0 0 0 0 0 0 0 0 0 0 0 0 0 0 0
9.1172 -0.018963 -0.025195 -0.077181 -0.041663 0 -0.096399 -0.056839 -0.025288 -0.0153 -0.068133 0.18633 4.3324 0 0 0 0 0 0 0 0 0 0 0 0 0 0 0 0 0
9.1211 -0.016313 -0.020333 -0.073032 -0.03283 0 -0.075802 -0.060829 -0.022576 -0.025593 -0.063793 0.17499 4.27 0 0 0 0 0 0 0 0 0 0 0 0 0 0 0 0 0
9.125 -0.00983 -0.0094474 -0.037419 -0.00081265 0 -0.01118 -0.028671 -0.0051523 -0.015347 -0.018056 0.055056 4.1999 0 0 0 0 0 0 0 0 0 0 0 0 0 0 0 0 0
9.1289 -0.0016649 0.002709 0.0038425 0.027183 0 0.050578 0.01984 0.013036 0.0094635 0.039702 -0.090765 4.1274 0 0 0 0 0 0 0 0 0 0 0 0 0 0 0 0 0
9.1328 0.0070111 0.012763 0.027943 0.026876 0 0.068217 0.055113 0.018326 0.031461 0.071306 -0.16607 4.064 0 0 0 0 0 0 0 0 0 0 0 0 0 0 0 0 0
9.1367 0.015279 0.019645 0.029731 -5.8349e-05 0 0.03737 0.057125 0.0087176 0.033753 0.056833 -0.12856 4.017 0 0 0 0 0 0 0 0 0 0 0 0 0 0 0 0 0
9.1406 0.021311 0.023303 0.020684 -0.02523 0 -0.0081751 0.02772 -0.0046227 0.012349 0.008726 -0.016449 3.9802 0 0 0 0 0 0 0 0 0 0 0 0 0 0 0 0 0
9.1445 0.022672 0.023281 0.016038 -0.018125 0 -0.026343 -0.011704 -0.0070068 -0.019542 -0.037808 0.085065 3.9376 0 0 0 0 0 0 0 0 0 0 0 0 0 0 0 0 0
9.1484 0.018246 0.018921 0.022066 0.024388 0 -0.002722 -0.0349 0.0069887 -0.03917 -0.050747 0.10968 3.8759 0 0 0 0 0 0 0 0 0 0 0 0 0 0 0 0 0
9.1523 0.0099263 0.010878 0.032958 0.070768 0 0.037931 -0.027872 0.028312 -0.029698 -0.023658 0.056465 3.7966 0 0 0 0 0 0 0 0 0 0 0 0 0 0 0 0 0
9.1563 0.002058 0.0020042 0.037665 0.078905 0 0.054448 0.0027102 0.040278 0.0068503 0.021992 -0.017204 3.7158 0 0 0 0 0 0 0 0 0 0 0 0 0 0 0 0 0
9.1602 -0.0013859 -0.0038433 0.029776 0.03277 0 0.026431 0.03493 0.031991 0.049014 0.054862 -0.046627 3.6518 0 0 0 0 0 0 0 0 0 0 0 0 0 0 0 0 0
9.1641 0.00033411 -0.0044201 0.012697 -0.040111 0 -0.026618 0.046943 0.0075104 0.069573 0.056744 -0.011206 3.6105 0 0 0 0 0 0 0 0 0 0 0 0 0 0 0 0 0
9.168 0.0042836 -0.00086439 -0.0030302 -0.087189 0 -0.061075 0.03173 -0.016635 0.054752 0.032858 0.05413 3.5822 0 0 0 0 0 0 0 0 0 0 0 0 0 0 0 0 0
9.1719 0.0062754 0.0030972 -0.0077673 -0.071767 0 -0.046404 0.0012585 -0.023636 0.014874 0.0035578 0.092647 3.5505 0 0 0 0 0 0 0 0 0 0 0 0 0 0 0 0 0
9.1758 0.004172 0.0040405 -0.00041889 -0.0029152 0 0.0082261 -0.022709 -0.0088747 -0.022396 -0.013302 0.073349 3.5056 0 0 0 0 0 0 0 0 0 0 0 0 0 0 0 0 0
9.1797 -0.00054897 0.0015384 0.009877 0.070307 0 0.060643 -0.024446 0.016667 -0.032214 -0.014239 0.012965 3.45 0 0 0 0 0 0 0 0 0 0 0 0 0 0 0 0 0
9.1836 -0.0040002 -0.0014647 0.010037 0.095798 0 0.069904 -0.0051863 0.034284 -0.01118 -0.0082208 -0.042522 3.394 0 0 0 0 0 0 0 0 0 0 0 0 0 0 0 0 0
9.1875 -0.0026509 -0.00080598 -0.0061078 0.057081 0 0.029364 0.018827 0.030667 0.020237 -0.0053308 -0.05772 3.3448 0 0 0 0 0 0 0 0 0 0 0 0 0 0 0 0 0
9.1914 0.0044877 0.0059362 -0.030217 -0.015886 0 -0.028283 0.029457 0.0069587 0.033887 -0.0072659 -0.034845 3.3017 0 0 0 0 0 0 0 0 0 0 0 0 0 0 0 0 0
9.1953 0.015517 0.017767 -0.042476 -0.070176 0 -0.057046 0.020687 -0.022058 0.016335 -0.0073956 -0.0075528 3.2593 0 0 0 0 0 0 0 0 0 0 0 0 0 0 0 0 0
9.1992 0.026832 0.030769 -0.025566 -0.067878 0 -0.032998 0.0026584 -0.037482 -0.020202 0.001206 -0.0095605 3.2152 0 0 0 0 0 0 0 0 0 0 0 0 0 0 0 0 0
9.2031 0.034718 0.040108 0.019667 -0.010448 0 0.02858 -0.0072189 -0.028017 -0.047053 0.017893 -0.04502 3.1737 0 0 0 0 0 0 0 0 0 0 0 0 0 0 0 0 0
9.207 0.036585 0.042194 0.070095 0.065525 0 0.085783 0.0012997 0.0033075 -0.041061 0.033749 -0.083758 3.1417 0 0 0 0 0 0 0 0 0 0 0 0 0 0 0 0 0
9.2109 0.031708 0.036033 0.093958 0.11442 0 0.10078 0.022968 0.040996 -0.001956 0.038401 -0.083845 3.1211 0 0 0 0 0 0 0 0 0 0 0 0 0 0 0 0 0
9.2148 0.021513 0.023445 0.074135 0.1097 0 0.065251 0.041366 0.066007 0.048007 0.028564 -0.023835 3.1054 0 0 0 0 0 0 0 0 0 0 0 0 0 0 0 0 0
9.2188 0.0091905 0.008303 0.02296 0.056917 0 0.0036222 0.042102 0.06646 0.080882 0.011541 0.078674 3.0844 0 0 0 0 0 0 0 0 0 0 0 0 0 0 0 0 0
9.2227 -0.0015437 -0.0049496 -0.024974 -0.013394 0 -0.045642 0.024143 0.044083 0.082492 0.00083053 0.17492 3.0525 0 0 0 0 0 0 0 0 0 0 0 0 0 0 0 0 0
9.2266 -0.0080871 -0.012993 -0.038323 -0.065355 0 -0.055987 0.00043942 0.012788 0.059939 0.0066724 0.21413 3.0143 0 0 0 0 0 0 0 0 0 0 0 0 0 0 0 0 0
9.2305 -0.0099508 -0.01478 -0.013118 -0.077628 0 -0.028546 -0.012245 -0.0098383 0.033116 0.027852 0.17526 2.9804 0 0 0 0 0 0 0 0 0 0 0 0 0 0 0 0 0
9.2344 -0.0083529 -0.011479 0.024521 -0.052859 0 0.011376 -0.00594 -0.013088 0.01862 0.050693 0.080714 2.9584 0 0 0 0 0 0 0 0 0 0 0 0 0 0 0 0 0
9.2383 -0.0047883 -0.0052762 0.040048 -0.012498 0 0.033459 0.013109 0.00074282 0.018788 0.056914 -0.017466 2.9462 0 0 0 0 0 0 0 0 0 0 0 0 0 0 0 0 0
9.2422 8.5407e-05 0.0020296 0.018944 0.019046 0 0.023999 0.029723 0.018587 0.022794 0.036169 -0.070916 2.9332 0 0 0 0 0 0 0 0 0 0 0 0 0 0 0 0 0
9.2461 0.0061968 0.0095215 -0.02171 0.030467 0 -0.0046212 0.031055 0.025675 0.016945 -0.0050138 -0.066101 2.9089 0 0 0 0 0 0 0 0 0 0 0 0 0 0 0 0 0
9.25 0.01279 0.016464 -0.048124 0.028549 0 -0.023631 0.015268 0.015284 -0.0045202 -0.045112 -0.031333 2.8712 0 0 0 0 0 0 0 0 0 0 0 0 0 0 0 0 0
9.2539 0.017636 0.021328 -0.038399 0.028296 0 -0.010777 -0.0081427 -0.0074591 -0.035341 -0.060761 -0.013523 2.8273 0 0 0 0 0 0 0 0 0 0 0 0 0 0 0 0 0
9.2578 0.017887 0.021814 -0.00072544 0.036202 0 0.029937 -0.025662 -0.029969 -0.061343 -0.043048 -0.040694 2.7873 0 0 0 0 0 0 0 0 0 0 0 0 0 0 0 0 0
9.2617 0.012151 0.01626 0.033703 0.041628 0 0.067749 -0.028926 -0.041096 -0.069124 -0.0050201 -0.098487 2.7562 0 0 0 0 0 0 0 0 0 0 0 0 0 0 0 0 0
9.2656 0.0019831 0.005357 0.036526 0.025666 0 0.06689 -0.019528 -0.037836 -0.053998 0.026364 -0.13994 2.7323 0 0 0 0 0 0 0 0 0 0 0 0 0 0 0 0 0
9.2695 -0.0086686 -0.0074299 0.0051338 -0.018525 0 0.015864 -0.0068588 -0.025423 -0.02309 0.029159 -0.12245 2.7116 0 0 0 0 0 0 0 0 0 0 0 0 0 0 0 0 0
9.2734 -0.015796 -0.017412 -0.035577 -0.072187 0 -0.058813 -0.0010665 -0.01186 0.0081109 0.0025432 -0.043442 2.693 0 0 0 0 0 0 0 0 0 0 0 0 0 0 0 0 0
9.2773 -0.017606 -0.021234 -0.052968 -0.099342 0 -0.10779 -0.006022 -0.0019894 0.024365 -0.032374 0.054294 2.6793 0 0 0 0 0 0 0 0 0 0 0 0 0 0 0 0 0
9.2813 -0.015011 -0.018587 -0.031513 -0.073922 0 -0.094123 -0.016789 0.004257 0.020024 -0.048128 0.11302 2.6714 0 0 0 0 0 0 0 0 0 0 0 0 0 0 0 0 0
9.2852 -0.010232 -0.011935 0.016239 -0.0043011 0 -0.022387 -0.023147 0.0090426 0.0031351 -0.03113 0.10284 2.6638 0 0 0 0 0 0 0 0 0 0 0 0 0 0 0 0 0
9.2891 -0.0050159 -0.0046525 0.059496 0.067146 0 0.061944 -0.016887 0.012841 -0.0094738 0.0088419 0.042971 2.6463 0 0 0 0 0 0 0 0 0 0 0 0 0 0 0 0 0
9.293 3.715e-07 0.00089791 0.071119 0.092684 0 0.104 0.0019369 0.013602 -0.0040456 0.046651 -0.015162 2.6122 0 0 0 0 0 0 0 0 0 0 0 0 0 0 0 0 0
9.2969 0.0046202 0.0041379 0.045492 0.055197 0 0.078778 0.024186 0.0094805 0.019297 0.06036 -0.028668 2.5655 0 0 0 0 0 0 0 0 0 0 0 0 0 0 0 0 0
9.3008 0.0082654 0.0057992 0.00091139 -0.01732 0 0.0083177 0.037221 0.0020921 0.045356 0.045779 0.0051094 2.5195 0 0 0 0 0 0 0 0 0 0 0 0 0 0 0 0 0
9.3047 0.010111 0.0070038 -0.033607 -0.071499 0 -0.055713 0.033392 -0.0033258 0.054392 0.016828 0.050342 2.4871 0 0 0 0 0 0 0 0 0 0 0 0 0 0 0 0 0
9.3086 0.010025 0.008627 -0.037504 -0.068001 0 -0.070025 0.015566 -0.001591 0.037224 -0.0066471 0.064353 2.4703 0 0 0 0 0 0 0 0 0 0 0 0 0 0 0 0 0
9.3125 0.0091014 0.011019 -0.011526 -0.010211 0 -0.02918 -0.0044405 0.0078374 0.0032905 -0.012859 0.032185 2.4593 0 0 0 0 0 0 0 0 0 0 0 0 0 0 0 0 0
9.3164 0.0089096 0.013799 0.023495 0.059476 0 0.03423 -0.013691 0.019407 -0.025183 -0.0036506 -0.023191 2.4422 0 0 0 0 0 0 0 0 0 0 0 0 0 0 0 0 0
9.3203 0.0099287 0.015682 0.04101 0.091828 0 0.076045 -0.0068572 0.024796 -0.029081 0.010319 -0.060951 2.4156 0 0 0 0 0 0 0 0 0 0 0 0 0 0 0 0 0
9.3242 0.010676 0.014745 0.027075 0.066088 0 0.0718 0.010237 0.018775 -0.006481 0.018699 -0.054617 2.3877 0 0 0 0 0 0 0 0 0 0 0 0 0 0 0 0 0
9.3281 0.0085718 0.0093903 -0.0096529 0.002408 0 0.030096 0.024606 0.0032318 0.025765 0.017332 -0.010741 2.3694 0 0 0 0 0 0 0 0 0 0 0 0 0 0 0 0 0
9.332 0.0020572 -0.00037097 -0.043775 -0.055724 0 -0.018659 0.024693 -0.013745 0.044018 0.0080618 0.038498 2.3631 0 0 0 0 0 0 0 0 0 0 0 0 0 0 0 0 0
9.3359 -0.0077353 -0.012285 -0.05155 -0.073745 0 -0.046406 0.0077383 -0.02321 0.034376 -0.0048389 0.060346 2.3594 0 0 0 0 0 0 0 0 0 0 0 0 0 0 0 0 0
9.3398 -0.017153 -0.022533 -0.028661 -0.048726 0 -0.04555 -0.018627 -0.021368 0.0017889 -0.017492 0.043812 2.3448 0 0 0 0 0 0 0 0 0 0 0 0 0 0 0 0 0
9.3438 -0.02199 -0.027453 0.006569 -0.0075281 0 -0.029418 -0.041009 -0.012008 -0.03414 -0.026896 0.0037246 2.3136 0 0 0 0 0 0 0 0 0 0 0 0 0 0 0 0 0
9.3477 -0.01984 -0.025224 0.02782 0.01587 0 -0.017595 -0.047877 -0.0036197 -0.052841 -0.03049 -0.033732 2.2721 0 0 0 0 0 0 0 0 0 0 0 0 0 0 0 0 0
9.3516 -0.011303 -0.01652 0.022072 0.0061727 0 -0.018869 -0.035789 -0.0031951 -0.046074 -0.026606 -0.050969 2.2317 0 0 0 0 0 0 0 0 0 0 0 0 0 0 0 0 0
9.3555 0.00050211 -0.0039789 -2.4701e-05 -0.022743 0 -0.024648 -0.011097 -0.011085 -0.022199 -0.015825 -0.049379 2.1995 0 0 0 0 0 0 0 0 0 0 0 0 0 0 0 0 0
9.3594 0.011508 0.0088817 -0.013926 -0.039463 0 -0.017353 0.013495 -0.020612 0.00061463 -0.0016675 -0.043832 2.1741 0 0 0 0 0 0 0 0 0 0 0 0 0 0 0 0 0
9.3633 0.018357 0.018662 -0.0032933 -0.020141 0 0.012676 0.025799 -0.022848 0.0071672 0.010513 -0.047149 2.1507 0 0 0 0 0 0 0 0 0 0 0 0 0 0 0 0 0
9.3672 0.019462 0.022828 0.024579 0.031045 0 0.054799 0.021018 -0.013207 -0.0044029 0.015998 -0.057367 2.1287 0 0 0 0 0 0 0 0 0 0 0 0 0 0 0 0 0
9.3711 0.015331 0.020413 0.04398 0.081598 0 0.081131 0.0047658 0.0049585 -0.021295 0.013086 -0.058127 2.1126 0 0 0 0 0 0 0 0 0 0 0 0 0 0 0 0 0
9.375 0.0081977 0.012595 0.032917 0.092496 0 0.065533 -0.010123 0.022499 -0.024831 0.0042255 -0.032429 2.1051 0 0 0 0 0 0 0 0 0 0 0 0 0 0 0 0 0
9.3789 0.0010627 0.002638 -0.0066244 0.047754 0 0.0062508 -0.011787 0.030837 -0.0040004 -0.0045633 0.020693 2.1017 0 0 0 0 0 0 0 0 0 0 0 0 0 0 0 0 0
9.3828 -0.0035891 -0.0053004 -0.048107 -0.030091 0 -0.065775 0.0024007 0.027778 0.035264 -0.006046 0.080486 2.0924 0 0 0 0 0 0 0 0 0 0 0 0 0 0 0 0 0
9.3867 -0.0048228 -0.0081642 -0.060757 -0.092171 0 -0.1032 0.02347 0.0184 0.072182 0.0043721 0.11635 2.0718 0 0 0 0 0 0 0 0 0 0 0 0 0 0 0 0 0
9.3906 -0.0033992 -0.0056042 -0.034133 -0.096767 0 -0.075219 0.036808 0.010566 0.084406 0.02472 0.10997 2.0456 0 0 0 0 0 0 0 0 0 0 0 0 0 0 0 0 0
9.3945 -0.00089687 7.5473e-06 0.013388 -0.040265 0 0.0061805 0.032749 0.0088893 0.063863 0.045269 0.070629 2.0273 0 0 0 0 0 0 0 0 0 0 0 0 0 0 0 0 0
9.3984 0.0015607 0.0052873 0.049015 0.038623 0 0.089151 0.014005 0.012023 0.023404 0.052552 0.029652 2.0248 0 0 0 0 0 0 0 0 0 0 0 0 0 0 0 0 0
9.4023 0.0039921 0.0080793 0.050843 0.086401 0 0.11623 -0.0060419 0.015093 -0.011753 0.037848 0.016006 2.0312 0 0 0 0 0 0 0 0 0 0 0 0 0 0 0 0 0
9.4063 0.0071553 0.0086119 0.023731 0.074184 0 0.06684 -0.013297 0.01452 -0.022343 0.004965 0.031529 2.0291 0 0 0 0 0 0 0 0 0 0 0 0 0 0 0 0 0
9.4102 0.011481 0.0088276 -0.0061008 0.018546 0 -0.024631 -0.0035925 0.010674 -0.0093431 -0.029297 0.047261 2.0058 0 0 0 0 0 0 0 0 0 0 0 0 0 0 0 0 0
9.4141 0.016331 0.010573 -0.012351 -0.032818 0 -0.091724 0.014325 0.0062122 0.00743 -0.044482 0.026762 1.9657 0 0 0 0 0 0 0 0 0 0 0 0 0 0 0 0 0
9.418 0.020219 0.014109 0.011324 -0.039358 0 -0.08455 0.025809 0.0023755 0.005991 -0.030467 -0.040445 1.9277 0 0 0 0 0 0 0 0 0 0 0 0 0 0 0 0 0
9.4219 0.021753 0.017945 0.047299 0.00081795 0 -0.0075566 0.021728 -0.0024535 -0.018886 0.0040704 -0.12315 1.9091 0 0 0 0 0 0 0 0 0 0 0 0 0 0 0 0 0
9.4258 0.02043 0.019896 0.067744 0.051324 0 0.08338 0.0052602 -0.010048 -0.049993 0.036151 -0.16634 1.9107 0 0 0 0 0 0 0 0 0 0 0 0 0 0 0 0 0
9.4297 0.016653 0.018388 0.054991 0.068689 0 0.12296 -0.011022 -0.018213 -0.060478 0.044029 -0.13172 1.9172 0 0 0 0 0 0 0 0 0 0 0 0 0 0 0 0 0
9.4336 0.011145 0.013174 0.013801 0.038163 0 0.085111 -0.01513 -0.020129 -0.035282 0.022801 -0.029823 1.912 0 0 0 0 0 0 0 0 0 0 0 0 0 0 0 0 0
9.4375 0.0044761 0.0052723 -0.032324 -0.015273 0 0.00061652 -0.0047164 -0.0092603 0.015827 -0.011783 0.083183 1.8936 0 0 0 0 0 0 0 0 0 0 0 0 0 0 0 0 0
9.4414 -0.0027775 -0.0034899 -0.057283 -0.048985 0 -0.069054 0.011537 0.013624 0.06414 -0.034676 0.14376 1.8767 0 0 0 0 0 0 0 0 0 0 0 0 0 0 0 0 0
9.4453 -0.009472 -0.010947 -0.049504 -0.038669 0 -0.079753 0.02077 0.03784 0.0823 -0.029757 0.12606 1.8784 0 0 0 0 0 0 0 0 0 0 0 0 0 0 0 0 0
9.4492 -0.013688 -0.015034 -0.018558 0.0018878 0 -0.03615 0.015536 0.048319 0.063325 -0.001186 0.058893 1.901 0 0 0 0 0 0 0 0 0 0 0 0 0 0 0 0 0
9.4531 -0.013401 -0.014333 0.012882 0.033386 0 0.016999 -0.00086862 0.036276 0.02419 0.03056 0.00127 1.9289 0 0 0 0 0 0 0 0 0 0 0 0 0 0 0 0 0
9.457 -0.0077815 -0.0086995 0.025867 0.025121 0 0.034553 -0.016803 0.0069644 -0.0078578 0.044542 -0.0044481 1.9407 0 0 0 0 0 0 0 0 0 0 0 0 0 0 0 0 0
9.4609 0.0017971 0.00036617 0.018595 -0.017775 0 0.0081417 -0.020417 -0.022172 -0.0151 0.034571 0.035187 1.9275 0 0 0 0 0 0 0 0 0 0 0 0 0 0 0 0 0
9.4648 0.011906 0.0099698 0.0063527 -0.056715 0 -0.02927 -0.0079531 -0.032626 -0.00049641 0.01215 0.072352 1.8988 0 0 0 0 0 0 0 0 0 0 0 0 0 0 0 0 0
9.4688 0.018504 0.016762 0.0076461 -0.050611 0 -0.033986 0.013229 -0.017636 0.016992 -0.0044853 0.059176 1.8736 0 0 0 0 0 0 0 0 0 0 0 0 0 0 0 0 0
9.4727 0.018915 0.018213 0.027219 0.008719 0 0.0086978 0.028949 0.012555 0.018074 -0.005759 -0.010608 1.8639 0 0 0 0 0 0 0 0 0 0 0 0 0 0 0 0 0
9.4766 0.013168 0.013639 0.050108 0.085123 0 0.068912 0.027344 0.037013 -0.0023733 0.0021458 -0.093436 1.8668 0 0 0 0 0 0 0 0 0 0 0 0 0 0 0 0 0
9.4805 0.003873 0.0045258 0.052826 0.12143 0 0.094348 0.0071355 0.037825 -0.03213 0.0041346 -0.12872 1.8696 0 0 0 0 0 0 0 0 0 0 0 0 0 0 0 0 0
9.4844 -0.0053057 -0.0060419 0.023586 0.081777 0 0.053189 -0.020633 0.011945 -0.051141 -0.0090392 -0.087464 1.8634 0 0 0 0 0 0 0 0 0 0 0 0 0 0 0 0 0
9.4883 -0.011623 -0.014615 -0.025238 -0.018397 0 -0.036511 -0.039253 -0.02667 -0.046255 -0.030955 0.0019981 1.8511 0 0 0 0 0 0 0 0 0 0 0 0 0 0 0 0 0
9.4922 -0.014431 -0.018769 -0.064108 -0.11851 0 -0.11581 -0.037542 -0.055905 -0.020626 -0.043664 0.073139 1.8447 0 0 0 0 0 0 0 0 0 0 0 0 0 0 0 0 0
9.4961 -0.014835 -0.017977 -0.068507 -0.15321 0 -0.12747 -0.017876 -0.059424 0.0085789 -0.033125 0.072059 1.8537 0 0 0 0 0 0 0 0 0 0 0 0 0 0 0 0 0
9.5 -0.014201 -0.013529 -0.038516 -0.098962 0 -0.06034 0.0052014 -0.036715 0.022359 -0.003137 0.00082218 1.8765 0 0 0 0 0 0 0 0 0 0 0 0 0 0 0 0 0
9.5039 -0.012739 -0.0075492 0.00099374 0.0077135 0 0.039433 0.01549 -0.0028539 0.013268 0.024892 -0.082002 1.9012 0 0 0 0 0 0 0 0 0 0 0 0 0 0 0 0 0
9.5078 -0.0094028 -0.001786 0.02048 0.095318 0 0.10117 0.0072465 0.021705 -0.0095626 0.02789 -0.10635 1.914 0 0 0 0 0 0 0 0 0 0 0 0 0 0 0 0 0
9.5117 -0.0032496 0.0030041 0.0096916 0.10869 0 0.082772 -0.010502 0.024571 -0.027467 0.0008036 -0.047328 1.9092 0 0 0 0 0 0 0 0 0 0 0 0 0 0 0 0 0
9.5156 0.0048841 0.0067221 -0.014723 0.0484 0 0.0033684 -0.021221 0.0090491 -0.026279 -0.036573 0.05202 1.8919 0 0 0 0 0 0 0 0 0 0 0 0 0 0 0 0 0
9.5195 0.011997 0.0091089 -0.024471 -0.032083 0 -0.071316 -0.014247 -0.0092939 -0.0068357 -0.053015 0.11241 1.8732 0 0 0 0 0 0 0 0 0 0 0 0 0 0 0 0 0
9.5234 0.014515 0.0093512 -0.0047142 -0.069652 0 -0.080772 0.0063969 -0.014738 0.016164 -0.030452 0.081995 1.8625 0 0 0 0 0 0 0 0 0 0 0 0 0 0 0 0 0
9.5273 0.010854 0.0066317 0.03243 -0.041167 0 -0.018285 0.025023 -0.0033306 0.026107 0.019731 -0.018573 1.8613 0 0 0 0 0 0 0 0 0 0 0 0 0 0 0 0 0
9.5313 0.0029261 0.0012084 0.057489 0.020378 0 0.063307 0.026813 0.014494 0.017667 0.063019 -0.10805 1.8638 0 0 0 0 0 0 0 0 0 0 0 0 0 0 0 0 0
9.5352 -0.004793 -0.0050256 0.048221 0.056148 0 0.094638 0.0097291 0.022857 0.00053196 0.067397 -0.10759 1.8614 0 0 0 0 0 0 0 0 0 0 0 0 0 0 0 0 0
9.5391 -0.0081118 -0.0092317 0.0085848 0.032851 0 0.047453 -0.013785 0.014028 -0.0093428 0.028719 -0.0061815 1.85 0 0 0 0 0 0 0 0 0 0 0 0 0 0 0 0 0
9.543 -0.0057771 -0.0092392 -0.033501 -0.02823 0 -0.04069 -0.02645 -0.0045048 -0.0034627 -0.024766 0.12512 1.8325 0 0 0 0 0 0 0 0 0 0 0 0 0 0 0 0 0
9.5469 6.2156e-05 -0.0049098 -0.047545 -0.069628 0 -0.096302 -0.01921 -0.015826 0.012209 -0.053369 0.18477 1.8172 0 0 0 0 0 0 0 0 0 0 0 0 0 0 0 0 0
9.5508 0.0057882 0.0017796 -0.023715 -0.048269 0 -0.070875 0.0024968 -0.0080205 0.022851 -0.036495 0.11991 1.8116 0 0 0 0 0 0 0 0 0 0 0 0 0 0 0 0 0
9.5547 0.0089331 0.0079503 0.020103 0.02508 0 0.017587 0.023495 0.014716 0.017869 0.011402 -0.029535 1.8166 0 0 0 0 0 0 0 0 0 0 0 0 0 0 0 0 0
9.5586 0.0093777 0.011373 0.052081 0.092132 0 0.097822 0.030092 0.034179 -5.1966e-05 0.052264 -0.15833 1.8266 0 0 0 0 0 0 0 0 0 0 0 0 0 0 0 0 0
9.5625 0.0084531 0.011306 0.049776 0.094971 0 0.10343 0.018981 0.032568 -0.017645 0.054254 -0.175 1.8344 0 0 0 0 0 0 0 0 0 0 0 0 0 0 0 0 0
9.5664 0.0071476 0.0083491 0.015479 0.025447 0 0.027952 -0.0020262 0.0076153 -0.022667 0.016243 -0.071056 1.8375 0 0 0 0 0 0 0 0 0 0 0 0 0 0 0 0 0
9.5703 0.0052561 0.0038072 -0.026741 -0.065983 0 -0.069151 -0.020477 -0.024378 -0.013916 -0.032219 0.073669 1.84 0 0 0 0 0 0 0 0 0 0 0 0 0 0 0 0 0
9.5742 0.0021707 -0.0007936 -0.048871 -0.11003 0 -0.11085 -0.027321 -0.040695 -0.0010998 -0.054757 0.15317 1.8473 0 0 0 0 0 0 0 0 0 0 0 0 0 0 0 0 0
9.5781 -0.0017151 -0.003972 -0.038149 -0.07412 0 -0.065282 -0.02122 -0.029918 0.0045431 -0.036354 0.11534 1.8593 0 0 0 0 0 0 0 0 0 0 0 0 0 0 0 0 0
9.582 -0.0046511 -0.0046724 -0.0044209 0.012113 0 0.029032 -0.007657 -0.00079393 -0.00013106 0.0063091 -0.0022155 1.8678 0 0 0 0 0 0 0 0 0 0 0 0 0 0 0 0 0
9.5859 -0.0048178 -0.0028811 0.028403 0.081738 0 0.095554 0.0051575 0.024908 -0.0087965 0.039456 -0.10612 1.8629 0 0 0 0 0 0 0 0 0 0 0 0 0 0 0 0 0
9.5898 -0.002133 1.3539e-05 0.039752 0.084265 0 0.082194 0.010689 0.029469 -0.012878 0.039029 -0.12117 1.843 0 0 0 0 0 0 0 0 0 0 0 0 0 0 0 0 0
9.5938 0.0012324 0.0017816 0.026047 0.023939 0 0.0022246 0.006951 0.012269 -0.0098732 0.0082446 -0.045175 1.8183 0 0 0 0 0 0 0 0 0 0 0 0 0 0 0 0 0
9.5977 0.0023727 0.00082916 0.0013315 -0.047271 0 -0.078676 -0.0028666 -0.011291 -0.0049289 -0.026929 0.055801 1.805 0 0 0 0 0 0 0 0 0 0 0 0 0 0 0 0 0
9.6016 6.945e-05 -0.0024096 -0.014764 -0.073757 0 -0.096656 -0.012147 -0.023107 -0.0047405 -0.039208 0.10364 1.8128 0 0 0 0 0 0 0 0 0 0 0 0 0 0 0 0 0
9.6055 -0.0039637 -0.0054419 -0.012228 -0.039967 0 -0.039853 -0.014475 -0.016395 -0.010196 -0.020639 0.068381 1.8366 0 0 0 0 0 0 0 0 0 0 0 0 0 0 0 0 0
9.6094 -0.00622 -0.0053897 0.0025864 0.020943 0 0.045198 -0.0075042 0.00069265 -0.015024 0.013121 -0.01394 1.8602 0 0 0 0 0 0 0 0 0 0 0 0 0 0 0 0 0
9.6133 -0.0041334 -0.0012471 0.013573 0.057699 0 0.093342 0.0053726 0.013565 -0.011711 0.036598 -0.075553 1.8688 0 0 0 0 0 0 0 0 0 0 0 0 0 0 0 0 0
9.6172 0.0017637 0.0050787 0.009118 0.043377 0 0.072339 0.017003 0.013618 0.00096619 0.034233 -0.071989 1.8602 0 0 0 0 0 0 0 0 0 0 0 0 0 0 0 0 0
9.6211 0.0080256 0.0099091 -0.0079226 -0.0049572 0 0.0049093 0.021074 0.0042098 0.015885 0.010702 -0.013477 1.8445 0 0 0 0 0 0 0 0 0 0 0 0 0 0 0 0 0
9.625 0.010731 0.010351 -0.022885 -0.043387 0 -0.053608 0.01611 -0.003822 0.022963 -0.014853 0.049126 1.8341 0 0 0 0 0 0 0 0 0 0 0 0 0 0 0 0 0
9.6289 0.0083096 0.0063174 -0.022234 -0.038771 0 -0.060841 0.005967 -0.0022047 0.017332 -0.024539 0.068361 1.8325 0 0 0 0 0 0 0 0 0 0 0 0 0 0 0 0 0
9.6328 0.0026055 0.00047778 -0.0055431 0.0044812 0 -0.018683 -0.0033259 0.0078924 0.003305 -0.014449 0.036834 1.8326 0 0 0 0 0 0 0 0 0 0 0 0 0 0 0 0 0
9.6367 -0.0025662 -0.0037701 0.013979 0.049223 0 0.0328 -0.0077124 0.017368 -0.0090582 0.0047301 -0.011467 1.8243 0 0 0 0 0 0 0 0 0 0 0 0 0 0 0 0 0
9.6406 -0.0042265 -0.0046799 0.020875 0.056624 0 0.050744 -0.0071117 0.017099 -0.011821 0.0181 -0.032939 1.8059 0 0 0 0 0 0 0 0 0 0 0 0 0 0 0 0 0
9.6445 -0.0022786 -0.0031235 0.010688 0.01777 0 0.023802 -0.0043271 0.005492 -0.0051025 0.018442 -0.011015 1.786 0 0 0 0 0 0 0 0 0 0 0 0 0 0 0 0 0
9.6484 0.00066616 -0.0015949 -0.0065931 -0.039162 0 -0.021602 -0.0024623 -0.010138 0.0033981 0.010055 0.032128 1.7773 0 0 0 0 0 0 0 0 0 0 0 0 0 0 0 0 0
9.6523 0.0014378 -0.0022121 -0.015748 -0.071172 0 -0.045888 -0.0031157 -0.019052 0.0046102 0.0025358 0.056503 1.7854 0 0 0 0 0 0 0 0 0 0 0 0 0 0 0 0 0
9.6563 -0.0012546 -0.005268 -0.0097694 -0.054139 0 -0.029993 -0.0062022 -0.015064 -0.004879 0.00099293 0.038792 1.8045 0 0 0 0 0 0 0 0 0 0 0 0 0 0 0 0 0
9.6602 -0.0059059 -0.0092336 0.0044156 -0.0014882 0 0.0096361 -0.01059 -0.0011593 -0.020204 0.0017352 -0.0086399 1.8216 0 0 0 0 0 0 0 0 0 0 0 0 0 0 0 0 0
9.6641 -0.0094092 -0.011925 0.012669 0.046455 0 0.036146 -0.014551 0.012441 -0.031799 -0.0029187 -0.049231 1.826 0 0 0 0 0 0 0 0 0 0 0 0 0 0 0 0 0
9.668 -0.0093436 -0.011814 0.0063858 0.053808 0 0.024198 -0.016058 0.015363 -0.032433 -0.015469 -0.053577 1.8164 0 0 0 0 0 0 0 0 0 0 0 0 0 0 0 0 0
9.6719 -0.005577 -0.0086277 -0.010125 0.016585 0 -0.017915 -0.013602 0.0044114 -0.022494 -0.028611 -0.023897 1.7997 0 0 0 0 0 0 0 0 0 0 0 0 0 0 0 0 0
9.6758 -4.6083e-05 -0.0031297 -0.023634 -0.034951 0 -0.054305 -0.007454 -0.013937 -0.0095866 -0.03018 0.008817 1.7852 0 0 0 0 0 0 0 0 0 0 0 0 0 0 0 0 0
9.6797 0.0049245 0.0034408 -0.02319 -0.060404 0 -0.050977 -0.00012987 -0.027687 -0.0026084 -0.014002 0.012193 1.7789 0 0 0 0 0 0 0 0 0 0 0 0 0 0 0 0 0
9.6836 0.0082635 0.0097689 -0.0086156 -0.040421 0 -0.0047747 0.0050141 -0.027349 -0.0047048 0.012863 -0.018959 1.7811 0 0 0 0 0 0 0 0 0 0 0 0 0 0 0 0 0
9.6875 0.010414 0.014595 0.010313 0.0095542 0 0.052197 0.0063647 -0.012229 -0.010607 0.033618 -0.057199 1.7883 0 0 0 0 0 0 0 0 0 0 0 0 0 0 0 0 0
9.6914 0.012171 0.01683 0.022171 0.052995 0 0.077025 0.0055143 0.0094747 -0.010746 0.034131 -0.064889 1.7955 0 0 0 0 0 0 0 0 0 0 0 0 0 0 0 0 0
9.6953 0.013347 0.015879 0.022188 0.061327 0 0.050058 0.0058747 0.026647 0.0007898 0.01441 -0.025808 1.7985 0 0 0 0 0 0 0 0 0 0 0 0 0 0 0 0 0
9.6992 0.012636 0.012058 0.014358 0.03449 0 -0.0089146 0.0093511 0.03264 0.020762 -0.010486 0.04046 1.7948 0 0 0 0 0 0 0 0 0 0 0 0 0 0 0 0 0
9.7031 0.0088641 0.0066765 0.0070669 -0.0026515 0 -0.05578 0.014155 0.028489 0.038493 -0.021359 0.093266 1.7845 0 0 0 0 0 0 0 0 0 0 0 0 0 0 0 0 0
9.707 0.0024243 0.0014697 0.0066294 -0.023068 0 -0.056596 0.016096 0.02003 0.043783 -0.0091787 0.10238 1.7712 0 0 0 0 0 0 0 0 0 0 0 0 0 0 0 0 0
9.7109 -0.0045969 -0.0024355 0.013312 -0.019168 0 -0.013801 0.012434 0.012107 0.03478 0.018334 0.07029 1.7604 0 0 0 0 0 0 0 0 0 0 0 0 0 0 0 0 0
9.7148 -0.0099075 -0.005316 0.021527 -0.0054922 0 0.036636 0.0046629 0.0051993 0.019271 0.042596 0.02766 1.757 0 0 0 0 0 0 0 0 0 0 0 0 0 0 0 0 0
9.7188 -0.012819 -0.0086423 0.02325 -0.0022608 0 0.054143 -0.0026333 -0.0029041 0.0081917 0.047324 0.0070474 1.7622 0 0 0 0 0 0 0 0 0 0 0 0 0 0 0 0 0
9.7227 -0.014611 -0.013735 0.012819 -0.015971 0 0.024756 -0.0060186 -0.012783 0.0066212 0.028759 0.017128 1.7728 0 0 0 0 0 0 0 0 0 0 0 0 0 0 0 0 0
9.7266 -0.016923 -0.020111 -0.0088866 -0.034428 0 -0.029933 -0.0065101 -0.021316 0.0097065 -0.0037961 0.037914 1.7829 0 0 0 0 0 0 0 0 0 0 0 0 0 0 0 0 0
9.7305 -0.019516 -0.024852 -0.033166 -0.039416 0 -0.07149 -0.008555 -0.024295 0.0068323 -0.035627 0.038863 1.787 0 0 0 0 0 0 0 0 0 0 0 0 0 0 0 0 0
9.7344 -0.019596 -0.023856 -0.047021 -0.024161 0 -0.074041 -0.015329 -0.021154 -0.0094296 -0.055399 0.0034285 1.7824 0 0 0 0 0 0 0 0 0 0 0 0 0 0 0 0 0
9.7383 -0.013691 -0.014513 -0.040783 0.00065705 0 -0.04061 -0.024691 -0.016679 -0.036785 -0.059101 -0.059533 1.7687 0 0 0 0 0 0 0 0 0 0 0 0 0 0 0 0 0
9.7422 -0.00084829 0.0019256 -0.015414 0.017175 0 0.0043092 -0.02986 -0.017214 -0.063997 -0.048697 -0.12403 1.7476 0 0 0 0 0 0 0 0 0 0 0 0 0 0 0 0 0
9.7461 0.015457 0.020074 0.016351 0.016609 0 0.036259 -0.024699 -0.024399 -0.077942 -0.029134 -0.165 1.7224 0 0 0 0 0 0 0 0 0 0 0 0 0 0 0 0 0
9.75 0.02854 0.032787 0.037244 0.006353 0 0.046939 -0.0092718 -0.032412 -0.071439 -0.0067836 -0.17077 1.6985 0 0 0 0 0 0 0 0 0 0 0 0 0 0 0 0 0
9.7539 0.032286 0.034894 0.036734 0.0019187 0 0.043318 0.0091674 -0.031941 -0.046624 0.011094 -0.1427 1.6821 0 0 0 0 0 0 0 0 0 0 0 0 0 0 0 0 0
9.7578 0.024909 0.025961 0.017922 0.01171 0 0.034693 0.020833 -0.017956 -0.012634 0.01818 -0.087499 1.678 0 0 0 0 0 0 0 0 0 0 0 0 0 0 0 0 0
9.7617 0.010057 0.010369 -0.0053884 0.028722 0 0.022393 0.020183 0.0054477 0.019816 0.012741 -0.012633 1.686 0 0 0 0 0 0 0 0 0 0 0 0 0 0 0 0 0
9.7656 -0.0054447 -0.0052462 -0.019064 0.03641 0 0.0018132 0.0097031 0.027591 0.043321 0.00031723 0.071157 1.7002 0 0 0 0 0 0 0 0 0 0 0 0 0 0 0 0 0
9.7695 -0.015541 -0.015461 -0.018065 0.023203 0 -0.027028 -0.0019319 0.039107 0.055965 -0.008079 0.14565 1.7127 0 0 0 0 0 0 0 0 0 0 0 0 0 0 0 0 0
9.7734 -0.017975 -0.018378 -0.0078565 -0.0070457 0 -0.052851 -0.0057405 0.038464 0.060546 -0.0025558 0.18799 1.7179 0 0 0 0 0 0 0 0 0 0 0 0 0 0 0 0 0
9.7773 -0.01469 -0.015715 0.0019688 -0.037291 0 -0.058755 0.0017507 0.031695 0.061662 0.018339 0.18251 1.716 0 0 0 0 0 0 0 0 0 0 0 0 0 0 0 0 0
9.7813 -0.0098112 -0.011086 0.0052798 -0.049879 0 -0.036254 0.016338 0.026013 0.062026 0.045098 0.13325 1.711 0 0 0 0 0 0 0 0 0 0 0 0 0 0 0 0 0
9.7852 -0.0068355 -0.0077726 0.0019348 -0.039069 0 0.0048383 0.028594 0.023312 0.059938 0.061964 0.065496 1.706 0 0 0 0 0 0 0 0 0 0 0 0 0 0 0 0 0
9.7891 -0.0067989 -0.0071986 -0.0051213 -0.014063 0 0.040448 0.02932 0.019267 0.049921 0.05617 0.01198 1.6998 0 0 0 0 0 0 0 0 0 0 0 0 0 0 0 0 0
9.793 -0.0082695 -0.0086367 -0.013477 0.0087676 0 0.048301 0.015036 0.0084626 0.026964 0.025879 -0.0085017 1.6883 0 0 0 0 0 0 0 0 0 0 0 0 0 0 0 0 0
9.7969 -0.0088356 -0.010039 -0.021592 0.017639 0 0.023908 -0.0094429 -0.0094897 -0.0081226 -0.018029 -0.0045495 1.6694 0 0 0 0 0 0 0 0 0 0 0 0 0 0 0 0 0
9.8008 -0.0070091 -0.0094837 -0.026858 0.012231 0 -0.015936 -0.033048 -0.028545 -0.046561 -0.057306 -0.0064162 1.6459 0 0 0 0 0 0 0 0 0 0 0 0 0 0 0 0 0
9.8047 -0.0033735 -0.0065423 -0.025566 0.0013874 0 -0.044984 -0.044601 -0.04082 -0.075446 -0.075832 -0.043073 1.6247 0 0 0 0 0 0 0 0 0 0 0 0 0 0 0 0 0
9.8086 -0.00029453 -0.0027875 -0.016526 -0.0055351 0 -0.046009 -0.039838 -0.043081 -0.085652 -0.068226 -0.11738 1.611 0 0 0 0 0 0 0 0 0 0 0 0 0 0 0 0 0
9.8125 -0.00034846 -0.00097604 -0.0047511 -0.0064621 0 -0.022443 -0.024737 -0.039375 -0.077968 -0.042931 -0.19793 1.604 0 0 0 0 0 0 0 0 0 0 0 0 0 0 0 0 0
9.8164 -0.0044361 -0.0031789 0.00015669 -0.0074264 0 0.0050787 -0.01208 -0.037404 -0.062246 -0.017628 -0.23585 1.5979 0 0 0 0 0 0 0 0 0 0 0 0 0 0 0 0 0
9.8203 -0.010859 -0.009016 -0.0083838 -0.015833 0 0.014529 -0.012642 -0.041547 -0.049727 -0.0087197 -0.19773 1.5873 0 0 0 0 0 0 0 0 0 0 0 0 0 0 0 0 0
9.8242 -0.0161 -0.015372 -0.026471 -0.031716 0 -0.00094846 -0.026811 -0.048295 -0.04448 -0.020599 -0.092167 1.572 0 0 0 0 0 0 0 0 0 0 0 0 0 0 0 0 0
9.8281 -0.016911 -0.018092 -0.040189 -0.044751 0 -0.027925 -0.04311 -0.048037 -0.040839 -0.041815 0.030249 1.5563 0 0 0 0 0 0 0 0 0 0 0 0 0 0 0 0 0
9.832 -0.012289 -0.014646 -0.035464 -0.040875 0 -0.043003 -0.045649 -0.032246 -0.028866 -0.051951 0.10699 1.5431 0 0 0 0 0 0 0 0 0 0 0 0 0 0 0 0 0
9.8359 -0.0039832 -0.0058633 -0.0098818 -0.014452 0 -0.031125 -0.025761 -0.00090257 -0.0032785 -0.035849 0.10506 1.5292 0 0 0 0 0 0 0 0 0 0 0 0 0 0 0 0 0
9.8398 0.0047948 0.0046139 0.023832 0.023955 0 0.0020708 0.010653 0.035532 0.03137 0.0044493 0.044515 1.5071 0 0 0 0 0 0 0 0 0 0 0 0 0 0 0 0 0
9.8438 0.011382 0.012732 0.046403 0.052264 0 0.033962 0.045954 0.06161 0.063156 0.049498 -0.014744 1.473 0 0 0 0 0 0 0 0 0 0 0 0 0 0 0 0 0
9.8477 0.014894 0.016438 0.046058 0.052564 0 0.04268 0.062228 0.066593 0.080582 0.075363 -0.015776 1.4338 0 0 0 0 0 0 0 0 0 0 0 0 0 0 0 0 0
9.8516 0.015937 0.016331 0.026595 0.026092 0 0.025131 0.053312 0.051762 0.079695 0.070684 0.053233 1.4053 0 0 0 0 0 0 0 0 0 0 0 0 0 0 0 0 0
9.8555 0.015394 0.014338 0.003205 -0.0056881 0 0.00013074 0.028722 0.029861 0.065762 0.044719 0.14916 1.4016 0 0 0 0 0 0 0 0 0 0 0 0 0 0 0 0 0
9.8594 0.013553 0.011853 -0.0098649 -0.01695 0 -0.0071908 0.0066998 0.016471 0.049128 0.019654 0.20501 1.4228 0 0 0 0 0 0 0 0 0 0 0 0 0 0 0 0 0
9.8633 0.010307 0.0090036 -0.0093429 0.0012765 0 0.01231 0.0014579 0.019028 0.038596 0.012942 0.17916 1.4533 0 0 0 0 0 0 0 0 0 0 0 0 0 0 0 0 0
9.8672 0.0059913 0.005471 -0.0030629 0.032384 0 0.041891 0.013672 0.031438 0.036347 0.023816 0.085601 1.471 0 0 0 0 0 0 0 0 0 0 0 0 0 0 0 0 0
9.8711 0.0018169 0.0017283 -0.0014326 0.046816 0 0.051467 0.030685 0.038666 0.03686 0.034945 -0.018038 1.4633 0 0 0 0 0 0 0 0 0 0 0 0 0 0 0 0 0
9.875 -0.00069021 -0.0007221 -0.0082239 0.026968 0 0.023708 0.035914 0.028296 0.030243 0.027742 -0.074565 1.4344 0 0 0 0 0 0 0 0 0 0 0 0 0 0 0 0 0
9.8789 -0.00075444 -0.00044883 -0.01804 -0.016382 0 -0.028167 0.020731 0.0004885 0.0085885 -0.0014598 -0.068748 1.4005 0 0 0 0 0 0 0 0 0 0 0 0 0 0 0 0 0
9.8828 0.0010898 0.0025424 -0.021454 -0.051026 0 -0.067524 -0.0093302 -0.031444 -0.027643 -0.03771 -0.034152 1.3756 0 0 0 0 0 0 0 0 0 0 0 0 0 0 0 0 0
9.8867 0.0034765 0.0065401 -0.012792 -0.049131 0 -0.062555 -0.038089 -0.050543 -0.067295 -0.059051 -0.021649 1.362 0 0 0 0 0 0 0 0 0 0 0 0 0 0 0 0 0
9.8906 0.005251 0.0092704 0.0055101 -0.010703 0 -0.013089 -0.049445 -0.048511 -0.093123 -0.053583 -0.056387 1.3513 0 0 0 0 0 0 0 0 0 0 0 0 0 0 0 0 0
9.8945 0.0061074 0.0094452 0.024539 0.035394 0 0.046885 -0.038074 -0.031244 -0.092037 -0.028099 -0.11792 1.3358 0 0 0 0 0 0 0 0 0 0 0 0 0 0 0 0 0
9.8984 0.0063369 0.0074027 0.034672 0.054327 0 0.074409 -0.012898 -0.013386 -0.064655 -0.0018885 -0.158 1.3172 0 0 0 0 0 0 0 0 0 0 0 0 0 0 0 0 0
9.9023 0.0061278 0.0044647 0.031477 0.033216 0 0.050652 0.0091202 -0.0065528 -0.026498 0.0084872 -0.1398 1.3049 0 0 0 0 0 0 0 0 0 0 0 0 0 0 0 0 0
9.9063 0.0052561 0.0018065 0.018301 -0.009133 0 -0.0048967 0.01473 -0.010764 0.0017737 0.0009889 -0.066403 1.3054 0 0 0 0 0 0 0 0 0 0 0 0 0 0 0 0 0
9.9102 0.00349 -0.00010624 0.0041832 -0.038427 0 -0.050473 0.0036112 -0.015632 0.0090197 -0.012185 0.022802 1.3141 0 0 0 0 0 0 0 0 0 0 0 0 0 0 0 0 0
9.9141 0.0011739 -0.0012618 -0.0019135 -0.032905 0 -0.054738 -0.011578 -0.0097329 0.001999 -0.015421 0.08275 1.3177 0 0 0 0 0 0 0 0 0 0 0 0 0 0 0 0 0
9.918 -0.00080433 -0.0016783 0.0026696 0.00021106 0 -0.019462 -0.014665 0.0098128 -1.5391e-05 -0.0017426 0.094641 1.3057 0 0 0 0 0 0 0 0 0 0 0 0 0 0 0 0 0
9.9219 -0.0018057 -0.0014881 0.011765 0.03252 0 0.025064 0.0016383 0.034983 0.018845 0.02285 0.075201 1.2808 0 0 0 0 0 0 0 0 0 0 0 0 0 0 0 0 0
9.9258 -0.0022378 -0.0013826 0.014122 0.038463 0 0.04601 0.029492 0.052792 0.056878 0.044713 0.058918 1.2577 0 0 0 0 0 0 0 0 0 0 0 0 0 0 0 0 0
9.9297 -0.0034154 -0.002599 0.0017604 0.014869 0 0.03279 0.050751 0.054174 0.094071 0.052276 0.069558 1.2508 0 0 0 0 0 0 0 0 0 0 0 0 0 0 0 0 0
9.9336 -0.0063609 -0.0059776 -0.022865 -0.019135 0 0.0012188 0.049687 0.039138 0.106 0.042813 0.10295 1.2619 0 0 0 0 0 0 0 0 0 0 0 0 0 0 0 0 0
9.9375 -0.010508 -0.010722 -0.046935 -0.039511 0 -0.023449 0.024441 0.015473 0.081719 0.022464 0.13179 1.2784 0 0 0 0 0 0 0 0 0 0 0 0 0 0 0 0 0
9.9414 -0.01357 -0.014184 -0.05561 -0.035911 0 -0.027862 -0.011252 -0.0066583 0.031787 0.00096139 0.1262 1.2843 0 0 0 0 0 0 0 0 0 0 0 0 0 0 0 0 0
9.9453 -0.012951 -0.013357 -0.042857 -0.016602 0 -0.018189 -0.037377 -0.019939 -0.019538 -0.01445 0.073973 1.2734 0 0 0 0 0 0 0 0 0 0 0 0 0 0 0 0 0
9.9492 -0.0077611 -0.0072402 -0.016236 0.0018721 0 -0.00992 -0.041197 -0.02239 -0.051253 -0.022125 -0.012168 1.2532 0 0 0 0 0 0 0 0 0 0 0 0 0 0 0 0 0
9.9531 0.00013713 0.0018191 0.0084975 0.0091563 0 -0.011507 -0.025343 -0.017235 -0.058573 -0.025117 -0.10242 1.2375 0 0 0 0 0 0 0 0 0 0 0 0 0 0 0 0 0
[truncated: 12,151,862 more chars]
