# Supplementary material for: Dataset from dynamic shake-table testing of five full-scale single leaf and cavity URM walls subjected to out-of-plane two-way bending
Source: Data Brief. 2019 Mar 20;24:103854. doi: 10.1016/j.dib.2019.103854 (PMC6480314; doi:10.1016/j.dib.2019.103854)
Supplement: Multimedia component 2 [file mmc2.zip › DATA/CS-000-RF/Test6.txt]

0 0.00020728 -0.0011233 -0.0096866 -0.00058381 0 -0.00072826 0.00024002 -0.0031982 0.0052915 -0.0071588 -0.0047529 -0.038766 -0.20033 -0.16055 -0.11022 -0.03592 9.9185e-05 -0.1839 0.01174 0.020962 -0.031085 -0.028725 -0.0039322 0.017879 -0.00019394 0.0015147 0.0020693 0.0013526 0.035059
0.003907 0.00092972 -0.00022907 -0.0046626 0.00078642 0 0.00062745 1.3799e-05 -0.0029032 0.0055288 -0.0064937 -0.0025974 -0.044909 -0.19754 -0.13547 -0.09067 -0.018701 0.00078568 -0.16009 0.01032 0.022706 -0.038006 -0.032371 -0.0041194 0.023426 -0.00057513 0.001131 0.002144 0.0012118 0.019769
0.007813 0.0016608 0.00059233 0.00061303 0.001682 0 0.0018222 -0.00036967 -0.0016545 0.0028648 -0.0046086 -0.00078138 -0.028635 -0.18433 -0.13102 -0.073916 0.003115 0.0010862 -0.17564 -0.0066292 0.019115 -0.038334 -0.029689 -0.0044937 0.018242 -0.00050285 0.00068598 0.002028 0.00055917 0.0077717
0.011719 0.0021269 0.00068521 0.004909 0.001537 0 0.0021525 -0.00135 0.00033558 -0.0017495 -0.0025988 0.0012072 -0.0073321 -0.17424 -0.13518 -0.090777 -0.0093353 0.00092421 -0.2211 0.033797 -0.0013872 -0.050981 -0.031471 -0.0048752 0.010095 -7.3176e-05 0.00016424 0.0016494 -0.00027087 0.0044807
0.015625 0.0020724 7.4712e-06 0.0077096 0.00064602 0 0.0014353 -0.0028731 0.0021418 -0.0063724 -0.0010948 0.0035827 -0.0001129 -0.12645 -0.10658 -0.02191 -0.0083768 0.00051009 -0.1897 0.026617 0.011408 -0.01522 -0.0046341 -0.0051364 -0.004409 0.000301 -0.00025629 0.001072 -0.00073425 0.008881
0.019532 0.0014294 -0.00089763 0.0090757 -0.00021387 0 3.2754e-05 -0.0044007 0.0026933 -0.0093414 -7.8689e-05 0.00603 -0.011325 -0.14749 -0.10885 -0.04378 -0.022353 0.00010159 -0.19421 0.014859 0.02068 -0.030237 -0.024295 -0.0052287 0.0040795 0.00025403 -0.00028561 0.00054548 -0.000596 0.015652
0.023438 0.00036668 -0.0014027 0.0092113 -0.0005349 0 -0.0014237 -0.0052991 0.0016369 -0.010091 0.00073809 0.007873 -0.027591 -0.172 -0.11432 -0.078416 -0.024536 -0.00020114 -0.19902 0.010475 0.017841 -0.068406 -0.046351 -0.0052179 0.013736 -0.00023074 0.00021482 0.00036489 -0.00015318 0.019705
0.027344 -0.00080476 -0.0012885 0.0082193 -0.00042054 0 -0.0023229 -0.00524 -0.00026974 -0.0090576 0.0015256 0.0083563 -0.030835 -0.1627 -0.11093 -0.075625 -0.010136 -0.00045073 -0.19356 0.01673 0.0033277 -0.096401 -0.045555 -0.0052731 0.0087817 -0.00083816 0.0010449 0.00063495 6.4141e-05 0.019131
0.03125 -0.0017923 -0.0008146 0.006192 -0.00025387 0 -0.0022533 -0.0042964 -0.0016739 -0.0070112 0.0022992 0.00691 -0.015202 -0.16707 -0.13942 -0.067955 -0.04791 -0.00070012 -0.25673 0.012898 0.004335 -0.053066 -0.053607 -0.0055568 -0.0124 -0.0012069 0.0017675 0.0011683 -0.00018527 0.014844
0.035157 -0.0024331 -0.00037891 0.0033677 -0.0001807 0 -0.0011593 -0.0027536 -0.0016945 -0.0045203 0.0030664 0.0034714 0.0075985 -0.13522 -0.10222 -0.036246 -0.051238 -0.00090055 -0.26515 0.005521 0.014817 -0.055207 -0.026966 -0.0060671 -0.026764 -0.0012016 0.0020319 0.0016311 -0.00062824 0.0085666
0.039063 -0.0026953 -0.0001386 8.3088e-05 -4.1337e-05 0 0.00049665 -0.00091232 -0.00063831 -0.0019069 0.003782 -0.0011844 0.019122 -0.12675 -0.060521 -0.047248 -0.037368 -0.0009581 -0.25388 -0.0035922 0.019579 -0.063579 -0.030954 -0.0065784 -0.021266 -0.00094173 0.0018295 0.0018041 -0.00076506 0.001813
0.042969 -0.0026041 5.8979e-05 -0.0033884 0.00021723 0 0.0017801 0.00092507 0.00028719 0.00052602 0.0040907 -0.0054508 0.010781 -0.13415 -0.036979 -0.064739 -0.022336 -0.00086269 -0.24077 -0.0049885 0.026653 -0.067924 -0.045349 -0.0067717 -0.025922 -0.00061565 0.0014466 0.0017107 -0.00037702 -0.0035961
0.046875 -0.0021794 0.000423 -0.0068075 0.00024886 0 0.0017668 0.0023874 4.7625e-05 0.0024255 0.0032809 -0.007565 -0.0091829 -0.12959 -0.046055 -0.020965 -0.024842 -0.00072372 -0.24219 0.012811 0.050274 -0.064459 -0.023732 -0.0064735 -0.083643 -0.00030323 0.0011738 0.0015107 0.00024885 -0.0052892
0.050782 -0.0014461 0.00094019 -0.0096927 -0.00036806 0 0.0002853 0.0031243 -0.001283 0.003602 0.00078397 -0.0067271 -0.024235 -0.13906 -0.087178 -0.073025 -0.060709 -0.00065945 -0.27319 -0.0041985 0.024402 -0.045143 -0.0362 -0.0057999 -0.039539 1.7441e-05 0.0010591 0.0013067 0.00059092 -0.0019406
0.054688 -0.00049069 0.0013599 -0.011169 -0.0014611 0 -0.0017099 0.0030804 -0.0025443 0.004219 -0.0030633 -0.0038169 -0.024866 -0.12695 -0.075915 -0.062362 -0.053741 -0.00065943 -0.25403 -0.009499 0.012035 -0.028902 -0.036377 -0.0050806 -0.028648 0.00032329 0.00093364 0.0010896 0.00038867 0.0043704
0.058594 0.00051338 0.0014463 -0.010344 -0.0020731 0 -0.0026736 0.002669 -0.0024489 0.0046302 -0.0067695 -0.00092045 -0.016085 -0.12243 -0.058715 -0.031269 -0.046173 -0.00057989 -0.25688 -0.0057876 0.015537 -0.022324 -0.034007 -0.0046364 -0.042065 0.00045732 0.00066296 0.0008609 -0.00011163 0.0079937
0.0625 0.0013642 0.0012285 -0.0070695 -0.0011987 0 -0.0016971 0.0025332 -0.00064931 0.0049416 -0.0084402 0.00020857 -0.010645 -0.12803 -0.063998 -0.013875 -0.05237 -0.0002965 -0.29383 0.0013174 0.032434 -0.015483 -0.033954 -0.0046092 -0.063731 0.00022749 0.00035216 0.00074567 -0.00037832 0.0032459
0.066407 0.0019365 0.00098196 -0.0023819 0.0011181 0 0.00056886 0.0029637 0.0019812 0.0047612 -0.0071066 -0.00041525 -0.015471 -0.098717 -0.10517 -0.050433 -0.044145 0.00012872 -0.27439 -0.0023241 0.05085 0.038425 -0.035015 -0.0049634 -0.055358 -0.00038761 0.00028883 0.00090479 -5.8319e-05 -0.010583
0.070313 0.002239 0.00094482 0.00197 0.0034686 0 0.0022416 0.0034776 0.0040338 0.0034881 -0.0035367 -0.0009653 -0.024873 -0.0792 -0.088636 -0.063027 -0.022973 0.00043639 -0.27743 0.0045252 0.059553 0.0069094 -0.051629 -0.0055795 -0.062012 -0.0011385 0.00067365 0.0013079 0.00073885 -0.027238
0.074219 0.0023618 0.001041 0.0046913 0.0040834 0 0.0017084 0.0030571 0.0045874 0.00095564 0.0002546 0.00064444 -0.026922 -0.077638 -0.067825 -0.0086672 -0.0028917 0.00034359 -0.23974 0.00051748 0.067527 -0.0059516 -0.041955 -0.0062796 -0.056866 -0.0016356 0.0014005 0.0016423 0.0015577 -0.037068
0.078125 0.0023562 0.00090063 0.0058112 0.0023977 0 -0.00090821 0.0010059 0.0037421 -0.0021753 0.0024773 0.0048276 -0.016262 -0.088334 -0.042179 0.025284 -0.0084334 -0.00023696 -0.23193 -0.0040212 0.071166 0.0012323 -0.027152 -0.0067521 -0.05053 -0.001616 0.0021011 0.0015406 0.0019646 -0.033959
0.082032 0.0021633 0.00020123 0.0064184 -0.00029268 0 -0.0036664 -0.0022507 0.0023466 -0.0047106 0.0028092 0.0096783 -0.00041522 -0.10229 -0.0073744 -0.050466 -0.056234 -0.0011097 -0.32525 0.0045652 0.066796 0.013883 -0.034863 -0.0065416 -0.057311 -0.0011166 0.0024184 0.00096608 0.0018356 -0.020135
0.085938 0.0016689 -0.00095826 0.0074428 -0.0018338 0 -0.0043154 -0.0051813 0.001285 -0.0057113 0.0023831 0.012247 0.0068271 -0.10898 -0.016714 -0.021489 -0.032453 -0.0019031 -0.28452 0.010299 0.075569 0.027722 -0.027967 -0.0052834 -0.054092 -0.0004087 0.0022633 0.0003608 0.0013655 -0.0047678
0.089844 0.00084432 -0.0020048 0.008604 -0.0010781 0 -0.0021702 -0.0061131 0.0009337 -0.0051013 0.0025991 0.010736 -0.0013406 -0.082603 -0.045438 -0.021611 -0.030976 -0.0022806 -0.2815 -0.0049098 0.083125 0.035508 -0.030678 -0.0031086 -0.056713 0.00023041 0.0018368 0.00033348 0.00086438 0.0026743
0.09375 -0.00015639 -0.0022629 0.0085443 0.0010886 0 0.0012801 -0.0044434 0.0010953 -0.0035721 0.0038556 0.0058205 -0.017623 -0.064852 -0.04657 -0.004263 -0.054032 -0.0021108 -0.2834 -0.013458 0.084096 0.032617 -0.047446 -0.00086276 -0.054243 0.00069256 0.0014197 0.0011149 0.00054824 -0.00087638
0.097657 -0.0010457 -0.0014802 0.0060627 0.0025557 0 0.0035922 -0.0011127 0.0012688 -0.0019177 0.0052816 5.8453e-05 -0.026714 -0.062351 -0.018235 0.036166 -0.086012 -0.0015081 -0.2721 -0.0084951 0.085126 0.024182 -0.061603 0.00020607 -0.047252 0.001015 0.0011403 0.0022865 0.00045731 -0.010451
0.10156 -0.0015661 -7.3167e-05 0.0013174 0.0019298 0 0.0033659 0.0020805 0.0009556 -0.00044172 0.0055873 -0.0040198 -0.019221 -0.049925 -0.0030794 0.067008 -0.084707 -0.00075383 -0.23429 -0.00035383 0.10866 0.028008 -0.025968 -0.00077093 -0.048241 0.0012201 0.00092739 0.0030769 0.00049543 -0.017373
0.10547 -0.0016335 0.0011445 -0.0041086 -0.00018358 0 0.001289 0.0037808 -0.00013254 0.0010443 0.0041675 -0.0055195 -0.00069764 -0.013504 0.013314 0.039636 -0.061943 -0.00015741 -0.26093 0.0086214 0.10776 0.063905 -0.025394 -0.0035643 -0.054576 0.0012153 0.00066996 0.0029909 0.00051691 -0.015838
0.10938 -0.001345 0.0015603 -0.0083066 -0.0017597 0 -0.00062418 0.0039341 -0.001916 0.0027334 0.0014994 -0.0052959 0.012587 -0.0064879 -0.011665 0.019644 -0.055842 8.1403e-05 -0.31455 -0.0066413 0.10507 0.060191 -0.015828 -0.0068124 -0.057911 0.00087437 0.00040979 0.0022023 0.00041672 -0.0067494
0.11328 -0.00086046 0.001214 -0.010273 -0.0012565 0 -0.00084544 0.0035402 -0.0038453 0.0044173 -0.0013584 -0.004758 0.0075648 -0.025357 -0.027574 0.029529 -0.051326 -3.7858e-05 -0.31992 -0.010091 0.099413 0.049743 -0.012241 -0.0088263 -0.052602 0.00022252 0.00036639 0.0013552 0.0002056 0.0035768
0.11719 -0.00027979 0.00072587 -0.010218 0.00093812 0 0.00043497 0.0035865 -0.005015 0.0055917 -0.0035413 -0.0045808 -0.014187 -0.051715 0.0032871 0.071098 -0.038281 -0.00031974 -0.23472 0.02055 0.089734 0.059667 -0.026081 -0.0087012 -0.035957 -0.00048338 0.00075208 0.00097961 2.8689e-05 0.0082177
0.12109 0.00037749 0.00075588 -0.0088645 0.0028527 0 0.0016707 0.0041271 -0.0046164 0.0059138 -0.0047169 -0.0043844 -0.037427 0.0011316 0.0044076 0.041197 -0.063486 -0.0004887 -0.22153 -0.0024796 0.086414 0.033479 -0.022308 -0.006897 -0.019269 -0.00089742 0.0015326 0.0010846 7.737e-05 0.0042145
0.125 0.0010937 0.0014391 -0.0065952 0.0027275 0 0.0014627 0.0042879 -0.002536 0.0054666 -0.0048777 -0.0033991 -0.045805 -0.0041123 0.0006343 0.035438 -0.059845 -0.00037058 -0.26757 0.0060444 0.071321 0.019083 -0.028367 -0.0048273 -0.079564 -0.00084895 0.0023549 0.0012911 0.0004214 -0.0059854
0.12891 0.0017765 0.0022678 -0.0033232 0.00059014 0 -0.00020633 0.0031318 0.0003751 0.004512 -0.004054 -0.0012923 -0.035387 -0.015253 0.00023515 0.046925 -0.060291 -2.351e-05 -0.25987 0.0048872 0.063182 0.040906 -0.045026 -0.003787 -0.092093 -0.00048703 0.0027382 0.0013157 0.000898 -0.016508
0.13281 0.0022692 0.0025086 0.00091954 -0.0018027 0 -0.0020473 0.00057696 0.0027089 0.0030212 -0.0023627 0.0015961 -0.017939 -0.015963 0.0096305 0.060115 -0.067682 0.00029126 -0.2188 -0.0071481 0.058523 0.072508 -0.063217 -0.0040756 -0.060462 -0.00015495 0.0024103 0.0012826 0.0011955 -0.021629
0.13672 0.0024332 0.0017919 0.0054367 -0.0025332 0 -0.0026539 -0.0024349 0.0033977 0.00059081 -0.0002659 0.004618 -0.011486 -0.0038824 0.03617 0.048934 -0.069243 0.00029945 -0.24634 -0.0094069 0.040339 0.049545 -0.065094 -0.0049794 -0.061493 -9.1994e-05 0.0015359 0.0015506 0.0011043 -0.018689
0.14063 0.0022156 0.00037868 0.009034 -0.0011364 0 -0.0016717 -0.0046239 0.0024362 -0.0030149 0.0014431 0.0072248 -0.025935 -0.045455 -0.029455 0.036424 -0.111 -7.0968e-05 -0.19735 -0.04121 0.025274 0.053478 -0.060103 -0.005535 -0.062518 -0.00023111 0.00064522 0.0022674 0.00071811 -0.0090157
0.14453 0.0016455 -0.0010878 0.010762 0.0011411 0 2.7686e-05 -0.0052792 0.00083118 -0.0071721 0.0021362 0.0090017 -0.055222 -0.027735 -0.04005 0.037766 -0.11254 -0.00062421 -0.2227 -0.040145 0.026832 0.065098 -0.072836 -0.0053556 -0.056008 -0.00028496 0.00028942 0.0031428 0.00036904 0.0031835
0.14844 0.00078899 -0.0020861 0.010483 0.0025294 0 0.0011799 -0.0046322 -0.00019595 -0.010354 0.0019256 0.0094735 -0.081837 -0.0074266 -0.01612 0.039432 -0.097836 -0.0010459 -0.24641 -0.0402 0.02446 0.056406 -0.073689 -0.004817 -0.044206 -4.7457e-05 0.00066537 0.0036884 0.00032088 0.01314
0.15234 -0.00026458 -0.0025218 0.0087325 0.0022027 0 0.0011445 -0.0034714 -0.00010213 -0.011031 0.0016667 0.0081295 -0.089759 -0.016791 0.010021 0.031011 -0.088783 -0.0011538 -0.21998 -0.057381 0.0085597 0.022921 -0.053759 -0.0045347 -0.027928 0.00037191 0.0014884 0.0036671 0.00050453 0.017909
0.15625 -0.0013678 -0.0026093 0.0060793 0.00076026 0 0.00026934 -0.0024442 0.00070216 -0.0088945 0.0022142 0.0048306 -0.075696 -0.0066891 -0.035703 0.0089233 -0.10181 -0.0010444 -0.1804 -0.045807 0.0045427 0.037833 -0.074494 -0.0047009 -0.0013649 0.00061357 0.0022112 0.0032775 0.00057899 0.017723
0.16016 -0.002297 -0.0025163 0.0027083 -0.0005208 0 -0.00056364 -0.0016741 0.0013477 -0.005305 0.003529 0.00023671 -0.050502 -0.016153 -0.044519 -0.022786 -0.11697 -0.0010106 -0.18597 -0.032858 -0.006223 0.087552 -0.074373 -0.0049271 -0.038695 0.0003906 0.0024188 0.0028916 0.00029483 0.01557
0.16406 -0.0028187 -0.0021625 -0.0013791 -0.00082142 0 -0.00070559 -0.00093329 0.0012675 -0.0024048 0.0045052 -0.0042572 -0.030596 -0.013303 -0.047835 -0.022887 -0.096438 -0.0012904 -0.1971 -0.039242 -0.0056598 0.081294 -0.065381 -0.0046998 -0.051302 -0.00022385 0.0020954 0.0026486 -0.00018831 0.015077
0.16797 -0.0028133 -0.0013695 -0.005835 -0.00028893 0 -0.00018552 -6.2929e-05 0.00056739 -0.0014837 0.0038066 -0.0071728 -0.026624 -0.0085603 -0.053037 -0.010608 -0.075921 -0.0018482 -0.18993 -0.050598 -0.00083408 0.041155 -0.060622 -0.0039558 -0.054168 -0.00082204 0.0015687 0.0023503 -0.0003776 0.017731
0.17188 -0.0023476 -0.00017956 -0.0097474 0.00036326 0 0.00042661 0.00082998 -0.00021511 -0.0019303 0.0010654 -0.0077346 -0.037773 -0.025612 -0.061217 -0.025735 -0.11638 -0.0023635 -0.1435 -0.039859 -0.0076621 0.027605 -0.07506 -0.0031868 -0.093175 -0.0009987 0.0012079 0.0017698 0.00010238 0.021216
0.17578 -0.0016082 0.0010137 -0.012022 0.00061153 0 0.00052929 0.0015527 -0.00061815 -0.0017334 -0.0026075 -0.0061979 -0.054812 -0.010575 -0.046502 -0.0044519 -0.087384 -0.0024434 -0.13384 -0.024179 -0.028087 0.016537 -0.081985 -0.0029726 -0.032419 -0.00070494 0.0011471 0.0010147 0.0010941 0.020311
0.17969 -0.00074743 0.0016909 -0.012015 0.00050502 0 -4.1155e-05 0.0021 -0.00053475 0.00076533 -0.0053032 -0.0035281 -0.067942 -0.034867 -0.030104 0.012542 -0.094838 -0.0019026 -0.098557 -0.037855 -0.038803 0.036084 -0.082775 -0.0034156 -0.010878 -0.00029209 0.0012572 0.00052057 0.0019488 0.010351
0.18359 0.00021005 0.0015905 -0.0098295 0.00044653 0 -0.00089059 0.0026506 -0.00010399 0.0052658 -0.0056653 -0.0007568 -0.072679 -0.038377 -0.030055 -0.0020718 -0.09339 -0.00091087 -0.088807 -0.040067 -0.034515 0.05724 -0.086243 -0.0040469 0.0069931 -0.00018999 0.0013454 0.00064648 0.0020367 -0.0086922
0.1875 0.0012986 0.00089106 -0.0060871 0.00071772 0 -0.0013561 0.0032556 0.00052958 0.0094167 -0.003813 0.0015018 -0.070074 -0.0054592 -0.047548 -0.048744 -0.066448 9.8343e-05 -0.11568 -0.025003 -0.018865 0.065844 -0.089824 -0.0042961 0.026183 -0.00050044 0.0013563 0.0012888 0.0012835 -0.030531
0.19141 0.002446 3.3351e-05 -0.0014936 0.0012186 0 -0.0010161 0.0035773 0.0012739 0.010419 -0.0011239 0.0031535 -0.063159 0.0048753 -0.053085 -0.078502 -0.041739 0.0006944 -0.1216 -0.050529 -0.014097 0.067382 -0.067135 -0.0040578 -0.0052616 -0.00087866 0.0013757 0.0019335 0.00024294 -0.045218
0.19531 0.0033874 -0.00063017 0.0033559 0.0015787 0 -7.4063e-05 0.0030443 0.0019567 0.0071318 0.00086739 0.0044589 -0.054218 -0.0098912 -0.066176 -0.031417 -0.067717 0.00071061 -0.066716 -0.051307 -0.0009035 0.083542 -0.078053 -0.0037889 -0.016754 -0.00082877 0.0014645 0.0021139 -0.00036552 -0.04519
0.19922 0.0037732 -0.0010248 0.0078696 0.0014558 0 0.00070974 0.0013767 0.0022735 0.001038 0.0015131 0.0057887 -0.045238 -0.016501 -0.077123 -0.0397 -0.078486 0.00032479 -0.038928 -0.055808 0.0042526 0.056776 -0.073086 -0.0040419 -0.025294 -0.00016665 0.001533 0.0018125 -0.00023527 -0.030806
0.20313 0.0033936 -0.001245 0.011364 0.00077229 0 0.00058778 -0.00099569 0.0020015 -0.0046988 0.0012563 0.0073585 -0.039495 -0.022608 -0.087609 -0.057137 -0.065429 -9.3352e-05 -0.025337 -0.05933 0.012951 0.045818 -0.061326 -0.004898 -0.032474 0.00076135 0.0014216 0.001403 0.0003449 -0.010998
0.20703 0.0023241 -0.0013266 0.013234 -0.00022006 0 -0.00048007 -0.0030806 0.0013067 -0.0073887 0.00099521 0.0089555 -0.040722 -0.039557 -0.10003 -0.020796 -0.032942 -0.00025949 0.00095832 -0.051839 0.037135 0.11354 -0.062167 -0.0058633 -0.036188 0.0013156 0.0011148 0.0012169 0.00082651 0.0023273
0.21094 0.00086799 -0.0011805 0.013258 -0.0010386 0 -0.0016145 -0.0040021 0.00076104 -0.0065595 0.0012683 0.0098099 -0.049368 -0.028835 -0.098411 -0.095456 -0.029908 -0.00017581 0.010691 -0.026718 0.019744 0.065171 -0.093647 -0.0063301 -0.01335 0.0010741 0.00084307 0.0012138 0.00089902 0.0027023
0.21484 -0.00063432 -0.00075571 0.011675 -0.0012102 0 -0.0016186 -0.0036566 0.00091459 -0.0040231 0.0019337 0.0088677 -0.059846 -0.038423 -0.13742 -0.11705 -0.047601 -0.00010327 -0.0042784 -0.033492 0.044119 0.073901 -0.10328 -0.0061463 -0.010691 0.00019174 0.00091982 0.0011078 0.00068371 -0.0059113
0.21875 -0.0019428 -0.00021496 0.0089083 -0.00059423 0 -3.2135e-05 -0.0027586 0.0017331 -0.0022977 0.0024713 0.0054947 -0.063041 -0.033685 -0.14337 -0.12035 -0.060136 -0.00032115 -0.013193 -0.042371 0.044349 0.093607 -0.086999 -0.0057387 -0.0074258 -0.0006979 0.0014337 0.00079285 0.00049892 -0.011875
0.22266 -0.0029042 0.00012587 0.005235 0.00040462 0 0.0022576 -0.0022099 0.0024473 -0.0026481 0.0025017 0.00017576 -0.053541 -0.019773 -0.11413 -0.10936 -0.060421 -0.00086277 0.002201 -0.039922 0.024704 0.10881 -0.053819 -0.0056823 0.0026933 -0.00096277 0.0021012 0.00056417 0.00049651 -0.0048863
0.22656 -0.003372 8.2605e-05 0.00079809 0.00098996 0 0.0035266 -0.00234 0.0020613 -0.0042218 0.0020443 -0.0054399 -0.035462 -0.046718 -0.12194 -0.057749 -0.057185 -0.001451 0.057289 -0.022406 0.065905 0.12771 -0.031493 -0.0061533 0.014083 -0.00044632 0.0024574 0.00084524 0.00055217 0.015502
0.23047 -0.0032172 -0.00017896 -0.0040324 0.0005387 0 0.0025941 -0.0026897 0.00017828 -0.0048623 0.0013727 -0.0093968 -0.020609 -0.057436 -0.10999 -0.045726 -0.054741 -0.0017064 0.026361 -0.01009 0.077448 0.081701 -0.05701 -0.0067988 0.011132 0.00043614 0.002237 0.0016842 0.00048067 0.038751
0.23438 -0.0024584 -0.00025743 -0.0083839 -0.00079355 0 -6.2167e-05 -0.0025211 -0.0025395 -0.0028946 0.00070558 -0.010655 -0.019232 -0.054031 -0.10502 -0.031584 -0.036764 -0.00147 -0.010208 -0.025127 0.040883 0.06179 -0.059737 -0.0071243 0.030112 0.001033 0.0015962 0.0025769 0.00029277 0.050872
0.23828 -0.0013554 0.00010046 -0.011116 -0.0020041 0 -0.002525 -0.0015722 -0.0047077 0.0015047 4.3186e-05 -0.0096899 -0.031048 -0.052284 -0.12655 -0.033496 -0.028972 -0.0009663 -0.030586 -0.031624 0.015847 0.069742 -0.050932 -0.0069824 0.033625 0.00093809 0.00096168 0.0028693 0.00018906 0.044865
0.24219 -0.00029518 0.00071122 -0.011472 -0.0019468 0 -0.0029665 -0.00035514 -0.0051369 0.0063542 -0.00074302 -0.0079067 -0.044983 -0.061265 -0.17312 -0.062865 -0.049099 -0.00064785 -0.020243 -0.0030682 0.048411 0.09603 -0.045581 -0.006672 -0.00021167 0.00024771 0.00065464 0.0023792 0.00030175 0.025724
0.24609 0.00049169 0.0010702 -0.0095668 -0.00033442 0 -0.0012349 0.00027255 -0.0036357 0.0092283 -0.0016958 -0.006342 -0.048568 -0.038719 -0.10943 -0.060476 -0.045297 -0.00083114 0.028157 0.0010084 0.06573 0.10949 -0.039615 -0.0065791 0.043641 -0.00056617 0.00065397 0.0016074 0.0004923 0.0060702
0.25 0.001124 0.00079482 -0.006254 0.0018484 0 0.00093902 -0.00013602 -0.0010929 0.0088722 -0.0026267 -0.0047992 -0.038836 -0.037444 -0.10544 -0.0066794 -0.035106 -0.0014234 0.0038025 -0.0073181 0.051563 0.077042 -0.014828 -0.0067611 0.026257 -0.0010185 0.00071593 0.0012877 0.00046213 -0.0038707
0.25391 0.0019363 -1.668e-05 -0.0024851 0.0030238 0 0.0014102 -0.0012301 0.0011876 0.0059061 -0.0031437 -0.0022306 -0.024752 -0.053075 -0.10587 0.00040633 -0.039872 -0.0019783 -0.024064 -0.012312 0.043896 0.085262 -0.0055659 -0.0069151 -0.015225 -0.00091737 0.0006985 0.0016908 8.6732e-05 -0.0036064
0.25781 0.0030837 -0.00086353 0.0012102 0.0023276 0 -0.00046619 -0.002188 0.0023658 0.0022034 -0.0028371 0.0019731 -0.018915 -0.069413 -0.099285 -0.026899 -0.051741 -0.0020435 -0.023573 -0.0053193 0.041139 0.12264 -0.013108 -0.0067397 -0.038542 -0.00041918 0.00072929 0.0023708 -0.00038408 -0.0012338
0.26172 0.0042404 -0.0012898 0.0046669 0.00040826 0 -0.0031936 -0.0024464 0.0025095 -0.0004812 -0.0015417 0.0070112 -0.026352 -0.057249 -0.095161 -0.0071303 -0.042891 -0.0015155 0.026907 0.021107 0.018318 0.11609 -0.01967 -0.0062757 0.016993 0.00014063 0.0010299 0.0026143 -0.00050711 -0.0052996
0.26563 0.0047241 -0.0012705 0.0076221 -0.0010759 0 -0.0044131 -0.0021688 0.0023408 -0.0015874 0.00045543 0.010998 -0.040859 -0.046997 -0.073805 0.0083368 -0.029686 -0.00071323 -0.016298 -0.016683 0.011235 0.061379 -0.019698 -0.0058403 -0.0083219 0.00047425 0.0015908 0.0021574 -6.6663e-05 -0.016903
0.26953 0.0040023 -0.0011637 0.0094509 -0.00091118 0 -0.003019 -0.0020458 0.00255 -0.0018208 0.002414 0.012359 -0.051873 -0.029711 -0.05311 0.021338 -0.015294 -0.00012398 -0.014188 -0.026141 0.053279 0.045649 -0.019465 -0.0056253 -0.019564 0.00047655 0.0020739 0.0014591 0.00067328 -0.028614
0.27344 0.0021603 -0.0012856 0.0094692 0.00054685 0 -0.00021587 -0.0026272 0.0032228 -0.0023264 0.0034461 0.011034 -0.054548 -0.021238 -0.030981 0.031573 -0.0074432 -4.6214e-05 0.0027315 -0.026331 0.079476 0.065612 -0.012356 -0.0054199 0.00030322 0.00023356 0.0020936 0.0012584 0.001155 -0.030639
0.27734 -9.7369e-05 -0.0015445 0.0075297 0.0016508 0 0.0014797 -0.0037834 0.0037785 -0.0036969 0.0030308 0.0083409 -0.053009 -0.024904 -0.017102 0.041668 -0.012093 -0.00041083 0.0052176 -0.03159 0.057364 0.10616 0.0016103 -0.004811 0.034003 -4.7976e-05 0.0016169 0.001851 0.0010022 -0.018619
0.28125 -0.0019345 -0.0015126 0.0042792 0.00096631 0 0.00045135 -0.0047426 0.0034207 -0.0055459 0.0014107 0.0056186 -0.054175 0.0011467 -0.073286 0.066485 -0.033537 -0.0008851 -0.029874 -0.034534 0.061387 0.11545 -0.0021504 -0.003695 -0.060599 -0.00014174 0.0010535 0.0027929 0.00034919 0.0033403
0.28516 -0.0029396 -0.00087479 0.00077133 -0.0013317 0 -0.0025511 -0.0046407 0.0017462 -0.0068488 -0.00048855 0.0029416 -0.059405 0.026296 -0.038997 0.11513 -0.017874 -0.001127 -0.0040533 -0.024479 0.057736 0.094828 0.012408 -0.0025561 -0.042822 8.618e-05 0.00089843 0.0033092 -0.00027679 0.026237
0.28906 -0.0032716 0.00019297 -0.0022163 -0.0034798 0 -0.0050145 -0.003119 -0.00091935 -0.0066788 -0.0016726 -0.00080735 -0.06329 0.031889 0.0012598 0.13035 -0.0049148 -0.00097726 0.0073558 -0.01139 0.041597 0.10801 0.012456 -0.0021435 -0.045473 0.00058109 0.0012493 0.0029971 -0.00040842 0.042578
0.29297 -0.0033107 0.0011054 -0.0045192 -0.0036191 0 -0.0048232 -0.00053722 -0.0036779 -0.0047753 -0.0018235 -0.0064732 -0.06083 0.024257 0.017752 0.10182 -0.0088017 -0.00048934 0.0021649 -0.0076861 0.026134 0.12146 0.0021257 -0.0027862 -0.05374 0.001082 0.0016884 0.002153 -1.1648e-05 0.050229
0.29688 -0.0031928 0.0013532 -0.0063179 -0.0014596 0 -0.0020796 0.002273 -0.0055782 -0.0016343 -0.0015634 -0.013118 -0.054755 0.019463 -0.0053639 0.036216 -0.036399 0.00014733 0.0011484 -0.027348 0.031765 0.068011 -0.0018201 -0.0040002 -0.0061297 0.0012392 0.0016836 0.001451 0.00053555 0.051347
0.30078 -0.0026938 0.00093521 -0.0076345 0.0013843 0 0.0010068 0.0044554 -0.0061276 0.0018029 -0.001936 -0.017985 -0.054015 0.024952 0.015794 0.062177 -0.018472 0.00069055 0.0075315 -0.0097368 0.016096 0.098085 -0.0029763 -0.0048244 0.0035313 0.00083639 0.0011407 0.0013327 0.00079969 0.048535
0.30469 -0.0015562 0.00032711 -0.0081635 0.0027189 0 0.0020425 0.005473 -0.005453 0.004582 -0.0034558 -0.018219 -0.06393 0.028094 -0.0082133 0.061627 -0.028334 0.00091237 0.0015957 -0.013156 -0.0065503 0.090173 -0.0078755 -0.00464 -0.026702 -2.4459e-05 0.0005542 0.0016995 0.00063902 0.042147
0.30859 0.00010663 2.1233e-05 -0.0075873 0.0016037 0 0.00048821 0.0052259 -0.0040437 0.0060686 -0.0055098 -0.013039 -0.078257 0.019949 -0.025798 0.082318 -0.032424 0.00068964 -0.010003 -0.021031 -0.0033366 0.069689 -0.023772 -0.0037276 -0.046958 -0.00093486 0.00057027 0.0021405 0.00025406 0.030834
0.3125 0.0017669 8.1889e-05 -0.0059703 -0.00090159 0 -0.0019438 0.0039957 -0.0023289 0.006111 -0.0066842 -0.0045388 -0.082791 0.0089419 -0.016406 0.12661 -0.019551 0.00011126 -0.024474 -0.023539 0.033281 0.055646 -0.045875 -0.0030216 -0.035756 -0.00142 0.0013534 0.0023816 -4.2202e-05 0.014056
0.31641 0.0028667 0.00013751 -0.0037574 -0.0026873 0 -0.0028253 0.0023054 -0.00044932 0.0050319 -0.0058262 0.0036114 -0.068694 0.043766 -0.0086049 0.10736 -0.016279 -0.00050039 -0.045668 -0.018503 0.066704 0.06554 -0.042532 -0.0032531 -0.014295 -0.0012545 0.0023665 0.0024786 -8.0803e-05 -0.0061771
0.32031 0.0032497 -0.00019895 -0.0013816 -0.0023522 0 -0.0011046 0.00072894 0.0016167 0.0034422 -0.0029979 0.0085982 -0.042905 0.04056 0.031529 0.065669 -0.0041603 -0.00075078 -0.034513 -0.032482 0.018099 0.040399 -0.043031 -0.0042542 -0.022847 -0.00061787 0.0028021 0.002611 9.8042e-05 -0.025912
0.32422 0.003203 -0.00090243 0.0010404 -0.0002323 0 0.0020306 -0.00032181 0.0037513 0.0019082 0.00048892 0.010119 -0.024318 0.029095 0.039042 0.075969 -0.0069625 -0.00045854 -0.034948 -0.047818 -0.0061803 0.054107 -0.040906 -0.0050708 -0.02092 3.7737e-05 0.0022845 0.0027757 0.00036519 -0.041415
0.32813 0.0030636 -0.0015204 0.0035367 0.0020939 0 0.0041823 -0.00074694 0.0055592 0.00063206 0.0030155 0.01004 -0.027771 0.026153 0.017929 0.10192 -0.018612 0.00016082 -0.038379 -0.053517 -0.016951 0.070941 -0.036824 -0.0048014 -0.010322 0.00031168 0.0011994 0.0027554 0.00063888 -0.050899
0.33203 0.0027966 -0.0015828 0.0058094 0.0032287 0 0.0037013 -0.00074329 0.0065651 -0.00060736 0.0038122 0.010473 -0.050352 0.043444 -0.013099 0.090301 -0.027168 0.00061604 -0.028618 -0.041087 -0.042567 0.044118 -0.033555 -0.0034252 -0.0012837 0.00012403 0.00035265 0.0023918 0.00090815 -0.054558
0.33594 0.0019978 -0.0010409 0.0070528 0.0029643 0 0.00091423 -0.00062046 0.006564 -0.0021431 0.0033847 0.011929 -0.073364 0.034766 -0.017944 0.073839 -0.023002 0.00052269 -0.02171 -0.02819 -0.052908 0.087626 -0.045421 -0.0018929 -0.014503 -0.0002672 0.00028365 0.0018398 0.0011701 -0.053276
0.33984 0.0003559 -0.00031333 0.0064059 0.0020661 0 -0.0023064 -0.00058127 0.0057611 -0.003936 0.0029021 0.012989 -0.078812 0.034043 0.0011988 0.044452 -0.047075 -5.7959e-05 -0.045818 -0.022971 -0.0044215 0.051136 -0.07553 -0.0014053 -0.010024 -0.00049102 0.00086436 0.0014891 0.0013906 -0.047354
0.34375 -0.001866 9.9256e-05 0.0037092 0.0012424 0 -0.0041026 -0.00062632 0.0045367 -0.0053422 0.0031202 0.011613 -0.065172 0.028921 -0.0032209 0.056758 -0.061536 -0.00063863 -0.046404 -0.02736 0.0020931 0.031798 -0.065971 -0.0024913 0.0055181 -0.00033533 0.0015161 0.0016128 0.0015343 -0.036335
0.34766 -0.0038243 6.6491e-05 -0.00015963 0.00043695 0 -0.0039315 -0.00061804 0.0030661 -0.0054184 0.0037726 0.0068815 -0.047683 0.016395 -0.027845 0.11401 -0.063328 -0.00070491 -0.0098569 -0.042027 -0.036799 0.049665 -0.030797 -0.0046249 0.015231 0.00014083 0.0017873 0.0021 0.0016029 -0.020042
0.35156 -0.004631 -7.4632e-05 -0.0037634 -0.00085443 0 -0.002605 -0.00039694 0.0012155 -0.0036105 0.0039 -0.00023651 -0.043097 0.0020073 -0.011336 0.16499 -0.085994 -0.00016504 0.040308 -0.066725 -0.019318 0.051345 -0.07133 -0.0066327 -0.018776 0.00070546 0.001725 0.0025529 0.001612 -2.8426e-05
0.35547 -0.0039915 0.000143 -0.0060259 -0.0026474 0 -0.0012592 0.00015803 -0.0011198 -0.00028755 0.0027541 -0.0075459 -0.053763 0.010072 -0.0095685 0.083605 -0.056736 0.00054934 -0.023388 -0.069121 0.00018171 0.053688 -0.085991 -0.0075039 -0.020908 0.0011405 0.0017196 0.0026487 0.0015302 0.019721
0.35938 -0.0023954 0.00086642 -0.006809 -0.0039929 0 -0.00033631 0.0011061 -0.0035565 0.0033489 0.00045451 -0.012998 -0.066282 0.0041379 0.0082504 0.073441 -0.05305 0.00083611 -0.01081 -0.070852 -0.01673 0.065294 -0.08714 -0.0069812 -0.039936 0.0013543 0.0020336 0.002404 0.0012743 0.033742
0.36328 -0.00071222 0.00177 -0.0066956 -0.0036078 0 0.00050593 0.0023621 -0.005181 0.0059547 -0.0021267 -0.015631 -0.065538 0.0079041 0.01557 0.082909 -0.062031 0.00042743 0.016252 -0.064976 -0.033023 0.057763 -0.089646 -0.0055812 -0.055578 0.0013589 0.0025083 0.0020971 0.00080145 0.037664
0.36719 0.00044357 0.002322 -0.0062717 -0.0011359 0 0.0016192 0.0035639 -0.0051309 0.0068003 -0.004057 -0.015526 -0.049924 0.037262 -0.006819 0.055956 -0.066224 -0.00039851 -0.0025319 -0.049616 -0.018389 0.015921 -0.10202 -0.0041655 -0.053164 0.0011851 0.0027241 0.0019587 0.00021097 0.031099
0.37109 0.0010469 0.00221 -0.0056043 0.0021616 0 0.0026274 0.0040716 -0.0033811 0.0060236 -0.0049453 -0.013159 -0.03279 0.021647 0.0017811 0.053673 -0.070795 -0.0010819 0.028209 -0.074457 -0.0301 0.033074 -0.087029 -0.0034378 -0.096821 0.0008397 0.0024243 0.001961 -0.00027565 0.018724
0.375 0.0014765 0.001547 -0.0043255 0.0040865 0 0.0025639 0.0032789 -0.00099411 0.0042689 -0.0049668 -0.0089534 -0.029098 0.033116 0.012557 0.030591 -0.056631 -0.0012765 0.013917 -0.073945 -0.050939 0.053729 -0.11012 -0.0036583 -0.084939 0.00033922 0.0017682 0.0018973 -0.00047877 0.0080761
0.37891 0.0020556 0.00071051 -0.0021089 0.0031466 0 0.00082978 0.0011252 0.00053373 0.0021332 -0.004425 -0.0034031 -0.040887 0.035993 0.030152 0.058516 -0.065343 -0.0011273 -0.01542 -0.081319 -0.043286 0.055287 -0.12094 -0.0046286 -0.07604 -0.00024093 0.0011837 0.001632 -0.00042703 0.0047629
0.38281 0.0027514 9.281e-06 0.00097269 -0.00016895 0 -0.0019433 -0.0016148 0.00040738 -6.3035e-05 -0.0033726 0.0025645 -0.055923 0.026333 0.04593 0.11675 -0.084425 -0.0010906 -0.015727 -0.091473 -0.019269 0.031324 -0.1143 -0.005848 -0.081042 -0.00076967 0.00099427 0.0012463 -0.00034834 0.0082225
0.38672 0.0032507 -0.00049777 0.0044602 -0.0035977 0 -0.0040562 -0.0036539 -0.00078241 -0.002082 -0.0016812 0.0076307 -0.060406 0.018031 0.039946 0.11995 -0.063667 -0.0014738 0.081956 -0.074266 -0.026188 -0.016498 -0.11062 -0.0067426 -0.086274 -0.0011181 0.0011898 0.00095505 -0.00046041 0.0115
0.39063 0.0032584 -0.0008946 0.0077092 -0.0047138 0 -0.0039654 -0.0040346 -0.0014672 -0.0035233 0.00056827 0.010723 -0.052585 0.02699 -0.0099922 0.059375 -0.070963 -0.0021232 0.028676 -0.098464 -0.021642 0.041169 -0.11303 -0.0069061 -0.04684 -0.001213 0.0015225 0.00091837 -0.00073943 0.0059666
0.39453 0.0027087 -0.0011767 0.0099995 -0.0026979 0 -0.0015963 -0.0028558 -0.00035065 -0.0039381 0.0028434 0.01174 -0.043689 0.021311 0.0064223 0.074521 -0.071618 -0.0025392 0.046795 -0.086683 -0.04333 0.054066 -0.13516 -0.0062821 -0.033454 -0.0010432 0.0017705 0.00115 -0.00089401 -0.011989
0.39844 0.0017376 -0.001174 0.010571 0.0011082 0 0.0014249 -0.0012129 0.0024833 -0.0032577 0.0043915 0.011603 -0.045677 0.012439 0.022171 0.096777 -0.081449 -0.0023119 0.095694 -0.077183 -0.047281 0.048791 -0.15413 -0.0051902 -0.040436 -0.00063964 0.001881 0.001567 -0.00059868 -0.037309
0.40234 0.00052469 -0.00073116 0.0088451 0.0042471 0 0.0029395 -0.00029748 0.0055062 -0.0020504 0.0047789 0.011428 -0.058617 0.0090348 -0.0031652 0.082767 -0.1023 -0.0014889 0.12903 -0.096037 -0.016792 0.048169 -0.15351 -0.0041515 -0.059612 -8.0162e-05 0.0018913 0.0020574 0.00020004 -0.058714
0.40625 -0.00079183 3.9081e-05 0.0048909 0.0049149 0 0.0019442 -0.00038033 0.0067859 -0.0011912 0.0042395 0.011414 -0.070544 0.008558 -0.01114 0.086254 -0.078803 -0.00055959 0.086612 -0.12531 -0.036502 0.049724 -0.1351 -0.0036006 -0.081742 0.00048021 0.0017917 0.0024672 0.0011749 -0.065708
0.41016 -0.0020661 0.00071588 -0.00023565 0.0030866 0 -0.00059115 -0.00059803 0.0053168 -0.001119 0.0034809 0.010476 -0.06971 0.0088785 0.0056593 0.092031 -0.072605 -8.1751e-05 0.055307 -0.103 -0.057994 0.026045 -0.14511 -0.0036653 -0.10062 0.00082158 0.0015363 0.0025756 0.0018179 -0.054962
0.41406 -0.0030793 0.00084288 -0.0047959 0.00024276 0 -0.0024959 0.00020256 0.0016371 -0.0013691 0.0030789 0.0070638 -0.056677 0.0088704 0.016159 0.086812 -0.077235 -0.00027031 0.05032 -0.083332 -0.06843 0.0083898 -0.15114 -0.0041463 -0.099057 0.00077007 0.0011967 0.002199 0.0018004 -0.031485
0.41797 -0.0035894 0.00030157 -0.0073279 -0.0019065 0 -0.0021645 0.0022767 -0.0026359 -0.00092752 0.0029715 0.00064015 -0.044058 0.01239 0.01891 0.081374 -0.078622 -0.00087893 0.069024 -0.08039 -0.074341 -0.0069163 -0.14859 -0.0046775 -0.082341 0.00035598 0.0010386 0.0014043 0.0012098 -0.0042335
0.42188 -0.0034755 -0.00055593 -0.0075863 -0.0025995 0 0.00013087 0.0045459 -0.0058778 0.00079347 0.0024883 -0.0073705 -0.044374 0.025417 0.022184 0.095083 -0.058418 -0.0014422 0.10036 -0.096478 -0.089468 -0.034731 -0.14131 -0.0049301 -0.065286 -0.0001307 0.0013513 0.00060461 0.0004829 0.019795
0.42578 -0.0028228 -0.0011641 -0.0066199 -0.0022428 0 0.0024803 0.0053819 -0.0072889 0.0032232 0.00091146 -0.014035 -0.058216 0.046771 0.032107 0.024905 -0.078283 -0.0016553 0.083366 -0.068759 -0.067655 -0.0055277 -0.12307 -0.0047421 -0.076449 -0.00029812 0.0021395 0.00033216 9.4869e-05 0.038214
0.42969 -0.0018424 -0.0011906 -0.0058133 -0.0016987 0 0.0029396 0.0039777 -0.0069955 0.0048959 -0.0018621 -0.01657 -0.074114 0.043383 0.0081001 0.029525 -0.085841 -0.0015814 0.05801 -0.095181 -0.067195 0.013956 -0.1215 -0.0041547 -0.066241 4.8307e-05 0.0029885 0.00079231 0.00024129 0.051277
0.43359 -0.00070176 -0.0007858 -0.0056586 -0.0014004 0 0.0011693 0.001098 -0.005588 0.0045892 -0.0050586 -0.014057 -0.079428 0.038588 -0.0088613 0.046006 -0.092735 -0.0015441 0.058364 -0.10794 -0.067 0.027816 -0.12108 -0.0033957 -0.064236 0.00070409 0.003303 0.0015985 0.00073569 0.058159
0.4375 0.00055326 -0.00041181 -0.005338 -0.0010717 0 -0.0012643 -0.0014739 -0.0036291 0.0023779 -0.0073653 -0.0079963 -0.070908 0.044952 -0.00067103 0.049213 -0.095618 -0.0018145 0.082225 -0.086458 -0.055208 0.034156 -0.11705 -0.0028152 -0.089187 0.0011694 0.0027665 0.0020128 0.0011745 0.055735
0.44141 0.001893 -0.00040794 -0.0035196 -0.00020036 0 -0.0021895 -0.0023323 -0.0015017 -0.00035826 -0.007653 -0.0013217 -0.054944 0.060239 0.01467 0.079675 -0.056521 -0.0023523 0.050769 -0.096197 -0.031792 0.016235 -0.1247 -0.0027392 -0.15025 0.001023 0.0016282 0.0015648 0.0012357 0.041343
0.44531 0.0031278 -0.0006919 0.00030793 0.001254 0 -0.00067548 -0.0014843 0.00047216 -0.0020301 -0.0056396 0.003406 -0.03891 0.050979 0.0056915 0.053636 -0.060766 -0.0027991 0.069507 -0.075608 -0.060488 0.016922 -0.10846 -0.0032602 -0.10494 0.0002748 0.00054455 0.00051512 0.00090153 0.016945
0.44922 0.0038741 -0.00087657 0.0051306 0.0025987 0 0.0021002 -0.00017501 0.0019493 -0.0021031 -0.0021057 0.0053712 -0.02408 0.026989 -0.0077056 0.027195 -0.06199 -0.0027269 0.097237 -0.070245 -0.067409 0.032289 -0.11349 -0.004102 -0.10144 -0.00061502 9.2902e-05 -0.00030386 0.00046126 -0.0095772
0.45313 0.0037532 -0.00069118 0.0089479 0.0028549 0 0.0036986 0.00026343 0.0026926 -0.0014358 0.0014676 0.005587 -0.0079138 0.0086285 -0.013043 0.027974 -0.057045 -0.0019584 0.11031 -0.086469 -0.062907 0.043006 -0.12001 -0.0047217 -0.11044 -0.0010948 0.0003634 -0.00018283 0.00029728 -0.027964
0.45703 0.002682 -0.00029894 0.0101 0.0015612 0 0.0023478 -0.00051673 0.0027683 -0.0014272 0.0036569 0.0057715 0.0077403 0.017039 -0.0023907 0.070698 -0.050723 -0.00072891 0.094064 -0.11814 -0.069787 0.028832 -0.099843 -0.004657 -0.07703 -0.0009685 0.00095854 0.00083686 0.0005997 -0.031714
0.46094 0.00099781 -0.00018606 0.0083071 -0.00072192 0 -0.001551 -0.0017678 0.0025497 -0.0027541 0.0038515 0.0069021 0.013323 0.031229 -0.031982 0.025712 -0.052076 0.00042695 0.15167 -0.078251 -0.045196 0.023063 -0.10571 -0.0038904 -0.09386 -0.00054297 0.001362 0.0019849 0.0012054 -0.02217
0.46484 -0.00071254 -0.00069769 0.0046617 -0.0026458 0 -0.0055325 -0.0024455 0.002445 -0.0047914 0.0025693 0.0084656 -0.00087026 0.028756 -0.01637 0.035472 -0.068989 0.00099107 0.11337 -0.09532 -0.060493 0.052008 -0.12849 -0.0029194 -0.1312 -0.00034115 0.0013338 0.0024305 0.0016846 -0.0073977
0.46875 -0.0019579 -0.0016457 0.00074148 -0.0029348 0 -0.0067569 -0.0020873 0.0025581 -0.006135 0.0011042 0.0088781 -0.032599 0.025732 -0.011003 0.061318 -0.068116 0.00076962 0.08155 -0.10692 -0.076257 0.050167 -0.13873 -0.0024261 -0.13175 -0.00062915 0.0010131 0.0019927 0.001632 0.0032613
0.47266 -0.0025912 -0.0023755 -0.002375 -0.0012943 0 -0.0040569 -0.0010058 0.0025868 -0.0056723 0.00066975 0.006732 -0.064179 0.026978 -0.018339 0.073151 -0.050176 -9.3445e-06 0.081983 -0.10013 -0.078659 0.014154 -0.13246 -0.0027767 -0.1001 -0.0011777 0.00070964 0.0012482 0.00096403 0.0049176
0.47656 -0.0027804 -0.0022708 -0.0044814 0.0012897 0 0.0011543 0.00021686 0.0020693 -0.0032786 0.0015665 0.0019776 -0.073871 0.027109 0.018821 0.033195 -0.055438 -0.00086205 0.067221 -0.11157 -0.075274 0.0099339 -0.13262 -0.0037487 -0.11457 -0.0014696 0.00062782 0.00095768 1.3841e-06 -0.00076573
0.48047 -0.0027628 -0.0012676 -0.0059184 0.0031277 0 0.0057848 0.001297 0.00078747 0.00028686 0.0029572 -0.0038107 -0.053904 0.042502 0.038052 0.045636 -0.037819 -0.0013529 0.06945 -0.12445 -0.036478 0.051384 -0.14087 -0.0047061 -0.10515 -0.0011648 0.00076858 0.0013654 -0.00073818 -0.0079236
0.48438 -0.0026124 7.6605e-05 -0.0069835 0.0029522 0 0.0071463 0.0023104 -0.00099843 0.0039451 0.0034553 -0.0083128 -0.018909 0.031936 0.032073 0.05989 -0.024933 -0.0013288 0.059719 -0.11744 -0.058444 0.069943 -0.14254 -0.0050692 -0.12077 -0.00040451 0.00103 0.0020225 -0.00089158 -0.010884
0.48828 -0.0022102 0.0010211 -0.0075656 0.00083541 0 0.0047485 0.0032945 -0.002666 0.0067224 0.0021463 -0.009907 0.004165 0.011696 0.012581 0.046776 -0.025238 -0.00094933 0.064093 -0.1067 -0.096093 0.060398 -0.14099 -0.0046896 -0.15152 0.0003086 0.0013405 0.0022706 -0.00048431 -0.0073159
0.49219 -0.0014097 0.0012055 -0.0072015 -0.0017855 0 0.00054474 0.0039355 -0.0036006 0.0078466 -0.00070036 -0.0086554 -0.0028328 -0.0010036 -0.0040533 -0.0012197 -0.039135 -0.00053158 0.094361 -0.10827 -0.098101 0.031273 -0.14141 -0.0038565 -0.17823 0.00053196 0.0016775 0.0018985 0.00012526 0.0014119
0.49609 -0.00022414 0.00085877 -0.0054366 -0.0030798 0 -0.0025233 0.0037459 -0.0035402 0.006826 -0.0037665 -0.0060831 -0.034957 -0.021565 0.01984 0.049046 -0.02324 -0.00034634 0.021828 -0.11361 -0.056209 0.044254 -0.15109 -0.0030002 -0.15205 0.00022276 0.0019954 0.0013476 0.00053188 0.011805
0.5 0.0011329 0.00051017 -0.0022354 -0.0021529 0 -0.0026161 0.0025699 -0.0026644 0.0037832 -0.0055709 -0.0038974 -0.068844 0.015257 0.037163 0.064624 -0.03678 -0.00049078 0.033808 -0.13859 -0.058366 0.015623 -0.14196 -0.002397 -0.15188 -0.00028979 0.0021933 0.0012917 0.00056391 0.019932
0.50391 0.0023705 0.00050179 0.0018043 0.0002525 0 -0.00019926 0.00086274 -0.0014039 -0.00021339 -0.0054316 -0.0026493 -0.081931 0.030221 0.021313 0.041792 -0.029703 -0.00087526 0.061223 -0.1331 -0.10052 0.0034817 -0.1437 -0.0021091 -0.16174 -0.00063522 0.0021886 0.0020026 0.00035006 0.022385
0.50781 0.0032819 0.00074067 0.0056 0.0022894 0 0.002503 -0.00059 -0.00014057 -0.0034149 -0.0037959 -0.001452 -0.06945 0.022571 -0.00081189 0.0057409 -0.0041713 -0.0012847 0.08834 -0.11071 -0.13034 0.019385 -0.15214 -0.0021197 -0.17217 -0.0007072 0.0020136 0.0030835 0.00015867 0.017053
0.51172 0.0038011 0.00086279 0.008092 0.0024427 0 0.0033438 -0.0012812 0.00098427 -0.004435 -0.0017535 0.00096959 -0.045348 0.041077 0.042469 0.01064 0.0034813 -0.0014705 0.12623 -0.13101 -0.044163 0.049596 -0.13993 -0.002444 -0.17384 -0.00067495 0.0018073 0.0037829 0.00017686 0.0043667
0.51563 0.0039275 0.0005917 0.0088436 0.00076642 0 0.0019298 -0.0013424 0.0020393 -0.0033748 -0.00019671 0.0047868 -0.028166 0.028356 0.014374 0.03486 -0.013729 -0.001261 0.11207 -0.12026 -0.080362 0.0053973 -0.13931 -0.0030775 -0.17666 -0.0007342 0.0016883 0.0035859 0.00040814 -0.011624
0.51953 0.0036183 -5.757e-05 0.0082895 -0.0011234 0 -0.00018349 -0.0013233 0.0030998 -0.0019375 0.00069564 0.0084949 -0.025672 0.011216 -0.0063982 0.026055 -0.017751 -0.00067077 0.12334 -0.12275 -0.089883 -0.0062243 -0.14933 -0.0038716 -0.18543 -0.00087248 0.0016391 0.0025794 0.00072635 -0.024008
0.52344 0.0027743 -0.00086029 0.007349 -0.0013847 0 -0.00090509 -0.0016171 0.0040357 -0.0021286 0.0013196 0.0099042 -0.031453 0.0076421 -0.0053902 0.017157 -0.0053896 5.1835e-05 0.12394 -0.13188 -0.087537 0.0089221 -0.15816 -0.0045339 -0.18543 -0.00087997 0.0015353 0.0013439 0.00098654 -0.026442
0.52734 0.0013541 -0.001576 0.0066219 0.00043578 0 0.00056931 -0.0020856 0.0044596 -0.0044449 0.0020949 0.0079432 -0.034422 0.024038 0.015602 0.030125 0.014525 0.00052077 0.090354 -0.13549 -0.089302 0.035182 -0.16162 -0.0048148 -0.17563 -0.00057677 0.001301 0.00053198 0.001087 -0.017585
0.53125 -0.000476 -0.0020168 0.0058276 0.0028936 0 0.0030767 -0.0022102 0.0039029 -0.0071479 0.0030288 0.003699 -0.030517 0.02812 0.0014296 0.04425 -0.012712 0.00044438 0.048515 -0.09946 -0.10066 0.028918 -0.18532 -0.0047172 -0.21085 -1.8686e-05 0.0010267 0.0004832 0.00097378 -0.003066
0.53516 -0.0023002 -0.0019708 0.0040552 0.0037732 0 0.0045336 -0.0015897 0.0021343 -0.0074667 0.0037267 -0.00031986 -0.025309 0.039648 -0.00919 -0.010071 -0.014348 -0.00014706 0.0092425 -0.13083 -0.11269 0.0051367 -0.1812 -0.0045008 -0.18993 0.00051676 0.00091567 0.0011014 0.00064974 0.0074569
0.53906 -0.0035881 -0.00119 0.0007092 0.0019862 0 0.0037931 -0.00030094 -0.00057488 -0.0039033 0.0037437 -0.0021602 -0.026299 0.051531 -0.035427 -0.042493 -0.011395 -0.00087286 0.019087 -0.14395 -0.12472 0.0031599 -0.1828 -0.0044472 -0.19873 0.00073813 0.0011003 0.001978 0.00021021 0.0068185
0.54297 -0.0039418 0.00040384 -0.0036562 -0.0013645 0 0.0016622 0.0011735 -0.0034369 0.0022887 0.0029177 -0.0019401 -0.033787 0.058033 -0.049627 -0.045538 -0.0071568 -0.0012429 0.055364 -0.13445 -0.12538 0.019872 -0.18797 -0.004598 -0.21603 0.00054197 0.0015157 0.0026223 -0.00015338 -0.0042482
0.54688 -0.0032955 0.0024354 -0.0074347 -0.0037408 0 0.00014553 0.0023231 -0.0054471 0.0078159 0.0014287 -0.0015409 -0.03987 0.053045 -0.0045284 -0.039904 -0.00010649 -0.0010139 0.065625 -0.1257 -0.098579 0.035749 -0.18234 -0.0047268 -0.18105 4.6528e-05 0.0019597 0.0026924 -0.00024709 -0.017323
0.55078 -0.0019347 0.0040599 -0.0090313 -0.0032007 0 0.00057051 0.0029151 -0.0058672 0.0097621 -0.00036965 -0.0027264 -0.036385 0.042114 -0.02242 -0.05388 -0.022921 -0.00038001 0.029967 -0.13251 -0.105 0.0058061 -0.20792 -0.00458 -0.22043 -0.00052608 0.0022727 0.0021685 -2.4284e-05 -0.022408
0.55469 -0.00032893 0.0043955 -0.008026 -2.9311e-05 0 0.0022931 0.0029948 -0.0046223 0.0077263 -0.0021289 -0.0053791 -0.023658 0.047346 -0.003131 -0.038528 -0.031167 0.00017017 0.035056 -0.13324 -0.10249 -0.0063454 -0.21133 -0.0041503 -0.2217 -0.00097934 0.0024423 0.0013966 0.00034731 -0.015333
0.55859 0.0011012 0.0031543 -0.0054187 0.0034228 0 0.0032071 0.0026734 -0.0023646 0.0039106 -0.0035556 -0.0074658 -0.011301 0.046383 0.0093369 -0.037455 -0.016613 0.00022732 0.050251 -0.13284 -0.094226 -0.0022922 -0.19834 -0.0037031 -0.21803 -0.0011876 0.0025243 0.00092049 0.00060006 -0.00060716
0.5625 0.0021318 0.00095004 -0.0027402 0.0045847 0 0.0016637 0.0019702 -0.00013721 0.0011567 -0.0043827 -0.0067794 -0.010197 0.033665 0.0013364 -0.058104 0.010549 -0.00023617 0.062625 -0.13271 -0.092547 0.0052762 -0.18525 -0.0035223 -0.2311 -0.0010874 0.0024855 0.0011295 0.00059005 0.012434
0.56641 0.0027316 -0.0010425 -0.00083557 0.0026666 0 -0.0019077 0.00085588 0.0011862 0.00066387 -0.0043888 -0.0028919 -0.023202 0.036973 0.017577 -0.033203 -0.0054298 -0.00087627 0.091733 -0.12704 -0.13803 -0.027903 -0.22102 -0.0036299 -0.27073 -0.00069281 0.0021793 0.0019365 0.00042631 0.016779
0.57031 0.0029616 -0.0018607 0.00059722 -0.00082194 0 -0.0051773 -0.00059162 0.0013644 0.0012928 -0.0034997 0.0024147 -0.043019 0.059671 0.012055 -0.016987 -0.0088325 -0.0012733 0.075187 -0.12573 -0.11158 0.05253 -0.19204 -0.0037728 -0.24114 -0.00013367 0.001528 0.0027685 0.00036555 0.012228
0.57422 0.0028848 -0.0013564 0.0023628 -0.0033787 0 -0.0058048 -0.0021058 0.00087578 0.00088135 -0.00188 0.0065518 -0.058721 0.048885 -0.010633 -0.043363 0.01113 -0.0012524 0.058355 -0.13018 -0.10126 0.038469 -0.17427 -0.0037055 -0.22676 0.0003678 0.000737 0.0029525 0.00055379 0.0039892
0.57813 0.002548 -0.00016271 0.0047082 -0.0034567 0 -0.0034156 -0.0033078 0.00057179 -0.0017382 8.8724e-05 0.0080306 -0.064526 0.028326 -0.032559 -0.073626 0.028584 -0.00096961 0.048231 -0.13977 -0.10019 -0.024444 -0.18212 -0.0034843 -0.20947 0.0006301 0.00027237 0.0022453 0.00086084 -0.0025453
0.58203 0.0020054 0.0008939 0.0068796 -0.0014308 0 6.3969e-05 -0.0038651 0.0010999 -0.0057738 0.001941 0.0072067 -0.062966 0.035345 -0.033819 -0.056539 0.015192 -0.00072699 0.046232 -0.15171 -0.084246 -0.042825 -0.21371 -0.003448 -0.16039 0.00066112 0.00053588 0.0010753 0.00098212 -0.0057807
0.58594 0.0013256 0.0013983 0.007685 0.0010596 0 0.0019973 -0.0036166 0.0024539 -0.0092079 0.0032865 0.0054176 -0.06045 0.047277 -0.033348 -0.027311 0.061107 -0.00070393 0.075322 -0.13854 -0.055358 -0.037402 -0.18184 -0.0038569 -0.22322 0.00065927 0.0014885 0.00026163 0.00072706 -0.0075154
0.58984 0.00056758 0.0014872 0.0064863 0.0026005 0 0.0011646 -0.0026153 0.0039398 -0.010363 0.003922 0.0035861 -0.060312 0.043692 -0.034676 -0.013161 0.037367 -0.00083271 0.061236 -0.12827 -0.091251 -0.025195 -0.16984 -0.0045242 -0.25303 0.00082001 0.0025862 0.00040513 0.0002222 -0.0096443
0.59375 -0.00022468 0.0015168 0.003692 0.0029475 0 -0.0013769 -0.0011092 0.0045947 -0.0088971 0.0038888 0.0016996 -0.060179 0.046399 -0.047041 -0.023957 0.0056802 -0.00089182 0.0303 -0.1289 -0.10217 -0.018769 -0.17027 -0.0048354 -0.23525 0.0011132 0.003149 0.0014349 -0.00017262 -0.012043
0.59766 -0.0009718 0.0016667 0.00037634 0.002744 0 -0.003329 0.00052998 0.0038044 -0.0056067 0.0034772 -0.00051007 -0.055633 0.054444 -0.060495 -0.04588 0.00029414 -0.00071071 0.017898 -0.13408 -0.079995 -0.010354 -0.18268 -0.0042253 -0.19471 0.0012706 0.0028855 0.0026739 -0.000165 -0.013805
0.60156 -0.0014971 0.0018605 -0.0025203 0.0025481 0 -0.0030714 0.0019449 0.0017288 -0.001565 0.003129 -0.0026627 -0.045918 0.038894 -0.036095 -0.028608 0.042777 -0.00032091 0.091402 -0.11652 -0.10995 0.036992 -0.21507 -0.0027376 -0.21797 0.0010419 0.0021182 0.0033573 0.00023011 -0.015891
0.60547 -0.001555 0.0019879 -0.0046586 0.0022543 0 -0.00080903 0.0029604 -0.00074029 0.0024617 0.0031989 -0.0037419 -0.035707 0.037852 -0.0052431 -0.025623 0.022005 3.9158e-05 0.062691 -0.10456 -0.11062 0.034574 -0.18759 -0.0011533 -0.21988 0.00049123 0.0014975 0.0031731 0.00072688 -0.021448
0.60938 -0.0009906 0.0020936 -0.0061402 0.0014308 0 0.0018654 0.0036627 -0.0024674 0.00596 0.0036622 -0.0030571 -0.031194 0.023234 -0.016556 -0.03475 0.027313 5.4853e-05 0.080643 -0.11562 -0.10012 0.0011359 -0.18771 -0.00050148 -0.20341 1.9469e-05 0.0014488 0.0024109 0.001029 -0.032665
0.61328 7.7343e-05 0.0022869 -0.0070665 7.5928e-05 0 0.0033748 0.0042769 -0.0026962 0.0084043 0.0040044 -0.0010548 -0.034469 0.019455 -0.034861 -0.049884 0.042838 -0.00046935 0.10181 -0.11934 -0.094487 -0.037489 -0.18348 -0.0013005 -0.20277 3.2879e-05 0.0018414 0.0016581 0.0010566 -0.047252
0.61719 0.0012352 0.0024947 -0.0073306 -0.0011174 0 0.0032164 0.0048953 -0.0014253 0.0093302 0.0034869 0.00103 -0.041729 0.044876 -0.024301 -0.060801 0.045471 -0.0014423 0.078597 -0.093139 -0.10741 -0.055498 -0.14592 -0.0031446 -0.23777 0.00054125 0.002168 0.0013421 0.00093958 -0.058722
0.62109 0.002001 0.0024062 -0.0067577 -0.0013301 0 0.0019309 0.0052842 0.00066801 0.0087232 0.0017057 0.00242 -0.047034 0.036353 -0.0041626 -0.027276 0.033259 -0.0024513 0.068858 -0.1076 -0.13945 -0.030496 -0.1541 -0.0049942 -0.19649 0.001085 0.002051 0.0014875 0.00082534 -0.061167
0.625 0.0021565 0.0017596 -0.0052936 -0.00043912 0 0.00034507 0.0049872 0.0026549 0.0071745 -0.00095405 0.0035976 -0.04781 0.018213 -0.036481 0.0038042 0.012772 -0.0029383 0.035282 -0.10433 -0.12168 0.021508 -0.14273 -0.0059425 -0.20235 0.0011097 0.0015942 0.0018163 0.00072632 -0.054307
0.62891 0.0019046 0.00071291 -0.0029772 0.00078261 0 -0.0010112 0.0036917 0.0038354 0.0054465 -0.0033862 0.0056579 -0.046679 0.015635 -0.031046 0.0027749 0.023849 -0.0025455 0.010864 -0.10232 -0.094803 0.035055 -0.13684 -0.0058305 -0.20616 0.00047068 0.001254 0.0020311 0.00056277 -0.04372
0.63281 0.0016856 -0.00013226 0.00017924 0.0013382 0 -0.0018652 0.001562 0.0039948 0.0037888 -0.0044047 0.0087342 -0.047855 0.033753 0.0071468 -0.018179 0.052418 -0.0014192 0.0063552 -0.10191 -0.077507 0.012921 -0.13829 -0.0052213 -0.2034 -0.00040911 0.0013695 0.0020204 0.00032693 -0.035534
0.63672 0.0017847 -0.00018207 0.0040794 0.0009026 0 -0.0019069 -0.00076822 0.0033558 0.0017451 -0.0035322 0.01116 -0.05185 0.066115 0.0076534 -0.013631 0.042561 -0.00019771 0.021917 -0.091238 -0.081727 0.0048574 -0.13431 -0.0048137 -0.21697 -0.0009037 0.0018122 0.0018601 0.00015896 -0.030465
0.64063 0.0020747 0.00058886 0.0081758 6.0646e-05 0 -0.00084852 -0.0025598 0.0023474 -0.0012393 -0.0013435 0.010499 -0.054056 0.060008 0.043299 -0.0038288 0.053044 0.00040384 0.052869 -0.081359 -0.068066 0.034364 -0.11398 -0.0048495 -0.19581 -0.0007471 0.0020956 0.0016809 0.00022708 -0.023161
0.64453 0.0021417 0.0015139 0.011282 -0.00032164 0 0.001102 -0.0033832 0.0013703 -0.0049526 0.00090208 0.0057561 -0.049098 0.042325 0.06072 -0.018424 0.068711 0.00015483 0.096292 -0.058378 -0.06553 0.018893 -0.10327 -0.005035 -0.19607 -0.00026333 0.0018401 0.0015525 0.00053157 -0.0079185
0.64844 0.0016956 0.0017301 0.012025 7.4146e-05 0 0.0029703 -0.0032498 0.00066647 -0.0082008 0.0020613 -0.0012966 -0.036976 0.038086 0.064727 -0.034437 0.07412 -0.00045064 0.14069 -0.045071 -0.063529 -0.013844 -0.097394 -0.004979 -0.19446 -3.5208e-05 0.0011444 0.0014712 0.0008537 0.014523
0.65234 0.00088757 0.00089286 0.0097941 0.00083359 0 0.0035167 -0.0024136 0.0002874 -0.0095693 0.0017531 -0.0071113 -0.02474 0.059267 0.060439 -0.026937 0.063285 -0.00054968 0.16947 -0.055232 -0.058458 -0.034023 -0.090748 -0.0046582 -0.18002 -0.00032438 0.00051266 0.0014215 0.00093219 0.035799
0.65625 0.00022025 -0.00052733 0.0054269 0.0014022 0 0.0022786 -0.0011097 0.00011345 -0.0085034 0.00044608 -0.0090449 -0.021179 0.073362 0.044729 0.044242 0.064262 0.00035957 0.13557 -0.069583 -0.08076 -0.0061665 -0.076647 -0.0044223 -0.19982 -0.00080716 0.0004116 0.0014285 0.00071099 0.04591
0.66016 0.0001126 -0.0016378 0.00086385 0.0017464 0 0.00018505 0.00049557 -8.9518e-05 -0.005688 -0.00095935 -0.0074035 -0.028692 0.066351 0.034628 0.028491 0.057461 0.0019165 0.14177 -0.057921 -0.056376 0.0042618 -0.062768 -0.004559 -0.16384 -0.0008951 0.00087627 0.001546 0.00041391 0.041116
0.66406 0.00051551 -0.0018514 -0.0021259 0.0022968 0 -0.0010249 0.0021559 -0.00055885 -0.0023678 -0.0016772 -0.0049848 -0.039874 0.06365 0.03005 0.019619 0.059718 0.0030969 0.16903 -0.055094 -0.046735 0.0083579 -0.06151 -0.0049187 -0.16068 -0.0003404 0.0015206 0.0017903 0.00035977 0.026528
0.66797 0.00094726 -0.0012997 -0.0031675 0.0031972 0 -0.0002695 0.0034672 -0.0013761 0.00070301 -0.0013735 -0.0044745 -0.042804 0.072194 0.02428 0.038713 0.069832 0.0029957 0.19516 -0.051056 -0.050577 0.0043764 -0.060889 -0.0050609 -0.16826 0.00046376 0.00191 0.002077 0.00067845 0.011181
0.67188 0.00093362 -0.00059635 -0.0033923 0.0037289 0 0.0017913 0.0040564 -0.0023349 0.0036328 -0.00022181 -0.0060211 -0.031315 0.09297 0.007105 0.084096 0.079474 0.0015423 0.19213 -0.018406 -0.043831 -0.013403 -0.037799 -0.0048164 -0.12079 0.00079852 0.0019197 0.0022262 0.0011805 0.00031246
0.67578 0.00045366 -0.00022978 -0.0042927 0.0027338 0 0.0031543 0.0038949 -0.0029434 0.0067628 0.0012181 -0.0071535 -0.011463 0.070554 0.019627 0.098722 0.077126 -0.00047332 0.19534 -0.037562 -0.059762 0.017618 -0.012564 -0.0046479 -0.10368 0.00027262 0.0017526 0.0020644 0.0014874 -0.0080921
0.67969 -2.3001e-05 -0.00017622 -0.0062803 -0.00014694 0 0.0021805 0.0033852 -0.002616 0.0097769 0.0022184 -0.0050692 0.0020764 0.076638 0.03805 0.057536 0.062685 -0.002079 0.18798 -0.046316 -0.058223 -0.0078384 -0.014881 -0.0053032 -0.13724 -0.00079502 0.0016482 0.0015763 0.0012989 -0.019823
0.68359 5.1525e-05 -6.2544e-05 -0.0081955 -0.0035984 0 -0.00082486 0.0030463 -0.00098947 0.01159 0.0021951 0.00080613 -0.0025069 0.088118 0.045381 0.031977 0.069022 -0.0028861 0.14587 -0.044344 -0.07124 -0.037926 -0.017737 -0.0069709 -0.14953 -0.0016249 0.0016191 0.00099055 0.00058115 -0.03797
0.6875 0.00081379 0.00034861 -0.0081997 -0.0052042 0 -0.0036299 0.0030492 0.0018049 0.011243 0.0010496 0.0082464 -0.024075 0.090952 0.045431 0.050545 0.09391 -0.0032627 0.079753 -0.037936 -0.096281 -0.041342 -0.0098518 -0.0087735 -0.11585 -0.0016324 0.0014865 0.00069147 -0.00043604 -0.059652
0.69141 0.0018575 0.00086676 -0.0053 -0.0032987 0 -0.0038358 0.0030549 0.0050864 0.0089303 -0.00067148 0.014013 -0.048531 0.083806 0.09218 0.061595 0.053591 -0.0038069 0.085188 -0.051745 -0.049472 -0.014934 -0.0096193 -0.0092655 -0.10365 -0.00089549 0.0011525 0.00096439 -0.0013939 -0.078324
0.69531 0.0025587 0.0010488 -0.00024434 0.0013818 0 -0.00095537 0.0025464 0.0078551 0.006021 -0.0020198 0.016269 -0.059317 0.082418 0.081537 0.06611 0.076245 -0.0046691 0.09141 -0.01906 -0.076354 -0.0028764 -0.0068746 -0.0076851 -0.083805 -3.2215e-05 0.00078304 0.0017433 -0.0019508 -0.088423
0.69922 0.0025484 0.00062185 0.0049099 0.0058145 0 0.0029956 0.0013426 0.0092179 0.0039104 -0.0022332 0.015492 -0.05 0.099157 0.067668 0.10185 0.088016 -0.0053821 0.087622 -0.0056388 -0.05094 -0.023606 -0.0026902 -0.0048603 -0.087031 0.00036102 0.00067758 0.0025856 -0.0018847 -0.087488
0.70313 0.001921 -0.00029888 0.0081539 0.0067542 0 0.005005 -0.00021974 0.0087917 0.0027231 -0.001269 0.013333 -0.028741 0.11237 0.05712 0.12429 0.074864 -0.0053236 0.084446 -0.023885 -0.02253 -0.043203 -0.0041859 -0.0027989 -0.087089 0.00017806 0.00094432 0.0029498 -0.0011714 -0.074563
0.70703 0.0010513 -0.001396 0.0087376 0.0032238 0 0.0034881 -0.0016205 0.0068605 0.0011763 0.0001636 0.010757 -0.011341 0.096304 0.048657 0.079443 0.038964 -0.0043125 0.094892 -0.070263 -0.068001 -0.020978 -0.018535 -0.0031159 -0.05124 -0.00021806 0.001332 0.0025951 -3.9924e-05 -0.048289
0.71094 0.00025182 -0.0024931 0.0073855 -0.0025979 0 -0.00038325 -0.0026388 0.0041899 -0.002124 0.0011344 0.0073138 -0.0090843 0.11272 0.058306 0.11194 0.071404 -0.0027377 0.077763 -0.045154 -0.040955 -0.047667 -0.023774 -0.005594 -0.082303 -0.0004151 0.0014283 0.0017728 0.0010658 -0.0083623
0.71484 -0.00039507 -0.003645 0.0055068 -0.0068994 0 -0.0035824 -0.0034386 0.0016022 -0.0070646 0.0011504 0.0020899 -0.021397 0.10079 0.076852 0.12818 0.072333 -0.0011359 0.11415 -0.023966 -0.028738 -0.020984 0.0030633 -0.0082118 -0.060428 -0.00032647 0.0010586 0.0010272 0.0016775 0.04034
0.71875 -0.00093076 -0.0048601 0.0040953 -0.0070168 0 -0.0036536 -0.0041403 -0.0004273 -0.011608 0.00038823 -0.0047959 -0.038475 0.093811 0.092631 0.11738 0.079656 0.00029283 0.14024 -0.018005 -0.021169 -0.025358 0.020825 -0.0087515 -0.012278 -0.00017805 0.00048881 0.00075289 0.0015754 0.085884
0.72266 -0.001327 -0.0057772 0.0031184 -0.003293 0 -0.00068145 -0.0043695 -0.0019042 -0.013102 -0.00064404 -0.0117 -0.050215 0.10449 0.10395 0.095184 0.097726 0.0017028 0.13732 -0.02452 -0.016686 -0.060564 0.015392 -0.0066602 0.021108 -0.00018228 0.00020922 0.00089097 0.00094336 0.1136
0.72656 -0.0014473 -0.0057194 0.0017379 0.0013897 0 0.0027978 -0.0033966 -0.0031108 -0.010325 -0.0016169 -0.01645 -0.053057 0.12741 0.12064 0.11953 0.091301 0.0031621 0.13197 -0.021671 -0.023784 -0.019935 -0.0020761 -0.0035302 -0.044106 -0.00027465 0.00048589 0.0010384 0.0002523 0.11476
0.73047 -0.0011913 -0.0041886 -0.00087776 0.0039116 0 0.0038562 -0.00089763 -0.0042368 -0.004571 -0.0025257 -0.017847 -0.049614 0.13942 0.072353 0.12786 0.066523 0.0042877 0.090691 -0.016452 -0.0011471 -0.021244 0.0037034 -0.0017462 -0.059693 -0.00018782 0.0011114 0.00087123 -7.1303e-05 0.092717
0.73438 -0.0006269 -0.0013865 -0.0047404 0.0031541 0 0.001524 0.0023677 -0.0051295 0.0011316 -0.00337 -0.016292 -0.043441 0.11469 0.082744 0.13752 0.070708 0.004439 0.078303 -0.01141 0.0079019 -0.060809 -0.0057315 -0.002477 -0.065695 0.00023202 0.0016051 0.00048343 6.669e-05 0.060727
0.73828 6.3303e-05 0.0017443 -0.008776 0.00048535 0 -0.0024468 0.0047708 -0.0053489 0.0040868 -0.0038088 -0.013088 -0.035447 0.084495 0.11657 0.14638 0.080828 0.0033456 0.064794 -0.021444 0.0024272 -0.087926 -0.026635 -0.0047751 -0.071527 0.00081153 0.0016758 0.00031564 0.00041654 0.032471
0.74219 0.00076719 0.0040661 -0.011305 -0.0016538 0 -0.0049731 0.0049699 -0.0044676 0.0036973 -0.0032912 -0.0092146 -0.025616 0.082337 0.12617 0.15125 0.071556 0.0015248 0.024757 -0.05356 -0.01178 -0.05735 -0.048054 -0.0065269 -0.081472 0.001171 0.0014968 0.00073133 0.00064001 0.012661
0.74609 0.0015327 0.0049503 -0.010996 -0.0017171 0 -0.0040352 0.0030874 -0.0023763 0.0016664 -0.0016408 -0.0047278 -0.017089 0.11411 0.096352 0.15529 0.057127 -1.6061e-05 0.049759 -0.043971 -0.012918 0.00050868 -0.036503 -0.0063262 -0.081442 0.001066 0.0015198 0.0016382 0.00058962 -0.0046854
0.75 0.0024288 0.0045683 -0.0076969 1.27e-05 0 -0.0001912 0.00078911 0.00061928 0.00059886 0.00051031 0.00079851 -0.016593 0.11056 0.12311 0.14192 0.042084 -0.00059965 0.051243 -0.034343 -0.0012718 -0.053441 -0.034708 -0.0045684 -0.081067 0.00061466 0.0020036 0.0025157 0.00037093 -0.029165
0.75391 0.0033156 0.003572 -0.0025549 0.002049 0 0.0039063 1.5893e-05 0.0039352 0.0020908 0.0020182 0.0073936 -0.029008 0.10459 0.11768 0.13479 0.033304 -0.00046475 0.054613 -0.029945 -0.022103 -0.080048 -0.039473 -0.0028759 -0.099735 0.000193 0.0027153 0.00283 0.00017644 -0.06417
0.75781 0.0038032 0.0025064 0.002662 0.0030948 0 0.0055181 0.0013557 0.0069294 0.005624 0.0021493 0.01425 -0.050788 0.10328 0.092051 0.14377 0.034742 -0.00052915 0.04769 -0.036634 -0.066323 -0.05611 -0.044447 -0.0025403 -0.12864 0.00010308 0.0030994 0.0024592 9.7742e-05 -0.10235
0.76172 0.0035173 0.0014896 0.0065834 0.0029514 0 0.0037619 0.0034812 0.0090501 0.0089162 0.0013252 0.020032 -0.069597 0.09907 0.13297 0.17326 0.049809 -0.001512 -0.012494 -0.062929 -0.082939 -0.028951 -0.038302 -0.0034951 -0.13547 0.00032679 0.0027629 0.001756 0.00010853 -0.12969
0.76563 0.0024555 0.00038148 0.0088396 0.0023316 0 7.1514e-05 0.0042345 0.0098933 0.0094131 0.00091496 0.023503 -0.072494 0.10131 0.13349 0.1562 0.017489 -0.0032237 -0.0066757 -0.064118 -0.055874 0.0052066 -0.065819 -0.004671 -0.12954 0.00057942 0.0018268 0.0012216 0.00019511 -0.1346
0.76953 0.0010775 -0.00082554 0.009845 0.0019829 0 -0.0030282 0.0025002 0.0092561 0.0059639 0.0021148 0.023925 -0.056577 0.114 0.15104 0.15939 0.010131 -0.0046886 -0.036129 -0.048578 -0.032251 -0.020252 -0.080414 -0.0051875 -0.14918 0.00058753 0.00083176 0.0011121 0.00043845 -0.11511
0.77344 -1.111e-05 -0.0018416 0.010045 0.002012 0 -0.0037758 -0.00074268 0.0072355 -0.00032904 0.0048311 0.02109 -0.032588 0.11194 0.16352 0.1801 0.016277 -0.0049826 -0.051907 -0.054317 -0.034667 -0.044804 -0.085374 -0.0050949 -0.1725 0.00032156 0.0003041 0.0013195 0.00091635 -0.079332
0.77734 -0.00052892 -0.0023048 0.0093568 0.0019398 0 -0.0022656 -0.0031417 0.004286 -0.0066224 0.0075586 0.015291 -0.017373 0.086905 0.15355 0.20273 0.021755 -0.0040036 -0.019519 -0.09361 -0.067897 -0.0309 -0.083353 -0.0049961 -0.17725 -1.5035e-05 0.00038738 0.0015725 0.0015247 -0.039849
0.78125 -0.00070943 -0.0021331 0.0073033 0.0012831 0 -9.662e-05 -0.0028946 0.0011021 -0.0099711 0.0084209 0.0074201 -0.020982 0.10279 0.12745 0.16173 0.010515 -0.002482 0.028512 -0.071594 -0.071539 -0.043654 -0.06409 -0.0051214 -0.13793 -0.00019721 0.00083978 0.0017106 0.0019489 -0.0064287
0.78516 -0.0010201 -0.0016042 0.0036674 5.8555e-05 0 0.00097863 -0.00025477 -0.0016746 -0.0091495 0.0065352 -0.0010089 -0.039247 0.10647 0.10787 0.15134 -0.00042379 -0.0012744 0.00234 -0.050513 -0.035424 -0.035635 -0.060065 -0.0049823 -0.11918 -0.00017564 0.0013297 0.0017667 0.0018835 0.018164
0.78906 -0.0016601 -0.0010656 -0.0010267 -0.0012028 0 0.00031766 0.0026577 -0.0037333 -0.0054674 0.0026083 -0.0082758 -0.058031 0.12269 0.12123 0.15557 0.020059 -0.00063612 0.035036 -0.049111 -0.024372 -0.035576 -0.066745 -0.0040287 -0.13663 -8.8761e-05 0.0017028 0.0018393 0.0013248 0.037274
0.79297 -0.00231 -0.00058315 -0.0056951 -0.0018546 0 -0.0013156 0.0035761 -0.0051215 -0.0019205 -0.0016432 -0.013236 -0.065018 0.14241 0.14564 0.15668 0.046147 -0.00012999 0.068401 -0.056318 -0.026962 -0.039031 -0.072524 -0.0025641 -0.1621 -0.00010704 0.0019841 0.0019443 0.0006376 0.055745
0.79688 -0.0023834 7.7882e-05 -0.0093651 -0.001575 0 -0.0024987 0.0018945 -0.0059874 -0.0011204 -0.0046749 -0.015871 -0.058465 0.14195 0.13578 0.13255 0.024963 0.00081793 -0.03856 -0.047099 -0.00065489 -0.028315 -0.06069 -0.0018005 -0.14438 -0.00027055 0.0021888 0.0020128 0.00028963 0.074905
0.80078 -0.0015593 0.0010874 -0.011673 -0.00055001 0 -0.0022856 -0.00091354 -0.006276 -0.0034146 -0.0059387 -0.017014 -0.045761 0.13912 0.13792 0.15734 0.015868 0.0022968 -0.02512 -0.049471 -0.030478 -0.047255 -0.083284 -0.0028108 -0.12268 -0.00046161 0.0022074 0.0019978 0.00046774 0.090423
0.80469 -0.00010765 0.0021773 -0.012728 0.00063975 0 -0.00088883 -0.0025463 -0.0056867 -0.0066115 -0.0058447 -0.017329 -0.034393 0.11896 0.14203 0.12417 0.0081605 0.0037936 -0.05153 -0.058346 -0.057066 -0.056827 -0.072485 -0.0053513 -0.12382 -0.00051776 0.0019123 0.0019271 0.00092941 0.094437
0.80859 0.00129 0.0026982 -0.012555 0.0013118 0 0.00052993 -0.0017124 -0.0039665 -0.0076092 -0.005139 -0.016434 -0.024784 0.09149 0.13723 0.10196 0.0067266 0.0046144 -0.048444 -0.061937 -0.061507 -0.057874 -0.061382 -0.0078014 -0.13683 -0.00037358 0.0013602 0.0018355 0.0012332 0.080729
0.8125 0.0020619 0.0021432 -0.010764 0.0010304 0 0.00075932 0.00092562 -0.0012776 -0.0047532 -0.0043381 -0.01306 -0.011856 0.069046 0.1206 0.11941 0.0076002 0.0043947 -0.0086864 -0.057999 -0.048451 -0.052541 -0.064287 -0.0084316 -0.14327 -0.00011467 0.00083822 0.0016868 0.0011345 0.049498
0.81641 0.0021438 0.00068461 -0.0068619 -0.00010344 0 -0.00052246 0.0033695 0.0017289 0.00087401 -0.0035839 -0.0062939 0.0069844 0.076847 0.10571 0.12635 -0.016788 0.0032581 -0.069776 -0.065622 -0.080599 -0.046325 -0.05847 -0.0068834 -0.095657 8.7725e-05 0.00066455 0.001429 0.0007775 0.0083352
0.82031 0.0019241 -0.00081815 -0.00093389 -0.0013895 0 -0.0024301 0.003859 0.0042527 0.0062316 -0.0027918 0.0031033 0.026321 0.12238 0.12042 0.10161 -0.014271 0.0015985 -0.010289 -0.072503 -0.047648 -0.031855 -0.049638 -0.004462 -0.10471 0.00010175 0.00092762 0.0011488 0.00051833 -0.031543
0.82422 0.001831 -0.0014369 0.0059819 -0.0018512 0 -0.0034252 0.0021299 0.0058296 0.0085401 -0.0017855 0.012528 0.036113 0.11266 0.12081 0.094916 -0.022435 -0.00020315 -0.001423 -0.094585 -0.066815 -0.068859 -0.064322 -0.0029439 -0.12834 -7.308e-05 0.0014266 0.0011212 0.00057046 -0.061248
0.82813 0.0019597 -0.00092992 0.012226 -0.00088094 0 -0.0024052 -0.00053126 0.006541 0.0072064 -0.00033977 0.018857 0.031303 0.070775 0.12333 0.098317 -0.029428 -0.0018691 -0.035185 -0.11252 -0.10999 -0.11321 -0.079832 -0.0030269 -0.14204 -0.00030878 0.0018757 0.0016097 0.0008235 -0.078104
0.83203 0.0020583 3.1446e-05 0.016303 0.0011987 0 0.0004155 -0.0023216 0.006772 0.0040267 0.0017075 0.020338 0.018324 0.046357 0.15236 0.091615 -0.015459 -0.0031636 -0.064101 -0.10073 -0.1191 -0.10005 -0.064375 -0.0038806 -0.12627 -0.00044346 0.0021627 0.002551 0.0009935 -0.084902
0.83594 0.0018254 0.00040188 0.017484 0.0031737 0 0.0035043 -0.0021685 0.0067499 0.0016605 0.0041936 0.017586 0.01159 0.056542 0.10727 0.074349 -0.029674 -0.0038873 -0.046126 -0.093373 -0.12151 -0.084058 -0.058695 -0.0041725 -0.13602 -0.00040374 0.0023981 0.0034536 0.00092759 -0.085706
0.83984 0.0012016 -0.00036556 0.015861 0.0037233 0 0.0049879 -0.00031306 0.0062962 0.0016828 0.0064458 0.012914 0.022363 0.05502 0.086773 0.078958 -0.041644 -0.0039906 -0.038436 -0.10756 -0.11347 -0.098397 -0.085108 -0.0035059 -0.1384 -0.00026522 0.0027164 0.0037033 0.00074556 -0.081983
0.84375 0.00039498 -0.0018515 0.012 0.0024452 0 0.003973 0.0020258 0.0050131 0.0036712 0.0074991 0.0085586 0.049594 0.05918 0.097459 0.079967 -0.045859 -0.0036454 -0.039825 -0.11366 -0.12176 -0.10055 -0.092075 -0.0028256 -0.12756 -0.00019577 0.0030558 0.0030737 0.00068804 -0.072046
0.84766 -0.00032765 -0.0030032 0.0066315 0.00027192 0 0.0012288 0.0035097 0.0027175 0.0058031 0.0067135 0.0052114 0.080685 0.072481 0.12527 0.076774 -0.038553 -0.0031121 -0.045054 -0.104 -0.13877 -0.081722 -0.065331 -0.0033987 -0.1082 -0.00031136 0.0031668 0.001985 0.00084794 -0.053536
0.85156 -0.00083155 -0.0029754 0.00056937 -0.0011881 0 -0.0013527 0.0034334 -0.00027968 0.0062678 0.0043304 0.0019362 0.10116 0.082291 0.12098 0.1012 -0.015667 -0.0024936 -0.040542 -0.094927 -0.10716 -0.07187 -0.030388 -0.0053973 -0.10143 -0.00055595 0.0028553 0.0012213 0.0010712 -0.026258
0.85547 -0.001103 -0.0017626 -0.0053206 -0.00094616 0 -0.0021731 0.0019828 -0.0032884 0.0043882 0.001429 -0.0025898 0.10468 0.071475 0.088201 0.058848 -0.029935 -0.0016533 -0.00042544 -0.10206 -0.12794 -0.07986 -0.038928 -0.0075157 -0.11043 -0.00071799 0.0022122 0.0013057 0.0011219 0.006908
0.85938 -0.0011006 -0.00011659 -0.010284 0.0005114 0 -0.001128 -5.8227e-06 -0.0056127 0.00083335 -0.0007791 -0.0086042 0.095422 0.060437 0.085012 0.083465 -0.037439 -0.00043838 0.023122 -0.090937 -0.14418 -0.10328 -0.029938 -0.008052 -0.085409 -0.00059462 0.0015803 0.0020711 0.00092732 0.040892
0.86328 -0.00068983 0.0011206 -0.013866 0.0016134 0 0.00040062 -0.0015371 -0.0068467 -0.0029342 -0.0017699 -0.014727 0.082422 0.059575 0.080541 0.12217 -0.03946 0.0010031 0.025858 -0.079516 -0.13655 -0.11088 -0.0083388 -0.0064649 -0.051404 -0.00018114 0.0012781 0.0028171 0.00064277 0.069529
0.86719 0.00022404 0.0016545 -0.015844 0.0010951 0 0.00078435 -0.0019377 -0.0068884 -0.0054545 -0.0019535 -0.018711 0.072336 0.074712 0.04903 0.11116 -0.039757 0.002184 0.008738 -0.086334 -0.1025 -0.079414 0.010529 -0.0039493 -0.038024 0.00027972 0.0013451 0.0029148 0.00047595 0.086222
0.87109 0.0014893 0.0018179 -0.015869 -0.00078768 0 -0.00041072 -0.0011493 -0.0057792 -0.0059063 -0.002158 -0.018842 0.067096 0.084743 0.093467 0.065851 -0.01972 0.002638 -0.035592 -0.086579 -0.14607 -0.07666 -0.016648 -0.0024772 -0.043162 0.00045073 0.001555 0.0023147 0.00046534 0.085241
0.875 0.0026729 0.0021023 -0.013284 -0.0023381 0 -0.0020364 0.0002579 -0.0036237 -0.0044299 -0.0028395 -0.014943 0.066728 0.076747 0.097671 0.059104 -0.01867 0.0023539 -0.065162 -0.077518 -0.12545 -0.078459 -0.00534 -0.003157 -0.046541 0.00014613 0.0016726 0.0015155 0.00045057 0.064622
0.87891 0.0032951 0.002629 -0.0075605 -0.0018217 0 -0.0024006 0.0013763 -0.00069556 -0.0020644 -0.0037106 -0.008374 0.072425 0.061385 0.098495 0.02813 -0.03336 0.00182 -0.036747 -0.063247 -0.10918 -0.076784 -0.002933 -0.0053466 -0.047099 -0.00052472 0.0016848 0.0010658 0.00026458 0.029227
0.88281 0.0031654 0.0030407 0.0007876 0.00095954 0 -0.00084476 0.0014603 0.0024325 -0.00024137 -0.0040492 -0.0011623 0.085782 0.054731 0.10366 -0.0059457 -0.056077 0.0015678 0.017149 -0.057509 -0.11245 -0.069699 -0.012547 -0.0072449 -0.043456 -0.0012287 0.0017758 0.0010933 -5.844e-05 -0.009419
0.88672 0.0025249 0.0028596 0.00968 0.0043008 0 0.0015533 0.00039677 0.0049765 4.173e-05 -0.0033191 0.0050327 0.10544 0.083833 0.10348 0.047777 -0.072169 0.0016347 -0.0057011 -0.086999 -0.11868 -0.058887 -0.0067364 -0.007388 -0.033491 -0.001629 0.0020864 0.0012957 -0.00028146 -0.038359
0.89063 0.0018564 0.0019299 0.016147 0.0058276 0 0.0028306 -0.0011507 0.0062877 -0.0010883 -0.0015248 0.0094818 0.1259 0.058758 0.045887 0.056287 -0.054923 0.0014951 -0.034887 -0.078746 -0.14681 -0.10847 0.0057536 -0.0057634 -0.059963 -0.001577 0.0025172 0.0013473 -0.00017771 -0.050891
0.89453 0.0015171 0.00053886 0.018042 0.0043633 0 0.0018532 -0.0020774 0.0062127 -0.0023828 0.00092477 0.012269 0.14112 0.059009 0.069658 0.072868 -0.052538 0.00057726 -0.034311 -0.072894 -0.14602 -0.063663 -0.0033302 -0.0036913 -0.050106 -0.0011485 0.0027874 0.0012774 0.00025297 -0.050828
0.89844 0.0015007 -0.00083559 0.015516 0.00090673 0 -0.00060664 -0.0015048 0.0051615 -0.0023088 0.0035635 0.013777 0.14972 0.059292 0.099409 0.072928 -0.056873 -0.0011179 -0.041996 -0.060893 -0.11169 -0.029157 -0.0077709 -0.0026981 -0.029566 -0.00054736 0.0026927 0.0014262 0.00077669 -0.049245
0.90234 0.0015173 -0.0018525 0.010932 -0.0020781 0 -0.0024136 0.00062872 0.0038075 -0.00017744 0.0060248 0.014223 0.15625 0.041928 0.086004 0.045508 -0.058165 -0.002917 -0.078596 -0.040246 -0.060347 -0.074326 0.0097035 -0.0033688 -0.017046 8.0143e-06 0.0023007 0.0020344 0.0011287 -0.05562
0.90625 0.0012924 -0.0024007 0.0070666 -0.0024891 0 -0.001819 0.0034618 0.002659 0.0033102 0.0079261 0.013534 0.16669 0.035998 0.11989 0.048208 -0.046823 -0.0040253 -0.082827 -0.043578 -0.098085 -0.093893 0.024877 -0.0050394 0.01351 0.00033894 0.001891 0.0028963 0.0012257 -0.070295
0.91016 0.00081118 -0.0024473 0.0049995 -9.2933e-05 0 0.0010556 0.0056941 0.0018323 0.0065498 0.0087702 0.011535 0.18228 0.045945 0.073161 0.028747 -0.069471 -0.0042136 -0.085892 -0.054515 -0.11458 -0.095778 -0.0001207 -0.0064313 0.015098 0.00032696 0.0017039 0.0034447 0.0011915 -0.084301
0.91406 0.0003111 -0.0018989 0.003446 0.0033996 0 0.0042559 0.0063603 0.0011581 0.0081467 0.0081365 0.0082034 0.19815 0.046885 0.023241 0.010044 -0.060079 -0.0039795 -0.06606 -0.053597 -0.11802 -0.089368 -0.018525 -0.0066305 0.020177 -4.0095e-05 0.0017466 0.0032091 0.0011939 -0.086434
0.91797 6.9017e-05 -0.00068554 0.00013806 0.0056423 0 0.0055229 0.0053855 0.00046124 0.0077409 0.0060681 0.0037927 0.20819 0.034998 0.0079266 -0.0045686 -0.039583 -0.0040291 -0.034031 -0.051953 -0.11497 -0.078113 -0.024141 -0.0056726 0.020355 -0.00060981 0.0018347 0.0022243 0.0012696 -0.071579
0.92188 0.00019936 0.0010173 -0.0059029 0.0052881 0 0.0040481 0.0035616 -0.00025036 0.0059523 0.0032546 -0.0012197 0.21139 0.014381 0.057056 -0.018643 -0.06801 -0.0045862 -0.016308 -0.075177 -0.11339 -0.064402 -0.025514 -0.0043887 -0.010112 -0.0010868 0.0018041 0.0010183 0.001306 -0.043869
0.92578 0.00063344 0.0027179 -0.013127 0.0027795 0 0.0010557 0.0019873 -0.00081348 0.003681 0.00073293 -0.00621 0.21253 0.025717 0.033997 0.01447 -0.089794 -0.0051936 0.014034 -0.055462 -0.099107 -0.13585 0.0043099 -0.0037162 -0.019862 -0.0011887 0.0016694 0.0002038 0.0011798 -0.013287
0.92969 0.0012525 0.0038513 -0.01828 -0.00013035 0 -0.0011868 0.0013722 -0.0010562 0.0015085 -0.00073006 -0.010403 0.21663 0.036318 0.085367 0.053391 -0.081823 -0.0051695 -0.003247 -0.03757 -0.098442 -0.11141 0.02154 -0.0040043 0.01131 -0.0008513 0.0015816 4.7922e-05 0.00090137 0.010351
0.93359 0.0020045 0.0041633 -0.018598 -0.0016374 0 -0.0010813 0.001662 -0.00089476 -0.00033249 -0.0010925 -0.012848 0.22277 0.050771 0.13113 0.063508 -0.050749 -0.0042458 -0.012109 -0.021576 -0.08632 -0.066042 0.02781 -0.004795 0.045302 -0.00030201 0.0016497 0.0003784 0.00062391 0.021349
0.9375 0.0028781 0.003876 -0.013618 -0.0010162 0 0.0011832 0.0021822 -0.000323 -0.0016498 -0.00096953 -0.012589 0.22472 0.065629 0.12753 0.028194 -0.014348 -0.0027779 0.0035419 -0.012329 -0.057286 -0.049008 0.02798 -0.0052154 0.056774 9.829e-05 0.0018234 0.00084262 0.00051645 0.018745
0.94141 0.0037776 0.0034539 -0.0053101 0.0010556 0 0.0038546 0.0021398 0.0006233 -0.0022195 -0.0011154 -0.0091427 0.21849 0.054979 0.095367 -0.038176 -0.027096 -0.0013786 -0.031944 -0.030579 -0.051332 -0.071722 0.036645 -0.0046948 0.037387 0.00013596 0.0019474 0.0012278 0.00062149 0.0055818
0.94531 0.0044594 0.0031743 0.0033111 0.0030621 0 0.004894 0.0011228 0.0018351 -0.0021268 -0.0018615 -0.0030824 0.20949 0.071523 0.069687 0.0064986 -0.072267 -0.00039991 0.0082242 -0.019237 -0.062604 -0.066574 0.022988 -0.0034689 0.069609 -9.3133e-05 0.0019178 0.001549 0.00081814 -0.01156
0.94922 0.004632 0.0029052 0.0099093 0.003664 0 0.0033455 -0.00068813 0.003061 -0.0020478 -0.0028888 0.0037816 0.2108 0.061349 0.062512 0.0063114 -0.077118 0.00022597 0.0066616 -0.012226 -0.069119 -0.081964 -0.0024213 -0.0024601 0.070015 -0.00029161 0.0017735 0.0018811 0.00091108 -0.023852
0.95313 0.0041556 0.0022957 0.013688 0.0025236 0 -8.0064e-05 -0.0026556 0.0039198 -0.0028905 -0.0034218 0.0090125 0.23264 0.047465 0.061013 -0.0024665 -0.062075 0.00070739 -5.4834e-06 -0.0096487 -0.064212 -0.093674 -0.012525 -0.0025819 0.042554 -0.00024311 0.0016421 0.0021647 0.00077059 -0.024143
0.95703 0.0031626 0.0011775 0.015119 0.00044779 0 -0.0034765 -0.0040236 0.0040591 -0.0048776 -0.0026754 0.010808 0.27196 0.067209 0.047507 0.050969 -0.068824 0.0010606 0.054303 -0.0059122 -0.045848 -0.064866 0.019347 -0.0039931 0.01122 -6.9402e-06 0.0016149 0.0022068 0.00042921 -0.012322
0.96094 0.0019826 -0.00022718 0.015079 -0.0012272 0 -0.0049047 -0.0042613 0.0033686 -0.0069224 -0.00032443 0.0091413 0.31241 0.04533 0.056876 -0.011682 -0.089397 0.0011065 0.057075 -0.033626 -0.045842 -0.082191 -0.020978 -0.005918 -0.014533 0.00015455 0.001678 0.0018773 7.9829e-05 0.0026022
0.96484 0.00093001 -0.0014832 0.0141 -0.0016 0 -0.0035455 -0.0032733 0.0020754 -0.0071232 0.0031936 0.0058841 0.33589 0.050434 0.06649 0.0065596 -0.072338 0.00075525 0.0087073 -0.025594 -0.047886 -0.050103 -0.013323 -0.007213 0.013066 3.8025e-05 0.0017485 0.0012919 -2.7662e-05 0.0074854
0.96875 0.00013568 -0.0022978 0.012096 -0.00082732 0 -0.00019594 -0.0014156 0.00062839 -0.0042401 0.0067029 0.0036223 0.33626 0.051372 0.074044 -0.011292 -0.061131 0.00019272 0.0068514 0.00077115 -0.048575 -0.02882 -0.0065405 -0.0072343 0.044852 -0.00030584 0.0017467 0.00078736 0.00025158 -0.0050703
0.97266 -0.0004423 -0.0026672 0.0085683 8.779e-05 0 0.0031933 0.00067792 -0.00054613 0.001025 0.0087416 0.0038677 0.32342 0.04751 0.073027 -0.072641 -0.066132 -0.00029146 0.062687 0.021484 -0.040475 -0.034215 -0.011768 -0.0062896 0.058596 -0.00062632 0.0016259 0.00069105 0.00082304 -0.029795
0.97656 -0.00086667 -0.0026724 0.00314 0.00021612 0 0.0047139 0.0023964 -0.0012371 0.0061687 0.0083322 0.0059551 0.31454 0.079908 0.046881 -0.039248 -0.058652 -0.00064661 0.076526 -0.011141 -0.0057937 -0.031277 0.0049322 -0.0053128 0.055347 -0.00070845 0.0013582 0.0010743 0.0013516 -0.05159
0.98047 -0.0010945 -0.0021923 -0.0038249 -0.00042118 0 0.0037203 0.0034401 -0.0014766 0.0085323 0.0056457 0.0075272 0.32043 0.058315 0.081995 -0.045703 -0.080882 -0.0011438 0.054893 -0.015754 -0.00044473 -0.018792 -0.035936 -0.0050775 0.057023 -0.00055466 0.0009405 0.0016937 0.0014439 -0.056904
0.98438 -0.0010096 -0.00092609 -0.010888 -0.00082171 0 0.0012531 0.0039238 -0.0014343 0.0072022 0.0020278 0.0063455 0.33899 0.061356 0.079969 -0.010943 -0.097893 -0.0020351 0.024039 0.011712 -0.016552 0.0073183 -0.040402 -0.0056381 0.041883 -0.00034937 0.00044246 0.002166 0.00093046 -0.044392
0.98828 -0.00058015 0.0012017 -0.01589 5.8344e-05 0 -0.00070237 0.0042055 -0.0012922 0.0036159 -0.00078943 0.0021036 0.36022 0.056693 0.053519 0.023081 -0.097745 -0.0031266 0.019343 0.033477 -0.020788 0.017475 -0.024916 -0.0064269 0.033177 -0.00027085 3.3697e-05 0.0022404 4.3763e-05 -0.025528
0.99219 2.4348e-05 0.0036449 -0.017011 0.0021682 0 -0.00066031 0.0045387 -0.0011737 0.00038318 -0.001816 -0.0031574 0.37677 0.015458 0.032481 0.010382 -0.075128 -0.0037702 0.066789 0.018044 0.012639 -0.011973 -0.015573 -0.0068158 0.05344 -0.000353 -9.0316e-05 0.0019638 -0.00068488 -0.014521
0.99609 0.00049775 0.0053355 -0.013923 0.0041021 0 0.0012681 0.0048027 -0.0011169 -0.00068551 -0.0014177 -0.0064022 0.38977 0.054687 0.082884 -0.0051557 -0.055722 -0.0033815 0.10536 0.036406 0.015554 -0.020203 -0.00528 -0.0065793 0.07433 -0.00051541 0.00014174 0.0016236 -0.00078279 -0.016404
1 0.00061045 0.0053481 -0.008111 0.004106 0 0.0034833 0.0045354 -0.0010613 0.00023987 -0.00088552 -0.0057382 0.40552 0.05254 0.055711 -0.046699 -0.060476 -0.0020151 0.069924 0.043522 0.026416 0.017915 -0.022045 -0.005903 0.07987 -0.00068347 0.00058722 0.0015111 -0.00018932 -0.023681
1.0039 0.00038754 0.0036205 -0.0019626 0.0016003 0 0.0041466 0.0032698 -0.00086827 0.0014355 -0.0012928 -0.0017482 0.42775 0.063428 0.036401 -0.061791 -0.066175 -0.00039875 0.06396 0.04198 0.019931 0.038703 -0.041933 -0.0050837 0.0675 -0.00083573 0.00097478 0.0016823 0.00069127 -0.023831
1.0078 8.1261e-05 0.0010702 0.0027838 -0.0021079 0 0.002581 0.00092726 -0.00042121 0.0011187 -0.0026055 0.0029417 0.45361 0.080856 0.044345 -0.047624 -0.064112 0.00067086 0.087284 0.043881 0.014823 0.034371 -0.052295 -0.0043217 0.056184 -0.00093226 0.0011171 0.0018999 0.0013048 -0.010162
1.0117 -5.5567e-05 -0.0010762 0.005975 -0.0046557 0 -0.00029462 -0.0020314 0.00021353 -0.001264 -0.0038087 0.0054851 0.47666 0.049537 0.057981 -0.037933 -0.052526 0.0010195 0.061335 0.074062 0.07155 0.035891 -0.043206 -0.0037757 0.089894 -0.00084938 0.001059 0.0018207 0.0013773 0.013763
1.0156 -5.8433e-06 -0.0022168 0.0085829 -0.0044162 0 -0.0027922 -0.0048075 0.00069636 -0.0048268 -0.003899 0.0046577 0.49268 0.076499 0.099722 -0.057757 -0.031089 0.0011963 0.11994 0.06788 0.087904 0.084784 -0.014242 -0.0036651 0.062437 -0.0004594 0.0010074 0.0013021 0.0010928 0.038963
1.0195 -2.4469e-05 -0.002768 0.011296 -0.0017928 0 -0.0037845 -0.006659 0.00053398 -0.0079874 -0.0028094 0.0014423 0.50209 0.067427 0.081731 -0.068238 -0.049036 0.0018694 0.12365 0.071948 0.10381 0.064557 -0.044407 -0.00415 0.072437 0.00018331 0.0010981 0.00058807 0.00086486 0.059045
1.0234 -0.00043145 -0.0036577 0.013495 0.001074 0 -0.003412 -0.0072135 -0.00059983 -0.0094109 -0.0014261 -0.0019162 0.50741 0.054676 0.052984 -0.051413 -0.055976 0.0031031 0.1045 0.076329 0.11205 0.049085 -0.067723 -0.0050585 0.070013 0.00075958 0.0012296 0.00018948 0.00091653 0.07333
1.0273 -0.0013285 -0.0053508 0.013596 0.0019511 0 -0.0026637 -0.0065413 -0.0025515 -0.0085591 -0.00073273 -0.0035672 0.5099 0.068068 0.04994 -0.010535 -0.023708 0.0042341 0.09076 0.073444 0.11105 0.082788 -0.041367 -0.0058376 0.03039 0.00086383 0.0011469 0.00050627 0.0010616 0.083268
1.0313 -0.0024742 -0.0072697 0.010451 0.00016259 0 -0.0023414 -0.0050325 -0.0046487 -0.0057788 -0.00093625 -0.003236 0.50965 0.11151 0.033526 -0.041593 -0.036469 0.00448 0.061759 0.076215 0.13481 0.048274 -0.043095 -0.0059411 0.068522 0.00034302 0.00071928 0.0014736 0.00089432 0.087694
1.0352 -0.0034197 -0.0081442 0.0044892 -0.0030388 0 -0.0023891 -0.0032177 -0.0060238 -0.0021331 -0.0013967 -0.0022287 0.50851 0.095918 0.042612 -0.0039189 -0.023764 0.003687 0.1034 0.069634 0.12302 0.055274 -0.036445 -0.005354 0.07969 -0.00050887 0.00014565 0.0025413 0.0002128 0.083126
1.0391 -0.0037926 -0.007016 -0.0024552 -0.0055432 0 -0.0021238 -0.0016054 -0.0061063 0.00095928 -0.0013663 -0.0024052 0.51109 0.093949 0.036534 0.013034 -0.021687 0.0024839 0.113 0.087251 0.14329 0.070098 -0.042893 -0.0046798 0.078865 -0.0011215 -0.00013111 0.0030514 -0.00072425 0.068829
1.043 -0.0035018 -0.0040566 -0.0084346 -0.0059123 0 -0.001034 -0.00052189 -0.0049388 0.0023492 -0.00076342 -0.0048534 0.52101 0.10112 0.028483 -0.00013869 -0.021922 0.0016912 0.11003 0.10936 0.18166 0.091177 -0.054467 -0.004582 0.070493 -0.0010776 0.00024036 0.0027379 -0.0013571 0.050224
1.0469 -0.0027203 -0.00051354 -0.012551 -0.0041737 0 0.0006578 3.907e-05 -0.003095 0.00189 -0.00022614 -0.0090531 0.53597 0.080341 0.056792 -0.021475 0.0039446 0.0015621 0.16871 0.089464 0.18673 0.12897 -0.04899 -0.0050734 0.056463 -0.00043755 0.0012188 0.0019359 -0.0012694 0.03542
1.0508 -0.001696 0.0021601 -0.01497 -0.0014674 0 0.0021599 0.00043966 -0.0012721 0.00073886 -0.00044256 -0.012976 0.54765 0.069991 0.045772 -0.043287 0.006014 0.0015822 0.16371 0.075598 0.15644 0.13938 -0.087123 -0.0054227 0.086638 0.00032812 0.0023696 0.0013101 -0.00052638 0.027256
1.0547 -0.00057174 0.003279 -0.015949 0.0009177 0 0.0027829 0.0011699 0.0001384 0.00072521 -0.0014527 -0.014089 0.54869 0.089382 0.046322 -0.052117 0.0002843 0.0010018 0.13583 0.086035 0.13868 0.10768 -0.077352 -0.0048976 0.1218 0.00073404 0.0031716 0.001315 0.00038317 0.019129
1.0586 0.00063912 0.003247 -0.015022 0.0022811 0 0.002481 0.0024275 0.0012141 0.0029775 -0.0025825 -0.010798 0.54082 0.097589 0.046051 -0.049203 0.0085054 -0.00042648 0.12371 0.097467 0.1374 0.071713 -0.065409 -0.0036702 0.13775 0.00064275 0.0033731 0.0018442 0.00093699 0.00016344
1.0625 0.001933 0.0030424 -0.011262 0.0026254 0 0.0018242 0.0038108 0.0023271 0.0068021 -0.0030025 -0.0035564 0.53552 0.08332 0.038983 -0.044888 0.034892 -0.0021979 0.14231 0.097096 0.15027 0.057641 -0.070282 -0.0029053 0.12895 0.00028628 0.0031111 0.0023639 0.00095966 -0.033848
1.0664 0.003193 0.0033557 -0.0043959 0.002353 0 0.0015003 0.0044526 0.0037966 0.0098671 -0.0023283 0.0051056 0.54501 0.10656 0.032874 -0.078818 0.041335 -0.0034886 0.15501 0.092626 0.15959 0.076116 -0.049727 -0.0037743 0.13335 -2.5815e-05 0.0027275 0.0023964 0.00069007 -0.073886
1.0703 0.0041904 0.0040792 0.0043534 0.0019387 0 0.0017858 0.0036119 0.00561 0.0097935 -0.0007587 0.011857 0.57122 0.074538 0.026718 -0.046671 0.016505 -0.0038298 0.13219 0.090675 0.13491 0.084677 -0.048249 -0.0062349 0.081748 -0.000196 0.0024695 0.0019209 0.00052616 -0.10251
1.0742 0.0047103 0.0044955 0.0126 0.0017404 0 0.0023621 0.0013174 0.0073651 0.006015 0.0012036 0.014526 0.60311 0.060348 0.053895 -0.027845 0.032763 -0.0034108 0.12997 0.095367 0.12426 0.0775 -0.060524 -0.0087842 0.06486 -0.00035116 0.0023312 0.0013477 0.00069935 -0.10676
1.0781 0.004685 0.0039334 0.018102 0.0018847 0 0.0025454 -0.0014723 0.0084388 0.0003961 0.0030355 0.013446 0.62588 0.052335 0.082229 -0.04401 0.055084 -0.0028083 0.13589 0.095166 0.13068 0.076486 -0.067283 -0.0095651 0.076109 -0.00061086 0.0021389 0.0011262 0.0011426 -0.088082
1.082 0.0042183 0.002339 0.019966 0.0021987 0 0.0017623 -0.0033932 0.0082859 -0.00398 0.0042471 0.011092 0.63384 0.022622 0.065073 -0.098678 0.02525 -0.0024757 0.12245 0.076409 0.14604 0.10891 -0.047214 -0.0079142 0.08554 -0.00089397 0.0017693 0.0013704 0.0016085 -0.060837
1.0859 0.003491 0.00034545 0.018818 0.0023131 0 1.2897e-05 -0.0035243 0.0067363 -0.0049444 0.0044021 0.010082 0.6348 0.051903 0.063178 -0.046409 0.022103 -0.0024716 0.11929 0.088168 0.1474 0.12142 -0.058896 -0.00495 0.082191 -0.00098327 0.0013006 0.0018346 0.0018838 -0.040907
1.0898 0.0026449 -0.0011531 0.015966 0.0019845 0 -0.0019395 -0.001921 0.0041531 -0.002635 0.0033797 0.010978 0.64178 0.066296 0.03005 -0.00778 -0.0044041 -0.0025874 0.071863 0.096009 0.15724 0.093618 -0.070577 -0.0026459 0.06316 -0.00077365 0.0009824 0.0022109 0.0019134 -0.034506
1.0938 0.001752 -0.0015706 0.012355 0.0013983 0 -0.0028633 0.00054326 0.0013406 0.00087034 0.0017398 0.011681 0.66019 0.08138 0.02299 -0.0048133 0.0029236 -0.002638 0.083911 0.08583 0.16134 0.074096 -0.056054 -0.0022215 0.073066 -0.00042254 0.0010609 0.0024191 0.0017709 -0.036144
1.0977 0.00088123 -0.00094393 0.0081231 0.0010823 0 -0.0018211 0.0028329 -0.00081387 0.0032379 0.00066965 0.0091316 0.68302 0.096858 0.048882 -0.038572 0.04319 -0.0026013 0.15834 0.058225 0.14964 0.078483 -0.025173 -0.0032935 0.099643 -0.00022206 0.0015926 0.0026015 0.0015541 -0.035893
1.1016 0.00017087 0.00017737 0.0029016 0.0013828 0 0.0010148 0.0043348 -0.0018143 0.0034547 0.0012197 0.0021097 0.6987 0.089277 0.047159 -0.081979 0.032241 -0.0025347 0.15644 0.034678 0.11132 0.08514 -0.045234 -0.0044614 0.041551 -0.00031192 0.0023691 0.0028627 0.0013112 -0.028268
1.1055 -0.000192 0.0011362 -0.0035482 0.0019778 0 0.0041652 0.0049633 -0.0018497 0.0021555 0.0032975 -0.0071483 0.70365 0.079392 0.046021 -0.071906 0.020791 -0.0024516 0.1478 0.063757 0.14406 0.073691 -0.05723 -0.0046526 0.012722 -0.00053061 0.003002 0.0030608 0.0010394 -0.015209
1.1094 -9.5351e-05 0.0015734 -0.010836 0.0020221 0 0.0056619 0.0048705 -0.001653 0.00072886 0.005389 -0.014036 0.7065 0.085078 0.070889 -0.093185 0.045482 -0.0023238 0.15555 0.076642 0.11798 0.076871 -0.026716 -0.0039262 0.046273 -0.00056873 0.0031313 0.0028929 0.00072859 -0.0024481
1.1133 0.00037219 0.001581 -0.017767 0.00096083 0 0.0044713 0.0041759 -0.0019368 0.00017132 0.0055323 -0.014736 0.71959 0.10154 0.092357 -0.11136 0.068587 -0.0021734 0.14861 0.069564 0.085088 0.078142 -0.0058067 -0.0030998 0.086825 -0.00027828 0.0026505 0.0022062 0.00040548 0.0054807
1.1172 0.00092019 0.0015374 -0.022527 -0.0007212 0 0.0014225 0.0029987 -0.0027679 0.00060913 0.0029247 -0.009027 0.74586 0.11859 0.080413 -0.083327 0.053217 -0.0020946 0.098881 0.047691 0.10501 0.060264 -0.044537 -0.0027688 0.075818 0.0001725 0.0018104 0.0012204 0.0001509 0.0067755
1.1211 0.0012147 0.0017664 -0.023246 -0.00168 0 -0.0012882 0.0016551 -0.0033757 0.0015987 -0.0012141 -0.00048273 0.77421 0.10443 0.063672 -0.017834 0.060511 -0.0021562 0.066107 0.020662 0.09505 0.056575 -0.071315 -0.0027965 0.035332 0.00045707 0.0011068 0.00043042 7.6897e-05 0.00081308
1.125 0.0010956 0.0022595 -0.018928 -0.00088121 0 -0.0018209 0.00065639 -0.0026404 0.0026287 -0.004423 0.0061543 0.78849 0.10608 0.064506 -0.024065 0.070842 -0.0023137 0.096845 0.021705 0.061562 0.052208 -0.060537 -0.0027171 0.030049 0.00040569 0.00098278 0.00026228 0.00026023 -0.012559
1.1289 0.00068553 0.002646 -0.010314 0.0012392 0 -0.0002759 0.00036378 2.6005e-06 0.0032959 -0.0049013 0.0083387 0.78165 0.099058 0.068466 -0.034448 0.072105 -0.0024683 0.11966 0.023543 0.054601 0.025823 -0.028509 -0.0024575 0.021598 0.0001659 0.0015274 0.00078438 0.00066127 -0.030894
1.1328 0.00029388 0.0024265 7.0957e-06 0.0028331 0 0.001309 0.00059036 0.0038949 0.0031904 -0.0029306 0.0071871 0.76215 0.085716 0.060419 -0.030588 0.064315 -0.0026192 0.11594 0.012082 0.070465 -0.0023399 -0.0056748 -0.0024848 0.010375 5.2427e-05 0.0023956 0.0017049 0.0010973 -0.046935
1.1367 0.00016949 0.0013056 0.0086886 0.0021101 0 0.00070911 0.00060704 0.0072969 0.0019133 -0.00055789 0.0060114 0.74698 0.090723 0.017621 -0.023991 0.057163 -0.0029005 0.099995 -0.023004 0.061113 0.030338 -0.048098 -0.0031946 0.027379 0.00023774 0.0030339 0.0026108 0.0013289 -0.050659
1.1406 0.00028501 -0.00059538 0.013438 -0.00097065 0 -0.0024259 -0.00031705 0.0083596 -0.00057293 0.00019667 0.0072995 0.74871 0.11188 0.064412 0.003743 0.05189 -0.0033945 0.099147 0.0053922 0.077978 0.023477 -0.069925 -0.0042709 0.033325 0.00058382 0.0030633 0.0032096 0.0012296 -0.035921
1.1445 0.00032251 -0.0027803 0.014284 -0.0043814 0 -0.0060596 -0.0022415 0.0063113 -0.0035805 -0.00097791 0.010673 0.76817 0.1128 0.05471 -0.008828 0.066321 -0.0038908 0.1208 0.012707 0.065391 0.016871 -0.080126 -0.0048284 0.032339 0.00076861 0.002529 0.0033961 0.00090616 -0.0064242
1.1484 -0.00011212 -0.0046336 0.013214 -0.0055616 0 -0.0073902 -0.0043553 0.0020198 -0.0058393 -0.0025828 0.013359 0.79795 0.10889 0.034861 -0.040184 0.078371 -0.003896 0.13193 0.0078449 0.039774 0.0025771 -0.079611 -0.0042987 0.014364 0.00057481 0.0018288 0.0031801 0.00064116 0.025197
1.1523 -0.0011918 -0.0057213 0.012327 -0.0035957 0 -0.005279 -0.0054956 -0.0025059 -0.0062541 -0.0028109 0.012539 0.83073 0.11303 0.042249 -0.064113 0.069824 -0.0029926 0.11423 0.00060471 0.019773 -0.028682 -0.072253 -0.0031516 -0.019803 6.9206e-05 0.0013938 0.0026324 0.00066835 0.045894
1.1563 -0.0027023 -0.0059598 0.011963 -0.00012613 0 -0.0013592 -0.0050075 -0.0053635 -0.0047485 -0.0012383 0.0074964 0.86322 0.11709 0.035037 -0.043522 0.041926 -0.0012698 0.12219 -0.017722 0.022699 -0.088037 -0.078022 -0.00262 -0.014809 -0.0004733 0.0013958 0.0019168 0.00096381 0.051925
1.1602 -0.0041312 -0.0055796 0.010399 0.0018838 0 0.0012045 -0.0032533 -0.0058994 -0.0024636 0.00080701 -6.974e-05 0.89322 0.1144 0.051402 -0.043954 0.069118 0.00059985 0.17282 -0.032003 0.04664 -0.060146 -0.057403 -0.0035873 -0.0032013 -0.00079942 0.0017032 0.0013143 0.0012527 0.051558
1.1641 -0.0049535 -0.0049377 0.0054614 0.00054447 0 0.00028812 -0.0013641 -0.0049667 -0.0010479 0.0014513 -0.0075139 0.9158 0.12482 0.046161 -0.027834 0.066163 0.0017842 0.18091 -0.017286 0.041328 -0.029115 -0.056624 -0.0056832 -0.01417 -0.00084026 0.0020672 0.0011155 0.0012512 0.058135
1.168 -0.0049191 -0.0043034 -0.003259 -0.0034264 0 -0.0034656 -0.00044767 -0.0041619 -0.0015272 -0.00010606 -0.013005 0.92555 0.14057 0.039329 -0.0042543 0.045949 0.0018931 0.1543 0.00061131 0.018082 -0.023632 -0.068143 -0.0074911 -0.033169 -0.00068934 0.0023205 0.0014163 0.00093299 0.078909
1.1719 -0.0041593 -0.0037391 -0.013472 -0.0072981 0 -0.0071835 -0.00087942 -0.0046229 -0.0035988 -0.0029914 -0.016168 0.92347 0.13973 0.083951 -0.0048562 0.067113 0.00124 0.14408 -0.032842 0.018261 -0.055714 -0.059042 -0.0077129 -0.022769 -0.00047017 0.0024096 0.0020074 0.00056641 0.10855
1.1758 -0.0030685 -0.0031335 -0.021362 -0.0084867 0 -0.0080353 -0.0021752 -0.0062382 -0.0058613 -0.0054845 -0.017433 0.92004 0.088168 0.086125 0.029497 0.083825 0.00053665 0.11678 -0.030296 0.028813 -0.072118 -0.07546 -0.0062241 -0.0071288 -0.00024845 0.0022924 0.0025084 0.00046733 0.1323
1.1797 -0.0020735 -0.0023604 -0.023968 -0.0064587 0 -0.0053348 -0.003453 -0.0077815 -0.0067781 -0.006417 -0.017044 0.92827 0.095868 0.092578 -0.0034384 0.089195 0.00030972 0.11332 -0.037063 -0.0027514 -0.081014 -0.10219 -0.0040843 -0.03012 -5.2638e-05 0.0018875 0.0026655 0.00069225 0.13595
1.1836 -0.0014502 -0.0014633 -0.020928 -0.0029141 0 -0.00088132 -0.004072 -0.0078124 -0.0056743 -0.0059144 -0.01477 0.95169 0.11474 0.10573 -0.028971 0.086192 0.00055995 0.11921 -0.047208 -0.0047441 -0.078516 -0.12156 -0.0025781 -0.052708 7.017e-05 0.0011819 0.0025475 0.00096649 0.1154
1.1875 -0.0012766 -0.00073471 -0.014359 -0.00032076 0 0.0024883 -0.0040009 -0.0056914 -0.0031255 -0.0050017 -0.010434 0.97909 0.11903 0.11315 -0.015589 0.080536 0.00092331 0.12281 -0.058763 0.040097 -0.068422 -0.12229 -0.0022267 -0.056722 6.4222e-05 0.00038362 0.0024452 0.00093012 0.079203
1.1914 -0.0014957 -0.00061005 -0.0071777 -0.0001401 0 0.0028243 -0.0037459 -0.0020459 -0.00057153 -0.0046207 -0.0045563 0.99336 0.13361 0.054186 -0.034256 0.087825 0.0011049 0.11534 -0.081059 0.01022 -0.076873 -0.10237 -0.0026201 -0.072093 -5.7797e-05 -0.00010034 0.0025595 0.00047939 0.043583
1.1953 -0.0019995 -0.0014166 -0.0012865 -0.0020826 0 8.5832e-05 -0.0039635 0.001563 0.00053898 -0.0049741 0.0016284 0.98769 0.10041 0.0611 -0.011495 0.090504 0.0011302 0.12267 -0.068512 -0.0059923 -0.091274 -0.11475 -0.0030465 -0.069506 -0.00017045 6.9291e-05 0.002782 -0.00011749 0.023555
1.1992 -0.0026765 -0.0031381 0.0030898 -0.0046787 0 -0.0041536 -0.0050159 0.0035136 -0.00043454 -0.0056143 0.0067693 0.97365 0.087312 0.087843 -0.0065405 0.080269 0.0012027 0.12885 -0.069269 -0.0069854 -0.092689 -0.11683 -0.0031808 -0.072227 -0.00010596 0.00085533 0.0027917 -0.00044326 0.025622
1.2031 -0.0034236 -0.0053686 0.0067091 -0.0064331 0 -0.0077756 -0.0066954 0.0029965 -0.0029618 -0.0059713 0.010021 0.97215 0.098153 0.090964 -0.018824 0.0695 0.0013879 0.11438 -0.077379 -0.0054375 -0.081517 -0.10838 -0.003196 -0.076736 0.00019968 0.0017988 0.0023875 -0.0002903 0.045452
1.207 -0.0041563 -0.0075066 0.010075 -0.0066546 0 -0.0092015 -0.0082649 0.00040215 -0.0056136 -0.0057603 0.01114 0.99441 0.11944 0.029426 -0.033347 0.075543 0.0015131 0.062392 -0.075006 -0.017713 -0.063532 -0.10007 -0.003359 -0.072966 0.0006175 0.0023344 0.0017323 0.00016737 0.071234
1.2109 -0.0048213 -0.0090545 0.012676 -0.0056049 0 -0.008074 -0.0088445 -0.0029596 -0.0068634 -0.0050254 0.010138 1.0308 0.096327 0.037252 -0.050028 0.072367 0.0014081 0.08895 -0.095955 -0.017999 -0.046105 -0.1137 -0.003673 -0.058031 0.00089035 0.0022226 0.0012576 0.00052789 0.090795
1.2148 -0.0053933 -0.0098113 0.013165 -0.0041694 0 -0.0054169 -0.0079853 -0.0056326 -0.0060279 -0.0039975 0.0070078 1.0588 0.094447 0.036251 -0.041269 0.06654 0.001213 0.11291 -0.094854 -0.012212 -0.07643 -0.11958 -0.0039407 -0.065586 0.00081549 0.0017191 0.0012956 0.000483 0.098767
1.2188 -0.0058434 -0.0098413 0.010237 -0.0033673 0 -0.0031748 -0.0060732 -0.0068427 -0.003788 -0.0030116 0.0018919 1.0634 0.10034 0.010475 -0.029209 0.07318 0.0013783 0.12382 -0.085516 -0.011124 -0.10203 -0.11017 -0.0040707 -0.052508 0.00040407 0.0013224 0.0017729 2.5237e-05 0.099567
1.2227 -0.0061085 -0.0092925 0.003587 -0.0038526 0 -0.0031319 -0.0041957 -0.0068964 -0.0018621 -0.0024871 -0.00453 1.0507 0.10804 -0.016611 -0.017444 0.087138 0.0022928 0.11713 -0.07866 -0.018043 -0.10512 -0.094246 -0.0041879 -0.022756 -0.00010803 0.0013289 0.0022512 -0.0005966 0.10383
1.2266 -0.0061009 -0.0082562 -0.0056248 -0.0055084 0 -0.0056516 -0.0034313 -0.0068839 -0.0018983 -0.0028044 -0.010972 1.0414 0.11932 0.052309 0.016337 0.069813 0.0038734 0.093539 -0.086932 -0.02737 -0.10867 -0.11033 -0.0044058 -0.053193 -0.00040902 0.0016005 0.002286 -0.0010728 0.11995
1.2305 -0.0057618 -0.0067852 -0.015041 -0.007373 0 -0.009142 -0.0040117 -0.0078355 -0.004251 -0.0040405 -0.016065 1.0506 0.11536 0.045954 -0.025376 0.042292 0.0055278 0.075431 -0.083529 -0.011832 -0.12886 -0.088591 -0.0045759 -0.065668 -0.00031706 0.0017485 0.0017949 -0.0011892 0.14648
1.2344 -0.0051055 -0.0050113 -0.022031 -0.0081229 0 -0.010929 -0.0050339 -0.00987 -0.0075335 -0.0057786 -0.019111 1.0728 0.089843 0.033131 -0.036175 0.052067 0.0065592 0.056854 -0.094984 -0.0073846 -0.11353 -0.1055 -0.0043804 -0.069852 9.2942e-05 0.0015415 0.0011222 -0.00086858 0.17121
1.2383 -0.004201 -0.0031987 -0.024816 -0.0069508 0 -0.0091721 -0.0050656 -0.011949 -0.0094005 -0.0072382 -0.020394 1.0867 0.067292 0.024863 -0.024654 0.065906 0.0066629 0.055396 -0.099847 -0.018018 -0.1043 -0.13135 -0.0037129 -0.078357 0.00052414 0.0011422 0.00076583 -0.00016654 0.17842
1.2422 -0.0031038 -0.0016454 -0.023205 -0.0042128 0 -0.0043861 -0.0032667 -0.012474 -0.0081245 -0.0076972 -0.020677 1.0758 0.072232 0.023888 -0.016935 0.046886 0.0060777 0.081 -0.07915 -0.039958 -0.14 -0.12985 -0.0029093 -0.095698 0.00064039 0.00095719 0.0010068 0.00070633 0.15921
1.2461 -0.0018148 -0.00051956 -0.018457 -0.0012382 0 0.00079326 -0.00014996 -0.010358 -0.0038672 -0.0068849 -0.020244 1.0441 0.085933 0.018625 -0.063643 0.031706 0.0052817 0.038613 -0.10247 -0.035875 -0.10441 -0.14245 -0.0025125 -0.035932 0.00029331 0.0012569 0.0017389 0.0013916 0.11714
1.25 -0.00033497 0.00019857 -0.012381 0.00065221 0 0.0035974 0.0026811 -0.0058016 0.0013231 -0.0050402 -0.018326 1.013 0.094707 0.013367 -0.032628 0.044151 0.0045364 0.040427 -0.094995 -0.058397 -0.11326 -0.11576 -0.0027664 -0.034817 -0.00035154 0.0019309 0.0025922 0.0015298 0.065
1.2539 0.0012134 0.0005998 -0.0062771 0.001125 0 0.003261 0.0036667 -0.00021355 0.0048524 -0.0026394 -0.013492 1.0022 0.1004 0.022535 -0.049054 0.033834 0.0036953 0.022252 -0.090889 -0.072372 -0.11693 -0.10762 -0.003369 -0.046174 -0.00089567 0.0025941 0.0032069 0.0010254 0.015725
1.2578 0.0025189 0.00066913 -0.00047714 0.00094732 0 0.0014547 0.002415 0.0046772 0.0053223 -7.9795e-05 -0.0048372 1.0132 0.10034 0.042267 -0.10405 0.0010824 0.0024167 -0.0029251 -0.09078 -0.071152 -0.10729 -0.12427 -0.0037678 -0.049475 -0.00097522 0.0029169 0.0034319 0.00021384 -0.025023
1.2617 0.0031646 0.00024066 0.0052396 0.0011298 0 0.00061691 -6.2067e-05 0.0078153 0.0034199 0.0024195 0.0069037 1.0308 0.086914 0.051636 -0.073917 -0.011702 0.00054549 0.047657 -0.068097 -0.068387 -0.10638 -0.13237 -0.0037164 -0.035135 -0.00054398 0.0028599 0.0033363 -0.00029803 -0.058956
1.2656 0.0028409 -0.00084554 0.010827 0.001899 0 0.0016812 -0.002139 0.0092005 0.001334 0.0047055 0.019205 1.0388 0.083881 0.01404 -0.068132 0.011625 -0.0016996 -0.0068641 -0.087303 -0.046649 -0.087097 -0.12114 -0.003532 -0.055731 5.2914e-05 0.0026225 0.0030903 -8.0322e-05 -0.089182
1.2695 0.0015411 -0.0025166 0.015511 0.002464 0 0.0032663 -0.0027096 0.0094698 0.0011499 0.0065723 0.028805 1.0347 0.088207 0.009893 -0.054456 0.0090648 -0.0038738 -0.026698 -0.08061 -0.081301 -0.12 -0.12846 -0.0038068 -0.068752 0.00031144 0.0024057 0.0028437 0.00073214 -0.11435
1.2734 -0.00040428 -0.0043836 0.018085 0.00178 0 0.003045 -0.0017872 0.0091554 0.003377 0.0077777 0.0333 1.0288 0.10021 0.020013 -0.061961 0.0049596 -0.0056096 -0.010091 -0.076174 -0.11355 -0.14105 -0.13503 -0.0048835 -0.054587 -4.1545e-05 0.0022492 0.0026778 0.0014897 -0.12817
1.2773 -0.0024728 -0.0058963 0.01766 -0.00042638 0 4.3498e-06 -0.00024328 0.008282 0.0066036 0.0081403 0.032211 1.0305 0.11441 0.024985 -0.096877 0.015217 -0.0067705 0.026765 -0.090269 -0.097046 -0.10735 -0.12448 -0.0066016 -0.014762 -0.00081255 0.0020821 0.0026173 0.0015381 -0.12406
1.2813 -0.0041623 -0.0066242 0.014208 -0.0033179 0 -0.0044768 0.00092196 0.0065598 0.0084331 0.0075813 0.02681 1.0372 0.092694 0.028078 -0.034637 -0.0073055 -0.0073285 0.015602 -0.056148 -0.066477 -0.10293 -0.10408 -0.0084813 -0.049508 -0.001478 0.0018844 0.0026493 0.00077676 -0.099894
1.2852 -0.0051383 -0.0064574 0.0085143 -0.0055516 0 -0.0076694 0.0011371 0.0038495 0.0070128 0.0060915 0.018927 1.0379 0.09217 0.041466 -0.06533 -0.0082861 -0.0071155 0.02071 -0.083148 -0.07392 -0.085025 -0.12052 -0.010044 -0.052844 -0.001604 0.0017513 0.0027251 -0.00023541 -0.058716
1.2891 -0.0052762 -0.0056045 0.0017286 -0.0062175 0 -0.0076565 0.00035415 0.0003937 0.0021643 0.0037285 0.0097026 1.0264 0.10058 0.037534 -0.087782 -0.0068892 -0.0057367 0.0074593 -0.085071 -0.058306 -0.12106 -0.13903 -0.010909 -0.070795 -0.0011971 0.0017857 0.0027631 -0.0007432 -0.0058741
1.293 -0.0046481 -0.0044302 -0.0050271 -0.005303 0 -0.0047161 -0.0011262 -0.0033489 -0.004513 0.00069473 -0.00070869 1.0101 0.10899 0.020543 -0.078812 -0.0072522 -0.0027936 -0.029048 -0.064326 -0.030638 -0.17256 -0.14412 -0.010678 -0.076452 -0.00067453 0.0019524 0.0026755 -0.00042554 0.053447
1.2969 -0.0035018 -0.003267 -0.010771 -0.0034472 0 -0.00088737 -0.0027976 -0.006967 -0.010535 -0.0026096 -0.012295 1.0036 0.10732 0.010757 -0.044375 -0.0080449 0.0017012 -0.080792 -0.064213 -0.037498 -0.14224 -0.12492 -0.0089471 -0.0036093 -0.00047106 0.0020744 0.0024165 0.00037099 0.11357
1.3008 -0.0022057 -0.0022971 -0.014669 -0.0014192 0 0.0016545 -0.0040329 -0.010094 -0.013856 -0.0056978 -0.024007 1.0131 0.1041 0.027155 -0.10385 -0.017366 0.0070345 -0.053122 -0.062161 -0.031077 -0.14737 -0.098734 -0.0056102 -0.056774 -0.00063912 0.0019976 0.0020233 0.00099329 0.16616
1.3047 -0.0011122 -0.0015252 -0.016188 0.00016975 0 0.0019343 -0.0043147 -0.01217 -0.013894 -0.0082176 -0.033403 1.0285 0.09785 0.025136 -0.078193 0.0066944 0.011902 -0.021501 -0.062112 -0.013985 -0.12309 -0.089105 -0.0012005 -0.062321 -0.00081309 0.0017534 0.0016169 0.001082 0.20064
1.3086 -0.00037793 -0.00082981 -0.015325 0.00087346 0 0.00033774 -0.0036382 -0.012392 -0.011722 -0.010038 -0.03765 1.0324 0.089443 0.021119 -0.038016 0.0087685 0.01494 0.011351 -0.051661 -0.014283 -0.11448 -0.088716 0.0032029 -0.052473 -0.00057654 0.0015393 0.0013493 0.00084431 0.20868
1.3125 0.00011645 -8.3815e-05 -0.012592 0.00046198 0 -0.0020798 -0.0027301 -0.010156 -0.0093139 -0.011045 -0.035231 1.017 0.087474 0.027811 -0.034028 -0.028913 0.01539 0.029311 -0.030638 -0.033599 -0.13171 -0.09077 0.0065603 -0.048271 0.00010938 0.0015236 0.001316 0.00076513 0.1896
1.3164 0.00062959 0.0006908 -0.0086459 -0.00084232 0 -0.0042624 -0.0026611 -0.0057497 -0.0082447 -0.010867 -0.027003 0.99395 0.1285 0.05351 -0.083024 -0.026917 0.013476 -0.03548 -0.033231 0.00055165 -0.089086 -0.087998 0.0084471 -0.043736 0.00082164 0.0016692 0.0014797 0.0010709 0.15126
1.3203 0.0012685 0.001238 -0.0038585 -0.0022588 0 -0.0053937 -0.0039338 -0.00058834 -0.0085884 -0.0089357 -0.015677 0.98412 0.084235 0.025492 -0.045049 -0.059955 0.010207 -0.10297 -0.083689 -0.017878 -0.10287 -0.082537 0.0090403 -0.051481 0.0010216 0.00176 0.0016696 0.0014876 0.10467
1.3242 0.0017908 0.0011706 0.00167 -0.0028548 0 -0.005006 -0.0057762 0.003439 -0.0087749 -0.0050478 -0.004104 0.99832 0.072101 0.028167 -0.011768 -0.065545 0.0067065 -0.10503 -0.08584 -0.022316 -0.10546 -0.077591 0.0085257 -0.055393 0.00051758 0.0016172 0.0016811 0.001526 0.056691
1.3281 0.0017207 0.00025386 0.0076035 -0.002308 0 -0.0032853 -0.0064409 0.0051716 -0.0066447 1.2388e-05 0.0062494 1.0261 0.08627 0.050234 -0.0037246 -0.049003 0.0035237 -0.07246 -0.062919 -0.013896 -0.10911 -0.072996 0.0066036 -0.057805 -0.00037312 0.0012931 0.0014342 0.00099674 0.0074489
1.332 0.00073863 -0.0013271 0.01291 -0.001304 0 -0.0013088 -0.0045251 0.0049611 -0.0011379 0.0045162 0.015384 1.0444 0.089096 0.056029 -0.026056 -0.035238 0.00045517 -0.063071 -0.069899 -0.010176 -0.1424 -0.068097 0.0027313 -0.0651 -0.0010911 0.0010507 0.0010756 0.00023525 -0.044834
1.3359 -0.0009728 -0.0029746 0.016094 -0.0010075 0 -0.00061736 -0.00031862 0.0043071 0.0065373 0.0067535 0.023477 1.0382 0.058128 0.060601 -0.090787 -0.078531 -0.0029745 -0.024111 -0.095413 -0.0013913 -0.092282 -0.073116 -0.0030482 -0.058389 -0.0012699 0.0011394 0.00091996 -0.00018909 -0.096179
1.3398 -0.002758 -0.0040247 0.016119 -0.0019397 0 -0.0020859 0.004064 0.004567 0.013235 0.0062759 0.02955 1.0141 0.043686 0.029213 -0.11612 -0.084339 -0.0067509 -0.070242 -0.087323 -0.057033 -0.11447 -0.091021 -0.0095801 -0.040581 -0.0009543 0.0015703 0.0012385 7.8054e-06 -0.13421
1.3438 -0.0039174 -0.0041861 0.013221 -0.0033398 0 -0.0049781 0.0061008 0.0057915 0.015707 0.0043148 0.031484 0.99394 0.055111 0.0093085 -0.10371 -0.077114 -0.009997 -0.070381 -0.091538 -0.093799 -0.1227 -0.10381 -0.01509 -0.027152 -0.00045674 0.0020951 0.0020334 0.00058148 -0.14431
1.3477 -0.0041961 -0.0036962 0.0087609 -0.0037804 0 -0.0072477 0.0047943 0.0066641 0.01278 0.0028334 0.027548 0.99509 0.079069 0.015214 -0.082125 -0.07102 -0.011389 -0.0054289 -0.11398 -0.086671 -0.10074 -0.11048 -0.01839 -0.030491 -5.1108e-05 0.0023994 0.002982 0.0010134 -0.12026
1.3516 -0.0039175 -0.0030438 0.0041371 -0.0025969 0 -0.0071194 0.0014958 0.0055726 0.0062761 0.002884 0.018123 1.0158 0.0589 0.018892 -0.13931 -0.072558 -0.010101 -0.018594 -0.10176 -0.08542 -0.13189 -0.13597 -0.019656 -0.066542 0.00018961 0.0023346 0.0036154 0.00099595 -0.070185
1.3555 -0.0036464 -0.0025085 -0.00026851 -0.00074494 0 -0.0046502 -0.0011664 0.0018943 -0.00012417 0.0036766 0.0059991 1.0386 0.067703 -0.012322 -0.12403 -0.058582 -0.0065126 -0.011026 -0.091924 -0.084548 -0.1451 -0.11444 -0.019931 -0.099593 0.00030925 0.0019971 0.0036126 0.00067423 -0.012061
1.3594 -0.0036905 -0.0019593 -0.0050421 -8.9564e-05 0 -0.0017697 -0.0014356 -0.0035327 -0.0034049 0.0032516 -0.0051935 1.0471 0.061607 -0.015023 -0.086732 -0.047738 -0.0020311 -0.026488 -0.1022 -0.086336 -0.13707 -0.078108 -0.019758 -0.065794 0.00030684 0.001616 0.0029937 0.00043412 0.0381
1.3633 -0.0038863 -0.0011161 -0.010586 -0.0016307 0 -0.0006197 0.00013754 -0.0090034 -0.0032904 0.00024176 -0.013205 1.0402 0.051652 0.0001765 -0.0462 -0.039696 0.0018893 -0.051328 -0.10813 -0.084994 -0.13508 -0.054711 -0.018323 -0.021839 0.00011588 0.0013732 0.002079 0.00048328 0.075994
1.3672 -0.0038445 -1.4246e-05 -0.016017 -0.0043383 0 -0.0016761 0.0011988 -0.012972 -0.0022984 -0.0048051 -0.018235 1.0306 0.054348 0.012339 -0.022305 -0.03218 0.0047583 -0.06092 -0.086405 -0.074126 -0.15958 -0.065187 -0.014104 -0.032182 -0.00025877 0.0013088 0.0012727 0.00065674 0.10878
1.3711 -0.0033976 0.00081727 -0.019348 -0.0058652 0 -0.0034462 -0.00038449 -0.014689 -0.0036751 -0.009722 -0.022004 1.0306 0.063711 0.0047162 -0.083525 -0.029957 0.0072247 0.00075919 -0.091727 -0.051752 -0.10577 -0.059841 -0.0065943 -0.052118 -0.00063841 0.0013549 0.00085056 0.00062861 0.1455
1.375 -0.0028128 0.00069707 -0.018982 -0.004667 0 -0.004069 -0.0046881 -0.014176 -0.0087555 -0.012378 -0.025694 1.0408 0.042786 0.019425 -0.083853 -0.055009 0.010249 0.0074736 -0.10389 -0.055491 -0.10411 -0.055272 0.0025391 -0.053098 -0.00076844 0.0014269 0.0008884 0.00029132 0.18649
1.3789 -0.0025694 -0.00063081 -0.015179 -0.001614 0 -0.0032595 -0.0096085 -0.011922 -0.015772 -0.01223 -0.028553 1.0502 0.048719 0.0060685 -0.075375 -0.060005 0.013973 0.0060039 -0.103 -0.04369 -0.098377 -0.039137 0.010101 -0.021502 -0.00055037 0.0014775 0.0013157 -9.7618e-05 0.22086
1.3828 -0.0029222 -0.0027268 -0.010036 0.00050729 0 -0.0026355 -0.012501 -0.0087035 -0.021033 -0.010454 -0.028337 1.0487 0.073187 -0.018798 -0.0804 -0.046261 0.017279 0.00024459 -0.088241 -0.014311 -0.075238 -0.023084 0.013472 0.023855 -0.00016546 0.0014886 0.0019856 -0.00015461 0.23383
1.3867 -0.0036675 -0.0047679 -0.0058444 -0.00066914 0 -0.0040144 -0.012163 -0.0055382 -0.021568 -0.008667 -0.023197 1.036 0.047297 0.027314 -0.1069 -0.057693 0.018473 -0.040605 -0.074908 0.0015482 -0.051571 -0.045243 0.01244 0.026603 6.5058e-05 0.0014491 0.0026961 0.00024508 0.21762
1.3906 -0.0043266 -0.0061669 -0.0032703 -0.0049244 0 -0.0073173 -0.0095631 -0.00342 -0.017214 -0.0075083 -0.013432 1.0209 0.055151 -0.035776 -0.11035 -0.046733 0.016572 -0.0062686 -0.10687 -0.025438 -0.098489 -0.053705 0.0091996 0.025213 -3.0948e-05 0.0013617 0.0032087 0.00082046 0.17715
1.3945 -0.0045624 -0.0069322 -0.0010651 -0.0094151 0 -0.010221 -0.0068444 -0.0027429 -0.010613 -0.0063531 -0.0017468 1.0113 0.076135 -0.018925 -0.081016 -0.041395 0.012144 -0.027359 -0.10014 -0.021084 -0.094236 -0.05198 0.0065738 0.021972 -0.00031903 0.0012698 0.0033349 0.0011238 0.12668
1.3984 -0.0044407 -0.0074688 0.0023555 -0.010878 0 -0.010092 -0.005578 -0.0028897 -0.0052131 -0.0042908 0.008169 1.0066 0.080538 0.025169 -0.064648 -0.036868 0.007026 -0.052024 -0.075943 -0.023512 -0.066518 -0.050287 0.0059935 0.027596 -0.00049185 0.0012603 0.0030671 0.00094051 0.080843
1.4023 -0.0043166 -0.008066 0.0069209 -0.0082431 0 -0.0065058 -0.0057204 -0.0025773 -0.0028922 -0.0013102 0.013658 0.99924 0.054753 0.041022 -0.086221 -0.030174 0.0031264 -0.034322 -0.060293 -0.055699 -0.052001 -0.05682 0.0068617 0.04323 -0.00036404 0.0014197 0.0026234 0.00047936 0.047518
1.4063 -0.0044846 -0.0085969 0.010424 -0.0034799 0 -0.0019816 -0.005982 -0.000943 -0.0029639 0.001462 0.014339 0.98357 0.066351 0.01928 -0.052172 -0.038387 0.0012436 -0.00039836 -0.078257 -0.03177 -0.09859 -0.070301 0.0075776 0.016863 -3.8983e-05 0.0017719 0.0023128 0.00019061 0.027079
1.4102 -0.0049296 -0.008697 0.010142 -3.6549e-05 0 -7.5325e-05 -0.0050997 0.0014871 -0.0031649 0.0026494 0.011884 0.96205 0.048412 0.012646 -0.043499 -0.050395 0.00076306 0.0048426 -0.092424 -0.049615 -0.092656 -0.062621 0.0070771 0.0036719 0.00020758 0.002248 0.002292 0.00038848 0.016602
1.4141 -0.0053825 -0.0081785 0.0051964 -0.00021044 0 -0.0024025 -0.0028793 0.0029388 -0.0016653 0.0017622 0.0086182 0.94276 0.025526 -0.0054945 -0.057372 -0.040798 0.00037281 0.01842 -0.1062 -0.051142 -0.087068 -0.062268 0.0055231 0.0074394 0.00019687 0.0027113 0.0024286 0.0010092 0.014167
1.418 -0.0055826 -0.0072155 -0.0024281 -0.0035463 0 -0.0071601 -0.0002545 0.0017521 0.0015111 -0.00044794 0.0059701 0.93132 0.010451 -0.024031 -0.089922 -0.024953 -0.00082173 0.032918 -0.11586 -0.047492 -0.08444 -0.070097 0.0037909 0.0051329 -1.5526e-06 0.0030155 0.0024188 0.0016842 0.019654
1.4219 -0.00548 -0.0061259 -0.0091912 -0.007379 0 -0.010468 0.0014987 -0.0020993 0.0046455 -0.0026489 0.0037302 0.9254 0.014062 -0.011014 -0.13458 -0.042093 -0.0026246 0.018119 -0.11346 -0.085404 -0.064933 -0.074078 0.0025267 -0.045479 -0.00016821 0.0030601 0.0020794 0.0020281 0.032618
1.4258 -0.0052109 -0.0050367 -0.012547 -0.008917 0 -0.0094488 0.0016524 -0.0067065 0.0057512 -0.0039385 0.0005779 0.91691 0.023255 0.012681 -0.14574 -0.031016 -0.0039449 -0.01921 -0.10413 -0.038673 -0.082679 -0.080393 0.00175 -0.0087257 -0.00015368 0.0028189 0.0015485 0.0018898 0.050536
1.4297 -0.0049207 -0.0038431 -0.012615 -0.0072173 0 -0.0045326 0.00038138 -0.0095457 0.0040578 -0.0043512 -0.0045168 0.89899 0.032553 -0.016392 -0.11909 -0.036884 -0.003631 -0.044603 -0.089344 -0.038203 -0.062343 -0.091972 0.0012078 -0.012915 1.1258e-05 0.0023457 0.0011948 0.0014011 0.069599
1.4336 -0.0046347 -0.0025161 -0.011627 -0.0036903 0 0.00083799 -0.0015205 -0.0093814 0.00045816 -0.0045764 -0.011027 0.87107 0.037873 -0.027408 -0.097302 -0.03534 -0.0013082 -0.028482 -0.079588 -0.039284 -0.050434 -0.099948 0.00088234 -0.006751 0.00020014 0.0017631 0.0013018 0.00084441 0.087117
1.4375 -0.0042893 -0.0013797 -0.011726 -0.00094107 0 0.0028053 -0.0032178 -0.0071357 -0.0032714 -0.0052892 -0.016778 0.83825 0.033875 0.0060201 -0.10729 -0.021254 0.0023406 0.021293 -0.079839 -0.024056 -0.062013 -0.097616 0.001023 0.02852 0.00033625 0.0012318 0.0018121 0.00047424 0.10283
1.4414 -0.0038576 -0.00097049 -0.013029 -0.00086667 0 -4.997e-05 -0.0042948 -0.0049867 -0.0057549 -0.0066718 -0.019307 0.80702 0.0069836 -0.0098691 -0.14468 -0.046142 0.0059893 -0.014997 -0.082217 -0.051782 -0.022904 -0.080172 0.0017193 0.019849 0.00041977 0.00089777 0.0023682 0.0004005 0.1178
1.4453 -0.0034272 -0.0015541 -0.013558 -0.0033175 0 -0.0057181 -0.0048927 -0.0045188 -0.0068289 -0.0083764 -0.017758 0.78196 0.018184 -0.0124 -0.17161 -0.030522 0.0084637 -0.0023472 -0.081588 -0.011475 -0.052371 -0.10666 0.0025816 0.019313 0.00042523 0.00083156 0.0026087 0.00055786 0.13215
1.4492 -0.0031622 -0.0028035 -0.011017 -0.0062201 0 -0.010272 -0.0055268 -0.0055504 -0.007379 -0.0097881 -0.013748 0.76512 0.00049012 -0.035598 -0.17209 -0.03551 0.0093877 0.011297 -0.074988 -0.0025199 -0.062881 -0.10445 0.0029621 0.02798 0.00023353 0.00099009 0.0024467 0.00074768 0.14425
1.4531 -0.0032058 -0.0040411 -0.0048706 -0.007125 0 -0.010712 -0.0066967 -0.0065922 -0.0084485 -0.010345 -0.01024 0.7562 -0.014736 -0.046618 -0.16033 -0.043591 0.0092744 0.017698 -0.066972 -0.0040934 -0.057038 -0.086495 0.0025352 0.03557 -0.00026765 0.0012296 0.0020897 0.00074402 0.15193
1.457 -0.0036114 -0.0048654 0.0029155 -0.0051694 0 -0.0071126 -0.0084731 -0.0063858 -0.010341 -0.0097935 -0.0090921 0.75167 0.027654 0.0035444 -0.15954 -0.017568 0.0090247 0.017273 -0.063903 0.034274 -0.06004 -0.088473 0.0016481 0.029861 -0.00099307 0.0013708 0.0018158 0.00044038 0.1544
1.4609 -0.0043292 -0.0055262 0.0090246 -0.0019947 0 -0.0025601 -0.010307 -0.0050562 -0.012361 -0.0083244 -0.0093434 0.74438 -0.013112 -0.0091801 -0.13729 -0.02556 0.0091999 -0.005917 -0.042281 0.0072937 -0.043782 -0.081941 0.0010742 0.080961 -0.0016071 0.0012881 0.0017413 -4.2153e-05 0.15252
1.4648 -0.0052181 -0.0066049 0.010873 -0.00070171 0 -0.00091495 -0.011264 -0.0038824 -0.01335 -0.0065098 -0.0079633 0.72644 -0.035023 -0.017001 -0.13803 -0.033325 0.009601 0.014787 -0.053845 -0.029048 -0.065582 -0.070104 0.0013797 0.072557 -0.0017329 0.00097678 0.0017861 -0.00039016 0.14725
1.4688 -0.0060624 -0.0082614 0.0080964 -0.0033504 0 -0.0039032 -0.010612 -0.004028 -0.012577 -0.004973 -0.0027678 0.69519 -0.024815 -0.027887 -0.14002 -0.025082 0.0094783 0.041493 -0.070067 -0.038644 -0.084292 -0.060484 0.0024608 0.063018 -0.0012743 0.0005619 0.0018192 -0.00030063 0.13826
1.4727 -0.0066247 -0.0098138 0.0024748 -0.008883 0 -0.0096305 -0.0083946 -0.0054851 -0.010331 -0.0039631 0.0049369 0.65711 0.0033386 -0.04116 -0.13671 -0.0040673 0.008214 0.044281 -0.074337 -0.023122 -0.076603 -0.053315 0.0036207 0.065093 -0.00054361 0.00023666 0.0017964 0.00027444 0.12467
1.4766 -0.0067473 -0.010157 -0.0034632 -0.013398 0 -0.013747 -0.0054942 -0.0071617 -0.0077402 -0.0032072 0.010577 0.62422 -0.01767 -0.041535 -0.14253 -0.0062128 0.0059269 -0.01316 -0.05902 -0.046098 -0.033036 -0.037044 0.0040777 0.02428 -4.062e-05 0.00015668 0.0017507 0.0010444 0.10729
1.4805 -0.0064441 -0.0087089 -0.0080532 -0.013002 0 -0.012631 -0.0030516 -0.0079004 -0.0059316 -0.0022668 0.009693 0.60424 -0.041129 -0.057186 -0.13818 -0.02841 0.0034782 -0.014828 -0.062857 -0.045424 -0.048867 -0.0084837 0.0034947 -0.023944 -5.0791e-05 0.00034865 0.0016927 0.0015585 0.089759
1.4844 -0.0058798 -0.0060001 -0.011212 -0.0071734 0 -0.0063171 -0.0016622 -0.0073951 -0.00517 -0.0011376 0.0018598 0.59253 -0.046334 -0.072897 -0.13267 -0.044751 0.0018416 -0.038027 -0.069635 -0.023761 -0.068977 -0.0070116 0.0021851 -0.025953 -0.00041809 0.00069704 0.001577 0.00153 0.076597
1.4883 -0.0052139 -0.0033072 -0.013906 0.00030555 0 0.0012131 -0.0010153 -0.0062078 -0.0046884 -0.00046875 -0.0083469 0.57444 -0.044248 -0.063388 -0.12626 -0.051782 0.0013558 -0.070261 -0.064373 -0.0084792 -0.077932 -0.020859 0.00091819 -0.0051321 -0.00069433 0.001028 0.0013891 0.0010477 0.069346
1.4922 -0.0044316 -0.0016238 -0.016905 0.0040467 0 0.0048894 -0.000314 -0.0050283 -0.0034096 -0.0010279 -0.014529 0.53769 -0.049206 -0.012938 -0.11914 -0.048978 0.0015073 -0.085506 -0.037539 -0.025311 -0.066116 -0.0294 0.00046747 0.0033816 -0.00052423 0.0012355 0.0012318 0.00049832 0.064534
1.4961 -0.0033305 -0.00090768 -0.019808 0.0014894 0 0.0025464 0.00089221 -0.0040035 -0.001008 -0.0027929 -0.013381 0.48454 -0.055559 -0.028719 -0.12355 -0.030187 0.0014473 -0.050647 -0.04059 -0.03372 -0.029534 -0.0035454 0.001144 -0.027002 7.7851e-05 0.001347 0.0012596 0.0002634 0.055902
1.5 -0.001712 -0.00028015 -0.02104 -0.0046723 0 -0.0031684 0.0022402 -0.0027557 0.0016115 -0.0045784 -0.00719 0.43213 -0.084501 -0.057928 -0.11701 -0.055732 0.00078749 -0.020291 -0.055595 -0.0029907 -0.025762 0.0029152 0.0025736 -0.030214 0.0007791 0.0014664 0.0014923 0.00044621 0.039305
1.5039 0.00038047 0.001054 -0.018812 -0.0084245 0 -0.006747 0.0029281 -0.00093692 0.0029399 -0.0047598 -0.0016922 0.39924 -0.093633 -0.066617 -0.089182 -0.054601 -5.3542e-05 -0.047285 -0.066121 -0.0045887 -0.064521 0.0099751 0.0039048 -0.015765 0.0012151 0.001638 0.0017159 0.00084276 0.015806
1.5078 0.0026022 0.0030645 -0.012361 -0.005396 0 -0.0042707 0.0026097 0.0013423 0.0021793 -0.0026295 -0.0010326 0.39037 -0.074001 -0.056624 -0.056567 -0.029752 -0.00028974 -0.10447 -0.06634 -0.040202 -0.11086 0.025705 0.0043873 0.0057863 0.0012328 0.0017644 0.0016403 0.0011496 -0.01016
1.5117 0.004502 0.0050022 -0.0026141 0.0032978 0 0.0032524 0.0019363 0.0036461 0.00013668 0.00083504 -0.0041852 0.39096 -0.042222 -0.062983 -0.068314 -0.052191 0.00039024 -0.078541 -0.056989 -0.049547 -0.071545 0.051613 0.0039218 0.017366 0.00090938 0.0016807 0.0012094 0.001202 -0.03581
1.5156 0.0058097 0.0061633 0.0081577 0.011752 0 0.010556 0.0021394 0.0056937 -0.0011868 0.0036386 -0.0059523 0.37869 -0.031751 -0.036371 -0.027256 -0.021357 0.0013611 -0.064347 -0.051667 -0.028218 -0.072117 0.02103 0.0030709 -0.0037477 0.00041036 0.0013387 0.0007493 0.0010427 -0.063066
1.5195 0.0065672 0.0064988 0.017455 0.014084 0 0.012388 0.0039377 0.0076136 -0.00012584 0.0044414 -0.001663 0.34121 -0.048856 -0.052662 -0.054892 -0.024003 0.0014503 -0.064619 -0.059353 -0.043444 -0.08447 0.019437 0.0023985 -0.0029071 -0.00012312 0.00092676 0.0007393 0.00080404 -0.096042
1.5234 0.0070075 0.0064917 0.023687 0.0092938 0 0.0078735 0.0067504 0.0096816 0.0032208 0.0037875 0.0085419 0.28554 -0.064805 -0.088969 -0.10237 -0.039489 -0.0001101 -0.058928 -0.054389 -0.067882 -0.089251 0.026551 0.0016694 0.0030651 -0.00057157 0.00077304 0.0013591 0.00056041 -0.135
1.5273 0.0073251 0.0065258 0.026644 0.0020116 0 0.0012786 0.0090155 0.01183 0.0069393 0.0037125 0.019551 0.23158 -0.064388 -0.1157 -0.12421 -0.046887 -0.0029825 -0.037485 -0.024423 -0.073843 -0.077114 0.023355 -0.00024569 -0.0047749 -0.00080644 0.0010735 0.0022352 0.00030265 -0.17293
1.5313 0.0075624 0.0064883 0.027093 -0.0014731 0 -0.0014909 0.0094466 0.013476 0.0088085 0.0059699 0.025322 0.19619 -0.11771 -0.093558 -0.14384 -0.0583 -0.0059008 -0.055221 -0.038245 -0.056946 -0.087371 0.031848 -0.0044299 -0.038454 -0.0007481 0.0016737 0.0026821 3.3927e-05 -0.19919
1.5352 0.0076845 0.0060464 0.025901 0.0015974 0 0.0023044 0.0081753 0.013895 0.0081856 0.010398 0.023593 0.18131 -0.094232 -0.091302 -0.068821 -0.049118 -0.0076058 -0.072933 -0.055754 -0.045743 -0.094584 0.03707 -0.010637 -0.017956 -0.00048098 0.0021308 0.0022832 -0.00014902 -0.20792
1.5391 0.0077088 0.0052645 0.023353 0.0084818 0 0.010141 0.0067492 0.012816 0.0066615 0.014873 0.017324 0.17509 -0.077812 -0.092101 -0.040746 -0.046984 -0.0077812 -0.070226 -0.062515 -0.06789 -0.086265 0.026973 -0.016914 -0.013214 -0.00026363 0.0020503 0.0013004 -0.00010149 -0.20383
1.543 0.0077202 0.0048167 0.019141 0.01367 0 0.016475 0.0069159 0.010709 0.0068246 0.016919 0.01189 0.16284 -0.077131 -0.10081 -0.058563 -0.052501 -0.0072379 -0.053885 -0.058346 -0.098073 -0.06894 0.005908 -0.020759 -0.041268 -0.00034139 0.0014312 0.00051797 0.00023261 -0.19923
1.5469 0.0077681 0.0054654 0.012978 0.013672 0 0.017259 0.009185 0.0085106 0.010067 0.01559 0.010641 0.13791 -0.066701 -0.13389 -0.04979 -0.05305 -0.007231 -0.046722 -0.050437 -0.076749 -0.060906 -0.011876 -0.021037 -0.097584 -0.00069351 0.00071052 0.00062152 0.00073786 -0.20394
1.5508 0.0078061 0.00728 0.0053589 0.0096555 0 0.012936 0.012376 0.007048 0.015237 0.012077 0.012585 0.10424 -0.079378 -0.10522 -0.083262 -0.035122 -0.0084795 -0.10916 -0.043151 -0.081186 -0.027116 0.0084946 -0.018993 -0.044722 -0.00097536 0.00043886 0.0016442 0.0011957 -0.21665
1.5547 0.0077922 0.0094153 -0.0021869 0.0059043 0 0.0076223 0.01453 0.0066182 0.019312 0.0086471 0.013826 0.071331 -0.078272 -0.10708 -0.081139 -0.016268 -0.010649 -0.093244 -0.053077 -0.07925 -0.024175 0.02465 -0.017315 -0.044863 -0.00077406 0.0008465 0.0029556 0.0014468 -0.22562
1.5586 0.0078551 0.010755 -0.0076196 0.0058507 0 0.0055449 0.014429 0.0069796 0.019638 0.0069545 0.011209 0.047552 -0.076408 -0.12511 -0.060887 -0.015982 -0.012636 -0.073227 -0.071045 -0.071126 -0.044653 0.022829 -0.017918 -0.054616 1.0175e-05 0.0016643 0.0037794 0.0014898 -0.21892
1.5625 0.0082998 0.01086 -0.0094354 0.009303 0 0.0078455 0.012457 0.0076487 0.015968 0.0071112 0.0050012 0.036583 -0.081359 -0.14262 -0.043085 -0.036176 -0.013368 -0.079687 -0.081355 -0.057522 -0.066668 0.0057137 -0.020394 -0.042091 0.0010064 0.0023489 0.0037657 0.0014238 -0.19579
1.5664 0.00936 0.01032 -0.0075107 0.013063 0 0.012198 0.010176 0.0082198 0.010696 0.0080728 -0.0013671 0.037158 -0.085775 -0.1327 -0.063742 -0.027391 -0.012492 -0.012268 -0.039815 -0.03851 -0.015329 0.025423 -0.022532 -0.0026958 0.0016178 0.0025104 0.0031392 0.001302 -0.16894
1.5703 0.010891 0.010158 -0.0030967 0.013977 0 0.015088 0.0090248 0.0085271 0.0070801 0.0087182 -0.003946 0.043676 -0.076815 -0.11547 -0.043508 -0.0050184 -0.010524 -0.048545 -0.025789 -0.060285 -0.060444 0.037379 -0.022477 -0.011568 0.0014822 0.0021734 0.0023757 0.0010646 -0.15551
1.5742 0.012333 0.010853 0.0021022 0.01154 0 0.014563 0.0092576 0.008651 0.0068605 0.0086121 -0.0010455 0.047203 -0.066556 -0.12031 -0.05058 0.0070406 -0.0084304 -0.064853 -0.044872 -0.062513 -0.068913 0.028802 -0.020514 -0.0044699 0.00075378 0.0016754 0.0017831 0.00063518 -0.16376
1.5781 0.013048 0.011897 0.0070908 0.00799 0 0.011319 0.0099269 0.0088377 0.0090625 0.0079961 0.0058227 0.038556 -0.058867 -0.13442 -0.064313 0.0091235 -0.007022 -0.036007 -0.071689 -0.040101 -0.050269 0.016472 -0.018806 0.016201 -4.0185e-05 0.0013356 0.0013833 9.17e-05 -0.18653
1.582 0.012781 0.012291 0.012042 0.0062031 0 0.0076933 0.0098202 0.0093507 0.010863 0.0073432 0.013173 0.013796 -0.055593 -0.13266 -0.039316 0.0079375 -0.0065554 0.033561 -0.069632 -0.0050845 -0.051959 0.026312 -0.019318 0.030272 -0.00042959 0.001217 0.0011246 -0.00028333 -0.20675
1.5859 0.011824 0.011469 0.017619 0.0074282 0 0.0057569 0.0085096 0.010265 0.0097986 0.0070351 0.017796 -0.021505 -0.045336 -0.14807 -0.027873 -0.016087 -0.0067435 -0.047149 -0.067319 -0.03781 -0.0083202 0.019077 -0.021898 0.057461 -0.00033868 0.0011788 0.0011053 -0.00017285 -0.21046
1.5898 0.010716 0.0097809 0.023705 0.010596 0 0.0060442 0.0066825 0.0113 0.0056585 0.0073253 0.018503 -0.054181 -0.029599 -0.12743 -0.033788 -0.0081573 -0.0070909 -0.066934 -0.076312 -0.040687 -0.032347 0.010523 -0.02434 0.00068823 -5.6843e-05 0.0011181 0.001517 0.00049624 -0.1968
1.5938 0.0097519 0.008115 0.028705 0.013367 0 0.007573 0.0055692 0.011869 0.00069947 0.0083369 0.016478 -0.072074 -0.028564 -0.1075 -0.049627 -0.0076913 -0.0072892 -0.066283 -0.079617 -0.038746 -0.037236 0.0097167 -0.024387 -0.024766 8.3317e-05 0.0011285 0.0023629 0.0014136 -0.17734
1.5977 0.0087709 0.0071017 0.030224 0.013797 0 0.0087888 0.0059835 0.011393 -0.0019073 0.0099006 0.014242 -0.07307 -0.049135 -0.10757 -0.057129 -0.021623 -0.0074056 -0.067409 -0.069921 -0.047804 0.0010339 0.014953 -0.0218 0.01359 -2.5093e-07 0.0014101 0.0032877 0.0020464 -0.16626
1.6016 0.0074206 0.0066608 0.026736 0.011428 0 0.0086416 0.007714 0.0097264 -0.00026464 0.011416 0.013938 -0.066425 -0.080866 -0.12958 -0.0076441 -0.0056865 -0.0077516 -0.074293 -0.051397 -0.077991 0.015022 0.00522 -0.018583 0.028627 -0.00012551 0.0020278 0.0037631 0.0020108 -0.16951
1.6055 0.0056322 0.0062691 0.018913 0.007357 0 0.0071807 0.0096697 0.007353 0.0049462 0.012062 0.01592 -0.064284 -0.035425 -0.13254 -0.025037 0.0045347 -0.0085407 -0.054001 -0.058998 -0.058134 0.0019415 0.0098951 -0.017213 0.037873 -7.7603e-05 0.0027715 0.0034976 0.0013645 -0.18112
1.6094 0.003832 0.0055885 0.0093875 0.0035076 0 0.0054239 0.010623 0.0051435 0.010895 0.011334 0.018467 -0.070537 -0.032444 -0.12433 -0.019059 -0.00035671 -0.0096008 -0.087147 -0.060524 -0.059218 -0.016748 0.0060253 -0.018536 0.028417 0.00016658 0.0032649 0.0026897 0.00056965 -0.18843
1.6133 0.0026694 0.0048004 0.0010386 0.0015483 0 0.0045938 0.010017 0.0038063 0.014415 0.0094525 0.018883 -0.077282 -0.042496 -0.1197 -0.011118 -0.011206 -0.010384 -0.12987 -0.063468 -0.061995 -0.028675 -0.0082222 -0.021209 0.0068046 0.0004265 0.0032327 0.001872 0.00013661 -0.18102
1.6172 0.0025147 0.0043529 -0.0048211 0.0019312 0 0.0051536 0.0083136 0.0034205 0.013951 0.0071741 0.015322 -0.072717 -0.021215 -0.13174 -0.031693 -0.016988 -0.010296 -0.12571 -0.075637 -0.041641 -0.025385 -0.02728 -0.023042 -0.014512 0.00049814 0.0026945 0.0014898 0.00023065 -0.15661
1.6211 0.0031886 0.0044455 -0.0088199 0.0035767 0 0.0063245 0.0066564 0.0034035 0.010332 0.0051454 0.0081363 -0.053485 -0.02491 -0.1346 -0.01547 -0.025558 -0.00911 -0.11118 -0.035991 -0.073944 -0.033789 0.0034908 -0.022883 0.0039578 0.00033424 0.0019348 0.001603 0.00056412 -0.12067
1.625 0.0041432 0.0047965 -0.01219 0.0045746 0 0.0065971 0.0060609 0.0029482 0.0059375 0.0034009 -0.00023638 -0.029907 -0.050476 -0.12781 -0.0037529 -0.026879 -0.0071334 -0.1048 -0.023984 -0.096595 -0.02422 0.019309 -0.021352 -0.0024015 6.5371e-05 0.0013052 0.0019633 0.00066613 -0.081781
1.6289 0.0048783 0.0049008 -0.014992 0.003641 0 0.0050205 0.0066451 0.001617 0.0029127 0.0015299 -0.0067816 -0.018685 -0.059648 -0.143 0.001217 -0.020803 -0.0049886 -0.12036 -0.032407 -0.11289 -0.013524 0.023981 -0.019967 0.018314 -0.00012847 0.0010324 0.0023351 0.00030428 -0.046923
1.6328 0.0051942 0.0044719 -0.015613 0.0012842 0 0.0022453 0.0074423 -0.00031776 0.0017576 -0.000663 -0.0096671 -0.029163 -0.049434 -0.16456 -0.011471 -0.0095392 -0.0031821 -0.12866 -0.049886 -0.11018 -0.010228 0.016614 -0.019679 0.047807 -0.00016079 0.0011522 0.0027084 -0.00029878 -0.019701
1.6367 0.0051046 0.003613 -0.01209 -0.00044741 0 0.00025505 0.0070053 -0.0020149 0.0012742 -0.0027133 -0.0089785 -0.055261 -0.048409 -0.1243 -0.066559 0.00129 -0.0018172 -0.04475 -0.055035 -0.054293 -0.019567 -0.0084828 -0.020181 -0.0077991 -8.1834e-05 0.0015489 0.0031948 -0.00064 -0.0010016
1.6406 0.004607 0.0025838 -0.0041319 0.00028562 0 0.00075031 0.0044659 -0.0025918 -0.00018864 -0.0037748 -0.0060905 -0.080121 -0.069077 -0.083498 -0.041683 -0.0080827 -0.0006741 -0.077574 -0.042216 -0.068159 -0.0094697 0.017704 -0.020449 0.0017572 -1.7318e-05 0.0020167 0.0037578 -0.00035627 0.0098835
1.6445 0.0036153 0.0014549 0.005984 0.00324 0 0.0034691 0.00031269 -0.0017059 -0.003238 -0.0033691 -0.0024828 -0.089143 -0.073732 -0.11522 -0.075289 -0.0125 0.00044744 -0.071036 -0.040962 -0.070721 0.0069692 0.012997 -0.019783 0.0027624 -7.4034e-05 0.0023108 0.0041044 0.00046316 0.014981
1.6484 0.0021211 3.0157e-05 0.014516 0.0058718 0 0.0060411 -0.0037491 0.00017409 -0.006885 -0.0018388 0.00090793 -0.080137 -0.079644 -0.1478 -0.097185 -0.014211 0.0014531 -0.067467 -0.045314 -0.062968 -0.012948 0.0040224 -0.018349 -0.0028694 -0.00027552 0.0022259 0.0038955 0.0013328 0.017664
1.6523 0.00035264 -0.0018849 0.018531 0.005268 0 0.0057583 -0.0058598 0.0019931 -0.009326 -3.295e-05 0.0034966 -0.06267 -0.099147 -0.12516 -0.054427 -0.017768 0.0020029 -0.10531 -0.046721 -0.051518 -0.084081 0.012164 -0.016872 -0.012177 -0.00054584 0.0017209 0.0030843 0.0017422 0.021699
1.6563 -0.0013107 -0.0041488 0.017559 0.00072397 0 0.0018759 -0.0052627 0.0027178 -0.0093521 0.0014329 0.0046809 -0.048709 -0.097001 -0.12347 -0.060095 -0.031583 0.0018324 -0.13436 -0.033639 -0.042685 -0.056558 -0.011211 -0.015958 -0.048497 -0.0007378 0.0010081 0.0020419 0.0015298 0.029114
1.6602 -0.0026191 -0.0062201 0.013456 -0.0053462 0 -0.0035882 -0.0028062 0.0019579 -0.0072091 0.0025505 0.0040442 -0.043611 -0.071642 -0.1365 -0.072536 -0.0095223 0.0010472 -0.096857 -0.026196 -0.062666 -0.039092 0.0069289 -0.015698 -0.011396 -0.00070282 0.00048789 0.0013241 0.00095929 0.038355
1.6641 -0.0036265 -0.0074355 0.0088029 -0.0091513 0 -0.0073615 -0.00028453 0.00018217 -0.0042679 0.0035452 0.0020118 -0.04464 -0.043417 -0.10694 -0.064787 0.0033063 0.00012224 -0.095157 -0.024975 -0.055612 -0.062711 0.018798 -0.015782 4.2722e-05 -0.00038274 0.0005088 0.0012725 0.00046594 0.044741
1.668 -0.0045451 -0.007408 0.0052253 -0.0085287 0 -0.0074883 0.00086808 -0.0016449 -0.0019028 0.0042205 3.759e-05 -0.046271 -0.029655 -0.070192 -0.038808 -0.00023925 -0.00039674 -0.11669 -0.029896 -0.043363 -0.087126 0.01325 -0.015845 -0.009306 0.0001324 0.0011041 0.0017936 0.00031322 0.043714
1.6719 -0.0054166 -0.0062557 0.0027789 -0.004622 0 -0.004748 0.00048697 -0.0027622 -0.00059651 0.0038424 -0.00031733 -0.045845 -0.051402 -0.1209 -0.012716 -0.0098049 -0.00024927 -0.085493 -0.040219 -0.094702 -0.022187 -0.0053571 -0.015714 0.020553 0.00063926 0.0019245 0.0024742 0.00044511 0.035017
1.6758 -0.0059603 -0.0045392 0.00050007 -0.00079968 0 -0.0017651 -0.00050544 -0.0031272 2.8319e-05 0.0018182 0.0011623 -0.044463 -0.076554 -0.07955 -0.037078 -0.030919 0.00039261 -0.088125 -0.031686 -0.023417 -0.054664 0.028289 -0.01547 0.016177 0.00094186 0.0024538 0.0028918 0.00061716 0.024564
1.6797 -0.0057927 -0.0029834 -0.0025957 0.00014512 0 -0.00074729 -0.0011292 -0.0033418 0.0004538 -0.0014885 0.002791 -0.043875 -0.073752 -0.055303 -0.018899 -0.040932 0.0010674 -0.098736 -0.040134 -0.017513 -0.054383 0.04793 -0.01538 -0.019081 0.00096623 0.0023642 0.0028441 0.00064168 0.021928
1.6836 -0.0048093 -0.002138 -0.0067919 -0.0019796 0 -0.0019126 -0.0012648 -0.0040545 0.0006124 -0.0047301 0.0021718 -0.044032 -0.072336 -0.059165 -0.022429 -0.039663 0.0013345 -0.10306 -0.05047 -0.040401 -0.045087 0.04217 -0.015726 -0.042269 0.0007705 0.0017408 0.0023664 0.0005169 0.0344
1.6875 -0.0033253 -0.0021167 -0.01144 -0.0051114 0 -0.0038248 -0.0016522 -0.0053405 -4.8267e-05 -0.0065208 -0.0016788 -0.044097 -0.081593 -0.08577 -0.068381 -0.028066 0.0010554 -0.10246 -0.049054 -0.055406 -0.041614 0.015978 -0.016527 -0.029385 0.00045093 0.0010075 0.0016294 0.00036134 0.061435
1.6914 -0.0018095 -0.0025295 -0.015111 -0.0069747 0 -0.0049704 -0.0030339 -0.0065792 -0.0019293 -0.0065253 -0.0071932 -0.045094 -0.04659 -0.083279 -0.040912 -0.0077784 0.00050711 -0.1495 -0.021489 -0.020767 -0.027775 0.023655 -0.017294 -0.0036623 5.4329e-05 0.00062407 0.00086931 0.00027009 0.093581
1.6953 -0.00048821 -0.0026923 -0.016077 -0.0067368 0 -0.0048925 -0.0052864 -0.0069109 -0.0047639 -0.0056273 -0.011322 -0.050172 -0.054024 -0.097723 -0.030548 0.0021185 0.00028029 -0.10198 -0.038855 -0.032786 -0.040712 0.043573 -0.017158 -0.027692 -0.00039851 0.00079356 0.00037172 0.00025388 0.11717
1.6992 0.00074623 -0.0020744 -0.013161 -0.004945 0 -0.0039568 -0.0073672 -0.0058586 -0.007726 -0.004977 -0.012002 -0.061322 -0.073978 -0.10616 -0.034542 0.022614 0.00098262 -0.064004 -0.048486 -0.033634 -0.035116 0.063016 -0.015474 -0.016307 -0.00080678 0.0013818 0.0003977 0.00029364 0.12197
1.7031 0.0020056 -0.00074083 -0.0066698 -0.0023414 0 -0.0024192 -0.0081242 -0.0036101 -0.010004 -0.0048355 -0.0097788 -0.075722 -0.080025 -0.10704 -0.043443 0.031386 0.0028457 -0.055634 -0.046647 -0.022699 -0.01267 0.071967 -0.012523 0.015335 -0.00094961 0.0020608 0.0010007 0.00040177 0.10675
1.707 0.0030193 0.00056297 0.0012685 0.00081683 0 -0.00012899 -0.0072188 -0.00082141 -0.011238 -0.0043665 -0.0069971 -0.08605 -0.045681 -0.10398 -0.04269 -0.0064178 0.0054312 -0.075139 -0.043378 -0.015786 0.010705 0.061744 -0.0095981 0.022189 -0.00061886 0.0025286 0.0018705 0.00058914 0.07901
1.7109 0.003172 0.00085602 0.0075627 0.0041928 0 0.0027403 -0.0053403 0.0017642 -0.011443 -0.0025966 -0.0052729 -0.085451 -0.064485 -0.06283 0.034414 -0.012872 0.0076691 -0.10452 -0.058517 -0.029005 0.022833 0.096365 -0.0081939 0.034276 0.0001556 0.0026427 0.0024224 0.00077651 0.049426
1.7148 0.0020352 -0.00033945 0.0099404 0.0065269 0 0.0049543 -0.003567 0.003532 -0.010605 0.00041472 -0.0037242 -0.073146 -0.078922 -0.061519 0.025406 -0.020548 0.0083264 -0.14502 -0.085952 -0.054605 0.01004 0.052943 -0.0088423 0.012665 0.0010106 0.0024214 0.0021747 0.00078916 0.025186
1.7188 -8.3263e-05 -0.0025141 0.0084391 0.0060065 0 0.0047294 -0.002485 0.0040291 -0.0084939 0.0033935 0.00013727 -0.055634 -0.067341 -0.068277 0.010731 -0.026915 0.006707 -0.14986 -0.093066 -0.077734 0.0098538 0.033445 -0.010651 -0.013989 0.0014307 0.001971 0.0011567 0.00049944 0.0068228
1.7227 -0.0021488 -0.0043739 0.0053458 0.0019876 0 0.0013996 -0.0018212 0.0030786 -0.004921 0.0048927 0.0074783 -0.042178 -0.035459 -0.069938 0.017323 -0.025929 0.0031427 -0.1158 -0.070183 -0.086903 0.017072 0.064081 -0.012071 -0.028372 0.0011021 0.0014223 -1.9049e-05 5.021e-07 -0.0099354
1.7266 -0.0030566 -0.0046437 0.0034667 -0.0035851 0 -0.0033592 -0.00080527 0.0010842 -0.00014986 0.0045745 0.015954 -0.038197 -0.040537 -0.078878 -0.0073512 -0.00095086 -0.0011073 -0.11356 -0.041152 -0.068755 -0.053696 0.053037 -0.012256 -0.022454 0.00015066 0.00090409 -0.00054865 -0.00038893 -0.029692
1.7305 -0.0023978 -0.0028867 0.0040315 -0.006897 0 -0.0062804 0.0011706 -0.00079463 0.0050338 0.0034952 0.020657 -0.041869 -0.039788 -0.083109 0.0040624 0.011401 -0.0045481 -0.10916 -0.047806 -0.055864 -0.04966 0.016952 -0.011759 -0.0070114 -0.0009458 0.00053458 -1.9298e-05 -0.00035213 -0.054117
1.7344 -0.00065998 0.00027903 0.0059295 -0.0050489 0 -0.0049611 0.0041647 -0.0010673 0.0097208 0.0031155 0.017863 -0.046345 -0.04353 -0.095588 -0.0008512 -0.005149 -0.006288 -0.13158 -0.071094 -0.067501 -0.049801 -0.0087827 -0.011839 -0.004402 -0.001696 0.00040673 0.0012855 0.00014389 -0.081859
1.7383 0.001302 0.0037015 0.0068788 0.0013711 0 6.9635e-05 0.0077441 0.0010703 0.013354 0.0039826 0.0085057 -0.045441 -0.046212 -0.10374 -0.019618 -0.029615 -0.0064525 -0.14433 -0.086164 -0.088498 -0.048471 -0.021127 -0.013078 -0.010691 -0.0018948 0.00056552 0.0026099 0.00078378 -0.11048
1.7422 0.0030174 0.0064982 0.0054963 0.0084054 0 0.0056703 0.011223 0.0048675 0.0158 0.0053225 -0.0017766 -0.038323 -0.042255 -0.091721 -0.037823 -0.034866 -0.0059155 -0.10847 -0.071273 -0.098878 -0.030971 -0.023979 -0.014684 -0.016661 -0.001655 0.00098636 0.0032865 0.0011476 -0.13783
1.7461 0.0046843 0.0085031 0.0025185 0.011755 0 0.0086922 0.013803 0.0082254 0.017005 0.0058783 -0.0064839 -0.029973 -0.059855 -0.055681 -0.0024271 -0.0066634 -0.0055954 -0.09868 -0.068972 -0.10058 -0.030351 -0.0418 -0.015237 -0.0042408 -0.00121 0.0015624 0.0031689 0.0010572 -0.16162
1.75 0.0067687 0.010071 0.00023675 0.010232 0 0.0085914 0.014684 0.0091337 0.016708 0.0051459 -0.0030704 -0.027526 -0.026357 -0.063828 -0.0068911 -0.0059052 -0.0058594 -0.10069 -0.067841 -0.10662 -0.071281 -0.042226 -0.014148 0.0054879 -0.0007252 0.0021132 0.0026158 0.00070305 -0.17863
1.7539 0.0093616 0.011512 0.00075067 0.0066073 0 0.0076593 0.013379 0.0073332 0.014657 0.0038419 0.0051462 -0.035147 -0.0134 -0.072903 -0.008539 -0.013085 -0.006438 -0.11237 -0.071936 -0.10658 -0.086834 -0.051032 -0.012305 -0.02399 -0.00028566 0.0024368 0.00211 0.00043143 -0.18548
1.7578 0.011936 0.012683 0.0045062 0.0050849 0 0.0086523 0.010234 0.0047587 0.011176 0.0032313 0.011613 -0.050692 -0.030531 -0.075411 0.0057373 -0.014551 -0.0068217 -0.12569 -0.077209 -0.10368 -0.061399 -0.06497 -0.011193 -0.060607 8.0555e-06 0.0024082 0.0018866 0.00040355 -0.18137
1.7617 0.013726 0.013076 0.01013 0.0076321 0 0.012031 0.0066604 0.0041879 0.007442 0.0040221 0.011661 -0.066165 -0.031574 -0.094852 0.027157 0.0050091 -0.0067656 -0.12249 -0.069467 -0.11624 -0.021259 -0.050565 -0.011353 0.012354 2.9112e-05 0.002076 0.0018674 0.00046626 -0.17043
1.7656 0.014336 0.012268 0.015403 0.012422 0 0.015409 0.0045826 0.0070615 0.0049785 0.0058581 0.006067 -0.071858 -0.023795 -0.10023 0.032845 0.0030269 -0.0065065 -0.12186 -0.084552 -0.13168 -0.026499 -0.064786 -0.011837 -0.028814 -0.0002374 0.0016655 0.0018718 0.00035851 -0.161
1.7695 0.014007 0.010345 0.018469 0.015679 0 0.015757 0.0052096 0.012262 0.0046384 0.0077776 0.00027247 -0.062006 -0.024842 -0.088964 0.030063 -0.011382 -0.0065726 -0.069299 -0.081683 -0.12832 -0.029187 -0.070354 -0.011329 -0.042084 -0.00057392 0.0014426 0.0018326 2.7488e-05 -0.16129
1.7734 0.013331 0.00797 0.018552 0.015149 0 0.012333 0.0080161 0.016909 0.0059597 0.0090953 1.3938e-05 -0.038518 -0.028592 -0.065344 0.029627 -0.024278 -0.0073727 -0.056716 -0.071779 -0.11257 -0.037592 -0.079963 -0.009879 -0.03916 -0.00063623 0.0015126 0.0018047 -0.0002913 -0.17425
1.7773 0.012744 0.0060682 0.016079 0.012036 0 0.0076398 0.010923 0.018527 0.0075664 0.0098773 0.0068765 -0.010092 -0.025233 -0.044123 0.033088 -0.02399 -0.0088825 -0.14612 -0.068586 -0.097264 -0.066207 -0.10358 -0.0093818 -0.040224 -0.00026127 0.0017224 0.0018182 -0.00032968 -0.19594
1.7813 0.01228 0.0053786 0.012428 0.009749 0 0.0054751 0.011797 0.016775 0.0083739 0.010699 0.017219 0.013163 0.010991 -0.10621 -0.018436 -0.010437 -0.010646 -0.17781 -0.083074 -0.12439 -0.15216 -0.11575 -0.012086 -0.050999 0.00031576 0.0017776 0.0017884 -0.0001116 -0.21874
1.7852 0.011762 0.006131 0.0094008 0.010716 0 0.0077871 0.010206 0.013404 0.0085645 0.012062 0.025101 0.026118 -0.0037795 -0.10082 0.0060864 -0.0053305 -0.012098 -0.11306 -0.087879 -0.10714 -0.090361 -0.087544 -0.018391 -0.065355 0.0006098 0.0015043 0.0016091 1.8421e-05 -0.23729
1.7891 0.011142 0.0080094 0.008389 0.014186 0 0.013061 0.0079405 0.010664 0.0094216 0.014039 0.026717 0.031376 -0.014447 -0.062127 0.024782 -0.0020575 -0.012992 -0.096488 -0.085155 -0.11543 -0.041118 -0.078337 -0.026043 -0.082155 0.00033003 0.0010242 0.001317 -0.00026559 -0.25229
1.793 0.010621 0.010378 0.0095143 0.016946 0 0.017576 0.0077041 0.0096965 0.01209 0.016309 0.022841 0.036347 -0.017894 -0.022745 0.015435 0.00048934 -0.013647 -0.12821 -0.083115 -0.13729 -0.040396 -0.082907 -0.031661 -0.099405 -0.00029012 0.00066241 0.0011165 -0.00089109 -0.26896
1.7969 0.010463 0.012616 0.011385 0.016228 0 0.018399 0.010886 0.010201 0.016305 0.018345 0.017625 0.047179 -0.037669 -0.02622 -0.019348 0.0009423 -0.014757 -0.12982 -0.096083 -0.11258 -0.069182 -0.059419 -0.033332 -0.11392 -0.00064169 0.00064646 0.0011961 -0.0013754 -0.29126
1.8008 0.010722 0.014365 0.011942 0.012191 0 0.015568 0.016214 0.011315 0.020227 0.019505 0.015071 0.064739 -0.024868 -0.022053 -0.016716 -0.01508 -0.016827 -0.12101 -0.10856 -0.11496 -0.031063 -0.055625 -0.031979 -0.095486 -0.00029102 0.00087614 0.0015128 -0.0012429 -0.31639
1.8047 0.011199 0.015549 0.0099942 0.0078542 0 0.011784 0.020459 0.012559 0.021622 0.019106 0.016172 0.085897 -0.028581 0.0037664 -0.013652 -0.015753 -0.019572 -0.13319 -0.097879 -0.13104 -0.012256 -0.025872 -0.030312 -0.13592 0.00056845 0.0010059 0.0017843 -0.00048755 -0.33449
1.8086 0.011624 0.016175 0.0062667 0.0065833 0 0.010047 0.020743 0.013872 0.019491 0.016718 0.018854 0.1084 -0.025798 0.0047604 -0.0080872 -0.00043199 -0.021806 -0.12293 -0.090319 -0.14463 -0.028334 -0.0035046 -0.0304 -0.16989 0.0012248 0.00079415 0.0017372 0.00038454 -0.33419
1.8125 0.011835 0.016126 0.0029653 0.0092853 0 0.011263 0.016646 0.014968 0.01488 0.01264 0.020331 0.13421 -0.0070787 -0.032517 0.00018195 0.025486 -0.022036 -0.079562 -0.098934 -0.14536 -0.075793 -0.0048833 -0.032085 -0.16477 0.0010673 0.00039384 0.0013875 0.0008035 -0.3105
1.8164 0.011789 0.015157 0.0021211 0.013613 0 0.013696 0.010479 0.015014 0.01021 0.0081083 0.019551 0.16785 -0.0079667 -0.016181 0.0026792 0.037799 -0.019501 -0.10015 -0.096317 -0.13586 -0.095151 0.0062558 -0.03355 -0.19059 0.00015966 0.00027508 0.0010623 0.00065687 -0.26902
1.8203 0.01142 0.013138 0.0040937 0.015781 0 0.014506 0.005528 0.013281 0.0076024 0.0048238 0.017608 0.2111 -0.014696 -0.0081718 0.019489 -0.0067727 -0.014859 -0.042492 -0.087634 -0.074998 -0.11137 0.011164 -0.033289 -0.20501 -0.00078365 0.00080438 0.0011095 0.00037112 -0.22292
1.8242 0.010579 0.01033 0.0075218 0.013502 0 0.012022 0.0036921 0.010155 0.0074115 0.0039255 0.01608 0.25954 -0.016747 -0.021369 0.023931 -0.013863 -0.0099253 -0.029679 -0.092402 -0.069066 -0.10034 0.031798 -0.031496 -0.21479 -0.0010222 0.0018508 0.0015492 0.00046209 -0.18433
1.8281 0.00915 0.0073477 0.010652 0.0077363 0 0.0069811 0.0043148 0.0072964 0.0080123 0.0051587 0.015139 0.30453 -0.015506 -0.038604 0.015982 0.0091267 -0.0065131 -0.021589 -0.10001 -0.098607 -0.093669 0.040635 -0.029652 -0.23071 -0.00044565 0.0028067 0.0020112 0.00099195 -0.1563
1.832 0.0072034 0.0047797 0.012682 0.0019506 0 0.0019001 0.0050082 0.0064279 0.0070093 0.0069681 0.013394 0.33945 -0.015685 -0.031338 0.0037679 0.022607 -0.0052244 0.070296 -0.09063 -0.10341 -0.14131 -0.0051029 -0.02893 -0.26463 0.00035263 0.0030507 0.0020514 0.0014763 -0.13136
1.8359 0.0050026 0.0027456 0.013826 -0.00051186 0 -0.00082206 0.0036798 0.0076815 0.0030494 0.0075434 0.0095767 0.36472 0.0057649 -0.0093159 -0.019059 0.0074683 -0.0051547 0.019542 -0.12542 -0.090623 -0.12794 0.01941 -0.029098 -0.24256 0.00064942 0.0024633 0.0015821 0.001349 -0.098284
1.8398 0.0028176 0.00085825 0.014205 0.001075 0 -0.00060582 0.00014368 0.0090932 -0.0029991 0.0060424 0.0043156 0.38741 -0.0015061 -0.0082816 0.0077924 0.018134 -0.0047839 0.052235 -0.13402 -0.10081 -0.12094 0.025073 -0.028973 -0.20677 0.00026672 0.0015356 0.0010166 0.00053881 -0.052046
1.8438 0.00074443 -0.001303 0.012941 0.0043339 0 0.0010247 -0.0038425 0.0079627 -0.0083677 0.00305 2.1708e-05 0.41591 -0.0060615 -0.020181 -0.014251 0.021191 -0.0033178 0.037581 -0.14645 -0.12291 -0.12739 0.020972 -0.027815 -0.20255 -0.00029259 0.00096028 0.00096114 -0.00041058 0.00066585
1.8477 -0.0012699 -0.0036072 0.0086573 0.0056489 0 0.0017188 -0.0059893 0.0030833 -0.010116 -2.5135e-05 -0.0012384 0.45454 0.006096 -0.033698 -0.079734 0.0071077 -0.0013274 -0.034088 -0.16671 -0.14049 -0.14664 0.015406 -0.026157 -0.23171 -0.00036842 0.0010636 0.0016927 -0.00080474 0.045256
1.8516 -0.0032215 -0.0052746 0.0010419 0.0029473 0 0.00013378 -0.0051743 -0.0040654 -0.0072008 -0.0020534 5.6212e-05 0.50195 0.025543 -0.024765 0.014111 0.0046343 -0.00012576 0.047259 -0.1523 -0.11677 -0.16412 0.019947 -0.02522 -0.21737 0.00018291 0.0015746 0.0028688 -0.00040924 0.069877
1.8555 -0.0049027 -0.0054713 -0.0081162 -0.0027369 0 -0.0030772 -0.0021967 -0.010262 -0.0014502 -0.0029019 0.00086368 0.55352 0.031842 0.0067209 -0.028821 0.0032057 -0.00043913 0.037301 -0.18365 -0.11644 -0.13322 0.024108 -0.025526 -0.20152 0.00081267 0.001916 0.0037347 0.00036871 0.074801
1.8594 -0.0060089 -0.0041273 -0.015694 -0.0081185 0 -0.0058845 0.00082949 -0.012893 0.0033638 -0.0033146 -0.0019094 0.60445 0.026417 0.011395 -0.038164 0.0047937 -0.0015822 0.0052637 -0.20409 -0.11552 -0.13433 0.030455 -0.026159 -0.15808 0.00077295 0.0017309 0.0036763 0.0008803 0.072887
1.8633 -0.0064212 -0.0022154 -0.019345 -0.010257 0 -0.0066239 0.0018768 -0.011765 0.0039145 -0.0042276 -0.0084495 0.65108 0.016978 0.0015362 -0.030039 0.010973 -0.001917 0.00012774 -0.21125 -0.12529 -0.14903 0.033652 -0.025428 -0.12963 -0.00017724 0.0011654 0.0026744 0.0008136 0.080373
1.8672 -0.0063842 -0.0011521 -0.019107 -0.0088273 0 -0.0054539 0.00019178 -0.0089696 -0.00042108 -0.0061394 -0.015358 0.69059 0.014119 -0.0011284 -0.044535 0.020781 -0.00022542 0.060221 -0.21287 -0.15972 -0.146 0.027398 -0.022327 -0.15776 -0.0015002 0.00068151 0.0013009 0.00040507 0.10502
1.8711 -0.0063793 -0.00178 -0.017043 -0.0062606 0 -0.0043029 -0.0034487 -0.0070695 -0.0070836 -0.0089263 -0.0181 0.7213 0.044974 0.00079067 -0.024814 0.00089895 0.0032083 0.096392 -0.23255 -0.19286 -0.15439 0.011074 -0.017405 -0.095668 -0.0022842 0.00061535 0.00027899 0.00013013 0.14087
1.875 -0.006795 -0.003806 -0.015268 -0.0056688 0 -0.005286 -0.0074281 -0.0072301 -0.012098 -0.012024 -0.01465 0.74423 0.049705 -0.015099 0.0011714 -0.022672 0.006773 0.05121 -0.23593 -0.19382 -0.15796 0.0032134 -0.012281 -0.060846 -0.0019636 0.00090374 -2.1469e-05 0.00022962 0.17366
1.8789 -0.0076937 -0.0061768 -0.014202 -0.0082931 0 -0.0088768 -0.010358 -0.008761 -0.012888 -0.014692 -0.0072553 0.76413 0.053101 0.01523 -0.0057186 -0.023089 0.008826 0.024277 -0.23244 -0.18138 -0.16537 -0.0071711 -0.0082719 -0.036093 -0.00074398 0.0012069 0.00024001 0.0005477 0.19231
1.8828 -0.008869 -0.0080238 -0.012623 -0.012579 0 -0.01339 -0.011821 -0.010165 -0.01008 -0.016229 -0.00080234 0.78768 0.064294 0.071281 -0.036234 -0.0027386 0.0089975 0.028478 -0.23035 -0.16304 -0.16407 -0.016425 -0.0054075 -0.01162 0.00058868 0.0012644 0.00061956 0.00079169 0.19727
1.8867 -0.010095 -0.0093048 -0.0093156 -0.015594 0 -0.016275 -0.012394 -0.010558 -0.006954 -0.016212 0.0008139 0.8194 0.08144 0.034639 -0.02646 0.004753 0.0084136 -0.0049866 -0.24131 -0.13884 -0.11291 -0.0038614 -0.0026446 0.020183 0.0012629 0.0011246 0.00079725 0.00088002 0.19952
1.8906 -0.011298 -0.010602 -0.0046442 -0.015514 0 -0.016181 -0.013053 -0.010231 -0.0069609 -0.014802 -0.0027012 0.85851 0.059838 0.024663 -0.069117 -0.0069455 0.0087058 0.00030338 -0.23953 -0.17371 -0.18968 -0.008285 0.0010092 0.03979 0.001024 0.0010495 0.00078928 0.00098675 0.21177
1.8945 -0.01249 -0.012366 -0.00054384 -0.013062 0 -0.014049 -0.014398 -0.010126 -0.011188 -0.012891 -0.008443 0.89961 0.079139 0.037553 -0.039835 -0.0014119 0.010697 0.031256 -0.23974 -0.19967 -0.18601 -0.0061875 0.0055143 0.047325 0.00019781 0.001229 0.00081975 0.0012573 0.23926
1.8984 -0.013602 -0.014389 0.00097122 -0.010764 0 -0.012301 -0.016222 -0.010906 -0.01764 -0.011796 -0.013046 0.93672 0.10574 0.051979 0.010027 0.0051589 0.013846 0.049472 -0.22804 -0.20502 -0.1525 0.0059032 0.0097805 0.061643 -0.00063778 0.0016068 0.001024 0.0015494 0.27693
1.9023 -0.014425 -0.016016 -0.00067813 -0.010779 0 -0.012784 -0.017659 -0.012518 -0.022741 -0.01249 -0.015245 0.96714 0.10721 0.047575 0.028085 -0.0016381 0.016798 0.034141 -0.19579 -0.18537 -0.15414 0.022828 0.012537 0.093012 -0.0010575 0.001971 0.0012887 0.0015279 0.31381
1.9063 -0.014774 -0.016801 -0.0044416 -0.013221 0 -0.015216 -0.017803 -0.01444 -0.023808 -0.014832 -0.01624 0.99191 0.10872 0.012674 0.035028 -0.0015904 0.01847 0.084956 -0.17746 -0.14694 -0.2324 -0.0070789 0.013297 0.089829 -0.00098581 0.0021838 0.0013757 0.001042 0.34002
1.9102 -0.01469 -0.016891 -0.0087557 -0.01628 0 -0.017402 -0.016376 -0.016182 -0.020679 -0.01746 -0.018004 1.0133 0.10657 -0.0028698 -0.018749 0.001284 0.018732 0.067315 -0.19023 -0.17909 -0.19375 -0.015396 0.012639 0.1216 -0.00062814 0.0022943 0.0011924 0.00037392 0.35118
1.9141 -0.01445 -0.016749 -0.012785 -0.017862 0 -0.017037 -0.014006 -0.017532 -0.015514 -0.018575 -0.021328 1.0323 0.1028 -0.011343 -0.019812 0.0019816 0.018257 0.067409 -0.18715 -0.18642 -0.21471 -0.0067564 0.011689 0.15581 -0.00026567 0.0024301 0.00092692 4.8316e-05 0.34846
1.918 -0.014342 -0.016537 -0.016686 -0.017206 0 -0.013612 -0.011912 -0.018427 -0.011191 -0.01718 -0.025273 1.0485 0.11038 0.0006468 0.0081348 0.0023891 0.017825 0.079928 -0.17127 -0.18179 -0.26826 0.0095648 0.011287 0.16496 -7.8429e-05 0.0026028 0.00089566 0.00034797 0.33626
1.9219 -0.014404 -0.015875 -0.020848 -0.01523 0 -0.0089251 -0.011171 -0.018758 -0.0095617 -0.013881 -0.028084 1.0618 0.15271 0.064805 -0.044569 0.0089212 0.017742 0.046452 -0.17494 -0.24324 -0.2033 0.017921 0.011519 0.11516 -8.19e-05 0.0026543 0.0012349 0.0010104 0.31984
1.9258 -0.014371 -0.014254 -0.024998 -0.013541 0 -0.0058508 -0.01201 -0.018365 -0.010613 -0.010594 -0.028444 1.0729 0.12498 0.040923 0.01584 0.0044263 0.017772 0.060042 -0.12283 -0.20199 -0.28497 -0.019492 0.011893 0.11566 -0.00017544 0.0024119 0.0017285 0.0014316 0.30342
1.9297 -0.013888 -0.011701 -0.027974 -0.013143 0 -0.0063331 -0.013618 -0.017157 -0.012765 -0.0093044 -0.026016 1.0817 0.12206 0.022666 0.037883 0.01142 0.017481 0.081337 -0.10163 -0.20286 -0.29234 -0.018559 0.011917 0.14769 -0.00025003 0.0018929 0.001958 0.0012057 0.28836
1.9336 -0.012783 -0.0089846 -0.028244 -0.013846 0 -0.010035 -0.014641 -0.01519 -0.0139 -0.0107 -0.021267 1.0862 0.12884 0.030083 0.044144 0.014162 0.016608 0.080637 -0.097286 -0.20484 -0.27691 -0.013603 0.01158 0.1701 -0.00028114 0.0013412 0.0016668 0.00049105 0.27181
1.9375 -0.011194 -0.007093 -0.024689 -0.014597 0 -0.014512 -0.014091 -0.012587 -0.012532 -0.013661 -0.01519 1.083 0.12919 0.060524 0.047878 0.006655 0.015214 0.046817 -0.096821 -0.18395 -0.28075 -0.02453 0.011348 0.16034 -0.00033844 0.0010447 0.0010251 -0.00014382 0.24807
1.9414 -0.0094708 -0.0064864 -0.017182 -0.014261 0 -0.01673 -0.012058 -0.0094828 -0.0086667 -0.015966 -0.0092169 1.0711 0.10437 0.039348 0.018007 0.016876 0.013611 0.023215 -0.095492 -0.17905 -0.30962 -0.020346 0.011738 0.14862 -0.00049822 0.001103 0.00054624 -0.00023485 0.21327
1.9453 -0.0079814 -0.0068319 -0.006853 -0.012271 0 -0.01497 -0.0097093 -0.0061032 -0.0039707 -0.015748 -0.0049117 1.0546 0.1107 0.088903 0.082712 -0.00636 0.012213 0.054026 -0.061569 -0.17486 -0.34016 -0.0022297 0.012833 0.13048 -0.00073122 0.0013643 0.00070037 0.00019874 0.17074
1.9492 -0.0069801 -0.0074572 0.00399 -0.0089338 0 -0.0099752 -0.0084956 -0.0029214 -0.0010381 -0.012703 -0.0031459 1.0413 0.12928 0.11053 0.077152 -0.012104 0.011376 0.082402 -0.032685 -0.16284 -0.34408 -0.0056315 0.014162 0.12826 -0.00088162 0.0015846 0.0015345 0.00074715 0.13197
1.9531 -0.0065715 -0.0080247 0.012444 -0.0053775 0 -0.0046383 -0.0090868 -0.00063457 -0.0019115 -0.0082623 -0.003234 1.0372 0.13876 0.099672 0.025871 -0.0056001 0.011236 0.082877 -0.022252 -0.14082 -0.32494 -0.013553 0.015032 0.14323 -0.00078361 0.0016492 0.0026102 0.0010327 0.11055
1.957 -0.0067157 -0.0087352 0.016151 -0.0030971 0 -0.0022818 -0.010825 0.00014881 -0.0066308 -0.0046055 -0.0030924 1.043 0.11533 0.080794 0.017138 -0.010052 0.011572 0.038476 -0.036802 -0.1091 -0.29772 0.0086899 0.015038 0.16834 -0.00042232 0.0016471 0.0033131 0.0010189 0.1126
1.9609 -0.0072348 -0.0098827 0.014549 -0.0031264 0 -0.0044886 -0.012154 -0.00068475 -0.012851 -0.0032357 -0.00082005 1.0539 0.14745 0.055721 0.083949 -0.0060233 0.011841 0.066917 -0.020388 -0.090271 -0.2589 -0.0040346 0.014322 0.13176 2.4262e-05 0.0017424 0.003288 0.00092691 0.13119
1.9648 -0.007851 -0.011271 0.0092866 -0.0052224 0 -0.0098752 -0.011751 -0.0026109 -0.017052 -0.0040855 0.0033754 1.0645 0.15234 0.061289 0.1077 -0.019635 0.011461 0.054414 -0.015611 -0.07598 -0.24712 -0.011413 0.013402 0.11089 0.00032775 0.0019821 0.0026668 0.00091117 0.15028
1.9688 -0.0082865 -0.012143 0.0032196 -0.0077729 0 -0.014823 -0.0095144 -0.0047561 -0.016714 -0.0057482 0.0067427 1.0723 0.13691 0.073783 0.10286 -0.021711 0.0102 0.035969 -0.016055 -0.067101 -0.24216 -0.012167 0.012759 0.098918 0.00041186 0.0022337 0.0019367 0.00087844 0.15593
1.9727 -0.0083699 -0.011743 -0.0015209 -0.008817 0 -0.015906 -0.0066218 -0.0064139 -0.01199 -0.00661 0.0058637 1.0772 0.11388 0.076579 0.094413 -0.0097194 0.0083667 0.033694 -0.017382 -0.056824 -0.23521 -0.009896 0.012565 0.092334 0.00040583 0.0023086 0.0015769 0.00063964 0.14598
1.9766 -0.0080504 -0.0099625 -0.0049044 -0.0075999 0 -0.012364 -0.0046128 -0.0073847 -0.0056143 -0.0060098 -0.00045149 1.0787 0.11434 0.056536 0.14246 -0.031348 0.0066132 0.058499 -0.016947 -0.018931 -0.23484 -0.019712 0.012725 0.092698 0.00047536 0.0021492 0.0017461 0.00019462 0.13037
1.9805 -0.0073034 -0.0074487 -0.0086007 -0.0053254 0 -0.0066709 -0.0042332 -0.0079007 -0.0010887 -0.0045697 -0.0097552 1.0748 0.12168 0.048333 0.09243 -0.0033815 0.0054664 0.059382 -0.001419 -0.017922 -0.23835 -0.0080204 0.013088 0.088644 0.00059656 0.0018975 0.0022211 -0.00019954 0.12207
1.9844 -0.006048 -0.0050682 -0.014034 -0.0041894 0 -0.0025593 -0.0049739 -0.0082483 -0.00046551 -0.0035127 -0.017485 1.0655 0.11989 0.035988 0.059927 -0.012273 0.0049901 0.08204 -0.016776 0.012325 -0.24372 0.0021073 0.013534 0.089384 0.00052761 0.0017814 0.0025841 -0.00027553 0.12613
1.9883 -0.0042134 -0.0032567 -0.020534 -0.0052795 0 -0.0019476 -0.0056236 -0.0084256 -0.0032849 -0.0035862 -0.020307 1.0561 0.10928 0.031163 0.050017 -0.033807 0.0048628 0.11053 -0.027084 0.034507 -0.22157 -0.0038248 0.013886 0.087289 4.9872e-05 0.0019196 0.0025002 -4.9924e-05 0.13584
1.9922 -0.0019246 -0.0018382 -0.025257 -0.0072067 0 -0.0033571 -0.0052823 -0.0080866 -0.0072289 -0.004496 -0.018433 1.0563 0.094623 0.046311 0.05103 -0.026739 0.004773 0.12078 0.0094761 0.0012543 -0.14815 -0.034168 0.013867 0.073675 -0.00074038 0.0022139 0.0019107 0.00017567 0.13803
1.9961 0.00040265 -0.00040544 -0.025033 -0.0069813 0 -0.0033142 -0.0039328 -0.0067685 -0.009755 -0.0052692 -0.014887 1.0723 0.099409 0.032865 0.083517 -0.0012185 0.0047166 0.13922 -0.01043 -0.001368 -0.15737 -0.024889 0.013295 0.070623 -0.0014018 0.0024165 0.0010647 0.00013313 0.12239
2 0.0022385 0.0011866 -0.018665 -0.0026927 0 0.00032805 -0.0021505 -0.0042073 -0.0094472 -0.0051366 -0.01243 1.0989 0.10098 0.026409 0.10653 -0.024844 0.0048718 0.091036 0.0075995 0.028449 -0.14318 -0.026121 0.012362 0.06637 -0.0014608 0.0023129 0.00039816 -0.00010881 0.087063
2.0039 0.0033032 0.0026936 -0.0078135 0.0043089 0 0.0060772 -0.00037203 -0.00054067 -0.0063673 -0.0040881 -0.010955 1.1197 0.092282 0.023331 0.1006 -0.044275 0.0051594 0.053193 0.0068031 0.043449 -0.13366 -0.027193 0.011561 0.05808 -0.00080381 0.0018763 0.00031621 -0.00019947 0.037473
2.0078 0.0037932 0.0037701 0.004117 0.0099224 0 0.009761 0.0014736 0.0036895 -0.0015971 -0.0026114 -0.0077599 1.1177 0.076421 0.023246 0.070141 -0.043125 0.0049636 0.039775 -0.019711 0.035907 -0.12726 -0.0252 0.011117 0.040193 0.00021765 0.0012861 0.00096263 0.0001103 -0.018585
2.0117 0.0042078 0.004301 0.014041 0.010436 0 0.008175 0.0036142 0.0077181 0.0034133 -0.00094622 -0.00039828 1.0892 0.06906 0.029039 0.047493 -0.03527 0.0033992 0.0055354 -0.02942 0.035973 -0.08969 -0.023912 0.010352 0.0010301 0.0010753 0.00080974 0.002088 0.00065013 -0.074633
2.0156 0.0048738 0.0044345 0.020577 0.0057525 0 0.0022648 0.0058105 0.01084 0.007345 0.001308 0.01057 1.0483 0.060312 0.024815 0.059909 -0.054156 8.7322e-06 0.074914 -0.020331 0.025291 -0.050547 -0.044984 0.0077811 0.013704 0.0014707 0.00063824 0.0031258 0.00093246 -0.12587
2.0195 0.0055901 0.0043438 0.023964 -0.00020648 0 -0.0031726 0.0072349 0.012663 0.0094118 0.0047187 0.021512 1.0176 0.074983 0.030395 0.049609 -0.069119 -0.0046888 0.096428 -0.021568 0.029087 -0.061353 -0.059761 0.0021802 0.027011 0.0014784 0.00078484 0.0034917 0.00060799 -0.16805
2.0234 0.0057442 0.004026 0.025012 -0.0025296 0 -0.003349 0.007111 0.013195 0.0097059 0.0090532 0.028458 1.0123 0.08964 0.049112 0.061052 -0.078422 -0.0093427 0.089161 -0.026104 0.032379 -0.070208 -0.068478 -0.0060995 0.033289 0.0013224 0.0010998 0.002956 -0.00016693 -0.19737
2.0273 0.0048287 0.0033482 0.024176 0.00063149 0 0.0022626 0.0055279 0.012677 0.009214 0.0128 0.030151 1.029 0.083105 0.074605 0.11882 -0.08189 -0.012592 0.081921 -0.026508 0.024386 -0.0359 -0.073365 -0.014823 0.03062 0.0010688 0.0013798 0.001834 -0.00082469 -0.21126
2.0313 0.0028966 0.0022366 0.021355 0.0064204 0 0.0090515 0.0035542 0.011301 0.0091903 0.013851 0.028664 1.0495 0.071316 0.04378 0.062787 -0.071383 -0.013937 0.072141 -0.032302 0.044042 -0.03944 -0.072459 -0.021141 0.029607 0.00058908 0.0014965 0.00081821 -0.00086723 -0.20828
2.0352 0.00054091 0.00076626 0.016278 0.0095125 0 0.010791 0.0024088 0.0090381 0.010103 0.010998 0.027021 1.0553 0.067623 0.010639 0.050243 -0.077106 -0.013915 0.079227 -0.029897 0.024797 -0.01454 -0.080173 -0.023579 -0.014897 -0.00016346 0.0014613 0.00052826 -0.0002811 -0.18659
2.0391 -0.0015726 -0.00092594 0.0089592 0.0064116 0 0.0047758 0.0023992 0.0057647 0.010994 0.0050623 0.026009 1.0404 0.093437 0.01098 0.042789 -0.083336 -0.013401 0.065478 -0.024517 0.013866 -0.0053101 -0.080801 -0.023033 -0.049945 -0.00090118 0.0013903 0.0010901 0.00049136 -0.14322
2.043 -0.0031744 -0.0027363 -5.3929e-05 -0.0017412 0 -0.0057194 0.0026416 0.0015822 0.010002 -0.0013797 0.023139 1.0137 0.12786 0.032167 0.024721 -0.096864 -0.012598 0.038607 -0.020059 0.021974 -0.0055643 -0.075484 -0.021745 -0.059555 -0.0011251 0.0013993 0.0020628 0.00096282 -0.076701
2.0469 -0.0044464 -0.0045433 -0.0096537 -0.010095 0 -0.013824 0.0018683 -0.0029907 0.005864 -0.0056392 0.014821 0.99028 0.117 0.027756 -0.012219 -0.13985 -0.010636 0.036152 -0.021132 0.042124 0.022781 -0.0758 -0.021047 -0.043946 -0.00058076 0.0015099 0.0027756 0.00097926 0.008137
2.0508 -0.0056762 -0.0060959 -0.018373 -0.013869 0 -0.014421 -0.00043169 -0.0071982 -0.00082699 -0.0067586 2.6551e-05 0.97987 0.096566 0.037622 0.022896 -0.10319 -0.0062305 0.065461 -0.025916 0.065574 0.0066192 -0.057855 -0.019903 -0.025886 0.00039755 0.0016425 0.0028168 0.00073269 0.098201
2.0547 -0.0069119 -0.0070809 -0.02487 -0.01185 0 -0.0081253 -0.0036375 -0.01049 -0.0078119 -0.0061582 -0.017723 0.982 0.1009 0.037163 0.10216 -0.078983 0.0010333 0.093005 -0.031646 0.074736 0.0136 -0.035394 -0.015713 -0.0086558 0.0010617 0.0016978 0.002301 0.00047551 0.17696
2.0586 -0.0079712 -0.0074197 -0.028558 -0.0069348 0 -0.00073318 -0.0067305 -0.012825 -0.012829 -0.0065697 -0.031944 0.98869 0.11098 0.054882 0.14037 -0.072187 0.0098706 0.11213 -0.026218 0.081351 0.022608 -0.030301 -0.0068435 0.0079341 0.00086504 0.0016558 0.0017309 0.00028588 0.23413
2.0625 -0.0087484 -0.0075123 -0.029877 -0.0035894 0 0.0013241 -0.0093603 -0.01453 -0.015384 -0.010019 -0.037392 0.99091 0.11729 0.10281 0.10704 -0.079945 0.017727 0.11278 -0.0071605 0.091082 0.021915 -0.048916 0.0053424 0.017865 -2.8858e-05 0.0015956 0.0015947 0.0001139 0.27248
2.0664 -0.0094381 -0.0080757 -0.029807 -0.004501 0 -0.0041965 -0.012113 -0.015844 -0.017028 -0.016306 -0.033761 0.98327 0.14721 0.13686 0.15632 -0.081155 0.022323 0.060616 -0.0053486 0.086457 0.037708 -0.045859 0.016859 -0.012924 -0.00084853 0.0016124 0.0020261 -1.7655e-05 0.30491
2.0703 -0.010395 -0.0095962 -0.028855 -0.0090086 0 -0.01397 -0.015662 -0.016631 -0.019834 -0.023037 -0.025986 0.96519 0.12434 0.13588 0.13906 -0.064931 0.023194 0.101 -0.0095534 0.1344 0.030571 -0.01898 0.023728 0.012482 -0.00087986 0.0017038 0.0027602 3.8798e-05 0.34299
2.0742 -0.011766 -0.011872 -0.026458 -0.014198 0 -0.021972 -0.019671 -0.016576 -0.024356 -0.02715 -0.02076 0.94001 0.12498 0.12102 0.14437 -0.059842 0.021989 0.069896 -0.0064671 0.12209 0.032925 -0.012908 0.024714 0.042199 -0.0001021 0.0017405 0.0033582 0.00035946 0.38607
2.0781 -0.013305 -0.01414 -0.021594 -0.017408 0 -0.024074 -0.022648 -0.015717 -0.028918 -0.02686 -0.021708 0.91315 0.15689 0.12542 0.15531 -0.067338 0.021197 0.006499 0.0036422 0.079087 0.037814 -0.016878 0.021931 0.049458 0.00079388 0.0015727 0.0034876 0.00074634 0.42055
2.082 -0.014587 -0.015729 -0.014243 -0.01805 0 -0.020748 -0.023072 -0.014708 -0.030863 -0.022771 -0.026777 0.88947 0.20444 0.18921 0.12112 -0.079312 0.022212 0.022202 0.015374 0.086028 0.02447 -0.00058869 0.018949 0.013044 0.0010268 0.0011921 0.0030687 0.00082523 0.43039
2.0859 -0.015421 -0.016642 -0.0063282 -0.01752 0 -0.016076 -0.02081 -0.014442 -0.028709 -0.017453 -0.029836 0.86977 0.14252 0.18206 0.22143 -0.048838 0.024267 0.10548 -0.0026663 0.10955 -0.017953 0.016194 0.018144 0.038451 0.00041522 0.00080369 0.0022592 0.00042902 0.41003
2.0898 -0.016023 -0.017446 -0.00092555 -0.017601 0 -0.01423 -0.017442 -0.015275 -0.023337 -0.013817 -0.025424 0.84889 0.13566 0.15291 0.19691 -0.031447 0.025104 0.06728 -0.018836 0.090531 0.007088 0.010762 0.019456 0.027888 -0.00048798 0.00071459 0.0013647 -0.00011999 0.3689
2.0938 -0.016748 -0.018554 -0.00013628 -0.018803 0 -0.016372 -0.015097 -0.016575 -0.017288 -0.013329 -0.013184 0.81826 0.1501 0.14889 0.14943 -0.044044 0.022903 0.03819 -0.018312 0.060946 0.027291 -0.0018018 0.021284 0.027012 -0.00091254 0.001103 0.00074118 -0.00019612 0.32423
2.0977 -0.017655 -0.019643 -0.0034397 -0.019972 0 -0.020226 -0.014766 -0.017116 -0.01288 -0.015187 0.0013503 0.7728 0.16633 0.17457 0.13701 -0.074733 0.017908 0.049634 -0.003455 0.045626 0.028924 -0.0097587 0.022312 0.042863 -0.00054048 0.0018461 0.00068061 0.00056039 0.28916
2.1016 -0.01836 -0.019866 -0.0081659 -0.019382 0 -0.022323 -0.015604 -0.016088 -0.010788 -0.017006 0.0103 0.71696 0.18363 0.15156 0.1632 -0.046662 0.012419 -0.051477 -0.012276 0.0703 0.11057 -0.0011228 0.022516 0.0077533 0.00027509 0.0025599 0.0012651 0.0018173 0.26656
2.1055 -0.018361 -0.018719 -0.011823 -0.016406 0 -0.020896 -0.015832 -0.013885 -0.010126 -0.01656 0.0087904 0.664 0.19742 0.20266 0.18113 -0.048334 0.0091352 0.022922 -0.017279 0.067237 0.051593 -0.012041 0.022649 0.022117 0.00088818 0.0028428 0.0022609 0.0027355 0.25275
2.1094 -0.01752 -0.016704 -0.01417 -0.012395 0 -0.01713 -0.014391 -0.011941 -0.0096827 -0.013442 -0.001808 0.62709 0.21269 0.20907 0.14159 -0.035717 0.0091711 0.05249 -0.012545 0.049221 0.027607 -0.0091512 0.023095 0.038282 0.00093162 0.0025491 0.003178 0.0026719 0.24562
2.1133 -0.016232 -0.015025 -0.017043 -0.0099553 0 -0.013984 -0.011871 -0.011689 -0.0090643 -0.0094477 -0.015062 0.60878 0.21899 0.20352 0.11022 -0.019549 0.011371 0.060476 -0.0088274 0.04955 0.047024 0.0014359 0.023378 0.057819 0.00055412 0.0018852 0.0035349 0.0017738 0.24827
2.1172 -0.015119 -0.01452 -0.022036 -0.011013 0 -0.01369 -0.0099593 -0.01344 -0.0088296 -0.0073495 -0.024051 0.59768 0.20484 0.23701 0.16399 -0.018693 0.013426 0.10242 -0.017662 0.097987 0.085984 0.0072612 0.022787 0.085288 0.0001689 0.0012566 0.0031768 0.00088762 0.2645
2.1211 -0.014539 -0.014845 -0.028298 -0.015094 0 -0.015982 -0.0099956 -0.016094 -0.0097375 -0.0088831 -0.025814 0.57615 0.18891 0.18754 0.17147 -0.015642 0.01381 0.037589 -0.0047769 0.086711 0.09037 0.017077 0.021318 0.040863 2.6452e-05 0.00098365 0.0023957 0.00082683 0.29139
2.125 -0.01437 -0.014777 -0.032678 -0.019293 0 -0.018417 -0.011943 -0.01786 -0.011947 -0.013414 -0.022497 0.53313 0.19235 0.19848 0.13631 -0.016993 0.012907 0.045677 0.0083802 0.10398 0.062843 0.033848 0.019867 0.032216 3.4589e-05 0.0011009 0.0017232 0.001655 0.31747
2.1289 -0.014223 -0.013422 -0.032253 -0.020233 0 -0.018449 -0.014565 -0.017439 -0.014834 -0.018319 -0.018751 0.47174 0.18646 0.2186 0.13542 -0.0034602 0.012438 0.04894 0.026242 0.11129 0.05897 0.053659 0.019448 0.023549 -5.3737e-05 0.0013826 0.0015358 0.0026428 0.32942
2.1328 -0.013803 -0.011165 -0.026898 -0.016696 0 -0.015574 -0.016457 -0.014809 -0.017402 -0.02084 -0.017861 0.40549 0.17075 0.22746 0.17214 0.020022 0.013782 0.034772 0.043751 0.10336 0.082218 0.065006 0.02023 0.011474 -0.00033458 0.0015532 0.0017901 0.0029272 0.32193
2.1367 -0.013067 -0.0094011 -0.019455 -0.010829 0 -0.011795 -0.016961 -0.011165 -0.01883 -0.019979 -0.019703 0.3468 0.17597 0.22722 0.16978 0.018645 0.016695 0.056209 0.042315 0.10898 0.079918 0.041202 0.021334 0.026976 -0.00065084 0.0015043 0.0021094 0.0022534 0.30166
2.1406 -0.012073 -0.0092339 -0.013297 -0.0067137 0 -0.010022 -0.016302 -0.0081771 -0.018767 -0.017003 -0.021748 0.29794 0.20429 0.22372 0.20636 0.016063 0.019501 0.063254 0.032192 0.13779 0.088449 0.060695 0.021612 0.073616 -0.00076515 0.0013534 0.0021384 0.0011269 0.28169
2.1445 -0.010792 -0.010368 -0.0095443 -0.0072061 0 -0.011617 -0.0151 -0.0070891 -0.017382 -0.014206 -0.021706 0.25139 0.21794 0.22661 0.23168 0.02279 0.020523 0.11191 0.026732 0.13103 0.11653 0.069123 0.020654 0.088935 -0.00059916 0.0013153 0.0018532 0.00028954 0.27086
2.1484 -0.0091405 -0.011299 -0.0064929 -0.011514 0 -0.01506 -0.01387 -0.0081259 -0.015271 -0.013015 -0.019308 0.19815 0.20974 0.24495 0.25413 0.017265 0.01943 0.14069 0.021456 0.10961 0.14172 0.066516 0.019156 0.091017 -0.00029995 0.0015108 0.0015562 6.5014e-05 0.26707
2.1523 -0.0071907 -0.01065 -0.0016898 -0.015599 0 -0.016876 -0.012842 -0.010403 -0.013207 -0.013018 -0.015956 0.13565 0.18422 0.27465 0.27732 -0.010965 0.017336 0.091626 0.016418 0.098559 0.15039 0.05711 0.018344 0.09856 -9.8625e-05 0.0018706 0.0015781 0.00019092 0.25937
2.1563 -0.0052784 -0.0084193 0.0053553 -0.015264 0 -0.014199 -0.011996 -0.012331 -0.011708 -0.012603 -0.013008 0.068377 0.20692 0.21816 0.23054 0.023912 0.015643 -0.0166 0.057523 0.10326 0.21043 0.038294 0.018943 0.082528 -0.00012437 0.002199 0.0019643 0.000226 0.23651
2.1602 -0.0037999 -0.0059456 0.012306 -0.0094872 0 -0.0070469 -0.011044 -0.012359 -0.010569 -0.010539 -0.010552 0.001951 0.19912 0.21088 0.24229 0.025746 0.014686 0.012406 0.051928 0.068786 0.1875 0.033687 0.020467 0.086908 -0.00033764 0.0023286 0.0024255 5.3072e-05 0.19447
2.1641 -0.0028603 -0.0046419 0.01565 -0.0012665 0 0.0014667 -0.0094318 -0.0097729 -0.0088226 -0.0070311 -0.0076985 -0.06276 0.18751 0.20383 0.22902 0.017751 0.013402 0.043454 0.0405 0.059779 0.16642 0.030018 0.021276 0.090217 -0.00059628 0.0022335 0.0025815 -4.6198e-05 0.13779
2.168 -0.0021429 -0.0046931 0.013303 0.0047583 0 0.0072276 -0.0065833 -0.0051253 -0.0053517 -0.0033939 -0.0038087 -0.12959 0.19085 0.19332 0.20735 0.010557 0.010284 0.038659 0.038801 0.074588 0.16473 0.019439 0.019351 0.089256 -0.00075596 0.0020214 0.0022729 0.00022099 0.075289
2.1719 -0.0011769 -0.0049256 0.0059807 0.0059223 0 0.007974 -0.0024287 2.9185e-05 0.00014294 -0.00075919 0.00070451 -0.20164 0.23009 0.20171 0.26167 0.01144 0.0047681 0.005111 0.052985 0.069856 0.16558 -0.0055207 0.013377 0.09077 -0.00073026 0.0018335 0.0016759 0.00076616 0.014539
2.1758 0.00022545 -0.0039173 -0.0034623 0.0033945 0 0.0047839 0.0022333 0.0040253 0.0066266 0.00090285 0.0047428 -0.27634 0.22549 0.16051 0.26349 0.021315 -0.0021143 0.0015426 0.041273 0.066108 0.1699 -0.0018096 0.0036136 0.094791 -0.00051828 0.0017482 0.0011495 0.0011645 -0.040543
2.1797 0.0017875 -0.0012655 -0.011819 0.00083211 0 0.0011116 0.0060206 0.0060653 0.012214 0.0025612 0.0075555 -0.34647 0.23252 0.13246 0.24348 -0.0041861 -0.0083392 -0.0082816 0.0095116 0.071865 0.18221 0.0012952 -0.0079212 0.069487 -0.00022232 0.0017586 0.00096685 0.0010932 -0.088747
2.1836 0.0030304 0.0021436 -0.016946 0.0011367 0 0.00015713 0.0078524 0.0066059 0.015369 0.0049866 0.0093672 -0.40641 0.23597 0.13162 0.20982 -0.011711 -0.01224 -0.017145 -0.012089 0.08158 0.18669 0.0044801 -0.018179 0.063765 -2.3279e-05 0.001817 0.0011467 0.00068949 -0.12954
2.1875 0.0037268 0.0050118 -0.018156 0.0041611 0 0.0025931 0.0077315 0.006884 0.01586 0.0078452 0.01107 -0.4578 0.22912 0.15463 0.17196 0.022476 -0.013536 -0.02038 -0.0074018 0.089769 0.17901 0.0054894 -0.024496 0.10117 -7.0284e-05 0.0018855 0.0014823 0.00043398 -0.16216
2.1914 0.0041039 0.0067332 -0.015917 0.0072381 0 0.0063348 0.0066914 0.0079656 0.014668 0.0099098 0.013379 -0.50908 0.24248 0.13954 0.14979 0.012034 -0.013295 -0.025583 -0.0064005 0.090389 0.19819 -0.014739 -0.02595 0.11447 -0.00033487 0.0019455 0.0017045 0.00066446 -0.18601
2.1953 0.0046128 0.0077044 -0.011381 0.00786 0 0.0084259 0.0059103 0.010046 0.012987 0.010188 0.01624 -0.5688 0.20968 0.10768 0.20096 0.02952 -0.012965 -0.031101 -0.0015488 0.077809 0.19586 -0.0025192 -0.023786 0.1355 -0.00057684 0.0019775 0.0016499 0.0012191 -0.20124
2.1992 0.0055072 0.0086719 -0.0058558 0.0060157 0 0.0074808 0.0057916 0.012455 0.011273 0.0088921 0.018871 -0.63829 0.21269 0.083567 0.22314 0.034832 -0.013247 -0.037572 0.010664 0.075538 0.19964 0.0060977 -0.020572 0.14764 -0.00051593 0.0019498 0.0013497 0.0015796 -0.20857
2.2031 0.0066458 0.0098717 -0.00012319 0.0041354 0 0.0047431 0.0058479 0.014218 0.0091712 0.0073299 0.02023 -0.71027 0.24088 0.076452 0.23034 0.02681 -0.013662 -0.065625 0.019162 0.08055 0.20025 0.0051994 -0.018619 0.15168 -0.00010041 0.0018373 0.0010163 0.0013726 -0.20855
2.207 0.0076798 0.010805 0.0060223 0.0047964 0 0.0029545 0.005427 0.014615 0.0062793 0.006807 0.019529 -0.77469 0.25011 0.091113 0.27677 0.017799 -0.013049 -0.14323 0.006602 0.08046 0.17555 -0.0016554 -0.018782 0.1552 0.00038455 0.0016472 0.00093811 0.00072684 -0.20098
2.2109 0.0083941 0.010777 0.013397 0.0082937 0 0.0039937 0.0044804 0.013392 0.0028715 0.007538 0.016604 -0.82691 0.25784 0.098182 0.25344 0.03488 -0.010592 -0.093786 0.01556 0.10254 0.19138 0.01477 -0.020405 0.20214 0.00052249 0.0014173 0.0013061 0.00013478 -0.18494
2.2148 0.0088461 0.0095761 0.022136 0.012219 0 0.0072364 0.0035868 0.0107 -0.00016685 0.0085466 0.012103 -0.87118 0.24308 0.083814 0.23568 0.025656 -0.0065931 -0.10049 0.019749 0.12009 0.21794 0.013113 -0.022236 0.20575 0.00013692 0.0011836 0.0020526 -2.2952e-05 -0.15971
2.2188 0.0091939 0.0076453 0.030527 0.0134 0 0.010027 0.0032775 0.0070624 -0.0020875 0.0086226 0.0073644 -0.91616 0.24618 0.081462 0.22992 0.030983 -0.0024309 -0.094256 0.022446 0.13084 0.2427 0.013108 -0.023409 0.18124 -0.00052178 0.00095389 0.0028248 0.00019607 -0.12647
2.2227 0.0094362 0.005682 0.035335 0.010547 0 0.009931 0.0034762 0.0034372 -0.0028765 0.0074655 0.0038251 -0.96653 0.27424 0.10288 0.23843 0.059151 0.00028425 -0.061065 0.020896 0.13407 0.2545 0.017354 -0.023745 0.1597 -0.000984 0.00071886 0.0031723 0.00042893 -0.090185
2.2266 0.0093581 0.0041537 0.033848 0.0054176 0 0.0069323 0.0037158 0.0010785 -0.0030474 0.0059937 0.0021669 -1.0184 0.26874 0.12181 0.2573 0.054645 0.00075859 -0.096151 -0.0028961 0.13124 0.23743 -0.0070341 -0.023376 0.22481 -0.0009903 0.00048885 0.0028612 0.00042556 -0.060088
2.2305 0.0087308 0.0031852 0.026097 0.0015528 0 0.0036598 0.0038758 0.00094329 -0.0028582 0.0055552 0.0018685 -1.0634 0.26658 0.077506 0.18684 0.042848 -0.0004938 -0.20426 0.021619 0.14513 0.2606 -0.00022943 -0.022353 0.17933 -0.00072441 0.00030979 0.002076 0.00029664 -0.047074
2.2344 0.0075456 0.0027783 0.015157 0.0016176 0 0.0033069 0.0045263 0.0029182 -0.0018258 0.006728 0.0017548 -1.0982 0.24497 0.056218 0.19142 0.046837 -0.0021036 -0.21908 0.021298 0.12503 0.25783 0.002755 -0.020722 0.15145 -0.00060131 0.00023141 0.0013061 0.00034013 -0.057966
2.2383 0.0060482 0.0029832 0.005005 0.0053954 0 0.0068457 0.0063413 0.0055775 0.00086188 0.0087416 0.0012559 -1.1307 0.22279 0.048301 0.22532 0.05857 -0.0029298 -0.16732 0.010947 0.10282 0.23444 0.004317 -0.018892 0.16202 -0.00080882 0.00025701 0.000965 0.00065481 -0.089896
2.2422 0.0045757 0.0037932 -0.002314 0.0099551 0 0.011896 0.0091209 0.0069649 0.005371 0.010013 0.0011937 -1.1755 0.22649 0.030105 0.20759 0.064761 -0.0029474 -0.11757 0.019431 0.12292 0.21154 0.012641 -0.017688 0.20428 -0.0010752 0.00033324 0.0010559 0.00097384 -0.12956
2.2461 0.0033877 0.0049419 -0.0076346 0.011825 0 0.014376 0.011548 0.0060277 0.010646 0.0093651 0.0030829 -1.2414 0.25488 0.059302 0.19603 0.077813 -0.0032124 -0.15507 0.01474 0.14126 0.23152 0.015722 -0.017853 0.13526 -0.00093083 0.00040041 0.0011996 0.00090955 -0.15963
2.25 0.0026401 0.0059375 -0.012878 0.0095338 0 0.011772 0.012168 0.0035752 0.014869 0.0069607 0.0073252 -1.3208 0.26496 0.037331 0.21156 0.072565 -0.0048886 -0.17942 0.0036072 0.092795 0.2032 0.027421 -0.019386 0.11803 -0.00022767 0.00045545 0.0010306 0.00035659 -0.16914
2.2539 0.0024414 0.0063845 -0.018317 0.0046379 0 0.0053461 0.010754 0.0018122 0.016619 0.0042029 0.012047 -1.3919 0.25367 0.031639 0.19251 0.06389 -0.0080986 -0.1846 -0.0094977 0.080154 0.18216 0.0089669 -0.02142 0.12146 0.0006155 0.00055712 0.00060074 -0.00037185 -0.16011
2.2578 0.0028344 0.0062664 -0.021655 0.00049536 0 -0.00065136 0.0086573 0.0026143 0.015738 0.002691 0.014106 -1.4345 0.22914 0.051079 0.15803 0.057152 -0.011568 -0.18959 -0.018947 0.11305 0.17992 -0.029568 -0.022838 0.1249 0.00093452 0.00076093 0.00038229 -0.00082281 -0.14481
2.2617 0.0036761 0.0058636 -0.019923 -0.0002762 0 -0.00228 0.0075827 0.0058733 0.013203 0.0030214 0.011821 -1.4473 0.21712 0.041316 0.23282 0.049708 -0.013422 -0.25365 -0.014435 0.09863 0.16335 -0.015311 -0.023072 0.10793 0.00043852 0.0010523 0.00081641 -0.00081375 -0.13518
2.2656 0.0045774 0.0053764 -0.012364 0.0022671 0 0.0009413 0.0078518 0.0093476 0.010194 0.0043412 0.0069959 -1.4511 0.23533 0.029438 0.24659 0.08416 -0.012536 -0.23382 -0.0062557 0.084385 0.2186 -0.0084571 -0.022364 0.10595 -0.00046834 0.0013577 0.0018138 -0.00056019 -0.13253
2.2695 0.0050618 0.004675 -0.001461 0.0055469 0 0.0056837 0.0078923 0.010295 0.0072393 0.0049937 0.0039569 -1.4738 0.24224 0.013899 0.22918 0.084207 -0.0093616 -0.23104 0.000355 0.066429 0.21641 -0.0074239 -0.021326 0.078324 -0.00099883 0.0016298 0.0027157 -0.00040917 -0.12659
2.2734 0.0048749 0.0034809 0.0089048 0.0065746 0 0.0075865 0.0056446 0.0076477 0.0040977 0.0037748 0.0058955 -1.529 0.24105 0.024813 0.19811 0.081221 -0.0055498 -0.20249 0.0048245 0.06418 0.21075 -0.0016637 -0.020309 0.06634 -0.00066071 0.0019104 0.002824 -0.00047628 -0.10452
2.2773 0.0041721 0.0017993 0.016343 0.0043442 0 0.004841 0.00070519 0.0029519 0.00032112 0.00086771 0.011543 -1.6058 0.24174 0.07154 0.17297 0.10446 -0.00269 -0.11832 0.0090386 0.088714 0.2509 0.010939 -0.019242 0.09744 0.00032459 0.0022797 0.0020545 -0.00056885 -0.062646
2.2813 0.0033805 0.00010586 0.021089 0.00057427 0 -0.00043881 -0.0048411 -0.00077686 -0.0041088 -0.0022472 0.015431 -1.6785 0.27471 -0.010045 0.1967 0.094824 -0.0012111 -0.13517 0.03059 0.077885 0.22758 -0.038457 -0.017978 0.043896 0.0012413 0.0027212 0.0010858 -0.00045505 -0.010565
2.2852 0.002838 -0.0009776 0.024437 -0.0018076 0 -0.0041519 -0.0078548 -0.0014071 -0.0085871 -0.003842 0.012067 -1.729 0.2679 0.016777 0.18879 0.085033 -0.00031157 -0.15626 0.038035 0.098165 0.23427 -0.014827 -0.016651 0.032114 0.0015086 0.0030465 0.00080435 -0.00016072 0.035564
2.2891 0.0025383 -0.0012291 0.026316 -0.0011586 0 -0.0036919 -0.0066882 0.00063223 -0.012146 -0.0031673 0.00073679 -1.7608 0.24942 0.017548 0.16951 0.088699 0.0011029 -0.16585 0.021757 0.10564 0.21427 0.0045662 -0.01556 0.041581 0.0011231 0.0029978 0.0015008 4.9118e-05 0.064417
2.293 0.0022166 -0.001016 0.024703 0.0015383 0 5.5275e-05 -0.0025802 0.0027273 -0.013846 -0.00093458 -0.013248 -1.7933 0.23666 -0.0060829 0.16121 0.10543 0.0033326 -0.16724 0.0074114 0.094927 0.18708 0.0043093 -0.01475 0.053681 0.00053803 0.0024767 0.0025569 -8.287e-06 0.075556
2.2969 0.0016714 -0.00088506 0.017586 0.0036447 0 0.003804 0.0013828 0.0022274 -0.013073 0.0012844 -0.022181 -1.8417 0.24734 0.035339 0.1966 0.12532 0.0055649 -0.17743 0.05369 0.083454 0.22889 0.002414 -0.013854 0.043108 0.000167 0.0016934 0.0029524 -0.00017261 0.075492
2.3008 0.0009948 -0.000939 0.0055352 0.0032853 0 0.0048803 0.0028214 -0.0013458 -0.0097414 0.0022431 -0.021612 -1.9029 0.23922 0.025505 0.19767 0.08016 0.0065286 -0.2165 0.019966 0.053326 0.27384 -0.033166 -0.012497 0.045677 3.7332e-05 0.0010647 0.0021775 -6.2419e-05 0.068552
2.3047 0.00049656 -0.00065211 -0.0078319 0.0010519 0 0.0033732 0.0018735 -0.0057855 -0.0044619 0.0018549 -0.013386 -1.9585 0.23784 0.019323 0.17065 0.064798 0.0055072 -0.21277 0.013138 0.04506 0.2395 -0.042435 -0.010878 0.032078 -9.7536e-05 0.0009072 0.00073593 0.00050612 0.051895
2.3086 0.00042909 0.00063304 -0.018095 -0.00055708 0 0.0016086 0.0007428 -0.0077939 0.0014861 0.0010681 -0.0036893 -1.9932 0.23894 0.023085 0.15329 0.075338 0.0028631 -0.2093 0.014 0.050249 0.20595 -0.036975 -0.0098251 0.031084 -0.00037717 0.0011824 -0.00023535 0.001238 0.019546
2.3125 0.00080745 0.0029779 -0.022973 0.00053087 0 0.0016693 0.001549 -0.0054443 0.0065718 0.00097814 0.0019887 -2.0096 0.23313 0.032196 0.1687 0.097338 -0.00028615 -0.22638 0.0062935 0.058303 0.21942 -0.035125 -0.010138 0.049516 -0.00063541 0.001534 8.4527e-05 0.0015541 -0.028762
2.3164 0.0014783 0.0056035 -0.023302 0.0039669 0 0.0034055 0.0044869 0.00037162 0.0097333 0.0019714 0.0026845 -2.0253 0.1887 0.0034871 0.19201 0.084244 -0.0028856 -0.18625 -0.0042019 0.053392 0.19177 -0.080772 -0.011806 0.0023012 -0.0005953 0.0016027 0.0015142 0.0011287 -0.082964
2.3203 0.0023055 0.007395 -0.021353 0.0071538 0 0.004752 0.0078315 0.0065684 0.010913 0.0035826 0.0017084 -2.0558 0.18788 -0.0012666 0.15751 0.073339 -0.004571 -0.18252 0.012989 0.040366 0.19467 -0.098545 -0.013912 -0.0058507 -0.00021703 0.0013414 0.003045 0.00025995 -0.12738
2.3242 0.0032331 0.0077028 -0.018339 0.0074625 0 0.0039005 0.009536 0.01003 0.010917 0.005067 0.0031433 -2.101 0.20283 -0.0037016 0.15529 0.077886 -0.0056838 -0.20586 -0.00076009 0.02593 0.18278 -0.086014 -0.015387 -0.0065244 0.00020976 0.0010435 0.0037029 -0.00032128 -0.15106
2.3281 0.0041716 0.0067213 -0.013536 0.0045265 0 0.0011656 0.0088243 0.0096676 0.010648 0.0060734 0.0084646 -2.1478 0.20347 -0.0085873 0.16508 0.090603 -0.00678 -0.22164 -0.029052 0.018675 0.17059 -0.068193 -0.015883 -0.0065425 0.00034688 0.0010539 0.003324 -7.3576e-05 -0.15475
2.332 0.0048975 0.0051657 -0.0056362 0.00059818 0 -0.0012134 0.0064619 0.0069035 0.010348 0.0068022 0.015925 -2.1852 0.15439 -0.015696 0.12454 0.095105 -0.0080875 -0.18054 -0.025979 0.02866 0.19499 -0.084719 -0.015921 -0.0059162 0.00015744 0.0014375 0.0025806 0.00085872 -0.14875
2.3359 0.0051614 0.0036444 0.0052454 -0.0012954 0 -0.0010781 0.0038064 0.0043874 0.0095429 0.0075962 0.022491 -2.2158 0.18347 -0.0048909 0.084462 0.083525 -0.0093062 -0.18503 -0.034305 -0.014389 0.12947 -0.085589 -0.016195 -0.011149 -6.5694e-05 0.001915 0.0022932 0.0017418 -0.14384
2.3398 0.0049411 0.0023535 0.016944 0.00026039 0 0.0017425 0.0017904 0.0040349 0.0077049 0.0084553 0.02603 -2.2512 0.21871 0.0019364 0.10567 0.080751 -0.0098337 -0.2226 -0.027942 0.00040229 0.15278 -0.089726 -0.016796 -0.0017495 -3.4102e-05 0.0021258 0.0026913 0.0018694 -0.14342
2.3438 0.0045564 0.0012926 0.026475 0.0041501 0 0.0053297 0.0007286 0.0058588 0.0049708 0.0089778 0.025892 -2.2967 0.23837 -0.0036541 0.12462 0.09406 -0.0092055 -0.20433 -0.021046 0.025134 0.18136 -0.080462 -0.017175 0.0036603 0.00020207 0.0019596 0.0032801 0.0011531 -0.1428
2.3477 0.0044587 0.00062399 0.031789 0.00787 0 0.0073482 0.00075636 0.0083019 0.0021786 0.0087416 0.022113 -2.3437 0.22938 -0.023124 0.12204 0.11101 -0.0074422 -0.12607 -0.022581 0.035929 0.17913 -0.062398 -0.01685 0.0011521 0.00029742 0.0016388 0.0033728 0.00016949 -0.13473
2.3516 0.0048516 0.00068724 0.032496 0.009533 0 0.0069215 0.0020679 0.0095799 0.00020061 0.0076987 0.014812 -2.377 0.18772 -0.044567 0.16673 0.06769 -0.0050835 -0.16779 -0.035609 0.049071 0.19496 -0.090171 -0.016074 0.017262 6.3488e-06 0.0014815 0.0027492 -0.00035019 -0.11576
2.3555 0.0055187 0.0016405 0.029282 0.0090036 0 0.0051374 0.0045661 0.0088894 -0.00071964 0.0061995 0.0046701 -2.3924 0.1819 -0.012771 0.10095 0.046648 -0.0028887 -0.2048 -0.038841 -0.00056435 0.19192 -0.076326 -0.015689 0.0096053 -0.00048882 0.0015872 0.0018365 -0.00011415 -0.088474
2.3594 0.0060631 0.0031921 0.023053 0.0074715 0 0.0039775 0.0074447 0.0066542 -0.00092235 0.0047082 -0.0062347 -2.404 0.17777 -0.0088949 0.079647 0.063051 -0.0013942 -0.20981 -0.039156 0.011413 0.15934 -0.093871 -0.016294 -0.01318 -0.0006897 0.0017575 0.0012945 0.00056178 -0.059854
2.3633 0.0063551 0.0048281 0.014775 0.006223 0 0.0047889 0.0094752 0.0039007 -0.00063587 0.0035862 -0.014695 -2.4328 0.17898 -0.007307 0.091847 0.083691 -0.00064294 -0.19904 -0.031169 0.037674 0.11571 -0.12012 -0.017574 -0.033325 -0.0002552 0.0017222 0.0014354 0.0010991 -0.038944
2.3672 0.006751 0.0063739 0.0058642 0.0058574 0 0.0075502 0.01001 0.0015211 0.0005824 0.0031575 -0.018056 -2.4858 0.19362 0.032903 0.093481 0.067762 -0.00031772 -0.19858 -0.009393 0.003407 0.089765 -0.11636 -0.018527 -0.032023 0.00063221 0.0014362 0.0020047 0.0011487 -0.035523
2.3711 0.0078526 0.0082694 -0.0017525 0.0064429 0 0.011249 0.0097713 6.6347e-05 0.0035803 0.0038438 -0.015985 -2.5472 0.18107 0.018068 0.059641 0.066314 -0.00021784 -0.21888 -0.0087076 0.02022 0.15234 -0.12848 -0.018426 -0.032231 0.0013889 0.0011437 0.0024672 0.00079254 -0.058401
2.375 0.010014 0.011145 -0.0063491 0.0080599 0 0.014727 0.010465 2.7958e-05 0.008696 0.0059986 -0.010612 -2.5914 0.20069 0.022737 0.077154 0.049711 -0.00069632 -0.15217 -0.029514 0.029412 0.12241 -0.13185 -0.017656 -0.015241 0.0015389 0.0011445 0.0024769 0.0003483 -0.11155
2.3789 0.013037 0.015009 -0.00729 0.010923 0 0.017237 0.013335 0.0020305 0.015112 0.0094426 -0.0047443 -2.6061 0.21842 0.004465 0.096447 0.055084 -0.0026262 -0.11505 -0.064697 0.028912 0.1 -0.14597 -0.017705 -0.035729 0.0011192 0.0014943 0.0021043 4.5445e-05 -0.18958
2.3828 0.016284 0.018856 -0.005157 0.014931 0 0.018506 0.017864 0.0065015 0.021204 0.013204 0.0003577 -2.6042 0.21837 -0.028735 0.084901 0.078409 -0.0068105 -0.14725 -0.094313 0.017702 0.10681 -0.16889 -0.020316 -0.085072 0.00059645 0.0019342 0.0016813 -9.9733e-05 -0.27719
2.3867 0.019057 0.021199 -0.00096047 0.019237 0 0.018609 0.021893 0.013035 0.025647 0.015971 0.005725 -2.6111 0.19725 -0.0025706 0.010915 0.063193 -0.013256 -0.21895 -0.070866 -0.0047727 0.081758 -0.17143 -0.026454 -0.07255 0.00039805 0.0021168 0.0014852 -0.00014946 -0.35556
2.3906 0.020876 0.021165 0.0047265 0.022443 0 0.01792 0.023159 0.020145 0.028253 0.017106 0.013382 -2.6408 0.19142 -0.022973 0.035126 0.018781 -0.020934 -0.20858 -0.087574 -0.037775 0.077719 -0.18802 -0.035698 -0.074316 0.00053177 0.0019086 0.0015697 -7.5273e-05 -0.41237
2.3945 0.021515 0.019183 0.011812 0.023383 0 0.01705 0.021024 0.025868 0.029757 0.017354 0.024232 -2.6826 0.2076 -0.0066579 0.092555 0.013008 -0.028288 -0.20134 -0.11429 -0.040494 0.080829 -0.19141 -0.04627 -0.094416 0.00065067 0.0014887 0.001831 0.00021478 -0.44795
2.3984 0.020924 0.016591 0.019957 0.021832 0 0.016578 0.016918 0.02891 0.030809 0.018421 0.03692 -2.7126 0.21563 0.0095696 0.12195 0.02082 -0.034124 -0.22012 -0.1317 -0.038187 0.065997 -0.18608 -0.05564 -0.11017 0.00045764 0.0011716 0.0021568 0.00067851 -0.47173
2.4023 0.019241 0.014508 0.027988 0.018617 0 0.016676 0.013207 0.029414 0.031219 0.021519 0.048422 -2.7165 0.18999 -0.010161 0.080551 0.011618 -0.038117 -0.26905 -0.12836 -0.058242 0.01858 -0.17958 -0.061566 -0.10638 1.5257e-05 0.0011442 0.0024776 0.0010246 -0.49154
2.4063 0.016854 0.012968 0.034186 0.01511 0 0.016939 0.011494 0.02867 0.030225 0.026039 0.055677 -2.703 0.16535 -0.0049639 0.057057 -0.016811 -0.040532 -0.25727 -0.14387 -0.095819 0.0093658 -0.17739 -0.063251 -0.14701 -0.00034069 0.0013588 0.0027173 0.00087682 -0.50474
2.4102 0.014302 0.011121 0.037173 0.012543 0 0.016653 0.011735 0.027914 0.027472 0.029568 0.056955 -2.6938 0.19121 0.00061761 0.065418 -0.021828 -0.041453 -0.23865 -0.15317 -0.10794 0.0063314 -0.20153 -0.061943 -0.11917 -0.00035775 0.0016436 0.0027772 0.00012135 -0.49902
2.4141 0.011953 0.0082813 0.03648 0.011506 0 0.015249 0.012696 0.027186 0.023627 0.029437 0.052245 -2.7021 0.19951 0.010453 0.062949 -0.009715 -0.040308 -0.2133 -0.15927 -0.089044 0.0038034 -0.19401 -0.060198 -0.091038 -0.00010232 0.0018791 0.0026282 -0.00088627 -0.46196
2.418 0.0097103 0.004794 0.032322 0.011695 0 0.012549 0.013067 0.0252 0.01991 0.024615 0.04282 -2.7212 0.18772 0.0034152 0.042336 0.0031669 -0.036208 -0.19647 -0.1548 -0.069032 0.0064241 -0.15648 -0.059818 -0.092899 0.00015522 0.0020585 0.0024125 -0.0014975 -0.39078
2.4219 0.0071309 0.0018899 0.025048 0.011923 0 0.0086868 0.012221 0.020368 0.016925 0.016418 0.030501 -2.7334 0.19627 -0.066811 0.017125 -0.013348 -0.028848 -0.21987 -0.12255 -0.1143 0.027522 -0.13186 -0.059803 -0.14203 0.00024558 0.00221 0.0023948 -0.0012377 -0.29376
2.4258 0.0039684 0.00063792 0.015097 0.010555 0 0.0039808 0.010148 0.012154 0.013975 0.0075022 0.016954 -2.7296 0.2002 -0.049227 0.027026 0.012363 -0.019115 -0.22086 -0.14202 -0.078876 0.032219 -0.12474 -0.056268 -0.075419 0.00024581 0.0023099 0.0027483 -0.00019249 -0.18316
2.4297 0.0006701 0.00098261 0.0035249 0.0064424 0 -0.00094316 0.0070143 0.0017341 0.0096154 5.1565e-05 0.0031427 -2.7174 0.20168 -0.050079 0.063396 -0.01434 -0.0088153 -0.23236 -0.12883 -0.063386 0.032463 -0.11439 -0.045099 -0.065473 0.00031746 0.0023006 0.0033599 0.0010173 -0.067308
2.4336 -0.0017333 0.0017647 -0.0076696 -4.1069e-05 0 -0.0049616 0.0029754 -0.0085202 0.0030301 -0.0053136 -0.010779 -2.711 0.19318 -0.034181 0.078225 -0.040669 0.00033048 -0.23746 -0.10925 -0.058494 0.042307 -0.099446 -0.025745 -0.057069 0.00044831 0.0021784 0.0038678 0.0016659 0.05007
2.4375 -0.0023861 0.0017062 -0.016173 -0.0067199 0 -0.0067235 -0.0015933 -0.016285 -0.005035 -0.0091999 -0.024859 -2.7137 0.17756 0.0099064 0.048501 -0.031253 0.0075909 -0.22145 -0.10485 -0.05009 0.064465 -0.08379 -0.0029608 -0.01539 0.000419 0.0020243 0.0039314 0.0014211 0.16344
2.4414 -0.0013864 0.00045532 -0.020593 -0.010685 0 -0.0055541 -0.0058943 -0.020351 -0.012639 -0.012287 -0.038215 -2.7134 0.20361 -0.021193 0.046194 -0.028649 0.013293 -0.17645 -0.11021 -0.015582 0.056318 -0.092003 0.015477 -0.010175 5.9296e-05 0.0019241 0.0035044 0.00053127 0.25978
2.4453 0.0001626 -0.0012427 -0.021138 -0.01023 0 -0.0023457 -0.0089785 -0.020875 -0.017992 -0.014584 -0.048311 -2.6958 0.20087 -0.01135 0.076001 -0.034686 0.018079 -0.16638 -0.0983 -0.02332 0.058818 -0.080513 0.023853 -0.034442 -0.00048328 0.0018703 0.0028593 -0.00040934 0.32134
2.4492 0.00094585 -0.0023617 -0.019024 -0.0062052 0 0.00058485 -0.010383 -0.018863 -0.020581 -0.015683 -0.051664 -2.6625 0.19456 -0.011758 0.07091 -0.030001 0.02205 -0.15817 -0.087411 -0.0091697 0.077904 -0.078544 0.022455 -0.042123 -0.0007845 0.0017796 0.0023475 -0.00088968 0.3363
2.4531 0.00038929 -0.0026158 -0.015203 -0.0015529 0 0.0009687 -0.010539 -0.015415 -0.021154 -0.015472 -0.045962 -2.6338 0.199 -0.026283 0.033351 -0.026225 0.02452 -0.16542 -0.082622 0.02116 0.094469 -0.076437 0.017065 -0.037909 -0.00050319 0.0016253 0.0021244 -0.00076149 0.30813
2.457 -0.0010912 -0.0027647 -0.0098335 0.00076561 0 -0.0016366 -0.010493 -0.011279 -0.020728 -0.014356 -0.032144 -2.6317 0.22696 -0.041764 -0.0066374 -0.048122 0.024517 -0.21989 -0.085055 0.034808 0.076703 -0.049056 0.014278 -0.046215 0.000277 0.0015306 0.0020887 -0.00020185 0.255
2.4609 -0.0027368 -0.0039632 -0.0030876 -0.00021927 0 -0.0053895 -0.011083 -0.0068814 -0.01963 -0.012723 -0.014543 -2.6597 0.22287 -0.0080661 0.029057 -0.011147 0.021544 -0.2269 -0.082016 0.013632 0.095983 -0.088654 0.016494 -0.052992 0.0010698 0.0016803 0.0020574 0.00052383 0.19858
2.4648 -0.0043085 -0.0067675 0.0036625 -0.0032265 0 -0.0076965 -0.012263 -0.0026256 -0.01739 -0.010353 0.001414 -2.6989 0.21393 -0.015725 0.028904 -0.023185 0.015988 -0.24509 -0.10595 -0.0013901 0.066899 -0.095287 0.020658 -0.052241 0.0013725 0.0021078 0.0019659 0.0012448 0.1516
2.4688 -0.0062867 -0.010656 0.0078554 -0.0063243 0 -0.0075685 -0.01313 0.00087636 -0.013447 -0.006641 0.012413 -2.7251 0.19245 -0.014008 0.029809 -0.044437 0.0089721 -0.23602 -0.1051 -0.018682 0.035294 -0.094378 0.021491 -0.053782 0.0010637 0.0025783 0.0018846 0.0018726 0.11399
2.4727 -0.0092127 -0.01441 0.0073705 -0.0087665 0 -0.006657 -0.012624 0.0028449 -0.0079082 -0.0015827 0.018795 -2.7297 0.16674 0.0060536 0.03914 -0.054327 0.0018872 -0.21343 -0.076488 -0.045457 0.029053 -0.10085 0.016081 -0.061741 0.00045531 0.0027359 0.0018648 0.0022778 0.079712
2.4766 -0.012864 -0.016947 0.0023732 -0.011272 0 -0.0078235 -0.010345 0.002642 -0.0017063 0.0034694 0.023162 -2.7248 0.1874 -0.039409 -0.0015066 -0.065926 -0.0040268 -0.32163 -0.12858 -0.091187 0.051295 -0.11334 0.0058643 -0.069686 -1.6818e-05 0.0024121 0.0018179 0.0022526 0.047189
2.4805 -0.016141 -0.017897 -0.0045192 -0.01457 0 -0.012347 -0.0068778 0.00015819 0.0038085 0.0062691 0.027255 -2.7279 0.1786 -0.012637 0.010451 -0.054509 -0.0078829 -0.28466 -0.15957 -0.088279 0.024477 -0.12648 -0.0051852 -0.068409 -0.00014926 0.0018029 0.0015915 0.0016535 0.023666
2.4844 -0.01782 -0.017547 -0.010137 -0.017868 0 -0.018299 -0.0034687 -0.0039825 0.0073838 0.0051947 0.02982 -2.7438 0.14239 0.0055107 0.024424 -0.059275 -0.0091922 -0.269 -0.16041 -0.067027 0.030615 -0.12356 -0.013827 -0.06758 -5.1169e-05 0.0013144 0.0011682 0.0006046 0.020579
2.4883 -0.017479 -0.016361 -0.013058 -0.019034 0 -0.021746 -0.0013527 -0.0085884 0.0081296 0.00054478 0.027368 -2.7609 0.12332 0.021828 0.025886 -0.064037 -0.0078427 -0.26281 -0.14133 -0.050534 0.051351 -0.11294 -0.019028 -0.068389 7.0209e-05 0.0011989 0.0007574 -0.00046031 0.044998
2.4922 -0.015713 -0.014592 -0.014207 -0.016566 0 -0.019937 -0.0011894 -0.012415 0.0056158 -0.0056005 0.01714 -2.7659 0.16974 0.05454 0.0074171 -0.045312 -0.0040226 -0.22193 -0.11968 -0.060218 0.047508 -0.10836 -0.020768 -0.071595 0.00015556 0.0013315 0.00064701 -0.0010218 0.094884
2.4961 -0.013497 -0.01229 -0.01533 -0.011423 0 -0.013716 -0.0028802 -0.014759 3.7033e-05 -0.010892 -0.00022321 -2.7599 0.16597 -0.006853 -0.02131 -0.083664 0.0019045 -0.19053 -0.13271 -0.068222 0.013995 -0.10518 -0.018256 -0.10139 0.00031878 0.0013597 0.00093842 -0.00082639 0.16113
2.5 -0.011372 -0.0095849 -0.01702 -0.0067478 0 -0.0070057 -0.0057636 -0.015745 -0.0076053 -0.014281 -0.020532 -2.759 0.20313 -0.0037256 -0.027874 -0.079567 0.009474 -0.23697 -0.12389 -0.078404 -0.0084544 -0.10201 -0.010026 -0.06512 0.00065924 0.0010867 0.001434 -8.3153e-05 0.23294
2.5039 -0.0092512 -0.0068867 -0.018274 -0.0054211 0 -0.003737 -0.0090049 -0.016106 -0.015641 -0.016319 -0.038368 -2.7787 0.2068 0.018929 -0.0397 -0.059733 0.018032 -0.26504 -0.11281 -0.038507 -0.011619 -0.091108 0.004006 -0.019417 0.0010873 0.00070074 0.0018054 0.00067397 0.30124
2.5078 -0.0069282 -0.0047808 -0.017819 -0.0076132 0 -0.00487 -0.011955 -0.016587 -0.022368 -0.0181 -0.049906 -2.8175 0.17734 0.032723 -0.043499 -0.044751 0.026546 -0.24086 -0.1071 0.027668 0.01221 -0.077348 0.020964 -0.0019994 0.0013517 0.00059726 0.0018871 0.00096652 0.35838
2.5117 -0.0046351 -0.0037181 -0.015558 -0.010623 0 -0.0080204 -0.014305 -0.017389 -0.026825 -0.019989 -0.054144 -2.857 0.21041 0.013526 0.034356 -0.059687 0.033581 -0.18905 -0.10357 -0.014678 0.075373 -0.084595 0.036084 -0.049393 0.0012334 0.00095188 0.0018066 0.00069404 0.39684
2.5156 -0.0029906 -0.0037692 -0.012472 -0.011241 0 -0.0098255 -0.015973 -0.018031 -0.029053 -0.021333 -0.052132 -2.8788 0.18496 0.020351 0.033307 -0.05861 0.03766 -0.18788 -0.076501 -0.012225 0.066268 -0.061041 0.045798 -0.027276 0.00071405 0.0014786 0.0018235 0.00014685 0.40984
2.5195 -0.0023774 -0.0046158 -0.0092111 -0.0084899 0 -0.0087916 -0.016827 -0.017668 -0.029545 -0.021223 -0.045451 -2.8812 0.1691 0.030798 0.029343 -0.054864 0.037863 -0.19256 -0.075227 -0.016305 -0.0062126 -0.083659 0.049804 -0.023234 -2.0839e-05 0.0016496 0.0020499 -0.00027753 0.39369
2.5234 -0.0024449 -0.0057289 -0.0051742 -0.0042346 0 -0.0061189 -0.016487 -0.015595 -0.028367 -0.019317 -0.035385 -2.8802 0.16232 0.037212 0.016271 -0.056313 0.034225 -0.2173 -0.086947 -0.025796 -0.051027 -0.12795 0.049929 -0.033657 -0.00070959 0.0011988 0.0023391 -0.00039191 0.34878
2.5273 -0.0023202 -0.0065626 0.00063812 -0.0012149 0 -0.0040227 -0.014423 -0.011619 -0.024805 -0.015839 -0.023109 -2.8943 0.15624 0.034266 -0.012021 -0.067858 0.027557 -0.26638 -0.092635 -0.037172 -0.00084896 -0.15878 0.046908 -0.047134 -0.0011435 0.00042799 0.002451 -0.00029903 0.27777
2.5313 -0.0013639 -0.0066569 0.007832 -0.00046358 0 -0.003379 -0.010344 -0.006147 -0.01796 -0.010926 -0.010033 -2.9281 0.13628 0.02175 0.0057338 -0.07607 0.018815 -0.21548 -0.077419 -0.073962 -0.049804 -0.14317 0.038615 -0.069335 -0.0012248 -8.4166e-06 0.0023077 -0.00019722 0.18293
2.5352 0.0002759 -0.0056836 0.014036 -0.00056887 0 -0.0029699 -0.0045875 -5.7402e-05 -0.0077925 -0.0043077 0.0024928 -2.9703 0.15608 0.014109 -0.016785 -0.078848 0.0086062 -0.21511 -0.080801 -0.051465 -0.029622 -0.15245 0.022075 -0.078981 -0.00098046 0.00033093 0.0020644 -0.00013267 0.066456
2.5391 0.0018605 -0.0035184 0.016558 0.0006539 0 -0.00091015 0.0018482 0.0055665 0.0043423 0.0040904 0.013889 -3.0053 0.16104 0.023847 -0.020486 -0.088165 -0.0027361 -0.18346 -0.099765 -0.049979 -0.021759 -0.17153 -0.0023721 -0.11608 -0.0005633 0.0012726 0.0019269 4.3262e-05 -0.065663
2.543 0.0027946 -0.00034508 0.014847 0.0038669 0 0.0032831 0.0077266 0.0098164 0.016208 0.013204 0.024501 -3.0272 0.13894 0.034983 -0.016179 -0.10286 -0.014606 -0.15074 -0.12338 -0.082456 -0.038453 -0.19464 -0.028998 -0.15713 -0.00020922 0.0021645 0.0019259 0.00047005 -0.20012
2.5469 0.0031622 0.0033097 0.011176 0.0075767 0 0.0080296 0.012179 0.012377 0.025819 0.020759 0.034683 -3.0414 0.10229 0.0045818 -0.068251 -0.11197 -0.025748 -0.23841 -0.13018 -0.11993 -0.048675 -0.21974 -0.049448 -0.12392 -0.00010558 0.0024238 0.0019069 0.0010432 -0.31779
2.5508 0.0035747 0.0067162 0.0086022 0.0096922 0 0.01103 0.015059 0.013737 0.032248 0.024547 0.043488 -3.0564 0.13272 0.0062884 -0.097703 -0.12211 -0.034538 -0.22262 -0.13991 -0.13944 -0.12289 -0.22596 -0.058553 -0.086753 -0.00023342 0.0019954 0.001749 0.0014098 -0.40084
2.5547 0.0045613 0.0092393 0.0081187 0.0096068 0 0.011275 0.016811 0.014912 0.035537 0.024059 0.048375 -3.0748 0.15236 -0.0024592 -0.08536 -0.13813 -0.039754 -0.19343 -0.14947 -0.17143 -0.14984 -0.24071 -0.058162 -0.13283 -0.00034423 0.0013238 0.0015576 0.0012376 -0.44065
2.5586 0.0061482 0.010637 0.0079089 0.0087068 0 0.0098343 0.01798 0.016676 0.036043 0.020924 0.046614 -3.093 0.15042 -0.006133 -0.060796 -0.14097 -0.04115 -0.17742 -0.15595 -0.18662 -0.15158 -0.26295 -0.055367 -0.17226 -0.00016154 0.00091247 0.001587 0.00052566 -0.44035
2.5625 0.007983 0.011156 0.0056061 0.0088739 0 0.008779 0.018765 0.018806 0.033957 0.017559 0.037524 -3.108 0.12917 0.0059838 -0.050562 -0.12325 -0.039293 -0.18686 -0.16174 -0.16829 -0.14599 -0.28369 -0.056425 -0.14883 0.00033018 0.00091661 0.0019454 -0.00033627 -0.41039
2.5664 0.0097359 0.011345 0.001301 0.010574 0 0.0093462 0.018886 0.020032 0.029424 0.01517 0.023684 -3.122 0.13301 0.019721 -0.070909 -0.12694 -0.034891 -0.19207 -0.19378 -0.15332 -0.11034 -0.25973 -0.061571 -0.15666 0.00079673 0.0011328 0.0024055 -0.00083802 -0.36138
2.5703 0.011267 0.011662 -0.0018842 0.012455 0 0.011042 0.01781 0.01891 0.022921 0.012994 0.0098921 -3.1398 0.13873 0.017389 -0.039059 -0.11936 -0.028317 -0.13192 -0.2236 -0.16347 -0.1234 -0.24403 -0.065197 -0.16561 0.0008163 0.0013239 0.0025699 -0.00072832 -0.30011
2.5742 0.012424 0.012152 -0.00045916 0.012778 0 0.01235 0.015127 0.015072 0.015306 0.0095041 0.00040454 -3.1618 0.12685 0.034134 -0.023832 -0.10568 -0.019849 -0.13479 -0.2154 -0.16761 -0.14557 -0.23418 -0.061059 -0.16433 0.00029672 0.0014913 0.0022709 -0.00018602 -0.23074
2.5781 0.01286 0.012396 0.0060661 0.011142 0 0.012187 0.010881 0.0097858 0.0074125 0.0044177 -0.0035293 -3.183 0.11143 0.049531 -0.036799 -0.096145 -0.010293 -0.17404 -0.1903 -0.15428 -0.15076 -0.22121 -0.047784 -0.14705 -0.00035874 0.0018021 0.0017984 0.00034699 -0.15832
2.582 0.012255 0.011826 0.014482 0.0088003 0 0.010727 0.0057179 0.0052547 -0.00029409 -0.000503 -0.0040157 -3.1972 0.1225 0.018005 -0.069255 -0.1051 -0.0012358 -0.15699 -0.19656 -0.11787 -0.11289 -0.19181 -0.029947 -0.10981 -0.00055654 0.0022793 0.0016706 0.00050986 -0.090194
2.5859 0.010821 0.01021 0.020609 0.0073662 0 0.0089799 0.00078729 0.0031141 -0.0074984 -0.0027373 -0.0045653 -3.2047 0.12514 0.050451 -0.087767 -0.11263 0.0055669 -0.11933 -0.1843 -0.15365 -0.12929 -0.16642 -0.014179 -0.12395 -5.2351e-05 0.0026364 0.0021212 0.00025559 -0.034139
2.5898 0.0094527 0.0079801 0.022786 0.0073598 0 0.0077999 -0.002627 0.0033429 -0.013407 -0.001206 -0.0074088 -3.2117 0.11482 0.079931 -0.088581 -0.11477 0.0091962 -0.11223 -0.15746 -0.12874 -0.14353 -0.16996 -0.0041334 -0.10535 0.00078802 0.0024907 0.0028036 -0.00018134 0.0040558
2.5938 0.0091675 0.0061123 0.022698 0.0080786 0 0.0073786 -0.0036381 0.0045003 -0.016508 0.002719 -0.012065 -3.2236 0.11119 0.092174 -0.071539 -0.12044 0.010051 -0.12745 -0.15305 -0.10934 -0.16022 -0.17304 0.0012066 -0.090726 0.0012975 0.0017738 0.0030554 -0.00049498 0.02096
2.5977 0.010192 0.0055713 0.022878 0.0087513 0 0.0075806 -0.0021752 0.0050617 -0.015272 0.0063903 -0.015982 -3.2381 0.11847 0.080442 -0.042127 -0.13174 0.0092802 -0.15507 -0.17745 -0.1236 -0.18348 -0.1621 0.0048346 -0.090525 0.0011261 0.00090885 0.0025273 -0.00049264 0.014055
2.6016 0.011588 0.0066589 0.023596 0.0095477 0 0.0084939 0.0010256 0.0046841 -0.0093944 0.0081469 -0.016429 -3.2478 0.1058 0.049784 -0.020862 -0.13562 0.0076302 -0.17772 -0.16764 -0.12357 -0.21925 -0.15437 0.0076852 -0.056708 0.00057084 0.0005169 0.0015844 -0.00014126 -0.018734
2.6055 0.011911 0.0087507 0.022409 0.011236 0 0.010384 0.0049206 0.0043396 -0.0004226 0.0085513 -0.012055 -3.2481 0.15308 0.025359 -0.038608 -0.12732 0.0047569 -0.20114 -0.16246 -0.14129 -0.17916 -0.16526 0.0072404 -0.066738 0.00026511 0.00088016 0.0010525 0.00047626 -0.076959
2.6094 0.010448 0.010671 0.01682 0.013855 0 0.013019 0.0088051 0.005316 0.0090093 0.0095164 -0.0032018 -3.2439 0.13485 0.0099281 -0.081314 -0.14267 -0.00038053 -0.19535 -0.15516 -0.1479 -0.17911 -0.15523 -1.1718e-05 -0.091087 0.00050895 0.0016586 0.0014927 0.0011955 -0.15486
2.6133 0.0079143 0.011485 0.007294 0.015992 0 0.015203 0.012579 0.0080694 0.016858 0.012275 0.0087135 -3.2457 0.10551 0.0080408 -0.10666 -0.15901 -0.0084007 -0.17765 -0.14332 -0.1288 -0.19342 -0.13726 -0.014755 -0.097132 0.00091395 0.0021521 0.0026637 0.0017835 -0.24128
2.6172 0.0059603 0.011142 -0.0025006 0.015735 0 0.015315 0.016408 0.011928 0.02283 0.016175 0.021794 -3.2594 0.15217 0.022855 -0.069225 -0.14356 -0.018639 -0.17448 -0.1289 -0.078364 -0.17043 -0.13632 -0.033329 -0.057509 0.00076424 0.0018975 0.0036923 0.0020023 -0.3232
2.6211 0.0058711 0.010451 -0.0084718 0.012585 0 0.012676 0.020108 0.015746 0.027956 0.019366 0.033766 -3.2786 0.12182 0.026604 -0.064535 -0.16102 -0.029221 -0.14258 -0.18676 -0.12141 -0.20625 -0.16097 -0.049919 -0.12742 -0.0002163 0.0010661 0.0038248 0.0017512 -0.39028
2.625 0.0076151 0.010414 -0.0091477 0.0084394 0 0.0085373 0.022898 0.018732 0.032964 0.02055 0.042052 -3.2889 0.1051 0.025094 -0.064636 -0.15352 -0.037889 -0.16852 -0.1765 -0.13102 -0.17121 -0.14983 -0.060489 -0.12976 -0.0014531 0.00030491 0.0030771 0.0011808 -0.43663
2.6289 0.010035 0.011413 -0.0061174 0.0064126 0 0.0056147 0.023844 0.020681 0.037013 0.020012 0.044521 -3.2805 0.11077 0.026117 -0.074906 -0.15459 -0.04289 -0.1954 -0.17844 -0.15236 -0.16567 -0.13398 -0.065029 -0.11057 -0.0019381 0.00016936 0.0021842 0.00063193 -0.45946
2.6328 0.011915 0.012947 -0.0017775 0.0083476 0 0.0062273 0.022619 0.021582 0.038033 0.01902 0.040803 -3.2563 0.1272 0.03217 -0.079283 -0.16739 -0.043398 -0.19641 -0.20317 -0.17964 -0.20184 -0.12182 -0.066421 -0.090837 -0.0011543 0.00066697 0.0019043 0.00039126 -0.45728
2.6367 0.012896 0.0141 0.00304 0.013208 0 0.010459 0.019863 0.021257 0.034431 0.018361 0.033022 -3.2297 0.10871 0.0403 -0.023128 -0.15654 -0.039552 -0.1682 -0.17481 -0.1354 -0.18217 -0.096338 -0.067221 -0.070472 0.00035159 0.001309 0.0023348 0.00046014 -0.43061
2.6406 0.013492 0.014344 0.0091579 0.017874 0 0.015901 0.016737 0.019542 0.026604 0.017596 0.024829 -3.2135 0.064067 0.03391 0.0034733 -0.14644 -0.032371 -0.155 -0.18134 -0.1704 -0.17403 -0.09158 -0.067363 -0.071432 0.0013332 0.0015911 0.0028774 0.00056706 -0.38419
2.6445 0.01436 0.013976 0.01711 0.0197 0 0.019318 0.014075 0.016778 0.01687 0.01575 0.018959 -3.2109 0.087106 0.037811 -0.0095413 -0.12226 -0.023601 -0.15859 -0.14906 -0.13995 -0.17983 -0.094051 -0.064653 -0.063469 0.00087791 0.0014345 0.0028649 0.00044322 -0.32721
2.6484 0.015661 0.013825 0.025579 0.01858 0 0.019014 0.011953 0.013939 0.0079275 0.01264 0.015159 -3.2161 0.1179 0.042196 -0.013787 -0.10109 -0.01525 -0.1579 -0.11248 -0.1008 -0.17302 -0.082132 -0.057315 -0.050539 -0.00079855 0.0011858 0.0022336 0.00010755 -0.26987
2.6523 0.017107 0.014535 0.032064 0.01677 0 0.016031 0.010096 0.012073 0.0012977 0.0094118 0.010467 -3.222 0.095503 0.039044 0.02637 -0.10027 -0.0087777 -0.13882 -0.10655 -0.11628 -0.1333 -0.04527 -0.046083 -0.037655 -0.0025084 0.0012092 0.0015972 -0.00013377 -0.2193
2.6563 0.018494 0.016094 0.035049 0.016749 0 0.013279 0.0086915 0.011534 -0.0029013 0.0077607 0.0020508 -3.2258 0.10149 0.070757 -0.024117 -0.11025 -0.0044615 -0.17213 -0.064122 -0.11236 -0.11975 -0.076423 -0.033956 -0.00394 -0.0030602 0.0014906 0.0016605 -1.1416e-06 -0.17972
2.6602 0.020064 0.018061 0.035281 0.019163 0 0.013375 0.0086973 0.011818 -0.0048977 0.0086399 -0.0095544 -3.2279 0.12881 0.049839 0.0017064 -0.12624 -0.0016102 -0.20085 -0.077688 -0.080203 -0.084745 -0.0636 -0.024012 -0.010708 -0.0021841 0.0016486 0.0025432 0.00043326 -0.15742
2.6641 0.022294 0.020207 0.034786 0.02266 0 0.016939 0.011204 0.012281 -0.0042547 0.011734 -0.019685 -3.2259 0.14967 0.057011 0.022381 -0.12371 0.00032427 -0.20134 -0.084042 -0.066007 -0.08406 -0.063256 -0.017517 -0.027727 -0.00063443 0.0013404 0.0036502 0.00075844 -0.165
2.668 0.025398 0.022928 0.034745 0.025558 0 0.022593 0.016398 0.01307 -6.8467e-05 0.01608 -0.022328 -3.2135 0.16717 0.087968 0.0079555 -0.11113 0.00063738 -0.1899 -0.074919 -0.066674 -0.095167 -0.079127 -0.014195 -0.036407 0.00053817 0.00066444 0.0041927 0.00060631 -0.21812
2.6719 0.029097 0.026928 0.03458 0.027626 0 0.028432 0.023162 0.015298 0.007855 0.021047 -0.014426 -3.185 0.20839 0.074087 -0.047043 -0.12508 -0.0026012 -0.21962 -0.078519 -0.041487 -0.027999 -0.077982 -0.014323 -0.018247 0.00083609 0.00015467 0.0038526 4.5866e-05 -0.32476
2.6758 0.032912 0.032439 0.033173 0.03026 0 0.033529 0.029829 0.020205 0.018222 0.026634 0.0017922 -3.1423 0.15848 0.043136 -0.043921 -0.10408 -0.011157 -0.22082 -0.0731 -0.052359 -0.057149 -0.096558 -0.020384 -0.039912 0.0005531 0.00034232 0.0029789 -0.00042202 -0.47583
2.6797 0.036602 0.038716 0.030739 0.034964 0 0.038213 0.035466 0.028025 0.028928 0.032926 0.020511 -3.0949 0.16069 0.017715 -0.039963 -0.096571 -0.024969 -0.26179 -0.093527 -0.065354 -0.05295 -0.13426 -0.036109 -0.045498 0.00030482 0.001268 0.0021815 -0.00031387 -0.64695
2.6836 0.040283 0.044366 0.029163 0.041638 0 0.043097 0.040519 0.037607 0.038697 0.039521 0.036671 -3.0518 0.17806 0.0047056 -0.030499 -0.10583 -0.041737 -0.2773 -0.11375 -0.080466 -0.041341 -0.15807 -0.063123 -0.067126 0.00039608 0.0023868 0.0017604 0.00034821 -0.81229
2.6875 0.044124 0.048299 0.030316 0.048307 0 0.047971 0.046147 0.047147 0.048066 0.045672 0.049321 -3.0123 0.17509 0.003749 -0.014243 -0.12315 -0.058243 -0.23336 -0.11903 -0.09686 -0.046734 -0.15296 -0.097936 -0.11817 0.00062748 0.0029655 0.0015228 0.00099336 -0.95967
2.6914 0.048004 0.050494 0.034211 0.052569 0 0.051719 0.05283 0.055328 0.058543 0.051027 0.061204 -2.9647 0.14572 -0.013118 -0.016913 -0.092395 -0.072322 -0.24562 -0.15288 -0.10261 -0.065072 -0.18337 -0.1323 -0.11661 0.00063438 0.0026374 0.0011204 0.00098614 -1.0933
2.6953 0.05154 0.051866 0.039064 0.053488 0 0.053378 0.059563 0.06185 0.070556 0.056035 0.075166 -2.8954 0.16189 -0.0070024 -0.021455 -0.058834 -0.083738 -0.24452 -0.17254 -0.14389 -0.064898 -0.18376 -0.15745 -0.11755 0.00032905 0.0016492 0.0005198 0.00020973 -1.2218
2.6992 0.054429 0.053374 0.043264 0.052339 0 0.053289 0.064423 0.067018 0.082128 0.061428 0.090701 -2.8012 0.1716 -0.029467 -0.031227 -0.048241 -0.093292 -0.25006 -0.18114 -0.16704 -0.040566 -0.19924 -0.16932 -0.1373 -1.5702e-05 0.00061293 0.00011235 -0.00079933 -1.3421
2.7031 0.056715 0.055166 0.047126 0.051654 0 0.053182 0.06605 0.07097 0.089721 0.067218 0.10372 -2.6931 0.15976 -0.060527 -0.026992 -0.047315 -0.10115 -0.26058 -0.18342 -0.16676 -0.018577 -0.2226 -0.17074 -0.15314 -7.724e-05 3.556e-06 0.00035345 -0.0013059 -1.4359
2.707 0.058677 0.05657 0.052436 0.053427 0 0.054951 0.064742 0.073386 0.090736 0.072272 0.10963 -2.5891 0.1231 -0.046873 0.023232 -0.02363 -0.10615 -0.26526 -0.18636 -0.15663 -0.044466 -0.22398 -0.16876 -0.12172 0.00018097 -0.00015601 0.0012946 -0.0010094 -1.4818
2.7109 0.060493 0.056923 0.060198 0.057841 0 0.059102 0.062218 0.073904 0.085561 0.07502 0.1068 -2.4998 0.13399 -0.065794 -0.0045118 0.0088345 -0.10678 -0.2319 -0.19483 -0.16295 -0.046704 -0.20774 -0.16918 -0.15812 0.00049832 -0.00018141 0.0024671 -0.00027955 -1.4736
2.7148 0.062086 0.056423 0.068965 0.063344 0 0.064189 0.06031 0.072666 0.077363 0.074685 0.097474 -2.4206 0.14586 -0.037185 -0.018229 0.025576 -0.1028 -0.23252 -0.1974 -0.14291 -0.03505 -0.19112 -0.1727 -0.16898 0.00060473 -0.00033881 0.0032268 0.00020532 -1.4264
2.7188 0.06331 0.056172 0.075614 0.067767 0 0.067777 0.059765 0.070326 0.069772 0.071866 0.085514 -2.334 0.13911 -0.043358 -0.015249 0.044211 -0.095918 -0.2324 -0.19382 -0.1406 0.014375 -0.18688 -0.17557 -0.15839 0.00047365 -0.00056948 0.0032352 5.8984e-05 -1.3657
2.7227 0.064217 0.057312 0.077871 0.069601 0 0.068193 0.060084 0.06752 0.064458 0.06797 0.073365 -2.2214 0.11631 -0.10393 0.0029062 0.070898 -0.088564 -0.20994 -0.18082 -0.15492 0.090749 -0.19606 -0.17368 -0.1406 0.00028139 -0.00057859 0.0026561 -0.00052582 -1.3086
2.7266 0.065056 0.060026 0.076085 0.06866 0 0.065734 0.060362 0.064405 0.06059 0.064106 0.060987 -2.0747 0.13694 -0.092003 0.025637 0.085917 -0.082121 -0.16399 -0.1441 -0.068053 0.091137 -0.19158 -0.16629 -0.16223 0.00015698 -0.00017908 0.001944 -0.001027 -1.2547
2.7305 0.065992 0.063339 0.072539 0.065945 0 0.062445 0.060185 0.060814 0.056442 0.060579 0.047478 -1.9006 0.15844 -0.12743 0.065032 0.10236 -0.076218 -0.17994 -0.14898 -0.049873 0.14162 -0.17562 -0.15609 -0.11065 2.9665e-05 0.00046121 0.0014736 -0.0010871 -1.1953
2.7344 0.066903 0.065911 0.06919 0.062994 0 0.060684 0.059818 0.056867 0.051501 0.057344 0.033526 -1.7153 0.16358 -0.10308 0.10209 0.10791 -0.069851 -0.16364 -0.13777 -0.042303 0.16592 -0.15958 -0.14619 -0.11425 -0.00024917 0.00092183 0.0013434 -0.00076931 -1.1301
2.7383 0.067551 0.067113 0.066232 0.061129 0 0.061587 0.059687 0.053356 0.04718 0.054738 0.022211 -1.534 0.16378 -0.057218 0.12132 0.087846 -0.063167 -0.1382 -0.12295 -0.030782 0.1671 -0.13475 -0.13741 -0.1364 -0.00065657 0.00089214 0.0014559 -0.00038317 -1.075
2.7422 0.067959 0.067435 0.062874 0.060959 0 0.06447 0.059848 0.05144 0.045626 0.053549 0.017398 -1.3623 0.17596 -0.058839 0.10942 0.032664 -0.058088 -0.15085 -0.13158 -0.010815 0.16599 -0.090625 -0.12858 -0.10717 -0.00092285 0.00045009 0.0016947 -0.00013048 -1.0538
2.7461 0.0685 0.067898 0.059204 0.062296 0 0.067478 0.060024 0.051933 0.04787 0.054291 0.021176 -1.1947 0.16254 -0.023354 0.10631 0.070742 -0.057054 -0.14372 -0.13833 -0.031788 0.15843 -0.088259 -0.11949 -0.14016 -0.00074869 -1.1146e-05 0.0019888 3.7987e-05 -1.0801
2.75 0.069485 0.069055 0.05691 0.064484 0 0.0689 0.06008 0.054878 0.05301 0.056567 0.032537 -1.0194 0.14044 -0.029768 0.14365 0.062837 -0.06103 -0.15805 -0.13052 -0.017677 0.10671 -0.098604 -0.11302 -0.12614 -0.00011103 -0.00014106 0.0022509 0.00024384 -1.1477
2.7539 0.070637 0.07051 0.057933 0.066887 0 0.068232 0.060349 0.059733 0.058994 0.059354 0.048184 -0.8268 0.11545 -0.057659 0.16196 0.03133 -0.068649 -0.16271 -0.12539 -0.020147 0.055785 -0.10235 -0.11391 -0.12447 0.00065856 6.595e-05 0.002351 0.00043967 -1.2359
2.7578 0.071098 0.071339 0.062509 0.069172 0 0.066343 0.061417 0.065839 0.06414 0.062038 0.064559 -0.61499 0.092619 -0.085532 0.14759 -0.00098738 -0.077277 -0.1391 -0.12908 -0.05441 0.023373 -0.10168 -0.12478 -0.1572 0.0011207 0.00030985 0.0022285 0.00041979 -1.3256
2.7617 0.070114 0.070959 0.068714 0.071154 0 0.064732 0.063582 0.072558 0.068025 0.065083 0.079444 -0.38912 0.079119 -0.077456 0.14191 0.0029343 -0.08496 -0.073979 -0.13623 -0.094866 0.00035568 -0.13004 -0.14315 -0.20861 0.0010751 0.0003181 0.0020313 8.9364e-05 -1.4086
2.7656 0.067822 0.069594 0.074037 0.072425 0 0.064447 0.066574 0.07896 0.071196 0.0695 0.092214 -0.15504 0.059158 0.011988 0.13002 0.014374 -0.091455 -0.055837 -0.12465 -0.12628 -0.024248 -0.12782 -0.16245 -0.17269 0.00068739 0.00013533 0.0020708 -0.00032382 -1.4857
2.7695 0.065286 0.067947 0.0773 0.072236 0 0.065408 0.069792 0.083614 0.074253 0.075504 0.10303 0.086842 0.040726 0.047308 0.08719 -0.0071142 -0.09753 -0.044182 -0.12172 -0.15965 -0.064516 -0.15029 -0.17631 -0.18309 0.00029654 7.2547e-05 0.002548 -0.0003998 -1.5559
2.7734 0.063633 0.066469 0.078965 0.069974 0 0.066564 0.072789 0.085052 0.077232 0.081707 0.11187 0.34188 0.031031 0.044136 0.049451 -0.037489 -0.10341 -0.0214 -0.1341 -0.18326 -0.087603 -0.17567 -0.18265 -0.20008 0.00011033 0.00035847 0.0032803 8.1436e-05 -1.6101
2.7773 0.063058 0.064968 0.079694 0.065921 0 0.066746 0.07542 0.082729 0.079655 0.085767 0.11792 0.61505 0.038369 0.032512 0.050909 -0.048482 -0.10801 0.018086 -0.16181 -0.18887 -0.070219 -0.18175 -0.18398 -0.17556 7.9691e-05 0.00084508 0.003735 0.00087624 -1.6346
2.7813 0.062678 0.06294 0.078984 0.061539 0 0.065554 0.077495 0.077632 0.080889 0.085986 0.11965 0.90406 0.087276 -0.0013228 0.041951 -0.046164 -0.10958 -0.0087574 -0.1703 -0.22161 -0.12577 -0.22824 -0.18419 -0.17208 3.7432e-05 0.0010868 0.0034237 0.0014394 -1.62
2.7852 0.061433 0.060251 0.075511 0.058734 0 0.063577 0.078345 0.071772 0.080314 0.08239 0.1153 1.1988 0.11939 0.03285 0.050474 -0.043655 -0.10717 0.027947 -0.16322 -0.19197 -0.13466 -0.24611 -0.18485 -0.17786 -7.9601e-05 0.0007529 0.0023494 0.0013895 -1.5656
2.7891 0.059183 0.057471 0.0688 0.058457 0 0.061747 0.07689 0.066821 0.077304 0.076358 0.10386 1.489 0.15166 0.030199 0.042394 -0.0086763 -0.10123 0.023905 -0.16321 -0.19182 -0.12971 -0.26139 -0.18422 -0.18249 -0.00016437 -1.0948e-05 0.0010912 0.00083688 -1.477
2.793 0.0569 0.055489 0.060263 0.059762 0 0.060406 0.072367 0.062983 0.071362 0.069305 0.085972 1.7729 0.17827 -0.023949 0.012027 0.051247 -0.093138 -0.012316 -0.16742 -0.2204 -0.11611 -0.27547 -0.17924 -0.16526 -8.0948e-05 -0.00064083 0.00040065 0.00025729 -1.3606
2.7969 0.055748 0.054754 0.052289 0.060295 0 0.058959 0.065156 0.059091 0.0626 0.061813 0.064324 2.0604 0.17349 -0.081605 -0.026939 0.094218 -0.08398 0.018354 -0.15213 -0.20567 -0.080765 -0.27178 -0.16831 -0.08824 0.00015697 -0.00062078 0.00062482 4.0262e-05 -1.2225
2.8008 0.055946 0.054837 0.04629 0.058048 0 0.056518 0.056926 0.053824 0.05215 0.053991 0.042786 2.3646 0.15227 -0.083489 -0.057604 0.083345 -0.074124 -0.11858 -0.15138 -0.17836 -0.02098 -0.26277 -0.15234 -0.13018 0.00036747 4.8909e-05 0.0014497 0.00016157 -1.0725
2.8047 0.056527 0.054723 0.041842 0.053032 0 0.052986 0.049834 0.047001 0.041972 0.046428 0.024844 2.6913 0.14874 -0.066783 -0.0492 0.06707 -0.063709 -0.18192 -0.15119 -0.16421 0.01498 -0.23824 -0.13393 -0.14213 0.00036124 0.00081357 0.0021839 0.00029087 -0.92798
2.8086 0.056221 0.053583 0.037881 0.04742 0 0.049517 0.045277 0.039857 0.033963 0.040427 0.012321 3.0353 0.14479 -0.063791 -0.040422 0.058321 -0.053472 -0.20742 -0.14657 -0.13147 0.062776 -0.2078 -0.116 -0.15222 0.00011619 0.0010083 0.0023279 0.00019435 -0.80941
2.8125 0.054533 0.051329 0.034568 0.043928 0 0.047702 0.043148 0.034234 0.029 0.03706 0.0053916 3.3869 0.12488 -0.086065 -0.056796 0.05886 -0.044863 -0.23138 -0.13333 -0.062685 0.14363 -0.17973 -0.10123 -0.17322 -0.0002039 0.00040023 0.0019321 -4.931e-06 -0.73132
2.8164 0.051958 0.048514 0.03357 0.043682 0 0.048038 0.042136 0.031465 0.026694 0.036009 0.0036798 3.7415 0.089888 -0.053917 -0.055908 0.026855 -0.039267 -0.23435 -0.10529 -0.0097193 0.20231 -0.15362 -0.091804 -0.10512 -0.00039411 -0.00064058 0.0014586 1.6397e-05 -0.69489
2.8203 0.049162 0.045699 0.036188 0.045328 0 0.049041 0.040802 0.031818 0.026034 0.035582 0.0072237 4.1033 0.090892 -0.053107 -0.04065 0.041471 -0.037087 -0.22294 -0.034894 -0.028576 0.21205 -0.11454 -0.088708 -0.08251 -0.00037157 -0.0014709 0.001322 0.00038313 -0.6892
2.8242 0.046064 0.04286 0.041261 0.046086 0 0.047982 0.038551 0.03463 0.026307 0.034159 0.016245 4.4777 0.057503 -0.075262 -0.013354 0.031158 -0.037619 -0.2063 -0.012364 -0.036473 0.21274 -0.11579 -0.090654 -0.095967 -0.00021712 -0.0016892 0.0015535 0.00081925 -0.69928
2.8281 0.041793 0.039342 0.045277 0.043813 0 0.042859 0.035774 0.038645 0.027463 0.031717 0.029987 4.8616 0.031582 -0.08772 0.015573 0.0042302 -0.039774 -0.16947 -0.034928 -0.034318 0.19749 -0.13843 -0.09404 -0.11639 -8.7501e-05 -0.0013875 0.0018735 0.00088089 -0.71336
2.832 0.035561 0.034367 0.044952 0.038339 0 0.034018 0.033156 0.042203 0.029715 0.029855 0.045976 5.2422 0.1114 -0.03973 0.029531 0.0046652 -0.042899 -0.084894 -0.058583 -0.057836 0.1395 -0.12785 -0.095016 -0.098398 -0.00010114 -0.00096696 0.0020429 0.00040457 -0.72368
2.8359 0.027526 0.027636 0.039847 0.03109 0 0.024041 0.030844 0.043433 0.032866 0.030097 0.060702 5.6079 0.1584 0.011158 0.015124 0.054829 -0.046851 -0.061123 -0.099379 -0.013748 0.081381 -0.15972 -0.092461 -0.097694 -0.00028939 -0.00074962 0.0021057 -0.00028888 -0.72225
2.8398 0.018733 0.019561 0.032359 0.023574 0 0.015905 0.028224 0.040819 0.036034 0.032055 0.0712 5.961 0.14954 -0.0046725 -0.0026365 0.053452 -0.051287 0.0064327 -0.11592 -0.030639 0.0073142 -0.19925 -0.089056 -0.10249 -0.0006142 -0.00075688 0.0022777 -0.00066007 -0.69795
2.8438 0.010227 0.010991 0.025013 0.016202 0 0.010875 0.02445 0.034007 0.037923 0.033236 0.076016 6.3187 0.12122 -0.04668 -0.0086232 0.044305 -0.054918 0.040326 -0.12099 -0.083706 -0.054038 -0.24217 -0.088774 -0.12144 -0.00099679 -0.00080802 0.002619 -0.00043989 -0.63858
2.8477 0.0022809 0.0026771 0.017773 0.0084253 0 0.0077542 0.01915 0.024151 0.037246 0.030752 0.074726 6.6997 0.097551 -0.090078 -0.005087 0.047419 -0.055521 0.009284 -0.12478 -0.14003 -0.093305 -0.27033 -0.092388 -0.15466 -0.0013285 -0.00076163 0.0028604 0.00013379 -0.5354
2.8516 -0.0054902 -0.0050787 0.008134 -0.00022192 0 0.0039305 0.012582 0.013206 0.032902 0.023355 0.066828 7.1066 0.080684 -0.14264 -0.041276 0.028103 -0.050786 -0.01604 -0.13441 -0.13059 -0.14608 -0.21577 -0.094956 -0.18115 -0.0014882 -0.00062388 0.0026043 0.00055815 -0.38533
2.8555 -0.01335 -0.012407 -0.0060126 -0.0093819 0 -0.0027881 0.0050579 0.0025127 0.023989 0.011963 0.051616 7.5216 0.076678 -0.17329 -0.057467 0.040511 -0.039393 -0.086152 -0.11423 -0.10795 -0.11973 -0.17377 -0.088005 -0.1651 -0.0013903 -0.00044587 0.0017372 0.00053976 -0.18906
2.8594 -0.020958 -0.019574 -0.023648 -0.018193 0 -0.012927 -0.0037492 -0.0081617 0.010061 -0.001578 0.029401 7.9197 0.08916 -0.17843 -0.10079 0.034392 -0.021579 -0.11945 -0.10733 -0.091854 -0.020239 -0.10244 -0.065091 -0.14619 -0.0010355 -0.00018518 0.00064741 0.00023605 0.050845
2.8633 -0.027773 -0.026713 -0.040803 -0.026236 0 -0.02533 -0.014789 -0.02017 -0.0083147 -0.016052 0.0026275 8.29 0.085518 -0.15996 -0.13821 0.011173 0.0010788 -0.15344 -0.087056 -0.067866 0.085093 -0.030112 -0.026306 -0.1223 -0.00051343 0.00027073 6.546e-07 4.5907e-05 0.32841
2.8672 -0.033917 -0.033789 -0.053538 -0.034029 0 -0.037974 -0.028682 -0.034419 -0.029213 -0.031164 -0.024933 8.6448 0.027627 -0.12287 -0.11871 -0.013559 0.026354 -0.24775 -0.014217 -0.015296 0.11245 -0.000838 0.021909 -0.082054 5.5173e-05 0.00093989 0.00022798 0.00018513 0.63037
2.8711 -0.040443 -0.040771 -0.060864 -0.042495 0 -0.048892 -0.044618 -0.050111 -0.049874 -0.046532 -0.050692 9.008 0.029677 -0.07607 -0.09512 0.008236 0.052104 -0.21864 0.00093304 0.01386 0.14875 0.04177 0.071208 -0.015624 0.00057634 0.0016577 0.0011644 0.00048149 0.93601
2.875 -0.048551 -0.047785 -0.064899 -0.051992 0 -0.056873 -0.060247 -0.065015 -0.068025 -0.060858 -0.075021 9.3934 0.10423 -0.032362 -0.03019 0.088274 0.076708 -0.12671 0.017488 0.054166 0.17371 0.057424 0.11608 0.047058 0.00098341 0.0022179 0.0021597 0.00057963 1.2237
2.8789 -0.058383 -0.055047 -0.06839 -0.061904 0 -0.061957 -0.072985 -0.077103 -0.083034 -0.072499 -0.099944 9.791 0.16568 -0.020209 -0.023314 0.12643 0.099138 -0.072251 0.036127 0.10937 0.18521 0.064169 0.15523 0.096989 0.0011974 0.0026226 0.0025746 0.00032367 1.4801
2.8828 -0.068621 -0.062602 -0.072222 -0.071196 0 -0.065593 -0.081829 -0.086019 -0.095832 -0.081 -0.12547 10.174 0.18304 -0.039826 -0.080991 0.10518 0.11872 -0.07944 0.049873 0.1718 0.18235 0.079546 0.18928 0.12117 0.0011299 0.0031509 0.0022471 -8.2146e-05 1.7029
2.8867 -0.077372 -0.070148 -0.075282 -0.079227 0 -0.070014 -0.088069 -0.092994 -0.10753 -0.087779 -0.14717 10.52 0.18478 -0.051477 -0.080044 0.11513 0.13472 -0.078022 0.036064 0.21262 0.16493 0.13135 0.21793 0.09175 0.00077171 0.0041041 0.0015496 -0.00028846 1.8941
2.8906 -0.083637 -0.077186 -0.076425 -0.085908 0 -0.076773 -0.094069 -0.099249 -0.11784 -0.094889 -0.15821 10.828 0.1753 -0.045161 -0.062398 0.070674 0.14618 -0.0035184 0.081904 0.25467 0.16615 0.13196 0.23942 0.12499 0.00029129 0.0054324 0.0010221 -0.00015502 2.0495
2.8945 -0.088067 -0.083482 -0.076268 -0.091125 0 -0.085335 -0.10098 -0.1045 -0.12483 -0.10281 -0.15486 11.116 0.17979 -0.056581 -0.060795 0.077715 0.15211 0.017184 0.099357 0.25285 0.11908 0.13411 0.25226 0.14802 5.3045e-06 0.0066315 0.00092343 0.00012479 2.1563
2.8984 -0.092402 -0.089451 -0.076975 -0.094363 0 -0.093164 -0.10743 -0.10706 -0.12617 -0.10953 -0.1405 11.406 0.18024 -0.08496 -0.063094 0.090593 0.15212 0.013941 0.092614 0.23328 0.072202 0.13469 0.257 0.12587 0.00017808 0.0070814 0.0010792 0.00024807 2.2024
2.9023 -0.098143 -0.096042 -0.080505 -0.095371 0 -0.097789 -0.11058 -0.1057 -0.12104 -0.11223 -0.12383 11.704 0.15865 -0.1218 -0.053616 0.057038 0.14696 0.02445 0.076208 0.22492 0.071886 0.12743 0.25585 0.046109 0.00078682 0.006571 0.0011221 0.00013191 2.1917
2.9063 -0.1056 -0.10404 -0.087285 -0.095439 0 -0.099375 -0.10889 -0.10138 -0.111 -0.11013 -0.11209 12.001 0.14851 -0.13271 -0.037799 0.047603 0.13842 -0.038541 0.046283 0.18688 -0.0018801 0.13957 0.25074 0.062666 0.001473 0.0055281 0.00087228 3.6894e-06 2.1489
2.9102 -0.11393 -0.11328 -0.096521 -0.097711 0 -0.10133 -0.10417 -0.097388 -0.09926 -0.10586 -0.10527 12.278 0.11394 -0.11781 -0.018002 0.02068 0.12857 -0.056956 0.038935 0.1478 -0.0060929 0.13217 0.24199 0.060649 0.0017689 0.0047051 0.00050988 0.00016047 2.1096
2.9141 -0.12186 -0.12243 -0.10738 -0.10546 0 -0.1077 -0.10087 -0.097265 -0.08916 -0.10369 -0.097155 12.526 0.073452 -0.11303 -0.0017517 0.015177 0.11893 -0.09103 0.024639 0.10992 0.028964 0.13949 0.22917 0.070726 0.0014424 0.0045736 0.00040181 0.00064327 2.1014
2.918 -0.12831 -0.12966 -0.11944 -0.11918 0 -0.11928 -0.103 -0.10234 -0.083041 -0.10608 -0.082747 12.745 0.037353 -0.11977 0.0095387 0.029746 0.11056 -0.12689 0.016011 0.086383 0.074434 0.16335 0.21333 0.077435 0.0006716 0.0049642 0.0007551 0.0011545 2.1316
2.9219 -0.13266 -0.13387 -0.13196 -0.13508 0 -0.13189 -0.11104 -0.11082 -0.082144 -0.11166 -0.065338 12.945 0.014342 -0.11253 0.018717 0.030015 0.10483 -0.085019 0.065186 0.10517 0.088309 0.18035 0.19821 0.021185 -0.00010397 0.0052783 0.0014102 0.0013022 2.1918
2.9258 -0.13483 -0.13537 -0.1431 -0.14675 0 -0.13912 -0.12168 -0.11925 -0.086922 -0.11682 -0.056177 13.134 0.070731 -0.12145 -0.00012073 0.050591 0.10411 -0.075092 0.065173 0.062553 0.095881 0.16043 0.18941 0.024784 -0.00052959 0.0050716 0.00195 0.00094092 2.273
2.9297 -0.13541 -0.13562 -0.15049 -0.14946 0 -0.13768 -0.13069 -0.12508 -0.097003 -0.1194 -0.066102 13.312 0.1156 -0.10155 -0.019367 0.062032 0.11116 -0.073931 0.061736 0.083553 0.089981 0.15826 0.19199 0.022349 -0.0005777 0.0044728 0.0020256 0.0003 2.3771
2.9336 -0.1357 -0.13615 -0.1529 -0.14376 0 -0.13082 -0.13637 -0.12842 -0.11085 -0.12108 -0.096169 13.476 0.12322 -0.080202 -0.038242 0.091963 0.12715 -0.074291 0.076145 0.11632 0.12023 0.16994 0.20845 0.027516 -0.00049044 0.0040665 0.0016279 -0.00019507 2.5139
2.9375 -0.1372 -0.13765 -0.15134 -0.13526 0 -0.12617 -0.14073 -0.13154 -0.12588 -0.12611 -0.13568 13.619 0.096624 -0.082648 -0.057351 0.15306 0.14999 -0.066816 0.11312 0.11596 0.21085 0.18833 0.23782 0.060156 -0.00050493 0.0043719 0.0010927 -0.00023065 2.6885
2.9414 -0.14067 -0.13993 -0.1483 -0.13072 0 -0.12972 -0.14722 -0.13686 -0.13963 -0.13721 -0.16958 13.734 0.16062 -0.11662 -0.077353 0.17737 0.17457 -0.022093 0.1062 0.10131 0.26302 0.20597 0.27586 0.16417 -0.00063188 0.0054058 0.00084648 0.0002159 2.8896
2.9453 -0.14532 -0.14265 -0.14596 -0.13339 0 -0.14081 -0.15723 -0.14518 -0.15118 -0.1525 -0.18889 13.82 0.12102 -0.11945 -0.10447 0.17019 0.19527 -0.059817 0.087863 0.16716 0.29962 0.21597 0.31587 0.17546 -0.00068168 0.0067061 0.0010991 0.00092769 3.0926
2.9492 -0.1492 -0.14599 -0.14492 -0.14153 0 -0.15293 -0.16846 -0.15533 -0.16155 -0.16637 -0.19534 13.88 0.10255 -0.076877 -0.089366 0.17803 0.20919 -0.03919 0.12271 0.23232 0.33311 0.22035 0.35024 0.19944 -0.00048232 0.0077397 0.0017124 0.0016288 3.2712
2.9531 -0.15052 -0.15043 -0.14482 -0.1509 0 -0.15953 -0.17662 -0.16529 -0.17221 -0.1737 -0.19718 13.919 0.12021 -0.037379 -0.070062 0.19564 0.21737 0.010023 0.171 0.27325 0.35174 0.23361 0.37324 0.23742 -6.0697e-05 0.0082902 0.0023254 0.0021324 3.4105
2.957 -0.1489 -0.15584 -0.14565 -0.15861 0 -0.15966 -0.17875 -0.17353 -0.18308 -0.1738 -0.20082 13.947 0.14453 -0.089761 -0.13283 0.19369 0.2231 -0.024657 0.13654 0.28562 0.33096 0.2792 0.38384 0.24593 0.00037938 0.0084962 0.0026272 0.0023888 3.5086
2.9609 -0.14552 -0.16079 -0.14787 -0.16454 0 -0.15801 -0.17528 -0.17927 -0.19178 -0.17069 -0.20632 13.969 0.10412 -0.053553 -0.054691 0.22137 0.22872 0.051394 0.14596 0.31427 0.36799 0.2865 0.38637 0.18044 0.00063585 0.0085897 0.0025702 0.0024711 3.5687
2.9648 -0.142 -0.16302 -0.15116 -0.16932 0 -0.15941 -0.16918 -0.18186 -0.19524 -0.16937 -0.20987 13.985 0.10598 -0.010134 -0.028036 0.21592 0.23346 0.03293 0.17258 0.32895 0.39613 0.28224 0.38751 0.17219 0.00065733 0.0086506 0.0023741 0.0025406 3.589
2.9688 -0.13917 -0.16096 -0.15335 -0.17146 0 -0.16317 -0.16321 -0.18015 -0.19231 -0.17143 -0.20915 13.986 0.12222 -0.0013574 -0.011336 0.19863 0.23425 -0.00040846 0.18707 0.32598 0.38392 0.27133 0.39093 0.18834 0.00053607 0.008611 0.0023303 0.0027825 3.5605
2.9727 -0.13684 -0.15508 -0.15157 -0.16727 0 -0.16314 -0.15796 -0.17298 -0.18481 -0.1737 -0.20521 13.958 0.13918 -0.02734 0.0079089 0.18766 0.22834 -0.0038548 0.17312 0.30328 0.33824 0.25582 0.39381 0.20163 0.00039144 0.0084344 0.00256 0.0032939 3.472
2.9766 -0.13464 -0.14782 -0.14513 -0.15444 0 -0.15376 -0.15217 -0.16069 -0.17569 -0.171 -0.19897 13.896 0.18012 0.02407 -0.038739 0.20045 0.21546 -0.010798 0.13869 0.25821 0.37224 0.22999 0.3884 0.1903 0.00028372 0.0082155 0.0029097 0.0039827 3.319
2.9805 -0.13291 -0.1421 -0.13737 -0.13613 0 -0.13661 -0.14469 -0.14609 -0.16596 -0.16061 -0.18709 13.801 0.18681 0.015236 -0.0092657 0.16368 0.19772 -0.02727 0.13279 0.26646 0.316 0.22575 0.36795 0.15422 0.00022756 0.0080732 0.0030676 0.0045825 3.1092
2.9844 -0.13252 -0.13941 -0.13388 -0.12095 0 -0.1208 -0.1358 -0.13369 -0.15344 -0.14464 -0.16298 13.681 0.17249 0.011702 0.017473 0.1351 0.1777 -0.0649 0.11455 0.23382 0.28047 0.20938 0.33242 0.10781 0.00024348 0.0079803 0.0028189 0.0048205 2.8631
2.9883 -0.1338 -0.13901 -0.13803 -0.11764 0 -0.11612 -0.12694 -0.12706 -0.13515 -0.12847 -0.1237 13.542 0.15653 0.0098231 0.044055 0.10131 0.15699 -0.085477 0.095159 0.18675 0.24737 0.17568 0.2893 0.06769 0.0003515 0.0077643 0.0022462 0.0046257 2.6104
2.9922 -0.13584 -0.13877 -0.14755 -0.12811 0 -0.12475 -0.11952 -0.1262 -0.11146 -0.11678 -0.076386 13.383 0.15968 -0.010966 0.089251 0.035029 0.13646 -0.039537 0.096677 0.17887 0.16971 0.12891 0.24894 0.051083 0.00050713 0.00732 0.0017113 0.004192 2.3836
2.9961 -0.13696 -0.13679 -0.15567 -0.14483 0 -0.1389 -0.11412 -0.12723 -0.088223 -0.11051 -0.037057 13.2 0.12085 -0.07267 0.081175 0.030529 0.11778 -0.014118 0.056739 0.10013 0.12325 0.14036 0.21857 0.021247 0.00057876 0.0068051 0.0016126 0.0038212 2.2105
3 -0.13599 -0.13249 -0.15614 -0.15545 0 -0.14686 -0.11092 -0.12501 -0.074067 -0.10716 -0.021049 12.99 0.096845 -0.068734 0.082709 0.031812 0.10407 -0.011404 0.055868 0.096272 0.079477 0.14633 0.19958 0.042358 0.00043625 0.0065685 0.0020869 0.0036797 2.1067
3.0039 -0.1331 -0.12651 -0.14795 -0.15147 0 -0.14214 -0.11028 -0.11725 -0.074503 -0.1038 -0.032281 12.757 0.089031 -0.075676 0.087687 0.026223 0.098583 -0.044089 0.044059 0.096452 0.046938 0.13765 0.1896 0.0208 8.5441e-05 0.0068302 0.0028787 0.0036914 2.0701
3.0078 -0.12918 -0.11971 -0.13548 -0.13424 0 -0.12795 -0.11233 -0.10652 -0.08749 -0.099984 -0.060405 12.508 0.091958 -0.10016 0.079267 0.014578 0.10235 -0.080549 0.010122 0.079693 0.024684 0.12143 0.18626 -0.033785 -0.00029816 0.0074206 0.0034893 0.0036672 2.0823
3.0117 -0.12449 -0.11251 -0.12415 -0.11339 0 -0.11331 -0.11591 -0.098603 -0.1044 -0.098026 -0.08861 12.251 0.08691 -0.046373 0.013309 0.018583 0.11298 -0.0020806 -0.0053676 0.088132 -0.0028688 0.13372 0.18908 0.051132 -0.00049976 0.0078713 0.0035047 0.0035328 2.116
3.0156 -0.11814 -0.10482 -0.11567 -0.099045 0 -0.10483 -0.11822 -0.097872 -0.11593 -0.10044 -0.10584 11.987 0.12857 -0.06648 0.044725 0.041822 0.12602 0.06319 0.0037378 0.11417 0.020254 0.09854 0.19825 0.077054 -0.00044755 0.0078141 0.0028706 0.0034179 2.1459
3.0195 -0.10901 -0.09658 -0.10723 -0.094243 0 -0.10159 -0.11621 -0.10361 -0.11831 -0.10683 -0.11354 11.708 0.15314 -0.0747 0.024417 0.058394 0.1377 0.1025 0.017262 0.13038 0.030515 0.082289 0.21279 0.096457 -0.00026115 0.0073193 0.0019158 0.0035083 2.1568
3.0234 -0.097304 -0.088084 -0.09513 -0.093672 0 -0.097339 -0.10893 -0.11016 -0.1148 -0.11306 -0.12177 11.408 0.16586 -0.074299 -0.012301 0.059998 0.14682 0.098307 0.022679 0.16073 0.057405 0.087469 0.23018 0.10639 -0.00010743 0.006834 0.0011225 0.0038112 2.1436
3.0273 -0.084999 -0.079841 -0.07901 -0.089249 0 -0.087428 -0.098549 -0.11108 -0.11161 -0.11382 -0.13856 11.086 0.18089 -0.075032 -0.012416 0.047322 0.15398 0.048406 0.015544 0.22928 0.12778 0.10411 0.24758 0.10161 -1.2175e-05 0.0067579 0.00082183 0.0040856 2.1059
3.0313 -0.074564 -0.072287 -0.062815 -0.077475 0 -0.073603 -0.088762 -0.10382 -0.11182 -0.10649 -0.16139 10.746 0.20935 -0.033098 0.0061667 0.088076 0.15911 0.10022 0.067193 0.29563 0.12 0.084259 0.26233 0.11966 0.00016005 0.0070549 0.0010318 0.0040329 2.0406
3.0352 -0.06709 -0.065727 -0.051744 -0.062254 0 -0.062406 -0.081718 -0.091146 -0.11265 -0.09331 -0.17769 10.398 0.21558 -0.025261 0.0067527 0.12791 0.15976 0.078298 0.045235 0.28941 0.15407 0.089786 0.2707 0.13063 0.00051479 0.0072772 0.0015233 0.0035789 1.9384
3.0391 -0.061701 -0.060514 -0.048368 -0.051113 0 -0.058928 -0.076323 -0.078311 -0.10795 -0.079839 -0.17342 10.047 0.19922 -0.0292 0.0015826 0.12175 0.15196 0.018299 0.026393 0.26485 0.17772 0.10946 0.26653 0.14269 0.00092124 0.0069857 0.002021 0.0029738 1.7874
3.043 -0.05681 -0.057033 -0.051351 -0.048501 0 -0.0619 -0.06958 -0.068525 -0.093505 -0.070665 -0.14311 9.693 0.18012 -0.02244 -0.007939 0.082206 0.13314 -0.052592 0.025048 0.23611 0.18175 0.13076 0.243 0.14555 0.0010391 0.006161 0.0023671 0.002601 1.5805
3.0469 -0.051838 -0.055236 -0.057255 -0.052086 0 -0.064529 -0.059746 -0.060791 -0.070422 -0.065825 -0.093896 9.3301 0.20493 0.028708 -0.028638 0.076681 0.10463 -0.10046 0.010708 0.19123 0.18848 0.13381 0.19743 0.10859 0.00060994 0.0052111 0.0025459 0.0026586 1.323
3.0508 -0.047503 -0.054082 -0.063017 -0.055018 0 -0.060105 -0.048162 -0.051679 -0.04405 -0.060854 -0.041396 8.9523 0.11078 -0.074362 -0.082662 -0.011216 0.071487 -0.20937 0.017484 0.12166 0.20536 0.079629 0.13581 0.040872 -0.00024146 0.0045738 0.0026051 0.0030036 1.0342
3.0547 -0.04431 -0.051611 -0.066656 -0.05179 0 -0.047294 -0.037858 -0.03903 -0.019858 -0.050559 -0.00076001 8.5575 0.084289 -0.093651 -0.10879 -0.0327 0.039898 -0.23412 -0.023551 0.053227 0.15544 0.037201 0.071939 -0.021243 -0.001009 0.0043081 0.0025811 0.0032945 0.74149
3.0586 -0.040983 -0.045942 -0.066377 -0.042411 0 -0.030731 -0.030297 -0.023981 -0.00017228 -0.033501 0.021007 8.1497 0.089557 -0.092697 -0.10207 -0.033982 0.013966 -0.22116 -0.084897 -0.011968 0.061741 0.0027243 0.020506 -0.06464 -0.0011698 0.004072 0.0024926 0.0033014 0.4696
3.0625 -0.034853 -0.036606 -0.060123 -0.031453 0 -0.016946 -0.023668 -0.0096256 0.015685 -0.013502 0.027027 7.7367 0.088674 -0.12917 -0.067189 -0.053544 -0.0056223 -0.21232 -0.13806 -0.069083 -0.046753 -0.037263 -0.01129 -0.091495 -0.00062271 0.0035009 0.002377 0.0031061 0.23175
3.0664 -0.024292 -0.0251 -0.046886 -0.023264 0 -0.0094722 -0.01477 0.001989 0.02868 0.0030808 0.026479 7.3253 0.092112 -0.15921 -0.035691 -0.04098 -0.020475 -0.17424 -0.17065 -0.08735 -0.13849 -0.13093 -0.027056 -0.17519 0.00018772 0.0026022 0.002296 0.0030251 0.029403
3.0703 -0.01094 -0.01406 -0.028476 -0.017945 0 -0.0070662 -0.0028782 0.011285 0.037855 0.01202 0.027788 6.9182 0.11342 -0.13505 0.0094145 -0.038086 -0.032173 -0.12688 -0.15966 -0.12306 -0.22933 -0.17092 -0.036818 -0.12317 0.00059699 0.0017708 0.0022881 0.0033294 -0.1391
3.0742 0.00070427 -0.0056115 -0.0093515 -0.011736 0 -0.0057567 0.008333 0.019602 0.040842 0.013972 0.033565 6.5143 0.13423 -0.093939 0.0014458 -0.032266 -0.040687 -0.10472 -0.13718 -0.13827 -0.26288 -0.19854 -0.048662 -0.070694 0.00023986 0.0014077 0.0023199 0.0039988 -0.26865
3.0781 0.0064563 -0.00018395 0.0061156 -0.0012871 0 -0.0023294 0.013178 0.026539 0.036445 0.013205 0.040257 6.1118 0.15187 -0.04055 -0.026525 -0.022231 -0.044558 -0.085494 -0.1208 -0.12041 -0.22272 -0.20278 -0.063191 -0.045074 -0.00066386 0.001521 0.0023013 0.0046984 -0.34578
3.082 0.0057102 0.0032931 0.016662 0.012269 0 0.0036561 0.0089339 0.029319 0.026604 0.013673 0.042068 5.7106 0.17002 0.032888 0.014122 -0.011575 -0.04236 -0.014756 -0.12665 -0.06629 -0.10947 -0.14736 -0.074675 -0.03226 -0.0014837 0.0017093 0.0021687 0.0049885 -0.35881
3.0859 0.0018366 0.0060925 0.024391 0.023285 0 0.010268 -0.0010899 0.025244 0.015677 0.015965 0.035904 5.312 0.11756 -0.036924 -0.0055987 -0.044894 -0.034182 -0.11336 -0.12706 -0.050639 -0.079656 -0.084685 -0.076868 -0.011463 -0.0016561 0.0015583 0.0019586 0.0046161 -0.3114
3.0898 -0.00073257 0.0084953 0.031793 0.025817 0 0.014887 -0.0094628 0.014949 0.0075724 0.017566 0.023534 4.9149 0.058729 -0.047092 -0.029231 -0.062852 -0.022056 -0.1497 -0.104 -0.06871 -0.0093801 -0.051982 -0.068043 -0.024023 -0.0010781 0.0010735 0.0017915 0.0036976 -0.22667
3.0938 -0.0001041 0.0097286 0.038402 0.018524 0 0.01561 -0.010199 0.0030359 0.0032054 0.015746 0.0096459 4.5136 0.038185 -0.047326 -0.037726 -0.061041 -0.0092019 -0.17076 -0.069098 -0.085649 0.077847 -0.02583 -0.051513 -0.019227 -0.00013461 0.00072164 0.0017695 0.0026811 -0.13562
3.0977 0.0020245 0.0089839 0.040633 0.0060642 0 0.011869 -0.0032824 -0.0049775 0.00045163 0.010154 -0.0021316 4.1004 0.066201 -0.063928 -0.032189 -0.043654 0.0013981 -0.20801 -0.040949 -0.076828 0.14444 0.0033515 -0.032447 0.017341 0.00061221 0.0010175 0.0018793 0.002101 -0.058272
3.1016 0.0026409 0.0064986 0.035255 -0.004135 0 0.0046463 0.005678 -0.0068109 -0.0035159 0.0028651 -0.011529 3.6718 0.065069 -0.061777 -0.070637 -0.037998 0.008264 -0.25653 -0.06812 -0.032439 0.093319 0.0072374 -0.014595 0.0020716 0.00080437 0.002016 0.0019965 0.0022548 0.0058541
3.1055 0.00066721 0.0036913 0.023204 -0.0069892 0 -0.0034526 0.010204 -0.0048731 -0.0095957 -0.0036567 -0.020309 3.2348 0.06998 -0.08443 -0.03897 -0.0039059 0.011881 -0.29196 -0.11024 -0.04587 0.087551 -0.035379 0.00051665 -0.087291 0.00047684 0.0031771 0.0019971 0.0029954 0.068283
3.1094 -0.0019487 0.0022592 0.0097939 -0.0026357 0 -0.0087201 0.0079469 -0.0036515 -0.015981 -0.0083068 -0.028961 2.805 0.086013 -0.076777 -0.050452 0.019177 0.014082 -0.2701 -0.12431 -0.072591 0.037717 -0.081959 0.01244 -0.10271 -1.9714e-05 0.0037468 0.0018774 0.0037968 0.13117
3.1133 -0.002173 0.0030689 0.00072368 0.0048495 0 -0.0079205 0.001892 -0.005487 -0.019642 -0.011109 -0.035006 2.3978 0.10754 -0.057292 -0.085067 0.022145 0.016599 -0.21769 -0.11854 -0.10007 -0.033842 -0.11574 0.020742 -0.072227 -0.00025776 0.0033507 0.0017733 0.0040944 0.17538
3.1172 0.0012524 0.0057815 -0.0024919 0.011237 0 -0.0003827 -0.0026494 -0.0086153 -0.0186 -0.01172 -0.034882 2.0166 0.12665 -0.06186 -0.087162 0.0044838 0.019586 -0.18145 -0.11531 -0.12003 -0.073737 -0.12517 0.025017 -0.069026 2.4182e-05 0.0023072 0.0018524 0.0036914 0.17009
3.1211 0.0068842 0.0094249 -0.0032723 0.014988 0 0.010942 -0.0021389 -0.0090595 -0.013143 -0.0088208 -0.027571 1.6489 0.18298 0.0028825 -0.050419 0.0052527 0.021115 -0.10123 -0.10985 -0.075362 -0.065214 -0.11997 0.025161 -0.0052663 0.00078234 0.0013995 0.0021699 0.0029225 0.096863
3.125 0.012326 0.013299 -0.0059978 0.017143 0 0.020766 0.0034482 -0.0042765 -0.0052436 -0.001443 -0.016129 1.2744 0.15304 -7.4495e-05 0.0026097 -0.016731 0.01818 -0.069413 -0.13446 -0.072748 -0.1249 -0.13488 0.020905 -0.019137 0.0016777 0.0012853 0.0026058 0.0024111 -0.033671
3.1289 0.016649 0.017408 -0.010974 0.019203 0 0.024724 0.011957 0.0049776 0.0030272 0.0091605 -0.0052005 0.87897 0.10094 0.0047337 0.012534 -0.040363 0.0087261 -0.043192 -0.15021 -0.10606 -0.15763 -0.14251 0.011085 -0.059669 0.0022367 0.0020065 0.0029356 0.0025733 -0.18891
3.1328 0.020934 0.022158 -0.013189 0.021603 0 0.022477 0.021368 0.016008 0.010744 0.019513 0.0032973 0.46494 0.052264 0.032849 -0.020784 -0.057014 -0.0066629 -0.016766 -0.14455 -0.15041 -0.12835 -0.13131 -0.005944 -0.097809 0.0021069 0.0029671 0.0029745 0.0032656 -0.33993
3.1367 0.026493 0.027727 -0.0063215 0.024189 0 0.018236 0.030743 0.026906 0.018268 0.02645 0.012016 0.049017 -0.013677 0.014195 -0.0047813 -0.072486 -0.024742 -0.040331 -0.13855 -0.13635 -0.07378 -0.10705 -0.03045 -0.12203 0.0012808 0.0033815 0.0026898 0.0038899 -0.48274
3.1406 0.032851 0.033759 0.011456 0.027626 0 0.017997 0.039543 0.037641 0.026528 0.030016 0.025566 -0.35027 0.0047242 -0.029975 -0.0090471 -0.038867 -0.041424 -0.14002 -0.12375 -0.14452 -0.083723 -0.10784 -0.05969 -0.14117 0.00013057 0.0028481 0.0022078 0.0038915 -0.63596
3.1445 0.037839 0.039618 0.035092 0.03355 0 0.025277 0.046911 0.048618 0.036179 0.033711 0.045878 -0.72544 0.030017 -0.071882 0.018253 -0.042711 -0.054217 -0.19354 -0.15606 -0.12768 -0.06595 -0.1064 -0.088573 -0.17251 -0.00080278 0.0016294 0.0017324 0.0032245 -0.81746
3.1484 0.039887 0.044901 0.055986 0.042802 0 0.038464 0.052218 0.05871 0.047134 0.041356 0.07002 -1.0836 0.054256 -0.10538 0.059622 -0.052291 -0.063481 -0.23014 -0.20368 -0.096221 -0.029523 -0.12618 -0.11258 -0.2089 -0.0011432 0.00045412 0.0014384 0.0023689 -1.0222
3.1523 0.040168 0.04972 0.068285 0.053597 0 0.051902 0.056222 0.065353 0.058518 0.053306 0.092376 -1.4389 0.080715 -0.12575 0.086356 -0.027957 -0.071562 -0.29312 -0.22693 -0.075732 0.0048053 -0.18862 -0.13042 -0.23873 -0.00089801 7.3212e-08 0.0014035 0.0018794 -1.2215
3.1563 0.042174 0.054483 0.072831 0.062103 0 0.060104 0.061091 0.066959 0.068872 0.065694 0.10868 -1.8007 0.14137 -0.10921 0.059095 -0.028404 -0.080484 -0.34256 -0.24625 -0.16703 0.047061 -0.22356 -0.14385 -0.24165 -0.00039817 0.00043404 0.0015991 0.0018833 -1.3832
3.1602 0.0488 0.059403 0.075514 0.065644 0 0.061972 0.06863 0.06512 0.07656 0.073707 0.11773 -2.1683 0.11548 -0.08452 0.034722 -0.049534 -0.090018 -0.32544 -0.27691 -0.2244 -0.0028443 -0.24639 -0.15491 -0.2207 -1.9887e-05 0.0013253 0.0019268 0.0019999 -1.4933
3.1641 0.059563 0.064189 0.081637 0.065661 0 0.061642 0.078216 0.063983 0.080418 0.075916 0.11964 -2.5337 0.10999 -0.067066 -0.0072889 -0.062916 -0.09769 -0.29843 -0.30005 -0.26208 -0.091985 -0.28452 -0.16347 -0.23332 7.4333e-05 0.0019762 0.002274 0.0017561 -1.5596
3.168 0.070634 0.068192 0.091151 0.067053 0 0.065008 0.086691 0.066933 0.080457 0.075474 0.11369 -2.889 0.12634 -0.057218 -0.049952 -0.083566 -0.10073 -0.28818 -0.30692 -0.28848 -0.18513 -0.33171 -0.16769 -0.26242 -2.4828e-05 0.0019168 0.0025613 0.0010916 -1.5973
3.1719 0.077795 0.070929 0.098747 0.07369 0 0.074468 0.090771 0.073598 0.078147 0.076876 0.099304 -3.2312 0.074739 -0.042384 -0.034963 -0.17187 -0.0985 -0.30876 -0.29327 -0.31142 -0.24431 -0.34917 -0.16695 -0.2171 -0.00014207 0.001203 0.0027563 0.00045135 -1.615
3.1758 0.079721 0.072558 0.098568 0.08397 0 0.086253 0.089902 0.080089 0.075862 0.081377 0.079611 -3.56 0.056058 0.0052627 -0.041636 -0.18147 -0.093414 -0.1907 -0.28082 -0.26722 -0.23276 -0.31454 -0.16377 -0.21004 -0.00020041 0.00031378 0.0028474 0.00035994 -1.6132
3.1797 0.078717 0.073905 0.0895 0.091126 0 0.093018 0.086793 0.082385 0.075596 0.085656 0.062947 -3.8736 0.026643 0.013542 -0.094927 -0.15 -0.089606 -0.13363 -0.26607 -0.26133 -0.25976 -0.2985 -0.16236 -0.20356 -0.0002462 -0.00025034 0.0028076 0.00088497 -1.5963
3.1836 0.078431 0.07597 0.076647 0.088999 0 0.090096 0.084963 0.079787 0.077763 0.085251 0.058441 -4.1671 0.0013325 0.013102 -0.14345 -0.10609 -0.090168 -0.11123 -0.23706 -0.28395 -0.28778 -0.29646 -0.16491 -0.19057 -0.0003306 -0.00034052 0.0025968 0.0015211 -1.5795
3.1875 0.080775 0.079224 0.067817 0.07853 0 0.08031 0.085555 0.075338 0.080995 0.079524 0.06821 -4.4372 -0.0085277 0.024304 -0.14256 -0.074898 -0.095028 -0.092845 -0.19673 -0.31271 -0.28196 -0.29667 -0.16941 -0.17257 -0.00041068 -0.000215 0.0022271 0.0016288 -1.5812
3.1914 0.084782 0.08323 0.067891 0.068607 0 0.072729 0.086537 0.073086 0.083235 0.07316 0.083613 -4.6873 -0.024733 -0.019811 -0.08846 -0.073044 -0.10105 -0.098167 -0.23227 -0.2921 -0.25655 -0.2716 -0.17161 -0.18819 -0.00039075 -0.00025508 0.0018426 0.0010211 -1.6076
3.1953 0.088096 0.086905 0.075527 0.069355 0 0.07556 0.08512 0.074892 0.083398 0.072349 0.090904 -4.9277 -0.0065703 -0.072289 -0.11395 -0.086829 -0.10439 -0.1102 -0.23691 -0.29695 -0.26836 -0.2718 -0.16926 -0.22422 -0.00024912 -0.0006045 0.001711 0.00014118 -1.6467
3.1992 0.089386 0.089281 0.084683 0.083051 0 0.088684 0.081027 0.079616 0.082305 0.078999 0.082961 -5.1691 0.0082633 -0.11854 -0.083873 -0.057266 -0.10338 -0.10491 -0.23944 -0.26845 -0.24425 -0.27813 -0.16469 -0.25562 -8.9142e-05 -0.0010505 0.0020707 -0.0003413 -1.6801
3.2031 0.089344 0.09018 0.089546 0.10087 0 0.10256 0.077281 0.084882 0.082091 0.088513 0.066752 -5.4137 0.01998 -0.14024 -0.017782 -0.016134 -0.099818 -0.086686 -0.23903 -0.22774 -0.18613 -0.28611 -0.16289 -0.26338 -3.8048e-05 -0.0012421 0.0029088 -0.00013069 -1.7019
3.207 0.089617 0.090268 0.088872 0.10927 0 0.10538 0.077539 0.089237 0.084448 0.093545 0.058586 -5.6523 0.046716 -0.11284 -0.015582 -0.048282 -0.097607 -0.075225 -0.22092 -0.24062 -0.13338 -0.29662 -0.16701 -0.22653 -9.8074e-05 -0.0010364 0.0038581 0.00045999 -1.7242
3.2109 0.091019 0.090433 0.086385 0.10127 0 0.093223 0.082434 0.092578 0.089094 0.090553 0.069973 -5.8706 0.08978 -0.14305 -0.026449 -0.014591 -0.09974 -0.067738 -0.19915 -0.20809 -0.13255 -0.28936 -0.17565 -0.29295 -0.00012423 -0.00064734 0.0043587 0.00084024 -1.7623
3.2148 0.092866 0.091018 0.087193 0.082965 0 0.074509 0.088527 0.094985 0.093767 0.083188 0.096387 -6.0598 0.10989 -0.15448 0.042424 -0.0014192 -0.10592 -0.12465 -0.19984 -0.20811 -0.10616 -0.29177 -0.18447 -0.30177 2.7013e-05 -0.00045766 0.0040287 0.00069692 -1.8153
3.2188 0.093918 0.091586 0.09337 0.069096 0 0.064283 0.091126 0.095827 0.095914 0.079296 0.11977 -6.2234 0.10549 -0.14668 0.074428 0.0071834 -0.11272 -0.18455 -0.21551 -0.22148 -0.063455 -0.30513 -0.19021 -0.29445 0.00032802 -0.00066678 0.0029806 0.00023894 -1.862
3.2227 0.093734 0.091422 0.10234 0.071003 0 0.072198 0.088524 0.094456 0.094807 0.084094 0.12357 -6.3739 0.090662 -0.12797 0.025268 0.018635 -0.11628 -0.20247 -0.23865 -0.22927 -0.021798 -0.32762 -0.19322 -0.29452 0.00057902 -0.0011026 0.0018082 -6.9912e-05 -1.8811
3.2266 0.093022 0.090296 0.10913 0.087188 0 0.094089 0.08373 0.091637 0.092336 0.095556 0.10723 -6.522 0.13102 -0.13269 0.047183 0.013819 -0.11533 -0.16007 -0.26095 -0.20718 -0.028658 -0.34974 -0.1961 -0.27419 0.00059428 -0.0013747 0.0012042 1.5123e-05 -1.8742
3.2305 0.092734 0.088767 0.1104 0.10472 0 0.11455 0.081949 0.089752 0.091672 0.10602 0.086939 -6.6685 0.11197 -0.14769 0.02949 -0.0051622 -0.11222 -0.1379 -0.28202 -0.2491 -0.013271 -0.33237 -0.20055 -0.30972 0.00038799 -0.0012285 0.0014785 0.00032051 -1.8674
3.2344 0.092995 0.087736 0.10662 0.11028 0 0.11888 0.085949 0.091002 0.094685 0.10849 0.081428 -6.8044 0.11243 -0.13402 0.027488 -0.012841 -0.11098 -0.18932 -0.30034 -0.27946 -0.013864 -0.3309 -0.20575 -0.31544 0.00016019 -0.00077616 0.0023537 0.00049849 -1.887
3.2383 0.093045 0.087702 0.10093 0.10115 0 0.10469 0.093448 0.095183 0.10015 0.1021 0.095448 -6.9202 0.11363 -0.12652 0.030979 -0.026897 -0.11391 -0.2605 -0.30277 -0.29168 -0.0042644 -0.35151 -0.20982 -0.31541 9.0637e-05 -0.00039397 0.0032047 0.00042141 -1.9307
3.2422 0.092202 0.08848 0.096188 0.086742 0 0.083597 0.098869 0.099383 0.10434 0.092378 0.11566 -7.0153 0.072151 -0.17802 0.012669 -0.075737 -0.11967 -0.26285 -0.27506 -0.2987 0.05547 -0.38638 -0.21225 -0.36062 0.00015884 -0.00039007 0.0035439 0.0002971 -1.9642
3.2461 0.090776 0.089639 0.09296 0.07971 0 0.071727 0.097994 0.10025 0.1038 0.086397 0.12254 -7.0984 0.06246 -0.13062 0.0035142 -0.091394 -0.12421 -0.20412 -0.30638 -0.3736 -0.012056 -0.39403 -0.21428 -0.31663 0.00018834 -0.00074898 0.0033472 0.00039349 -1.9508
3.25 0.089929 0.091145 0.090233 0.084958 0 0.077082 0.091493 0.096852 0.098232 0.087486 0.10746 -7.1795 0.067671 -0.13608 0.015396 -0.1104 -0.12406 -0.24324 -0.31479 -0.3585 -0.042425 -0.39439 -0.21696 -0.33052 7.0451e-05 -0.0011784 0.0029655 0.00068771 -1.8878
3.2539 0.090596 0.093384 0.087522 0.096279 0 0.094212 0.084356 0.091518 0.091223 0.093493 0.079831 -7.2585 0.065225 -0.15651 0.023068 -0.12493 -0.1191 -0.26565 -0.31239 -0.33721 -0.047008 -0.39037 -0.21935 -0.3422 -8.5487e-05 -0.0013937 0.0027341 0.00084114 -1.8146
3.2578 0.092484 0.09638 0.085853 0.10297 0 0.10982 0.081762 0.08776 0.087852 0.099332 0.058762 -7.3233 0.053605 -0.16803 0.011856 -0.13827 -0.11263 -0.24322 -0.3021 -0.33676 -0.039515 -0.38286 -0.21935 -0.32084 -6.4758e-05 -0.0013605 0.0026567 0.00055578 -1.7825
3.2617 0.09409 0.098946 0.086463 0.099699 0 0.11364 0.084858 0.087351 0.090801 0.10088 0.057388 -7.3585 0.065191 -0.15524 -0.025232 -0.17429 -0.10871 -0.27344 -0.27252 -0.30629 -0.04507 -0.36973 -0.21649 -0.26405 0.00017548 -0.0012755 0.0024503 -5.1684e-05 -1.8099
3.2656 0.093651 0.098791 0.088696 0.090356 0 0.10508 0.089819 0.089117 0.097838 0.096963 0.073815 -7.3589 0.056649 -0.15507 -0.032066 -0.13307 -0.10907 -0.23669 -0.27564 -0.28152 -0.029902 -0.35837 -0.21335 -0.25643 0.00037242 -0.0013266 0.0018896 -0.00047202 -1.8619
3.2695 0.090147 0.093853 0.089606 0.08297 0 0.09097 0.090767 0.090293 0.10276 0.088755 0.095229 -7.337 0.048043 -0.1557 -0.040542 -0.12865 -0.11197 -0.2372 -0.26323 -0.29764 -0.048396 -0.36232 -0.2135 -0.26302 0.00016215 -0.0014834 0.0011042 -0.00025098 -1.8721
3.2734 0.083585 0.083892 0.086109 0.08106 0 0.077911 0.084107 0.088794 0.099397 0.078097 0.10953 -7.316 0.045237 -0.15926 -0.043027 -0.14333 -0.11378 -0.25762 -0.24027 -0.30615 -0.05562 -0.36765 -0.21747 -0.25809 -0.00053172 -0.0015249 0.00052998 0.00054871 -1.7905
3.2773 0.074607 0.070975 0.077752 0.079997 0 0.066987 0.071024 0.084194 0.085978 0.066755 0.11324 -7.3146 0.050483 -0.16563 -0.033409 -0.14416 -0.11175 -0.267 -0.21931 -0.2578 -0.0049686 -0.35892 -0.22088 -0.22288 -0.0013115 -0.0012705 0.00054693 0.0013312 -1.6159
3.2813 0.06402 0.058275 0.067327 0.071671 0 0.055195 0.056506 0.076888 0.066634 0.056591 0.10989 -7.3339 0.046853 -0.12551 -0.087829 -0.15145 -0.10545 -0.29035 -0.2074 -0.24884 -0.0055288 -0.35487 -0.21695 -0.2123 -0.001559 -0.0007798 0.0011375 0.0014516 -1.3917
3.2852 0.052715 0.048068 0.058524 0.052791 0 0.040945 0.045909 0.066931 0.048858 0.049405 0.10293 -7.3581 0.046555 -0.16874 -0.051299 -0.10873 -0.096184 -0.27117 -0.20663 -0.21869 0.020882 -0.33081 -0.2014 -0.19462 -0.00095116 -0.00032097 0.0018828 0.00077679 -1.1715
3.2891 0.041803 0.040549 0.052805 0.028902 0 0.02733 0.04154 0.054136 0.038531 0.045738 0.091547 -7.3656 0.044108 -0.17642 -0.0068317 -0.060889 -0.085066 -0.23836 -0.19919 -0.19224 0.057348 -0.30724 -0.17523 -0.16683 0.00021981 -0.00013528 0.0023011 -0.00018478 -0.98462
3.293 0.032507 0.034367 0.048472 0.010455 0 0.019711 0.041408 0.039283 0.03596 0.043612 0.073219 -7.3436 0.041799 -0.13919 0.0134 -0.031169 -0.071815 -0.2194 -0.17629 -0.16401 0.078443 -0.29143 -0.14309 -0.13536 0.0012347 -0.00022152 0.0022208 -0.00070904 -0.82578
3.2969 0.025652 0.028286 0.042714 0.0046637 0 0.020259 0.040656 0.024751 0.035727 0.038979 0.048773 -7.2941 0.050179 -0.14267 0.0067609 -0.035222 -0.055328 -0.25481 -0.13283 -0.098107 0.037796 -0.28245 -0.10933 -0.11866 0.0015001 -0.00034368 0.001863 -0.00045946 -0.66932
3.3008 0.021182 0.02243 0.03444 0.010313 0 0.025124 0.034628 0.013369 0.030515 0.028314 0.023457 -7.2288 0.072206 -0.15019 0.0049865 -0.017357 -0.035335 -0.19671 -0.11169 -0.0082208 0.14209 -0.23314 -0.075839 -0.1057 0.00098746 -0.00025219 0.001586 0.00025746 -0.49186
3.3047 0.018233 0.018057 0.024994 0.019507 0 0.027217 0.021767 0.0062972 0.016304 0.011632 0.0024527 -7.159 0.090186 -0.16333 0.00095117 0.024657 -0.013545 -0.17725 -0.092042 0.016719 0.16942 -0.21788 -0.043506 -0.082291 0.00018868 8.8837e-05 0.0015544 0.00078632 -0.2871
3.3086 0.015835 0.016211 0.016233 0.024015 0 0.022011 0.0047884 0.0020666 -0.0045894 -0.0066623 -0.014082 -7.0893 0.11126 -0.16264 0.0086795 0.060374 0.0067796 -0.16431 -0.064319 0.021565 0.17866 -0.20354 -0.014647 -0.058411 -0.00033855 0.00047589 0.00164 0.00068439 -0.069032
3.3125 0.013663 0.016609 0.0083209 0.020532 0 0.011041 -0.010515 -0.0020332 -0.024699 -0.020138 -0.030513 -7.0187 0.13474 -0.13649 0.031887 0.06912 0.022441 -0.13275 -0.026243 0.050433 0.21844 -0.16161 0.0070073 -0.03852 -0.0004037 0.00065853 0.0016187 6.2279e-05 0.13198
3.3164 0.012206 0.017778 -8.8548e-05 0.011242 0 0.00021269 -0.0183 -0.0073601 -0.035992 -0.024333 -0.049734 -6.9457 0.10418 -0.11768 0.010229 0.089509 0.031796 -0.1536 -0.010866 0.10464 0.18337 -0.1197 0.019406 0.013468 -0.00022648 0.0005681 0.0014464 -0.00055522 0.27701
3.3203 0.012212 0.018255 -0.0093086 0.00084829 0 -0.0050345 -0.015936 -0.012536 -0.03476 -0.019419 -0.067831 -6.8719 0.1077 -0.1338 0.024836 0.090368 0.035057 -0.1272 -0.016746 0.10843 0.21198 -0.10752 0.0248 0.038656 -0.0001164 0.00037521 0.0013335 -0.00068167 0.33145
3.3242 0.013938 0.017681 -0.016576 -0.0063708 0 -0.0032158 -0.0055932 -0.014562 -0.02361 -0.0096268 -0.07543 -6.8011 0.10174 -0.13784 0.045671 0.10037 0.033435 -0.13385 0.016634 0.10403 0.23319 -0.093483 0.028214 0.030053 -0.00014609 0.0003307 0.0015531 -0.00023242 0.28137
3.3281 0.016855 0.016845 -0.017234 -0.007482 0 0.0035316 0.0069605 -0.0113 -0.0093548 -0.00011244 -0.065123 -6.7355 0.089472 -0.13847 0.057896 0.11799 0.028003 -0.1716 0.059586 0.10304 0.23815 -0.080631 0.032264 0.0064167 -0.00013153 0.00053966 0.0021707 0.00047335 0.14386
3.332 0.020012 0.016789 -0.0086329 -0.00084665 0 0.012146 0.015826 -0.0029757 0.0015897 0.006256 -0.038152 -6.6733 0.098329 -0.17468 0.049593 0.12611 0.019154 -0.19611 0.027951 0.10576 0.24638 -0.089869 0.033236 0.0061008 0.00010803 0.00087077 0.0029494 0.0010101 -0.039405
3.3359 0.022662 0.017898 0.0068033 0.013059 0 0.020527 0.018567 0.0084723 0.0071252 0.010008 -0.0039984 -6.6097 0.076198 -0.15834 0.040874 0.12813 0.0068475 -0.22037 0.035257 0.08604 0.14867 -0.097791 0.022946 0.036143 0.00051328 0.0010749 0.0035102 0.0011542 -0.22529
3.3398 0.024609 0.019773 0.022544 0.030238 0 0.027271 0.01753 0.021149 0.01014 0.013771 0.026675 -6.5397 0.068564 -0.17263 0.0075874 0.13516 -0.0087644 -0.1697 0.055258 0.070457 0.12755 -0.10228 -0.0043079 0.040299 0.00081803 0.0010004 0.0035945 0.00096624 -0.39308
3.3438 0.026068 0.021796 0.032491 0.043574 0 0.030801 0.017905 0.034066 0.015703 0.019991 0.049108 -6.4597 0.049216 -0.18705 -0.012156 0.1334 -0.026868 -0.12184 0.058736 0.058286 0.13975 -0.12012 -0.045565 0.021276 0.00079911 0.0007131 0.0032142 0.00064232 -0.54963
3.3477 0.027295 0.023693 0.035216 0.046482 0 0.02995 0.023809 0.046394 0.026952 0.029383 0.065355 -6.3686 0.012087 -0.18929 -0.0023823 0.11522 -0.0459 -0.12502 0.031513 0.038439 0.14807 -0.15007 -0.089533 -0.01424 0.00047264 0.00042106 0.0025995 0.00031762 -0.71075
3.3516 0.028369 0.025552 0.034255 0.037825 0 0.025788 0.035164 0.05636 0.042635 0.04077 0.079223 -6.2673 0.013708 -0.22359 -0.0087773 0.087654 -0.063788 -0.15622 -0.0043957 -0.039076 0.1287 -0.13342 -0.12357 -0.050012 4.7008e-05 0.00027991 0.0020356 -2.1461e-06 -0.87564
3.3555 0.029254 0.027445 0.034447 0.023772 0 0.022252 0.047615 0.061521 0.057919 0.051853 0.09107 -6.1592 0.02075 -0.23266 -0.038464 0.067777 -0.078412 -0.2489 -0.020744 -0.032752 0.073667 -0.14087 -0.14164 -0.019872 -0.00028811 0.00025708 0.0017287 -0.00035696 -1.018
3.3594 0.029928 0.029182 0.037782 0.01414 0 0.023789 0.055534 0.060536 0.067683 0.060082 0.097715 -6.0496 0.011373 -0.22182 -0.062417 0.06935 -0.08814 -0.29541 -0.03075 -0.037987 0.038129 -0.15491 -0.14696 -0.015635 -0.00049817 0.00017761 0.0017584 -0.00071154 -1.103
3.3633 0.030358 0.030481 0.042321 0.015461 0 0.031414 0.055845 0.054711 0.069772 0.063268 0.096791 -5.9429 0.0089767 -0.21281 -0.07935 0.076241 -0.092263 -0.28204 -0.037329 -0.060719 0.013884 -0.16229 -0.14767 -0.036983 -0.00063728 -9.1691e-05 0.0020741 -0.00092589 -1.1138
3.3672 0.030332 0.031233 0.04453 0.0263 0 0.040878 0.049857 0.047475 0.065891 0.060107 0.090171 -5.8397 0.048304 -0.23206 -0.095828 0.062346 -0.091057 -0.2235 -0.040955 -0.082574 -0.024747 -0.14973 -0.14978 -0.056891 -0.00069196 -0.00049068 0.0024968 -0.00084761 -1.0632
3.3711 0.029372 0.031424 0.042351 0.038661 0 0.045255 0.04183 0.041914 0.059667 0.050729 0.082299 -5.7351 -0.0042869 -0.1777 -0.12614 0.046672 -0.085353 -0.20612 -0.026705 -0.074016 -0.0415 -0.13201 -0.153 -0.03422 -0.00054617 -0.00079369 0.0027563 -0.00044532 -0.97873
3.375 0.026927 0.030722 0.036233 0.044167 0 0.040199 0.035507 0.038449 0.053544 0.037028 0.075065 -5.6221 -0.027074 -0.17126 -0.1332 0.020446 -0.075851 -0.23699 -0.042188 -0.070185 -0.06072 -0.11712 -0.15183 -0.033582 -0.00012815 -0.00080262 0.0026186 0.00013219 -0.87443
3.3789 0.022748 0.028273 0.027892 0.039699 0 0.027366 0.03136 0.034727 0.04694 0.022253 0.064926 -5.4972 -0.022121 -0.18557 -0.12921 0.015436 -0.062725 -0.20897 -0.051017 -0.07389 -0.086371 -0.10239 -0.13992 0.0014101 0.00042758 -0.00053249 0.0020673 0.00062793 -0.73781
3.3828 0.017162 0.023163 0.018764 0.028093 0 0.012898 0.026637 0.027761 0.037011 0.0097459 0.045973 -5.3645 -0.0072174 -0.20204 -0.12268 0.036236 -0.045902 -0.11696 -0.035228 -0.076483 -0.10737 -0.083001 -0.11415 0.079531 0.00081388 -0.00020677 0.0013947 0.00083796 -0.54374
3.3867 0.010984 0.015346 0.0097951 0.014265 0 0.0023695 0.01804 0.016372 0.02134 0.0013424 0.016489 -5.2329 -0.03781 -0.20612 -0.12059 0.044234 -0.025841 -0.1278 0.0033088 -0.043853 -0.079135 -0.046985 -0.076356 0.13414 0.00079368 -4.2246e-05 0.0010696 0.00075023 -0.28433
3.3906 0.0051518 0.0061925 0.0021267 0.0010928 0 -0.0032191 0.004821 0.001946 0.0004263 -0.0035448 -0.017417 -5.1095 -0.030857 -0.10755 -0.15316 0.02503 -0.0041381 -0.093098 0.0079748 -0.02331 -0.10237 -0.022524 -0.032647 0.14997 0.00043149 -6.2422e-06 0.0014263 0.00055713 0.012298
3.3945 0.00033148 -0.0020113 -0.0028718 -0.011089 0 -0.0069013 -0.010146 -0.01269 -0.0219 -0.0074279 -0.045192 -4.9938 -0.023254 -0.049274 -0.17066 0.035875 0.016681 -0.072962 0.025722 -0.015164 -0.10746 0.0057485 0.0086736 0.14505 7.5823e-05 0.00021466 0.0023964 0.00052199 0.29115
3.3984 -0.0032189 -0.0073955 -0.0047245 -0.021735 0 -0.011581 -0.02211 -0.024857 -0.040421 -0.012977 -0.059685 -4.8786 -0.025502 -0.014843 -0.16056 0.058752 0.034152 -0.059225 0.045 -0.025848 -0.10189 0.034326 0.040243 0.14302 8.2527e-05 0.00095927 0.0035168 0.000787 0.50019
3.4023 -0.0055288 -0.0096418 -0.0047708 -0.027867 0 -0.016531 -0.02757 -0.032737 -0.051373 -0.021044 -0.06253 -4.7565 -0.040938 0.029113 -0.12206 0.066035 0.046945 -0.032689 0.048779 -0.053063 -0.10491 0.055655 0.058909 0.16394 0.00051621 0.0022364 0.0042314 0.0012619 0.61673
3.4063 -0.006722 -0.0099818 -0.0053627 -0.025495 0 -0.018004 -0.026408 -0.035275 -0.054182 -0.029808 -0.062091 -4.6266 -0.030157 0.014505 -0.12273 0.064438 0.055145 0.032846 0.064519 0.017676 -0.1341 0.047132 0.067241 0.15897 0.0010882 0.0035842 0.0042587 0.0016818 0.65159
3.4102 -0.0069525 -0.010067 -0.0077454 -0.013792 0 -0.013289 -0.021556 -0.032263 -0.051053 -0.035733 -0.065684 -4.4941 -0.033204 0.017792 -0.129 0.04024 0.059517 -0.0059025 0.051514 0.047362 -0.10231 0.05199 0.07142 0.16319 0.0013732 0.0043142 0.0037376 0.001797 0.63189
3.4141 -0.0064844 -0.010676 -0.010846 0.0021721 0 -0.004171 -0.016716 -0.024999 -0.044967 -0.035786 -0.072873 -4.3649 -0.041119 0.020957 -0.11875 0.01201 0.060344 -0.057415 0.029368 0.05437 -0.099754 0.056412 0.076082 0.14052 0.0011096 0.0039942 0.0030578 0.0015509 0.57985
3.418 -0.0057599 -0.011321 -0.012558 0.013424 0 0.0036474 -0.013962 -0.016585 -0.037686 -0.029467 -0.075613 -4.2396 -0.041737 0.025317 -0.098248 -0.0007235 0.056832 -0.092847 0.014508 0.05161 -0.12544 0.056192 0.07989 0.10229 0.00035118 0.0027942 0.0025473 0.001111 0.50361
3.4219 -0.0053066 -0.010989 -0.012389 0.012906 0 0.0048231 -0.01291 -0.01073 -0.02915 -0.019195 -0.065024 -4.1127 -0.013356 0.051273 -0.10418 0.032873 0.047636 -0.12755 0.02911 0.053768 -0.090972 0.054023 0.07603 0.11104 -0.00059622 0.0014035 0.0022879 0.00073359 0.40283
3.4258 -0.0055135 -0.009274 -0.012518 0.00060837 0 -0.0013922 -0.011662 -0.0093168 -0.018427 -0.0087738 -0.038986 -3.9784 0.028868 0.067522 -0.10542 0.0009483 0.032206 -0.14625 0.025525 -0.0038456 -0.11873 0.059311 0.058019 0.14011 -0.0013475 0.00056549 0.0021764 0.00058236 0.27898
3.4297 -0.0064631 -0.0069068 -0.015684 -0.016175 0 -0.010547 -0.0084853 -0.010713 -0.0052406 -0.0010351 -0.0044199 -3.8375 0.037569 0.033907 -0.10488 -0.037445 0.011933 -0.18899 -0.014432 -0.038772 -0.12424 0.012103 0.026172 0.097477 -0.0015881 0.00058791 0.0021113 0.00064503 0.1402
3.4336 -0.0079913 -0.0053027 -0.021808 -0.027742 0 -0.016387 -0.0029509 -0.010694 0.0091951 0.0035747 0.027275 -3.6981 0.04195 -0.0031326 -0.11057 -0.077329 -0.0097889 -0.20694 -0.054204 -0.05498 -0.14352 -0.053784 -0.011186 0.031683 -0.0011698 0.0012036 0.0020895 0.00079859 -0.00091078
3.4375 -0.009945 -0.0056209 -0.027059 -0.028323 0 -0.015397 0.0039483 -0.0057439 0.022556 0.0064308 0.047669 -3.5707 0.063453 -0.0037711 -0.12124 -0.11424 -0.028756 -0.17798 -0.069598 -0.066864 -0.19673 -0.10073 -0.043263 -0.0078003 -0.00018667 0.0018576 0.0021344 0.00093783 -0.13067
3.4414 -0.012412 -0.0081452 -0.026974 -0.019378 0 -0.0090652 0.010287 0.0037901 0.032497 0.0087525 0.055901 -3.4605 0.049215 0.0088162 -0.076919 -0.12211 -0.041662 -0.2676 -0.12734 -0.11625 -0.16633 -0.098394 -0.064258 -0.013778 0.00099083 0.0021482 0.0021741 0.0010388 -0.23368
3.4453 -0.015699 -0.012392 -0.020988 -0.0080082 0 -0.002644 0.013757 0.013404 0.037462 0.0099466 0.057414 -3.3641 0.047894 -0.020295 -0.06995 -0.10643 -0.047208 -0.23202 -0.14791 -0.15529 -0.11046 -0.1288 -0.075851 -0.0148 0.0018146 0.0020567 0.002047 0.0011111 -0.2897
3.4492 -0.020049 -0.017683 -0.013811 -0.0021994 0 -0.0017411 0.012165 0.017365 0.036663 0.0077632 0.058373 -3.2719 0.075358 -0.042957 -0.070091 -0.10951 -0.04591 -0.20422 -0.13546 -0.1444 -0.076972 -0.14384 -0.082437 -0.028023 0.0018331 0.001829 0.0016631 0.0011147 -0.2742
3.4531 -0.025352 -0.0236 -0.011775 -0.0062751 0 -0.0091315 0.004149 0.012532 0.029541 0.00020456 0.06015 -3.1744 0.11256 -0.053207 -0.060333 -0.1155 -0.038834 -0.20765 -0.11335 -0.11212 -0.07332 -0.12854 -0.083888 -0.042629 0.001003 0.0016908 0.0011555 0.00095324 -0.16579
3.457 -0.031125 -0.029995 -0.017291 -0.019085 0 -0.023409 -0.0099334 6.0762e-05 0.015537 -0.012434 0.057763 -3.067 0.11549 -0.065198 -0.024997 -0.073099 -0.026273 -0.21641 -0.12342 -0.13284 -0.087421 -0.081086 -0.073268 -0.029642 -0.00021633 0.0016876 0.00083515 0.00057171 0.04223
3.4609 -0.036818 -0.036704 -0.026715 -0.035346 0 -0.039803 -0.027561 -0.01606 -0.0053094 -0.027238 0.043172 -2.951 0.16 -0.030997 0.00014797 -0.045996 -0.007489 -0.21792 -0.10262 -0.08582 -0.072464 -0.067919 -0.042302 -0.055104 -0.0011296 0.0017637 0.00094628 6.854e-05 0.33425
3.4648 -0.042185 -0.043339 -0.033889 -0.048889 0 -0.052621 -0.044785 -0.032059 -0.03135 -0.040532 0.011199 -2.8323 0.18216 -0.0082859 0.023422 0.0067432 0.018162 -0.24086 -0.086581 -0.039321 0.002509 -0.046494 0.01011 -0.030652 -0.0012779 0.0019276 0.0014326 -0.00030127 0.67437
3.4688 -0.04737 -0.049381 -0.0361 -0.055992 0 -0.058273 -0.058111 -0.046456 -0.058951 -0.050502 -0.035791 -2.718 0.19598 -0.0013529 0.028884 0.061013 0.04953 -0.26597 -0.064085 0.012647 0.077194 -0.0056182 0.074296 0.016304 -0.00075215 0.002279 0.0019469 -0.00026342 1.0181
3.4727 -0.0526 -0.054451 -0.036713 -0.057155 0 -0.05742 -0.066392 -0.059868 -0.083514 -0.05843 -0.087612 -2.6152 0.20855 -0.0025952 0.022463 0.097572 0.082841 -0.26966 -0.026848 0.070036 0.11439 0.054681 0.13479 0.069053 -8.2143e-05 0.0028569 0.0021255 0.00029325 1.3278
3.4766 -0.05776 -0.058482 -0.041829 -0.056389 0 -0.054727 -0.071266 -0.073311 -0.10152 -0.067392 -0.13092 -2.5295 0.20136 0.034112 0.085835 0.10544 0.11272 -0.20141 0.027441 0.10872 0.1364 0.10252 0.17989 0.14833 0.00021126 0.0034984 0.0019005 0.001229 1.5828
3.4805 -0.062248 -0.061606 -0.054129 -0.058286 0 -0.055811 -0.075615 -0.086704 -0.11219 -0.079347 -0.15629 -2.4642 0.22049 0.018454 0.046494 0.12616 0.1346 -0.17593 0.034654 0.1719 0.18471 0.12101 0.20788 0.13953 2.164e-05 0.0039138 0.0015703 0.0022239 1.7798
3.4844 -0.065284 -0.063858 -0.069752 -0.064582 0 -0.063031 -0.081088 -0.098547 -0.11744 -0.092897 -0.16313 -2.4184 0.2318 0.02652 0.073965 0.15004 0.14698 -0.14554 0.055737 0.1922 0.24939 0.13011 0.22525 0.13515 -0.00031391 0.0039537 0.0015543 0.0029483 1.9226
3.4883 -0.066406 -0.064956 -0.081131 -0.072635 0 -0.073275 -0.086624 -0.10656 -0.11983 -0.10357 -0.15909 -2.388 0.2365 0.048518 0.13099 0.16852 0.15157 -0.12303 0.087556 0.18692 0.28663 0.1422 0.23934 0.14029 -0.00035685 0.0038047 0.0020333 0.0032136 2.0095
3.4922 -0.065698 -0.064385 -0.083061 -0.077229 0 -0.079912 -0.089156 -0.1086 -0.12015 -0.10659 -0.15385 -2.3656 0.24608 0.04924 0.11843 0.17237 0.15133 -0.14033 0.1071 0.2002 0.24237 0.16829 0.25172 0.13666 4.3818e-05 0.0038717 0.0027785 0.0030216 2.0262
3.4961 -0.063537 -0.061776 -0.076415 -0.074633 0 -0.077885 -0.085995 -0.10345 -0.11651 -0.10004 -0.15157 -2.344 0.25895 0.049491 0.14014 0.16382 0.14766 -0.24457 0.060275 0.20329 0.30182 0.16101 0.25734 0.13825 0.00064876 0.0044028 0.0033088 0.002518 1.9527
3.5 -0.060138 -0.05734 -0.066489 -0.065767 0 -0.067927 -0.076983 -0.091584 -0.10581 -0.086248 -0.1475 -2.3182 0.26149 0.052047 0.15668 0.16377 0.13905 -0.2347 0.059679 0.20005 0.28574 0.14572 0.24872 0.12318 0.0010593 0.0051896 0.0032419 0.001906 1.7782
3.5039 -0.055395 -0.051987 -0.058101 -0.055684 0 -0.056115 -0.064713 -0.075339 -0.086785 -0.070138 -0.13175 -2.289 0.26361 0.050813 0.15263 0.14687 0.12259 -0.19973 0.063354 0.17799 0.26083 0.1235 0.22124 0.10413 0.0010374 0.0056585 0.0025582 0.00137 1.5157
3.5078 -0.049234 -0.04696 -0.052166 -0.049484 0 -0.048775 -0.05272 -0.058249 -0.061999 -0.055992 -0.097585 -2.2627 0.26414 0.034889 0.1291 0.11892 0.096988 -0.18811 0.046606 0.13698 0.25093 0.094049 0.17602 0.088208 0.00063752 0.0053218 0.0015873 0.0010218 1.2022
3.5117 -0.042178 -0.043145 -0.046398 -0.047964 0 -0.046992 -0.043114 -0.043259 -0.03718 -0.044905 -0.048196 -2.2489 0.24064 -0.023197 0.11676 0.14578 0.064895 -0.20421 0.00017178 0.098012 0.21635 0.053783 0.11975 0.076688 9.1409e-05 0.0042134 0.00076336 0.0008751 0.88394
3.5156 -0.035494 -0.040544 -0.038578 -0.046866 0 -0.045755 -0.035535 -0.030996 -0.017974 -0.034851 0.003589 -2.254 0.22013 -0.026272 0.15062 0.1134 0.032374 -0.20537 -0.045338 0.058159 0.17461 0.02067 0.062301 0.028429 -0.00038909 0.0029159 0.00035849 0.00085619 0.59559
3.5195 -0.030652 -0.038368 -0.028875 -0.040689 0 -0.038878 -0.028111 -0.019693 -0.0065278 -0.023223 0.042834 -2.2759 0.18693 -0.0029657 0.11291 0.091094 0.0056895 -0.20526 -0.083576 0.0029471 0.15285 -0.02118 0.013416 0.011085 -0.00070566 0.0021317 0.00038089 0.00086055 0.35049
3.5234 -0.028412 -0.035747 -0.019423 -0.02805 0 -0.025548 -0.019502 -0.0072724 -0.00047873 -0.0097793 0.061825 -2.3029 0.17348 -0.0018879 0.06258 0.06916 -0.012178 -0.23035 -0.11065 -0.059721 0.1248 -0.059436 -0.020875 -0.0041437 -0.00084093 0.0021497 0.00066416 0.00082912 0.14764
3.5273 -0.028286 -0.03253 -0.012466 -0.013935 0 -0.01245 -0.010341 0.0058853 0.0047715 0.0024068 0.064215 -2.3206 0.21016 -0.067018 0.077602 0.032119 -0.02261 -0.29965 -0.12417 -0.11397 0.062711 -0.078256 -0.040628 -0.054187 -0.00081071 0.0026493 0.0010286 0.00078983 -0.011559
3.5313 -0.028832 -0.029448 -0.0092529 -0.0065447 0 -0.0089342 -0.0029875 0.016014 0.012184 0.0088789 0.060833 -2.3217 0.1926 -0.11922 0.079921 0.053933 -0.029165 -0.30484 -0.13104 -0.09367 0.042435 -0.078113 -0.051032 -0.066966 -0.00067915 0.0029884 0.0013777 0.00082391 -0.11314
3.5352 -0.028578 -0.027427 -0.010243 -0.010935 0 -0.01885 9.0788e-05 0.018145 0.020541 0.0072052 0.060402 -2.3129 0.1765 -0.059518 0.094235 0.058516 -0.033902 -0.2857 -0.12849 -0.10713 0.069805 -0.1079 -0.057745 -0.081558 -0.00058356 0.0027142 0.0016844 0.00097727 -0.13702
3.5391 -0.026842 -0.026584 -0.01531 -0.024503 0 -0.035997 -0.0019868 0.00994 0.025172 -0.00084925 0.062357 -2.311 0.18013 -0.0064936 0.093716 0.045285 -0.035164 -0.26136 -0.12719 -0.10227 0.087397 -0.097851 -0.061498 -0.076531 -0.00066895 0.0018844 0.0019276 0.001192 -0.074459
3.543 -0.023875 -0.02582 -0.023066 -0.038084 0 -0.047569 -0.0079549 -0.0059634 0.02136 -0.010263 0.057322 -2.3305 0.19647 -0.0002098 0.082019 0.021886 -0.028694 -0.2434 -0.12492 -0.076416 0.088445 -0.057373 -0.056742 -0.051325 -0.00094209 0.00097824 0.0020606 0.0013258 0.059528
3.5469 -0.020349 -0.023511 -0.030331 -0.042079 0 -0.043412 -0.01524 -0.023199 0.0078513 -0.016271 0.03494 -2.373 0.18948 -0.024556 0.095125 0.0083388 -0.01131 -0.24218 -0.1054 -0.074598 0.11287 -0.079741 -0.036491 -0.02584 -0.0011919 0.00052663 0.0020451 0.0012547 0.23051
3.5508 -0.016716 -0.018785 -0.033403 -0.033076 0 -0.023951 -0.021449 -0.035602 -0.012064 -0.017785 -0.0069137 -2.4259 0.18905 -0.010919 0.090514 0.069386 0.015646 -0.18833 -0.084511 -0.024005 0.099164 -0.047932 0.00021026 0.0017791 -0.0011074 0.00076755 0.0019111 0.0009806 0.40201
3.5547 -0.012963 -0.012311 -0.030875 -0.016063 0 -0.0003941 -0.025447 -0.040673 -0.032485 -0.01793 -0.05854 -2.4736 0.19804 0.0022382 0.089813 0.063166 0.045798 -0.17874 -0.075268 -0.0089226 0.11361 -0.029073 0.044961 -0.0018916 -0.00053686 0.001547 0.0017741 0.00065124 0.55073
3.5586 -0.0088287 -0.0058284 -0.025237 -0.00065814 0 0.013163 -0.0274 -0.039982 -0.048186 -0.021153 -0.10324 -2.5103 0.21875 0.026475 0.088906 0.049805 0.070685 -0.20077 -0.070736 0.0087332 0.13159 -0.016734 0.084539 -0.00557 0.00033462 0.0024605 0.0017764 0.00046782 0.66705
3.5625 -0.0041361 -0.00077111 -0.020854 0.0057432 0 0.0098594 -0.027968 -0.036654 -0.056816 -0.029061 -0.12711 -2.5434 0.24762 0.066658 0.086509 0.081282 0.084164 -0.22332 -0.06204 0.059152 0.13478 -0.0023584 0.10972 0.019931 0.0010746 0.0030896 0.0019824 0.00054179 0.74293
3.5664 0.0010653 0.0028337 -0.019399 0.0029094 0 -0.0051133 -0.027345 -0.032482 -0.058756 -0.038324 -0.12663 -2.5854 0.24614 0.065561 0.11196 0.076168 0.0852 -0.14602 -0.035381 0.074332 0.18434 0.0020162 0.12034 0.070417 0.0013078 0.003197 0.0023043 0.00080545 0.76098
3.5703 0.0065783 0.0062293 -0.017165 -0.0026469 0 -0.018389 -0.024829 -0.027035 -0.055283 -0.042404 -0.10897 -2.6412 0.25321 0.042755 0.09961 0.067073 0.077194 -0.14565 -0.046974 0.074885 0.15944 0.0012955 0.1217 0.05746 0.00098129 0.0028205 0.0025298 0.001045 0.69673
3.5742 0.012153 0.010688 -0.0077375 -0.0028956 0 -0.017953 -0.019157 -0.018974 -0.046871 -0.035927 -0.08503 -2.7035 0.2289 0.0079916 0.088771 0.059479 0.064497 -0.16487 -0.070039 0.074948 0.12694 -0.027192 0.11599 0.037137 0.00037005 0.002245 0.0024535 0.0010397 0.53288
3.5781 0.01749 0.016312 0.011549 0.0056641 0 -0.0013711 -0.009354 -0.0077574 -0.032943 -0.01842 -0.060981 -2.7602 0.19404 -0.012515 0.086217 0.04448 0.048805 -0.19481 -0.089868 0.064151 0.10197 -0.06753 0.097575 0.030779 -0.00015863 0.0018387 0.0020368 0.00071465 0.27287
3.582 0.022276 0.021958 0.035358 0.019608 0 0.022936 0.0044655 0.005971 -0.013026 0.0052978 -0.034668 -2.8062 0.21007 0.025164 0.08338 0.0025577 0.028179 -0.24884 -0.093009 0.015715 0.07711 -0.076792 0.057671 0.048224 -0.00039502 0.0018075 0.0014755 0.00020178 -0.057574
3.5859 0.026361 0.026317 0.053096 0.031553 0 0.041871 0.020788 0.021294 0.011924 0.028185 0.00057193 -2.8479 0.19902 0.015606 0.03145 -0.0041163 -0.00054847 -0.23278 -0.11287 -0.075692 0.059763 -0.13843 -0.005308 -0.050606 -0.00034629 0.0020148 0.0011048 -0.00024007 -0.42113
3.5898 0.02997 0.029092 0.057147 0.036175 0 0.046674 0.037084 0.037777 0.039152 0.045116 0.04797 -2.8957 0.16449 0.010376 -0.028834 -0.029328 -0.03779 -0.24803 -0.13173 -0.12535 -0.018664 -0.17484 -0.079992 -0.095964 -0.00011248 0.0020423 0.0011869 -0.00039705 -0.78143
3.5938 0.033636 0.031185 0.049432 0.034567 0 0.038518 0.050712 0.055002 0.064943 0.055197 0.1017 -2.9519 0.14572 -0.016708 -0.053721 -0.07145 -0.078781 -0.26567 -0.15817 -0.15384 -0.10056 -0.19896 -0.14736 -0.12043 0.00024256 0.0015069 0.0017239 -0.00024336 -1.1083
3.5977 0.037729 0.033757 0.040006 0.033358 0 0.027074 0.059971 0.071432 0.085975 0.06104 0.14827 -3.0064 0.15442 -0.0706 -0.03095 -0.12219 -0.11487 -0.26956 -0.1941 -0.18506 -0.14154 -0.22377 -0.19337 -0.15068 0.00068569 0.00040754 0.0024366 5.3717e-05 -1.3762
3.6016 0.041919 0.037127 0.038468 0.039043 0 0.02334 0.064776 0.084096 0.10032 0.066084 0.17413 -3.0438 0.11328 -0.083223 -0.043889 -0.15234 -0.13798 -0.2888 -0.21861 -0.25737 -0.1255 -0.26119 -0.21779 -0.18952 0.0011191 -0.00081552 0.0029314 0.00027482 -1.5632
3.6055 0.045156 0.040558 0.045746 0.051925 0 0.031891 0.066602 0.089877 0.10765 0.072094 0.17409 -3.0565 0.098186 -0.069013 -0.077989 -0.1767 -0.14518 -0.28394 -0.21102 -0.25742 -0.13253 -0.29498 -0.23124 -0.2099 0.0013531 -0.0016127 0.0029401 0.00032253 -1.6565
3.6094 0.046386 0.043087 0.053697 0.064874 0 0.047942 0.067562 0.08751 0.10882 0.078322 0.1543 -3.0504 0.086684 -0.069279 -0.11216 -0.19223 -0.14006 -0.27988 -0.21804 -0.27588 -0.18112 -0.31986 -0.24329 -0.19101 0.001222 -0.0017889 0.0024635 0.00027845 -1.659
3.6133 0.045539 0.044548 0.05286 0.068504 0 0.061217 0.069045 0.078558 0.10514 0.082332 0.12754 -3.0397 0.080263 -0.084183 -0.1136 -0.19739 -0.12963 -0.26689 -0.22791 -0.29969 -0.206 -0.31664 -0.25259 -0.16947 0.00073704 -0.0016685 0.001735 0.00028975 -1.5901
3.6172 0.043919 0.045761 0.041258 0.059132 0 0.06374 0.070676 0.066534 0.097611 0.081546 0.10448 -3.0356 0.086918 -0.099716 -0.045722 -0.19022 -0.11907 -0.22581 -0.21068 -0.28318 -0.11264 -0.26219 -0.24824 -0.20247 0.00010808 -0.001768 0.0010614 0.00039182 -1.4752
3.6211 0.043502 0.047745 0.02634 0.042982 0 0.055765 0.07041 0.05496 0.086548 0.074594 0.087052 -3.0393 0.091889 -0.037649 -0.068328 -0.10775 -0.1081 -0.23839 -0.20336 -0.20758 -0.12598 -0.23749 -0.22069 -0.17225 -0.00040942 -0.0022529 0.00066926 0.000449 -1.3314
3.625 0.045611 0.050751 0.01864 0.03255 0 0.045393 0.065919 0.045925 0.071689 0.062057 0.068768 -3.0451 0.10023 -0.01809 -0.073387 -0.11706 -0.092014 -0.23922 -0.18223 -0.16105 -0.11735 -0.22191 -0.17189 -0.15501 -0.00069648 -0.0027003 0.00064514 0.00029464 -1.1631
3.6289 0.05001 0.054064 0.023175 0.037265 0 0.042091 0.056517 0.039944 0.053028 0.046503 0.041444 -3.0472 0.1073 -0.022274 -0.075465 -0.11097 -0.066639 -0.2466 -0.14806 -0.126 -0.076145 -0.21119 -0.11544 -0.12575 -0.00080516 -0.0024431 0.00095483 -5.0787e-05 -0.97039
3.6328 0.055184 0.056742 0.036201 0.055613 0 0.049146 0.04427 0.036653 0.031907 0.03179 0.0031697 -3.0429 0.11459 -0.032296 -0.067309 -0.059105 -0.033424 -0.26354 -0.11401 -0.093118 -0.012923 -0.19711 -0.066911 -0.074968 -0.0008263 -0.0012188 0.0014782 -0.00031396 -0.76468
3.6367 0.059561 0.058526 0.049483 0.075421 0 0.061075 0.033301 0.03536 0.011534 0.02172 -0.038372 -3.0306 0.13649 -0.021907 0.005676 -0.057335 -0.00056368 -0.26609 -0.12496 -0.063909 0.016727 -0.15853 -0.033546 -0.01563 -0.00075028 0.00048854 0.0020335 -0.0001681 -0.57671
3.6406 0.062599 0.060032 0.057481 0.082738 0 0.068259 0.027565 0.035169 -0.0037724 0.018573 -0.069665 -3.005 0.17426 -0.014008 -0.041549 -0.034813 0.021071 -0.20992 -0.10518 -0.022849 -0.0025486 -0.13766 -0.012536 0.0031137 -0.00048159 0.0017735 0.0024237 0.00045133 -0.44848
3.6445 0.064851 0.062063 0.060945 0.072703 0 0.065183 0.028619 0.035201 -0.010393 0.022342 -0.079421 -2.9591 0.16396 -0.027694 -0.051276 -0.026031 0.024406 -0.22551 -0.077046 -0.015252 0.0029037 -0.11437 0.0015869 -0.0058343 1.1026e-05 0.0020452 0.0025297 0.0012171 -0.41497
3.6484 0.067062 0.064718 0.064536 0.053761 0 0.055504 0.035048 0.035345 -0.0070816 0.031189 -0.065129 -2.8902 0.14967 -0.053345 -0.028912 -0.029921 0.010272 -0.2862 -0.067335 -0.028524 0.017553 -0.11283 0.0082168 -0.022416 0.00058763 0.0015018 0.0023975 0.0016346 -0.48922
3.6523 0.069236 0.067196 0.071714 0.04158 0 0.049468 0.043964 0.037011 0.0048092 0.042746 -0.033523 -2.8039 0.18373 -0.074776 -0.0098394 -0.036756 -0.01387 -0.33497 -0.098444 -0.041313 0.011166 -0.15645 -0.00083018 -0.025607 0.0010125 0.00089408 0.0022232 0.001456 -0.66097
3.6563 0.070596 0.068464 0.081809 0.047204 0 0.055421 0.053324 0.042824 0.022759 0.055255 0.004971 -2.7101 0.14903 -0.065842 -0.059629 -0.0045481 -0.039526 -0.29724 -0.11045 -0.06703 -0.033903 -0.15382 -0.034174 -0.022628 0.0011484 0.0007917 0.0022029 0.00090544 -0.90692
3.6602 0.070437 0.068196 0.091196 0.068613 0 0.072288 0.063077 0.054886 0.044898 0.067765 0.043302 -2.6148 0.14055 -0.067892 -0.054615 -0.024646 -0.062748 -0.35874 -0.14882 -0.077815 -0.0050695 -0.18086 -0.091726 -0.0529 0.0010663 0.0010487 0.0023547 0.00047692 -1.2016
3.6641 0.069021 0.067135 0.096461 0.092225 0 0.089492 0.074207 0.07268 0.070509 0.079573 0.080866 -2.5149 0.13961 -0.094601 -0.031316 -0.051083 -0.085481 -0.40287 -0.17395 -0.1103 0.0053062 -0.21672 -0.16179 -0.10904 0.00094535 0.00098111 0.0024837 0.0004627 -1.5199
3.668 0.067592 0.066575 0.096392 0.10302 0 0.094874 0.086621 0.092419 0.098648 0.089805 0.12042 -2.4017 0.12575 -0.12941 -0.02043 -0.069209 -0.11186 -0.38984 -0.18695 -0.16884 -0.025784 -0.25089 -0.22704 -0.16752 0.00086548 8.48e-05 0.0023541 0.00065586 -1.832
3.6719 0.067431 0.067408 0.091759 0.095371 0 0.084525 0.097957 0.10869 0.12623 0.097718 0.16174 -2.2717 0.065167 -0.11516 -0.063735 -0.088757 -0.14266 -0.33741 -0.23181 -0.22673 -0.062188 -0.27777 -0.27439 -0.17495 0.00071633 -0.0014077 0.0019336 0.00053662 -2.0997
3.6758 0.068781 0.069494 0.084234 0.07641 0 0.066491 0.10463 0.11737 0.14775 0.1033 0.19779 -2.1308 0.077818 -0.16643 -0.070976 -0.088833 -0.17253 -0.38924 -0.25533 -0.25776 -0.068381 -0.29001 -0.30117 -0.19978 0.00032884 -0.0026831 0.0014761 -0.00020303 -2.283
3.6797 0.070611 0.071779 0.075845 0.059933 0 0.054965 0.10437 0.11762 0.15753 0.1072 0.21724 -1.989 0.075415 -0.17989 -0.050749 -0.089642 -0.19234 -0.43899 -0.2556 -0.28467 -0.075146 -0.29689 -0.31331 -0.21014 -0.00030307 -0.0030788 0.0013345 -0.001293 -2.3533
3.6836 0.071435 0.072989 0.068788 0.056043 0 0.059249 0.098028 0.11165 0.15321 0.1096 0.2119 -1.8495 0.071774 -0.19957 -0.021516 -0.080392 -0.19496 -0.4707 -0.24862 -0.29421 -0.076484 -0.29957 -0.31794 -0.22765 -0.00094888 -0.0026876 0.0016467 -0.0020575 -2.3054
3.6875 0.070478 0.072375 0.064604 0.064512 0 0.076139 0.089062 0.10259 0.13755 0.10908 0.18318 -1.7033 0.083775 -0.25837 0.0018027 -0.057942 -0.18001 -0.47416 -0.24665 -0.27481 -0.067879 -0.29704 -0.31648 -0.26519 -0.001306 -0.0022506 0.0021836 -0.0020041 -2.158
3.6914 0.068175 0.070049 0.062914 0.076337 0 0.091941 0.080919 0.092452 0.11673 0.10277 0.14196 -1.5363 0.10031 -0.24749 0.032598 -0.083701 -0.1539 -0.41971 -0.22788 -0.23452 -0.071002 -0.27523 -0.30354 -0.25329 -0.001245 -0.0024358 0.0025136 -0.001286 -1.9413
3.6953 0.065638 0.066766 0.061314 0.081439 0 0.092783 0.074593 0.081546 0.096305 0.088502 0.10142 -1.3419 0.06995 -0.21854 0.023795 -0.090182 -0.12525 -0.36798 -0.19406 -0.17499 -0.050159 -0.21175 -0.27192 -0.22711 -0.00089471 -0.0031918 0.0023566 -0.00058817 -1.6818
3.6992 0.06358 0.063363 0.057397 0.07611 0 0.075299 0.068298 0.069472 0.077706 0.067216 0.068291 -1.1286 0.043455 -0.19239 0.0013077 -0.075972 -0.099142 -0.33189 -0.15342 -0.11327 -0.02422 -0.15442 -0.2197 -0.16594 -0.00049232 -0.0037884 0.0018121 -0.00051748 -1.3945
3.7031 0.061641 0.060173 0.051476 0.064706 0 0.04933 0.059405 0.056262 0.058316 0.043645 0.039764 -0.91232 0.033744 -0.17126 -0.0034321 -0.057029 -0.074709 -0.29292 -0.11682 -0.058059 -0.013339 -0.11419 -0.1539 -0.095138 -0.00016562 -0.0034933 0.0012648 -0.0010581 -1.0871
3.707 0.058669 0.056787 0.047021 0.054967 0 0.03051 0.046887 0.042647 0.034925 0.024074 0.0086624 -0.70333 0.0367 -0.14751 0.055267 -0.065313 -0.047793 -0.20801 -0.10052 -0.016447 -0.045391 -0.084696 -0.08792 -0.0759 0.00013133 -0.0022346 0.0010637 -0.0016008 -0.77058
3.7109 0.053665 0.052312 0.047582 0.051161 0 0.028436 0.032254 0.029454 0.0077881 0.012614 -0.027498 -0.49737 0.010162 -0.15905 0.063295 -0.048049 -0.016357 -0.12489 -0.051085 0.0099233 0.010445 -0.048491 -0.034419 -0.034779 0.00048786 -0.00063669 0.0012738 -0.0015177 -0.46708
3.7148 0.046608 0.04604 0.052623 0.050635 0 0.039605 0.018506 0.017064 -0.0181 0.0088073 -0.061515 -0.28091 -0.0015027 -0.10082 0.030081 -0.015777 0.015772 -0.14095 -0.0074142 0.012901 -3.7516e-05 -0.022992 0.0010766 -0.017314 0.0008827 0.00056398 0.0017043 -0.00073798 -0.20774
3.7188 0.038502 0.038082 0.056515 0.046347 0 0.050506 0.0082711 0.0056936 -0.03561 0.0085184 -0.080388 -0.044243 -0.0020703 -0.039 0.011846 -0.0054711 0.040052 -0.13902 0.007296 0.019775 -0.032516 -0.012239 0.021207 -0.0087029 0.001187 0.001132 0.0021364 0.00020589 -0.02199
3.7227 0.030656 0.029491 0.052495 0.033294 0 0.048354 0.0027075 -0.0037914 -0.039955 0.0074038 -0.075295 0.21006 0.009628 -0.016419 0.021953 -0.03398 0.048618 -0.067088 -0.0089037 0.044151 -0.051062 -0.015557 0.031929 0.0024467 0.0013078 0.0013957 0.0024919 0.00067957 0.073973
3.7266 0.023806 0.021673 0.038554 0.013624 0 0.03097 0.0016347 -0.0095378 -0.031653 0.0041551 -0.049341 0.47076 0.060883 -0.00069048 -0.076725 -0.057439 0.03986 -0.095761 0.011014 0.055553 -0.051033 -0.019133 0.036192 0.014647 0.001284 0.0017536 0.0027873 0.00049603 0.082764
3.7305 0.017739 0.015464 0.01983 -0.0038491 0 0.0081032 0.0041411 -0.0095403 -0.01595 0.00094632 -0.016243 0.72903 0.062631 0.030363 -0.033586 -0.031844 0.019869 -0.081238 -0.028243 0.046823 -0.095684 -0.031918 0.031768 0.019587 0.0012051 0.0021653 0.0029747 3.4509e-06 0.023324
3.7344 0.011653 0.01057 0.0048746 -0.0098567 0 -0.0066866 0.0088005 -0.0032914 0.00058079 0.00091505 0.0094244 0.98529 0.084996 0.038775 -0.0035179 -0.01659 -0.0014881 -0.045551 -0.056853 0.0074674 -0.092265 -0.066461 0.015117 0.02785 0.0010485 0.0021601 0.0029034 -0.00031827 -0.076091
3.7383 0.0049104 0.0058324 -0.0012388 -0.0021633 0 -0.0069769 0.013537 0.0070017 0.013603 0.004957 0.022572 1.2452 0.12083 0.026299 -0.0078905 -0.012975 -0.016914 -0.02326 -0.072394 -0.042112 -0.073407 -0.11565 -0.012633 0.027861 0.00065779 0.0013557 0.0024855 -0.00030744 -0.18481
3.7422 -0.0024339 0.00016265 -0.00087566 0.011544 0 0.0015801 0.015909 0.016792 0.022378 0.010564 0.029982 1.5098 0.13802 0.0079857 -0.029646 -0.0045449 -0.025625 -0.058048 -0.092624 -0.067889 -0.11495 -0.16387 -0.043769 0.00063766 -5.7636e-05 -3.959e-05 0.001886 -0.00017378 -0.27442
3.7461 -0.0097021 -0.0066085 -0.00133 0.018217 0 0.0062538 0.014184 0.021263 0.028462 0.013601 0.042698 1.7705 0.15649 -0.030808 -0.059774 -0.00083781 -0.03197 -0.14415 -0.093113 -0.069301 -0.13772 -0.1882 -0.068517 -0.0025032 -0.00089698 -0.0012571 0.0014818 -0.00016103 -0.32205
3.75 -0.016147 -0.013644 -0.0081886 0.0086844 0 -0.0019963 0.0084675 0.017936 0.033144 0.011431 0.064747 2.0156 0.12764 -0.077891 -0.044419 -0.0096772 -0.040003 -0.16563 -0.11727 -0.1214 -0.14096 -0.2085 -0.081831 -0.028975 -0.0014039 -0.0015317 0.0015573 -0.00023435 -0.31309
3.7539 -0.021513 -0.019837 -0.020582 -0.015185 0 -0.020882 0.00066718 0.0081036 0.035591 0.0047685 0.087607 2.2415 0.10509 -0.10037 -0.013421 0.0044283 -0.048556 -0.18942 -0.12192 -0.17265 -0.11794 -0.20362 -0.085482 -0.069 -0.0012134 -0.000695 0.0020122 -0.00015001 -0.24232
3.7578 -0.026162 -0.024735 -0.032392 -0.041162 0 -0.038647 -0.0070422 -0.0040397 0.032882 -0.0032437 0.095233 2.4588 0.11986 -0.095835 0.0096128 0.040761 -0.050934 -0.24081 -0.10029 -0.18713 -0.067229 -0.1702 -0.08296 -0.09837 -0.00041159 0.00072769 0.002402 0.00018362 -0.11164
3.7617 -0.030722 -0.028929 -0.037948 -0.055212 0 -0.043976 -0.014096 -0.0142 0.021775 -0.009941 0.075846 2.6848 0.17906 -0.11932 -0.00083495 0.027226 -0.03965 -0.27842 -0.11258 -0.13597 0.0056433 -0.13602 -0.072369 -0.048569 0.00046994 0.0019732 0.0023281 0.00048958 0.075006
3.7656 -0.03561 -0.033607 -0.036892 -0.051771 0 -0.035774 -0.022033 -0.020946 0.0010497 -0.015645 0.0313 2.9303 0.15819 -0.10899 0.0059398 0.024063 -0.012495 -0.26403 -0.092616 -0.063641 0.048013 -0.072904 -0.045537 -0.025354 0.00088425 0.0026211 0.0018272 0.0003443 0.31533
3.7695 -0.040828 -0.039704 -0.034119 -0.03789 0 -0.02463 -0.033004 -0.026702 -0.027018 -0.023698 -0.023264 3.1899 0.13336 -0.063166 0.0029375 0.020795 0.024917 -0.2671 -0.077743 -0.0053618 0.12056 -0.003468 0.0041044 0.0082029 0.00075239 0.00281 0.0013647 -0.00035276 0.60654
3.7734 -0.046164 -0.047277 -0.035405 -0.027919 0 -0.024557 -0.047525 -0.035865 -0.057101 -0.037827 -0.069217 3.4455 0.1235 -0.014708 0.0036296 0.029351 0.062274 -0.25922 -0.048723 0.045632 0.18433 0.065311 0.071777 0.052299 0.00052948 0.0029765 0.0014002 -0.001161 0.93766
3.7773 -0.051518 -0.055484 -0.042894 -0.03277 0 -0.041632 -0.063485 -0.051206 -0.08316 -0.058692 -0.096375 3.6786 0.13579 -0.0013251 0.026521 0.061935 0.091041 -0.20394 0.018368 0.10116 0.19068 0.1281 0.14019 0.10051 0.00075603 0.0034281 0.0019291 -0.0014124 1.2829
3.7813 -0.057008 -0.063088 -0.054103 -0.052034 0 -0.068774 -0.077323 -0.071222 -0.10142 -0.082239 -0.1084 3.8827 0.13318 -0.0068917 0.05309 0.075744 0.10939 -0.21011 0.067585 0.13027 0.23066 0.17289 0.19028 0.14701 0.0015012 0.0041378 0.0024571 -0.0007969 1.6042
3.7852 -0.062763 -0.069077 -0.064552 -0.074924 0 -0.090894 -0.086365 -0.090577 -0.11204 -0.10136 -0.11808 4.0659 0.15263 0.021415 0.053488 0.071947 0.12189 -0.12707 0.14042 0.16917 0.25847 0.19556 0.21544 0.16279 0.0022379 0.0048733 0.0024644 0.00034297 1.8637
3.7891 -0.068639 -0.073114 -0.071275 -0.088919 0 -0.096291 -0.090338 -0.10353 -0.11806 -0.11005 -0.13635 4.2439 0.16146 0.02298 0.078533 0.064488 0.13454 -0.061216 0.17846 0.22438 0.26826 0.20867 0.22591 0.18022 0.0022944 0.0054466 0.001923 0.0013086 2.0388
3.793 -0.074201 -0.075636 -0.074486 -0.089036 0 -0.085237 -0.090973 -0.10776 -0.12237 -0.10735 -0.16302 4.4288 0.1492 0.019646 0.12177 0.06814 0.14912 -0.047535 0.17081 0.27466 0.27397 0.21738 0.23826 0.21283 0.001472 0.005821 0.0013558 0.0016533 2.129
3.7969 -0.078993 -0.077616 -0.076847 -0.080613 0 -0.069241 -0.090352 -0.10564 -0.12484 -0.098128 -0.18592 4.6215 0.12346 0.13526 0.11093 0.10703 0.16132 -0.063567 0.15179 0.25649 0.31903 0.22175 0.25883 0.26132 0.00024774 0.0060217 0.0013568 0.0015167 2.1484
3.8008 -0.082847 -0.080047 -0.081464 -0.074074 0 -0.062046 -0.089615 -0.10187 -0.12235 -0.089953 -0.189 4.8118 0.1512 0.09982 0.13407 0.10858 0.164 -0.0033601 0.15562 0.27957 0.27934 0.21319 0.27677 0.21375 -0.00062936 0.0060177 0.0020241 0.0013842 2.1118
3.8047 -0.085919 -0.08336 -0.089972 -0.076498 0 -0.069678 -0.088936 -0.099566 -0.11189 -0.087979 -0.16381 4.9837 0.18959 0.11631 0.11731 0.096998 0.15292 0.011396 0.14032 0.28153 0.24789 0.19745 0.27391 0.21116 -0.00076292 0.0057424 0.0028591 0.0015476 2.0276
3.8086 -0.088491 -0.087152 -0.10135 -0.086779 0 -0.08701 -0.08828 -0.098044 -0.094305 -0.091536 -0.11648 5.1247 0.21611 0.12488 0.090735 0.096268 0.13045 0.010208 0.11362 0.24492 0.21329 0.17468 0.24272 0.21525 -0.00037248 0.0052297 0.0032373 0.0018317 1.9028
3.8125 -0.090825 -0.090508 -0.11191 -0.097569 0 -0.10265 -0.087859 -0.094151 -0.075232 -0.095061 -0.065222 5.2325 0.21884 0.076097 0.086549 0.12054 0.10461 0.026639 0.084848 0.17233 0.16415 0.14563 0.19541 0.19059 2.1078e-05 0.0046916 0.0029923 0.0018488 1.7544
3.8164 -0.093279 -0.092819 -0.11695 -0.10165 0 -0.10765 -0.087854 -0.085797 -0.061896 -0.092789 -0.029692 5.3163 0.24219 0.13481 0.096294 0.12119 0.084179 0.037212 0.0432 0.1701 0.14657 0.11613 0.15495 0.22187 0.00014019 0.0044145 0.002541 0.0014801 1.6133
3.8203 -0.096484 -0.09449 -0.11375 -0.097395 0 -0.10146 -0.088052 -0.07456 -0.058096 -0.083668 -0.019191 5.3921 0.23707 0.11149 0.11638 0.12199 0.07364 0.071434 0.022101 0.17432 0.16678 0.093319 0.13613 0.19851 0.00017616 0.0045419 0.0024296 0.0010466 1.5149
3.8242 -0.10116 -0.096886 -0.10432 -0.08959 0 -0.0914 -0.088147 -0.065105 -0.061621 -0.07268 -0.027659 5.4721 0.22852 0.097005 0.12975 0.12451 0.071426 0.11175 0.0085592 0.17336 0.13569 0.059217 0.13444 0.16494 0.00049369 0.0049391 0.0027617 0.00097652 1.4819
3.8281 -0.10749 -0.10139 -0.095176 -0.085742 0 -0.087094 -0.088556 -0.062091 -0.066548 -0.067477 -0.039088 5.5572 0.22627 0.10846 0.1205 0.12458 0.072571 0.1221 0.0022332 0.1629 0.063505 0.031735 0.13342 0.1485 0.0011478 0.0052717 0.0030907 0.0013233 1.515
3.832 -0.11444 -0.10828 -0.093405 -0.091055 0 -0.094185 -0.090715 -0.06728 -0.068693 -0.07293 -0.039832 5.6356 0.23464 0.12537 0.068051 0.11306 0.07353 0.042479 0.0097845 0.14157 0.024354 0.056629 0.12335 0.17658 0.0017301 0.0052442 0.002896 0.0016713 1.6016
3.8359 -0.11995 -0.11625 -0.10134 -0.10531 0 -0.11109 -0.096183 -0.079125 -0.069578 -0.087814 -0.029327 5.6914 0.26649 0.15521 0.068001 0.14198 0.075534 0.13195 0.010686 0.12696 0.063671 0.030676 0.11293 0.16401 0.0017187 0.0048144 0.0021656 0.0015621 1.7329
3.8398 -0.12207 -0.12318 -0.11432 -0.12304 0 -0.13012 -0.10516 -0.094615 -0.075356 -0.10604 -0.021495 5.7161 0.2924 0.15758 0.082259 0.14081 0.084019 0.10261 0.016941 0.14708 0.075491 0.049424 0.12247 0.15491 0.00099188 0.0042349 0.0014865 0.0010127 1.9145
3.8438 -0.12036 -0.1274 -0.12396 -0.13654 0 -0.14187 -0.11586 -0.11128 -0.091517 -0.12123 -0.035484 5.714 0.28495 0.15922 0.11449 0.13317 0.10446 0.066157 0.034236 0.17885 0.086612 0.085329 0.16481 0.18725 -5.8223e-06 0.0039063 0.0015207 0.00057181 2.1576
3.8477 -0.11637 -0.1285 -0.12484 -0.14005 0 -0.14054 -0.12565 -0.12762 -0.11785 -0.13083 -0.08184 5.6978 0.24332 0.17745 0.15811 0.14091 0.13753 0.099416 0.064509 0.21568 0.11307 0.1186 0.23219 0.26247 -0.00061846 0.0041494 0.0023628 0.00081094 2.4582
3.8516 -0.11262 -0.12715 -0.11896 -0.13314 0 -0.1276 -0.13286 -0.14214 -0.14792 -0.13682 -0.15357 5.6777 0.26058 0.1968 0.1626 0.18117 0.17711 0.14828 0.099875 0.31877 0.12485 0.16433 0.30125 0.25256 -0.00052767 0.0050297 0.0034085 0.0017413 2.782
3.8555 -0.11075 -0.12417 -0.11387 -0.12127 0 -0.11144 -0.13784 -0.1528 -0.17326 -0.14289 -0.22829 5.6536 0.3086 0.25706 0.15632 0.1924 0.21261 0.16867 0.10911 0.34494 0.18328 0.21617 0.35128 0.32019 6.3431e-06 0.0063171 0.0038793 0.0027477 3.0698
3.8594 -0.11034 -0.11989 -0.11594 -0.11259 0 -0.10239 -0.14183 -0.15782 -0.18855 -0.15064 -0.28011 5.6165 0.32269 0.25531 0.14141 0.18987 0.2345 0.15564 0.11545 0.35241 0.18652 0.24383 0.37809 0.33852 0.00041035 0.0075968 0.003513 0.0031359 3.2607
3.8633 -0.10948 -0.11439 -0.12443 -0.11232 0 -0.10554 -0.14506 -0.15707 -0.19333 -0.15797 -0.29354 5.5571 0.30099 0.21095 0.13129 0.18703 0.23922 0.12132 0.13031 0.3605 0.16654 0.25328 0.39138 0.33696 0.00029929 0.0084795 0.00277 0.0027751 3.3158
3.8672 -0.10647 -0.10807 -0.13186 -0.1184 0 -0.11628 -0.14567 -0.15224 -0.18956 -0.16043 -0.27057 5.4726 0.26416 0.18792 0.14482 0.19872 0.2302 0.086602 0.16232 0.37942 0.20405 0.26392 0.39965 0.39924 -0.00024186 0.0087998 0.0023705 0.0022148 3.2274
3.8711 -0.10122 -0.10189 -0.13027 -0.12241 0 -0.12278 -0.14101 -0.14521 -0.17812 -0.15414 -0.2271 5.3675 0.2845 0.16216 0.15393 0.1715 0.21438 0.029243 0.15318 0.36205 0.22757 0.25339 0.39867 0.39721 -0.00080605 0.0086759 0.0026175 0.0021602 3.0119
3.875 -0.095098 -0.096744 -0.11794 -0.11599 0 -0.11484 -0.12995 -0.136 -0.15787 -0.1383 -0.1817 5.2474 0.24284 0.17273 0.11456 0.14231 0.19658 0.036779 0.12828 0.33291 0.22842 0.23814 0.37508 0.38279 -0.0010487 0.0083727 0.00315 0.0028133 2.6974
3.8789 -0.089275 -0.092361 -0.10075 -0.098303 0 -0.092882 -0.11416 -0.1225 -0.12827 -0.11564 -0.14456 5.1139 0.18593 0.16352 0.086509 0.10107 0.17608 0.034936 0.10602 0.28354 0.22338 0.21046 0.32086 0.33152 -0.00094156 0.0080602 0.0033369 0.0037047 2.3157
3.8828 -0.083248 -0.086976 -0.086946 -0.077996 0 -0.069113 -0.097065 -0.1026 -0.092515 -0.090977 -0.11364 4.9655 0.14894 0.11576 0.092355 0.051771 0.14804 -0.0074426 0.096251 0.22114 0.21474 0.17453 0.24388 0.25313 -0.00070942 0.0076654 0.0029054 0.0041498 1.8995
3.8867 -0.074819 -0.078113 -0.08004 -0.06674 0 -0.058213 -0.081128 -0.076804 -0.057554 -0.068748 -0.079746 4.8015 0.16478 0.074711 0.092451 0.029523 0.1088 -0.05247 0.097806 0.18875 0.17492 0.1611 0.16365 0.23214 -0.00057519 0.0069668 0.0021949 0.00387 1.4775
3.8906 -0.061626 -0.064072 -0.075625 -0.068576 0 -0.064095 -0.066019 -0.048716 -0.030274 -0.050709 -0.036574 4.6246 0.11014 0.0097755 0.016968 -0.019843 0.060933 -0.15693 0.059166 0.10739 0.1779 0.12372 0.096625 0.18258 -0.0005777 0.0058635 0.0018094 0.0031887 1.0636
3.8945 -0.042927 -0.044967 -0.064655 -0.074086 0 -0.073918 -0.049064 -0.02272 -0.01286 -0.034951 0.0121 4.4385 0.05518 -0.06302 0.009054 -0.054387 0.013699 -0.20384 0.031545 0.033378 0.16516 0.097882 0.045264 0.14571 -0.00059786 0.0045683 0.0020314 0.0026616 0.65104
3.8984 -0.020185 -0.02258 -0.040344 -0.065638 0 -0.066105 -0.027577 -0.00080501 -0.0013734 -0.017077 0.053444 4.2446 0.027964 -0.1065 0.024514 -0.073576 -0.021982 -0.23556 -0.0012182 -0.02426 0.14946 0.070462 0.00077034 0.11425 -0.00051215 0.003502 0.0025635 0.002543 0.21918
3.9023 0.0038597 0.00071873 -0.0034659 -0.031061 0 -0.027653 -0.0010783 0.018415 0.011112 0.0066386 0.074636 4.0412 0.043885 -0.090588 -0.010394 -0.084117 -0.040784 -0.31287 -0.063951 -0.064158 0.15252 0.023777 -0.044651 0.071333 -0.00030646 0.0029366 0.0028262 0.0026062 -0.24432
3.9063 0.026699 0.023071 0.037489 0.024771 0 0.032945 0.028229 0.037526 0.029321 0.035851 0.073439 3.8293 0.018877 -0.18258 -0.039664 -0.079718 -0.046974 -0.27522 -0.116 -0.072794 0.12024 0.019342 -0.089122 -0.0036846 -7.1575e-05 0.0027034 0.0025055 0.0024404 -0.7231
3.9102 0.046952 0.043502 0.071032 0.080658 0 0.088928 0.056694 0.057092 0.052609 0.065134 0.061887 3.6177 -0.0027453 -0.18958 -0.072705 -0.10732 -0.051855 -0.30879 -0.1422 -0.1076 0.065049 -0.045876 -0.12454 -0.013497 7.3229e-05 0.0022717 0.0018302 0.001877 -1.1717
3.9141 0.064223 0.061588 0.089048 0.113 0 0.1139 0.080916 0.074588 0.075994 0.086916 0.059121 3.421 -0.011171 -0.19368 -0.12055 -0.12379 -0.066099 -0.38364 -0.16392 -0.15289 0.03047 -0.11833 -0.14756 -0.063128 5.0991e-05 0.0011877 0.0013482 0.0011192 -1.54
3.918 0.07845 0.076965 0.091105 0.11287 0 0.10196 0.098792 0.086691 0.094068 0.096884 0.077668 3.2514 -0.0060018 -0.21707 -0.16116 -0.12655 -0.092392 -0.44944 -0.19545 -0.20479 0.0051643 -0.17186 -0.16559 -0.15324 -0.00013224 -0.00049148 0.001442 0.00049459 -1.805
3.9219 0.089485 0.089135 0.084342 0.092684 0 0.072922 0.10978 0.092792 0.10459 0.097812 0.11347 3.1088 0.0028606 -0.2269 -0.12207 -0.15746 -0.12379 -0.40367 -0.25129 -0.27071 -0.090999 -0.19625 -0.19087 -0.16665 -0.00036771 -0.0021732 0.0020277 0.00013315 -1.985
3.9258 0.097118 0.097591 0.078937 0.076726 0 0.057529 0.11484 0.096218 0.10941 0.098168 0.14828 2.9807 0.0059768 -0.18277 -0.16013 -0.14739 -0.14901 -0.3816 -0.23617 -0.31215 -0.094252 -0.23121 -0.22823 -0.17135 -0.00046388 -0.0031734 0.0026673 -0.00010058 -2.1237
3.9297 0.10123 0.10198 0.081524 0.082458 0 0.073663 0.11625 0.10166 0.11275 0.10578 0.16376 2.8525 0.020477 -0.19388 -0.16683 -0.1495 -0.16074 -0.40514 -0.25515 -0.35229 -0.14016 -0.28645 -0.2692 -0.1958 -0.0002439 -0.0032595 0.002936 -0.00039651 -2.2569
3.9336 0.10178 0.1022 0.090559 0.10719 0 0.11233 0.11675 0.11089 0.1185 0.12123 0.15674 2.7201 0.030447 -0.24167 -0.15775 -0.15241 -0.1608 -0.41817 -0.28668 -0.37043 -0.1969 -0.33866 -0.299 -0.22243 0.00030316 -0.0028137 0.0027063 -0.00077659 -2.3879
3.9375 0.098853 0.098589 0.097239 0.13066 0 0.14476 0.11819 0.12063 0.12812 0.13663 0.14275 2.5938 0.020693 -0.28977 -0.15884 -0.14577 -0.15817 -0.38248 -0.30155 -0.35876 -0.22554 -0.36309 -0.30998 -0.23318 0.00093998 -0.0024709 0.0021577 -0.0010976 -2.4886
3.9414 0.092932 0.092149 0.092261 0.13151 0 0.14507 0.12008 0.12484 0.13968 0.14136 0.14356 2.4893 -0.0025805 -0.25662 -0.19296 -0.16777 -0.16153 -0.43479 -0.29391 -0.42552 -0.23832 -0.3379 -0.30808 -0.23298 0.0012906 -0.0025625 0.0015904 -0.0012385 -2.5225
3.9453 0.085333 0.084627 0.074119 0.10465 0 0.11062 0.11968 0.11953 0.14821 0.13056 0.16765 2.4142 0.0022749 -0.27253 -0.15678 -0.16848 -0.17185 -0.39267 -0.28327 -0.43467 -0.22281 -0.33938 -0.30585 -0.2427 0.0011115 -0.0028675 0.0012434 -0.0012323 -2.4677
3.9492 0.078133 0.078024 0.052324 0.065861 0 0.064024 0.11391 0.10627 0.14744 0.1094 0.19996 2.3613 0.0082867 -0.28032 -0.17275 -0.15593 -0.18075 -0.38804 -0.2926 -0.43251 -0.21974 -0.35069 -0.30841 -0.23796 0.00051107 -0.0028836 0.001223 -0.0011962 -2.3254
3.9531 0.073228 0.073618 0.04179 0.040153 0 0.035748 0.1019 0.0911 0.13287 0.089331 0.21061 2.3149 0.009051 -0.2573 -0.22266 -0.13447 -0.17611 -0.39705 -0.30222 -0.41595 -0.22639 -0.35472 -0.3064 -0.21898 -9.9844e-05 -0.0023453 0.0015048 -0.0011658 -2.1109
3.957 0.071016 0.071181 0.051588 0.04283 0 0.041086 0.08607 0.079875 0.10492 0.079213 0.17755 2.2652 0.0083775 -0.19385 -0.19319 -0.10836 -0.15094 -0.28985 -0.25817 -0.35079 -0.2119 -0.32748 -0.28329 -0.20169 -0.00032637 -0.0014981 0.0019454 -0.0010504 -1.8429
3.9609 0.069881 0.069147 0.076712 0.068001 0 0.069551 0.070706 0.073763 0.070019 0.078486 0.10539 2.2172 0.011285 -0.20833 -0.21493 -0.10196 -0.10909 -0.28372 -0.23992 -0.32007 -0.1746 -0.29949 -0.23106 -0.1868 -0.00011216 -0.00088091 0.0023179 -0.00077243 -1.5405
3.9648 0.067222 0.065827 0.10028 0.093159 0 0.094171 0.058923 0.068659 0.037958 0.078111 0.024868 2.1863 0.034408 -0.20085 -0.24764 -0.073151 -0.063667 -0.28567 -0.21155 -0.29152 -0.176 -0.26006 -0.15992 -0.14334 0.00022954 -0.00083172 0.0024185 -0.00041494 -1.2265
3.9688 0.061451 0.060756 0.10551 0.096265 0 0.092745 0.050668 0.058941 0.016568 0.06842 -0.028019 2.1842 0.053365 -0.17067 -0.22379 -0.040264 -0.028892 -0.27512 -0.16799 -0.24386 -0.17943 -0.22045 -0.092809 -0.089034 0.00031833 -0.0011809 0.0022113 -0.00017961 -0.92921
3.9727 0.05334 0.055048 0.088487 0.072314 0 0.06443 0.043413 0.042492 0.0071479 0.047379 -0.037408 2.2068 0.052257 -0.13582 -0.12731 -0.020451 -0.011398 -0.24565 -0.11798 -0.17678 -0.15666 -0.18877 -0.049197 -0.040757 6.7634e-05 -0.0014038 0.0018775 -0.00017261 -0.67538
3.9766 0.045479 0.050382 0.061184 0.036956 0 0.029399 0.034942 0.022948 0.004362 0.02259 -0.017655 2.235 0.043478 -0.18312 -0.12888 -0.028127 -0.0069801 -0.23119 -0.12372 -0.1681 -0.10877 -0.16285 -0.031843 -0.013735 -0.00023504 -0.0010786 0.0016827 -0.00025962 -0.48148
3.9805 0.040213 0.047474 0.041951 0.014526 0 0.012675 0.025768 0.0074661 0.0011332 0.0056441 -0.00024375 2.2474 0.07749 -0.14869 -0.14227 -0.025126 -0.0051384 -0.25582 -0.1113 -0.13866 -0.07077 -0.14191 -0.027549 -0.047113 -0.00020594 -0.00023744 0.0017491 -0.00018386 -0.351
3.9844 0.037793 0.045373 0.040933 0.019522 0 0.024885 0.019017 0.0018194 -0.0050765 0.0035731 -0.0080786 2.2353 0.077814 -0.13016 -0.17951 -0.0038047 0.0020201 -0.209 -0.11584 -0.13095 -0.061164 -0.13475 -0.020498 -0.048087 0.00026388 0.00067679 0.0019485 0.00014313 -0.28105
3.9883 0.036322 0.042223 0.052296 0.045454 0 0.054356 0.017812 0.0065601 -0.0097674 0.0141 -0.037576 2.208 0.054179 -0.1314 -0.2113 0.011409 0.013204 -0.16756 -0.12943 -0.12543 -0.067906 -0.1361 -0.0062877 -0.026632 0.00089603 0.0011696 0.0020415 0.00048406 -0.27006
3.9922 0.033449 0.036791 0.059475 0.069528 0 0.076011 0.022346 0.016989 -0.0051029 0.027932 -0.062373 2.1846 0.048267 -0.12545 -0.18924 -0.018215 0.018738 -0.28258 -0.12801 -0.079344 -0.065825 -0.13476 0.0050396 -0.029741 0.0012704 0.0010449 0.0019387 0.00045212 -0.31697
3.9961 0.028231 0.029416 0.048904 0.069803 0 0.070107 0.029072 0.026663 0.012873 0.03573 -0.055016 2.1804 0.072029 -0.15081 -0.13583 -0.0029815 0.0083111 -0.26921 -0.13262 -0.12037 -0.096924 -0.1669 -0.0013214 -0.036881 0.0011873 0.00048197 0.0018129 -0.00011808 -0.4116
4 0.021514 0.021567 0.020872 0.04197 0 0.036924 0.032745 0.031611 0.039418 0.034222 -0.0090744 2.1975 0.072616 -0.13048 -0.11398 -0.020088 -0.020062 -0.29575 -0.1536 -0.15933 -0.10907 -0.19491 -0.031515 -0.097296 0.00080954 -0.00015483 0.0019237 -0.00096475 -0.52693
4.0039 0.014673 0.014458 -0.010988 0.002913 0 -0.0033051 0.029803 0.032175 0.062995 0.027277 0.055408 2.2275 0.060177 -0.11971 -0.1238 -0.03733 -0.056797 -0.29972 -0.17752 -0.20408 -0.093075 -0.21521 -0.077103 -0.13483 0.00047758 -0.00056887 0.0023181 -0.0015759 -0.62405
4.0078 0.0080533 0.0079782 -0.030554 -0.02202 0 -0.025222 0.020642 0.031391 0.072894 0.021823 0.10646 2.2609 0.045634 -0.14476 -0.15305 -0.035165 -0.085983 -0.27481 -0.19495 -0.2459 -0.065628 -0.22813 -0.12073 -0.12234 0.00040675 -0.00066129 0.0027271 -0.0015946 -0.66879
4.0117 0.00063463 0.00080826 -0.031237 -0.018658 0 -0.017262 0.0091689 0.031513 0.066689 0.022074 0.12257 2.2949 0.047428 -0.18654 -0.15755 -0.0088812 -0.095516 -0.33215 -0.1993 -0.2341 -0.10871 -0.24188 -0.14765 -0.1201 0.00055569 -0.00050971 0.0028014 -0.0010749 -0.6457
4.0156 -0.0088648 -0.0084653 -0.019906 0.0045212 0 0.0091563 -6.1362e-05 0.031507 0.051485 0.026121 0.10575 2.3331 0.065518 -0.18732 -0.1238 -0.029694 -0.084588 -0.31706 -0.2162 -0.25485 -0.064823 -0.26889 -0.15338 -0.14302 0.00074996 -0.00027651 0.0024699 -0.00036749 -0.55613
4.0195 -0.020621 -0.020234 -0.010517 0.022354 0 0.027291 -0.0052454 0.027425 0.037661 0.026963 0.076292 2.3781 0.070416 -0.1775 -0.1095 -0.0184 -0.062819 -0.29265 -0.19781 -0.25164 -0.081982 -0.25073 -0.1419 -0.1604 0.00088207 -0.00011217 0.0020465 0.00021635 -0.40136
4.0234 -0.033398 -0.033573 -0.013291 0.01232 0 0.014597 -0.0089892 0.015248 0.02988 0.01706 0.054704 2.4243 0.065527 -0.16897 -0.10755 0.003538 -0.041659 -0.26057 -0.16443 -0.22464 -0.097933 -0.21695 -0.11769 -0.15493 0.00096695 -6.1754e-05 0.0019337 0.00061687 -0.1677
4.0273 -0.0455 -0.04679 -0.027848 -0.027497 0 -0.029903 -0.016951 -0.0060358 0.022609 -0.0065106 0.045465 2.4602 0.062236 -0.16922 -0.098295 -0.00095361 -0.024773 -0.2168 -0.14751 -0.1838 -0.020593 -0.20959 -0.079552 -0.11387 0.0010301 9.0772e-06 0.0021932 0.00093539 0.16893
4.0313 -0.055954 -0.05826 -0.044814 -0.076022 0 -0.083532 -0.034022 -0.033422 0.0041182 -0.039581 0.034524 2.4767 0.0911 -0.14933 -0.071863 0.022856 -0.0051069 -0.24214 -0.10879 -0.10459 -0.0013068 -0.14677 -0.022069 -0.065377 0.0010063 0.00039599 0.0024263 0.0012053 0.6183
4.0352 -0.064797 -0.066968 -0.053778 -0.10474 0 -0.11551 -0.060337 -0.061575 -0.033657 -0.072807 0.0016754 2.4769 0.094554 -0.1253 -0.065501 0.046905 0.028764 -0.17814 -0.071205 -0.053905 0.037477 -0.093672 0.056795 -0.0068492 0.00080218 0.0013839 0.0021352 0.0013245 1.1503
4.0391 -0.072361 -0.072677 -0.051313 -0.099419 0 -0.10929 -0.089902 -0.085839 -0.086891 -0.097076 -0.062183 2.475 0.11084 -0.090522 -0.043523 0.082945 0.081777 -0.11762 -0.034952 0.025022 0.091732 -0.038926 0.14924 0.046062 0.0004623 0.0029904 0.001254 0.0012376 1.6922
4.043 -0.078444 -0.075863 -0.043428 -0.071057 0 -0.075094 -0.11332 -0.10436 -0.13996 -0.10901 -0.14586 2.4862 0.1427 -0.057934 -0.019944 0.12457 0.14569 -0.091338 0.00054102 0.12301 0.15636 0.015647 0.23879 0.089165 0.00022161 0.0048309 0.0003259 0.0011384 2.1568
4.0469 -0.082249 -0.077476 -0.041004 -0.047232 0 -0.042653 -0.12335 -0.11797 -0.17452 -0.11267 -0.22337 2.5127 0.1525 -0.071266 -0.076038 0.14016 0.20224 -0.074716 0.037058 0.14744 0.22218 0.051466 0.30898 0.12929 0.00032854 0.0062822 0.00010551 0.0014032 2.4828
4.0508 -0.08312 -0.078467 -0.051539 -0.050471 0 -0.039079 -0.11964 -0.12832 -0.18136 -0.11595 -0.26995 2.5397 0.1529 -0.026217 -0.051795 0.16141 0.23439 -0.10056 0.078428 0.22025 0.26003 0.11061 0.35259 0.1883 0.00077919 0.0068851 0.00090525 0.0022516 2.6597
4.0547 -0.081236 -0.079157 -0.072942 -0.080528 0 -0.068314 -0.10909 -0.13574 -0.16631 -0.12386 -0.2771 2.5446 0.17646 -0.0041129 -0.027512 0.1828 0.23717 -0.10428 0.10507 0.26118 0.28324 0.17175 0.37375 0.20248 0.0012402 0.0066838 0.0022767 0.0034603 2.7185
4.0586 -0.077603 -0.078921 -0.093907 -0.11451 0 -0.10806 -0.10109 -0.13857 -0.14566 -0.13397 -0.25587 2.5135 0.18892 -0.0014347 -0.0016258 0.18623 0.21998 -0.111 0.11126 0.28603 0.28122 0.18588 0.38096 0.2053 0.0012833 0.006199 0.003332 0.0044582 2.6965
4.0625 -0.073392 -0.076623 -0.1012 -0.12477 0 -0.12688 -0.10067 -0.13419 -0.13394 -0.13775 -0.22641 2.4516 0.16392 -0.011489 0.02627 0.16169 0.19836 -0.13846 0.09639 0.30641 0.24706 0.12325 0.37719 0.22455 0.00074812 0.0060146 0.0034352 0.0047713 2.603
4.0664 -0.069308 -0.071663 -0.089188 -0.10049 0 -0.1085 -0.10481 -0.12096 -0.13316 -0.1273 -0.20159 2.3785 0.17767 -0.072226 -0.012237 0.16337 0.18163 -0.083684 0.081395 0.22397 0.20797 0.1017 0.35585 0.17101 -9.8207e-05 0.0063052 0.0026674 0.0044158 2.4127
4.0703 -0.065474 -0.064828 -0.064688 -0.056174 0 -0.064457 -0.10461 -0.09965 -0.13139 -0.10208 -0.1774 2.3117 0.14333 -0.030773 -0.026289 0.16561 0.16608 -0.10445 0.066655 0.17128 0.1628 0.07361 0.30671 0.10593 -0.00076229 0.0067031 0.0016915 0.0038602 2.0902
4.0742 -0.061708 -0.058044 -0.042877 -0.02062 0 -0.025094 -0.09207 -0.07357 -0.11216 -0.070108 -0.13765 2.2523 0.11473 -0.016642 -0.044323 0.13214 0.13905 -0.1404 0.033264 0.10303 0.11528 0.016083 0.22688 0.063021 -0.00091022 0.0066217 0.0011893 0.003579 1.6277
4.0781 -0.057737 -0.05304 -0.036459 -0.015076 0 -0.015994 -0.066259 -0.04725 -0.06792 -0.042272 -0.06989 2.1845 0.10421 -0.057866 -0.063506 0.081394 0.090897 -0.17064 -0.012691 0.036796 0.064963 -0.061094 0.12739 0.033337 -0.00059511 0.0057567 0.0013895 0.003625 1.0686
4.082 -0.053194 -0.049964 -0.046023 -0.037592 0 -0.038249 -0.034449 -0.024536 -0.0075231 -0.024496 0.019832 2.0886 0.10203 -0.12721 -0.059655 0.075386 0.025391 -0.19094 -0.046043 0.037976 0.0086057 -0.1223 0.029245 -0.023688 -0.00014351 0.0043329 0.0020483 0.0036334 0.49939
4.0859 -0.047658 -0.047235 -0.059418 -0.065262 0 -0.068118 -0.0074165 -0.0071236 0.047897 -0.014199 0.10583 1.9583 0.10744 -0.10554 -0.1262 0.023565 -0.039868 -0.13115 -0.086646 -0.094493 -0.030383 -0.19709 -0.048269 -0.069914 0.00016027 0.0029019 0.0027847 0.0032438 0.016952
4.0898 -0.040997 -0.042882 -0.061265 -0.07219 0 -0.076224 0.0072969 0.0056199 0.078069 -0.0041193 0.15751 1.8066 0.11205 -0.10112 -0.15717 0.026323 -0.083801 -0.091704 -0.13152 -0.16165 -0.094491 -0.24323 -0.097593 -0.10629 0.00028586 0.0018965 0.0033803 0.0025179 -0.31011
4.0938 -0.03375 -0.036284 -0.045397 -0.049152 0 -0.051033 0.0093107 0.015389 0.076336 0.0099433 0.15985 1.6568 0.1062 -0.10332 -0.15359 0.032353 -0.095453 -0.079471 -0.15632 -0.18119 -0.15394 -0.27873 -0.12352 -0.12664 0.00039494 0.0013493 0.0037852 0.0019276 -0.46341
4.0977 -0.027 -0.028741 -0.020077 -0.010099 0 -0.0080203 0.0042032 0.023011 0.053008 0.024383 0.1238 1.5255 0.08825 -0.099526 -0.12746 0.0066269 -0.080659 -0.085164 -0.15103 -0.17779 -0.18118 -0.30692 -0.13503 -0.13337 0.00061673 0.00099956 0.0039405 0.0019184 -0.47106
4.1016 -0.021577 -0.022311 -0.0014317 0.018993 0 0.022653 -0.0011452 0.027257 0.027209 0.030372 0.078101 1.4128 0.08679 -0.080347 -0.11957 -0.015693 -0.056781 -0.046753 -0.15773 -0.17594 -0.15035 -0.25934 -0.13617 -0.16345 0.00090782 0.00064009 0.0037171 0.0024684 -0.38453
4.1055 -0.017199 -0.017926 -0.00030827 0.020047 0 0.02016 -0.0028852 0.025476 0.013415 0.021688 0.048091 1.3052 0.10031 -0.040057 -0.073003 -0.029796 -0.039551 -0.037639 -0.15679 -0.12511 -0.12917 -0.24765 -0.12389 -0.15486 0.0011181 0.00034588 0.0030864 0.0030738 -0.25154
4.1094 -0.012471 -0.014481 -0.013451 -0.0035706 0 -0.01027 -0.0014669 0.015872 0.012466 0.0010331 0.037686 1.1882 0.10758 -0.042515 -0.088779 -0.023989 -0.03202 -0.035911 -0.15277 -0.065095 -0.1206 -0.21576 -0.093614 -0.13248 0.001155 0.00036738 0.0023139 0.0031807 -0.099757
4.1133 -0.0059707 -0.0097247 -0.026332 -0.029867 0 -0.041083 0.00015656 -0.0001866 0.013127 -0.020739 0.028746 1.0569 0.10546 -0.05356 -0.12069 -0.013245 -0.023989 -0.017346 -0.13348 -0.015898 -0.10699 -0.16667 -0.046377 -0.093239 0.0010525 0.00081643 0.0018815 0.0026658 0.06217
4.1172 0.0024301 -0.0021892 -0.025155 -0.034986 0 -0.043716 -0.00061264 -0.017803 0.0024134 -0.032077 -0.001656 0.91683 0.097129 0.0018738 -0.061619 -0.024782 -0.0021709 0.046586 -0.07982 0.0057308 -0.060516 -0.12549 0.00937 -0.025402 0.00088544 0.0014784 0.0021189 0.0019289 0.23064
4.1211 0.011246 0.0075623 -0.0079035 -0.011165 0 -0.010887 -0.0041358 -0.03078 -0.023356 -0.028885 -0.059767 0.77732 0.1051 0.0097171 -0.025568 0.014112 0.036895 0.051771 -0.059014 0.02901 -0.054657 -0.099049 0.062279 -0.0076056 0.00065551 0.0019577 0.0028685 0.0015314 0.39109
4.125 0.018471 0.017395 0.014615 0.027526 0 0.037442 -0.0084039 -0.035038 -0.054878 -0.01688 -0.12671 0.64336 0.069319 0.014753 -0.032066 -0.001922 0.08135 0.028694 -0.021037 0.065517 -0.03214 -0.068833 0.1039 0.016425 0.00030138 0.0020327 0.0035437 0.0017233 0.51145
4.1289 0.023185 0.025283 0.028121 0.055841 0 0.069034 -0.010242 -0.030632 -0.075921 -0.0064845 -0.17003 0.51417 0.029659 0.024388 -0.032584 -0.026987 0.11046 0.026359 0.0085437 0.11179 0.010699 -0.040111 0.13015 0.030383 -0.00016981 0.0018775 0.0035867 0.0022706 0.5502
4.1328 0.026255 0.030713 0.026489 0.056324 0 0.063795 -0.0070195 -0.020801 -0.074341 -0.0044592 -0.16636 0.38738 0.0116 0.031166 -0.0033441 -0.026824 0.1084 0.047701 0.017409 0.1481 0.050068 -0.018986 0.13828 0.027169 -0.00059099 0.0019202 0.0029347 0.0027018 0.47419
4.1367 0.029528 0.034716 0.016242 0.032357 0 0.028994 0.0019391 -0.0088684 -0.049959 -0.0087495 -0.11767 0.26342 0.023859 -0.011316 0.038739 0.027649 0.075058 -0.0066179 0.014584 0.105 -0.014919 -0.017806 0.12394 0.014951 -0.00071997 0.0024361 0.0020681 0.0027159 0.27474
4.1406 0.034299 0.038732 0.01093 0.0055723 0 -0.0061533 0.014963 0.0043552 -0.013816 -0.010152 -0.048863 0.14544 -0.0096366 -0.039833 -0.002535 -0.017926 0.025795 0.0058441 0.0037062 0.061171 -0.0089882 -0.034529 0.083009 -0.033844 -0.0004485 0.0032287 0.0015949 0.0023933 -0.029227
4.1445 0.040434 0.04345 0.020561 -0.00036151 0 -0.012249 0.029065 0.020486 0.020206 0.0008319 0.010809 0.035376 -0.0059912 -0.044611 -0.0088817 -0.015503 -0.019602 0.011394 -0.026496 0.0038238 -0.00047896 -0.083192 0.016931 -0.075077 6.6121e-05 0.0036915 0.001758 0.0020603 -0.40272
4.1484 0.046799 0.048524 0.044415 0.022672 0 0.018713 0.041948 0.041017 0.044951 0.027101 0.04789 -0.068917 0.0090671 -0.047022 -0.0048062 -0.0070744 -0.050483 -0.014271 -0.068759 -0.052615 -0.02594 -0.12916 -0.064073 -0.12898 0.0004932 0.0032267 0.0023071 0.0019645 -0.81173
4.1523 0.052318 0.053109 0.071957 0.061465 0 0.067954 0.053522 0.064727 0.063648 0.062661 0.071212 -0.17201 -0.009929 -0.077988 -0.037819 -0.067185 -0.071195 -0.085679 -0.11174 -0.090577 -0.10692 -0.13194 -0.14453 -0.21987 0.00057873 0.001697 0.0028105 0.0020486 -1.2318
4.1563 0.056547 0.056453 0.090158 0.091666 0 0.10421 0.065468 0.087461 0.085179 0.096055 0.10091 -0.27589 -0.029698 -0.19232 -0.02035 -0.11744 -0.095122 -0.19854 -0.16122 -0.15698 -0.066283 -0.17742 -0.21208 -0.19602 0.00033303 -0.00044194 0.0030613 0.0019911 -1.6412
4.1602 0.059308 0.058037 0.09158 0.095895 0 0.10647 0.078829 0.1045 0.11482 0.11692 0.14942 -0.37665 -0.038823 -0.21955 -0.052612 -0.1184 -0.13178 -0.19922 -0.1698 -0.21027 -0.053059 -0.21928 -0.26373 -0.23808 -5.9618e-06 -0.0024236 0.0031756 0.0014594 -2.0064
4.1641 0.060086 0.057423 0.07817 0.075948 0 0.07817 0.091636 0.1134 0.14784 0.12141 0.20947 -0.46634 -0.037357 -0.22765 -0.057173 -0.12503 -0.17711 -0.23157 -0.20925 -0.25311 -0.089113 -0.26258 -0.3042 -0.27943 -0.00018598 -0.0036468 0.0033302 0.00037743 -2.2758
4.168 0.058113 0.054335 0.059231 0.050064 0 0.042821 0.099049 0.1148 0.17127 0.11344 0.25759 -0.53886 -0.034197 -0.24455 -0.030667 -0.1456 -0.2145 -0.31039 -0.27704 -0.28308 -0.14259 -0.30242 -0.33769 -0.29509 -0.00013064 -0.0039949 0.0034674 -0.00097696 -2.3929
4.1719 0.053213 0.049083 0.045417 0.037951 0 0.025483 0.0966 0.11073 0.17271 0.10119 0.26993 -0.59494 -0.054455 -0.26506 -0.059221 -0.13551 -0.22579 -0.29966 -0.27728 -0.28967 -0.096459 -0.31852 -0.36033 -0.29657 4.761e-05 -0.0037975 0.0033161 -0.0021074 -2.3242
4.1758 0.046477 0.042823 0.042272 0.045559 0 0.034466 0.08409 0.10222 0.14967 0.091354 0.2381 -0.64179 -0.050733 -0.27773 -0.029171 -0.13674 -0.20398 -0.2386 -0.23993 -0.28941 -0.093074 -0.32472 -0.36034 -0.28512 0.0001867 -0.0035113 0.0027216 -0.0025895 -2.0814
4.1797 0.039836 0.037126 0.046892 0.061327 0 0.056722 0.066542 0.088481 0.11191 0.084758 0.17403 -0.68784 -0.03439 -0.24797 -0.018392 -0.12311 -0.15795 -0.16203 -0.22877 -0.26056 -0.075152 -0.29109 -0.32643 -0.27258 0.00021332 -0.0033864 0.0019244 -0.0023399 -1.7178
4.1836 0.034713 0.033019 0.049857 0.066317 0 0.069353 0.050776 0.068405 0.074688 0.076269 0.10119 -0.73673 -0.010568 -0.21771 -0.016468 -0.10547 -0.10593 -0.13506 -0.21662 -0.20821 -0.044469 -0.24981 -0.2575 -0.24467 0.00016478 -0.0033454 0.0014512 -0.0016828 -1.2997
4.1875 0.030988 0.030308 0.041857 0.049803 0 0.05763 0.040077 0.042838 0.047845 0.059151 0.039485 -0.78548 0.017196 -0.21883 -0.0065931 -0.093753 -0.062855 -0.19606 -0.1755 -0.13871 -0.0080501 -0.22654 -0.16569 -0.18898 0.00011462 -0.0031133 0.0016739 -0.0011381 -0.87212
4.1914 0.027329 0.02787 0.021089 0.018032 0 0.025796 0.031589 0.01532 0.029354 0.03093 -0.0054915 -0.82781 0.057229 -0.13903 0.008563 -0.05912 -0.031084 -0.15998 -0.1403 -0.036148 0.035803 -0.14018 -0.070285 -0.12108 0.00010544 -0.0024528 0.0024453 -0.0010476 -0.44599
4.1953 0.022643 0.024717 -0.0040429 -0.010369 0 -0.0068222 0.019043 -0.0094219 0.0084775 -0.0034726 -0.041951 -0.85968 0.07344 -0.15368 0.011508 -0.013519 -0.0014524 -0.12734 -0.084755 0.019617 0.086602 -0.073922 0.013002 -0.052445 0.00014997 -0.0013207 0.0031817 -0.0013061 -0.015611
4.1992 0.017259 0.020845 -0.019933 -0.018438 0 -0.020635 -0.0011393 -0.02797 -0.023829 -0.033931 -0.081771 -0.8825 0.087174 -0.1091 0.062477 0.040223 0.036709 -0.13036 -0.023098 0.074083 0.13303 -0.019939 0.078995 0.012812 0.00026431 0.00013259 0.0033396 -0.0014301 0.40894
4.2031 0.012656 0.01705 -0.017755 -0.0035143 0 -0.01009 -0.025545 -0.039633 -0.065586 -0.051323 -0.12865 -0.90181 0.10002 -0.034136 0.11924 0.083188 0.084489 -0.14 0.031966 0.12631 0.17608 0.023064 0.13162 0.067429 0.00046472 0.0016669 0.0028563 -0.00095065 0.78362
4.207 0.00998 0.013909 -0.00090792 0.020838 0 0.012855 -0.045159 -0.045797 -0.1032 -0.05328 -0.1731 -0.92294 0.10101 -0.094039 0.051946 0.077675 0.12991 -0.073117 0.063411 0.14376 0.22553 0.052893 0.17576 0.099178 0.0007202 0.0030542 0.0021543 0.00016286 1.0436
4.2109 0.0087916 0.010968 0.016671 0.034681 0 0.028004 -0.051608 -0.048063 -0.12034 -0.045144 -0.19754 -0.94729 0.13294 -0.035372 0.068761 0.066669 0.15484 -0.029498 0.061279 0.19087 0.19651 0.071502 0.20935 0.14647 0.00092409 0.0041213 0.0017274 0.001406 1.1384
4.2148 0.0072978 0.0070263 0.02093 0.025861 0 0.021733 -0.043279 -0.046852 -0.10941 -0.03542 -0.18772 -0.97225 0.13919 -0.016123 0.087654 0.080478 0.14721 -0.047454 0.055292 0.24105 0.16788 0.079833 0.22203 0.13412 0.00094007 0.0047577 0.0017124 0.0020809 1.0625
4.2188 0.0038743 0.0013045 0.0088592 -0.0016418 0 -0.0033868 -0.026486 -0.041483 -0.076846 -0.029345 -0.14253 -0.99436 0.12994 -0.020644 0.095029 0.082649 0.10956 -0.089731 0.053786 0.25692 0.15052 0.063946 0.2019 0.10028 0.00069833 0.0049321 0.0018421 0.0018146 0.85614
4.2227 -0.0015355 -0.0056153 -0.0090358 -0.030773 0 -0.030743 -0.010907 -0.031349 -0.038282 -0.025672 -0.075311 -1.0128 0.11747 -0.031405 0.087918 0.057468 0.057725 -0.12361 0.053867 0.21044 0.14626 0.023765 0.14562 0.072322 0.00025867 0.0047212 0.0017868 0.00083183 0.58056
4.2266 -0.0074122 -0.012023 -0.017499 -0.043389 0 -0.041774 -0.0030691 -0.017037 -0.0077927 -0.01902 -0.0062162 -1.0301 0.11522 -0.048218 0.093395 0.079239 0.010693 -0.1359 0.0063003 0.089975 0.13307 0.016196 0.06403 0.021543 -0.00021484 0.0043012 0.0015179 -0.00023706 0.28616
4.2305 -0.011958 -0.01632 -0.0094768 -0.032737 0 -0.029331 -0.002726 -0.00055176 0.010516 -0.0055456 0.049118 -1.0494 0.11718 -0.083348 0.036125 0.047657 -0.020936 -0.18282 -0.0089462 0.0633 0.11894 -0.048885 -0.021456 -0.032663 -0.00054352 0.0038656 0.0013275 -0.00083142 -0.00096184
4.2344 -0.01444 -0.018137 0.0076952 -0.0079015 0 -0.0028724 -0.0042988 0.015303 0.022613 0.01298 0.086506 -1.0711 0.094422 -0.094914 0.0086727 0.0098626 -0.039664 -0.21335 -0.051776 0.032538 0.11819 -0.10511 -0.09004 -0.085038 -0.00061848 0.0035049 0.0014997 -0.00080988 -0.26992
4.2383 -0.015404 -0.018344 0.01825 0.012715 0 0.018223 -0.0016246 0.02784 0.037259 0.030013 0.11138 -1.0914 0.065001 -0.10678 0.000727 -0.018185 -0.055951 -0.22134 -0.10883 -0.014794 0.10751 -0.13771 -0.13261 -0.12703 -0.00043689 0.0031452 0.0019765 -0.00041388 -0.50673
4.2422 -0.015795 -0.018031 0.011082 0.01437 0 0.01859 0.0076289 0.035184 0.057628 0.039057 0.13034 -1.1055 0.068245 -0.17124 -0.038195 -0.028723 -0.077494 -0.21663 -0.13649 -0.062196 0.045675 -0.14876 -0.15427 -0.14757 -9.7779e-05 0.0026184 0.0023609 4.6405e-05 -0.68512
4.2461 -0.015972 -0.017512 -0.011098 -0.0036052 0 -0.0018725 0.020507 0.036595 0.078164 0.038222 0.14319 -1.1129 0.049311 -0.11747 -0.011572 -0.042324 -0.10126 -0.16882 -0.1511 -0.070784 0.031371 -0.19614 -0.16618 -0.14717 0.00022661 0.0018302 0.0022594 0.00044569 -0.77292
4.25 -0.015577 -0.016264 -0.034086 -0.027378 0 -0.027754 0.030538 0.032416 0.088335 0.030776 0.14211 -1.1202 0.062997 -0.12443 0.0022556 -0.039517 -0.11441 -0.24841 -0.15149 -0.08702 0.034917 -0.18464 -0.17314 -0.1707 0.00035416 0.00089593 0.0016374 0.00081773 -0.74619
4.2539 -0.01416 -0.013751 -0.043592 -0.038708 0 -0.039436 0.031296 0.023717 0.079806 0.021608 0.11835 -1.1385 0.078264 -0.14515 0.011909 -0.023647 -0.10355 -0.27259 -0.14455 -0.087424 0.059004 -0.15259 -0.16759 -0.18189 0.00019836 0.00012201 0.00085689 0.0011516 -0.59948
4.2578 -0.011769 -0.010195 -0.035925 -0.028469 0 -0.027855 0.01996 0.011782 0.051818 0.012997 0.071021 -1.177 0.084122 -0.14459 0.021502 0.0012688 -0.065325 -0.18817 -0.13072 -0.057587 0.093996 -0.12379 -0.13594 -0.16436 -0.00013724 -0.00017132 0.00037839 0.0012909 -0.34776
4.2617 -0.0088722 -0.0065049 -0.019427 -0.0036263 0 -0.001605 -0.00068495 -0.0022113 0.011662 0.0034059 0.010123 -1.2358 0.11129 -0.095344 0.026312 0.028816 -0.010323 -0.21396 -0.093953 0.0067806 0.096821 -0.099465 -0.072383 -0.13751 -0.000378 0.00014063 0.00041338 0.0010763 -0.023696
4.2656 -0.0058286 -0.003494 -0.0064457 0.017851 0 0.019393 -0.022933 -0.017056 -0.029239 -0.0098813 -0.048801 -1.3049 0.14254 -0.099596 0.042809 0.05158 0.04283 -0.17128 -0.076743 0.056021 0.15685 -0.055785 0.011687 -0.10379 -0.00025618 0.00090488 0.000829 0.00057583 0.32594
4.2695 -0.0025914 -0.0012454 -0.0033294 0.020617 0 0.019199 -0.037783 -0.031089 -0.060783 -0.026916 -0.094265 -1.3695 0.16248 -0.067306 0.094208 0.077126 0.078953 -0.14871 -0.047179 0.094709 0.17886 0.017271 0.091988 -0.06744 0.00025792 0.0017967 0.0013389 0.00012225 0.6463
4.2734 0.0010108 0.00072233 -0.0066069 0.0038089 0 -0.0015672 -0.040025 -0.042063 -0.078214 -0.043596 -0.12463 -1.4183 0.16819 -0.038127 0.12994 0.09726 0.094884 -0.15278 -0.018014 0.13662 0.17975 0.086173 0.14687 -0.019715 0.00087918 0.0025287 0.0017526 6.996e-05 0.88641
4.2773 0.0048029 0.0027497 -0.0074421 -0.018184 0 -0.025917 -0.031649 -0.047781 -0.083012 -0.053911 -0.14531 -1.449 0.16176 -0.073353 0.089087 0.10111 0.098893 -0.16861 -0.0089303 0.19666 0.20076 0.1087 0.17106 0.047083 0.0012018 0.0030042 0.0020473 0.00048582 1.0141
4.2813 0.0082209 0.0046291 0.00040153 -0.026861 0 -0.033594 -0.020683 -0.047189 -0.08056 -0.054026 -0.15999 -1.4683 0.18486 -0.065945 0.092031 0.098605 0.10174 -0.097522 0.027616 0.24864 0.25954 0.11254 0.17542 0.062239 0.0010383 0.0033124 0.0022517 0.0010822 1.0238
4.2852 0.010809 0.0059839 0.015774 -0.01397 0 -0.016891 -0.015438 -0.040969 -0.075857 -0.04478 -0.16415 -1.4855 0.19056 -0.020638 0.05709 0.1235 0.10659 -0.080953 0.029198 0.22247 0.27203 0.11998 0.17284 0.05046 0.00060253 0.0035869 0.0023266 0.001471 0.929
4.2891 0.012701 0.0070001 0.031548 0.012319 0 0.013407 -0.017981 -0.030881 -0.06965 -0.030608 -0.14702 -1.5069 0.18658 0.0022698 0.057635 0.12794 0.10582 -0.091689 -0.0011604 0.18267 0.26967 0.12414 0.16332 0.020479 0.00033707 0.0038475 0.0022037 0.0014981 0.74377
4.293 0.014507 0.0086092 0.040051 0.034238 0 0.036695 -0.02198 -0.018256 -0.057559 -0.015904 -0.10127 -1.5332 0.17878 -0.018343 0.096316 0.10455 0.087234 -0.11812 -0.044232 0.14955 0.25459 0.11051 0.13269 -0.011476 0.0005026 0.0039455 0.0019296 0.0013356 0.4697
4.2969 0.016671 0.011754 0.038042 0.038578 0 0.038786 -0.017193 -0.0030165 -0.033278 -0.0018588 -0.031945 -1.5621 0.1739 -0.066386 0.086369 0.093422 0.044614 -0.1625 -0.048637 0.098221 0.19172 0.045539 0.067264 -0.0098311 0.00090082 0.0036471 0.0017209 0.0012566 0.10246
4.3008 0.018983 0.016387 0.028174 0.026626 0 0.022646 0.0024083 0.015651 0.0057763 0.013683 0.043303 -1.5914 0.17579 -0.071354 0.093743 0.054522 -0.015679 -0.19634 -0.086535 0.024578 0.11807 -0.021499 -0.028944 -0.052566 0.0010156 0.0027999 0.0018149 0.001333 -0.34553
4.3047 0.020809 0.021252 0.016924 0.012144 0 0.0052236 0.033176 0.037361 0.054334 0.033336 0.10418 -1.6213 0.1671 -0.072472 0.097419 0.041218 -0.077421 -0.22513 -0.14706 -0.048588 0.092665 -0.078728 -0.13108 -0.10329 0.00048071 0.0014727 0.0022323 0.0013676 -0.82675
4.3086 0.021808 0.024826 0.0108 0.009581 0 0.0034316 0.063458 0.059093 0.10021 0.056651 0.14033 -1.6522 0.15361 -0.082001 0.072422 0.030018 -0.12433 -0.26134 -0.1937 -0.11835 0.082197 -0.13198 -0.20894 -0.1476 -0.00054191 -2.6135e-05 0.0026921 0.0011237 -1.2644
4.3125 0.022376 0.026584 0.012886 0.022551 0 0.020872 0.081247 0.075893 0.13045 0.078859 0.15654 -1.6823 0.14377 -0.10767 0.0078176 -0.0011743 -0.14942 -0.31138 -0.19978 -0.18409 0.047569 -0.1842 -0.24835 -0.18119 -0.0014383 -0.0012807 0.0028002 0.00060929 -1.583
4.3164 0.023288 0.027366 0.021234 0.041735 0 0.04571 0.081927 0.083572 0.13874 0.093006 0.16633 -1.707 0.14747 -0.14573 0.0070428 0.0071755 -0.15691 -0.32484 -0.24132 -0.24618 -0.014009 -0.19419 -0.25924 -0.26758 -0.0016307 -0.0019878 0.002375 0.00012168 -1.7418
4.3203 0.024885 0.028399 0.02998 0.053139 0 0.060604 0.07033 0.081383 0.1287 0.094077 0.17894 -1.7213 0.13612 -0.17039 0.023132 0.0063664 -0.15603 -0.33115 -0.27692 -0.27437 -0.01598 -0.19583 -0.26306 -0.27738 -0.0010507 -0.0021319 0.001623 4.0833e-06 -1.7465
4.3242 0.026626 0.029863 0.032989 0.049241 0 0.056034 0.056092 0.07242 0.1104 0.082187 0.19041 -1.7242 0.1179 -0.16286 0.024284 -0.0079608 -0.15221 -0.33197 -0.26141 -0.28975 -0.007868 -0.20973 -0.27063 -0.27062 -0.00017655 -0.0019813 0.0010046 0.00034873 -1.6314
4.3281 0.027508 0.030449 0.028157 0.033981 0 0.03652 0.046475 0.061262 0.09273 0.062568 0.18588 -1.7202 0.10322 -0.13529 0.029013 -0.024688 -0.14297 -0.33026 -0.21903 -0.28829 0.00358 -0.22182 -0.27093 -0.25856 0.0003857 -0.0018799 0.00089869 0.00092166 -1.4285
4.332 0.026936 0.02844 0.01935 0.01841 0 0.015801 0.04216 0.050631 0.077265 0.042324 0.15137 -1.7165 0.10867 -0.12764 0.099519 -0.016708 -0.12115 -0.33131 -0.23458 -0.24692 0.038589 -0.18733 -0.24127 -0.22337 0.00038571 -0.0019635 0.0013494 0.0013568 -1.1504
4.3359 0.025203 0.023432 0.013992 0.011558 0 0.0059584 0.038434 0.039714 0.058188 0.026195 0.085901 -1.7185 0.1427 -0.12588 0.073672 0.014485 -0.082483 -0.27366 -0.17316 -0.2312 0.030911 -0.15904 -0.16977 -0.16508 4.8725e-05 -0.0020216 0.002085 0.0014184 -0.79723
4.3398 0.023124 0.017072 0.017496 0.014165 0 0.0093454 0.029813 0.025443 0.028249 0.014221 0.004611 -1.7253 0.15483 -0.094704 0.059545 0.041994 -0.030776 -0.24858 -0.11491 -0.13263 0.05819 -0.1069 -0.069634 -0.10613 -0.00022723 -0.0016395 0.0027533 0.0011068 -0.37907
4.3438 0.021269 0.01205 0.028714 0.019633 0 0.01873 0.014198 0.0057255 -0.013934 0.0028669 -0.069339 -1.7315 0.16856 -0.065612 0.050433 0.057883 0.023173 -0.22389 -0.067775 -0.026661 0.115 -0.047164 0.028068 -0.042793 -0.00025887 -0.00054137 0.0031482 0.00057331 0.067711
4.3477 0.01959 0.010142 0.040327 0.020313 0 0.024115 -0.0059153 -0.017851 -0.060686 -0.011315 -0.11792 -1.7314 0.198 -0.054195 0.04546 0.065324 0.067663 -0.17664 -0.034209 0.032162 0.18271 0.0075708 0.096625 0.02292 -0.00016921 0.001138 0.0032549 -7.227e-06 0.48277
4.3516 0.017748 0.01099 0.044256 0.013608 0 0.020199 -0.024961 -0.03984 -0.098505 -0.028191 -0.13721 -1.7246 0.20859 0.00057129 0.094099 0.11353 0.096119 -0.13694 -0.010053 0.091231 0.19546 0.065305 0.13117 0.057505 -0.00013916 0.002889 0.0031421 -0.00047216 0.80002
4.3555 0.015698 0.012629 0.037793 0.0034528 0 0.0092341 -0.036907 -0.053438 -0.1154 -0.043286 -0.13645 -1.7159 0.20046 0.02857 0.13156 0.12637 0.10868 -0.12794 0.03183 0.16068 0.19737 0.095052 0.14642 0.10685 -0.0001312 0.0041633 0.0028586 -0.00064558 0.96883
4.3594 0.01382 0.013213 0.025339 -0.0031388 0 -0.0016606 -0.0377 -0.054096 -0.10739 -0.050344 -0.12894 -1.7108 0.21794 0.034016 0.15255 0.11768 0.10904 -0.13581 0.043228 0.18716 0.2044 0.11567 0.15804 0.14628 9.1786e-05 0.0047327 0.0024442 -0.00037945 0.96776
4.3633 0.01246 0.012362 0.014318 -0.0013884 0 -0.0058481 -0.02709 -0.042071 -0.080078 -0.045425 -0.12161 -1.71 0.23837 0.018955 0.14602 0.10092 0.099929 -0.13726 0.032054 0.17626 0.20843 0.12431 0.16566 0.15352 0.00066542 0.0047676 0.0020022 0.00030156 0.80859
4.3672 0.011426 0.01102 0.0089503 0.0077926 0 -0.0013657 -0.0093133 -0.02245 -0.04478 -0.02962 -0.11044 -1.707 0.20831 -0.013563 0.097941 0.093233 0.081188 -0.10036 0.030649 0.15943 0.19055 0.11003 0.15319 0.10397 0.001375 0.0045774 0.0017088 0.0010888 0.53236
4.3711 0.010047 0.010126 0.007303 0.018186 0 0.0082436 0.0082648 -0.0026103 -0.011919 -0.008527 -0.084457 -1.6934 0.19987 -0.0594 0.099318 0.056496 0.05147 -0.17138 0.017448 0.11811 0.17399 0.074923 0.10552 0.10662 0.0017595 0.0042768 0.0017069 0.0014884 0.19789
4.375 0.0077955 0.0094795 0.0039825 0.022064 0 0.016396 0.018785 0.011589 0.013956 0.011097 -0.03519 -1.6662 0.17203 -0.056627 0.066397 0.03994 0.011619 -0.17144 -0.012186 0.06021 0.14732 0.023632 0.025389 0.052066 0.0015061 0.0037071 0.0019814 0.0011322 -0.13625
4.3789 0.0047986 0.007875 -0.0043152 0.015164 0 0.01756 0.020075 0.018767 0.034703 0.025072 0.034742 -1.6314 0.14961 -0.067282 0.04801 0.02105 -0.033451 -0.19431 -0.050496 -0.0050602 0.12455 -0.023091 -0.065205 -0.0094649 0.00075901 0.002694 0.0023499 7.7305e-05 -0.43016
4.3828 0.0016883 0.0043017 -0.01553 -0.00010733 0 0.010661 0.016224 0.022295 0.054768 0.03336 0.10978 -1.6006 0.13987 -0.11107 0.055992 -0.007607 -0.075889 -0.25763 -0.090093 -0.064171 0.10537 -0.059064 -0.14001 -0.052038 2.6357e-05 0.001373 0.0025972 -0.0011685 -0.66993
4.3867 -0.0010715 -0.00098544 -0.023998 -0.01552 0 -0.00025258 0.014598 0.027453 0.07597 0.038568 0.16803 -1.5825 0.111 -0.1148 0.017891 -0.020248 -0.10804 -0.19991 -0.12105 -0.084864 0.053446 -0.1105 -0.18596 -0.095766 -0.00024286 0.00022027 0.002632 -0.0019484 -0.85678
4.3906 -0.0036463 -0.0065473 -0.025325 -0.021994 0 -0.0087169 0.019837 0.037067 0.094661 0.042777 0.19264 -1.5763 0.090112 -0.16079 0.00061018 -0.016777 -0.12527 -0.27783 -0.13229 -0.15364 0.066508 -0.11008 -0.20763 -0.10936 -1.8048e-05 -0.00029615 0.0025196 -0.0018712 -0.98472
4.3945 -0.0065696 -0.010883 -0.019874 -0.015896 0 -0.010432 0.029435 0.048548 0.10331 0.045228 0.18089 -1.5728 0.096034 -0.15847 0.030182 -0.034658 -0.12669 -0.28264 -0.13001 -0.14989 0.074668 -0.11984 -0.21605 -0.12353 0.00034869 -0.00013755 0.0023742 -0.001036 -1.0258
4.3984 -0.010027 -0.01353 -0.012069 -0.0022069 0 -0.0064877 0.034841 0.054714 0.09533 0.042648 0.14469 -1.5618 0.1064 -0.14216 0.066466 -0.05418 -0.11403 -0.26728 -0.13439 -0.10794 0.071705 -0.12585 -0.21388 -0.12389 0.00049618 0.00023696 0.0022325 6.7553e-05 -0.9384
4.4023 -0.013464 -0.01517 -0.0066569 0.0083421 0 -0.0025451 0.027768 0.048227 0.069607 0.031911 0.10185 -1.5397 0.09103 -0.16932 0.054785 -0.042354 -0.089656 -0.332 -0.16409 -0.094176 0.066227 -0.1004 -0.19151 -0.089442 0.00038664 0.00027478 0.0020449 0.00087128 -0.69588
4.4063 -0.015968 -0.016758 -0.0054959 0.0067604 0 -0.0042491 0.0069061 0.026772 0.031411 0.012944 0.063834 -1.5111 0.10159 -0.12679 0.038735 0.0095686 -0.055595 -0.2554 -0.09766 -0.029886 0.10292 -0.089811 -0.13754 -0.078786 0.00027885 -0.00013202 0.0017812 0.0010258 -0.31311
4.4102 -0.017068 -0.018566 -0.0073083 -0.0074655 0 -0.012393 -0.020408 -0.0047484 -0.010691 -0.01043 0.028791 -1.4837 0.11423 -0.12835 0.054477 0.02451 -0.013719 -0.19858 -0.063326 0.054063 0.12498 -0.0084902 -0.05316 -0.039573 0.00039669 -0.00048132 0.0015207 0.00053099 0.15077
4.4141 -0.017122 -0.02001 -0.0098298 -0.025768 0 -0.021999 -0.04303 -0.036704 -0.049299 -0.032449 -0.014574 -1.4615 0.12254 -0.099439 0.069447 0.035578 0.033153 -0.17636 -0.028393 0.12364 0.1656 0.071395 0.043766 0.01105 0.00065151 -6.35e-05 0.0014089 -0.00030738 0.6169
4.418 -0.016914 -0.020309 -0.011895 -0.036841 0 -0.026396 -0.053532 -0.060191 -0.080584 -0.048764 -0.074934 -1.4424 0.13392 -0.040747 0.066752 0.055112 0.080391 -0.16883 0.019127 0.1767 0.21806 0.11951 0.12911 0.062444 0.00071089 0.0013955 0.0015166 -0.0010314 1.0193
4.4219 -0.016863 -0.019238 -0.013753 -0.035077 0 -0.022991 -0.05255 -0.071612 -0.10343 -0.058697 -0.14723 -1.4224 0.1792 -0.054854 0.040123 0.074851 0.12178 -0.097249 0.070633 0.25268 0.21766 0.14323 0.18814 0.10649 0.00034647 0.0034218 0.0017536 -0.0012379 1.3218
4.4258 -0.016645 -0.01726 -0.015994 -0.024364 0 -0.015677 -0.046907 -0.073375 -0.11712 -0.064705 -0.21161 -1.4004 0.14615 -0.037519 0.055136 0.093746 0.15095 -0.12321 0.11184 0.26882 0.25633 0.20835 0.22236 0.1882 -0.00029213 0.0051057 0.0019405 -0.00078361 1.5113
4.4297 -0.015562 -0.014983 -0.018586 -0.014281 0 -0.011546 -0.043574 -0.070697 -0.12033 -0.069471 -0.24408 -1.3803 0.12582 -0.0031257 0.062935 0.097982 0.16348 -0.14339 0.11152 0.26678 0.25953 0.22206 0.24195 0.21574 -0.00075837 0.0057762 0.0019736 0.00011142 1.5805
4.4336 -0.013216 -0.012558 -0.020799 -0.012053 0 -0.014576 -0.044498 -0.067287 -0.1124 -0.072902 -0.2315 -1.3674 0.12533 0.018266 0.082919 0.098924 0.1583 -0.15956 0.095182 0.2628 0.23872 0.21231 0.25155 0.20189 -0.00067739 0.0054584 0.0019065 0.00096765 1.5192
4.4375 -0.0098122 -0.0096357 -0.021623 -0.017001 0 -0.021796 -0.045961 -0.063015 -0.094913 -0.071443 -0.17992 -1.3642 0.13527 -0.0012228 0.1264 0.10579 0.13767 -0.17837 0.090055 0.26665 0.2171 0.21063 0.24336 0.17606 -5.9929e-05 0.0047381 0.0018563 0.0013484 1.3218
4.4414 -0.0058626 -0.0059028 -0.019951 -0.021816 0 -0.025401 -0.042155 -0.054758 -0.071221 -0.060403 -0.11034 -1.3688 0.08365 -0.060131 0.065756 0.080199 0.10558 -0.14549 0.073707 0.25046 0.23011 0.1486 0.2041 0.19758 0.00071793 0.0041945 0.0018372 0.0011677 0.9988
4.4453 -0.0017459 -0.0016371 -0.014701 -0.019079 0 -0.019168 -0.029604 -0.039228 -0.043885 -0.037686 -0.045105 -1.3776 0.091326 -0.057605 0.031144 0.066102 0.065774 -0.17728 0.042633 0.21064 0.19539 0.10942 0.12942 0.15531 0.0012261 0.0039243 0.0017221 0.00074454 0.5801
4.4492 0.002358 0.002287 -0.0054696 -0.0072607 0 -0.0037913 -0.0092705 -0.015593 -0.01267 -0.0062154 0.0049464 -1.3874 0.092017 -0.087801 0.0015903 0.051315 0.020761 -0.21783 0.0027759 0.14442 0.14533 0.059128 0.032109 0.096466 0.0012825 0.0035538 0.0014042 0.00052182 0.10675
4.4531 0.006165 0.0049795 0.0063526 0.0085084 0 0.013287 0.014364 0.013569 0.02405 0.026786 0.043866 -1.3957 0.076335 -0.14462 -0.019549 0.029796 -0.027441 -0.24483 -0.048739 0.056537 0.099643 -0.0048948 -0.064135 0.034129 0.00099212 0.002668 0.001001 0.00066616 -0.37911
4.457 0.0091395 0.0062124 0.01724 0.020813 0 0.023341 0.035727 0.043103 0.065051 0.053273 0.083266 -1.3992 0.072824 -0.14461 -0.0096496 -0.0026264 -0.075664 -0.2506 -0.12233 -0.040067 0.077806 -0.063034 -0.14024 -0.037569 0.00054913 0.0012284 0.00084977 0.0009091 -0.83578
4.4609 0.010873 0.0066373 0.023127 0.025328 0 0.022665 0.05035 0.067181 0.10322 0.068339 0.13052 -1.3933 0.050001 -0.21756 -0.054264 -0.010716 -0.11864 -0.25934 -0.17307 -0.080826 0.028869 -0.12864 -0.1929 -0.041804 4.3109e-05 -0.00038225 0.0012317 0.00079762 -1.2177
4.4648 0.011691 0.0074021 0.022346 0.023019 0 0.014924 0.056157 0.081405 0.12766 0.072186 0.18112 -1.376 0.033025 -0.22594 -0.064912 -0.039736 -0.14992 -0.27896 -0.17247 -0.15617 -0.016535 -0.18571 -0.23158 -0.09159 -0.00053496 -0.0016651 0.0020533 0.00014481 -1.4779
4.4688 0.012781 0.0095026 0.017507 0.018331 0 0.0081651 0.054025 0.084386 0.13044 0.069074 0.21984 -1.3509 0.017794 -0.2119 -0.066254 -0.04994 -0.16438 -0.3102 -0.16726 -0.19579 -0.023477 -0.22596 -0.26437 -0.12922 -0.0011326 -0.0023353 0.002819 -0.00073842 -1.5825
4.4727 0.015506 0.013338 0.014194 0.015742 0 0.0091478 0.047569 0.07809 0.11282 0.064217 0.22924 -1.3269 0.0045855 -0.20809 -0.075104 -0.023539 -0.16043 -0.34291 -0.18919 -0.16056 0.020903 -0.24157 -0.28635 -0.11218 -0.0015364 -0.0023983 0.0029929 -0.0012678 -1.5306
4.4766 0.020413 0.018694 0.016952 0.017488 0 0.019146 0.041716 0.066595 0.085232 0.060662 0.1998 -1.3112 0.022006 -0.17341 -0.052206 -0.051641 -0.14061 -0.31331 -0.19835 -0.16431 0.041053 -0.21582 -0.28162 -0.081059 -0.0014806 -0.0019947 0.0024661 -0.0010808 -1.3582
4.4805 0.02683 0.025023 0.025698 0.023351 0 0.033683 0.040119 0.053787 0.0602 0.057933 0.13575 -1.3031 0.011426 -0.22884 -0.051299 -0.034693 -0.10998 -0.27981 -0.16457 -0.10033 0.057799 -0.19263 -0.23796 -0.078137 -0.00088209 -0.0012522 0.0016951 -0.00035383 -1.1208
4.4844 0.033439 0.031745 0.035731 0.031603 0 0.045759 0.042697 0.041417 0.043665 0.05297 0.053972 -1.2923 0.01671 -0.2181 -0.033731 -0.024909 -0.073846 -0.24371 -0.12486 -0.061454 0.068457 -0.15115 -0.16078 -0.05562 2.4927e-05 -0.00030498 0.001335 0.00035231 -0.86386
4.4883 0.03928 0.038392 0.041533 0.039969 0 0.050171 0.045327 0.028992 0.031806 0.042615 -0.023397 -1.2668 0.033507 -0.16177 -0.0082018 -0.018061 -0.036233 -0.20556 -0.083509 -0.035373 0.082599 -0.091345 -0.073379 -0.021761 0.00080319 0.00060878 0.0016575 0.00057322 -0.60729
4.4922 0.044231 0.044597 0.041202 0.046435 0 0.046418 0.042548 0.015615 0.016047 0.026218 -0.078633 -1.2229 0.036666 -0.15814 -0.0047808 0.013545 -9.2719e-05 -0.16582 -0.033237 0.035556 0.11688 -0.022508 -0.0022274 -0.0096923 0.0011004 0.001181 0.0022781 0.00030674 -0.35467
4.4961 0.04862 0.050045 0.037753 0.050057 0 0.03878 0.031847 0.0022256 -0.0080258 0.0069121 -0.10543 -1.169 0.070263 -0.16062 -0.018629 0.031487 0.031606 -0.16996 -0.0071315 0.090424 0.1117 -0.02192 0.040223 0.071222 0.00087932 0.0012548 0.0024704 -5.7985e-05 -0.11883
4.5 0.052512 0.054469 0.036311 0.051443 0 0.033653 0.016441 -0.0078108 -0.035354 -0.0092206 -0.10944 -1.1181 0.057933 -0.13893 -0.013054 0.014272 0.055123 -0.14428 0.0030148 0.13935 0.14363 -0.0031949 0.060318 0.10401 0.00041125 0.0010277 0.0018197 -0.00015128 0.061548
4.5039 0.055516 0.057678 0.039849 0.052169 0 0.035601 0.0041998 -0.010453 -0.05399 -0.015868 -0.10197 -1.0764 0.044238 -0.12132 0.014853 0.0042561 0.066365 -0.10035 0.0044974 0.16655 0.16291 0.02133 0.071752 0.094973 5.2976e-05 0.00097013 0.00064037 3.062e-05 0.13115
4.5078 0.057299 0.059609 0.047209 0.053243 0 0.044428 0.0030728 -0.0036604 -0.053235 -0.0097196 -0.091046 -1.0374 0.053566 -0.11897 0.046981 0.017909 0.062232 -0.059371 0.008184 0.16642 0.14618 0.036557 0.078792 0.06966 -7.9945e-06 0.0014396 -0.00022981 0.00016016 0.047327
4.5117 0.058132 0.06034 0.054821 0.053993 0 0.055321 0.01602 0.011281 -0.030732 0.0076765 -0.075748 -0.98691 0.071779 -0.10526 0.0012324 0.014423 0.041982 -0.078675 0.040129 0.15325 0.12348 0.011513 0.070015 0.11412 0.00014657 0.0022944 -9.8542e-05 -6.7792e-05 -0.19351
4.5156 0.058714 0.060047 0.0601 0.052872 0 0.062266 0.038911 0.030809 0.0065611 0.030736 -0.048077 -0.91509 0.03993 -0.10035 0.0058401 -0.0044432 0.0078223 -0.1287 -0.0225 0.071596 0.11646 -0.029009 0.028772 0.042967 0.0002693 0.0028822 0.0010201 -0.00061865 -0.55179
4.5195 0.059334 0.058902 0.063253 0.049785 0 0.062454 0.062793 0.0514 0.047328 0.052973 -0.00079287 -0.82411 -0.0007925 -0.11388 0.0091235 -0.036942 -0.035498 -0.1491 -0.059534 0.0091723 0.088422 -0.056997 -0.049048 -0.028361 0.00015435 0.0024845 0.002424 -0.0011321 -0.96353
4.5234 0.059291 0.056958 0.066067 0.047557 0 0.058264 0.078974 0.071004 0.082304 0.070417 0.064826 -0.72509 -0.027251 -0.1457 0.0026936 -0.063561 -0.081834 -0.14746 -0.070859 -0.038754 0.019411 -0.087869 -0.14652 -0.073878 -0.00020592 0.00088696 0.0032794 -0.0012355 -1.366
4.5273 0.057324 0.054104 0.069238 0.050285 0 0.054965 0.083636 0.088566 0.10773 0.08296 0.13737 -0.62726 -0.020935 -0.19018 -0.012572 -0.061586 -0.12508 -0.1493 -0.085159 -0.097205 -0.099494 -0.14485 -0.23499 -0.089057 -0.00061278 -0.0013937 0.0032238 -0.00085817 -1.7133
4.5313 0.052799 0.050162 0.071016 0.05925 0 0.055859 0.079257 0.10262 0.12471 0.092795 0.20087 -0.52965 -0.03034 -0.19108 -0.027746 -0.075544 -0.16044 -0.1987 -0.15677 -0.15968 -0.10082 -0.16905 -0.29353 -0.15872 -0.00079507 -0.0034295 0.0025292 -0.00028096 -1.977
4.5352 0.046484 0.045087 0.068416 0.070006 0 0.05901 0.072296 0.11081 0.1362 0.10133 0.24277 -0.42268 -0.057687 -0.19951 -0.012345 -0.087787 -0.1851 -0.23145 -0.19234 -0.17594 -0.094671 -0.19034 -0.32151 -0.22461 -0.0005923 -0.0044957 0.0017679 8.9965e-05 -2.1394
4.5391 0.040059 0.03915 0.05973 0.074107 0 0.058675 0.068807 0.11106 0.14426 0.10724 0.25833 -0.29782 -0.084536 -0.20584 -0.035631 -0.089182 -0.1979 -0.23821 -0.20321 -0.23272 -0.11526 -0.22407 -0.33314 -0.27083 -6.7597e-05 -0.0044902 0.0013427 1.101e-05 -2.1867
4.543 0.034729 0.032919 0.046049 0.065099 0 0.050472 0.07065 0.1031 0.14827 0.10713 0.24892 -0.15592 -0.10069 -0.20077 -0.091725 -0.081682 -0.19829 -0.20243 -0.20378 -0.32096 -0.15484 -0.25352 -0.33969 -0.28513 0.00052649 -0.0038515 0.0012931 -0.00046304 -2.1081
4.5469 0.030277 0.02705 0.030677 0.044136 0 0.035785 0.074368 0.088739 0.14466 0.098177 0.21768 -0.006678 -0.10109 -0.16939 -0.06546 -0.083846 -0.18533 -0.085612 -0.2211 -0.29099 -0.14194 -0.20612 -0.33573 -0.25184 0.00091202 -0.0030973 0.0014535 -0.0010467 -1.8961
4.5508 0.025506 0.021989 0.017216 0.02017 0 0.02127 0.073224 0.070314 0.12806 0.080309 0.16729 0.13992 -0.082254 -0.13486 -0.013387 -0.092279 -0.15761 -0.13175 -0.19976 -0.25751 -0.14586 -0.16756 -0.30283 -0.23684 0.00096808 -0.0024016 0.0017053 -0.0014004 -1.5496
4.5547 0.019631 0.017789 0.0079457 0.0039173 0 0.01355 0.061196 0.04892 0.094305 0.056079 0.10157 0.2821 -0.034865 -0.070543 -0.0034976 -0.093795 -0.11464 -0.12045 -0.16434 -0.21141 -0.10189 -0.1208 -0.22725 -0.18821 0.00079642 -0.0015535 0.0020392 -0.0013008 -1.0797
4.5586 0.013204 0.014139 0.0032807 0.00019167 0 0.01358 0.036714 0.024285 0.044238 0.02871 0.028025 0.42688 0.012207 -0.019046 -0.014874 -0.077505 -0.058716 -0.073206 -0.1276 -0.15811 -0.062394 -0.067754 -0.11587 -0.10033 0.00061687 -0.00027881 0.0024163 -0.00074258 -0.51738
4.5625 0.0075787 0.010523 0.0019993 0.0047944 0 0.015665 0.0040709 -0.0034756 -0.014203 0.00037385 -0.04297 0.58269 0.032037 -0.01363 -0.015618 -0.037867 0.0040535 -0.033859 -0.099574 -0.10154 -0.077398 -0.014528 0.004673 0.014945 0.00057649 0.0014011 0.0026593 5.2238e-05 0.082842
4.5664 0.0034426 0.0064031 0.0017269 0.0083795 0 0.012107 -0.02831 -0.03201 -0.068146 -0.027638 -0.10262 0.75055 0.06198 0.079089 0.022877 -0.010774 0.064844 0.0226 -0.074662 -0.0095836 -0.040905 0.015564 0.1052 0.044601 0.0006338 0.003103 0.0025578 0.00073697 0.65031
4.5703 -8.2669e-05 0.0013466 -0.00027604 0.0038804 0 -0.00041458 -0.051889 -0.056837 -0.10585 -0.053311 -0.14796 0.92184 0.1321 0.12459 0.065219 0.039023 0.11492 0.12258 -0.039364 0.066341 -0.016042 0.03557 0.17283 0.11054 0.0006172 0.004354 0.0021012 0.0010328 1.1176
4.5742 -0.0047694 -0.004869 -0.0057638 -0.0086277 0 -0.018109 -0.062135 -0.073657 -0.12287 -0.073038 -0.18126 1.0841 0.17858 0.13 0.065812 0.075164 0.14862 0.12109 -0.0048351 0.13575 0.016225 0.065744 0.21522 0.16654 0.00039867 0.0049495 0.0015666 0.00090427 1.4417
4.5781 -0.011624 -0.012142 -0.014095 -0.02314 0 -0.033111 -0.060529 -0.080928 -0.12363 -0.083012 -0.20466 1.2301 0.19654 0.11773 0.044834 0.09049 0.16472 0.047752 0.023178 0.18778 0.054639 0.10165 0.24751 0.20234 1.5507e-05 0.0050798 0.0013175 0.00057217 1.6142
4.582 -0.019841 -0.019989 -0.022089 -0.033218 0 -0.039537 -0.053336 -0.080441 -0.11704 -0.082058 -0.21499 1.3626 0.22479 0.13309 0.083263 0.097362 0.16547 0.082546 0.04048 0.19105 0.081571 0.1176 0.27452 0.23087 -0.00037598 0.0051284 0.0014756 0.00032528 1.6531
4.5859 -0.027401 -0.027648 -0.026 -0.036787 0 -0.037536 -0.047842 -0.075429 -0.10946 -0.073209 -0.20423 1.4915 0.25393 0.096123 0.07693 0.11924 0.15425 0.06462 0.052001 0.13554 0.07932 0.097322 0.28451 0.20858 -0.00066094 0.0053283 0.0017952 0.0002777 1.5854
4.5898 -0.032749 -0.034362 -0.024602 -0.036602 0 -0.032411 -0.048139 -0.067987 -0.10062 -0.06209 -0.16617 1.6267 0.25594 0.099708 0.053135 0.13259 0.13345 0.043887 0.050942 0.12374 0.11814 0.083657 0.25997 0.17669 -0.00086762 0.0055793 0.0018914 0.00030243 1.4317
4.5938 -0.035962 -0.039707 -0.020841 -0.036924 0 -0.030111 -0.052853 -0.058059 -0.085432 -0.052981 -0.10382 1.7705 0.24153 0.084079 0.03486 0.13158 0.10401 -0.0092093 0.039023 0.1087 0.13771 0.058 0.19542 0.14374 -0.0010969 0.005574 0.0016208 0.00022066 1.2043
4.5977 -0.038368 -0.043716 -0.020173 -0.039836 0 -0.033005 -0.05617 -0.044662 -0.059626 -0.045806 -0.030856 1.9167 0.22168 0.015788 0.03674 0.11747 0.066621 -0.095944 0.016773 0.055298 0.095126 0.0094301 0.10586 0.1105 -0.001353 0.0051049 0.0012444 6.0807e-05 0.91534
4.6016 -0.041135 -0.046723 -0.026464 -0.044173 0 -0.038984 -0.051716 -0.028007 -0.024442 -0.03682 0.034691 2.0547 0.19984 0.0080343 0.04236 0.11909 0.023581 -0.065435 -0.026556 0.0051032 0.038113 -0.028541 0.01851 0.047204 -0.0014708 0.0042701 0.0011979 9.6048e-05 0.58727
4.6055 -0.044295 -0.049062 -0.038753 -0.047231 0 -0.043906 -0.037104 -0.010542 0.013254 -0.022672 0.079952 2.1761 0.16044 -0.018622 -0.01203 0.086963 -0.020045 -0.1344 -0.070662 -0.062883 0.065035 -0.081378 -0.045179 -0.019798 -0.0012511 0.0033931 0.0016746 0.00057369 0.25745
4.6094 -0.047081 -0.050857 -0.051822 -0.047271 0 -0.045018 -0.016358 0.0038223 0.044646 -0.0044971 0.10277 2.2797 0.14608 -0.043558 -0.012801 0.056333 -0.056999 -0.16444 -0.10726 -0.11925 0.011757 -0.12087 -0.081675 -0.056775 -0.00069511 0.0027389 0.0024154 0.0013868 -0.024768
4.6133 -0.049054 -0.052079 -0.060288 -0.044839 0 -0.042858 0.0015683 0.011461 0.062983 0.01154 0.10962 2.3708 0.15015 -0.0702 0.016813 0.045019 -0.079992 -0.16845 -0.13392 -0.15998 -0.070528 -0.143 -0.10198 -0.069519 -9.4991e-05 0.0023013 0.0029059 0.0020544 -0.20628
4.6172 -0.050689 -0.052765 -0.062737 -0.042367 0 -0.040702 0.007613 0.010386 0.065225 0.017903 0.10835 2.4575 0.1428 -0.11272 -0.011031 0.067404 -0.084414 -0.22679 -0.15055 -0.19138 -0.026085 -0.15363 -0.11669 -0.083161 0.00015372 0.0018721 0.0027971 0.0021033 -0.24227
4.6211 -0.052781 -0.05315 -0.062261 -0.042713 0 -0.04228 -0.0020708 0.00061032 0.051511 0.010708 0.10155 2.5451 0.13454 -0.091769 -0.028522 0.034291 -0.070057 -0.21695 -0.13801 -0.15744 0.012514 -0.16793 -0.12327 -0.086764 -0.00011665 0.0013372 0.0021686 0.0015262 -0.11049
4.625 -0.055389 -0.053584 -0.062993 -0.047493 0 -0.049191 -0.023743 -0.016105 0.024322 -0.0078187 0.085093 2.6332 0.13529 -0.10633 -0.020138 0.029517 -0.04078 -0.19786 -0.13916 -0.1515 0.058067 -0.12007 -0.10679 -0.097584 -0.00066972 0.00090736 0.0014219 0.0008535 0.17709
4.6289 -0.057557 -0.054301 -0.065964 -0.055842 0 -0.059502 -0.048367 -0.03669 -0.011686 -0.031197 0.052055 2.7174 0.14287 -0.081996 -0.0032762 0.047804 -0.0022788 -0.18239 -0.12598 -0.11258 0.086634 -0.068505 -0.053381 -0.08046 -0.0010287 0.001025 0.00094208 0.00071581 0.57333
4.6328 -0.058256 -0.055272 -0.068202 -0.06436 0 -0.068473 -0.067125 -0.057435 -0.050142 -0.053125 -0.0013461 2.7928 0.15192 -0.0038677 0.016119 0.077941 0.040565 -0.18041 -0.083163 -0.017984 0.10278 -0.038083 0.035405 -0.022738 -0.00085899 0.0019809 0.00085404 0.0012762 1.011
4.6367 -0.057596 -0.056291 -0.065937 -0.068786 0 -0.071417 -0.076452 -0.07516 -0.084917 -0.070953 -0.071387 2.8567 0.14624 -0.0080099 0.061951 0.09004 0.084915 -0.20127 -0.01879 0.067285 0.1908 0.025689 0.13966 0.038328 -0.00023954 0.0035734 0.0010555 0.0020796 1.4282
4.6406 -0.056969 -0.05722 -0.058818 -0.06695 0 -0.067194 -0.079199 -0.088536 -0.11287 -0.085837 -0.14629 2.909 0.18382 -0.005481 0.062108 0.090424 0.12896 -0.14549 0.010043 0.13 0.26118 0.10132 0.23223 0.058439 0.00041358 0.0051545 0.001413 0.002488 1.7886
4.6445 -0.057827 -0.058182 -0.051016 -0.061015 0 -0.059812 -0.081401 -0.098515 -0.1349 -0.10005 -0.20972 2.9503 0.19224 0.01294 0.06582 0.11734 0.16976 -0.12144 0.040986 0.22402 0.31408 0.14799 0.29496 0.09341 0.00069466 0.0060831 0.0018748 0.0022922 2.0826
4.6484 -0.060224 -0.059515 -0.047974 -0.056706 0 -0.056258 -0.087278 -0.10713 -0.15355 -0.11398 -0.24712 2.9803 0.18752 0.032664 0.059589 0.1538 0.20203 -0.10861 0.072887 0.30226 0.34932 0.18064 0.32711 0.14477 0.00051252 0.0062237 0.0024013 0.0019024 2.3099
4.6523 -0.062579 -0.061492 -0.051702 -0.059216 0 -0.061365 -0.096168 -0.11526 -0.16887 -0.12515 -0.25216 2.9987 0.20592 0.032325 0.019999 0.16818 0.21959 -0.061234 0.095869 0.29704 0.36904 0.22693 0.34019 0.19832 9.7855e-05 0.0060418 0.0028502 0.0019187 2.4578
4.6563 -0.062992 -0.063992 -0.058917 -0.068608 0 -0.073368 -0.10332 -0.1211 -0.17618 -0.12954 -0.22984 3.0067 0.20688 0.010523 0.068734 0.15373 0.21853 -0.13123 0.10862 0.3468 0.40958 0.23769 0.34431 0.17376 -0.00025075 0.0061786 0.0030093 0.0025069 2.4964
4.6602 -0.060894 -0.066327 -0.063786 -0.078783 0 -0.084113 -0.10346 -0.12082 -0.16847 -0.12398 -0.19356 3.0079 0.24271 0.013119 0.052694 0.16264 0.19971 -0.14237 0.11112 0.35563 0.40007 0.24468 0.33819 0.21082 -0.00041514 0.0068521 0.0027827 0.0032106 2.393
4.6641 -0.057498 -0.067395 -0.062845 -0.081624 0 -0.084572 -0.094268 -0.11113 -0.14207 -0.10796 -0.15688 3.0064 0.23874 0.023536 0.043694 0.13737 0.16829 -0.12503 0.097628 0.30772 0.36095 0.20716 0.31085 0.20272 -0.00047683 0.0076126 0.002329 0.0034001 2.1364
4.668 -0.054642 -0.066146 -0.057741 -0.073415 0 -0.071834 -0.077479 -0.091741 -0.10071 -0.083969 -0.12512 3.0051 0.18929 0.032087 0.055717 0.081012 0.13049 -0.1202 0.066078 0.21881 0.30826 0.13253 0.25313 0.12258 -0.00053869 0.0076863 0.0019652 0.0029095 1.7501
4.6719 -0.053165 -0.062173 -0.053496 -0.058116 0 -0.051889 -0.057447 -0.065962 -0.054437 -0.056667 -0.092788 3.0047 0.18585 0.033399 0.025971 0.087437 0.090108 -0.21006 0.017797 0.15924 0.2605 0.10265 0.1687 0.042855 -0.00057521 0.0066214 0.0018958 0.0022075 1.2871
4.6758 -0.052339 -0.05612 -0.05398 -0.044374 0 -0.035523 -0.038737 -0.039037 -0.013824 -0.031305 -0.049687 3.0052 0.14502 -0.016488 0.0021753 0.066751 0.04788 -0.20734 -0.012654 0.078583 0.20079 0.051552 0.074744 -0.0031443 -0.00047875 0.0046807 0.002029 0.0019137 0.8102
4.6797 -0.050789 -0.049559 -0.058603 -0.038569 0 -0.030307 -0.024314 -0.015653 0.015762 -0.012011 0.0086004 3.0066 0.13118 -0.065821 -0.019773 0.046602 0.0040435 -0.22295 -0.055591 0.0046178 0.16877 -0.018016 -0.0081538 -0.045327 -0.00023378 0.0026474 0.0020816 0.0021418 0.37499
4.6836 -0.047921 -0.044272 -0.062898 -0.039888 0 -0.035117 -0.014943 0.001536 0.035482 -0.00038424 0.073829 3.0074 0.13659 -0.079659 -0.033565 0.028907 -0.038222 -0.2495 -0.091462 -0.050843 0.14303 -0.082212 -0.068392 -0.069021 -6.8451e-07 0.0012343 0.0018776 0.002356 0.021484
4.6875 -0.044432 -0.041272 -0.06219 -0.041805 0 -0.041663 -0.0095504 0.011803 0.049399 0.0048662 0.12774 3.0016 0.14513 -0.038463 -0.029638 0.013268 -0.071933 -0.26667 -0.10212 -0.081195 0.10261 -0.1172 -0.10738 -0.06273 1.1006e-05 0.00061637 0.0015416 0.0019184 -0.22512
4.6914 -0.041505 -0.040185 -0.055074 -0.038536 0 -0.041658 -0.0061934 0.015433 0.059502 0.0067667 0.15266 2.9785 0.15509 -0.048339 0.026778 0.0078382 -0.089264 -0.27202 -0.1448 -0.10562 0.11481 -0.12624 -0.13239 -0.094502 -0.00024151 0.00045974 0.0013768 0.00080123 -0.35188
4.6953 -0.039565 -0.039488 -0.044009 -0.030537 0 -0.033538 -0.0034604 0.0131 0.063622 0.0077846 0.14225 2.928 0.14778 -0.093332 -0.012684 0.004306 -0.086232 -0.29056 -0.15052 -0.16165 0.071062 -0.15044 -0.14547 -0.11778 -0.00056907 0.00034677 0.0015471 -0.00026297 -0.35679
4.6992 -0.037837 -0.037536 -0.033061 -0.023947 0 -0.023174 -0.0018008 0.005853 0.057453 0.0078169 0.10426 2.8485 0.14795 -0.1167 -0.028549 0.012131 -0.065302 -0.28162 -0.12256 -0.17382 0.060847 -0.14184 -0.13922 -0.1254 -0.0007317 0.00016256 0.0018901 -0.00038928 -0.24724
4.7031 -0.035083 -0.033692 -0.025031 -0.024543 0 -0.018308 -0.0037745 -0.0047753 0.038378 0.0040665 0.053966 2.7502 0.15574 -0.098165 0.0031595 0.030125 -0.033756 -0.2275 -0.077324 -0.13546 0.085002 -0.10533 -0.10389 -0.10672 -0.00069495 0.00010687 0.0020656 0.00064311 -0.037106
4.707 -0.03073 -0.028729 -0.02021 -0.031826 0 -0.021766 -0.012426 -0.017032 0.0078291 -0.0067609 0.0039104 2.6503 0.15148 -0.03763 0.040385 0.047755 0.00087265 -0.12108 -0.050176 -0.092951 0.072719 -0.091204 -0.039292 -0.043458 -0.0006851 0.00039721 0.0018974 0.0021416 0.25446
4.7109 -0.025337 -0.024203 -0.017214 -0.038804 0 -0.029245 -0.028391 -0.029415 -0.029103 -0.025329 -0.042009 2.5616 0.17944 -0.091819 0.005658 0.064492 0.034598 -0.16556 -0.011822 -0.019381 0.10847 -0.056444 0.040067 -0.0018748 -0.00095195 0.0010147 0.0015608 0.0030683 0.59923
4.7148 -0.020068 -0.021306 -0.014643 -0.037782 0 -0.033273 -0.047912 -0.040848 -0.065691 -0.047977 -0.086426 2.4839 0.18238 -0.048986 0.012602 0.053902 0.06714 -0.14709 -0.0027142 0.01435 0.10239 -0.007137 0.11232 0.0077 -0.0014544 0.0017458 0.0014155 0.002908 0.95378
4.7188 -0.015799 -0.020095 -0.012131 -0.027059 0 -0.029642 -0.063885 -0.050444 -0.095454 -0.067978 -0.13138 2.4065 0.18398 0.017405 0.015678 0.058828 0.09873 -0.10756 0.014897 0.049395 0.11666 0.02433 0.16249 0.01974 -0.0017974 0.0024266 0.0016471 0.0020517 1.2601
4.7227 -0.012705 -0.019659 -0.010301 -0.012677 0 -0.020771 -0.069912 -0.057272 -0.11332 -0.079084 -0.17265 2.3184 0.20272 0.040436 -0.013723 0.10176 0.12668 -0.086419 0.063197 0.1116 0.18315 0.021127 0.19089 0.057073 -0.0015338 0.0030865 0.0020804 0.001382 1.4601
4.7266 -0.010527 -0.018965 -0.010124 -0.00376 0 -0.013387 -0.064553 -0.060547 -0.1166 -0.0789 -0.20007 2.2177 0.21584 0.040419 0.013932 0.095077 0.14486 -0.051732 0.074568 0.1284 0.15394 0.041241 0.20804 0.081384 -0.00059143 0.0038258 0.0023554 0.0014814 1.5174
4.7305 -0.0090609 -0.017601 -0.012285 -0.0054516 0 -0.012777 -0.052287 -0.060022 -0.10596 -0.069681 -0.20307 2.1124 0.21762 0.065713 0.030166 0.08848 0.14671 -0.068772 0.068194 0.11866 0.18188 0.047464 0.22051 0.1006 0.00056833 0.00458 0.0022847 0.0021881 1.4318
4.7344 -0.0082982 -0.015833 -0.016778 -0.015156 0 -0.018451 -0.04007 -0.055933 -0.085549 -0.056091 -0.17712 2.011 0.21704 0.058663 0.0040468 0.091668 0.12943 -0.074813 0.065212 0.1161 0.16523 0.030443 0.22131 0.091521 0.0012412 0.0050636 0.0020259 0.0028352 1.233
4.7383 -0.0081951 -0.014073 -0.022715 -0.024744 0 -0.024607 -0.032046 -0.048319 -0.061156 -0.041772 -0.12671 1.9147 0.21337 0.03639 -0.033959 0.088754 0.096112 -0.066757 0.062552 0.10791 0.11437 -0.0068526 0.19449 0.071981 0.0010032 0.0049878 0.0018965 0.00287 0.95757
4.7422 -0.0084808 -0.012391 -0.028477 -0.026533 0 -0.02475 -0.026729 -0.036477 -0.037023 -0.02738 -0.063206 1.8173 0.20165 0.054157 -0.017325 0.04853 0.054268 -0.067157 0.045781 0.057833 0.093093 -0.054103 0.1307 0.083322 3.4627e-05 0.0043328 0.0020314 0.0022631 0.62874
4.7461 -0.0088095 -0.010566 -0.032356 -0.018385 0 -0.016727 -0.01897 -0.019539 -0.013546 -0.011448 0.0004567 1.7126 0.1953 0.00074592 -0.056212 0.032867 0.011891 -0.089578 -0.006958 -0.017708 -0.00049743 -0.083544 0.039648 -0.0028305 -0.0010243 0.0033758 0.0022466 0.0014098 0.25634
4.75 -0.0090759 -0.0085287 -0.033461 -0.0045876 0 -0.0043961 -0.0050109 0.0018864 0.0119 0.0068912 0.055043 1.6027 0.17036 -0.029499 -0.078076 0.0083151 -0.026056 -0.097392 -0.039475 -0.068402 -0.046386 -0.15783 -0.052673 -0.038119 -0.0015595 0.0024325 0.0022524 0.00073394 -0.14422
4.7539 -0.0094718 -0.0066752 -0.032183 0.0073597 0 0.0051468 0.013704 0.024425 0.041194 0.02579 0.097375 1.496 0.15509 -0.026386 -0.052744 -0.016756 -0.058452 -0.10421 -0.065776 -0.093377 -0.053609 -0.20944 -0.12073 -0.075371 -0.0014062 0.0015833 0.0019861 0.00040994 -0.53338
4.7578 -0.010155 -0.0056379 -0.029623 0.011445 0 0.0066314 0.031076 0.042605 0.071678 0.04105 0.12877 1.3987 0.1586 0.002452 0.0040062 -0.037082 -0.0859 -0.10711 -0.098321 -0.10283 -0.04898 -0.21174 -0.15606 -0.1392 -0.00088634 0.00068623 0.0017031 0.00039181 -0.84914
4.7617 -0.010889 -0.0057275 -0.02633 0.006402 0 0.00031942 0.040599 0.051575 0.095728 0.048722 0.15086 1.3077 0.14122 0.00065211 -0.05762 -0.053907 -0.1076 -0.052031 -0.15067 -0.13998 -0.11865 -0.23761 -0.16943 -0.18471 -0.00047729 -0.00033248 0.0017162 0.00058489 -1.0314
4.7656 -0.011102 -0.0066053 -0.021509 -0.0039866 0 -0.0082276 0.039629 0.049922 0.10458 0.047774 0.16189 1.2131 0.11202 -0.007563 -0.043136 -0.08979 -0.11975 -0.06368 -0.12927 -0.16051 -0.11367 -0.23601 -0.17701 -0.20304 -0.00042671 -0.0012364 0.0020534 0.00091226 -1.0502
4.7695 -0.010378 -0.0075337 -0.013709 -0.013348 0 -0.012157 0.030399 0.040265 0.093799 0.040574 0.15646 1.1075 0.10924 -0.011219 -0.051837 -0.098783 -0.11702 -0.048819 -0.1417 -0.15568 -0.13913 -0.23205 -0.18326 -0.18906 -0.00062332 -0.0015824 0.0024013 0.0012452 -0.91712
4.7734 -0.0088918 -0.007969 -0.0026404 -0.016498 0 -0.0083242 0.017557 0.027057 0.066349 0.030739 0.1295 0.99306 0.10866 -0.0020714 -0.063454 -0.084851 -0.096063 -0.018748 -0.15623 -0.13421 -0.15031 -0.21702 -0.17621 -0.1674 -0.00077735 -0.0011063 0.0024127 0.0013792 -0.6724
4.7773 -0.0073139 -0.007927 0.0094532 -0.012478 0 0.00029362 0.0048601 0.013447 0.03089 0.020194 0.081499 0.87899 0.07161 0.025556 -0.031253 -0.066181 -0.058862 -0.0084791 -0.10841 -0.11211 -0.069812 -0.17432 -0.13921 -0.16876 -0.00069998 -2.5959e-06 0.0020695 0.0011773 -0.36165
4.7813 -0.006248 -0.0077983 0.018408 -0.0049766 0 0.0066419 -0.0062743 -0.00012573 -0.0033586 0.007993 0.020846 0.77187 0.078428 0.010829 -0.055981 -0.069805 -0.013047 0.054911 -0.083708 -0.12697 -0.067899 -0.10827 -0.068444 -0.075884 -0.00042848 0.0012059 0.0017194 0.000749 -0.020543
4.7852 -0.005753 -0.0078515 0.020638 0.00032172 0 0.0048072 -0.015915 -0.014651 -0.031455 -0.0079839 -0.039567 0.6695 0.051102 0.00094592 -0.051552 -0.064193 0.031376 0.012244 -0.051034 -0.050329 -0.050876 -0.089868 0.019901 -0.04281 -0.00012461 0.0021048 0.0017314 0.0004237 0.32524
4.7891 -0.0054182 -0.0079472 0.015678 -0.00014787 0 -0.0053588 -0.024101 -0.030116 -0.05393 -0.027867 -0.089236 0.56415 0.044516 0.018768 -0.04787 -0.048952 0.066942 0.0054566 -0.0023739 0.031519 -0.019122 -0.065264 0.099354 -0.019531 0.00011289 0.0026972 0.0021162 0.00047228 0.65164
4.793 -0.0048757 -0.0077221 0.0066658 -0.0052694 0 -0.017768 -0.030346 -0.044436 -0.073883 -0.047989 -0.12508 0.45179 0.067569 0.060271 -0.037604 -0.023153 0.091851 0.065041 0.047807 0.08165 0.030745 -0.021925 0.15134 0.013621 0.00032766 0.0032763 0.0025055 0.00083549 0.93117
4.7969 -0.0041761 -0.006985 -0.0017696 -0.010369 0 -0.024339 -0.03421 -0.054677 -0.092506 -0.062261 -0.15027 0.33676 0.064422 0.07833 0.049446 0.016093 0.10889 0.069689 0.041299 0.11607 0.11099 -0.0031872 0.17596 0.04143 0.00061294 0.0040028 0.0025248 0.0011685 1.135
4.8008 -0.003623 -0.0058588 -0.0066275 -0.011261 0 -0.020859 -0.03571 -0.059177 -0.10655 -0.065908 -0.168 0.22637 0.077154 0.10135 0.086204 0.028628 0.12097 0.069199 0.078928 0.14061 0.12022 0.033624 0.18652 0.068848 0.00095603 0.0046483 0.0021848 0.0012031 1.2379
4.8047 -0.0032639 -0.0045112 -0.00824 -0.0078056 0 -0.0099609 -0.034827 -0.058299 -0.10963 -0.058622 -0.17567 0.1209 0.051918 0.11961 0.10519 0.024142 0.12683 0.085346 0.086271 0.15803 0.097787 0.04824 0.19362 0.076831 0.0011858 0.0047949 0.0018814 0.0010691 1.2205
4.8086 -0.0026316 -0.0027976 -0.009316 -0.0037661 0 0.0011156 -0.030772 -0.053119 -0.096499 -0.04452 -0.16541 0.01028 0.030189 0.11652 0.094534 0.022111 0.12078 0.084774 0.082467 0.16328 0.064188 0.049561 0.19341 0.05715 0.0010892 0.0042956 0.0019898 0.0012084 1.0711
4.8125 -0.0010652 -0.00025933 -0.0122 -0.0029169 0 0.0061836 -0.022291 -0.043581 -0.067103 -0.028918 -0.13066 -0.1174 0.05813 0.076745 0.049435 0.039173 0.097031 0.036461 0.092655 0.14923 0.039166 0.050162 0.17068 0.010385 0.00060542 0.0034974 0.0024611 0.0019105 0.79085
4.8164 0.0016897 0.0034482 -0.016553 -0.004915 0 0.0046864 -0.0091362 -0.028285 -0.027527 -0.014575 -0.073465 -0.26295 0.093717 -0.0013663 0.087996 0.043232 0.055365 0.0092954 0.06754 0.089877 0.046884 0.024767 0.11361 0.0039661 -7.0235e-05 0.0029501 0.0028447 0.0029151 0.40206
4.8203 0.0052318 0.0080979 -0.019204 -0.0049201 0 0.0016342 0.0066865 -0.0063931 0.013006 -0.00048632 -0.0056176 -0.41169 0.036397 -0.054236 0.088889 0.013625 0.0034162 -0.071977 0.014803 -0.0061464 0.035688 -0.024841 0.027046 -0.042294 -0.0005761 0.0028616 0.002738 0.0035126 -0.048628
4.8242 0.0088857 0.012875 -0.016219 0.0022791 0 0.0031663 0.021498 0.020117 0.046998 0.015914 0.057523 -0.54327 0.020473 -0.11536 0.080713 -0.016853 -0.046718 -0.12117 -0.029444 -0.054165 0.039835 -0.080274 -0.067549 -0.08592 -0.00061817 0.0028511 0.0022201 0.0031148 -0.49953
4.8281 0.012335 0.016864 -0.005631 0.017068 0 0.011482 0.032234 0.046173 0.071956 0.035245 0.10568 -0.64775 0.056616 -0.18083 0.079471 -0.041344 -0.085218 -0.12225 -0.070482 -0.066523 0.044982 -0.12912 -0.14555 -0.10946 -0.00017926 0.002284 0.0018207 0.0017921 -0.89338
4.832 0.015846 0.019636 0.011032 0.033442 0 0.023184 0.038493 0.065883 0.08981 0.054539 0.1377 -0.73349 0.055901 -0.21314 0.098525 -0.071483 -0.10947 -0.11094 -0.1512 -0.1441 -0.011441 -0.15784 -0.19469 -0.10806 0.00045905 0.00089184 0.0020238 0.00027576 -1.1941
4.8359 0.019843 0.021436 0.029419 0.042824 0 0.032122 0.042356 0.075675 0.10322 0.068904 0.15824 -0.81935 0.026856 -0.18814 0.060194 -0.074182 -0.12347 -0.21205 -0.18704 -0.17302 -0.033981 -0.2276 -0.21997 -0.20112 0.00091031 -0.00091513 0.0027765 -0.00059567 -1.3894
4.8398 0.024264 0.022894 0.044727 0.040403 0 0.034221 0.046018 0.075853 0.11201 0.074969 0.17072 -0.9188 0.024369 -0.21149 0.060034 -0.072393 -0.13241 -0.22922 -0.19667 -0.20297 -0.024142 -0.22503 -0.23467 -0.25197 0.00095585 -0.0023492 0.0034871 -0.00049541 -1.4795
4.8438 0.028381 0.024549 0.054266 0.028921 0 0.030441 0.049426 0.069627 0.11278 0.073051 0.17304 -1.0299 0.038443 -0.23192 0.050815 -0.05869 -0.13728 -0.21087 -0.20188 -0.22384 -0.010932 -0.2054 -0.24584 -0.26475 0.00068812 -0.0028706 0.0035402 0.00023316 -1.4665
4.8477 0.031305 0.026581 0.058553 0.016924 0 0.025778 0.050199 0.060705 0.10201 0.066263 0.15943 -1.1398 0.055688 -0.21049 -0.00019146 -0.033165 -0.13377 -0.21 -0.21722 -0.22125 -0.012781 -0.21605 -0.24713 -0.24692 0.00040803 -0.0025503 0.0028537 0.00096033 -1.3527
4.8516 0.03271 0.028843 0.06023 0.0129 0 0.025325 0.045947 0.05139 0.079859 0.057542 0.12642 -1.2376 0.063341 -0.20567 -0.019633 -0.043309 -0.11647 -0.24188 -0.22209 -0.16586 0.010874 -0.22512 -0.22504 -0.17006 0.00035512 -0.0018698 0.0019586 0.001291 -1.1499
4.8555 0.0331 0.031043 0.061539 0.019764 0 0.030485 0.036793 0.04219 0.051185 0.047436 0.077414 -1.323 0.081043 -0.20115 0.031005 -0.033502 -0.084395 -0.24298 -0.16634 -0.12119 0.046988 -0.18716 -0.17281 -0.15851 0.00049553 -0.0012242 0.0015308 0.0012585 -0.88582
4.8594 0.033394 0.032908 0.062214 0.033442 0 0.038038 0.025733 0.032561 0.022826 0.03461 0.022181 -1.4039 0.099426 -0.16423 0.081185 -0.021061 -0.043364 -0.24416 -0.12436 -0.073353 0.086446 -0.15208 -0.099867 -0.12661 0.00055638 -0.00065027 0.0018092 0.0011057 -0.59876
4.8633 0.034243 0.034324 0.059586 0.046043 0 0.042572 0.016549 0.021831 -0.00044385 0.018509 -0.027956 -1.486 0.12258 -0.1218 0.10866 -0.0043772 -0.003251 -0.23348 -0.1022 -0.013572 0.12454 -0.11885 -0.028124 -0.063899 0.00028816 -2.1042e-06 0.0024284 0.00096773 -0.32507
4.8672 0.035697 0.035495 0.051079 0.050975 0 0.040513 0.011278 0.0098779 -0.017762 0.0015667 -0.065362 -1.5671 0.16169 -0.13626 0.10746 0.026978 0.027491 -0.17661 -0.075733 0.066666 0.1572 -0.062962 0.022196 0.0075848 -0.00027388 0.00070809 0.0027902 0.00079747 -0.090938
4.8711 0.037427 0.037004 0.037258 0.046647 0 0.032964 0.0095209 -0.0023323 -0.030436 -0.011219 -0.088209 -1.6397 0.16583 -0.11693 0.0045819 0.050847 0.045711 -0.20535 -0.05795 0.066676 0.18516 -0.079227 0.045592 0.024444 -0.00079685 0.0012479 0.0026032 0.00054842 0.083998
4.875 0.039179 0.039542 0.022761 0.036879 0 0.025334 0.0099097 -0.012409 -0.03865 -0.015178 -0.098781 -1.6998 0.15102 -0.13068 0.0037591 0.056851 0.053196 -0.24296 -0.066917 0.075701 0.15211 -0.042568 0.052204 0.0055287 -0.00092184 0.0014676 0.0021016 0.00033459 0.17808
4.8789 0.040971 0.043333 0.013857 0.02826 0 0.023793 0.012017 -0.016908 -0.040021 -0.0090445 -0.099817 -1.75 0.15429 -0.12248 0.036831 0.047495 0.053005 -0.26016 -0.063657 0.073934 0.13613 -0.02699 0.055826 -0.00042678 -0.00059012 0.001587 0.0017819 0.00034319 0.16707
4.8828 0.042933 0.047684 0.014208 0.026209 0 0.030821 0.016738 -0.012777 -0.031434 0.0042487 -0.09151 -1.7963 0.18241 -0.076403 0.047236 0.031292 0.045903 -0.2476 -0.037118 0.050564 0.16962 -0.064937 0.059394 0.022834 -0.00012048 0.0020485 0.0019434 0.00059343 0.036065
4.8867 0.045078 0.051188 0.022232 0.031949 0 0.043055 0.024953 0.00076251 -0.012226 0.0196 -0.070967 -1.841 0.15799 -0.083781 -0.0088769 0.037198 0.029766 -0.24449 -0.052823 0.016169 0.16752 -0.082441 0.050844 0.0056809 5.6926e-05 0.0029928 0.0024546 0.00084186 -0.20645
4.8906 0.04729 0.052643 0.032474 0.042084 0 0.053377 0.036063 0.02132 0.014511 0.033003 -0.034534 -1.8811 0.11802 -0.14609 -0.040133 0.020756 0.0021792 -0.24102 -0.076999 -0.046321 0.14522 -0.097863 0.013587 -0.051795 -0.0002119 0.0038957 0.002909 0.00078959 -0.52724
4.8945 0.049476 0.052019 0.040067 0.051132 0 0.056143 0.048007 0.044386 0.043776 0.043675 0.018162 -1.9134 0.10822 -0.17876 -0.054724 -0.0038901 -0.036124 -0.2529 -0.12206 -0.099659 0.11513 -0.13325 -0.056982 -0.10971 -0.00064849 0.0038487 0.0029737 0.00040364 -0.88285
4.8984 0.051601 0.050567 0.044516 0.055449 0 0.051715 0.058714 0.065666 0.07171 0.05373 0.080951 -1.9398 0.11509 -0.17479 -0.058202 -0.037514 -0.079806 -0.28998 -0.16742 -0.14897 0.079434 -0.19337 -0.14543 -0.15584 -0.00077456 0.0023453 0.0026096 7.4046e-06 -1.2369
4.9023 0.053464 0.0498 0.049406 0.055709 0 0.046406 0.067436 0.082831 0.09676 0.065888 0.14146 -1.966 0.10674 -0.15056 -0.059064 -0.082177 -0.12064 -0.35727 -0.18416 -0.21073 0.038646 -0.2751 -0.22445 -0.18492 -0.00033696 -0.00013052 0.0020276 9.2572e-06 -1.5643
4.9063 0.054485 0.050146 0.058191 0.055807 0 0.047319 0.0746 0.095355 0.11801 0.080876 0.18608 -1.9949 0.037205 -0.21561 -0.1293 -0.077666 -0.15125 -0.35404 -0.24404 -0.29331 -0.0020718 -0.28893 -0.27328 -0.23261 0.00045774 -0.0023294 0.0015011 0.00051154 -1.8401
4.9102 0.05388 0.050482 0.069847 0.058806 0 0.055933 0.080445 0.10295 0.13294 0.096165 0.207 -2.0214 0.039085 -0.21963 -0.12881 -0.056879 -0.16835 -0.3791 -0.25732 -0.31352 -0.03805 -0.31881 -0.29082 -0.24079 0.0011156 -0.0031712 0.0012252 0.0011827 -2.029
4.9141 0.051248 0.049101 0.078583 0.063356 0 0.065943 0.084003 0.10449 0.1375 0.10677 0.20632 -2.0352 0.047719 -0.22651 -0.1352 -0.069327 -0.17328 -0.4046 -0.27582 -0.30377 -0.037317 -0.33123 -0.29258 -0.25544 0.0012789 -0.0025944 0.001281 0.0015278 -2.0914
4.918 0.047079 0.045348 0.078232 0.064167 0 0.067814 0.083564 0.098714 0.1291 0.10769 0.1933 -2.0307 0.036597 -0.24955 -0.16659 -0.11314 -0.16963 -0.41287 -0.30204 -0.29726 -0.0054364 -0.32121 -0.29391 -0.2754 0.001014 -0.0015611 0.0016333 0.0013068 -2.0061
4.9219 0.042636 0.040455 0.067624 0.056742 0 0.056818 0.078192 0.085994 0.10957 0.096686 0.17614 -2.0134 0.024242 -0.22855 -0.15643 -0.10334 -0.15966 -0.3911 -0.25995 -0.34881 -0.010699 -0.3259 -0.29462 -0.22215 0.00071016 -0.0012015 0.00211 0.00071076 -1.7884
4.9258 0.039175 0.036748 0.052108 0.042439 0 0.037831 0.068723 0.069133 0.084783 0.075867 0.15491 -1.9968 0.026492 -0.22264 -0.11174 -0.099103 -0.14221 -0.41772 -0.26014 -0.30119 -0.0025209 -0.30339 -0.27877 -0.17417 0.00069825 -0.0018561 0.0024293 0.00015489 -1.4855
4.9297 0.037103 0.035821 0.039599 0.028845 0 0.022358 0.057234 0.051969 0.06075 0.050923 0.12189 -1.9907 0.042201 -0.23346 -0.095122 -0.07417 -0.11397 -0.34864 -0.23399 -0.22725 0.0011843 -0.27253 -0.22979 -0.15291 0.00095462 -0.002842 0.0023591 -8.957e-05 -1.1502
4.9336 0.035788 0.037232 0.034396 0.024206 0 0.019665 0.045484 0.03681 0.039478 0.02823 0.070023 -1.9916 0.063497 -0.22169 -0.073293 -0.040544 -0.073329 -0.28081 -0.19611 -0.15569 0.02688 -0.22748 -0.14771 -0.13643 0.0011553 -0.0030965 0.0019393 -7.3359e-05 -0.81335
4.9375 0.034181 0.038814 0.034038 0.030169 0 0.029176 0.033855 0.023096 0.0185 0.011495 0.0024852 -1.9846 0.080351 -0.15524 -0.017229 -0.013845 -0.023964 -0.32055 -0.16676 -0.10262 0.09849 -0.16347 -0.052914 -0.10092 0.0010052 -0.0020788 0.0015471 -2.9345e-05 -0.47911
4.9414 0.031673 0.038283 0.031866 0.039377 0 0.040632 0.02169 0.0086831 -0.0053542 0.00017579 -0.065273 -1.9554 0.074903 -0.14801 -0.1032 0.017063 0.024917 -0.27853 -0.091632 0.005238 0.14751 -0.11792 0.027028 -0.078824 0.0005152 -0.00014984 0.0016502 -0.00010401 -0.14493
4.9453 0.02842 0.03475 0.023015 0.040766 0 0.042118 0.0086041 -0.0073189 -0.031431 -0.0090821 -0.11389 -1.9021 0.083482 -0.1243 -0.032235 0.016898 0.0626 -0.24899 -0.060394 0.024894 0.20191 -0.058362 0.076018 0.0052382 -2.1815e-05 0.0018025 0.0023831 -0.00024059 0.17453
4.9492 0.024922 0.028962 0.0087061 0.028646 0 0.029449 -0.004553 -0.022772 -0.05425 -0.018987 -0.13249 -1.8371 0.10173 -0.09796 0.0077701 0.025316 0.082578 -0.24077 -0.034407 0.063077 0.22483 -0.03295 0.097697 0.070532 -0.00030133 0.0030541 0.0033211 -0.00029464 0.44178
4.9531 0.021355 0.022324 -0.0046448 0.0078927 0 0.0092499 -0.015835 -0.033462 -0.066993 -0.028825 -0.125 -1.7773 0.1161 -0.08408 -0.011606 0.048645 0.085745 -0.24856 -0.006783 0.13004 0.21837 -0.029364 0.10713 0.078524 -0.00024568 0.0034303 0.0037282 -0.00021205 0.61357
4.957 0.017352 0.015782 -0.010456 -0.0094877 0 -0.0066135 -0.023148 -0.03596 -0.066348 -0.034693 -0.10505 -1.7304 0.097958 -0.1065 0.0077996 0.06693 0.078496 -0.2516 0.0049103 0.15595 0.22039 0.024645 0.11459 0.0086082 -3.245e-06 0.0031728 0.0031456 -6.3337e-05 0.6643
4.9609 0.012437 0.0095142 -0.0068208 -0.013814 0 -0.010385 -0.025144 -0.029906 -0.054431 -0.032679 -0.084123 -1.6895 0.095322 -0.12924 -0.017144 0.052643 0.067166 -0.23839 -0.012985 0.12693 0.18941 -0.004967 0.11637 0.025182 0.00023637 0.002586 0.0018289 7.9158e-05 0.59641
4.9648 0.0066488 0.003437 0.0025741 -0.0053068 0 -0.0038544 -0.021627 -0.017967 -0.036482 -0.022401 -0.063156 -1.6385 0.086843 -0.14946 0.011783 0.042131 0.05332 -0.20713 -0.014969 0.084644 0.18046 -0.021789 0.10029 0.010282 0.0003887 0.0018654 0.00061528 0.00024807 0.43357
4.9688 0.00069076 -0.0022463 0.011605 0.0065164 0 0.0041241 -0.013635 -0.0039028 -0.016902 -0.0078738 -0.034625 -1.5656 0.068117 -0.15445 0.037526 0.019254 0.033807 -0.18701 -0.02204 0.056178 0.17739 -0.034403 0.059495 -0.02663 0.00045101 0.001187 0.00027854 0.00052693 0.20844
4.9727 -0.0045464 -0.0070832 0.015895 0.010856 0 0.0053027 -0.003409 0.0093378 0.0026424 0.0051318 0.0074089 -1.473 0.040728 -0.14229 0.015853 -0.022266 0.0054963 -0.20291 -0.055215 0.050035 0.1605 -0.057269 0.0012295 -0.067442 0.00039957 0.00079939 0.00091264 0.00089186 -0.04292
4.9766 -0.0086398 -0.010828 0.01478 0.0040791 0 -0.0017304 0.0059997 0.020101 0.021841 0.013095 0.058571 -1.3777 0.032128 -0.17106 0.0099531 -0.020008 -0.029502 -0.25967 -0.12384 -0.018856 0.10762 -0.10689 -0.05721 -0.088439 0.00018451 0.00089666 0.0018858 0.001145 -0.28027
4.9805 -0.011841 -0.013675 0.010236 -0.0083551 0 -0.011516 0.011855 0.027389 0.039239 0.016748 0.10453 -1.3009 0.033133 -0.20302 0.0040084 -0.026314 -0.062859 -0.2747 -0.14325 -0.060187 0.10706 -0.12829 -0.10082 -0.12564 -0.00014824 0.0013769 0.0024141 0.0010505 -0.46213
4.9844 -0.014677 -0.015945 0.0044565 -0.017492 0 -0.017119 0.013195 0.030364 0.051632 0.019435 0.12997 -1.255 0.043941 -0.21344 -0.0061235 -0.016274 -0.084456 -0.26601 -0.15534 -0.080058 0.066619 -0.14812 -0.12575 -0.14676 -0.00037973 0.0018059 0.0022414 0.00056328 -0.55739
4.9883 -0.017378 -0.01765 -0.0016877 -0.018604 0 -0.015973 0.011419 0.028625 0.056011 0.023318 0.12844 -1.2343 0.041861 -0.21274 -0.017545 -0.0060772 -0.088708 -0.25245 -0.16669 -0.088931 0.0041707 -0.17545 -0.1372 -0.14567 -0.00025294 0.001729 0.0018174 -7.5806e-05 -0.55731
4.9922 -0.019693 -0.018526 -0.0084775 -0.01442 0 -0.011534 0.0090386 0.022684 0.051899 0.026758 0.10528 -1.2177 -0.01328 -0.23194 -0.023023 -0.036616 -0.077591 -0.25959 -0.16922 -0.10329 -0.0033687 -0.21353 -0.13979 -0.1278 0.00025176 0.0010872 0.0018226 -0.0004913 -0.47436
4.9961 -0.021245 -0.018607 -0.016232 -0.01175 0 -0.0099926 0.0072093 0.013717 0.041464 0.025141 0.072135 -1.1817 -0.01399 -0.18149 0.018672 -0.04326 -0.058026 -0.21568 -0.17084 -0.10412 0.010216 -0.174 -0.13059 -0.10719 0.00078939 0.00032604 0.002492 -0.00045054 -0.3263
5 -0.022017 -0.018672 -0.024463 -0.015169 0 -0.015203 0.0041308 0.0026567 0.027222 0.014474 0.038481 -1.1159 -0.0077913 -0.16197 0.042277 -0.037426 -0.036023 -0.21491 -0.1256 -0.087418 0.026017 -0.12852 -0.10179 -0.083213 0.00087792 5.0273e-05 0.0033628 -3.2107e-05 -0.11951
5.0039 -0.022484 -0.0199 -0.031841 -0.02341 0 -0.02583 -0.0038474 -0.010337 0.0096902 -0.0052162 0.0067574 -1.0311 0.001019 -0.16024 0.055388 -0.036736 -0.012639 -0.19815 -0.085225 -0.049855 0.06488 -0.086993 -0.049917 -0.052574 0.00033784 0.00052048 0.0036759 0.00044658 0.15058
5.0078 -0.023271 -0.022876 -0.036768 -0.031124 0 -0.036523 -0.018856 -0.025253 -0.012501 -0.029364 -0.026083 -0.95217 0.0099948 -0.15435 0.065498 -0.042024 0.015028 -0.14434 -0.072818 0.0069933 0.12075 -0.049808 0.017577 -0.010076 -0.00046822 0.0014565 0.0030562 0.00066582 0.48071
5.0117 -0.024674 -0.026912 -0.038163 -0.033837 0 -0.041865 -0.038625 -0.04105 -0.040012 -0.051488 -0.063304 -0.90172 0.019596 -0.08843 0.07954 -0.0024796 0.04904 -0.14206 -0.033441 0.069263 0.10159 0.0091236 0.085063 0.060114 -0.00087923 0.0023217 0.0018602 0.00051358 0.84062
5.0156 -0.026506 -0.030454 -0.036187 -0.031642 0 -0.040137 -0.056909 -0.055328 -0.070177 -0.066826 -0.10397 -0.88416 0.034858 -0.11103 0.054078 0.0239 0.086442 -0.11294 0.012779 0.11593 0.099324 0.03635 0.13854 0.072807 -0.0004943 0.0028031 0.00089578 0.00013772 1.1744
5.0195 -0.028351 -0.032343 -0.032553 -0.02882 0 -0.034413 -0.067372 -0.065553 -0.096961 -0.074343 -0.14212 -0.88391 0.053931 -0.098206 0.080334 0.041514 0.11941 -0.091849 0.045493 0.15007 0.12035 0.068277 0.17378 0.079686 0.00046262 0.0030325 0.00078707 -0.00015311 1.425
5.0234 -0.029913 -0.032765 -0.029952 -0.030172 0 -0.030371 -0.067979 -0.070756 -0.1138 -0.076072 -0.16926 -0.87868 0.071437 -0.062492 0.12322 0.048796 0.13957 -0.069701 0.060944 0.16424 0.14325 0.093443 0.19604 0.094802 0.0013379 0.0033687 0.0015372 -5.5063e-05 1.5613
5.0273 -0.031121 -0.032924 -0.030498 -0.037148 0 -0.032254 -0.062201 -0.071939 -0.11712 -0.074766 -0.17813 -0.85746 0.079407 -0.053515 0.11175 0.043603 0.14305 -0.02676 0.06121 0.15021 0.13711 0.08789 0.21204 0.12245 0.0016407 0.0039895 0.0026163 0.00057478 1.5865
5.0313 -0.03191 -0.033714 -0.034005 -0.046533 0 -0.039614 -0.055924 -0.070566 -0.10798 -0.07181 -0.16594 -0.82832 0.03938 -0.05227 0.11175 0.044324 0.13223 -0.020561 0.085747 0.16694 0.12144 0.07864 0.22195 0.10315 0.0014663 0.0046992 0.0034177 0.0016195 1.5207
5.0352 -0.031981 -0.034656 -0.037595 -0.052331 0 -0.047168 -0.052621 -0.066595 -0.090829 -0.06669 -0.13592 -0.8095 0.037825 -0.047663 0.062346 0.036117 0.11333 -0.058803 0.078237 0.19017 0.12308 0.058785 0.21819 0.094344 0.0013267 0.005108 0.0036508 0.0027114 1.3786
5.0391 -0.030826 -0.034192 -0.037451 -0.049451 0 -0.048178 -0.050824 -0.058214 -0.070575 -0.057974 -0.096195 -0.81172 0.026313 -0.065803 0.045143 0.024309 0.091862 -0.071463 0.047504 0.15894 0.10492 0.045207 0.19191 0.082905 0.0015525 0.0049728 0.0033894 0.003389 1.1622
5.043 -0.028056 -0.031096 -0.031773 -0.036991 0 -0.039277 -0.045882 -0.043838 -0.050051 -0.044809 -0.056109 -0.82744 0.0016246 -0.10973 0.08194 0.010468 0.069565 -0.047639 0.0080455 0.078722 0.058942 0.035539 0.14134 0.058781 0.0018776 0.0043651 0.0028585 0.0033552 0.87432
5.0469 -0.023761 -0.02567 -0.022602 -0.019225 0 -0.023247 -0.034278 -0.024564 -0.029172 -0.027892 -0.021618 -0.83655 0.034935 -0.14667 0.10924 -0.0094683 0.044694 -0.068344 -0.007802 0.068364 0.020072 -0.0066397 0.07515 0.010286 0.0016655 0.0035496 0.0022491 0.0026732 0.53441
5.0508 -0.018589 -0.019575 -0.01468 -0.0035572 0 -0.0074213 -0.016767 -0.0045275 -0.006085 -0.0094531 0.0072812 -0.8233 0.018371 -0.15661 0.035565 -0.017059 0.014997 -0.095478 -0.057928 -0.0073885 0.018805 -0.053261 0.008224 -0.020639 0.00059286 0.0027473 0.0017154 0.0017276 0.18038
5.0547 -0.013494 -0.01448 -0.011936 0.0036553 0 0.0013989 0.0020856 0.011474 0.020426 0.007621 0.034772 -0.78965 0.014429 -0.16287 -0.017508 -0.040904 -0.019041 -0.13022 -0.087541 -0.074613 0.023349 -0.085008 -0.046794 -0.078466 -0.0008908 0.0020245 0.0014494 0.00094336 -0.14669
5.0586 -0.0093153 -0.010846 -0.014341 0.0010363 0 0.0017013 0.017109 0.021108 0.04856 0.020937 0.064019 -0.75344 0.0062659 -0.17341 -0.047876 -0.064076 -0.05298 -0.17571 -0.11312 -0.11399 0.0058126 -0.1157 -0.085793 -0.13616 -0.0018398 0.0013668 0.0016317 0.00048448 -0.41789
5.0625 -0.0064628 -0.0079686 -0.017818 -0.0068408 0 -0.0021258 0.025541 0.025538 0.072716 0.029381 0.092623 -0.73362 -0.026858 -0.19403 -0.067476 -0.066862 -0.079973 -0.22771 -0.15609 -0.11819 -0.050404 -0.15951 -0.11297 -0.15985 -0.0016307 0.00079696 0.0022449 0.00020237 -0.61728
5.0664 -0.0048427 -0.005124 -0.017413 -0.012506 0 -0.0038577 0.027607 0.027506 0.085382 0.03311 0.11277 -0.7358 -0.013889 -0.22903 -0.043946 -0.080671 -0.094005 -0.1948 -0.16705 -0.125 -0.030951 -0.17067 -0.13462 -0.16648 -0.00056411 0.00039404 0.0029568 -0.00011067 -0.73089
5.0703 -0.0040073 -0.0025633 -0.011149 -0.010837 0 -0.00076903 0.02499 0.028431 0.081274 0.032824 0.11638 -0.75016 -0.0081094 -0.22341 -0.014356 -0.068397 -0.092824 -0.22112 -0.16635 -0.11557 -0.036397 -0.17895 -0.15192 -0.14622 0.00035137 0.000223 0.0032784 -0.00041428 -0.7412
5.0742 -0.0034145 -0.0013093 -0.0014026 -0.0026767 0 0.0043081 0.019206 0.027314 0.061215 0.028944 0.10107 -0.76197 -0.002037 -0.1987 0.0043674 -0.056335 -0.078791 -0.2074 -0.14693 -0.11035 -0.067266 -0.17231 -0.15837 -0.12546 0.00027254 0.00029253 0.0029354 -0.00039121 -0.63815
5.0781 -0.0026761 -0.0019673 0.0071718 0.0060637 0 0.0059294 0.011339 0.022334 0.032646 0.021418 0.071901 -0.76426 0.0097214 -0.17561 0.0041716 -0.059483 -0.057166 -0.15581 -0.12318 -0.1093 -0.094354 -0.1499 -0.14421 -0.10497 -0.00074159 0.00058834 0.0021336 0.00023187 -0.43756
5.082 -0.0016852 -0.0037967 0.011271 0.0092369 0 0.0013268 0.0027299 0.013277 0.0055601 0.010393 0.037521 -0.76163 0.033442 -0.18495 -0.018923 -0.090236 -0.032973 -0.16343 -0.13693 -0.093415 -0.045631 -0.12081 -0.10481 -0.062337 -0.0018118 0.0011026 0.0014426 0.0013127 -0.18559
5.0859 -0.00055655 -0.0050348 0.011072 0.0053631 0 -0.0066723 -0.0048505 0.0022257 -0.013668 -0.0028707 0.0041826 -0.76361 0.039687 -0.19165 -0.0021221 -0.064615 -0.0085694 -0.22367 -0.10982 -0.07538 0.024988 -0.13085 -0.046429 -0.042351 -0.0020545 0.0017779 0.0013526 0.0022698 0.061267
5.0898 0.00059249 -0.0042157 0.0093667 -0.0014009 0 -0.011678 -0.010138 -0.0081207 -0.025861 -0.015789 -0.027048 -0.77502 0.034382 -0.18751 0.011202 -0.05098 0.016354 -0.21957 -0.078734 -0.031409 0.049552 -0.10814 0.015618 -0.052621 -0.0013602 0.0024247 0.0018702 0.0024998 0.26635
5.0938 0.0018639 -0.0012485 0.0088544 -0.0049133 0 -0.0089382 -0.013404 -0.016574 -0.036867 -0.025397 -0.057846 -0.79217 0.037655 -0.17118 0.012706 -0.045672 0.042402 -0.18349 -0.049729 0.017984 0.048719 -0.069177 0.065688 -0.051064 -0.00042224 0.0027674 0.0025082 0.0018864 0.42618
5.0977 0.0035993 0.0027165 0.01005 -0.0020758 0 0.00077702 -0.016102 -0.023701 -0.051182 -0.029836 -0.087763 -0.80696 0.060052 -0.14907 -0.0010226 -0.038716 0.067681 -0.1473 -0.025471 0.055733 0.047134 -0.034953 0.096883 -0.0071263 -3.4602e-05 0.0026608 0.0026792 0.00092427 0.5538
5.1016 0.0061261 0.0064067 0.01139 0.0050605 0 0.011811 -0.019062 -0.029928 -0.066682 -0.02917 -0.11182 -0.81359 0.056017 -0.17062 -0.023349 -0.0090472 0.087036 -0.082507 -0.0024362 0.097709 0.060145 -0.022193 0.11301 0.037943 -0.00036578 0.0022879 0.0021543 0.00031407 0.64748
5.1055 0.0094003 0.0094033 0.011036 0.011666 0 0.018052 -0.020894 -0.033681 -0.075178 -0.024841 -0.12281 -0.8117 0.041177 -0.15764 0.029724 -0.0046803 0.094261 -0.063031 0.021184 0.11543 0.036532 -0.026047 0.12169 0.064211 -0.00089272 0.0020825 0.0012098 0.00038257 0.67592
5.1094 0.012862 0.01211 0.0086075 0.014557 0 0.017399 -0.018477 -0.03182 -0.068547 -0.018249 -0.11607 -0.80463 0.034788 -0.13544 0.0377 -0.0038079 0.085765 -0.11316 0.0056478 0.10882 0.047904 -0.027221 0.12462 0.0521 -0.00099788 0.0023533 0.00037984 0.00085453 0.59607
5.1133 0.015689 0.014937 0.0055134 0.014635 0 0.012856 -0.009533 -0.022291 -0.045328 -0.0097413 -0.092374 -0.79611 0.040958 -0.12084 0.0071212 -0.0070664 0.062893 -0.18328 -0.031775 0.086254 0.074714 -0.028986 0.11401 0.024006 -0.00058799 0.0029274 6.711e-05 0.0011713 0.38931
5.1172 0.017313 0.017672 0.0038986 0.0154 0 0.0098124 0.0048607 -0.0064674 -0.012152 0.0011145 -0.056651 -0.78886 0.057038 -0.13177 0.011692 -0.026234 0.031102 -0.16933 -0.038599 0.063934 0.044813 -0.046884 0.07918 0.031528 -0.00011854 0.0031966 0.00033354 0.0010319 0.083166
5.1211 0.01779 0.019698 0.0052428 0.019219 0 0.012019 0.020256 0.011262 0.021024 0.014353 -0.014428 -0.78503 -0.00037025 -0.18614 -0.0064706 -0.019734 -0.0032758 -0.19172 -0.076257 0.0074246 -0.0031121 -0.077075 0.017876 -0.0066777 -4.725e-05 0.0026088 0.00097549 0.00063625 -0.26114
5.125 0.017722 0.020707 0.0095666 0.024932 0 0.019218 0.031651 0.026488 0.047569 0.028737 0.030581 -0.78627 -0.011238 -0.19248 -0.029481 -0.033015 -0.036062 -0.20926 -0.11792 -0.044844 -0.01956 -0.12955 -0.057815 -0.066596 -0.00032132 0.0011907 0.0017261 0.00042146 -0.58401
5.1289 0.017773 0.021044 0.015537 0.028822 0 0.0277 0.036908 0.037691 0.067041 0.042076 0.075791 -0.79231 -0.014004 -0.18694 -0.043664 -0.066078 -0.065868 -0.21984 -0.15087 -0.082236 -0.016032 -0.17783 -0.12726 -0.12454 -0.00043999 -0.00040564 0.002379 0.00058803 -0.85461
5.1328 0.018155 0.021221 0.021222 0.027885 0 0.032894 0.037884 0.046421 0.08242 0.052425 0.11744 -0.80005 -0.028796 -0.18887 -0.03847 -0.10965 -0.092331 -0.22568 -0.17199 -0.10705 -0.0082526 -0.20971 -0.17454 -0.16732 -1.3668e-05 -0.0014232 0.0027889 0.00090337 -1.0687
5.1367 0.018481 0.021134 0.025067 0.022427 0 0.032106 0.038312 0.054735 0.095031 0.059006 0.14961 -0.80509 -0.018384 -0.16557 -0.0045877 -0.1244 -0.11396 -0.24102 -0.20522 -0.16106 -0.028749 -0.25296 -0.19796 -0.20709 0.00078024 -0.0016229 0.0028622 0.00096607 -1.2248
5.1406 0.018071 0.019892 0.026677 0.015873 0 0.025932 0.040283 0.062429 0.10222 0.061997 0.16606 -0.80513 -0.037992 -0.21346 -0.068868 -0.12118 -0.1276 -0.22718 -0.20972 -0.20832 -0.093982 -0.24965 -0.20754 -0.24665 0.0013287 -0.0014217 0.0026175 0.00063798 -1.3052
5.1445 0.016408 0.01657 0.026912 0.012188 0 0.017748 0.042328 0.066637 0.099647 0.061509 0.16334 -0.80176 -0.054321 -0.22862 -0.083791 -0.1315 -0.12989 -0.24221 -0.215 -0.23221 -0.11167 -0.25906 -0.21289 -0.25614 0.0011667 -0.0014135 0.0022451 0.00018939 -1.2811
5.1484 0.013399 0.011199 0.027063 0.013053 0 0.011582 0.040638 0.064012 0.08559 0.056848 0.14267 -0.79838 -0.057016 -0.22045 -0.059028 -0.14021 -0.11912 -0.25693 -0.22174 -0.22158 -0.10792 -0.26541 -0.21268 -0.23047 0.00041092 -0.0017493 0.0020211 1.2117e-05 -1.1353
5.1523 0.0093043 0.0049824 0.02749 0.016771 0 0.0094664 0.032229 0.053275 0.062715 0.046868 0.10906 -0.79582 -0.040814 -0.22991 -0.049759 -0.1178 -0.09616 -0.21617 -0.22189 -0.16896 -0.14248 -0.2319 -0.1952 -0.17516 -0.00038974 -0.0019949 0.0020795 0.00020568 -0.87816
5.1563 0.0045025 -0.00055271 0.026764 0.01933 0 0.0098617 0.017371 0.035899 0.035907 0.03113 0.068553 -0.7901 0.005924 -0.20523 -0.055647 -0.069132 -0.063807 -0.17846 -0.16845 -0.1448 -0.097116 -0.19801 -0.14975 -0.19608 -0.00080331 -0.0016006 0.0022442 0.00046979 -0.54314
5.1602 -0.00062768 -0.004694 0.022291 0.016733 0 0.0085201 -0.00054461 0.01472 0.0085637 0.010838 0.025584 -0.77527 0.013398 -0.18335 -0.047029 -0.053016 -0.02572 -0.17279 -0.11915 -0.095105 -0.077623 -0.15769 -0.078308 -0.15251 -0.00087063 -0.00048654 0.0021424 0.00041597 -0.16681
5.1641 -0.0056531 -0.0079004 0.012297 0.0072615 0 0.0016448 -0.017257 -0.0077658 -0.018792 -0.011268 -0.017801 -0.74888 0.0065728 -0.17845 -0.041386 -0.063852 0.014213 -0.16025 -0.08355 -0.056206 -0.048757 -0.10775 0.0031048 -0.10902 -0.00090703 0.00087025 0.0015681 -1.9447e-05 0.22445
5.168 -0.010007 -0.011039 -0.0022646 -0.0073462 0 -0.010733 -0.029991 -0.029749 -0.04643 -0.031904 -0.061014 -0.71527 0.00072539 -0.17891 -0.044054 -0.081066 0.052011 -0.13721 -0.063043 -0.033277 -0.0051215 -0.050346 0.07465 -0.079788 -0.0010077 0.0019367 0.00077535 -0.00047924 0.60932
5.1719 -0.013084 -0.014262 -0.017582 -0.022384 0 -0.023949 -0.038208 -0.049223 -0.072379 -0.04836 -0.1031 -0.68334 0.0030438 -0.12038 -0.04248 -0.045467 0.083933 -0.16007 -0.046397 0.019909 0.009683 0.0021195 0.12549 0.0014699 -0.00085072 0.0026678 0.00037205 -0.00050177 0.95668
5.1758 -0.014512 -0.016639 -0.029026 -0.032345 0 -0.031613 -0.042716 -0.063456 -0.091941 -0.059093 -0.14108 -0.66074 0.024847 -0.090413 0.0020183 0.012571 0.10725 -0.12858 0.013428 0.068802 0.046195 0.021308 0.1583 0.036219 -6.8407e-05 0.0034846 0.00082861 6.157e-05 1.221
5.1797 -0.014396 -0.016912 -0.033924 -0.033872 0 -0.030296 -0.044365 -0.069894 -0.10055 -0.063737 -0.16948 -0.64969 0.048936 -0.077512 0.015317 0.034503 0.12087 -0.092245 0.033197 0.097827 0.02524 0.024242 0.18228 0.078317 0.0011921 0.0046769 0.0020101 0.00092239 1.3577
5.1836 -0.0133 -0.014706 -0.032907 -0.027785 0 -0.022248 -0.043514 -0.06783 -0.097247 -0.06286 -0.18138 -0.64723 0.050965 -0.073513 -0.0055443 0.027413 0.12497 -0.07663 0.026396 0.11592 -0.0028041 0.028156 0.20172 0.094884 0.0021744 0.0058728 0.0031899 0.0016149 1.3476
5.1875 -0.011962 -0.011075 -0.028842 -0.018588 0 -0.013716 -0.040335 -0.059068 -0.085403 -0.057605 -0.17124 -0.64876 0.012848 -0.067571 -0.045206 0.010118 0.11981 -0.098486 0.021106 0.13193 0.02315 0.046207 0.21037 0.046217 0.0021016 0.0062155 0.0035994 0.0018629 1.208
5.1914 -0.010922 -0.0078991 -0.024396 -0.011486 0 -0.010091 -0.035191 -0.046702 -0.069788 -0.049161 -0.13813 -0.65063 0.010595 -0.020356 -0.0082783 0.0034665 0.10486 -0.10374 0.023896 0.093001 0.020671 0.027153 0.19636 -0.030923 0.00093867 0.0051761 0.0030629 0.0017171 0.98012
5.1953 -0.010339 -0.0066645 -0.020348 -0.0089268 0 -0.011928 -0.028487 -0.03302 -0.052804 -0.038157 -0.087431 -0.65004 0.0069806 -0.06945 -0.0091038 -0.0041407 0.079513 -0.15985 0.0060363 0.07311 -6.0494e-05 0.0017389 0.15274 -0.04696 -0.00044655 0.0032196 0.0021439 0.0013926 0.70369
5.1992 -0.010077 -0.0075979 -0.015883 -0.0093643 0 -0.015156 -0.020246 -0.018498 -0.033286 -0.024458 -0.029321 -0.64377 -0.0059908 -0.12306 -0.023463 -0.016897 0.044862 -0.17719 -0.021693 0.030613 -0.036713 -0.03248 0.084794 -0.049432 -0.00096925 0.0015858 0.0016403 0.0010354 0.40025
5.2031 -0.009924 -0.0097415 -0.010233 -0.0092643 0 -0.015126 -0.010116 -0.0027613 -0.0089273 -0.0078409 0.025514 -0.62897 -0.020274 -0.15148 -0.031563 -0.031459 0.0050088 -0.16086 -0.059816 -0.034995 -0.071932 -0.069423 0.0082969 -0.069838 -0.0002755 0.0012754 0.0018658 0.0006601 0.07841
5.207 -0.0097523 -0.011722 -0.0039 -0.0065879 0 -0.010734 0.0018568 0.013586 0.01998 0.010727 0.070247 -0.60623 -0.0080082 -0.16893 -0.007223 -0.03541 -0.033746 -0.21023 -0.12 -0.084731 -0.064512 -0.091505 -0.059388 -0.14115 0.00093982 0.0021456 0.0023722 0.00026988 -0.24701
5.2109 -0.0095257 -0.012532 0.0016202 -0.0026273 0 -0.0049967 0.014315 0.028224 0.048899 0.028302 0.10337 -0.58178 -0.035972 -0.15186 -0.044117 -0.051063 -0.065478 -0.20301 -0.13618 -0.1286 -0.087776 -0.11897 -0.10823 -0.14118 0.0015748 0.0030005 0.0023867 -4.0354e-05 -0.54208
5.2148 -0.0092158 -0.011853 0.005117 -0.00052928 0 -0.0018138 0.024513 0.038278 0.070905 0.040735 0.1264 -0.56519 -0.03267 -0.16444 -0.082633 -0.093257 -0.086987 -0.21611 -0.1634 -0.17181 -0.13157 -0.16316 -0.13834 -0.16117 0.0011378 0.0026518 0.0015787 -0.00014619 -0.76054
5.2188 -0.0087649 -0.0099524 0.0065163 -0.0019449 0 -0.0021828 0.029528 0.042246 0.08051 0.044856 0.1399 -0.56325 -0.027069 -0.19547 -0.092195 -0.12365 -0.098017 -0.23986 -0.18328 -0.18707 -0.15971 -0.19077 -0.15573 -0.18241 0.00018179 0.0010008 0.00044675 -4.5261e-05 -0.86513
5.2227 -0.0081461 -0.0074492 0.0064965 -0.0050808 0 -0.0034759 0.028044 0.040772 0.076515 0.040512 0.14149 -0.57454 -0.043451 -0.22393 -0.061751 -0.11425 -0.099417 -0.2573 -0.17909 -0.16253 -0.14744 -0.17703 -0.16495 -0.18343 -0.00025618 -0.00085817 -5.5292e-05 0.00010364 -0.84562
5.2266 -0.007447 -0.0051084 0.0054414 -0.0061713 0 -0.0023392 0.021352 0.035528 0.062068 0.030673 0.12734 -0.58982 -0.040501 -0.19776 -0.076287 -0.11072 -0.091231 -0.24053 -0.16786 -0.18382 -0.13825 -0.15511 -0.16432 -0.16559 0.00032927 -0.0016079 0.00065237 0.00013032 -0.71985
5.2305 -0.0068645 -0.0036154 0.0029665 -0.003123 0 0.0016644 0.012652 0.027405 0.042347 0.01932 0.096014 -0.59839 -0.037693 -0.22324 -0.084967 -0.10023 -0.072697 -0.23649 -0.16249 -0.15672 -0.12529 -0.15391 -0.14694 -0.14295 0.001418 -0.00085152 0.0022255 3.7602e-05 -0.51898
5.2344 -0.0065791 -0.0032853 -0.001428 0.0021023 0 0.0051784 0.0050193 0.015865 0.021719 0.0087053 0.051102 -0.59588 -0.035987 -0.20733 -0.082041 -0.086754 -0.044159 -0.19174 -0.14799 -0.12459 -0.072702 -0.12666 -0.10674 -0.10373 0.0019642 0.00061582 0.0036265 4.3061e-06 -0.27055
5.2383 -0.0066003 -0.0038661 -0.0072762 0.0047677 0 0.0038181 -0.00054545 0.00017769 0.0020895 -0.0017137 0.00048768 -0.58712 -0.02752 -0.15835 -0.060613 -0.071482 -0.0088411 -0.11895 -0.12035 -0.08879 -0.01962 -0.075523 -0.045321 -0.064325 0.0014057 0.0016089 0.00395 0.00018362 0.0079068
5.2422 -0.0067208 -0.0046699 -0.012833 0.0013573 0 -0.0038866 -0.0055156 -0.018683 -0.016964 -0.013808 -0.047271 -0.58191 0.0026132 -0.14177 -0.011628 -0.054669 0.027542 -0.070875 -0.080522 -0.029525 -0.058008 -0.029977 0.025632 -0.06159 0.00021242 0.0016317 0.003138 0.00051144 0.30261
5.2461 -0.0066379 -0.005033 -0.015973 -0.0072116 0 -0.014816 -0.01234 -0.037377 -0.036638 -0.028117 -0.086581 -0.587 0.015009 -0.1092 -0.023929 -0.04002 0.059314 -0.070133 -0.052722 0.069188 0.006471 -0.024053 0.088977 0.0057175 -0.00054602 0.0012311 0.0019824 0.00074867 0.59322
5.25 -0.0061542 -0.0047689 -0.015575 -0.016027 0 -0.023243 -0.022118 -0.05156 -0.056916 -0.042396 -0.11586 -0.60033 0.012239 -0.13778 -0.0050451 -0.025216 0.083365 -0.054426 -0.028544 0.084223 0.024609 0.020521 0.13135 0.03022 -0.00019662 0.0013644 0.0014412 0.00073322 0.8483
5.2539 -0.0052943 -0.0042216 -0.012196 -0.019927 0 -0.024776 -0.033162 -0.058232 -0.075263 -0.052673 -0.13566 -0.61189 0.010217 -0.15424 -0.0048897 -0.014458 0.099449 -0.05986 0.0087817 0.096308 0.036561 0.059147 0.1505 0.052834 0.00092011 0.0024526 0.0018712 0.00057582 1.0305
5.2578 -0.0042328 -0.0038612 -0.0075165 -0.017343 0 -0.019174 -0.041575 -0.057155 -0.086995 -0.055858 -0.14575 -0.61062 0.01649 -0.1161 -0.041631 -0.0085708 0.10815 -0.093812 0.056014 0.1434 0.061593 0.061058 0.15469 0.087109 0.0017789 0.0040208 0.0028148 0.00057232 1.1072
5.2617 -0.003094 -0.0037844 -0.0030921 -0.01108 0 -0.010115 -0.043499 -0.050313 -0.087434 -0.051654 -0.14369 -0.59261 0.0141 -0.066448 -0.030737 0.0022525 0.10863 -0.067737 0.041305 0.12701 0.04565 0.029786 0.15386 0.050974 0.0016138 0.0051862 0.0034625 0.00090103 1.0611
5.2656 -0.001812 -0.003582 0.0005828 -0.0056111 0 -0.0024217 -0.037475 -0.040081 -0.074751 -0.042232 -0.12611 -0.56499 -0.0044716 -0.067182 0.0050716 -0.00099704 0.098518 -0.099169 0.02045 0.10211 0.043498 0.018646 0.14955 0.077584 0.00059168 0.0054304 0.0033375 0.0014153 0.89462
5.2695 -0.00020539 -0.0026866 0.0040772 -0.003371 0 0.0010479 -0.025277 -0.027703 -0.051477 -0.030218 -0.091661 -0.54262 -0.002187 -0.1 0.0045357 -0.014544 0.076109 -0.11437 -0.00494 0.068371 0.052179 0.011464 0.13247 0.032747 -0.00038029 0.0049037 0.0026124 0.0017604 0.62905
5.2734 0.0017687 -0.00087457 0.0082527 -0.0031468 0 0.00081314 -0.010704 -0.013238 -0.023354 -0.016898 -0.043533 -0.53918 0.010811 -0.14398 -0.031356 -0.027496 0.042957 -0.11615 -0.038483 0.029392 0.03803 -0.0056736 0.090987 -0.045814 -0.00049035 0.0040689 0.0018514 0.0017105 0.29923
5.2773 0.0038106 0.00153 0.013333 -0.0016485 0 -0.00016659 0.0027046 0.0032457 0.0038922 -0.0021306 0.01047 -0.55817 0.0091877 -0.17344 -0.080082 -0.026627 0.0042709 -0.13023 -0.084812 -0.0095489 -0.042084 -0.047649 0.023846 -0.065824 0.00028699 0.0031754 0.0014835 0.0013816 -0.054229
5.2813 0.0053629 0.0039023 0.018399 0.0033233 0 0.0011026 0.013354 0.020446 0.027454 0.014251 0.06072 -0.59002 0.0020238 -0.191 -0.051963 -0.075725 -0.03333 -0.17442 -0.11987 -0.064392 -0.044957 -0.11328 -0.054263 -0.088842 0.0012416 0.0021493 0.0015032 0.001097 -0.39263
5.2852 0.0059971 0.0057677 0.021602 0.010814 0 0.0054459 0.021598 0.035691 0.047749 0.03107 0.099839 -0.61778 -0.017063 -0.19614 -0.062855 -0.094893 -0.064906 -0.21375 -0.12971 -0.11288 -0.082605 -0.14443 -0.12039 -0.12397 0.0016034 0.00095017 0.0016192 0.001041 -0.68456
5.2891 0.0058191 0.0070741 0.021089 0.01734 0 0.01098 0.028395 0.046067 0.066011 0.045745 0.12537 -0.62812 -0.032606 -0.20948 -0.061297 -0.090555 -0.088648 -0.24935 -0.14672 -0.14232 -0.084735 -0.15947 -0.15885 -0.14973 0.0011881 -0.0001035 0.0016358 0.0010687 -0.90788
5.293 0.005519 0.0081172 0.016234 0.019577 0 0.014635 0.033932 0.049988 0.08145 0.055511 0.13913 -0.61983 -0.038505 -0.2404 -0.037709 -0.075073 -0.10481 -0.26598 -0.17732 -0.15863 -0.055989 -0.17121 -0.17138 -0.1659 0.00045908 -0.00049715 0.00166 0.0008808 -1.0487
5.2969 0.0059287 0.0092535 0.0084641 0.01696 0 0.014691 0.037364 0.048069 0.090636 0.058765 0.14361 -0.60349 -0.041741 -0.28433 -0.053324 -0.078321 -0.11342 -0.2071 -0.18427 -0.20489 -0.14138 -0.18936 -0.17281 -0.21107 3.5817e-05 -5.3822e-05 0.001939 0.00038861 -1.0996
5.3008 0.0073652 0.010639 0.00087767 0.012207 0 0.012345 0.037703 0.042644 0.089718 0.055536 0.13843 -0.59235 -0.035059 -0.24412 -0.079624 -0.10074 -0.1131 -0.17973 -0.1722 -0.20142 -0.15322 -0.22412 -0.17567 -0.21158 0.00015523 0.00075088 0.0025116 -0.00011894 -1.0586
5.3047 0.0092775 0.012121 -0.0034614 0.0093248 0 0.010798 0.034792 0.036187 0.077488 0.046983 0.12016 -0.59189 -0.032156 -0.23143 -0.060937 -0.096745 -0.10186 -0.17055 -0.17849 -0.17581 -0.12872 -0.20232 -0.17764 -0.19525 0.00055597 0.0011132 0.0030477 -0.00020606 -0.9296
5.3086 0.010531 0.013252 -0.0035875 0.010476 0 0.012298 0.029379 0.029662 0.056543 0.034634 0.086051 -0.59652 -0.030593 -0.23602 -0.020812 -0.084966 -0.07922 -0.15059 -0.18373 -0.1447 -0.091209 -0.16937 -0.16338 -0.17173 0.00080832 0.00062701 0.0030686 0.00029278 -0.72322
5.3125 0.010167 0.013414 -0.0014519 0.01403 0 0.015563 0.022254 0.021983 0.031606 0.019998 0.038925 -0.59633 -0.026467 -0.22528 0.0033414 -0.089225 -0.047598 -0.096325 -0.1617 -0.1208 -0.063668 -0.17978 -0.1196 -0.14646 0.00072085 -0.000288 0.0023786 0.0010856 -0.45649
5.3164 0.008078 0.012046 -0.00055746 0.015429 0 0.016194 0.013446 0.011089 0.006654 0.0045719 -0.01166 -0.58728 -0.032552 -0.13639 -0.013674 -0.049019 -0.011885 -0.10728 -0.12671 -0.06717 -0.062988 -0.11885 -0.049741 -0.090786 0.00045767 -0.00071424 0.0013214 0.0016643 -0.15242
5.3203 0.0050668 0.0089819 -0.0031805 0.010586 0 0.010302 0.0024588 -0.0039854 -0.016632 -0.010126 -0.05385 -0.57548 0.021251 -0.13168 -0.011864 -0.052008 0.022483 -0.11463 -0.076324 -0.018485 -0.025772 -0.077109 0.025307 -0.077153 0.00032322 -4.9084e-05 0.00060338 0.0017477 0.1609
5.3242 0.0022722 0.0046982 -0.0083142 -0.00051697 0 -0.0014712 -0.010529 -0.021505 -0.038027 -0.02272 -0.080715 -0.57133 0.042794 -0.13633 -0.015833 -0.024628 0.051475 -0.12075 -0.043609 0.010522 -0.01205 -0.042388 0.081557 -0.056609 0.0004671 0.0014563 0.00078998 0.0014959 0.45179
5.3281 0.0004208 0.0002424 -0.012128 -0.012918 0 -0.013332 -0.023642 -0.037202 -0.056802 -0.032199 -0.094261 -0.579 0.01976 -0.12031 -0.01101 0.02783 0.073231 -0.11248 -0.028991 0.0222 -0.010994 -0.012521 0.10888 -0.01712 0.00077401 0.0029384 0.0018604 0.0012955 0.68816
5.332 -0.00050605 -0.0032396 -0.010767 -0.019631 0 -0.018303 -0.033638 -0.046329 -0.07076 -0.037938 -0.10235 -0.59158 0.013549 -0.082201 0.064711 0.017638 0.087439 -0.053696 -0.00020412 0.03741 0.065651 0.0057458 0.11586 0.022746 0.00098886 0.0036954 0.0031769 0.0013439 0.8426
5.3359 -0.0010019 -0.0051075 -0.0033414 -0.016646 0 -0.013818 -0.037616 -0.046291 -0.077128 -0.039586 -0.11066 -0.59697 0.038261 -0.10231 0.06399 0.054299 0.094086 -0.09646 0.0024357 0.085164 0.032957 0.023011 0.11877 0.063183 0.0009269 0.0037436 0.0039063 0.0014562 0.89777
5.3398 -0.0014921 -0.0055299 0.0072387 -0.0061766 0 -0.0040802 -0.034828 -0.038043 -0.074276 -0.037023 -0.11646 -0.58932 0.031454 -0.10238 0.030051 0.051493 0.092584 -0.096337 -0.0063585 0.089317 0.020699 0.013951 0.12525 0.050634 0.00059752 0.0036415 0.0035879 0.001284 0.84963
5.3438 -0.0020343 -0.005255 0.016152 0.0046561 0 0.0032022 -0.02711 -0.025328 -0.062602 -0.030522 -0.11001 -0.57522 0.022403 -0.094497 -0.0036345 0.029157 0.081859 -0.11175 -0.018895 0.065137 0.0081029 -0.004672 0.12733 0.01985 0.00018489 0.0038078 0.0024375 0.00071713 0.70727
5.3477 -0.0024824 -0.0050508 0.019662 0.0089837 0 0.0031513 -0.017572 -0.012401 -0.044016 -0.020885 -0.082838 -0.56806 0.036325 -0.094462 -0.0095439 0.010083 0.061341 -0.17401 -0.028882 0.034822 -0.025707 -0.017756 0.10965 0.005868 -6.7379e-05 0.0040478 0.0011829 5.361e-05 0.49052
5.3516 -0.00286 -0.0052737 0.016937 0.0052038 0 -0.0023912 -0.0086209 -0.0019066 -0.020905 -0.009289 -0.036032 -0.57561 0.034221 -0.10084 0.015535 -0.015848 0.032229 -0.049109 -0.034997 0.018665 -0.035278 -0.040362 0.064722 0.007805 3.3287e-06 0.0037697 0.00056389 -0.00024029 0.2273
5.3555 -0.0034955 -0.0058583 0.0097167 -0.0022393 0 -0.0069172 -0.0008773 0.0057687 0.0042874 0.003082 0.018529 -0.59233 0.026989 -0.11676 -0.040325 -0.057795 -0.0018429 -0.11385 -0.076817 -0.03227 -0.040336 -0.066062 0.0013835 -0.018575 0.00037028 0.0026602 0.00085943 5.0967e-05 -0.048829
5.3594 -0.0047395 -0.0066074 0.00066652 -0.0069168 0 -0.0054156 0.0063168 0.011641 0.028766 0.01522 0.065272 -0.60398 0.025558 -0.12162 -0.042424 -0.065169 -0.035398 -0.18631 -0.098765 -0.073829 -0.069239 -0.092963 -0.06077 -0.061933 0.00079938 0.0011211 0.0017547 0.00069779 -0.30249
5.3633 -0.0065376 -0.0074189 -0.0079997 -0.0057987 0 0.00096929 0.013507 0.016778 0.049282 0.026051 0.094424 -0.60056 0.02354 -0.13371 -0.0017265 -0.054456 -0.062882 -0.21016 -0.10323 -0.099386 -0.11033 -0.12572 -0.10542 -0.10992 0.00096864 4.9944e-06 0.0026058 0.0012346 -0.50275
5.3672 -0.0083189 -0.0082508 -0.014883 -0.0013329 0 0.0060329 0.020159 0.021473 0.062901 0.034062 0.10623 -0.58554 0.0027937 -0.19885 -0.014367 -0.085514 -0.08068 -0.17881 -0.12577 -0.121 -0.12537 -0.17399 -0.12946 -0.14485 0.00069217 -0.0001139 0.0028871 0.0013608 -0.62958
5.3711 -0.0093882 -0.0089877 -0.019222 0.0013833 0 0.0042883 0.024831 0.025172 0.068149 0.037399 0.10721 -0.57254 0.033403 -0.15939 -0.040922 -0.064842 -0.088045 -0.1936 -0.1693 -0.14271 -0.1559 -0.17565 -0.14081 -0.13976 9.8714e-05 0.00055801 0.002509 0.0011553 -0.67617
5.375 -0.0095276 -0.0095005 -0.020911 -0.00050083 0 -0.0039581 0.026047 0.026755 0.065362 0.034688 0.10263 -0.57263 0.021771 -0.13576 -0.02644 -0.059239 -0.086276 -0.17682 -0.16959 -0.13576 -0.13432 -0.17425 -0.14735 -0.16276 -0.00041099 0.001231 0.0018184 0.00092547 -0.64457
5.3789 -0.0092763 -0.0099201 -0.020717 -0.0052414 0 -0.012901 0.022956 0.024811 0.055772 0.02601 0.09217 -0.58398 0.0030687 -0.1302 -0.015599 -0.072844 -0.076793 -0.16276 -0.14228 -0.13006 -0.087773 -0.15679 -0.14759 -0.1588 -0.00045232 0.0012328 0.0013239 0.00087119 -0.53772
5.3828 -0.0096025 -0.010789 -0.020036 -0.008763 0 -0.016532 0.01535 0.017997 0.040222 0.013124 0.071997 -0.59376 0.0011362 -0.14235 -0.032159 -0.097971 -0.059756 -0.1743 -0.11046 -0.13587 -0.051104 -0.12275 -0.13151 -0.11445 1.7462e-05 0.00056354 0.0013566 0.00089838 -0.35548
5.3867 -0.011192 -0.012756 -0.019952 -0.009144 0 -0.014 0.0034555 0.0057277 0.018927 -0.0014558 0.040284 -0.59067 0.0025427 -0.17627 -0.032999 -0.089013 -0.034524 -0.19963 -0.12614 -0.09511 -0.096077 -0.11706 -0.090377 -0.1609 0.00062903 -0.00016831 0.0018892 0.00074614 -0.099396
5.3906 -0.013905 -0.015937 -0.020299 -0.0088216 0 -0.010189 -0.011863 -0.011038 -0.0073755 -0.01582 0.00044288 -0.57649 0.028964 -0.15674 -0.01738 -0.061126 -0.0016662 -0.18655 -0.070653 -0.037369 -0.097843 -0.08414 -0.026534 -0.075627 0.00088917 -0.00030359 0.0026003 0.00028166 0.21665
5.3945 -0.01682 -0.019511 -0.01983 -0.012249 0 -0.011179 -0.028563 -0.029581 -0.036105 -0.029319 -0.040819 -0.566 0.053493 -0.14231 -0.008437 -0.041359 0.035306 -0.16207 -0.037264 -0.0014673 -0.062996 -0.035602 0.045391 3.601e-05 0.00060198 0.00036571 0.0031083 -0.00032599 0.55948
5.3984 -0.01881 -0.022074 -0.017577 -0.021177 0 -0.018855 -0.043347 -0.046251 -0.062934 -0.041952 -0.078149 -0.57511 0.069456 -0.11665 -0.0016501 -0.025547 0.070292 -0.11092 -0.018525 0.026867 -0.016124 0.012153 0.10705 0.043667 4.426e-05 0.0015641 0.0032077 -0.00070482 0.8814
5.4023 -0.019211 -0.022581 -0.014162 -0.032091 0 -0.02937 -0.052752 -0.057978 -0.08357 -0.053164 -0.11002 -0.60763 0.07539 -0.042057 0.015512 0.00031261 0.097199 -0.0077326 0.023607 0.079624 0.00839 0.038722 0.14763 0.065411 -0.00028295 0.0028834 0.0029643 -0.00054797 1.1354
5.4063 -0.018107 -0.021131 -0.011618 -0.038415 0 -0.036443 -0.054981 -0.063436 -0.09575 -0.061301 -0.13669 -0.65233 0.068936 -0.058012 -0.0087094 0.025136 0.11288 -0.028008 0.041207 0.12072 0.035281 0.054647 0.16878 0.060005 -0.00011065 0.0040908 0.0026295 0.00017865 1.2906
5.4102 -0.01611 -0.018831 -0.0116 -0.035662 0 -0.036234 -0.051086 -0.063067 -0.099652 -0.064331 -0.1561 -0.69232 0.073083 -0.085588 0.0068831 0.034179 0.11804 -0.02294 0.041717 0.1437 0.048709 0.071451 0.17969 0.081878 0.00036222 0.0051024 0.0024459 0.0012284 1.3367
5.4141 -0.013882 -0.016803 -0.013632 -0.025041 0 -0.029627 -0.044266 -0.05814 -0.096437 -0.061207 -0.16232 -0.71816 0.073747 -0.088479 0.036851 0.028123 0.1154 -0.046221 0.034302 0.13779 0.062394 0.068303 0.18667 0.10111 0.0006854 0.0057504 0.0024783 0.0022242 1.2772
5.418 -0.011777 -0.015198 -0.015208 -0.012468 0 -0.020597 -0.037544 -0.049765 -0.086458 -0.052577 -0.14873 -0.7335 0.071389 -0.06237 0.059992 0.012873 0.10657 -0.10106 0.024211 0.11385 0.080344 0.0451 0.18601 0.095865 0.00062079 0.0057059 0.0025825 0.0028335 1.119
5.4219 -0.0098078 -0.013153 -0.013883 -0.0040202 0 -0.012787 -0.031543 -0.038635 -0.069015 -0.040189 -0.11348 -0.74935 0.094961 -0.060362 0.050319 0.0071754 0.09052 -0.096609 0.01185 0.12982 0.090297 0.040398 0.16634 0.045086 0.00039272 0.0047265 0.0025315 0.0028772 0.87008
5.4258 -0.0078524 -0.0097501 -0.0095175 -0.0018013 0 -0.0074361 -0.02424 -0.025386 -0.043899 -0.025624 -0.062512 -0.77313 0.091728 -0.053054 0.030225 -0.0090772 0.064936 -0.085361 0.0064297 0.11779 0.074286 0.0083674 0.11871 -0.0015163 0.00045921 0.0030031 0.0022106 0.0023701 0.54596
5.4297 -0.0058658 -0.005103 -0.0045262 -0.0033818 0 -0.0038364 -0.012995 -0.010875 -0.013144 -0.009605 -0.0072713 -0.80282 0.061306 -0.078759 0.014728 -0.012205 0.029422 -0.11393 -0.034132 0.054196 0.029261 -0.027819 0.046501 -0.015219 0.0010113 0.0012065 0.0017319 0.0015137 0.17737
5.4336 -0.0039079 -0.00048664 -0.0017983 -0.0046302 0 -0.0010138 0.0027272 0.0039895 0.018875 0.0074889 0.041253 -0.83081 0.033806 -0.10889 0.00066368 -0.018488 -0.012225 -0.15852 -0.085692 -0.006192 -0.0047353 -0.059145 -0.033324 -0.020188 0.0016986 9.6239e-05 0.0013714 0.0006296 -0.19218
5.4375 -0.0020025 0.002692 -0.0021573 -0.0030185 0 0.0013209 0.020182 0.018547 0.04725 0.024517 0.077725 -0.8528 0.042935 -0.10725 -0.018918 -0.047676 -0.052716 -0.18462 -0.11398 -0.0030087 0.011585 -0.081553 -0.099589 -0.046828 0.0018855 -1.7029e-05 0.001363 2.0527e-05 -0.5196
5.4414 7.8982e-06 0.0041753 -0.0036577 0.0012527 0 0.0031419 0.034719 0.03222 0.068664 0.039118 0.10329 -0.87298 0.075583 -0.1155 -0.059434 -0.063345 -0.084593 -0.20328 -0.12537 -0.029995 -0.025092 -0.13541 -0.13998 -0.061186 0.001234 0.00051215 0.0017118 -0.00019093 -0.77689
5.4453 0.0024399 0.0051778 -0.0032706 0.0065139 0 0.0048386 0.042641 0.043937 0.082037 0.048543 0.12195 -0.90015 0.041329 -0.15759 -0.041716 -0.070338 -0.10368 -0.23453 -0.14928 -0.081585 -0.055863 -0.16999 -0.15757 -0.10774 6.8367e-05 0.00097026 0.0021876 -0.00013207 -0.955
5.4492 0.0055531 0.0073759 0.00068816 0.011418 0 0.0072171 0.043323 0.051886 0.087452 0.051197 0.13556 -0.93869 0.0069273 -0.1956 -0.02673 -0.074152 -0.11022 -0.22787 -0.17334 -0.13036 -0.07199 -0.19441 -0.16535 -0.12684 -0.0008438 0.00085533 0.0025168 -7.8448e-05 -1.0548
5.4531 0.0092894 0.011417 0.0075615 0.015546 0 0.010781 0.039108 0.054261 0.08481 0.047635 0.14133 -0.98277 -0.00044794 -0.20623 -0.019849 -0.069882 -0.10709 -0.19188 -0.18553 -0.15679 -0.063415 -0.21072 -0.17314 -0.12231 -0.00092337 0.00023132 0.0026111 -0.00023392 -1.0743
5.457 0.013192 0.016281 0.015409 0.018787 0 0.015171 0.033277 0.050576 0.073781 0.040225 0.13334 -1.0197 0.019953 -0.16833 0.029154 -0.038872 -0.096931 -0.20204 -0.16745 -0.13867 -0.012929 -0.21463 -0.17812 -0.16699 -0.0002593 -0.00040378 0.0026216 -0.00056075 -1.0064
5.4609 0.01662 0.020086 0.02277 0.020719 0 0.019355 0.027868 0.042298 0.055057 0.031751 0.10706 -1.0403 0.036659 -0.14021 0.010336 -0.033031 -0.080525 -0.22949 -0.15222 -0.14666 0.019566 -0.18311 -0.16731 -0.16696 0.00049619 -0.00057546 0.0027547 -0.00080414 -0.84838
5.4648 0.019147 0.021621 0.029337 0.020866 0 0.022279 0.022918 0.03195 0.031403 0.024002 0.06369 -1.0467 0.074634 -0.14296 -0.021521 -0.042922 -0.057481 -0.23055 -0.12686 -0.085151 0.012106 -0.16511 -0.13029 -0.12497 0.00071274 -0.00020059 0.0030166 -0.00069914 -0.61563
5.4688 0.020839 0.021275 0.035137 0.019444 0 0.023315 0.017392 0.021337 0.0071046 0.017203 0.01137 -1.0513 0.089989 -0.1657 -0.033801 -0.045471 -0.028423 -0.22255 -0.0997 -0.011169 0.015081 -0.14481 -0.070808 -0.078734 0.0003077 0.00042186 0.0031475 -0.00019318 -0.3451
5.4727 0.022157 0.020568 0.039414 0.017597 0 0.022307 0.010688 0.010598 -0.013965 0.010484 -0.037848 -1.0669 0.057058 -0.18462 -0.0039738 -0.023352 0.0034281 -0.22204 -0.079928 0.02096 0.065303 -0.10651 -0.0068309 -0.055418 -0.00025374 0.00092854 0.0028508 0.00049514 -0.083391
5.4766 0.023513 0.020793 0.040653 0.016749 0 0.019615 0.0034615 -0.0008196 -0.029956 0.0029412 -0.073531 -1.0964 0.098795 -0.10253 0.047609 0.0016375 0.032629 -0.20799 -0.073485 0.047244 0.080543 -0.065227 0.041604 0.0044439 -0.00044895 0.0012018 0.0021333 0.0010234 0.13096
5.4805 0.024803 0.022018 0.037791 0.017651 0 0.016343 -0.0027054 -0.012126 -0.040875 -0.0053311 -0.091448 -1.1307 0.080882 -0.10324 0.014908 0.031476 0.053619 -0.15413 -0.05671 0.061132 0.080883 -0.063808 0.066118 0.010811 -0.00019557 0.0014141 0.0014216 0.001158 0.27709
5.4844 0.02536 0.023297 0.031372 0.019997 0 0.014288 -0.0062111 -0.020237 -0.046885 -0.012758 -0.094173 -1.1568 0.077067 -0.10629 -0.023174 0.041748 0.063019 -0.097182 -0.043541 0.07807 0.10697 -0.048628 0.073164 0.010108 0.00010337 0.0018148 0.0012826 0.00091646 0.34736
5.4883 0.024454 0.023767 0.023418 0.022774 0 0.015079 -0.0061185 -0.021287 -0.046846 -0.016668 -0.087363 -1.1681 0.094105 -0.096484 -0.0387 0.031708 0.060592 -0.074298 -0.040125 0.08802 0.14024 -0.027318 0.074182 0.019985 -2.3217e-05 0.0024788 0.0019386 0.00053029 0.33658
5.4922 0.02199 0.02351 0.016155 0.024818 0 0.018816 -0.0022798 -0.013632 -0.03865 -0.014533 -0.074636 -1.1687 0.10234 -0.090447 -0.02296 0.014651 0.048444 -0.13573 -0.05012 0.062875 0.12096 -0.045562 0.072452 0.04805 -0.00065751 0.0032278 0.0030014 0.00027228 0.23806
5.4961 0.018837 0.023368 0.01082 0.025146 0 0.023486 0.0048222 0.00032666 -0.021203 -0.0055295 -0.055145 -1.1679 0.083524 -0.080328 0.03898 0.011507 0.029354 -0.16392 -0.088459 0.061877 0.094976 -0.064456 0.05949 0.048411 -0.0014266 0.0037564 0.0037054 0.00027815 0.051956
5.5 0.016414 0.023947 0.0075706 0.0232 0 0.026148 0.014145 0.015373 0.0036943 0.0085737 -0.025788 -1.17 0.079916 -0.072054 0.013559 -0.0047004 0.0055402 -0.18271 -0.07858 0.032122 0.093634 -0.084955 0.024615 -0.023635 -0.0018583 0.0038306 0.0034963 0.00047448 -0.20229
5.5039 0.015765 0.024852 0.0062595 0.019292 0 0.025274 0.024068 0.02697 0.031306 0.024022 0.013916 -1.1701 0.08257 -0.099117 0.002925 -0.016972 -0.021365 -0.19532 -0.084454 0.002563 0.080509 -0.11724 -0.031591 -0.084475 -0.0017902 0.0034095 0.0024914 0.00064913 -0.48333
5.5078 0.016814 0.02492 0.0070134 0.015013 0 0.022188 0.032621 0.034114 0.055907 0.037003 0.058668 -1.1601 0.079502 -0.16474 0.054745 -0.017835 -0.049448 -0.20101 -0.13557 -0.014261 0.040853 -0.16012 -0.093432 -0.091247 -0.0014435 0.0026355 0.001406 0.000615 -0.74108
5.5117 0.018397 0.023268 0.0099387 0.012824 0 0.020035 0.03811 0.039161 0.073282 0.045605 0.098927 -1.1383 0.046097 -0.16646 0.023795 -0.034052 -0.075757 -0.18428 -0.14129 -0.067179 0.035435 -0.17079 -0.14042 -0.13588 -0.0011312 0.0017406 0.0009897 0.00036492 -0.93713
5.5156 0.019101 0.020145 0.014413 0.01454 0 0.020926 0.039873 0.044924 0.082031 0.050317 0.12602 -1.1147 0.042061 -0.17826 0.010428 -0.039368 -0.096516 -0.16277 -0.17111 -0.10823 -0.0025987 -0.21178 -0.16264 -0.14758 -0.00092769 0.00094703 0.0014432 0.00011227 -1.0566
5.5195 0.018277 0.016785 0.01896 0.01965 0 0.023825 0.038533 0.051706 0.083067 0.052682 0.13656 -1.104 0.04389 -0.20601 -0.012043 -0.049852 -0.10833 -0.16758 -0.19157 -0.14985 -0.043826 -0.23147 -0.16681 -0.17198 -0.00063967 0.00040579 0.0023057 0.00017028 -1.1034
5.5234 0.016448 0.014418 0.022066 0.025116 0 0.025334 0.035475 0.05682 0.078123 0.053353 0.13268 -1.1129 0.050157 -0.21565 -0.016624 -0.058997 -0.10954 -0.19561 -0.19412 -0.17089 -0.059183 -0.23072 -0.1672 -0.18847 -8.6429e-05 0.0001777 0.0028823 0.00072931 -1.0848
5.5273 0.014813 0.01334 0.023231 0.027332 0 0.022861 0.031838 0.056737 0.06852 0.05132 0.11836 -1.133 0.065222 -0.15717 0.041045 -0.05254 -0.10078 -0.23023 -0.17756 -0.13852 -0.017369 -0.22772 -0.17018 -0.15431 0.00062427 0.00024309 0.0028138 0.0016829 -1.0004
5.5313 0.01425 0.012892 0.023204 0.024897 0 0.017262 0.027777 0.049753 0.054924 0.045015 0.095765 -1.1457 0.063797 -0.12403 -0.027918 -0.045937 -0.084226 -0.19992 -0.15601 -0.12681 -0.013877 -0.21986 -0.16719 -0.16123 0.0011292 0.00052725 0.0022938 0.0026475 -0.84556
5.5352 0.014632 0.012252 0.023136 0.019768 0 0.012343 0.02257 0.036941 0.037846 0.034162 0.064964 -1.1362 0.067964 -0.14339 0.003537 -0.042665 -0.062272 -0.17821 -0.14592 -0.072086 0.023303 -0.17693 -0.14328 -0.18389 0.0011324 0.00092762 0.0017934 0.0031907 -0.62411
5.5391 0.014966 0.011245 0.023432 0.015538 0 0.011457 0.015449 0.021048 0.018237 0.020516 0.026865 -1.1039 0.071493 -0.16199 0.011424 -0.038985 -0.036608 -0.1811 -0.13032 -0.027054 0.046982 -0.13508 -0.093025 -0.15267 0.00069408 0.0013323 0.0016083 0.0031168 -0.35761
5.543 0.014215 0.010381 0.023323 0.014211 0 0.014284 0.0065352 0.0048371 -0.0022903 0.0067302 -0.014122 -1.0607 0.070385 -0.1633 -0.02856 -0.029941 -0.0084881 -0.1966 -0.103 -0.0096855 0.031181 -0.10505 -0.028698 -0.063159 0.00019102 0.0016343 0.0016656 0.0025898 -0.081772
5.5469 0.012119 0.010175 0.021436 0.014425 0 0.016845 -0.0028542 -0.0096308 -0.02161 -0.0054811 -0.050872 -1.019 0.062422 -0.19484 0.044824 -0.0046588 0.02017 -0.14956 -0.075035 0.020102 -0.025677 -0.052825 0.027542 -0.036012 -2.333e-05 0.0017569 0.0017276 0.0019969 0.16724
5.5508 0.0093785 0.010479 0.016794 0.0129 0 0.014921 -0.010727 -0.020718 -0.037453 -0.015982 -0.07738 -0.98196 0.077224 -0.13691 0.040553 -0.018738 0.046 -0.10676 -0.038031 0.050386 0.039493 -0.019691 0.060407 0.01293 7.2299e-05 0.0016965 0.0017199 0.001657 0.36481
5.5547 0.0071024 0.01053 0.0094576 0.0078569 0 0.0078825 -0.015385 -0.027045 -0.047825 -0.025013 -0.092052 -0.94334 0.065762 -0.12199 0.034978 -0.013476 0.06471 -0.098204 -0.040666 0.086039 0.059518 -0.013553 0.071855 0.045494 0.00018836 0.0015499 0.0018103 0.0016117 0.49939
5.5586 0.0059697 0.009644 0.00057915 0.0011498 0 -0.00049596 -0.016212 -0.028112 -0.051411 -0.031537 -0.09724 -0.89747 0.053196 -0.11276 0.037789 0.0057026 0.072868 -0.082255 -0.046986 0.11083 0.053543 -0.016619 0.075889 0.055202 4.8597e-05 0.0014817 0.0021628 0.0016533 0.56543
5.5625 0.0057594 0.007851 -0.0079146 -0.0030646 0 -0.0050187 -0.013836 -0.025019 -0.047848 -0.033161 -0.095482 -0.84753 0.072474 -0.051756 0.049148 0.021059 0.069709 -0.015963 -0.011187 0.10407 0.067431 -0.0062687 0.08327 0.044601 -0.00031068 0.0016203 0.0026581 0.0015416 0.55765
5.5664 0.005558 0.0058 -0.013827 -0.0020574 0 -0.0032926 -0.0096859 -0.020072 -0.037775 -0.028129 -0.086169 -0.80383 0.052925 -0.060118 0.090283 0.0098183 0.057522 -0.066122 -0.0019789 0.040592 0.030337 0.017732 0.090826 0.060574 -0.0005681 0.0019472 0.0029253 0.0012094 0.47353
5.5703 0.0044391 0.0040407 -0.015438 0.0027774 0 0.0023496 -0.0052519 -0.015111 -0.022695 -0.017565 -0.066063 -0.77379 0.067201 -0.061391 0.045802 0.0072806 0.040185 -0.056805 -0.016647 0.037547 0.030502 -0.022438 0.085121 0.0519 -0.00044719 0.0022781 0.0026984 0.00079108 0.32185
5.5742 0.0020882 0.0024021 -0.012433 0.0068537 0 0.0067257 -0.0014879 -0.010009 -0.0047949 -0.0055625 -0.033411 -0.75358 0.060622 -0.062231 0.032067 -0.0085352 0.020897 -0.065644 -0.048789 0.02577 0.016541 -0.057218 0.056358 0.019916 -2.0484e-05 0.0023772 0.0021366 0.00049 0.12771
5.5781 -0.001052 0.00011607 -0.0064479 0.0062104 0 0.0058009 0.0014041 -0.002989 0.013236 0.0034488 0.0081129 -0.73037 0.024722 -0.077352 0.05319 -0.033256 0.00086815 -0.096725 -0.083391 -0.012662 -0.029585 -0.068222 0.0089674 -0.032971 0.00032253 0.0021338 0.0017449 0.00042808 -0.072659
5.582 -0.0041504 -0.0033979 -0.00050658 0.00079625 0 -0.00041563 0.0037697 0.0072135 0.028541 0.0078928 0.04939 -0.69336 -0.0030688 -0.13886 -0.007899 -0.031027 -0.019977 -0.075513 -0.08742 -0.049566 -0.09968 -0.082853 -0.040901 -0.102 0.00022926 0.0016572 0.0019138 0.00060157 -0.24466
5.5859 -0.0065345 -0.0078223 0.0026651 -0.0056899 0 -0.0081432 0.0060456 0.019247 0.038773 0.0098659 0.080178 -0.64301 0.018689 -0.11725 0.0086558 -0.047141 -0.040952 -0.12333 -0.093262 -0.055225 -0.06843 -0.11107 -0.077968 -0.1008 -0.00027202 0.0012038 0.0025093 0.00093214 -0.36668
5.5898 -0.0080003 -0.011969 0.0023476 -0.0091371 0 -0.012747 0.0083161 0.029208 0.042942 0.01269 0.094464 -0.58997 0.013841 -0.10093 0.008232 -0.057622 -0.059073 -0.15066 -0.10108 -0.081415 -0.083572 -0.12275 -0.098265 -0.10195 -0.00077038 0.00099168 0.0029386 0.0013174 -0.43242
5.5938 -0.0087042 -0.014516 0.00013317 -0.008424 0 -0.011929 0.010134 0.033076 0.041823 0.017376 0.092845 -0.54494 -0.010837 -0.10508 0.0028102 -0.066896 -0.069598 -0.171 -0.11573 -0.099774 -0.10602 -0.11951 -0.10807 -0.12014 -0.00082681 0.0010576 0.0026769 0.0016291 -0.44493
5.5977 -0.0088024 -0.01478 -0.001552 -0.0058781 0 -0.0069773 0.010717 0.029494 0.037334 0.021293 0.080512 -0.50975 -0.036288 -0.13288 0.0032117 -0.077156 -0.068551 -0.19553 -0.13651 -0.08926 -0.091317 -0.11136 -0.11367 -0.14831 -0.00036419 0.0012746 0.0017768 0.0017105 -0.40904
5.6016 -0.0081902 -0.012902 -0.0014792 -0.004627 0 -0.0014655 0.0094151 0.02051 0.031076 0.02035 0.062852 -0.47773 -0.0064523 -0.15334 -0.053235 -0.056564 -0.055393 -0.15464 -0.12111 -0.12302 -0.060576 -0.14705 -0.11288 -0.058496 0.00026433 0.0014986 0.00086403 0.001446 -0.32843
5.6055 -0.0065797 -0.0094499 -0.00039894 -0.005492 0 0.0014043 0.0061609 0.009804 0.02308 0.012722 0.042146 -0.44214 -0.019481 -0.12028 -0.00091771 -0.041535 -0.033736 -0.13903 -0.11685 -0.11521 -0.053917 -0.10863 -0.097026 -0.061225 0.00058997 0.0016975 0.00059377 0.00088158 -0.20795
5.6094 -0.0038476 -0.004956 7.6564e-05 -0.0063108 0 0.00092433 0.0016118 0.00013142 0.011969 0.00072069 0.017497 -0.40317 -0.013344 -0.099274 0.0035494 -0.042256 -0.0094116 -0.09753 -0.096983 -0.096706 -0.071685 -0.080146 -0.060968 -0.070961 0.00043825 0.00194 0.0010589 0.0002685 -0.057104
5.6133 -0.00033119 0.00010766 -0.00070004 -0.0041766 0 -0.00092389 -0.003124 -0.0078007 -0.0033058 -0.010849 -0.012447 -0.36652 0.0016424 -0.096957 -0.033715 -0.051361 0.012691 -0.048515 -0.06313 -0.071227 -0.086937 -0.065046 -0.011064 -0.05709 6.6362e-05 0.0022671 0.0017077 -6.5171e-05 0.10877
5.6172 0.0032219 0.0050485 -0.0017341 0.0015819 0 -0.0012495 -0.0070095 -0.014466 -0.021428 -0.01828 -0.046263 -0.33573 -0.032407 -0.086718 -0.00556 -0.047762 0.030668 -0.059445 -0.034945 -0.028113 -0.045819 -0.019638 0.037262 -0.01043 -8.6018e-05 0.0025891 0.0018564 4.9071e-05 0.26987
[truncated: 1,787,679 more chars]
