# Supplementary material for: Dataset from dynamic shake-table testing of five full-scale single leaf and cavity URM walls subjected to out-of-plane two-way bending
Source: Data Brief. 2019 Mar 20;24:103854. doi: 10.1016/j.dib.2019.103854 (PMC6480314; doi:10.1016/j.dib.2019.103854)
Supplement: Multimedia component 2 [file mmc2.zip › DATA/CS-000-RF/Test7.txt]

0 -0.00099144 -0.0011359 0.0023894 0.00030148 0 -0.0024359 -0.00060213 0.0033747 -0.0032627 0.00063844 0.00076292 -0.0018517 0.013061 0.017331 0.059303 0.020898 -0.00051936 -0.068178 -0.015169 -0.025036 0.036584 0.014724 -0.014714 -0.019498 0.00051182 0.002572 0.001757 0.00040904 0.0034368
0.003906 -0.0012662 -0.00065215 -0.0034807 0.00074007 0 -0.001819 0.0011392 0.001523 -0.0027381 -0.00030502 -0.0046363 -0.029863 0.014473 0.020513 0.077707 -0.0065598 -0.00027018 -0.04795 -0.014824 -0.078151 -0.015179 0.016208 -0.014357 -0.052999 0.00028477 0.0030014 0.0017009 0.00018845 0.016703
0.007812 -0.0014842 -0.00046631 -0.0081776 -0.0001642 0 -0.0010924 0.0017998 -0.0019407 -0.0019611 -0.0014436 -0.0089344 -0.059154 0.039036 0.034892 0.11205 0.0022093 -0.0003864 0.0019085 0.004791 -0.06249 -0.032556 0.01694 -0.012646 -0.050124 -0.00017403 0.0030007 0.0021412 0.00031672 0.03711
0.011718 -0.0015832 -0.00057236 -0.010827 -0.0019415 0 -0.00053489 0.001425 -0.0056426 -0.0010609 -0.002425 -0.01163 -0.067731 0.029288 0.014334 0.11449 0.015562 -0.00064321 0.018428 -0.0068385 -0.051312 -0.018286 0.0002373 -0.010922 -0.03898 -0.00043527 0.0024372 0.0027601 0.00042397 0.05836
0.015625 -0.0014213 -0.00057791 -0.01187 -0.0033615 0 -0.00023994 0.0004851 -0.0079192 -0.00026157 -0.0029142 -0.012613 -0.055999 0.013973 0.0047029 0.088334 0.015709 -0.00070352 0.0002545 -0.025977 -0.054576 -0.018373 -0.011323 -0.010479 -0.033444 -0.00032137 0.0015285 0.0030619 0.00024093 0.070807
0.019531 -0.00088676 4.5271e-07 -0.011991 -0.0033997 0 -0.0002206 -0.00055791 -0.0079177 0.00010347 -0.0028134 -0.011957 -0.041232 0.019731 0.041465 0.050681 -0.0044195 -0.00041514 -0.037948 -0.02546 -0.068331 -0.059375 0.001788 -0.011718 -0.042984 -2.4493e-05 0.00079154 0.0028027 -0.00010833 0.068285
0.023437 -6.5248e-07 0.0012852 -0.011047 -0.0020237 0 -0.00045456 -0.0013836 -0.0059935 -0.00018788 -0.0023451 -0.0098792 -0.038495 -0.0076133 0.016063 0.082996 0.018252 2.0673e-05 -0.010425 -0.0049815 -0.02831 0.013659 0.010156 -0.013889 -0.055983 0.00014185 0.00071897 0.002215 -0.00019695 0.052051
0.027343 0.0010571 0.0028242 -0.0082083 -0.00011822 0 -0.00079663 -0.0016975 -0.0032027 -0.00096134 -0.001874 -0.0068003 -0.047935 0.03235 0.043949 0.11961 0.015558 0.00020667 -0.026989 0.0041515 -0.053734 0.011003 -0.0024352 -0.015598 -0.036196 7.4005e-05 0.0013764 0.0018014 0.0002969 0.028752
0.03125 0.0019976 0.0038483 -0.0031443 0.0013233 0 -0.00092615 -0.0012425 -0.00046749 -0.0016418 -0.0015708 -0.0032604 -0.058604 0.054709 0.055836 0.13571 0.027066 -7.6423e-05 -0.034144 0.0065577 -0.058446 -0.012101 -0.0068449 -0.015733 -0.053348 -4.952e-05 0.0022687 0.0018762 0.0012386 0.0049047
0.035156 0.0025161 0.0038222 0.0030664 0.0019427 0 -0.00053145 -9.1084e-05 0.0018462 -0.0016458 -0.0012215 0.00036684 -0.061263 0.055039 0.036581 0.1186 0.04355 -0.00063589 -0.03326 -0.0017046 -0.037646 -0.033249 -0.0036293 -0.014227 -0.10055 -9.4306e-06 0.0026685 0.0022825 0.002079 -0.016834
0.039062 0.0024027 0.0028261 0.0083564 0.0020294 0 0.00033467 0.0011114 0.0037374 -0.00086427 -0.00041797 0.0041011 -0.05577 0.080256 0.00091686 0.05915 0.019841 -0.0010322 -0.06235 -0.031493 -0.038402 -0.041927 -0.013207 -0.012119 -0.11696 0.00017286 0.0022034 0.002558 0.0022725 -0.036668
0.042968 0.0016515 0.0014291 0.01111 0.0019208 0 0.0010925 0.0014037 0.0051674 0.00022748 0.00098557 0.0081781 -0.047494 0.11858 0.016366 0.050358 0.030279 -0.0010146 -0.03748 -0.0045531 -0.034993 -0.030693 0.0096393 -0.010862 -0.06558 0.00022451 0.001205 0.0023927 0.0017096 -0.053891
0.046875 0.00051742 0.00018009 0.011251 0.0015315 0 0.0009748 0.00025374 0.0059363 0.00097644 0.0025782 0.012464 -0.039999 0.097909 0.052413 0.053882 0.037294 -0.00080031 -0.055807 -0.0026717 -0.060572 -0.036534 0.012698 -0.011334 -0.027189 -9.2942e-05 0.00046606 0.0019436 0.00079365 -0.06485
0.050781 -0.0005532 -0.00079356 0.0099478 0.00056359 0 -0.00028162 -0.0018233 0.005897 0.0011167 0.003619 0.01594 -0.033528 0.070713 0.062561 0.067558 0.03988 -0.00088762 -0.07137 -0.0085863 -0.083331 -0.042824 0.0041533 -0.013258 -0.0090744 -0.0006889 0.00056778 0.0017002 0.00011707 -0.065054
0.054687 -0.0011375 -0.0016908 0.0083131 -0.00085468 0 -0.0019901 -0.0034403 0.0051529 0.00096545 0.0036597 0.016862 -0.029636 0.069284 0.027581 0.084588 0.041175 -0.0015489 -0.042703 -0.0080221 -0.076187 -0.036663 -0.0070669 -0.015465 -0.015024 -0.0011516 0.001362 0.0020222 3.6693e-05 -0.053446
0.058593 -0.0010897 -0.0025544 0.0064144 -0.0019 0 -0.0028396 -0.0033198 0.0039489 0.0010741 0.0029905 0.013768 -0.033816 0.038614 0.028261 0.07119 0.057071 -0.0024937 0.056674 -0.0081294 -0.02477 -0.021512 -0.015846 -0.016795 -0.053156 -0.0010796 0.0020941 0.0027804 0.00049563 -0.034505
0.0625 -0.00064277 -0.0029369 0.0035478 -0.0016191 0 -0.0018748 -0.0013243 0.0023825 0.0016847 0.0024123 0.0067035 -0.050529 0.069212 0.037689 0.094307 0.049721 -0.0030623 0.038286 0.012254 -0.016978 -0.012629 0.022183 -0.016885 -0.047775 -0.00044085 0.0020739 0.0034355 0.0011782 -0.015793
0.066406 -0.00024204 -0.0021513 -0.00061475 0.00011931 0 0.00064784 0.0013553 0.00032016 0.0025115 0.0024558 -0.0022998 -0.075439 0.078885 0.039611 0.095361 0.034303 -0.0027997 -0.00028483 0.0092828 -0.049658 -0.011285 0.016762 -0.016254 -0.052864 0.00037444 0.0012792 0.0034812 0.0017888 -0.0028106
0.070312 -0.00020497 3.7595e-05 -0.0052466 0.0022663 0 0.0033293 0.0030565 -0.0023077 0.0030231 0.002771 -0.01009 -0.095041 0.072525 0.036596 0.068466 0.025185 -0.0018732 -0.029359 -0.0060662 -0.091682 -0.0089023 -0.011207 -0.015665 -0.068348 0.00085772 0.00032733 0.0028568 0.0021956 0.004468
0.074218 -0.00046972 0.002929 -0.0087707 0.0033302 0 0.0046668 0.002863 -0.0051143 0.0029121 0.002352 -0.014163 -0.096857 0.086993 0.038554 0.027076 0.038935 -0.00092565 -0.037133 -0.00057423 -0.094473 0.0079087 0.0036308 -0.01541 -0.074562 0.00077477 -0.00014593 0.0019753 0.0023791 0.010417
0.078125 -0.00064989 0.0051682 -0.010035 0.0026384 0 0.004228 0.0012112 -0.007226 0.0023015 0.00050627 -0.014116 -0.081207 0.052866 0.030585 0.0578 0.023469 -0.00049854 -0.069842 0.015756 -0.032394 -0.035116 0.011415 -0.015179 -0.054953 0.0003109 -8.6974e-05 0.0013763 0.0023318 0.018962
0.082031 -0.00036279 0.0056795 -0.009109 0.00094522 0 0.0029346 -0.00054295 -0.0077495 0.0015573 -0.0022946 -0.011656 -0.0621 0.070342 -0.005 0.058838 0.031348 -0.0005779 -0.050242 0.019514 -0.069364 -0.027444 -0.0022814 -0.014558 -0.068865 -0.00012878 -1.2933e-05 0.0013226 0.0020561 0.029215
0.085937 0.00044038 0.0044868 -0.0069763 -0.00024803 0 0.0021875 -0.0011749 -0.0063771 0.00097774 -0.0045474 -0.0091202 -0.055078 0.083288 -0.020266 0.064631 0.047509 -0.00069623 -0.030113 0.015864 -0.085298 -0.013138 -0.0072032 -0.013602 -0.074042 -0.00025974 -0.00040899 0.0016683 0.0016385 0.035196
0.089843 0.0014208 0.0026794 -0.0045332 -7.5128e-05 0 0.0026005 -0.00041959 -0.003611 0.00067991 -0.0048366 -0.0076161 -0.063498 0.067439 0.0011166 0.082671 0.058514 -0.00047194 -0.034245 0.0080213 -0.040952 -0.010798 0.0070615 -0.012862 -0.055741 -0.00010211 -0.0011503 0.0020501 0.0012596 0.030005
0.09375 0.0021112 0.0015031 -0.0018969 0.00091172 0 0.0034861 0.00096711 -0.00043211 0.0007001 -0.0029964 -0.0062576 -0.077007 0.056586 0.014884 0.062729 0.046862 -3.6269e-05 -0.040509 -0.0042504 -0.058045 0.0093228 0.012443 -0.012825 -0.052844 0.00011149 -0.001548 0.0021866 0.0010781 0.011339
0.097656 0.0022553 0.0013449 0.0013676 0.001325 0 0.0035588 0.0018209 0.002276 0.0010522 -0.00025991 -0.0031294 -0.083589 0.033294 -0.011918 0.035406 0.032998 8.4222e-05 -0.053847 0.014428 -0.027673 -0.022018 0.0075879 -0.013363 -0.032762 0.00017302 -0.00099885 0.0020404 0.0010965 -0.015784
0.10156 0.0019435 0.0014986 0.0054496 0.00035196 0 0.0022008 0.0013405 0.0040868 0.0015924 0.0017686 0.0027897 -0.082332 0.024793 -0.028083 0.054127 0.040475 -0.00048721 -0.050468 0.019847 -0.021816 -0.020831 -0.0016879 -0.013787 -0.016975 5.6039e-05 0.00038839 0.0017724 0.0011719 -0.041202
0.10547 0.0014632 0.00090699 0.0097664 -0.0013667 0 0.00011112 -0.00045674 0.0049995 0.0018817 0.0024022 0.010321 -0.083186 0.032337 -0.012935 0.078229 0.048211 -0.0015518 -0.059926 0.0058107 -0.037384 -0.0067375 -0.0091507 -0.013482 -0.017808 -0.00011367 0.001807 0.0015941 0.0011835 -0.055381
0.10938 0.0010379 -0.00079587 0.013174 -0.002267 0 -0.0012756 -0.0027656 0.0052105 0.0013728 0.002267 0.016515 -0.093916 0.050915 0.042307 0.05301 0.028149 -0.0024586 -0.11525 -0.02197 -0.054929 -0.016964 -0.008703 -0.012501 -0.044729 -0.00019716 0.0024071 0.0016474 0.0011766 -0.054911
0.11328 0.00069337 -0.0028778 0.014631 -0.0013317 0 -0.0010722 -0.0044221 0.0049545 -7.22e-05 0.0024985 0.018542 -0.10864 0.06752 0.026966 0.087924 0.02505 -0.0026627 -0.076899 0.019392 -0.049213 0.0089081 -0.0087387 -0.011516 -0.08102 -0.00014583 0.0019831 0.0019475 0.0013068 -0.044058
0.11719 0.0003324 -0.0040844 0.01369 0.00088338 0 0.00026203 -0.0045183 0.004454 -0.0017932 0.003554 0.01561 -0.11146 0.024959 -0.026742 0.077668 0.026161 -0.0021805 -0.067753 0.017027 -0.074287 0.0018421 -0.0040892 -0.011181 -0.054253 -2.7718e-06 0.0010767 0.0023658 0.0016163 -0.031316
0.12109 -0.00010829 -0.0036657 0.010517 0.0026538 0 0.001347 -0.0029297 0.0038365 -0.0025935 0.0047804 0.0094521 -0.092989 0.010635 -0.051776 0.071787 0.033125 -0.0015173 -0.096905 0.0078316 -0.086366 -0.0049349 -0.0036853 -0.011538 -0.05382 0.00015292 0.0004528 0.0026578 0.0018889 -0.023439
0.125 -0.0005889 -0.0019527 0.0056504 0.0025716 0 0.0011423 -0.0004534 0.0029811 -0.0016282 0.0051006 0.0030792 -0.063067 0.043284 -0.031546 0.072927 0.042013 -0.0011639 -0.13446 0.0063476 -0.073557 -0.0039792 -0.0044883 -0.012053 -0.087683 0.00024693 0.00048116 0.0025767 0.0017793 -0.021159
0.12891 -0.0010231 -3.2484e-05 -0.00014442 0.00076007 0 -0.00011543 0.0016148 0.0014972 0.0007812 0.0040917 -0.0011797 -0.045301 0.06744 -0.0020559 0.026463 0.039623 -0.0011667 -0.084052 0.0077482 -0.056475 -0.015708 0.013362 -0.012197 -0.066895 0.0002225 0.00097202 0.0020587 0.001138 -0.019624
0.13281 -0.0013517 0.0011225 -0.005873 -0.0012706 0 -0.0011579 0.0022863 -0.00095952 0.0032042 0.002383 -0.0028918 -0.05671 0.028043 -0.006636 0.049148 0.02234 -0.0011732 -0.0951 0.01125 -0.045912 -0.018004 -0.00099444 -0.011936 -0.066475 6.083e-05 0.0015174 0.0013487 0.00021919 -0.012991
0.13672 -0.0015309 0.0012954 -0.01042 -0.0019585 0 -0.00088205 0.0015351 -0.0041731 0.0041281 0.0010188 -0.0032577 -0.091161 0.0184 -0.0024241 0.022141 0.018307 -0.0008613 -0.090022 0.013645 -0.055005 -0.022334 -0.0044279 -0.011671 -0.055685 -0.0001809 0.0019057 0.00091092 -0.00046445 0.00052191
0.14063 -0.0014633 0.0009644 -0.012902 -0.00099009 0 0.0005981 0.00027455 -0.0071414 0.0031493 0.00046314 -0.003834 -0.12293 0.024608 0.0016679 0.0018908 0.025887 -0.00029684 -0.073912 0.010511 -0.059513 -0.0045619 0.00032047 -0.011744 -0.041868 -0.0003628 0.0021927 0.001123 -0.00054345 0.01709
0.14453 -0.00099736 0.00073283 -0.013042 0.00056295 0 0.00201 -0.0003799 -0.0085201 0.0012824 0.00024929 -0.0053526 -0.12822 0.024955 -0.0061349 0.046242 0.03904 0.00013628 -0.054337 -0.00066585 -0.038675 0.046313 0.0070032 -0.012093 -0.032112 -0.00033722 0.0024453 0.0019671 -8.794e-05 0.030251
0.14844 -5.2653e-05 0.00083055 -0.0112 0.001302 0 0.0020503 9.5589e-06 -0.007538 6.9054e-05 -0.00040847 -0.0074155 -0.10553 0.024997 -0.020701 0.089529 0.043636 0.00013467 0.013488 -0.0080026 -0.028102 0.01047 0.020711 -0.012437 0.0011684 -7.5899e-05 0.0025315 0.0029909 0.00047828 0.035637
0.15234 0.0012278 0.0010702 -0.0079623 0.0007409 0 0.00058069 0.00091517 -0.0046525 0.00023883 -0.0016925 -0.0089936 -0.076733 0.032199 0.012551 0.11718 0.040773 -0.00021767 -0.011797 -0.0044184 -0.03962 0.015893 0.0043565 -0.012696 -0.019926 0.00025989 0.002237 0.0036125 0.00076101 0.03342
0.15625 0.0024669 0.00115 -0.0036949 -0.00035685 0 -0.001179 0.0013796 -0.0013125 0.0011016 -0.002891 -0.0091014 -0.068137 0.036805 -0.0009217 0.10805 0.033605 -0.00053783 -0.028996 0.013329 -0.052562 0.01704 -0.00085707 -0.013116 -0.0019583 0.00039554 0.0015735 0.003537 0.00070902 0.026748
0.16016 0.0032387 0.00092075 0.0014925 -0.00074812 0 -0.0016524 0.0008741 0.0010684 0.0012095 -0.0030268 -0.0071589 -0.088411 0.03652 -0.040363 0.081786 0.027793 -0.00051632 -0.017083 0.025973 -0.0576 0.0083685 0.0089024 -0.013902 0.040074 0.0001342 0.00090126 0.0029436 0.00057242 0.018131
0.16406 0.0033154 0.00039481 0.0073061 0.00016787 0 -0.00026511 -0.00029486 0.0020974 -0.00030158 -0.0017775 -0.0030661 -0.12199 0.033254 0.0032466 0.094898 0.033157 -0.00018771 -0.0011043 -0.0093756 -0.049238 0.0093638 0.013313 -0.014783 0.010173 -0.00048083 0.00067728 0.0022923 0.00058309 0.0074776
0.16797 0.0027754 -0.0003817 0.012822 0.001844 0 0.0019938 -0.0013454 0.0025037 -0.002875 0.00020503 0.0027197 -0.14232 0.049951 -0.01067 0.09329 0.052288 0.0001534 -0.035817 0.011962 -0.0059746 0.057464 0.0333 -0.015094 -0.0084397 -0.0011675 0.0010554 0.001938 0.00070528 -0.0064371
0.17188 0.0018974 -0.0013509 0.016578 0.0030484 0 0.0032954 -0.001722 0.0032857 -0.0049153 0.0018565 0.0090378 -0.13278 0.041195 0.0042562 0.063208 0.038212 0.00026622 -0.086972 0.030648 -0.039337 0.044104 0.025622 -0.01441 0.0068496 -0.001577 0.0017461 0.001899 0.00071091 -0.022893
0.17578 0.00095696 -0.002317 0.017267 0.0028367 0 0.0024148 -0.0014333 0.004683 -0.0050297 0.0025793 0.014113 -0.098422 0.029403 0.012545 0.038321 0.0070868 0.00016361 -0.11255 0.027204 -0.072437 0.0097317 0.018274 -0.013097 0.020962 -0.0015102 0.0022821 0.0019546 0.00047969 -0.038042
0.17969 0.00010585 -0.0028796 0.014546 0.0012495 0 -0.00025409 -0.00076729 0.0059008 -0.0030682 0.0026203 0.016169 -0.061116 0.033616 -0.0092169 0.039753 -0.019057 8.6763e-06 -0.086114 0.0018215 -0.054565 -0.0098428 0.027778 -0.012126 0.0071597 -0.001028 0.00242 0.0019268 0.00018356 -0.047185
0.18359 -0.00060351 -0.00262 0.0093036 -0.00073135 0 -0.002917 0.00019279 0.0058113 -0.0001533 0.002665 0.014367 -0.043825 0.056711 -0.02544 0.038883 0.00554 -0.00013846 -0.028577 0.029017 -0.053528 -0.009664 0.017295 -0.012238 -0.030734 -0.00039695 0.0022819 0.0018441 0.00014046 -0.048442
0.1875 -0.0011399 -0.0014487 0.0031765 -0.0018531 0 -0.003671 0.0016344 0.0039718 0.0022112 0.0031083 0.0094284 -0.05617 0.044473 -0.035868 0.062822 0.0062226 -0.00041453 -0.065448 0.01941 -0.063683 -0.018263 0.0065141 -0.013242 -0.014868 7.2294e-05 0.0021302 0.0018386 0.0004795 -0.044109
0.19141 -0.0014783 0.00020786 -0.0023106 -0.0013957 0 -0.0018888 0.0035613 0.0010441 0.0031585 0.0036961 0.0033271 -0.090088 0.01773 -0.026864 0.083566 0.0039544 -0.00097029 -0.0994 0.012544 -0.077174 -0.038228 -0.0084315 -0.014188 -0.0041883 0.00019088 0.0020607 0.0019262 0.00097184 -0.03815
0.19531 -0.0016468 0.0016096 -0.0063873 0.00038594 0 0.0013363 0.0053679 -0.0017224 0.0028528 0.0037996 -0.0018239 -0.12643 0.012597 -0.0050831 0.069211 0.0018189 -0.0017176 -0.11128 0.010098 -0.078764 -0.042039 -0.0045913 -0.014258 -0.006893 -1.5818e-05 0.0019568 0.001939 0.0012207 -0.032153
0.19922 -0.0017307 0.0021717 -0.0090864 0.0024148 0 0.0039954 0.0060483 -0.0034347 0.0021284 0.0029807 -0.0049398 -0.1471 0.077212 0.012842 -0.01801 -0.0029037 -0.0023108 -0.10725 0.0001374 -0.048068 0.013742 0.054381 -0.013507 -0.013719 -0.00031948 0.0017328 0.0017075 0.0010349 -0.023828
0.20313 -0.0017742 0.0018239 -0.010797 0.0034434 0 0.0045966 0.004993 -0.0040973 0.0018109 0.0013232 -0.0063321 -0.14547 0.048247 -0.041889 0.034801 -0.022661 -0.0024254 -0.11971 -0.023089 -0.075943 0.020238 0.034534 -0.012682 0.01887 -0.00040414 0.0015537 0.0013016 0.00061631 -0.009722
0.20703 -0.0016708 0.00097425 -0.011716 0.002837 0 0.0031567 0.0026314 -0.0043497 0.0022345 -0.00068379 -0.0070827 -0.12912 0.024107 -0.042693 0.027869 -0.00045154 -0.0020688 -0.095632 -0.03034 -0.071589 0.03213 0.019863 -0.012345 0.044576 -5.3272e-05 0.0017379 0.0010524 0.00037127 0.010333
0.21094 -0.0011996 0.0001484 -0.011587 0.0010011 0 0.0010447 0.00021142 -0.00474 0.0031511 -0.0024928 -0.0079999 -0.11354 0.017107 -0.045812 0.017082 0.0063854 -0.0015933 -0.09227 -0.028316 -0.056915 0.027307 0.011611 -0.012262 0.040057 0.00067988 0.0024088 0.0012853 0.00053195 0.031458
0.21484 -0.00023664 -0.00037193 -0.0098592 -0.00087644 0 -0.00015263 -0.001185 -0.0052194 0.0039212 -0.0037479 -0.0089949 -0.11045 0.031432 -0.066728 0.02051 -0.020085 -0.0013681 -0.11599 -0.020145 -0.050413 0.0015244 0.016417 -0.01175 0.011897 0.0014462 0.003266 0.0019977 0.00095393 0.046655
0.21875 0.0010323 -0.00064084 -0.0061656 -0.0016587 0 0.00016131 -0.0015038 -0.0052475 0.003826 -0.0043217 -0.0092748 -0.11914 0.056667 -0.03157 -0.025126 -0.015353 -0.0014183 -0.055595 -0.00090068 -0.072966 -0.01095 0.059525 -0.010639 0.039981 0.0017923 0.0037544 0.0027971 0.0012721 0.051943
0.22266 0.0021322 -0.00088111 -0.0008041 -0.0010913 0 0.0012447 -0.0016258 -0.0043204 0.0024227 -0.0042479 -0.0080667 -0.12788 0.016527 -0.049625 -0.038254 -0.027773 -0.0013936 -0.072212 0.012185 -0.025027 -0.045967 0.039671 -0.0097612 0.013045 0.0014814 0.003509 0.0031837 0.0012399 0.04896
0.22656 0.0025941 -0.0012685 0.0051092 3.7167e-05 0 0.0017652 -0.0023855 -0.0024103 -0.00014095 -0.0036683 -0.0052464 -0.12468 -0.0018385 -0.078683 -0.044717 -0.024206 -0.00092081 -0.075418 0.0051436 -0.021324 -0.037826 0.034719 -0.010316 0.029068 0.00071111 0.0026635 0.0029396 0.00091687 0.042652
0.23047 0.0022964 -0.0018364 0.0099865 0.0005926 0 0.0010004 -0.0036469 1.2341e-05 -0.0030435 -0.0027785 -0.0014521 -0.10845 -0.0006443 -0.093131 -0.031662 -0.016701 -1.3118e-05 -0.069617 -0.0074596 -0.037156 0.0084066 0.044724 -0.012636 0.053634 1.7914e-05 0.0017354 0.0022835 0.00055008 0.036284
0.23438 0.0015456 -0.0024943 0.01247 9.7566e-05 0 -0.00051671 -0.0043542 0.002288 -0.0051144 -0.0017274 0.0022819 -0.089935 -0.0013179 -0.072147 0.01645 -0.025358 0.00086219 -0.079579 -0.0042402 -0.020192 0.066765 0.052639 -0.01559 0.026654 -0.00010609 0.0012096 0.0016678 0.00031429 0.028632
0.23828 0.00080988 -0.0030647 0.012059 -0.00084469 0 -0.0014531 -0.0035365 0.0038862 -0.0054792 -0.0005358 0.0050428 -0.081159 -0.022822 -0.065626 0.0073011 -0.017515 0.0011428 -0.13696 0.018104 -0.0048923 0.033956 0.028865 -0.017346 -0.005339 0.00040188 0.0012093 0.0014169 0.00019389 0.016095
0.24219 0.0003399 -0.0033146 0.0092442 -0.0011311 0 -0.00085383 -0.0013096 0.0045189 -0.0041098 0.00083001 0.0064009 -0.083279 -0.00051189 -0.059452 -0.0094498 -0.0045248 0.00064221 -0.11107 0.001486 0.0024501 0.039871 0.042538 -0.016866 0.010964 0.0011187 0.0015165 0.0015249 0.00010248 -0.0022705
0.24609 1.6948e-05 -0.0030384 0.0050725 -0.0002507 0 0.00096402 0.0011011 0.0041001 -0.0018303 0.0022397 0.0064819 -0.085683 0.0069543 -0.078107 -0.018343 -0.015227 -0.00029308 -0.092623 -0.005649 0.0074287 0.046215 0.04601 -0.014764 0.02668 0.0014797 0.0018422 0.0017558 6.4131e-05 -0.021759
0.25 -0.00044471 -0.0022075 0.00053283 0.0011434 0 0.0025922 0.0023631 0.00273 0.00027683 0.0032714 0.005763 -0.078231 -0.0050363 -0.11348 -0.014278 -0.040489 -0.0010769 -0.097523 0.00395 0.0037132 0.035941 0.027879 -0.012707 0.030731 0.0012423 0.0020407 0.0019022 0.00022241 -0.034334
0.25391 -0.0011501 -0.0010632 -0.0037571 0.0017883 0 0.0026773 0.0021467 0.00076263 0.0016131 0.0034136 0.0046958 -0.06456 0.026373 -0.11045 -0.0023101 -0.016434 -0.001359 -0.053872 -0.011617 -0.034663 0.0092103 0.016799 -0.011955 0.054637 0.00066269 0.0021002 0.0019442 0.00065436 -0.034674
0.25781 -0.0018652 -9.4404e-06 -0.0073987 0.0010364 0 0.001078 0.0013339 -0.0011695 0.0023572 0.0025156 0.0033744 -0.061522 0.018786 -0.1068 0.017323 0.015021 -0.0012623 -0.043867 -0.0096005 -0.028743 0.02593 0.024723 -0.012404 0.034894 0.00022834 0.0020234 0.0019879 0.0012047 -0.024795
0.26172 -0.0021883 0.00066522 -0.0099206 -0.00041734 0 -0.00096423 0.001172 -0.002339 0.0030984 0.0010634 0.0015278 -0.0829 0.015861 -0.092045 0.0043802 0.017851 -0.0011969 -0.007243 0.018399 -0.032228 0.049328 0.021754 -0.012967 0.040798 0.00019485 0.001808 0.0020979 0.0015531 -0.013095
0.26563 -0.0018749 0.00099716 -0.010795 -0.0010888 0 -0.0018224 0.0021675 -0.0023022 0.0041736 -8.5075e-05 -0.0010471 -0.1225 0.025165 -0.068553 -0.01803 0.024189 -0.0014486 -0.0011907 0.037779 -0.032275 0.064597 0.017329 -0.012786 0.048562 0.0003656 0.0015507 0.0022182 0.0014798 -0.0082786
0.26953 -0.0010133 0.0012608 -0.0098278 -0.00011839 0 -0.00082821 0.0036867 -0.0012309 0.0052996 -0.00037183 -0.0038969 -0.15483 0.047374 -0.042165 -0.021769 0.061176 -0.0019241 -0.068956 0.020905 -0.012385 0.06117 0.023549 -0.012033 0.033334 0.00032384 0.0014893 0.0022531 0.0010728 -0.012928
0.27344 8.2683e-05 0.0016362 -0.007491 0.0017774 0 0.0011774 0.0045284 0.00010157 0.0057821 -1.0165e-05 -0.0057642 -0.15558 0.060164 -0.034423 0.0057718 0.051766 -0.002259 -0.038543 0.036461 0.019096 0.041854 0.040714 -0.011562 0.045231 -0.00011048 0.0018359 0.0021967 0.0006599 -0.021782
0.27734 0.0011234 0.0019594 -0.0047293 0.0028105 0 0.0025649 0.0038827 0.00077712 0.0050481 0.00025224 -0.0052753 -0.12402 0.025881 -0.034962 -0.0095579 0.058715 -0.002158 -0.018666 0.052552 0.048291 0.076859 0.030302 -0.01192 0.03435 -0.00065635 0.0025207 0.0021539 0.00052476 -0.026001
0.28125 0.0019887 0.0018395 -0.002282 0.0017427 0 0.0022961 0.0018659 0.00038727 0.0030145 -7.6177e-05 -0.0021262 -0.085196 0.025218 -0.040234 -0.030096 0.082675 -0.0016437 0.041716 0.060479 0.054732 0.087062 0.043082 -0.012784 0.066418 -0.00081984 0.0031377 0.0022249 0.00067689 -0.019983
0.28516 0.0026708 0.0010639 -0.00013865 -0.00083754 0 0.00077865 -0.00068449 -0.00058447 5.0698e-05 -0.0006484 0.0022278 -0.068127 0.049088 -0.031867 -0.042174 0.099793 -0.0010083 0.092757 0.065989 0.050222 0.082049 0.073208 -0.013372 0.12338 -0.00038863 0.0032312 0.0023803 0.00088726 -0.0054486
0.28906 0.0031331 -0.00011569 0.0022685 -0.0028438 0 -0.00054319 -0.0028227 -0.0010171 -0.003291 -0.00054981 0.0052223 -0.079689 0.020098 0.026946 -0.043133 0.05827 -0.00054825 -0.009081 0.087713 0.075051 0.13891 0.071665 -0.013272 0.11907 0.00031633 0.0026991 0.0024674 0.00092746 0.010154
0.29297 0.0032625 -0.0011452 0.0052193 -0.0024629 0 -0.00050181 -0.0039862 2.1004e-05 -0.0064513 0.00074672 0.0049642 -0.099272 0.019916 -0.012803 -0.043307 0.074842 -0.00034221 -0.0040212 0.070953 0.076216 0.057039 0.045298 -0.012767 0.14579 0.0007067 0.0019233 0.0023527 0.00076014 0.019464
0.29688 0.0029566 -0.0016547 0.0079991 0.00016566 0 0.00073031 -0.004121 0.0024189 -0.0088563 0.002655 0.001804 -0.10004 0.046149 -0.032133 -0.01109 0.082222 -0.00025722 0.02255 0.076479 0.059462 0.10242 0.047098 -0.012365 0.12758 0.00048238 0.0014621 0.0020642 0.0005081 0.020609
0.30078 0.0022294 -0.0017837 0.0091131 0.0029074 0 0.0017722 -0.003556 0.0048375 -0.0099283 0.0037797 -0.0017274 -0.076534 0.056054 -0.037802 0.0041657 0.080368 -0.00013431 0.034501 0.095466 0.048618 0.1507 0.056398 -0.012169 0.11411 -5.6503e-05 0.0015725 0.0017898 0.00028065 0.018055
0.30469 0.0012177 -0.001981 0.0073926 0.0033627 0 0.0012688 -0.0028013 0.0054836 -0.0093066 0.0031012 -0.0028076 -0.051317 0.022281 -0.041656 -0.021436 0.072399 4.9813e-05 0.014293 0.1133 0.057164 0.11374 0.060266 -0.011845 0.1293 -0.00026766 0.0020084 0.0017268 7.8034e-05 0.018349
0.30859 0.0001023 -0.002452 0.0030883 0.00090903 0 -0.00083612 -0.0023063 0.003403 -0.007155 0.00098628 -0.00062297 -0.05343 -0.02435 -0.057212 0.0028989 0.061886 0.00019188 0.005866 0.097573 0.056872 0.096736 0.09062 -0.011225 0.068736 0.0002192 0.0022791 0.001914 -0.0001211 0.024202
0.3125 -0.00094102 -0.0028284 -0.0020396 -0.002717 0 -0.0031126 -0.0021684 -0.00065867 -0.0042002 -0.00097441 0.0028561 -0.089018 -0.00010234 -0.036804 -0.0082332 0.079938 0.00019915 -0.03368 0.080621 0.063972 0.058648 0.06966 -0.010742 0.087726 0.0011068 0.0021055 0.0021922 -0.00021885 0.031663
0.31641 -0.0017152 -0.002458 -0.0058004 -0.0048046 0 -0.0037459 -0.001958 -0.0045789 -0.0013198 -0.0012623 0.0043891 -0.13294 0.0061402 -0.013187 -0.0021527 0.071639 8.8294e-05 -0.015377 0.084319 0.063003 0.045198 0.073696 -0.011084 0.12492 0.0016483 0.0016344 0.0023218 -1.4955e-05 0.032808
0.32031 -0.0019848 -0.001088 -0.0069802 -0.0038247 0 -0.0020252 -0.0009288 -0.0062445 0.0010429 0.0002524 0.0021048 -0.1503 0.0023081 -0.0022556 0.016622 0.057242 -5.9695e-05 0.031228 0.10641 0.054685 0.060958 0.089495 -0.012352 0.14704 0.0013057 0.001241 0.0021584 0.00058277 0.021999
0.32422 -0.0015813 0.00073351 -0.0059764 -0.00053667 0 0.0010306 0.0013547 -0.005006 0.0030988 0.0021635 -0.0028973 -0.12803 0.035303 -0.016616 0.020057 0.090573 -0.00022462 0.023003 0.13375 0.046496 0.09424 0.066133 -0.013694 0.12419 0.00025294 0.0011642 0.001748 0.0013621 0.00079998
0.32813 -0.00059236 0.0019961 -0.0042386 0.0027922 0 0.0034389 0.0044009 -0.0020721 0.0053021 0.0027135 -0.0072988 -0.086622 0.027352 -0.027808 -0.030811 0.074213 -0.0004918 0.071571 0.12086 0.05363 0.12909 0.044308 -0.014006 0.090761 -0.00074617 0.0013504 0.0012859 0.0018679 -0.022472
0.33203 0.00056325 0.0020479 -0.0030739 0.0042423 0 0.0037794 0.0068025 0.00047371 0.0076462 0.0012767 -0.0080106 -0.061312 0.016793 -0.066178 -0.0069341 0.079009 -0.00093827 0.036085 0.117 0.083846 0.11716 0.062277 -0.013076 0.073111 -0.00098312 0.0016094 0.0009862 0.0017274 -0.038332
0.33594 0.0013389 0.0011373 -0.0027804 0.0035381 0 0.0022193 0.0070702 0.001243 0.0093454 -0.0011463 -0.0043158 -0.070583 0.0037086 -0.058126 0.025363 0.087246 -0.0014636 0.010656 0.1157 0.081197 0.092827 0.080952 -0.011974 0.087676 -0.00039569 0.0018408 0.00096545 0.00096861 -0.042437
0.33984 0.0014485 0.00014652 -0.0026623 0.0018168 0 0.00022945 0.0047419 0.00044147 0.0092836 -0.002808 0.0018878 -0.1013 -0.010809 0.0022546 0.023754 0.086019 -0.001761 0.034415 0.10955 0.035534 0.082194 0.083872 -0.012112 0.12904 0.00041888 0.0020543 0.0012107 3.1778e-05 -0.037563
0.34375 0.0011198 -0.00023694 -0.0017203 0.00034709 0 -0.00070788 0.00085068 -0.00055919 0.0069078 -0.0026447 0.0076458 -0.12295 -0.022771 -0.040973 -0.019182 0.066792 -0.0015158 0.033187 0.08425 0.041906 0.10527 0.10175 -0.0138 0.1375 0.0007573 0.0022004 0.001633 -0.00055531 -0.029907
0.34766 0.00094179 -0.00011079 0.00059554 -0.00047812 0 -0.00026815 -0.0027137 -0.00049614 0.002793 -0.0010237 0.010821 -0.116 0.022206 -0.062674 -0.022948 0.05946 -0.00069645 0.0090101 0.093138 0.058182 0.12224 0.077784 -0.015766 0.11634 0.00041205 0.0020908 0.0021442 -0.00055978 -0.02326
0.35156 0.0013768 -0.00014695 0.0040322 -0.0010184 0 0.00063307 -0.0044905 0.00080616 -0.0016407 0.00073236 0.010879 -0.087603 0.039839 -0.066281 0.0050301 0.077028 0.00032574 0.027332 0.091867 0.071719 0.12074 0.08911 -0.016253 0.10485 -0.00021122 0.0015866 0.00269 -0.00016021 -0.016322
0.35547 0.0023284 -0.00081307 0.0076357 -0.0014986 0 0.00082922 -0.0043499 0.0025125 -0.0050369 0.001491 0.0084291 -0.061981 0.027448 -0.068902 0.035576 0.095995 0.00098058 0.045583 0.080557 0.086416 0.11748 0.10811 -0.014724 0.091146 -0.0005239 0.00087198 0.0032114 0.00026988 -0.0054219
0.35938 0.0031508 -0.0018273 0.010131 -0.0014639 0 2.029e-05 -0.0033221 0.0036513 -0.0068719 0.001087 0.0044457 -0.057165 0.0033602 -0.089659 0.03296 0.085002 0.00090588 0.0019653 0.070856 0.10734 0.13485 0.086784 -0.012508 0.056845 -0.00029875 0.00044534 0.0035822 0.00047857 0.010259
0.36328 0.0031219 -0.002403 0.010417 -0.00024404 0 -0.00098931 -0.0025984 0.0038616 -0.0074767 0.00017475 -6.3905e-06 -0.0708 0.039585 -0.082787 -0.001483 0.071669 0.00023457 0.019106 0.1097 0.080992 0.14007 0.091766 -0.011663 0.10229 0.00017204 0.00071547 0.0036056 0.00046534 0.026232
0.36719 0.0020062 -0.0020316 0.0080451 0.0020419 0 -0.0011094 -0.002613 0.0033654 -0.0074027 -0.00051219 -0.0036439 -0.086164 0.042503 -0.083872 0.011003 0.072824 -0.00049274 0.050331 0.1206 0.083152 0.11148 0.091211 -0.013094 0.086323 0.00040887 0.0015523 0.0031237 0.0003597 0.035627
0.37109 0.00025358 -0.00099921 0.0035184 0.0040745 0 -4.806e-05 -0.0029206 0.002392 -0.0067894 -0.00072282 -0.0051696 -0.089322 0.024489 -0.058741 0.05081 0.073454 -0.00074361 0.056544 0.11305 0.085774 0.09759 0.086964 -0.015718 0.090693 0.00021312 0.0022912 0.0021877 0.00023633 0.034873
0.375 -0.0013072 -0.00010362 -0.0018326 0.004153 0 0.001363 -0.0027865 0.00082747 -0.0053229 -0.00063267 -0.0041088 -0.079722 0.0055632 -0.014402 0.085193 0.073495 -0.00040713 0.04493 0.096345 0.079987 0.11207 0.081193 -0.017479 0.11843 -0.00017281 0.0022902 0.0011418 7.8977e-05 0.026686
0.37891 -0.0020135 0.00014122 -0.006413 0.0016746 0 0.0019191 -0.0018149 -0.001468 -0.0027548 -0.00040707 -0.0015859 -0.066221 0.028122 -0.017549 0.043705 0.093211 0.00013936 0.089469 0.084789 0.077466 0.1303 0.077748 -0.017234 0.067864 -0.00032976 0.0015533 0.00049166 -9.8951e-05 0.017375
0.38281 -0.0017289 2.8733e-06 -0.0090752 -0.0020518 0 0.0011854 -8.7814e-05 -0.0040501 0.00058822 5.5757e-05 1.2436e-05 -0.056158 0.044912 -0.017334 0.053734 0.078107 0.00036982 0.089083 0.063083 0.06944 0.11418 0.073042 -0.015674 0.085802 -6.421e-05 0.00078603 0.0005877 -0.00016274 0.010939
0.38672 -0.00079848 0.00022501 -0.0095206 -0.0045251 0 -3.0863e-05 0.002092 -0.0057799 0.0038381 0.00092521 -0.0013061 -0.050159 0.027375 -0.042343 0.068012 0.068101 6.6845e-05 0.060158 0.044152 0.045035 0.098955 0.06577 -0.014465 0.073528 0.00043245 0.00075551 0.0013385 5.4591e-05 0.0055264
0.39063 0.00027714 0.0012397 -0.0081659 -0.0038638 0 -0.00035088 0.0043831 -0.0055351 0.0061467 0.0020394 -0.005307 -0.0463 0.0098948 -0.044482 0.086578 0.066491 -0.00049865 0.063886 0.045804 0.03286 0.090362 0.058802 -0.014525 0.052737 0.0007807 0.0015306 0.0022108 0.00055131 -0.0043742
0.39453 0.0011503 0.0027078 -0.0056853 -0.00027689 0 0.00093357 0.006288 -0.0031815 0.007246 0.0027919 -0.0091625 -0.045955 0.024726 0.012547 0.10577 0.072603 -0.00082549 0.13952 0.077846 0.055625 0.089232 0.055928 -0.015187 0.053622 0.00074181 0.002358 0.002577 0.0010707 -0.02213
0.39844 0.0017168 0.0038485 -0.0026495 0.0040188 0 0.0031576 0.0070396 0.00014006 0.0074911 0.0025087 -0.0091894 -0.052884 0.020458 -0.011984 0.041386 0.089273 -0.00065605 0.089943 0.080254 0.04678 0.082896 0.065703 -0.015017 0.061697 0.00037286 0.002351 0.0021798 0.0012658 -0.045044
0.40234 0.0020153 0.0041921 0.00053112 0.0063922 0 0.0047747 0.0059187 0.0027856 0.00737 0.0010379 -0.0035818 -0.066683 0.021352 -0.01934 0.028352 0.06481 -0.00024685 0.080108 0.075938 0.060915 0.10045 0.073799 -0.013385 0.05164 -8.5281e-05 0.0013659 0.0013431 0.00099323 -0.065834
0.40625 0.0020942 0.0039563 0.0035187 0.0056459 0 0.0046382 0.002942 0.0038248 0.0069656 -0.00096067 0.0059338 -0.079621 0.0275 -0.035232 0.060492 0.064285 -0.0001834 0.062599 0.055126 0.054046 0.080498 0.060799 -0.011161 0.05077 -0.00042276 0.00021535 0.00073293 0.00046039 -0.077826
0.41016 0.0019605 0.003656 0.0060622 0.0027066 0 0.0029538 -0.00073675 0.0036425 0.0058854 -0.0023224 0.014887 -0.082468 0.030795 -0.047352 0.096117 0.08442 -0.00087864 0.040905 0.03592 0.03166 0.036917 0.041108 -0.009864 0.062445 -0.00056661 -2.7205e-05 0.00083743 7.0287e-05 -0.078878
0.41406 0.0016075 0.003391 0.0080982 -0.00027185 0 0.0010632 -0.0033264 0.0034189 0.0037256 -0.0021199 0.018832 -0.074033 0.013392 -0.0097628 0.047889 0.069574 -0.0021764 0.057724 0.065326 0.038621 0.046024 0.060919 -0.010181 0.073626 -0.00053434 0.00099247 0.0015823 9.4836e-05 -0.070855
0.41797 0.0010545 0.0026269 0.0096783 -0.0015754 0 0.00024781 -0.0036403 0.0039949 0.00063596 -0.00034577 0.016155 -0.063637 0.049235 -0.022212 0.022931 0.062778 -0.003407 0.10271 0.065803 0.043347 0.04345 0.047203 -0.011372 0.052703 -0.00035888 0.0025582 0.0023994 0.00047554 -0.056156
0.42188 0.00035897 0.00078076 0.010625 -0.001049 0 0.00060618 -0.0021027 0.0051458 -0.0025529 0.0019461 0.0089782 -0.062579 0.043829 0.0026112 0.050066 0.056291 -0.0038679 0.077041 0.04988 0.060203 0.03028 0.055762 -0.01211 0.035418 -9.2344e-05 0.0034915 0.0026861 0.00092617 -0.035493
0.42578 -0.00039123 -0.0019519 0.01026 8.1733e-05 0 0.0010033 -0.00055402 0.0058383 -0.0047972 0.0031953 0.0016188 -0.072878 0.031336 0.020243 0.072171 0.057219 -0.0033459 0.042336 0.042949 0.072438 0.040321 0.06618 -0.011831 0.028108 0.00015199 0.0031538 0.0022676 0.0012186 -0.0091484
0.42969 -0.0010925 -0.0044262 0.0076937 0.00036852 0 0.00014666 -0.00084957 0.0051329 -0.0055457 0.0023018 -0.0022855 -0.085403 0.032387 0.0044157 0.050308 0.066381 -0.0022562 0.047405 0.055981 0.068768 0.086344 0.062048 -0.011201 0.034778 0.00023769 0.0019293 0.0014898 0.0013621 0.02033
0.43359 -0.0016484 -0.0053299 0.0026932 -0.00071525 0 -0.0021425 -0.0033329 0.0028846 -0.0051118 -0.00057965 -0.0020667 -0.089948 -0.016366 0.028452 0.028083 0.053669 -0.0012878 0.069439 0.036694 0.063207 0.086881 0.054247 -0.011291 0.060066 0.00013876 0.00079358 0.00090216 0.0015069 0.047737
0.4375 -0.0020013 -0.0042603 -0.0035954 -0.0024735 0 -0.004582 -0.0064647 -0.00028161 -0.0043996 -0.0039724 -0.00029539 -0.086713 0.020204 0.046099 0.056827 0.065055 -0.00084722 0.071284 0.044762 0.070851 0.1015 0.05977 -0.012393 0.0521 2.3938e-05 0.00042877 0.00083352 0.0016949 0.0682
0.44141 -0.0021458 -0.0020832 -0.0089294 -0.003619 0 -0.0053492 -0.0079606 -0.0035135 -0.004179 -0.0058993 -0.0008938 -0.086366 0.034299 0.040179 0.081114 0.066576 -0.00075585 0.078307 0.053356 0.059676 0.10067 0.068761 -0.013758 0.052336 0.00014303 0.00071998 0.0012139 0.0017383 0.080507
0.44531 -0.0021035 -0.00020649 -0.011341 -0.0032577 0 -0.0035499 -0.0065315 -0.0062021 -0.004472 -0.0051565 -0.0062755 -0.0977 0.028545 0.028993 0.089489 0.062501 -0.0004465 0.073924 0.05419 0.038591 0.082083 0.068904 -0.014448 0.053149 0.00056707 0.0010384 0.0017355 0.0013832 0.08694
0.44922 -0.0018803 0.00057475 -0.010572 -0.0015022 0 -4.7996e-05 -0.0028396 -0.0080391 -0.0045373 -0.0022041 -0.015318 -0.11574 0.05083 0.049835 0.085787 0.073562 0.00050228 0.021518 0.044594 0.035498 0.05465 0.044289 -0.014363 0.02565 0.0010367 0.00094609 0.0021451 0.00061154 0.089442
0.45313 -0.0014665 0.00059713 -0.0082691 0.00064094 0 0.0030322 0.001027 -0.0088339 -0.0034979 0.0010204 -0.02357 -0.12399 0.042945 0.02785 0.062726 0.073197 0.0019314 0.035996 0.065316 0.040053 -0.014523 0.052813 -0.014272 0.051465 0.0011283 0.00060607 0.0023911 -0.00022658 0.086241
0.45703 -0.00089706 0.00076967 -0.0065853 0.0019502 0 0.0037814 0.0030475 -0.0084451 -0.0011521 0.002355 -0.025786 -0.11024 0.031486 0.028255 0.066088 0.061545 0.0031275 0.071842 0.057934 0.025888 0.032542 0.057165 -0.014845 0.069887 0.00064758 0.00053849 0.0025431 -0.00062413 0.073075
0.46094 -0.00030516 0.0015316 -0.0063215 0.0017552 0 0.0018659 0.0025331 -0.0069127 0.0016708 0.00091434 -0.019337 -0.080797 0.0153 0.019941 0.08024 0.052108 0.0033107 0.085012 0.04101 0.030669 0.066052 0.05194 -0.015754 0.071747 -0.00011031 0.0010292 0.0026319 -0.00032145 0.048404
0.46484 0.00012971 0.0023646 -0.0062538 0.00031703 0 -0.0012196 0.00031614 -0.0045457 0.0035476 -0.0022449 -0.006252 -0.057802 0.0088758 -0.0011303 0.095112 0.051897 0.0022203 0.058638 0.030508 0.060654 0.029274 0.044598 -0.015887 0.05419 -0.00053263 0.0018007 0.0025971 0.0004489 0.017294
0.46875 0.00033701 0.002322 -0.0043149 -0.0013853 0 -0.00318 -0.0020442 -0.0017583 0.0034329 -0.0048231 0.0077062 -0.060486 0.077124 0.029283 0.11092 0.055568 0.00035189 0.033236 0.044025 0.045605 0.021466 0.079983 -0.014549 0.026273 -0.00020633 0.0022506 0.0023755 0.0011137 -0.010769
0.47266 0.00046639 0.0010272 0.00038319 -0.0023115 0 -0.002495 -0.0032796 0.0012041 0.0014581 -0.0048616 0.01653 -0.087514 0.025671 0.054207 0.078881 0.052733 -0.001341 -0.027008 0.033205 0.017099 0.021238 0.036654 -0.012404 0.024955 0.00066738 0.002 0.0020026 0.0012032 -0.028981
0.47656 0.0007905 -0.00085326 0.006489 -0.002029 0 0.00054658 -0.0029695 0.0043043 -0.0010883 -0.0020636 0.017721 -0.11743 0.019302 0.012307 0.065557 0.041005 -0.0020695 -0.035754 0.032439 -0.01087 0.027425 0.034145 -0.011109 0.060292 0.0013704 0.001227 0.0016094 0.00072175 -0.038653
0.48047 0.0014181 -0.0021255 0.011262 -0.00093331 0 0.0040409 -0.0015003 0.0074107 -0.0026533 0.0020757 0.013622 -0.12737 0.042976 -0.029668 0.078591 0.039605 -0.0017063 -0.0058895 0.03423 -0.027587 0.032536 0.05297 -0.011882 0.094897 0.0012427 0.00051016 0.0013294 0.00013225 -0.047269
0.48438 0.0020667 -0.0020742 0.012568 0.00014334 0 0.0057363 0.00028327 0.0099774 -0.0025443 0.0053471 0.009311 -0.11287 0.043117 0.01959 0.10799 0.070261 -0.00080956 0.022861 0.021112 -0.022116 0.027047 0.044037 -0.014334 0.082371 0.00025026 0.00036118 0.0012315 -3.5899e-05 -0.060339
0.48828 0.0021668 -0.0010126 0.010292 0.00063676 0 0.0045123 0.0014577 0.011148 -0.0014053 0.0062535 0.0086719 -0.090586 0.067297 -0.028388 0.045247 0.059831 -0.00017895 -0.017887 -0.0182 0.021791 0.007319 0.06206 -0.016717 0.11956 -0.00096502 0.00086245 0.0013346 0.00037278 -0.074578
0.49219 0.0013003 9.3305e-05 0.0060717 0.00068042 0 0.0010843 0.0013754 0.01031 -0.00063756 0.0047841 0.011615 -0.082021 0.060264 -0.0045927 0.054546 0.059237 -0.0002893 -0.061558 0.0030107 0.023231 0.018885 0.070354 -0.017406 0.088349 -0.0016096 0.0016641 0.0016445 0.0010142 -0.079274
0.49609 -0.00036942 0.00050765 0.0018098 0.00086016 0 -0.0025202 1.5388e-06 0.0076228 -0.001201 0.0021399 0.014515 -0.094182 0.050298 0.0029322 0.046635 0.061535 -0.001011 -0.065853 0.041783 0.012836 0.029266 0.077413 -0.016259 0.065333 -0.0013799 0.0022702 0.0021286 0.001332 -0.065225
0.5 -0.002085 0.00027094 -0.001615 0.0014845 0 -0.0043335 -0.00193 0.0039642 -0.0027715 -0.00019916 0.013334 -0.11475 0.047458 -0.032882 0.00098873 0.057104 -0.0017855 -0.033117 0.06557 0.0033955 0.028972 0.07883 -0.014628 0.073637 -0.00065882 0.0023574 0.00265 0.001013 -0.03336
0.50391 -0.0029827 -2.5713e-05 -0.0044279 0.0020678 0 -0.0037049 -0.0031993 0.00032268 -0.0039728 -0.0013376 0.0068056 -0.12503 0.042285 -0.070561 -0.01921 0.02647 -0.0020751 -0.029005 0.03642 -0.0098952 0.035016 0.049012 -0.014073 0.075675 -0.00012024 0.0019265 0.002982 0.00023701 0.0048176
0.50781 -0.002708 9.8793e-05 -0.0070743 0.0016293 0 -0.001572 -0.0028339 -0.0027994 -0.0035226 -0.001282 -0.0027536 -0.11719 0.04311 -0.098594 0.02745 0.046147 -0.0017226 0.018289 0.05009 0.014582 0.044143 0.068904 -0.015005 0.085943 -0.00012529 0.0012544 0.0029636 -0.00047127 0.035402
0.51172 -0.0016394 0.00061282 -0.0094071 -0.00031347 0 0.00039912 -0.00085716 -0.0053858 -0.0013482 -0.00071673 -0.011371 -0.099719 0.019795 -0.077767 0.018556 0.048508 -0.00097523 0.00092398 0.061455 0.01122 0.036975 0.082082 -0.016451 0.10538 -0.0004608 0.00071652 0.0026743 -0.00065344 0.051539
0.51563 -0.00053012 0.0011543 -0.010671 -0.0029314 0 0.0011041 0.0015682 -0.0073734 0.0012732 -0.000523 -0.016203 -0.08768 0.0063029 -0.056961 0.014429 0.041152 -0.00021935 -0.016133 0.064898 0.0059579 0.042033 0.08273 -0.017046 0.11546 -0.00061912 0.00057758 0.0024187 -0.00025047 0.056062
0.51953 0.00010662 0.0014841 -0.010107 -0.0043565 0 0.00070649 0.0028493 -0.0082466 0.0026919 -0.0013009 -0.016916 -0.088552 0.034167 -0.086693 0.07249 0.039571 0.00030819 0.033359 0.060482 0.028646 0.082945 0.073447 -0.016245 0.0991 -0.00031135 0.00084547 0.0024638 0.00039672 0.055918
0.52344 0.00032562 0.0016648 -0.0075019 -0.0030746 0 0.000239 0.0020772 -0.007322 0.0021851 -0.0030316 -0.01491 -0.097282 0.043148 -0.13285 0.01798 0.048732 0.00059796 0.033038 0.057145 0.044118 0.086676 0.07803 -0.014666 0.071053 0.00028005 0.0012844 0.002745 0.00085024 0.054515
0.52734 0.00053666 0.0018027 -0.003274 0.0006117 0 0.00050765 -0.0003002 -0.0045344 0.00050774 -0.0049912 -0.011567 -0.10347 -0.0012935 -0.11747 0.0031073 0.032021 0.0007268 0.041746 0.062244 0.033135 0.080991 0.069716 -0.013385 0.089075 0.00071396 0.0016083 0.0028557 0.00091247 0.049311
0.53125 0.0010132 0.001726 0.0017299 0.0043928 0 0.0012997 -0.0027982 -0.00090319 -0.00075193 -0.0060345 -0.0072598 -0.10182 -0.0086517 -0.07894 0.0048623 0.02729 0.000689 0.012732 0.05786 0.033856 0.069305 0.069459 -0.012958 0.11584 0.0007169 0.0017303 0.0024044 0.00072709 0.036129
0.53516 0.0016207 0.001061 0.0064332 0.0054583 0 0.0016212 -0.0039695 0.001946 -0.00046753 -0.0052207 -0.0018268 -0.095472 0.023807 -0.060873 0.0116 0.029724 0.00038592 -0.030439 0.051225 0.047494 0.054741 0.076857 -0.013076 0.13084 0.000396 0.0018458 0.0014418 0.00059342 0.015031
0.53906 0.0020013 -0.00030055 0.0097238 0.0026799 0 0.00075391 -0.0033885 0.0029349 0.0011366 -0.002467 0.0043455 -0.090385 0.031954 -0.13121 0.014717 -0.0006544 -0.00022578 0.0012739 0.072354 0.047231 0.04176 0.074771 -0.013058 0.1169 6.2945e-05 0.0022321 0.00052493 0.00068418 -0.0084365
0.54297 0.0019696 -0.00185 0.010853 -0.0022784 0 -0.00085916 -0.0017967 0.002366 0.002696 0.0012489 0.0099252 -0.088378 0.0063555 -0.05914 0.029928 0.0062087 -0.0010008 0.024234 0.059405 0.032987 0.044922 0.096674 -0.012621 0.1617 -0.0001077 0.0029122 0.00028691 0.00091383 -0.027607
0.54688 0.001678 -0.0027001 0.0099426 -0.0059547 0 -0.0017961 -0.00036534 0.0016413 0.0028045 0.004385 0.013367 -0.08628 -0.024967 -0.069819 0.032169 0.016836 -0.0016493 0.0077288 0.052369 0.052015 0.0501 0.096344 -0.012179 0.15684 -0.00022086 0.0035101 0.00086582 0.001048 -0.039876
0.55078 0.0013813 -0.0023079 0.008075 -0.0055597 0 -0.00086085 0.00025881 0.002058 0.0011088 0.0057503 0.014013 -0.081077 -0.034952 -0.10796 0.040435 0.024764 -0.0019416 -0.017592 0.060442 0.077354 0.067616 0.080872 -0.012449 0.15217 -0.00047674 0.0034972 0.0017371 0.00092903 -0.04743
0.55469 0.0010858 -0.0010274 0.006544 -0.0010662 0 0.0017052 0.00034616 0.003709 -0.0014239 0.0051818 0.012475 -0.074365 -0.0097579 -0.11846 0.063287 0.031188 -0.0018895 -0.027616 0.08279 0.087863 0.096569 0.06458 -0.013763 0.17667 -0.00088439 0.0026574 0.0021558 0.0006103 -0.053117
0.55859 0.00050899 9.1717e-05 0.0056807 0.0046933 0 0.0041303 0.00066416 0.0054121 -0.0032055 0.0034804 0.0099923 -0.070926 0.012819 -0.094407 0.052636 0.068855 -0.0017325 -0.035376 0.080114 0.10006 0.076942 0.088241 -0.015678 0.13145 -0.0011971 0.0013441 0.0018344 0.00030037 -0.056068
0.5625 -0.00055651 0.00016595 0.0043463 0.0079959 0 0.0043638 0.0016761 0.0056605 -0.0031198 0.0017025 0.0074322 -0.073443 -0.00038429 -0.10132 -0.0097593 0.043094 -0.0017359 -0.015272 0.069847 0.05928 0.063318 0.077643 -0.017178 0.14708 -0.0011498 0.00025304 0.0012194 0.00019288 -0.051719
0.56641 -0.0018395 -0.00073555 0.00085866 0.0067751 0 0.0017295 0.0030598 0.0037361 -0.001228 0.00042653 0.0048373 -0.079748 0.0041392 -0.10857 -0.0027364 0.049376 -0.001977 0.030288 0.084946 0.048937 0.051407 0.08857 -0.017302 0.15865 -0.00075337 -0.00012117 0.0010805 0.0003396 -0.036249
0.57031 -0.0026125 -0.0015978 -0.0051937 0.0019085 0 -0.0023694 0.0039258 0.00011248 0.0013356 -0.00043078 0.0017775 -0.085824 0.018689 -0.11595 0.06153 0.076938 -0.0022946 0.066918 0.11318 0.061857 0.060428 0.11867 -0.015759 0.1603 -0.00033345 0.00014652 0.0017715 0.00065145 -0.011038
0.57422 -0.0022117 -0.0012881 -0.011866 -0.0035364 0 -0.0053285 0.0035207 -0.003982 0.0031177 -0.0012155 -0.0019909 -0.090882 0.0078057 -0.13559 0.1095 0.067307 -0.0024222 0.038304 0.11969 0.050432 0.12319 0.14001 -0.013161 0.16929 -0.00025388 0.00055557 0.0028591 0.00098382 0.01707
0.57813 -0.00061717 0.00049769 -0.015746 -0.0063779 0 -0.0051777 0.0018354 -0.0072798 0.0032153 -0.0020505 -0.0061795 -0.098234 -7.9414e-05 -0.089761 0.11596 0.056743 -0.0021701 0.031596 0.084495 0.10109 0.11822 0.10622 -0.010736 0.15029 -0.00058369 0.00068526 0.0034829 0.0012099 0.039727
0.58203 0.0014498 0.0029747 -0.01437 -0.0052109 0 -0.0019894 -0.00034555 -0.0088889 0.0017344 -0.0027525 -0.010074 -0.1104 0.011569 -0.050278 0.083901 0.046902 -0.0015145 0.046744 0.080722 0.11278 0.12768 0.098328 -0.0096611 0.15623 -0.0010249 0.00056342 0.0031247 0.0012438 0.051531
0.58594 0.0030361 0.0048859 -0.0082025 -0.00098708 0 0.0021815 -0.0019635 -0.0083583 -0.00038357 -0.0031556 -0.012785 -0.12385 0.035859 -0.016153 0.061311 0.052276 -0.00057137 0.05475 0.089642 0.11126 0.11609 0.096393 -0.010381 0.16773 -0.0011702 0.00055235 0.0020729 0.0010518 0.051538
0.58984 0.0036457 0.0054408 -0.00042568 0.0038116 0 0.0047443 -0.0023671 -0.005729 -0.0020044 -0.0033878 -0.013413 -0.13 0.059735 0.012146 0.070621 0.07206 0.00046037 0.049359 0.096681 0.10852 0.085262 0.089921 -0.01233 0.17364 -0.00085034 0.00090323 0.001157 0.0006909 0.041724
0.59375 0.0035203 0.0047918 0.005387 0.0066818 0 0.0043334 -0.0016703 -0.0017247 -0.0024944 -0.0037097 -0.011251 -0.12274 0.047005 0.028077 0.079674 0.0652 0.0013198 0.08208 0.092414 0.082772 0.13884 0.089754 -0.014285 0.17999 -0.00026335 0.0014605 0.0010132 0.00033792 0.024932
0.59766 0.0033054 0.0037294 0.0077784 0.0063955 0 0.0016574 -0.00056675 0.0022289 -0.002019 -0.0040406 -0.0062292 -0.10536 0.023576 -0.010741 0.10155 0.078108 0.0017043 0.12505 0.080277 0.086708 0.11124 0.099847 -0.015148 0.14941 0.0002091 0.001821 0.0015654 0.00023342 0.0042084
0.60156 0.0034389 0.0029516 0.008025 0.0035087 0 -0.0010772 0.00022044 0.0045486 -0.0012548 -0.0037235 0.00058827 -0.089331 0.039987 0.0038926 0.11913 0.072412 0.0013664 0.10377 0.09844 0.10808 0.12796 0.097867 -0.014642 0.14204 0.00030983 0.0017606 0.002171 0.00053113 -0.017041
0.60547 0.0038048 0.0025678 0.0084946 -6.3943e-05 0 -0.0017144 0.00043752 0.0044761 -0.00072837 -0.0019369 0.0070765 -0.084932 0.065733 0.024472 0.12495 0.063757 0.00027707 0.055735 0.11555 0.124 0.15489 0.084623 -0.013403 0.13188 7.124e-05 0.0014611 0.0022391 0.0011589 -0.035719
0.60938 0.0039069 0.0021924 0.010324 -0.0021816 0 0.00036637 0.00039913 0.0027447 -0.00030392 0.0014695 0.011052 -0.092028 0.051978 -0.029555 0.11541 0.079098 -0.0012773 0.046805 0.085651 0.1081 0.12292 0.067944 -0.012408 0.076702 -0.00026742 0.0012944 0.0017114 0.0018286 -0.050633
0.61328 0.0033413 0.0014414 0.012444 -0.0017668 0 0.0037695 0.00064452 0.0012054 0.0007171 0.005451 0.011709 -0.099746 0.071307 -0.0085218 0.13832 0.062994 -0.002799 0.045971 0.098852 0.078718 0.12457 0.08049 -0.012232 0.10319 -0.00047166 0.0014096 0.00099569 0.0022166 -0.06308
0.61719 0.0021348 0.00033718 0.012624 0.00050024 0 0.0059306 0.001436 0.001492 0.0028895 0.008158 0.010298 -0.095791 0.087583 0.039279 0.14496 0.067977 -0.0038591 0.11164 0.091542 0.086579 0.12008 0.055033 -0.012742 0.12713 -0.00045983 0.0015853 0.00050572 0.0021721 -0.074833
0.62109 0.00070956 -0.00070167 0.0094425 0.0026398 0 0.0048242 0.0024971 0.0037113 0.0058665 0.0081086 0.0092227 -0.077105 0.087449 0.074224 0.1426 0.071584 -0.0043407 0.15752 0.098949 0.091504 0.12574 0.047957 -0.013425 0.14041 -0.00030248 0.0015127 0.00031798 0.0017768 -0.084781
0.625 -0.00041571 -0.001207 0.0034669 0.0028238 0 0.00049636 0.0032039 0.0062486 0.0083018 0.0052953 0.0099923 -0.052419 0.075076 0.082454 0.13629 0.069869 -0.0044298 0.15035 0.12274 0.082005 0.14226 0.063183 -0.013954 0.14469 -0.00013231 0.0011959 0.00025777 0.0012173 -0.087684
0.62891 -0.00090452 -0.0010038 -0.0031479 0.00082544 0 -0.0046426 0.0030867 0.0069111 0.0086574 0.0013301 0.01169 -0.034915 0.082508 0.078604 0.13058 0.083637 -0.0043509 0.11264 0.11674 0.081391 0.14825 0.030474 -0.014404 0.15664 -6.2653e-05 0.0010065 0.00023668 0.00062012 -0.077242
0.63281 -0.00069509 -0.00028444 -0.0080661 -0.001728 0 -0.0071735 0.0022459 0.0045265 0.0063825 -0.0015753 0.01141 -0.032145 0.10731 0.055467 0.14948 0.076618 -0.0040956 0.11636 0.10146 0.1342 0.11888 0.066995 -0.014952 0.1258 -0.00014709 0.0013029 0.00040981 2.4776e-05 -0.051584
0.63672 5.544e-05 0.0005814 -0.0099942 -0.0026593 0 -0.0049816 0.0013288 -0.00023447 0.0025042 -0.0020961 0.0066095 -0.042121 0.1022 0.057902 0.18038 0.084109 -0.0034183 0.11213 0.090154 0.11712 0.11988 0.065783 -0.015468 0.13552 -0.00035406 0.0020097 0.00096316 -0.0004976 -0.016416
0.64063 0.0010606 0.0013004 -0.0090215 -0.0011217 0 0.0010242 0.0010485 -0.0053543 -0.00097538 -0.00067268 -0.002426 -0.057822 0.098351 0.07946 0.18171 0.10205 -0.0021298 0.11237 0.10043 0.095191 0.1338 0.053706 -0.015516 0.15061 -0.00055086 0.0026226 0.0017901 -0.00075612 0.017428
0.64453 0.0019903 0.001787 -0.0061942 0.0015851 0 0.0071951 0.0015956 -0.0087558 -0.0025256 0.00086385 -0.012114 -0.074265 0.12585 0.10702 0.12596 0.12044 -0.00040973 0.13387 0.13997 0.14057 0.1381 0.069055 -0.014852 0.1339 -0.0005421 0.0026693 0.0024641 -0.00054664 0.040472
0.64844 0.002583 0.0021304 -0.0028227 0.0031228 0 0.0095351 0.0024052 -0.0093566 -0.0022696 0.00065655 -0.017743 -0.090765 0.10445 0.13267 0.15568 0.12194 0.0011971 0.16495 0.11834 0.15824 0.16864 0.096334 -0.013884 0.17981 -0.00019132 0.0021613 0.0025947 0.00010855 0.049868
0.65234 0.0027701 0.0024699 0.00012686 0.0022885 0 0.0066322 0.0024993 -0.007279 -0.0018953 -0.0017913 -0.016745 -0.10704 0.12418 0.088375 0.13602 0.13408 0.0021626 0.15425 0.13661 0.15071 0.15315 0.072819 -0.013517 0.18812 0.00043776 0.0015701 0.0022105 0.00084885 0.049252
0.65625 0.0027067 0.0028671 0.0024034 0.00028283 0 0.00087745 0.0011973 -0.0034057 -0.003253 -0.0051817 -0.010492 -0.11878 0.12962 0.062374 0.13994 0.12114 0.0024136 0.13485 0.14252 0.13272 0.15015 0.049906 -0.014388 0.18623 0.0010514 0.0013516 0.0017489 0.0011834 0.043813
0.66016 0.0026329 0.0032288 0.0044507 -0.00026511 0 -0.0031933 -0.001302 0.0011225 -0.006684 -0.0072413 -0.003139 -0.11889 0.11604 0.074922 0.16646 0.095414 0.002393 0.12529 0.1314 0.11837 0.16993 0.0485 -0.016175 0.19008 0.0012787 0.0015183 0.0016299 0.00089685 0.035228
0.66406 0.0026502 0.0033098 0.0068724 0.0021622 0 -0.0023648 -0.0038986 0.0051425 -0.010421 -0.0062342 0.0016181 -0.1042 0.11717 0.10121 0.15469 0.11385 0.0026101 0.14135 0.13459 0.12813 0.18887 0.074993 -0.017699 0.21414 0.00092144 0.0017 0.001844 0.00028087 0.020876
0.66797 0.0026181 0.0028177 0.0096244 0.0061475 0 0.0026603 -0.005188 0.0076059 -0.011641 -0.0021405 0.0032567 -0.080941 0.1147 0.10871 0.16686 0.088425 0.0030306 0.19482 0.13475 0.12896 0.19398 0.0834 -0.017828 0.16401 0.00011081 0.0016026 0.0019936 -7.9294e-05 -0.0024047
0.67188 0.0022959 0.0016005 0.011616 0.0081213 0 0.007724 -0.0043159 0.0079029 -0.0084909 0.0032907 0.0043883 -0.0625 0.128 0.14248 0.16786 0.092883 0.0028798 0.19779 0.14967 0.12421 0.18868 0.081056 -0.016417 0.19547 -0.00076139 0.0013437 0.001756 0.0001767 -0.033645
0.67578 0.0016126 -0.00017957 0.011302 0.0053894 0 0.0085216 -0.001545 0.006287 -0.0016141 0.0076342 0.0079957 -0.060144 0.13579 0.1569 0.16467 0.10065 0.0011519 0.15662 0.16067 0.12965 0.17157 0.072666 -0.01444 0.22077 -0.0012882 0.0012896 0.0012797 0.00082708 -0.066244
0.67969 0.0007981 -0.002021 0.0080117 -0.0011285 0 0.0041419 0.001844 0.0039392 0.0059924 0.0092688 0.014284 -0.074497 0.12652 0.12233 0.16558 0.091564 -0.0024853 0.10132 0.15248 0.15213 0.14838 0.063731 -0.013181 0.1792 -0.0012834 0.0015805 0.0010705 0.0012357 -0.090738
0.68359 0.00022182 -0.0032731 0.0028661 -0.0070283 0 -0.0021103 0.0042869 0.0023462 0.010776 0.008231 0.0199 -0.095419 0.14279 0.095481 0.17722 0.096958 -0.0071167 0.16205 0.12811 0.15555 0.16293 0.065734 -0.013221 0.18375 -0.00084824 0.0019007 0.0014546 0.0009281 -0.099679
0.6875 7.8196e-05 -0.0034596 -0.0017496 -0.0076747 0 -0.0053819 0.004869 0.0022777 0.010893 0.0059004 0.020381 -0.1104 0.12815 0.10914 0.19304 0.10784 -0.010902 0.16959 0.14671 0.12766 0.19626 0.073928 -0.014116 0.20402 -0.00026116 0.0017927 0.0021743 5.0964e-05 -0.091402
0.69141 0.00022469 -0.0025369 -0.0039698 -0.002058 0 -0.00327 0.0038676 0.0031496 0.0073768 0.0038308 0.013949 -0.11386 0.12237 0.12472 0.20143 0.11778 -0.012189 0.15728 0.15866 0.13392 0.22931 0.072203 -0.014967 0.21424 0.00019384 0.0012021 0.0025732 -0.00073097 -0.070714
0.69531 0.00033808 -0.00091581 -0.0039748 0.0060167 0 0.0021876 0.002523 0.003389 0.0033863 0.0026559 0.0034865 -0.10922 0.12657 0.12634 0.20138 0.12112 -0.010634 0.15998 0.15364 0.14975 0.23692 0.064065 -0.01526 0.21209 0.00034795 0.00063582 0.0022316 -0.00082463 -0.046471
0.69922 0.00023725 0.00076865 -0.0037605 0.010613 0 0.0062241 0.002145 0.0016426 0.0020021 0.0018841 -0.0051673 -0.10299 0.12517 0.10402 0.19654 0.11132 -0.0074729 0.22236 0.13613 0.10451 0.1856 0.062772 -0.015164 0.20527 0.00019004 0.00069754 0.0014243 -0.00023719 -0.027218
0.70313 5.0905e-05 0.0019846 -0.0051884 0.0082108 0 0.0053293 0.0031279 -0.0020614 0.0040471 0.00064469 -0.0074747 -0.097447 0.12868 0.097431 0.17475 0.14086 -0.0046437 0.21023 0.14008 0.15172 0.18624 0.091617 -0.015103 0.23052 -0.00014062 0.0014408 0.00091186 0.00045816 -0.016763
0.70703 6.6975e-05 0.002527 -0.0080388 0.00047419 0 0.00014779 0.0045859 -0.0061229 0.0074427 -0.0013426 -0.003682 -0.089598 0.11676 0.10177 0.17595 0.13192 -0.003383 0.19645 0.1547 0.16961 0.1756 0.11652 -0.015151 0.23535 -0.00040442 0.0022364 0.0012324 0.00068444 -0.011955
0.71094 0.00042492 0.0025258 -0.0099444 -0.0070032 0 -0.0051319 0.0049399 -0.008353 0.008611 -0.0034468 0.0013671 -0.076874 0.11618 0.10817 0.17743 0.12626 -0.0033475 0.18844 0.1555 0.16548 0.17897 0.12577 -0.014936 0.22094 -0.00037549 0.0023548 0.0021777 0.00040447 -0.0045902
0.71484 0.00096646 0.0022778 -0.0083957 -0.0089815 0 -0.0063305 0.0031117 -0.0074393 0.0050399 -0.0047149 0.0020935 -0.0627 0.13221 0.11683 0.16193 0.1425 -0.0029699 0.19271 0.13676 0.1574 0.20466 0.12049 -0.014151 0.20397 3.158e-06 0.0017113 0.0029811 0.00011807 0.012708
0.71875 0.0013871 0.0020317 -0.0030442 -0.0044669 0 -0.0027292 -0.00053505 -0.0038445 -0.0027365 -0.0047854 -0.0032958 -0.05498 0.11303 0.15446 0.11782 0.14367 -0.00081305 0.2197 0.14061 0.19982 0.21864 0.13604 -0.013072 0.25197 0.0005333 0.00099621 0.0030462 0.00032197 0.039982
0.72266 0.0015173 0.0018544 0.0038141 0.0027908 0 0.0024682 -0.0042707 0.00047575 -0.011185 -0.0042343 -0.011274 -0.057938 0.11911 0.1616 0.16447 0.12986 0.0031214 0.19067 0.16508 0.19607 0.20987 0.13204 -0.012465 0.25236 0.00086023 0.0010073 0.0025031 0.00097191 0.06779
0.72656 0.0014392 0.0016329 0.0090212 0.0074105 0 0.004954 -0.0061329 0.0033038 -0.01594 -0.0039886 -0.015733 -0.065486 0.12101 0.11983 0.1614 0.13291 0.0071858 0.15508 0.16543 0.17875 0.16285 0.12986 -0.012923 0.23642 0.00073452 0.0018218 0.0020409 0.0014849 0.082162
0.73047 0.0013383 0.0011884 0.010961 0.0064923 0 0.0029441 -0.0053198 0.0034867 -0.014659 -0.0043393 -0.012805 -0.064068 0.11813 0.072775 0.14438 0.14318 0.009205 0.13831 0.15429 0.16631 0.12659 0.13279 -0.014253 0.21874 0.000237 0.0026552 0.0021854 0.0012869 0.074024
0.73438 0.0012768 0.00042748 0.010428 0.0015264 0 -0.0014458 -0.0027655 0.0015146 -0.0085855 -0.0045128 -0.0039002 -0.044209 0.1166 0.082542 0.18914 0.14074 0.0080873 0.15915 0.15867 0.17464 0.16478 0.13926 -0.01558 0.21257 -0.00025439 0.0025934 0.0027516 0.00037456 0.046185
0.73828 0.0011509 -0.00055588 0.0093253 -0.0031586 0 -0.0041318 -0.0004046 -0.00093659 -0.0016512 -0.0032938 0.0054316 -0.010949 0.11459 0.13312 0.16174 0.14306 0.0046646 0.14084 0.15877 0.17467 0.14851 0.1257 -0.016075 0.23909 -0.0003713 0.0015026 0.0030296 -0.00065307 0.012023
0.74219 0.00087158 -0.0014926 0.0086029 -0.0039122 0 -0.0025608 0.0003393 -0.0021116 0.0022707 -0.00021414 0.0097808 0.017133 0.12396 0.095271 0.14648 0.15631 0.0010698 0.16743 0.15122 0.1531 0.17928 0.12506 -0.015642 0.24077 -8.3752e-05 0.00021639 0.0025313 -0.001117 -0.013744
0.74609 0.00054794 -0.0020628 0.007418 -0.00040844 0 0.0021892 -0.00034919 -0.0011992 0.0020023 0.0037593 0.0078024 0.02112 0.11681 0.070737 0.1561 0.15065 -0.00088918 0.15792 0.13742 0.12698 0.19115 0.12852 -0.014893 0.2296 0.00025972 -0.00020771 0.001551 -0.00082904 -0.025282
0.75 0.00043909 -0.0020594 0.0041974 0.004462 0 0.0063806 -0.00088614 0.001319 -0.00031157 0.0067389 0.0027641 -0.0030693 0.097101 0.081759 0.16916 0.12265 -0.0010817 0.097476 0.12135 0.11117 0.165 0.12932 -0.014465 0.21392 0.00024642 0.00054546 0.00096029 -0.00017902 -0.028919
0.75391 0.00069804 -0.0014821 -0.001549 0.0070643 0 0.006747 0.00035124 0.0041104 -0.00099972 0.007292 -0.00040773 -0.040239 0.11961 0.04352 0.098955 0.10638 -0.0010479 0.061466 0.1133 0.12675 0.1402 0.11972 -0.014381 0.20121 -0.00020595 0.0017832 0.0014062 0.00030475 -0.037079
0.75781 0.0011789 -0.00050232 -0.0083949 0.00576 0 0.0031591 0.003611 0.0058497 0.0022875 0.0055538 0.001047 -0.06621 0.078558 0.073163 0.085667 0.12484 -0.0026305 0.13383 0.14379 0.13951 0.13543 0.10671 -0.014086 0.17205 -0.00075148 0.0024716 0.0026706 0.00045616 -0.057909
0.76172 0.0015338 0.00066258 -0.013805 0.0018742 0 -0.0012989 0.0074459 0.0059347 0.0087838 0.0031299 0.0060403 -0.064644 0.094883 0.10571 0.14188 0.12421 -0.0063375 0.15514 0.14989 0.14226 0.14359 0.10681 -0.013119 0.1526 -0.00092825 0.0021653 0.0038115 0.00054492 -0.088696
0.76563 0.0015263 0.0018477 -0.015746 -0.0016015 0 -0.0028159 0.0097354 0.0046698 0.015109 0.0018448 0.011038 -0.037203 0.12366 0.1192 0.1745 0.11724 -0.010754 0.15131 0.13823 0.13296 0.14971 0.11057 -0.011752 0.15128 -0.0005986 0.0013145 0.0039643 0.00089046 -0.1175
0.76953 0.0012513 0.0029281 -0.013757 -0.0023597 0 0.00011976 0.0092155 0.0029198 0.017579 0.0023502 0.012954 -0.00010019 0.10757 0.10264 0.10206 0.12192 -0.013485 0.16467 0.12486 0.11469 0.1414 0.10594 -0.010914 0.16985 -9.2978e-05 0.00072129 0.0030692 0.0014467 -0.13077
0.77344 0.0010334 0.003725 -0.0088923 -0.0003614 0 0.0054969 0.0063046 0.0015511 0.014584 0.0036941 0.011099 0.028573 0.093562 0.10057 0.11788 0.11772 -0.012885 0.14831 0.12265 0.13284 0.14694 0.091728 -0.01143 0.17066 9.8641e-05 0.00075325 0.0018753 0.0017961 -0.12086
0.77734 0.0011009 0.0039604 -0.0029364 0.0024012 0 0.0092367 0.0026456 0.0010171 0.0074235 0.0041337 0.0069779 0.040036 0.11888 0.077751 0.10414 0.10915 -0.0092332 0.16473 0.11365 0.12252 0.14774 0.074277 -0.013236 0.14372 -0.00019265 0.0011008 0.001258 0.0015576 -0.088817
0.78125 0.0013641 0.0033625 0.0024042 0.0035947 0 0.0081855 -0.00016572 0.0012524 -0.00075338 0.0024824 0.0026994 0.037095 0.12876 0.07421 0.12548 0.10818 -0.004464 0.15832 0.11052 0.12518 0.1578 0.087571 -0.015284 0.16433 -0.00062385 0.0012462 0.0014983 0.0007915 -0.042454
0.78516 0.0015127 0.0018839 0.006053 0.0023231 0 0.0024434 -0.0016065 0.0018057 -0.0069291 -0.001058 -0.00044043 0.028649 0.10993 0.09059 0.16644 0.11647 -0.00073786 0.13931 0.11993 0.14017 0.1658 0.12088 -0.016236 0.21353 -0.00063828 0.0010746 0.0021513 -6.2692e-06 0.0075009
0.78906 0.0013217 -0.00014437 0.0079051 -0.00031324 0 -0.0046149 -0.0022708 0.0020652 -0.0097301 -0.0051055 -0.0022666 0.02298 0.077405 0.094804 0.13689 0.12785 0.0010151 0.178 0.14667 0.13136 0.13378 0.12064 -0.015418 0.18414 1.1306e-05 0.00095861 0.0025409 -0.00031681 0.050763
0.79297 0.00084805 -0.002091 0.0088445 -0.0022078 0 -0.0086056 -0.0030703 0.0014985 -0.0096807 -0.0080343 -0.0032358 0.024741 0.066496 0.093913 0.14976 0.091639 0.0014898 0.19133 0.12999 0.14148 0.11143 0.080826 -0.013271 0.16587 0.00099898 0.0012586 0.0023629 -2.1804e-05 0.080058
0.79688 0.00033284 -0.0033343 0.010114 -0.0019709 0 -0.0071 -0.004367 -9.9489e-05 -0.0083853 -0.00888 -0.0039406 0.035282 0.079383 0.10241 0.10944 0.094514 0.002153 0.18239 0.14091 0.14448 0.10843 0.063695 -0.011035 0.16632 0.0016688 0.0018188 0.001857 0.00054494 0.093226
0.80078 -5.7798e-05 -0.0036046 0.012113 -4.8567e-05 0 -0.0012621 -0.0057238 -0.002414 -0.0073943 -0.0076777 -0.0049452 0.053216 0.099411 0.10378 0.089351 0.11637 0.0039109 0.15689 0.14502 0.15773 0.1241 0.064898 -0.0099304 0.19021 0.0015638 0.0020383 0.0014769 0.00092864 0.093988
0.80469 -0.00036143 -0.003107 0.0135 0.0016295 0 0.0049397 -0.0063362 -0.00463 -0.0074235 -0.0052296 -0.0066692 0.074165 0.11415 0.086876 0.13719 0.13022 0.0063496 0.12739 0.11987 0.18465 0.14328 0.07736 -0.010451 0.23062 0.00076834 0.0014683 0.0014513 0.00093023 0.089757
0.80859 -0.00068857 -0.0023253 0.011733 0.0012278 0 0.007405 -0.00566 -0.0057863 -0.008163 -0.0026354 -0.0090524 0.091668 0.13585 0.071124 0.14019 0.096412 0.0080693 0.14439 0.12655 0.1442 0.073133 0.10205 -0.012173 0.22223 -0.00021617 0.00031845 0.0016473 0.00069713 0.086568
0.8125 -0.0010037 -0.0016537 0.005102 -0.0014036 0 0.0046411 -0.0037324 -0.0053449 -0.0085806 -0.00085533 -0.011258 0.10086 0.10993 0.078254 0.10112 0.079599 0.0077692 0.14521 0.14199 0.16838 0.095834 0.10456 -0.014109 0.20548 -0.00090322 -0.00066447 0.001784 0.00050723 0.0843
0.81641 -0.0010916 -0.0011357 -0.0052205 -0.0044108 0 -0.0012976 -0.0010677 -0.0036017 -0.0075196 -0.00037036 -0.011925 0.10278 0.085507 0.096919 0.086775 0.083215 0.0052308 0.15023 0.13987 0.17058 0.10709 0.083548 -0.01532 0.18806 -0.00115 -0.00083751 0.0017082 0.0005039 0.076309
0.82031 -0.00077397 -0.00050444 -0.015128 -0.0052516 0 -0.0063076 0.0016328 -0.0015744 -0.00438 -0.00095983 -0.010037 0.10462 0.081868 0.11451 0.095917 0.10578 0.0015017 0.16127 0.13108 0.14581 0.099325 0.056822 -0.015438 0.17927 -0.0011221 -0.00019517 0.0014625 0.00062676 0.054704
0.82422 -0.00014782 0.00052669 -0.02007 -0.0027199 0 -0.0071046 0.0037097 -0.00035546 0.00040152 -0.0017373 -0.0057124 0.11427 0.10966 0.11412 0.095309 0.1421 -0.0017986 0.17216 0.14673 0.1254 0.1068 0.056351 -0.014823 0.19146 -0.0010098 0.00070452 0.0011565 0.0007408 0.017567
0.82813 0.00043225 0.0019678 -0.018327 0.0018961 0 -0.0034251 0.004693 -0.00036274 0.005382 -0.0015991 -0.0001841 0.13315 0.065448 0.12328 0.099621 0.096811 -0.0035229 0.15683 0.12148 0.1259 0.096809 0.069995 -0.014275 0.15989 -0.00082905 0.0012967 0.00085483 0.00077652 -0.027781
0.83203 0.00064721 0.0034911 -0.012294 0.0055397 0 0.0019887 0.0044659 -0.001052 0.0087663 3.9867e-05 0.005098 0.15409 0.064439 0.099135 0.089154 0.083111 -0.0036721 0.11186 0.10921 0.10746 0.091686 0.088594 -0.014455 0.1972 -0.00049789 0.0014651 0.00061548 0.0007387 -0.068512
0.83594 0.00050419 0.0046387 -0.0065121 0.0055889 0 0.005531 0.0034111 -0.0013256 0.0093849 0.0027099 0.009383 0.16712 0.09821 0.095843 0.076906 0.090552 -0.0032656 0.10121 0.11164 0.097832 0.10198 0.095079 -0.015363 0.20851 -5.401e-05 0.0014754 0.00057522 0.00062764 -0.094265
0.83984 0.00032945 0.0051151 -0.004009 0.0019135 0 0.0053414 0.0023257 -0.00033341 0.007375 0.0050577 0.012705 0.16821 0.13664 0.128 0.079992 0.10269 -0.003513 0.13313 0.12286 0.11315 0.12679 0.081812 -0.01626 0.15754 0.00027328 0.0015391 0.00090182 0.00041389 -0.10303
0.84375 0.0004602 0.0049212 -0.0040495 -0.0028434 0 0.0024262 0.0019706 0.0019291 0.0040612 0.0057421 0.015168 0.16303 0.075069 0.10327 0.1379 0.081785 -0.0048591 0.060113 0.11453 0.14537 0.1338 0.062097 -0.016173 0.1594 0.00025559 0.0015335 0.0016064 0.00011378 -0.10042
0.84766 0.00093347 0.0042448 -0.003198 -0.0051021 0 -0.00045281 0.0024826 0.0046275 0.0010749 0.0044271 0.016321 0.16222 0.097712 0.055427 0.10258 0.073325 -0.006575 0.13009 0.11684 0.13893 0.09434 0.067523 -0.014673 0.21918 -6.6195e-05 0.0011838 0.0024269 -0.00014072 -0.093509
0.85156 0.0014697 0.0032444 0.00134 -0.003002 0 -0.0011001 0.0031515 0.006617 -0.00067416 0.0020602 0.015421 0.17256 0.088665 0.083584 0.1255 0.070671 -0.0072278 0.15184 0.11265 0.12819 0.061593 0.077784 -0.012349 0.23123 -0.00033871 0.00048634 0.0029746 -0.00016222 -0.084661
0.85547 0.00175 0.0019567 0.0090688 0.0021255 0 0.00048453 0.0028906 0.0070647 -0.0014435 0.00015979 0.01232 0.1924 0.061075 0.1278 0.15363 0.07403 -0.0057478 0.13822 0.10787 0.12449 0.079375 0.081445 -0.010508 0.21208 -0.00017171 -0.00012594 0.0030609 0.00012495 -0.070463
0.85938 0.0016996 0.00042248 0.016444 0.0066354 0 0.0024046 0.0011484 0.0057776 -0.0022359 -0.00032712 0.0079419 0.21468 0.060088 0.087219 0.084433 0.084347 -0.0023387 0.15271 0.11353 0.1346 0.1836 0.069134 -0.010283 0.21042 0.00049617 -9.7188e-05 0.0028873 0.00057725 -0.046135
0.86328 0.0015027 -0.0011064 0.019571 0.0072042 0 0.0026882 -0.0014699 0.0031588 -0.0038789 0.00035099 0.0036427 0.23322 0.047304 0.11126 0.089272 0.084716 0.0014907 0.15229 0.095998 0.15796 0.13153 0.069146 -0.011781 0.20757 0.0012831 0.00074736 0.0028664 0.00091704 -0.011342
0.86719 0.0013667 -0.0021325 0.01693 0.0032814 0 0.001013 -0.0034767 -3.3464e-05 -0.0063134 0.0011339 1.8998e-06 0.24552 0.079838 0.12015 0.091412 0.091461 0.0038855 0.16275 0.10083 0.17016 0.14857 0.073329 -0.013965 0.17459 0.0016304 0.0020061 0.0032025 0.00095479 0.027423
0.87109 0.0013034 -0.0021704 0.01002 -0.0024696 0 -0.0010982 -0.0035623 -0.0029461 -0.0085774 0.0011326 -0.0036457 0.25003 0.088094 0.11919 0.094887 0.10279 0.0039326 0.17965 0.1126 0.16852 0.15097 0.077798 -0.015383 0.16379 0.0012373 0.0030071 0.0036373 0.00074672 0.059592
0.875 0.0011573 -0.0011283 0.001888 -0.0060699 0 -0.0016797 -0.0016216 -0.0048677 -0.0094274 0.000294 -0.0082421 0.24345 0.060386 0.11734 0.1063 0.11026 0.0022911 0.18584 0.1194 0.15447 0.11394 0.082713 -0.015163 0.17734 0.00030338 0.0033198 0.0036462 0.00053956 0.076149
0.87891 0.00083406 0.00052656 -0.0048533 -0.0050618 0 -5.7443e-05 0.0011153 -0.0054531 -0.0081152 -0.00080034 -0.013429 0.22338 0.068682 0.1348 0.14081 0.089378 0.00063865 0.13286 0.10741 0.13607 0.089836 0.094842 -0.01352 0.13988 -0.00061613 0.0030105 0.0029429 0.00055519 0.074111
0.88281 0.00047136 0.0020279 -0.008984 -0.00022145 0 0.0025588 0.0029998 -0.0048602 -0.004818 -0.0016736 -0.017039 0.19537 0.075672 0.14529 0.14995 0.092694 0.00034115 0.14364 0.10083 0.15288 0.097134 0.10188 -0.011456 0.15424 -0.0010144 0.0024654 0.0018192 0.00081251 0.057187
0.88672 0.00036257 0.0028465 -0.010452 0.0050502 0 0.0040718 0.0032001 -0.0036554 -0.00053512 -0.0023821 -0.016482 0.17574 0.086015 0.13625 0.12904 0.10074 0.0014065 0.14394 0.092071 0.14849 0.084864 0.094093 -0.0099996 0.17406 -0.00077648 0.0020262 0.00097117 0.0011343 0.032741
0.89063 0.00070598 0.0030739 -0.0098037 0.0071537 0 0.0032101 0.0022536 -0.0024601 0.0034005 -0.0031585 -0.011013 0.18377 0.088842 0.12654 0.080995 0.10326 0.0025684 0.14458 0.090076 0.12965 0.056841 0.08886 -0.0096548 0.19457 -0.00022132 0.0017961 0.00093319 0.0013074 0.0073495
0.89453 0.0014288 0.0033017 -0.0078881 0.0047668 0 0.0005555 0.0015172 -0.0015429 0.0058995 -0.0036915 -0.002775 0.22685 0.074296 0.13536 0.019136 0.092471 0.0024081 0.16086 0.10076 0.11282 0.029947 0.10176 -0.010381 0.21054 0.00015288 0.0017217 0.0016233 0.0012413 -0.016322
0.89844 0.0022471 0.0040597 -0.0056694 -0.0003385 0 -0.0018906 0.0020182 -0.00067509 0.0065426 -0.0029585 0.0045325 0.29124 0.065368 0.1329 0.045002 0.075705 0.00055005 0.13189 0.072751 0.12146 0.078282 0.084105 -0.011906 0.15277 1.394e-05 0.0017567 0.0024174 0.0010058 -0.039718
0.90234 0.0028832 0.005275 -0.0037441 -0.0046025 0 -0.0022072 0.0036732 0.00061846 0.0057264 -4.5237e-05 0.0084238 0.34845 0.084536 0.13459 0.054205 0.072781 -0.0020767 0.12715 0.063605 0.12552 0.061425 0.086513 -0.013917 0.14934 -0.00059817 0.0018878 0.002687 0.00075708 -0.06586
0.90625 0.0032256 0.0062393 -0.0017873 -0.0050998 0 4.1839e-05 0.0054659 0.0026115 0.0044784 0.0046694 0.0094564 0.37432 0.096793 0.15093 0.049269 0.09025 -0.0040867 0.1467 0.064932 0.10621 0.062303 0.083558 -0.015963 0.15405 -0.0013129 0.0020413 0.0023127 0.00064119 -0.095828
0.91016 0.0033089 0.0061528 0.0013305 -0.0013985 0 0.0035053 0.0063354 0.0051021 0.0039653 0.0091667 0.010488 0.36571 0.093538 0.17074 0.042585 0.11059 -0.0048039 0.18151 0.069059 0.07358 0.087017 0.072462 -0.017338 0.13701 -0.0016724 0.00206 0.0017232 0.00073217 -0.12653
0.91406 0.0031942 0.0048062 0.0064605 0.0043083 0 0.0059937 0.0059693 0.0075146 0.0048537 0.010911 0.013949 0.34115 0.084806 0.15839 0.061431 0.086472 -0.004712 0.20986 0.064976 0.067924 0.078048 0.068707 -0.017319 0.067453 -0.0014255 0.0018456 0.0014542 0.0010046 -0.15125
0.91797 0.0029062 0.0028172 0.012927 0.0087351 0 0.0059748 0.004878 0.009237 0.0068307 0.0087537 0.01945 0.32502 0.072647 0.1334 0.045698 0.088105 -0.004843 0.20614 0.031729 0.090828 0.080312 0.077996 -0.015714 0.1121 -0.00069772 0.0015126 0.0016599 0.0013295 -0.1625
0.92188 0.0024823 0.0012096 0.018397 0.0095801 0 0.0035995 0.0038129 0.0098804 0.0086271 0.0040652 0.023735 0.32926 0.1002 0.12068 0.061793 0.11116 -0.005719 0.23127 0.046878 0.098945 0.1012 0.094635 -0.013239 0.12524 8.124e-05 0.0013335 0.0020199 0.0015191 -0.15553
0.92578 0.0020369 0.00068571 0.02028 0.0067948 0 0.0006012 0.0031301 0.0092942 0.0086692 -1.7768e-05 0.023018 0.3475 0.12954 0.12566 0.080037 0.1278 -0.0068336 0.22783 0.069394 0.092914 0.1204 0.099798 -0.011225 0.1353 0.00047051 0.0014716 0.002095 0.0014365 -0.13032
0.92969 0.0017263 0.0011997 0.017571 0.0023527 0 -0.0008534 0.0026487 0.0074636 0.0060869 -0.0008075 0.015802 0.36494 0.13144 0.14498 0.071438 0.11964 -0.0071172 0.17164 0.066777 0.081068 0.11697 0.084488 -0.010731 0.1629 0.00034617 0.0017729 0.001766 0.0011135 -0.091665
0.93359 0.0016313 0.0021535 0.011516 -0.0011622 0 0.00037119 0.0020251 0.0045172 0.0014783 0.0019299 0.0040915 0.37328 0.13988 0.13643 0.029831 0.11873 -0.0059215 0.24582 0.081743 0.099765 0.064696 0.09161 -0.011735 0.13416 1.0605e-05 0.001881 0.0013448 0.00076044 -0.047678
0.9375 0.0016853 0.0029794 0.0045343 -0.0021288 0 0.0035596 0.0011993 0.00088066 -0.003154 0.0057833 -0.0077484 0.37717 0.11164 0.1141 0.015818 0.10119 -0.003618 0.21613 0.0877 0.098024 0.08558 0.097088 -0.013144 0.13999 -4.38e-05 0.0016052 0.001275 0.00061986 -0.0078868
0.94141 0.0017393 0.0035592 -0.0015306 -0.00063675 0 0.0065603 0.00047917 -0.0026484 -0.0054281 0.0074962 -0.015496 0.38812 0.10761 0.1091 0.029362 0.090114 -0.0013079 0.15598 0.066516 0.084882 0.11229 0.089099 -0.013685 0.14687 0.00043134 0.0011724 0.0017235 0.00076585 0.019115
0.94531 0.0017026 0.0041373 -0.0061994 0.001931 0 0.0072324 0.00023199 -0.005132 -0.0040451 0.0053659 -0.01725 0.41336 0.11296 0.11861 0.047219 0.091195 4.5072e-05 0.11422 0.038575 0.078514 0.1238 0.07656 -0.012954 0.14854 0.0011629 0.0010568 0.0024329 0.0010393 0.028496
0.94922 0.0016163 0.0048958 -0.0096703 0.0040143 0 0.0049705 0.00053492 -0.005965 0.0002483 0.00042626 -0.014103 0.45006 0.072564 0.12245 0.027819 0.10316 0.00027557 0.14264 0.048916 0.1067 0.11477 0.081059 -0.011728 0.14965 0.0015125 0.0015082 0.0029425 0.0011986 0.021617
0.95313 0.0015921 0.0056648 -0.011703 0.0048306 0 0.0011993 0.0011305 -0.0052274 0.0049457 -0.0043813 -0.009189 0.48844 0.10261 0.12453 0.034938 0.088523 -4.5241e-05 0.22149 0.044035 0.10155 0.082766 0.095697 -0.011238 0.12116 0.00099233 0.0022389 0.0029476 0.00115 0.0059851
0.95703 0.0016946 0.0060568 -0.011466 0.0045538 0 -0.0016007 0.0016978 -0.0035885 0.0072885 -0.006287 -0.0057419 0.5188 0.09692 0.11033 0.076034 0.081855 -0.00023005 0.21345 0.040052 0.10116 0.095599 0.092839 -0.012052 0.13229 -0.00027335 0.0026215 0.0024862 0.0010227 -0.0087388
0.96094 0.0018977 0.005854 -0.0085202 0.0037693 0 -0.0016804 0.0021347 -0.001807 0.0060811 -0.0044364 -0.0051736 0.53608 0.078506 0.10142 0.074404 0.072661 -4.8396e-05 0.18256 0.036741 0.097556 0.092453 0.087678 -0.013547 0.14391 -0.0015622 0.0022522 0.0018355 0.0010021 -0.017115
0.96484 0.0021376 0.0052107 -0.0037336 0.0028177 0 0.0007194 0.0025592 -0.00023349 0.0025577 -0.00016764 -0.0061782 0.54038 0.06283 0.10621 0.0045262 0.05496 0.0002027 0.1691 0.035899 0.08656 0.056533 0.087853 -0.014449 0.13405 -0.0020819 0.0013523 0.0012723 0.0010976 -0.022103
0.96875 0.002368 0.004448 0.001089 0.0016426 0 0.003632 0.0030386 0.001287 -0.00040379 0.0041071 -0.0055186 0.53628 0.044992 0.097892 -0.023116 0.033969 7.2429e-05 0.15467 0.047497 0.074056 0.097651 0.080665 -0.013953 0.12344 -0.0015912 0.00060465 0.00092564 0.0011108 -0.032837
0.97266 0.0025324 0.0036667 0.0046415 0.00021854 0 0.0049474 0.0033437 0.0030781 -0.00027593 0.0064225 -0.00030672 0.53278 0.065899 0.07666 0.04044 0.037156 -0.00063905 0.11881 0.033034 0.076905 0.10726 0.10045 -0.012437 0.12921 -0.00058127 0.00055774 0.00080568 0.00086876 -0.056427
0.97656 0.0025006 0.0026199 0.0071155 -0.00096973 0 0.0040219 0.0030139 0.0052009 0.0032934 0.0061688 0.0095175 0.54115 0.069907 0.056473 0.01208 0.026784 -0.0017746 0.13644 0.033802 0.070862 0.081595 0.088078 -0.01113 0.13412 0.00015287 0.0011484 0.00090773 0.00047932 -0.089769
0.98047 0.0021016 0.0010201 0.0096094 -0.0010313 0 0.0019999 0.001732 0.0072957 0.0081691 0.004039 0.020334 0.56864 0.061433 0.042573 -0.043126 0.013879 -0.0029976 0.15337 0.032803 0.058399 0.047055 0.054622 -0.011041 0.12356 0.0001832 0.0017855 0.0012434 0.00030185 -0.11849
0.98438 0.0012851 -0.0010236 0.01248 0.00055596 0 0.00063842 -0.00030233 0.0087616 0.011207 0.0013489 0.02663 0.61072 0.06145 0.039243 0.0057424 0.021755 -0.0040115 0.080954 -0.0014461 0.048756 0.039755 0.031471 -0.012107 0.085914 -0.00022686 0.0018992 0.0017738 0.00060282 -0.12511
0.98828 0.0002639 -0.0029229 0.014394 0.0031429 0 0.00072304 -0.0023511 0.0090471 0.010467 -0.00071496 0.02453 0.65016 0.083227 0.077304 -0.029588 0.0047691 -0.0046465 0.070184 -0.0005759 0.023164 0.0027201 0.027722 -0.013289 0.13175 -0.0004246 0.0014328 0.0023487 0.0012268 -0.10087
0.99219 -0.00056199 -0.0040327 0.013229 0.0049394 0 0.0014862 -0.0035537 0.0078202 0.0065301 -0.0015662 0.014586 0.66723 0.094914 0.066183 -0.014485 0.0061701 -0.0048361 0.090646 -0.0067184 0.032684 0.033717 0.052522 -0.013501 0.14153 -1.0376e-05 0.00083575 0.0027569 0.0016567 -0.052205
0.99609 -0.0009029 -0.0042 0.008073 0.0041337 0 0.0014981 -0.0035086 0.0050152 0.0019624 -0.0013423 0.0016086 0.65541 0.087227 0.064861 -0.01756 0.0052395 -0.0045916 0.1069 -0.0092034 0.061578 0.042844 0.080808 -0.012532 0.13232 0.00077452 0.00061062 0.0028659 0.0014726 0.0034038
1 -0.00084675 -0.0038863 0.00037314 0.00036775 0 0.00013876 -0.0025867 0.00090782 -0.00062756 -0.00073896 -0.0085507 0.62913 0.072607 0.095512 -0.052027 -0.0048624 -0.0039893 0.10169 -0.0079467 0.080267 0.022454 0.088773 -0.011167 0.1225 0.001272 0.00087251 0.0027267 0.00078872 0.048748
1.0039 -0.00080948 -0.0037013 -0.0069662 -0.0046528 0 -0.0017553 -0.0017144 -0.0037555 -0.00045794 -0.00063306 -0.012881 0.61488 0.10683 0.13433 -0.048641 -0.012533 -0.003111 0.076284 -0.020242 0.017526 0.095684 0.039014 -0.010448 0.1436 0.0010346 0.0013165 0.00254 0.0002132 0.076796
1.0078 -0.0011599 -0.003782 -0.011717 -0.0080968 0 -0.0026826 -0.001747 -0.0077828 0.0010008 -0.0016178 -0.012821 0.63121 0.099763 0.091852 -0.021687 0.0037174 -0.001936 0.1007 0.0023812 0.0019023 0.043135 0.037922 -0.010784 0.10502 0.00027328 0.0015615 0.0025068 0.00031555 0.092107
1.0117 -0.0018494 -0.0036413 -0.013711 -0.0079501 0 -0.0019557 -0.0028706 -0.0099412 0.0012596 -0.0036623 -0.012447 0.67432 0.09271 0.073997 -0.02167 -0.0052522 -0.00031687 0.13783 0.00071116 -0.0014092 0.0043441 0.036576 -0.011685 0.11028 -0.00029402 0.0014962 0.0026918 0.0010881 0.10406
1.0156 -0.0024197 -0.0026787 -0.014307 -0.0045191 0 -0.00046927 -0.0044709 -0.0096408 -0.0013014 -0.0061056 -0.014829 0.72201 0.094232 0.075843 -0.024532 -0.011809 0.0018439 0.14286 -0.0073693 0.011191 0.003618 0.038513 -0.012302 0.12665 -6.7357e-05 0.00131 0.0030022 0.0019326 0.11832
1.0195 -0.0024202 -0.00088663 -0.014659 -0.00028607 0 -1.5305e-05 -0.0055813 -0.0074166 -0.0062736 -0.0080162 -0.019524 0.75272 0.10596 0.075148 -0.0038943 0.014513 0.0043126 0.081098 0.0040715 0.040234 0.037819 0.049349 -0.012207 0.10763 0.00089319 0.0012485 0.003277 0.0022085 0.13305
1.0234 -0.0018579 0.00094344 -0.014586 0.0018335 0 -0.0017399 -0.0055877 -0.0047244 -0.011508 -0.0087027 -0.023057 0.76276 0.10102 0.035919 -0.037878 0.0043929 0.0064303 0.048718 0.021212 -0.002022 -0.024427 0.016485 -0.011695 0.08253 0.0018921 0.0013845 0.0033922 0.0018225 0.14141
1.0273 -0.001236 0.0017659 -0.012999 0.00053051 0 -0.0050984 -0.0046597 -0.0030476 -0.014506 -0.0080566 -0.021752 0.76666 0.10004 0.017723 -0.056354 -0.022356 0.0074166 0.068652 -0.0015911 0.022325 0.017047 0.020992 -0.011388 0.095903 0.0021702 0.0016201 0.0032999 0.0012807 0.13697
1.0313 -0.0011177 0.0011163 -0.0091961 -0.0030824 0 -0.0081961 -0.0035742 -0.0029099 -0.013901 -0.006533 -0.014557 0.78158 0.10898 0.032278 -0.054526 -0.035928 0.0069208 0.068478 -0.027151 0.043579 0.019501 0.028358 -0.011567 0.10427 0.0015273 0.0018502 0.0030079 0.0011522 0.1175
1.0352 -0.0016125 -0.00051295 -0.0036161 -0.0064141 0 -0.0091788 -0.0030691 -0.0035504 -0.010165 -0.0048253 -0.0037751 0.81115 0.11637 0.055127 -0.039006 -0.029992 0.0053613 0.046538 -0.035949 0.041729 -0.026168 0.025362 -0.011922 0.092819 0.00046864 0.0020599 0.0025578 0.0014836 0.085768
1.0391 -0.0022739 -0.0020859 0.0025473 -0.0072762 0 -0.0075066 -0.0032453 -0.0035434 -0.0052419 -0.0034627 0.0064996 0.84377 0.089043 0.016399 -0.030263 -0.016224 0.0036922 0.064215 -0.014345 0.03127 -0.013068 0.011148 -0.011945 0.065009 -0.00023102 0.0022514 0.0020383 0.0017586 0.048225
1.043 -0.002506 -0.002833 0.0081404 -0.0052688 0 -0.0041767 -0.0035001 -0.001909 -0.0014539 -0.0025616 0.012848 0.86565 0.089928 -0.012514 -0.026078 -0.011922 0.0027121 0.03555 -0.024894 0.0012688 -0.014562 -0.0022545 -0.011532 0.055083 -0.00015875 0.0023279 0.0015961 0.0014497 0.012971
1.0469 -0.0020848 -0.0027268 0.012283 -0.0017714 0 -0.00091217 -0.003038 0.0011233 -0.00025248 -0.0018467 0.014178 0.87488 0.10969 0.02481 -0.016149 -4.1303e-05 0.0024674 0.091308 -0.031272 -0.0013866 -0.019831 -0.0037591 -0.011181 0.057347 0.00043852 0.0021256 0.001387 0.0006031 -0.012852
1.0508 -0.0012977 -0.0022538 0.014025 0.0012244 0 0.00091911 -0.0015216 0.0042471 -0.0014256 -0.00091001 0.011795 0.8828 0.10884 0.053275 -0.028088 0.0053891 0.0022688 0.12172 -0.033832 0.0089379 -0.0097408 -0.014455 -0.011529 0.068639 0.00091107 0.0015998 0.0014675 -0.00014664 -0.026247
1.0547 -0.00058828 -0.0017903 0.012338 0.002446 0 0.00092886 0.0006848 0.005959 -0.0031734 0.00044647 0.0082388 0.90212 0.071145 0.017565 -0.071732 -0.0059053 0.0013213 0.051731 -0.036397 0.01804 0.018145 -0.043028 -0.012661 0.086547 0.00077183 0.00096758 0.0017145 -0.00016487 -0.030514
1.0586 -8.7211e-05 -0.001228 0.0069661 0.0019443 0 -0.00029507 0.0028575 0.0055119 -0.0031299 0.0020089 0.0057408 0.9339 0.11472 -0.00021947 -0.049656 -0.017402 -0.00056862 0.058173 -0.049968 0.033727 -0.029321 -0.019844 -0.013889 0.11427 9.1863e-05 0.00061299 0.0018716 0.00056998 -0.033903
1.0625 0.00049081 -0.00018426 -0.00059739 0.00078295 0 -0.0015669 0.0045047 0.0032977 0.00011219 0.0032695 0.0051013 0.96609 0.14103 0.011385 -0.053715 -0.018387 -0.0028069 0.041712 -0.046272 0.0020346 -0.044433 -0.0035671 -0.014267 0.064817 -0.00057998 0.00080321 0.0017221 0.0014378 -0.044273
1.0664 0.0014875 0.0014803 -0.0073608 0.00023661 0 -0.0016267 0.0056676 0.00050804 0.00587 0.0038338 0.0054478 0.98418 0.12273 0.020282 -0.047573 -0.023915 -0.0044795 0.01449 -0.041944 -0.010442 -0.020129 -0.01922 -0.013443 0.038535 -0.00067638 0.0014679 0.001267 0.0017599 -0.063102
1.0703 0.0028592 0.0034015 -0.010657 0.0010454 0 0.00024372 0.0066931 -0.0015876 0.011502 0.0038102 0.0050186 0.98356 0.091655 0.02523 -0.027356 -0.028596 -0.0050413 0.0090736 -0.040753 -0.0016567 3.8305e-05 -0.04881 -0.012052 0.044343 -6.2813e-05 0.0022522 0.00075165 0.0014138 -0.083845
1.0742 0.0041168 0.0049737 -0.010126 0.0030483 0 0.0036535 0.0077493 -0.0022524 0.013946 0.0037888 0.0026205 0.97275 0.1194 0.039695 -0.0043202 -0.01543 -0.0046478 0.077494 -0.041326 -0.0011799 -0.06607 -0.046921 -0.011248 0.048253 0.00086845 0.0027948 0.00049473 0.00088278 -0.096735
1.0781 0.0047258 0.0058494 -0.0078967 0.0052771 0 0.0070096 0.0085834 -0.0014946 0.011755 0.0043126 -0.0011401 0.9659 0.085346 0.015859 -0.04398 -0.00683 -0.0039181 0.11548 -0.037333 -0.034145 -0.055987 -0.047446 -0.01174 0.03939 0.0015066 0.0029741 0.00064508 0.00072094 -0.096571
1.082 0.0045762 0.0061601 -0.0065442 0.0064744 0 0.0082964 0.0087576 0.00010495 0.0062025 0.0052438 -0.0038725 0.9727 0.10251 0.0022798 -0.070387 -0.010631 -0.0034178 0.08925 -0.030523 -0.030556 -0.01261 -0.061777 -0.013149 0.016085 0.0014698 0.0029186 0.0010693 0.00099771 -0.087027
1.0859 0.0040643 0.0062565 -0.0065785 0.0058592 0 0.0064938 0.008107 0.0017704 0.0005396 0.0056759 -0.0029522 0.99352 0.11103 0.0024694 -0.076873 -0.011509 -0.0033267 0.086895 -0.025481 0.0011148 0.0070782 -0.054108 -0.014282 0.020409 0.00084948 0.0028174 0.0014738 0.0012783 -0.077773
1.0898 0.0037117 0.0062673 -0.0058996 0.0037323 0 0.0026194 0.0069389 0.0029261 -0.0021538 0.0046611 0.0023609 1.0216 0.082816 0.012797 -0.068873 -0.0036279 -0.0034931 0.13663 -0.024629 0.043863 -0.021477 -0.023697 -0.014102 0.059454 9.533e-05 0.0027456 0.001662 0.0011295 -0.076848
1.0938 0.003695 0.0059519 -0.0018688 0.0014231 0 -0.00067685 0.0057608 0.003458 -0.00099545 0.0022383 0.0099245 1.0479 0.079639 0.0092569 -0.086914 -0.0082708 -0.0036969 0.092179 -0.025285 0.051522 -0.039148 -0.079625 -0.012583 0.036263 -0.00033692 0.0026614 0.0016983 0.00060291 -0.084709
1.0977 0.0037318 0.0049881 0.0058787 0.00041932 0 -0.00099454 0.0048143 0.0037214 0.0022716 -0.00021911 0.01586 1.0651 0.10518 0.0017195 -0.073385 -0.0052287 -0.0038201 0.080671 -0.0413 0.050696 0.0029579 -0.062222 -0.010747 0.024002 -0.00029248 0.0025305 0.0018238 0.00019076 -0.094502
1.1016 0.0034032 0.0033774 0.014556 0.0012057 0 0.0018065 0.0038963 0.0042474 0.0047 -0.00088322 0.017155 1.0702 0.13479 0.022774 -0.027374 0.011591 -0.0038172 0.10415 -0.052874 0.026718 -0.011604 -0.038065 -0.0098599 0.032755 3.4102e-05 0.0024079 0.0021901 0.00031164 -0.097459
1.1055 0.0025747 0.0015318 0.020161 0.0027711 0 0.0052294 0.0026604 0.0052715 0.0042679 0.00098022 0.013732 1.0668 0.13471 0.042075 0.00055126 0.019949 -0.0036333 0.11436 -0.059776 0.0050314 -0.038665 -0.031599 -0.010485 0.050257 0.00030507 0.0023872 0.0026635 0.00087198 -0.088448
1.1094 0.0015161 -4.611e-05 0.020471 0.0033655 0 0.0059821 0.0010937 0.0063941 0.0011401 0.0041357 0.0083003 1.0659 0.070094 0.010991 -0.056319 -0.011227 -0.0032362 0.048638 -0.066954 0.023164 0.010484 -0.057716 -0.012139 0.056512 0.00031016 0.0024901 0.0029022 0.0013593 -0.067808
1.1133 0.00063794 -0.0011463 0.016422 0.0020327 0 0.0027076 -0.00032814 0.0066816 -0.0027068 0.0061229 0.0041482 1.0802 0.10079 0.008798 -0.079599 -0.041199 -0.0027335 0.078861 -0.070029 0.017037 -0.0086236 -0.076419 -0.013749 0.062644 9.3517e-05 0.0026291 0.0026695 0.0013645 -0.03979
1.1172 0.00013574 -0.0018999 0.010837 -0.00039319 0 -0.002677 -0.00099301 0.0052524 -0.0049816 0.0051829 0.0027021 1.1149 0.12842 0.014854 -0.066457 -0.010526 -0.0023888 0.077849 -0.052308 0.017139 -0.02425 -0.067295 -0.014451 0.058094 -0.00012972 0.002679 0.0021045 0.00098714 -0.010413
1.1211 -0.00012109 -0.0024639 0.0059434 -0.0018529 0 -0.0063092 -0.00068884 0.0019941 -0.0044934 0.0017614 0.0028104 1.1612 0.13602 0.0099509 -0.052619 0.019425 -0.0024405 0.088544 -0.036754 0.038431 -0.034543 -0.049118 -0.014079 0.070997 -0.00016396 0.002566 0.0016772 0.00071066 0.013745
1.125 -0.00039282 -0.0027096 0.0020163 -0.00088676 0 -0.0054242 0.00018873 -0.0021284 -0.0016168 -0.0017923 0.0021328 1.2 0.12166 -0.0012358 -0.042941 0.020694 -0.0028633 0.12362 -0.035388 0.069097 -0.044671 -0.037315 -0.013052 0.088605 3.24e-05 0.0022811 0.0018221 0.00088355 0.02698
1.1289 -0.00080104 -0.002287 -0.0019258 0.001837 0 -0.00063078 0.00094896 -0.0055008 0.0021846 -0.0031663 -0.00074431 1.2162 0.10663 0.029863 0.0081778 0.0045247 -0.0033275 0.15252 -0.049453 0.044339 -0.075109 -0.05125 -0.011934 0.019761 0.00035145 0.001839 0.0025459 0.0013465 0.027389
1.1328 -0.0012489 -0.0010335 -0.0064937 0.0037807 0 0.0044992 0.0011312 -0.0068126 0.0051914 -0.0019918 -0.0052595 1.2118 0.13985 0.035432 -0.019823 0.00085343 -0.0034372 0.069121 -0.046001 0.049382 -0.086293 -0.070759 -0.0111 0.020493 0.0006347 0.0012762 0.0033653 0.0015822 0.019655
1.1367 -0.0015613 0.00069171 -0.011127 0.0025825 0 0.0062173 0.00075738 -0.0058976 0.0061109 -1.6243e-05 -0.009528 1.2057 0.11973 0.025063 -0.051761 -0.0061091 -0.0030475 0.0329 -0.04243 0.047004 -0.05207 -0.07026 -0.010712 0.061943 0.00076487 0.00071323 0.0036638 0.0012279 0.01391
1.1406 -0.0016608 0.0021267 -0.014655 -0.001778 0 0.0034728 0.00013265 -0.0038346 0.0044994 0.00059649 -0.011824 1.2177 0.091031 0.023503 -0.064269 -0.0084202 -0.0023563 0.056793 -0.037238 0.034672 -0.004179 -0.063661 -0.010859 0.094671 0.00069678 0.00038092 0.0031825 0.00043268 0.019228
1.1445 -0.0016084 0.0026238 -0.016254 -0.0066413 0 -0.0014396 -0.00053164 -0.0021976 0.00097588 -0.00074874 -0.011547 1.252 0.10822 0.048403 -0.043773 0.0029943 -0.0016826 0.12003 -0.029484 0.015881 0.019235 -0.068351 -0.011573 0.076822 0.00045308 0.00049844 0.0022273 -0.00028167 0.035834
1.1484 -0.0015206 0.0021095 -0.015661 -0.0086277 0 -0.0048748 -0.0012728 -0.0019717 -0.0028838 -0.0026489 -0.0091289 1.2928 0.057682 -0.0060772 -0.0078643 0.0086206 -0.0011593 0.07348 -0.058039 0.0030017 0.030046 -0.063422 -0.012693 0.12025 0.00012752 0.0010583 0.0014091 -0.00049091 0.053221
1.1523 -0.0014973 0.0010675 -0.012712 -0.0063584 0 -0.0047383 -0.0022095 -0.0029178 -0.0051914 -0.0031851 -0.0053884 1.3192 0.056338 -0.033302 -0.016369 -0.0056651 -0.00065495 0.058323 -0.056706 0.0012514 -0.0046731 -0.077447 -0.013786 0.095265 -0.00011477 0.0017331 0.0011441 -0.00020068 0.057628
1.1563 -0.0016298 6.3818e-05 -0.0072028 -0.0016625 0 -0.0019519 -0.0033252 -0.0038476 -0.0048369 -0.0018556 -0.0011504 1.3237 0.085142 -0.047315 -0.03022 0.002059 -5.2033e-06 0.056737 -0.053399 0.0057536 0.001813 -0.082149 -0.014316 0.050272 -9.4879e-05 0.0020679 0.0013541 0.00024902 0.044061
1.1602 -0.0020145 -0.00075104 0.00040768 0.001783 0 0.00052729 -0.0044927 -0.0035936 -0.002383 -9.4259e-05 0.0026844 1.3182 0.12465 -0.045753 -0.043909 0.028556 0.00070311 0.057922 -0.052632 0.012214 0.045137 -0.075045 -0.014003 0.034484 0.00025266 0.0018517 0.0016181 0.00054887 0.022796
1.1641 -0.0026789 -0.0017237 0.0082312 0.0012789 0 0.00014838 -0.0056937 -0.0019416 4.12e-05 9.8506e-05 0.0050676 1.3217 0.14463 -0.0097189 -0.080444 0.02644 0.0011237 0.051903 -0.039383 0.014586 0.03302 -0.076571 -0.013067 0.1239 0.00077094 0.0013337 0.0016107 0.00065898 0.013754
1.168 -0.0034653 -0.0033139 0.013409 -0.0028943 0 -0.0033253 -0.0070913 0.00016404 5.6045e-05 -0.0019378 0.005141 1.3429 0.15499 0.010934 -0.089085 0.0078235 0.00097633 0.053112 -0.032739 0.043687 0.027705 -0.057528 -0.012106 0.088739 0.0011184 0.0010362 0.0014031 0.00071666 0.032107
1.1719 -0.0040408 -0.0056015 0.013919 -0.007841 0 -0.0077837 -0.0087513 0.0012715 -0.0032264 -0.0049144 0.002793 1.3736 0.13404 -0.0025218 -0.088035 0.01345 0.00040503 0.067365 -0.041609 0.0042178 -0.010077 -0.079749 -0.011698 0.060873 0.00098314 0.0012802 0.0013489 0.00078469 0.076282
1.1758 -0.0041218 -0.0081028 0.010216 -0.010338 0 -0.010404 -0.010255 0.00041806 -0.0083414 -0.0068162 -0.0011536 1.3991 0.11071 -0.010691 -0.065277 0.014796 -1.091e-05 0.079732 -0.050158 -0.046433 -0.035654 -0.099563 -0.012034 0.058987 0.00033202 0.0018532 0.0016813 0.00075767 0.12801
1.1797 -0.0037622 -0.01002 0.0049559 -0.0091413 0 -0.0096071 -0.01071 -0.0022607 -0.012274 -0.006719 -0.0054033 1.4138 0.10979 0.012779 -0.019379 -0.0044414 0.00032819 0.073374 -0.047397 -0.049644 -0.017914 -0.086624 -0.012864 0.085295 -0.0005203 0.0021622 0.0022304 0.00052537 0.16439
1.1836 -0.0034157 -0.010701 0.00076135 -0.0055981 0 -0.0060076 -0.009363 -0.0056999 -0.012466 -0.0054629 -0.0089275 1.4258 0.11933 0.0029989 -0.018331 0.035151 0.0015304 0.019973 -0.057613 0.019319 -0.026234 -0.12265 -0.013733 0.097942 -0.0011156 0.0017761 0.0025508 0.00017927 0.17266
1.1875 -0.003631 -0.0099783 -0.0020177 -0.0023811 0 -0.001917 -0.0063938 -0.0086416 -0.0086123 -0.004642 -0.011341 1.4457 0.14009 -0.041463 -0.035555 0.041745 0.0030579 0.033093 -0.037338 0.040804 -0.012845 -0.10408 -0.014282 0.060298 -0.0011836 0.00086833 0.0023433 -3.6966e-06 0.15676
1.1914 -0.0045894 -0.0082037 -0.0053514 -0.0015534 0 0.00010056 -0.0031357 -0.01035 -0.0029318 -0.0050315 -0.012693 1.4737 0.13632 -0.041907 -0.070833 0.04267 0.0040979 0.076241 -0.034711 0.0090846 -0.017583 -0.075066 -0.014388 0.056673 -0.00082448 0.0001239 0.0017613 0.00019186 0.13242
1.1953 -0.0058899 -0.0060429 -0.011226 -0.0034119 0 -0.0012966 -0.0013457 -0.010837 0.0012582 -0.0060198 -0.013057 1.4967 0.12054 -0.0099733 -0.097127 0.04465 0.0041719 0.09513 -0.048703 -0.032338 -0.027765 -0.05783 -0.014128 0.085467 -0.0003834 0.00015758 0.0012949 0.00070215 0.11593
1.1992 -0.0068206 -0.0041796 -0.019135 -0.0066564 0 -0.0054965 -0.0019859 -0.010575 0.0016435 -0.0064857 -0.012429 1.5024 0.13441 -0.0083819 -0.065062 0.046283 0.0034868 0.0090855 -0.05235 0.00023383 0.00035983 -0.070591 -0.013665 0.099676 -0.00013229 0.00095822 0.0013338 0.0012322 0.11495
1.2031 -0.0069297 -0.0030716 -0.025817 -0.0094142 0 -0.010281 -0.0044842 -0.01004 -0.0017427 -0.006071 -0.010969 1.4921 0.11015 0.003482 -0.11419 0.038112 0.0027411 0.068628 -0.03717 0.0013484 -0.017798 -0.072504 -0.01317 0.084531 -5.2246e-05 0.0018736 0.0018196 0.001519 0.12643
1.207 -0.0064144 -0.0028311 -0.027614 -0.010298 0 -0.01308 -0.0071223 -0.0094608 -0.0067313 -0.0054872 -0.0091439 1.4819 0.096861 -0.010725 -0.12946 0.026937 0.0025499 0.024781 -0.030803 -0.022186 -0.04922 -0.069782 -0.012758 0.068057 8.7132e-05 0.0021637 0.002318 0.0015329 0.14056
1.2109 -0.0059789 -0.0032597 -0.023352 -0.0090058 0 -0.012482 -0.0082835 -0.0088478 -0.0105 -0.0056113 -0.0074277 1.4875 0.10106 -0.011645 -0.10865 0.017005 0.0029615 -0.036849 -0.034615 -0.025809 -0.047894 -0.074825 -0.012432 0.062179 0.00044224 0.0016291 0.0024335 0.0014222 0.14699
1.2148 -0.0062536 -0.0040189 -0.015205 -0.0064042 0 -0.0091438 -0.0075855 -0.0081458 -0.0113 -0.0064412 -0.0057908 1.5097 0.12334 0.012503 -0.059521 0.010425 0.0034482 -0.043397 -0.043667 0.0067212 -0.0044516 -0.087722 -0.012087 0.071074 0.00089678 0.00075348 0.0021653 0.0012987 0.14014
1.2188 -0.0072486 -0.0048339 -0.0069105 -0.0041421 0 -0.0054378 -0.006037 -0.0073277 -0.0093849 -0.0070895 -0.0036122 1.5338 0.15132 -0.01232 -0.013891 0.0039882 0.0033722 0.060217 -0.032451 0.0099098 -0.019369 -0.068847 -0.011637 0.079025 0.0011574 0.00025279 0.0018678 0.001129 0.1221
1.2227 -0.0082843 -0.0055803 -0.0010479 -0.003836 0 -0.0039254 -0.0051639 -0.0064038 -0.0067085 -0.0068214 -0.00032786 1.5443 0.13325 0.004649 -0.072293 0.020476 0.0025528 0.036315 -0.046277 0.034974 -0.010936 -0.062915 -0.011188 0.10617 0.0010552 0.00045934 0.0018687 0.00085693 0.1021
1.2266 -0.0084519 -0.0061855 0.0022743 -0.0060354 0 -0.0055861 -0.0058381 -0.0054329 -0.005644 -0.0059594 0.0036351 1.5388 0.12489 -0.0019805 -0.11065 0.021379 0.0014958 0.014586 -0.047308 0.011567 -0.028827 -0.080983 -0.011058 0.094657 0.00074757 0.0010939 0.0021316 0.00058798 0.091922
1.2305 -0.0072455 -0.0064537 0.0045546 -0.0095499 0 -0.0090274 -0.0076717 -0.0045573 -0.0074872 -0.0055906 0.0065274 1.5292 0.13234 -0.023274 -0.10098 0.0046897 0.0011034 -0.001948 -0.039536 -0.035612 -0.05374 -0.092732 -0.011515 0.066203 0.00060073 0.0015907 0.0022952 0.00057538 0.098436
1.2344 -0.0049072 -0.0060362 0.007046 -0.011811 0 -0.011326 -0.00931 -0.0039725 -0.011581 -0.0063126 0.006072 1.5281 0.14695 -0.02806 -0.042604 -0.019671 0.0020612 -0.042052 -0.039099 -0.050429 -0.045159 -0.054831 -0.012411 0.0669 0.0008439 0.0016283 0.0020489 0.00096596 0.11755
1.2383 -0.0022784 -0.0046555 0.0096624 -0.010377 0 -0.010016 -0.0093022 -0.0037729 -0.01558 -0.0073598 0.0010045 1.536 0.10914 -0.01577 -0.054053 0.0052894 0.0043183 -0.017193 -0.035762 -0.0036847 -0.03197 -0.065786 -0.013107 0.039401 0.0013229 0.0013639 0.0014667 0.0015649 0.13477
1.2422 -0.00030935 -0.0024305 0.011289 -0.0047385 0 -0.0048624 -0.0069487 -0.0037877 -0.016766 -0.0071551 -0.007671 1.5419 0.093364 -0.016968 -0.097413 0.020887 0.0070057 0.011542 -0.059583 -0.015365 -0.054904 -0.085594 -0.012912 0.03122 0.0016041 0.0011971 0.00096786 0.0019107 0.1335
1.2461 0.00043291 1.5948e-05 0.010779 0.0029107 0 0.0018258 -0.002692 -0.0036287 -0.013677 -0.0048634 -0.016635 1.5366 0.088287 -0.024812 -0.11517 0.02556 0.0088438 0.0047387 -0.06887 -0.04538 -0.054624 -0.092796 -0.011764 0.039325 0.0013546 0.0013417 0.00093601 0.0016486 0.10613
1.25 -1.4156e-05 0.0018411 0.0076279 0.0087398 0 0.0066159 0.0020637 -0.0030149 -0.0070287 -0.0014077 -0.021614 1.523 0.090396 -0.03219 -0.095586 0.019708 0.0087894 -0.028671 -0.058206 -0.065122 -0.023718 -0.084764 -0.010497 0.061035 0.0006552 0.0016429 0.0013642 0.00086382 0.059595
1.2539 -0.0011277 0.0024833 0.0020809 0.0096505 0 0.0071445 0.005589 -0.0021174 0.00068885 0.0011694 -0.019527 1.514 0.10882 -0.027207 -0.099788 0.0066912 0.0065425 0.011034 -0.08306 -0.048869 -0.041961 -0.090193 -0.010291 0.093779 -4.0402e-05 0.0017873 0.001866 3.5428e-05 0.01072
1.2578 -0.002243 0.0019788 -0.0049448 0.0053369 0 0.0036144 0.0066805 -0.0015362 0.0067463 0.001505 -0.010332 1.5188 0.11361 -0.02845 -0.099511 -0.0042931 0.0026486 -0.03243 -0.091471 -0.035616 -0.056119 -0.1222 -0.011652 0.065532 -0.00027092 0.0016583 0.0020386 -0.0003676 -0.024984
1.2617 -0.0029205 0.00083222 -0.011877 -0.00148 0 -0.0014061 0.0053439 -0.0017977 0.0098043 0.00018041 0.0025141 1.5333 0.1098 -0.047074 -0.10688 -0.022842 -0.0018154 -0.043896 -0.089194 -0.033851 -0.067312 -0.12637 -0.013824 0.070855 6.6833e-05 0.0014555 0.001827 -0.00027104 -0.042467
1.2656 -0.0031451 -0.00042379 -0.016767 -0.0068741 0 -0.0047401 0.0028637 -0.002761 0.010518 -0.00080934 0.013505 1.544 0.10601 -0.052553 -0.094086 -0.032143 -0.0057544 -0.010465 -0.082659 -0.030934 -0.071182 -0.11794 -0.015293 0.086928 0.0006637 0.001466 0.001545 2.5509e-06 -0.047438
1.2695 -0.003249 -0.0015751 -0.018117 -0.0083106 0 -0.004738 0.0010461 -0.003533 0.010708 5.3599e-05 0.017993 1.5415 0.11059 -0.015565 -0.039713 -0.014892 -0.0084743 0.049394 -0.079645 -0.014074 -0.06672 -0.12131 -0.015066 0.075182 0.0010793 0.001735 0.0015424 9.9194e-05 -0.048738
1.2734 -0.0036008 -0.0026948 -0.015822 -0.0061692 0 -0.0023335 0.00097941 -0.0031202 0.011731 0.0023089 0.014982 1.5294 0.11517 -0.014576 -0.087846 -0.0030316 -0.0098094 -0.073018 -0.096374 -0.0174 -0.105 -0.12581 -0.013617 0.040662 0.0010911 0.0019892 0.0018445 -9.5025e-06 -0.049928
1.2773 -0.0042662 -0.0038391 -0.011286 -0.0031416 0 -0.00024543 0.0021636 -0.0013518 0.013258 0.0038222 0.0078415 1.5198 0.12405 -0.025904 -0.096359 0.016973 -0.0099446 -0.020353 -0.090546 -0.038583 -0.12381 -0.12208 -0.012531 0.025486 0.00081301 0.0019043 0.0021148 -3.1064e-05 -0.046789
1.2813 -0.0048935 -0.0048343 -0.0063397 -0.002021 0 -0.0008117 0.0027764 0.00075314 0.013381 0.0026437 0.0020097 1.5199 0.12815 -0.023753 -0.083587 0.012094 -0.0090863 0.00048557 -0.08425 -0.054634 -0.10718 -0.13034 -0.013055 0.043824 0.00052179 0.001455 0.0019801 0.00030436 -0.031569
1.2852 -0.0049418 -0.0053838 -0.0017999 -0.003562 0 -0.0039971 0.0010481 0.0016112 0.0099775 -0.001248 0.00090536 1.5242 0.12194 -0.0077107 -0.05366 -0.007306 -0.0072066 -0.040712 -0.079114 -0.047163 -0.065091 -0.1371 -0.014798 0.072666 0.00038937 0.00099325 0.0014154 0.00092572 0.00055
1.2891 -0.0040986 -0.0053572 0.0028877 -0.0060066 0 -0.0071646 -0.0032274 0.00026217 0.0024123 -0.0058512 0.0030682 1.5206 0.10037 -0.0019414 0.00086781 0.017094 -0.0040473 -0.018046 -0.057688 0.0076388 -0.038277 -0.08868 -0.015819 0.040238 0.00037099 0.00095412 0.00082839 0.0014536 0.047774
1.293 -0.0025597 -0.0049221 0.0084476 -0.0066189 0 -0.0070253 -0.0082728 -0.0028577 -0.0076012 -0.0087341 0.0030995 1.5033 0.11099 -0.01545 -0.089634 0.014731 0.00057893 -0.01265 -0.048375 0.028951 -0.035516 -0.10697 -0.01411 0.069044 0.00031694 0.0014492 0.00075006 0.0015433 0.10221
1.2969 -0.00092947 -0.004366 0.014157 -0.0040392 0 -0.0024617 -0.011449 -0.0062219 -0.016605 -0.008902 -0.00384 1.4801 0.13047 -0.023999 -0.087363 0.010206 0.0063552 0.018377 -0.064056 0.010905 -0.049075 -0.12178 -0.0092369 0.1126 0.00016085 0.0021227 0.00139 0.0011892 0.15278
1.3008 0.0001878 -0.003817 0.017582 0.00039908 0 0.0040397 -0.011128 -0.0083346 -0.021175 -0.0073919 -0.017384 1.4665 0.13681 -0.029418 -0.066193 0.010149 0.012217 0.040864 -0.064271 -0.0087541 -0.067501 -0.11446 -0.0026808 0.1396 -9.7577e-06 0.0024154 0.002432 0.00069492 0.18855
1.3047 0.0005697 -0.003194 0.016226 0.0035234 0 0.007814 -0.0078693 -0.008704 -0.019847 -0.0062199 -0.03121 1.4718 0.11891 -0.031163 -0.098294 0.014752 0.016582 0.024465 -0.026619 -0.00085571 -0.074399 -0.082496 0.0033444 0.12699 -5.3521e-05 0.0020167 0.003244 0.00036367 0.20199
1.3086 0.00042035 -0.0024553 0.0097074 0.0028067 0 0.0055635 -0.0039861 -0.0078886 -0.014011 -0.0066644 -0.037297 1.4923 0.12584 0.00012706 -0.1242 -0.0073952 0.01807 -0.016974 -0.05472 -0.00020607 -0.018143 -0.094834 0.0074933 0.081895 7.2317e-05 0.0011229 0.0033351 0.00023275 0.192
1.3125 7.418e-05 -0.0018395 0.00040328 -0.0014414 0 -0.0016885 -0.0018454 -0.0067154 -0.0071296 -0.0082764 -0.032031 1.5152 0.11224 0.0028711 -0.098753 -0.020828 0.016298 -0.0088333 -0.058694 0.033897 -0.030663 -0.096988 0.0098635 0.071399 0.00026193 0.00029341 0.0027035 0.00010571 0.16464
1.3164 -0.00033935 -0.0017553 -0.0081727 -0.0060525 0 -0.0088623 -0.0022333 -0.0054995 -0.00262 -0.0092862 -0.019058 1.5293 0.11089 -0.019961 -0.067385 -0.0178 0.01218 -0.0042095 -0.056308 0.020874 -0.040502 -0.099708 0.011157 0.078636 0.00035531 3.5868e-05 0.001816 -0.00018266 0.12996
1.3203 -0.0009538 -0.0023548 -0.013825 -0.0073956 0 -0.010524 -0.0039752 -0.0039874 -0.0016765 -0.0079743 -0.0063372 1.5315 0.11344 -0.038113 -0.044805 -0.0061845 0.0073737 0.0050382 -0.057714 -0.017883 -0.041435 -0.10588 0.011408 0.087628 0.00028097 0.00045915 0.0012505 -0.00056042 0.095348
1.3242 -0.0019172 -0.0032319 -0.016785 -0.0044094 0 -0.005292 -0.0049746 -0.0019552 -0.0025132 -0.0039677 0.00023528 1.5241 0.086784 0.003565 -0.034429 -0.0052667 0.0031732 0.061873 -0.072519 0.0013617 -0.059661 -0.11514 0.0096152 0.077085 0.00011658 0.0012462 0.0012818 -0.00077732 0.060676
1.3281 -0.0031133 -0.0036527 -0.018617 0.00027153 0 0.0027318 -0.0037821 0.00027344 -0.0017399 0.0013942 0.00119 1.5095 0.1052 0.018497 -0.026133 -0.0019875 -0.00032225 0.094095 -0.070555 0.016422 -0.035412 -0.12389 0.0046407 0.067056 1.9597e-05 0.0019207 0.0017177 -0.00064996 0.020289
1.332 -0.0041541 -0.0032067 -0.020181 0.0022796 0 0.0069828 -0.00055759 0.0019946 0.0028989 0.0058018 0.0020943 1.4887 0.1149 -0.0074482 -0.03078 -0.0006911 -0.0040257 0.023898 -0.070047 -0.0068934 -0.063325 -0.13059 -0.0035265 0.090227 9.0994e-05 0.0021666 0.0020915 -0.00023588 -0.028449
1.3359 -0.004665 -0.0022822 -0.020674 -0.00081264 0 0.0037082 0.0031197 0.002818 0.010356 0.0073339 0.0077791 1.466 0.11826 -0.019554 -0.035592 -0.0071108 -0.0086941 -0.042345 -0.076175 -0.03078 -0.069754 -0.12143 -0.013376 0.10044 0.00028046 0.0019689 0.002049 0.00022538 -0.07724
1.3398 -0.0045877 -0.0018376 -0.01854 -0.007142 0 -0.0048253 0.0052952 0.003126 0.016463 0.0056032 0.017446 1.4518 0.11819 0.0057671 -0.034753 -0.019187 -0.01371 -0.033469 -0.085779 -0.031766 -0.029328 -0.097735 -0.022673 0.078319 0.00040289 0.0015304 0.0016252 0.0005222 -0.10798
1.3438 -0.0041991 -0.0025838 -0.013195 -0.011726 0 -0.012003 0.0047868 0.0037305 0.016635 0.0019646 0.025066 1.4568 0.11589 -0.002112 -0.044467 -0.008089 -0.016961 0.034332 -0.067113 -0.025836 -0.074499 -0.11159 -0.029604 0.087319 0.00025938 0.0010965 0.0011969 0.00061886 -0.10417
1.3477 -0.0038298 -0.0042936 -0.0058236 -0.010479 0 -0.012201 0.001791 0.0049753 0.0092939 -0.0013986 0.024634 1.4828 0.11808 -0.031407 -0.040718 -0.0055693 -0.016156 0.038135 -0.039268 -0.010646 -0.077047 -0.121 -0.033233 0.093673 -0.00020822 0.00084075 0.0011499 0.00062335 -0.063917
1.3516 -0.0035601 -0.0059065 0.0013605 -0.0038279 0 -0.0054046 -0.0022926 0.0061439 -0.0026073 -0.0029583 0.015471 1.5175 0.12801 -0.016665 -0.049146 0.00098584 -0.010672 0.058888 -0.044331 -0.0056879 -0.057331 -0.10567 -0.033103 0.080621 -0.00082754 0.00085422 0.0015351 0.00064779 -0.0031808
1.3555 -0.0031945 -0.0063887 0.0065212 0.0032562 0 0.0027728 -0.0056665 0.0058256 -0.013291 -0.0028566 0.0028114 1.5411 0.13198 0.0077377 -0.057291 0.0069843 -0.0023932 0.070962 -0.060512 0.003695 -0.030339 -0.081001 -0.028814 0.070007 -0.0012494 0.0011722 0.0020062 0.0007138 0.054837
1.3594 -0.0025388 -0.0055992 0.0089872 0.0051108 0 0.0057289 -0.0071495 0.0030299 -0.018027 -0.0026505 -0.0067128 1.5415 0.11114 -0.0238 -0.041018 0.0025592 0.0053209 0.018762 -0.044659 0.042545 -0.014231 -0.075738 -0.020381 0.096216 -0.0011502 0.0017623 0.0021076 0.00076925 0.095878
1.3633 -0.0017062 -0.0043926 0.0090365 7.5642e-05 0 0.0012695 -0.0068536 -0.0018708 -0.016303 -0.0039251 -0.010519 1.5229 0.13499 0.029977 -0.048659 4.4044e-05 0.0098883 0.070936 -0.033496 0.048737 -0.094226 -0.10119 -0.0091189 0.078366 -0.00047897 0.0024824 0.0016815 0.00075703 0.12301
1.3672 -0.0011456 -0.0038868 0.0072956 -0.0079504 0 -0.0067509 -0.0060768 -0.0071888 -0.011902 -0.0068835 -0.011604 1.5016 0.12788 0.016897 -0.064532 0.016613 0.011219 0.049127 -0.04584 0.053598 -0.070055 -0.097052 0.0020769 0.086382 0.00042745 0.0030844 0.0010353 0.00065375 0.15038
1.3711 -0.0013479 -0.0045757 0.0044068 -0.012569 0 -0.011845 -0.0063791 -0.010965 -0.0098157 -0.010134 -0.015022 1.4913 0.12337 -0.00037348 -0.066432 0.02425 0.011468 0.05119 -0.042087 0.04683 -0.044155 -0.081299 0.0098816 0.10875 0.00099387 0.0033139 0.00070021 0.00047023 0.1883
1.375 -0.0024834 -0.0060576 0.00092454 -0.010153 0 -0.010379 -0.0083981 -0.012222 -0.012399 -0.011904 -0.022698 1.4917 0.13326 0.0022787 -0.044915 0.01893 0.012997 0.088927 -0.017699 0.03041 -0.051288 -0.068156 0.012559 0.1285 0.00077561 0.0030616 0.00096711 0.00025588 0.23276
1.3789 -0.0042727 -0.0075209 -0.0029397 -0.002962 0 -0.0044815 -0.01127 -0.01151 -0.0177 -0.011605 -0.03125 1.4908 0.13645 -0.007752 -0.0069797 0.03839 0.016208 0.021871 -0.02981 0.029802 -0.022 -0.073461 0.011211 0.10799 -0.00019071 0.0024534 0.0016106 0.00011037 0.26794
1.3828 -0.0061786 -0.0084274 -0.0076111 0.0025887 0 -3.499e-06 -0.013179 -0.010399 -0.021139 -0.010298 -0.034634 1.4764 0.14726 0.015361 -0.0022039 0.023274 0.019088 0.082741 -0.032908 0.039617 0.0011375 -0.10043 0.0090276 0.079277 -0.001333 0.0017954 0.0020689 0.00014814 0.27821
1.3867 -0.0077326 -0.0087418 -0.013817 0.001151 0 -0.0014019 -0.0127 -0.010324 -0.019084 -0.0095739 -0.029193 1.4474 0.13676 0.02671 -0.0042064 0.0041017 0.018861 0.083929 -0.037437 0.035392 -0.034495 -0.097995 0.0089482 0.085621 -0.0018777 0.0013987 0.0019451 0.00039509 0.25882
1.3906 -0.0087372 -0.0086131 -0.021388 -0.0070834 0 -0.0079082 -0.009885 -0.011586 -0.01155 -0.0098937 -0.016793 1.4136 0.12102 0.025586 -0.0020309 -0.0061705 0.014359 0.065093 -0.040623 0.018769 -0.077276 -0.083825 0.011574 0.10442 -0.0013681 0.0013997 0.0013823 0.00070523 0.21694
1.3945 -0.009239 -0.0080001 -0.028169 -0.016337 0 -0.014165 -0.006213 -0.013104 -0.0020818 -0.010049 -0.0036009 1.3862 0.12335 0.021778 0.010639 -0.00069902 0.0071528 0.093074 -0.039696 -0.00039344 -0.065232 -0.083743 0.014984 0.10248 2.1235e-06 0.001696 0.00095112 0.00082517 0.16458
1.3984 -0.009369 -0.0067367 -0.03057 -0.019683 0 -0.014727 -0.0034384 -0.013072 0.0048316 -0.0083739 0.004334 1.3688 0.15388 0.067187 0.0023661 -0.024092 0.00049323 0.078734 -0.061254 0.034663 -0.06485 -0.065703 0.016495 0.069606 0.001494 0.0020316 0.0011253 0.00060961 0.11138
1.4023 -0.0092127 -0.0049705 -0.02604 -0.014422 0 -0.0086676 -0.002323 -0.010148 0.0066963 -0.004641 0.0051562 1.356 0.14488 0.048686 -0.035138 -0.026426 -0.0030289 0.052614 -0.056286 0.031424 -0.087789 -0.066501 0.014787 0.057364 0.0022986 0.0021637 0.0018161 0.00020337 0.063273
1.4063 -0.0087829 -0.0034103 -0.015648 -0.0041613 0 -0.00052757 -0.0023147 -0.0045023 0.0042106 -0.00076469 0.0020054 1.3406 0.13118 0.033512 -0.042995 -0.01319 -0.0031962 0.038016 -0.049424 0.018268 -0.095573 -0.08178 0.010689 0.060716 0.0020417 0.0020025 0.002412 -2.4034e-05 0.025586
1.4102 -0.0080607 -0.0029578 -0.004152 0.0039493 0 0.0031757 -0.0023544 0.0019443 0.00016449 0.00056117 0.00022969 1.3202 0.12135 0.043713 -0.025592 -0.0014845 -0.0019432 0.053711 -0.044622 0.0095988 -0.079297 -0.099259 0.006236 0.069449 0.00097439 0.001648 0.002319 0.00021001 0.0045615
1.4141 -0.0070475 -0.0039555 0.0031923 0.0045977 0 -0.00086722 -0.0019775 0.0063886 -0.0028039 -0.0017795 0.0032106 1.2974 0.10202 0.067642 -0.053926 -0.029628 -0.0015238 0.12425 -0.027022 0.013568 -0.055136 -0.091857 0.0030607 0.062476 -0.00024541 0.0013204 0.0015198 0.00081648 0.0044086
1.418 -0.0058187 -0.0057717 0.0046877 -0.0018586 0 -0.0099481 -0.0016734 0.0067327 -0.003853 -0.0061104 0.0097653 1.275 0.11723 0.031757 -0.023351 -0.0038197 -0.0026413 0.1171 -0.045759 0.040188 -0.069789 -0.092036 0.0015484 0.097837 -0.00098189 0.0012333 0.00063114 0.001379 0.023042
1.4219 -0.0045805 -0.0072213 0.0034363 -0.0099333 0 -0.017164 -0.0022485 0.002919 -0.0039968 -0.0091387 0.014888 1.2516 0.11944 0.031944 -0.017571 0.0097759 -0.0040085 0.15202 -0.044975 0.007226 -0.081205 -0.088163 0.0011783 0.084146 -0.00095759 0.0014798 0.00038208 0.0015324 0.052144
1.4258 -0.0036782 -0.007537 0.0042866 -0.013366 0 -0.016617 -0.0039137 -0.0029697 -0.0048816 -0.008655 0.01336 1.2226 0.11681 0.023716 -0.026071 0.013192 -0.0035439 0.1666 -0.045483 -0.011954 -0.062515 -0.075666 0.0013706 0.061897 -0.00031817 0.0019844 0.00097406 0.0013268 0.082909
1.4297 -0.0034819 -0.0070349 0.008989 -0.0099002 0 -0.0081223 -0.0060327 -0.0080484 -0.0073934 -0.0054646 0.0037962 1.185 0.12178 -0.020983 -0.031565 0.013385 -0.00012528 0.1129 -0.060877 0.039127 -0.0086336 -0.055745 0.0019124 0.071267 0.00053838 0.0025446 0.0019056 0.001194 0.11253
1.4336 -0.0041599 -0.0068345 0.014037 -0.0028901 0 0.0022289 -0.0077447 -0.01052 -0.01108 -0.0028335 -0.0098086 1.1416 0.15014 0.037938 -0.017857 0.014577 0.005485 0.10701 -0.022823 0.051142 -0.039965 -0.062027 0.0027384 0.09537 0.0012059 0.0029379 0.0024255 0.0015041 0.14507
1.4375 -0.0055024 -0.0078392 0.013457 0.0014351 0 0.006344 -0.0087737 -0.010718 -0.014614 -0.003841 -0.020511 1.1001 0.099732 0.086805 0.023751 0.02452 0.011151 0.13932 -0.013352 0.038129 0.0022598 -0.052778 0.003593 0.094015 0.0014476 0.0030356 0.0022024 0.0021314 0.18547
1.4414 -0.0069885 -0.0098688 0.0042634 -0.0010772 0 0.0002783 -0.0095753 -0.010508 -0.016778 -0.0088024 -0.023432 1.069 0.079712 0.069717 0.028594 0.021017 0.0148 0.14668 -0.016457 0.039693 -0.012596 -0.056147 0.0040983 0.087098 0.0012573 0.0028529 0.0016028 0.0024904 0.23219
1.4453 -0.0081196 -0.011717 -0.010366 -0.0091343 0 -0.012374 -0.010689 -0.011572 -0.017194 -0.014872 -0.019638 1.0521 0.10359 0.023053 0.0070625 0.0075594 0.015695 0.12639 -0.016724 0.050909 -0.067723 -0.065216 0.0041283 0.085047 0.00081961 0.0025065 0.0013293 0.0020698 0.27523
1.4492 -0.0087762 -0.012095 -0.023197 -0.016883 0 -0.022717 -0.012005 -0.014012 -0.016326 -0.018132 -0.015486 1.0458 0.13565 0.048424 0.015603 0.0034172 0.014689 0.10897 0.0065203 0.040259 -0.057692 -0.051079 0.0039598 0.096758 0.00039624 0.002118 0.0017629 0.00097672 0.30153
1.4531 -0.0092727 -0.010651 -0.028549 -0.018491 0 -0.023124 -0.012744 -0.016413 -0.014875 -0.016499 -0.017332 1.0393 0.082996 0.026688 0.012555 -0.016051 0.013426 0.079096 0.00079143 0.025976 -0.01195 -0.038056 0.0039326 0.083677 0.00017818 0.0017473 0.0026101 -5.7778e-05 0.30302
1.457 -0.010012 -0.0082267 -0.02646 -0.012917 0 -0.013275 -0.012208 -0.01718 -0.01313 -0.011236 -0.025618 1.0196 0.076808 0.020204 -0.01155 -0.018456 0.013092 0.076197 -0.0039924 0.013514 0.0017103 -0.029849 0.0039892 0.090483 0.00017392 0.0014086 0.0031696 -0.00027617 0.28102
1.4609 -0.011015 -0.0061897 -0.02182 -0.0049768 0 -0.00080512 -0.010554 -0.015879 -0.010856 -0.0059915 -0.033546 0.97729 0.087929 0.01902 -0.01483 -0.0083538 0.0136 0.071201 -0.010418 0.013795 0.0030072 -0.017614 0.003678 0.10084 0.00021485 0.0011429 0.0029611 0.0004296 0.2444
1.4648 -0.011769 -0.0054433 -0.01955 -0.0015942 0 0.0043638 -0.008804 -0.013395 -0.0078178 -0.004207 -0.032235 0.91377 0.092223 0.023818 0.013305 0.0059194 0.013732 0.060278 -0.014916 0.027453 0.0038709 -0.0025646 0.0027031 0.10742 9.6144e-05 0.0010535 0.0021492 0.0013991 0.20431
1.4688 -0.011583 -0.0059005 -0.02031 -0.0060296 0 -0.0021602 -0.0080201 -0.010894 -0.004469 -0.0067744 -0.018602 0.84226 0.085267 0.081344 -0.021895 0.0029215 0.012141 0.1333 0.012965 0.020927 -0.014212 -0.023085 0.0014333 0.13656 -0.00023968 0.0012452 0.0013957 0.0017731 0.16961
1.4727 -0.010179 -0.006739 -0.020456 -0.014822 0 -0.015506 -0.0084211 -0.0087384 -0.002067 -0.011554 0.00080059 0.78139 0.066964 0.066373 0.033963 6.1645e-05 0.0085352 0.068208 -0.0085201 -0.010111 -0.0046083 -0.0074895 0.00073135 0.057185 -0.00062621 0.0017032 0.0012969 0.0012393 0.14495
1.4766 -0.0079952 -0.0071049 -0.015849 -0.020273 0 -0.025162 -0.0092223 -0.0064145 -0.0019193 -0.014953 0.013969 0.74324 0.071701 0.05901 0.043635 0.0059342 0.0041494 0.081539 -0.0047202 0.0092314 -0.015466 0.0055257 0.0011584 0.047864 -0.00078209 0.0022323 0.0019031 0.0002735 0.13054
1.4805 -0.0058882 -0.0066642 -0.005795 -0.016782 0 -0.023303 -0.009318 -0.003486 -0.0042474 -0.014409 0.012833 0.72437 0.088555 0.064263 0.029587 0.012156 0.0010559 0.15054 0.0049267 0.044165 -0.031229 0.007056 0.0023358 0.086129 -0.00052787 0.0025404 0.0027115 -0.00032596 0.12246
1.4844 -0.0044646 -0.0056513 0.0063181 -0.0058386 0 -0.011089 -0.0081648 -0.00048249 -0.0076681 -0.010053 9.6824e-05 0.70776 0.090559 0.064737 0.064119 0.0043493 0.00069194 0.17483 -0.028886 0.021494 -0.015216 -0.0039281 0.0031847 0.083912 6.6244e-05 0.0024229 0.0030922 -0.00015584 0.11389
1.4883 -0.0036251 -0.0045186 0.015781 0.0047512 0 0.0023219 -0.0061225 0.0012965 -0.0099363 -0.004478 -0.012614 0.67555 0.068757 0.028065 0.02799 0.0070075 0.0026896 0.13289 -0.032158 -0.023677 0.006127 -0.026016 0.0029122 0.037257 0.00072253 0.0019019 0.0027628 0.00048955 0.098506
1.4922 -0.0027202 -0.0035483 0.019905 0.0071672 0 0.0073495 -0.0040624 0.00096723 -0.009554 -0.00079284 -0.014172 0.62276 0.064084 0.0414 0.036181 0.021394 0.005013 0.11025 -0.015384 -0.024426 0.00069986 0.0020042 0.0018215 0.068588 0.0011443 0.0011989 0.0019451 0.00097363 0.074624
1.4961 -0.0011732 -0.0026996 0.019141 0.00028978 0 0.0018496 -0.0026705 -0.00091159 -0.0069685 -0.0003747 -0.00314 0.56029 0.06264 0.066556 0.054134 0.034921 0.0054584 0.10652 0.0048309 -0.010794 0.0024077 0.017714 0.0011256 0.087137 0.0011898 0.00056952 0.0011414 0.00094553 0.046787
1.5 0.00099668 -0.0017141 0.015659 -0.0089834 0 -0.0073494 -0.0020065 -0.002545 -0.0042437 -0.0019569 0.011123 0.50438 0.061035 0.082877 0.072514 0.035623 0.0034067 0.11358 0.013313 0.00080316 0.011967 0.0020978 0.0018769 0.062389 0.00090711 0.00014957 0.00076729 0.00063087 0.022321
1.5039 0.0032124 -0.00032433 0.011238 -0.011263 0 -0.010484 -0.0015343 -0.0022641 -0.0032947 -0.0027558 0.016437 0.46193 0.07454 0.091233 0.12615 0.0045236 0.00035314 0.10442 -0.012291 0.010929 -0.033979 0.0073306 0.0039612 0.060255 0.00044661 -5.6553e-05 0.00092337 0.00054349 0.0047887
1.5078 0.0048705 0.0015948 0.0064026 -0.0025883 0 -0.0032464 -0.00046344 0.0001441 -0.0040874 -0.0007789 0.00806 0.4252 0.073718 0.065085 0.10022 0.017829 -0.0013735 0.10079 0.00040403 -0.0085457 0.0057993 -0.035171 0.0060275 0.078105 -3.4401e-05 -6.4335e-05 0.0014158 0.00094542 -0.010251
1.5117 0.0058494 0.0039957 0.0010303 0.011969 0 0.009663 0.0018417 0.0033256 -0.0044056 0.0035351 -0.0074513 0.38061 0.065309 0.067098 0.061343 0.040729 -0.00075268 0.12108 -0.0035072 -0.0091215 0.035524 -0.039506 0.006343 0.07202 -0.00040026 0.00017733 0.0019347 0.0015919 -0.032955
1.5156 0.0065366 0.0067254 -0.0046814 0.02224 0 0.018737 0.0055067 0.005547 -0.0015762 0.0077312 -0.017787 0.3229 0.056155 0.08267 0.051053 0.051457 0.0007451 0.13098 -0.0098714 -0.013211 0.050072 -0.022773 0.0037784 0.051391 -0.00053569 0.00073063 0.0022348 0.0019781 -0.071723
1.5195 0.0074008 0.0096197 -0.0098624 0.021237 0 0.017837 0.0099361 0.0061214 0.0051516 0.0095131 -0.01482 0.26062 0.053394 0.082266 0.1006 0.035938 9.5518e-05 0.092104 0.0031066 -0.04932 0.058538 -0.016881 -0.0018142 0.03587 -0.00039309 0.001519 0.0022277 0.0018075 -0.12664
1.5234 0.0085669 0.012545 -0.013219 0.010862 0 0.0092588 0.013932 0.005873 0.013582 0.0088306 -0.00051723 0.20771 0.060534 0.025449 0.13167 0.0741 -0.0048271 0.056642 -0.009159 -0.049272 0.058222 0.0065301 -0.0098468 0.048201 -8.0682e-05 0.002259 0.0019817 0.0012227 -0.18931
1.5273 0.0098042 0.01535 -0.013381 0.0002994 0 0.0015066 0.016281 0.0063606 0.01992 0.0080064 0.015605 0.16967 0.06187 0.0013787 0.1173 0.063067 -0.013275 0.047104 0.0081044 -0.059971 0.0041147 -0.013172 -0.01933 0.016387 0.000126 0.0025967 0.0016627 0.00062023 -0.24893
1.5313 0.010885 0.017766 -0.0092521 -0.0014549 0 0.0019657 0.016602 0.0086371 0.02157 0.0096864 0.024591 0.13859 0.060658 -0.015987 0.1121 0.051258 -0.02187 0.033709 0.0092477 -0.056379 -0.0098572 -0.038932 -0.028938 0.011909 -5.3261e-05 0.0023711 0.0014439 0.0002828 -0.29921
1.5352 0.011887 0.019395 -0.0006263 0.0073554 0 0.010867 0.0158 0.012574 0.019162 0.014356 0.024591 0.10226 0.061637 -0.023029 0.11209 0.053293 -0.027001 0.01432 -0.012463 -0.042134 0.022334 -0.051432 -0.037034 0.031062 -0.00064065 0.0017761 0.0014179 0.00019893 -0.34045
1.5391 0.013089 0.019857 0.011032 0.020286 0 0.021479 0.015588 0.017125 0.016114 0.019655 0.02091 0.058078 0.073784 0.017296 0.049209 0.056333 -0.027489 0.014785 -0.026529 -0.053166 0.017447 -0.039226 -0.042115 -0.011272 -0.0012711 0.0012522 0.001557 0.0001937 -0.37593
1.543 0.014569 0.019069 0.022547 0.028191 0 0.025962 0.017182 0.021101 0.015969 0.022213 0.020534 0.017037 0.073749 0.030892 0.032869 0.078105 -0.025347 0.07114 -0.0084974 -0.029942 0.068155 -0.022629 -0.043642 -0.046123 -0.0013822 0.0011716 0.0017467 0.0001715 -0.40663
1.5469 0.015953 0.017417 0.030459 0.026336 0 0.021681 0.02016 0.023753 0.019553 0.020489 0.026313 -0.0069757 0.065349 0.0048015 0.03696 0.073957 -0.02399 0.05948 -0.0038889 -0.016696 0.070196 -0.024578 -0.042574 -0.0062658 -0.00064571 0.0015717 0.0018702 0.00019937 -0.429
1.5508 0.01665 0.015611 0.033276 0.017435 0 0.012896 0.022534 0.02488 0.024224 0.01617 0.035301 -0.012329 0.054057 -0.015648 0.059689 0.068103 -0.025411 0.042285 -0.0017929 -0.0084562 0.051082 -0.025209 -0.040928 0.029342 0.0006936 0.0021549 0.0018774 0.00037793 -0.43713
1.5547 0.016382 0.014268 0.032625 0.0087592 0 0.0069211 0.022195 0.024644 0.025844 0.012878 0.041621 -0.013583 0.047797 0.0029376 0.095973 0.084991 -0.028609 0.079267 0.0082026 -0.00067101 0.05154 -0.0095941 -0.040489 -0.0004448 0.0018945 0.0025413 0.0017928 0.00068567 -0.4268
1.5586 0.015491 0.013526 0.031823 0.0062904 0 0.0083375 0.018672 0.023388 0.022024 0.013268 0.040824 -0.029227 0.072394 -0.0090539 0.11002 0.12004 -0.030532 0.1249 0.0040545 -0.019767 0.13744 -0.015876 -0.041666 0.027841 0.0022148 0.0025498 0.0016799 0.00098325 -0.39833
1.5625 0.014681 0.013029 0.032708 0.010708 0 0.015857 0.013725 0.021535 0.014128 0.016944 0.032478 -0.064425 0.076865 0.010648 0.11033 0.11638 -0.028646 0.090266 -0.014744 -0.012488 0.091982 -0.023495 -0.043461 0.061977 0.0014627 0.0022778 0.0016115 0.0011562 -0.3568
1.5664 0.014413 0.012346 0.033537 0.017806 0 0.023809 0.010177 0.019443 0.0065214 0.020857 0.019892 -0.10559 0.084013 -0.0064394 0.092818 0.11329 -0.023014 0.075317 -0.01916 -0.0023258 0.083584 -0.019311 -0.044569 0.044721 0.00015725 0.0019533 0.0016619 0.0012126 -0.31066
1.5703 0.014528 0.011481 0.030252 0.022227 0 0.026555 0.009865 0.017233 0.0035538 0.021746 0.0079703 -0.13257 0.087252 -0.036708 0.07139 0.11634 -0.016232 0.096742 -0.0083328 0.010325 0.12485 -0.010977 -0.044567 0.010792 -0.00085063 0.0017245 0.0018854 0.0012204 -0.26935
1.5742 0.014479 0.010988 0.020418 0.021273 0 0.022372 0.012346 0.014786 0.0065261 0.018587 0.00067515 -0.13707 0.060897 0.0055127 0.075675 0.11373 -0.011433 0.12872 0.0022462 0.037961 0.14243 -0.021103 -0.044123 0.061303 -0.0010039 0.0015768 0.0022555 0.0011729 -0.24046
1.5781 0.013932 0.011549 0.0063725 0.016268 0 0.014344 0.015399 0.012018 0.012848 0.013198 -0.0008652 -0.12984 0.045938 -0.063488 0.088775 0.097827 -0.010054 0.083061 0.030006 0.016229 0.13954 -0.013775 -0.04412 0.059991 -0.00041599 0.0014148 0.0026118 0.00096721 -0.2267
1.582 0.013139 0.013316 -0.0056083 0.011107 0 0.0080888 0.016814 0.0092244 0.017988 0.0087773 0.0011151 -0.12988 0.040984 -0.074235 0.095737 0.10277 -0.011117 0.090187 0.030799 0.023372 0.14367 -0.0058515 -0.044654 0.061152 0.00028666 0.0011924 0.0027102 0.00054777 -0.22468
1.5859 0.012679 0.015592 -0.0098671 0.0094114 0 0.0080117 0.015991 0.0071148 0.01875 0.0076622 0.0024435 -0.1463 0.038482 -0.05803 0.058714 0.11353 -0.012426 0.085886 0.016857 0.038604 0.15748 0.0046113 -0.044921 0.052078 0.00049608 0.00096285 0.0024014 5.6625e-05 -0.22699
1.5898 0.012813 0.017146 -0.0058801 0.012102 0 0.014338 0.01409 0.006365 0.015458 0.0099104 0.00012065 -0.17019 0.037143 -0.046276 -0.0089892 0.11805 -0.012512 0.042665 0.0040103 0.049059 0.17492 0.014342 -0.044101 0.032276 8.0423e-05 0.00082686 0.0018103 -0.00020602 -0.2273
1.5938 0.013115 0.016968 0.0013219 0.016694 0 0.022655 0.012806 0.0070503 0.01146 0.013451 -0.004749 -0.18374 0.059481 -0.064966 0.097975 0.11401 -0.011729 0.069145 0.022814 0.074842 0.15808 -0.0028469 -0.042306 0.050865 -0.00058588 0.00085822 0.0013255 -1.8369e-05 -0.22462
1.5977 0.012785 0.014893 0.0054117 0.018785 0 0.026457 0.01289 0.0085229 0.010387 0.01547 -0.0068794 -0.17716 0.069924 -0.092525 0.044818 0.112 -0.011712 0.050561 0.017404 0.060005 0.13798 0.018159 -0.040631 0.074943 -0.00099232 0.001072 0.0013385 0.00054557 -0.22301
1.6016 0.011382 0.011668 0.0041467 0.015096 0 0.021515 0.013615 0.0099318 0.013258 0.014134 -0.00064184 -0.15702 0.066078 -0.08464 0.037355 0.12519 -0.013754 0.017553 0.016261 0.070667 0.14321 0.025383 -0.040235 0.078113 -0.00091439 0.0014284 0.0019129 0.0011422 -0.22651
1.6055 0.0092876 0.0084478 0.0012416 0.0063042 0 0.0093717 0.013466 0.010941 0.017652 0.0097394 0.014559 -0.139 0.057232 -0.053694 0.074212 0.13691 -0.017486 -0.0062944 0.017845 0.095816 0.15381 0.0078532 -0.041338 0.07779 -0.00053936 0.0018328 0.0026825 0.0014236 -0.23371
1.6094 0.0074282 0.006132 0.0030881 -0.0025786 0 -0.0028208 0.011353 0.011931 0.019553 0.0047128 0.031989 -0.13348 0.057558 -0.034372 0.086854 0.11901 -0.020868 0.0036879 0.011519 0.098248 0.13224 -0.032599 -0.043048 0.10643 -0.00023682 0.0021374 0.0031118 0.0013016 -0.23733
1.6133 0.0065023 0.0049823 0.013065 -0.0052959 0 -0.0068071 0.0074275 0.013437 0.016457 0.002284 0.041265 -0.13839 0.020928 -0.11358 -0.001372 0.10936 -0.02151 0.0096718 0.028749 0.091203 0.15777 -0.041491 -0.044135 0.050628 -0.00021802 0.002196 0.0029293 0.00097497 -0.22953
1.6172 0.0064254 0.0046835 0.02816 0.00077853 0 0.00060478 0.0029988 0.015309 0.0093319 0.0043902 0.035977 -0.14512 0.022938 -0.1273 0.0099151 0.13123 -0.018335 0.045293 0.032457 0.10726 0.15755 -0.01212 -0.043964 0.096962 -0.00038673 0.0019791 0.0023564 0.00071753 -0.20835
1.6211 0.0064906 0.0046942 0.040617 0.011764 0 0.014426 -0.00024744 0.016461 0.0019291 0.010061 0.019167 -0.14941 0.02023 -0.12273 0.016172 0.1447 -0.012403 0.064618 0.04317 0.11237 0.16308 0.013115 -0.042779 0.14171 -0.00047872 0.001654 0.0019148 0.00065037 -0.17901
1.625 0.0060516 0.0046075 0.043229 0.019383 0 0.024499 -0.0011855 0.015545 -0.0019854 0.015615 0.0016279 -0.15505 0.0033645 -0.12454 -0.012042 0.13407 -0.0063006 0.042113 0.061467 0.10241 0.18208 0.018174 -0.041217 0.14012 -0.0003267 0.0015122 0.0019736 0.00070607 -0.14903
1.6289 0.0050558 0.0043306 0.034167 0.017203 0 0.023008 0.00015769 0.012049 -0.0013128 0.016943 -0.0062237 -0.167 0.025464 -0.12612 0.029094 0.1218 -0.0025164 -0.025074 0.048188 0.1305 0.17945 0.029653 -0.039638 0.13761 -1.9925e-06 0.001744 0.0024462 0.00077417 -0.12186
1.6328 0.0039471 0.0040451 0.017907 0.006212 0 0.010758 0.0026322 0.0068885 0.0018376 0.012465 -0.0023898 -0.18266 0.028565 -0.12418 0.039045 0.14387 -0.0018759 0.059303 0.070353 0.13726 0.17803 0.034809 -0.0379 0.13611 0.00027506 0.0022389 0.002908 0.00083371 -0.095255
1.6367 0.0031116 0.0040159 0.0019289 -0.0053203 0 -0.0031784 0.0046166 0.0019205 0.0040605 0.0044866 0.0055798 -0.19209 -0.0020975 -0.11009 0.0088294 0.134 -0.0031232 0.068869 0.076162 0.15018 0.14217 0.02858 -0.035685 0.14052 0.00034751 0.0026183 0.0030147 0.0009235 -0.065898
1.6406 0.0024733 0.0043535 -0.0081347 -0.0083143 0 -0.0086802 0.0049832 -0.0012483 0.0033947 -0.0023725 0.007462 -0.18815 -0.022434 -0.10284 -0.039643 0.11536 -0.003942 0.031049 0.073657 0.1605 0.11553 0.025292 -0.032937 0.14853 0.00025339 0.0025224 0.0028157 0.0010098 -0.035071
1.6445 0.0016461 0.0048529 -0.01152 -0.00066869 0 -0.0029284 0.0037996 -0.0022585 0.00068869 -0.004645 -0.00064096 -0.17554 0.013758 -0.12355 -0.075565 0.12531 -0.0027079 0.015975 0.078721 0.15333 0.14686 0.040828 -0.030027 0.15509 0.00016734 0.0019226 0.0026688 0.00094195 -0.0091912
1.6484 0.00043506 0.0050232 -0.011756 0.010432 0 0.0072031 0.002213 -0.0020708 -0.0014023 -0.0026001 -0.012967 -0.16826 -0.010505 -0.13799 -0.054008 0.15328 0.00029338 0.021911 0.056556 0.12137 0.11427 0.050406 -0.027577 0.13763 0.00022261 0.0011684 0.0028552 0.00059025 0.0059287
1.6523 -0.00088742 0.0043318 -0.013313 0.014214 0 0.011048 0.0014728 -0.0021414 -0.00083561 0.00024076 -0.019263 -0.17644 -0.025343 -0.13344 -0.04241 0.11933 0.0031139 0.027081 0.076826 0.10965 0.12422 0.050979 -0.026151 0.1383 0.00038371 0.0007025 0.003278 3.6784e-05 0.011542
1.6563 -0.0018476 0.0025364 -0.017979 0.0055716 0 0.0034911 0.0017735 -0.0033524 0.0020156 0.00026371 -0.013833 -0.1953 -0.035425 -0.15927 -0.050921 0.078796 0.0037192 0.026197 0.08199 0.10519 0.11954 0.057194 -0.025992 0.12614 0.00048127 0.00069029 0.0035372 -0.00040308 0.01642
1.6602 -0.002294 -0.00012171 -0.023501 -0.010076 0 -0.010317 0.0019199 -0.0054292 0.0046027 -0.003165 -0.00053158 -0.20799 -0.042874 -0.20953 -0.064982 0.060951 0.0017072 0.023318 0.065456 0.10193 0.089753 0.065561 -0.026801 0.11286 0.00036974 0.00090606 0.0033 -0.00040393 0.030124
1.6641 -0.0025994 -0.0030212 -0.025351 -0.020842 0 -0.019174 0.00026358 -0.0071606 0.0042093 -0.0074027 0.010532 -0.20072 -0.04819 -0.21423 -0.034652 0.083254 -0.0012006 0.035077 0.072739 0.098059 0.069489 0.050673 -0.027641 0.16373 6.2444e-05 0.00098037 0.0026093 8.0739e-05 0.054914
1.668 -0.003291 -0.0055049 -0.020359 -0.01822 0 -0.015515 -0.0037404 -0.0072208 7.9736e-05 -0.0091681 0.011501 -0.17594 -0.061063 -0.16721 -0.055663 0.072178 -0.0023655 -0.038897 0.076082 0.12965 0.068246 0.075496 -0.027178 0.12501 -0.00027428 0.00076655 0.0018503 0.00073645 0.083682
1.6719 -0.0044812 -0.0072201 -0.0095283 -0.0043715 0 -0.0021996 -0.0087034 -0.0050989 -0.0059679 -0.0075954 0.0030156 -0.15099 -0.066908 -0.19165 -0.079607 0.070048 -0.00025765 -0.03 0.077634 0.12657 0.050827 0.057184 -0.024372 0.12309 -0.00045918 0.00046689 0.0014333 0.001112 0.10584
1.6758 -0.0057087 -0.0082185 0.0021543 0.0094658 0 0.0096011 -0.012082 -0.0016115 -0.010824 -0.004872 -0.0069756 -0.14298 -0.074621 -0.21201 -0.10049 0.066417 0.0042925 -0.0065126 0.074705 0.10178 0.032005 0.050828 -0.019317 0.11967 -0.00044329 0.00039921 0.0014955 0.0009692 0.11592
1.6797 -0.0063925 -0.0087778 0.0089986 0.012186 0 0.0097617 -0.01209 0.001338 -0.012224 -0.0039694 -0.010404 -0.15438 -0.089768 -0.16327 -0.11354 0.051185 0.0086576 -0.037525 0.065898 0.077346 0.030592 0.097485 -0.013502 0.081988 -0.00033892 0.00064713 0.0018627 0.00046059 0.11748
1.6836 -0.0064433 -0.0091144 0.008597 0.0018229 0 -0.0021959 -0.0091803 0.0017387 -0.010179 -0.0057378 -0.0058066 -0.17235 -0.081394 -0.15867 -0.094159 0.045464 0.010394 -0.067522 0.059944 0.08883 0.069785 0.067512 -0.0090491 0.10865 -0.00030757 0.00095717 0.0022324 -7.9322e-06 0.11933
1.6875 -0.0063749 -0.0092074 0.0034151 -0.013189 0 -0.01664 -0.0057673 -0.0012822 -0.0067869 -0.0081765 0.0010308 -0.18164 -0.055008 -0.1826 -0.062485 0.034197 0.0090764 -0.054921 0.066695 0.066225 0.031504 0.046769 -0.0072858 0.11241 -0.00040687 0.00099578 0.0023688 -9.5065e-05 0.12797
1.6914 -0.0067446 -0.0088261 -0.0013603 -0.0213 0 -0.021884 -0.0043267 -0.0067227 -0.0046908 -0.0085271 0.002579 -0.17795 -0.04623 -0.18659 -0.057441 0.036812 0.0065081 -0.06738 0.069342 0.046613 0.0035945 0.066618 -0.0077885 0.10279 -0.00053301 0.00070814 0.0021677 0.00024997 0.14261
1.6953 -0.0074572 -0.0076978 -0.0020212 -0.017237 0 -0.013862 -0.0054162 -0.012092 -0.0053057 -0.0060893 -0.0038957 -0.16941 -0.053038 -0.17589 -0.081342 0.040173 0.0051618 -0.093754 0.066242 0.041535 0.0082401 0.098737 -0.0087758 0.083757 -0.0005135 0.00040586 0.0016433 0.00081604 0.15618
1.6992 -0.0076615 -0.0056963 0.00086703 -0.005615 0 0.00072532 -0.007277 -0.014826 -0.0079601 -0.0029822 -0.014303 -0.1661 -0.049671 -0.19026 -0.11457 0.0065761 0.0061386 -0.071183 0.064317 0.051387 0.036216 0.067661 -0.0086212 0.057962 -0.00027364 0.00047747 0.00094751 0.0013416 0.16031
1.7031 -0.0064188 -0.0029665 0.003388 0.0037944 0 0.010258 -0.0073395 -0.013844 -0.010432 -0.0020972 -0.021482 -0.16946 -0.09262 -0.15304 -0.077227 0.055349 0.0083306 -0.016608 0.049031 0.030886 -0.022375 0.070116 -0.0071841 0.035113 6.9492e-05 0.00099882 0.00040312 0.0017019 0.14981
1.707 -0.0035626 5.6373e-05 0.0020351 0.0045631 0 0.0078722 -0.0043522 -0.010128 -0.010472 -0.00421 -0.021085 -0.17217 -0.084009 -0.13665 -0.075436 0.027413 0.0094414 -0.050394 0.030045 0.013723 -0.021025 0.065407 -0.0057478 0.011483 0.00027687 0.0016335 0.00040629 0.0019309 0.12393
1.7109 5.6926e-05 0.0027646 -0.0030204 -0.0015166 0 -0.0031846 0.00061442 -0.0058619 -0.0073158 -0.007032 -0.014522 -0.16745 -0.069294 -0.15509 -0.095437 -0.0057804 0.0079578 -0.084957 0.022405 -0.0010298 -0.011367 0.061687 -0.0056233 0.0091398 0.00017522 0.0019354 0.0011488 0.0021078 0.085065
1.7148 0.0031865 0.0046275 -0.0079891 -0.0068881 0 -0.012705 0.0050256 -0.0027969 -0.0022142 -0.0071349 -0.0068703 -0.15697 -0.077601 -0.2017 -0.12319 0.0059588 0.0043922 -0.074917 0.031528 -0.013244 -0.026536 0.059072 -0.0067673 0.036537 -0.00018923 0.0017684 0.0023558 0.0022455 0.037235
1.7188 0.0050888 0.0054645 -0.0086827 -0.0052672 0 -0.012158 0.0067883 -0.001085 0.0023886 -0.0029884 -0.0020584 -0.14875 -0.075349 -0.20044 -0.15356 0.03471 0.00076183 -0.13393 0.031022 -0.014061 -0.024301 0.02113 -0.0078017 0.056837 -0.00056368 0.0014366 0.0033459 0.0022788 -0.014798
1.7227 0.0059515 0.0055435 -0.0039601 0.0030699 0 -0.0014459 0.0056567 0.0005497 0.0045052 0.0036458 0.00032053 -0.14775 -0.092136 -0.18589 -0.11364 -0.004579 -0.0012095 -0.11572 0.005337 -0.036219 -0.044368 0.007219 -0.0074912 0.027222 -0.00066775 0.0013945 0.0034853 0.0021386 -0.066226
1.7266 0.0064836 0.0053747 0.0035703 0.012009 0 0.011555 0.0031762 0.0035613 0.0039532 0.0091737 0.0039831 -0.15001 -0.08872 -0.18971 -0.091435 -0.02041 -0.0016066 -0.10017 0.0044097 -0.052098 -0.045261 0.0010963 -0.0062729 0.0036174 -0.00040012 0.0018087 0.0027094 0.001824 -0.11337
1.7305 0.007166 0.0053164 0.0099534 0.015166 0 0.01778 0.0014554 0.0083373 0.0024176 0.01112 0.011919 -0.1471 -0.078448 -0.20491 -0.10489 -0.023451 -0.002255 -0.11996 0.01034 -0.036128 -0.039436 -0.0079274 -0.0062842 -0.0037265 9.0569e-05 0.0023843 0.0016263 0.0014117 -0.15474
1.7344 0.007892 0.0053243 0.013018 0.01122 0 0.014177 0.0018437 0.013906 0.0021488 0.0099924 0.023046 -0.13625 -0.093746 -0.21018 -0.15031 -0.058394 -0.0051295 -0.19415 -0.019301 0.037179 -0.05881 -0.029903 -0.0096917 0.0013246 0.00052292 0.0026177 0.0010383 0.0010057 -0.19082
1.7383 0.0082778 0.0051084 0.013481 0.0046507 0 0.0055338 0.004389 0.018644 0.0042633 0.0085874 0.032499 -0.12478 -0.084967 -0.20844 -0.1663 -0.029077 -0.010586 -0.09408 -0.01315 -0.028142 -0.064603 -0.00068753 -0.01674 -0.033672 0.00068824 0.0022413 0.0012623 0.00067799 -0.22247
1.7422 0.0082375 0.0045994 0.01342 0.001681 0 -1.9338e-05 0.0081566 0.021248 0.0079751 0.0095324 0.035337 -0.12328 -0.065104 -0.19891 -0.13146 -0.029372 -0.016897 -0.086727 -0.020514 -0.04764 -0.046112 -0.014777 -0.025268 -0.054003 0.00057911 0.0014598 0.0018684 0.0004381 -0.24938
1.7461 0.0081943 0.0042805 0.013934 0.0051529 0 0.0023054 0.011904 0.02122 0.011367 0.013218 0.030544 -0.13383 -0.080297 -0.18619 -0.1056 -0.030625 -0.02148 -0.098426 -0.03631 -0.03598 -0.036986 -0.03787 -0.032171 -0.057113 0.00035129 0.00078152 0.0021013 0.00024674 -0.27005
1.75 0.0087228 0.004992 0.0143 0.012509 0 0.010564 0.014624 0.018779 0.013041 0.017701 0.021967 -0.14595 -0.13211 -0.17983 -0.11521 -0.024028 -0.022801 -0.10551 -0.046925 -0.022574 -0.045608 -0.047989 -0.035562 -0.0485 0.00017264 0.00060841 0.0016079 6.1177e-05 -0.28305
1.7539 0.010019 0.0072855 0.0132 0.018188 0 0.018318 0.015824 0.014628 0.013232 0.020386 0.015347 -0.14507 -0.13198 -0.20612 -0.13468 -0.037265 -0.021419 -0.1771 -0.012226 -0.084779 -0.033181 -0.035544 -0.035873 -0.052625 9.7982e-05 0.00093995 0.0007796 -0.00011196 -0.28831
1.7578 0.011742 0.010875 0.010524 0.018175 0 0.020175 0.015632 0.0099201 0.013408 0.019971 0.013805 -0.12587 -0.12275 -0.19043 -0.16742 -0.033173 -0.019385 -0.19537 -0.023825 -0.054605 -0.076663 -0.047732 -0.035109 -0.052587 6.5105e-05 0.0014139 0.00037424 -0.0001949 -0.2872
1.7617 0.013361 0.014724 0.0078776 0.01305 0 0.015943 0.014751 0.0062226 0.014728 0.017202 0.015474 -0.097022 -0.11565 -0.2186 -0.1379 -0.029541 -0.018565 -0.15589 -0.038186 -0.062584 -0.066887 -0.042174 -0.035099 -0.06081 -1.2283e-05 0.0016136 0.00077948 -8.0331e-05 -0.28178
1.7656 0.014622 0.017752 0.0073592 0.0073615 0 0.010306 0.014157 0.0050864 0.016786 0.014099 0.0153 -0.072492 -0.11002 -0.24527 -0.1101 -0.027241 -0.019275 -0.10432 -0.041667 -0.07781 -0.041652 -0.035326 -0.036269 -0.072249 -0.00015986 0.0013762 0.0016394 0.00027315 -0.27459
1.7695 0.015675 0.019574 0.0098453 0.0060705 0 0.0087076 0.014578 0.0071757 0.017849 0.012458 0.0096616 -0.05788 -0.10444 -0.20991 -0.16624 -0.02669 -0.02029 -0.093776 -0.029206 -0.048987 -0.060867 -0.050792 -0.037767 -0.077231 -0.00034158 0.00088092 0.0022128 0.0007598 -0.26928
1.7734 0.016785 0.020611 0.014371 0.010864 0 0.013001 0.016036 0.0116 0.016464 0.012741 7.2798e-05 -0.045614 -0.12177 -0.23973 -0.20066 -0.069066 -0.020137 -0.079448 -0.059745 -0.10227 -0.058483 -0.036876 -0.038517 -0.050417 -0.00051919 0.00049185 0.0021043 0.001145 -0.27077
1.7773 0.018001 0.021515 0.019032 0.019008 0 0.020249 0.017846 0.016203 0.013049 0.014029 -0.0072089 -0.023707 -0.14028 -0.22659 -0.19138 -0.053081 -0.018506 -0.067419 -0.046002 -0.089209 -0.099585 -0.030619 -0.038105 -0.0032487 -0.00068793 0.00049825 0.0016358 0.0012037 -0.28379
1.7813 0.019137 0.022477 0.022469 0.025426 0 0.025321 0.019132 0.018892 0.0099534 0.014931 -0.0056669 0.010972 -0.14937 -0.23012 -0.19118 -0.031763 -0.016643 -0.071314 -0.032807 -0.067951 -0.14094 -0.034372 -0.036893 -0.016778 -0.0008431 0.00093178 0.0014831 0.00089186 -0.3102
1.7852 0.020018 0.023081 0.024678 0.026405 0 0.024979 0.019509 0.019114 0.0098146 0.014781 0.0062467 0.048641 -0.13882 -0.24989 -0.20366 -0.030822 -0.016412 -0.092596 -0.03802 -0.06624 -0.14481 -0.0454 -0.035588 -0.075305 -0.0009244 0.0015613 0.0019498 0.00041185 -0.34728
1.7891 0.020666 0.02281 0.026644 0.022233 0 0.020253 0.019363 0.018286 0.0135 0.014276 0.023292 0.076122 -0.092624 -0.21662 -0.17842 -0.059746 -0.018837 -0.11988 -0.059136 -0.093233 -0.05756 -0.053679 -0.034869 -0.043932 -0.00082635 0.0020537 0.002623 9.9325e-05 -0.38885
1.793 0.021177 0.021634 0.029281 0.016877 0 0.015426 0.019484 0.018704 0.019358 0.015033 0.0367 0.090442 -0.13317 -0.2315 -0.17549 -0.095373 -0.023308 -0.15303 -0.05685 -0.043202 -0.081759 -0.07188 -0.035336 -0.049269 -0.00049774 0.0021969 0.0027761 0.00020207 -0.42827
1.7969 0.021453 0.020059 0.032504 0.014954 0 0.014612 0.020339 0.021689 0.02443 0.018252 0.040266 0.10283 -0.1436 -0.23674 -0.20574 -0.097436 -0.028041 -0.1461 -0.056022 -0.055803 -0.065948 -0.060021 -0.037503 -0.089352 -4.3115e-05 0.0020401 0.0021216 0.00071403 -0.46075
1.8008 0.021159 0.018594 0.035011 0.018189 0 0.018623 0.021571 0.026387 0.026656 0.023426 0.034724 0.12918 -0.14265 -0.23604 -0.23991 -0.087966 -0.031405 -0.13177 -0.070753 -0.1056 -0.067789 -0.057009 -0.041541 -0.12585 0.00029573 0.0018467 0.0011474 0.0013859 -0.48322
1.8047 0.020039 0.017246 0.034856 0.024028 0 0.024411 0.022155 0.030197 0.026285 0.028198 0.027039 0.17644 -0.15524 -0.23074 -0.24918 -0.087243 -0.033035 -0.1383 -0.10241 -0.14914 -0.13535 -0.089223 -0.046943 -0.12267 0.00030498 0.0018801 0.00067958 0.0018933 -0.49288
1.8086 0.018267 0.015624 0.030572 0.027519 0 0.027416 0.021131 0.030545 0.025423 0.029747 0.025031 0.23821 -0.16435 -0.15995 -0.22924 -0.059958 -0.033868 -0.11078 -0.068445 -0.12031 -0.12209 -0.043719 -0.052578 -0.074553 -1.1272e-05 0.0021797 0.001092 0.0020317 -0.48704
1.8125 0.016432 0.013575 0.022307 0.025128 0 0.024988 0.018392 0.026708 0.026144 0.026848 0.031286 0.30275 -0.17213 -0.17051 -0.2653 -0.076272 -0.035108 -0.088453 -0.069478 -0.10296 -0.12294 -0.061866 -0.057306 -0.078806 -0.00039282 0.0025219 0.0019465 0.0018083 -0.46515
1.8164 0.015068 0.011652 0.012222 0.017574 0 0.018347 0.014937 0.020339 0.02874 0.020995 0.040931 0.36409 -0.15522 -0.19044 -0.28405 -0.09865 -0.036962 -0.097062 -0.090429 -0.12517 -0.1194 -0.082703 -0.060669 -0.085029 -0.00050154 0.0026192 0.0024251 0.0014022 -0.43069
1.8203 0.014172 0.010805 0.0036166 0.0094059 0 0.011638 0.01234 0.014361 0.031432 0.015494 0.045006 0.42465 -0.13536 -0.1987 -0.27546 -0.113 -0.038163 -0.12141 -0.11622 -0.16071 -0.10976 -0.089004 -0.062924 -0.080112 -0.00018819 0.0023928 0.0021216 0.0010478 -0.38977
1.8242 0.013209 0.011468 -0.0009695 0.0055157 0 0.008797 0.011705 0.010999 0.031664 0.013032 0.037081 0.48771 -0.17122 -0.19746 -0.2655 -0.11424 -0.03671 -0.11416 -0.12541 -0.13849 -0.10229 -0.084021 -0.064259 -0.069009 0.00037682 0.0020636 0.0014101 0.00091767 -0.34635
1.8281 0.011626 0.012892 -0.0014033 0.0072812 0 0.010551 0.012759 0.010362 0.027877 0.013569 0.018305 0.54966 -0.15134 -0.15266 -0.27398 -0.10122 -0.031311 -0.057503 -0.1114 -0.10618 -0.089718 -0.083191 -0.063909 -0.067848 0.00083007 0.0019528 0.0010354 0.0010421 -0.298
1.832 0.0093939 0.013473 3.5257e-05 0.011449 0 0.013833 0.013752 0.010507 0.02044 0.014321 -0.002858 0.60212 -0.11546 -0.14245 -0.26332 -0.12167 -0.022472 -0.047799 -0.088378 -0.090356 -0.092426 -0.073194 -0.060173 -0.072091 0.00089948 0.0021662 0.0013589 0.0012856 -0.23704
1.8359 0.0070075 0.011884 0.00056272 0.012759 0 0.014139 0.012396 0.0089371 0.011213 0.011949 -0.016179 0.64274 -0.098575 -0.15717 -0.23301 -0.13355 -0.012384 -0.060331 -0.084151 -0.075886 -0.10246 -0.054005 -0.051616 -0.056863 0.00060402 0.0024656 0.0020247 0.0014049 -0.15737
1.8398 0.0049434 0.0080715 -0.00071649 0.0082644 0 0.0090839 0.0073896 0.0044757 0.0022678 0.0052652 -0.016665 0.68239 -0.11386 -0.17991 -0.20008 -0.1164 -0.0036324 -0.069569 -0.10558 -0.055753 -0.11128 -0.034892 -0.038568 -0.012487 0.00020101 0.0024732 0.0023686 0.0011956 -0.061722
1.8438 0.0031345 0.0032434 -0.0020238 -0.00018009 0 0.00041946 -0.00047495 -0.0018043 -0.0051746 -0.0037156 -0.007984 0.73863 -0.099939 -0.17146 -0.25359 -0.13365 0.0023613 -0.051999 -0.082042 -0.057213 -0.10818 -0.064555 -0.023561 0.017617 -5.8897e-05 0.0020276 0.0021264 0.00066376 0.03701
1.8477 0.0010289 -0.0011134 -0.00058594 -0.0073855 0 -0.0071783 -0.0084903 -0.0072752 -0.010929 -0.011207 0.00023983 0.81928 -0.1018 -0.15072 -0.2599 -0.11797 0.0060349 -0.054739 -0.077301 -0.065335 -0.083491 -0.052732 -0.010132 -0.018513 -0.00013641 0.0013479 0.0016987 8.9826e-05 0.1224
1.8516 -0.0017901 -0.0042985 0.0045598 -0.0091282 0 -0.0097331 -0.013588 -0.0096309 -0.015257 -0.014391 -0.00056073 0.91166 -0.09371 -0.17768 -0.2586 -0.10181 0.0090023 -0.069436 -0.07106 -0.061746 -0.083005 -0.060837 -0.00076776 -0.012801 -0.00018264 0.00084211 0.0016987 -0.00011585 0.18397
1.8555 -0.00505 -0.0066542 0.011123 -0.0057265 0 -0.0071662 -0.014311 -0.0086175 -0.018193 -0.013319 -0.011626 0.98974 -0.084435 -0.20357 -0.26296 -0.093321 0.01254 -0.09327 -0.065965 -0.038276 -0.096606 -0.078401 0.0044069 0.01632 -0.00032967 0.00074632 0.0022593 0.00029218 0.2222
1.8594 -0.007906 -0.0089348 0.014882 -0.0018384 0 -0.0034087 -0.011808 -0.0063247 -0.019411 -0.010588 -0.026 1.0351 -0.095649 -0.13503 -0.27935 -0.094091 0.016455 -0.12298 -0.072747 0.0089584 -0.09344 -0.068858 0.007193 0.0035617 -0.00051389 0.00095052 0.0028329 0.001166 0.24571
1.8633 -0.009679 -0.011505 0.012733 -0.0025489 0 -0.003188 -0.0090569 -0.0057545 -0.018663 -0.0092469 -0.033788 1.0532 -0.092008 -0.10745 -0.23939 -0.12837 0.019266 -0.048001 -0.095854 -0.057823 -0.14245 -0.069568 0.009583 -0.035768 -0.00051821 0.0011712 0.0027176 0.0020146 0.26387
1.8672 -0.010522 -0.014116 0.0048987 -0.008998 0 -0.0080572 -0.0088021 -0.0086787 -0.016319 -0.010657 -0.029635 1.0702 -0.052587 -0.14422 -0.30335 -0.11799 0.019566 -0.034798 -0.088443 -0.053759 -0.13507 -0.075012 0.012236 -0.053534 -0.00019638 0.0012661 0.0017932 0.0023369 0.28121
1.8711 -0.011347 -0.016326 -0.0054774 -0.017305 0 -0.015038 -0.011703 -0.014378 -0.013427 -0.013878 -0.016718 1.1111 -0.034059 -0.16437 -0.32864 -0.10053 0.017412 -0.05304 -0.083989 -0.049042 -0.13172 -0.079426 0.014392 -0.042551 0.00034832 0.0013443 0.00071623 0.0019899 0.29738
1.875 -0.013038 -0.017977 -0.014798 -0.021823 0 -0.019172 -0.016027 -0.020212 -0.011171 -0.016795 -0.0042214 1.1795 -0.05031 -0.1377 -0.27345 -0.09471 0.014511 -0.080899 -0.097291 -0.066984 -0.15407 -0.082376 0.015094 -0.012893 0.00082207 0.0015601 0.00035345 0.0012881 0.3107
1.8789 -0.015661 -0.019216 -0.021322 -0.020022 0 -0.017919 -0.019053 -0.023564 -0.010151 -0.017887 -0.00032005 1.2562 -0.032013 -0.12463 -0.28709 -0.088982 0.01295 -0.10456 -0.11199 -0.042304 -0.15264 -0.09488 0.014426 -0.016308 0.0009944 0.0018438 0.00098924 0.00074221 0.32115
1.8828 -0.018403 -0.020106 -0.025546 -0.014805 0 -0.013576 -0.019071 -0.023637 -0.010124 -0.017268 -0.0062947 1.3165 -0.024475 -0.1506 -0.26826 -0.095149 0.013514 -0.085412 -0.11386 -0.043144 -0.13147 -0.11518 0.013542 -0.033679 0.00090119 0.0019087 0.0020713 0.00065198 0.33034
1.8867 -0.020275 -0.020393 -0.028833 -0.012123 0 -0.011446 -0.016498 -0.02177 -0.010475 -0.016348 -0.016328 1.3522 -0.040447 -0.16951 -0.25618 -0.067925 0.015069 -0.083692 -0.11178 -0.052553 -0.14359 -0.11153 0.013509 -0.010298 0.00078862 0.0015697 0.0027335 0.00089609 0.33994
1.8906 -0.020928 -0.019769 -0.031874 -0.015836 0 -0.015159 -0.013429 -0.020185 -0.01101 -0.016587 -0.022801 1.3765 -0.050339 -0.17945 -0.25333 -0.048498 0.015654 -0.074668 -0.11238 -0.068335 -0.17442 -0.086211 0.0142 0.0076328 0.00084362 0.0010291 0.002583 0.0010881 0.35115
1.8945 -0.020854 -0.018381 -0.034268 -0.024228 0 -0.023222 -0.012152 -0.020284 -0.012333 -0.018381 -0.022391 1.4096 -0.019533 -0.18608 -0.25648 -0.088727 0.014411 -0.028808 -0.1205 -0.088065 -0.19502 -0.053037 0.014471 -0.037996 0.00097895 0.00076921 0.0020036 0.00094616 0.36541
1.8984 -0.020841 -0.016983 -0.035131 -0.031281 0 -0.029977 -0.013778 -0.021867 -0.015362 -0.020879 -0.017929 1.4595 -0.0020528 -0.18129 -0.28415 -0.093185 0.012651 -0.13464 -0.10805 -0.069089 -0.18539 -0.091688 0.01359 -0.023234 0.00090139 0.0010938 0.0017195 0.00054636 0.3845
1.9023 -0.021263 -0.016457 -0.033776 -0.031717 0 -0.030345 -0.01781 -0.023668 -0.020323 -0.022767 -0.014919 1.5148 -0.0047448 -0.1842 -0.26625 -0.081384 0.013017 -0.13794 -0.10943 -0.062714 -0.16131 -0.093953 0.012542 -0.030527 0.00041555 0.0017718 0.0020811 0.00024603 0.40886
1.9063 -0.021848 -0.017131 -0.029895 -0.025484 0 -0.024283 -0.022682 -0.024523 -0.026138 -0.023323 -0.016379 1.5549 -0.0026367 -0.17216 -0.23228 -0.063554 0.017321 -0.10603 -0.10656 -0.077231 -0.15059 -0.094015 0.013747 -0.0099103 -0.00033126 0.0021966 0.002763 0.00036249 0.43569
1.9102 -0.022076 -0.018545 -0.023601 -0.017792 0 -0.016988 -0.026676 -0.024124 -0.03091 -0.022934 -0.020763 1.5691 0.010746 -0.14749 -0.21926 -0.044634 0.024893 -0.0854 -0.098246 -0.097959 -0.15662 -0.098833 0.019123 0.03577 -0.00092107 0.0019632 0.0031228 0.00089543 0.45982
1.9141 -0.021755 -0.019914 -0.0158 -0.014656 0 -0.014566 -0.028677 -0.02293 -0.033255 -0.022682 -0.024474 1.5656 0.023798 -0.14336 -0.29513 -0.026111 0.032899 -0.12497 -0.10262 -0.074411 -0.156 -0.08705 0.028101 0.039519 -0.001012 0.0013026 0.0028219 0.0015248 0.47789
1.918 -0.021194 -0.020816 -0.0085756 -0.01789 0 -0.018902 -0.028507 -0.021636 -0.033403 -0.023397 -0.02595 1.565 0.0016685 -0.16079 -0.2613 -0.034639 0.038412 -0.083558 -0.09881 -0.071462 -0.14776 -0.081056 0.037485 -0.011401 -0.00064063 0.00089917 0.0021011 0.001868 0.49182
1.9219 -0.020859 -0.021415 -0.0046901 -0.023887 0 -0.026217 -0.026866 -0.020825 -0.032988 -0.024934 -0.027016 1.5837 0.011386 -0.16503 -0.24041 -0.0362 0.040478 -0.066152 -0.10743 -0.079609 -0.13047 -0.08944 0.043575 -0.01732 -0.00018664 0.0012212 0.0014966 0.0017705 0.50717
1.9258 -0.020864 -0.022011 -0.0059482 -0.02713 0 -0.030456 -0.024915 -0.020947 -0.033531 -0.026289 -0.030214 1.6221 0.024686 -0.16948 -0.25386 -0.046991 0.040398 -0.073408 -0.11147 -0.081905 -0.14254 -0.10023 0.044886 -0.0029979 -2.3118e-05 0.0020182 0.0013366 0.0014001 0.52604
1.9297 -0.020807 -0.022425 -0.01157 -0.025075 0 -0.02836 -0.023591 -0.02226 -0.034828 -0.026376 -0.035134 1.665 0.013333 -0.18648 -0.29929 -0.079065 0.040056 -0.099736 -0.097389 -0.070709 -0.20327 -0.10029 0.043113 0.0018191 -0.00018366 0.0025196 0.0015164 0.0010885 0.54055
1.9336 -0.020072 -0.021925 -0.018255 -0.019969 0 -0.021717 -0.022974 -0.024453 -0.034726 -0.024768 -0.037932 1.6935 0.015592 -0.1868 -0.27231 -0.080645 0.039876 -0.17651 -0.10234 -0.11506 -0.16504 -0.08076 0.041425 0.022345 -0.00036706 0.0021832 0.0017081 0.0010613 0.5338
1.9375 -0.018316 -0.019845 -0.022373 -0.016126 0 -0.015052 -0.02214 -0.026276 -0.030705 -0.021768 -0.034926 1.6973 0.029401 -0.20716 -0.26838 -0.071594 0.038325 -0.14077 -0.10126 -0.10163 -0.17395 -0.083243 0.041516 -0.013605 -0.00027539 0.0012624 0.0017138 0.001261 0.49016
1.9414 -0.01574 -0.016322 -0.022664 -0.015503 0 -0.011314 -0.019789 -0.025824 -0.022131 -0.017886 -0.026756 1.681 0.020808 -0.19953 -0.27394 -0.06187 0.033437 -0.13368 -0.1121 -0.11572 -0.18523 -0.094616 0.042062 -0.0273 4.8983e-05 0.00060258 0.0015903 0.0013883 0.40769
1.9453 -0.012989 -0.012425 -0.021084 -0.015957 0 -0.0097826 -0.015306 -0.021691 -0.011288 -0.013413 -0.018543 1.6596 0.0018739 -0.17677 -0.26161 -0.062122 0.024937 -0.17253 -0.12931 -0.15574 -0.19304 -0.11142 0.039942 -0.020771 0.00022901 0.00082493 0.0014839 0.0011299 0.303
1.9492 -0.010806 -0.0095081 -0.020911 -0.01384 0 -0.0079771 -0.0094948 -0.014266 -0.0021719 -0.0086228 -0.015242 1.6492 0.019724 -0.19687 -0.18415 -0.087613 0.014974 -0.2006 -0.12961 -0.16263 -0.2142 -0.13477 0.033097 -0.049552 -8.7314e-05 0.0016886 0.001436 0.00041464 0.20348
1.9531 -0.0097153 -0.0083315 -0.023737 -0.0083092 0 -0.0052677 -0.0043224 -0.0060261 0.0021654 -0.0043407 -0.016387 1.6568 0.013733 -0.13818 -0.27102 -0.10192 0.006709 -0.17073 -0.14675 -0.18102 -0.18284 -0.13942 0.022389 -0.078898 -0.00085129 0.0022756 0.0014017 -0.00048536 0.1322
1.957 -0.0098414 -0.0086933 -0.028013 -0.0029179 0 -0.0041825 -0.0017554 -0.00028564 0.0016919 -0.0020104 -0.015616 1.6761 0.02304 -0.14872 -0.28992 -0.11256 0.0019805 -0.17047 -0.16817 -0.17912 -0.21692 -0.15463 0.010843 -0.10263 -0.0015881 0.0018516 0.0014145 -0.0011051 0.096071
1.9609 -0.010888 -0.0097836 -0.030335 -0.0026505 0 -0.0078173 -0.0025172 0.00086889 -0.00077408 -0.002779 -0.0062251 1.6916 0.0090529 -0.17628 -0.25973 -0.11172 0.00013064 -0.1555 -0.17582 -0.16934 -0.26861 -0.16209 0.0011631 -0.09483 -0.0017634 0.00058517 0.0016282 -0.0011108 0.085558
1.9648 -0.012233 -0.010844 -0.028174 -0.0090432 0 -0.015872 -0.0056715 -0.0020579 -0.0018648 -0.0062289 0.011855 1.6888 -0.040146 -0.18407 -0.2151 -0.10265 -0.00099951 -0.11246 -0.16265 -0.16492 -0.28794 -0.15355 -0.0059767 -0.050781 -0.0012177 -0.00056559 0.0021141 -0.00057228 0.084829
1.9688 -0.013129 -0.011529 -0.02153 -0.01809 0 -0.023543 -0.009298 -0.0063788 -0.00029194 -0.010101 0.030166 1.6653 -0.026116 -0.21152 -0.22833 -0.13669 -0.0028443 -0.16595 -0.16075 -0.1822 -0.21407 -0.163 -0.011305 -0.046651 -0.00028785 -0.00069181 0.0026348 4.9777e-05 0.084093
1.9727 -0.012993 -0.011782 -0.012349 -0.023179 0 -0.024928 -0.011703 -0.0091122 0.0022279 -0.011716 0.037273 1.6342 0.020128 -0.18767 -0.23048 -0.1015 -0.0046917 -0.19191 -0.17292 -0.16808 -0.25242 -0.17346 -0.014932 -0.054688 0.0004735 0.00029223 0.0027205 0.00023818 0.085251
1.9766 -0.011633 -0.011537 -0.0027573 -0.020579 0 -0.018166 -0.012308 -0.0089337 0.0023977 -0.010171 0.027497 1.6157 0.013689 -0.1725 -0.24628 -0.087667 -0.0043203 -0.18468 -0.17526 -0.17571 -0.25069 -0.18568 -0.015377 -0.075591 0.0007121 0.0016385 0.0020865 -0.0001568 0.098091
1.9805 -0.0092943 -0.010629 0.0059516 -0.012508 0 -0.0075103 -0.011712 -0.0068032 -0.0020705 -0.0073594 0.0054756 1.622 -0.019726 -0.16915 -0.25365 -0.10738 -7.2748e-05 -0.18619 -0.17194 -0.19029 -0.21867 -0.19266 -0.010952 -0.10006 0.00046843 0.002465 0.0010126 -0.0007594 0.13104
1.9844 -0.0064647 -0.008993 0.012877 -0.0049807 0 -0.00010345 -0.01109 -0.0049692 -0.010677 -0.0065833 -0.017296 1.6469 -0.0093473 -0.16125 -0.21091 -0.14575 0.0075039 -0.2612 -0.17796 -0.17045 -0.22551 -0.18345 -0.0021313 -0.1126 4.4299e-05 0.0024643 0.00025049 -0.00095066 0.18328
1.9883 -0.0035947 -0.006828 0.016751 -0.0024317 0 -6.2689e-05 -0.011375 -0.0052439 -0.020371 -0.0096684 -0.03098 1.6696 0.011328 -0.15825 -0.23702 -0.10103 0.015847 -0.11347 -0.17795 -0.17421 -0.22737 -0.14726 0.0078039 -0.046153 -0.00027146 0.0019949 0.00044029 -0.00039281 0.24277
1.9922 -0.00093605 -0.0045094 0.016289 -0.0040827 0 -0.0050997 -0.012678 -0.0078117 -0.027411 -0.015047 -0.033805 1.6697 0.010528 -0.16677 -0.23917 -0.1025 0.022119 -0.12824 -0.16683 -0.16058 -0.24183 -0.14053 0.015009 -0.045557 -0.00035732 0.0015858 0.0015315 0.00064722 0.29046
1.9961 0.0014231 -0.0023086 0.011562 -0.0052576 0 -0.0087061 -0.014121 -0.011251 -0.029384 -0.018652 -0.031376 1.6429 0.0090146 -0.16532 -0.26875 -0.11686 0.024914 -0.1512 -0.16179 -0.14819 -0.25836 -0.14823 0.018238 -0.061073 -0.00021963 0.0014334 0.0027693 0.0014829 0.30775
2 0.003432 -0.00023202 0.004751 -0.0022045 0 -0.0059485 -0.014161 -0.013522 -0.026076 -0.017036 -0.030258 1.603 0.016616 -0.15391 -0.3149 -0.12512 0.024553 -0.12327 -0.17031 -0.14688 -0.26276 -0.16102 0.019626 -0.062632 0.00010191 0.0013705 0.0033089 0.0015727 0.2835
2.0039 0.0050157 0.001857 -0.0010137 0.0042379 0 0.0023026 -0.011357 -0.013125 -0.018963 -0.010089 -0.031853 1.5704 0.024316 -0.18113 -0.21877 -0.13041 0.021972 -0.16736 -0.18322 -0.15285 -0.22306 -0.17829 0.021846 -0.04769 0.00053735 0.0012196 0.0029195 0.00097958 0.2176
2.0078 0.0061158 0.0039849 -0.0039915 0.0095306 0 0.010383 -0.0053144 -0.0097616 -0.010037 -0.00099811 -0.031735 1.5557 0.020801 -0.15539 -0.20868 -0.13336 0.017452 -0.1936 -0.17782 -0.16973 -0.21897 -0.1724 0.02421 -0.073184 0.00092515 0.0010547 0.0021297 0.00031421 0.11992
2.0117 0.0067284 0.0059618 -0.0051293 0.0098789 0 0.01298 0.0027676 -0.0042521 -0.00089757 0.0064294 -0.024325 1.5544 0.00039445 -0.14417 -0.21228 -0.14539 0.010395 -0.21424 -0.17407 -0.19366 -0.22457 -0.16844 0.02182 -0.11392 0.0010376 0.0010725 0.0016894 0.00020884 0.0055867
2.0156 0.0068514 0.0075035 -0.0068551 0.0059022 0 0.0096752 0.010492 0.0020626 0.0075275 0.010623 -0.0082089 1.5547 -0.017247 -0.14673 -0.22159 -0.15276 0.00026497 -0.22721 -0.18109 -0.20922 -0.24311 -0.16885 0.0093209 -0.14086 0.00075216 0.0012786 0.0018761 0.00079623 -0.11083
2.0195 0.0063992 0.0084012 -0.010382 0.0020476 0 0.0048945 0.015563 0.0080216 0.014839 0.012813 0.012586 1.5502 -0.007893 -0.14782 -0.23934 -0.13867 -0.012316 -0.22448 -0.2047 -0.20154 -0.27917 -0.1727 -0.013739 -0.12639 0.00022028 0.0014165 0.0023096 0.0016552 -0.21886
2.0234 0.0052347 0.008538 -0.014151 0.0023535 0 0.0035563 0.017171 0.013051 0.020953 0.015076 0.03192 1.5445 0.014123 -0.11924 -0.26382 -0.13943 -0.025368 -0.13241 -0.22184 -0.22667 -0.26814 -0.19562 -0.041037 -0.12302 -0.00018368 0.0012647 0.0024288 0.0022391 -0.31186
2.0273 0.0033587 0.007795 -0.015043 0.0065682 0 0.0065225 0.016395 0.017078 0.025925 0.017968 0.045947 1.5435 -0.0073783 -0.15527 -0.24083 -0.16372 -0.036412 -0.15418 -0.22016 -0.22031 -0.22788 -0.2049 -0.063341 -0.14421 -0.00015645 0.00095536 0.0021197 0.0023533 -0.38393
2.0313 0.0010867 0.0060583 -0.011257 0.010219 0 0.0099205 0.015199 0.020065 0.029689 0.020029 0.054622 1.5453 -0.034159 -0.16863 -0.23104 -0.17599 -0.0436 -0.18025 -0.21381 -0.2197 -0.23646 -0.22112 -0.075016 -0.15229 0.00024636 0.00089648 0.0018414 0.0022324 -0.42727
2.0352 -0.0010189 0.0034074 -0.0040692 0.0085459 0 0.0087772 0.01476 0.021563 0.031713 0.019419 0.059502 1.5377 -0.037068 -0.14854 -0.23809 -0.16894 -0.046223 -0.16074 -0.21379 -0.22701 -0.28397 -0.23557 -0.07732 -0.14558 0.00062844 0.0013216 0.0021141 0.0021893 -0.43233
2.0391 -0.0024953 0.00026952 0.0032245 0.00075298 0 0.0015996 0.014497 0.020718 0.030861 0.015806 0.060534 1.5095 0.019451 -0.17206 -0.19741 -0.16556 -0.044343 -0.089557 -0.23376 -0.20234 -0.24632 -0.198 -0.075457 -0.16567 0.00060631 0.0019559 0.0028983 0.0022394 -0.39072
2.043 -0.0033378 -0.0027463 0.0080898 -0.0091091 0 -0.008119 0.012599 0.016805 0.025789 0.01055 0.055174 1.4628 0.012511 -0.13356 -0.2386 -0.15394 -0.038134 -0.068286 -0.23555 -0.19876 -0.22139 -0.22211 -0.07226 -0.15949 0.00018576 0.0022266 0.0035245 0.0021017 -0.29906
2.0469 -0.0040352 -0.0052994 0.010507 -0.015273 0 -0.014654 0.0076059 0.0098883 0.015852 0.0051152 0.040682 1.4148 -0.0048229 -0.11096 -0.2384 -0.14989 -0.027634 -0.097464 -0.21204 -0.20004 -0.22768 -0.21494 -0.064763 -0.13792 -0.00020951 0.0018657 0.0032946 0.0015603 -0.16144
2.0508 -0.0052037 -0.0076289 0.012075 -0.014666 0 -0.014624 -0.00032554 0.0010176 0.0019359 -0.00048635 0.017416 1.3854 -0.010068 -0.11342 -0.19629 -0.1367 -0.013135 -0.10682 -0.18817 -0.19224 -0.23343 -0.19499 -0.04725 -0.11261 -0.00011163 0.0012746 0.0021892 0.00077435 0.010079
2.0547 -0.0071167 -0.010319 0.013569 -0.0090724 0 -0.0096027 -0.0094672 -0.0082839 -0.013498 -0.0074986 -0.0099884 1.3812 0.0065833 -0.13628 -0.13405 -0.10504 0.0042299 -0.049786 -0.18556 -0.16901 -0.21097 -0.18527 -0.018041 -0.094584 0.00055503 0.001198 0.00097864 0.00017778 0.19691
2.0586 -0.0095391 -0.013628 0.013559 -0.0036242 0 -0.0048336 -0.017728 -0.016848 -0.02741 -0.01667 -0.034752 1.3899 -0.020702 -0.12471 -0.1459 -0.1288 0.022315 -0.1219 -0.17459 -0.18119 -0.20426 -0.15424 0.01666 -0.088112 0.0013901 0.0019617 0.0005895 5.5034e-05 0.37738
2.0625 -0.012001 -0.017015 0.0095271 -0.0031126 0 -0.0052602 -0.023904 -0.024302 -0.037668 -0.026795 -0.05184 1.3907 0.001877 -0.040917 -0.15876 -0.12592 0.038511 -0.10793 -0.16257 -0.12946 -0.17296 -0.14911 0.046046 -0.013261 0.0018671 0.0030413 0.0012967 0.00024442 0.53191
2.0664 -0.014238 -0.019422 0.0003289 -0.0089492 0 -0.012016 -0.028001 -0.030778 -0.043976 -0.035135 -0.060646 1.3713 0.01953 -0.039599 -0.16551 -0.12528 0.050713 -0.074107 -0.14183 -0.088659 -0.18307 -0.13003 0.062616 0.010143 0.0017791 0.0034612 0.0024891 0.00030588 0.64864
2.0703 -0.016385 -0.020186 -0.012458 -0.018668 0 -0.021849 -0.030623 -0.036223 -0.047553 -0.03938 -0.064513 1.3366 0.020607 -0.099407 -0.15421 -0.1318 0.058099 -0.049308 -0.12319 -0.07523 -0.20736 -0.095758 0.067624 -0.020904 0.0013567 0.0027012 0.0032192 -6.0597e-08 0.72611
2.0742 -0.01876 -0.019763 -0.025549 -0.027849 0 -0.029621 -0.032215 -0.040058 -0.049763 -0.039306 -0.067537 1.3012 0.017794 -0.069822 -0.10508 -0.1363 0.061218 -0.049672 -0.13456 -0.072828 -0.14378 -0.070815 0.069043 -0.030756 0.00097328 0.0012386 0.0030185 -0.00042499 0.7703
2.0781 -0.021475 -0.019502 -0.03622 -0.032901 0 -0.031887 -0.032853 -0.041528 -0.050778 -0.036628 -0.071043 1.2754 0.0082894 -0.052801 -0.16998 -0.11391 0.061301 -0.030187 -0.11563 -0.074741 -0.12849 -0.086548 0.07387 0.030502 0.00076352 0.00016355 0.0022321 -0.00046262 0.7871
2.082 -0.024257 -0.02057 -0.043639 -0.032949 0 -0.029035 -0.032553 -0.040396 -0.049363 -0.033392 -0.072317 1.2555 0.015064 -0.063823 -0.13121 -0.12006 0.059245 -0.038714 -0.11765 -0.099977 -0.13588 -0.078272 0.081774 0.012892 0.0005517 0.00020823 0.0016087 0.00011683 0.77583
2.0859 -0.026628 -0.022933 -0.048246 -0.029917 0 -0.024663 -0.031527 -0.037217 -0.044022 -0.030559 -0.066574 1.2286 0.016375 -0.065698 -0.10095 -0.13642 0.054966 -0.050643 -0.12422 -0.11034 -0.16092 -0.060626 0.085768 -0.021158 0.00014166 0.0011135 0.0015811 0.0009814 0.72999
2.0898 -0.028225 -0.025341 -0.050212 -0.026944 0 -0.022811 -0.030051 -0.03289 -0.034643 -0.027973 -0.050896 1.1848 -0.0038696 -0.042969 -0.14196 -0.14878 0.047676 -0.057166 -0.1244 -0.088652 -0.18878 -0.05098 0.079013 -0.01846 -0.00037082 0.0019329 0.0019301 0.0015214 0.64589
2.0938 -0.028958 -0.026376 -0.048767 -0.026181 0 -0.025039 -0.02817 -0.027933 -0.02328 -0.025329 -0.027351 1.1258 -0.040833 -0.072316 -0.08541 -0.16761 0.036988 -0.12653 -0.13701 -0.10477 -0.15384 -0.073347 0.061352 0.025942 -0.00062852 0.0019483 0.0021032 0.0014352 0.53243
2.0977 -0.028889 -0.025621 -0.04306 -0.027384 0 -0.029413 -0.025705 -0.022297 -0.013325 -0.022791 -0.0028894 1.0627 -0.022929 -0.069037 -0.13815 -0.15911 0.02408 -0.096721 -0.11688 -0.12058 -0.14807 -0.064751 0.039749 0.043222 -0.00038069 0.0012897 0.0018192 0.0010175 0.41283
2.1016 -0.02804 -0.023939 -0.033488 -0.028312 0 -0.032089 -0.022652 -0.015985 -0.0075455 -0.020588 0.014264 1.0055 -0.030881 -0.069942 -0.16984 -0.15017 0.011851 -0.090001 -0.090727 -0.12857 -0.1413 -0.050841 0.022669 0.044718 0.0001948 0.00068036 0.0013427 0.00083546 0.31478
2.1055 -0.026386 -0.02265 -0.022039 -0.026711 0 -0.030326 -0.019507 -0.0098531 -0.0064116 -0.018326 0.019461 0.95466 -0.047793 -0.07509 -0.16979 -0.14743 0.0036561 -0.097458 -0.072719 -0.11532 -0.13105 -0.035995 0.013843 0.037021 0.00057825 0.00063403 0.0011845 0.0011131 0.2558
2.1094 -0.024059 -0.022413 -0.011338 -0.022416 0 -0.024652 -0.017087 -0.0056614 -0.008008 -0.015185 0.014319 0.90163 -0.017886 -0.071238 -0.16956 -0.15138 0.0012842 -0.06067 -0.07524 -0.06399 -0.12425 -0.018292 0.010858 0.027019 0.00035721 0.00096184 0.0015641 0.001467 0.23503
2.1133 -0.021529 -0.022818 -0.0033552 -0.017754 0 -0.018475 -0.015961 -0.0050368 -0.0096316 -0.011088 0.005207 0.83658 -0.035909 -0.074862 -0.16853 -0.14986 0.0037256 -0.043935 -0.085383 -0.069938 -0.091241 -0.04653 0.0090808 -0.01029 -0.0003893 0.001083 0.0021883 0.0012996 0.23835
2.1172 -0.019496 -0.022966 0.001079 -0.015723 0 -0.015397 -0.016076 -0.0081347 -0.009889 -0.0076008 -0.0014332 0.75636 -0.048095 -0.081331 -0.18637 -0.13542 0.0078579 -0.089516 -0.10494 -0.082519 -0.091218 -0.03424 0.0065625 -0.043679 -0.0011501 0.00076476 0.0025527 0.00047445 0.25199
2.1211 -0.018517 -0.022363 0.0019092 -0.017371 0 -0.016399 -0.016976 -0.013208 -0.009684 -0.0072252 -0.0034891 0.66618 -0.055551 -0.078103 -0.16898 -0.12412 0.010757 -0.10965 -0.11211 -0.074968 -0.097595 -0.021116 0.0052827 -0.045537 -0.0014292 0.0004621 0.0024416 -0.00042866 0.27303
2.125 -0.018662 -0.021284 -0.00060112 -0.02071 0 -0.019239 -0.018332 -0.017636 -0.011327 -0.011368 -0.0040119 0.5753 -0.061172 -0.068409 -0.105 -0.12209 0.011895 -0.085899 -0.094553 -0.049578 -0.08864 -0.028184 0.0081927 -0.016673 -0.0011486 0.00086233 0.0021177 -0.00059067 0.30809
2.1289 -0.019472 -0.020337 -0.0058509 -0.022324 0 -0.020586 -0.020124 -0.019708 -0.016454 -0.018755 -0.0080378 0.4911 -0.073402 -0.094382 -0.073786 -0.116 0.013391 -0.15155 -0.052834 -0.077513 -0.040769 -0.045253 0.015555 -0.022586 -0.0006357 0.002095 0.0020245 0.00025895 0.36242
2.1328 -0.020249 -0.019783 -0.012716 -0.020415 0 -0.019006 -0.022222 -0.019745 -0.024393 -0.025943 -0.018117 0.41601 -0.084441 -0.067658 -0.12025 -0.080009 0.017976 -0.10805 -0.053298 -0.08041 -0.11263 -0.054207 0.024294 -0.0074821 -0.00025695 0.0034508 0.0023183 0.001513 0.43007
2.1367 -0.020436 -0.019297 -0.019812 -0.01652 0 -0.016124 -0.023876 -0.01965 -0.032266 -0.029678 -0.032164 0.34782 -0.077858 -0.073719 -0.11302 -0.081127 0.026291 -0.093208 -0.047489 -0.088652 -0.10894 -0.053288 0.030687 -0.0080597 -0.00010175 0.00395 0.0027043 0.0021745 0.49405
2.1406 -0.019816 -0.018329 -0.026149 -0.01419 0 -0.014871 -0.023899 -0.021223 -0.036796 -0.029087 -0.045127 0.28162 -0.072635 -0.10764 -0.10194 -0.08808 0.035812 -0.13608 -0.039409 -0.090806 -0.065527 -0.042891 0.033474 -0.023874 -2.7011e-05 0.0032322 0.0027344 0.0017361 0.53576
2.1445 -0.018457 -0.016581 -0.0314 -0.015636 0 -0.016412 -0.021579 -0.02459 -0.03643 -0.025817 -0.052727 0.21159 -0.091779 -0.14444 -0.16575 -0.052672 0.042402 -0.23287 -0.042296 -0.070502 -0.065161 -0.026417 0.034407 -0.044415 4.4928e-05 0.0018978 0.002258 0.00063505 0.54466
2.1484 -0.01653 -0.014108 -0.035268 -0.019364 0 -0.01865 -0.017487 -0.027932 -0.032191 -0.022167 -0.053991 0.13272 -0.059618 -0.15979 -0.13283 -0.051426 0.043257 -0.16077 -0.035877 -0.094515 -0.090336 -0.045888 0.036055 -0.024496 -3.7852e-05 0.00096742 0.0015815 -0.00013878 0.52021
2.1523 -0.014166 -0.011028 -0.036567 -0.021053 0 -0.017853 -0.013211 -0.028657 -0.026639 -0.019095 -0.050715 0.04275 -0.075533 -0.17149 -0.14158 -0.059071 0.038788 -0.17362 -0.036131 -0.069834 -0.090461 -0.061035 0.03918 -0.058998 -0.00046479 0.00099009 0.0011899 8.706e-05 0.46593
2.1563 -0.011419 -0.0073134 -0.033315 -0.017106 0 -0.012075 -0.010038 -0.025088 -0.021816 -0.015909 -0.044842 -0.056462 -0.090427 -0.18777 -0.13041 -0.065674 0.031879 -0.17346 -0.049548 -0.048231 -0.065484 -0.066752 0.041931 -0.069706 -0.0011228 0.0016484 0.001318 0.0011225 0.38348
2.1602 -0.0082954 -0.0029826 -0.024266 -0.0078182 0 -0.0032857 -0.0077687 -0.017467 -0.017782 -0.011636 -0.036482 -0.15962 -0.085784 -0.21945 -0.10119 -0.071529 0.025251 -0.15381 -0.074117 -0.051662 -0.047861 -0.066431 0.041073 -0.057853 -0.0015326 0.0021854 0.0017797 0.0021622 0.273
2.1641 -0.0048292 0.0015043 -0.010641 0.0025943 0 0.0038727 -0.0048668 -0.0076968 -0.01284 -0.0064047 -0.024349 -0.2611 -0.071069 -0.28744 -0.13833 -0.090285 0.019254 -0.22188 -0.095966 -0.077284 -0.13148 -0.076277 0.033846 -0.12741 -0.0012249 0.0021658 0.0021927 0.0025383 0.13913
2.168 -0.0011708 0.0051819 0.0038469 0.0091399 0 0.0057945 2.4579e-05 0.0018167 -0.0052135 -0.0013618 -0.0079552 -0.35848 -0.080973 -0.27024 -0.14254 -0.10524 0.01198 -0.26873 -0.1247 -0.10911 -0.11753 -0.096349 0.01922 -0.11618 -0.00023285 0.0018074 0.0023404 0.0022529 -0.0047273
2.1719 0.0023374 0.007093 0.015211 0.009712 0 0.0029439 0.0065776 0.00938 0.0052012 0.0026706 0.01075 -0.45373 -0.070661 -0.29419 -0.17028 -0.10458 0.0014826 -0.29955 -0.15254 -0.13187 -0.0857 -0.1334 -0.0015459 -0.1168 0.00081346 0.0016167 0.0023137 0.0018322 -0.13951
2.1758 0.0052023 0.007002 0.021916 0.0063047 0 -0.00042767 0.012741 0.01456 0.016362 0.0061913 0.027936 -0.55073 -0.059354 -0.31516 -0.20443 -0.098292 -0.01198 -0.32267 -0.16369 -0.13567 -0.074764 -0.17188 -0.024791 -0.13301 0.0011617 0.0017817 0.0023246 0.001724 -0.24923
2.1797 0.0070029 0.0056459 0.025571 0.0030578 0 0.00030836 0.01629 0.017913 0.025245 0.01046 0.040171 -0.65133 -0.06867 -0.28881 -0.21658 -0.097828 -0.025653 -0.34306 -0.15068 -0.11992 -0.10656 -0.19395 -0.045138 -0.15545 0.00059059 0.0019796 0.0024249 0.0018621 -0.32786
2.1836 0.007702 0.0042446 0.028756 0.0030218 0 0.0064449 0.016578 0.020258 0.029728 0.015884 0.046394 -0.75325 -0.08621 -0.31438 -0.14374 -0.10605 -0.036132 -0.32926 -0.17862 -0.15278 -0.10102 -0.18054 -0.05761 -0.14389 -0.00036318 0.0017693 0.0024356 0.001799 -0.37871
2.1875 0.0077921 0.0036846 0.03195 0.0062888 0 0.014938 0.014922 0.022015 0.029816 0.021062 0.047963 -0.85158 -0.064135 -0.32885 -0.17875 -0.097227 -0.041665 -0.34794 -0.19144 -0.12159 -0.10593 -0.19283 -0.060583 -0.15442 -0.00083961 0.0011146 0.0021498 0.0012193 -0.40748
2.1914 0.008069 0.0040825 0.032566 0.010632 0 0.020812 0.013358 0.022999 0.027376 0.023617 0.046928 -0.94255 -0.042733 -0.32412 -0.19719 -0.10058 -0.042926 -0.3372 -0.19328 -0.13273 -0.091301 -0.19816 -0.05738 -0.163 -0.00037035 0.00047367 0.0015789 0.00029299 -0.41624
2.1953 0.0091113 0.0050455 0.027265 0.013646 0 0.020921 0.013041 0.022667 0.024707 0.022162 0.044129 -1.0261 -0.038962 -0.31726 -0.18769 -0.10997 -0.041811 -0.31412 -0.18919 -0.1808 -0.06156 -0.18668 -0.054427 -0.17222 0.00076241 0.00036797 0.00097748 -0.00046787 -0.40347
2.1992 0.01084 0.0062668 0.01553 0.014468 0 0.016101 0.013702 0.020586 0.023026 0.017594 0.038696 -1.1053 -0.060614 -0.35069 -0.21342 -0.091684 -0.039511 -0.35887 -0.18729 -0.17895 -0.047572 -0.16049 -0.056524 -0.20445 0.0018158 0.00088904 0.00062366 -0.00067682 -0.36887
2.2031 0.012541 0.0078231 0.0011308 0.013927 0 0.010266 0.014437 0.016771 0.021913 0.012493 0.029183 -1.1829 -0.054874 -0.34817 -0.1964 -0.091485 -0.035648 -0.33371 -0.20383 -0.14323 -0.05859 -0.18899 -0.062824 -0.20846 0.0022134 0.0016342 0.00058711 -0.00039695 -0.3173
2.207 0.013395 0.0099189 -0.010073 0.013441 0 0.0074005 0.014742 0.011748 0.019925 0.0091792 0.015314 -1.2592 -0.05829 -0.34444 -0.17335 -0.097173 -0.029125 -0.38721 -0.20191 -0.13605 -0.063321 -0.1779 -0.067204 -0.19701 0.0019266 0.0020981 0.00072009 -3.06e-05 -0.25745
2.2109 0.013116 0.01243 -0.014191 0.013782 0 0.008848 0.014696 0.0063786 0.01582 0.0081304 -0.0010076 -1.332 -0.053413 -0.338 -0.1638 -0.083488 -0.019747 -0.42239 -0.18958 -0.14788 -0.047104 -0.15677 -0.063244 -0.19442 0.0013212 0.0020937 0.00086019 7.8926e-05 -0.1971
2.2148 0.012192 0.014784 -0.01172 0.014581 0 0.012756 0.014319 0.0016536 0.0095168 0.0080274 -0.016099 -1.3999 -0.02905 -0.32676 -0.1792 -0.048597 -0.0090874 -0.37922 -0.17735 -0.16418 -0.01417 -0.15047 -0.049736 -0.20854 0.00072143 0.0018037 0.0010105 -6.1693e-05 -0.14058
2.2188 0.011527 0.016337 -0.006363 0.014754 0 0.015778 0.01313 -0.001458 0.0022851 0.0071803 -0.026068 -1.465 -0.0037622 -0.31096 -0.20826 -0.093446 0.00015395 -0.37171 -0.18163 -0.15797 -0.048399 -0.15094 -0.031904 -0.17717 0.00016769 0.0014922 0.0012975 -0.00015932 -0.09094
2.2227 0.011753 0.016839 -0.0015451 0.013438 0 0.0156 0.010661 -0.0021703 -0.0038202 0.0049867 -0.028631 -1.5324 -0.034481 -0.32217 -0.19717 -0.083232 0.0057223 -0.37673 -0.18833 -0.16961 -0.048373 -0.17262 -0.01722 -0.19254 -0.00042776 0.0012456 0.0017597 5.4565e-05 -0.05435
2.2266 0.012768 0.016523 0.0021669 0.010843 0 0.012472 0.0074138 -0.00015408 -0.0068622 0.0022884 -0.024191 -1.6074 -0.065851 -0.33501 -0.20229 -0.074514 0.0070277 -0.41682 -0.18569 -0.16557 -0.028197 -0.1437 -0.0096738 -0.20418 -0.00098341 0.0010108 0.0022141 0.0005748 -0.040683
2.2305 0.013834 0.015722 0.006654 0.00841 0 0.0088202 0.0050221 0.0041605 -0.0058416 0.0005876 -0.015462 -1.6912 -0.085205 -0.32301 -0.20662 -0.083179 0.0051615 -0.46563 -0.17474 -0.15981 -0.018571 -0.10674 -0.0076992 -0.19059 -0.0012043 0.00081322 0.0023734 0.0011373 -0.058022
2.2344 0.014125 0.014463 0.013615 0.0079824 0 0.0073091 0.0050605 0.0095397 -0.0011366 0.00094692 -0.0057522 -1.78 -0.093369 -0.25484 -0.16208 -0.1127 0.0018666 -0.4717 -0.16213 -0.18727 -0.06292 -0.15732 -0.0073311 -0.13775 -0.00087731 0.00083132 0.0021187 0.0014364 -0.10506
2.2383 0.013289 0.012475 0.022358 0.010311 0 0.0087906 0.0074814 0.014385 0.0055945 0.0033816 0.0030875 -1.8673 -0.054081 -0.29907 -0.20591 -0.14431 -0.0016757 -0.47052 -0.20242 -0.15997 -0.066824 -0.15057 -0.0070848 -0.18484 -0.00018476 0.0012016 0.0016483 0.0013339 -0.16846
2.2422 0.011618 0.009602 0.029945 0.013979 0 0.01161 0.010304 0.017498 0.012079 0.0069672 0.011572 -1.9477 -0.06334 -0.28663 -0.23077 -0.1439 -0.0054222 -0.44292 -0.20948 -0.17135 -0.088463 -0.15764 -0.0095116 -0.1775 0.00034443 0.0017859 0.0013313 0.00090813 -0.22859
2.2461 0.0097666 0.0061811 0.033301 0.015895 0 0.012846 0.011148 0.018651 0.016463 0.010401 0.021465 -2.0191 -0.063304 -0.27232 -0.25934 -0.13749 -0.010143 -0.44425 -0.20281 -0.19516 -0.10522 -0.15579 -0.017951 -0.1497 0.00025839 0.0022164 0.0013878 0.00036024 -0.26999
2.25 0.0082818 0.0029685 0.031257 0.013458 0 0.010639 0.0093562 0.018479 0.018224 0.012658 0.033318 -2.0821 -0.035172 -0.28107 -0.29303 -0.14184 -0.016506 -0.49518 -0.19514 -0.21497 -0.11432 -0.14403 -0.032006 -0.12873 -0.00040845 0.0022286 0.0016994 -0.00011963 -0.28875
2.2539 0.0072894 0.00066553 0.024919 0.0069133 0 0.0058458 0.0067041 0.017755 0.018348 0.01347 0.044698 -2.1377 -0.044726 -0.27865 -0.28105 -0.16037 -0.024155 -0.54708 -0.18828 -0.23006 -0.16035 -0.17431 -0.046617 -0.13979 -0.0011454 0.0019377 0.0019355 -0.0004387 -0.29136
2.2578 0.0065251 -0.0005006 0.016422 -0.00021955 0 0.001582 0.0058951 0.016651 0.018521 0.013382 0.050925 -2.1873 -0.033814 -0.28626 -0.29102 -0.14834 -0.031365 -0.52366 -0.19935 -0.20562 -0.14088 -0.16942 -0.055918 -0.11649 -0.0014007 0.0017308 0.0018712 -0.00061692 -0.28657
2.2617 0.0056273 -0.00075878 0.0074631 -0.0034835 0 0.00082914 0.0081254 0.014635 0.019754 0.013246 0.048162 -2.2339 -0.046077 -0.30496 -0.29446 -0.1451 -0.035588 -0.46552 -0.197 -0.18333 -0.12692 -0.15312 -0.058066 -0.13204 -0.001038 0.0018475 0.0015883 -0.00073629 -0.27711
2.2656 0.0044581 -0.00041446 -0.0012147 -0.00099406 0 0.0039318 0.011932 0.011098 0.021403 0.013381 0.036497 -2.2843 -0.061564 -0.31373 -0.28537 -0.15197 -0.034746 -0.42171 -0.19186 -0.17345 -0.10762 -0.1459 -0.056171 -0.16491 -0.00040238 0.0020841 0.0013684 -0.00084534 -0.25753
2.2695 0.0032306 0.00046622 -0.0093294 0.0048306 0 0.0081155 0.014369 0.0061284 0.021416 0.013069 0.020317 -2.3464 -0.047654 -0.28798 -0.26532 -0.16175 -0.028559 -0.44234 -0.20095 -0.17849 -0.06018 -0.16566 -0.054363 -0.17016 3.1071e-05 0.0019652 0.001397 -0.00087754 -0.2191
2.2734 0.0023691 0.0019894 -0.016323 0.0090564 0 0.0096064 0.013426 0.00070148 0.017762 0.010964 0.0053302 -2.4234 -0.035025 -0.26352 -0.29612 -0.16272 -0.018974 -0.45835 -0.16298 -0.16452 -0.085284 -0.14947 -0.053076 -0.097739 6.4206e-05 0.0012505 0.0015784 -0.00067088 -0.1574
2.2773 0.0022125 0.0040917 -0.02111 0.0082496 0 0.0067104 0.0095088 -0.0038785 0.010067 0.0063055 -0.0054295 -2.5084 -0.037717 -0.26687 -0.30424 -0.15728 -0.0091734 -0.40216 -0.14137 -0.12675 -0.10254 -0.15811 -0.048487 -0.11338 -0.00013147 0.00027106 0.0016446 -0.00012038 -0.077119
2.2813 0.0027776 0.0063215 -0.02242 0.0033047 0 0.0012637 0.0048118 -0.0067755 0.00019047 -6.5507e-05 -0.013235 -2.5868 -0.052613 -0.26205 -0.29105 -0.14473 -0.001673 -0.3729 -0.13605 -0.11765 -0.10523 -0.15269 -0.036816 -0.13681 -0.00026403 -0.0002752 0.0014398 0.00064013 0.0088737
2.2852 0.0037567 0.0079985 -0.019419 -0.0014429 0 -0.0028413 0.0013753 -0.0079618 -0.0087786 -0.0059354 -0.021463 -2.6459 -0.068671 -0.24451 -0.27862 -0.13591 0.0031559 -0.38722 -0.14104 -0.14204 -0.10234 -0.1321 -0.019148 -0.13262 -0.00021537 8.7944e-05 0.0010897 0.0012175 0.084815
2.2891 0.0047491 0.0086106 -0.012229 -0.0020688 0 -0.0028287 -0.00032968 -0.007896 -0.014396 -0.0091907 -0.031476 -2.6859 -0.057639 -0.24891 -0.33016 -0.16371 0.0069161 -0.36228 -0.13919 -0.14455 -0.12921 -0.14485 -0.0016986 -0.1037 -9.5159e-05 0.0011887 0.00088637 0.0011939 0.13796
2.293 0.0055315 0.0080765 -0.0021164 0.0015752 0 0.00080718 -0.0011973 -0.0069607 -0.016232 -0.0093374 -0.040319 -2.7216 -0.073008 -0.23603 -0.33335 -0.16977 0.011396 -0.35668 -0.13054 -0.092362 -0.10026 -0.13588 0.0090168 -0.080647 -6.067e-05 0.0023432 0.0010076 0.00047203 0.16208
2.2969 0.0061348 0.006665 0.0088094 0.005978 0 0.0049672 -0.0022129 -0.0052243 -0.015726 -0.0076857 -0.042436 -2.7727 -0.095352 -0.22405 -0.27694 -0.18324 0.016585 -0.32883 -0.1185 -0.099174 -0.12318 -0.13337 0.011524 -0.080091 -0.00014483 0.0029192 0.0013535 -0.00057492 0.15762
2.3008 0.0066638 0.0047152 0.018359 0.0073358 0 0.0067011 -0.0034991 -0.0026543 -0.014732 -0.0060069 -0.034078 -2.8472 -0.10097 -0.21156 -0.24842 -0.19858 0.020219 -0.32014 -0.11235 -0.12753 -0.15514 -0.13519 0.0099855 -0.096727 -0.00027462 0.002803 0.0016578 -0.0013295 0.12937
2.3047 0.0070491 0.0024709 0.025151 0.0049658 0 0.0055158 -0.0044357 0.00058746 -0.013958 -0.0049222 -0.016677 -2.9342 -0.075684 -0.19983 -0.31811 -0.20707 0.019401 -0.36119 -0.11928 -0.13056 -0.15113 -0.13863 0.0094653 -0.11923 -0.00040955 0.002375 0.0017525 -0.0013855 0.083542
2.3086 0.0070046 0.00016614 0.029007 0.0016479 0 0.0032749 -0.0043869 0.0041481 -0.012502 -0.0035453 0.0036693 -3.0111 -0.089547 -0.23366 -0.31538 -0.20468 0.013002 -0.31144 -0.12449 -0.13096 -0.19592 -0.1676 0.010574 -0.11032 -0.00059128 0.0020884 0.0017154 -0.00084611 0.02566
2.3125 0.0062794 -0.0018058 0.030474 0.00077524 0 0.0020763 -0.0031093 0.0077286 -0.0087742 -0.00064793 0.020141 -3.0623 -0.11629 -0.25123 -0.3246 -0.22406 0.0028309 -0.34527 -0.1174 -0.11768 -0.20821 -0.1644 0.0088289 -0.10119 -0.00082677 0.0020902 0.0017576 -0.00019329 -0.039992
2.3164 0.0049812 -0.0028981 0.029848 0.0031661 0 0.0023278 -0.00056327 0.011176 -0.0019704 0.0039005 0.029311 -3.0921 -0.13382 -0.2402 -0.31565 -0.24376 -0.0075218 -0.3542 -0.12877 -0.14275 -0.20287 -0.17507 -0.00061739 -0.11604 -0.00096193 0.0022082 0.0019763 0.00015609 -0.10965
2.3203 0.0036305 -0.0026532 0.026615 0.0065272 0 0.0028391 0.0033161 0.014224 0.007075 0.0088913 0.032322 -3.1213 -0.13471 -0.21494 -0.31649 -0.25721 -0.015223 -0.33436 -0.15088 -0.18405 -0.21313 -0.19733 -0.017554 -0.13763 -0.0007509 0.0022249 0.0022315 0.00019477 -0.17894
2.3242 0.0028298 -0.00098146 0.019973 0.0078625 0 0.0025966 0.0083461 0.016188 0.016239 0.012904 0.032708 -3.1688 -0.11916 -0.21621 -0.40988 -0.26574 -0.019973 -0.35678 -0.1443 -0.15499 -0.30046 -0.19255 -0.035985 -0.11058 -0.00011014 0.0021001 0.0022763 0.00025636 -0.24229
2.3281 0.0028125 0.0017732 0.010063 0.0063315 0 0.0021887 0.013586 0.016146 0.023285 0.01552 0.033115 -3.2356 -0.13023 -0.1981 -0.3493 -0.26633 -0.023533 -0.35926 -0.13698 -0.17832 -0.27351 -0.19745 -0.048856 -0.14609 0.00069808 0.001939 0.0020126 0.00062319 -0.29323
2.332 0.0032969 0.0050231 -0.0012751 0.0038491 0 0.003297 0.017406 0.013676 0.026926 0.017284 0.033592 -3.3048 -0.1522 -0.1948 -0.31965 -0.25394 -0.027496 -0.35327 -0.14522 -0.17956 -0.28197 -0.18833 -0.053663 -0.15839 0.0011909 0.0018181 0.0016153 0.0012137 -0.32544
2.3359 0.003812 0.008206 -0.011099 0.0030992 0 0.0067541 0.018452 0.0095536 0.027117 0.018522 0.032301 -3.3578 -0.15775 -0.20683 -0.29263 -0.24139 -0.031365 -0.35085 -0.15667 -0.16629 -0.30121 -0.1835 -0.053644 -0.14607 0.001042 0.0017176 0.0014004 0.0016584 -0.33403
2.3398 0.0042063 0.010937 -0.01693 0.0050979 0 0.011244 0.016776 0.0056343 0.024585 0.018449 0.027406 -3.3922 -0.13766 -0.22096 -0.2515 -0.24013 -0.032697 -0.35025 -0.15749 -0.1518 -0.30686 -0.19143 -0.053654 -0.11892 0.00037587 0.0016294 0.0015561 0.0016704 -0.31688
2.3438 0.0048485 0.013017 -0.017985 0.0086035 0 0.014138 0.013943 0.0037863 0.020162 0.015764 0.018419 -3.4241 -0.16068 -0.16244 -0.27094 -0.25776 -0.029223 -0.28409 -0.12567 -0.16284 -0.30175 -0.17112 -0.055051 -0.12045 -0.00031203 0.001663 0.0019847 0.0013209 -0.27601
2.3477 0.0062984 0.014392 -0.015064 0.0116 0 0.013808 0.011789 0.0046346 0.014462 0.010293 0.0063705 -3.4732 -0.14539 -0.13741 -0.31316 -0.21862 -0.021052 -0.23901 -0.13099 -0.18381 -0.28972 -0.16452 -0.054668 -0.10113 -0.00055791 0.0019614 0.0023887 0.00094449 -0.21841
2.3516 0.0087416 0.015166 -0.0094156 0.013073 0 0.011193 0.010897 0.0071545 0.0079965 0.0039066 -0.0066168 -3.5432 -0.14066 -0.1429 -0.32298 -0.19536 -0.011005 -0.22885 -0.12864 -0.18717 -0.30999 -0.14344 -0.048694 -0.077407 -0.0002939 0.002486 0.0025106 0.00079562 -0.15561
2.3555 0.011728 0.015571 -0.0017943 0.013342 0 0.0090438 0.010217 0.0094797 0.0014324 -0.00049635 -0.017714 -3.6169 -0.14608 -0.1478 -0.29594 -0.18476 -0.0027599 -0.24796 -0.12016 -0.17968 -0.32651 -0.11779 -0.037315 -0.059052 0.00014984 0.0029344 0.0023136 0.0008335 -0.10107
2.3594 0.014483 0.015849 0.0074234 0.013018 0 0.0095005 0.008273 0.010275 -0.0043613 -0.0011859 -0.023882 -3.6708 -0.14147 -0.10228 -0.24843 -0.15262 0.0016175 -0.27988 -0.1258 -0.18382 -0.26528 -0.11503 -0.025289 -0.055369 0.000381 0.0029516 0.0019686 0.00085309 -0.066
2.3633 0.016507 0.016077 0.017473 0.012165 0 0.012313 0.0048442 0.0096027 -0.0085297 0.0010861 -0.022969 -3.6953 -0.13045 -0.12162 -0.27565 -0.14862 0.0026921 -0.18974 -0.10976 -0.14031 -0.28251 -0.12301 -0.017828 -0.031879 0.00028332 0.0024695 0.0016952 0.00078638 -0.05596
2.3672 0.017914 0.016114 0.026889 0.010753 0 0.015378 0.0015025 0.0087141 -0.010481 0.0040107 -0.0152 -3.7036 -0.11076 -0.12713 -0.26507 -0.16445 0.0024886 -0.18686 -0.11067 -0.13934 -0.27026 -0.12147 -0.015983 -0.026656 4.8149e-05 0.0018245 0.0016098 0.00080443 -0.070549
2.3711 0.019199 0.0158 0.034155 0.0097603 0 0.017012 0.00051588 0.0091073 -0.0099148 0.0060437 -0.0037821 -3.7209 -0.10208 -0.12426 -0.25621 -0.17234 0.002278 -0.20932 -0.10891 -0.14063 -0.28196 -0.11208 -0.016322 -0.028456 -8.7237e-05 0.0014864 0.0016851 0.0010801 -0.10665
2.375 0.020692 0.015273 0.038592 0.011263 0 0.017682 0.0031452 0.011635 -0.0066234 0.0078553 0.0065116 -3.7626 -0.1112 -0.11967 -0.25799 -0.16152 0.0012777 -0.20977 -0.10228 -0.13039 -0.32204 -0.1024 -0.015356 -0.031022 -9.9382e-05 0.0016295 0.0018098 0.0014787 -0.16275
2.3789 0.022226 0.01511 0.04042 0.016828 0 0.019434 0.0088661 0.016173 -0.00035173 0.011471 0.012389 -3.8225 -0.11738 -0.12604 -0.20478 -0.15746 -0.0026794 -0.15281 -0.13255 -0.15601 -0.27288 -0.11916 -0.014282 -0.038359 -0.00017388 0.0019638 0.0018739 0.0015697 -0.24047
2.3828 0.023338 0.01607 0.039856 0.025509 0 0.023553 0.016037 0.021789 0.0090051 0.017969 0.014554 -3.8786 -0.14017 -0.099293 -0.21289 -0.16437 -0.011188 -0.13212 -0.12266 -0.15674 -0.2815 -0.13537 -0.019004 -0.083795 -0.00046519 0.0020082 0.0018274 0.0010308 -0.34139
2.3867 0.023758 0.018571 0.036381 0.033593 0 0.028779 0.023147 0.02713 0.02089 0.026061 0.017413 -3.9119 -0.13733 -0.099769 -0.2416 -0.16159 -0.023741 -0.15211 -0.11489 -0.19549 -0.26008 -0.14817 -0.034841 -0.10999 -0.00088841 0.0015529 0.0017108 5.8399e-05 -0.46127
2.3906 0.02368 0.02228 0.029282 0.036871 0 0.031993 0.029425 0.030894 0.033685 0.033011 0.025707 -3.9205 -0.12455 -0.10723 -0.26322 -0.15316 -0.03785 -0.15663 -0.12664 -0.23907 -0.25124 -0.16369 -0.060661 -0.11759 -0.0011614 0.0008608 0.0016532 -0.00067828 -0.58672
2.3945 0.023546 0.02615 0.01915 0.033816 0 0.030931 0.034492 0.032381 0.04494 0.036998 0.040418 -3.9184 -0.12899 -0.084829 -0.25257 -0.14967 -0.050578 -0.082629 -0.1678 -0.23445 -0.32109 -0.1884 -0.088141 -0.12023 -0.0010509 0.00041238 0.0018145 -0.00058203 -0.69778
2.3984 0.023549 0.028891 0.0086689 0.026962 0 0.026474 0.037824 0.031938 0.052357 0.038558 0.05723 -3.9218 -0.096918 -0.079233 -0.24759 -0.17061 -0.060122 -0.14585 -0.17621 -0.24895 -0.3277 -0.17839 -0.10738 -0.11787 -0.00057851 0.00044928 0.0022693 0.00030931 -0.77567
2.4023 0.023334 0.029538 0.0013633 0.021106 0 0.022203 0.03883 0.030837 0.054964 0.039655 0.069038 -3.9364 -0.10953 -0.092817 -0.21306 -0.17012 -0.066232 -0.13627 -0.17539 -0.23834 -0.31623 -0.17442 -0.11422 -0.12532 -1.8045e-06 0.00076307 0.0029012 0.0013007 -0.81008
2.4063 0.022204 0.027768 -0.00098394 0.019618 0 0.021295 0.037409 0.03035 0.053578 0.041253 0.070838 -3.9549 -0.12697 -0.090392 -0.20295 -0.15638 -0.069364 -0.12065 -0.17242 -0.23614 -0.29484 -0.17571 -0.11281 -0.13341 0.00038883 0.00092377 0.0034218 0.001626 -0.80045
2.4102 0.019648 0.023866 0.00012696 0.021771 0 0.023337 0.03412 0.030532 0.050002 0.041783 0.063293 -3.9672 -0.12864 -0.069185 -0.21954 -0.13277 -0.069524 -0.11857 -0.1647 -0.24309 -0.27877 -0.17834 -0.11097 -0.1329 0.00045933 0.00070609 0.0035485 0.0011157 -0.75043
2.4141 0.01578 0.018506 0.0012122 0.023223 0 0.024022 0.02953 0.029783 0.045384 0.038096 0.052087 -3.9694 -0.10792 -0.069417 -0.19511 -0.097584 -0.065862 -0.095893 -0.13428 -0.21494 -0.30258 -0.17175 -0.11243 -0.10863 0.00026591 0.00029127 0.0032266 0.00031759 -0.66096
2.418 0.011365 0.012577 0.0001538 0.01936 0 0.01848 0.023404 0.025852 0.039002 0.028201 0.043334 -3.9669 -0.080651 -0.048074 -0.18652 -0.11019 -0.057271 -0.12104 -0.14349 -0.17935 -0.29311 -0.12875 -0.11268 -0.13519 -3.7607e-05 6.4247e-05 0.0026973 -4.4578e-05 -0.52877
2.4219 0.0074591 0.0070568 -0.001393 0.0090515 0 0.0058851 0.014879 0.017746 0.028646 0.013438 0.03841 -3.9679 -0.075807 -0.049363 -0.19504 -0.10605 -0.043339 -0.12707 -0.12919 -0.15971 -0.26151 -0.11377 -0.10234 -0.099118 -0.00029654 0.00022772 0.0023212 0.0002464 -0.35313
2.4258 0.0048948 0.002838 0.00094383 -0.0039184 0 -0.0085094 0.0038191 0.0069777 0.012598 -0.0017633 0.032294 -3.9751 -0.084268 -0.050081 -0.19853 -0.096838 -0.024869 -0.10726 -0.10085 -0.14013 -0.24699 -0.10792 -0.07524 -0.055599 -0.00039106 0.0006143 0.0022904 0.00073023 -0.14547
2.4297 0.0038714 0.00040598 0.010197 -0.012882 0 -0.016141 -0.0078943 -0.0030933 -0.0081786 -0.012446 0.017112 -3.9836 -0.092043 -0.022562 -0.17584 -0.097692 -0.0036923 -0.069555 -0.076709 -0.10583 -0.27848 -0.087336 -0.034399 -0.065093 -0.00024819 0.00085918 0.0024835 0.0007589 0.06705
2.4336 0.0038004 -0.00047731 0.024334 -0.012612 0 -0.011316 -0.016767 -0.0095167 -0.029451 -0.016137 -0.011167 -3.9859 -0.086047 0.031876 -0.13883 -0.073227 0.017808 -0.087 -0.074623 -0.095512 -0.26219 -0.074605 0.0090497 -0.052749 0.00012027 0.00074319 0.0026058 0.00015431 0.24983
2.4375 0.0034989 -0.00078885 0.036261 -0.0032139 0 0.0036288 -0.019978 -0.011848 -0.045503 -0.014289 -0.04765 -3.9786 -0.070616 0.022084 -0.13226 -0.042854 0.037004 -0.069176 -0.049357 -0.07294 -0.1899 -0.04581 0.043081 -0.04784 0.00058218 0.00037958 0.0024866 -0.00060966 0.37693
2.4414 0.0017462 -0.0017864 0.038024 0.0091235 0 0.018506 -0.017777 -0.012347 -0.052239 -0.011289 -0.079225 -3.9662 -0.05324 0.0056162 -0.15791 -0.035738 0.051158 -0.054388 -0.041286 -0.056338 -0.16496 -0.028773 0.062088 -0.034022 0.000927 9.9351e-05 0.002244 -0.00086396 0.44386
2.4453 -0.0019753 -0.004246 0.026247 0.015465 0 0.021551 -0.013715 -0.014076 -0.049434 -0.011723 -0.091577 -3.9574 -0.042835 -0.0035809 -0.19163 -0.04539 0.057846 -0.048228 -0.055522 -0.048759 -0.18325 -0.022736 0.068612 -0.017178 0.00099312 0.00017445 0.00215 -0.00037981 0.46683
2.4492 -0.0069846 -0.0078692 0.0047427 0.0098854 0 0.0078673 -0.012075 -0.01845 -0.040529 -0.017441 -0.078464 -3.9586 -0.053456 -0.018093 -0.17803 -0.034906 0.055932 -0.034013 -0.072425 -0.043019 -0.15637 -0.0047192 0.068856 -0.02284 0.00077924 0.00062672 0.0023283 0.00043229 0.46827
2.4531 -0.011604 -0.011324 -0.017594 -0.0060599 0 -0.01614 -0.014428 -0.024147 -0.030188 -0.026098 -0.046903 -3.9686 -0.059334 -0.018069 -0.16006 -0.055288 0.046573 -0.068335 -0.05418 -0.057696 -0.18608 -0.032202 0.066541 0.005532 0.00042817 0.0012439 0.0025964 0.0009275 0.4591
2.457 -0.014107 -0.013005 -0.032098 -0.023612 0 -0.036225 -0.018193 -0.028091 -0.02147 -0.032174 -0.013954 -3.9804 -0.070877 -0.020584 -0.14522 -0.060561 0.033282 -0.077055 -0.070534 -0.076893 -0.21227 -0.039295 0.06055 -0.038927 9.5165e-05 0.0017348 0.0026332 0.00081644 0.4317
2.4609 -0.013855 -0.012104 -0.035209 -0.032346 0 -0.039901 -0.018602 -0.027577 -0.014609 -0.03027 0.0037211 -3.9859 -0.07624 -0.035061 -0.13806 -0.067931 0.02044 -0.091085 -0.09251 -0.092052 -0.23463 -0.046391 0.047857 -0.083614 -0.00016184 0.0018878 0.002316 0.00037106 0.36915
2.4648 -0.011771 -0.0092695 -0.029848 -0.027487 0 -0.025475 -0.012599 -0.021951 -0.0079852 -0.018955 0.00086861 -3.9828 -0.06671 -0.062501 -0.1417 -0.088562 0.01093 -0.1316 -0.098532 -0.098574 -0.25129 -0.069286 0.028345 -0.08127 -0.00035795 0.001661 0.001883 8.68e-05 0.2636
2.4688 -0.0097198 -0.0063705 -0.022766 -0.01357 0 -0.0036204 -0.0016132 -0.012898 -0.00022134 -0.0025426 -0.012633 -3.9764 -0.047543 -0.068288 -0.15735 -0.095583 0.0045637 -0.16013 -0.11668 -0.10583 -0.23592 -0.089377 0.0066109 -0.12608 -0.00047135 0.0012007 0.0017252 0.00017626 0.1292
2.4727 -0.0092172 -0.0054192 -0.019828 -0.0012387 0 0.01016 0.0089825 -0.0035316 0.0082845 0.010923 -0.018677 -3.975 -0.05296 -0.042914 -0.14632 -0.078273 -0.0012947 -0.11404 -0.11484 -0.14683 -0.24419 -0.10426 -0.010982 -0.094926 -0.00040855 0.00078255 0.0019865 0.00040071 -0.00061538
2.4766 -0.010469 -0.0073348 -0.022303 0.00079324 0 0.0068219 0.013296 0.0029933 0.015368 0.014687 -0.0042286 -3.9825 -0.064914 -0.042872 -0.17349 -0.082348 -0.009087 -0.10843 -0.11988 -0.19722 -0.24776 -0.1162 -0.02112 -0.095375 -0.00012285 0.00066564 0.002367 0.00037456 -0.089437
2.4805 -0.012472 -0.01139 -0.026412 -0.0076283 0 -0.0097519 0.008708 0.0047413 0.018374 0.0079178 0.028306 -3.9951 -0.074855 -0.072753 -0.20997 -0.10228 -0.018349 -0.12069 -0.12945 -0.22893 -0.24274 -0.12075 -0.025566 -0.12013 0.00023785 0.00091109 0.0023545 2.9928e-06 -0.11578
2.4844 -0.013998 -0.01574 -0.026366 -0.018383 0 -0.026187 -0.0025384 0.0018043 0.0157 -0.0036793 0.061482 -4.004 -0.075898 -0.1156 -0.18073 -0.1094 -0.025201 -0.065541 -0.12853 -0.20602 -0.2346 -0.10998 -0.028444 -0.11212 0.0003626 0.0013086 0.001699 -0.00039329 -0.080394
2.4883 -0.014563 -0.018665 -0.018894 -0.022226 0 -0.030318 -0.014802 -0.0036829 0.0076981 -0.01209 0.074206 -4.0041 -0.060198 -0.032139 -0.21103 -0.088132 -0.024766 -0.073802 -0.13796 -0.15218 -0.27792 -0.09846 -0.031391 -0.1266 3.1846e-05 0.0015279 0.000689 -0.00037569 -0.00025137
2.4922 -0.014572 -0.0196 -0.006153 -0.016826 0 -0.020615 -0.022399 -0.008634 -0.0033966 -0.01297 0.056158 -4.0008 -0.072804 0.016719 -0.20071 -0.08358 -0.014858 -0.064841 -0.11536 -0.12531 -0.267 -0.099831 -0.031283 -0.078381 -0.00062726 0.0014201 -4.6862e-05 0.00019922 0.10383
2.4961 -0.014655 -0.019223 0.005232 -0.0086766 0 -0.0067968 -0.022781 -0.010943 -0.014452 -0.0086577 0.014865 -4.0068 -0.08638 0.018022 -0.18381 -0.086788 0.0019363 -0.08079 -0.10139 -0.1069 -0.25095 -0.10365 -0.022877 -0.04232 -0.0011731 0.0012007 -5.0619e-05 0.0010456 0.21614
2.5 -0.014949 -0.018607 0.0086112 -0.0070695 0 -0.0012524 -0.017817 -0.011072 -0.022938 -0.0057849 -0.029611 -4.0322 -0.082613 -0.021892 -0.18414 -0.084502 0.01959 -0.11343 -0.10699 -0.089371 -0.24759 -0.096842 -0.0040936 -0.047935 -0.0012061 0.0012925 0.00059898 0.001693 0.32734
2.5039 -0.01502 -0.018205 0.0021556 -0.015328 0 -0.0085236 -0.012577 -0.011859 -0.028262 -0.0095659 -0.058225 -4.0745 -0.056539 -0.049481 -0.21091 -0.044838 0.032534 -0.015104 -0.070213 -0.092255 -0.19893 -0.05123 0.020946 -0.02133 -0.00073949 0.0019104 0.0013869 0.0018545 0.43087
2.5078 -0.014405 -0.017545 -0.0096266 -0.027184 0 -0.021633 -0.012228 -0.016239 -0.031995 -0.019553 -0.064662 -4.1188 -0.065642 -0.031428 -0.18543 -0.033075 0.039153 0.024746 -0.044786 -0.083976 -0.1893 -0.036669 0.044093 -0.042038 -0.0002094 0.0027659 0.0018155 0.0015896 0.51962
2.5117 -0.013115 -0.015812 -0.019083 -0.031806 0 -0.028256 -0.018633 -0.02445 -0.036475 -0.030242 -0.057052 -4.1488 -0.062472 -0.028268 -0.17865 -0.016031 0.042151 -0.0083638 -0.049252 -0.065888 -0.18831 -0.031727 0.058833 -0.03157 -7.0053e-05 0.0032232 0.0017836 0.001167 0.5852
2.5156 -0.011553 -0.012731 -0.020972 -0.023308 0 -0.021403 -0.028683 -0.033111 -0.042378 -0.035608 -0.049482 -4.1598 -0.054466 -0.025368 -0.1903 -0.0099737 0.045511 -0.059905 -0.063022 -0.045317 -0.19979 -0.036097 0.064517 0.0015365 -0.0003467 0.0028322 0.0015664 0.0008115 0.61826
2.5195 -0.0099563 -0.008862 -0.015988 -0.0063773 0 -0.0054999 -0.035707 -0.037286 -0.04713 -0.033438 -0.050655 -4.1625 -0.060062 0.006397 -0.20424 -0.039861 0.050545 -0.054647 -0.055914 -0.033983 -0.231 -0.052245 0.065477 0.025623 -0.0005978 0.0017703 0.0014706 0.00057269 0.60873
2.5234 -0.008025 -0.005056 -0.009459 0.0071313 0 0.0072742 -0.033546 -0.034058 -0.04591 -0.025975 -0.058353 -4.1736 -0.035161 -0.0088606 -0.23572 -0.035563 0.054257 0.0030037 -0.05952 -0.090788 -0.19265 -0.050213 0.065895 -0.01959 -0.00035808 0.0007516 0.0015407 0.00038315 0.54711
2.5273 -0.0051997 -0.0016538 -0.0064348 0.0079642 0 0.0072686 -0.020845 -0.024641 -0.035186 -0.017019 -0.062904 -4.2019 -0.047361 0.0072684 -0.22191 -0.042235 0.051414 0.017169 -0.074689 -0.11298 -0.19621 -0.061974 0.065072 -0.031672 0.00035562 0.00044102 0.0015962 0.00018955 0.429
2.5313 -0.0013383 0.001722 -0.0074389 -0.0026992 0 -0.0044222 -0.0024962 -0.01316 -0.016279 -0.0087071 -0.055574 -4.2421 -0.056036 -0.004728 -0.2404 -0.04742 0.038713 0.0043779 -0.087778 -0.1383 -0.21243 -0.065723 0.057416 -0.03512 0.00099161 0.00089694 0.0015157 1.6796e-05 0.26142
2.5352 0.0029131 0.0055151 -0.0084256 -0.014056 0 -0.016676 0.01319 -0.0032189 0.004269 -0.0008454 -0.034701 -4.2817 -0.054386 -0.049249 -0.28854 -0.044366 0.017708 -0.023188 -0.090389 -0.17185 -0.22899 -0.061255 0.037299 -0.04931 0.00095498 0.0015667 0.0014275 -6.0564e-05 0.065247
2.5391 0.006492 0.0093781 -0.0047287 -0.014487 0 -0.017362 0.019892 0.0046604 0.018613 0.0072692 -0.0054214 -4.3133 -0.080359 -0.054428 -0.24635 -0.030193 -0.005801 -0.052982 -0.076239 -0.17447 -0.25082 -0.07938 0.0046515 -0.098307 0.0001882 0.0018418 0.0015832 2.6009e-05 -0.13094
2.543 0.0087271 0.012063 0.0046557 -0.0010134 0 -0.0032042 0.01744 0.012469 0.023229 0.015052 0.025234 -4.3406 -0.075222 -0.075228 -0.26633 -0.049887 -0.025489 -0.034624 -0.10524 -0.16186 -0.23937 -0.11012 -0.033506 -0.12571 -0.0007317 0.0016347 0.0020446 0.00030592 -0.30344
2.5469 0.0098261 0.012341 0.016138 0.018331 0 0.01748 0.011608 0.021776 0.021698 0.02092 0.052696 -4.3734 -0.07216 -0.08808 -0.2541 -0.07245 -0.038432 -0.066074 -0.13179 -0.21227 -0.24245 -0.13858 -0.067044 -0.11561 -0.0010987 0.001411 0.0025371 0.00074646 -0.44309
2.5508 0.010591 0.01019 0.02446 0.03091 0 0.031212 0.0096706 0.03143 0.021934 0.024137 0.075125 -4.4155 -0.080909 -0.092964 -0.22971 -0.091883 -0.046284 -0.09794 -0.14596 -0.26526 -0.25393 -0.15507 -0.089072 -0.10825 -0.00071427 0.0016489 0.0026609 0.0012258 -0.5533
2.5547 0.011652 0.007117 0.026653 0.029241 0 0.029652 0.015064 0.038168 0.02964 0.02591 0.09066 -4.4606 -0.10501 -0.09575 -0.22512 -0.10458 -0.052902 -0.076282 -0.14464 -0.25739 -0.26377 -0.15404 -0.099655 -0.13706 -4.3712e-05 0.0022779 0.0022773 0.0015434 -0.63766
2.5586 0.012938 0.0051731 0.023687 0.016345 0 0.015663 0.025132 0.039513 0.043211 0.028243 0.095682 -4.4979 -0.11784 -0.13032 -0.25031 -0.10109 -0.060412 -0.079739 -0.14676 -0.26646 -0.2911 -0.16094 -0.1041 -0.096794 0.00025768 0.0026806 0.0016799 0.0015219 -0.6883
2.5625 0.013845 0.0054422 0.018923 0.002862 0 0.00070814 0.033382 0.035997 0.054433 0.031627 0.086746 -4.5225 -0.13699 -0.14252 -0.26344 -0.10756 -0.066872 -0.078266 -0.1653 -0.26685 -0.29188 -0.16078 -0.10747 -0.08135 -1.8302e-05 0.0022899 0.0013517 0.001162 -0.68698
2.5664 0.013855 0.0073151 0.01521 -0.0012497 0 -0.004006 0.034245 0.030502 0.054667 0.033997 0.064688 -4.5387 -0.12762 -0.16014 -0.28651 -0.10258 -0.067411 -0.052789 -0.1416 -0.25041 -0.28441 -0.15157 -0.10986 -0.072121 -0.00045368 0.0012039 0.0015174 0.00070655 -0.61983
2.5703 0.013016 0.0092007 0.013172 0.0061674 0 0.0043484 0.026704 0.0254 0.041583 0.032227 0.036561 -4.5541 -0.10256 -0.17028 -0.30233 -0.089339 -0.05806 -0.039161 -0.10012 -0.22023 -0.27068 -0.14024 -0.10636 -0.06476 -0.00044768 0.0001979 0.0019221 0.00050048 -0.49351
2.5742 0.011877 0.010029 0.011601 0.018651 0 0.018785 0.014482 0.020414 0.021023 0.024894 0.012504 -4.5695 -0.11881 -0.1219 -0.25471 -0.092158 -0.039366 -0.13362 -0.14287 -0.18996 -0.24094 -0.14415 -0.091664 -0.063985 0.00016788 8.1239e-05 0.0020656 0.00070998 -0.33783
2.5781 0.011067 0.010188 0.0089891 0.026576 0 0.02835 0.0032607 0.013427 0.0026268 0.013784 -0.00085597 -4.5775 -0.077931 -0.079586 -0.27233 -0.080502 -0.016952 -0.10223 -0.094129 -0.15322 -0.22827 -0.11888 -0.065503 -0.053955 0.00095233 0.000984 0.0016848 0.0011407 -0.19095
2.582 0.010944 0.011062 0.0047896 0.024364 0 0.026447 -0.0026788 0.0034275 -0.0070379 0.0028212 -0.0052779 -4.5714 -0.080707 -0.088933 -0.27884 -0.05526 0.0016067 -0.066323 -0.07399 -0.14199 -0.19734 -0.11324 -0.034445 -0.036674 0.0012833 0.0022349 0.0010267 0.0013515 -0.078485
2.5859 0.011562 0.013639 -0.00016491 0.01418 0 0.015371 -0.0022591 -0.0073889 -0.0083366 -0.0045021 -0.0095717 -4.5547 -0.099009 -0.12349 -0.29406 -0.055212 0.011473 -0.070761 -0.070638 -0.13697 -0.16989 -0.096666 -0.0082246 -0.017793 0.0009528 0.0029409 0.00064195 0.0010085 -0.0033407
2.5898 0.012809 0.017478 -0.0038708 0.0038163 0 0.0039767 0.0026506 -0.014636 -0.0067692 -0.007001 -0.022364 -4.5422 -0.10516 -0.14667 -0.32357 -0.096769 0.013387 -0.12297 -0.066905 -0.12387 -0.16992 -0.052638 0.0066559 -0.0036517 0.00034561 0.0027303 0.00088098 0.00018573 0.046458
2.5938 0.014462 0.020956 -0.0038527 0.00072858 0 0.00062359 0.0086992 -0.015085 -0.0076619 -0.0057612 -0.044221 -4.5487 -0.097807 -0.076643 -0.27948 -0.087978 0.012496 -0.074839 -0.049139 -0.12188 -0.23233 -0.045647 0.010999 -0.0062145 4.5771e-05 0.0019981 0.0015633 -0.00066171 0.080274
2.5977 0.016129 0.022537 0.0015497 0.0066897 0 0.0069233 0.012694 -0.0092692 -0.011991 -0.0028006 -0.065409 -4.5762 -0.10148 -0.084132 -0.3079 -0.088838 0.013916 -0.059658 -0.056548 -0.10215 -0.22815 -0.039029 0.011195 0.011479 0.00028353 0.0014803 0.0021314 -0.0010411 0.093494
2.6016 0.01729 0.021881 0.011686 0.016825 0 0.016949 0.01291 -0.00093575 -0.016381 0.00020178 -0.071609 -4.6111 -0.11306 -0.10906 -0.32009 -0.075682 0.018324 -0.096553 -0.067497 -0.091598 -0.18736 -0.043643 0.01292 0.019581 0.00076781 0.0015958 0.0021517 -0.00078783 0.071156
2.6055 0.017552 0.019884 0.023133 0.023561 0 0.022324 0.0098837 0.006124 -0.016472 0.0024672 -0.053859 -4.6352 -0.11523 -0.11843 -0.30812 -0.056936 0.02103 -0.15785 -0.077595 -0.086982 -0.1641 -0.059212 0.015448 0.008306 0.0010332 0.0021549 0.0017037 -0.00014209 0.0014526
2.6094 0.01695 0.017752 0.031357 0.022481 0 0.019093 0.0063423 0.01094 -0.010344 0.0042896 -0.015586 -4.6397 -0.080371 -0.082237 -0.29718 -0.057234 0.015456 -0.18693 -0.088513 -0.07114 -0.2369 -0.080048 0.011647 -0.025308 0.00090998 0.0026295 0.0013023 0.00050161 -0.1137
2.6133 0.015963 0.016059 0.033844 0.015665 0 0.010925 0.0059346 0.015426 0.00064511 0.0070985 0.0286 -4.6307 -0.077608 -0.14415 -0.31786 -0.10034 -0.001479 -0.16836 -0.10176 -0.12104 -0.22135 -0.092427 -0.0058617 -0.018013 0.00063213 0.0026541 0.0014306 0.00091937 -0.25906
2.6172 0.015173 0.014618 0.032166 0.0098984 0 0.0060425 0.011067 0.021838 0.013548 0.012961 0.061794 -4.6216 -0.078926 -0.14639 -0.30688 -0.10571 -0.026221 -0.15487 -0.11727 -0.15132 -0.22569 -0.10803 -0.037339 -0.043949 0.00050727 0.0022753 0.0021088 0.001165 -0.41436
2.6211 0.014877 0.013139 0.030711 0.011056 0 0.010261 0.021087 0.030135 0.025967 0.023037 0.075205 -4.6208 -0.10467 -0.12883 -0.31167 -0.10565 -0.050298 -0.16299 -0.12698 -0.19003 -0.22554 -0.12663 -0.073831 -0.060576 0.00053945 0.0017869 0.0028787 0.0014038 -0.56135
2.625 0.015021 0.011881 0.032628 0.019076 0 0.021777 0.03225 0.037667 0.036823 0.035697 0.072734 -4.626 -0.1409 -0.11958 -0.34291 -0.1146 -0.065756 -0.18827 -0.12851 -0.23921 -0.21974 -0.1424 -0.10266 -0.054616 0.00043192 0.0014048 0.0031991 0.0016783 -0.6845
2.6289 0.015484 0.01163 0.036513 0.027742 0 0.03215 0.039795 0.041282 0.045651 0.046207 0.066519 -4.6292 -0.071097 -0.12521 -0.31532 -0.10306 -0.07019 -0.16831 -0.13318 -0.22829 -0.27353 -0.13053 -0.11627 -0.08708 -2.6893e-05 0.001135 0.0028874 0.001849 -0.76874
2.6328 0.016361 0.01303 0.03722 0.029754 0 0.033009 0.040867 0.03984 0.051645 0.049203 0.066812 -4.6256 -0.034093 -0.11863 -0.27729 -0.11362 -0.067475 -0.080374 -0.15505 -0.2045 -0.26923 -0.13957 -0.1169 -0.08101 -0.00062157 0.00091639 0.0022258 0.0017478 -0.80077
2.6367 0.01788 0.015967 0.030564 0.023054 0 0.023174 0.036205 0.034974 0.053531 0.042733 0.073761 -4.6179 -0.062568 -0.1259 -0.28312 -0.10983 -0.063735 -0.069144 -0.14013 -0.20478 -0.25741 -0.12075 -0.11316 -0.057568 -0.00081686 0.00080992 0.0016727 0.0013697 -0.77531
2.6406 0.020053 0.019585 0.017731 0.013053 0 0.010225 0.029385 0.029632 0.050268 0.030496 0.077367 -4.6121 -0.096071 -0.12557 -0.31627 -0.097774 -0.061948 -0.099616 -0.10667 -0.21349 -0.24746 -0.092807 -0.1115 -0.049666 -0.00025846 0.00098267 0.0014726 0.00090682 -0.70075
2.6445 0.022505 0.022927 0.0051062 0.0085215 0 0.0048454 0.024272 0.02585 0.041901 0.019788 0.065781 -4.6108 -0.05173 -0.086505 -0.33836 -0.094026 -0.059695 -0.090761 -0.091684 -0.20055 -0.23826 -0.091982 -0.11045 -0.090948 0.00081498 0.0014929 0.0015149 0.00060494 -0.59747
2.6484 0.024794 0.025607 -0.00065494 0.014307 0 0.012273 0.022597 0.023561 0.029904 0.016195 0.035692 -4.6103 -0.065962 -0.082029 -0.27528 -0.093394 -0.051881 -0.049929 -0.084985 -0.14879 -0.17056 -0.11506 -0.10279 -0.060927 0.0016805 0.0021253 0.0015355 0.0005895 -0.48905
2.6523 0.026968 0.027984 0.0021681 0.027042 0 0.027856 0.023354 0.021209 0.016903 0.019316 -0.0033482 -4.6039 -0.082867 -0.058987 -0.25042 -0.08198 -0.036032 -0.028871 -0.074266 -0.14818 -0.20457 -0.076537 -0.083509 -0.047641 0.0017022 0.0024886 0.0014321 0.00080767 -0.39324
2.6563 0.029743 0.030767 0.0097743 0.037756 0 0.04059 0.024182 0.017466 0.0058848 0.02341 -0.034426 -4.5871 -0.077271 -0.069604 -0.21654 -0.061959 -0.015579 -0.031784 -0.066273 -0.13425 -0.20496 -0.049094 -0.055848 -0.025036 0.00085913 0.0023174 0.0013808 0.0010972 -0.32012
2.6602 0.033969 0.034464 0.017323 0.039481 0 0.042024 0.023493 0.012747 -0.00087128 0.022683 -0.044812 -4.56 -0.0494 -0.095235 -0.17544 -0.045203 0.0017662 -0.040065 -0.061595 -0.093962 -0.14451 -0.050631 -0.029697 0.0026552 -0.00024572 0.0017058 0.0016512 0.0012857 -0.27717
2.6641 0.039797 0.039073 0.02393 0.033462 0 0.033301 0.021765 0.0094793 -0.0027104 0.016745 -0.034757 -4.5253 -0.037063 0.00087559 -0.20413 -0.06564 0.0092209 0.010482 -0.051993 -0.083073 -0.14064 -0.028168 -0.013971 -0.017072 -0.00089177 0.0010552 0.002313 0.0012459 -0.27487
2.668 0.046311 0.044167 0.033077 0.028483 0 0.024475 0.021243 0.010933 -0.00067442 0.011386 -0.016497 -4.4855 -0.054585 -0.0085284 -0.23697 -0.063821 0.0053926 -0.032605 -0.075664 -0.10122 -0.15636 -0.036114 -0.010535 -0.0026299 -0.00079925 0.00077277 0.0031247 0.00092416 -0.32619
2.6719 0.052082 0.049152 0.047991 0.033568 0 0.026481 0.024472 0.019225 0.0036678 0.013893 -0.0039751 -4.4405 -0.073989 -0.012223 -0.24232 -0.06668 -0.0056776 -0.070867 -0.076871 -0.10844 -0.19399 -0.041258 -0.015539 0.01135 -0.00026191 0.00097275 0.0037153 0.00038121 -0.44035
2.6758 0.056184 0.053517 0.06672 0.050058 0 0.042239 0.032683 0.033638 0.010013 0.026963 -0.0012625 -4.3883 -0.082014 -0.022588 -0.25468 -0.081585 -0.018728 -0.1026 -0.076124 -0.1133 -0.21151 -0.061512 -0.026376 0.0069545 0.00020613 0.0014046 0.0038887 -0.00017944 -0.61658
2.6797 0.058804 0.056974 0.082174 0.06982 0 0.06412 0.044979 0.050469 0.020163 0.046476 0.00091578 -4.325 -0.069966 -0.057718 -0.30161 -0.10812 -0.031975 -0.1301 -0.097046 -0.12943 -0.17871 -0.11097 -0.046483 -0.023181 0.00033706 0.0016382 0.0037671 -0.0004756 -0.84293
2.6836 0.060906 0.059534 0.087558 0.081318 0 0.07981 0.058715 0.064869 0.036702 0.064869 0.017404 -4.2457 -0.055013 -0.039838 -0.24792 -0.093556 -0.048208 -0.07045 -0.092993 -0.15908 -0.24512 -0.1028 -0.082211 -0.0025001 0.00026796 0.0013489 0.0036423 -0.00031852 -1.0998
2.6875 0.063325 0.061507 0.082237 0.078703 0 0.081789 0.070818 0.073792 0.060118 0.076962 0.055548 -4.1472 -0.062475 -0.044403 -0.21047 -0.11172 -0.07138 -0.091976 -0.11774 -0.1967 -0.24871 -0.10339 -0.13429 -0.063328 0.00030581 0.00051342 0.0036823 0.00022485 -1.3645
2.6914 0.066164 0.063401 0.072526 0.066525 0 0.072783 0.07933 0.078015 0.086822 0.083176 0.10738 -4.031 -0.070436 -0.080538 -0.20802 -0.14473 -0.10171 -0.12037 -0.14348 -0.25174 -0.25972 -0.12773 -0.1927 -0.10401 0.00058195 -0.00058166 0.0037715 0.00084264 -1.6135
2.6953 0.068995 0.065717 0.066613 0.056233 0 0.063019 0.08428 0.081489 0.11026 0.087787 0.15364 -3.904 -0.077785 -0.12569 -0.22369 -0.17709 -0.13361 -0.14547 -0.16435 -0.29512 -0.29807 -0.17039 -0.24137 -0.10234 0.00093582 -0.0015033 0.0036377 0.0011934 -1.8253
2.6992 0.071547 0.068767 0.068289 0.057317 0 0.061842 0.087305 0.088124 0.12482 0.094298 0.1768 -3.7749 -0.09992 -0.11997 -0.20266 -0.18761 -0.15835 -0.20469 -0.18965 -0.252 -0.35193 -0.20619 -0.26938 -0.090862 0.0011027 -0.0019184 0.0031417 0.0011571 -1.9839
2.7031 0.074101 0.07262 0.074916 0.070203 0 0.070654 0.090221 0.098341 0.12943 0.10224 0.17294 -3.6462 -0.15275 -0.13612 -0.32177 -0.20305 -0.16956 -0.23314 -0.22063 -0.31943 -0.36733 -0.23624 -0.27873 -0.14489 0.000983 -0.0017959 0.0024512 0.00089595 -2.0833
2.707 0.077189 0.077156 0.080828 0.08638 0 0.082739 0.093519 0.10823 0.12767 0.10794 0.15313 -3.5112 -0.14734 -0.14966 -0.32214 -0.25852 -0.16716 -0.27774 -0.22512 -0.31352 -0.34243 -0.24954 -0.2808 -0.16886 0.00072529 -0.0014367 0.0019249 0.0006668 -2.1266
2.7109 0.080948 0.082094 0.082451 0.095382 0 0.089644 0.095943 0.11226 0.12406 0.10801 0.13377 -3.3587 -0.10371 -0.16169 -0.28906 -0.29424 -0.15679 -0.30088 -0.22547 -0.28462 -0.30238 -0.24759 -0.28471 -0.15517 0.0005646 -0.0012757 0.0018076 0.00056708 -2.121
2.7148 0.084854 0.086925 0.080555 0.092876 0 0.088468 0.095547 0.10753 0.11989 0.10231 0.12382 -3.1841 -0.050565 -0.17635 -0.2944 -0.26833 -0.14534 -0.28755 -0.23638 -0.2845 -0.26755 -0.23837 -0.28832 -0.11904 0.00059564 -0.0015553 0.00202 0.00046425 -2.0704
2.7188 0.088117 0.090866 0.07847 0.083572 0 0.083928 0.091445 0.096134 0.11242 0.093884 0.11936 -2.9951 -0.03371 -0.20801 -0.26317 -0.23442 -0.13598 -0.35456 -0.22156 -0.32305 -0.23051 -0.26017 -0.28079 -0.16799 0.00069662 -0.0021103 0.0022445 0.00017216 -1.9754
2.7227 0.090315 0.093063 0.078879 0.07697 0 0.083659 0.084819 0.083743 0.098394 0.086516 0.10915 -2.8061 -0.019018 -0.22605 -0.24846 -0.19529 -0.12673 -0.37838 -0.2366 -0.30285 -0.1998 -0.22273 -0.25432 -0.15895 0.00065744 -0.0024726 0.0022298 -0.0003143 -1.8409
2.7266 0.091611 0.093051 0.082284 0.07965 0 0.090946 0.078317 0.075557 0.078563 0.082027 0.085936 -2.624 0.020314 -0.20961 -0.21695 -0.15555 -0.1133 -0.39316 -0.24154 -0.27697 -0.1466 -0.18563 -0.21372 -0.15817 0.00037944 -0.0022614 0.0020315 -0.00077328 -1.6839
2.7305 0.092385 0.091184 0.08765 0.090216 0 0.1012 0.07431 0.073052 0.058722 0.079535 0.053731 -2.4382 0.051828 -0.18915 -0.19899 -0.11565 -0.093934 -0.39393 -0.22854 -0.24061 -0.087998 -0.16069 -0.17422 -0.16019 -2.8532e-05 -0.0015511 0.0019585 -0.00094679 -1.5339
2.7344 0.092719 0.088632 0.09349 0.10069 0 0.10537 0.073425 0.073909 0.046045 0.076802 0.025278 -2.2271 0.0079092 -0.22688 -0.26114 -0.074374 -0.072315 -0.35785 -0.20247 -0.16275 -0.066559 -0.14159 -0.14944 -0.12628 -0.00032429 -0.00087383 0.0022735 -0.00076815 -1.4202
2.7383 0.092365 0.086804 0.098104 0.10297 0 0.097633 0.074529 0.074754 0.043808 0.072422 0.012415 -1.9758 0.0030328 -0.27145 -0.22136 -0.067687 -0.056091 -0.43392 -0.19904 -0.17929 -0.052221 -0.12921 -0.14089 -0.13749 -0.000305 -0.00079741 0.0029257 -0.00039262 -1.3589
2.7422 0.091207 0.086562 0.099644 0.095235 0 0.08116 0.076064 0.074048 0.0493 0.067266 0.017667 -1.6905 0.0080147 -0.29964 -0.15323 -0.068454 -0.051982 -0.42087 -0.16978 -0.16861 -0.029724 -0.097377 -0.13905 -0.12327 4.9351e-05 -0.0014168 0.0035644 -1.2799e-05 -1.3491
2.7461 0.089705 0.087786 0.097196 0.083304 0 0.066834 0.077504 0.072797 0.056776 0.064319 0.033729 -1.395 -0.014245 -0.31904 -0.12141 -0.082044 -0.061075 -0.39819 -0.15865 -0.15323 -0.032771 -0.078265 -0.13474 -0.11481 0.00054932 -0.0022196 0.0038203 0.00032928 -1.3828
2.75 0.088749 0.08962 0.092333 0.076096 0 0.065593 0.079699 0.073029 0.062659 0.066962 0.050531 -1.1106 -0.069605 -0.32486 -0.14611 -0.11054 -0.077957 -0.40206 -0.18202 -0.14948 -0.07795 -0.087777 -0.12948 -0.12699 0.00089551 -0.0024904 0.0035952 0.00072722 -1.4575
2.7539 0.088995 0.091164 0.088894 0.078832 0 0.079998 0.083929 0.075882 0.068239 0.076585 0.063378 -0.83821 -0.080923 -0.27048 -0.13734 -0.14939 -0.094523 -0.35657 -0.18713 -0.16176 -0.14614 -0.10554 -0.13462 -0.135 0.00084849 -0.0019322 0.0031051 0.0012217 -1.5781
2.7578 0.090292 0.092033 0.089965 0.089231 0 0.10163 0.090571 0.081055 0.077601 0.090967 0.075421 -0.55825 -0.10443 -0.27186 -0.14931 -0.16578 -0.10576 -0.32842 -0.19441 -0.21894 -0.15993 -0.13216 -0.15983 -0.16268 0.00037763 -0.00096214 0.0026629 0.0016714 -1.7447
2.7617 0.091766 0.092406 0.094348 0.099539 0 0.11662 0.098514 0.087642 0.092968 0.1048 0.093043 -0.24868 -0.13515 -0.28161 -0.16469 -0.17209 -0.11306 -0.35689 -0.20443 -0.27515 -0.17609 -0.14616 -0.2024 -0.20417 -0.00030165 -0.00039993 0.0024267 0.0018562 -1.9386
2.7656 0.092484 0.092616 0.096494 0.10264 0 0.11539 0.10569 0.095024 0.11185 0.11255 0.11864 0.095621 -0.15667 -0.26145 -0.17859 -0.18638 -0.12231 -0.37224 -0.22182 -0.31735 -0.21015 -0.16304 -0.2475 -0.23551 -0.00084171 -0.00080078 0.0023426 0.0017169 -2.1215
2.7695 0.09207 0.09275 0.091206 0.097395 0 0.099486 0.11016 0.10278 0.12837 0.11216 0.14702 0.46034 -0.14812 -0.17692 -0.18821 -0.22698 -0.13809 -0.27828 -0.25114 -0.34087 -0.26607 -0.20716 -0.27939 -0.22834 -0.00097214 -0.0020024 0.0022941 0.0014589 -2.253
2.7734 0.090759 0.092592 0.07932 0.089048 0 0.080306 0.11103 0.10994 0.13728 0.10664 0.16825 0.82752 -0.095083 -0.1567 -0.18517 -0.21469 -0.15854 -0.2613 -0.26036 -0.38637 -0.26344 -0.23728 -0.29297 -0.24284 -0.00066892 -0.0032659 0.0022601 0.0013682 -2.3119
2.7773 0.088952 0.09189 0.068538 0.084592 0 0.070804 0.10858 0.11473 0.13702 0.10204 0.17434 1.1937 -0.078048 -0.1656 -0.16261 -0.23023 -0.17521 -0.25749 -0.29519 -0.35923 -0.322 -0.28571 -0.29517 -0.22683 -0.00015878 -0.0038687 0.0023026 0.0015052 -2.3043
2.7813 0.086814 0.090617 0.067505 0.086941 0 0.076272 0.10396 0.11539 0.12972 0.1027 0.1646 1.5724 -0.038785 -0.20249 -0.18212 -0.21524 -0.17877 -0.23357 -0.3062 -0.35668 -0.34614 -0.33406 -0.29571 -0.22404 0.00024888 -0.0036339 0.0024163 0.0016037 -2.2523
2.7852 0.084285 0.088954 0.077907 0.092697 0 0.091028 0.098585 0.11135 0.11884 0.10757 0.14571 1.9787 0.013891 -0.2584 -0.23291 -0.16511 -0.166 -0.21887 -0.28921 -0.39499 -0.31386 -0.35836 -0.29676 -0.24965 0.00037318 -0.0029724 0.0024438 0.0013188 -2.1739
2.7891 0.081406 0.087048 0.092102 0.095247 0 0.10316 0.093525 0.10375 0.10703 0.11066 0.12674 2.4118 -0.039409 -0.30758 -0.18498 -0.15541 -0.1427 -0.35992 -0.30744 -0.37453 -0.30301 -0.30997 -0.29127 -0.28435 0.00025534 -0.0024693 0.0021949 0.00060212 -2.0719
2.793 0.07849 0.084811 0.09916 0.090514 0 0.10341 0.089017 0.094635 0.095539 0.10576 0.11292 2.8529 -0.010319 -0.33988 -0.21116 -0.14749 -0.11963 -0.39728 -0.29475 -0.37244 -0.25483 -0.28067 -0.27088 -0.27056 7.9901e-05 -0.0024183 0.0016727 -0.00017919 -1.9387
2.7969 0.075916 0.081976 0.094198 0.080522 0 0.091402 0.084342 0.085816 0.084574 0.091511 0.10237 3.2825 -0.032732 -0.34926 -0.22616 -0.12576 -0.1045 -0.41291 -0.27633 -0.32723 -0.16317 -0.22653 -0.23503 -0.22604 1.6766e-05 -0.0026855 0.0011552 -0.00053338 -1.7694
2.8008 0.073767 0.078368 0.082361 0.071739 0 0.074936 0.078332 0.078056 0.073648 0.072812 0.088084 3.6986 -0.068771 -0.33235 -0.20936 -0.10717 -0.096494 -0.40291 -0.23451 -0.26866 -0.076755 -0.15289 -0.1925 -0.16556 0.00012514 -0.0029352 0.0010041 -0.00028237 -1.5698
2.8047 0.071736 0.074163 0.073681 0.069606 0 0.063423 0.070414 0.071154 0.061753 0.057167 0.063756 4.1209 -0.0664 -0.28955 -0.15727 -0.11006 -0.087853 -0.35883 -0.15677 -0.23552 -0.044954 -0.076154 -0.15464 -0.10856 0.00037175 -0.0029362 0.0013509 0.0002814 -1.3548
2.8086 0.06943 0.069887 0.073676 0.073802 0 0.061079 0.061477 0.064401 0.048218 0.049273 0.029643 4.5746 -0.077748 -0.24341 -0.15311 -0.11921 -0.071499 -0.32658 -0.13932 -0.22141 -0.035209 -0.052749 -0.12721 -0.11627 0.00069278 -0.0026691 0.0019668 0.0006839 -1.1435
2.8125 0.066741 0.066147 0.078618 0.07828 0 0.064917 0.053713 0.057027 0.034256 0.048283 -0.0056121 5.0687 -0.0016653 -0.183 -0.13883 -0.10241 -0.048231 -0.24354 -0.14298 -0.15846 -0.036632 -0.083947 -0.1085 -0.10165 0.0010065 -0.0022141 0.0024637 0.00072113 -0.95814
2.8164 0.063877 0.063226 0.079671 0.07613 0 0.068407 0.049265 0.048658 0.023709 0.049716 -0.028885 5.5898 0.059394 -0.16506 -0.15257 -0.081072 -0.02735 -0.15025 -0.164 -0.12852 -0.096395 -0.12423 -0.094287 -0.087113 0.0011792 -0.0016183 0.0026464 0.00061915 -0.82428
2.8203 0.060964 0.06079 0.071448 0.065319 0 0.06711 0.048564 0.039957 0.021363 0.049799 -0.030128 6.1138 0.074114 -0.19217 -0.1769 -0.060588 -0.019885 -0.091302 -0.19572 -0.14467 -0.19307 -0.15966 -0.083585 -0.082779 0.0010401 -0.00091005 0.0026696 0.00073955 -0.76572
2.8242 0.05762 0.057911 0.056508 0.050584 0 0.061491 0.049771 0.033027 0.02935 0.048137 -0.0087583 6.6258 0.056598 -0.22141 -0.13797 -0.035395 -0.029882 -0.13683 -0.2255 -0.16737 -0.23531 -0.19618 -0.079384 -0.093322 0.00050338 -0.00021664 0.0028388 0.0011361 -0.78998
2.8281 0.052933 0.053457 0.041905 0.039826 0 0.055056 0.049977 0.030763 0.044571 0.046676 0.025587 7.13 0.067107 -0.2481 -0.10049 -0.05934 -0.050983 -0.11036 -0.1919 -0.19488 -0.27317 -0.17423 -0.084516 -0.09625 -0.00028149 0.00020254 0.0032485 0.0014341 -0.87473
2.832 0.045956 0.046688 0.032023 0.037798 0 0.050124 0.047325 0.034904 0.059913 0.046611 0.058734 7.6416 0.021004 -0.27736 -0.14616 -0.078392 -0.071127 -0.20344 -0.21011 -0.20978 -0.22184 -0.1629 -0.097752 -0.12488 -0.00092398 0.0001092 0.0036314 0.0011848 -0.97039
2.8359 0.03638 0.037709 0.025283 0.042084 0 0.045361 0.042287 0.043923 0.068877 0.046652 0.080241 8.1708 -0.037468 -0.28659 -0.18594 -0.096142 -0.081418 -0.31687 -0.2275 -0.1943 -0.11784 -0.14174 -0.11433 -0.14791 -0.0010107 -0.00048653 0.0035868 0.0003542 -1.0224
2.8398 0.024892 0.027417 0.017595 0.044571 0 0.037236 0.036902 0.052744 0.069794 0.04432 0.088419 8.7139 -0.060181 -0.26438 -0.1581 -0.11311 -0.081765 -0.35978 -0.20175 -0.15304 -0.0080335 -0.1002 -0.12972 -0.14091 -0.00041863 -0.0012471 0.0029772 -0.00055356 -0.99874
2.8438 0.01296 0.016875 0.0079926 0.037361 0 0.023844 0.032506 0.055167 0.065844 0.038609 0.088722 9.2582 0.00074226 -0.25877 -0.17658 -0.093422 -0.078809 -0.34402 -0.18176 -0.20794 0.036851 -0.10403 -0.14203 -0.12468 0.00053649 -0.0016848 0.0021001 -0.00089597 -0.90051
2.8477 0.0021036 0.0065133 -0.00017623 0.018598 0 0.0073424 0.027924 0.047639 0.060839 0.030972 0.087273 9.795 0.049043 -0.21394 -0.1849 -0.053499 -0.078291 -0.28844 -0.21021 -0.20134 0.02346 -0.10029 -0.15012 -0.086375 0.001272 -0.0014742 0.0014594 -0.00045132 -0.74674
2.8516 -0.0069832 -0.0042214 -0.0038563 -0.0061543 0 -0.0074355 0.019818 0.031471 0.054809 0.023422 0.085029 10.327 0.03243 -0.21624 -0.19995 -0.029512 -0.078696 -0.23268 -0.22511 -0.17798 -0.021753 -0.099416 -0.15003 -0.076649 0.0013259 -0.00065514 0.0013531 0.00039456 -0.54798
2.8555 -0.015003 -0.016381 -0.0052261 -0.027922 0 -0.017105 0.0051277 0.011596 0.043701 0.01569 0.077149 10.865 -0.0056318 -0.24316 -0.2331 -0.026702 -0.071696 -0.17887 -0.20819 -0.14074 -0.080828 -0.08553 -0.1344 -0.080835 0.00066474 0.00042366 0.0016748 0.0010114 -0.29318
2.8594 -0.02387 -0.030501 -0.010872 -0.040607 0 -0.022921 -0.016324 -0.0072366 0.023455 0.0045354 0.057504 11.416 0.036756 -0.21413 -0.29572 -0.036644 -0.048969 -0.11254 -0.15727 -0.074993 -0.13335 -0.026473 -0.096728 -0.049087 -0.00031965 0.0013591 0.0020986 0.001082 0.038165
2.8633 -0.035657 -0.04586 -0.025404 -0.04485 0 -0.030067 -0.041212 -0.023723 -0.0055823 -0.013712 0.023951 11.973 -0.026575 -0.30294 -0.25217 0.0019731 -0.0094865 -0.081846 -0.14539 -0.048214 -0.13675 -0.020289 -0.036966 0.0053907 -0.0011005 0.001946 0.0024308 0.00082027 0.45091
2.8672 -0.051098 -0.060691 -0.04618 -0.046861 0 -0.043415 -0.064667 -0.040134 -0.038319 -0.039512 -0.020137 12.522 -0.039185 -0.32684 -0.19734 -0.025359 0.038876 -0.083943 -0.082135 -0.0045731 -0.094674 0.081534 0.036851 0.032119 -0.0013495 0.0022633 0.0027553 0.00066297 0.9204
2.8711 -0.068627 -0.073251 -0.065122 -0.053488 0 -0.063279 -0.083298 -0.059494 -0.068956 -0.068749 -0.068735 13.052 -0.02404 -0.2927 -0.14524 -0.017404 0.084669 -0.10622 -0.011613 0.041796 -0.016006 0.16651 0.11282 0.067223 -0.0010756 0.0025767 0.0032366 0.00078058 1.4025
2.875 -0.084846 -0.082926 -0.076276 -0.06747 0 -0.084751 -0.096941 -0.08248 -0.095322 -0.095063 -0.11699 13.559 0.0060838 -0.22054 -0.11145 0.064085 0.12057 -0.13733 0.033711 0.082722 0.085732 0.18331 0.18168 0.12982 -0.00052445 0.0031578 0.0038201 0.00092195 1.8572
2.8789 -0.096469 -0.090482 -0.081443 -0.086262 0 -0.10126 -0.10792 -0.10665 -0.11921 -0.11398 -0.16224 14.051 0.072526 -0.16613 -0.12999 0.090047 0.14721 -0.16652 0.041358 0.12572 0.18118 0.23882 0.24025 0.19849 2.1555e-05 0.0041347 0.004181 0.00075557 2.2627
2.8828 -0.10253 -0.09731 -0.087929 -0.10473 0 -0.10938 -0.11862 -0.12831 -0.14261 -0.12543 -0.20181 14.539 0.074432 -0.095355 -0.15946 0.14454 0.17037 -0.14607 0.11304 0.20312 0.291 0.28514 0.28964 0.25348 0.0003826 0.0054323 0.0040049 0.00034524 2.6104
2.8867 -0.10523 -0.10436 -0.10067 -0.11898 0 -0.11103 -0.12948 -0.14497 -0.16398 -0.13276 -0.23087 15.025 0.071419 -0.074411 -0.17331 0.17014 0.19441 -0.11217 0.14754 0.26171 0.3312 0.31554 0.33091 0.35729 0.00051329 0.0068076 0.0033165 0.00023745 2.889
2.8906 -0.10855 -0.11168 -0.11703 -0.1283 0 -0.11142 -0.13885 -0.15621 -0.17865 -0.13946 -0.2435 15.501 0.076802 -0.076665 -0.17704 0.16073 0.21755 -0.068339 0.14289 0.30871 0.32187 0.32868 0.36261 0.43761 0.00048009 0.0079595 0.0025034 0.0010122 3.0795
2.8945 -0.11564 -0.11887 -0.12979 -0.13408 0 -0.11483 -0.14461 -0.16276 -0.18294 -0.14646 -0.23677 15.952 0.092592 -0.051384 -0.18532 0.12506 0.23292 -0.011706 0.12376 0.36412 0.3114 0.32695 0.38184 0.38637 0.00042701 0.0086726 0.0019922 0.0026946 3.1675
2.8984 -0.12683 -0.12585 -0.13526 -0.13776 0 -0.12201 -0.146 -0.16509 -0.17795 -0.15219 -0.21393 16.368 0.07942 -0.10593 -0.20041 0.098337 0.23405 0.040724 0.10245 0.31079 0.21303 0.36016 0.38697 0.35896 0.00051101 0.0089294 0.0018979 0.0046006 3.1611
2.9023 -0.13991 -0.13322 -0.13765 -0.13996 0 -0.13106 -0.14428 -0.16328 -0.16886 -0.15473 -0.18333 16.75 0.030952 -0.16328 -0.20955 0.086292 0.22023 0.061824 0.076421 0.25632 0.13863 0.35631 0.37902 0.33202 0.00079062 0.0089149 0.0019952 0.0058051 3.0956
2.9063 -0.15216 -0.14174 -0.14472 -0.14146 0 -0.14045 -0.14196 -0.15798 -0.1606 -0.15386 -0.15335 17.109 -0.011704 -0.19956 -0.21404 0.069589 0.19754 0.02402 0.074202 0.21442 0.091641 0.33251 0.36092 0.30595 0.0011331 0.008896 0.0020199 0.0058435 3.0174
2.9102 -0.1624 -0.15167 -0.15916 -0.14449 0 -0.15083 -0.14153 -0.15129 -0.15419 -0.15131 -0.12786 17.456 -0.030243 -0.21441 -0.21134 0.047219 0.17502 -0.057023 0.091849 0.18261 0.063675 0.30249 0.33624 0.2732 0.001256 0.0090432 0.0019598 0.0050284 2.9617
2.9141 -0.17132 -0.16242 -0.17483 -0.15201 0 -0.1637 -0.14457 -0.14624 -0.14745 -0.1493 -0.10605 17.796 -0.031316 -0.24464 -0.19063 0.047386 0.15934 -0.087705 0.070835 0.13087 0.022981 0.28234 0.30896 0.20824 0.00093357 0.0093235 0.002017 0.0041132 2.9422
2.918 -0.18002 -0.17285 -0.18253 -0.16516 0 -0.17843 -0.15151 -0.14534 -0.13914 -0.14899 -0.086644 18.126 0.0054976 -0.22283 -0.18234 0.086581 0.15204 -0.10636 0.071269 0.092283 0.026277 0.22433 0.28405 0.14966 0.00022445 0.0095446 0.0022911 0.0036254 2.9593
2.9219 -0.18849 -0.18194 -0.17948 -0.18114 0 -0.19109 -0.16158 -0.14935 -0.13204 -0.15025 -0.072154 18.436 0.042458 -0.17924 -0.17372 0.11491 0.15103 -0.06711 0.082718 0.10872 0.045744 0.20543 0.26734 0.10825 -0.00049723 0.0095187 0.002564 0.003482 3.0151
2.9258 -0.19538 -0.18908 -0.1727 -0.19408 0 -0.19695 -0.17269 -0.15725 -0.13144 -0.15287 -0.069032 18.716 0.064505 -0.1501 -0.15776 0.12872 0.15432 -0.041053 0.10572 0.12916 0.084577 0.22384 0.26404 0.11088 -0.00079023 0.0092201 0.002471 0.0032132 3.1174
2.9297 -0.19929 -0.19401 -0.17233 -0.19893 0 -0.19474 -0.18186 -0.16717 -0.14074 -0.15758 -0.083279 18.963 0.063638 -0.16041 -0.13615 0.13215 0.16277 -0.096681 0.14048 0.10573 0.14343 0.26621 0.2771 0.17394 -0.00049806 0.0088234 0.0019223 0.0025489 3.2717
2.9336 -0.20018 -0.19678 -0.18149 -0.19528 0 -0.1887 -0.1865 -0.17745 -0.15837 -0.16595 -0.11549 19.18 0.075761 -0.089232 -0.20174 0.14094 0.1794 -0.069998 0.17405 0.19566 0.15738 0.33135 0.30668 0.18492 0.00010159 0.0086075 0.0013209 0.0017958 3.472
2.9375 -0.19966 -0.19794 -0.19322 -0.1878 0 -0.1858 -0.18642 -0.18717 -0.17939 -0.179 -0.15964 19.366 0.077344 -0.044779 -0.14813 0.16762 0.20612 -0.074121 0.20368 0.2843 0.25898 0.36529 0.35072 0.25385 0.00050678 0.0088053 0.0012888 0.0016394 3.7037
2.9414 -0.1999 -0.19883 -0.19818 -0.18282 0 -0.1903 -0.18483 -0.19641 -0.19985 -0.19581 -0.20641 19.516 0.083314 -0.023666 -0.096896 0.18886 0.24071 -0.087761 0.22259 0.33605 0.31591 0.39619 0.40512 0.30503 0.00040069 0.009498 0.0021038 0.0025468 3.9551
2.9453 -0.20252 -0.20137 -0.19532 -0.18408 0 -0.20049 -0.18713 -0.20623 -0.21931 -0.21346 -0.24782 19.628 0.099531 -0.01337 -0.083804 0.19221 0.27667 -0.087056 0.23573 0.36377 0.32691 0.42143 0.46299 0.33055 -9.029e-05 0.010597 0.0033863 0.0043146 4.2238
2.9492 -0.20813 -0.20697 -0.19439 -0.19131 0 -0.21075 -0.19755 -0.21817 -0.23902 -0.22861 -0.27963 19.703 0.12674 0.013349 -0.086587 0.16859 0.30626 -0.033642 0.26108 0.43024 0.40695 0.40974 0.51474 0.37887 -0.00051627 0.01189 0.0043726 0.0061714 4.5086
2.9531 -0.21654 -0.21537 -0.20687 -0.20243 0 -0.21724 -0.21583 -0.23309 -0.25788 -0.23947 -0.30048 19.752 0.17127 0.0051044 -0.014685 0.21043 0.32459 -0.0043279 0.29777 0.50455 0.36435 0.47097 0.55102 0.40446 -0.00049295 0.013116 0.0045573 0.0073503 4.7927
2.957 -0.2267 -0.22427 -0.23371 -0.21637 0 -0.22148 -0.23665 -0.24969 -0.27101 -0.24644 -0.31035 19.789 0.18489 0.026894 -0.028055 0.24295 0.33206 0.0089492 0.30461 0.52999 0.35234 0.49634 0.56792 0.43284 -1.6262e-05 0.014046 0.0041162 0.0076392 5.0362
2.9609 -0.23641 -0.23036 -0.26211 -0.23303 0 -0.22811 -0.25262 -0.26407 -0.27302 -0.25095 -0.31046 19.818 0.1737 0.050483 -0.059394 0.25868 0.33326 -0.0069583 0.30501 0.51897 0.38056 0.50366 0.57044 0.45096 0.00056097 0.014562 0.0037242 0.0074559 5.1914
2.9648 -0.24226 -0.23132 -0.27507 -0.2503 0 -0.23855 -0.25891 -0.27117 -0.26311 -0.25352 -0.30442 19.831 0.15135 0.046363 -0.0528 0.25761 0.33341 -0.045961 0.31916 0.49609 0.43469 0.5097 0.56982 0.44443 0.00084283 0.014701 0.003947 0.0074205 5.2283
2.9688 -0.24106 -0.22707 -0.26523 -0.26178 0 -0.24706 -0.25592 -0.26762 -0.24692 -0.25281 -0.29789 19.809 0.15368 -0.0021511 -0.081176 0.25288 0.33466 0.010897 0.33252 0.53116 0.42003 0.4806 0.57523 0.39443 0.00070102 0.014641 0.004777 0.0078208 5.1515
2.9727 -0.23196 -0.21968 -0.24048 -0.2592 0 -0.24415 -0.24814 -0.25399 -0.23273 -0.24694 -0.29519 19.733 0.14456 -0.0089233 -0.064891 0.22817 0.33484 -0.038445 0.33608 0.4832 0.35351 0.46842 0.58578 0.362 0.00032706 0.014594 0.0057105 0.0084264 4.9936
2.9766 -0.21778 -0.21174 -0.21648 -0.23892 0 -0.22528 -0.24018 -0.23459 -0.2251 -0.23584 -0.29497 19.599 0.13516 -0.019622 -0.08188 0.22176 0.32917 -0.10436 0.32552 0.41632 0.3162 0.44693 0.58977 0.33066 2.898e-05 0.014666 0.0062324 0.0087718 4.7905
2.9805 -0.20368 -0.20477 -0.20367 -0.20711 0 -0.19714 -0.23341 -0.21488 -0.22161 -0.22236 -0.28911 19.416 0.10778 -0.027039 -0.12981 0.21852 0.31374 -0.16114 0.29895 0.3472 0.2966 0.40896 0.57285 0.29263 -7.5077e-06 0.014777 0.0062149 0.0086199 4.5611
2.9844 -0.19387 -0.19864 -0.20036 -0.17777 0 -0.17464 -0.22576 -0.19845 -0.21537 -0.21055 -0.26758 19.204 0.026191 0.0033929 -0.16572 0.17284 0.28831 -0.20562 0.25588 0.2754 0.23445 0.35502 0.52906 0.2421 0.00020773 0.014699 0.0058929 0.0081819 4.3051
2.9883 -0.18888 -0.19234 -0.19714 -0.16353 0 -0.16959 -0.21439 -0.18565 -0.20093 -0.20223 -0.22652 18.976 0.080787 -0.10349 -0.19786 0.16175 0.2567 -0.22002 0.20847 0.24176 0.17513 0.28375 0.46607 0.18187 0.00056487 0.014205 0.0055374 0.0079171 4.017
2.9922 -0.18578 -0.18533 -0.18704 -0.16617 0 -0.18052 -0.19852 -0.17457 -0.17844 -0.19481 -0.17332 18.738 0.074564 -0.16188 -0.18482 0.14371 0.22483 -0.22044 0.15048 0.20711 0.091445 0.24045 0.40048 0.15062 0.00096747 0.013229 0.0052222 0.0081134 3.7001
2.9961 -0.18126 -0.17806 -0.17135 -0.17509 0 -0.19287 -0.17996 -0.16303 -0.15288 -0.18308 -0.12383 18.483 0.06249 -0.19245 -0.14672 0.11433 0.19769 -0.19519 0.10732 0.1765 0.016709 0.21225 0.34752 0.14786 0.0013462 0.011942 0.004903 0.0086333 3.3714
3 -0.17462 -0.17161 -0.15698 -0.17595 0 -0.19065 -0.16142 -0.15015 -0.13006 -0.16411 -0.092716 18.201 0.067005 -0.20632 -0.11606 0.063429 0.17725 -0.14611 0.085897 0.15398 -0.029527 0.19168 0.31302 0.16062 0.0016076 0.01068 0.0046355 0.009044 3.0565
3.0039 -0.16813 -0.16669 -0.1495 -0.16275 0 -0.17009 -0.14474 -0.13677 -0.11312 -0.14114 -0.083843 17.882 0.010087 -0.17714 -0.17845 -0.048184 0.16248 -0.11517 0.040619 0.14195 -0.059243 0.18911 0.29331 0.13531 0.0016351 0.0097723 0.0046087 0.0090045 2.784
3.0078 -0.16425 -0.16296 -0.1492 -0.14313 0 -0.1434 -0.13085 -0.12515 -0.1023 -0.12267 -0.088278 17.522 -0.011397 -0.2037 -0.1919 -0.04566 0.15126 -0.076467 0.050496 0.1268 -0.021728 0.21708 0.28118 0.20254 0.0013809 0.0093754 0.0049178 0.0085601 2.5814
3.0117 -0.16271 -0.15917 -0.15271 -0.1317 0 -0.12859 -0.12106 -0.11827 -0.097113 -0.11664 -0.091932 17.126 0.03543 -0.18665 -0.18215 -0.028177 0.14277 -0.043 0.036141 0.11081 -0.027187 0.22831 0.27196 0.19955 0.00095249 0.0093956 0.0053489 0.0080919 2.4708
3.0156 -0.16028 -0.15373 -0.15664 -0.13685 0 -0.13372 -0.11748 -0.11844 -0.098011 -0.12402 -0.087424 16.707 0.10833 -0.13403 -0.18541 -0.0073311 0.13865 -0.034643 0.02254 0.11801 -0.027184 0.2154 0.26541 0.17297 0.00057282 0.0095638 0.0054836 0.0079808 2.4579
3.0195 -0.1536 -0.14558 -0.1586 -0.1521 0 -0.14914 -0.12126 -0.12538 -0.10604 -0.13738 -0.080971 16.279 0.13896 -0.08365 -0.23984 0.023929 0.14207 -0.07203 0.062012 0.17659 0.069686 0.1829 0.26363 0.22757 0.00041938 0.0096162 0.0050829 0.0082908 2.523
3.0234 -0.14218 -0.13458 -0.15557 -0.15996 0 -0.15499 -0.12998 -0.1349 -0.12105 -0.14595 -0.088282 15.847 0.14051 -0.0072491 -0.1685 -5.4064e-05 0.15502 -0.076113 0.06163 0.16879 0.13198 0.17941 0.26857 0.26009 0.00048959 0.0094697 0.0043629 0.0087455 2.6212
3.0273 -0.1288 -0.12164 -0.14355 -0.14565 0 -0.13801 -0.13723 -0.14008 -0.14028 -0.14342 -0.12158 15.408 0.14572 0.046708 -0.16129 0.010405 0.17569 -0.11175 0.060964 0.15067 0.17559 0.20452 0.28086 0.25076 0.00062751 0.0092681 0.0038386 0.0089985 2.6994
3.0313 -0.11681 -0.10843 -0.12096 -0.10955 0 -0.10331 -0.13587 -0.13542 -0.15844 -0.13193 -0.17695 14.952 0.13742 0.019764 -0.16048 0.034654 0.19773 -0.14469 0.08222 0.14119 0.19806 0.2362 0.29951 0.20763 0.00068619 0.0092484 0.0038495 0.0089395 2.7167
3.0352 -0.10711 -0.096768 -0.092665 -0.068092 0 -0.070954 -0.12298 -0.12125 -0.16914 -0.11915 -0.23196 14.467 0.11525 -0.068207 -0.14324 0.05388 0.2125 -0.1429 0.12512 0.1432 0.18616 0.26051 0.32074 0.1548 0.00065638 0.0095084 0.0042369 0.0087648 2.6549
3.0391 -0.09789 -0.087794 -0.069233 -0.042046 0 -0.059877 -0.10251 -0.10443 -0.16694 -0.11128 -0.25687 13.951 0.10655 -0.055298 -0.13177 0.040739 0.21304 -0.056356 0.15219 0.13427 0.097905 0.2685 0.33672 0.15769 0.00062836 0.009853 0.004519 0.008763 2.5121
3.043 -0.08704 -0.081312 -0.05985 -0.041448 0 -0.072607 -0.082788 -0.09361 -0.14977 -0.10787 -0.23295 13.411 0.043126 -0.13582 -0.060422 -0.019606 0.19757 -0.04157 0.097997 0.1152 0.013605 0.26644 0.33676 0.1142 0.0006371 0.0098647 0.0043966 0.0090275 2.2907
3.0469 -0.074776 -0.075803 -0.064407 -0.058783 0 -0.093368 -0.07057 -0.092014 -0.12051 -0.10299 -0.16563 12.855 0.035328 -0.15095 -0.046401 -0.025738 0.17006 -0.042395 0.030931 0.086987 -0.084201 0.22289 0.31217 0.12222 0.00057741 0.0091821 0.0040654 0.009357 1.9944
3.0508 -0.06353 -0.069254 -0.072445 -0.075269 0 -0.10082 -0.066146 -0.093769 -0.086714 -0.090893 -0.082695 12.292 0.076988 -0.13774 -0.084402 -0.0037408 0.1374 -0.064035 -0.022712 0.059967 -0.15417 0.15604 0.262 0.12098 0.00030763 0.0077886 0.0039947 0.0094162 1.6366
3.0547 -0.055254 -0.060384 -0.071048 -0.074795 0 -0.084556 -0.063381 -0.087632 -0.056998 -0.070909 -0.017825 11.724 0.136 -0.15075 -0.1499 0.000659 0.10524 -0.11105 -0.045696 0.044589 -0.14803 0.090873 0.1949 0.044671 -0.00014956 0.0060773 0.0043909 0.0089946 1.2474
3.0586 -0.048976 -0.04943 -0.055324 -0.054655 0 -0.052073 -0.054508 -0.065852 -0.03583 -0.047351 0.0098768 11.154 0.098086 -0.087121 -0.23038 -0.049232 0.075223 -0.088458 -0.065549 0.032084 -0.033799 0.025545 0.12476 0.061073 -0.00053266 0.0046115 0.0049157 0.0081291 0.86404
3.0625 -0.041339 -0.037902 -0.032209 -0.025558 0 -0.021275 -0.035765 -0.031078 -0.020268 -0.02526 0.0063753 10.583 0.12671 -0.11032 -0.18689 -0.026185 0.045496 -0.14228 -0.10953 -0.023484 0.038373 0.010288 0.062973 0.064728 -0.00051423 0.0037485 0.0049823 0.007011 0.50936
3.0664 -0.029769 -0.027458 -0.014201 -0.0021107 0 -0.0058192 -0.0097527 0.0046726 -0.0022593 -0.006502 -0.0039149 10.015 0.11966 -0.1687 -0.17829 -0.041057 0.01385 -0.26237 -0.12518 -0.062538 0.062176 0.0073083 0.013146 0.038215 6.0633e-06 0.003413 0.0043511 0.0058056 0.1791
3.0703 -0.015206 -0.018757 -0.0087347 0.0081113 0 -0.005503 0.016609 0.02844 0.024167 0.010127 0.0032579 9.4474 0.057627 -0.22442 -0.23857 -0.10051 -0.01919 -0.37973 -0.11161 -0.086593 0.04153 0.0094906 -0.027927 -0.0097517 0.00076221 0.0032023 0.0034135 0.0045736 -0.14456
3.0742 -0.001632 -0.011211 -0.012638 0.0086788 0 -0.0086964 0.036272 0.035325 0.056309 0.025552 0.035059 8.8756 -0.011879 -0.23248 -0.30387 -0.11813 -0.049702 -0.33456 -0.1153 -0.15454 -0.0078069 0.034266 -0.064918 -0.041536 0.0012914 0.0027339 0.0028487 0.0033486 -0.46114
3.0781 0.0072013 -0.0038115 -0.016075 0.0094254 0 -0.0034469 0.045289 0.030873 0.082955 0.037829 0.078245 8.2954 -0.023456 -0.30613 -0.25604 -0.087145 -0.072514 -0.32635 -0.15449 -0.18733 -0.10711 0.0055118 -0.099255 -0.07229 0.0012841 0.0019533 0.0029821 0.0022492 -0.73208
3.082 0.010712 0.0036366 -0.011683 0.017338 0 0.012567 0.043688 0.025413 0.092314 0.043328 0.11067 7.7099 -0.01439 -0.33186 -0.2365 -0.079181 -0.084329 -0.26687 -0.15163 -0.22901 -0.19871 -0.071243 -0.12852 -0.050673 0.00081154 0.0011512 0.0034858 0.0014709 -0.89685
3.0859 0.01137 0.0099344 -0.00053704 0.030634 0 0.030872 0.034652 0.025676 0.081613 0.040513 0.11768 7.1277 -0.013658 -0.30359 -0.263 -0.088475 -0.085402 -0.21591 -0.14294 -0.22167 -0.24153 -0.13368 -0.14898 -0.022537 0.00023258 0.0006938 0.0037259 0.0011445 -0.91655
3.0898 0.011908 0.013138 0.009708 0.040342 0 0.039585 0.023113 0.030662 0.059984 0.032291 0.10076 6.5553 -0.035377 -0.23782 -0.3256 -0.10403 -0.078723 -0.22247 -0.15254 -0.13217 -0.20478 -0.12704 -0.15776 -0.016872 -0.00012271 0.00070459 0.0034 0.0012074 -0.80748
3.0938 0.01285 0.01206 0.011832 0.037709 0 0.032639 0.014028 0.034311 0.041501 0.024187 0.072979 5.9891 -0.01584 -0.23321 -0.30796 -0.11548 -0.067652 -0.23554 -0.093526 -0.086449 -0.081576 -0.035163 -0.15282 0.06857 -0.00019933 0.0009719 0.0028218 0.0014367 -0.63261
3.0977 0.012787 0.0075516 0.0047662 0.02156 0 0.013868 0.010222 0.031514 0.033921 0.019801 0.046934 5.4172 -0.050323 -0.27759 -0.31911 -0.13855 -0.053957 -0.28962 -0.069467 -0.092306 -0.0015272 0.0098748 -0.13237 0.046474 -0.00018143 0.0011534 0.0025798 0.001629 -0.45587
3.1016 0.010807 0.0025152 -0.0061041 4.2748e-05 0 -0.0060507 0.010581 0.021856 0.032833 0.017861 0.025867 4.8309 -0.0929 -0.2986 -0.31991 -0.15129 -0.037517 -0.34263 -0.031974 -0.080539 0.04223 0.05793 -0.096105 0.049227 -0.00024056 0.0010907 0.0029416 0.0017512 -0.2993
3.1055 0.0082397 0.00047826 -0.013031 -0.014469 0 -0.016512 0.010352 0.0086396 0.026388 0.013775 0.0046546 4.2349 -0.11333 -0.30807 -0.32544 -0.15238 -0.017522 -0.39843 -0.0017364 -0.042664 0.050702 0.10813 -0.048057 0.077588 -0.00033518 0.00095447 0.0036207 0.001908 -0.14131
3.1094 0.0077199 0.0035394 -0.010537 -0.013588 0 -0.012774 0.0044557 -0.0046096 0.006471 0.004329 -0.021982 3.6452 -0.080009 -0.36422 -0.38257 -0.15089 0.0059781 -0.48487 -0.040369 0.0012197 0.024096 0.13401 0.0023561 0.065942 -0.000262 0.0010913 0.0041172 0.0021581 0.043649
3.1133 0.01058 0.011054 0.002138 0.0015902 0 0.002338 -0.0079324 -0.016273 -0.023465 -0.0087939 -0.052436 3.0755 -0.026011 -0.33902 -0.32962 -0.11127 0.031127 -0.44048 -0.046707 -0.030208 -0.029701 0.11548 0.043796 0.054255 0.00010042 0.0016991 0.0042359 0.002379 0.24259
3.1172 0.015483 0.020014 0.021057 0.021506 0 0.020739 -0.021269 -0.025898 -0.050519 -0.019876 -0.078521 2.5244 -0.01379 -0.26722 -0.26741 -0.08885 0.054231 -0.34353 -0.038166 -0.046344 -0.10153 0.10009 0.069267 0.068213 0.00060932 0.0026104 0.004218 0.0023463 0.39915
3.1211 0.019926 0.026957 0.039345 0.034815 0 0.033573 -0.026544 -0.032389 -0.062119 -0.023503 -0.091927 1.977 -0.017366 -0.2017 -0.24663 -0.11031 0.070483 -0.23302 -0.039856 -0.057129 -0.16236 0.078991 0.079822 0.067334 0.00093169 0.0033755 0.0043721 0.0019762 0.4511
3.125 0.023085 0.030161 0.050368 0.036005 0 0.035815 -0.017708 -0.033652 -0.054777 -0.01843 -0.090298 1.4202 -0.026919 -0.1713 -0.27527 -0.17158 0.075307 -0.15876 -0.059365 -0.074844 -0.19281 0.059563 0.081758 0.036692 0.00081975 0.003589 0.0046528 0.0014937 0.37479
3.1289 0.02687 0.030614 0.051629 0.028718 0 0.02911 0.003328 -0.028074 -0.03483 -0.0077217 -0.07761 0.85566 -0.087497 -0.14494 -0.2374 -0.17546 0.066109 -0.23848 -0.05334 -0.12096 -0.19139 0.10931 0.079165 0.036125 0.00033712 0.003195 0.0046909 0.0013273 0.19656
3.1328 0.0338 0.031116 0.047105 0.022675 0 0.021235 0.027486 -0.015921 -0.011812 0.0044803 -0.059318 0.29767 -0.12127 -0.23365 -0.21833 -0.18622 0.043757 -0.29298 -0.060281 -0.1489 -0.17233 0.095999 0.068482 -0.045331 -0.00017331 0.0025161 0.0042626 0.0017764 -0.036696
3.1367 0.043769 0.034208 0.045236 0.026547 0 0.021703 0.044902 0.00098747 0.0088777 0.016321 -0.037329 -0.24339 -0.12286 -0.30035 -0.18125 -0.18001 0.012657 -0.37472 -0.10834 -0.16261 -0.13916 0.065209 0.040518 -0.095574 -0.00035466 0.0019735 0.0036552 0.0027223 -0.29735
3.1406 0.053237 0.040549 0.05262 0.04181 0 0.035404 0.051916 0.020833 0.028011 0.028826 -0.0092379 -0.77381 -0.088748 -0.33771 -0.15975 -0.17032 -0.02122 -0.44383 -0.17128 -0.18075 -0.10967 0.014868 -0.011208 -0.11279 -0.00010523 0.0017254 0.0034595 0.0036446 -0.59045
3.1445 0.05818 0.048907 0.067911 0.061781 0 0.05842 0.053125 0.042647 0.049087 0.043746 0.028115 -1.3111 -0.019987 -0.37039 -0.20849 -0.18164 -0.053505 -0.43482 -0.2059 -0.22875 -0.11002 -0.068094 -0.0829 -0.1291 0.00036841 0.0015316 0.0039402 0.0039552 -0.93255
3.1484 0.058247 0.057605 0.081842 0.076422 0 0.079749 0.057066 0.065524 0.073942 0.061142 0.074315 -1.8644 -0.012889 -0.27352 -0.26588 -0.16916 -0.083553 -0.50721 -0.30449 -0.32421 -0.22973 -0.15473 -0.16045 -0.26582 0.00073558 0.0009715 0.0046501 0.0033974 -1.3205
3.1523 0.057968 0.066042 0.084719 0.079579 0 0.088835 0.069351 0.087466 0.10135 0.079045 0.12373 -2.4202 -0.028663 -0.2456 -0.29936 -0.25746 -0.11357 -0.48791 -0.34212 -0.42257 -0.29178 -0.23012 -0.22732 -0.29945 0.00078767 -0.00015669 0.0047709 0.0022042 -1.7213
3.1563 0.063368 0.0749 0.075588 0.073656 0 0.083848 0.08877 0.10567 0.12843 0.095157 0.16726 -2.9503 -0.067056 -0.22668 -0.30932 -0.34134 -0.14506 -0.43936 -0.35959 -0.4909 -0.36643 -0.27962 -0.27396 -0.305 0.0005478 -0.0015993 0.0039181 0.00091267 -2.0886
3.1602 0.076687 0.08491 0.064462 0.068344 0 0.073989 0.1089 0.11835 0.1521 0.10857 0.19592 -3.4368 -0.11384 -0.20221 -0.3057 -0.35594 -0.17534 -0.37004 -0.36834 -0.52205 -0.46613 -0.29538 -0.30153 -0.32756 0.00019189 -0.0027962 0.0026088 2.9036e-07 -2.3861
3.1641 0.09397 0.095453 0.064486 0.073938 0 0.072997 0.12308 0.12607 0.16888 0.1197 0.20456 -3.8896 -0.12197 -0.22952 -0.32043 -0.2643 -0.1976 -0.19553 -0.33346 -0.5478 -0.50962 -0.27434 -0.31776 -0.38727 -0.00010745 -0.0033109 0.0018636 -0.00037885 -2.5964
3.168 0.10788 0.10446 0.080345 0.093552 0 0.088148 0.12845 0.13079 0.17487 0.12871 0.19449 -4.3386 -0.085729 -0.28632 -0.31344 -0.24055 -0.20505 -0.2325 -0.33249 -0.51984 -0.43832 -0.2709 -0.32944 -0.36279 -0.00026922 -0.003177 0.0022625 -0.00039614 -2.7125
3.1719 0.11345 0.10994 0.10353 0.11976 0 0.1135 0.12645 0.13338 0.16773 0.13422 0.17374 -4.8059 -0.054935 -0.31288 -0.29094 -0.21098 -0.19632 -0.28445 -0.32969 -0.48766 -0.40133 -0.30098 -0.33768 -0.3787 -0.00028186 -0.0028517 0.0033632 -0.00034367 -2.7314
3.1758 0.11177 0.11173 0.11947 0.13869 0 0.13358 0.12071 0.13256 0.14984 0.134 0.15374 -5.2846 -0.026036 -0.31544 -0.25101 -0.16533 -0.17752 -0.31145 -0.32075 -0.45171 -0.3446 -0.32767 -0.33909 -0.42142 -0.0001446 -0.0028024 0.0040789 -0.00040984 -2.6605
3.1797 0.10862 0.11191 0.1204 0.13957 0 0.13543 0.11477 0.12677 0.12891 0.12725 0.14257 -5.7444 0.011652 -0.30947 -0.19236 -0.1079 -0.15863 -0.29688 -0.30644 -0.40564 -0.20178 -0.31221 -0.33021 -0.45262 0.00013769 -0.0030927 0.0036828 -0.00058866 -2.5295
3.1836 0.10943 0.11322 0.11225 0.12315 0 0.11957 0.11115 0.1174 0.1138 0.11636 0.13865 -6.1596 0.057758 -0.28447 -0.12484 -0.10817 -0.14669 -0.24183 -0.29348 -0.3435 -0.14727 -0.31276 -0.31086 -0.40079 0.0005022 -0.0033463 0.0024808 -0.00074439 -2.3873
3.1875 0.11512 0.1168 0.10888 0.10253 0 0.10048 0.11116 0.10945 0.10811 0.10637 0.1307 -6.532 0.084387 -0.24887 -0.13048 -0.13018 -0.14101 -0.29722 -0.29337 -0.36125 -0.10527 -0.33121 -0.2841 -0.36046 0.00079906 -0.0031334 0.0015047 -0.0007458 -2.2766
3.1914 0.12209 0.12125 0.11897 0.094497 0 0.095424 0.11456 0.10804 0.10737 0.10203 0.10633 -6.8878 0.077514 -0.21714 -0.15071 -0.17992 -0.13479 -0.32322 -0.27764 -0.35067 -0.080974 -0.33917 -0.25403 -0.32593 0.00085444 -0.0024219 0.0015354 -0.00056815 -2.2076
3.1953 0.12601 0.12388 0.13779 0.10708 0 0.11023 0.1191 0.11344 0.10338 0.10441 0.064486 -7.2511 0.035895 -0.18541 -0.15536 -0.22119 -0.12193 -0.27553 -0.23412 -0.30143 -0.065418 -0.32936 -0.2243 -0.2976 0.00059806 -0.0016602 0.002408 -0.00031005 -2.157
3.1992 0.12555 0.12313 0.1515 0.13267 0 0.13393 0.1213 0.11989 0.092444 0.10996 0.021149 -7.6202 -0.029962 -0.13003 -0.12547 -0.15771 -0.10356 -0.17815 -0.15985 -0.29196 -0.031124 -0.31094 -0.1985 -0.28191 0.000145 -0.0013929 0.0032487 -0.00013076 -2.0977
3.2031 0.12306 0.12008 0.14974 0.15293 0 0.14725 0.11882 0.1201 0.079875 0.11305 0.001108 -7.9709 -0.052196 -0.12008 -0.13981 -0.14843 -0.088592 -0.19284 -0.13977 -0.24646 -0.098175 -0.26443 -0.18113 -0.30864 -0.00025645 -0.0017581 0.0033587 -0.00014972 -2.0344
3.207 0.12198 0.11767 0.13481 0.15267 0 0.13857 0.11277 0.11221 0.076109 0.11041 0.019694 -8.28 -0.075379 -0.10395 -0.1849 -0.09579 -0.087446 -0.1976 -0.11819 -0.28047 -0.15478 -0.23179 -0.17708 -0.28859 -0.00038657 -0.0023478 0.0028423 -0.00036583 -2.0095
3.2109 0.12386 0.11846 0.11918 0.1321 0 0.11421 0.10768 0.10248 0.087453 0.10432 0.068696 -8.5475 -0.088042 -0.097043 -0.26013 -0.036566 -0.10373 -0.17526 -0.11668 -0.31717 -0.17911 -0.22376 -0.18922 -0.25805 -0.00020092 -0.0025809 0.0023874 -0.00064845 -2.0709
3.2148 0.12752 0.12267 0.11434 0.10733 0 0.0941 0.10848 0.10067 0.10996 0.10173 0.11967 -8.7945 -0.0809 -0.11399 -0.34684 -0.0092887 -0.13079 -0.12155 -0.14591 -0.29586 -0.17728 -0.24107 -0.21594 -0.24537 0.00015464 -0.0022472 0.0024875 -0.00081676 -2.2294
3.2188 0.13073 0.12832 0.12173 0.097899 0 0.095981 0.1166 0.11163 0.13235 0.10919 0.14437 -9.0404 -0.075531 -0.14448 -0.3093 -0.017931 -0.15625 -0.055565 -0.12475 -0.31917 -0.28347 -0.24451 -0.25081 -0.18054 0.00046599 -0.0017059 0.0029439 -0.00076434 -2.445
3.2227 0.13231 0.13292 0.13332 0.11126 0 0.12088 0.12859 0.13063 0.14545 0.1273 0.13686 -9.2848 -0.048809 -0.17497 -0.32058 -0.019259 -0.17098 -0.047822 -0.12419 -0.34535 -0.28297 -0.26576 -0.28535 -0.17578 0.00060046 -0.0015448 0.0031422 -0.00054242 -2.6548
3.2266 0.13284 0.13523 0.14018 0.13686 0 0.15189 0.13862 0.14685 0.14946 0.14889 0.11848 -9.5097 -0.055757 -0.20014 -0.32399 -0.026178 -0.17551 -0.05403 -0.13794 -0.35519 -0.27123 -0.26241 -0.3133 -0.17804 0.0005617 -0.0020285 0.0027623 -0.00033501 -2.8172
3.2305 0.13351 0.13569 0.13976 0.15516 0 0.16743 0.14274 0.15218 0.15241 0.16316 0.12018 -9.7003 -0.080222 -0.22778 -0.32156 -0.031537 -0.17857 -0.062284 -0.15788 -0.34856 -0.2783 -0.24205 -0.33349 -0.17641 0.00042374 -0.0028666 0.0021345 -0.00033906 -2.9326
3.2344 0.13472 0.13541 0.1359 0.1539 0 0.15808 0.14154 0.14753 0.16151 0.16323 0.15612 -9.8606 -0.062705 -0.27508 -0.34669 -0.015374 -0.18894 -0.073143 -0.17172 -0.33595 -0.31014 -0.24165 -0.34932 -0.17812 0.00023182 -0.0035193 0.0018616 -0.00063896 -3.0254
3.2383 0.13586 0.13495 0.13301 0.1378 0 0.13337 0.139 0.14111 0.17581 0.15139 0.2104 -10.008 -0.026311 -0.29949 -0.36057 -0.017749 -0.20736 -0.072226 -0.16775 -0.36482 -0.24111 -0.22746 -0.3648 -0.1864 -2.2074e-05 -0.0037211 0.0021303 -0.0011661 -3.1076
3.2422 0.1362 0.1341 0.13176 0.1234 0 0.11321 0.1389 0.14056 0.18694 0.13771 0.24867 -10.153 -0.032835 -0.27909 -0.37669 -0.014829 -0.22497 -0.062354 -0.17217 -0.34727 -0.23082 -0.21033 -0.38015 -0.15191 -0.00033076 -0.003692 0.0024794 -0.0017585 -3.161
3.2461 0.13591 0.13266 0.13033 0.12395 0 0.11169 0.14189 0.14609 0.18674 0.13256 0.245 -10.288 -0.026606 -0.28691 -0.37502 -0.019921 -0.2298 -0.057788 -0.16738 -0.31524 -0.21604 -0.18709 -0.39012 -0.11015 -0.00060124 -0.0038299 0.0022998 -0.002256 -3.1528
3.25 0.13582 0.1311 0.12867 0.1378 0 0.12674 0.14532 0.15074 0.17425 0.1387 0.20159 -10.392 0.010769 -0.3455 -0.34969 -0.036212 -0.21606 -0.061895 -0.14752 -0.29301 -0.17215 -0.16006 -0.3869 -0.090919 -0.0006851 -0.0042199 0.0015422 -0.0025553 -3.0654
3.2539 0.13629 0.13031 0.12974 0.15064 0 0.14371 0.1456 0.14698 0.15559 0.14934 0.14548 -10.453 -0.022768 -0.31927 -0.33784 -0.033637 -0.1888 -0.043389 -0.14383 -0.28376 -0.20438 -0.15134 -0.36607 -0.11689 -0.00050843 -0.0044963 0.00085964 -0.0026121 -2.9121
3.2578 0.13629 0.13049 0.1357 0.14909 0 0.14862 0.14073 0.13362 0.13765 0.15369 0.10603 -10.481 0.00085021 -0.30203 -0.30935 -0.020602 -0.16047 -0.071136 -0.13692 -0.23908 -0.17332 -0.12191 -0.3312 -0.084978 -0.00017868 -0.0042308 0.00098961 -0.0024335 -2.7243
3.2617 0.1336 0.13047 0.14337 0.133 0 0.13925 0.13129 0.11677 0.12244 0.14548 0.093219 -10.497 0.0051624 -0.30521 -0.27743 -0.0095484 -0.142 -0.094959 -0.11302 -0.20419 -0.16638 -0.10867 -0.2932 -0.057262 6.1003e-05 -0.0034588 0.001988 -0.0020933 -2.5281
3.2656 0.12632 0.12815 0.14488 0.11523 0 0.12484 0.1198 0.10467 0.10771 0.12742 0.094603 -10.52 0.0028566 -0.31035 -0.2703 0.00039466 -0.13559 -0.10414 -0.086321 -0.18196 -0.16045 -0.10747 -0.26407 -0.042766 2.4587e-05 -0.0027719 0.0031133 -0.0017419 -2.3347
3.2695 0.11429 0.12181 0.13391 0.1093 0 0.11593 0.10919 0.1011 0.092471 0.10823 0.091223 -10.546 0.032056 -0.28871 -0.32113 0.013717 -0.13454 -0.097852 -0.081046 -0.16323 -0.10093 -0.1017 -0.24939 -0.036169 -0.00023873 -0.002818 0.0035095 -0.0015578 -2.1502
3.2734 0.099521 0.11138 0.11187 0.11654 0 0.11425 0.10152 0.10309 0.08085 0.095275 0.076508 -10.565 0.019307 -0.28673 -0.33439 0.018437 -0.12995 -0.067629 -0.092829 -0.14758 -0.11404 -0.10286 -0.24521 -0.02286 -0.00046133 -0.0036612 0.0030152 -0.0016376 -1.9876
3.2773 0.085052 0.098466 0.087357 0.12442 0 0.11184 0.097059 0.10398 0.079337 0.089317 0.06092 -10.564 0.027971 -0.28092 -0.28638 0.030446 -0.11831 -0.067056 -0.073483 -0.12681 -0.12079 -0.11294 -0.24197 -0.013909 -0.00038563 -0.0046398 0.0022875 -0.0019062 -1.8622
3.2813 0.073311 0.085303 0.069167 0.11758 0 0.099518 0.094132 0.098823 0.089613 0.085617 0.059532 -10.547 0.025281 -0.27425 -0.26445 0.032076 -0.10404 -0.051808 -0.057914 -0.10472 -0.1164 -0.11535 -0.2322 -0.0046077 -1.3229e-05 -0.0049059 0.0021228 -0.0021435 -1.7724
3.2852 0.064882 0.073467 0.059384 0.091455 0 0.076418 0.089835 0.087459 0.10418 0.079542 0.075503 -10.521 0.011213 -0.26306 -0.29206 0.029228 -0.094912 -0.013537 -0.059995 -0.090517 -0.095851 -0.10351 -0.21571 0.0063575 0.00036522 -0.0041635 0.0026681 -0.0021332 -1.6882
3.2891 0.058558 0.063354 0.053273 0.056481 0 0.051634 0.081747 0.073634 0.11004 0.07096 0.095333 -10.488 0.045668 -0.22879 -0.29199 0.074787 -0.094693 -0.0039059 -0.064221 -0.10973 -0.04934 -0.08441 -0.198 0.01491 0.00041878 -0.0029098 0.0033216 -0.0018245 -1.5653
3.293 0.052456 0.05454 0.045715 0.029734 0 0.036735 0.06962 0.061745 0.098092 0.063387 0.1 -10.441 0.016153 -0.23264 -0.30225 0.088188 -0.099042 0.020564 -0.04325 -0.081683 -0.080015 -0.072129 -0.18383 0.01347 9.8993e-05 -0.0019492 0.0034002 -0.0013701 -1.378
3.2969 0.045377 0.046435 0.037248 0.021746 0 0.036099 0.05567 0.054009 0.070457 0.059237 0.081346 -10.369 0.022045 -0.20812 -0.28313 0.094149 -0.098315 0.03352 -0.029021 -0.078358 -0.085674 -0.061915 -0.17174 0.011469 -0.00026633 -0.0016517 0.0028667 -0.001011 -1.1407
3.3008 0.037495 0.038637 0.033311 0.029666 0 0.043596 0.042931 0.04965 0.039102 0.056308 0.048701 -10.273 0.039179 -0.17887 -0.2535 0.10474 -0.084969 0.049264 -0.021741 -0.074761 -0.076419 -0.046401 -0.15501 0.014403 -0.00022869 -0.0016684 0.0023577 -0.00090843 -0.89795
3.3047 0.029999 0.030894 0.037529 0.041344 0 0.048062 0.032941 0.045829 0.016876 0.049256 0.020431 -10.164 0.028154 -0.17499 -0.24192 0.12808 -0.059603 0.084395 -0.014422 -0.03764 -0.076213 -0.019381 -0.1278 0.026199 0.00037382 -0.0013559 0.0024883 -0.0010596 -0.68831
3.3086 0.02409 0.023106 0.04631 0.045409 0 0.042275 0.024872 0.039321 0.0082983 0.03475 0.0084036 -10.054 0.024316 -0.10654 -0.26559 0.13826 -0.03079 0.094057 0.027382 -0.040274 -0.047075 0.0024682 -0.091165 0.036993 0.0012181 -0.00046648 0.0031662 -0.00134 -0.51536
3.3125 0.020151 0.015617 0.050881 0.038482 0 0.027785 0.016999 0.028192 0.007491 0.015344 0.0090405 -9.9493 -0.015826 -0.10215 -0.22642 0.11966 -0.0088398 0.064174 0.038103 -0.044754 -0.081082 0.038185 -0.053151 0.062198 0.0017082 0.0005954 0.0036412 -0.0015984 -0.35133
3.3164 0.017695 0.0095423 0.045236 0.024948 0 0.012388 0.0090771 0.013039 0.0042983 -0.00174 0.0078297 -9.8475 -0.025446 -0.10693 -0.2091 0.1069 0.0015727 0.042128 0.055616 -0.043563 -0.095613 0.053271 -0.022891 0.094351 0.0014427 0.0011947 0.0032575 -0.0017083 -0.17011
3.3203 0.016052 0.0065927 0.032124 0.011801 0 0.003568 0.0030915 -0.0027792 -0.00699 -0.0099225 -0.007676 -9.7442 0.0025089 -0.094072 -0.22498 0.10209 0.0041481 0.054374 0.088917 -0.032544 -0.076066 0.048187 -0.003905 0.11837 0.00054585 0.0011287 0.0021522 -0.0015678 0.020522
3.3242 0.015107 0.0081615 0.02084 0.0041147 0 0.0038167 0.0014191 -0.014411 -0.02338 -0.0080166 -0.037596 -9.6388 0.019113 -0.050135 -0.2182 0.075911 0.0070859 0.12092 0.12301 -0.008627 -0.067949 0.058653 0.0076474 0.10327 -0.00042177 0.00085098 0.0011844 -0.0011192 0.17584
3.3281 0.015432 0.014211 0.01861 0.0039809 0 0.010771 0.0041706 -0.017967 -0.036063 -0.00050897 -0.0697 -9.5325 0.011596 -0.053339 -0.21867 0.081424 0.015798 0.12391 0.10795 -0.018745 -0.060094 0.087685 0.018396 0.080532 -0.0008962 0.0010257 0.001154 -0.00042758 0.24247
3.332 0.017679 0.022847 0.023891 0.011374 0 0.020384 0.0085932 -0.012715 -0.03726 0.0063766 -0.088092 -9.4225 -0.019229 -0.027535 -0.20764 0.055388 0.028 0.054905 0.1035 -0.026958 -0.046584 0.10308 0.030959 0.090951 -0.00071664 0.0018516 0.0020728 0.00025357 0.19359
3.3359 0.02181 0.031105 0.028158 0.024352 0 0.029469 0.011468 -0.0014143 -0.025347 0.0091506 -0.083053 -9.3019 -0.044319 -0.011937 -0.20767 0.02801 0.034987 0.0063826 0.10412 -0.01998 -0.041861 0.096118 0.040599 0.093655 -0.00017592 0.0028272 0.0031837 0.00055251 0.043712
3.3398 0.026883 0.036539 0.024569 0.038544 0 0.036049 0.012294 0.011549 -0.0048871 0.0086443 -0.05549 -9.1663 -0.042945 -0.039315 -0.23205 0.023687 0.028049 0.037526 0.10396 0.0032501 -0.056442 0.063631 0.037903 0.058017 0.00028784 0.0031907 0.0036772 0.00020819 -0.16479
3.3438 0.03158 0.038546 0.015145 0.048127 0 0.038917 0.013974 0.022862 0.017388 0.008386 -0.014847 -9.0196 -0.053101 -0.060032 -0.22156 -0.0085681 0.0050904 -0.032176 0.12688 -0.020024 -0.072396 0.01787 0.015346 0.046544 0.00045326 0.0026099 0.0033852 -0.00069695 -0.38869
3.3477 0.035026 0.038476 0.0095281 0.049241 0 0.038141 0.020076 0.031842 0.036946 0.011995 0.026443 -8.8715 -0.074409 -0.064312 -0.22927 -0.013098 -0.02751 -0.11459 0.083925 -0.078548 -0.11701 -0.029502 -0.027038 -0.012182 0.00041565 0.0014695 0.0028071 -0.001718 -0.60339
3.3516 0.037197 0.038465 0.016365 0.043372 0 0.036079 0.031193 0.039953 0.05308 0.021614 0.058407 -8.7275 -0.10741 -0.067963 -0.18759 -0.034001 -0.059047 -0.15394 0.038704 -0.11071 -0.096135 -0.072319 -0.080509 -0.052879 0.00038531 0.00051247 0.0025252 -0.0023114 -0.80494
3.3555 0.038631 0.039822 0.035227 0.036927 0 0.036755 0.043996 0.049019 0.067423 0.037438 0.077099 -8.5812 -0.13764 -0.074723 -0.13066 -0.066387 -0.081409 -0.17282 0.0096585 -0.1251 -0.048527 -0.11675 -0.13156 -0.0771 0.00042889 0.00020433 0.0026512 -0.0022021 -0.99892
3.3594 0.039768 0.042116 0.0563 0.036352 0 0.042812 0.053902 0.059658 0.081229 0.057315 0.085636 -8.4203 -0.13736 -0.083055 -0.1607 -0.07665 -0.093638 -0.24528 -0.0031018 -0.17212 -0.099956 -0.1778 -0.16854 -0.12373 0.00042094 0.00041285 0.0028446 -0.0015616 -1.1867
3.3633 0.040486 0.043506 0.067829 0.042703 0 0.052326 0.058659 0.070832 0.093694 0.076361 0.092067 -8.2399 -0.11962 -0.10687 -0.19433 -0.10748 -0.10096 -0.26626 -0.012525 -0.1323 -0.086263 -0.18678 -0.18735 -0.097468 0.00023142 0.00064184 0.0028035 -0.00085143 -1.3562
3.3672 0.040119 0.042024 0.064576 0.050782 0 0.05903 0.059298 0.080323 0.10229 0.087905 0.10412 -8.0501 -0.14152 -0.15408 -0.20017 -0.15454 -0.10932 -0.27422 -0.052187 -0.16974 -0.072559 -0.20192 -0.19279 -0.14016 -7.4173e-05 0.0005219 0.0026426 -0.00047019 -1.48
3.3711 0.037805 0.036829 0.050357 0.053825 0 0.05678 0.05774 0.085503 0.10446 0.086615 0.12308 -7.8685 -0.15149 -0.20021 -0.17528 -0.18323 -0.11981 -0.27326 -0.075577 -0.21073 -0.05823 -0.21976 -0.19435 -0.16808 -0.00025125 7.8902e-05 0.002744 -0.0005023 -1.5219
3.375 0.032881 0.028657 0.033542 0.049326 0 0.044792 0.053955 0.0841 0.099222 0.072248 0.14112 -7.7041 -0.12106 -0.22724 -0.12616 -0.17665 -0.12711 -0.26762 -0.060699 -0.20308 -0.038597 -0.22978 -0.19838 -0.13426 -0.0001044 -0.00039929 0.0032631 -0.00075124 -1.4505
3.3789 0.025199 0.019276 0.020331 0.040364 0 0.028701 0.045957 0.074971 0.087453 0.05073 0.14496 -7.5477 -0.091008 -0.23054 -0.087862 -0.16813 -0.12318 -0.26551 -0.060985 -0.15642 0.0034327 -0.19518 -0.20179 -0.10627 0.00030466 -0.00065926 0.0038603 -0.00097288 -1.2558
3.3828 0.015393 0.010481 0.011483 0.03133 0 0.015925 0.032703 0.058725 0.070807 0.030697 0.12452 -7.3812 -0.031349 -0.24492 -0.095085 -0.14361 -0.10315 -0.18401 -0.082773 -0.13647 0.045836 -0.18922 -0.19237 -0.10251 0.00068832 -0.00060805 0.0039804 -0.0010628 -0.95708
3.3867 0.0049895 0.0033508 0.0040941 0.022726 0 0.0092836 0.016527 0.037667 0.050318 0.017487 0.080396 -7.1954 0.0066238 -0.24745 -0.074981 -0.097014 -0.069152 -0.14425 -0.079452 -0.071603 0.076561 -0.1564 -0.15717 -0.078318 0.00078321 -0.00021184 0.003406 -0.0010432 -0.59506
3.3906 -0.0038995 -0.0018341 -0.004448 0.010777 0 0.0048562 0.0019876 0.01483 0.025952 0.0094316 0.024279 -6.9984 0.025575 -0.22918 -0.050758 -0.026307 -0.029112 -0.13212 -0.043011 0.0093494 0.10738 -0.096979 -0.093356 -0.039646 0.00057849 0.00059839 0.0025062 -0.0009274 -0.21225
3.3945 -0.0094347 -0.0051994 -0.014069 -0.007381 0 -0.0035766 -0.008117 -0.0073172 -0.0023658 -0.00011813 -0.028489 -6.8071 0.044371 -0.18635 -0.075828 0.066379 0.0083269 -0.090625 0.021921 0.044016 0.15721 -0.029481 -0.013221 -0.0079232 0.00030377 0.0018184 0.0019083 -0.00065738 0.16274
3.3984 -0.011064 -0.006887 -0.022405 -0.02821 0 -0.01748 -0.015413 -0.027379 -0.033102 -0.016408 -0.068416 -6.6293 0.012819 -0.19321 -0.063563 0.083687 0.038919 -0.026418 0.070733 0.098687 0.13576 0.019492 0.061928 0.067864 0.00019768 0.0031731 0.0019193 -0.00020235 0.51413
3.4023 -0.0099265 -0.0070272 -0.026582 -0.042149 0 -0.030698 -0.024071 -0.044346 -0.062401 -0.037912 -0.096065 -6.4558 0.032917 -0.18569 -0.059493 0.097915 0.064041 -0.014372 0.10071 0.14747 0.15926 0.073217 0.11521 0.056149 0.00029177 0.0041383 0.0022764 0.00030799 0.82362
3.4063 -0.0081561 -0.0060004 -0.024679 -0.040581 0 -0.034019 -0.035809 -0.05663 -0.085229 -0.05671 -0.11797 -6.2721 0.060199 -0.17335 -0.060545 0.12268 0.08729 -0.00067843 0.12453 0.19893 0.191 0.11658 0.14443 0.06212 0.00041787 0.0042996 0.002465 0.00060849 1.0587
3.4102 -0.0074972 -0.0046164 -0.016512 -0.023514 0 -0.023517 -0.046835 -0.062185 -0.097713 -0.064429 -0.13828 -6.0754 0.069642 -0.15985 -0.076162 0.14939 0.10936 0.024909 0.1413 0.23933 0.20255 0.13584 0.16044 0.11642 0.00041425 0.0037678 0.0022571 0.00051422 1.1804
3.4141 -0.0082902 -0.0039178 -0.0041885 -0.000916 0 -0.0051938 -0.050312 -0.059999 -0.098884 -0.058712 -0.15341 -5.8806 0.057537 -0.13942 -0.14695 0.12155 0.1255 -0.0046643 0.12258 0.20255 0.16283 0.10957 0.17475 0.12774 0.00030573 0.0032042 0.001918 0.00013224 1.1682
3.418 -0.0096602 -0.0046864 0.0078315 0.013941 0 0.0085837 -0.042557 -0.051528 -0.090447 -0.044805 -0.15407 -5.7055 0.038106 -0.11242 -0.16537 0.090729 0.12785 -0.029737 0.085201 0.1184 0.13585 0.10488 0.18713 0.095404 0.00026883 0.0033232 0.0018907 -0.00016584 1.0383
3.4219 -0.010681 -0.007044 0.014193 0.013714 0 0.0082471 -0.027119 -0.040271 -0.07495 -0.031129 -0.13252 -5.5518 0.0031296 -0.14112 -0.1648 0.05967 0.11109 -0.047152 0.06072 0.077199 0.10654 0.077904 0.18449 0.099441 0.0004213 0.0042551 0.0023149 -3.3517e-05 0.83708
3.4258 -0.011405 -0.010485 0.011684 0.0013448 0 -0.0057412 -0.012549 -0.029376 -0.054132 -0.02284 -0.089056 -5.4009 -0.030844 -0.17088 -0.16093 0.034772 0.076983 -0.060932 0.050227 0.050773 0.058104 0.0382 0.15246 0.11013 0.00065976 0.0053556 0.002889 0.00054066 0.61213
3.4297 -0.012805 -0.014313 0.0018701 -0.013421 0 -0.023444 -0.0055824 -0.019346 -0.028942 -0.0187 -0.032662 -5.2305 -0.045757 -0.13803 -0.16782 0.020263 0.034275 -0.077005 0.047 -0.0062831 -0.021881 0.0040157 0.089628 0.081244 0.00072141 0.0056853 0.0032035 0.0011929 0.38487
3.4336 -0.015779 -0.018123 -0.009407 -0.021743 0 -0.0331 -0.0059308 -0.008214 -0.00099383 -0.01342 0.023905 -5.0361 -0.073185 -0.16741 -0.19708 -0.020051 -0.0061367 -0.10537 0.012021 -0.078488 -0.079276 -0.022512 0.011682 0.012448 0.00041804 0.0047736 0.0031694 0.0014688 0.15044
3.4375 -0.020258 -0.021944 -0.016228 -0.021253 0 -0.029595 -0.0074208 0.0056175 0.026289 -0.0029521 0.070389 -4.8361 -0.096457 -0.14588 -0.26383 -0.030264 -0.037189 -0.094078 -0.040371 -0.13912 -0.083046 -0.042771 -0.058476 -0.0081811 -0.00018332 0.0030031 0.0030771 0.0011894 -0.095757
3.4414 -0.025347 -0.026008 -0.017501 -0.016027 0 -0.017405 -0.0042436 0.020423 0.048326 0.011776 0.10239 -4.6544 -0.11159 -0.11118 -0.30108 -0.051932 -0.058302 -0.091945 -0.075834 -0.17643 -0.13608 -0.059403 -0.10599 -0.022623 -0.00080389 0.0012857 0.0032276 0.00057963 -0.32998
3.4453 -0.030284 -0.030434 -0.018206 -0.012484 0 -0.0066113 0.0035561 0.031039 0.061477 0.025302 0.1205 -4.4976 -0.11763 -0.080014 -0.28895 -0.084474 -0.072919 -0.10405 -0.083626 -0.19705 -0.23623 -0.075062 -0.13137 -0.039186 -0.0011703 0.00033871 0.0035439 6.0507e-05 -0.49761
3.4492 -0.035187 -0.035145 -0.025326 -0.015192 0 -0.0058386 0.010155 0.032058 0.064685 0.031208 0.12705 -4.3494 -0.11625 -0.056574 -0.24544 -0.083109 -0.083208 -0.092775 -0.071521 -0.23036 -0.27088 -0.093883 -0.14398 -0.035711 -0.0011945 0.00020881 0.0035967 -8.9255e-05 -0.53929
3.4531 -0.040781 -0.040063 -0.041541 -0.025079 0 -0.017372 0.0089466 0.021657 0.059034 0.025779 0.12308 -4.1885 -0.11914 -0.069131 -0.28146 -0.09807 -0.086378 -0.080683 -0.077139 -0.19529 -0.23353 -0.073747 -0.14854 -0.088258 -0.00096389 0.00042797 0.0030411 9.8885e-05 -0.42292
3.457 -0.04742 -0.045322 -0.062155 -0.039808 0 -0.037014 -0.0025002 0.0027323 0.045623 0.0093735 0.10705 -4.0109 -0.108 -0.03937 -0.26616 -0.11013 -0.07571 -0.098952 -0.076195 -0.14707 -0.20781 -0.048424 -0.13754 -0.077814 -0.00059486 0.00058446 0.0020185 0.00040244 -0.15514
3.4609 -0.05452 -0.051217 -0.078201 -0.055052 0 -0.057524 -0.021677 -0.019548 0.02391 -0.014573 0.07561 -3.8361 -0.071216 -0.01763 -0.23453 -0.11147 -0.045597 -0.11266 -0.059437 -0.089836 -0.20264 -0.027259 -0.096926 -0.018497 -0.00013306 0.00073723 0.0010977 0.00065562 0.23267
3.4648 -0.061065 -0.057906 -0.083334 -0.066268 0 -0.072767 -0.044185 -0.04141 -0.0076164 -0.041571 0.026069 -3.6902 -0.012377 -0.043015 -0.2273 -0.098862 0.0033305 -0.095727 -0.019269 -0.022851 -0.20308 -0.011052 -0.019772 0.058773 0.00039195 0.001302 0.0007931 0.00087419 0.70546
3.4688 -0.066676 -0.065152 -0.078752 -0.071114 0 -0.080375 -0.066864 -0.062197 -0.048703 -0.067811 -0.040208 -3.5823 -0.027718 -0.024343 -0.24315 -0.089409 0.062994 -0.10793 0.057782 0.065035 -0.071493 0.04369 0.084202 0.087178 0.00084653 0.0025675 0.0011249 0.0011654 1.2313
3.4727 -0.072028 -0.072378 -0.07203 -0.071562 0 -0.082237 -0.088224 -0.083089 -0.094991 -0.091116 -0.11534 -3.4964 -0.0064875 -0.014486 -0.19857 -0.054654 0.12161 -0.10217 0.073557 0.1153 -0.014789 0.091521 0.19201 0.12124 0.00098923 0.0043371 0.0016444 0.0015605 1.7722
3.4766 -0.078044 -0.079017 -0.071025 -0.073515 0 -0.082965 -0.10697 -0.10459 -0.1385 -0.11108 -0.18576 -3.4062 0.018279 0.012868 -0.1743 -0.020394 0.16968 -0.077615 0.10646 0.16045 0.073063 0.1376 0.28097 0.17726 0.00064701 0.0060357 0.00188 0.0019697 2.2758
3.4805 -0.084622 -0.084812 -0.078015 -0.082788 0 -0.086942 -0.12131 -0.12526 -0.17117 -0.12835 -0.23743 -3.2981 0.038728 0.042516 -0.16258 0.010167 0.20404 -0.058997 0.15268 0.21488 0.16692 0.17513 0.34135 0.2289 -7.8676e-05 0.0071621 0.001752 0.0023039 2.6855
3.4844 -0.090265 -0.089789 -0.088705 -0.099721 0 -0.095247 -0.13014 -0.14238 -0.18907 -0.14318 -0.26295 -3.182 0.058348 0.030077 -0.10243 0.045456 0.22726 -0.094495 0.16026 0.2879 0.1582 0.18839 0.37853 0.21599 -0.00080264 0.0076577 0.0015657 0.0026119 2.9628
3.4883 -0.093173 -0.093886 -0.096329 -0.11714 0 -0.10448 -0.13421 -0.1533 -0.194 -0.15421 -0.26573 -3.0828 0.11683 0.0072974 -0.11099 0.04453 0.24328 -0.072519 0.17634 0.32135 0.17342 0.222 0.40395 0.24523 -0.0011087 0.0078715 0.0016346 0.0030552 3.1013
3.4922 -0.092848 -0.096611 -0.097016 -0.12461 0 -0.10892 -0.13531 -0.15604 -0.19119 -0.1585 -0.25682 -3.021 0.11199 0.02384 -0.13417 0.059513 0.25289 -0.047628 0.18334 0.34211 0.18425 0.22035 0.4231 0.24512 -0.00087306 0.0081898 0.0019554 0.0037179 3.1171
3.4961 -0.090603 -0.097061 -0.092094 -0.11649 0 -0.10499 -0.13367 -0.14933 -0.18469 -0.15338 -0.24587 -2.9995 0.089743 0.02136 -0.16001 0.067881 0.25235 -0.055021 0.16925 0.3251 0.19316 0.20091 0.43011 0.23302 -0.00037133 0.0086791 0.002268 0.0044409 3.0227
3.5 -0.088363 -0.094376 -0.086137 -0.097111 0 -0.094675 -0.12694 -0.13313 -0.17396 -0.13872 -0.23266 -3.005 0.07438 -0.026028 -0.17624 0.056716 0.23615 -0.10424 0.12865 0.26439 0.19455 0.17458 0.41225 0.21525 -5.5329e-05 0.0090352 0.0024059 0.0048716 2.8115
3.5039 -0.086806 -0.088301 -0.082982 -0.077968 0 -0.084404 -0.11248 -0.10983 -0.15446 -0.11764 -0.2068 -3.0186 0.0081169 -0.035522 -0.15794 0.045613 0.20165 -0.12565 0.071407 0.21689 0.14582 0.12429 0.36027 0.15037 -0.00018229 0.0088411 0.0025299 0.0047269 2.4689
3.5078 -0.084638 -0.07947 -0.083034 -0.068584 0 -0.079569 -0.091146 -0.084506 -0.12186 -0.094596 -0.15693 -3.0265 0.04731 -0.033343 -0.14733 0.0068671 0.15221 -0.17243 0.044105 0.15743 0.1383 0.053535 0.27673 0.064337 -0.00061617 0.0078932 0.0029655 0.0040525 2.0003
3.5117 -0.079798 -0.069223 -0.083472 -0.068639 0 -0.079132 -0.068333 -0.062774 -0.076857 -0.072299 -0.082742 -3.0235 0.041861 -0.077943 -0.19384 -0.036483 0.096351 -0.20202 -0.0029471 0.068042 0.083047 -0.017217 0.17661 0.0077876 -0.00096977 0.0063508 0.0038004 0.0032433 1.4501
3.5156 -0.071527 -0.059115 -0.080635 -0.068516 0 -0.075562 -0.050255 -0.047152 -0.026726 -0.050275 0.00029223 -3.0126 0.0056673 -0.12783 -0.25699 -0.065315 0.043728 -0.2117 -0.049192 -0.031118 -0.0012153 -0.06673 0.080212 -0.022807 -0.0009523 0.0046404 0.0046756 0.0027802 0.89192
3.5195 -0.06142 -0.050435 -0.072674 -0.058208 0 -0.061309 -0.038641 -0.03514 0.017771 -0.026724 0.06856 -3.0019 0.0051174 -0.10571 -0.26206 -0.060244 0.00067074 -0.21132 -0.050513 -0.10421 -0.058104 -0.072491 0.0032272 -0.050107 -0.00061051 0.0032192 0.0050319 0.0028825 0.39797
3.5234 -0.052434 -0.043944 -0.060925 -0.037003 0 -0.036895 -0.029376 -0.021514 0.048168 -0.0022693 0.10519 -3.0004 -0.027257 -0.13632 -0.27639 -0.091487 -0.031593 -0.19208 -0.079735 -0.1536 -0.075477 -0.12593 -0.049788 -0.11349 -0.00025948 0.0023544 0.0046124 0.0033489 0.013666
3.5273 -0.046696 -0.039844 -0.049372 -0.015357 0 -0.013244 -0.017183 -0.0036002 0.062427 0.018017 0.11062 -3.014 -0.021406 -0.1491 -0.26923 -0.10625 -0.055039 -0.24961 -0.1094 -0.16747 -0.088019 -0.17555 -0.084422 -0.15001 -0.00018245 0.0020264 0.0037418 0.003711 -0.24316
3.5313 -0.044004 -0.037833 -0.042416 -0.0069224 0 -0.0048567 -0.0021728 0.015046 0.064334 0.026876 0.10005 -3.0427 -0.02753 -0.16878 -0.26575 -0.12457 -0.07104 -0.27636 -0.12263 -0.18373 -0.10421 -0.192 -0.1088 -0.15579 -0.00037616 0.0019907 0.0030909 0.0035828 -0.36564
3.5352 -0.042215 -0.037162 -0.041888 -0.017264 0 -0.018262 0.0085431 0.026322 0.05882 0.020252 0.089785 -3.082 -0.06136 -0.19136 -0.26929 -0.1515 -0.077773 -0.23916 -0.11539 -0.20085 -0.12316 -0.17308 -0.12491 -0.13859 -0.00055868 0.0019616 0.0031166 0.0029421 -0.34693
3.5391 -0.039051 -0.036742 -0.04506 -0.038656 0 -0.045014 0.0066569 0.02369 0.047343 0.0014397 0.083602 -3.1295 -0.080932 -0.15286 -0.24181 -0.16575 -0.07096 -0.22915 -0.10517 -0.13677 -0.12474 -0.16656 -0.12553 -0.13179 -0.00041484 0.0018178 0.0036819 0.0021427 -0.18904
3.543 -0.033717 -0.035387 -0.045467 -0.055312 0 -0.065855 -0.0090399 0.0075222 0.0275 -0.019956 0.070558 -3.1882 -0.093365 -0.15564 -0.25684 -0.15832 -0.047453 -0.15805 -0.07432 -0.098579 -0.1121 -0.11646 -0.099764 -0.07869 0.0001419 0.0016904 0.0041969 0.001656 0.078684
3.5469 -0.02711 -0.032204 -0.036918 -0.054793 0 -0.063974 -0.029908 -0.015038 -0.0026566 -0.034142 0.036023 -3.2636 -0.072206 -0.13609 -0.25734 -0.12601 -0.0089187 -0.14732 -0.043756 -0.056389 -0.076411 -0.074422 -0.04339 -0.035437 0.00089866 0.0018454 0.0041523 0.0017334 0.395
3.5508 -0.020691 -0.026963 -0.018432 -0.036616 0 -0.037627 -0.043498 -0.035423 -0.039622 -0.037819 -0.02344 -3.3548 -0.040659 -0.11349 -0.24858 -0.087056 0.03728 -0.16255 -0.01505 -0.0031607 -0.04735 -0.036696 0.03436 -0.0012883 0.0014908 0.0024291 0.0035636 0.0022314 0.68811
3.5547 -0.015178 -0.020203 0.0037653 -0.011733 0 -0.0021858 -0.043298 -0.04917 -0.073878 -0.03604 -0.094003 -3.4493 -0.029403 -0.11402 -0.24341 -0.06355 0.080856 -0.1431 0.013975 0.061207 -0.059021 0.0083886 0.11374 0.034348 0.0016276 0.0032821 0.0029428 0.0027238 0.90854
3.5586 -0.010103 -0.012921 0.019636 0.0060788 0 0.020544 -0.033395 -0.056818 -0.095202 -0.037495 -0.1525 -3.5301 -0.02237 -0.037211 -0.19905 -0.054908 0.11318 -0.083246 0.054258 0.090662 -0.088428 0.046258 0.17557 0.080556 0.0012374 0.0040125 0.0028459 0.0028217 1.0457
3.5625 -0.0043858 -0.0059657 0.022394 0.0099702 0 0.018073 -0.0239 -0.06024 -0.099746 -0.046791 -0.18178 -3.5908 -0.056718 -0.0315 -0.19236 -0.042406 0.13055 -0.059515 0.088279 0.10305 -0.051426 0.086336 0.21156 0.09655 0.00047657 0.004299 0.0034056 0.0024694 1.1139
3.5664 0.0027049 0.00048346 0.013908 0.0038785 0 -0.003631 -0.021596 -0.058962 -0.092512 -0.059834 -0.18091 -3.644 -0.074204 -0.053372 -0.21567 -0.034608 0.1341 -0.054535 0.099953 0.10651 -0.026635 0.10115 0.22532 0.088701 -0.00034999 0.0041655 0.0042406 0.0019952 1.12
3.5703 0.010969 0.0069921 0.0036841 -0.0016042 0 -0.024446 -0.024415 -0.050567 -0.082422 -0.066064 -0.16223 -3.7134 -0.066446 -0.079141 -0.24762 -0.033156 0.12683 -0.065388 0.083059 0.096663 -0.044172 0.08773 0.22334 0.073698 -0.00090146 0.0039515 0.0047846 0.0018642 1.0436
3.5742 0.019391 0.014376 0.0016288 0.0023948 0 -0.024654 -0.024234 -0.03443 -0.073792 -0.055885 -0.13865 -3.8124 -0.074218 -0.093284 -0.23995 -0.03315 0.11016 -0.10332 0.038336 0.052905 -0.098884 0.067812 0.20486 0.088795 -0.00092828 0.0039657 0.0047269 0.0023084 0.84619
3.5781 0.026786 0.02297 0.010286 0.016679 0 0.00095424 -0.014464 -0.014112 -0.061762 -0.027607 -0.11229 -3.9297 -0.090635 -0.10907 -0.24236 -0.031779 0.0827 -0.064346 -0.024146 0.0025518 -0.15744 0.0028535 0.16047 0.0001917 -0.00040179 0.0041229 0.0042041 0.0031123 0.50031
3.582 0.032554 0.032233 0.023192 0.033971 0 0.039644 0.0050073 0.0050138 -0.036219 0.011274 -0.074041 -4.0362 -0.09959 -0.12297 -0.2614 -0.059869 0.042054 -0.038419 -0.072259 -0.093843 -0.17537 -0.049479 0.081801 -0.043282 0.00041945 0.0039289 0.0036288 0.0037261 0.014905
3.5859 0.037134 0.041043 0.031056 0.044931 0 0.070226 0.029367 0.020979 0.008633 0.049131 -0.013836 -4.1085 -0.10272 -0.14036 -0.29748 -0.10135 -0.011885 -0.05124 -0.098478 -0.19177 -0.20198 -0.09501 -0.026561 -0.064475 0.001079 0.0028822 0.0033404 0.0036312 -0.56379
3.5898 0.04184 0.04852 0.030589 0.045735 0 0.07832 0.053899 0.037727 0.067226 0.077487 0.067472 -4.148 -0.10688 -0.16583 -0.34752 -0.13927 -0.074472 -0.11509 -0.1082 -0.25438 -0.27806 -0.14205 -0.14437 -0.099227 0.0011789 0.00096534 0.0033708 0.0026816 -1.1712
3.5938 0.048046 0.054717 0.028161 0.041608 0 0.066218 0.076676 0.061499 0.12439 0.095156 0.15475 -4.1778 -0.14625 -0.19588 -0.39307 -0.17848 -0.1366 -0.20332 -0.17858 -0.3394 -0.34315 -0.17911 -0.2462 -0.17795 0.00066023 -0.0012236 0.0034759 0.0011727 -1.745
3.5977 0.056143 0.060547 0.034694 0.043364 0 0.050319 0.096797 0.093832 0.16475 0.10675 0.22642 -4.2193 -0.13953 -0.23235 -0.37796 -0.18454 -0.18778 -0.2272 -0.20038 -0.41019 -0.34262 -0.2388 -0.31689 -0.22688 -0.00011503 -0.0028593 0.0033615 -0.00038647 -2.2347
3.6016 0.065014 0.066946 0.055866 0.058932 0 0.048287 0.11164 0.12783 0.18204 0.11754 0.26706 -4.2719 -0.15032 -0.24497 -0.38253 -0.18645 -0.22034 -0.23704 -0.23353 -0.46548 -0.35709 -0.27769 -0.35881 -0.24827 -0.00059425 -0.0034931 0.0029111 -0.0015896 -2.6003
3.6055 0.072568 0.073919 0.08609 0.085988 0 0.065634 0.11758 0.15175 0.18102 0.12901 0.27517 -4.3146 -0.17463 -0.24856 -0.39995 -0.19688 -0.2324 -0.24884 -0.27363 -0.50384 -0.38439 -0.29975 -0.38488 -0.26404 -0.00043983 -0.0033635 0.0022625 -0.0022907 -2.813
3.6094 0.077092 0.080331 0.11172 0.11175 0 0.091785 0.11412 0.15728 0.17132 0.13826 0.26092 -4.3286 -0.16686 -0.29056 -0.36916 -0.22355 -0.22784 -0.26473 -0.27657 -0.52384 -0.37262 -0.33889 -0.40381 -0.31643 0.0002003 -0.0031471 0.0017163 -0.0025377 -2.8626
3.6133 0.078433 0.084678 0.12112 0.12122 0 0.10856 0.1063 0.14524 0.15919 0.14088 0.2369 -4.3172 -0.17145 -0.30743 -0.37918 -0.21582 -0.21336 -0.20525 -0.27317 -0.49088 -0.36805 -0.2957 -0.41087 -0.29498 0.0007933 -0.0033706 0.0015581 -0.0024223 -2.7635
3.6172 0.078031 0.086248 0.1134 0.10843 0 0.10453 0.10155 0.124 0.14435 0.13448 0.20939 -4.3038 -0.1692 -0.27116 -0.39079 -0.20616 -0.19419 -0.21902 -0.25129 -0.48282 -0.36355 -0.25342 -0.39239 -0.2894 0.0008347 -0.0039886 0.0019068 -0.0020271 -2.5496
3.6211 0.077761 0.085694 0.098643 0.082128 0 0.084197 0.10277 0.10253 0.12323 0.11996 0.17638 -4.3095 -0.16774 -0.22809 -0.37334 -0.2027 -0.17118 -0.22443 -0.20791 -0.44477 -0.34013 -0.22284 -0.33948 -0.24989 0.000246 -0.0044688 0.0026582 -0.0014903 -2.2593
3.625 0.078607 0.084528 0.089747 0.060513 0 0.064493 0.10473 0.084574 0.094608 0.10029 0.13242 -4.3323 -0.16373 -0.20677 -0.32435 -0.19907 -0.1413 -0.16945 -0.14919 -0.35129 -0.28919 -0.1985 -0.25851 -0.15906 -0.00057247 -0.0042747 0.0035372 -0.0010482 -1.9207
3.6289 0.080307 0.084014 0.092635 0.058372 0 0.061374 0.098303 0.068784 0.061883 0.078474 0.075754 -4.3482 -0.10697 -0.17604 -0.33986 -0.13315 -0.10157 -0.10511 -0.1143 -0.28081 -0.23315 -0.11956 -0.16915 -0.1197 -0.0010772 -0.0033104 0.0042238 -0.00092798 -1.5522
3.6328 0.082187 0.084444 0.10258 0.076034 0 0.076931 0.079591 0.053269 0.030794 0.056606 0.012237 -4.333 -0.088016 -0.094302 -0.33009 -0.12076 -0.053661 -0.088785 -0.10272 -0.23992 -0.21478 -0.11334 -0.092002 -0.088538 -0.0010176 -0.0019643 0.0044877 -0.0011584 -1.1772
3.6367 0.084217 0.085413 0.10895 0.099103 0 0.097655 0.055266 0.039351 0.0057654 0.036675 -0.046225 -4.2831 -0.089212 -0.055979 -0.28883 -0.10762 -0.0059889 -0.056417 -0.099694 -0.18498 -0.2157 -0.089546 -0.036919 -0.0671 -0.00060121 -0.00076603 0.0042681 -0.0015025 -0.83772
3.6406 0.087139 0.086722 0.10392 0.10958 0 0.10561 0.03855 0.030796 -0.011238 0.021666 -0.087133 -4.2146 -0.09102 -0.053207 -0.24277 -0.093031 0.029113 -0.021652 -0.09353 -0.1267 -0.22383 -0.049105 -0.0015239 -0.053703 -0.00025729 7.3367e-06 0.003671 -0.0016401 -0.59312
3.6445 0.091542 0.088925 0.088328 0.099858 0 0.093694 0.038876 0.030098 -0.019025 0.015496 -0.10294 -4.144 -0.070506 -0.043288 -0.23434 -0.092982 0.041576 -0.025547 -0.071947 -0.094917 -0.22645 -0.023202 0.020133 -0.045394 -0.00022553 0.00044376 0.0029044 -0.0014663 -0.49998
3.6484 0.096901 0.092866 0.070648 0.078536 0 0.072415 0.05459 0.036338 -0.015608 0.021352 -0.09346 -4.0697 -0.10232 -0.087737 -0.26748 -0.1071 0.029149 -0.095845 -0.071655 -0.084004 -0.23463 -0.054885 0.027721 -0.083574 -0.00034579 0.00078084 0.002201 -0.0012174 -0.58835
3.6523 0.10169 0.098588 0.060846 0.063605 0 0.062 0.075291 0.046926 0.00079522 0.039515 -0.064101 -3.9734 -0.092232 -0.10255 -0.26459 -0.11945 -0.0017734 -0.15217 -0.10115 -0.1232 -0.2263 -0.079487 0.012802 -0.08446 -0.00023747 0.0011023 0.0017636 -0.0012624 -0.84997
3.6563 0.1046 0.1047 0.064023 0.068464 0 0.075793 0.091289 0.060921 0.029232 0.066312 -0.021376 -3.8389 -0.093581 -0.1257 -0.27144 -0.14818 -0.040811 -0.20401 -0.15892 -0.20345 -0.2795 -0.12704 -0.033623 -0.12449 0.00030078 0.0012242 0.0017265 -0.0017289 -1.2444
3.6602 0.10561 0.10896 0.077952 0.091888 0 0.10832 0.10108 0.07979 0.065181 0.095126 0.031096 -3.6697 -0.12756 -0.17063 -0.30063 -0.19508 -0.080355 -0.25066 -0.23252 -0.29474 -0.38608 -0.2043 -0.1113 -0.22067 0.0010435 0.00084692 0.002112 -0.0023277 -1.7152
3.6641 0.10584 0.10978 0.095292 0.11943 0 0.13825 0.11021 0.10443 0.10291 0.11913 0.093116 -3.4865 -0.16341 -0.20922 -0.30465 -0.23052 -0.11927 -0.26904 -0.2812 -0.30688 -0.35787 -0.27616 -0.20745 -0.28083 0.0014811 -0.00018711 0.0027856 -0.0025819 -2.2036
3.668 0.10627 0.10737 0.1083 0.13448 0 0.14443 0.12349 0.1317 0.13877 0.13435 0.1642 -3.3084 -0.14458 -0.23701 -0.32875 -0.27296 -0.16073 -0.31576 -0.33262 -0.38347 -0.34185 -0.34378 -0.3028 -0.31191 0.0012397 -0.0017518 0.0034593 -0.0022729 -2.6562
3.6719 0.10654 0.10359 0.11301 0.13003 0 0.12266 0.13898 0.15475 0.17174 0.14139 0.23834 -3.1359 -0.13248 -0.25489 -0.32196 -0.28124 -0.20614 -0.37513 -0.36164 -0.44151 -0.32747 -0.40202 -0.38175 -0.32542 0.00041423 -0.0035041 0.0037912 -0.0016756 -3.0274
3.6758 0.10529 0.10052 0.11088 0.11232 0 0.089401 0.14961 0.16737 0.20051 0.14472 0.30189 -2.9512 -0.11905 -0.28113 -0.30257 -0.26521 -0.2503 -0.42401 -0.37612 -0.48489 -0.31689 -0.44727 -0.4385 -0.34903 -0.00047956 -0.0050727 0.0035647 -0.0013316 -3.2834
3.6797 0.10152 0.098962 0.1071 0.094725 0 0.069489 0.15025 0.16853 0.22043 0.14945 0.33803 -2.7365 -0.087548 -0.33356 -0.30047 -0.24408 -0.28221 -0.43831 -0.39168 -0.52985 -0.31419 -0.47512 -0.47482 -0.4072 -0.0008984 -0.0062107 0.0028424 -0.0015517 -3.4053
3.6836 0.09585 0.098072 0.10682 0.08743 0 0.077055 0.14262 0.16232 0.22462 0.15731 0.33587 -2.49 -0.082834 -0.35873 -0.30377 -0.2101 -0.29125 -0.41944 -0.43356 -0.53276 -0.32017 -0.45615 -0.49262 -0.40009 -0.00068247 -0.0068204 0.0019685 -0.0021249 -3.3886
3.6875 0.090199 0.096308 0.11116 0.091009 0 0.10478 0.13305 0.15349 0.20911 0.16438 0.29796 -2.2269 -0.099299 -0.36175 -0.2995 -0.1899 -0.27413 -0.45568 -0.41509 -0.51949 -0.28474 -0.44786 -0.48835 -0.38732 -0.00014892 -0.0068817 0.0013823 -0.0025293 -3.2376
3.6914 0.086207 0.09283 0.11596 0.097829 0 0.1297 0.12573 0.14279 0.17731 0.16267 0.23961 -1.9646 -0.086042 -0.371 -0.26751 -0.17398 -0.23698 -0.47185 -0.36425 -0.46389 -0.20779 -0.41597 -0.45459 -0.35629 0.00019043 -0.0063848 0.0013484 -0.0024546 -2.9597
3.6953 0.083908 0.088123 0.11448 0.09915 0 0.13083 0.11866 0.12702 0.13884 0.1452 0.17911 -1.7077 -0.053931 -0.39004 -0.21825 -0.15841 -0.19109 -0.4447 -0.30438 -0.37279 -0.1187 -0.347 -0.38745 -0.3091 3.5599e-05 -0.0053383 0.0017896 -0.0021203 -2.5664
3.6992 0.081864 0.083433 0.10266 0.091936 0 0.1048 0.10636 0.10346 0.10284 0.11165 0.12576 -1.445 -0.089584 -0.39663 -0.20258 -0.1433 -0.1454 -0.39567 -0.26693 -0.29378 -0.096745 -0.24271 -0.29334 -0.26549 -0.00050206 -0.0038405 0.0023524 -0.0020588 -2.0802
3.7031 0.078542 0.079592 0.083089 0.080449 0 0.067665 0.086226 0.074171 0.071622 0.070078 0.075369 -1.1608 -0.10836 -0.39627 -0.15698 -0.14924 -0.10185 -0.37957 -0.21886 -0.18341 -0.044442 -0.13532 -0.18886 -0.16581 -0.0010394 -0.0021345 0.0026656 -0.0025555 -1.5407
3.707 0.073534 0.076277 0.064035 0.071955 0 0.041999 0.061839 0.045573 0.040807 0.032954 0.017561 -0.84749 -0.11282 -0.35904 -0.14063 -0.13794 -0.057053 -0.32812 -0.16599 -0.12 -0.023144 -0.06632 -0.092905 -0.10282 -0.0012457 -0.0005651 0.0026026 -0.0032958 -1.0009
3.7109 0.067486 0.072238 0.053588 0.070166 0 0.039802 0.039852 0.023659 0.0060484 0.0096255 -0.050586 -0.51034 -0.11553 -0.285 -0.14228 -0.11953 -0.0085694 -0.2466 -0.10653 -0.082703 -0.026955 -0.026212 -0.016986 -0.077764 -0.0010696 0.00056891 0.0023508 -0.0035945 -0.51516
3.7148 0.061024 0.066212 0.053316 0.071526 0 0.054346 0.024143 0.0094909 -0.030025 0.00079544 -0.11639 -0.16096 -0.1281 -0.18955 -0.14464 -0.10996 0.03957 -0.15517 -0.044671 -0.051755 -0.048179 -0.0017645 0.038531 -0.077932 -0.00071054 0.0011812 0.0022354 -0.0030222 -0.12491
3.7188 0.053936 0.057709 0.056751 0.06736 0 0.066647 0.013395 -0.00052972 -0.057606 -0.00068681 -0.15702 0.1915 -0.15099 -0.17268 -0.13355 -0.13903 0.07694 -0.13162 -0.033722 -0.086925 -0.11846 0.0061563 0.079339 -0.057686 -0.00040717 0.0014525 0.0024392 -0.001843 0.14728
3.7227 0.045482 0.047148 0.054426 0.050714 0 0.060837 0.0043529 -0.010027 -0.066912 -0.0032571 -0.15554 0.54483 -0.10291 -0.15037 -0.15928 -0.13096 0.092719 -0.068353 -0.069115 -0.055084 -0.10122 -0.007855 0.10791 -0.048048 -0.00025175 0.0017012 0.0028398 -0.00083206 0.29551
3.7266 0.035392 0.035399 0.041546 0.022944 0 0.036191 -0.0032762 -0.018353 -0.056322 -0.0096473 -0.11473 0.90172 -0.040434 -0.12779 -0.17185 -0.12307 0.083117 -0.06226 -0.093525 -0.054574 -0.096736 -0.028997 0.11875 -0.026674 -0.00017567 0.0021359 0.0030957 -0.00062002 0.32578
3.7305 0.024365 0.023208 0.021857 -0.0053429 0 0.0067823 -0.0059889 -0.020932 -0.033941 -0.015308 -0.056814 1.2649 0.0066617 -0.12084 -0.17869 -0.12414 0.054461 -0.11404 -0.10091 -0.096998 -0.11396 -0.060827 0.1031 -0.0098659 -7.4852e-05 0.0026722 0.0029141 -0.0011592 0.25495
3.7344 0.013502 0.010955 0.0043347 -0.02076 0 -0.010379 -0.00084412 -0.013944 -0.011194 -0.013485 -0.0081127 1.6336 0.01342 -0.15777 -0.22544 -0.12874 0.019469 -0.1639 -0.11464 -0.14421 -0.1091 -0.11913 0.059277 -0.043915 7.001e-05 0.0029747 0.0022905 -0.0017955 0.11264
3.7383 0.0033166 -0.0011964 -0.0044631 -0.01705 0 -0.0089991 0.0097497 0.0011654 0.0055906 -0.0023618 0.019426 2.0024 0.018043 -0.22176 -0.21047 -0.10098 -0.010542 -0.23859 -0.14982 -0.20995 -0.14334 -0.1711 -0.0011915 -0.088836 0.00018669 0.0027211 0.0015303 -0.0018669 -0.060279
3.7422 -0.0065379 -0.012996 -0.00575 -0.00095515 0 0.0018341 0.018349 0.017588 0.018079 0.01219 0.034721 2.3632 -0.0055513 -0.26184 -0.24961 -0.097008 -0.031694 -0.33018 -0.18212 -0.2487 -0.13893 -0.18664 -0.058372 -0.14572 0.00019813 0.001894 0.0010404 -0.0012716 -0.22025
3.7461 -0.016512 -0.023919 -0.0070093 0.011352 0 0.005463 0.018197 0.027516 0.031295 0.020846 0.056575 2.7092 -0.028393 -0.27829 -0.26972 -0.092056 -0.04742 -0.37425 -0.20888 -0.26566 -0.11856 -0.19411 -0.096636 -0.18398 9.7648e-05 0.00085445 0.0010533 -0.00050471 -0.33259
3.75 -0.026271 -0.033247 -0.015168 0.0056786 0 -0.0084386 0.0089078 0.02707 0.04646 0.018346 0.094228 3.0397 -0.034752 -0.28458 -0.23576 -0.081591 -0.062617 -0.34666 -0.22569 -0.26693 -0.10031 -0.2064 -0.11413 -0.18904 -6.0174e-05 0.00012113 0.0014946 -0.00017054 -0.37717
3.7539 -0.034789 -0.040392 -0.030599 -0.019248 0 -0.035065 -0.0035573 0.017815 0.058219 0.0075661 0.13583 3.3633 -0.058425 -0.34284 -0.26159 -0.14893 -0.07697 -0.36417 -0.21436 -0.25451 -0.078912 -0.17352 -0.11993 -0.2003 -0.0002254 2.3105e-05 0.0020739 -0.00044975 -0.3442
3.7578 -0.041444 -0.045308 -0.047126 -0.050209 0 -0.057983 -0.012701 0.0042496 0.058461 -0.003571 0.15489 3.6939 -0.047425 -0.28443 -0.20751 -0.13044 -0.082986 -0.35698 -0.15802 -0.19433 0.0061049 -0.11609 -0.12103 -0.089145 -0.00039101 0.00051023 0.0025067 -0.0009923 -0.22492
3.7617 -0.046968 -0.04875 -0.057735 -0.069295 0 -0.062424 -0.017538 -0.010023 0.042687 -0.0096595 0.13 4.0414 -0.060447 -0.24726 -0.18786 -0.11019 -0.070581 -0.30836 -0.099495 -0.14254 0.039169 -0.061621 -0.11155 -0.044526 -0.00055963 0.0012714 0.0026801 -0.0012743 -0.0073465
3.7656 -0.053101 -0.052148 -0.060754 -0.067855 0 -0.047913 -0.023248 -0.024312 0.013047 -0.013155 0.062038 4.4023 -0.074292 -0.2156 -0.17307 -0.096277 -0.03483 -0.22997 -0.049074 -0.10392 0.034925 -0.018198 -0.075482 -0.04775 -0.000684 0.0020384 0.002656 -0.0010375 0.31791
3.7695 -0.061092 -0.057031 -0.061147 -0.053489 0 -0.029987 -0.036171 -0.04018 -0.024025 -0.022715 -0.024965 4.7598 -0.034866 -0.12122 -0.082308 -0.073339 0.01915 -0.14729 -0.008436 -0.065883 0.055245 0.011918 -0.0020788 -0.005853 -0.00066373 0.0027937 0.002554 -0.00041488 0.74622
3.7734 -0.070489 -0.064211 -0.066112 -0.044207 0 -0.029066 -0.058124 -0.059453 -0.0625 -0.045832 -0.099962 5.0938 0.010222 -0.062111 -0.081539 -0.034975 0.078208 -0.090015 -0.01206 0.047393 0.059607 0.072072 0.10008 0.077593 -0.00042478 0.0037025 0.0024508 0.00030098 1.2513
3.7773 -0.079438 -0.073254 -0.078916 -0.054216 0 -0.05471 -0.085034 -0.082633 -0.099291 -0.081907 -0.1454 5.3958 0.074491 -0.040574 -0.081458 0.024297 0.12886 -0.0067696 0.0062204 0.10597 0.092936 0.087604 0.20444 0.16861 -1.3151e-05 0.0048615 0.0023831 0.00095723 1.7875
3.7813 -0.086289 -0.082661 -0.096098 -0.082687 0 -0.097412 -0.11029 -0.1083 -0.13318 -0.1214 -0.16647 5.6744 0.12219 -0.021049 -0.061869 0.07561 0.16504 0.058975 0.040844 0.17158 0.092017 0.10264 0.284 0.21897 0.00039855 0.0061335 0.0024171 0.0016169 2.2988
3.7852 -0.090998 -0.090759 -0.11 -0.11444 0 -0.13458 -0.12897 -0.13325 -0.16247 -0.15159 -0.18286 5.9464 0.13338 -0.00094337 -0.028057 0.10529 0.19016 0.091006 0.083884 0.25206 0.040597 0.12874 0.33046 0.21033 0.00062221 0.007242 0.0026701 0.0024027 2.7307
3.7891 -0.095035 -0.096762 -0.11441 -0.13175 0 -0.14646 -0.13943 -0.15316 -0.18438 -0.16446 -0.21061 6.221 0.10737 -0.048456 -0.042444 0.12273 0.21203 0.11979 0.11881 0.2433 0.010273 0.11376 0.35758 0.17246 0.00060028 0.0080315 0.0032254 0.0033294 3.0395
3.793 -0.1 -0.10126 -0.10909 -0.12769 0 -0.13025 -0.1422 -0.1641 -0.1965 -0.16086 -0.24834 6.491 0.13935 -0.062274 -0.0509 0.1183 0.23476 0.07826 0.10389 0.236 0.01159 0.16123 0.38528 0.2447 0.00045721 0.008614 0.0040069 0.0042989 3.2012
3.7969 -0.10634 -0.10578 -0.10019 -0.11061 0 -0.10176 -0.13891 -0.16449 -0.19829 -0.14889 -0.27787 6.7391 0.13888 -0.077146 -0.020609 0.1218 0.25407 0.045499 0.1035 0.22279 0.027221 0.1955 0.41878 0.25553 0.00039851 0.0092261 0.0047466 0.0051999 3.2187
3.8008 -0.1133 -0.11166 -0.096396 -0.097033 0 -0.083864 -0.13248 -0.15631 -0.19094 -0.13822 -0.27783 6.9542 0.11686 -0.07809 -0.0012725 0.12449 0.25987 0.032382 0.10509 0.21508 0.035078 0.19862 0.44203 0.23334 0.00053442 0.0099177 0.0051153 0.0059406 3.123
3.8047 -0.11991 -0.11909 -0.10343 -0.099151 0 -0.090425 -0.12718 -0.14425 -0.17601 -0.13456 -0.23933 7.1422 0.10363 -0.048754 -0.050817 0.11114 0.24428 0.034953 0.083965 0.22501 0.017374 0.1679 0.43202 0.23465 0.00078007 0.010392 0.0049357 0.0063702 2.9624
3.8086 -0.12585 -0.12707 -0.12011 -0.11672 0 -0.1175 -0.12664 -0.13288 -0.15487 -0.13722 -0.17283 7.3219 0.11315 -0.11011 -0.049035 0.085879 0.2087 0.0078295 0.064417 0.20713 0.070793 0.18031 0.38101 0.10655 0.00092655 0.0102 0.0043179 0.0062482 2.7819
3.8125 -0.13137 -0.13412 -0.13867 -0.13865 0 -0.14755 -0.13058 -0.12413 -0.12962 -0.14053 -0.10217 7.5079 0.11055 -0.1498 -0.056764 0.077209 0.16457 -0.057631 0.041688 0.14721 0.10436 0.15713 0.30613 0.094151 0.00082891 0.0091574 0.0036026 0.0054173 2.6053
3.8164 -0.13669 -0.13944 -0.14967 -0.15189 0 -0.16262 -0.13382 -0.11702 -0.104 -0.13773 -0.050805 7.6972 0.099738 -0.1601 -0.074688 0.090348 0.1268 -0.073029 0.017084 0.10841 0.11919 0.14805 0.23742 0.09357 0.00054728 0.0076055 0.0031538 0.0040866 2.4347
3.8203 -0.14183 -0.14349 -0.14884 -0.15073 0 -0.15667 -0.1302 -0.11009 -0.082539 -0.12556 -0.029451 7.8686 0.08603 -0.15863 -0.090548 0.099936 0.10473 -0.039275 -0.0091999 0.095815 0.1162 0.1547 0.19512 0.071687 0.00030869 0.0062474 0.0031508 0.0029037 2.2698
3.8242 -0.14721 -0.14767 -0.14112 -0.14007 0 -0.1386 -0.1189 -0.10418 -0.068416 -0.10717 -0.032273 7.9981 0.079354 -0.20292 -0.069724 0.029924 0.097474 -0.061977 -0.038183 0.049595 0.096284 0.12336 0.17692 0.059028 0.00031101 0.0056536 0.0035156 0.0026017 2.1312
3.8281 -0.154 -0.15324 -0.1381 -0.13157 0 -0.12508 -0.10722 -0.10283 -0.062338 -0.091662 -0.042975 8.075 0.074452 -0.18544 -0.11518 0.052153 0.096881 -0.058104 -0.0081086 0.064572 0.093167 0.16592 0.16629 0.022726 0.00053612 0.0058535 0.0039995 0.0034131 2.0669
3.832 -0.16344 -0.16038 -0.14952 -0.13563 0 -0.12897 -0.10631 -0.10979 -0.063871 -0.089532 -0.046618 8.1093 0.065345 -0.19578 -0.098714 0.068918 0.095881 -0.070441 3.6936e-05 0.098663 0.14217 0.16596 0.15299 0.032679 0.00074505 0.0063731 0.0043436 0.0047616 2.1313
3.8359 -0.17532 -0.16783 -0.17457 -0.15453 0 -0.15115 -0.12228 -0.12571 -0.073862 -0.10613 -0.040202 8.1234 0.069289 -0.18949 -0.076623 0.074773 0.095562 -0.064258 0.0098758 0.12451 0.1905 0.15228 0.14613 0.058027 0.00067607 0.006692 0.0044082 0.0056048 2.3506
3.8398 -0.18709 -0.17367 -0.20058 -0.18048 0 -0.18056 -0.15047 -0.14697 -0.094762 -0.13732 -0.035824 8.1373 0.096619 -0.1284 -0.099301 0.076304 0.10537 -0.019198 0.047474 0.12983 0.19692 0.16444 0.16736 0.069091 0.00028423 0.0067198 0.0042174 0.0052465 2.7008
3.8438 -0.1949 -0.17639 -0.21125 -0.19996 0 -0.20162 -0.17818 -0.16772 -0.12761 -0.17099 -0.053965 8.1573 0.09427 -0.10396 -0.046615 0.10662 0.13598 -0.071825 0.090273 0.20576 0.26624 0.2267 0.2309 0.11829 -0.00019073 0.0068709 0.0039236 0.0039679 3.1177
3.8477 -0.19601 -0.17582 -0.19917 -0.20218 0 -0.20408 -0.19406 -0.18341 -0.16837 -0.19443 -0.10996 8.1742 0.11308 -0.049913 -0.033811 0.13937 0.18995 -0.012721 0.13893 0.28121 0.30799 0.29013 0.32883 0.19339 -0.00040436 0.0076744 0.0037216 0.0029012 3.5301
3.8516 -0.19065 -0.17293 -0.17242 -0.18661 0 -0.18924 -0.19609 -0.19321 -0.20801 -0.20269 -0.20147 8.1697 0.1364 -0.028299 -0.022472 0.15526 0.25733 0.051815 0.18058 0.36475 0.37303 0.36454 0.43497 0.27264 -0.00019569 0.009274 0.0037434 0.0031874 3.8924
3.8555 -0.18159 -0.16894 -0.1491 -0.16419 0 -0.1688 -0.19167 -0.19962 -0.23743 -0.20148 -0.30563 8.1266 0.15583 -0.027244 -0.014599 0.16789 0.31971 0.079809 0.21391 0.44414 0.4253 0.4346 0.5229 0.3367 0.00026216 0.011266 0.0039783 0.0050885 4.1921
3.8594 -0.17184 -0.16424 -0.14325 -0.1501 0 -0.15666 -0.19016 -0.20594 -0.25356 -0.20205 -0.38936 8.036 0.16482 0.017706 -0.038546 0.2175 0.36031 0.053782 0.24471 0.48904 0.35895 0.46281 0.58167 0.36023 0.00058827 0.013016 0.0042732 0.0077819 4.43
3.8633 -0.16254 -0.15821 -0.15375 -0.15218 0 -0.15881 -0.19494 -0.21339 -0.26061 -0.21148 -0.42746 7.9004 0.20978 0.0247 0.047087 0.23149 0.37297 0.1315 0.27322 0.53371 0.37764 0.48687 0.61596 0.34831 0.00049956 0.014142 0.0044333 0.0099965 4.5913
3.8672 -0.15294 -0.14998 -0.16545 -0.16374 0 -0.16831 -0.20158 -0.21965 -0.26465 -0.22609 -0.41658 7.731 0.19767 0.031228 0.085332 0.23151 0.36371 0.1262 0.24998 0.52329 0.36074 0.45405 0.63289 0.33884 3.7258e-05 0.014734 0.0043663 0.010939 4.6341
3.8711 -0.14216 -0.1396 -0.16203 -0.16746 0 -0.16985 -0.20242 -0.21946 -0.26599 -0.23338 -0.37461 7.5423 0.18044 0.012477 0.10134 0.21784 0.34381 0.091125 0.21333 0.4911 0.32471 0.39186 0.62966 0.32716 -0.00048074 0.015088 0.0041541 0.010749 4.5037
3.875 -0.13064 -0.12838 -0.13969 -0.14918 0 -0.1518 -0.19267 -0.20719 -0.25667 -0.22133 -0.32526 7.3451 0.19074 -0.03839 0.11462 0.19048 0.31994 0.073339 0.19145 0.45381 0.27573 0.32316 0.59382 0.30511 -0.00073713 0.015243 0.003981 0.010175 4.1618
3.8789 -0.11967 -0.11798 -0.10993 -0.11105 0 -0.11702 -0.17238 -0.18016 -0.22623 -0.18765 -0.27947 7.1418 0.17956 -0.055477 0.10179 0.14796 0.28882 0.081952 0.17196 0.35116 0.15667 0.24663 0.51542 0.25048 -0.00067382 0.014776 0.0039678 0.0098311 3.6115
3.8828 -0.10939 -0.1087 -0.089183 -0.072305 0 -0.082908 -0.14413 -0.14094 -0.17128 -0.14169 -0.2287 6.9269 0.15014 -0.056193 0.080038 0.13153 0.24094 0.070992 0.12266 0.25323 0.080291 0.16916 0.39888 0.20132 -0.00050237 0.013102 0.0040663 0.0096982 2.9006
3.8867 -0.097451 -0.098428 -0.084267 -0.054906 0 -0.068513 -0.11002 -0.096763 -0.10064 -0.097449 -0.15635 6.6912 0.13027 -0.06195 0.03452 0.1101 0.17049 0.072416 0.078876 0.15879 0.039423 0.069753 0.2635 0.1534 -0.00046574 0.010054 0.0041242 0.0092597 2.1029
3.8906 -0.080197 -0.083404 -0.08619 -0.064302 0 -0.077502 -0.071311 -0.055605 -0.031211 -0.063307 -0.058179 6.4284 0.11782 -0.064651 -0.024733 0.066724 0.083577 0.065261 0.024949 0.092267 0.02456 -0.019162 0.13256 0.10077 -0.00058151 0.0062218 0.0040631 0.0080452 1.2905
3.8945 -0.055496 -0.060441 -0.0774 -0.081567 0 -0.091124 -0.03027 -0.021195 0.022416 -0.036655 0.046225 6.1398 0.099801 -0.0452 -0.076313 -0.012145 -0.0022284 0.007226 -0.073843 0.088917 0.021091 -0.04127 0.020694 0.036055 -0.00061337 0.0027021 0.0039854 0.0060684 0.51064
3.8984 -0.024827 -0.02924 -0.046074 -0.075443 0 -0.079443 0.0091962 0.0091181 0.056347 -0.0075925 0.12297 5.8349 0.096648 -0.070214 -0.12954 -0.01677 -0.067708 -0.034178 -0.10706 -0.012361 -0.044862 -0.056289 -0.070435 -0.024844 -0.00030167 0.00041392 0.0040787 0.003811 -0.2213
3.9023 0.0074177 0.0069681 0.0044263 -0.026658 0 -0.024562 0.043501 0.041342 0.077629 0.031442 0.14882 5.5286 0.047698 -0.13167 -0.10521 -0.051513 -0.10427 -0.052757 -0.14568 -0.10736 -0.039278 -0.089057 -0.14657 -0.079284 0.00036401 -0.00049009 0.0043906 0.0018511 -0.90977
3.9063 0.036902 0.04296 0.058153 0.054587 0 0.061905 0.072029 0.078567 0.097092 0.077964 0.13159 5.2355 -0.0068297 -0.19808 -0.094198 -0.087663 -0.1194 -0.10778 -0.16461 -0.18149 -0.024439 -0.12484 -0.21237 -0.14018 0.0010913 -0.0006465 0.0047079 0.00050738 -1.5575
3.9102 0.062018 0.074161 0.098295 0.13317 0 0.14277 0.09713 0.11675 0.1211 0.11999 0.10738 4.9642 -0.047284 -0.25209 -0.12881 -0.11567 -0.13079 -0.21537 -0.15886 -0.23852 -0.029787 -0.15316 -0.26761 -0.20359 0.001507 -0.00093406 0.004697 -0.00023863 -2.1478
3.9141 0.084025 0.098576 0.11839 0.17371 0 0.1803 0.12093 0.14684 0.14827 0.14468 0.1142 4.7149 -0.088497 -0.29752 -0.13089 -0.1635 -0.15316 -0.30862 -0.16341 -0.32408 -0.028338 -0.16658 -0.30979 -0.22526 0.0014513 -0.0018148 0.004207 -0.00058519 -2.6432
3.918 0.10477 0.11682 0.12498 0.16665 0 0.16427 0.14222 0.16204 0.17227 0.14838 0.16188 4.4811 -0.12286 -0.32489 -0.15157 -0.16686 -0.18746 -0.30712 -0.214 -0.35944 -0.055923 -0.19929 -0.33856 -0.2266 0.0010781 -0.0030839 0.0034449 -0.00073904 -3.0054
3.9219 0.12419 0.13058 0.13109 0.13492 0 0.12077 0.15699 0.16403 0.18719 0.14017 0.22316 4.2561 -0.11805 -0.29685 -0.16943 -0.15485 -0.22081 -0.348 -0.25848 -0.37457 -0.060548 -0.21292 -0.35711 -0.2339 0.00068153 -0.0041738 0.0028209 -0.0008632 -3.2205
3.9258 0.13989 0.1408 0.14609 0.11552 0 0.093232 0.16247 0.16202 0.19121 0.13563 0.25484 4.0385 -0.099095 -0.28001 -0.18973 -0.14165 -0.23703 -0.39198 -0.29726 -0.38394 -0.063562 -0.23559 -0.3698 -0.25296 0.000435 -0.0046881 0.0025816 -0.0010874 -3.3127
3.9297 0.14889 0.14704 0.16922 0.13028 0 0.10927 0.16052 0.16481 0.18691 0.14513 0.23327 3.8345 -0.099961 -0.35253 -0.21963 -0.13869 -0.22963 -0.37143 -0.33771 -0.40019 -0.097659 -0.30298 -0.37924 -0.28465 0.00029456 -0.0046924 0.0025788 -0.0014681 -3.3306
3.9336 0.14989 0.14812 0.19003 0.1691 0 0.15929 0.15641 0.17277 0.17922 0.16557 0.1753 3.6534 -0.062008 -0.34178 -0.20388 -0.13099 -0.20735 -0.37695 -0.32886 -0.42153 -0.11255 -0.32183 -0.38584 -0.31294 0.00014104 -0.0045563 0.0024266 -0.0019087 -3.3152
3.9375 0.14416 0.14342 0.19489 0.19884 0 0.20394 0.15392 0.17721 0.17262 0.18222 0.12654 3.4994 -0.036273 -0.32117 -0.18706 -0.11686 -0.18775 -0.35853 -0.33611 -0.43004 -0.11142 -0.32156 -0.38945 -0.34699 -1.853e-05 -0.0045618 0.0019218 -0.0021716 -3.2715
3.9414 0.1346 0.13376 0.17579 0.19058 0 0.2052 0.15142 0.16839 0.16883 0.17976 0.12524 3.3691 -0.023768 -0.29855 -0.19222 -0.1081 -0.18392 -0.34452 -0.33742 -0.41285 -0.11757 -0.31608 -0.39005 -0.34871 -2.7893e-05 -0.0046648 0.0013191 -0.002056 -3.1697
3.9453 0.12405 0.12133 0.1364 0.14337 0 0.15648 0.14351 0.1451 0.16561 0.15444 0.17046 3.2547 -0.019338 -0.28583 -0.21143 -0.10072 -0.19448 -0.34001 -0.32206 -0.37963 -0.13847 -0.31385 -0.38627 -0.31727 0.00022323 -0.0046043 0.0011559 -0.0016192 -2.9743
3.9492 0.11429 0.10893 0.091898 0.085683 0 0.088065 0.12697 0.11705 0.15767 0.11779 0.22078 3.1519 -0.0074354 -0.30706 -0.19462 -0.069063 -0.20449 -0.32486 -0.28642 -0.3729 -0.16694 -0.32175 -0.37358 -0.29635 0.0005986 -0.0041982 0.0017506 -0.0012111 -2.6806
3.9531 0.10612 0.098934 0.061228 0.053839 0 0.043872 0.10531 0.097441 0.14017 0.088579 0.22547 3.0647 -0.011609 -0.28343 -0.15606 -0.067932 -0.19664 -0.33818 -0.27378 -0.34029 -0.18069 -0.29674 -0.34545 -0.26412 0.00075793 -0.0035163 0.0028405 -0.001228 -2.3294
3.957 0.099816 0.092647 0.055649 0.064552 0 0.048112 0.087266 0.092136 0.11307 0.07892 0.16405 3.0005 -0.015316 -0.28755 -0.15035 -0.073502 -0.16431 -0.28688 -0.24789 -0.31976 -0.1555 -0.28681 -0.29828 -0.26614 0.00045216 -0.0027827 0.0037325 -0.0017661 -1.9869
3.9609 0.095385 0.090077 0.070931 0.10304 0 0.088176 0.079904 0.095188 0.082764 0.085421 0.063001 2.9624 -0.0099342 -0.27925 -0.15783 -0.072117 -0.11684 -0.23853 -0.21591 -0.28502 -0.11852 -0.2662 -0.23675 -0.26476 -0.00020114 -0.002156 0.003869 -0.0024931 -1.7084
3.9648 0.092457 0.090191 0.089761 0.13531 0 0.12642 0.082589 0.094641 0.058658 0.092539 -0.023033 2.9441 0.011115 -0.22015 -0.15005 -0.052258 -0.073278 -0.25586 -0.1881 -0.21443 -0.094192 -0.21467 -0.17435 -0.21805 -0.00076095 -0.0016354 0.0033012 -0.0028892 -1.5106
3.9688 0.090239 0.091437 0.094173 0.13445 0 0.13048 0.087282 0.083313 0.046417 0.085611 -0.050754 2.9342 0.049115 -0.16272 -0.084719 -0.0069446 -0.049485 -0.24714 -0.16514 -0.16505 -0.042203 -0.20683 -0.12736 -0.10472 -0.00083547 -0.0011742 0.0026288 -0.0026758 -1.375
3.9727 0.087767 0.092282 0.079385 0.1005 0 0.097721 0.085154 0.064893 0.043316 0.063052 -0.017724 2.9249 0.061285 -0.20013 -0.11485 0.0070436 -0.047965 -0.25647 -0.14692 -0.12198 0.02562 -0.18015 -0.10543 -0.095088 -0.00045694 -0.000831 0.0024548 -0.0020572 -1.2728
3.9766 0.084261 0.091531 0.057849 0.059035 0 0.055125 0.073823 0.050204 0.040468 0.037777 0.039646 2.9159 0.072822 -0.20766 -0.11284 0.011505 -0.057694 -0.2523 -0.13335 -0.11063 0.038221 -0.16433 -0.10567 -0.1023 -8.6704e-05 -0.00074835 0.0028609 -0.0015556 -1.1899
3.9805 0.079247 0.088331 0.049171 0.040385 0 0.035933 0.059146 0.047509 0.031033 0.026679 0.07614 2.9108 0.071249 -0.19035 -0.078444 0.012641 -0.063576 -0.22941 -0.12589 -0.13379 0.0089486 -0.16619 -0.11509 -0.10823 -0.00020353 -0.00095571 0.0033867 -0.0015753 -1.1337
3.9844 0.07247 0.082054 0.063292 0.055914 0 0.052411 0.05036 0.055691 0.017586 0.036855 0.071417 2.9093 0.01423 -0.24198 -0.096485 0.0091365 -0.058248 -0.19833 -0.12746 -0.17938 0.014026 -0.17978 -0.12005 -0.13242 -0.00083425 -0.0012258 0.0035103 -0.0020704 -1.119
3.9883 0.063866 0.07238 0.090889 0.089333 0 0.086198 0.052825 0.065914 0.011516 0.059809 0.042036 2.9065 0.032082 -0.16951 -0.10745 0.020598 -0.04736 -0.20616 -0.15669 -0.19258 0.052556 -0.19274 -0.11595 -0.11272 -0.0014752 -0.0011961 0.0031503 -0.0025952 -1.1492
3.9922 0.053716 0.059647 0.10967 0.10931 0 0.1032 0.064043 0.069383 0.023694 0.078124 0.024764 2.9008 0.038394 -0.18716 -0.11829 0.0027662 -0.04446 -0.19548 -0.17387 -0.18611 0.020303 -0.19266 -0.10977 -0.12284 -0.0015138 -0.00069473 0.0027065 -0.0026789 -1.2063
3.9961 0.042688 0.045142 0.10193 0.093431 0 0.080827 0.075447 0.063834 0.053616 0.078794 0.046042 2.9017 0.031743 -0.20427 -0.11792 -0.025127 -0.059348 -0.20756 -0.17339 -0.18046 -0.019325 -0.19497 -0.1134 -0.15205 -0.00078831 3.9165e-05 0.0026247 -0.0022006 -1.2543
4 0.03148 0.030801 0.068746 0.045336 0 0.026254 0.077949 0.053519 0.086557 0.062327 0.10135 2.9271 0.019179 -0.16878 -0.11039 -0.047922 -0.088773 -0.26468 -0.16068 -0.19173 -0.019536 -0.20571 -0.13259 -0.18097 0.00023013 0.00049538 0.0029404 -0.0014693 -1.2514
4.0039 0.020211 0.018214 0.028755 -0.0077886 0 -0.028188 0.067172 0.043951 0.10228 0.040766 0.15876 2.9888 0.031445 -0.21234 -0.16767 -0.071697 -0.11674 -0.31085 -0.18221 -0.2258 -0.0055716 -0.19037 -0.16031 -0.15963 0.0008242 0.00031331 0.0032654 -0.00097696 -1.1645
4.0078 0.0082259 0.0075119 0.0026307 -0.035384 0 -0.049029 0.045419 0.036976 0.089243 0.02712 0.18226 3.0797 0.035287 -0.2037 -0.13676 -0.07319 -0.12468 -0.28751 -0.19073 -0.22553 0.03763 -0.21283 -0.17983 -0.17794 0.00065216 -0.00038795 0.0032195 -0.0010496 -0.98007
4.0117 -0.0053124 -0.002891 -0.0035187 -0.026316 0 -0.027056 0.019841 0.030214 0.053203 0.025152 0.15659 3.1751 0.052701 -0.1796 -0.12745 -0.048593 -0.10417 -0.27006 -0.17545 -0.18879 0.073738 -0.20123 -0.17537 -0.15516 4.1829e-05 -0.0010817 0.0028497 -0.001652 -0.70827
4.0156 -0.020474 -0.015271 -0.0019464 0.0026838 0 0.014791 -0.0018558 0.020061 0.013124 0.027227 0.096126 3.2502 0.070033 -0.1599 -0.1451 -0.0139 -0.062746 -0.26242 -0.14629 -0.13212 0.11319 -0.15019 -0.14193 -0.10982 -0.00031922 -0.0012483 0.0025921 -0.002439 -0.37524
4.0195 -0.036235 -0.030863 -0.011774 0.019235 0 0.037135 -0.016037 0.0044215 -0.012859 0.020807 0.032699 3.2988 0.058054 -0.16235 -0.15726 0.0035779 -0.017939 -0.24341 -0.12354 -0.083486 0.18433 -0.07922 -0.086777 -0.10055 -2.1105e-05 -0.00074735 0.0028017 -0.0029611 -0.0041243
4.0234 -0.051267 -0.048734 -0.042579 -0.00075119 0 0.012406 -0.025682 -0.017129 -0.020838 -0.0022806 -0.0077099 3.3345 0.029869 -0.11397 -0.07454 -0.0076268 0.016024 -0.18249 -0.095839 -0.011031 0.15986 -0.017927 -0.021858 -0.039352 0.00068628 0.00018931 0.003333 -0.0028735 0.40492
4.0273 -0.065166 -0.066195 -0.086741 -0.055073 0 -0.054688 -0.038899 -0.044518 -0.023811 -0.04063 -0.022738 3.3745 0.075179 -0.10074 -0.028779 -0.0020013 0.038962 -0.17092 -0.051411 0.026744 0.18659 0.041701 0.046077 0.045368 0.001122 0.0013007 0.0036245 -0.0020606 0.87744
4.0313 -0.07882 -0.080496 -0.12586 -0.11648 0 -0.12946 -0.06338 -0.077113 -0.041617 -0.084754 -0.03381 3.4209 0.1089 -0.093015 0.0055463 0.028684 0.064279 -0.16438 0.003188 0.074232 0.22508 0.11016 0.11894 0.12274 0.00081052 0.0026011 0.0032452 -0.00066023 1.4397
4.0352 -0.093288 -0.090494 -0.14475 -0.15225 0 -0.17109 -0.099866 -0.11206 -0.085521 -0.12303 -0.069027 3.4581 0.099655 -0.069817 0.023789 0.078095 0.10725 -0.14025 0.060687 0.15156 0.25533 0.18823 0.20178 0.17648 -5.4686e-05 0.0043208 0.0023754 0.0010013 2.0786
4.0391 -0.1081 -0.097042 -0.14146 -0.14772 0 -0.16124 -0.13951 -0.14347 -0.14855 -0.14776 -0.14086 3.4705 0.12148 -0.017661 -0.055359 0.10447 0.17093 -0.11304 0.10868 0.23586 0.29206 0.25522 0.29378 0.21311 -0.00074786 0.006544 0.0017263 0.0025513 2.7178
4.043 -0.12066 -0.10193 -0.12653 -0.11624 0 -0.11659 -0.16825 -0.16477 -0.20845 -0.15829 -0.23436 3.4598 0.1434 0.0060418 -0.025083 0.12395 0.24089 -0.070282 0.12661 0.29829 0.3797 0.31779 0.38424 0.24126 -0.00063402 0.0089337 0.0019264 0.0037425 3.2392
4.0469 -0.1276 -0.10637 -0.11394 -0.088452 0 -0.07611 -0.17606 -0.17302 -0.24145 -0.16011 -0.31464 3.4458 0.13933 0.017259 0.021659 0.12685 0.29348 -0.047947 0.1466 0.34298 0.41449 0.34032 0.45736 0.25142 0.0002744 0.010862 0.0029242 0.0045603 3.5426
4.0508 -0.12716 -0.11023 -0.11162 -0.088884 0 -0.072001 -0.16445 -0.17129 -0.23738 -0.16091 -0.34927 3.4463 0.13028 0.027323 0.030108 0.12502 0.31173 -0.034638 0.16812 0.35964 0.40716 0.34416 0.50158 0.2615 0.0013189 0.011862 0.0039717 0.0051795 3.6053
4.0547 -0.12057 -0.11254 -0.1177 -0.11753 0 -0.10595 -0.14573 -0.16609 -0.20607 -0.16537 -0.33 3.4566 0.14516 0.044667 -0.038031 0.1338 0.29677 -0.01231 0.1834 0.33859 0.39544 0.36165 0.51505 0.29187 0.0017474 0.011988 0.004232 0.0057917 3.4932
4.0586 -0.11125 -0.11243 -0.12362 -0.15019 0 -0.14855 -0.13415 -0.16163 -0.17045 -0.1715 -0.27799 3.4488 0.13947 0.01395 0.023076 0.12455 0.26589 -0.047301 0.17091 0.32512 0.43597 0.35614 0.50294 0.27009 0.0013299 0.011724 0.0034856 0.0064322 3.3098
4.0625 -0.1025 -0.10976 -0.12061 -0.1573 0 -0.16259 -0.13529 -0.15607 -0.15063 -0.17129 -0.22786 3.3939 0.16205 -0.010661 -0.017673 0.10165 0.23851 -0.11062 0.11124 0.28312 0.38273 0.30092 0.47016 0.22987 0.00050947 0.01153 0.0023215 0.0069513 3.1198
4.0664 -0.095656 -0.10496 -0.10556 -0.127 0 -0.13239 -0.14221 -0.14335 -0.14991 -0.15636 -0.20162 3.2853 0.14877 -0.025353 -0.068845 0.086004 0.22122 -0.17083 0.069126 0.21466 0.29379 0.23307 0.41694 0.17348 -1.5421e-05 0.011421 0.001661 0.0071424 2.9052
4.0703 -0.090054 -0.098464 -0.083284 -0.074924 0 -0.076504 -0.14147 -0.1194 -0.15248 -0.12509 -0.19211 3.1434 0.097675 -0.035039 -0.099583 0.07646 0.20343 -0.20568 0.050729 0.13519 0.20906 0.16243 0.34147 0.11071 0.00011274 0.010982 0.002036 0.0069043 2.5893
4.0742 -0.084387 -0.090503 -0.064045 -0.033091 0 -0.033472 -0.12378 -0.086941 -0.13531 -0.085531 -0.16945 2.9974 0.083908 -0.058527 -0.13743 0.043274 0.1673 -0.19087 -0.0081971 0.086126 0.16894 0.069886 0.24648 0.066564 0.00065505 0.0097726 0.003225 0.0062927 2.1094
4.0781 -0.078019 -0.081348 -0.056986 -0.026107 0 -0.031485 -0.091028 -0.054436 -0.086074 -0.050878 -0.10656 2.8614 0.073561 -0.13814 -0.079802 0.034627 0.10408 -0.23489 -0.048497 -0.024837 0.061834 -0.019322 0.14256 0.028599 0.0010548 0.0077565 0.0044941 0.0054422 1.482
4.082 -0.071117 -0.071591 -0.063123 -0.052524 0 -0.065837 -0.054284 -0.029911 -0.014271 -0.030056 -0.0044874 2.7273 0.037588 -0.18254 -0.10063 -0.017509 0.023909 -0.25276 -0.093428 -0.1266 -0.037488 -0.080945 0.04474 -0.063368 0.00096808 0.0053864 0.0051751 0.0044747 0.80959
4.0859 -0.063923 -0.062035 -0.073142 -0.085668 0 -0.10226 -0.025549 -0.015194 0.053139 -0.021184 0.103 2.5787 0.0012194 -0.21037 -0.15913 -0.065528 -0.048624 -0.27491 -0.13137 -0.20662 -0.10319 -0.13339 -0.034711 -0.1318 0.00056307 0.0033078 0.0050811 0.0034998 0.22737
4.0898 -0.056289 -0.053204 -0.073191 -0.093676 0 -0.10401 -0.010241 -0.0056688 0.089176 -0.01406 0.17054 2.4087 -0.011359 -0.24595 -0.1974 -0.064571 -0.090075 -0.32058 -0.14966 -0.25772 -0.12469 -0.19146 -0.090735 -0.11264 0.00033802 0.001959 0.0044849 0.0026801 -0.16709
4.0938 -0.048011 -0.044987 -0.055785 -0.063862 0 -0.061421 -0.0058454 0.0044608 0.084744 -0.00025111 0.17271 2.2261 -0.029365 -0.2631 -0.20484 -0.086313 -0.093208 -0.2158 -0.15167 -0.25751 -0.16478 -0.19827 -0.12392 -0.15961 0.00064131 0.001378 0.0037914 0.0022277 -0.35208
4.0977 -0.039378 -0.036815 -0.027327 -0.012882 0 -0.0004681 -0.0062112 0.016328 0.053765 0.017958 0.12171 2.0441 -0.019454 -0.24406 -0.25591 -0.064132 -0.070402 -0.20017 -0.15856 -0.27257 -0.17247 -0.19927 -0.13587 -0.11576 0.0013312 0.0012905 0.0032457 0.0022647 -0.36916
4.1016 -0.031023 -0.028215 -0.0046477 0.025473 0 0.037101 -0.0067366 0.025266 0.021811 0.028376 0.057222 1.8675 0.00027302 -0.19061 -0.26941 -0.074064 -0.043321 -0.16932 -0.15187 -0.23737 -0.16733 -0.2101 -0.12697 -0.083421 0.0018729 0.001336 0.0028915 0.0026621 -0.28146
4.1055 -0.023037 -0.019175 -0.0015621 0.026098 0 0.026615 -0.0063041 0.025189 0.0071447 0.019721 0.016119 1.6901 0.01364 -0.13638 -0.2371 -0.10521 -0.026996 -0.11681 -0.12474 -0.16851 -0.14977 -0.20267 -0.098375 -0.070645 0.0017821 0.0012554 0.0027104 0.0030591 -0.13904
4.1094 -0.014393 -0.0099926 -0.015981 -0.0074703 0 -0.019432 -0.0058121 0.014381 0.0087651 -0.0067652 0.0059291 1.5037 -0.0012187 -0.15186 -0.19863 -0.081379 -0.02033 -0.10134 -0.075842 -0.14737 -0.10754 -0.1069 -0.055044 -0.023644 0.0010326 0.00098318 0.0027312 0.0031227 0.028872
4.1133 -0.0036439 -0.00083998 -0.029478 -0.044601 0 -0.060155 -0.0060449 -0.0024477 0.010156 -0.035707 0.0028478 1.3079 0.0090153 -0.14001 -0.20941 -0.098076 -0.0097402 -0.048653 -0.071858 -0.11207 -0.076672 -0.06633 -0.005253 -0.019397 8.5824e-05 0.00066824 0.0029921 0.002849 0.20218
4.1172 0.009477 0.0083714 -0.021513 -0.050201 0 -0.057436 -0.0070381 -0.017411 -0.0050872 -0.048484 -0.02454 1.1086 -0.035587 -0.11123 -0.21129 -0.0893 0.017402 -0.055199 -0.051812 -0.035221 -0.063805 -0.018711 0.043357 0.016183 -0.00047234 0.00061467 0.0034312 0.0026038 0.35828
4.1211 0.023108 0.017617 0.012684 -0.011717 0 -0.0054572 -0.0085532 -0.024926 -0.03864 -0.03783 -0.085364 0.91059 -0.085259 -0.095212 -0.2115 -0.065263 0.06013 -0.054286 -0.018997 0.014604 -0.048638 0.013269 0.086688 0.036559 -0.0003799 0.0011073 0.0038584 0.0028041 0.47097
4.125 0.034187 0.026302 0.056115 0.0502 0 0.06422 -0.010033 -0.024709 -0.075141 -0.013556 -0.15487 0.71328 -0.10305 -0.10552 -0.22543 -0.042671 0.10176 -0.0073456 0.015928 0.0018168 -0.021377 0.02155 0.12219 0.0203 0.00012804 0.0021686 0.0040652 0.0034926 0.51522
4.1289 0.04076 0.033399 0.082258 0.096178 0 0.10598 -0.0096912 -0.020126 -0.09323 0.0058753 -0.19083 0.51497 -0.11245 -0.091495 -0.30208 -0.059377 0.12 -0.0067616 0.018056 0.027731 -0.017842 0.070184 0.14387 0.063778 0.000543 0.0034302 0.0039787 0.0042127 0.46956
4.1328 0.043682 0.038324 0.076165 0.097412 0 0.094171 -0.0042473 -0.013858 -0.080641 0.0089504 -0.16529 0.31999 -0.16498 -0.097407 -0.19876 -0.041673 0.10189 -0.0939 0.0074685 -0.0080546 -0.023234 0.080663 0.14076 0.057995 0.00050184 0.0042954 0.0037186 0.0043485 0.31523
4.1367 0.046093 0.041861 0.046807 0.05769 0 0.042081 0.0093516 -0.0049233 -0.041832 0.00070351 -0.086447 0.13775 -0.16027 -0.16161 -0.15328 -0.048089 0.052671 -0.15994 -0.011514 -0.030197 -0.028368 0.054497 0.10274 0.032558 5.7523e-05 0.0043363 0.0035076 0.0036607 0.039226
4.1406 0.050982 0.046135 0.020045 0.011138 0 -0.0079449 0.031146 0.010399 0.0066555 -0.0016122 0.0064163 -0.026791 -0.13274 -0.24637 -0.16985 -0.073456 -0.0078994 -0.19029 -0.044332 -0.053159 -0.034822 0.00574 0.030047 -0.023303 -0.00040046 0.0036053 0.0035056 0.0025233 -0.35593
4.1445 0.0589 0.053313 0.018005 -0.0030102 0 -0.01553 0.057029 0.034717 0.048399 0.017158 0.071354 -0.18057 -0.17551 -0.27602 -0.16414 -0.086893 -0.058926 -0.20397 -0.10035 -0.12745 -0.048489 -0.042184 -0.062731 -0.13535 -0.00048699 0.0025502 0.0036963 0.0016133 -0.84299
4.1484 0.067758 0.063872 0.042069 0.030366 0 0.028869 0.080919 0.066113 0.077316 0.057757 0.093652 -0.33724 -0.16257 -0.34618 -0.13571 -0.11361 -0.091837 -0.2999 -0.15689 -0.16494 -0.096956 -0.096223 -0.15369 -0.1582 -0.00013446 0.0015665 0.0038993 0.0013097 -1.3727
4.1523 0.074725 0.075803 0.073223 0.091253 0 0.098079 0.09873 0.098105 0.099055 0.10581 0.094539 -0.50243 -0.13472 -0.39326 -0.15609 -0.14731 -0.1142 -0.31915 -0.20169 -0.22126 -0.13577 -0.1319 -0.22732 -0.21753 0.00036882 0.0006024 0.0038973 0.001351 -1.8901
4.1563 0.078402 0.085553 0.088549 0.13994 0 0.14864 0.11059 0.12314 0.1238 0.14227 0.11244 -0.66445 -0.12216 -0.3936 -0.16093 -0.16958 -0.14139 -0.30683 -0.2453 -0.29474 -0.15016 -0.17961 -0.28343 -0.26826 0.00062797 -0.00076205 0.003596 0.0010871 -2.3513
4.1602 0.079399 0.090128 0.079529 0.14682 0 0.15172 0.11922 0.137 0.1565 0.15607 0.17124 -0.80196 -0.13832 -0.36234 -0.12815 -0.17422 -0.18255 -0.30611 -0.29213 -0.36765 -0.1409 -0.25133 -0.33319 -0.30127 0.00046374 -0.002782 0.0031174 0.00010755 -2.7265
4.1641 0.079067 0.088825 0.057455 0.11369 0 0.11197 0.12605 0.14089 0.1916 0.14952 0.25948 -0.90302 -0.16617 -0.41414 -0.12357 -0.17945 -0.23139 -0.37928 -0.33397 -0.3732 -0.14423 -0.32303 -0.38514 -0.38933 4.9527e-05 -0.0050675 0.0027554 -0.0013307 -2.988
4.168 0.077866 0.083328 0.042882 0.070449 0 0.061603 0.12904 0.13961 0.21552 0.13391 0.33575 -0.97711 -0.12374 -0.38456 -0.17754 -0.19202 -0.26883 -0.40398 -0.34654 -0.40097 -0.15627 -0.33591 -0.43341 -0.36169 -0.00023389 -0.0066872 0.0027927 -0.0024837 -3.0985
4.1719 0.074957 0.076173 0.048949 0.050598 0 0.035465 0.12437 0.13722 0.21514 0.12039 0.35631 -1.047 -0.1124 -0.37805 -0.21639 -0.1644 -0.2755 -0.38212 -0.34342 -0.39629 -0.14245 -0.33428 -0.45856 -0.32915 -9.967e-05 -0.0068578 0.0032784 -0.0027543 -3.0177
4.1758 0.069269 0.0689 0.07191 0.064963 0 0.046038 0.11049 0.13349 0.18657 0.11303 0.30474 -1.1277 -0.11053 -0.37114 -0.21186 -0.12796 -0.24505 -0.34812 -0.31994 -0.35118 -0.10207 -0.30971 -0.44082 -0.30138 0.00042213 -0.0056243 0.003929 -0.0022045 -2.7275
4.1797 0.060831 0.061335 0.095011 0.094156 0 0.076322 0.090327 0.12375 0.13839 0.10795 0.20277 -1.2123 -0.073123 -0.31809 -0.15153 -0.12919 -0.18844 -0.34485 -0.26995 -0.26986 -0.04378 -0.24662 -0.3749 -0.26857 0.00099801 -0.0038722 0.0042676 -0.0014845 -2.2556
4.1836 0.051059 0.052464 0.10118 0.10505 0 0.094616 0.069356 0.10255 0.086741 0.097232 0.095235 -1.28 -0.050314 -0.30415 -0.17276 -0.10979 -0.12618 -0.35437 -0.21869 -0.18093 0.0048001 -0.19475 -0.27462 -0.22474 0.0012165 -0.0026024 0.0039497 -0.0012534 -1.6728
4.1875 0.041824 0.042007 0.084553 0.077903 0 0.079335 0.051069 0.068475 0.045248 0.074492 0.020305 -1.3169 -0.0089236 -0.28692 -0.13848 -0.061134 -0.074496 -0.2801 -0.16947 -0.099377 0.037796 -0.10783 -0.16429 -0.14082 0.00085981 -0.0021022 0.0030476 -0.0016225 -1.0626
4.1914 0.034278 0.031259 0.053516 0.02286 0 0.035289 0.034336 0.026616 0.016483 0.038984 -0.013737 -1.3313 0.018782 -0.26406 -0.083285 -0.018603 -0.035657 -0.22688 -0.10112 -0.021891 0.083086 -0.043734 -0.064402 -0.068598 4.6617e-05 -0.0017707 0.0020512 -0.0021083 -0.48394
4.1953 0.028453 0.022458 0.024431 -0.026932 0 -0.01019 0.015277 -0.013279 -0.0083842 -0.0031237 -0.029621 -1.3468 0.034049 -0.2274 -0.022972 0.012838 0.00050943 -0.20854 -0.020635 0.053086 0.15133 -0.0073773 0.017717 -0.0086819 -0.00082579 -0.00075824 0.0015434 -0.0020967 0.04251
4.1992 0.023734 0.017199 0.011054 -0.040025 0 -0.027882 -0.0078886 -0.041893 -0.040816 -0.040917 -0.060267 -1.3816 0.082927 -0.15576 0.042301 0.06528 0.045504 -0.12749 0.023767 0.12564 0.23744 0.062742 0.086504 0.10545 -0.0012919 0.0011874 0.0017763 -0.0013714 0.51503
4.2031 0.019501 0.015235 0.016033 -0.010375 0 -0.0086011 -0.031528 -0.055203 -0.083248 -0.063856 -0.12157 -1.4339 0.11496 -0.12702 -0.0030384 0.10577 0.1001 -0.097286 0.055434 0.20543 0.22749 0.12994 0.14901 0.094473 -0.0010647 0.0034575 0.0024877 -0.00024654 0.91741
4.207 0.015317 0.014631 0.029293 0.037755 0 0.029733 -0.048087 -0.055895 -0.12394 -0.067562 -0.19828 -1.4864 0.10457 -0.085692 -0.016516 0.10726 0.15069 -0.076274 0.08625 0.23929 0.23939 0.16221 0.20549 0.099623 -0.00020083 0.0051226 0.0031136 0.000757 1.2036
4.2109 0.010751 0.013134 0.03439 0.067126 0 0.055019 -0.051432 -0.05057 -0.14348 -0.05654 -0.2529 -1.5227 0.083418 -0.063885 -0.0010898 0.11074 0.17702 -0.070063 0.1012 0.25373 0.27442 0.16485 0.24618 0.10728 0.00089785 0.0057244 0.0032279 0.0013425 1.3166
4.2148 0.0053615 0.0096423 0.01959 0.054113 0 0.044472 -0.041698 -0.044957 -0.1289 -0.04119 -0.251 -1.5409 0.083611 -0.087586 0.022962 0.14982 0.16574 -0.087313 0.087563 0.27552 0.30987 0.14949 0.25595 0.093939 0.0016664 0.0055609 0.0028514 0.0015893 1.2277
4.2188 -0.0009491 0.004653 -0.013096 0.0051947 0 0.0015377 -0.025662 -0.040477 -0.084469 -0.030502 -0.18507 -1.551 0.082824 -0.055366 0.02736 0.12863 0.12008 -0.12871 0.069844 0.24885 0.22363 0.13526 0.22373 0.090923 0.0016795 0.0052435 0.0023891 0.0017555 0.96329
4.2227 -0.007588 -0.00050885 -0.047594 -0.048196 0 -0.046185 -0.012306 -0.034293 -0.030168 -0.025762 -0.080235 -1.5647 0.096533 -0.073254 0.014469 0.0992 0.058461 -0.16811 0.016413 0.17162 0.21821 0.06843 0.15131 0.033974 0.00091977 0.0050319 0.0022788 0.0019887 0.59751
4.2266 -0.013459 -0.0049114 -0.063785 -0.072244 0 -0.066736 -0.0069627 -0.022395 0.011779 -0.02059 0.021793 -1.5878 0.09503 -0.11223 0.013488 0.077164 0.0032281 -0.17592 -0.018078 0.077616 0.20493 0.014123 0.055677 -0.012786 -0.00016767 0.0046402 0.0026623 0.0022288 0.21492
4.2305 -0.017657 -0.0086455 -0.051777 -0.054288 0 -0.047049 -0.0082682 -0.0033407 0.031908 -0.0076595 0.088762 -1.622 0.078353 -0.13785 0.015621 0.065861 -0.032633 -0.17723 -0.037813 -0.0086785 0.16495 -0.024525 -0.037573 -0.038031 -0.00091837 0.0036779 0.0033324 0.002342 -0.12686
4.2344 -0.020058 -0.012456 -0.019911 -0.010768 0 -0.0027164 -0.0098679 0.019865 0.038212 0.01347 0.11538 -1.6677 0.068274 -0.096417 -0.019245 0.06104 -0.05141 -0.24794 -0.091417 -0.058462 0.12157 -0.087731 -0.1069 -0.063647 -0.00087273 0.002221 0.0039401 0.002288 -0.40816
4.2383 -0.021228 -0.01685 0.010422 0.025459 0 0.033063 -0.0054311 0.040815 0.046899 0.034409 0.1205 -1.7232 0.061799 -0.13743 -0.058384 0.062301 -0.065396 -0.23154 -0.14343 -0.10294 0.14172 -0.13853 -0.14562 -0.1067 -0.00010163 0.00088239 0.0042373 0.002138 -0.62801
4.2422 -0.021771 -0.021517 0.02011 0.028801 0 0.033518 0.0064902 0.052865 0.066988 0.044004 0.12751 -1.7795 0.074468 -0.14595 -0.069931 0.045026 -0.08473 -0.2448 -0.1743 -0.13551 0.10141 -0.16581 -0.1625 -0.1247 0.00082067 0.00029416 0.0041573 0.0019685 -0.77511
4.2461 -0.02177 -0.025482 0.0061749 -0.0014456 0 -0.002155 0.02087 0.052436 0.091446 0.03739 0.14359 -1.8219 0.079831 -0.12641 -0.042247 0.040924 -0.10758 -0.2803 -0.17289 -0.14999 0.093317 -0.16271 -0.17077 -0.11491 0.0012113 0.00053817 0.0037425 0.0017951 -0.81656
4.25 -0.020856 -0.027711 -0.016871 -0.041753 0 -0.048152 0.028885 0.040564 0.102 0.020098 0.15407 -1.8412 0.066941 -0.096417 0.018423 0.068818 -0.12014 -0.30961 -0.13855 -0.13622 0.16943 -0.13177 -0.17397 -0.088206 0.00076841 0.0011189 0.0030704 0.0016341 -0.71481
4.2539 -0.018756 -0.027586 -0.029276 -0.062222 0 -0.07095 0.02335 0.021908 0.083513 0.0034779 0.13557 -1.8462 0.097498 -0.113 0.033907 0.090554 -0.10654 -0.2212 -0.10835 -0.053835 0.18677 -0.11146 -0.16103 -0.10926 -0.00021474 0.0014984 0.0022743 0.0015917 -0.45987
4.2578 -0.015652 -0.024946 -0.021864 -0.048281 0 -0.053893 0.0037085 0.0019553 0.036349 -0.0046556 0.077084 -1.8615 0.12118 -0.068783 0.021183 0.10281 -0.061537 -0.21072 -0.063887 -0.0039226 0.19118 -0.070586 -0.11622 -0.048262 -0.0010825 0.0016238 0.0015924 0.0018198 -0.090554
4.2617 -0.012004 -0.019933 -0.0025818 -0.010516 0 -0.009305 -0.022629 -0.015714 -0.022796 -0.0060314 -0.0083459 -1.909 0.11784 -0.017505 0.04874 0.12452 0.0037274 -0.1789 -0.024829 0.031229 0.19823 -0.026038 -0.036239 0.024744 -0.001316 0.0018973 0.0013093 0.0023324 0.3136
4.2656 -0.0080852 -0.012967 0.011078 0.02413 0 0.030861 -0.043905 -0.030322 -0.071652 -0.0094337 -0.090884 -1.9881 0.11258 0.023461 0.071327 0.15171 0.067286 -0.11622 0.01133 0.072775 0.21543 0.003836 0.061077 0.070948 -0.0009034 0.0026381 0.0015777 0.0028742 0.66612
4.2695 -0.0038147 -0.0049019 0.0068954 0.032744 0 0.038876 -0.050819 -0.042535 -0.096176 -0.022057 -0.14433 -2.0757 0.15416 0.046928 -0.010563 0.17027 0.10958 -0.047056 0.056359 0.14802 0.24838 -0.0034792 0.1459 0.055531 -0.00029226 0.0036385 0.002271 0.003034 0.91089
4.2734 0.00091269 0.0030403 -0.012359 0.013087 0 0.011742 -0.042278 -0.05219 -0.097415 -0.042289 -0.16323 -2.1456 0.15388 0.027236 0.0080205 0.17693 0.12477 -0.078447 0.073721 0.19945 0.25474 0.049273 0.19669 0.11229 1.4488e-05 0.0043194 0.0030367 0.0025627 1.038
4.2773 0.0058482 0.0097719 -0.031613 -0.015729 0 -0.026945 -0.026031 -0.057263 -0.087581 -0.060055 -0.16287 -2.192 0.16383 0.052128 0.019714 0.17032 0.12189 -0.08003 0.081067 0.23224 0.2951 0.080462 0.21373 0.15238 -0.00013038 0.0043394 0.0035364 0.0016185 1.0691
4.2813 0.010494 0.015012 -0.035446 -0.028529 0 -0.045021 -0.013288 -0.055099 -0.079448 -0.064227 -0.16262 -2.2309 0.17832 0.072026 0.027139 0.15768 0.1154 -0.068251 0.066998 0.24249 0.31707 0.083639 0.21329 0.14913 -0.00043766 0.0039963 0.0036693 0.0006882 1.0255
4.2852 0.014663 0.019455 -0.019305 -0.013352 0 -0.025956 -0.010749 -0.044806 -0.077105 -0.050809 -0.16677 -2.2802 0.18688 0.048697 0.02456 0.14292 0.11244 -0.060685 0.036424 0.22236 0.29761 0.062117 0.20754 0.10202 -0.00047281 0.0039426 0.0035795 0.00022163 0.90258
4.2891 0.018837 0.024085 0.0082232 0.01997 0 0.01904 -0.015668 -0.028405 -0.073933 -0.02534 -0.15953 -2.3378 0.16054 -0.052551 -0.019889 0.1229 0.10673 -0.087136 0.036227 0.14494 0.27165 0.042061 0.18956 0.07085 -4.6723e-05 0.0044525 0.0034594 0.00029184 0.67109
4.293 0.023788 0.029117 0.032542 0.048155 0 0.059957 -0.017657 -0.0093404 -0.058161 0.001889 -0.11862 -2.3827 0.16427 -0.0084799 -0.055444 0.098734 0.083921 -0.10941 -0.028403 0.08631 0.20632 -0.024649 0.13886 0.017086 0.00062788 0.0049919 0.0033616 0.00058406 0.3027
4.2969 0.029671 0.033539 0.043306 0.052894 0 0.070876 -0.0061265 0.010463 -0.021674 0.023472 -0.036608 -2.3977 0.15904 -0.013582 -0.081863 0.081157 0.034053 -0.13733 -0.092 -0.0054492 0.13093 -0.091847 0.043502 -0.018707 0.0011234 0.004595 0.0032062 0.00070829 -0.19795
4.3008 0.035488 0.035828 0.040489 0.034959 0 0.049266 0.021873 0.03204 0.033563 0.039256 0.068329 -2.3912 0.14701 -0.051005 -0.091792 0.059107 -0.038442 -0.1688 -0.14237 -0.11118 0.050789 -0.1572 -0.082013 -0.055298 0.0011409 0.0027587 0.0029492 0.00053224 -0.77841
4.3047 0.03959 0.035312 0.033034 0.013234 0 0.017097 0.058921 0.057423 0.095096 0.05448 0.16178 -2.3929 0.13858 -0.061272 -0.080808 0.017227 -0.11513 -0.20057 -0.17872 -0.19468 -0.030453 -0.22605 -0.20133 -0.1223 0.00071676 1.1684e-05 0.0026984 0.00023025 -1.351
4.3086 0.040897 0.032941 0.031936 0.0096327 0 0.0032489 0.091365 0.085653 0.14567 0.073764 0.21603 -2.426 0.11955 -0.12015 -0.14072 -0.028391 -0.17412 -0.27055 -0.2197 -0.24655 -0.053834 -0.27261 -0.28117 -0.16089 0.00015424 -0.002415 0.0026266 3.6234e-05 -1.8237
4.3125 0.039781 0.030664 0.0425 0.03168 0 0.020946 0.10733 0.11058 0.17181 0.095959 0.22826 -2.4839 0.076746 -0.14881 -0.14939 -0.05955 -0.20303 -0.24908 -0.26512 -0.32476 -0.085481 -0.31281 -0.31482 -0.22978 -0.00021785 -0.0035513 0.0027732 -2.2433e-05 -2.1305
4.3164 0.037776 0.029871 0.060376 0.066123 0 0.057563 0.10321 0.12332 0.17039 0.11381 0.21952 -2.5354 0.060809 -0.14445 -0.16111 -0.085871 -0.20482 -0.24362 -0.28428 -0.36866 -0.12602 -0.337 -0.32284 -0.2589 -0.00024004 -0.0034148 0.0029711 -0.00013489 -2.2459
4.3203 0.036367 0.030329 0.073786 0.088408 0 0.084509 0.08489 0.11813 0.14943 0.11864 0.21521 -2.5544 0.07785 -0.12573 -0.18623 -0.099753 -0.19275 -0.26745 -0.27791 -0.35706 -0.15954 -0.34135 -0.3302 -0.23934 5.1588e-05 -0.0028528 0.003013 -0.00046445 -2.1807
4.3242 0.035938 0.030611 0.071011 0.080875 0 0.07943 0.063477 0.097227 0.12237 0.10651 0.22288 -2.5444 0.077373 -0.15168 -0.18115 -0.064804 -0.17887 -0.21283 -0.2896 -0.30854 -0.1375 -0.32706 -0.34092 -0.23949 0.00051676 -0.0026871 0.0028938 -0.00092266 -1.9691
4.3281 0.035783 0.029646 0.048844 0.046102 0 0.043663 0.048752 0.06997 0.099445 0.081467 0.22527 -2.5328 0.078507 -0.15666 -0.13681 -0.068282 -0.16503 -0.23849 -0.2588 -0.29708 -0.064037 -0.28877 -0.33368 -0.16224 0.00099196 -0.0029768 0.0028516 -0.0012091 -1.6539
4.332 0.035031 0.02791 0.016183 0.0055634 0 0.0015522 0.044074 0.046721 0.0818 0.053329 0.19427 -2.5411 0.083146 -0.13338 -0.1267 -0.047869 -0.14291 -0.22621 -0.19472 -0.24143 -0.046886 -0.2512 -0.28235 -0.11083 0.0013066 -0.0030567 0.0031197 -0.0010891 -1.2755
4.3359 0.033537 0.027054 -0.010685 -0.015394 0 -0.017823 0.045282 0.031892 0.062177 0.031354 0.11501 -2.5625 0.095779 -0.093858 -0.13651 -0.0088134 -0.10248 -0.18454 -0.13438 -0.15275 -0.034061 -0.19582 -0.18236 -0.084698 0.0012924 -0.0022463 0.0036275 -0.00063429 -0.86414
4.3398 0.031916 0.028285 -0.018764 -0.0053544 0 -0.0025588 0.043765 0.0218 0.031794 0.018248 0.0012852 -2.5702 0.11769 -0.058396 -0.14188 0.035218 -0.042061 -0.13672 -0.10893 -0.054785 0.030448 -0.10894 -0.058676 -0.066737 0.000856 -0.00051918 0.0039876 -0.00018263 -0.43776
4.3438 0.03082 0.031021 -0.0074274 0.025393 0 0.033193 0.03194 0.0089298 -0.011613 0.0089528 -0.1097 -2.5474 0.12091 -0.09763 -0.12401 0.069637 0.027758 -0.099843 -0.065225 0.02158 0.072687 -0.059013 0.051287 -0.0012249 8.7171e-05 0.0014783 0.0038391 -4.9681e-05 -0.008588
4.3477 0.030262 0.033141 0.01148 0.052596 0 0.060116 0.0082986 -0.010987 -0.060341 -0.0045539 -0.1797 -2.5075 0.12891 -0.081276 -0.090652 0.10052 0.089072 -0.073347 -0.012865 0.088338 0.14283 0.0080719 0.12393 0.050838 -0.00071835 0.003 0.0032332 -0.00026201 0.40183
4.3516 0.029626 0.032666 0.023187 0.055635 0 0.056061 -0.020775 -0.034797 -0.10029 -0.02577 -0.19276 -2.4822 0.12964 -0.044281 -0.091333 0.11526 0.12671 -0.086131 0.020331 0.12758 0.17823 0.052195 0.1616 0.096579 -0.0011988 0.0037712 0.0026562 -0.00055378 0.74961
4.3555 0.028265 0.02933 0.021753 0.032277 0 0.022805 -0.043748 -0.053733 -0.11893 -0.049259 -0.16313 -2.4888 0.12662 -0.0089363 -0.11919 0.11672 0.13614 -0.10563 0.036084 0.15363 0.18957 0.061322 0.18164 0.12616 -0.0011588 0.0040436 0.002613 -0.00061229 0.97164
4.3594 0.025986 0.024631 0.014179 -8.2158e-05 0 -0.015463 -0.050147 -0.059366 -0.11206 -0.063199 -0.1229 -2.5121 0.13679 0.0014817 -0.12145 0.12098 0.12392 -0.038024 0.05937 0.21192 0.24784 0.03955 0.19491 0.11288 -0.00070883 0.0041762 0.0031506 -0.00033611 1.01
4.3633 0.022989 0.020386 0.013256 -0.017588 0 -0.030712 -0.036764 -0.048971 -0.08514 -0.057543 -0.09864 -2.5177 0.096244 -0.047324 -0.14249 0.1493 0.10104 -0.07101 0.039684 0.18702 0.23386 0.024273 0.19455 0.12041 -0.00018225 0.0042305 0.003797 0.00011452 0.84533
4.3672 0.019426 0.017161 0.025295 -0.007892 0 -0.012416 -0.0099564 -0.026673 -0.048849 -0.031813 -0.093344 -2.4858 0.074955 -0.084105 -0.13623 0.12789 0.074588 -0.14551 0.011354 0.11832 0.23239 -0.00083428 0.16422 0.10931 0.00011656 0.0039758 0.0040078 0.00048176 0.51503
4.3711 0.015168 0.014014 0.043593 0.020413 0 0.024594 0.017716 -0.00040741 -0.012638 0.0035794 -0.085979 -2.4287 0.059176 -0.13552 -0.15585 0.084606 0.043903 -0.19905 -0.028207 0.04141 0.21379 -0.035502 0.096241 0.083613 0.00012494 0.0032313 0.0036985 0.0006098 0.10016
4.375 0.010029 0.0096338 0.053497 0.0441 0 0.051639 0.034639 0.022468 0.019308 0.033773 -0.048383 -2.376 0.036731 -0.20747 -0.22217 0.046718 0.0039106 -0.20076 -0.077988 -0.019466 0.15615 -0.077465 0.0016588 0.045845 2.193e-05 0.0021341 0.0033246 0.00051156 -0.3121
4.3789 0.0041715 0.0036833 0.044711 0.042874 0 0.048016 0.036582 0.038057 0.047537 0.048952 0.032035 -2.3428 0.017045 -0.1897 -0.19528 0.024475 -0.047375 -0.25061 -0.1137 -0.083148 0.083914 -0.12013 -0.096224 -0.021664 3.0831e-05 0.0010428 0.0034032 0.00029347 -0.66389
4.3828 -0.0018126 -0.0029 0.020065 0.014975 0 0.016274 0.028352 0.046315 0.073584 0.049782 0.13926 -2.3158 0.0022598 -0.22073 -0.20214 0.035725 -0.1033 -0.26909 -0.12484 -0.1295 0.05625 -0.18034 -0.1773 -0.084268 0.00021384 0.00020363 0.0039414 5.4693e-05 -0.93542
4.3867 -0.0072514 -0.0087713 -0.0067286 -0.021235 0 -0.020616 0.019784 0.049672 0.09638 0.044985 0.23447 -2.2707 -0.015886 -0.27249 -0.19195 0.027733 -0.14968 -0.28846 -0.15681 -0.17746 0.055444 -0.21394 -0.23406 -0.10926 0.00044296 -0.00044786 0.0043637 -0.00014599 -1.1248
4.3906 -0.011815 -0.013226 -0.022084 -0.041255 0 -0.037576 0.018898 0.050953 0.11158 0.043389 0.27776 -2.202 -0.028814 -0.30856 -0.18486 0.010307 -0.17219 -0.31292 -0.19661 -0.21693 0.061944 -0.21891 -0.26771 -0.11236 0.00055699 -0.001137 0.0040568 -0.00027176 -1.2206
4.3945 -0.015568 -0.016432 -0.022721 -0.033387 0 -0.026657 0.026623 0.051296 0.11396 0.046854 0.25196 -2.1326 -0.01932 -0.28063 -0.23433 0.021285 -0.16478 -0.33634 -0.20414 -0.22416 0.049869 -0.21116 -0.27776 -0.13398 0.00053832 -0.0019174 0.0030221 -0.00030637 -1.1932
4.3984 -0.018655 -0.018824 -0.016767 -0.0078263 0 -0.0022592 0.036238 0.048809 0.1008 0.049271 0.17309 -2.0919 -0.036592 -0.2368 -0.21063 0.0097721 -0.13278 -0.29159 -0.17144 -0.15821 0.064734 -0.16307 -0.25728 -0.081616 0.00053204 -0.0025084 0.0019743 -0.00028245 -1.0112
4.4023 -0.021004 -0.020504 -0.015761 0.011451 0 0.011293 0.037533 0.038992 0.073353 0.041793 0.079769 -2.0845 -0.024606 -0.25098 -0.18139 0.039436 -0.088432 -0.26047 -0.13074 -0.092701 0.11606 -0.11671 -0.19935 -0.039062 0.00069037 -0.0024751 0.0017349 -0.00027831 -0.6677
4.4063 -0.022406 -0.021326 -0.024988 0.0057974 0 -0.0004924 0.023085 0.01752 0.03561 0.019811 0.008341 -2.0839 0.0028316 -0.23952 -0.18225 0.085895 -0.042193 -0.22462 -0.077865 -0.008023 0.18302 -0.058831 -0.10741 0.019149 0.00099869 -0.0015744 0.0024685 -0.00034121 -0.19303
4.4102 -0.022851 -0.021462 -0.039961 -0.023123 0 -0.030945 -0.0069437 -0.015765 -0.0082641 -0.013494 -0.02979 -2.058 0.03148 -0.17671 -0.19681 0.12918 0.0033596 -0.18323 -0.013237 0.095165 0.24132 0.014091 0.0017262 0.090723 0.0012587 5.9613e-05 0.0034962 -0.0003965 0.35456
4.4141 -0.022697 -0.021626 -0.050891 -0.054548 0 -0.058011 -0.044089 -0.054504 -0.055195 -0.049053 -0.052664 -2.0011 0.039651 -0.17236 -0.063124 0.15153 0.052334 -0.18209 0.052049 0.16397 0.24427 0.083388 0.10635 0.099168 0.0012528 0.002036 0.003894 -0.00025807 0.90913
4.418 -0.022428 -0.022547 -0.05055 -0.065167 0 -0.062092 -0.075457 -0.08768 -0.10192 -0.077258 -0.09074 -1.9394 0.070716 -0.12384 -0.075415 0.18105 0.10816 -0.13904 0.10913 0.25312 0.28034 0.12895 0.19262 0.13797 0.00093896 0.0039822 0.0033288 0.00022603 1.411
4.4219 -0.022213 -0.024157 -0.039214 -0.047771 0 -0.041531 -0.090321 -0.10539 -0.1427 -0.092864 -0.16042 -1.9053 0.085009 -0.098498 -0.10109 0.20709 0.16631 -0.099417 0.15907 0.34177 0.32981 0.1773 0.25973 0.18532 0.00049498 0.005703 0.0023444 0.0010094 1.8084
4.4258 -0.021728 -0.025403 -0.023742 -0.017014 0 -0.013583 -0.085944 -0.10483 -0.16921 -0.096588 -0.2476 -1.9053 0.097271 -0.078364 -0.10528 0.21771 0.21342 -0.068923 0.18651 0.4061 0.37246 0.224 0.31306 0.23504 0.0001735 0.007116 0.0018274 0.0018347 2.0558
4.4297 -0.020417 -0.024982 -0.012465 0.002376 0 -0.00045083 -0.069079 -0.091852 -0.17411 -0.093057 -0.31384 -1.916 0.13179 -0.029443 -0.074052 0.20254 0.23422 -0.046805 0.17456 0.42057 0.38539 0.2556 0.3521 0.28055 0.00010419 0.0080952 0.0021664 0.0024142 2.1202
4.4336 -0.017913 -0.022337 -0.0097844 -0.0045364 0 -0.011614 -0.051762 -0.076528 -0.15625 -0.086852 -0.3214 -1.9097 0.10517 -0.047353 -0.059611 0.21093 0.22114 -0.082094 0.17148 0.37451 0.33897 0.21783 0.36496 0.24662 0.00022184 0.0084281 0.0029119 0.0026497 1.9931
4.4375 -0.014211 -0.017967 -0.013683 -0.030813 0 -0.036267 -0.043482 -0.065735 -0.1228 -0.079153 -0.25912 -1.8822 0.10509 -0.079231 -0.031067 0.17332 0.17931 -0.097496 0.13609 0.31135 0.36706 0.20137 0.33543 0.22617 0.0003716 0.007941 0.0032511 0.002678 1.6958
4.4414 -0.0095209 -0.012791 -0.017274 -0.05287 0 -0.051546 -0.044637 -0.058299 -0.0853 -0.066969 -0.15044 -1.8559 0.1022 -0.091735 -0.021261 0.14974 0.123 -0.12511 0.072324 0.2458 0.35796 0.15101 0.25687 0.19319 0.00047197 0.0066612 0.0028204 0.0026874 1.2676
4.4453 -0.0040837 -0.0073105 -0.013457 -0.04874 0 -0.040065 -0.045936 -0.046468 -0.0516 -0.045534 -0.037899 -1.854 0.084395 -0.092574 -0.04567 0.14637 0.066168 -0.15578 -0.0061093 0.16672 0.28224 0.056321 0.14102 0.12469 0.00057079 0.0048494 0.0020567 0.0026822 0.74499
4.4492 0.0017553 -0.001453 -0.00015205 -0.015049 0 -0.0034283 -0.034751 -0.022549 -0.020158 -0.012609 0.044336 -1.8749 0.056377 -0.15262 -0.10556 0.096537 0.014414 -0.11561 -0.063766 0.018473 0.20822 -0.036906 0.013656 -0.013227 0.00074892 0.002871 0.0017531 0.0024419 0.1518
4.4531 0.0073537 0.0048229 0.017305 0.030239 0 0.038272 -0.0044795 0.01436 0.017741 0.028096 0.089962 -1.8937 0.014215 -0.23325 -0.086421 0.024289 -0.03581 -0.24149 -0.12546 -0.066542 0.11832 -0.10439 -0.099922 -0.070361 0.00098837 0.0010245 0.0022653 0.0017389 -0.48877
4.457 0.011878 0.010971 0.029008 0.060941 0 0.060503 0.039532 0.056548 0.068502 0.067157 0.11877 -1.8868 -0.0089741 -0.26066 -0.10224 0.0023376 -0.090428 -0.28985 -0.19664 -0.16952 0.027024 -0.17877 -0.18824 -0.15759 0.0011592 -0.0005373 0.0031589 0.00061872 -1.1294
4.4609 0.014877 0.016149 0.027588 0.061323 0 0.051637 0.081916 0.091913 0.12689 0.093954 0.15642 -1.8543 -0.015508 -0.26382 -0.15459 -0.010223 -0.14906 -0.30467 -0.26374 -0.27411 -0.03462 -0.24693 -0.25546 -0.24294 0.0011519 -0.0017665 0.0036408 -0.00053768 -1.6879
4.4648 0.016917 0.020179 0.01474 0.036498 0 0.021248 0.10613 0.11096 0.17534 0.10287 0.21172 -1.8174 -0.014799 -0.28472 -0.21856 -0.058038 -0.20141 -0.35175 -0.31315 -0.35288 -0.043174 -0.29271 -0.31096 -0.2865 0.0010161 -0.002637 0.003345 -0.0012579 -2.0695
4.4688 0.019582 0.024135 0.0015182 0.0076377 0 -0.0063813 0.10442 0.11164 0.19398 0.096778 0.26819 -1.7948 -0.037602 -0.36275 -0.15105 -0.084929 -0.23185 -0.3669 -0.35162 -0.37989 -0.056643 -0.3187 -0.3557 -0.33243 0.00093936 -0.003108 0.0026941 -0.0013306 -2.2108
4.4727 0.024593 0.02974 0.00098688 -0.0035047 0 -0.0089121 0.082377 0.099231 0.17452 0.084822 0.29529 -1.7846 -0.063533 -0.31269 -0.15239 -0.071012 -0.22893 -0.35232 -0.3482 -0.36635 -0.04263 -0.3165 -0.37748 -0.33093 0.0010553 -0.0031507 0.0024778 -0.00095755 -2.1164
4.4766 0.032609 0.037906 0.018286 0.010886 0 0.01881 0.055249 0.082074 0.1271 0.07589 0.26989 -1.7687 -0.03948 -0.28041 -0.15804 -0.059953 -0.19315 -0.37214 -0.32099 -0.33282 -0.02445 -0.26827 -0.35926 -0.29701 0.0012593 -0.0027951 0.0030633 -0.00057446 -1.8574
4.4805 0.042673 0.047733 0.046229 0.041068 0 0.06142 0.038602 0.066597 0.074273 0.072484 0.19244 -1.7341 0.014396 -0.2822 -0.14998 -0.057254 -0.13739 -0.39848 -0.28383 -0.2821 -0.0056882 -0.19125 -0.29431 -0.25917 0.0012428 -0.0021488 0.0040106 -0.00050304 -1.5307
4.4844 0.0528 0.056936 0.070584 0.068429 0 0.093819 0.039371 0.054818 0.036259 0.069809 0.086978 -1.685 0.010724 -0.24089 -0.13784 -0.041269 -0.079717 -0.31855 -0.25412 -0.20486 0.023641 -0.13884 -0.19539 -0.27011 0.00076249 -0.0013716 0.0044718 -0.00073539 -1.2098
4.4883 0.061219 0.063438 0.081006 0.079271 0 0.098541 0.052552 0.045175 0.018467 0.060713 -0.013567 -1.6348 0.020966 -0.21663 -0.15882 -0.013012 -0.033506 -0.34034 -0.20496 -0.1514 0.053044 -0.087425 -0.089885 -0.17237 -8.0574e-05 -0.00061404 0.0039938 -0.001014 -0.91893
4.4922 0.067302 0.066763 0.078486 0.073613 0 0.077504 0.065131 0.035274 0.010578 0.042431 -0.085201 -1.5885 0.025863 -0.24785 -0.18569 0.0087449 -0.0016207 -0.29422 -0.16908 -0.087147 0.089741 -0.018627 -0.0040718 -0.092876 -0.0008336 5.5396e-05 0.0029555 -0.0010998 -0.64669
4.4961 0.071511 0.068118 0.073046 0.063304 0 0.049888 0.064596 0.024302 -0.0027387 0.019699 -0.12199 -1.5361 0.018854 -0.26682 -0.21427 -0.0039076 0.021695 -0.2226 -0.1512 -0.043079 0.1073 0.034985 0.051059 -0.055609 -0.001022 0.00068716 0.0022304 -0.00097316 -0.38369
4.5 0.07463 0.06927 0.074062 0.061653 0 0.037746 0.047057 0.013755 -0.02812 0.0018904 -0.13214 -1.4653 -0.0007382 -0.23289 -0.23577 -0.056498 0.042964 -0.17805 -0.15018 -0.033519 0.091639 0.051261 0.081045 -0.057974 -0.00056353 0.0013975 0.0024018 -0.000806 -0.15418
4.5039 0.077082 0.071306 0.082073 0.072734 0 0.049955 0.020422 0.0066165 -0.057128 -0.0032237 -0.12651 -1.3772 -0.011043 -0.2439 -0.20774 -0.052296 0.06167 -0.23143 -0.14755 0.014465 0.086251 0.056959 0.095847 -0.00062061 0.00010431 0.002222 0.003265 -0.0007688 -0.019946
4.5078 0.078868 0.074255 0.089244 0.088418 0 0.076427 0.00067506 0.0060406 -0.071396 0.0059687 -0.10948 -1.2865 -0.020536 -0.24188 -0.22884 -0.044738 0.06849 -0.2257 -0.13986 -0.019445 0.056786 0.06557 0.095784 -0.059253 0.00034021 0.0029723 0.0040547 -0.00086958 -0.055082
4.5117 0.079946 0.077556 0.087501 0.095274 0 0.096853 0.0029791 0.014364 -0.054991 0.025245 -0.078298 -1.2032 -0.038887 -0.27112 -0.20245 -0.048056 0.05123 -0.25255 -0.15337 -0.071277 0.038154 0.042825 0.068854 -0.086522 -0.00017399 0.0032501 0.0041454 -0.00096444 -0.30787
4.5156 0.080447 0.080593 0.076444 0.086013 0 0.09707 0.032322 0.032509 -0.0051957 0.048633 -0.029486 -1.1176 -0.068102 -0.32489 -0.17405 -0.066576 0.0044147 -0.31977 -0.18656 -0.12755 0.020785 -0.011949 0.0026053 -0.092567 -0.0011374 0.002683 0.0035626 -0.00090729 -0.77024
4.5195 0.080456 0.082748 0.063842 0.06641 0 0.080116 0.079257 0.059361 0.065022 0.072281 0.034802 -1.0062 -0.10691 -0.37198 -0.26074 -0.1008 -0.064558 -0.40015 -0.22476 -0.19173 -0.02606 -0.083761 -0.10005 -0.15691 -0.0018371 0.0012409 0.0028684 -0.00069319 -1.3695
4.5234 0.079644 0.083211 0.058737 0.051823 0 0.063134 0.12391 0.091084 0.13363 0.095036 0.10625 -0.85577 -0.17392 -0.39112 -0.27472 -0.15993 -0.13765 -0.35692 -0.29198 -0.27523 -0.095381 -0.1381 -0.21628 -0.1792 -0.0017052 -0.00063958 0.0026013 -0.00047933 -1.9868
4.5273 0.077297 0.081103 0.06379 0.05535 0 0.062637 0.14666 0.12113 0.18068 0.11611 0.17548 -0.67849 -0.1992 -0.40821 -0.3263 -0.22809 -0.19576 -0.4008 -0.34478 -0.36178 -0.18043 -0.20119 -0.31578 -0.23592 -0.00076753 -0.0022903 0.002829 -0.00048216 -2.4962
4.5313 0.072817 0.076062 0.07354 0.076602 0 0.080185 0.13942 0.14192 0.19763 0.13289 0.23706 -0.50213 -0.21617 -0.43641 -0.35219 -0.27046 -0.22911 -0.44198 -0.3915 -0.42151 -0.23748 -0.24756 -0.38033 -0.30564 0.00038778 -0.0032657 0.0031973 -0.00083558 -2.8094
4.5352 0.066267 0.068671 0.079302 0.10029 0 0.10036 0.11033 0.148 0.19006 0.14141 0.28894 -0.34219 -0.24089 -0.46888 -0.335 -0.27265 -0.24091 -0.43702 -0.42434 -0.45142 -0.24855 -0.26454 -0.41321 -0.36838 0.00108 -0.0036367 0.0033387 -0.0014992 -2.9029
4.5391 0.05836 0.060139 0.075735 0.10662 0 0.10297 0.07852 0.13913 0.17271 0.1391 0.32672 -0.18541 -0.24863 -0.44047 -0.37191 -0.26355 -0.24173 -0.44698 -0.38348 -0.51691 -0.25128 -0.26432 -0.42975 -0.39861 0.001036 -0.0038397 0.0031881 -0.0022592 -2.8125
4.543 0.049897 0.051371 0.06369 0.086105 0 0.079561 0.061878 0.12061 0.15952 0.12712 0.33914 -0.0029779 -0.31506 -0.39058 -0.42209 -0.26507 -0.2391 -0.38037 -0.36799 -0.51644 -0.30628 -0.2894 -0.43751 -0.40091 0.0005129 -0.0041864 0.0029182 -0.0028206 -2.5971
4.5469 0.041209 0.042336 0.048194 0.047362 0 0.040854 0.065699 0.10005 0.15432 0.10958 0.3113 0.2186 -0.3238 -0.36767 -0.43656 -0.26776 -0.23032 -0.32933 -0.33476 -0.48004 -0.31426 -0.26549 -0.4248 -0.33322 -8.4276e-06 -0.0044799 0.0026467 -0.002955 -2.2928
4.5508 0.032166 0.032459 0.034545 0.011383 0 0.0088217 0.079505 0.082018 0.1479 0.090145 0.23571 0.46061 -0.3008 -0.35356 -0.45604 -0.26829 -0.20432 -0.29095 -0.27777 -0.41303 -0.27652 -0.20543 -0.36924 -0.24768 -0.00023863 -0.004123 0.0022905 -0.002635 -1.8904
4.5547 0.02274 0.021686 0.025711 -0.0036643 0 -0.00015647 0.084098 0.064697 0.12406 0.068721 0.12289 0.68749 -0.30376 -0.31557 -0.53821 -0.26325 -0.15104 -0.24029 -0.20212 -0.31766 -0.22265 -0.14414 -0.25959 -0.21759 -0.00022989 -0.002665 0.0017452 -0.0020632 -1.3532
4.5586 0.013467 0.011102 0.021717 0.0044298 0 0.012389 0.064144 0.041436 0.071382 0.041478 0.0012732 0.88004 -0.22445 -0.32199 -0.50603 -0.22042 -0.071192 -0.17767 -0.16415 -0.19483 -0.24006 -0.067171 -0.11127 -0.087272 -0.00018038 -0.00030003 0.0011662 -0.0015428 -0.6633
4.5625 0.0052597 0.0023132 0.019909 0.020941 0 0.0288 0.018241 0.0066804 -0.006805 0.0047106 -0.096533 1.0531 -0.15694 -0.27506 -0.48426 -0.18332 0.02138 -0.11093 -0.13031 -0.088532 -0.19065 -0.00048041 0.039485 -0.0091221 -0.00014948 0.002164 0.00098248 -0.0012486 0.13723
4.5664 -0.0013751 -0.0039166 0.015671 0.025948 0 0.029315 -0.039661 -0.037966 -0.091622 -0.040184 -0.15302 1.2398 -0.10345 -0.23641 -0.43489 -0.11677 0.10644 -0.022837 -0.081584 0.0093327 -0.12991 0.069901 0.1588 0.041309 4.7996e-06 0.0038818 0.0015423 -0.0010647 0.94203
4.5703 -0.006953 -0.0084543 0.0044481 0.0094366 0 0.0069765 -0.087967 -0.082485 -0.15822 -0.084672 -0.17615 1.4586 -0.064329 -0.22379 -0.37387 -0.029269 0.16821 0.063621 -0.024246 0.083988 -0.072218 0.13655 0.23612 0.087748 0.00041768 0.0045983 0.0027057 -0.00064338 1.6186
4.5742 -0.012813 -0.013146 -0.014932 -0.021841 0 -0.027918 -0.10939 -0.1136 -0.18958 -0.11626 -0.19168 1.6957 -0.038058 -0.20131 -0.40696 0.0011207 0.20237 0.051254 -0.0057939 0.076377 0.020656 0.15536 0.28526 0.167 0.00098748 0.0047729 0.0038156 0.00032039 2.0646
4.5781 -0.020144 -0.019272 -0.037963 -0.050478 0 -0.056433 -0.10023 -0.12302 -0.18524 -0.12543 -0.22161 1.9214 -0.053628 -0.21574 -0.43168 0.0050003 0.21481 -0.040949 0.020596 0.14166 0.057393 0.20096 0.32538 0.19192 0.0013978 0.0050952 0.0041547 0.0017964 2.2474
4.582 -0.029018 -0.026571 -0.056236 -0.061979 0 -0.065183 -0.07191 -0.11272 -0.15914 -0.11192 -0.26446 2.1204 -0.060787 -0.2533 -0.40293 0.0041595 0.21407 -0.073 0.043266 0.14363 0.089578 0.25039 0.35976 0.163 0.001396 0.0058386 0.0035197 0.0033557 2.2055
4.5859 -0.038241 -0.033724 -0.063255 -0.055005 0 -0.055204 -0.044294 -0.093469 -0.12913 -0.085693 -0.29281 2.3059 -0.075116 -0.29353 -0.365 -0.0087108 0.20398 -0.11271 0.046406 0.12361 0.11089 0.27009 0.37128 0.13448 0.0010499 0.0066317 0.0024046 0.0044132 2.0166
4.5898 -0.046169 -0.039777 -0.059828 -0.040939 0 -0.039649 -0.034387 -0.077394 -0.10586 -0.061453 -0.27166 2.5026 -0.11212 -0.3175 -0.36688 -0.038382 0.18207 -0.22833 0.01956 0.1319 0.11079 0.23509 0.33815 0.15257 0.00070797 0.0068278 0.0016103 0.0046045 1.7559
4.5938 -0.051844 -0.045037 -0.053765 -0.034174 0 -0.033207 -0.046666 -0.070118 -0.088727 -0.049773 -0.18509 2.7173 -0.10619 -0.33617 -0.3817 -0.03278 0.14411 -0.22658 0.0047195 0.071593 0.10077 0.21223 0.25532 0.10199 0.0006807 0.0061062 0.0016124 0.0040082 1.4673
4.5977 -0.055591 -0.050598 -0.053245 -0.041307 0 -0.041705 -0.070519 -0.067855 -0.069928 -0.050696 -0.052141 2.9289 -0.11848 -0.37675 -0.39934 -0.05292 0.090569 -0.2719 -0.016658 0.0037588 0.079905 0.15288 0.14262 0.042372 0.00094847 0.0047552 0.0022293 0.0030563 1.1606
4.6016 -0.058678 -0.057077 -0.059477 -0.057314 0 -0.059113 -0.086672 -0.061302 -0.042434 -0.054366 0.080274 3.1084 -0.1474 -0.40862 -0.41297 -0.071809 0.029452 -0.27367 -0.058898 -0.067588 0.10133 0.088443 0.033104 -0.0021515 0.0011865 0.0034142 0.0028506 0.0022298 0.82961
4.6055 -0.062375 -0.063923 -0.065728 -0.070733 0 -0.073214 -0.07941 -0.043327 -0.0057016 -0.048615 0.16374 3.2485 -0.17997 -0.41648 -0.41826 -0.082402 -0.026509 -0.24027 -0.096861 -0.12976 0.13207 0.033938 -0.047722 -0.022751 0.0010856 0.0025513 0.0029849 0.0017948 0.48009
4.6094 -0.067107 -0.069985 -0.064149 -0.073054 0 -0.07509 -0.047427 -0.015143 0.033634 -0.028502 0.17646 3.3718 -0.18758 -0.39032 -0.4109 -0.09046 -0.065952 -0.26479 -0.061214 -0.15699 0.053147 -0.0016488 -0.094243 -0.019056 0.0006517 0.0021584 0.0026295 0.0017545 0.15129
4.6133 -0.072267 -0.074668 -0.054222 -0.065075 0 -0.065585 -0.0062175 0.01307 0.064933 -0.0010776 0.13447 3.5086 -0.16045 -0.39285 -0.41644 -0.1079 -0.083721 -0.33307 -0.11348 -0.11008 0.035525 0.017393 -0.11608 -0.00062638 0.00018978 0.001896 0.0021714 0.0019811 -0.082542
4.6172 -0.076706 -0.078361 -0.044541 -0.055891 0 -0.054451 0.020314 0.027392 0.077803 0.018286 0.078499 3.6681 -0.15925 -0.40022 -0.38028 -0.1177 -0.081275 -0.28994 -0.085435 -0.12494 0.069723 0.034699 -0.12305 0.050437 -6.8537e-06 0.0014933 0.0019767 0.0023532 -0.13574
4.6211 -0.07951 -0.0817 -0.045688 -0.055767 0 -0.053031 0.014353 0.018058 0.065696 0.015788 0.045602 3.8298 -0.15699 -0.37954 -0.32364 -0.11084 -0.06313 -0.24442 -0.033264 -0.10652 0.095866 0.053293 -0.11415 0.097135 5.8964e-05 0.0010224 0.0020849 0.0027759 0.048294
4.625 -0.080547 -0.084543 -0.060551 -0.068256 0 -0.065654 -0.024415 -0.014641 0.028476 -0.011444 0.044413 3.9644 -0.13138 -0.31511 -0.27106 -0.081081 -0.032616 -0.2704 -0.0010674 0.0068738 0.08829 0.079616 -0.079323 0.11869 0.00011978 0.0008348 0.0022675 0.0031298 0.46162
4.6289 -0.080501 -0.085899 -0.081244 -0.087183 0 -0.085908 -0.07819 -0.059889 -0.02649 -0.053139 0.050598 4.0605 -0.097726 -0.26703 -0.24982 -0.025725 0.0096684 -0.21933 0.07947 0.07803 0.20051 0.12509 -0.010793 0.18337 -4.3865e-05 0.001277 0.0023338 0.0032758 1.0252
4.6328 -0.080417 -0.08505 -0.09571 -0.10072 0 -0.10084 -0.12191 -0.10179 -0.085915 -0.092431 0.02539 4.1318 -0.079461 -0.21245 -0.20907 0.010255 0.063713 -0.17206 0.14219 0.15047 0.22534 0.17167 0.087213 0.23938 -0.00033715 0.002452 0.0023368 0.0031616 1.6204
4.6367 -0.081092 -0.082707 -0.098056 -0.099941 0 -0.10058 -0.13846 -0.12777 -0.13552 -0.1166 -0.055141 4.1989 -0.063748 -0.17535 -0.17605 0.023392 0.12636 -0.13109 0.20056 0.24138 0.28476 0.25018 0.19844 0.31074 -0.00041602 0.0041853 0.0024701 0.0029285 2.1415
4.6406 -0.082711 -0.080845 -0.09314 -0.085928 0 -0.086473 -0.12832 -0.13519 -0.16651 -0.12452 -0.17986 4.268 -0.04346 -0.14962 -0.1353 0.037878 0.18935 -0.09307 0.2455 0.34697 0.37959 0.33021 0.30315 0.37697 -3.1038e-05 0.0061444 0.0027896 0.0028736 2.5381
4.6445 -0.084921 -0.081161 -0.091469 -0.07009 0 -0.071156 -0.10746 -0.13185 -0.17975 -0.12563 -0.30545 4.3283 -0.012128 -0.11363 -0.048785 0.096828 0.24142 -0.050992 0.25627 0.45247 0.45645 0.34597 0.38731 0.39271 0.00069298 0.0079783 0.0030776 0.003249 2.8198
4.6484 -0.087224 -0.08357 -0.099365 -0.066579 0 -0.069528 -0.09576 -0.13002 -0.18405 -0.13162 -0.38122 4.3691 -0.029358 -0.064065 -0.011323 0.14253 0.27327 -0.015281 0.29035 0.56631 0.4986 0.38645 0.4455 0.44451 0.0013301 0.0094095 0.0030229 0.0040517 3.0225
4.6523 -0.08932 -0.086227 -0.11335 -0.081626 0 -0.086795 -0.10399 -0.13766 -0.1893 -0.14684 -0.37979 4.3952 0.0070246 -0.056564 0.041339 0.16412 0.28224 0.0035576 0.29807 0.53905 0.47516 0.41181 0.47727 0.46642 0.0015184 0.010292 0.0025518 0.0049909 3.1642
4.6563 -0.091086 -0.087139 -0.12327 -0.10762 0 -0.11304 -0.12771 -0.1526 -0.19875 -0.16457 -0.31305 4.4229 0.029637 -0.058289 0.063254 0.1737 0.27282 -0.01577 0.2801 0.48769 0.45196 0.40886 0.482 0.46137 0.0012649 0.010643 0.0019733 0.0056754 3.221
4.6602 -0.092261 -0.085847 -0.1207 -0.12715 0 -0.12946 -0.15119 -0.16391 -0.20604 -0.17158 -0.2227 4.4602 0.012614 -0.050794 0.03789 0.17576 0.25255 -0.066723 0.24307 0.47141 0.46114 0.37982 0.45753 0.42563 0.00089798 0.010598 0.001763 0.0058704 3.1401
4.6641 -0.092209 -0.083577 -0.105 -0.12514 0 -0.12239 -0.15766 -0.15949 -0.19922 -0.15765 -0.15191 4.4939 0.034541 -0.048815 0.019795 0.1531 0.22611 -0.064536 0.20957 0.41068 0.45653 0.36726 0.40329 0.32709 0.00072796 0.010273 0.0021603 0.0056197 2.876
4.668 -0.090138 -0.081779 -0.08286 -0.10032 0 -0.094305 -0.1391 -0.13444 -0.16911 -0.12314 -0.11799 4.4989 -0.017125 -0.090916 -0.070884 0.14361 0.19232 -0.083118 0.14056 0.29326 0.4078 0.30261 0.32427 0.23447 0.00076477 0.0096332 0.00295 0.0051553 2.4257
4.6719 -0.085695 -0.08058 -0.062927 -0.066962 0 -0.062702 -0.10017 -0.094545 -0.1163 -0.079407 -0.10481 4.4619 -0.070589 -0.138 -0.097441 0.095397 0.14669 -0.14509 0.090589 0.19364 0.34889 0.24787 0.23159 0.14834 0.00077054 0.0085055 0.0036409 0.0047039 1.8408
4.6758 -0.079438 -0.078719 -0.050712 -0.044871 0 -0.047104 -0.054976 -0.052563 -0.052354 -0.041795 -0.07943 4.3945 -0.10116 -0.18504 -0.11061 0.038221 0.087895 -0.2109 0.045548 0.11674 0.2839 0.1987 0.13853 0.085442 0.00057547 0.006792 0.0038909 0.0043594 1.2131
4.6797 -0.072684 -0.074992 -0.047012 -0.04469 0 -0.054166 -0.019509 -0.020611 0.0053665 -0.020404 -0.019835 4.323 -0.095487 -0.2337 -0.20444 0.022644 0.022784 -0.22232 -0.025151 0.04934 0.21393 0.1358 0.055032 0.064131 0.0003096 0.0047 0.0037877 0.0040973 0.64542
4.6836 -0.066734 -0.069687 -0.049204 -0.060151 0 -0.072835 -0.0038944 -0.0039715 0.042133 -0.014898 0.066764 4.2635 -0.10818 -0.26636 -0.19847 -0.0038479 -0.034656 -0.18659 -0.087433 -0.047367 0.22884 0.091911 -0.014938 0.0089533 0.00029023 0.0027469 0.0037274 0.0038649 0.22048
4.6875 -0.062043 -0.064463 -0.053202 -0.073531 0 -0.083513 -0.0080934 -0.00016546 0.0527 -0.016594 0.14778 4.2096 -0.12026 -0.29468 -0.2444 -0.042676 -0.070429 -0.15163 -0.13496 -0.13658 0.17641 0.028856 -0.071192 -0.054115 0.00066496 0.0014687 0.0040017 0.0036347 -0.021149
4.6914 -0.058018 -0.060726 -0.055121 -0.070117 0 -0.073785 -0.022785 -0.0027487 0.042962 -0.015748 0.1873 4.1423 -0.11789 -0.28513 -0.26478 -0.085973 -0.078805 -0.16077 -0.13876 -0.17799 0.10042 -0.0014447 -0.11217 -0.094804 0.0011788 0.0010568 0.0044831 0.0033887 -0.088738
4.6953 -0.053605 -0.058081 -0.05299 -0.049968 0 -0.047991 -0.034905 -0.0063108 0.025611 -0.008571 0.16943 4.0519 -0.10342 -0.25558 -0.25016 -0.11645 -0.065355 -0.20823 -0.11129 -0.17171 0.042508 0.009412 -0.13171 -0.10941 0.0013311 0.001253 0.0047143 0.003094 -0.030558
4.6992 -0.048161 -0.054458 -0.048162 -0.027389 0 -0.023121 -0.035188 -0.0092283 0.012162 0.00082924 0.10674 3.9486 -0.10539 -0.31382 -0.28954 -0.090961 -0.042198 -0.21036 -0.13545 -0.17836 0.067135 0.0092988 -0.12145 -0.13199 0.00080814 0.0016091 0.0043352 0.0027368 0.093485
4.7031 -0.041902 -0.047897 -0.044722 -0.01864 0 -0.014817 -0.023713 -0.01318 0.005895 0.004308 0.029413 3.8493 -0.075228 -0.28459 -0.30079 -0.10357 -0.019008 -0.16689 -0.11706 -0.14775 0.068824 0.023697 -0.077843 -0.1068 -0.00020271 0.001871 0.0034583 0.0023857 0.24378
4.707 -0.035641 -0.038397 -0.045969 -0.028187 0 -0.025101 -0.0099437 -0.020761 0.00023122 -0.0040184 -0.034897 3.7573 -0.043072 -0.24736 -0.27688 -0.094915 0.0031604 -0.14697 -0.086483 -0.089348 0.065495 0.049972 -0.008269 -0.071454 -0.0011205 0.0021205 0.002635 0.0021963 0.41801
4.7109 -0.030161 -0.028147 -0.050317 -0.044916 0 -0.041553 -0.0066339 -0.033151 -0.015918 -0.023662 -0.075704 3.656 -0.021623 -0.22703 -0.24152 -0.078879 0.030399 -0.15254 -0.06737 -0.040642 0.080164 0.084271 0.069758 -0.018132 -0.0014166 0.0025571 0.0024146 0.002305 0.63903
4.7148 -0.025803 -0.019956 -0.050925 -0.05142 0 -0.047966 -0.020942 -0.048963 -0.048849 -0.048241 -0.10014 3.5253 -0.014842 -0.23297 -0.21995 -0.076347 0.068135 -0.17475 -0.076257 -0.034656 0.12947 0.12086 0.13718 0.053349 -0.0010136 0.0031773 0.0028737 0.002686 0.919
4.7188 -0.022512 -0.015252 -0.040915 -0.038578 0 -0.037376 -0.048534 -0.064473 -0.093174 -0.069401 -0.12176 3.364 0.042583 -0.18137 -0.19766 -0.077092 0.11349 -0.19347 -0.061 -0.012562 0.15802 0.14126 0.18384 0.006301 -0.00030596 0.0037137 0.0035362 0.0031089 1.2255
4.7227 -0.020104 -0.01333 -0.020367 -0.013404 0 -0.017026 -0.075124 -0.075009 -0.1328 -0.081005 -0.14772 3.195 0.071759 -0.11009 -0.182 -0.076022 0.15421 -0.18821 -0.039504 0.019419 0.13713 0.12423 0.21223 0.025605 0.00018222 0.0039176 0.0037713 0.0032726 1.4786
4.7266 -0.018352 -0.012294 0.0017576 0.0062533 0 -0.0018946 -0.085042 -0.077052 -0.15001 -0.081076 -0.17338 3.0467 0.087199 -0.063681 -0.15933 -0.075891 0.17535 -0.19024 -0.031606 0.035489 0.10872 0.11055 0.23088 0.04861 0.00018657 0.0038746 0.0033339 0.0030295 1.5862
4.7305 -0.016881 -0.010702 0.013911 0.0058403 0 -0.0025326 -0.071392 -0.070094 -0.13663 -0.071216 -0.18632 2.9269 0.090004 -0.061603 -0.13803 -0.078169 0.16865 -0.21003 -0.033879 0.017666 0.067995 0.10229 0.24281 0.03893 -0.0001721 0.0039754 0.0025795 0.0025183 1.4962
4.7344 -0.015134 -0.0085343 0.011774 -0.014194 0 -0.016935 -0.040774 -0.056954 -0.099402 -0.054905 -0.17515 2.8163 0.070729 -0.11133 -0.14924 -0.083944 0.13765 -0.24552 -0.021452 -0.054015 -0.031304 0.06988 0.23949 -0.035576 -0.00056477 0.0045078 0.0021609 0.0020835 1.2282
4.7383 -0.012702 -0.0068581 0.0025065 -0.038262 0 -0.032393 -0.0091001 -0.041947 -0.055374 -0.036034 -0.13654 2.6852 0.048531 -0.092317 -0.096317 -0.088569 0.094772 -0.27327 -0.069923 -0.10248 -0.040703 0.047478 0.20676 -0.026941 -0.00072171 0.0052623 0.0024632 0.002027 0.85972
4.7422 -0.0097868 -0.0067315 -0.001363 -0.047085 0 -0.035382 0.0087885 -0.027937 -0.020623 -0.017984 -0.076537 2.5202 0.038945 -0.10359 -0.045987 -0.094414 0.05289 -0.24841 -0.11282 -0.13887 -0.12324 0.0016113 0.13836 -0.02325 -0.00056575 0.0055856 0.0032614 0.0023825 0.47874
4.7461 -0.0072952 -0.0083067 0.0064895 -0.031947 0 -0.021737 0.008609 -0.014581 -0.00053497 -0.0028774 -0.0069387 2.3343 0.029998 -0.11879 -0.020624 -0.11933 0.017825 -0.23834 -0.15017 -0.18679 -0.21203 -0.075286 0.045431 -0.053578 -0.00017204 0.0048992 0.0038962 0.0028859 0.13594
4.75 -0.0062793 -0.010716 0.019823 -0.0011499 0 0.00035148 -0.0012495 0.00056634 0.011588 0.0090118 0.060024 2.1547 0.01989 -0.11408 -0.034264 -0.16176 -0.013046 -0.28131 -0.18356 -0.26216 -0.25055 -0.17274 -0.04762 -0.13042 0.00032526 0.0032273 0.0038181 0.0031652 -0.16887
4.7539 -0.00708 -0.012626 0.025114 0.025886 0 0.016428 -0.0062463 0.018813 0.027218 0.019125 0.11531 1.9986 0.071081 -0.10811 -0.084775 -0.11354 -0.045613 -0.24362 -0.20121 -0.34682 -0.28546 -0.19383 -0.11814 -0.21152 0.00077373 0.0012327 0.0030403 0.0030055 -0.46018
4.7578 -0.008928 -0.012981 0.014076 0.032351 0 0.016342 0.0038487 0.037754 0.052565 0.029316 0.15374 1.8616 0.055227 -0.11396 -0.11516 -0.1427 -0.081782 -0.2303 -0.25232 -0.35675 -0.32534 -0.22058 -0.15894 -0.25053 0.0010122 -0.00028684 0.0021283 0.0024966 -0.74428
4.7617 -0.010448 -0.011529 -0.0081357 0.015665 0 0.0016353 0.027741 0.05183 0.083162 0.039989 0.17275 1.7252 0.015273 -0.13457 -0.1227 -0.18357 -0.11572 -0.189 -0.26648 -0.3635 -0.32369 -0.24541 -0.17893 -0.27073 0.00092929 -0.0009744 0.0017495 0.0019638 -0.98494
4.7656 -0.010719 -0.0089178 -0.026839 -0.01118 0 -0.015561 0.053329 0.055808 0.10643 0.049056 0.17124 1.5742 -0.016995 -0.15166 -0.12615 -0.20762 -0.13633 -0.14205 -0.248 -0.3549 -0.29896 -0.25544 -0.19057 -0.27201 0.0005703 -0.0010417 0.0021651 0.0017436 -1.1153
4.7695 -0.0099835 -0.0063272 -0.030443 -0.029238 0 -0.021456 0.065529 0.048322 0.10967 0.052721 0.14993 1.4078 -0.0055344 -0.13199 -0.15989 -0.19536 -0.13393 -0.15265 -0.238 -0.27816 -0.30576 -0.23232 -0.1959 -0.24475 0.00017676 -0.00088016 0.0030716 0.0019672 -1.0762
4.7734 -0.0093756 -0.0047705 -0.020238 -0.027123 0 -0.011038 0.055806 0.032538 0.087851 0.047625 0.11282 1.2346 -0.044315 -0.11122 -0.17241 -0.19421 -0.10654 -0.10938 -0.20679 -0.24486 -0.2897 -0.17953 -0.184 -0.18282 6.2627e-05 -0.00059986 0.0038818 0.0024945 -0.85316
4.7773 -0.0098676 -0.00444 -0.0085749 -0.0086894 0 0.0076881 0.027272 0.013629 0.046397 0.032862 0.067313 1.0622 -0.068016 -0.12206 -0.1531 -0.18071 -0.061432 -0.082853 -0.17052 -0.19407 -0.26362 -0.12361 -0.14207 -0.1378 0.0003859 1.721e-05 0.004179 0.0030285 -0.48812
4.7813 -0.011347 -0.0045908 -0.0074774 0.010554 0 0.019217 -0.0075206 -0.0045004 -0.0018272 0.010566 0.0217 0.89114 -0.082015 -0.12161 -0.16545 -0.15253 -0.011138 -0.07046 -0.12726 -0.13871 -0.20866 -0.059112 -0.069822 -0.099803 0.0010086 0.0011245 0.0039729 0.0033127 -0.060528
4.7852 -0.01261 -0.0041546 -0.018238 0.01551 0 0.012231 -0.034207 -0.02045 -0.043099 -0.01495 -0.019388 0.71846 -0.0907 -0.092839 -0.22233 -0.11493 0.033184 -0.073583 -0.077851 -0.081578 -0.12934 0.0106 0.016601 -0.052349 0.0015863 0.0024395 0.0035962 0.0032726 0.34773
4.7891 -0.012268 -0.002666 -0.030973 0.002928 0 -0.011123 -0.044616 -0.034079 -0.069154 -0.038593 -0.0577 0.54521 -0.094354 -0.085735 -0.19632 -0.096076 0.066754 -0.11155 -0.031321 0.0063792 -0.099007 0.054084 0.094689 0.048518 0.0018211 0.0033494 0.0033912 0.0030136 0.68198
4.793 -0.0097895 -0.00069792 -0.033592 -0.016505 0 -0.035769 -0.040359 -0.044772 -0.080123 -0.055702 -0.098819 0.37807 -0.10616 -0.091828 -0.17739 -0.078116 0.091464 -0.055543 0.038348 0.0052953 -0.074938 0.098102 0.15065 0.069829 0.0016569 0.0034505 0.0034703 0.0027046 0.92416
4.7969 -0.0058405 0.00066539 -0.021533 -0.027017 0 -0.04431 -0.030339 -0.051335 -0.082775 -0.063126 -0.14483 0.22343 -0.11395 -0.11747 -0.12818 -0.050584 0.11172 -0.067846 0.085725 0.052976 -0.02367 0.13644 0.18591 0.10463 0.0012528 0.0029906 0.0037102 0.0024517 1.0812
4.8008 -0.0017156 0.00091027 -0.0001953 -0.020569 0 -0.030021 -0.024286 -0.05343 -0.085063 -0.060357 -0.18763 0.080104 -0.11519 -0.14876 -0.089648 -0.016361 0.1291 -0.088494 0.10979 0.11958 0.02436 0.16094 0.20979 0.13156 0.00079371 0.0027274 0.0039147 0.0022613 1.1633
4.8047 0.0016077 0.00071784 0.020499 -0.0032823 0 -0.0021893 -0.026608 -0.052438 -0.090134 -0.050136 -0.20968 -0.061706 -0.10948 -0.16741 -0.12191 0.01646 0.13965 -0.0071914 0.12016 0.1303 0.020505 0.16309 0.2259 0.10135 0.00034735 0.0032691 0.0039652 0.0021009 1.1667
4.8086 0.0040401 0.0014584 0.033346 0.0099079 0 0.020675 -0.034134 -0.05012 -0.093634 -0.037418 -0.19399 -0.21415 -0.087629 -0.25348 -0.098824 0.0077648 0.13598 -0.1692 0.074884 0.08626 -0.015392 0.15159 0.22541 0.066016 -9.1646e-05 0.0044882 0.0038523 0.001979 1.0715
4.8125 0.006215 0.0039523 0.036932 0.0081925 0 0.02477 -0.038684 -0.046008 -0.086436 -0.026402 -0.13722 -0.38341 -0.095378 -0.30709 -0.11424 -0.023738 0.11241 -0.19147 0.056512 0.092525 0.018762 0.14589 0.19382 0.031427 -0.00045257 0.0055637 0.003626 0.0019556 0.8545
4.8164 0.0088387 0.0076686 0.033872 -0.0053037 0 0.01126 -0.032409 -0.036386 -0.061316 -0.01736 -0.055579 -0.56602 -0.10811 -0.31073 -0.1331 -0.049759 0.069652 -0.20292 0.025823 0.073031 0.041118 0.11107 0.12501 -0.0085998 -0.00054284 0.005634 0.0033584 0.0020694 0.50826
4.8203 0.01212 0.011194 0.02776 -0.015345 0 -0.0051655 -0.012534 -0.016715 -0.018923 -0.0060894 0.022805 -0.75167 -0.11484 -0.29073 -0.1505 -0.055012 0.015466 -0.25544 -0.036948 0.0058656 0.025315 0.042789 0.029969 -0.049447 -0.00020227 0.0044822 0.0031467 0.0022601 0.055196
4.8242 0.015685 0.013594 0.021784 -0.0070383 0 -0.008146 0.017068 0.013862 0.031424 0.012683 0.075179 -0.92971 -0.11966 -0.3591 -0.20737 -0.034819 -0.039133 -0.30978 -0.13387 -0.05911 0.016804 -0.018175 -0.067845 -0.06623 0.00048336 0.0026569 0.0030985 0.0023733 -0.45288
4.8281 0.018964 0.015389 0.018556 0.021126 0 0.0076195 0.047933 0.049745 0.076884 0.040016 0.098621 -1.0945 -0.11657 -0.41072 -0.20685 -0.049327 -0.085372 -0.32648 -0.1663 -0.10125 0.0041647 -0.060027 -0.14696 -0.14669 0.0011544 0.00096662 0.0032586 0.0022631 -0.94849
4.832 0.021706 0.018168 0.01926 0.054614 0 0.032806 0.071162 0.080713 0.10835 0.069973 0.11026 -1.2473 -0.12828 -0.40393 -0.22571 -0.063069 -0.12006 -0.37865 -0.19802 -0.16492 -0.0074222 -0.12505 -0.20025 -0.17733 0.0014193 -0.00015604 0.0035299 0.0019083 -1.3682
4.8359 0.024217 0.023177 0.02225 0.073244 0 0.051482 0.081415 0.097608 0.12437 0.09235 0.1322 -1.394 -0.13786 -0.39026 -0.24148 -0.078269 -0.14468 -0.45388 -0.23483 -0.23324 -0.030016 -0.18963 -0.23547 -0.19083 0.0011723 -0.00085788 0.003699 0.0014374 -1.6682
4.8398 0.02715 0.030168 0.023442 0.066597 0 0.053846 0.078948 0.09787 0.12931 0.099476 0.17218 -1.5406 -0.12714 -0.42332 -0.23046 -0.098206 -0.16148 -0.52027 -0.27288 -0.28323 -0.071197 -0.22272 -0.26434 -0.23555 0.00068697 -0.001527 0.0035943 0.0010403 -1.8307
4.8438 0.030998 0.037566 0.019747 0.042158 0 0.043386 0.069036 0.086855 0.12797 0.09181 0.21493 -1.6898 -0.12811 -0.4164 -0.30943 -0.082114 -0.17002 -0.46905 -0.28452 -0.32223 -0.063861 -0.21479 -0.28979 -0.29857 0.00037794 -0.0023065 0.0032581 0.00084121 -1.8613
4.8477 0.03567 0.043725 0.012983 0.019685 0 0.033136 0.059159 0.074013 0.12169 0.077558 0.23144 -1.839 -0.1012 -0.37711 -0.35236 -0.073434 -0.16692 -0.49259 -0.26838 -0.3117 -0.061637 -0.2095 -0.3018 -0.246 0.00043966 -0.0029366 0.0029583 0.00083584 -1.7806
4.8516 0.040502 0.048042 0.0098385 0.016323 0 0.034621 0.055134 0.066695 0.10884 0.066303 0.19986 -1.9825 -0.089653 -0.36447 -0.36104 -0.079094 -0.14901 -0.47101 -0.245 -0.27891 -0.061315 -0.18709 -0.28527 -0.17187 0.0006997 -0.0030315 0.0029871 0.00092778 -1.6153
4.8555 0.04475 0.050961 0.016622 0.03415 0 0.048624 0.057925 0.065784 0.088392 0.061725 0.12275 -2.1163 -0.092133 -0.36288 -0.34778 -0.089956 -0.11695 -0.39591 -0.22239 -0.23763 -0.061013 -0.1481 -0.23329 -0.11752 0.00082328 -0.002477 0.0034018 0.001009 -1.3906
4.8594 0.048171 0.053049 0.033077 0.059584 0 0.064958 0.062918 0.065831 0.062516 0.059391 0.027822 -2.241 -0.067429 -0.28327 -0.34072 -0.078054 -0.076404 -0.35282 -0.20168 -0.19707 -0.059047 -0.11132 -0.15551 -0.099214 0.00066704 -0.0015624 0.0039408 0.0010103 -1.1253
4.8633 0.051197 0.054245 0.051496 0.074476 0 0.070972 0.062539 0.059302 0.035648 0.051397 -0.048523 -2.3601 -0.053503 -0.25819 -0.35056 -0.072013 -0.035704 -0.36243 -0.18789 -0.12381 -0.027114 -0.088104 -0.07455 -0.085624 0.0004339 -0.00075401 0.0042106 0.00090165 -0.83364
4.8672 0.054467 0.054084 0.062837 0.069859 0 0.061804 0.051252 0.04216 0.011357 0.033919 -0.08339 -2.4751 -0.031702 -0.25916 -0.34822 -0.067681 -0.0018018 -0.35008 -0.16029 -0.070838 -0.024076 -0.057059 -0.012989 -0.043074 0.0004752 -0.00035296 0.0039948 0.00068239 -0.53322
4.8711 0.058102 0.052584 0.064541 0.051865 0 0.044376 0.030102 0.017367 -0.0094565 0.011408 -0.079861 -2.5825 -0.031147 -0.2615 -0.33149 -0.07547 0.022391 -0.34317 -0.13118 -0.044858 -0.032632 -0.030577 0.019762 -0.013138 0.00093323 -0.00033036 0.0034196 0.00039173 -0.25498
4.875 0.061442 0.050769 0.062493 0.036029 0 0.032234 0.0075584 -0.0058465 -0.026948 -0.0058982 -0.061484 -2.6759 -0.065945 -0.24744 -0.30442 -0.095925 0.037443 -0.35595 -0.11462 -0.045582 -0.030524 -0.01893 0.030741 -0.023276 0.0015757 -0.00042049 0.0028389 0.00011862 -0.047024
4.8789 0.063606 0.050177 0.064893 0.035095 0 0.03533 -0.0045988 -0.016755 -0.039038 -0.0089834 -0.053271 -2.7519 -0.061285 -0.22944 -0.29474 -0.072121 0.044429 -0.2999 -0.12938 -0.058139 0.013228 -0.014955 0.034351 -0.011106 0.0019879 -0.00032773 0.0025543 -3.4445e-05 0.034933
4.8828 0.064486 0.0518 0.073803 0.04987 0 0.052518 0.0017862 -0.0093335 -0.040271 0.0039795 -0.062929 -2.8142 -0.057927 -0.26536 -0.35619 -0.10242 0.042225 -0.29618 -0.12675 -0.075794 -0.021989 -0.043821 0.037961 0.00070919 0.0019407 0.00011641 0.0026214 -2.7696e-05 -0.050967
4.8867 0.065182 0.055497 0.082687 0.069622 0 0.072396 0.025944 0.013992 -0.024881 0.026984 -0.075565 -2.8705 -0.064976 -0.25368 -0.37628 -0.13425 0.027505 -0.3039 -0.12664 -0.12471 -0.066183 -0.067413 0.033887 -0.011875 0.0015827 0.00088078 0.0028883 7.2344e-05 -0.31078
4.8906 0.067276 0.060407 0.082596 0.081044 0 0.081946 0.0583 0.043773 0.0079787 0.05078 -0.065368 -2.925 -0.090711 -0.22981 -0.36929 -0.16277 -0.0024214 -0.33329 -0.13966 -0.18162 -0.10321 -0.091254 0.0049693 -0.056101 0.0012775 0.001704 0.0031781 0.00014553 -0.70678
4.8945 0.071358 0.065837 0.071112 0.078594 0 0.076546 0.086161 0.069564 0.051465 0.068874 -0.015664 -2.9738 -0.14467 -0.30537 -0.41505 -0.20422 -0.046107 -0.42071 -0.1747 -0.19217 -0.13744 -0.14311 -0.059995 -0.13195 0.0012506 0.0021238 0.0034128 0.00013186 -1.1704
4.8984 0.076089 0.071626 0.055365 0.068448 0 0.063739 0.10119 0.086469 0.093759 0.080734 0.067251 -3.0086 -0.12122 -0.32017 -0.45273 -0.2215 -0.096715 -0.38923 -0.21918 -0.25354 -0.17342 -0.17967 -0.15345 -0.14857 0.0013876 0.0016551 0.0035746 8.7005e-05 -1.6291
4.9023 0.078831 0.077609 0.046143 0.063281 0 0.057542 0.10363 0.097291 0.12482 0.090544 0.15664 -3.0261 -0.15855 -0.33572 -0.50021 -0.24755 -0.14437 -0.39494 -0.26517 -0.30707 -0.23177 -0.24284 -0.25028 -0.17968 0.0013731 0.00011522 0.0036058 0.00010135 -2.0316
4.9063 0.077557 0.082849 0.048696 0.071918 0 0.067228 0.1006 0.10852 0.14221 0.10303 0.22246 -3.0333 -0.1747 -0.33601 -0.51389 -0.27094 -0.1808 -0.41484 -0.30361 -0.36164 -0.28538 -0.30137 -0.32332 -0.23479 0.0010255 -0.0021098 0.0034133 0.00015356 -2.3553
4.9102 0.072531 0.085621 0.058833 0.091695 0 0.089106 0.1003 0.1234 0.1514 0.11938 0.25037 -3.0424 -0.13993 -0.32638 -0.48828 -0.28507 -0.2031 -0.42482 -0.32485 -0.41554 -0.32287 -0.33329 -0.36102 -0.29069 0.0004979 -0.0041481 0.0030039 6.9802e-05 -2.5964
4.9141 0.066288 0.084403 0.067521 0.1095 0 0.10813 0.10623 0.13798 0.16031 0.13577 0.24853 -3.0592 -0.17285 -0.38274 -0.52933 -0.2953 -0.21387 -0.39141 -0.30975 -0.43053 -0.37534 -0.33327 -0.37265 -0.21379 0.00014773 -0.0051431 0.0025853 -0.00032227 -2.7496
4.918 0.061785 0.079049 0.069119 0.11116 0 0.10887 0.11551 0.14369 0.17203 0.14522 0.23734 -3.076 -0.20454 -0.39665 -0.53826 -0.31213 -0.2176 -0.42451 -0.2983 -0.45587 -0.33528 -0.33183 -0.37638 -0.26171 0.00019835 -0.0048561 0.0024578 -0.00096722 -2.7957
4.9219 0.060225 0.07105 0.065464 0.092381 0 0.087738 0.12143 0.13447 0.18131 0.14166 0.23063 -3.0767 -0.18911 -0.38053 -0.54665 -0.30297 -0.21583 -0.42754 -0.29325 -0.43895 -0.30769 -0.33459 -0.38046 -0.27151 0.00051486 -0.0038653 0.0027396 -0.0015279 -2.7051
4.9258 0.060339 0.062619 0.062714 0.062958 0 0.056741 0.11809 0.1122 0.17741 0.12378 0.22374 -3.0508 -0.15356 -0.36914 -0.5384 -0.27119 -0.20494 -0.38679 -0.27866 -0.3943 -0.28152 -0.33201 -0.37413 -0.23599 0.00070871 -0.0031254 0.0031844 -0.0016193 -2.4551
4.9297 0.059654 0.055368 0.064923 0.040392 0 0.035101 0.1036 0.085619 0.15152 0.096209 0.19814 -3.0032 -0.1471 -0.40347 -0.48824 -0.23127 -0.17857 -0.31289 -0.23368 -0.35508 -0.21628 -0.30911 -0.33672 -0.18873 0.00048179 -0.0031883 0.0033268 -0.0011568 -2.0498
4.9336 0.056574 0.049659 0.070674 0.037221 0 0.034804 0.080537 0.063524 0.10367 0.066891 0.13897 -2.9504 -0.14074 -0.35335 -0.53297 -0.19422 -0.13319 -0.30407 -0.20419 -0.25602 -0.15307 -0.2394 -0.25729 -0.12964 -9.7039e-05 -0.0037256 0.0028881 -0.00048126 -1.5293
4.9375 0.051444 0.044967 0.075113 0.0515 0 0.051367 0.054136 0.048241 0.044237 0.042357 0.050765 -2.9056 -0.10736 -0.33197 -0.50848 -0.15391 -0.072848 -0.33013 -0.1657 -0.1946 -0.075004 -0.16812 -0.14765 -0.067346 -0.00062622 -0.0037853 0.0020888 -9.4362e-05 -0.96295
4.9414 0.045817 0.040657 0.074251 0.067971 0 0.06738 0.029884 0.034947 -0.010993 0.024056 -0.041959 -2.8667 -0.065417 -0.3021 -0.44835 -0.11265 -0.0091521 -0.30555 -0.11981 -0.12783 -0.012253 -0.093713 -0.037127 -0.014889 -0.00068475 -0.0026005 0.0015384 -0.00020686 -0.42717
4.9453 0.040777 0.036377 0.067078 0.069465 0 0.066173 0.011601 0.017215 -0.04914 0.008713 -0.11001 -2.8166 -0.032199 -0.26928 -0.39094 -0.071471 0.043979 -0.22931 -0.070391 -0.040182 0.02445 -0.019622 0.046712 0.030469 -0.00015841 -0.00027914 0.0017418 -0.00052442 0.018286
4.9492 0.035962 0.031885 0.054496 0.049924 0 0.044694 0.0004574 -0.0063401 -0.066519 -0.0074933 -0.1386 -2.7378 -0.033951 -0.3145 -0.40602 -0.029912 0.077546 -0.23918 -0.027223 0.048204 0.049024 0.040156 0.094903 0.099337 0.00068153 0.0022122 0.0026351 -0.00050659 0.34534
4.9531 0.030112 0.026813 0.037724 0.018924 0 0.015304 -0.0050434 -0.030146 -0.068886 -0.024408 -0.13503 -2.6262 -0.052715 -0.28423 -0.37648 -0.020438 0.091557 -0.27019 -0.0043455 0.0644 0.061198 0.039877 0.11799 0.14132 0.0013877 0.0037636 0.00358 0.00011192 0.5557
4.957 0.02249 0.020865 0.018538 -0.005814 0 -0.0046687 -0.0079645 -0.045786 -0.065771 -0.0371 -0.11951 -2.495 -0.038206 -0.27101 -0.3931 -0.0047711 0.09305 -0.28171 0.010748 0.085148 0.13082 0.059533 0.13174 0.12429 0.0016443 0.0039414 0.0038573 0.0010275 0.66536
4.9609 0.013745 0.014281 0.00042018 -0.01194 0 -0.0067287 -0.01097 -0.048174 -0.063089 -0.039796 -0.1077 -2.3649 -0.016068 -0.2876 -0.39924 0.021572 0.089593 -0.27073 0.010419 0.10755 0.18439 0.075229 0.1416 0.10367 0.0014324 0.0032462 0.0032467 0.0016035 0.68672
4.9648 0.0054411 0.0079373 -0.012194 -0.0013148 0 0.0029458 -0.014499 -0.038551 -0.059385 -0.031265 -0.099385 -2.2506 -0.020811 -0.33074 -0.3351 0.051389 0.083257 -0.25186 -0.0092134 0.11427 0.14427 0.053373 0.13936 0.13536 0.0009624 0.0026362 0.0021943 0.0014354 0.62119
4.9688 -0.001205 0.0027438 -0.017101 0.012515 0 0.0099147 -0.016485 -0.022509 -0.04827 -0.016733 -0.081909 -2.1541 -0.05129 -0.34876 -0.36549 -0.0032221 0.069749 -0.37719 0.019293 0.04667 0.14353 0.022583 0.11368 0.1069 0.0004728 0.0027519 0.0014346 0.00071618 0.46717
4.9727 -0.0061596 -0.0012229 -0.016828 0.015594 0 0.0041388 -0.014169 -0.0057559 -0.024959 -0.0042977 -0.043991 -2.0682 -0.079605 -0.36336 -0.33525 -0.013554 0.043387 -0.39675 -0.0087911 0.020274 0.11598 0.0095817 0.06329 0.081691 7.7651e-05 0.0034809 0.0014156 4.7214e-05 0.23687
4.9766 -0.010302 -0.0049723 -0.016921 0.0041631 0 -0.011926 -0.0068321 0.0084427 0.0082901 0.0012814 0.012326 -1.9847 -0.11001 -0.38549 -0.32818 -0.031328 0.0039418 -0.36215 -0.057648 -0.0083456 0.095477 -0.019395 0.00054733 0.05477 -0.00024015 0.0041628 0.0020232 -0.00012182 -0.032151
4.9805 -0.014488 -0.0098649 -0.020712 -0.013694 0 -0.026201 0.0027871 0.018742 0.042097 0.0019373 0.071207 -1.899 -0.12822 -0.41202 -0.34369 -0.056394 -0.040246 -0.32473 -0.097231 -0.04783 0.082918 -0.062853 -0.056991 0.022451 -0.00053396 0.004181 0.0027976 0.00011886 -0.28149
4.9844 -0.018935 -0.016456 -0.025642 -0.025875 0 -0.027788 0.0098193 0.024032 0.065256 0.0037298 0.11342 -1.8099 -0.095659 -0.42528 -0.30384 -0.041178 -0.075703 -0.36267 -0.087045 -0.079567 0.049512 -0.086258 -0.098225 -0.019686 -0.0008131 0.0034175 0.0033737 0.00029491 -0.45153
4.9883 -0.023384 -0.023945 -0.025558 -0.02644 0 -0.016376 0.010477 0.0231 0.071342 0.010563 0.1284 -1.7165 -0.11076 -0.41933 -0.26676 -0.048806 -0.091541 -0.34415 -0.082817 -0.060294 0.04036 -0.075196 -0.12266 -0.0021781 -0.0010455 0.0022382 0.0037129 7.2539e-05 -0.50406
4.9922 -0.027661 -0.030742 -0.017529 -0.019795 0 -0.0026722 0.0045647 0.015917 0.061733 0.019796 0.11885 -1.6182 -0.11149 -0.40202 -0.28775 -0.059678 -0.085736 -0.40391 -0.071311 -0.017416 0.0456 -0.055554 -0.13451 0.0059597 -0.0012098 0.0011235 0.0039534 -0.00039194 -0.4335
4.9961 -0.031868 -0.035651 -0.0064614 -0.016059 0 1.2557e-05 -0.0048275 0.0045774 0.043227 0.023714 0.09558 -1.5166 -0.11587 -0.3935 -0.31506 -0.065547 -0.065264 -0.41902 -0.065727 0.013423 0.065011 -0.029469 -0.134 0.015882 -0.0013156 0.00032746 0.0041072 -0.00063642 -0.26093
5 -0.036057 -0.038626 -0.0021257 -0.022156 0 -0.013992 -0.014165 -0.0077543 0.022609 0.015615 0.068247 -1.4176 -0.13352 -0.40029 -0.29728 -0.059588 -0.040077 -0.31249 -0.073135 0.016136 0.099321 0.0048872 -0.11487 0.040517 -0.0013575 -0.00014973 0.0039687 -0.00041246 -0.017144
5.0039 -0.039867 -0.040534 -0.01057 -0.036128 0 -0.038506 -0.022348 -0.019213 0.0024431 -0.0047353 0.039324 -1.3296 -0.097914 -0.34842 -0.20471 -0.034061 -0.015658 -0.33157 -0.058897 0.083502 0.15673 0.067139 -0.070438 0.078929 -0.0012612 -0.00033464 0.0033469 1.5176e-05 0.27261
5.0078 -0.042725 -0.042263 -0.027985 -0.049004 0 -0.060024 -0.031159 -0.030531 -0.019094 -0.030839 0.0049908 -1.2591 -0.09137 -0.3164 -0.15777 -0.024368 0.010048 -0.31627 -0.0077722 0.13598 0.18363 0.11353 -0.0019814 0.14354 -0.00090912 -9.3739e-05 0.0023672 0.00012446 0.59336
5.0117 -0.044479 -0.04404 -0.043461 -0.052284 0 -0.067169 -0.043035 -0.043866 -0.044962 -0.054303 -0.039089 -1.2068 -0.10144 -0.26918 -0.12214 -0.0096954 0.043018 -0.29172 0.029886 0.18388 0.20296 0.14446 0.078651 0.17213 -0.00026231 0.0007866 0.0014992 -0.00029792 0.93462
5.0156 -0.04573 -0.045483 -0.048649 -0.044966 0 -0.05825 -0.058265 -0.06029 -0.075493 -0.070465 -0.092026 -1.1682 -0.11305 -0.2206 -0.096392 0.012939 0.085909 -0.248 0.052565 0.23801 0.21945 0.17725 0.15478 0.1863 0.00052094 0.0023185 0.0012378 -0.00086903 1.281
5.0195 -0.04735 -0.046155 -0.045322 -0.034754 0 -0.042031 -0.074076 -0.078343 -0.10688 -0.080295 -0.14598 -1.1363 -0.10471 -0.21315 -0.094175 0.038376 0.13316 -0.15571 0.082913 0.31271 0.23067 0.24318 0.21406 0.25665 0.0011064 0.0041201 0.0017211 -0.00092532 1.6069
5.0234 -0.049518 -0.045992 -0.043366 -0.032603 0 -0.031611 -0.086262 -0.094854 -0.1326 -0.087632 -0.18925 -1.1061 -0.07756 -0.14523 -0.050177 0.063044 0.17265 -0.1436 0.13851 0.32495 0.28541 0.25468 0.25363 0.2634 0.0011843 0.0055495 0.0026376 -0.00015162 1.8781
5.0273 -0.051244 -0.045253 -0.050811 -0.044497 0 -0.035607 -0.09181 -0.10682 -0.14659 -0.094796 -0.21212 -1.0758 -0.054275 -0.11369 0.014678 0.088419 0.19288 -0.16602 0.16819 0.35226 0.31834 0.28584 0.27802 0.28138 0.00071885 0.0061136 0.0034948 0.0011031 2.0581
5.0313 -0.050997 -0.044185 -0.065266 -0.066228 0 -0.052287 -0.090374 -0.11235 -0.14612 -0.10041 -0.21177 -1.0459 -0.047292 -0.099774 0.044446 0.090179 0.19029 -0.16771 0.18517 0.36688 0.29376 0.29004 0.29226 0.29103 3.0351e-05 0.0058323 0.0039794 0.0021475 2.1175
5.0352 -0.047998 -0.042822 -0.075049 -0.084998 0 -0.070406 -0.083764 -0.11023 -0.13295 -0.10082 -0.19314 -1.0176 -0.053584 -0.088959 0.02552 0.069944 0.17101 -0.13145 0.19174 0.3527 0.22606 0.25582 0.2962 0.28262 -0.0004011 0.0052379 0.0040855 0.0025871 2.0413
5.0391 -0.042977 -0.041033 -0.069198 -0.087242 0 -0.076441 -0.074329 -0.099416 -0.11219 -0.09333 -0.16482 -0.99196 -0.021775 -0.080513 0.067354 0.11111 0.14574 -0.14851 0.1503 0.32345 0.28841 0.2789 0.28391 0.27511 -0.00029057 0.0049671 0.0039561 0.0026336 1.8341
5.043 -0.037667 -0.038643 -0.047264 -0.067839 0 -0.063746 -0.063681 -0.079905 -0.089342 -0.078253 -0.13267 -0.97086 -0.019807 -0.11236 0.029852 0.081958 0.1217 -0.19117 0.11602 0.25689 0.28814 0.2356 0.24822 0.21513 0.000221 0.0052495 0.0036754 0.002775 1.5182
5.0469 -0.033434 -0.035422 -0.020065 -0.034465 0 -0.037461 -0.052352 -0.054329 -0.06721 -0.058487 -0.095884 -0.95714 -0.015198 -0.11374 0.019519 0.061361 0.098001 -0.2197 0.063099 0.17418 0.23236 0.18081 0.18689 0.15704 0.00067195 0.0057021 0.0032581 0.0031649 1.1275
5.0508 -0.030283 -0.031078 -0.0010428 -0.0035361 0 -0.011373 -0.04003 -0.02799 -0.044471 -0.037333 -0.049298 -0.95378 -0.012403 -0.11231 0.036499 0.054307 0.067998 -0.25324 0.012143 0.095634 0.1573 0.12634 0.10636 0.11091 0.00065848 0.0056189 0.0028105 0.0033949 0.69707
5.0547 -0.027131 -0.025483 0.0038369 0.010213 0 0.0015601 -0.025916 -0.0062912 -0.017423 -0.016642 0.0091819 -0.9616 -0.025038 -0.16241 0.050359 0.045509 0.026549 -0.32579 -0.0029142 0.043836 0.11378 0.075492 0.020542 0.076274 0.00017608 0.0045458 0.0026023 0.0029241 0.25769
5.0586 -0.023009 -0.019107 -0.00095514 0.0035892 0 -0.0016516 -0.009326 0.0087343 0.015943 0.0033662 0.072117 -0.97704 -0.013482 -0.1406 0.015469 0.00024893 -0.023621 -0.32029 -0.045105 0.010972 0.12535 0.06871 -0.055034 0.064485 -0.00037569 0.0026878 0.0028749 0.0017411 -0.1623
5.0625 -0.018041 -0.013193 -0.0062039 -0.013033 0 -0.012269 0.0092154 0.019432 0.052377 0.022747 0.12355 -0.99245 -0.032294 -0.17479 -0.01754 -0.003794 -0.071698 -0.34282 -0.080115 -0.037929 0.08159 0.022493 -0.11042 -0.0091095 -0.0005393 0.00081265 0.003533 0.00054631 -0.5301
5.0664 -0.013287 -0.0092352 -0.0062573 -0.02349 0 -0.017134 0.026898 0.029633 0.083424 0.040155 0.14834 -0.99971 -0.042842 -0.2069 -0.019003 -0.023573 -0.10496 -0.37606 -0.09704 -0.073356 0.060019 -0.022573 -0.14503 -0.073169 -0.00019388 -0.00028643 0.0040781 0.00019194 -0.80526
5.0703 -0.0096961 -0.0079357 -0.0026346 -0.017942 0 -0.0094625 0.038866 0.040206 0.099727 0.052268 0.14296 -0.99553 -0.034198 -0.20713 0.0084105 -0.063614 -0.11664 -0.40224 -0.098594 -0.08839 0.072912 -0.044365 -0.16513 -0.089918 0.00035854 -0.00035073 0.00396 0.00087683 -0.94802
5.0742 -0.007243 -0.0084387 -0.00089782 -8.6544e-05 0 0.0056428 0.040532 0.047336 0.096765 0.055022 0.11861 -0.98427 -0.036225 -0.17525 0.0056213 -0.040352 -0.10936 -0.3916 -0.11196 -0.11023 0.027574 -0.03825 -0.17644 -0.054485 0.00069646 0.00020197 0.0030963 0.00189 -0.93753
5.0781 -0.0050512 -0.0086483 -0.0048071 0.016304 0 0.01573 0.030866 0.04555 0.07769 0.046203 0.09269 -0.97538 -0.024105 -0.16889 -0.026091 -0.073822 -0.091917 -0.36127 -0.1102 -0.092606 0.054111 -0.065023 -0.17778 -0.082669 0.00068889 0.00065198 0.0020678 0.0022081 -0.78752
5.082 -0.002304 -0.006578 -0.013134 0.018836 0 0.011948 0.014072 0.032945 0.05101 0.027791 0.075153 -0.97626 -0.029459 -0.18127 -0.046968 -0.06366 -0.072063 -0.27317 -0.093431 -0.078651 0.05213 -0.047232 -0.16144 -0.069542 0.00061773 0.00055196 0.0017287 0.0014266 -0.54584
5.0859 0.0010275 -0.0017421 -0.02098 0.0066398 0 -0.002848 -0.0022784 0.013733 0.024955 0.0061146 0.060897 -0.98602 -0.02996 -0.20908 -0.044219 -0.030002 -0.051323 -0.20142 -0.067038 -0.042506 0.053003 -0.0046062 -0.12066 -0.034346 0.00088075 3.8295e-05 0.0025056 0.00015562 -0.27434
5.0898 0.0043475 0.0045465 -0.023369 -0.0091392 0 -0.015962 -0.011825 -0.0044801 0.0029888 -0.011031 0.035212 -0.99616 -0.0016439 -0.24246 -0.014916 -0.007833 -0.025733 -0.22119 -0.037891 0.040162 0.10038 0.031177 -0.058049 -0.010143 0.001547 -0.00034165 0.003988 -0.00050548 -0.021101
5.0938 0.0072502 0.010243 -0.017935 -0.014801 0 -0.015341 -0.013339 -0.016324 -0.01628 -0.01889 -0.011913 -0.99838 -0.0073953 -0.19651 -0.023052 0.026771 0.0084254 -0.18412 -0.011691 0.050354 0.13884 0.083023 0.012801 0.047067 0.0021997 -9.93e-05 0.0051993 6.0984e-05 0.19571
5.0977 0.010085 0.014119 -0.0055665 -0.0054021 0 0.00016497 -0.010817 -0.022062 -0.035423 -0.01871 -0.074555 -0.99341 -0.0078843 -0.17062 -0.036865 0.051022 0.04887 -0.1785 0.01605 0.1064 0.13841 0.11907 0.074774 0.063209 0.0022535 0.0008358 0.0053431 0.0014622 0.38113
5.1016 0.01365 0.016522 0.010304 0.011678 0 0.019617 -0.0096011 -0.025748 -0.054372 -0.016544 -0.13232 -0.99197 -0.016429 -0.16511 -0.024387 0.062177 0.086362 -0.17828 0.041295 0.16815 0.15052 0.13901 0.11753 0.091053 0.0014886 0.0021328 0.0043973 0.0026717 0.53978
5.1055 0.018291 0.018787 0.024978 0.023752 0 0.029036 -0.011768 -0.030135 -0.069616 -0.018293 -0.16345 -1.0056 -0.035318 -0.1838 -0.007158 0.06112 0.10943 -0.17182 0.063919 0.20679 0.18172 0.14314 0.14152 0.11514 0.00031794 0.0033669 0.0030631 0.0029306 0.65459
5.1094 0.023313 0.021916 0.034382 0.02409 0 0.023096 -0.014573 -0.033286 -0.076429 -0.02461 -0.15884 -1.0347 -0.057555 -0.23573 -0.069041 0.052716 0.11111 -0.15497 0.087455 0.189 0.19932 0.13251 0.1522 0.047016 -0.00048286 0.0042993 0.0021549 0.0023392 0.6852
5.1133 0.0273 0.025697 0.037264 0.017557 0 0.0096121 -0.013062 -0.030046 -0.071567 -0.02988 -0.12614 -1.0648 -0.06828 -0.20349 -0.071007 0.031092 0.092629 -0.16238 0.027893 0.11498 0.19139 0.11955 0.15028 0.039198 -0.00037879 0.004896 0.0019887 0.0016382 0.58815
5.1172 0.029113 0.028965 0.036138 0.01583 0 0.0030896 -0.0043273 -0.016822 -0.054188 -0.026342 -0.081666 -1.0763 -0.06176 -0.20234 -0.067169 0.032744 0.061476 -0.19096 0.010147 0.086197 0.16416 0.10955 0.12819 0.027628 0.00049575 0.005138 0.0022758 0.0014582 0.3445
5.1211 0.028709 0.030646 0.035381 0.026505 0 0.012745 0.010258 0.0048851 -0.025179 -0.010168 -0.03786 -1.0602 -0.070631 -0.2222 -0.097285 0.042566 0.025729 -0.20224 -0.0038744 0.055458 0.12603 0.083204 0.076993 0.0063681 0.0014439 0.0048805 0.0025296 0.0017683 -0.024121
5.125 0.027105 0.030591 0.037217 0.045659 0 0.034875 0.026401 0.029275 0.013258 0.015439 0.0033673 -1.0263 -0.11214 -0.25222 -0.17582 0.039299 -0.010725 -0.18281 -0.052005 -0.021191 0.088189 0.026079 -0.0023598 -0.030763 0.0017508 0.0039408 0.0025396 0.0020024 -0.46089
5.1289 0.025589 0.029532 0.039031 0.06031 0 0.055621 0.040113 0.05029 0.056789 0.04252 0.04735 -0.99585 -0.10379 -0.33388 -0.18377 -0.021017 -0.048601 -0.27963 -0.11556 -0.12339 0.079225 -0.047825 -0.094578 -0.1229 0.0012061 0.0023388 0.0024724 0.001669 -0.89492
5.1328 0.024838 0.028313 0.035149 0.058767 0 0.061622 0.049806 0.065081 0.098198 0.063797 0.0978 -0.98483 -0.12503 -0.34423 -0.16196 -0.023421 -0.089372 -0.31444 -0.14328 -0.15684 0.044851 -0.074635 -0.17771 -0.14654 0.00019441 0.00043305 0.0025763 0.00083241 -1.264
5.1367 0.024568 0.027157 0.022334 0.04028 0 0.049924 0.055826 0.07421 0.12882 0.076598 0.15041 -0.99281 -0.13333 -0.35597 -0.14834 -0.041608 -0.13072 -0.30255 -0.18038 -0.20979 -0.017093 -0.11909 -0.23676 -0.16137 -0.00066351 -0.00122 0.0028495 4.194e-05 -1.5275
5.1406 0.023841 0.025602 0.0040829 0.016177 0 0.029577 0.058695 0.079279 0.14234 0.082377 0.1936 -1.0061 -0.1335 -0.35691 -0.1486 -0.071894 -0.1652 -0.28437 -0.21077 -0.2677 -0.0644 -0.1804 -0.27118 -0.18259 -0.0009745 -0.0021988 0.0030265 -0.00016593 -1.6666
5.1445 0.021672 0.023024 -0.010924 0.0016534 0 0.014194 0.058209 0.080774 0.13839 0.083181 0.21487 -1.0115 -0.15652 -0.28778 -0.15324 -0.06926 -0.18342 -0.32748 -0.18185 -0.25834 -0.018281 -0.2233 -0.28939 -0.20766 -0.00076851 -0.0024693 0.0028717 0.00029549 -1.6791
5.1484 0.017529 0.019205 -0.015689 0.0046909 0 0.011693 0.054078 0.077916 0.12261 0.078941 0.20755 -1.0073 -0.10928 -0.3485 -0.16615 -0.081252 -0.17945 -0.26717 -0.18183 -0.25884 -0.038527 -0.18132 -0.29611 -0.19551 -0.0003409 -0.0023493 0.0024541 0.0010428 -1.572
5.1523 0.011538 0.01441 -0.011102 0.020456 0 0.019014 0.046782 0.069816 0.10248 0.068029 0.17373 -1.0009 -0.085654 -0.31929 -0.11965 -0.086511 -0.15432 -0.19763 -0.18731 -0.22775 -0.032052 -0.15103 -0.28477 -0.17454 3.9635e-05 -0.0022176 0.002114 0.0015573 -1.357
5.1563 0.0044338 0.0090257 -0.0054622 0.034984 0 0.025333 0.037111 0.056131 0.081978 0.049899 0.12259 -0.99736 -0.077449 -0.26846 -0.078667 -0.064348 -0.1151 -0.16631 -0.17519 -0.17275 -0.014869 -0.10529 -0.24283 -0.14445 0.00028713 -0.0022089 0.0021606 0.0015414 -1.0455
5.1602 -0.0027156 0.0031772 -0.0071854 0.03506 0 0.020719 0.024705 0.036659 0.059187 0.026597 0.065623 -0.99163 -0.067655 -0.24315 -0.069634 -0.01361 -0.070151 -0.18292 -0.13265 -0.098132 0.0064495 -0.032988 -0.16501 -0.10537 0.00044466 -0.0021236 0.0026058 0.0010401 -0.64575
5.1641 -0.0089042 -0.003233 -0.017136 0.017057 0 0.0035118 0.0076099 0.011125 0.028853 0.001475 0.011447 -0.97312 -0.0080254 -0.22756 0.00064611 0.0076021 -0.024296 -0.14732 -0.069388 0.0086594 0.061973 0.026046 -0.061947 -0.058754 0.00055627 -0.0015968 0.0031824 0.00033942 -0.16602
5.168 -0.013581 -0.010104 -0.027686 -0.011137 0 -0.018819 -0.015753 -0.019672 -0.012278 -0.023293 -0.037743 -0.93763 4.7629e-05 -0.14704 0.0121 0.012943 0.022594 -0.12264 0.018431 0.052992 0.12068 0.09571 0.044414 0.019096 0.00062112 -0.0003787 0.0035943 -0.00020253 0.3758
5.1719 -0.016787 -0.016754 -0.029502 -0.035875 0 -0.035441 -0.043443 -0.052068 -0.061403 -0.047429 -0.085886 -0.89403 0.026249 -0.10772 0.028979 0.029795 0.072499 -0.066118 0.079082 0.12027 0.14879 0.15858 0.13478 0.10575 0.00064171 0.0014732 0.0037353 -0.00029384 0.93923
5.1758 -0.018915 -0.022015 -0.019897 -0.046738 0 -0.039873 -0.068856 -0.079427 -0.10972 -0.070594 -0.13834 -0.85789 0.060297 -0.088402 0.043975 0.061679 0.12427 -0.0023746 0.11344 0.20044 0.16547 0.20696 0.20338 0.16614 0.00065928 0.003594 0.0036848 0.00017393 1.4565
5.1797 -0.020254 -0.024858 -0.0051952 -0.042575 0 -0.033911 -0.083661 -0.09496 -0.14619 -0.090027 -0.19488 -0.83783 0.06905 -0.030563 0.031668 0.10436 0.17087 0.021821 0.13875 0.25533 0.20598 0.23658 0.25627 0.16035 0.00070733 0.0054771 0.0035466 0.0010357 1.8452
5.1836 -0.020733 -0.025094 0.004736 -0.030841 0 -0.025217 -0.083283 -0.095894 -0.16244 -0.10084 -0.24517 -0.82826 0.095429 -0.018226 0.096691 0.11846 0.2015 0.026851 0.16762 0.29326 0.18169 0.29496 0.29929 0.19449 0.00074429 0.0067018 0.0033433 0.0018868 2.036
5.1875 -0.020114 -0.023605 0.0044913 -0.021306 0 -0.020894 -0.070597 -0.085487 -0.15607 -0.09935 -0.27134 -0.81577 0.093856 0.0033443 0.11095 0.13865 0.20727 0.012795 0.17207 0.29671 0.21997 0.31702 0.32738 0.21835 0.00067537 0.0071075 0.003072 0.0023164 2.0017
5.1914 -0.01847 -0.021817 -0.0034849 -0.018987 0 -0.022264 -0.054352 -0.070782 -0.13112 -0.086385 -0.25752 -0.79287 0.099864 0.0011125 0.11956 0.13177 0.1866 0.010767 0.16172 0.27135 0.23121 0.30047 0.3255 0.22975 0.00047128 0.0068337 0.0028162 0.002224 1.7688
5.1953 -0.016425 -0.020766 -0.012408 -0.021449 0 -0.024837 -0.043034 -0.057571 -0.095924 -0.067111 -0.20042 -0.76521 0.1203 -0.028922 0.13441 0.091251 0.1461 0.015248 0.14161 0.22463 0.18749 0.24693 0.28059 0.22123 0.00025418 0.0061976 0.0027352 0.0019381 1.4015
5.1992 -0.01485 -0.020412 -0.017395 -0.022142 0 -0.023117 -0.038793 -0.046585 -0.059197 -0.047094 -0.11331 -0.74518 0.11465 -0.042159 0.11406 0.052535 0.096367 -0.049227 0.11068 0.16987 0.15306 0.16317 0.19409 0.16961 0.00022264 0.0054737 0.0029081 0.0019604 0.9694
5.2031 -0.01421 -0.01977 -0.018473 -0.016727 0 -0.015934 -0.036235 -0.033939 -0.025968 -0.028183 -0.019696 -0.73891 0.077275 -0.051964 0.092588 0.072194 0.045847 -0.085414 0.0719 0.12328 0.13602 0.10905 0.084376 0.060822 0.00045274 0.0047144 0.0032051 0.0024996 0.51825
5.207 -0.014179 -0.017772 -0.018447 -0.0070935 0 -0.0076741 -0.027057 -0.015273 0.0043387 -0.0081662 0.059033 -0.73998 0.070354 -0.08073 0.05854 0.042098 -0.0026218 -0.076585 0.013954 0.048853 0.09684 0.070397 -0.023146 -0.0099671 0.00077226 0.0037545 0.0033602 0.0032225 0.064643
5.2109 -0.013942 -0.014226 -0.018919 0.0002928 0 -0.0043538 -0.006887 0.0099374 0.03592 0.015388 0.11338 -0.73645 0.060163 -0.11237 0.038342 -0.007692 -0.050102 -0.092108 -0.048484 -0.042868 0.04801 0.02722 -0.10995 -0.062409 0.00087007 0.0024173 0.0032082 0.0035084 -0.3847
5.2148 -0.012963 -0.010103 -0.018899 0.00021363 0 -0.008012 0.02083 0.037192 0.071267 0.040791 0.14662 -0.72366 0.0073765 -0.12907 0.057063 -0.028065 -0.096489 -0.19662 -0.096776 -0.13121 0.0096389 -0.036869 -0.17176 -0.12929 0.00057812 0.000768 0.0028548 0.003022 -0.80584
5.2188 -0.011508 -0.0069103 -0.016868 -0.0064251 0 -0.014438 0.046542 0.059371 0.10618 0.061703 0.16751 -0.70942 0.011304 -0.18113 0.03727 -0.028005 -0.13661 -0.18692 -0.12578 -0.17399 -0.016823 -0.067134 -0.21474 -0.16145 6.6677e-05 -0.00081322 0.0025928 0.0020747 -1.1455
5.2227 -0.010426 -0.0056642 -0.013243 -0.013053 0 -0.016414 0.060262 0.070476 0.12967 0.071125 0.18142 -0.70601 -0.0070152 -0.19794 0.060942 -0.037058 -0.16106 -0.19346 -0.16734 -0.17977 -0.02607 -0.1024 -0.24488 -0.15591 -0.00025939 -0.0018345 0.002631 0.001393 -1.3356
5.2266 -0.01037 -0.0062869 -0.010157 -0.012993 0 -0.0098644 0.057079 0.068109 0.1301 0.06637 0.18633 -0.71706 0.0013755 -0.18086 0.046967 -0.038744 -0.16149 -0.17056 -0.17104 -0.16902 -0.023093 -0.10315 -0.25984 -0.14982 -0.00010281 -0.0020293 0.0029025 0.0014688 -1.3248
5.2305 -0.011179 -0.0078832 -0.0089376 -0.0053395 0 0.0022949 0.039223 0.053714 0.10377 0.050628 0.17526 -0.73251 0.031512 -0.1507 0.014099 -0.027041 -0.13624 -0.14044 -0.13457 -0.14818 -0.015483 -0.060146 -0.24934 -0.148 0.00044952 -0.0015423 0.0031404 0.0020991 -1.1063
5.2344 -0.012002 -0.009568 -0.0084865 0.0040092 0 0.011913 0.01417 0.031351 0.058858 0.030027 0.14191 -0.73712 0.022453 -0.15879 0.089958 -0.0029925 -0.09193 -0.20458 -0.10183 -0.11323 -0.017533 0.010897 -0.20351 -0.12591 0.00098455 -0.00078996 0.0031397 0.0025755 -0.72274
5.2383 -0.012022 -0.011053 -0.0066942 0.0071382 0 0.011604 -0.0093903 0.0061167 0.010963 0.0091661 0.084984 -0.72429 0.030756 -0.12403 0.04409 -0.017574 -0.039773 -0.18518 -0.05601 -0.034946 0.051702 0.018251 -0.12239 -0.069518 0.0011225 -0.00010619 0.0029347 0.0023655 -0.24699
5.2422 -0.011098 -0.012489 -0.0033338 0.0006346 0 0.00020438 -0.025388 -0.017359 -0.027041 -0.010851 0.0095185 -0.70213 0.034289 -0.13019 0.013833 0.019807 0.010646 -0.16021 -0.012618 0.060519 0.059664 0.060208 -0.019427 0.0060841 0.00085565 0.00051744 0.0027228 0.0016361 0.2472
5.2461 -0.0097559 -0.013813 -0.00093909 -0.011678 0 -0.016404 -0.032497 -0.036228 -0.052792 -0.030706 -0.074075 -0.68635 0.045561 -0.13614 0.0061869 0.062107 0.055338 -0.13305 0.025479 0.14148 0.066745 0.12257 0.083738 0.071492 0.00054924 0.001365 0.0026413 0.0010994 0.70537
5.25 -0.0086009 -0.014366 -0.0022903 -0.0219 0 -0.029364 -0.034001 -0.050135 -0.07349 -0.049836 -0.15212 -0.68713 0.071869 -0.10441 0.012501 0.066705 0.09508 -0.097685 0.059349 0.18786 0.12893 0.1839 0.16782 0.11102 0.00059569 0.0026661 0.0026537 0.0013158 1.0945
5.2539 -0.0077687 -0.013262 -0.0070639 -0.024167 0 -0.032411 -0.035513 -0.060601 -0.097111 -0.065381 -0.21067 -0.70192 0.075939 -0.064969 -0.011321 0.06984 0.13099 -0.018834 0.10825 0.24438 0.20421 0.22791 0.22437 0.19534 0.001039 0.0043036 0.0026633 0.0021299 1.3918
5.2578 -0.0069069 -0.010206 -0.011482 -0.018551 0 -0.025075 -0.041334 -0.069075 -0.12341 -0.073962 -0.23946 -0.71958 0.094738 -0.068568 -0.027288 0.087772 0.1605 -0.029185 0.13803 0.2723 0.24014 0.25645 0.25635 0.20046 0.0015217 0.0058229 0.0026976 0.0028012 1.5737
5.2617 -0.0056164 -0.0059297 -0.011766 -0.0099587 0 -0.012007 -0.051198 -0.074929 -0.14244 -0.074182 -0.23545 -0.73046 0.10137 -0.072439 -0.044384 0.088045 0.17695 -0.040793 0.14559 0.26081 0.22617 0.25315 0.2706 0.19102 0.0016123 0.006728 0.0029144 0.0027144 1.614
5.2656 -0.003842 -0.0017411 -0.0079727 -0.0036626 0 0.00026116 -0.059534 -0.075116 -0.14177 -0.067211 -0.20362 -0.73261 0.094024 -0.07662 -0.070429 0.073274 0.17316 -0.052187 0.13418 0.22292 0.19205 0.22975 0.2685 0.17719 0.0012142 0.0067985 0.0033868 0.0019835 1.4922
5.2695 -0.0018336 0.0014721 -0.0040408 -0.0015297 0 0.0067818 -0.058354 -0.066062 -0.11595 -0.05504 -0.15409 -0.73023 0.084238 -0.1039 -0.11503 0.066355 0.14613 -0.10733 0.11242 0.19014 0.2006 0.21804 0.24285 0.14409 0.00067807 0.0061682 0.0039062 0.001353 1.2064
5.2734 0.00018633 0.0038385 -0.0036625 -0.0016686 0 0.0063101 -0.042447 -0.046427 -0.070527 -0.03845 -0.09695 -0.72806 0.046209 -0.16438 -0.17513 0.020389 0.099397 -0.17632 0.050191 0.14906 0.14593 0.1616 0.18438 0.081263 0.0005027 0.005144 0.0040785 0.0014851 0.77994
5.2773 0.0022142 0.0061208 -0.0060872 -0.00088942 0 0.0015847 -0.01355 -0.018577 -0.017842 -0.016969 -0.038401 -0.72843 0.021251 -0.20467 -0.24303 -0.010435 0.041638 -0.20876 -0.019576 0.072113 0.066859 0.089747 0.092796 0.007715 0.00088599 0.0039681 0.0036884 0.0023148 0.26112
5.2813 0.004299 0.0087245 -0.0063433 0.0026572 0 -0.0021943 0.019653 0.012303 0.030892 0.0091277 0.019682 -0.73273 0.0081372 -0.25085 -0.26233 -0.035931 -0.017315 -0.22605 -0.077317 -0.0055878 -6.4665e-05 0.022842 -0.017329 -0.041568 0.0015262 0.0027344 0.0029825 0.0030917 -0.28598
5.2852 0.0062762 0.011109 2.1383e-05 0.0086027 0 -0.00031675 0.046105 0.040564 0.070485 0.036906 0.07737 -0.74334 -0.0026814 -0.31667 -0.22746 -0.061019 -0.070249 -0.24666 -0.11747 -0.06399 -0.03459 -0.032063 -0.12205 -0.060347 0.0018562 0.001476 0.0025357 0.0030593 -0.79471
5.2891 0.0078136 0.012251 0.012313 0.015146 0 0.0083056 0.058609 0.062102 0.10069 0.061097 0.13389 -0.76229 -0.050397 -0.37684 -0.30042 -0.070686 -0.11389 -0.28225 -0.17623 -0.12754 -0.057429 -0.10821 -0.20173 -0.13489 0.0015151 0.00026965 0.0027538 0.0021207 -1.2098
5.293 0.0088152 0.011753 0.024919 0.020274 0 0.019947 0.057528 0.075017 0.12196 0.076698 0.18597 -0.78742 -0.074304 -0.42614 -0.31663 -0.086992 -0.1475 -0.32514 -0.19619 -0.1843 -0.099938 -0.13447 -0.25171 -0.18684 0.00065579 -0.00077364 0.0034647 0.00087328 -1.4975
5.2969 0.009735 0.010487 0.032335 0.02266 0 0.028337 0.049592 0.079319 0.133 0.081775 0.22729 -0.81106 -0.068565 -0.42441 -0.32645 -0.090239 -0.17034 -0.36485 -0.20529 -0.2242 -0.11344 -0.14966 -0.28079 -0.21439 -0.00016909 -0.0015981 0.0040224 2.3967e-05 -1.6472
5.3008 0.011317 0.010013 0.034044 0.022283 0 0.029358 0.042931 0.076537 0.13206 0.078216 0.24855 -0.82398 -0.057253 -0.39475 -0.35139 -0.085744 -0.17997 -0.36435 -0.20522 -0.24089 -0.0971 -0.15976 -0.29853 -0.22043 -0.00044055 -0.0022301 0.0038821 -0.00021821 -1.6649
5.3047 0.013836 0.011199 0.034336 0.020729 0 0.024552 0.04188 0.069276 0.11962 0.069914 0.23936 -0.82227 -0.076343 -0.38432 -0.40561 -0.086839 -0.1729 -0.27973 -0.19171 -0.22954 -0.06626 -0.16198 -0.30287 -0.21115 -6.4449e-05 -0.0026766 0.0031271 -0.00019818 -1.561
5.3086 0.016508 0.013285 0.037228 0.020497 0 0.019959 0.044798 0.060095 0.098802 0.05986 0.19319 -0.81077 -0.078704 -0.41997 -0.3981 -0.071354 -0.14698 -0.32667 -0.19761 -0.19412 -0.065801 -0.11631 -0.27999 -0.196 0.00059172 -0.0028028 0.002431 -0.00032427 -1.3414
5.3125 0.017762 0.01434 0.041622 0.022952 0 0.020574 0.045766 0.049707 0.072824 0.048282 0.11412 -0.79994 -0.084632 -0.38921 -0.35874 -0.054624 -0.10402 -0.29959 -0.12756 -0.12995 -0.017084 -0.073802 -0.21744 -0.12965 0.0010222 -0.0023606 0.0024565 -0.00057726 -1.0086
5.3164 0.016302 0.012796 0.041686 0.026148 0 0.025042 0.038566 0.035949 0.042379 0.033041 0.019979 -0.79864 -0.077839 -0.33561 -0.31337 -0.032015 -0.050501 -0.25523 -0.059488 -0.048756 0.02798 -0.0099014 -0.11924 -0.060839 0.00097949 -0.0012006 0.0032351 -0.00053266 -0.57309
5.3203 0.012165 0.0087841 0.03232 0.024929 0 0.025877 0.020433 0.015223 0.0061481 0.011921 -0.063172 -0.80846 -0.060687 -0.29216 -0.28919 -0.0051738 0.0043899 -0.22697 -0.027637 0.031555 0.05326 0.068205 -0.0087298 -0.0089739 0.0006196 0.000509 0.0041155 0.00014045 -0.066857
5.3242 0.0068395 0.004106 0.014475 0.014537 0 0.015978 -0.0061974 -0.013725 -0.035601 -0.014675 -0.11462 -0.82384 -0.071641 -0.29215 -0.33398 0.011669 0.052527 -0.22475 -0.0061275 0.070575 0.099713 0.089673 0.084676 0.049631 0.00030312 0.002287 0.004341 0.001238 0.45181
5.3281 0.0023004 0.00088836 -0.0048299 -0.0044028 0 -0.0038306 -0.034427 -0.046477 -0.077777 -0.042394 -0.13193 -0.83668 -0.04945 -0.248 -0.29393 0.03645 0.08985 -0.15693 0.06079 0.14113 0.13512 0.14175 0.14446 0.099408 0.00025638 0.0036134 0.0037225 0.0021142 0.90821
5.332 -0.00026648 6.2504e-05 -0.017877 -0.024008 0 -0.023407 -0.05565 -0.073448 -0.11111 -0.064105 -0.13221 -0.84171 -0.039614 -0.23457 -0.26978 0.061912 0.11656 -0.10808 0.096784 0.20745 0.12051 0.19838 0.1756 0.13965 0.00039911 0.0042647 0.0027874 0.0022417 1.2325
5.3359 -0.0010433 0.00088167 -0.022053 -0.033281 0 -0.030397 -0.063265 -0.084954 -0.12672 -0.07334 -0.13847 -0.83919 -0.048449 -0.25154 -0.2583 0.073453 0.13436 -0.094139 0.10112 0.24703 0.11142 0.22697 0.19549 0.17053 0.00047877 0.0044259 0.002282 0.0016957 1.3812
5.3398 -0.0010948 0.001717 -0.020898 -0.026145 0 -0.020482 -0.055857 -0.077541 -0.12128 -0.068152 -0.16003 -0.83404 -0.07124 -0.28118 -0.24233 0.058352 0.143 -0.11672 0.087483 0.24248 0.16442 0.20112 0.21527 0.19194 0.00036646 0.0044821 0.0025109 0.0010831 1.3494
5.3438 -0.0013803 0.0013089 -0.019893 -0.007055 0 -0.0018355 -0.038206 -0.056591 -0.098712 -0.052706 -0.18293 -0.83239 -0.043437 -0.25021 -0.24918 0.048077 0.13915 -0.1397 0.08138 0.21762 0.097586 0.20224 0.22818 0.19024 0.00022071 0.0046712 0.0031244 0.00097809 1.1673
5.3477 -0.0021644 -0.00056527 -0.021225 0.011131 0 0.010746 -0.019093 -0.032805 -0.067591 -0.034954 -0.17923 -0.83734 -0.027551 -0.24989 -0.25592 0.02543 0.11875 -0.17109 0.055241 0.18735 0.066099 0.18434 0.21492 0.15968 0.00034738 0.004896 0.0035098 0.0014018 0.88573
5.3516 -0.0032237 -0.003349 -0.022305 0.016235 0 0.0076772 -0.0066216 -0.015061 -0.03637 -0.021447 -0.1292 -0.84621 -0.03942 -0.27563 -0.28658 0.0068734 0.081326 -0.21333 0.025021 0.15053 0.072233 0.14625 0.16143 0.10578 0.00087225 0.0048392 0.0033681 0.0018349 0.55765
5.3555 -0.004446 -0.0063821 -0.018871 0.0058327 0 -0.0075657 -0.0035816 -0.0051315 -0.009713 -0.012928 -0.038964 -0.85148 -0.074246 -0.30771 -0.32488 -0.014043 0.032469 -0.25692 -0.010426 0.098921 0.085548 0.090254 0.073389 0.037432 0.0015381 0.0042563 0.0029216 0.0017358 0.22242
5.3594 -0.0061029 -0.009285 -0.0093451 -0.011137 0 -0.021436 -0.0058939 0.0018319 0.012286 -0.004353 0.06102 -0.84609 -0.10341 -0.29991 -0.30405 -0.070901 -0.017835 -0.27477 -0.070473 0.012448 0.025143 0.02346 -0.025011 -0.028134 0.0018506 0.0031848 0.0026033 0.0010635 -0.099963
5.3633 -0.0085171 -0.011852 0.0035412 -0.021708 0 -0.021779 -0.005505 0.011945 0.032374 0.010218 0.13565 -0.82993 -0.14013 -0.33754 -0.29853 -0.075699 -0.060118 -0.31713 -0.1232 -0.075563 0.0025485 -0.015827 -0.1066 -0.077364 0.0014872 0.0019111 0.0025967 0.00031862 -0.4031
5.3672 -0.011536 -0.013833 0.014748 -0.019113 0 -0.0080379 0.0038676 0.026997 0.053263 0.031496 0.16757 -0.81179 -0.1399 -0.3771 -0.26074 -0.095978 -0.089913 -0.37157 -0.1489 -0.12254 -0.030422 -0.053815 -0.15795 -0.11825 0.0006203 0.00075961 0.0027056 8.3979e-05 -0.67952
5.3711 -0.014447 -0.015036 0.0202 -0.0075095 0 0.0083955 0.021882 0.04294 0.074927 0.05274 0.16502 -0.80359 -0.13833 -0.39835 -0.23505 -0.099315 -0.10828 -0.41784 -0.15856 -0.14283 -0.074 -0.080984 -0.1838 -0.16369 -0.00015644 -9.6278e-05 0.0026501 0.00050848 -0.90547
5.375 -0.016526 -0.01568 0.018487 0.0023591 0 0.013782 0.040958 0.052971 0.093162 0.063655 0.15031 -0.81049 -0.16292 -0.38935 -0.2573 -0.065218 -0.1181 -0.432 -0.1655 -0.15137 -0.11666 -0.088993 -0.19683 -0.21658 -0.00028143 -0.00065985 0.0024343 0.0012039 -1.0363
5.3789 -0.017718 -0.016541 0.010386 0.0023614 0 0.0032477 0.050469 0.052132 0.10044 0.057613 0.13995 -0.82561 -0.15322 -0.37121 -0.27539 -0.09264 -0.11948 -0.35668 -0.18143 -0.13211 -0.091308 -0.088683 -0.20281 -0.21135 0.00030833 -0.00099252 0.0023701 0.0016184 -1.019
5.3828 -0.01879 -0.018531 -0.0023122 -0.0069557 0 -0.015758 0.043083 0.039807 0.089393 0.036429 0.13271 -0.83544 -0.13777 -0.35628 -0.22307 -0.10599 -0.1084 -0.37835 -0.17659 -0.14325 -0.11554 -0.054525 -0.19414 -0.16458 0.0011046 -0.0010852 0.0027292 0.0015174 -0.81864
5.3867 -0.020724 -0.021942 -0.017261 -0.018171 0 -0.03019 0.019213 0.018964 0.057541 0.0088921 0.11389 -0.83246 -0.13171 -0.35133 -0.19104 -0.087673 -0.079997 -0.32793 -0.14022 -0.10923 -0.082031 -0.010152 -0.15691 -0.13671 0.001433 -0.00083175 0.0034016 0.0011415 -0.44242
5.3906 -0.023854 -0.026002 -0.031513 -0.024315 0 -0.032184 -0.01311 -0.0062289 0.010215 -0.015627 0.070054 -0.82375 -0.13252 -0.34566 -0.18713 -0.053046 -0.033784 -0.25264 -0.099189 -0.030439 -0.0091058 0.031628 -0.084545 -0.10875 0.0010031 -0.00011417 0.0039427 0.00093566 0.053822
5.3945 -0.027463 -0.029203 -0.042124 -0.02485 0 -0.024802 -0.04266 -0.032153 -0.040954 -0.033158 0.0010828 -0.82649 -0.12663 -0.31495 -0.17499 -0.042163 0.023589 -0.33819 -0.11141 0.048609 0.0067359 0.059312 0.013523 -0.010544 0.00013243 0.0010764 0.0039848 0.0011367 0.58405
5.3984 -0.030187 -0.030213 -0.047573 -0.025216 0 -0.018478 -0.060886 -0.05601 -0.083733 -0.046111 -0.079207 -0.85333 -0.10202 -0.25336 -0.16152 -0.0012179 0.080662 -0.27847 -0.016309 0.094297 0.078018 0.10633 0.11552 0.052081 -0.00054444 0.0025719 0.0036004 0.0015904 1.0647
5.4023 -0.030859 -0.028686 -0.048655 -0.030862 0 -0.021746 -0.065784 -0.075415 -0.11149 -0.059131 -0.15229 -0.90072 -0.0712 -0.22639 -0.14258 0.011964 0.12694 -0.24317 0.030879 0.17715 0.12066 0.17133 0.19996 0.090493 -0.00061499 0.0040625 0.0032386 0.0019266 1.4419
5.4063 -0.029169 -0.025377 -0.047497 -0.041408 0 -0.034109 -0.061808 -0.088364 -0.12546 -0.073935 -0.20508 -0.95121 -0.053306 -0.18768 -0.10835 0.028891 0.15774 -0.24042 0.059607 0.23062 0.15848 0.22017 0.25696 0.10914 -0.00019634 0.0052258 0.003285 0.0018912 1.6969
5.4102 -0.02567 -0.021543 -0.045229 -0.050119 0 -0.04651 -0.056302 -0.093708 -0.13148 -0.087497 -0.2335 -0.98825 -0.056672 -0.12744 -0.059035 0.059908 0.17457 -0.25796 0.08842 0.22372 0.1951 0.23319 0.2897 0.11907 0.00024562 0.0058854 0.003674 0.0015348 1.8318
5.4141 -0.021299 -0.018151 -0.040606 -0.049069 0 -0.048509 -0.054763 -0.091464 -0.13405 -0.094522 -0.23915 -1.0096 -0.058036 -0.16984 -0.028543 0.037928 0.18112 -0.22299 0.087592 0.24026 0.15226 0.22986 0.30575 0.15866 0.00036719 0.0060982 0.0039421 0.001129 1.8487
5.418 -0.016832 -0.015484 -0.031315 -0.035659 0 -0.036247 -0.057651 -0.082539 -0.13242 -0.091417 -0.22404 -1.0277 -0.045857 -0.16417 -0.060395 0.028552 0.17842 -0.298 0.078378 0.22388 0.13891 0.22445 0.30637 0.15623 0.0002507 0.0060877 0.0036735 0.0009328 1.7397
5.4219 -0.012669 -0.013296 -0.017069 -0.015235 0 -0.015295 -0.060394 -0.068145 -0.12157 -0.078252 -0.18864 -1.0566 -0.034472 -0.17094 -0.07553 0.012449 0.16317 -0.32456 0.058223 0.19221 0.12908 0.21093 0.28334 0.10954 0.0002633 0.0060364 0.0029098 0.0010266 1.4942
5.4258 -0.008924 -0.011242 -0.0014548 0.0021671 0 0.0033106 -0.056353 -0.049472 -0.096683 -0.057663 -0.134 -1.1007 -0.02884 -0.19151 -0.081454 -0.013808 0.1306 -0.32712 0.011166 0.13834 0.11159 0.16788 0.22616 0.042894 0.00063334 0.0058854 0.0021355 0.0013201 1.1148
5.4297 -0.0056026 -0.0091529 0.0097606 0.0085243 0 0.010625 -0.040985 -0.02772 -0.057248 -0.032509 -0.064762 -1.1537 -0.031773 -0.21016 -0.11276 -0.048258 0.079373 -0.38852 -0.081901 0.048405 0.077673 0.068739 0.13384 -0.0074275 0.0011797 0.0053247 0.0018587 0.0016661 0.62779
5.4336 -0.0026656 -0.0069953 0.012856 0.0031932 0 0.0056065 -0.014821 -0.0041817 -0.0080021 -0.0047523 0.010091 -1.2086 -0.049218 -0.28531 -0.14633 -0.052048 0.014837 -0.42202 -0.10588 -0.068178 0.00084916 -0.0064937 0.020873 -0.12666 0.0014698 0.0040383 0.0021846 0.0019474 0.081806
5.4375 2.9344e-05 -0.0046597 0.0092951 -0.0066853 0 -0.0045826 0.016357 0.019854 0.043176 0.023807 0.079862 -1.2656 -0.073462 -0.30983 -0.18737 -0.092206 -0.052031 -0.41155 -0.16722 -0.14017 -0.057205 -0.078066 -0.088411 -0.22407 0.001249 0.0020356 0.0027623 0.0020837 -0.46401
5.4414 0.0027667 -0.0018494 0.0047727 -0.01097 0 -0.0097194 0.044192 0.043065 0.088135 0.050322 0.13611 -1.3286 -0.093075 -0.32272 -0.20805 -0.11955 -0.10919 -0.44209 -0.2314 -0.2226 -0.096791 -0.14426 -0.17355 -0.26567 0.00070945 -0.0002186 0.0031207 0.0020069 -0.95249
5.4453 0.0059024 0.0018038 0.0047324 -0.0033235 0 -0.003511 0.061763 0.063671 0.12039 0.070952 0.17531 -1.395 -0.098501 -0.33754 -0.19129 -0.1187 -0.14856 -0.51845 -0.27727 -0.31961 -0.11147 -0.20561 -0.2289 -0.26189 0.0003205 -0.0020368 0.0030651 0.0016786 -1.3366
5.4492 0.0097089 0.0064953 0.010138 0.014465 0 0.012297 0.06674 0.079002 0.13613 0.082397 0.19845 -1.4526 -0.076955 -0.32534 -0.12777 -0.12986 -0.16839 -0.49304 -0.29618 -0.33798 -0.0752 -0.26697 -0.26282 -0.31319 0.00038112 -0.0029548 0.0027913 0.001146 -1.5835
5.4531 0.014233 0.012081 0.017115 0.033589 0 0.029461 0.062038 0.08597 0.13496 0.083662 0.20784 -1.489 -0.051949 -0.31494 -0.18359 -0.13173 -0.17186 -0.49667 -0.28855 -0.38238 -0.11718 -0.28284 -0.2858 -0.33174 0.00073514 -0.0030253 0.0026657 0.00056362 -1.6776
5.457 0.019237 0.018118 0.020674 0.044207 0 0.039322 0.053717 0.082743 0.12029 0.076588 0.20328 -1.5059 -0.044706 -0.30348 -0.19786 -0.11817 -0.16335 -0.49287 -0.27629 -0.36678 -0.12025 -0.2735 -0.29794 -0.34012 0.00093488 -0.0026982 0.0029068 0.00012746 -1.6235
5.4609 0.024257 0.024082 0.019161 0.042257 0 0.039008 0.047418 0.070532 0.098151 0.064838 0.18075 -1.5215 -0.036101 -0.28824 -0.18909 -0.088287 -0.14534 -0.48277 -0.2618 -0.30796 -0.079133 -0.24494 -0.28719 -0.30798 0.00069566 -0.0023848 0.0034369 -4.4509e-05 -1.4456
5.4648 0.028753 0.029585 0.015623 0.032205 0 0.033109 0.045318 0.053695 0.074257 0.052091 0.13547 -1.5565 -0.0044557 -0.2657 -0.20146 -0.046935 -0.11773 -0.47048 -0.24149 -0.24165 -0.012415 -0.20256 -0.24063 -0.20803 0.000193 -0.0021031 0.0039729 1.6505e-05 -1.1811
5.4688 0.032317 0.034437 0.015118 0.023536 0 0.029512 0.045286 0.037421 0.05095 0.040504 0.068149 -1.6133 -0.0069768 -0.22004 -0.18827 -0.058515 -0.080018 -0.40708 -0.16577 -0.18152 0.0095232 -0.1539 -0.15921 -0.18313 -9.4429e-05 -0.0015315 0.004228 0.00017487 -0.86897
5.4727 0.034852 0.038506 0.020506 0.023492 0 0.032696 0.042644 0.024538 0.026757 0.03009 -0.010272 -1.6718 0.016002 -0.20873 -0.14402 -0.026568 -0.034218 -0.43966 -0.12402 -0.097641 0.036335 -0.067513 -0.062395 -0.13014 0.00015281 -0.00041882 0.0040651 0.0003147 -0.54159
5.4766 0.036585 0.041493 0.030317 0.031666 0 0.039987 0.03351 0.014142 -0.00062279 0.019235 -0.08041 -1.7053 0.04591 -0.18127 -0.082055 0.016157 0.013677 -0.41022 -0.087789 -0.043252 0.055052 0.0010421 0.022337 -0.079993 0.00077535 0.0010534 0.0035461 0.00042926 -0.22396
5.4805 0.037878 0.042856 0.040214 0.040805 0 0.044022 0.017738 0.0034602 -0.030151 0.0062759 -0.12347 -1.7046 0.079265 -0.13801 -0.028386 0.053982 0.055058 -0.30529 -0.05027 -0.0039729 0.0721 0.0392 0.07695 -0.033098 0.0012652 0.0023251 0.0029027 0.00059071 0.05973
5.4844 0.038927 0.042013 0.046437 0.043174 0 0.039424 -0.00028805 -0.0085249 -0.055883 -0.0084937 -0.13216 -1.6861 0.1268 -0.13391 -0.037243 0.080646 0.082125 -0.25807 -0.023915 0.11491 0.11826 0.07316 0.10243 0.042565 0.0012149 0.0028989 0.002446 0.00082808 0.2801
5.4883 0.039576 0.038773 0.048252 0.037101 0 0.028 -0.013588 -0.019007 -0.069779 -0.021651 -0.11506 -1.6761 0.09403 -0.086014 -0.10069 0.10569 0.091137 -0.29307 -0.011682 0.091482 0.17161 0.056451 0.11234 0.023595 0.00065656 0.0027573 0.0024111 0.0010369 0.40412
5.4922 0.039419 0.033703 0.047653 0.028103 0 0.017797 -0.016186 -0.022892 -0.066838 -0.027626 -0.09004 -1.6865 0.1043 -0.076853 -0.09504 0.11637 0.083318 -0.26009 -0.020407 0.079745 0.1598 0.048828 0.11665 -0.00014418 -1.3937e-05 0.0023523 0.0027894 0.0010265 0.40522
5.4961 0.03813 0.028098 0.047024 0.023669 0 0.016589 -0.0063235 -0.016764 -0.048326 -0.021887 -0.070808 -1.7048 0.1198 -0.08118 -0.05636 0.12009 0.062998 -0.24741 -0.034498 0.066677 0.12857 0.032746 0.11091 -0.018329 -0.00041742 0.0021725 0.0032819 0.00068807 0.27556
5.5 0.035767 0.023475 0.046961 0.026434 0 0.02527 0.012569 -0.001784 -0.020582 -0.0044223 -0.056858 -1.7091 0.10369 -0.075867 -0.0359 0.1221 0.034549 -0.32398 -0.040652 0.028746 0.12587 -0.0076284 0.080997 -0.032985 -0.0004879 0.002298 0.0034782 0.00014164 0.032085
5.5039 0.032792 0.020864 0.045927 0.03193 0 0.036836 0.03364 0.017024 0.0092928 0.019286 -0.03505 -1.6924 0.10897 -0.11298 -0.1051 0.09954 0.00051119 -0.31467 -0.052727 -0.045521 0.15575 -0.040367 0.018848 -0.087364 -0.00041977 0.0023672 0.0031818 -0.0002906 -0.28757
5.5078 0.029803 0.020355 0.041736 0.032961 0 0.041948 0.050042 0.034367 0.037065 0.041083 0.0081762 -1.6712 0.10846 -0.12159 -0.064369 0.079089 -0.03783 -0.29785 -0.09253 -0.080134 0.11626 -0.061529 -0.065709 -0.12787 -0.00037796 0.0019715 0.0026185 -0.00030361 -0.63636
5.5117 0.027217 0.021216 0.033509 0.026585 0 0.036423 0.058083 0.047896 0.06172 0.055064 0.073683 -1.6702 0.10683 -0.14408 -0.064612 0.065488 -0.078262 -0.32198 -0.13451 -0.12976 0.098792 -0.10176 -0.14866 -0.16309 -0.00031476 0.001082 0.0023014 0.000132 -0.96975
5.5156 0.02517 0.022489 0.022659 0.017239 0 0.02445 0.058491 0.058342 0.083195 0.060884 0.14608 -1.6964 0.10112 -0.18199 -0.10052 0.054181 -0.11608 -0.36647 -0.16854 -0.1852 0.093534 -0.15322 -0.20815 -0.19601 -8.8465e-05 8.4968e-05 0.0026085 0.00069165 -1.2529
5.5195 0.02366 0.023609 0.012323 0.01306 0 0.015028 0.055358 0.066976 0.10032 0.062851 0.20229 -1.7292 0.082966 -0.21325 -0.07318 0.033392 -0.14483 -0.3621 -0.18984 -0.19664 0.027998 -0.18235 -0.23873 -0.22766 0.00027715 -0.00059364 0.0034217 0.00089915 -1.4617
5.5234 0.022752 0.024623 0.0057247 0.018666 0 0.014831 0.05348 0.07318 0.11082 0.065596 0.22514 -1.736 0.072701 -0.19501 -0.077939 0.022393 -0.15905 -0.36714 -0.19541 -0.2331 0.022376 -0.18565 -0.25066 -0.20085 0.00052393 -0.00088578 0.0041726 0.00048492 -1.5801
5.5273 0.022583 0.025873 0.004474 0.030863 0 0.023367 0.055497 0.074528 0.1128 0.069994 0.21176 -1.7001 0.072772 -0.19863 -0.071805 0.015895 -0.15689 -0.33987 -0.17331 -0.22006 0.032415 -0.17887 -0.25571 -0.17935 0.00040446 -0.0010932 0.0042938 -0.00037445 -1.5966
5.5313 0.023162 0.027475 0.0077812 0.041065 0 0.034007 0.06021 0.069028 0.10568 0.072587 0.17193 -1.6339 0.081881 -0.1985 -0.053532 0.018016 -0.14061 -0.30537 -0.14032 -0.18 0.058668 -0.14346 -0.25336 -0.14577 -4.2097e-06 -0.0015047 0.0036974 -0.0011449 -1.503
5.5352 0.024156 0.028988 0.013027 0.042172 0 0.039398 0.062944 0.057085 0.089692 0.068636 0.1198 -1.5676 0.096378 -0.17867 -0.038095 0.030049 -0.11464 -0.27911 -0.10722 -0.1314 0.098763 -0.076703 -0.23101 -0.098085 -0.00028703 -0.0020171 0.0028524 -0.0013118 -1.2966
5.5391 0.024921 0.029549 0.017375 0.033862 0 0.036573 0.058011 0.041244 0.065249 0.055889 0.066469 -1.524 0.10387 -0.15869 -0.10442 0.044496 -0.082823 -0.2417 -0.063628 -0.072876 0.13696 -0.030579 -0.17788 -0.096612 -6.2712e-05 -0.0021646 0.0023862 -0.00076441 -0.98619
5.543 0.024764 0.028332 0.019433 0.021983 0 0.027995 0.04223 0.024202 0.033425 0.035991 0.017765 -1.502 0.10282 -0.12532 -0.073989 0.063511 -0.047174 -0.1929 -0.036479 -0.019177 0.17084 0.0069196 -0.099097 -0.050306 0.00059428 -0.0015525 0.0025682 0.00011774 -0.59834
5.5469 0.023278 0.025017 0.019848 0.013157 0 0.018574 0.017601 0.007299 -0.0024761 0.013018 -0.023942 -1.4817 0.091592 -0.108 -0.031265 0.094619 -0.0088116 -0.18135 -0.020117 0.051477 0.18468 0.059626 -0.016118 -0.007873 0.0011296 -0.00027855 0.0031341 0.00075674 -0.17894
5.5508 0.020483 0.019978 0.020387 0.0096489 0 0.011793 -0.0087515 -0.0090575 -0.036378 -0.0088904 -0.057783 -1.4429 0.089749 -0.10486 -0.0060481 0.11576 0.029973 -0.17614 -0.0031569 0.12212 0.20031 0.11685 0.047811 0.025967 0.00097954 0.0010791 0.0035771 0.00081931 0.2139
5.5547 0.01673 0.014112 0.02218 0.0087413 0 0.0080277 -0.027904 -0.023842 -0.061406 -0.026626 -0.084067 -1.3786 0.1253 -0.10282 -0.015204 0.093271 0.064661 -0.11723 0.029389 0.16098 0.25419 0.15505 0.083976 0.059096 0.00013641 0.0019166 0.003603 0.00045644 0.52526
5.5586 0.012491 0.0084447 0.024523 0.0063873 0 0.005686 -0.034093 -0.034782 -0.073447 -0.037843 -0.10408 -1.2955 0.11467 -0.082308 -0.012737 0.099332 0.089613 -0.11676 0.058093 0.18998 0.28135 0.17838 0.10164 0.051425 -0.00073983 0.002084 0.0033216 0.00014928 0.72011
5.5625 0.0081774 0.0037448 0.025248 0.0012611 0 0.0033794 -0.02816 -0.03964 -0.073369 -0.040832 -0.11821 -1.2051 0.10032 -0.077806 0.013124 0.094803 0.10064 -0.10775 0.076989 0.19112 0.25077 0.20511 0.11589 0.10493 -0.00082741 0.0019519 0.0030455 0.00029607 0.79223
5.5664 0.0040682 0.00029651 0.022366 -0.0044236 0 0.0010033 -0.016953 -0.03816 -0.065804 -0.035532 -0.12346 -1.117 0.075063 -0.087595 0.011516 0.10844 0.097088 -0.1174 0.07437 0.18475 0.23334 0.20398 0.1316 0.12832 0.0001452 0.0020223 0.0029548 0.00088723 0.76013
5.5703 0.00028259 -0.0020934 0.015596 -0.0075016 0 -0.00086514 -0.0087692 -0.032513 -0.05541 -0.024684 -0.11366 -1.039 0.043321 -0.108 -0.023114 0.13448 0.081903 -0.14724 0.055429 0.17409 0.24133 0.1745 0.13845 0.097526 0.0016164 0.0024631 0.0029864 0.0015335 0.65308
5.5742 -0.0032041 -0.0038943 0.006467 -0.0069637 0 -0.0021862 -0.0079048 -0.025531 -0.043797 -0.013198 -0.08387 -0.97708 0.035448 -0.13028 -0.0090309 0.093611 0.0597 -0.14857 0.061657 0.12833 0.17526 0.17662 0.12127 0.10833 0.002612 0.0029953 0.0030228 0.0018066 0.49673
5.5781 -0.0064745 -0.0055642 -0.0029953 -0.0047116 0 -0.0038903 -0.012147 -0.018367 -0.029595 -0.0052968 -0.036165 -0.93219 0.023575 -0.14776 -0.039324 0.086878 0.034377 -0.14004 0.045814 0.084128 0.15339 0.10879 0.075597 0.078814 0.0025174 0.0032007 0.0031207 0.0015873 0.30712
5.582 -0.0094955 -0.0073139 -0.011692 -0.0036776 0 -0.0070906 -0.01499 -0.0099396 -0.011172 -0.0015451 0.018608 -0.89495 0.01621 -0.16911 -0.04373 0.063043 0.0079614 -0.14302 0.013313 0.032204 0.13908 0.08218 0.013935 0.043125 0.0015375 0.0029259 0.0034801 0.0011259 0.09496
5.5859 -0.011961 -0.009028 -0.019614 -0.0054014 0 -0.011831 -0.010797 0.0011795 0.010751 0.0013777 0.065549 -0.8483 0.012131 -0.17975 -0.043619 0.028005 -0.018713 -0.16276 -0.026268 -0.012387 0.1107 0.072837 -0.042904 0.0065387 0.00046691 0.0023928 0.0041646 0.00078278 -0.12554
5.5898 -0.013323 -0.010354 -0.026645 -0.0091881 0 -0.016513 0.00097632 0.014245 0.032803 0.0075038 0.093885 -0.77921 0.0067606 -0.1668 -0.076122 -0.0021492 -0.044301 -0.2007 -0.060453 -0.033215 0.051536 0.036651 -0.080918 -0.030346 7.8747e-06 0.001945 0.0048881 0.00070127 -0.33122
5.5938 -0.013077 -0.01089 -0.03134 -0.013105 0 -0.018567 0.015491 0.025742 0.05067 0.017558 0.1022 -0.69066 -0.026764 -0.21491 -0.15112 -0.021138 -0.065771 -0.25041 -0.061174 -0.069243 -0.0038507 0.018837 -0.1008 -0.071333 0.0002487 0.0017131 0.005151 0.00071343 -0.49213
5.5977 -0.011121 -0.010365 -0.031155 -0.015441 0 -0.016014 0.025959 0.031472 0.060844 0.027688 0.096769 -0.60118 -0.055579 -0.22755 -0.16856 -0.022895 -0.078805 -0.17687 -0.068476 -0.084524 -0.026596 0.014419 -0.11223 -0.095605 0.00072497 0.0015326 0.0046548 0.00055338 -0.57959
5.6016 -0.0078952 -0.0087534 -0.024285 -0.015326 0 -0.0088889 0.027942 0.029537 0.061105 0.032197 0.085042 -0.52995 -0.07422 -0.22642 -0.16006 -0.02479 -0.079676 -0.13048 -0.059375 -0.080842 -0.029293 0.010274 -0.12114 -0.079775 0.00093321 0.0011759 0.0036064 0.00016527 -0.57537
5.6055 -0.0041608 -0.0063021 -0.011631 -0.012488 0 0.00042248 0.021449 0.021604 0.05043 0.027923 0.070043 -0.48036 -0.074162 -0.21818 -0.13938 -0.024606 -0.067381 -0.14693 -0.027583 -0.068657 -0.011865 0.011864 -0.12261 -0.041857 0.0007816 0.00064397 0.002599 -0.00019538 -0.47787
5.6094 -0.0005774 -0.0034796 0.0028998 -0.0070373 0 0.0082991 0.0099894 0.011467 0.029641 0.016516 0.050065 -0.43802 -0.03842 -0.19647 -0.10819 0.0029647 -0.044616 -0.15519 0.018416 -0.073968 0.040136 0.048524 -0.10592 -0.056012 0.00058134 0.00022147 0.0021512 -0.000175 -0.30407
5.6133 0.0025705 -0.00082568 0.014305 0.00025054 0 0.011866 -0.0019414 0.002343 0.0026792 0.0028974 0.022749 -0.3858 -0.049545 -0.17999 -0.14362 -0.015058 -0.016857 -0.13372 0.015508 -0.051872 0.022935 0.039863 -0.066428 -0.045719 0.00065209 0.00024527 0.0023211 0.00033746 -0.087003
5.6172 0.0052946 0.0012715 0.019283 0.0076001 0 0.010639 -0.010867 -0.004759 -0.023373 -0.0083447 -0.010871 -0.32155 -0.056686 -0.1781 -0.15678 -0.00089842 0.0099669 -0.11669 0.029346 -0.030541 0.024546 0.066905 -0.012689 0.0048622 0.00096827 0.00081102 0.0027402 0.0010579 0.13135
5.6211 0.0076166 0.0027817 0.017885 0.012672 0 0.0067387 -0.015006 -0.010525 -0.041032 -0.015366 -0.045845 -0.26039 -0.059812 -0.17677 -0.15811 0.026953 0.031788 -0.10587 0.045069 -0.0031026 0.030139 0.095874 0.038177 0.024446 0.0011884 0.001683 0.0030079 0.0014969 0.31103
5.625 0.0094135 0.0040766 0.012964 0.013821 0 0.0034718 -0.014218 -0.015663 -0.046701 -0.018665 -0.075845 -0.21864 -0.064515 -0.16314 -0.16629 0.040173 0.047314 -0.099798 0.045519 0.033102 0.024917 0.09454 0.072485 -0.028515 0.0010065 0.002466 0.0030459 0.0013418 0.42549
5.6289 0.010574 0.0057314 0.008073 0.011284 0 0.003266 -0.0099493 -0.019815 -0.043014 -0.019139 -0.095812 -0.19505 -0.086388 -0.14431 -0.19969 -0.0047589 0.057106 -0.095548 0.042956 0.03051 0.056714 0.10625 0.08842 0.056803 0.00045722 0.0028676 0.0030842 0.0007056 0.4677
5.6328 0.011282 0.0081751 0.0054957 0.0072678 0 0.0063924 -0.0049873 -0.02181 -0.036647 -0.016989 -0.10269 -0.16831 -0.087065 -0.11728 -0.21979 0.01115 0.061721 -0.14968 0.071763 0.034338 0.024298 0.11829 0.093604 0.061327 -0.00011998 0.002835 0.00333 2.9316e-05 0.44643
5.6367 0.012069 0.011419 0.0056026 0.0047579 0 0.011287 -0.0022683 -0.020593 -0.032778 -0.012335 -0.094967 -0.1144 -0.11717 -0.12396 -0.22036 0.013493 0.060417 -0.15791 0.070534 0.010687 0.0061756 0.11792 0.094768 0.041427 -0.00039391 0.0025062 0.0036888 -0.00027248 0.37452
5.6406 0.013478 0.015054 0.0074829 0.0058672 0 0.015998 -0.0027998 -0.015699 -0.03072 -0.0061813 -0.072964 -0.027736 -0.15071 -0.15831 -0.22811 -0.0079799 0.05146 -0.12603 0.035716 -0.029196 0.0022846 0.101 0.089689 0.016988 -0.00030872 0.0020749 0.0038284 -0.00011776 0.25722
5.6445 0.015591 0.018503 0.0099224 0.010769 0 0.019464 -0.0042037 -0.0070803 -0.02459 -2.5022e-05 -0.039946 0.073903 -0.10517 -0.182 -0.29989 -0.028178 0.033735 -0.12983 -0.0016297 -0.041808 -0.035198 0.067554 0.06909 -0.0058506 -5.7353e-05 0.0016975 0.0035147 0.00023822 0.089873
5.6484 0.017896 0.021311 0.01199 0.017733 0 0.021693 -0.0016602 0.0050641 -0.0086405 0.0058028 -0.0023054 0.1652 -0.11657 -0.19602 -0.28844 -0.08699 0.0082984 -0.20476 -0.029159 -0.076918 -0.094629 0.0040106 0.026673 -0.059654 0.00016738 0.0014688 0.0028725 0.00047652 -0.13261
5.6523 0.019661 0.023273 0.013223 0.024057 0 0.023024 0.0086604 0.019872 0.01727 0.013057 0.032837 0.23478 -0.13319 -0.21061 -0.31315 -0.12484 -0.02142 -0.20847 -0.044896 -0.13273 -0.11413 -0.022279 -0.032197 -0.087139 0.000355 0.0014123 0.0023142 0.00050115 -0.40122
5.6563 0.020541 0.024358 0.013767 0.027388 0 0.023493 0.025995 0.035234 0.046689 0.024164 0.061415 0.29271 -0.15055 -0.2285 -0.37669 -0.14176 -0.050935 -0.20146 -0.069927 -0.19192 -0.13638 -0.053859 -0.09151 -0.11773 0.00060178 0.0014572 0.0022146 0.00047986 -0.68523
5.6602 0.020887 0.024606 0.014542 0.026897 0 0.022994 0.044316 0.04803 0.070734 0.039308 0.084232 0.3584 -0.16651 -0.24369 -0.45398 -0.14551 -0.076472 -0.22536 -0.11186 -0.24243 -0.18173 -0.10739 -0.13493 -0.16411 0.00088427 0.0014456 0.002648 0.00062229 -0.93871
5.6641 0.021438 0.024136 0.017027 0.023847 0 0.021941 0.055709 0.055521 0.083701 0.054815 0.10462 0.44197 -0.18125 -0.21385 -0.4181 -0.16708 -0.095859 -0.24717 -0.12965 -0.28787 -0.18388 -0.096424 -0.15667 -0.1716 0.00096547 0.0012225 0.0034004 0.00092749 -1.1182
5.668 0.022676 0.023242 0.022387 0.021096 0 0.021486 0.055622 0.056998 0.085591 0.064828 0.12357 0.53686 -0.20024 -0.25636 -0.44984 -0.1719 -0.10812 -0.24491 -0.17239 -0.29958 -0.19841 -0.13062 -0.16361 -0.17866 0.0005825 0.00077009 0.0041776 0.0011561 -1.2
5.6719 0.024369 0.022381 0.030357 0.021526 0 0.022804 0.046013 0.054199 0.080187 0.065288 0.13672 0.62878 -0.18188 -0.28885 -0.47222 -0.17057 -0.11253 -0.26883 -0.18455 -0.29219 -0.22717 -0.14853 -0.16722 -0.18 -0.00024601 0.00026418 0.0047641 0.0010617 -1.1867
5.6758 0.025719 0.021968 0.038812 0.026085 0 0.025972 0.033872 0.049962 0.071204 0.056882 0.1364 0.71047 -0.1559 -0.28897 -0.47195 -0.17824 -0.10836 -0.27757 -0.16918 -0.28828 -0.25736 -0.14637 -0.17239 -0.17717 -0.0011163 -3.2879e-05 0.0050108 0.00066006 -1.0991
5.6797 0.025961 0.022081 0.044639 0.032792 0 0.029547 0.026207 0.046089 0.060058 0.044389 0.11741 0.78744 -0.18018 -0.2523 -0.45473 -0.21318 -0.095503 -0.19517 -0.15094 -0.31605 -0.26816 -0.13929 -0.17301 -0.1741 -0.0014957 2.1739e-05 0.004774 0.00026775 -0.9621
5.6836 0.024918 0.022382 0.045469 0.037657 0 0.031382 0.025308 0.042137 0.046563 0.032995 0.081817 0.87073 -0.15947 -0.27651 -0.4016 -0.20426 -0.075484 -0.20096 -0.16834 -0.26436 -0.19915 -0.1193 -0.15794 -0.14022 -0.0011473 0.00032336 0.0039882 0.0002533 -0.79322
5.6875 0.023088 0.022362 0.041033 0.037163 0 0.030105 0.027761 0.036066 0.030847 0.024813 0.038764 0.9659 -0.14419 -0.26168 -0.42087 -0.17913 -0.051437 -0.24285 -0.16668 -0.22349 -0.22249 -0.11399 -0.12181 -0.13119 -0.00034515 0.00059851 0.0028517 0.00071447 -0.60115
5.6914 0.021233 0.021748 0.033138 0.030646 0 0.026073 0.027622 0.026118 0.014206 0.018442 -0.00061477 1.0696 -0.10221 -0.21797 -0.4367 -0.15321 -0.02696 -0.21634 -0.15302 -0.18478 -0.2589 -0.10909 -0.071356 -0.11765 0.00033201 0.0006355 0.0018857 0.0013748 -0.39214
5.6953 0.019856 0.020722 0.024376 0.020804 0 0.021081 0.021032 0.012447 -0.0016879 0.011492 -0.029144 1.176 -0.041347 -0.16624 -0.41141 -0.13355 -0.0046002 -0.12084 -0.12798 -0.14451 -0.2586 -0.097888 -0.021744 -0.091526 0.00046325 0.0004659 0.0016718 0.0017992 -0.17793
5.6992 0.018939 0.019737 0.016636 0.011959 0 0.017168 0.0088488 -0.0025959 -0.01576 0.0034162 -0.046137 1.284 -0.058011 -0.16124 -0.36375 -0.11376 0.014701 -0.17209 -0.07742 -0.10724 -0.20321 -0.085491 0.013692 -0.084726 0.0001054 0.00033278 0.0023989 0.0017424 0.020977
5.7031 0.018053 0.019077 0.010516 0.0073688 0 0.015408 -0.004232 -0.015452 -0.027348 -0.0039534 -0.055391 1.3974 -0.020192 -0.20179 -0.38401 -0.083493 0.030762 -0.20566 -0.06785 -0.1068 -0.21011 -0.066557 0.03176 -0.076895 -0.00029918 0.00047276 0.0036173 0.0013269 0.17899
5.707 0.01667 0.018544 0.0057734 0.0075235 0 0.015441 -0.012902 -0.022826 -0.035191 -0.0082943 -0.060943 1.5183 -0.015236 -0.19377 -0.35902 -0.091426 0.042757 -0.20899 -0.083143 -0.10888 -0.20563 -0.071013 0.039095 -0.041861 -0.00032708 0.00090534 0.0044984 0.00090854 0.27373
[truncated: 1,761,378 more chars]
