# Supplementary material for: Dataset from dynamic shake-table testing of five full-scale single leaf and cavity URM walls subjected to out-of-plane two-way bending
Source: Data Brief. 2019 Mar 20;24:103854. doi: 10.1016/j.dib.2019.103854 (PMC6480314; doi:10.1016/j.dib.2019.103854)
Supplement: Multimedia component 2 [file mmc2.zip › DATA/CS-000-RF/Test8.txt]

0 0.00051248 0.0022469 -0.0056579 -0.0010859 0 0.0019402 0.0019831 -0.002205 0.0042711 0.00069836 -0.0068766 -0.042757 -0.043653 -0.055266 -0.041039 -0.025008 0.0021051 -0.10669 -0.030734 -0.017642 -0.01204 0.0054562 -0.0055789 -0.0032324 -0.00021891 -2.5812e-05 0.0021414 0.0013294 -0.0037528
0.003906 0.0020021 0.0023082 -0.0045601 -0.0018207 0 0.0011882 0.0016863 -0.0018295 0.0043163 0.0012338 -0.0034975 -0.045825 -0.046371 -0.074659 -0.042264 -0.023279 0.0016334 -0.11472 -0.033942 -0.021852 -0.0043101 0.0011697 -0.0050326 0.022158 -0.00062988 0.00059416 0.0021468 0.0014168 -0.01366
0.007813 0.0026727 0.0018888 -0.0020427 -0.0020335 0 2.7856e-05 0.00032596 -0.0028168 0.0041105 -1.849e-05 0.0019676 -0.063518 -0.03799 -0.10107 -0.033687 -0.024058 0.0013322 -0.10079 -0.024522 -0.036967 -0.010788 0.014135 -0.0042446 0.020286 -0.0008629 0.0014103 0.0022094 0.0013884 -0.014713
0.011719 0.002159 0.00099386 0.0014621 -0.0012822 0 -0.00023305 -0.001398 -0.003319 0.0026981 -0.0018448 0.0070192 -0.090714 -0.0059119 -0.06231 -0.023004 -0.030743 0.0011261 -0.098233 -0.020919 -0.025449 -0.015555 0.038333 -0.0036843 -0.013017 -0.0006625 0.0017339 0.002387 0.0013895 -0.010158
0.015625 0.00074535 -0.00015242 0.0043826 3.6541e-05 0 0.00066157 -0.0025793 -0.0018953 -0.00063017 -0.0028119 0.0093377 -0.11476 -0.021127 -0.097617 -0.032158 -0.02001 0.00074181 -0.068838 -0.02921 -0.0041843 -0.013314 0.04561 -0.0032337 -0.024514 2.554e-05 0.0014465 0.0026226 0.0013333 -0.0034635
0.019531 -0.00076316 -0.0012734 0.0053891 0.00089908 0 0.0016102 -0.002888 0.0011067 -0.0056469 -0.0025517 0.0081116 -0.12436 -0.0097875 -0.070555 -0.012985 -0.021428 7.9353e-05 -0.026367 -0.026281 0.0045396 -0.0027842 0.041431 -0.0026517 -0.021775 0.00095634 0.0010692 0.0027895 0.001029 0.0069613
0.023438 -0.0015769 -0.0021495 0.0047942 0.00054996 0 0.0012644 -0.0027456 0.0038342 -0.010783 -0.0018333 0.0043423 -0.1177 0.003439 -0.051339 -0.0049624 -0.0164 -0.00056267 -0.036492 -0.01889 0.00039373 -0.014988 0.025249 -0.0021503 -0.0033768 0.0016674 0.0011848 0.0028184 0.00047964 0.024309
0.027344 -0.0014704 -0.0026116 0.0042921 -0.00070619 0 -0.00050267 -0.0027549 0.004544 -0.013638 -0.001479 -3.3514e-05 -0.10326 0.0039877 -0.070856 -0.027352 -0.0049611 -0.00067283 -0.094717 -0.013227 -0.014312 -0.037691 0.007566 -0.0023419 0.01764 0.001727 0.0018094 0.002762 -6.0069e-06 0.045449
0.03125 -0.00090292 -0.0025227 0.0050643 -0.0016239 0 -0.0022626 -0.0029939 0.0029895 -0.012413 -0.001363 -0.0034595 -0.093235 -0.0079917 -0.087621 -0.065496 -0.030893 1.224e-05 -0.032943 -0.017643 -0.031239 0.04992 0.030673 -0.0035596 -0.012928 0.0010245 0.0023665 0.0027258 -4.1332e-05 0.058962
0.035156 -0.00060537 -0.0018447 0.0061752 -0.001085 0 -0.0022832 -0.0029092 0.00034383 -0.0073312 -0.00060998 -0.0054959 -0.095278 -0.019866 -0.074347 -0.011426 -0.01299 0.001197 -0.076712 -0.037077 -0.033068 0.0015305 0.03515 -0.005291 -0.01266 -9.0551e-05 0.0022951 0.0027494 0.00048135 0.053743
0.039063 -0.00097667 -0.00073381 0.0051435 0.00076479 0 -0.00025381 -0.0019201 -0.0020768 -0.00082171 0.00121 -0.0065429 -0.10824 -0.019355 -0.072109 0.0036902 -0.0067241 0.0021787 -0.074482 -0.026292 -0.03025 -0.016182 0.031593 -0.0064055 -0.015326 -0.00096184 0.0016666 0.0027757 0.0012687 0.030744
0.042969 -0.0017807 0.00048303 0.00042776 0.0023997 0 0.0021883 -0.00011551 -0.0038838 0.003938 0.0032182 -0.0070159 -0.12382 -0.010668 -0.062357 -0.0010435 -0.0081776 0.0023581 -0.054308 -0.0051222 -0.037006 -0.0020914 0.026304 -0.0060556 -0.0084175 -0.0010324 0.0011542 0.0027414 0.0018724 0.0051505
0.046875 -0.002369 0.0014989 -0.0065517 0.0020986 0 0.0027626 0.001683 -0.0054418 0.0051861 0.0037641 -0.0068333 -0.13161 -0.0019962 -0.021663 0.019968 -0.0032506 0.0016819 -0.079618 -0.0068667 -0.063765 0.010761 0.024617 -0.004432 0.026118 -0.00024833 0.0013624 0.0026751 0.0020684 -0.0054944
0.050781 -0.0022047 0.0022304 -0.012026 -0.00047126 0 0.00060384 0.0025922 -0.0068306 0.0037763 0.0019881 -0.0056535 -0.12443 0.0024439 -0.089802 -0.0088901 -0.023389 0.00064799 -0.13722 -0.024359 -0.013493 -0.010068 0.013824 -0.0026585 0.02262 0.00085628 0.0021885 0.0026719 0.0020031 0.0025659
0.054688 -0.0012416 0.0028245 -0.012817 -0.003682 0 -0.0027875 0.0024453 -0.007272 0.0024026 -0.0011201 -0.0035004 -0.10216 0.006301 -0.063405 0.0076736 -0.0027157 -0.0001058 -0.12663 -0.055981 -0.020718 -0.0037419 -0.0081201 -0.0019086 -0.009502 0.0015157 0.0028821 0.0027583 0.0019809 0.014489
0.058594 0.00011386 0.0034362 -0.0089588 -0.005052 0 -0.0046453 0.0019316 -0.005799 0.0033937 -0.0033363 -0.0010274 -0.073172 -0.0064831 -0.059963 0.0075182 0.011673 -0.00026302 -0.1168 -0.046273 -0.019014 -0.0022367 -0.016725 -0.0025228 -0.028324 0.0013024 0.0027684 0.0028066 0.0021242 0.0093929
0.0625 0.0013473 0.0039883 -0.0035365 -0.0032543 0 -0.0032189 0.0019491 -0.0024968 0.0067959 -0.0030634 0.00094485 -0.05167 -0.025244 -0.10102 -0.024667 0.0029931 2.7418e-05 -0.11435 -0.0038197 0.002072 -0.010132 -0.0035916 -0.0038528 -0.020714 0.00046701 0.001919 0.0026315 0.0022528 -0.020206
0.066406 0.0021539 0.0041661 7.912e-05 0.0006515 0 0.00071597 0.0027568 0.0011211 0.010262 -0.00073585 0.0022045 -0.050379 0.0011112 -0.099028 -0.054067 -0.017229 0.00037795 -0.050077 -0.023541 -0.012071 0.00016037 0.024599 -0.0048793 -0.0019705 -0.00025989 0.0010931 0.0022044 0.0020911 -0.059984
0.070313 0.0024984 0.003677 0.0010058 0.00392 0 0.0044298 0.0036881 0.0032226 0.010823 0.0015833 0.0034271 -0.071777 -0.016634 -0.077094 -0.049537 -0.009886 0.00049822 -0.081456 -0.030207 -0.034479 -0.0043204 0.028198 -0.0050096 -0.0021684 -0.00027643 0.00099421 0.0017627 0.0015768 -0.084794
0.074219 0.0024701 0.0025372 0.0011175 0.0042927 0 0.0054293 0.0036746 0.003285 0.0071598 0.0020773 0.0055433 -0.1045 -0.023874 -0.072524 -0.024267 0.0017801 0.00034436 -0.074779 -0.021566 -0.014587 0.007148 0.034356 -0.0044163 -0.0099351 0.00036722 0.0015829 0.0016538 0.00095452 -0.079553
0.078125 0.0021435 0.0011071 0.0027876 0.0018549 0 0.0034232 0.0021287 0.0025845 0.00062988 0.00078337 0.0086523 -0.12975 -0.018463 -0.063158 0.0089054 0.006502 2.0488e-05 -0.063774 -0.021389 0.013142 0.025876 0.035602 -0.003753 -0.0034946 0.00099413 0.0021303 0.0020173 0.00056439 -0.051257
0.082031 0.0015746 -0.0001604 0.0064402 -0.0010388 0 0.00044216 -0.00053292 0.0029256 -0.0056446 -0.00055427 0.011474 -0.13471 -0.0064698 -0.033134 0.0314 -0.00081609 -0.00038664 -0.085004 -0.04693 0.0093016 0.036569 0.023804 -0.0035852 0.026339 0.00088137 0.0019607 0.0026034 0.00054659 -0.021673
0.085938 0.00086365 -0.0010192 0.010188 -0.0017757 0 -0.00093387 -0.0031059 0.0047643 -0.0088564 -0.00020798 0.01199 -0.12237 -0.014921 -0.070479 -0.024349 0.014888 -0.00084508 -0.055049 -0.040988 -0.034772 0.0020973 0.011902 -0.0039993 -0.023748 -9.0569e-05 0.0011405 0.0029387 0.00075216 -0.0080781
0.089844 0.00015174 -0.0015085 0.01163 0.00026514 0 0.00028447 -0.0043467 0.0065806 -0.0082012 0.0018875 0.008932 -0.10838 -0.026398 -0.094498 -0.061036 -0.0099165 -0.0012839 -0.033154 -0.032278 -0.050475 0.037319 0.026355 -0.0046138 -0.022965 -0.0012903 0.00042834 0.0027337 0.00092962 -0.009867
0.09375 -0.00046982 -0.0017722 0.009865 0.0031756 0 0.0027689 -0.003706 0.0062103 -0.0050684 0.0040964 0.0029537 -0.10647 -0.027756 -0.10011 -0.045839 -0.019832 -0.0015325 -0.020044 -0.03683 -0.038321 0.016273 0.027876 -0.0048995 -0.0071075 -0.0018351 0.00053996 0.0021678 0.00098039 -0.012379
0.097656 -0.0010183 -0.0018384 0.0058874 0.0041929 0 0.0041146 -0.0016016 0.0029261 -0.0018211 0.0046162 -0.0035496 -0.11532 -0.023477 -0.084126 -0.0063356 -0.012209 -0.001415 -0.019227 -0.044326 -0.02255 -0.035605 0.018166 -0.0045641 0.0093982 -0.0013145 0.0014531 0.001768 0.0010243 -0.0027406
0.10156 -0.0015429 -0.0015899 0.0013841 0.002144 0 0.002959 0.00086492 -0.0017198 -0.00019882 0.0030842 -0.0079657 -0.11962 -0.032441 -0.04389 -0.02505 -0.020315 -0.00092727 -0.037345 -0.021476 -0.054817 0.024429 0.028447 -0.0037656 0.020478 -0.00011612 0.0024272 0.001959 0.0012276 0.017955
0.10547 -0.001974 -0.00093697 -0.0025482 -0.0014753 0 0.00018247 0.0025305 -0.0051201 -0.00043268 0.00077178 -0.0091955 -0.10581 -0.020787 -0.10228 0.031008 0.0015816 -0.00029967 -0.085844 0.0061382 -0.021697 0.0085324 0.035267 -0.0030247 0.0016932 0.00091318 0.002698 0.0026768 0.0015889 0.036835
0.10938 -0.0020779 1.1049e-05 -0.0055684 -0.0037445 0 -0.00182 0.0027887 -0.0057693 -0.001458 -0.00070478 -0.0082026 -0.077918 -0.02046 -0.091296 0.013115 -0.0026056 0.00015724 -0.076224 -0.03714 -0.02356 0.00519 0.028628 -0.0028697 -0.026259 0.0011576 0.0021636 0.0034013 0.0019109 0.04199
0.11328 -0.0016134 0.00096755 -0.007444 -0.0028107 0 -0.0011916 0.0018886 -0.0043589 -0.0018182 -0.00083621 -0.0069276 -0.057557 -0.031602 -0.067598 -0.016761 -0.0043043 0.00029992 -0.042167 -0.0603 -0.036694 0.0083583 0.0098194 -0.0034269 -0.033304 0.00067562 0.0014172 0.0035924 0.0019852 0.032526
0.11719 -0.00057526 0.001663 -0.0077488 0.00053554 0 0.0017324 0.00074569 -0.0028841 -0.00056211 -0.00046364 -0.0064895 -0.066024 -0.041579 -0.06994 -0.0082285 0.011436 0.00025522 -0.023146 -0.013612 -0.033078 0.010109 -0.0071779 -0.0042731 -0.0090714 5.5929e-05 0.0011462 0.0031489 0.0017996 0.016913
0.12109 0.0007133 0.0020149 -0.0063689 0.003548 0 0.0045973 0.00033651 -0.0027233 0.0023097 -0.00069793 -0.006238 -0.10412 0.018711 -0.033203 0.023943 -0.0085361 0.00026954 -0.078931 -0.030514 0.025288 0.0088215 0.052189 -0.0047208 -0.022296 -0.00012503 0.0015048 0.0024854 0.0015644 0.0031022
0.125 0.0017761 0.0021134 -0.0040346 0.0038505 0 0.0049528 0.0010251 -0.0035248 0.0058799 -0.0016771 -0.0045118 -0.1487 -0.007698 -0.053643 0.022258 0.0023205 0.00044582 -0.090068 -0.0070468 0.0074989 0.052649 0.027592 -0.0043628 -0.040749 0.00025806 0.0020427 0.0021698 0.0015301 -0.008421
0.12891 0.0022926 0.0020603 -0.0019117 0.0013794 0 0.0023658 0.0022817 -0.0038175 0.0086711 -0.0024015 -0.00044361 -0.17042 -0.019783 -0.048076 -0.0031096 0.01181 0.00062975 -0.076779 -0.014088 -0.016114 0.053633 0.019135 -0.0034255 -0.029968 0.00088086 0.0021885 0.002449 0.0017715 -0.021845
0.13281 0.0022756 0.0018365 -0.00045746 -0.0016801 0 -0.0010819 0.0030409 -0.0025668 0.0092149 -0.0017655 0.0048444 -0.15738 -0.013659 -0.029351 -0.035835 0.0037844 0.00056434 -0.06284 -0.030933 -0.015535 0.014026 0.029768 -0.002592 -0.00597 0.0013162 0.0017762 0.0030738 0.0021259 -0.037699
0.13672 0.001976 0.0013241 0.0011401 -0.0028123 0 -0.0024231 0.0024837 -0.00011157 0.0067569 0.00026495 0.0088378 -0.12364 -0.021551 -0.049698 -0.052825 -0.034542 0.00016269 -0.079015 0.0024374 0.029797 -0.027248 0.025945 -0.0024202 -0.0081762 0.001361 0.0011309 0.0035497 0.0023241 -0.049008
0.14063 0.0016293 0.00044073 0.0040383 -0.0012329 0 -0.0002811 0.00066432 0.0022894 0.0018546 0.0024825 0.0096082 -0.095461 -0.0087313 -0.056486 -0.01849 -0.016025 -0.00037597 -0.079092 -0.012111 0.022389 -0.010584 -0.00073778 -0.0028846 -0.040282 0.0010893 0.00071335 0.003566 0.0021859 -0.046822
0.14453 0.0012851 -0.00074914 0.0080918 0.0016262 0 0.0038903 -0.0015131 0.0036477 -0.0035738 0.0034334 0.00744 -0.088691 -0.0039293 -0.067767 -0.033699 0.0049801 -0.0007308 -0.096195 -0.038911 0.0045749 0.0016943 -0.0026957 -0.003479 -0.035523 0.00069149 0.00072753 0.0032249 0.0017253 -0.029681
0.14844 0.00085001 -0.0020264 0.011304 0.0034797 0 0.0069197 -0.0029538 0.0039139 -0.0070626 0.0026458 0.0045849 -0.098081 -0.0062958 -0.065724 -0.036831 0.017962 -0.0007483 -0.091991 -0.035232 -0.0081406 -0.003038 0.0083623 -0.0037755 -0.02759 0.00032695 0.0010439 0.0029036 0.0011145 -0.0069492
0.15234 0.00025061 -0.0030802 0.011279 0.0031054 0 0.0065163 -0.0031371 0.0035967 -0.0070239 0.00099085 0.0032748 -0.10678 -0.010585 -0.049585 -0.00641 0.017297 -0.00057048 -0.062587 0.0039473 -0.013098 -0.021956 0.021834 -0.0038636 -0.027365 0.0001087 0.0014157 0.0029079 0.00056792 0.0081184
0.15625 -0.00047124 -0.0035808 0.0074715 0.0011804 0 0.0031575 -0.002388 0.0029568 -0.0038928 -9.2015e-05 0.0037449 -0.10473 0.0018588 -0.058883 -0.0058557 0.0046679 -0.00047366 -0.084823 -0.0031391 -0.037396 -0.014154 0.024915 -0.0042012 0.00495 0.00012549 0.0016933 0.0032286 0.00024097 0.0094401
0.16016 -0.0012041 -0.0032598 0.001932 -0.00053259 0 -0.00037763 -0.0014941 0.001753 -3.6789e-05 0.00022282 0.0040949 -0.097316 -0.0051303 -0.044874 -0.020116 0.0023704 -0.00057794 -0.086875 -0.031314 -0.024221 0.0014563 0.0089516 -0.0050226 -0.037605 0.00037814 0.0018365 0.0035812 0.00018261 0.0028761
0.16406 -0.0018539 -0.0020373 -0.0023919 -0.00078397 0 -0.0014447 -0.0010478 -0.00022566 0.0017643 0.0015563 0.0021748 -0.096943 -0.012452 -0.040117 -0.019431 -0.00060323 -0.00071904 -0.061855 -0.041467 -0.016095 0.019756 0.0060926 -0.0059414 -0.0195 0.00067763 0.0018086 0.0036564 0.00033747 0.00022574
0.16797 -0.0023423 -0.00015798 -0.004289 0.00019701 0 0.00020028 -0.0010629 -0.0025391 0.0003246 0.0027258 -0.0022134 -0.10808 -0.015857 -0.048338 -0.016435 -0.0077032 -0.00061486 -0.041452 -0.034269 -0.010308 0.02978 0.00097666 -0.0062228 0.021809 0.00069034 0.0015587 0.0033561 0.00058276 0.0081375
0.17188 -0.0025298 0.0017997 -0.0052106 0.0011004 0 0.0023231 -0.0011031 -0.00419 -0.0029666 0.0026969 -0.0068696 -0.12233 -0.014812 -0.066836 -0.031263 -0.020029 -0.00016381 -0.061858 -0.020087 0.0033846 0.01912 -0.027833 -0.005504 0.010573 0.00020171 0.0011355 0.0028449 0.00079412 0.022146
0.17578 -0.0022064 0.0031511 -0.0074672 0.00081352 0 0.0023891 -0.00071265 -0.0044219 -0.0050786 0.0012928 -0.0090065 -0.12826 -0.028633 -0.089579 -0.023855 -0.018419 0.00042265 -0.013237 -0.017435 -0.011575 -0.012879 0.011705 -0.0042351 -0.063502 -0.000607 0.00076071 0.0024138 0.00091706 0.030932
0.17969 -0.001243 0.0034845 -0.011442 -0.00057955 0 6.6603e-06 0.00024213 -0.0034128 -0.0036307 -0.00080463 -0.0076976 -0.12473 -0.036107 -0.070096 -0.017758 8.1192e-05 0.00079092 -0.020509 -0.019384 -0.01521 -0.018331 0.015132 -0.0033476 -0.011425 -0.0011894 0.00070181 0.0022777 0.00099363 0.026454
0.18359 0.00020518 0.0029143 -0.014691 -0.0018886 0 -0.0026307 0.001523 -0.0021246 0.0011708 -0.0026217 -0.0046829 -0.12236 -0.023994 -0.054016 -0.012629 0.020366 0.00075862 -0.048941 -0.027942 -0.0070631 -0.0029786 0.0026962 -0.0034337 0.018722 -0.0010498 0.0010305 0.0024411 0.0011094 0.010737
0.1875 0.0016681 0.0019723 -0.013998 -0.0018512 0 -0.0027567 0.0026819 -0.0014302 0.0064916 -0.0035244 -0.0027202 -0.131 -0.0041372 -0.0458 -0.015623 0.032523 0.00046881 -0.070885 -0.033325 0.0051577 0.019119 -0.0077342 -0.0042361 -0.0068453 -0.00021749 0.0015288 0.0027032 0.0012949 -0.0061564
0.19141 0.0026087 0.0011904 -0.0084754 -0.00022375 0 0.00031359 0.0032592 -0.0013626 0.0088349 -0.0034965 -0.0029643 -0.14644 -0.028913 0.0025112 -0.048522 0.027427 0.00023918 -0.051467 -0.0039364 -0.0017022 0.014536 0.0092635 -0.0049525 0.0097054 0.00069173 0.001882 0.002796 0.0014742 -0.014425
0.19531 0.0027785 0.00071571 -0.00067688 0.0019385 0 0.0043452 0.0029485 -0.0011876 0.006539 -0.0029751 -0.0038317 -0.15158 -0.012573 -0.03369 -0.044395 0.021036 0.00025647 -0.059191 0.0014616 -1.6423e-05 0.0025209 0.015838 -0.0050378 0.030109 0.00096114 0.0019819 0.0025821 0.0015243 -0.011657
0.19922 0.0023681 0.00029412 0.0054339 0.0030222 0 0.0060058 0.0017434 -0.00017572 0.00091373 -0.002447 -0.0025001 -0.13241 0.0058151 -0.036687 -0.034037 0.020029 0.0004117 -0.063306 -0.0062531 -0.0042494 0.023258 0.011127 -0.0046802 0.040719 0.00041401 0.0020171 0.0021883 0.0014026 -0.0033736
0.20313 0.0018027 -0.00037037 0.0077408 0.0020621 0 0.0037788 2.2822e-05 0.0016874 -0.004787 -0.0021015 0.0022491 -0.093655 0.01358 -0.020148 -0.013903 0.022557 0.00042764 -0.058721 -0.021862 -0.0066467 0.040516 0.012111 -0.0044857 0.0311 -0.00038915 0.0022296 0.0019601 0.0012143 0.0023411
0.20703 0.0013557 -0.0012252 0.0073825 -0.00047085 0 -0.0006258 -0.0015602 0.0036666 -0.0076704 -0.0017495 0.0084537 -0.057846 0.0060854 -0.011975 0.01529 0.024205 0.00014458 -0.043765 -0.03667 0.00034771 0.020062 0.030708 -0.0047409 0.0015868 -0.00062267 0.0025851 0.0022193 0.001137 0.001054
0.21094 0.0009369 -0.0018256 0.0070977 -0.0028967 0 -0.0036419 -0.0024331 0.0048423 -0.0070045 -0.0010471 0.012216 -0.047582 0.022576 -0.035612 -0.015302 0.0066415 -0.00031511 -0.019115 -0.0079852 0.001939 0.018257 0.017221 -0.0050736 0.039504 6.3663e-05 0.0027237 0.0029711 0.0012569 -0.0055758
0.21484 0.00025067 -0.0016875 0.0082876 -0.003466 0 -0.0028293 -0.002489 0.0047062 -0.0042888 0.00014369 0.010812 -0.067058 0.016899 -0.018724 0.013889 -0.0072968 -0.00065476 -0.0094059 -0.013705 -0.0034346 0.024675 0.020144 -0.0048919 0.034968 0.001215 0.0022888 0.0038004 0.0014769 -0.01202
0.21875 -0.00083382 -0.00070715 0.0097055 -0.0016416 0 0.0011054 -0.0021498 0.0033515 -0.0018141 0.0015337 0.0049993 -0.099776 -0.013057 -0.0018807 0.014923 0.0029232 -0.00066991 -0.027867 -0.016765 -0.0065848 0.026756 0.023122 -0.0041286 0.01933 0.0019662 0.0013257 0.0041007 0.0016023 -0.013285
0.22266 -0.0020596 0.00073829 0.0089197 0.0014204 0 0.0049439 -0.0019693 0.0012918 -0.00099661 0.0025374 -0.0015059 -0.12369 -0.041665 -0.00038438 -0.01577 0.025199 -0.00041941 -0.051967 -0.014518 -0.0055058 0.021831 0.019504 -0.0034559 0.0054248 0.0017973 0.00034348 0.0035149 0.0015351 -0.0082634
0.22656 -0.0029239 0.0020837 0.00492 0.0036323 0 0.0056413 -0.0020788 -0.00079598 -0.0016807 0.0026983 -0.004963 -0.12887 -0.011317 -0.017835 -0.021235 0.017791 -0.00015593 -0.022608 -0.028262 -0.0025974 0.013374 0.0067971 -0.0036713 -0.0014887 0.00094931 -5.5006e-05 0.0022533 0.0013857 -0.00019855
0.23047 -0.0030523 0.0029645 -0.00076268 0.0035043 0 0.002756 -0.0020068 -0.0022653 -0.0026313 0.0020805 -0.0044827 -0.1217 0.0063742 -0.02042 0.014166 0.029379 -0.00010279 -0.043831 -0.022459 -0.030965 0.028783 0.018535 -0.0048474 0.0095246 0.00013417 0.00035405 0.0010058 0.0013712 0.0056392
0.23438 -0.0024605 0.0033439 -0.0054111 0.0013001 0 -0.0013448 -0.0011189 -0.0027176 -0.0025455 0.0012655 -0.0024426 -0.11428 0.020844 -0.036862 0.013842 0.033228 -0.00028943 -0.017577 0.0039076 -0.007575 0.037461 0.026041 -0.0061338 0.01377 -0.00014867 0.0012666 0.00047603 0.0015801 0.0055233
0.23828 -0.0014812 0.0033178 -0.0074529 -0.0011483 0 -0.0035267 0.0006675 -0.0022659 -0.0007974 0.00090318 -0.0021787 -0.11158 0.029158 -0.042439 -0.0092708 0.013947 -0.00057185 0.022076 0.00897 0.0022004 0.027562 0.027824 -0.0064706 0.017604 -1.7993e-05 0.0021326 0.00089452 0.0018308 -8.3247e-05
0.24219 -0.00045682 0.0028734 -0.0074615 -0.0019131 0 -0.0023806 0.0025722 -0.001601 0.0023574 0.0011716 -0.0049743 -0.10959 0.033015 -0.018984 -0.031501 -0.023176 -0.00077834 0.038602 -0.025095 -0.033349 0.00050334 0.022767 -0.0055452 0.021843 2.5956e-05 0.0025743 0.0018966 0.0017904 -0.0066365
0.24609 0.0004924 0.0019007 -0.00704 -0.00056725 0 0.00084591 0.0034141 -0.0015864 0.0059235 0.0016282 -0.0088916 -0.10414 0.058046 0.022807 0.0098671 0.019473 -0.00082735 -0.0052269 -0.0090989 0.023758 0.012185 0.0033143 -0.0040657 -0.0054113 -0.00030545 0.0025665 0.0028526 0.0012803 -0.0086288
0.25 0.0014264 0.00045229 -0.0069487 0.0014673 0 0.0034706 0.0025175 -0.0025195 0.008451 0.0016157 -0.010375 -0.098728 0.025954 -0.014979 0.023999 0.035216 -0.00073404 -0.054851 0.0081635 0.04703 0.034825 0.019068 -0.003093 -0.00070125 -0.00076666 0.0022903 0.0033552 0.00049887 -0.0037529
0.25391 0.0023541 -0.0010625 -0.0064239 0.0021974 0 0.0035961 0.00029145 -0.0036724 0.0085201 0.00088253 -0.0072365 -0.10151 0.0042436 -0.02004 0.021136 0.041961 -0.00055085 -0.057826 0.0058115 0.046381 0.05511 0.022737 -0.0031051 0.01198 -0.00085027 0.0018993 0.003458 -6.6692e-05 0.0050239
0.25781 0.0030798 -0.0020371 -0.0042403 0.00089277 0 0.001498 -0.0020316 -0.0036735 0.0054811 -0.00014688 -0.00053874 -0.11466 -0.0023071 -0.0034248 0.0060831 0.040097 -0.00033035 -0.044931 -0.016706 0.028304 0.063054 0.013708 -0.0036917 0.02498 -0.00035472 0.0014569 0.0035054 -1.8618e-06 0.011358
0.26172 0.003294 -0.002111 -0.00027197 -0.0011846 0 -0.00083192 -0.0032824 -0.0015989 0.0001303 -0.00072354 0.0061397 -0.12872 -0.013011 -0.028248 -0.016469 0.023863 -0.0001302 -0.088099 -0.05091 0.00072145 0.048196 0.010138 -0.0041078 0.035016 0.00035621 0.0010446 0.0037606 0.00068615 0.010179
0.26563 0.0028207 -0.001502 0.0040654 -0.0019117 0 -0.0014837 -0.0031309 0.0020903 -0.0053127 -0.00044642 0.0094144 -0.1296 0.019675 -0.00043777 -0.017809 0.026161 -7.7866e-06 -0.084005 -0.027502 -0.0082864 0.01742 0.0045548 -0.0040496 0.010798 0.00068421 0.00082476 0.0041843 0.0015348 0.0014976
0.26953 0.0017787 -0.00087869 0.0068581 -0.00034561 0 -0.00024399 -0.0021601 0.005631 -0.0082728 0.00035615 0.0085673 -0.11246 0.002491 0.0086752 -0.0086529 0.01637 2.6589e-05 -0.068637 -0.007024 -0.009124 0.048788 0.0094363 -0.0038501 -0.029545 0.00038654 0.00092178 0.004525 0.0019585 -0.0096121
0.27344 0.0005107 -0.00082935 0.0071383 0.0022199 0 0.0012757 -0.001286 0.0071063 -0.007437 0.00090365 0.0058082 -0.088211 -0.012808 -0.0011133 0.019933 0.0036752 4.595e-05 -0.058589 0.0017901 0.0038623 0.064291 0.026543 -0.003957 -0.044104 -0.00017861 0.001251 0.0045753 0.0016913 -0.016637
0.27734 -0.00064335 -0.0013671 0.0054249 0.0032911 0 0.0010882 -0.0010765 0.0057668 -0.0037538 0.00067013 0.0041716 -0.075126 0.0017117 -0.016101 0.054342 -0.0032311 0.00015671 -0.064186 -0.0010501 0.029015 0.033192 0.048081 -0.0043238 -0.019727 -0.00041014 0.0015356 0.0043235 0.00098526 -0.015794
0.28125 -0.0015187 -0.0019061 0.003082 0.0014918 0 -0.0013326 -0.0014771 0.0024725 0.00010997 -0.00011145 0.0048191 -0.082971 0.029461 0.019754 0.015811 0.0081702 0.00037735 -0.086917 0.0054641 0.046602 0.026987 0.038026 -0.0044018 -0.0061975 -7.0669e-05 0.001554 0.0038945 0.00040304 -0.0076858
0.28516 -0.0021152 -0.0017403 0.0012736 -0.0019538 0 -0.0043839 -0.0020036 -0.0010372 0.0016452 -0.00061761 0.0060105 -0.10459 0.043593 -0.0067411 0.0064364 0.026029 0.00057073 -0.011109 0.019803 0.013074 0.018955 0.039714 -0.0037461 -0.0074219 0.00046945 0.0013719 0.0034057 0.00037071 0.0039845
0.28906 -0.0024633 -0.00062518 0.00039069 -0.0040715 0 -0.0055104 -0.002103 -0.0033667 0.00036179 -0.00015955 0.004655 -0.12278 0.037334 -0.008366 -0.0019268 0.028628 0.00053941 -0.017264 0.017214 -0.01472 0.028289 0.035544 -0.0025677 0.0027329 0.00060263 0.0012841 0.0029225 0.00085103 0.014772
0.29297 -0.0025285 0.0010166 0.00013352 -0.0027263 0 -0.0033886 -0.0014163 -0.004204 -0.0018353 0.001144 -0.00078512 -0.12542 0.0198 0.0042893 0.0011784 0.027618 0.00023254 -0.05694 0.0065167 -0.011637 0.0621 0.033193 -0.0016192 0.026415 0.00010575 0.0014934 0.0025303 0.0013976 0.021056
0.29688 -0.0022478 0.0024096 -0.00013229 0.001325 0 0.00069102 8.0672e-05 -0.0041563 -0.0021332 0.0023288 -0.0084774 -0.11417 0.006329 -6.2078e-05 0.030831 0.041402 -0.00013571 -0.03095 0.0048598 0.037094 0.11964 0.044198 -0.0015045 0.057772 -0.00060385 0.0018658 0.0023713 0.0015422 0.020795
0.30078 -0.0016386 0.0029751 -0.0010436 0.0048465 0 0.0035744 0.0019838 -0.004049 0.00092764 0.0022521 -0.014151 -0.09962 0.03356 0.007066 0.0026046 0.03872 -0.00021334 0.0026344 0.017233 0.033947 0.09286 0.023463 -0.0021136 0.038414 -0.00083757 0.0020502 0.0025317 0.0011974 0.014403
0.30469 -0.00084428 0.0026757 -0.0028901 0.0047686 0 0.0027475 0.0034823 -0.0043492 0.0061498 0.00046898 -0.014215 -0.089344 0.034787 -0.0067571 0.045064 0.041533 0.00018762 -0.032569 0.0063042 0.025463 0.076109 0.019165 -0.0027552 0.037192 -0.00027865 0.0018632 0.0028758 0.00073957 0.0056356
0.30859 -5.2775e-05 0.0019279 -0.005225 0.00080207 0 -0.0013972 0.0036711 -0.0050265 0.010354 -0.0023433 -0.0086041 -0.081672 0.029947 -0.015062 0.0504 0.043904 0.00088329 -0.056378 0.00848 0.018056 0.069406 0.035527 -0.0028421 0.04394 0.00071369 0.0015186 0.003052 0.00069707 0.00073975
0.3125 0.00064124 0.0012227 -0.0067783 -0.0042688 0 -0.0055633 0.0021349 -0.0056925 0.010557 -0.0047397 -0.00099 -0.070739 0.023675 -0.0078477 0.0087532 0.041649 0.001423 -0.048423 0.026526 0.017283 0.059396 0.057232 -0.002437 0.045162 0.0014187 0.0014161 0.002758 0.0012874 0.0048079
0.31641 0.0012941 0.0007806 -0.0060765 -0.0068588 0 -0.006074 -0.00058594 -0.0057636 0.0060814 -0.0054052 0.003934 -0.055957 0.0017786 0.0083096 0.040508 0.030361 0.0014466 -0.059103 0.018093 0.031098 0.0057093 0.032427 -0.0021353 0.014331 0.0013777 0.0016819 0.0020612 0.0021873 0.017191
0.32031 0.0020176 0.00047723 -0.0025829 -0.0054135 0 -0.0019506 -0.0031438 -0.0046362 -0.00092174 -0.0039924 0.003947 -0.044807 0.026136 -0.0071591 0.02011 0.047236 0.00098417 -0.022418 -0.015894 0.0031887 0.078712 0.02782 -0.002443 0.044498 0.00074587 0.0019648 0.0014389 0.0027428 0.030166
0.32422 0.0027938 2.9841e-05 0.0025542 -0.0013857 0 0.0040887 -0.0042245 -0.0020116 -0.0068462 -0.001345 0.00075941 -0.045702 0.015087 -0.0037284 0.0086987 0.036916 0.00042487 -0.024409 -0.0053886 0.011304 0.082175 0.021252 -0.0032934 0.031937 8.0069e-05 0.0017672 0.0014219 0.002475 0.033435
0.32813 0.0033563 -0.00073843 0.0069988 0.0023003 0 0.007699 -0.003511 0.0017048 -0.0089384 0.0010336 -0.0016787 -0.058803 0.0029656 -0.0011473 0.011639 0.020588 0.00017999 -0.017854 0.01695 0.030113 0.067041 0.024072 -0.0041491 0.022815 -0.0001889 0.0010178 0.0021129 0.0014806 0.021999
0.33203 0.0032691 -0.0017368 0.0087828 0.0037154 0 0.0063828 -0.0019592 0.0053075 -0.0069659 0.0019225 -0.00049711 -0.074956 0.028547 -0.01851 0.025174 0.025287 0.00034799 0.042741 0.013763 0.028804 0.097264 0.046271 -0.0045309 0.066479 -8.465e-05 0.00027736 0.0030276 0.00039338 0.0010718
0.33594 0.0021994 -0.0026183 0.0076695 0.0030891 0 0.001411 -0.0010641 0.0073015 -0.0031881 0.0011341 0.0039425 -0.084128 0.045783 0.0086252 0.023756 0.047947 0.00067475 0.043015 0.021654 0.042047 0.08318 0.052708 -0.0044197 0.080038 5.744e-05 0.00028923 0.0034493 -8.4214e-05 -0.016817
0.33984 0.00022364 -0.0029335 0.005122 0.0018804 0 -0.0034366 -0.0016491 0.0068085 -0.00071395 -0.00040563 0.0086818 -0.084511 0.039831 0.0067031 0.020075 0.036772 0.00081449 0.037467 0.014493 0.053816 0.040824 0.041569 -0.0041792 0.063603 9.3784e-07 0.0012544 0.0030254 0.00028652 -0.020967
0.34375 -0.0020617 -0.0023484 0.0029335 0.00099843 0 -0.0051197 -0.0031597 0.0041936 -0.0013686 -0.0012969 0.010718 -0.082799 0.030351 0.0099727 0.026164 0.048911 0.00062208 0.00018891 0.018912 0.033973 0.021648 0.030862 -0.0041593 0.055504 -0.00015135 0.0025491 0.0020797 0.0011151 -0.010705
0.34766 -0.0037638 -0.00083781 0.0018186 7.6369e-05 0 -0.0036449 -0.0040566 0.00085688 -0.0044654 -0.00060759 0.0090905 -0.085685 0.030248 0.027832 0.047198 0.073272 0.00021495 -0.042807 0.034963 0.0059955 0.038119 0.027127 -0.0044106 0.054264 -0.00011363 0.0032161 0.0013556 0.0017185 0.0041681
0.35156 -0.0041724 0.0012423 0.0012294 -0.0015791 0 -0.001474 -0.0030013 -0.0016877 -0.0072769 0.0015009 0.0049082 -0.092026 0.053217 0.054884 0.085258 0.041195 -0.00019811 -0.013413 0.042198 0.045593 0.078122 0.03112 -0.0047395 0.027206 0.00022177 0.002805 0.001405 0.0016781 0.011018
0.35547 -0.0032011 0.0032689 0.00036967 -0.0035694 0 -0.00083366 9.9003e-05 -0.0027191 -0.0068919 0.0038697 -0.00016154 -0.09429 0.041614 0.01144 0.057983 0.045534 -0.0004975 -0.0095098 0.019738 0.04597 0.070245 0.032369 -0.0049433 0.068346 0.00060994 0.0017681 0.0021586 0.0011512 0.003718
0.35938 -0.0014645 0.0046235 -0.00080795 -0.0042383 0 -0.001631 0.0039589 -0.0025337 -0.0022443 0.0050778 -0.0050746 -0.087763 0.041702 0.015528 0.074217 0.034641 -0.00065906 -0.022292 0.014848 0.023768 0.044082 0.026104 -0.0049304 0.061479 0.00065606 0.0010311 0.0030345 0.00068321 -0.013681
0.36328 0.00011004 0.0049836 -0.0016758 -0.0021602 0 -0.0019297 0.0067228 -0.0019572 0.0050273 0.0043187 -0.0091684 -0.077427 0.043864 0.03521 0.075057 0.023952 -0.00064149 -0.035047 0.025509 0.025844 0.01745 0.019396 -0.0046563 0.036392 0.00020172 0.0011548 0.0034579 0.00070165 -0.031006
0.36719 0.00089432 0.0044537 -0.0018416 0.0021252 0 -0.00031786 0.0070821 -0.0016877 0.011468 0.0018602 -0.011265 -0.074574 0.042737 0.045122 0.031696 0.027229 -0.00036042 -0.034174 0.041241 0.068193 0.01198 0.019638 -0.0040597 0.023729 -0.00048422 0.0018886 0.0033162 0.0011418 -0.039415
0.37109 0.00094699 0.0034529 -0.0016981 0.0059835 0 0.0023786 0.0049727 -0.0019825 0.013867 -0.0011531 -0.0097667 -0.085936 0.065558 0.079975 0.085776 0.041277 0.00016614 -0.015782 0.020244 0.021807 0.083463 0.036999 -0.0031569 0.034349 -0.00090485 0.0025115 0.0029729 0.0015304 -0.036156
0.375 0.00087585 0.0024436 -0.0018641 0.0065842 0 0.0038484 0.0015314 -0.0027166 0.011148 -0.0033569 -0.004211 -0.1062 0.037401 0.033771 0.05103 0.037559 0.00067072 0.03138 0.010974 0.037607 0.037236 0.023871 -0.0021877 0.058163 -0.00075298 0.0025689 0.0028856 0.0014377 -0.024215
0.37891 0.0012799 0.0016892 -0.0021411 0.0032861 0 0.0027515 -0.0015458 -0.0034973 0.0049044 -0.0038567 0.0032344 -0.12168 0.051636 0.0051649 0.054622 0.040759 0.00073361 0.038628 0.018747 0.028444 0.039111 0.04245 -0.0015621 0.053971 -0.00017561 0.0022539 0.0032052 0.00088192 -0.0092065
0.38281 0.0022248 0.0011879 -0.0013234 -0.0016227 0 0.0003171 -0.0028667 -0.0036839 -0.0016677 -0.0025958 0.0084031 -0.12202 0.080203 0.0026013 0.082161 0.050281 0.00013399 0.012163 0.028819 0.0091825 0.065924 0.076754 -0.0015508 0.028453 0.00034544 0.0020936 0.0036972 0.00032107 0.0030115
0.38672 0.0031831 0.00078096 0.0016385 -0.0045895 0 -0.00066386 -0.0020434 -0.0025356 -0.005645 -0.00029727 0.0081087 -0.10877 0.037047 -0.0015408 0.056182 0.054679 -0.00085608 -0.0075524 0.014122 0.040925 0.0096622 0.073631 -0.0019916 0.010913 0.00038763 0.0023323 0.0039917 0.00024521 0.0072028
0.39063 0.0034759 0.00031725 0.006186 -0.003518 0 0.0014314 8.9735e-05 0.00028463 -0.0058595 0.0019209 0.0031244 -0.093245 0.04243 0.085309 0.013055 0.04133 -0.0015824 0.030047 -0.0078309 0.059023 0.039553 0.045167 -0.0023582 0.024924 -8.1723e-05 0.0026862 0.0038931 0.00073928 -8.786e-05
0.39453 0.0028276 -0.00024287 0.010035 0.00070412 0 0.0052877 0.0019239 0.0041086 -0.0032126 0.0030814 -0.0018051 -0.086364 0.059977 0.048069 0.017136 0.059105 -0.0015189 0.054 0.0070558 0.069204 0.026561 0.034515 -0.0022062 0.056853 -0.00070532 0.0027077 0.0034896 0.0014053 -0.018036
0.39844 0.0015621 -0.00081468 0.010815 0.0050526 0 0.0076601 0.0020626 0.0072369 0.00014572 0.0028339 -0.0015487 -0.090577 0.064408 0.012718 0.034349 0.068085 -0.00074904 0.033184 0.025204 0.06555 0.039299 0.050176 -0.0016022 0.062428 -0.0010431 0.0023218 0.0030305 0.0017053 -0.039746
0.40234 0.00030486 -0.0012289 0.0080732 0.006749 0 0.0062879 0.00030476 0.0078697 0.002131 0.0016733 0.0049533 -0.10067 0.053236 0.036407 0.046144 0.051185 5.7733e-05 -0.023072 0.028205 0.052138 0.10095 0.081707 -0.0010994 0.035968 -0.00091452 0.0019246 0.0027377 0.0014167 -0.054437
0.40625 -0.00050887 -0.0012906 0.003723 0.0051715 0 0.0019766 -0.0020934 0.005469 0.0018069 0.00070182 0.013265 -0.11094 0.082714 0.021037 0.06788 0.042364 0.00021333 0.0038725 0.028706 0.060953 0.12726 0.064578 -0.0012357 0.070071 -0.00049796 0.0019326 0.0027071 0.00081188 -0.053869
0.41016 -0.00087941 -0.0008615 0.00040884 0.0018961 0 -0.0021034 -0.0032151 0.001382 -0.00021088 0.00095421 0.016612 -0.12048 0.089383 0.01278 0.11142 0.056039 -0.00036789 -0.047803 0.0263 0.041223 0.080694 0.028127 -0.0020095 0.044103 -0.00013079 0.0022923 0.0029142 0.00042444 -0.038555
0.41406 -0.0010776 3.9721e-05 -0.00072165 -0.00085568 0 -0.0032105 -0.00188 -0.002025 -0.0021383 0.0026302 0.011222 -0.13141 0.050731 0.014848 0.10932 0.063122 -0.0010808 -0.050337 0.026175 0.014564 0.06691 0.029205 -0.0028377 0.014146 -6.2319e-06 0.0025173 0.0032487 0.0006179 -0.018047
0.41797 -0.0012982 0.0011767 -0.00077876 -0.0018907 0 -0.0013145 0.0013849 -0.0031879 -0.0020364 0.0047723 -0.00055018 -0.14332 0.014755 0.019296 0.083924 0.059133 -0.0011856 -0.013223 0.023746 0.0063492 0.07346 0.04614 -0.0030564 0.017533 -3.3556e-05 0.0022378 0.0035416 0.001313 -0.0039543
0.42188 -0.0014953 0.0021594 -0.001779 -0.0015609 0 0.0011384 0.0046032 -0.0025987 0.0009613 0.0057342 -0.011878 -0.15095 0.045521 0.016637 0.078334 0.045469 -0.00050454 0.017281 0.012862 0.041963 0.061447 0.038103 -0.0025103 0.08254 2.8522e-05 0.0016617 0.0036183 0.0020686 -0.00089818
0.42578 -0.0015229 0.002642 -0.00455 -0.0010236 0 0.0015733 0.0056995 -0.0023149 0.0058584 0.0042441 -0.016473 -0.14827 0.047887 0.053409 0.034446 0.030074 0.00039937 -0.056276 0.015914 0.065976 0.072086 0.028383 -0.0016925 0.037483 0.0003006 0.0014064 0.003401 0.0024189 -0.0030692
0.42969 -0.0013679 0.0025329 -0.0078764 -0.0011319 0 -0.0005079 0.0039298 -0.0040479 0.010065 0.0003652 -0.012866 -0.13476 0.031928 0.033163 0.013401 0.019258 0.00074627 -0.013283 0.012987 0.024677 0.05843 0.039846 -0.0013144 0.015806 0.0006311 0.001834 0.002989 0.0021953 0.00038992
0.43359 -0.0011837 0.0020409 -0.0095639 -0.0018858 0 -0.0033466 0.00032211 -0.0074766 0.01082 -0.0043632 -0.0047971 -0.11718 0.028161 0.019056 0.028905 0.025528 0.00028359 0.01819 0.019823 0.00033492 0.029891 0.04008 -0.0017 0.003826 0.00071489 0.0025897 0.002611 0.0016126 0.015593
0.4375 -0.0010863 0.0014919 -0.0082716 -0.0026684 0 -0.0046509 -0.0031236 -0.010312 0.0070287 -0.0077762 0.0020584 -0.1047 0.042896 0.040683 0.060554 0.049629 -0.00045003 0.017992 0.03276 0.011987 0.01068 0.02442 -0.0025356 0.0012296 0.00038559 0.0028817 0.0024462 0.0010959 0.038108
0.44141 -0.00096572 0.0010458 -0.0044187 -0.0028435 0 -0.0034891 -0.0047742 -0.01012 0.00023351 -0.0083817 0.0040378 -0.10219 0.051341 0.097576 0.025969 0.076186 -0.00059385 0.11175 0.01755 -0.0015718 0.061929 0.025648 -0.0031647 0.027692 -0.00018627 0.0022722 0.0024637 0.00098906 0.056154
0.44531 -0.00057509 0.00055367 0.00041122 -0.0021945 0 -0.00079991 -0.0042549 -0.0063504 -0.0061493 -0.0062347 0.0012288 -0.10763 0.051083 0.010177 0.028593 0.054246 0.00026614 0.070219 0.0077606 0.01643 0.053492 0.035911 -0.0031431 0.038095 -0.00059054 0.0011817 0.0024515 0.0013334 0.060059
0.44922 0.00014903 -0.00030599 0.0046845 -0.0010054 0 0.0015623 -0.0024258 -0.00085552 -0.0090025 -0.0028261 -0.0035641 -0.11548 0.054053 -0.0099498 0.022753 0.065808 0.0017324 0.038122 0.037837 0.054351 0.024321 0.044067 -0.0025818 0.012157 -0.00051136 0.00055324 0.0022367 0.0018444 0.049996
0.45313 0.0008698 -0.0017118 0.0075554 0.00012326 0 0.0021554 -0.0007132 0.003504 -0.0076061 -0.00011321 -0.0070563 -0.12175 0.055363 0.011703 0.017086 0.069068 0.0029474 0.030602 0.062053 0.079648 0.013429 0.045968 -0.0020188 0.0081723 -1.0957e-05 0.00096732 0.0018948 0.0020995 0.035751
0.45703 0.0010198 -0.0034646 0.0086794 0.00058467 0 0.00065115 -0.00035127 0.0049167 -0.004084 0.00063962 -0.0071454 -0.12583 0.049754 0.023752 0.024337 0.021883 0.003311 0.03893 0.036621 0.061626 0.049008 0.038534 -0.0019608 0.072769 0.00050218 0.0020758 0.001726 0.0018318 0.029038
0.46094 0.00026752 -0.0050313 0.0079196 0.00010883 0 -0.0022141 -0.0018579 0.0036588 -0.0017904 -0.00049688 -0.0034813 -0.12847 0.048198 0.021428 0.033116 0.029888 0.0029102 -0.024996 0.038689 0.011652 0.051344 0.018198 -0.0024702 0.040049 0.00061437 0.0029304 0.0019856 0.0011474 0.034766
0.46484 -0.0011335 -0.0058344 0.0055409 -0.0010082 0 -0.0050262 -0.004764 0.0014316 -0.0027975 -0.0022991 0.00256 -0.12936 0.020369 0.012579 0.012297 0.043242 0.0023274 -0.013932 0.020506 0.022941 0.065441 0.018062 -0.003115 0.02177 0.00026461 0.0028885 0.0026099 0.00049334 0.047879
0.46875 -0.0024597 -0.0055593 0.0025653 -0.0020022 0 -0.0062017 -0.0076267 -0.00020493 -0.0063526 -0.0032018 0.0081893 -0.12745 0.018918 0.0071703 -0.0082521 0.036772 0.0020796 0.033777 0.0080513 0.033316 0.044821 0.025221 -0.0033176 0.00080902 -0.00020386 0.0021957 0.0032095 0.00035502 0.057462
0.47266 -0.0030294 -0.0042701 0.00047906 -0.0021299 0 -0.0047136 -0.0085213 -0.00089798 -0.0094369 -0.0022439 0.010149 -0.12305 0.0375 0.0079776 -0.012778 0.0177 0.0022335 0.066645 0.0080136 0.029202 0.018561 0.031223 -0.0028429 -0.01126 -0.00035142 0.0016743 0.0033687 0.00087183 0.054348
0.47656 -0.0026794 -0.0023057 0.00014723 -0.0012504 0 -0.00090122 -0.0060737 -0.0013242 -0.0089678 0.00035375 0.0064807 -0.11855 0.01915 0.013276 0.010615 0.022909 0.0024877 -0.0022577 0.014713 0.029488 0.090461 0.027057 -0.0020527 0.025566 -3.1259e-05 0.0018517 0.0029994 0.001673 0.036679
0.48047 -0.0018077 -9.8492e-05 0.00088989 1.2329e-05 0 0.0033124 -0.00056248 -0.002207 -0.0040103 0.0032783 -0.0017686 -0.11624 0.014742 0.03238 0.051515 0.026998 0.0025343 0.026114 0.051025 0.041795 0.04253 0.027901 -0.0016851 0.039619 0.00049606 0.0024298 0.0024373 0.00211 0.010335
0.48438 -0.00098699 0.0019391 0.00084241 0.00077003 0 0.0054055 0.0057894 -0.003555 0.0035393 0.0048559 -0.010483 -0.11576 0.020135 0.008845 0.013044 0.022091 0.002295 -0.011133 0.046246 0.052736 0.041607 0.031926 -0.0022642 0.039811 0.00082093 0.0026362 0.0021923 0.0017486 -0.014955
0.48828 -0.00052363 0.0034449 -0.0014299 0.00065823 0 0.0040634 0.0098828 -0.0047373 0.010161 0.0040531 -0.014755 -0.11456 0.025354 -0.0010248 -0.027742 0.023727 0.0018487 -0.045411 0.025866 0.046865 0.041238 0.029038 -0.0035793 0.037299 0.00076044 0.0020884 0.0025645 0.00073383 -0.030743
0.49219 -0.00033242 0.0041411 -0.0054565 0.00017043 0 0.00036855 0.0096822 -0.0051449 0.012878 0.0011645 -0.012166 -0.11126 0.02468 0.035594 -0.017278 0.039328 0.0012354 -0.027469 0.0147 0.022468 0.011843 0.014345 -0.0047113 0.04146 0.00048827 0.0012648 0.0034389 -0.00029276 -0.033466
0.49609 -0.00015878 0.003923 -0.0089882 0.00014132 0 -0.0028799 0.0056552 -0.0047141 0.010956 -0.00229 -0.00453 -0.10815 0.033155 0.019318 -0.045098 0.03341 0.00042716 -0.046106 0.015779 0.044078 0.055827 0.0076286 -0.0047059 0.05599 0.00030304 0.001075 0.0043981 -0.00068764 -0.025371
0.5 0.00014023 0.0029423 -0.009743 0.00081177 0 -0.0033988 0.0005236 -0.0038563 0.0061626 -0.004469 0.0034569 -0.10934 0.027172 0.021865 -0.029418 0.024481 -0.00049514 -0.017212 0.0073934 0.040113 0.049166 0.015553 -0.0034181 0.046986 0.00028169 0.0019337 0.0050255 -0.00030686 -0.012946
0.50391 0.00053241 0.0015711 -0.007219 0.0014196 0 -0.0013158 -0.002604 -0.0029693 0.0015583 -0.0043596 0.0076428 -0.1159 0.027013 0.011335 -0.01142 0.016281 -0.0012117 0.012422 0.0093369 0.027634 0.073876 0.021812 -0.0017895 0.049626 0.00018031 0.0032635 0.0051501 0.00041226 -0.0036822
0.50781 0.00095564 0.00022693 -0.0029358 0.000856 0 0.001061 -0.0023402 -0.002058 -0.00038721 -0.0023841 0.0071284 -0.12339 0.030604 -0.0025462 -0.00019127 0.024586 -0.001315 0.020868 0.013866 0.020698 0.097568 0.020452 -0.0012021 0.051621 -0.00030509 0.0039437 0.0048834 0.00085653 -0.0023205
0.51172 0.0014323 -0.00082203 0.0010168 -0.0011129 0 0.0014724 0.0002109 -0.00081806 0.00072237 -3.3525e-05 0.0041741 -0.12516 0.02549 0.010774 0.0066984 0.073916 -0.00066325 -0.0082462 -0.00093211 0.0358 0.029601 0.0086809 -0.0023508 0.016857 -0.0011758 0.0033002 0.004482 0.00076347 -0.0081859
0.51563 0.0019827 -0.0015234 0.0036414 -0.0032438 0 -0.00013814 0.0025019 0.00093545 0.0029967 0.0011922 0.0017486 -0.11898 0.030221 0.00337 0.073418 0.043314 0.00041259 -0.052023 0.0099429 0.014728 0.045456 0.032967 -0.0045949 0.016681 -0.0020393 0.0017147 0.0041717 0.00039875 -0.015206
0.51953 0.0024385 -0.0019464 0.0053472 -0.0035971 0 -0.0016386 0.0024635 0.0029062 0.0035106 0.00074666 0.0011291 -0.11026 0.02546 -0.0055098 0.026105 0.013481 0.0012987 -0.03052 0.024295 0.0087309 0.03732 0.029404 -0.0064214 0.026083 -0.0024023 0.00030162 0.0040345 0.00024372 -0.015213
0.52344 0.0024175 -0.0021449 0.0068156 -0.0012075 0 -0.00091628 -0.00018051 0.0043546 0.00036011 -0.00076086 0.0015571 -0.10807 0.0088024 -0.0078839 -0.015253 -0.0060332 0.0015568 0.0054313 0.019067 0.014567 0.04808 0.030749 -0.0066798 0.039637 -0.0020803 -2.1789e-05 0.0039875 0.0005086 -0.003173
0.52734 0.0015744 -0.0021182 0.0077825 0.0027924 0 0.0018708 -0.0039945 0.0045269 -0.0057657 -0.0021527 0.0017561 -0.11705 -0.0097116 -0.001681 0.013006 -0.005958 0.0012427 0.022398 -0.002448 0.027382 0.082961 0.047608 -0.0055007 0.048855 -0.0013361 0.00077763 0.0038446 0.00094021 0.01871
0.53125 -5.6532e-05 -0.0018779 0.0070855 0.0057224 0 0.0042517 -0.0069401 0.0031664 -0.011679 -0.0025016 0.0014013 -0.13295 0.019909 0.00094728 0.049767 0.031619 0.00079892 0.020169 0.037495 0.037722 0.042696 0.032822 -0.0040557 0.031177 -0.00062264 0.0019614 0.003445 0.0010968 0.041026
0.53516 -0.0019513 -0.0015025 0.0039165 0.0053135 0 0.0037304 -0.0075524 0.00074092 -0.01363 -0.0015769 0.0010355 -0.14606 0.0027468 -0.011696 0.015047 0.029279 0.00064046 -0.017234 0.034812 0.0074226 0.073604 0.033629 -0.0033947 0.024788 -0.0001909 0.0027218 0.0027946 0.00080636 0.052084
0.53906 -0.0033577 -0.0010792 -0.0010622 0.0015461 0 0.00022968 -0.0055214 -0.0017806 -0.0098922 0.00024103 0.00083492 -0.14929 -0.0023815 -0.00090552 0.02878 0.030766 0.00082951 -0.043392 0.013445 0.0052301 0.082138 0.041483 -0.0034972 0.018878 5.85e-05 0.002787 0.0021183 0.00035011 0.04511
0.54297 -0.0037392 -0.00058309 -0.005924 -0.0031563 0 -0.0036712 -0.0016523 -0.0034614 -0.0021507 0.002283 -7.1718e-05 -0.14317 0.0087057 0.016888 0.061803 0.035922 0.0011156 -0.059494 0.0059381 0.035029 0.075296 0.05399 -0.0034748 0.033941 0.00036269 0.0024516 0.0017366 0.00019063 0.02302
0.54688 -0.0030545 0.00014086 -0.0088371 -0.0055983 0 -0.0049636 0.0025191 -0.0038846 0.0054835 0.0038208 -0.0027168 -0.13347 0.026314 0.010958 0.047156 0.035331 0.0012382 -0.075841 0.04612 0.082231 0.084657 0.068659 -0.0027017 0.093723 0.00077299 0.002154 0.0018209 0.00051294 -0.002947
0.55078 -0.0016885 0.0012117 -0.0092925 -0.0040833 0 -0.0028244 0.0053121 -0.0032701 0.0092287 0.004188 -0.0066929 -0.12486 0.024795 -0.0047525 1.9386e-05 0.057663 0.0011534 -0.02098 0.037019 0.084216 0.10925 0.057574 -0.001668 0.058583 0.0010725 0.0020874 0.0022221 0.0010336 -0.020398
0.55469 -0.00014843 0.0024887 -0.0081385 0.00041912 0 0.00076221 0.0056466 -0.0021768 0.0081545 0.0029972 -0.0096891 -0.11758 0.00045799 0.031762 0.036492 0.05364 0.00097707 0.0041775 0.04653 0.052036 0.088427 0.037042 -0.0015785 0.045695 0.0010212 0.0021661 0.0025605 0.0012693 -0.024032
0.55859 0.001201 0.0035288 -0.0065765 0.0049977 0 0.0028306 0.0036846 -0.0010687 0.0045646 0.00049673 -0.0090078 -0.11001 -0.012932 0.05606 0.05849 0.027717 0.00077274 -0.019798 0.04175 0.032911 0.081567 0.016956 -0.0030071 0.049675 0.00066149 0.00224 0.0025476 0.001006 -0.018863
0.5625 0.0022053 0.0038332 -0.0051745 0.00678 0 0.0019367 0.00084212 -0.00011278 0.0019958 -0.0022518 -0.0038845 -0.1034 -0.0015215 0.040906 0.036265 0.002596 0.00046776 -0.073405 0.020413 0.042207 0.098145 0.0075029 -0.0049847 0.060839 0.00034288 0.0022489 0.0022672 0.00051443 -0.015682
0.56641 0.0028429 0.0032107 -0.0037141 0.004738 0 -0.00085571 -0.0011022 0.00067475 0.0024662 -0.0037567 0.0035205 -0.10213 0.027402 -0.0018916 0.025549 0.043046 4.9848e-06 -0.066599 0.025456 0.056761 0.077303 0.026056 -0.0055999 0.057364 0.00040702 0.0021802 0.0021336 0.00030048 -0.021955
0.57031 0.0031521 0.001943 -0.0017309 0.00020226 0 -0.0031164 -0.0013102 0.0011828 0.0051315 -0.0029979 0.0094687 -0.10856 0.0074974 0.011334 0.020448 0.034255 -0.00046675 -0.042471 0.02678 0.037667 0.039591 0.01875 -0.0037218 0.03447 0.00083246 0.0019804 0.0025187 0.00063055 -0.035356
0.57422 0.0032163 0.00059335 0.00096745 -0.0040557 0 -0.0030426 -0.00053203 0.0012201 0.0072645 -0.00023172 0.011233 -0.11814 0.0049278 0.016133 0.032076 0.027753 -0.00063201 -0.032181 0.026721 0.02967 0.029914 0.018645 -0.00024044 0.037712 0.0012017 0.001606 0.0033717 0.0012824 -0.045398
0.57813 0.0031446 -0.00037822 0.0042193 -0.0054661 0 -0.00058987 -0.00040135 0.00083909 0.0065619 0.0030147 0.0087812 -0.1215 0.017856 0.012745 0.045113 0.02602 -0.00029528 -0.038751 0.027887 0.033253 0.046073 0.028313 0.0024664 0.047916 0.0010572 0.0011702 0.0042037 0.0017558 -0.04216
0.58203 0.0029931 -0.00085097 0.007639 -0.0030823 0 0.0028507 -0.0018591 0.00058652 0.0028382 0.0048979 0.0043279 -0.11295 0.032412 0.0080328 0.040506 0.026142 0.00036968 -0.060699 0.031322 0.041638 0.073756 0.044494 0.0024911 0.042716 0.00033774 0.00096309 0.0044873 0.0017382 -0.025
0.58594 0.0026923 -0.0009511 0.010597 0.0019068 0 0.0055247 -0.0041077 0.0012367 -0.0020926 0.0045018 0.00046152 -0.097425 0.0047822 -0.010955 -0.0010585 0.034498 0.00089918 -0.095064 0.020636 0.035333 0.046531 0.046681 2.6361e-05 0.061603 -0.00050255 0.0012318 0.0041219 0.0013859 -0.0038421
0.58984 0.0021006 -0.00078376 0.012141 0.0067993 0 0.0061918 -0.0051564 0.0030492 -0.0059269 0.002424 -0.0014506 -0.087825 0.0068547 0.016466 0.034749 0.02058 0.00091759 -0.014397 0.030266 0.048664 0.05448 0.038071 -0.0028473 0.051528 -0.00081868 0.0019032 0.0035223 0.0011596 0.0082063
0.59375 0.0011906 -0.00030914 0.011298 0.0088666 0 0.0045383 -0.0035861 0.0051947 -0.0073334 0.00027923 -0.0015057 -0.0939 -0.0031702 0.010305 0.05913 0.028312 0.00046409 0.038135 0.029984 0.050271 0.060414 0.029637 -0.0040303 0.046056 -0.00028202 0.0025591 0.0032338 0.0013739 0.0047461
0.59766 0.00019982 0.00050103 0.0078287 0.00697 0 0.0013527 5.2827e-05 0.0060492 -0.0062949 -0.00044236 -0.00051751 -0.11256 -0.010951 -0.022434 0.045093 0.052048 -5.4699e-05 0.027246 0.014632 0.035667 0.051357 0.024191 -0.0031934 0.055601 0.00083816 0.0027483 0.0034262 0.0018783 -0.0098308
0.60156 -0.00044999 0.0014301 0.0027951 0.0023401 0 -0.0015598 0.0035588 0.0043611 -0.0034715 0.00072425 0.00068228 -0.12928 0.052045 0.0020379 0.0044163 0.041552 -0.00024543 -0.0087935 -0.0023237 0.020857 0.028316 0.01909 -0.0018582 0.076192 0.0018359 0.002368 0.0037544 0.0021656 -0.025156
0.60547 -0.00045538 0.0020345 -0.0018256 -0.0021262 0 -0.0021413 0.004902 0.00041304 0.00046823 0.0031207 0.0013946 -0.13014 0.013401 -0.0036806 -0.0065974 0.034543 -7.0111e-05 -0.055393 0.01345 0.0035295 0.074202 0.033447 -0.00179 0.043546 0.0020421 0.0017442 0.003722 0.001813 -0.033801
0.60938 9.4093e-05 0.0019887 -0.0044617 -0.0037729 0 0.00044703 0.0039104 -0.0038799 0.0048804 0.0055223 0.0010525 -0.11375 -0.019353 -0.018434 0.0042529 0.018036 0.0001768 -0.03901 0.026211 0.0034682 0.084013 0.04048 -0.0033052 0.026637 0.0012667 0.0013266 0.0031992 0.00087257 -0.036175
0.61328 0.0007461 0.0014467 -0.0051105 -0.0020356 0 0.0046422 0.0022676 -0.0061858 0.0087867 0.0067916 -0.00042842 -0.092115 -0.035481 -0.013214 0.0281 0.013531 0.00020757 0.0037001 0.040743 0.016629 0.066949 0.048478 -0.0050866 0.013568 -7.8588e-05 0.0013008 0.0025863 -0.00012183 -0.037562
0.61719 0.0010387 0.0010142 -0.005178 0.0011957 0 0.0070019 0.0018464 -0.0053866 0.01087 0.0062526 -0.0021812 -0.079847 -0.034454 0.020453 0.046282 0.031031 3.3137e-05 0.028115 0.055387 0.033781 0.044245 0.057302 -0.0055662 -0.0035368 -0.001237 0.0014945 0.0024519 -0.00053756 -0.041076
0.62109 0.00088328 0.0012629 -0.0059849 0.0031156 0 0.004692 0.0029568 -0.0023068 0.010156 0.0038401 -0.0025869 -0.082126 -0.035521 -0.013322 -0.018883 0.015613 -8.6137e-05 -0.033981 0.019974 0.024269 0.069438 0.0095687 -0.0044341 0.012293 -0.0015668 0.001641 0.0029871 -0.00010579 -0.044009
0.625 0.00062955 0.0021907 -0.0072871 0.0023022 0 -0.0017931 0.004143 0.0010245 0.0068499 0.00021566 -0.00044333 -0.092481 -0.0029649 -0.0090037 -0.0016357 0.011887 4.6226e-05 -0.039544 0.015524 0.034063 0.10868 -0.010695 -0.0028094 0.018058 -0.00093084 0.0016906 0.0037972 0.00089165 -0.041165
0.62891 0.00074077 0.0031438 -0.0073005 -0.00012913 0 -0.0082375 0.0036684 0.0028996 0.0024695 -0.0032314 0.0037391 -0.10149 -0.0036573 -0.037314 0.0095254 0.0042076 0.00033801 -0.045399 0.016543 0.040515 0.10147 0.00096298 -0.0020175 0.036775 0.00021778 0.0018256 0.0042335 0.0018356 -0.031428
0.63281 0.0013657 0.003325 -0.0043632 -0.0015749 0 -0.009587 0.0012385 0.0029621 -0.0010436 -0.0048172 0.007655 -0.10676 -0.031884 -0.074718 -0.0015207 -0.0011808 0.00051375 -0.051758 0.017524 0.04784 0.060094 0.029236 -0.0022905 0.057417 0.0011188 0.0021763 0.0039572 0.002202 -0.020301
0.63672 0.0021913 0.0024564 0.0012434 -0.00036328 0 -0.0041167 -0.0016691 0.0020321 -0.0025905 -0.0035052 0.008769 -0.11382 -0.046039 -0.047643 -0.022047 0.013582 0.00042426 -0.033425 0.020265 0.073569 0.035206 0.04435 -0.00269 0.050193 0.0012016 0.0025773 0.0032114 0.0018897 -0.015194
0.64063 0.0027022 0.0010021 0.007065 0.0025971 0 0.004678 -0.0031367 0.0011469 -0.0025391 0.00018306 0.0063658 -0.12751 -0.023774 -0.016565 -0.0097645 0.031201 0.00021217 -0.0049883 0.031647 0.051163 0.076146 0.041883 -0.0022431 0.024432 0.00047666 0.0026699 0.0025704 0.0012259 -0.017832
0.64453 0.0026039 -0.00024303 0.010188 0.0045258 0 0.010446 -0.0025139 0.00081979 -0.0022156 0.0041466 0.0022408 -0.14363 -0.013813 -0.015451 -0.013483 0.018151 0.00015077 -0.020401 0.0084048 0.013707 0.044511 0.028717 -0.0010602 0.029914 -0.00047085 0.002277 0.0024236 0.00067892 -0.021601
0.64844 0.0020317 -0.0007994 0.009462 0.0033504 0 0.0089603 -0.00092438 0.0010596 -0.0027268 0.0059217 -0.00074026 -0.15056 -0.024923 -0.020101 -0.0080298 0.008543 0.00034124 -0.026499 0.0017508 -0.0029123 -0.0007162 0.024961 -0.00028573 0.034283 -0.00091558 0.0016526 0.0026781 0.00051399 -0.017273
0.65234 0.0013831 -0.0007831 0.0063093 -0.00013021 0 0.0016182 -0.00016735 0.0017909 -0.0040799 0.0044337 -0.0010435 -0.14028 -0.048127 -0.017175 0.0061864 0.018066 0.00061354 -0.0091075 0.027606 0.017574 -0.01362 0.036705 -0.00095678 0.02302 -0.00054511 0.0013067 0.0029244 0.0006461 -0.0023188
0.65625 0.00095958 -0.00060506 0.0034445 -0.002607 0 -0.0055857 -0.0010752 0.0029671 -0.0052224 0.00091669 0.0003153 -0.11782 -0.020366 -0.020036 -0.048949 0.016021 0.00074291 -0.063372 0.0066148 0.047129 0.034279 0.033326 -0.0029368 0.027883 0.00030918 0.0015342 0.0028631 0.00078019 0.014954
0.66016 0.00075819 -0.0004547 0.0026396 -0.001093 0 -0.0068583 -0.0027947 0.0042129 -0.0048432 -0.0018852 0.00087698 -0.098907 -0.0067559 -0.041662 -0.027608 0.034111 0.00072143 -0.075011 0.0030933 0.026568 0.013546 0.012394 -0.0049629 0.016957 0.00096784 0.0021073 0.0025691 0.00070548 0.020928
0.66406 0.00058029 -0.00012184 0.0034157 0.0041423 0 -0.0012142 -0.0035443 0.0045889 -0.0022571 -0.0017617 -0.0008115 -0.09675 -0.016168 -0.030006 -0.017318 0.040599 0.00073807 -0.051746 0.012744 0.01833 0.0068661 0.023651 -0.0057151 0.019248 0.00098213 0.0024529 0.0023676 0.00049444 0.0075522
0.66797 0.00031626 0.00067743 0.0036541 0.009243 0 0.0068853 -0.0021049 0.0030941 0.0021855 0.0012555 -0.0036588 -0.11002 -0.023046 -0.0014779 -0.018593 0.03504 0.00084765 -0.031471 0.019843 0.026119 0.027667 0.048687 -0.0048607 0.016109 0.0004898 0.0021724 0.0024828 0.00043787 -0.020777
0.67188 0.00011333 0.0018583 0.0015025 0.0096581 0 0.01125 0.0012146 -0.00029316 0.0072603 0.0049231 -0.0048685 -0.12359 0.0064524 0.0072203 -0.010086 0.025907 0.00070812 -0.060745 0.0055527 0.038916 0.069122 0.050452 -0.0031631 -0.021499 3.2502e-05 0.0014172 0.0028174 0.00076897 -0.050251
0.67578 0.00026583 0.0029268 -0.0029991 0.0040351 0 0.0088368 0.0048187 -0.0040409 0.011368 0.006559 -0.002466 -0.12198 -0.020993 -0.031591 0.019738 0.036969 -0.00022515 -0.043962 0.014135 0.052922 0.015501 0.053408 -0.0017166 0.0014348 1.7735e-05 0.00076472 0.0030608 0.0014152 -0.067931
0.67969 0.00093636 0.0034238 -0.0077781 -0.0041867 0 0.0018543 0.0069475 -0.0057765 0.013137 0.0051178 0.0027428 -0.10331 -0.012387 -0.071152 -0.0049697 0.034767 -0.0021164 -0.021748 0.029563 0.011285 0.040208 0.044289 -0.0011361 0.017674 0.00034841 0.00071433 0.0029947 0.0020056 -0.070596
0.68359 0.0019652 0.0033889 -0.010087 -0.009067 0 -0.0043457 0.0067824 -0.0039749 0.011998 0.0018842 0.0075846 -0.081011 -0.0066915 -0.055705 0.0048838 0.040401 -0.0043275 0.026212 0.029523 0.0081791 0.056873 0.040197 -0.0013767 0.029862 0.00057936 0.00127 0.0026936 0.0021485 -0.065281
0.6875 0.0029328 0.0033144 -0.0083491 -0.006726 0 -0.0055681 0.0048296 0.00072128 0.008556 -0.00071242 0.0090409 -0.071784 -0.016579 -0.0053458 0.05165 0.046929 -0.0056783 0.069369 0.011237 0.054154 0.038882 0.049862 -0.002102 0.036218 0.00043318 0.001974 0.0024455 0.0017526 -0.061993
0.69141 0.0034146 0.0035747 -0.0032615 0.0014348 0 -0.0017719 0.0024644 0.0057458 0.0044621 -0.0010922 0.0067617 -0.081074 -0.020638 -0.073414 0.00047268 -0.0022639 -0.0053121 -0.02422 0.00087305 0.0333 0.038465 0.074524 -0.0030237 0.026348 0.00013533 0.0023211 0.0024873 0.0011113 -0.065261
0.69531 0.0032199 0.003899 0.0025622 0.0095372 0 0.0033467 0.0010167 0.0083317 0.0016032 0.00035324 0.0034092 -0.09909 -0.018369 -0.031828 -0.0035054 0.0034458 -0.0034574 0.029208 0.0049509 0.0027225 0.060431 0.041331 -0.0038844 0.04734 0.00019961 0.0021513 0.0028021 0.00066755 -0.071058
0.69922 0.0024516 0.0034752 0.0062073 0.011563 0 0.0054859 0.00094946 0.0073642 0.00091865 0.0018482 0.0024699 -0.11029 -0.026504 -0.026866 -0.01839 0.016365 -0.0013558 0.027138 0.020343 -0.008026 0.02889 0.027672 -0.0043214 0.054293 0.00086004 0.0016896 0.0031403 0.00065862 -0.070428
0.70313 0.0013858 0.0016777 0.006357 0.0058972 0 0.0029796 0.0015886 0.0039291 0.0016376 0.0018772 0.0052781 -0.10679 -0.030525 -0.030081 -0.035195 0.023999 -0.00030984 -0.013097 0.02034 -0.0071801 0.0043699 0.035031 -0.0040101 0.036716 0.0017355 0.0012678 0.0032203 0.00095117 -0.055923
0.70703 0.00030313 -0.0012348 0.0041906 -0.0034577 0 -0.0021966 0.0015899 0.00026722 0.0016742 0.00040336 0.0096731 -0.093336 -0.015891 0.0011617 -0.037563 0.020199 -0.00061774 -0.042192 -0.017367 -0.0058243 0.051079 0.05263 -0.0030542 -0.004983 0.0021116 0.001038 0.0029353 0.0012075 -0.026035
0.71094 -0.00060328 -0.0041309 0.0025086 -0.009906 0 -0.0061392 -8.3367e-05 -0.0018762 -0.00085813 -0.0013184 0.01144 -0.080289 -0.017494 -0.0051498 -0.029279 0.020807 -0.0013257 -0.0034227 -0.028828 0.019857 0.052223 0.055395 -0.002125 -0.0085232 0.0016063 0.00093484 0.0024204 0.0012223 0.014344
0.71484 -0.0012204 -0.0057653 0.0035158 -0.0091599 0 -0.0059934 -0.0032925 -0.0022053 -0.0060167 -0.0020086 0.0074944 -0.07267 -0.010498 0.0064046 -0.042578 0.030132 -0.001057 0.035097 -0.017907 0.012969 0.060975 0.045647 -0.0019907 0.0093411 0.00056806 0.00085123 0.0019595 0.0011156 0.056274
0.71875 -0.0014759 -0.0056226 0.0068538 -0.0022572 0 -0.002009 -0.006639 -0.0016299 -0.011586 -0.0014801 -0.0016097 -0.066249 -0.0055999 -0.022416 -0.041856 0.020603 0.00077003 0.033772 0.010359 0.010357 0.031111 0.042445 -0.0027589 0.042607 -0.00021275 0.00079464 0.0018121 0.0012041 0.089849
0.72266 -0.0013397 -0.0041158 0.0095705 0.0054891 0 0.0027395 -0.0083457 -0.0013351 -0.014362 -0.00062393 -0.011785 -0.053908 -0.0057619 -0.064682 -0.029912 0.00061081 0.003384 -0.0053469 0.036196 0.028206 -0.0051665 0.044405 -0.0036136 0.074076 -0.00022931 0.00085895 0.0020646 0.0016795 0.10703
0.72656 -0.00086714 -0.0020402 0.0083439 0.0086205 0 0.0047231 -0.0075097 -0.00201 -0.012361 -0.0003861 -0.01809 -0.034983 -0.0086286 -0.0046714 -0.044812 0.014551 0.005254 -0.042161 0.016725 0.072679 0.069857 0.031431 -0.0034738 0.067878 0.00028036 0.0010764 0.0025825 0.0023964 0.10399
0.73047 -0.0002228 0.00012044 0.00236 0.0054853 0 0.0026891 -0.0047405 -0.003623 -0.0063401 -0.00077011 -0.018008 -0.017567 -0.013456 -0.03394 -0.036844 -0.0090284 0.0053286 0.0092746 0.038209 0.025636 0.032813 0.032972 -0.0020726 0.027849 0.00059443 0.0013406 0.0030893 0.002969 0.082381
0.73438 0.00037695 0.0023588 -0.0055725 -0.00090239 0 -0.0013107 -0.0016302 -0.0055675 0.00060102 -0.00082258 -0.01288 -0.011176 -0.0023114 -0.060958 -0.015489 -0.0062133 0.0038613 0.014672 0.030792 0.030929 0.0073489 0.034405 -0.00041604 0.04297 0.00024182 0.0014945 0.0033354 0.0030793 0.048571
0.73828 0.0007877 0.0046982 -0.010831 -0.0054916 0 -0.0034985 0.00050872 -0.0068933 0.005126 0.00039317 -0.0065034 -0.01707 0.0026421 -0.046601 -0.0012866 0.0096747 0.0021295 -0.0019591 0.021276 0.043198 -0.0027071 0.037408 -4.9153e-05 0.06739 -0.00051223 0.001487 0.0032539 0.0027143 0.010596
0.74219 0.0010359 0.006706 -0.010423 -0.0050702 0 -0.0014708 0.0015501 -0.0066104 0.0059492 0.0027569 -0.0020697 -0.025941 -0.011621 0.016757 -0.0096148 0.022051 0.0013161 -0.013852 0.028434 0.021754 -0.0040785 0.043383 -0.0016849 0.058509 -0.0009111 0.0014248 0.0029907 0.0021303 -0.025469
0.74609 0.0012938 0.0075724 -0.0052315 -0.00040776 0 0.0036248 0.0023403 -0.0041704 0.0045891 0.0049772 0.00010723 -0.025464 0.00036404 -0.0084948 -0.032227 0.019304 0.001521 -0.02908 -0.0012288 0.0025335 -0.019819 0.047555 -0.0044367 0.022618 -0.00044342 0.0014612 0.0027712 0.0016074 -0.057287
0.75 0.0017192 0.006754 0.00084476 0.0047454 0 0.0077689 0.0036389 3.8042e-05 0.0040157 0.0055691 0.0023003 -0.010575 -0.033641 -0.022565 -0.060343 0.0032333 0.0017315 -0.053719 0.0075182 0.0033634 0.017614 0.022926 -0.0064282 -0.013701 0.00065026 0.0016352 0.0027063 0.0012432 -0.085012
0.75391 0.0022744 0.004559 0.0041504 0.0067303 0 0.007292 0.0052601 0.00464 0.0062193 0.0041111 0.0068803 0.013114 -0.051279 -0.034668 -0.064517 -0.012917 0.000747 -0.062642 0.0013493 0.003126 0.014367 0.012369 -0.0063162 0.016886 0.001589 0.0018192 0.0027056 0.00096156 -0.10838
0.75781 0.0026849 0.0020529 0.0041145 0.0046149 0 0.0020804 0.0062198 0.0079388 0.010554 0.0017032 0.013801 0.035431 -0.049245 -0.046389 -0.049377 -0.020666 -0.0017377 -0.05037 -0.013646 0.0012941 -0.019676 0.016555 -0.0044057 0.069307 0.0017606 0.0018247 0.0025859 0.00068708 -0.12482
0.76172 0.00261 0.00030229 0.0032868 0.00049037 0 -0.0040296 0.0056879 0.0089334 0.014122 0.0002026 0.020235 0.050768 -0.052076 -0.05624 -0.038137 -0.011499 -0.0047824 -0.020052 -0.00092718 0.0069679 -0.020891 0.015685 -0.0023765 0.029828 0.0012358 0.0015688 0.0022803 0.00047505 -0.13021
0.76563 0.0019149 -0.00038829 0.0046883 -0.0024978 0 -0.0062287 0.0037828 0.0078793 0.013929 0.0008285 0.022672 0.061231 -0.028759 -0.04864 -0.025167 -0.017519 -0.0068421 -0.01427 -0.015004 -0.0031802 -0.029927 0.024676 -0.0018717 0.059551 0.00061583 0.0011602 0.0019452 0.00045749 -0.12146
0.76953 0.00082094 -0.0005751 0.0089242 -0.0026149 0 -0.0027188 0.0014642 0.0058931 0.0091945 0.0032317 0.019685 0.071454 -0.033088 -0.02909 -0.046636 -0.025455 -0.0068561 -0.021065 -0.015633 0.0084796 -0.0072739 0.022332 -0.0031758 0.049683 0.00041482 0.00084493 0.0018455 0.00067507 -0.098761
0.77344 -0.00021884 -0.0010559 0.013555 -0.00057562 0 0.0036811 -0.00028781 0.0039557 0.002073 0.0057402 0.012991 0.081342 -0.029619 -0.035565 -0.061806 -0.014138 -0.0049373 -0.03508 0.00037101 0.028447 0.016831 0.020337 -0.005084 0.022567 0.00060968 0.00085872 0.0021148 0.00098974 -0.065894
0.77734 -0.00084175 -0.0021181 0.015095 0.0014316 0 0.0077627 -0.0011589 0.0022357 -0.0037605 0.0065567 0.0059454 0.085008 -0.006997 -0.067629 -0.05294 0.016992 -0.0021863 -0.045717 0.026575 0.045506 0.022861 0.025573 -0.0059874 0.0068533 0.00077004 0.0012831 0.002618 0.001188 -0.028625
0.78125 -0.0010312 -0.0033066 0.011759 0.0017027 0 0.0061641 -0.001456 0.00032357 -0.0056523 0.0049877 0.00083098 0.077413 -0.024221 -0.0076544 -0.064782 0.0075927 0.00014262 -0.020035 0.026915 0.051984 0.015215 0.033076 -0.0051823 0.061106 0.00056994 0.001981 0.0030551 0.0011803 0.0073812
0.78516 -0.001078 -0.0038395 0.004667 0.00030395 0 5.5125e-05 -0.0015578 -0.00196 -0.0037739 0.0018305 -0.0026791 0.061814 -0.041631 -0.049577 -0.062238 0.014079 0.0014491 0.03302 0.029553 0.035701 0.018308 0.024354 -0.0033251 0.025312 0.00012092 0.0026451 0.0032142 0.0010925 0.038079
0.78906 -0.0012739 -0.0032281 -0.0031621 -0.0012361 0 -0.0059159 -0.0015564 -0.004097 -0.00087423 -0.001258 -0.0066371 0.049657 -0.035361 -0.073254 -0.04544 0.0078396 0.0020029 0.048868 0.013542 0.042392 0.0086503 0.04043 -0.0017682 0.011122 -0.0001955 0.0029485 0.003135 0.0011427 0.061551
0.79297 -0.0016166 -0.0015661 -0.008888 -0.0013898 0 -0.0073862 -0.0014259 -0.00528 -0.0001688 -0.0028626 -0.012411 0.051876 -0.015588 -0.065103 -0.035656 0.0036234 0.0025153 0.025922 -0.011037 0.043534 0.0022863 0.058516 -0.0014493 0.030543 -0.00016858 0.0027337 0.0030392 0.0014116 0.077522
0.79688 -0.0018043 0.00064986 -0.011287 4.1704e-05 0 -0.0035428 -0.0013495 -0.00527 -0.00291 -0.0025978 -0.018941 0.069425 -0.0041731 -0.0403 -0.059638 0.026721 0.0034822 -0.018634 -0.02352 -0.0081312 0.024968 0.037796 -0.0022623 0.067923 2.3763e-05 0.0021299 0.0031105 0.0017265 0.086073
0.80078 -0.0015331 0.0028741 -0.010836 0.0017895 0 0.0026411 -0.0016413 -0.0047521 -0.007412 -0.0011523 -0.023188 0.092256 -0.033776 -0.063454 -0.035929 -0.0032214 0.004805 -0.058124 0.0077869 0.011638 -0.0024892 0.022676 -0.0033183 0.046891 3.9759e-05 0.0014951 0.0033469 0.0017873 0.086201
0.80469 -0.00081318 0.0046936 -0.0089055 0.0021929 0 0.0069988 -0.0022576 -0.004719 -0.010238 0.00028941 -0.022345 0.10819 -0.062792 -0.03621 -0.021926 -0.00091252 0.0059062 -0.045365 -0.0048417 0.042669 0.0083096 0.017145 -0.0037488 0.036542 -0.00023334 0.0011908 0.0036067 0.0014396 0.075526
0.80859 5.1899e-06 0.005789 -0.0068708 0.00058076 0 0.0071903 -0.0025313 -0.0054246 -0.0086946 0.00079113 -0.015965 0.11354 -0.06244 -0.015662 -0.033777 0.0038473 0.0061685 -0.022082 -0.0079899 0.070154 0.0093474 0.014966 -0.0033497 0.033121 -0.00056188 0.0013365 0.0037641 0.0008578 0.052139
0.8125 0.00053102 0.0058912 -0.0054976 -0.0021212 0 0.0038506 -0.0016536 -0.0059584 -0.0028407 0.00015347 -0.0063708 0.11562 -0.038001 -0.021349 -0.072701 -0.0031594 0.0053421 -0.0040389 0.0050126 0.074142 -0.013769 0.015702 -0.0026182 0.033345 -0.00064223 0.00174 0.0037899 0.00046085 0.017849
0.81641 0.0006687 0.0048972 -0.0045895 -0.0040035 0 -0.00049584 0.00041653 -0.0049443 0.0044132 -0.0010331 0.0028213 0.12474 -0.054295 -0.022428 -0.11707 -0.018995 0.0036668 0.02734 -0.033643 0.012272 -0.028508 0.028731 -0.0022642 0.033011 -0.0004444 0.0020683 0.003696 0.00060574 -0.019973
0.82031 0.00066054 0.0030443 -0.0030271 -0.0035468 0 -0.0033638 0.0025813 -0.0017942 0.0091903 -0.0017299 0.0088108 0.14384 -0.049964 -0.00096481 -0.059467 -0.012769 0.0016992 -0.044122 -0.020153 -0.0070617 -0.0063696 0.020961 -0.0026479 0.044118 -0.000228 0.002115 0.0034574 0.0012904 -0.050679
0.82422 0.00079456 0.00090323 0.00051303 -0.00076994 0 -0.0035537 0.0033665 0.0026004 0.0091964 -0.0010234 0.010941 0.16573 -0.046129 -0.040031 -0.064352 0.0058558 1.452e-05 -0.04372 -0.0083943 -0.008414 -0.0013116 0.013042 -0.0035595 0.016971 -0.00021553 0.0019261 0.0030544 0.002107 -0.066386
0.82813 0.0010761 -0.00089015 0.0063032 0.0026674 0 -0.0012974 0.0022545 0.0063602 0.005184 0.00131 0.010617 0.18061 -0.03965 -0.075087 -0.074708 0.011896 -0.0010374 -0.023409 -0.01304 0.0033099 0.00018217 0.0051425 -0.0044417 -0.009479 -0.00030562 0.0016812 0.0026052 0.002504 -0.067532
0.83203 0.0012054 -0.0019691 0.012701 0.0045221 0 0.0021687 0.00028836 0.0078728 0.00035787 0.0045419 0.01015 0.18606 -0.026687 -0.034245 -0.01696 -0.014345 -0.0014357 -0.056883 -0.038475 0.019649 0.017133 -0.0043187 -0.0048271 0.012253 -0.00017451 0.001467 0.0024005 0.0021799 -0.062808
0.83594 0.00089496 -0.0023564 0.01673 0.0035099 0 0.0051239 -0.00078821 0.0067918 -0.0018292 0.0072551 0.011271 0.1895 -0.035108 -0.033852 -0.019636 0.0017947 -0.001446 -0.062718 -0.03298 -0.032154 0.013289 -0.0041399 -0.0046459 0.065689 0.00032536 0.0011954 0.0027133 0.0013224 -0.062314
0.83984 0.0002101 -0.0022965 0.016071 0.00028655 0 0.0060065 -0.00015495 0.0040836 2.2607e-05 0.0080849 0.013994 0.20014 -0.023933 -0.030065 -0.0095786 -0.014816 -0.0014582 -0.040601 -0.041047 -0.0050455 -0.0067713 0.0084208 -0.0041981 0.042952 0.00091784 0.00076181 0.0035092 0.00050328 -0.068751
0.84375 -0.00042576 -0.0019901 0.010979 -0.0028726 0 0.0042525 0.0012593 0.0012585 0.0043976 0.0065351 0.016365 0.21849 -0.027173 -0.040482 -0.03554 -0.019976 -0.0017529 -0.0032653 -0.039617 0.01331 -0.015765 0.0013235 -0.0038554 0.0037221 0.0011199 0.0002757 0.0043544 0.00028599 -0.074067
0.84766 -0.00058543 -0.0014678 0.0042984 -0.0035871 0 0.00085631 0.0016416 -0.00053584 0.0079738 0.0033225 0.015405 0.23415 -0.045981 -0.059972 -0.083395 -0.0094418 -0.0022993 0.023332 -0.030098 0.0014152 -0.014293 -0.015578 -0.0037564 -0.025655 0.00073232 8.6113e-05 0.0046857 0.00082234 -0.065261
0.85156 -0.00021162 -0.00065574 -0.00068568 -0.0011029 0 -0.0020703 9.5857e-05 -0.00099429 0.0079102 -3.3218e-05 0.0090353 0.23475 -0.051786 -0.059721 -0.073568 -0.013596 -0.0027276 -0.012546 -0.037202 -0.012483 -0.028996 0.011379 -0.0037426 -0.035662 8.5943e-05 0.0005159 0.0042556 0.0017415 -0.035467
0.85547 0.00036047 0.00050277 -0.0028275 0.0030141 0 -0.0027619 -0.0023632 -0.00061154 0.0037607 -0.0021243 -0.0020373 0.21815 -0.036666 -0.064867 -0.084502 -0.003133 -0.0025567 -0.028964 -0.012431 -0.0007699 -0.019219 0.015985 -0.0035625 0.012923 -0.0002499 0.0015273 0.0033535 0.0024269 0.0084962
0.85938 0.00075405 0.0019936 -0.0037635 0.0058465 0 -0.0011853 -0.0036549 -0.00031398 -0.0022515 -0.0024405 -0.013937 0.19637 -0.024891 -0.036869 -0.071428 -0.010849 -0.0015651 0.0077544 -0.03127 -0.01371 -0.012459 0.025523 -0.0031367 0.019698 -2.5697e-05 0.0026545 0.0025704 0.0024773 0.04868
0.86328 0.00092066 0.0037154 -0.005955 0.0051936 0 0.00098439 -0.0025691 -0.00095067 -0.0067369 -0.0015046 -0.021498 0.18717 -0.024789 -0.030639 -0.068988 -0.021186 -3.3685e-05 0.022002 -0.046674 -0.038637 -0.0083943 0.024033 -0.0026347 0.0022946 0.00044179 0.003314 0.0023021 0.0019938 0.06733
0.86719 0.0011544 0.0054153 -0.0099215 0.0012736 0 0.0019388 5.0135e-05 -0.0027643 -0.0073614 -0.00035443 -0.021468 0.20052 -0.036801 -0.077619 -0.093117 -0.018529 0.0013831 -0.03637 -0.022821 -0.055227 -0.0077613 0.0041159 -0.0023092 -0.011848 0.0006135 0.0032457 0.0024438 0.0014616 0.058573
0.87109 0.0017377 0.0066219 -0.013316 -0.0032684 0 0.0014248 0.002023 -0.005064 -0.0042718 0.0001579 -0.014769 0.23162 -0.024279 -0.051735 -0.025525 6.5834e-05 0.0021135 -0.05053 -0.023257 -0.016732 -0.030194 0.02022 -0.0022739 0.021033 0.00032376 0.0026947 0.0025564 0.0013311 0.03171
0.875 0.0025841 0.0067536 -0.012812 -0.0051762 0 0.00084169 0.0017876 -0.0064185 0.00019849 -0.00025926 -0.0058781 0.266 -0.014559 -0.032329 -0.042108 0.0011793 0.0021034 0.006778 -0.015347 -0.0080151 -0.0017017 0.021412 -0.0024542 0.015973 -2.8844e-07 0.0021726 0.0023299 0.0016558 0.0039259
0.87891 0.0032506 0.0054837 -0.0071134 -0.0029505 0 0.0015685 -0.00024061 -0.0054621 0.0032458 -0.0014069 0.00040335 0.29108 -0.025648 -0.020758 -0.047268 -0.017722 0.0018362 0.022057 -0.017163 -0.0066923 -0.0081612 0.010285 -0.0027363 0.02923 0.00024114 0.0020209 0.0018818 0.0020951 -0.011791
0.88281 0.0033211 0.0031286 0.0016979 0.0020023 0 0.003222 -0.0021245 -0.0018892 0.0034704 -0.0028395 0.0023444 0.30398 -0.044914 -0.02321 -0.029911 -0.040665 0.0018727 -0.021714 -0.02614 0.0039974 -0.022824 0.0028081 -0.0031163 0.0471 0.0011613 0.0021703 0.0016066 0.0022639 -0.014557
0.88672 0.0027861 0.00065443 0.009683 0.0063397 0 0.0037871 -0.0021562 0.0031195 0.0016064 -0.0039903 0.0021053 0.31015 -0.039878 -0.049648 -0.018152 -0.036916 0.0022875 -0.096582 -0.028274 0.04322 0.046251 0.026779 -0.0036513 0.016388 0.0021689 0.0022904 0.0017512 0.002092 -0.014166
0.89063 0.0020461 -0.0008696 0.013998 0.0071771 0 0.0017231 -0.00023875 0.0074817 -0.00028658 -0.0041869 0.0033544 0.31624 -0.017531 -0.052282 -0.064256 -0.012278 0.0025248 -0.086714 -0.029011 0.039208 0.0074954 0.00090523 -0.0042686 0.0327 0.0024551 0.0021506 0.0021651 0.001855 -0.022307
0.89453 0.0015414 -0.0010194 0.014621 0.0041252 0 -0.0019994 0.002266 0.0094651 -0.00043333 -0.002805 0.0077904 0.32516 -0.026554 -0.0258 -0.070679 -0.0071015 0.0018612 -0.083696 -0.024183 -0.0062138 -0.03883 0.0046056 -0.0046941 0.031919 0.001743 0.0018378 0.0024842 0.0018565 -0.043399
0.89844 0.0013783 -0.00032418 0.013529 -0.00050992 0 -0.0041801 0.0038569 0.0086892 0.0014809 0.0003246 0.013592 0.33692 -0.032874 -0.024465 -0.058004 -0.011006 0.0001012 -0.067805 -0.021756 -0.021617 -0.036475 0.012899 -0.0046682 0.033817 0.00057134 0.0016453 0.0025408 0.002089 -0.071488
0.90234 0.0013065 0.00020802 0.012429 -0.0034351 0 -0.0020875 0.0040219 0.0061697 0.0043349 0.0045243 0.017064 0.35183 -0.021546 -0.059488 -0.047011 -0.016156 -0.0021261 -0.031994 -0.025497 0.013087 0.021702 0.0082918 -0.0042695 0.042509 -0.00017749 0.0017751 0.0025539 0.0022248 -0.094759
0.90625 0.0010463 -5.753e-06 0.011309 -0.0026538 0 0.0037997 0.0032518 0.0035052 0.0065751 0.0083372 0.015885 0.37083 -0.034515 -0.010033 -0.062489 -0.022551 -0.003791 -0.0095608 -0.027708 -0.034967 -0.0012613 -0.0070609 -0.0039657 0.0093782 -6.0554e-05 0.0021564 0.0028799 0.0019578 -0.1038
0.91016 0.00061565 -0.000586 0.0089907 0.0013152 0 0.0096891 0.0022608 0.0019339 0.007295 0.010215 0.01103 0.39229 -0.031175 -0.019564 -0.078693 -0.033919 -0.0042779 -0.069198 -0.044334 -0.02539 -0.012019 -0.0074688 -0.0042214 0.033905 0.00057293 0.0025315 0.0035781 0.0013529 -0.097584
0.91406 0.00033485 -0.00053064 0.0047867 0.0060125 0 0.011366 0.0014122 0.0018905 0.0066118 0.009437 0.0057383 0.41031 -0.028723 -0.058642 -0.088819 -0.036021 -0.0038733 -0.073813 -0.061497 -0.026892 -0.011174 -0.011166 -0.0049714 0.035881 0.00097468 0.002687 0.0042576 0.00083406 -0.083254
0.91797 0.00052486 0.00085213 -0.00052153 0.0087947 0 0.0076423 0.0008573 0.0030832 0.0052744 0.0065833 0.0026541 0.41876 -0.026708 -0.079635 -0.09712 -0.029345 -0.0034721 -0.044893 -0.068205 -0.040592 -0.015623 -0.017723 -0.0055122 0.013029 0.00072697 0.0025931 0.0044009 0.00079574 -0.070365
0.92188 0.0012156 0.0032669 -0.005253 0.0084482 0 0.0013459 0.00092036 0.0047113 0.004039 0.0031841 0.0018076 0.41859 -0.020156 -0.027847 -0.10989 -0.019443 -0.0037456 -0.049254 -0.053376 -0.048752 -0.046756 -0.020672 -0.0050397 -0.014456 9.6661e-05 0.0023482 0.0038643 0.0012156 -0.064167
0.92578 0.0021421 0.0056321 -0.0081509 0.005653 0 -0.0029956 0.0019947 0.0056372 0.0033466 0.00077844 0.0011698 0.42046 -0.01897 -0.053224 -0.061337 -0.029069 -0.0045171 -0.011552 -0.02236 -0.035349 -0.023643 0.015177 -0.0034265 -0.019492 -0.00029847 0.0020409 0.0030563 0.0016645 -0.062892
0.92969 0.0029919 0.006963 -0.0090748 0.0022306 0 -0.0027007 0.0039234 0.0047355 0.0033669 5.6058e-05 -0.00095743 0.43772 -0.017717 -0.047941 -0.092957 -0.034042 -0.0049145 -0.000545 -0.037399 -0.044551 -0.033973 -0.0025511 -0.0015082 -0.0088592 -0.00013795 0.0016991 0.0025988 0.0017232 -0.060781
0.93359 0.0036262 0.007107 -0.0085547 -0.0001041 0 0.0012757 0.0056521 0.0016078 0.0040768 0.00061987 -0.0040779 0.47416 -0.023164 -0.03983 -0.10373 -0.031775 -0.0041637 0.00092827 -0.046717 -0.046314 -0.056285 -0.010025 -0.0005251 0.010186 0.00029686 0.0013575 0.0027843 0.0013945 -0.053949
0.9375 0.0040637 0.0066733 -0.0069421 -0.00063247 0 0.0055529 0.0058226 -0.0027147 0.0051479 0.0014051 -0.0058887 0.51806 -0.030319 -0.045525 -0.068247 -0.029683 -0.0023036 0.0056504 -0.036035 -0.026459 -0.063717 0.0093789 -0.0011437 0.029034 0.0004456 0.0011203 0.0033463 0.0010927 -0.043934
0.94141 0.0043024 0.0062886 -0.0041492 0.00026732 0 0.0071452 0.003957 -0.0058915 0.0058284 0.0013731 -0.0044631 0.54969 -0.010335 -0.072703 -0.077306 -0.05751 -0.00018375 0.026498 -0.047949 0.011017 -0.0025027 -2.0112e-06 -0.0029058 0.03149 6.7332e-05 0.0011053 0.0037479 0.0012073 -0.035885
0.94531 0.0042271 0.0059472 -0.0001316 0.0016626 0 0.0054243 0.0010734 -0.0055933 0.0052042 6.4501e-05 -0.00015041 0.55751 0.027552 -0.042809 -0.088577 -0.01534 0.0012274 -0.01403 -0.028898 -0.013636 -0.05085 -0.007494 -0.0046002 -0.012766 -0.00049499 0.0013134 0.0036937 0.0016826 -0.033229
0.94922 0.003728 0.0050904 0.0045966 0.0027654 0 0.0019378 -0.0010331 -0.0012868 0.0028961 -0.0021785 0.0045285 0.54899 0.01471 -0.035442 -0.07931 -0.015476 0.0015827 -0.022899 -0.039818 -0.036541 -0.031916 -0.0058965 -0.0052166 0.0028729 -0.00064171 0.001579 0.0033678 0.0020526 -0.034043
0.95313 0.0028932 0.0032998 0.0090556 0.0033179 0 -0.0011895 -0.001309 0.0049816 -0.00031998 -0.0043249 0.0068487 0.54543 -0.021876 -0.047618 -0.088915 -0.031868 0.0012961 -0.026514 -0.066977 -0.04381 -0.0051828 -0.0063787 -0.0046387 0.042966 -0.00010386 0.0016883 0.0031953 0.0019152 -0.032916
0.95703 0.0020299 0.00088432 0.012354 0.0034785 0 -0.002649 -0.00033601 0.0097075 -0.0026622 -0.0050776 0.0059632 0.56422 -0.038555 -0.060551 -0.15353 -0.024509 0.0010269 -0.060282 -0.084245 -0.03069 -0.055192 -0.018698 -0.003528 0.053234 0.00078049 0.0015651 0.0033962 0.0013727 -0.026797
0.96094 0.0014488 -0.0012334 0.014048 0.0033964 0 -0.0022527 0.0003073 0.010297 -0.0024238 -0.0035361 0.0033785 0.60374 0.0089872 -0.021966 -0.13842 -0.06127 0.0010441 -0.031102 -0.066186 -0.014759 -0.10332 0.0060299 -0.0026305 0.043573 0.0013535 0.0013405 0.0037791 0.00097938 -0.019086
0.96484 0.0012129 -0.0022188 0.013997 0.002903 0 -0.00050612 -0.00036341 0.0068567 0.00069964 0.00016173 0.001562 0.64417 -0.0015862 -0.037449 -0.10526 -0.049438 0.0010651 -0.0032142 -0.066115 0.0058682 -0.074613 -0.015541 -0.0022197 0.036085 0.0012032 0.0012297 0.0039533 0.0012245 -0.017411
0.96875 0.0011127 -0.0019424 0.012098 0.0016626 0 0.0017851 -0.0017402 0.0019636 0.0051127 0.0046753 0.0019388 0.66398 -0.013248 -0.064099 -0.097672 -0.02697 0.00065434 -0.028765 -0.071328 -0.0012855 -0.040468 -0.032762 -0.0021328 0.0067136 0.00048792 0.0013374 0.0037185 0.0020525 -0.026468
0.97266 0.00089877 -0.00095356 0.0084091 -0.00028186 0 0.0036684 -0.0022074 -0.0013558 0.0082037 0.0080743 0.0038736 0.65767 -0.015808 -0.069907 -0.10339 -0.018884 -0.0002626 -0.079849 -0.077579 -0.02847 -0.02473 -0.033157 -0.0021918 -0.025426 -0.00024249 0.0015814 0.0032407 0.0028961 -0.042537
0.97656 0.00053605 9.5468e-05 0.0035643 -0.0020919 0 0.0043022 -0.00074339 -0.0017353 0.0080797 0.0089773 0.005303 0.63974 -0.03876 -0.016172 -0.049635 -0.051163 -0.0012791 -0.036258 -0.086477 -0.024912 -0.018174 -0.034373 -0.0024497 0.010715 -0.0005227 0.0017975 0.0028732 0.00319 -0.055326
0.98047 0.00021605 0.00098095 -0.0011697 -0.0024192 0 0.0034604 0.0020275 -4.7137e-05 0.0048875 0.0074195 0.0043956 0.63234 -0.0064273 -0.011894 -0.11121 -0.031234 -0.0018639 -0.018726 -0.079396 -0.046772 -0.033476 -0.016229 -0.003005 0.011937 -0.00031076 0.0018958 0.0028337 0.0028548 -0.056125
0.98438 0.00012079 0.0019069 -0.0045806 -0.00043308 0 0.0018186 0.0043425 0.0017196 0.00071046 0.0047219 0.00096706 0.64801 -0.010341 -0.042043 -0.096491 -0.03106 -0.0018193 -0.037242 -0.075396 -0.04889 -0.05855 -0.034566 -0.0036858 0.027103 6.503e-05 0.0019035 0.0030542 0.0022836 -0.044968
0.98828 0.00019476 0.0030561 -0.0064092 0.0031465 0 0.00048884 0.0048406 0.0020486 -0.0018975 0.0023964 -0.0033039 0.68227 -0.0129 -0.08394 -0.047027 -0.041916 -0.0014121 -0.038089 -0.07914 -0.035263 -0.065365 -0.054162 -0.0040701 0.007651 0.00023985 0.0018699 0.0033031 0.0018802 -0.029985
0.99219 0.00017424 0.004204 -0.0074814 0.0060306 0 2.3892e-05 0.0036331 0.00063441 -0.0016583 0.00098001 -0.0059309 0.72061 0.017549 -0.1122 -0.01573 -0.050052 -0.0011026 0.0098119 -0.087541 -0.015024 -0.039822 -0.044474 -0.0038879 -0.065228 0.00010904 0.001772 0.0034038 0.0016539 -0.019371
0.99609 -0.00015192 0.0047896 -0.0087408 0.005731 0 -0.00014369 0.0019407 -0.0019539 0.00064529 -0.00018793 -0.0052104 0.75168 0.030798 -0.081237 -0.033037 -0.044086 -0.0011614 -0.01578 -0.056037 -0.0059467 -0.051015 -0.033133 -0.0033482 0.0023159 -0.00013523 0.0015523 0.0033264 0.0012995 -0.0136
1 -0.00072612 0.0043527 -0.010037 0.0014966 0 -0.0011097 0.00078709 -0.004897 0.0028231 -0.002058 -0.0013285 0.77431 0.025929 -0.050995 -0.056402 -0.018846 -0.0015009 -0.040378 -0.046676 -0.00068435 -0.044809 -0.020484 -0.0029585 0.024153 -0.00020117 0.0012494 0.0031213 0.00065805 -0.0054897
1.0039 -0.0012854 0.0029023 -0.0099491 -0.0047248 0 -0.0032054 0.00011384 -0.0073258 0.0028031 -0.0046967 0.0037098 0.7939 0.033292 -0.04037 -0.068499 -0.01059 -0.001784 -0.050553 -0.050869 0.0074354 -0.024838 -0.025075 -0.0029755 0.025297 6.1724e-05 0.001052 0.0028393 3.1637e-05 0.01177
1.0078 -0.0016464 0.00089978 -0.0069964 -0.0093035 0 -0.0053346 -0.0008609 -0.0082529 -5.718e-05 -0.0069919 0.0072848 0.81391 0.047615 -0.042048 -0.073263 -0.014952 -0.0016363 -0.043361 -0.059451 0.011502 -0.012157 -0.036936 -0.0031 0.024191 0.00054943 0.0011681 0.0025495 -3.698e-05 0.036465
1.0117 -0.0019149 -0.0010698 -0.0011978 -0.009395 0 -0.0058005 -0.0025511 -0.0068817 -0.004667 -0.0075711 0.0077362 0.83195 0.042931 -0.031928 -0.087411 -0.004326 -0.00079687 -0.021083 -0.05951 -0.0047031 -0.043977 -0.027412 -0.0028314 0.042494 0.00096669 0.0016085 0.0023921 0.00066364 0.058391
1.0156 -0.0023913 -0.0026115 0.0055086 -0.0050525 0 -0.0039912 -0.0044109 -0.0034123 -0.008949 -0.0060976 0.0052739 0.84365 0.056072 -0.040259 -0.075904 -0.03993 0.00079247 0.0058275 -0.066693 0.023972 -0.038591 0.0061831 -0.002164 0.023128 0.0010089 0.0021097 0.0025238 0.0016826 0.067624
1.0195 -0.0032511 -0.0036003 0.010431 0.00069946 0 -0.0012813 -0.0054685 0.0004565 -0.011058 -0.0037094 0.0016259 0.84907 0.026449 -0.038609 -0.0572 -0.017592 0.0028971 0.012517 -0.074033 0.020888 -0.040596 -0.019493 -0.0018364 0.012111 0.00055833 0.0023102 0.0029495 0.0022112 0.064007
1.0234 -0.0043099 -0.0040769 0.011854 0.00397 0 -0.00010862 -0.0053736 0.0022378 -0.010349 -0.0021393 -0.0012987 0.85432 0.019529 -0.027409 -0.064938 0.0067663 0.0049567 0.0014214 -0.073597 0.0083156 -0.042018 -0.03838 -0.0027165 0.016093 -0.00021655 0.0020467 0.0034197 0.0017877 0.058204
1.0273 -0.0051119 -0.0041378 0.0098688 0.002713 0 -0.001902 -0.0047898 0.0004159 -0.0076439 -0.00228 -0.0027445 0.86681 0.061419 -0.016173 -0.10437 0.0024747 0.0062679 -0.019332 -0.065989 0.0025633 -0.03622 -0.018449 -0.004818 0.030405 -0.00093407 0.0014997 0.0035674 0.00073752 0.062796
1.0313 -0.0052679 -0.0038905 0.005814 -0.001977 0 -0.0057062 -0.0046714 -0.0041464 -0.0047138 -0.0034754 -0.0034802 0.88897 0.056538 -0.047838 -0.091398 0.016784 0.0064039 -0.022431 -0.079905 0.0013833 -0.020253 -0.032235 -0.0069548 0.014355 -0.0012303 0.0010487 0.0032204 -9.0839e-05 0.08109
1.0352 -0.0047374 -0.0034124 0.0011275 -0.0068376 0 -0.0087852 -0.0051692 -0.0085614 -0.0032654 -0.004146 -0.0049866 0.91692 0.055387 -0.048075 -0.057584 -0.0017649 0.0055914 -0.016409 -0.067606 -0.0091543 -0.057862 -0.036185 -0.0075385 0.028368 -0.0010069 0.00096251 0.0025989 -6.7238e-05 0.10342
1.0391 -0.0038143 -0.0026731 -0.0032901 -0.0087788 0 -0.0087142 -0.0053434 -0.0099853 -0.0039081 -0.0031583 -0.0081209 0.94449 0.041881 -0.036215 -0.068601 -0.025403 0.0046479 0.0057382 -0.065156 -0.0082932 -0.06553 -0.039359 -0.0059228 0.019924 -0.00050091 0.0012049 0.0021685 0.00068836 0.11397
1.043 -0.002853 -0.0015194 -0.0069356 -0.0067915 0 -0.0051872 -0.0040622 -0.0077451 -0.0056773 -0.00074486 -0.012248 0.968 0.030725 -0.036539 -0.10135 -0.049748 0.0043811 0.017191 -0.066769 -0.0028223 -0.053112 -0.046614 -0.0030754 -0.00041882 -9.5308e-05 0.0015148 0.0022417 0.0014675 0.10213
1.0469 -0.0019956 0.00016762 -0.0094094 -0.0022169 0 -0.00011373 -0.0012393 -0.0036983 -0.006495 0.0017311 -0.015418 0.98707 0.046085 -0.075343 -0.10323 -0.074327 0.0048758 -0.021391 -0.054671 -0.0077801 -0.059735 -0.061467 -0.00089854 -0.0023258 -3.9865e-06 0.0016631 0.0026934 0.0016467 0.069072
1.0508 -0.0011258 0.0022193 -0.010519 0.0024612 0 0.0038785 0.0018356 -0.0005395 -0.0044577 0.0028367 -0.015444 1.0019 0.026632 -0.034411 -0.084015 -0.013184 0.0053104 -0.085275 -0.067211 0.013306 -0.10987 -0.050656 -0.00074346 0.0060658 -0.00010415 0.0016379 0.0030746 0.0012213 0.025411
1.0547 -4.7989e-05 0.0040968 -0.010534 0.0051818 0 0.0051982 0.0034798 0.00041661 0.00076227 0.0020384 -0.011202 1.0115 0.040063 -0.050377 -0.075821 -0.0018949 0.0045698 -0.029245 -0.075568 0.009631 -0.093305 -0.045051 -0.0024149 -0.0067123 -7.7725e-05 0.0016061 0.0030314 0.00072032 -0.016595
1.0586 0.0012929 0.0051628 -0.0099547 0.0052212 0 0.0040444 0.0030551 5.3461e-05 0.0073752 -6.3256e-05 -0.0034436 1.0154 0.049787 -0.048523 -0.080186 0.00074648 0.0022113 0.025424 -0.088077 -0.0095674 -0.071536 -0.049564 -0.0044981 -0.0049803 0.00025675 0.0017218 0.002631 0.00064175 -0.049508
1.0625 0.0027296 0.0051443 -0.0087794 0.0032037 0 0.0019325 0.0015418 0.0003176 0.012355 -0.0021754 0.0053321 1.0172 0.04443 -0.016451 -0.093056 0.0094641 -0.0010404 0.021179 -0.099697 -0.02674 -0.07829 -0.062039 -0.00563 0.018197 0.00073587 0.0019798 0.0022792 0.00098718 -0.071999
1.0664 0.003959 0.004367 -0.0061131 0.0005559 0 0.00062461 0.00070867 0.0023372 0.013339 -0.0029761 0.01201 1.0245 0.051802 -0.048574 -0.098229 -0.001365 -0.0037459 -0.019384 -0.077252 0.0018318 -0.11775 -0.066485 -0.0055316 0.021856 0.00098182 0.0022339 0.0023138 0.0013282 -0.086405
1.0703 0.0046986 0.0034845 -0.00091901 -0.0012018 0 0.0011744 0.0016022 0.0055069 0.010298 -0.0016778 0.014552 1.0432 0.060113 -0.020529 -0.094928 -0.02091 -0.0048083 -0.028098 -0.091269 -0.012055 -0.051215 -0.071129 -0.0049552 0.0025375 0.00076529 0.0023298 0.002675 0.0012832 -0.096064
1.0742 0.0048112 0.0029055 0.006533 -0.0011292 0 0.0034124 0.0036642 0.0081631 0.0056969 0.0015686 0.01334 1.071 0.0612 -0.033837 -0.096189 -0.030127 -0.0042556 -0.039219 -0.095357 -0.015893 -0.067481 -0.069608 -0.004778 0.012948 0.00025745 0.0022124 0.0029702 0.00089686 -0.1039
1.0781 0.0043546 0.002457 0.014024 0.00066262 0 0.0059817 0.0052008 0.0089902 0.002858 0.0055242 0.011105 1.0977 0.052887 -0.075552 -0.11288 -0.028229 -0.0031047 -0.060529 -0.089533 -0.014747 -0.10499 -0.071569 -0.0052041 0.022327 -8.2943e-05 0.0019306 0.0028568 0.00055988 -0.11118
1.082 0.0035625 0.0016388 0.018583 0.0030435 0 0.0070391 0.004756 0.0078494 0.003583 0.0082474 0.01106 1.1119 0.037946 -0.11304 -0.14884 -0.019009 -0.00247 -0.094329 -0.081552 -0.023027 -0.073539 -0.086375 -0.0057695 -0.0065744 0.00010176 0.0015781 0.0023613 0.00059337 -0.11587
1.0859 0.0027597 0.00024967 0.018747 0.0045776 0 0.0055032 0.0022412 0.0055374 0.0067714 0.0081492 0.014199 1.1111 0.068825 -0.11637 -0.11921 -0.022674 -0.0027072 -0.12457 -0.080509 -0.055038 -0.081674 -0.080707 -0.0059612 -0.00060849 0.00075767 0.0012463 0.0018362 0.00094029 -0.11209
1.0898 0.0022247 -0.0012319 0.015766 0.0045672 0 0.0021286 -0.0010312 0.0030356 0.0091633 0.0052199 0.017833 1.104 0.023204 -0.090745 -0.058888 -0.016078 -0.0032852 -0.082641 -0.098424 -0.056151 -0.10412 -0.09462 -0.0057089 0.014904 0.0014675 0.0010135 0.0016273 0.0012564 -0.093175
1.0938 0.0020604 -0.0019313 0.0124 0.0036034 0 -0.00063693 -0.0033213 0.0010317 0.0077822 0.0014072 0.016984 1.1041 0.013097 -0.074969 -0.050963 -0.015622 -0.003391 -0.027916 -0.099544 -0.034344 -0.1214 -0.088196 -0.0052952 0.020151 0.0017974 0.00093365 0.0017925 0.001269 -0.057555
1.0977 0.0021637 -0.0013062 0.010285 0.0030231 0 -0.00036137 -0.0036214 -0.00012354 0.0023046 -0.00051754 0.0082052 1.1191 0.051679 -0.076802 -0.086192 -0.013644 -0.0026569 -0.0022112 -0.086198 -0.012828 -0.11755 -0.059527 -0.0049376 0.005021 0.0016128 0.0010085 0.0021224 0.0010236 -0.012882
1.1016 0.0023292 0.00034948 0.0084198 0.0036176 0 0.0032061 -0.0021743 -0.00041358 -0.0044688 0.0009571 -0.0069025 1.146 0.059581 -0.076927 -0.057042 0.026049 -0.0013947 -0.052644 -0.10046 -0.042974 -0.071372 -0.044031 -0.0046147 -0.036376 0.001095 0.0011715 0.0023793 0.00079471 0.026218
1.1055 0.0024071 0.0021055 0.0043853 0.0047644 0 0.0074624 -0.00011912 -0.00031342 -0.0084963 0.0046787 -0.021577 1.1754 0.055675 -0.091593 -0.017677 -0.0031574 -0.00024495 -0.026952 -0.095216 -0.051985 -0.076071 -0.06383 -0.0043248 0.00072992 0.00050166 0.0013215 0.0024732 0.00079629 0.046511
1.1094 0.0023757 0.0031154 -0.002787 0.0049243 0 0.008769 0.0013404 -0.00075903 -0.0073921 0.007474 -0.027953 1.2014 0.046285 -0.11457 -0.044085 -0.017892 0.00034666 -0.026825 -0.086952 -0.02218 -0.11421 -0.070514 -0.0043731 0.011121 -4.6933e-05 0.0013822 0.0024176 0.0010036 0.044574
1.1133 0.0022685 0.0031983 -0.010953 0.0031833 0 0.005526 0.0016364 -0.0025182 -0.0021692 0.0065719 -0.022592 1.2253 0.057503 -0.11661 -0.083132 -0.011801 0.0003743 -0.072064 -0.078984 -0.013262 -0.12713 -0.071139 -0.0052056 0.013691 -0.00054761 0.0013248 0.0021926 0.0012367 0.028394
1.1172 0.0020498 0.0027878 -0.016187 0.0003836 0 -0.00019889 0.0010283 -0.0052524 0.0035046 0.0018964 -0.0091852 1.2521 0.097535 -0.082523 -0.089001 0.0080075 0.00014169 -0.14818 -0.072365 -0.061792 -0.074147 -0.074613 -0.0068489 0.027871 -0.00093717 0.0011315 0.0017482 0.0013681 0.010742
1.1211 0.0015999 0.0023772 -0.01596 -0.0014081 0 -0.004213 0.00029548 -0.0072396 0.0059797 -0.003755 0.0039612 1.2818 0.055702 -0.089204 -0.11732 -0.011964 -1.0867e-05 -0.063484 -0.060057 -0.032201 -0.030514 -0.075465 -0.008574 0.018782 -0.0010151 0.00077109 0.0011803 0.001416 -0.00011838
1.125 0.00085201 0.0020415 -0.011173 -0.00080063 0 -0.0038053 0.00020057 -0.0064204 0.0041951 -0.0068964 0.0098817 1.3072 0.068182 -0.07996 -0.11607 -0.020939 0.00012014 -0.09766 -0.073853 -0.043159 -0.08067 -0.07722 -0.0092872 0.047329 -0.00060352 0.00025937 0.00084175 0.0014497 -0.0047662
1.1289 -5.9153e-05 0.0014657 -0.0051531 0.0014021 0 -0.00021368 0.0010338 -0.0021856 0.00021943 -0.0060839 0.0077203 1.3202 0.074745 -0.058821 -0.10159 -0.023362 0.00055953 -0.1128 -0.088707 -0.035824 -0.092332 -0.079736 -0.0084291 0.039414 0.00020681 -0.00023385 0.0011525 0.001456 -0.0090823
1.1328 -0.0008269 0.00035907 -0.00070862 0.0026662 0 0.002443 0.002438 0.0036549 -0.0025576 -0.0028775 0.0025895 1.322 0.07327 -0.059508 -0.089275 -0.012932 0.0011509 -0.083448 -0.097296 -0.015677 -0.060745 -0.083369 -0.0065564 0.0052744 0.001012 -0.00038263 0.0021894 0.0013383 -0.016861
1.1367 -0.0012054 -0.0012281 0.0018535 0.00098216 0 0.00096101 0.0035696 0.0078289 -0.0020959 -0.00028822 0.00086498 1.3253 0.092878 -0.14342 -0.099538 0.02427 0.0015834 -0.03795 -0.099525 -0.02585 -0.050816 -0.088822 -0.0049805 0.0060612 0.0013614 9.064e-05 0.0034472 0.0010476 -0.025404
1.1406 -0.0012452 -0.0029889 0.0040122 -0.0030916 0 -0.0038735 0.0035229 0.0079266 0.00084235 -0.00018384 0.0049548 1.3451 0.099268 -0.11122 -0.0809 -0.010843 0.0015403 -0.081325 -0.1115 -0.025232 -0.034835 -0.10919 -0.004699 -0.018946 0.001121 0.0011226 0.0040986 0.00068555 -0.027493
1.1445 -0.0012895 -0.0046762 0.0067079 -0.0066095 0 -0.0078579 0.0018392 0.0041884 0.0034772 -0.0019504 0.011757 1.3848 0.094372 -0.098447 -0.070212 -0.010604 0.00097312 -0.082785 -0.10502 -0.074297 -0.059143 -0.10754 -0.0055587 -0.01113 0.00059169 0.0022153 0.003635 0.00045634 -0.017199
1.1484 -0.0017024 -0.006244 0.0090147 -0.006692 0 -0.0071839 -0.0011431 -0.00079543 0.0032638 -0.0034379 0.01566 1.4302 0.081671 -0.09583 -0.082625 -0.00045168 0.00028451 -0.070184 -0.10135 -0.095126 -0.061939 -0.091424 -0.0064154 -0.0003241 0.00024689 0.0027241 0.0023545 0.0005161 0.005807
1.1523 -0.0025643 -0.0076578 0.0091131 -0.0031385 0 -0.0020201 -0.0043284 -0.0042052 -0.00021614 -0.0031098 0.013149 1.4598 0.070476 -0.093046 -0.11165 0.0024597 0.00015619 -0.069069 -0.10918 -0.052827 -0.021736 -0.073833 -0.0061594 -0.00092737 0.00031599 0.0023611 0.0012189 0.00087192 0.036571
1.1563 -0.003617 -0.0086455 0.0062843 0.0012 0 0.0034428 -0.0063757 -0.0050733 -0.0051026 -0.0013552 0.0051095 1.4629 0.095251 -0.083623 -0.075785 0.012878 0.0010425 -0.096974 -0.094217 -0.049448 -0.05203 -0.088703 -0.0046928 0.026774 0.00059186 0.0014815 0.0011263 0.0014057 0.068514
1.1602 -0.0044992 -0.0087591 0.0016195 0.0027219 0 0.0045485 -0.0064888 -0.0046056 -0.0087613 9.0287e-05 -0.004593 1.4508 0.073688 -0.099655 -0.081166 0.0039196 0.0027297 -0.076591 -0.081266 -0.055562 -0.060734 -0.092382 -0.0030082 0.0565 0.00064011 0.0008424 0.0021866 0.001955 0.096937
1.1641 -0.0050317 -0.0077655 -0.0032612 6.4659e-05 0 0.00011977 -0.0050297 -0.0047095 -0.009634 -0.00017448 -0.012386 1.4492 0.074878 -0.10243 -0.060339 0.0066366 0.004411 -0.071805 -0.068911 -0.065296 -0.0427 -0.091214 -0.002336 0.057167 0.00021735 0.00098429 0.0036237 0.0023513 0.12013
1.168 -0.0052775 -0.0059671 -0.0078493 -0.0048316 0 -0.0066765 -0.0034608 -0.0062688 -0.0080724 -0.0021128 -0.017064 1.4774 0.085269 -0.09276 -0.035971 0.013477 0.0052976 -0.08047 -0.066555 -0.070585 -0.032318 -0.090124 -0.0031224 0.045549 -0.00048337 0.0017708 0.0044078 0.0024243 0.13841
1.1719 -0.0053519 -0.0040668 -0.012717 -0.0084408 0 -0.011112 -0.0034688 -0.008688 -0.0057662 -0.0046068 -0.019324 1.5295 0.065491 -0.083882 -0.060387 0.0041651 0.0052558 -0.0807 -0.086752 -0.061301 -0.078315 -0.09404 -0.004682 0.055276 -0.00097933 0.0025246 0.0040842 0.0020634 0.15264
1.1758 -0.0052374 -0.0026539 -0.017816 -0.0085335 0 -0.010671 -0.0057236 -0.010799 -0.0044431 -0.0066348 -0.019998 1.5771 0.081482 -0.077141 -0.091063 -0.016027 0.0048767 -0.11172 -0.072985 -0.020899 -0.03088 -0.078442 -0.0057401 0.043201 -0.00090349 0.0026582 0.0031037 0.0013531 0.16286
1.1797 -0.0048433 -0.0018159 -0.021267 -0.0057129 0 -0.0065821 -0.0091583 -0.011932 -0.0048454 -0.0079683 -0.019073 1.5903 0.082975 -0.10336 -0.08483 -0.00055916 0.0048919 -0.10325 -0.074378 -0.016073 -0.013797 -0.10288 -0.005364 0.022034 -0.00031462 0.0022189 0.0023977 0.00063971 0.16749
1.1836 -0.0042574 -0.0012824 -0.020488 -0.0024999 0 -0.0022011 -0.011473 -0.012069 -0.0065161 -0.0088332 -0.016233 1.5626 0.084233 -0.09958 -0.081394 0.01203 0.0054795 -0.084937 -0.086153 -0.036757 -0.013012 -0.10969 -0.0035725 0.0053152 0.00034425 0.0018182 0.0025881 0.00036768 0.16322
1.1875 -0.0038759 -0.00095642 -0.014888 -0.0011106 0 -0.00018237 -0.010727 -0.011226 -0.008259 -0.0091966 -0.011819 1.5173 0.092429 -0.054861 -0.088725 0.0064849 0.0061219 -0.07904 -0.096983 -0.06652 -0.018028 -0.087544 -0.0012651 0.0064628 0.00059079 0.0020024 0.0035082 0.00073383 0.14693
1.1914 -0.0041742 -0.0012412 -0.0072356 -0.0020098 0 -0.00098575 -0.0069383 -0.0091025 -0.0088398 -0.0086698 -0.006811 1.4905 0.10567 -0.050153 -0.058109 0.0026467 0.0061388 -0.10753 -0.075932 -0.06767 -0.019739 -0.1068 0.0003682 0.04823 0.00026373 0.0026716 0.0044009 0.0014537 0.11912
1.1953 -0.0052654 -0.0027444 -0.0017808 -0.0042322 0 -0.0035155 -0.0024016 -0.0056097 -0.0076076 -0.0071661 -0.0018701 1.5037 0.11735 -0.10434 -0.057809 0.030215 0.0053513 -0.12184 -0.1014 -0.034527 -0.033365 -0.11279 0.0005323 0.050844 -0.00037651 0.0031339 0.0045722 0.0019178 0.086746
1.1992 -0.0066797 -0.0055833 -0.00052991 -0.0066497 0 -0.0065647 -0.00025268 -0.0016693 -0.0048848 -0.0054429 0.0031953 1.5489 0.10172 -0.12032 -0.057028 0.034882 0.0042242 -0.11247 -0.10262 -0.063045 -0.043905 -0.10025 -0.00076394 0.062784 -0.00086056 0.0027718 0.0039192 0.0016771 0.062019
1.2031 -0.0076656 -0.0089882 -0.0013363 -0.0086948 0 -0.009416 -0.00221 0.00086326 -0.0019636 -0.0046849 0.0085722 1.5976 0.075472 -0.11079 -0.065546 0.026994 0.0033848 -0.10526 -0.076598 -0.085578 -0.038235 -0.091362 -0.0027361 0.061472 -0.00085594 0.0016859 0.0029247 0.00084742 0.056426
1.207 -0.0078226 -0.011682 -4.3946e-05 -0.010049 0 -0.011412 -0.0071994 0.00046988 -0.00054678 -0.0053734 0.013003 1.6254 0.065471 -0.10775 -0.095522 0.026305 0.0030553 -0.12827 -0.037463 -0.021463 -0.0085369 -0.10881 -0.0042602 0.016918 -0.00039132 0.0006752 0.0021963 3.3085e-05 0.07351
1.2109 -0.0074972 -0.012777 0.0050648 -0.010171 0 -0.011661 -0.012024 -0.0026408 -0.001745 -0.0066335 0.013671 1.6297 0.12152 -0.13238 -0.097048 0.017109 0.0029887 -0.13415 -0.07091 -0.047478 -0.019676 -0.098182 -0.004515 -0.031369 0.00018622 0.00053714 0.0019923 -0.0001971 0.10608
1.2148 -0.0075143 -0.012387 0.010848 -0.0086649 0 -0.0097432 -0.013666 -0.0064898 -0.0052162 -0.0069365 0.0082604 1.6271 0.087035 -0.090109 -0.080479 0.00079529 0.0029205 -0.12168 -0.091793 -0.053751 -0.04262 -0.10537 -0.0034887 -0.00266 0.00047381 0.0013349 0.0021221 0.00019257 0.14075
1.2188 -0.0084028 -0.011382 0.011601 -0.0062362 0 -0.0067238 -0.011478 -0.0089111 -0.009198 -0.0056534 -0.0023798 1.634 0.078728 -0.062442 -0.081267 0.0078294 0.0029785 -0.1281 -0.094697 -0.064009 -0.058305 -0.10621 -0.0019977 0.043791 0.00030371 0.0023272 0.0022318 0.00071222 0.16674
1.2227 -0.009776 -0.010492 0.0042669 -0.0048667 0 -0.0049606 -0.007551 -0.0093944 -0.011644 -0.0039235 -0.013767 1.6498 0.11043 -0.06714 -0.098795 0.03392 0.003567 -0.14228 -0.081311 -0.075786 -0.0603 -0.09597 -0.0011257 0.070134 -0.00014191 0.002633 0.0021601 0.00085805 0.18213
1.2266 -0.010465 -0.009593 -0.0082263 -0.0063289 0 -0.0062205 -0.0049944 -0.0094066 -0.011728 -0.0037852 -0.02071 1.6588 0.095006 -0.064607 -0.094009 0.035678 0.0048658 -0.095736 -0.061702 -0.057519 -0.051879 -0.087763 -0.0014197 0.039857 -0.00047442 0.0020113 0.0020353 0.00062518 0.1925
1.2305 -0.009375 -0.0078591 -0.018771 -0.010044 0 -0.0096078 -0.0055072 -0.010781 -0.010455 -0.0061847 -0.021554 1.648 0.068625 -0.11195 -0.073903 0.052516 0.0065559 -0.13 -0.062051 -0.048067 -0.039725 -0.103 -0.0024454 0.049467 -0.00039881 0.0010351 0.0020712 0.00050724 0.20337
1.2344 -0.0063963 -0.0046548 -0.021597 -0.012542 0 -0.011553 -0.008138 -0.013648 -0.0097199 -0.0097215 -0.019853 1.6223 0.062568 -0.11345 -0.11505 0.03515 0.0081264 -0.12506 -0.066498 -0.04349 -0.054938 -0.093634 -0.0030989 0.05738 5.474e-05 0.00052939 0.0023034 0.00097847 0.21289
1.2383 -0.00261 -0.00036345 -0.016658 -0.0097971 0 -0.0085118 -0.010137 -0.015932 -0.010451 -0.011491 -0.021325 1.6023 0.087039 -0.094653 -0.14581 0.021167 0.0093931 -0.091542 -0.065924 -0.055626 -0.05494 -0.087004 -0.0024878 0.057868 0.00055487 0.00083072 0.0025408 0.0019803 0.21112
1.2422 0.00039803 0.0036152 -0.0091627 -0.00099498 0 -0.00037124 -0.0091364 -0.015019 -0.011463 -0.0094868 -0.028151 1.6057 0.13608 -0.086564 -0.10854 0.043503 0.010518 -0.055662 -0.055883 -0.083359 -0.012382 -0.10504 -0.00069872 0.047318 0.00074078 0.0015588 0.0025753 0.0029367 0.18654
1.2461 0.0015782 0.0057283 -0.0049103 0.0095963 0 0.0085533 -0.0049522 -0.010167 -0.010187 -0.0044726 -0.035587 1.6301 0.11174 -0.092863 -0.1041 0.066043 0.011353 -0.077744 -0.057671 -0.031478 -0.033539 -0.09765 0.001175 0.012614 0.00052379 0.0020606 0.0024306 0.0032869 0.13489
1.25 0.001008 0.0052902 -0.005709 0.014946 0 0.012315 0.00029614 -0.0034386 -0.004873 0.00044167 -0.034539 1.6545 0.089345 -0.083748 -0.11464 0.041129 0.010832 -0.12006 -0.066046 -0.024407 -0.050234 -0.091494 0.0017765 -0.0020532 0.00015885 0.0020395 0.002382 0.0029964 0.06371
1.2539 -0.00037346 0.0028491 -0.0086196 0.010536 0 0.0080014 0.0037064 0.0017771 0.003548 0.0023004 -0.018827 1.6579 0.09327 -0.092859 -0.091446 0.029161 0.0073758 -0.12384 -0.064838 -0.03439 -0.04859 -0.098512 0.00040278 0.017798 1.3748e-05 0.0017526 0.0026986 0.0025324 -0.010353
1.2578 -0.0015894 -0.00032221 -0.0091096 -0.0015854 0 -0.0015662 0.0035777 0.0034056 0.011638 0.00076497 0.0085583 1.6391 0.10928 -0.1091 -0.066505 0.041249 0.00036171 -0.094084 -0.063921 -0.050408 -0.045529 -0.11044 -0.0026156 0.044975 0.00023426 0.0016358 0.0033412 0.0023442 -0.06949
1.2617 -0.0023035 -0.0031231 -0.00494 -0.013677 0 -0.0096244 0.00048288 0.0022383 0.015733 -0.0016252 0.035756 1.6167 0.095052 -0.091224 -0.13037 0.063611 -0.0085831 -0.075596 -0.091849 -0.066506 -0.082158 -0.10407 -0.0062996 0.017678 0.00061081 0.0018021 0.0039186 0.0024064 -0.10268
1.2656 -0.0028479 -0.0051777 0.0024119 -0.017898 0 -0.010608 -0.0032068 0.0010816 0.014553 -0.0016839 0.049483 1.6111 0.093805 -0.089887 -0.078242 0.048197 -0.015928 -0.076889 -0.065197 -0.060841 -0.050031 -0.11972 -0.0097618 0.0096506 0.00077832 0.0019475 0.0039912 0.0023061 -0.10918
1.2695 -0.0036853 -0.0066965 0.0093368 -0.012309 0 -0.0045881 -0.0049509 0.0022827 0.010003 0.0015783 0.044262 1.6253 0.11665 -0.08113 -0.084883 0.04444 -0.018422 -0.12719 -0.05525 -0.069752 -0.073824 -0.13688 -0.01266 0.013414 0.00057049 0.0017448 0.0034787 0.0017745 -0.096283
1.2734 -0.0048376 -0.007905 0.01275 -0.0023201 0 0.0027036 -0.003751 0.0057294 0.0054834 0.005939 0.026225 1.6424 0.12352 -0.082764 -0.075472 0.050357 -0.0155 -0.11995 -0.059237 -0.069363 -0.074439 -0.1307 -0.015055 0.025284 0.00019373 0.0012777 0.0027943 0.0010769 -0.073209
1.2773 -0.0057821 -0.008613 0.011669 0.0037832 0 0.0045168 -0.00085556 0.0089189 0.0031083 0.0076843 0.0082904 1.6436 0.096706 -0.10318 -0.025086 0.059195 -0.0097543 -0.023726 -0.066781 -0.05258 -0.012288 -0.10207 -0.016904 0.042837 4.6399e-05 0.0010324 0.0025412 0.00080739 -0.045175
1.2813 -0.0058713 -0.0083011 0.0071382 0.0016209 0 -0.0012392 0.0010434 0.0089206 0.0021589 0.0046696 0.00035566 1.6271 0.09235 -0.11904 -0.10161 0.049344 -0.0048067 -0.069147 -0.042912 -0.074661 0.014329 -0.14399 -0.017718 0.068346 0.00034554 0.0014262 0.0029964 0.001271 -0.011341
1.2852 -0.004887 -0.0066177 0.0012753 -0.0058257 0 -0.0099427 -0.0002984 0.0045882 1.8233e-05 -0.0018047 0.0022104 1.6107 0.1087 -0.077321 -0.078822 0.055754 -0.002278 -0.092055 -0.067639 -0.05565 0.0050141 -0.11642 -0.016698 0.050535 0.0009143 0.0023516 0.0038332 0.0020969 0.032065
1.2891 -0.0032585 -0.003836 -0.0037325 -0.011003 0 -0.013766 -0.0049004 -0.0026527 -0.0052525 -0.0078615 0.0047182 1.6131 0.1205 -0.04296 -0.051594 0.066361 -0.00053881 -0.090026 -0.065343 -0.046527 -0.010839 -0.098247 -0.013232 0.027826 0.0013363 0.0032123 0.0043554 0.0025286 0.085677
1.293 -0.0017806 -0.00085693 -0.0065102 -0.0084571 0 -0.0081885 -0.010212 -0.0098528 -0.0129 -0.0099842 -0.0018405 1.635 0.13467 -0.034118 -0.056034 0.073633 0.003497 -0.060275 -0.047821 -0.035338 -0.020856 -0.092157 -0.0073669 0.018479 0.0013322 0.0034411 0.004076 0.0021453 0.1427
1.2969 -0.0010779 0.0012833 -0.0071978 0.00029572 0 0.0037242 -0.012688 -0.014447 -0.019718 -0.0076849 -0.019151 1.6562 0.16813 -0.05644 -0.11294 0.070283 0.011038 -0.0028175 -0.056402 0.0095341 -0.01612 -0.078089 9.4529e-05 0.036899 0.00099998 0.0030054 0.0031466 0.0012999 0.19032
1.3008 -0.0012405 0.0020511 -0.0074461 0.00792 0 0.013049 -0.010374 -0.015585 -0.022339 -0.0037887 -0.03898 1.6554 0.15295 -0.10697 -0.076969 0.060795 0.019588 -0.031693 -0.067756 -0.024867 -0.011138 -0.10853 0.0078903 0.063689 0.00069469 0.0024083 0.0022515 0.00080645 0.21635
1.3047 -0.0018778 0.0017207 -0.0091766 0.0075245 0 0.011843 -0.0046046 -0.014106 -0.019708 -0.0021187 -0.049421 1.6311 0.12889 -0.081313 -0.083645 0.059372 0.024487 -0.062748 -0.076869 -0.047586 0.021413 -0.076992 0.014751 0.057607 0.00067412 0.0021903 0.0020456 0.0011525 0.21622
1.3086 -0.0024895 0.0011057 -0.012647 -0.0012553 0 -0.00014484 0.00064974 -0.011487 -0.013776 -0.0044143 -0.044033 1.6045 0.11663 -0.076126 -0.083477 0.047098 0.022652 -0.087251 -0.080899 -0.042599 0.012381 -0.064803 0.019704 0.054 0.00086146 0.0024195 0.0026235 0.0020023 0.19453
1.3125 -0.0028234 0.00090623 -0.015524 -0.011606 0 -0.014494 0.0015966 -0.0087246 -0.0079475 -0.0089086 -0.026404 1.6003 0.11602 -0.11387 -0.064723 0.024214 0.015275 -0.10166 -0.077212 -0.018633 -0.042306 -0.095011 0.022115 0.063767 0.00095171 0.0026655 0.0034766 0.002492 0.15974
1.3164 -0.0029543 0.0011657 -0.014322 -0.015036 0 -0.020187 -0.0024409 -0.0059754 -0.0045594 -0.011682 -0.0067114 1.6227 0.085224 -0.081372 -0.084772 0.029507 0.0070091 -0.11001 -0.061264 -0.038485 -0.019682 -0.088246 0.021576 0.055059 0.00074477 0.0024698 0.0039566 0.0020464 0.117
1.3203 -0.0030834 0.0012655 -0.0074602 -0.0085286 0 -0.012316 -0.008296 -0.0029957 -0.0033701 -0.0097274 0.0064595 1.6504 0.096643 -0.075764 -0.11649 0.025965 0.0022129 -0.085633 -0.058976 -0.036179 -0.01383 -0.083906 0.017863 0.027411 0.00036723 0.0018402 0.003811 0.00093392 0.065782
1.3242 -0.0032912 0.00047113 0.0027007 0.0026739 0 0.0035748 -0.011189 0.0001921 -0.0021418 -0.0033274 0.012042 1.6564 0.1184 -0.059705 -0.075376 0.020901 0.0014939 -0.019795 -0.064454 -0.037917 -0.014249 -0.091425 0.011109 0.036965 0.00016215 0.0012783 0.003323 3.1004e-05 0.0047907
1.3281 -0.003475 -0.0014069 0.011091 0.0091456 0 0.015382 -0.0083085 0.0030863 0.0012377 0.0041075 0.015464 1.6323 0.13961 -0.053123 -0.036308 0.02188 0.001538 -0.0035727 -0.064072 -0.051162 -0.014577 -0.10691 0.0020734 0.048154 0.00035843 0.0013044 0.0029802 2.9406e-05 -0.060546
1.332 -0.0034994 -0.0037815 0.013802 0.0050087 0 0.013869 -0.00098198 0.0051063 0.0067828 0.0085682 0.022162 1.5968 0.15234 -0.081992 -0.094162 0.0347 -0.0016196 -0.12316 -0.045824 -0.076407 -0.012207 -0.12247 -0.0077584 0.014037 0.00084493 0.0019367 0.0030349 0.00084317 -0.11577
1.3359 -0.0033802 -0.0056853 0.011282 -0.0070115 0 0.00015458 0.0062587 0.0061427 0.012095 0.0083096 0.03172 1.5785 0.15299 -0.10034 -0.14499 0.033007 -0.0087466 -0.058404 -0.055068 -0.055851 -0.060268 -0.11513 -0.016495 -0.0028836 0.0012643 0.0026289 0.0033734 0.001751 -0.14373
1.3398 -0.0033043 -0.0064643 0.0078115 -0.017481 0 -0.014998 0.0089556 0.0066136 0.013938 0.0047946 0.037876 1.5904 0.14067 -0.087998 -0.069711 0.034413 -0.016334 -0.057741 -0.059559 -0.024895 0.011474 -0.11178 -0.02249 0.02181 0.0013265 0.0027429 0.003755 0.0020887 -0.13503
1.3438 -0.0034627 -0.0061847 0.0074715 -0.017729 0 -0.019757 0.0057888 0.0068624 0.01054 0.0010932 0.034201 1.6195 0.1325 -0.077224 -0.023998 0.047384 -0.019219 -0.063689 -0.063137 -0.022307 0.02258 -0.10662 -0.024946 0.017268 0.0010394 0.0021279 0.0041038 0.0018055 -0.093896
1.3477 -0.0038651 -0.0054295 0.010197 -0.0069229 0 -0.010771 -0.00082575 0.0064505 0.0029565 -0.00078654 0.020201 1.64 0.13273 -0.072899 -0.036502 0.0663 -0.014677 -0.049611 -0.068092 -0.040252 -0.040324 -0.10355 -0.024048 -0.015191 0.00065292 0.001278 0.0045159 0.0013855 -0.0346
1.3516 -0.0043227 -0.0047103 0.011588 0.0070154 0 0.0041884 -0.0067952 0.004171 -0.0054944 -0.0013341 0.0023115 1.6361 0.13374 -0.052396 -0.01187 0.066765 -0.0046028 -0.0077124 -0.076311 -0.014946 -0.013636 -0.11956 -0.020564 0.0062825 0.00039924 0.00091695 0.0050036 0.0012858 0.028148
1.3555 -0.0046173 -0.0040562 0.0068235 0.013494 0 0.012691 -0.0092542 -0.00094695 -0.011334 -0.0026047 -0.011119 1.6128 0.098071 -0.024509 -0.024376 0.043961 0.005922 -0.033974 -0.060738 -0.023971 -0.022517 -0.08808 -0.015287 0.02438 0.00029564 0.0013746 0.0053159 0.0014906 0.086528
1.3594 -0.0046907 -0.0031501 -0.0047688 0.0075343 0 0.0078507 -0.0081326 -0.0083584 -0.013083 -0.0059042 -0.01641 1.5872 0.096847 -0.032037 -0.040549 0.023763 0.012357 -0.051554 -0.054591 -0.0090686 -0.0081845 -0.062617 -0.0088178 0.062236 0.00018754 0.0023002 0.0051075 0.0016048 0.13932
1.3633 -0.0046773 -0.0018496 -0.018564 -0.0063308 0 -0.0062422 -0.0055594 -0.015655 -0.011972 -0.010288 -0.01695 1.57 0.10809 -0.03622 -0.048314 0.01787 0.013686 -0.061024 -0.054088 -0.0035357 0.0052136 -0.058229 -0.0018054 0.089408 -4.0358e-05 0.0029588 0.004323 0.0013382 0.18619
1.3672 -0.0047651 -0.00055617 -0.027939 -0.017641 0 -0.018268 -0.003995 -0.019771 -0.010735 -0.013282 -0.019396 1.5574 0.10752 -0.011945 -0.044518 0.032346 0.012461 -0.067649 -0.051908 -0.029197 -0.0081336 -0.076939 0.0047303 0.077321 -0.00031458 0.0028503 0.0033736 0.00084878 0.22334
1.3711 -0.0050345 -3.946e-05 -0.029165 -0.018201 0 -0.019252 -0.0046651 -0.01904 -0.011413 -0.013168 -0.027095 1.5402 0.11022 -0.078535 -0.074711 0.048104 0.012215 -0.061254 -0.037801 0.024776 -0.042492 -0.057194 0.0095334 0.031835 -0.00043368 0.0021214 0.0028444 0.00059798 0.24502
1.375 -0.0054287 -0.00084846 -0.023811 -0.0083996 0 -0.0098291 -0.0072072 -0.01451 -0.013812 -0.010688 -0.036485 1.518 0.10595 -0.043111 -0.067993 0.042523 0.014519 -0.094264 -0.028601 -0.008896 -0.056195 -0.060202 0.011777 0.059018 -0.00027023 0.0014304 0.0029617 0.00088154 0.24841
1.3789 -0.005851 -0.002833 -0.016929 0.0032664 0 0.00075041 -0.010315 -0.0093303 -0.015744 -0.0085128 -0.039629 1.5019 0.11955 -0.014839 -0.054578 0.052029 0.017943 -0.068119 -0.033743 -0.027652 -0.046104 -0.061595 0.011717 0.063475 8.7038e-05 0.0013881 0.0033461 0.0015182 0.23626
1.3828 -0.0062535 -0.0052023 -0.012864 0.0069615 0 0.0027446 -0.012598 -0.0065374 -0.014842 -0.0088584 -0.030823 1.5025 0.1345 -0.019171 -0.043522 0.066407 0.019462 -0.011628 -0.04546 -0.019007 -0.022298 -0.056486 0.010649 0.035999 0.00038351 0.0020507 0.0033466 0.0019968 0.21421
1.3867 -0.0066147 -0.0070653 -0.01219 -0.00081409 0 -0.0058674 -0.013119 -0.0069271 -0.010542 -0.01136 -0.011858 1.5147 0.10277 -0.040323 -0.034743 0.043193 0.016965 -0.042685 -0.042296 -0.020521 -0.0073443 -0.04996 0.010046 0.016588 0.00039021 0.0028783 0.002671 0.0019216 0.18594
1.3906 -0.0068636 -0.0079973 -0.01193 -0.014601 0 -0.01788 -0.011611 -0.0086876 -0.0046835 -0.013186 0.0083694 1.5176 0.13242 -0.045724 -0.04088 0.040614 0.010909 -0.056277 -0.058735 -0.010451 -0.072532 -0.060244 0.010543 0.028138 7.0682e-05 0.0031827 0.0017007 0.0013288 0.1519
1.3945 -0.0068861 -0.0082063 -0.0084504 -0.024283 0 -0.023044 -0.0085546 -0.0090524 -0.00027252 -0.011436 0.019684 1.4912 0.11363 -0.055215 -0.047726 0.024284 0.0040263 -0.041653 -0.075765 -0.013495 -0.068621 -0.078359 0.011633 0.026849 -0.0004003 0.0026856 0.0011537 0.00060905 0.11315
1.3984 -0.0066525 -0.00825 -0.00057214 -0.022827 0 -0.0166 -0.0051054 -0.0066066 0.00065981 -0.0058099 0.017587 1.4344 0.097096 -0.047075 -0.027195 0.014809 -0.00052478 -0.017342 -0.085382 -0.01566 -0.049326 -0.093078 0.01233 0.023339 -0.0007566 0.0017339 0.0014044 0.00016038 0.076102
1.4023 -0.0063261 -0.0085984 0.009253 -0.011475 0 -0.003187 -0.0027123 -0.002413 -0.0015546 0.00074839 0.0062194 1.3684 0.1096 -0.021836 0.016398 0.021658 -0.0011762 -0.0043194 -0.085273 -0.0075942 -0.052955 -0.096401 0.012139 0.028015 -0.00079702 0.0010096 0.0021292 0.00011321 0.052048
1.4063 -0.0061859 -0.0093633 0.016305 0.0014294 0 0.006851 -0.0024238 0.00083875 -0.0046319 0.0041018 -0.0047445 1.3194 0.08241 -0.068568 -0.046502 0.011693 0.0012058 -0.040782 -0.090917 0.0033839 -0.053802 -0.087319 0.011418 0.05012 -0.00048284 0.0009856 0.0026397 0.00033501 0.050467
1.4102 -0.0063824 -0.010287 0.016497 0.0068566 0 0.0056039 -0.0042556 0.00087221 -0.0062017 0.0020861 -0.0070683 1.2988 0.086595 -0.071848 -0.033359 0.013064 0.0041212 -0.022858 -0.08558 -0.0029444 -0.064288 -0.076545 0.010852 0.077525 5.6625e-05 0.001572 0.0025786 0.00062514 0.071453
1.4141 -0.0067674 -0.010896 0.009055 0.001761 0 -0.0062174 -0.0071005 -0.0025582 -0.0056515 -0.0037217 0.00011602 1.2957 0.093536 -0.06827 -0.036582 0.023955 0.0052741 0.017516 -0.086176 -0.0054862 -0.030898 -0.078193 0.010657 0.041371 0.00059541 0.0022249 0.0022745 0.00086575 0.10443
1.418 -0.007015 -0.010713 -0.002666 -0.0089757 0 -0.019717 -0.0093401 -0.0075878 -0.0044989 -0.0090483 0.0096236 1.2902 0.095139 -0.057099 -0.04482 0.026186 0.0041911 0.029089 -0.085595 -0.014031 0.0073339 -0.074356 0.010406 -0.0097769 0.00092646 0.0024018 0.0023832 0.0010128 0.13483
1.4219 -0.0069678 -0.0094936 -0.012954 -0.016599 0 -0.024435 -0.0098078 -0.011581 -0.0049989 -0.010028 0.011461 1.2712 0.088822 -0.026139 -0.011843 -0.0057903 0.0025034 -0.050192 -0.067793 -0.048319 -0.02535 -0.034602 0.0096483 0.019992 0.00097439 0.0019783 0.0031707 0.0010165 0.15347
1.4258 -0.0068629 -0.0074394 -0.0173 -0.0153 0 -0.016209 -0.0084842 -0.012832 -0.0080962 -0.0060644 0.00053432 1.243 0.093822 0.0098054 -0.019436 0.011523 0.0026555 0.10966 -0.042821 0.0223 -0.0369 -0.043059 0.0086151 0.047122 0.0008413 0.0012968 0.0041724 0.0008194 0.16093
1.4297 -0.0071542 -0.0052287 -0.015462 -0.0065978 0 -0.00051928 -0.0064882 -0.011506 -0.012391 -0.00035796 -0.01871 1.2167 0.078668 -0.010656 -0.0052053 0.012984 0.0059177 0.095338 -0.047004 0.047864 -0.025537 -0.046019 0.0081627 0.057335 0.00073724 0.00084492 0.0046002 0.00044816 0.16437
1.4336 -0.0080399 -0.0037255 -0.011626 0.001999 0 0.011197 -0.0053788 -0.0093553 -0.01504 0.0022976 -0.034537 1.1953 0.076096 -0.024027 0.00046696 0.027683 0.011183 0.044403 -0.058574 0.043967 -0.023937 -0.034895 0.0089096 0.057787 0.00082038 0.00086311 0.0041137 7.4531e-05 0.17047
1.4375 -0.0091513 -0.0034703 -0.011059 0.0029874 0 0.009802 -0.0061933 -0.0084906 -0.013994 -0.0010741 -0.036149 1.1704 0.091907 -0.0097175 -0.012321 0.050626 0.015569 0.029096 -0.063695 0.027803 -0.040263 -0.019632 0.010447 0.059368 0.001059 0.0012084 0.003184 -6.4685e-05 0.18108
1.4414 -0.0097721 -0.0043263 -0.015574 -0.0050928 0 -0.0045789 -0.0087813 -0.0099684 -0.0098258 -0.0093717 -0.022179 1.1317 0.079016 -0.025178 -0.016868 0.0012008 0.016513 0.025097 -0.057157 0.028268 -0.036293 -0.055421 0.011532 0.08732 0.001237 0.0015511 0.0026662 0.00015547 0.19399
1.4453 -0.0094532 -0.0056271 -0.021561 -0.016308 0 -0.022113 -0.01184 -0.013038 -0.0055979 -0.017915 -0.0027084 1.0792 0.097348 -0.027346 0.0011099 0.040523 0.013797 0.012618 -0.067065 0.022939 -0.034198 -0.04574 0.011206 0.079344 0.001121 0.0016904 0.0029875 0.00063481 0.20648
1.4492 -0.0084572 -0.0067667 -0.022632 -0.021878 0 -0.030127 -0.013674 -0.015572 -0.0046488 -0.021472 0.007631 1.0244 0.080619 -0.016552 -0.011809 0.043829 0.0098305 0.010569 -0.063217 0.047272 -0.047121 -0.037692 0.0097787 0.051135 0.0006651 0.0016988 0.0037503 0.001109 0.21696
1.4531 -0.0075714 -0.0077242 -0.015057 -0.017226 0 -0.022597 -0.013279 -0.01554 -0.0079118 -0.017853 0.00094624 0.9796 0.051191 -0.0077106 -0.022075 0.016887 0.0078085 0.023012 -0.054256 0.055982 -0.057979 -0.039021 0.0086644 0.036799 7.9597e-05 0.0017955 0.0041433 0.0013354 0.22381
1.457 -0.0074173 -0.0090064 -0.0014248 -0.0059533 0 -0.0051272 -0.011034 -0.01261 -0.012926 -0.0095627 -0.017042 0.94555 0.047239 -0.017909 0.012249 -0.0093132 0.0091353 0.047127 -0.054965 -0.0030165 -0.046105 -0.049187 0.0091364 0.070196 -0.00030607 0.0021006 0.0037533 0.0012472 0.22405
1.4609 -0.0079006 -0.011007 0.010858 0.0026965 0 0.0088585 -0.0084986 -0.0086397 -0.015549 -0.0022253 -0.030722 0.91088 0.062943 -0.036951 -0.03155 -0.0070187 0.012226 0.017375 -0.049864 -0.0046972 -0.043817 -0.043215 0.011165 0.089351 -0.00028428 0.0025115 0.002969 0.00096517 0.21484
1.4648 -0.0083425 -0.013372 0.015229 0.0011994 0 0.0083617 -0.0073351 -0.0064409 -0.013235 -0.00070078 -0.026865 0.86392 0.073693 -0.012864 -0.060012 0.017084 0.013794 0.0031305 -0.048068 0.025317 -0.052531 -0.036733 0.013436 0.098629 7.767e-05 0.0027963 0.0025763 0.00068644 0.19717
1.4688 -0.0081746 -0.015026 0.010991 -0.0098349 0 -0.0063074 -0.0081058 -0.007558 -0.0073256 -0.0055951 -0.0059352 0.80472 0.055678 0.0067505 -0.07913 0.021513 0.011663 0.014706 -0.05365 0.035186 -0.046046 -0.027499 0.014521 0.091544 0.00049252 0.002794 0.002954 0.00055726 0.17759
1.4727 -0.0075041 -0.01493 0.0033339 -0.021631 0 -0.023339 -0.009854 -0.010813 -0.0023092 -0.012784 0.017165 0.74535 0.019873 -0.00018915 -0.091136 0.0052359 0.0067599 0.033692 -0.059793 0.016516 -0.022365 -0.015412 0.014056 0.069709 0.00066858 0.0025301 0.0036778 0.00061579 0.16498
1.4766 -0.0069658 -0.012919 -0.001571 -0.024073 0 -0.028607 -0.010826 -0.013032 -0.002384 -0.016443 0.024333 0.69798 0.023765 -0.039262 -0.095069 0.013335 0.0025293 -0.0022398 -0.0431 0.0061401 -0.0062192 -0.002765 0.012839 0.044863 0.00051834 0.0021705 0.0039328 0.00081306 0.16373
1.4805 -0.0069915 -0.0098559 -0.001936 -0.014101 0 -0.017105 -0.0097786 -0.011621 -0.0079231 -0.01339 0.008841 0.66268 0.013842 -0.020328 -0.064489 -0.016255 0.0021285 -0.020616 -0.04358 0.0036301 -0.0066101 -0.0054126 0.011876 0.044291 0.00021114 0.0018903 0.0033306 0.0010706 0.16904
1.4844 -0.0072414 -0.0069164 -0.0013989 0.0013267 0 0.0028035 -0.0068429 -0.0069336 -0.014794 -0.0054105 -0.018731 0.62722 -0.0040062 -0.022226 -0.063664 -0.016461 0.0057079 0.0075057 -0.046574 0.024068 -0.0088707 -0.0026271 0.011444 0.048475 4.35e-05 0.0017839 0.0023256 0.0013327 0.16878
1.4883 -0.0068116 -0.0046407 -0.0049983 0.01056 0 0.016131 -0.0033029 -0.0022766 -0.017326 0.0022483 -0.038439 0.57894 -0.0095693 -0.028704 -0.059051 -0.0040225 0.010118 0.046596 -0.048107 0.038987 -0.0044169 -0.0046 0.011098 0.038277 0.00022501 0.0018553 0.001815 0.0015863 0.15136
1.4922 -0.005059 -0.0025922 -0.013937 0.0068414 0 0.013612 -0.00058256 -0.0012736 -0.012723 0.0050099 -0.036556 0.51696 0.0096324 -0.022994 -0.022327 -0.0015959 0.011398 0.054259 -0.043955 0.023635 0.011617 -0.019215 0.010498 0.0062322 0.00072204 0.0020356 0.0023037 0.0018341 0.11368
1.4961 -0.0022412 9.046e-05 -0.023901 -0.0057775 0 -0.0006942 0.00068526 -0.0046732 -0.0033701 0.0023786 -0.016076 0.45299 0.0036844 -0.048812 -0.026285 -0.019464 0.0080401 -0.026015 -0.018798 0.0046113 0.023263 -0.018613 0.010028 0.028343 0.0012594 0.002184 0.0034271 0.0020322 0.063154
1.5 0.00068076 0.0037794 -0.028294 -0.015406 0 -0.013017 0.00086286 -0.0093569 0.00496 -0.0020542 0.0063777 0.40002 0.010225 -0.0034932 -0.044781 -0.01732 0.0022794 -0.014379 -0.023757 0.0060617 -0.017076 -0.0079401 0.0104 0.021521 0.001487 0.0021098 0.004274 0.0020508 0.01208
1.5039 0.0029037 0.007906 -0.02336 -0.01204 0 -0.011647 0.0008822 -0.010565 0.0076513 -0.0038147 0.014385 0.36031 0.0024977 -0.0028974 -0.076798 -0.0030116 -0.001755 -0.0036648 -0.021351 0.010309 -0.030534 0.00072598 0.011599 0.014745 0.0012191 0.0016779 0.0041925 0.0017324 -0.03125
1.5078 0.0044635 0.011332 -0.010815 0.003928 0 0.00322 0.0017269 -0.0056102 0.0048715 -0.0011169 0.0046891 0.32413 -0.013778 -0.039811 -0.09154 0.0070995 -0.0015687 -0.0097797 -0.016782 0.0070414 -0.018397 -0.00093661 0.012257 0.016018 0.00059031 0.00096772 0.0033336 0.0010509 -0.068132
1.5117 0.0060665 0.013164 0.0038523 0.021642 0 0.019951 0.004129 0.0039725 0.0013089 0.0041695 -0.011162 0.28 -0.0097851 -0.025317 -0.027287 -0.015369 0.0013893 -0.0062991 -0.044323 -0.013449 -0.033786 -0.021987 0.01024 0.023199 -2.7827e-06 0.00033659 0.0024695 0.00024464 -0.10763
1.5156 0.0082564 0.013305 0.015459 0.028409 0 0.025641 0.0083196 0.013579 0.0022452 0.0086876 -0.017062 0.22611 -0.029731 -0.025571 -0.055752 -0.020871 0.0026188 -0.048144 -0.051783 0.0020916 -0.048302 -0.040761 0.0040535 -0.013928 -0.00017285 0.00025641 0.0023032 -0.00024691 -0.15889
1.5195 0.010774 0.012383 0.022143 0.019971 0 0.017079 0.013651 0.018973 0.0092205 0.010694 -0.0053611 0.17192 -0.040332 -0.038002 -0.055093 -0.034408 -0.0019455 -0.047927 -0.050897 -0.013626 -0.032359 -0.029151 -0.0060929 -0.034686 0.00015101 0.00098225 0.0029099 -7.6241e-05 -0.2232
1.5234 0.01277 0.011256 0.025399 0.0039562 0 0.0031401 0.018416 0.019161 0.01883 0.011279 0.017952 0.12899 -0.051273 -0.041236 -0.046584 -0.040862 -0.012587 -0.031933 -0.047639 -0.038795 -0.0078855 -0.013204 -0.018369 -0.042645 0.00063347 0.0023012 0.0037597 0.00069468 -0.29156
1.5273 0.013641 0.010554 0.027908 -0.0062894 0 -0.0031219 0.020478 0.016557 0.025528 0.012845 0.03913 0.10017 -0.063597 -0.032629 -0.047077 -0.027972 -0.025268 -0.032706 -0.046884 -0.053973 0.00682 -0.0090685 -0.030346 -0.044939 0.00077931 0.0035995 0.0042147 0.0015595 -0.34949
1.5313 0.013638 0.010535 0.031258 -0.0022763 0 0.0044101 0.018768 0.014669 0.026008 0.01651 0.047597 0.077632 -0.037463 -0.085332 -0.043859 0.0087467 -0.034371 -0.10929 -0.052266 -0.052024 0.0062419 0.0063736 -0.040062 -0.055649 0.0003554 0.0042407 0.0040161 0.0019255 -0.38564
1.5352 0.013601 0.011133 0.034949 0.013259 0 0.020065 0.01459 0.015446 0.021554 0.020953 0.042747 0.050903 -0.05093 -0.069984 -0.0414 -0.014376 -0.03663 -0.096825 -0.045218 -0.033335 0.0026639 -0.014664 -0.046473 -0.037959 -0.00036412 0.0039757 0.0033833 0.0016081 -0.39827
1.5391 0.014114 0.012058 0.036807 0.02905 0 0.03149 0.011305 0.018328 0.016644 0.023651 0.032117 0.016541 -0.049053 -0.065952 -0.051701 -0.01673 -0.033268 -0.081092 -0.046687 -0.011255 -0.018999 -0.015307 -0.049392 -0.014952 -0.00077826 0.0030668 0.0027493 0.0010193 -0.39489
1.543 0.014945 0.012921 0.03426 0.034374 0 0.029934 0.012055 0.021289 0.015216 0.023181 0.024029 -0.019862 -0.038969 -0.070045 -0.065626 0.002935 -0.028761 -0.080417 -0.050236 -0.017642 -0.0381 -0.0081164 -0.049352 -0.0031138 -0.00045638 0.0020491 0.0024373 0.00082865 -0.38596
1.5469 0.015356 0.013464 0.025983 0.026944 0 0.017044 0.017077 0.022548 0.01777 0.020422 0.02151 -0.05075 -0.050427 -0.050881 -0.064774 0.017972 -0.027285 -0.093228 -0.038957 -0.093879 -0.018128 -0.031423 -0.047533 -0.01908 0.00046533 0.0013483 0.0025206 0.0013547 -0.37738
1.5508 0.014957 0.013837 0.013271 0.013684 0 0.0030512 0.023026 0.021513 0.021479 0.017671 0.021788 -0.075222 -0.049617 -0.094221 -0.051376 0.014843 -0.029581 -0.095922 -0.040637 -0.041277 -0.0044206 5.0978e-05 -0.045485 -0.010581 0.0013588 0.0010706 0.0028749 0.0022384 -0.36777
1.5547 0.014182 0.014613 0.00015806 0.0045869 0 -0.0014976 0.025308 0.018603 0.022854 0.016677 0.020263 -0.10054 -0.044131 -0.097518 -0.0090208 -0.012734 -0.032604 -0.092231 -0.045539 -0.016838 0.01223 -0.0020163 -0.044455 -0.038363 0.0016183 0.0010801 0.0032848 0.0027303 -0.35212
1.5586 0.013903 0.016368 -0.0084368 0.0051675 0 0.0064655 0.021802 0.014657 0.020568 0.017357 0.01473 -0.13507 -0.052887 -0.10337 0.012806 -0.025624 -0.032119 -0.086174 -0.054639 -0.02545 0.031742 -0.0077254 -0.044705 -0.037649 0.0011733 0.0012178 0.003526 0.0023641 -0.32835
1.5625 0.014561 0.019055 -0.0097887 0.013283 0 0.020902 0.014821 0.010641 0.016222 0.018153 0.0066343 -0.17962 -0.069747 -0.12559 -0.0022841 -0.0091117 -0.026186 -0.076805 -0.059808 -0.048212 0.037764 -0.0040893 -0.045477 0.0095142 0.00053601 0.0014243 0.0034484 0.0014031 -0.30088
1.5664 0.015747 0.021766 -0.0053612 0.021958 0 0.031638 0.0094169 0.0076541 0.012772 0.017425 -0.00055605 -0.22521 -0.029327 -0.12226 -0.0092036 0.0078919 -0.016852 -0.050951 -0.027261 -0.003644 -0.033713 -0.0082374 -0.045774 0.030499 0.00033289 0.0016856 0.0030772 0.00063236 -0.27816
1.5703 0.016666 0.023234 0.0003657 0.02512 0 0.031629 0.0093212 0.0067549 0.012136 0.014644 -0.003822 -0.25937 -0.028144 -0.11585 -0.034582 -0.029699 -0.008805 -0.076993 -0.025674 -0.036803 -0.044604 -0.0077918 -0.045297 -0.010081 0.0007445 0.001925 0.0026454 0.00066885 -0.26661
1.5742 0.016982 0.022748 0.0037715 0.021653 0 0.021381 0.013968 0.0084128 0.013886 0.010649 -0.0021722 -0.27514 -0.016499 -0.10864 -0.053664 -0.022909 -0.006048 -0.083983 -0.02288 -0.030143 -0.031311 -0.0028867 -0.044629 -0.0050824 0.0013663 0.0020073 0.0024626 0.001424 -0.26621
1.5781 0.017113 0.020681 0.0054204 0.015303 0 0.0080643 0.019161 0.011999 0.015806 0.0071509 0.0030537 -0.27512 -0.0096598 -0.10217 -0.035415 -0.0032262 -0.0091096 -0.082612 -0.030738 -0.0054551 -0.0024706 0.0047597 -0.044483 0.019333 0.0016094 0.001866 0.0026657 0.0022106 -0.27151
1.582 0.017614 0.018092 0.0095031 0.011274 0 0.00052559 0.020701 0.015919 0.015689 0.0059805 0.00893 -0.26807 -0.030606 -0.098685 0.041819 -0.024488 -0.01487 -0.095176 -0.063919 -0.0097383 0.033862 0.011766 -0.044831 0.011274 0.0012542 0.0016068 0.0030668 0.0023797 -0.27648
1.5859 0.018299 0.015734 0.019385 0.012366 0 0.0035603 0.017701 0.018442 0.01299 0.0083006 0.012596 -0.26225 -0.002273 -0.11291 -0.004454 -0.036622 -0.019067 -0.051961 -0.031354 -0.019703 0.020041 -0.0038072 -0.044902 -0.031017 0.00063569 0.0014544 0.0032782 0.0018816 -0.27877
1.5898 0.018112 0.013445 0.033167 0.017147 0 0.014871 0.012755 0.01867 0.0092612 0.013829 0.013344 -0.26144 0.0049641 -0.091477 -0.014535 -0.014683 -0.019533 -0.094837 -0.048141 0.0017018 0.0071536 0.0020727 -0.044111 -0.018716 0.00030129 0.001574 0.0030492 0.001241 -0.27986
1.5938 0.016034 0.010563 0.043749 0.02107 0 0.02648 0.0092064 0.01694 0.0071225 0.020454 0.013693 -0.26579 -0.0082107 -0.08083 -0.018388 -0.011658 -0.017678 -0.14858 -0.06626 0.010685 0.0022343 0.0045434 -0.042911 -0.0059445 0.00048687 0.0019368 0.0025131 0.0010133 -0.28215
1.5977 0.012239 0.0070192 0.044051 0.019715 0 0.029897 0.0082982 0.014509 0.0084085 0.024904 0.017831 -0.27469 -0.024607 -0.096435 -0.03198 -0.025218 -0.017103 -0.16186 -0.067788 -0.0087286 -0.002367 -0.0056998 -0.042535 -0.006747 0.00091105 0.00235 0.00209 0.0012742 -0.28617
1.6016 0.0083118 0.0039711 0.033101 0.0122 0 0.021996 0.0088334 0.012838 0.012664 0.024612 0.027626 -0.28749 0.0030829 -0.12558 -0.063776 0.015405 -0.02043 -0.081633 -0.060642 -0.048553 -0.036672 -0.024712 -0.043741 0.0051788 0.0010628 0.0026042 0.0021096 0.0016231 -0.29048
1.6055 0.0061842 0.0031992 0.017437 0.0025095 0 0.0076245 0.0092081 0.012927 0.017084 0.01971 0.039256 -0.30158 -0.006951 -0.15735 -0.041918 -0.00037853 -0.02684 -0.11925 -0.050325 -0.032264 0.0060559 -0.027882 -0.045848 -0.022702 0.00068199 0.002589 0.0025005 0.0016428 -0.29306
1.6094 0.0066442 0.0056403 0.0061494 -0.0026368 0 -0.003346 0.0093787 0.014831 0.018229 0.013385 0.044252 -0.31126 -0.02374 -0.13646 -0.033034 -0.012647 -0.032299 -0.14806 -0.04518 -0.049988 0.02213 -0.039185 -0.047165 -0.027952 -2.4423e-05 0.0022938 0.002857 0.0013214 -0.29213
1.6133 0.008743 0.010359 0.0036686 0.0014384 0 -0.0030615 0.01064 0.017428 0.014568 0.009788 0.035638 -0.31055 -0.026672 -0.10793 -0.031224 -0.01035 -0.032401 -0.13321 -0.043992 -0.064288 -0.0031539 -0.04103 -0.046548 -0.0046016 -0.00059937 0.001757 0.0028366 0.00102 -0.28556
1.6172 0.010623 0.014979 0.0065657 0.013124 0 0.0081546 0.013607 0.018623 0.0080194 0.010792 0.014837 -0.29856 -0.0054728 -0.1169 -0.028477 0.0078784 -0.025709 -0.066371 -0.046064 -0.039336 -0.056571 -0.018078 -0.044527 0.034554 -0.00073423 0.0010653 0.0025123 0.0010592 -0.27062
1.6211 0.011005 0.017307 0.0071458 0.024472 0 0.021515 0.016788 0.016287 0.0029732 0.014287 -0.0071007 -0.2824 -0.019526 -0.13527 -0.057723 0.0080155 -0.015023 -0.066002 -0.064301 -0.04414 0.020926 0.0011781 -0.042792 -0.024145 -0.00046566 0.00040265 0.0023281 0.0013795 -0.24558
1.625 0.010006 0.01679 0.00057604 0.026399 0 0.026196 0.017492 0.0097298 0.0030906 0.015743 -0.01657 -0.27329 -0.02533 -0.10677 -0.073228 -0.027232 -0.0055497 -0.1113 -0.053568 -0.037444 0.016775 -0.001243 -0.042446 -0.011937 -4.0336e-05 3.4465e-05 0.0026769 0.0016207 -0.21178
1.6289 0.0086589 0.014573 -0.010746 0.015827 0 0.017804 0.014302 0.00077377 0.0081506 0.012033 -0.0081192 -0.278 -0.0285 -0.10819 -0.070147 -0.038709 -0.0012868 -0.11785 -0.038521 -0.035586 0.025606 -0.0095094 -0.042754 -0.012251 0.00034237 0.00015377 0.0034855 0.0015127 -0.17344
1.6328 0.0077218 0.012196 -0.01924 -0.00099549 0 0.0020582 0.0085686 -0.0067166 0.013668 0.0042635 0.010136 -0.29246 -0.028584 -0.1261 -0.051008 -0.020511 -0.0023447 -0.092313 -0.03162 -0.035914 0.04865 -0.014224 -0.041718 -0.02407 0.00062834 0.00069329 0.0042021 0.0011538 -0.1341
1.6367 0.0069688 0.010176 -0.018557 -0.012522 0 -0.0096578 0.0032996 -0.0090435 0.014078 -0.0029833 0.021972 -0.30391 -0.021033 -0.08135 -0.024808 -0.00024741 -0.0051963 -0.10532 -0.042402 -0.022045 0.025645 -0.0062915 -0.03801 0.010092 0.00080107 0.0013098 0.0042234 0.00089882 -0.093034
1.6406 0.0055704 0.0077592 -0.0087209 -0.01089 0 -0.0095257 0.00046691 -0.0053199 0.0072803 -0.0055129 0.015933 -0.30074 -0.030863 -0.10686 -0.048678 -0.016479 -0.0056015 -0.12809 -0.037127 -0.020587 -0.0028777 0.00025897 -0.032376 -0.015813 0.00077152 0.0016236 0.0034029 0.00099578 -0.046095
1.6445 0.0030765 0.0039661 0.0041144 0.0012782 0 0.00030605 -0.00061968 0.001506 -0.0032079 -0.0031438 -0.0048289 -0.28213 -0.016614 -0.11317 -0.032596 -0.0096829 -0.0019007 -0.074616 -0.035427 -0.01982 0.0038027 0.0025612 -0.027114 -0.0046261 0.00044756 0.001534 0.0022087 0.0013618 0.0084011
1.6484 -2.7261e-05 -0.001118 0.012571 0.012399 0 0.0096403 -0.0022938 0.0063536 -0.010617 0.00018959 -0.024453 -0.25914 -0.010782 -0.11351 -0.019956 -0.0011319 0.0038636 -0.040938 -0.028485 -0.032011 0.019863 0.0021828 -0.024101 0.0096639 -8.6634e-05 0.0013107 0.0013998 0.0017086 0.064076
1.6523 -0.0027158 -0.0060655 0.013279 0.011247 0 0.0089983 -0.0059539 0.0054567 -0.010245 2.0904e-05 -0.027115 -0.24591 -0.030214 -0.11628 -0.040298 -0.0094504 0.0077842 -0.080572 -0.017083 -0.050454 0.021118 0.0011131 -0.023265 0.0034618 -0.00052415 0.0013416 0.0014863 0.0018495 0.10777
1.6563 -0.0043193 -0.0090834 0.0084717 -0.0033634 0 -0.002171 -0.010535 -0.00095687 -0.0034291 -0.004572 -0.010267 -0.24851 -0.024928 -0.0959 -0.061014 -0.039846 0.0073396 -0.07252 -0.047121 0.018067 -0.011274 0.0029607 -0.022896 0.0054643 -0.00054239 0.0017559 0.0023882 0.0018464 0.12844
1.6602 -0.0050098 -0.0093453 0.0033959 -0.020894 0 -0.014916 -0.013499 -0.0088302 0.0033115 -0.010097 0.012853 -0.26099 -0.011107 -0.08807 -0.044196 -0.017391 0.0034459 -0.09419 -0.03674 0.022113 0.00085106 0.021247 -0.02136 0.017872 -9.0588e-05 0.0022906 0.0035248 0.0018652 0.12646
1.6641 -0.0054506 -0.0075179 0.0021419 -0.02736 0 -0.018448 -0.013241 -0.013219 0.0035049 -0.011808 0.023781 -0.27201 -0.0082351 -0.068539 -0.022274 0.0027784 -0.00028227 -0.090722 -0.031621 0.023831 0.030993 0.015514 -0.018459 0.013591 0.00054238 0.002547 0.0042266 0.0019398 0.11441
1.668 -0.0060409 -0.0051174 0.0049983 -0.016953 0 -0.0095532 -0.01047 -0.011804 -0.0039134 -0.0080668 0.013732 -0.27532 -0.022797 -0.056982 -0.015137 0.0061663 -0.00040517 -0.076392 -0.029499 0.027955 0.04948 0.0023754 -0.01523 -0.00073476 0.00097542 0.0023937 0.0041562 0.001931 0.10752
1.6719 -0.0065573 -0.0033644 0.0086896 0.0027789 0 0.004332 -0.0073106 -0.0063878 -0.013635 -0.0019742 -0.0095684 -0.2744 -0.056562 -0.091978 -0.041435 -0.0094974 0.0036542 -0.093338 -0.010843 0.02015 0.02017 0.022419 -0.012644 -0.0044326 0.0010615 0.0021051 0.0034701 0.0017198 0.11208
1.6758 -0.0065193 -0.0025295 0.0088005 0.016758 0 0.011119 -0.0052596 -0.0013845 -0.018307 0.0011944 -0.028619 -0.27674 -0.019134 -0.079105 -0.030362 -0.017764 0.0092038 -0.067329 -0.033067 0.038817 0.059237 0.0099027 -0.010725 0.004394 0.00096288 0.0020783 0.002662 0.0013904 0.12227
1.6797 -0.0058375 -0.0021751 0.0027176 0.014458 0 0.0041623 -0.0041731 -0.00059788 -0.014561 -0.001507 -0.030466 -0.28379 -0.0038607 -0.060694 -0.033532 -0.0069572 0.0124 -0.063955 -0.031563 0.038894 0.052156 0.011657 -0.0089463 -0.013098 0.00090687 0.002404 0.0022309 0.0011693 0.12827
1.6836 -0.0050258 -0.0018627 -0.0084928 -0.0018223 0 -0.012015 -0.0031685 -0.0046745 -0.0057093 -0.0082022 -0.016528 -0.28699 -0.0066967 -0.038405 -0.026356 0.0032623 0.011167 -0.07694 -0.016483 0.035338 0.020049 0.020635 -0.0072485 -0.007994 0.00090268 0.0027365 0.0023893 0.0011773 0.12723
1.6875 -0.0047394 -0.0015948 -0.020291 -0.019275 0 -0.025183 -0.0021862 -0.01092 0.0011026 -0.013816 -0.00012214 -0.27463 -0.021614 -0.019176 -0.0068806 0.0021884 0.0066541 -0.093641 -0.0024431 0.03013 -0.0037119 0.026642 -0.0063306 0.025021 0.00074478 0.0026243 0.0029743 0.0012877 0.12584
1.6914 -0.0051133 -0.0016756 -0.02708 -0.025222 0 -0.025197 -0.0022908 -0.015341 0.00079043 -0.014323 0.0054195 -0.24385 -0.036376 -0.026638 -0.024391 -0.0067872 0.0022124 -0.080058 -0.022588 -0.0048787 0.062312 0.0061516 -0.0068126 -0.0059948 0.0003111 0.0019871 0.0035925 0.0012786 0.13196
1.6953 -0.0055815 -0.0022797 -0.025677 -0.016972 0 -0.012066 -0.0042975 -0.015309 -0.005683 -0.0099498 -0.0024572 -0.20613 -0.02203 -0.08475 -0.073031 0.014407 0.00081104 -0.062963 -0.014503 0.00027228 0.064985 0.0087423 -0.008258 0.014611 -0.0001858 0.001253 0.0038918 0.0011261 0.14387
1.6992 -0.0053736 -0.003227 -0.017573 -0.0028835 0 0.0042533 -0.0072966 -0.011039 -0.012424 -0.0047332 -0.01466 -0.18022 -0.015958 -0.092054 -0.072237 0.016501 0.0029297 -0.0093435 -0.0067843 0.013847 0.016763 0.0197 -0.0093247 0.0127 -0.00031923 0.00098919 0.0037804 0.0010915 0.14925
1.7031 -0.0042066 -0.0041366 -0.0080366 0.0055875 0 0.012002 -0.0089181 -0.005104 -0.013644 -0.0029829 -0.019352 -0.17794 -0.018759 -0.06564 -0.047596 0.0080964 0.0064632 0.02427 -0.0080856 0.027226 -0.020972 0.029479 -0.0090567 0.00074328 0.00012852 0.0013704 0.0034467 0.0014566 0.13573
1.707 -0.0025097 -0.0047158 -0.0022703 0.0035475 0 0.006934 -0.0073697 -0.00052615 -0.008284 -0.0057237 -0.012273 -0.19548 -0.023767 -0.048685 -0.044381 0.0084135 0.0085435 -0.032038 -0.021076 0.034112 0.017319 0.027972 -0.0079451 0.0079317 0.00087194 0.0020087 0.0031778 0.0021572 0.10323
1.7109 -0.00098551 -0.0048532 -0.0014475 -0.0041226 0 -0.0047237 -0.0032965 0.0011541 -0.00051388 -0.0099686 0.00032277 -0.21773 -0.03176 -0.066332 -0.0062852 -0.0066829 0.0077525 -0.074031 -7.9219e-05 0.003907 -0.024168 -0.0065778 -0.0074776 0.022283 0.0013096 0.0023239 0.0031274 0.0027253 0.065203
1.7148 4.5317e-05 -0.0044694 -0.0020184 -0.0080836 0 -0.011819 0.00052423 0.00059793 0.003974 -0.01121 0.0079512 -0.2313 -0.050063 -0.075099 -0.030776 -0.0035265 0.0050128 -0.075304 -0.020678 -0.0022948 0.015936 0.0098357 -0.0084961 0.034862 0.0010668 0.002098 0.0032202 0.0026646 0.036768
1.7188 0.00088936 -0.0033734 0.00084127 -0.003123 0 -0.0075355 0.0015797 -0.00017202 0.0025822 -0.006957 0.0052507 -0.23398 -0.04888 -0.063422 -0.063033 0.001765 0.0025614 -0.084499 -0.037342 -0.017062 0.03371 0.011485 -0.010096 0.020368 0.00037165 0.0016665 0.0032608 0.0019262 0.020529
1.7227 0.00211 -0.0013494 0.0084868 0.0075436 0 0.0052713 -5.9577e-05 0.00056611 -0.0023642 0.0014505 -0.0037825 -0.23216 -0.028882 -0.042163 -0.069392 0.0027114 0.0019057 -0.096995 -0.033723 -0.039579 0.0081636 -0.014916 -0.010412 -0.01547 -0.00013889 0.0015585 0.0031288 0.0010064 0.0036905
1.7266 0.0039292 0.0015841 0.017079 0.015542 0 0.016825 -0.0016875 0.0030195 -0.0056945 0.0099639 -0.0098189 -0.2303 -0.029562 -0.057003 -0.022607 0.0011916 0.0024109 -0.037485 -0.020534 -0.026116 0.010679 -0.024273 -0.0087034 -0.024445 -2.8403e-05 0.0019472 0.0028739 0.00053734 -0.030595
1.7305 0.0059792 0.0050255 0.020687 0.014819 0 0.018713 -0.00026611 0.0059912 -0.0033593 0.014787 -0.0063729 -0.22443 -0.022635 -0.069502 -0.045297 0.0099935 0.0016467 -0.063297 -0.036448 -0.0068419 0.027597 -0.024592 -0.0066488 -0.028139 0.00050551 0.0024648 0.0026347 0.00074297 -0.08833
1.7344 0.0076237 0.0083457 0.016622 0.0067356 0 0.010713 0.0049879 0.0081155 0.0048554 0.014873 0.0050791 -0.20718 -0.029838 -0.055148 -0.02778 0.0095669 -0.0027342 -0.048183 -0.024589 -0.012604 0.018115 -0.0096601 -0.0073632 -0.0044614 0.00082844 0.0025693 0.0024887 0.0012787 -0.15978
1.7383 0.0085288 0.011046 0.0081495 -0.0013002 0 0.00064628 0.01198 0.0090917 0.01558 0.012243 0.016996 -0.17935 -0.037721 -0.045998 -0.014818 -0.0019853 -0.011 -0.043229 -0.015488 -0.037181 0.0004445 -0.00089493 -0.012825 0.0043898 0.00053497 0.0020978 0.0024061 0.0015981 -0.22794
1.7422 0.0089577 0.01301 0.0019984 -0.0020907 0 -0.002369 0.017458 0.0098194 0.024361 0.010145 0.022409 -0.15474 -0.034437 -0.067936 -0.054172 -0.023049 -0.020776 -0.096297 -0.039189 -0.063543 -0.0050874 -0.016222 -0.02205 -0.033596 -6.899e-05 0.0014493 0.0023484 0.0014725 -0.28106
1.7461 0.0095437 0.014444 0.0028084 0.0055994 0 0.0045612 0.019433 0.011351 0.028329 0.010599 0.020332 -0.15067 -0.051948 -0.04868 -0.093459 -0.041906 -0.028433 -0.083292 -0.050239 -0.019339 -0.012782 -0.023845 -0.031706 -0.015764 -0.00018147 0.0012076 0.0023794 0.001154 -0.31744
1.75 0.01077 0.015577 0.0094766 0.016328 0 0.016028 0.018278 0.013703 0.027341 0.013163 0.015668 -0.17117 -0.043411 -0.064053 -0.071447 -0.018311 -0.031477 -0.10034 -0.054257 -0.031328 -0.038342 -0.013679 -0.038606 -0.0037226 0.00073052 0.0015718 0.0026255 0.0010528 -0.34019
1.7539 0.012607 0.016413 0.016584 0.022492 0 0.02318 0.01594 0.015741 0.023379 0.015682 0.01434 -0.19897 -0.047763 -0.056319 -0.030966 -0.0022903 -0.030184 -0.080855 -0.051987 -0.060939 -0.025958 -0.023988 -0.041819 -0.0066725 0.0023192 0.0021534 0.0030962 0.001293 -0.35014
1.7578 0.014588 0.016751 0.019397 0.020237 0 0.02121 0.014275 0.016302 0.019058 0.016291 0.018202 -0.20625 -0.060782 -0.030296 -0.01373 -0.003742 -0.02722 -0.053205 -0.044179 -0.084121 0.0013807 -0.048562 -0.042669 -0.020485 0.0035033 0.0023377 0.0035697 0.0016096 -0.34596
1.7617 0.016195 0.016441 0.017787 0.01221 0 0.013149 0.013961 0.015487 0.016237 0.014996 0.023905 -0.17683 -0.046282 -0.036721 -0.078627 -0.0087423 -0.025499 -0.12426 -0.032092 -0.076308 -0.044463 -0.047263 -0.042999 -0.029657 0.0033018 0.0018651 0.0037235 0.0016668 -0.3303
1.7656 0.017214 0.015632 0.015699 0.0053586 0 0.0069968 0.014522 0.014752 0.015337 0.013597 0.026168 -0.12051 -0.045233 -0.034787 -0.019882 -0.021844 -0.02593 -0.109 -0.059523 -0.051667 -0.040587 -0.030658 -0.043561 -0.036734 0.0016522 0.0010791 0.003444 0.0014289 -0.3132
1.7695 0.017803 0.014792 0.017049 0.0056824 0 0.0088699 0.01501 0.015591 0.015429 0.01404 0.0223 -0.065822 -0.042078 -0.060604 -0.026265 -0.028217 -0.02685 -0.10183 -0.078356 -0.043034 -0.036993 -0.022244 -0.043936 -0.025477 -0.00049098 0.0006251 0.0030158 0.0011778 -0.3063
1.7734 0.018282 0.014474 0.022078 0.013905 0 0.018006 0.014669 0.018013 0.015011 0.016635 0.014264 -0.036414 -0.043451 -0.068969 -0.046104 -0.027588 -0.025645 -0.10483 -0.075165 -0.036157 -0.035497 -0.016571 -0.043609 -0.0047708 -0.0018605 0.00089327 0.0029439 0.0011737 -0.31248
1.7773 0.018882 0.015017 0.027387 0.025067 0 0.027651 0.013347 0.020356 0.013108 0.019705 0.0069639 -0.031404 -0.052694 -0.037311 -0.036493 -0.018836 -0.021265 -0.11008 -0.048512 -0.023325 -0.029641 -0.011596 -0.042771 0.010611 -0.0017966 0.001715 0.0035002 0.0013479 -0.32264
1.7813 0.019641 0.016389 0.029195 0.03217 0 0.030785 0.011704 0.020755 0.01014 0.021036 0.0045071 -0.027153 -0.057426 -0.042055 -0.016778 0.0083472 -0.015537 -0.079694 -0.037671 -0.031026 0.018837 -0.025637 -0.042055 -0.022395 -0.0006516 0.0025452 0.0043909 0.0013827 -0.32518
1.7852 0.02047 0.018263 0.02654 0.031182 0 0.025759 0.011114 0.018928 0.0078821 0.019924 0.0074502 0.0011907 -0.065936 -0.080776 -0.050489 -0.0018974 -0.012059 -0.045663 -0.044753 -0.041966 -0.0099165 -0.017848 -0.041789 -0.048615 0.00058013 0.0029114 0.0048984 0.001096 -0.31999
1.7891 0.021256 0.020233 0.021618 0.023827 0 0.017332 0.013005 0.016573 0.0083823 0.017994 0.012864 0.05772 -0.063137 -0.10594 -0.087643 -0.025088 -0.013496 -0.079589 -0.057393 -0.049006 -0.026092 -0.040367 -0.041874 -0.044915 0.0010412 0.0027158 0.0044416 0.00070397 -0.32223
1.793 0.021883 0.021988 0.017411 0.016204 0 0.012571 0.017761 0.015893 0.012464 0.017937 0.016843 0.12283 -0.054694 -0.11046 -0.10178 -0.038971 -0.019449 -0.12702 -0.073402 -0.053953 -0.029135 -0.072818 -0.042423 -0.028266 0.00057094 0.0021845 0.0030991 0.00064682 -0.35004
1.7969 0.022185 0.023323 0.015144 0.014187 0 0.015202 0.023976 0.01761 0.018952 0.021149 0.017499 0.17127 -0.055561 -0.10167 -0.070515 -0.017554 -0.026726 -0.073489 -0.093501 -0.062532 -0.051965 -0.062661 -0.044182 -0.035296 -0.00031615 0.0016123 0.0016236 0.0011357 -0.40608
1.8008 0.021948 0.024065 0.013822 0.01899 0 0.022903 0.028953 0.02032 0.025318 0.026281 0.016393 0.1945 -0.030935 -0.018882 -0.10644 -0.035755 -0.031825 -0.094164 -0.078405 -0.096265 -0.033102 -0.051832 -0.0479 -0.050684 -0.00091201 0.00118 0.00090036 0.0018936 -0.47101
1.8047 0.021021 0.024029 0.011858 0.026207 0 0.029344 0.03039 0.021818 0.029329 0.03005 0.017487 0.20751 -0.042928 -0.037096 -0.060045 -0.047318 -0.033599 -0.085112 -0.093264 -0.098204 -0.053881 -0.04839 -0.053168 -0.054854 -0.00083384 0.0009603 0.0012858 0.0023818 -0.51649
1.8086 0.019481 0.023094 0.0089362 0.029202 0 0.029098 0.028047 0.021119 0.030428 0.029746 0.024204 0.23514 -0.037002 -0.062786 -0.043664 -0.049751 -0.033835 -0.072301 -0.105 -0.083409 -0.075379 -0.057364 -0.058196 -0.041812 -0.00022182 0.00098864 0.0023683 0.0023005 -0.52672
1.8125 0.017658 0.021337 0.0064651 0.024339 0 0.021578 0.023934 0.019293 0.029737 0.025374 0.036393 0.29128 -0.0020926 -0.050913 -0.096554 -0.047343 -0.035264 -0.065556 -0.099247 -0.067505 -0.078 -0.073587 -0.061205 -0.023669 0.00045399 0.0012489 0.0033301 0.001861 -0.50894
1.8164 0.015951 0.019051 0.0064681 0.014012 0 0.011297 0.020728 0.018354 0.028766 0.019654 0.049328 0.36932 -0.025944 -0.049232 -0.10552 -0.062797 -0.038733 -0.040185 -0.098549 -0.075306 -0.077684 -0.064862 -0.062191 -0.063248 0.0007826 0.0015941 0.0035829 0.001554 -0.4832
1.8203 0.014526 0.016575 0.010042 0.0049466 0 0.004529 0.019706 0.019292 0.027979 0.01586 0.055881 0.45046 -0.034357 -0.035441 -0.11344 -0.066297 -0.042024 -0.037627 -0.10732 -0.075985 -0.03449 -0.097227 -0.063012 -0.056791 0.00071356 0.0017641 0.0031536 0.0016563 -0.46136
1.8242 0.013151 0.014054 0.016492 0.0029484 0 0.0048975 0.019912 0.021058 0.026458 0.015288 0.05101 0.52044 -0.018949 -0.048668 -0.11493 -0.049416 -0.04142 -0.062636 -0.099747 -0.074265 -0.054697 -0.10308 -0.065197 -0.083288 0.00057529 0.0015753 0.0025549 0.0019788 -0.43539
1.8281 0.011362 0.011367 0.023495 0.0082311 0 0.010913 0.019164 0.02136 0.022847 0.016383 0.035658 0.57905 0.00067798 -0.083783 -0.097651 -0.031567 -0.034756 -0.083982 -0.098912 -0.074543 -0.090184 -0.089292 -0.067428 -0.096421 0.00080112 0.0011315 0.0023202 0.0021018 -0.3856
1.832 0.008852 0.0083197 0.028015 0.01515 0 0.01706 0.015879 0.01845 0.016647 0.016114 0.016905 0.63591 -0.00065869 -0.12315 -0.055598 -0.037172 -0.023371 -0.062917 -0.13445 -0.079257 -0.064193 -0.079614 -0.065469 -0.028683 0.0015495 0.00081205 0.0026175 0.0018308 -0.30007
1.8359 0.0057706 0.0049645 0.027627 0.016691 0 0.017668 0.010127 0.012342 0.0086783 0.012371 0.0034973 0.69912 0.0090798 -0.11747 -0.15226 -0.026778 -0.011304 -0.030126 -0.11499 -0.042806 -0.10078 -0.089978 -0.055341 -0.0032459 0.0025037 0.00097695 0.0032133 0.0013909 -0.18657
1.8398 0.0026429 0.0017166 0.021767 0.010141 0 0.010934 0.0032501 0.0046135 0.00043418 0.0054778 -0.00046121 0.76865 0.020829 -0.11318 -0.10216 -0.018757 -0.0023768 0.023375 -0.091024 -0.043449 -0.054722 -0.061642 -0.037196 -0.021946 0.0030461 0.0016265 0.0037277 0.0011678 -0.066573
1.8438 -4.2274e-05 -0.00089088 0.012255 -0.00073082 0 0.00025805 -0.0032352 -0.0027376 -0.0069127 -0.0022122 0.0012165 0.83911 0.0361 -0.098067 -0.045155 -0.0093229 0.0024319 0.045432 -0.069744 -0.020198 -0.042029 -0.047636 -0.016256 -0.03772 0.0027279 0.0023463 0.0039153 0.0012869 0.041273
1.8477 -0.0022199 -0.0026286 0.0024284 -0.0088232 0 -0.0082349 -0.0083182 -0.0083377 -0.012883 -0.0081013 -0.00031644 0.90657 0.051047 -0.077384 -0.035116 -7.591e-05 0.0052084 0.024928 -0.0616 0.027689 -0.077331 -0.060415 0.00048871 -0.024295 0.0016816 0.0026281 0.0037697 0.0014865 0.13165
1.8516 -0.0042464 -0.003771 -0.0048736 -0.009614 0 -0.010338 -0.01144 -0.011776 -0.017259 -0.011045 -0.011569 0.97128 0.052346 -0.082689 -0.044509 -0.00079706 0.0088886 -0.0023267 -0.08805 0.021526 -0.049796 -0.066411 0.0092089 0.033397 0.00060043 0.0022982 0.0034509 0.001413 0.20835
1.8555 -0.0064988 -0.0048549 -0.0091665 -0.0048923 0 -0.0070616 -0.012334 -0.013437 -0.019592 -0.011804 -0.030606 1.0342 0.051795 -0.066846 -0.10388 0.0064752 0.014571 0.0082721 -0.080457 0.023483 -0.07143 -0.055574 0.011517 0.073741 0.000229 0.0016625 0.0031588 0.0010115 0.27263
1.8594 -0.0089576 -0.0062038 -0.012408 -0.0011542 0 -0.003803 -0.011334 -0.014251 -0.019442 -0.012168 -0.04755 1.0934 0.084019 -0.022224 -0.070199 0.016281 0.020615 0.036839 -0.07717 0.029635 -0.06304 -0.04839 0.012202 0.09185 0.00074696 0.00123 0.003046 0.00058821 0.31828
1.8633 -0.011196 -0.0076887 -0.017018 -0.003996 0 -0.0057776 -0.0098223 -0.015376 -0.017227 -0.013566 -0.051857 1.1453 0.11099 0.00056354 -0.0138 0.025767 0.024168 0.037134 -0.070771 0.038409 -0.0525 -0.054623 0.014687 0.085185 0.0015824 0.0012698 0.0031722 0.0004833 0.33894
1.8672 -0.012811 -0.0089808 -0.023425 -0.013255 0 -0.013377 -0.0098697 -0.017617 -0.01467 -0.016142 -0.040716 1.1911 0.097724 -0.03648 -0.021386 0.033571 0.023693 -0.025378 -0.054869 0.043091 -0.071301 -0.076008 0.018462 0.055159 0.0018701 0.0016114 0.0034793 0.00071606 0.33851
1.8711 -0.013883 -0.010053 -0.029351 -0.023059 0 -0.021556 -0.012828 -0.020715 -0.013971 -0.018802 -0.021559 1.2387 0.1038 -0.010083 -0.11649 0.049544 0.020305 -0.06671 -0.075025 -0.012128 -0.081058 -0.056931 0.020649 0.024382 0.0012019 0.0018574 0.0038082 0.0009886 0.33176
1.875 -0.014975 -0.011396 -0.031634 -0.026781 0 -0.024128 -0.017915 -0.023173 -0.016064 -0.020079 -0.0063811 1.2972 0.11556 -0.029693 -0.086797 0.05664 0.016843 -0.076962 -0.073502 0.010742 0.0050922 -0.069701 0.019732 0.058646 1.9061e-05 0.0017865 0.0039891 0.0010378 0.33259
1.8789 -0.016631 -0.013657 -0.029013 -0.022727 0 -0.019452 -0.02235 -0.023165 -0.019482 -0.019228 -0.0024983 1.3674 0.11787 -0.061895 -0.048386 0.051683 0.015558 -0.093882 -0.070036 0.017054 0.029087 -0.06442 0.017456 0.07255 -0.00072985 0.0015525 0.0039695 0.00093807 0.34179
1.8828 -0.018835 -0.017022 -0.023337 -0.01567 0 -0.012397 -0.023388 -0.020111 -0.021154 -0.01688 -0.0075077 1.4376 0.11108 -0.082578 -0.03245 0.039292 0.016422 -0.10716 -0.069657 -0.0065771 -0.010917 -0.046913 0.017014 0.056833 -0.00039634 0.0014957 0.0038705 0.0010078 0.34802
1.8867 -0.020973 -0.020932 -0.018075 -0.012887 0 -0.010442 -0.020734 -0.015599 -0.018886 -0.01479 -0.012569 1.4918 0.10715 -0.06356 -0.022467 0.032057 0.017467 -0.06702 -0.068983 -0.020058 -0.0027819 -0.066378 0.019521 0.053901 0.00079381 0.0017689 0.0038903 0.0014127 0.34262
1.8906 -0.022387 -0.024456 -0.01553 -0.018017 0 -0.017067 -0.017151 -0.012602 -0.013603 -0.014781 -0.010887 1.5233 0.10877 -0.060058 -0.041061 0.027792 0.016804 -0.076324 -0.063691 0.019184 -0.017243 -0.064221 0.022622 0.06225 0.00191 0.0021516 0.0041158 0.0019085 0.33372
1.8945 -0.022979 -0.026974 -0.015312 -0.027936 0 -0.028286 -0.01643 -0.013384 -0.0092749 -0.017507 -0.0038038 1.5421 0.12107 -0.07182 -0.068056 0.054552 0.014557 -0.052671 -0.057178 0.021052 0.0052669 -0.074004 0.022864 0.08274 0.0020868 0.002241 0.0044141 0.0020356 0.34398
1.8984 -0.023282 -0.028506 -0.015328 -0.035309 0 -0.035704 -0.020273 -0.017772 -0.010228 -0.021927 0.00071646 1.5678 0.13136 -0.082106 -0.10109 0.076772 0.013057 -0.04742 -0.051734 0.0052878 0.022137 -0.082377 0.019524 0.093955 0.0012259 0.0018386 0.0045235 0.0015936 0.39156
1.9023 -0.023885 -0.029387 -0.014148 -0.034663 0 -0.033642 -0.026741 -0.023329 -0.017753 -0.025971 -0.004466 1.6137 0.12729 -0.084185 -0.13567 0.073211 0.015084 -0.087081 -0.047074 -0.0080163 0.0071659 -0.078998 0.015954 0.079764 3.6329e-05 0.0011655 0.0042812 0.00089312 0.47116
1.9063 -0.024792 -0.029673 -0.01244 -0.026848 0 -0.024095 -0.031663 -0.027321 -0.028752 -0.027987 -0.019198 1.6747 0.094161 -0.11791 -0.15265 0.09031 0.02158 -0.072724 -0.031095 -0.013899 0.016678 -0.071292 0.016866 0.041615 -0.00058128 0.00070299 0.0037779 0.00048978 0.55351
1.9102 -0.025365 -0.028991 -0.012287 -0.018174 0 -0.015068 -0.031894 -0.028763 -0.037654 -0.027903 -0.036217 1.7307 0.12648 -0.076394 -0.16206 0.080215 0.030687 -0.042379 -0.01338 -0.0050705 0.025739 -0.061964 0.024037 0.060577 -0.00024689 0.00079751 0.0032905 0.00063938 0.60573
1.9141 -0.024964 -0.027015 -0.015289 -0.015099 0 -0.013738 -0.027723 -0.028801 -0.040245 -0.02714 -0.047404 1.7621 0.13775 -0.078393 -0.16589 0.069584 0.038904 -0.071129 -0.015492 0.0113 0.0195 -0.062031 0.034527 0.06912 0.0006818 0.0013798 0.0030515 0.0010311 0.6156
1.918 -0.023644 -0.024071 -0.021258 -0.019041 0 -0.02052 -0.022532 -0.029236 -0.036485 -0.027335 -0.050124 1.7651 0.13305 -0.1129 -0.1582 0.075052 0.043468 -0.13459 -0.0193 0.026396 0.011103 -0.057123 0.043123 0.063351 0.0014955 0.0020322 0.0030727 0.0010962 0.59853
1.9219 -0.02219 -0.021109 -0.028446 -0.025659 0 -0.029164 -0.020097 -0.030716 -0.03019 -0.028888 -0.048063 1.7535 0.15513 -0.11388 -0.12923 0.11258 0.044084 -0.16154 0.013378 0.028607 0.027981 -0.019731 0.046666 0.063894 0.0017169 0.0023283 0.0031882 0.00060485 0.58135
1.9258 -0.021366 -0.018935 -0.034624 -0.028939 0 -0.032472 -0.021771 -0.032233 -0.025945 -0.030554 -0.046461 1.7477 0.13582 -0.11718 -0.12583 0.09451 0.042682 -0.085648 -0.028148 -0.026545 0.020181 -0.047291 0.046219 0.098979 0.0013835 0.0021458 0.0032597 -5.1003e-05 0.57743
1.9297 -0.021102 -0.017443 -0.037901 -0.026314 0 -0.028247 -0.025664 -0.032223 -0.025737 -0.0304 -0.046763 1.7588 0.11794 -0.12507 -0.13496 0.065574 0.041477 -0.12717 -0.029313 -0.024686 0.0073595 -0.063323 0.045263 0.099497 0.00087713 0.0017086 0.0033239 -0.00019761 0.57499
1.9336 -0.020437 -0.015737 -0.036983 -0.020373 0 -0.020276 -0.0282 -0.029998 -0.027826 -0.027331 -0.045792 1.7832 0.11673 -0.11587 -0.14537 0.063354 0.040975 -0.15233 -0.027879 -0.0028755 0.00021059 -0.061867 0.045966 0.087902 0.00055407 0.0013607 0.0035253 0.00047029 0.54815
1.9375 -0.018393 -0.013185 -0.031465 -0.015955 0 -0.014088 -0.026694 -0.026128 -0.028453 -0.021944 -0.039694 1.8076 0.12867 -0.091403 -0.14494 0.09234 0.039574 -0.10228 -0.039422 0.010772 0.0048029 -0.051257 0.047208 0.086879 0.00052365 0.0012942 0.0038986 0.0015635 0.48037
1.9414 -0.015028 -0.01044 -0.022473 -0.015606 0 -0.011979 -0.021099 -0.021606 -0.024833 -0.016115 -0.028299 1.8211 0.10163 -0.11362 -0.11148 0.077434 0.035075 -0.074387 -0.030739 -0.0031741 0.019995 -0.079823 0.046044 0.13242 0.00069058 0.0014526 0.0042335 0.0023254 0.38012
1.9453 -0.011671 -0.0092881 -0.012951 -0.017625 0 -0.012006 -0.013928 -0.016877 -0.017094 -0.01176 -0.015443 1.8214 0.098412 -0.09951 -0.096585 0.072042 0.02681 -0.045557 -0.046358 -0.011808 -0.00016453 -0.061161 0.040803 0.084997 0.00091343 0.0016498 0.0041886 0.0023049 0.27643
1.9492 -0.010052 -0.011242 -0.0065991 -0.018299 0 -0.011303 -0.0086393 -0.011832 -0.007997 -0.0097827 -0.0051885 1.8142 0.1176 -0.11644 -0.10966 0.082394 0.01657 -0.077189 -0.05929 -0.037547 -0.0049811 -0.061658 0.032635 0.062727 0.0010915 0.0017621 0.0035847 0.0017313 0.19949
1.9531 -0.011001 -0.01603 -0.005629 -0.015937 0 -0.009818 -0.0075947 -0.0066621 -0.0010129 -0.0098544 0.0019127 1.8065 0.13516 -0.13665 -0.14004 0.090872 0.0075435 -0.12751 -0.067383 -0.059904 -0.016962 -0.076026 0.024188 0.054547 0.001151 0.0018128 0.0026208 0.0012453 0.16275
1.957 -0.013802 -0.021412 -0.0090354 -0.012688 0 -0.010418 -0.010759 -0.0024772 0.001664 -0.010906 0.0085379 1.8019 0.12181 -0.11445 -0.16795 0.075088 0.0021443 -0.13066 -0.073793 -0.050614 -0.069465 -0.083161 0.017134 0.023009 0.0010319 0.0018966 0.0018048 0.0012646 0.15937
1.9609 -0.016715 -0.024621 -0.013159 -0.012364 0 -0.015334 -0.015814 -0.00082767 -4.0036e-05 -0.011792 0.016576 1.8006 0.10767 -0.14615 -0.11989 0.069331 0.00052158 -0.12448 -0.080879 -0.068947 -0.029498 -0.086599 0.01124 0.012567 0.00073343 0.0020418 0.0016259 0.0016015 0.17264
1.9648 -0.018179 -0.024266 -0.014453 -0.016399 0 -0.022785 -0.019592 -0.0024574 -0.0045039 -0.011737 0.02363 1.8017 0.11636 -0.13279 -0.12761 0.071733 0.00094303 -0.11585 -0.079806 -0.047515 0.0044614 -0.099681 0.0057343 0.018481 0.00035338 0.0021511 0.0022128 0.0016847 0.18948
1.9688 -0.017691 -0.021095 -0.012227 -0.021906 0 -0.027529 -0.019977 -0.0065088 -0.0094705 -0.010552 0.023944 1.8051 0.12352 -0.12113 -0.14911 0.074991 0.0016015 -0.087166 -0.080029 -0.018129 0.0020823 -0.097476 0.0011488 0.045752 3.2279e-05 0.0020769 0.0032368 0.0011408 0.20628
1.9727 -0.015775 -0.017045 -0.0089844 -0.023835 0 -0.02514 -0.017104 -0.011012 -0.013075 -0.0087324 0.013332 1.8106 0.12038 -0.12123 -0.15228 0.080024 0.0022127 -0.062808 -0.075351 -0.003534 -0.031706 -0.078685 -0.0006775 0.076665 -0.00016549 0.0017569 0.0041262 0.00016797 0.22523
1.9766 -0.013252 -0.013536 -0.0080396 -0.019332 0 -0.016041 -0.013038 -0.014256 -0.014528 -0.0073232 -0.0063756 1.8157 0.11434 -0.098107 -0.098875 0.099913 0.0040334 -0.14087 -0.033686 -0.028005 -0.04073 -0.07375 0.0014429 0.051115 -0.00029549 0.0012811 0.0044314 -0.00063428 0.24726
1.9805 -0.010562 -0.010557 -0.010611 -0.010308 0 -0.005447 -0.010205 -0.015821 -0.014358 -0.007372 -0.027633 1.8157 0.10642 -0.045362 -0.079331 0.10277 0.0083746 -0.074075 -0.028448 -0.026577 -0.0186 -0.05896 0.0063375 0.055946 -0.00042657 0.00082893 0.0040865 -0.00078494 0.26879
1.9844 -0.0076887 -0.0072317 -0.014948 -0.0018453 0 0.00083977 -0.0097383 -0.016403 -0.014039 -0.0091202 -0.042206 1.8063 0.1122 -0.051845 -0.085947 0.079734 0.015008 -0.066823 -0.022187 0.0027516 0.0062189 -0.064012 0.011145 0.085309 -0.0004925 0.00053395 0.0034075 -0.00029153 0.28379
1.9883 -0.0045547 -0.0031003 -0.018043 0.0020822 0 0.00098266 -0.010961 -0.016756 -0.014994 -0.011519 -0.046659 1.7866 0.11991 -0.063749 -0.085358 0.059252 0.021887 -0.08771 -0.019442 0.0046457 0.0115 -0.075253 0.013933 0.10449 -0.00029717 0.0003999 0.0028545 0.00043261 0.2873
1.9922 -0.0013717 0.0011943 -0.018083 0.0016548 0 -0.0019338 -0.012212 -0.016783 -0.017365 -0.012652 -0.043711 1.76 0.11785 -0.030685 -0.0532 0.068267 0.02638 -0.086648 -0.027435 -0.057676 -0.015022 -0.074209 0.015519 0.08245 0.00027632 0.00034326 0.0027293 0.00095592 0.27623
1.9961 0.001415 0.0044329 -0.015355 0.00039726 0 -0.0031097 -0.012125 -0.015574 -0.019414 -0.010958 -0.038676 1.7328 0.1261 -0.095689 -0.079197 0.078738 0.026874 -0.10111 -0.036429 0.010923 -0.0040971 -0.045875 0.018264 0.051774 0.0010484 0.00031518 0.0030015 0.0011249 0.24703
2 0.003478 0.0059159 -0.011138 0.0015067 0 -0.0002682 -0.010211 -0.012203 -0.018285 -0.006377 -0.034435 1.7109 0.13639 -0.10847 -0.089739 0.063761 0.023411 -0.080423 -0.054916 -0.0056676 0.028292 -0.060162 0.022702 0.038917 0.0015818 0.00037662 0.0033605 0.0010385 0.19404
2.0039 0.0048518 0.005999 -0.0060959 0.004901 0 0.004798 -0.0065419 -0.006513 -0.011895 -0.00042635 -0.02932 1.6964 0.14568 -0.084234 -0.093994 0.051617 0.017001 -0.072026 -0.067169 -0.020289 0.031054 -0.073745 0.025398 0.045407 0.0015127 0.00064032 0.0034465 0.00082605 0.11194
2.0078 0.0058225 0.0056067 5.6458e-05 0.0076902 0 0.0083635 -0.0012644 0.0007246 -0.00069045 0.0049221 -0.019321 1.6864 0.14261 -0.061894 -0.097842 0.052141 0.0084868 -0.10109 -0.069717 -0.029087 0.00049608 -0.080716 0.020683 0.052641 0.00089507 0.0011248 0.0031017 0.00051983 0.0015561
2.0117 0.0065944 0.0053141 0.007502 0.0073999 0 0.0082862 0.0052475 0.0082275 0.012132 0.0086541 -0.0022542 1.6736 0.10438 -0.11686 -0.10746 0.065545 -0.0018759 -0.187 -0.066976 -0.089758 -0.032075 -0.10093 0.00528 0.017877 0.00020564 0.0016666 0.0024725 0.00014041 -0.12564
2.0156 0.0070661 0.0049387 0.01528 0.0046694 0 0.0056938 0.011806 0.014759 0.022356 0.011218 0.019812 1.6512 0.11811 -0.090303 -0.031012 0.026201 -0.013816 -0.11735 -0.08895 -0.069885 -0.047153 -0.10066 -0.018188 0.020587 -4.6111e-05 0.0020026 0.0018952 -0.00016284 -0.24897
2.0195 0.0069103 0.0039529 0.021514 0.0027536 0 0.0036085 0.016394 0.019473 0.027283 0.013734 0.04159 1.6172 0.1384 -0.078295 -0.044996 0.021577 -0.026183 -0.067069 -0.095629 -0.098587 -0.088008 -0.11928 -0.042221 -0.0029864 0.00023171 0.0019806 0.0016512 -0.00014176 -0.34625
2.0234 0.0058552 0.0021654 0.024631 0.0042947 0 0.0040402 0.017293 0.022003 0.027223 0.016691 0.057747 1.5769 0.14937 -0.073093 -0.066486 0.02119 -0.03685 -0.044264 -0.094384 -0.11881 -0.097132 -0.12799 -0.059457 -0.032041 0.00063241 0.0017168 0.0017752 0.00033418 -0.40279
2.0273 0.0039174 -6.3807e-05 0.024237 0.008471 0 0.0061801 0.014582 0.022384 0.024816 0.019333 0.065472 1.5409 0.14467 -0.062878 -0.037522 0.0020106 -0.043615 -0.052541 -0.095846 -0.095834 -0.044336 -0.11035 -0.067458 -0.043791 0.00064026 0.0015373 0.0020604 0.001099 -0.41543
2.0313 0.0014223 -0.0021982 0.020829 0.011303 0 0.0071197 0.010415 0.020851 0.022744 0.020243 0.064785 1.5186 0.15174 -0.036106 -0.056713 -0.0050698 -0.045333 -0.12429 -0.11896 -0.12884 -0.03291 -0.11541 -0.069159 -0.014796 0.00013947 0.0017164 0.0022488 0.0017667 -0.38907
2.0352 -0.0011571 -0.0039629 0.014942 0.0089744 0 0.0043378 0.0073876 0.017553 0.021609 0.0185 0.057101 1.5119 0.12206 -0.065539 -0.11146 0.0295 -0.04228 -0.04788 -0.10707 -0.047623 -0.058258 -0.10706 -0.068754 -0.0063997 -0.00044215 0.0022195 0.0022434 0.0020266 -0.32919
2.0391 -0.0034153 -0.005343 0.00688 0.0012587 0 -0.0020995 0.0062142 0.012406 0.019581 0.014315 0.04373 1.5138 0.11681 -0.075791 -0.096337 0.042837 -0.035487 -0.029303 -0.10521 -0.0063277 -0.040252 -0.10769 -0.066951 0.0031934 -0.0005077 0.0026802 0.0021697 0.0018872 -0.23724
2.043 -0.0051772 -0.0062569 -0.0026845 -0.0079498 0 -0.0093013 0.0049266 0.0053073 0.014006 0.0086299 0.02556 1.5137 0.1304 -0.060167 -0.042589 0.032787 -0.025757 -0.044843 -0.1094 -0.015335 -0.001421 -0.10598 -0.060038 0.021465 0.00015231 0.0026634 0.0022438 0.0016366 -0.1131
2.0469 -0.0065595 -0.0064574 -0.012227 -0.013498 0 -0.013449 0.00062568 -0.0033519 0.0036655 0.0022069 0.003794 1.5056 0.12744 -0.039623 -0.047757 0.022703 -0.013322 0.030979 -0.094324 -0.026391 -0.013335 -0.07397 -0.043665 0.051581 0.0011356 0.00202 0.0025705 0.001564 0.037821
2.0508 -0.0079073 -0.0059294 -0.019961 -0.012861 0 -0.012524 -0.0076234 -0.012381 -0.010023 -0.0048381 -0.019232 1.4915 0.14335 -0.056993 -0.10063 0.055302 0.00159 -0.0056653 -0.073609 -0.0072056 -0.0040348 -0.051509 -0.017854 0.041038 0.0017456 0.0010456 0.0030449 0.0017163 0.19998
2.0547 -0.0096078 -0.0053659 -0.025153 -0.0079644 0 -0.0079743 -0.017465 -0.020169 -0.02368 -0.012641 -0.040087 1.4788 0.1399 -0.038557 -0.074076 0.034602 0.017908 -0.0016383 -0.055688 0.018222 -0.0041337 -0.046557 0.011449 0.091824 0.0015642 0.00030113 0.0034329 0.001912 0.3512
2.0586 -0.011859 -0.0060358 -0.02871 -0.0036783 0 -0.0040639 -0.024924 -0.025614 -0.033935 -0.020818 -0.055309 1.472 0.13975 -0.026623 -0.040652 0.018074 0.033527 -0.0017033 -0.039139 0.037553 0.00078845 -0.037333 0.035879 0.11534 0.00077223 0.00022172 0.00355 0.0019692 0.47288
2.0625 -0.01454 -0.0089091 -0.032129 -0.0043165 0 -0.0051099 -0.027697 -0.028824 -0.03926 -0.028186 -0.062912 1.4675 0.14833 -0.035762 -0.040763 0.037665 0.046066 -0.018905 -0.024821 0.046994 0.016894 -0.020982 0.050321 0.078631 -4.1707e-05 0.0008112 0.0033891 0.0018905 0.55914
2.0664 -0.017301 -0.013742 -0.035664 -0.010823 0 -0.01238 -0.027034 -0.03084 -0.040504 -0.033306 -0.063399 1.4553 0.12742 -0.013984 -0.050049 0.075529 0.05403 0.013434 -0.020768 0.062526 0.032169 -0.044267 0.055984 0.076808 -0.000381 0.001648 0.0031064 0.0018158 0.61708
2.0703 -0.019809 -0.019036 -0.037636 -0.020479 0 -0.022917 -0.026446 -0.032525 -0.039923 -0.035394 -0.059467 1.4277 0.15989 0.0015699 -0.022433 0.085486 0.057429 0.028705 -0.026045 0.063157 0.00070653 -0.023801 0.058441 0.049897 -0.00020022 0.0021869 0.0028983 0.0018081 0.65763
2.0742 -0.02195 -0.023054 -0.035798 -0.028998 0 -0.03141 -0.028412 -0.033662 -0.039504 -0.034808 -0.054325 1.3854 0.16413 -0.0055589 -0.035073 0.071198 0.057399 0.057517 -0.031247 0.067123 0.0025998 -0.017751 0.062538 0.079363 0.00015018 0.0021239 0.0028666 0.0017234 0.68463
2.0781 -0.023815 -0.025073 -0.029607 -0.033296 0 -0.03397 -0.032173 -0.0332 -0.039711 -0.032736 -0.049538 1.3366 0.14963 -0.019138 -0.051295 0.044002 0.055197 0.0701 -0.025425 0.06846 0.018177 -0.02728 0.06856 0.1071 0.00028009 0.0015631 0.0029601 0.0013278 0.69149
2.082 -0.025492 -0.025804 -0.021149 -0.033091 0 -0.030977 -0.034589 -0.030501 -0.03939 -0.030443 -0.043984 1.2902 0.14593 -0.013827 -0.0088439 0.021044 0.051368 0.023439 0.00017648 0.056483 0.0041641 -0.039136 0.072635 0.047668 7.141e-05 0.00089465 0.0030141 0.00056442 0.66826
2.0859 -0.026897 -0.026637 -0.013774 -0.030489 0 -0.026662 -0.033147 -0.026337 -0.036805 -0.028682 -0.035005 1.2476 0.11134 0.013916 0.022779 0.0624 0.045711 -0.040165 -0.029915 0.054879 -0.023424 -0.0201 0.070591 0.11344 -0.00029323 0.00050079 0.0028625 -0.00029743 0.61301
2.0898 -0.027813 -0.02842 -0.009708 -0.028137 0 -0.025615 -0.028239 -0.022561 -0.031076 -0.027574 -0.021257 1.2028 0.08859 0.019019 0.0072082 0.055571 0.037973 0.0092301 -0.033237 0.071085 -0.027544 -0.0094262 0.061678 0.074204 -0.00053525 0.00051459 0.0024704 -0.00080047 0.53765
2.0938 -0.028084 -0.030818 -0.0089096 -0.027329 0 -0.029038 -0.022702 -0.020655 -0.023088 -0.026805 -0.0050906 1.1481 0.087455 1.3848e-05 -0.017843 0.032149 0.028689 0.053528 -0.044625 0.076217 -0.021573 -0.019404 0.049154 0.034205 -0.0004917 0.00078664 0.0020126 -0.0006284 0.46334
2.0977 -0.02776 -0.032664 -0.010029 -0.027391 0 -0.033857 -0.019311 -0.020559 -0.015285 -0.025835 0.0077493 1.0818 0.11123 -0.028855 -0.023203 0.010972 0.019487 0.047581 -0.065634 0.061792 -0.023757 -0.040197 0.03767 0.031721 -0.00017496 0.0010534 0.0018197 0.0001533 0.40923
2.1016 -0.027026 -0.032842 -0.012189 -0.026688 0 -0.035451 -0.018725 -0.020975 -0.010434 -0.024077 0.011454 1.0094 0.15678 -0.022061 0.026247 0.0035872 0.012557 0.024027 -0.050222 0.043328 -0.070894 -0.023951 0.03005 0.032776 0.00029264 0.001161 0.0021708 0.0011445 0.38339
2.1055 -0.026036 -0.030931 -0.015613 -0.024397 0 -0.0316 -0.019642 -0.020849 -0.010105 -0.021171 0.0042529 0.93801 0.11067 -0.0049961 -0.066012 0.016395 0.009579 0.046431 -0.067437 0.036176 -0.023251 -0.040566 0.026123 0.024798 0.00074982 0.001173 0.003038 0.0018921 0.38183
2.1094 -0.024851 -0.027272 -0.020628 -0.02153 0 -0.024258 -0.020582 -0.020498 -0.013803 -0.017371 -0.0099416 0.86981 0.076559 0.013725 -0.077812 0.019447 0.010748 0.039865 -0.068942 0.047476 -0.022853 -0.026698 0.024058 0.037602 0.0010211 0.0012861 0.0039861 0.0021638 0.39442
2.1133 -0.023566 -0.022732 -0.026452 -0.020207 0 -0.017766 -0.02129 -0.021178 -0.019294 -0.013725 -0.02387 0.80026 0.070203 0.0067342 -0.039903 0.0137 0.01459 0.021629 -0.061601 0.048561 -0.028723 -0.0026718 0.022519 0.042134 0.00094882 0.0016268 0.0043784 0.0020121 0.41186
2.1172 -0.022446 -0.018472 -0.031366 -0.02167 0 -0.01527 -0.022446 -0.023517 -0.023888 -0.011721 -0.031629 0.72318 0.088728 -0.04179 -0.016307 0.0025544 0.01879 0.022376 -0.056277 0.016251 0.0059916 0.0042708 0.021595 0.013085 0.0004852 0.0020957 0.0038107 0.0016328 0.42884
2.1211 -0.021834 -0.01571 -0.03413 -0.024765 0 -0.016567 -0.02435 -0.026504 -0.025892 -0.012446 -0.03219 0.63738 0.056109 -0.016949 -0.078051 -0.027764 0.021586 0.090969 -0.03273 0.025358 -0.040245 0.0047178 0.022036 0.033927 -0.000211 0.0024011 0.0024663 0.0011895 0.44348
2.125 -0.02184 -0.015247 -0.034964 -0.026476 0 -0.019029 -0.026234 -0.028211 -0.025343 -0.015829 -0.029196 0.54841 0.044425 0.019373 -0.052914 -0.019268 0.022779 0.010242 -0.0045644 0.021279 -0.03912 0.022859 0.023966 0.0216 -0.00079492 0.0022698 0.0010781 0.00076142 0.45588
2.1289 -0.022102 -0.016852 -0.034823 -0.024397 0 -0.020352 -0.026946 -0.027619 -0.023673 -0.020568 -0.027532 0.46374 0.037217 0.027689 -0.061173 0.0051864 0.023611 -0.009032 0.0011217 0.018449 -0.0029899 0.030076 0.026486 0.032915 -0.00092226 0.0016764 0.00046097 0.00041088 0.46734
2.1328 -0.02191 -0.019071 -0.033724 -0.019117 0 -0.020397 -0.026124 -0.025665 -0.022629 -0.024849 -0.029633 0.38582 0.027522 0.015471 -0.10242 0.024917 0.025524 0.047763 -0.0084485 0.025035 0.032681 0.02795 0.028446 0.059866 -0.00048792 0.00089217 0.00094656 0.00024616 0.47932
2.1367 -0.020668 -0.019935 -0.030166 -0.014229 0 -0.020553 -0.024461 -0.024313 -0.023175 -0.027299 -0.034311 0.3096 0.012581 0.031604 -0.079339 0.010953 0.028778 0.044801 0.0050865 0.048028 -0.0032809 0.043053 0.029438 0.038648 0.00027771 0.00029761 0.0021627 0.00037588 0.49089
2.1406 -0.018282 -0.018293 -0.022607 -0.013551 0 -0.021634 -0.022783 -0.024474 -0.025 -0.027475 -0.038442 0.22672 0.016397 0.017889 -0.018018 0.0032116 0.032041 0.040724 -0.0055627 0.026999 -0.0094053 0.043794 0.029979 0.039624 0.00095044 0.00010635 0.0033406 0.00079013 0.49598
2.1445 -0.015147 -0.014723 -0.011641 -0.017683 0 -0.022594 -0.021068 -0.024879 -0.026807 -0.025671 -0.039545 0.13259 0.008643 0.018351 -0.00023224 -0.016729 0.033357 0.030478 -0.0046315 0.031949 0.013612 0.045177 0.030796 0.023492 0.0011897 0.00023718 0.0038937 0.0013014 0.48388
2.1484 -0.011764 -0.011152 -0.00043488 -0.022953 0 -0.021339 -0.018585 -0.023149 -0.027103 -0.022422 -0.037013 0.02997 -0.00049526 0.011215 -0.020666 -0.018826 0.031673 0.019531 -0.0052631 0.032221 0.026097 0.041961 0.031983 0.0073782 0.00093688 0.00044742 0.0037903 0.0016367 0.44464
2.1523 -0.0084106 -0.0093326 0.0073575 -0.023957 0 -0.016736 -0.014995 -0.018124 -0.024995 -0.018218 -0.031476 -0.073851 -0.0032212 -0.015356 -0.059578 0.012839 0.027584 -0.00085591 -0.015347 0.0072446 0.0091539 0.033764 0.032792 0.007745 0.0003953 0.00059933 0.0034412 0.001629 0.37611
2.1563 -0.0051709 -0.0094442 0.010346 -0.017813 0 -0.0098231 -0.011076 -0.011158 -0.020555 -0.013568 -0.023558 -0.17341 -0.011571 -0.01206 -0.047337 0.021522 0.022617 -0.12159 -0.0066634 0.0041514 0.049395 0.049504 0.032037 0.031072 -0.00015836 0.00079887 0.0032559 0.0013498 0.28662
2.1602 -0.0022272 -0.010012 0.010115 -0.00662 0 -0.0031207 -0.0080739 -0.005032 -0.014621 -0.0090832 -0.013523 -0.26916 0.0042516 -0.049128 -0.050923 -0.0063062 0.01772 -0.070849 -0.013684 0.018904 0.064888 0.046379 0.028572 -0.011732 -0.00055607 0.001262 0.0032962 0.0010606 0.19028
2.1641 2.671e-05 -0.0091969 0.0092065 0.0040164 0 0.0012209 -0.0062836 -0.0014882 -0.0082171 -0.0052317 -0.0019819 -0.36598 0.023142 -0.10588 -0.085758 -0.01393 0.012376 -0.083736 -0.022599 0.012779 0.079353 0.043034 0.021515 -0.01004 -0.00077822 0.0020328 0.0033169 0.0010122 0.098049
2.168 0.0012755 -0.0062783 0.0085151 0.0091966 0 0.002803 -0.0044364 0.0002462 -0.001973 -0.0018981 0.0094157 -0.46798 0.029175 -0.13985 -0.10929 -0.0068167 0.0052494 -0.14198 -0.029015 0.0025627 0.07941 0.03839 0.010434 0.02404 -0.00086361 0.0028404 0.0030969 0.001252 0.012009
2.1719 0.0017138 -0.0020279 0.0067859 0.0082107 0 0.0029094 -0.00077759 0.0024955 0.0040634 0.0017207 0.018381 -0.57444 0.0048165 -0.088447 -0.042715 -0.01938 -0.0042082 -0.11139 -0.031435 0.033769 0.032863 0.022734 -0.004157 0.020703 -0.00081186 0.0032641 0.0026999 0.0015965 -0.072484
2.1758 0.0020924 0.002218 0.0026223 0.0045343 0 0.0033594 0.0050996 0.0066908 0.010131 0.0065425 0.023334 -0.68038 0.029757 -0.14496 -0.028941 0.0079112 -0.014711 -0.14619 -0.077813 0.013467 0.076725 -0.015832 -0.020266 0.015535 -0.00057879 0.0030767 0.0024117 0.0017894 -0.15891
2.1797 0.0031955 0.0057761 -0.0033313 0.0026355 0 0.0053342 0.011512 0.011842 0.016227 0.012656 0.024546 -0.78069 0.050022 -0.13768 -0.055917 0.014631 -0.023722 -0.1567 -0.093803 -0.0050844 0.091623 -0.014442 -0.034618 0.03073 -0.00015509 0.0024476 0.0024482 0.001709 -0.2433
2.1836 0.0051776 0.008952 -0.0085253 0.0044969 0 0.0088574 0.015905 0.015414 0.021794 0.018816 0.024016 -0.87406 0.063923 -0.11877 -0.059697 -0.0012733 -0.029238 -0.18646 -0.10361 -0.013667 0.10118 -0.00472 -0.044037 0.023928 0.00036549 0.0018078 0.0027494 0.0014522 -0.31511
2.1875 0.0074303 0.012306 -0.010833 0.0086882 0 0.012918 0.016975 0.015749 0.025898 0.022956 0.024095 -0.96353 0.069726 -0.12738 -0.024241 -0.02469 -0.031189 -0.25316 -0.11569 -0.010961 0.1189 -0.011441 -0.047333 -0.014643 0.00080623 0.0014996 0.0030627 0.0012296 -0.36426
2.1914 0.0091736 0.015744 -0.010433 0.012338 0 0.015975 0.015701 0.01371 0.027766 0.023502 0.02585 -1.0537 0.062235 -0.18475 -0.057044 0.013466 -0.031198 -0.31318 -0.095859 -0.011879 0.13449 -0.052797 -0.046194 -0.010554 0.0010054 0.0015371 0.0032055 0.0011738 -0.38775
2.1953 0.010227 0.018406 -0.0090413 0.013858 0 0.016719 0.014388 0.012015 0.027234 0.020518 0.02831 -1.1472 0.07144 -0.15697 -0.062729 0.013686 -0.030944 -0.26774 -0.075317 -0.012365 0.14881 -0.056561 -0.044105 -0.046399 0.00091171 0.0016871 0.0032223 0.0012319 -0.39027
2.1992 0.011172 0.019431 -0.0072854 0.013944 0 0.014918 0.014674 0.012902 0.024756 0.015785 0.029043 -1.244 0.09101 -0.14884 -0.073671 0.020543 -0.030659 -0.22283 -0.064612 0.0013749 0.15554 -0.055475 -0.04389 -0.042724 0.00060348 0.00175 0.0032796 0.0012401 -0.379
2.2031 0.012702 0.01875 -0.0033094 0.014288 0 0.011831 0.016352 0.016276 0.021034 0.011706 0.025734 -1.3416 0.10731 -0.16544 -0.071554 0.033709 -0.029105 -0.1979 -0.06715 0.018471 0.17131 -0.055499 -0.045807 -0.0066904 0.00022599 0.0017334 0.0034341 0.0011078 -0.35785
2.207 0.014787 0.01709 0.0054356 0.01556 0 0.0096026 0.017866 0.019866 0.016634 0.0098163 0.017866 -1.4381 0.10563 -0.18626 -0.028482 0.041745 -0.024987 -0.19291 -0.083508 0.021619 0.21586 -0.056936 -0.047755 0.031101 -9.4133e-05 0.0017491 0.003536 0.00093527 -0.3263
2.2109 0.016543 0.015272 0.018761 0.016684 0 0.0097476 0.017732 0.021076 0.011957 0.0099809 0.007555 -1.5326 0.13862 -0.15307 -0.033459 0.030409 -0.018438 -0.18835 -0.091524 0.026042 0.1933 -0.055547 -0.047371 0.040631 -0.00029132 0.0017851 0.0033794 0.00094488 -0.28322
2.2148 0.016994 0.013576 0.032361 0.015977 0 0.011866 0.0155 0.01884 0.0074629 0.010771 -0.0011876 -1.6249 0.14715 -0.12542 -0.022545 0.039202 -0.011208 -0.20871 -0.072119 0.035693 0.20431 -0.064151 -0.044132 0.0063108 -0.00034191 0.0016553 0.0029344 0.0012726 -0.23156
2.2188 0.01602 0.011828 0.040415 0.012958 0 0.013889 0.011686 0.014116 0.0037872 0.010676 -0.0046422 -1.7146 0.14057 -0.093686 -0.05048 0.053806 -0.0054737 -0.23689 -0.081061 0.038658 0.21201 -0.075562 -0.039667 0.0077997 -0.00022289 0.0012284 0.0024106 0.001805 -0.1797
2.2227 0.014511 0.010001 0.040073 0.0091035 0 0.01392 0.0072575 0.0090028 0.0015138 0.0092357 -0.001874 -1.8008 0.12451 -0.070015 -0.10137 0.063955 -0.0024001 -0.25854 -0.11443 0.026958 0.21119 -0.081063 -0.036159 0.047411 9.4383e-05 0.00069178 0.0020791 0.0022196 -0.13854
2.2266 0.013536 0.0085751 0.033559 0.0069041 0 0.012096 0.0034151 0.0054834 0.00079323 0.0073227 0.0042872 -1.8821 0.10171 -0.10799 -0.041932 0.059181 -0.0016846 -0.25463 -0.075132 -0.0069005 0.24202 -0.063982 -0.034492 0.011526 0.0005958 0.00051142 0.0020369 0.0022161 -0.11693
2.2305 0.01332 0.0081925 0.025792 0.0080383 0 0.010592 0.0015688 0.0046413 0.0012734 0.0064475 0.0089372 -1.9582 0.10729 -0.11985 -0.04404 0.054842 -0.0023021 -0.29668 -0.11495 -0.0065797 0.21479 -0.075165 -0.033872 -0.027038 0.0011643 0.0010366 0.002151 0.0017537 -0.11867
2.2344 0.013061 0.0089932 0.019828 0.012097 0 0.011507 0.0028808 0.0064605 0.0025222 0.0076162 0.0086758 -2.0304 0.10284 -0.12591 -0.055092 0.048752 -0.0035756 -0.33572 -0.12013 -0.011395 0.20993 -0.074314 -0.033097 -0.017474 0.0015809 0.0021026 0.0022263 0.0010963 -0.1418
2.2383 0.011796 0.010376 0.014585 0.016734 0 0.014525 0.0072532 0.0098962 0.0045621 0.010543 0.0044511 -2.1013 0.088246 -0.12839 -0.064797 0.038753 -0.0055853 -0.32313 -0.11124 -0.016291 0.20489 -0.08071 -0.032005 -0.0042724 0.0016237 0.0030594 0.0022086 0.00062305 -0.17958
2.2422 0.0094639 0.011494 0.0069639 0.019054 0 0.016763 0.012708 0.013152 0.0078896 0.013762 0.0011197 -2.1738 0.073716 -0.12374 -0.072568 0.027289 -0.0087254 -0.23786 -0.12168 -0.015989 0.16944 -0.11294 -0.031587 -0.036466 0.0012156 0.0032759 0.0022091 0.00055571 -0.22212
2.2461 0.0070969 0.011991 -0.0039727 0.017315 0 0.015256 0.016242 0.014377 0.012788 0.01559 0.0036064 -2.2481 0.12467 -0.065966 -0.12917 0.065081 -0.013022 -0.33917 -0.13093 -0.063323 0.13264 -0.10213 -0.032706 -0.071564 0.00050975 0.0026833 0.0023437 0.00081957 -0.25867
2.25 0.0059024 0.012193 -0.015111 0.011969 0 0.0098998 0.015936 0.012708 0.018514 0.015287 0.012563 -2.3212 0.12281 -0.086235 -0.14103 0.049361 -0.017875 -0.31346 -0.1309 -0.059127 0.13672 -0.11917 -0.034907 -0.075539 -0.00017354 0.001837 0.0025759 0.0011346 -0.28095
2.2539 0.0061438 0.01258 -0.021591 0.0054657 0 0.0039925 0.012612 0.0089888 0.023233 0.013562 0.023265 -2.3882 0.11928 -0.11541 -0.15136 0.037843 -0.022301 -0.26107 -0.12305 -0.046464 0.15021 -0.13272 -0.036663 -0.073932 -0.00053607 0.0014116 0.0027388 0.0012436 -0.28616
2.2578 0.0069108 0.013097 -0.020891 0.00088516 0 0.0015931 0.0093128 0.0053977 0.025021 0.011993 0.02902 -2.4458 0.12627 -0.12322 -0.15614 0.043668 -0.025286 -0.22318 -0.11709 -0.036564 0.15391 -0.13064 -0.036876 -0.074921 -0.00048669 0.0015976 0.0027054 0.0010855 -0.27751
2.2617 0.0070079 0.013057 -0.014608 0.00011591 0 0.0039818 0.00877 0.0039774 0.023193 0.011678 0.026451 -2.4967 0.12951 -0.09698 -0.11004 0.049128 -0.025943 -0.21206 -0.13438 -0.019698 0.12931 -0.11095 -0.036021 -0.076262 -0.00018401 0.0019735 0.0025164 0.00079264 -0.26095
2.2656 0.0060743 0.011731 -0.0063942 0.0026842 0 0.0084678 0.011023 0.0051377 0.018798 0.012172 0.018146 -2.5495 0.13301 -0.094501 -0.07546 0.049853 -0.023648 -0.18999 -0.13223 -0.061197 0.10322 -0.12223 -0.035612 -0.059 9.2252e-05 0.0019699 0.0023286 0.00054848 -0.23978
2.2695 0.0048434 0.0090461 0.0015 0.0061024 0 0.010702 0.013388 0.0073718 0.013733 0.011625 0.010281 -2.6143 0.15743 -0.086381 -0.093147 0.029181 -0.018376 -0.16329 -0.12369 -0.090088 0.088065 -0.12543 -0.036401 -0.039626 0.00013584 0.001453 0.0022522 0.00044642 -0.21117
2.2734 0.0043233 0.0056823 0.0094337 0.0076413 0 0.0084195 0.01288 0.0084616 0.0091821 0.0082226 0.0071941 -2.6951 0.16211 -0.081233 -0.12594 0.008658 -0.011083 -0.16938 -0.11961 -0.099297 0.075428 -0.11839 -0.037129 -0.025299 -7.4288e-05 0.00084495 0.0022637 0.00045957 -0.16791
2.2773 0.0047553 0.0025502 0.018395 0.0063028 0 0.0032398 0.0088556 0.0071512 0.0048 0.0018843 0.0077112 -2.7863 0.12858 -0.081917 -0.13274 0.0056489 -0.0036213 -0.21202 -0.12481 -0.090394 0.057208 -0.10409 -0.035237 -0.018635 -0.0004081 0.00067329 0.0022799 0.00051548 -0.10496
2.2813 0.0053888 0.00020382 0.027403 0.0034579 0 -0.00095318 0.0034634 0.0038983 -0.00056806 -0.005183 0.0065049 -2.8753 0.16304 -0.050366 -0.058689 0.011859 0.0021242 -0.11359 -0.11561 -0.086603 0.030096 -0.10003 -0.029044 -0.003318 -0.00070097 0.0010286 0.0022877 0.00058444 -0.026312
2.2852 0.0052597 -0.0012694 0.033397 0.0015901 0 -0.0013948 -0.00039624 0.00022416 -0.0072509 -0.0097203 -0.00071632 -2.9512 0.14294 -0.019497 -0.079788 -0.0070067 0.005355 -0.12739 -0.10525 -0.05077 0.041138 -0.086626 -0.019375 -0.017885 -0.00084024 0.0014986 0.0023578 0.00070167 0.053094
2.2891 0.0041503 -0.0019356 0.033819 0.0021749 0 0.0015265 -0.0015418 -0.0025522 -0.013745 -0.0096422 -0.012852 -3.0119 0.12734 -0.010677 -0.10638 -0.022072 0.0067771 -0.15538 -0.10268 -0.055337 0.063227 -0.080082 -0.0090703 -0.028578 -0.0007748 0.0016381 0.0025195 0.00091991 0.11272
2.293 0.0027732 -0.0017671 0.028989 0.0045206 0 0.0051617 -0.0010915 -0.0040098 -0.017393 -0.0055501 -0.023789 -3.0641 0.11948 -0.017363 -0.10973 -0.027621 0.0077978 -0.1684 -0.097634 -0.082075 0.073581 -0.086377 -0.00084112 -0.020997 -0.00049434 0.0014631 0.0026594 0.0012486 0.13622
2.2969 0.0020438 -0.00076582 0.021616 0.0065615 0 0.0071827 -0.00084174 -0.0043333 -0.016294 -0.00028729 -0.027156 -3.1168 0.098153 -0.017667 -0.080961 -0.027096 0.0091039 -0.16019 -0.068221 -0.065399 0.045099 -0.108 0.0044803 0.01394 -4.031e-05 0.0014193 0.0026019 0.0016315 0.11959
2.3008 0.0022246 0.00077901 0.013955 0.0068115 0 0.0072778 -0.0012871 -0.00365 -0.010816 0.003164 -0.021258 -3.1732 0.11205 -0.019937 -0.088486 -0.047523 0.0099063 -0.15761 -0.066012 -0.02122 0.018972 -0.065961 0.0076795 -0.0018142 0.00046232 0.0018391 0.0023198 0.0019691 0.072371
2.3047 0.0027935 0.002354 0.0058129 0.0056184 0 0.0066325 -0.001283 -0.0018475 -0.0033898 0.00379 -0.010013 -3.2298 0.1358 -0.0004297 -0.090953 -0.05099 0.0086142 -0.22282 -0.068131 -0.031477 0.042906 -0.068795 0.0093195 -0.0043036 0.00082604 0.0024716 0.0020364 0.0021614 0.011274
2.3086 0.0031006 0.0036672 -0.0042757 0.0045721 0 0.0061932 0.00051672 0.0010022 0.0032496 0.0030027 0.0005496 -3.2819 0.13583 0.01656 -0.094369 -0.047547 0.0043703 -0.2739 -0.073264 -0.04634 0.049057 -0.08097 0.0083856 0.00077765 0.00090918 0.0026367 0.0020546 0.0021458 -0.049363
2.3125 0.0030738 0.00499 -0.015934 0.0047473 0 0.0057231 0.0041358 0.0042593 0.0078739 0.0031811 0.0068786 -3.3316 0.10075 0.01222 -0.10013 -0.050402 -0.0019823 -0.26041 -0.078478 -0.043992 0.00096454 -0.080387 0.0029995 0.0053649 0.0007357 0.0019121 0.002437 0.0019241 -0.10379
2.3164 0.0032409 0.0068965 -0.025444 0.0056025 0 0.0045121 0.0082629 0.0069791 0.011145 0.0056072 0.0096629 -3.3873 0.073973 -0.027384 -0.095509 -0.088277 -0.0084326 -0.19437 -0.074008 -0.076867 -0.067956 -0.076573 -0.0073492 -0.0075681 0.00049906 0.00066702 0.0028657 0.0015737 -0.15397
2.3203 0.0041 0.0095205 -0.027925 0.0056531 0 0.0027087 0.011574 0.0086303 0.014421 0.0095139 0.011858 -3.4569 0.068563 -0.0013634 -0.12889 -0.08689 -0.013347 -0.16248 -0.088345 -0.044325 -0.084096 -0.099172 -0.020293 0.013431 0.00041238 -0.00015348 0.0028808 0.0012329 -0.20312
2.3242 0.0055468 0.012063 -0.021388 0.0041949 0 0.0016317 0.013795 0.0094836 0.018201 0.012894 0.015431 -3.5385 0.073427 0.020012 -0.10006 -0.07714 -0.016569 -0.12506 -0.084422 -0.017637 -0.059454 -0.10391 -0.031531 0.01696 0.00052545 0.00013834 0.0023249 0.00105 -0.24926
2.3281 0.006968 0.013167 -0.0087474 0.0022527 0 0.0026179 0.015353 0.010186 0.02159 0.014184 0.019945 -3.6193 0.06966 0.028857 -0.056518 -0.062691 -0.019066 -0.10937 -0.06947 -0.011758 -0.046049 -0.094236 -0.037662 0.014719 0.00068508 0.0013043 0.0015686 0.0011163 -0.28401
2.332 0.0078701 0.01195 0.0043162 0.0017184 0 0.0055919 0.016212 0.010943 0.023105 0.013299 0.023757 -3.6844 0.037257 0.031711 -0.083588 -0.04224 -0.021544 -0.15652 -0.063154 -0.027346 -0.10619 -0.085629 -0.038496 0.032788 0.00068908 0.0023509 0.0012561 0.0014166 -0.2974
2.3359 0.0083509 0.008801 0.013662 0.0035237 0 0.0088731 0.015465 0.011208 0.021893 0.011296 0.025907 -3.7285 0.056007 0.019744 -0.053526 -0.041596 -0.023459 -0.1357 -0.075598 -0.020421 -0.086219 -0.0581 -0.036768 -0.0063449 0.00048808 0.002415 0.0017547 0.0018307 -0.2845
2.3398 0.0089166 0.0051857 0.019201 0.0067113 0 0.010499 0.012392 0.010302 0.018232 0.009235 0.026471 -3.7598 0.044778 0.024573 -0.096146 -0.043574 -0.023396 -0.14108 -0.062083 -0.02918 -0.086439 -0.056646 -0.035576 -0.013689 0.0002295 0.0015357 0.0028014 0.0021836 -0.24872
2.3438 0.0098662 0.0026257 0.023529 0.0093571 0 0.0098582 0.0078593 0.0083424 0.013034 0.0074635 0.025245 -3.7921 0.033949 0.0085038 -0.13738 -0.038299 -0.020458 -0.13203 -0.056197 -0.031102 -0.1237 -0.058733 -0.035875 0.0084899 9.3393e-05 0.00057442 0.0036929 0.0023139 -0.19973
2.3477 0.010922 0.0017697 0.028453 0.010379 0 0.008162 0.0043093 0.006472 0.0070906 0.005898 0.020794 -3.8332 0.034769 -0.015971 -0.14681 -0.026213 -0.015248 -0.090629 -0.06383 -0.023135 -0.15906 -0.04969 -0.036236 0.040301 8.9593e-05 0.00036858 0.003869 0.0021335 -0.14854
2.3516 0.011515 0.0023328 0.032966 0.010364 0 0.0074051 0.003936 0.0059918 0.00091271 0.0047615 0.01157 -3.8792 0.035037 0.051889 -0.14436 -0.024312 -0.0095348 -0.022888 -0.05045 -0.031282 -0.039592 -0.018025 -0.034857 0.021867 3.6895e-05 0.0009458 0.0033731 0.0016638 -0.10411
2.3555 0.011425 0.0038066 0.034391 0.01062 0 0.00879 0.0066637 0.0071503 -0.0047849 0.0047841 -0.0015974 -3.9208 -0.011517 0.0423 -0.13354 -0.025705 -0.0049455 -0.082003 -0.050259 -0.0074976 -0.09033 -0.031708 -0.031687 0.024338 -0.00024081 0.0015553 0.0027777 0.0010444 -0.073318
2.3594 0.011127 0.0061304 0.031125 0.011591 0 0.011926 0.010017 0.0087717 -0.0087099 0.0065433 -0.014325 -3.9541 -0.024496 0.018867 -0.14776 -0.027633 -0.0019909 -0.1167 -0.074851 -0.034811 -0.10296 -0.034918 -0.028543 0.04007 -0.00070247 0.0014611 0.0026579 0.00049982 -0.062332
2.3633 0.011481 0.0096605 0.024098 0.012469 0 0.015328 0.011266 0.0092068 -0.009407 0.0096679 -0.020749 -3.9861 -0.02373 0.0065446 -0.16342 -0.023792 -0.00028571 -0.1141 -0.089957 -0.056454 -0.09328 -0.034025 -0.027196 0.045116 -0.0010934 0.00069543 0.0030986 0.00025399 -0.076551
2.3672 0.013086 0.014561 0.015819 0.012539 0 0.017678 0.0099878 0.0078694 -0.0062437 0.012897 -0.017714 -4.0277 -0.039253 0.018896 -0.14972 -0.009879 0.00041022 -0.08553 -0.06158 -0.011533 -0.10091 -0.041098 -0.027531 0.019654 -0.0011748 2.8653e-05 0.0036723 0.00041715 -0.11843
2.3711 0.015898 0.020315 0.0084803 0.012746 0 0.018831 0.008636 0.0060318 -1.3894e-06 0.01514 -0.0075565 -4.082 -0.052729 -0.0063028 -0.087376 -0.0084308 -0.00050338 -0.094732 -0.033651 -0.01723 -0.085351 -0.036134 -0.027848 0.017485 -0.00094473 0.0001996 0.0038705 0.00091227 -0.18573
2.375 0.019381 0.02587 0.0031782 0.015476 0 0.019861 0.010537 0.0061381 0.0076381 0.016552 0.0033584 -4.1393 -0.070167 0.010564 -0.096441 -0.019416 -0.0040911 -0.083741 -0.051911 -0.03906 -0.141 -0.042375 -0.027217 -0.0036655 -0.00061476 0.0011775 0.003562 0.0015061 -0.2726
2.3789 0.022939 0.03023 0.00058723 0.022285 0 0.02214 0.017054 0.01011 0.015351 0.018479 0.009608 -4.1832 -0.055346 0.010336 -0.11136 -0.025335 -0.010862 -0.0567 -0.058545 -0.047302 -0.16993 -0.04954 -0.027515 -0.028104 -0.00036875 0.0021737 0.0030642 0.0019405 -0.37258
2.3828 0.026173 0.032901 0.0016103 0.031588 0 0.026062 0.026383 0.017914 0.022996 0.02215 0.011219 -4.2049 -0.027132 -0.007133 -0.11913 -0.031939 -0.020179 -0.036549 -0.056322 -0.045184 -0.15646 -0.054319 -0.032792 -0.039739 -0.00017282 0.0023673 0.002801 0.002076 -0.48021
2.3867 0.0288 0.033859 0.0068074 0.038842 0 0.030351 0.034866 0.027415 0.031155 0.027326 0.013783 -4.2102 -0.06242 0.0097335 -0.14613 -0.068253 -0.030667 -0.074382 -0.10251 -0.066526 -0.14928 -0.05783 -0.046004 -0.014004 0.00013972 0.0016229 0.0029064 0.0019422 -0.58905
2.3906 0.030491 0.033229 0.015252 0.039665 0 0.032658 0.039516 0.03558 0.039791 0.032275 0.023798 -4.2148 -0.05178 0.020044 -0.13702 -0.030039 -0.041127 -0.071143 -0.092943 -0.11307 -0.20138 -0.080432 -0.065839 -0.066539 0.00059371 0.00052849 0.0031467 0.001665 -0.68858
2.3945 0.030899 0.031117 0.024495 0.033493 0 0.031311 0.039646 0.040171 0.047387 0.035253 0.042871 -4.2314 -0.029403 0.013362 -0.13392 -0.026392 -0.050979 -0.067649 -0.096305 -0.098248 -0.19922 -0.073219 -0.086689 -0.036577 0.0009314 -0.00021278 0.0031989 0.00135 -0.7645
2.3984 0.029836 0.027708 0.032125 0.024504 0 0.026981 0.036626 0.04083 0.05158 0.036108 0.065547 -4.2602 -0.024149 0.0029769 -0.14029 -0.040485 -0.059831 -0.087088 -0.10883 -0.091364 -0.17356 -0.07106 -0.10223 -0.006022 0.00081584 -0.00038489 0.0029889 0.0010254 -0.80423
2.4023 0.027333 0.023359 0.037362 0.01865 0 0.022642 0.032457 0.038952 0.050904 0.036355 0.082646 -4.291 -0.052889 0.0004998 -0.15668 -0.049473 -0.06679 -0.12683 -0.11841 -0.13934 -0.15725 -0.094806 -0.10976 -0.038461 0.00021048 -0.00027842 0.0027588 0.00068028 -0.80351
2.4063 0.0235 0.018469 0.040802 0.019 0 0.021265 0.028541 0.036487 0.046072 0.037442 0.087528 -4.3129 -0.079727 0.0039983 -0.18428 -0.035032 -0.070405 -0.048455 -0.087623 -0.13153 -0.15244 -0.067164 -0.11154 -0.037954 -0.00047506 -0.00019793 0.0028188 0.00032956 -0.76729
2.4102 0.018416 0.013293 0.042461 0.023169 0 0.022797 0.025294 0.034472 0.03949 0.038759 0.080382 -4.3225 -0.069431 -0.033228 -0.13278 -0.013171 -0.069437 -0.065331 -0.090213 -0.13114 -0.1926 -0.069875 -0.11179 -0.03877 -0.00069407 -5.2872e-05 0.0032344 2.3469e-05 -0.70305
2.4141 0.012354 0.0080678 0.040495 0.025082 0 0.023253 0.02234 0.032268 0.033253 0.037448 0.067207 -4.3244 -0.057062 -0.037901 -0.12227 -0.0089613 -0.063666 -0.053902 -0.091402 -0.11874 -0.20093 -0.090579 -0.11187 -0.067599 -0.00027916 0.00050925 0.0037406 -0.00020344 -0.61236
2.418 0.0062128 0.0034445 0.032609 0.019818 0 0.017583 0.018822 0.028058 0.027358 0.030589 0.054401 -4.3235 -0.04625 -0.016321 -0.14675 -0.020115 -0.053852 -0.023525 -0.078614 -0.096225 -0.18436 -0.10502 -0.10795 -0.096723 0.00035042 0.0015924 0.0039518 -0.00036542 -0.48975
2.4219 0.0015721 0.00068395 0.019202 0.0078065 0 0.0046538 0.013807 0.02035 0.019796 0.01809 0.043358 -4.3205 -0.02694 -0.015588 -0.13717 -0.029936 -0.040829 -0.050005 -0.046425 -0.07673 -0.19274 -0.075937 -0.09373 -0.06398 0.00055406 0.0027613 0.00367 -0.00048199 -0.33187
2.4258 -2.9362e-05 0.0010689 0.0048569 -0.004907 0 -0.0099357 0.0069812 0.0094609 0.0086109 0.0036892 0.029447 -4.3127 -0.032008 0.017873 -0.091707 -0.029606 -0.024745 0.033072 -0.051749 -0.093195 -0.14764 -0.078004 -0.066009 -0.028829 0.00010352 0.0033429 0.0030352 -0.00050258 -0.14918
2.4297 0.001698 0.0047143 -0.0042275 -0.010653 0 -0.016633 -0.00066014 -0.0021931 -0.0058021 -0.0071656 0.0063899 -4.3008 -0.028947 0.015952 -0.091326 -0.017334 -0.0054724 0.029065 -0.055225 -0.083618 -0.12405 -0.046932 -0.028646 -0.019196 -0.00053539 0.0030531 0.002417 -0.00030985 0.03163
2.4336 0.0051068 0.0097862 -0.0052723 -0.0056336 0 -0.0092631 -0.0069291 -0.011378 -0.020201 -0.011163 -0.027165 -4.291 -0.02474 0.02485 -0.1114 -0.0052481 0.015974 -0.0044254 -0.042309 -0.062329 -0.10689 0.0066387 0.0087148 -0.0037199 -0.0006007 0.0023015 0.0021584 0.00015902 0.1796
2.4375 0.0072695 0.013092 -0.0018631 0.0069172 0 0.0086734 -0.0097891 -0.016089 -0.030372 -0.0096748 -0.063921 -4.2917 -0.024446 0.059781 -0.12893 -0.00095872 0.036341 -0.01159 -0.0080719 -0.032214 -0.089109 0.059886 0.036357 0.029013 0.00021896 0.0018283 0.0023715 0.00078026 0.27761
2.4414 0.0057703 0.011925 -0.0015296 0.018194 0 0.024581 -0.0091386 -0.016859 -0.033922 -0.0078334 -0.090335 -4.3064 -0.02863 0.046491 -0.11924 -0.0024487 0.050781 0.078554 0.029845 0.04322 -0.08918 0.044223 0.050205 0.034258 0.0014012 0.0020013 0.0029076 0.0012646 0.33184
2.4453 0.00037039 0.0058548 -0.0094703 0.019157 0 0.025045 -0.007421 -0.016273 -0.031778 -0.010655 -0.094198 -4.3293 -0.022753 0.082233 -0.085907 0.03663 0.055296 0.046313 0.015716 0.043366 -0.090027 0.042874 0.053151 0.051548 0.00198 0.0024669 0.003485 0.0013656 0.36403
2.4492 -0.0067782 -0.0029864 -0.02372 0.0064556 0 0.0060637 -0.0081085 -0.016998 -0.02723 -0.019107 -0.072688 -4.3485 -0.025291 0.085047 -0.086185 0.045417 0.049374 -0.019368 -0.0031281 0.01811 -0.089866 0.036088 0.051396 0.057834 0.0013918 0.0025153 0.0038666 0.0011033 0.39273
2.4531 -0.012606 -0.011383 -0.036106 -0.014912 0 -0.022902 -0.012927 -0.019805 -0.023435 -0.029122 -0.035415 -4.3538 -0.026457 0.052633 -0.10783 0.031129 0.036773 -0.063206 -0.010264 -0.0090439 -0.075181 0.030943 0.049256 0.05857 4.7051e-06 0.001811 0.0039742 0.00077072 0.41894
2.457 -0.01518 -0.017101 -0.038361 -0.034202 0 -0.044861 -0.020046 -0.023049 -0.021387 -0.034325 8.8183e-05 -4.343 -0.0094032 0.0067017 -0.11824 0.02363 0.023622 -0.03464 0.0034301 -0.017912 -0.031688 0.040437 0.046791 0.066796 -0.0011672 0.00077384 0.0038882 0.00067766 0.42752
2.4609 -0.014794 -0.019938 -0.028359 -0.041493 0 -0.047176 -0.024957 -0.02394 -0.019826 -0.030536 0.018223 -4.3227 -0.018564 0.024558 -0.11729 0.047434 0.01494 -0.016516 0.0013919 -0.0071962 -0.069181 0.0057627 0.041682 0.06005 -0.0013103 0.00022891 0.0037493 0.00085688 0.40198
2.4648 -0.013385 -0.021136 -0.011539 -0.034079 0 -0.030445 -0.023649 -0.020596 -0.016841 -0.018815 0.014516 -4.3043 -0.034874 0.0052259 -0.097532 0.044907 0.011939 -0.024585 0.0033135 -0.0078038 -0.11051 -0.0092015 0.032944 0.036836 -0.00045355 0.00065634 0.0036369 0.0010323 0.33945
2.4688 -0.012907 -0.021941 0.0031727 -0.01827 0 -0.0076374 -0.015771 -0.013434 -0.011678 -0.0049995 -0.0018583 -4.2985 -0.036886 -0.01192 -0.084293 0.02718 0.011891 -0.031784 -0.0033501 -0.011339 -0.12005 0.0021102 0.022723 0.037793 0.00064853 0.0017547 0.0035141 0.0009118 0.25448
2.4727 -0.014021 -0.02264 0.0092524 -0.0050357 0 0.0056716 -0.0053797 -0.0050441 -0.0053687 0.0038963 -0.014316 -4.3101 -0.024733 -0.0065598 -0.083957 0.00409 0.010598 -0.020239 -0.019938 -0.018856 -0.0977 0.02279 0.014628 0.061794 0.0012245 0.0027227 0.003285 0.00053071 0.17083
2.4766 -0.015979 -0.022716 0.0058769 -0.0023475 0 0.0023265 0.0013926 0.001173 1.1492e-05 0.0039536 -0.010177 -4.3356 -0.034286 0.023097 -0.075542 -0.011144 0.0056789 0.024395 -0.030261 -0.048352 -0.10128 -0.013464 0.010536 0.037746 0.0010993 0.0029759 0.0029191 0.00028044 0.11003
2.4805 -0.017546 -0.021643 -0.0029571 -0.0097569 0 -0.012328 0.00018207 0.002693 0.0026207 -0.003458 0.010324 -4.3638 -0.022307 -0.011522 -0.11517 0.0023119 -0.0015903 0.021837 -0.034653 -0.05174 -0.10543 -0.0094395 0.0091359 -0.018529 0.00068208 0.0026203 0.0025305 0.00054544 0.084878
2.4844 -0.017993 -0.01942 -0.011769 -0.019391 0 -0.025788 -0.0087556 -0.0010048 0.001736 -0.012867 0.033678 -4.381 -0.030147 -3.7148e-05 -0.10497 0.011805 -0.0071126 0.01899 -0.026451 -0.039668 -0.12867 -0.017916 0.0076318 -0.028708 0.00043879 0.0022702 0.0023228 0.0012767 0.099031
2.4883 -0.017436 -0.016471 -0.016682 -0.022657 0 -0.028373 -0.020488 -0.0083089 -0.0020715 -0.018387 0.042071 -4.3796 -0.041208 0.041011 -0.097182 0.013359 -0.006861 0.015893 -0.01584 -0.025696 -0.13809 -0.024658 0.0048292 -0.014785 0.00043167 0.0024274 0.0024278 0.0019433 0.14816
2.4922 -0.01645 -0.013287 -0.016826 -0.017308 0 -0.02005 -0.028201 -0.016316 -0.0072587 -0.017483 0.02584 -4.365 -0.031925 0.074479 -0.14854 0.0077664 0.00019125 0.011469 -0.01455 -0.021757 -0.10203 -0.007997 0.0025443 -0.011184 0.00036669 0.0030305 0.0027746 0.0019697 0.21995
2.4961 -0.015511 -0.010308 -0.014179 -0.0090524 0 -0.0093256 -0.02729 -0.02226 -0.011916 -0.012414 -0.0092824 -4.3541 -0.00086826 0.052588 -0.096615 0.0026528 0.01116 0.068601 -0.018126 -0.00675 -0.096758 0.027053 0.0039421 -0.0085917 2.7136e-05 0.0035684 0.0031203 0.001282 0.29556
2.5 -0.014756 -0.0080648 -0.012302 -0.0063009 0 -0.0057589 -0.018388 -0.024846 -0.014631 -0.0084418 -0.045476 -4.3643 -0.024047 0.057441 -0.11 -0.006118 0.021056 0.074237 0.0057761 -0.00016724 -0.078163 0.024768 0.01041 0.015822 -0.000414 0.0035934 0.0032319 0.00043562 0.35598
2.5039 -0.014099 -0.0071454 -0.014258 -0.012501 0 -0.012233 -0.007389 -0.024728 -0.015408 -0.010037 -0.064583 -4.4003 -0.044845 0.053321 -0.089112 0.0090091 0.026112 0.065936 0.015119 -0.0085558 -0.048749 0.035514 0.019937 0.039309 -0.00054376 0.0031168 0.0030696 0.00016051 0.3917
2.5078 -0.013424 -0.0077731 -0.020373 -0.022705 0 -0.02285 -0.0020197 -0.023742 -0.015991 -0.017679 -0.060004 -4.4501 -0.043414 0.038255 -0.047474 0.040286 0.026273 0.059371 0.0030632 -0.014196 -0.021537 0.055013 0.028499 0.05102 -0.0001516 0.0025362 0.0028072 0.0007129 0.40766
2.5117 -0.012605 -0.0093684 -0.02735 -0.027528 0 -0.027808 -0.0067059 -0.023353 -0.018879 -0.027475 -0.040243 -4.4942 -0.023311 0.040221 -0.10949 0.043409 0.02498 0.058405 -0.0084156 0.032178 -0.026025 0.026596 0.033168 0.045388 0.00051257 0.0022221 0.0026753 0.0016327 0.41734
2.5156 -0.011417 -0.010693 -0.03002 -0.021274 0 -0.021365 -0.019018 -0.023464 -0.025213 -0.03385 -0.021785 -4.5211 -0.021058 0.037799 -0.10897 0.050065 0.026288 -0.00257 0.010784 0.0093469 -0.048069 0.057766 0.034157 0.032104 0.00094 0.0021994 0.0027721 0.002143 0.42884
2.5195 -0.0095343 -0.010651 -0.025078 -0.007212 0 -0.0067317 -0.030532 -0.022578 -0.033002 -0.033303 -0.016913 -4.5357 0.00047511 0.0561 -0.10392 0.045336 0.031378 -0.0046895 0.02985 0.0029178 -0.048081 0.05137 0.034096 0.026304 0.00082277 0.0022126 0.0030107 0.00183 0.43441
2.5234 -0.0067265 -0.0090702 -0.013943 0.0047292 0 0.0060108 -0.032171 -0.01918 -0.037487 -0.026465 -0.025652 -4.5532 0.0063855 0.069833 -0.099219 0.032541 0.037154 0.017831 0.038213 0.0091889 -0.037581 0.037272 0.035287 0.022771 0.00031872 0.0020578 0.0032322 0.00098057 0.4133
2.5273 -0.0031033 -0.0067143 -0.0019832 0.0061424 0 0.0076872 -0.020605 -0.013136 -0.034073 -0.017023 -0.037388 -4.5842 -0.025373 0.057053 -0.098874 0.017836 0.038154 0.028956 0.028313 0.011967 -0.033775 0.042602 0.037302 0.013859 -0.00011609 0.0018148 0.0033531 0.00028547 0.3466
2.5313 0.00081237 -0.0044563 0.005643 -0.0026276 0 -0.0023159 -0.00099107 -0.0058212 -0.021955 -0.0085979 -0.039984 -4.6254 -0.026475 0.024136 -0.12465 0.017234 0.030513 0.034475 -0.0046508 -0.048151 -0.072264 0.037483 0.036781 -0.017472 -0.0001341 0.0017483 0.0033985 0.00021733 0.23208
2.5352 0.0042872 -0.0024385 0.0079853 -0.012386 0 -0.014691 0.016344 0.0010799 -0.0054603 -0.0022366 -0.028635 -4.6645 -0.040699 0.025893 -0.09577 0.026351 0.014993 0.017276 0.020341 -0.03317 -0.056214 0.04277 0.029499 0.048944 0.00025151 0.0020026 0.0034082 0.00067466 0.086491
2.5391 0.0067469 -5.2263e-05 0.0083961 -0.012388 0 -0.016869 0.023089 0.0069065 0.0085132 0.0035253 -0.00774 -4.6943 -0.034901 0.02598 -0.11924 0.014234 -0.0033092 0.0034749 0.016373 -0.050365 -0.056167 0.036519 0.013171 0.059986 0.00076059 0.0024191 0.0033446 0.0011904 -0.065752
2.543 0.0080815 0.0032634 0.010555 0.00084162 0 -0.0030716 0.018634 0.012155 0.015402 0.010406 0.014487 -4.7197 -0.017027 0.016222 -0.15629 -0.00076485 -0.01846 0.0073881 -0.015151 -0.096944 -0.075587 0.019142 -0.010777 0.013043 0.001124 0.0026687 0.0031279 0.0014376 -0.20721
2.5469 0.0087034 0.00727 0.014324 0.020347 0 0.020152 0.0099544 0.017362 0.016428 0.018235 0.032881 -4.7526 -0.018565 8.2133e-05 -0.082532 0.030334 -0.027752 0.041437 -0.027423 -0.11342 -0.085046 0.0027818 -0.037492 -0.01824 0.001254 0.0025682 0.0027746 0.0015017 -0.3331
2.5508 0.0093104 0.011039 0.015704 0.033787 0 0.037938 0.0060078 0.022028 0.017565 0.024954 0.04741 -4.7973 -0.0118 -0.030691 -0.095319 0.023528 -0.033167 0.0024639 -0.065981 -0.084956 -0.07517 -0.017498 -0.060872 -0.01768 0.0012008 0.0022617 0.0024826 0.0016702 -0.44492
2.5547 0.01047 0.013812 0.011203 0.032734 0 0.038256 0.0112 0.024854 0.02455 0.028646 0.05946 -4.8444 -0.037213 -0.020914 -0.10177 0.0078515 -0.039097 -0.028708 -0.067573 -0.1391 -0.10051 -0.040958 -0.076551 -0.032505 0.0010363 0.0020846 0.0025372 0.0020134 -0.54009
2.5586 0.012249 0.015683 0.0023326 0.018984 0 0.021616 0.0229 0.025137 0.0378 0.029456 0.067133 -4.879 -0.041465 -0.016442 -0.12099 -0.0088146 -0.048114 -0.013193 -0.060477 -0.16645 -0.11315 -0.053843 -0.084013 -0.047288 0.00083127 0.0022308 0.0030828 0.0022359 -0.60799
2.5625 0.014143 0.017357 -0.0044996 0.0031345 0 0.001222 0.034274 0.023783 0.051435 0.029371 0.065247 -4.8958 -0.0054953 -0.039603 -0.15391 -0.021846 -0.058203 0.046913 -0.060064 -0.11783 -0.097294 -0.051592 -0.086359 -0.048281 0.00070696 0.0025378 0.0039527 0.001977 -0.63562
2.5664 0.015396 0.019215 -0.0031517 -0.0033039 0 -0.0070819 0.039467 0.022628 0.057333 0.029985 0.050777 -4.9044 -0.01046 -0.046213 -0.13912 -0.033301 -0.063755 0.02588 -0.042935 -0.11565 -0.13472 -0.055228 -0.087558 -0.021443 0.00080548 0.0025957 0.0047189 0.0012381 -0.61695
2.5703 0.015552 0.02072 0.0066757 0.0037678 0 0.0027442 0.036857 0.022523 0.051075 0.030478 0.028437 -4.9192 -0.0090648 -0.073652 -0.097706 -0.0093576 -0.059688 0.024061 -0.060962 -0.12779 -0.12455 -0.045964 -0.088942 -0.030534 0.0011295 0.0020963 0.0049458 0.0004658 -0.55743
2.5742 0.01485 0.020837 0.01878 0.018406 0 0.022266 0.028625 0.022138 0.035117 0.028009 0.0099081 -4.9438 0.0017702 -0.069065 -0.09873 0.0083898 -0.04557 0.001684 -0.062994 -0.13394 -0.065763 -0.05168 -0.087782 -0.011609 0.0014202 0.0011239 0.0044666 0.00016747 -0.47064
2.5781 0.014119 0.019096 0.025598 0.029405 0 0.035636 0.018234 0.019007 0.016855 0.020471 0.0056458 -4.9663 0.012584 -0.04806 -0.11707 0.019509 -0.026504 -8.8397e-05 -0.050911 -0.11622 -0.018144 -0.048516 -0.07955 0.0054458 0.0012846 0.00013748 0.0034876 0.00042975 -0.37109
2.582 0.014186 0.016216 0.024584 0.028745 0 0.032583 0.0085607 0.012142 0.0033434 0.0091802 0.01547 -4.9725 0.0095674 -0.04715 -0.10023 0.033542 -0.0099741 0.080779 -0.041579 -0.057795 -0.061856 0.001006 -0.062395 -0.035365 0.00054308 -0.00034442 0.0024671 0.00083005 -0.26943
2.5859 0.015238 0.013608 0.02008 0.017419 0 0.016535 0.0016876 0.0037788 -0.0030691 -0.0011605 0.026602 -4.9628 0.006504 -0.048765 -0.13731 0.0017277 -0.00092658 0.034215 -0.02982 -0.022029 -0.046146 -0.022697 -0.03998 -0.018314 -0.00051708 -0.00010638 0.0018639 0.00084464 -0.17255
2.5898 0.016665 0.012229 0.019069 0.0044105 0 0.0012403 -0.00078882 -0.0017228 -0.0050685 -0.0055729 0.022422 -4.9549 0.0047213 -0.020658 -0.13627 0.016675 0.0012265 0.063916 -0.022045 -0.032001 -0.033803 -0.00076355 -0.019727 0.03103 -0.0012768 0.00063196 0.001908 0.0003577 -0.086294
2.5938 0.017558 0.011895 0.02476 -0.00030688 0 -0.00099883 0.0016337 -0.0012378 -0.0069648 -0.0025651 -0.0038774 -4.9676 -0.0066927 -0.018654 -0.13148 0.040845 0.0014189 0.073591 -0.0097801 -0.045874 -0.03148 0.014736 -0.007475 0.053058 -0.0012554 0.0013963 0.0025028 -0.00022765 -0.017586
2.5977 0.017455 0.011714 0.033679 0.0065833 0 0.010609 0.0072068 0.0043458 -0.010686 0.0046164 -0.041662 -5.0008 -0.017919 -0.056961 -0.13446 0.050304 0.0044515 0.032816 0.0049878 -0.044167 -0.04097 0.0079565 -0.0032229 0.036048 -0.00050607 0.0017884 0.0032859 -0.00037994 0.025526
2.6016 0.016722 0.011156 0.038582 0.019291 0 0.02533 0.012032 0.01051 -0.01431 0.010408 -0.068335 -5.0323 0.023651 -0.087345 -0.12355 0.029844 0.010691 0.0062588 0.00066087 -0.034298 -0.057395 0.0163 -0.0021187 0.043462 0.00043753 0.0017088 0.0038219 5.7529e-05 0.034892
2.6055 0.016223 0.010673 0.034351 0.027631 0 0.030538 0.012408 0.012578 -0.013864 0.011172 -0.06491 -5.0379 0.017642 -0.073088 -0.13734 0.025059 0.015355 0.025327 -0.0096034 -0.010449 -0.062979 0.024827 -0.00013889 0.055387 0.001021 0.0013317 0.0038423 0.00073575 0.0037359
2.6094 0.016586 0.01127 0.021849 0.025279 0 0.022502 0.0079658 0.0094903 -0.0065319 0.0079348 -0.03025 -5.0143 0.005894 -0.059438 -0.11891 0.013665 0.012083 0.030878 -0.017214 -0.029005 -0.046829 0.0079329 0.00087376 0.048693 0.0010977 0.00090219 0.0034078 0.0011437 -0.071093
2.6133 0.017707 0.013494 0.0069626 0.01499 0 0.0092382 0.0027197 0.0047639 0.0072488 0.0055319 0.017118 -4.9834 0.0010382 -0.052643 -0.095212 0.007232 -0.0018947 0.017785 -0.030006 -0.061302 -0.035816 -0.018876 -0.0059183 0.02541 0.00092844 0.00055921 0.0028713 0.0010681 -0.18598
2.6172 0.018914 0.016841 -0.0037458 0.0063788 0 0.0033378 0.0025036 0.003868 0.024059 0.0088633 0.051506 -4.9722 0.0097934 -0.054554 -0.10711 0.01836 -0.023044 -0.011467 -0.054572 -0.070676 -0.056766 -0.03491 -0.025718 -0.0073293 0.00080005 0.00032485 0.0026287 0.00073085 -0.32816
2.6211 0.019618 0.020112 -0.0070516 0.0078257 0 0.011118 0.010458 0.010108 0.039469 0.019071 0.057872 -4.9877 0.013572 -0.083632 -0.19779 0.0063801 -0.04353 -0.067127 -0.04978 -0.10449 -0.052039 -0.046705 -0.055722 -0.037242 0.00069293 0.00022444 0.0028189 0.00051602 -0.47656
2.625 0.019832 0.022325 -0.0040769 0.019122 0 0.027184 0.024175 0.022169 0.050135 0.03236 0.041725 -5.0116 0.0020311 -0.09706 -0.19732 -0.0089347 -0.056515 -0.044169 -0.071541 -0.15643 -0.10561 -0.065077 -0.085432 -0.054214 0.00035797 0.0003725 0.0032122 0.00060247 -0.60679
2.6289 0.020098 0.023299 0.0016331 0.031229 0 0.038733 0.036956 0.034955 0.054827 0.042239 0.023867 -5.0201 -0.015913 -0.090001 -0.1778 -0.022426 -0.060624 -0.024362 -0.092537 -0.18388 -0.13291 -0.0725 -0.1041 -0.042391 -0.00029729 0.00090184 0.0034113 0.00086254 -0.69819
2.6328 0.020916 0.023483 0.0069779 0.03377 0 0.035944 0.042282 0.042872 0.05422 0.043631 0.024108 -5.0082 -0.031289 -0.076968 -0.1618 -0.031647 -0.060044 -0.032196 -0.10286 -0.18875 -0.12689 -0.069836 -0.10881 -0.023979 -0.00096425 0.0017858 0.0032151 0.0010722 -0.73961
2.6367 0.02223 0.023367 0.01114 0.024173 0 0.020064 0.038104 0.043101 0.049986 0.03621 0.046267 -4.9942 -0.030246 -0.098895 -0.13644 -0.035455 -0.060238 -0.050249 -0.10402 -0.21676 -0.15123 -0.076112 -0.10582 -0.069715 -0.0011427 0.0027395 0.0028235 0.0011579 -0.73168
2.6406 0.023459 0.023113 0.015574 0.010512 0 0.0028685 0.027869 0.036867 0.043848 0.024803 0.075542 -4.9985 -0.041497 -0.074745 -0.16997 -0.039027 -0.062884 -0.04601 -0.098002 -0.17606 -0.13247 -0.085629 -0.10378 -0.071139 -0.00062394 0.0033405 0.0026716 0.0012159 -0.68565
2.6445 0.024079 0.022717 0.022466 0.0051634 0 -0.0020689 0.017933 0.028233 0.037015 0.016506 0.089843 -5.0189 -0.040219 -0.057446 -0.17351 -0.037952 -0.064344 -0.031524 -0.084757 -0.17337 -0.1097 -0.065414 -0.10541 -0.078515 0.00025473 0.003311 0.0030155 0.0013303 -0.61969
2.6484 0.024247 0.022428 0.032647 0.014309 0 0.010365 0.013531 0.021498 0.030078 0.016197 0.076214 -5.0293 -0.042076 -0.061039 -0.16653 -0.021578 -0.058996 -0.020529 -0.074692 -0.17065 -0.10311 -0.048511 -0.10541 -0.081694 0.00087889 0.0027329 0.0036566 0.0014402 -0.55312
2.6523 0.024945 0.022939 0.044306 0.032315 0 0.032807 0.016054 0.018876 0.023262 0.023299 0.039993 -5.0029 -0.05736 -0.085107 -0.16774 0.0098773 -0.044621 -0.020755 -0.072747 -0.13009 -0.12017 -0.05991 -0.096471 -0.070939 0.00090825 0.0019969 0.0040878 0.0014193 -0.49977
2.6563 0.027483 0.025175 0.053639 0.046196 0 0.050776 0.02296 0.019763 0.016738 0.032138 0.00024396 -4.9395 -0.049791 -0.062227 -0.14681 -0.010053 -0.025175 -0.0055511 -0.047751 -0.063318 -0.10475 -0.056012 -0.077144 -0.060158 0.00056421 0.0015104 0.0039596 0.0012521 -0.46383
2.6602 0.0327 0.029853 0.057395 0.046722 0 0.053556 0.029863 0.021887 0.010796 0.035985 -0.024393 -4.8666 -0.069946 -0.037539 -0.16047 0.0067694 -0.0084951 -0.027981 -0.032288 -0.081779 -0.08769 -0.020941 -0.053894 -0.051164 0.0003643 0.0014068 0.0034319 0.0010659 -0.44228
2.6641 0.040393 0.037086 0.055658 0.036717 0 0.042495 0.033365 0.02351 0.005895 0.032175 -0.028229 -4.8139 -0.066215 -0.051516 -0.18355 0.02857 -0.00084153 -0.059959 -0.020343 -0.087028 -0.090336 -0.02466 -0.035636 -0.0050686 0.00057737 0.0015021 0.0030531 0.00095644 -0.43439
2.668 0.04934 0.04619 0.052364 0.029129 0 0.030208 0.033168 0.02505 0.0028318 0.024515 -0.019971 -4.7847 -0.044138 -0.083815 -0.19792 0.027986 -0.0029175 -0.071993 -0.01597 -0.08092 -0.1072 -0.044425 -0.026866 0.020608 0.0009586 0.0015231 0.0032463 0.00082307 -0.452
2.6719 0.057873 0.055777 0.052553 0.036126 0 0.030902 0.032394 0.028804 0.0030798 0.020873 -0.012757 -4.7527 -0.041653 -0.074595 -0.1832 -0.028639 -0.010712 -0.024421 -0.029499 -0.1184 -0.1163 -0.00075084 -0.02655 -0.10083 0.0010306 0.0013816 0.003881 0.00045883 -0.52075
2.6758 0.064644 0.064167 0.058183 0.058342 0 0.049007 0.035801 0.036878 0.0089181 0.027461 -0.011518 -4.6884 -0.045895 -0.063433 -0.17151 -0.029902 -0.020219 -0.047631 -0.054891 -0.12977 -0.14766 -0.046314 -0.033398 -0.069188 0.00060638 0.0012317 0.004358 -0.00015023 -0.66754
2.6797 0.069165 0.070104 0.066144 0.083536 0 0.075111 0.046635 0.04899 0.022695 0.04415 -0.0082947 -4.5873 -0.05849 -0.039748 -0.17922 -0.031673 -0.031634 -0.071325 -0.074412 -0.1294 -0.15266 -0.08404 -0.050869 -0.069266 -1.6729e-07 0.0012623 0.0041609 -0.00065427 -0.90081
2.6836 0.071852 0.073414 0.07065 0.096079 0 0.092883 0.064005 0.06222 0.04512 0.0646 0.010631 -4.4733 -0.064517 -0.025267 -0.2099 -0.050347 -0.049114 -0.081374 -0.094808 -0.15354 -0.16672 -0.1205 -0.0852 -0.099859 -0.0002977 0.001437 0.0033645 -0.00057007 -1.1983
2.6875 0.073604 0.075076 0.068354 0.089495 0 0.091904 0.082786 0.073178 0.073577 0.081157 0.051854 -4.3728 -0.060054 -0.038073 -0.24611 -0.084329 -0.076173 -0.083578 -0.12163 -0.21416 -0.20593 -0.15641 -0.13739 -0.14823 -0.0001313 0.0014552 0.002603 0.00023021 -1.513
2.6914 0.075209 0.076494 0.061733 0.071676 0 0.076078 0.096572 0.080829 0.10207 0.090455 0.10708 -4.2867 -0.075937 -0.095544 -0.19298 -0.075693 -0.11081 -0.14909 -0.15852 -0.25167 -0.2272 -0.16577 -0.19756 -0.17287 0.00016166 0.00099524 0.0024964 0.001257 -1.7946
2.6953 0.076969 0.078416 0.057516 0.058526 0 0.060501 0.10181 0.087272 0.12365 0.095049 0.15714 -4.1882 -0.06005 -0.081311 -0.17685 -0.10328 -0.14488 -0.20514 -0.19377 -0.28796 -0.27261 -0.20194 -0.24889 -0.1872 0.00012605 2.6175e-05 0.0030602 0.0017161 -2.011
2.6992 0.078743 0.080457 0.061233 0.061361 0 0.059093 0.10006 0.095497 0.1341 0.09991 0.18484 -4.0499 -0.076998 -0.098733 -0.1778 -0.11746 -0.16864 -0.21233 -0.23353 -0.3157 -0.30945 -0.24138 -0.27913 -0.21328 -0.00029749 -0.0011058 0.003664 0.0011952 -2.1552
2.7031 0.080327 0.081704 0.072625 0.078409 0 0.073289 0.0965 0.10599 0.1343 0.10718 0.18616 -3.8721 -0.10188 -0.12972 -0.20295 -0.13075 -0.17702 -0.20536 -0.26341 -0.33338 -0.31716 -0.27603 -0.28941 -0.23239 -0.00066814 -0.0019132 0.0036021 9.7224e-05 -2.2364
2.707 0.081815 0.081908 0.085946 0.097004 0 0.091459 0.095913 0.11544 0.12925 0.11407 0.17123 -3.6839 -0.08121 -0.12012 -0.26491 -0.17427 -0.17257 -0.2445 -0.26276 -0.34103 -0.27873 -0.30072 -0.29146 -0.21302 -0.00047823 -0.0021308 0.0027616 -0.00064414 -2.2655
2.7109 0.083622 0.08207 0.094804 0.10424 0 0.099545 0.099336 0.1191 0.12417 0.11582 0.15467 -3.5155 -0.044985 -0.12836 -0.2903 -0.2189 -0.16278 -0.26744 -0.28383 -0.31797 -0.27131 -0.29916 -0.29546 -0.20127 0.00031028 -0.0018984 0.0017664 -0.00037532 -2.2488
2.7148 0.086144 0.083712 0.09715 0.097149 0 0.093555 0.10395 0.11476 0.12067 0.11061 0.14374 -3.3683 -0.029108 -0.13315 -0.25823 -0.21151 -0.1541 -0.28291 -0.2822 -0.31746 -0.25621 -0.30787 -0.29985 -0.19716 0.0011799 -0.0016172 0.0014495 0.00066511 -2.1906
2.7188 0.089347 0.087441 0.096146 0.084389 0 0.082794 0.10592 0.10486 0.11607 0.10175 0.13416 -3.2125 -0.010104 -0.16357 -0.25385 -0.17736 -0.14742 -0.288 -0.28567 -0.321 -0.22306 -0.32329 -0.29321 -0.21857 0.0015239 -0.0016159 0.0021221 0.0015225 -2.0983
2.7227 0.09269 0.092208 0.096576 0.078629 0 0.080983 0.10343 0.094507 0.10639 0.094726 0.11619 -3.0148 0.022986 -0.20785 -0.28285 -0.13301 -0.13858 -0.28627 -0.30025 -0.31993 -0.17879 -0.32987 -0.26667 -0.25354 0.0012052 -0.0019119 0.003291 0.0013645 -1.9823
2.7266 0.095458 0.096092 0.10041 0.086206 0 0.09329 0.097602 0.087369 0.090431 0.092073 0.0853 -2.768 0.06548 -0.17205 -0.20886 -0.087711 -0.12299 -0.29491 -0.29579 -0.31854 -0.16579 -0.27955 -0.22469 -0.22845 0.00065541 -0.0022471 0.0040679 0.00022659 -1.851
2.7305 0.097272 0.097935 0.10542 0.10231 0 0.11109 0.090976 0.083206 0.071593 0.091046 0.047818 -2.4961 0.084744 -0.17632 -0.20337 -0.038639 -0.10073 -0.34897 -0.26359 -0.25877 -0.069879 -0.26209 -0.18349 -0.21511 0.00042846 -0.0023322 0.0038954 -0.0010187 -1.7104
2.7344 0.098335 0.098253 0.10767 0.11513 0 0.11925 0.085651 0.079312 0.055912 0.08654 0.017075 -2.23 0.058108 -0.17253 -0.17868 -0.016639 -0.077739 -0.33075 -0.2352 -0.19181 0.0094844 -0.23419 -0.15827 -0.17127 0.00066835 -0.0020799 0.0029596 -0.0014384 -1.5709
2.7383 0.099199 0.098507 0.10505 0.11516 0 0.1096 0.082655 0.074231 0.048237 0.076702 0.0037554 -1.9786 0.025085 -0.1767 -0.15835 -0.014045 -0.062479 -0.29494 -0.21338 -0.14614 0.066486 -0.2008 -0.15133 -0.14607 0.0010183 -0.0016505 0.0019721 -0.00084355 -1.4561
2.7422 0.10024 0.099518 0.098895 0.10244 0 0.088472 0.082498 0.069881 0.049647 0.065867 0.0087862 -1.7238 0.031746 -0.20871 -0.1728 -0.016924 -0.060465 -0.31358 -0.19696 -0.14224 0.10476 -0.17295 -0.15253 -0.18923 0.0010359 -0.00131 0.0015697 0.00010545 -1.4003
2.7461 0.10129 0.10066 0.092634 0.086184 0 0.071948 0.085514 0.069926 0.057867 0.061778 0.024414 -1.4411 0.046979 -0.20126 -0.10019 -0.027682 -0.070868 -0.27889 -0.19376 -0.13165 0.04992 -0.1362 -0.1513 -0.14296 0.00066664 -0.0012403 0.0018692 0.00055096 -1.4326
2.75 0.10169 0.10068 0.089327 0.07767 0 0.07279 0.091287 0.076047 0.069676 0.069279 0.041794 -1.1244 0.025924 -0.20442 -0.07198 -0.075788 -0.087498 -0.24477 -0.1949 -0.12822 0.0068296 -0.13959 -0.14818 -0.12626 0.00028873 -0.0014402 0.0025066 0.0002123 -1.5568
2.7539 0.10085 0.099246 0.090011 0.082026 0 0.090392 0.098003 0.085981 0.082897 0.085956 0.058138 -0.78944 -0.019104 -0.20642 -0.080588 -0.096133 -0.10329 -0.20263 -0.19047 -0.15248 -0.063345 -0.13901 -0.15443 -0.12821 0.00029925 -0.001757 0.003027 -0.00042702 -1.7446
2.7578 0.098771 0.097467 0.093641 0.094973 0 0.11171 0.10305 0.095374 0.096514 0.10355 0.07743 -0.45525 -0.070063 -0.19423 -0.1096 -0.091669 -0.11495 -0.16029 -0.18108 -0.21035 -0.13835 -0.14359 -0.18007 -0.15902 0.00068257 -0.0019948 0.0032201 -0.00063997 -1.9485
2.7617 0.096251 0.096768 0.098035 0.10665 0 0.12172 0.10482 0.10163 0.10961 0.11392 0.10461 -0.12358 -0.093241 -0.14636 -0.12472 -0.13544 -0.12438 -0.14639 -0.17839 -0.29634 -0.12223 -0.22116 -0.22242 -0.25573 0.0010101 -0.0020207 0.0031401 -0.00014654 -2.1263
2.7656 0.094416 0.097263 0.10107 0.10924 0 0.11444 0.10411 0.10587 0.12072 0.11467 0.13864 0.22235 -0.10755 -0.12621 -0.18835 -0.14438 -0.13598 -0.15922 -0.24173 -0.28831 -0.20284 -0.23754 -0.26626 -0.23379 0.00087141 -0.0018188 0.0029013 0.00067318 -2.2566
2.7695 0.093984 0.097446 0.10185 0.10244 0 0.096131 0.10339 0.11108 0.12843 0.10993 0.17063 0.59919 -0.066247 -0.13539 -0.16722 -0.15816 -0.15198 -0.1421 -0.2728 -0.32146 -0.24847 -0.25547 -0.29567 -0.23358 0.00030055 -0.0014819 0.0025327 0.0011889 -2.3383
2.7734 0.09469 0.095684 0.10131 0.092892 0 0.079583 0.10451 0.11829 0.13227 0.10633 0.18863 1.005 -0.017387 -0.13954 -0.11192 -0.15457 -0.1694 -0.13327 -0.29163 -0.33849 -0.26583 -0.29869 -0.30611 -0.24753 -0.00022783 -0.001154 0.0020455 0.0011078 -2.3765
2.7773 0.095381 0.092022 0.1017 0.088286 0 0.074777 0.10683 0.12462 0.13273 0.10782 0.18567 1.4204 -0.0034836 -0.11839 -0.085507 -0.12018 -0.18123 -0.16708 -0.31458 -0.30133 -0.26976 -0.37003 -0.30547 -0.25691 -0.00022652 -0.00095911 0.0015846 0.0006797 -2.3726
2.7813 0.094811 0.088356 0.1044 0.091081 0 0.082984 0.10779 0.12523 0.13027 0.1132 0.16473 1.8281 0.0035193 -0.15411 -0.15399 -0.11872 -0.18109 -0.22153 -0.27604 -0.37552 -0.25483 -0.36289 -0.30401 -0.24037 0.00036264 -0.00095708 0.0014284 0.00037952 -2.3235
2.7852 0.092596 0.086663 0.10782 0.096817 0 0.097259 0.10529 0.11734 0.12456 0.11769 0.13708 2.2314 0.018868 -0.20252 -0.19378 -0.080674 -0.16801 -0.23632 -0.29929 -0.39321 -0.19494 -0.33259 -0.3036 -0.28042 0.0011159 -0.0011492 0.0017733 0.00043433 -2.2293
2.7891 0.089568 0.087031 0.10746 0.098251 0 0.10766 0.099537 0.10264 0.11487 0.1165 0.11488 2.6528 0.012192 -0.25986 -0.21058 -0.0875 -0.14744 -0.28434 -0.32484 -0.37814 -0.12862 -0.3076 -0.29666 -0.29969 0.0014845 -0.0015124 0.0024986 0.00065868 -2.0966
2.793 0.087128 0.087555 0.099245 0.091759 0 0.10729 0.092666 0.086163 0.10143 0.10765 0.1032 3.1146 -0.001008 -0.29282 -0.21806 -0.11872 -0.12747 -0.364 -0.32649 -0.32724 -0.065277 -0.27719 -0.275 -0.27769 0.0012191 -0.0020105 0.0031719 0.00070799 -1.9356
2.7969 0.086015 0.086251 0.083881 0.080604 0 0.0959 0.086607 0.072878 0.086126 0.092646 0.09693 3.6188 0.025669 -0.24088 -0.2396 -0.08992 -0.11304 -0.43126 -0.28754 -0.22335 -0.0018454 -0.2057 -0.23914 -0.21908 0.00051112 -0.0025613 0.0033407 0.00044549 -1.7549
2.8008 0.085496 0.083035 0.067939 0.072268 0 0.079602 0.081653 0.06498 0.071639 0.075399 0.085131 4.1451 -0.053836 -0.23147 -0.18615 -0.098621 -0.1028 -0.34243 -0.21631 -0.23908 0.026787 -0.14886 -0.19885 -0.13856 -0.00020668 -0.0030045 0.0028748 5.2724e-05 -1.5625
2.8047 0.083805 0.079688 0.059686 0.072036 0 0.066937 0.077014 0.06161 0.059761 0.060437 0.059972 4.6674 -0.066451 -0.21763 -0.12141 -0.10024 -0.09119 -0.26625 -0.1679 -0.18555 0.021031 -0.11189 -0.16501 -0.1155 -0.00057136 -0.0031448 0.0020596 -0.00018354 -1.3712
2.8086 0.079609 0.077839 0.062405 0.078279 0 0.063409 0.072428 0.060324 0.050543 0.05112 0.024214 5.1727 -0.015549 -0.17338 -0.078624 -0.069189 -0.074262 -0.18724 -0.16531 -0.12768 -0.021548 -0.1071 -0.14138 -0.087578 -0.00046731 -0.0028814 0.0013613 -0.00014905 -1.2016
2.8125 0.073281 0.077105 0.071118 0.083526 0 0.067825 0.068675 0.058644 0.04317 0.048342 -0.0085956 5.6681 0.064712 -0.10455 -0.075272 -0.0045988 -0.054228 -0.10237 -0.20544 -0.11429 -0.092071 -0.13949 -0.12416 -0.032165 -1.0184e-05 -0.0023218 0.0010801 3.7956e-05 -1.0763
2.8164 0.066729 0.075347 0.076217 0.080597 0 0.073326 0.066314 0.054962 0.037584 0.050235 -0.022172 6.1721 0.036409 -0.12604 -0.091239 0.01551 -0.038785 -0.06577 -0.20275 -0.14663 -0.1434 -0.19796 -0.10867 -0.06439 0.00055993 -0.0017476 0.0011922 0.00020507 -1.0082
2.8203 0.061757 0.070776 0.071338 0.06868 0 0.072857 0.064264 0.049164 0.035033 0.053318 -0.008624 6.7003 0.049522 -0.1842 -0.084224 -0.022362 -0.035433 -0.095518 -0.19124 -0.17137 -0.21825 -0.21123 -0.095601 -0.095107 0.00097948 -0.0014118 0.0014851 0.00031708 -0.99297
2.8242 0.058297 0.063616 0.05854 0.054182 0 0.064877 0.060337 0.043172 0.036854 0.054618 0.025422 7.2558 0.052232 -0.21993 -0.076358 -0.024533 -0.045423 -0.1694 -0.21922 -0.16307 -0.22963 -0.19909 -0.090207 -0.14958 0.0010513 -0.0013248 0.0018129 0.00047645 -1.0122
2.8281 0.054204 0.055521 0.046003 0.045491 0 0.054232 0.053621 0.040518 0.042763 0.053357 0.062711 7.8309 0.038442 -0.24095 -0.07898 -0.022627 -0.062411 -0.25335 -0.24542 -0.14303 -0.18474 -0.16215 -0.096117 -0.1982 0.00073858 -0.0012414 0.0022043 0.00076191 -1.0436
2.832 0.046978 0.047434 0.040363 0.045908 0 0.047005 0.046135 0.044093 0.050518 0.050821 0.086801 8.4126 0.015322 -0.27385 -0.10122 -0.088227 -0.077019 -0.30408 -0.19722 -0.15032 -0.12045 -0.098135 -0.11065 -0.19048 0.00021009 -0.00090262 0.0027349 0.0011084 -1.0675
2.8359 0.03595 0.038332 0.04082 0.05057 0 0.043969 0.04141 0.053073 0.057404 0.04854 0.092499 8.9904 -0.015842 -0.16584 -0.12177 -0.10513 -0.083505 -0.36465 -0.16951 -0.17178 0.092719 -0.064557 -0.12661 -0.11787 -0.00024871 -0.0003334 0.0033274 0.0013667 -1.0667
2.8398 0.022904 0.026409 0.040386 0.04995 0 0.03922 0.040732 0.06175 0.061955 0.046473 0.08725 9.5603 0.040114 -0.12504 -0.13562 -0.057976 -0.082971 -0.2896 -0.20795 -0.14603 0.074704 -0.094296 -0.13821 -0.103 -0.00043717 9.6921e-05 0.0037184 0.0014683 -1.022
2.8438 0.01043 0.011528 0.032641 0.037121 0 0.026029 0.040698 0.062248 0.064028 0.04291 0.082697 10.127 0.07092 -0.14951 -0.16158 -0.0062832 -0.080563 -0.18206 -0.23821 -0.13712 -0.010958 -0.14333 -0.14432 -0.10939 -0.00038942 -3.6919e-05 0.0036557 0.0015014 -0.91358
2.8477 -0.00050206 -0.0038049 0.01722 0.013029 0 0.0045321 0.035001 0.049784 0.063131 0.036085 0.083721 10.7 0.047855 -0.21076 -0.1972 0.011855 -0.079339 -0.10727 -0.22722 -0.14475 -0.078355 -0.17896 -0.14572 -0.11274 -0.00030904 -0.00079637 0.0031444 0.0016089 -0.72936
2.8516 -0.011391 -0.016325 -0.0010565 -0.014233 0 -0.016737 0.019465 0.026296 0.057013 0.025703 0.084258 11.29 0.083823 -0.215 -0.19802 -0.025239 -0.076285 -0.097719 -0.19932 -0.043838 -0.14142 -0.17022 -0.13973 -0.097985 -0.00032473 -0.001706 0.0024903 0.0018183 -0.47092
2.8555 -0.024517 -0.025049 -0.017805 -0.035306 0 -0.028092 -0.0041389 -0.00092935 0.042508 0.012705 0.073082 11.898 0.032674 -0.22124 -0.093587 -0.022774 -0.064023 -0.09031 -0.2009 -0.095958 -0.11376 -0.11414 -0.11884 -0.10026 -0.00031067 -0.0020232 0.0020777 0.0019908 -0.15159
2.8594 -0.040255 -0.032371 -0.033202 -0.045906 0 -0.02841 -0.029148 -0.024718 0.018302 -0.0024303 0.043922 12.509 0.027269 -0.20296 -0.05172 -0.02442 -0.036737 -0.10343 -0.16324 -0.099363 -0.091553 -0.033557 -0.075793 -0.077067 1.1346e-05 -0.0012625 0.0020718 0.0019537 0.21342
2.8633 -0.056097 -0.04191 -0.050389 -0.048978 0 -0.027613 -0.049211 -0.042896 -0.012983 -0.020768 0.00070691 13.106 0.060523 -0.16751 -0.048505 -0.0080708 0.0047083 -0.12577 -0.097545 -0.054538 -0.05466 0.043088 -0.010646 -0.049092 0.00074864 0.00044927 0.0023144 0.0016864 0.61445
2.8672 -0.068569 -0.055112 -0.070393 -0.051654 0 -0.038475 -0.063005 -0.05848 -0.045769 -0.043805 -0.046393 13.675 0.10138 -0.12459 -0.032522 0.053797 0.052715 -0.1411 -0.029609 0.0076884 0.030777 0.087851 0.067309 -0.042723 0.0016137 0.0024814 0.002501 0.0013767 1.0453
2.8711 -0.076443 -0.069981 -0.089532 -0.059907 0 -0.064721 -0.074388 -0.075502 -0.07516 -0.07099 -0.089708 14.219 0.13517 -0.01681 -0.054633 0.10831 0.097863 -0.15052 0.02319 0.12606 0.12128 0.11905 0.14492 0.0044556 0.0020711 0.0041686 0.0024635 0.0012909 1.4948
2.875 -0.082151 -0.083174 -0.10245 -0.075014 0 -0.096712 -0.088253 -0.094845 -0.10012 -0.098536 -0.12891 14.748 0.15 0.030707 -0.072902 0.16562 0.13468 -0.084921 0.061333 0.20883 0.25503 0.17283 0.21309 0.14624 0.0017755 0.0052499 0.0022941 0.0015781 1.9423
2.8789 -0.089861 -0.093284 -0.10756 -0.093843 0 -0.11933 -0.10619 -0.114 -0.12325 -0.12124 -0.16754 15.271 0.17669 0.024901 -0.070899 0.18506 0.16375 0.011077 0.079034 0.27653 0.32292 0.21244 0.27031 0.27805 0.0009071 0.0059383 0.0022101 0.0021724 2.3617
2.8828 -0.10182 -0.10193 -0.10895 -0.11184 0 -0.12504 -0.12568 -0.13032 -0.14727 -0.13609 -0.20526 15.786 0.20433 -0.012913 -0.058182 0.16041 0.189 0.099671 0.081186 0.32877 0.30326 0.24079 0.31936 0.33676 6.515e-05 0.0066245 0.002317 0.002853 2.7309
2.8867 -0.11634 -0.1117 -0.11248 -0.12593 0 -0.12003 -0.14278 -0.1438 -0.17143 -0.14442 -0.23446 16.285 0.17183 -0.0345 -0.077003 0.11802 0.21289 0.12905 0.086598 0.34277 0.25402 0.30422 0.36148 0.26736 -0.00021683 0.0075123 0.0025189 0.0033859 3.0337
2.8906 -0.12948 -0.12321 -0.1203 -0.13539 0 -0.11773 -0.15504 -0.15615 -0.19103 -0.15045 -0.24532 16.764 0.1302 -0.029433 -0.037389 0.13567 0.23352 0.21096 0.1335 0.3419 0.21941 0.35157 0.39378 0.29407 9.7741e-05 0.0084857 0.002661 0.0036356 3.2569
2.8945 -0.13872 -0.13468 -0.12975 -0.14101 0 -0.12639 -0.16197 -0.16746 -0.20064 -0.15747 -0.23484 17.234 0.12455 -0.066728 -0.0049866 0.16054 0.2459 0.16086 0.15252 0.32751 0.1794 0.37483 0.41198 0.33518 0.00056512 0.0092592 0.0027377 0.0036024 3.3885
2.8984 -0.14533 -0.14424 -0.13774 -0.14402 0 -0.14264 -0.16379 -0.17478 -0.19797 -0.16526 -0.21091 17.705 0.13989 -0.085532 0.0064611 0.18368 0.24584 0.046246 0.15019 0.31258 0.17435 0.35608 0.41471 0.32146 0.00070127 0.009626 0.0029261 0.0034056 3.4258
2.9023 -0.15303 -0.15248 -0.14541 -0.14607 0 -0.1569 -0.16086 -0.17476 -0.18547 -0.17098 -0.18655 18.175 0.15535 -0.04065 -0.011296 0.1973 0.23341 -0.053126 0.13958 0.30303 0.22618 0.28771 0.4048 0.21648 0.00042482 0.0095892 0.0033816 0.0032357 3.3888
2.9063 -0.16429 -0.16214 -0.1575 -0.14962 0 -0.16419 -0.15488 -0.16813 -0.16854 -0.17247 -0.16947 18.623 0.14342 -0.046294 -0.068249 0.17386 0.21345 -0.11072 0.13311 0.24993 0.21523 0.21988 0.38684 0.17261 9.4442e-05 0.0093226 0.0039956 0.0032707 3.3223
2.9102 -0.17783 -0.17493 -0.17644 -0.15761 0 -0.16897 -0.14999 -0.16092 -0.15259 -0.1706 -0.15657 19.02 0.14405 -0.0060054 -0.054412 0.16994 0.19308 -0.098796 0.14162 0.23907 0.25019 0.25329 0.36424 0.18503 0.00013347 0.0090502 0.0043867 0.0035652 3.2775
2.9141 -0.18969 -0.18902 -0.19778 -0.17183 0 -0.17922 -0.15129 -0.16038 -0.14127 -0.16838 -0.13913 19.355 0.15973 0.033076 0.001797 0.16707 0.17827 -0.072189 0.13331 0.25962 0.29118 0.28188 0.33926 0.21105 0.00062306 0.0089444 0.0041873 0.0039816 3.2849
2.918 -0.19683 -0.19998 -0.21267 -0.19084 0 -0.19643 -0.16099 -0.16891 -0.13658 -0.16821 -0.11401 19.648 0.17718 0.058373 0.043724 0.17172 0.17172 -0.043229 0.11735 0.29724 0.3068 0.2887 0.31554 0.23918 0.0012451 0.0090656 0.0033874 0.0042516 3.3409
2.9219 -0.19955 -0.20472 -0.21593 -0.20957 0 -0.21255 -0.1758 -0.18196 -0.13955 -0.17021 -0.090115 19.931 0.16897 0.072731 -0.022533 0.20679 0.17304 -0.0048949 0.13007 0.32941 0.25955 0.30193 0.2996 0.27119 0.0015907 0.0093341 0.0024106 0.0041671 3.4238
2.9258 -0.20065 -0.20444 -0.21159 -0.22168 0 -0.21763 -0.18883 -0.19214 -0.1501 -0.17345 -0.083343 20.222 0.20649 0.10036 -0.0091829 0.15025 0.18066 0.05391 0.10816 0.35103 0.29964 0.26742 0.29889 0.30993 0.0015029 0.0095627 0.001823 0.0037702 3.5225
2.9297 -0.20237 -0.20366 -0.20972 -0.22349 0 -0.21029 -0.19505 -0.19589 -0.16646 -0.17825 -0.104 20.508 0.23304 0.082785 0.014266 0.14531 0.19374 0.1057 0.11607 0.38627 0.32719 0.28826 0.31768 0.33288 0.0011314 0.0095926 0.0019105 0.0033716 3.6524
2.9336 -0.20445 -0.20606 -0.21696 -0.21674 0 -0.19992 -0.1955 -0.19643 -0.18537 -0.1868 -0.14761 20.75 0.22605 0.066965 0.019989 0.15966 0.21272 0.12446 0.15138 0.40937 0.34291 0.34326 0.35459 0.37448 0.00070503 0.009479 0.0024918 0.0033558 3.8391
2.9375 -0.2054 -0.21151 -0.23002 -0.2079 0 -0.19815 -0.1963 -0.20038 -0.20382 -0.20088 -0.19754 20.92 0.19198 0.075162 -0.0016725 0.17252 0.23822 0.11614 0.19995 0.41788 0.35519 0.41313 0.4037 0.45223 0.00030807 0.0095577 0.0031215 0.0039192 4.0884
2.9414 -0.20546 -0.21711 -0.23898 -0.20419 0 -0.208 -0.20331 -0.21154 -0.221 -0.21924 -0.23697 21.023 0.23889 0.0415 -0.0068814 0.2148 0.26917 0.20232 0.20748 0.49738 0.39416 0.49351 0.45772 0.53026 -0.00010244 0.010251 0.0034847 0.0049557 4.3736
2.9453 -0.20774 -0.22093 -0.23758 -0.20928 0 -0.22201 -0.21741 -0.22787 -0.2385 -0.2376 -0.26004 21.091 0.21154 0.075667 -0.01685 0.21271 0.30175 0.21219 0.25317 0.54204 0.40859 0.51787 0.51012 0.54859 -0.00050083 0.011695 0.0036211 0.0061729 4.6548
2.9492 -0.21591 -0.22437 -0.22994 -0.22171 0 -0.23104 -0.23475 -0.24407 -0.25816 -0.25192 -0.27279 21.161 0.1955 0.092723 -0.026529 0.22718 0.33036 0.23686 0.28137 0.56878 0.38232 0.5425 0.55523 0.57 -0.00068982 0.013501 0.0037986 0.0073121 4.911
2.9531 -0.23016 -0.23027 -0.22681 -0.23704 0 -0.23436 -0.25089 -0.25649 -0.2794 -0.26162 -0.2845 21.245 0.20542 0.091328 -0.024202 0.25181 0.35021 0.25575 0.29506 0.58916 0.35652 0.57581 0.58811 0.5949 -0.00044876 0.01493 0.0041939 0.0082654 5.1492
2.957 -0.24572 -0.23892 -0.23444 -0.25136 0 -0.23994 -0.26393 -0.26531 -0.29852 -0.26942 -0.29823 21.324 0.23446 0.096514 0.0045341 0.25764 0.35999 0.21272 0.31614 0.61531 0.39584 0.61196 0.60627 0.60457 0.00021063 0.01542 0.0047068 0.0090131 5.3767
2.9609 -0.25555 -0.24645 -0.24722 -0.26301 0 -0.25427 -0.27339 -0.27218 -0.31072 -0.27751 -0.30915 21.368 0.21334 0.11019 0.0082829 0.23009 0.36254 0.23602 0.31717 0.62813 0.39402 0.60355 0.61228 0.5979 0.00097497 0.015048 0.0050742 0.009499 5.5657
2.9648 -0.25542 -0.2478 -0.25185 -0.27101 0 -0.27249 -0.27689 -0.27675 -0.31307 -0.28392 -0.31119 21.356 0.24085 0.099332 0.0051714 0.23762 0.36271 0.24267 0.33476 0.63313 0.38983 0.60978 0.61357 0.60342 0.0014605 0.0145 0.0051418 0.0096217 5.6506
2.9688 -0.24667 -0.24149 -0.23947 -0.27271 0 -0.27984 -0.26955 -0.27623 -0.30589 -0.28317 -0.30437 21.289 0.25995 0.09475 0.02948 0.25465 0.36366 0.26221 0.34762 0.64514 0.40675 0.606 0.61771 0.58876 0.0015356 0.014506 0.0050023 0.0093692 5.5708
2.9727 -0.23445 -0.2313 -0.21449 -0.26383 0 -0.26441 -0.24858 -0.26835 -0.29144 -0.27108 -0.29501 21.178 0.24611 0.11468 0.069685 0.26168 0.36433 0.28759 0.33996 0.6558 0.44096 0.58561 0.6257 0.56792 0.0014071 0.015225 0.0048682 0.0089399 5.3231
2.9766 -0.22319 -0.22264 -0.19153 -0.24216 0 -0.22927 -0.21872 -0.25434 -0.2718 -0.24931 -0.28856 21.031 0.22414 0.16456 0.015188 0.23949 0.36 0.23302 0.29593 0.60409 0.43223 0.57354 0.62928 0.65757 0.0013758 0.016098 0.0048332 0.0086718 4.9744
2.9805 -0.21367 -0.21739 -0.18358 -0.21198 0 -0.19194 -0.19208 -0.23823 -0.24813 -0.22504 -0.28251 20.849 0.24673 0.14768 0.022629 0.23716 0.34564 0.24573 0.27065 0.62774 0.41187 0.53474 0.61556 0.57576 0.0015087 0.016343 0.0047893 0.0087958 4.6176
2.9844 -0.20414 -0.21249 -0.19204 -0.18424 0 -0.17107 -0.18058 -0.22335 -0.22204 -0.20573 -0.26706 20.628 0.23765 0.14302 0.039956 0.1963 0.31963 0.17989 0.23083 0.56642 0.39203 0.48454 0.57631 0.49043 0.0015741 0.015627 0.0045907 0.0092273 4.3107
2.9883 -0.19373 -0.20399 -0.20719 -0.17059 0 -0.1723 -0.18652 -0.20987 -0.19706 -0.19371 -0.23391 20.37 0.21158 0.13823 0.054458 0.16051 0.28527 0.10232 0.19565 0.47708 0.36104 0.4325 0.51473 0.42703 0.0013186 0.014326 0.0042778 0.009613 4.0533
2.9922 -0.18419 -0.19239 -0.21722 -0.17493 0 -0.18586 -0.20018 -0.19601 -0.17792 -0.18544 -0.18559 20.08 0.20002 0.10818 0.060289 0.18506 0.24891 0.10367 0.19114 0.44833 0.31056 0.38744 0.44431 0.38442 0.00080216 0.013149 0.0041024 0.0096196 3.8171
2.9961 -0.17798 -0.18318 -0.21675 -0.18951 0 -0.19674 -0.20734 -0.18134 -0.1674 -0.17613 -0.1361 19.767 0.22465 0.08186 0.069098 0.19246 0.21638 -0.0028809 0.19366 0.39835 0.34929 0.34799 0.38073 0.30829 0.00042627 0.012498 0.0042966 0.0092169 3.5928
3 -0.17481 -0.18132 -0.20776 -0.19978 0 -0.197 -0.20039 -0.16794 -0.16321 -0.16454 -0.10153 19.431 0.15908 0.065317 -0.0069194 0.19055 0.19034 -0.08406 0.1672 0.31397 0.29576 0.3117 0.33335 0.21577 0.00058678 0.012169 0.0048114 0.0087051 3.399
3.0039 -0.17069 -0.18491 -0.19429 -0.19516 0 -0.18894 -0.18319 -0.158 -0.15816 -0.1535 -0.087942 19.068 0.10046 0.042802 -0.043695 0.18286 0.17028 -0.11711 0.13952 0.22718 0.24014 0.24989 0.30226 0.13928 0.0012715 0.011646 0.0053027 0.0084652 3.2435
3.0078 -0.16121 -0.18484 -0.17815 -0.17734 0 -0.17822 -0.16572 -0.15081 -0.14464 -0.14564 -0.0871 18.676 0.082121 0.0018548 -0.027901 0.17489 0.15471 -0.096478 0.11411 0.16045 0.20112 0.18032 0.28203 0.099438 0.002004 0.010684 0.0054048 0.0086632 3.0861
3.0117 -0.14617 -0.17197 -0.15964 -0.15864 0 -0.1661 -0.15407 -0.14336 -0.12057 -0.13933 -0.08411 18.256 0.086239 -0.073615 -0.060496 0.17741 0.14352 -0.031974 0.069606 0.13866 0.12922 0.18204 0.26773 0.1159 0.0022187 0.0095803 0.0050473 0.0091595 2.8585
3.0156 -0.13072 -0.14567 -0.141 -0.15153 0 -0.14932 -0.14595 -0.13446 -0.092736 -0.12969 -0.071133 17.81 0.13569 -0.062806 -0.00084214 0.15279 0.13863 -0.025813 0.076537 0.18757 0.072682 0.20584 0.2585 0.1856 0.0017394 0.0088985 0.0045142 0.0096681 2.5385
3.0195 -0.12135 -0.11571 -0.12665 -0.15764 0 -0.12687 -0.13559 -0.12778 -0.074301 -0.11433 -0.055766 17.344 0.13865 -0.03106 0.039264 0.13779 0.14259 0.071745 0.085917 0.22378 0.081356 0.24824 0.25671 0.21567 0.00092368 0.008919 0.0041935 0.0099868 2.2099
3.0234 -0.11988 -0.095111 -0.11884 -0.16579 0 -0.10477 -0.12235 -0.12926 -0.077317 -0.098168 -0.056659 16.862 0.13784 -0.011705 0.0057184 0.13179 0.15619 0.16543 0.080678 0.25187 0.15276 0.2723 0.26493 0.22985 0.00033994 0.009367 0.0042511 0.010093 2.0348
3.0273 -0.12108 -0.089913 -0.11376 -0.1612 0 -0.092472 -0.11334 -0.14027 -0.10465 -0.091732 -0.089066 16.365 0.17196 -0.025129 -0.10928 0.13329 0.17691 0.16982 0.056144 0.28493 0.26627 0.25237 0.28338 0.25991 0.00027467 0.0096755 0.0045256 0.010074 2.1377
3.0313 -0.11673 -0.094912 -0.10367 -0.13828 0 -0.093812 -0.11668 -0.15343 -0.14645 -0.10307 -0.15121 15.857 0.17587 -0.026667 -0.039243 0.16113 0.19918 0.19768 0.072313 0.34515 0.32024 0.25202 0.30907 0.32756 0.00051377 0.009514 0.0047108 0.010022 2.4901
3.0352 -0.10268 -0.098861 -0.084484 -0.10609 0 -0.10208 -0.13191 -0.15679 -0.18404 -0.12965 -0.22198 15.333 0.16622 0.03517 -0.060928 0.2125 0.2162 0.10418 0.11736 0.3831 0.35813 0.26662 0.33609 0.32844 0.00057897 0.0090632 0.0046313 0.010014 2.8987
3.0391 -0.082841 -0.094145 -0.061366 -0.081567 0 -0.10502 -0.14779 -0.14362 -0.19956 -0.15754 -0.27214 14.789 0.15932 0.097746 -0.044726 0.22335 0.2223 0.012456 0.13697 0.36079 0.37579 0.2769 0.35625 0.28972 0.00018389 0.0087792 0.0043591 0.010144 3.1195
3.043 -0.066092 -0.08216 -0.045577 -0.076035 0 -0.095231 -0.15077 -0.11894 -0.18568 -0.16947 -0.28102 14.221 0.1558 0.10569 0.012045 0.19161 0.2147 -0.038678 0.12561 0.2918 0.36204 0.27766 0.36066 0.22638 -0.00050626 0.0088884 0.0041094 0.010481 3.0141
3.0469 -0.058753 -0.070153 -0.04429 -0.086079 0 -0.076004 -0.13658 -0.095775 -0.14943 -0.15588 -0.24738 13.629 0.14709 -0.012033 0.035772 0.15303 0.19399 -0.046861 0.10584 0.22778 0.29821 0.27038 0.3423 0.15313 -0.0010243 0.0091048 0.0040577 0.010936 2.6257
3.0508 -0.059129 -0.063321 -0.052807 -0.096383 0 -0.057024 -0.11375 -0.083603 -0.10707 -0.12078 -0.18741 13.025 0.075822 -0.074672 0.0062424 0.081019 0.16318 -0.027257 0.092182 0.1819 0.12716 0.25432 0.29902 0.14825 -0.00099662 0.0088397 0.0042481 0.011167 2.1186
3.0547 -0.058925 -0.059938 -0.057379 -0.091882 0 -0.044796 -0.095224 -0.079812 -0.07326 -0.078151 -0.1228 12.42 0.091867 -0.11217 0.049746 0.079506 0.12625 0.012499 0.026834 0.12782 0.023783 0.19075 0.23483 0.14939 -0.00042628 0.0077063 0.0046163 0.010713 1.6416
3.0586 -0.050277 -0.053691 -0.047003 -0.069102 0 -0.037528 -0.085574 -0.072337 -0.05176 -0.042208 -0.06803 11.822 0.12657 -0.13047 0.037374 0.080676 0.086652 0.033955 -0.040444 0.079045 -0.01717 0.098638 0.15849 0.11096 0.00035713 0.005867 0.005032 0.0093259 1.2296
3.0625 -0.032249 -0.040249 -0.023536 -0.037731 0 -0.029077 -0.076163 -0.051318 -0.034493 -0.018874 -0.025217 11.223 0.12367 -0.12755 -0.093859 0.051129 0.046627 0.0075852 -0.077689 0.043243 -0.013494 0.0051997 0.080191 0.028641 0.00098435 0.0039334 0.0053037 0.0072454 0.8173
3.0664 -0.011285 -0.02145 -0.00042821 -0.012017 0 -0.016868 -0.053066 -0.018654 -0.0096491 -0.0043237 0.011631 10.612 0.069609 -0.067142 -0.17267 0.091793 0.0074806 -0.081027 -0.1153 0.0068875 -0.0071644 -0.026251 0.0083021 0.045513 0.0012908 0.0025275 0.0052117 0.0051371 0.33357
3.0703 0.0044459 -0.0034295 0.0091929 0.00022184 0 -0.0048719 -0.010844 0.013671 0.027323 0.0095798 0.048338 9.9826 0.097001 -0.045403 -0.14377 0.076831 -0.02963 -0.14442 -0.14159 -0.038715 0.0995 -0.044346 -0.052262 0.0071402 0.0013298 0.0018772 0.0046435 0.0036691 -0.21447
3.0742 0.011601 0.0088354 0.0042688 0.0020585 0 0.0014612 0.040421 0.034588 0.068594 0.027911 0.08512 9.3394 0.067955 -0.10458 -0.11368 0.010922 -0.062954 -0.22563 -0.15154 -0.11445 0.14187 -0.046903 -0.10006 -0.076889 0.0012119 0.0017396 0.003768 0.0030529 -0.73785
3.0781 0.013476 0.015035 -0.0034664 0.0027776 0 0.0023648 0.081271 0.043255 0.099011 0.048876 0.11718 8.697 0.011835 -0.19986 -0.10045 -0.054636 -0.08996 -0.26564 -0.16737 -0.18632 0.092818 -0.056427 -0.13629 -0.16788 0.00097573 0.0016518 0.0030463 0.0029372 -1.131
3.082 0.015972 0.018162 -0.00044753 0.009092 0 0.0046181 0.096878 0.047659 0.10741 0.06565 0.139 8.0662 0.018042 -0.24675 -0.095812 -0.044824 -0.10783 -0.16702 -0.22292 -0.19779 -0.029969 -0.10727 -0.16335 -0.20945 0.00061976 0.0012773 0.0029621 0.0027537 -1.339
3.0859 0.021775 0.020468 0.01615 0.019833 0 0.014483 0.086976 0.054516 0.095008 0.071646 0.14788 7.4466 0.010383 -0.19461 -0.047095 -0.075625 -0.1144 -0.20764 -0.22026 -0.27547 -0.18052 -0.19191 -0.18261 -0.18336 0.0002255 0.00060956 0.003624 0.002215 -1.372
3.0898 0.028099 0.02125 0.035622 0.027761 0 0.0299 0.064125 0.061298 0.073995 0.065043 0.14392 6.8297 0.024787 -0.15989 -0.013504 -0.059371 -0.10908 -0.12702 -0.21522 -0.20853 -0.21623 -0.23252 -0.19214 -0.13337 -5.2822e-06 -5.8255e-05 0.0045917 0.0015246 -1.2714
3.0938 0.029754 0.018517 0.043062 0.02597 0 0.040518 0.043106 0.058823 0.05758 0.049578 0.128 6.2088 0.067302 -0.10037 -0.002729 -0.0090278 -0.093313 -0.041473 -0.20381 -0.10662 -0.1735 -0.20664 -0.18639 -0.066705 0.00011546 -0.0003323 0.0051477 0.0011314 -1.073
3.0977 0.024377 0.012264 0.03226 0.013349 0 0.036474 0.031085 0.041709 0.049806 0.031565 0.10036 5.5853 0.11478 -0.026476 -0.01467 0.045156 -0.070192 -0.019677 -0.17552 -0.039956 -0.082173 -0.11801 -0.1593 -0.0044907 0.00056402 3.5684e-05 0.0048478 0.0012775 -0.79942
3.1016 0.014936 0.0055865 0.010899 -0.0045898 0 0.017893 0.025863 0.015648 0.043437 0.01573 0.061383 4.9649 0.068658 -0.066342 -0.035017 0.019046 -0.043267 -0.073799 -0.097866 -0.037411 0.030875 -0.021697 -0.10985 -0.010248 0.0010459 0.00097655 0.003891 0.0017693 -0.47658
3.1055 0.0073036 0.0023698 -0.0060154 -0.019121 0 -0.0040226 0.021401 -0.0064061 0.027246 0.0029576 0.013528 4.3501 0.021764 -0.1264 -0.062328 0.010687 -0.015095 -0.15108 -0.043224 -0.013221 0.1004 0.033116 -0.045678 0.014435 0.0011727 0.0020998 0.0029702 0.0021701 -0.14285
3.1094 0.0053308 0.0040096 -0.0083033 -0.02304 0 -0.015535 0.014047 -0.015718 -0.0037008 -0.0085812 -0.037783 3.7372 0.032387 -0.1248 -0.070373 0.019416 0.013431 -0.19585 -0.056435 0.019015 0.15216 0.040127 0.019011 0.024165 0.00075681 0.0028893 0.0027097 0.002204 0.16253
3.1133 0.0079947 0.0085291 0.0020426 -0.014115 0 -0.010854 0.0041893 -0.015427 -0.043118 -0.020132 -0.084998 3.1218 0.075882 -0.086186 -0.06454 0.04525 0.042191 -0.19884 -0.082302 0.032803 0.15988 0.016491 0.070693 0.02026 -2.1056e-05 0.0030143 0.003171 0.0019709 0.41534
3.1172 0.011138 0.012894 0.013824 0.0038611 0 0.0045423 -0.0062354 -0.016578 -0.077283 -0.029839 -0.12029 2.506 0.11037 -0.055106 -0.055378 0.085553 0.069704 -0.16083 -0.049839 0.0040903 0.098729 -0.012566 0.10354 0.018237 -0.00072437 0.0025585 0.0038418 0.0017774 0.60372
3.1211 0.012007 0.016086 0.016602 0.022591 0 0.019784 -0.016087 -0.026297 -0.093705 -0.033334 -0.1374 1.8977 0.11977 -0.02238 -0.024721 0.10888 0.091396 -0.08554 -0.012816 0.0078927 0.11477 -0.012625 0.12025 0.1175 -0.00097687 0.0019798 0.0040861 0.0017823 0.70828
3.125 0.012248 0.019914 0.0091317 0.033264 0 0.027606 -0.024414 -0.039728 -0.087809 -0.027101 -0.13331 1.3019 0.12629 -0.013724 -0.0061025 0.099354 0.10021 -0.026254 -0.024778 0.050924 0.039183 -0.0024228 0.12597 0.085166 -0.0007286 0.0017945 0.0036378 0.0018333 0.69135
3.1289 0.016483 0.026979 -0.00015242 0.031848 0 0.028686 -0.028371 -0.0436 -0.06361 -0.011705 -0.10981 0.7132 0.076467 -0.0061113 0.0015277 0.054304 0.090018 0.010188 -0.019756 0.092144 -0.0064613 0.020098 0.12081 0.073954 -0.00025934 0.0022039 0.0027347 0.0016668 0.51543
3.1328 0.027726 0.037989 -0.00024209 0.022702 0 0.02895 -0.023208 -0.027893 -0.029584 0.0081489 -0.073861 0.11942 -0.0089476 -0.001633 -0.0014136 -0.0022254 0.05994 0.00086506 0.0055185 0.095008 0.019321 0.04192 0.098116 0.10222 7.2553e-05 0.0029509 0.0018598 0.0012564 0.17814
3.1367 0.043891 0.050965 0.013735 0.017058 0 0.033816 -0.0055163 0.0054589 0.0061615 0.0271 -0.034797 -0.48594 -0.011713 -0.032732 -0.015163 -0.0015281 0.016081 -0.10968 -0.016134 0.0065033 0.09028 0.025036 0.050474 0.043877 0.00011742 0.0035163 0.0013947 0.00092538 -0.27227
3.1406 0.058811 0.062832 0.036812 0.025714 0 0.044652 0.023039 0.044504 0.038572 0.043205 0.0015162 -1.0939 0.0083836 -0.11347 0.043571 0.026589 -0.031248 -0.20398 -0.073235 -0.0126 0.14527 -0.019585 -0.021978 -0.018551 1.9703e-05 0.0034825 0.0014751 0.0010616 -0.76189
3.1445 0.067164 0.071668 0.057941 0.050349 0 0.059177 0.055458 0.077065 0.0661 0.058905 0.037681 -1.6849 0.036151 -0.15455 -0.037024 0.029781 -0.073484 -0.25316 -0.13449 -0.055682 0.10057 -0.10997 -0.1086 -0.092629 4.798e-05 0.0027683 0.0020547 0.0016854 -1.2373
3.1484 0.069117 0.07769 0.068171 0.080627 0 0.073785 0.08356 0.098839 0.090098 0.077896 0.083319 -2.2446 0.054317 -0.1719 -0.13147 0.007561 -0.10858 -0.29366 -0.20938 -0.15284 -0.021122 -0.21333 -0.19365 -0.16207 0.00033609 0.0015821 0.0029723 0.0023031 -1.6899
3.1523 0.070505 0.082576 0.067214 0.10097 0 0.085451 0.1033 0.11327 0.1135 0.10082 0.14557 -2.7773 0.045981 -0.18467 -0.12208 -0.038234 -0.14063 -0.34942 -0.29794 -0.30086 -0.17612 -0.29452 -0.26539 -0.20722 0.00076403 0.00020262 0.0039108 0.0022399 -2.1349
3.1563 0.07811 0.088138 0.063546 0.10293 0 0.09292 0.11671 0.12539 0.13842 0.12384 0.21775 -3.3023 -0.0099288 -0.15821 -0.16394 -0.1348 -0.17428 -0.30227 -0.3042 -0.30283 -0.25472 -0.33276 -0.32094 -0.19163 0.0010664 -0.001175 0.0043879 0.0011971 -2.5667
3.1602 0.093873 0.0954 0.067896 0.093111 0 0.097663 0.12895 0.13686 0.16348 0.14156 0.27701 -3.8363 -0.078514 -0.14767 -0.18653 -0.15171 -0.20853 -0.21931 -0.27737 -0.36754 -0.29184 -0.29723 -0.36341 -0.26002 0.0010506 -0.0024182 0.0039706 -0.00046103 -2.936
3.1641 0.11289 0.10422 0.084841 0.088777 0 0.10377 0.14294 0.14641 0.18297 0.15124 0.29667 -4.378 -0.11689 -0.15654 -0.19732 -0.12939 -0.23526 -0.17414 -0.24521 -0.41049 -0.30954 -0.26695 -0.39502 -0.29824 0.00072837 -0.0033694 0.0026564 -0.0019639 -3.1733
3.168 0.12695 0.11322 0.10895 0.10334 0 0.11525 0.15633 0.15307 0.1898 0.15428 0.26649 -4.909 -0.11662 -0.19222 -0.18412 -0.094311 -0.24447 -0.17883 -0.22781 -0.40903 -0.29629 -0.25674 -0.4132 -0.30292 0.00026693 -0.0038666 0.0010653 -0.0027269 -3.239
3.1719 0.13077 0.12015 0.1287 0.13353 0 0.13154 0.16307 0.15722 0.18077 0.15345 0.20441 -5.4089 -0.088699 -0.26663 -0.11819 -0.075656 -0.23229 -0.21013 -0.24821 -0.37147 -0.21584 -0.24663 -0.41321 -0.33989 -0.00015524 -0.0038916 0.00013637 -0.0027686 -3.1523
3.1758 0.12572 0.12301 0.13533 0.1601 0 0.1453 0.15835 0.15811 0.15984 0.14921 0.14729 -5.8712 -0.019536 -0.24977 -0.095407 -0.050784 -0.20508 -0.18471 -0.2457 -0.33717 -0.18234 -0.28656 -0.39398 -0.29444 -0.00044011 -0.0036711 0.00045052 -0.0026003 -2.9742
3.1797 0.11835 0.12182 0.12957 0.16306 0 0.14677 0.14292 0.15233 0.13603 0.13946 0.12456 -6.3054 0.01042 -0.24018 -0.074716 -0.032985 -0.17571 -0.20574 -0.24437 -0.30268 -0.11345 -0.30459 -0.36089 -0.25801 -0.00055053 -0.0035614 0.001724 -0.0027132 -2.7643
3.1836 0.11506 0.11933 0.12068 0.13933 0 0.13269 0.12372 0.13677 0.11712 0.12345 0.13499 -6.7253 0.032818 -0.24165 -0.080134 -0.062324 -0.15464 -0.23286 -0.24367 -0.29522 -0.060193 -0.31602 -0.32256 -0.22552 -0.00045831 -0.0037668 0.0029596 -0.0031421 -2.553
3.1875 0.11761 0.11966 0.1184 0.10739 0 0.11228 0.11025 0.11401 0.10451 0.10581 0.14716 -7.137 0.057447 -0.2401 -0.11924 -0.14645 -0.14297 -0.23899 -0.23635 -0.31387 -0.050138 -0.32399 -0.28498 -0.19806 -0.0001633 -0.0041486 0.0031979 -0.0034952 -2.3513
3.1914 0.12293 0.12517 0.12487 0.093388 0 0.10266 0.10917 0.093838 0.094181 0.095317 0.12592 -7.5369 -0.0068607 -0.15516 -0.13469 -0.17319 -0.13329 -0.25574 -0.1866 -0.24434 -0.017614 -0.26988 -0.24902 -0.21728 0.00022677 -0.0043308 0.0022584 -0.0033928 -2.1782
3.1953 0.12682 0.13421 0.13332 0.10977 0 0.11511 0.12037 0.087051 0.082776 0.098268 0.064497 -7.9201 -0.069559 -0.11548 -0.18031 -0.15695 -0.11779 -0.2708 -0.14011 -0.23615 -0.043771 -0.21734 -0.21363 -0.18036 0.00047978 -0.0040308 0.0008424 -0.0028769 -2.0718
3.1992 0.12782 0.14191 0.13493 0.14433 0 0.14352 0.13705 0.096309 0.072781 0.11191 -0.0053937 -8.287 -0.081858 -0.064106 -0.17754 -0.11937 -0.096826 -0.25778 -0.11615 -0.22299 -0.090558 -0.17777 -0.18146 -0.17012 0.00037515 -0.0033085 -7.0085e-05 -0.0023939 -2.0654
3.2031 0.12793 0.14402 0.12742 0.1698 0 0.16666 0.14972 0.11288 0.071276 0.12503 -0.036008 -8.6417 -0.067455 -0.024386 -0.17201 -0.072373 -0.080356 -0.20907 -0.0951 -0.21086 -0.14023 -0.14715 -0.16082 -0.17547 -8.9655e-05 -0.0025037 1.8979e-05 -0.0023658 -2.1563
3.207 0.12995 0.14048 0.11791 0.16646 0 0.16469 0.15179 0.12371 0.083045 0.12664 -0.0016277 -8.9839 -0.080237 -0.050214 -0.2591 -0.027803 -0.080728 -0.12519 -0.041101 -0.2313 -0.17836 -0.11545 -0.16135 -0.15078 -0.00062871 -0.0019337 0.00085067 -0.0027626 -2.2998
3.2109 0.13444 0.13555 0.11722 0.13857 0 0.13695 0.14353 0.12307 0.10484 0.11602 0.079313 -9.3064 -0.029733 -0.074477 -0.24879 0.0060905 -0.10252 -0.13638 -0.086623 -0.30185 -0.25778 -0.14971 -0.1868 -0.12374 -0.00085542 -0.0016652 0.0017729 -0.003098 -2.4424
3.2148 0.13928 0.1341 0.13091 0.11057 0 0.10465 0.13173 0.1178 0.12702 0.10477 0.15746 -9.6 -0.0084524 -0.050814 -0.25623 -0.009522 -0.13796 -0.11632 -0.10181 -0.30739 -0.28662 -0.20236 -0.23115 -0.12987 -0.00060461 -0.0015836 0.0023171 -0.0028715 -2.5637
3.2188 0.14193 0.13742 0.15454 0.10622 0 0.094595 0.12523 0.12063 0.14178 0.10794 0.19099 -9.8623 0.005558 -0.06615 -0.26104 -0.019396 -0.17209 -0.043089 -0.1136 -0.29179 -0.28391 -0.23179 -0.28151 -0.11863 -9.7428e-05 -0.0016563 0.0024492 -0.0020595 -2.6905
3.2227 0.14204 0.14221 0.17694 0.12875 0 0.11688 0.12919 0.13769 0.15013 0.13108 0.17745 -10.099 0.019028 -0.14657 -0.26506 -0.0065509 -0.19358 0.051542 -0.14478 -0.2906 -0.26398 -0.22597 -0.32571 -0.092541 0.00023456 -0.0020706 0.0023648 -0.0011964 -2.8651
3.2266 0.14162 0.14383 0.188 0.15894 0 0.1558 0.14188 0.16209 0.16054 0.1643 0.1527 -10.318 0.0078595 -0.20309 -0.32122 -0.028382 -0.20258 -0.00042204 -0.22391 -0.34198 -0.23619 -0.22866 -0.35879 -0.17358 0.00013681 -0.0030499 0.0021658 -0.00095315 -3.0988
3.2305 0.14286 0.1405 0.18439 0.17249 0 0.18237 0.15614 0.17984 0.17958 0.18894 0.15833 -10.518 0.016039 -0.24247 -0.27302 -0.011516 -0.20907 -0.074175 -0.21516 -0.35808 -0.26704 -0.26437 -0.38363 -0.18565 -0.00022181 -0.0045124 0.0018037 -0.0015739 -3.3476
3.2344 0.14575 0.13483 0.1698 0.16083 0 0.17789 0.16428 0.18244 0.20348 0.19178 0.20573 -10.693 0.036483 -0.25127 -0.2474 -0.023555 -0.22308 -0.1322 -0.24328 -0.36332 -0.27253 -0.29437 -0.40612 -0.21899 -0.00039046 -0.0059443 0.0012977 -0.0026625 -3.5339
3.2383 0.14807 0.1312 0.15111 0.13741 0 0.14845 0.163 0.17398 0.219 0.1749 0.26665 -10.841 0.048772 -0.25688 -0.23522 -0.062002 -0.24498 -0.16246 -0.29114 -0.38357 -0.26814 -0.32479 -0.42866 -0.25402 -5.3273e-05 -0.0066874 0.00089279 -0.0034998 -3.5949
3.2422 0.14765 0.13186 0.13489 0.12455 0 0.11856 0.155 0.16613 0.21412 0.15328 0.297 -10.967 0.031907 -0.29 -0.2046 -0.10827 -0.26381 -0.16043 -0.31471 -0.4385 -0.28572 -0.36587 -0.44687 -0.25456 0.00066417 -0.0064332 0.00089794 -0.0036109 -3.5199
3.2461 0.1446 0.13539 0.12604 0.13323 0 0.11023 0.14649 0.16638 0.18928 0.14232 0.27237 -11.084 0.025625 -0.25322 -0.19692 -0.12083 -0.26536 -0.16219 -0.31003 -0.4033 -0.2836 -0.34338 -0.45173 -0.28641 0.0012946 -0.0054829 0.0013443 -0.0030993 -3.3526
3.25 0.14122 0.1387 0.12715 0.15399 0 0.1261 0.14269 0.17109 0.15868 0.14611 0.20573 -11.195 0.038772 -0.28574 -0.19125 -0.11409 -0.24351 -0.21083 -0.28333 -0.38665 -0.22501 -0.35242 -0.43549 -0.3074 0.0014475 -0.0045158 0.0018624 -0.0024905 -3.159
3.2539 0.13968 0.14012 0.13699 0.1664 0 0.1501 0.14437 0.16999 0.13966 0.15567 0.13448 -11.289 0.038252 -0.30067 -0.17649 -0.11619 -0.20574 -0.17928 -0.24695 -0.33835 -0.18613 -0.34402 -0.39764 -0.29621 0.0011502 -0.0040545 0.001978 -0.0022626 -2.9882
3.2578 0.13971 0.14048 0.14909 0.15781 0 0.16293 0.1475 0.157 0.13881 0.15774 0.090708 -11.347 0.022821 -0.26995 -0.1591 -0.12989 -0.16834 -0.07723 -0.20733 -0.27009 -0.18308 -0.30255 -0.34674 -0.25194 0.00078977 -0.0040896 0.0015701 -0.0024831 -2.8496
3.2617 0.13864 0.14111 0.1536 0.13434 0 0.15751 0.14593 0.13655 0.1466 0.14575 0.080286 -11.365 0.028876 -0.21946 -0.17058 -0.12905 -0.14502 -0.084734 -0.16746 -0.27508 -0.16925 -0.24299 -0.29687 -0.19725 0.00072262 -0.0041737 0.0010175 -0.0028387 -2.7172
3.2656 0.1337 0.14119 0.14323 0.11467 0 0.14152 0.13546 0.11936 0.14543 0.12399 0.086049 -11.355 0.050247 -0.21338 -0.18436 -0.11019 -0.13777 -0.095034 -0.14549 -0.24175 -0.12285 -0.23666 -0.2603 -0.18568 0.00094026 -0.0038677 0.00085143 -0.0029724 -2.5542
3.2695 0.12434 0.13749 0.11956 0.11284 0 0.12722 0.11686 0.11242 0.1244 0.10268 0.087925 -11.344 0.060554 -0.21261 -0.16746 -0.098498 -0.137 -0.094192 -0.15432 -0.2201 -0.10393 -0.21495 -0.24107 -0.15484 0.0011134 -0.0031236 0.0012386 -0.0027968 -2.3419
3.2734 0.11253 0.12703 0.093456 0.12586 0 0.11956 0.09602 0.11306 0.088645 0.089383 0.080133 -11.35 0.079672 -0.19817 -0.14149 -0.093765 -0.13044 -0.079105 -0.15908 -0.2018 -0.093074 -0.18947 -0.23361 -0.1453 0.00095221 -0.0022873 0.0018155 -0.002523 -2.0964
3.2773 0.10078 0.11004 0.077888 0.13657 0 0.11346 0.080829 0.11247 0.055815 0.084361 0.07158 -11.362 0.12197 -0.16779 -0.13539 -0.088724 -0.11351 -0.059519 -0.13077 -0.17591 -0.074597 -0.17556 -0.22773 -0.18367 0.00050787 -0.0017714 0.0020496 -0.0024314 -1.8625
3.2813 0.090113 0.090483 0.077881 0.1285 0 0.10093 0.076256 0.10435 0.042914 0.082601 0.072812 -11.355 0.1272 -0.23526 -0.19744 -0.039311 -0.092887 -0.13839 -0.11868 -0.15437 -0.12626 -0.15838 -0.21623 -0.11641 0.00011156 -0.0017252 0.0017672 -0.0026263 -1.6859
3.2852 0.079669 0.073293 0.086185 0.099372 0 0.079817 0.080784 0.089885 0.054012 0.079312 0.08423 -11.305 0.088426 -0.18952 -0.16366 -0.047116 -0.080612 -0.065748 -0.13281 -0.1367 -0.13801 -0.14799 -0.19965 -0.078592 2.9719e-05 -0.001973 0.0013142 -0.0029815 -1.5805
3.2891 0.068257 0.060922 0.088858 0.062159 0 0.056045 0.086861 0.074923 0.077818 0.073364 0.096389 -11.216 0.061219 -0.17862 -0.16247 -0.031804 -0.083735 -0.020243 -0.11333 -0.12675 -0.12382 -0.13732 -0.18447 -0.046016 0.00020279 -0.0022066 0.0011948 -0.0032744 -1.5142
3.293 0.055971 0.052134 0.076483 0.034047 0 0.038295 0.085651 0.063403 0.095943 0.066322 0.099957 -11.11 0.056321 -0.19587 -0.19262 0.0086688 -0.09777 -0.024136 -0.072415 -0.10856 -0.10459 -0.12182 -0.17649 -0.020986 0.00033913 -0.0022109 0.0015661 -0.0033478 -1.4271
3.2969 0.044323 0.043886 0.05159 0.023703 0 0.031047 0.073039 0.054193 0.094949 0.059206 0.094041 -11.012 0.058908 -0.12913 -0.16621 0.025005 -0.10926 -0.0049865 -0.075395 -0.046592 -0.11486 -0.096737 -0.17484 -0.023936 0.00025596 -0.0019391 0.0021097 -0.0031668 -1.2716
3.3008 0.034901 0.034351 0.026055 0.027018 0 0.031963 0.052446 0.044032 0.073719 0.0508 0.084849 -10.929 0.077036 -0.15766 -0.18484 0.035869 -0.10542 -0.0045821 -0.052574 -0.061784 -0.057582 -0.094101 -0.17181 -0.016713 9.6918e-05 -0.001452 0.0023991 -0.0027801 -1.0446
3.3047 0.028081 0.02443 0.011021 0.032978 0 0.034596 0.032145 0.032398 0.042252 0.039042 0.077393 -10.849 0.094705 -0.1491 -0.18249 0.062571 -0.083333 0.031134 -0.03707 -0.062013 -0.06011 -0.060732 -0.15839 0.033707 0.00018688 -0.00084863 0.0023646 -0.0022793 -0.78736
3.3086 0.023089 0.016747 0.0082716 0.032906 0 0.032981 0.01911 0.022398 0.014196 0.023721 0.069561 -10.754 0.11506 -0.12096 -0.1717 0.092465 -0.051703 0.084745 -0.01566 -0.03859 -0.055192 -0.036967 -0.13101 0.08441 0.00067165 -0.00025484 0.0023605 -0.0017973 -0.5524
3.3125 0.019198 0.013428 0.010296 0.025253 0 0.024635 0.014359 0.016767 -0.0013311 0.0076601 0.05448 -10.639 0.13608 -0.08833 -0.16407 0.11356 -0.024016 0.13592 0.015799 0.0026854 -0.010268 -0.041237 -0.093883 0.10097 0.0013232 0.00018651 0.0027626 -0.0014937 -0.36707
3.3164 0.016684 0.014641 0.0082804 0.013893 0 0.011262 0.01347 0.013853 -0.0039202 -0.0047188 0.02809 -10.514 0.12974 -0.036187 -0.15943 0.11552 -0.0085861 0.15541 0.019131 0.0097717 -0.050873 0.0031763 -0.055538 0.076298 0.0017231 0.00039388 0.0035138 -0.0014694 -0.22264
3.3203 0.016499 0.018817 0.00045772 0.0037705 0 -0.0018485 0.011377 0.0086027 -0.0005697 -0.010078 -0.0061021 -10.392 0.12522 -0.0058521 -0.12651 0.12843 -0.0032097 0.1666 0.067683 0.022586 -0.047538 0.033193 -0.022836 0.076403 0.001641 0.00044539 0.0040972 -0.001658 -0.095634
3.3242 0.019055 0.023855 -0.0065207 -0.0015508 0 -0.0075576 0.0068477 -0.0019771 -0.00047674 -0.0079609 -0.039372 -10.278 0.12897 -0.0014101 -0.13461 0.13386 0.0016572 0.1482 0.09158 0.023896 -0.042479 0.051727 0.0025098 0.12196 0.0012219 0.00056546 0.0039768 -0.0018206 0.021602
3.3281 0.023446 0.028147 -0.0039174 0.00021137 0 -0.00036559 0.0026321 -0.014618 -0.0090983 -0.00073661 -0.063948 -10.165 0.12653 -0.0049944 -0.16517 0.12717 0.013972 0.12214 0.091151 0.013766 -0.050725 0.057774 0.022562 0.16604 0.00079902 0.00095021 0.0030823 -0.0017044 0.10978
3.332 0.02795 0.030902 0.011018 0.010131 0 0.01916 0.0016904 -0.021637 -0.024669 0.007765 -0.076425 -10.04 0.093372 0.013702 -0.16329 0.10843 0.032587 0.1304 0.092942 -0.00080346 -0.079481 0.049615 0.038818 0.12802 0.00054348 0.0015658 0.0018806 -0.0012574 0.13876
3.3359 0.031307 0.032078 0.032209 0.026505 0 0.042437 0.0037661 -0.017462 -0.039023 0.013949 -0.075996 -9.8955 0.059925 0.088427 -0.13703 0.097941 0.047084 0.076787 0.092066 0.0017533 0.017409 0.042522 0.048881 0.091584 0.00033415 0.0021295 0.0009913 -0.00069931 0.092108
3.3398 0.033517 0.032278 0.049197 0.043496 0 0.056725 0.0060557 -0.0035346 -0.042294 0.015989 -0.06138 -9.7353 0.044252 0.097127 -0.14529 0.093065 0.045131 0.06342 0.082571 0.0040853 -0.010068 0.029384 0.046867 0.089816 -1.8161e-05 0.0023329 0.00072772 -0.00035692 -0.02438
3.3438 0.035463 0.032551 0.054787 0.053109 0 0.053732 0.0072719 0.01316 -0.028775 0.014964 -0.031564 -9.5693 0.031809 0.065561 -0.16165 0.077812 0.021743 0.027682 0.06731 -0.014783 -0.079824 0.013206 0.027115 0.059262 -0.00045041 0.0021193 0.00096184 -0.00039174 -0.19522
3.3477 0.037829 0.033881 0.049727 0.050584 0 0.036725 0.010533 0.026387 -0.00037928 0.014977 0.0098192 -9.4071 0.015396 0.023014 -0.16769 0.043402 -0.016602 -0.036398 0.044367 -0.058444 -0.13318 -0.010168 -0.011475 -0.0063386 -0.00061077 0.0017451 0.0013534 -0.00066999 -0.41154
3.3516 0.040424 0.036516 0.041184 0.038957 0 0.019457 0.021322 0.035535 0.034433 0.021415 0.052327 -9.2536 0.00088374 0.021142 -0.15286 -0.0091642 -0.056096 -0.0073379 -0.0016074 -0.094579 -0.13363 -0.065131 -0.063378 0.014402 -0.00018895 0.0015413 0.0016522 -0.00089986 -0.67128
3.3555 0.04243 0.039717 0.036855 0.027918 0 0.016356 0.041734 0.044541 0.06543 0.03751 0.083652 -9.1076 -0.0068808 -0.008739 -0.20342 -0.015334 -0.084793 -0.10231 -0.033284 -0.16295 -0.15799 -0.089556 -0.11804 -0.079234 0.00071085 0.0015926 0.0017968 -0.00090712 -0.96296
3.3594 0.04315 0.042252 0.039507 0.026752 0 0.031275 0.066432 0.056435 0.085866 0.06114 0.099116 -8.9632 -0.048381 -0.029117 -0.20591 -0.020564 -0.099948 -0.12971 -0.067363 -0.20701 -0.16078 -0.11033 -0.16453 -0.13043 0.0015597 0.0016456 0.0018138 -0.00078436 -1.2522
3.3633 0.04241 0.043222 0.045754 0.036888 0 0.054217 0.084857 0.069291 0.09497 0.084569 0.10671 -8.8102 -0.10003 -0.049795 -0.19538 -0.028891 -0.1081 -0.14736 -0.094426 -0.2295 -0.15713 -0.13695 -0.19673 -0.16518 0.0018135 0.0013488 0.0017212 -0.000775 -1.4888
3.3672 0.040323 0.042425 0.049362 0.050651 0 0.069134 0.088607 0.077532 0.096582 0.09825 0.12093 -8.6389 -0.12338 -0.085541 -0.23041 -0.037997 -0.11813 -0.25189 -0.10166 -0.245 -0.17051 -0.175 -0.21582 -0.23873 0.0013691 0.00060156 0.0015543 -0.0010182 -1.6301
3.3711 0.036855 0.039954 0.046091 0.05758 0 0.066395 0.077884 0.076997 0.095486 0.096606 0.14878 -8.4458 -0.094202 -0.049835 -0.17936 -0.073101 -0.13283 -0.22293 -0.11987 -0.2441 -0.11956 -0.20689 -0.22769 -0.21306 0.000633 -0.00032564 0.0014205 -0.0014154 -1.6604
3.375 0.031767 0.035582 0.036353 0.052829 0 0.049403 0.061254 0.068537 0.094068 0.081612 0.17994 -8.2369 -0.063504 -0.0369 -0.12579 -0.092212 -0.14568 -0.23008 -0.14739 -0.2078 -0.061078 -0.22043 -0.23643 -0.18659 0.00014114 -0.0010151 0.0014361 -0.0017462 -1.5872
3.3789 0.024979 0.028769 0.023954 0.040176 0 0.030098 0.048674 0.056727 0.091099 0.061187 0.19129 -8.0255 -0.047671 -0.056853 -0.1062 -0.11391 -0.14524 -0.23453 -0.16617 -0.18709 -0.02683 -0.21128 -0.23847 -0.16875 0.00010798 -0.0012505 0.0015815 -0.0018972 -1.4213
3.3828 0.016897 0.019434 0.012358 0.027195 0 0.017939 0.043588 0.045302 0.082813 0.043323 0.16404 -7.8225 -0.032453 -0.093841 -0.11366 -0.13311 -0.12381 -0.219 -0.1601 -0.1801 -0.0072712 -0.1875 -0.2227 -0.14914 0.00032878 -0.0011494 0.0016751 -0.0019554 -1.1619
3.3867 0.0083373 0.0086901 0.0018867 0.017489 0 0.012483 0.040674 0.033917 0.065299 0.03044 0.099836 -7.6283 0.043792 -0.090033 -0.082559 -0.11157 -0.083532 -0.18296 -0.10549 -0.11707 0.064999 -0.17738 -0.17825 -0.085843 0.00048406 -0.00096138 0.0015711 -0.0020691 -0.80239
3.3906 0.00019669 -0.0013721 -0.0095685 0.0076555 0 0.0058617 0.030873 0.01917 0.036944 0.018436 0.021769 -7.4334 0.076156 -0.10302 -0.026497 -0.067909 -0.035188 -0.20475 -0.10039 -0.070695 0.15129 -0.14792 -0.1046 -0.026774 0.00048833 -0.00075049 0.0013978 -0.0022376 -0.35309
3.3945 -0.0067216 -0.0088463 -0.022913 -0.0079727 0 -0.0078266 0.0092772 -0.0014745 -0.0001069 0.0012138 -0.041578 -7.2275 0.11901 -0.10289 -0.0044498 0.0028639 0.0092145 -0.17695 -0.078325 0.034605 0.17896 -0.10931 -0.01564 -0.0064069 0.00051378 -0.00029752 0.0015271 -0.0022745 0.14387
3.3984 -0.011644 -0.013102 -0.03486 -0.029381 0 -0.025406 -0.020531 -0.026622 -0.040169 -0.023077 -0.076505 -7.0102 0.15254 -0.09232 0.023256 0.080231 0.04418 -0.10762 -0.029854 0.13341 0.19254 -0.047517 0.067112 0.028573 0.00069832 0.00066769 0.0022057 -0.001998 0.62183
3.4023 -0.013875 -0.014826 -0.039068 -0.047765 0 -0.036536 -0.048712 -0.051233 -0.075989 -0.049281 -0.092252 -6.7925 0.15557 -0.076236 0.089033 0.142 0.072646 -0.02166 0.044768 0.16705 0.23479 0.043814 0.12785 0.11809 0.00090131 0.0021327 0.0031819 -0.0014447 1.015
3.4063 -0.013242 -0.01508 -0.031366 -0.05116 0 -0.032879 -0.06563 -0.069478 -0.10159 -0.068349 -0.1102 -6.5879 0.15175 -0.046407 0.083192 0.17415 0.10074 0.026418 0.12268 0.24752 0.2298 0.0956 0.16576 0.12083 0.00081129 0.0037083 0.0037684 -0.00085918 1.2821
3.4102 -0.010636 -0.014422 -0.014773 -0.034635 0 -0.016193 -0.06747 -0.077647 -0.11435 -0.073832 -0.14349 -6.4007 0.15784 -0.034253 0.099986 0.19285 0.1299 0.03633 0.14633 0.28494 0.24575 0.15034 0.19186 0.14322 0.00030508 0.0048854 0.0033993 -0.00044606 1.4124
3.4141 -0.007934 -0.01294 0.00074156 -0.0062278 0 0.001921 -0.057451 -0.075353 -0.11506 -0.066492 -0.18398 -6.2226 0.16097 -0.020169 0.10544 0.18969 0.1531 0.045691 0.16938 0.29063 0.23963 0.18503 0.21571 0.17839 -0.00034715 0.0054107 0.0022092 -0.00014266 1.416
3.418 -0.0069929 -0.010991 0.0047977 0.017109 0 0.0084846 -0.042797 -0.065105 -0.10614 -0.053316 -0.20723 -6.0397 0.15013 -0.013861 0.092061 0.16561 0.15861 0.049534 0.18432 0.26864 0.20768 0.18942 0.23348 0.19582 -0.00069386 0.0054317 0.0010483 0.00032202 1.311
3.4219 -0.008401 -0.0095696 -0.0053047 0.02106 0 -0.0012227 -0.030222 -0.05106 -0.089576 -0.04183 -0.19095 -5.8447 0.11108 -0.049299 0.06778 0.12903 0.13865 0.011527 0.13845 0.22061 0.17221 0.1583 0.22884 0.13559 -0.00054091 0.0052834 0.00083232 0.0011059 1.1168
3.4258 -0.011128 -0.00973 -0.021868 0.0041522 0 -0.020471 -0.022727 -0.03735 -0.066448 -0.034426 -0.13196 -5.6418 0.078633 -0.041201 0.031497 0.12953 0.095997 0.027502 0.10365 0.11523 0.1026 0.11658 0.18668 0.18321 -0.00015347 0.0051324 0.0017741 0.0019906 0.85372
3.4297 -0.013573 -0.011619 -0.0324 -0.021308 0 -0.036372 -0.01895 -0.026215 -0.038011 -0.027304 -0.048816 -5.4421 0.034017 -0.045607 -0.019386 0.09608 0.043275 0.041251 0.062165 0.045273 0.049545 0.070727 0.10831 0.15201 2.0158e-05 0.0048265 0.0032048 0.0024782 0.5429
3.4336 -0.015194 -0.014318 -0.029406 -0.038278 0 -0.039089 -0.014803 -0.016816 -0.0068743 -0.014748 0.030748 -5.2541 -0.0018293 -0.059204 -0.06101 0.05233 -0.0047367 0.045147 0.027805 -0.0045915 0.01032 0.018527 0.014347 0.083183 -0.00016337 0.0040901 0.0041566 0.00221 0.20551
3.4375 -0.017202 -0.016885 -0.016364 -0.037121 0 -0.028122 -0.0064213 -0.0061289 0.023266 0.0049188 0.087059 -5.078 -0.020605 -0.071352 -0.080825 0.018065 -0.039802 0.033888 0.0059502 -0.053539 -0.019961 -0.032853 -0.067832 0.015221 -0.00036357 0.0028695 0.0041659 0.0013293 -0.13406
3.4414 -0.021614 -0.019621 -0.0049015 -0.021965 0 -0.01185 0.0069227 0.0079212 0.049139 0.026641 0.11756 -4.9076 -0.070788 -0.045421 -0.11191 -0.012605 -0.06331 -0.0023121 -0.036645 -0.12415 -0.045225 -0.029849 -0.12174 -0.054611 -0.00011192 0.0014896 0.003561 0.00043226 -0.44051
3.4453 -0.029428 -0.024121 -0.0056282 -0.0070593 0 -0.0016568 0.021471 0.023184 0.068873 0.041384 0.13275 -4.7372 -0.08924 -0.048411 -0.099013 -0.0046547 -0.081629 -0.0015914 -0.065619 -0.14984 -0.13979 -0.049964 -0.14949 -0.094722 0.00063749 0.00046432 0.0030216 0.00011966 -0.66273
3.4492 -0.03961 -0.03181 -0.020271 -0.0063048 0 -0.0051085 0.030268 0.033028 0.081047 0.042073 0.14392 -4.5659 -0.070079 -0.05146 -0.12453 -0.013657 -0.097855 -0.0076573 -0.085048 -0.16938 -0.18279 -0.075801 -0.16341 -0.089912 0.0013486 0.00013056 0.0029044 0.00053922 -0.74164
3.4531 -0.049816 -0.042278 -0.041217 -0.023653 0 -0.022209 0.026745 0.030214 0.082738 0.028038 0.15276 -4.3983 -0.041835 -0.03694 -0.14894 -0.029855 -0.10685 -0.040105 -0.092371 -0.17776 -0.16942 -0.093269 -0.16983 -0.060766 0.0013595 0.00043711 0.00301 0.0013143 -0.63121
3.457 -0.058185 -0.053159 -0.058 -0.050884 0 -0.046156 0.0085758 0.012238 0.069162 0.0047069 0.14952 -4.2406 -0.052907 0.011547 -0.079028 -0.016768 -0.097728 -0.11225 -0.082734 -0.1532 -0.14004 -0.086591 -0.16001 -0.047435 0.00054669 0.0010695 0.002954 0.0018948 -0.32012
3.4609 -0.064574 -0.061885 -0.064835 -0.073811 0 -0.067479 -0.020719 -0.016362 0.036514 -0.020782 0.12009 -4.0967 -0.039253 0.0242 -0.08584 0.00028898 -0.062027 -0.068947 -0.051301 -0.029179 -0.093489 -0.030532 -0.11664 -0.028042 -0.00046694 0.0017804 0.0026652 0.0019909 0.16137
3.4648 -0.070215 -0.067794 -0.063475 -0.082221 0 -0.079151 -0.053516 -0.047084 -0.013628 -0.044334 0.056451 -3.9655 0.0024159 0.04889 -0.087071 0.0056236 -0.0011117 -0.043085 -0.0024313 0.028919 -0.022467 -0.011187 -0.030155 0.036373 -0.0008174 0.0026131 0.0024436 0.0017226 0.75353
3.4688 -0.076299 -0.072609 -0.060482 -0.0767 0 -0.080199 -0.081986 -0.07351 -0.072317 -0.066443 -0.036033 -3.8414 0.048985 0.053322 -0.07931 0.016242 0.072834 -0.042581 0.037877 0.10638 0.058662 0.034177 0.089484 0.096793 -0.00017807 0.0038131 0.0025401 0.001425 1.3877
3.4727 -0.082885 -0.078736 -0.062337 -0.067806 0 -0.075993 -0.10159 -0.095221 -0.12644 -0.089915 -0.13881 -3.7166 0.086438 0.040367 -0.05927 0.038091 0.14313 -0.053566 0.065562 0.2223 0.1283 0.11543 0.21591 0.13454 0.0009229 0.0055164 0.0027816 0.0013678 2.0011
3.4766 -0.089033 -0.086945 -0.072114 -0.068316 0 -0.074835 -0.11235 -0.11626 -0.16567 -0.11615 -0.22784 -3.5863 0.11492 0.099436 -0.020393 0.054284 0.19759 -0.0025011 0.12729 0.24634 0.13401 0.12111 0.32189 0.19362 0.0015642 0.0075079 0.0027248 0.0016524 2.5424
3.4805 -0.093766 -0.095526 -0.088668 -0.083898 0 -0.08252 -0.1177 -0.13977 -0.18803 -0.14305 -0.28492 -3.4545 0.16452 0.086427 -0.060819 0.13077 0.23389 0.012256 0.15546 0.31209 0.20247 0.18688 0.39458 0.2467 0.0012526 0.0092851 0.0022108 0.0022894 2.9737
3.4844 -0.096721 -0.10164 -0.10723 -0.10872 0 -0.098162 -0.12219 -0.16374 -0.19951 -0.16587 -0.30629 -3.3344 0.16748 0.089129 -0.055898 0.17331 0.25767 0.016638 0.17111 0.36867 0.27109 0.23853 0.43879 0.30047 0.00034336 0.010391 0.0016921 0.0032513 3.2737
3.4883 -0.097912 -0.10351 -0.1208 -0.12919 0 -0.11435 -0.12905 -0.18154 -0.2079 -0.17968 -0.30296 -3.2433 0.1632 0.11389 -0.018969 0.18996 0.2755 0.028054 0.18451 0.40633 0.32783 0.27163 0.46695 0.33296 -0.00031792 0.010744 0.0018837 0.0043788 3.4395
3.4922 -0.09711 -0.10154 -0.12288 -0.13347 0 -0.12205 -0.13834 -0.18654 -0.21551 -0.18168 -0.29167 -3.1917 0.20986 0.14688 0.0050535 0.20993 0.28817 0.058871 0.20298 0.42184 0.36759 0.29382 0.48518 0.31934 -0.00017449 0.010668 0.0030127 0.0052851 3.4769
3.4961 -0.093747 -0.097402 -0.11156 -0.11992 0 -0.11706 -0.14624 -0.1766 -0.21682 -0.17182 -0.28203 -3.1757 0.19591 0.11199 -0.027684 0.21725 0.28921 0.018606 0.18921 0.37357 0.32931 0.25621 0.48689 0.32355 0.00057221 0.010599 0.0044372 0.0054948 3.3834
3.5 -0.087591 -0.092445 -0.092203 -0.098288 0 -0.10324 -0.14645 -0.15493 -0.20293 -0.15234 -0.26889 -3.1795 0.17654 0.10317 -0.026522 0.16894 0.26969 0.030374 0.17058 0.34666 0.32426 0.20627 0.4583 0.2957 0.0012071 0.010684 0.0051047 0.0048288 3.1398
3.5039 -0.079477 -0.086793 -0.075269 -0.08241 0 -0.089568 -0.13362 -0.12739 -0.16923 -0.12672 -0.23633 -3.1859 0.15441 0.084771 -0.020535 0.11687 0.22555 -0.0057811 0.12336 0.30959 0.28268 0.15782 0.39076 0.23867 0.0011799 0.01061 0.0044879 0.0036991 2.7256
3.5078 -0.071196 -0.079957 -0.069152 -0.079728 0 -0.082954 -0.10743 -0.098946 -0.12022 -0.098728 -0.17134 -3.1871 0.12839 0.039416 -0.028699 0.084047 0.16197 -0.0897 0.055937 0.24113 0.19681 0.11495 0.2897 0.1643 0.00056514 0.009836 0.0031091 0.0029425 2.1522
3.5117 -0.064479 -0.071979 -0.07307 -0.085561 0 -0.082433 -0.07412 -0.07214 -0.067722 -0.071343 -0.07691 -3.1866 0.091532 -0.037163 -0.068291 0.069326 0.091826 -0.089116 0.023951 0.12002 0.1356 0.071397 0.17384 0.10289 -8.2225e-05 0.0080514 0.0021139 0.0031988 1.4848
3.5156 -0.059964 -0.063832 -0.076734 -0.086889 0 -0.079761 -0.043549 -0.047694 -0.02389 -0.045997 0.026029 -3.1914 0.076559 -0.075917 -0.10879 0.022173 0.02903 -0.11875 -0.02953 0.020097 0.1156 -0.00015915 0.06559 0.062986 -0.00026692 0.0055174 0.0022655 0.0043239 0.82787
3.5195 -0.057045 -0.056761 -0.068591 -0.073069 0 -0.066695 -0.023209 -0.025761 0.0057752 -0.022792 0.11019 -3.2035 0.066755 -0.062347 -0.11886 -0.0067036 -0.018244 -0.14189 -0.080682 -0.036668 0.025266 -0.062374 -0.020129 0.013563 4.9782e-05 0.0029939 0.0032983 0.005398 0.27894
3.5234 -0.05463 -0.05139 -0.046453 -0.045285 0 -0.043385 -0.013571 -0.0065826 0.024297 -0.0019509 0.15839 -3.2182 0.055094 -0.053249 -0.11949 -0.028389 -0.050035 -0.15628 -0.12076 -0.086792 -0.057138 -0.12529 -0.080938 -0.034192 0.00051722 0.0012808 0.0042198 0.0054125 -0.11536
3.5273 -0.051991 -0.047529 -0.020979 -0.017091 0 -0.020601 -0.0088205 0.0093007 0.03886 0.014515 0.17205 -3.2323 0.038075 -0.094624 -0.1321 -0.059743 -0.07128 -0.16778 -0.14285 -0.15971 -0.056998 -0.19123 -0.123 -0.065498 0.00076397 0.00070744 0.0042364 0.0040947 -0.3623
3.5313 -0.048938 -0.04469 -0.0079068 -0.0050489 0 -0.012778 -0.0026648 0.020672 0.053583 0.0228 0.1653 -3.2498 0.034601 -0.067757 -0.12809 -0.10886 -0.085617 -0.22016 -0.13645 -0.16033 -0.10874 -0.14558 -0.15174 -0.071112 0.00066451 0.00095968 0.0034112 0.0021561 -0.4856
3.5352 -0.045388 -0.042498 -0.014918 -0.016246 0 -0.026312 0.0056298 0.025293 0.064872 0.019775 0.15028 -3.2818 0.024028 -0.070738 -0.16061 -0.092154 -0.091193 -0.22543 -0.12001 -0.15537 -0.11013 -0.13341 -0.16476 -0.078359 0.00030161 0.0013812 0.0024825 0.0007334 -0.48496
3.5391 -0.041021 -0.040465 -0.034516 -0.042235 0 -0.052321 0.010342 0.020563 0.063071 0.0063398 0.12686 -3.3367 0.0021962 -0.060721 -0.19454 -0.085478 -0.081733 -0.18685 -0.10952 -0.10914 -0.093663 -0.11034 -0.15266 -0.064967 -0.00021449 0.0015073 0.0021157 0.00049827 -0.33477
3.543 -0.035496 -0.037526 -0.049542 -0.064329 0 -0.070704 0.0045241 0.0054587 0.039669 -0.011558 0.085343 -3.4131 -0.011087 -0.02896 -0.21162 -0.087363 -0.052068 -0.13818 -0.098492 -0.037862 -0.063368 -0.074122 -0.1074 -0.028721 -0.00079898 0.0014034 0.0023645 0.001201 -0.025301
3.5469 -0.028939 -0.032257 -0.04696 -0.06662 0 -0.063976 -0.013141 -0.017548 -0.0048276 -0.026047 0.019455 -3.5009 0.030161 0.012128 -0.19773 -0.039654 -0.0038381 -0.15103 -0.061284 -0.0033246 -0.0049609 -0.052207 -0.031689 0.018535 -0.0012795 0.0015395 0.0028085 0.0020054 0.39398
3.5508 -0.022011 -0.02396 -0.02813 -0.047101 0 -0.031062 -0.035929 -0.042519 -0.05832 -0.032818 -0.062523 -3.591 0.035939 0.019645 -0.15815 -0.020529 0.05306 -0.04975 0.0099579 0.043665 0.0090213 0.028656 0.058538 0.040939 -0.0013462 0.0023207 0.0030982 0.0022581 0.81619
3.5547 -0.015363 -0.013652 -0.0068908 -0.018571 0 0.0099729 -0.053276 -0.062529 -0.10254 -0.034397 -0.13906 -3.6821 0.02564 0.080328 -0.12996 0.0046648 0.10461 -0.047979 0.030064 0.1132 0.046457 0.074732 0.14138 0.11092 -0.00075113 0.0036813 0.0032667 0.0019836 1.1302
3.5586 -0.0090106 -0.0037288 0.0025424 0.0013352 0 0.033692 -0.058016 -0.072899 -0.12347 -0.037792 -0.18852 -3.7795 0.020937 0.11186 -0.11818 0.033136 0.13952 -0.05102 0.049637 0.18007 0.081973 0.11595 0.20082 0.16827 0.0003772 0.0050902 0.0035174 0.001709 1.2821
3.5625 -0.002367 0.0037891 -0.0027506 0.0034024 0 0.025794 -0.050639 -0.072772 -0.11955 -0.047743 -0.2032 -3.8858 0.032089 0.066071 -0.12064 0.058329 0.15409 0.0043347 0.098125 0.21845 0.088576 0.16899 0.23372 0.17298 0.0014643 0.00595 0.0038229 0.0018684 1.2921
3.5664 0.0050745 0.0090084 -0.012763 -0.0066767 0 -0.0054109 -0.037496 -0.064143 -0.10145 -0.061059 -0.1923 -3.9962 0.02266 0.054777 -0.11143 0.060886 0.15183 0.0033692 0.093602 0.19116 0.034758 0.17014 0.24628 0.18112 0.0018507 0.0060321 0.0038657 0.0023898 1.2118
3.5703 0.013127 0.014211 -0.013478 -0.01344 0 -0.033915 -0.025097 -0.049683 -0.083038 -0.067275 -0.17166 -4.1005 -0.0085077 0.080488 -0.14789 0.056103 0.13864 -0.006188 0.067479 0.19345 0.048457 0.1532 0.24328 0.1479 0.0013279 0.0055642 0.0034185 0.0028215 1.0636
3.5742 0.021076 0.021912 0.0018384 -0.0043211 0 -0.03448 -0.015456 -0.031337 -0.070323 -0.055852 -0.14918 -4.1914 -0.03748 0.075235 -0.16204 0.058363 0.11746 -0.017214 0.046548 0.1445 0.030451 0.12823 0.21993 0.14311 0.00035259 0.0049131 0.0027074 0.0028023 0.81593
3.5781 0.028475 0.03253 0.02811 0.020119 0 -0.0011857 -0.0056774 -0.010328 -0.05686 -0.024403 -0.11853 -4.2695 -0.053324 0.047407 -0.15167 0.058976 0.086296 -0.025597 0.02875 0.061192 -0.01894 0.09248 0.16463 0.13906 -0.0003114 0.0041818 0.0022836 0.0023738 0.41683
3.582 0.035661 0.04376 0.053253 0.046513 0 0.048032 0.0089392 0.012478 -0.029655 0.01874 -0.066224 -4.3394 -0.048192 0.038348 -0.14091 0.038283 0.040841 -0.027516 0.0001965 0.0044772 -0.058997 0.038203 0.070739 0.063487 -0.00023096 0.0031144 0.0024793 0.0018513 -0.14835
3.5859 0.043371 0.052335 0.067332 0.059472 0 0.084579 0.03128 0.036814 0.019044 0.059869 0.01405 -4.4041 -0.069903 -0.0012533 -0.1407 0.0041781 -0.02035 0.00093427 -0.047978 -0.073931 -0.11547 -0.0086676 -0.05276 -0.0010912 0.00036099 0.0014109 0.0030304 0.0014408 -0.82582
3.5898 0.051809 0.056687 0.068817 0.054389 0 0.090244 0.060521 0.063348 0.083527 0.088866 0.11197 -4.4624 -0.10162 -0.052292 -0.19975 -0.034601 -0.092122 -0.054371 -0.11179 -0.18501 -0.15549 -0.081822 -0.18197 -0.099767 0.00084778 -0.00084662 0.0033181 0.0010269 -1.5142
3.5938 0.060209 0.058229 0.064248 0.041915 0 0.070095 0.092134 0.092786 0.14668 0.10474 0.20389 -4.5141 -0.13161 -0.097586 -0.24866 -0.069657 -0.1631 -0.12169 -0.16425 -0.29005 -0.20775 -0.1646 -0.29078 -0.17808 0.00085083 -0.003084 0.0030164 0.00034274 -2.1147
3.5977 0.067477 0.06017 0.06284 0.040074 0 0.047512 0.11914 0.12361 0.19072 0.11381 0.26637 -4.5634 -0.15066 -0.13738 -0.25323 -0.098929 -0.22015 -0.15136 -0.19564 -0.36683 -0.27027 -0.2423 -0.36563 -0.21062 0.00058121 -0.0045908 0.0024566 -0.00067944 -2.5689
3.6016 0.073296 0.064941 0.070279 0.059736 0 0.045505 0.1345 0.15046 0.20795 0.12288 0.28984 -4.6157 -0.14978 -0.21679 -0.24748 -0.13497 -0.25417 -0.12109 -0.23319 -0.42075 -0.26126 -0.29738 -0.41027 -0.22798 0.00057934 -0.005059 0.0022799 -0.0017531 -2.8604
3.6055 0.078514 0.072419 0.08528 0.094855 0 0.069049 0.1346 0.16569 0.20351 0.13346 0.28225 -4.6689 -0.1279 -0.19292 -0.2708 -0.10716 -0.26382 -0.093311 -0.26758 -0.45877 -0.26407 -0.3194 -0.43705 -0.27928 0.0011112 -0.0048261 0.0027149 -0.0024382 -2.9942
3.6094 0.084254 0.080308 0.10039 0.12563 0 0.10209 0.12235 0.16387 0.18887 0.14145 0.26092 -4.7102 -0.13819 -0.18866 -0.28781 -0.10734 -0.25492 -0.098697 -0.28365 -0.45315 -0.26419 -0.30954 -0.45296 -0.30575 0.0018366 -0.004586 0.0032605 -0.0024964 -2.9813
3.6133 0.090584 0.086132 0.10646 0.13283 0 0.12111 0.10698 0.1462 0.17242 0.14168 0.2391 -4.7245 -0.15738 -0.19142 -0.27616 -0.11648 -0.23609 -0.13689 -0.27391 -0.41831 -0.28412 -0.28123 -0.45259 -0.29648 0.0020981 -0.0047957 0.0031691 -0.0020654 -2.8396
3.6172 0.096105 0.089054 0.098604 0.11258 0 0.114 0.098887 0.12063 0.15487 0.1325 0.21723 -4.7088 -0.14565 -0.16299 -0.22114 -0.093834 -0.21323 -0.19403 -0.23573 -0.38096 -0.34541 -0.25317 -0.42395 -0.25429 0.0015608 -0.0052882 0.0022707 -0.0015212 -2.6002
3.6211 0.09902 0.090129 0.080152 0.079999 0 0.089234 0.1022 0.09704 0.13208 0.1167 0.18501 -4.6786 -0.13836 -0.18611 -0.24319 -0.11112 -0.18659 -0.14768 -0.22588 -0.3601 -0.23076 -0.24131 -0.36122 -0.24359 0.00057557 -0.0054293 0.0012612 -0.0011937 -2.3008
3.625 0.098742 0.091118 0.061406 0.058486 0 0.068191 0.11074 0.081129 0.10124 0.098574 0.1321 -4.6566 -0.11905 -0.1341 -0.1881 -0.086368 -0.15228 -0.1409 -0.15921 -0.30805 -0.17798 -0.17518 -0.27301 -0.18022 -9.8775e-05 -0.004686 0.0010785 -0.0011964 -1.9696
3.6289 0.096523 0.093065 0.053195 0.062533 0 0.067309 0.11193 0.071762 0.064599 0.080512 0.059542 -4.6526 -0.10305 -0.077914 -0.18159 -0.051866 -0.10732 -0.090163 -0.096687 -0.22266 -0.14658 -0.10291 -0.17893 -0.1032 4.0333e-05 -0.0031166 0.0019426 -0.0014577 -1.6179
3.6328 0.094522 0.095797 0.059373 0.087138 0 0.084767 0.096754 0.063803 0.028244 0.062341 -0.016978 -4.6532 -0.087948 -0.051823 -0.23547 -0.026928 -0.054749 0.0046698 -0.063714 -0.12857 -0.12327 -0.04414 -0.098041 -0.038423 0.00081336 -0.0013604 0.0030413 -0.0018367 -1.2553
3.6367 0.094201 0.098445 0.074279 0.11201 0 0.10259 0.068095 0.053556 -0.0016627 0.04365 -0.074773 -4.6306 -0.044983 -0.060531 -0.2116 -0.024723 -0.0046883 0.028831 -0.052408 -0.10228 -0.12519 0.0089749 -0.039149 -0.009482 0.0015595 -0.00014314 0.0032492 -0.0021785 -0.91352
3.6406 0.095547 0.10031 0.087785 0.11735 0 0.10243 0.040234 0.042065 -0.021111 0.026573 -0.097878 -4.566 -0.065194 -0.024924 -0.18737 -0.0080074 0.029828 0.0092148 -0.023444 -0.047038 -0.098235 0.015142 -0.00059197 -0.032266 0.0017514 0.00027265 0.0022256 -0.002312 -0.65477
3.6445 0.097667 0.10133 0.094016 0.099104 0 0.081956 0.029067 0.03394 -0.027802 0.016234 -0.087013 -4.4632 -0.052821 -0.02077 -0.19331 -0.0070108 0.039802 -0.033879 -0.031767 -0.04023 -0.070325 -0.0049174 0.021773 -0.012349 0.0014357 0.00022498 0.00081175 -0.0020962 -0.54934
3.6484 0.099944 0.10193 0.096048 0.071978 0 0.058221 0.040721 0.033564 -0.020084 0.018271 -0.05808 -4.3422 -0.04039 -0.029298 -0.19953 -0.0083543 0.025108 -0.094294 -0.051993 -0.049097 -0.079705 -0.0154 0.026594 0.010819 0.0011104 0.00028166 0.00029787 -0.0015476 -0.63751
3.6523 0.10249 0.10273 0.10208 0.058187 0 0.054584 0.067707 0.0424 0.0024151 0.035191 -0.029578 -4.2179 -0.064715 -0.030689 -0.17943 -0.0010173 -0.0063795 -0.15762 -0.057616 -0.042207 -0.14922 0.008285 0.0063688 -0.01111 0.0012041 0.00069954 0.001234 -0.00092627 -0.90749
3.6563 0.10555 0.10414 0.11641 0.070583 0 0.081336 0.095412 0.059225 0.036919 0.06411 -0.0079376 -4.0866 -0.066271 -0.10385 -0.20535 -0.045633 -0.044741 -0.12355 -0.10488 -0.1293 -0.15896 -0.031742 -0.045703 -0.067217 0.0016768 0.001183 0.0029163 -0.00062994 -1.3063
3.6602 0.10873 0.10624 0.1338 0.10309 0 0.12566 0.11304 0.081938 0.077123 0.097393 0.017697 -3.9318 -0.092936 -0.11214 -0.18533 -0.05987 -0.08447 -0.12335 -0.12921 -0.17055 -0.19724 -0.083567 -0.12781 -0.081622 0.0021017 0.0011341 0.0040319 -0.00092311 -1.7712
3.6641 0.11103 0.10864 0.14317 0.1354 0 0.15961 0.11995 0.10843 0.11587 0.12595 0.06614 -3.7438 -0.11552 -0.10596 -0.1795 -0.10871 -0.12641 -0.15854 -0.1809 -0.22897 -0.2629 -0.16243 -0.22757 -0.14492 0.0020971 0.00016 0.0038308 -0.00172 -2.2523
3.668 0.11168 0.11048 0.13744 0.14799 0 0.16063 0.12301 0.13585 0.14907 0.14356 0.14646 -3.531 -0.11741 -0.11762 -0.20996 -0.18269 -0.17378 -0.24332 -0.26004 -0.31302 -0.32337 -0.26055 -0.32746 -0.25112 0.0016642 -0.0015969 0.0027138 -0.0026306 -2.7126
3.6719 0.11085 0.1108 0.12049 0.13586 0 0.12893 0.12886 0.15999 0.17707 0.1499 0.24552 -3.3124 -0.084156 -0.18065 -0.27967 -0.21099 -0.22577 -0.40707 -0.32809 -0.39338 -0.30693 -0.34856 -0.4131 -0.31737 0.0011305 -0.0035639 0.0017338 -0.0032434 -3.1141
3.6758 0.10929 0.10911 0.1043 0.11102 0 0.087956 0.13839 0.17636 0.20189 0.15044 0.33153 -3.0985 -0.090803 -0.24937 -0.28572 -0.22882 -0.27431 -0.40518 -0.34412 -0.48547 -0.33661 -0.42116 -0.47766 -0.35297 0.00081058 -0.0051501 0.0015731 -0.0033974 -3.4129
3.6797 0.10732 0.10585 0.09853 0.092328 0 0.067094 0.14752 0.18247 0.22266 0.15253 0.37257 -2.88 -0.077928 -0.28363 -0.26156 -0.20928 -0.30706 -0.42215 -0.38477 -0.51364 -0.30429 -0.44189 -0.51998 -0.36402 0.00074938 -0.0060982 0.0020099 -0.003216 -3.5718
3.6836 0.10444 0.1023 0.1022 0.091009 0 0.079729 0.15202 0.17904 0.23392 0.1598 0.35698 -2.6378 -0.054507 -0.30942 -0.25033 -0.17189 -0.31447 -0.42697 -0.42125 -0.50838 -0.25403 -0.44605 -0.53899 -0.36576 0.00077513 -0.0064997 0.0023264 -0.0029214 -3.5759
3.6875 0.099961 0.099775 0.1051 0.103 0 0.11338 0.15069 0.16854 0.22871 0.16843 0.30032 -2.3625 -0.035766 -0.3424 -0.27721 -0.13519 -0.29556 -0.40411 -0.42574 -0.49547 -0.21568 -0.45469 -0.53027 -0.36855 0.00074204 -0.0065257 0.002142 -0.0026501 -3.4329
3.6914 0.094232 0.098642 0.097584 0.11349 0 0.13959 0.14442 0.1527 0.20407 0.16868 0.23341 -2.0646 -0.056947 -0.33762 -0.29439 -0.10663 -0.25778 -0.45413 -0.38355 -0.4564 -0.12385 -0.40784 -0.4882 -0.35928 0.00067024 -0.0061681 0.0017797 -0.0024418 -3.1584
3.6953 0.088821 0.097929 0.079482 0.10966 0 0.13576 0.13332 0.1316 0.16392 0.15141 0.18016 -1.7643 -0.043011 -0.35638 -0.23074 -0.10789 -0.21136 -0.43993 -0.31983 -0.37749 -0.046547 -0.33417 -0.41203 -0.31371 0.00064784 -0.0052498 0.0018235 -0.0023403 -2.7623
3.6992 0.0852 0.095854 0.060259 0.091247 0 0.10209 0.11596 0.10543 0.11689 0.1155 0.14221 -1.4714 -0.027572 -0.3093 -0.16393 -0.086716 -0.16275 -0.3702 -0.27142 -0.25833 -0.0445 -0.24374 -0.31033 -0.24137 0.00064993 -0.0036835 0.0023931 -0.0024136 -2.2555
3.7031 0.083046 0.090919 0.050642 0.070608 0 0.060564 0.09186 0.076861 0.071063 0.070262 0.10164 -1.1752 -0.030582 -0.22663 -0.10808 -0.050985 -0.11231 -0.28546 -0.22302 -0.13659 -0.06287 -0.14495 -0.19951 -0.16046 0.00052037 -0.00171 0.0029368 -0.0026252 -1.6691
3.707 0.079997 0.08277 0.053705 0.062137 0 0.037318 0.064161 0.050798 0.030275 0.030317 0.039351 -0.85424 -0.070704 -0.19729 -0.054732 -0.035876 -0.057739 -0.25095 -0.13406 -0.075587 0.015914 -0.04834 -0.096632 -0.098152 0.00016077 0.00013666 0.0027727 -0.0027257 -1.0633
3.7109 0.073419 0.072248 0.06311 0.069602 0 0.042423 0.038803 0.031022 -0.0053612 0.0062916 -0.045693 -0.49632 -0.061378 -0.19804 -0.079002 -0.03051 -3.2789e-05 -0.14635 -0.068614 -0.02468 -0.0025879 0.0066041 -0.011809 -0.047027 -0.00029038 0.0013442 0.0018111 -0.0023774 -0.51126
3.7148 0.062757 0.060712 0.069071 0.081793 0 0.062982 0.020499 0.016829 -0.036009 -0.0016572 -0.13133 -0.10945 -0.07131 -0.10076 -0.036358 -0.029417 0.053354 -0.066528 -0.032993 0.007444 -0.0029034 0.029179 0.053644 0.036477 -0.00052493 0.0017589 0.00070456 -0.0014795 -0.067206
3.7188 0.050222 0.049225 0.065944 0.080595 0 0.074493 0.0093113 0.0036193 -0.059541 -0.0023332 -0.18529 0.28594 -0.055875 -0.012965 -0.024157 -0.013482 0.090956 0.0058822 -0.012868 0.033879 -0.0076746 0.032105 0.10217 0.086569 -0.00035741 0.0016589 0.0002613 -0.00037988 0.25079
3.7227 0.039007 0.038181 0.055019 0.055675 0 0.060935 0.0014865 -0.01223 -0.072153 -0.0052989 -0.18661 0.67405 0.0025232 0.0015747 -0.074149 0.0206 0.10378 0.059851 -0.0051986 0.063922 -0.020292 0.026383 0.13285 0.070312 4.3697e-05 0.0015028 0.00070765 0.00031698 0.44874
3.7266 0.030546 0.027491 0.041487 0.014161 0 0.027346 -0.0061411 -0.02848 -0.071152 -0.012857 -0.13964 1.0535 0.062545 -0.042707 -0.062628 0.037532 0.090996 -0.0029251 -0.038723 0.10142 0.0067658 0.022074 0.13931 0.018115 0.00024987 0.001569 0.0015181 0.00025366 0.52938
3.7305 0.023342 0.016996 0.029636 -0.022985 0 -0.004951 -0.012585 -0.037227 -0.057084 -0.018909 -0.070481 1.4327 0.092899 -0.054935 -0.085398 0.060569 0.060657 -0.043255 -0.037096 0.013328 -0.023706 -0.036981 0.11539 0.05392 -5.2055e-05 0.0017836 0.0019481 -0.00031863 0.48154
3.7344 0.014484 0.0066941 0.020508 -0.036019 0 -0.016236 -0.013693 -0.031022 -0.033512 -0.015423 -0.0092312 1.8175 0.066612 -0.09848 -0.14932 0.054269 0.024906 -0.10757 -0.056696 -0.055779 -0.02996 -0.07306 0.063702 0.024335 -0.00073898 0.0018634 0.0017188 -0.00071584 0.30122
3.7383 0.0024638 -0.0032903 0.012691 -0.02162 0 -0.0046615 -0.006825 -0.010066 -0.0052515 -0.0006569 0.028809 2.2061 0.032898 -0.17303 -0.20934 0.033638 -0.0068069 -0.18503 -0.097431 -0.10304 -0.028297 -0.096338 -0.0013808 -0.053276 -0.0012984 0.0016195 0.001197 -0.00043458 0.024574
3.7422 -0.011314 -0.012823 0.0040258 0.0038169 0 0.012326 0.0054035 0.015987 0.023035 0.018153 0.049494 2.5935 0.057948 -0.25825 -0.2064 0.025065 -0.031743 -0.25413 -0.14516 -0.15573 -0.053389 -0.13484 -0.060481 -0.11876 -0.0012273 0.0011476 0.0009588 0.00035836 -0.26424
3.7461 -0.023676 -0.021756 -0.0074182 0.015977 0 0.012485 0.016068 0.033761 0.047042 0.029972 0.070025 2.9782 0.027308 -0.23951 -0.17045 -0.015897 -0.052512 -0.40424 -0.18356 -0.17838 0.016456 -0.11688 -0.10091 -0.13144 -0.00044549 0.00074605 0.0012224 0.00095848 -0.46675
3.75 -0.032385 -0.02986 -0.022684 0.00084529 0 -0.012635 0.018762 0.035047 0.062651 0.028433 0.1013 3.3628 0.0028979 -0.23843 -0.16992 -0.02287 -0.071747 -0.37074 -0.1752 -0.15342 0.029446 -0.076782 -0.12297 -0.12864 0.00062773 0.00065922 0.0017046 0.0007968 -0.52156
3.7539 -0.037926 -0.036902 -0.040718 -0.034755 0 -0.050221 0.011834 0.021686 0.066506 0.016232 0.1363 3.7476 -0.024798 -0.22864 -0.17021 -0.02253 -0.087108 -0.31994 -0.15496 -0.1554 0.055265 -0.065761 -0.13454 -0.11781 0.0013843 0.00089075 0.0019733 2.3708e-05 -0.43002
3.7578 -0.042908 -0.042976 -0.057581 -0.068652 0 -0.07608 -0.001662 0.0026839 0.057239 0.0018264 0.15346 4.127 -0.050064 -0.20234 -0.17028 -0.030908 -0.090711 -0.2977 -0.1318 -0.18341 0.094967 -0.081413 -0.13871 -0.090934 0.0014518 0.0012515 0.0018805 -0.00058085 -0.23408
3.7617 -0.049806 -0.048814 -0.068143 -0.08065 0 -0.074152 -0.01771 -0.013598 0.03614 -0.0084762 0.13268 4.494 -0.041303 -0.1736 -0.21762 -0.058502 -0.073765 -0.20235 -0.082011 -0.12653 0.050286 -0.042489 -0.1262 -0.011786 0.00089941 0.0015803 0.0016454 -0.00031986 0.032112
3.7656 -0.059165 -0.055678 -0.070281 -0.068141 0 -0.050037 -0.034872 -0.025557 0.0064323 -0.016115 0.071419 4.8483 -0.014854 -0.09946 -0.10866 -0.020076 -0.033233 -0.10099 -0.072272 -0.044113 0.059404 0.00715 -0.081397 -0.013984 0.00011808 0.0019173 0.0015726 0.00075535 0.37168
3.7695 -0.069653 -0.06467 -0.068125 -0.047831 0 -0.027586 -0.054406 -0.038143 -0.02832 -0.02888 -0.011616 5.1972 0.04046 -0.045778 -0.072193 0.047486 0.024539 -0.034076 -0.058019 0.036756 0.062729 0.011787 0.0023855 0.029411 -0.00046519 0.0024644 0.0017576 0.0018776 0.80984
3.7734 -0.079495 -0.075839 -0.070214 -0.042488 0 -0.030942 -0.077462 -0.057356 -0.065412 -0.053901 -0.088504 5.5465 0.10188 -0.017185 -0.083558 0.10996 0.086352 0.01839 -0.030431 0.12046 0.070312 0.021433 0.11213 0.09909 -0.00060349 0.0033775 0.0020774 0.0022814 1.3511
3.7773 -0.087757 -0.087829 -0.082631 -0.06334 0 -0.065968 -0.10258 -0.08463 -0.10307 -0.09094 -0.141 5.8901 0.14003 -0.0086224 -0.084745 0.13548 0.13952 0.074956 0.012554 0.20752 0.091375 0.085027 0.22023 0.15868 -0.00027894 0.0046008 0.0024086 0.0019255 1.9514
3.7813 -0.094458 -0.098503 -0.10269 -0.10183 0 -0.11543 -0.12594 -0.11557 -0.13981 -0.13132 -0.17167 6.2119 0.10434 -0.0021321 -0.0070575 0.11518 0.17892 0.055866 0.052486 0.22211 0.045019 0.11067 0.30275 0.18811 0.00035103 0.0059114 0.0027743 0.0015283 2.5307
3.7852 -0.099914 -0.10626 -0.11966 -0.1366 0 -0.15156 -0.14381 -0.1433 -0.17382 -0.16309 -0.1986 6.4998 0.10754 -0.077481 -0.011802 0.11744 0.20846 0.101 0.089423 0.2717 0.034598 0.14209 0.35542 0.22784 0.0010191 0.0071351 0.0032465 0.001887 3.0136
3.7891 -0.10436 -0.1111 -0.12329 -0.14962 0 -0.15616 -0.15451 -0.16292 -0.2026 -0.17826 -0.23769 6.759 0.1086 -0.11666 -0.027115 0.14705 0.23564 0.1092 0.10768 0.31219 0.07883 0.18685 0.39285 0.23944 0.0014213 0.0083113 0.0037497 0.0031358 3.36
3.793 -0.10827 -0.11455 -0.11328 -0.13881 0 -0.13303 -0.15843 -0.1736 -0.22267 -0.17697 -0.28677 7.0097 0.10265 -0.097445 -0.026312 0.18628 0.26344 0.058921 0.10864 0.32944 0.15034 0.23739 0.43129 0.21367 0.001343 0.0096157 0.0040372 0.0046414 3.563
3.7969 -0.11266 -0.11848 -0.1011 -0.11806 0 -0.10389 -0.15677 -0.17731 -0.22984 -0.16624 -0.32427 7.2691 0.11132 -0.063872 -0.005828 0.19066 0.28583 -0.017587 0.1083 0.32672 0.17135 0.27041 0.47043 0.16066 0.00081031 0.011082 0.0039046 0.0055957 3.6262
3.8008 -0.11872 -0.12364 -0.10155 -0.10589 0 -0.091949 -0.15102 -0.17629 -0.2208 -0.15498 -0.32413 7.534 0.11467 -0.11347 -0.040011 0.16256 0.29114 -0.036645 0.10319 0.3266 0.18045 0.29674 0.49124 0.17467 0.00014035 0.012387 0.003418 0.0057061 3.5509
3.8047 -0.12673 -0.12923 -0.12077 -0.11208 0 -0.10588 -0.14341 -0.17152 -0.19602 -0.1488 -0.27549 7.7818 0.11975 -0.11689 -0.047962 0.15819 0.27105 -0.037292 0.11695 0.32893 0.23659 0.31118 0.47257 0.18039 -0.00021472 0.012946 0.0028941 0.005334 3.3486
3.8086 -0.13547 -0.13384 -0.15074 -0.1321 0 -0.13572 -0.13718 -0.16301 -0.16192 -0.14766 -0.19234 7.99 0.10741 -0.089707 -0.056988 0.13217 0.22842 -0.044587 0.12624 0.31061 0.29687 0.29844 0.41169 0.16711 3.4329e-05 0.012333 0.0026326 0.0050251 3.0618
3.8125 -0.14299 -0.13692 -0.17514 -0.15223 0 -0.16213 -0.13503 -0.151 -0.12939 -0.14712 -0.10584 8.1552 0.068404 -0.061189 -0.088347 0.062261 0.17754 -0.079155 0.10839 0.25727 0.32152 0.25661 0.33001 0.1342 0.00079816 0.010682 0.0026709 0.004973 2.7631
3.8164 -0.1483 -0.13968 -0.18152 -0.16046 0 -0.17077 -0.1368 -0.13672 -0.10806 -0.14193 -0.045328 8.2934 0.041507 -0.09854 -0.11432 0.055216 0.13601 -0.15593 0.042984 0.19177 0.29427 0.2463 0.25845 0.10953 0.0016676 0.0087313 0.0028064 0.0049603 2.5236
3.8203 -0.1525 -0.14438 -0.17006 -0.1548 0 -0.16116 -0.13897 -0.12238 -0.099861 -0.12993 -0.021718 8.4227 0.019656 -0.092274 -0.10967 0.059103 0.114 -0.14717 0.032719 0.14218 0.23477 0.21199 0.21536 0.12386 0.0022128 0.0073728 0.0028402 0.0047674 2.3757
3.8242 -0.15814 -0.15262 -0.15242 -0.14387 0 -0.14508 -0.13743 -0.1109 -0.097818 -0.11426 -0.024446 8.5453 0.032267 -0.083794 -0.10974 0.038949 0.10899 -0.15854 0.021979 0.11004 0.24094 0.18067 0.19647 0.11597 0.0022747 0.0070438 0.0027656 0.0045296 2.3062
3.8281 -0.16705 -0.16393 -0.14268 -0.14027 0 -0.13739 -0.13196 -0.10554 -0.092504 -0.10259 -0.03252 8.6481 0.051312 -0.082784 -0.11869 0.01565 0.11007 -0.19303 0.011623 0.095614 0.27491 0.16592 0.18506 0.093547 0.002007 0.0074334 0.002707 0.004607 2.2902
3.832 -0.17867 -0.1759 -0.14786 -0.15172 0 -0.14659 -0.12817 -0.1093 -0.08196 -0.1033 -0.030949 8.7189 0.015988 -0.087791 -0.12806 0.039979 0.10849 -0.20956 0.026713 0.097665 0.22867 0.17848 0.17218 0.096574 0.0016628 0.0077812 0.0027111 0.0051068 2.3357
3.8359 -0.19001 -0.18557 -0.16463 -0.17578 0 -0.17056 -0.13433 -0.1236 -0.076328 -0.12055 -0.021399 8.7607 0.035074 -0.086324 -0.082711 0.079268 0.10613 -0.13781 0.038647 0.14185 0.21756 0.19695 0.16784 0.11761 0.0013527 0.0075536 0.0026652 0.0056275 2.4939
3.8398 -0.19762 -0.19129 -0.18305 -0.20104 0 -0.19877 -0.15474 -0.14692 -0.091669 -0.1511 -0.021023 8.7884 0.068794 -0.080831 -0.12238 0.086901 0.11515 -0.12184 0.052526 0.19978 0.26766 0.23932 0.19313 0.1579 0.0010108 0.0069441 0.0024646 0.0055933 2.8208
3.8438 -0.19968 -0.19331 -0.19337 -0.21422 0 -0.21843 -0.18485 -0.17448 -0.13646 -0.18545 -0.051093 8.8108 0.091641 -0.073609 -0.12456 0.089942 0.14861 -0.092778 0.094819 0.26249 0.34206 0.28508 0.26088 0.20946 0.00057928 0.0067631 0.0022415 0.004903 3.3169
3.8477 -0.19672 -0.19295 -0.19148 -0.20887 0 -0.22135 -0.2126 -0.20004 -0.20173 -0.21299 -0.1225 8.8179 0.092584 -0.059421 -0.050874 0.104 0.2092 -0.032859 0.16778 0.32656 0.40517 0.32566 0.36254 0.26038 0.00019242 0.0077833 0.0023596 0.0042142 3.8991
3.8516 -0.19062 -0.19113 -0.1804 -0.19009 0 -0.20835 -0.2257 -0.21891 -0.26406 -0.22808 -0.22637 8.7877 0.092417 -0.0077133 -0.076055 0.12012 0.28451 -0.060132 0.21077 0.40265 0.40714 0.38231 0.47258 0.28204 0.00013771 0.010074 0.0031058 0.0044799 4.431
3.8555 -0.18289 -0.18743 -0.16785 -0.1717 0 -0.1888 -0.21974 -0.23035 -0.30058 -0.23269 -0.33543 8.7068 0.10633 0.033825 -0.06256 0.15269 0.35294 -0.071796 0.24835 0.47726 0.43074 0.43124 0.56558 0.35133 0.00059981 0.012882 0.0043544 0.0060946 4.7941
3.8594 -0.17386 -0.18058 -0.16141 -0.16655 0 -0.17477 -0.20117 -0.23717 -0.30438 -0.2334 -0.41636 8.5823 0.11721 0.04344 -0.067343 0.19197 0.39593 -0.010833 0.27445 0.52715 0.44868 0.48671 0.63057 0.3966 0.001428 0.015159 0.0055535 0.008447 4.9443
3.8633 -0.16324 -0.16978 -0.16349 -0.17635 0 -0.17242 -0.18281 -0.24238 -0.28806 -0.23499 -0.44698 8.4343 0.12236 0.04829 -0.065376 0.22307 0.40792 0.069855 0.29948 0.55583 0.46625 0.53064 0.67075 0.4193 0.0021698 0.016279 0.0061011 0.010346 4.9149
3.8672 -0.15124 -0.15587 -0.16927 -0.18893 0 -0.17657 -0.17526 -0.24554 -0.27214 -0.23575 -0.42782 8.2747 0.12338 0.084508 -0.016235 0.2292 0.39685 0.084622 0.3351 0.57418 0.49436 0.53644 0.69105 0.43792 0.0023776 0.016342 0.0058001 0.010972 4.7679
3.8711 -0.13904 -0.14119 -0.16987 -0.18637 0 -0.17385 -0.17996 -0.24171 -0.26791 -0.22852 -0.37953 8.0958 0.14848 0.0027856 -0.073044 0.21982 0.37524 0.0027921 0.27802 0.57253 0.46617 0.50459 0.68675 0.42359 0.0019406 0.015852 0.004995 0.010501 4.5366
3.875 -0.12809 -0.12823 -0.15918 -0.15942 0 -0.15375 -0.18864 -0.22465 -0.26849 -0.20701 -0.32637 7.8804 0.14835 -0.015157 -0.049362 0.1956 0.34906 -0.034361 0.22952 0.49831 0.38869 0.44786 0.64427 0.36089 0.0011647 0.015117 0.0042832 0.0098421 4.2026
3.8789 -0.1187 -0.11777 -0.13928 -0.11698 0 -0.11947 -0.18898 -0.1919 -0.25487 -0.17199 -0.2775 7.6219 0.1401 -0.055411 -0.021905 0.18464 0.31311 -0.0077527 0.15986 0.39717 0.26092 0.34068 0.55331 0.26792 0.00053756 0.013961 0.0040662 0.0097456 3.7203
3.8828 -0.10924 -0.10804 -0.11895 -0.081625 0 -0.088168 -0.17211 -0.14775 -0.2115 -0.13196 -0.22113 7.3342 0.12249 -0.12625 -0.024324 0.17478 0.25655 0.042168 0.072545 0.28206 0.11165 0.19842 0.41918 0.16392 0.00037744 0.012014 0.0043141 0.010122 3.0621
3.8867 -0.096557 -0.095337 -0.10538 -0.072486 0 -0.077709 -0.1373 -0.10093 -0.1387 -0.096833 -0.1383 7.0403 0.064802 -0.12297 -0.046013 0.084612 0.17425 -0.039828 0.023406 0.12284 0.03171 0.1067 0.26399 0.080984 0.00063978 0.0092613 0.0046821 0.010163 2.2482
3.8906 -0.077616 -0.076111 -0.095614 -0.087833 0 -0.089148 -0.091051 -0.058546 -0.052902 -0.069637 -0.025966 6.7516 0.061185 -0.15434 -0.078816 0.041993 0.074985 -0.051931 -0.058193 0.016319 -0.084071 -0.00058677 0.11538 0.04944 0.0010027 0.0062717 0.0048049 0.0091081 1.3412
3.8945 -0.051212 -0.049045 -0.076573 -0.10239 0 -0.10062 -0.042143 -0.021135 0.024322 -0.043442 0.090785 6.4609 0.05226 -0.12992 -0.11362 0.0174 -0.020687 -0.071343 -0.10892 -0.052894 -0.14689 -0.085682 -0.00806 -0.0040889 0.0011239 0.0038299 0.0045068 0.0069276 0.4167
3.8984 -0.018827 -0.015962 -0.035433 -0.084039 0 -0.080973 0.0033525 0.016597 0.079045 -0.0071139 0.17146 6.155 0.046823 -0.11726 -0.12827 -0.00011263 -0.092081 -0.085315 -0.15231 -0.10354 -0.15328 -0.1434 -0.10394 -0.058004 0.00085908 0.0022941 0.0038238 0.0043277 -0.46448
3.9023 0.015994 0.019147 0.02741 -0.018878 0 -0.015033 0.04381 0.059356 0.1108 0.044064 0.19069 5.8353 0.05724 -0.18286 -0.10769 -0.019206 -0.13134 -0.083775 -0.21612 -0.15658 -0.12163 -0.17572 -0.18148 -0.084697 0.00031163 0.0013023 0.0029299 0.0021526 -1.265
3.9063 0.049354 0.052302 0.094588 0.074751 0 0.079866 0.07999 0.1047 0.12904 0.10169 0.16168 5.5211 0.044539 -0.16318 -0.12392 -0.04096 -0.14801 -0.20447 -0.2483 -0.23605 -0.1599 -0.20334 -0.25065 -0.1225 -0.00026835 0.00014344 0.002074 0.00077268 -1.9622
3.9102 0.078736 0.081394 0.14224 0.15608 0 0.16191 0.11176 0.14267 0.14464 0.148 0.13026 5.233 -0.014506 -0.21466 -0.15624 -0.095757 -0.16147 -0.2926 -0.28877 -0.29328 -0.15742 -0.22946 -0.31389 -0.187 -0.00063076 -0.0015305 0.0015222 -2.6927e-05 -2.5374
3.9141 0.10365 0.10643 0.15736 0.19 0 0.19403 0.13689 0.16306 0.16317 0.16836 0.14029 4.9725 -0.094033 -0.26933 -0.19791 -0.16728 -0.18645 -0.37615 -0.299 -0.35918 -0.14579 -0.24778 -0.36599 -0.22595 -0.00063704 -0.0033303 0.0014409 -0.00067438 -2.9754
3.918 0.1248 0.12814 0.14764 0.17255 0 0.17206 0.15306 0.16461 0.18308 0.16297 0.19719 4.7206 -0.15359 -0.30757 -0.22837 -0.22312 -0.22241 -0.4449 -0.28979 -0.42186 -0.1291 -0.26258 -0.40036 -0.2465 -0.00031408 -0.0044747 0.0017581 -0.0013919 -3.2728
3.9219 0.14247 0.14614 0.13514 0.13374 0 0.12865 0.16087 0.15771 0.19872 0.14781 0.26125 4.4593 -0.12065 -0.34045 -0.20551 -0.20157 -0.25469 -0.45199 -0.31873 -0.4279 -0.090735 -0.28916 -0.41562 -0.3091 0.00015023 -0.0045496 0.0021547 -0.0021038 -3.4442
3.9258 0.15548 0.15848 0.1384 0.11434 0 0.1081 0.16453 0.15713 0.205 0.14308 0.27921 4.1947 -0.1483 -0.35816 -0.23882 -0.18721 -0.26647 -0.43693 -0.34434 -0.41265 -0.098025 -0.27999 -0.41731 -0.32392 0.00048155 -0.0039611 0.0022782 -0.0026467 -3.5187
3.9297 0.16165 0.16287 0.15782 0.13446 0 0.1316 0.16868 0.16988 0.20112 0.15759 0.23001 3.9574 -0.1398 -0.37761 -0.29527 -0.19613 -0.25256 -0.46271 -0.35475 -0.42328 -0.14265 -0.30707 -0.41433 -0.35176 0.00046175 -0.0036282 0.0020445 -0.0029749 -3.5263
3.9336 0.15961 0.15884 0.17618 0.17826 0 0.18097 0.17394 0.1886 0.19122 0.18159 0.14627 3.7773 -0.12386 -0.39043 -0.32776 -0.19621 -0.22407 -0.4604 -0.37333 -0.44863 -0.17284 -0.34272 -0.41332 -0.37298 7.7938e-05 -0.0041784 0.0017372 -0.0031457 -3.4837
3.9375 0.15044 0.14869 0.17364 0.20727 0 0.21418 0.1754 0.19699 0.18161 0.19437 0.091263 3.6563 -0.12417 -0.38417 -0.31164 -0.16762 -0.20054 -0.3946 -0.41178 -0.46906 -0.15954 -0.36149 -0.41512 -0.36963 -0.00043194 -0.005388 0.001758 -0.0031726 -3.3907
3.9414 0.13773 0.1365 0.14459 0.19187 0 0.20004 0.16641 0.18328 0.17606 0.18089 0.10811 3.5643 -0.10814 -0.32334 -0.32822 -0.15894 -0.19516 -0.42598 -0.41607 -0.43129 -0.19081 -0.37036 -0.41516 -0.34606 -0.00070657 -0.0063884 0.0022184 -0.0029773 -3.237
3.9453 0.12576 0.1258 0.10277 0.13593 0 0.14373 0.14504 0.15092 0.17226 0.14432 0.18257 3.4643 -0.10216 -0.31844 -0.34882 -0.15167 -0.20468 -0.47467 -0.38165 -0.42876 -0.094724 -0.37903 -0.40639 -0.33417 -0.00050563 -0.0064407 0.0027687 -0.0025154 -3.0156
3.9492 0.11718 0.11777 0.071441 0.074804 0 0.082514 0.11746 0.11687 0.16296 0.10421 0.25106 3.3438 -0.08832 -0.30913 -0.33658 -0.11511 -0.21165 -0.46787 -0.35848 -0.44458 -0.099253 -0.34609 -0.38285 -0.32635 9.6973e-05 -0.0055575 0.0028714 -0.0019088 -2.7332
3.9531 0.11189 0.11141 0.066747 0.048291 0 0.056003 0.094756 0.098494 0.14173 0.081632 0.24884 3.2232 -0.06646 -0.29673 -0.29307 -0.076325 -0.19776 -0.4181 -0.34597 -0.44297 -0.1643 -0.2955 -0.34215 -0.31112 0.00072604 -0.0044168 0.0022976 -0.001394 -2.4123
3.957 0.10804 0.10525 0.087189 0.069883 0 0.075386 0.084977 0.10006 0.10946 0.08323 0.16047 3.1365 -0.04473 -0.31062 -0.23916 -0.09644 -0.15808 -0.3821 -0.32028 -0.36993 -0.11477 -0.28853 -0.28677 -0.27217 0.00093487 -0.0036982 0.0013734 -0.0011197 -2.085
3.9609 0.10412 0.099062 0.116 0.11674 0 0.11636 0.086938 0.10994 0.075609 0.096981 0.032471 3.101 -0.010317 -0.29098 -0.21915 -0.088595 -0.10563 -0.38219 -0.28645 -0.32828 -0.1149 -0.26983 -0.22426 -0.21466 0.00049762 -0.0035055 0.0007139 -0.0010276 -1.7836
3.9648 0.1003 0.093976 0.13352 0.14809 0 0.14023 0.091287 0.11093 0.052167 0.10272 -0.061443 3.1048 -0.00042148 -0.29984 -0.2527 -0.075018 -0.062729 -0.35277 -0.26381 -0.2811 -0.10461 -0.2414 -0.16585 -0.16778 -0.00043858 -0.0034041 0.00067692 -0.0009767 -1.5325
3.9688 0.097916 0.091135 0.13016 0.1373 0 0.1252 0.08818 0.094545 0.044473 0.088609 -0.074231 3.1189 -0.016818 -0.29446 -0.27528 -0.067502 -0.045584 -0.33507 -0.24891 -0.24565 -0.061351 -0.21725 -0.12295 -0.15887 -0.0014404 -0.0029698 0.001054 -0.00098346 -1.3446
3.9727 0.097573 0.090276 0.11139 0.092199 0 0.082658 0.075251 0.067597 0.04678 0.060227 -0.016674 3.1208 -0.043691 -0.26467 -0.25707 -0.068892 -0.053574 -0.34503 -0.23755 -0.23204 0.0018763 -0.20417 -0.10213 -0.1875 -0.0020422 -0.0022466 0.0013004 -0.0012801 -1.2228
3.9766 0.097817 0.089576 0.092255 0.047874 0 0.04653 0.059252 0.0459 0.047208 0.035559 0.056356 3.1069 -0.0082419 -0.2911 -0.25251 -0.058635 -0.071062 -0.33299 -0.22279 -0.23645 -0.035349 -0.19232 -0.10154 -0.17735 -0.0019939 -0.0016503 0.0010797 -0.0020639 -1.1634
3.9805 0.095568 0.086838 0.085702 0.038136 0 0.045133 0.050254 0.041296 0.038591 0.030549 0.09071 3.0875 -0.030432 -0.30255 -0.209 -0.047013 -0.08016 -0.31383 -0.19812 -0.22151 0.0034776 -0.16684 -0.11187 -0.16949 -0.0013582 -0.001454 0.00058683 -0.0031647 -1.1605
3.9844 0.088149 0.080872 0.092653 0.068317 0 0.078169 0.053571 0.052927 0.025883 0.047041 0.072576 3.0734 -0.024939 -0.30521 -0.21873 -0.037556 -0.074596 -0.31158 -0.20979 -0.20339 0.013258 -0.1737 -0.12255 -0.17195 -0.00043038 -0.0014352 0.00033456 -0.0040124 -1.206
3.9883 0.075214 0.071889 0.10075 0.11074 0 0.1163 0.066053 0.069185 0.022931 0.072107 0.033753 3.0699 -0.016862 -0.30899 -0.25055 -0.043785 -0.064026 -0.34607 -0.24243 -0.1983 -0.013908 -0.20329 -0.12928 -0.17848 0.00043557 -0.0010879 0.00062516 -0.0040319 -1.2863
3.9922 0.059011 0.060815 0.093098 0.12612 0 0.12316 0.079085 0.077429 0.040429 0.088197 0.022072 3.0801 -0.05675 -0.32381 -0.24126 -0.080419 -0.065444 -0.43216 -0.26259 -0.22344 -0.059197 -0.22949 -0.13683 -0.1788 0.00098385 -0.00019534 0.0012404 -0.0031532 -1.3767
3.9961 0.042772 0.048401 0.061531 0.094033 0 0.083001 0.084842 0.072777 0.074901 0.085502 0.062385 3.1092 -0.020221 -0.28652 -0.26295 -0.089538 -0.088215 -0.44064 -0.25923 -0.27434 -0.049941 -0.22724 -0.15374 -0.18547 0.0011246 0.00084005 0.00166 -0.0019508 -1.4398
4 0.028544 0.034946 0.014486 0.028858 0 0.01345 0.080393 0.059484 0.1084 0.067321 0.13777 3.1619 -0.02892 -0.28645 -0.26678 -0.074222 -0.12437 -0.42549 -0.25758 -0.28878 -0.025125 -0.21966 -0.18238 -0.19736 0.00091164 0.0012927 0.0015836 -0.0012317 -1.4318
4.0039 0.016096 0.02064 -0.02737 -0.030954 0 -0.045945 0.067255 0.045403 0.12004 0.045595 0.20269 3.2348 -0.048984 -0.31547 -0.2653 -0.075754 -0.15207 -0.37258 -0.24864 -0.27335 -0.011655 -0.20881 -0.21256 -0.19298 0.0004734 0.0007849 0.0012301 -0.001402 -1.3162
4.0078 0.0035698 0.0058099 -0.045942 -0.051775 0 -0.061546 0.04847 0.035243 0.10061 0.031171 0.21564 3.314 -0.054758 -0.34096 -0.27266 -0.098134 -0.15013 -0.29649 -0.23456 -0.24194 -0.015757 -0.18778 -0.22505 -0.16956 -4.9806e-05 -0.00031279 0.0011179 -0.0021699 -1.0784
4.0117 -0.010837 -0.0093129 -0.040001 -0.029895 0 -0.030121 0.026625 0.027762 0.058877 0.026215 0.16686 3.3851 -0.017437 -0.27085 -0.31461 -0.088944 -0.11304 -0.26546 -0.23651 -0.22772 -0.015155 -0.13042 -0.20354 -0.15167 -0.00053477 -0.0011527 0.0015545 -0.0028414 -0.7309
4.0156 -0.02752 -0.024978 -0.026981 0.0060297 0 0.017621 0.0038439 0.017728 0.014667 0.023441 0.082348 3.4442 0.0073632 -0.25901 -0.32627 -0.051027 -0.054851 -0.29334 -0.21146 -0.16875 0.062569 -0.09818 -0.14572 -0.1397 -0.00087676 -0.0011016 0.0023442 -0.0029225 -0.30347
4.0195 -0.045353 -0.041761 -0.029559 0.016702 0 0.037777 -0.018003 -0.00015435 -0.015722 0.011627 0.0039265 3.4999 -0.0020735 -0.20695 -0.27237 -0.029771 0.0013553 -0.27684 -0.13922 -0.090551 0.10371 -0.03722 -0.064294 -0.078041 -0.0009926 -0.00020167 0.0029926 -0.0024698 0.17682
4.0234 -0.062658 -0.059772 -0.057149 -0.018387 0 0.0043239 -0.038513 -0.028276 -0.030884 -0.016744 -0.039741 3.5618 -0.014571 -0.15551 -0.19497 -0.0062129 0.040576 -0.231 -0.060058 -9.4822e-05 0.11646 0.044185 0.02309 0.016261 -0.00084669 0.0010116 0.0031762 -0.0018942 0.7019
4.0273 -0.078353 -0.077967 -0.097711 -0.085737 0 -0.071514 -0.060174 -0.065046 -0.044296 -0.06036 -0.051213 3.6267 0.0059401 -0.15368 -0.1453 0.043465 0.066533 -0.18736 -0.015297 0.095517 0.13185 0.12618 0.1065 0.11016 -0.0004867 0.0021103 0.003 -0.0014509 1.2811
4.0313 -0.0924 -0.094383 -0.12736 -0.14788 0 -0.14825 -0.08719 -0.10529 -0.073457 -0.10916 -0.060119 3.6782 0.060074 -0.12348 -0.13412 0.098469 0.097338 -0.16689 0.050465 0.17116 0.24152 0.16456 0.18817 0.1224 -4.6757e-05 0.0031814 0.0028071 -0.00093395 1.9194
4.0352 -0.10529 -0.10726 -0.13017 -0.17091 0 -0.18336 -0.12101 -0.14187 -0.12618 -0.14953 -0.10017 3.7009 0.055837 -0.059118 -0.10218 0.10951 0.14927 -0.11694 0.11563 0.24531 0.32102 0.23657 0.27543 0.25683 0.00031158 0.0046554 0.0027784 0.00012613 2.5893
4.0391 -0.11706 -0.11607 -0.11139 -0.14905 0 -0.16386 -0.15611 -0.16853 -0.19344 -0.17188 -0.18295 3.6967 0.073512 -0.01036 -0.098399 0.12086 0.22133 -0.072368 0.19474 0.32509 0.40137 0.30477 0.3691 0.33079 0.00049523 0.0067679 0.0027698 0.0019615 3.2185
4.043 -0.12667 -0.12141 -0.092777 -0.10804 0 -0.11528 -0.18101 -0.18301 -0.25334 -0.1762 -0.28656 3.6855 0.1189 0.017053 -0.11156 0.14421 0.29293 -0.047594 0.26756 0.40537 0.4707 0.35875 0.45809 0.33285 0.00053824 0.0092197 0.0025612 0.0042473 3.7082
4.0469 -0.13223 -0.12403 -0.09402 -0.085184 0 -0.081721 -0.18564 -0.18825 -0.28377 -0.17182 -0.36749 3.6876 0.13556 0.053021 -0.072169 0.1687 0.33725 -0.046378 0.27331 0.46769 0.47381 0.4065 0.52505 0.3957 0.0005633 0.011369 0.0022322 0.0062643 3.9758
4.0508 -0.13212 -0.12391 -0.11635 -0.10091 0 -0.091826 -0.16986 -0.18981 -0.27567 -0.17056 -0.38883 3.7038 0.13137 0.036276 -0.042821 0.18294 0.34011 0.0072064 0.27202 0.47134 0.46984 0.42392 0.55753 0.3844 0.00066656 0.01274 0.0022209 0.007396 3.9958
4.0547 -0.1262 -0.12055 -0.14205 -0.14329 0 -0.13675 -0.1453 -0.19081 -0.2387 -0.17756 -0.34539 3.7112 0.13559 0.029212 -0.019801 0.18501 0.30978 0.013442 0.28417 0.46438 0.45099 0.4344 0.55461 0.3936 0.00082396 0.013321 0.0029335 0.0075273 3.811
4.0586 -0.11627 -0.11411 -0.14963 -0.17707 0 -0.1776 -0.12767 -0.18856 -0.1951 -0.18645 -0.26731 3.6795 0.13427 0.027713 -0.025518 0.18659 0.26996 -0.02103 0.26895 0.43672 0.44142 0.41848 0.52401 0.38528 0.00091024 0.01339 0.0042577 0.0070391 3.5043
4.0625 -0.10531 -0.10609 -0.13126 -0.17077 0 -0.17672 -0.12476 -0.17633 -0.16522 -0.18355 -0.19843 3.593 0.1166 0.019413 -0.064247 0.1879 0.24117 -0.080047 0.20243 0.38104 0.4413 0.36296 0.47362 0.32929 0.0008228 0.01309 0.0054792 0.0064671 3.1477
4.0664 -0.095834 -0.098694 -0.098146 -0.1214 0 -0.12812 -0.13012 -0.14952 -0.15394 -0.1587 -0.16442 3.4605 0.097606 -0.036455 -0.039299 0.11869 0.22518 -0.13604 0.1575 0.31536 0.30527 0.28959 0.40603 0.26556 0.00059846 0.012244 0.0057606 0.0061481 2.7641
4.0703 -0.08857 -0.093163 -0.070761 -0.058125 0 -0.062894 -0.1281 -0.11116 -0.14765 -0.11457 -0.1546 3.3054 0.1194 -0.087674 -0.1014 0.1061 0.20483 -0.18754 0.067746 0.24644 0.29031 0.20648 0.3207 0.16314 0.00040767 0.010604 0.0048118 0.0061074 2.3284
4.0742 -0.082297 -0.088727 -0.063113 -0.021325 0 -0.025182 -0.10663 -0.071481 -0.12494 -0.066451 -0.13221 3.1475 0.099023 -0.12695 -0.14983 0.06987 0.15934 -0.19876 0.0074893 0.16116 0.25041 0.13248 0.22023 0.12115 0.00042165 0.0082725 0.0031795 0.0061782 1.8063
4.0781 -0.07514 -0.08324 -0.073621 -0.032512 0 -0.037599 -0.067384 -0.041235 -0.074053 -0.031772 -0.066016 2.9921 0.051986 -0.15363 -0.16739 0.015287 0.083218 -0.19498 -0.032781 0.050295 0.16107 0.061389 0.11378 0.096375 0.00067054 0.0058113 0.0018904 0.0061605 1.2025
4.082 -0.06625 -0.075081 -0.088104 -0.077642 0 -0.083555 -0.025008 -0.024271 -0.0042183 -0.017369 0.041029 2.8335 0.04627 -0.17064 -0.17214 -0.009703 -0.006163 -0.23893 -0.1059 -0.095121 0.049453 -0.026764 0.014475 -0.035715 0.0010233 0.003895 0.0017268 0.0058867 0.58216
4.0859 -0.056562 -0.064607 -0.090566 -0.11694 0 -0.12023 0.0035576 -0.015625 0.058431 -0.015142 0.14934 2.6656 0.029958 -0.18088 -0.16948 0.0086935 -0.078393 -0.21548 -0.143 -0.18029 -0.016564 -0.11888 -0.066436 -0.087336 0.0013038 0.002807 0.0027042 0.0052226 0.048147
4.0898 -0.047977 -0.053856 -0.073302 -0.11448 0 -0.11189 0.010829 -0.0068909 0.088342 -0.010114 0.20952 2.4879 0.036086 -0.22143 -0.18949 0.00080539 -0.10996 -0.20619 -0.14947 -0.2238 -0.06774 -0.15831 -0.1228 -0.1299 0.0014258 0.0022616 0.0041269 0.0041114 -0.309
4.0938 -0.041641 -0.044799 -0.040655 -0.065452 0 -0.057538 0.0024844 0.0058933 0.078401 0.0056643 0.19808 2.303 0.053115 -0.22637 -0.22617 -0.016012 -0.099275 -0.17428 -0.15709 -0.23606 -0.10343 -0.17687 -0.15254 -0.13295 0.0014191 0.0017196 0.0051242 0.0026734 -0.45441
4.0977 -0.036764 -0.037746 -0.0059335 -0.00033102 0 0.0083661 -0.0087508 0.018713 0.044275 0.025356 0.13386 2.1114 0.070599 -0.16977 -0.25193 -0.024047 -0.065925 -0.11707 -0.17557 -0.21955 -0.11824 -0.18877 -0.15523 -0.093295 0.0013351 0.00089965 0.005229 0.0012498 -0.41727
4.1016 -0.031009 -0.031249 0.015884 0.037737 0 0.042227 -0.012961 0.023329 0.011723 0.032867 0.062126 1.9102 0.07852 -0.13033 -0.15835 0.0020458 -0.03518 -0.13691 -0.15148 -0.1478 -0.086518 -0.15494 -0.13213 -0.086883 0.0011551 2.5658e-05 0.004599 0.00028558 -0.26375
4.1055 -0.022197 -0.023406 0.016431 0.025604 0 0.02445 -0.0086919 0.014801 -0.0029474 0.01739 0.019118 1.6984 0.067316 -0.13325 -0.14972 0.018803 -0.019978 -0.072783 -0.13628 -0.11297 -0.096094 -0.13471 -0.088151 -0.034446 0.0008144 -0.00038476 0.003805 8.7885e-05 -0.058404
4.1094 -0.009965 -0.013255 -0.00039573 -0.021912 0 -0.025649 -0.0012876 -0.0037875 -0.0035597 -0.015472 0.0058013 1.4805 0.067826 -0.11037 -0.10026 0.0031243 -0.013761 -0.013875 -0.12914 -0.072137 -0.098096 -0.11429 -0.032319 -0.0038607 0.00032749 3.5929e-05 0.0034066 0.0006349 0.15757
4.1133 0.0039094 -0.0011748 -0.019301 -0.062693 0 -0.064086 0.0029158 -0.023237 -0.0076854 -0.045992 -0.0080101 1.2643 0.065184 -0.062508 -0.055554 -0.024476 0.0010589 0.041584 -0.11465 -0.021666 -0.083093 -0.077789 0.025546 0.025238 -0.00013337 0.0012186 0.0036161 0.0015876 0.36141
4.1172 0.016721 0.011692 -0.022521 -0.058903 0 -0.054831 0.0011472 -0.034749 -0.029186 -0.054758 -0.052941 1.0551 0.032574 -0.01132 -0.10554 -0.028475 0.036151 0.11604 -0.072985 0.031764 -0.051482 -0.0093524 0.078982 0.094538 -0.00032284 0.0027206 0.0042196 0.002498 0.52999
4.1211 0.026581 0.02413 -0.0026147 -0.0057254 0 0.0032672 -0.0051159 -0.035447 -0.06458 -0.037566 -0.12858 0.8521 0.01386 -0.024855 -0.10239 0.014532 0.0851 0.12224 -0.032153 0.073316 -0.0099716 0.031688 0.12502 0.080831 -0.00012325 0.0040123 0.004747 0.0030575 0.62875
4.125 0.033401 0.035082 0.030276 0.064573 0 0.074993 -0.011979 -0.028698 -0.094376 -0.0083772 -0.19794 0.65085 0.0052178 0.0031093 -0.05959 0.00043933 0.12531 0.05641 -0.021997 0.083228 -0.0024605 0.058414 0.15935 0.057282 0.00032641 0.0047282 0.0047728 0.0032196 0.61883
4.1289 0.038574 0.043703 0.054376 0.10648 0 0.11394 -0.01489 -0.019714 -0.097678 0.012244 -0.21351 0.44942 -0.014592 -0.0013841 -0.038903 -0.021371 0.1326 0.0040455 -0.017708 0.074245 -0.0080184 0.070338 0.1719 0.042371 0.00071775 0.0047498 0.004191 0.0031457 0.47465
4.1328 0.043837 0.049753 0.053216 0.095126 0 0.096311 -0.0095222 -0.01058 -0.067727 0.013843 -0.15443 0.25118 -0.047137 -0.053144 -0.057229 -0.024046 0.097716 -0.0013557 -0.013103 0.048608 -0.019094 0.063165 0.14954 0.026815 0.00082108 0.0041706 0.0033141 0.003047 0.19545
4.1367 0.050289 0.054201 0.030699 0.044712 0 0.038895 0.007118 0.0013254 -0.016107 0.0044492 -0.044961 0.061845 -0.062549 -0.079141 -0.068481 -0.0013035 0.032784 0.0091934 -0.029713 -0.0089586 -0.046551 0.022298 0.085913 -0.051218 0.00067364 0.0032356 0.0027106 0.003033 -0.19796
4.1406 0.0581 0.059174 0.010565 -0.0021279 0 -0.012224 0.034772 0.020701 0.036683 0.0040381 0.061222 -0.11554 -0.077178 -0.073832 -0.070333 -0.031643 -0.03687 -0.14144 -0.061574 -0.078146 -0.022725 -0.012497 -0.0097787 -0.054641 0.00052839 0.0022621 0.0028352 0.0030374 -0.67575
4.1445 0.066761 0.066673 0.018379 -0.0059483 0 -0.014578 0.068605 0.049896 0.075795 0.028536 0.11943 -0.28231 -0.072286 -0.14026 -0.093914 -0.065693 -0.089506 -0.20185 -0.11047 -0.13995 -0.047017 -0.055986 -0.11467 -0.10153 0.00060414 0.0015003 0.0036715 0.002848 -1.2079
4.1484 0.075409 0.07677 0.059746 0.040711 0 0.039733 0.10058 0.086035 0.10035 0.076993 0.12554 -0.44122 -0.063669 -0.22679 -0.1101 -0.091785 -0.12029 -0.21739 -0.16835 -0.18629 -0.089392 -0.095657 -0.20561 -0.14914 0.0008698 0.00097045 0.0046596 0.0022301 -1.7627
4.1523 0.082954 0.086893 0.11342 0.10857 0 0.11783 0.12353 0.12158 0.12035 0.13154 0.11657 -0.59279 -0.072691 -0.26506 -0.088434 -0.10834 -0.14178 -0.27196 -0.22603 -0.21882 -0.10547 -0.12246 -0.27384 -0.148 0.0010687 0.00041816 0.0050227 0.001096 -2.2999
4.1563 0.088196 0.093219 0.14646 0.15384 0 0.16958 0.13509 0.14783 0.14616 0.16955 0.13995 -0.73494 -0.12088 -0.27898 -0.090889 -0.17433 -0.17165 -0.37363 -0.28716 -0.3325 -0.11785 -0.21782 -0.32803 -0.25298 0.00096378 -0.00051503 0.0043079 -0.00037753 -2.7684
4.1602 0.090141 0.093314 0.13984 0.15037 0 0.16384 0.13809 0.15929 0.17919 0.17847 0.21505 -0.86564 -0.11258 -0.31275 -0.12435 -0.16085 -0.21698 -0.40801 -0.34098 -0.37832 -0.12667 -0.28589 -0.38241 -0.30499 0.00057451 -0.0019956 0.0027504 -0.0017937 -3.1133
4.1641 0.08843 0.087843 0.10323 0.10762 0 0.11044 0.13713 0.15627 0.21024 0.1626 0.3157 -0.98452 -0.093736 -0.33058 -0.15281 -0.14714 -0.26671 -0.40786 -0.37404 -0.40429 -0.13489 -0.33507 -0.43992 -0.33623 0.00018155 -0.0038145 0.0011597 -0.0027581 -3.2889
4.168 0.083525 0.079812 0.066506 0.061613 0 0.051408 0.13434 0.14422 0.22537 0.13804 0.38663 -1.0913 -0.073737 -0.33383 -0.16079 -0.14563 -0.298 -0.39785 -0.37573 -0.41469 -0.13507 -0.36427 -0.48514 -0.34835 9.1255e-05 -0.0054793 0.00037414 -0.0031438 -3.268
4.1719 0.076403 0.071995 0.055212 0.046489 0 0.028369 0.12828 0.12992 0.21481 0.12034 0.38132 -1.1833 -0.033525 -0.35866 -0.14363 -0.11415 -0.29178 -0.40833 -0.33267 -0.37628 -0.10644 -0.3634 -0.49369 -0.31607 0.00037132 -0.0065013 0.00067839 -0.0031794 -3.0464
4.1758 0.067967 0.06489 0.070586 0.06841 0 0.051148 0.11658 0.11691 0.17899 0.11426 0.29392 -1.2571 -0.041859 -0.32507 -0.1131 -0.11092 -0.24615 -0.39329 -0.34703 -0.36095 -0.099744 -0.31134 -0.45018 -0.29794 0.00079112 -0.0066303 0.0016253 -0.0032536 -2.6443
4.1797 0.058716 0.057085 0.090227 0.10151 0 0.091783 0.09925 0.10326 0.12841 0.11199 0.16297 -1.3133 -0.028856 -0.28192 -0.075887 -0.086668 -0.17776 -0.3721 -0.31625 -0.29775 -0.068477 -0.26669 -0.36013 -0.25841 0.0010121 -0.0058708 0.0023989 -0.0035687 -2.105
4.1836 0.048966 0.047545 0.087824 0.10867 0 0.10806 0.079048 0.083407 0.077522 0.10021 0.045464 -1.3594 0.0063016 -0.25029 -0.052189 -0.048458 -0.11042 -0.35122 -0.25333 -0.20593 -0.0039495 -0.20497 -0.24656 -0.19064 0.00085697 -0.0043515 0.0024345 -0.0039391 -1.4909
4.1875 0.039366 0.037496 0.054861 0.071157 0 0.07764 0.058606 0.053289 0.03638 0.070357 -0.019895 -1.4065 0.058361 -0.23687 -0.052987 -0.0080379 -0.059246 -0.32967 -0.17766 -0.10455 0.088366 -0.1115 -0.13512 -0.10037 0.00043412 -0.0022511 0.0018139 -0.0039315 -0.86881
4.1914 0.0311 0.029911 0.0069906 0.0046789 0 0.015925 0.037625 0.014868 0.0051235 0.025142 -0.034846 -1.4604 0.11818 -0.18008 -0.038576 0.016422 -0.022145 -0.26648 -0.099015 0.025171 0.14199 -0.050421 -0.039897 -0.050275 3.3991e-05 0.00014246 0.0011449 -0.00325 -0.2913
4.1953 0.025379 0.026946 -0.028543 -0.050636 0 -0.036055 0.013678 -0.023475 -0.02454 -0.022609 -0.035143 -1.5162 0.10687 -0.12608 -0.0026556 0.042297 0.015251 -0.16235 -0.069814 0.096984 0.2123 0.015688 0.040004 0.055009 -9.5521e-05 0.0023812 0.0010437 -0.0020295 0.21591
4.1992 0.02253 0.027716 -0.033083 -0.059284 0 -0.043596 -0.01363 -0.051403 -0.06114 -0.057608 -0.061398 -1.562 0.11672 -0.092725 0.019998 0.075902 0.065244 -0.11077 -0.018509 0.14793 0.27365 0.084769 0.11273 0.11964 8.795e-05 0.0039935 0.0016444 -0.00076557 0.64719
4.2031 0.021458 0.02857 -0.0087649 -0.017094 0 -0.00503 -0.039372 -0.062882 -0.10399 -0.071113 -0.12802 -1.5911 0.15068 -0.069286 0.024891 0.11065 0.12532 -0.11007 0.045248 0.19094 0.30585 0.13698 0.18231 0.14247 0.00042373 0.0047741 0.0025138 7.0557e-05 0.99485
4.207 0.020061 0.025718 0.024768 0.044368 0 0.047131 -0.054927 -0.059639 -0.14011 -0.065501 -0.2115 -1.61 0.16762 -0.026929 0.021792 0.13136 0.17681 -0.10871 0.068063 0.23185 0.28613 0.13795 0.24206 0.17057 0.00068151 0.0049518 0.0030107 0.00039181 1.2307
4.2109 0.016429 0.017959 0.04461 0.079499 0 0.070744 -0.054169 -0.04935 -0.15141 -0.05156 -0.26555 -1.6345 0.13935 -0.027193 0.018786 0.1324 0.19636 -0.089096 0.086258 0.31546 0.33216 0.17659 0.27661 0.18107 0.00071255 0.0050039 0.0027814 0.00051027 1.3114
4.2148 0.0099824 0.00721 0.03887 0.061037 0 0.045128 -0.039146 -0.040043 -0.12793 -0.040492 -0.25247 -1.6766 0.14441 -0.044302 0.05066 0.12503 0.17192 -0.13689 0.078719 0.2896 0.29139 0.15079 0.27022 0.17468 0.00052441 0.0052179 0.0019981 0.00080455 1.2092
4.2188 0.0017337 -0.0033637 0.012235 -0.00038503 0 -0.014372 -0.019908 -0.034928 -0.077157 -0.036224 -0.16906 -1.7331 0.15131 -0.062126 0.060836 0.11417 0.11178 -0.17156 0.049151 0.22058 0.23922 0.10523 0.21674 0.13198 0.00025341 0.0053996 0.0011794 0.0013553 0.94242
4.2227 -0.0064968 -0.011739 -0.018975 -0.063891 0 -0.06818 -0.0078517 -0.031205 -0.020947 -0.033533 -0.049464 -1.7877 0.14134 -0.072368 0.019546 0.10252 0.040006 -0.16293 0.0015776 0.14786 0.22239 0.066439 0.12566 0.05273 6.7281e-05 0.005042 0.00077345 0.0018835 0.5784
4.2266 -0.013251 -0.017893 -0.037885 -0.087779 0 -0.081067 -0.0075997 -0.02326 0.018656 -0.023371 0.056834 -1.8245 0.13135 -0.086445 -0.034987 0.086939 -0.018368 -0.23097 -0.06214 0.029068 0.21091 0.0074654 0.02035 -0.0072032 5.6998e-05 0.0038358 0.00085277 0.002031 0.20136
4.2305 -0.018133 -0.022733 -0.037409 -0.059272 0 -0.046678 -0.01391 -0.0075628 0.034339 -0.0013672 0.11626 -1.8421 0.10491 -0.12085 -0.030582 0.054114 -0.051954 -0.21627 -0.10343 -0.022916 0.18336 -0.10515 -0.072015 -0.065797 0.00017895 0.0020446 0.0011418 0.0017057 -0.13113
4.2344 -0.021619 -0.026553 -0.023995 -0.0029416 0 0.0088393 -0.016109 0.014204 0.037123 0.027136 0.12958 -1.8543 0.078014 -0.14693 -0.059143 0.035814 -0.067212 -0.2552 -0.14039 -0.06961 0.13809 -0.16422 -0.13383 -0.099332 0.0002862 0.00036495 0.0013068 0.0011674 -0.40647
4.2383 -0.024305 -0.028613 -0.012537 0.038129 0 0.045725 -0.0065609 0.035633 0.045413 0.049725 0.12475 -1.8793 0.057576 -0.15945 -0.095063 0.025507 -0.079782 -0.29302 -0.17465 -0.12673 0.081586 -0.18123 -0.16499 -0.13526 0.00023581 -0.00061907 0.0012305 0.00079539 -0.63501
4.2422 -0.026268 -0.028086 -0.015391 0.034219 0 0.038346 0.01326 0.049042 0.068165 0.055498 0.13061 -1.926 0.049242 -0.15931 -0.078996 0.0061078 -0.099815 -0.22282 -0.20367 -0.19697 0.026646 -0.20232 -0.17859 -0.21386 -4.4922e-07 -0.00086602 0.0010463 0.00077835 -0.80902
4.2461 -0.027002 -0.025152 -0.032759 -0.0097883 0 -0.0073832 0.033351 0.049568 0.095917 0.042994 0.15209 -1.9893 0.073379 -0.14358 -0.061521 0.015197 -0.12239 -0.27778 -0.21815 -0.17512 0.073794 -0.19741 -0.1864 -0.15813 -0.0003087 -0.00078172 0.00094862 0.0010135 -0.88236
4.25 -0.025868 -0.021008 -0.0518 -0.059241 0 -0.058622 0.041565 0.037509 0.10714 0.021112 0.16645 -2.0572 0.093727 -0.16057 -0.052022 0.021932 -0.13021 -0.2842 -0.18643 -0.15501 0.11348 -0.17829 -0.18596 -0.13278 -0.0005143 -0.00071168 0.00099661 0.0012744 -0.79368
4.2539 -0.022579 -0.016815 -0.056127 -0.076414 0 -0.078932 0.031172 0.017728 0.08495 0.0021918 0.14318 -2.1201 0.094521 -0.16985 -0.024974 0.042295 -0.10663 -0.28197 -0.1478 -0.13403 0.14414 -0.14743 -0.16121 -0.10432 -0.00050285 -0.00055445 0.0011056 0.0014408 -0.51669
4.2578 -0.017396 -0.012743 -0.03902 -0.048618 0 -0.054106 0.0048828 -0.0033368 0.030833 -0.0072698 0.071273 -2.1753 0.089491 -0.13616 0.006485 0.077581 -0.049392 -0.27414 -0.11762 -0.095877 0.16415 -0.10575 -0.097901 -0.056212 -0.00027683 9.6912e-05 0.001208 0.0015546 -0.095554
4.2617 -0.010969 -0.0081296 -0.0096889 0.0032877 0 -0.0022366 -0.026574 -0.021094 -0.035077 -0.010777 -0.028677 -2.2243 0.15243 -0.0090123 -0.046844 0.10495 0.025343 -0.19982 -0.078675 0.011211 0.16989 -0.051048 -0.00082856 0.0093944 8.7379e-05 0.0014314 0.0013803 0.0016742 0.36628
4.2656 -0.0040791 -0.0025602 0.013344 0.041735 0 0.039564 -0.050039 -0.034449 -0.08705 -0.017566 -0.11775 -2.2678 0.16086 -0.0083004 -0.029498 0.11414 0.091859 -0.17553 -0.049619 0.071653 0.21966 0.0014394 0.10351 0.06854 0.00051202 0.0030748 0.0017668 0.0017261 0.75746
4.2695 0.002545 0.0033166 0.017038 0.041181 0 0.042622 -0.056604 -0.044704 -0.10984 -0.033538 -0.16655 -2.3067 0.15883 0.017763 -0.0089697 0.13208 0.13052 -0.12415 -0.0046201 0.11455 0.24323 0.047241 0.18319 0.089541 0.00092567 0.0043178 0.0023613 0.0015476 1.012
4.2734 0.0083325 0.0081183 0.0046287 0.0067199 0 0.0082376 -0.046085 -0.052821 -0.10617 -0.055003 -0.17469 -2.3444 0.15843 0.031883 0.0078933 0.14303 0.13881 -0.099661 0.035772 0.15585 0.25776 0.08651 0.22281 0.10029 0.001208 0.0047246 0.0028907 0.0010953 1.1271
4.2773 0.012986 0.010916 -0.0069809 -0.031083 0 -0.033276 -0.026955 -0.057501 -0.091451 -0.070506 -0.16618 -2.3882 0.1658 -0.015967 0.019926 0.12887 0.12994 -0.15909 0.045029 0.20286 0.28872 0.11495 0.23121 0.13104 0.0011827 0.0045121 0.0029814 0.00059158 1.1374
4.2813 0.016593 0.012125 -0.001377 -0.040356 0 -0.045997 -0.011284 -0.055865 -0.080933 -0.069298 -0.16497 -2.4447 0.16198 0.02288 -0.010714 0.12384 0.12029 -0.14331 0.01483 0.16415 0.28885 0.05747 0.22753 0.10707 0.00074569 0.0042969 0.0025099 0.00041505 1.072
4.2852 0.019601 0.013243 0.023532 -0.012084 0 -0.016575 -0.0070018 -0.046089 -0.078906 -0.049517 -0.17205 -2.5129 0.15242 0.013257 -0.018283 0.094476 0.11552 -0.1343 -0.014981 0.13723 0.23664 0.037546 0.21862 0.092783 5.151e-05 0.0044356 0.0018079 0.00078793 0.92741
4.2891 0.022551 0.015706 0.053659 0.034021 0 0.035034 -0.012116 -0.02936 -0.076781 -0.019454 -0.16387 -2.5827 0.13461 -0.005088 -0.047739 0.081498 0.10603 -0.14141 -0.049379 0.10214 0.17969 0.016424 0.18981 0.056116 -0.00046091 0.0046115 0.0014706 0.0015335 0.67257
4.293 0.025733 0.019896 0.070191 0.065713 0 0.071326 -0.01527 -0.0089965 -0.060057 0.0089993 -0.11353 -2.6414 0.11385 -0.022836 -0.093438 0.074828 0.075232 -0.16352 -0.093509 0.043706 0.1249 -0.02595 0.1193 -0.0046132 -0.00033412 0.0041002 0.0018717 0.0021423 0.27693
4.2969 0.02902 0.025114 0.064451 0.063335 0 0.067374 -0.0033162 0.012611 -0.018891 0.029234 -0.016751 -2.6832 0.10572 -0.05477 -0.098242 0.010354 0.014266 -0.18884 -0.15541 -0.056772 0.043987 -0.10243 0.0031779 -0.062859 0.00049989 0.0024822 0.0027944 0.0021235 -0.25963
4.3008 0.032052 0.030333 0.043949 0.034435 0 0.031119 0.028683 0.036042 0.044317 0.043901 0.099568 -2.7131 0.074702 -0.11844 -0.12583 -0.06317 -0.068366 -0.23133 -0.19993 -0.16138 -0.016268 -0.17872 -0.13301 -0.16399 0.0015396 0.00012283 0.00354 0.0013662 -0.89161
4.3047 0.03459 0.034915 0.025397 0.0070519 0 -0.0029278 0.072285 0.063246 0.11449 0.060901 0.19397 -2.7425 0.057256 -0.15788 -0.12884 -0.091339 -0.14978 -0.29044 -0.25011 -0.28226 -0.063539 -0.24758 -0.24876 -0.20392 0.0020169 -0.0020505 0.0034737 0.00021855 -1.5319
4.3086 0.036682 0.038679 0.021359 0.0073789 0 -0.0018204 0.1098 0.093265 0.17071 0.084922 0.23897 -2.7792 0.049626 -0.1701 -0.1306 -0.10366 -0.20631 -0.32455 -0.29661 -0.37162 -0.12994 -0.30373 -0.31748 -0.23501 0.0015198 -0.0032721 0.002556 -0.00077183 -2.0722
4.3125 0.03846 0.041475 0.031527 0.039195 0 0.038583 0.1254 0.11948 0.19679 0.11162 0.23868 -2.8212 0.043839 -0.16168 -0.15175 -0.12822 -0.22758 -0.31173 -0.3279 -0.39587 -0.22501 -0.34458 -0.3436 -0.29896 0.00041625 -0.0034937 0.0013949 -0.0012408 -2.415
4.3164 0.039772 0.042908 0.044673 0.080719 0 0.089522 0.11535 0.13205 0.18962 0.1294 0.22164 -2.8583 0.023134 -0.16903 -0.17323 -0.15342 -0.22087 -0.35394 -0.32644 -0.41123 -0.21582 -0.37762 -0.35264 -0.3157 -0.00035327 -0.0032829 0.00075639 -0.001219 -2.5071
4.3203 0.0401 0.04259 0.048412 0.10106 0 0.11183 0.089834 0.12471 0.16041 0.12763 0.2154 -2.8795 0.015095 -0.17803 -0.18731 -0.16813 -0.20295 -0.30708 -0.34767 -0.41396 -0.21823 -0.3956 -0.36348 -0.33857 -2.6158e-05 -0.0032036 0.00095466 -0.0010349 -2.361
4.3242 0.038947 0.040676 0.038607 0.083651 0 0.08694 0.065184 0.10047 0.1273 0.10493 0.22336 -2.8802 0.02256 -0.18513 -0.1985 -0.15189 -0.18631 -0.27978 -0.33291 -0.4094 -0.20333 -0.37786 -0.36915 -0.32057 0.001299 -0.00329 0.0016481 -0.0010186 -2.047
4.3281 0.036409 0.038057 0.021868 0.039055 0 0.031677 0.052647 0.070703 0.10375 0.071123 0.22206 -2.864 0.033207 -0.17839 -0.19496 -0.11197 -0.17027 -0.28048 -0.28471 -0.37912 -0.16816 -0.33082 -0.34354 -0.27183 0.0026638 -0.0030853 0.0021974 -0.0012528 -1.6576
4.332 0.033357 0.035897 0.010406 -0.0024952 0 -0.014652 0.051845 0.047602 0.090221 0.041067 0.18069 -2.8406 0.022425 -0.13805 -0.15296 -0.073606 -0.14356 -0.26769 -0.2396 -0.28722 -0.12309 -0.27858 -0.26756 -0.23695 0.0029933 -0.0021558 0.0022388 -0.0015489 -1.2597
4.3359 0.030946 0.034835 0.013478 -0.01315 0 -0.020187 0.053034 0.035472 0.075245 0.024714 0.087557 -2.8212 0.084117 -0.085022 -0.12091 -0.051409 -0.095481 -0.25119 -0.20233 -0.19757 -0.048628 -0.20837 -0.1499 -0.15208 0.0019743 -0.00055187 0.0019496 -0.0016379 -0.86845
4.3398 0.029782 0.034483 0.031032 0.012227 0 0.015963 0.045303 0.02826 0.045457 0.020641 -0.036709 -2.8139 0.10254 -0.036542 -0.11819 -0.020923 -0.026978 -0.171 -0.14839 -0.13093 -0.014576 -0.1412 -0.023738 -0.093806 0.00031834 0.0012058 0.0017981 -0.0014101 -0.45983
4.3438 0.029464 0.033686 0.053288 0.052492 0 0.064171 0.024158 0.015502 -0.0027318 0.01779 -0.14902 -2.82 0.11191 -0.02319 -0.10206 0.011796 0.047175 -0.12856 -0.098335 -0.047724 0.03536 -0.0786 0.076793 -0.017433 -0.0008248 0.0025606 0.0020509 -0.0010128 -0.013556
4.3477 0.028922 0.031357 0.066553 0.075992 0 0.087267 -0.0062912 -0.0080479 -0.058543 0.0043303 -0.20992 -2.8325 0.13398 -0.046324 -0.051955 0.042798 0.10635 -0.15717 -0.064836 0.058302 0.12801 -0.019342 0.13856 0.086214 -0.00079526 0.0033373 0.0025205 -0.00073263 0.44615
4.3516 0.027287 0.027308 0.06205 0.063975 0 0.067864 -0.036468 -0.036985 -0.10288 -0.022628 -0.20774 -2.8377 0.15045 -0.015231 -0.010623 0.075202 0.13619 -0.077373 -0.039846 0.083554 0.20249 0.045806 0.17119 0.10713 9.998e-05 0.0037785 0.0027689 -0.00075028 0.84309
4.3555 0.024528 0.022476 0.042214 0.024295 0 0.019852 -0.056356 -0.058412 -0.12031 -0.053497 -0.16417 -2.8225 0.16983 0.021278 -0.048958 0.10314 0.13601 -0.086046 -0.020246 0.1465 0.17657 0.043052 0.19005 0.079984 0.00093557 0.0042251 0.0025404 -0.00095966 1.0808
4.3594 0.021337 0.018387 0.019636 -0.014719 0 -0.023229 -0.059308 -0.061048 -0.10803 -0.071668 -0.11772 -2.7824 0.1925 0.017582 -0.061189 0.10759 0.11661 -0.090472 -0.013446 0.15467 0.19165 0.044592 0.19846 0.087843 0.00098542 0.0047769 0.0019936 -0.0010087 1.0912
4.3633 0.018412 0.016178 0.0083175 -0.025598 0 -0.033131 -0.04395 -0.043115 -0.075414 -0.064488 -0.096318 -2.7254 0.19772 -0.0043818 -0.038809 0.10602 0.090858 -0.088949 -0.019288 0.12431 0.22134 0.034646 0.18553 0.099863 0.00027852 0.0052219 0.0015304 -0.00056313 0.86813
4.3672 0.015837 0.015791 0.012967 -0.0022805 0 -0.0066059 -0.014834 -0.013302 -0.035933 -0.032248 -0.097984 -2.6672 0.15825 -0.00070249 -0.0030091 0.12744 0.064514 -0.1049 -0.034967 0.10527 0.1897 -0.026467 0.13952 0.050668 -0.00054279 0.0052336 0.0014221 0.00038766 0.46828
4.3711 0.013089 0.015885 0.024777 0.035549 0 0.03369 0.018244 0.015244 0.0015812 0.011161 -0.093158 -2.6199 0.14289 -0.02844 -0.050951 0.094316 0.034023 -0.13673 -0.071739 0.037258 0.17618 -0.041593 0.061828 0.031507 -0.00084851 0.0046117 0.0016093 0.0014312 -0.014756
4.375 0.0095825 0.01456 0.027997 0.057538 0 0.056632 0.0433 0.032958 0.035463 0.046607 -0.04777 -2.5841 0.1359 -0.086893 -0.037407 0.069401 -0.0075174 -0.17616 -0.12971 -0.03379 0.13175 -0.093639 -0.031634 -0.067074 -0.00052757 0.0033778 0.001843 0.0019579 -0.48457
4.3789 0.0051546 0.010494 0.012909 0.04564 0 0.045164 0.051625 0.038419 0.067082 0.061445 0.048673 -2.5492 0.12487 -0.11459 -0.034354 0.056635 -0.061291 -0.22168 -0.18751 -0.10878 0.079775 -0.15721 -0.12129 -0.14474 3.4582e-05 0.0017226 0.0019792 0.0015822 -0.86721
4.3828 4.5788e-05 0.0037482 -0.015325 0.0074827 0 0.0077688 0.042964 0.037243 0.095187 0.056534 0.17003 -2.5039 0.10325 -0.10101 -0.067585 0.049766 -0.11789 -0.26729 -0.23522 -0.18533 0.035268 -0.21337 -0.195 -0.16948 0.00038589 -7.9086e-05 0.0021019 0.00044887 -1.1218
4.3867 -0.0054734 -0.0043131 -0.039912 -0.030012 0 -0.028919 0.026307 0.037073 0.11446 0.043811 0.266 -2.4456 0.070454 -0.12057 -0.095453 0.020354 -0.16074 -0.29505 -0.27754 -0.25358 0.0072085 -0.24325 -0.24905 -0.21272 0.00038628 -0.0017136 0.0023611 -0.00083082 -1.2381
4.3906 -0.011317 -0.011946 -0.045713 -0.041645 0 -0.040515 0.014394 0.042232 0.1193 0.03642 0.29272 -2.3829 0.072829 -0.16543 -0.086234 0.016433 -0.1755 -0.30337 -0.25483 -0.2639 0.043371 -0.25915 -0.28072 -0.19077 0.00021557 -0.002866 0.0027275 -0.0015875 -1.2256
4.3945 -0.017351 -0.018122 -0.031591 -0.023236 0 -0.02309 0.014858 0.050854 0.10859 0.038733 0.24072 -2.3282 0.096047 -0.13177 -0.083021 -0.0020678 -0.15872 -0.29054 -0.22874 -0.24399 0.064392 -0.26943 -0.28252 -0.20085 0.00010229 -0.0032958 0.0029556 -0.0015431 -1.0974
4.3984 -0.023006 -0.02296 -0.01124 0.0057312 0 0.0043769 0.024326 0.055595 0.086624 0.043503 0.14048 -2.2874 0.11278 -0.08852 -0.06507 -0.0099076 -0.11926 -0.27406 -0.19911 -0.20544 0.074996 -0.23882 -0.24583 -0.20584 0.00010746 -0.0029269 0.002815 -0.00095443 -0.85739
4.4023 -0.027294 -0.027205 -0.0017498 0.017955 0 0.015222 0.030256 0.047459 0.058921 0.037963 0.041393 -2.256 0.098856 -0.11798 -0.0078075 0.022893 -0.071508 -0.269 -0.15745 -0.15428 0.097174 -0.13871 -0.17037 -0.15243 0.00016066 -0.0018702 0.002352 -0.00035234 -0.49978
4.4063 -0.029417 -0.031237 -0.0097651 3.5565e-05 0 -0.0036199 0.019724 0.021121 0.027247 0.01406 -0.020812 -2.2244 0.11711 -0.065408 0.029597 0.044927 -0.025464 -0.20062 -0.10566 -0.028307 0.20347 -0.11603 -0.069291 -0.06824 0.00023196 -0.00035191 0.0018977 -0.00010802 -0.02371
4.4102 -0.029464 -0.034511 -0.02697 -0.037003 0 -0.040824 -0.011005 -0.020871 -0.011205 -0.024881 -0.045283 -2.1863 0.13213 -0.024843 0.05319 0.098984 0.018644 -0.1377 -0.037203 0.050368 0.25754 -0.029728 0.036401 -0.0067631 0.00039147 0.0013908 0.0017902 -0.0001818 0.54449
4.4141 -0.028468 -0.035927 -0.038211 -0.066501 0 -0.06921 -0.052978 -0.067697 -0.059033 -0.065829 -0.061382 -2.1432 0.15083 0.0070886 0.052753 0.14601 0.067207 -0.089322 0.017306 0.13275 0.28425 0.053753 0.12997 0.069502 0.00067988 0.0031646 0.0020776 -0.00022778 1.1395
4.418 -0.027623 -0.034801 -0.034656 -0.067145 0 -0.067281 -0.089549 -0.10477 -0.11231 -0.094489 -0.10283 -2.1023 0.18235 0.031855 0.04997 0.17389 0.12413 -0.061178 0.059948 0.23807 0.32115 0.11714 0.20686 0.15099 0.00096667 0.0048173 0.0024891 8.7043e-05 1.6688
4.4219 -0.027258 -0.031539 -0.020653 -0.039575 0 -0.036794 -0.10627 -0.12118 -0.1588 -0.10412 -0.18012 -2.0704 0.24307 0.049818 0.11041 0.19081 0.18324 -0.058681 0.12671 0.36424 0.43909 0.18296 0.27163 0.17569 0.0010054 0.0062355 0.0027009 0.00084731 2.044
4.4258 -0.02649 -0.027355 -0.0091621 -0.0057423 0 -0.0020201 -0.0991 -0.11552 -0.18346 -0.098512 -0.27071 -2.0489 0.23654 0.083411 0.075874 0.21951 0.22874 -0.053031 0.15324 0.36153 0.42655 0.23112 0.32705 0.2118 0.00066959 0.0073715 0.0026323 0.0019059 2.2134
4.4297 -0.02392 -0.023245 -0.010526 0.0082721 0 0.0092914 -0.075891 -0.09618 -0.17785 -0.087473 -0.33288 -2.0352 0.22495 0.054775 0.056265 0.20059 0.24405 -0.079632 0.15655 0.38037 0.39077 0.254 0.36572 0.22602 0.00012578 0.0082433 0.0024876 0.0030584 2.1744
4.4336 -0.018809 -0.019107 -0.024171 -0.0074994 0 -0.011636 -0.050913 -0.075417 -0.14623 -0.078821 -0.33236 -2.0259 0.2133 0.027983 0.056797 0.18511 0.22265 -0.086941 0.15301 0.38267 0.37291 0.24033 0.37169 0.23887 -0.00026152 0.008846 0.0025252 0.0041541 1.9593
4.4375 -0.011749 -0.013847 -0.039305 -0.039161 0 -0.046721 -0.036024 -0.061278 -0.10321 -0.072779 -0.2633 -2.0195 0.2011 0.05115 0.063309 0.21013 0.17267 -0.040771 0.1494 0.33238 0.38815 0.1866 0.33108 0.25454 -0.00022845 0.0090279 0.0027998 0.0050453 1.6081
4.4414 -0.0043012 -0.0064594 -0.043011 -0.059378 0 -0.064381 -0.033742 -0.052817 -0.063926 -0.062635 -0.15058 -2.016 0.17937 0.015588 -0.013723 0.18072 0.11149 -0.044484 0.088808 0.27891 0.3241 0.12668 0.24315 0.14259 0.00016956 0.0084873 0.0031332 0.0054967 1.1481
4.4453 0.0020464 0.0027576 -0.029126 -0.047843 0 -0.043982 -0.036013 -0.041806 -0.033832 -0.040704 -0.033679 -2.0143 0.15153 -0.034143 -0.019459 0.13033 0.054261 -0.11019 0.021452 0.13469 0.26812 0.042316 0.1233 0.06393 0.00062864 0.0069808 0.0033212 0.0052418 0.59303
4.4492 0.0067035 0.01189 -0.0020388 -0.0064049 0 0.0075803 -0.029452 -0.019478 -0.0059216 -0.00507 0.056221 -2.011 0.12362 -0.071854 -0.014943 0.10368 0.004904 -0.17575 -0.03916 0.020003 0.21213 -0.037031 -0.0040871 -0.027079 0.0008761 0.004613 0.0033424 0.004201 -0.039868
4.4531 0.010029 0.018377 0.026176 0.042097 0 0.060012 -0.0043495 0.016575 0.032105 0.037663 0.11129 -2.0018 0.10411 -0.09485 -0.012725 0.094565 -0.043536 -0.22511 -0.093707 -0.055893 0.15511 -0.11087 -0.11779 -0.11215 0.00087681 0.0019253 0.0033505 0.0026533 -0.71019
4.457 0.01278 0.020659 0.042918 0.070002 0 0.081313 0.037709 0.059928 0.085771 0.075483 0.14589 -1.9836 0.10549 -0.1128 -0.0036483 0.066148 -0.099685 -0.26195 -0.15106 -0.14209 0.099573 -0.19444 -0.2085 -0.13198 0.00077947 -0.00037348 0.0034705 0.0011392 -1.3471
4.4609 0.015592 0.019365 0.042461 0.064014 0 0.060735 0.082737 0.098579 0.146 0.097831 0.18128 -1.9571 0.074642 -0.14574 -0.075924 0.024396 -0.16299 -0.29725 -0.23317 -0.20792 0.040375 -0.24921 -0.27869 -0.21157 0.00069754 -0.0018566 0.0036285 0.00011077 -1.8614
4.4648 0.01891 0.017179 0.029693 0.033772 0 0.016222 0.11153 0.12147 0.19204 0.10169 0.22706 -1.9265 0.062017 -0.14508 -0.095541 -0.010233 -0.21991 -0.29459 -0.27181 -0.27856 0.029382 -0.28593 -0.33433 -0.2277 0.00058388 -0.0026172 0.003607 -0.00038283 -2.1734
4.4688 0.023209 0.017424 0.017656 0.0042595 0 -0.018551 0.1115 0.12412 0.20391 0.092884 0.27195 -1.8974 0.063363 -0.16284 -0.088201 -0.030479 -0.25063 -0.30369 -0.27951 -0.33505 0.028011 -0.30069 -0.375 -0.24 0.00033434 -0.0030595 0.003277 -0.00067731 -2.2447
4.4727 0.029079 0.022242 0.019399 -0.0019586 0 -0.017631 0.085556 0.11017 0.17591 0.081765 0.29031 -1.8741 0.072045 -0.21397 -0.066981 -0.030794 -0.24178 -0.34054 -0.26617 -0.35491 0.0081111 -0.29439 -0.39036 -0.2766 -1.1918e-05 -0.0034317 0.0027688 -0.0011366 -2.0972
4.4766 0.03692 0.03153 0.038632 0.020114 0 0.020029 0.051288 0.088533 0.12143 0.076065 0.2603 -1.8565 0.076158 -0.18692 0.010498 -0.0038016 -0.19606 -0.3071 -0.22515 -0.28856 -0.030229 -0.28206 -0.36665 -0.25594 -0.0002242 -0.0035642 0.0023998 -0.0017781 -1.8068
4.4805 0.046513 0.043266 0.065995 0.055766 0 0.071143 0.030174 0.068121 0.065364 0.075923 0.18068 -1.8402 0.08847 -0.16401 -0.023594 0.010822 -0.13162 -0.2889 -0.20469 -0.23056 0.036157 -0.23718 -0.29883 -0.22279 -7.0458e-05 -0.0030914 0.0024136 -0.002238 -1.4712
4.4844 0.056859 0.054906 0.084972 0.082341 0 0.10508 0.033608 0.053506 0.028807 0.07458 0.074149 -1.8181 0.09909 -0.15131 -0.014743 0.042762 -0.071391 -0.25556 -0.16945 -0.13944 0.078084 -0.18287 -0.19897 -0.17406 0.00043318 -0.0019448 0.0027667 -0.0021224 -1.1659
4.4883 0.066517 0.064843 0.084264 0.085954 0 0.10481 0.055581 0.043824 0.016781 0.064333 -0.025747 -1.7835 0.10659 -0.13161 0.021761 0.072338 -0.02976 -0.20789 -0.12447 -0.030887 0.115 -0.11781 -0.092815 -0.11194 0.00097508 -0.00059151 0.0031557 -0.0014214 -0.91571
4.4922 0.074217 0.072928 0.067153 0.070974 0 0.077395 0.077311 0.035237 0.017181 0.043351 -0.094167 -1.7327 0.11162 -0.080655 0.018403 0.063654 -0.0059038 -0.15763 -0.087271 0.05833 0.21125 -0.035499 -0.0060145 -0.04167 0.0011737 0.00028406 0.0032516 -0.00058777 -0.70024
4.4961 0.079377 0.079799 0.049571 0.05553 0 0.047265 0.080592 0.024949 0.011538 0.018152 -0.12638 -1.665 0.097822 -0.11583 0.039686 0.086278 0.01169 -0.15242 -0.021956 0.086718 0.2738 -0.013936 0.049582 0.021952 0.00088037 0.00039458 0.0029407 -0.00018966 -0.49122
4.5 0.082273 0.085735 0.047496 0.056698 0 0.037802 0.060445 0.013925 -0.010172 -0.00023288 -0.13319 -1.5802 0.094591 -0.12453 0.056426 0.082988 0.033133 -0.15374 -0.013129 0.083787 0.25187 0.024249 0.078145 0.035783 0.0002924 0.00014964 0.0023892 -0.00044308 -0.29611
4.5039 0.083823 0.090085 0.063877 0.076768 0 0.054741 0.028497 0.0065738 -0.041076 -0.0034517 -0.12611 -1.478 0.10215 -0.13048 0.06892 0.074618 0.056673 -0.15247 -0.016694 0.091332 0.22608 0.044409 0.088936 0.023062 -0.00020801 0.00028729 0.0019142 -0.0010469 -0.17479
4.5078 0.085098 0.09179 0.086382 0.10128 0 0.083364 0.0053857 0.0079675 -0.061072 0.009234 -0.10638 -1.3583 0.10889 -0.13679 0.078594 0.06884 0.067951 -0.15008 -0.020479 0.11186 0.22995 0.036148 0.082606 0.0036919 -0.00033002 0.0011322 0.0017855 -0.0014641 -0.21467
4.5117 0.086735 0.090501 0.098183 0.11058 0 0.10125 0.0078746 0.020849 -0.050016 0.031891 -0.067357 -1.2239 0.073337 -0.10829 0.089656 0.052427 0.049911 -0.16949 -0.067437 0.073982 0.22753 0.027577 0.04834 0.0021542 -4.0688e-05 0.0021835 0.0020885 -0.0013871 -0.47857
4.5156 0.088481 0.087189 0.092365 0.096079 0 0.096525 0.03903 0.044391 -0.0014779 0.057315 -0.006328 -1.0816 0.0459 -0.1475 0.047583 0.017501 -0.003769 -0.17283 -0.087245 -0.0097273 0.15405 -0.014466 -0.02447 -0.060263 0.00046418 0.002471 0.0026923 -0.00097439 -0.95939
4.5195 0.089192 0.08355 0.077261 0.068127 0 0.077159 0.086755 0.074886 0.071947 0.081809 0.067333 -0.93828 0.0070609 -0.19902 0.002791 -0.017225 -0.081804 -0.2233 -0.11713 -0.10568 0.069956 -0.063137 -0.13075 -0.10065 0.00090112 0.0013992 0.0033037 -0.0006711 -1.5708
4.5234 0.087436 0.080632 0.068238 0.048783 0 0.063708 0.13048 0.10706 0.14501 0.10525 0.13707 -0.79557 -0.029755 -0.22901 -0.018084 -0.057274 -0.16049 -0.26647 -0.17019 -0.19712 -0.03109 -0.11318 -0.24629 -0.13804 0.0010325 -0.00068374 0.0035845 -0.00081265 -2.1785
4.5273 0.082409 0.077894 0.073672 0.05449 0 0.071191 0.15172 0.13496 0.19358 0.12718 0.19266 -0.6473 -0.04958 -0.21384 0.00095593 -0.10874 -0.21756 -0.2365 -0.24866 -0.26902 -0.15634 -0.16327 -0.34163 -0.20575 0.00075522 -0.0027302 0.0033138 -0.0013769 -2.6536
4.5313 0.074542 0.073639 0.087756 0.082209 0 0.095083 0.14321 0.15265 0.20722 0.14358 0.23807 -0.48318 -0.10252 -0.24404 -0.02975 -0.12944 -0.24469 -0.22085 -0.26021 -0.3058 -0.18108 -0.2261 -0.40187 -0.28904 0.00016076 -0.0038389 0.0025335 -0.0020743 -2.9171
4.5352 0.065252 0.06655 0.096006 0.11041 0 0.11363 0.11251 0.15586 0.19306 0.14841 0.28378 -0.29686 -0.11566 -0.2165 -0.043942 -0.15106 -0.2497 -0.22376 -0.2724 -0.36345 -0.20751 -0.28209 -0.43387 -0.31595 -0.00046124 -0.0039405 0.0015726 -0.002636 -2.9585
4.5391 0.055967 0.057011 0.087793 0.11483 0 0.10536 0.078238 0.14428 0.16917 0.13898 0.3295 -0.09149 -0.12759 -0.17319 -0.033323 -0.154 -0.24709 -0.21674 -0.27096 -0.4004 -0.25088 -0.31126 -0.4534 -0.31887 -0.00074926 -0.0037151 0.00088191 -0.0030005 -2.8218
4.543 0.047212 0.047013 0.064573 0.086982 0 0.067692 0.059934 0.12265 0.15209 0.11971 0.35466 0.12246 -0.13613 -0.13993 -0.016282 -0.14044 -0.24462 -0.17847 -0.25864 -0.40088 -0.29001 -0.30549 -0.46384 -0.30418 -0.00051835 -0.0038534 0.00075632 -0.0032474 -2.5705
4.5469 0.038542 0.038697 0.037474 0.041012 0 0.020762 0.066235 0.098531 0.14617 0.099761 0.32917 0.33541 -0.095046 -0.14015 -0.049485 -0.13666 -0.23638 -0.083164 -0.25756 -0.3673 -0.25358 -0.26433 -0.44734 -0.25452 4.3522e-05 -0.0043599 0.0011457 -0.0033968 -2.2488
4.5508 0.029371 0.032752 0.017793 0.0033064 0 -0.0073356 0.088188 0.077324 0.1413 0.085469 0.23849 0.54567 -0.048923 -0.10005 -0.046085 -0.10307 -0.20772 -0.08309 -0.20932 -0.30384 -0.21745 -0.23696 -0.37872 -0.26111 0.00045533 -0.0045282 0.0017191 -0.0033142 -1.8573
4.5547 0.01988 0.028061 0.0092466 -0.007078 0 -0.0024317 0.10312 0.058116 0.12003 0.073988 0.10184 0.75893 0.031486 -0.076821 -0.0069437 -0.061733 -0.14789 -0.021929 -0.18484 -0.23808 -0.17959 -0.15559 -0.25066 -0.1569 0.00032116 -0.0035764 0.00214 -0.0028259 -1.359
4.5586 0.01107 0.022787 0.0075886 0.0079526 0 0.024513 0.08834 0.034373 0.069769 0.05452 -0.034344 0.98101 0.097258 -0.039082 0.016995 -0.018383 -0.060365 0.059173 -0.14759 -0.14536 -0.1293 -0.080851 -0.087115 -0.03505 -0.00028186 -0.0013457 0.0023186 -0.0019157 -0.71543
4.5625 0.0038738 0.015858 0.0058583 0.028045 0 0.045971 0.03674 -0.00012269 -0.0076304 0.017282 -0.12564 1.2111 0.11524 0.034078 -0.010302 0.027666 0.036972 0.10577 -0.067624 -0.013076 -0.054217 -0.058464 0.068902 0.018378 -0.00078862 0.0015481 0.0024178 -0.00078896 0.065308
4.5664 -0.0018371 0.0075507 -0.000367 0.030511 0 0.039121 -0.03642 -0.044458 -0.09472 -0.036646 -0.15928 1.4423 0.18863 0.054664 -0.011363 0.11431 0.12189 0.067908 -0.0046335 0.073265 0.074428 0.022752 0.18368 0.088068 -0.00059671 0.0041909 0.002624 0.00026602 0.9006
4.5703 -0.007329 -0.0012007 -0.011295 0.007193 0 0.0027695 -0.10122 -0.088742 -0.1666 -0.092951 -0.16056 1.6678 0.21204 0.063439 0.0011713 0.17399 0.18007 0.035921 0.063065 0.16358 0.11563 0.09942 0.25321 0.14743 0.00037431 0.0060169 0.0029194 0.0010846 1.6499
4.5742 -0.014045 -0.0099008 -0.024097 -0.030586 0 -0.042968 -0.13099 -0.11944 -0.20354 -0.13187 -0.17045 1.8875 0.19726 0.075113 -0.0079131 0.19648 0.2107 0.0099179 0.1016 0.23256 0.15159 0.14695 0.29841 0.17834 0.0015386 0.0070828 0.0030911 0.0017033 2.1728
4.5781 -0.022477 -0.018877 -0.034655 -0.061788 0 -0.072793 -0.11864 -0.12812 -0.20069 -0.14071 -0.2121 2.1065 0.1743 0.07489 -0.024934 0.19483 0.22221 -0.012711 0.11171 0.27071 0.20193 0.16657 0.34029 0.19461 0.0021017 0.0078159 0.0029714 0.0022511 2.3959
4.582 -0.031895 -0.028639 -0.039209 -0.071649 0 -0.074617 -0.080256 -0.11694 -0.16929 -0.12177 -0.27203 2.3286 0.19538 0.026085 -0.0029058 0.20136 0.2228 -0.03726 0.11522 0.27513 0.25772 0.1758 0.37811 0.23401 0.0017427 0.0085325 0.0026555 0.002781 2.3434
4.5859 -0.0411 -0.03897 -0.036569 -0.061533 0 -0.056301 -0.044114 -0.096615 -0.12917 -0.090203 -0.30921 2.5503 0.19202 0.01433 -0.028106 0.16795 0.21364 0.014108 0.13984 0.30445 0.31233 0.19639 0.38943 0.20914 0.00089388 0.0091525 0.0024562 0.0032112 2.1139
4.5898 -0.049348 -0.048756 -0.03017 -0.046027 0 -0.037272 -0.032759 -0.078816 -0.097173 -0.063785 -0.28423 2.7637 0.17642 -0.01845 -0.028267 0.15824 0.18984 -0.038692 0.09607 0.24885 0.30174 0.19195 0.3509 0.17079 0.00033902 0.0093006 0.0026162 0.0034152 1.8177
4.5938 -0.056559 -0.056744 -0.027355 -0.040757 0 -0.033264 -0.050143 -0.06893 -0.078701 -0.052282 -0.18685 2.9631 0.14254 -0.053404 -0.029525 0.1486 0.14727 -0.11947 0.036267 0.16844 0.26369 0.14845 0.26053 0.11692 0.00048993 0.0086473 0.0030591 0.0033476 1.52
4.5977 -0.062784 -0.06251 -0.034538 -0.050851 0 -0.046199 -0.081089 -0.064148 -0.066844 -0.053293 -0.044427 3.1514 0.10112 -0.073472 -0.050594 0.12027 0.089001 -0.16455 -0.00087828 0.10665 0.22729 0.074809 0.1422 0.053149 0.0010232 0.0072021 0.0034387 0.0030779 1.2261
4.6016 -0.067731 -0.066704 -0.051342 -0.068413 0 -0.065467 -0.10198 -0.057302 -0.04913 -0.056181 0.092256 3.3364 0.12974 -0.065193 -0.085328 0.068916 0.026077 -0.14709 -0.020081 0.050217 0.19192 0.060106 0.03014 0.01904 0.0012249 0.0053582 0.0034574 0.0027196 0.91113
4.6055 -0.071048 -0.070383 -0.069577 -0.07998 0 -0.077633 -0.09522 -0.042863 -0.017269 -0.050339 0.17533 3.522 0.086962 -0.089345 -0.066789 0.047458 -0.027803 -0.17513 -0.054627 0.020504 0.18549 0.029647 -0.051901 -0.0040988 0.0007107 0.0036892 0.0031472 0.0023571 0.56792
4.6094 -0.07305 -0.074114 -0.079613 -0.077602 0 -0.076401 -0.059377 -0.021058 0.026097 -0.032278 0.18341 3.7023 0.051127 -0.10153 -0.072724 0.023374 -0.063192 -0.22031 -0.085404 -0.043442 0.17162 0.0039949 -0.099756 -0.033218 -0.00017647 0.0026378 0.0028338 0.0020551 0.23658
4.6133 -0.074905 -0.07766 -0.079283 -0.065137 0 -0.066115 -0.010342 0.001638 0.067487 -0.0079292 0.13089 3.8651 0.023892 -0.11116 -0.080424 0.010074 -0.078189 -0.2436 -0.093988 -0.10081 0.16049 -0.014479 -0.12165 -0.045964 -0.00068257 0.0022838 0.0028136 0.0019108 -0.0015083
4.6172 -0.077768 -0.080431 -0.076603 -0.055293 0 -0.057557 0.026373 0.015123 0.089232 0.01039 0.058815 4.002 -0.015357 -0.14473 -0.03399 0.035621 -0.076193 -0.19886 -0.06126 -0.074415 0.17791 -0.028099 -0.12447 -0.0054188 -0.00036709 0.0023334 0.0030631 0.0020444 -0.058187
4.6211 -0.081585 -0.082167 -0.082422 -0.059796 0 -0.059824 0.028597 0.010148 0.07867 0.010522 0.011038 4.1164 0.011993 -0.12677 -0.036648 0.029942 -0.060664 -0.21543 -0.059799 -0.070607 0.21031 0.017136 -0.10648 0.057947 0.00046384 0.0023599 0.0032753 0.0024883 0.121
4.625 -0.084888 -0.083197 -0.099072 -0.079927 0 -0.07383 -0.01021 -0.016702 0.034802 -0.012606 0.0072974 4.2218 0.01071 -0.08726 -0.055725 0.028597 -0.031511 -0.15157 -0.027311 -0.011403 0.16726 0.045428 -0.061204 0.074334 0.0010326 0.0021586 0.0031903 0.0030827 0.53065
4.6289 -0.086099 -0.084149 -0.11623 -0.10452 0 -0.091553 -0.075799 -0.059619 -0.031018 -0.05326 0.029115 4.3303 0.023123 -0.030411 -0.048486 0.041005 0.013861 -0.073275 0.023023 0.053595 0.17227 0.077241 0.013828 0.085586 0.00080634 0.0019611 0.0028871 0.0035247 1.1036
4.6328 -0.085249 -0.085511 -0.11922 -0.11736 0 -0.10165 -0.1392 -0.10454 -0.10034 -0.09709 0.030229 4.443 0.061587 0.032003 -0.011552 0.07536 0.075759 -0.0040986 0.073117 0.11081 0.25338 0.12536 0.11213 0.12251 -2.5791e-05 0.0023092 0.0027337 0.0035926 1.7328
4.6367 -0.084335 -0.087451 -0.10301 -0.10917 0 -0.098006 -0.17225 -0.13572 -0.15586 -0.12895 -0.031301 4.5486 0.08697 0.066469 -0.017023 0.14439 0.14774 0.10469 0.084387 0.21175 0.26746 0.19591 0.22055 0.2138 -0.00074783 0.0036367 0.0030306 0.0033708 2.3079
4.6406 -0.0857 -0.089919 -0.07844 -0.085481 0 -0.085306 -0.16423 -0.14516 -0.18837 -0.14198 -0.15919 4.6322 0.10471 0.073342 -0.0012773 0.14561 0.21655 0.087357 0.14918 0.31561 0.3197 0.23629 0.3249 0.22854 -0.0007705 0.0058742 0.0036965 0.0032485 2.7542
4.6445 -0.089759 -0.09276 -0.064049 -0.064104 0 -0.076729 -0.12865 -0.13831 -0.19944 -0.14168 -0.30864 4.6867 0.13131 0.075451 0.039182 0.16088 0.26751 0.10951 0.20634 0.4142 0.35903 0.30119 0.41366 0.29642 -0.00012036 0.0084122 0.0043121 0.0036397 3.0524
4.6484 -0.094286 -0.095664 -0.070247 -0.062921 0 -0.084226 -0.094604 -0.13068 -0.19868 -0.14105 -0.41096 4.7175 0.15299 0.082281 0.070755 0.1818 0.29202 0.13518 0.23459 0.48843 0.38581 0.35691 0.47816 0.37645 0.00065674 0.010478 0.0044907 0.0046292 3.2301
4.6523 -0.096154 -0.098137 -0.090397 -0.086516 0 -0.10802 -0.087432 -0.13633 -0.19741 -0.14984 -0.41823 4.7377 0.15338 0.10466 0.056449 0.18703 0.29196 0.10409 0.22261 0.51789 0.40834 0.3594 0.51168 0.40034 0.0010234 0.011613 0.0042199 0.0058517 3.3259
4.6563 -0.094096 -0.099668 -0.10713 -0.12171 0 -0.13406 -0.11169 -0.15645 -0.20173 -0.16595 -0.33581 4.759 0.16617 0.2016 0.035131 0.20292 0.27723 0.14689 0.20971 0.49001 0.41284 0.36494 0.51013 0.37853 0.00088319 0.011857 0.0038425 0.0067345 3.3505
4.6602 -0.089902 -0.10002 -0.10789 -0.1461 0 -0.14315 -0.14848 -0.17729 -0.20856 -0.17621 -0.21763 4.7836 0.14357 0.15775 0.051347 0.21432 0.25793 0.12783 0.20599 0.43467 0.3697 0.34667 0.47398 0.32963 0.00055376 0.01151 0.003701 0.0069268 3.271
4.6641 -0.086845 -0.099281 -0.095176 -0.14385 0 -0.1257 -0.16899 -0.18 -0.20689 -0.16659 -0.12702 4.8039 0.13058 0.092726 0.087186 0.19636 0.23662 0.10842 0.18488 0.38137 0.32503 0.32398 0.4093 0.27563 0.00039441 0.010762 0.0037997 0.0065606 3.0338
4.668 -0.086675 -0.097551 -0.082536 -0.11701 0 -0.09067 -0.1543 -0.15487 -0.18431 -0.13389 -0.093285 4.8083 0.12721 0.057602 0.10998 0.15384 0.20691 0.10015 0.14282 0.33263 0.29033 0.29079 0.32625 0.23066 0.00049857 0.0095747 0.0038238 0.006123 2.6097
4.6719 -0.087979 -0.094502 -0.081069 -0.083435 0 -0.060289 -0.10746 -0.10889 -0.13561 -0.089234 -0.096564 4.7892 0.08396 0.057351 0.052127 0.12673 0.16006 0.066063 0.099328 0.26275 0.2456 0.20949 0.23605 0.20831 0.00071422 0.0079082 0.0034959 0.006045 2.0304
4.6758 -0.087438 -0.089451 -0.089664 -0.063093 0 -0.053574 -0.050204 -0.060686 -0.068494 -0.050415 -0.090544 4.7474 0.059133 0.01464 -0.0061985 0.090901 0.094822 0.010789 0.073461 0.1858 0.22685 0.13871 0.14815 0.15445 0.00088054 0.0060063 0.0029124 0.0063503 1.3892
4.6797 -0.082826 -0.082028 -0.097468 -0.063231 0 -0.071417 -0.0080021 -0.027417 -0.0019911 -0.029305 -0.042367 4.691 0.034824 -0.025014 -0.040344 0.055073 0.022639 -0.077897 0.036398 0.097758 0.17876 0.083473 0.06881 0.08388 0.00098044 0.0043619 0.0025094 0.0066544 0.80397
4.6836 -0.074965 -0.072936 -0.094737 -0.074246 0 -0.09552 0.0051651 -0.014311 0.0427 -0.024532 0.042466 4.6289 0.017798 -0.069625 -0.049242 0.018428 -0.036883 -0.13482 -0.0058887 0.0096943 0.12179 0.044233 0.001136 0.022317 0.0010708 0.0033469 0.002665 0.006501 0.3679
4.6875 -0.066884 -0.063956 -0.080944 -0.079038 0 -0.10257 -0.0073177 -0.01446 0.054143 -0.024917 0.12724 4.5622 0.013314 -0.12234 -0.039196 -0.015362 -0.067607 -0.11642 -0.043452 -0.064901 0.084791 0.017356 -0.053477 -0.0082131 0.0011373 0.0028766 0.0033067 0.0057448 0.11617
4.6914 -0.061064 -0.056938 -0.063325 -0.06781 0 -0.082496 -0.029959 -0.017196 0.037577 -0.019927 0.17321 4.482 0.005095 -0.12039 -0.047427 -0.0026495 -0.067109 -0.15998 -0.057529 -0.099867 0.11702 -0.022367 -0.09299 -0.0090475 0.0010905 0.0024944 0.0039095 0.0046659 0.026264
4.6953 -0.057394 -0.052507 -0.049263 -0.046024 0 -0.046172 -0.045979 -0.016784 0.01142 -0.0080081 0.16522 4.3748 -0.003177 -0.10747 -0.064318 -0.012269 -0.047443 -0.22895 -0.068331 -0.075962 0.097151 -0.022845 -0.11275 -0.020936 0.00091589 0.0018406 0.0039152 0.003741 0.045164
4.6992 -0.053652 -0.049581 -0.041076 -0.029226 0 -0.016578 -0.046327 -0.014566 -0.0051677 0.0035542 0.11579 4.2341 -0.019425 -0.095258 -0.12404 -0.024703 -0.025527 -0.23663 -0.051196 -0.069924 0.12499 -0.016408 -0.10621 -0.0216 0.00077105 0.0010454 0.003219 0.0032809 0.12404
4.7031 -0.047861 -0.046222 -0.037297 -0.029461 0 -0.010862 -0.032816 -0.014725 -0.0054272 0.0058118 0.049807 4.069 -0.015039 -0.096318 -0.17266 -0.019485 -0.010532 -0.19053 -0.029258 -0.065513 0.19403 -0.0087557 -0.069462 -0.0048887 0.00086717 0.00062533 0.0022934 0.0032337 0.24114
4.707 -0.040157 -0.041191 -0.036664 -0.04477 0 -0.027736 -0.015524 -0.019329 0.00067802 -0.0046645 -0.013355 3.9016 0.070914 -0.12822 -0.082806 0.031889 0.0017939 -0.15933 -0.063486 0.015345 0.23031 0.0079261 -0.0069796 0.027527 0.0012285 0.00095844 0.0018345 0.0032879 0.40322
4.7109 -0.032504 -0.034913 -0.038914 -0.060402 0 -0.049692 -0.0068327 -0.027392 -0.0053786 -0.0243 -0.06631 3.7535 0.074309 -0.092999 -0.10081 0.052356 0.02345 -0.18478 -0.013635 0.063962 0.22938 0.10616 0.066757 0.027795 0.0016015 0.0018635 0.0022248 0.0031526 0.62731
4.7148 -0.026736 -0.029083 -0.041888 -0.060554 0 -0.057364 -0.014744 -0.037415 -0.035625 -0.046415 -0.10852 3.6312 0.079786 -0.11072 -0.13742 0.074931 0.061905 -0.22022 0.0065493 0.11668 0.24768 0.13289 0.13305 0.083158 0.0016541 0.0027306 0.0032493 0.0027699 0.9132
4.7188 -0.022977 -0.025254 -0.040275 -0.041068 0 -0.044152 -0.038025 -0.049256 -0.084721 -0.065667 -0.13922 3.5214 0.091626 -0.11804 -0.14443 0.090155 0.11132 -0.21367 0.0098102 0.16632 0.28213 0.12425 0.17927 0.13036 0.0012922 0.0030936 0.0042765 0.0023092 1.2227
4.7227 -0.019908 -0.023629 -0.029817 -0.013022 0 -0.020026 -0.065751 -0.062748 -0.13165 -0.079087 -0.15638 3.4017 0.11075 -0.079138 -0.10351 0.095866 0.15442 -0.1495 0.0060557 0.2044 0.32208 0.11363 0.2053 0.12818 0.00077071 0.0030683 0.0047322 0.0019944 1.4807
4.7266 -0.016396 -0.022984 -0.013513 0.0054307 0 -0.0025994 -0.08254 -0.074992 -0.15303 -0.084341 -0.16029 3.2571 0.13642 -0.061497 -0.089249 0.12013 0.17358 -0.13446 -0.018314 0.2161 0.33131 0.11457 0.21995 0.11047 0.0004677 0.0031967 0.0044857 0.001942 1.6025
4.7305 -0.012724 -0.021678 -0.0019793 0.002559 0 -0.0032092 -0.077484 -0.080237 -0.13851 -0.078795 -0.15512 3.0893 0.13817 -0.057723 -0.079604 0.10789 0.16234 -0.11038 0.012541 0.20654 0.30102 0.11673 0.22959 0.11964 0.00053742 0.0038465 0.003875 0.0021311 1.5351
4.7344 -0.010212 -0.01886 -0.0050834 -0.018196 0 -0.018695 -0.051452 -0.073573 -0.097025 -0.061442 -0.14503 2.9126 0.13636 -0.066791 -0.080506 0.11369 0.12867 -0.12537 0.017993 0.1675 0.25052 0.10102 0.22921 0.091406 0.00078914 0.0047797 0.0034043 0.0024833 1.2872
4.7383 -0.0097456 -0.014947 -0.02178 -0.040504 0 -0.034444 -0.017317 -0.055237 -0.049818 -0.03574 -0.12879 2.7401 0.13363 -0.085543 -0.092718 0.12097 0.088044 -0.15613 -0.0061941 0.10535 0.19558 0.062113 0.20503 0.040781 0.00090886 0.0053439 0.003376 0.0029282 0.92536
4.7422 -0.010795 -0.011154 -0.038906 -0.046628 0 -0.035778 0.0079474 -0.031145 -0.015836 -0.0095591 -0.099289 2.5749 0.12758 -0.10859 -0.11461 0.088321 0.052438 -0.15076 -0.038617 0.033849 0.15376 0.00027964 0.14739 0.011591 0.0007861 0.0050967 0.0037192 0.0033871 0.5369
4.7461 -0.011885 -0.0085893 -0.041964 -0.029941 0 -0.019064 0.014278 -0.0087559 -0.00022323 0.0089906 -0.049841 2.4122 0.12456 -0.10982 -0.13065 0.10898 0.023667 -0.086485 -0.052891 -0.042885 0.088804 -0.018083 0.062502 -0.062795 0.00060529 0.0042174 0.004097 0.003721 0.18349
4.75 -0.011964 -0.0075988 -0.028574 0.0002317 0 0.0054134 0.0048425 0.0080511 0.0063605 0.016867 0.018064 2.2483 0.1365 -0.12154 -0.1785 0.060539 -0.0045518 -0.15357 -0.09521 -0.10544 0.011156 -0.10372 -0.028234 -0.080985 0.00061763 0.0032793 0.0041723 0.0037519 -0.12178
4.7539 -0.011255 -0.0077044 -0.011282 0.024792 0 0.020833 -0.0068864 0.020453 0.018296 0.017927 0.092209 2.0854 0.14171 -0.13151 -0.18231 0.021087 -0.038572 -0.18648 -0.12588 -0.1555 -0.048805 -0.18019 -0.10171 -0.057004 0.0008492 0.0026272 0.0038387 0.0033865 -0.3993
4.7578 -0.010785 -0.0080389 -0.0059649 0.027951 0 0.016274 -0.0070422 0.031556 0.043156 0.01955 0.15449 1.9277 0.12417 -0.13318 -0.12485 0.020445 -0.077653 -0.12054 -0.13232 -0.18592 -0.082215 -0.21092 -0.14781 -0.030131 0.0010616 0.0020345 0.0032795 0.0027399 -0.6642
4.7617 -0.011199 -0.0079232 -0.016379 0.0082756 0 -0.0047351 0.009018 0.042094 0.075914 0.026818 0.18927 1.7728 0.068335 -0.12756 -0.097992 0.006111 -0.11294 -0.059742 -0.15022 -0.16424 -0.11836 -0.21903 -0.17231 -0.11577 0.0010024 0.0010245 0.0028392 0.0021125 -0.89605
4.7656 -0.012055 -0.0072624 -0.029946 -0.020119 0 -0.026134 0.033949 0.049144 0.1024 0.038868 0.18965 1.6106 0.08918 -0.10088 -0.072109 -0.032949 -0.13268 -0.048803 -0.15636 -0.1738 -0.1011 -0.21616 -0.18606 -0.10163 0.00066999 -0.00047001 0.0028015 0.0017901 -1.0403
4.7695 -0.01228 -0.0065714 -0.029389 -0.037437 0 -0.031018 0.053667 0.048701 0.10859 0.04979 0.15913 1.4314 0.086875 -0.086535 -0.074042 -0.044695 -0.12931 -0.010431 -0.16772 -0.15595 -0.095515 -0.20247 -0.19136 -0.10387 0.00031121 -0.0018274 0.0032078 0.001814 -1.0385
4.7734 -0.011202 -0.0066118 -0.0093218 -0.032395 0 -0.014846 0.056271 0.039165 0.088929 0.052562 0.10949 1.2375 0.069064 -0.074267 -0.082463 -0.037282 -0.10349 0.020331 -0.17262 -0.10675 -0.11615 -0.17242 -0.17885 -0.10532 0.00016563 -0.0021927 0.0038301 0.0019331 -0.86334
4.7773 -0.0091446 -0.0078236 0.018157 -0.010388 0 0.010081 0.03866 0.022427 0.048884 0.042789 0.056156 1.0433 0.061993 -0.050045 -0.066804 -0.030479 -0.062994 -0.0053835 -0.1544 -0.037555 -0.1619 -0.12074 -0.13773 -0.068979 0.00024663 -0.0012613 0.0043184 0.0018129 -0.53497
4.7813 -0.0070682 -0.0099093 0.034191 0.010772 0 0.023227 0.0075055 0.0021223 0.0011202 0.020345 0.012016 0.8642 0.061397 -0.081012 -0.021002 -0.030491 -0.017987 0.0040212 -0.1072 -0.028621 -0.12423 -0.054951 -0.069061 -0.04061 0.0003929 0.00039498 0.0044297 0.0013428 -0.11148
4.7852 -0.0057434 -0.011895 0.029772 0.014703 0 0.011772 -0.02487 -0.01853 -0.041319 -0.010673 -0.019075 0.70231 0.060934 -0.0262 -0.01179 -0.019269 0.02379 0.038202 -0.069893 0.021728 -0.03916 0.00066749 0.011154 0.0064467 0.00050867 0.0018168 0.0041817 0.00076982 0.33361
4.7891 -0.0052396 -0.012679 0.012504 -0.00072763 0 -0.018392 -0.046721 -0.037198 -0.070618 -0.04274 -0.044919 0.54334 0.055307 0.026378 -0.01553 0.0058029 0.059218 0.086495 -0.026163 0.085519 0.023779 0.050625 0.082437 0.051978 0.0006906 0.0025062 0.0038149 0.00051773 0.7323
4.793 -0.0050668 -0.011684 -0.0020952 -0.021912 0 -0.045953 -0.052157 -0.051638 -0.085993 -0.066659 -0.079565 0.36907 0.039788 0.039636 -0.017312 0.038923 0.08868 0.13066 0.023036 0.14023 0.052074 0.092868 0.13402 0.088432 0.0010711 0.0028074 0.0035886 0.00082704 1.0342
4.7969 -0.0046271 -0.0091155 -0.0053343 -0.030834 0 -0.050054 -0.043406 -0.059658 -0.091693 -0.075018 -0.13079 0.17406 0.0074435 0.013287 -0.0036695 0.061356 0.113 0.13315 0.056363 0.15649 0.091272 0.11647 0.1694 0.11838 0.0015515 0.003447 0.0035711 0.0015288 1.2121
4.8008 -0.003487 -0.0056488 -0.0017246 -0.020114 0 -0.026573 -0.029206 -0.060559 -0.093003 -0.066434 -0.18884 -0.028883 0.040897 0.035675 0.0067724 0.069352 0.13073 0.12261 0.078393 0.18245 0.12971 0.15383 0.19732 0.14285 0.0017661 0.0046994 0.0035976 0.0021629 1.2627
4.8047 -0.0013749 -0.0018525 -0.0019665 0.00084529 0 0.0083172 -0.019786 -0.056301 -0.092656 -0.047439 -0.22712 -0.21963 0.033057 0.014126 0.06084 0.074484 0.13772 0.084589 0.10644 0.18618 0.12069 0.15975 0.21833 0.11954 0.0013913 0.0060127 0.0034336 0.0023498 1.2011
4.8086 0.0018333 0.0021413 -0.010931 0.014048 0 0.030561 -0.020643 -0.050193 -0.089352 -0.02913 -0.21775 -0.38822 0.025193 -0.038052 0.077355 0.070157 0.12913 0.0071895 0.11034 0.17793 0.10877 0.15182 0.22034 0.094055 0.00052392 0.0064664 0.0030063 0.0020918 1.0472
4.8125 0.0059777 0.0065111 -0.022955 0.008757 0 0.02684 -0.028683 -0.043483 -0.078867 -0.01961 -0.15255 -0.54294 0.056921 -0.095911 -0.0036254 0.05414 0.10281 -0.10052 0.066935 0.16821 0.13297 0.14589 0.18785 0.10349 -0.00028411 0.0056055 0.0024997 0.0017401 0.80908
4.8164 0.010523 0.011404 -0.028123 -0.0085373 0 0.0045504 -0.033611 -0.03313 -0.056913 -0.017619 -0.052737 -0.70235 0.062851 -0.12416 -0.020128 0.065899 0.061453 -0.083287 0.023714 0.13774 0.13478 0.098572 0.11674 0.066429 -0.00043915 0.003838 0.0022221 0.0016637 0.47819
4.8203 0.014799 0.016768 -0.021894 -0.018867 0 -0.014684 -0.024415 -0.01378 -0.02216 -0.013105 0.042143 -0.87925 0.054233 -0.12402 -0.011654 0.042492 0.011984 -0.16401 -0.026306 0.078851 0.15089 0.038223 0.02112 0.0042327 0.00018195 0.0020423 0.0023501 0.0019296 0.044134
4.8242 0.018495 0.022445 -0.008116 -0.0066539 0 -0.012369 0.0029195 0.016883 0.022088 0.0046829 0.099629 -1.0712 0.045213 -0.13811 -0.040698 0.021702 -0.037558 -0.21965 -0.06503 0.018724 0.13028 -0.030773 -0.074097 -0.050399 0.0011071 0.00081122 0.0027669 0.0022801 -0.47785
4.8281 0.021954 0.028283 0.0064517 0.026568 0 0.012728 0.041736 0.053939 0.068368 0.03755 0.11531 -1.2647 0.043349 -0.17572 -0.10151 0.010606 -0.081499 -0.22934 -0.10868 -0.042755 0.08957 -0.099178 -0.14884 -0.088232 0.0016668 7.6557e-05 0.0031361 0.0024083 -1.0284
4.832 0.025894 0.034016 0.019008 0.06224 0 0.044581 0.077856 0.086468 0.10744 0.075238 0.11314 -1.4473 0.054959 -0.22838 -0.14222 -0.00028826 -0.11786 -0.22894 -0.20144 -0.1227 0.095203 -0.15092 -0.1989 -0.11145 0.0015503 -0.00058597 0.0031585 0.0022471 -1.5141
4.8359 0.030746 0.039073 0.031558 0.078827 0 0.063211 0.097689 0.10403 0.13163 0.10194 0.1247 -1.6164 0.053385 -0.21327 -0.08064 -0.0060505 -0.14673 -0.32095 -0.21456 -0.13836 0.092864 -0.20171 -0.23403 -0.17163 0.0010077 -0.0013753 0.002804 0.0019895 -1.8453
4.8398 0.036211 0.042689 0.046002 0.068399 0 0.06006 0.096003 0.10349 0.13773 0.10757 0.16364 -1.7774 0.054306 -0.19563 -0.08682 -0.011875 -0.16745 -0.32627 -0.22204 -0.2171 0.065644 -0.22592 -0.26568 -0.16846 0.00053861 -0.002046 0.0023352 0.0018353 -1.9792
4.8438 0.041449 0.044445 0.060182 0.042389 0 0.043438 0.078477 0.090736 0.12815 0.094737 0.21446 -1.9363 0.059037 -0.19796 -0.14045 -0.015634 -0.17714 -0.30204 -0.23899 -0.27883 0.043974 -0.25205 -0.29515 -0.1708 0.00040652 -0.002242 0.0021052 0.0017477 -1.9377
4.8477 0.04569 0.044784 0.0697 0.022299 0 0.030662 0.057803 0.07616 0.10968 0.07596 0.24366 -2.0938 0.06547 -0.21775 -0.19572 -0.019409 -0.17226 -0.29316 -0.26437 -0.27247 0.039929 -0.29016 -0.31125 -0.2194 0.00046184 -0.0019572 0.0022924 0.0014903 -1.7874
4.8516 0.048678 0.044912 0.072938 0.023243 0 0.033984 0.04613 0.067516 0.089982 0.063717 0.22387 -2.2462 0.059093 -0.15942 -0.11148 -0.044285 -0.15182 -0.28345 -0.24071 -0.25702 -0.00688 -0.27442 -0.29893 -0.24447 0.00041026 -0.0015776 0.0027719 0.00092675 -1.5969
4.8555 0.050621 0.045971 0.072753 0.043371 0 0.051489 0.04845 0.065562 0.073672 0.061523 0.1532 -2.389 0.094512 -0.15684 -0.1744 -0.039591 -0.11947 -0.25166 -0.23013 -0.22148 0.010672 -0.25159 -0.25169 -0.21717 0.00019945 -0.0014505 0.0032127 0.00026574 -1.4001
4.8594 0.051875 0.048204 0.072564 0.066764 0 0.069471 0.060379 0.065032 0.060128 0.062932 0.056935 -2.519 0.10797 -0.12719 -0.15143 -0.015477 -0.082462 -0.22499 -0.20696 -0.1782 0.019384 -0.20655 -0.17839 -0.13715 9.3493e-05 -0.001472 0.003315 -4.0746e-05 -1.1904
4.8633 0.052828 0.050938 0.0717 0.076489 0 0.07375 0.071157 0.059324 0.044779 0.058385 -0.028248 -2.635 0.10313 -0.088225 -0.095106 0.0097067 -0.048053 -0.18831 -0.1772 -0.13966 0.020059 -0.15594 -0.099678 -0.056561 0.00035805 -0.0011849 0.0030114 0.00029499 -0.94665
4.8672 0.054059 0.053494 0.066287 0.06722 0 0.06097 0.070086 0.045229 0.023303 0.043688 -0.075549 -2.7377 0.10783 -0.095163 -0.1644 0.011091 -0.020036 -0.11148 -0.15869 -0.12032 0.03867 -0.1305 -0.036555 -0.055314 0.00090721 -0.000319 0.0024926 0.0010571 -0.66847
4.8711 0.056373 0.056126 0.055374 0.048212 0 0.041449 0.053148 0.025006 -0.0039253 0.023409 -0.081258 -2.8311 0.09588 -0.10817 -0.14474 0.0073359 0.0018059 -0.17958 -0.11003 -0.076691 0.056424 -0.093311 0.00091546 -0.044038 0.0013132 0.00080201 0.0020563 0.0016149 -0.39563
4.875 0.060368 0.059927 0.045014 0.035428 0 0.031562 0.026288 0.0053682 -0.03034 0.0073273 -0.062792 -2.9218 0.11376 -0.088868 -0.12466 -0.0094458 0.019058 -0.17143 -0.098394 -0.024154 0.019204 -0.084755 0.016893 -0.0072288 0.0011994 0.0014643 0.0018971 0.0014202 -0.19748
4.8789 0.065803 0.065667 0.0442 0.039485 0 0.04133 0.0031792 -0.005573 -0.045949 0.003576 -0.04441 -3.0152 0.10929 -0.062041 -0.12524 -0.010172 0.031134 -0.15633 -0.088234 -0.011472 -0.015677 -0.092723 0.022818 0.0063626 0.00062415 0.001223 0.0019901 0.00049586 -0.14119
4.8828 0.071497 0.072662 0.055622 0.058346 0 0.066383 -0.0019526 -0.0020006 -0.0427 0.013865 -0.040355 -3.1089 0.069392 -0.041466 -0.15106 0.0046949 0.033876 -0.17506 -0.073216 -0.047715 -0.023586 -0.10256 0.025508 -0.014587 5.4813e-05 0.00035918 0.0021434 -0.00053264 -0.25999
4.8867 0.076107 0.078956 0.071178 0.079533 0 0.090606 0.017249 0.016698 -0.018934 0.033568 -0.045964 -3.1922 0.057574 -0.024498 -0.17524 -0.030182 0.021663 -0.23084 -0.10876 -0.063681 -0.036578 -0.086031 0.019711 -0.0076432 -6.3947e-05 -0.00035631 0.0021694 -0.00092307 -0.54023
4.8906 0.079217 0.082844 0.078564 0.089728 0 0.09805 0.054774 0.045301 0.019806 0.055517 -0.042067 -3.2524 0.033761 -0.023024 -0.15716 -0.088475 -0.0083934 -0.23043 -0.099232 -0.093405 -0.039573 -0.11041 -0.0083763 -0.031783 0.00026681 -0.00039466 0.002042 -0.00041857 -0.93171
4.8945 0.081668 0.084358 0.073689 0.084687 0 0.085491 0.094985 0.075216 0.063706 0.074279 -0.0095638 -3.2862 0.0098941 -0.05898 -0.18653 -0.11809 -0.053233 -0.21506 -0.12835 -0.14013 -0.087676 -0.14639 -0.068661 -0.071785 0.00059888 1.44e-05 0.0019129 0.00054401 -1.3709
4.8984 0.084629 0.085178 0.066245 0.072374 0 0.065757 0.12139 0.099021 0.10311 0.088359 0.05571 -3.3031 -0.010919 -0.09858 -0.22205 -0.13678 -0.10411 -0.19502 -0.18167 -0.19411 -0.16207 -0.19181 -0.15574 -0.12629 0.00046124 9.6093e-05 0.0019739 0.0011859 -1.8014
4.9023 0.088182 0.086908 0.071356 0.066878 0 0.058301 0.12601 0.11413 0.13188 0.099698 0.13832 -3.318 -0.026973 -0.10027 -0.20214 -0.17289 -0.15042 -0.17969 -0.22478 -0.24515 -0.22777 -0.24771 -0.24867 -0.19111 -0.00019329 -0.00072588 0.0022745 0.0009829 -2.1819
4.9063 0.090802 0.089289 0.094184 0.077232 0 0.073529 0.11341 0.12284 0.14852 0.11133 0.21237 -3.3374 -0.034739 -0.12934 -0.21219 -0.17171 -0.18473 -0.23998 -0.24026 -0.34266 -0.26555 -0.29667 -0.32331 -0.18449 -0.00093265 -0.002275 0.002649 7.7385e-06 -2.484
4.9102 0.090379 0.090164 0.12257 0.099328 0 0.10318 0.096764 0.12875 0.15539 0.1246 0.25775 -3.3539 -0.04802 -0.16135 -0.25221 -0.18817 -0.20578 -0.27511 -0.26903 -0.36148 -0.27391 -0.32355 -0.36773 -0.22036 -0.0012172 -0.0037805 0.0028283 -0.0012197 -2.6882
4.9141 0.085984 0.087379 0.136 0.1176 0 0.12528 0.089076 0.13279 0.15695 0.1375 0.2713 -3.3534 -0.058653 -0.16194 -0.25293 -0.20737 -0.21743 -0.30314 -0.31676 -0.37715 -0.29578 -0.34789 -0.38775 -0.26713 -0.00084678 -0.004569 0.0026585 -0.0021757 -2.7835
4.918 0.078758 0.080921 0.12339 0.11625 0 0.12087 0.095287 0.13243 0.1574 0.14518 0.26448 -3.3305 -0.056686 -0.13334 -0.21306 -0.21563 -0.22425 -0.31904 -0.35488 -0.4039 -0.32704 -0.36399 -0.39755 -0.29779 -9.5138e-05 -0.0046032 0.0022484 -0.0026601 -2.7701
4.9219 0.071085 0.073226 0.093191 0.092056 0 0.089492 0.11011 0.12482 0.15805 0.14264 0.25027 -3.2944 -0.023949 -0.12277 -0.21194 -0.19259 -0.22689 -0.28664 -0.29659 -0.39031 -0.30441 -0.33211 -0.40361 -0.27476 0.00054647 -0.0043691 0.0019137 -0.002778 -2.6563
4.9258 0.064801 0.067285 0.065984 0.05845 0 0.050591 0.12215 0.11037 0.15582 0.12803 0.23101 -3.2606 -0.010285 -0.17445 -0.23336 -0.17242 -0.22037 -0.26714 -0.30789 -0.36463 -0.27257 -0.32568 -0.39645 -0.2554 0.0007555 -0.0042768 0.0019478 -0.0026955 -2.4509
4.9297 0.060062 0.064223 0.056518 0.036501 0 0.028954 0.12098 0.0931 0.14417 0.10421 0.19798 -3.2355 0.0012817 -0.1514 -0.24524 -0.16307 -0.19714 -0.26783 -0.27024 -0.35423 -0.24794 -0.28919 -0.35818 -0.20656 0.0005736 -0.0042106 0.002396 -0.0024624 -2.1543
4.9336 0.055787 0.062543 0.061884 0.038808 0 0.035463 0.10287 0.077088 0.11707 0.076962 0.14238 -3.2096 0.026232 -0.11394 -0.24426 -0.14093 -0.15298 -0.28729 -0.21608 -0.30705 -0.21364 -0.23872 -0.27977 -0.15238 0.00030656 -0.0036751 0.003019 -0.0020547 -1.762
4.9375 0.051024 0.059641 0.066195 0.058954 0 0.058788 0.072224 0.062539 0.074011 0.051284 0.067429 -3.1667 0.071748 -0.12153 -0.23192 -0.089539 -0.091787 -0.30883 -0.18216 -0.18933 -0.14915 -0.19481 -0.17257 -0.11496 0.00027241 -0.0023628 0.0034743 -0.001522 -1.2793
4.9414 0.045795 0.054083 0.056226 0.075675 0 0.074819 0.038656 0.045675 0.022324 0.028729 -0.010174 -3.0994 0.085355 -0.079711 -0.22171 -0.066647 -0.025527 -0.20252 -0.12441 -0.15525 -0.020604 -0.1569 -0.063565 -0.05704 0.00060412 -0.00054708 0.0035703 -0.0010279 -0.73962
4.9453 0.040648 0.04654 0.032814 0.069268 0 0.06601 0.011844 0.022925 -0.025517 0.0081142 -0.071063 -3.0152 0.08337 -0.050871 -0.1563 -0.028948 0.031217 -0.21073 -0.12771 -0.06071 0.047356 -0.10996 0.022058 -0.020778 0.001201 0.0011022 0.0033884 -0.00072087 -0.20643
4.9492 0.03562 0.038688 0.0083039 0.037374 0 0.03483 -0.0031789 -0.0044793 -0.058493 -0.011192 -0.10662 -2.9258 0.094638 -0.05862 -0.10932 0.018605 0.068722 -0.14428 -0.093313 0.011306 0.087811 -0.067702 0.076258 0.037658 0.0017977 0.0020966 0.0031852 -0.0005904 0.24586
4.9531 0.029901 0.031383 -0.00558 -0.0027986 0 0.00075055 -0.0078296 -0.030032 -0.072959 -0.026833 -0.1229 -2.8327 0.12113 -0.071778 -0.087874 0.065232 0.086573 -0.051239 -0.022362 0.053515 0.14637 -0.021514 0.10878 0.092156 0.0020911 0.0025301 0.0031698 -0.00048883 0.56322
4.957 0.022682 0.023973 -0.006816 -0.027819 0 -0.015909 -0.0080433 -0.046237 -0.073548 -0.034656 -0.13186 -2.7254 0.14759 -0.0097649 -0.057836 0.091741 0.091927 -0.15628 0.017009 0.106 0.29582 0.055446 0.13379 0.059788 0.0018896 0.0029224 0.0033451 -0.00031018 0.73277
4.9609 0.014256 0.015334 -0.0015459 -0.026092 0 -0.0095805 -0.0098052 -0.049784 -0.068444 -0.032712 -0.13836 -2.596 0.15741 0.026924 -0.10577 0.13112 0.092874 -0.11536 -0.00079655 0.1369 0.28415 0.057195 0.15519 0.087097 0.0012386 0.0036714 0.0035336 -0.00012672 0.77792
4.9648 0.0060854 0.0054282 0.003981 -0.0059655 0 0.0078057 -0.015045 -0.043082 -0.062872 -0.024148 -0.13512 -2.4545 0.14823 -0.013816 -0.099998 0.11031 0.091891 -0.14703 -0.002403 0.11109 0.2703 0.041243 0.16348 0.078821 0.00043527 0.0046485 0.003547 -0.0001129 0.73328
4.9688 -0.00040416 -0.0042669 0.0082798 0.012233 0 0.017855 -0.020729 -0.031305 -0.055923 -0.015638 -0.11014 -2.3269 0.1276 -0.060686 -0.09116 0.078571 0.084335 -0.19865 -0.0045127 0.085837 0.25137 0.023125 0.1458 0.061579 -0.00012826 0.0053078 0.0033497 -0.00031779 0.62091
4.9727 -0.00517 -0.011906 0.012095 0.012864 0 0.010471 -0.021789 -0.018323 -0.042888 -0.012127 -0.059583 -2.2333 0.10898 -0.066859 -0.10784 0.074431 0.063161 -0.22286 -0.021905 0.091002 0.22196 0.011121 0.099165 0.051482 -0.00022238 0.0051836 0.0030881 -0.00053309 0.44687
4.9766 -0.0096357 -0.016818 0.013504 -0.0037157 0 -0.0095163 -0.015589 -0.0053894 -0.020744 -0.012492 0.0055824 -2.1669 0.13501 -0.082325 -0.072262 0.092334 0.026195 -0.21359 -0.056228 0.043156 0.18681 -0.006359 0.034956 0.0079868 5.6927e-05 0.0043054 0.0029775 -0.00043167 0.21857
4.9805 -0.01535 -0.019961 0.0080062 -0.02384 0 -0.02794 -0.0043363 0.006932 0.0079193 -0.010443 0.06508 -2.0952 0.097954 -0.11466 -0.083294 0.087535 -0.019732 -0.24082 -0.090193 -0.017436 0.18071 -0.049291 -0.028434 -0.013915 0.00037646 0.0031672 0.003143 0.00012343 -0.035534
4.9844 -0.022493 -0.02294 -0.0059271 -0.033589 0 -0.033253 0.0064506 0.016592 0.035547 -0.0004485 0.10212 -1.988 0.083445 -0.15119 -0.083611 0.074192 -0.061209 -0.22113 -0.11735 -0.053367 0.17915 -0.08161 -0.077318 -0.057603 0.00044991 0.0023157 0.0035277 0.0008973 -0.26329
4.9883 -0.02967 -0.026657 -0.022862 -0.030347 0 -0.025089 0.011934 0.020488 0.053962 0.01627 0.11293 -1.8445 0.086665 -0.1874 -0.061847 0.051376 -0.085648 -0.18219 -0.13323 -0.076629 0.1607 -0.094238 -0.10861 -0.09806 0.00026909 0.0019421 0.0039185 0.0014309 -0.40722
4.9922 -0.035169 -0.030844 -0.034038 -0.023477 0 -0.013627 0.010902 0.017064 0.05879 0.031086 0.10612 -1.6967 0.069311 -0.22017 -0.02201 0.013744 -0.088281 -0.19757 -0.13376 -0.11926 0.10177 -0.086795 -0.12602 -0.08125 6.9003e-05 0.0018147 0.0040615 0.0014091 -0.42946
4.9961 -0.038416 -0.034722 -0.035923 -0.024795 0 -0.011421 0.0053041 0.0079745 0.05084 0.033666 0.093579 -1.5813 0.084962 -0.17584 -0.043668 0.038507 -0.073684 -0.20498 -0.1174 -0.063164 0.095181 -0.068545 -0.1317 -0.056004 6.7353e-05 0.001564 0.0038017 0.00091901 -0.3247
5 -0.040261 -0.037897 -0.03443 -0.037904 0 -0.02425 -0.0026665 -0.0033209 0.03408 0.01953 0.08099 -1.508 0.072775 -0.17841 -0.04733 0.042787 -0.050947 -0.22155 -0.12056 -0.027076 0.13668 -0.045853 -0.12155 -0.019177 0.00024444 0.0010428 0.0031799 0.0003609 -0.11397
5.0039 -0.041981 -0.040577 -0.039253 -0.055353 0 -0.047151 -0.012815 -0.014736 0.012353 -0.0066441 0.064638 -1.4526 0.067149 -0.15977 -0.015761 0.043881 -0.026392 -0.21722 -0.11793 0.017424 0.15357 -0.025165 -0.088142 -0.0069155 0.00038798 0.00046861 0.0024389 9.8404e-05 0.17227
5.0078 -0.044121 -0.043085 -0.05336 -0.065181 0 -0.06776 -0.026315 -0.027129 -0.012633 -0.034529 0.035783 -1.3825 0.077916 -0.10441 0.033809 0.052718 0.00044542 -0.18208 -0.091186 0.075948 0.1329 -0.0012943 -0.028269 -0.012369 0.00034849 0.00026513 0.0019235 0.00017662 0.50741
5.0117 -0.04633 -0.045436 -0.068735 -0.060754 0 -0.074498 -0.043157 -0.042615 -0.040945 -0.055412 -0.011506 -1.2895 0.064279 -0.10798 -0.0040897 0.072058 0.034562 -0.14446 -0.025424 0.10506 0.19099 0.061684 0.05171 0.074253 0.00022221 0.00075508 0.0019102 0.00035972 0.87093
5.0156 -0.048149 -0.047497 -0.073682 -0.046038 0 -0.064481 -0.060633 -0.061478 -0.072432 -0.067419 -0.074385 -1.1976 0.084661 -0.098306 -0.00097301 0.068209 0.078916 -0.0955 0.027793 0.15044 0.21767 0.15532 0.13701 0.16674 0.00024884 0.0019323 0.0024491 0.00042667 1.2428
5.0195 -0.04969 -0.049429 -0.064926 -0.03284 0 -0.046071 -0.074699 -0.081031 -0.10477 -0.074993 -0.14055 -1.1398 0.09754 -0.065727 0.012409 0.088842 0.12904 -0.044995 0.067958 0.22094 0.24705 0.19896 0.21121 0.18258 0.00051912 0.0034557 0.0033188 0.00042133 1.5979
5.0234 -0.051385 -0.05168 -0.052008 -0.032662 0 -0.033878 -0.082967 -0.097509 -0.13301 -0.083784 -0.19321 -1.1246 0.10374 -0.02487 0.030795 0.12055 0.17342 -0.004507 0.10547 0.28023 0.27639 0.21885 0.26382 0.17378 0.00081029 0.0048494 0.0041358 0.0006121 1.9046
5.0273 -0.053129 -0.054353 -0.048724 -0.048886 0 -0.038715 -0.086275 -0.10868 -0.15116 -0.095431 -0.21933 -1.127 0.11265 0.0030367 0.053356 0.13761 0.1999 0.014579 0.15159 0.28635 0.29429 0.26142 0.29383 0.21903 0.00075607 0.0057734 0.0045595 0.0012075 2.1281
5.0313 -0.05394 -0.056611 -0.059573 -0.074056 0 -0.059124 -0.087183 -0.1142 -0.15514 -0.10618 -0.21668 -1.1114 0.13109 -0.00016968 0.086564 0.14489 0.2032 0.022613 0.1697 0.31837 0.2659 0.28255 0.30691 0.27406 0.00021191 0.0061903 0.004468 0.0021069 2.2351
5.0352 -0.052676 -0.056934 -0.074721 -0.093666 0 -0.081093 -0.086946 -0.11361 -0.1452 -0.10982 -0.19482 -1.0654 0.10949 0.0055921 0.076966 0.15154 0.18788 -0.0026636 0.17541 0.3449 0.30179 0.28979 0.30875 0.26378 -0.00054853 0.0063199 0.0039942 0.0029239 2.202
5.0391 -0.049158 -0.054192 -0.078873 -0.094374 0 -0.08737 -0.084066 -0.10491 -0.12598 -0.10227 -0.16823 -1.0102 0.10507 -0.0024182 0.061733 0.14649 0.16421 -0.036488 0.1603 0.32672 0.30081 0.2791 0.29898 0.22793 -0.0010254 0.0064102 0.0034175 0.0032569 2.0225
5.043 -0.044457 -0.04854 -0.065593 -0.072259 0 -0.070237 -0.075915 -0.08624 -0.10355 -0.084317 -0.14526 -0.98045 0.12342 -0.028329 0.064991 0.12345 0.14013 -0.043585 0.13094 0.26368 0.24409 0.24913 0.27062 0.20101 -0.00091196 0.0064925 0.0029945 0.0029702 1.7128
5.0469 -0.039936 -0.041241 -0.043179 -0.036168 0 -0.037912 -0.061676 -0.059423 -0.081125 -0.06096 -0.12137 -0.99123 0.10852 -0.055572 0.10905 0.077967 0.11566 0.046172 0.11638 0.20403 0.20457 0.20064 0.21601 0.2315 -0.00034774 0.0063225 0.0028398 0.0022607 1.3079
5.0508 -0.035983 -0.033571 -0.026597 -0.0033207 0 -0.0089009 -0.043477 -0.031146 -0.056876 -0.038061 -0.083181 -1.0254 0.11 -0.063301 0.080718 0.070037 0.084245 -0.055621 0.063796 0.19532 0.15983 0.15114 0.13543 0.18842 0.00023281 0.0055811 0.0029065 0.001499 0.84991
5.0547 -0.031775 -0.025955 -0.023663 0.011079 0 0.0018571 -0.024559 -0.0093365 -0.026215 -0.018858 -0.021687 -1.0507 0.068773 -0.097135 0.026154 0.046415 0.04011 -0.1157 0.014146 0.12783 0.16454 0.086085 0.041262 0.10767 0.00049832 0.0041887 0.0030493 0.0010084 0.37606
5.0586 -0.026382 -0.018245 -0.028888 0.0037761 0 -0.0059309 -0.0065353 0.002816 0.012741 -0.0026008 0.055712 -1.0493 0.018952 -0.12816 -0.013277 0.019636 -0.014449 -0.14045 -0.047031 0.042849 0.15231 0.021704 -0.046605 0.022516 0.00047759 0.0024681 0.0031213 0.0009411 -0.083414
5.0625 -0.020077 -0.010791 -0.030267 -0.014356 0 -0.01874 0.011132 0.00947 0.054875 0.013738 0.12567 -1.0303 -0.00015496 -0.13124 -0.009648 0.0047881 -0.067991 -0.16346 -0.12995 -0.012962 0.069756 -0.026509 -0.11182 -0.03786 0.00044614 0.00098992 0.0030597 0.0012777 -0.49667
5.0664 -0.01442 -0.0050051 -0.021436 -0.02627 0 -0.021235 0.028711 0.018173 0.089153 0.031812 0.16346 -1.0166 0.016878 -0.17335 -0.037499 -0.01662 -0.10629 -0.23784 -0.16759 -0.077937 0.065619 -0.073402 -0.1506 -0.076701 0.00059226 0.00019929 0.0029289 0.0018705 -0.82191
5.0703 -0.01092 -0.0025355 -0.0071002 -0.021417 0 -0.0091965 0.043447 0.032394 0.10509 0.048973 0.16083 -1.0204 -0.0067784 -0.24837 -0.031402 -0.019777 -0.1213 -0.26244 -0.17397 -0.12937 0.065068 -0.10016 -0.17103 -0.092158 0.00082013 0.00012413 0.002889 0.0024814 -1.0128
5.0742 -0.0095548 -0.0036458 0.0027835 -0.0033375 0 0.0076286 0.049915 0.047477 0.099766 0.058673 0.13188 -1.0332 -0.021383 -0.25872 -0.031806 -0.02558 -0.11567 -0.24917 -0.17364 -0.14217 0.075856 -0.11477 -0.18295 -0.10981 0.00088039 0.00040567 0.0030813 0.0028406 -1.0391
5.0781 -0.0086721 -0.0064088 0.0031931 0.014035 0 0.014906 0.043981 0.054135 0.079524 0.054623 0.10126 -1.038 -0.013861 -0.21026 -0.037705 -0.030762 -0.099277 -0.22675 -0.17215 -0.1245 0.085946 -0.11369 -0.18723 -0.1216 0.00066558 0.00062039 0.0034899 0.0027658 -0.90826
5.082 -0.0064119 -0.0077341 -0.0017552 0.018385 0 0.0068031 0.027095 0.046565 0.054813 0.036062 0.083776 -1.029 0.0088705 -0.18408 -0.019069 -0.014062 -0.080828 -0.24843 -0.16447 -0.11189 0.064406 -0.084327 -0.17449 -0.093061 0.00034371 0.00061256 0.0038922 0.0022906 -0.66755
5.0859 -0.0022684 -0.0055461 -0.0038567 0.0092132 0 -0.0087185 0.0067008 0.027717 0.032446 0.0099151 0.072962 -1.0185 0.023215 -0.16443 -0.040762 -0.0086268 -0.061491 -0.20289 -0.12168 -0.05486 0.071732 -0.061201 -0.13475 -0.069028 0.00019047 0.00056157 0.0039843 0.0016795 -0.38187
5.0898 0.0027227 -0.00025237 0.0010875 -0.0024003 0 -0.016798 -0.0082317 0.0068624 0.011952 -0.012632 0.048436 -1.0234 0.038113 -0.16059 -0.038071 0.010398 -0.035792 -0.18572 -0.092242 -0.00091429 0.099769 -0.02322 -0.069297 -0.044974 0.00030804 0.00075515 0.0036274 0.0012704 -0.10204
5.0938 0.0072785 0.0058073 0.010431 -0.004012 0 -0.008434 -0.013194 -0.0080875 -0.011067 -0.023284 -0.0040472 -1.0483 0.053332 -0.16093 -0.034589 0.029415 0.0012206 -0.17355 -0.066149 0.057279 0.14958 0.025173 0.0065354 0.0087756 0.000534 0.0012953 0.0030202 0.0012414 0.15179
5.0977 0.011246 0.010441 0.01885 0.0072484 0 0.011998 -0.010724 -0.016201 -0.038076 -0.022141 -0.077316 -1.0803 0.067186 -0.15068 -0.037605 0.040458 0.046755 -0.1518 -0.031378 0.12013 0.21059 0.075208 0.072833 0.090418 0.00063096 0.0019974 0.0026104 0.001497 0.37962
5.1016 0.01562 0.013379 0.02392 0.022705 0 0.030634 -0.0075158 -0.022046 -0.063896 -0.016917 -0.14538 -1.1021 0.072168 -0.096983 0.030683 0.063011 0.089265 -0.15948 0.028787 0.14847 0.218 0.10088 0.11816 0.059426 0.0005439 0.002542 0.0027585 0.0017801 0.57521
5.1055 0.021208 0.016266 0.027118 0.030589 0 0.035664 -0.0085433 -0.029136 -0.079683 -0.016076 -0.18146 -1.1071 0.068988 -0.10372 0.031385 0.081984 0.11472 -0.12464 0.035831 0.16001 0.22524 0.12851 0.1441 0.12151 0.00044482 0.0027145 0.0034089 0.0019081 0.70795
5.1094 0.027384 0.021022 0.030336 0.026986 0 0.026702 -0.013013 -0.035097 -0.079681 -0.021351 -0.17605 -1.1031 0.063849 -0.091674 0.02322 0.097927 0.11525 -0.13333 0.031335 0.14975 0.24652 0.14697 0.1573 0.14583 0.00052146 0.0025197 0.0040735 0.0019124 0.72936
5.1133 0.0323 0.028117 0.033028 0.019327 0 0.014593 -0.015146 -0.033325 -0.065264 -0.025939 -0.14042 -1.1014 0.053382 -0.076326 0.018829 0.097649 0.093414 -0.15037 0.017053 0.12351 0.24642 0.14125 0.15751 0.12423 0.00074688 0.0021096 0.0041939 0.0019494 0.59868
5.1172 0.034419 0.036147 0.033582 0.019452 0 0.012436 -0.0087466 -0.019302 -0.042532 -0.02008 -0.09428 -1.1051 0.030397 -0.11152 0.016716 0.061018 0.059081 -0.087949 -0.018695 0.093493 0.16477 0.092941 0.13437 0.094241 0.0008872 0.0016343 0.0036115 0.0020797 0.30795
5.1211 0.033871 0.042834 0.032714 0.032677 0 0.025348 0.008186 0.0047336 -0.016113 0.00058045 -0.049706 -1.1085 0.042394 -0.1259 0.0035084 0.049897 0.021762 -0.16518 -0.044853 0.082104 0.16295 0.030148 0.077063 0.0059931 0.00074536 0.0011611 0.0027337 0.0021478 -0.11052
5.125 0.032287 0.046398 0.033911 0.05257 0 0.046735 0.032039 0.031127 0.014459 0.030881 -0.0047895 -1.1072 0.047141 -0.12809 -0.014782 0.040111 -0.015251 -0.19805 -0.070232 0.029977 0.15885 -0.00096418 -0.012015 -0.023467 0.00038135 0.00069713 0.0022209 0.0019002 -0.59542
5.1289 0.031266 0.046248 0.039599 0.065795 0 0.063292 0.055766 0.052571 0.052012 0.059663 0.049118 -1.1052 0.038825 -0.15274 -0.035587 0.021996 -0.054581 -0.21006 -0.11269 -0.032502 0.12887 -0.047552 -0.11335 -0.067567 7.0054e-05 0.00024176 0.0024344 0.0012411 -1.0754
5.1328 0.030964 0.042782 0.047366 0.062621 0 0.064539 0.072671 0.066709 0.095322 0.077764 0.11484 -1.1112 0.018895 -0.20797 -0.053247 -0.0023091 -0.099067 -0.22174 -0.17034 -0.089024 0.07478 -0.12316 -0.20121 -0.14369 3.3903e-05 -0.00020497 0.0031209 0.00037479 -1.4848
5.1367 0.030108 0.036873 0.05132 0.044299 0 0.049963 0.079308 0.075745 0.13565 0.083699 0.18286 -1.1269 0.0058069 -0.24465 -0.051054 -0.0011708 -0.14577 -0.25668 -0.19358 -0.149 0.058819 -0.16917 -0.26024 -0.14374 0.00022417 -0.00066797 0.0036227 -0.00031665 -1.7727
5.1406 0.02729 0.029516 0.047989 0.021787 0 0.029048 0.076266 0.082345 0.16039 0.082658 0.23557 -1.1417 -0.012262 -0.24555 -0.062078 -0.024936 -0.18481 -0.30009 -0.24769 -0.20114 -0.018573 -0.188 -0.29274 -0.17755 0.00037401 -0.0011918 0.0034453 -0.00056894 -1.9089
5.1445 0.022218 0.021659 0.04044 0.0075768 0 0.014447 0.06698 0.086322 0.16129 0.080431 0.25748 -1.1401 -0.016469 -0.26034 -0.07325 -0.054668 -0.20411 -0.32388 -0.26246 -0.23535 -0.069437 -0.19037 -0.31023 -0.21054 0.00026646 -0.0017786 0.0026921 -0.00044411 -1.8857
5.1484 0.015775 0.01396 0.03538 0.0072524 0 0.013057 0.055489 0.084973 0.14026 0.078021 0.24315 -1.116 -0.0074051 -0.27652 -0.072276 -0.066074 -0.19663 -0.30886 -0.24492 -0.24691 -0.070731 -0.17926 -0.31764 -0.20891 -5.2673e-05 -0.0023219 0.001984 -0.0002676 -1.7154
5.1523 0.0090253 0.0065326 0.035502 0.016572 0 0.021104 0.044222 0.075796 0.10759 0.071393 0.19817 -1.0786 0.0071044 -0.26821 -0.047665 -0.036739 -0.16461 -0.24418 -0.21875 -0.23019 -0.017152 -0.15648 -0.30556 -0.1446 -0.00031818 -0.0026085 0.0019315 -0.00035023 -1.4192
5.1563 0.002346 -0.00095017 0.03523 0.025122 0 0.026848 0.032819 0.058299 0.074054 0.055823 0.13462 -1.044 -0.030628 -0.22472 -0.015547 -0.040994 -0.11773 -0.2509 -0.17013 -0.11954 0.009322 -0.10811 -0.25818 -0.1427 -0.00028259 -0.0024037 0.0026179 -0.00073302 -1.0172
5.1602 -0.0044492 -0.0086441 0.02534 0.023268 0 0.019349 0.018696 0.033452 0.043511 0.030426 0.065364 -1.0205 -0.0057783 -0.16534 -0.001559 -0.023473 -0.066714 -0.17735 -0.12559 -0.078493 0.0417 -0.040617 -0.16967 -0.051252 9.2721e-05 -0.0015604 0.0035282 -0.0011592 -0.52559
5.1641 -0.011254 -0.015858 0.0027995 0.0079434 0 -0.0028355 -0.00074247 0.0024466 0.012005 -0.0009954 -0.0002441 -1.0017 0.02368 -0.14466 -0.011554 3.365e-05 -0.017022 -0.083874 -0.064977 -0.0064815 0.084945 0.026408 -0.053477 0.014857 0.00065295 -8.9473e-05 0.0039675 -0.001276 0.034406
5.168 -0.017134 -0.021072 -0.024075 -0.015707 0 -0.029722 -0.025516 -0.032929 -0.026488 -0.032725 -0.058572 -0.97493 0.03824 -0.15733 -0.023336 0.022239 0.032696 -0.028029 0.016141 0.10697 0.13383 0.081437 0.064284 0.052496 0.0012067 0.0018287 0.0036 -0.00089122 0.62433
5.1719 -0.020778 -0.02288 -0.041238 -0.037344 0 -0.04677 -0.051844 -0.068492 -0.072807 -0.060347 -0.11173 -0.93522 0.057402 -0.11621 0.035739 0.042765 0.086277 -0.099203 0.10458 0.16017 0.16661 0.1164 0.16165 0.20424 0.0016401 0.0038741 0.0026721 -9.4695e-05 1.1855
5.1758 -0.02153 -0.021165 -0.040848 -0.047468 0 -0.045715 -0.073389 -0.097182 -0.11975 -0.081645 -0.16446 -0.89119 0.074453 -0.082377 0.055836 0.10434 0.1433 -0.02389 0.14788 0.26519 0.13738 0.20187 0.23295 0.21744 0.0019004 0.0056548 0.0017822 0.00081429 1.6504
5.1797 -0.019977 -0.017427 -0.028306 -0.043184 0 -0.030858 -0.084359 -0.11188 -0.1555 -0.095393 -0.2182 -0.85748 0.090898 -0.062157 0.077333 0.14951 0.19532 0.040575 0.17498 0.30277 0.16641 0.27246 0.28596 0.23168 0.0019346 0.0068266 0.0014324 0.0015133 1.9619
5.1836 -0.017552 -0.013887 -0.017457 -0.030082 0 -0.015482 -0.082576 -0.10995 -0.17029 -0.10033 -0.26539 -0.84147 0.1022 -0.037003 0.096446 0.16986 0.22848 0.080848 0.20471 0.32545 0.20562 0.31369 0.32787 0.24902 0.0017055 0.0072381 0.0017262 0.0018324 2.0869
5.1875 -0.015553 -0.012055 -0.01827 -0.018457 0 -0.011127 -0.070601 -0.095504 -0.16153 -0.095802 -0.28948 -0.83749 0.10338 0.0050017 0.1069 0.16399 0.23131 0.094934 0.24462 0.38216 0.20112 0.31915 0.35333 0.25564 0.0012749 0.0070092 0.0023908 0.0018333 2.0194
5.1914 -0.014489 -0.01199 -0.02851 -0.01595 0 -0.018605 -0.054287 -0.076636 -0.13432 -0.083086 -0.27283 -0.83344 0.088108 -0.0060182 0.11967 0.13511 0.20202 0.036157 0.20939 0.31957 0.20772 0.29263 0.34595 0.22221 0.00081827 0.0064466 0.0030266 0.0017675 1.7755
5.1953 -0.014185 -0.012795 -0.036883 -0.021896 0 -0.02833 -0.039672 -0.059601 -0.097852 -0.065343 -0.20863 -0.82221 0.086227 -0.040339 0.080834 0.11104 0.15007 0.015298 0.15447 0.24807 0.18865 0.25574 0.29176 0.16626 0.00049671 0.0058173 0.0033539 0.001926 1.3886
5.1992 -0.014315 -0.013734 -0.03402 -0.028148 0 -0.02948 -0.029886 -0.044765 -0.060252 -0.045612 -0.10832 -0.80659 0.063488 -0.073671 0.066826 0.072908 0.090334 -0.02137 0.099386 0.1794 0.16621 0.18075 0.19298 0.12035 0.00029655 0.0051445 0.0033137 0.0024376 0.90615
5.2031 -0.014695 -0.014834 -0.020607 -0.026182 0 -0.019734 -0.023639 -0.027767 -0.024909 -0.024758 0.0019991 -0.79389 0.028435 -0.096225 0.062531 0.03473 0.034251 -0.054187 0.041614 0.11005 0.13608 0.078407 0.070383 0.082834 3.7376e-05 0.0042155 0.0030284 0.0031276 0.384
5.207 -0.015172 -0.016487 -0.0055466 -0.014781 0 -0.0069557 -0.016123 -0.0046763 0.0097705 -0.0017281 0.094656 -0.78722 0.024621 -0.10444 -0.020151 0.040588 -0.015438 -0.0018353 -0.03832 0.023934 0.073011 -0.0072963 -0.047677 0.026453 -0.00040473 0.0028187 0.0027057 0.0035593 -0.12507
5.2109 -0.015431 -0.018594 0.002896 -0.0015241 0 -0.0016227 -0.0021637 0.023458 0.047013 0.023745 0.1542 -0.7827 0.013208 -0.18933 -0.0038529 0.013452 -0.062467 -0.13454 -0.12178 -0.056746 0.010304 -0.044618 -0.14059 -0.051275 -0.00086771 0.0010141 0.0025368 0.003294 -0.58128
5.2148 -0.015144 -0.020261 0.0037631 0.0036082 0 -0.0071542 0.019765 0.050412 0.086651 0.048578 0.18243 -0.77477 -0.0079029 -0.21246 -0.035303 -0.014605 -0.10948 -0.21206 -0.17377 -0.1305 -0.03408 -0.083342 -0.20364 -0.097797 -0.00094474 -0.00081386 0.0026053 0.0022305 -0.95771
5.2188 -0.014335 -0.020425 0.0020319 -0.0028876 0 -0.016984 0.045016 0.0686 0.1219 0.066735 0.19211 -0.76303 -0.015063 -0.23215 -0.055164 -0.034975 -0.15169 -0.23737 -0.1904 -0.19236 -0.062637 -0.1194 -0.2439 -0.12233 -0.000332 -0.0021818 0.0028375 0.00076838 -1.2288
5.2227 -0.01349 -0.018788 0.0019738 -0.014669 0 -0.020745 0.063922 0.073398 0.14103 0.072753 0.19501 -0.75326 0.000548 -0.27753 -0.027953 -0.043796 -0.17744 -0.22298 -0.17978 -0.23038 -0.078904 -0.14226 -0.26867 -0.13553 0.00081488 -0.0028125 0.0030436 -0.00038168 -1.3602
5.2266 -0.01315 -0.016111 0.0027849 -0.020964 0 -0.013619 0.066841 0.064807 0.13401 0.065455 0.19342 -0.75189 -0.018118 -0.21538 -0.049105 -0.050095 -0.17554 -0.1677 -0.19457 -0.18982 -0.08453 -0.11522 -0.27629 -0.14175 0.0018854 -0.0027494 0.0030536 -0.00065781 -1.3148
5.2305 -0.013346 -0.013586 0.00056592 -0.016108 0 -0.0004038 0.050386 0.046183 0.099884 0.048567 0.18015 -0.75997 -0.0095498 -0.18325 -0.0071671 -0.045141 -0.14349 -0.12913 -0.1604 -0.16735 -0.089891 -0.10961 -0.25653 -0.11058 0.0022416 -0.002201 0.0028525 -4.9774e-05 -1.0765
5.2344 -0.013482 -0.011888 -0.0064578 -0.0046291 0 0.0088396 0.020491 0.022015 0.049162 0.027725 0.1455 -0.77255 0.014995 -0.17454 0.0050299 -0.027926 -0.090048 -0.097491 -0.11775 -0.10478 -0.015641 -0.060564 -0.1997 -0.082366 0.0017173 -0.0013029 0.0025901 0.000883 -0.67216
5.2383 -0.012854 -0.010798 -0.015584 0.0027054 0 0.0070774 -0.010481 -0.003495 -0.001699 0.0066311 0.085087 -0.78314 0.039655 -0.16195 -0.0058899 0.0030011 -0.029789 -0.090262 -0.068095 -0.017559 0.091166 0.011871 -0.10702 -0.037938 0.00073943 -5.0768e-05 0.0024402 0.0014231 -0.17095
5.2422 -0.011321 -0.0096495 -0.022384 -0.0016503 0 -0.0047752 -0.031193 -0.026983 -0.040344 -0.014276 0.0035462 -0.78797 0.04282 -0.10362 0.0079729 0.048743 0.025662 -0.13818 0.0012546 0.045193 0.12112 0.048578 0.0060017 0.068476 -4.6038e-05 0.001546 0.0024392 0.0012332 0.34453
5.2461 -0.0094317 -0.0080607 -0.024936 -0.015495 0 -0.01966 -0.038252 -0.046383 -0.065511 -0.03582 -0.086884 -0.78656 0.047361 -0.10061 0.057713 0.061195 0.072945 -0.040513 0.077821 0.14549 0.11824 0.10136 0.11621 0.14745 -0.00029825 0.0032911 0.0024744 0.00059963 0.81316
5.25 -0.0078725 -0.0062159 -0.024689 -0.028863 0 -0.030061 -0.037479 -0.061347 -0.085273 -0.057096 -0.17066 -0.77968 0.072063 -0.064186 0.079092 0.08365 0.11496 0.016259 0.11815 0.21399 0.16332 0.17186 0.20451 0.17619 -0.00017841 0.0048365 0.0024433 0.00018928 1.2083
5.2539 -0.0067839 -0.0045298 -0.023492 -0.032395 0 -0.03227 -0.038599 -0.072779 -0.10789 -0.074558 -0.23335 -0.76856 0.097531 -0.04107 0.074135 0.11628 0.15396 0.04492 0.1483 0.26504 0.18784 0.24801 0.26394 0.19929 -7.0239e-05 0.0059167 0.0024159 0.00051716 1.5194
5.2578 -0.005642 -0.0031544 -0.020867 -0.024578 0 -0.026741 -0.047404 -0.081148 -0.13293 -0.084015 -0.26476 -0.75645 0.11222 -0.049098 0.06022 0.14754 0.18596 0.046687 0.18038 0.30157 0.17542 0.30843 0.29809 0.23776 -0.00014014 0.0065355 0.0025977 0.0015524 1.7233
5.2617 -0.0038031 -0.0018629 -0.015079 -0.011962 0 -0.016184 -0.061298 -0.084828 -0.15017 -0.083497 -0.26071 -0.74937 0.11767 -0.044574 0.10176 0.12956 0.20136 -0.011345 0.19628 0.2958 0.23166 0.29429 0.31158 0.26371 -0.00019141 0.0068843 0.0030922 0.0027623 1.7741
5.2656 -0.0011372 -0.00036355 -0.0066337 -0.002988 0 -0.0041723 -0.07122 -0.080297 -0.14712 -0.07423 -0.22356 -0.75334 0.081385 -0.030275 0.083923 0.10845 0.191 -0.013474 0.16214 0.28462 0.20953 0.25952 0.30158 0.25027 5.7031e-05 0.0070602 0.0036965 0.0035298 1.6261
5.2695 0.0018736 0.0013619 0.00050704 -0.0013199 0 0.0052955 -0.067986 -0.064587 -0.11865 -0.05895 -0.16154 -0.76928 0.058259 -0.032129 0.051205 0.10328 0.15282 -0.01184 0.12423 0.24542 0.20528 0.22222 0.25831 0.20306 0.00058567 0.0068912 0.0039822 0.0035884 1.2699
5.2734 0.004596 0.0030488 0.0023022 -0.0040705 0 0.0088957 -0.048157 -0.038101 -0.070679 -0.039382 -0.086531 -0.79126 0.043535 -0.059693 0.014281 0.090573 0.093846 -0.044129 0.079321 0.18881 0.19016 0.16246 0.17532 0.13734 0.0010149 0.0060888 0.0036476 0.0031345 0.75048
5.2773 0.0067239 0.0044117 -0.00064308 -0.0053745 0 0.0063312 -0.015719 -0.0052656 -0.015629 -0.015424 -0.010729 -0.81073 0.020197 -0.1169 -0.020631 0.037955 0.026514 -0.14099 0.014829 0.13213 0.11274 0.056666 0.060422 0.071704 0.00096217 0.0046038 0.0028361 0.0025707 0.15105
5.2813 0.0083026 0.0053568 -0.0025978 -0.001422 0 0.0017586 0.020516 0.027617 0.03569 0.013186 0.056925 -0.82389 0.006114 -0.16795 -0.021841 -0.027807 -0.037708 -0.1837 -0.055373 0.031411 0.077136 0.0067522 -0.063183 -0.016282 0.00046155 0.0028079 0.0020906 0.0021373 -0.4425
5.2852 0.0094158 0.005981 0.00202 0.0071512 0 0.0015713 0.051176 0.055387 0.078561 0.044352 0.1132 -0.8348 -0.040508 -0.1855 -0.039345 -0.062283 -0.092558 -0.23793 -0.1045 -0.081542 0.024563 -0.058977 -0.16862 -0.09243 -1.9814e-07 0.0012644 0.0019326 0.0017528 -0.96844
5.2891 0.010048 0.0065069 0.01252 0.016526 0 0.0091375 0.069729 0.075415 0.11252 0.072765 0.16025 -0.85083 -0.058881 -0.20889 -0.076747 -0.077482 -0.13682 -0.25457 -0.15148 -0.1624 0.0037811 -0.13742 -0.24113 -0.13714 9.0325e-05 0.00026531 0.0024192 0.0011741 -1.3909
5.293 0.010362 0.0073281 0.021547 0.022718 0 0.021056 0.074184 0.086842 0.13674 0.091828 0.20187 -0.87438 -0.038558 -0.24872 -0.12407 -0.084638 -0.17089 -0.24873 -0.20196 -0.20765 0.0067094 -0.20811 -0.28457 -0.15711 0.00077089 -0.00041242 0.0030842 0.00030405 -1.6856
5.2969 0.011003 0.0090494 0.021573 0.024028 0 0.029277 0.067401 0.089423 0.14817 0.097159 0.23754 -0.89912 -0.031472 -0.2826 -0.14678 -0.10037 -0.19334 -0.33319 -0.24663 -0.2672 -0.05786 -0.21376 -0.31247 -0.19869 0.0015119 -0.0012511 0.0033323 -0.00064633 -1.8318
5.3008 0.012849 0.012216 0.012249 0.021863 0 0.028177 0.055987 0.083706 0.14415 0.089171 0.25838 -0.91478 -0.017952 -0.2832 -0.096587 -0.11194 -0.20007 -0.32144 -0.23876 -0.28827 -0.037571 -0.21961 -0.33132 -0.19355 0.0016502 -0.0024411 0.0029397 -0.0012889 -1.8185
5.3047 0.016169 0.016694 0.0011742 0.019925 0 0.020231 0.047356 0.072086 0.12609 0.072817 0.2492 -0.91624 -0.022122 -0.29237 -0.070238 -0.093658 -0.18665 -0.30836 -0.23857 -0.22911 -0.014643 -0.20571 -0.33132 -0.17846 0.00097306 -0.0035593 0.0022157 -0.0013686 -1.655
5.3086 0.01993 0.0212 -0.0030553 0.021943 0 0.014287 0.045479 0.05853 0.099509 0.054552 0.198 -0.90835 -0.037752 -0.28103 -0.057838 -0.061958 -0.15183 -0.26895 -0.2134 -0.15402 -0.0014645 -0.1703 -0.29382 -0.13989 -6.8276e-05 -0.0038239 0.0016988 -0.00098078 -1.3696
5.3125 0.022098 0.023616 0.001097 0.028579 0 0.017132 0.047712 0.045943 0.069787 0.038409 0.10749 -0.90199 -0.050172 -0.22275 -0.041242 -0.034032 -0.099827 -0.17846 -0.13378 -0.12412 0.0055216 -0.11349 -0.20985 -0.067354 -0.00070728 -0.0027398 0.0016915 -0.00049976 -0.99319
5.3164 0.020951 0.022172 0.0068731 0.035397 0 0.026045 0.045648 0.033198 0.037981 0.023818 -0.00024502 -0.90505 -0.0011218 -0.18112 -0.042774 0.018421 -0.03966 -0.12738 -0.086076 -0.045432 0.086892 -0.02197 -0.093147 -0.020867 -0.00047373 -0.00056928 0.0020598 -0.00027083 -0.54505
5.3203 0.01641 0.016739 0.0061071 0.034375 0 0.029999 0.030571 0.015378 0.0012394 0.0067743 -0.09227 -0.91654 0.0089728 -0.16126 -0.031732 0.028684 0.018294 -0.13023 -0.024521 0.03916 0.097264 0.049247 0.024666 0.012586 0.00044302 0.0017974 0.0024449 -0.00032355 -0.038747
5.3242 0.010228 0.0091434 -0.0024825 0.019482 0 0.019419 0.00035193 -0.011625 -0.042041 -0.016143 -0.1433 -0.92839 0.035656 -0.13842 0.025257 0.038804 0.066584 -0.11219 0.034177 0.106 0.14816 0.11273 0.11392 0.088976 0.0013573 0.0034658 0.0026323 -0.00035607 0.4951
5.3281 0.0047912 0.0021105 -0.01169 -0.0070329 0 -0.0040029 -0.037347 -0.045486 -0.08721 -0.043603 -0.15161 -0.93235 0.069164 -0.10841 0.073142 0.05786 0.10304 -0.067736 0.074275 0.15772 0.21602 0.16585 0.16539 0.17308 0.001614 0.0041258 0.0027025 -1.8174e-05 0.9919
5.332 0.0014916 -0.0024167 -0.012446 -0.0333 0 -0.026893 -0.068471 -0.076175 -0.12365 -0.068486 -0.13953 -0.92563 0.045753 -0.080727 -0.035567 0.074172 0.12956 -0.041494 0.07375 0.21831 0.16395 0.1935 0.19193 0.14413 0.0010507 0.0041404 0.0028475 0.00073633 1.3642
5.3359 3.1371e-06 -0.0043194 -0.0022975 -0.044373 0 -0.034437 -0.080676 -0.091358 -0.14069 -0.081471 -0.13622 -0.91134 0.070385 -0.082528 0.038447 0.087179 0.14807 -0.059442 0.12678 0.27164 0.22062 0.20056 0.21254 0.18268 6.6694e-05 0.0041301 0.0030888 0.0015323 1.5387
5.3398 -0.0010619 -0.0049595 0.01218 -0.033033 0 -0.022733 -0.070584 -0.084901 -0.13437 -0.077254 -0.15451 -0.89535 0.057155 -0.067084 0.096719 0.097161 0.15687 -0.033696 0.11444 0.26611 0.23357 0.21499 0.23307 0.187 -0.00070376 0.0044584 0.0032186 0.0018159 1.4939
5.3438 -0.0028267 -0.0058842 0.020949 -0.006412 0 -0.002363 -0.045305 -0.061583 -0.1094 -0.058827 -0.17985 -0.883 0.041388 -0.065467 0.10005 0.088035 0.15049 -0.057326 0.08412 0.2463 0.2119 0.21034 0.24025 0.17133 -0.0008394 0.0050256 0.0030295 0.0012852 1.2685
5.3477 -0.0053501 -0.0077163 0.018563 0.01791 0 0.010162 -0.017628 -0.033886 -0.075298 -0.036025 -0.18065 -0.87772 0.045857 -0.097518 0.037304 0.052097 0.12382 -0.17072 0.074344 0.23765 0.17399 0.17269 0.21378 0.1537 -0.00038753 0.0054464 0.0025807 0.00016586 0.93572
5.3516 -0.0079059 -0.010039 0.0075379 0.024324 0 0.0057845 0.0014349 -0.013281 -0.040348 -0.018744 -0.13295 -0.88022 0.014812 -0.12472 -0.025281 0.016653 0.077523 -0.14924 0.056852 0.1584 0.14572 0.14924 0.1453 0.14746 0.00021709 0.0053677 0.0022067 -0.00090271 0.56514
5.3555 -0.0098614 -0.012107 -0.0051214 0.01054 0 -0.010287 0.0079175 -0.0030143 -0.0083021 -0.0098265 -0.040331 -0.88756 -0.017785 -0.1467 0.0084001 -0.0038191 0.020244 -0.16016 -0.01339 0.10989 0.11123 0.089774 0.047751 0.078414 0.0004858 0.0046604 0.0022414 -0.0013 0.19816
5.3594 -0.011233 -0.013553 -0.014107 -0.011437 0 -0.023759 0.0054721 0.0021246 0.020654 -0.0035223 0.066313 -0.8937 -0.035663 -0.18624 -0.0013965 -0.023382 -0.034839 -0.17426 -0.079312 0.020259 0.080474 0.037416 -0.052083 0.01726 0.00022791 0.0034266 0.0027254 -0.00084835 -0.14938
5.3633 -0.012488 -0.014488 -0.018986 -0.025532 0 -0.023503 0.0019756 0.0096695 0.046971 0.0087804 0.14867 -0.89302 -0.037899 -0.22159 -0.054612 -0.038622 -0.076971 -0.17798 -0.12777 -0.075968 0.060916 -0.018272 -0.13084 -0.029087 -0.00031741 0.0019276 0.0033816 9.1517e-05 -0.46839
5.3672 -0.013972 -0.015124 -0.022509 -0.024327 0 -0.010368 0.0046705 0.022665 0.069958 0.029988 0.18489 -0.88566 -0.030467 -0.2075 -0.092201 -0.038437 -0.10303 -0.16101 -0.16088 -0.091774 0.060302 -0.1119 -0.18091 -0.078459 -0.00066813 0.00051557 0.0038699 0.00090755 -0.74045
5.3711 -0.015635 -0.0155 -0.026895 -0.01371 0 0.0042761 0.016148 0.037585 0.087917 0.053155 0.17975 -0.87946 -0.064664 -0.25778 -0.087039 -0.076542 -0.11683 -0.19988 -0.19789 -0.1447 0.012997 -0.13664 -0.20878 -0.11225 -0.00048569 -0.00046249 0.0040598 0.0011658 -0.93478
5.375 -0.017281 -0.01566 -0.031939 -0.006134 0 0.0081481 0.032574 0.047655 0.098649 0.065652 0.15519 -0.88489 -0.084525 -0.25475 -0.093726 -0.092025 -0.12327 -0.23645 -0.19359 -0.1542 -0.025508 -0.13487 -0.22294 -0.14219 0.00012538 -0.0008234 0.0040629 0.00085646 -1.0154
5.3789 -0.018977 -0.015995 -0.035958 -0.0092013 0 -0.0025593 0.04489 0.047758 0.099155 0.058509 0.13107 -0.90584 -0.071768 -0.2299 -0.073916 -0.094558 -0.12223 -0.2588 -0.17366 -0.15047 -0.027275 -0.12063 -0.22299 -0.13896 0.00066222 -0.00067703 0.0040275 0.00031065 -0.95037
5.3828 -0.021088 -0.017243 -0.037614 -0.019813 0 -0.021171 0.043006 0.036786 0.08545 0.033274 0.11176 -0.93439 -0.029474 -0.20446 -0.027755 -0.089842 -0.10774 -0.25903 -0.15198 -0.14491 0.0084165 -0.10135 -0.19925 -0.091311 0.00061959 -0.00036129 0.0039381 -8.7479e-05 -0.72088
5.3867 -0.023874 -0.019969 -0.036573 -0.028483 0 -0.036461 0.021587 0.0166 0.054332 0.00070789 0.087438 -0.95578 -0.014991 -0.1805 -0.056595 -0.073661 -0.073225 -0.23204 -0.11611 -0.10204 0.015211 -0.069349 -0.1424 -0.024382 -6.3037e-05 -0.00015475 0.0036352 -0.00014426 -0.33073
5.3906 -0.02706 -0.023947 -0.033058 -0.028991 0 -0.041082 -0.015654 -0.010006 0.0069822 -0.027378 0.045894 -0.96066 -0.0075346 -0.18568 -0.022185 -0.021137 -0.018576 -0.19487 -0.074738 0.0013537 0.073899 -0.014714 -0.054101 -0.0066083 -0.00089366 1.3596e-05 0.0030265 9.8393e-05 0.18411
5.3945 -0.02982 -0.028055 -0.027664 -0.024169 0 -0.036146 -0.056365 -0.039931 -0.048553 -0.046095 -0.016215 -0.95444 0.017919 -0.15035 0.011331 0.013532 0.047018 -0.14566 -0.024699 0.079774 0.11578 0.045373 0.05051 0.047897 -0.0011954 0.00055846 0.0022581 0.00047657 0.75402
5.3984 -0.031225 -0.030855 -0.021862 -0.02276 0 -0.029306 -0.085465 -0.069023 -0.099279 -0.058789 -0.090946 -0.95455 0.049862 -0.10169 0.024081 0.036864 0.10899 -0.11489 0.029159 0.14141 0.14726 0.11074 0.1503 0.12165 -0.00066755 0.0018729 0.0016598 0.00083515 1.2898
5.4023 -0.030742 -0.031426 -0.017995 -0.030715 0 -0.028487 -0.093498 -0.091957 -0.13348 -0.071399 -0.16461 -0.97712 0.067452 -0.089575 0.008011 0.069223 0.15521 -0.13573 0.078769 0.21625 0.19198 0.18321 0.2293 0.17464 0.00034774 0.0038982 0.0015126 0.0010875 1.7096
5.4063 -0.028457 -0.029832 -0.017756 -0.045061 0 -0.035893 -0.082084 -0.10403 -0.14704 -0.0856 -0.2246 -1.0243 0.069049 -0.07896 0.037977 0.099427 0.18168 -0.056977 0.10276 0.30291 0.249 0.22955 0.28291 0.26713 0.001151 0.0060388 0.0018504 0.0012233 1.9643
5.4102 -0.024925 -0.0269 -0.02019 -0.055706 0 -0.046206 -0.062585 -0.10373 -0.14488 -0.096977 -0.26212 -1.0828 0.10505 -0.077118 0.044721 0.12158 0.19206 0.01993 0.11293 0.29961 0.27368 0.24252 0.31492 0.27061 0.0012856 0.0075422 0.0024601 0.0013137 2.0456
5.4141 -0.020889 -0.023588 -0.021605 -0.053374 0 -0.05012 -0.048655 -0.093774 -0.13604 -0.099264 -0.27127 -1.1353 0.1202 -0.064797 0.041746 0.1291 0.19203 0.015113 0.12447 0.30963 0.27581 0.249 0.32871 0.26207 0.00091099 0.0080266 0.0030419 0.0015015 1.9743
5.418 -0.017024 -0.020423 -0.018386 -0.036887 0 -0.041016 -0.047515 -0.079207 -0.12634 -0.090035 -0.24839 -1.1737 0.098353 -0.048858 0.033714 0.12449 0.18333 -0.06511 0.1345 0.34114 0.26306 0.24987 0.32064 0.25633 0.00060329 0.0076833 0.0033732 0.0019227 1.7772
5.4219 -0.013745 -0.017358 -0.010534 -0.014136 0 -0.020426 -0.055622 -0.064058 -0.11426 -0.072323 -0.19415 -1.2046 0.06912 -0.078276 0.014964 0.12451 0.16229 -0.088079 0.11189 0.26938 0.244 0.20842 0.28149 0.1865 0.00077076 0.0069843 0.0033685 0.0025673 1.4714
5.4258 -0.011063 -0.014006 -0.0023835 0.0034711 0 0.0018643 -0.061262 -0.049025 -0.092914 -0.051074 -0.11638 -1.2415 0.029589 -0.10237 0.035774 0.10854 0.12358 -0.17317 0.046068 0.22675 0.24458 0.13701 0.20529 0.11482 0.0012445 0.0062 0.0030644 0.0031929 1.0637
5.4297 -0.0085734 -0.010001 0.00081804 0.0085449 0 0.013964 -0.052139 -0.031861 -0.056303 -0.02844 -0.029671 -1.2938 0.040615 -0.13205 0.015229 0.077216 0.066095 -0.23434 -0.031946 0.14921 0.2054 0.041301 0.0983 0.053732 0.0014432 0.0052027 0.0026061 0.0034198 0.56155
5.4336 -0.0056991 -0.0052385 -0.0022823 0.0020258 0 0.010501 -0.023179 -0.0098491 -0.0047586 -0.0028248 0.04968 -1.3601 0.05983 -0.16287 -0.00351 0.040291 -0.0037553 -0.25071 -0.086272 0.047973 0.15854 -0.044761 -0.019984 0.0050071 0.00095656 0.003729 0.0022368 0.0029869 -0.012019
5.4375 -0.0020802 8.9374e-05 -0.007433 -0.0079812 0 -0.0027375 0.019881 0.017542 0.053802 0.02743 0.1108 -1.4309 0.04179 -0.18907 0.020516 0.0081542 -0.073628 -0.22577 -0.09365 -0.054582 0.1378 -0.092128 -0.12581 -0.035905 -1.8616e-05 0.0018038 0.0022191 0.0019747 -0.61061
5.4414 0.0021968 0.0056342 -0.0080281 -0.011494 0 -0.012428 0.062953 0.047453 0.10701 0.059574 0.1523 -1.4961 0.041682 -0.21077 -0.045246 -0.017914 -0.13059 -0.31299 -0.15694 -0.1257 0.078287 -0.15431 -0.20398 -0.11887 -0.00082094 -0.00013483 0.0026717 0.00078561 -1.1657
5.4453 0.0067879 0.011101 -0.00058187 -0.0027128 0 -0.0075887 0.090685 0.074293 0.14311 0.085932 0.18031 -1.5516 0.0096614 -0.23128 -0.0997 -0.02268 -0.16657 -0.3578 -0.19468 -0.22674 0.022654 -0.22672 -0.25437 -0.1492 -0.00091358 -0.0015479 0.0034375 -0.00012891 -1.5993
5.4492 0.01154 0.016385 0.012451 0.016482 0 0.011808 0.094495 0.091795 0.15528 0.098346 0.20191 -1.599 -0.013607 -0.26538 -0.11798 -0.02595 -0.18074 -0.37564 -0.21657 -0.28119 0.0042549 -0.26377 -0.28683 -0.1932 -0.00035584 -0.0022277 0.0041379 -0.00056464 -1.8464
5.4531 0.016711 0.021526 0.02494 0.037501 0 0.034691 0.077261 0.095688 0.14395 0.093961 0.21825 -1.6433 -0.010952 -0.28961 -0.11303 -0.033425 -0.17766 -0.37118 -0.22623 -0.27529 0.019176 -0.26669 -0.30845 -0.25301 0.0002888 -0.0024041 0.0044236 -0.00062673 -1.8798
5.457 0.02263 0.026497 0.032229 0.050194 0 0.047706 0.051812 0.085961 0.11646 0.077463 0.22202 -1.6885 0.024086 -0.23904 -0.13439 -0.042359 -0.16314 -0.34327 -0.22451 -0.23934 0.031507 -0.27492 -0.31456 -0.28086 0.00050171 -0.0024221 0.0042302 -0.00052407 -1.7235
5.4609 0.029051 0.031016 0.034518 0.049327 0 0.045815 0.033581 0.067396 0.083853 0.057972 0.20109 -1.7358 0.041381 -0.21952 -0.14291 -0.020813 -0.14062 -0.34043 -0.23618 -0.22217 0.084202 -0.26371 -0.29171 -0.25392 0.00027229 -0.0023384 0.0038024 -0.00032868 -1.4433
5.4648 0.034899 0.034597 0.035786 0.038206 0 0.035738 0.0314 0.047455 0.05568 0.043135 0.14677 -1.7825 0.031462 -0.19724 -0.13802 -0.0074728 -0.11033 -0.33681 -0.21686 -0.18737 0.11373 -0.21114 -0.23087 -0.19539 3.8874e-05 -0.001873 0.0034524 4.0054e-05 -1.1147
5.4688 0.038832 0.036864 0.039677 0.026478 0 0.029363 0.042167 0.032175 0.035126 0.034884 0.062057 -1.8224 0.019724 -0.19715 -0.12365 0.0035896 -0.071588 -0.31692 -0.17657 -0.13157 0.12643 -0.14227 -0.13936 -0.13709 0.00020153 -0.00077752 0.0032758 0.00059931 -0.78739
5.4727 0.040257 0.037872 0.046204 0.023187 0 0.033049 0.053153 0.022614 0.017923 0.029498 -0.035176 -1.8495 0.026077 -0.22511 -0.11232 0.018342 -0.026075 -0.27777 -0.1268 -0.060053 0.13355 -0.080449 -0.040413 -0.099697 0.00071429 0.00076518 0.0030997 0.0011213 -0.47185
5.4766 0.039883 0.03811 0.051914 0.030099 0 0.042375 0.050811 0.014738 -0.003372 0.021303 -0.1176 -1.8625 0.043033 -0.18261 -0.16374 0.033474 0.020501 -0.27158 -0.07166 -0.010532 0.15387 -0.03532 0.040279 -0.055182 0.0011542 0.0021502 0.0027122 0.0012442 -0.15809
5.4805 0.039204 0.038162 0.052842 0.040682 0 0.046869 0.030285 0.0033765 -0.032104 0.0071299 -0.16096 -1.8669 0.068024 -0.16556 -0.13418 0.04889 0.059803 -0.21601 -0.025066 0.019387 0.19101 -0.0038216 0.089883 0.010167 0.001163 0.0028005 0.0021356 0.00082275 0.14742
5.4844 0.039275 0.038326 0.047524 0.045844 0 0.04024 -0.00089134 -0.012491 -0.062697 -0.01111 -0.15722 -1.8722 0.087176 -0.14148 -0.096325 0.048715 0.084431 -0.20746 -0.01233 0.061695 0.21461 0.00022708 0.11286 0.023356 0.00078809 0.00264 0.0016589 0.00016916 0.3989
5.4883 0.039882 0.038553 0.037881 0.041713 0 0.026699 -0.027361 -0.027472 -0.082572 -0.026872 -0.11953 -1.8837 0.086257 -0.11827 -0.06045 0.043337 0.091063 -0.23971 -0.025214 0.10213 0.21998 -0.01439 0.12124 0.0088296 0.000383 0.0021303 0.0015856 -0.00011934 0.52371
5.4922 0.039877 0.038728 0.027834 0.032766 0 0.01762 -0.035426 -0.032765 -0.080024 -0.032074 -0.074352 -1.8976 0.048025 -0.12316 -0.013253 0.05751 0.080968 -0.25899 -0.03745 0.10291 0.21302 -0.025731 0.12043 0.040828 0.00020566 0.0018372 0.0019495 0.00034169 0.46342
5.4961 0.038366 0.038923 0.021005 0.027481 0 0.021577 -0.020936 -0.022437 -0.052324 -0.021459 -0.044465 -1.9035 0.080851 -0.13325 -0.13457 0.063726 0.057849 -0.29783 -0.054644 0.093261 0.19651 -0.02356 0.10379 0.039415 0.00016272 0.0019409 0.0024824 0.0013421 0.21294
5.5 0.035633 0.039256 0.018908 0.030422 0 0.036647 0.0092093 0.0019201 -0.0079191 0.0038432 -0.034029 -1.8947 0.063342 -0.15663 -0.15638 0.061713 0.025161 -0.28428 -0.084138 0.035463 0.15345 -0.051281 0.060748 0.0066357 -2.6108e-05 0.0021448 0.0028636 0.0021965 -0.17122
5.5039 0.032896 0.039476 0.020351 0.037979 0 0.051657 0.041879 0.031827 0.038744 0.035785 -0.026585 -1.8757 0.035026 -0.19047 -0.14709 0.0368 -0.014753 -0.2889 -0.10598 -0.032643 0.11976 -0.094505 -0.0098617 -0.046681 -0.00043643 0.0020317 0.0029907 0.0022961 -0.59851
5.5078 0.031165 0.038803 0.022275 0.041749 0 0.055133 0.064887 0.057279 0.075534 0.062952 0.0017457 -1.8608 0.022775 -0.22511 -0.14878 -0.0068336 -0.059224 -0.33919 -0.1187 -0.089552 0.10777 -0.14033 -0.094382 -0.1043 -0.00076645 0.0014843 0.0030014 0.0016057 -0.98584
5.5117 0.030318 0.036417 0.021813 0.036501 0 0.044263 0.072197 0.072569 0.097949 0.07672 0.062936 -1.8619 0.030403 -0.22701 -0.14488 -0.012484 -0.1034 -0.35904 -0.17161 -0.14928 0.071625 -0.17539 -0.17223 -0.12779 -0.00059963 0.00076381 0.0030468 0.00065399 -1.2855
5.5156 0.029306 0.032295 0.018583 0.025385 0 0.026666 0.065253 0.078324 0.10853 0.076205 0.14565 -1.8778 0.0052187 -0.24426 -0.1881 -0.035178 -0.14031 -0.38046 -0.23555 -0.20535 0.048108 -0.23421 -0.22956 -0.21073 0.00015089 0.00020851 0.0030818 4.0514e-05 -1.4867
5.5195 0.027271 0.027603 0.015554 0.017514 0 0.014172 0.051126 0.078948 0.11236 0.068332 0.22021 -1.893 -0.00044329 -0.24512 -0.18352 -0.054074 -0.16349 -0.38172 -0.26567 -0.26192 0.030975 -0.27593 -0.26574 -0.24235 0.0010809 -0.00010263 0.0029144 -5.8561e-05 -1.5989
5.5234 0.024474 0.024077 0.017227 0.020035 0 0.014121 0.038964 0.078253 0.11296 0.062557 0.25629 -1.8897 0.013055 -0.23842 -0.15971 -0.055237 -0.17005 -0.35209 -0.26509 -0.29771 0.012939 -0.28993 -0.28718 -0.25044 0.0016052 -0.00037366 0.0024655 7.3321e-05 -1.6332
5.5273 0.022118 0.022758 0.025902 0.031773 0 0.024879 0.035842 0.076834 0.11095 0.063899 0.24068 -1.8596 0.031038 -0.24257 -0.17439 -0.028427 -0.16166 -0.28502 -0.25061 -0.28591 -0.01252 -0.2727 -0.29549 -0.29216 0.0014487 -0.0008056 0.0019436 0.00010302 -1.593
5.5313 0.021233 0.02316 0.038863 0.044019 0 0.03808 0.043059 0.072583 0.10483 0.069447 0.18314 -1.8073 0.018302 -0.2299 -0.14914 -0.045026 -0.14247 -0.20789 -0.24125 -0.26138 0.002725 -0.21691 -0.28256 -0.19211 0.00084509 -0.0013242 0.0017146 4.1495e-05 -1.4716
5.5352 0.021708 0.023667 0.049244 0.047564 0 0.044884 0.05463 0.062981 0.091935 0.070864 0.10793 -1.7425 0.045266 -0.23007 -0.14182 -0.042187 -0.11572 -0.21909 -0.18783 -0.20496 0.017737 -0.16045 -0.23821 -0.1389 0.00026811 -0.0016109 0.0019652 0.00019543 -1.2558
5.5391 0.022368 0.022889 0.050529 0.03975 0 0.041357 0.059746 0.046997 0.06916 0.060729 0.038526 -1.671 0.053664 -0.22509 -0.12244 -0.025039 -0.082155 -0.24154 -0.13483 -0.13677 0.069158 -0.12218 -0.16303 -0.10789 -1.081e-05 -0.0013941 0.0024988 0.00073481 -0.93504
5.543 0.021979 0.020764 0.041328 0.025773 0 0.029861 0.049029 0.025611 0.034648 0.037815 -0.013393 -1.5937 0.039913 -0.21118 -0.085357 0.0039548 -0.0415 -0.23611 -0.097136 -0.062138 0.13899 -0.093957 -0.073408 -0.078814 -9.4854e-05 -0.00069169 0.0028892 0.0013637 -0.51647
5.5469 0.020209 0.018428 0.026424 0.013811 0 0.016583 0.021247 0.0014959 -0.0093808 0.0076803 -0.049188 -1.5131 0.080834 -0.20367 -0.057894 0.045519 0.0044498 -0.19658 -0.054177 0.033304 0.11565 -0.021991 0.0072583 -0.026021 -0.00022852 0.00023549 0.0028633 0.0014985 -0.041053
5.5508 0.017692 0.016979 0.013079 0.0087044 0 0.007486 -0.014315 -0.021439 -0.054665 -0.020992 -0.076621 -1.4376 0.082123 -0.16988 -0.059113 0.071293 0.050086 -0.12604 -0.046503 0.08442 0.17694 0.052205 0.063926 0.035355 -0.00045419 0.0011408 0.0025455 0.00083014 0.41429
5.5547 0.015258 0.016328 0.0056927 0.0093326 0 0.0051024 -0.042421 -0.03876 -0.088801 -0.040992 -0.10188 -1.3761 0.094971 -0.12309 -0.057237 0.06813 0.087395 -0.11166 -0.013042 0.13361 0.22038 0.088761 0.098211 0.069162 -0.0005485 0.0019732 0.0023213 -0.00028321 0.75842
5.5586 0.01314 0.015212 0.0032772 0.010973 0 0.0076113 -0.051033 -0.046949 -0.10138 -0.049092 -0.12529 -1.3278 0.089034 -0.10052 -0.046438 0.055856 0.10958 -0.13775 0.019197 0.16469 0.23431 0.093154 0.12228 0.10167 -0.00029802 0.0028025 0.0024533 -0.0010284 0.92525
5.5625 0.010874 0.012343 0.0015582 0.0096784 0 0.010421 -0.038912 -0.04525 -0.090575 -0.046 -0.14163 -1.2789 0.036343 -0.13023 -0.02807 0.057208 0.11415 -0.17049 0.018489 0.15998 0.22395 0.082042 0.14432 0.15355 0.00021202 0.0036026 0.0028252 -0.00080616 0.90654
5.5664 0.0078612 0.0075634 -0.0026512 0.0048572 0 0.0093132 -0.016217 -0.036506 -0.064795 -0.035166 -0.1431 -1.2129 0.03688 -0.11622 -0.042969 0.072537 0.10334 -0.14406 0.023304 0.15487 0.24191 0.11179 0.15926 0.096047 0.00064063 0.004163 0.0030614 0.0002518 0.75399
5.5703 0.003929 0.0019735 -0.0088991 -0.0013327 0 0.0032588 0.0023935 -0.025751 -0.037447 -0.021542 -0.12309 -1.1267 0.034253 -0.10267 -0.063431 0.039906 0.081987 -0.13945 0.033252 0.13447 0.16029 0.10348 0.15309 0.079465 0.00073782 0.0042459 0.0028994 0.0014042 0.54662
5.5742 -0.00059556 -0.0030427 -0.014297 -0.0062834 0 -0.0050274 0.0072653 -0.017084 -0.018257 -0.010094 -0.079907 -1.0369 0.019425 -0.11612 -0.044343 0.01581 0.054804 -0.13718 0.012532 0.10578 0.11474 0.074926 0.11647 0.051889 0.00061562 0.0038223 0.0024491 0.0019414 0.34546
5.5781 -0.0052267 -0.0068908 -0.0167 -0.0087147 0 -0.011338 -0.00070689 -0.01111 -0.0077944 -0.0036843 -0.019392 -0.96712 -0.0011402 -0.14864 -0.0055272 0.0079905 0.024977 -0.13237 -0.037127 0.068338 0.12091 0.038587 0.054953 0.0071244 0.00062589 0.0031224 0.0020933 0.0017442 0.16706
5.582 -0.0095839 -0.0099679 -0.016524 -0.0090093 0 -0.013354 -0.011901 -0.0051327 0.00083435 -0.0013029 0.045188 -0.92701 -0.0048235 -0.1595 -0.030773 -0.012559 -0.0055426 -0.12996 -0.0816 0.015331 0.10215 0.008793 -0.013329 -0.025995 0.00095414 0.0024319 0.0021351 0.0012602 -0.0072973
5.5859 -0.013309 -0.012923 -0.015685 -0.0085998 0 -0.012308 -0.015262 0.0039213 0.014984 0.001429 0.097457 -0.90209 -0.039673 -0.1724 -0.088264 -0.0070425 -0.034924 -0.18611 -0.087713 -0.017368 0.00022599 -0.025788 -0.069967 -0.037739 0.0013714 0.0018445 0.0025298 0.0009824 -0.19784
5.5898 -0.015859 -0.015792 -0.01525 -0.0090998 0 -0.011384 -0.0057651 0.016207 0.036026 0.0088338 0.1251 -0.86499 -0.045883 -0.20678 -0.10305 -0.035524 -0.060696 -0.20814 -0.10611 -0.057514 -0.0043479 -0.067706 -0.10731 -0.068454 0.0014467 0.0012397 0.0029413 0.00098273 -0.39615
5.5938 -0.016578 -0.017833 -0.01441 -0.011348 0 -0.012239 0.012694 0.028086 0.058184 0.021035 0.12569 -0.79894 -0.032673 -0.22913 -0.076972 -0.055165 -0.079729 -0.19878 -0.11775 -0.093979 -0.0013663 -0.094404 -0.12911 -0.096077 0.0010333 0.00051578 0.0030479 0.00095276 -0.56103
5.5977 -0.015103 -0.01809 -0.011687 -0.014504 0 -0.013 0.030193 0.03442 0.072575 0.032755 0.10694 -0.71178 -0.018332 -0.22331 -0.031505 -0.038829 -0.088785 -0.17289 -0.10767 -0.11735 -0.056558 -0.093211 -0.14164 -0.1038 0.00051032 -0.00017564 0.0028107 0.00065687 -0.64092
5.6016 -0.011711 -0.016068 -0.0067824 -0.015899 0 -0.0099079 0.037009 0.032124 0.07259 0.036711 0.080827 -0.62763 -0.052578 -0.27117 -0.069046 -0.058979 -0.085381 -0.17953 -0.094005 -0.13323 -0.054294 -0.10113 -0.14488 -0.11252 0.00047496 -0.00047075 0.0024797 0.00027971 -0.60405
5.6055 -0.007221 -0.011929 -0.001012 -0.012443 0 -0.0013535 0.029196 0.02218 0.056857 0.029196 0.055774 -0.56404 -0.064155 -0.22798 -0.11442 -0.060722 -0.068872 -0.14672 -0.079997 -0.087357 -0.030951 -0.05835 -0.1321 -0.11607 0.0011371 -0.0001105 0.0023658 0.0002803 -0.45518
5.6094 -0.002485 -0.0062512 0.0039411 -0.00318 0 0.0095291 0.010467 0.0087221 0.029025 0.013129 0.032589 -0.51644 -0.061042 -0.17599 -0.10439 -0.045834 -0.041455 -0.11096 -0.052998 -0.060268 -0.055937 -0.043668 -0.09782 -0.09678 0.002022 0.00076558 0.0025897 0.0008964 -0.23135
5.6133 0.0020175 0.00021531 0.0073863 0.00895 0 0.016511 -0.01025 -0.0037429 -0.0039799 -0.0041022 0.006826 -0.46403 -0.055384 -0.12785 -0.044422 -0.030674 -0.0083222 -0.077527 -0.02699 -0.043943 -0.083477 -0.039928 -0.045984 -0.051597 0.0023271 0.0016577 0.0029984 0.0018193 0.015985
5.6172 0.0061262 0.0065627 0.0096199 0.018149 0 0.015138 -0.023882 -0.012715 -0.033851 -0.016073 -0.025002 -0.3907 -0.064973 -0.06886 0.0251 -0.043017 0.023672 -0.039282 -0.031925 0.011961 -0.002744 0.018414 0.0098233 0.015476 0.0016448 0.00208 0.0032774 0.0023953 0.23912
5.6211 0.0096319 0.011763 0.010876 0.019494 0 0.0066434 -0.025974 -0.018149 -0.053084 -0.021216 -0.060666 -0.30061 -0.04235 -0.082155 -0.065305 -0.019002 0.048551 -0.076891 -0.021232 0.023929 -0.0060741 0.017221 0.054556 0.044926 0.00037177 0.0019483 0.0031584 0.0021791 0.40446
5.625 0.01212 0.015041 0.010826 0.012697 0 -0.0026498 -0.018531 -0.021249 -0.057847 -0.022092 -0.092453 -0.21373 -0.044346 -0.078627 -0.07055 -0.0078061 0.063478 -0.05038 0.0027541 0.04067 -0.0060759 0.048304 0.081136 0.053821 -0.00060953 0.0016311 0.0025999 0.0013152 0.49517
5.6289 0.013308 0.016423 0.0094267 0.0027209 0 -0.0060612 -0.0080752 -0.022952 -0.050293 -0.0215 -0.11151 -0.14689 -0.049825 -0.065431 -0.058067 0.00093127 0.06913 -0.004236 0.032615 0.065782 0.019182 0.070503 0.092887 0.069577 -0.00070308 0.0016149 0.0018566 0.00039733 0.50961
5.6328 0.013533 0.016868 0.0080831 -0.0035264 0 -0.0014273 -0.0012865 -0.02323 -0.037857 -0.019694 -0.11246 -0.098727 -0.050273 -0.049617 -0.06875 0.012278 0.067859 0.024454 0.052663 0.089652 0.063579 0.065931 0.097253 0.093456 -0.00010715 0.0020826 0.0013898 -3.6558e-05 0.45764
5.6367 0.013781 0.017593 0.0093477 -0.0018986 0 0.0078779 -0.00097246 -0.021257 -0.028572 -0.015271 -0.095242 -0.052183 -0.071896 -0.038091 -0.079657 0.016795 0.061138 0.0048459 0.013459 0.059822 0.040061 0.076074 0.096828 0.050747 0.00041796 0.0027701 0.0016196 0.00010809 0.35429
5.6406 0.015011 0.019042 0.01489 0.0065706 0 0.016251 -0.00477 -0.015924 -0.025081 -0.0080604 -0.063929 0.0094796 -0.062695 -0.067234 -0.084852 0.012457 0.048394 -0.0068658 0.021177 0.038906 0.0022496 0.028656 0.086014 0.02242 0.0002951 0.0032077 0.0026225 0.00053154 0.21158
5.6445 0.01732 0.02044 0.023537 0.017165 0 0.020297 -0.0070757 -0.0063315 -0.022206 -0.00017285 -0.02468 0.089373 -0.056662 -0.062332 -0.081191 -0.01409 0.028174 -0.032899 -0.011157 -0.0058353 -0.033596 -0.012217 0.056391 -0.0056536 -0.0003254 0.0031147 0.0039807 0.0008955 0.032707
5.6484 0.019771 0.020508 0.031554 0.025207 0 0.020669 -0.0026802 0.0076694 -0.010851 0.0063724 0.015823 0.1779 -0.054602 -0.053537 -0.067134 -0.041507 0.00050676 -0.040311 -0.066334 -0.063491 -0.054902 -0.043719 0.0060428 -0.03501 -0.00073563 0.0026049 0.0049658 0.001093 -0.18614
5.6523 0.021156 0.018777 0.035287 0.02878 0 0.020336 0.010183 0.02484 0.014207 0.012782 0.051566 0.26446 -0.049312 -0.09592 -0.045154 -0.039383 -0.031675 0.013344 -0.099062 -0.10979 -0.051072 -0.077697 -0.055577 -0.06427 -0.00037876 0.0020569 0.0050113 0.0012019 -0.44515
5.6563 0.02109 0.016316 0.033952 0.028705 0 0.021517 0.028877 0.042231 0.048852 0.023269 0.078811 0.34684 -0.040456 -0.073743 -0.11462 -0.061166 -0.063309 -0.06898 -0.10944 -0.1152 -0.075305 -0.11169 -0.112 -0.092282 0.00058898 0.0017924 0.0041519 0.0012596 -0.72773
5.6602 0.020417 0.015075 0.030053 0.026735 0 0.024185 0.047581 0.055824 0.081212 0.040633 0.097573 0.43 -0.062542 -0.082879 -0.1461 -0.097706 -0.08948 -0.085263 -0.14515 -0.15107 -0.1178 -0.14489 -0.15021 -0.1288 0.0014169 0.0018426 0.0030501 0.0011661 -0.9951
5.6641 0.020526 0.016369 0.027112 0.024207 0 0.026995 0.059836 0.062246 0.099316 0.06164 0.11121 0.51801 -0.07058 -0.10937 -0.15689 -0.12652 -0.10733 -0.059208 -0.17319 -0.18561 -0.14429 -0.16254 -0.16866 -0.1502 0.0014389 0.0019657 0.0025201 0.00082432 -1.1958
5.668 0.022158 0.01984 0.026852 0.022161 0 0.029067 0.061411 0.06068 0.098816 0.077318 0.12316 0.60959 -0.046719 -0.14162 -0.15742 -0.1349 -0.11627 -0.018482 -0.17895 -0.20382 -0.14981 -0.16468 -0.17623 -0.15132 0.00067048 0.0018593 0.0028962 0.00032821 -1.2873
5.6719 0.024783 0.023819 0.028276 0.021941 0 0.030605 0.052474 0.053536 0.084876 0.079065 0.13278 0.70165 -0.0039927 -0.16509 -0.15267 -0.11702 -0.11687 -0.013011 -0.16731 -0.20762 -0.17223 -0.17429 -0.18283 -0.15237 -0.0002235 0.0013773 0.0037706 -5.6736e-05 -1.2577
5.6758 0.027092 0.026711 0.029087 0.024786 0 0.032018 0.038022 0.045131 0.067357 0.065665 0.13387 0.79506 -0.0078699 -0.15172 -0.17268 -0.12734 -0.10973 -0.066424 -0.19481 -0.20247 -0.16775 -0.18579 -0.1897 -0.19282 -0.00053643 0.00061085 0.0043425 -0.00012861 -1.1317
5.6797 0.028103 0.028104 0.027764 0.030346 0 0.032867 0.025739 0.039004 0.053671 0.044806 0.11836 0.89458 -0.0012351 -0.1268 -0.15987 -0.098778 -0.095439 -0.049302 -0.18053 -0.1851 -0.18342 -0.17379 -0.18764 -0.17129 -0.00013057 -0.00017962 0.0040892 5.4643e-05 -0.95644
[truncated: 1,767,606 more chars]
