# Supplementary material for: Dataset from dynamic shake-table testing of five full-scale single leaf and cavity URM walls subjected to out-of-plane two-way bending
Source: Data Brief. 2019 Mar 20;24:103854. doi: 10.1016/j.dib.2019.103854 (PMC6480314; doi:10.1016/j.dib.2019.103854)
Supplement: Multimedia component 2 [file mmc2.zip › DATA/CS-000-RF/Test9.txt]

0 0.0015841 -0.0027489 0.0038779 0.00086662 0 9.2036e-05 0.0010519 0.0030809 -0.0052431 0.00057404 -0.00046821 -0.14373 0.01843 0.028939 0.083342 0.052221 2.7279e-05 0.097642 0.10652 0.1677 0.24739 0.096065 -0.0088113 0.16526 0.00068394 0.0017949 0.00010853 0.0012623 0.011922
0.003907 0.00084279 -0.0023977 0.0067593 0.001351 0 -4.1962e-05 -0.00033758 0.0050783 -0.007774 0.0019651 0.00086697 -0.17011 0.0070478 0.02355 0.10155 0.053466 6.3788e-05 0.061006 0.11923 0.16824 0.2397 0.10154 -0.0078336 0.15113 0.0011448 0.0024217 -3.268e-05 0.0015288 0.006942
0.007813 4.8347e-05 -0.0016683 0.0081482 0.00078117 0 -6.5723e-05 -0.0021152 0.0061146 -0.0081385 0.0027265 0.0028766 -0.19611 -0.0024618 0.013751 0.078741 0.046449 -0.00013643 0.057589 0.13225 0.16566 0.2245 0.12757 -0.0064826 0.11872 0.0014291 0.0030055 0.00078276 0.0021447 -0.00029062
0.011719 -0.00079819 -0.00049774 0.0082412 -1.4366e-05 0 0.00061445 -0.0030878 0.0054615 -0.0068098 0.0028339 0.003476 -0.20591 0.016996 0.013263 -0.0014875 0.027616 -4.729e-05 0.11698 0.12821 0.19735 0.19114 0.13366 -0.0054427 0.12933 0.0013377 0.0029254 0.0020452 0.0026584 -0.0059023
0.015625 -0.001642 0.00089714 0.0075384 -0.00034727 0 0.0019222 -0.0025329 0.0028723 -0.0046661 0.0026821 0.0020017 -0.19858 0.015208 0.05459 0.10077 0.052058 0.00049119 0.17796 0.12571 0.23181 0.18326 0.14496 -0.0052058 0.15311 0.0009725 0.002127 0.0029498 0.0026919 -0.0080828
0.019532 -0.0023092 0.0019347 0.0063899 -0.00024855 0 0.0029133 -0.00081034 -0.00077861 -0.002451 0.0025345 -0.00042323 -0.18657 0.030574 0.020626 0.07404 0.086367 0.0010911 0.17997 0.12932 0.20986 0.17396 0.11181 -0.0057657 0.1552 0.00061279 0.0012053 0.0029854 0.0022791 -0.00673
0.023438 -0.0025773 0.0020587 0.0047893 -0.00020885 0 0.002557 0.00091604 -0.0037247 -0.00057882 0.0022104 -0.0023236 -0.18362 0.052115 -0.010133 0.067811 0.090708 0.0011941 0.14924 0.13849 0.18705 0.14722 0.099161 -0.006625 0.14821 0.00050679 0.00088571 0.0022949 0.0018135 -0.0020271
0.027344 -0.0023308 0.0012677 0.0025645 -0.0004459 0 0.00082838 0.0016322 -0.0044763 0.00080629 0.0013635 -0.0034172 -0.19344 0.067123 -0.0043248 0.1309 0.061572 0.00062174 0.11609 0.14847 0.19355 0.10763 0.1202 -0.0071544 0.1455 0.00072847 0.0013709 0.001541 0.0016572 0.0055436
0.03125 -0.0016615 0.00022289 -0.00024356 -0.00055095 0 -0.0010223 0.0012611 -0.0030002 0.0017786 2.8421e-05 -0.0045759 -0.20828 0.051102 -0.016102 0.10176 0.077396 -0.00023991 0.13629 0.14187 0.21746 0.11074 0.073595 -0.0070857 0.16984 0.0011413 0.0021604 0.0014046 0.0017941 0.01363
0.035157 -0.00081108 -0.00025066 -0.00317 4.3653e-05 0 -0.0014595 0.00058744 -0.00079867 0.0026305 -0.0012153 -0.0062957 -0.21674 0.054661 0.021407 0.041817 0.081118 -0.00078147 0.10673 0.15631 0.22466 0.13904 0.085863 -0.0067494 0.15332 0.0014528 0.0025128 0.0021053 0.0018638 0.017456
0.039063 -2.1803e-07 0.00015224 -0.0054675 0.0012379 0 -9.7832e-05 0.00042991 0.0002943 0.0037254 -0.0017257 -0.0074526 -0.21291 0.052916 0.041837 0.060072 0.10055 -0.00069203 0.12231 0.16856 0.22684 0.13785 0.097178 -0.0068026 0.13086 0.0013549 0.0021233 0.0032843 0.0015419 0.012412
0.042969 0.0007098 0.00098988 -0.00647 0.0020202 0 0.0017935 0.00086358 -0.000392 0.0051178 -0.0014552 -0.0059282 -0.1997 0.051543 0.032271 0.11563 0.1184 -0.00017208 0.14667 0.17859 0.21883 0.12342 0.086045 -0.0076141 0.12262 0.00072558 0.0013891 0.0042925 0.00088996 -0.0016683
0.046875 0.0013957 0.0015242 -0.0058789 0.0012576 0 0.002329 0.0012219 -0.0018658 0.006234 -0.0010381 -0.00076333 -0.18554 0.06092 -0.0049276 0.1332 0.11004 0.00031733 0.11811 0.19024 0.19584 0.12674 0.043536 -0.0088356 0.144 -0.00022029 0.0010228 0.0046401 0.00033476 -0.018799
0.050782 0.0021101 0.0014163 -0.0037915 -0.0010816 0 0.00075121 0.00084292 -0.0023649 0.0060627 -0.001112 0.0062179 -0.1787 0.051092 0.018054 0.085781 0.12129 0.00047672 0.084491 0.18995 0.22654 0.13722 0.080971 -0.0095977 0.14502 -0.00099444 0.0013831 0.0042851 0.00029338 -0.030463
0.054688 0.0027291 0.000998 -0.0005532 -0.0034731 0 -0.0017186 -0.0001837 -0.00082078 0.0039215 -0.0015253 0.011121 -0.18339 0.066926 0.019276 0.12476 0.12319 0.00035261 0.10008 0.15593 0.22823 0.15144 0.081067 -0.0092223 0.1562 -0.0011535 0.0021467 0.0035925 0.00080291 -0.032217
0.058594 0.002964 0.00086983 0.0033467 -0.003815 0 -0.0028096 -0.0010031 0.0023375 0.00023035 -0.0013249 0.010771 -0.19824 0.064957 0.022929 0.14555 0.12194 0.00016674 0.091863 0.13536 0.21841 0.15184 0.080733 -0.0078328 0.17222 -0.00066595 0.0026151 0.0030338 0.0014975 -0.027359
0.0625 0.0025512 0.0012433 0.0072355 -0.0012132 0 -0.001201 -0.00075006 0.0055755 -0.0034811 0.00030151 0.0053341 -0.21657 0.040451 0.027888 0.12181 0.12257 3.672e-05 0.062629 0.13864 0.20478 0.13726 0.087147 -0.0062893 0.17361 5.2167e-06 0.002356 0.0028608 0.0019371 -0.02371
0.066407 0.0014794 0.0016926 0.010214 0.0029453 0 0.002156 0.00060838 0.0073343 -0.0055373 0.0029821 -0.0014919 -0.22844 0.035731 -0.00062461 0.11237 0.1316 -0.00010232 0.11511 0.13511 0.18671 0.1268 0.073183 -0.0054905 0.11056 0.00024908 0.0015841 0.0029772 0.0019647 -0.025935
0.070313 6.0529e-05 0.0015718 0.011341 0.0057397 0 0.0046392 0.002107 0.0068866 -0.00535 0.0051296 -0.0050463 -0.22515 0.039541 0.016382 0.15327 0.1103 -0.0003331 0.091825 0.13443 0.13229 0.15328 0.06819 -0.0056931 0.10716 -0.00016239 0.00095257 0.0030792 0.0017695 -0.030525
0.074219 -0.0012272 0.00069278 0.010072 0.0048947 0 0.0040733 0.0024734 0.0045032 -0.0038543 0.0051552 -0.0031083 -0.205 0.046704 0.021312 0.1725 0.11084 -0.00058567 0.095204 0.14547 0.1129 0.12927 0.061958 -0.0064672 0.11571 -0.00083276 0.00097869 0.002944 0.0016363 -0.02859
0.078125 -0.002019 -0.00040332 0.0066912 0.00068669 0 0.0006042 0.0011362 0.0011407 -0.0026931 0.0029108 0.0024458 -0.17615 0.04201 0.024527 0.16737 0.11749 -0.000684 0.11105 0.15152 0.11879 0.10949 0.057394 -0.007259 0.12262 -0.0010554 0.0016386 0.0026387 0.0016581 -0.01441
0.082032 -0.0022537 -0.00086066 0.0023317 -0.0040637 0 -0.0032887 -0.0012381 -0.0019541 -0.0027955 -2.3023e-05 0.0069416 -0.153 0.018535 0.038757 0.14329 0.10967 -0.00056077 0.11639 0.1374 0.12667 0.14423 0.056747 -0.0079188 0.11936 -0.00044834 0.0024623 0.0024783 0.0016913 0.0081011
0.085938 -0.0021323 -0.00023786 -0.0015484 -0.0060468 0 -0.0047217 -0.0030999 -0.0036272 -0.0035748 -0.001601 0.0061899 -0.14717 0.046618 0.036456 0.10356 0.085851 -0.00037864 0.11964 0.12138 0.076511 0.12026 0.045452 -0.0086347 0.11058 0.00065882 0.0029749 0.0027531 0.0015636 0.027329
0.089844 -0.0018892 0.0011078 -0.0039405 -0.0039799 0 -0.0027143 -0.0030333 -0.0033057 -0.0034573 -0.0010621 -0.00055715 -0.15971 0.039694 0.044954 0.1156 0.096368 -0.00038807 0.095834 0.11155 0.06332 0.13828 0.048338 -0.0094032 0.12583 0.0014681 0.003039 0.0034403 0.0012913 0.032931
0.09375 -0.0015744 0.0023096 -0.0047699 0.00044776 0 0.0010299 -0.00075008 -0.0014578 -0.0012913 0.00044455 -0.0099416 -0.18086 0.048495 0.055866 0.14443 0.1057 -0.00064905 0.072716 0.11356 0.056056 0.15536 0.04768 -0.0097308 0.13084 0.0013974 0.0028196 0.0041527 0.0010782 0.02385
0.097657 -0.0010359 0.0026693 -0.004737 0.003967 0 0.0035274 0.0026089 0.00046466 0.0025746 0.00097445 -0.016509 -0.19766 0.067426 0.066152 0.17208 0.10496 -0.00091794 0.045618 0.12203 0.044303 0.1647 0.048603 -0.0090355 0.13126 0.00059321 0.0025003 0.0044 0.0011082 0.0082122
0.10156 -0.00012198 0.0021295 -0.0046505 0.0042941 0 0.0029505 0.0051078 0.00091675 0.0064391 -0.00036273 -0.016083 -0.20277 0.048401 0.075187 0.18453 0.10029 -0.0008486 -0.014941 0.12117 0.027591 0.18211 0.0746 -0.00741 0.16351 -0.00020105 0.002108 0.0039783 0.0013603 -0.0044582
0.10547 0.0010778 0.0011867 -0.0047763 0.001758 0 7.8821e-05 0.0052402 -0.00048204 0.0084546 -0.0025444 -0.008393 -0.19737 0.047669 0.085639 0.22037 0.10856 -0.00033026 0.025393 0.11897 0.027371 0.21785 0.082787 -0.0058767 0.17846 -0.00029811 0.0016266 0.0031672 0.0016378 -0.011186
0.10938 0.0021826 0.00041472 -0.0046886 -0.0012728 0 -0.0024467 0.0029735 -0.0024103 0.0078747 -0.0035801 0.0026879 -0.18707 0.045649 0.07892 0.19429 0.10947 0.00037343 0.025105 0.11726 0.023504 0.16066 0.078172 -0.0056743 0.14364 0.000361 0.0012235 0.0025503 0.0017719 -0.016345
0.11328 0.0027398 6.0479e-05 -0.0036847 -0.002537 0 -0.0024438 -0.00013368 -0.0027399 0.005404 -0.0023757 0.011477 -0.17617 0.056373 0.08171 0.17762 0.10876 0.00083523 0.040403 0.11669 0.028793 0.13073 0.073371 -0.007113 0.11594 0.0012292 0.0012597 0.0025772 0.0017838 -0.025195
0.11719 0.0025551 1.3778e-05 -0.0013918 -0.0016811 0 -0.00011664 -0.0019413 -0.00032394 0.0025269 0.00023675 0.01396 -0.16643 0.08123 0.1036 0.2088 0.10942 0.00083113 0.097895 0.11721 0.050928 0.19293 0.075848 -0.009114 0.13058 0.0017078 0.0019873 0.003213 0.0018384 -0.037023
0.12109 0.001854 5.7841e-05 0.0019089 -0.00022073 0 0.0020898 -0.0012617 0.0038408 0.0004701 0.0022543 0.010154 -0.16018 0.06121 0.075006 0.16952 0.098064 0.00051464 0.069293 0.1162 0.074774 0.15839 0.072242 -0.01001 0.12861 0.0016748 0.003206 0.0039592 0.0020438 -0.044856
0.125 0.0011145 8.9148e-05 0.0054249 0.00013514 0 0.0016558 0.001186 0.007222 -0.00043458 0.0023054 0.0037754 -0.16244 0.053792 0.12964 0.1941 0.093654 0.00024166 0.029058 0.10478 0.077003 0.1062 0.11854 -0.008976 0.090775 0.0014915 0.0042625 0.0042335 0.002307 -0.041899
0.12891 0.00068876 0.00012076 0.0082683 -0.00084371 0 -0.0016466 0.0032109 0.007723 -0.00069441 0.00080007 -0.00055542 -0.17769 0.05982 0.1448 0.21241 0.087499 0.00022947 0.02593 0.106 0.092295 0.11402 0.12297 -0.0067823 0.074351 0.0015326 0.004483 0.0038043 0.0023949 -0.02815
0.13281 0.00052269 0.00015954 0.0098014 -0.0017769 0 -0.0052818 0.0027817 0.0053131 -0.0011412 -0.0006031 -0.00055394 -0.20366 0.077804 0.12281 0.20539 0.089229 0.00038266 0.052704 0.10876 0.10864 0.13861 0.10174 -0.0051112 0.089535 0.0017595 0.0037051 0.0029438 0.0021449 -0.010602
0.13672 0.00022526 0.00016123 0.0097329 -0.0011342 0 -0.0059383 -0.00033856 0.0018713 -0.0023592 -0.00062066 0.0023956 -0.22914 0.10415 0.1158 0.17017 0.11714 0.00043634 0.07746 0.086352 0.09355 0.080074 0.11704 -0.0050485 0.12913 0.0017818 0.0024395 0.0022048 0.0016281 0.0030318
0.14063 -0.00055307 0.00012474 0.0080538 0.0011395 0 -0.002407 -0.0042636 -0.00055612 -0.0043108 0.00051779 0.0046903 -0.24012 0.070132 0.10367 0.17382 0.13417 0.00024962 0.07156 0.071154 0.089742 0.14127 0.10785 -0.0061453 0.059363 0.0013297 0.0014906 0.0020193 0.0011191 0.010736
0.14453 -0.0017451 0.0001847 0.0049976 0.003389 0 0.0031118 -0.006306 -0.0014155 -0.0062591 0.0014412 0.0034593 -0.23007 0.069945 0.0933 0.16539 0.12224 -5.1172e-05 0.071343 0.056992 0.096074 0.11962 0.11523 -0.0069244 0.031371 0.0006182 0.0013458 0.0024272 0.00090488 0.016481
0.14844 -0.0028221 0.00054343 0.0010879 0.0036475 0 0.0065384 -0.0049626 -0.0017104 -0.0070469 0.0010472 -0.0013515 -0.20548 0.086162 0.10972 0.15141 0.1242 -0.00021085 0.064439 0.060303 0.089957 0.11623 0.11302 -0.0063278 0.028008 0.00019622 0.0018437 0.0030983 0.0010922 0.024421
0.15234 -0.0031393 0.0012685 -0.0028606 0.0014084 0 0.0051603 -0.0010083 -0.0025723 -0.0057146 -0.00046828 -0.0072426 -0.18123 0.10045 0.14478 0.13941 0.15237 -0.00011118 0.041976 0.078198 0.072645 0.16187 0.095471 -0.0047194 0.031745 0.00040621 0.0023859 0.0035815 0.0015494 0.033161
0.15625 -0.0024028 0.0021554 -0.0059372 -0.0018299 0 -7.0649e-05 0.003142 -0.0038978 -0.002209 -0.0019025 -0.011234 -0.16964 0.08272 0.1046 0.14367 0.15157 0.00010521 -0.0029329 0.059418 0.10501 0.13123 0.10364 -0.0035168 0.016488 0.0010043 0.0024786 0.0035799 0.0019976 0.036062
0.16016 -0.0008884 0.002815 -0.0075027 -0.0037361 0 -0.0051707 0.005239 -0.0044543 0.0023051 -0.0022538 -0.011853 -0.17265 0.078777 0.13159 0.10598 0.14153 0.00016775 0.027562 0.021904 0.058271 0.12687 0.095111 -0.0038551 0.024443 0.0013487 0.002126 0.003093 0.0021727 0.027419
0.16406 0.00075077 0.0029258 -0.0074918 -0.0030115 0 -0.0062516 0.0047077 -0.0032844 0.0059113 -0.0015941 -0.0095433 -0.18337 0.076281 0.11542 0.10873 0.14661 -6.9782e-05 0.029185 0.036995 0.074228 0.11466 0.080631 -0.0055799 0.052169 0.00099725 0.0017595 0.0023878 0.0019646 0.0084798
0.16797 0.0019172 0.0024284 -0.0063961 -0.00036552 0 -0.0025898 0.002754 -0.00087843 0.0070362 -0.00079816 -0.0056538 -0.19395 0.083736 0.090744 0.13581 0.14861 -0.00049675 0.011106 0.07792 0.097102 0.10277 0.078647 -0.0074801 0.058428 0.00013404 0.0018086 0.0018505 0.0014818 -0.012571
0.17188 0.0023967 0.0015037 -0.0048874 0.0021533 0 0.0028798 0.0011875 0.0011567 0.0054544 -0.00052488 -0.0013036 -0.20183 0.11177 0.12046 0.14951 0.12191 -0.00084272 0.0078526 0.094242 0.037019 0.10725 0.10577 -0.0084456 0.00038378 -0.00060307 0.0023131 0.001789 0.0010112 -0.026676
0.17578 0.0023609 0.00039391 -0.003335 0.002812 0 0.0059978 0.0010541 0.0016258 0.0024281 -0.0005575 0.002824 -0.20897 0.11451 0.12495 0.16282 0.11527 -0.00089949 0.042432 0.069174 0.10939 0.10476 0.072817 -0.0083913 0.04978 -0.00073214 0.0029016 0.0022651 0.00086779 -0.030407
0.17969 0.0021093 -0.00073206 -0.0015826 0.0014335 0 0.0046583 0.0021161 0.00090148 -0.00018557 -0.00015037 0.0060051 -0.21655 0.10547 0.1267 0.16264 0.091765 -0.0006691 0.06796 0.061993 0.10688 0.086689 0.073086 -0.0081133 0.057224 -0.00037761 0.0031197 0.003039 0.0011858 -0.027223
0.18359 0.0018059 -0.0017543 0.00081335 -0.00069337 0 0.00023895 0.0033303 0.00051023 -0.0012098 0.0010505 0.0073284 -0.22168 0.084345 0.12364 0.1681 0.070271 -0.00032934 0.048965 0.052168 0.090408 0.091149 0.0803 -0.0083381 0.042825 -0.00011843 0.0028022 0.0036887 0.0017819 -0.023021
0.1875 0.0014148 -0.0025064 0.0040289 -0.0019796 0 -0.0038265 0.0036824 0.001556 -0.00085388 0.0025133 0.0063671 -0.21967 0.059373 0.10931 0.17562 0.062383 -7.4275e-05 0.0027506 0.041548 0.08876 0.11672 0.083881 -0.0089719 0.025084 -0.00038633 0.0021838 0.0038641 0.0022284 -0.020619
0.19141 0.00082452 -0.0027837 0.0075157 -0.0017285 0 -0.0049202 0.0026954 0.0035659 -0.00036061 0.0032625 0.0039698 -0.20904 0.055243 0.067073 0.14874 0.077223 2.6035e-05 0.027753 0.063468 0.10485 0.10814 0.088125 -0.009264 0.031282 -0.0010129 0.0016883 0.0035163 0.0021414 -0.018099
0.19531 2.0069e-06 -0.0025015 0.010034 -0.00046218 0 -0.0030876 0.00047989 0.0048944 -0.00094656 0.0027821 0.0020335 -0.19389 0.077971 0.11274 0.17414 0.062276 4.6427e-05 0.043513 0.062239 0.10353 0.094659 0.097228 -0.0086428 0.055043 -0.001378 0.0015988 0.0029248 0.0014961 -0.011725
0.19922 -0.00096209 -0.0018423 0.010255 0.00069202 0 -0.00050346 -0.0023755 0.0042468 -0.0028755 0.0014672 0.0020443 -0.18137 0.080543 0.1376 0.16633 0.072843 0.00011506 0.058675 0.070719 0.086809 0.078088 0.099278 -0.0073427 0.038315 -0.0010171 0.0018753 0.0024867 0.00070259 4.442e-05
0.20313 -0.0019115 -0.0011938 0.0075875 0.00092223 0 0.00066281 -0.0048811 0.0018013 -0.0052975 0.00022122 0.0035717 -0.17729 0.065548 0.13389 0.15171 0.08901 0.0002925 0.058119 0.074585 0.0611 0.071763 0.095749 -0.0062187 0.027846 -9.3574e-05 0.0022368 0.0024339 0.00033488 0.015134
0.20703 -0.0026876 -0.00087447 0.0026802 0.00024863 0 -2.2348e-05 -0.0058621 -0.0010958 -0.0068479 -0.00033229 0.0042696 -0.18345 0.042646 0.10752 0.15955 0.086142 0.00051059 0.034411 0.059714 0.036865 0.084109 0.089598 -0.0059684 0.064271 0.0007293 0.0024111 0.0027111 0.00069824 0.029542
0.21094 -0.0031362 -0.00088159 -0.0027881 -0.00063651 0 -0.0012967 -0.0045246 -0.0032159 -0.0065001 -0.00023918 0.0017206 -0.19761 0.029582 0.078271 0.13106 0.072761 0.00061449 0.068139 0.058355 0.053714 0.071039 0.081457 -0.0065264 0.02925 0.00089466 0.0023458 0.0030994 0.0015858 0.039801
0.21484 -0.0030973 -0.0009163 -0.0069614 -0.0009694 0 -0.0016671 -0.0011461 -0.0043576 -0.0041358 6.6988e-05 -0.0042871 -0.21415 0.030494 0.033552 0.13619 0.065354 0.00048397 0.055531 0.044188 0.052063 0.070086 0.08795 -0.0071681 0.051018 0.00045401 0.002224 0.0034398 0.0024368 0.044061
0.21875 -0.002452 -0.00069003 -0.0087745 -0.0004948 0 -0.00079199 0.0027475 -0.0050666 -0.00059602 0.00027535 -0.011061 -0.22464 0.03444 0.0085633 0.14716 0.057243 0.00015041 0.041565 0.038136 0.040595 0.068335 0.089798 -0.007165 0.063631 -8.0167e-06 0.0022882 0.0037245 0.0027683 0.041901
0.22266 -0.0012279 -0.00023102 -0.0084122 0.00034816 0 0.00040088 0.005148 -0.0056707 0.0027276 0.00035215 -0.014678 -0.22033 0.036516 0.0068076 0.13396 0.048477 -0.00019118 0.039756 0.046031 0.025899 0.059294 0.086688 -0.0063806 0.064249 6.2687e-05 0.0026158 0.0039833 0.0025147 0.03423
0.22656 0.00032694 0.0001163 -0.0069778 0.00074859 0 0.00074815 0.0048999 -0.0057929 0.0045534 0.00027866 -0.012815 -0.19825 0.034018 0.0095611 0.051602 0.044084 -0.00031377 0.046502 0.064983 0.01616 0.038356 0.092207 -0.005333 0.09533 0.00068626 0.0030238 0.0041264 0.0020012 0.023616
0.23047 0.0017973 2.16e-05 -0.0056365 0.00016307 0 -5.8558e-05 0.0025811 -0.004854 0.0043549 -0.00015533 -0.0064972 -0.1671 0.014474 -0.02397 0.065749 0.016531 -0.00015017 0.027635 0.034813 0.001538 0.032293 0.068647 -0.0047609 0.062671 0.0013722 0.0031862 0.0039675 0.0016157 0.013782
0.23438 0.0027765 -0.00048012 -0.0048457 -0.0011641 0 -0.0012827 0.00012688 -0.0029127 0.002666 -0.0011248 0.0006326 -0.14584 -0.0071143 -0.070784 0.049781 0.033008 0.00012267 0.031387 0.046313 0.0050245 0.041763 0.052605 -0.0050944 0.040211 0.001611 0.0028864 0.0034456 0.0015039 0.0073936
0.23828 0.003055 -0.00097216 -0.0041828 -0.0022476 0 -0.0018769 -0.00060147 -0.00081254 0.00078834 -0.0023354 0.0049385 -0.15183 -0.017237 -0.079194 0.014665 0.047691 0.00021615 0.03872 0.067692 0.015263 0.057883 0.047781 -0.006204 0.044428 0.0013356 0.0022103 0.0028121 0.0015509 0.0035755
0.24219 0.002699 -0.001024 -0.0028164 -0.0020731 0 -0.0013846 0.00081511 0.00058536 -4.0089e-05 -0.002985 0.0052679 -0.18557 -0.016147 -0.031431 -0.019739 0.027341 -2.3783e-06 0.034049 0.070434 0.019412 0.07361 0.050993 -0.0075188 0.07167 0.00091688 0.0015188 0.0025248 0.0016074 -0.0019522
0.24609 0.001982 -0.00061373 -0.00022227 -0.00050309 0 -0.00025433 0.0031304 0.0012464 0.00048463 -0.0023652 0.0034517 -0.226 -0.066587 -0.05713 -0.015364 0.0041571 -0.00034905 0.02521 0.055129 -0.00043442 0.090691 0.034782 -0.0083704 0.040112 0.00074401 0.0012022 0.0028719 0.0016804 -0.01307
0.25 0.0012257 -0.00019118 0.0033615 0.0014138 0 0.00058801 0.0044742 0.001928 0.0014959 -0.00059592 0.0025737 -0.24394 -0.062665 -0.053449 0.0068143 0.038639 -0.00045921 -0.027452 0.053461 -0.033954 0.06998 0.030608 -0.0083536 0.068521 0.00083997 0.0014035 0.0036563 0.0018822 -0.028582
0.25391 0.00064488 -0.00028469 0.0069905 0.0021647 0 0.00047862 0.0037533 0.0032662 0.0016329 0.0013092 0.0044123 -0.22545 -0.049679 -0.041915 -0.013256 0.043494 -0.0001437 -0.037005 0.036578 -0.048833 0.061152 0.015706 -0.0075273 0.074307 0.00089929 0.0019347 0.0042815 0.0022171 -0.041307
0.25781 0.00026019 -0.00098416 0.0094662 0.0010678 0 -0.00049868 0.0013184 0.0049575 0.00017193 0.0022537 0.0079832 -0.18546 -0.046263 -0.041038 -0.057906 0.029665 0.00035698 -0.017245 0.023301 -0.049541 0.063707 0.0025919 -0.0063504 0.054337 0.00067916 0.0024533 0.0042257 0.0024804 -0.042818
0.26172 -8.8257e-05 -0.0017799 0.0098735 -0.00098615 0 -0.0015827 -0.0014726 0.0059231 -0.0022934 0.0020307 0.010236 -0.15773 -0.064823 -0.072244 -0.072961 0.050519 0.00050534 -0.026775 0.055717 -0.056979 0.056674 0.020692 -0.0053711 0.037374 0.00031096 0.0027419 0.003503 0.0024202 -0.030365
0.26563 -0.00062229 -0.0019391 0.0079427 -0.002164 0 -0.0018853 -0.0032665 0.0052929 -0.0042245 0.0014686 0.0083866 -0.16725 -0.049582 -0.012719 0.028908 0.067974 -6.6902e-05 0.0049291 0.056536 -0.016432 0.090507 0.008666 -0.0048648 0.044515 0.00018856 0.0028413 0.0026766 0.0020121 -0.0098144
0.26953 -0.0014362 -0.0011193 0.0041325 -0.0013192 0 -0.0010643 -0.0034757 0.0031808 -0.0042943 0.0015293 0.0021946 -0.20805 -0.046967 0.021713 0.042194 0.072086 -0.0011585 -0.023355 0.033857 -0.021679 0.074939 0.027803 -0.0047051 0.03656 0.0005381 0.0029313 0.0023777 0.0015391 0.0085038
0.27344 -0.0023386 0.00031272 -0.00055267 0.00080995 0 0.00034128 -0.0023848 0.00048188 -0.0023909 0.0022221 -0.0055331 -0.24653 -0.043305 0.023822 0.02659 0.060543 -0.002064 -0.057994 0.017273 -0.022916 0.055673 0.039872 -0.0045918 0.023729 0.0011178 0.0030939 0.0027509 0.0013481 0.01776
0.27734 -0.0028634 0.0015534 -0.0049307 0.0020739 0 0.0012312 -0.00077812 -0.0019986 0.00033376 0.0024723 -0.010705 -0.24875 -0.038714 0.001764 0.020564 0.041701 -0.0021082 -0.062158 0.017462 0.0029713 0.052244 0.031147 -0.0044316 0.0139 0.0013836 0.0032086 0.0033289 0.0014983 0.019361
0.28125 -0.0025098 0.0020121 -0.0080558 0.00084504 0 0.00081149 0.00052884 -0.0040797 0.0023529 0.0011846 -0.010828 -0.20883 -0.070004 0.0040467 0.025707 0.055034 -0.0012087 -0.021052 0.00286 0.023623 0.026461 0.043061 -0.0044734 0.012928 0.00099242 0.0030928 0.0034572 0.001669 0.020161
0.28516 -0.0010956 0.0017939 -0.0094803 -0.0022636 0 -0.00060245 0.0010543 -0.0058512 0.0028207 -0.0014846 -0.0068849 -0.15407 -0.018894 -0.040577 0.011528 0.053556 4.2104e-05 -0.06132 0.010837 0.019737 0.027058 0.04273 -0.0050129 0.010303 0.0001629 0.0027394 0.0028816 0.0014586 0.024734
0.28906 0.0010306 0.0015985 -0.0092211 -0.0045865 0 -0.0015978 0.00088467 -0.0069575 0.0019926 -0.0039402 -0.0026701 -0.12266 -0.01075 -0.039106 0.013778 0.043385 0.00086951 -0.094318 0.022757 0.019436 0.013297 0.043428 -0.0059478 0.0060357 -0.00047118 0.0023879 0.0019699 0.00081427 0.029924
0.29297 0.0031133 0.0021098 -0.0074965 -0.0035684 0 -0.00070726 0.00069275 -0.0065121 0.000838 -0.0043563 -0.0018777 -0.1335 -0.019133 -0.0028992 0.032082 0.030498 0.00095179 -0.1029 0.020689 0.023312 -0.0058784 0.04685 -0.0066947 -0.0039692 -0.00040409 0.0023236 0.0013826 0.00016349 0.026842
0.29688 0.0043973 0.0033725 -0.0045132 0.00089828 0 0.0022279 0.0013612 -0.0039314 0.00031901 -0.0022332 -0.0051005 -0.17337 0.013594 0.029455 0.054462 0.023403 0.00062954 -0.083095 -0.010682 0.025385 -0.0095054 0.051246 -0.0066659 -0.022157 0.00029568 0.0025855 0.0015099 7.9342e-05 0.0086955
0.30078 0.0045268 0.0046682 -0.00055686 0.0060799 0 0.0055756 0.0032527 0.00013726 0.00089648 0.0011294 -0.0091417 -0.21037 0.0028003 -0.0042304 0.0051496 0.068222 0.00050893 0.005631 0.0047125 0.0095017 0.018119 0.031769 -0.0058941 0.012286 0.0010457 0.002886 0.0021809 0.00076171 -0.022397
0.30469 0.0036447 0.0049988 0.0036904 0.0084233 0 0.0069411 0.0056149 0.0038913 0.0024333 0.0036842 -0.0093415 -0.22001 -0.029844 -0.020705 0.012878 0.067294 0.00084152 -0.050881 0.010327 0.0049615 0.0025394 0.041921 -0.0051308 -0.0061519 0.0012575 0.002857 0.0028661 0.0018162 -0.055457
0.30859 0.0021623 0.0038087 0.0070292 0.0063046 0 0.0050274 0.0067753 0.0055966 0.0043049 0.0042469 -0.0032039 -0.2014 -0.02835 -0.028066 0.027592 0.03996 0.0012638 -0.095442 0.014382 0.0083071 -0.020273 0.047817 -0.005202 -0.004231 0.00082712 0.0024108 0.0031432 0.0025539 -0.077352
0.3125 0.00044955 0.0014079 0.0081964 0.001155 0 0.0007695 0.0052737 0.0048987 0.0055659 0.0032255 0.0075013 -0.17278 0.010477 -0.026434 0.018441 0.013442 0.0011341 -0.083364 0.019381 0.016145 -0.024327 0.039488 -0.0061803 0.018145 0.00017481 0.0018611 0.002995 0.0025524 -0.080601
0.31641 -0.0012671 -0.0011948 0.0067484 -0.0038982 0 -0.0033226 0.0011901 0.0029944 0.0052624 0.0019315 0.01777 -0.15416 0.018487 -0.004346 -0.03775 0.042533 0.00014673 -0.10009 0.021283 0.023309 0.018621 0.034267 -0.0072248 -0.04161 -0.00017182 0.0016583 0.0027211 0.001975 -0.066573
0.32031 -0.0027662 -0.0028954 0.0036637 -0.0065046 0 -0.0051157 -0.0034915 0.0015185 0.0029774 0.0012816 0.022609 -0.15351 0.0096524 -0.013667 -0.017553 0.037573 -0.0013382 -0.088821 0.0099869 0.035269 0.046709 0.029276 -0.0073513 -0.035407 -4.512e-05 0.001967 0.0026167 0.0013738 -0.042846
0.32422 -0.003695 -0.003098 0.00095425 -0.0064481 0 -0.0043895 -0.0060343 0.0012244 -0.00065827 0.0011596 0.019939 -0.16584 -0.002214 -0.0034239 -0.029558 0.047332 -0.0025282 -0.055285 0.0082788 0.044951 0.078798 0.040431 -0.0064429 0.0082035 0.00026538 0.0024815 0.0027411 0.0011812 -0.018001
0.32813 -0.0036855 -0.0019408 0.00031919 -0.0049308 0 -0.0026118 -0.0049019 0.0016446 -0.0040293 0.00090908 0.011179 -0.18106 -0.010729 0.0084429 -0.046624 0.04875 -0.00276 -0.046715 0.010686 0.041923 0.079503 0.052849 -0.0054743 0.023029 0.00033913 0.0026754 0.0029456 0.0013696 0.0021672
0.33203 -0.0026838 -8.3321e-05 0.0017811 -0.0029033 0 -0.0012796 -0.00099843 0.0018445 -0.005428 0.00024024 -0.00029001 -0.19083 -0.012912 0.00014273 -0.033637 0.020757 -0.0019047 -0.10022 0.011607 0.021262 0.021722 0.05182 -0.0056318 -0.039378 3.7957e-05 0.0022675 0.0030577 0.0015687 0.01563
0.33594 -0.0011627 0.0017191 0.0034719 -0.00034399 0 -0.00053051 0.0028685 0.0013114 -0.0042751 -0.00049112 -0.011031 -0.19003 -0.029975 -0.010621 -0.029829 0.037498 -0.00033542 -0.11795 0.037879 0.029785 0.0043364 0.059913 -0.0071207 -0.021849 -0.00037949 0.0014814 0.003012 0.0014838 0.023508
0.33984 7.989e-05 0.0029558 0.0029275 0.0028536 0 0.00058826 0.0039596 8.1442e-05 -0.0016742 -0.00087409 -0.018421 -0.17617 -0.0071216 -0.027519 0.027918 0.06054 0.0014015 -0.10943 0.030182 0.013985 0.052017 0.084803 -0.0088409 0.00025464 -0.00052096 0.00085813 0.0028426 0.001185 0.029095
0.34375 0.00046477 0.0034734 -0.00098489 0.0056397 0 0.0025609 0.0015119 -0.0017638 0.00032106 -0.0011205 -0.020684 -0.15097 -0.0081592 -0.024492 0.04474 0.059961 0.0028737 -0.078993 0.021696 0.0087804 0.091068 0.092767 -0.009321 -0.010481 -0.00022907 0.00079309 0.0026168 0.00099686 0.03633
0.34766 8.7238e-05 0.003407 -0.0069878 0.005978 0 0.0043353 -0.0028252 -0.0043249 0.00027694 -0.0019314 -0.017207 -0.12299 -0.027592 -0.0065465 0.012712 0.038577 0.0038251 -0.064346 0.026536 0.0048404 0.097418 0.084156 -0.0080661 -0.038213 0.00028606 0.001218 0.0024147 0.0011267 0.047058
0.35156 -0.00033235 0.0030539 -0.012037 0.0026863 0 0.0040969 -0.006224 -0.0073458 -0.001471 -0.0035758 -0.009475 -0.10565 -0.0039075 -0.0051578 -0.012308 0.026037 0.0041192 -0.14633 0.05068 -0.045474 0.074192 0.085908 -0.0060324 -0.018438 0.00064347 0.0016999 0.002344 0.0014254 0.058149
0.35547 -3.162e-06 0.0027552 -0.013235 -0.0027857 0 0.0012874 -0.0065319 -0.0095455 -0.0030844 -0.0051755 -0.0014198 -0.10899 0.0076183 -0.011503 0.020548 0.053659 0.0037509 -0.10783 0.043331 -0.012356 0.077537 0.079226 -0.0047626 0.013263 0.00060893 0.0018421 0.0025011 0.0015251 0.061219
0.35938 0.0013182 0.0027722 -0.0096077 -0.0067129 0 -0.0022177 -0.0034282 -0.0089364 -0.0027107 -0.0051208 0.0022655 -0.13126 0.00681 -0.0043801 0.035377 0.048774 0.0029304 -0.078453 0.042167 0.0030545 0.089242 0.07328 -0.0050173 0.015441 0.00024996 0.0016088 0.0028645 0.0012144 0.046763
0.36328 0.0031475 0.0031537 -0.0025586 -0.005785 0 -0.0032685 0.0016706 -0.0043476 5.0993e-05 -0.0024361 -0.00053192 -0.15889 0.0060263 -0.00094031 0.046203 0.043749 0.0020551 -0.072794 0.03334 0.011089 0.096597 0.072661 -0.0062077 0.013767 -0.0001673 0.0012986 0.0032336 0.00067153 0.010894
0.36719 0.0046502 0.0036677 0.0051188 2.7268e-05 0 -0.00016933 0.0065586 0.0030711 0.0039112 0.002137 -0.0069128 -0.17643 0.0099643 -0.014478 0.055778 0.059443 0.0014523 -0.090448 0.011687 0.024017 0.094114 0.082382 -0.0071209 0.023415 -0.0003974 0.0012322 0.0033295 0.00031788 -0.040232
0.37109 0.005229 0.0039005 0.010804 0.0070694 0 0.0055152 0.0092947 0.0099893 0.006986 0.0064505 -0.010137 -0.1784 -0.015461 -0.038199 -0.011522 0.044942 0.0010592 -0.091437 0.022993 0.040925 0.10664 0.11523 -0.0071501 -0.0021648 -0.00034973 0.0014693 0.0030165 0.00042789 -0.092391
0.375 0.0048417 0.0035209 0.013164 0.010675 0 0.0099462 0.0089239 0.013006 0.0082127 0.0085241 -0.0043872 -0.17207 0.001615 -0.040298 -0.045494 0.042392 0.000376 -0.09977 0.04084 0.0084772 0.054885 0.088382 -0.006799 -0.020381 -7.1812e-05 0.0018007 0.0024402 0.00086744 -0.13098
0.37891 0.0038634 0.0025449 0.01239 0.0087758 0 0.010117 0.0058152 0.01117 0.0079194 0.0080561 0.010249 -0.16912 0.011609 -0.030417 -0.023489 0.054102 -0.0011545 -0.098035 0.060361 8.642e-05 0.028699 0.075797 -0.0070318 -0.0099704 0.00032785 0.0019805 0.0019288 0.0012109 -0.14904
0.38281 0.002712 0.0013731 0.0097533 0.0034027 0 0.0063464 0.0015957 0.0067412 0.0072501 0.0065488 0.02681 -0.17442 0.010588 -0.019524 0.0049006 0.070348 -0.0035971 -0.090179 0.065642 0.017393 0.039866 0.082493 -0.00823 0.017628 0.00071435 0.0019493 0.0017261 0.0011284 -0.14965
0.38672 0.0016006 0.0005225 0.0068755 -0.0011511 0 0.0018768 -0.0014773 0.0034287 0.007138 0.0059466 0.035817 -0.18282 0.012859 -0.02217 -0.053287 0.073573 -0.0062907 -0.090317 0.032803 0.031619 0.069249 0.085545 -0.0098591 0.033463 0.00092652 0.0018482 0.001813 0.00068387 -0.14138
0.39063 0.00057617 0.00024621 0.00496 -0.0018585 0 -7.1992e-05 -0.001698 0.0035026 0.0077297 0.0069805 0.031932 -0.18603 0.041236 -0.010555 -0.059773 0.0427 -0.0081956 -0.027869 0.042622 0.036382 0.051401 0.061689 -0.011134 0.0048293 0.00082701 0.0018471 0.0019905 0.00027459 -0.13071
0.39453 -0.0003021 0.00036922 0.0041815 0.00083363 0 0.00091891 0.00090693 0.006164 0.0085417 0.0086119 0.017794 -0.18168 0.047123 -0.039178 -0.046655 0.046286 -0.0085812 -0.021987 0.054453 0.030003 0.093224 0.069307 -0.01189 -0.023911 0.00042226 0.0019802 0.002131 0.0002742 -0.11767
0.39844 -0.00088546 0.00051569 0.003572 0.0038185 0 0.0023994 0.0043262 0.0084071 0.0089259 0.0089598 0.0020373 -0.1749 0.038275 -0.043473 -0.017138 0.048853 -0.0074864 -0.022158 0.059526 0.043529 0.1257 0.089469 -0.012684 -0.045286 -5.8493e-05 0.0021409 0.0023189 0.00070751 -0.097549
0.40234 -0.0010328 0.00054151 0.0016933 0.0042089 0 0.0016888 0.0057388 0.0074873 0.0083283 0.0068458 -0.0069323 -0.17175 0.025048 -0.002388 0.0112 0.039573 -0.0055641 -0.0055289 0.059142 0.084359 0.10848 0.10523 -0.014024 -0.051044 -0.00026085 0.002208 0.0027215 0.0012447 -0.06667
0.40625 -0.00074891 0.00075051 -0.0021244 0.0017036 0 -0.0013161 0.0035115 0.0029147 0.0063074 0.0026986 -0.0066086 -0.1725 0.028594 0.002076 -0.027831 0.069385 -0.003457 -0.013295 0.081694 0.10275 0.053909 0.096953 -0.015584 -0.023658 3.249e-05 0.0021593 0.0033282 0.0015072 -0.026909
0.41016 -0.00020478 0.0016185 -0.006867 -0.0014305 0 -0.003853 -0.0014442 -0.0034307 0.0026591 -0.0017762 -0.0014065 -0.17244 0.0085739 -0.048761 -0.0068126 0.073507 -0.0012679 -0.01642 0.063712 0.12807 0.069516 0.087469 -0.01631 -0.043018 0.00067751 0.002065 0.0038654 0.0014026 0.01444
0.41406 0.0003694 0.0032052 -0.010188 -0.0024704 0 -0.0028665 -0.0061324 -0.0087736 -0.0022018 -0.0047532 0.0012949 -0.16882 0.0052725 -0.050882 0.010552 0.076564 0.001401 -0.0091606 0.068824 0.12053 0.078368 0.082759 -0.015359 -0.02851 0.001209 0.0019914 0.0040198 0.0011889 0.048944
0.41797 0.00079202 0.0048003 -0.010053 -0.00051909 0 0.0018777 -0.0075573 -0.011128 -0.0069786 -0.0053691 -0.0032062 -0.16546 -0.0059749 -0.040778 0.0077721 0.079885 0.0048765 0.0058063 0.088931 0.096819 0.080099 0.087323 -0.012925 -0.023009 0.0011666 0.0019262 0.0037633 0.001216 0.071693
0.42188 0.00094783 0.0052409 -0.0064714 0.0028309 0 0.0070077 -0.0048987 -0.010089 -0.0098889 -0.0040896 -0.01369 -0.16897 -0.061102 -0.084671 -0.019485 0.079519 0.0088223 0.022859 0.098429 0.088683 0.089909 0.10309 -0.010106 -0.091631 0.00046453 0.0017981 0.0034265 0.0015787 0.082942
0.42578 0.00075726 0.003773 -0.0017414 0.0047645 0 0.0079512 -0.00011343 -0.0066437 -0.0097375 -0.0022988 -0.024079 -0.18044 -0.037506 -0.053423 -0.011612 0.066777 0.012173 0.031507 0.089871 0.10145 0.070378 0.074377 -0.0079607 -0.023037 -0.00050695 0.001561 0.0033996 0.0019913 0.086174
0.42969 0.00019425 0.00078018 0.0012353 0.0033222 0 0.0026503 0.003478 -0.0025476 -0.0069184 -0.0014438 -0.027632 -0.19233 -0.029136 -0.049663 0.020436 0.053899 0.013707 0.019572 0.075262 0.10608 0.092778 0.084915 -0.0067021 -0.0079304 -0.0011515 0.0012585 0.0037283 0.0020072 0.084776
0.43359 -0.00064336 -0.002308 0.0012915 -0.0011958 0 -0.0064328 0.0035002 0.00036456 -0.0034129 -0.0021727 -0.021322 -0.19503 -0.022834 -0.040678 0.028959 0.054843 0.012848 0.031377 0.075648 0.10787 0.11979 0.090668 -0.0057936 0.0058104 -0.0010969 0.0010163 0.0040189 0.0014106 0.079998
0.4375 -0.0015212 -0.0039806 -6.5098e-05 -0.0063429 0 -0.013692 1.7453e-05 0.00091804 -0.0015563 -0.0038737 -0.0077356 -0.18689 -0.014154 -0.022545 0.017105 0.070052 0.010089 0.064058 0.098307 0.10644 0.12517 0.083427 -0.0047344 0.025276 -0.00043844 0.00097343 0.0037833 0.0004517 0.07126
0.44141 -0.0021953 -0.0037691 -6.1618e-05 -0.0090179 0 -0.014195 -0.0047332 -0.00072183 -0.002392 -0.0049449 0.0064578 -0.17673 -0.0087127 -0.03102 0.064004 0.080959 0.0067015 0.04436 0.13562 0.092701 0.082107 0.10227 -0.0036419 -0.0043209 0.0003839 0.0011991 0.0029202 -0.00028732 0.057844
0.44531 -0.002599 -0.0026007 0.0027139 -0.0074543 0 -0.0072019 -0.0079525 -0.0029313 -0.0048768 -0.0038153 0.014476 -0.17545 -0.040514 -0.043612 0.043203 0.052971 0.0039396 0.024182 0.1023 0.074273 0.035097 0.075983 -0.0030387 -0.020301 0.00094396 0.0016415 0.0018698 -0.00031402 0.040349
0.44922 -0.0029004 -0.0020382 0.0067927 -0.0025274 0 0.0031237 -0.0079922 -0.0035369 -0.0066078 -0.0002035 0.013483 -0.18483 -0.03711 -0.042646 0.060666 0.060049 0.002281 0.021488 0.097332 0.076499 0.051046 0.067885 -0.0031624 -0.00078029 0.0011102 0.0021319 0.0012786 0.00039055 0.021035
0.45313 -0.0033422 -0.002999 0.008833 0.0025535 0 0.010318 -0.0051368 -0.0014193 -0.0055776 0.0043185 0.006226 -0.19564 -0.034153 -0.020443 0.095309 0.069699 0.0012594 0.034532 0.11104 0.083459 0.077439 0.083701 -0.003618 0.02382 0.0010398 0.0024566 0.001478 0.0013401 0.0033556
0.45703 -0.0039946 -0.0050066 0.0063407 0.0042332 0 0.0098262 -0.0012358 0.0023886 -0.0016837 0.0071158 -0.00094566 -0.19753 -0.063845 0.021108 0.11121 0.047544 1.4731e-06 0.047089 0.11996 0.076515 0.056033 0.11407 -0.0037692 0.024469 0.00094663 0.0024739 0.0022509 0.0019079 -0.0086399
0.46094 -0.0046621 -0.0065984 -0.00024771 0.0011352 0 0.0020182 0.0013768 0.0052056 0.0030872 0.006304 -0.00258 -0.19062 0.012741 0.004551 0.084929 0.074376 -0.0019228 -0.073798 0.10082 0.063802 0.027341 0.07585 -0.0034092 0.057369 0.00088824 0.0022146 0.003075 0.0018092 -0.010933
0.46484 -0.0050352 -0.006531 -0.0078789 -0.0047276 0 -0.008023 0.0010885 0.0046468 0.0059155 0.002264 0.0019407 -0.18596 -0.003739 -0.01364 0.087039 0.070079 -0.0039821 -0.058029 0.10908 0.05351 0.035472 0.060675 -0.0029463 0.047294 0.00075859 0.0018828 0.003576 0.0013107 -0.00069353
0.46875 -0.0049253 -0.0047564 -0.013203 -0.0092482 0 -0.013891 -0.0021236 0.00050463 0.0049854 -0.002463 0.0080123 -0.19344 -0.019814 -0.023648 0.081834 0.041873 -0.0049335 -0.0027055 0.11371 0.036146 0.071754 0.053077 -0.0029 0.041678 0.00045611 0.0017301 0.0037553 0.00098434 0.021833
0.47266 -0.0043383 -0.0023727 -0.014811 -0.0093183 0 -0.012187 -0.0065208 -0.005022 0.00069575 -0.0050066 0.0094411 -0.20937 -0.021696 -0.017833 0.051776 0.027579 -0.0037105 0.025638 0.10981 0.02202 0.11103 0.051596 -0.0032942 0.059162 3.5983e-05 0.0018766 0.0038258 0.0011982 0.05167
0.47656 -0.0033393 -0.00066578 -0.013584 -0.0053102 0 -0.0047647 -0.0093693 -0.0089564 -0.0045306 -0.0043381 0.0033433 -0.2174 -0.052592 0.013147 -0.014296 0.10761 -0.00029337 -0.047187 0.1111 0.042188 0.10267 0.065096 -0.0036503 0.10412 -0.0003072 0.0022183 0.0038925 0.0017733 0.079578
0.48047 -0.0019167 -0.00012738 -0.0112 -0.00073014 0 0.0027887 -0.0084909 -0.0096338 -0.0077442 -0.0019807 -0.0076266 -0.20353 -0.053958 0.029317 0.010953 0.064167 0.0041439 -0.046988 0.1219 0.041961 0.10912 0.080347 -0.0035921 0.050286 -0.00040205 0.0025019 0.0038409 0.0021125 0.095721
0.48438 -7.3081e-05 -0.00028254 -0.0084826 0.00087031 0 0.0053906 -0.0038158 -0.0075456 -0.0073717 -0.00063663 -0.017496 -0.17098 -0.075408 -0.0044021 0.037914 0.043004 0.0079859 0.013424 0.1166 0.050465 0.096645 0.083061 -0.0033574 0.052505 -0.00024659 0.0025118 0.0035334 0.0017172 0.095252
0.48828 0.0019097 -0.00037466 -0.0051151 -0.00091822 0 0.0021951 0.0021863 -0.0044609 -0.0043101 -0.0018998 -0.021621 -0.13973 -0.088707 -0.015398 0.051784 0.047709 0.010266 0.036528 0.10542 0.051411 0.076073 0.08236 -0.0035909 0.074283 -2.3829e-06 0.0022187 0.0030599 0.00066054 0.082125
0.49219 0.0033596 -0.00018398 -0.00071418 -0.0030649 0 -0.0031518 0.0058041 -0.0018905 -0.0014023 -0.0050159 -0.019701 -0.13003 -0.074025 0.034372 0.055897 0.070076 0.011201 -0.031136 0.097922 0.036353 0.063006 0.084693 -0.0045995 0.078542 0.00015052 0.0017788 0.0027351 -0.00039882 0.067575
0.49609 0.0035154 -0.00020223 0.0041017 -0.0021731 0 -0.0059359 0.0044948 -0.00031553 -0.0014831 -0.0076869 -0.01476 -0.14524 -0.063398 0.00093009 0.12524 0.083403 0.0117 -0.030933 0.093625 0.043273 0.091656 0.078525 -0.0058919 0.063922 0.00016181 0.0014142 0.0028221 -0.00070384 0.063029
0.5 0.0020923 -0.0010512 0.0078355 0.0018442 0 -0.0045492 -0.001232 0.00042727 -0.0052328 -0.0080745 -0.0095637 -0.1702 -0.058771 -0.024525 0.075588 0.081392 0.012271 -0.036361 0.099889 0.028747 0.1171 0.086401 -0.006559 0.036897 0.00013454 0.0012932 0.0032689 3.1432e-07 0.071678
0.50391 -0.00037421 -0.0027524 0.0092622 0.0051265 0 -0.0017236 -0.007935 0.00043788 -0.010412 -0.0061454 -0.0042607 -0.18636 -0.064579 -0.02235 0.041449 0.058959 0.012326 -0.025059 0.10062 0.0092989 0.097404 0.084246 -0.0061453 0.029432 0.00021404 0.0014897 0.0037442 0.0012471 0.084918
0.50781 -0.0027811 -0.004555 0.0083788 0.0032686 0 -0.001661 -0.011441 -0.00030881 -0.01323 -0.0032554 0.0024837 -0.18844 -0.080247 -0.011382 0.037605 0.028565 0.010601 -0.021524 0.086729 -0.0043964 0.062152 0.068914 -0.0050988 0.016678 0.000445 0.0019875 0.0039416 0.0021945 0.087061
0.51172 -0.0041599 -0.0054602 0.0062233 -0.0041315 0 -0.0056425 -0.0096007 -0.0013988 -0.01104 -0.00060668 0.010397 -0.18635 -0.10232 -0.032755 0.030316 0.014183 0.0064189 -0.076778 0.050367 -0.0014343 0.080777 0.046046 -0.0043133 -0.057226 0.00071688 0.0026581 0.0038384 0.0022531 0.065707
0.51563 -0.0042517 -0.0049304 0.0038534 -0.01213 0 -0.010274 -0.0036189 -0.0017129 -0.0044027 0.0017714 0.01629 -0.19135 -0.065981 -0.034988 0.042385 0.052262 0.00068186 -0.065971 0.075573 -0.015503 0.11448 0.037958 -0.0042447 0.0038256 0.00083881 0.0032302 0.0036517 0.0014911 0.020595
0.51953 -0.0034761 -0.0031624 0.0015941 -0.014008 0 -0.010264 0.0029557 -0.00012615 0.0031382 0.0045335 0.016469 -0.20159 -0.064178 -0.0339 0.074824 0.054259 -0.0043885 -0.017359 0.071232 0.011289 0.083221 0.049131 -0.0045439 -0.039592 0.00068398 0.0033544 0.0035564 0.00051883 -0.035501
0.52344 -0.0023873 -0.00078219 -0.00075624 -0.0069406 0 -0.0034285 0.0067208 0.0033196 0.0075257 0.0076798 0.010702 -0.20269 -0.057789 -0.024681 0.080115 0.045414 -0.0067057 0.0060125 0.064676 0.0052845 0.0634 0.062046 -0.0045838 -0.081741 0.00029589 0.0028193 0.0034832 -1.13e-05 -0.084397
0.52734 -0.0011823 0.0016322 -0.0031729 0.0052062 0 0.0066937 0.0065326 0.0070149 0.0070695 0.0099427 0.0034986 -0.18319 -0.030702 -0.016712 0.046397 0.042365 -0.0058295 -0.017283 0.065287 -0.04508 0.088531 0.064831 -0.0042719 -0.066881 -0.00012127 0.0017855 0.0032144 0.00013847 -0.11292
0.53125 0.00026386 0.003726 -0.0050671 0.014631 0 0.013278 0.0038378 0.0088078 0.0035101 0.0097338 0.00073812 -0.14913 -0.023676 -0.065113 0.052018 0.044004 -0.0032664 -0.0076397 0.034635 0.015241 0.090605 0.054652 -0.0042127 -0.051815 -0.00032444 0.00079061 0.0026657 0.00071217 -0.11877
0.53516 0.001939 0.005188 -0.0057579 0.015658 0 0.011809 0.0012696 0.0076947 0.00048151 0.0068093 0.0043795 -0.12199 -0.022842 -0.044608 0.0018612 0.04035 -0.0012872 -0.020873 0.029821 0.0046727 0.12192 0.061088 -0.0049982 -0.0029842 -0.00018474 0.00041807 0.0020391 0.0012472 -0.10861
0.53906 0.0033732 0.0055885 -0.0051632 0.0089301 0 0.0039107 0.00074255 0.0046424 0.00066979 0.0029302 0.010349 -0.12088 -0.02659 -0.041666 0.012831 0.029113 -0.0012338 -0.0075911 0.036762 0.016155 0.13793 0.071441 -0.0063942 -0.015749 0.00023352 0.0008427 0.0016731 0.0014337 -0.091391
0.54297 0.0038796 0.0045711 -0.003849 0.00026546 0 -0.0040599 0.0023853 0.0017414 0.0039388 0.00064469 0.012059 -0.14559 -0.039864 -0.055586 0.052636 0.020991 -0.0026953 0.0035994 0.045306 0.028175 0.13916 0.074601 -0.007361 -0.045188 0.00072351 0.0016532 0.0017439 0.0012623 -0.072849
0.54688 0.0031731 0.0022822 -0.0023334 -0.0045138 0 -0.0064555 0.004802 0.00046127 0.0077573 0.0011437 0.0066298 -0.17689 -0.06689 -0.063114 0.051912 0.030135 -0.0041338 -0.032032 0.045303 -0.0057459 0.1367 0.059846 -0.0069909 -0.011052 0.0010759 0.0021685 0.0021311 0.0009133 -0.054606
0.55078 0.0017346 -0.00043141 -0.00045053 -0.0040518 0 -0.0029642 0.0061885 0.00062197 0.0093094 0.0031484 -0.0019951 -0.19381 -0.046453 -0.015565 0.064618 0.04407 -0.0042861 0.012459 0.045041 0.007813 0.11359 0.049178 -0.0054426 0.023182 0.0011974 0.0020174 0.0025769 0.00055882 -0.036746
0.55469 0.00050142 -0.0023843 0.0024194 -0.0014915 0 0.0016428 0.0054481 0.00095765 0.0074247 0.0039513 -0.0062847 -0.19138 -0.039444 -0.039861 0.031461 0.024442 -0.0030785 -0.0089042 0.038045 0.0386 0.11053 0.051843 -0.003902 -0.0048088 0.0011162 0.001465 0.0029488 0.00026175 -0.02001
0.55859 0.00012649 -0.0027673 0.0064135 -0.00062893 0 0.002222 0.002718 0.00058921 0.0029252 0.0017863 -0.0020171 -0.18234 -0.036285 -0.046727 -0.00050154 0.015762 -0.0013656 -0.0057022 0.041042 0.053011 0.10974 0.053206 -0.0035658 -0.023724 0.00088816 0.0011593 0.0033122 7.9674e-06 -0.0055038
0.5625 0.00050348 -0.0016347 0.010577 -0.0021799 0 -0.0019937 -0.00079958 -0.00010682 -0.0024594 -0.0025404 0.0074385 -0.18212 -0.040053 -0.011986 -0.008856 0.030191 6.8709e-05 0.03553 0.050394 0.043534 0.11783 0.051457 -0.0046252 -0.0064059 0.00051835 0.0015061 0.0037443 -0.00021976 0.0067578
0.56641 0.0010053 0.00024186 0.013374 -0.0036084 0 -0.0068785 -0.003483 -4.3563e-05 -0.0073269 -0.0061902 0.013547 -0.19285 -0.075497 0.0052559 0.0057161 0.038719 0.0011985 0.020076 0.029277 0.036978 0.18339 0.063246 -0.0061987 0.024753 -1.1149e-06 0.0022607 0.0041225 -0.00041131 0.017768
0.57031 0.0011756 0.0019919 0.013937 -0.0022435 0 -0.0073719 -0.0040958 0.0012715 -0.010945 -0.006523 0.0097815 -0.20209 -0.061901 -0.0021309 0.017607 0.029074 0.0025102 -0.062903 0.011419 0.027599 0.13542 0.063984 -0.0071851 0.0006609 -0.00056502 0.0027434 0.0041642 -0.00053774 0.027342
0.57422 0.001162 0.003173 0.012782 0.0017228 0 -0.0021011 -0.002415 0.0030594 -0.012818 -0.0031026 -0.0027313 -0.19702 -0.049435 0.012234 0.040811 0.040632 0.0041836 -0.054298 0.028619 0.052746 0.1399 0.076585 -0.0071306 0.034173 -0.00089655 0.0024946 0.0037147 -0.00055065 0.03225
0.57813 0.0014559 0.0037964 0.011171 0.0053597 0 0.0054997 0.00062465 0.0039141 -0.012367 0.0021334 -0.015942 -0.17921 -0.035599 0.031309 0.031583 0.056924 0.0056107 -0.0074737 0.044442 0.079006 0.16402 0.091215 -0.00633 0.064475 -0.00068632 0.0017364 0.0029854 -0.0003707 0.027442
0.58203 0.0022352 0.0039704 0.0096914 0.0059445 0 0.010304 0.0034101 0.0031105 -0.0092993 0.0064903 -0.021182 -0.16487 -0.014144 0.032654 -0.037312 0.055994 0.0057793 0.0024719 0.021195 0.071909 0.15607 0.09203 -0.0052903 0.023788 0.00013211 0.0011802 0.0024601 8.2489e-05 0.010092
0.58594 0.0030321 0.0036401 0.0075197 0.0036384 0 0.0097382 0.0045505 0.001293 -0.0042375 0.008414 -0.015517 -0.16981 -0.0074273 0.026223 0.052714 0.037203 0.0041567 -0.017202 0.0059614 0.088066 0.14213 0.044905 -0.0043275 0.011189 0.001216 0.0013474 0.0025149 0.00079889 -0.017097
0.58984 0.0031239 0.0027296 0.0032845 0.001224 0 0.0053683 0.003684 -7.4185e-05 0.0012611 0.0081626 -0.0030812 -0.19361 -0.032913 -0.025212 0.033712 0.013426 0.0012112 -0.050612 0.021283 0.094202 0.15118 0.033475 -0.0037384 -0.011069 0.0019709 0.0020667 0.0031023 0.0016011 -0.046821
0.59375 0.0022847 0.0014938 -0.0031846 0.0012773 0 0.00085631 0.0016797 9.7935e-05 0.0055964 0.0070171 0.0089577 -0.21858 -0.044171 -0.033179 0.021938 -0.0041145 -0.0019267 -0.04703 0.023113 0.065525 0.14743 0.046457 -0.0041465 0.00015451 0.0019757 0.0026472 0.003805 0.0021927 -0.072064
0.59766 0.0011232 0.00060263 -0.0099407 0.00366 0 -0.001346 0.00010024 0.0017975 0.0082117 0.0060323 0.015722 -0.22471 -0.034226 0.0015293 0.046436 -0.0035675 -0.0043274 -0.015325 0.0056313 0.029819 0.12137 0.061176 -0.0063067 0.032402 0.0013375 0.0025634 0.0042028 0.0023423 -0.090788
0.60156 0.00061171 0.00073128 -0.01392 0.0057664 0 -0.0014434 0.00027706 0.004173 0.0098197 0.0054555 0.016878 -0.20726 -0.025691 0.0029656 0.077833 0.03308 -0.0058439 -0.018705 -0.0078621 0.072504 0.08092 0.034136 -0.010309 0.020518 0.00063767 0.0019738 0.0041964 0.0020633 -0.10609
0.60547 0.0012113 0.0019637 -0.013164 0.0051475 0 -0.0010227 0.0025594 0.0063119 0.011474 0.0050406 0.014961 -0.18104 -0.022216 -0.0067437 0.099814 -0.00022019 -0.0069289 0.032544 0.014543 0.095275 0.10135 0.058519 -0.015011 0.0085823 0.00046264 0.0015556 0.0039935 0.001614 -0.12156
0.60938 0.0024283 0.0035807 -0.0083623 0.0018487 0 -0.00092254 0.0061244 0.0077118 0.01332 0.0045977 0.012414 -0.16787 -0.017553 0.019662 0.12625 -0.016253 -0.0079563 0.010802 0.0082181 0.099115 0.11477 0.070121 -0.018533 0.0088807 0.00090435 0.0018201 0.0038174 0.0012923 -0.13596
0.61328 0.0032419 0.0045021 -0.0023355 -0.0017453 0 -0.00060243 0.0093694 0.0081641 0.014229 0.0041001 0.010258 -0.17857 -0.012447 0.029922 0.13784 -0.02043 -0.0087467 -0.02079 -0.010693 0.081279 0.12014 0.067886 -0.019626 0.011506 0.0014835 0.0025985 0.0036699 0.0012022 -0.14224
0.61719 0.0030127 0.0040561 0.0021088 -0.0032067 0 0.00059346 0.01065 0.0074861 0.012714 0.0033805 0.0088062 -0.20481 -0.0061369 -0.0058724 0.11984 -0.020307 -0.0087184 -0.0051845 -0.020722 0.047802 0.11968 0.055811 -0.018663 0.0060788 0.0015903 0.0032192 0.0033928 0.0012098 -0.13204
0.62109 0.0020242 0.0024381 0.0041186 -0.0021257 0 0.0020343 0.0090664 0.0056236 0.0083156 0.0020067 0.0085066 -0.22649 0.013042 0.013545 0.079901 -0.0066464 -0.0074336 0.049713 0.010907 0.049649 0.11129 0.043491 -0.01722 -0.018256 0.001054 0.0031925 0.0029316 0.0011312 -0.10214
0.625 0.0011716 0.00049284 0.0049676 -2.21e-05 0 0.0020829 0.0049931 0.0030488 0.0022158 -0.00029535 0.0093865 -0.2274 -0.0011516 0.056843 0.0641 0.014208 -0.0049598 0.091808 0.0052101 0.085668 0.1139 0.052962 -0.016534 -0.0023009 0.00031141 0.0027059 0.0024821 0.0009528 -0.057705
0.62891 0.0011253 -0.00094868 0.0064918 0.0015059 0 -9.8785e-05 6.8654e-05 0.0008477 -0.0034796 -0.0030342 0.0097934 -0.20589 -0.0066956 0.074671 0.080659 0.0242 -0.0017318 0.073032 0.019673 0.10282 0.1319 0.064883 -0.016342 0.015176 -5.1559e-07 0.0024183 0.0023397 0.00085045 -0.0097142
0.63281 0.0017672 -0.0015911 0.0092762 0.0023007 0 -0.003201 -0.0035355 0.00010119 -0.0071492 -0.004916 0.0065478 -0.17364 -0.012974 0.069392 0.10296 0.024147 0.0018404 0.038445 0.047529 0.094828 0.13698 0.071124 -0.015289 0.017019 0.00034639 0.0027585 0.0026011 0.00097493 0.031181
0.63672 0.002394 -0.0016626 0.012117 0.0032949 0 -0.0045422 -0.0043405 0.00094478 -0.0085675 -0.0046834 -0.0026282 -0.14562 -0.054998 0.068367 0.080581 0.024063 0.0055338 0.088937 0.05067 0.075685 0.078525 0.066404 -0.012516 -0.0086032 0.00094251 0.0034464 0.003044 0.0012347 0.059862
0.64063 0.0024294 -0.0014945 0.01305 0.0048692 0 -0.002469 -0.0025704 0.0022058 -0.0086547 -0.0022276 -0.016193 -0.13038 -0.022332 0.051886 0.11302 0.028043 0.0090682 0.10502 0.033529 0.094258 0.11164 0.095768 -0.0087874 0.01365 0.0011254 0.0037345 0.0033219 0.0013329 0.077395
0.64453 0.0019391 -0.0011518 0.010918 0.0059018 0 0.001912 -0.00011583 0.0021543 -0.0084334 0.0010575 -0.028367 -0.12703 -0.0038443 0.031251 0.11434 0.0099741 0.011792 0.048199 0.05541 0.098952 0.14439 0.11444 -0.0059115 0.052198 0.00062118 0.0031445 0.0032792 0.0010632 0.087183
0.64844 0.001491 -0.00044783 0.0061992 0.0047351 0 0.0054813 0.00077877 -7.9782e-05 -0.0081469 0.0031688 -0.032396 -0.12888 0.0074217 0.020774 0.10307 0.0079636 0.012781 0.00787 0.062902 0.10367 0.14479 0.10908 -0.0050014 0.060129 -0.00017597 0.0019647 0.0030629 0.00058138 0.089804
0.65234 0.0015639 0.00074611 0.00059262 0.0011818 0 0.0057979 -0.00069119 -0.0035611 -0.007196 0.0030228 -0.025341 -0.12915 0.01898 0.021216 0.094673 0.033906 0.011424 0.030919 0.034737 0.10871 0.10816 0.084491 -0.0053776 0.029231 -0.00057078 0.0010113 0.0029251 0.0003453 0.080533
0.65625 0.0021102 0.0022495 -0.0041166 -0.0025787 0 0.0032633 -0.0030251 -0.0059384 -0.0047733 0.0013589 -0.010546 -0.12479 0.040967 -0.0046085 0.10037 0.030878 0.0080151 0.068425 0.031542 0.072393 0.10027 0.097316 -0.0053518 0.05558 -0.00023722 0.00088492 0.0029387 0.00072348 0.051726
0.66016 0.0026641 0.0036289 -0.0069974 -0.0034383 0 0.00069674 -0.0033723 -0.0049972 -0.00056622 0.00019734 0.0044776 -0.11704 0.0089771 0.018157 0.073277 0.038337 0.0037581 0.020441 0.03531 0.080621 0.072717 0.065765 -0.0041807 0.034875 0.00045583 0.0014507 0.0029329 0.0016144 -0.00094529
0.66406 0.0028284 0.0044838 -0.0081613 -8.9476e-05 0 0.00066317 0.00021586 -0.00027619 0.0049773 0.0012221 0.013242 -0.10988 0.014368 0.046332 0.069366 0.050004 3.7527e-05 0.007526 0.029378 0.092025 0.056175 0.057432 -0.0031653 0.0096009 0.00079168 0.0020313 0.0027112 0.002455 -0.072344
0.66797 0.0026348 0.0046832 -0.0082608 0.0054186 0 0.0030336 0.00696 0.006431 0.010849 0.0043839 0.014556 -0.10725 0.032854 0.055918 0.088922 0.051797 -0.002486 0.027048 0.024513 0.084138 0.048151 0.054008 -0.0046189 -0.014423 0.00040334 0.0020901 0.0023043 0.0026571 -0.14649
0.67188 0.0024546 0.0043694 -0.0077626 0.0089184 0 0.0050895 0.013528 0.012065 0.015852 0.0078706 0.012599 -0.11031 0.010554 0.026954 0.11667 0.026643 -0.0041986 0.043592 0.036983 0.0389 0.036613 0.016587 -0.0095683 -0.038724 -0.00034977 0.0017132 0.0019768 0.0021028 -0.20226
0.67578 0.0026019 0.0037878 -0.006499 0.0073607 0 0.0041431 0.016259 0.01413 0.018899 0.0094854 0.012941 -0.11583 -0.0084283 -0.0032745 0.12156 -0.028058 -0.0059726 0.01502 -0.0015428 9.4406e-05 -0.0058515 0.013077 -0.016427 -0.040917 -0.00069827 0.0014388 0.0019721 0.001253 -0.22382
0.67969 0.0030324 0.0031254 -0.0037977 0.0014255 0 0.00028906 0.01379 0.012163 0.019228 0.0083307 0.017791 -0.11745 0.028626 0.036035 0.0921 -0.0083378 -0.0081866 0.012338 -0.0073552 0.024314 0.048803 0.02787 -0.02203 -0.025487 -0.00018291 0.001655 0.0022688 0.00076052 -0.20922
0.68359 0.0033913 0.0024643 0.00084149 -0.0047265 0 -0.003305 0.008007 0.0079201 0.01662 0.0054572 0.024185 -0.1096 0.046631 0.055428 0.084814 0.014402 -0.010181 0.01714 0.0011015 0.045101 0.082062 0.044841 -0.024143 -0.017952 0.00089878 0.0022011 0.0026077 0.00093081 -0.1709
0.6875 0.0033052 0.0018049 0.0069348 -0.0065006 0 -0.0030004 0.0025694 0.0041796 0.011571 0.0029796 0.026379 -0.091698 0.024 0.03303 0.11277 0.010991 -0.010659 0.020975 0.013222 0.032599 0.059498 0.049875 -0.023083 -0.019802 0.0017362 0.002562 0.0027589 0.0015052 -0.12695
0.69141 0.0026251 0.0010827 0.012715 -0.0023824 0 0.0019919 0.00019284 0.0029167 0.0052503 0.0023829 0.020415 -0.06899 0.0094216 0.039556 0.1294 0.00073362 -0.0087452 0.026166 0.024749 -0.0044243 0.057299 0.022846 -0.020969 0.0045209 0.0017048 0.0024176 0.0027429 0.0019383 -0.088986
0.69531 0.001453 0.00018632 0.015791 0.004808 0 0.0084919 0.00082488 0.0040308 -0.00086311 0.0033722 0.0073234 -0.048938 -0.018046 0.035714 0.084012 -0.00038111 -0.0048175 0.022627 0.02074 -0.0079039 0.052269 0.068968 -0.019449 -0.010611 0.000875 0.0019627 0.0027734 0.0018859 -0.055629
0.69922 2.7712e-05 -0.00095393 0.014543 0.0098972 0 0.011565 0.0020467 0.0054659 -0.00557 0.004164 -0.0073919 -0.035826 -0.0082538 0.027839 0.089359 0.0057005 -0.00038935 0.022261 0.025786 0.0070925 0.049459 0.10861 -0.018191 -0.02161 -0.00010894 0.0016858 0.0029933 0.0014525 -0.016622
0.70313 -0.001367 -0.0022157 0.0093063 0.0090882 0 0.0083967 0.0011962 0.0046804 -0.0084479 0.0029725 -0.017501 -0.028164 0.017522 0.029591 0.10107 0.013851 0.0029341 0.03374 0.042299 0.02025 0.037924 0.11589 -0.01562 -0.022581 -0.00061127 0.0018701 0.0032944 0.0010047 0.035892
0.70703 -0.0024242 -0.0032093 0.0023621 0.0026697 0 0.0006829 -0.002568 0.00050292 -0.0099526 -0.00049001 -0.020198 -0.021104 0.026579 0.04924 0.064602 0.017389 0.004618 0.05664 0.066207 0.011972 0.0093098 0.081822 -0.011019 -0.012604 -0.00048294 0.0023482 0.0034139 0.00078283 0.098116
0.71094 -0.0028583 -0.0034215 -0.0034529 -0.0052488 0 -0.0064594 -0.0077803 -0.0059115 -0.011016 -0.0046776 -0.017633 -0.011393 -0.021917 0.024673 0.057354 -0.00024633 0.0055295 -0.0034071 0.058715 -0.015604 0.0059007 0.098992 -0.0057806 0.011975 -3.236e-05 0.0027367 0.0031967 0.00071047 0.1548
0.71484 -0.0025358 -0.0025458 -0.0065459 -0.0097091 0 -0.0082949 -0.011867 -0.011713 -0.012328 -0.0073056 -0.01483 -1.1752e-05 -0.0031532 0.010871 0.070996 -0.0053529 0.0071208 0.010295 0.051571 0.016321 0.027427 0.117 -0.0024246 0.049229 0.0003861 0.0028585 0.0027386 0.0005723 0.18839
0.71875 -0.0016078 -0.00075822 -0.0073844 -0.0083642 0 -0.0040178 -0.012884 -0.014146 -0.013714 -0.0070297 -0.015616 0.0099568 0.0033972 0.05456 0.071401 -0.0012677 0.010066 0.026141 0.054337 0.037684 0.024581 0.11562 -0.0023238 0.042381 0.00069726 0.0028772 0.002268 0.00033967 0.18938
0.72266 -0.00048147 0.0013124 -0.0076845 -0.0029248 0 0.0027254 -0.010525 -0.012221 -0.014069 -0.0044155 -0.019649 0.017718 -0.0087422 0.1196 0.055238 0.0063684 0.013442 0.033534 0.064589 0.046507 0.009668 0.10819 -0.0043822 0.011139 0.001037 0.0030169 0.0019217 0.00027648 0.16025
0.72656 0.00041104 0.0029416 -0.0086818 0.0023598 0 0.0067208 -0.0059649 -0.0071528 -0.012023 -0.0014603 -0.022736 0.02638 0.013977 0.079487 0.044307 0.0069942 0.015164 0.0693 0.068206 0.098812 0.054702 0.14395 -0.006005 0.051714 0.0014399 0.0032133 0.0016793 0.00069162 0.11134
0.73047 0.00088853 0.0037383 -0.0099625 0.0039438 0 0.005189 -0.0010306 -0.0013827 -0.0070351 -4.8727e-05 -0.020144 0.039527 -0.0099759 0.074497 0.054221 -0.027898 0.013452 0.040383 0.053186 0.051148 -0.00024508 0.10045 -0.0054499 0.073946 0.0016854 0.0031237 0.0015266 0.0015798 0.053915
0.73438 0.001111 0.0038202 -0.0098104 0.0014849 0 -0.00021505 0.002639 0.002962 -0.00015342 -0.00053705 -0.010351 0.056022 -0.0067836 0.078808 0.037813 -0.034847 0.0082359 -0.00039649 0.046543 0.030287 -0.0084936 0.090682 -0.0033299 0.029401 0.0015004 0.0025193 0.0016235 0.0025254 -0.0037686
0.73828 0.0014051 0.0036152 -0.0067014 -0.0022148 0 -0.0048821 0.0041331 0.0050759 0.0062675 -0.0015458 0.0035973 0.068939 0.010307 0.092391 0.035864 -0.032217 0.0014266 -0.020017 0.044374 0.029635 -0.0055804 0.08411 -0.0019057 0.012863 0.00089357 0.001633 0.0022202 0.003 -0.05594
0.74219 0.0019721 0.0034706 -0.0006448 -0.0036318 0 -0.0049367 0.0035669 0.0054626 0.0099395 -0.0010985 0.016087 0.07112 0.022226 0.11011 0.071826 -0.038247 -0.0042226 -0.0022309 0.040563 0.029854 -0.017309 0.058789 -0.0029447 0.07885 0.0002283 0.0010486 0.0033411 0.0027958 -0.097906
0.74609 0.0027173 0.0033842 0.0066807 -0.00132 0 -0.00019105 0.002111 0.0052289 0.010222 0.0017877 0.022683 0.063141 0.0017176 0.089609 0.057438 -0.048421 -0.0068613 -0.0038699 0.025454 -0.018082 0.038935 0.08071 -0.0062106 0.041261 -8.9213e-05 0.0011848 0.0045662 0.0021974 -0.12681
0.75 0.0033169 0.0030528 0.012953 0.0031071 0 0.0058788 0.0015177 0.0053407 0.008643 0.0062719 0.022772 0.055961 0.02521 0.09993 0.031691 -0.049917 -0.0066255 -0.031028 0.024906 -0.00096306 0.023877 0.086313 -0.0098962 0.010112 -4.9431e-06 0.0018792 0.0052154 0.0017256 -0.14362
0.75391 0.0034389 0.0021727 0.016462 0.0064607 0 0.0089549 0.0030794 0.0062214 0.0077448 0.010228 0.019283 0.064241 0.043005 0.089775 0.061904 -0.033674 -0.0052932 -0.03014 0.025651 0.010796 0.018467 0.082457 -0.01238 0.0066786 0.00012523 0.0025068 0.0048596 0.0016873 -0.15259
0.75781 0.0029429 0.00075516 0.016714 0.006591 0 0.0071714 0.0065402 0.0076534 0.0089876 0.011711 0.016013 0.094537 0.045388 0.066612 0.11368 -0.019934 -0.0048266 -0.00012893 0.025678 0.016105 0.027445 0.070763 -0.013517 0.012468 -9.6602e-05 0.0025432 0.0037233 0.0019367 -0.1569
0.76172 0.0019417 -0.00077279 0.014227 0.0039654 0 0.0023401 0.0098812 0.0088558 0.011381 0.010259 0.014823 0.13808 0.038951 0.06821 0.093447 -0.048768 -0.0059263 0.034516 0.027597 0.046012 0.020937 0.051351 -0.014329 -0.015777 -0.00067392 0.0020306 0.0025728 0.0020507 -0.1541
0.76563 0.00073449 -0.0017591 0.0099785 0.0010205 0 -0.0016705 0.010479 0.0087769 0.012103 0.0070913 0.014742 0.17517 0.014866 -0.0044506 0.10076 -0.037281 -0.0076458 0.072867 0.019673 0.026114 0.00090365 0.065563 -0.015607 -0.010869 -0.0011622 0.0014933 0.0021356 0.0017421 -0.1368
0.76953 -0.00032529 -0.0017051 0.0049658 -1.1751e-05 0 -0.001967 0.0070326 0.0066696 0.0087893 0.0041499 0.0133 0.18885 0.035707 -0.018254 0.075078 -0.042905 -0.0082502 0.078433 0.042127 0.050168 0.013514 0.060935 -0.016959 0.020715 -0.0010793 0.0013986 0.0025329 0.0011294 -0.099418
0.77344 -0.00096913 -0.00060881 -4.5601e-05 0.0010929 0 0.0012875 0.00080153 0.0027063 0.0016755 0.0027142 0.0087062 0.17781 0.044697 -0.0058218 0.076741 -0.051289 -0.0065622 0.043473 0.053147 0.051421 0.02441 0.058254 -0.017192 0.030688 -0.00039269 0.0017096 0.0032188 0.00063294 -0.045418
0.77734 -0.0011203 0.00095779 -0.0046709 0.0025697 0 0.0051756 -0.0049925 -0.0018872 -0.0062378 0.0026008 0.0011433 0.15813 0.023238 0.0022482 0.11888 -0.053225 -0.0027674 -0.010975 0.037901 0.015575 0.016182 0.068169 -0.015543 0.010494 0.000398 0.0019718 0.003473 0.00061188 0.012398
0.78125 -0.00091728 0.0021398 -0.0089008 0.0023524 0 0.0062867 -0.0073484 -0.0054849 -0.011262 0.002458 -0.0075248 0.15221 0.060505 -0.027337 0.078252 -0.052516 0.001829 0.02997 0.055918 0.082458 0.014931 0.074713 -0.012445 0.066017 0.00067984 0.0018265 0.0030069 0.0010701 0.059776
0.78516 -0.00061533 0.002328 -0.012772 -7.8205e-05 0 0.0031827 -0.0056402 -0.0071174 -0.011716 0.00088296 -0.015027 0.17324 0.04847 -0.019186 0.052609 -0.073874 0.0057641 0.028544 0.046146 0.047537 -0.0094287 0.079348 -0.0091361 0.037035 0.00026165 0.0014148 0.0021653 0.0016692 0.090449
0.78906 -0.00040708 0.0015803 -0.015827 -0.0032114 0 -0.0026216 -0.0020364 -0.0070596 -0.0090478 -0.0024589 -0.019836 0.21659 0.022301 -0.0037865 0.051255 -0.085449 0.0083049 0.030085 0.042117 0.041927 -0.0031544 0.066354 -0.0065785 0.022552 -0.0004698 0.0012544 0.0015877 0.0020025 0.10841
0.79297 -0.00029415 0.00059264 -0.016884 -0.0047135 0 -0.0077005 0.0001847 -0.0063898 -0.0064937 -0.0064974 -0.021524 0.26398 0.021785 0.0046245 0.081361 -0.07683 0.0096651 0.039449 0.054558 0.057495 0.034638 0.054796 -0.0047973 0.029413 -0.00090309 0.0017081 0.001667 0.0018771 0.12096
0.79688 -0.00013104 0.00016906 -0.014629 -0.0033075 0 -0.008991 -0.00089225 -0.0059059 -0.0064135 -0.0094235 -0.020415 0.29643 0.086957 -0.0037063 0.14425 -0.045087 0.010541 0.050536 0.086842 0.050332 0.087536 0.07278 -0.0031948 0.041178 -0.00072168 0.0025793 0.0022725 0.0013917 0.12948
0.80078 0.00018298 0.0005537 -0.0087747 0.00013727 0 -0.0058184 -0.0044778 -0.0054369 -0.0085086 -0.0098882 -0.017049 0.30606 0.064869 0.035606 0.09181 -0.068694 0.011421 0.025373 0.067109 0.053264 0.072416 0.054382 -0.0013969 0.054218 -0.00011947 0.0032416 0.0029257 0.00080488 0.12727
0.80469 0.00054493 0.001171 -0.00081818 0.0031062 0 -0.00039787 -0.0078233 -0.0042262 -0.010284 -0.0078927 -0.011884 0.29871 0.047709 0.040991 0.073679 -0.065058 0.012178 0.0083895 0.060608 0.027411 0.068656 0.043611 0.00025947 0.028747 0.00044123 0.0031861 0.0032126 0.00035173 0.10675
0.80859 0.00069534 0.0010479 0.006527 0.0031726 0 0.0035681 -0.0083401 -0.0019698 -0.0092219 -0.0047337 -0.0053843 0.28722 0.044744 0.031739 0.082023 -0.065921 0.012157 0.026374 0.044718 0.035198 0.08207 0.046085 0.0010175 0.015933 0.00065368 0.0024729 0.0030676 0.00015391 0.068903
0.8125 0.00045043 -0.00037099 0.011038 -0.00021406 0 0.0034064 -0.0054061 0.00061616 -0.004811 -0.0020386 0.0016798 0.28176 0.057081 0.02295 0.0991 -0.078722 0.010626 0.055033 0.013753 0.072314 0.1002 0.052215 0.00038877 0.035795 0.0005696 0.0016716 0.0027431 0.00023757 0.025146
0.81641 -0.00010269 -0.0026833 0.012465 -0.0051041 0 -0.00051876 -0.0006057 0.0023622 0.001133 -0.00060135 0.0080365 0.28465 0.073864 0.031884 0.080475 -0.075593 0.0073245 -0.029182 -0.014122 0.022334 0.072873 0.021462 -0.0014451 0.070566 0.00044095 0.0013691 0.0025632 0.00057563 -0.010582
0.82031 -0.00065659 -0.0047433 0.012419 -0.0081061 0 -0.0048376 0.0035237 0.0027942 0.0058997 8.885e-05 0.012187 0.29203 0.049273 0.02131 0.065051 -0.095476 0.0027755 0.016929 -0.0015789 0.030641 0.098454 0.037317 -0.0038111 0.057884 0.00041777 0.0017012 0.0026955 0.0010935 -0.032222
0.82422 -0.00095069 -0.0054824 0.012634 -0.0065973 0 -0.0055203 0.0051315 0.0026222 0.0077757 0.0012466 0.01321 0.29967 0.047724 0.010291 0.079425 -0.10513 -0.0018195 -0.0022451 0.0078723 0.012429 0.097389 0.031028 -0.0060203 0.043116 0.00041835 0.0023071 0.003082 0.0016621 -0.044606
0.82813 -0.00099431 -0.004652 0.013133 -0.00071226 0 -0.0010423 0.0039612 0.0029614 0.0069708 0.0035956 0.011617 0.30716 0.06023 0.0012417 0.083297 -0.10272 -0.0051295 -0.010894 0.004271 0.005777 0.083295 0.015806 -0.0076863 0.032379 0.00026737 0.0026927 0.003517 0.002132 -0.05662
0.83203 -0.0010111 -0.0028761 0.012057 0.0063517 0 0.006075 0.0011893 0.0040399 0.0051187 0.0065824 0.0094051 0.31768 0.065842 -0.0015013 0.036956 -0.094106 -0.0064314 0.078821 -0.013278 0.051075 0.08408 0.016081 -0.0087287 0.028286 -8.2427e-05 0.0026421 0.0037814 0.002409 -0.07169
0.83594 -0.0011488 -0.0010163 0.0074487 0.010223 0 0.010857 -0.0013937 0.004798 0.0039848 0.0087013 0.0088139 0.33404 0.032031 0.056245 0.025829 -0.11949 -0.0060649 0.037465 0.0044653 0.010708 0.13405 0.046941 -0.0092416 0.054224 -0.00048511 0.0023325 0.0037663 0.0024982 -0.084952
0.83984 -0.0012528 0.00053546 -0.00054929 0.008383 0 0.0096861 -0.0022703 0.0039366 0.0043789 0.0087004 0.010418 0.35507 0.030563 0.029944 0.078823 -0.11276 -0.0052021 0.068259 0.0084262 0.028114 0.13096 0.040967 -0.0094272 0.070591 -0.00073888 0.0021188 0.003542 0.0024607 -0.089192
0.84375 -0.00095889 0.001999 -0.009127 0.0021729 0 0.0033621 -0.00083433 0.0014261 0.005854 0.0066422 0.01215 0.37556 0.024374 -0.0043266 0.074314 -0.091233 -0.0049607 0.084131 0.019141 0.01807 0.12503 0.03287 -0.0095687 0.071463 -0.00075998 0.0022275 0.0033287 0.0023178 -0.082604
0.84766 -4.3658e-05 0.0037118 -0.014527 -0.0039328 0 -0.0032711 0.0023177 -0.0011354 0.0071395 0.0038708 0.010533 0.38986 0.011714 -0.025194 0.017478 -0.07022 -0.0054511 0.078118 0.030759 -0.013749 0.13087 0.028645 -0.0099114 0.058124 -0.00061619 0.0026143 0.0033499 0.0020097 -0.070011
0.85156 0.0013025 0.0055397 -0.014676 -0.0055523 0 -0.0051258 0.0055539 -0.001866 0.0069198 0.001877 0.0036483 0.39673 0.021775 -0.049505 0.030858 -0.071221 -0.0055432 0.11196 0.010608 0.023334 0.13847 0.011522 -0.01047 0.039147 -0.00041513 0.0030437 0.0036393 0.0014756 -0.056718
0.85547 0.0025633 0.0068019 -0.010534 -0.0017697 0 -0.0010693 0.0069556 -0.00043381 0.0045663 0.0010586 -0.0064825 0.40108 0.057722 -0.016395 -0.012308 -0.051965 -0.0036851 0.11081 0.034294 0.0046718 0.16247 0.011192 -0.010973 0.10783 -0.00019251 0.0032679 0.0039633 0.00079362 -0.042347
0.85938 0.003284 0.0067949 -0.0050888 0.0040888 0 0.0050831 0.0054574 0.0014757 0.00053472 0.00050396 -0.01448 0.41102 0.065552 0.0096225 -0.0090844 -0.036572 0.0007442 0.10707 0.055565 0.023353 0.1571 0.026559 -0.011077 0.081238 8.1729e-05 0.0031585 0.003973 0.00023243 -0.022086
0.86328 0.0034007 0.005412 -0.00095109 0.007097 0 0.0077884 0.0017151 0.0016691 -0.0037762 -0.00098255 -0.015311 0.43149 0.060479 0.022055 0.014469 -0.033522 0.0066161 0.11263 0.063543 0.04208 0.13111 0.039201 -0.010709 0.029917 0.00041131 0.0027445 0.0035039 0.00011753 0.0055261
0.86719 0.0032115 0.0032742 0.001425 0.0047648 0 0.0045402 -0.0020668 -0.00042596 -0.0067211 -0.0035494 -0.008426 0.45918 0.059266 0.018643 0.02906 -0.045517 0.011535 0.12679 0.056253 0.033904 0.10441 0.034311 -0.010178 0.023679 0.00072001 0.0021825 0.0027687 0.00058276 0.032934
0.87109 0.0030346 0.0012665 0.0035452 -0.0008776 0 -0.0019586 -0.0034877 -0.0030884 -0.0073354 -0.005921 0.0012418 0.48306 0.065053 -0.005662 0.028303 -0.052627 0.013382 0.084717 0.065461 0.069783 0.14485 0.017003 -0.0099168 0.056489 0.00090017 0.0016893 0.0022351 0.0014047 0.047283
0.875 0.0028983 -7.3202e-05 0.0071034 -0.0049769 0 -0.0061606 -0.001652 -0.0038253 -0.0058982 -0.0063908 0.0066834 0.49129 0.032276 -0.020169 0.053926 -0.034171 0.011774 0.047072 0.06467 0.082896 0.097771 0.02989 -0.01008 0.086546 0.00090188 0.0014458 0.0022582 0.002084 0.041218
0.87891 0.0025603 -0.00077947 0.01223 -0.0039647 0 -0.0045238 0.0020863 -0.0016964 -0.0036751 -0.0043272 0.0042192 0.48025 0.032723 0.0093528 0.062962 -0.028302 0.0082567 0.014143 0.0484 0.10102 0.07526 0.032078 -0.010408 0.077475 0.00076294 0.0015051 0.0027844 0.0021527 0.020394
0.88281 0.0018168 -0.001177 0.017127 0.0014131 0 0.0014289 0.0050331 0.0017677 -0.0019739 -0.00082599 -0.003476 0.45883 0.056973 0.06704 0.045766 -0.036278 0.0050598 0.00020949 0.033317 0.1129 0.090426 0.026531 -0.010504 0.043554 0.00056282 0.0017642 0.003407 0.0014993 -0.00043988
0.88672 0.00078364 -0.001441 0.019221 0.0067464 0 0.0065288 0.0051251 0.003932 -0.0012199 0.0021255 -0.0093712 0.44419 0.052009 0.10613 0.0069723 -0.041213 0.0033875 0.030039 0.052222 0.085033 0.11089 0.038797 -0.010246 0.029543 0.00037491 0.0020372 0.00373 0.00046986 -0.010143
0.89063 -0.00012732 -0.0014222 0.01687 0.0077164 0 0.0065594 0.0024559 0.0034104 -0.00078372 0.0032704 -0.0076409 0.45105 0.042121 0.049834 -0.0051481 -0.011032 0.002636 0.053818 0.022927 0.097603 0.07682 0.0089848 -0.0099203 0.062573 0.00027315 0.0021826 0.0036942 -0.00034104 -0.011136
0.89453 -0.0005034 -0.00082625 0.010446 0.0037109 0 0.0019437 -0.00083605 0.0012038 0.00033732 0.0030797 0.001676 0.48216 0.049947 0.035954 0.021914 -0.0042664 0.0011551 -0.0017943 0.014764 0.09639 0.05799 -0.0058401 -0.0099467 0.046815 0.00035112 0.0021796 0.0035543 -0.00047368 -0.017196
0.89844 -0.00021575 0.00050573 0.0022103 -0.0017577 0 -0.0026862 -0.0022053 -0.00035163 0.0026066 0.0032639 0.01268 0.52685 0.046955 0.030857 0.033289 -0.0073647 -0.0021111 -0.038575 0.019394 0.096707 0.049222 -0.0068583 -0.010513 0.023206 0.00067148 0.0020975 0.0035427 0.00010055 -0.040916
0.90234 0.00055029 0.0024829 -0.0048703 -0.0040715 0 -0.0025732 -0.00054093 0.00028751 0.0055909 0.0052284 0.018214 0.56856 0.029841 0.01296 0.0017706 -0.013065 -0.006511 -0.0073219 0.027814 0.10064 0.039471 0.0020722 -0.011484 0.017649 0.0011548 0.0020073 0.0035841 0.00097015 -0.082133
0.90625 0.0014997 0.0048247 -0.0086738 -0.001293 0 0.0030302 0.0031947 0.0026855 0.0083843 0.0087839 0.015316 0.59561 0.074409 -0.0049318 -0.028989 -0.034956 -0.01006 0.011947 0.029256 0.066135 -0.0028513 0.011543 -0.012649 0.016773 0.0015377 0.0019355 0.003373 0.0015648 -0.1274
0.91016 0.0024423 0.007127 -0.0089954 0.0044349 0 0.010165 0.0068777 0.0051276 0.010316 0.012149 0.0072413 0.60718 0.073768 0.034955 0.015029 -0.035526 -0.011003 0.0062637 0.035428 0.045341 0.010305 -0.008668 -0.013964 0.052015 0.0015154 0.0018945 0.0027481 0.0015342 -0.1601
0.91406 0.0033313 0.0088686 -0.0074749 0.0088256 0 0.013343 0.0087946 0.0062892 0.011248 0.013184 0.00069086 0.61127 0.070023 0.053843 0.017027 -0.033253 -0.0092569 0.0029589 0.037644 0.052129 -0.0077625 -0.0032212 -0.015476 0.031553 0.00099984 0.0019153 0.0019653 0.00097034 -0.17142
0.91797 0.0041475 0.0094976 -0.0062942 0.0088812 0 0.0098485 0.0086119 0.0061849 0.011271 0.010866 0.00063556 0.61772 0.070993 0.040882 0.0037155 -0.035437 -0.0064914 0.0014434 0.0475 0.076821 -0.026371 0.012572 -0.01701 0.0034683 0.00025737 0.0020085 0.0015463 0.00032382 -0.16326
0.92188 0.0047925 0.0087209 -0.0064064 0.004985 0 0.0017413 0.0071732 0.0056637 0.010263 0.005956 0.0067448 0.63229 0.076243 0.0034703 0.040987 -0.04617 -0.0047591 -0.0048014 0.081801 0.10024 0.016397 0.0032712 -0.017998 0.056498 -0.00025375 0.0020849 0.0018071 7.5408e-05 -0.14256
0.92578 0.0051064 0.0068373 -0.0066068 0.00022796 0 -0.0057693 0.0055814 0.0052602 0.0078983 0.00051975 0.013891 0.65538 0.077065 -0.046498 0.03359 -0.024399 -0.0047776 0.039606 0.095723 0.085815 -0.0077048 0.00196 -0.01777 0.090429 -0.00025451 0.001966 0.0025191 0.00039037 -0.11464
0.92969 0.0049718 0.004731 -0.0043753 -0.0021315 0 -0.0080521 0.0044496 0.0047259 0.0041714 -0.0032437 0.01604 0.68391 0.062722 -0.054191 0.03348 -0.017664 -0.0053153 0.011056 0.06983 0.054275 -0.0030862 0.0029397 -0.016113 0.069022 0.00010325 0.0015432 0.0030594 0.0010052 -0.082034
0.93359 0.0043905 0.0033421 0.0019088 -0.00094079 0 -0.0040814 0.0037996 0.0036252 -0.00012044 -0.0041367 0.010564 0.71307 0.057136 -0.027911 0.036919 -0.011976 -0.0042418 -0.029645 0.048953 0.044485 0.0085216 0.021412 -0.013597 0.045355 0.00036677 0.00096151 0.0029431 0.001436 -0.048027
0.9375 0.0034783 0.002946 0.011074 0.0023835 0 0.0031639 0.0033869 0.0021454 -0.0035724 -0.002501 5.2381e-06 0.73691 0.066109 0.0093878 0.045281 -0.003812 -0.00043453 -0.043288 0.049114 0.060077 0.0093443 0.047726 -0.011309 0.039254 0.00020929 0.00060829 0.0022509 0.0013611 -0.018687
0.94141 0.0024156 0.0028948 0.01931 0.0051801 0 0.0088654 0.0029587 0.0010859 -0.0050497 4.3302e-05 -0.0097035 0.7498 0.068439 -0.0037599 0.070003 -0.0055702 0.0050197 -0.0027179 0.047356 0.047394 -0.022977 0.023749 -0.010177 0.025874 -0.00023543 0.00083463 0.0015574 0.00088317 0.00034097
0.94531 0.0014082 0.0021765 0.022551 0.0054696 0 0.0094949 0.0022614 0.001004 -0.0045558 0.0015476 -0.013219 0.75032 0.062073 -0.026364 0.0076306 -0.0031877 0.0093796 -0.03716 0.035543 0.05714 -0.062684 0.0014865 -0.010409 0.032642 -0.00046751 0.0016183 0.0014341 0.00045489 0.0090551
0.94922 0.00064975 0.00040427 0.019344 0.003193 0 0.0049705 0.0010358 0.0015072 -0.0032922 0.00095641 -0.0093066 0.74513 0.047201 -0.019817 -0.0018928 -0.0091304 0.010214 -0.053632 0.032965 0.067204 -0.035015 -0.0045828 -0.011484 0.028261 -8.8025e-05 0.0024997 0.0019907 0.00050816 0.013687
0.95313 0.00025225 -0.001643 0.011872 0.00011907 0 -0.0013825 -0.00074803 0.001555 -0.0027485 -0.0010934 -0.0015826 0.74788 0.042614 -0.024061 0.011555 -0.019151 0.0072557 -0.051252 0.027563 0.061563 0.002844 -0.0013757 -0.012618 0.017039 0.0007862 0.0029109 0.0028482 0.0010817 0.020468
0.95703 0.00017126 -0.0025037 0.004241 -0.0014177 0 -0.0050399 -0.002568 0.00051876 -0.0034925 -0.0025525 0.004063 0.77123 0.066221 -0.075263 0.00012927 -0.025929 0.0026466 -0.041697 0.0076903 0.028461 -0.016748 -0.0017184 -0.013292 0.011703 0.0015628 0.0026409 0.0035081 0.0017657 0.028093
0.96094 0.0002173 -0.0012166 -0.00057808 -0.00018146 0 -0.0033493 -0.0033872 -0.0011104 -0.0046265 -0.0013761 0.0036953 0.81671 0.088773 -0.0087793 0.023558 -0.018515 -0.00067535 -0.018948 0.026899 -0.0033477 -0.019531 -0.043993 -0.013458 0.060456 0.0016595 0.0020081 0.0037252 0.0020323 0.026865
0.96484 0.00019923 0.0017959 -0.002621 0.0029507 0 0.0025382 -0.0022735 -0.0021261 -0.0043771 0.0027904 -0.0017186 0.87121 0.065476 -0.016773 -0.014979 -0.026716 -0.0011899 -0.021759 0.02029 -0.00045773 -0.034246 -0.045282 -0.013384 0.03496 0.0010048 0.0015627 0.0035634 0.0016862 0.0066078
0.96875 0.0001021 0.0049346 -0.0041705 0.0054453 0 0.0083821 0.00077618 -0.0017098 -0.0014157 0.0079945 -0.0069066 0.91475 0.061744 -0.026169 -0.054767 -0.04001 0.00015897 -0.018578 -0.0087101 0.00087652 -0.054892 -0.050222 -0.013375 0.0046435 0.00010053 0.0015893 0.0031836 0.0010431 -0.033329
0.97266 0.0001206 0.0065659 -0.0072225 0.0049597 0 0.0099579 0.0045434 -0.00010265 0.0040422 0.011146 -0.006234 0.93458 0.080816 -0.027484 -0.081218 -0.049654 0.0009253 -0.013838 -0.036689 -0.006501 -0.063568 -0.061674 -0.013592 -0.0012262 -0.00041015 0.001885 0.0026739 0.00065945 -0.081146
0.97656 0.00047352 0.0061324 -0.01148 0.0013404 0 0.0063434 0.0072314 0.0017812 0.010146 0.010264 0.0018329 0.93428 0.069206 -0.065878 -0.11531 -0.043939 -0.00067123 -0.048096 -0.0090283 -0.006215 -0.021753 -0.044807 -0.013998 0.024396 -0.00027921 0.0020255 0.0021126 0.00083489 -0.11963
0.98047 0.0011441 0.0043274 -0.014545 -0.0029264 0 0.00069666 0.0076531 0.0032802 0.014401 0.0060352 0.013223 0.93018 0.099957 -0.082558 -0.039826 -0.02646 -0.004179 -0.04054 -0.027666 0.0054966 -0.035665 -0.040311 -0.014388 0.00062542 0.00017631 0.001837 0.001724 0.0013308 -0.13689
0.98438 0.0017973 0.0023009 -0.013946 -0.0045235 0 -0.002355 0.0060367 0.0044076 0.01508 0.0013141 0.021076 0.93819 0.084739 -0.08541 -0.049931 -0.00029062 -0.007256 -0.040815 -0.033968 -0.0094138 -0.053146 -0.054389 -0.014481 -0.0076971 0.00039356 0.001575 0.0018367 0.0015801 -0.13169
0.98828 0.0019833 0.00069471 -0.0091433 -0.0021495 0 -0.0007086 0.0037743 0.0053762 0.012161 -0.0011232 0.020801 0.96237 0.071678 -0.083564 -0.087088 0.009465 -0.0076128 -0.027695 -0.034671 -0.0081421 -0.072272 -0.067024 -0.014099 -0.0022898 5.9482e-05 0.0016143 0.0025849 0.0012227 -0.11008
0.99219 0.0014629 -0.00064589 -0.0018973 0.0020365 0 0.0032915 0.0023008 0.0058947 0.0072033 -0.00072022 0.013365 0.9947 0.09695 -0.085668 -0.089625 -0.011446 -0.0048958 0.010422 -0.037179 0.031391 -0.091216 -0.065121 -0.01335 0.0084518 -0.00065211 0.0019753 0.0036419 0.00048506 -0.078189
0.99609 0.00036603 -0.0021646 0.0050319 0.0039326 0 0.0048746 0.0020056 0.0051811 0.002292 0.0006429 0.0041972 1.0247 0.082568 -0.098965 -0.065011 -0.013299 -0.0009124 0.0060055 -0.02688 -0.015162 -0.087551 -0.083067 -0.012626 0.0039401 -0.0012661 0.0022169 0.0043364 3.2547e-05 -0.038723
1 -0.00094988 -0.0039187 0.009584 0.00099629 0 0.001206 0.0020364 0.0027904 -0.0012322 0.00048697 -0.0013219 1.0486 0.092932 -0.094274 -0.0044654 0.0069176 0.0019605 -0.04451 -0.031192 -0.010507 -0.10167 -0.069774 -0.012298 -0.0062942 -0.0013992 0.0018658 0.0041522 0.00039375 0.0066286
1.0039 -0.002186 -0.0054281 0.01121 -0.0052551 0 -0.0057899 0.0010934 -0.00064738 -0.0034225 -0.0020651 -0.0019653 1.0702 0.10458 -0.10818 0.017359 0.018061 0.0027793 -0.058159 -0.03154 -0.013093 -0.11412 -0.062527 -0.012283 -0.012486 -0.0010098 0.0009762 0.0031876 0.0014617 0.053463
1.0078 -0.003255 -0.0061329 0.010528 -0.010156 0 -0.010832 -0.0014757 -0.0037068 -0.0053415 -0.0056835 -0.0010515 1.0931 0.11048 -0.13183 -0.0048393 0.021767 0.0027164 -0.044056 -0.032103 -0.028853 -0.11285 -0.066166 -0.011888 -0.0079147 -0.00034621 0.00021798 0.0021186 0.0025362 0.095082
1.0117 -0.0041903 -0.0059251 0.0084705 -0.0097191 0 -0.0098292 -0.0051426 -0.0053341 -0.0079673 -0.0082423 -0.0030764 1.1154 0.10971 -0.13 -0.041058 0.037132 0.0038733 -0.06224 -0.049954 -0.038627 -0.086058 -0.070296 -0.010208 0.014388 0.00028087 0.00032182 0.0016473 0.0028967 0.1271
1.0156 -0.0049666 -0.0052031 0.0056385 -0.0041472 0 -0.0035431 -0.008568 -0.005768 -0.011239 -0.0087846 -0.0097001 1.1321 0.12533 -0.11945 0.0011128 0.053071 0.0073073 -0.052022 -0.043996 -0.044892 -0.10118 -0.067734 -0.0068701 -0.0033429 0.00067025 0.001365 0.0019197 0.002405 0.1508
1.0195 -0.0054602 -0.0044352 0.0021289 0.0021124 0 0.0029409 -0.010498 -0.0062392 -0.013989 -0.0081586 -0.018472 1.1424 0.099551 -0.13297 -0.0081445 0.045735 0.011998 -0.026217 -0.051224 -0.01589 -0.099291 -0.050824 -0.0025512 0.013744 0.00074993 0.0026016 0.0024514 0.0015977 0.17054
1.0234 -0.0055855 -0.0037218 -0.0022832 0.0039624 0 0.0045038 -0.010495 -0.0076948 -0.014822 -0.0078354 -0.025027 1.1539 0.077329 -0.14799 -0.017253 0.039999 0.015602 -0.037007 -0.053177 0.0085413 -0.071314 -0.038439 0.0012489 0.012868 0.00052708 0.0030634 0.0026287 0.0011852 0.18721
1.0273 -0.0054166 -0.0028046 -0.0077314 -0.00015552 0 0.00022583 -0.0090453 -0.0098007 -0.013236 -0.0082212 -0.026506 1.1764 0.0816 -0.15077 -0.0016641 0.04583 0.016284 -0.097071 -0.046045 0.008456 -0.032827 -0.04079 0.0030851 -0.022421 8.173e-05 0.0024153 0.0023011 0.0014164 0.1947
1.0313 -0.0051103 -0.0014765 -0.01373 -0.0070573 0 -0.0060975 -0.0071111 -0.011212 -0.010057 -0.0082125 -0.023243 1.2113 0.071551 -0.15162 -0.021564 0.027461 0.014039 -0.10099 -0.074581 0.020412 -0.083624 -0.045302 0.0024782 0.0056262 -0.00040102 0.0012707 0.0018979 0.0018918 0.18382
1.0352 -0.0046958 6.5077e-05 -0.018862 -0.011516 0 -0.0093864 -0.0055103 -0.010814 -0.0068189 -0.0064163 -0.017702 1.2476 0.049013 -0.16069 -0.033695 0.036293 0.010493 -0.11647 -0.072251 -0.031973 -0.047106 -0.059542 0.00018268 -0.023751 -0.00066331 0.00064849 0.001971 0.0019869 0.15084
1.0391 -0.0039896 0.0012901 -0.021152 -0.010404 0 -0.0074338 -0.0045087 -0.0086739 -0.0045883 -0.0027534 -0.012122 1.2704 0.037649 -0.16392 -0.02047 0.022933 0.0074982 -0.11827 -0.076788 -0.077364 -0.047777 -0.080789 -0.0023564 -0.055378 -0.00051932 0.0010586 0.0026261 0.0014728 0.10221
1.043 -0.0027889 0.0017508 -0.01921 -0.0047916 0 -0.0022315 -0.0037859 -0.005786 -0.0032032 0.0012056 -0.0070757 1.2743 0.046056 -0.16556 -0.00078196 0.0026808 0.0058009 -0.10323 -0.091638 -0.089722 -0.069641 -0.089826 -0.0039155 -0.059863 -1.3777e-05 0.0020544 0.0034022 0.00074278 0.050521
1.0469 -0.0011734 0.001427 -0.013392 0.0014474 0 0.00226 -0.0027184 -0.0029797 -0.0015497 0.0035259 -0.0018771 1.2695 0.077318 -0.17465 -0.006951 0.010305 0.0048106 -0.077664 -0.11018 -0.055249 -0.055841 -0.06303 -0.0041225 -0.014441 0.0005664 0.0026601 0.0037068 0.00043179 0.0051878
1.0508 0.00042712 0.00069826 -0.0058572 0.0048721 0 0.0035012 -0.00081791 -0.00018478 0.001368 0.0035498 0.004049 1.2733 0.065267 -0.15168 -0.053409 0.0167 0.0034368 -0.16766 -0.10105 -0.0587 -0.034903 -0.094183 -0.0034621 -0.025598 0.00087567 0.0022674 0.0033664 0.00080394 -0.033196
1.0547 0.0015373 2.7322e-05 0.00085766 0.004704 0 0.0019509 0.001888 0.0031775 0.0054564 0.0023256 0.010247 1.2943 0.075531 -0.13618 -0.07287 0.018437 0.0011142 -0.18354 -0.098316 -0.04798 -0.05447 -0.078647 -0.0027956 -0.051275 0.00075337 0.0011729 0.0027547 0.0015032 -0.069393
1.0586 0.0020492 -0.00031931 0.005695 0.0025821 0 -2.9553e-05 0.0047491 0.0071577 0.0094408 0.0015075 0.015386 1.3243 0.073925 -0.14282 -0.077217 0.025622 -0.0018174 -0.15899 -0.10668 -0.038256 -0.064741 -0.076361 -0.002796 -0.079351 0.00032652 0.0002887 0.0023978 0.0019083 -0.10479
1.0625 0.0023105 -0.00030182 0.0096265 0.00072785 0 -0.00038031 0.0067815 0.010766 0.011699 0.0018971 0.018046 1.3464 0.051781 -0.17026 -0.079642 0.03354 -0.0044935 -0.13258 -0.12463 -0.0403 -0.053244 -0.1002 -0.0036131 -0.094983 -0.00010682 0.00033123 0.0024718 0.0017416 -0.13265
1.0664 0.0027541 2.7867e-05 0.014179 0.00041022 0 0.0013811 0.0072462 0.012597 0.011355 0.0030137 0.017466 1.351 0.039903 -0.18889 -0.10345 0.0078289 -0.0061667 -0.17455 -0.13925 -0.064295 -0.066029 -0.08746 -0.0048647 -0.068532 -0.00030146 0.0012434 0.0026928 0.0013319 -0.1428
1.0703 0.0034141 0.00061383 0.019207 0.0016812 0 0.0043973 0.0061641 0.011998 0.0088266 0.0039146 0.01396 1.3456 0.021832 -0.18846 -0.061988 0.0026054 -0.0065887 -0.17795 -0.13853 -0.033805 -0.1076 -0.10415 -0.0058918 -0.056742 -0.00020695 0.0023353 0.0026783 0.0012678 -0.13162
1.0742 0.00384 0.0013641 0.022201 0.0039008 0 0.0073301 0.0043707 0.0096353 0.0055263 0.0042252 0.0089969 1.3484 0.051632 -0.18721 -0.0593 0.014234 -0.006018 -0.17544 -0.13115 -0.035035 -0.094234 -0.11518 -0.0061601 -0.047245 6.3452e-05 0.0029367 0.002383 0.0017813 -0.10745
1.0781 0.0035463 0.0021211 0.02017 0.0061709 0 0.0089209 0.0030021 0.0069222 0.0029932 0.0042937 0.0047496 1.3716 0.070387 -0.17421 -0.087964 0.028852 -0.0050393 -0.1839 -0.12148 -0.045191 -0.070267 -0.11821 -0.0056267 -0.027577 0.0003665 0.0029169 0.0021495 0.0024784 -0.085387
1.082 0.0025769 0.0027538 0.01261 0.0075216 0 0.0083018 0.002737 0.0049194 0.0020801 0.0044876 0.0029527 1.4106 0.016063 -0.13863 -0.11847 0.031597 -0.0043349 -0.21796 -0.11419 -0.029467 -0.092062 -0.1165 -0.0048358 0.0075385 0.00062864 0.0026329 0.0023313 0.0027009 -0.075868
1.0859 0.0016018 0.0032972 0.0027086 0.0072962 0 0.0055311 0.0033585 0.0037416 0.0026341 0.004613 0.0035281 1.4484 0.038168 -0.12614 -0.075593 0.026597 -0.0043822 -0.28954 -0.12163 -0.028942 -0.086752 -0.12024 -0.0045927 -0.032769 0.00084495 0.0024546 0.0028838 0.0021848 -0.077
1.0898 0.0013936 0.0039458 -0.004719 0.0057797 0 0.0021177 0.0039867 0.0028899 0.0037554 0.0041988 0.0042004 1.4714 0.056039 -0.15611 -0.077426 -0.0015322 -0.0051102 -0.29952 -0.12394 -0.018002 -0.073103 -0.10376 -0.0053626 -0.065246 0.0010212 0.0023931 0.0033549 0.0013672 -0.077712
1.0938 0.0021541 0.0048334 -0.0069775 0.004325 0 0.00055857 0.0038122 0.0019774 0.0044148 0.0032738 0.0020166 1.4805 0.049836 -0.19035 -0.084586 -0.0070721 -0.0057805 -0.26049 -0.12857 -0.010332 -0.031862 -0.10288 -0.0068402 -0.073249 0.001138 0.0021889 0.0032947 0.001017 -0.068493
1.0977 0.003331 0.0057933 -0.0055613 0.0043473 0 0.0025138 0.0027458 0.0010571 0.004076 0.002592 -0.0039368 1.4896 0.025068 -0.20428 -0.085638 0.017895 -0.0053822 -0.20601 -0.13056 -0.01154 0.016894 -0.1107 -0.0081081 -0.059315 0.001163 0.0017097 0.0026819 0.0015121 -0.04991
1.1016 0.004105 0.00637 -0.0045128 0.0058033 0 0.0069057 0.0014608 0.0003685 0.0029957 0.0028659 -0.010907 1.5117 0.015043 -0.17341 -0.090263 0.048589 -0.0034328 -0.20842 -0.11016 -0.022363 0.0037641 -0.074793 -0.0083532 -0.046138 0.0010762 0.0012036 0.0019515 0.0024463 -0.031655
1.1055 0.0040773 0.0061349 -0.0064672 0.0067771 0 0.010033 0.00080676 4.1982e-06 0.0020184 0.00379 -0.013884 1.5481 0.02071 -0.23832 -0.096896 0.0078172 -0.00056627 -0.24878 -0.091756 -0.018006 -0.0043841 -0.088163 -0.0075841 -0.061022 0.00087538 0.0011259 0.0016049 0.0029569 -0.023866
1.1094 0.0035077 0.0050362 -0.010033 0.0050793 0 0.0083353 0.0010987 -2.7803e-05 0.0019616 0.0040654 -0.009488 1.5884 0.014639 -0.22316 -0.060017 -0.0019201 0.001724 -0.26868 -0.087947 -0.027191 -0.036369 -0.089179 -0.0066986 -0.072108 0.00056945 0.0017053 0.0017845 0.0024905 -0.029075
1.1133 0.0029237 0.0034501 -0.010993 0.00067532 0 0.00174 0.0018844 0.00048733 0.0029823 0.0026482 0.00080051 1.6208 0.010257 -0.17807 -0.023747 0.0073919 0.0021553 -0.27259 -0.08952 -0.03139 -0.046589 -0.089096 -0.0067678 -0.070416 0.00018627 0.0026801 0.0022081 0.0013103 -0.041492
1.1172 0.0025432 0.0018707 -0.0062665 -0.0035563 0 -0.0056204 0.0023718 0.0019189 0.0043965 3.3618e-05 0.011138 1.6415 0.015048 -0.16129 -0.027366 0.013075 0.00070199 -0.26912 -0.088478 -0.017261 -0.012871 -0.095916 -0.0081025 -0.059523 -0.00021185 0.0034631 0.0024893 0.00028139 -0.052782
1.1211 0.0021051 0.00052828 0.0030487 -0.0040189 0 -0.0085279 0.0021231 0.0042148 0.0051407 -0.0018788 0.01558 1.6557 -0.01716 -0.19189 -0.053918 -0.026005 -0.001338 -0.26169 -0.093544 -0.019442 -0.081661 -0.065764 -0.0099075 -0.11037 -0.00053861 0.0035851 0.0025035 0.00013625 -0.057859
1.125 0.001237 -0.00070937 0.012314 0.00010483 0 -0.00519 0.0013893 0.0063953 0.0045518 -0.0014514 0.012639 1.6707 -0.0045929 -0.2102 -0.085978 -0.011176 -0.0024021 -0.23905 -0.10231 -0.02564 -0.070012 -0.068749 -0.010848 -0.072793 -0.00072939 0.0030253 0.0024498 0.00088663 -0.055635
1.1289 -7.8599e-05 -0.0020816 0.017014 0.0054473 0 0.00099165 0.00078453 0.0068992 0.0028358 0.0010246 0.0061481 1.689 0.0045763 -0.18618 -0.085152 -0.0049866 -0.0019506 -0.25527 -0.10055 -0.032753 -0.078323 -0.086006 -0.010066 -0.059729 -0.0007778 0.0021679 0.0025847 0.0018893 -0.045817
1.1328 -0.0014543 -0.0035957 0.01605 0.0069683 0 0.0042904 0.00060288 0.0047793 0.00082713 0.0033906 0.0016606 1.7077 -0.00012109 -0.16633 -0.058829 -0.008843 -0.00081662 -0.28465 -0.098834 -0.039542 -0.091036 -0.10188 -0.0078075 -0.078427 -0.00071366 0.0014734 0.0029293 0.0024533 -0.026892
1.1367 -0.0024973 -0.0049331 0.011836 0.0024792 0 0.0017354 0.00043213 0.00073397 -0.00074619 0.0035206 0.0016259 1.7232 -0.012428 -0.25383 -0.042302 0.0079582 -0.00029488 -0.24979 -0.12458 -0.045317 -0.02587 -0.096868 -0.0052065 -0.081693 -0.00054166 0.001172 0.0032439 0.0023977 0.0016412
1.1406 -0.0031959 -0.00567 0.0075306 -0.0050131 0 -0.0042664 -0.00052011 -0.00314 -0.0018223 0.0013051 0.0036954 1.7362 -0.0098159 -0.21513 -0.077507 0.019622 -0.00083266 -0.25045 -0.13665 -0.021977 -0.070122 -0.11055 -0.0034806 -0.061846 -0.00022638 0.0012044 0.0032742 0.0020703 0.035421
1.1445 -0.0038576 -0.0055862 0.0042672 -0.0096396 0 -0.0082553 -0.0026185 -0.0048969 -0.0028836 -0.0012409 0.0034953 1.7521 -0.031555 -0.20845 -0.12506 0.029774 -0.0015745 -0.26376 -0.11521 -0.013644 -0.068632 -0.12762 -0.0032417 -0.06622 0.00022396 0.0013786 0.0030031 0.0018856 0.06511
1.1484 -0.0046768 -0.0047968 0.00089502 -0.0078325 0 -0.0068273 -0.0052375 -0.0043255 -0.004306 -0.0019216 -0.00097987 1.7763 -0.050689 -0.22934 -0.14276 0.031335 -0.0011944 -0.29661 -0.094142 -0.033748 -0.06281 -0.12042 -0.004365 -0.08222 0.00064782 0.0015454 0.0026591 0.0018914 0.082008
1.1523 -0.0054372 -0.0036519 -0.0039953 -0.0016109 0 -0.0017154 -0.0070405 -0.0031249 -0.0058523 -0.00050017 -0.0075622 1.8109 -0.053985 -0.2604 -0.12433 0.021115 0.00079696 -0.34273 -0.099019 -0.075806 -0.07976 -0.087887 -0.0063001 -0.094604 0.00074767 0.0016503 0.0024938 0.0017955 0.085185
1.1563 -0.0057116 -0.0025509 -0.010123 0.003145 0 0.0019905 -0.0069938 -0.0034465 -0.0068479 0.001055 -0.012194 1.8525 -0.07131 -0.24566 -0.17756 0.0061913 0.0035443 -0.34819 -0.13975 -0.068386 -0.099702 -0.11621 -0.0083911 -0.075776 0.0002985 0.0016879 0.0025647 0.0013827 0.083335
1.1602 -0.0053572 -0.0018155 -0.015573 0.0019124 0 0.00065569 -0.0053085 -0.0060639 -0.0068871 0.0004646 -0.012802 1.8934 -0.036275 -0.25647 -0.18103 0.031202 0.0056273 -0.298 -0.11721 -0.062899 -0.10816 -0.1304 -0.0099742 -0.12415 -0.00059502 0.0016672 0.0027266 0.00085046 0.088654
1.1641 -0.0047456 -0.0016266 -0.01848 -0.0045715 0 -0.0046808 -0.0034521 -0.0097591 -0.0063586 -0.0026771 -0.010905 1.9239 -0.024315 -0.24784 -0.17701 0.04081 0.0063625 -0.27332 -0.092631 -0.051365 -0.093291 -0.10961 -0.010414 -0.1264 -0.0014518 0.0016369 0.0028105 0.00068314 0.10722
1.168 -0.0044335 -0.0019679 -0.018373 -0.011237 0 -0.009572 -0.0030938 -0.012373 -0.0062189 -0.0065365 -0.0096401 1.9366 -0.032584 -0.2376 -0.16747 0.040679 0.0063698 -0.28177 -0.081835 -0.038802 -0.073309 -0.082094 -0.0093281 -0.099979 -0.0017001 0.0017073 0.0027888 0.00117 0.13385
1.1719 -0.0046014 -0.0026081 -0.015899 -0.013344 0 -0.010394 -0.0047727 -0.012488 -0.0071606 -0.0087802 -0.010493 1.9309 -0.034788 -0.26255 -0.145 0.054393 0.0068859 -0.30838 -0.088988 -0.034336 -0.076425 -0.093448 -0.0069474 -0.10287 -0.001113 0.0019922 0.0027706 0.0020553 0.1558
1.1758 -0.0048849 -0.0032287 -0.011648 -0.010391 0 -0.0073557 -0.0074052 -0.010287 -0.0089345 -0.0086581 -0.012117 1.916 -0.042232 -0.2405 -0.17005 0.046865 0.0085307 -0.29977 -0.082008 -0.017386 -0.019668 -0.0721 -0.0042164 -0.097201 -2.3399e-05 0.00249 0.00286 0.0026966 0.16232
1.1797 -0.004831 -0.0036953 -0.0057569 -0.0058273 0 -0.0036817 -0.0091151 -0.0070739 -0.010467 -0.0074349 -0.012167 1.907 -0.044513 -0.23765 -0.13842 0.028343 0.010725 -0.27315 -0.076497 -0.03261 -0.050345 -0.061724 -0.0023529 -0.081203 0.00090502 0.0030204 0.0030413 0.0026131 0.15233
1.1836 -0.0045208 -0.0042491 0.0011669 -0.0033749 0 -0.0022893 -0.0087585 -0.0041903 -0.010705 -0.0069139 -0.009878 1.9165 -0.048202 -0.25299 -0.12337 0.019184 0.01227 -0.27099 -0.074157 -0.059186 -0.048136 -0.060012 -0.002074 -0.10266 0.0011877 0.0033079 0.0032017 0.0019119 0.13452
1.1875 -0.0046549 -0.0053532 0.0071273 -0.003907 0 -0.0035185 -0.0068787 -0.0024111 -0.0094575 -0.0076742 -0.0065742 1.9457 -0.058404 -0.26973 -0.15507 0.022572 0.012448 -0.30295 -0.078541 -0.086301 0.0020031 -0.062916 -0.0031007 -0.15306 0.00087781 0.0031722 0.0032431 0.0011853 0.12074
1.1914 -0.0059159 -0.0072192 0.0094449 -0.0057188 0 -0.0058525 -0.0052625 -0.0020949 -0.0075528 -0.0087617 -0.0038111 1.9826 -0.081046 -0.23153 -0.20416 0.012183 0.011568 -0.32533 -0.099395 -0.11572 -0.070834 -0.061117 -0.0043944 -0.115 0.00045939 0.0026739 0.0031532 0.000971 0.11844
1.1953 -0.0082007 -0.009422 0.0069377 -0.0072297 0 -0.008182 -0.0054539 -0.0034794 -0.0062236 -0.0089344 -0.0015936 2.0115 -0.088298 -0.27986 -0.16165 -0.010185 0.01051 -0.348 -0.12726 -0.12841 -0.045961 -0.10042 -0.0049609 -0.13017 0.00038138 0.0020875 0.0029766 0.0012821 0.12767
1.1992 -0.010534 -0.011056 0.0014342 -0.0087209 0 -0.010733 -0.0074907 -0.0064895 -0.006263 -0.0079773 0.0010612 2.0252 -0.077851 -0.29701 -0.18243 -0.0045876 0.0098446 -0.33994 -0.11296 -0.1179 -0.010775 -0.078286 -0.0045501 -0.1075 0.00066557 0.0017092 0.002745 0.00164 0.14344
1.2031 -0.011844 -0.011422 -0.0033485 -0.011201 0 -0.013736 -0.0099494 -0.010255 -0.007571 -0.006719 0.0038437 2.0307 -0.066627 -0.29054 -0.21708 0.0093424 0.0094603 -0.34939 -0.079718 -0.098617 0.0088425 -0.038116 -0.0036868 -0.081696 0.00094381 0.0016497 0.0024654 0.0015648 0.16031
1.207 -0.011898 -0.010674 -0.0050436 -0.014075 0 -0.015883 -0.011236 -0.013163 -0.0093086 -0.0059523 0.0041271 2.0415 -0.072878 -0.28634 -0.19356 0.0057959 0.0089748 -0.42015 -0.063816 -0.088329 0.003133 -0.041865 -0.0030783 -0.099702 0.00086272 0.001774 0.0021755 0.0010485 0.1753
1.2109 -0.011476 -0.0097457 -0.0050547 -0.014862 0 -0.015022 -0.010958 -0.013844 -0.010443 -0.0056712 -0.00089694 2.064 -0.07674 -0.27218 -0.21617 0.024355 0.0083688 -0.33716 -0.093074 -0.087036 0.065278 -0.045137 -0.0029829 -0.077394 0.00044555 0.001835 0.0019819 0.00056991 0.18805
1.2148 -0.011548 -0.0095065 -0.0075341 -0.011847 0 -0.010848 -0.010167 -0.012415 -0.01034 -0.0055298 -0.010641 2.0903 -0.072793 -0.28943 -0.20808 0.019501 0.0080855 -0.31345 -0.11586 -0.088134 0.010638 -0.052406 -0.0030844 -0.057653 5.8849e-05 0.0016901 0.0020061 0.00065137 0.19959
1.2188 -0.012211 -0.0098525 -0.01536 -0.0068539 0 -0.0064724 -0.010261 -0.010689 -0.0091577 -0.005828 -0.0201 2.1046 -0.054158 -0.28729 -0.17656 0.017103 0.0085214 -0.32519 -0.13136 -0.079441 -0.032852 -0.052285 -0.0028851 -0.061774 3.4272e-05 0.0014259 0.002273 0.0013859 0.21106
1.2227 -0.012437 -0.0096248 -0.026592 -0.0045065 0 -0.006282 -0.011585 -0.010819 -0.0078834 -0.0075414 -0.02344 2.0973 -0.034062 -0.26344 -0.15119 0.021134 0.009562 -0.35309 -0.13632 -0.059184 -0.031758 -0.046424 -0.0021557 -0.081514 0.00033808 0.0012884 0.0026566 0.0023659 0.22261
1.2266 -0.010926 -0.0075734 -0.034862 -0.0077886 0 -0.011394 -0.012984 -0.013319 -0.0078605 -0.010984 -0.019501 2.0738 -0.053491 -0.26367 -0.20063 0.01549 0.010766 -0.37177 -0.12324 -0.03519 -0.030292 -0.050644 -0.0010127 -0.074058 0.00062307 0.0014686 0.0029565 0.0030503 0.23194
1.2305 -0.0073579 -0.0036019 -0.03385 -0.014097 0 -0.01724 -0.012727 -0.016232 -0.0098567 -0.014514 -0.013803 2.0498 -0.029804 -0.24313 -0.15932 0.014948 0.012001 -0.35201 -0.12853 0.010943 0.018207 -0.019658 0.00035626 -0.049701 0.00060245 0.0019148 0.0030497 0.0032021 0.2333
1.2344 -0.0028945 0.0008148 -0.022329 -0.016385 0 -0.016622 -0.0099908 -0.016405 -0.013154 -0.015128 -0.014124 2.0375 -0.003987 -0.23674 -0.14643 0.010653 0.013705 -0.3528 -0.13342 0.00093249 -0.0041464 -0.029751 0.0019271 -0.064798 0.00035594 0.0023297 0.0029819 0.0029978 0.21872
1.2383 0.00052057 0.0034936 -0.0055695 -0.0093916 0 -0.0064388 -0.0056239 -0.012039 -0.015471 -0.011035 -0.022804 2.0372 -0.0046466 -0.25768 -0.14617 0.0095908 0.016246 -0.35442 -0.12093 -0.019019 -0.058696 -0.050616 0.0037295 -0.084888 0.00024849 0.0023726 0.0029154 0.0027544 0.18257
1.2422 0.0014859 0.0030378 0.0081512 0.0044597 0 0.0079958 -0.001609 -0.0044205 -0.014208 -0.0039484 -0.032798 2.0403 -0.045332 -0.30317 -0.14109 0.017462 0.018907 -0.34718 -0.087262 -0.0099546 -0.095823 -0.052573 0.005512 -0.078754 0.00053709 0.0019209 0.0029858 0.0025873 0.12731
1.2461 -2.8663e-06 -0.00022782 0.013181 0.015552 0 0.015855 0.00027977 0.0027046 -0.0084536 0.0014781 -0.032077 2.0414 -0.059707 -0.28318 -0.16954 0.026676 0.019666 -0.42634 -0.10826 -0.034718 -0.065499 -0.057603 0.0065889 -0.073592 0.0010619 0.0011848 0.0031945 0.0023459 0.065648
1.25 -0.0027743 -0.0045787 0.0099123 0.014553 0 0.0094785 -0.00045454 0.0057694 -0.00025204 0.0012524 -0.013743 2.0441 -0.051567 -0.26444 -0.20692 0.028926 0.016432 -0.44654 -0.12354 -0.018658 -0.079714 -0.085237 0.0061269 -0.12718 0.0013421 0.00057337 0.0034205 0.0018621 0.015915
1.2539 -0.0054397 -0.0081076 0.00363 0.00074826 0 -0.0083688 -0.0029122 0.003995 0.006202 -0.0042267 0.016464 2.0562 -0.044153 -0.27409 -0.20421 0.019256 0.0089484 -0.42029 -0.12901 -0.016894 -0.10517 -0.096325 0.0036903 -0.13246 0.0010006 0.00040813 0.0035189 0.0012233 -0.0078685
1.2578 -0.0072229 -0.0098206 6.8216e-05 -0.016409 0 -0.025442 -0.0054704 -9.0555e-05 0.0073037 -0.0098757 0.042331 2.0784 -0.04474 -0.30358 -0.17079 -0.0021065 -0.00030583 -0.38163 -0.12671 -0.04307 -0.12148 -0.091555 -0.00040779 -0.11042 0.00012454 0.00070664 0.003412 0.00076209 -0.0047523
1.2617 -0.0080863 -0.0098684 0.0012677 -0.024539 0 -0.029194 -0.0066256 -0.0026472 0.0028065 -0.0098482 0.048316 2.0991 -0.054192 -0.32076 -0.15285 -0.031495 -0.0073107 -0.38957 -0.12312 -0.091936 -0.10819 -0.094404 -0.0052371 -0.16123 -0.0007711 0.0012046 0.0031143 0.0007566 0.012439
1.2656 -0.0082974 -0.0089983 0.0046227 -0.018459 0 -0.016889 -0.0055721 -0.0014835 -0.0036829 -0.0025913 0.031267 2.1034 -0.07993 -0.30429 -0.18701 -0.0045625 -0.0091593 -0.40279 -0.099666 -0.10543 -0.10624 -0.12213 -0.0097287 -0.17734 -0.0011337 0.0015837 0.0027056 0.0011399 0.025978
1.2695 -0.0080102 -0.0078832 0.0053649 -0.0043885 0 0.0019058 -0.0025042 0.0022926 -0.0072182 0.0073946 0.0032371 2.0866 -0.083874 -0.28006 -0.1895 -0.011263 -0.0061197 -0.38246 -0.088477 -0.1053 -0.124 -0.14282 -0.0131 -0.19142 -0.00076644 0.0017027 0.0022981 0.0015216 0.02593
1.2734 -0.0072364 -0.0068417 0.00034939 0.0055427 0 0.012833 0.0012876 0.0051663 -0.0053149 0.012871 -0.017224 2.0604 -0.073357 -0.27991 -0.18658 -0.0060809 -0.0013549 -0.37891 -0.094012 -0.10418 -0.1459 -0.1385 -0.01495 -0.20457 9.1002e-05 0.00164 0.0020052 0.0015223 0.017423
1.2773 -0.0060822 -0.0059253 -0.0095285 0.0037548 0 0.0082098 0.0037157 0.0039391 -4.7705e-05 0.0096333 -0.018727 2.0444 -0.058113 -0.31276 -0.18976 0.026118 0.0016025 -0.40728 -0.11119 -0.10456 -0.15815 -0.11154 -0.015117 -0.20861 0.00099814 0.0015433 0.001898 0.0011101 0.016742
1.2813 -0.0048691 -0.0050378 -0.01973 -0.0064813 0 -0.006985 0.0028531 -0.0017887 0.003398 -8.6719e-05 -0.0050773 2.0499 -0.055765 -0.31551 -0.15442 -0.0081695 0.0016397 -0.3619 -0.10332 -0.074473 -0.14729 -0.13248 -0.013569 -0.15905 0.0016086 0.0014611 0.0019575 0.0006224 0.038656
1.2852 -0.0039552 -0.0039418 -0.024864 -0.014322 0 -0.019459 -0.0016882 -0.0092235 0.00077538 -0.0094392 0.0084344 2.0711 -0.055594 -0.31901 -0.23115 0.015561 0.00084891 -0.38686 -0.10756 -0.067549 -0.15655 -0.12782 -0.010491 -0.15136 0.0017896 0.0013305 0.0020769 0.00045288 0.084072
1.2891 -0.0034501 -0.0023349 -0.022081 -0.011187 0 -0.018588 -0.0079129 -0.014336 -0.0076921 -0.012388 0.0073906 2.0907 -0.054391 -0.35224 -0.27904 0.027209 0.0026335 -0.37972 -0.11363 -0.096022 -0.14713 -0.12368 -0.0064281 -0.14355 0.0015617 0.0011195 0.00215 0.00070178 0.13721
1.293 -0.0031428 -0.00016748 -0.012954 0.0015179 0 -0.0049574 -0.012156 -0.014681 -0.017127 -0.0082229 -0.010472 2.0949 -0.051812 -0.38882 -0.28584 0.028151 0.0086392 -0.33517 -0.12212 -0.12601 -0.13639 -0.12537 -0.0022085 -0.13194 0.0010201 0.00094448 0.0021894 0.0011152 0.17469
1.2969 -0.0027334 0.0020008 -0.0025695 0.013461 0 0.010372 -0.011356 -0.010977 -0.021416 -0.0016014 -0.033656 2.0836 -0.048611 -0.38125 -0.27745 0.041134 0.016986 -0.27968 -0.13611 -0.10583 -0.16012 -0.13192 0.0014015 -0.12343 0.00033851 0.0010035 0.0023475 0.0013549 0.18038
1.3008 -0.0021473 0.0030694 0.0037554 0.014201 0 0.015029 -0.0054557 -0.0063047 -0.017673 0.0015326 -0.045843 2.0681 -0.057974 -0.32291 -0.25807 0.040943 0.023269 -0.32638 -0.1212 -0.13089 -0.15259 -0.10093 0.0040671 -0.1042 -0.00021574 0.0013657 0.0027717 0.001324 0.15554
1.3047 -0.0016363 0.0020753 0.0040697 0.0021372 0 0.0053102 0.0020382 -0.003613 -0.0083679 -0.0014269 -0.038182 2.0598 -0.057738 -0.31532 -0.22837 0.040339 0.023628 -0.35092 -0.10465 -0.13182 -0.1631 -0.091826 0.0059368 -0.14302 -0.00038142 0.0018351 0.0033925 0.0012303 0.11727
1.3086 -0.0015874 -0.00096375 0.0010989 -0.013932 0 -0.011006 0.0061684 -0.0035256 0.00044655 -0.0081933 -0.015488 2.0606 -0.039703 -0.30578 -0.18481 0.04417 0.017572 -0.341 -0.11005 -0.12234 -0.17732 -0.10843 0.0072974 -0.16804 -9.8615e-05 0.0020675 0.0038587 0.001337 0.086371
1.3125 -0.0022144 -0.0048126 7.8248e-05 -0.021825 0 -0.021046 0.0040416 -0.0041544 0.0034839 -0.013841 0.008008 2.0636 -0.016263 -0.27383 -0.14135 0.055419 0.0084117 -0.31381 -0.13865 -0.11691 -0.19037 -0.14222 0.0081275 -0.15261 0.00038716 0.0018759 0.0037467 0.0016604 0.07326
1.3164 -0.0033794 -0.0077382 0.0045004 -0.015692 0 -0.017132 -0.0028684 -0.0029965 -6.9719e-05 -0.014591 0.019555 2.0604 -0.047154 -0.2485 -0.15468 0.075862 0.00097695 -0.35294 -0.15071 -0.14031 -0.21298 -0.15696 0.007983 -0.13978 0.00067202 0.0014489 0.0029201 0.0019279 0.071704
1.3203 -0.0046484 -0.0086842 0.013019 -0.00057999 0 -0.0027691 -0.0095478 0.00072682 -0.0061331 -0.010131 0.016755 2.0482 -0.05613 -0.24181 -0.16963 0.055897 -0.0017183 -0.31427 -0.17287 -0.15423 -0.18966 -0.17264 0.0063697 -0.14919 0.00051643 0.0012492 0.0017306 0.0018477 0.064755
1.3242 -0.0055156 -0.0079231 0.020121 0.011629 0 0.010287 -0.010975 0.0052772 -0.008831 -0.0031474 0.0078131 2.0296 -0.060964 -0.27758 -0.14645 0.052137 -0.00038506 -0.31044 -0.16249 -0.15522 -0.19189 -0.16649 0.0033111 -0.16057 6.2156e-05 0.00164 0.00083501 0.0014284 0.03859
1.3281 -0.0056575 -0.0066318 0.020265 0.011497 0 0.011414 -0.0057851 0.0078053 -0.0048684 0.0029268 0.003611 2.0089 -0.057683 -0.31061 -0.10165 0.058519 0.0014436 -0.30976 -0.14647 -0.16061 -0.20188 -0.1567 -0.00040767 -0.16909 -0.00027882 0.0025485 0.00072817 0.0010209 -0.0055173
1.332 -0.0051016 -0.0057927 0.012251 -0.00075854 0 -0.00046072 0.0026769 0.0067157 0.0039209 0.0060149 0.008462 1.9882 -0.040842 -0.29018 -0.065992 0.059812 0.00042375 -0.26615 -0.15949 -0.18596 -0.18701 -0.16624 -0.0036002 -0.17298 -0.00018858 0.0034627 0.0013681 0.0010157 -0.049731
1.3359 -0.0042336 -0.0054206 0.00024662 -0.015553 0 -0.016021 0.0087144 0.0029353 0.011665 0.00606 0.017059 1.9675 -0.031503 -0.29141 -0.11126 0.06896 -0.0037827 -0.29814 -0.15367 -0.15816 -0.1322 -0.16974 -0.0054152 -0.18237 0.00026593 0.0037824 0.0022246 0.0014646 -0.070157
1.3398 -0.0036072 -0.0047756 -0.0094235 -0.021317 0 -0.022893 0.0082719 -0.00097312 0.012492 0.004329 0.01975 1.9466 -0.0034602 -0.26685 -0.086972 0.053848 -0.0080863 -0.2854 -0.16097 -0.14947 -0.13578 -0.16564 -0.0058654 -0.12916 0.00068895 0.0032458 0.0027245 0.0019865 -0.052458
1.3438 -0.0036163 -0.0032783 -0.013083 -0.013294 0 -0.015407 0.0016602 -0.0030037 0.0047668 0.0022275 0.011333 1.9263 0.0099183 -0.25353 -0.09325 0.041261 -0.008346 -0.27352 -0.1523 -0.15808 -0.15344 -0.16716 -0.0057077 -0.08288 0.0007121 0.0021044 0.0027109 0.0020682 -0.0019526
1.3477 -0.0042162 -0.0012076 -0.012148 0.0028453 0 0.00088936 -0.0068428 -0.0032389 -0.0074552 0.00044622 -0.0042015 1.9075 0.00051134 -0.25041 -0.12681 0.02994 -0.0027629 -0.28024 -0.12884 -0.16793 -0.16369 -0.17057 -0.0057655 -0.076719 0.00032256 0.0009422 0.0025149 0.0015076 0.058972
1.3516 -0.0049215 0.00046858 -0.011314 0.015199 0 0.013523 -0.012044 -0.003431 -0.016925 -0.0012009 -0.016938 1.8914 -0.01772 -0.21558 -0.073094 -0.011798 0.0063831 -0.30374 -0.12435 -0.13881 -0.15718 -0.15208 -0.0062579 -0.12418 -0.00013445 0.00031101 0.0025876 0.00060925 0.10472
1.3555 -0.0051444 0.00091297 -0.014174 0.014486 0 0.012825 -0.011275 -0.0051455 -0.018081 -0.0033103 -0.0194 1.8795 -0.017112 -0.21339 -0.083011 -0.011598 0.014154 -0.25336 -0.1498 -0.13046 -0.18491 -0.13151 -0.0066941 -0.08788 -0.00026767 0.00044942 0.0030462 -4.5081e-05 0.12238
1.3594 -0.0046603 6.5811e-05 -0.020027 0.00095792 0 -0.00056897 -0.0059187 -0.0082347 -0.010955 -0.0061397 -0.012763 1.8733 0.0063214 -0.21792 -0.096992 -0.0061344 0.016574 -0.24964 -0.15825 -0.11347 -0.15941 -0.1369 -0.0063941 -0.059374 3.0457e-05 0.0012239 0.003559 -5.4509e-05 0.11893
1.3633 -0.0038336 -0.0014751 -0.024441 -0.015805 0 -0.016369 -0.00020382 -0.010999 -0.0012268 -0.0091125 -0.0055777 1.8717 0.025009 -0.2097 -0.11808 -0.013934 0.013665 -0.26005 -0.1525 -0.099366 -0.12779 -0.14634 -0.0051452 -0.051502 0.00052712 0.0022479 0.0036726 0.00050443 0.11483
1.3672 -0.0033955 -0.0031469 -0.022925 -0.024097 0 -0.022872 0.0016787 -0.011767 0.0037403 -0.011052 -0.0061256 1.8688 0.020535 -0.18139 -0.14404 -0.042832 0.0094073 -0.2541 -0.14039 -0.098154 -0.13618 -0.14062 -0.0033999 -0.06487 0.00088256 0.0030633 0.0032628 0.0011799 0.12878
1.3711 -0.0039311 -0.004951 -0.014602 -0.018881 0 -0.016191 -0.0018178 -0.010372 0.00013989 -0.011129 -0.014992 1.855 0.048899 -0.20072 -0.10209 -0.043225 0.0085498 -0.29726 -0.13427 -0.090567 -0.16105 -0.14292 -0.0018576 -0.066354 0.00092905 0.0033157 0.0026763 0.0015307 0.16431
1.375 -0.0054814 -0.0072975 -0.0030381 -0.0054831 0 -0.0030999 -0.0088294 -0.0082078 -0.0095972 -0.0097979 -0.024275 1.8246 0.06086 -0.16997 -0.07918 -0.038412 0.012722 -0.2245 -0.14284 -0.076369 -0.085992 -0.13685 -0.00085762 -0.053973 0.00074648 0.002906 0.002427 0.0014541 0.20762
1.3789 -0.0075571 -0.010363 0.0062108 0.0046711 0 0.0046711 -0.015434 -0.0069585 -0.018679 -0.0087624 -0.024214 1.7817 0.065157 -0.16788 -0.074291 -0.018225 0.019005 -0.2143 -0.14258 -0.073804 -0.068115 -0.13908 -0.00016995 -0.072437 0.00051298 0.0020668 0.0027366 0.001198 0.23767
1.3828 -0.0095032 -0.013632 0.0092936 0.0030154 0 -5.9912e-06 -0.018122 -0.0072419 -0.020985 -0.0096798 -0.011751 1.7396 0.062141 -0.17936 -0.080477 -0.00098743 0.022199 -0.26045 -0.13284 -0.077225 -0.11301 -0.14673 0.00063433 -0.10367 0.00032203 0.0012753 0.0033484 0.0010972 0.24099
1.3867 -0.010882 -0.016108 0.0062987 -0.0094889 0 -0.01396 -0.015836 -0.0083399 -0.015462 -0.012546 0.0061299 1.7105 0.047813 -0.12925 -0.084261 -0.028236 0.019048 -0.24648 -0.12618 -0.064906 -0.13923 -0.14439 0.0016461 -0.086222 0.00015101 0.00097859 0.0037792 0.0012978 0.22055
1.3906 -0.011597 -0.016989 0.00066331 -0.0232 0 -0.02635 -0.010402 -0.0090601 -0.0066308 -0.015279 0.017148 1.6943 0.016348 -0.15058 -0.066253 -0.037506 0.011023 -0.23038 -0.09467 -0.082337 -0.087255 -0.15985 0.0025005 -0.062656 -2.4762e-05 0.0012803 0.0037543 0.0016954 0.19299
1.3945 -0.011761 -0.016211 -0.003571 -0.027466 0 -0.027363 -0.0052283 -0.0088076 -0.00098997 -0.015208 0.012925 1.6768 0.044765 -0.16391 -0.087758 -0.041104 0.0033821 -0.25377 -0.10195 -0.096216 -0.085648 -0.15843 0.0028254 -0.081868 -0.00013624 0.0018423 0.0034104 0.0020823 0.1769
1.3984 -0.011531 -0.014394 -0.004653 -0.019026 0 -0.01595 -0.0031794 -0.0079554 -0.0022193 -0.011443 -0.004521 1.6416 0.068198 -0.1663 -0.10852 -0.035403 0.0012006 -0.25862 -0.10809 -0.10629 -0.091729 -0.14869 0.0027799 -0.095819 -6.9289e-05 0.002131 0.0030948 0.0023191 0.18091
1.4023 -0.011057 -0.012304 -0.0042217 -0.0044669 0 -0.00058057 -0.0049881 -0.0073949 -0.0088192 -0.0060603 -0.023938 1.5864 0.049737 -0.16202 -0.10863 -0.022764 0.0055194 -0.21781 -0.092834 -0.10994 -0.075325 -0.13895 0.0030459 -0.0769 0.00019163 0.0018521 0.002986 0.0023739 0.19943
1.4063 -0.010496 -0.010338 -0.0058786 0.0051156 0 0.0074075 -0.0091027 -0.0078214 -0.015707 -0.0027578 -0.032769 1.5269 0.046489 -0.17517 -0.14158 -0.028963 0.012636 -0.20808 -0.10673 -0.089842 -0.052576 -0.13566 0.0041647 -0.064724 0.00049143 0.0012123 0.0029276 0.0022515 0.21787
1.4102 -0.0099688 -0.0084661 -0.012157 0.0029203 0 0.0025178 -0.012892 -0.0093065 -0.018179 -0.0038651 -0.025993 1.4851 0.040448 -0.13302 -0.1249 -0.017832 0.017043 -0.14663 -0.090192 -0.070254 -0.062498 -0.13978 0.0058237 -0.072598 0.00060419 0.00076114 0.0026384 0.0019502 0.22236
1.4141 -0.0094688 -0.0065595 -0.022007 -0.0083363 0 -0.010843 -0.014283 -0.011269 -0.015059 -0.0081898 -0.0095255 1.4692 0.043873 -0.12314 -0.082428 -0.0062442 0.015642 -0.1488 -0.081141 -0.059334 -0.053819 -0.14256 0.006872 -0.084388 0.00042827 0.00092497 0.0020774 0.0015193 0.2076
1.418 -0.0088693 -0.0047579 -0.030812 -0.018833 0 -0.021908 -0.012785 -0.012698 -0.008882 -0.011751 0.0041368 1.4655 0.046828 -0.14406 -0.052259 -0.00069526 0.0099324 -0.16248 -0.081617 -0.052496 -0.033102 -0.14349 0.0062071 -0.10244 9.6859e-05 0.001634 0.0015789 0.0011294 0.17848
1.4219 -0.0081169 -0.0035164 -0.033336 -0.019642 0 -0.021865 -0.0094539 -0.01257 -0.0034923 -0.01104 0.004909 1.4486 0.031056 -0.1639 -0.081522 -0.0054614 0.0046069 -0.078098 -0.082542 -0.041122 -0.026956 -0.14452 0.0038091 -0.13334 -0.00010417 0.0023763 0.0015931 0.0010096 0.1465
1.4258 -0.0074416 -0.0033265 -0.027686 -0.0099094 0 -0.010644 -0.0060848 -0.010477 -0.0012619 -0.0061652 -0.0075723 1.403 0.014332 -0.11438 -0.060501 -0.027787 0.0037982 -0.16498 -0.086726 -0.089916 -0.063765 -0.14063 0.00095018 -0.082059 5.1652e-05 0.0026327 0.0022575 0.001244 0.12401
1.4297 -0.0073057 -0.0043641 -0.017174 0.0024319 0 0.0028854 -0.0042856 -0.0071807 -0.0020075 -0.001113 -0.023506 1.336 0.026409 -0.11856 -0.034626 -0.043429 0.0079627 -0.16048 -0.081546 -0.081736 -0.10283 -0.15275 -0.00070932 -0.09199 0.00055979 0.0023046 0.0032019 0.0016108 0.11939
1.4336 -0.0080225 -0.0063494 -0.0081908 0.0069158 0 0.0075121 -0.004848 -0.0045198 -0.0039684 -0.00069177 -0.029896 1.2707 0.044988 -0.12392 -0.0029977 -0.046403 0.013731 -0.11405 -0.0845 -0.052243 -0.10688 -0.15885 -0.00040513 -0.10351 0.0011808 0.0017572 0.0037872 0.0016774 0.13427
1.4375 -0.0093596 -0.0087026 -0.0053552 -0.0011302 0 -0.0017075 -0.0074949 -0.0043202 -0.0055968 -0.0065282 -0.020258 1.2252 0.056617 -0.10082 0.023826 -0.036435 0.016675 -0.06168 -0.098462 -0.025962 -0.07242 -0.15295 0.0011831 -0.097725 0.0015935 0.001464 0.0035864 0.0011498 0.16312
1.4414 -0.010567 -0.010869 -0.0077838 -0.016654 0 -0.01922 -0.010953 -0.0068897 -0.0066049 -0.015423 -7.6952e-05 1.1981 0.057546 -0.046581 0.0051531 -0.02346 0.014745 -0.031761 -0.099064 -0.018977 -0.059314 -0.15741 0.0025931 -0.12675 0.0015894 0.0015965 0.0027018 0.00020207 0.19533
1.4453 -0.010928 -0.012584 -0.0098657 -0.028447 0 -0.032549 -0.013412 -0.010407 -0.007677 -0.021536 0.016431 1.1707 0.061461 -0.071086 0.0054478 -0.030833 0.0097708 -0.01249 -0.092338 -0.035916 -0.057842 -0.14771 0.0028366 -0.14409 0.0011853 0.0019292 0.0016692 -0.00053845 0.21976
1.4492 -0.010402 -0.013917 -0.0062997 -0.027607 0 -0.031449 -0.013402 -0.012094 -0.0094446 -0.020789 0.016578 1.1248 0.052014 -0.036778 0.052068 -0.031844 0.0059641 -0.047442 -0.076046 -0.049401 -0.048681 -0.16077 0.0021326 -0.14579 0.00060276 0.0021123 0.0010554 -0.00041527 0.23024
1.4531 -0.009737 -0.015051 0.0027136 -0.014523 0 -0.015998 -0.010794 -0.010535 -0.011763 -0.014039 -0.00084908 1.0576 0.048164 0.00613 0.097673 -0.028035 0.0066586 -0.079203 -0.056145 -0.057197 -0.021663 -0.17463 0.0015313 -0.13665 0.00013374 0.0020208 0.0010938 0.00073167 0.22909
1.457 -0.0098753 -0.015987 0.010803 0.001042 0 0.0027453 -0.0072078 -0.0071633 -0.013856 -0.0065184 -0.023843 0.98222 0.070168 -0.017678 0.085518 -0.025041 0.011772 -0.037764 -0.040814 -0.060441 0.02508 -0.15989 0.0018763 -0.12523 -3.0409e-05 0.0018447 0.00162 0.0023792 0.22589
1.4609 -0.01111 -0.016392 0.010313 0.0071201 0 0.010658 -0.0052666 -0.0053639 -0.015071 -0.0039424 -0.035817 0.91442 0.04842 -0.014972 0.064647 -0.012161 0.017898 0.011829 -0.04063 -0.044671 -0.0076282 -0.15249 0.0030956 -0.14061 8.597e-05 0.0018615 0.0022823 0.0036621 0.23153
1.4648 -0.012759 -0.015778 -0.00113 -0.0012791 0 0.0014656 -0.0069132 -0.0076322 -0.015515 -0.008241 -0.028557 0.86017 0.062357 -0.01501 0.027154 -0.0072874 0.020943 0.013631 -0.059547 -0.10406 -0.019731 -0.13356 0.0043898 -0.12969 0.00026366 0.0021397 0.0027957 0.0039893 0.25098
1.4688 -0.013659 -0.0139 -0.018002 -0.018006 0 -0.017855 -0.011873 -0.013178 -0.015981 -0.016148 -0.0092528 0.81372 0.050876 -0.005076 0.031726 -0.01773 0.019292 -0.010391 -0.072526 -0.10806 -0.029459 -0.11994 0.0049938 -0.12746 0.00025208 0.0024646 0.0030448 0.0034421 0.27938
1.4727 -0.013057 -0.011072 -0.030706 -0.030142 0 -0.031965 -0.017502 -0.018242 -0.017166 -0.021651 0.0046841 0.76592 0.015055 0.0036615 0.089742 -0.030578 0.015056 -0.030148 -0.064304 -0.052266 -0.040758 -0.11236 0.0047251 -0.13111 -2.4979e-05 0.0025398 0.0030337 0.0026385 0.30399
1.4766 -0.011109 -0.0080555 -0.032791 -0.027881 0 -0.029061 -0.020341 -0.019067 -0.018788 -0.020411 -0.00042865 0.71265 0.025008 -0.0327 0.16734 -0.0032816 0.012366 0.010559 -0.02153 -0.068418 -0.044066 -0.094338 0.0039008 -0.094542 -0.00038353 0.0022508 0.0028188 0.002198 0.31048
1.4805 -0.0086016 -0.0055533 -0.025564 -0.012312 0 -0.010456 -0.018372 -0.015021 -0.019389 -0.012831 -0.022887 0.65542 0.0043119 0.017822 0.08789 -0.010923 0.013951 0.013874 -0.043575 -0.079356 -0.0047858 -0.093067 0.0029097 -0.069627 -0.00050958 0.0017479 0.0025099 0.0022664 0.28967
1.4844 -0.0062087 -0.0036954 -0.016319 0.0052484 0 0.01018 -0.012361 -0.00905 -0.017205 -0.003567 -0.04609 0.59596 -0.0024628 0.028459 0.066858 -0.0095756 0.018699 0.0074907 -0.051533 -0.061493 0.0042945 -0.10392 0.0019964 -0.082895 -0.00022573 0.0012993 0.002289 0.0024824 0.24104
1.4883 -0.0040179 -0.0019905 -0.011878 0.012192 0 0.017712 -0.0053001 -0.0050233 -0.011641 0.0020212 -0.051318 0.53248 -0.0042031 0.041241 0.093831 -0.0089605 0.022271 0.00082476 -0.061817 -0.039004 -0.0090743 -0.10514 0.0014032 -0.10342 0.00032642 0.0010864 0.0023494 0.0023669 0.17214
1.4922 -0.0016917 0.00017277 -0.013022 0.0048247 0 0.007816 -0.00036547 -0.0043368 -0.0042117 0.0017398 -0.032623 0.4621 -0.012494 0.092048 0.13135 -0.019029 0.020469 -0.00095633 -0.088107 -0.03999 -0.028741 -0.083944 0.0014715 -0.1033 0.00076641 0.0011246 0.0027492 0.0017629 0.095003
1.4961 0.00099617 0.0029004 -0.014354 -0.0085589 0 -0.0095786 0.0011351 -0.0048316 0.002066 -0.0021197 -0.0016043 0.3858 -0.027174 0.078382 0.090541 -0.02158 0.012739 -0.011547 -0.069959 -0.098559 -0.030994 -0.096621 0.0023022 -0.10741 0.00077629 0.0013338 0.0033106 0.00094589 0.021239
1.5 0.0038478 0.0056266 -0.0093341 -0.01451 0 -0.018651 0.00044512 -0.0029471 0.00473 -0.0048243 0.021887 0.30934 -0.020129 0.058988 0.093321 -0.009182 0.0028854 -0.023732 -0.056278 -0.098281 0.00055687 -0.095483 0.0031649 -0.092445 0.00037247 0.0016332 0.0036943 0.0003479 -0.042549
1.5039 0.006438 0.0075856 0.004015 -0.0057071 0 -0.010839 0.00033746 0.0029367 0.0039619 -0.0028534 0.025363 0.23833 -0.023991 0.067658 0.086836 -0.016203 -0.0038538 -0.051334 -0.046979 -0.073427 0.0059225 -0.075486 0.0023494 -0.088893 -9.6676e-05 0.0019543 0.0036294 0.00017922 -0.097596
1.5078 0.0085471 0.0085002 0.021373 0.012735 0 0.0083384 0.003193 0.011013 0.0028812 0.0037033 0.012808 0.17309 -0.034366 0.089368 0.063909 -0.034149 -0.0051542 -0.088924 -0.041238 -0.058163 -0.0088952 -0.055774 -0.0020752 -0.097551 -0.00023486 0.0021977 0.0031209 0.0002888 -0.15202
1.5117 0.010333 0.008846 0.035341 0.027374 0 0.024416 0.0094328 0.017639 0.0054044 0.011698 0.00020871 0.10952 -0.02281 0.07352 0.04234 -0.025185 -0.0037887 -0.11706 -0.037322 -0.099835 0.0045863 -0.077517 -0.010966 -0.10136 8.4293e-05 0.0022447 0.0024582 0.00035493 -0.21536
1.5156 0.012077 0.0094528 0.040609 0.027628 0 0.026388 0.017199 0.02039 0.013051 0.017689 0.0019269 0.045318 0.0058263 0.061273 0.062739 -0.00029592 -0.0055912 -0.11512 -0.029545 -0.089121 0.0086063 -0.082341 -0.023281 -0.15078 0.0006421 0.0020579 0.0020136 0.0001971 -0.29081
1.5195 0.01381 0.010839 0.037055 0.014637 0 0.015611 0.023405 0.019798 0.023258 0.020499 0.019505 -0.015737 0.023456 0.049907 0.059504 0.004156 -0.014583 -0.1275 -0.028464 -0.11028 -0.019454 -0.076665 -0.036462 -0.13944 0.0010886 0.0017725 0.0019995 -7.9154e-05 -0.37045
1.5234 0.015271 0.012913 0.028936 0.00032373 0 0.0038211 0.025561 0.018444 0.030864 0.021558 0.041609 -0.067344 0.038397 0.033741 0.055109 0.0089832 -0.02916 -0.12787 -0.018127 -0.10626 -0.036631 -0.079927 -0.047796 -0.11199 0.0012245 0.0016457 0.0023717 -0.00020535 -0.4381
1.5273 0.016238 0.015265 0.02148 -0.0024579 0 0.0025508 0.023378 0.018577 0.031896 0.023043 0.053974 -0.10922 0.051986 0.0098146 0.060784 0.021761 -0.042612 -0.11421 0.0040634 -0.057031 -0.016897 -0.096575 -0.055724 -0.10651 0.0010914 0.0018644 0.002921 7.5926e-06 -0.47927
1.5313 0.016862 0.017683 0.017607 0.0096819 0 0.013449 0.019152 0.020534 0.026749 0.025684 0.050299 -0.15108 0.034255 -0.01694 0.040538 -0.0033361 -0.047867 -0.18355 -0.010598 -0.084548 0.011389 -0.076025 -0.060233 -0.13838 0.00082538 0.0023673 0.0034343 0.00053535 -0.49136
1.5352 0.017626 0.020288 0.016762 0.028317 0 0.027633 0.016522 0.023102 0.020071 0.028182 0.03552 -0.20579 0.06119 0.013296 0.0035386 -0.0067022 -0.042815 -0.11496 -0.0119 -0.058514 0.014439 -0.063841 -0.06227 -0.17336 0.00047777 0.002861 0.003782 0.0012024 -0.48577
1.5391 0.018928 0.023182 0.016087 0.040404 0 0.033928 0.018156 0.024983 0.017279 0.028615 0.020222 -0.27653 0.067703 0.012861 -0.00057137 -0.020043 -0.031996 -0.086072 -0.017339 -0.05235 0.028469 -0.060521 -0.062876 -0.16287 1.6292e-05 0.0030377 0.0039032 0.0018346 -0.47943
1.543 0.02072 0.026019 0.012862 0.038595 0 0.028318 0.023809 0.025703 0.020421 0.026364 0.012171 -0.35028 0.048843 -0.013111 0.01201 -0.026437 -0.02321 -0.1109 -0.022942 -0.051989 0.015916 -0.061357 -0.062739 -0.13688 -0.00050609 0.0028172 0.0037713 0.0023389 -0.48196
1.5469 0.022536 0.028079 0.0067483 0.026196 0 0.016656 0.030254 0.02534 0.026713 0.022806 0.011984 -0.40557 0.019778 -0.02781 0.00057367 0.0084196 -0.021681 -0.15084 -0.017413 -0.013254 -0.08688 -0.058824 -0.062237 -0.15639 -0.00084804 0.0023998 0.0034157 0.0026614 -0.48912
1.5508 0.023877 0.028817 0.00053417 0.013448 0 0.0090907 0.033367 0.023871 0.030908 0.020208 0.015127 -0.42927 0.011958 -0.06714 0.020087 0.003753 -0.026355 -0.20441 -0.025298 -0.0047905 -0.025748 -0.055784 -0.061608 -0.15428 -0.00072866 0.002087 0.0029658 0.0027168 -0.48825
1.5547 0.024547 0.028355 -0.0012816 0.0091301 0 0.011667 0.031032 0.021204 0.029512 0.019904 0.016964 -0.42789 0.020649 -0.088262 0.018509 -0.0036662 -0.03116 -0.20544 -0.015939 -0.0085544 -0.003169 -0.053613 -0.060972 -0.12843 -0.00013171 0.0020319 0.0026231 0.0024076 -0.47097
1.5586 0.024657 0.027365 0.0044586 0.014584 0 0.022079 0.024684 0.017893 0.023414 0.021335 0.016155 -0.42277 0.032588 -0.10018 -0.0086368 -0.011916 -0.030136 -0.19714 -0.0019772 -0.035853 0.013657 -0.056062 -0.060285 -0.11708 0.00055461 0.0021381 0.0025302 0.0017355 -0.44187
1.5625 0.02439 0.026416 0.016807 0.024184 0 0.03223 0.018248 0.01543 0.016951 0.022626 0.014447 -0.43308 0.03504 -0.10853 -0.048299 -0.019182 -0.022307 -0.19916 0.0081684 -0.066874 0.032078 -0.061202 -0.059485 -0.13011 0.00077912 0.0021833 0.0026411 0.00088653 -0.41526
1.5664 0.02384 0.025467 0.030554 0.030601 0 0.034613 0.015275 0.015364 0.014362 0.022099 0.014334 -0.46138 0.0081187 -0.11448 -0.043907 -0.022747 -0.012496 -0.19287 0.0099266 -0.0043002 0.0092037 -0.054133 -0.058743 -0.12505 0.00030028 0.0020424 0.0027403 0.0001794 -0.40307
1.5703 0.023078 0.024036 0.039431 0.030035 0 0.027365 0.016549 0.017867 0.016617 0.019498 0.016983 -0.49432 0.0073205 -0.1149 -0.035816 -0.014131 -0.007572 -0.19059 0.02091 -0.039076 0.029467 -0.035146 -0.058474 -0.13744 -0.00053428 0.0018102 0.0026316 -0.0001112 -0.40504
1.5742 0.02225 0.021888 0.040637 0.023868 0 0.014956 0.020003 0.021269 0.021019 0.016195 0.021577 -0.5169 -0.00044764 -0.13365 -0.069828 -0.007162 -0.011164 -0.2188 0.016195 -0.0488 0.017675 -0.032552 -0.058942 -0.11577 -0.0010064 0.0017203 0.0023456 7.5999e-05 -0.41042
1.5781 0.021478 0.01947 0.036963 0.01675 0 0.0050397 0.02276 0.023289 0.0236 0.014423 0.025805 -0.52662 -0.014028 -0.16455 -0.11439 -0.0058016 -0.020947 -0.21914 -0.0077612 -0.039692 -0.022513 -0.037928 -0.059808 -0.097584 -0.00060865 0.0019391 0.0021543 0.00055909 -0.40911
1.582 0.020629 0.017579 0.034277 0.013298 0 0.0038728 0.023344 0.02294 0.022212 0.016021 0.027087 -0.53474 -0.024081 -0.19317 -0.12281 -0.010447 -0.030487 -0.13317 -0.046418 -0.039378 -0.066895 -0.035082 -0.060222 -0.13273 0.00050243 0.0024111 0.0023475 0.0010388 -0.40144
1.5859 0.019287 0.016583 0.036065 0.015465 0 0.012653 0.022221 0.021254 0.017959 0.021191 0.02438 -0.554 0.007465 -0.17688 -0.078011 0.0090125 -0.034085 -0.20187 -0.037669 -0.029824 -0.013548 -0.0058309 -0.059583 -0.16699 0.0015927 0.0028766 0.0029485 0.0012783 -0.39686
1.5898 0.01716 0.016043 0.039739 0.021402 0 0.026327 0.020571 0.020056 0.014169 0.027834 0.019746 -0.58515 0.00083068 -0.18857 -0.090783 0.0076465 -0.03086 -0.20186 -0.022168 -0.037464 -0.018967 -0.025749 -0.058313 -0.17178 0.0019196 0.0030463 0.0036372 0.0012153 -0.4029
1.5938 0.01464 0.015229 0.038419 0.026185 0 0.035817 0.018899 0.020048 0.013908 0.032089 0.017951 -0.61464 -0.014423 -0.18862 -0.11412 0.0072191 -0.025005 -0.17655 -0.020573 -0.045787 -0.04737 -0.048428 -0.057757 -0.14663 0.0013009 0.0028013 0.0039756 0.00096136 -0.41532
1.5977 0.012894 0.014077 0.027202 0.024599 0 0.033381 0.016965 0.020219 0.017851 0.030375 0.023035 -0.62572 -0.024848 -0.17662 -0.13144 0.0090221 -0.022143 -0.16343 -0.025952 -0.048307 -0.067317 -0.054437 -0.059059 -0.1065 0.00020516 0.002279 0.0037605 0.00072579 -0.41985
1.6016 0.013188 0.013528 0.0085722 0.01513 0 0.018509 0.014899 0.01925 0.023785 0.022101 0.033632 -0.61263 -0.02772 -0.19683 -0.15158 -0.0084228 -0.024677 -0.21489 0.0042595 -0.04625 -0.034144 -0.04396 -0.061908 -0.092541 -0.00067586 0.0017892 0.0031963 0.00072176 -0.40442
1.6055 0.015843 0.01476 -0.0082032 0.0024879 0 -1.506e-05 0.013918 0.017367 0.027891 0.011063 0.041451 -0.58552 -0.018182 -0.1818 -0.10875 0.0061494 -0.029753 -0.15058 0.007996 -0.046236 -0.05367 -0.045138 -0.064361 -0.081151 -0.00096757 0.001616 0.0027292 0.0010793 -0.3706
1.6094 0.019722 0.017908 -0.0138 -0.0043313 0 -0.0089414 0.015445 0.016459 0.027008 0.003755 0.036109 -0.56255 -0.022488 -0.221 -0.076005 0.0027568 -0.03146 -0.13068 0.0061552 -0.04201 -0.05989 -0.039957 -0.064086 -0.08979 -0.0007982 0.0018334 0.0026795 0.0017716 -0.33293
1.6133 0.022807 0.021522 -0.0062585 0.0014564 0 -0.00021795 0.019293 0.017988 0.020623 0.0049682 0.014182 -0.55614 -0.030569 -0.251 -0.071064 0.0050328 -0.025635 -0.13476 0.00081919 -0.026875 -0.042837 -0.020643 -0.06007 -0.10378 -0.00053112 0.0022545 0.0029894 0.0025835 -0.30644
1.6172 0.023485 0.023406 0.0073336 0.017831 0 0.021542 0.022905 0.02075 0.011431 0.013701 -0.014881 -0.5651 -0.032811 -0.2167 -0.10053 0.032006 -0.01357 -0.13311 -0.0036712 -0.00061734 -0.012212 0.010005 -0.053369 -0.10654 -0.00036435 0.0025516 0.0032984 0.0031719 -0.29371
1.6211 0.021519 0.022175 0.016525 0.033469 0 0.040757 0.022877 0.021106 0.0039556 0.023019 -0.032678 -0.57757 -0.047151 -0.21388 -0.13654 0.02418 -0.0016389 -0.15027 0.026892 -0.0087408 -0.08459 -0.020391 -0.046329 -0.086918 -0.00019639 0.0024722 0.0032687 0.0032316 -0.28346
1.625 0.017911 0.018176 0.015829 0.035467 0 0.041988 0.017757 0.016082 0.0018153 0.024834 -0.024811 -0.5813 -0.054052 -0.15787 -0.11947 0.028913 0.003128 -0.19324 0.023599 -0.0079959 -0.065416 0.0034998 -0.041016 -0.065094 0.0001524 0.0020094 0.0028682 0.0026876 -0.26163
1.6289 0.013873 0.01297 0.0086449 0.02004 0 0.022373 0.0095911 0.0067178 0.0052797 0.016316 0.0066031 -0.57238 -0.05732 -0.15238 -0.10381 0.033638 -0.0017208 -0.19872 0.013204 -0.011521 -0.050027 0.016556 -0.038182 -0.040351 0.00064153 0.0014089 0.002373 0.0017745 -0.22409
1.6328 0.0098756 0.0079616 0.0036065 -0.0030394 0 -0.0051636 0.0025686 -0.0017516 0.010926 0.0026631 0.04191 -0.55673 -0.064217 -0.17796 -0.10547 0.027682 -0.012023 -0.16664 0.007431 -0.022595 -0.054007 0.0097787 -0.037367 -0.031228 0.00097493 0.0010105 0.0021095 0.00091654 -0.17904
1.6367 0.0056203 0.0034809 0.0067427 -0.017326 0 -0.02157 -0.0002488 -0.0037128 0.013934 -0.0065994 0.057128 -0.54458 -0.087014 -0.12952 -0.12236 -0.0024573 -0.01989 -0.13754 0.013343 -0.039455 -0.049161 0.006018 -0.037667 -0.07529 0.00087877 0.0010359 0.0021814 0.00046899 -0.13762
1.6406 0.00085159 -0.00085516 0.016257 -0.013224 0 -0.01691 0.00070598 0.0019606 0.011537 -0.0052241 0.042017 -0.54308 -0.068725 -0.14866 -0.10671 0.0079289 -0.019459 -0.17579 0.025165 -0.00046811 -0.028866 0.012428 -0.038232 -0.073212 0.00040866 0.0014659 0.0024173 0.00050171 -0.10249
1.6445 -0.003889 -0.0050451 0.024171 0.0033248 0 0.0015758 0.0021295 0.010313 0.0050044 0.0044982 0.0084186 -0.55178 -0.041298 -0.18746 -0.10321 -0.0042325 -0.011109 -0.17242 0.042148 -0.033598 -0.046096 0.023917 -0.038199 -0.086604 -3.8951e-05 0.0020716 0.0025598 0.00078981 -0.066051
1.6484 -0.0073764 -0.008134 0.023049 0.015316 0 0.015802 0.00082933 0.013772 -0.0015627 0.013457 -0.018741 -0.5632 -0.039495 -0.20229 -0.10718 0.0086479 -0.00084648 -0.16386 0.04697 -0.062148 -0.063865 0.030123 -0.036542 -0.086875 -4.7991e-05 0.0025553 0.0025021 0.0010162 -0.019384
1.6523 -0.0086204 -0.0088755 0.011956 0.0093662 0 0.012427 -0.0036554 0.0080852 -0.0047462 0.013204 -0.021155 -0.56736 -0.069161 -0.17818 -0.11126 0.065525 0.0046905 -0.17728 0.031545 -0.03634 -0.052134 0.028566 -0.032398 -0.065378 0.00045452 0.0026989 0.002357 0.0010226 0.037461
1.6563 -0.0077221 -0.007016 -0.0030922 -0.011944 0 -0.0057305 -0.0090222 -0.0041893 -0.004716 0.0029045 -0.0016297 -0.55764 -0.028412 -0.20048 -0.10116 0.072552 0.0036228 -0.19849 0.019357 -0.010402 -0.0021598 0.046619 -0.025691 -0.097777 0.0011317 0.0024485 0.0023202 0.00091108 0.094542
1.6602 -0.0058506 -0.0038799 -0.013989 -0.031375 0 -0.022473 -0.012481 -0.015599 -0.0049326 -0.010194 0.018657 -0.53469 -0.031769 -0.20878 -0.11072 0.033524 0.00026098 -0.18241 0.0065308 0.004455 -0.015443 0.050517 -0.017357 -0.10842 0.0015265 0.0019266 0.0024785 0.00092649 0.14112
1.6641 -0.0043485 -0.0015582 -0.016393 -0.031617 0 -0.022825 -0.013015 -0.019565 -0.0087897 -0.01711 0.017944 -0.50614 -0.040258 -0.18877 -0.11824 -0.0011188 0.0013883 -0.14605 -0.0084487 -0.0034955 6.977e-05 0.058209 -0.0087491 -0.11826 0.0014397 0.001388 0.0027473 0.0012313 0.17514
1.668 -0.0037867 -0.0013568 -0.012085 -0.010725 0 -0.0065598 -0.011642 -0.01524 -0.016128 -0.01467 -0.0080444 -0.48167 -0.049686 -0.17877 -0.114 -0.014343 0.010399 -0.11559 -0.013454 -0.0098557 0.017516 0.061981 -0.00075867 -0.11584 0.0010596 0.0011206 0.0029764 0.0017595 0.20314
1.6719 -0.0037983 -0.0029052 -0.0067118 0.015284 0 0.01136 -0.0098745 -0.0076271 -0.022856 -0.0076922 -0.042618 -0.46643 -0.066474 -0.24023 -0.091204 0.0014499 0.024074 -0.12479 0.0094344 0.026005 -0.033695 0.044825 0.0064448 -0.077773 0.00074851 0.0013006 0.0031016 0.0022577 0.23093
1.6758 -0.003764 -0.0047246 -0.0053188 0.025417 0 0.013875 -0.0082788 -0.003189 -0.02424 -0.0041741 -0.061744 -0.45733 -0.09442 -0.20007 -0.078891 -0.015494 0.034681 -0.11776 -0.0063774 0.025993 -0.0066958 0.066919 0.012801 -0.046877 0.00070577 0.0018636 0.0031843 0.0024611 0.25516
1.6797 -0.0036288 -0.0056925 -0.0091462 0.011251 0 -0.0030431 -0.0066113 -0.00483 -0.019114 -0.0080518 -0.053095 -0.44578 -0.066982 -0.19675 -0.10071 -0.020916 0.035752 -0.13904 0.00017844 -0.0084747 0.0047203 0.067966 0.017661 -0.076437 0.00082374 0.0024992 0.0033126 0.0022613 0.2653
1.6836 -0.0040412 -0.0060334 -0.015477 -0.016091 0 -0.026537 -0.0050393 -0.010269 -0.011209 -0.016028 -0.024855 -0.42509 -0.053067 -0.20673 -0.11813 -0.036769 0.026975 -0.15431 0.0067749 -0.024344 0.0056888 0.065729 0.019996 -0.095653 0.00085003 0.002828 0.0034781 0.0017536 0.25446
1.6875 -0.0056848 -0.0069541 -0.01996 -0.035451 0 -0.03761 -0.0047031 -0.014644 -0.006252 -0.020992 0.0022238 -0.39685 -0.075422 -0.21496 -0.12258 -0.056403 0.014346 -0.16621 -0.00072905 -0.015964 -0.0098002 0.064433 0.019481 -0.079925 0.00068034 0.0026707 0.0035675 0.0011639 0.22802
1.6914 -0.0084389 -0.0093259 -0.019539 -0.033221 0 -0.027147 -0.006676 -0.014667 -0.0071903 -0.018544 0.011874 -0.37065 -0.070654 -0.21678 -0.16607 -0.0059934 0.0056159 -0.2611 -0.02774 -0.077548 -0.07806 0.040485 0.017259 -0.090034 0.0004937 0.0022018 0.0034842 0.0007333 0.20024
1.6953 -0.011172 -0.012655 -0.014247 -0.013877 0 -0.0034614 -0.010341 -0.010802 -0.011688 -0.010615 0.0039602 -0.35692 -0.065992 -0.18844 -0.14951 0.0094523 0.0046659 -0.23249 -0.034484 -0.070064 -0.023308 0.056292 0.015289 -0.063276 0.00059971 0.0018326 0.0032757 0.00063032 0.18151
1.6992 -0.012401 -0.015257 -0.0070378 0.0051042 0 0.014833 -0.013139 -0.0060703 -0.014143 -0.0032131 -0.0081933 -0.35879 -0.069211 -0.17308 -0.17286 -0.012771 0.0091681 -0.18818 -0.043909 -0.063741 -0.024372 0.068861 0.014633 -0.066088 0.0011365 0.0018871 0.0031271 0.00090413 0.16861
1.7031 -0.011287 -0.015426 -0.0018189 0.0087787 0 0.014276 -0.012407 -0.0031136 -0.01057 -0.00081988 -0.011079 -0.36993 -0.070117 -0.17562 -0.19213 -0.037163 0.013062 -0.169 -0.032373 -0.067561 -0.042293 0.074271 0.014376 -0.08037 0.0018926 0.0023359 0.0032072 0.001462 0.14819
1.707 -0.0081668 -0.012582 -0.00076517 -0.0030123 0 -0.0027234 -0.0077938 -0.0022642 -0.0021508 -0.0027313 -0.0026712 -0.38025 -0.056824 -0.19278 -0.1457 -0.023023 0.011607 -0.20114 0.024541 -0.079089 -0.0038431 0.076136 0.012532 -0.073758 0.0024171 0.0028254 0.0035025 0.0020766 0.11067
1.7109 -0.00423 -0.0075113 -0.0026444 -0.016777 0 -0.020478 -0.0019052 -0.0020072 0.0056235 -0.0044084 0.0072637 -0.38385 -0.059912 -0.21139 -0.19337 -0.022796 0.0049438 -0.22644 -0.0015457 -0.087373 -0.015447 0.08417 0.0082911 -0.077 0.0023358 0.0029832 0.0037976 0.0024579 0.060756
1.7148 -0.00064456 -0.0016713 -0.0035683 -0.017951 0 -0.023142 0.0017037 -0.00090605 0.0075251 -0.0020897 0.0074056 -0.38202 -0.035593 -0.19977 -0.17659 -0.040599 -0.0024162 -0.20032 0.0052154 -0.072695 -0.022209 0.063012 0.0033749 -0.10101 0.0016243 0.0027239 0.0038341 0.0023943 0.01368
1.7188 0.0021502 0.0037265 -3.0618e-05 -0.0034615 0 -0.0072322 0.0015207 0.0010346 0.0030131 0.0038331 -0.0041386 -0.37869 -0.022876 -0.17113 -0.17689 -0.052905 -0.0054913 -0.17327 0.0057654 -0.062106 -0.017287 0.041197 0.00081836 -0.094903 0.00063151 0.0022772 0.0035144 0.0018969 -0.019798
1.7227 0.0044847 0.008175 0.0078994 0.016262 0 0.016327 -0.00062609 0.0027088 -0.0031927 0.0095742 -0.01787 -0.37348 -0.034771 -0.14508 -0.21618 -0.04907 -0.0028742 -0.14901 -0.0021249 -0.066744 -0.004516 0.028764 0.0020054 -0.05782 -0.00015664 0.001931 0.0029769 0.0012302 -0.044997
1.7266 0.0069068 0.011705 0.015996 0.026692 0 0.031461 -0.0011662 0.0033402 -0.0048291 0.011688 -0.021257 -0.36024 -0.061173 -0.16033 -0.2584 -0.027382 0.0021696 -0.077474 0.021983 -0.085446 -0.0026208 0.019616 0.0047532 -0.047771 -0.00042785 0.0017622 0.0024813 0.00076844 -0.079314
1.7305 0.0095666 0.014446 0.018905 0.021326 0 0.029382 0.0021487 0.0034727 0.00099536 0.01007 -0.0096826 -0.3332 -0.090846 -0.19336 -0.25556 -0.044775 0.0042397 -0.14331 -0.00020377 -0.083408 0.0018969 0.022816 0.0045812 -0.098772 -0.00020806 0.00163 0.0022121 0.00075108 -0.13538
1.7344 0.012049 0.016344 0.014666 0.0063942 0 0.014387 0.0084152 0.0045914 0.011639 0.0076441 0.0095954 -0.29523 -0.091698 -0.20526 -0.22012 -0.060359 -8.8207e-05 -0.17151 0.017737 -0.095431 0.0075945 -0.0035594 -0.0016278 -0.092553 0.00021662 0.0014237 0.002169 0.0011105 -0.20702
1.7383 0.013748 0.017182 0.0069084 -0.0049701 0 -0.00069954 0.014468 0.0078086 0.02109 0.0074525 0.023645 -0.25927 -0.074259 -0.19639 -0.21382 -0.068643 -0.00969 -0.17501 0.031663 -0.10627 0.018414 -0.010497 -0.012785 -0.078955 0.00053525 0.0012736 0.0022203 0.0015147 -0.27179
1.7422 0.014416 0.016807 0.0024666 -0.0034732 0 -0.0048768 0.017514 0.012836 0.024537 0.010093 0.024602 -0.23994 -0.060075 -0.17778 -0.27413 -0.068997 -0.019713 -0.17991 -0.00085572 -0.10102 0.032952 0.036237 -0.024239 -0.10994 0.0006193 0.0014591 0.0022411 0.0016081 -0.30894
1.7461 0.014411 0.015374 0.0060425 0.0095828 0 0.0033349 0.017159 0.018091 0.021706 0.013694 0.015798 -0.24169 -0.12434 -0.21085 -0.2252 -0.070427 -0.025113 -0.17301 -0.02109 -0.10157 0.0043022 -0.0016206 -0.031436 -0.13601 0.00056019 0.0020749 0.0021965 0.0012714 -0.31694
1.75 0.014446 0.013474 0.016319 0.024306 0 0.016254 0.015285 0.02177 0.016562 0.016024 0.0083771 -0.25411 -0.10207 -0.2081 -0.22578 -0.086181 -0.024281 -0.16027 -0.0082806 -0.11634 -0.018021 -0.0043888 -0.033355 -0.13946 0.00053705 0.0028076 0.0021114 0.00070375 -0.31503
1.7539 0.015072 0.012037 0.02695 0.030488 0 0.024162 0.014271 0.022981 0.013976 0.016522 0.01165 -0.25914 -0.09194 -0.21092 -0.24369 -0.084383 -0.020098 -0.19281 -0.0203 -0.11731 -0.023543 -0.0085984 -0.032757 -0.14477 0.00064182 0.0031116 0.0019989 0.00026653 -0.32751
1.7578 0.016335 0.011975 0.031688 0.025261 0 0.022982 0.015282 0.022187 0.016122 0.016519 0.025344 -0.2444 -0.10375 -0.22556 -0.26403 -0.069683 -0.017636 -0.24799 -0.051735 -0.11153 -0.013678 -0.016973 -0.03329 -0.14346 0.00080679 0.002679 0.0018576 0.00021911 -0.36439
1.7617 0.017867 0.013696 0.029287 0.014571 0 0.016648 0.017896 0.020782 0.021268 0.017811 0.039931 -0.21129 -0.093225 -0.23779 -0.27668 -0.072776 -0.02022 -0.2451 -0.053279 -0.13195 0.001353 -0.011388 -0.036328 -0.10233 0.00088258 0.001768 0.0017497 0.00055274 -0.41476
1.7656 0.019292 0.016813 0.024001 0.0080619 0 0.012983 0.020904 0.020217 0.025531 0.021077 0.044375 -0.17109 -0.097468 -0.29016 -0.25327 -0.077219 -0.026808 -0.25251 -0.036837 -0.11764 -0.061319 -0.014909 -0.040351 -0.11971 0.00078413 0.0010376 0.0018461 0.0010352 -0.45725
1.7695 0.020565 0.020336 0.021433 0.011705 0 0.016923 0.023256 0.02121 0.025969 0.025424 0.034825 -0.13336 -0.11198 -0.28638 -0.25377 -0.085373 -0.032762 -0.25889 -0.055894 -0.099994 -0.078704 -0.0076694 -0.04299 -0.13086 0.0005683 0.00099448 0.0023312 0.0014032 -0.47714
1.7734 0.021949 0.023313 0.023601 0.0236 0 0.026575 0.024465 0.02339 0.022637 0.02909 0.017452 -0.097808 -0.1383 -0.28344 -0.24231 -0.10141 -0.033524 -0.25058 -0.073569 -0.1102 -0.10248 -0.013161 -0.043389 -0.10686 0.00037376 0.0015495 0.0032039 0.0015361 -0.4761
1.7773 0.0237 0.025458 0.027595 0.03567 0 0.034985 0.024572 0.025542 0.018331 0.030542 0.0036567 -0.05681 -0.16952 -0.31175 -0.20533 -0.12424 -0.028402 -0.2163 -0.068071 -0.15427 -0.15574 -0.037513 -0.042616 -0.048201 0.00028318 0.0021045 0.0041653 0.0014857 -0.46826
1.7813 0.025777 0.02722 0.028785 0.039752 0 0.03594 0.024095 0.026364 0.016474 0.029295 0.001731 -0.005315 -0.16079 -0.28479 -0.22662 -0.13175 -0.02143 -0.14431 -0.081278 -0.14282 -0.12999 -0.013941 -0.04221 -0.065401 0.00024347 0.0021035 0.004754 0.0013805 -0.46873
1.7852 0.027836 0.029206 0.025391 0.033619 0 0.029119 0.023988 0.025391 0.018825 0.026222 0.011358 0.052286 -0.13807 -0.26484 -0.23382 -0.12672 -0.018459 -0.15646 -0.056852 -0.15218 -0.097119 -0.044013 -0.0428 -0.11 0.00012859 0.0015404 0.004678 0.001314 -0.48494
1.7891 0.029466 0.031441 0.020172 0.022642 0 0.020533 0.025253 0.023504 0.024526 0.023322 0.0247 0.1056 -0.1495 -0.25663 -0.24695 -0.11993 -0.02266 -0.14894 -0.054381 -0.1567 -0.1074 -0.040192 -0.044281 -0.11421 -0.00010715 0.00095229 0.0040742 0.0013086 -0.51586
1.793 0.03041 0.033165 0.01784 0.01582 0 0.017878 0.028177 0.02252 0.030934 0.022832 0.032741 0.14874 -0.17713 -0.24272 -0.25952 -0.12895 -0.032016 -0.1377 -0.071036 -0.16186 -0.12412 -0.021862 -0.046933 -0.11002 -0.00033496 0.00091551 0.0034429 0.0013489 -0.55597
1.7969 0.030561 0.033367 0.020754 0.018968 0 0.02434 0.031758 0.023936 0.03546 0.025826 0.031959 0.18735 -0.17552 -0.19529 -0.25448 -0.17584 -0.040905 -0.18256 -0.080447 -0.18486 -0.073092 -0.050128 -0.05168 -0.17043 -0.00032602 0.0015229 0.0032691 0.0014127 -0.59826
1.8008 0.029824 0.031596 0.026864 0.030058 0 0.035651 0.034061 0.027673 0.03711 0.031086 0.026551 0.23469 -0.18492 -0.22027 -0.22089 -0.1585 -0.044557 -0.10172 -0.058484 -0.20295 -0.11414 -0.071947 -0.058843 -0.14972 4.8533e-05 0.0023202 0.0036355 0.0014596 -0.63426
1.8047 0.02809 0.028318 0.031601 0.040396 0 0.042853 0.033507 0.031841 0.036751 0.035376 0.024851 0.3001 -0.17891 -0.22974 -0.25703 -0.18809 -0.042722 -0.10588 -0.08027 -0.2264 -0.10211 -0.086798 -0.06681 -0.16871 0.00066431 0.0027305 0.0041672 0.0014121 -0.65423
1.8086 0.025399 0.024521 0.031806 0.041092 0 0.038924 0.030112 0.033944 0.036079 0.035446 0.032614 0.38066 -0.18552 -0.2518 -0.23782 -0.21925 -0.039467 -0.12732 -0.10251 -0.23555 -0.087112 -0.097538 -0.072588 -0.20335 0.0011897 0.0025469 0.0043647 0.0011923 -0.65026
1.8125 0.022115 0.020971 0.028139 0.03003 0 0.024379 0.025581 0.032697 0.03612 0.030569 0.047972 0.46412 -0.21107 -0.28313 -0.15605 -0.22683 -0.039276 -0.14565 -0.10168 -0.21936 -0.088335 -0.10296 -0.074227 -0.23185 0.0013176 0.0020515 0.0040321 0.00081289 -0.62072
1.8164 0.018817 0.017823 0.024032 0.013847 0 0.0074727 0.022068 0.028984 0.036359 0.023477 0.061784 0.54027 -0.21733 -0.24668 -0.26717 -0.21619 -0.042805 -0.23946 -0.084528 -0.17772 -0.065216 -0.091045 -0.072726 -0.2252 0.0010012 0.0017102 0.0034131 0.00043632 -0.57131
1.8203 0.015921 0.014847 0.022429 0.003037 0 -0.0014804 0.020588 0.02503 0.035113 0.01851 0.063488 0.60983 -0.18708 -0.23861 -0.22583 -0.20958 -0.045998 -0.16792 -0.11484 -0.15992 -0.087957 -0.12165 -0.071092 -0.20601 0.00049086 0.0017795 0.0029269 0.00030991 -0.51035
1.8242 0.013371 0.011925 0.023273 0.0038084 0 0.0023375 0.02035 0.022381 0.030825 0.018125 0.048719 0.68238 -0.16625 -0.20509 -0.18551 -0.19907 -0.043447 -0.15535 -0.12328 -0.1221 -0.10251 -0.13306 -0.070993 -0.22892 0.0001366 0.0021827 0.0027701 0.00059012 -0.44163
1.8281 0.010739 0.0092454 0.023757 0.013145 0 0.014472 0.019405 0.020404 0.023294 0.0206 0.023208 0.76584 -0.1478 -0.17726 -0.18358 -0.17912 -0.03314 -0.18329 -0.11548 -0.088459 -0.10508 -0.13342 -0.070271 -0.25817 0.00011796 0.0026842 0.0027762 0.0011889 -0.3615
1.832 0.0077095 0.0070223 0.020799 0.021215 0 0.024272 0.015978 0.016769 0.013897 0.021099 -0.00036535 0.85808 -0.11639 -0.19779 -0.23087 -0.14484 -0.018474 -0.18219 -0.11203 -0.0934 -0.10131 -0.14338 -0.064234 -0.24111 0.00033359 0.0031049 0.0026574 0.0017885 -0.26308
1.8359 0.0044685 0.005139 0.01349 0.01933 0 0.02274 0.0094556 0.009654 0.0046455 0.015545 -0.011048 0.94903 -0.10591 -0.16912 -0.22715 -0.094284 -0.0056967 -0.073825 -0.11609 -0.077594 -0.088047 -0.1407 -0.050035 -0.20813 0.00053958 0.0033512 0.002364 0.002041 -0.14465
1.8398 0.0015624 0.0031906 0.0036449 0.0070227 0 0.0092794 0.0006138 -0.00016691 -0.0031141 0.0041853 -0.0077447 1.0311 -0.089338 -0.15782 -0.2227 -0.067213 0.0011177 -0.12185 -0.12245 -0.055429 -0.089239 -0.14276 -0.030102 -0.21563 0.00060295 0.0033125 0.0021718 0.0018079 -0.014779
1.8438 -0.0006726 0.00093008 -0.0056494 -0.0076468 0 -0.007917 -0.0087093 -0.0093397 -0.0093158 -0.0082117 -0.00037338 1.1073 -0.085567 -0.1533 -0.22316 -0.051876 0.0032824 -0.15229 -0.11766 -0.030533 -0.088978 -0.15353 -0.011005 -0.22703 0.00062946 0.0028527 0.0023842 0.0012495 0.11012
1.8477 -0.0025271 -0.0013909 -0.012096 -0.014873 0 -0.018274 -0.016195 -0.014292 -0.014633 -0.015875 -0.0023788 1.1882 -0.079233 -0.15712 -0.22398 -0.035597 0.0061173 -0.12563 -0.1058 -0.010154 -0.085535 -0.17059 0.0016041 -0.22448 0.00083818 0.0019857 0.0029498 0.0006953 0.2139
1.8516 -0.0046917 -0.0032406 -0.015343 -0.011345 0 -0.017061 -0.019871 -0.014122 -0.019363 -0.016462 -0.019772 1.2808 -0.0030998 -0.18714 -0.2052 0.0029402 0.014118 -0.14552 -0.11496 -0.010428 -0.09379 -0.18223 0.0074076 -0.20273 0.0012933 0.0010381 0.0034125 0.00041138 0.28854
1.8555 -0.0075565 -0.0044543 -0.016689 -0.0030006 0 -0.0088688 -0.019177 -0.011537 -0.022854 -0.012762 -0.045321 1.3802 -0.014586 -0.23593 -0.15983 0.0020318 0.026779 -0.10794 -0.12535 0.00044734 -0.062246 -0.16996 0.010997 -0.19655 0.0017526 0.00053548 0.0032968 0.00045717 0.33632
1.8594 -0.010761 -0.0056642 -0.017829 8.1033e-05 0 -0.0034832 -0.015726 -0.010872 -0.024076 -0.010296 -0.063123 1.4718 -0.0098132 -0.20386 -0.14034 0.018978 0.038625 -0.10432 -0.1143 0.019398 -0.031791 -0.15688 0.016988 -0.20784 0.0018068 0.00080776 0.002579 0.00072525 0.36634
1.8633 -0.013538 -0.0079938 -0.019621 -0.0076251 0 -0.0075535 -0.01287 -0.014674 -0.022862 -0.012841 -0.060616 1.544 -0.0018914 -0.15115 -0.14866 0.040924 0.043456 -0.13995 -0.095997 0.017055 -0.023425 -0.15023 0.025421 -0.23061 0.001224 0.0016534 0.0017665 0.0010858 0.38839
1.8672 -0.015574 -0.012195 -0.021581 -0.022202 0 -0.019066 -0.013771 -0.021615 -0.020559 -0.019577 -0.038652 1.5989 -0.0073328 -0.14386 -0.17126 0.049611 0.03927 -0.19744 -0.08842 -0.022243 -0.044521 -0.15022 0.031962 -0.25058 0.00021 0.0024264 0.0014655 0.0014752 0.40848
1.8711 -0.017486 -0.017965 -0.022383 -0.033461 0 -0.029367 -0.019082 -0.027506 -0.019274 -0.026106 -0.011309 1.6517 0.023445 -0.16561 -0.11566 0.037966 0.029839 -0.15282 -0.11028 0.012009 -0.014101 -0.11318 0.032651 -0.19261 -0.00066721 0.0025405 0.0018259 0.0018541 0.42776
1.875 -0.020312 -0.024067 -0.021037 -0.033592 0 -0.03104 -0.026144 -0.028631 -0.020178 -0.028324 0.0046995 1.7192 -0.00047931 -0.19311 -0.11391 0.038639 0.021747 -0.18675 -0.091961 -0.010527 -0.027363 -0.11347 0.028362 -0.16278 -0.00086907 0.0019614 0.0024039 0.0021149 0.44452
1.8789 -0.02439 -0.029136 -0.018008 -0.023989 0 -0.024725 -0.030766 -0.024706 -0.022387 -0.025831 0.0024431 1.8064 -0.010583 -0.2169 -0.098006 0.03803 0.019455 -0.19411 -0.085887 -0.0095648 -0.018773 -0.12902 0.024363 -0.14953 -0.00029539 0.0012271 0.002599 0.0020851 0.45766
1.8828 -0.028763 -0.032494 -0.015415 -0.014365 0 -0.018718 -0.030459 -0.019116 -0.023619 -0.022102 -0.01111 1.9036 -0.0074353 -0.23131 -0.084656 0.02876 0.022438 -0.17209 -0.101 0.013777 0.0018255 -0.14163 0.02528 -0.13923 0.00062667 0.00095936 0.0022575 0.0016657 0.46983
1.8867 -0.031823 -0.034324 -0.015919 -0.014758 0 -0.021446 -0.026534 -0.016314 -0.022322 -0.021436 -0.02237 1.9933 -0.038827 -0.23104 -0.15492 0.0046816 0.026511 -0.18654 -0.12022 0.002328 -0.030901 -0.12777 0.030496 -0.11076 0.0012614 0.0013133 0.0018454 0.00098469 0.48781
1.8906 -0.032714 -0.035188 -0.020879 -0.02707 0 -0.033434 -0.023161 -0.018588 -0.01949 -0.025362 -0.023138 2.0616 -0.064657 -0.25278 -0.14201 0.033868 0.027945 -0.2279 -0.092836 -0.00536 0.035111 -0.1098 0.034774 -0.10501 0.0012411 0.0018763 0.0019951 0.00038698 0.51917
1.8945 -0.032154 -0.03544 -0.029096 -0.04326 0 -0.046111 -0.024039 -0.024716 -0.018384 -0.031507 -0.016878 2.1057 -0.042494 -0.26135 -0.12426 0.051461 0.02676 -0.24562 -0.092609 0.0032025 0.042174 -0.10108 0.033727 -0.099691 0.00071415 0.0020966 0.0028489 0.0002182 0.56673
1.8984 -0.031791 -0.03504 -0.037295 -0.051773 0 -0.048942 -0.029455 -0.031372 -0.022054 -0.035764 -0.014252 2.1322 -0.04721 -0.25193 -0.12191 0.062173 0.02652 -0.25613 -0.094781 0.0056156 0.047595 -0.11773 0.028815 -0.10713 0.00016784 0.0018157 0.0038499 0.00055739 0.62462
1.9023 -0.032622 -0.03382 -0.042248 -0.046839 0 -0.038828 -0.036195 -0.035839 -0.030563 -0.035827 -0.022608 2.1523 -0.11076 -0.23031 -0.13168 0.0731 0.030999 -0.26833 -0.080002 -0.0070074 0.086646 -0.15746 0.02678 -0.12569 -7.9073e-06 0.0013918 0.0042193 0.0011318 0.68006
1.9063 -0.033989 -0.031842 -0.043043 -0.032924 0 -0.023401 -0.040253 -0.037711 -0.040364 -0.033082 -0.039251 2.1759 -0.082612 -0.24223 -0.058673 0.092291 0.040675 -0.24968 -0.058575 0.014913 0.081538 -0.14174 0.033728 -0.088738 0.00016617 0.001314 0.0036902 0.0015091 0.72068
1.9102 -0.034208 -0.029502 -0.041677 -0.020797 0 -0.015009 -0.039896 -0.03842 -0.046642 -0.031297 -0.054314 2.2081 -0.053154 -0.21756 -0.034854 0.093327 0.05201 -0.1583 -0.0547 0.055175 0.099382 -0.13025 0.049334 -0.057579 0.00033513 0.0017039 0.0027914 0.0014243 0.74235
1.9141 -0.032278 -0.027381 -0.041379 -0.018731 0 -0.020439 -0.036543 -0.039378 -0.046911 -0.033282 -0.059943 2.2479 -0.046535 -0.20766 -0.053514 0.11646 0.060026 -0.15311 -0.048567 0.05421 0.1074 -0.1442 0.066696 -0.071823 0.00018914 0.0021954 0.0023803 0.00097451 0.75118
1.918 -0.029016 -0.025996 -0.043872 -0.026348 0 -0.035261 -0.033065 -0.040596 -0.042915 -0.038365 -0.056829 2.2884 -0.054205 -0.21381 -0.069356 0.1438 0.061975 -0.2027 -0.039296 0.03605 0.10407 -0.16229 0.07803 -0.096982 -0.00021406 0.0022958 0.0028425 0.00052164 0.75717
1.9219 -0.026405 -0.025621 -0.04773 -0.035953 0 -0.047648 -0.031371 -0.040936 -0.039147 -0.04282 -0.052177 2.32 -0.053075 -0.21856 -0.013531 0.13225 0.059117 -0.1967 -0.032804 0.061251 0.099499 -0.1429 0.080927 -0.0638 -0.00048916 0.001861 0.0037109 0.00038913 0.76438
1.9258 -0.025727 -0.026147 -0.049185 -0.039635 0 -0.048177 -0.031395 -0.039496 -0.039071 -0.042843 -0.051633 2.3367 -0.06819 -0.21736 -0.044475 0.11335 0.055279 -0.19377 -0.028817 0.082725 0.11268 -0.14551 0.079454 -0.10647 -0.00029429 0.0012275 0.0040808 0.0006096 0.76533
1.9297 -0.026266 -0.027005 -0.044851 -0.035565 0 -0.037021 -0.031885 -0.036576 -0.042183 -0.037558 -0.053461 2.341 -0.061209 -0.20364 -0.031414 0.11846 0.053533 -0.21714 -0.031169 0.056279 0.13057 -0.15274 0.07933 -0.080708 0.00031262 0.00089802 0.0034443 0.00092632 0.7446
1.9336 -0.025935 -0.027332 -0.034334 -0.02823 0 -0.022663 -0.031689 -0.03326 -0.044387 -0.029567 -0.050657 2.3432 -0.05662 -0.19708 -0.026452 0.12952 0.053725 -0.23009 -0.033815 0.034385 0.1332 -0.16813 0.081981 -0.062162 0.00087608 0.0011059 0.002172 0.0010304 0.68926
1.9375 -0.023329 -0.026473 -0.020833 -0.023151 0 -0.014057 -0.030162 -0.030089 -0.041419 -0.022729 -0.038674 2.3536 -0.060814 -0.19597 -0.046627 0.13251 0.052744 -0.21851 -0.037227 0.037499 0.11407 -0.18816 0.08307 -0.082102 0.00092497 0.0016641 0.0011925 0.00082353 0.59869
1.9414 -0.01927 -0.024606 -0.0093792 -0.02166 0 -0.013727 -0.02682 -0.026341 -0.032459 -0.0192 -0.020793 2.3735 -0.040728 -0.14647 -0.036149 0.11483 0.047165 -0.21236 -0.058105 0.022444 0.092799 -0.19103 0.07669 -0.085702 0.00040094 0.0021939 0.0011764 0.0004923 0.48724
1.9453 -0.016324 -0.022907 -0.0040024 -0.020701 0 -0.017674 -0.021333 -0.020845 -0.02092 -0.018255 -0.0055763 2.3929 -0.034733 -0.18636 -0.018113 0.10519 0.036069 -0.15871 -0.057713 0.0028649 0.058296 -0.21354 0.061069 -0.12251 -0.0002577 0.0024646 0.0019793 0.00035079 0.37862
1.9492 -0.016641 -0.022872 -0.0057216 -0.017411 0 -0.021024 -0.014379 -0.013721 -0.01182 -0.017654 0.0011842 2.3985 -0.043601 -0.20462 -0.044081 0.10016 0.02191 -0.17265 -0.061965 -0.0081206 0.092166 -0.22325 0.040496 -0.1453 -0.0004686 0.0025183 0.0028413 0.00059443 0.29579
1.9531 -0.020074 -0.02508 -0.012465 -0.013342 0 -0.023082 -0.0083718 -0.0073065 -0.0080315 -0.015988 0.0019796 2.3859 -0.051709 -0.20724 -0.064581 0.096038 0.0089528 -0.22463 -0.080597 -0.021738 0.11868 -0.22926 0.021979 -0.14816 3.1973e-06 0.0025201 0.0031167 0.0011586 0.25193
1.957 -0.024251 -0.028384 -0.020648 -0.013596 0 -0.026719 -0.0065772 -0.0050425 -0.008542 -0.013732 0.0047857 2.3634 -0.04084 -0.22116 -0.012818 0.089472 0.00068217 -0.25243 -0.11692 -0.051001 0.03847 -0.24719 0.010022 -0.13503 0.00084016 0.0025523 0.0028279 0.0017711 0.24604
1.9609 -0.026469 -0.030348 -0.027187 -0.021371 0 -0.033296 -0.010625 -0.0088779 -0.010009 -0.01219 0.014336 2.3464 -0.040232 -0.19518 0.018502 0.094097 -0.0018622 -0.22738 -0.1057 -0.025957 0.065319 -0.2329 0.0042463 -0.13088 0.0014284 0.0025807 0.0025388 0.0021353 0.26466
1.9648 -0.02566 -0.028818 -0.030731 -0.033343 0 -0.039108 -0.018451 -0.017277 -0.010013 -0.011743 0.025905 2.3431 -0.04497 -0.18485 0.009539 0.054873 0.00015697 -0.22812 -0.087646 -0.023407 0.044034 -0.22874 0.0014798 -0.12304 0.00135 0.0025826 0.0027157 0.0021045 0.28904
1.9688 -0.022727 -0.023454 -0.031616 -0.040948 0 -0.037713 -0.02497 -0.025693 -0.0090746 -0.011418 0.028043 2.349 -0.039271 -0.15647 -0.0016805 0.05559 0.0049223 -0.22802 -0.069128 -0.002685 0.032165 -0.21464 -0.00028242 -0.12514 0.00069336 0.0026372 0.0032261 0.0017429 0.30507
1.9727 -0.019217 -0.015987 -0.030876 -0.037127 0 -0.026302 -0.025608 -0.029459 -0.0097809 -0.010314 0.012419 2.3508 -0.019488 -0.12279 -0.0044209 0.10561 0.01135 -0.21674 -0.056987 0.024069 0.044975 -0.20016 6.2248e-05 -0.13245 -5.8008e-05 0.0028422 0.0034694 0.0012612 0.31077
1.9766 -0.015783 -0.0089531 -0.029148 -0.022603 0 -0.0096587 -0.019972 -0.026978 -0.014021 -0.0092539 -0.017929 2.3392 0.0048105 -0.16435 -0.016812 0.12446 0.019271 -0.19873 -0.062941 -0.030978 0.052508 -0.23903 0.0051804 -0.11371 -0.0004285 0.0031509 0.0030014 0.00088523 0.31584
1.9805 -0.011915 -0.0039616 -0.026181 -0.0057892 0 0.0027921 -0.012369 -0.020693 -0.020928 -0.010532 -0.049476 2.3158 -0.03178 -0.12647 0.01313 0.1656 0.028521 -0.2214 -0.061447 -0.015871 0.032485 -0.22871 0.016226 -0.097396 -0.00028653 0.0033426 0.0020363 0.00073914 0.33189
1.9844 -0.0070048 -0.00090486 -0.021196 0.0039057 0 0.0047023 -0.0083937 -0.015029 -0.02731 -0.015509 -0.067743 2.2894 -0.040012 -0.13734 0.038535 0.16281 0.037939 -0.25155 -0.041758 0.0018695 0.045189 -0.21408 0.031224 -0.067051 0.00014295 0.0032029 0.0013302 0.0007994 0.35913
1.9883 -0.0014753 0.0013436 -0.013748 0.0035263 0 -0.0017419 -0.010292 -0.012921 -0.030038 -0.022257 -0.067361 2.2659 -0.018372 -0.15143 0.063483 0.13655 0.045207 -0.25234 -0.031441 0.017288 0.053897 -0.20792 0.04602 -0.048548 0.00053768 0.0027451 0.0015402 0.00094027 0.38027
1.9922 0.0032559 0.0035466 -0.0044228 -0.0018149 0 -0.0078487 -0.015063 -0.013699 -0.028156 -0.025919 -0.054353 2.2425 0.019124 -0.11917 0.090942 0.11703 0.047707 -0.20184 -0.051596 0.028393 0.026109 -0.21666 0.056356 -0.065034 0.00073911 0.0022336 0.0026451 0.00104 0.36797
1.9961 0.0059254 0.005373 0.0051768 -0.0043298 0 -0.0062319 -0.016931 -0.013922 -0.022935 -0.022119 -0.039332 2.2122 0.0123 -0.10912 0.06793 0.13428 0.043742 -0.19834 -0.037107 0.0021091 0.050164 -0.22327 0.059119 -0.08497 0.00079796 0.0019603 0.0039472 0.0010763 0.30194
2 0.0065098 0.0059402 0.013176 -0.00071855 0 0.00273 -0.012053 -0.010311 -0.016108 -0.010762 -0.028163 2.1735 0.036938 -0.12478 0.032424 0.1226 0.03332 -0.20582 -0.068968 -0.015095 0.022975 -0.22972 0.052362 -0.1087 0.00082544 0.001987 0.004638 0.0011369 0.18292
2.0039 0.0061711 0.0049912 0.018387 0.0055212 0 0.011665 -0.0014844 -0.00229 -0.0081712 0.0032792 -0.018236 2.1335 0.037983 -0.10225 -0.00064894 0.098766 0.018091 -0.22563 -0.09893 -0.015862 0.020146 -0.23183 0.035281 -0.11786 0.000846 0.0021127 0.0044174 0.001326 0.03222
2.0078 0.0061578 0.0034726 0.020795 0.0084173 0 0.013333 0.0099058 0.0078378 0.0016046 0.013576 -0.0029004 2.1015 0.016805 -0.071392 -0.015232 0.07383 0.00061373 -0.23825 -0.12345 -0.020084 0.033792 -0.23342 0.0090863 -0.12413 0.00080287 0.0020963 0.0036445 0.0016396 -0.12237
2.0117 0.0067526 0.0028909 0.02123 0.0058999 0 0.007395 0.017305 0.016903 0.013587 0.016989 0.020714 2.0784 0.015643 -0.14158 0.012243 0.05983 -0.016535 -0.20086 -0.16891 -0.075661 -0.0066229 -0.24556 -0.022023 -0.16569 0.00067909 0.0019054 0.0029511 0.0019275 -0.26217
2.0156 0.0072216 0.0040129 0.020492 0.0018875 0 0.00059198 0.019199 0.023095 0.026315 0.015828 0.047789 2.0548 0.027282 -0.15272 -0.0010826 0.043502 -0.031406 -0.20603 -0.16819 -0.093768 -0.027227 -0.26235 -0.051506 -0.1801 0.00057067 0.0017341 0.0027097 0.0019999 -0.38155
2.0195 0.0066804 0.0061089 0.018595 0.0021155 0 0.00035223 0.017558 0.026498 0.036733 0.015456 0.069016 2.0197 0.040024 -0.13298 -0.036511 0.046204 -0.042887 -0.23206 -0.14294 -0.080857 -0.032825 -0.2768 -0.07332 -0.16374 0.00061116 0.0017792 0.00282 0.0018049 -0.47856
2.0234 0.0049514 0.0074476 0.01471 0.007928 0 0.0078261 0.015438 0.027827 0.042068 0.019425 0.077589 1.9735 0.034943 -0.12892 -0.052045 0.054838 -0.050529 -0.22749 -0.13475 -0.076566 -0.027277 -0.28997 -0.085122 -0.15462 0.00081827 0.0020136 0.0029348 0.0015152 -0.54341
2.0273 0.0026361 0.0066354 0.0079104 0.014248 0 0.016691 0.014459 0.026953 0.041679 0.026365 0.073662 1.9301 0.010065 -0.1621 -0.027457 0.05898 -0.054158 -0.17625 -0.16385 -0.10146 -0.012033 -0.29976 -0.08904 -0.1791 0.0010292 0.0021999 0.0028463 0.0014127 -0.55772
2.0313 0.00048351 0.0036794 -0.0017668 0.013909 0 0.018656 0.01415 0.022851 0.037207 0.031194 0.062741 1.9066 0.036432 -0.15296 -0.029227 0.062651 -0.053488 -0.21208 -0.16557 -0.096795 0.024645 -0.28667 -0.088956 -0.21985 0.0010119 0.002129 0.0026558 0.0016403 -0.50644
2.0352 -0.0012173 -6.193e-05 -0.01268 0.0044191 0 0.010622 0.013089 0.015011 0.030884 0.029366 0.050111 1.9072 0.071239 -0.12775 -0.022442 0.039583 -0.047991 -0.19309 -0.13146 -0.04845 0.033775 -0.2623 -0.086352 -0.19125 0.00066774 0.0018368 0.0026095 0.00203 -0.39156
2.0391 -0.0026759 -0.0029287 -0.021912 -0.00916 0 -0.0027263 0.010265 0.004769 0.023553 0.020388 0.036585 1.9173 0.072078 -0.076211 0.0056779 0.052524 -0.037148 -0.18422 -0.11105 -0.025883 0.01848 -0.24091 -0.078396 -0.16375 0.00014609 0.0015749 0.0028045 0.0021857 -0.23404
2.043 -0.004201 -0.0041447 -0.026585 -0.017993 0 -0.012864 0.0054773 -0.0050361 0.014211 0.0077569 0.019207 1.9131 0.060851 -0.038046 0.047633 0.08349 -0.021016 -0.1705 -0.10916 -0.022718 0.021955 -0.21606 -0.060226 -0.13976 -0.00023578 0.0015721 0.0030717 0.0017906 -0.061585
2.0469 -0.0059045 -0.0042782 -0.02551 -0.016689 0 -0.014276 -0.0010732 -0.012008 0.0014726 -0.0041794 -0.0042184 1.8796 0.089531 -0.080209 0.085546 0.078868 -0.0007614 -0.10395 -0.11377 -0.0014075 0.11143 -0.17226 -0.029795 -0.096727 -0.00020806 0.0018345 0.0031389 0.00090042 0.10709
2.0508 -0.0077999 -0.0047577 -0.020133 -0.0077545 0 -0.0085075 -0.0090635 -0.016053 -0.01439 -0.013388 -0.031219 1.8215 0.096379 -0.056209 0.072273 0.10961 0.021209 -0.14984 -0.092078 0.037088 0.10497 -0.1557 0.0087821 -0.10735 0.00026623 0.002183 0.0029097 -3.3573e-05 0.26798
2.0547 -0.01006 -0.0068913 -0.013982 0.00035692 0 -0.0025272 -0.017792 -0.019363 -0.030746 -0.020721 -0.055056 1.7591 0.097323 -0.071785 0.1016 0.10746 0.041742 -0.14573 -0.051034 0.063066 0.07728 -0.15543 0.046417 -0.093771 0.00096576 0.0024685 0.0025857 -0.00045806 0.42404
2.0586 -0.013026 -0.011073 -0.01068 -0.0002763 0 -0.0032276 -0.025946 -0.024416 -0.043973 -0.027911 -0.069169 1.7118 0.10855 -0.071788 0.11094 0.10579 0.0579 -0.12255 -0.028179 0.061005 0.080872 -0.14805 0.074151 -0.06721 0.0015468 0.002721 0.0025166 -0.00010678 0.57319
2.0625 -0.016887 -0.016624 -0.011716 -0.011381 0 -0.012538 -0.032075 -0.031703 -0.051808 -0.035286 -0.07189 1.6853 0.13039 -0.036354 0.08033 0.11807 0.067959 -0.10337 -0.034989 0.039183 0.12764 -0.12756 0.08836 -0.039346 0.0017368 0.0030733 0.0029021 0.00082063 0.70412
2.0664 -0.021405 -0.022273 -0.015557 -0.0278 0 -0.026521 -0.035582 -0.039183 -0.054691 -0.041314 -0.067411 1.669 0.12478 -0.019689 0.081636 0.11629 0.071945 -0.10349 -0.027194 0.067344 0.13905 -0.12719 0.092198 -0.028618 0.0014674 0.0035537 0.0035967 0.0018251 0.80283
2.0703 -0.026008 -0.026933 -0.018942 -0.041621 0 -0.038504 -0.037233 -0.043918 -0.054974 -0.044127 -0.062207 1.6457 0.14522 -0.0066123 0.11686 0.086954 0.071407 -0.11391 -0.018106 0.063742 0.10017 -0.11946 0.092382 0.0038889 0.00089137 0.0039931 0.0041835 0.0024717 0.86197
2.0742 -0.030176 -0.030284 -0.019564 -0.047476 0 -0.043589 -0.03848 -0.044422 -0.054674 -0.043308 -0.059832 1.6033 0.14284 -0.021857 0.087244 0.076731 0.068503 -0.083318 -0.020097 0.089456 0.07892 -0.11542 0.094014 0.0020979 0.00029199 0.0041706 0.0042663 0.0026535 0.88328
2.0781 -0.033717 -0.032795 -0.018105 -0.045252 0 -0.041466 -0.040083 -0.041703 -0.053718 -0.040272 -0.05835 1.5411 0.13966 -0.052249 0.053285 0.077086 0.064824 -0.058855 -0.032912 0.11797 0.066497 -0.11175 0.097338 -0.011635 -6.1275e-05 0.0040535 0.0037652 0.002568 0.87193
2.082 -0.03664 -0.035152 -0.017895 -0.039017 0 -0.036019 -0.041342 -0.038241 -0.050213 -0.037103 -0.0525 1.4675 0.16943 -0.072981 0.10536 0.068931 0.060622 -0.10229 -0.051567 0.10522 0.040605 -0.10244 0.098518 0.0014541 -4.3958e-05 0.0038654 0.0029927 0.0024721 0.83077
2.0859 -0.038819 -0.037509 -0.022269 -0.033707 0 -0.032314 -0.040739 -0.03596 -0.042543 -0.035035 -0.038867 1.3934 0.14382 -0.032394 0.10512 0.08817 0.054964 -0.037621 -0.040571 0.09241 0.064468 -0.096899 0.093336 0.009959 0.00026959 0.0038789 0.0024454 0.0024561 0.76178
2.0898 -0.039873 -0.03915 -0.031678 -0.032084 0 -0.033072 -0.03747 -0.035006 -0.03152 -0.033842 -0.019852 1.3262 0.13474 0.02015 0.088538 0.075797 0.046843 -0.030994 -0.071728 0.070237 0.049946 -0.10308 0.080716 -0.0023566 0.00066243 0.0041209 0.0024504 0.0024206 0.67339
2.0938 -0.039443 -0.038936 -0.042928 -0.033622 0 -0.036919 -0.032395 -0.034183 -0.020669 -0.032386 -0.0030913 1.2667 0.13148 0.025205 0.073678 0.07404 0.036561 -0.030594 -0.085525 0.052584 0.031861 -0.10788 0.063589 -0.0331 0.00091244 0.0042974 0.0029167 0.0022358 0.58415
2.0977 -0.037579 -0.036246 -0.051272 -0.035546 0 -0.039616 -0.027555 -0.032397 -0.014229 -0.029652 0.0034906 1.2099 0.12743 -0.008022 0.054503 0.084845 0.026341 -0.014638 -0.074501 0.05023 0.03245 -0.10659 0.046906 -0.06111 0.00092385 0.0040477 0.0033815 0.0019021 0.51632
2.1016 -0.034809 -0.03168 -0.053692 -0.035087 0 -0.037487 -0.024688 -0.029708 -0.014284 -0.025517 -0.0026789 1.1471 0.11749 0.026892 -0.011415 0.057185 0.01947 0.011515 -0.096416 0.076716 0.070832 -0.10287 0.034681 -0.027054 0.00076472 0.0033147 0.0033408 0.0015582 0.48306
2.1055 -0.031811 -0.026867 -0.050746 -0.031529 0 -0.030561 -0.024126 -0.027181 -0.019274 -0.020932 -0.016833 1.0709 0.13167 0.011314 -0.065461 0.0081959 0.018331 0.0091573 -0.077242 0.10352 0.040488 -0.076605 0.028237 0.017188 0.00059163 0.0024754 0.0026377 0.0013493 0.48062
2.1094 -0.029031 -0.023462 -0.045592 -0.026719 0 -0.022907 -0.024943 -0.025921 -0.025073 -0.017569 -0.030128 0.97825 0.13014 -0.014777 -0.049137 -0.0069114 0.022671 0.011095 -0.08575 0.085864 0.0051766 -0.064459 0.026504 0.016178 0.00052919 0.0020807 0.0016197 0.0013015 0.49303
2.1133 -0.02663 -0.022118 -0.041232 -0.023592 0 -0.019611 -0.025992 -0.026266 -0.027893 -0.017061 -0.035728 0.87271 0.11893 -0.032265 -0.012893 -0.002702 0.029511 0.0070807 -0.092995 0.058818 -0.011901 -0.061092 0.027534 0.0067165 0.00059725 0.0024054 0.00092465 0.0013235 0.50546
2.1172 -0.024747 -0.022259 -0.038375 -0.023726 0 -0.022657 -0.02675 -0.027708 -0.026844 -0.020049 -0.033112 0.76136 0.10887 -0.027156 -0.0067165 -0.0018072 0.035009 -0.010024 -0.064929 0.058374 0.0023548 -0.053943 0.029797 0.026999 0.00072236 0.0032011 0.0010303 0.0013218 0.51424
2.1211 -0.023665 -0.022813 -0.035544 -0.025884 0 -0.02914 -0.02728 -0.029357 -0.024235 -0.025548 -0.027504 0.65019 0.10577 -0.0084114 0.042239 -0.023686 0.037019 0.021313 -0.014889 0.045304 0.015717 -0.0083851 0.032465 0.032786 0.00079481 0.0038738 0.0018937 0.0012991 0.52534
2.125 -0.023597 -0.023163 -0.030959 -0.027023 0 -0.033547 -0.027629 -0.030414 -0.023486 -0.031226 -0.02518 0.54052 0.08177 0.012559 0.082344 -0.015922 0.036394 0.029645 0.004101 0.069187 0.036713 0.014047 0.035 0.039575 0.00071479 0.0039437 0.002958 0.0013383 0.54431
2.1289 -0.024274 -0.023474 -0.024289 -0.025127 0 -0.032341 -0.027496 -0.030375 -0.026329 -0.034689 -0.028559 0.42933 0.050503 0.049001 0.11204 -0.011048 0.035974 0.0089229 0.008627 0.065345 0.094441 0.046283 0.036853 0.063158 0.00041895 0.0034018 0.0035348 0.0014948 0.56811
2.1328 -0.024836 -0.024153 -0.016828 -0.02138 0 -0.026901 -0.026533 -0.029104 -0.031472 -0.034967 -0.034883 0.31282 0.029632 0.080023 0.12862 -0.0057953 0.038039 -0.012353 0.017364 0.046835 0.14993 0.085463 0.037702 0.092729 -8.1828e-05 0.0026743 0.0032825 0.0017144 0.58623
2.1367 -0.024292 -0.025058 -0.010323 -0.019369 0 -0.022103 -0.024849 -0.026918 -0.035665 -0.032958 -0.039151 0.18985 0.047678 0.050211 0.12757 0.030805 0.042303 0.032817 0.059066 0.090015 0.096412 0.10104 0.037867 0.09286 -0.00065233 0.0022458 0.0024318 0.0018618 0.58864
2.1406 -0.02219 -0.025312 -0.0058037 -0.021648 0 -0.021694 -0.023029 -0.024539 -0.036215 -0.030367 -0.03849 0.062791 0.015047 0.064957 0.11823 0.01981 0.046074 0.028242 0.073787 0.099311 0.13844 0.11079 0.038243 0.12669 -0.001035 0.0022716 0.0016015 0.0018328 0.57187
2.1445 -0.018896 -0.023913 -0.0034332 -0.026666 0 -0.024588 -0.021553 -0.0227 -0.032872 -0.028027 -0.034218 -0.064262 0.026241 0.05435 0.13911 0.032841 0.046396 -0.0030679 0.073847 0.10943 0.13908 0.098026 0.039578 0.11001 -0.00096994 0.0025007 0.0013614 0.00164 0.53767
2.1484 -0.015208 -0.02057 -0.0030773 -0.029218 0 -0.025571 -0.020212 -0.02154 -0.027662 -0.025181 -0.030094 -0.18776 0.03775 0.049439 0.18234 0.053189 0.042309 -0.013454 0.066285 0.12569 0.13969 0.094421 0.041606 0.095912 -0.00039315 0.0025477 0.0018658 0.0013947 0.48717
2.1523 -0.011688 -0.015931 -0.0046385 -0.024538 0 -0.019971 -0.018152 -0.020296 -0.022947 -0.020455 -0.028543 -0.3061 0.01758 0.063517 0.2225 0.064203 0.035323 0.018499 0.061475 0.14341 0.16819 0.10968 0.042797 0.10888 0.00044764 0.0022607 0.0027998 0.0012105 0.41765
2.1563 -0.0083444 -0.01101 -0.0077125 -0.012669 0 -0.0081814 -0.014558 -0.01773 -0.019413 -0.013574 -0.028265 -0.42024 0.00043322 0.012237 0.15185 0.061283 0.027828 0.0019366 0.090781 0.11559 0.16537 0.046197 0.041014 0.021543 0.0011066 0.0018602 0.0036319 0.0011249 0.32551
2.1602 -0.004923 -0.0063855 -0.011143 0.00092529 0 0.0040824 -0.0093256 -0.01305 -0.015652 -0.0060314 -0.025253 -0.53406 0.021308 0.018072 0.16831 0.070317 0.021001 0.019934 0.052261 0.10223 0.1612 0.037542 0.034614 0.016602 0.0012452 0.0017352 0.0039573 0.0011053 0.21181
2.1641 -0.0014112 -0.0019437 -0.013284 0.009374 0 0.010207 -0.0031152 -0.0065727 -0.0095916 8.7976e-05 -0.016285 -0.65376 0.037805 0.0087649 0.1679 0.084164 0.014095 0.0059852 0.034296 0.10373 0.19199 0.052008 0.023248 0.029113 0.00089025 0.0020789 0.003705 0.0011162 0.08442
2.168 0.0018303 0.0026582 -0.012945 0.0097457 0 0.0080554 0.0031673 0.00047016 -0.00048464 0.0040595 -0.0018982 -0.78486 0.040912 -0.022273 0.13855 0.095622 0.0056516 -0.046078 0.035659 0.10422 0.24343 0.066017 0.0079604 0.027738 0.00040326 0.0026845 0.0031192 0.001167 -0.045267
2.1719 0.0044416 0.007334 -0.01011 0.0051267 0 0.0016998 0.0089044 0.0068116 0.010217 0.0072453 0.013623 -0.92797 0.03317 -0.05634 0.10276 0.095771 -0.0046125 -0.11807 0.018649 0.077507 0.27643 0.053137 -0.0092446 -0.012921 0.00016097 0.0030869 0.0025806 0.0012904 -0.16724
2.1758 0.0064969 0.011423 -0.0056494 0.0017008 0 -0.001918 0.013837 0.011895 0.019777 0.011724 0.025234 -1.0766 0.011924 -0.10375 0.11584 0.080214 -0.015096 -0.097416 -0.0070834 0.080999 0.258 0.0049031 -0.025978 -0.010021 0.00022752 0.0029443 0.0023979 0.0014797 -0.2748
2.1797 0.0084716 0.014194 -0.00034345 0.0035286 0 0.0014677 0.017768 0.015862 0.026037 0.01805 0.030728 -1.2203 0.027987 -0.10224 0.10276 0.076688 -0.023435 -0.094801 0.0044592 0.090627 0.25296 0.006295 -0.040021 0.0015696 0.00033098 0.0023422 0.0026645 0.0016585 -0.36318
2.1836 0.010739 0.015486 0.0056801 0.0096135 0 0.010288 0.020384 0.018963 0.02869 0.024356 0.032116 -1.3521 0.048075 -0.098054 0.090075 0.083926 -0.028382 -0.12196 0.0045695 0.10357 0.26318 0.0073476 -0.049929 -0.00041258 0.00017795 0.001755 0.0032231 0.0017206 -0.4284
2.1875 0.013136 0.015833 0.012478 0.015538 0 0.01877 0.021466 0.021114 0.029034 0.027785 0.033714 -1.474 0.060174 -0.10685 0.09096 0.099837 -0.030685 -0.17888 -0.019528 0.11281 0.27778 -0.0085215 -0.055601 -0.019746 -0.00020111 0.0016791 0.0037462 0.0016067 -0.46862
2.1914 0.01509 0.015992 0.019427 0.017764 0 0.021735 0.021255 0.022089 0.028603 0.02699 0.038378 -1.5954 0.1016 -0.072978 0.09158 0.1207 -0.032152 -0.23979 0.0044376 0.09609 0.24785 0.019896 -0.058371 -0.016098 -0.00043974 0.0022327 0.0039109 0.0013489 -0.48626
2.1953 0.016197 0.016336 0.02517 0.016544 0 0.018564 0.0205 0.022034 0.027937 0.023352 0.044767 -1.7247 0.10577 -0.10163 0.084089 0.14074 -0.033811 -0.23061 0.0022214 0.088461 0.26381 -0.015067 -0.060218 0.0051903 -0.00020459 0.0030555 0.0035948 0.0010497 -0.4867
2.1992 0.016626 0.016697 0.028692 0.015074 0 0.013318 0.020019 0.021566 0.026467 0.019783 0.047867 -1.861 0.1065 -0.082699 0.097195 0.1733 -0.034859 -0.21473 -0.015987 0.073334 0.27556 -0.046608 -0.062331 -0.0016151 0.0004044 0.003599 0.0029716 0.00082086 -0.47366
2.2031 0.016918 0.016738 0.03036 0.016138 0 0.011246 0.020108 0.021214 0.023419 0.01827 0.042653 -1.9944 0.12042 -0.053592 0.09379 0.19885 -0.033371 -0.21461 -0.038586 0.083281 0.2685 -0.060401 -0.064107 -0.027542 0.0008485 0.0035653 0.0024151 0.00073684 -0.446
2.207 0.017376 0.016427 0.031542 0.019567 0 0.014675 0.02034 0.020759 0.018794 0.018453 0.028335 -2.1139 0.15768 -0.080333 0.026793 0.19065 -0.028112 -0.24415 -0.051063 0.15534 0.2378 -0.053237 -0.063569 -0.047568 0.00060645 0.0031191 0.0022491 0.00082645 -0.40072
2.2109 0.017732 0.016141 0.032833 0.022658 0 0.021402 0.019919 0.019319 0.013565 0.018409 0.0099399 -2.2163 0.13458 -0.027927 0.034243 0.16683 -0.019896 -0.27977 -0.019559 0.12288 0.24339 -0.034671 -0.059162 0.0072995 -0.00030734 0.0026979 0.002513 0.0010799 -0.34053
2.2148 0.017474 0.01634 0.032729 0.022762 0 0.026608 0.018325 0.016305 0.0090201 0.016726 -0.004353 -2.3085 0.1114 -0.019554 0.012196 0.16502 -0.011324 -0.22065 -0.012152 0.15286 0.28774 -0.027628 -0.051483 0.040139 -0.0012713 0.0025973 0.0029332 0.0014425 -0.27843
2.2188 0.01651 0.017153 0.028527 0.01954 0 0.026616 0.015737 0.012366 0.0059807 0.013801 -0.0085552 -2.4002 0.12173 -0.029644 0.021342 0.17096 -0.0051881 -0.1828 -0.016788 0.14938 0.28503 -0.03331 -0.043343 0.060735 -0.0015504 0.0027152 0.003142 0.0018017 -0.23291
2.2227 0.015436 0.01826 0.019099 0.015071 0 0.021633 0.012965 0.009304 0.0045797 0.011322 -0.0030451 -2.4978 0.15677 -0.041881 0.06641 0.17415 -0.0028074 -0.20025 -0.022761 0.10059 0.23444 -0.050713 -0.037863 0.074491 -0.00093434 0.0026862 0.0029749 0.0020083 -0.21636
2.2266 0.015044 0.019122 0.0069499 0.012157 0 0.015467 0.011008 0.0088089 0.0046791 0.010675 0.0057576 -2.6016 0.14361 -0.043275 0.077394 0.1629 -0.0035244 -0.21404 -0.014876 0.10432 0.25273 -0.075578 -0.036147 0.083609 6.9653e-05 0.0022746 0.0026021 0.0019533 -0.22663
2.2305 0.015553 0.019322 -0.0028361 0.012417 0 0.0125 0.010509 0.011075 0.0063431 0.011895 0.010294 -2.7104 0.14452 -0.018128 0.088909 0.15487 -0.0055481 -0.19914 -0.01687 0.093997 0.22386 -0.083491 -0.036599 0.040941 0.00068393 0.0016462 0.0023769 0.0016595 -0.24975
2.2344 0.016332 0.018762 -0.0063308 0.015442 0 0.014193 0.011419 0.01456 0.00979 0.013947 0.007729 -2.8241 0.16466 -0.034068 0.066624 0.13437 -0.0073659 -0.23658 -0.028529 0.080459 0.17113 -0.093078 -0.036568 0.026636 0.00055033 0.0012507 0.0025297 0.0013056 -0.27167
2.2383 0.016449 0.017653 -0.0039001 0.019159 0 0.017855 0.013 0.017166 0.01484 0.015721 0.0021166 -2.9412 0.17152 -0.052877 0.044925 0.099337 -0.008679 -0.25445 -0.043666 0.086333 0.15933 -0.09949 -0.034839 0.046725 3.0117e-05 0.001419 0.0029743 0.0011333 -0.28803
2.2422 0.015525 0.016367 0.00035454 0.020922 0 0.018776 0.014208 0.017826 0.020459 0.016649 0.00094114 -3.0542 0.13629 -0.035618 0.059072 0.055586 -0.010316 -0.19235 -0.056159 0.12319 0.22917 -0.10011 -0.032667 0.091716 -0.00015883 0.0020562 0.0033916 0.0012798 -0.30351
2.2461 0.014036 0.015209 0.0025863 0.018884 0 0.014246 0.014299 0.017123 0.024972 0.016607 0.008697 -3.1504 0.10279 -0.055524 0.076321 0.063841 -0.013318 -0.26328 -0.069438 0.090078 0.15673 -0.13844 -0.032376 0.098547 0.00037585 0.0027225 0.0035128 0.0016578 -0.32229
2.25 0.012783 0.014194 0.0029097 0.013238 0 0.0062397 0.013312 0.016487 0.026943 0.015655 0.022765 -3.222 0.10365 -0.048136 0.054127 0.04925 -0.017875 -0.24832 -0.05402 0.072815 0.16158 -0.11826 -0.034906 0.085758 0.0013333 0.0030257 0.00334 0.0019882 -0.34023
2.2539 0.012066 0.012939 0.0051234 0.0065533 0 0.0003149 0.012046 0.016795 0.026033 0.014145 0.035107 -3.2758 0.11217 -0.020942 0.033546 0.026937 -0.022824 -0.21114 -0.031812 0.050957 0.14652 -0.10758 -0.03869 0.074962 0.0019956 0.0029475 0.0031089 0.001986 -0.34667
2.2578 0.011421 0.010862 0.012496 0.0024805 0 0.0012139 0.011442 0.017624 0.023126 0.012899 0.038459 -3.3321 0.11262 0.008963 0.024818 -0.0018379 -0.02608 -0.19756 -0.0070334 0.037187 0.102 -0.1106 -0.040985 0.055373 0.0018758 0.0027991 0.0030366 0.0015764 -0.33349
2.2617 0.010165 0.0076771 0.023626 0.0031642 0 0.0085967 0.011753 0.017696 0.019564 0.012779 0.031856 -3.411 0.090243 0.008963 0.019299 -0.045638 -0.025825 -0.26106 0.027511 0.075289 0.081348 -0.084654 -0.04033 -0.013429 0.0011397 0.0028674 0.0031016 0.0009808 -0.30142
2.2656 0.0081783 0.0038612 0.032589 0.0072243 0 0.016662 0.012193 0.015955 0.016081 0.013692 0.020867 -3.5152 0.083397 -0.029804 0.011914 -0.054345 -0.02172 -0.18018 0.032369 0.10988 0.099862 -0.082857 -0.037696 0.056453 0.00043807 0.0031161 0.0030678 0.00059108 -0.25693
2.2695 0.0060933 0.00060905 0.033603 0.010387 0 0.018437 0.011416 0.012315 0.012289 0.014055 0.012476 -3.6266 0.080551 -0.02673 -0.0023201 -0.031334 -0.015257 -0.16677 0.057868 0.11646 0.073836 -0.079559 -0.035215 0.045343 0.00033983 0.0032408 0.0027354 0.00070403 -0.20365
2.2734 0.00471 -0.00087256 0.026012 0.0088782 0 0.011477 0.0085292 0.0075877 0.0071471 0.011728 0.0091747 -3.7212 0.09826 0.0087929 -0.00040688 -0.011862 -0.0088379 -0.14264 0.091064 0.1133 0.065906 -0.065433 -0.033799 0.019298 0.00088733 0.0030145 0.0021759 0.0012937 -0.13862
2.2773 0.0042485 -0.00025136 0.014911 0.0029574 0 0.00018034 0.0038372 0.002875 6.5863e-05 0.0060014 0.0074272 -3.789 0.13256 0.055438 0.028506 -0.016921 -0.0041184 -0.059001 0.11619 0.12082 0.11366 -0.036463 -0.032108 0.03215 0.0016333 0.00256 0.0017178 0.0019901 -0.058834
2.2813 0.0042189 0.0016434 0.0067602 -0.0027913 0 -0.0075247 -0.0012571 -0.00096465 -0.0081879 -0.00118 0.0016788 -3.8418 0.074248 0.052208 0.038948 -0.0015561 -0.00088154 -0.053732 0.11228 0.16832 0.12078 -0.005525 -0.027943 0.032669 0.0020525 0.0022647 0.0016749 0.0022995 0.028206
2.2852 0.0040318 0.0034916 0.0040451 -0.0032082 0 -0.0065326 -0.00506 -0.0035076 -0.015513 -0.0062232 -0.0098708 -3.9017 0.088661 0.045831 0.027064 0.010119 0.0025423 -0.091095 0.10724 0.16989 0.10261 0.019878 -0.020645 0.046751 0.0019227 0.0024149 0.002057 0.0019335 0.10156
2.2891 0.0036913 0.004591 0.0038627 0.0026901 0 0.0013806 -0.0064374 -0.0047119 -0.019475 -0.00661 -0.022993 -3.9819 0.080358 0.047143 0.0059604 0.023292 0.0075038 -0.089922 0.12722 0.17575 0.085578 0.036196 -0.012038 0.061354 0.0013787 0.0029166 0.0025333 0.0010256 0.13703
2.293 0.0038188 0.00539 0.0014839 0.010403 0 0.0093005 -0.0051658 -0.0047977 -0.018662 -0.0029775 -0.030645 -4.0771 0.054386 0.066245 -0.013585 0.043874 0.013367 -0.05105 0.15807 0.1881 0.078323 0.045292 -0.0049328 0.067089 0.00069756 0.0033798 0.0026984 7.4991e-05 0.1231
2.2969 0.004954 0.0068899 -0.0047661 0.013672 0 0.011175 -0.0018001 -0.0040673 -0.013509 0.001441 -0.028689 -4.1722 0.059131 0.11459 -0.018913 0.079217 0.017506 -0.011207 0.16471 0.18981 0.084027 0.052176 -0.00073338 0.054048 8.7e-05 0.003477 0.002417 -0.00036557 0.069041
2.3008 0.0068463 0.0094318 -0.011964 0.010089 0 0.0067749 0.0025861 -0.0026474 -0.0060514 0.0036064 -0.018992 -4.2576 0.039652 0.04603 -0.011213 0.076305 0.017189 0.021099 0.14979 0.16647 0.06663 0.066714 0.0013616 0.051121 -0.00034547 0.0032152 0.0019461 -5.536e-05 -0.0018486
2.3047 0.00849 0.012045 -0.015534 0.0033744 0 0.0012915 0.006632 -0.00033613 0.0012354 0.0031363 -0.0073304 -4.3361 0.037016 0.046287 -0.0095223 0.080596 0.011855 -0.0037915 0.1482 0.11417 0.062636 0.063206 0.0027496 0.081802 -0.00051627 0.0028634 0.001722 0.00076909 -0.067875
2.3086 0.0089276 0.01307 -0.013449 -1.091e-06 0 0.00016017 0.0090935 0.0031755 0.0067579 0.0021832 0.0016943 -4.4137 0.041329 0.081419 -0.0091891 0.082253 0.0037727 -0.043888 0.14093 0.097587 0.082993 0.057814 0.0031625 0.096476 -0.00035586 0.0026436 0.0019941 0.0015535 -0.12053
2.3125 0.0080745 0.011562 -0.0075543 0.0031777 0 0.0040017 0.0095345 0.0077517 0.010441 0.0030188 0.007999 -4.4891 0.045679 0.11707 -0.0077493 0.075464 -0.0036202 -0.051361 0.1216 0.13742 0.11275 0.059665 0.00031796 0.075537 9.4565e-05 0.0025313 0.0026167 0.0018051 -0.16388
2.3164 0.0067787 0.0081823 -0.001112 0.0098923 0 0.0083524 0.0088641 0.012438 0.013306 0.005839 0.01477 -4.5532 0.048546 0.10347 -0.0076122 0.061745 -0.0083442 0.065574 0.11387 0.15285 0.060431 0.063789 -0.0078681 0.066871 0.00062028 0.002376 0.0031705 0.0014222 -0.20504
2.3203 0.0060594 0.0047211 0.0044495 0.013806 0 0.0082787 0.0089735 0.015792 0.016359 0.0089478 0.024214 -4.602 0.03031 0.011234 -0.013286 0.080832 -0.011177 -0.030272 0.083949 0.096868 0.064713 0.05375 -0.02059 0.057824 0.00093879 0.0021857 0.0032964 0.00073793 -0.24566
2.3242 0.0062468 0.0026948 0.010098 0.011297 0 0.0033758 0.011314 0.016832 0.019628 0.010907 0.0346 -4.6472 0.036041 0.0044845 -0.039506 0.079123 -0.014461 -0.053371 0.073493 0.048362 0.062405 0.061919 -0.033788 0.055741 0.00091363 0.0022248 0.002958 0.00025666 -0.28102
2.3281 0.0068183 0.0023262 0.016759 0.0048178 0 -0.0016492 0.015395 0.015787 0.022069 0.01216 0.041414 -4.7101 0.040767 0.032111 -0.063249 0.066415 -0.019511 -0.012658 0.071719 0.022828 0.046973 0.0708 -0.042774 0.054787 0.00066344 0.0027631 0.0024323 0.00029422 -0.30485
2.332 0.0070436 0.0028129 0.022924 0.00043003 0 -0.0013697 0.01869 0.013904 0.022366 0.014282 0.041372 -4.8022 0.0064396 -0.0063587 -0.053941 0.068009 -0.024994 0.014797 0.056144 0.021597 0.027097 0.052396 -0.045591 0.045363 0.00043702 0.0037102 0.0020756 0.00079257 -0.31364
2.3359 0.0067922 0.0034878 0.025274 0.0020347 0 0.0051815 0.018457 0.012383 0.019976 0.017666 0.035272 -4.9109 0.046342 -0.0064123 -0.07998 0.089656 -0.027808 0.033309 0.05696 0.03043 0.075742 0.057879 -0.044057 0.019646 0.00037098 0.0045399 0.0020852 0.0014248 -0.30682
2.3398 0.0067299 0.0046067 0.021897 0.0079739 0 0.013471 0.014179 0.011461 0.015577 0.020335 0.026933 -5.0063 0.019482 -0.054392 -0.10485 0.099657 -0.025681 0.010591 0.054881 0.033593 0.042446 0.049745 -0.041679 0.039891 0.00038332 0.0046542 0.002435 0.0018648 -0.28504
2.3438 0.0077372 0.0069455 0.014675 0.013153 0 0.017553 0.0084203 0.01053 0.010618 0.019495 0.019387 -5.0676 -0.0018753 -0.074104 -0.10276 0.095413 -0.019168 -0.0040678 0.044717 0.060215 0.046912 0.047495 -0.040551 0.068241 0.00031691 0.0038913 0.0029704 0.0019819 -0.25025
2.3477 0.010109 0.010694 0.0080581 0.014274 0 0.015424 0.005058 0.0091321 0.0064066 0.01449 0.012239 -5.1024 0.010108 -0.052541 -0.070248 0.082094 -0.011295 -0.00055628 0.03814 0.094799 0.10299 0.054636 -0.04016 0.087136 0.00017005 0.0026977 0.0035161 0.0018257 -0.20804
2.3516 0.013276 0.014913 0.0051994 0.012781 0 0.01065 0.0061945 0.007709 0.0035188 0.0080878 0.0029572 -5.1405 0.036249 -0.059902 -0.03326 0.079018 -0.0052473 -0.019455 0.078841 0.047226 0.079543 0.053706 -0.038863 0.09784 0.00014079 0.0017763 0.0038978 0.0014813 -0.16892
2.3555 0.01629 0.018262 0.0052996 0.012699 0 0.008842 0.010483 0.0072481 0.0019536 0.0045063 -0.0091204 -5.2069 0.025624 -0.045154 -0.038089 0.094206 -0.0022138 0.020273 0.071065 0.031062 0.12534 0.058608 -0.036089 0.094613 0.00040692 0.0015143 0.0039308 0.00099021 -0.14568
2.3594 0.018621 0.020309 0.0049676 0.015929 0 0.012447 0.014461 0.0081888 0.0017299 0.0058662 -0.020244 -5.2982 0.022242 -0.055299 -0.045034 0.11417 -0.0012222 0.016253 0.068335 0.021063 0.11009 0.059647 -0.032816 0.067531 0.00086856 0.001715 0.0034908 0.00043084 -0.14842
2.3633 0.020555 0.022034 0.0023293 0.020168 0 0.018798 0.01574 0.0098954 0.003245 0.010505 -0.024184 -5.3851 0.010805 -0.076803 -0.036501 0.11655 -0.00084786 -0.021634 0.063675 0.030231 0.07411 0.037353 -0.030103 0.055253 0.0011591 0.0018693 0.0026703 4.0593e-05 -0.18123
2.3672 0.022868 0.024874 -0.00028626 0.021753 0 0.023143 0.015115 0.011468 0.0070051 0.014849 -0.017378 -5.4399 -0.023644 -0.088074 -0.0041765 0.086998 -0.001024 -0.069695 0.046578 0.063486 0.070308 -0.018462 -0.02782 0.087962 0.00097019 0.0016903 0.0018571 0.000172 -0.24264
2.3711 0.026075 0.02915 0.0020226 0.020314 0 0.023544 0.015636 0.013141 0.013023 0.016997 -0.0025813 -5.4616 -0.024323 -0.065355 -0.0026388 0.09719 -0.003264 -0.11746 0.04209 0.0061207 0.059527 -0.021514 -0.025545 0.053275 0.0003898 0.0013898 0.001564 0.0010216 -0.32827
2.375 0.029905 0.033476 0.01215 0.020011 0 0.022788 0.019587 0.016623 0.020542 0.018436 0.012757 -5.4755 -0.048991 -0.087823 -0.062688 0.10391 -0.0092486 -0.12295 0.011894 -0.018051 0.064988 -0.021193 -0.024866 0.032885 -0.00010963 0.0014365 0.002053 0.002337 -0.43225
2.3789 0.033432 0.03585 0.027812 0.025507 0 0.025402 0.026327 0.023653 0.02842 0.022194 0.022503 -5.5086 -0.060523 -0.1322 -0.085016 0.098492 -0.019247 -0.10767 -0.026813 -0.031372 0.048519 -0.019712 -0.030127 0.023314 -7.4637e-05 0.0020431 0.0030464 0.0034185 -0.54697
2.3828 0.035719 0.035469 0.042871 0.036525 0 0.032729 0.033042 0.033925 0.035832 0.029391 0.027056 -5.5649 -0.052157 -0.16262 -0.071634 0.088199 -0.031828 -0.095862 -0.056753 -0.043941 0.012812 -0.017852 -0.045645 0.0069694 0.0004922 0.0028864 0.0038322 0.0035305 -0.6632
2.3867 0.036429 0.033512 0.051953 0.046764 0 0.040977 0.037514 0.044494 0.042611 0.037792 0.032889 -5.6231 -0.038336 -0.11599 -0.10668 0.096573 -0.044937 -0.12564 -0.052325 -0.061076 -0.0053 -0.015641 -0.07116 -0.053405 0.0010909 0.0033336 0.0037698 0.0024655 -0.77236
2.3906 0.035886 0.032048 0.054127 0.048933 0 0.044385 0.040016 0.051585 0.048909 0.0439 0.046435 -5.659 -0.057192 -0.1253 -0.12649 0.069335 -0.057141 -0.15094 -0.045217 -0.07259 0.027924 -0.064299 -0.099908 -0.033107 0.0011507 0.0029648 0.0028239 0.00079536 -0.86874
2.3945 0.034591 0.03206 0.052464 0.041476 0 0.040633 0.042402 0.053365 0.054578 0.046411 0.06753 -5.6674 -0.059594 -0.13193 -0.11228 0.049744 -0.06788 -0.095191 -0.05592 -0.086405 0.035703 -0.075639 -0.12213 -0.050286 0.00054673 0.001915 0.0016619 -0.00046324 -0.94843
2.3984 0.032652 0.032454 0.050291 0.030424 0 0.033271 0.045431 0.051145 0.058917 0.047348 0.08835 -5.6638 -0.046024 -0.13551 -0.099086 0.032341 -0.076733 -0.054946 -0.070977 -0.10682 0.015758 -0.071671 -0.1319 -0.079723 -0.00027514 0.00075137 0.0011753 -0.0005669 -1.0046
2.4023 0.02968 0.031048 0.047881 0.024179 0 0.028545 0.047277 0.047844 0.061047 0.049533 0.099074 -5.6662 -0.028686 -0.13887 -0.10915 0.017863 -0.082708 -0.092268 -0.079925 -0.13238 -0.018915 -0.073022 -0.13143 -0.09487 -0.00068752 3.2238e-05 0.0017816 0.00040553 -1.0242
2.4063 0.025305 0.026661 0.042583 0.025822 0 0.029328 0.044974 0.045152 0.060424 0.052894 0.09548 -5.6767 -0.068808 -0.14604 -0.096122 0.053772 -0.084382 -0.081558 -0.092823 -0.134 0.0020938 -0.069356 -0.12861 -0.090847 -0.0004288 -4.7447e-05 0.0030791 0.0016307 -0.99109
2.4102 0.01988 0.020384 0.031911 0.030167 0 0.031887 0.037444 0.042101 0.056892 0.053537 0.081793 -5.6823 -0.045798 -0.12821 -0.095238 0.072551 -0.0807 -0.072826 -0.0824 -0.13984 0.00099608 -0.047268 -0.12933 -0.069077 0.00019089 0.00034069 0.0041565 0.0021992 -0.89545
2.4141 0.01471 0.0149 0.016542 0.028592 0 0.028931 0.027001 0.036364 0.050217 0.046916 0.066236 -5.6715 -0.010588 -0.12201 -0.078075 0.089097 -0.071519 -0.070243 -0.064034 -0.10065 0.041676 -0.021138 -0.13125 -0.058647 0.00059723 0.00091778 0.0043071 0.0018203 -0.74241
2.418 0.011488 0.012495 0.00061335 0.017365 0 0.016665 0.017648 0.026914 0.03979 0.032348 0.053274 -5.6498 -0.00023017 -0.11377 -0.05073 0.10593 -0.057352 -0.064321 -0.039864 -0.046021 0.098673 -0.0036573 -0.12472 -0.040755 0.00046962 0.0015238 0.0035557 0.00099373 -0.552
2.4219 0.011231 0.013524 -0.010615 0.0018595 0 -0.00039968 0.01179 0.015365 0.02515 0.014577 0.039628 -5.635 -0.05499 -0.064707 -0.036295 0.12102 -0.038772 -0.037263 -0.0073581 -0.048322 0.10037 -0.0099093 -0.10077 0.028667 -6.4143e-06 0.0021253 0.0025776 0.00052207 -0.35054
2.4258 0.013494 0.01647 -0.013647 -0.0073757 0 -0.011662 0.0086244 0.0047392 0.0071419 0.00066563 0.017886 -5.64 -0.0073205 -0.12454 -0.047625 0.13275 -0.016397 -0.030034 0.0083681 -0.0059164 0.07126 0.031909 -0.059157 0.044386 -0.00035268 0.0026847 0.0021119 0.00079927 -0.1605
2.4297 0.01644 0.019198 -0.0083031 -0.0033796 0 -0.0085207 0.0057322 -0.0030165 -0.011383 -0.0052329 -0.015274 -5.6589 -0.0050059 -0.12552 0.0015728 0.12694 0.0082687 -0.014602 0.042994 0.04907 0.11107 0.059336 -0.0099189 0.052253 -0.00024094 0.003096 0.0023883 0.0014934 0.0037335
2.4336 0.017735 0.020064 0.0023659 0.011154 0 0.0080749 0.0020315 -0.0082857 -0.026343 -0.0047347 -0.053448 -5.6735 -0.0046903 -0.11754 0.031586 0.12683 0.031975 -0.0094664 0.070755 0.10263 0.15413 0.071125 0.033111 0.076004 0.00025264 0.0032683 0.0030313 0.001884 0.1343
2.4375 0.015627 0.018053 0.013142 0.025519 0 0.026983 -0.0012281 -0.012754 -0.034489 -0.0034497 -0.082669 -5.6712 0.01396 -0.12888 0.0016727 0.14056 0.050091 -0.018894 0.078399 0.13937 0.16179 0.074862 0.061034 0.10922 0.00077911 0.0032421 0.0034615 0.0015346 0.22836
2.4414 0.0095708 0.012396 0.018305 0.028691 0 0.034053 -0.0025898 -0.017416 -0.035321 -0.0063542 -0.090074 -5.6578 0.015164 -0.1394 -0.045071 0.13873 0.058492 -0.010365 0.079484 0.12914 0.15048 0.10441 0.073756 0.058454 0.0010575 0.0031737 0.0033963 0.00069539 0.2908
2.4453 0.00020319 0.0026723 0.013976 0.016647 0 0.02182 -0.0032296 -0.021758 -0.031336 -0.01428 -0.072503 -5.6507 0.018794 -0.14238 -0.036052 0.15651 0.055887 -0.010706 0.093654 0.10091 0.15277 0.12148 0.076644 0.12582 0.0010861 0.0031864 0.003022 8.2981e-05 0.33675
2.4492 -0.011024 -0.010316 0.00054738 -0.005984 0 -0.0055328 -0.0069507 -0.024728 -0.026329 -0.024015 -0.038711 -5.6613 0.017277 -0.10919 -0.029611 0.14508 0.044846 -0.0019311 0.087712 0.10228 0.12883 0.1157 0.074145 0.12015 0.0010591 0.003248 0.0027489 0.00024421 0.38606
2.4531 -0.022186 -0.023849 -0.016485 -0.030059 0 -0.035269 -0.016548 -0.026078 -0.023062 -0.031179 -0.0041018 -5.6821 0.018904 -0.081027 -0.018387 0.12243 0.030639 -0.001483 0.072441 0.11362 0.10429 0.10512 0.06664 0.070664 0.001125 0.0032174 0.002828 0.001073 0.44873
2.457 -0.031188 -0.033961 -0.028907 -0.047577 0 -0.054432 -0.029843 -0.026395 -0.022007 -0.03308 0.017778 -5.6944 0.035242 -0.11524 0.017667 0.12397 0.018605 -0.032911 0.069132 0.098624 0.12246 0.11523 0.052864 0.060664 0.0012456 0.0030162 0.0031733 0.0019027 0.51228
2.4609 -0.036244 -0.037538 -0.030733 -0.054712 0 -0.057135 -0.03977 -0.025899 -0.021876 -0.029629 0.021325 -5.6848 0.038377 -0.10897 0.004078 0.14312 0.011782 -0.0048867 0.046103 0.090173 0.18631 0.11262 0.034435 0.051045 0.0012683 0.0027355 0.0034971 0.0020818 0.54541
2.4648 -0.036578 -0.034351 -0.022442 -0.051457 0 -0.046263 -0.039463 -0.023771 -0.02116 -0.022582 0.0097832 -5.6577 0.038613 -0.12262 -0.022421 0.14609 0.010193 -0.03761 0.041356 0.075394 0.1575 0.10064 0.017137 0.062921 0.0010966 0.0025553 0.0035782 0.0015247 0.52025
2.4688 -0.032927 -0.027291 -0.010944 -0.040071 0 -0.029767 -0.028316 -0.019286 -0.019328 -0.014579 -0.0079914 -5.6304 0.038419 -0.11528 -0.03571 0.13914 0.0119 -0.049218 0.055171 0.079639 0.1316 0.11414 0.0072708 0.057309 0.00076938 0.0025561 0.0034154 0.00076968 0.43789
2.4727 -0.02731 -0.020401 -0.0047343 -0.024334 0 -0.015332 -0.013458 -0.013739 -0.016985 -0.0086112 -0.022256 -5.6183 0.032701 -0.091976 -0.034739 0.12329 0.014764 -0.014819 0.076907 0.1002 0.13661 0.14382 0.0066847 0.029901 0.00039308 0.0026324 0.0031777 0.0005128 0.3351
2.4766 -0.021956 -0.016197 -0.0077411 -0.0093518 0 -0.0071288 -0.0047541 -0.010717 -0.015323 -0.0073171 -0.026651 -5.6241 0.001411 -0.13042 -0.055516 0.09178 0.017708 0.020595 0.073158 0.090588 0.11565 0.10784 0.011544 0.025788 3.4032e-05 0.00261 0.0030501 0.0010323 0.26384
2.4805 -0.018104 -0.01442 -0.016718 -0.00037107 0 -0.0056038 -0.0072215 -0.013578 -0.015534 -0.011582 -0.021065 -5.6401 0.046058 -0.11485 -0.0072358 0.10159 0.020872 0.024032 0.050845 0.079153 0.11529 0.090076 0.016184 0.070183 -0.00029917 0.0024495 0.0031166 0.001979 0.25776
2.4844 -0.015577 -0.013108 -0.024238 -0.00024715 0 -0.0088765 -0.017247 -0.022026 -0.018368 -0.019248 -0.01205 -5.6582 0.050913 -0.082725 -0.020247 0.10888 0.024908 0.013426 0.054215 0.097551 0.14333 0.09463 0.018257 0.086021 -0.00058468 0.0023162 0.0033339 0.0026762 0.31169
2.4883 -0.013502 -0.010901 -0.024714 -0.0074148 0 -0.014107 -0.025803 -0.031247 -0.023598 -0.025629 -0.009541 -5.6766 0.047742 -0.067105 -0.034113 0.11342 0.030035 0.015207 0.066288 0.12711 0.17003 0.10108 0.02012 0.076706 -0.00074199 0.0024272 0.0035603 0.002646 0.38908
2.4922 -0.011491 -0.0084692 -0.018486 -0.016649 0 -0.018485 -0.025812 -0.035104 -0.029463 -0.026383 -0.020335 -5.6969 0.075227 -0.090803 0.015247 0.11929 0.035434 0.054519 0.065388 0.14374 0.16338 0.088109 0.025301 0.05897 -0.00069305 0.0028256 0.0036121 0.0019332 0.44919
2.4961 -0.010211 -0.0079034 -0.010943 -0.022672 0 -0.020256 -0.017426 -0.031012 -0.032842 -0.020952 -0.041901 -5.7189 0.040683 -0.073763 -0.034018 0.11885 0.039323 0.1329 0.068923 0.14217 0.12265 0.063066 0.03383 0.07145 -0.00047219 0.0033135 0.0033552 0.0010073 0.4711
2.5 -0.010789 -0.010707 -0.0078902 -0.023836 0 -0.019612 -0.0071602 -0.022155 -0.030822 -0.013546 -0.061684 -5.7384 0.06294 -0.086753 -0.050312 0.13722 0.039743 0.11387 0.077745 0.14767 0.16978 0.076753 0.041336 0.097378 -0.00024858 0.0036211 0.0028152 0.00038229 0.45801
2.5039 -0.013613 -0.016251 -0.011229 -0.022697 0 -0.018489 -0.002255 -0.014856 -0.023073 -0.01029 -0.064268 -5.7531 0.073083 -0.079481 -0.028161 0.12163 0.035711 0.057617 0.081768 0.13651 0.21688 0.080519 0.042859 0.085374 -0.00020367 0.0036443 0.0022216 0.00027733 0.42447
2.5078 -0.017651 -0.021995 -0.018112 -0.022936 0 -0.018827 -0.0053833 -0.013345 -0.013085 -0.014406 -0.042557 -5.7667 0.064489 -0.054359 0.016325 0.086519 0.028088 0.0064538 0.081861 0.11495 0.22171 0.062406 0.037499 0.048396 -0.00036349 0.0035125 0.0018965 0.00054851 0.38266
2.5117 -0.020936 -0.02517 -0.023498 -0.025494 0 -0.020485 -0.013673 -0.016581 -0.0065518 -0.023317 -0.0047243 -5.7881 0.079061 -0.058889 0.040767 0.10948 0.019486 0.0088855 0.088459 0.11737 0.15936 0.035199 0.029195 0.059487 -0.0005517 0.0034254 0.0020214 0.00087076 0.33906
2.5156 -0.021778 -0.024455 -0.023556 -0.027536 0 -0.020948 -0.021779 -0.01984 -0.0074045 -0.030251 0.029373 -5.8237 0.11157 -0.12235 0.023374 0.12082 0.013034 -0.0097251 0.11084 0.11959 0.17441 0.059477 0.022923 0.011599 -0.00052692 0.0034347 0.0024704 0.00098028 0.29878
2.5195 -0.019655 -0.02036 -0.01749 -0.025231 0 -0.01758 -0.025565 -0.019237 -0.014418 -0.029227 0.04079 -5.8729 0.079199 -0.09819 0.024166 0.12359 0.010654 0.024585 0.094524 0.10796 0.19838 0.061813 0.020279 -0.007078 -0.00019298 0.0034026 0.0028892 0.00080747 0.26693
2.5234 -0.01514 -0.014298 -0.0072984 -0.017645 0 -0.010569 -0.023557 -0.014811 -0.021528 -0.019456 0.024129 -5.929 0.047979 -0.062741 0.026584 0.11658 0.012 0.050386 0.074605 0.10868 0.21404 0.071699 0.01893 -0.012965 0.00030329 0.0031781 0.00299 0.00046479 0.24268
2.5273 -0.0091741 -0.0074068 0.0035638 -0.0079226 0 -0.0034467 -0.016257 -0.0095215 -0.022208 -0.0057166 -0.009222 -5.985 0.064824 -0.072028 0.016897 0.10338 0.01481 0.023096 0.076425 0.13128 0.21436 0.10512 0.016199 -0.023654 0.00067486 0.0027996 0.0028045 0.00015642 0.21384
2.5313 -0.0025027 -0.000135 0.011619 -0.00047371 0 -5.4058e-05 -0.005316 -0.005701 -0.014618 0.0054098 -0.039435 -6.037 0.052791 -0.029748 0.013357 0.11387 0.016446 0.0044536 0.057288 0.091573 0.22542 0.084238 0.012613 -0.036259 0.00071209 0.0025 0.0026401 7.9005e-05 0.16159
2.5352 0.0042686 0.0072975 0.014657 0.0032016 0 -0.00046867 0.0063714 -0.002842 -0.0031687 0.010212 -0.051305 -6.0829 0.039534 -0.035215 0.020278 0.10164 0.015446 0.0056283 0.088088 0.094237 0.19057 0.079124 0.011217 -0.030305 0.00043849 0.0024957 0.00276 0.00033662 0.074784
2.5391 0.01036 0.01428 0.012756 0.0059522 0 -7.3594e-05 0.01474 0.0011806 0.0051281 0.0098236 -0.042169 -6.1198 0.025325 -0.06405 -0.0041214 0.10293 0.011973 -0.028608 0.071954 0.090153 0.16456 0.059729 0.013089 -0.033321 9.0976e-05 0.0027697 0.0030976 0.00087805 -0.039116
2.543 0.014876 0.01978 0.0084497 0.012013 0 0.0065286 0.016349 0.0071473 0.0066317 0.0084058 -0.019997 -6.1453 0.00998 -0.081372 -0.044141 0.1085 0.0069801 -0.056083 0.019873 0.075128 0.15508 0.029133 0.013959 -0.042377 -4.4551e-05 0.0030713 0.0033086 0.0014909 -0.15848
2.5469 0.017365 0.022931 0.0054086 0.022215 0 0.019808 0.011376 0.013276 0.0042886 0.0095674 0.0047064 -6.1629 -0.0068808 -0.037846 -0.053034 0.085968 0.00095681 0.020782 -0.0040681 0.064233 0.15033 0.0066459 0.0062972 -0.039832 0.00018516 0.0031405 0.0031372 0.001892 -0.26473
2.5508 0.018274 0.023648 0.0061078 0.031974 0 0.033285 0.0049853 0.017168 0.0052148 0.014071 0.025499 -6.183 0.040743 -0.080627 -0.0069994 0.091812 -0.0066007 -0.051311 -0.011687 0.053397 0.2138 -0.0038196 -0.014133 -0.080943 0.00071694 0.002939 0.0027278 0.0018923 -0.35622
2.5547 0.018683 0.022659 0.010169 0.034452 0 0.037914 0.0046883 0.018731 0.014588 0.020255 0.040696 -6.2172 0.040438 -0.12349 0.0026753 0.092616 -0.016569 -0.065647 -0.0084434 0.023207 0.19741 -0.006393 -0.043194 -0.12196 0.0013169 0.0026661 0.0025354 0.0015324 -0.44481
2.5586 0.019383 0.020944 0.014911 0.02656 0 0.029726 0.014745 0.020682 0.030986 0.02608 0.050188 -6.2681 0.028105 -0.1638 0.0032203 0.090887 -0.029003 -0.079908 -0.015857 -0.0071008 0.15057 -0.013457 -0.070062 -0.15169 0.0017105 0.0025563 0.0028778 0.0010695 -0.53815
2.5625 0.020179 0.01912 0.017792 0.012572 0 0.014011 0.031949 0.025731 0.047054 0.030624 0.053528 -6.3254 0.032611 -0.19671 0.0018982 0.086664 -0.042383 -0.12054 -0.038764 -0.022635 0.10896 -0.030979 -0.08494 -0.16879 0.0017224 0.0026674 0.0035648 0.0008012 -0.62524
2.5664 0.020142 0.017276 0.018562 0.0017833 0 0.0018415 0.046831 0.033234 0.05482 0.033859 0.051494 -6.3729 0.074832 -0.20506 -0.053363 0.071258 -0.053924 -0.13172 -0.037291 -0.012586 0.080157 -0.05048 -0.086304 -0.19728 0.0013586 0.0028628 0.0040062 0.00084602 -0.68053
2.5703 0.018656 0.01532 0.019102 0.0016465 0 0.0014292 0.050108 0.0389 0.051231 0.035475 0.048255 -6.4016 0.0475 -0.25119 -0.052331 0.09672 -0.060749 -0.13162 -0.062266 -0.043199 0.083601 -0.040348 -0.081317 -0.19203 0.00079381 0.0029789 0.0037468 0.0010589 -0.68366
2.5742 0.016239 0.013426 0.02116 0.011914 0 0.011659 0.039585 0.03824 0.039641 0.034389 0.049832 -6.4159 0.024578 -0.25502 -0.035031 0.097654 -0.061152 -0.12262 -0.071664 -0.056951 0.091655 -0.035351 -0.079117 -0.17726 0.00026948 0.0029859 0.0029255 0.0011565 -0.63675
2.5781 0.014301 0.012135 0.024312 0.024749 0 0.02346 0.021989 0.030664 0.026665 0.029722 0.058544 -6.4272 0.022618 -0.23573 -0.037256 0.085091 -0.055273 -0.12837 -0.074469 -0.045254 0.12329 -0.03646 -0.082999 -0.1685 -3.5623e-05 0.0029742 0.002191 0.00095786 -0.56288
2.582 0.014017 0.012049 0.026304 0.030887 0 0.027772 0.0081587 0.020315 0.017467 0.022284 0.068432 -6.4419 0.043198 -0.2379 -0.091523 0.0896 -0.044894 -0.17657 -0.091675 -0.012055 0.20402 -0.036458 -0.088221 -0.17884 -7.9748e-05 0.0030053 0.0021175 0.00054435 -0.48766
2.5859 0.015419 0.01344 0.025424 0.026841 0 0.023017 0.0053711 0.012805 0.013179 0.014896 0.067284 -6.4561 0.021266 -0.21088 -0.034778 0.092878 -0.032565 -0.17907 -0.077932 0.028407 0.17222 -0.036393 -0.086786 -0.1523 6.8323e-05 0.0030153 0.0026678 0.00020661 -0.42113
2.5898 0.017549 0.016121 0.022403 0.017253 0 0.015592 0.012715 0.010835 0.011697 0.010762 0.045459 -6.4616 0.032189 -0.19671 -0.0009521 0.12394 -0.020535 -0.13247 -0.05286 0.023644 0.14914 -0.0015665 -0.074359 -0.14177 0.00031681 0.0028941 0.0032325 0.00022052 -0.356
2.5938 0.019512 0.019655 0.019785 0.010636 0 0.013371 0.02273 0.012613 0.010214 0.011023 0.0050245 -6.4585 0.036665 -0.19164 -0.031647 0.14872 -0.010014 -0.11579 -0.039953 0.022919 0.13129 0.021601 -0.053272 -0.1395 0.00060734 0.0026543 0.0032243 0.00063049 -0.28236
2.5977 0.021334 0.023639 0.01935 0.012293 0 0.018495 0.027474 0.014165 0.007154 0.013622 -0.038786 -6.4575 0.021944 -0.19396 -0.10387 0.15373 -0.0011791 -0.13333 -0.038028 0.047366 0.13392 0.021405 -0.029891 -0.12475 0.00088872 0.0024828 0.0026576 0.0012075 -0.20412
2.6016 0.023776 0.027787 0.020311 0.020457 0 0.026066 0.024086 0.013102 0.0025417 0.014804 -0.066092 -6.4698 0.0088503 -0.2045 -0.079932 0.14917 0.0060879 -0.074605 -0.0064284 0.087447 0.2126 0.033147 -0.0099306 -0.042846 0.0010585 0.0025829 0.0021422 0.0016064 -0.14246
2.6055 0.027316 0.031757 0.020255 0.028625 0 0.029526 0.015996 0.010413 -0.0024231 0.012344 -0.065023 -6.494 -0.0061366 -0.19793 -0.02775 0.11893 0.01121 -0.080103 -0.018544 0.052311 0.21896 0.037707 0.0036834 -0.088141 0.00097697 0.0029449 0.002287 0.0015967 -0.12471
2.6094 0.031366 0.034961 0.017913 0.031614 0 0.027244 0.0097417 0.009114 -0.0056805 0.0079215 -0.039066 -6.5141 -0.0070857 -0.2013 -0.035723 0.11816 0.01251 -0.10234 -0.016311 0.071175 0.18891 0.018648 0.0094029 -0.10037 0.00058771 0.0032924 0.0030892 0.0011984 -0.16893
2.6133 0.034517 0.036638 0.014848 0.029753 0 0.023909 0.010408 0.011513 -0.004603 0.0064242 -0.0037167 -6.513 -0.0052753 -0.22182 -0.059835 0.11569 0.007907 -0.10349 -0.011195 0.095119 0.1635 -0.0035993 0.0051334 -0.096391 4.1868e-05 0.0032949 0.0039057 0.00064163 -0.27557
2.6172 0.035588 0.036216 0.014197 0.027642 0 0.025521 0.01892 0.017644 0.0030158 0.012312 0.02469 -6.4895 -0.013087 -0.25691 -0.045938 0.076909 -0.0036061 -0.063871 -0.022323 0.060676 0.17753 -0.0086298 -0.011039 -0.11278 -0.00032995 0.0028665 0.0040403 0.00020199 -0.42856
2.6211 0.03448 0.033726 0.017676 0.029012 0 0.032924 0.032262 0.02577 0.017287 0.025721 0.039425 -6.4617 -0.010459 -0.22971 -0.041856 0.061991 -0.020777 -0.15424 -0.049685 0.016292 0.17645 -0.038638 -0.03792 -0.13763 -0.00023732 0.0022608 0.0033848 3.7233e-05 -0.60119
2.625 0.032081 0.029935 0.023914 0.032783 0 0.040199 0.045553 0.03382 0.035121 0.041509 0.045752 -6.4525 -0.04434 -0.234 -0.10948 0.042301 -0.040233 -0.16082 -0.031079 -0.01763 0.20276 -0.056336 -0.069643 -0.16213 0.00031686 0.0018511 0.00251 0.00012927 -0.76227
2.6289 0.029455 0.026046 0.029832 0.034097 0 0.039651 0.05433 0.040275 0.051095 0.052325 0.054429 -6.4691 -0.058582 -0.22631 -0.12477 0.035907 -0.057991 -0.15599 -0.039825 -0.028493 0.18343 -0.078827 -0.098062 -0.17243 0.00098567 0.0017926 0.0021373 0.00034614 -0.88288
2.6328 0.027162 0.023177 0.033631 0.029371 0 0.028964 0.056115 0.044239 0.060211 0.053645 0.07198 -6.4957 -0.043993 -0.21314 -0.092487 0.044309 -0.071261 -0.13923 -0.06916 -0.031326 0.12784 -0.096425 -0.11758 -0.16363 0.0013159 0.0018875 0.0025064 0.0005591 -0.94531
2.6367 0.025316 0.021965 0.036256 0.020481 0 0.014106 0.051166 0.045409 0.06073 0.04696 0.095031 -6.5058 -0.027526 -0.24753 -0.13143 0.055312 -0.079213 -0.047164 -0.039592 -0.072748 0.1216 -0.071471 -0.12804 -0.13634 0.0010979 0.0017898 0.0032207 0.00072611 -0.95085
2.6406 0.024149 0.022563 0.039857 0.013964 0 0.0053204 0.042382 0.044348 0.054922 0.038645 0.11241 -6.4831 -0.032416 -0.25415 -0.071542 0.051128 -0.082286 -0.086836 -0.060611 -0.057699 0.10687 -0.098596 -0.13303 -0.12999 0.0005286 0.0013575 0.0036605 0.0008904 -0.91988
2.6445 0.024374 0.024942 0.04496 0.015698 0 0.0095057 0.034193 0.042517 0.047216 0.035313 0.11289 -6.4323 -0.041335 -0.28625 -0.060007 0.043904 -0.080915 -0.15208 -0.075593 -0.033668 0.12766 -0.091499 -0.13529 -0.13189 3.9222e-05 0.00081295 0.0035231 0.0011076 -0.88071
2.6484 0.02693 0.029204 0.049485 0.025793 0 0.025204 0.030562 0.041443 0.041229 0.039189 0.092922 -6.3721 -0.03902 -0.29724 -0.059232 0.042533 -0.074965 -0.1775 -0.069279 -0.016429 0.14322 -0.071323 -0.1339 -0.12648 -5.9985e-05 0.00055549 0.0029866 0.0013646 -0.85344
2.6523 0.032396 0.035601 0.050828 0.038403 0 0.044024 0.032988 0.0415 0.037876 0.046938 0.058901 -6.3174 -0.015469 -0.25784 -0.036565 0.054788 -0.06439 -0.12171 -0.035325 -0.010908 0.12881 -0.05491 -0.12573 -0.10245 0.00019782 0.00080511 0.0024203 0.0015581 -0.84067
2.6563 0.04063 0.044228 0.048955 0.046788 0 0.057013 0.039823 0.041638 0.035642 0.052603 0.023024 -6.2685 0.019177 -0.24879 -0.037138 0.089184 -0.050357 -0.030715 0.0066695 0.023868 0.16487 -0.0023553 -0.10946 -0.065399 0.00053099 0.0014155 0.0020125 0.0015566 -0.83227
2.6602 0.050876 0.054635 0.047254 0.049212 0 0.060856 0.047509 0.040732 0.032394 0.052219 -0.0041656 -6.2148 -0.0050935 -0.23494 -0.088617 0.086068 -0.035613 -0.011326 -0.0011327 0.0076088 0.1133 0.0023451 -0.087989 -0.051362 0.00070334 0.0020228 0.0017012 0.0013035 -0.82034
2.6641 0.06205 0.065692 0.050039 0.050426 0 0.059388 0.053006 0.039398 0.027307 0.046598 -0.018972 -6.1469 -0.02238 -0.22613 -0.10253 0.064691 -0.023645 -0.025509 0.0038103 -0.0021765 0.092639 0.0001226 -0.067098 -0.075836 0.00072175 0.0023674 0.0014121 0.00088094 -0.81199
2.668 0.072874 0.075841 0.058887 0.057298 0 0.05983 0.055714 0.040301 0.021844 0.040514 -0.023974 -6.065 -0.022079 -0.22477 -0.087597 0.04107 -0.017379 -0.040064 0.012324 -0.00050147 0.10862 0.00060982 -0.052427 -0.10623 0.0007599 0.002468 0.0012655 0.0004776 -0.83032
2.6719 0.081904 0.083627 0.071147 0.072278 0 0.06698 0.057597 0.046197 0.019529 0.039347 -0.022674 -5.9759 -0.016757 -0.23021 -0.10171 0.034883 -0.018557 -0.013578 -0.020981 -0.0057045 0.11466 0.0018555 -0.048076 -0.077198 0.00091669 0.0024951 0.0014794 0.00027534 -0.90386
2.6758 0.087812 0.088214 0.081892 0.090347 0 0.079678 0.061577 0.057338 0.024643 0.045841 -0.014269 -5.8837 -0.019901 -0.25046 -0.11183 0.0010699 -0.02809 -0.0038544 -0.037865 -0.046524 0.090528 -0.011145 -0.057612 -0.097799 0.0010782 0.0025034 0.002074 0.00033719 -1.0522
2.6797 0.090015 0.089658 0.08744 0.1022 0 0.091862 0.069453 0.070828 0.040128 0.059071 0.0065379 -5.7848 -0.028979 -0.2425 -0.10304 -0.015303 -0.046515 -0.037879 -0.041068 -0.09313 0.062174 -0.035686 -0.084738 -0.11319 0.0010291 0.0023233 0.0027388 0.00057962 -1.2763
2.6836 0.089233 0.088844 0.087503 0.10131 0 0.097178 0.080788 0.08278 0.065424 0.075703 0.044088 -5.6711 -0.036572 -0.24052 -0.092751 -0.02759 -0.073533 -0.079951 -0.061896 -0.13892 0.026243 -0.077568 -0.13089 -0.13967 0.00068985 0.001734 0.0030605 0.0008435 -1.5558
2.6875 0.087355 0.087175 0.084673 0.089221 0 0.093724 0.093272 0.091432 0.09559 0.09213 0.095229 -5.5377 -0.041395 -0.25255 -0.093726 -0.047911 -0.10673 -0.098358 -0.10762 -0.17686 -0.0161 -0.12532 -0.19103 -0.1753 0.00022482 0.0007307 0.0029106 0.00099873 -1.8542
2.6914 0.08649 0.086115 0.082386 0.075026 0 0.085556 0.1041 0.098296 0.12293 0.10593 0.14788 -5.3865 -0.060091 -0.20972 -0.1115 -0.089685 -0.14085 -0.056519 -0.11867 -0.19292 -0.049422 -0.10975 -0.25245 -0.16008 -9.3503e-05 -0.00040904 0.0025831 0.0010001 -2.1283
2.6953 0.087847 0.086748 0.083289 0.069289 0 0.079857 0.1114 0.1063 0.14078 0.11614 0.18689 -5.223 -0.063322 -0.18273 -0.093378 -0.082464 -0.16914 -0.084236 -0.11502 -0.27686 -0.093475 -0.15036 -0.30002 -0.17049 -0.00012014 -0.0013492 0.002513 0.00086948 -2.3431
2.6992 0.09129 0.089478 0.088654 0.077008 0 0.081819 0.11505 0.11675 0.14723 0.12275 0.20319 -5.0502 -0.067597 -0.17182 -0.11449 -0.084941 -0.18634 -0.1043 -0.13194 -0.29846 -0.11078 -0.16462 -0.32516 -0.17947 6.5991e-05 -0.0019861 0.0028362 0.00065302 -2.4844
2.7031 0.095869 0.094009 0.09819 0.094595 0 0.09108 0.11655 0.12791 0.14585 0.12624 0.19891 -4.8659 -0.080723 -0.14318 -0.13193 -0.099108 -0.19152 -0.097271 -0.14928 -0.28409 -0.10828 -0.157 -0.33113 -0.20152 0.00028435 -0.0024933 0.0032353 0.0004106 -2.5622
2.707 0.10072 0.099617 0.10977 0.11278 0 0.1025 0.11799 0.13638 0.14264 0.12734 0.18425 -4.6654 -0.10779 -0.056934 -0.072538 -0.11253 -0.18829 -0.060203 -0.13215 -0.30166 -0.10669 -0.15542 -0.32941 -0.25943 0.00043498 -0.0030608 0.0032372 0.00023647 -2.5998
2.7109 0.10556 0.10553 0.11966 0.12308 0 0.11066 0.12076 0.1395 0.14132 0.1269 0.169 -4.4459 -0.1136 -0.10169 -0.074511 -0.12473 -0.18196 -0.099658 -0.1315 -0.26261 -0.13078 -0.16581 -0.32948 -0.25225 0.00053174 -0.0035999 0.0026777 0.00024915 -2.615
2.7148 0.11039 0.1112 0.12426 0.12312 0 0.11438 0.12446 0.1367 0.1408 0.12581 0.15585 -4.2077 -0.096486 -0.10862 -0.057758 -0.17309 -0.17575 -0.14259 -0.13551 -0.25918 -0.14578 -0.18273 -0.3309 -0.21923 0.00056882 -0.0037569 0.0018784 0.00051016 -2.6061
2.7188 0.11498 0.11625 0.12249 0.11742 0 0.11714 0.12701 0.12899 0.13689 0.12461 0.14088 -3.9523 -0.09034 -0.11897 -0.071007 -0.20783 -0.16889 -0.17667 -0.14886 -0.24924 -0.14618 -0.20361 -0.32483 -0.20547 0.00041699 -0.0032691 0.0013708 0.00092396 -2.5568
2.7227 0.11873 0.12031 0.11711 0.11327 0 0.12297 0.12597 0.11807 0.12657 0.12312 0.11985 -3.6799 -0.088026 -0.14235 -0.11084 -0.20589 -0.15821 -0.21179 -0.17128 -0.21875 -0.13021 -0.22758 -0.30371 -0.22252 -7.1502e-05 -0.002324 0.0014422 0.0012367 -2.4553
2.7266 0.12104 0.1229 0.11288 0.11523 0 0.1314 0.12049 0.10619 0.1111 0.12041 0.094082 -3.3891 -0.010045 -0.14234 -0.086725 -0.17249 -0.14183 -0.3008 -0.19461 -0.19067 -0.10008 -0.25636 -0.26994 -0.23509 -0.00081937 -0.0015195 0.0019337 0.0011933 -2.3114
2.7305 0.1218 0.12361 0.11293 0.12193 0 0.13655 0.11236 0.096598 0.095404 0.11522 0.070344 -3.0779 0.013431 -0.1414 -0.089375 -0.10701 -0.12192 -0.30287 -0.19977 -0.20123 -0.0099745 -0.22017 -0.23532 -0.249 -0.0014218 -0.0013889 0.0024459 0.00076042 -2.1576
2.7344 0.12147 0.12257 0.11631 0.12767 0 0.13178 0.10526 0.092726 0.084437 0.10707 0.055473 -2.7463 0.0010702 -0.15716 -0.067894 -0.062985 -0.10413 -0.26813 -0.17725 -0.17618 0.083115 -0.18571 -0.21183 -0.22899 -0.0013781 -0.001906 0.0027101 0.00021599 -2.0318
2.7383 0.12074 0.12058 0.11926 0.12723 0 0.11651 0.10238 0.09597 0.080133 0.097457 0.051215 -2.3964 -0.020785 -0.18049 -0.028192 -0.034831 -0.094316 -0.23464 -0.14857 -0.15028 0.13362 -0.16137 -0.20253 -0.19873 -0.00051775 -0.0024617 0.0027605 -1.7786e-05 -1.9585
2.7422 0.12016 0.11885 0.11918 0.12021 0 0.098706 0.1044 0.10383 0.081272 0.090031 0.054115 -2.0317 -0.025913 -0.19861 0.015384 -0.013397 -0.094887 -0.23341 -0.13736 -0.16211 0.1094 -0.14472 -0.20117 -0.18753 0.00076596 -0.0023932 0.0027924 0.00029497 -1.9436
2.7461 0.12012 0.1183 0.11737 0.1115 0 0.090262 0.10924 0.11094 0.085832 0.089204 0.060095 -1.6561 -0.020472 -0.2074 0.053695 -0.054658 -0.10373 -0.21419 -0.12921 -0.10657 0.11053 -0.10032 -0.20051 -0.18029 0.0017383 -0.0016108 0.0029178 0.00097817 -1.9832
2.75 0.12093 0.11898 0.11779 0.10749 0 0.098117 0.11382 0.11304 0.093065 0.097392 0.06883 -1.2723 -0.031827 -0.19782 0.08187 -0.067851 -0.11618 -0.20419 -0.13265 -0.10775 0.077293 -0.10148 -0.20081 -0.22059 0.0018576 -0.00073062 0.0030881 0.0015382 -2.0741
2.7539 0.12278 0.12005 0.12288 0.11107 0 0.11839 0.11645 0.11066 0.10333 0.11274 0.08363 -0.87942 -0.039454 -0.15636 0.058474 -0.068019 -0.12847 -0.18407 -0.13047 -0.13882 0.017424 -0.11746 -0.20987 -0.25683 0.0011697 -0.00055627 0.0032184 0.0015313 -2.213
2.7578 0.12534 0.12042 0.13051 0.11936 0 0.13853 0.11767 0.10894 0.11637 0.12932 0.10716 -0.47126 -0.052596 -0.106 0.0018563 -0.078912 -0.13987 -0.14834 -0.13031 -0.18119 -0.059805 -0.14746 -0.23452 -0.28532 0.00021972 -0.0013593 0.0033147 0.00090852 -2.3855
2.7617 0.12763 0.11949 0.13533 0.12618 0 0.14607 0.11917 0.11328 0.13025 0.14025 0.13729 -0.037939 -0.11199 -0.11451 -0.0060883 -0.14438 -0.1521 -0.10134 -0.16619 -0.21388 -0.13876 -0.217 -0.27209 -0.34347 -0.00042406 -0.0026196 0.0034294 4.6455e-05 -2.5603
2.7656 0.12836 0.11752 0.13333 0.127 0 0.13725 0.12183 0.12447 0.14228 0.14201 0.16698 0.4286 -0.070783 -0.15368 -0.014902 -0.19283 -0.16682 -0.11793 -0.21625 -0.27952 -0.18843 -0.26784 -0.31049 -0.40127 -0.00059352 -0.0034736 0.0035173 -0.00055961 -2.699
2.7695 0.1267 0.11534 0.12534 0.12243 0 0.119 0.12485 0.13771 0.15079 0.1367 0.18804 0.92794 -0.043531 -0.16929 -0.016673 -0.1681 -0.18321 -0.16721 -0.26456 -0.31621 -0.23636 -0.32591 -0.33715 -0.39215 -0.00052623 -0.0034595 0.0034101 -0.00066833 -2.7762
2.7734 0.12289 0.11373 0.11604 0.11718 0 0.10326 0.12661 0.14645 0.15575 0.1304 0.19563 1.4493 -0.036119 -0.21374 -0.01732 -0.10447 -0.19756 -0.21702 -0.29284 -0.32748 -0.22867 -0.36413 -0.34838 -0.3691 -0.00051055 -0.0028734 0.0029981 -0.00041032 -2.7928
2.7773 0.11807 0.1129 0.10971 0.11554 0 0.098577 0.12633 0.14728 0.15761 0.12871 0.19021 1.9777 -0.045751 -0.30823 -0.023436 -0.045414 -0.20526 -0.24461 -0.28973 -0.32281 -0.13729 -0.35689 -0.35044 -0.37483 -0.00056665 -0.0024214 0.0024334 -8.1508e-05 -2.7692
2.7813 0.11359 0.11258 0.10676 0.11747 0 0.10519 0.12473 0.14147 0.15591 0.1327 0.17648 2.5038 -0.064853 -0.27011 -0.043182 -0.061649 -0.20358 -0.2725 -0.27307 -0.31766 -0.083844 -0.28794 -0.35152 -0.36207 -0.0004842 -0.0025221 0.0020884 0.00015295 -2.7247
2.7852 0.11036 0.11231 0.10447 0.11878 0 0.11641 0.12296 0.13238 0.14948 0.13829 0.1606 3.0315 -0.10722 -0.27007 -0.044051 -0.065562 -0.19324 -0.3073 -0.2623 -0.27124 0.001259 -0.20106 -0.35272 -0.32705 -0.00013901 -0.002934 0.0022392 0.00034539 -2.6617
2.7891 0.10865 0.11171 0.1006 0.11518 0 0.12402 0.12109 0.12199 0.13811 0.13934 0.14732 3.5748 -0.13009 -0.25773 -0.064435 -0.087412 -0.17771 -0.30086 -0.20159 -0.22788 0.038521 -0.1558 -0.34672 -0.28538 0.00028951 -0.0030478 0.0027641 0.00058378 -2.5669
2.793 0.10826 0.11057 0.096001 0.10666 0 0.12333 0.11774 0.11036 0.12367 0.13187 0.13741 4.1475 -0.11918 -0.22301 -0.091407 -0.11307 -0.16072 -0.26085 -0.13635 -0.19751 0.016112 -0.15028 -0.32514 -0.25045 0.00046553 -0.0025269 0.0031911 0.00077866 -2.4264
2.7969 0.10856 0.1087 0.09353 0.097999 0 0.11482 0.1115 0.098023 0.10912 0.11643 0.12678 4.7539 -0.070984 -0.17314 -0.082729 -0.1022 -0.14396 -0.22608 -0.17592 -0.17601 -0.045986 -0.15039 -0.28731 -0.23868 0.00026775 -0.0016487 0.0031009 0.00069665 -2.2394
2.8008 0.1084 0.10591 0.094596 0.094763 0 0.10257 0.10274 0.08775 0.095933 0.097327 0.10851 5.3862 0.018918 -0.14871 -0.054272 -0.025013 -0.12679 -0.091538 -0.19876 -0.1423 -0.10162 -0.16721 -0.24219 -0.25679 -2.4021e-05 -0.0010166 0.0025214 0.00024534 -2.0206
2.8047 0.10635 0.10221 0.097214 0.098246 0 0.091309 0.093828 0.082797 0.082949 0.079904 0.078286 6.032 0.010481 -0.2044 -0.043177 0.033998 -0.10799 -0.071788 -0.20494 -0.14807 -0.15564 -0.19533 -0.20194 -0.25938 3.2206e-05 -0.00095119 0.0019185 -0.00029494 -1.7925
2.8086 0.10143 0.097881 0.097689 0.10373 0 0.084045 0.087376 0.082997 0.068191 0.068058 0.040263 6.6826 -0.016179 -0.26786 -0.053344 0.063501 -0.08821 -0.12679 -0.20112 -0.13765 -0.14355 -0.1721 -0.17358 -0.23703 0.00058029 -0.0011884 0.0017709 -0.00040227 -1.5792
2.8125 0.093979 0.093299 0.094136 0.10386 0 0.081128 0.083959 0.083321 0.052141 0.063165 0.0078397 7.3367 -0.019638 -0.28897 -0.078498 0.050594 -0.070895 -0.2145 -0.19257 -0.094108 -0.040152 -0.086495 -0.15601 -0.20048 0.0012525 -0.0011902 0.0021289 0.00022979 -1.4048
2.8164 0.08562 0.088556 0.088089 0.094504 0 0.080738 0.081621 0.077589 0.039044 0.064228 -0.0034294 7.9985 -0.06901 -0.26327 -0.081502 -0.040683 -0.060587 -0.28587 -0.1813 -0.11503 0.08074 -0.077751 -0.14422 -0.2256 0.001462 -0.00074109 0.0025864 0.0013186 -1.291
2.8203 0.078059 0.083134 0.082539 0.078244 0 0.080325 0.077796 0.064625 0.03434 0.068554 0.012931 8.6724 -0.029205 -0.28754 -0.062881 -0.03797 -0.059863 -0.29352 -0.15186 -0.1328 0.10863 -0.064381 -0.13531 -0.18874 0.00096133 -0.00020532 0.0026892 0.0021128 -1.2483
2.8242 0.071565 0.076081 0.078517 0.062639 0 0.078111 0.071892 0.050743 0.040121 0.072674 0.047922 9.3607 0.044208 -0.24606 -0.0688 0.0027524 -0.067249 -0.21774 -0.15626 -0.11907 0.076994 -0.077183 -0.13062 -0.19182 0.00013268 -0.00016609 0.0023721 0.0019879 -1.265
2.8281 0.064619 0.066633 0.073857 0.054487 0 0.073563 0.065973 0.045238 0.052786 0.073629 0.082135 10.065 0.090926 -0.20487 -0.085342 0.042778 -0.077945 -0.12612 -0.17149 -0.085004 0.0081396 -0.11014 -0.13267 -0.22045 -0.00030114 -0.0008083 0.0019967 0.0010194 -1.3056
2.832 0.055289 0.054871 0.065399 0.054571 0 0.066537 0.062676 0.052195 0.06524 0.070274 0.099488 10.786 0.044711 -0.28138 -0.081206 0.041889 -0.086873 -0.11884 -0.15388 -0.056023 -0.072224 -0.14442 -0.14123 -0.22754 8.7412e-05 -0.0016834 0.0019669 -1.2682e-05 -1.3254
2.8359 0.043156 0.041844 0.052249 0.056929 0 0.056168 0.062216 0.065941 0.071761 0.063737 0.098543 11.523 -0.015824 -0.30574 -0.080997 -0.021454 -0.091614 -0.18729 -0.19705 -0.083087 -0.13114 -0.1329 -0.15263 -0.24139 0.001029 -0.0021148 0.0023279 -0.00025659 -1.2921
2.8398 0.029852 0.028947 0.036651 0.053117 0 0.041164 0.0614 0.074612 0.0712 0.056347 0.091388 12.274 -0.059693 -0.31128 -0.055893 -0.049034 -0.092831 -0.20282 -0.15998 -0.10444 -0.11376 -0.10803 -0.16233 -0.24816 0.0017749 -0.0018425 0.002751 0.00046715 -1.1962
2.8438 0.017492 0.016962 0.021608 0.038225 0 0.021823 0.055789 0.068935 0.06589 0.04961 0.090861 13.029 -0.030014 -0.29719 -0.028215 -0.0071431 -0.091931 -0.21156 -0.1143 -0.10592 -0.016936 -0.061104 -0.16716 -0.23317 0.0017518 -0.0012464 0.0029048 0.0014836 -1.0429
2.8477 0.0064345 0.0054471 0.0077837 0.014179 0 0.0017279 0.043127 0.048611 0.057841 0.042771 0.097683 13.778 0.066043 -0.25192 -0.016563 0.084208 -0.088141 -0.21278 -0.086471 -0.088866 0.12554 -0.0058722 -0.16447 -0.1766 0.0010646 -0.00090433 0.0028113 0.0018392 -0.83318
2.8516 -0.0053392 -0.0069881 -0.0070654 -0.011923 0 -0.013618 0.024846 0.021088 0.046204 0.033189 0.099484 14.513 0.11064 -0.13619 -0.045421 0.10333 -0.077745 -0.1235 -0.041664 -0.080915 0.19873 -0.0028088 -0.14992 -0.034778 0.00039205 -0.00093238 0.0028092 0.0011473 -0.55522
2.8555 -0.02036 -0.021645 -0.025571 -0.032978 0 -0.021342 0.0042049 -0.005385 0.028341 0.018157 0.082552 15.233 0.070024 -0.1094 -0.047974 0.14718 -0.056354 -0.024339 -0.042317 0.018603 0.094 0.021631 -0.11738 0.02628 0.00037008 -0.00079893 0.0031631 -4.7367e-05 -0.19417
2.8594 -0.03903 -0.038651 -0.047688 -0.046623 0 -0.02521 -0.017039 -0.027698 0.0029537 -0.0033908 0.044886 15.944 0.012679 -0.16879 -0.055817 0.12783 -0.02234 -0.013023 -0.034933 0.045157 -0.0061451 0.069762 -0.062807 0.010847 0.0010169 0.00015936 0.0037299 -0.00071467 0.24977
2.8633 -0.058875 -0.056652 -0.07007 -0.056145 0 -0.034378 -0.040021 -0.047983 -0.028202 -0.030509 -0.0022505 16.651 -0.029257 -0.21718 -0.05129 0.09854 0.021494 -0.038782 -0.009458 0.054917 -0.021076 0.12622 0.011546 -0.015679 0.0017078 0.0020189 0.0040408 -0.00019827 0.7545
2.8672 -0.076598 -0.073602 -0.088388 -0.067198 0 -0.056321 -0.066633 -0.069226 -0.061694 -0.061012 -0.045748 17.36 -0.024879 -0.15288 -0.013226 0.13104 0.06948 -0.042476 0.038795 0.12287 0.098551 0.17244 0.096734 0.012534 0.0017133 0.004093 0.0037354 0.0012723 1.2874
2.8711 -0.091012 -0.088135 -0.10036 -0.083151 0 -0.089386 -0.095944 -0.091748 -0.095112 -0.092274 -0.083459 18.073 0.097366 -0.03001 0.03657 0.2438 0.11651 -0.17642 0.13081 0.12936 0.20536 0.19571 0.18191 0.013935 0.00082449 0.0055311 0.0029267 0.0028452 1.8233
2.875 -0.10387 -0.10051 -0.10698 -0.10279 0 -0.12228 -0.12307 -0.11397 -0.12801 -0.1215 -0.12508 18.785 0.17086 0.083862 0.094434 0.2606 0.16043 -0.096868 0.2141 0.21161 0.27429 0.28123 0.26014 0.13835 -0.00046197 0.006142 0.0021405 0.0038018 2.3498
2.8789 -0.11769 -0.11236 -0.11138 -0.122 0 -0.14238 -0.1423 -0.13553 -0.1602 -0.14604 -0.17963 19.488 0.20141 0.15362 0.14563 0.26546 0.20145 0.02982 0.23265 0.31615 0.33267 0.3408 0.33015 0.28314 -0.0013331 0.0066252 0.0018889 0.0040986 2.8566
2.8828 -0.13273 -0.12547 -0.11686 -0.13765 0 -0.1464 -0.15215 -0.15829 -0.18953 -0.16437 -0.24183 20.168 0.19535 0.16716 0.18157 0.28163 0.23946 0.1239 0.20399 0.41333 0.37504 0.37952 0.39276 0.39091 -0.0012785 0.007934 0.0022799 0.0042377 3.3219
2.8867 -0.14641 -0.14036 -0.12548 -0.15004 0 -0.14349 -0.15748 -0.18338 -0.21205 -0.17726 -0.29188 20.816 0.16316 0.12775 0.19499 0.28794 0.27198 0.1444 0.22402 0.48005 0.36244 0.49258 0.44633 0.4163 -0.00043742 0.010337 0.0030034 0.0046646 3.713
2.8906 -0.15607 -0.15606 -0.13781 -0.16177 0 -0.14731 -0.16619 -0.20752 -0.22464 -0.18756 -0.3103 21.429 0.11415 0.10822 0.12249 0.33053 0.29473 0.15317 0.27475 0.50581 0.29758 0.51674 0.48604 0.39823 0.0005639 0.013064 0.0036552 0.0053192 4.0022
2.8945 -0.16231 -0.17111 -0.15306 -0.1743 0 -0.16373 -0.18261 -0.22343 -0.2275 -0.19797 -0.29467 22.012 0.14569 0.084708 0.16216 0.37162 0.3044 0.14108 0.31618 0.51163 0.27243 0.47564 0.5078 0.35506 0.0011074 0.014895 0.0040593 0.0057645 4.1837
2.8984 -0.16949 -0.1849 -0.16968 -0.18592 0 -0.18588 -0.20347 -0.22513 -0.22381 -0.20842 -0.26234 22.571 0.20206 0.053631 0.18606 0.39891 0.30131 0.095399 0.34894 0.50004 0.28429 0.42868 0.51235 0.28102 0.0010053 0.015157 0.0043005 0.0057211 4.2752
2.9023 -0.18237 -0.19821 -0.18622 -0.19365 0 -0.20174 -0.22021 -0.21374 -0.21706 -0.21576 -0.2359 23.111 0.23352 0.028952 0.10013 0.40012 0.28942 0.011827 0.3685 0.47397 0.32554 0.42089 0.50492 0.18401 0.00055715 0.014245 0.0045085 0.0054286 4.3055
2.9063 -0.20177 -0.21217 -0.20248 -0.19756 0 -0.20702 -0.22617 -0.19816 -0.20883 -0.21689 -0.22459 23.63 0.27759 0.12813 0.10694 0.34165 0.27399 -0.074694 0.31611 0.44128 0.40777 0.41195 0.49085 0.15878 0.00025808 0.013206 0.0046692 0.0054538 4.3016
2.9102 -0.22345 -0.22674 -0.21959 -0.2029 0 -0.21029 -0.2225 -0.18948 -0.1994 -0.21252 -0.21873 24.117 0.25 0.10291 0.069999 0.27305 0.25892 -0.1227 0.26526 0.41482 0.37249 0.39263 0.47192 0.16139 0.00041984 0.012837 0.0046621 0.0061298 4.2881
2.9141 -0.24132 -0.2401 -0.23836 -0.21687 0 -0.22431 -0.21766 -0.19356 -0.19008 -0.20787 -0.20205 24.564 0.23684 0.067682 0.07117 0.23447 0.246 -0.11174 0.20468 0.41414 0.34546 0.38462 0.44797 0.17516 0.00097942 0.013138 0.0044497 0.0071944 4.2913
2.918 -0.25207 -0.24988 -0.2571 -0.24177 0 -0.25152 -0.22064 -0.20798 -0.18431 -0.20884 -0.17014 24.969 0.24154 0.049057 0.10908 0.23411 0.23647 -0.05174 0.16225 0.43983 0.35879 0.39844 0.42228 0.21431 0.0015942 0.013541 0.0041762 0.0079968 4.3373
2.9219 -0.25714 -0.25521 -0.27138 -0.27072 0 -0.2785 -0.23373 -0.22519 -0.18581 -0.21685 -0.1376 25.336 0.22625 0.037799 0.13826 0.26498 0.23285 0.026341 0.19413 0.48184 0.40652 0.44153 0.40476 0.3122 0.0019106 0.01361 0.0040534 0.0080867 4.4404
2.9258 -0.26046 -0.25779 -0.27692 -0.29089 0 -0.28663 -0.25105 -0.23863 -0.1957 -0.22779 -0.12747 25.673 0.23862 0.062391 0.10405 0.29097 0.23898 0.11806 0.19675 0.54142 0.44731 0.47059 0.40807 0.35975 0.0017969 0.013467 0.0041564 0.0076242 4.5955
2.9297 -0.26452 -0.26071 -0.27367 -0.29283 0 -0.27 -0.26396 -0.24661 -0.21172 -0.23642 -0.1527 25.984 0.25633 0.074005 0.094886 0.34234 0.25775 0.17845 0.25288 0.55887 0.40501 0.49713 0.43904 0.41219 0.001388 0.013576 0.0043587 0.0072312 4.7865
2.9336 -0.26881 -0.26593 -0.26685 -0.27859 0 -0.24323 -0.26855 -0.25191 -0.23066 -0.24226 -0.20611 26.265 0.27769 0.084571 0.12603 0.39151 0.28845 0.23421 0.32333 0.57254 0.3735 0.5279 0.49281 0.4513 0.00094446 0.014206 0.0044823 0.007444 5.0062
2.9375 -0.27168 -0.27279 -0.26332 -0.26099 0 -0.23041 -0.26865 -0.25858 -0.2514 -0.25075 -0.26674 26.511 0.29685 0.10419 0.18519 0.42324 0.326 0.2972 0.38261 0.61057 0.4035 0.56159 0.55542 0.46897 0.00065881 0.015162 0.0045019 0.0082907 5.2666
2.9414 -0.27338 -0.27912 -0.2662 -0.25404 0 -0.24431 -0.27216 -0.26935 -0.27508 -0.26786 -0.31559 26.713 0.28972 0.13977 0.17298 0.4562 0.36312 0.33262 0.44434 0.67938 0.4279 0.57014 0.61311 0.4867 0.00056394 0.016058 0.0045824 0.0093628 5.583
2.9453 -0.27665 -0.28413 -0.27318 -0.26252 0 -0.27551 -0.28425 -0.28478 -0.30211 -0.2931 -0.3464 26.871 0.29867 0.11649 0.22046 0.45421 0.39391 0.33431 0.49749 0.70444 0.46288 0.62681 0.66023 0.57872 0.00059705 0.016763 0.0049037 0.010252 5.9459
2.9492 -0.28425 -0.29004 -0.28055 -0.27994 0 -0.30228 -0.30352 -0.30353 -0.32947 -0.31846 -0.36395 26.985 0.28983 0.13259 0.24757 0.45127 0.41624 0.33829 0.5484 0.73417 0.48819 0.66537 0.69915 0.61585 0.00073235 0.017503 0.0054525 0.010897 6.3121
2.9531 -0.29594 -0.30041 -0.28881 -0.2965 0 -0.31197 -0.32397 -0.32283 -0.35184 -0.33506 -0.37436 27.062 0.28827 0.17955 0.24181 0.45908 0.43149 0.34089 0.58492 0.76677 0.50642 0.68734 0.73336 0.61365 0.001034 0.018483 0.0059972 0.011529 6.6283
2.957 -0.30807 -0.31588 -0.30299 -0.30936 0 -0.31291 -0.34015 -0.33936 -0.36602 -0.34129 -0.37838 27.103 0.33597 0.21603 0.21051 0.48419 0.44235 0.32907 0.58959 0.78651 0.52705 0.71298 0.76144 0.63145 0.0015616 0.019483 0.0062794 0.012326 6.8674
2.9609 -0.31607 -0.33141 -0.32579 -0.3244 0 -0.32401 -0.35028 -0.35071 -0.37393 -0.34398 -0.37369 27.108 0.33806 0.19873 0.21993 0.51334 0.45072 0.37508 0.58831 0.79306 0.54839 0.71327 0.77826 0.67792 0.0022199 0.019937 0.00624 0.013177 7.0378
2.9648 -0.31747 -0.33816 -0.35022 -0.34712 0 -0.35188 -0.35462 -0.35654 -0.38057 -0.35043 -0.36195 27.069 0.3346 0.19988 0.21775 0.51842 0.45724 0.3793 0.59613 0.80815 0.54564 0.73111 0.78205 0.65511 0.0027273 0.019504 0.0060708 0.013798 7.1499
2.9688 -0.31249 -0.32953 -0.36059 -0.37139 0 -0.37847 -0.35182 -0.35776 -0.38824 -0.35909 -0.35183 26.979 0.35383 0.20742 0.19798 0.51089 0.46203 0.35433 0.58993 0.81333 0.55467 0.7434 0.77917 0.63176 0.0027902 0.018554 0.0060543 0.014033 7.1738
2.9727 -0.30234 -0.30691 -0.34416 -0.37874 0 -0.37403 -0.3379 -0.35401 -0.39273 -0.35903 -0.3534 26.832 0.38505 0.21208 0.17746 0.49487 0.46515 0.31815 0.56015 0.80679 0.57386 0.74289 0.78024 0.63234 0.0023628 0.018001 0.0063434 0.014016 7.041
2.9766 -0.28775 -0.27968 -0.30414 -0.35188 0 -0.32535 -0.31007 -0.34222 -0.38605 -0.34004 -0.36844 26.63 0.34159 0.20387 0.22426 0.46308 0.46573 0.30839 0.51414 0.81486 0.53355 0.74572 0.78957 0.61788 0.0017506 0.018515 0.0068633 0.014001 6.702
2.9805 -0.26963 -0.25887 -0.261 -0.29238 0 -0.25284 -0.27212 -0.31901 -0.36362 -0.30432 -0.38543 26.381 0.30779 0.19096 0.21546 0.3977 0.46062 0.28692 0.45297 0.74371 0.51907 0.74102 0.79758 0.62304 0.0014113 0.019822 0.0073891 0.014084 6.1926
2.9844 -0.25092 -0.24903 -0.23813 -0.22569 0 -0.19819 -0.23553 -0.28587 -0.32911 -0.26737 -0.38472 26.094 0.27946 0.18422 0.178 0.32887 0.44458 0.18479 0.40239 0.70904 0.50685 0.70397 0.78441 0.54198 0.0015801 0.020784 0.0077021 0.01412 5.6367
2.9883 -0.23676 -0.24522 -0.24254 -0.18603 0 -0.19102 -0.21345 -0.25176 -0.29203 -0.24561 -0.3508 25.774 0.26674 0.16244 0.13326 0.25912 0.4131 0.072261 0.36803 0.67378 0.49292 0.64308 0.73364 0.43799 0.0020377 0.020282 0.007703 0.013934 5.1669
2.9922 -0.23163 -0.23797 -0.25799 -0.19089 0 -0.22368 -0.21145 -0.22848 -0.25998 -0.24146 -0.28334 25.417 0.27967 0.10852 0.10258 0.19085 0.36633 0.032434 0.3495 0.58393 0.47626 0.5723 0.64559 0.39007 0.0022591 0.018155 0.007434 0.013577 4.8253
2.9961 -0.23558 -0.22242 -0.25817 -0.22615 0 -0.25779 -0.22232 -0.22088 -0.23311 -0.2406 -0.19915 25.02 0.30461 0.12466 0.097013 0.17555 0.31096 -0.0083446 0.31466 0.48256 0.45811 0.48858 0.53929 0.29561 0.0018586 0.015371 0.0070394 0.013317 4.5365
3 -0.24329 -0.20383 -0.22971 -0.2557 0 -0.25798 -0.23008 -0.22057 -0.20603 -0.22523 -0.12333 24.581 0.31184 0.11943 0.042564 0.17309 0.25771 -0.081329 0.30267 0.40606 0.4028 0.39895 0.44117 0.18125 0.00096678 0.013261 0.0067026 0.013339 4.1874
3.0039 -0.24744 -0.19421 -0.18498 -0.24966 0 -0.22312 -0.22088 -0.2109 -0.17502 -0.19184 -0.07478 24.106 0.30416 0.08488 0.050212 0.20946 0.21558 -0.10173 0.31502 0.3428 0.33119 0.34448 0.36919 0.13046 0.00020041 0.012486 0.006571 0.013475 3.7458
3.0078 -0.2436 -0.20216 -0.15263 -0.20869 0 -0.18689 -0.19291 -0.18151 -0.14331 -0.15624 -0.055299 23.599 0.27429 0.028017 0.092342 0.26099 0.1871 -0.0603 0.3246 0.29094 0.25634 0.32054 0.32469 0.15962 0.00021777 0.012613 0.0066823 0.013298 3.3075
3.0117 -0.23245 -0.22414 -0.15375 -0.16362 0 -0.18638 -0.1576 -0.14024 -0.11908 -0.14026 -0.049912 23.062 0.20119 -0.025683 -0.0086796 0.24277 0.16861 -0.016524 0.26178 0.25722 0.19073 0.27545 0.29738 0.22845 0.0012099 0.012602 0.0069382 0.012525 3.021
3.0156 -0.2176 -0.24464 -0.1841 -0.14988 0 -0.22665 -0.13135 -0.11052 -0.10864 -0.15159 -0.039808 22.496 0.15108 -0.028926 -0.0085537 0.22681 0.15575 0.034844 0.202 0.2676 0.2541 0.33269 0.27797 0.21521 0.0027388 0.011741 0.0071689 0.011364 2.9575
3.0195 -0.20156 -0.2458 -0.21763 -0.17693 0 -0.2728 -0.12424 -0.11376 -0.11173 -0.17561 -0.020036 21.899 0.13764 0.012115 0.024726 0.21294 0.14945 0.087078 0.18859 0.27811 0.29458 0.38129 0.26746 0.26976 0.0040449 0.010219 0.0072591 0.010412 3.0463
3.0234 -0.18407 -0.2197 -0.22744 -0.21851 0 -0.27755 -0.13408 -0.15041 -0.12357 -0.18736 -0.0085334 21.279 0.15352 0.055883 0.04119 0.20357 0.15681 0.11328 0.18075 0.31814 0.32755 0.39424 0.27563 0.34562 0.0045613 0.008913 0.0072332 0.010179 3.14
3.0273 -0.16426 -0.17412 -0.20549 -0.23235 0 -0.22098 -0.14946 -0.19673 -0.14029 -0.17307 -0.036524 20.642 0.19033 0.073485 0.014749 0.20691 0.18482 0.091394 0.15765 0.39813 0.37991 0.37159 0.31089 0.3827 0.004232 0.0086754 0.0072132 0.010659 3.148
3.0313 -0.14375 -0.12762 -0.16539 -0.19396 0 -0.12885 -0.15862 -0.22134 -0.16117 -0.14177 -0.12344 19.989 0.25008 0.12303 0.047904 0.2725 0.2315 0.020524 0.25997 0.3884 0.48498 0.43573 0.37006 0.30609 0.0034333 0.0097227 0.0072833 0.011367 3.1083
3.0352 -0.12676 -0.097845 -0.12843 -0.11729 0 -0.054255 -0.15676 -0.20894 -0.18484 -0.11659 -0.2537 19.311 0.2346 0.12075 0.030857 0.29014 0.28206 0.027045 0.31644 0.38103 0.47189 0.44436 0.43654 0.22861 0.0026334 0.011549 0.0073954 0.011806 3.1287
3.0391 -0.11668 -0.091278 -0.10718 -0.045491 0 -0.037889 -0.14711 -0.17122 -0.20446 -0.11434 -0.37568 18.593 0.17109 0.052417 0.0064152 0.27792 0.31488 0.00010685 0.30919 0.41131 0.40915 0.42442 0.48766 0.21407 0.0021002 0.013297 0.0074204 0.011891 3.2537
3.043 -0.11247 -0.10105 -0.1003 -0.018804 0 -0.079026 -0.1364 -0.13577 -0.20893 -0.13192 -0.42912 17.836 0.089195 -0.039352 -0.019355 0.24497 0.31417 -0.013391 0.26103 0.45711 0.33834 0.40264 0.50553 0.25469 0.0018495 0.014232 0.0072966 0.011944 3.3882
3.0469 -0.1089 -0.11298 -0.099363 -0.045067 0 -0.13861 -0.12948 -0.12279 -0.1914 -0.15076 -0.38438 17.059 0.031264 -0.065844 -0.057415 0.19998 0.2802 0.1322 0.22614 0.45754 0.3021 0.41529 0.48404 0.29983 0.0017778 0.014021 0.0071122 0.012265 3.3583
3.0508 -0.10092 -0.11481 -0.097714 -0.095239 0 -0.16954 -0.1268 -0.12936 -0.15713 -0.15337 -0.26467 16.291 0.084088 -0.014279 -0.047901 0.20527 0.22872 0.11284 0.15464 0.44335 0.33364 0.35806 0.42834 0.2857 0.0017939 0.012765 0.0070185 0.01273 3.0531
3.0547 -0.087857 -0.10227 -0.092647 -0.12635 0 -0.14927 -0.12528 -0.13388 -0.12159 -0.13579 -0.132 15.547 0.14946 0.045132 -0.026851 0.22185 0.17951 0.074915 0.14541 0.38893 0.41386 0.29957 0.34927 0.27533 0.0018369 0.010883 0.0070485 0.012825 2.5151
3.0586 -0.073242 -0.07937 -0.081847 -0.11298 0 -0.091076 -0.12011 -0.11544 -0.097953 -0.10586 -0.045266 14.813 0.15659 0.033121 -0.044804 0.20722 0.14218 0.0118 0.11739 0.28223 0.42978 0.24691 0.25756 0.17587 0.0018329 0.0089103 0.0070363 0.012083 1.8932
3.0625 -0.060432 -0.054133 -0.061773 -0.063135 0 -0.029494 -0.10582 -0.070839 -0.084445 -0.072031 -0.021506 14.058 0.069255 -0.082491 -0.10876 0.13211 0.11049 -0.073898 0.031051 0.14388 0.31685 0.19636 0.16127 -0.025472 0.0016969 0.0072481 0.0067442 0.010481 1.3076
3.0664 -0.048635 -0.033477 -0.031833 -0.0080134 0 0.0058424 -0.077544 -0.01556 -0.064258 -0.03585 -0.029714 13.257 -0.067604 -0.20711 -0.087152 -0.012663 0.069505 -0.14055 -0.026654 0.10881 0.12833 0.10987 0.0662 -0.081245 0.001404 0.0059568 0.0060882 0.0084303 0.758
3.0703 -0.033756 -0.020086 0.00069551 0.023892 0 0.0081803 -0.033814 0.029738 -0.020161 0.0047544 -0.020583 12.416 -0.025854 -0.26462 -0.10522 -0.018541 0.010019 -0.091554 -0.11495 0.035694 -0.0025207 0.0036699 -0.022896 -0.10324 0.0010379 0.0047445 0.0052373 0.0063934 0.16236
3.0742 -0.013511 -0.012303 0.022877 0.027115 0 -0.0067637 0.019637 0.054124 0.047835 0.046953 0.033059 11.568 0.014493 -0.23215 -0.14838 -0.021555 -0.061514 -0.093026 -0.15052 -0.0032954 -0.028844 -0.071144 -0.10219 -0.12183 0.00074136 0.0032301 0.0044757 0.0045438 -0.5164
3.0781 0.0084502 -0.0062822 0.025989 0.018969 0 -0.015626 0.068931 0.060637 0.1178 0.080519 0.11753 10.748 0.046189 -0.17344 -0.18802 -0.027227 -0.1255 -0.14124 -0.15648 -0.0353 0.045356 -0.097852 -0.16942 -0.14473 0.0005998 0.0013217 0.0039575 0.0028104 -1.1848
3.082 0.024069 0.0010577 0.013949 0.021274 0 -0.0044199 0.097233 0.05912 0.15989 0.095341 0.19363 9.9639 0.10563 -0.1887 -0.1871 -0.008158 -0.16237 -0.18217 -0.18958 -0.11854 0.19015 -0.07149 -0.2237 -0.17468 0.00058262 -0.00060934 0.0036004 0.0012056 -1.6625
3.0859 0.027279 0.0099039 0.0007451 0.040492 0 0.023115 0.094751 0.056587 0.15835 0.091093 0.22951 9.1949 0.00066296 -0.29059 -0.14269 -0.10007 -0.16595 -0.2489 -0.16639 -0.17817 0.17472 -0.08267 -0.26377 -0.23033 0.00060453 -0.0019514 0.0032232 2.7334e-05 -1.8176
3.0898 0.019461 0.017465 -0.0021118 0.062565 0 0.04952 0.066797 0.053725 0.12346 0.078048 0.22172 8.4109 -0.0083847 -0.31079 -0.12025 -0.085617 -0.14674 -0.2135 -0.17572 -0.17467 0.089365 -0.14086 -0.28587 -0.2167 0.00063543 -0.0023141 0.0027774 -0.00034717 -1.6678
3.0938 0.0086887 0.020142 0.0039262 0.065776 0 0.056176 0.032526 0.048235 0.083319 0.067174 0.18924 7.602 0.013236 -0.27265 -0.099674 -0.030156 -0.12275 -0.11196 -0.15867 -0.15015 -0.041567 -0.18882 -0.28381 -0.1962 0.00072312 -0.0018245 0.0024206 0.00010039 -1.3571
3.0977 0.0032666 0.016632 0.0071581 0.040321 0 0.036437 0.013128 0.039205 0.062342 0.059518 0.15036 6.785 0.032729 -0.20092 -0.079884 0.021171 -0.10552 -0.0053934 -0.097706 -0.11687 -0.1437 -0.18606 -0.25209 -0.17931 0.00088802 -0.00098411 0.0023476 0.00083303 -1.0345
3.1016 0.0054225 0.0096593 -0.00038364 -0.0015884 0 0.001282 0.017053 0.027622 0.063827 0.046268 0.10637 5.9865 0.058852 -0.1348 -0.09504 0.034247 -0.092249 -0.038036 -0.039018 -0.03729 -0.0018214 -0.095259 -0.19056 -0.085151 0.0010059 -0.00022115 0.0025605 0.0010867 -0.74936
3.1055 0.010778 0.0046828 -0.011915 -0.033245 0 -0.026533 0.033569 0.013938 0.06983 0.019961 0.046517 5.2167 0.0074617 -0.15512 -0.071925 0.00077381 -0.069737 -0.073853 0.010571 -0.004471 0.12609 0.0085433 -0.10709 0.0027742 0.00083748 0.00043412 0.002836 0.00048729 -0.45163
3.1094 0.013656 0.0062378 -0.010278 -0.03275 0 -0.027035 0.040636 -0.0029762 0.057068 -0.014805 -0.033226 4.4604 0.0039744 -0.18927 -0.018114 0.031704 -0.026677 -0.062029 0.077307 0.067108 0.24965 0.10938 -0.015841 0.067268 0.00022528 0.0012498 0.0029418 -0.00060346 -0.081944
3.1133 0.012882 0.014685 0.015063 0.00067354 0 0.0027767 0.022044 -0.023521 0.015478 -0.042932 -0.11785 3.6914 0.029508 -0.20494 0.027921 0.10585 0.035449 -0.046149 0.12156 0.152 0.3448 0.16858 0.068377 0.12934 -0.00070581 0.002398 0.0028803 -0.0013642 0.34268
3.1172 0.012658 0.026113 0.054881 0.045665 0 0.045359 -0.019038 -0.04445 -0.044214 -0.051921 -0.18031 2.8961 0.046797 -0.17478 0.027565 0.17815 0.10086 -0.072689 0.10285 0.20646 0.37996 0.15064 0.13562 0.20536 -0.0015501 0.0036918 0.0028891 -0.0011942 0.7245
3.1211 0.018122 0.035595 0.085126 0.07375 0 0.073654 -0.060785 -0.059269 -0.097692 -0.043357 -0.20155 2.084 0.10975 -0.067992 0.032518 0.20661 0.14807 0.012825 0.12414 0.20131 0.28728 0.111 0.18242 0.14637 -0.0018634 0.0047333 0.0031744 -0.00019931 0.95273
3.125 0.030234 0.041062 0.087118 0.069448 0 0.070093 -0.077514 -0.062155 -0.12204 -0.030568 -0.18503 1.2787 0.11751 -0.016117 0.041116 0.15248 0.16217 0.09924 0.14599 0.23071 0.23123 0.13336 0.20862 0.15397 -0.0014666 0.0053048 0.0036492 0.00093921 0.97067
3.1289 0.044867 0.044436 0.064741 0.041015 0 0.040001 -0.057482 -0.051524 -0.10799 -0.024212 -0.15273 0.49769 0.095922 0.022925 0.060911 0.11771 0.14221 0.10229 0.17498 0.22704 0.20064 0.18457 0.21248 0.16072 -0.00056828 0.0055599 0.0039639 0.0015686 0.78578
3.1328 0.056578 0.049168 0.042083 0.014283 0 0.0087267 -0.010471 -0.029784 -0.062967 -0.020433 -0.1264 -0.25818 0.062599 0.014998 0.063106 0.13773 0.099536 0.03096 0.18411 0.19099 0.21012 0.22374 0.1887 0.14644 0.000382 0.005772 0.0038313 0.0015721 0.43327
3.1367 0.063152 0.056666 0.042881 0.014107 0 0.003607 0.039879 -0.00024254 -0.0053119 -0.0043583 -0.11015 -1.0004 0.036483 -0.17021 -0.033857 0.19999 0.049006 -0.0063199 0.097331 0.19285 0.30865 0.1796 0.13137 0.12782 0.00097688 0.0058846 0.0033285 0.0013331 -0.05424
3.1406 0.066801 0.065153 0.070239 0.046595 0 0.033783 0.07249 0.034742 0.046052 0.033642 -0.088162 -1.74 0.021149 -0.23204 -0.046196 0.16337 -0.0002459 -0.11897 -0.029601 0.064739 0.26958 0.013851 0.039701 -0.034094 0.0010548 0.0053712 0.0028571 0.0012399 -0.64146
3.1445 0.071531 0.072069 0.10494 0.09468 0 0.083239 0.081767 0.072254 0.080954 0.085191 -0.037972 -2.4798 0.023314 -0.21185 -0.089128 0.035507 -0.04855 -0.21626 -0.10755 -0.061066 0.1659 -0.12848 -0.078138 -0.14389 0.00071441 0.0036457 0.0027776 0.0012404 -1.2726
3.1484 0.079759 0.077532 0.12341 0.13027 0 0.12275 0.078686 0.10672 0.10211 0.12847 0.051374 -3.2159 0.0008902 -0.17701 -0.14758 -0.075668 -0.10202 -0.25154 -0.13824 -0.1555 0.029277 -0.20027 -0.2064 -0.22632 0.00019918 0.00069965 0.0030653 0.00088144 -1.8813
3.1523 0.091226 0.085103 0.11861 0.13454 0 0.1319 0.081118 0.1316 0.12174 0.14716 0.16892 -3.943 -0.074152 -0.18547 -0.19822 -0.083676 -0.16463 -0.20089 -0.14119 -0.21414 -0.10777 -0.19128 -0.32756 -0.30927 -0.00022611 -0.0026519 0.0033352 -0.00021537 -2.4303
3.1563 0.10435 0.098636 0.10517 0.11187 0 0.11437 0.10147 0.14487 0.15213 0.14594 0.28484 -4.6564 -0.13089 -0.23471 -0.22509 -0.057709 -0.23192 -0.13738 -0.19869 -0.33248 -0.18683 -0.25837 -0.42842 -0.32979 -0.00035416 -0.0052295 0.0032178 -0.0019096 -2.9358
3.1602 0.11785 0.11797 0.1053 0.087229 0 0.094607 0.13972 0.15279 0.19544 0.14688 0.36439 -5.3491 -0.12904 -0.28464 -0.17812 -0.048077 -0.291 -0.21496 -0.23313 -0.37488 -0.11505 -0.28845 -0.50277 -0.37244 -9.8602e-05 -0.0063204 0.0027173 -0.0035585 -3.4367
3.1641 0.13085 0.13776 0.12921 0.088022 0 0.098355 0.18452 0.16594 0.24027 0.16883 0.38552 -6.013 -0.12172 -0.35125 -0.20705 -0.059762 -0.3272 -0.29505 -0.28348 -0.40044 -0.047239 -0.33671 -0.54988 -0.45131 0.00044315 -0.0061719 0.0021902 -0.0044867 -3.9249
3.168 0.14218 0.15112 0.16728 0.12325 0 0.13188 0.21981 0.18909 0.26821 0.20842 0.35137 -6.6436 -0.11927 -0.40178 -0.28336 -0.12549 -0.33312 -0.32363 -0.3316 -0.43201 -0.036181 -0.39306 -0.57141 -0.51895 0.00099068 -0.0057119 0.0019661 -0.0044922 -4.3068
3.1719 0.15056 0.15517 0.19931 0.17537 0 0.1762 0.23243 0.21386 0.26656 0.24068 0.29007 -7.2465 -0.11237 -0.3654 -0.26843 -0.30289 -0.3135 -0.27513 -0.32149 -0.48085 -0.095936 -0.4077 -0.56958 -0.47724 0.0012175 -0.0057423 0.001998 -0.0039581 -4.4469
3.1758 0.1559 0.1535 0.21103 0.21183 0 0.20115 0.21788 0.22295 0.23743 0.23953 0.23939 -7.8353 -0.14362 -0.29325 -0.25367 -0.27531 -0.28223 -0.26527 -0.24247 -0.38952 -0.055274 -0.36553 -0.54713 -0.45996 0.00097996 -0.0063082 0.0019067 -0.0035065 -4.2713
3.1797 0.16017 0.15314 0.20374 0.20885 0 0.18909 0.1825 0.20437 0.19604 0.2005 0.22237 -8.4212 -0.1625 -0.20246 -0.24382 -0.19806 -0.253 -0.23599 -0.17508 -0.37692 -0.085073 -0.29885 -0.5078 -0.40113 0.00045848 -0.0067636 0.0013916 -0.0035191 -3.8417
3.1836 0.16616 0.15847 0.19075 0.16998 0 0.14986 0.14145 0.16394 0.15953 0.14562 0.22981 -9.0027 -0.15704 -0.15712 -0.23248 -0.11659 -0.23052 -0.18701 -0.1373 -0.37838 -0.14354 -0.25287 -0.45568 -0.31756 5.3464e-05 -0.006416 0.00059421 -0.0039188 -3.3298
3.1875 0.1746 0.16762 0.18618 0.1248 0 0.11478 0.1121 0.12364 0.13552 0.10672 0.22485 -9.5651 -0.12749 -0.18328 -0.22576 -0.051168 -0.20889 -0.10467 -0.127 -0.3369 -0.18521 -0.243 -0.3943 -0.22847 7.8214e-05 -0.0051446 3.2014e-05 -0.0043338 -2.9084
3.1914 0.1829 0.17443 0.19567 0.10745 0 0.11315 0.10514 0.10549 0.11995 0.10158 0.17135 -10.092 -0.10954 -0.19355 -0.2795 0.046939 -0.17885 0.091091 -0.080311 -0.2128 -0.14615 -0.19113 -0.32698 -0.16165 0.00050097 -0.0034716 0.00013514 -0.0044412 -2.6481
3.1953 0.18695 0.17427 0.21434 0.13091 0 0.14885 0.11839 0.11414 0.10468 0.12262 0.067324 -10.58 -0.078084 -0.22573 -0.28295 0.032254 -0.13837 0.059581 -0.09769 -0.12134 -0.082719 -0.15114 -0.25918 -0.09784 0.00097558 -0.002105 0.00082272 -0.0041875 -2.5055
3.1992 0.18509 0.16836 0.23076 0.17685 0 0.19575 0.13813 0.13356 0.087219 0.14597 -0.043818 -11.034 -0.047318 -0.24488 -0.2205 -0.015333 -0.097696 0.010578 -0.088024 -0.10955 -0.066562 -0.13419 -0.20076 -0.10616 0.0011482 -0.0014195 0.0015371 -0.0037541 -2.4022
3.2031 0.18008 0.16275 0.23321 0.20984 0 0.21707 0.1484 0.1415 0.073541 0.15164 -0.098527 -11.467 -0.034512 -0.23822 -0.15235 -0.070946 -0.074152 -0.038866 -0.053015 -0.13809 -0.04974 -0.13668 -0.16486 -0.14601 0.00096331 -0.0013198 0.0017249 -0.0033739 -2.3162
3.207 0.17699 0.16301 0.21573 0.20541 0 0.1947 0.14238 0.12938 0.072249 0.13804 -0.059534 -11.879 -0.058601 -0.19995 -0.17016 -0.12016 -0.079957 -0.12233 -0.024524 -0.13457 0.055227 -0.14903 -0.16242 -0.13924 0.00068439 -0.0015054 0.0013239 -0.0031865 -2.3045
3.2109 0.17856 0.16965 0.18229 0.16962 0 0.14538 0.12763 0.10985 0.086736 0.12095 0.052458 -12.263 -0.057093 -0.19204 -0.19252 -0.12192 -0.11271 -0.098397 -0.06988 -0.18264 0.046191 -0.17976 -0.19545 -0.28153 0.00061539 -0.0017994 0.00080174 -0.0032221 -2.4457
3.2148 0.18261 0.17821 0.14661 0.1342 0 0.10952 0.12067 0.10554 0.11302 0.12011 0.17006 -12.611 -0.062656 -0.19017 -0.15599 -0.10421 -0.15658 -0.11089 -0.070395 -0.20063 -0.008721 -0.21545 -0.25454 -0.33042 0.00080234 -0.0022234 0.00071163 -0.0034591 -2.765
3.2188 0.18419 0.18371 0.12546 0.13049 0 0.11984 0.13465 0.1289 0.14441 0.14495 0.22832 -12.926 -0.078539 -0.1948 -0.1277 -0.10427 -0.19384 -0.14141 -0.080559 -0.22749 -0.084186 -0.26067 -0.32333 -0.35401 0.001009 -0.0028276 0.0011833 -0.0038589 -3.2097
3.2227 0.18055 0.18498 0.12772 0.16363 0 0.1743 0.1694 0.1711 0.17723 0.1889 0.21394 -13.216 -0.097914 -0.20061 -0.13031 -0.12499 -0.21785 -0.17108 -0.12461 -0.27844 -0.15439 -0.31218 -0.38781 -0.37932 0.00098086 -0.0035352 0.0018196 -0.0043554 -3.6881
3.2266 0.17419 0.18487 0.14694 0.20816 0 0.23576 0.21108 0.20943 0.2112 0.23402 0.17426 -13.493 -0.090476 -0.18785 -0.11517 -0.10551 -0.23671 -0.16894 -0.18477 -0.33334 -0.17695 -0.35021 -0.44341 -0.36869 0.00071664 -0.0041954 0.0020836 -0.004849 -4.1245
3.2305 0.1707 0.18661 0.16506 0.22906 0 0.26014 0.24145 0.22601 0.24487 0.26155 0.17719 -13.756 -0.078846 -0.16641 -0.08143 -0.12558 -0.26443 -0.23167 -0.23717 -0.41292 -0.22534 -0.38149 -0.49465 -0.46755 0.00046385 -0.0047613 0.0018012 -0.0052511 -4.4805
3.2344 0.17348 0.19008 0.1665 0.21078 0 0.23117 0.24937 0.22132 0.27203 0.26198 0.25369 -13.997 -0.066916 -0.14913 -0.083413 -0.11578 -0.3066 -0.22132 -0.29284 -0.49315 -0.27679 -0.4159 -0.54743 -0.51881 0.00045048 -0.0053561 0.0013099 -0.0055494 -4.736
3.2383 0.18035 0.19194 0.15164 0.16995 0 0.17343 0.23665 0.2113 0.28438 0.23998 0.36997 -14.208 -0.053185 -0.14276 -0.095576 -0.089529 -0.35257 -0.20107 -0.3314 -0.55148 -0.31201 -0.45009 -0.6001 -0.53027 0.00064743 -0.0061162 0.0011246 -0.0058202 -4.8678
3.2422 0.18555 0.18934 0.1371 0.14125 0 0.13264 0.21501 0.21184 0.27858 0.21163 0.45189 -14.387 -0.037047 -0.15281 -0.083644 -0.074831 -0.3811 -0.25601 -0.33181 -0.56728 -0.31351 -0.4766 -0.64067 -0.53657 0.00082313 -0.0069705 0.0014459 -0.0061535 -4.8566
3.2461 0.18526 0.18337 0.14135 0.1484 0 0.13905 0.1978 0.22489 0.26033 0.19489 0.44189 -14.538 -0.043496 -0.18345 -0.10772 -0.091602 -0.37547 -0.2476 -0.34315 -0.54813 -0.28746 -0.46215 -0.65269 -0.53666 0.00082822 -0.0076087 0.0019703 -0.0065449 -4.7117
3.25 0.1813 0.17859 0.16746 0.18473 0 0.18405 0.19241 0.23778 0.24039 0.19793 0.34206 -14.662 -0.032453 -0.18875 -0.16982 -0.091225 -0.33631 -0.187 -0.31563 -0.52036 -0.29359 -0.44173 -0.62577 -0.49238 0.0007807 -0.0077093 0.0021742 -0.0068561 -4.4785
3.2539 0.17945 0.17879 0.19913 0.21935 0 0.22889 0.19729 0.23498 0.22543 0.21305 0.2103 -14.754 -0.02205 -0.16538 -0.19756 -0.062389 -0.28162 -0.15696 -0.27592 -0.46057 -0.26499 -0.38745 -0.56305 -0.42432 0.00091381 -0.0072213 0.0018014 -0.0068966 -4.2092
3.2578 0.18368 0.18293 0.21432 0.22312 0 0.2375 0.20399 0.21125 0.21226 0.22153 0.11504 -14.81 -0.0094792 -0.12906 -0.17871 -0.018093 -0.23406 -0.15884 -0.23499 -0.37773 -0.20107 -0.30877 -0.4805 -0.35686 0.001227 -0.0064217 0.001106 -0.0065785 -3.9217
3.2617 0.1919 0.18525 0.20443 0.19208 0 0.20529 0.20195 0.17517 0.19113 0.20745 0.086808 -14.835 0.031773 -0.12436 -0.15752 -0.0042152 -0.20526 -0.1089 -0.19325 -0.31986 -0.17087 -0.25977 -0.39878 -0.33203 0.0013437 -0.0056817 0.00063503 -0.0060232 -3.591
3.2656 0.19698 0.17977 0.1813 0.14913 0 0.16006 0.18414 0.14176 0.15565 0.17046 0.10383 -14.842 0.06168 -0.15397 -0.13363 0.02375 -0.18963 -0.095297 -0.17514 -0.26667 -0.11823 -0.23288 -0.33325 -0.33083 0.00081372 -0.0051618 0.00074938 -0.005522 -3.1875
3.2695 0.19227 0.16517 0.16525 0.1235 0 0.13591 0.15139 0.12134 0.11022 0.12698 0.11873 -14.845 0.035379 -0.13098 -0.14204 0.041285 -0.17198 -0.11776 -0.14957 -0.21675 -0.085959 -0.21716 -0.28839 -0.31684 -0.0003713 -0.0047212 0.0013112 -0.005355 -2.7276
3.2734 0.17648 0.14575 0.16553 0.12627 0 0.14357 0.11327 0.11394 0.06832 0.098011 0.10019 -14.845 0.0035166 -0.10903 -0.13759 0.042528 -0.14232 -0.11137 -0.11561 -0.18716 -0.053882 -0.19865 -0.25912 -0.29281 -0.0015769 -0.0041166 0.0018042 -0.0055856 -2.2861
3.2773 0.15406 0.12769 0.1715 0.14231 0 0.16257 0.083953 0.11198 0.043145 0.09298 0.055339 -14.832 0.011408 -0.1287 -0.086502 0.029417 -0.10567 -0.043291 -0.081694 -0.18389 -0.0054397 -0.17037 -0.23687 -0.26748 -0.0019388 -0.0032824 0.001773 -0.0059823 -1.9523
3.2813 0.13113 0.114 0.16284 0.1444 0 0.16079 0.07411 0.10731 0.038906 0.10323 0.018134 -14.789 0.026683 -0.07433 -0.063085 0.042478 -0.078795 -0.12019 -0.10479 -0.13514 0.020933 -0.17271 -0.21592 -0.26887 -0.0011037 -0.0024184 0.0012006 -0.0061496 -1.7666
3.2852 0.11103 0.10269 0.12909 0.11659 0 0.12309 0.08364 0.096406 0.049472 0.11046 0.018282 -14.71 -0.00089439 -0.035021 -0.04281 0.053667 -0.076577 -0.14563 -0.10986 -0.13779 0.033171 -0.17014 -0.1964 -0.29032 0.00037189 -0.0018099 0.00051436 -0.0058023 -1.6937
3.2891 0.093206 0.089652 0.080071 0.067179 0 0.064298 0.10078 0.080901 0.064247 0.10245 0.057846 -14.604 -0.031381 -0.023766 -0.027378 0.046058 -0.099094 -0.15611 -0.10121 -0.14328 0.04583 -0.16867 -0.18283 -0.28706 0.0013947 -0.0015674 0.00023526 -0.0050011 -1.6547
3.293 0.075657 0.073143 0.037828 0.021797 0 0.016694 0.10944 0.064999 0.075217 0.082236 0.11246 -14.481 -0.053159 -0.035778 -0.0018047 0.032426 -0.12985 -0.1666 -0.087778 -0.13458 0.047963 -0.16781 -0.17976 -0.26887 0.0012179 -0.0015376 0.00057376 -0.0041637 -1.5878
3.2969 0.057904 0.055784 0.018015 0.0033623 0 0.0038684 0.1001 0.052619 0.079609 0.063025 0.15192 -14.349 -0.06664 -0.053336 0.063731 0.04762 -0.14675 -0.18553 -0.08476 -0.10673 0.010337 -0.16314 -0.18736 -0.28102 7.0538e-05 -0.0014582 0.0012948 -0.0038067 -1.4826
3.3008 0.041722 0.042272 0.01779 0.015375 0 0.02325 0.07613 0.04588 0.077882 0.054633 0.16091 -14.21 -0.067232 -0.049138 0.066439 0.026956 -0.13747 -0.12298 -0.028945 -0.060341 0.03761 -0.16452 -0.19947 -0.28687 -0.0010437 -0.0011949 0.001929 -0.0041775 -1.3631
3.3047 0.029408 0.035132 0.020398 0.040683 0 0.050254 0.050398 0.044562 0.070873 0.054426 0.14444 -14.061 -0.072159 -0.035565 0.0078532 0.019962 -0.10737 -0.10619 0.016333 -0.057688 0.075745 -0.15868 -0.20546 -0.23339 -0.001217 -0.00083276 0.0021287 -0.0050395 -1.2434
3.3086 0.021811 0.032534 0.011007 0.054979 0 0.058525 0.035153 0.046024 0.059186 0.050966 0.11749 -13.901 -0.074265 -0.022669 -0.031577 0.0046692 -0.074163 -0.11535 0.036699 -0.042664 0.094435 -0.13406 -0.19512 -0.19173 -0.00040179 -0.00055263 0.0018809 -0.0057878 -1.1023
3.3125 0.018093 0.030138 -0.010835 0.043926 0 0.039079 0.033298 0.045889 0.044248 0.036146 0.090415 -13.736 -0.069607 -0.013242 -0.0076037 -0.026816 -0.053584 -0.1244 0.038179 0.012571 0.086986 -0.089002 -0.16406 -0.19315 0.00060948 -0.00042489 0.0014432 -0.005836 -0.90222
3.3164 0.017078 0.02515 -0.032001 0.011983 0 0.00455 0.037901 0.040035 0.02838 0.013808 0.062395 -13.571 -0.065441 0.014883 0.013942 -0.02971 -0.047388 -0.087499 0.096378 0.039325 0.12383 -0.053052 -0.11628 -0.1306 0.0009451 -0.00031826 0.0011043 -0.005002 -0.63065
3.3203 0.018419 0.018803 -0.037196 -0.021652 0 -0.022038 0.039362 0.027163 0.013054 -0.0032788 0.026078 -13.406 -0.033458 -0.013202 0.0028335 -0.03307 -0.042853 -0.08646 0.10878 0.044272 0.19593 -0.02893 -0.062016 -0.097447 0.00043123 8.0613e-07 0.00098865 -0.0036139 -0.32379
3.3242 0.022326 0.015102 -0.0203 -0.035865 0 -0.023697 0.033285 0.010112 -0.0025233 -0.0049008 -0.022328 -13.242 -0.019611 -0.022758 -0.0193 -0.046937 -0.024096 -0.075543 0.13318 0.076134 0.22283 -0.017399 -0.012204 -0.075393 -0.00032617 0.00067471 0.0010419 -0.0022691 -0.049707
3.3281 0.028383 0.017099 0.012495 -0.020666 0 0.00035731 0.022504 -0.0054656 -0.020022 0.00754 -0.076248 -13.078 -0.018408 -0.032816 -0.045517 -0.060788 0.013698 -0.076296 0.14829 0.11979 0.21562 -0.01069 0.026697 -0.0655 -0.00059001 0.0016294 0.0011566 -0.0014398 0.133
3.332 0.035028 0.024147 0.047554 0.016938 0 0.035675 0.012822 -0.014366 -0.038444 0.022456 -0.11995 -12.917 -0.0069007 -0.092745 -0.071876 -0.056189 0.058285 -0.13158 0.10701 0.13735 0.21709 0.0033702 0.053731 -0.07339 -0.00021449 0.0026028 0.0012904 -0.0012206 0.20443
3.3359 0.040428 0.032482 0.071112 0.057095 0 0.06213 0.0077512 -0.014611 -0.052079 0.028118 -0.13662 -12.756 0.015199 -0.09333 -0.10404 -0.052693 0.087463 -0.083448 0.11053 0.14056 0.20671 0.028956 0.069911 -0.049932 0.0002608 0.0032875 0.0014713 -0.0013721 0.17877
3.3398 0.043884 0.038388 0.074714 0.078837 0 0.065888 0.0074264 -0.0076771 -0.05289 0.022091 -0.11808 -12.585 0.021114 -0.10264 -0.079429 -0.050562 0.084143 -0.055213 0.10074 0.083303 0.23341 0.011844 0.073598 -0.037863 0.00021415 0.0034828 0.0017165 -0.0015693 0.076179
3.3438 0.046228 0.040988 0.058129 0.072745 0 0.04758 0.011574 0.0036682 -0.036134 0.0124 -0.070489 -12.394 0.012979 -0.1168 -0.073676 -0.063632 0.048176 -0.073465 0.078766 0.041823 0.21794 -0.0091375 0.059452 -0.028874 -0.00037661 0.0031744 0.0019697 -0.0016279 -0.099305
3.3477 0.04875 0.042315 0.030037 0.046791 0 0.02236 0.021945 0.017748 -0.0045114 0.010639 -0.012195 -12.179 -0.004605 -0.1387 -0.10966 -0.083233 -0.0038145 -0.12564 0.04256 0.043527 0.14366 -0.024452 0.022568 -0.023962 -0.00086642 0.0025222 0.0021304 -0.0015505 -0.356
3.3516 0.051718 0.044877 0.0051891 0.020947 0 0.01086 0.040569 0.034431 0.032946 0.023539 0.036011 -11.95 -0.02031 -0.18753 -0.11974 -0.050245 -0.050307 -0.11521 -0.019162 0.036035 0.10634 -0.078491 -0.035509 -0.044196 -0.00057421 0.0017746 0.0021391 -0.0014232 -0.69121
3.3555 0.054005 0.049129 -0.0029663 0.013356 0 0.025273 0.065403 0.053507 0.066484 0.04919 0.063235 -11.724 -0.035161 -0.20672 -0.15765 -0.055866 -0.079386 -0.095909 -0.072317 -0.058531 0.027136 -0.13447 -0.10458 -0.043764 0.00049677 0.0011495 0.0020273 -0.0013062 -1.0719
3.3594 0.054136 0.053048 0.0089477 0.027488 0 0.059448 0.088597 0.07284 0.091124 0.079025 0.075523 -11.513 -0.051911 -0.22636 -0.17238 -0.056936 -0.095058 -0.10309 -0.10744 -0.11336 0.0034382 -0.16945 -0.17029 -0.070795 0.0015632 0.00073406 0.0018801 -0.0012146 -1.4379
3.3633 0.051668 0.053926 0.031056 0.050137 0 0.091359 0.10052 0.088355 0.10782 0.10261 0.091457 -11.312 -0.058436 -0.24472 -0.18829 -0.041855 -0.11101 -0.12196 -0.12326 -0.14426 -0.01108 -0.18678 -0.22236 -0.10949 0.0017154 0.0004545 0.0017513 -0.0011609 -1.7265
3.3672 0.047462 0.050531 0.047139 0.062401 0 0.098283 0.096836 0.096165 0.12011 0.11208 0.12741 -11.1 -0.044444 -0.25361 -0.23733 -0.0048019 -0.13723 -0.13343 -0.12092 -0.1877 -0.080203 -0.1963 -0.25956 -0.13309 0.00072723 0.00014279 0.0016159 -0.0011682 -1.8981
3.3711 0.042602 0.043744 0.047533 0.05525 0 0.074303 0.082215 0.095083 0.12962 0.1052 0.1821 -10.863 -0.071663 -0.22798 -0.24516 0.052992 -0.17013 -0.21092 -0.10145 -0.18973 -0.10145 -0.22003 -0.28696 -0.14089 -0.0007269 -0.00033815 0.0014028 -0.0012278 -1.9458
3.375 0.037116 0.035368 0.037096 0.036649 0 0.035786 0.066855 0.087277 0.1343 0.086514 0.23266 -10.599 -0.079139 -0.20203 -0.21867 0.035139 -0.19394 -0.16197 -0.1123 -0.20785 -0.12962 -0.23266 -0.30719 -0.13983 -0.0016514 -0.00099205 0.0010701 -0.0012679 -1.8826
3.3789 0.029849 0.026497 0.030273 0.023701 0 0.0088247 0.058407 0.076294 0.1299 0.06564 0.24757 -10.322 -0.086701 -0.144 -0.19512 0.016859 -0.19215 -0.090914 -0.097721 -0.19494 -0.12574 -0.21972 -0.31379 -0.13057 -0.0015711 -0.0016739 0.00065717 -0.0012032 -1.7189
3.3828 0.019716 0.017005 0.036809 0.026198 0 0.0077952 0.056153 0.063983 0.11301 0.0518 0.20864 -10.045 -0.092937 -0.064809 -0.17659 0.026805 -0.15972 -0.055619 -0.049015 -0.15095 -0.091927 -0.18087 -0.29325 -0.11792 -0.00087288 -0.0021546 0.00027958 -0.0010325 -1.4495
3.3867 0.0071903 0.0064345 0.051167 0.036222 0 0.023106 0.052176 0.048911 0.083202 0.04695 0.12578 -9.7736 -0.072238 -0.028352 -0.12771 0.058905 -0.10664 -0.096057 -0.0040287 -0.12735 -0.076449 -0.13097 -0.23525 -0.11393 -0.00036276 -0.0022037 9.226e-05 -0.00086865 -1.0595
3.3906 -0.0053873 -0.0047506 0.056162 0.034026 0 0.029561 0.038096 0.027852 0.043307 0.042927 0.031975 -9.5008 -0.07816 0.031521 -0.11889 0.0066125 -0.050191 -0.15528 0.083042 -0.032543 0.029833 -0.09686 -0.14293 -0.092422 -0.00048127 -0.0016437 0.00024639 -0.00083368 -0.54698
3.3945 -0.015052 -0.014857 0.03826 0.00622 0 0.009074 0.011534 -0.00058921 -0.0015965 0.026701 -0.03926 -9.2222 -0.056611 0.061775 -0.051398 -0.013012 -0.0023561 -0.15947 0.12984 0.099884 0.12644 -0.017014 -0.034125 -0.034577 -0.00091291 -0.00039061 0.00083539 -0.00090041 0.05524
3.3984 -0.020033 -0.021863 0.00060702 -0.039421 0 -0.031877 -0.022446 -0.03308 -0.045816 -0.0086552 -0.077148 -8.9427 -0.017707 0.070019 0.015883 -0.013386 0.037452 -0.11393 0.17191 0.21105 0.21281 0.054649 0.068476 0.038074 -0.00093329 0.0014835 0.0018159 -0.00085291 0.67583
3.4023 -0.020709 -0.0247 -0.038469 -0.076518 0 -0.065982 -0.054869 -0.062086 -0.084707 -0.055897 -0.099124 -8.674 0.020405 0.071514 0.029915 -0.015047 0.078678 -0.038989 0.23645 0.26129 0.29538 0.073793 0.15072 0.099341 -0.00014304 0.0036891 0.0029412 -0.00044632 1.2249
3.4063 -0.019048 -0.023837 -0.06023 -0.079562 0 -0.067642 -0.077625 -0.079981 -0.11566 -0.096341 -0.13347 -8.4231 0.021627 0.095926 0.061503 -0.0089322 0.12821 -0.0024005 0.22226 0.34734 0.36825 0.12096 0.21288 0.11191 0.001108 0.0057486 0.0037987 0.00035348 1.6266
3.4102 -0.017123 -0.020833 -0.060013 -0.044864 0 -0.035129 -0.086308 -0.083957 -0.13765 -0.11269 -0.19266 -8.185 0.038984 0.080559 0.050374 -0.0034279 0.1808 0.015537 0.21749 0.37426 0.39611 0.14473 0.26326 0.14133 0.0019977 0.0071784 0.0040038 0.0012808 1.8446
3.4141 -0.015925 -0.01741 -0.048557 0.0046813 0 0.0069413 -0.080802 -0.077917 -0.14945 -0.10196 -0.25902 -7.947 0.065757 0.015643 0.055115 0.027105 0.21955 0.021235 0.20397 0.37917 0.39379 0.15172 0.30518 0.16751 0.001949 0.0077471 0.0034659 0.0019461 1.8852
3.418 -0.01531 -0.014798 -0.040162 0.035739 0 0.027079 -0.064987 -0.069538 -0.14831 -0.077333 -0.29507 -7.7002 0.087478 -0.057475 0.06476 0.077568 0.22646 0.011488 0.17676 0.36957 0.36871 0.14643 0.32913 0.18013 0.0011327 0.0076087 0.0025189 0.0021401 1.7796
3.4219 -0.014878 -0.013656 -0.039753 0.029064 0 0.011719 -0.045936 -0.064442 -0.13105 -0.056999 -0.2708 -7.4475 0.079527 -0.050335 0.022509 0.1218 0.19524 -0.023283 0.13728 0.33894 0.32779 0.13435 0.31777 0.17105 0.00031389 0.0071608 0.0017608 0.0019909 1.5609
3.4258 -0.01488 -0.014295 -0.040785 -0.0070093 0 -0.025308 -0.031514 -0.061896 -0.097576 -0.04943 -0.18645 -7.1989 0.014065 -0.10848 0.030418 0.15092 0.13636 -0.10973 0.11062 0.2821 0.27395 0.0849 0.26018 0.097533 0.00019297 0.0067058 0.0016653 0.0018184 1.2533
3.4297 -0.016323 -0.016832 -0.034456 -0.044389 0 -0.055489 -0.026165 -0.055551 -0.053744 -0.047786 -0.07311 -6.961 0.0023937 -0.18961 -0.0018935 0.14591 0.070534 -0.14073 0.069964 0.20477 0.21542 0.073606 0.16353 0.013058 0.00082747 0.0061962 0.0022512 0.0018202 0.87558
3.4336 -0.020225 -0.021202 -0.019858 -0.05741 0 -0.058612 -0.027396 -0.038879 -0.0098352 -0.038034 0.028817 -6.7296 0.021874 -0.23388 -0.033692 0.12179 0.01546 -0.1667 0.032296 0.12379 0.13529 0.055218 0.051787 -0.056257 0.0016238 0.0053171 0.0030849 0.0018897 0.4521
3.4375 -0.026741 -0.02721 -0.0050908 -0.041583 0 -0.036864 -0.026695 -0.011201 0.025417 -0.013062 0.095655 -6.4946 0.038367 -0.21098 -0.042269 0.089453 -0.024013 -0.20941 0.0046445 0.053011 0.039652 0.0027566 -0.047945 -0.097401 0.001871 0.0038584 0.0036309 0.0017478 0.019668
3.4414 -0.034944 -0.03469 0.0005982 -0.014973 0 -0.01024 -0.015803 0.020322 0.050485 0.019912 0.13101 -6.2501 -0.026048 -0.17923 -0.075448 0.042387 -0.05521 -0.17379 -0.044501 0.0014509 0.025617 -0.044804 -0.12077 -0.13321 0.0013348 0.0020412 0.0036619 0.0012614 -0.37336
3.4453 -0.04351 -0.04358 -0.005191 -0.0027432 0 0.00035032 0.0057329 0.044264 0.070577 0.044785 0.15451 -6.0015 -0.07424 -0.20971 -0.10979 0.032575 -0.087469 -0.16021 -0.066535 -0.039556 -0.039224 -0.089245 -0.16851 -0.1651 0.00041368 0.00046233 0.0033818 0.00062935 -0.67096
3.4492 -0.051703 -0.053738 -0.017587 -0.018036 0 -0.01256 0.028062 0.051334 0.090196 0.049247 0.18013 -5.7618 -0.084698 -0.23274 -0.15331 0.02221 -0.12086 -0.15292 -0.070594 -0.069788 -0.073641 -0.1067 -0.20036 -0.15997 -0.00023067 -0.00033584 0.0031738 0.00023629 -0.813
3.4531 -0.059809 -0.064619 -0.030557 -0.053585 0 -0.041056 0.036524 0.039032 0.10503 0.033204 0.20258 -5.5418 -0.064284 -0.21338 -0.19442 0.010229 -0.14288 -0.13039 -0.063493 -0.092449 -0.096016 -0.096789 -0.21831 -0.12965 -0.00021743 -0.00028968 0.0032245 0.00030605 -0.74246
3.457 -0.068617 -0.075241 -0.04215 -0.088821 0 -0.070525 0.021459 0.011714 0.10152 0.0062988 0.20166 -5.3436 -0.032593 -0.12444 -0.21342 0.0076694 -0.13585 -0.065914 -0.0525 -0.11157 -0.15805 -0.067841 -0.21036 -0.10282 0.00029717 0.00018826 0.0033789 0.00069553 -0.42226
3.4609 -0.078424 -0.08463 -0.053842 -0.10544 0 -0.089951 -0.015183 -0.023077 0.066477 -0.021756 0.15921 -5.1608 -0.024839 -0.044202 -0.2296 0.060368 -0.089529 0.045681 0.031047 -0.017691 -0.050393 0.010819 -0.15815 0.021715 0.00082532 0.00067504 0.0033459 0.0010508 0.14152
3.4648 -0.088491 -0.092462 -0.066442 -0.099566 0 -0.096751 -0.061429 -0.05883 -0.00054498 -0.048505 0.073885 -4.9864 -0.0037636 -0.001767 -0.16247 0.055147 -0.0094779 0.10797 0.12432 0.099864 -0.014862 0.095884 -0.052898 0.10109 0.00098864 0.0012419 0.0030279 0.0011948 0.88583
3.4688 -0.097478 -0.099227 -0.078558 -0.082931 0 -0.095639 -0.1033 -0.092176 -0.083127 -0.077741 -0.03714 -4.8182 0.030244 0.049472 -0.099506 0.051962 0.085137 0.10013 0.20038 0.20608 0.016785 0.18584 0.093438 0.16556 0.00079989 0.0024846 0.0026372 0.0013717 1.703
3.4727 -0.10448 -0.10564 -0.089527 -0.073807 0 -0.094816 -0.13267 -0.12251 -0.1571 -0.11266 -0.1489 -4.6608 0.071639 0.12175 -0.074066 0.075578 0.17255 0.052442 0.25403 0.29663 0.077314 0.27942 0.25143 0.23747 0.00057064 0.0049811 0.0024881 0.0020866 2.4789
3.4766 -0.1097 -0.11175 -0.10221 -0.084852 0 -0.10183 -0.14963 -0.1505 -0.20627 -0.15066 -0.24206 -4.5216 0.10156 0.16315 -0.026994 0.092629 0.24021 0.11688 0.32102 0.42851 0.14551 0.37553 0.38992 0.33571 0.00057136 0.0086333 0.0026886 0.0036532 3.1363
3.4805 -0.11402 -0.11656 -0.12052 -0.11543 0 -0.11945 -0.15909 -0.1767 -0.23193 -0.18452 -0.30957 -4.406 0.14032 0.19548 0.031293 0.11257 0.28907 0.14218 0.37035 0.53969 0.27119 0.41881 0.49237 0.43338 0.00077048 0.012518 0.0030548 0.0058507 3.652
3.4844 -0.11795 -0.11883 -0.14305 -0.15235 0 -0.14251 -0.16602 -0.20065 -0.24813 -0.20776 -0.35435 -4.3136 0.16538 0.18275 0.062989 0.15277 0.32796 0.15573 0.415 0.63171 0.36026 0.44826 0.56149 0.48811 0.00088123 0.015447 0.0033294 0.0080132 4.0389
3.4883 -0.12091 -0.11823 -0.16036 -0.17787 0 -0.15912 -0.17285 -0.22009 -0.26715 -0.21853 -0.38221 -4.2384 0.18696 0.17461 0.064236 0.19693 0.3629 0.16338 0.44206 0.68498 0.3944 0.47358 0.60955 0.49959 0.00065627 0.016785 0.0034636 0.0094927 4.3072
3.4922 -0.12162 -0.11607 -0.16098 -0.18027 0 -0.15792 -0.17958 -0.23089 -0.28778 -0.21882 -0.39578 -4.1721 0.21774 0.22728 0.042396 0.21952 0.38984 0.16518 0.43755 0.67877 0.37676 0.4974 0.64272 0.47905 0.00015068 0.016824 0.0036512 0.010102 4.4373
3.4961 -0.11917 -0.11448 -0.14226 -0.16091 0 -0.13794 -0.18437 -0.22836 -0.29623 -0.21093 -0.3921 -4.1097 0.1992 0.19342 0.067058 0.16714 0.39626 0.11329 0.44482 0.62351 0.41774 0.47157 0.65252 0.46445 -0.00029204 0.01636 0.0040711 0.010163 4.3854
3.5 -0.11393 -0.11478 -0.11521 -0.13323 0 -0.11242 -0.18369 -0.21 -0.27823 -0.19553 -0.36393 -4.0539 0.15693 0.11588 0.08568 0.14434 0.37019 0.092198 0.39365 0.56244 0.37669 0.42494 0.62118 0.39286 -0.00032612 0.015888 0.0046221 0.010137 4.114
3.5039 -0.10721 -0.11625 -0.096884 -0.11386 0 -0.10061 -0.17301 -0.17794 -0.23132 -0.17277 -0.30406 -4.0142 0.12045 0.071125 0.089613 0.13052 0.30972 0.072688 0.34216 0.48377 0.3069 0.35323 0.53666 0.32366 8.6175e-05 0.015141 0.0049615 0.010178 3.6238
3.5078 -0.10031 -0.11639 -0.095958 -0.11105 0 -0.11188 -0.14948 -0.13891 -0.1673 -0.14419 -0.21137 -3.9986 0.091621 0.061883 0.066711 0.10248 0.22604 0.03333 0.29693 0.38366 0.24175 0.26598 0.40539 0.26004 0.00061621 0.013426 0.0048478 0.010005 2.9623
3.5117 -0.093652 -0.11262 -0.10474 -0.11855 0 -0.13518 -0.11518 -0.10099 -0.10369 -0.11253 -0.096053 -4.0052 0.041771 0.0083862 -0.0065429 0.020598 0.13788 -0.050974 0.20934 0.26487 0.21104 0.19388 0.25263 0.14263 0.00082537 0.01044 0.0044425 0.0091762 2.2082
3.5156 -0.087089 -0.10411 -0.10604 -0.12024 0 -0.14513 -0.077597 -0.069364 -0.052421 -0.079746 0.020548 -4.021 0.008081 -0.044811 0.022029 -0.0011671 0.061475 -0.030394 0.16069 0.15768 0.07367 0.15145 0.10982 0.13974 0.00052786 0.0067957 0.0042293 0.0075135 1.4454
3.5195 -0.080633 -0.09232 -0.089303 -0.10297 0 -0.12231 -0.045728 -0.044214 -0.014678 -0.046173 0.11414 -4.0324 -0.031175 -0.068671 -0.024807 -0.031947 0.0033027 -0.037016 0.10682 0.051051 -0.019721 0.095179 -0.00171 0.061144 -4.687e-05 0.0037218 0.0045737 0.0052998 0.74491
3.5234 -0.074836 -0.079988 -0.061173 -0.068415 0 -0.071802 -0.0242 -0.022565 0.015478 -0.01277 0.16994 -4.0389 -0.056939 -0.083417 -0.085207 -0.06162 -0.03979 -0.067668 0.043237 -0.027295 -0.067113 0.044294 -0.078912 -0.019158 -0.00043482 0.0021693 0.0053331 0.0031175 0.1594
3.5273 -0.070219 -0.069432 -0.040308 -0.033846 0 -0.022899 -0.010712 -0.0023425 0.043337 0.01582 0.19042 -4.0574 -0.053693 -0.10734 -0.094361 -0.07553 -0.074028 -0.1006 -0.021764 -0.057198 -0.081357 0.018926 -0.13181 -0.026479 -0.00031549 0.002098 0.0059175 0.0014931 -0.27297
3.5313 -0.066376 -0.06137 -0.040991 -0.019916 0 -0.007751 0.00042959 0.014891 0.068178 0.031671 0.19078 -4.1107 -0.050766 -0.11094 -0.11551 -0.073074 -0.10112 -0.066648 -0.0098087 -0.085323 -0.072608 0.011327 -0.16984 -0.040741 0.00022819 0.0025745 0.005788 0.0006507 -0.52532
3.5352 -0.061889 -0.054958 -0.060451 -0.034123 0 -0.035172 0.011593 0.024761 0.083306 0.028869 0.18424 -4.2071 -0.090535 -0.13183 -0.15384 -0.036804 -0.11544 -0.072186 -0.012888 -0.07112 -0.062496 0.043133 -0.191 -0.042132 0.00078578 0.0025926 0.0049464 0.00052056 -0.58278
3.5391 -0.055377 -0.048679 -0.081235 -0.063225 0 -0.08148 0.018348 0.023499 0.080145 0.0096224 0.16926 -4.3311 -0.093988 -0.10892 -0.13447 -0.010203 -0.1077 -0.042337 -0.00071048 -0.027625 -0.048329 0.065769 -0.18251 -0.0025792 0.00096452 0.0018925 0.0039549 0.00090167 -0.4469
3.543 -0.046745 -0.041309 -0.086022 -0.081859 0 -0.10728 0.013038 0.010792 0.053405 -0.015082 0.1307 -4.4537 -0.06286 -0.066446 -0.086591 0.0065788 -0.072357 0.00014561 0.027512 0.025337 -0.021351 0.084562 -0.13238 0.058663 0.00070961 0.0010878 0.0034513 0.001578 -0.14204
3.5469 -0.037326 -0.03243 -0.071299 -0.07174 0 -0.087695 -0.007412 -0.010126 0.0050941 -0.032465 0.055914 -4.5566 -0.050821 -0.092157 -0.11681 0.040497 -0.013052 -0.037718 0.054046 0.055238 0.034071 0.14051 -0.042262 0.084344 0.00033011 0.0010455 0.0036051 0.0023082 0.27988
3.5508 -0.02862 -0.022438 -0.048386 -0.036482 0 -0.031987 -0.036611 -0.034538 -0.054109 -0.037487 -0.04788 -4.646 -0.018865 -0.018705 -0.041731 0.088723 0.057438 -0.031578 0.14488 0.16044 0.10585 0.19382 0.068808 0.15792 0.00021681 0.0021176 0.0040141 0.002795 0.74165
3.5547 -0.020818 -0.012283 -0.032278 0.00041683 0 0.023331 -0.061608 -0.058061 -0.1076 -0.036562 -0.15148 -4.746 -0.0071231 0.056982 -0.023568 0.12704 0.12267 0.016868 0.18832 0.21851 0.15056 0.25435 0.17331 0.22719 0.0005023 0.0038952 0.0041264 0.0027807 1.1555
3.5586 -0.012608 -0.003034 -0.029056 0.013825 0 0.042472 -0.071506 -0.076776 -0.13997 -0.04146 -0.22118 -4.8738 0.0015474 0.080918 -0.010598 0.14391 0.16968 0.057543 0.21224 0.2301 0.16873 0.30641 0.25005 0.2628 0.00095615 0.0056295 0.003781 0.0022569 1.448
3.5625 -0.0025501 0.0046719 -0.032176 -0.0025876 0 0.017415 -0.064597 -0.086627 -0.1454 -0.05804 -0.24223 -5.023 0.016524 0.036218 0.020802 0.13947 0.19339 0.058346 0.23797 0.21943 0.17635 0.33358 0.29347 0.26079 0.0011966 0.0068522 0.0033581 0.0015935 1.5819
3.5664 0.0093317 0.011094 -0.029008 -0.030349 0 -0.02672 -0.048243 -0.084094 -0.13124 -0.079459 -0.22798 -5.1691 0.013312 0.026849 -0.034232 0.15415 0.19617 0.04406 0.25065 0.29353 0.24979 0.30727 0.31045 0.30602 0.0010241 0.0076057 0.0034088 0.0013869 1.5585
3.5703 0.021391 0.017382 -0.010733 -0.040164 0 -0.051277 -0.03208 -0.068474 -0.11239 -0.090011 -0.2054 -5.2919 0.05189 0.012039 -0.048763 0.16323 0.18342 0.033385 0.21484 0.24516 0.2417 0.29082 0.30803 0.28828 0.00058338 0.0081291 0.0041208 0.0020522 1.3962
3.5742 0.031857 0.0249 0.021961 -0.015283 0 -0.032825 -0.020503 -0.043553 -0.098969 -0.076688 -0.18923 -5.3926 0.062385 -0.016619 -0.041192 0.15622 0.15856 0.025295 0.17496 0.18503 0.22454 0.24039 0.28288 0.22984 0.00022248 0.0083885 0.0051156 0.0034391 1.1004
3.5781 0.040497 0.034248 0.059748 0.034411 0 0.020661 -0.010199 -0.016052 -0.086876 -0.038891 -0.16761 -5.4899 0.042645 -0.069934 -0.032228 0.1365 0.12058 0.0059789 0.12331 0.12012 0.19316 0.16139 0.22221 0.14366 0.00018587 0.0079625 0.0057488 0.0047989 0.65138
3.582 0.048735 0.044764 0.089711 0.079333 0 0.077256 0.0062973 0.0090339 -0.059913 0.011513 -0.1131 -5.5979 0.014695 -0.15918 -0.048415 0.11335 0.065695 -0.044321 0.034699 0.025077 0.11742 0.078607 0.11575 0.043974 0.00041567 0.0064081 0.0056257 0.0051918 0.025348
3.5859 0.058059 0.055043 0.1015 0.093168 0 0.10528 0.03458 0.032548 -0.0036 0.059281 -0.010295 -5.7119 0.015923 -0.18019 -0.15674 0.069009 -0.0081317 -0.080212 -0.032863 -0.079473 0.081268 0.01192 -0.030897 -0.079403 0.00062665 0.0037401 0.0048732 0.0040768 -0.76618
3.5898 0.068397 0.064128 0.092775 0.073808 0 0.095775 0.074201 0.060572 0.080123 0.096023 0.12433 -5.8127 -0.0013142 -0.26584 -0.18169 0.038788 -0.096662 -0.20029 -0.09663 -0.19683 0.016299 -0.079718 -0.19345 -0.20647 0.0005724 0.00054465 0.0039639 0.0016685 -1.6498
3.5938 0.078205 0.072358 0.072032 0.045437 0 0.067371 0.11819 0.098562 0.17008 0.12333 0.24884 -5.8875 -0.034232 -0.32587 -0.18955 0.017103 -0.18809 -0.28739 -0.15848 -0.28267 -0.040983 -0.17037 -0.34007 -0.31149 0.00025943 -0.0023927 0.003297 -0.0011949 -2.503
3.5977 0.08629 0.081039 0.055987 0.039775 0 0.051126 0.15569 0.14458 0.23845 0.14737 0.32447 -5.9423 -0.074784 -0.33302 -0.20555 -0.0034822 -0.26641 -0.30406 -0.21853 -0.33248 -0.072464 -0.24378 -0.44863 -0.3828 -7.31e-05 -0.0046014 0.0029244 -0.0035659 -3.2007
3.6016 0.093453 0.091122 0.060352 0.071107 0 0.067188 0.17636 0.18765 0.26902 0.17081 0.34284 -5.9941 -0.09969 -0.37878 -0.17823 -0.038515 -0.31807 -0.36104 -0.2729 -0.42354 -0.087799 -0.29408 -0.51675 -0.42954 -0.00017414 -0.0061209 0.0026271 -0.0049099 -3.6661
3.6055 0.10205 0.10203 0.088433 0.12473 0 0.11024 0.17541 0.21351 0.26643 0.18958 0.32872 -6.0512 -0.12517 -0.38387 -0.17132 -0.083315 -0.33817 -0.36015 -0.30422 -0.4413 -0.10295 -0.33222 -0.55701 -0.46931 3.1261e-06 -0.007239 0.0022151 -0.0052893 -3.8903
3.6094 0.11359 0.11174 0.12641 0.16786 0 0.15391 0.15719 0.21402 0.24913 0.19677 0.31639 -6.1027 -0.1259 -0.37042 -0.16208 -0.075639 -0.33215 -0.32767 -0.30444 -0.43327 -0.096066 -0.34884 -0.58169 -0.4858 0.00027515 -0.0080715 0.0017422 -0.0051469 -3.9139
3.6133 0.1266 0.11809 0.15139 0.17446 0 0.17051 0.13443 0.19294 0.23299 0.18955 0.31982 -6.1293 -0.10698 -0.35272 -0.15176 -0.041305 -0.31145 -0.30132 -0.28346 -0.39591 -0.073402 -0.31745 -0.59004 -0.46251 0.00039945 -0.0084011 0.0014529 -0.0049209 -3.7899
3.6172 0.13696 0.12038 0.14811 0.14458 0 0.15153 0.12163 0.16341 0.2198 0.17234 0.32174 -6.1241 -0.079807 -0.34201 -0.14684 -0.022286 -0.28583 -0.31808 -0.25474 -0.31975 -0.048338 -0.21683 -0.56865 -0.38954 0.00028193 -0.0079105 0.0015387 -0.0047951 -3.5546
3.6211 0.14079 0.11979 0.12139 0.10346 0 0.11369 0.12536 0.13886 0.19948 0.15353 0.29022 -6.1005 -0.039857 -0.29408 -0.1662 0.0084675 -0.2573 -0.30901 -0.1987 -0.22942 -0.0418 -0.16466 -0.50461 -0.35843 4.3365e-05 -0.0065567 0.0019417 -0.0047218 -3.224
3.625 0.13742 0.11854 0.093095 0.081786 0 0.086022 0.13852 0.12439 0.16238 0.13858 0.20834 -6.0784 -0.042592 -0.25918 -0.11574 0.041022 -0.22043 -0.23536 -0.13817 -0.14087 0.0052826 -0.097785 -0.40019 -0.28127 -9.5821e-05 -0.0047099 0.0023769 -0.0046102 -2.8073
3.6289 0.13002 0.11827 0.084903 0.092682 0 0.087622 0.14415 0.11504 0.10969 0.12592 0.092001 -6.0615 -0.043001 -0.24128 -0.073036 0.061253 -0.1689 -0.15867 -0.081587 -0.046478 0.031755 -0.018832 -0.27649 -0.18911 1.3026e-06 -0.0029297 0.0025413 -0.0044681 -2.3236
3.6328 0.12328 0.11924 0.1012 0.12316 0 0.11323 0.12795 0.10173 0.05341 0.10903 -0.018209 -6.0306 -0.023878 -0.2272 -0.062337 0.070509 -0.10355 -0.1184 -0.036808 0.040071 0.033647 0.055714 -0.16268 -0.10724 0.00029167 -0.0015925 0.0023322 -0.0043783 -1.8114
3.6367 0.12025 0.12066 0.12672 0.14582 0 0.13816 0.090447 0.079809 0.0074716 0.083306 -0.084145 -5.9606 0.0091399 -0.1757 -0.05894 0.089193 -0.035804 -0.15126 -0.015793 0.071522 0.07253 0.083165 -0.079392 -0.068897 0.00060462 -0.00070094 0.001908 -0.0043671 -1.3292
3.6406 0.12093 0.12178 0.14091 0.14095 0 0.13891 0.048841 0.053562 -0.020683 0.051933 -0.094852 -5.8444 0.021291 -0.15579 -0.049445 0.066387 0.016923 -0.095906 0.015426 0.090606 0.10294 0.093834 -0.029506 -0.0019591 0.00077744 -6.6923e-06 0.0015589 -0.004318 -0.94883
3.6445 0.12339 0.12272 0.13571 0.11167 0 0.11312 0.026017 0.033549 -0.03119 0.025954 -0.070614 -5.7002 0.037229 -0.12951 -0.036338 0.074133 0.040743 -0.05138 0.036554 0.083928 0.11208 0.12507 -0.0030133 0.0042856 0.00075605 0.00070416 0.001497 -0.0040264 -0.74263
3.6484 0.12601 0.12449 0.12107 0.081094 0 0.082475 0.034797 0.029544 -0.026649 0.01812 -0.044711 -5.5534 0.053662 -0.11021 -0.032826 0.080609 0.032991 -0.03121 0.05803 0.06798 0.089944 0.14204 0.0090274 -0.0023425 0.00059599 0.0014158 0.0017194 -0.0033561 -0.76294
3.6523 0.12868 0.12817 0.1139 0.074402 0 0.075636 0.069632 0.044563 -0.0075889 0.034697 -0.037551 -5.4116 0.061304 -0.10605 -0.052919 0.053587 0.0023159 -0.038014 0.082649 0.051628 0.034966 0.11396 0.0038625 0.020993 0.00039131 0.0018926 0.0020425 -0.0023728 -1.0216
3.6563 0.13213 0.13391 0.1217 0.099894 0 0.10463 0.11184 0.073893 0.02676 0.070959 -0.041978 -5.2569 0.02111 -0.049871 -0.11668 0.027428 -0.038738 -0.061258 0.02889 -0.043202 -0.0034047 0.083308 -0.031299 -0.02267 0.00020568 0.0018198 0.002271 -0.0013551 -1.4808
3.6602 0.13648 0.1405 0.1363 0.14315 0 0.1539 0.14336 0.10883 0.074239 0.11349 -0.029306 -5.064 -0.026501 -0.043489 -0.15784 -0.025482 -0.082748 -0.11032 -0.038979 -0.1211 -0.06153 0.033031 -0.10714 -0.084609 5.4089e-05 0.00094745 0.0023652 -0.00067983 -2.0642
3.6641 0.14057 0.14569 0.14274 0.17785 0 0.19119 0.15776 0.14164 0.12767 0.14784 0.029031 -4.8236 -0.069992 -0.056831 -0.14552 -0.072247 -0.13087 -0.13675 -0.092908 -0.18799 -0.15686 -0.035032 -0.22022 -0.16911 -7.3289e-05 -0.0008047 0.0024612 -0.00065588 -2.6824
3.668 0.14279 0.14718 0.13405 0.18457 0 0.19193 0.1606 0.1684 0.17781 0.16654 0.13919 -4.5501 -0.10621 -0.07957 -0.091522 -0.10752 -0.18817 -0.15299 -0.14467 -0.25649 -0.25544 -0.11441 -0.35123 -0.26129 -0.00018164 -0.0032579 0.0027137 -0.0013921 -3.2591
3.6719 0.14231 0.14391 0.11764 0.16359 0 0.15784 0.16129 0.18876 0.21847 0.1724 0.27661 -4.2651 -0.13632 -0.10941 -0.041542 -0.14186 -0.25491 -0.21632 -0.23677 -0.34887 -0.27564 -0.19252 -0.47462 -0.32733 -0.00025832 -0.0059294 0.0030925 -0.0027513 -3.743
3.6758 0.13959 0.13687 0.10815 0.13299 0 0.11524 0.16487 0.20389 0.24877 0.17517 0.39701 -3.9766 -0.13314 -0.17377 -0.06774 -0.19925 -0.32141 -0.26985 -0.27539 -0.38887 -0.33831 -0.29019 -0.5712 -0.4361 -0.00027166 -0.0081383 0.0033353 -0.0044018 -4.1044
3.6797 0.13569 0.12881 0.11405 0.11421 0 0.094644 0.17017 0.21456 0.27029 0.18378 0.46026 -3.674 -0.08068 -0.2129 -0.093877 -0.21317 -0.37104 -0.33978 -0.30668 -0.41598 -0.30927 -0.37257 -0.63393 -0.47306 -0.0001746 -0.0093115 0.0031394 -0.0059464 -4.3256
3.6836 0.13135 0.12275 0.13076 0.11633 0 0.10804 0.17383 0.22013 0.2826 0.19951 0.45231 -3.3439 -0.045208 -0.24161 -0.13678 -0.18791 -0.38967 -0.40078 -0.34612 -0.44744 -0.25569 -0.41127 -0.66358 -0.47284 7.7869e-05 -0.0093339 0.0024561 -0.0070786 -4.3934
3.6875 0.1267 0.12001 0.14547 0.13052 0 0.1409 0.17415 0.21861 0.28166 0.2144 0.39141 -2.9875 -0.066593 -0.2682 -0.19767 -0.13159 -0.37407 -0.43431 -0.3927 -0.47833 -0.2167 -0.39265 -0.66042 -0.46206 0.00048705 -0.0086423 0.0016121 -0.0076882 -4.2975
3.6914 0.12165 0.11922 0.1481 0.13834 0 0.16439 0.17091 0.20731 0.26275 0.21609 0.31432 -2.6204 -0.090307 -0.26491 -0.20293 -0.052551 -0.33297 -0.44399 -0.3819 -0.41162 -0.10075 -0.34412 -0.62058 -0.41763 0.00096441 -0.0078968 0.0010995 -0.0078515 -4.0305
3.6953 0.11635 0.11719 0.13823 0.12717 0 0.15741 0.16275 0.18443 0.22473 0.19595 0.25111 -2.2552 -0.11803 -0.27636 -0.19045 -0.0012996 -0.27984 -0.35707 -0.27813 -0.28512 -0.036387 -0.24736 -0.54075 -0.34598 0.0013331 -0.0074319 0.0011726 -0.0077129 -3.5911
3.6992 0.11109 0.11128 0.12322 0.10078 0 0.1217 0.1466 0.15087 0.1717 0.15509 0.20596 -1.8855 -0.11025 -0.31479 -0.12717 0.02721 -0.2235 -0.28203 -0.18123 -0.15033 0.029059 -0.1223 -0.42589 -0.25406 0.0014147 -0.0069476 0.0016083 -0.007348 -2.9915
3.7031 0.10565 0.10144 0.1109 0.076747 0 0.079434 0.12083 0.11114 0.11102 0.10436 0.15776 -1.4905 -0.078842 -0.31857 -0.041783 0.041816 -0.16397 -0.22868 -0.089638 -0.027877 0.097033 0.0004038 -0.29193 -0.15187 0.0011652 -0.005766 0.0018798 -0.0067258 -2.2699
3.707 0.099067 0.090168 0.10398 0.072118 0 0.055932 0.088748 0.071941 0.0503 0.058224 0.080747 -1.0544 -0.05742 -0.19048 0.008293 0.055565 -0.096713 -0.17394 0.033374 0.068336 0.1511 0.079905 -0.15964 -0.053637 0.00075607 -0.0034851 0.0016299 -0.0057984 -1.4974
3.7109 0.090124 0.080323 0.099602 0.088457 0 0.060935 0.05799 0.038856 -0.0040856 0.026558 -0.029875 -0.58352 -0.040768 -0.10077 0.05245 0.078565 -0.021472 -0.15101 0.13845 0.12659 0.13252 0.12494 -0.044665 -0.0081559 0.00050082 -0.000463 0.0010236 -0.0046254 -0.76619
3.7148 0.078296 0.072561 0.092549 0.10831 0 0.081818 0.035138 0.01328 -0.046888 0.0098021 -0.14746 -0.10103 -0.035722 -0.043769 0.059649 0.051353 0.052182 -0.097666 0.15375 0.17946 0.1349 0.1434 0.047846 0.067854 0.0006456 0.0023364 0.00063567 -0.003394 -0.15902
3.7188 0.064261 0.064665 0.078652 0.10714 0 0.093405 0.020598 -0.0074243 -0.074171 0.00057623 -0.22808 0.37292 -0.0094648 -0.036585 0.031383 0.053482 0.10777 -0.029171 0.14716 0.24021 0.11325 0.13926 0.11947 0.11413 0.0011686 0.0040482 0.00094211 -0.002293 0.28064
3.7227 0.049511 0.053475 0.056832 0.072498 0 0.077037 0.0089398 -0.026152 -0.084759 -0.0095444 -0.23998 0.83721 0.047117 -0.073918 -0.0031911 0.11591 0.13163 0.0089181 0.15641 0.2956 0.076452 0.1238 0.16993 0.12054 0.0017627 0.0045543 0.0018712 -0.001358 0.55547
3.7266 0.035362 0.037789 0.030021 0.015765 0 0.034998 -0.0051443 -0.041659 -0.08136 -0.023097 -0.18626 1.3059 0.097014 -0.10154 0.064288 0.18139 0.12212 -0.12808 0.17173 0.26287 0.16138 0.1298 0.19257 0.18273 0.0020452 0.0044917 0.0028381 -0.00046103 0.69115
3.7305 0.02219 0.019669 0.0047463 -0.033849 0 -0.010487 -0.020862 -0.047903 -0.069173 -0.034778 -0.10301 1.7905 0.070483 -0.10955 0.031698 0.19401 0.090864 -0.18199 0.15295 0.257 0.21702 0.13651 0.17905 0.1694 0.0018432 0.0046167 0.0032476 0.00051042 0.7043
3.7344 0.0094656 0.0029621 -0.011789 -0.0498 0 -0.033598 -0.031268 -0.038754 -0.05228 -0.035988 -0.033599 2.2882 0.056184 -0.1386 0.041079 0.1926 0.05488 -0.20525 0.11923 0.23251 0.2881 0.14919 0.12918 0.15062 0.0013183 0.005119 0.0030049 0.0014474 0.5928
3.7383 -0.0035212 -0.0096646 -0.016707 -0.028247 0 -0.024937 -0.029502 -0.014702 -0.031039 -0.022467 0.0011157 2.7866 0.052867 -0.18283 0.040356 0.1731 0.025382 -0.20887 0.08853 0.20561 0.33659 0.1642 0.056398 0.15249 0.00081364 0.0055213 0.0025572 0.0020155 0.35935
3.7422 -0.016875 -0.018588 -0.014899 0.0081341 0 0.00013509 -0.015651 0.014504 -0.0035028 0.00092241 0.0139 3.2785 0.042025 -0.22371 -0.052539 0.12605 0.0019463 -0.19953 0.080426 0.19909 0.31155 0.17332 -0.017436 0.18476 0.00054918 0.0052315 0.0024365 0.0019174 0.04567
3.7461 -0.029841 -0.026465 -0.016625 0.026408 0 0.012396 0.0020696 0.034669 0.029884 0.022271 0.035213 3.7678 0.016415 -0.19873 -0.10346 0.079663 -0.023537 -0.20597 0.11745 0.10614 0.26156 0.12446 -0.074553 0.082407 0.00044004 0.0041868 0.0027464 0.0012122 -0.25901
3.75 -0.04126 -0.035741 -0.029504 0.0078508 0 -0.0082821 0.012807 0.03648 0.062667 0.030321 0.083704 4.2613 -0.016871 -0.14727 -0.078353 0.012637 -0.056382 -0.2076 0.089129 0.10482 0.17383 0.064618 -0.11038 0.053426 0.00021682 0.0029513 0.0030923 0.0003751 -0.45079
3.7539 -0.050418 -0.046792 -0.051303 -0.038161 0 -0.055658 0.010273 0.021853 0.08384 0.021958 0.14718 4.7554 0.00025569 -0.109 -0.061656 0.012177 -0.09072 -0.15497 0.046459 0.092509 0.12405 0.025544 -0.13116 0.041513 -0.0002513 0.0021857 0.0030133 -2.0306e-05 -0.4618
3.7578 -0.057746 -0.058271 -0.070952 -0.081801 0 -0.10031 -0.0043399 0.0016536 0.083926 0.0035506 0.18943 5.2353 0.059891 -0.09794 -0.066203 0.080784 -0.1104 -0.057556 0.022109 0.067653 0.12 0.012466 -0.14209 0.038686 -0.00074107 0.0020431 0.0024836 0.00023994 -0.28712
3.7617 -0.064844 -0.068997 -0.07843 -0.096156 0 -0.11244 -0.025331 -0.013718 0.060906 -0.01509 0.17728 5.6888 0.068354 -0.10505 -0.023779 0.11863 -0.099129 -0.0026522 0.045585 0.15322 0.09055 0.0013084 -0.13725 0.092606 -0.00080787 0.0021209 0.0019821 0.00082251 0.033449
3.7656 -0.073675 -0.07932 -0.075167 -0.078073 0 -0.086767 -0.047752 -0.023039 0.021176 -0.029315 0.10617 6.1204 0.064485 -0.14572 0.041974 0.16042 -0.052346 0.041568 0.087183 0.20886 0.095098 0.027685 -0.10138 0.085783 -0.00019152 0.0020256 0.002055 0.0011383 0.45902
3.7695 -0.085314 -0.090594 -0.074632 -0.050292 0 -0.048895 -0.070214 -0.034778 -0.025074 -0.043634 0.0040426 6.5485 0.073948 -0.15985 0.06947 0.1913 0.018444 0.05068 0.12598 0.29328 0.15343 0.11753 -0.023074 0.13161 0.00086283 0.0019588 0.0027912 0.00089314 0.97528
3.7734 -0.09906 -0.10339 -0.091022 -0.043522 0 -0.036414 -0.093737 -0.058986 -0.070103 -0.067481 -0.089059 6.987 0.094859 -0.14684 0.09682 0.20464 0.092576 0.036878 0.16384 0.39509 0.27304 0.2375 0.092075 0.2181 0.0016985 0.0026762 0.0037215 0.0004141 1.5825
3.7773 -0.11269 -0.11636 -0.12546 -0.072769 0 -0.069078 -0.11891 -0.097714 -0.11176 -0.10598 -0.14907 7.4301 0.11737 -0.11456 0.1488 0.198 0.1535 0.016466 0.20972 0.49101 0.44424 0.35106 0.2208 0.32034 0.0017356 0.0047874 0.0042362 0.0004366 2.2604
3.7813 -0.12383 -0.12708 -0.16253 -0.12625 0 -0.1322 -0.1444 -0.14236 -0.15188 -0.15341 -0.18197 7.8564 0.090423 -0.082464 0.058478 0.18905 0.19843 0.0018642 0.31549 0.51857 0.55021 0.45258 0.33589 0.42204 0.00096182 0.0080514 0.0041248 0.00151 2.948
3.7852 -0.13161 -0.13402 -0.18147 -0.17476 0 -0.18736 -0.16752 -0.18003 -0.19216 -0.19524 -0.21395 8.2483 0.09393 -0.059538 0.071978 0.20597 0.23714 0.049182 0.39252 0.57063 0.6365 0.50279 0.42332 0.53982 -1.2254e-05 0.011385 0.0037316 0.0035307 3.5613
3.7891 -0.13721 -0.13797 -0.17284 -0.19337 0 -0.20204 -0.18554 -0.20307 -0.23089 -0.21769 -0.26666 8.608 0.14771 -0.016315 0.072115 0.25561 0.2809 0.14721 0.42676 0.67785 0.68706 0.54606 0.48807 0.61601 -0.00041727 0.013641 0.0035996 0.0058084 4.0327
3.793 -0.1429 -0.14144 -0.14654 -0.17859 0 -0.1744 -0.19644 -0.21333 -0.2625 -0.21753 -0.33752 8.9507 0.23052 0.035482 0.047214 0.32017 0.33043 0.25861 0.43051 0.78992 0.69662 0.58281 0.5436 0.64728 6.4162e-05 0.014465 0.0039527 0.007596 4.3376
3.7969 -0.15024 -0.14677 -0.12422 -0.14888 0 -0.13331 -0.19939 -0.21815 -0.27982 -0.20426 -0.39953 9.2845 0.2833 0.051068 0.052161 0.35704 0.37257 0.31172 0.44015 0.77989 0.66614 0.58423 0.59446 0.66675 0.0010572 0.014454 0.0044963 0.0086073 4.4874
3.8008 -0.15899 -0.15456 -0.12296 -0.12972 0 -0.1148 -0.19564 -0.22258 -0.27776 -0.19286 -0.41962 9.5971 0.31652 0.10737 0.062883 0.36188 0.3886 0.33991 0.45647 0.79264 0.61316 0.56242 0.62811 0.63757 0.0018309 0.014486 0.0046957 0.009082 4.5036
3.8047 -0.16755 -0.16365 -0.14388 -0.13565 0 -0.13464 -0.18922 -0.22525 -0.25665 -0.19283 -0.38122 9.8665 0.29364 0.1052 0.03709 0.32641 0.36816 0.31185 0.4329 0.7836 0.56263 0.52101 0.62403 0.58803 0.0019151 0.014879 0.0042568 0.0093999 4.4015
3.8086 -0.17466 -0.17243 -0.17388 -0.16213 0 -0.1788 -0.18566 -0.22131 -0.22364 -0.20184 -0.29516 10.085 0.24605 0.091352 0.0074518 0.30331 0.31801 0.29796 0.39928 0.73314 0.52127 0.46694 0.57269 0.54363 0.0014602 0.01518 0.0033845 0.0096657 4.1981
3.8125 -0.18061 -0.18018 -0.19707 -0.19156 0 -0.21724 -0.18839 -0.20847 -0.1901 -0.2087 -0.19298 10.272 0.20864 0.094067 0.00082361 0.3205 0.25882 0.33219 0.37583 0.63941 0.48722 0.4085 0.48737 0.51535 0.0010406 0.014737 0.0026332 0.0096796 3.9286
3.8164 -0.18699 -0.18752 -0.2054 -0.20726 0 -0.22783 -0.19521 -0.19004 -0.1656 -0.20265 -0.10879 10.458 0.23497 0.049367 0.021147 0.307 0.21212 0.29551 0.33721 0.56183 0.42555 0.36124 0.39776 0.45909 0.0011035 0.01344 0.002514 0.0092951 3.6464
3.8203 -0.19524 -0.19576 -0.20127 -0.20466 0 -0.21113 -0.19887 -0.17231 -0.15177 -0.18191 -0.061904 10.653 0.21607 0.0085237 0.044532 0.30948 0.18702 0.26071 0.29997 0.52731 0.31877 0.32495 0.33005 0.37917 0.0015715 0.01189 0.0031803 0.0087491 3.4022
3.8242 -0.20547 -0.2061 -0.193 -0.19309 0 -0.18661 -0.19266 -0.15966 -0.14161 -0.1552 -0.049894 10.838 0.20744 -0.021953 0.055813 0.31426 0.17673 0.27094 0.26964 0.49349 0.27453 0.30017 0.29065 0.30956 0.001945 0.010835 0.0043703 0.0085694 3.2244
3.8281 -0.21648 -0.21902 -0.18917 -0.18812 0 -0.17656 -0.17741 -0.15294 -0.12636 -0.13617 -0.054254 10.976 0.20981 -0.048874 0.060026 0.3165 0.16714 0.28007 0.25122 0.46111 0.28862 0.28372 0.26761 0.26081 0.0017847 0.010476 0.0055729 0.0090933 3.1244
3.832 -0.22684 -0.23389 -0.19544 -0.20073 0 -0.19146 -0.16347 -0.15222 -0.10585 -0.13528 -0.054409 11.047 0.20386 -0.085188 0.070826 0.31363 0.15077 0.20026 0.24997 0.4467 0.312 0.27004 0.24798 0.23635 0.0011161 0.010369 0.0062742 0.010064 3.1236
3.8359 -0.23584 -0.24884 -0.21343 -0.23007 0 -0.22576 -0.16487 -0.1601 -0.093144 -0.15475 -0.042323 11.072 0.19604 -0.032419 0.035853 0.31564 0.13519 0.23693 0.27294 0.50382 0.3262 0.31574 0.23508 0.27383 0.0003979 0.010015 0.0061862 0.010756 3.2711
3.8398 -0.24334 -0.26102 -0.23953 -0.26388 0 -0.26392 -0.18909 -0.1808 -0.1076 -0.18881 -0.02982 11.091 0.21986 -0.025009 0.053346 0.37382 0.13916 0.29116 0.29638 0.56455 0.34407 0.356 0.24965 0.32276 0.00011376 0.0095168 0.0054007 0.010591 3.6232
3.8438 -0.2488 -0.2675 -0.26466 -0.28602 0 -0.28985 -0.23037 -0.21502 -0.15973 -0.22781 -0.043499 11.126 0.24456 -0.0017465 0.05253 0.4104 0.17904 0.31926 0.32909 0.6165 0.39458 0.40172 0.31302 0.38279 0.00038062 0.0096124 0.0043955 0.0097196 4.1914
3.8477 -0.25074 -0.26661 -0.27776 -0.28657 0 -0.29447 -0.27211 -0.256 -0.23972 -0.26285 -0.10814 11.16 0.24796 0.06443 0.022672 0.40735 0.25547 0.31684 0.37913 0.66747 0.47876 0.46237 0.42731 0.45041 0.00091902 0.010995 0.0038171 0.0090126 4.9013
3.8516 -0.2473 -0.25858 -0.2727 -0.26841 0 -0.27911 -0.29683 -0.29186 -0.32044 -0.28877 -0.22724 11.146 0.21398 0.13809 0.088893 0.47633 0.35032 0.36817 0.45955 0.77836 0.53535 0.55095 0.56976 0.51353 0.001365 0.013583 0.0040903 0.0093984 5.6031
3.8555 -0.23753 -0.24516 -0.25336 -0.24538 0 -0.25437 -0.29665 -0.3132 -0.37426 -0.30453 -0.37385 11.043 0.27475 0.1919 0.081066 0.4775 0.43635 0.44303 0.52932 0.89009 0.5677 0.62941 0.70623 0.62833 0.0015941 0.016474 0.0050962 0.011094 6.135
3.8594 -0.22224 -0.22831 -0.23122 -0.23244 0 -0.23408 -0.2767 -0.3194 -0.39102 -0.31182 -0.50078 10.851 0.31019 0.21666 0.091654 0.47439 0.49275 0.47329 0.58484 0.98692 0.60891 0.69766 0.81159 0.73895 0.0017553 0.018627 0.0062071 0.013392 6.3981
3.8633 -0.20384 -0.20935 -0.21601 -0.23388 0 -0.22598 -0.25024 -0.31743 -0.38267 -0.31253 -0.56638 10.605 0.319 0.22632 0.12346 0.48188 0.51532 0.44675 0.62523 1.0469 0.65483 0.73535 0.87935 0.81122 0.002026 0.019656 0.0067311 0.015194 6.3879
3.8672 -0.18515 -0.18933 -0.20733 -0.23877 0 -0.2251 -0.2297 -0.3139 -0.37053 -0.30661 -0.5587 10.348 0.32495 0.24082 0.15864 0.50265 0.51428 0.37121 0.64777 1.0512 0.69393 0.72067 0.91371 0.81738 0.0023693 0.019957 0.0064562 0.015847 6.1666
3.8711 -0.16839 -0.16994 -0.19581 -0.22868 0 -0.2164 -0.22008 -0.30787 -0.36613 -0.29169 -0.49961 10.097 0.3534 0.25852 0.14152 0.46783 0.50194 0.38995 0.58642 1.0671 0.72985 0.69096 0.91369 0.8013 0.0025464 0.020102 0.0058342 0.015555 5.8014
3.875 -0.1545 -0.15354 -0.17333 -0.19323 0 -0.18768 -0.21783 -0.29139 -0.36156 -0.26515 -0.42435 9.8373 0.34265 0.21678 0.11274 0.47869 0.4802 0.35481 0.55192 0.97073 0.77576 0.64546 0.86638 0.749 0.0023604 0.020131 0.0056075 0.015048 5.3175
3.8789 -0.14291 -0.14145 -0.1428 -0.14171 0 -0.1432 -0.21423 -0.25734 -0.33695 -0.22727 -0.35253 9.5437 0.28483 0.14142 0.066133 0.46292 0.43806 0.30669 0.49482 0.81482 0.78342 0.58844 0.75677 0.67508 0.0018729 0.019437 0.006163 0.014819 4.6953
3.8828 -0.13142 -0.13171 -0.1168 -0.099324 0 -0.10462 -0.19998 -0.20697 -0.27794 -0.18248 -0.27509 9.2026 0.19429 0.054125 0.026811 0.40122 0.36127 0.23449 0.4112 0.63643 0.72306 0.51191 0.5854 0.5635 0.0013728 0.017361 0.0071664 0.014628 3.9029
3.8867 -0.11641 -0.11887 -0.10527 -0.088452 0 -0.094366 -0.16865 -0.14959 -0.18794 -0.13682 -0.16964 8.8239 0.12179 -0.016316 0.075498 0.33027 0.24685 0.052546 0.3531 0.47395 0.56931 0.3867 0.37675 0.34786 0.0011315 0.013886 0.0078044 0.013703 2.9329
3.8906 -0.094029 -0.096786 -0.10328 -0.10806 0 -0.11306 -0.11849 -0.094523 -0.085812 -0.092915 -0.031157 8.4308 0.045105 -0.10774 -0.038679 0.25446 0.11071 -0.077511 0.21989 0.30734 0.43032 0.25326 0.16899 0.26758 0.0011821 0.009763 0.0074345 0.011435 1.8185
3.8945 -0.062169 -0.0628 -0.091792 -0.12892 0 -0.13143 -0.053128 -0.043236 0.0075327 -0.047009 0.11097 8.0432 0.022428 -0.17512 -0.049562 0.22168 -0.018377 -0.14179 0.089744 0.17623 0.27405 0.14048 -0.0072973 0.16794 0.0013239 0.0059473 0.0060831 0.0079623 0.6251
3.8984 -0.022038 -0.019892 -0.052523 -0.11163 0 -0.10844 0.01904 0.010391 0.08141 0.0079108 0.20877 7.6677 0.019268 -0.23329 -0.0056576 0.20541 -0.11511 -0.13867 -0.015467 0.053546 0.098589 0.021946 -0.1443 0.066742 0.0013237 0.0029144 0.0043821 0.0041333 -0.57017
3.9023 0.022028 0.025193 0.015329 -0.036336 0 -0.024426 0.086987 0.071526 0.13729 0.07418 0.23441 7.2998 -0.0020795 -0.29537 0.019244 0.1745 -0.17254 -0.079631 -0.082597 -0.082016 -0.083563 -0.12366 -0.25428 -0.009451 0.0011129 0.00046891 0.0030397 0.0009064 -1.6938
3.9063 0.06477 0.066505 0.091559 0.078596 0 0.097468 0.14057 0.13578 0.18144 0.14319 0.20852 6.9316 -0.018011 -0.30143 0.028804 0.12861 -0.20443 -0.048657 -0.11205 -0.13753 -0.16683 -0.22722 -0.35323 -0.10833 0.00080871 -0.0018421 0.0023317 -0.0012802 -2.6836
3.9102 0.10266 0.10226 0.14871 0.18538 0 0.20259 0.17417 0.18941 0.21694 0.19764 0.18929 6.5584 -0.039234 -0.27162 -0.01848 0.076262 -0.2333 -0.15439 -0.18835 -0.20086 -0.22188 -0.3118 -0.44587 -0.15481 0.00057847 -0.0041812 0.0020285 -0.002662 -3.492
3.9141 0.13491 0.1342 0.17202 0.23888 0 0.24323 0.18882 0.21925 0.24205 0.22272 0.22654 6.183 -0.035222 -0.22015 -0.04857 0.031801 -0.27288 -0.19551 -0.24212 -0.26052 -0.20872 -0.34016 -0.52381 -0.18217 0.00049778 -0.0062694 0.0017424 -0.0037608 -4.0898
3.918 0.16216 0.16379 0.16907 0.22853 0 0.21474 0.19155 0.22391 0.25455 0.2182 0.31733 5.8152 -0.019652 -0.17302 -0.05524 -0.0073185 -0.31822 -0.18105 -0.26001 -0.31777 -0.15025 -0.32251 -0.5758 -0.20685 0.00052057 -0.007705 0.001317 -0.0048592 -4.4704
3.9219 0.18413 0.18904 0.16175 0.1852 0 0.15926 0.19207 0.21603 0.25602 0.20082 0.4028 5.4706 -0.043629 -0.17603 -0.077596 -0.056756 -0.35065 -0.27292 -0.26292 -0.38342 -0.125 -0.30821 -0.5983 -0.24105 0.00054279 -0.0083604 0.00090639 -0.0058077 -4.6513
3.9258 0.19873 0.2051 0.16786 0.15676 0 0.13262 0.19782 0.21282 0.25147 0.1931 0.41326 5.1651 -0.078179 -0.23472 -0.097692 -0.079003 -0.35347 -0.27003 -0.21878 -0.40261 -0.082375 -0.29559 -0.59714 -0.23915 0.00046524 -0.0084541 0.00073843 -0.0062873 -4.6702
3.9297 0.20354 0.20826 0.18785 0.17087 0 0.16063 0.20969 0.22247 0.24546 0.20599 0.32705 4.907 -0.13846 -0.33032 -0.10171 -0.10837 -0.32604 -0.24462 -0.18437 -0.40215 -0.085686 -0.29589 -0.58093 -0.31749 0.00021139 -0.0082951 0.00084905 -0.0062228 -4.5726
3.9336 0.19832 0.19949 0.20647 0.21429 0 0.22 0.22087 0.23762 0.23899 0.22943 0.19391 4.6931 -0.17872 -0.40118 -0.098101 -0.11095 -0.2853 -0.22466 -0.15952 -0.37848 -0.051869 -0.27879 -0.55485 -0.34517 -0.00025636 -0.0080325 0.0010501 -0.0059316 -4.3964
3.9375 0.18619 0.18437 0.20678 0.24521 0 0.25922 0.22051 0.24156 0.22986 0.23952 0.10069 4.5099 -0.16723 -0.41077 -0.086242 -0.069081 -0.25357 -0.22085 -0.14297 -0.33032 0.053806 -0.23126 -0.52094 -0.2477 -0.00087859 -0.0076687 0.0011236 -0.0058707 -4.1599
3.9414 0.17208 0.16934 0.18428 0.22877 0 0.24141 0.20096 0.22206 0.21528 0.21785 0.10487 4.3429 -0.12342 -0.41676 -0.017029 -0.034466 -0.24212 -0.1815 -0.14152 -0.26548 0.047947 -0.21485 -0.4822 -0.19715 -0.0014469 -0.0072366 0.0010189 -0.0062315 -3.862
3.9453 0.15985 0.15773 0.15083 0.16692 0 0.17417 0.16438 0.1818 0.19373 0.16772 0.18887 4.1838 -0.13752 -0.34651 -0.037498 0.019001 -0.24327 -0.2239 -0.11159 -0.21973 0.12085 -0.15399 -0.44342 -0.18996 -0.0016629 -0.0068439 0.00086638 -0.0067665 -3.4979
3.9492 0.15048 0.14888 0.12603 0.098437 0 0.10258 0.12351 0.13725 0.16527 0.11359 0.27261 4.0334 -0.12915 -0.27903 -0.069823 0.059144 -0.23699 -0.21968 -0.099172 -0.1591 0.17012 -0.11327 -0.40633 -0.14755 -0.0013328 -0.0064898 0.00083082 -0.0070081 -3.0815
3.9531 0.14271 0.14061 0.12341 0.068707 0 0.072771 0.094844 0.10717 0.13169 0.083462 0.27458 3.8967 -0.091496 -0.23348 -0.093321 0.08248 -0.20707 -0.17614 -0.097764 -0.094154 0.20127 -0.090845 -0.36497 -0.084801 -0.00056129 -0.0059028 0.00097291 -0.0066749 -2.6554
3.957 0.13535 0.13238 0.141 0.093798 0 0.096348 0.088156 0.099767 0.097527 0.087877 0.17345 3.7794 -0.045467 -0.20995 -0.10409 0.096459 -0.15445 -0.15545 -0.078983 -0.054909 0.26233 -0.058438 -0.3093 -0.05632 0.00025093 -0.0047008 0.0012336 -0.0059033 -2.2784
3.9609 0.12895 0.12594 0.16249 0.14776 0 0.14383 0.099901 0.10794 0.070193 0.11244 0.022633 3.6872 -0.032999 -0.22437 -0.065477 0.10536 -0.097704 -0.11746 -0.042752 -0.023017 0.20928 -0.0012218 -0.23674 -0.022235 0.00066324 -0.002821 0.0015091 -0.0051141 -1.9967
3.9648 0.12536 0.12335 0.16818 0.18352 0 0.17053 0.116 0.11579 0.056882 0.12991 -0.091112 3.6268 -0.026475 -0.22216 -0.065784 0.12145 -0.060385 -0.1014 -0.035735 0.033766 0.22029 0.052803 -0.16103 0.017042 0.00052321 -0.00078282 0.0017145 -0.0046607 -1.8205
3.9688 0.12568 0.12452 0.14861 0.1705 0 0.15263 0.12219 0.11097 0.059078 0.12188 -0.11051 3.6033 -0.039626 -0.20709 -0.049814 0.12782 -0.054793 -0.099766 -0.031879 0.055263 0.25214 0.074093 -0.10775 0.017283 8.5714e-05 0.00058833 0.001795 -0.0045774 -1.7279
3.9727 0.12868 0.12687 0.11188 0.11875 0 0.10476 0.11413 0.09374 0.069627 0.092566 -0.043637 3.6138 -0.064911 -0.19115 -0.0088678 0.11764 -0.074237 -0.10548 -0.01956 0.023187 0.27068 0.054389 -0.096938 -0.018728 -0.00020063 0.00082386 0.0017293 -0.0046324 -1.6928
3.9766 0.13092 0.12698 0.078769 0.070208 0 0.06647 0.099263 0.076334 0.076903 0.064113 0.0509 3.6434 -0.039051 -0.21295 -0.04368 0.10355 -0.099322 -0.11011 -0.016526 0.007673 0.24534 0.028678 -0.12711 0.026503 -7.0177e-05 0.00024921 0.0015567 -0.004592 -1.7112
3.9805 0.12856 0.12269 0.068006 0.06426 0 0.069447 0.089777 0.073306 0.074504 0.05799 0.11275 3.6714 -0.015318 -0.21262 -0.087984 0.085892 -0.11321 -0.097795 -0.044458 -0.011807 0.1934 0.013819 -0.17556 -0.026996 0.00034472 -0.00028683 0.0013864 -0.0044326 -1.8005
3.9844 0.11926 0.11356 0.081663 0.10501 0 0.11149 0.092732 0.090073 0.068395 0.078007 0.12266 3.6851 -0.022995 -0.20434 -0.097319 0.081063 -0.11412 -0.098559 -0.057935 -0.049265 0.19066 0.010537 -0.21641 -0.057422 0.00064734 -0.0002004 0.001329 -0.004315 -1.9686
3.9883 0.10317 0.099883 0.10229 0.15644 0 0.15677 0.10549 0.11794 0.073624 0.10817 0.10859 3.6908 -0.045005 -0.21089 -0.068547 0.07868 -0.1154 -0.12477 -0.062279 -0.088938 0.20552 0.0027246 -0.2407 -0.069418 0.0005346 0.00026799 0.0013829 -0.0043832 -2.1806
3.9922 0.082549 0.081914 0.10551 0.16951 0 0.162 0.11895 0.13929 0.10117 0.12593 0.11548 3.7093 -0.053228 -0.25438 -0.015593 0.06472 -0.13304 -0.18057 -0.073454 -0.1086 0.18586 -0.028244 -0.26033 -0.091576 5.8571e-05 0.00030689 0.0014006 -0.0046022 -2.3552
3.9961 0.060571 0.0602 0.079256 0.12008 0 0.10901 0.12444 0.13924 0.14512 0.11912 0.16553 3.7598 -0.050695 -0.26598 -0.092381 0.095384 -0.17013 -0.17417 -0.085308 -0.12278 0.21954 -0.045177 -0.29143 -0.070412 -0.00043165 -0.0006003 0.0012152 -0.004788 -2.3973
4 0.039932 0.036431 0.034131 0.028588 0 0.019868 0.11796 0.1154 0.18204 0.093301 0.23936 3.8437 -0.07634 -0.24217 -0.12581 0.090369 -0.21046 -0.155 -0.063588 -0.12593 0.19944 -0.03526 -0.33274 -0.058319 -0.00059639 -0.0020418 0.00083189 -0.0047745 -2.2441
4.0039 0.021716 0.013273 -0.0046914 -0.053963 0 -0.056847 0.099646 0.078588 0.1852 0.064856 0.28968 3.9449 -0.053886 -0.20659 -0.12157 0.094545 -0.22705 -0.11442 -0.02683 -0.11066 0.18525 -0.023111 -0.3595 -0.049453 -0.00037614 -0.0029432 0.00048062 -0.0045422 -1.8898
4.0078 0.0049643 -0.0071708 -0.018314 -0.082967 0 -0.079596 0.07126 0.044204 0.14351 0.046797 0.27502 4.0438 0.0078985 -0.17759 -0.093169 0.11129 -0.19995 -0.07204 0.0081271 -0.073717 0.18937 -0.0033663 -0.33978 -0.035704 1.1664e-06 -0.0025233 0.00042968 -0.0041886 -1.3748
4.0117 -0.012613 -0.024906 -0.010289 -0.052528 0 -0.043743 0.035436 0.020881 0.070371 0.038932 0.18867 4.1336 -0.018528 -0.17758 -0.071898 0.090381 -0.13057 -0.097293 0.016608 -0.014648 0.16837 0.073279 -0.25947 -0.00088595 0.00025012 -0.0010131 0.0007145 -0.0037962 -0.75533
4.0156 -0.032927 -0.041898 -0.0038396 0.000787 0 0.013958 -0.0033101 0.0049654 -0.0053042 0.029144 0.063344 4.2206 -0.0086307 -0.10314 -0.049831 0.14908 -0.041259 -0.003373 0.096459 0.090101 0.2597 0.14542 -0.13387 0.12428 0.00026687 0.00060382 0.0010651 -0.0033375 -0.077903
4.0195 -0.055856 -0.060146 -0.022011 0.025071 0 0.04048 -0.03904 -0.015367 -0.059165 0.0034641 -0.050335 4.3117 0.019748 -0.052036 -0.0088252 0.17915 0.039859 0.060529 0.15404 0.19958 0.29877 0.21232 0.0041857 0.16954 0.00017547 0.0016128 0.0011538 -0.0026952 0.62927
4.0234 -0.079038 -0.079823 -0.067815 -0.0093525 0 0.0040515 -0.068083 -0.05013 -0.087449 -0.043347 -0.11666 4.4014 0.063678 -0.0038918 0.0053427 0.20299 0.098076 0.11127 0.20589 0.31362 0.32981 0.28865 0.12857 0.21166 0.00018154 0.0023431 0.00095561 -0.0017394 1.354
4.0273 -0.099578 -0.099312 -0.12168 -0.089522 0 -0.082973 -0.092961 -0.099645 -0.10716 -0.10398 -0.13703 4.4732 0.11717 0.065559 -0.037871 0.25165 0.14071 0.18027 0.27489 0.43436 0.41106 0.38282 0.23533 0.33344 0.00040009 0.003881 0.00085731 -0.0003676 2.0965
4.0313 -0.11635 -0.11701 -0.15817 -0.1709 0 -0.17314 -0.12134 -0.15445 -0.14113 -0.16304 -0.14667 4.5142 0.13916 0.099865 0.022319 0.30655 0.18853 0.26611 0.33288 0.54796 0.52401 0.43396 0.3374 0.43158 0.00080774 0.0069394 0.0013581 0.001498 2.8614
4.0352 -0.1308 -0.13278 -0.1669 -0.21079 0 -0.2186 -0.15886 -0.20206 -0.19976 -0.20602 -0.18765 4.5275 0.18695 0.16561 0.061357 0.36014 0.25648 0.25986 0.37545 0.66257 0.55948 0.47619 0.44577 0.50583 0.0013169 0.010976 0.0026043 0.0038725 3.6377
4.0391 -0.14515 -0.14735 -0.15938 -0.19886 0 -0.20571 -0.20144 -0.2347 -0.27256 -0.22678 -0.27612 4.5297 0.2157 0.20857 0.085839 0.38057 0.33875 0.25363 0.42349 0.75342 0.56752 0.53452 0.55539 0.54539 0.0018545 0.014472 0.0041939 0.0065896 4.3723
4.043 -0.15956 -0.16019 -0.15669 -0.16229 0 -0.16304 -0.23527 -0.25214 -0.33468 -0.22981 -0.38692 4.5349 0.21247 0.22162 0.10688 0.3755 0.4103 0.26586 0.47301 0.80737 0.58588 0.60347 0.6476 0.55875 0.0023581 0.016188 0.0054574 0.0092094 4.9614
4.0469 -0.17077 -0.16838 -0.16999 -0.14248 0 -0.1369 -0.2463 -0.25894 -0.36266 -0.2262 -0.46795 4.5406 0.18246 0.2295 0.1441 0.38563 0.44409 0.26927 0.50004 0.81463 0.66054 0.65257 0.70424 0.57306 0.0027277 0.016232 0.0059782 0.011131 5.2835
4.0508 -0.17404 -0.16826 -0.19135 -0.16172 0 -0.1536 -0.23189 -0.25919 -0.34877 -0.2259 -0.47572 4.5291 0.16366 0.22165 0.12035 0.36887 0.43084 0.29951 0.47989 0.82647 0.66406 0.68447 0.71921 0.56915 0.0028333 0.015905 0.0058864 0.011939 5.2651
4.0547 -0.16695 -0.15879 -0.20164 -0.20536 0 -0.19848 -0.20402 -0.25338 -0.30473 -0.23076 -0.40669 4.4825 0.17432 0.18486 0.13962 0.36354 0.38579 0.28174 0.49535 0.80225 0.68708 0.66401 0.698 0.56124 0.0026154 0.016435 0.0056773 0.011747 4.9318
4.0586 -0.1518 -0.14347 -0.18716 -0.23328 0 -0.22835 -0.17993 -0.23872 -0.25357 -0.23273 -0.30068 4.3963 0.18142 0.13507 0.13946 0.37044 0.33677 0.26618 0.50149 0.7587 0.72376 0.62388 0.64859 0.52547 0.0021901 0.017762 0.0057555 0.011198 4.4002
4.0625 -0.13442 -0.12859 -0.1502 -0.21195 0 -0.2074 -0.16802 -0.21203 -0.21481 -0.21947 -0.21222 4.2792 0.16309 0.084656 0.092907 0.37722 0.30287 0.27585 0.46788 0.71146 0.75227 0.58895 0.57472 0.45374 0.0018318 0.018532 0.0061355 0.011023 3.8061
4.0664 -0.12018 -0.11897 -0.106 -0.14226 0 -0.13767 -0.1613 -0.17271 -0.19252 -0.18397 -0.17079 4.142 0.14773 0.025921 0.15708 0.31331 0.28041 0.19086 0.44037 0.66217 0.68668 0.54101 0.47757 0.40838 0.0018037 0.017303 0.0065313 0.011434 3.2232
4.0703 -0.11065 -0.11469 -0.0712 -0.061482 0 -0.059678 -0.14455 -0.12464 -0.17367 -0.13161 -0.16042 3.9881 0.11706 -0.020442 0.11983 0.2811 0.24731 0.16881 0.37354 0.58301 0.66879 0.45476 0.36181 0.32819 0.0021544 0.013871 0.0066704 0.011897 2.6371
4.0742 -0.10358 -0.11169 -0.054255 -0.017071 0 -0.022441 -0.10875 -0.076061 -0.13853 -0.078371 -0.13492 3.8142 0.09786 -0.068129 0.064875 0.24435 0.18258 0.097383 0.27425 0.51793 0.60897 0.35602 0.23784 0.25393 0.0026551 0.0095155 0.0064815 0.011531 1.9942
4.0781 -0.095852 -0.10553 -0.053692 -0.031745 0 -0.046146 -0.05979 -0.03691 -0.076736 -0.040281 -0.057552 3.6185 0.087403 -0.098928 0.021679 0.20231 0.085721 0.0010363 0.16022 0.44429 0.52456 0.25671 0.11752 0.2084 0.0029461 0.0059726 0.0060133 0.0098637 1.2822
4.082 -0.086578 -0.094885 -0.062132 -0.08629 0 -0.10641 -0.014141 -0.014004 0.0020887 -0.02195 0.066242 3.4052 0.070232 -0.078647 0.0053728 0.16818 -0.019139 -0.034753 0.058837 0.30835 0.48048 0.16643 0.0088604 0.21146 0.0027948 0.0041224 0.0052716 0.0073138 0.56936
4.0859 -0.077368 -0.081913 -0.070831 -0.13343 0 -0.15206 0.013827 -0.0066371 0.071696 -0.013722 0.18891 3.1802 0.052781 -0.097764 -0.038815 0.19413 -0.097699 -0.073616 0.015652 0.20828 0.44064 0.098971 -0.083712 0.10994 0.0022702 0.0035359 0.0042406 0.0049466 -0.026886
4.0898 -0.070056 -0.069633 -0.072533 -0.13264 0 -0.14282 0.021264 -0.006391 0.10565 -0.00095893 0.25408 2.9446 0.034503 -0.15454 -0.035023 0.19288 -0.1276 -0.10007 0.014376 0.15384 0.38604 0.039881 -0.15424 0.048515 0.0016987 0.0031714 0.003089 0.0036788 -0.41201
4.0938 -0.0643 -0.059143 -0.063901 -0.07972 0 -0.078691 0.015696 -0.002903 0.095527 0.021604 0.23697 2.6944 0.026647 -0.16912 -0.038924 0.18923 -0.11177 -0.12513 0.019955 0.12787 0.31546 0.0072996 -0.19247 0.0047374 0.0014357 0.0024426 0.0022691 0.0035955 -0.56238
4.0977 -0.057501 -0.049149 -0.047856 -0.0091411 0 0.0005395 0.0065368 0.007785 0.056881 0.042994 0.16028 2.4286 0.035065 -0.12166 -0.063013 0.19534 -0.073605 -0.14082 0.025535 0.12469 0.23922 0.0060565 -0.18893 -0.027375 0.0016228 0.0016433 0.0022719 0.0039647 -0.51661
4.1016 -0.047009 -0.037743 -0.033005 0.032564 0 0.044686 -0.0015289 0.019325 0.017581 0.043963 0.074052 2.1556 0.056938 -0.13065 -0.015023 0.19721 -0.038682 -0.083665 0.095404 0.17019 0.20221 0.013441 -0.14416 -0.01086 0.0021047 0.0014455 0.0031795 0.0039169 -0.33243
4.1055 -0.032337 -0.024246 -0.027676 0.02193 0 0.029828 -0.0080294 0.020201 -0.0029495 0.014472 0.016373 1.8894 0.10397 -0.084593 -0.0085294 0.22447 -0.017109 0.021062 0.12591 0.23453 0.23262 0.026277 -0.072338 0.035069 0.0025569 0.002106 0.004459 0.0031791 -0.057763
4.1094 -0.015349 -0.0093552 -0.031652 -0.024145 0 -0.024327 -0.012331 0.0046395 -0.0070701 -0.033986 -0.013041 1.6374 0.1353 -0.042335 -0.025065 0.21595 0.00038742 0.12655 0.16701 0.30547 0.25425 0.072307 0.0062063 0.13642 0.0027196 0.0032126 0.0052929 0.0022223 0.26206
4.1133 0.0015108 0.0060075 -0.033579 -0.061618 0 -0.06874 -0.012276 -0.020322 -0.013836 -0.073073 -0.045755 1.3922 0.14622 0.010315 -0.039612 0.20294 0.030764 0.19984 0.22062 0.38417 0.25201 0.13775 0.077501 0.22216 0.0025618 0.0041568 0.005227 0.0017401 0.56435
4.1172 0.016954 0.021377 -0.019096 -0.052664 0 -0.060755 -0.0076963 -0.039096 -0.039711 -0.077432 -0.1107 1.1376 0.13984 0.096726 -0.026706 0.23372 0.08111 0.21398 0.27602 0.46982 0.2263 0.19684 0.13933 0.20377 0.0022641 0.0047487 0.0045512 0.0019824 0.77351
4.1211 0.030943 0.036073 0.015328 0.0060002 0 0.0043041 -0.0033963 -0.040418 -0.081481 -0.044358 -0.20205 0.86477 0.10557 0.062665 -0.054259 0.19059 0.13895 0.26352 0.28104 0.45844 0.24177 0.22157 0.19368 0.25847 0.0020507 0.0052887 0.0040237 0.0025657 0.83496
4.125 0.04345 0.04827 0.055501 0.080727 0 0.088585 -0.0056741 -0.027075 -0.11612 0.0031716 -0.2761 0.58159 0.067393 0.069494 -0.066522 0.16049 0.17773 0.26878 0.28521 0.4397 0.29674 0.26927 0.23379 0.27308 0.0020177 0.0060401 0.0041587 0.0028952 0.74338
4.1289 0.053664 0.05558 0.078302 0.12579 0 0.13818 -0.014013 -0.012329 -0.118 0.033738 -0.2812 0.30693 0.051612 0.060847 -0.043248 0.16007 0.17356 0.22402 0.28575 0.40928 0.34265 0.30854 0.24037 0.2555 0.0020943 0.0067132 0.0047411 0.0027469 0.52997
4.1328 0.060745 0.057295 0.070962 0.11677 0 0.12231 -0.016984 -0.0052763 -0.078803 0.031973 -0.19802 0.053994 0.047039 0.0056164 0.012491 0.17968 0.12093 0.144 0.273 0.36112 0.35378 0.31114 0.19327 0.20609 0.0021491 0.006575 0.0050393 0.0024322 0.21633
4.1367 0.065361 0.056228 0.044391 0.067939 0 0.056909 0.00062307 0.0007969 -0.01352 0.010907 -0.058223 -0.17996 -0.016536 -0.11227 0.064229 0.16762 0.036559 0.079871 0.22126 0.28247 0.31973 0.23487 0.089826 0.11352 0.0021231 0.0051289 0.0045232 0.0024032 -0.21641
4.1406 0.070089 0.057808 0.027211 0.021446 0 -0.0053248 0.043448 0.02392 0.052303 0.0021815 0.074436 -0.40743 0.03247 -0.21668 0.037835 0.15284 -0.051309 0.016853 0.1266 0.17668 0.26228 0.16303 -0.047647 0.10059 0.0020505 0.0026858 0.0033994 0.0027104 -0.80388
4.1445 0.077812 0.06644 0.043457 0.01657 0 -0.012401 0.097145 0.074481 0.1025 0.031707 0.14787 -0.63488 0.028459 -0.28939 0.029426 0.12943 -0.12034 -0.01219 0.029528 0.075485 0.21062 0.084815 -0.18378 0.022641 0.0019508 0.00020634 0.0024424 0.0028604 -1.5361
4.1484 0.089256 0.081926 0.092025 0.061626 0 0.048868 0.13591 0.13887 0.14034 0.099667 0.15779 -0.85427 -0.022043 -0.33398 0.020233 0.1072 -0.16627 -0.046901 -0.055047 -0.011444 0.16528 -0.0052105 -0.29297 -0.05633 0.0017235 -0.00149 0.0022776 0.002214 -2.3177
4.1523 0.10194 0.099129 0.14565 0.12861 0 0.14243 0.14182 0.1833 0.1808 0.17982 0.14866 -1.0508 -0.087732 -0.35922 -0.021018 0.09164 -0.20168 -0.12247 -0.11717 -0.080863 0.12503 -0.106 -0.37395 -0.075276 0.0011962 -0.0024145 0.0028046 0.00054509 -2.999
4.1563 0.11161 0.11143 0.17103 0.174 0 0.20863 0.11971 0.17838 0.23257 0.23774 0.17788 -1.2185 -0.10587 -0.38492 -0.12431 0.028768 -0.24302 -0.15281 -0.16173 -0.16149 0.1056 -0.16457 -0.44389 -0.2319 0.00032488 -0.0033303 0.0033042 -0.0017606 -3.4591
4.1602 0.11505 0.11518 0.15393 0.17046 0 0.20722 0.093795 0.12506 0.28622 0.25344 0.26937 -1.3662 -0.10587 -0.42929 -0.16834 0.024815 -0.29554 -0.23454 -0.18443 -0.23669 0.094085 -0.22302 -0.51759 -0.24738 -0.00064292 -0.0049606 0.0031144 -0.00402 -3.6726
4.1641 0.11199 0.11152 0.109 0.12624 0 0.14569 0.088002 0.058564 0.31863 0.23203 0.39128 -1.5079 -0.10372 -0.43857 -0.1839 0.031376 -0.34706 -0.26263 -0.2021 -0.27848 0.10888 -0.27454 -0.58993 -0.25075 -0.001254 -0.0072152 0.0022253 -0.0057536 -3.6993
4.168 0.10462 0.10439 0.067518 0.078285 0 0.071722 0.10683 0.024335 0.31013 0.19616 0.47497 -1.6474 -0.10467 -0.41157 -0.17878 0.032518 -0.37495 -0.22982 -0.21262 -0.27667 0.13224 -0.30157 -0.63625 -0.27045 -0.0011851 -0.0091474 0.0012455 -0.0069062 -3.6104
4.1719 0.095467 0.096743 0.053735 0.064011 0 0.036174 0.13317 0.044025 0.26001 0.16804 0.46186 -1.7735 -0.10829 -0.38733 -0.14744 0.029538 -0.36128 -0.20106 -0.1986 -0.23076 0.11034 -0.27053 -0.6292 -0.27165 -0.00056003 -0.0096737 0.00081601 -0.0076421 -3.4198
4.1758 0.085642 0.088566 0.068719 0.09232 0 0.055246 0.14423 0.099251 0.18802 0.15483 0.34461 -1.8731 -0.11894 -0.38319 -0.18696 0.061761 -0.30515 -0.19781 -0.16342 -0.21596 0.18571 -0.2235 -0.55782 -0.21809 7.2503e-05 -0.0084069 0.0010539 -0.0079921 -3.0835
4.1797 0.074828 0.078051 0.092476 0.13568 0 0.10062 0.13034 0.14618 0.12102 0.14679 0.17289 -1.9468 -0.10471 -0.34233 -0.18199 0.097798 -0.22344 -0.15718 -0.10218 -0.098782 0.1963 -0.15866 -0.43453 -0.14986 0.00015604 -0.0058922 0.001535 -0.007743 -2.5599
4.1836 0.062679 0.064445 0.10049 0.14993 0 0.12403 0.099963 0.14847 0.075464 0.12738 0.020588 -2.0101 -0.065316 -0.29105 -0.1661 0.15004 -0.13971 -0.097978 -0.017194 0.049935 0.2238 -0.085607 -0.28668 -0.056722 -0.00038389 -0.0031097 0.0017686 -0.0066711 -1.871
4.1875 0.0501 0.04968 0.081164 0.10809 0 0.096082 0.068185 0.1017 0.048489 0.08668 -0.061976 -2.0789 -0.01219 -0.24977 -0.16384 0.22086 -0.069484 -0.05139 0.081097 0.16753 0.32528 -0.011192 -0.1414 0.058325 -0.0010265 -0.00074912 0.0016622 -0.0048586 -1.103
4.1914 0.039169 0.037293 0.042574 0.023303 0 0.029156 0.041615 0.031557 0.023181 0.028862 -0.076953 -2.1531 -0.0062185 -0.19805 -0.12947 0.25851 -0.012585 -0.10269 0.14497 0.25566 0.41366 0.072927 -0.014344 0.12013 -0.001076 0.0011215 0.0015435 -0.0027563 -0.35348
4.1953 0.031801 0.029774 0.0057839 -0.057165 0 -0.032673 0.014893 -0.029029 -0.016887 -0.03021 -0.070576 -2.2168 0.011699 -0.16357 -0.050339 0.30911 0.042298 -0.02944 0.20982 0.36037 0.49876 0.13625 0.092007 0.2234 -0.00028902 0.0028063 0.0017821 -0.00091734 0.31917
4.1992 0.02831 0.026723 -0.0093153 -0.084 0 -0.047715 -0.018689 -0.062576 -0.074539 -0.072582 -0.095487 -2.2569 0.017265 -0.12539 -0.021056 0.32853 0.10463 0.037171 0.24518 0.47899 0.57096 0.20101 0.18248 0.30655 0.00085187 0.0045028 0.0024285 0.00034893 0.89584
4.2031 0.027004 0.025241 0.0032596 -0.04157 0 -0.0083811 -0.054666 -0.072304 -0.13579 -0.088479 -0.17137 -2.2792 0.012521 -0.0804 -0.025834 0.33567 0.17075 0.079174 0.26017 0.58877 0.61999 0.25286 0.26058 0.36653 0.0015019 0.0060695 0.0032096 0.0011038 1.3546
4.207 0.025061 0.021989 0.031413 0.039049 0 0.05299 -0.077116 -0.070716 -0.17785 -0.081125 -0.27057 -2.307 0.011376 -0.032309 0.0022194 0.38082 0.22284 0.12119 0.28364 0.65321 0.63395 0.25953 0.32178 0.42462 0.0011735 0.0071939 0.0038173 0.0016158 1.6409
4.2109 0.020086 0.01519 0.051882 0.10034 0 0.087652 -0.07214 -0.065969 -0.18266 -0.063498 -0.33679 -2.3597 0.049606 -0.074095 -0.018152 0.34587 0.2393 0.05173 0.28116 0.57134 0.64292 0.24635 0.35225 0.39399 0.00018107 0.0077046 0.0041506 0.002099 1.6906
4.2148 0.011378 0.0053351 0.044923 0.098206 0 0.065496 -0.042304 -0.058427 -0.1476 -0.049211 -0.32258 -2.434 0.037881 -0.07808 -0.03521 0.32237 0.2091 0.002708 0.23104 0.54637 0.61236 0.2338 0.335 0.33827 -0.000603 0.0076898 0.0042836 0.0025807 1.4863
4.2188 0.00024396 -0.0054424 0.0081842 0.032813 0 -0.0035367 -0.0074029 -0.046664 -0.087093 -0.04341 -0.22044 -2.5054 0.017526 -0.090701 -0.07384 0.30026 0.14018 -0.033499 0.18125 0.50148 0.51552 0.20095 0.26174 0.28717 -0.0004876 0.0073384 0.0042701 0.0029538 1.0904
4.2227 -0.010782 -0.01459 -0.040077 -0.052027 0 -0.076303 0.010445 -0.032815 -0.024454 -0.03992 -0.067744 -2.5506 0.0054207 -0.14046 -0.13684 0.2728 0.055843 -0.061816 0.14957 0.39548 0.3808 0.14067 0.14324 0.25094 0.00044833 0.0067208 0.0040605 0.0030928 0.61602
4.2266 -0.019374 -0.020322 -0.07251 -0.10064 0 -0.10626 0.0045135 -0.020486 0.021165 -0.027081 0.076204 -2.5685 -0.040185 -0.22534 -0.17134 0.23903 -0.018228 -0.079458 0.082034 0.25693 0.39466 0.075947 0.0091475 0.19446 0.001438 0.0057556 0.0036371 0.0029146 0.1588
4.2305 -0.024659 -0.02243 -0.072167 -0.085163 0 -0.075476 -0.011718 -0.0089375 0.044763 0.0015601 0.16537 -2.5808 -0.044266 -0.25402 -0.19044 0.16605 -0.06769 -0.18233 0.058453 0.20607 0.30312 0.0014474 -0.10582 0.11641 0.0017013 0.0043837 0.003182 0.0023922 -0.24866
4.2344 -0.027475 -0.022424 -0.045489 -0.024194 0 -0.0070525 -0.016734 0.0075955 0.056122 0.039738 0.19141 -2.6119 -0.076841 -0.27822 -0.2198 0.12052 -0.094885 -0.24399 0.0015007 0.12328 0.21643 -0.078261 -0.18109 0.060654 0.0011098 0.0027465 0.0030222 0.0015928 -0.61905
4.2383 -0.029422 -0.022712 -0.017488 0.032678 0 0.05058 0.00072473 0.032671 0.070488 0.07062 0.18189 -2.668 -0.11056 -0.29976 -0.26296 0.095932 -0.11274 -0.2613 -0.055481 0.038437 0.15134 -0.1353 -0.21969 0.033281 0.00026365 0.0011754 0.0033466 0.00073716 -0.95084
4.2422 -0.031397 -0.024989 -0.011671 0.042315 0 0.056964 0.032717 0.059908 0.095365 0.077975 0.17455 -2.7364 -0.097036 -0.31228 -0.31334 0.068349 -0.13196 -0.26032 -0.054915 0.014328 0.10591 -0.13714 -0.23903 0.031014 -5.6182e-05 9.9075e-06 0.0039738 0.00017743 -1.1875
4.2461 -0.032755 -0.02879 -0.030635 -0.0006623 0 0.0078139 0.058916 0.074447 0.12267 0.058184 0.18616 -2.8017 -0.10263 -0.37433 -0.24632 0.04253 -0.15077 -0.24765 -0.06702 -0.0051308 0.11005 -0.12529 -0.2501 0.051451 0.00044909 -0.00057304 0.0044444 0.000222 -1.237
4.25 -0.031851 -0.031496 -0.053895 -0.061529 0 -0.061743 0.06204 0.064341 0.1324 0.023443 0.19907 -2.8614 -0.092036 -0.32461 -0.26605 0.066393 -0.15464 -0.2004 -0.03515 0.048432 0.15424 -0.090346 -0.24375 0.082518 0.0013915 -0.0005689 0.0043981 0.00090766 -1.0348
4.2539 -0.027519 -0.030116 -0.055381 -0.092856 0 -0.10188 0.039008 0.031636 0.1061 -0.006993 0.17615 -2.9254 -0.070525 -0.27031 -0.29702 0.082631 -0.12649 -0.16284 0.0082286 0.11865 0.22077 -0.047251 -0.19788 0.10956 0.0020783 -3.2544e-05 0.0038929 0.0019274 -0.59646
4.2578 -0.020212 -0.023656 -0.025907 -0.070374 0 -0.083762 0.0006371 -0.0081333 0.041278 -0.020979 0.093236 -3.0007 -0.049134 -0.24996 -0.30223 0.079486 -0.060524 -0.15263 0.053979 0.17724 0.27462 0.0046641 -0.10052 0.13221 0.0020923 0.00099813 0.0033567 0.002819 -0.016774
4.2617 -0.011787 -0.014086 0.018687 -0.010373 0 -0.02045 -0.037028 -0.038338 -0.043743 -0.02176 -0.036121 -3.0809 -0.053997 -0.22621 -0.2777 0.104 0.030404 -0.16029 0.12176 0.21952 0.23363 0.089773 0.032259 0.17064 0.001561 0.0024463 0.0032107 0.0032744 0.57645
4.2656 -0.0041115 -0.0049413 0.050558 0.043746 0 0.042876 -0.061581 -0.053947 -0.1185 -0.023593 -0.16468 -3.1516 -0.051326 -0.17059 -0.23916 0.11776 0.11944 -0.13103 0.14394 0.29886 0.31628 0.13443 0.16151 0.21309 0.00094661 0.0040834 0.0035141 0.0032979 1.0741
4.2695 0.0022043 0.001375 0.05244 0.054827 0 0.06277 -0.068102 -0.062382 -0.15764 -0.038364 -0.24296 -3.2068 -0.031241 -0.14198 -0.19905 0.11528 0.18017 -0.10533 0.18195 0.34145 0.37422 0.19671 0.25092 0.28252 0.00062291 0.0055209 0.0039528 0.0030834 1.4105
4.2734 0.0078511 0.0052861 0.030339 0.019682 0 0.03015 -0.058665 -0.072282 -0.15528 -0.064402 -0.254 -3.2571 -0.025871 -0.12673 -0.15562 0.10202 0.20108 -0.090083 0.22305 0.38719 0.39357 0.23669 0.29055 0.33485 0.00063539 0.0063756 0.0041517 0.0027643 1.5607
4.2773 0.013725 0.0092885 0.0065033 -0.029481 0 -0.023425 -0.040492 -0.082166 -0.12686 -0.086829 -0.22298 -3.3207 -0.057978 -0.10774 -0.11748 0.084983 0.19022 -0.09127 0.2444 0.468 0.37799 0.21455 0.29748 0.32845 0.00079323 0.0064955 0.0039961 0.002316 1.5308
4.2813 0.01989 0.015507 0.00030205 -0.050394 0 -0.050951 -0.023483 -0.080989 -0.097094 -0.089072 -0.19283 -3.4049 -0.0082066 -0.12845 -0.21532 0.066907 0.16647 -0.15088 0.21053 0.39455 0.33111 0.20003 0.29311 0.32247 0.0009144 0.00605 0.0036682 0.0017104 1.3505
4.2852 0.025644 0.023823 0.014058 -0.02316 0 -0.027058 -0.015781 -0.060104 -0.082296 -0.065797 -0.18582 -3.4977 0.0055022 -0.13246 -0.21067 0.0070907 0.14414 -0.15566 0.20824 0.32671 0.32888 0.16737 0.27888 0.30388 0.00095524 0.0053894 0.003411 0.0011166 1.0595
4.2891 0.03051 0.032208 0.034571 0.034965 0 0.032358 -0.017866 -0.023935 -0.079123 -0.026563 -0.18371 -3.5786 -0.016197 -0.14633 -0.21944 -0.038458 0.12204 -0.16957 0.1823 0.24578 0.26893 0.13821 0.23374 0.25075 0.00094502 0.0047711 0.0032867 0.00085518 0.68298
4.293 0.03496 0.038761 0.04644 0.083447 0 0.08353 -0.019653 0.012394 -0.067594 0.012459 -0.14452 -3.6374 -0.068681 -0.17848 -0.24315 -0.062016 0.085538 -0.19943 0.1273 0.15038 0.1551 0.10952 0.13611 0.17028 0.00086924 0.0041664 0.0031647 0.0010772 0.20935
4.2969 0.039969 0.043373 0.044271 0.090098 0 0.090348 -0.0053841 0.036939 -0.026438 0.041257 -0.042245 -3.6818 -0.14133 -0.22677 -0.19327 -0.090755 0.020074 -0.20986 0.075176 0.052422 0.078222 0.057254 -0.010565 0.09676 0.00066769 0.0032993 0.002916 0.0014827 -0.39884
4.3008 0.045778 0.047445 0.034467 0.056 0 0.053304 0.034581 0.052404 0.049749 0.062353 0.10473 -3.7267 -0.14535 -0.18965 -0.20133 -0.11754 -0.074074 -0.25614 0.021236 -0.041911 0.01854 0.0026976 -0.17313 -0.04791 0.00034324 0.001885 0.0025885 0.0014372 -1.1545
4.3047 0.051213 0.052052 0.027922 0.014446 0 0.0085952 0.093347 0.072934 0.14353 0.085734 0.24215 -3.7766 -0.16619 -0.21412 -0.31154 -0.16237 -0.17734 -0.28594 -0.046164 -0.17136 -0.040243 -0.069742 -0.30998 -0.15249 3.1411e-05 -0.00011107 0.0023835 0.00048055 -1.9888
4.3086 0.054435 0.056488 0.031729 0.0045895 0 -0.0016277 0.14802 0.10839 0.22309 0.11724 0.31953 -3.8192 -0.18647 -0.26728 -0.41661 -0.19966 -0.26064 -0.29959 -0.11906 -0.29149 -0.098138 -0.13458 -0.39907 -0.23205 -7.724e-05 -0.0023811 0.0024734 -0.0012088 -2.7425
4.3125 0.054583 0.058679 0.045966 0.040149 0 0.036345 0.17319 0.15127 0.26081 0.15075 0.32762 -3.839 -0.19144 -0.31036 -0.42826 -0.20997 -0.30251 -0.30258 -0.18435 -0.36273 -0.15336 -0.17078 -0.44779 -0.3018 0.0001018 -0.0044067 0.0028457 -0.0028687 -3.2294
4.3164 0.052738 0.057097 0.065314 0.097583 0 0.096359 0.15839 0.17977 0.24939 0.17109 0.30168 -3.8338 -0.19985 -0.31084 -0.34742 -0.20496 -0.30121 -0.31082 -0.20193 -0.36845 -0.19795 -0.17742 -0.47704 -0.34347 0.00046591 -0.0057143 0.0033089 -0.0037466 -3.3372
4.3203 0.051197 0.052343 0.082067 0.13338 0 0.13283 0.1162 0.17534 0.20478 0.16549 0.28746 -3.8192 -0.20594 -0.28933 -0.33477 -0.20461 -0.27305 -0.30423 -0.22516 -0.34958 -0.21811 -0.18692 -0.49598 -0.28519 0.00080719 -0.0060811 0.0036292 -0.0037202 -3.091
4.3242 0.051603 0.046946 0.088917 0.11755 0 0.11655 0.074018 0.13897 0.15403 0.13421 0.29919 -3.8145 -0.19737 -0.26506 -0.31219 -0.19616 -0.23863 -0.28393 -0.20805 -0.30705 -0.20183 -0.17181 -0.49124 -0.26297 0.00097384 -0.0055719 0.0036678 -0.0033587 -2.6302
4.3281 0.053581 0.043565 0.082258 0.057556 0 0.057638 0.055381 0.091209 0.11707 0.091719 0.30571 -3.8255 -0.17873 -0.23937 -0.28991 -0.17986 -0.20768 -0.25489 -0.16022 -0.23396 -0.16323 -0.13336 -0.43984 -0.24111 0.00095854 -0.004418 0.0034371 -0.0033432 -2.1139
4.332 0.055096 0.043198 0.06546 -0.0061365 0 -0.0019751 0.064472 0.05555 0.095189 0.057092 0.25721 -3.8411 -0.16362 -0.2065 -0.3185 -0.16204 -0.17378 -0.2256 -0.11936 -0.11991 -0.13286 -0.086752 -0.33258 -0.10098 0.0008531 -0.0028567 0.0030794 -0.0037818 -1.6282
4.3359 0.054173 0.044817 0.048671 -0.029927 0 -0.020283 0.084929 0.040224 0.073864 0.040946 0.13058 -3.8462 -0.12911 -0.1716 -0.21155 -0.1323 -0.12269 -0.21278 -0.046392 -0.039868 -0.063085 -0.025104 -0.1862 -0.06096 0.00074631 -0.0010559 0.002802 -0.0040826 -1.162
4.3398 0.050467 0.046472 0.042536 0.00029262 0 0.013352 0.092634 0.034007 0.036863 0.038574 -0.044284 -3.8378 -0.089534 -0.16678 -0.20914 -0.10762 -0.047204 -0.14555 0.029894 0.064 0.003521 0.047642 -0.034578 0.013682 0.00067329 0.00084353 0.0027724 -0.0035262 -0.65975
4.3438 0.045402 0.046718 0.04909 0.058718 0 0.070674 0.072304 0.01878 -0.01949 0.034312 -0.19925 -3.8257 -0.032296 -0.15572 -0.2014 -0.085235 0.043047 -0.097637 0.094497 0.15956 0.088342 0.10919 0.091865 0.096622 0.00063575 0.0026487 0.0029891 -0.0020033 -0.09958
4.3477 0.040915 0.045264 0.058201 0.099395 0 0.10605 0.02643 -0.013249 -0.082321 0.013909 -0.27272 -3.8189 0.03317 -0.12431 -0.13797 -0.06235 0.12462 -0.10261 0.1403 0.22753 0.17584 0.14648 0.18012 0.16112 0.00062597 0.0041149 0.003218 -0.00020263 0.46632
4.3516 0.038011 0.042631 0.055032 0.090912 0 0.090489 -0.027762 -0.052577 -0.1306 -0.024011 -0.25025 -3.8124 0.031185 -0.11251 -0.10972 -0.035006 0.1739 -0.10284 0.17557 0.27249 0.13728 0.16248 0.23271 0.16587 0.00060986 0.0050581 0.0031124 0.00094997 0.93292
4.3555 0.036245 0.039479 0.033858 0.039467 0 0.032898 -0.069016 -0.08028 -0.14865 -0.065436 -0.17139 -3.7892 0.055763 -0.096137 -0.11997 -0.011009 0.18132 -0.084028 0.1655 0.29071 0.19668 0.17131 0.25594 0.16721 0.0005129 0.0054864 0.0025095 0.0010827 1.1983
4.3594 0.034329 0.036207 0.0056561 -0.016992 0 -0.026888 -0.082553 -0.082347 -0.13461 -0.089173 -0.099205 -3.7371 0.041032 -0.10625 -0.10612 -0.021406 0.15562 -0.080138 0.1367 0.2523 0.213 0.13931 0.2515 0.15287 0.00027574 0.0056061 0.0016806 0.0006547 1.209
4.3633 0.031149 0.032883 -0.0094109 -0.038422 0 -0.04773 -0.065245 -0.058354 -0.098417 -0.080306 -0.076151 -3.662 0.0064618 -0.13539 -0.10755 -0.041961 0.11559 -0.092699 0.096309 0.18618 0.1889 0.082787 0.21771 0.12375 -4.5425e-05 0.0056516 0.0012529 0.00046555 0.97173
4.3672 0.026371 0.029251 0.00022915 -0.012942 0 -0.017464 -0.025151 -0.019348 -0.052938 -0.040042 -0.097183 -3.5848 -0.0064562 -0.16735 -0.18458 -0.034392 0.075868 -0.11405 0.0484 0.13748 0.16164 0.03337 0.1559 0.084039 -0.00025509 0.0056588 0.0017514 0.00087802 0.53864
4.3711 0.020381 0.024696 0.025364 0.03532 0 0.038456 0.022297 0.020492 -0.0060863 0.014365 -0.11688 -3.5226 -0.0094004 -0.25357 -0.19199 -0.041914 0.037803 -0.11455 -0.010169 0.058472 0.11774 0.016807 0.073066 0.014515 -0.00015186 0.0053848 0.0030916 0.0015022 -0.0098405
4.375 0.013831 0.018405 0.041868 0.065968 0 0.076193 0.059691 0.0507 0.040018 0.059501 -0.083374 -3.4735 -0.037706 -0.29681 -0.22429 -0.10336 -0.0077423 -0.18282 -0.074384 -0.026065 0.074027 -0.061457 -0.021635 -0.058994 0.00027033 0.0044807 0.0044983 0.0016302 -0.57679
4.3789 0.0071649 0.0098651 0.031005 0.053617 0 0.0662 0.073934 0.066493 0.083994 0.079112 0.024419 -3.4195 -0.062528 -0.31268 -0.24827 -0.13322 -0.068282 -0.21674 -0.12742 -0.11553 0.040839 -0.14942 -0.12103 -0.12443 0.00075789 0.0028127 0.0050272 0.00097917 -1.0619
4.3828 0.00037565 -0.00058249 -0.0035462 0.006463 0 0.014811 0.062056 0.068015 0.12045 0.0725 0.17963 -3.3438 -0.071671 -0.32149 -0.25174 -0.11394 -0.13828 -0.21225 -0.16572 -0.19381 0.019563 -0.21954 -0.21874 -0.18556 0.00097821 0.00067285 0.0043177 7.6247e-06 -1.384
4.3867 -0.0069276 -0.011662 -0.037804 -0.04148 0 -0.041436 0.033575 0.059706 0.14091 0.052937 0.3202 -3.2468 -0.070193 -0.36261 -0.24627 -0.11864 -0.19809 -0.31062 -0.20307 -0.21071 -0.00061168 -0.26399 -0.30362 -0.27238 0.00080812 -0.0013068 0.0029297 -0.00050506 -1.506
4.3906 -0.015116 -0.021756 -0.047651 -0.057493 0 -0.064288 0.0064752 0.049326 0.13984 0.037563 0.38331 -3.1456 -0.03605 -0.32044 -0.28414 -0.084867 -0.22487 -0.26648 -0.20353 -0.211 0.01839 -0.29161 -0.35732 -0.22059 0.0004534 -0.0024951 0.0019214 -0.00020333 -1.4423
4.3945 -0.02396 -0.029741 -0.02945 -0.035167 0 -0.043051 -0.0027965 0.044268 0.12007 0.035582 0.34095 -3.0583 -0.034764 -0.28598 -0.25605 -0.049555 -0.20764 -0.23248 -0.17865 -0.16892 0.05058 -0.26739 -0.36057 -0.22741 0.0002628 -0.0026046 0.0019908 0.00050362 -1.2394
4.3984 -0.032314 -0.035388 -0.0029361 0.0016841 0 -0.0019948 0.0098546 0.045632 0.091544 0.0425 0.21552 -2.9904 -0.023431 -0.27481 -0.20896 -0.014738 -0.15469 -0.21885 -0.13809 -0.099588 0.095369 -0.21015 -0.30482 -0.21805 0.00040491 -0.0017879 0.0029226 0.00084142 -0.93786
4.4023 -0.03848 -0.039049 0.0058678 0.018449 0 0.019745 0.031861 0.044953 0.06345 0.043931 0.065926 -2.9337 0.040654 -0.28227 -0.19903 0.022863 -0.087435 -0.21663 -0.090289 -0.019432 0.15284 -0.14158 -0.19984 -0.1049 0.00073202 -0.00044229 0.0038329 0.00043382 -0.54548
4.4063 -0.041242 -0.041063 -0.01365 -0.0030595 0 -0.00028352 0.040428 0.028453 0.035938 0.026124 -0.04779 -2.8783 0.05317 -0.195 -0.15508 0.078601 -0.025014 -0.20571 -0.020151 0.11508 0.20543 -0.018652 -0.069831 -0.023826 0.00097463 0.0010971 0.0039831 -0.00029641 -0.041926
4.4102 -0.040818 -0.041508 -0.048979 -0.050529 0 -0.049948 0.016961 -0.012297 -0.00069263 -0.014027 -0.099364 -2.8234 0.062125 -0.10501 -0.083538 0.15182 0.028233 -0.15731 0.052744 0.20034 0.32777 0.071394 0.059454 0.10302 0.0010605 0.0027341 0.0034122 -0.0004721 0.58604
4.4141 -0.038842 -0.04049 -0.076175 -0.090602 0 -0.092455 -0.039367 -0.071256 -0.05699 -0.066163 -0.10844 -2.776 0.095132 -0.052869 -0.021494 0.21483 0.082522 -0.11059 0.13186 0.28377 0.45892 0.15577 0.17303 0.19304 0.0012029 0.0045573 0.0028176 0.00046223 1.3039
4.418 -0.037197 -0.038505 -0.079562 -0.09428 0 -0.095996 -0.10832 -0.12867 -0.13169 -0.11251 -0.12194 -2.7419 0.14 -0.029081 0.026203 0.26462 0.14959 -0.065628 0.21285 0.38751 0.55411 0.2337 0.26957 0.24831 0.0016368 0.0066398 0.0028293 0.0022395 2.0142
4.4219 -0.036539 -0.036308 -0.062608 -0.058927 0 -0.059289 -0.15891 -0.16255 -0.20605 -0.13851 -0.17745 -2.7178 0.14544 0.022324 0.079104 0.31729 0.2275 0.0097772 0.28275 0.52354 0.56022 0.281 0.35397 0.34225 0.0022751 0.0088677 0.003398 0.0039864 2.5813
4.4258 -0.035784 -0.034289 -0.042488 -0.010432 0 -0.012624 -0.16759 -0.16262 -0.25181 -0.14077 -0.27405 -2.6942 0.1486 -0.00026077 0.076259 0.32885 0.2961 -0.016839 0.31802 0.56161 0.58129 0.30728 0.42657 0.34174 0.0026854 0.010905 0.0038831 0.0049421 2.8857
4.4297 -0.03303 -0.031955 -0.034934 0.015938 0 0.0063477 -0.13289 -0.13613 -0.24892 -0.12723 -0.37075 -2.6647 0.139 0.015061 0.070469 0.34004 0.32796 -0.024297 0.31724 0.55251 0.60061 0.32376 0.47722 0.324 0.002479 0.012294 0.003733 0.0050336 2.8757
4.4336 -0.027148 -0.028125 -0.042388 0.0017284 0 -0.017201 -0.076553 -0.10128 -0.20055 -0.10989 -0.41304 -2.6316 0.13075 0.020553 0.065913 0.33642 0.30709 -0.012258 0.31142 0.50774 0.59818 0.31056 0.48828 0.31816 0.0017464 0.01262 0.0030666 0.0048209 2.5852
4.4375 -0.018673 -0.021822 -0.053575 -0.040754 0 -0.062842 -0.029817 -0.074034 -0.13279 -0.095522 -0.36839 -2.6027 0.12747 -0.022224 0.056928 0.30507 0.24094 0.00040114 0.31199 0.44093 0.55765 0.25618 0.4442 0.32795 0.0010621 0.011685 0.0025718 0.0049071 2.1055
4.4414 -0.0093411 -0.013166 -0.052776 -0.076988 0 -0.08988 -0.013502 -0.058429 -0.077459 -0.081228 -0.2462 -2.5834 0.070819 -0.076805 -0.0033211 0.24602 0.1559 -0.076202 0.21887 0.38479 0.46733 0.18785 0.34163 0.2399 0.00097439 0.0096107 0.0028236 0.0053603 1.5279
4.4453 -0.00085403 -0.0035558 -0.031136 -0.075093 0 -0.06825 -0.024931 -0.046605 -0.049574 -0.057806 -0.089807 -2.5718 0.027508 -0.13251 -0.042816 0.19928 0.079187 -0.1104 0.13244 0.24185 0.38723 0.11023 0.19423 0.12472 0.0014408 0.0068455 0.003703 0.0056409 0.89601
4.4492 0.0059679 0.0050109 0.0070349 -0.02906 0 -0.0020001 -0.04053 -0.026836 -0.036561 -0.018365 0.051442 -2.5615 -0.0015643 -0.16534 -0.067996 0.16411 0.020685 -0.16924 0.058916 0.13608 0.27936 0.0063537 0.028694 0.03492 0.0017884 0.0039958 0.0044981 0.0050612 0.20145
4.4531 0.0111 0.010994 0.045854 0.036435 0 0.07204 -0.032448 0.0074602 -0.0087032 0.034331 0.14945 -2.5474 -0.013103 -0.18587 -0.090775 0.13123 -0.03107 -0.24462 -0.010754 0.051098 0.18991 -0.10923 -0.12643 -0.046056 0.0013125 0.0015532 0.00459 0.0033644 -0.57318
4.457 0.014809 0.014105 0.066386 0.083126 0 0.10941 0.011923 0.053615 0.055961 0.087486 0.20651 -2.5278 -0.0027625 -0.22383 -0.12918 0.084706 -0.095603 -0.2919 -0.095308 -0.097514 0.21498 -0.20309 -0.25303 -0.17066 -1.2923e-05 -0.00033476 0.0040416 0.00095037 -1.3956
4.4609 0.017562 0.015512 0.058233 0.085949 0 0.088957 0.080565 0.10157 0.15088 0.12542 0.24336 -2.5031 -0.026071 -0.31369 -0.13389 0.038076 -0.18017 -0.28359 -0.1677 -0.15717 0.043702 -0.23694 -0.34864 -0.23699 -0.001402 -0.001868 0.0035053 -0.0013899 -2.1581
4.4648 0.020437 0.01746 0.027878 0.050342 0 0.027881 0.14367 0.13901 0.24095 0.13924 0.27789 -2.4726 -0.047023 -0.34668 -0.18006 -0.0042438 -0.26847 -0.28748 -0.2212 -0.20103 0.052979 -0.28151 -0.42044 -0.25326 -0.0018813 -0.0033388 0.003542 -0.0029812 -2.711
4.4688 0.025275 0.022461 -0.0027365 0.0077411 0 -0.029437 0.17193 0.15653 0.28431 0.13202 0.3105 -2.4354 -0.070487 -0.35615 -0.20118 -0.015781 -0.32789 -0.31219 -0.241 -0.21401 0.07115 -0.30505 -0.47227 -0.2455 -0.0011284 -0.0048013 0.0040323 -0.0036216 -2.9385
4.4727 0.033881 0.032224 -0.0091361 -0.0072736 0 -0.041015 0.15433 0.15127 0.26052 0.11572 0.32517 -2.3931 -0.091283 -0.36121 -0.157 0.0057241 -0.33062 -0.35286 -0.22254 -0.19932 0.015014 -0.28895 -0.49573 -0.2447 0.00024679 -0.0059376 0.0042722 -0.0035769 -2.8255
4.4766 0.046646 0.046685 0.018329 0.018511 0 0.0048669 0.10433 0.128 0.18439 0.10237 0.30307 -2.3497 -0.070489 -0.34323 -0.057316 -0.0023398 -0.27352 -0.36706 -0.18245 -0.21287 0.023936 -0.23998 -0.47425 -0.31203 0.0012422 -0.00625 0.0036722 -0.0032907 -2.4674
4.4805 0.061852 0.063699 0.065761 0.068555 0 0.082343 0.051472 0.097252 0.095732 0.096052 0.23742 -2.3079 -0.047457 -0.27195 -0.064365 0.041043 -0.18175 -0.27185 -0.14468 -0.15177 0.062093 -0.18911 -0.39852 -0.23184 0.001322 -0.0054322 0.0023816 -0.0030668 -2.0169
4.4844 0.076494 0.079827 0.10446 0.11007 0 0.14601 0.024012 0.070506 0.033326 0.091851 0.13928 -2.2642 -0.025753 -0.22982 -0.051693 0.084407 -0.093467 -0.25689 -0.077821 -0.050627 0.13165 -0.11125 -0.27997 -0.13122 0.0008006 -0.0036167 0.0012207 -0.0029357 -1.6052
4.4883 0.088104 0.092 0.11244 0.119 0 0.16181 0.033219 0.05461 0.012063 0.081785 0.031333 -2.2101 -0.0024984 -0.21172 -0.016708 0.12219 -0.036319 -0.28263 -0.0064926 0.057123 0.20932 -0.014609 -0.14932 -0.052013 0.00042731 -0.0013042 0.00097262 -0.0027459 -1.2879
4.4922 0.096021 0.099052 0.091868 0.09747 0 0.12918 0.067933 0.04881 0.018514 0.062684 -0.064203 -2.1378 0.026084 -0.18951 0.013099 0.15713 -0.012434 -0.24732 0.030226 0.13516 0.26389 0.081545 -0.039322 -0.017151 0.00061691 0.00093923 0.0016961 -0.0023586 -1.0467
4.4961 0.10111 0.10207 0.067431 0.070802 0 0.079176 0.10191 0.046718 0.025404 0.03943 -0.13418 -2.0465 0.033855 -0.15029 0.040116 0.12248 -0.0022416 -0.1127 0.089158 0.21762 0.33348 0.14211 0.034194 0.048319 0.0010845 0.0027457 0.0026977 -0.0017865 -0.83296
4.5 0.10438 0.10327 0.065717 0.066605 0 0.050258 0.10964 0.041917 0.012573 0.021303 -0.17437 -1.9413 0.059569 -0.13629 0.043098 0.14297 0.016449 -0.11554 0.12291 0.25903 0.32372 0.17184 0.076369 0.11028 0.0012149 0.0039765 0.0031726 -0.0011875 -0.62029
4.5039 0.10607 0.10436 0.09298 0.092468 0 0.060118 0.08214 0.033047 -0.02016 0.015068 -0.18326 -1.8262 0.061364 -0.13779 0.066441 0.1448 0.048698 -0.13343 0.13156 0.27313 0.28846 0.1947 0.098975 0.14035 0.00075891 0.0045747 0.002903 -0.00074531 -0.43475
4.5078 0.10599 0.10557 0.1304 0.12977 0 0.094742 0.033702 0.024774 -0.054536 0.021021 -0.15783 -1.6986 0.03217 -0.14091 0.098302 0.1114 0.076794 -0.12507 0.11545 0.2581 0.2648 0.20451 0.10196 0.1213 0.00013527 0.0044553 0.0023734 -0.00054602 -0.35267
4.5117 0.1045 0.10611 0.15087 0.14858 0 0.12255 -0.0048542 0.024509 -0.065826 0.035097 -0.096744 -1.5509 0.014248 -0.11681 0.030644 0.10531 0.072817 -0.15176 0.074178 0.18453 0.28642 0.14259 0.069738 0.040489 2.8889e-05 0.0035695 0.002235 -0.00055484 -0.47069
4.5156 0.10276 0.10521 0.14202 0.13196 0 0.12158 -0.0039863 0.037903 -0.036647 0.054338 -0.0081818 -1.3781 0.013295 -0.11996 0.038252 0.05645 0.019952 -0.1369 0.049962 0.12936 0.19181 0.076669 -0.0129 0.027381 0.00068422 0.0020542 0.0026582 -0.00070301 -0.85891
4.5195 0.1017 0.10286 0.1153 0.09046 0 0.09734 0.045472 0.066109 0.034019 0.07979 0.08717 -1.1829 -0.02094 -0.15131 0.039955 -0.0099069 -0.073378 -0.16585 -0.0014076 0.0025916 0.09901 0.01232 -0.14009 -0.025802 0.0016005 0.00026218 0.003185 -0.00099491 -1.5116
4.5234 0.10073 0.099425 0.093783 0.054901 0 0.076613 0.12398 0.10536 0.12909 0.11346 0.16498 -0.97415 -0.045665 -0.1963 0.029874 -0.065795 -0.17704 -0.20034 -0.06852 -0.14255 0.026182 -0.054023 -0.28069 -0.097734 0.0019425 -0.0014144 0.0031922 -0.0015199 -2.3186
4.5273 0.097787 0.094919 0.091186 0.052628 0 0.08279 0.1926 0.14764 0.21909 0.15211 0.21374 -0.75919 -0.020912 -0.23703 0.010135 -0.088922 -0.25773 -0.19862 -0.12867 -0.23757 -0.02822 -0.12377 -0.39705 -0.15303 0.0012896 -0.0027813 0.002501 -0.0023384 -3.0833
4.5313 0.091007 0.088773 0.10124 0.085657 0 0.11393 0.21572 0.18188 0.27412 0.18449 0.24468 -0.53957 -0.079796 -0.25369 -0.040286 -0.12746 -0.29877 -0.27337 -0.12537 -0.27681 -0.13835 -0.16094 -0.47086 -0.20183 2.6807e-05 -0.0039099 0.0015577 -0.0033425 -3.5956
4.5352 0.08053 0.080516 0.10577 0.12791 0 0.14262 0.18336 0.19693 0.27838 0.19646 0.28293 -0.31331 -0.11172 -0.19842 -0.034532 -0.14396 -0.30688 -0.21417 -0.14058 -0.34802 -0.15371 -0.21124 -0.51198 -0.23745 -0.0009704 -0.0049542 0.0010359 -0.0042398 -3.7295
4.5391 0.068608 0.070584 0.092103 0.14416 0 0.13812 0.11783 0.18659 0.23961 0.18112 0.3427 -0.079735 -0.1226 -0.15113 -0.040988 -0.1515 -0.30183 -0.15204 -0.15423 -0.39838 -0.18127 -0.25962 -0.54127 -0.26961 -0.0010547 -0.0058873 0.0012481 -0.0047176 -3.5059
4.543 0.057725 0.060294 0.063435 0.11636 0 0.092562 0.059442 0.15455 0.18566 0.14564 0.40598 0.16025 -0.1064 -0.13743 -0.082268 -0.16303 -0.29767 -0.12533 -0.15788 -0.40175 -0.22619 -0.28016 -0.56303 -0.28925 -0.00028808 -0.0064117 0.0019018 -0.0046694 -3.0695
4.5469 0.04848 0.050816 0.033959 0.057359 0 0.028939 0.040183 0.11417 0.14721 0.1079 0.4258 0.40945 -0.044061 -0.14878 -0.15273 -0.19786 -0.29062 -0.11186 -0.1489 -0.3423 -0.20851 -0.22478 -0.55395 -0.26672 0.00069047 -0.0061358 0.0023883 -0.0042791 -2.588
4.5508 0.039309 0.042103 0.01582 0.0015354 0 -0.015676 0.062957 0.081036 0.13636 0.084021 0.35747 0.67769 0.040894 -0.16143 -0.1133 -0.13109 -0.26266 -0.098043 -0.11669 -0.2632 -0.10965 -0.18997 -0.48063 -0.17933 0.0012227 -0.0048608 0.0023127 -0.0038579 -2.1378
4.5547 0.028347 0.032915 0.010687 -0.020349 0 -0.018224 0.10036 0.061963 0.13695 0.075848 0.19667 0.97575 0.10045 -0.14795 -0.1004 -0.058296 -0.19745 -0.11306 -0.06756 -0.15122 -0.044318 -0.13285 -0.33144 -0.097316 0.0010979 -0.0027359 0.0017913 -0.0035514 -1.6618
4.5586 0.015578 0.022036 0.011968 -0.0031173 0 0.01339 0.11338 0.049271 0.11579 0.068631 -0.0067931 1.3027 0.11837 -0.1108 -0.066197 0.017449 -0.095549 -0.12409 0.001431 -0.01217 0.018507 -0.052361 -0.13381 -0.0027874 0.000584 -0.00017388 0.0012996 -0.0031736 -1.0322
4.5625 0.0031074 0.0095659 0.012507 0.030145 0 0.047162 0.076973 0.026256 0.048328 0.041774 -0.1749 1.6391 0.096981 -0.060152 0.018427 0.095779 0.022903 -0.10354 0.085308 0.14295 0.1126 0.048157 0.059691 0.11702 0.00010766 0.0023707 0.0012599 -0.0023423 -0.17097
4.5664 -0.0067753 -0.0030034 0.00909 0.045947 0 0.05113 -0.0042417 -0.018872 -0.060027 -0.014742 -0.25141 1.9561 0.1199 -0.036604 0.036998 0.16126 0.13 -0.058593 0.13565 0.28382 0.25478 0.16115 0.20551 0.22717 -6.8702e-05 0.004586 0.0017441 -0.00082742 0.86155
4.5703 -0.013841 -0.014082 0.0010977 0.024839 0 0.015731 -0.099187 -0.081293 -0.17408 -0.090489 -0.23926 2.2364 0.13237 0.035512 0.067483 0.22101 0.20661 -0.030721 0.22434 0.3679 0.35276 0.26469 0.29506 0.28933 7.2032e-05 0.0063677 0.0025026 0.0011789 1.8771
4.5742 -0.020281 -0.023447 -0.012036 -0.025571 0 -0.041501 -0.16879 -0.14018 -0.25102 -0.15893 -0.19624 2.4883 0.14448 0.087559 0.10109 0.2622 0.25096 -0.038826 0.28103 0.43727 0.44778 0.34524 0.35154 0.36788 0.00042099 0.0077966 0.0032177 0.0031193 2.6573
4.5781 -0.028815 -0.032437 -0.029919 -0.077647 0 -0.090121 -0.18737 -0.17212 -0.26787 -0.19324 -0.19076 2.7387 0.16264 0.10288 0.12816 0.27731 0.27365 -0.04434 0.31534 0.5002 0.53648 0.40699 0.40255 0.43814 0.00086662 0.0090678 0.0037203 0.0044317 3.0658
4.582 -0.040346 -0.042616 -0.048461 -0.10436 0 -0.10773 -0.15494 -0.16727 -0.23363 -0.18277 -0.25038 3.0098 0.19323 0.085528 0.13594 0.26041 0.28464 0.029701 0.37795 0.55231 0.59425 0.46463 0.45338 0.42717 0.0013114 0.010353 0.0040085 0.004924 3.0993
4.5859 -0.053288 -0.054117 -0.060775 -0.097781 0 -0.09295 -0.095322 -0.13571 -0.17859 -0.13901 -0.3408 3.2992 0.14482 0.069723 0.12355 0.18655 0.28365 0.02032 0.38811 0.55621 0.58246 0.46596 0.48282 0.41217 0.0016397 0.011592 0.0041266 0.0048563 2.8585
4.5898 -0.064994 -0.06524 -0.063216 -0.072544 0 -0.063483 -0.042844 -0.099539 -0.13143 -0.088024 -0.39 3.5826 0.11248 0.012037 0.11274 0.17169 0.26177 0.0076304 0.37298 0.48598 0.52252 0.43553 0.46246 0.368 0.0017362 0.012353 0.004075 0.0046725 2.4751
4.5938 -0.073771 -0.073727 -0.060628 -0.053036 0 -0.042921 -0.024886 -0.077407 -0.10277 -0.054757 -0.33902 3.837 0.102 -0.014925 0.086008 0.16491 0.21217 -0.050261 0.32366 0.39658 0.43094 0.37205 0.38108 0.30467 0.0015566 0.01196 0.0038403 0.0046215 2.0533
4.5977 -0.079715 -0.078646 -0.063634 -0.055028 0 -0.045849 -0.048385 -0.073389 -0.085506 -0.049618 -0.18342 4.0622 0.109 0.016448 0.039451 0.13233 0.14005 -0.14325 0.24296 0.32112 0.33224 0.27788 0.25423 0.22699 0.0011611 0.0099631 0.0034835 0.0045976 1.6512
4.6016 -0.083995 -0.081197 -0.078627 -0.075382 0 -0.070016 -0.096301 -0.077477 -0.067249 -0.064644 0.021461 4.2796 0.10245 0.015679 0.0066828 0.077459 0.062967 -0.099259 0.16625 0.24083 0.28565 0.16261 0.1145 0.12196 0.00066471 0.0066475 0.0031615 0.0043216 1.2907
4.6055 -0.087707 -0.083778 -0.1001 -0.096683 0 -0.099264 -0.13632 -0.075295 -0.041465 -0.080365 0.19226 4.5097 0.070618 -0.0028258 -0.044561 0.07997 0.00089437 -0.11118 0.11182 0.15677 0.24074 0.0838 -0.0065958 0.085567 0.00016811 0.0031295 0.0030388 0.0036836 0.97348
4.6094 -0.091455 -0.088118 -0.11437 -0.10231 0 -0.11488 -0.13866 -0.058744 -0.0093323 -0.078486 0.26415 4.7497 0.083429 -0.026831 -0.062688 0.065385 -0.035809 -0.14134 0.072262 0.10845 0.18894 0.038819 -0.090594 0.093347 -0.00024352 0.00078703 0.0031696 0.0029227 0.6923
4.6133 -0.095642 -0.094079 -0.1127 -0.090079 0 -0.10846 -0.094271 -0.030724 0.024708 -0.053162 0.22406 4.9742 0.11137 -0.045507 -0.065151 0.049818 -0.050776 -0.15407 0.037573 0.086933 0.15602 0.016854 -0.13257 0.10725 -0.00044807 0.00035422 0.0034641 0.0024713 0.44831
4.6172 -0.10057 -0.10002 -0.10093 -0.074023 0 -0.087999 -0.022768 -0.0028732 0.055373 -0.015049 0.1136 5.1587 0.098591 -0.047692 -0.086526 0.072429 -0.054894 -0.11278 -0.0022217 0.070403 0.17446 0.0031261 -0.13534 0.084137 -0.00029446 0.001392 0.0037698 0.0025876 0.2744
4.6211 -0.10596 -0.10428 -0.094987 -0.073119 0 -0.072398 0.036465 0.010426 0.073935 0.01399 0.0024871 5.3035 0.13805 -0.046297 -0.025747 0.089445 -0.054256 -0.088313 0.028454 0.11948 0.1141 0.025083 -0.10457 0.14155 0.00026748 0.0026441 0.0039892 0.003101 0.24682
4.625 -0.11055 -0.1065 -0.10514 -0.095486 0 -0.077191 0.046419 -0.0015377 0.066412 0.01305 -0.051878 5.4335 0.13142 -0.068332 -0.033293 0.12989 -0.043013 -0.06037 0.071429 0.16641 0.11147 0.057327 -0.047178 0.18092 0.001043 0.0030656 0.0041278 0.0035101 0.45999
4.6289 -0.11273 -0.10773 -0.12442 -0.1304 0 -0.10174 -0.0048568 -0.040659 0.019783 -0.025186 -0.03699 5.5742 0.14723 -0.041475 -0.039772 0.18423 -0.0074788 0.0031565 0.12074 0.22984 0.13337 0.099308 0.029718 0.2254 0.0016278 0.0026909 0.0042419 0.0033856 0.96493
4.6328 -0.11209 -0.10944 -0.13385 -0.15487 0 -0.12859 -0.095594 -0.097464 -0.065279 -0.088847 0.0079968 5.7264 0.19637 0.039789 -0.01765 0.23764 0.0613 0.082421 0.17632 0.32343 0.16471 0.15517 0.12084 0.27802 0.0016787 0.0025892 0.0043517 0.0027664 1.7103
4.6367 -0.11029 -0.11239 -0.12075 -0.15059 0 -0.13706 -0.18206 -0.15339 -0.16646 -0.15262 0.01683 5.8637 0.20293 0.076956 0.0096225 0.25742 0.1564 0.060399 0.24827 0.46269 0.21195 0.24024 0.22387 0.31077 0.0012192 0.0039211 0.0044107 0.0022186 2.5381
4.6406 -0.11025 -0.11623 -0.092939 -0.11894 0 -0.12125 -0.22396 -0.18908 -0.24756 -0.19231 -0.060278 5.9558 0.18161 0.1067 0.096875 0.25012 0.25464 0.089171 0.28812 0.5494 0.28211 0.26835 0.33667 0.37047 0.00068132 0.0069089 0.0043593 0.0024714 3.2516
4.6445 -0.11376 -0.12013 -0.074055 -0.082116 0 -0.097001 -0.2078 -0.19565 -0.28007 -0.19928 -0.22007 5.9962 0.18034 0.10413 0.10293 0.26711 0.32846 0.14594 0.34384 0.61445 0.33566 0.32323 0.45196 0.43576 0.00058625 0.010613 0.0042025 0.003872 3.7183
4.6484 -0.11992 -0.12351 -0.083328 -0.068453 0 -0.090319 -0.15372 -0.18125 -0.26319 -0.18477 -0.40176 6.0078 0.1892 0.091472 0.082467 0.29513 0.36192 0.18121 0.39128 0.65051 0.36931 0.39436 0.5544 0.49791 0.0011102 0.013687 0.0040269 0.006062 3.9342
4.6523 -0.12578 -0.1265 -0.11821 -0.092089 0 -0.11536 -0.10221 -0.16655 -0.22504 -0.17071 -0.52091 6.0225 0.18976 0.097774 0.1088 0.31438 0.3595 0.14956 0.40118 0.65588 0.38731 0.45657 0.62464 0.54584 0.0019226 0.015408 0.0039299 0.0081405 4.0018
4.6563 -0.12881 -0.12949 -0.15612 -0.14187 0 -0.16021 -0.089262 -0.17029 -0.20216 -0.17317 -0.52138 6.0547 0.16561 0.1416 0.12492 0.3433 0.34078 0.10257 0.40196 0.73877 0.41412 0.47504 0.6482 0.52289 0.0024609 0.016059 0.0039212 0.0092337 4.0363
4.6602 -0.12891 -0.13242 -0.17355 -0.18828 0 -0.19375 -0.12513 -0.19458 -0.21223 -0.19064 -0.4105 6.0927 0.18843 0.12166 0.1007 0.34135 0.32494 0.13692 0.38485 0.69332 0.415 0.45777 0.62265 0.48679 0.0024043 0.016377 0.0038937 0.0090784 4.0706
4.6641 -0.12793 -0.13436 -0.165 -0.20366 0 -0.18954 -0.18871 -0.22192 -0.24109 -0.20586 -0.25252 6.1125 0.17614 0.091759 0.11631 0.31688 0.31633 0.15796 0.36832 0.61564 0.36197 0.40359 0.55759 0.46182 0.0019217 0.016663 0.0037069 0.0081908 4.0295
4.668 -0.12721 -0.13386 -0.14473 -0.18099 0 -0.14749 -0.24006 -0.22708 -0.25419 -0.1995 -0.12529 6.1004 0.13656 0.071362 0.16404 0.27883 0.30196 0.14525 0.34503 0.53734 0.27271 0.32279 0.46831 0.42615 0.001481 0.016423 0.0033288 0.0074774 3.7882
4.6719 -0.12583 -0.12976 -0.13153 -0.13727 0 -0.095142 -0.24351 -0.19547 -0.223 -0.16509 -0.071273 6.0613 0.16238 0.059222 0.15325 0.24147 0.26293 0.1344 0.28079 0.44889 0.21534 0.24154 0.3689 0.30542 0.0014151 0.014894 0.0029182 0.0075548 3.2713
4.6758 -0.12121 -0.12198 -0.1318 -0.099596 0 -0.066583 -0.18827 -0.13392 -0.14603 -0.11359 -0.077215 6.007 0.14739 0.013531 0.058498 0.21065 0.19123 0.047815 0.20649 0.364 0.1828 0.1654 0.26933 0.22328 0.0016542 0.011921 0.0027585 0.0082815 2.5195
4.6797 -0.11178 -0.11157 -0.13614 -0.085048 0 -0.076062 -0.095273 -0.065973 -0.049701 -0.064982 -0.093548 5.9407 0.10432 -0.046448 -0.0049736 0.15267 0.099128 -0.023496 0.13927 0.27881 0.1303 0.11107 0.1764 0.16449 0.0018489 0.0083214 0.003069 0.0088634 1.6804
4.6836 -0.09901 -0.1001 -0.13057 -0.089814 0 -0.10755 -0.0061457 -0.01608 0.029481 -0.034132 -0.074896 5.8529 0.083112 -0.092857 -0.015384 0.10517 0.013624 -0.0592 0.089855 0.20876 0.086506 0.061494 0.09476 0.1269 0.0017246 0.0053697 0.0038258 0.0084678 0.93626
4.6875 -0.086563 -0.088876 -0.10992 -0.095226 0 -0.12839 0.039726 0.0047003 0.066958 -0.022407 -0.010265 5.7325 0.10687 -0.10802 0.020612 0.096441 -0.040138 -0.061165 0.06099 0.16307 0.07568 0.0043412 0.02652 0.10412 0.0013087 0.0038594 0.0047378 0.006883 0.41941
4.6914 -0.077445 -0.078514 -0.081045 -0.084799 0 -0.11546 0.027285 0.0016652 0.0614 -0.020419 0.07594 5.5813 0.045479 -0.12413 -0.02075 0.090416 -0.054324 -0.12402 0.018322 0.11697 0.083714 -0.036395 -0.028751 0.064136 0.00083726 0.0035735 0.0054169 0.0047155 0.16495
4.6953 -0.071675 -0.069244 -0.055192 -0.058089 0 -0.072674 -0.026083 -0.011577 0.030649 -0.018008 0.14617 5.4147 0.05375 -0.13084 0.0033559 0.043561 -0.041409 -0.143 0.0089726 0.095298 0.114 -0.035568 -0.071303 0.059863 0.00048774 0.0036114 0.0056271 0.0029705 0.1199
4.6992 -0.066699 -0.061361 -0.038915 -0.030536 0 -0.026589 -0.081644 -0.023604 -0.0016042 -0.012297 0.17389 5.2491 0.08685 -0.10005 0.023952 0.019316 -0.022967 -0.16021 0.016371 0.068459 0.14593 -0.023921 -0.09718 0.032481 0.00024012 0.0032366 0.0054256 0.0023448 0.19108
4.7031 -0.060053 -0.055297 -0.031948 -0.020139 0 -0.0050905 -0.10314 -0.029985 -0.018751 -0.0077943 0.153 5.0894 0.10686 -0.057972 0.017238 0.020413 -0.01324 -0.17329 0.034354 0.059551 0.17517 0.0087689 -0.097738 -0.0037405 -4.37e-06 0.0024809 0.0050856 0.0027809 0.29873
4.707 -0.051643 -0.051145 -0.03132 -0.032273 0 -0.016638 -0.078554 -0.031377 -0.017748 -0.010233 0.092295 4.9274 0.067452 -0.066089 -0.025257 0.020002 -0.010055 -0.15802 0.059189 0.12362 0.2039 0.094652 -0.065482 0.0057061 -0.00021563 0.0020188 0.004867 0.003607 0.40896
4.7109 -0.043563 -0.048139 -0.034844 -0.054931 0 -0.045787 -0.026137 -0.029833 -0.0083057 -0.020849 0.0066822 4.753 0.027827 -0.053877 0.040459 0.046915 0.00060516 -0.17815 0.13364 0.14283 0.22715 0.13584 -0.0025325 0.13466 -0.00020412 0.0024942 0.0048277 0.0041103 0.53526
4.7148 -0.037828 -0.044796 -0.040126 -0.067929 0 -0.066812 0.018727 -0.027832 -0.0066243 -0.036046 -0.086002 4.5652 0.0081373 -0.064506 0.070608 0.080869 0.030918 -0.18281 0.15888 0.17883 0.28751 0.19991 0.07617 0.2188 0.00017119 0.0039256 0.0048367 0.004055 0.71398
4.7188 -0.034373 -0.039845 -0.042443 -0.058576 0 -0.063534 0.02664 -0.029402 -0.026112 -0.051434 -0.16439 4.3709 0.0019597 -0.093802 0.070755 0.092055 0.079682 -0.18321 0.17587 0.22942 0.34412 0.26088 0.14943 0.25424 0.000775 0.0056692 0.0047636 0.0037411 0.96795
4.7227 -0.031223 -0.033249 -0.036794 -0.031479 0 -0.040067 -0.0079269 -0.039408 -0.068507 -0.065184 -0.20722 4.1754 0.0088498 -0.12397 0.060004 0.077244 0.13175 -0.17393 0.20668 0.28442 0.38391 0.30286 0.20184 0.25432 0.0012166 0.006902 0.0046561 0.0036182 1.276
4.7266 -0.026509 -0.026331 -0.023552 -0.005005 0 -0.015501 -0.064758 -0.059359 -0.12024 -0.077197 -0.20372 3.9759 0.051136 -0.087932 0.10035 0.11175 0.1681 -0.088847 0.2196 0.30736 0.47708 0.33524 0.2312 0.27889 0.0011466 0.0071819 0.0047174 0.0038389 1.5647
4.7305 -0.02024 -0.020761 -0.0109 0.0027768 0 -0.0079002 -0.1116 -0.083166 -0.1578 -0.085599 -0.16329 3.7648 0.077664 -0.049993 0.026113 0.11447 0.17794 -0.068868 0.2281 0.31645 0.45686 0.33342 0.24493 0.27972 0.00056823 0.0066653 0.0050841 0.0041526 1.7311
4.7344 -0.014217 -0.017201 -0.0089995 -0.011976 0 -0.020278 -0.12335 -0.098137 -0.16078 -0.085219 -0.11331 3.5412 0.086823 -0.065655 -0.037768 0.12671 0.16378 -0.12257 0.19826 0.32081 0.4197 0.30056 0.24906 0.24372 -0.00013017 0.0058985 0.00561 0.0041999 1.6874
4.7383 -0.010347 -0.014861 -0.019945 -0.035584 0 -0.038847 -0.094829 -0.092416 -0.12475 -0.070745 -0.082721 3.3158 0.07056 -0.10348 -0.055539 0.14169 0.13644 -0.1964 0.15051 0.31002 0.38533 0.25297 0.24038 0.2147 -0.00046398 0.0054089 0.0058891 0.0039004 1.4081
4.7422 -0.0091192 -0.012425 -0.033782 -0.046804 0 -0.044368 -0.041109 -0.063744 -0.064732 -0.042304 -0.081825 3.1028 0.021715 -0.1075 -0.01571 0.13926 0.10559 -0.21308 0.12166 0.26811 0.35427 0.21309 0.20914 0.25033 -0.00020761 0.0053886 0.0055501 0.0035566 0.94887
4.7461 -0.0095408 -0.0095166 -0.036299 -0.03289 0 -0.027821 0.012504 -0.022236 -0.0059822 -0.0081205 -0.093844 2.9067 0.01889 -0.20645 -0.051291 0.12171 0.073606 -0.20536 0.055956 0.19453 0.24566 0.16428 0.14964 0.11434 0.00048254 0.0056245 0.0045954 0.0035788 0.42629
4.75 -0.010295 -0.0072644 -0.022349 6.2664e-05 0 0.0015958 0.043854 0.015596 0.031788 0.019082 -0.086158 2.7161 0.0063497 -0.24395 -0.11902 0.10251 0.037188 -0.25946 0.032485 0.091681 0.1845 0.078122 0.068329 0.042287 0.0012484 0.0056661 0.0034806 0.0040885 -0.034338
4.7539 -0.010795 -0.0073266 -0.0016735 0.030508 0 0.022659 0.04389 0.037127 0.045204 0.029973 -0.034053 2.5134 -0.005506 -0.24602 -0.14725 0.081744 -0.0060682 -0.29317 -0.0018354 0.019676 0.13875 -0.011762 -0.018403 -0.016366 0.0018162 0.0051198 0.0028278 0.0047646 -0.35413
4.7578 -0.011233 -0.010192 0.0094538 0.036739 0 0.018506 0.019552 0.040402 0.045732 0.024963 0.059667 2.2903 -0.013726 -0.23603 -0.13005 0.055237 -0.05248 -0.28392 -0.057961 -0.022094 0.091395 -0.086008 -0.094309 -0.066529 0.0021355 0.0039182 0.0029776 0.0050703 -0.5279
4.7617 -0.0119 -0.014364 0.003414 0.013206 0 -0.0090958 -0.010728 0.032973 0.048343 0.014049 0.163 2.0551 -0.0262 -0.24584 -0.1684 0.008463 -0.092875 -0.29553 -0.082158 -0.13747 0.041117 -0.13713 -0.15172 -0.036616 0.0022982 0.0024069 0.003743 0.0046593 -0.60963
4.7656 -0.012698 -0.017286 -0.011477 -0.024419 0 -0.039299 -0.026723 0.024934 0.060016 0.010046 0.23217 1.8248 0.026899 -0.19106 -0.16544 -0.00020328 -0.11804 -0.22648 -0.092591 -0.12629 0.017085 -0.14529 -0.19089 -0.056154 0.0023739 0.0011606 0.0045682 0.0036222 -0.66705
4.7695 -0.013279 -0.017285 -0.019035 -0.049907 0 -0.047249 -0.017162 0.02218 0.076433 0.019786 0.23678 1.6083 0.043867 -0.15895 -0.13865 -0.0092648 -0.12413 -0.19062 -0.088725 -0.14049 -0.0011491 -0.12968 -0.21245 -0.051563 0.0023339 0.00061926 0.0049609 0.0023935 -0.73338
4.7734 -0.013432 -0.014807 -0.010923 -0.045532 0 -0.023878 0.01368 0.024272 0.087381 0.039183 0.17706 1.398 0.030476 -0.14558 -0.109 -0.023268 -0.11381 -0.1682 -0.069326 -0.13718 -0.0043411 -0.096646 -0.21187 -0.030433 0.0021053 0.00079682 0.0048393 0.0014378 -0.7843
4.7773 -0.013155 -0.011871 0.0054123 -0.015277 0 0.015335 0.047691 0.026666 0.084544 0.055266 0.083267 1.1763 0.0080669 -0.13168 -0.094107 -0.040011 -0.092666 -0.12253 -0.033998 -0.059079 0.0157 -0.050705 -0.18245 -0.010163 0.0016604 0.001308 0.0045195 0.00098802 -0.75248
4.7813 -0.012396 -0.010252 0.014288 0.018211 0 0.040806 0.062938 0.024181 0.065273 0.053909 -0.0020981 0.93251 -0.020028 -0.080863 -0.049681 -0.033079 -0.064531 -0.0584 0.016793 -0.017931 0.0085721 0.021095 -0.12392 0.026723 0.0010469 0.0017114 0.0043905 0.0010095 -0.5701
4.7852 -0.01094 -0.01002 0.0071637 0.030947 0 0.031475 0.046703 0.013334 0.031405 0.028706 -0.048528 0.67271 -0.020726 -0.048603 -0.036778 -0.0066529 -0.02969 -0.0032491 0.052082 0.035875 0.099625 0.07931 -0.04764 0.076763 0.00036316 0.0018802 0.0045782 0.0013389 -0.21524
4.7891 -0.0086915 -0.0096612 -0.0093733 0.015846 0 -0.0079585 0.0035584 -0.0064583 -0.01301 -0.014156 -0.054159 0.41484 -0.014678 -0.010123 -0.023012 0.031512 0.012854 0.019562 0.087028 0.12404 0.152 0.13526 0.028189 0.12774 -0.00026134 0.002066 0.0048863 0.0018203 0.26375
4.793 -0.0059812 -0.0075239 -0.020485 -0.01254 0 -0.049463 -0.046861 -0.032041 -0.061715 -0.058079 -0.044681 0.17347 -0.0039267 0.040161 0.012213 0.079682 0.061281 0.023896 0.13029 0.21811 0.15751 0.19244 0.08976 0.18686 -0.00066597 0.0025968 0.0050239 0.002329 0.7596
4.7969 -0.0033541 -0.003202 -0.017381 -0.030524 0 -0.062594 -0.08114 -0.05653 -0.10501 -0.084592 -0.054607 -0.05178 0.025712 0.092835 0.089306 0.14075 0.10871 0.065788 0.18903 0.22772 0.22385 0.24894 0.13553 0.28317 -0.00069779 0.0035059 0.0048784 0.0027292 1.148
4.8008 -0.00092237 0.0022861 -0.0047487 -0.024692 0 -0.037673 -0.085227 -0.071563 -0.13107 -0.083726 -0.10211 -0.27431 0.021449 0.072769 0.046625 0.19058 0.14492 0.086779 0.2232 0.27585 0.21633 0.25511 0.17326 0.25599 -0.00032143 0.0044639 0.0045769 0.002882 1.339
4.8047 0.0019835 0.0074706 0.0053518 -0.0022245 0 0.007145 -0.061337 -0.071725 -0.13144 -0.059966 -0.17387 -0.50759 0.022757 -0.011743 0.075109 0.19274 0.16106 0.035319 0.23548 0.294 0.28183 0.28792 0.20865 0.23936 0.00028071 0.005081 0.0043105 0.0027353 1.311
4.8086 0.0062814 0.011524 0.0060304 0.016283 0 0.040373 -0.025055 -0.05828 -0.10718 -0.029474 -0.23121 -0.75302 0.02798 -0.088677 0.090073 0.18149 0.15412 -0.023442 0.2334 0.30315 0.34126 0.31651 0.23569 0.23313 0.00075836 0.0052614 0.0041278 0.002401 1.1107
4.8125 0.012104 0.014573 0.001746 0.015145 0 0.041435 0.0046316 -0.038656 -0.069889 -0.0096199 -0.23453 -0.99887 0.031612 -0.10944 0.024633 0.18391 0.12811 -0.041607 0.21986 0.31787 0.32919 0.3063 0.23773 0.22535 0.00082782 0.0052265 0.003914 0.0021084 0.81815
4.8164 0.01836 0.017243 0.0027702 -0.0025942 0 0.015491 0.015926 -0.021101 -0.035177 -0.0073944 -0.17028 -1.2302 0.020378 -0.17113 -0.00022598 0.16079 0.091135 -0.10666 0.16334 0.27956 0.3252 0.22678 0.19903 0.18494 0.00052506 0.0051737 0.0035669 0.0020357 0.50022
4.8203 0.023532 0.020094 0.014668 -0.01755 0 -0.012106 0.0097865 -0.0084303 -0.012582 -0.014807 -0.061134 -1.441 -0.010866 -0.19853 -0.017214 0.17195 0.0505 -0.15964 0.1212 0.23362 0.31168 0.18285 0.11782 0.11689 0.00022898 0.0049482 0.0031664 0.002159 0.17763
4.8242 0.027063 0.02346 0.033631 -0.010462 0 -0.016211 -0.001704 0.0037572 0.00052957 -0.01495 0.048049 -1.6392 -0.0092574 -0.2055 -0.040832 0.14273 0.009122 -0.2008 0.086636 0.13349 0.28641 0.11017 0.010332 0.051988 0.00037035 0.0041283 0.0029394 0.0022598 -0.17394
4.8281 0.029963 0.02756 0.05124 0.021234 0 0.0094209 -0.0026217 0.022507 0.016183 0.0053336 0.11894 -1.8402 0.0062083 -0.20182 -0.073191 0.09286 -0.034337 -0.23398 0.037185 0.015512 0.23575 0.0059368 -0.097367 -0.0061139 0.0010366 0.0025007 0.003035 0.0020966 -0.59119
4.832 0.033897 0.032468 0.062329 0.060542 0 0.048978 0.017574 0.050325 0.046045 0.045393 0.14258 -2.0557 -0.026631 -0.19909 -0.11048 0.097098 -0.081914 -0.26652 -0.064414 -0.029116 0.13689 -0.10127 -0.18383 -0.066459 0.0018258 0.00045217 0.0033317 0.0015975 -1.0807
4.8359 0.03961 0.037875 0.067573 0.08392 0 0.077871 0.057312 0.081671 0.091812 0.090762 0.14049 -2.2849 -0.076336 -0.24626 -0.17016 0.060571 -0.13213 -0.30836 -0.16406 -0.093382 0.053026 -0.13716 -0.24262 -0.11232 0.0021246 -0.0011835 0.0034903 0.00091573 -1.5949
4.8398 0.046209 0.043063 0.069583 0.079323 0 0.081087 0.10239 0.10633 0.14247 0.12303 0.14471 -2.5146 -0.093872 -0.24432 -0.20357 0.018303 -0.17834 -0.31345 -0.19769 -0.16366 0.027246 -0.17371 -0.28177 -0.13094 0.0016157 -0.001767 0.0032325 0.00031385 -2.0427
4.8438 0.052054 0.047394 0.068668 0.054867 0 0.062898 0.13286 0.11676 0.18004 0.13194 0.17251 -2.7282 -0.087527 -0.23717 -0.20607 -0.022327 -0.21111 -0.3074 -0.20855 -0.2151 -0.011348 -0.20932 -0.31356 -0.15387 0.00058799 -0.0014101 0.0026031 -1.4847e-05 -2.3297
4.8477 0.056306 0.05098 0.063773 0.031875 0 0.04199 0.1344 0.11325 0.18989 0.12081 0.21443 -2.9167 -0.072237 -0.24528 -0.18618 -0.054996 -0.22298 -0.30115 -0.22079 -0.23469 -0.087803 -0.23414 -0.34257 -0.18851 -0.00023851 -0.00088996 0.0019658 -5.0314e-05 -2.4038
4.8516 0.059564 0.054811 0.056764 0.028601 0 0.036943 0.10771 0.10263 0.16901 0.10195 0.24303 -3.0852 -0.086559 -0.21548 -0.19254 -0.070784 -0.2125 -0.25788 -0.20027 -0.23693 -0.08769 -0.20852 -0.36093 -0.16538 -0.00025581 -0.000954 0.001721 7.3629e-05 -2.2798
4.8555 0.062999 0.059983 0.053452 0.047475 0 0.053005 0.069168 0.092392 0.12782 0.086864 0.23377 -3.2488 -0.1022 -0.16729 -0.12986 -0.09059 -0.18475 -0.27337 -0.1488 -0.21696 -0.1234 -0.17407 -0.35407 -0.15338 0.00055594 -0.0016401 0.0019833 0.00015993 -2.0291
4.8594 0.067025 0.066607 0.058506 0.074905 0 0.079081 0.041426 0.085328 0.084478 0.07912 0.18194 -3.4212 -0.13744 -0.12461 -0.11007 -0.091455 -0.14826 -0.26013 -0.093641 -0.17669 -0.12405 -0.13436 -0.31257 -0.11654 0.0016061 -0.0022486 0.0024982 3.9944e-05 -1.7421
4.8633 0.070994 0.073457 0.069462 0.092531 0 0.096367 0.039124 0.07914 0.055106 0.074711 0.10422 -3.603 -0.15755 -0.077482 -0.12428 -0.076996 -0.1107 -0.19421 -0.044209 -0.10802 -0.082678 -0.082306 -0.2412 -0.05827 0.0021375 -0.001994 0.0028665 -0.00035451 -1.4852
4.8672 0.074206 0.078803 0.07757 0.090753 0 0.092349 0.059531 0.070222 0.045009 0.067983 0.026189 -3.7794 -0.11131 -0.0084233 -0.12768 -0.058955 -0.076144 -0.072466 -0.0058355 -0.0034252 -0.013674 -0.0084868 -0.15807 0.0042855 0.0017756 -0.00072344 0.0028802 -0.00093183 -1.2781
4.8711 0.076983 0.081782 0.076289 0.07482 0 0.070415 0.08475 0.057668 0.046283 0.057223 -0.033059 -3.9303 -0.07984 -0.031441 -0.1124 -0.017932 -0.045223 -0.069886 0.038304 0.022835 -0.029927 0.053539 -0.084409 0.015538 0.00076104 0.00095947 0.0026852 -0.0014256 -1.0997
4.875 0.080435 0.083066 0.069068 0.059987 0 0.048095 0.094149 0.044011 0.043728 0.045468 -0.068188 -4.0459 -0.070724 -0.014659 -0.14025 0.01962 -0.017511 -0.093139 0.081961 0.058098 0.011746 0.094613 -0.03265 0.056595 -0.00027593 0.0022403 0.002647 -0.0014926 -0.92013
4.8789 0.085079 0.084245 0.067286 0.060018 0 0.044529 0.078413 0.032942 0.026105 0.037072 -0.083717 -4.1343 -0.06527 -0.014706 -0.16945 0.03676 0.0060071 -0.061363 0.089404 0.074834 0.034968 0.12439 -0.0023489 0.080192 -0.00077781 0.0027516 0.0030456 -0.00093601 -0.73556
4.8828 0.089927 0.086545 0.078982 0.077307 0 0.065733 0.045664 0.026932 -0.0043885 0.03413 -0.084964 -4.2151 -0.0545 -0.033739 -0.17595 0.037027 0.02189 0.014664 0.065714 0.070245 0.011053 0.14534 0.013367 0.069006 -0.00059228 0.002723 0.003848 7.7825e-05 -0.58699
4.8867 0.093345 0.090098 0.099466 0.10137 0 0.098898 0.016111 0.027061 -0.031413 0.03611 -0.072551 -4.3019 -0.041168 0.02148 -0.15142 0.061659 0.025041 -0.043982 0.090132 0.082773 -0.02358 0.14782 0.016909 0.046591 3.2414e-05 0.0025532 0.0047236 0.001018 -0.54947
4.8906 0.095047 0.094307 0.11435 0.11663 0 0.12128 0.0095278 0.034477 -0.034129 0.042353 -0.044379 -4.3904 -0.048881 -0.029501 -0.1079 0.063671 0.01077 -0.04358 0.052086 0.05534 -0.082986 0.12163 0.0012102 0.022288 0.0007063 0.0023099 0.0052659 0.0012957 -0.69671
4.8945 0.097054 0.098715 0.11331 0.11416 0 0.11802 0.033898 0.050987 -0.0011783 0.054203 -0.0015916 -4.4614 -0.078401 -0.06632 -0.11569 0.040775 -0.02277 -0.01064 0.009547 -0.0012422 -0.12614 0.074233 -0.044252 -0.027997 0.0011599 0.0016911 0.005244 0.00070131 -1.0592
4.8984 0.1022 0.10331 0.10121 0.098993 0 0.095143 0.081515 0.077358 0.060785 0.074156 0.04858 -4.4977 -0.10875 -0.098495 -0.13486 0.0048801 -0.072752 0.011049 -0.022596 -0.08287 -0.15926 0.022989 -0.12155 -0.085484 0.0013226 0.00045182 0.0047218 -0.00038634 -1.5989
4.9023 0.11119 0.10793 0.094567 0.087047 0 0.076044 0.13352 0.11067 0.13037 0.10252 0.096896 -4.5014 -0.11676 -0.14951 -0.11807 -0.030859 -0.13145 -0.018618 -0.041284 -0.1816 -0.19642 -0.015759 -0.21784 -0.125 0.0012286 -0.0012054 0.0039977 -0.0012523 -2.2153
4.9063 0.121 0.11161 0.10545 0.092959 0 0.082848 0.16938 0.14362 0.18432 0.13477 0.13984 -4.4943 -0.10777 -0.16798 -0.1678 -0.082675 -0.18832 -0.036462 -0.11873 -0.24887 -0.25256 -0.073094 -0.31135 -0.13815 0.00090005 -0.0027333 0.0034286 -0.0014149 -2.7822
4.9102 0.12648 0.11275 0.12818 0.11744 0 0.11692 0.17651 0.16731 0.21064 0.16241 0.18319 -4.501 -0.12567 -0.16087 -0.1929 -0.10238 -0.234 -0.12086 -0.17716 -0.30209 -0.25603 -0.13373 -0.38559 -0.19685 0.00033446 -0.0037467 0.003248 -0.0010488 -3.1957
4.9141 0.12408 0.11028 0.14247 0.14442 0 0.15533 0.15591 0.17602 0.21306 0.17738 0.23612 -4.5284 -0.1318 -0.16557 -0.16673 -0.13917 -0.26418 -0.1613 -0.2149 -0.35329 -0.27205 -0.18679 -0.43901 -0.2429 -0.00041019 -0.0043881 0.0034622 -0.00086722 -3.4101
4.918 0.11448 0.10473 0.13108 0.15178 0 0.16761 0.1216 0.17052 0.20479 0.17683 0.29911 -4.5584 -0.12308 -0.1852 -0.12676 -0.18605 -0.28064 -0.13134 -0.22778 -0.38993 -0.31313 -0.22523 -0.48095 -0.26534 -0.0011489 -0.0051308 0.0038672 -0.0015138 -3.4426
4.9219 0.10189 0.097984 0.096046 0.12861 0 0.14031 0.093616 0.1573 0.19748 0.16486 0.35569 -4.5606 -0.12927 -0.19132 -0.19302 -0.17767 -0.28811 -0.072032 -0.20709 -0.36887 -0.34721 -0.24199 -0.5169 -0.29323 -0.001618 -0.0061889 0.0041753 -0.0029667 -3.3479
4.9258 0.090593 0.091801 0.058144 0.085482 0 0.088777 0.087138 0.14416 0.19403 0.14957 0.37742 -4.5149 -0.1536 -0.15013 -0.21023 -0.20456 -0.28883 -0.08142 -0.21198 -0.33696 -0.40669 -0.21946 -0.53703 -0.28511 -0.0016231 -0.0071427 0.0041857 -0.0044875 -3.1773
4.9297 0.081954 0.086431 0.039953 0.048378 0 0.04606 0.10351 0.13504 0.18899 0.13723 0.34151 -4.4247 -0.14745 -0.12158 -0.16626 -0.21385 -0.2789 -0.085654 -0.17797 -0.32535 -0.34463 -0.17313 -0.5196 -0.24695 -0.0011683 -0.007206 0.0038966 -0.0051924 -2.9482
4.9336 0.074301 0.080585 0.047807 0.039597 0 0.037111 0.12874 0.12774 0.17432 0.12767 0.24902 -4.3114 -0.12769 -0.095769 -0.1062 -0.20006 -0.25009 -0.10449 -0.12613 -0.27135 -0.27656 -0.11433 -0.44822 -0.19786 -0.00045599 -0.005926 0.0034846 -0.004764 -2.639
4.9375 0.065417 0.07282 0.068322 0.060235 0 0.059549 0.14154 0.1157 0.1448 0.11423 0.12902 -4.1964 -0.10889 -0.062884 -0.068541 -0.16766 -0.19633 -0.14071 -0.081124 -0.13647 -0.28206 -0.052748 -0.32836 -0.15472 0.0002473 -0.0036525 0.0031632 -0.00368 -2.2103
4.9414 0.054979 0.062997 0.081146 0.088622 0 0.08656 0.12627 0.092656 0.099974 0.08872 0.022969 -4.0867 -0.061796 -0.042644 -0.033342 -0.1566 -0.12052 -0.051932 -0.05509 -0.047713 -0.12076 0.011316 -0.18824 -0.11688 0.00076962 -0.0013102 0.00303 -0.0027565 -1.6399
4.9453 0.044674 0.052418 0.075304 0.096698 0 0.089211 0.082472 0.057233 0.043445 0.048456 -0.040903 -3.9742 -0.022321 -0.0082235 -0.0095467 -0.12993 -0.035798 -0.099372 -0.0068989 0.029927 -0.013594 0.014509 -0.062132 -0.058498 0.0010904 0.00033402 0.0030212 -0.002421 -0.94974
4.9492 0.036254 0.042581 0.055101 0.071601 0 0.059449 0.02472 0.014487 -0.018084 0.00025036 -0.064518 -3.8481 0.033185 0.0037674 0.014372 -0.08127 0.040334 -0.14282 0.046573 0.087612 0.068102 0.031592 0.030784 0.04163 0.0012655 0.0012379 0.0029991 -0.0023791 -0.21184
4.9531 0.029726 0.03383 0.032851 0.02523 0 0.015228 -0.026624 -0.026262 -0.075142 -0.041938 -0.075309 -3.7072 0.085675 0.019017 0.045626 -0.017418 0.095241 -0.13051 0.088898 0.14628 0.12913 0.074808 0.094889 0.12868 0.0013131 0.0019801 0.0028794 -0.0019681 0.46996
4.957 0.023488 0.025219 0.017549 -0.015636 0 -0.015333 -0.056642 -0.055988 -0.11687 -0.064876 -0.10318 -3.5613 0.087165 0.10473 0.091387 0.044804 0.12697 -0.041139 0.098571 0.24982 0.16451 0.12686 0.1478 0.089275 0.0011858 0.0031173 0.0026781 -0.00085459 0.9943
4.9609 0.016046 0.015672 0.0099325 -0.030156 0 -0.016716 -0.061818 -0.070102 -0.13471 -0.064402 -0.15645 -3.4222 0.12184 0.032274 0.040628 0.054818 0.14234 -0.085676 0.11144 0.27703 0.17901 0.14893 0.20085 0.089951 0.00085864 0.0046168 0.0024505 0.0005902 1.2964
4.9648 0.0074101 0.0052011 0.0058626 -0.018199 0 0.0028928 -0.048513 -0.06982 -0.12697 -0.048288 -0.21458 -3.2928 0.14525 0.030549 0.041278 0.098478 0.1491 -0.10992 0.091724 0.24262 0.22606 0.16974 0.2472 0.11665 0.00043028 0.0058705 0.002215 0.0015968 1.3673
4.9688 -0.0011902 -0.005009 0.0018208 0.0020658 0 0.019958 -0.027484 -0.060332 -0.10056 -0.031164 -0.24243 -3.1648 0.1339 0.032415 0.045779 0.12783 0.14875 -0.13185 0.063158 0.21329 0.25773 0.17042 0.26677 0.12144 0.00010251 0.0062336 0.0019635 0.0016998 1.2511
4.9727 -0.0087523 -0.013689 -0.0035336 0.010259 0 0.015133 -0.0091898 -0.047401 -0.067631 -0.024764 -0.21451 -3.0252 0.090024 -0.0043128 0.029218 0.11785 0.13584 -0.16238 0.046017 0.21878 0.24403 0.14446 0.24286 0.089076 1.9897e-05 0.0055733 0.0017508 0.0011749 1.0214
4.9766 -0.015464 -0.020606 -0.011305 -0.00060768 0 -0.01214 -0.0013426 -0.034732 -0.038929 -0.030348 -0.13178 -2.8676 0.097081 -0.042075 0.042903 0.11233 0.10423 -0.18256 0.055863 0.17834 0.20083 0.12261 0.17606 0.10471 0.00011395 0.0043586 0.0017386 0.00079721 0.74997
4.9805 -0.022258 -0.026636 -0.023107 -0.021307 0 -0.044616 -0.0070465 -0.023484 -0.018329 -0.038691 -0.020789 -2.6984 0.091326 -0.048598 0.027686 0.11421 0.054957 -0.24019 0.038886 0.12124 0.19201 0.07284 0.084943 0.056378 0.00013225 0.0032776 0.0020931 0.0011419 0.48258
4.9844 -0.02963 -0.032797 -0.038593 -0.036854 0 -0.061501 -0.022525 -0.013408 -0.0024657 -0.037508 0.081768 -2.5332 0.10171 -0.066065 0.037235 0.095347 -0.0013375 -0.25301 0.016232 0.058716 0.21669 0.031726 -0.0054301 0.007095 -0.00012482 0.0027555 0.0027972 0.0020674 0.23418
4.9883 -0.037098 -0.039282 -0.053227 -0.039939 0 -0.054157 -0.036791 -0.0041683 0.01481 -0.0208 0.14726 -2.3873 0.10719 -0.10056 0.05638 0.074881 -0.049425 -0.24431 -0.012407 -0.00094065 0.22099 -0.0026984 -0.076905 -0.034205 -0.00055871 0.0027518 0.0035688 0.0028446 0.0037699
4.9922 -0.04377 -0.045402 -0.060657 -0.035966 0 -0.031802 -0.036619 0.0041193 0.036732 0.0065302 0.16567 -2.2655 0.071134 -0.14611 0.04879 0.08778 -0.078287 -0.27112 -0.051053 -0.048118 0.13273 -0.042691 -0.12361 -0.072631 -0.00077766 0.0029105 0.0040204 0.0027956 -0.2012
4.9961 -0.049233 -0.050363 -0.058664 -0.036649 0 -0.014117 -0.016096 0.010836 0.06051 0.031601 0.14546 -2.1598 0.062474 -0.11214 0.065591 0.10798 -0.086559 -0.29226 -0.0071575 -0.036561 0.13913 -0.031605 -0.14768 -0.10391 -0.00041167 0.0028608 0.0039632 0.0018584 -0.34787
5 -0.053695 -0.054008 -0.052393 -0.04884 0 -0.016946 0.015882 0.014582 0.078104 0.041366 0.1058 -2.0547 0.0525 -0.11514 0.090315 0.11525 -0.080484 -0.26881 0.015931 -0.0020937 0.13933 0.011553 -0.15131 -0.075795 0.00050654 0.0024419 0.0035872 0.00060108 -0.38069
5.0039 -0.05737 -0.056829 -0.050254 -0.068216 0 -0.041258 0.037916 0.012754 0.0797 0.029766 0.066149 -1.9387 0.062401 -0.10099 0.092591 0.1259 -0.066438 -0.22222 0.034032 0.053612 0.14512 0.059509 -0.13268 -0.017447 0.0014551 0.0017774 0.0033154 -0.00026826 -0.24432
5.0078 -0.060057 -0.059428 -0.05563 -0.082511 0 -0.072638 0.029277 0.0019959 0.058011 8.0141e-06 0.03713 -1.8135 0.083849 -0.059241 0.088456 0.14427 -0.044601 -0.15972 0.05305 0.11888 0.15885 0.099504 -0.088155 0.048927 0.0017722 0.0012317 0.003428 -0.00041473 0.08566
5.0117 -0.06157 -0.062083 -0.062942 -0.081155 0 -0.091425 -0.01463 -0.019778 0.012109 -0.038342 0.01588 -1.6939 0.049102 -0.052905 0.19009 0.15537 -0.0093404 -0.064697 0.063831 0.15711 0.1672 0.1378 -0.017748 0.10176 0.0011915 0.0012732 0.0037918 1.3629e-05 0.58222
5.0156 -0.06251 -0.064834 -0.063042 -0.063829 0 -0.086672 -0.076782 -0.050833 -0.050343 -0.074678 -0.011198 -1.5984 0.07399 -0.012328 0.23417 0.19281 0.043872 -0.056039 0.11726 0.2365 0.21506 0.18415 0.071422 0.1492 0.00010708 0.0022479 0.0039683 0.00067823 1.1689
5.0195 -0.064181 -0.067729 -0.053236 -0.041884 0 -0.064366 -0.12851 -0.08487 -0.11414 -0.10177 -0.058402 -1.5367 0.078981 0.042507 0.22573 0.20939 0.11091 -0.068319 0.15124 0.33147 0.26547 0.23281 0.16644 0.20925 -0.00069092 0.0041407 0.0036345 0.0013808 1.7448
5.0234 -0.067353 -0.070727 -0.041659 -0.031691 0 -0.043732 -0.14817 -0.11354 -0.162 -0.1175 -0.12871 -1.502 0.081638 0.095684 0.21914 0.21858 0.17761 -0.059913 0.18695 0.40994 0.29519 0.29214 0.25358 0.2585 -0.00061815 0.0065018 0.0029361 0.0021152 2.2197
5.0273 -0.071018 -0.073247 -0.040649 -0.044026 0 -0.043422 -0.13455 -0.13097 -0.18297 -0.12405 -0.20844 -1.4765 0.10832 0.13233 0.26823 0.23976 0.22674 0.0026418 0.25111 0.44159 0.28888 0.36694 0.32353 0.27071 0.00025962 0.0086631 0.0024243 0.0028732 2.5423
5.0313 -0.072675 -0.074 -0.054857 -0.076019 0 -0.067124 -0.10535 -0.13681 -0.17888 -0.1254 -0.27375 -1.4434 0.085968 0.15563 0.27046 0.2294 0.24837 0.071676 0.25532 0.44801 0.31508 0.38507 0.37338 0.27901 0.0013089 0.010135 0.0025895 0.003499 2.7079
5.0352 -0.070268 -0.071598 -0.075702 -0.11106 0 -0.099558 -0.082969 -0.13524 -0.1634 -0.12471 -0.30516 -1.3986 0.068039 0.14393 0.30151 0.22442 0.24581 0.096382 0.29584 0.48142 0.30986 0.40202 0.40438 0.3227 0.0018519 0.01087 0.0033942 0.0037921 2.7433
5.0391 -0.06408 -0.065632 -0.088055 -0.12775 0 -0.11686 -0.079516 -0.13068 -0.15292 -0.12264 -0.29868 -1.3512 0.071979 0.11763 0.28683 0.2401 0.23204 0.086366 0.32237 0.46385 0.28672 0.39971 0.41705 0.33345 0.0016752 0.011144 0.0042332 0.0037399 2.6791
5.043 -0.056659 -0.057233 -0.083162 -0.1133 0 -0.10424 -0.091463 -0.12388 -0.15446 -0.11751 -0.26459 -1.3145 0.092725 0.08837 0.22725 0.25998 0.21885 0.063824 0.32154 0.39545 0.25231 0.37126 0.40747 0.30719 0.0011093 0.011163 0.0043891 0.0035887 2.5251
5.0469 -0.050638 -0.04844 -0.065664 -0.072709 0 -0.067432 -0.10554 -0.11185 -0.15978 -0.10701 -0.21568 -1.2946 0.099686 0.065365 0.20031 0.22643 0.20711 0.075887 0.30993 0.35538 0.20999 0.31724 0.36826 0.30256 0.00066802 0.010777 0.0036132 0.0036276 2.2632
5.0508 -0.04647 -0.040831 -0.048369 -0.026686 0 -0.028431 -0.10863 -0.091375 -0.15077 -0.090003 -0.15668 -1.2881 0.0852 0.037294 0.22997 0.15912 0.18587 0.056719 0.24913 0.28355 0.21186 0.25379 0.29456 0.20397 0.00061099 0.0096275 0.0023453 0.0038882 1.8621
5.0547 -0.0423 -0.034616 -0.040305 0.0015685 0 -0.0086707 -0.093957 -0.062667 -0.11284 -0.067064 -0.085114 -1.2875 0.069004 0.024357 0.17604 0.11712 0.14149 -0.0034543 0.18982 0.18009 0.19668 0.1915 0.19104 0.14092 0.0008084 0.0075988 0.0013935 0.0040803 1.308
5.0586 -0.036137 -0.029014 -0.039564 0.0020313 0 -0.012988 -0.061526 -0.029859 -0.046669 -0.03942 -0.0021697 -1.2892 0.038103 -0.016281 0.10473 0.088982 0.070212 -0.063138 0.13108 0.060724 0.16812 0.12715 0.073822 0.091362 0.00096179 0.0051362 0.0013478 0.0038584 0.63266
5.0625 -0.028145 -0.023501 -0.03707 -0.01578 0 -0.027442 -0.016592 0.0018297 0.03053 -0.0080896 0.078795 -1.2951 -0.010969 -0.1063 0.078825 0.061588 -0.015747 -0.10263 0.067712 -0.052085 0.1348 0.058069 -0.035635 0.031143 0.00091011 0.003038 0.0021973 0.0031637 -0.078402
5.0664 -0.020718 -0.018616 -0.026446 -0.031054 0 -0.032408 0.030981 0.029042 0.094955 0.025293 0.13727 -1.3073 -0.0082866 -0.11273 0.051498 0.046414 -0.093611 -0.26699 -0.010078 -0.095915 0.10412 -0.009356 -0.12141 -0.0061788 0.00072762 0.0018578 0.0034171 0.0022949 -0.70644
5.0703 -0.016192 -0.015495 -0.0099434 -0.028358 0 -0.019529 0.06762 0.050524 0.12986 0.05639 0.16145 -1.3225 -0.033592 -0.13721 0.025826 0.037407 -0.14341 -0.22306 -0.040544 -0.14629 0.085741 -0.045789 -0.1805 -0.066491 0.00057904 0.0014556 0.0043875 0.0016323 -1.1421
5.0742 -0.014486 -0.014536 0.0046296 -0.0093235 0 0.0019444 0.080537 0.065027 0.13326 0.077554 0.15983 -1.3333 -0.061142 -0.16568 0.020635 0.011933 -0.15948 -0.21162 -0.076179 -0.16436 0.050559 -0.081528 -0.22048 -0.11892 0.00054159 0.0011501 0.0047802 0.0012959 -1.3292
5.0781 -0.013067 -0.01457 0.011677 0.010227 0 0.014433 0.065496 0.069991 0.11546 0.081035 0.155 -1.3362 -0.071043 -0.18145 0.032716 -0.015174 -0.15155 -0.24013 -0.1127 -0.15024 0.022206 -0.11405 -0.24894 -0.14292 0.00058664 0.00037463 0.0046447 0.0010908 -1.2851
5.082 -0.0093018 -0.013423 0.012142 0.015024 0 0.0083177 0.032097 0.063247 0.089948 0.064814 0.16264 -1.3364 -0.040027 -0.1608 0.044898 -0.0031226 -0.13515 -0.18994 -0.11329 -0.12681 0.061447 -0.12216 -0.26373 -0.11728 0.0006901 -0.00075524 0.0042239 0.00078904 -1.0864
5.0859 -0.0028651 -0.0094483 0.011 0.0040011 0 -0.0091579 0.00024589 0.046302 0.065328 0.036253 0.17413 -1.3454 -0.039099 -0.18977 0.065634 0.058964 -0.11908 -0.211 -0.089006 -0.087053 0.073579 -0.079497 -0.25307 -0.095252 0.00088591 -0.001495 0.0037274 0.00043595 -0.82624
5.0898 0.0042016 -0.0026523 0.011923 -0.0090785 0 -0.019974 -0.011988 0.025356 0.043085 0.009181 0.16056 -1.3703 -0.017605 -0.1598 0.07137 0.072627 -0.099882 -0.19609 -0.068445 -0.019375 0.11753 -0.034278 -0.20587 -0.056196 0.0011684 -0.0011153 0.0032488 0.00033375 -0.56945
5.0938 0.0097758 0.0055734 0.015092 -0.0083769 0 -0.010854 -0.00079454 0.0079231 0.020789 -0.0048919 0.097498 -1.4073 0.0054172 -0.1329 0.06261 0.079922 -0.067421 -0.15006 -0.050822 0.06655 0.16992 0.014058 -0.12372 -0.019161 0.0013725 0.00044099 0.0028274 0.00069511 -0.33082
5.0977 0.01393 0.013775 0.019411 0.0095097 0 0.015254 0.020727 -0.0025619 -0.0035853 -0.0049501 -0.0098426 -1.4443 0.019463 -0.14395 0.053265 0.1088 -0.016497 -0.081297 -0.028324 0.16054 0.20756 0.068955 -0.023808 0.01193 0.0012373 0.0024709 0.0025246 0.0013281 -0.088611
5.1016 0.018866 0.021551 0.025091 0.032379 0 0.041364 0.032433 -0.0090649 -0.029662 -0.00086125 -0.12385 -1.4717 0.043917 -0.13983 0.10921 0.14174 0.045343 -3.2922e-05 0.034101 0.24982 0.20146 0.14313 0.070164 0.08774 0.00066784 0.0040504 0.0024187 0.0017177 0.17829
5.1055 0.026558 0.029474 0.03289 0.043411 0 0.050227 0.022083 -0.017438 -0.055161 -0.0047388 -0.19845 -1.4896 0.044129 -0.092398 0.11221 0.16701 0.10035 0.020553 0.064834 0.29101 0.21172 0.15208 0.14108 0.098414 -5.4484e-05 0.0047012 0.002537 0.0014803 0.45535
5.1094 0.036467 0.038027 0.04134 0.036398 0 0.038182 -0.0061346 -0.029773 -0.0769 -0.019963 -0.21076 -1.505 0.044796 -0.025622 0.12233 0.17707 0.13149 0.029385 0.078782 0.28975 0.25903 0.17023 0.18452 0.097102 -0.00038928 0.0046177 0.0028126 0.0007672 0.683
5.1133 0.045586 0.046652 0.046429 0.021608 0 0.018025 -0.03535 -0.040732 -0.090895 -0.037216 -0.17452 -1.5214 0.049628 -0.0015594 0.13471 0.16603 0.13285 0.0044493 0.0766 0.28556 0.30886 0.18251 0.20351 0.09182 3.1925e-05 0.0043295 0.0031135 0.00020032 0.77849
5.1172 0.050778 0.053781 0.045414 0.01708 0 0.0089856 -0.047916 -0.04066 -0.092159 -0.041338 -0.12487 -1.5334 0.055658 -0.097666 0.12435 0.13037 0.11143 -0.095986 0.055846 0.33062 0.30484 0.14657 0.19858 0.078409 0.0010229 0.0041778 0.003317 0.00035055 0.67467
5.1211 0.051169 0.057757 0.040778 0.032969 0 0.021946 -0.035863 -0.023222 -0.07571 -0.0235 -0.088461 -1.531 0.010428 -0.10681 0.077098 0.15611 0.079291 -0.1285 0.012421 0.19596 0.26517 0.11612 0.16375 0.018696 0.0018985 0.004084 0.0033719 0.001215 0.35298
5.125 0.048442 0.057788 0.039007 0.062338 0 0.051123 -0.0033118 0.0089406 -0.039185 0.011517 -0.064278 -1.5121 -0.0012032 -0.14473 0.055709 0.12632 0.043095 -0.16026 -0.056352 0.095455 0.21766 0.06073 0.093003 -0.043967 0.0019932 0.0037434 0.0033178 0.0021747 -0.14588
5.1289 0.044993 0.054182 0.044224 0.085983 0 0.078114 0.038187 0.045378 0.014379 0.04898 -0.029846 -1.4881 -0.016082 -0.18074 0.044759 0.084448 0.0001314 -0.18816 -0.10548 0.0045667 0.17623 -0.010998 -0.0093495 -0.10836 0.0012228 0.0029733 0.0032618 0.0024832 -0.73529
5.1328 0.041885 0.047899 0.053095 0.087002 0 0.085001 0.075865 0.074686 0.075724 0.075336 0.035068 -1.4772 -0.046039 -0.21267 0.034551 0.051264 -0.055985 -0.21292 -0.13539 -0.085646 0.14102 -0.088581 -0.12528 -0.16938 0.00018744 0.0018645 0.0033241 0.0018581 -1.3101
5.1367 0.038425 0.039983 0.057221 0.063297 0 0.067002 0.099521 0.091199 0.13161 0.08719 0.12855 -1.489 -0.062262 -0.29251 0.021004 0.016034 -0.12497 -0.24281 -0.23395 -0.15872 0.085948 -0.15229 -0.23122 -0.21107 -0.00030683 0.0006503 0.0035582 0.0006678 -1.7753
5.1406 0.033417 0.031309 0.051599 0.028654 0 0.035789 0.10331 0.096457 0.16937 0.09096 0.22605 -1.5139 -0.080779 -0.33126 -0.0026174 -0.027462 -0.19421 -0.29163 -0.2952 -0.25826 0.069923 -0.18351 -0.31113 -0.3102 8.853e-05 -0.00049905 0.0038855 -0.00041424 -2.0676
5.1445 0.02654 0.022588 0.040464 0.0025161 0 0.011175 0.087626 0.095417 0.18186 0.09467 0.29683 -1.529 -0.076947 -0.35415 -0.030641 -0.061976 -0.24334 -0.2835 -0.32947 -0.3299 0.03148 -0.21779 -0.36259 -0.36796 0.00098446 -0.0015269 0.0041075 -0.00094616 -2.1655
5.1484 0.018493 0.014322 0.03349 -0.0032497 0 0.0069525 0.060518 0.09167 0.17035 0.099911 0.32189 -1.5133 -0.070911 -0.33964 -0.05107 -0.07777 -0.25638 -0.25464 -0.33833 -0.34099 -0.001239 -0.22275 -0.39061 -0.36006 0.0015924 -0.0023737 0.0040286 -0.00097748 -2.0859
5.1523 0.010095 0.0066229 0.035089 0.0087343 0 0.020861 0.035539 0.085638 0.14369 0.10092 0.30017 -1.4633 -0.086309 -0.27168 -0.049508 -0.068963 -0.23192 -0.25713 -0.32255 -0.27142 0.0091124 -0.1637 -0.39558 -0.28453 0.001379 -0.0028751 0.003626 -0.00086358 -1.8668
5.1563 0.0015913 -0.00081627 0.037734 0.024526 0 0.036078 0.024289 0.075907 0.11345 0.090502 0.2425 -1.3933 -0.071325 -0.31205 0.0032494 -0.061865 -0.18344 -0.25955 -0.26842 -0.21327 0.0025505 -0.13727 -0.3679 -0.2583 0.00048101 -0.0028157 0.0031197 -0.00087388 -1.5431
5.1602 -0.0070153 -0.0083378 0.02745 0.0288 0 0.033651 0.027593 0.060927 0.086948 0.06642 0.16255 -1.3242 -0.059694 -0.27109 0.0251 -0.058067 -0.1289 -0.2078 -0.22571 -0.12767 0.076368 -0.082875 -0.29546 -0.15651 -0.00043755 -0.0020819 0.0028479 -0.00096759 -1.1258
5.1641 -0.015119 -0.015717 -0.0023116 0.014616 0 0.0070821 0.032753 0.03913 0.062114 0.03258 0.072641 -1.2705 -0.056621 -0.22702 0.034227 -0.0143 -0.077796 -0.14199 -0.15017 -0.025243 0.13893 -0.0059659 -0.17756 -0.064231 -0.00071985 -0.00074158 0.0030143 -0.00089146 -0.60131
5.168 -0.021324 -0.021897 -0.041562 -0.012815 0 -0.031921 0.021258 0.0085244 0.028486 -0.0050144 -0.015998 -1.234 -0.044194 -0.19747 0.043332 0.063085 -0.025752 -0.080014 -0.049797 0.094995 0.17208 0.084104 -0.031922 0.00063899 -0.0001799 0.0010311 0.0035171 -0.00043861 0.045364
5.1719 -0.024334 -0.025457 -0.069381 -0.040029 0 -0.061421 -0.017104 -0.031824 -0.024776 -0.042444 -0.094119 -1.2079 0.029918 -0.1462 0.066445 0.11208 0.038917 -0.02638 0.0081164 0.24688 0.22479 0.16871 0.11288 0.080842 0.00083993 0.003088 0.0040238 0.00039577 0.79414
5.1758 -0.024099 -0.025597 -0.070542 -0.054091 0 -0.065355 -0.074241 -0.078401 -0.098175 -0.077946 -0.15842 -1.1835 0.054909 -0.083698 0.13927 0.17369 0.12163 0.048335 0.098669 0.35733 0.27494 0.26837 0.23395 0.17676 0.0017787 0.0053409 0.0042437 0.0014635 1.5661
5.1797 -0.022008 -0.022885 -0.048481 -0.050742 0 -0.045455 -0.12649 -0.12127 -0.17633 -0.10874 -0.21387 -1.1556 0.071001 -0.034823 0.19327 0.22475 0.21181 0.058427 0.18525 0.44206 0.34887 0.34241 0.3253 0.23292 0.0022293 0.0076665 0.0041583 0.0026026 2.2331
5.1836 -0.019896 -0.01915 -0.022648 -0.036707 0 -0.01954 -0.14927 -0.14712 -0.23337 -0.12925 -0.26848 -1.1238 0.090664 0.0010162 0.21186 0.25821 0.28523 0.054707 0.25324 0.48647 0.37777 0.39129 0.39397 0.2649 0.0021103 0.0098071 0.0039993 0.0037047 2.6627
5.1875 -0.018823 -0.016516 -0.012373 -0.024488 0 -0.0074951 -0.13332 -0.1469 -0.24754 -0.1337 -0.32196 -1.0918 0.11909 0.02452 0.19351 0.26667 0.31756 0.086718 0.28888 0.48243 0.31576 0.41503 0.44499 0.28735 0.0016065 0.011399 0.0040019 0.0046796 2.7744
5.1914 -0.018728 -0.016256 -0.02162 -0.023087 0 -0.016191 -0.090821 -0.1225 -0.21547 -0.12117 -0.35794 -1.0664 0.12881 0.017863 0.19846 0.22125 0.29951 0.13094 0.25963 0.46458 0.29636 0.37742 0.46947 0.264 0.0010163 0.012121 0.0041731 0.0054146 2.5745
5.1953 -0.01911 -0.018231 -0.037706 -0.031388 0 -0.035401 -0.047064 -0.086671 -0.15529 -0.097694 -0.34943 -1.0531 0.10154 -0.011814 0.1728 0.21246 0.24241 0.094355 0.22155 0.39726 0.28075 0.34691 0.44772 0.2384 0.00062468 0.011823 0.0043001 0.0058016 2.1467
5.1992 -0.019802 -0.021219 -0.043955 -0.039439 0 -0.047472 -0.023882 -0.054997 -0.095043 -0.072541 -0.27675 -1.0515 0.086752 -0.037158 0.13851 0.19972 0.17002 0.048439 0.17259 0.29079 0.21018 0.28145 0.3656 0.15753 0.00060905 0.010551 0.0041745 0.0057938 1.6055
5.2031 -0.021006 -0.023821 -0.034026 -0.036942 0 -0.042138 -0.02634 -0.035719 -0.054103 -0.051407 -0.1455 -1.0517 0.071039 -0.069341 0.096421 0.16934 0.1027 0.0080738 0.12219 0.17112 0.11769 0.18378 0.23013 0.054908 0.0009539 0.0084883 0.003796 0.0054016 1.0404
5.207 -0.022672 -0.025304 -0.015554 -0.022259 0 -0.02409 -0.041006 -0.02517 -0.031075 -0.03251 0.010486 -1.0391 0.00017506 -0.1454 0.036022 0.11829 0.045739 -0.038527 0.090037 0.083572 0.10196 0.084509 0.070434 0.026932 0.0014159 0.0059252 0.0033481 0.0046259 0.48709
5.2109 -0.02414 -0.025858 -0.0016973 -0.0044018 0 -0.0077461 -0.045884 -0.012345 -0.0075893 -0.0093799 0.14537 -1.0063 0.0043061 -0.19374 0.0365 0.05158 -0.0097055 -0.037023 -0.04377 -0.021962 0.03732 -0.0025658 -0.077639 -0.084338 0.0016265 0.0032756 0.0029897 0.003435 -0.061445
5.2148 -0.024586 -0.026195 0.00011496 0.0039738 0 -0.0046596 -0.024941 0.01122 0.034825 0.021924 0.22628 -0.96189 -0.037124 -0.20753 0.019361 0.0099678 -0.074286 -0.081542 -0.11281 -0.13414 -0.034396 -0.054478 -0.19093 -0.16627 0.0013303 0.0010311 0.0027045 0.001868 -0.61348
5.2188 -0.02385 -0.026823 -0.0078 -0.0030913 0 -0.014617 0.021598 0.044093 0.09769 0.057437 0.24949 -0.92806 -0.082474 -0.22551 0.030064 -0.0081777 -0.14691 -0.11626 -0.1519 -0.22287 -0.060987 -0.097114 -0.26717 -0.19491 0.00059998 -0.0004198 0.0023782 0.00018085 -1.1385
5.2227 -0.022668 -0.027505 -0.018137 -0.019835 0 -0.027201 0.076649 0.075452 0.16148 0.086417 0.237 -0.92499 -0.097444 -0.26673 0.077936 -0.011885 -0.21085 -0.11146 -0.18654 -0.26417 -0.029922 -0.14239 -0.31654 -0.17321 -0.00017409 -0.0010168 0.0020131 -0.0011545 -1.5566
5.2266 -0.021954 -0.027336 -0.025597 -0.033332 0 -0.031212 0.11517 0.092357 0.19763 0.098037 0.21743 -0.95447 -0.069599 -0.28565 0.03792 -0.034008 -0.24286 -0.12779 -0.19726 -0.2375 -0.059007 -0.15083 -0.34558 -0.18523 -0.00055784 -0.0010772 0.0018175 -0.0016946 -1.7657
5.2305 -0.021842 -0.025392 -0.029368 -0.033778 0 -0.023339 0.11756 0.087815 0.1874 0.088208 0.20578 -0.99699 -0.052724 -0.24951 -0.01539 -0.020213 -0.22839 -0.096136 -0.1769 -0.20106 -0.032639 -0.11583 -0.34787 -0.12049 -0.00040713 -0.0010472 0.00203 -0.0013545 -1.691
5.2344 -0.021493 -0.021533 -0.030643 -0.021947 0 -0.0095166 0.080519 0.064009 0.13379 0.061445 0.19581 -1.0261 -0.050701 -0.217 0.0028144 0.014426 -0.17147 -0.043043 -0.15717 -0.16209 -0.002568 -0.066656 -0.30937 -0.10259 2.7858e-05 -0.0011128 0.0026406 -0.00052152 -1.3258
5.2383 -0.019915 -0.016696 -0.029748 -0.0078912 0 0.00062367 0.019322 0.029532 0.058419 0.02712 0.16804 -1.0288 -0.04433 -0.1801 0.057821 0.065975 -0.091931 0.017794 -0.1275 -0.10078 0.035709 -0.0093294 -0.22274 -0.077622 0.00033221 -0.0010072 0.0033144 0.0002063 -0.74016
5.2422 -0.016933 -0.012391 -0.026302 -0.0024774 0 0.0006541 -0.04 -0.0061893 -0.012992 -0.0062789 0.10574 -1.014 -0.0052732 -0.11118 0.070683 0.13093 -0.012489 0.07261 -0.063753 0.012502 0.10344 0.056142 -0.097635 0.068956 0.0002948 -0.00021739 0.0036449 0.00047575 -0.052267
5.2461 -0.013304 -0.0097053 -0.021037 -0.0090158 0 -0.0093709 -0.07458 -0.037066 -0.065208 -0.034569 0.0070756 -1.003 -0.0071923 -0.12709 0.087496 0.13448 0.054201 0.05948 -0.0039024 0.14016 0.16071 0.1698 0.042133 0.1646 8.6856e-05 0.001558 0.003514 0.00043881 0.61882
5.25 -0.0099268 -0.0085881 -0.015856 -0.021464 0 -0.024059 -0.076773 -0.06111 -0.09835 -0.057395 -0.11294 -1.0103 0.008159 -0.086674 0.046799 0.18938 0.10921 0.067033 0.063805 0.20003 0.20133 0.25047 0.17154 0.22001 8.9526e-05 0.0040946 0.0031993 0.0005766 1.1916
5.2539 -0.0070353 -0.0080198 -0.011556 -0.029838 0 -0.035948 -0.057153 -0.078704 -0.1217 -0.075588 -0.2294 -1.0327 0.030889 -0.049648 0.038014 0.23424 0.15998 0.080745 0.14596 0.25741 0.223 0.32358 0.27612 0.29179 0.00052909 0.0067423 0.0031008 0.0012368 1.632
5.2578 -0.0042568 -0.0069096 -0.0064757 -0.027847 0 -0.038781 -0.036685 -0.090508 -0.14319 -0.0891 -0.31715 -1.0554 0.051274 -0.03903 0.089644 0.23771 0.20894 0.09537 0.21477 0.329 0.22829 0.38677 0.35299 0.37234 0.0012541 0.0088353 0.003344 0.0023045 1.9347
5.2617 -0.0013835 -0.0049425 0.0012639 -0.016894 0 -0.030206 -0.033128 -0.096418 -0.16285 -0.096826 -0.35795 -1.0677 0.054069 -0.01888 0.12849 0.20736 0.24758 0.12168 0.15472 0.34348 0.22939 0.37844 0.40199 0.31944 0.0018551 0.010042 0.00366 0.0033059 2.0949
5.2656 0.0011272 -0.0026451 0.009902 -0.0041679 0 -0.013507 -0.050232 -0.095626 -0.17379 -0.097551 -0.34384 -1.0723 0.038635 0.0032864 0.092906 0.20984 0.26072 0.081546 0.17154 0.33849 0.25502 0.35162 0.41664 0.2825 0.0020132 0.010375 0.0036688 0.0038405 2.092
5.2695 0.0025855 -0.00069069 0.013605 0.0029345 0 0.0031369 -0.076017 -0.08711 -0.16769 -0.090561 -0.27847 -1.0814 0.015007 -0.028154 0.090748 0.19825 0.23713 0.071378 0.14807 0.30793 0.22098 0.33402 0.38484 0.21202 0.0017584 0.0099474 0.0032814 0.0039254 1.8949
5.2734 0.0029743 0.00080888 0.0075338 0.0018408 0 0.011059 -0.090442 -0.070026 -0.13988 -0.075322 -0.17712 -1.1033 -0.015512 -0.10225 0.095273 0.16741 0.17804 0.045263 0.088833 0.23646 0.16046 0.28733 0.29937 0.12268 0.0014148 0.0087744 0.002804 0.0039255 1.4845
5.2773 0.003224 0.0023065 -0.0059729 -0.0037782 0 0.0073553 -0.077248 -0.044017 -0.090833 -0.050986 -0.063922 -1.135 -0.050499 -0.18732 0.058866 0.12149 0.097039 -0.05687 0.019891 0.11506 0.12479 0.17136 0.16906 0.039827 0.0012987 0.0068527 0.0026339 0.0041433 0.87538
5.2813 0.0043963 0.0041782 -0.017141 -0.0067398 0 -0.0019224 -0.033204 -0.0097661 -0.025261 -0.016919 0.035679 -1.1656 -0.055929 -0.15553 -0.0044882 0.091073 0.011918 -0.10817 -0.051087 0.036566 0.079318 0.10494 0.019512 -0.047159 0.001454 0.00438 0.0028594 0.0044659 0.12485
5.2852 0.0065887 0.0062208 -0.016337 -0.0014346 0 -0.0055823 0.029709 0.030081 0.048812 0.025466 0.10603 -1.1872 -0.092217 -0.20911 -0.059814 0.026068 -0.064847 -0.16816 -0.1347 -0.031277 0.007898 0.037271 -0.11893 -0.12691 0.0016573 0.0018277 0.0031847 0.0044156 -0.67439
5.2891 0.0088368 0.007952 -0.0030661 0.011845 0 0.003635 0.089706 0.070101 0.12027 0.070749 0.14961 -1.2008 -0.12082 -0.28082 -0.10194 -0.011922 -0.12995 -0.23209 -0.20894 -0.14568 -0.05184 -0.03495 -0.22741 -0.19179 0.001662 -0.00027945 0.003261 0.0035638 -1.4135
5.293 0.010296 0.0094683 0.012695 0.0264 0 0.022147 0.12543 0.10246 0.176 0.10949 0.18503 -1.2128 -0.13167 -0.34131 -0.12844 -0.024434 -0.18532 -0.29275 -0.26988 -0.28162 -0.091949 -0.10162 -0.30588 -0.23185 0.0014368 -0.0016893 0.0030737 0.0019299 -1.9912
5.2969 0.01151 0.011857 0.019191 0.033568 0 0.037663 0.12639 0.11935 0.20466 0.13145 0.23248 -1.2272 -0.14009 -0.38615 -0.13838 -0.082931 -0.23068 -0.33606 -0.33115 -0.30989 -0.13236 -0.13215 -0.36568 -0.22869 0.0011718 -0.0025324 0.0029639 8.444e-06 -2.338
5.3008 0.014229 0.01643 0.013921 0.029729 0 0.039673 0.098479 0.11711 0.20192 0.13094 0.29453 -1.2415 -0.15302 -0.35896 -0.12177 -0.074711 -0.25942 -0.3605 -0.33916 -0.3723 -0.11709 -0.16213 -0.41343 -0.22515 0.0010626 -0.0030952 0.0032483 -0.0015874 -2.4324
5.3047 0.019617 0.023219 0.0062315 0.02053 0 0.029349 0.061187 0.09951 0.17371 0.11113 0.34666 -1.2509 -0.145 -0.33877 -0.13526 -0.071203 -0.2614 -0.34519 -0.34291 -0.35658 -0.12681 -0.16831 -0.43998 -0.21338 0.0010913 -0.0034806 0.0038326 -0.0025349 -2.3041
5.3086 0.026451 0.030101 0.0083624 0.01779 0 0.019299 0.036754 0.077032 0.13388 0.083217 0.34824 -1.2532 -0.12162 -0.31277 -0.14448 -0.072455 -0.23066 -0.31737 -0.32167 -0.31028 -0.10711 -0.14538 -0.42438 -0.17804 0.00103 -0.003493 0.0042472 -0.0029172 -2.0158
5.3125 0.031239 0.033643 0.023145 0.029845 0 0.022195 0.036812 0.060866 0.096568 0.059946 0.27038 -1.2511 -0.091374 -0.2678 -0.11395 -0.070023 -0.17164 -0.29993 -0.25732 -0.27322 -0.019139 -0.088475 -0.35065 -0.11367 0.00067232 -0.0028574 0.0040947 -0.0029901 -1.6297
5.3164 0.030563 0.031282 0.040276 0.052438 0 0.037957 0.054731 0.05479 0.067869 0.046886 0.12196 -1.2485 -0.06105 -0.23735 -0.042867 -0.035765 -0.098512 -0.25587 -0.17681 -0.12917 0.0034549 0.029067 -0.22413 -0.080684 7.3828e-05 -0.0015388 0.0034621 -0.0028657 -1.1766
5.3203 0.023778 0.023225 0.045166 0.068657 0 0.051607 0.069462 0.051072 0.04274 0.038179 -0.047154 -1.2478 -0.045022 -0.21753 -0.048955 -0.016371 -0.027759 -0.22381 -0.095655 -0.031899 0.069561 0.10765 -0.073854 -0.02492 -0.00044099 0.00016483 0.0028603 -0.0024194 -0.65134
5.3242 0.013712 0.01251 0.032284 0.060234 0 0.045127 0.059328 0.035101 0.0097343 0.021057 -0.17251 -1.2494 -0.025821 -0.20445 -0.020699 0.0086761 0.030895 -0.19553 -0.016459 0.058025 0.10645 0.16334 0.062047 0.070252 -0.00054096 0.0018459 0.0027361 -0.0014902 -0.040227
5.3281 0.0046636 0.003138 0.010512 0.02268 0 0.013858 0.016961 -0.0029721 -0.039202 -0.01308 -0.21524 -1.2548 -0.00862 -0.18928 0.030019 0.045251 0.078308 -0.16964 0.051115 0.13912 0.11432 0.2125 0.15774 0.16365 -0.00019721 0.0032915 0.0030524 -0.00015575 0.63426
5.332 -0.00061684 -0.0022935 -0.0044561 -0.028072 0 -0.027011 -0.044787 -0.057862 -0.10051 -0.059296 -0.18717 -1.2645 -0.013966 -0.15686 0.012699 0.092436 0.12156 -0.14819 0.089849 0.18547 0.13774 0.27836 0.21215 0.16363 0.00024989 0.0045662 0.0033712 0.001193 1.2871
5.3359 -0.0024253 -0.0037378 -0.0035569 -0.064466 0 -0.052528 -0.10005 -0.10903 -0.15821 -0.099717 -0.14089 -1.275 -0.014783 -0.12345 0.016137 0.10069 0.16473 -0.16909 0.11808 0.21262 0.14023 0.32385 0.24345 0.22063 0.00035693 0.0058109 0.0033538 0.0020622 1.7878
5.3398 -0.003049 -0.00305 0.0085493 -0.066227 0 -0.047105 -0.12518 -0.13268 -0.19158 -0.11503 -0.13051 -1.2777 -0.00068689 -0.076968 0.037661 0.10715 0.20215 -0.12507 0.13724 0.24303 0.15925 0.32165 0.27049 0.22735 -3.2764e-05 0.0069871 0.0031445 0.0021792 2.0165
5.3438 -0.0044135 -0.0023964 0.018461 -0.035079 0 -0.017041 -0.11178 -0.11793 -0.18665 -0.098655 -0.17153 -1.265 -0.018749 -0.069386 0.040627 0.10113 0.21976 -0.10678 0.14472 0.25157 0.15047 0.31228 0.29571 0.21838 -0.00061821 0.0078343 0.0032115 0.0016727 1.9261
5.3477 -0.0066817 -0.003062 0.015658 0.0064297 0 0.01401 -0.069781 -0.074778 -0.14458 -0.062244 -0.22997 -1.2405 -0.078284 -0.12274 0.0050016 0.078291 0.20436 -0.16136 0.13613 0.22496 0.097287 0.31423 0.3027 0.21399 -0.0008621 0.0080708 0.0037928 0.00097837 1.568
5.3516 -0.0088668 -0.0052918 0.00014385 0.031272 0 0.023039 -0.020247 -0.027376 -0.081489 -0.027362 -0.24858 -1.2213 -0.0493 -0.15928 -0.038304 0.058296 0.15402 -0.18087 0.094782 0.18761 0.082542 0.26255 0.26975 0.17207 -0.0004372 0.0076205 0.0045384 0.00055992 1.0654
5.3555 -0.010479 -0.0087728 -0.019521 0.026653 0 0.0047052 0.016119 0.0025295 -0.020036 -0.0096331 -0.1898 -1.2264 -0.079021 -0.2141 -0.081294 0.014068 0.081666 -0.23673 0.018568 0.09866 0.059152 0.21505 0.1883 0.13514 0.0004833 0.0066456 0.0047716 0.00064714 0.55245
5.3594 -0.012338 -0.013028 -0.034196 0.00086552 0 -0.025837 0.028025 0.0092644 0.022491 -0.0080008 -0.062907 -1.2588 -0.096286 -0.24813 -0.080945 -0.017854 0.0086165 -0.26318 -0.049221 -0.014635 0.0065577 0.12478 0.072056 0.052077 0.0013548 0.0053882 0.004159 0.0011499 0.11684
5.3633 -0.015728 -0.017467 -0.04019 -0.025794 0 -0.045676 0.016927 0.0039411 0.042382 -0.007768 0.083308 -1.2987 -0.10636 -0.255 -0.071052 -0.042127 -0.04767 -0.28649 -0.10304 -0.12871 -0.054625 0.02221 -0.050029 -0.059077 0.0017098 0.0040121 0.0031209 0.0017649 -0.22145
5.3672 -0.020864 -0.021426 -0.039137 -0.037367 0 -0.041713 -0.0049536 0.0029899 0.04938 0.0054544 0.19399 -1.3167 -0.13958 -0.23992 -0.11599 -0.077366 -0.082747 -0.36609 -0.14894 -0.21644 -0.086683 -0.0312 -0.15045 -0.15215 0.001537 0.0025965 0.0025259 0.0021777 -0.4898
5.3711 -0.026358 -0.024484 -0.03425 -0.032502 0 -0.01949 -0.020379 0.014792 0.058482 0.032824 0.24085 -1.2987 -0.15285 -0.26664 -0.14354 -0.088708 -0.10454 -0.40172 -0.17937 -0.27439 -0.12915 -0.048764 -0.21653 -0.15194 0.0012532 0.0012357 0.0029142 0.002232 -0.72122
5.375 -0.030318 -0.026861 -0.027924 -0.02187 0 0.0024708 -0.015287 0.034918 0.078803 0.06103 0.23132 -1.2597 -0.16574 -0.31629 -0.15718 -0.10551 -0.12362 -0.41207 -0.19297 -0.2902 -0.13006 -0.10062 -0.25098 -0.20698 0.0012974 8.0546e-05 0.003983 0.0019844 -0.91833
5.3789 -0.032052 -0.029362 -0.022329 -0.017061 0 0.0072325 0.012819 0.051949 0.10643 0.073074 0.19255 -1.233 -0.16693 -0.34626 -0.1665 -0.11118 -0.14217 -0.38791 -0.20818 -0.29446 -0.11889 -0.12325 -0.26139 -0.22513 0.0017197 -0.00073898 0.0048432 0.0016339 -1.0409
5.3828 -0.032709 -0.032722 -0.020276 -0.021305 0 -0.0085658 0.050625 0.056851 0.12577 0.061266 0.14787 -1.2421 -0.15186 -0.33636 -0.17856 -0.10005 -0.15027 -0.34381 -0.22251 -0.29666 -0.10263 -0.091905 -0.24914 -0.17304 0.0021464 -0.0011967 0.0048149 0.0013822 -1.0194
5.3867 -0.034196 -0.036856 -0.023664 -0.029024 0 -0.033623 0.073526 0.047438 0.1186 0.031602 0.1047 -1.2811 -0.12598 -0.29804 -0.19942 -0.084636 -0.13278 -0.35087 -0.18738 -0.26644 -0.043784 -0.044213 -0.20776 -0.11572 0.0021491 -0.0013163 0.0040096 0.0013142 -0.78707
5.3906 -0.037369 -0.040748 -0.030733 -0.032802 0 -0.051423 0.059182 0.025871 0.075512 -0.0029592 0.059179 -1.3225 -0.10361 -0.29788 -0.1227 -0.049063 -0.081401 -0.24961 -0.13794 -0.15432 -0.019634 0.0027076 -0.13151 -0.094456 0.0016641 -0.0010153 0.0031585 0.0013742 -0.31742
5.3945 -0.041128 -0.04314 -0.036052 -0.030622 0 -0.05249 0.0032038 -0.0057019 0.0026801 -0.033034 0.0075285 -1.3449 -0.082868 -0.25636 -0.088687 -0.017969 -0.0027436 -0.21146 -0.085502 -0.044695 0.013942 0.068087 -0.02548 -0.017941 0.0010584 -4.8359e-05 0.0028864 0.0014511 0.34785
5.3984 -0.043217 -0.04341 -0.034766 -0.027287 0 -0.040558 -0.07404 -0.045472 -0.080061 -0.05756 -0.048851 -1.3539 -0.059582 -0.20451 -0.067805 0.019798 0.083765 -0.2176 -0.021592 0.045995 0.077301 0.13103 0.09258 0.067076 0.00078104 0.0018065 0.0031566 0.0014998 1.0954
5.4023 -0.041986 -0.041822 -0.027571 -0.029657 0 -0.028734 -0.13648 -0.088212 -0.14859 -0.079764 -0.10729 -1.3763 -0.028721 -0.18947 -0.0054498 0.080064 0.15666 -0.2143 0.061665 0.11436 0.17979 0.16716 0.20117 0.096215 0.00094119 0.0044432 0.0034145 0.0015992 1.7708
5.4063 -0.037613 -0.039003 -0.020971 -0.040205 0 -0.028901 -0.15348 -0.12307 -0.18589 -0.099928 -0.16881 -1.4331 0.018642 -0.15358 0.024994 0.14446 0.20388 -0.18754 0.10514 0.18225 0.21915 0.23629 0.28694 0.18334 0.0012291 0.0073115 0.0032386 0.0018916 2.2343
5.4102 -0.031835 -0.035255 -0.021557 -0.05403 0 -0.042244 -0.11964 -0.13777 -0.18923 -0.11295 -0.23546 -1.5178 0.020274 -0.15293 0.013618 0.15916 0.22675 -0.18061 0.12011 0.25395 0.22777 0.27767 0.34902 0.25612 0.0012538 0.0096644 0.0028097 0.0024536 2.4177
5.4141 -0.026581 -0.030445 -0.029317 -0.061411 0 -0.057877 -0.059217 -0.12727 -0.16946 -0.11308 -0.30072 -1.6014 -0.0011627 -0.16605 0.021408 0.15436 0.23456 -0.16586 0.11365 0.29314 0.22512 0.30693 0.39193 0.27057 0.00095345 0.010991 0.0027149 0.0032067 2.3476
5.418 -0.022673 -0.024539 -0.036768 -0.054188 0 -0.060828 -0.011075 -0.099209 -0.14361 -0.10051 -0.34372 -1.6601 -0.0085591 -0.17994 0.049838 0.13936 0.23463 -0.15252 0.095366 0.30073 0.23344 0.32214 0.41395 0.22849 0.00065361 0.011256 0.0032946 0.0039442 2.1188
5.4219 -0.019565 -0.018098 -0.035404 -0.031937 0 -0.043734 -0.0037598 -0.069769 -0.12482 -0.082508 -0.3365 -1.6973 0.073218 -0.18379 0.033484 0.10484 0.22577 -0.1973 0.083118 0.32026 0.291 0.29989 0.40248 0.18433 0.00070513 0.010729 0.0042123 0.0044484 1.8295
5.4258 -0.016096 -0.012114 -0.023677 -0.003862 0 -0.013436 -0.037125 -0.052155 -0.1151 -0.067297 -0.26265 -1.7394 0.02791 -0.18509 -0.0098 0.10235 0.19984 -0.21382 0.013563 0.18526 0.26812 0.20255 0.34215 0.17182 0.0010708 0.0096169 0.004699 0.0045978 1.5203
5.4297 -0.011511 -0.0072755 -0.0087684 0.015642 0 0.013081 -0.08261 -0.046605 -0.10457 -0.056054 -0.13355 -1.8086 -0.01627 -0.22434 -0.0067086 0.087042 0.1493 -0.22781 -0.052863 0.079462 0.2121 0.083005 0.2299 0.098434 0.0013065 0.0079001 0.0042502 0.0043851 1.1548
5.4336 -0.005933 -0.0034292 -0.00011884 0.016073 0 0.021032 -0.10161 -0.040501 -0.07754 -0.040965 0.011982 -1.901 -0.053357 -0.27059 -0.014552 0.054447 0.074837 -0.27582 -0.11388 -0.013233 0.13961 -0.034297 0.083884 -0.015266 0.0009967 0.0055581 0.0031014 0.0038601 0.65733
5.4375 -6.6392e-05 0.00020756 -0.00061348 -0.00092175 0 0.0092615 -0.069829 -0.018814 -0.022953 -0.011826 0.12736 -1.9916 -0.085635 -0.29484 -0.086463 0.0092324 -0.012851 -0.37639 -0.17553 -0.1195 0.06046 -0.13153 -0.062824 -0.13542 0.00022854 0.0029256 0.0020318 0.0030792 -0.01612
5.4414 0.0055052 0.0043054 -0.0037414 -0.020566 0 -0.0083698 0.0076219 0.023426 0.056598 0.033964 0.18492 -2.0598 -0.094605 -0.32703 -0.17449 -0.0071098 -0.097736 -0.4222 -0.26828 -0.21495 -0.052845 -0.21737 -0.18032 -0.21092 -0.00039411 0.0007125 0.0016987 0.0021174 -0.8216
5.4453 0.010819 0.0089594 0.00052645 -0.023756 0 -0.013322 0.098945 0.076373 0.14259 0.08645 0.19123 -2.1108 -0.11098 -0.33478 -0.20932 -0.023413 -0.16587 -0.47842 -0.34417 -0.29396 -0.10145 -0.27812 -0.25812 -0.25445 -0.00027022 -0.00045923 0.0021315 0.0011131 -1.6227
5.4492 0.016469 0.013969 0.016551 -0.00078238 0 0.0033583 0.16374 0.12147 0.20773 0.12768 0.18017 -2.1695 -0.10907 -0.35415 -0.24142 -0.067335 -0.2103 -0.51087 -0.38998 -0.3588 -0.12974 -0.3198 -0.3068 -0.26292 0.00060282 -0.00061812 0.0028192 0.00026362 -2.2444
5.4531 0.023054 0.01946 0.038908 0.040062 0 0.034161 0.17534 0.14312 0.22964 0.14269 0.18814 -2.2535 -0.091441 -0.38357 -0.26255 -0.10779 -0.23106 -0.51178 -0.40973 -0.40579 -0.14735 -0.35061 -0.34403 -0.25787 0.0015332 -0.00052015 0.0032361 -0.00026643 -2.5536
5.457 0.030555 0.026 0.056859 0.076719 0 0.061242 0.13475 0.13723 0.20354 0.12888 0.22809 -2.3532 -0.079658 -0.39735 -0.22531 -0.064849 -0.23151 -0.48766 -0.42067 -0.42678 -0.14688 -0.38382 -0.37657 -0.28543 0.0016761 -0.001049 0.003268 -0.00046192 -2.5205
5.4609 0.038121 0.033911 0.06307 0.088693 0 0.070569 0.068984 0.11164 0.14567 0.097462 0.27928 -2.4381 -0.058111 -0.36188 -0.20443 -0.085402 -0.2149 -0.46371 -0.39084 -0.3857 -0.14674 -0.3757 -0.393 -0.31802 0.00075745 -0.0024032 0.00317 -0.00048675 -2.2259
5.4648 0.044462 0.04244 0.05882 0.072198 0 0.062446 0.015294 0.079904 0.084374 0.066318 0.29962 -2.4845 -0.029647 -0.32936 -0.14227 -0.085112 -0.18344 -0.40583 -0.3646 -0.32681 -0.098798 -0.3485 -0.37299 -0.2918 -0.00066019 -0.0038097 0.0031904 -0.00057298 -1.8126
5.4688 0.048619 0.049792 0.051641 0.042947 0 0.049876 0.00054982 0.053746 0.043887 0.049364 0.25287 -2.4975 -0.013163 -0.2919 -0.11606 -0.062825 -0.13993 -0.35988 -0.31716 -0.26398 -0.041006 -0.2828 -0.30504 -0.22744 -0.0016103 -0.0040908 0.003295 -0.00084214 -1.4108
5.4727 0.050555 0.054274 0.048294 0.023833 0 0.046549 0.027091 0.038474 0.030946 0.049069 0.13396 -2.5051 -0.022308 -0.25196 -0.15652 -0.023778 -0.089272 -0.34413 -0.24244 -0.20163 0.00057819 -0.17957 -0.19837 -0.15293 -0.0014774 -0.002645 0.0032567 -0.0012044 -1.0814
5.4766 0.051115 0.055627 0.049601 0.027296 0 0.054983 0.072698 0.032445 0.033037 0.056167 -0.023258 -2.5311 -0.059135 -0.26223 -0.11751 0.014098 -0.038031 -0.26961 -0.20976 -0.11157 0.045075 -0.11851 -0.079619 -0.12292 -0.00043459 -5.6103e-06 0.0029566 -0.0014296 -0.806
5.4805 0.05137 0.055309 0.051206 0.046789 0 0.065018 0.10427 0.029411 0.029049 0.05625 -0.16145 -2.5734 -0.0076647 -0.19342 -0.097517 0.034965 0.0079158 -0.29777 -0.1593 -0.049898 0.075654 -0.061636 0.022296 -0.071247 0.00076554 0.0025203 0.0025433 -0.0013425 -0.52675
5.4844 0.051868 0.055336 0.048713 0.064117 0 0.063739 0.097206 0.02241 0.0047365 0.039295 -0.2299 -2.6087 0.0088799 -0.15054 -0.06581 0.050913 0.045438 -0.29631 -0.13173 0.019618 0.099907 -0.010578 0.091005 -0.035659 0.0014077 0.0038313 0.0022874 -0.00098684 -0.20706
5.4883 0.052375 0.05667 0.042187 0.065807 0 0.048008 0.049526 0.0080756 -0.037449 0.0067633 -0.21202 -2.6168 0.002676 -0.13093 -0.033795 0.061666 0.073885 -0.25454 -0.11748 0.073669 0.12174 0.022505 0.1266 -0.0099928 0.0012957 0.0038051 0.0023165 -0.00061656 0.12497
5.4922 0.052284 0.058533 0.036258 0.054141 0 0.028507 -0.016876 -0.01033 -0.080015 -0.027935 -0.1335 -2.6015 0.033891 -0.095352 -0.028994 0.063912 0.092532 -0.20293 -0.088145 0.066125 0.14458 0.020648 0.13783 0.028138 0.0007565 0.003246 0.002527 -0.00050904 0.37746
5.4961 0.051242 0.059199 0.036196 0.04357 0 0.021516 -0.068099 -0.023424 -0.10126 -0.046397 -0.045794 -2.5863 0.049155 -0.12475 -0.038893 0.13409 0.0981 -0.22332 -0.094749 0.061172 0.14576 -0.011029 0.13104 0.065513 0.00027491 0.003111 0.0027451 -0.00073836 0.43946
5.5 0.049419 0.05745 0.043449 0.046375 0 0.035118 -0.076423 -0.020685 -0.08751 -0.036041 0.0052339 -2.5915 0.045339 -0.12164 0.010275 0.10552 0.085085 -0.26623 -0.11485 0.0091549 0.11006 -0.058828 0.10544 0.027659 0.00013793 0.0037045 0.0029246 -0.0010876 0.24348
5.5039 0.047195 0.053385 0.054144 0.060819 0 0.061342 -0.0351 0.0024282 -0.03967 0.0016489 0.0061594 -2.6145 0.017838 -0.12442 0.0086304 0.054358 0.04948 -0.29554 -0.12959 -0.052368 0.072687 -0.094108 0.057221 -0.039822 0.00034671 0.00449 0.0031487 -0.0011832 -0.19004
5.5078 0.044675 0.048038 0.061479 0.07237 0 0.081033 0.037732 0.04008 0.028126 0.051002 -0.018418 -2.6325 -0.022665 -0.15642 -0.070136 0.027811 -0.0065199 -0.30441 -0.13793 -0.10974 0.047491 -0.11462 -0.012812 -0.10129 0.0007479 0.0045926 0.0034501 -0.00077001 -0.75177
5.5117 0.0416 0.042418 0.060244 0.066709 0 0.077966 0.1079 0.07823 0.095175 0.090813 -0.024674 -2.6235 -0.027183 -0.22399 -0.090722 0.037907 -0.072683 -0.3448 -0.17696 -0.19434 0.010015 -0.17374 -0.095874 -0.12271 0.0011718 0.0035075 0.0036937 6.8607e-05 -1.2873
5.5156 0.037816 0.037047 0.05046 0.042911 0 0.051408 0.14247 0.10256 0.1423 0.10654 0.019939 -2.5846 -0.03258 -0.22704 -0.096259 -0.0003711 -0.13392 -0.39332 -0.23166 -0.23398 0.039752 -0.20307 -0.17881 -0.16459 0.0014646 0.0014475 0.0036928 0.00091726 -1.6636
5.5195 0.033825 0.032298 0.037697 0.01534 0 0.017457 0.12696 0.10683 0.15864 0.098144 0.11437 -2.5304 -0.061745 -0.22306 -0.11741 -0.025075 -0.17701 -0.41138 -0.26367 -0.30157 -0.010651 -0.21969 -0.25065 -0.21389 0.0014866 -0.0008611 0.0034438 0.0012802 -1.824
5.5234 0.030781 0.0289 0.029618 0.0027753 0 -0.0019301 0.073394 0.095708 0.14563 0.078539 0.22362 -2.4763 -0.084654 -0.22682 -0.1316 -0.036258 -0.19659 -0.38882 -0.27626 -0.34937 -0.070683 -0.24193 -0.30579 -0.27039 0.0011781 -0.0026769 0.0031943 0.00091679 -1.8046
5.5273 0.029764 0.027762 0.03072 0.013979 0 0.0057601 0.014207 0.080373 0.11659 0.064078 0.29945 -2.4243 -0.065231 -0.24407 -0.11126 -0.043826 -0.19627 -0.32751 -0.28058 -0.31497 -0.034514 -0.2845 -0.34147 -0.32801 0.00065711 -0.0036305 0.0032176 2.2551e-05 -1.7017
5.5313 0.030894 0.029116 0.038801 0.041256 0 0.034938 -0.015782 0.070561 0.090552 0.063834 0.30786 -2.3644 -0.071685 -0.24198 -0.13857 -0.019139 -0.18439 -0.32372 -0.26807 -0.31858 0.0049591 -0.26989 -0.35318 -0.24656 0.00020785 -0.0037819 0.0035011 -0.00088887 -1.6093
5.5352 0.033047 0.031868 0.046031 0.066458 0 0.065824 0.00021725 0.068829 0.081915 0.074685 0.24653 -2.2887 -0.063502 -0.26396 -0.14143 0.013673 -0.16743 -0.3074 -0.21305 -0.26286 0.025325 -0.23547 -0.33392 -0.21611 9.8042e-05 -0.0034184 0.0036945 -0.0013308 -1.5601
5.5391 0.034487 0.033991 0.044449 0.073968 0 0.077871 0.050387 0.070453 0.090918 0.084627 0.14306 -2.2011 -0.058837 -0.26786 -0.10858 0.046167 -0.14605 -0.2922 -0.14903 -0.19949 0.081505 -0.17821 -0.27936 -0.19823 0.00036501 -0.0028014 0.0034236 -0.0011683 -1.5036
5.543 0.03391 0.033805 0.032089 0.060616 0 0.063197 0.10079 0.067786 0.10198 0.081131 0.037577 -2.1142 -0.056357 -0.23668 -0.063369 0.075279 -0.11607 -0.27818 -0.091559 -0.13736 0.16504 -0.10286 -0.19474 -0.16767 0.00078082 -0.002028 0.0026893 -0.00067883 -1.3388
5.5469 0.031108 0.031066 0.014884 0.035982 0 0.030921 0.11582 0.055237 0.092827 0.058728 -0.038296 -2.0366 -0.030788 -0.17284 -0.083705 0.10251 -0.073504 -0.24923 -0.044046 -0.039659 0.18756 -0.025771 -0.096644 -0.10007 0.0010485 -0.0010523 0.0019445 -0.00030557 -0.98238
5.5508 0.026789 0.026869 0.0023946 0.014257 0 -1.0612e-05 0.080051 0.031851 0.049915 0.02164 -0.074315 -1.9657 0.002584 -0.18555 -0.063659 0.11336 -0.01941 -0.14227 0.011332 0.042219 0.23179 0.026171 -0.0064257 0.0066057 0.0010444 0.00018228 0.0017336 -0.00030447 -0.43252
5.5547 0.021847 0.022483 0.00048349 0.0043934 0 -0.013966 0.007645 0.0011319 -0.020259 -0.019 -0.081181 -1.8915 0.043197 -0.13612 -0.034832 0.13621 0.038707 -0.089215 0.046808 0.15349 0.24877 0.088926 0.060829 0.050126 0.00087056 0.001595 0.002211 -0.00057258 0.21173
5.5586 0.016731 0.018211 0.0068376 0.0053394 0 -0.0083839 -0.066581 -0.030517 -0.092546 -0.050854 -0.079784 -1.8072 0.056331 -0.097434 -0.026796 0.14977 0.089783 -0.083045 0.069771 0.2464 0.25312 0.1456 0.10354 0.087055 0.00068345 0.0029206 0.0029955 -0.00078885 0.79026
5.5625 0.011369 0.013308 0.013126 0.0086972 0 0.0062493 -0.10817 -0.055662 -0.13735 -0.065819 -0.087667 -1.7142 0.021537 -0.13187 -0.054923 0.13949 0.12409 -0.098551 0.090217 0.27563 0.26035 0.17709 0.13132 0.16691 0.00050889 0.0038283 0.0035018 -0.00072781 1.1582
5.5664 0.0055457 0.0069224 0.011985 0.0060151 0 0.015325 -0.10236 -0.067998 -0.13838 -0.062994 -0.10988 -1.618 0.041854 -0.078824 -0.034057 0.1747 0.13701 -0.082423 0.10946 0.26582 0.24301 0.17828 0.15476 0.17221 0.00025964 0.0041544 0.0034412 -0.0004569 1.2539
5.5703 -0.00070468 -0.00088939 0.0028816 -0.0047363 0 0.010791 -0.060156 -0.064832 -0.10188 -0.04832 -0.13775 -1.5206 0.046333 -0.092336 -0.015581 0.1755 0.13 -0.10958 0.12419 0.23507 0.26794 0.17363 0.17547 0.16008 -6.9096e-05 0.0040606 0.0030282 -0.00024078 1.1194
5.5742 -0.0070019 -0.0090087 -0.0080188 -0.017934 0 -0.0042722 -0.009166 -0.048871 -0.051538 -0.031227 -0.15464 -1.4195 0.048934 -0.11578 -0.01075 0.16202 0.1088 -0.11018 0.11709 0.21263 0.25179 0.17476 0.1843 0.15069 -0.00027799 0.0039413 0.0027288 -0.00025317 0.86698
5.5781 -0.012772 -0.01598 -0.013528 -0.02501 0 -0.019812 0.023328 -0.027664 -0.013227 -0.019808 -0.14513 -1.3134 0.037904 -0.12379 -0.034206 0.14373 0.080686 -0.096472 0.089939 0.18938 0.21453 0.17092 0.16907 0.1386 -0.00010753 0.0041005 0.0028195 -0.0003828 0.61499
5.582 -0.017429 -0.020837 -0.011447 -0.021586 0 -0.027511 0.024343 -0.01014 -0.00015181 -0.01686 -0.103 -1.2072 -0.019538 -0.10089 -0.108 0.12744 0.051792 -0.13916 0.058208 0.12772 0.25166 0.13257 0.12529 0.099683 0.00046291 0.0044622 0.0031811 -0.00033383 0.43203
5.5859 -0.020456 -0.023314 -0.0058011 -0.011538 0 -0.026671 -0.00051906 -0.0019241 -0.007606 -0.018999 -0.034926 -1.1097 -0.0048645 -0.13165 -0.003917 0.10006 0.025543 -0.11258 0.05002 0.079241 0.20072 0.12831 0.061373 0.094045 0.0010879 0.0046085 0.00348 6.5051e-05 0.31718
5.5898 -0.021471 -0.02348 -0.0027361 -0.0044143 0 -0.022888 -0.032541 -0.0024278 -0.018988 -0.019405 0.041418 -1.0255 -0.010885 -0.12253 0.00072659 0.078192 0.0023052 -0.11365 0.017593 0.040258 0.18453 0.082279 -0.0058192 0.054349 0.0012936 0.0041689 0.0035067 0.00064376 0.21931
5.5938 -0.020353 -0.021392 -0.0051836 -0.0076547 0 -0.021489 -0.050591 -0.0057591 -0.017687 -0.012478 0.1038 -0.9499 -0.012812 -0.1248 -0.037316 0.056981 -0.019509 -0.1307 -0.023412 0.023458 0.17226 0.037165 -0.060895 0.0050585 0.00089664 0.0032293 0.0033205 0.00099698 0.0788
5.5977 -0.017372 -0.017199 -0.010941 -0.019651 0 -0.022036 -0.041651 -0.0048445 0.0029431 0.0025927 0.1341 -0.87301 0.003603 -0.17166 -0.069997 0.031831 -0.041201 -0.14644 -0.051089 0.03096 0.13657 0.026131 -0.097399 -0.02827 0.00019606 0.0023483 0.003097 0.00084077 -0.13188
5.6016 -0.013145 -0.011471 -0.015237 -0.029777 0 -0.018945 -0.0070848 0.0039953 0.036556 0.021433 0.12584 -0.78962 0.00071244 -0.22256 -0.11688 -0.00020433 -0.061509 -0.12944 -0.015246 0.025131 0.0718 0.045561 -0.11752 -0.015683 -0.00027915 0.0021023 0.0028957 0.0002953 -0.38738
5.6055 -0.0083596 -0.0052148 -0.014849 -0.026328 0 -0.0075787 0.037684 0.018838 0.068064 0.037062 0.087495 -0.70392 -0.030505 -0.19915 -0.096342 -0.0047611 -0.075948 -0.075153 -0.0091994 -0.0090496 0.071868 0.041033 -0.12584 -0.030796 -0.00024476 0.0025461 0.0026224 -0.00018358 -0.61658
5.6094 -0.0034658 0.00058325 -0.010064 -0.0065063 0 0.0098799 0.070434 0.033339 0.081985 0.043409 0.039288 -0.62423 -0.042515 -0.17493 -0.052262 -0.0085704 -0.078719 -0.057702 -0.025967 -0.022614 0.063009 0.030807 -0.12365 -0.032303 0.00010466 0.0031141 0.0022172 -0.00018441 -0.73447
5.6133 0.0013826 0.005469 -0.0033983 0.019883 0 0.024413 0.073687 0.040241 0.070516 0.037802 0.0039141 -0.55299 -0.047951 -0.16178 -0.019809 -0.022316 -0.06641 -0.05544 -0.04019 -0.0145 0.034934 0.020268 -0.10911 -0.007683 0.00033626 0.0031083 0.0018303 0.0003014 -0.68501
5.6172 0.0060859 0.0095272 0.0029741 0.036795 0 0.026633 0.044823 0.035166 0.037552 0.02176 -0.0051499 -0.48278 -0.082581 -0.15176 -0.037593 -0.052492 -0.041007 -0.0089243 -0.014864 -0.0012321 -0.0012939 0.011884 -0.082104 0.046256 0.00024674 0.0023572 0.0017565 0.00086735 -0.47391
5.6211 0.010308 0.012876 0.0085721 0.033869 0 0.014591 -0.0014924 0.018919 -0.0032734 0.00054115 0.0085254 -0.40267 -0.052531 -0.060019 -0.029041 -0.044238 -0.0098393 -0.02026 0.042078 0.014687 0.040158 0.046452 -0.048123 0.053449 6.989e-05 0.0014178 0.002167 0.0010393 -0.17213
5.625 0.013487 0.015247 0.014032 0.014437 0 -0.0036324 -0.041072 -0.0026003 -0.035649 -0.018272 0.025868 -0.30851 -0.056082 -0.06942 -0.047425 -0.032018 0.017928 -0.0084728 0.055668 0.0025861 0.059353 0.080352 -0.016422 0.057813 0.00020061 0.0010943 0.0029088 0.00067226 0.11485
5.6289 0.015222 0.016192 0.019859 -0.0068914 0 -0.015053 -0.054081 -0.020899 -0.049007 -0.027323 0.023864 -0.20674 -0.047912 -0.082844 -0.043472 -0.031479 0.036009 0.0056827 0.062704 0.01479 0.071451 0.10314 0.0063689 0.059554 0.00071976 0.001696 0.0035886 4.8595e-05 0.29672
5.6328 0.015725 0.015777 0.025891 -0.015119 0 -0.010925 -0.036391 -0.028858 -0.043389 -0.02299 -0.0089439 -0.10795 -0.018571 -0.063531 -0.010968 -0.045838 0.04366 0.016675 0.073985 0.060523 0.084358 0.11524 0.021037 0.066462 0.0012294 0.0027354 0.0038746 -0.00038811 0.33859
5.6367 0.015878 0.014968 0.031558 -0.0054157 0 0.0070339 -0.0010629 -0.024299 -0.02784 -0.0081416 -0.062942 -0.017369 -0.033829 -0.090411 -0.036346 -0.053247 0.04452 0.050855 0.046432 0.058574 0.09353 0.14115 0.033797 0.10881 0.0012017 0.0033696 0.0037334 -0.00040213 0.26827
5.6406 0.016746 0.015144 0.036148 0.014753 0 0.027969 0.030691 -0.01107 -0.013655 0.0083645 -0.11116 0.068447 -0.073504 -0.066135 -0.028633 -0.047949 0.042726 -0.0033535 0.008441 0.0076685 0.067006 0.12174 0.048622 0.092297 0.00051174 0.0031804 0.0033959 -0.00010635 0.14852
5.6445 0.018858 0.017036 0.038695 0.032656 0 0.039647 0.042656 0.0033636 -0.0072944 0.0165 -0.12501 0.15634 -0.067541 -0.075879 -0.044475 -0.057073 0.039404 -0.03273 0.021564 0.010042 0.020913 0.094158 0.060846 0.070359 -0.00038626 0.0025468 0.0031168 0.00021597 0.034583
5.6484 0.021824 0.02009 0.038071 0.039892 0 0.03682 0.032301 0.012597 -0.0076179 0.011864 -0.092314 0.24953 -0.052033 -0.096643 -0.061642 -0.079597 0.032121 -0.027903 0.026031 0.011372 0.0030023 0.06386 0.058619 0.049386 -0.0008356 0.0022445 0.0029821 0.0003962 -0.055795
5.6523 0.024608 0.022934 0.033808 0.036853 0 0.024244 0.01035 0.015221 -0.0084144 -0.00035438 -0.02544 0.34658 -0.079419 -0.087262 -0.046492 -0.10793 0.017421 -0.0029847 -0.054869 -0.067479 0.059169 0.03015 0.032082 0.028372 -0.0005516 0.0026554 0.0029306 0.00048872 -0.14444
5.6563 0.026295 0.024618 0.02715 0.029737 0 0.012638 -0.0069911 0.015262 -0.0032569 -0.0079502 0.046042 0.4464 -0.05335 -0.1054 -0.074283 -0.12865 -0.0058112 -0.022223 -0.082428 -0.11429 0.030949 -0.024228 -0.017125 0.022907 0.00015907 0.0033595 0.0029176 0.00063045 -0.2711
5.6602 0.02676 0.025474 0.021021 0.024278 0 0.010943 -0.0074026 0.018796 0.011136 0.00013555 0.093374 0.55207 -0.044163 -0.11224 -0.059359 -0.15609 -0.034816 -0.019881 -0.11437 -0.12766 0.00048107 -0.064087 -0.074462 -0.042028 0.00072729 0.0035214 0.0030088 0.0008415 -0.46485
5.6641 0.026739 0.026753 0.018398 0.022116 0 0.020509 0.011762 0.029272 0.034365 0.025579 0.10514 0.66801 -0.035415 -0.1198 -0.047225 -0.14438 -0.064227 -0.055943 -0.13146 -0.14065 -0.062519 -0.1064 -0.12121 -0.10976 0.00084632 0.0027112 0.003301 0.00099921 -0.72393
5.668 0.027225 0.029329 0.020171 0.022028 0 0.034981 0.043121 0.044987 0.063106 0.058525 0.091638 0.79355 -0.026966 -0.14559 -0.060062 -0.096749 -0.088872 -0.12656 -0.13682 -0.16953 -0.13629 -0.14906 -0.14678 -0.15035 0.00067134 0.0013654 0.0037732 0.0010061 -1.0109
5.6719 0.028683 0.032699 0.024436 0.023296 0 0.04537 0.073235 0.060369 0.091422 0.083428 0.075297 0.92114 -0.038815 -0.22464 -0.10473 -0.078357 -0.1059 -0.14722 -0.1629 -0.21976 -0.12199 -0.16513 -0.15477 -0.14874 0.00054217 0.00042846 0.0042487 0.00094236 -1.2624
5.6758 0.030666 0.035227 0.028012 0.027073 0 0.04631 0.088746 0.069742 0.1111 0.088862 0.074649 1.043 -0.028366 -0.21699 -0.051098 -0.078376 -0.1149 -0.13707 -0.16779 -0.21744 -0.15115 -0.18947 -0.15811 -0.15238 0.00058139 0.00050031 0.0045191 0.00099944 -1.4112
5.6797 0.032152 0.03546 0.02893 0.034496 0 0.039166 0.082508 0.070588 0.11403 0.074396 0.092856 1.1598 -0.015042 -0.24763 -0.0086424 -0.067886 -0.11654 -0.10594 -0.17166 -0.228 -0.16616 -0.21265 -0.1673 -0.13767 0.00062061 0.0012959 0.0044992 0.0012381 -1.4133
5.6836 0.032313 0.03333 0.027721 0.043994 0 0.030189 0.057425 0.064167 0.09694 0.049984 0.11735 1.2817 0.00061788 -0.26011 0.0031872 -0.041141 -0.11119 -0.10616 -0.17287 -0.24136 -0.15401 -0.22615 -0.18134 -0.12743 0.00050735 0.0019279 0.0042569 0.0014373 -1.2707
5.6875 0.031116 0.030159 0.026485 0.051011 0 0.025541 0.025763 0.053742 0.065467 0.028883 0.12915 1.4189 0.016853 -0.20289 -0.017353 0.00012724 -0.098779 -0.16877 -0.16668 -0.23799 -0.10678 -0.22308 -0.18844 -0.1396 0.00039331 0.0017435 0.0039124 0.0012459 -1.0342
5.6914 0.029252 0.027499 0.026824 0.050813 0 0.026971 0.0032251 0.042342 0.032914 0.019442 0.11477 1.5714 0.0070966 -0.19586 -0.0096941 0.017191 -0.079845 -0.12967 -0.13759 -0.17757 -0.0088023 -0.20419 -0.17537 -0.11764 0.00061204 0.00092356 0.0035419 0.00054469 -0.78072
5.6953 0.027475 0.025874 0.028584 0.041961 0 0.031112 0.00020759 0.031696 0.012761 0.021157 0.073454 1.7284 0.014347 -0.20262 0.055458 0.049537 -0.056479 -0.10309 -0.11475 -0.13253 0.011513 -0.15074 -0.13783 -0.059269 0.0012323 0.00029046 0.0031949 -0.00033375 -0.57181
5.6992 0.025903 0.024504 0.030349 0.027544 0 0.032583 0.015344 0.022462 0.0094993 0.026727 0.016774 1.8795 -0.0068044 -0.21941 0.03866 0.043037 -0.032167 -0.12515 -0.096745 -0.076808 0.027166 -0.10281 -0.084065 -0.054786 0.0018003 0.00052299 0.0029713 -0.0007933 -0.42187
5.7031 0.023878 0.022155 0.030809 0.013338 0 0.028303 0.035916 0.014727 0.015181 0.027706 -0.03765 2.0257 -0.039217 -0.23669 -0.033839 0.021894 -0.010381 -0.1777 -0.082499 -0.016863 0.058419 -0.06239 -0.029713 -0.065803 0.0016565 0.0015258 0.0030115 -0.00046548 -0.29699
5.707 0.020537 0.018256 0.029485 0.0045125 0 0.01972 0.045555 0.0080409 0.015314 0.019655 -0.074175 2.1792 -0.01602 -0.23694 -0.011609 0.073799 0.0070632 -0.19744 -0.070573 0.016125 0.098578 -0.0066697 0.011457 0.049499 0.00061282 0.0025301 0.0033583 0.00042709 -0.148
5.7109 0.015565 0.013277 0.026273 0.0031315 0 0.011369 0.034519 0.0013203 0.00016157 0.0039925 -0.085172 2.3504 0.018124 -0.19656 -0.030117 0.088602 0.020575 -0.23056 -0.061391 0.0083745 0.20236 -0.0029481 0.034103 0.035254 -0.00068674 0.0028019 0.0038314 0.0011978 0.046261
5.7148 0.0094717 0.0081375 0.020611 0.0075221 0 0.0070365 0.0058028 -0.0066161 -0.027362 -0.013621 -0.073097 2.5353 -0.001355 -0.18973 0.015617 0.079438 0.031741 -0.19054 -0.052227 0.024554 0.23059 0.019259 0.041497 0.045869 -0.0011838 0.0022796 0.0040983 0.0012472 0.25793
5.7188 0.0031279 0.0032938 0.011423 0.013232 0 0.0065703 -0.02688 -0.015829 -0.053519 -0.026713 -0.048345 2.7173 -0.02206 -0.17685 0.060388 0.062442 0.041355 -0.16507 -0.05452 0.051815 0.23726 0.051612 0.040871 0.075497 -0.0003227 0.0015667 0.0039363 0.000567 0.42705
5.7227 -0.0030063 -0.0016289 -0.001976 0.01491 0 0.0058375 -0.047649 -0.024392 -0.063735 -0.031193 -0.024033 2.8824 -0.010082 -0.14173 0.057065 0.052374 0.04805 -0.20128 -0.070442 0.071981 0.26609 0.079825 0.038271 0.10897 0.001364 0.0013358 0.0034536 -0.00026024 0.50263
5.7266 -0.0092304 -0.0073831 -0.018825 0.0086352 0 -9.5804e-05 -0.047789 -0.029058 -0.052752 -0.026986 -0.0099262 3.0314 -0.011792 -0.17829 0.037236 0.064449 0.048781 -0.17177 -0.063612 0.048499 0.30416 0.070897 0.036291 0.11334 0.0026053 0.0017333 0.0030245 -0.00057835 0.47644
5.7305 -0.016177 -0.014314 -0.036615 -0.0059396 0 -0.012962 -0.030161 -0.027436 -0.027386 -0.017702 -0.008244 3.1782 -0.0075103 -0.18983 0.086506 0.074575 0.04114 -0.15486 -0.029711 0.065785 0.2843 0.093773 0.034892 0.12643 0.0024348 0.0023256 0.0029604 -0.00023055 0.38659
5.7344 -0.024006 -0.02198 -0.051729 -0.024843 0 -0.029505 -0.0066956 -0.020203 -0.0009105 -0.0087009 -0.013464 3.3341 -0.02863 -0.21439 0.10258 0.048662 0.026032 -0.12954 -0.01378 0.056573 0.28329 0.095165 0.033295 0.14035 0.0010125 0.0025785 0.0032174 0.00033203 0.29249
5.7383 -0.032012 -0.029479 -0.060656 -0.041498 0 -0.043341 0.008687 -0.011483 0.015436 -0.0045627 -0.016275 3.495 -0.060948 -0.23305 0.084661 0.021013 0.0086597 -0.1053 -0.0029533 0.04182 0.29071 0.086868 0.031052 0.13339 -0.0005246 0.0023666 0.0034429 0.00049859 0.24359
5.7422 -0.039083 -0.036156 -0.0614 -0.050465 0 -0.049221 0.0073094 -0.0068271 0.017344 -0.0072062 -0.0095622 3.6468 -0.070105 -0.20292 0.070406 0.057813 -0.0033378 -0.10453 0.039351 0.078661 0.26241 0.10693 0.028077 0.075997 -0.0010526 0.0020328 0.0033397 7.945e-05 0.26326
5.7461 -0.044624 -0.042063 -0.054776 -0.050889 0 -0.046704 -0.010577 -0.010031 0.0067217 -0.015575 0.0068961 3.7814 -0.082442 -0.2022 0.10151 0.035707 -0.0037988 -0.090935 0.057129 0.056669 0.27063 0.083994 0.024675 0.13079 -0.00039775 0.0019886 0.0029969 -0.00052607 0.35218
5.75 -0.049099 -0.047817 -0.044928 -0.047017 0 -0.040625 -0.036884 -0.020986 -0.011732 -0.026856 0.025584 3.9081 -0.092396 -0.21109 0.070956 0.021737 0.0084491 -0.10391 0.072857 0.048939 0.25409 0.10113 0.022299 0.13392 0.00061016 0.0022929 0.0028412 -0.00072774 0.49989
5.7539 -0.053627 -0.054015 -0.038136 -0.045123 0 -0.037992 -0.060418 -0.035984 -0.032906 -0.038282 0.034698 4.045 -0.10569 -0.24864 0.038196 0.0040714 0.028982 -0.12098 0.076011 0.063622 0.24002 0.11988 0.024485 0.14127 0.00097168 0.0026307 0.0032236 -0.00032353 0.69192
5.7578 -0.058991 -0.060691 -0.039695 -0.049097 0 -0.043448 -0.072677 -0.050178 -0.051878 -0.048363 0.024096 4.1978 -0.1174 -0.29789 0.024475 -0.017041 0.05074 -0.1199 0.065603 0.10475 0.24784 0.12461 0.036511 0.16528 0.0004346 0.0026912 0.0040286 0.00029784 0.9105
5.7617 -0.064921 -0.067224 -0.05042 -0.05809 0 -0.056384 -0.071933 -0.060469 -0.064705 -0.057046 -0.0091845 4.3492 -0.094129 -0.24744 -0.027514 -0.012511 0.068658 -0.064814 0.061223 0.17232 0.29135 0.14476 0.062989 0.12219 -0.00034067 0.0025428 0.0047021 0.00052952 1.136
5.7656 -0.070331 -0.072733 -0.065517 -0.067906 0 -0.071633 -0.063693 -0.067018 -0.070623 -0.065144 -0.058533 4.4714 -0.080067 -0.23548 -0.043758 0.0043549 0.082713 -0.073674 0.09804 0.20029 0.24235 0.17125 0.10434 0.16365 -0.00046576 0.0026151 0.0047024 0.00014313 1.3538
5.7695 -0.074268 -0.076665 -0.077434 -0.074669 0 -0.083091 -0.05736 -0.072612 -0.073819 -0.073683 -0.10991 4.5523 -0.060428 -0.19159 -0.053081 0.026862 0.097137 -0.036582 0.1213 0.22506 0.2529 0.19209 0.15465 0.19773 0.00032628 0.0032913 0.0039714 -0.00045873 1.5606
5.7734 -0.076708 -0.079139 -0.081159 -0.077592 0 -0.087595 -0.060866 -0.080483 -0.081667 -0.083408 -0.14792 4.6092 -0.03472 -0.14144 -0.057119 0.043156 0.11633 0.00038182 0.12689 0.24658 0.29035 0.21087 0.20309 0.21528 0.0014546 0.0045009 0.0029942 -0.00058055 1.7627
[truncated: 1,722,470 more chars]
