# Supplementary material for: Dataset from dynamic shake-table testing of five full-scale single leaf and cavity URM walls subjected to out-of-plane two-way bending
Source: Data Brief. 2019 Mar 20;24:103854. doi: 10.1016/j.dib.2019.103854 (PMC6480314; doi:10.1016/j.dib.2019.103854)
Supplement: Multimedia component 2 [file mmc2.zip › DATA/CS-010-RR/Test1]

0 -0.00027799 -0.0015485 0.0095104 -0.0017331 0.014588 -0.016309 0.0042384 0.0019328 0.021612 6.6316e-05 0.018901 -3.127 0 0 0 0 0 0 0 0 0 0 0 0 0 0 0 0 0
0.003906 -0.0012535 -0.00014157 0.0010105 -0.0091105 0.007097 -0.014104 -0.0050907 -0.0075239 0.0026506 -0.0039322 0.0021487 -0.39292 0 0 0 0 0 0 0 0 0 0 0 0 0 0 0 0 0
0.007812 -0.0021347 0.0010266 -0.0029132 -0.0075197 0.0013416 -0.0068507 -0.0060638 -0.0040478 -0.0062024 -0.0033805 -0.0032048 0.82389 0 0 0 0 0 0 0 0 0 0 0 0 0 0 0 0 0
0.011719 -0.0020287 0.0013006 -0.0017881 -0.0019828 -0.0005957 0.00037168 -0.0016883 0.0032395 -0.0071147 -0.0027384 -0.0008544 0.64082 0 0 0 0 0 0 0 0 0 0 0 0 0 0 0 0 0
0.015625 -0.00084618 0.00070551 0.00065487 0.0032012 -0.0012982 0.0051976 0.0034229 0.0063551 -0.0046842 -0.0026503 0.0021901 -0.086986 0 0 0 0 0 0 0 0 0 0 0 0 0 0 0 0 0
0.019531 0.00066754 -0.00011611 0.00044165 0.006286 -0.0044339 0.0079883 0.0061954 0.0036781 -0.0024881 -0.001197 0.001432 -0.49625 0 0 0 0 0 0 0 0 0 0 0 0 0 0 0 0 0
0.023437 0.001547 -0.00051739 -0.0028979 0.0073973 -0.010239 0.0097917 0.0063151 -0.00087789 -0.0014176 0.0023825 -0.0023017 -0.31499 0 0 0 0 0 0 0 0 0 0 0 0 0 0 0 0 0
0.027344 0.0013587 -0.00041428 -0.0062722 0.0071485 -0.014766 0.010754 0.0052253 -0.0028316 -0.00051693 0.006041 -0.0051122 0.11871 0 0 0 0 0 0 0 0 0 0 0 0 0 0 0 0 0
0.03125 0.0004802 -0.0002731 -0.0063708 0.0059814 -0.013649 0.010219 0.004273 -0.0013147 0.0010266 0.0069087 -0.0046768 0.32659 0 0 0 0 0 0 0 0 0 0 0 0 0 0 0 0 0
0.035156 -0.00029126 -0.00056823 -0.0029082 0.0042393 -0.0065806 0.0078151 0.0036304 0.00095774 0.0027532 0.0043668 -0.0025961 0.1605 0 0 0 0 0 0 0 0 0 0 0 0 0 0 0 0 0
0.039062 -0.0004223 -0.0012663 0.0013235 0.0022555 0.0020013 0.0040947 0.0025728 0.0010973 0.0035005 0.00071517 -0.0023305 -0.13264 0 0 0 0 0 0 0 0 0 0 0 0 0 0 0 0 0
0.042969 -1.0606e-05 -0.0018337 0.0033385 0.00016589 0.0067106 0.00015704 0.00049511 -0.00093778 0.0027615 -0.0012276 -0.0051455 -0.22733 0 0 0 0 0 0 0 0 0 0 0 0 0 0 0 0 0
0.046875 0.00044705 -0.0017327 0.0027038 -0.0021729 0.0058469 -0.0031725 -0.0023364 -0.0025976 0.001291 -0.00093469 -0.0084099 -0.051867 0 0 0 0 0 0 0 0 0 0 0 0 0 0 0 0 0
0.050781 0.00059749 -0.00091416 0.0015118 -0.0048165 0.0025211 -0.0057051 -0.0048329 -0.0016533 0.00035156 -0.00042497 -0.0080673 0.18234 0 0 0 0 0 0 0 0 0 0 0 0 0 0 0 0 0
0.054687 0.00052983 0.00014734 0.0019146 -0.0072262 0.0014232 -0.0075514 -0.0057648 0.001395 0.00043141 -0.001813 -0.0027876 0.2339 0 0 0 0 0 0 0 0 0 0 0 0 0 0 0 0 0
0.058594 0.00056389 0.00086863 0.0039216 -0.0082949 0.0044719 -0.0085967 -0.0045528 0.0038195 0.00076354 -0.0048447 0.0044093 0.076548 0 0 0 0 0 0 0 0 0 0 0 0 0 0 0 0 0
0.0625 0.00080354 0.0010136 0.005613 -0.0071022 0.0093445 -0.0083892 -0.0016959 0.003411 0.00013371 -0.0070194 0.0087177 -0.1052 0 0 0 0 0 0 0 0 0 0 0 0 0 0 0 0 0
0.066406 0.00096839 0.00079446 0.0052713 -0.0037696 0.011868 -0.0065183 0.0013968 0.00062271 -0.0018077 -0.0061197 0.0077999 -0.13137 0 0 0 0 0 0 0 0 0 0 0 0 0 0 0 0 0
0.070312 0.00070826 0.00059224 0.0030497 0.0004443 0.0096592 -0.0030647 0.0031385 -0.0019686 -0.0039851 -0.0024876 0.0036434 -0.0079679 0 0 0 0 0 0 0 0 0 0 0 0 0 0 0 0 0
0.074219 6.9115e-05 0.00060424 0.00052891 0.00399 0.0036734 0.0012932 0.0027256 -0.0021912 -0.0046333 0.0012741 0.00039511 0.10591 0 0 0 0 0 0 0 0 0 0 0 0 0 0 0 0 0
0.078125 -0.0004171 0.00072873 -0.0011069 0.0060775 -0.0032169 0.0055547 0.00074088 -0.00021574 -0.002716 0.0028048 0.00046491 0.085827 0 0 0 0 0 0 0 0 0 0 0 0 0 0 0 0 0
0.082031 -0.00018045 0.00072605 -0.0021439 0.007002 -0.0086476 0.0087847 -0.0011248 0.0018904 0.0011441 0.0021275 0.0026606 -0.028222 0 0 0 0 0 0 0 0 0 0 0 0 0 0 0 0 0
0.085937 0.00080636 0.00045062 -0.0035276 0.0075303 -0.011796 0.010376 -0.0012214 0.0023084 0.0049509 0.0013407 0.0038651 -0.09091 0 0 0 0 0 0 0 0 0 0 0 0 0 0 0 0 0
0.089844 0.0019009 -5.4709e-05 -0.0052221 0.0080221 -0.012631 0.010148 0.00078401 0.0010568 0.0066055 0.002315 0.0022596 -0.020145 0 0 0 0 0 0 0 0 0 0 0 0 0 0 0 0 0
0.09375 0.0022888 -0.00062825 -0.0057503 0.0081212 -0.010971 0.0083574 0.0035184 -0.00041798 0.0052581 0.0047827 -0.0011452 0.11373 0 0 0 0 0 0 0 0 0 0 0 0 0 0 0 0 0
0.097656 0.0016679 -0.0011012 -0.0036086 0.0072051 -0.0067389 0.0056149 0.0048408 -0.00092765 0.0018692 0.00666 -0.0038751 0.16904 0 0 0 0 0 0 0 0 0 0 0 0 0 0 0 0 0
0.10156 0.00048376 -0.0013482 0.00088433 0.0050405 -0.00098734 0.0026551 0.0034614 -0.00060215 -0.0013345 0.0061156 -0.0044924 0.087986 0 0 0 0 0 0 0 0 0 0 0 0 0 0 0 0 0
0.10547 -0.00049156 -0.0012875 0.0053642 0.002001 0.0039904 3.9529e-06 -5.2663e-05 -0.00033469 -0.0021712 0.0032407 -0.0036069 -0.043996 0 0 0 0 0 0 0 0 0 0 0 0 0 0 0 0 0
0.10938 -0.0008201 -0.00090093 0.0072772 -0.0012428 0.0061755 -0.0022487 -0.003737 -0.00047976 0.00015075 -0.00023484 -0.002656 -0.093742 0 0 0 0 0 0 0 0 0 0 0 0 0 0 0 0 0
0.11328 -0.00067486 -0.00028466 0.0060986 -0.0041211 0.0056706 -0.0043526 -0.0057755 -0.00041247 0.0044253 -0.0026701 -0.002121 -0.02235 0 0 0 0 0 0 0 0 0 0 0 0 0 0 0 0 0
0.11719 -0.00051971 0.00033731 0.0037316 -0.0062491 0.0048029 -0.0064937 -0.0058131 0.00055156 0.0080125 -0.0038276 -0.001209 0.07891 0 0 0 0 0 0 0 0 0 0 0 0 0 0 0 0 0
0.12109 -0.00057882 0.00070012 0.0026638 -0.0072667 0.0059798 -0.0083935 -0.0049468 0.0020155 0.0083774 -0.0045594 0.00081804 0.092041 0 0 0 0 0 0 0 0 0 0 0 0 0 0 0 0 0
0.125 -0.00066007 0.00065095 0.0036527 -0.0068095 0.0091629 -0.0092746 -0.0045063 0.0025884 0.0047463 -0.0054491 0.003379 -0.00047334 0 0 0 0 0 0 0 0 0 0 0 0 0 0 0 0 0
0.12891 -0.00048439 0.00025378 0.0051347 -0.0047748 0.011484 -0.0082938 -0.0048038 0.0012748 -0.0012174 -0.0059986 0.0049271 -0.10034 0 0 0 0 0 0 0 0 0 0 0 0 0 0 0 0 0
0.13281 -0.00011546 -0.00024277 0.0048282 -0.0016064 0.0096143 -0.0051672 -0.0049808 -0.0012923 -0.0063162 -0.0052066 0.0045529 -0.1017 0 0 0 0 0 0 0 0 0 0 0 0 0 0 0 0 0
0.13672 2.752e-05 -0.00055646 0.0019005 0.0017966 0.0028319 -0.00053339 -0.0039946 -0.0032074 -0.0078347 -0.0028073 0.002994 -0.0037591 0 0 0 0 0 0 0 0 0 0 0 0 0 0 0 0 0
0.14063 -0.00036761 -0.00053708 -0.0023301 0.0045749 -0.0060098 0.0042336 -0.0017262 -0.0030394 -0.0053226 0.00024804 0.0018399 0.090943 0 0 0 0 0 0 0 0 0 0 0 0 0 0 0 0 0
0.14453 -0.0010571 -0.00024499 -0.0056278 0.0063796 -0.012514 0.0076779 0.00085083 -0.0012498 -0.00084423 0.0026026 0.0017539 0.086655 0 0 0 0 0 0 0 0 0 0 0 0 0 0 0 0 0
0.14844 -0.0013402 8.9678e-05 -0.0066326 0.0073842 -0.013942 0.0089858 0.0025363 0.00020103 0.0025318 0.0037107 0.0016885 -0.0066589 0 0 0 0 0 0 0 0 0 0 0 0 0 0 0 0 0
0.15234 -0.00070158 0.00019401 -0.0055445 0.0078556 -0.010843 0.0083374 0.0029155 -0.00025457 0.0029036 0.0041465 4.6487e-05 -0.088104 0 0 0 0 0 0 0 0 0 0 0 0 0 0 0 0 0
0.15625 0.00059787 -9.5772e-05 -0.0033713 0.0077459 -0.0060139 0.0066658 0.0025592 -0.0022465 0.00075577 0.0046976 -0.0033839 -0.073931 0 0 0 0 0 0 0 0 0 0 0 0 0 0 0 0 0
0.16016 0.0016014 -0.00072433 -0.00086027 0.0067134 -0.0020879 0.0049719 0.0023125 -0.0037888 -0.0016391 0.0052673 -0.0068086 0.017381 0 0 0 0 0 0 0 0 0 0 0 0 0 0 0 0 0
0.16406 0.0014199 -0.0014139 0.001728 0.0045166 3.4862e-05 0.0036303 0.0024531 -0.0031444 -0.0020869 0.0048261 -0.0078905 0.089462 0 0 0 0 0 0 0 0 0 0 0 0 0 0 0 0 0
0.16797 2.0187e-05 -0.0017989 0.004046 0.0013536 0.00096467 0.0021636 0.0025459 -0.00041511 -0.00011692 0.0025375 -0.005889 0.070515 0 0 0 0 0 0 0 0 0 0 0 0 0 0 0 0 0
0.17188 -0.0016909 -0.0016461 0.0053167 -0.0021718 0.0016573 -0.00031115 0.0020523 0.0026224 0.0028078 -0.0010962 -0.002334 -0.015961 0 0 0 0 0 0 0 0 0 0 0 0 0 0 0 0 0
0.17578 -0.0025923 -0.001019 0.0048938 -0.0053556 0.0026827 -0.0042301 0.00099271 0.0041563 0.0045265 -0.0043197 0.00041793 -0.082145 0 0 0 0 0 0 0 0 0 0 0 0 0 0 0 0 0
0.17969 -0.0022538 -0.00024766 0.0031584 -0.0076304 0.0042994 -0.0089311 -3.2769e-05 0.0038033 0.0037808 -0.0054882 0.0012622 -0.069068 0 0 0 0 0 0 0 0 0 0 0 0 0 0 0 0 0
0.18359 -0.001228 0.00030259 0.0015636 -0.0085787 0.0066016 -0.012754 -0.0004516 0.002586 0.00096501 -0.004468 0.0010102 -0.0016266 0 0 0 0 0 0 0 0 0 0 0 0 0 0 0 0 0
0.1875 -0.00050143 0.00049391 0.0014383 -0.0079111 0.0091345 -0.013932 -0.00029429 0.001686 -0.0023683 -0.0027457 0.0011374 0.047248 0 0 0 0 0 0 0 0 0 0 0 0 0 0 0 0 0
0.19141 -0.00062829 0.00048995 0.0025913 -0.005631 0.010448 -0.011698 -0.00014265 0.0013708 -0.0046558 -0.0021156 0.0020847 0.037239 0 0 0 0 0 0 0 0 0 0 0 0 0 0 0 0 0
0.19531 -0.0013151 0.00056956 0.0032138 -0.0022871 0.0086019 -0.0068156 -0.00051996 0.0010972 -0.0051853 -0.0031217 0.0029097 -0.0026285 0 0 0 0 0 0 0 0 0 0 0 0 0 0 0 0 0
0.19922 -0.0017695 0.0008427 0.001433 0.0010683 0.0027571 -0.0011232 -0.0013453 0.00044082 -0.0041823 -0.0046177 0.002517 -0.015685 0 0 0 0 0 0 0 0 0 0 0 0 0 0 0 0 0
0.20313 -0.001429 0.0011299 -0.0028103 0.00341 -0.0054455 0.003574 -0.0019729 -0.00031159 -0.0023359 -0.0047668 0.00098211 0.014514 0 0 0 0 0 0 0 0 0 0 0 0 0 0 0 0 0
0.20703 -0.00039957 0.0011221 -0.0073654 0.0044133 -0.012323 0.0064343 -0.0017381 -0.00054549 -0.00031324 -0.0025554 -0.00052608 0.046957 0 0 0 0 0 0 0 0 0 0 0 0 0 0 0 0 0
0.21094 0.00072787 0.00067462 -0.0094626 0.0046309 -0.014524 0.0076937 -0.0004757 -0.00013753 0.0014154 0.0014256 -0.0010916 0.03325 0 0 0 0 0 0 0 0 0 0 0 0 0 0 0 0 0
0.21484 0.0014246 -4.1707e-05 -0.0079336 0.0048969 -0.011522 0.008011 0.0014101 0.00031396 0.002541 0.0054296 -0.0010963 -0.023556 0 0 0 0 0 0 0 0 0 0 0 0 0 0 0 0 0
0.21875 0.0015997 -0.00067138 -0.0040835 0.0054349 -0.006016 0.0077079 0.0032581 0.00015788 0.0029272 0.0077034 -0.0017321 -0.067837 0 0 0 0 0 0 0 0 0 0 0 0 0 0 0 0 0
0.22266 0.0015204 -0.00095757 -0.00047925 0.0055296 -0.0017407 0.0065666 0.00447 -0.00049615 0.0027272 0.0074218 -0.0034845 -0.049427 0 0 0 0 0 0 0 0 0 0 0 0 0 0 0 0 0
0.22656 0.0014554 -0.00090657 0.0011863 0.0041576 -0.00053233 0.0042729 0.0046138 -0.00078301 0.0024015 0.0048971 -0.0052917 0.022488 0 0 0 0 0 0 0 0 0 0 0 0 0 0 0 0 0
0.23047 0.0014338 -0.00069269 0.0012487 0.0010551 -0.0011412 0.00098922 0.0034378 2.0153e-05 0.0024527 0.001202 -0.005414 0.087367 0 0 0 0 0 0 0 0 0 0 0 0 0 0 0 0 0
0.23438 0.0013119 -0.00042843 0.0013626 -0.0027881 -0.00070881 -0.0025376 0.001013 0.001633 0.0029945 -0.0023779 -0.0031934 0.093591 0 0 0 0 0 0 0 0 0 0 0 0 0 0 0 0 0
0.23828 0.00099598 -5.3886e-05 0.0027778 -0.0057324 0.002545 -0.0054353 -0.0020523 0.0028886 0.0035381 -0.004805 0.00014109 0.046766 0 0 0 0 0 0 0 0 0 0 0 0 0 0 0 0 0
0.24219 0.00054816 0.00053802 0.0052216 -0.0066964 0.0077892 -0.0072699 -0.0046583 0.0027632 0.0032816 -0.0056197 0.0025375 -0.0024639 0 0 0 0 0 0 0 0 0 0 0 0 0 0 0 0 0
0.24609 9.077e-05 0.0012845 0.0072465 -0.0058919 0.012319 -0.0081609 -0.0057228 0.0013048 0.0017667 -0.0050949 0.0030268 -0.013716 0 0 0 0 0 0 0 0 0 0 0 0 0 0 0 0 0
0.25 -0.00032639 0.0018971 0.0074901 -0.0044511 0.013626 -0.008358 -0.0048882 -0.00044133 -0.00060609 -0.0040677 0.0025484 0.0056534 0 0 0 0 0 0 0 0 0 0 0 0 0 0 0 0 0
0.25391 -0.00071319 0.0020599 0.0056315 -0.0033414 0.010957 -0.0077477 -0.0028335 -0.0013859 -0.0026763 -0.0034041 0.0028665 0.017918 0 0 0 0 0 0 0 0 0 0 0 0 0 0 0 0 0
0.25781 -0.0010097 0.0017079 0.0023761 -0.0025976 0.005363 -0.0058465 -0.0008425 -0.0012533 -0.0032515 -0.0033737 0.0046965 0.0026971 0 0 0 0 0 0 0 0 0 0 0 0 0 0 0 0 0
0.26172 -0.0010437 0.0011088 -0.0011973 -0.0015284 -0.0012562 -0.0023596 9.2245e-05 -0.00056814 -0.0019641 -0.0034275 0.0069289 -0.020216 0 0 0 0 0 0 0 0 0 0 0 0 0 0 0 0 0
0.26563 -0.00069162 0.0006519 -0.00418 0.00040365 -0.0070501 0.0022107 -8.2861e-05 4.8202e-05 0.00038564 -0.0026363 0.0076724 -0.016641 0 0 0 0 0 0 0 0 0 0 0 0 0 0 0 0 0
0.26953 -9.6509e-05 0.00052668 -0.0059531 0.0029382 -0.010582 0.0065486 -0.00058582 0.00042717 0.0022878 -0.00050119 0.0059925 0.01958 0 0 0 0 0 0 0 0 0 0 0 0 0 0 0 0 0
0.27344 0.00033446 0.00058517 -0.006161 0.0051953 -0.011036 0.0092435 -0.00050003 0.00071869 0.0024952 0.002523 0.0026211 0.057047 0 0 0 0 0 0 0 0 0 0 0 0 0 0 0 0 0
0.27734 0.00024058 0.000509 -0.0048603 0.006408 -0.0086184 0.0096981 0.00055327 0.00089766 0.00085699 0.0052435 -0.00089966 0.060911 0 0 0 0 0 0 0 0 0 0 0 0 0 0 0 0 0
0.28125 -0.00032895 0.00011979 -0.0027012 0.006434 -0.0047985 0.0084541 0.0022668 0.00063502 -0.0015424 0.0065137 -0.0035527 0.031529 0 0 0 0 0 0 0 0 0 0 0 0 0 0 0 0 0
0.28516 -0.00088035 -0.00045166 -0.00071548 0.0055929 -0.0017139 0.0066303 0.0039799 -0.00024265 -0.003028 0.0059431 -0.0052409 0.0036082 0 0 0 0 0 0 0 0 0 0 0 0 0 0 0 0 0
0.28906 -0.00087871 -0.00087709 0.0003706 0.004127 -0.00073509 0.004946 0.0050738 -0.0012735 -0.0023616 0.0040056 -0.0060443 0.0065134 0 0 0 0 0 0 0 0 0 0 0 0 0 0 0 0 0
0.29297 -0.00025916 -0.00090423 0.00075347 0.0019607 -0.0012771 0.0031818 0.0051356 -0.0015617 0.00046865 0.0015747 -0.005482 0.030335 0 0 0 0 0 0 0 0 0 0 0 0 0 0 0 0 0
0.29688 0.00044959 -0.00054503 0.0014184 -0.00095042 -0.0011055 0.00056583 0.0039723 -0.00062184 0.0041598 -0.00063402 -0.0028658 0.036367 0 0 0 0 0 0 0 0 0 0 0 0 0 0 0 0 0
0.30078 0.00056456 -3.5923e-05 0.0032119 -0.0040991 0.0017975 -0.0032486 0.0017102 0.00097718 0.0067646 -0.0022833 0.0015413 0.0013951 0 0 0 0 0 0 0 0 0 0 0 0 0 0 0 0 0
0.30469 -0.00010919 0.00036039 0.0059018 -0.0064044 0.0072647 -0.00749 -0.0010367 0.0019494 0.0067616 -0.0032892 0.0059655 -0.052801 0 0 0 0 0 0 0 0 0 0 0 0 0 0 0 0 0
0.30859 -0.001031 0.00052786 0.0081364 -0.006875 0.012641 -0.010515 -0.0032344 0.0014282 0.0039376 -0.0036534 0.0080998 -0.078173 0 0 0 0 0 0 0 0 0 0 0 0 0 0 0 0 0
0.3125 -0.0013471 0.00052398 0.0084238 -0.0054054 0.014564 -0.010848 -0.0039337 -0.00016004 -0.0004286 -0.0034644 0.0069267 -0.048864 0 0 0 0 0 0 0 0 0 0 0 0 0 0 0 0 0
0.31641 -0.00064392 0.00048469 0.0062965 -0.0029319 0.011432 -0.0081917 -0.0029341 -0.00139 -0.0042302 -0.0029597 0.0036402 0.011416 0 0 0 0 0 0 0 0 0 0 0 0 0 0 0 0 0
0.32031 0.00063767 0.00051116 0.0026359 -0.00073056 0.0045436 -0.0036052 -0.0010041 -0.0010966 -0.0057072 -0.0024225 0.00064959 0.051917 0 0 0 0 0 0 0 0 0 0 0 0 0 0 0 0 0
0.32422 0.001525 0.00061091 -0.0010756 0.00055457 -0.0029093 0.0012334 0.00066708 0.00056046 -0.0044543 -0.0019109 -0.00049638 0.043767 0 0 0 0 0 0 0 0 0 0 0 0 0 0 0 0 0
0.32813 0.0013137 0.00069769 -0.0038261 0.0012903 -0.0080248 0.0050356 0.0013973 0.002232 -0.0016264 -0.0011182 -0.00033381 0.0050896 0 0 0 0 0 0 0 0 0 0 0 0 0 0 0 0 0
0.33203 0.00015469 0.00063117 -0.0055071 0.0023109 -0.0097803 0.0073977 0.0014939 0.0025795 0.00083151 0.00036903 -0.00073233 -0.021527 0 0 0 0 0 0 0 0 0 0 0 0 0 0 0 0 0
0.33594 -0.0010775 0.00029387 -0.0064604 0.0039674 -0.0090287 0.008544 0.0018122 0.0014156 0.0014642 0.0025515 -0.002955 -0.013238 0 0 0 0 0 0 0 0 0 0 0 0 0 0 0 0 0
0.33984 -0.0015083 -0.00030637 -0.0067748 0.005649 -0.0073421 0.0087457 0.0027867 -0.00023302 0.0002556 0.0047353 -0.0064137 0.013405 0 0 0 0 0 0 0 0 0 0 0 0 0 0 0 0 0
0.34375 -0.00094266 -0.00097212 -0.0061201 0.0062165 -0.0058616 0.0080259 0.003876 -0.0011047 -0.001417 0.0058661 -0.0092292 0.024835 0 0 0 0 0 0 0 0 0 0 0 0 0 0 0 0 0
0.34766 6.1209e-05 -0.001379 -0.0042355 0.0049591 -0.0048751 0.006341 0.0039991 -0.00074985 -0.0018208 0.0052979 -0.0099077 0.007659 0 0 0 0 0 0 0 0 0 0 0 0 0 0 0 0 0
0.35156 0.00072899 -0.0012783 -0.0014558 0.0022265 -0.0039951 0.0038913 0.0025748 0.00027259 -0.00018493 0.0033405 -0.0084619 -0.019374 0 0 0 0 0 0 0 0 0 0 0 0 0 0 0 0 0
0.35547 0.00070403 -0.00071142 0.0013652 -0.00080507 -0.0024835 0.0011209 0.00015761 0.0010711 0.0026467 0.001052 -0.0060391 -0.028402 0 0 0 0 0 0 0 0 0 0 0 0 0 0 0 0 0
0.35938 0.00023615 -4.1114e-05 0.0034839 -0.003012 0.00040378 -0.0016104 -0.0019746 0.0012066 0.0047255 -0.00059094 -0.0036849 -0.012428 0 0 0 0 0 0 0 0 0 0 0 0 0 0 0 0 0
0.36328 -0.00016563 0.00028181 0.0047769 -0.0040851 0.0048928 -0.0042604 -0.0029145 0.00087571 0.0043453 -0.0014229 -0.0016139 0.010325 0 0 0 0 0 0 0 0 0 0 0 0 0 0 0 0 0
0.36719 -0.0002303 6.8152e-05 0.0055768 -0.0045567 0.01009 -0.0068821 -0.002865 0.00049218 0.0012837 -0.002062 0.00040175 0.019365 0 0 0 0 0 0 0 0 0 0 0 0 0 0 0 0 0
0.37109 -0.00010762 -0.00042921 0.0060201 -0.0051265 0.013896 -0.0091243 -0.0028278 0.00023731 -0.0029543 -0.0031589 0.002219 0.013923 0 0 0 0 0 0 0 0 0 0 0 0 0 0 0 0 0
0.375 -0.00012068 -0.00068542 0.0056539 -0.0059108 0.013963 -0.01006 -0.003554 3.301e-05 -0.0060867 -0.004633 0.0031827 0.0096281 0 0 0 0 0 0 0 0 0 0 0 0 0 0 0 0 0
0.37891 -0.00038137 -0.00031823 0.0038083 -0.0062638 0.0093321 -0.0087336 -0.0047649 -0.00016963 -0.0065471 -0.0056134 0.0028596 0.016399 0 0 0 0 0 0 0 0 0 0 0 0 0 0 0 0 0
0.38281 -0.00065359 0.00058106 0.00043163 -0.0053085 0.0015267 -0.0050748 -0.0053596 -0.00023039 -0.0044798 -0.0051453 0.0017427 0.025449 0 0 0 0 0 0 0 0 0 0 0 0 0 0 0 0 0
0.38672 -0.00057796 0.0014796 -0.0034622 -0.0027149 -0.0060314 -0.00031277 -0.0043786 -5.794e-06 -0.0015532 -0.0030126 0.00096622 0.021055 0 0 0 0 0 0 0 0 0 0 0 0 0 0 0 0 0
0.39063 -2.7863e-05 0.0017844 -0.0062802 0.00091633 -0.01011 0.0036713 -0.0018212 0.00036989 0.00025324 5.0265e-05 0.0011736 0.0023391 0 0 0 0 0 0 0 0 0 0 0 0 0 0 0 0 0
0.39453 0.00073298 0.001273 -0.0069341 0.0043589 -0.0097572 0.0056476 0.0013657 0.00050358 8.3778e-06 0.0028987 0.0017123 -0.012251 0 0 0 0 0 0 0 0 0 0 0 0 0 0 0 0 0
0.39844 0.0012218 0.00023841 -0.0055918 0.0064859 -0.0067475 0.0058831 0.0039971 0.00011459 -0.0016269 0.0047353 0.001124 -0.0049189 0 0 0 0 0 0 0 0 0 0 0 0 0 0 0 0 0
0.40234 0.0010852 -0.00074595 -0.0034435 0.0068492 -0.0040467 0.0057172 0.0053573 -0.00061745 -0.0030176 0.0054281 -0.001406 0.019432 0 0 0 0 0 0 0 0 0 0 0 0 0 0 0 0 0
0.40625 0.00035564 -0.0012347 -0.0017127 0.005726 -0.0035625 0.006187 0.0053811 -0.0011245 -0.0028267 0.0052363 -0.0050253 0.035673 0 0 0 0 0 0 0 0 0 0 0 0 0 0 0 0 0
0.41016 -0.00055238 -0.0011723 -0.00078231 0.0037171 -0.0049365 0.0069435 0.0043856 -0.00092076 -0.00098125 0.0043698 -0.0076833 0.024967 0 0 0 0 0 0 0 0 0 0 0 0 0 0 0 0 0
0.41406 -0.0010817 -0.00083988 -0.00013737 0.0013127 -0.0061375 0.0064972 0.0027893 -3.8653e-05 0.0013499 0.0028864 -0.0077411 -0.003331 0 0 0 0 0 0 0 0 0 0 0 0 0 0 0 0 0
0.41797 -0.00085773 -0.00058105 0.00094958 -0.0012222 -0.0051402 0.0036261 0.0010463 0.00097628 0.0026692 0.00096715 -0.0052751 -0.01974 0 0 0 0 0 0 0 0 0 0 0 0 0 0 0 0 0
0.42188 7.3939e-05 -0.00054574 0.0026808 -0.0036567 -0.001306 -0.0013188 -0.00037725 0.0014992 0.0021985 -0.00086321 -0.0019156 -0.0055467 0 0 0 0 0 0 0 0 0 0 0 0 0 0 0 0 0
0.42578 0.0012265 -0.00063454 0.0045652 -0.0056055 0.0043638 -0.0064162 -0.0012121 0.0012952 0.00028116 -0.001964 0.0005632 0.026549 0 0 0 0 0 0 0 0 0 0 0 0 0 0 0 0 0
0.42969 0.0019161 -0.00063734 0.005843 -0.0066017 0.009912 -0.0095063 -0.0016484 0.00064695 -0.0020446 -0.0021211 0.0015914 0.045084 0 0 0 0 0 0 0 0 0 0 0 0 0 0 0 0 0
0.43359 0.0016815 -0.00042045 0.0060272 -0.0063773 0.013345 -0.0096796 -0.0022555 9.7995e-05 -0.0038154 -0.0018311 0.0019574 0.0328 0 0 0 0 0 0 0 0 0 0 0 0 0 0 0 0 0
0.4375 0.00063826 -1.6206e-05 0.0051071 -0.0050521 0.013333 -0.0076575 -0.0034188 6.7322e-05 -0.0045934 -0.0019137 0.0028056 0.0043642 0 0 0 0 0 0 0 0 0 0 0 0 0 0 0 0 0
0.44141 -0.00051625 0.00042337 0.0033824 -0.0030183 0.0096719 -0.0048755 -0.0047424 0.00060407 -0.0043672 -0.0026967 0.0044943 -0.010527 0 0 0 0 0 0 0 0 0 0 0 0 0 0 0 0 0
0.44531 -0.00094236 0.00074062 0.0012227 -0.00063562 0.0034959 -0.0022453 -0.0051006 0.0013749 -0.0032486 -0.003537 0.0062718 -0.00013531 0 0 0 0 0 0 0 0 0 0 0 0 0 0 0 0 0
0.44922 -0.0002882 0.00085807 -0.0010127 0.0019383 -0.002978 0.0002623 -0.0035051 0.0018372 -0.0014337 -0.0032319 0.0068829 0.016665 0 0 0 0 0 0 0 0 0 0 0 0 0 0 0 0 0
0.45313 0.00097368 0.00078848 -0.0029486 0.004595 -0.0074073 0.0029967 -0.00010888 0.0015284 0.00053584 -0.0010777 0.005477 0.012381 0 0 0 0 0 0 0 0 0 0 0 0 0 0 0 0 0
0.45703 0.0018381 0.00058906 -0.0042554 0.0069861 -0.008626 0.0057926 0.0036275 0.00038272 0.0016849 0.0023398 0.002159 -0.01658 0 0 0 0 0 0 0 0 0 0 0 0 0 0 0 0 0
0.46094 0.0015344 0.00031248 -0.0048278 0.008474 -0.0073794 0.0078532 0.0058992 -0.0011033 0.0011218 0.0053959 -0.0020232 -0.043356 0 0 0 0 0 0 0 0 0 0 0 0 0 0 0 0 0
0.46484 0.00017702 -8.1371e-06 -0.0048717 0.0084859 -0.0057414 0.0084382 0.005879 -0.002066 -0.0010686 0.0066032 -0.0055011 -0.038532 0 0 0 0 0 0 0 0 0 0 0 0 0 0 0 0 0
0.46875 -0.0012622 -0.00034179 -0.0047058 0.0069923 -0.0054631 0.0075639 0.0042278 -0.0018343 -0.0034166 0.0057445 -0.0068317 -0.0028159 0 0 0 0 0 0 0 0 0 0 0 0 0 0 0 0 0
0.47266 -0.0016878 -0.00063999 -0.0043839 0.0046317 -0.0064978 0.0059371 0.0023509 -0.00049915 -0.0038469 0.0039775 -0.0054123 0.031661 0 0 0 0 0 0 0 0 0 0 0 0 0 0 0 0 0
0.47656 -0.0007421 -0.00084184 -0.003515 0.0022871 -0.0069609 0.0041994 0.0011361 0.0010177 -0.0013274 0.0027997 -0.0019593 0.034276 0 0 0 0 0 0 0 0 0 0 0 0 0 0 0 0 0
0.48047 0.00091833 -0.00090212 -0.0015607 0.00045395 -0.0046554 0.0023178 0.00037113 0.0015878 0.0029309 0.0027621 0.0016911 0.0084639 0 0 0 0 0 0 0 0 0 0 0 0 0 0 0 0 0
0.48438 0.0021559 -0.00081387 0.0015474 -0.001027 0.0010174 -0.00019174 -0.00068517 0.00076917 0.0059781 0.0030476 0.0036128 -0.011511 0 0 0 0 0 0 0 0 0 0 0 0 0 0 0 0 0
0.48828 0.0022375 -0.00060028 0.0050034 -0.0026162 0.008286 -0.0034278 -0.002275 -0.00078491 0.0052627 0.0022739 0.0030977 0.0027724 0 0 0 0 0 0 0 0 0 0 0 0 0 0 0 0 0
0.49219 0.0013371 -0.000284 0.0073838 -0.0044434 0.01398 -0.0065617 -0.003781 -0.0018157 0.00080699 -0.00018915 0.0012216 0.04224 0 0 0 0 0 0 0 0 0 0 0 0 0 0 0 0 0
0.49609 0.00028647 0.00012699 0.0074919 -0.0060144 0.015484 -0.0082396 -0.0043981 -0.0014761 -0.004478 -0.0035253 4.7661e-05 0.067776 0 0 0 0 0 0 0 0 0 0 0 0 0 0 0 0 0
0.5 -0.00013499 0.00060895 0.0051875 -0.0065447 0.012255 -0.007615 -0.0040663 -5.0593e-06 -0.0068363 -0.0059786 0.00097355 0.049972 0 0 0 0 0 0 0 0 0 0 0 0 0 0 0 0 0
0.50391 0.00026084 0.0010708 0.0015532 -0.005593 0.0059713 -0.0050381 -0.0035894 0.0015242 -0.0045569 -0.0061093 0.0035753 0.00021194 0 0 0 0 0 0 0 0 0 0 0 0 0 0 0 0 0
0.50781 0.0010915 0.0013462 -0.0017671 -0.0033892 -0.00057414 -0.0017432 -0.0037356 0.0021272 0.00064747 -0.0037647 0.0059716 -0.039209 0 0 0 0 0 0 0 0 0 0 0 0 0 0 0 0 0
0.51172 0.0018282 0.001272 -0.0035851 -0.00059153 -0.0049925 0.0011465 -0.0042555 0.0016541 0.0049638 -6.0989e-05 0.0064034 -0.035857 0 0 0 0 0 0 0 0 0 0 0 0 0 0 0 0 0
0.51563 0.0021627 0.00081098 -0.0038117 0.0022063 -0.0063607 0.0033373 -0.0039366 0.00073028 0.0054408 0.0034599 0.0046179 0.0027187 0 0 0 0 0 0 0 0 0 0 0 0 0 0 0 0 0
0.51953 0.002039 0.0001153 -0.0033078 0.0046794 -0.0054308 0.0051817 -0.0017823 5.522e-05 0.0021552 0.0057258 0.0018524 0.039037 0 0 0 0 0 0 0 0 0 0 0 0 0 0 0 0 0
0.52344 0.0014817 -0.0005479 -0.0031195 0.0065354 -0.0040258 0.0068922 0.0017993 -0.00019605 -0.0021245 0.0064481 -0.00044259 0.043594 0 0 0 0 0 0 0 0 0 0 0 0 0 0 0 0 0
0.52734 0.0005287 -0.00096542 -0.0036931 0.0072425 -0.0039217 0.0080263 0.005037 -0.00032313 -0.004317 0.005858 -0.0018222 0.021024 0 0 0 0 0 0 0 0 0 0 0 0 0 0 0 0 0
0.53125 -0.00063673 -0.0011035 -0.0046008 0.0062137 -0.0057046 0.007778 0.0061517 -0.00057312 -0.0033256 0.0043413 -0.0028469 -0.00038377 0 0 0 0 0 0 0 0 0 0 0 0 0 0 0 0 0
0.53516 -0.0015832 -0.0010777 -0.0048922 0.0034148 -0.0082312 0.0057543 0.0048071 -0.0007832 -0.00041815 0.0023403 -0.0040097 -0.0013612 0 0 0 0 0 0 0 0 0 0 0 0 0 0 0 0 0
0.53906 -0.0018111 -0.00099872 -0.0037607 -0.00022363 -0.0091702 0.0024361 0.002304 -0.00059304 0.0023056 0.0004249 -0.0048469 0.0094641 0 0 0 0 0 0 0 0 0 0 0 0 0 0 0 0 0
0.54297 -0.0011468 -0.00084849 -0.0010759 -0.0031804 -0.0065038 -0.0011209 0.00035491 4.2506e-05 0.0037157 -0.00082108 -0.0042569 0.0089021 0 0 0 0 0 0 0 0 0 0 0 0 0 0 0 0 0
0.54688 2.6119e-05 -0.00051668 0.0024963 -0.0043737 -0.00010081 -0.004024 -0.00037999 0.00066222 0.0041255 -0.0012004 -0.0017361 -0.012539 0 0 0 0 0 0 0 0 0 0 0 0 0 0 0 0 0
0.55078 0.0009976 3.7177e-05 0.0057891 -0.0039886 0.0077978 -0.0060134 -0.00063431 0.00070276 0.0043354 -0.0012234 0.0017923 -0.039425 0 0 0 0 0 0 0 0 0 0 0 0 0 0 0 0 0
0.55469 0.0012782 0.00066881 0.007648 -0.003291 0.013703 -0.007303 -0.00153 0.00010391 0.0045195 -0.0018659 0.004519 -0.04848 0 0 0 0 0 0 0 0 0 0 0 0 0 0 0 0 0
0.55859 0.00096968 0.0011198 0.0074228 -0.0034937 0.014957 -0.0080788 -0.0032946 -0.00054209 0.0041562 -0.0037479 0.0052335 -0.033694 0 0 0 0 0 0 0 0 0 0 0 0 0 0 0 0 0
0.5625 0.00059537 0.0012231 0.0052412 -0.0046402 0.011334 -0.008205 -0.004961 -0.00051219 0.0029063 -0.0063618 0.0043224 -0.011623 0 0 0 0 0 0 0 0 0 0 0 0 0 0 0 0 0
0.56641 0.00054818 0.0010405 0.0019454 -0.0055204 0.0050469 -0.007369 -0.0052674 0.00033425 0.0012782 -0.0081257 0.0032844 -0.0023793 0 0 0 0 0 0 0 0 0 0 0 0 0 0 0 0 0
0.57031 0.00070342 0.00078258 -0.0013057 -0.0047209 -0.0007917 -0.0054084 -0.0038065 0.001355 0.00021577 -0.0074269 0.0032125 -0.008766 0 0 0 0 0 0 0 0 0 0 0 0 0 0 0 0 0
0.57422 0.00059043 0.00058299 -0.0036014 -0.0018862 -0.0040822 -0.0024567 -0.001324 0.0016575 3.7244e-05 -0.0039226 0.0037094 -0.016475 0 0 0 0 0 0 0 0 0 0 0 0 0 0 0 0 0
0.57813 -4.8112e-05 0.00036244 -0.0047032 0.0019173 -0.0047429 0.0011522 0.0010046 0.00088024 -1.2309e-05 0.00098675 0.0032822 -0.013098 0 0 0 0 0 0 0 0 0 0 0 0 0 0 0 0 0
0.58203 -0.00088975 -5.7091e-05 -0.0050423 0.00501 -0.0042945 0.0049803 0.0025027 -0.00049183 -0.0009242 0.0050063 0.00083326 -0.0024036 0 0 0 0 0 0 0 0 0 0 0 0 0 0 0 0 0
0.58594 -0.001264 -0.00069033 -0.0052587 0.006316 -0.0045333 0.0084273 0.0032522 -0.0015371 -0.0025829 0.0065225 -0.0031541 0.0028655 0 0 0 0 0 0 0 0 0 0 0 0 0 0 0 0 0
0.58984 -0.00078893 -0.0012624 -0.005597 0.0059384 -0.0062538 0.01068 0.0036234 -0.0016357 -0.003432 0.0056656 -0.0068021 5.1034e-06 0 0 0 0 0 0 0 0 0 0 0 0 0 0 0 0 0
0.59375 0.00020573 -0.0013961 -0.0056343 0.0047223 -0.0087371 0.010945 0.0037505 -0.00089667 -0.0017878 0.0040059 -0.008179 0.0026509 0 0 0 0 0 0 0 0 0 0 0 0 0 0 0 0 0
0.59766 0.00090352 -0.00097347 -0.0046053 0.0033702 -0.010162 0.0089307 0.0035252 1.2521e-05 0.0022814 0.0031598 -0.0066114 0.024504 0 0 0 0 0 0 0 0 0 0 0 0 0 0 0 0 0
0.60156 0.00069041 -0.00032052 -0.0021096 0.001974 -0.0086626 0.0051783 0.0029562 0.00039485 0.0064006 0.0034711 -0.0029746 0.058363 0 0 0 0 0 0 0 0 0 0 0 0 0 0 0 0 0
0.60547 -0.00031999 1.3744e-05 0.0013674 0.00028285 -0.0035237 0.00084968 0.0022918 -4.3186e-05 0.0074944 0.003845 0.0010411 0.076698 0 0 0 0 0 0 0 0 0 0 0 0 0 0 0 0 0
0.60938 -0.0013935 -0.00026846 0.0045988 -0.0017287 0.0040741 -0.0029253 0.0016614 -0.0010964 0.0043551 0.0028119 0.0039384 0.057508 0 0 0 0 0 0 0 0 0 0 0 0 0 0 0 0 0
0.61328 -0.0017909 -0.00090851 0.0063747 -0.0036407 0.011301 -0.0055908 0.00070117 -0.0022315 -0.0010971 -0.0001186 0.0050214 0.0096445 0 0 0 0 0 0 0 0 0 0 0 0 0 0 0 0 0
0.61719 -0.0013278 -0.0012624 0.0062953 -0.0048935 0.015021 -0.0071502 -0.0012011 -0.0028461 -0.0051185 -0.0039451 0.0045035 -0.031059 0 0 0 0 0 0 0 0 0 0 0 0 0 0 0 0 0
0.62109 -0.00042627 -0.00083286 0.0049569 -0.005218 0.013621 -0.0077225 -0.0040801 -0.0025334 -0.0050318 -0.0068761 0.003339 -0.034137 0 0 0 0 0 0 0 0 0 0 0 0 0 0 0 0 0
0.625 0.00029193 0.00029226 0.0033812 -0.0047154 0.0081339 -0.0072337 -0.0068299 -0.0013198 -0.0012996 -0.0076087 0.0028489 -0.0035433 0 0 0 0 0 0 0 0 0 0 0 0 0 0 0 0 0
0.62891 0.00044743 0.0014831 0.0021849 -0.0035676 0.00172 -0.0055997 -0.0077122 0.00024123 0.0029213 -0.0061443 0.0040333 0.026939 0 0 0 0 0 0 0 0 0 0 0 0 0 0 0 0 0
0.63281 3.9832e-05 0.0020553 0.0012 -0.0017911 -0.002348 -0.0031298 -0.0057343 0.0012881 0.004288 -0.0035792 0.006733 0.028097 0 0 0 0 0 0 0 0 0 0 0 0 0 0 0 0 0
0.63672 -0.0006947 0.001779 -0.00015728 0.00062998 -0.0028488 -0.00055647 -0.0016909 0.0011729 0.0017253 -0.0011846 0.0092923 0.0042283 0 0 0 0 0 0 0 0 0 0 0 0 0 0 0 0 0
0.64063 -0.0014531 0.00098529 -0.0021476 0.00338 -0.0013126 0.0015006 0.0022271 -4.8289e-05 -0.0030528 0.00041718 0.009358 -0.013442 0 0 0 0 0 0 0 0 0 0 0 0 0 0 0 0 0
0.64453 -0.0019264 0.00022472 -0.0043048 0.0056909 -0.00068577 0.0031047 0.00409 -0.0015879 -0.0070753 0.0013958 0.005594 -0.001719 0 0 0 0 0 0 0 0 0 0 0 0 0 0 0 0 0
0.64844 -0.0018538 -0.00018054 -0.0057403 0.0067179 -0.0029625 0.0048778 0.0037307 -0.0024699 -0.008234 0.0022485 -0.00094292 0.028488 0 0 0 0 0 0 0 0 0 0 0 0 0 0 0 0 0
0.65234 -0.0011904 -0.00030175 -0.0058593 0.0061236 -0.0075917 0.0071204 0.00271 -0.0022403 -0.006383 0.0032525 -0.0071065 0.043036 0 0 0 0 0 0 0 0 0 0 0 0 0 0 0 0 0
0.65625 -0.0002791 -0.00039963 -0.0048134 0.0043097 -0.011829 0.0090182 0.0027452 -0.001252 -0.0029612 0.0042765 -0.0097414 0.021266 0 0 0 0 0 0 0 0 0 0 0 0 0 0 0 0 0
0.66016 0.00024793 -0.00060702 -0.0032853 0.0020528 -0.012676 0.0089017 0.0040432 -0.00029349 0.00015628 0.0049608 -0.0080232 -0.020267 0 0 0 0 0 0 0 0 0 0 0 0 0 0 0 0 0
0.66406 -8.0246e-05 -0.00081156 -0.0018476 -0.00011135 -0.0088969 0.0055916 0.0050865 7.3848e-05 0.0016427 0.0049645 -0.0040878 -0.042678 0 0 0 0 0 0 0 0 0 0 0 0 0 0 0 0 0
0.66797 -0.0010955 -0.00080926 -0.00053437 -0.0021597 -0.0017319 -0.00029712 0.0040653 -0.00013047 0.0011692 0.0040506 -0.0012987 -0.023414 0 0 0 0 0 0 0 0 0 0 0 0 0 0 0 0 0
0.67188 -0.0019779 -0.00052766 0.00097444 -0.0042769 0.0059749 -0.0063827 0.00062182 -0.00051298 -0.00055173 0.0020785 -0.0015236 0.021095 0 0 0 0 0 0 0 0 0 0 0 0 0 0 0 0 0
0.67578 -0.0018503 -8.3096e-05 0.0027831 -0.0063375 0.011409 -0.010053 -0.0036877 -0.00076173 -0.0020406 -0.00088784 -0.0037069 0.051898 0 0 0 0 0 0 0 0 0 0 0 0 0 0 0 0 0
0.67969 -0.00052732 0.00035737 0.0044403 -0.007757 0.013084 -0.010282 -0.0065913 -0.00085279 -0.0017668 -0.0043349 -0.0049309 0.045747 0 0 0 0 0 0 0 0 0 0 0 0 0 0 0 0 0
0.68359 0.0012644 0.00073167 0.0052071 -0.0078982 0.011236 -0.0081672 -0.0068368 -0.00087009 0.0007858 -0.0071946 -0.0030076 0.015966 0 0 0 0 0 0 0 0 0 0 0 0 0 0 0 0 0
0.6875 0.0024486 0.0010836 0.0046846 -0.006633 0.0073718 -0.0057643 -0.0049591 -0.00077116 0.0043761 -0.0081915 0.0016387 -0.0040314 0 0 0 0 0 0 0 0 0 0 0 0 0 0 0 0 0
0.69141 0.0024697 0.0014265 0.0031776 -0.0044834 0.0034058 -0.0043181 -0.0025669 -0.00046333 0.0064545 -0.0065927 0.0063271 0.0044075 0 0 0 0 0 0 0 0 0 0 0 0 0 0 0 0 0
0.69531 0.0016871 0.0016419 0.0014202 -0.0021913 0.0007246 -0.0034601 -0.00097104 -0.00011017 0.0048974 -0.0028537 0.008254 0.028538 0 0 0 0 0 0 0 0 0 0 0 0 0 0 0 0 0
0.69922 0.00095522 0.0015449 -7.077e-05 -0.00014669 -0.00046466 -0.0019619 -0.00039309 -0.00020621 -0.00012632 0.0014364 0.0065071 0.041246 0 0 0 0 0 0 0 0 0 0 0 0 0 0 0 0 0
0.70313 0.00082742 0.0010584 -0.001368 0.0017553 -0.0011745 0.00083469 -0.00024462 -0.001143 -0.0058072 0.0044442 0.0023917 0.031234 0 0 0 0 0 0 0 0 0 0 0 0 0 0 0 0 0
0.70703 0.0011597 0.00031748 -0.0028548 0.0037024 -0.002888 0.004303 7.2121e-05 -0.0026079 -0.0084904 0.0052586 -0.0018828 0.013506 0 0 0 0 0 0 0 0 0 0 0 0 0 0 0 0 0
0.71094 0.0014397 -0.00040563 -0.004578 0.0054501 -0.0063299 0.0070843 0.00069985 -0.0035172 -0.0063996 0.004452 -0.0047838 0.010428 0 0 0 0 0 0 0 0 0 0 0 0 0 0 0 0 0
0.71484 0.0014123 -0.00088952 -0.0059131 0.0062738 -0.010575 0.0082011 0.0014782 -0.0027839 -0.0010774 0.0035462 -0.0060216 0.025844 0 0 0 0 0 0 0 0 0 0 0 0 0 0 0 0 0
0.71875 0.0012934 -0.0010917 -0.005939 0.0054996 -0.01329 0.0076113 0.0022822 -0.00036266 0.0037497 0.0037415 -0.0060103 0.04112 0 0 0 0 0 0 0 0 0 0 0 0 0 0 0 0 0
0.72266 0.0013668 -0.0011179 -0.0042297 0.003141 -0.012169 0.0058324 0.003045 0.0024268 0.0050216 0.0048989 -0.0051228 0.036777 0 0 0 0 0 0 0 0 0 0 0 0 0 0 0 0 0
0.72656 0.0014801 -0.001089 -0.0013299 3.535e-05 -0.0066319 0.0032633 0.0034968 0.0037688 0.0025633 0.0056142 -0.0035365 0.015037 0 0 0 0 0 0 0 0 0 0 0 0 0 0 0 0 0
0.73047 0.001105 -0.0010396 0.0015594 -0.0026815 0.001477 2.4331e-05 0.0030993 0.0027875 -0.0011096 0.0043694 -0.0015846 -0.0018161 0 0 0 0 0 0 0 0 0 0 0 0 0 0 0 0 0
0.73438 -4.0811e-06 -0.00092064 0.0034394 -0.0043245 0.0088137 -0.0036043 0.0014518 0.00031211 -0.0030692 0.00085901 7.5218e-05 0.0046727 0 0 0 0 0 0 0 0 0 0 0 0 0 0 0 0 0
0.73828 -0.001269 -0.00066757 0.0041723 -0.0050038 0.012485 -0.0068312 -0.0011621 -0.0017493 -0.0022716 -0.0035859 0.00086039 0.029268 0 0 0 0 0 0 0 0 0 0 0 0 0 0 0 0 0
0.74219 -0.0015865 -0.00025445 0.0043792 -0.0053078 0.011682 -0.0086805 -0.0037155 -0.0019266 1.3422e-05 -0.0068513 0.00083235 0.048661 0 0 0 0 0 0 0 0 0 0 0 0 0 0 0 0 0
0.74609 -0.00035891 0.00028931 0.0047079 -0.0056438 0.007916 -0.008758 -0.0050813 -0.00030047 0.0016986 -0.007517 0.00072025 0.045956 0 0 0 0 0 0 0 0 0 0 0 0 0 0 0 0 0
0.75 0.0017102 0.00087171 0.0051522 -0.0058211 0.003834 -0.0076136 -0.0048622 0.0017028 0.0016889 -0.0057998 0.0012242 0.027295 0 0 0 0 0 0 0 0 0 0 0 0 0 0 0 0 0
0.75391 0.0029611 0.0013306 0.0050255 -0.0052116 0.0015157 -0.0062091 -0.0036345 0.0025678 0.00037972 -0.0032445 0.002246 0.013363 0 0 0 0 0 0 0 0 0 0 0 0 0 0 0 0 0
0.75781 0.0021306 0.0014698 0.0035831 -0.0033224 0.0013611 -0.0049603 -0.0023578 0.0018523 -0.0012838 -0.0014608 0.0028762 0.016374 0 0 0 0 0 0 0 0 0 0 0 0 0 0 0 0 0
0.76172 -0.00046393 0.0011726 0.00072971 -0.00029946 0.0021141 -0.0033473 -0.0015061 0.00031739 -0.0029066 -0.00095192 0.002246 0.028288 0 0 0 0 0 0 0 0 0 0 0 0 0 0 0 0 0
0.76563 -0.0030556 0.00052935 -0.0027843 0.0030294 0.0018331 -0.00055721 -0.00074429 -0.0009111 -0.0046828 -0.00094513 0.00044799 0.032363 0 0 0 0 0 0 0 0 0 0 0 0 0 0 0 0 0
0.76953 -0.0038602 -0.00015602 -0.0057969 0.0055862 -0.00082829 0.0034392 0.00057236 -0.0012753 -0.0064923 -0.00026314 -0.0014124 0.023561 0 0 0 0 0 0 0 0 0 0 0 0 0 0 0 0 0
0.77344 -0.0025606 -0.00054892 -0.007407 0.0066314 -0.0056947 0.0074651 0.0026048 -0.0010247 -0.0073019 0.0015741 -0.0021581 0.013953 0 0 0 0 0 0 0 0 0 0 0 0 0 0 0 0 0
0.77734 -0.00050172 -0.0005423 -0.0073741 0.0061212 -0.010953 0.0098372 0.0047352 -0.00073817 -0.0058215 0.003942 -0.001612 0.017198 0 0 0 0 0 0 0 0 0 0 0 0 0 0 0 0 0
0.78125 0.00057023 -0.00035744 -0.006046 0.0046348 -0.013967 0.0095607 0.0060405 -0.0007345 -0.0019467 0.0056552 -0.00076846 0.030721 0 0 0 0 0 0 0 0 0 0 0 0 0 0 0 0 0
0.78516 4.4482e-05 -0.00035616 -0.0040109 0.002954 -0.012697 0.0069395 0.0060429 -0.00090763 0.0025233 0.0058993 -0.00087793 0.037294 0 0 0 0 0 0 0 0 0 0 0 0 0 0 0 0 0
0.78906 -0.0011495 -0.00069652 -0.0018015 0.0015753 -0.0070082 0.003147 0.0050085 -0.0009838 0.0049081 0.004733 -0.0022846 0.025311 0 0 0 0 0 0 0 0 0 0 0 0 0 0 0 0 0
0.79297 -0.0015774 -0.001143 0.00019485 0.00045261 0.0010109 -0.00069087 0.0035583 -0.00080764 0.0037783 0.0028252 -0.004085 0.0046062 0 0 0 0 0 0 0 0 0 0 0 0 0 0 0 0 0
0.79688 -0.00072084 -0.0012345 0.0017066 -0.00086972 0.0080605 -0.0039974 0.0020437 -0.00038291 0.00035228 0.00081131 -0.0048841 -0.0018919 0 0 0 0 0 0 0 0 0 0 0 0 0 0 0 0 0
0.80078 0.00058732 -0.00069151 0.0025868 -0.0028139 0.011486 -0.0065325 0.00033052 0.00023755 -0.0022265 -0.0010736 -0.0039091 0.016466 0 0 0 0 0 0 0 0 0 0 0 0 0 0 0 0 0
0.80469 0.0010788 0.00030021 0.0028797 -0.0052969 0.010781 -0.0079809 -0.0018195 0.00097473 -0.0013163 -0.0028035 -0.0014791 0.043406 0 0 0 0 0 0 0 0 0 0 0 0 0 0 0 0 0
0.80859 0.00036398 0.0012006 0.0028247 -0.0075633 0.0076973 -0.007981 -0.0042042 0.0016324 0.0030419 -0.0041483 0.0014711 0.050031 0 0 0 0 0 0 0 0 0 0 0 0 0 0 0 0 0
0.8125 -0.00066016 0.0015411 0.0026954 -0.008492 0.0048646 -0.0065728 -0.0060619 0.0019023 0.0080088 -0.0045934 0.0041908 0.025229 0 0 0 0 0 0 0 0 0 0 0 0 0 0 0 0 0
0.81641 -0.0006931 0.001289 0.0025415 -0.0072427 0.0039182 -0.0044293 -0.0065411 0.0015944 0.010021 -0.0037647 0.0064007 -0.0098038 0 0 0 0 0 0 0 0 0 0 0 0 0 0 0 0 0
0.82031 0.00067454 0.0008259 0.0020514 -0.0038516 0.0044583 -0.0024127 -0.0053554 0.00089808 0.0074055 -0.0019426 0.0078871 -0.020298 0 0 0 0 0 0 0 0 0 0 0 0 0 0 0 0 0
0.82422 0.0025073 0.00057176 0.00071684 0.00063138 0.0045291 -0.00080489 -0.0030496 0.00033589 0.0015195 -7.0886e-05 0.0080459 0.0073343 0 0 0 0 0 0 0 0 0 0 0 0 0 0 0 0 0
0.82813 0.003331 0.00060692 -0.0017404 0.0046088 0.0021888 0.00093484 -0.00065091 0.00034258 -0.0043384 0.00089075 0.0061011 0.050036 0 0 0 0 0 0 0 0 0 0 0 0 0 0 0 0 0
0.83203 0.0024219 0.00063586 -0.0049635 0.0067591 -0.0029717 0.00349 0.0010118 0.00083509 -0.0072473 0.00076154 0.0019695 0.068929 0 0 0 0 0 0 0 0 0 0 0 0 0 0 0 0 0
0.83594 0.00039403 0.00030562 -0.0079154 0.0067128 -0.0093554 0.0066834 0.0018038 0.0012281 -0.0064284 0.00034598 -0.0030856 0.046618 0 0 0 0 0 0 0 0 0 0 0 0 0 0 0 0 0
0.83984 -0.0013894 -0.00043311 -0.0093291 0.0051475 -0.014165 0.009213 0.002256 0.00094 -0.0033186 0.00077709 -0.0068672 0.0039723 0 0 0 0 0 0 0 0 0 0 0 0 0 0 0 0 0
0.84375 -0.0019645 -0.0012545 -0.0084365 0.0032373 -0.014931 0.0095372 0.0030609 -7.6512e-05 -0.00020944 0.0024861 -0.0076506 -0.020177 0 0 0 0 0 0 0 0 0 0 0 0 0 0 0 0 0
0.84766 -0.0014333 -0.0017214 -0.0055043 0.0018335 -0.010888 0.0071661 0.0044417 -0.0012955 0.0013445 0.0046655 -0.0054966 -0.0058406 0 0 0 0 0 0 0 0 0 0 0 0 0 0 0 0 0
0.85156 -0.00065503 -0.0016247 -0.0017641 0.00094984 -0.0034686 0.0031344 0.0058152 -0.0020989 0.0012495 0.0057243 -0.0022952 0.031123 0 0 0 0 0 0 0 0 0 0 0 0 0 0 0 0 0
0.85547 -0.00039048 -0.0011016 0.0012917 -8.1826e-05 0.0043386 -0.00081634 0.0060133 -0.0022753 0.00048558 0.0044318 -0.00036999 0.056913 0 0 0 0 0 0 0 0 0 0 0 0 0 0 0 0 0
0.85938 -0.00071901 -0.0004672 0.002811 -0.0019066 0.0094862 -0.003579 0.0040148 -0.0020387 0.00016772 0.0008773 -0.00071887 0.052472 0 0 0 0 0 0 0 0 0 0 0 0 0 0 0 0 0
0.86328 -0.0011527 4.3729e-05 0.003048 -0.0044442 0.010463 -0.0052886 -0.00021252 -0.0016128 0.00080046 -0.0034767 -0.0023248 0.027885 0 0 0 0 0 0 0 0 0 0 0 0 0 0 0 0 0
0.86719 -0.0011763 0.00039074 0.0030371 -0.0067602 0.0080736 -0.0067001 -0.0053512 -0.00090883 0.0021076 -0.0066756 -0.0030901 0.0067282 0 0 0 0 0 0 0 0 0 0 0 0 0 0 0 0 0
0.87109 -0.0006467 0.00064456 0.0036961 -0.0076532 0.0048391 -0.0080663 -0.0092559 0.00028327 0.0033345 -0.0074366 -0.0015922 0.00018247 0 0 0 0 0 0 0 0 0 0 0 0 0 0 0 0 0
0.875 0.00022238 0.00084703 0.005032 -0.00652 0.0032784 -0.0086908 -0.010174 0.0017877 0.0037044 -0.005808 0.0017946 -0.00092219 0 0 0 0 0 0 0 0 0 0 0 0 0 0 0 0 0
0.87891 0.001106 0.00096862 0.0060623 -0.0038164 0.0041566 -0.007585 -0.0078824 0.0028464 0.0027853 -0.0029674 0.0052666 -0.0099264 0 0 0 0 0 0 0 0 0 0 0 0 0 0 0 0 0
0.88281 0.0017218 0.0009729 0.0055196 -0.00073586 0.0059374 -0.0045207 -0.003857 0.0026035 0.00068559 -0.00040591 0.007029 -0.024831 0 0 0 0 0 0 0 0 0 0 0 0 0 0 0 0 0
0.88672 0.0018222 0.00087475 0.0028043 0.0016362 0.0059068 -0.00040679 -0.00026088 0.0009087 -0.0019364 0.00092292 0.0065549 -0.02874 0 0 0 0 0 0 0 0 0 0 0 0 0 0 0 0 0
0.89063 0.0012112 0.00070976 -0.0015179 0.0030017 0.0022227 0.0033513 0.0015451 -0.0013512 -0.0040812 0.0010038 0.0046979 -0.0098671 0 0 0 0 0 0 0 0 0 0 0 0 0 0 0 0 0
0.89453 -7.9989e-05 0.00046219 -0.0059907 0.0038299 -0.0045779 0.0058426 0.0018017 -0.0028212 -0.0048342 0.00057703 0.0027476 0.02213 0 0 0 0 0 0 0 0 0 0 0 0 0 0 0 0 0
0.89844 -0.0016135 6.2957e-05 -0.0090444 0.004717 -0.011707 0.0070656 0.0018379 -0.0027221 -0.0038647 0.00056918 0.001362 0.043104 0 0 0 0 0 0 0 0 0 0 0 0 0 0 0 0 0
0.90234 -0.0026435 -0.00051148 -0.0097099 0.0057317 -0.015785 0.0075144 0.0027249 -0.0014542 -0.0017052 0.0014846 0.00026585 0.038314 0 0 0 0 0 0 0 0 0 0 0 0 0 0 0 0 0
0.90625 -0.0025511 -0.0011403 -0.0078955 0.0063229 -0.014858 0.0075032 0.0042982 -0.00022056 0.00045649 0.0030718 -0.0011824 0.01743 0 0 0 0 0 0 0 0 0 0 0 0 0 0 0 0 0
0.91016 -0.0013041 -0.0015859 -0.0042567 0.0058209 -0.0094464 0.0069205 0.0053902 -1.8165e-05 0.0014563 0.0044278 -0.003195 0.0037389 0 0 0 0 0 0 0 0 0 0 0 0 0 0 0 0 0
0.91406 0.00046761 -0.001651 8.8656e-05 0.0040236 -0.0020876 0.0055097 0.0049963 -0.00088807 0.00091491 0.0044928 -0.0052466 0.0086399 0 0 0 0 0 0 0 0 0 0 0 0 0 0 0 0 0
0.91797 0.0018798 -0.0013275 0.0038622 0.0013371 0.0041559 0.0032153 0.0032463 -0.0020195 -0.00047118 0.0026823 -0.0064362 0.019069 0 0 0 0 0 0 0 0 0 0 0 0 0 0 0 0 0
0.92188 0.0023558 -0.00079543 0.0059898 -0.0015859 0.0072476 0.00020907 0.0012741 -0.0025003 -0.0014051 -0.00069863 -0.006122 0.012133 0 0 0 0 0 0 0 0 0 0 0 0 0 0 0 0 0
0.92578 0.0018945 -0.0002719 0.0060427 -0.0042736 0.0069922 -0.0032679 0.00015726 -0.0019956 -0.00097034 -0.004525 -0.0043109 -0.018203 0 0 0 0 0 0 0 0 0 0 0 0 0 0 0 0 0
0.92969 0.00089422 0.00014105 0.004518 -0.0064956 0.0048536 -0.0068677 -1.8732e-05 -0.00084354 0.00059318 -0.0073949 -0.0015999 -0.05131 0 0 0 0 0 0 0 0 0 0 0 0 0 0 0 0 0
0.93359 -0.00021381 0.00047222 0.0026176 -0.0079796 0.0029749 -0.0098698 -7.7549e-05 0.00033242 0.0019641 -0.0083447 0.0011626 -0.058706 0 0 0 0 0 0 0 0 0 0 0 0 0 0 0 0 0
0.9375 -0.0011666 0.0007701 0.0014821 -0.0082238 0.0028817 -0.011145 -0.00078667 0.0010377 0.0016995 -0.0073133 0.0032294 -0.032846 0 0 0 0 0 0 0 0 0 0 0 0 0 0 0 0 0
0.94141 -0.0018091 0.0010041 0.0013656 -0.0067533 0.0044993 -0.0097322 -0.0020105 0.0010605 -0.00060293 -0.0050846 0.0041878 0.0040764 0 0 0 0 0 0 0 0 0 0 0 0 0 0 0 0 0
0.94531 -0.0019821 0.0010902 0.0014515 -0.0036486 0.0060871 -0.0057072 -0.0028258 0.00045624 -0.0038539 -0.0027606 0.004064 0.021151 0 0 0 0 0 0 0 0 0 0 0 0 0 0 0 0 0
0.94922 -0.0015858 0.0010025 0.00057733 0.00021044 0.0053101 -0.00049778 -0.0024439 -0.00044714 -0.0061448 -0.0010992 0.0032759 0.0086316 0 0 0 0 0 0 0 0 0 0 0 0 0 0 0 0 0
0.95313 -0.00077353 0.00083079 -0.0016607 0.003555 0.00093942 0.0038954 -0.00097133 -0.0010654 -0.0060804 -0.00012152 0.0023916 -0.013581 0 0 0 0 0 0 0 0 0 0 0 0 0 0 0 0 0
0.95703 -5.9969e-06 0.00070038 -0.0043767 0.0055276 -0.0059407 0.0062554 0.0007619 -0.00081055 -0.0037669 0.00078251 0.0017655 -0.017153 0 0 0 0 0 0 0 0 0 0 0 0 0 0 0 0 0
0.96094 0.00020548 0.00063216 -0.0059735 0.006176 -0.012226 0.0068896 0.0020822 0.00042632 -0.00070616 0.0023181 0.0013 0.0058115 0 0 0 0 0 0 0 0 0 0 0 0 0 0 0 0 0
0.96484 -0.00029726 0.00050189 -0.0053991 0.0061767 -0.014606 0.0070351 0.0030862 0.0019666 0.0013045 0.0046565 0.00057952 0.035616 0 0 0 0 0 0 0 0 0 0 0 0 0 0 0 0 0
0.96875 -0.0011438 0.00016458 -0.0030091 0.0060387 -0.011733 0.0074779 0.0043009 0.0026663 0.0014139 0.0071287 -0.00067184 0.046058 0 0 0 0 0 0 0 0 0 0 0 0 0 0 0 0 0
0.97266 -0.0016947 -0.00036662 -0.00027363 0.0055467 -0.0051519 0.0077383 0.0057416 0.0018009 0.0001919 0.0084931 -0.0021951 0.031323 0 0 0 0 0 0 0 0 0 0 0 0 0 0 0 0 0
0.97656 -0.0015417 -0.00086986 0.0014148 0.003989 0.0017161 0.0066314 0.006436 -0.00019974 -0.00092881 0.007676 -0.0032649 0.011004 0 0 0 0 0 0 0 0 0 0 0 0 0 0 0 0 0
0.98047 -0.00081463 -0.0010603 0.0017829 0.00096523 0.0058249 0.0036221 0.005085 -0.001919 -0.00073433 0.0045349 -0.0032181 0.0088345 0 0 0 0 0 0 0 0 0 0 0 0 0 0 0 0 0
0.98438 -3.1456e-05 -0.00080783 0.0016801 -0.0029864 0.0063249 -0.00042663 0.0013736 -0.0020364 0.00096959 0.00011134 -0.0019809 0.027774 0 0 0 0 0 0 0 0 0 0 0 0 0 0 0 0 0
0.98828 0.00035914 -0.0002304 0.0021237 -0.0065438 0.0047201 -0.0038917 -0.0033251 -0.00044607 0.0033194 -0.0038722 -0.00010072 0.047174 0 0 0 0 0 0 0 0 0 0 0 0 0 0 0 0 0
0.99219 0.00032661 0.00041311 0.0033105 -0.008417 0.0034382 -0.0057545 -0.0066704 0.0016057 0.0050146 -0.0059888 0.0017366 0.044461 0 0 0 0 0 0 0 0 0 0 0 0 0 0 0 0 0
0.99609 0.00021263 0.00091744 0.0044774 -0.0081256 0.0040154 -0.0062748 -0.007028 0.002546 0.0051194 -0.0058987 0.0032074 0.01871 0 0 0 0 0 0 0 0 0 0 0 0 0 0 0 0 0
1 0.00037776 0.0012321 0.0046439 -0.006127 0.0061709 -0.0063012 -0.0046985 0.0017834 0.0035811 -0.0043978 0.0043683 -0.0078747 0 0 0 0 0 0 0 0 0 0 0 0 0 0 0 0 0
1.0039 0.00088451 0.0014026 0.0034673 -0.003306 0.0081918 -0.0060219 -0.0016365 0.00014401 0.0012405 -0.0027101 0.0052323 -0.011671 0 0 0 0 0 0 0 0 0 0 0 0 0 0 0 0 0
1.0078 0.00148 0.0014526 0.0014308 -0.00036649 0.0081166 -0.0045937 0.00010047 -0.00092036 -0.00064456 -0.0015868 0.0054564 0.009433 0 0 0 0 0 0 0 0 0 0 0 0 0 0 0 0 0
1.0117 0.0018425 0.0013484 -0.00068849 0.0023771 0.0048859 -0.0011603 -0.00014316 -0.00059779 -0.0011509 -0.00090398 0.0045955 0.034226 0 0 0 0 0 0 0 0 0 0 0 0 0 0 0 0 0
1.0156 0.0018395 0.0010713 -0.0024431 0.0047863 -0.0010722 0.0037733 -0.0013656 0.00067758 -0.00034151 -1.0231e-05 0.0027108 0.038291 0 0 0 0 0 0 0 0 0 0 0 0 0 0 0 0 0
1.0195 0.0015891 0.00068899 -0.0038176 0.0066376 -0.0079364 0.0081593 -0.0019666 0.0017316 0.00063229 0.0015472 0.00061267 0.015961 0 0 0 0 0 0 0 0 0 0 0 0 0 0 0 0 0
1.0234 0.0013237 0.00031596 -0.0048334 0.0076223 -0.013178 0.0098365 -0.0010984 0.0016957 0.00021672 0.0035641 -0.00070886 -0.016097 0 0 0 0 0 0 0 0 0 0 0 0 0 0 0 0 0
1.0273 0.0012113 -4.15e-06 -0.0052115 0.0075546 -0.014665 0.008315 0.00080658 0.00062707 -0.0023583 0.0053319 -0.001031 -0.034948 0 0 0 0 0 0 0 0 0 0 0 0 0 0 0 0 0
1.0313 0.0012674 -0.0003493 -0.004536 0.0064988 -0.01178 0.0051861 0.0025848 -0.00072453 -0.0062045 0.0061817 -0.0012252 -0.030424 0 0 0 0 0 0 0 0 0 0 0 0 0 0 0 0 0
1.0352 0.00138 -0.00081089 -0.002752 0.0046672 -0.0059243 0.002694 0.0032996 -0.0016007 -0.0090197 0.0058969 -0.0024287 -0.010297 0 0 0 0 0 0 0 0 0 0 0 0 0 0 0 0 0
1.0391 0.0013882 -0.0013155 -0.00041757 0.002237 0.00013995 0.0017884 0.0027709 -0.0016776 -0.0085285 0.0046869 -0.0046969 0.0099636 0 0 0 0 0 0 0 0 0 0 0 0 0 0 0 0 0
1.043 0.00117 -0.0015783 0.001631 -0.00066592 0.003899 0.0014874 0.0014204 -0.0010105 -0.0042073 0.0028775 -0.0064898 0.020494 0 0 0 0 0 0 0 0 0 0 0 0 0 0 0 0 0
1.0469 0.00071873 -0.0012928 0.0029117 -0.0037845 0.0046499 9.4279e-05 -0.00017954 0.00020248 0.0020316 0.00070697 -0.0057425 0.021382 0 0 0 0 0 0 0 0 0 0 0 0 0 0 0 0 0
1.0508 0.00017711 -0.00042144 0.003595 -0.006581 0.0038229 -0.0029735 -0.0015746 0.0016519 0.0068677 -0.0015902 -0.0017669 0.017431 0 0 0 0 0 0 0 0 0 0 0 0 0 0 0 0 0
1.0547 -0.00021676 0.0006831 0.0041612 -0.0083511 0.0037199 -0.0065145 -0.0024374 0.0027913 0.0076869 -0.0036121 0.0037497 0.011745 0 0 0 0 0 0 0 0 0 0 0 0 0 0 0 0 0
1.0586 -0.00027281 0.0014802 0.0047723 -0.0085612 0.0055834 -0.0085899 -0.0025783 0.0029375 0.0042665 -0.0048486 0.0077544 0.0048351 0 0 0 0 0 0 0 0 0 0 0 0 0 0 0 0 0
1.0625 1.0639e-05 0.0016288 0.0050118 -0.0071302 0.0085128 -0.00817 -0.002109 0.0017571 -0.0011939 -0.0050055 0.0081569 -0.0022729 0 0 0 0 0 0 0 0 0 0 0 0 0 0 0 0 0
1.0664 0.0004379 0.0012339 0.0042699 -0.0044359 0.010093 -0.0057964 -0.0015428 -0.00025077 -0.0056454 -0.0042685 0.0054757 -0.0067886 0 0 0 0 0 0 0 0 0 0 0 0 0 0 0 0 0
1.0703 0.00077024 0.00072922 0.0023822 -0.0010953 0.0082304 -0.0027878 -0.0015241 -0.0018723 -0.0071295 -0.0031649 0.0022965 -0.0069401 0 0 0 0 0 0 0 0 0 0 0 0 0 0 0 0 0
1.0742 0.00091624 0.00049319 -0.00012473 0.0022531 0.0027505 1.5655e-05 -0.0022455 -0.0019996 -0.0056974 -0.00208 0.00098425 -0.0049109 0 0 0 0 0 0 0 0 0 0 0 0 0 0 0 0 0
1.0781 0.00097608 0.00053469 -0.0024238 0.0050381 -0.0043966 0.0026628 -0.0030755 -0.00052633 -0.0028624 -0.00088814 0.0016977 -0.0054194 0 0 0 0 0 0 0 0 0 0 0 0 0 0 0 0 0
1.082 0.001089 0.00052314 -0.004005 0.0068007 -0.010336 0.0054025 -0.0028972 0.0015092 -0.00028492 0.00088092 0.0024839 -0.010829 0 0 0 0 0 0 0 0 0 0 0 0 0 0 0 0 0
1.0859 0.0012361 0.00012657 -0.0049068 0.0073233 -0.012883 0.0078551 -0.0010465 0.002729 0.001211 0.003427 0.0012973 -0.018287 0 0 0 0 0 0 0 0 0 0 0 0 0 0 0 0 0
1.0898 0.0012137 -0.00065256 -0.0053731 0.0067811 -0.011514 0.0090767 0.001912 0.0024845 0.0017309 0.0061853 -0.0019846 -0.022448 0 0 0 0 0 0 0 0 0 0 0 0 0 0 0 0 0
1.0938 0.00082993 -0.0014425 -0.0053573 0.0056903 -0.0073145 0.0084722 0.004343 0.0012588 0.0017955 0.0079861 -0.0054206 -0.021026 0 0 0 0 0 0 0 0 0 0 0 0 0 0 0 0 0
1.0977 0.00014044 -0.0017891 -0.004442 0.0045611 -0.0022494 0.006508 0.0046524 0.00010691 0.0018599 0.0078305 -0.006795 -0.017008 0 0 0 0 0 0 0 0 0 0 0 0 0 0 0 0 0
1.1016 -0.00052346 -0.0015043 -0.0022835 0.0035009 0.0017528 0.0043586 0.002504 -0.00026652 0.0021957 0.0056566 -0.0055814 -0.015026 0 0 0 0 0 0 0 0 0 0 0 0 0 0 0 0 0
1.1055 -0.00079376 -0.00077998 0.0008729 0.0021691 0.0035714 0.0027878 -0.00087552 6.4753e-05 0.002957 0.0024424 -0.0032382 -0.015887 0 0 0 0 0 0 0 0 0 0 0 0 0 0 0 0 0
1.1094 -0.00056461 8.338e-07 0.0041521 0.0002079 0.0033607 0.001437 -0.0035866 0.00058657 0.004118 -0.00045564 -0.001663 -0.015361 0 0 0 0 0 0 0 0 0 0 0 0 0 0 0 0 0
1.1133 -7.4227e-05 0.00056055 0.0065524 -0.0022237 0.0024758 -0.0006802 -0.004418 0.00094147 0.0052756 -0.002184 -0.0013902 -0.0086227 0 0 0 0 0 0 0 0 0 0 0 0 0 0 0 0 0
1.1172 0.00030595 0.00087276 0.0075339 -0.0043662 0.0026765 -0.0039308 -0.0035796 0.0011227 0.0056295 -0.0028012 -0.0012766 0.0043979 0 0 0 0 0 0 0 0 0 0 0 0 0 0 0 0 0
1.1211 0.00037395 0.0010693 0.0071828 -0.0053881 0.0048592 -0.0073297 -0.0022786 0.0011725 0.0043767 -0.0029643 0.00010652 0.018365 0 0 0 0 0 0 0 0 0 0 0 0 0 0 0 0 0
1.125 0.00021409 0.0012436 0.0059009 -0.0050648 0.0081381 -0.0091094 -0.0016084 0.00090109 0.0013367 -0.0032429 0.0028237 0.027046 0 0 0 0 0 0 0 0 0 0 0 0 0 0 0 0 0
1.1289 4.4567e-05 0.0013527 0.0040188 -0.0039333 0.010131 -0.0080997 -0.0017387 8.2656e-05 -0.0026934 -0.0036426 0.0053067 0.028165 0 0 0 0 0 0 0 0 0 0 0 0 0 0 0 0 0
1.1328 -2.4913e-05 0.0012897 0.0017259 -0.0027313 0.0085203 -0.0046431 -0.0020269 -0.0010627 -0.0062189 -0.0036564 0.0057089 0.024112 0 0 0 0 0 0 0 0 0 0 0 0 0 0 0 0 0
1.1367 -7.9238e-05 0.0010204 -0.00071342 -0.0016596 0.0028607 -0.00025553 -0.0018048 -0.0017616 -0.0078427 -0.0027093 0.0035624 0.018961 0 0 0 0 0 0 0 0 0 0 0 0 0 0 0 0 0
1.1406 -0.00026395 0.00063372 -0.002826 -0.00023626 -0.0047905 0.0035514 -0.0010459 -0.0012943 -0.0070562 -0.00062477 0.00018834 0.015858 0 0 0 0 0 0 0 0 0 0 0 0 0 0 0 0 0
1.1445 -0.00059713 0.00025878 -0.0041296 0.0020532 -0.011041 0.0061636 -0.0003299 0.00017462 -0.0045146 0.0021754 -0.0024442 0.017143 0 0 0 0 0 0 0 0 0 0 0 0 0 0 0 0 0
1.1484 -0.00093273 -4.8424e-05 -0.0044917 0.0049301 -0.013324 0.0077781 -0.00023071 0.0014517 -0.0016515 0.0048009 -0.003285 0.025166 0 0 0 0 0 0 0 0 0 0 0 0 0 0 0 0 0
1.1523 -0.001105 -0.00032495 -0.0042345 0.0071937 -0.011438 0.0086724 -0.00075775 0.001215 0.00011223 0.0062652 -0.0028003 0.040578 0 0 0 0 0 0 0 0 0 0 0 0 0 0 0 0 0
1.1563 -0.001091 -0.00060897 -0.0038109 0.0075326 -0.0073468 0.0087002 -0.001357 -0.00074559 0.00012315 0.005955 -0.0022291 0.058721 0 0 0 0 0 0 0 0 0 0 0 0 0 0 0 0 0
1.1602 -0.0010219 -0.00084224 -0.0033432 0.0055952 -0.0035412 0.0074793 -0.0014125 -0.0031356 -0.001168 0.0039978 -0.0023524 0.069 0 0 0 0 0 0 0 0 0 0 0 0 0 0 0 0 0
1.1641 -0.0010411 -0.00088293 -0.0025017 0.0023387 -0.0013287 0.0049252 -0.00075001 -0.0041154 -0.0024729 0.0012886 -0.002907 0.060774 0 0 0 0 0 0 0 0 0 0 0 0 0 0 0 0 0
1.168 -0.0011653 -0.00063156 -0.00087776 -0.00068489 -0.00028397 0.0014766 0.00028169 -0.0028444 -0.0024479 -0.00094911 -0.0030018 0.032612 0 0 0 0 0 0 0 0 0 0 0 0 0 0 0 0 0
1.1719 -0.0012766 -0.00015175 0.0015014 -0.002471 0.00096082 -0.0021953 0.0011355 -0.00022348 -0.00060542 -0.0018904 -0.0019629 -0.0034729 0 0 0 0 0 0 0 0 0 0 0 0 0 0 0 0 0
1.1758 -0.0012272 0.00033842 0.0040227 -0.0031283 0.0034259 -0.0055881 0.0014319 0.0018608 0.0022223 -0.0016375 0.00017681 -0.02841 0 0 0 0 0 0 0 0 0 0 0 0 0 0 0 0 0
1.1797 -0.00093146 0.00061265 0.0058515 -0.003442 0.006982 -0.0084074 0.001061 0.0021146 0.0042912 -0.0011086 0.0027965 -0.029436 0 0 0 0 0 0 0 0 0 0 0 0 0 0 0 0 0
1.1836 -0.00037809 0.00060015 0.0064571 -0.0039484 0.01042 -0.010281 6.048e-05 0.00081303 0.0041033 -0.0013055 0.0050868 -0.0096534 0 0 0 0 0 0 0 0 0 0 0 0 0 0 0 0 0
1.1875 0.00038878 0.00042716 0.0058211 -0.0044249 0.012116 -0.010631 -0.001458 -0.00064776 0.0015665 -0.0025118 0.0063457 0.014561 0 0 0 0 0 0 0 0 0 0 0 0 0 0 0 0 0
1.1914 0.0012404 0.00030196 0.0042194 -0.0042046 0.01081 -0.0090259 -0.0031763 -0.0010951 -0.001753 -0.0040744 0.0061278 0.026383 0 0 0 0 0 0 0 0 0 0 0 0 0 0 0 0 0
1.1953 0.0019143 0.00034229 0.0019118 -0.0028989 0.0062368 -0.0057154 -0.0044014 -0.00051316 -0.0036131 -0.0049351 0.0044063 0.020896 0 0 0 0 0 0 0 0 0 0 0 0 0 0 0 0 0
1.1992 0.0020683 0.00048658 -0.00087785 -0.00078031 -0.00056201 -0.0017344 -0.0041907 0.00023021 -0.002676 -0.0044293 0.0017236 0.0070473 0 0 0 0 0 0 0 0 0 0 0 0 0 0 0 0 0
1.2031 0.0014897 0.0005529 -0.00371 0.0014916 -0.0074106 0.0016804 -0.0018843 0.00042375 0.00050034 -0.0026723 -0.00093521 -0.0013707 0 0 0 0 0 0 0 0 0 0 0 0 0 0 0 0 0
1.207 0.00032527 0.00038716 -0.0058012 0.0034221 -0.011828 0.0039043 0.0022645 0.00018138 0.0038551 -0.0002917 -0.0026785 0.0027915 0 0 0 0 0 0 0 0 0 0 0 0 0 0 0 0 0
1.2109 -0.00090697 -2.0037e-05 -0.0063382 0.0049111 -0.01229 0.0052156 0.0068934 0.00010155 0.0053136 0.0021025 -0.0033198 0.015628 0 0 0 0 0 0 0 0 0 0 0 0 0 0 0 0 0
1.2148 -0.0016151 -0.00052765 -0.0050624 0.0059793 -0.0091817 0.0062824 0.010074 0.00040218 0.0042193 0.0041469 -0.0034794 0.027283 0 0 0 0 0 0 0 0 0 0 0 0 0 0 0 0 0
1.2188 -0.0015419 -0.00093537 -0.002582 0.0063846 -0.0046627 0.0073352 0.010347 0.00056534 0.0016337 0.0055264 -0.0039633 0.0309 0 0 0 0 0 0 0 0 0 0 0 0 0 0 0 0 0
1.2227 -0.00093815 -0.0010934 -3.0698e-05 0.0056256 -0.0013051 0.0078154 0.0075947 -6.2987e-05 -0.00062408 0.0057728 -0.0049219 0.027532 0 0 0 0 0 0 0 0 0 0 0 0 0 0 0 0 0
1.2266 -0.00033264 -0.00096082 0.0017114 0.0033923 -0.00038032 0.0068185 0.0031236 -0.0013606 -0.0013493 0.004497 -0.0056028 0.023618 0 0 0 0 0 0 0 0 0 0 0 0 0 0 0 0 0
1.2305 -8.7312e-05 -0.00059653 0.0025843 2.2193e-05 -0.0010609 0.0039055 -0.0011025 -0.0022636 -0.00067631 0.0019264 -0.0050065 0.024123 0 0 0 0 0 0 0 0 0 0 0 0 0 0 0 0 0
1.2344 -0.00013068 -0.00011471 0.003214 -0.0035117 -0.0011835 -0.00043445 -0.003584 -0.0016773 0.00025542 -0.00089752 -0.0028685 0.027471 0 0 0 0 0 0 0 0 0 0 0 0 0 0 0 0 0
1.2383 -9.4717e-05 0.00036139 0.004214 -0.0061162 0.00099293 -0.005003 -0.0040164 0.0003577 0.00025868 -0.0027119 -1.8062e-05 0.026465 0 0 0 0 0 0 0 0 0 0 0 0 0 0 0 0 0
1.2422 0.000297 0.00073296 0.0055564 -0.0071782 0.0053755 -0.0085131 -0.0031984 0.0024433 -0.0010986 -0.0030504 0.0022666 0.014601 0 0 0 0 0 0 0 0 0 0 0 0 0 0 0 0 0
1.2461 0.00096603 0.00094923 0.0065496 -0.0067956 0.010003 -0.010105 -0.0022815 0.002901 -0.0033139 -0.0027166 0.0033089 -0.0069352 0 0 0 0 0 0 0 0 0 0 0 0 0 0 0 0 0
1.25 0.00157 0.0010192 0.0063961 -0.0055455 0.012329 -0.0095124 -0.0019529 0.0012381 -0.0053314 -0.0030858 0.0034923 -0.027293 0 0 0 0 0 0 0 0 0 0 0 0 0 0 0 0 0
1.2539 0.0018182 0.0010001 0.0048127 -0.0040493 0.010821 -0.0070067 -0.002118 -0.0013544 -0.006141 -0.0047138 0.0037141 -0.031743 0 0 0 0 0 0 0 0 0 0 0 0 0 0 0 0 0
1.2578 0.0016789 0.0009566 0.0022145 -0.0026522 0.0058064 -0.0032927 -0.002211 -0.0029768 -0.005301 -0.0065338 0.0044092 -0.012378 0 0 0 0 0 0 0 0 0 0 0 0 0 0 0 0 0
1.2617 0.0012963 0.00090938 -0.00060166 -0.0013417 -0.00082307 0.00065224 -0.0017847 -0.0026176 -0.0032155 -0.0065477 0.0051104 0.023883 0 0 0 0 0 0 0 0 0 0 0 0 0 0 0 0 0
1.2656 0.00076052 0.00080859 -0.0029296 0.000142 -0.0066652 0.0039096 -0.0008662 -0.0009485 -0.0010263 -0.0035668 0.0049301 0.057263 0 0 0 0 0 0 0 0 0 0 0 0 0 0 0 0 0
1.2695 2.4765e-05 0.00055956 -0.0044165 0.0020722 -0.009929 0.0060261 0.00017401 0.00035927 -4.1138e-05 0.0015121 0.0034249 0.067623 0 0 0 0 0 0 0 0 0 0 0 0 0 0 0 0 0
1.2734 -0.00092588 9.3865e-05 -0.0050317 0.0044353 -0.010124 0.0071675 0.0010568 0.00012254 -0.00088435 0.0061271 0.00097834 0.049048 0 0 0 0 0 0 0 0 0 0 0 0 0 0 0 0 0
1.2773 -0.0018627 -0.0005577 -0.0049076 0.0067041 -0.0081151 0.0077931 0.0018926 -0.0014155 -0.00291 0.0079241 -0.0015901 0.014717 0 0 0 0 0 0 0 0 0 0 0 0 0 0 0 0 0
1.2813 -0.0023542 -0.0012421 -0.0042223 0.0079168 -0.0055572 0.0080697 0.0030409 -0.0029661 -0.0044404 0.0065133 -0.0036763 -0.013028 0 0 0 0 0 0 0 0 0 0 0 0 0 0 0 0 0
1.2852 -0.0020987 -0.0017358 -0.0031436 0.0071716 -0.0039163 0.0075741 0.0046299 -0.00342 -0.0038636 0.0036047 -0.005109 -0.019983 0 0 0 0 0 0 0 0 0 0 0 0 0 0 0 0 0
1.2891 -0.00125 -0.0018504 -0.0017802 0.0042925 -0.0035378 0.0056305 0.006165 -0.0027317 -0.0008716 0.0014553 -0.0058218 -0.010095 0 0 0 0 0 0 0 0 0 0 0 0 0 0 0 0 0
1.293 -0.00038628 -0.0015323 -0.00015741 0.00014267 -0.0033809 0.0020291 0.0066233 -0.001717 0.003148 0.0010272 -0.005526 0.0006858 0 0 0 0 0 0 0 0 0 0 0 0 0 0 0 0 0
1.2969 -9.0104e-05 -0.00089969 0.0017066 -0.0037717 -0.0017603 -0.0025402 0.0050665 -0.0011077 0.0059795 0.0014329 -0.0039009 0.0010174 0 0 0 0 0 0 0 0 0 0 0 0 0 0 0 0 0
1.3008 -0.00049412 -0.00018713 0.0036405 -0.0062 0.0022642 -0.0067649 0.0013753 -0.00086815 0.0060918 0.0010111 -0.0011394 -0.0046283 0 0 0 0 0 0 0 0 0 0 0 0 0 0 0 0 0
1.3047 -0.0012026 0.0003693 0.0052414 -0.0068565 0.0078358 -0.0094655 -0.0034296 -0.00042072 0.0036272 -0.0010638 0.0018374 -0.0012484 0 0 0 0 0 0 0 0 0 0 0 0 0 0 0 0 0
1.3086 -0.0016595 0.00064165 0.0060396 -0.0063576 0.012497 -0.01017 -0.0075618 0.00053588 0.00013394 -0.0040741 0.0039223 0.019816 0 0 0 0 0 0 0 0 0 0 0 0 0 0 0 0 0
1.3125 -0.0016167 0.00064782 0.0058305 -0.0054724 0.013657 -0.0090898 -0.0093578 0.0015149 -0.0026377 -0.006425 0.0047065 0.049264 0 0 0 0 0 0 0 0 0 0 0 0 0 0 0 0 0
1.3164 -0.0012765 0.00049972 0.0048669 -0.0043853 0.010331 -0.0066904 -0.0081527 0.0015989 -0.0038345 -0.0069132 0.0048056 0.065965 0 0 0 0 0 0 0 0 0 0 0 0 0 0 0 0 0
1.3203 -0.0010094 0.00030476 0.0036627 -0.0026415 0.0038658 -0.0033961 -0.0046212 0.00033711 -0.0037039 -0.0054533 0.005186 0.056091 0 0 0 0 0 0 0 0 0 0 0 0 0 0 0 0 0
1.3242 -0.00095682 9.5071e-05 0.0025346 0.00021361 -0.002885 0.00033371 -0.00039448 -0.0016995 -0.0029908 -0.0028252 0.0060669 0.027048 0 0 0 0 0 0 0 0 0 0 0 0 0 0 0 0 0
1.3281 -0.000918 -0.00016606 0.0013216 0.0039451 -0.0073082 0.0038312 0.0028088 -0.0032705 -0.0022645 4.6727e-05 0.0064947 0.0021289 0 0 0 0 0 0 0 0 0 0 0 0 0 0 0 0 0
1.332 -0.00061165 -0.00051473 -0.00038356 0.0075457 -0.0084372 0.0063602 0.0040292 -0.0034324 -0.0017355 0.0025274 0.0051273 0.00014919 0 0 0 0 0 0 0 0 0 0 0 0 0 0 0 0 0
1.3359 -2.2396e-05 -0.00091892 -0.0026511 0.0098178 -0.0071491 0.0075604 0.0034192 -0.0022587 -0.0014617 0.0042054 0.0015936 0.019042 0 0 0 0 0 0 0 0 0 0 0 0 0 0 0 0 0
1.3398 0.00053353 -0.0012729 -0.004845 0.010078 -0.0052349 0.0077092 0.0019415 -0.00069161 -0.0014558 0.0047305 -0.0028301 0.038791 0 0 0 0 0 0 0 0 0 0 0 0 0 0 0 0 0
1.3438 0.00069506 -0.0014577 -0.0059042 0.0084198 -0.0041428 0.0074051 0.00064546 0.00029832 -0.0014957 0.0039561 -0.0059341 0.040514 0 0 0 0 0 0 0 0 0 0 0 0 0 0 0 0 0
1.3477 0.00040977 -0.0014141 -0.0051139 0.0054565 -0.004191 0.0068903 1.1807e-05 0.00047567 -0.00098911 0.0022557 -0.0061483 0.023158 0 0 0 0 0 0 0 0 0 0 0 0 0 0 0 0 0
1.3516 4.6367e-06 -0.0011685 -0.0027066 0.0019367 -0.0045536 0.0057142 -0.00020679 0.00038558 0.00067065 0.00051444 -0.0036799 0.0023172 0 0 0 0 0 0 0 0 0 0 0 0 0 0 0 0 0
1.3555 -9.5757e-05 -0.00079804 0.00025408 -0.0014437 -0.0038526 0.0031784 -0.00057876 0.00072381 0.00338 -0.00042542 -0.00031398 -0.0063409 0 0 0 0 0 0 0 0 0 0 0 0 0 0 0 0 0
1.3594 0.00026212 -0.00037573 0.0026123 -0.0040715 -0.0010198 -0.00079443 -0.00138 0.0016533 0.0059506 -0.00044759 0.0018892 -0.0017802 0 0 0 0 0 0 0 0 0 0 0 0 0 0 0 0 0
1.3633 0.00083668 5.5949e-05 0.003825 -0.0055442 0.0039167 -0.0052354 -0.0023041 0.0026657 0.0066874 -0.00028725 0.0019335 0.0037989 0 0 0 0 0 0 0 0 0 0 0 0 0 0 0 0 0
1.3672 0.0011983 0.00047152 0.0040514 -0.0059178 0.0095024 -0.0086462 -0.0027633 0.0030476 0.0046614 -0.00087848 0.00032665 -0.00039223 0 0 0 0 0 0 0 0 0 0 0 0 0 0 0 0 0
1.3711 0.0010584 0.00084122 0.0036671 -0.0057591 0.013323 -0.010024 -0.0025205 0.0024856 0.00062853 -0.0024622 -0.0014941 -0.011902 0 0 0 0 0 0 0 0 0 0 0 0 0 0 0 0 0
1.375 0.0004413 0.0011324 0.0027825 -0.0057301 0.013254 -0.0094424 -0.0020413 0.0012951 -0.0033084 -0.0042674 -0.0021575 -0.018193 0 0 0 0 0 0 0 0 0 0 0 0 0 0 0 0 0
1.3789 -0.00039071 0.0013257 0.0012585 -0.0059323 0.0088675 -0.0076804 -0.0021429 0.00014104 -0.0051526 -0.0050648 -0.0011069 -0.010628 0 0 0 0 0 0 0 0 0 0 0 0 0 0 0 0 0
1.3828 -0.001131 0.0014116 -0.00087387 -0.00565 0.0019761 -0.0053668 -0.0031547 -0.00044862 -0.0044223 -0.0040979 0.0011885 0.0061221 0 0 0 0 0 0 0 0 0 0 0 0 0 0 0 0 0
1.3867 -0.0015657 0.0013577 -0.0031406 -0.0039016 -0.0042768 -0.0025714 -0.0043433 -0.00038139 -0.0023593 -0.0015938 0.0034995 0.019227 0 0 0 0 0 0 0 0 0 0 0 0 0 0 0 0 0
1.3906 -0.0016101 0.0010869 -0.0048742 -0.00043995 -0.0073506 0.00077009 -0.0042569 4.9772e-05 -0.00081407 0.0014942 0.0044225 0.021405 0 0 0 0 0 0 0 0 0 0 0 0 0 0 0 0 0
1.3945 -0.0013122 0.0005204 -0.0057605 0.0037052 -0.006906 0.0041759 -0.0018709 0.00042983 -0.00079747 0.0041561 0.0031048 0.017977 0 0 0 0 0 0 0 0 0 0 0 0 0 0 0 0 0
1.3984 -0.00086489 -0.00031966 -0.0060758 0.0067527 -0.0048353 0.0065817 0.0023772 0.00047031 -0.0018731 0.0057993 -0.00019479 0.019417 0 0 0 0 0 0 0 0 0 0 0 0 0 0 0 0 0
1.4023 -0.00056388 -0.0012344 -0.0063007 0.0074078 -0.0036636 0.0071386 0.006632 0.0001227 -0.002735 0.00627 -0.0041094 0.027606 0 0 0 0 0 0 0 0 0 0 0 0 0 0 0 0 0
1.4063 -0.00064197 -0.0019002 -0.00647 0.0057595 -0.004558 0.0060404 0.0088593 -0.00043254 -0.0023076 0.0056614 -0.0068863 0.03138 0 0 0 0 0 0 0 0 0 0 0 0 0 0 0 0 0
1.4102 -0.0010569 -0.0020529 -0.0059588 0.0030622 -0.0064878 0.0044212 0.0083207 -0.00088092 -0.00043591 0.0042366 -0.0074355 0.017517 0 0 0 0 0 0 0 0 0 0 0 0 0 0 0 0 0
1.4141 -0.0014402 -0.0016776 -0.0040205 0.00065388 -0.0071299 0.0032846 0.0060175 -0.00093678 0.0022047 0.0024643 -0.0059339 -0.013456 0 0 0 0 0 0 0 0 0 0 0 0 0 0 0 0 0
1.418 -0.0013412 -0.0010382 -0.00062282 -0.00097353 -0.004718 0.0025036 0.0036836 -0.00052731 0.0046334 0.00090751 -0.003489 -0.043504 0 0 0 0 0 0 0 0 0 0 0 0 0 0 0 0 0
1.4219 -0.00062822 -0.00049214 0.0032289 -0.0021681 0.00061266 0.00097258 0.0022096 0.00012699 0.006 -0.00012755 -0.0011613 -0.050919 0 0 0 0 0 0 0 0 0 0 0 0 0 0 0 0 0
1.4258 0.00030874 -0.0002233 0.0060592 -0.0033613 0.0068885 -0.0021284 0.00094776 0.00065478 0.0057671 -0.00086975 0.00076493 -0.029515 0 0 0 0 0 0 0 0 0 0 0 0 0 0 0 0 0
1.4297 0.00080203 -0.00011111 0.0069288 -0.0044435 0.011527 -0.00618 -0.0014109 0.00084915 0.0038249 -0.0018803 0.0026252 0.0052438 0 0 0 0 0 0 0 0 0 0 0 0 0 0 0 0 0
1.4336 0.00046172 0.00014393 0.0060144 -0.0048952 0.012742 -0.0092894 -0.0051744 0.00089874 0.00064532 -0.0034036 0.0045895 0.029518 0 0 0 0 0 0 0 0 0 0 0 0 0 0 0 0 0
1.4375 -0.00042785 0.00073645 0.004301 -0.0044164 0.010291 -0.0097264 -0.0088074 0.0012707 -0.0027218 -0.0048607 0.0061544 0.031549 0 0 0 0 0 0 0 0 0 0 0 0 0 0 0 0 0
1.4414 -0.0010661 0.0015527 0.0027363 -0.0032693 0.0053591 -0.007309 -0.0098589 0.0022642 -0.0050535 -0.005093 0.0065161 0.020294 0 0 0 0 0 0 0 0 0 0 0 0 0 0 0 0 0
1.4453 -0.00077759 0.002223 0.0016263 -0.0019347 -8.5367e-05 -0.0034395 -0.00699 0.0036013 -0.0056231 -0.0032987 0.005454 0.014746 0 0 0 0 0 0 0 0 0 0 0 0 0 0 0 0 0
1.4492 0.00039401 0.0023884 0.00071796 -0.00051877 -0.0041204 0.00019538 -0.0013279 0.004483 -0.0046122 0.00012744 0.0037335 0.024829 0 0 0 0 0 0 0 0 0 0 0 0 0 0 0 0 0
1.4531 0.0016767 0.0019615 -0.00028205 0.0013284 -0.0056624 0.0029552 0.0041426 0.0041701 -0.0028665 0.0036685 0.0024769 0.042125 0 0 0 0 0 0 0 0 0 0 0 0 0 0 0 0 0
1.457 0.0021911 0.0011744 -0.0013533 0.003794 -0.0049837 0.005337 0.0067391 0.0026503 -0.0011871 0.0057065 0.0020628 0.048535 0 0 0 0 0 0 0 0 0 0 0 0 0 0 0 0 0
1.4609 0.0016761 0.0003928 -0.0022681 0.0062565 -0.0036049 0.0078617 0.0059864 0.00078548 0.0001817 0.0056391 0.0017094 0.0338 0 0 0 0 0 0 0 0 0 0 0 0 0 0 0 0 0
1.4648 0.00067954 -0.00013445 -0.0028994 0.0074387 -0.0033767 0.010022 0.0036656 -0.00026943 0.0014152 0.0041449 0.00028794 0.0052842 0 0 0 0 0 0 0 0 0 0 0 0 0 0 0 0 0
1.4688 4.2227e-05 -0.00039437 -0.0032859 0.0063993 -0.0051347 0.010458 0.0020488 4.7953e-05 0.0025528 0.0024402 -0.0023683 -0.018221 0 0 0 0 0 0 0 0 0 0 0 0 0 0 0 0 0
1.4727 0.00014426 -0.00053259 -0.0033734 0.0034645 -0.0078529 0.0082322 0.001941 0.0012567 0.003206 0.001281 -0.0050072 -0.021783 0 0 0 0 0 0 0 0 0 0 0 0 0 0 0 0 0
1.4766 0.00060413 -0.00068032 -0.002805 0.00013601 -0.0091008 0.003906 0.002245 0.0022186 0.0029033 0.00060863 -0.0059347 -0.0046205 0 0 0 0 0 0 0 0 0 0 0 0 0 0 0 0 0
1.4805 0.00070271 -0.00083712 -0.0011386 -0.0020398 -0.0067 -0.00069716 0.0013032 0.0020552 0.0017004 1.0972e-05 -0.0045557 0.02223 0 0 0 0 0 0 0 0 0 0 0 0 0 0 0 0 0
1.4844 0.00012501 -0.00088338 0.0016177 -0.0026321 -0.00045385 -0.0038516 -0.0013449 0.00083659 0.00032758 -0.0006466 -0.0019502 0.046133 0 0 0 0 0 0 0 0 0 0 0 0 0 0 0 0 0
1.4883 -0.00069366 -0.00068363 0.0046919 -0.0024558 0.0073847 -0.0051362 -0.0044475 -0.00051568 -0.00038691 -0.0011361 0.00015744 0.060404 0 0 0 0 0 0 0 0 0 0 0 0 0 0 0 0 0
1.4922 -0.00096418 -0.00019291 0.0068713 -0.0026081 0.013354 -0.0054061 -0.0061757 -0.00099026 -0.00026378 -0.0013451 0.0010664 0.063762 0 0 0 0 0 0 0 0 0 0 0 0 0 0 0 0 0
1.4961 -0.00032257 0.00049302 0.0072705 -0.0033861 0.014878 -0.0056879 -0.0057595 -0.00025438 0.00011249 -0.0016536 0.0017244 0.05568 0 0 0 0 0 0 0 0 0 0 0 0 0 0 0 0 0
1.5 0.00075166 0.0011568 0.0058893 -0.0041031 0.011721 -0.0061492 -0.0040735 0.0011712 6.8276e-05 -0.0026412 0.0036034 0.03517 0 0 0 0 0 0 0 0 0 0 0 0 0 0 0 0 0
1.5039 0.0013044 0.0015396 0.0034854 -0.003865 0.0058637 -0.0060823 -0.0026949 0.002381 -0.00041868 -0.0043342 0.0068779 0.0051226 0 0 0 0 0 0 0 0 0 0 0 0 0 0 0 0 0
1.5078 0.00075403 0.0014647 0.00093026 -0.002435 6.6445e-05 -0.0047452 -0.0024107 0.0027343 -0.00076051 -0.0058144 0.009753 -0.02349 0 0 0 0 0 0 0 0 0 0 0 0 0 0 0 0 0
1.5117 -0.00055922 0.00095439 -0.0013175 -0.00033683 -0.003756 -0.0021024 -0.0026057 0.0021742 -0.00058308 -0.0057569 0.0097639 -0.034717 0 0 0 0 0 0 0 0 0 0 0 0 0 0 0 0 0
1.5156 -0.0016433 0.00025781 -0.0031895 0.0017642 -0.0053028 0.0012273 -0.0020328 0.0010906 -0.00039265 -0.0035416 0.0059707 -0.018378 0 0 0 0 0 0 0 0 0 0 0 0 0 0 0 0 0
1.5195 -0.0017148 -0.00027259 -0.0046185 0.0036134 -0.0055555 0.0045719 -0.00013254 -1.8224e-05 -0.0011885 6.2314e-05 2.9193e-05 0.019783 0 0 0 0 0 0 0 0 0 0 0 0 0 0 0 0 0
1.5234 -0.00086982 -0.00040832 -0.0053305 0.005244 -0.0058326 0.0075772 0.0023853 -0.00077426 -0.0032359 0.0033325 -0.0049108 0.0583 0 0 0 0 0 0 0 0 0 0 0 0 0 0 0 0 0
1.5273 4.314e-05 -0.0002176 -0.0050886 0.0064307 -0.0068995 0.0099662 0.004189 -0.00097183 -0.0052728 0.0048246 -0.0065635 0.072752 0 0 0 0 0 0 0 0 0 0 0 0 0 0 0 0 0
1.5313 0.00021568 -2.5907e-05 -0.0040671 0.0065019 -0.0085299 0.011126 0.0044915 -0.00058452 -0.0052244 0.0043431 -0.0050824 0.052676 0 0 0 0 0 0 0 0 0 0 0 0 0 0 0 0 0
1.5352 -0.00040694 -0.00016178 -0.0028214 0.0048837 -0.0096001 0.010214 0.0036001 0.00018619 -0.0020592 0.0028481 -0.0025768 0.0098179 0 0 0 0 0 0 0 0 0 0 0 0 0 0 0 0 0
1.5391 -0.0011451 -0.00067749 -0.0017619 0.001851 -0.0086567 0.0068796 0.0024068 0.00091579 0.0028851 0.0014809 -0.001157 -0.029225 0 0 0 0 0 0 0 0 0 0 0 0 0 0 0 0 0
1.543 -0.0012863 -0.0012811 -0.00067529 -0.0014046 -0.0047914 0.0018859 0.0014331 0.0011493 0.006541 0.00064655 -0.0013059 -0.041226 0 0 0 0 0 0 0 0 0 0 0 0 0 0 0 0 0
1.5469 -0.0007752 -0.0015514 0.0010877 -0.00363 0.0015513 -0.003121 0.00040447 0.00072221 0.0064304 -7.0362e-05 -0.0018854 -0.02222 0 0 0 0 0 0 0 0 0 0 0 0 0 0 0 0 0
1.5508 -0.0002309 -0.0012628 0.0037901 -0.0045299 0.0083899 -0.0066418 -0.0012794 -6.115e-05 0.0027288 -0.0012304 -0.0014973 0.010564 0 0 0 0 0 0 0 0 0 0 0 0 0 0 0 0 0
1.5547 -0.00029663 -0.00054817 0.0066435 -0.0049172 0.013005 -0.0082604 -0.0037288 -0.00061225 -0.0017925 -0.0028549 0.00020532 0.031967 0 0 0 0 0 0 0 0 0 0 0 0 0 0 0 0 0
1.5586 -0.00097439 0.00022716 0.0081035 -0.0057782 0.013438 -0.0086218 -0.0062429 -0.00050964 -0.0039898 -0.0043677 0.0023748 0.027288 0 0 0 0 0 0 0 0 0 0 0 0 0 0 0 0 0
1.5625 -0.0016013 0.00074816 0.0070624 -0.0071377 0.0097646 -0.0085095 -0.0077716 0.00015875 -0.0028467 -0.0051078 0.0038719 0.0020639 0 0 0 0 0 0 0 0 0 0 0 0 0 0 0 0 0
1.5664 -0.0014858 0.00093374 0.003919 -0.0078614 0.0041556 -0.0079527 -0.0076758 0.00087292 -0.0001178 -0.0048304 0.004196 -0.023585 0 0 0 0 0 0 0 0 0 0 0 0 0 0 0 0 0
1.5703 -0.00057678 0.00088411 0.00046151 -0.0066388 -0.0004603 -0.0062453 -0.0060821 0.0011131 0.0013431 -0.003741 0.0036298 -0.030908 0 0 0 0 0 0 0 0 0 0 0 0 0 0 0 0 0
1.5742 0.0004828 0.00069519 -0.0014889 -0.0032449 -0.0022794 -0.0028294 -0.0036141 0.00075891 1.1723e-05 -0.0021612 0.0027013 -0.016023 0 0 0 0 0 0 0 0 0 0 0 0 0 0 0 0 0
1.5781 0.0009544 0.00035834 -0.0015431 0.0010957 -0.0017158 0.0018545 -0.00089538 0.0001164 -0.0032099 -0.00027136 0.0016739 0.0091 0 0 0 0 0 0 0 0 0 0 0 0 0 0 0 0 0
1.582 0.00065673 -0.00015517 -0.00099142 0.0045534 -0.00090815 0.0063961 0.0016636 -0.00040147 -0.0059818 0.0018081 0.0005431 0.027628 0 0 0 0 0 0 0 0 0 0 0 0 0 0 0 0 0
1.5859 4.9459e-05 -0.0007445 -0.0015548 0.0059569 -0.0020092 0.0093 0.0037143 -0.00060272 -0.0064985 0.0037836 -0.00064021 0.030858 0 0 0 0 0 0 0 0 0 0 0 0 0 0 0 0 0
1.5898 -0.00028897 -0.0011661 -0.0037222 0.0053995 -0.0055064 0.0099158 0.0048143 -0.00056492 -0.0046856 0.0051735 -0.0016171 0.022738 0 0 0 0 0 0 0 0 0 0 0 0 0 0 0 0 0
1.5938 -0.00022666 -0.0012123 -0.0061665 0.003836 -0.0097537 0.0086408 0.0045855 -0.00044086 -0.00183 0.0056024 -0.0021265 0.013738 0 0 0 0 0 0 0 0 0 0 0 0 0 0 0 0 0
1.5977 -0.00011556 -0.0009153 -0.0067832 0.0022328 -0.011997 0.0063642 0.0030727 -0.00029613 0.00066398 0.0051026 -0.0021741 0.011125 0 0 0 0 0 0 0 0 0 0 0 0 0 0 0 0 0
1.6016 -0.00030356 -0.00055616 -0.0044535 0.0010481 -0.010151 0.0037742 0.00087222 -0.000156 0.0021329 0.0040701 -0.0020058 0.014563 0 0 0 0 0 0 0 0 0 0 0 0 0 0 0 0 0
1.6055 -0.00067612 -0.00043635 -6.2319e-06 0.00027717 -0.0041668 0.0011188 -0.0012012 -0.00014297 0.002578 0.0028809 -0.0018122 0.019546 0 0 0 0 0 0 0 0 0 0 0 0 0 0 0 0 0
1.6094 -0.00073934 -0.00061093 0.0044086 -0.00029091 0.0038356 -0.0015526 -0.0026532 -0.00045033 0.0021496 0.0015559 -0.0015375 0.023371 0 0 0 0 0 0 0 0 0 0 0 0 0 0 0 0 0
1.6133 -0.00016952 -0.00083359 0.0069272 -0.00096109 0.010671 -0.0040802 -0.0035502 -0.0010963 0.00096764 -0.00016403 -0.0010314 0.02699 0 0 0 0 0 0 0 0 0 0 0 0 0 0 0 0 0
1.6172 0.00075812 -0.00076886 0.0071709 -0.0020857 0.013758 -0.0061501 -0.0042422 -0.0017177 -0.00059424 -0.0023891 -0.0003376 0.031723 0 0 0 0 0 0 0 0 0 0 0 0 0 0 0 0 0
1.6211 0.0013422 -0.00027699 0.0061237 -0.0038014 0.012398 -0.0074582 -0.0048757 -0.0017153 -0.0017306 -0.0047272 0.00028549 0.035927 0 0 0 0 0 0 0 0 0 0 0 0 0 0 0 0 0
1.625 0.0010876 0.00048107 0.0049916 -0.0056138 0.0079918 -0.0078151 -0.005207 -0.00073712 -0.0016256 -0.0063846 0.00069634 0.036386 0 0 0 0 0 0 0 0 0 0 0 0 0 0 0 0 0
1.6289 0.0001665 0.0011876 0.0041624 -0.0063456 0.0030943 -0.0071034 -0.0048922 0.00090494 -0.00021073 -0.0066692 0.0011521 0.03299 0 0 0 0 0 0 0 0 0 0 0 0 0 0 0 0 0
1.6328 -0.00075958 0.0015985 0.0031316 -0.0048347 -0.00012637 -0.0052476 -0.0039086 0.0023199 0.0015446 -0.0054664 0.0020917 0.030524 0 0 0 0 0 0 0 0 0 0 0 0 0 0 0 0 0
1.6367 -0.0011694 0.0016492 0.0012905 -0.0010091 -0.0011041 -0.0023426 -0.0026259 0.0026461 0.0022715 -0.0032918 0.0035036 0.034033 0 0 0 0 0 0 0 0 0 0 0 0 0 0 0 0 0
1.6406 -0.0011099 0.0013882 -0.0012774 0.0036474 -0.0010138 0.0011823 -0.0014344 0.0017118 0.0013129 -0.00091081 0.0045278 0.041859 0 0 0 0 0 0 0 0 0 0 0 0 0 0 0 0 0
1.6445 -0.0009903 0.00087291 -0.0037258 0.0068965 -0.0017475 0.0046177 -0.00034422 0.0001874 -0.00069357 0.0011343 0.0038673 0.044575 0 0 0 0 0 0 0 0 0 0 0 0 0 0 0 0 0
1.6484 -0.00099368 0.00016647 -0.0050905 0.007337 -0.0044123 0.0072902 0.00096626 -0.00090931 -0.0023269 0.0027255 0.00083862 0.032927 0 0 0 0 0 0 0 0 0 0 0 0 0 0 0 0 0
1.6523 -0.00078007 -0.00058535 -0.0050031 0.0054453 -0.0083754 0.0088442 0.0026465 -0.00094855 -0.0025537 0.0040149 -0.0038222 0.008186 0 0 0 0 0 0 0 0 0 0 0 0 0 0 0 0 0
1.6563 0.00014346 -0.0011465 -0.0038569 0.0030787 -0.011526 0.0091825 0.0042302 -7.5632e-05 -0.0015204 0.0051133 -0.0081916 -0.015881 0 0 0 0 0 0 0 0 0 0 0 0 0 0 0 0 0
1.6602 0.0017433 -0.001331 -0.0023708 0.0018185 -0.011585 0.0081519 0.0047828 0.0010097 -0.00030419 0.0058814 -0.010346 -0.023142 0 0 0 0 0 0 0 0 0 0 0 0 0 0 0 0 0
1.6641 0.0032193 -0.001179 -0.0010153 0.0016284 -0.0075886 0.0054281 0.0036216 0.0016329 8.3084e-05 0.0059521 -0.0095635 -0.0090453 0 0 0 0 0 0 0 0 0 0 0 0 0 0 0 0 0
1.668 0.0035616 -0.00096164 0.00020737 0.0010417 -0.00058526 0.00090561 0.0010011 0.0015968 -0.00047855 0.0049465 -0.0065874 0.014755 0 0 0 0 0 0 0 0 0 0 0 0 0 0 0 0 0
1.6719 0.0024451 -0.00095428 0.0015277 -0.0013197 0.0068506 -0.0047013 -0.0018853 0.0012072 -0.0012367 0.0027597 -0.0028544 0.030138 0 0 0 0 0 0 0 0 0 0 0 0 0 0 0 0 0
1.6758 0.00060411 -0.0011634 0.0030177 -0.0053135 0.011942 -0.0097526 -0.0036607 0.00095288 -0.0013124 -0.0002315 0.00053063 0.027901 0 0 0 0 0 0 0 0 0 0 0 0 0 0 0 0 0
1.6797 -0.00072645 -0.0012811 0.0044076 -0.0092242 0.013073 -0.012452 -0.0036948 0.0011382 -0.00047596 -0.0031834 0.0032008 0.014415 0 0 0 0 0 0 0 0 0 0 0 0 0 0 0 0 0
1.6836 -0.00082364 -0.00094737 0.005226 -0.011072 0.010466 -0.012015 -0.0024758 0.0017112 0.00065697 -0.0050929 0.0051636 0.0035939 0 0 0 0 0 0 0 0 0 0 0 0 0 0 0 0 0
1.6875 -1.8177e-05 -9.9438e-05 0.0050964 -0.010056 0.0059093 -0.0092386 -0.0011701 0.0023323 0.0010729 -0.0052978 0.0062747 0.0026544 0 0 0 0 0 0 0 0 0 0 0 0 0 0 0 0 0
1.6914 0.00071429 0.00091916 0.0039458 -0.0069263 0.0017158 -0.0058634 -0.00076369 0.0025946 5.7786e-05 -0.0038742 0.0061967 0.0060453 0 0 0 0 0 0 0 0 0 0 0 0 0 0 0 0 0
1.6953 0.00068666 0.0016034 0.0020068 -0.0031696 -0.00053469 -0.0032327 -0.0014413 0.0022747 -0.002311 -0.0016236 0.004852 0.003291 0 0 0 0 0 0 0 0 0 0 0 0 0 0 0 0 0
1.6992 6.1137e-05 0.0016674 -0.00032272 6.208e-05 -0.00081849 -0.0013974 -0.0025837 0.0014905 -0.0051126 0.00040849 0.0027845 -0.0079073 0 0 0 0 0 0 0 0 0 0 0 0 0 0 0 0 0
1.7031 -0.00044797 0.0012203 -0.0026268 0.0023701 -0.00057679 0.00055209 -0.0032575 0.0006587 -0.0069694 0.001573 0.00093263 -0.0174 0 0 0 0 0 0 0 0 0 0 0 0 0 0 0 0 0
1.707 -0.00035667 0.0006023 -0.0045378 0.0037924 -0.0016797 0.0033088 -0.0027879 0.00022228 -0.0067192 0.0019533 -4.09e-05 -0.012074 0 0 0 0 0 0 0 0 0 0 0 0 0 0 0 0 0
1.7109 0.00013218 7.2371e-05 -0.0057382 0.0043856 -0.0050046 0.0064792 -0.0010806 0.00030394 -0.0040907 0.0021547 -0.00022277 0.010296 0 0 0 0 0 0 0 0 0 0 0 0 0 0 0 0 0
1.7148 0.00041521 -0.00034329 -0.0059731 0.0042063 -0.0095563 0.0088227 0.0013849 0.00057158 3.3357e-06 0.0027365 -0.00027181 0.036992 0 0 0 0 0 0 0 0 0 0 0 0 0 0 0 0 0
1.7188 0.00015422 -0.00072987 -0.0051311 0.0035315 -0.012834 0.0092868 0.0037912 0.00049627 0.0038399 0.0037401 -0.00078917 0.05054 0 0 0 0 0 0 0 0 0 0 0 0 0 0 0 0 0
1.7227 -0.00039696 -0.0010718 -0.0033599 0.0028139 -0.012358 0.007782 0.0053204 -0.00015809 0.0058223 0.0046477 -0.0018555 0.043433 0 0 0 0 0 0 0 0 0 0 0 0 0 0 0 0 0
1.7266 -0.00071235 -0.0012107 -0.0011054 0.0022475 -0.0073871 0.0049991 0.0054794 -0.0010502 0.0054112 0.0047364 -0.0031179 0.023397 0 0 0 0 0 0 0 0 0 0 0 0 0 0 0 0 0
1.7305 -0.00056572 -0.0010231 0.0010332 0.0014273 0.0003836 0.0016116 0.0042864 -0.0015054 0.0033869 0.0035322 -0.004203 0.0049832 0 0 0 0 0 0 0 0 0 0 0 0 0 0 0 0 0
1.7344 -0.00021948 -0.00060783 0.002598 -0.00036729 0.0077075 -0.0021876 0.0022028 -0.001134 0.0012301 0.0010834 -0.0049305 -0.0032781 0 0 0 0 0 0 0 0 0 0 0 0 0 0 0 0 0
1.7383 -5.2746e-05 -0.00024528 0.003518 -0.0033767 0.011697 -0.0063215 -0.0001662 -0.00025866 9.6996e-05 -0.0020242 -0.0051167 -0.0034543 0 0 0 0 0 0 0 0 0 0 0 0 0 0 0 0 0
1.7422 -8.5393e-05 -0.00014294 0.0040691 -0.0068112 0.011449 -0.01014 -0.0023927 0.00030393 0.00016673 -0.0048552 -0.0043168 -0.0013887 0 0 0 0 0 0 0 0 0 0 0 0 0 0 0 0 0
1.7461 3.5379e-05 -0.00022665 0.0045199 -0.009178 0.0083074 -0.012341 -0.0043064 -3.112e-05 0.00077997 -0.0064629 -0.0019916 0.0025792 0 0 0 0 0 0 0 0 0 0 0 0 0 0 0 0 0
1.75 0.00055343 -0.00021281 0.0047464 -0.0092878 0.0046844 -0.011808 -0.005776 -0.0010478 0.0011051 -0.0063175 0.0018834 0.014457 0 0 0 0 0 0 0 0 0 0 0 0 0 0 0 0 0
1.7539 0.0011824 9.2264e-05 0.0042133 -0.0070565 0.0023803 -0.0086154 -0.0064422 -0.001884 0.00070454 -0.0046412 0.0063439 0.037941 0 0 0 0 0 0 0 0 0 0 0 0 0 0 0 0 0
1.7578 0.001279 0.00056858 0.0024569 -0.0034099 0.0015667 -0.0041472 -0.0057507 -0.0017971 -0.00036982 -0.0023623 0.0097076 0.06605 0 0 0 0 0 0 0 0 0 0 0 0 0 0 0 0 0
1.7617 0.00050817 0.0008752 -0.00029152 0.00051489 0.0010207 -9.4241e-05 -0.0033789 -0.00081755 -0.0018003 -0.00055693 0.010557 0.083158 0 0 0 0 0 0 0 0 0 0 0 0 0 0 0 0 0
1.7656 -0.00068076 0.00077814 -0.0029536 0.0040393 -0.00072852 0.0027829 0.00027208 0.00034112 -0.0031735 0.00032229 0.0086831 0.076999 0 0 0 0 0 0 0 0 0 0 0 0 0 0 0 0 0
1.7695 -0.0013237 0.00038178 -0.0042234 0.0069137 -0.004213 0.0049463 0.0040182 0.0010097 -0.0039935 0.00080321 0.0051852 0.049722 0 0 0 0 0 0 0 0 0 0 0 0 0 0 0 0 0
1.7734 -0.00077616 2.093e-05 -0.0035632 0.0088471 -0.0085533 0.0071717 0.0064661 0.0011751 -0.003778 0.0019169 0.0016211 0.017478 0 0 0 0 0 0 0 0 0 0 0 0 0 0 0 0 0
1.7773 0.00067202 -8.2603e-05 -0.0017223 0.0093253 -0.0119 0.0093843 0.00687 0.0013468 -0.0024118 0.0041667 -0.0010531 -0.0013653 0 0 0 0 0 0 0 0 0 0 0 0 0 0 0 0 0
1.7813 0.0020103 -4.55e-05 -0.0002155 0.0080273 -0.012449 0.010448 0.0056067 0.0018391 -0.00049386 0.0068223 -0.0028699 0.0009634 0 0 0 0 0 0 0 0 0 0 0 0 0 0 0 0 0
1.7852 0.0023632 -0.00018859 -8.8124e-05 0.0053532 -0.0094449 0.0091588 0.0038496 0.0022783 0.00083083 0.0082636 -0.0043298 0.018222 0 0 0 0 0 0 0 0 0 0 0 0 0 0 0 0 0
1.7891 0.0016791 -0.00066752 -0.001004 0.0023395 -0.0036531 0.0054695 0.002653 0.0019355 0.00068947 0.0072052 -0.0055745 0.037327 0 0 0 0 0 0 0 0 0 0 0 0 0 0 0 0 0
1.793 0.00062928 -0.0012433 -0.0015119 -0.00011739 0.0029229 0.0007247 0.0021591 0.00060178 -0.00064757 0.0037833 -0.0060801 0.048353 0 0 0 0 0 0 0 0 0 0 0 0 0 0 0 0 0
1.7969 -0.00011289 -0.0014426 -0.00034005 -0.0019682 0.0079757 -0.0033348 0.0015692 -0.00093086 -0.0017255 -0.00047788 -0.0051367 0.049048 0 0 0 0 0 0 0 0 0 0 0 0 0 0 0 0 0
1.8008 -0.00045337 -0.00097497 0.0023872 -0.0038448 0.01002 -0.0058371 -8.1057e-05 -0.0014074 -0.0009662 -0.0038184 -0.0026079 0.04237 0 0 0 0 0 0 0 0 0 0 0 0 0 0 0 0 0
1.8047 -0.00076333 -1.8687e-05 0.0051162 -0.0060989 0.0091067 -0.0071209 -0.0029567 -0.00026463 0.001941 -0.0054861 0.00077267 0.031914 0 0 0 0 0 0 0 0 0 0 0 0 0 0 0 0 0
1.8086 -0.0012726 0.00089625 0.0060883 -0.0080362 0.0066734 -0.0079262 -0.0060565 0.0017092 0.0055463 -0.0059694 0.0038324 0.020157 0 0 0 0 0 0 0 0 0 0 0 0 0 0 0 0 0
1.8125 -0.0016818 0.0013011 0.0047564 -0.0082512 0.0045843 -0.0083499 -0.0077858 0.0029399 0.0075842 -0.0061044 0.0056893 0.0096558 0 0 0 0 0 0 0 0 0 0 0 0 0 0 0 0 0
1.8164 -0.0014406 0.0011277 0.0021382 -0.0058803 0.0039138 -0.0076701 -0.0070804 0.0024274 0.0066344 -0.0060392 0.0061293 0.0039303 0 0 0 0 0 0 0 0 0 0 0 0 0 0 0 0 0
1.8203 -0.00039681 0.00069483 -0.00017987 -0.0015916 0.0042615 -0.0051962 -0.0042481 0.00065211 0.0031223 -0.005134 0.0053956 0.0059263 0 0 0 0 0 0 0 0 0 0 0 0 0 0 0 0 0
1.8242 0.00089674 0.00039846 -0.0014351 0.0027154 0.0040653 -0.0012296 -0.00086328 -0.00084876 -0.0011143 -0.0028735 0.0037476 0.015491 0 0 0 0 0 0 0 0 0 0 0 0 0 0 0 0 0
1.8281 0.0015921 0.00040565 -0.0021795 0.005308 0.0017354 0.0028918 0.0012632 -0.00087212 -0.0041942 0.00022971 0.0013173 0.02869 0 0 0 0 0 0 0 0 0 0 0 0 0 0 0 0 0
1.832 0.0012935 0.00059565 -0.0034498 0.0058508 -0.0031168 0.0057541 0.0013242 0.00037105 -0.0052672 0.0027992 -0.0016106 0.039807 0 0 0 0 0 0 0 0 0 0 0 0 0 0 0 0 0
1.8359 0.00040104 0.00072952 -0.0054665 0.0053642 -0.0091568 0.0069057 6.0212e-05 0.0014703 -0.0045429 0.0037788 -0.0042976 0.044317 0 0 0 0 0 0 0 0 0 0 0 0 0 0 0 0 0
1.8398 -0.00029407 0.00064434 -0.0071579 0.0050399 -0.013876 0.0069732 -0.00082086 0.0010942 -0.0026227 0.0034603 -0.0057263 0.040814 0 0 0 0 0 0 0 0 0 0 0 0 0 0 0 0 0
1.8438 -0.00035524 0.00031634 -0.0070074 0.0051087 -0.014921 0.006789 4.4626e-05 -0.00085656 -3.9914e-05 0.0032238 -0.0052821 0.031427 0 0 0 0 0 0 0 0 0 0 0 0 0 0 0 0 0
1.8477 -5.4967e-05 -0.00018498 -0.0044508 0.0047959 -0.011434 0.0064285 0.0025906 -0.0032207 0.0025844 0.0041118 -0.0033903 0.021157 0 0 0 0 0 0 0 0 0 0 0 0 0 0 0 0 0
1.8516 -1.781e-05 -0.000738 -0.00051185 0.0032532 -0.0046329 0.0051177 0.0052795 -0.0045825 0.0042713 0.0056008 -0.001447 0.015945 0 0 0 0 0 0 0 0 0 0 0 0 0 0 0 0 0
1.8555 -0.00054779 -0.0011664 0.0029202 0.00042525 0.0027559 0.0020869 0.0061567 -0.0043245 0.0040187 0.005861 -0.00091283 0.019203 0 0 0 0 0 0 0 0 0 0 0 0 0 0 0 0 0
1.8594 -0.0013182 -0.0012664 0.0045156 -0.0029697 0.0079144 -0.0024663 0.0042303 -0.002852 0.0016955 0.0034066 -0.0021809 0.028398 0 0 0 0 0 0 0 0 0 0 0 0 0 0 0 0 0
1.8633 -0.0016956 -0.00092437 0.0043601 -0.0061353 0.0094203 -0.0072189 0.00016234 -0.0010079 -0.0014337 -0.0013562 -0.0041299 0.035271 0 0 0 0 0 0 0 0 0 0 0 0 0 0 0 0 0
1.8672 -0.001328 -0.00025033 0.0035551 -0.0086793 0.0079097 -0.010501 -0.0041996 0.00058925 -0.0033915 -0.0061736 -0.004825 0.03161 0 0 0 0 0 0 0 0 0 0 0 0 0 0 0 0 0
1.8711 -0.00041356 0.00043061 0.003051 -0.010381 0.0054806 -0.011308 -0.0070394 0.0016858 -0.0030577 -0.0086269 -0.0029432 0.017068 0 0 0 0 0 0 0 0 0 0 0 0 0 0 0 0 0
1.875 0.00054831 0.00078362 0.0028482 -0.010699 0.0041865 -0.0097274 -0.0076069 0.0021201 -0.0012376 -0.0079732 0.0011119 0.001526 0 0 0 0 0 0 0 0 0 0 0 0 0 0 0 0 0
1.8789 0.0011876 0.00071756 0.0022412 -0.0088573 0.0045996 -0.0065918 -0.0063841 0.001682 -6.7639e-05 -0.0055195 0.0052825 -0.0022879 0 0 0 0 0 0 0 0 0 0 0 0 0 0 0 0 0
1.8828 0.0014277 0.00045054 0.00074 -0.0046761 0.005438 -0.0028216 -0.0044439 0.00037506 -0.001089 -0.0032769 0.0071406 0.0090634 0 0 0 0 0 0 0 0 0 0 0 0 0 0 0 0 0
1.8867 0.0013099 0.00030638 -0.0013021 0.00068983 0.0045532 0.00094474 -0.002655 -0.0012625 -0.0036908 -0.0022044 0.0054974 0.024323 0 0 0 0 0 0 0 0 0 0 0 0 0 0 0 0 0
1.8906 0.00080183 0.00041919 -0.0029474 0.0050919 0.00061801 0.0042988 -0.0013454 -0.0023075 -0.0054472 -0.0016313 0.0011876 0.02599 0 0 0 0 0 0 0 0 0 0 0 0 0 0 0 0 0
1.8945 -0.00011728 0.00062308 -0.0035011 0.0068029 -0.0056771 0.0068849 -0.00049615 -0.0021089 -0.0041957 -0.00024477 -0.0035355 0.0067167 0 0 0 0 0 0 0 0 0 0 0 0 0 0 0 0 0
1.8984 -0.0012045 0.00062871 -0.003063 0.0058309 -0.011789 0.0084022 -6.4896e-05 -0.00086508 -5.0082e-05 0.0024369 -0.0065392 -0.021553 0 0 0 0 0 0 0 0 0 0 0 0 0 0 0 0 0
1.9023 -0.0019156 0.00030693 -0.0022969 0.0038684 -0.014768 0.0087525 -5.2177e-05 0.00049589 0.0044825 0.0055234 -0.0071532 -0.035954 0 0 0 0 0 0 0 0 0 0 0 0 0 0 0 0 0
1.9063 -0.001763 -0.00020032 -0.0017154 0.0028143 -0.013027 0.0080789 -0.00033297 0.001091 0.0064419 0.0075409 -0.0063629 -0.022549 0 0 0 0 0 0 0 0 0 0 0 0 0 0 0 0 0
1.9102 -0.00077588 -0.00063763 -0.0012217 0.0031587 -0.0072779 0.0065838 -0.00058197 0.00079525 0.0047398 0.0076647 -0.0057914 0.010445 0 0 0 0 0 0 0 0 0 0 0 0 0 0 0 0 0
1.9141 0.00042973 -0.00087991 -0.00033372 0.0036794 -9.988e-05 0.0043268 -0.00049573 0.00021965 0.00089499 0.0062086 -0.0063249 0.039272 0 0 0 0 0 0 0 0 0 0 0 0 0 0 0 0 0
1.918 0.0011213 -0.0010013 0.0011914 0.0026785 0.0055328 0.0012743 -0.00011783 2.0131e-05 -0.0023308 0.0040582 -0.0074558 0.04574 0 0 0 0 0 0 0 0 0 0 0 0 0 0 0 0 0
1.9219 0.0010537 -0.0011084 0.0029879 -0.00042066 0.0078264 -0.0024009 0.00012319 0.00026794 -0.0030919 0.0017998 -0.0078037 0.033158 0 0 0 0 0 0 0 0 0 0 0 0 0 0 0 0 0
1.9258 0.00062394 -0.0011425 0.0043217 -0.0045454 0.0069694 -0.0060919 -0.00020583 0.0005092 -0.0015791 -0.00052767 -0.0063205 0.021897 0 0 0 0 0 0 0 0 0 0 0 0 0 0 0 0 0
1.9297 0.00042237 -0.00089442 0.0046762 -0.0078561 0.0047919 -0.0089084 -0.0010727 0.00038349 0.00061299 -0.0029242 -0.0031799 0.029032 0 0 0 0 0 0 0 0 0 0 0 0 0 0 0 0 0
1.9336 0.00062805 -0.00024341 0.0041148 -0.0090882 0.003536 -0.010137 -0.0019053 7.8242e-05 0.0020119 -0.0048887 0.00033183 0.051993 0 0 0 0 0 0 0 0 0 0 0 0 0 0 0 0 0
1.9375 0.00085643 0.00063025 0.0031213 -0.0081557 0.0044267 -0.0096139 -0.002044 0.00010377 0.0022439 -0.0055743 0.0027633 0.071916 0 0 0 0 0 0 0 0 0 0 0 0 0 0 0 0 0
1.9414 0.00060016 0.0013128 0.0021441 -0.0057258 0.0068357 -0.0076802 -0.0013211 0.000651 0.0018138 -0.0045557 0.0034719 0.072585 0 0 0 0 0 0 0 0 0 0 0 0 0 0 0 0 0
1.9453 -0.00020335 0.0014813 0.0013021 -0.00249 0.0085656 -0.0048069 -0.00020954 0.0012835 0.0012445 -0.0023922 0.0028734 0.055546 0 0 0 0 0 0 0 0 0 0 0 0 0 0 0 0 0
1.9492 -0.0010653 0.0011866 0.00047134 0.0010583 0.0072019 -0.001304 0.00062002 0.0013644 0.00057564 -0.00031191 0.0018778 0.036654 0 0 0 0 0 0 0 0 0 0 0 0 0 0 0 0 0
1.9531 -0.0014005 0.00080944 -0.00044194 0.0043221 0.0018047 0.0025899 0.00091752 0.00079083 -0.00038639 0.00077257 0.0010833 0.028808 0 0 0 0 0 0 0 0 0 0 0 0 0 0 0 0 0
1.957 -0.0010676 0.00071275 -0.0013685 0.0064511 -0.0061389 0.0063852 0.0010567 0.00020766 -0.0015359 0.0010027 0.00041278 0.0296 0 0 0 0 0 0 0 0 0 0 0 0 0 0 0 0 0
1.9609 -0.00045133 0.00090712 -0.0021815 0.0067937 -0.013265 0.0092238 0.0016314 0.00037832 -0.0023472 0.0013417 -0.00058512 0.026643 0 0 0 0 0 0 0 0 0 0 0 0 0 0 0 0 0
1.9648 -4.42e-05 0.0010441 -0.0028406 0.0055609 -0.016202 0.010225 0.0028333 0.0013034 -0.0023122 0.002564 -0.0021375 0.013959 0 0 0 0 0 0 0 0 0 0 0 0 0 0 0 0 0
1.9688 2.1386e-06 0.00074243 -0.0033537 0.0038627 -0.013608 0.0090535 0.004187 0.0020324 -0.0014453 0.0044032 -0.0039071 0.00085837 0 0 0 0 0 0 0 0 0 0 0 0 0 0 0 0 0
1.9727 -0.00010506 -5.3596e-05 -0.0035982 0.0028318 -0.007 0.0061874 0.0048596 0.0014786 -0.00031159 0.0056502 -0.0051667 0.0028745 0 0 0 0 0 0 0 0 0 0 0 0 0 0 0 0 0
1.9766 -0.00016335 -0.0010009 -0.0032606 0.0025624 0.00024032 0.0025962 0.004238 -0.0004705 0.00044733 0.005127 -0.0052823 0.023937 0 0 0 0 0 0 0 0 0 0 0 0 0 0 0 0 0
1.9805 -0.00024674 -0.0016131 -0.0020577 0.0019516 0.0050071 -0.0009037 0.0022894 -0.0026321 0.00061808 0.0026863 -0.0040903 0.049054 0 0 0 0 0 0 0 0 0 0 0 0 0 0 0 0 0
1.9844 -0.00054266 -0.0016009 -8.0883e-05 -0.00025395 0.0062709 -0.0040347 -0.00049315 -0.0033865 0.00049644 -0.00060293 -0.0019313 0.056354 0 0 0 0 0 0 0 0 0 0 0 0 0 0 0 0 0
1.9883 -0.00095285 -0.0010193 0.0020883 -0.0041068 0.0053478 -0.0068517 -0.0033714 -0.0020039 0.00052855 -0.0032037 0.00057881 0.037152 0 0 0 0 0 0 0 0 0 0 0 0 0 0 0 0 0
1.9922 -0.00098801 -0.00015621 0.0036693 -0.0080931 0.0045917 -0.0092007 -0.0055979 0.00072712 0.00087586 -0.0041554 0.0028052 0.0040679 0 0 0 0 0 0 0 0 0 0 0 0 0 0 0 0 0
1.9961 -0.00019995 0.00067706 0.0041742 -0.010171 0.0055633 -0.010444 -0.0065573 0.0031046 0.0012599 -0.0036177 0.0042409 -0.020794 0 0 0 0 0 0 0 0 0 0 0 0 0 0 0 0 0
2 0.0012319 0.0012711 0.0036804 -0.0093197 0.00797 -0.0098 -0.0059527 0.0037969 0.0011606 -0.0025833 0.0045844 -0.025499 0 0 0 0 0 0 0 0 0 0 0 0 0 0 0 0 0
2.0039 0.0024215 0.001525 0.0026505 -0.0062261 0.0099734 -0.0070422 -0.0040502 0.0027171 0.00020071 -0.0020657 0.0038304 -0.016438 0 0 0 0 0 0 0 0 0 0 0 0 0 0 0 0 0
2.0078 0.0024303 0.0014316 0.0014805 -0.0025734 0.0094813 -0.0028883 -0.0017299 0.00086799 -0.0015042 -0.0023743 0.0023397 -0.0083972 0 0 0 0 0 0 0 0 0 0 0 0 0 0 0 0 0
2.0117 0.0011261 0.0011007 0.00020267 0.00033153 0.0055004 0.0013287 -7.7287e-05 -0.00053485 -0.0032233 -0.002939 0.00075808 -0.0086156 0 0 0 0 0 0 0 0 0 0 0 0 0 0 0 0 0
2.0156 -0.00058171 0.00076258 -0.0013936 0.0023302 -0.0012177 0.0044927 0.00035331 -0.00084884 -0.0038637 -0.0027395 -0.00027695 -0.011818 0 0 0 0 0 0 0 0 0 0 0 0 0 0 0 0 0
2.0195 -0.0014342 0.0006571 -0.003354 0.0040276 -0.0084681 0.0063477 3.0587e-05 -0.00017434 -0.0026123 -0.0010383 -0.00050678 -0.0097803 0 0 0 0 0 0 0 0 0 0 0 0 0 0 0 0 0
2.0234 -0.00086977 0.00084048 -0.0052626 0.0058289 -0.013578 0.0074211 0.00015749 0.00097015 0.00034003 0.0020382 -0.00023504 -0.0027176 0 0 0 0 0 0 0 0 0 0 0 0 0 0 0 0 0
2.0273 0.00051907 0.001084 -0.0063509 0.0074128 -0.01462 0.0083243 0.0016872 0.0020199 0.0035798 0.0054368 -0.00015021 0.0013776 0 0 0 0 0 0 0 0 0 0 0 0 0 0 0 0 0
2.0313 0.0015386 0.0010111 -0.0059514 0.0080599 -0.011336 0.0090669 0.0044041 0.0025381 0.0051839 0.0077058 -0.00086959 -0.0015244 0 0 0 0 0 0 0 0 0 0 0 0 0 0 0 0 0
2.0352 0.0014453 0.00040769 -0.0039587 0.00734 -0.0053294 0.0089761 0.0068858 0.0022929 0.0040842 0.0078149 -0.0024995 -0.003438 0 0 0 0 0 0 0 0 0 0 0 0 0 0 0 0 0
2.0391 0.00053272 -0.00055416 -0.00096679 0.005395 0.00070016 0.0072661 0.0074575 0.0013803 0.0010635 0.0057401 -0.0045042 0.0086055 0 0 0 0 0 0 0 0 0 0 0 0 0 0 0 0 0
2.043 -0.00024599 -0.001401 0.0020032 0.002631 0.0043913 0.0037431 0.0053989 0.00028818 -0.0016093 0.0024112 -0.0059666 0.036436 0 0 0 0 0 0 0 0 0 0 0 0 0 0 0 0 0
2.0469 -0.000207 -0.0017062 0.0040044 -0.00067288 0.0050497 -0.00093413 0.0014434 -0.00032878 -0.0018703 -0.0009298 -0.0060712 0.06359 0 0 0 0 0 0 0 0 0 0 0 0 0 0 0 0 0
2.0508 0.00047964 -0.0014087 0.004609 -0.0042917 0.0039777 -0.0055969 -0.0027697 -0.00013567 0.00040113 -0.0034574 -0.0045189 0.067495 0 0 0 0 0 0 0 0 0 0 0 0 0 0 0 0 0
2.0547 0.0010618 -0.0008223 0.0040688 -0.0076156 0.0034695 -0.0091643 -0.0057548 0.00054139 0.0031504 -0.0050222 -0.0016561 0.040904 0 0 0 0 0 0 0 0 0 0 0 0 0 0 0 0 0
2.0586 0.0010024 -0.00033719 0.0031125 -0.0094921 0.0050714 -0.011022 -0.0068868 0.00093278 0.0038027 -0.0058154 0.0017198 0.0010335 0 0 0 0 0 0 0 0 0 0 0 0 0 0 0 0 0
2.0625 0.00049622 -9.2798e-05 0.0024762 -0.0087926 0.0083188 -0.011005 -0.0063484 0.00051744 0.0014937 -0.0058574 0.0047338 -0.024291 0 0 0 0 0 0 0 0 0 0 0 0 0 0 0 0 0
2.0664 0.00022686 7.9812e-05 0.0024178 -0.005354 0.010905 -0.009198 -0.0046307 -0.00042868 -0.0020867 -0.0048674 0.0067676 -0.021122 0 0 0 0 0 0 0 0 0 0 0 0 0 0 0 0 0
2.0703 0.00064299 0.00041132 0.0025207 -0.00040796 0.010225 -0.0058597 -0.0021831 -0.0010103 -0.0040748 -0.002656 0.0075907 -0.0008198 0 0 0 0 0 0 0 0 0 0 0 0 0 0 0 0 0
2.0742 0.001482 0.00089609 0.0019728 0.0040467 0.0052447 -0.0015219 0.00054948 -0.00053439 -0.0028935 0.00038881 0.007265 0.012672 0 0 0 0 0 0 0 0 0 0 0 0 0 0 0 0 0
2.0781 0.001995 0.001238 0.00019283 0.0065229 -0.0026291 0.0029572 0.0029797 0.00077351 0.00037791 0.0033036 0.0059516 0.0066219 0 0 0 0 0 0 0 0 0 0 0 0 0 0 0 0 0
2.082 0.0016429 0.0010999 -0.0026106 0.0069313 -0.010239 0.006617 0.0044958 0.0018768 0.0029518 0.0051522 0.0037995 -0.0094994 0 0 0 0 0 0 0 0 0 0 0 0 0 0 0 0 0
2.0859 0.00060026 0.00042968 -0.0053936 0.0063458 -0.014463 0.0088191 0.0048369 0.0018149 0.0027455 0.0057153 0.0010046 -0.016107 0 0 0 0 0 0 0 0 0 0 0 0 0 0 0 0 0
2.0898 -0.00038698 -0.00043569 -0.0068497 0.0058978 -0.013924 0.0095256 0.0043269 0.00056438 0.00010449 0.0055947 -0.002034 -0.0050591 0 0 0 0 0 0 0 0 0 0 0 0 0 0 0 0 0
2.0938 -0.00064497 -0.00099111 -0.0062304 0.0057856 -0.0095821 0.0091506 0.003645 -0.00092918 -0.0026376 0.0055799 -0.0046488 0.012141 0 0 0 0 0 0 0 0 0 0 0 0 0 0 0 0 0
2.0977 -0.00013818 -0.0009315 -0.0038217 0.0052135 -0.0039807 0.0080802 0.0032834 -0.0015684 -0.0032437 0.0058428 -0.0060631 0.017566 0 0 0 0 0 0 0 0 0 0 0 0 0 0 0 0 0
2.1016 0.00051554 -0.00037382 -0.00073039 0.0032159 0.0003245 0.006297 0.0031849 -0.00099208 -0.0013619 0.0057257 -0.0057222 0.0067629 0 0 0 0 0 0 0 0 0 0 0 0 0 0 0 0 0
2.1055 0.00056621 0.00023305 0.001837 -0.00040931 0.0021773 0.00348 0.0028855 0.00026474 0.0014825 0.0043545 -0.0035932 -0.0062457 0 0 0 0 0 0 0 0 0 0 0 0 0 0 0 0 0
2.1094 -0.00025255 0.00043067 0.0032511 -0.0048189 0.0022859 -0.00047692 0.0019865 0.0013879 0.0034343 0.001527 -0.00023197 -0.0042025 0 0 0 0 0 0 0 0 0 0 0 0 0 0 0 0 0
2.1133 -0.0014912 6.523e-05 0.0036371 -0.0086197 0.0025166 -0.0049979 0.00048002 0.0019846 0.0037892 -0.001948 0.0034136 0.014284 0 0 0 0 0 0 0 0 0 0 0 0 0 0 0 0 0
2.1172 -0.0022897 -0.00061803 0.0035375 -0.010654 0.0044613 -0.0088783 -0.0013298 0.0021855 0.0031115 -0.0047846 0.0063338 0.032312 0 0 0 0 0 0 0 0 0 0 0 0 0 0 0 0 0
2.1211 -0.0019838 -0.0011447 0.0034262 -0.010497 0.008167 -0.010886 -0.00311 0.002174 0.0021873 -0.0061451 0.0077602 0.03175 0 0 0 0 0 0 0 0 0 0 0 0 0 0 0 0 0
2.125 -0.00058809 -0.0011184 0.0034471 -0.0084683 0.011867 -0.01046 -0.0046092 0.0017997 0.0011159 -0.0061368 0.0073746 0.011969 0 0 0 0 0 0 0 0 0 0 0 0 0 0 0 0 0
2.1289 0.0011651 -0.00046813 0.0034554 -0.0053246 0.012975 -0.0079634 -0.0055096 0.00079119 -0.00049685 -0.0054811 0.0054291 -0.0092638 0 0 0 0 0 0 0 0 0 0 0 0 0 0 0 0 0
2.1328 0.0022622 0.00051004 0.0031809 -0.0019159 0.0097697 -0.0043366 -0.0053306 -0.00065306 -0.002605 -0.0047297 0.0027408 -0.01346 0 0 0 0 0 0 0 0 0 0 0 0 0 0 0 0 0
2.1367 0.00205 0.0013322 0.0023459 0.0010859 0.0026829 -0.00048703 -0.0036921 -0.0016485 -0.0042473 -0.0037825 0.00045437 0.00090423 0 0 0 0 0 0 0 0 0 0 0 0 0 0 0 0 0
2.1406 0.00066498 0.001609 0.00075796 0.003362 -0.0057174 0.003073 -0.00079866 -0.0012218 -0.004218 -0.0021283 -0.00046852 0.018612 0 0 0 0 0 0 0 0 0 0 0 0 0 0 0 0 0
2.1445 -0.0010505 0.0012536 -0.0015179 0.0049768 -0.012101 0.0061273 0.00238 0.00071649 -0.0022773 0.00047031 0.00016957 0.024517 0 0 0 0 0 0 0 0 0 0 0 0 0 0 0 0 0
2.1484 -0.0021121 0.00049001 -0.0039623 0.0061866 -0.014222 0.0084253 0.0045862 0.0029951 0.00038362 0.0035188 0.0015588 0.018387 0 0 0 0 0 0 0 0 0 0 0 0 0 0 0 0 0
2.1523 -0.0020537 -0.00032677 -0.0056214 0.0070852 -0.01205 0.0095317 0.0051254 0.0039352 0.0020313 0.0059857 0.0022854 0.012322 0 0 0 0 0 0 0 0 0 0 0 0 0 0 0 0 0
2.1563 -0.0012007 -0.00093354 -0.0055255 0.0073542 -0.00751 0.0090374 0.0043515 0.0027101 0.0018832 0.0069703 0.0012411 0.014759 0 0 0 0 0 0 0 0 0 0 0 0 0 0 0 0 0
2.1602 -0.00035177 -0.0012634 -0.0033315 0.0063972 -0.003141 0.0069271 0.0032979 0.00012631 0.00079388 0.0062715 -0.0015646 0.019651 0 0 0 0 0 0 0 0 0 0 0 0 0 0 0 0 0
2.1641 -0.00012465 -0.0013812 0.00030009 0.0038434 -0.00060216 0.0037273 0.00275 -0.0019348 0.00044604 0.0044251 -0.0049288 0.013377 0 0 0 0 0 0 0 0 0 0 0 0 0 0 0 0 0
2.168 -0.0005028 -0.0013468 0.003984 3.5034e-05 6.0835e-05 0.00026148 0.0026018 -0.0020035 0.0017581 0.0022601 -0.0072387 -0.0080035 0 0 0 0 0 0 0 0 0 0 0 0 0 0 0 0 0
2.1719 -0.00094396 -0.0011534 0.0064277 -0.0039638 0.00010521 -0.0028011 0.0020818 -0.00017746 0.0039548 0.00038046 -0.0075511 -0.030617 0 0 0 0 0 0 0 0 0 0 0 0 0 0 0 0 0
2.1758 -0.00092952 -0.00078919 0.0071813 -0.0069318 0.001085 -0.0052385 0.00060096 0.0020315 0.005131 -0.0010541 -0.0061374 -0.034075 0 0 0 0 0 0 0 0 0 0 0 0 0 0 0 0 0
2.1797 -0.00045314 -0.00033344 0.0067309 -0.008222 0.0037838 -0.0071902 -0.0016084 0.0029937 0.0038001 -0.0021912 -0.0040955 -0.01175 0 0 0 0 0 0 0 0 0 0 0 0 0 0 0 0 0
2.1836 -1.6897e-05 4.8141e-05 0.0058974 -0.0080702 0.0076275 -0.0087937 -0.0036562 0.0022554 0.00010564 -0.0032029 -0.0023982 0.020795 0 0 0 0 0 0 0 0 0 0 0 0 0 0 0 0 0
2.1875 -0.00015537 0.00023011 0.0051004 -0.0072319 0.010845 -0.0098545 -0.0047444 0.00075296 -0.0042437 -0.004091 -0.0011987 0.038672 0 0 0 0 0 0 0 0 0 0 0 0 0 0 0 0 0
2.1914 -0.00092557 0.00025374 0.0041312 -0.0062701 0.011341 -0.0098143 -0.0047384 -0.00013454 -0.0071404 -0.0046607 5.9088e-05 0.029829 0 0 0 0 0 0 0 0 0 0 0 0 0 0 0 0 0
2.1953 -0.0018113 0.00030668 0.0025759 -0.005108 0.0079241 -0.0080528 -0.0040483 0.00021761 -0.0073693 -0.0046082 0.0019081 0.0051279 0 0 0 0 0 0 0 0 0 0 0 0 0 0 0 0 0
2.1992 -0.0021089 0.00054819 0.00041313 -0.0032198 0.0012282 -0.004337 -0.0030549 0.0012683 -0.0051495 -0.003653 0.0042076 -0.012831 0 0 0 0 0 0 0 0 0 0 0 0 0 0 0 0 0
2.2031 -0.0014563 0.00093812 -0.0018182 -0.0002733 -0.0063138 0.0008491 -0.0017623 0.0019358 -0.0017773 -0.0016878 0.0061377 -0.010375 0 0 0 0 0 0 0 0 0 0 0 0 0 0 0 0 0
2.207 -8.9686e-05 0.0012432 -0.0034275 0.0033406 -0.011652 0.0063047 -4.4111e-05 0.0015945 0.0011703 0.0010833 0.0067763 0.0070813 0 0 0 0 0 0 0 0 0 0 0 0 0 0 0 0 0
2.2109 0.0013204 0.0012284 -0.0041216 0.0065435 -0.012854 0.010492 0.0018519 0.00054548 0.0025449 0.0040948 0.0057004 0.023482 0 0 0 0 0 0 0 0 0 0 0 0 0 0 0 0 0
2.2148 0.0020762 0.00085637 -0.0041384 0.0081515 -0.010258 0.012161 0.003195 -0.00036916 0.0020092 0.0065462 0.0031343 0.028435 0 0 0 0 0 0 0 0 0 0 0 0 0 0 0 0 0
2.2188 0.0018183 0.00030292 -0.0038571 0.0075601 -0.0061531 0.010908 0.003285 -0.00055307 9.6537e-05 0.0077001 -0.00032343 0.024489 0 0 0 0 0 0 0 0 0 0 0 0 0 0 0 0 0
2.2227 0.00067931 -0.00022111 -0.0033257 0.0050523 -0.0031279 0.0073662 0.0021084 -0.00010776 -0.0020216 0.0072111 -0.003985 0.020015 0 0 0 0 0 0 0 0 0 0 0 0 0 0 0 0 0
2.2266 -0.00078725 -0.00065529 -0.0022291 0.0015679 -0.0022457 0.0028544 0.0004381 0.00038566 -0.0030425 0.0052847 -0.0070878 0.018043 0 0 0 0 0 0 0 0 0 0 0 0 0 0 0 0 0
2.2305 -0.0018542 -0.0010898 -0.00035135 -0.0018378 -0.0024155 -0.0012991 -0.00079421 0.00045612 -0.0021709 0.0025576 -0.0087091 0.014273 0 0 0 0 0 0 0 0 0 0 0 0 0 0 0 0 0
2.2344 -0.0019765 -0.0015821 0.0019569 -0.0044619 -0.0014279 -0.0043547 -0.001279 0.00012764 0.00042904 -0.00023048 -0.0079761 0.0055327 0 0 0 0 0 0 0 0 0 0 0 0 0 0 0 0 0
2.2383 -0.0011174 -0.0019928 0.0038393 -0.006097 0.0021559 -0.0062997 -0.0015123 -0.00020117 0.0036672 -0.0025644 -0.0046642 -0.0026571 0 0 0 0 0 0 0 0 0 0 0 0 0 0 0 0 0
2.2422 0.00017721 -0.0020341 0.0045395 -0.0068646 0.0077105 -0.0074988 -0.0022102 -0.0001831 0.0060649 -0.004279 0.00027324 0.00022815 0 0 0 0 0 0 0 0 0 0 0 0 0 0 0 0 0
2.2461 0.0010992 -0.0015146 0.0040051 -0.0069426 0.012793 -0.0081896 -0.0035342 0.0001869 0.0064874 -0.0054283 0.0048783 0.017691 0 0 0 0 0 0 0 0 0 0 0 0 0 0 0 0 0
2.25 0.0011476 -0.00055404 0.0029 -0.0063912 0.014679 -0.0082339 -0.0048729 0.00065512 0.0046688 -0.0060299 0.0072064 0.039255 0 0 0 0 0 0 0 0 0 0 0 0 0 0 0 0 0
2.2539 0.00052103 0.00044475 0.0019822 -0.0051597 0.012048 -0.0072744 -0.0053589 0.0010104 0.0013021 -0.0059045 0.0065506 0.047682 0 0 0 0 0 0 0 0 0 0 0 0 0 0 0 0 0
2.2578 -4.3151e-05 0.0010572 0.0014195 -0.0032174 0.0056974 -0.0050972 -0.0045862 0.0012578 -0.0022864 -0.0047664 0.003907 0.034563 0 0 0 0 0 0 0 0 0 0 0 0 0 0 0 0 0
2.2617 9.0351e-05 0.0011056 0.00068321 -0.00068839 -0.0019918 -0.0018773 -0.0028554 0.0014992 -0.0047226 -0.0025209 0.0012324 0.0089743 0 0 0 0 0 0 0 0 0 0 0 0 0 0 0 0 0
2.2656 0.00087189 0.00071664 -0.00087331 0.0021008 -0.0083352 0.0018421 -0.00078996 0.0016898 -0.0052289 0.00046335 1.9252e-05 -0.0098873 0 0 0 0 0 0 0 0 0 0 0 0 0 0 0 0 0
2.2695 0.0015949 0.000155 -0.0032882 0.0046841 -0.01155 0.0053347 0.001213 0.0015832 -0.0040506 0.0033672 0.00029208 -0.0093663 0 0 0 0 0 0 0 0 0 0 0 0 0 0 0 0 0
2.2734 0.0015507 -0.00037958 -0.0057836 0.0065859 -0.011353 0.0078776 0.0031456 0.00097643 -0.0023509 0.0052885 0.00079067 0.0064478 0 0 0 0 0 0 0 0 0 0 0 0 0 0 0 0 0
2.2773 0.0007143 -0.00081411 -0.0072603 0.007452 -0.0088323 0.0088997 0.0050763 2.333e-05 -0.0014624 0.0057468 0.00012198 0.022044 0 0 0 0 0 0 0 0 0 0 0 0 0 0 0 0 0
2.2813 -0.00020879 -0.0011238 -0.0070502 0.0071312 -0.0057639 0.0081569 0.0067725 -0.00073951 -0.0018725 0.0049586 -0.0020978 0.025216 0 0 0 0 0 0 0 0 0 0 0 0 0 0 0 0 0
2.2852 -0.00045033 -0.0012604 -0.0052979 0.005691 -0.0036503 0.0059036 0.0076852 -0.00077521 -0.0027244 0.0036518 -0.0049992 0.016854 0 0 0 0 0 0 0 0 0 0 0 0 0 0 0 0 0
2.2891 7.0751e-05 -0.0011928 -0.0027303 0.0033814 -0.0028932 0.0028736 0.0073135 -4.9652e-05 -0.0024195 0.0025476 -0.0071897 0.0077442 0 0 0 0 0 0 0 0 0 0 0 0 0 0 0 0 0
2.293 0.00066432 -0.00099548 -0.00011885 0.00057124 -0.0025705 -7.4478e-05 0.005584 0.00081325 -4.7184e-05 0.0019026 -0.0077522 0.0074651 0 0 0 0 0 0 0 0 0 0 0 0 0 0 0 0 0
2.2969 0.00056022 -0.0008379 0.0020734 -0.0023144 -0.0010751 -0.002479 0.0029162 0.00094166 0.0034995 0.0014605 -0.0067121 0.016878 0 0 0 0 0 0 0 0 0 0 0 0 0 0 0 0 0
2.3008 -0.00029547 -0.00082913 0.0036617 -0.0048412 0.0026488 -0.0045099 -1.5823e-05 -8.5068e-05 0.005844 0.00080391 -0.0047479 0.029968 0 0 0 0 0 0 0 0 0 0 0 0 0 0 0 0 0
2.3047 -0.0011421 -0.00086625 0.0045382 -0.0066032 0.0080702 -0.0066026 -0.0025745 -0.0018219 0.0048858 -0.0002277 -0.0025715 0.040612 0 0 0 0 0 0 0 0 0 0 0 0 0 0 0 0 0
2.3086 -0.0011289 -0.00067808 0.0046101 -0.0072708 0.013052 -0.0087262 -0.0043199 -0.0032079 0.00065904 -0.001412 -0.0005545 0.046276 0 0 0 0 0 0 0 0 0 0 0 0 0 0 0 0 0
2.3125 -0.00015739 -7.9747e-05 0.0039255 -0.0066699 0.015016 -0.0099951 -0.0050697 -0.0033147 -0.0043506 -0.0023559 0.0012051 0.046284 0 0 0 0 0 0 0 0 0 0 0 0 0 0 0 0 0
2.3164 0.00099916 0.00078322 0.0027491 -0.0048714 0.012567 -0.0091505 -0.0049384 -0.0020049 -0.0068956 -0.002777 0.0026298 0.039278 0 0 0 0 0 0 0 0 0 0 0 0 0 0 0 0 0
2.3203 0.00143 0.0014611 0.0013931 -0.0022263 0.0064438 -0.00566 -0.0042987 1.4441e-05 -0.0053951 -0.0025722 0.0035587 0.024554 0 0 0 0 0 0 0 0 0 0 0 0 0 0 0 0 0
2.3242 0.00094727 0.0015254 -6.8376e-05 0.00071956 -0.00089043 -0.00047814 -0.0035474 0.001741 -0.0011181 -0.0016782 0.0038503 0.0057374 0 0 0 0 0 0 0 0 0 0 0 0 0 0 0 0 0
2.3281 0.00021498 0.00092965 -0.0018496 0.003423 -0.006711 0.0043431 -0.0027577 0.0025429 0.0028525 9.8492e-06 0.0034832 -0.0089817 0 0 0 0 0 0 0 0 0 0 0 0 0 0 0 0 0
2.332 3.0072e-05 7.6419e-05 -0.0041008 0.0055382 -0.0095306 0.0070254 -0.0015544 0.0024195 0.0039797 0.0024628 0.0024967 -0.012413 0 0 0 0 0 0 0 0 0 0 0 0 0 0 0 0 0
2.3359 0.0004987 -0.00048693 -0.0064323 0.0069636 -0.0096536 0.0072938 0.00050984 0.0017563 0.0020026 0.0052266 0.00087749 -0.0047795 0 0 0 0 0 0 0 0 0 0 0 0 0 0 0 0 0
2.3398 0.00095368 -0.00048917 -0.0078397 0.0076972 -0.0085562 0.0063706 0.0032788 0.00092348 -0.0012456 0.0073941 -0.0013767 0.006231 0 0 0 0 0 0 0 0 0 0 0 0 0 0 0 0 0
2.3438 0.00069048 -0.00011133 -0.0072773 0.0076359 -0.0076588 0.0057156 0.0056599 0.00012169 -0.0035012 0.0080428 -0.0039894 0.012782 0 0 0 0 0 0 0 0 0 0 0 0 0 0 0 0 0
2.3477 -0.00025026 0.00021522 -0.004514 0.0065306 -0.0073565 0.0056603 0.0061418 -0.00047452 -0.0036588 0.0068726 -0.0062248 0.01441 0 0 0 0 0 0 0 0 0 0 0 0 0 0 0 0 0
2.3516 -0.0010782 0.00018366 -0.00053948 0.0041921 -0.0068729 0.0051995 0.0039248 -0.00058438 -0.0021065 0.0044914 -0.0071233 0.017706 0 0 0 0 0 0 0 0 0 0 0 0 0 0 0 0 0
2.3555 -0.0010461 -0.00017717 0.0029352 0.00079559 -0.0049287 0.0031166 -0.00026985 1.9547e-05 3.875e-05 0.0020201 -0.0061158 0.02816 0 0 0 0 0 0 0 0 0 0 0 0 0 0 0 0 0
2.3594 -0.00022573 -0.00060563 0.0045947 -0.0030046 -0.00075921 -0.00065623 -0.0045345 0.0011645 0.0017666 0.00027991 -0.0035399 0.042698 0 0 0 0 0 0 0 0 0 0 0 0 0 0 0 0 0
2.3633 0.00054423 -0.00087158 0.0043966 -0.0063095 0.0051286 -0.0047595 -0.0071262 0.00216 0.0023885 -0.00076726 -0.00054069 0.051077 0 0 0 0 0 0 0 0 0 0 0 0 0 0 0 0 0
2.3672 0.00050004 -0.00092944 0.0034895 -0.0084128 0.010923 -0.007472 -0.0077416 0.0021861 0.0014061 -0.0018406 0.0016797 0.045099 0 0 0 0 0 0 0 0 0 0 0 0 0 0 0 0 0
2.3711 -0.00027395 -0.00084758 0.0032153 -0.0090942 0.014294 -0.0080725 -0.0075868 0.0009641 -0.0013085 -0.0035732 0.0027015 0.026352 0 0 0 0 0 0 0 0 0 0 0 0 0 0 0 0 0
2.375 -0.00094012 -0.00065186 0.003991 -0.0085435 0.013642 -0.0071922 -0.0081352 -0.00088099 -0.0049781 -0.0058175 0.0031121 0.004707 0 0 0 0 0 0 0 0 0 0 0 0 0 0 0 0 0
2.3789 -0.00078015 -0.00029407 0.0049685 -0.0070323 0.0090849 -0.0058875 -0.0096398 -0.0021696 -0.0078016 -0.00761 0.0039037 -0.010547 0 0 0 0 0 0 0 0 0 0 0 0 0 0 0 0 0
2.3828 5.2179e-05 0.00021511 0.0047344 -0.004686 0.0025279 -0.0044502 -0.010716 -0.0020208 -0.0079116 -0.0078068 0.0055451 -0.017658 0 0 0 0 0 0 0 0 0 0 0 0 0 0 0 0 0
2.3867 0.00068479 0.00068481 0.0024816 -0.0015876 -0.0033581 -0.0022063 -0.0093889 -0.00052159 -0.0049406 -0.0058644 0.0075137 -0.020889 0 0 0 0 0 0 0 0 0 0 0 0 0 0 0 0 0
2.3906 0.0004463 0.00082391 -0.0012723 0.0019249 -0.006646 0.0014938 -0.0047351 0.0013487 -0.00075737 -0.0021917 0.0086712 -0.023467 0 0 0 0 0 0 0 0 0 0 0 0 0 0 0 0 0
2.3945 -0.00039063 0.00049477 -0.004954 0.0051458 -0.0071598 0.0061556 0.0022065 0.0024687 0.0016617 0.0020948 0.0081444 -0.023632 0 0 0 0 0 0 0 0 0 0 0 0 0 0 0 0 0
2.3984 -0.00082898 -0.00010599 -0.0069532 0.0072883 -0.0062887 0.010118 0.0089331 0.0023653 0.00060321 0.005734 0.005967 -0.018176 0 0 0 0 0 0 0 0 0 0 0 0 0 0 0 0 0
2.4023 -0.0001519 -0.00056016 -0.0066153 0.0079632 -0.0057737 0.011751 0.012914 0.0014248 -0.0027586 0.0078188 0.0030028 -0.0086951 0 0 0 0 0 0 0 0 0 0 0 0 0 0 0 0 0
2.4063 0.0012747 -0.00057959 -0.0045205 0.0073904 -0.0063809 0.010735 0.012907 0.00044582 -0.0050834 0.008045 0.00030384 -0.002278 0 0 0 0 0 0 0 0 0 0 0 0 0 0 0 0 0
2.4102 0.0022234 -0.00028287 -0.0019393 0.0061004 -0.0074126 0.0081743 0.0093937 1.6645e-06 -0.0035378 0.0067304 -0.0015092 -0.004635 0 0 0 0 0 0 0 0 0 0 0 0 0 0 0 0 0
2.4141 0.0016865 -0.00011198 6.3868e-05 0.0043884 -0.0073239 0.0054455 0.0041255 0.00014077 0.0017837 0.0046547 -0.0023943 -0.012861 0 0 0 0 0 0 0 0 0 0 0 0 0 0 0 0 0
2.418 -0.00018005 -0.00042323 0.0012239 0.0020692 -0.0048911 0.0029549 -0.00075917 0.00055645 0.0077862 0.0027111 -0.0025993 -0.016517 0 0 0 0 0 0 0 0 0 0 0 0 0 0 0 0 0
2.4219 -0.0021266 -0.0011082 0.0020151 -0.0011716 -7.9772e-05 5.8432e-05 -0.0036056 0.00093599 0.010733 0.0014439 -0.0023292 -0.0073293 0 0 0 0 0 0 0 0 0 0 0 0 0 0 0 0 0
2.4258 -0.0028256 -0.0016086 0.0030771 -0.00513 0.005882 -0.0038116 -0.0038653 0.0011471 0.009027 0.00073144 -0.0016725 0.011736 0 0 0 0 0 0 0 0 0 0 0 0 0 0 0 0 0
2.4297 -0.001918 -0.0013531 0.0045961 -0.0087886 0.011101 -0.0080132 -0.0022911 0.0011954 0.0041508 -7.8806e-05 -0.00073231 0.027517 0 0 0 0 0 0 0 0 0 0 0 0 0 0 0 0 0
2.4336 -0.00020751 -0.00026222 0.0060807 -0.010761 0.01383 -0.010797 -0.00050874 0.0011309 -0.00080529 -0.0015727 0.00031125 0.027607 0 0 0 0 0 0 0 0 0 0 0 0 0 0 0 0 0
2.4375 0.0010671 0.0011188 0.0066591 -0.010187 0.013122 -0.010649 -1.0801e-05 0.0010397 -0.0035124 -0.0036381 0.0013389 0.011143 0 0 0 0 0 0 0 0 0 0 0 0 0 0 0 0 0
2.4414 0.0011706 0.0019904 0.0056635 -0.0073405 0.009178 -0.0076144 -0.0011171 0.001052 -0.0036684 -0.005372 0.0024524 -0.010378 0 0 0 0 0 0 0 0 0 0 0 0 0 0 0 0 0
2.4453 0.00025622 0.0018769 0.003098 -0.0034313 0.0033236 -0.0033242 -0.0027118 0.0012311 -0.0024392 -0.0056992 0.0038777 -0.022379 0 0 0 0 0 0 0 0 0 0 0 0 0 0 0 0 0
2.4492 -0.00095979 0.00094548 -0.00031424 0.00023105 -0.0024575 0.00031638 -0.0031226 0.0013935 -0.0010557 -0.0042297 0.0055832 -0.017536 0 0 0 0 0 0 0 0 0 0 0 0 0 0 0 0 0
2.4531 -0.0017828 -0.00017463 -0.0035129 0.0030046 -0.0064044 0.002553 -0.0015479 0.0011077 -1.369e-05 -0.0016085 0.0069534 0.0013713 0 0 0 0 0 0 0 0 0 0 0 0 0 0 0 0 0
2.457 -0.0018755 -0.00089194 -0.0056479 0.0050133 -0.0078891 0.0040288 0.0011785 2.0458e-05 0.00066216 0.00097567 0.0069315 0.026164 0 0 0 0 0 0 0 0 0 0 0 0 0 0 0 0 0
2.4609 -0.0012421 -0.0010458 -0.0064395 0.0066067 -0.0077255 0.0057346 0.0032412 -0.0016974 0.00083652 0.0026938 0.004693 0.048862 0 0 0 0 0 0 0 0 0 0 0 0 0 0 0 0 0
2.4648 -0.00010728 -0.00089931 -0.0061568 0.0077572 -0.0074947 0.0077602 0.0034141 -0.0032396 0.00026179 0.0035758 0.00041143 0.063109 0 0 0 0 0 0 0 0 0 0 0 0 0 0 0 0 0
2.4688 0.0011153 -0.00080301 -0.0052924 0.0079578 -0.0082257 0.0090458 0.0021315 -0.0036337 -0.0008698 0.0041748 -0.0045147 0.063182 0 0 0 0 0 0 0 0 0 0 0 0 0 0 0 0 0
2.4727 0.0018593 -0.00086908 -0.0042003 0.0066683 -0.0094066 0.0082926 0.0010217 -0.0024983 -0.0016724 0.0047718 -0.0080684 0.04548 0 0 0 0 0 0 0 0 0 0 0 0 0 0 0 0 0
2.4766 0.0016388 -0.00093539 -0.002946 0.0038622 -0.0092058 0.0050998 0.0012833 -0.00043921 -0.0011993 0.0049346 -0.0087334 0.013039 0 0 0 0 0 0 0 0 0 0 0 0 0 0 0 0 0
2.4805 0.00042579 -0.00080202 -0.0014211 0.00018413 -0.0058856 0.0002886 0.0024333 0.0013267 0.00052278 0.0038899 -0.0063872 -0.022415 0 0 0 0 0 0 0 0 0 0 0 0 0 0 0 0 0
2.4844 -0.0011708 -0.0004712 0.00042033 -0.0033824 0.00061568 -0.0047427 0.00267 0.0018635 0.0021883 0.0013522 -0.0023531 -0.045902 0 0 0 0 0 0 0 0 0 0 0 0 0 0 0 0 0
2.4883 -0.0022082 -0.00014708 0.0024033 -0.0060263 0.0082002 -0.0088937 0.0005878 0.0011864 0.0021797 -0.0020116 0.0014307 -0.049404 0 0 0 0 0 0 0 0 0 0 0 0 0 0 0 0 0
2.4922 -0.0020558 -8.7534e-06 0.0041484 -0.0074131 0.013697 -0.011674 -0.0033422 0.00014776 4.5531e-05 -0.004958 0.0035672 -0.037627 0 0 0 0 0 0 0 0 0 0 0 0 0 0 0 0 0
2.4961 -0.00087013 -1.1692e-06 0.0052188 -0.0076406 0.014785 -0.012892 -0.006949 -0.00032671 -0.0029179 -0.0065515 0.0039201 -0.022982 0 0 0 0 0 0 0 0 0 0 0 0 0 0 0 0 0
2.5 0.00052148 0.00012959 0.0052885 -0.0069904 0.011385 -0.012313 -0.0080923 4.0756e-05 -0.0046469 -0.0067468 0.0034545 -0.01396 0 0 0 0 0 0 0 0 0 0 0 0 0 0 0 0 0
2.5039 0.0012453 0.00057474 0.0042618 -0.0057 0.0055732 -0.0097732 -0.0063973 0.00080259 -0.0040479 -0.0061683 0.0033624 -0.0082502 0 0 0 0 0 0 0 0 0 0 0 0 0 0 0 0 0
2.5078 0.00099001 0.0012255 0.0023299 -0.0038743 0.00017145 -0.0056162 -0.0034474 0.0013221 -0.0019326 -0.0053669 0.0041102 0.0024894 0 0 0 0 0 0 0 0 0 0 0 0 0 0 0 0 0
2.5117 0.00012341 0.0017033 -3.9542e-05 -0.0015341 -0.0029438 -0.00083951 -0.0013299 0.0013498 -0.0003086 -0.0043053 0.0050806 0.021343 0 0 0 0 0 0 0 0 0 0 0 0 0 0 0 0 0
2.5156 -0.00069456 0.0016541 -0.0022083 0.0012449 -0.003722 0.0033435 -0.00091395 0.0011149 -0.00067499 -0.0025516 0.0050538 0.040573 0 0 0 0 0 0 0 0 0 0 0 0 0 0 0 0 0
2.5195 -0.00099674 0.0010519 -0.0035839 0.0041633 -0.0035933 0.0061945 -0.0013877 0.00094447 -0.0028206 5.9252e-05 0.0031735 0.048147 0 0 0 0 0 0 0 0 0 0 0 0 0 0 0 0 0
2.5234 -0.00070289 0.00023537 -0.0038731 0.006613 -0.0042897 0.0077433 -0.0013179 0.00088308 -0.0050836 0.0029793 -0.000315 0.039784 0 0 0 0 0 0 0 0 0 0 0 0 0 0 0 0 0
2.5273 5.2139e-06 -0.00036174 -0.0032186 0.0078144 -0.0066242 0.0084201 -0.00010135 0.00071404 -0.0057055 0.0051689 -0.004113 0.023685 0 0 0 0 0 0 0 0 0 0 0 0 0 0 0 0 0
2.5313 0.00086691 -0.00054938 -0.002092 0.0071995 -0.0099011 0.0084322 0.0015545 0.0003108 -0.0040828 0.0057885 -0.0066856 0.012576 0 0 0 0 0 0 0 0 0 0 0 0 0 0 0 0 0
2.5352 0.0015896 -0.00049282 -0.00097618 0.0048298 -0.012225 0.0075234 0.0024254 -0.00011239 -0.0010226 0.0047499 -0.0072474 0.011226 0 0 0 0 0 0 0 0 0 0 0 0 0 0 0 0 0
2.5391 0.0018404 -0.00051119 -4.5372e-05 0.0015004 -0.01154 0.005329 0.0019296 -0.00015421 0.0019298 0.0026925 -0.0061786 0.012692 0 0 0 0 0 0 0 0 0 0 0 0 0 0 0 0 0
2.543 0.0013783 -0.00075909 0.00091604 -0.0016505 -0.0068874 0.0019198 0.00052212 0.00036368 0.0034092 0.00048359 -0.0045804 0.0073362 0 0 0 0 0 0 0 0 0 0 0 0 0 0 0 0 0
2.5469 0.00031597 -0.0010826 0.0022777 -0.0038064 0.0007911 -0.002034 -0.00092547 0.0011637 0.0028452 -0.0012922 -0.0033589 -0.0051239 0 0 0 0 0 0 0 0 0 0 0 0 0 0 0 0 0
2.5508 -0.00076763 -0.0011675 0.0041741 -0.0049095 0.0088494 -0.00562 -0.0020062 0.0017126 0.00068509 -0.0024927 -0.0025917 -0.013906 0 0 0 0 0 0 0 0 0 0 0 0 0 0 0 0 0
2.5547 -0.0011204 -0.00082826 0.006254 -0.0055026 0.014171 -0.0081699 -0.0030201 0.0016667 -0.0017088 -0.0032409 -0.001671 -0.0082427 0 0 0 0 0 0 0 0 0 0 0 0 0 0 0 0 0
2.5586 -0.00039278 -0.00016809 0.0077683 -0.0061034 0.014823 -0.0094192 -0.0044278 0.0011315 -0.002593 -0.0036719 -3.7789e-05 0.010255 0 0 0 0 0 0 0 0 0 0 0 0 0 0 0 0 0
2.5625 0.00098217 0.0005183 0.0079614 -0.0066488 0.011121 -0.0092954 -0.0061643 0.00050225 -0.00088345 -0.003807 0.0021653 0.027442 0 0 0 0 0 0 0 0 0 0 0 0 0 0 0 0 0
2.5664 0.002009 0.00098844 0.0065205 -0.0064924 0.0053746 -0.0077061 -0.0075227 7.1337e-05 0.0027491 -0.003554 0.0040922 0.029601 0 0 0 0 0 0 0 0 0 0 0 0 0 0 0 0 0
2.5703 0.0018562 0.0012103 0.0038037 -0.0049489 0.0004223 -0.0046389 -0.0076747 -0.00019684 0.0057035 -0.0027451 0.0048092 0.016471 0 0 0 0 0 0 0 0 0 0 0 0 0 0 0 0 0
2.5742 0.00051499 0.0013105 0.00070762 -0.0019133 -0.0020879 -0.00045869 -0.00628 -0.00051793 0.0048626 -0.0012022 0.0039655 0.00086323 0 0 0 0 0 0 0 0 0 0 0 0 0 0 0 0 0
2.5781 -0.0011661 0.0013985 -0.0017552 0.001952 -0.0025229 0.0040013 -0.0036514 -0.00094372 -0.00099799 0.0011213 0.0019614 -0.0046915 0 0 0 0 0 0 0 0 0 0 0 0 0 0 0 0 0
2.582 -0.0021097 0.0014505 -0.0029361 0.0055621 -0.0026781 0.0077691 -0.00046246 -0.0011875 -0.0096109 0.0039517 -0.00044122 -0.00012439 0 0 0 0 0 0 0 0 0 0 0 0 0 0 0 0 0
2.5859 -0.0017869 0.0013553 -0.0028287 0.0079602 -0.004253 0.010228 0.0026054 -0.00081438 -0.016062 0.0066341 -0.0026282 0.0040179 0 0 0 0 0 0 0 0 0 0 0 0 0 0 0 0 0
2.5898 -0.00053902 0.0010457 -0.0019872 0.0086656 -0.0074845 0.011304 0.0049778 0.00034929 -0.015933 0.0083483 -0.0043135 0.00026002 0 0 0 0 0 0 0 0 0 0 0 0 0 0 0 0 0
2.5938 0.00074883 0.00057248 -0.0011295 0.0076906 -0.01086 0.011181 0.0061622 0.0019273 -0.008576 0.0085251 -0.0053559 -0.0054801 0 0 0 0 0 0 0 0 0 0 0 0 0 0 0 0 0
2.5977 0.0012891 5.7794e-05 -0.00066111 0.0053888 -0.012058 0.009855 0.0058479 0.0030746 0.0021032 0.0071621 -0.0055698 0.00099984 0 0 0 0 0 0 0 0 0 0 0 0 0 0 0 0 0
2.6016 0.00085082 -0.00039756 -0.00043063 0.0023234 -0.0094604 0.007053 0.0041559 0.002914 0.010151 0.0047775 -0.0048331 0.025992 0 0 0 0 0 0 0 0 0 0 0 0 0 0 0 0 0
2.6055 -0.00021223 -0.00074603 0.00010109 -0.00083254 -0.0032695 0.0026302 0.0017373 0.0010885 0.011584 0.0020471 -0.0033782 0.057485 0 0 0 0 0 0 0 0 0 0 0 0 0 0 0 0 0
2.6094 -0.0012513 -0.00094737 0.0013814 -0.0034619 0.0044353 -0.0029197 -0.00053826 -0.001884 0.0068888 -0.00055736 -0.0018586 0.072652 0 0 0 0 0 0 0 0 0 0 0 0 0 0 0 0 0
2.6133 -0.001669 -0.00093052 0.0033235 -0.0052231 0.010723 -0.0083779 -0.0021413 -0.0046976 0.00021846 -0.0028391 -0.00095974 0.057485 0 0 0 0 0 0 0 0 0 0 0 0 0 0 0 0 0
2.6172 -0.001167 -0.0006386 0.0052509 -0.0061424 0.013321 -0.012291 -0.003189 -0.005841 -0.0038615 -0.004682 -0.00082747 0.020151 0 0 0 0 0 0 0 0 0 0 0 0 0 0 0 0 0
2.6211 0.00012542 -0.00012197 0.0062977 -0.0064338 0.011765 -0.013674 -0.0041683 -0.004452 -0.0034258 -0.0058722 -0.00087461 -0.014963 0 0 0 0 0 0 0 0 0 0 0 0 0 0 0 0 0
2.625 0.0016626 0.00043464 0.0059702 -0.0061681 0.0075292 -0.012412 -0.0053054 -0.00096393 0.00012965 -0.0061596 -0.0002486 -0.027218 0 0 0 0 0 0 0 0 0 0 0 0 0 0 0 0 0
2.6289 0.0026991 0.00081109 0.0044404 -0.005115 0.0030595 -0.0091346 -0.0061924 0.0029512 0.0038256 -0.0054814 0.0013771 -0.015411 0 0 0 0 0 0 0 0 0 0 0 0 0 0 0 0 0
2.6328 0.002703 0.00090064 0.0023553 -0.0029668 0.00028737 -0.0047972 -0.0060681 0.0052702 0.005468 -0.0040687 0.0033847 0.0042465 0 0 0 0 0 0 0 0 0 0 0 0 0 0 0 0 0
2.6367 0.0017405 0.00076603 0.00034937 0.00022918 -0.00046149 -0.00029785 -0.0045225 0.0048608 0.0047795 -0.0022839 0.0045818 0.014178 0 0 0 0 0 0 0 0 0 0 0 0 0 0 0 0 0
2.6406 0.00049816 0.00054696 -0.00132 0.0038512 -0.00046559 0.0036918 -0.0019729 0.002226 0.0028501 -0.00035278 0.0040835 0.0095972 0 0 0 0 0 0 0 0 0 0 0 0 0 0 0 0 0
2.6445 -0.00018381 0.00031783 -0.0027333 0.006952 -0.0015275 0.0067645 0.00053701 -0.00085039 0.00089764 0.001707 0.0019848 -0.0011726 0 0 0 0 0 0 0 0 0 0 0 0 0 0 0 0 0
2.6484 3.0263e-05 4.7418e-05 -0.0039661 0.0087875 -0.0045564 0.0087805 0.0020395 -0.0025638 -0.00045644 0.0038614 -0.000705 -0.0076257 0 0 0 0 0 0 0 0 0 0 0 0 0 0 0 0 0
2.6523 0.00066898 -0.00030198 -0.0048114 0.0091634 -0.0087865 0.0098044 0.002238 -0.0023277 -0.0010782 0.0057832 -0.002749 -0.0067971 0 0 0 0 0 0 0 0 0 0 0 0 0 0 0 0 0
2.6563 0.00082476 -0.00065887 -0.0048467 0.0083246 -0.01215 0.0099156 0.0015391 -0.0010408 -0.00094778 0.0068643 -0.0034068 -0.003115 0 0 0 0 0 0 0 0 0 0 0 0 0 0 0 0 0
2.6602 -5.4569e-05 -0.00085987 -0.0037757 0.0065745 -0.012528 0.0089945 0.00060388 -0.00020633 -0.00011694 0.0065838 -0.0026968 -0.0012667 0 0 0 0 0 0 0 0 0 0 0 0 0 0 0 0 0
2.6641 -0.0016161 -0.00080055 -0.001712 0.0040525 -0.0090391 0.0067253 -0.00011737 -0.00065633 0.0010562 0.0049234 -0.0011751 -0.0012999 0 0 0 0 0 0 0 0 0 0 0 0 0 0 0 0 0
2.668 -0.0027984 -0.00055636 0.000855 0.00087733 -0.0025796 0.0029372 -0.0005134 -0.0019303 0.0019048 0.0024391 0.00044195 -0.00054174 0 0 0 0 0 0 0 0 0 0 0 0 0 0 0 0 0
2.6719 -0.0026535 -0.00032132 0.0033484 -0.0025713 0.0046249 -0.0019472 -0.00065129 -0.002758 0.0019217 -8.9531e-05 0.00155 0.0019191 0 0 0 0 0 0 0 0 0 0 0 0 0 0 0 0 0
2.6758 -0.0011248 -0.00020749 0.0053484 -0.0056282 0.010109 -0.0067924 -0.00062221 -0.0021515 0.0012896 -0.0021192 0.0018322 0.0048176 0 0 0 0 0 0 0 0 0 0 0 0 0 0 0 0 0
2.6797 0.00086422 -0.00012119 0.0065836 -0.0076691 0.012277 -0.010193 -0.00056033 -0.00016049 0.00083774 -0.0035253 0.0014306 0.0086795 0 0 0 0 0 0 0 0 0 0 0 0 0 0 0 0 0
2.6836 0.002081 0.00012278 0.0067672 -0.0084636 0.011017 -0.011221 -0.00071016 0.0022675 0.0013009 -0.0044185 0.0010048 0.017797 0 0 0 0 0 0 0 0 0 0 0 0 0 0 0 0 0
2.6875 0.0018667 0.00054134 0.0055738 -0.0081677 0.0075914 -0.0099068 -0.0013279 0.0040596 0.0025055 -0.0048612 0.0014216 0.035522 0 0 0 0 0 0 0 0 0 0 0 0 0 0 0 0 0
2.6914 0.00054517 0.0008614 0.0028999 -0.0069685 0.0038916 -0.0070905 -0.0024127 0.0046964 0.003294 -0.0047898 0.0030566 0.056891 0 0 0 0 0 0 0 0 0 0 0 0 0 0 0 0 0
2.6953 -0.00090298 0.00071959 -0.00079854 -0.0048092 0.0013756 -0.0037979 -0.0035204 0.0043036 0.0023798 -0.0041691 0.005187 0.068002 0 0 0 0 0 0 0 0 0 0 0 0 0 0 0 0 0
2.6992 -0.0015782 3.8849e-05 -0.0044835 -0.0015738 0.00024907 -0.00067551 -0.0039076 0.0032834 -0.00053265 -0.0031314 0.0061491 0.056157 0 0 0 0 0 0 0 0 0 0 0 0 0 0 0 0 0
2.7031 -0.0012335 -0.00079176 -0.0070002 0.0024119 -0.00058908 0.002124 -0.0029717 0.0019702 -0.0043056 -0.001894 0.0044356 0.023073 0 0 0 0 0 0 0 0 0 0 0 0 0 0 0 0 0
2.707 -0.00031455 -0.0011731 -0.0077504 0.0061395 -0.0026732 0.0046635 -0.00067633 0.00060573 -0.0069974 -0.00053918 1.6301e-05 -0.012073 0 0 0 0 0 0 0 0 0 0 0 0 0 0 0 0 0
2.7109 0.0004588 -0.00081524 -0.0070327 0.0083512 -0.0066404 0.0069148 0.0023524 -0.00051797 -0.007091 0.00106 -0.0052614 -0.025123 0 0 0 0 0 0 0 0 0 0 0 0 0 0 0 0 0
2.7148 0.0006099 -5.0155e-05 -0.0057231 0.0083934 -0.011374 0.0086811 0.0051151 -0.0010765 -0.004424 0.0030203 -0.0087489 -0.0056946 0 0 0 0 0 0 0 0 0 0 0 0 0 0 0 0 0
2.7188 0.00017989 0.00039361 -0.0045191 0.0067293 -0.014379 0.0096875 0.0067071 -0.00096927 -0.0002364 0.005125 -0.0088671 0.034028 0 0 0 0 0 0 0 0 0 0 0 0 0 0 0 0 0
2.7227 -0.00036284 5.2212e-06 -0.0033672 0.0045758 -0.013304 0.009642 0.0066924 -0.00052637 0.0035667 0.0067432 -0.0062858 0.068532 0 0 0 0 0 0 0 0 0 0 0 0 0 0 0 0 0
2.7266 -0.00047677 -0.0010385 -0.0015828 0.0029186 -0.0076355 0.0082338 0.0052272 -0.00034807 0.0053847 0.0071315 -0.0033746 0.07834 0 0 0 0 0 0 0 0 0 0 0 0 0 0 0 0 0
2.7305 5.8644e-05 -0.0019829 0.0014032 0.00177 0.00069241 0.0052412 0.0029241 -0.00081869 0.0045928 0.0058897 -0.0023041 0.062954 0 0 0 0 0 0 0 0 0 0 0 0 0 0 0 0 0
2.7344 0.00094692 -0.0021079 0.0052765 0.0003426 0.0082918 0.0008384 0.00052988 -0.0017163 0.0017043 0.0031966 -0.0033338 0.037478 0 0 0 0 0 0 0 0 0 0 0 0 0 0 0 0 0
2.7383 0.0015276 -0.0013092 0.0087219 -0.0020258 0.012283 -0.0041267 -0.0014411 -0.0023182 -0.0019249 -0.00032338 -0.0046905 0.018044 0 0 0 0 0 0 0 0 0 0 0 0 0 0 0 0 0
2.7422 0.0012333 -0.00013937 0.010139 -0.005047 0.011894 -0.0082671 -0.0029182 -0.0019711 -0.0046975 -0.0039075 -0.0040962 0.010032 0 0 0 0 0 0 0 0 0 0 0 0 0 0 0 0 0
2.7461 6.9499e-05 0.00070283 0.0087172 -0.0075016 0.0086457 -0.010302 -0.0041527 -0.00066231 -0.0054898 -0.0068468 -0.0006415 0.0083044 0 0 0 0 0 0 0 0 0 0 0 0 0 0 0 0 0
2.75 -0.0012656 0.00095438 0.0050766 -0.0080694 0.0051212 -0.0097998 -0.0053012 0.00089517 -0.0041979 -0.0085069 0.0045035 0.0062417 0 0 0 0 0 0 0 0 0 0 0 0 0 0 0 0 0
2.7539 -0.0018069 0.00091888 0.00098549 -0.0062472 0.0032455 -0.0073905 -0.0060519 0.001749 -0.0018022 -0.00838 0.0089869 0.003061 0 0 0 0 0 0 0 0 0 0 0 0 0 0 0 0 0
2.7578 -0.0010555 0.0010682 -0.001705 -0.0026315 0.0032183 -0.0042393 -0.0057055 0.0013877 0.00017885 -0.0063346 0.010903 0.0027956 0 0 0 0 0 0 0 0 0 0 0 0 0 0 0 0 0
2.7617 0.00054508 0.0015276 -0.0021856 0.0015381 0.0036547 -0.0012096 -0.0037887 0.00010683 0.00059224 -0.0029048 0.0098381 0.007976 0 0 0 0 0 0 0 0 0 0 0 0 0 0 0 0 0
2.7656 0.0018407 0.0019385 -0.0011081 0.0050891 0.0026766 0.0015519 -0.00072956 -0.0011853 -0.00063973 0.00075026 0.0067245 0.015951 0 0 0 0 0 0 0 0 0 0 0 0 0 0 0 0 0
2.7695 0.001817 0.0018087 -1.7553e-05 0.0073439 -0.0007945 0.0042949 0.0020994 -0.0015644 -0.0024892 0.0033897 0.0029432 0.021678 0 0 0 0 0 0 0 0 0 0 0 0 0 0 0 0 0
2.7734 0.00042518 0.00099497 -0.00020147 0.0081277 -0.0062628 0.0070008 0.0032237 -0.00069181 -0.0035176 0.0044237 -0.00044968 0.023223 0 0 0 0 0 0 0 0 0 0 0 0 0 0 0 0 0
2.7773 -0.0013146 -0.00014073 -0.0017647 0.0075868 -0.011771 0.0090706 0.0022263 0.00094774 -0.0028424 0.0042385 -0.0029223 0.023563 0 0 0 0 0 0 0 0 0 0 0 0 0 0 0 0 0
2.7813 -0.0020724 -0.0010297 -0.0035777 0.0060505 -0.014826 0.0096662 0.00021412 0.0023165 -0.00072941 0.0037874 -0.0043063 0.026877 0 0 0 0 0 0 0 0 0 0 0 0 0 0 0 0 0
2.7852 -0.0012471 -0.00135 -0.0041205 0.0039395 -0.013709 0.0083404 -0.00096382 0.0024655 0.0015847 0.003751 -0.0046923 0.033661 0 0 0 0 0 0 0 0 0 0 0 0 0 0 0 0 0
2.7891 0.0005612 -0.00122 -0.0026021 0.0016283 -0.0084791 0.0053448 -0.00021989 0.0011809 0.0027337 0.0039787 -0.0044535 0.039981 0 0 0 0 0 0 0 0 0 0 0 0 0 0 0 0 0
2.793 0.0020313 -0.00099174 0.00045739 -0.00069986 -0.0010887 0.001394 0.0018033 -0.00079768 0.0021887 0.0036938 -0.0041218 0.041392 0 0 0 0 0 0 0 0 0 0 0 0 0 0 0 0 0
2.7969 0.0021465 -0.00088446 0.003584 -0.0030343 0.0055967 -0.0027655 0.0032024 -0.0022079 0.00070545 0.0022616 -0.0039784 0.037134 0 0 0 0 0 0 0 0 0 0 0 0 0 0 0 0 0
2.8008 0.0009146 -0.00081318 0.0053426 -0.0053053 0.0093499 -0.0065233 0.002398 -0.0021346 -0.00011094 -0.0001771 -0.0036822 0.030347 0 0 0 0 0 0 0 0 0 0 0 0 0 0 0 0 0
2.8047 -0.0007708 -0.00054426 0.0052109 -0.0071657 0.0097438 -0.0092709 -0.00050356 -0.00071299 0.0010567 -0.0027611 -0.0024369 0.024599 0 0 0 0 0 0 0 0 0 0 0 0 0 0 0 0 0
2.8086 -0.00193 1.3348e-05 0.0037267 -0.0080758 0.0081314 -0.010358 -0.0037641 0.00091957 0.0041098 -0.0045641 0.00024403 0.020694 0 0 0 0 0 0 0 0 0 0 0 0 0 0 0 0 0
2.8125 -0.0022249 0.00067862 0.001911 -0.0076871 0.0064569 -0.0094201 -0.0054397 0.0014727 0.0072715 -0.0052309 0.0037933 0.016823 0 0 0 0 0 0 0 0 0 0 0 0 0 0 0 0 0
2.8164 -0.0020217 0.001144 0.00051808 -0.0061462 0.0057722 -0.0068083 -0.0049243 0.00052409 0.0080841 -0.0050461 0.0066543 0.011205 0 0 0 0 0 0 0 0 0 0 0 0 0 0 0 0 0
2.8203 -0.00184 0.0012388 -0.00030006 -0.0039556 0.0055544 -0.0035587 -0.0032678 -0.0011337 0.0051603 -0.0044538 0.0072924 0.0040651 0 0 0 0 0 0 0 0 0 0 0 0 0 0 0 0 0
2.8242 -0.0017816 0.0010588 -0.00078224 -0.001491 0.004291 -0.000697 -0.0020538 -0.0021496 -0.00053727 -0.0035521 0.005377 -0.0028026 0 0 0 0 0 0 0 0 0 0 0 0 0 0 0 0 0
2.8281 -0.0014829 0.000855 -0.0011582 0.0012892 0.00082527 0.0015579 -0.0019138 -0.0017353 -0.0059917 -0.002057 0.0020861 -0.0077266 0 0 0 0 0 0 0 0 0 0 0 0 0 0 0 0 0
2.832 -0.00059422 0.00080429 -0.0014882 0.0045418 -0.0045762 0.0038567 -0.0020412 -0.00028167 -0.0080246 0.00025814 -0.00079929 -0.010021 0 0 0 0 0 0 0 0 0 0 0 0 0 0 0 0 0
2.8359 0.00072624 0.00086958 -0.0018046 0.0078971 -0.010186 0.0068378 -0.0010991 0.0010598 -0.0055074 0.0031048 -0.0022586 -0.0096376 0 0 0 0 0 0 0 0 0 0 0 0 0 0 0 0 0
2.8398 0.0018101 0.00085915 -0.0022405 0.010225 -0.013754 0.010085 0.001372 0.0014224 -0.00019058 0.0056624 -0.0026675 -0.0068762 0 0 0 0 0 0 0 0 0 0 0 0 0 0 0 0 0
2.8438 0.0019966 0.00061304 -0.0028663 0.010273 -0.013728 0.012024 0.0043646 0.00092287 0.0045805 0.0070389 -0.0031772 -0.0028466 0 0 0 0 0 0 0 0 0 0 0 0 0 0 0 0 0
2.8477 0.0012003 0.00015394 -0.0033647 0.0077329 -0.010018 0.01106 0.006161 0.00039708 0.0063132 0.0068171 -0.0044477 0.00038864 0 0 0 0 0 0 0 0 0 0 0 0 0 0 0 0 0
2.8516 1.048e-05 -0.00030886 -0.0029922 0.0037146 -0.0039826 0.0070064 0.0057275 0.00049476 0.0050369 0.0052457 -0.0059093 0.0012109 0 0 0 0 0 0 0 0 0 0 0 0 0 0 0 0 0
2.8555 -0.00076867 -0.00051139 -0.0010833 1.2427e-05 0.0022294 0.0014691 0.0035016 0.0010571 0.0028853 0.00297 -0.0061983 0.00044659 0 0 0 0 0 0 0 0 0 0 0 0 0 0 0 0 0
2.8594 -0.00073559 -0.00030295 0.0022187 -0.0022965 0.0066209 -0.0032888 0.00093257 0.0013759 0.0020484 0.00058115 -0.0043325 0.0012937 0 0 0 0 0 0 0 0 0 0 0 0 0 0 0 0 0
2.8633 -0.00014508 0.00025693 0.0057019 -0.0036238 0.0082058 -0.0060264 -0.00073338 0.0010165 0.0029258 -0.0016413 -0.00056747 0.006042 0 0 0 0 0 0 0 0 0 0 0 0 0 0 0 0 0
2.8672 0.00037927 0.00092523 0.0077053 -0.0052109 0.0074179 -0.0072375 -0.0013164 0.0003183 0.0040511 -0.003642 0.003751 0.012324 0 0 0 0 0 0 0 0 0 0 0 0 0 0 0 0 0
2.8711 0.00038395 0.0014078 0.007251 -0.0076072 0.0058 -0.0082762 -0.0015232 3.557e-05 0.0037009 -0.0053198 0.0070958 0.013417 0 0 0 0 0 0 0 0 0 0 0 0 0 0 0 0 0
2.875 -9.1321e-05 0.0015209 0.0047721 -0.0097744 0.0049995 -0.0097754 -0.0020177 0.00050178 0.001591 -0.0063649 0.0085969 0.0038596 0 0 0 0 0 0 0 0 0 0 0 0 0 0 0 0 0
2.8789 -0.00063334 0.0012854 0.0017768 -0.0097902 0.00559 -0.010888 -0.0026747 0.0012145 -0.0009159 -0.0063624 0.0082259 -0.014081 0 0 0 0 0 0 0 0 0 0 0 0 0 0 0 0 0
2.8828 -0.00084172 0.00089011 -0.00030922 -0.0065968 0.0065379 -0.010051 -0.0026973 0.0013176 -0.0021701 -0.0050791 0.0064394 -0.029727 0 0 0 0 0 0 0 0 0 0 0 0 0 0 0 0 0
2.8867 -0.00061333 0.00054758 -0.0011487 -0.0011605 0.0058528 -0.0064963 -0.0014388 0.00051343 -0.0017531 -0.0026979 0.0038131 -0.031148 0 0 0 0 0 0 0 0 0 0 0 0 0 0 0 0 0
2.8906 -0.00011665 0.00034553 -0.0015045 0.0041027 0.0021135 -0.0010695 0.0008748 -0.00054547 -0.00068193 0.00019482 0.00097015 -0.01476 0 0 0 0 0 0 0 0 0 0 0 0 0 0 0 0 0
2.8945 0.00043158 0.00020886 -0.0023147 0.0071558 -0.0042061 0.0043526 0.0032088 -0.00083832 -0.00021589 0.002877 -0.0013819 0.011018 0 0 0 0 0 0 0 0 0 0 0 0 0 0 0 0 0
2.8984 0.00091779 -1.9177e-06 -0.0037188 0.0077473 -0.010688 0.0081742 0.0045303 5.9446e-06 -0.00057952 0.0048329 -0.0026451 0.031553 0 0 0 0 0 0 0 0 0 0 0 0 0 0 0 0 0
2.9023 0.0012792 -0.00034546 -0.0049142 0.0071415 -0.014361 0.0098737 0.0046548 0.001266 -0.00092837 0.0059297 -0.0027397 0.036437 0 0 0 0 0 0 0 0 0 0 0 0 0 0 0 0 0
2.9063 0.0013785 -0.00073693 -0.0049055 0.0065496 -0.013565 0.0097109 0.0043752 0.0017342 -0.00051697 0.0063134 -0.0022954 0.026027 0 0 0 0 0 0 0 0 0 0 0 0 0 0 0 0 0
2.9102 0.0010329 -0.0010181 -0.0033872 0.0058723 -0.0089461 0.0079477 0.0047291 0.00081879 0.00027877 0.0061256 -0.0022657 0.0096705 0 0 0 0 0 0 0 0 0 0 0 0 0 0 0 0 0
2.9141 0.00023999 -0.0010857 -0.00094614 0.0039852 -0.0028846 0.0045798 0.0059932 -0.00089794 0.00030067 0.0052977 -0.003155 -0.0013753 0 0 0 0 0 0 0 0 0 0 0 0 0 0 0 0 0
2.918 -0.00062682 -0.00095521 0.0015047 0.00020684 0.0021122 -0.00015829 0.0072483 -0.0021582 -0.00094772 0.0036289 -0.0045224 3.1536e-05 0 0 0 0 0 0 0 0 0 0 0 0 0 0 0 0 0
2.9219 -0.00094317 -0.00071304 0.0034177 -0.0046051 0.0048414 -0.0052469 0.0069256 -0.0020919 -0.0023058 0.0011064 -0.0052657 0.015112 0 0 0 0 0 0 0 0 0 0 0 0 0 0 0 0 0
2.9258 -0.0002951 -0.00042608 0.0047528 -0.0084899 0.0057254 -0.0091399 0.0039778 -0.00086081 -0.0016802 -0.0018135 -0.0044968 0.039839 0 0 0 0 0 0 0 0 0 0 0 0 0 0 0 0 0
2.9297 0.0010734 -0.00011213 0.0055558 -0.0099489 0.0060315 -0.010776 -0.0011899 0.00063094 0.0019327 -0.0042655 -0.0022575 0.06553 0 0 0 0 0 0 0 0 0 0 0 0 0 0 0 0 0
2.9336 0.0022742 0.00020837 0.0055733 -0.0091016 0.0067513 -0.010357 -0.0067402 0.0015667 0.0069967 -0.0054172 0.00052985 0.080228 0 0 0 0 0 0 0 0 0 0 0 0 0 0 0 0 0
2.9375 0.0023642 0.0004622 0.0044198 -0.0073191 0.0079311 -0.0090259 -0.010396 0.0017689 0.010133 -0.0049934 0.002769 0.073741 0 0 0 0 0 0 0 0 0 0 0 0 0 0 0 0 0
2.9414 0.0011046 0.00056049 0.0021411 -0.0057617 0.008727 -0.0076773 -0.01072 0.0015631 0.0086402 -0.0034658 0.0038679 0.045655 0 0 0 0 0 0 0 0 0 0 0 0 0 0 0 0 0
2.9453 -0.00074618 0.00049968 -0.00050617 -0.0043238 0.0079527 -0.0061004 -0.0078279 0.0012834 0.002774 -0.00173 0.0038261 0.0097293 0 0 0 0 0 0 0 0 0 0 0 0 0 0 0 0 0
2.9492 -0.0019269 0.00040613 -0.0025024 -0.0020284 0.0047572 -0.0033701 -0.0031305 0.0010197 -0.0042097 -0.00049406 0.0028335 -0.012267 0 0 0 0 0 0 0 0 0 0 0 0 0 0 0 0 0
2.9531 -0.0016248 0.00044005 -0.0034057 0.0015906 -0.00081182 0.00085682 0.0015851 0.00079232 -0.0083554 0.0001614 0.00096712 -0.0059066 0 0 0 0 0 0 0 0 0 0 0 0 0 0 0 0 0
2.957 -0.00012655 0.00062442 -0.0037446 0.0055883 -0.0075364 0.0054869 0.005023 0.00077703 -0.0077833 0.00073287 -0.0016299 0.022976 0 0 0 0 0 0 0 0 0 0 0 0 0 0 0 0 0
2.9609 0.0013942 0.00077082 -0.0044716 0.0081631 -0.013259 0.0085646 0.0066882 0.0011652 -0.0037413 0.0018189 -0.0043559 0.050396 0 0 0 0 0 0 0 0 0 0 0 0 0 0 0 0 0
2.9648 0.0018127 0.00060814 -0.0059048 0.0081561 -0.015732 0.0088486 0.0066652 0.0017598 0.00070952 0.003592 -0.006162 0.052239 0 0 0 0 0 0 0 0 0 0 0 0 0 0 0 0 0
2.9688 0.00095611 2.6478e-05 -0.0071716 0.0060333 -0.013801 0.0069013 0.0052796 0.0018579 0.0030743 0.0055869 -0.0062 0.024199 0 0 0 0 0 0 0 0 0 0 0 0 0 0 0 0 0
2.9727 -0.00027782 -0.0007831 -0.0067812 0.0033974 -0.0082243 0.0045958 0.0029768 0.00076499 0.0029255 0.0069194 -0.0045827 -0.013932 0 0 0 0 0 0 0 0 0 0 0 0 0 0 0 0 0
2.9766 -0.00068391 -0.0014362 -0.0039189 0.0015242 -0.0014251 0.0034485 0.00036991 -0.0014156 0.0016136 0.0067707 -0.0024435 -0.034407 0 0 0 0 0 0 0 0 0 0 0 0 0 0 0 0 0
2.9805 0.00024757 -0.0016304 0.00066465 0.00034281 0.0038526 0.0033264 -0.0018288 -0.0035259 0.00084404 0.004856 -0.0010589 -0.024583 0 0 0 0 0 0 0 0 0 0 0 0 0 0 0 0 0
2.9844 0.0019257 -0.0013497 0.0049943 -0.0011995 0.0061619 0.0027293 -0.0031156 -0.0040631 0.0014498 0.0016462 -0.00074465 0.0033099 0 0 0 0 0 0 0 0 0 0 0 0 0 0 0 0 0
2.9883 0.0031664 -0.00082831 0.0072014 -0.0038173 0.0060965 0.00034655 -0.0035043 -0.0023835 0.0031215 -0.0017757 -0.00058248 0.024058 0 0 0 0 0 0 0 0 0 0 0 0 0 0 0 0 0
2.9922 0.0031515 -0.00032606 0.0067517 -0.0069331 0.0056 -0.0035935 -0.0034738 0.00063858 0.0048636 -0.0041999 0.00066898 0.021798 0 0 0 0 0 0 0 0 0 0 0 0 0 0 0 0 0
2.9961 0.002025 6.197e-05 0.0046054 -0.0089995 0.0063585 -0.0074052 -0.0035014 0.0031385 0.0055577 -0.0049184 0.0032679 0.0024514 0 0 0 0 0 0 0 0 0 0 0 0 0 0 0 0 0
3 0.00066573 0.00039806 0.0022839 -0.0087593 0.0084774 -0.0092885 -0.0035852 0.0035992 0.0043634 -0.0041448 0.0060411 -0.014183 0 0 0 0 0 0 0 0 0 0 0 0 0 0 0 0 0
3.0039 -9.3832e-05 0.00073972 0.00071002 -0.0062609 0.010392 -0.0086282 -0.0032536 0.0019118 0.0011028 -0.0028823 0.0073032 -0.01404 0 0 0 0 0 0 0 0 0 0 0 0 0 0 0 0 0
3.0078 -9.2355e-05 0.0010152 -0.00025026 -0.0027591 0.010003 -0.0061293 -0.0021231 -0.00066382 -0.0033458 -0.0022126 0.0063433 -0.0012887 0 0 0 0 0 0 0 0 0 0 0 0 0 0 0 0 0
3.0117 0.00019966 0.0010701 -0.0013231 0.00029845 0.0061573 -0.002887 -0.00048323 -0.0025074 -0.0070576 -0.0024428 0.0040759 0.0072105 0 0 0 0 0 0 0 0 0 0 0 0 0 0 0 0 0
3.0156 0.00025855 0.00082802 -0.0029927 0.002237 -0.00051108 0.00052786 0.00073163 -0.0027291 -0.007908 -0.0027801 0.002188 -0.0010778 0 0 0 0 0 0 0 0 0 0 0 0 0 0 0 0 0
3.0195 3.7333e-05 0.00038712 -0.005025 0.0033066 -0.0078401 0.0040841 0.00069149 -0.0015479 -0.0050002 -0.001901 0.0015478 -0.02248 0 0 0 0 0 0 0 0 0 0 0 0 0 0 0 0 0
3.0234 -3.8464e-05 -4.8939e-05 -0.0066304 0.0040855 -0.013204 0.0075819 -0.00048575 0.00012357 0.00037665 0.00092328 0.0013972 -0.040781 0 0 0 0 0 0 0 0 0 0 0 0 0 0 0 0 0
3.0273 0.00044124 -0.00033043 -0.0069974 0.0048157 -0.014744 0.010171 -0.0016228 0.0013589 0.0052643 0.005017 0.00015342 -0.041658 0 0 0 0 0 0 0 0 0 0 0 0 0 0 0 0 0
3.0313 0.0013983 -0.00044713 -0.0057524 0.0052343 -0.012186 0.01075 -0.0013431 0.0016422 0.0069274 0.0085232 -0.0028892 -0.02396 0 0 0 0 0 0 0 0 0 0 0 0 0 0 0 0 0
3.0352 0.002266 -0.00046737 -0.0031238 0.0048935 -0.0069168 0.0088952 0.000743 0.00094491 0.0047669 0.0095763 -0.0065737 0.0013365 0 0 0 0 0 0 0 0 0 0 0 0 0 0 0 0 0
3.0391 0.0024556 -0.00042203 0.00015275 0.0035542 -0.0012976 0.0053553 0.0035375 -0.00033875 0.00070972 0.0075518 -0.0086159 0.021288 0 0 0 0 0 0 0 0 0 0 0 0 0 0 0 0 0
3.043 0.0018503 -0.00027728 0.0030876 0.0013305 0.0025393 0.0015555 0.0051236 -0.001498 -0.0022896 0.0034373 -0.0074632 0.029813 0 0 0 0 0 0 0 0 0 0 0 0 0 0 0 0 0
3.0469 0.00088271 -2.5227e-05 0.0048135 -0.0013928 0.0038311 -0.0014556 0.0041201 -0.0017714 -0.0024369 -0.00091039 -0.003613 0.028498 0 0 0 0 0 0 0 0 0 0 0 0 0 0 0 0 0
3.0508 0.00014829 0.00022845 0.0050076 -0.0040754 0.0035612 -0.0036201 0.00067662 -0.00082516 -0.00023381 -0.0039727 0.00079128 0.02181 0 0 0 0 0 0 0 0 0 0 0 0 0 0 0 0 0
3.0547 -7.1947e-05 0.00031108 0.0041219 -0.006101 0.0036894 -0.0054989 -0.0036173 0.00085355 0.0022288 -0.0053056 0.0036787 0.013446 0 0 0 0 0 0 0 0 0 0 0 0 0 0 0 0 0
3.0586 4.2609e-05 0.00014598 0.0031457 -0.0069177 0.0056129 -0.007343 -0.0067538 0.0021131 0.0030492 -0.0053861 0.004502 0.0067768 0 0 0 0 0 0 0 0 0 0 0 0 0 0 0 0 0
3.0625 0.00012397 -0.00013441 0.0029126 -0.0062844 0.0089054 -0.0085594 -0.0074469 0.0019387 0.0018312 -0.0049298 0.0041801 0.0061051 0 0 0 0 0 0 0 0 0 0 0 0 0 0 0 0 0
3.0664 1.5238e-06 -0.00026742 0.0034052 -0.0044571 0.011357 -0.0081023 -0.0056427 0.00033736 -0.00038291 -0.004364 0.0037887 0.014651 0 0 0 0 0 0 0 0 0 0 0 0 0 0 0 0 0
3.0703 -0.00017824 -8.6137e-05 0.0036599 -0.0020798 0.010448 -0.0054092 -0.0022562 -0.0015119 -0.0021888 -0.003786 0.0034325 0.030261 0 0 0 0 0 0 0 0 0 0 0 0 0 0 0 0 0
3.0742 -0.00018723 0.00031347 0.0024807 0.00022351 0.0052591 -0.0010037 0.0014645 -0.0021204 -0.002807 -0.0031795 0.0024312 0.044288 0 0 0 0 0 0 0 0 0 0 0 0 0 0 0 0 0
3.0781 -3.1074e-05 0.00063245 -0.00051426 0.0022421 -0.0026094 0.0037544 0.0044731 -0.00091601 -0.0022589 -0.0024907 0.00051985 0.046919 0 0 0 0 0 0 0 0 0 0 0 0 0 0 0 0 0
3.082 1.1905e-05 0.00061267 -0.0043585 0.0041929 -0.0098527 0.0074992 0.0061794 0.0012407 -0.00093867 -0.0015064 -0.0013478 0.035255 0 0 0 0 0 0 0 0 0 0 0 0 0 0 0 0 0
3.0859 -0.00030038 0.0002452 -0.0072174 0.0063106 -0.013463 0.0095371 0.0064994 0.0027572 0.00073551 0.00014626 -0.0016306 0.016493 0 0 0 0 0 0 0 0 0 0 0 0 0 0 0 0 0
3.0898 -0.00082178 -0.00024144 -0.0075837 0.008367 -0.012487 0.0099049 0.0057835 0.0026356 0.0022612 0.0026365 0.00021247 0.002493 0 0 0 0 0 0 0 0 0 0 0 0 0 0 0 0 0
3.0938 -0.001021 -0.00058745 -0.0052954 0.0095655 -0.0083471 0.0089555 0.004598 0.0012483 0.0029103 0.0054412 0.0027848 0.00028905 0 0 0 0 0 0 0 0 0 0 0 0 0 0 0 0 0
3.0977 -0.00042713 -0.00069988 -0.0016223 0.0089466 -0.0036642 0.0069739 0.0033782 -0.00011235 0.0019905 0.0073 0.0036147 0.0072253 0 0 0 0 0 0 0 0 0 0 0 0 0 0 0 0 0
3.1016 0.00084255 -0.00066833 0.0016063 0.0060199 -0.00053072 0.004132 0.002154 -0.00044425 -0.00052124 0.0069026 0.0012669 0.014891 0 0 0 0 0 0 0 0 0 0 0 0 0 0 0 0 0
3.1055 0.0019931 -0.00061617 0.0031476 0.0011733 0.00056442 0.00066556 0.0006172 0.00014183 -0.0035875 0.0038922 -0.0031688 0.017542 0 0 0 0 0 0 0 0 0 0 0 0 0 0 0 0 0
3.1094 0.0020908 -0.00056028 0.0029639 -0.0043949 0.00062809 -0.0030331 -0.0014495 0.00071696 -0.0055288 -0.00066137 -0.0066815 0.016756 0 0 0 0 0 0 0 0 0 0 0 0 0 0 0 0 0
3.1133 0.00085297 -0.00041952 0.0019893 -0.0091508 0.0011894 -0.0065198 -0.0037326 0.0005757 -0.0051124 -0.0048263 -0.0066693 0.018439 0 0 0 0 0 0 0 0 0 0 0 0 0 0 0 0 0
3.1172 -0.00099225 -0.0001406 0.0013512 -0.011832 0.0032083 -0.0094332 -0.0054005 -4.0876e-05 -0.0024875 -0.0070463 -0.0030281 0.026059 0 0 0 0 0 0 0 0 0 0 0 0 0 0 0 0 0
3.1211 -0.0021696 0.00021217 0.0016318 -0.011917 0.0064646 -0.011465 -0.005666 -0.00023799 0.00082154 -0.0070802 0.0018071 0.037142 0 0 0 0 0 0 0 0 0 0 0 0 0 0 0 0 0
3.125 -0.0018464 0.0005045 0.0025914 -0.0097849 0.0096248 -0.012217 -0.0044623 0.00056107 0.0029065 -0.0059116 0.0048812 0.045895 0 0 0 0 0 0 0 0 0 0 0 0 0 0 0 0 0
3.1289 -0.00034357 0.00065897 0.0034033 -0.0064908 0.010875 -0.011198 -0.002614 0.0019624 0.0027079 -0.0047769 0.0050165 0.048369 0 0 0 0 0 0 0 0 0 0 0 0 0 0 0 0 0
3.1328 0.0010766 0.00071446 0.0031797 -0.0032275 0.0088526 -0.0081165 -0.0012881 0.0029167 0.00060445 -0.004178 0.0034424 0.0448 0 0 0 0 0 0 0 0 0 0 0 0 0 0 0 0 0
3.1367 0.0012314 0.00074845 0.0014961 -0.00072243 0.0035055 -0.0033053 -0.0011571 0.0026752 -0.001969 -0.0036728 0.0023731 0.037759 0 0 0 0 0 0 0 0 0 0 0 0 0 0 0 0 0
3.1406 1.2799e-05 0.00074987 -0.0013301 0.0010541 -0.003602 0.0021217 -0.0019789 0.0014417 -0.0034878 -0.002496 0.0029461 0.029453 0 0 0 0 0 0 0 0 0 0 0 0 0 0 0 0 0
3.1445 -0.0015117 0.00059304 -0.0043447 0.0026338 -0.009857 0.0066081 -0.0029265 0.00011515 -0.003201 -0.00036512 0.004351 0.021453 0 0 0 0 0 0 0 0 0 0 0 0 0 0 0 0 0
3.1484 -0.0020112 0.00016048 -0.0064231 0.0044113 -0.012907 0.0088566 -0.0033241 -0.00057223 -0.0014241 0.0022237 0.0047475 0.01603 0 0 0 0 0 0 0 0 0 0 0 0 0 0 0 0 0
3.1523 -0.0010443 -0.00050056 -0.0068601 0.0061355 -0.011983 0.0084528 -0.0031183 -0.00065021 0.00077879 0.0043607 0.0029569 0.015625 0 0 0 0 0 0 0 0 0 0 0 0 0 0 0 0 0
3.1563 0.00056239 -0.0011529 -0.0057237 0.006991 -0.0083253 0.0060135 -0.0027216 -0.00069395 0.0022618 0.0053383 -0.000607 0.019584 0 0 0 0 0 0 0 0 0 0 0 0 0 0 0 0 0
3.1602 0.0014528 -0.0015211 -0.0037236 0.0062315 -0.0043142 0.002783 -0.0024879 -0.0010885 0.0024566 0.0050036 -0.0043877 0.022009 0 0 0 0 0 0 0 0 0 0 0 0 0 0 0 0 0
3.1641 0.00093811 -0.001491 -0.0016906 0.0038193 -0.0018357 -5.7515e-05 -0.0023887 -0.0015646 0.0016862 0.0036847 -0.0068466 0.015216 0 0 0 0 0 0 0 0 0 0 0 0 0 0 0 0 0
3.168 -0.00042853 -0.0011775 -6.4362e-05 0.00049074 -0.0010454 -0.0019671 -0.0021828 -0.0014743 0.00092062 0.0018914 -0.0072367 -0.0024012 0 0 0 0 0 0 0 0 0 0 0 0 0 0 0 0 0
3.1719 -0.0014111 -0.00080161 0.0012247 -0.0027966 -0.00045328 -0.0032043 -0.0018242 -0.00050227 0.0010491 6.7106e-05 -0.0055701 -0.021621 0 0 0 0 0 0 0 0 0 0 0 0 0 0 0 0 0
3.1758 -0.0012454 -0.00049344 0.0024413 -0.0054957 0.0017299 -0.0045053 -0.0016169 0.00092249 0.0021271 -0.0015151 -0.0022572 -0.027495 0 0 0 0 0 0 0 0 0 0 0 0 0 0 0 0 0
3.1797 -0.00030075 -0.0002048 0.0036353 -0.0075785 0.0060019 -0.0064622 -0.0019245 0.0019302 0.0032152 -0.0027728 0.0019725 -0.012112 0 0 0 0 0 0 0 0 0 0 0 0 0 0 0 0 0
3.1836 0.00036108 0.00019554 0.004521 -0.0090717 0.010935 -0.008963 -0.0027426 0.0019313 0.0030725 -0.0037889 0.0059038 0.016055 0 0 0 0 0 0 0 0 0 0 0 0 0 0 0 0 0
3.1875 7.6652e-05 0.00074014 0.0047177 -0.0095853 0.013967 -0.011058 -0.0036045 0.001074 0.0012553 -0.004702 0.008016 0.036396 0 0 0 0 0 0 0 0 0 0 0 0 0 0 0 0 0
3.1914 -0.00076052 0.0012685 0.0040716 -0.0084259 0.013031 -0.01141 -0.0039431 4.7734e-05 -0.0013034 -0.0055085 0.0073088 0.0325 0 0 0 0 0 0 0 0 0 0 0 0 0 0 0 0 0
3.1953 -0.0011261 0.0015122 0.0027386 -0.0052729 0.0078948 -0.0091136 -0.0035512 -0.00052262 -0.0028499 -0.0059161 0.0042116 0.0070131 0 0 0 0 0 0 0 0 0 0 0 0 0 0 0 0 0
3.1992 -0.00044983 0.0012922 0.0010008 -0.00075245 0.00035027 -0.0043704 -0.0026774 -0.00051301 -0.0021669 -0.0054272 0.00058321 -0.018988 0 0 0 0 0 0 0 0 0 0 0 0 0 0 0 0 0
3.2031 0.00073753 0.00066771 -0.00091959 0.0037388 -0.0067739 0.001461 -0.0016819 -0.00023251 0.00038445 -0.0036643 -0.0015286 -0.023024 0 0 0 0 0 0 0 0 0 0 0 0 0 0 0 0 0
3.207 0.0012787 -8.2547e-05 -0.0028189 0.0069045 -0.011083 0.0065215 -0.00064735 -3.0018e-05 0.0030797 -0.00071269 -0.0014827 -0.00046127 0 0 0 0 0 0 0 0 0 0 0 0 0 0 0 0 0
3.2109 0.00054735 -0.00063379 -0.00433 0.0083478 -0.011705 0.0093948 0.00061456 -7.3748e-06 0.004181 0.002795 -0.00056816 0.031093 0 0 0 0 0 0 0 0 0 0 0 0 0 0 0 0 0
3.2148 -0.00086345 -0.00081392 -0.0049132 0.0085658 -0.0094792 0.0097165 0.0021567 -6.1673e-05 0.0032821 0.0059207 -0.00084954 0.046612 0 0 0 0 0 0 0 0 0 0 0 0 0 0 0 0 0
3.2188 -0.0016512 -0.00068832 -0.0041805 0.0081744 -0.0062761 0.0080997 0.0035568 -0.00010004 0.0014971 0.0077963 -0.0032516 0.034874 0 0 0 0 0 0 0 0 0 0 0 0 0 0 0 0 0
3.2227 -0.0010611 -0.00047787 -0.0023103 0.0071612 -0.0038827 0.0055452 0.0040953 -0.00013791 0.0003854 0.0078988 -0.0065826 0.007455 0 0 0 0 0 0 0 0 0 0 0 0 0 0 0 0 0
3.2266 0.000336 -0.00037745 -0.00010044 0.0049409 -0.0030354 0.0028308 0.0033759 -0.00020231 0.00062953 0.0061609 -0.008421 -0.012114 0 0 0 0 0 0 0 0 0 0 0 0 0 0 0 0 0
3.2305 0.0011485 -0.00041089 0.0015271 0.001178 -0.0030816 0.00027501 0.0017966 -0.00022357 0.0016313 0.0030092 -0.0071212 -0.008919 0 0 0 0 0 0 0 0 0 0 0 0 0 0 0 0 0
3.2344 0.00050382 -0.00043067 0.002218 -0.0034583 -0.0024626 -0.0021123 0.00032364 -9.6855e-05 0.0022629 -0.00065065 -0.0031829 0.011406 0 0 0 0 0 0 0 0 0 0 0 0 0 0 0 0 0
3.2383 -0.00107 -0.0002623 0.0024481 -0.0074231 0.00020583 -0.0043603 -0.00033995 0.00015 0.0019296 -0.0036413 0.0011825 0.029326 0 0 0 0 0 0 0 0 0 0 0 0 0 0 0 0 0
3.2422 -0.0021044 0.00012084 0.0030493 -0.0092879 0.0050454 -0.0063879 -0.00045902 0.0003192 0.00092324 -0.0050182 0.0038304 0.029565 0 0 0 0 0 0 0 0 0 0 0 0 0 0 0 0 0
3.2461 -0.0015777 0.00054008 0.004351 -0.0087299 0.010517 -0.0079881 -0.0011096 0.00024238 -0.00012335 -0.0046536 0.0042094 0.013928 0 0 0 0 0 0 0 0 0 0 0 0 0 0 0 0 0
3.25 0.00010914 0.00073299 0.0056899 -0.0066365 0.014073 -0.0088396 -0.0031583 2.2442e-05 -0.00094441 -0.0033979 0.0034032 -0.0021532 0 0 0 0 0 0 0 0 0 0 0 0 0 0 0 0 0
3.2539 0.0015228 0.00056602 0.0057721 -0.0042629 0.013572 -0.0085268 -0.0062138 1.1742e-05 -0.0017144 -0.0024953 0.0028794 -0.0048817 0 0 0 0 0 0 0 0 0 0 0 0 0 0 0 0 0
3.2578 0.0015818 0.00016066 0.0036559 -0.002248 0.0086273 -0.0066804 -0.0085491 0.00046965 -0.0025044 -0.0025649 0.0032201 0.0056786 0 0 0 0 0 0 0 0 0 0 0 0 0 0 0 0 0
3.2617 0.00057893 -0.00018635 -0.00041447 -0.00036561 0.00099553 -0.0032906 -0.008246 0.0012155 -0.0028953 -0.0029885 0.0039087 0.017335 0 0 0 0 0 0 0 0 0 0 0 0 0 0 0 0 0
3.2656 -0.00016131 -0.00023538 -0.0049904 0.0018639 -0.0063015 0.0010026 -0.0047491 0.001674 -0.0023485 -0.0023623 0.0040943 0.018692 0 0 0 0 0 0 0 0 0 0 0 0 0 0 0 0 0
3.2695 0.0003459 4.4945e-06 -0.0082357 0.0043935 -0.010618 0.0049749 0.00044812 0.0013578 -0.0010018 0.00022716 0.003387 0.010227 0 0 0 0 0 0 0 0 0 0 0 0 0 0 0 0 0
3.2734 0.0017082 0.00029125 -0.0089811 0.0064924 -0.011058 0.0073691 0.0046549 0.00036916 8.834e-05 0.0041667 0.0019363 0.0030151 0 0 0 0 0 0 0 0 0 0 0 0 0 0 0 0 0
3.2773 0.0024937 0.00035931 -0.0073029 0.0073296 -0.0087363 0.0076214 0.0058182 -0.00058749 -0.00021301 0.0075116 -3.582e-05 0.0069307 0 0 0 0 0 0 0 0 0 0 0 0 0 0 0 0 0
3.2813 0.0016338 0.00013493 -0.0043208 0.00668 -0.0058147 0.0061955 0.0039478 -0.0007671 -0.0018536 0.008374 -0.0024996 0.020257 0 0 0 0 0 0 0 0 0 0 0 0 0 0 0 0 0
3.2852 -0.0004803 -0.00023141 -0.0014466 0.005057 -0.0040058 0.0041978 0.0010096 -4.6019e-05 -0.0032368 0.0063713 -0.00529 0.030951 0 0 0 0 0 0 0 0 0 0 0 0 0 0 0 0 0
3.2891 -0.0022946 -0.00052825 0.00040443 0.0031891 -0.0035446 0.0025344 -0.00063332 0.00092978 -0.0024223 0.0028838 -0.0076264 0.028342 0 0 0 0 0 0 0 0 0 0 0 0 0 0 0 0 0
3.293 -0.0025177 -0.00066981 0.001211 0.0014082 -0.0032534 0.0012895 -4.128e-06 0.0012806 0.00099121 -0.00010358 -0.0082387 0.013879 0 0 0 0 0 0 0 0 0 0 0 0 0 0 0 0 0
3.2969 -0.0013119 -0.00072209 0.0016916 -0.00044361 -0.0015747 -0.00016143 0.0018703 0.00065321 0.0050576 -0.00155 -0.0062621 0.00042834 0 0 0 0 0 0 0 0 0 0 0 0 0 0 0 0 0
3.3008 -0.00011036 -0.00075905 0.00272 -0.0025562 0.0021716 -0.002417 0.0029288 -0.0004741 0.0067418 -0.0019569 -0.0021582 0.0006048 0 0 0 0 0 0 0 0 0 0 0 0 0 0 0 0 0
3.3047 -0.00024576 -0.00072111 0.0046284 -0.0046766 0.0071462 -0.0053437 0.0017761 -0.0012102 0.0043854 -0.0025848 0.0022981 0.015154 0 0 0 0 0 0 0 0 0 0 0 0 0 0 0 0 0
3.3086 -0.0017046 -0.00044857 0.0068136 -0.0061405 0.011354 -0.0080024 -0.0012724 -0.0010078 -0.00071571 -0.0041138 0.0051439 0.032459 0 0 0 0 0 0 0 0 0 0 0 0 0 0 0 0 0
3.3125 -0.0031707 0.00012623 0.0079649 -0.0063787 0.012759 -0.0092466 -0.00456 -8.3128e-05 -0.0051037 -0.0060031 0.0055876 0.039659 0 0 0 0 0 0 0 0 0 0 0 0 0 0 0 0 0
3.3164 -0.0032703 0.00082746 0.0068862 -0.0053674 0.010444 -0.0084635 -0.0064251 0.00084045 -0.0057877 -0.0070464 0.0044349 0.034732 0 0 0 0 0 0 0 0 0 0 0 0 0 0 0 0 0
3.3203 -0.0018085 0.0013065 0.0034293 -0.0035606 0.0051453 -0.0058713 -0.0063244 0.0011783 -0.0025491 -0.00647 0.0032203 0.027946 0 0 0 0 0 0 0 0 0 0 0 0 0 0 0 0 0
3.3242 0.00014314 0.0013014 -0.001158 -0.0014008 -0.0011295 -0.0022324 -0.0048899 0.00091511 0.0019902 -0.0044971 0.0028249 0.031251 0 0 0 0 0 0 0 0 0 0 0 0 0 0 0 0 0
3.3281 0.0013018 0.00085231 -0.0048542 0.0010425 -0.0061456 0.0016535 -0.0030854 0.0004769 0.0045397 -0.0019493 0.0027918 0.045942 0 0 0 0 0 0 0 0 0 0 0 0 0 0 0 0 0
3.332 0.0012999 0.00026565 -0.0061284 0.0038833 -0.0085474 0.00522 -0.00138 0.00025136 0.0036893 0.00055323 0.0018806 0.060765 0 0 0 0 0 0 0 0 0 0 0 0 0 0 0 0 0
3.3359 0.00083048 -0.00014754 -0.0049492 0.0068585 -0.008417 0.0080523 0.00031729 0.00026264 0.00076703 0.002912 -0.00069601 0.062634 0 0 0 0 0 0 0 0 0 0 0 0 0 0 0 0 0
3.3398 0.00078058 -0.00031498 -0.0027436 0.009027 -0.0069975 0.0097165 0.0020704 0.00028429 -0.0015165 0.0051337 -0.004447 0.049623 0 0 0 0 0 0 0 0 0 0 0 0 0 0 0 0 0
3.3438 0.0012972 -0.00040578 -0.001297 0.0091899 -0.0057655 0.0098055 0.0034437 0.00019719 -0.0013083 0.0067675 -0.0078401 0.033276 0 0 0 0 0 0 0 0 0 0 0 0 0 0 0 0 0
3.3477 0.0017152 -0.00060646 -0.0014293 0.0068039 -0.0054202 0.0082029 0.0037333 0.00016324 0.0011355 0.0069572 -0.009328 0.027363 0 0 0 0 0 0 0 0 0 0 0 0 0 0 0 0 0
3.3516 0.001355 -0.00090421 -0.0024708 0.002612 -0.0054221 0.0052796 0.0026858 0.00041678 0.0039919 0.0051809 -0.0083244 0.033717 0 0 0 0 0 0 0 0 0 0 0 0 0 0 0 0 0
3.3555 0.0003216 -0.0010937 -0.0029127 -0.0016529 -0.0044057 0.0017683 0.00091053 0.00091413 0.0054463 0.0019494 -0.0054705 0.039384 0 0 0 0 0 0 0 0 0 0 0 0 0 0 0 0 0
3.3594 -0.00052597 -0.00099118 -0.0016622 -0.0043756 -0.0012396 -0.0016178 -0.00055049 0.0012593 0.0048707 -0.0013205 -0.002156 0.028925 0 0 0 0 0 0 0 0 0 0 0 0 0 0 0 0 0
3.3633 -0.00040984 -0.00063028 0.001105 -0.0051372 0.0039499 -0.0044974 -0.0011596 0.0010469 0.0028244 -0.0032765 0.00027059 0.00082658 0 0 0 0 0 0 0 0 0 0 0 0 0 0 0 0 0
3.3672 0.00056165 -0.00023777 0.0040954 -0.0048794 0.0095166 -0.0068039 -0.0014003 0.00031011 0.00025529 -0.0036172 0.0011254 -0.027994 0 0 0 0 0 0 0 0 0 0 0 0 0 0 0 0 0
3.3711 0.0014182 -1.8157e-05 0.0058176 -0.004992 0.013066 -0.0084992 -0.002277 -0.00039535 -0.0021758 -0.0032056 0.0006073 -0.035214 0 0 0 0 0 0 0 0 0 0 0 0 0 0 0 0 0
3.375 0.0011748 2.9807e-05 0.0054947 -0.00605 0.012832 -0.0093332 -0.0041816 -0.00042317 -0.0041426 -0.0031972 -0.00041095 -0.012771 0 0 0 0 0 0 0 0 0 0 0 0 0 0 0 0 0
3.3789 -0.00027633 7.7849e-05 0.0033551 -0.0072396 0.008778 -0.0088997 -0.0062022 0.00036781 -0.0053467 -0.0039562 -0.00091543 0.024692 0 0 0 0 0 0 0 0 0 0 0 0 0 0 0 0 0
3.3828 -0.0020299 0.00025499 0.00028519 -0.0069649 0.0026752 -0.0069429 -0.0066266 0.0014047 -0.0054346 -0.0047041 -0.00038366 0.050847 0 0 0 0 0 0 0 0 0 0 0 0 0 0 0 0 0
3.3867 -0.0028795 0.00047992 -0.0027239 -0.0041756 -0.0029264 -0.0036354 -0.0043182 0.0018134 -0.0043194 -0.0041787 0.00083279 0.048887 0 0 0 0 0 0 0 0 0 0 0 0 0 0 0 0 0
3.3906 -0.00224 0.00051469 -0.0049327 0.00064289 -0.0061606 0.00041012 0.00019348 0.0011378 -0.0025168 -0.0017241 0.0016877 0.024375 0 0 0 0 0 0 0 0 0 0 0 0 0 0 0 0 0
3.3945 -0.00052791 0.00019047 -0.005954 0.0056091 -0.006792 0.0043832 0.0048753 -0.00023934 -0.001007 0.0020755 0.0011603 -0.0010517 0 0 0 0 0 0 0 0 0 0 0 0 0 0 0 0 0
3.3984 0.0012215 -0.0004154 -0.0057621 0.0086231 -0.0060677 0.0075654 0.0075087 -0.0013329 -0.00059883 0.0056737 -0.00095225 -0.0086276 0 0 0 0 0 0 0 0 0 0 0 0 0 0 0 0 0
3.4023 0.0020997 -0.0010203 -0.0046939 0.0086842 -0.005647 0.0094815 0.0071135 -0.0012685 -0.0013083 0.0074874 -0.003787 0.0031193 0 0 0 0 0 0 0 0 0 0 0 0 0 0 0 0 0
3.4063 0.0018416 -0.0013503 -0.0033392 0.006375 -0.0063745 0.0099032 0.004411 9e-05 -0.002308 0.0068033 -0.0059573 0.020225 0 0 0 0 0 0 0 0 0 0 0 0 0 0 0 0 0
3.4102 0.00083302 -0.0013242 -0.0022229 0.0032263 -0.007701 0.0088138 0.0011177 0.0020589 -0.0025293 0.0041165 -0.0064898 0.027622 0 0 0 0 0 0 0 0 0 0 0 0 0 0 0 0 0
3.4141 -0.000247 -0.0010554 -0.001432 0.00054481 -0.0080754 0.0064096 -0.0012253 0.0036094 -0.0014507 0.00078004 -0.0054283 0.021623 0 0 0 0 0 0 0 0 0 0 0 0 0 0 0 0 0
3.418 -0.00082537 -0.00070526 -0.00052388 -0.0013584 -0.0060037 0.0030973 -0.0020075 0.0040097 0.00051963 -0.0017724 -0.003661 0.010004 0 0 0 0 0 0 0 0 0 0 0 0 0 0 0 0 0
3.4219 -0.00066802 -0.00035499 0.0010942 -0.0030163 -0.0011027 -0.00058337 -0.0015556 0.0031972 0.0023103 -0.0027962 -0.0021809 0.0021897 0 0 0 0 0 0 0 0 0 0 0 0 0 0 0 0 0
3.4258 7.713e-05 -7.1953e-06 0.0035443 -0.0049982 0.0054692 -0.0041031 -0.00068891 0.0017122 0.0028676 -0.0025934 -0.0014087 0.0008505 0 0 0 0 0 0 0 0 0 0 0 0 0 0 0 0 0
3.4297 0.00098194 0.00032624 0.0061365 -0.007208 0.011442 -0.0070471 -0.00026243 0.00033674 0.0017935 -0.0022431 -0.0010519 0.0026667 0 0 0 0 0 0 0 0 0 0 0 0 0 0 0 0 0
3.4336 0.0015536 0.00057918 0.0076633 -0.0088688 0.014507 -0.0091061 -0.00084799 -0.00029861 -0.00041024 -0.0028204 -0.0004582 0.0051878 0 0 0 0 0 0 0 0 0 0 0 0 0 0 0 0 0
3.4375 0.0015058 0.0006867 0.0071747 -0.0091257 0.013485 -0.010005 -0.0024668 3.3853e-05 -0.0025798 -0.0045678 0.00091107 0.010601 0 0 0 0 0 0 0 0 0 0 0 0 0 0 0 0 0
3.4414 0.00094076 0.00066423 0.0046514 -0.0076851 0.0089575 -0.0095021 -0.0044135 0.0010961 -0.0034869 -0.0066022 0.0031771 0.021909 0 0 0 0 0 0 0 0 0 0 0 0 0 0 0 0 0
3.4453 0.00028665 0.00059667 0.0010565 -0.0049569 0.0029881 -0.0075266 -0.0054404 0.0022932 -0.0025341 -0.0074354 0.0059186 0.036531 0 0 0 0 0 0 0 0 0 0 0 0 0 0 0 0 0
3.4492 -1.3433e-05 0.00052929 -0.0022646 -0.0016724 -0.0019969 -0.0043402 -0.0044543 0.0029277 -0.00020063 -0.0059977 0.0081638 0.045763 0 0 0 0 0 0 0 0 0 0 0 0 0 0 0 0 0
3.4531 0.00015708 0.00038119 -0.0043672 0.0015843 -0.0045436 -0.00055495 -0.0013766 0.0025315 0.002091 -0.0024327 0.0086105 0.041871 0 0 0 0 0 0 0 0 0 0 0 0 0 0 0 0 0
3.457 0.00049957 1.9034e-06 -0.0051149 0.0044971 -0.0049076 0.0030729 0.0025583 0.0011244 0.002766 0.0019317 0.0062455 0.025561 0 0 0 0 0 0 0 0 0 0 0 0 0 0 0 0 0
3.4609 0.0005554 -0.00065296 -0.0050001 0.0067797 -0.0046774 0.0059363 0.0054993 -0.00076719 0.001169 0.0054005 0.0011991 0.0053874 0 0 0 0 0 0 0 0 0 0 0 0 0 0 0 0 0
3.4648 9.9261e-05 -0.001394 -0.0046172 0.0079641 -0.0054885 0.0077378 0.0062599 -0.0023832 -0.001814 0.006883 -0.0048102 -0.010689 0 0 0 0 0 0 0 0 0 0 0 0 0 0 0 0 0
3.4688 -0.00066046 -0.0018693 -0.00422 0.0075641 -0.0076938 0.0084161 0.0051529 -0.0031416 -0.004171 0.0063309 -0.0090918 -0.022422 0 0 0 0 0 0 0 0 0 0 0 0 0 0 0 0 0
3.4727 -0.0012384 -0.0018087 -0.0036337 0.0055335 -0.009951 0.0079631 0.0036296 -0.002927 -0.0041073 0.0044592 -0.0095673 -0.034811 0 0 0 0 0 0 0 0 0 0 0 0 0 0 0 0 0
3.4766 -0.0012442 -0.0012451 -0.002489 0.0025556 -0.010075 0.0063497 0.0030026 -0.0020758 -0.001419 0.0021373 -0.0062656 -0.048446 0 0 0 0 0 0 0 0 0 0 0 0 0 0 0 0 0
3.4805 -0.00066397 -0.00051537 -0.00055631 -0.00022803 -0.0066002 0.0036518 0.0033706 -0.0011021 0.0021946 -3.2267e-05 -0.0014521 -0.054004 0 0 0 0 0 0 0 0 0 0 0 0 0 0 0 0 0
3.4844 0.00014887 -2.7648e-05 0.0020284 -0.0019443 2.8514e-05 0.00024057 0.0036824 -0.00037996 0.004265 -0.0017641 0.0019316 -0.039079 0 0 0 0 0 0 0 0 0 0 0 0 0 0 0 0 0
3.4883 0.00072372 2.4689e-05 0.0047389 -0.0025962 0.007489 -0.0031962 0.0028233 1.0254e-05 0.0033748 -0.0029694 0.0024097 -0.0023407 0 0 0 0 0 0 0 0 0 0 0 0 0 0 0 0 0
3.4922 0.00075418 -0.00022193 0.0068233 -0.0029964 0.012823 -0.0058863 0.00067742 0.00022257 0.00025521 -0.0037053 0.00096272 0.039588 0 0 0 0 0 0 0 0 0 0 0 0 0 0 0 0 0
3.4961 0.00023784 -0.00043326 0.007592 -0.0040122 0.014077 -0.0073062 -0.0017931 0.00046982 -0.0027737 -0.0041768 1.342e-05 0.062012 0 0 0 0 0 0 0 0 0 0 0 0 0 0 0 0 0
3.5 -0.00055793 -0.00033842 0.0067183 -0.0057063 0.011296 -0.0073569 -0.0034161 0.00086388 -0.0036503 -0.0046087 0.001251 0.052085 0 0 0 0 0 0 0 0 0 0 0 0 0 0 0 0 0
3.5039 -0.001242 8.085e-05 0.0044105 -0.0071012 0.0063155 -0.0062639 -0.0037046 0.0013404 -0.0022392 -0.0049716 0.0041512 0.020701 0 0 0 0 0 0 0 0 0 0 0 0 0 0 0 0 0
3.5078 -0.0014884 0.00059505 0.0013481 -0.0068188 0.0015812 -0.0043272 -0.0029474 0.0016765 -0.00042782 -0.0048368 0.0064355 -0.0059373 0 0 0 0 0 0 0 0 0 0 0 0 0 0 0 0 0
3.5117 -0.0012087 0.00089485 -0.0016066 -0.0041418 -0.0012447 -0.0017618 -0.0015826 0.001596 -0.00051456 -0.0036403 0.0060097 -0.0086978 0 0 0 0 0 0 0 0 0 0 0 0 0 0 0 0 0
3.5156 -0.00062505 0.00078969 -0.0037683 0.00031562 -0.0020648 0.0012527 0.00030887 0.00094412 -0.003186 -0.0012463 0.0026704 0.0082858 0 0 0 0 0 0 0 0 0 0 0 0 0 0 0 0 0
3.5195 -0.00015565 0.00031154 -0.0048589 0.0048578 -0.0021394 0.0044137 0.0027682 -0.00014374 -0.0067737 0.0017027 -0.0018276 0.022689 0 0 0 0 0 0 0 0 0 0 0 0 0 0 0 0 0
3.5234 -0.00012863 -0.00032107 -0.0050041 0.0077115 -0.0030736 0.007227 0.0052943 -0.0012136 -0.0084609 0.0040805 -0.0052405 0.015711 0 0 0 0 0 0 0 0 0 0 0 0 0 0 0 0 0
3.5273 -0.00050819 -0.00083839 -0.0045463 0.0080578 -0.0056159 0.00912 0.006668 -0.0016979 -0.0064946 0.0050673 -0.0064565 -0.0098901 0 0 0 0 0 0 0 0 0 0 0 0 0 0 0 0 0
3.5313 -0.00088056 -0.0010682 -0.0038154 0.0063675 -0.0089887 0.0096396 0.0057512 -0.0012745 -0.0016097 0.0047558 -0.0059511 -0.032273 0 0 0 0 0 0 0 0 0 0 0 0 0 0 0 0 0
3.5352 -0.00077619 -0.0010136 -0.0029722 0.0038636 -0.011196 0.0085773 0.0026561 -0.00012986 0.0034888 0.0039847 -0.0049615 -0.030869 0 0 0 0 0 0 0 0 0 0 0 0 0 0 0 0 0
3.5391 -9.9283e-05 -0.00081716 -0.0019659 0.001579 -0.010203 0.0059752 -0.00091524 0.0011117 0.006136 0.0035163 -0.0043627 -0.0052758 0 0 0 0 0 0 0 0 0 0 0 0 0 0 0 0 0
3.543 0.00071895 -0.00063637 -0.00059921 -0.00026251 -0.0053239 0.0021113 -0.0027426 0.0017904 0.00556 0.0033225 -0.004237 0.024782 0 0 0 0 0 0 0 0 0 0 0 0 0 0 0 0 0
3.5469 0.0010327 -0.00051945 0.0013041 -0.0021219 0.0020823 -0.0024474 -0.0018258 0.0016581 0.0031355 0.002667 -0.0042284 0.037609 0 0 0 0 0 0 0 0 0 0 0 0 0 0 0 0 0
3.5508 0.00053338 -0.000377 0.0036713 -0.0044621 0.0091378 -0.0067946 0.00071274 0.0010188 0.00098727 0.00091588 -0.0040124 0.028217 0 0 0 0 0 0 0 0 0 0 0 0 0 0 0 0 0
3.5547 -0.00044428 -7.9178e-05 0.0060148 -0.0071141 0.012983 -0.0098304 0.0024423 0.00044982 0.00025242 -0.0016981 -0.0033316 0.010381 0 0 0 0 0 0 0 0 0 0 0 0 0 0 0 0 0
3.5586 -0.0011724 0.00039752 0.0074996 -0.0092183 0.012383 -0.010684 0.0015508 0.0003413 0.00045875 -0.0040986 -0.0017789 0.0015547 0 0 0 0 0 0 0 0 0 0 0 0 0 0 0 0 0
3.5625 -0.0011558 0.00090235 0.0073133 -0.009774 0.0083571 -0.0092117 -0.0017157 0.00063209 0.00037283 -0.0051582 0.0010876 0.006188 0 0 0 0 0 0 0 0 0 0 0 0 0 0 0 0 0
3.5664 -0.00058654 0.0011929 0.0051748 -0.0083368 0.0034261 -0.0061663 -0.0052785 0.00093582 -0.00064396 -0.0045273 0.0051327 0.013405 0 0 0 0 0 0 0 0 0 0 0 0 0 0 0 0 0
3.5703 -0.00019907 0.0011108 0.001633 -0.0053115 -2.7374e-05 -0.0028076 -0.0068494 0.00090557 -0.0020699 -0.0027711 0.0091332 0.010182 0 0 0 0 0 0 0 0 0 0 0 0 0 0 0 0 0
3.5742 -0.00061986 0.00070648 -0.0021173 -0.0016517 -0.0011641 -0.00013472 -0.0055466 0.00050521 -0.0028717 -0.00078277 0.011134 -0.0038547 0 0 0 0 0 0 0 0 0 0 0 0 0 0 0 0 0
3.5781 -0.0017706 0.00020355 -0.0048473 0.0017315 -0.00096931 0.0017001 -0.0022446 -1.7766e-05 -0.0025956 0.00090176 0.0096952 -0.014778 0 0 0 0 0 0 0 0 0 0 0 0 0 0 0 0 0
3.582 -0.0028603 -0.00016533 -0.0059375 0.0043596 -0.0013085 0.0033217 0.001397 -0.00037639 -0.0017656 0.0022726 0.0050959 -0.0073747 0 0 0 0 0 0 0 0 0 0 0 0 0 0 0 0 0
3.5859 -0.0029991 -0.00031366 -0.0056072 0.0061325 -0.0034731 0.005426 0.0041887 -0.00045846 -0.0012195 0.0034809 -0.00061487 0.019753 0 0 0 0 0 0 0 0 0 0 0 0 0 0 0 0 0
3.5898 -0.001926 -0.00032234 -0.0045931 0.0070207 -0.0071977 0.0079909 0.0058787 -0.00034925 -0.001129 0.004447 -0.0049001 0.051226 0 0 0 0 0 0 0 0 0 0 0 0 0 0 0 0 0
3.5938 -0.00024508 -0.00032827 -0.0035521 0.0068916 -0.010738 0.010056 0.0066729 -0.0002087 -0.00077455 0.0048729 -0.0063761 0.066712 0 0 0 0 0 0 0 0 0 0 0 0 0 0 0 0 0
3.5977 0.0010213 -0.00039498 -0.0026508 0.005654 -0.011892 0.010286 0.0065436 -0.00015517 0.00062679 0.0045716 -0.0055105 0.056951 0 0 0 0 0 0 0 0 0 0 0 0 0 0 0 0 0
3.6016 0.0011854 -0.00047916 -0.0016042 0.0035189 -0.0093128 0.0079011 0.0051263 -0.00023475 0.0028606 0.0036734 -0.0039167 0.030373 0 0 0 0 0 0 0 0 0 0 0 0 0 0 0 0 0
3.6055 0.00035111 -0.00050113 -5.6875e-05 0.0010295 -0.0033551 0.0032806 0.0022797 -0.00043097 0.0045649 0.0024657 -0.0029735 0.0056916 0 0 0 0 0 0 0 0 0 0 0 0 0 0 0 0 0
3.6094 -0.00075582 -0.00042907 0.0020412 -0.0012453 0.0039858 -0.0021912 -0.0013355 -0.00065458 0.0043032 0.0010916 -0.0029497 -0.0022822 0 0 0 0 0 0 0 0 0 0 0 0 0 0 0 0 0
3.6133 -0.0013947 -0.00028978 0.0043315 -0.0030752 0.010005 -0.0068831 -0.0043349 -0.00074346 0.0019585 -0.00048647 -0.003187 0.0080051 0 0 0 0 0 0 0 0 0 0 0 0 0 0 0 0 0
3.6172 -0.0013467 -0.00011073 0.006224 -0.0046007 0.012603 -0.0097092 -0.0053931 -0.0005502 -0.00087813 -0.0021872 -0.0029072 0.026339 0 0 0 0 0 0 0 0 0 0 0 0 0 0 0 0 0
3.6211 -0.00097945 0.00012414 0.0071675 -0.0059655 0.011301 -0.01046 -0.0041205 -0.00010051 -0.0020236 -0.0035604 -0.0018122 0.039812 0 0 0 0 0 0 0 0 0 0 0 0 0 0 0 0 0
3.625 -0.00084844 0.00044045 0.0068455 -0.0069093 0.0073921 -0.0095909 -0.0013342 0.00033212 -0.00047224 -0.0039847 -9.2923e-05 0.041416 0 0 0 0 0 0 0 0 0 0 0 0 0 0 0 0 0
3.6289 -0.0011984 0.00079047 0.00526 -0.0067791 0.003117 -0.0077673 0.0014811 0.00037783 0.0026742 -0.0032185 0.0018554 0.032473 0 0 0 0 0 0 0 0 0 0 0 0 0 0 0 0 0
3.6328 -0.0017687 0.0010186 0.0027483 -0.0050316 0.00032477 -0.0055024 0.0031074 -0.00011924 0.0049481 -0.0017414 0.0035599 0.019149 0 0 0 0 0 0 0 0 0 0 0 0 0 0 0 0 0
3.6367 -0.0020331 0.00094025 -6.7135e-05 -0.0017989 -0.00058017 -0.003039 0.0032623 -0.00090693 0.0043728 -0.00044587 0.0044068 0.0073249 0 0 0 0 0 0 0 0 0 0 0 0 0 0 0 0 0
3.6406 -0.001655 0.0004903 -0.0024487 0.0020219 -0.00073124 -0.00039972 0.0025959 -0.001477 0.00097614 0.00011618 0.0037532 -0.00019175 0 0 0 0 0 0 0 0 0 0 0 0 0 0 0 0 0
3.6445 -0.00078664 -0.00018151 -0.0038357 0.0052728 -0.0018614 0.0024859 0.0020992 -0.0014812 -0.0031913 0.00021646 0.0014012 -0.0032365 0 0 0 0 0 0 0 0 0 0 0 0 0 0 0 0 0
3.6484 2.6751e-05 -0.00076766 -0.0041121 0.0072049 -0.0049419 0.0055966 0.0023789 -0.0010427 -0.0054845 0.00065224 -0.0019423 -0.002369 0 0 0 0 0 0 0 0 0 0 0 0 0 0 0 0 0
3.6523 0.00025692 -0.00099255 -0.0036343 0.0077466 -0.0093065 0.0085965 0.0032893 -0.00065193 -0.0044389 0.0019152 -0.0048368 0.0022618 0 0 0 0 0 0 0 0 0 0 0 0 0 0 0 0 0
3.6563 -0.0002067 -0.0008039 -0.0029383 0.00722 -0.012861 0.010721 0.0041366 -0.00071917 -0.00066188 0.0036231 -0.0060277 0.010383 0 0 0 0 0 0 0 0 0 0 0 0 0 0 0 0 0
3.6602 -0.00098352 -0.00042002 -0.0023079 0.0058884 -0.013272 0.010976 0.0042632 -0.0012066 0.0036447 0.0047705 -0.0054257 0.020321 0 0 0 0 0 0 0 0 0 0 0 0 0 0 0 0 0
3.6641 -0.0015127 -0.00018438 -0.0015528 0.0038251 -0.0094114 0.0086936 0.0035475 -0.0017 0.0060817 0.0045503 -0.0042105 0.028764 0 0 0 0 0 0 0 0 0 0 0 0 0 0 0 0 0
3.668 -0.0014961 -0.00031849 -0.00021488 0.0011781 -0.0021662 0.0041289 0.0024134 -0.0018427 0.0054488 0.0029542 -0.0038281 0.032511 0 0 0 0 0 0 0 0 0 0 0 0 0 0 0 0 0
3.6719 -0.0011127 -0.00074476 0.0019218 -0.0015679 0.0058782 -0.0013972 0.0013434 -0.0016772 0.0023621 0.00062586 -0.0046962 0.031181 0 0 0 0 0 0 0 0 0 0 0 0 0 0 0 0 0
3.6758 -0.00083359 -0.0011148 0.0044334 -0.0037354 0.011715 -0.0060674 0.00033998 -0.0015263 -0.001183 -0.0017775 -0.005792 0.028326 0 0 0 0 0 0 0 0 0 0 0 0 0 0 0 0 0
3.6797 -0.0010049 -0.0010417 0.0063435 -0.0049193 0.013449 -0.0085586 -0.0011125 -0.0015401 -0.0030372 -0.0039885 -0.0055433 0.029096 0 0 0 0 0 0 0 0 0 0 0 0 0 0 0 0 0
3.6836 -0.0015574 -0.00038818 0.0067013 -0.0052612 0.011225 -0.0087469 -0.0034495 -0.0014199 -0.0022404 -0.0059126 -0.0032416 0.035632 0 0 0 0 0 0 0 0 0 0 0 0 0 0 0 0 0
3.6875 -0.0020855 0.00059596 0.0052474 -0.0051666 0.0070125 -0.0075728 -0.0062881 -0.00068607 0.0003129 -0.0071556 0.00029206 0.044137 0 0 0 0 0 0 0 0 0 0 0 0 0 0 0 0 0
3.6914 -0.0022049 0.0013998 0.0026444 -0.0047088 0.0033474 -0.0061639 -0.0083077 0.00072193 0.002395 -0.0069949 0.0033605 0.047079 0 0 0 0 0 0 0 0 0 0 0 0 0 0 0 0 0
3.6953 -0.0018625 0.0015728 5.6452e-05 -0.0033985 0.0017639 -0.0049331 -0.0080601 0.0021425 0.0019537 -0.0050008 0.0047164 0.039614 0 0 0 0 0 0 0 0 0 0 0 0 0 0 0 0 0
3.6992 -0.0013365 0.0010192 -0.0016373 -0.00069734 0.0018875 -0.0033955 -0.00516 0.002601 -0.0013432 -0.001718 0.0043462 0.024764 0 0 0 0 0 0 0 0 0 0 0 0 0 0 0 0 0
3.7031 -0.00096471 5.2737e-05 -0.0024046 0.0031389 0.0018139 -0.00082882 -0.00083195 0.0016553 -0.0056749 0.0014085 0.0031022 0.011967 0 0 0 0 0 0 0 0 0 0 0 0 0 0 0 0 0
3.707 -0.00087711 -0.00082825 -0.0029512 0.0067845 -0.00042584 0.002832 0.0027897 -9.6327e-05 -0.0082039 0.0030082 0.0017077 0.0092592 0 0 0 0 0 0 0 0 0 0 0 0 0 0 0 0 0
3.7109 -0.00096199 -0.001271 -0.0040083 0.0086105 -0.0052779 0.0066685 0.0041537 -0.0013856 -0.0070529 0.0028751 0.00019477 0.01587 0 0 0 0 0 0 0 0 0 0 0 0 0 0 0 0 0
3.7148 -0.0010372 -0.0012551 -0.0055744 0.0079516 -0.011069 0.0093033 0.0033725 -0.0012725 -0.0026677 0.0021497 -0.0017232 0.022593 0 0 0 0 0 0 0 0 0 0 0 0 0 0 0 0 0
3.7188 -0.0010076 -0.0010151 -0.0067434 0.0057151 -0.014878 0.0098072 0.0019673 8.9593e-05 0.002486 0.0023344 -0.0038731 0.020446 0 0 0 0 0 0 0 0 0 0 0 0 0 0 0 0 0
3.7227 -0.00085979 -0.00079979 -0.0063133 0.0036584 -0.014327 0.0082154 0.0014831 0.0016032 0.0056473 0.0039527 -0.0053907 0.0097927 0 0 0 0 0 0 0 0 0 0 0 0 0 0 0 0 0
3.7266 -0.00057435 -0.00068941 -0.0037515 0.0028807 -0.0090976 0.0052838 0.0021624 0.0021542 0.0055621 0.0060165 -0.0053883 0.00073354 0 0 0 0 0 0 0 0 0 0 0 0 0 0 0 0 0
3.7305 -0.00013477 -0.00060802 0.00023269 0.002881 -0.0011786 0.0018179 0.002808 0.0014886 0.003044 0.0067609 -0.0038741 0.0034554 0 0 0 0 0 0 0 0 0 0 0 0 0 0 0 0 0
3.7344 0.00033729 -0.00046924 0.0039946 0.0020918 0.0062803 -0.0017578 0.0019061 0.000295 7.2764e-05 0.0050084 -0.0019409 0.017378 0 0 0 0 0 0 0 0 0 0 0 0 0 0 0 0 0
3.7383 0.00051965 -0.00028078 0.00596 -0.00055069 0.010694 -0.0052503 -0.0010041 -0.00049778 -0.0016404 0.0010395 -0.00091897 0.030082 0 0 0 0 0 0 0 0 0 0 0 0 0 0 0 0 0
3.7422 9.4684e-05 -0.00010748 0.0056018 -0.0044379 0.011273 -0.0082627 -0.0048798 -0.00050543 -0.001486 -0.0036451 -0.0012298 0.028216 0 0 0 0 0 0 0 0 0 0 0 0 0 0 0 0 0
3.7461 -0.00087874 3.3977e-05 0.0036687 -0.0076253 0.0091108 -0.010059 -0.0079445 -6.7233e-05 0.00016384 -0.0073295 -0.0020224 0.01071 0 0 0 0 0 0 0 0 0 0 0 0 0 0 0 0 0
3.75 -0.001811 0.00019804 0.0015296 -0.0083952 0.0062633 -0.0099816 -0.0089412 0.00022611 0.0024997 -0.009003 -0.0019741 -0.0085448 0 0 0 0 0 0 0 0 0 0 0 0 0 0 0 0 0
3.7539 -0.0019342 0.00040626 0.00016848 -0.0066279 0.0044512 -0.0080451 -0.0078393 0.00010174 0.0045948 -0.0086214 -0.00054539 -0.012085 0 0 0 0 0 0 0 0 0 0 0 0 0 0 0 0 0
3.7578 -0.00097172 0.00054291 -0.00040086 -0.0037526 0.0041207 -0.0050826 -0.0055795 -0.00027023 0.0054569 -0.0067899 0.0014518 0.0055051 0 0 0 0 0 0 0 0 0 0 0 0 0 0 0 0 0
3.7617 0.00047415 0.00040972 -0.00091574 -0.0013844 0.0042926 -0.0021978 -0.0032732 -0.00060074 0.0042721 -0.0043076 0.0024892 0.032058 0 0 0 0 0 0 0 0 0 0 0 0 0 0 0 0 0
3.7656 0.0012829 -6.6276e-05 -0.0021078 3.6797e-05 0.0032531 2.8957e-05 -0.0015694 -0.00080653 0.0010374 -0.0018688 0.0015945 0.047619 0 0 0 0 0 0 0 0 0 0 0 0 0 0 0 0 0
3.7695 0.00073411 -0.00067732 -0.0040495 0.0013527 -0.00024567 0.0018497 -0.0005311 -0.00097617 -0.0029494 9.7073e-05 -0.00084924 0.040747 0 0 0 0 0 0 0 0 0 0 0 0 0 0 0 0 0
3.7734 -0.00079807 -0.0010364 -0.0060742 0.0035185 -0.0059086 0.0038559 0.00015641 -0.0010943 -0.0055275 0.0015395 -0.0034243 0.016834 0 0 0 0 0 0 0 0 0 0 0 0 0 0 0 0 0
3.7773 -0.0020582 -0.00090078 -0.007233 0.0063531 -0.011652 0.0061339 0.00095101 -0.00093719 -0.0050986 0.0027693 -0.0047876 -0.0080338 0 0 0 0 0 0 0 0 0 0 0 0 0 0 0 0 0
3.7813 -0.0019311 -0.00042792 -0.0068711 0.0084352 -0.014553 0.0078886 0.0022582 -0.00033061 -0.0019929 0.0041597 -0.0046167 -0.020676 0 0 0 0 0 0 0 0 0 0 0 0 0 0 0 0 0
3.7852 -0.00039871 -8.4523e-05 -0.0049341 0.0082472 -0.012594 0.0079592 0.0041645 0.00051319 0.0015544 0.0056662 -0.0036738 -0.01911 0 0 0 0 0 0 0 0 0 0 0 0 0 0 0 0 0
3.7891 0.0014404 -0.00023796 -0.0019177 0.0054876 -0.0061364 0.0058124 0.0061561 0.0010317 0.0030786 0.0065862 -0.0030493 -0.0095683 0 0 0 0 0 0 0 0 0 0 0 0 0 0 0 0 0
3.793 0.00233 -0.00078655 0.0013726 0.0013515 0.0020147 0.0021203 0.0071472 0.00079488 0.0019206 0.0059258 -0.0032625 0.0020885 0 0 0 0 0 0 0 0 0 0 0 0 0 0 0 0 0
3.7969 0.001925 -0.0011941 0.0040858 -0.0024209 0.0081824 -0.0016378 0.00606 -2.0977e-05 -0.00019998 0.0032241 -0.0038959 0.014587 0 0 0 0 0 0 0 0 0 0 0 0 0 0 0 0 0
3.8008 0.00099324 -0.00093808 0.0055783 -0.004804 0.010072 -0.0042337 0.0026934 -0.00070695 -0.00072434 -0.00083142 -0.0039478 0.027802 0 0 0 0 0 0 0 0 0 0 0 0 0 0 0 0 0
3.8047 0.00059445 1.8003e-05 0.0056589 -0.0059393 0.0081179 -0.0054871 -0.0018226 -0.0006607 0.0013567 -0.0046179 -0.0025822 0.037901 0 0 0 0 0 0 0 0 0 0 0 0 0 0 0 0 0
3.8086 0.0010512 0.0011666 0.0047163 -0.0065064 0.0049317 -0.0061028 -0.0055098 5.8204e-06 0.0044069 -0.0065615 0.0002381 0.038793 0 0 0 0 0 0 0 0 0 0 0 0 0 0 0 0 0
3.8125 0.0017087 0.0018789 0.0035489 -0.0067549 0.0032768 -0.0067204 -0.0067291 0.00053324 0.0054165 -0.0061382 0.0036051 0.029452 0 0 0 0 0 0 0 0 0 0 0 0 0 0 0 0 0
3.8164 0.0016884 0.0019247 0.0028761 -0.0061751 0.0040869 -0.0070748 -0.0051787 0.00026291 0.0026101 -0.0040814 0.0060923 0.018344 0 0 0 0 0 0 0 0 0 0 0 0 0 0 0 0 0
3.8203 0.00085221 0.0016095 0.0028202 -0.0040829 0.0059671 -0.0060751 -0.0019291 -0.00063876 -0.0028631 -0.0016761 0.0065474 0.017765 0 0 0 0 0 0 0 0 0 0 0 0 0 0 0 0 0
3.8242 -8.6068e-06 0.0014168 0.0027856 -0.00049931 0.0064197 -0.0027897 0.0014543 -0.001233 -0.007631 0.00020401 0.0048228 0.031753 0 0 0 0 0 0 0 0 0 0 0 0 0 0 0 0 0
3.8281 3.2682e-05 0.0015135 0.0019131 0.0035452 0.003751 0.0025035 0.0038944 -0.00066953 -0.0085926 0.001504 0.0019603 0.049792 0 0 0 0 0 0 0 0 0 0 0 0 0 0 0 0 0
3.832 0.001053 0.0016024 -0.00019206 0.0065857 -0.0017446 0.0081337 0.0051174 0.00092721 -0.0051224 0.0026178 -0.00040912 0.054595 0 0 0 0 0 0 0 0 0 0 0 0 0 0 0 0 0
3.8359 0.0021042 0.0012569 -0.003035 0.0076817 -0.0080048 0.011939 0.0052734 0.0024217 0.0007109 0.0037434 -0.0011643 0.0384 0 0 0 0 0 0 0 0 0 0 0 0 0 0 0 0 0
3.8398 0.0020608 0.00039405 -0.0054688 0.0069664 -0.012435 0.012572 0.0044953 0.0025902 0.0058397 0.0046272 -0.00053906 0.012293 0 0 0 0 0 0 0 0 0 0 0 0 0 0 0 0 0
3.8438 0.00069165 -0.00059106 -0.0064142 0.0053948 -0.013233 0.010233 0.0029305 0.0012005 0.0082434 0.0048725 7.3165e-06 -0.0018706 0 0 0 0 0 0 0 0 0 0 0 0 0 0 0 0 0
3.8477 -0.0010796 -0.0011702 -0.0055009 0.003962 -0.010109 0.0063285 0.0010825 -0.00073777 0.0078001 0.0043828 -0.0010576 0.0090427 0 0 0 0 0 0 0 0 0 0 0 0 0 0 0 0 0
3.8516 -0.0019829 -0.0011663 -0.0031842 0.0030248 -0.004278 0.0024305 -0.00016817 -0.0017946 0.0056776 0.0034314 -0.0039795 0.036471 0 0 0 0 0 0 0 0 0 0 0 0 0 0 0 0 0
3.8555 -0.0015155 -0.0008979 -0.00036102 0.0021834 0.0020851 -0.00063267 -0.00016347 -0.0012845 0.003183 0.0023112 -0.0072672 0.056586 0 0 0 0 0 0 0 0 0 0 0 0 0 0 0 0 0
3.8594 -0.00032256 -0.00083755 0.0021269 0.00072295 0.006726 -0.0029507 0.00081184 0.00024725 0.0010877 0.0010008 -0.0086363 0.051018 0 0 0 0 0 0 0 0 0 0 0 0 0 0 0 0 0
3.8633 0.0004696 -0.0011202 0.0037634 -0.001748 0.0083103 -0.0050152 0.0015336 0.0015961 -0.00036071 -0.00073769 -0.0066976 0.022927 0 0 0 0 0 0 0 0 0 0 0 0 0 0 0 0 0
3.8672 0.00028965 -0.0013879 0.0043821 -0.0048847 0.0071352 -0.0070633 0.00080746 0.001944 -0.0012159 -0.0029107 -0.0020653 -0.0064816 0 0 0 0 0 0 0 0 0 0 0 0 0 0 0 0 0
3.8711 -0.00045012 -0.0011341 0.0041261 -0.0076644 0.005002 -0.0088028 -0.0013768 0.0014277 -0.0017952 -0.0049885 0.0030185 -0.017498 0 0 0 0 0 0 0 0 0 0 0 0 0 0 0 0 0
3.875 -0.00087055 -0.00022587 0.0034176 -0.0088924 0.0040495 -0.0096281 -0.0036486 0.0007944 -0.0026759 -0.0061321 0.0062371 -0.0088974 0 0 0 0 0 0 0 0 0 0 0 0 0 0 0 0 0
3.8789 -0.00051329 0.00089498 0.0028057 -0.0078897 0.005146 -0.0090389 -0.0043577 0.0005849 -0.0043647 -0.0058014 0.006668 0.0033746 0 0 0 0 0 0 0 0 0 0 0 0 0 0 0 0 0
3.8828 0.00026678 0.0015332 0.0026027 -0.0049598 0.0070307 -0.0069151 -0.0030488 0.00067012 -0.0067093 -0.0041912 0.0050433 0.0036398 0 0 0 0 0 0 0 0 0 0 0 0 0 0 0 0 0
3.8867 0.00071547 0.0013036 0.0025284 -0.0013028 0.0070669 -0.0035269 -0.00090834 0.00053922 -0.0086491 -0.0020789 0.0027736 -0.0075757 0 0 0 0 0 0 0 0 0 0 0 0 0 0 0 0 0
3.8906 0.00041739 0.00044103 0.0017849 0.0016443 0.0032699 0.00060073 0.00032488 -3.5659e-05 -0.008796 -0.00021719 0.00074693 -0.014763 0 0 0 0 0 0 0 0 0 0 0 0 0 0 0 0 0
3.8945 -0.00036906 -0.00040139 -0.00027955 0.0030495 -0.0038757 0.004804 2.5531e-05 -0.00068335 -0.0065601 0.0011801 -0.0010307 -0.0042328 0 0 0 0 0 0 0 0 0 0 0 0 0 0 0 0 0
3.8984 -0.0010265 -0.00067232 -0.0033608 0.0031227 -0.011314 0.008345 -0.00066763 -0.00080163 -0.0028564 0.0024179 -0.0028146 0.020482 0 0 0 0 0 0 0 0 0 0 0 0 0 0 0 0 0
3.9023 -0.0011392 -0.00031753 -0.006021 0.0027988 -0.015274 0.010508 8.3831e-05 -0.00022969 0.00036209 0.0038338 -0.0043483 0.040192 0 0 0 0 0 0 0 0 0 0 0 0 0 0 0 0 0
3.9063 -0.00073611 0.00024733 -0.0065236 0.0028863 -0.01376 0.010791 0.0029579 0.00047824 0.0014937 0.0053204 -0.00484 0.037485 0 0 0 0 0 0 0 0 0 0 0 0 0 0 0 0 0
3.9102 -7.9775e-05 0.00051049 -0.0041601 0.0033495 -0.0078234 0.0091291 0.0065493 0.00050167 0.00047349 0.006282 -0.0037328 0.013455 0 0 0 0 0 0 0 0 0 0 0 0 0 0 0 0 0
3.9141 0.00064646 0.00025164 3.3819e-05 0.0033167 -0.00071145 0.0059903 0.0083175 -0.00045968 -0.0012459 0.006036 -0.0014235 -0.012218 0 0 0 0 0 0 0 0 0 0 0 0 0 0 0 0 0
3.918 0.0013706 -0.00033948 0.003893 0.0018299 0.0043645 0.0022386 0.0066411 -0.0017986 -0.0018883 0.004308 0.00091211 -0.017986 0 0 0 0 0 0 0 0 0 0 0 0 0 0 0 0 0
3.9219 0.0019185 -0.00084281 0.0056715 -0.0012695 0.0061395 -0.0012124 0.0022009 -0.00241 -0.00071128 0.0014432 0.0023153 0.0014488 0 0 0 0 0 0 0 0 0 0 0 0 0 0 0 0 0
3.9258 0.0019294 -0.00090222 0.0052623 -0.0050402 0.0056174 -0.0037765 -0.0024925 -0.00158 0.0015414 -0.0017628 0.0028882 0.031713 0 0 0 0 0 0 0 0 0 0 0 0 0 0 0 0 0
3.9297 0.0011347 -0.0004278 0.0040562 -0.0079732 0.004858 -0.0053843 -0.0049759 0.00039627 0.0033141 -0.0044413 0.0035802 0.052001 0 0 0 0 0 0 0 0 0 0 0 0 0 0 0 0 0
3.9336 -0.00023971 0.00038237 0.0035874 -0.0089295 0.0053431 -0.0063564 -0.0045055 0.0023892 0.003363 -0.0059921 0.0050433 0.051954 0 0 0 0 0 0 0 0 0 0 0 0 0 0 0 0 0
3.9375 -0.0014348 0.0011677 0.0041767 -0.0077705 0.0070728 -0.0070165 -0.0022254 0.0032509 0.0014705 -0.0062538 0.0066802 0.037265 0 0 0 0 0 0 0 0 0 0 0 0 0 0 0 0 0
3.9414 -0.0016705 0.0015953 0.0047556 -0.0052642 0.0087684 -0.0072909 6.9086e-05 0.0026091 -0.001576 -0.0054859 0.0069389 0.020932 0 0 0 0 0 0 0 0 0 0 0 0 0 0 0 0 0
3.9453 -0.0008152 0.0015288 0.0039541 -0.0024463 0.0087713 -0.0066121 0.0013356 0.0010392 -0.0044734 -0.0041959 0.0047364 0.010421 0 0 0 0 0 0 0 0 0 0 0 0 0 0 0 0 0
3.9492 0.00042204 0.0010976 0.0014014 1.3485e-05 0.0059949 -0.0042895 0.0017097 -0.00043758 -0.0059633 -0.0028677 0.00072007 0.0032608 0 0 0 0 0 0 0 0 0 0 0 0 0 0 0 0 0
3.9531 0.0010246 0.00061095 -0.0019365 0.0020016 0.00052462 -0.00017369 0.0018676 -0.0010672 -0.0053109 -0.001705 -0.0029316 -0.0062722 0 0 0 0 0 0 0 0 0 0 0 0 0 0 0 0 0
3.957 0.00049662 0.00034605 -0.0045937 0.0036939 -0.0062641 0.0048661 0.0021822 -0.00074526 -0.0026922 -0.00055516 -0.004192 -0.017949 0 0 0 0 0 0 0 0 0 0 0 0 0 0 0 0 0
3.9609 -0.00073967 0.00034397 -0.0057479 0.0051591 -0.012118 0.0091203 0.002496 0.00010794 0.00067905 0.00089704 -0.0029486 -0.024087 0 0 0 0 0 0 0 0 0 0 0 0 0 0 0 0 0
3.9648 -0.0017236 0.00037814 -0.0056136 0.0061727 -0.014822 0.010918 0.0025382 0.00093731 0.0029972 0.0027639 -0.0012234 -0.017196 0 0 0 0 0 0 0 0 0 0 0 0 0 0 0 0 0
3.9688 -0.0017565 0.0001461 -0.0048607 0.0063334 -0.013325 0.0096751 0.0023491 0.0013528 0.0029038 0.0046864 -0.001515 0.0014161 0 0 0 0 0 0 0 0 0 0 0 0 0 0 0 0 0
3.9727 -0.00091625 -0.00045286 -0.0037928 0.0053347 -0.0084327 0.0063203 0.0021904 0.0012002 0.00053045 0.0059033 -0.0046052 0.021164 0 0 0 0 0 0 0 0 0 0 0 0 0 0 0 0 0
3.9766 0.00011262 -0.0011866 -0.00217 0.0031838 -0.0024874 0.0026867 0.0020946 0.00052504 -0.0023466 0.0056582 -0.008723 0.030559 0 0 0 0 0 0 0 0 0 0 0 0 0 0 0 0 0
3.9805 0.00065694 -0.0016326 0.00020562 0.00025232 0.0019755 0.00023499 0.0016487 -0.00041999 -0.0034163 0.0036827 -0.010844 0.026415 0 0 0 0 0 0 0 0 0 0 0 0 0 0 0 0 0
3.9844 0.0005358 -0.0014898 0.002859 -0.0028334 0.0037663 -0.00092713 0.00035228 -0.0011639 -0.0015371 0.00042183 -0.0090795 0.015279 0 0 0 0 0 0 0 0 0 0 0 0 0 0 0 0 0
3.9883 4.4535e-05 -0.00080567 0.0047408 -0.0053943 0.0036781 -0.0019323 -0.0017711 -0.0011747 0.002282 -0.0031514 -0.0041643 0.0062715 0 0 0 0 0 0 0 0 0 0 0 0 0 0 0 0 0
3.9922 -0.00041361 6.4767e-05 0.0050471 -0.006913 0.0036993 -0.0039999 -0.0039664 -0.00022443 0.005499 -0.006007 0.0011452 0.0027031 0 0 0 0 0 0 0 0 0 0 0 0 0 0 0 0 0
3.9961 -0.00063633 0.00072136 0.0039625 -0.0071776 0.0053579 -0.0071666 -0.0052375 0.0012915 0.0058599 -0.007518 0.0042044 0.000433 0 0 0 0 0 0 0 0 0 0 0 0 0 0 0 0 0
4 -0.00063967 0.00097615 0.0025444 -0.0062902 0.0084365 -0.0099679 -0.0051293 0.0024497 0.0030292 -0.0076554 0.0043389 -0.0061328 0 0 0 0 0 0 0 0 0 0 0 0 0 0 0 0 0
4.0039 -0.00050882 0.00090969 0.0017843 -0.0045423 0.011017 -0.010386 -0.0040699 0.0023948 -0.0012197 -0.0068454 0.002981 -0.016968 0 0 0 0 0 0 0 0 0 0 0 0 0 0 0 0 0
4.0078 -0.00033362 0.00072213 0.0017003 -0.0022472 0.010801 -0.0073536 -0.0029339 0.0010362 -0.0043261 -0.0056153 0.0021605 -0.025435 0 0 0 0 0 0 0 0 0 0 0 0 0 0 0 0 0
4.0117 -0.00027928 0.00054237 0.0013188 0.00034475 0.0067241 -0.0016352 -0.0022202 -0.00077233 -0.0046877 -0.0042591 0.0027578 -0.02415 0 0 0 0 0 0 0 0 0 0 0 0 0 0 0 0 0
4.0156 -0.00060402 0.0003566 -0.00040631 0.0029994 -0.00025029 0.0045686 -0.0016083 -0.0018382 -0.002541 -0.0027317 0.0039551 -0.011715 0 0 0 0 0 0 0 0 0 0 0 0 0 0 0 0 0
4.0195 -0.0014713 7.8219e-05 -0.0035439 0.005396 -0.0076091 0.0089677 -0.00031654 -0.0016016 0.00048442 -0.00083928 0.0041609 0.0061914 0 0 0 0 0 0 0 0 0 0 0 0 0 0 0 0 0
4.0234 -0.002686 -0.00034192 -0.0069218 0.0071083 -0.012634 0.010454 0.0020472 -0.00064311 0.0025782 0.0014093 0.0024429 0.022036 0 0 0 0 0 0 0 0 0 0 0 0 0 0 0 0 0
4.0273 -0.0036688 -0.00086492 -0.0088699 0.0077281 -0.013746 0.0094564 0.0048994 -0.00021687 0.0027839 0.0035711 -0.0007673 0.032511 0 0 0 0 0 0 0 0 0 0 0 0 0 0 0 0 0
4.0313 -0.0038109 -0.0013832 -0.0083492 0.0070519 -0.011136 0.0072985 0.0068971 -0.0011383 0.0013058 0.0048919 -0.0041301 0.039573 0 0 0 0 0 0 0 0 0 0 0 0 0 0 0 0 0
4.0352 -0.0029601 -0.0017583 -0.0055917 0.0051826 -0.0064731 0.0052018 0.0068245 -0.0029807 -0.00083282 0.0047606 -0.0064241 0.045982 0 0 0 0 0 0 0 0 0 0 0 0 0 0 0 0 0
4.0391 -0.0015923 -0.001849 -0.0018479 0.0024757 -0.001928 0.0036383 0.0044798 -0.004333 -0.0023972 0.0031773 -0.0072091 0.050526 0 0 0 0 0 0 0 0 0 0 0 0 0 0 0 0 0
4.043 -0.00046381 -0.0015551 0.0014589 -0.00059973 0.00096782 0.0023274 0.00090544 -0.0039515 -0.0025176 0.00084037 -0.006711 0.048337 0 0 0 0 0 0 0 0 0 0 0 0 0 0 0 0 0
4.0469 -2.1159e-05 -0.00089349 0.0035186 -0.0035584 0.0020537 0.00067132 -0.0021993 -0.0018225 -0.0010925 -0.0012728 -0.0052911 0.036332 0 0 0 0 0 0 0 0 0 0 0 0 0 0 0 0 0
4.0508 -8.8897e-05 -5.8617e-05 0.0043948 -0.0059164 0.0024612 -0.0017425 -0.0034838 0.00080607 0.0011226 -0.0025387 -0.0031363 0.018284 0 0 0 0 0 0 0 0 0 0 0 0 0 0 0 0 0
4.0547 -0.00011327 0.00062272 0.0047267 -0.007213 0.0037103 -0.004813 -0.0027275 0.0024532 0.0028847 -0.0030348 -0.00043067 0.0039005 0 0 0 0 0 0 0 0 0 0 0 0 0 0 0 0 0
4.0586 0.00027642 0.00086442 0.0051599 -0.0071412 0.0064815 -0.0078506 -0.00093628 0.0025735 0.0032133 -0.0033242 0.0023161 0.0017791 0 0 0 0 0 0 0 0 0 0 0 0 0 0 0 0 0
4.0625 0.00091474 0.00061729 0.0058577 -0.0057549 0.009875 -0.0097816 0.00029083 0.0018387 0.0020649 -0.0038784 0.0042829 0.01213 0 0 0 0 0 0 0 0 0 0 0 0 0 0 0 0 0
4.0664 0.0012701 0.00012612 0.0063432 -0.0035702 0.011762 -0.0096234 -0.00024027 0.0013442 0.00037286 -0.0046415 0.0048203 0.025852 0 0 0 0 0 0 0 0 0 0 0 0 0 0 0 0 0
4.0703 0.00095452 -0.00022358 0.0057724 -0.0013869 0.010126 -0.0070585 -0.0025232 0.0015463 -0.00068658 -0.0050873 0.0040041 0.031204 0 0 0 0 0 0 0 0 0 0 0 0 0 0 0 0 0
4.0742 8.5074e-05 -0.00016781 0.0035289 0.00014167 0.0045448 -0.0027523 -0.0052476 0.0019413 -0.00066008 -0.0046636 0.002707 0.022718 0 0 0 0 0 0 0 0 0 0 0 0 0 0 0 0 0
4.0781 -0.00082397 0.00026127 -0.00019529 0.00091377 -0.0032388 0.0019003 -0.0065212 0.0017318 -0.0001811 -0.0031984 0.0020175 0.0051228 0 0 0 0 0 0 0 0 0 0 0 0 0 0 0 0 0
4.082 -0.0013076 0.00077225 -0.0042649 0.0014292 -0.010139 0.0055237 -0.0050564 0.00075444 -0.00036365 -0.00095026 0.0024065 -0.010594 0 0 0 0 0 0 0 0 0 0 0 0 0 0 0 0 0
4.0859 -0.0013075 0.0010149 -0.007133 0.0023787 -0.01345 0.0074923 -0.0011053 -0.00028902 -0.0017206 0.0016211 0.0033054 -0.01531 0 0 0 0 0 0 0 0 0 0 0 0 0 0 0 0 0
4.0898 -0.0011342 0.00078484 -0.0077736 0.0040219 -0.012359 0.0080721 0.003514 -0.00052496 -0.0035639 0.0040434 0.0034767 -0.0074075 0 0 0 0 0 0 0 0 0 0 0 0 0 0 0 0 0
4.0938 -0.0011191 0.00010702 -0.0063603 0.0058115 -0.0082626 0.0078789 0.0064168 0.00019238 -0.0044445 0.0058097 0.0019476 0.0078423 0 0 0 0 0 0 0 0 0 0 0 0 0 0 0 0 0
4.0977 -0.00131 -0.00080444 -0.0041293 0.0065952 -0.0037583 0.0071715 0.0060876 0.0011034 -0.0032715 0.0063229 -0.0011719 0.02334 0 0 0 0 0 0 0 0 0 0 0 0 0 0 0 0 0
4.1016 -0.0014815 -0.0016383 -0.0024644 0.0053263 -0.00098741 0.0056499 0.0027971 0.0012846 -0.00017542 0.0050987 -0.0046144 0.03466 0 0 0 0 0 0 0 0 0 0 0 0 0 0 0 0 0
4.1055 -0.0014105 -0.0020809 -0.0018881 0.0018296 -0.00041485 0.0029375 -0.00164 0.00057057 0.0035555 0.0022134 -0.0067144 0.040719 0 0 0 0 0 0 0 0 0 0 0 0 0 0 0 0 0
4.1094 -0.0011242 -0.0019205 -0.0017561 -0.0029171 -0.00075043 -0.00075748 -0.0050939 -0.00027186 0.0063149 -0.0014227 -0.0064777 0.041606 0 0 0 0 0 0 0 0 0 0 0 0 0 0 0 0 0
4.1133 -0.00088494 -0.0011613 -0.00090203 -0.0072174 4.7041e-06 -0.0045003 -0.006444 -0.00029912 0.0070633 -0.0044002 -0.0041927 0.037033 0 0 0 0 0 0 0 0 0 0 0 0 0 0 0 0 0
4.1172 -0.00093482 -7.8598e-05 0.0012996 -0.0095521 0.0030723 -0.0071857 -0.0060588 0.00067677 0.0056715 -0.0056797 -0.001146 0.02734 0 0 0 0 0 0 0 0 0 0 0 0 0 0 0 0 0
4.1211 -0.0012419 0.00087739 0.0043115 -0.0093567 0.0078946 -0.008261 -0.0051638 0.001909 0.0027287 -0.0053336 0.0013241 0.015542 0 0 0 0 0 0 0 0 0 0 0 0 0 0 0 0 0
4.125 -0.0014806 0.0013271 0.0067271 -0.007187 0.012252 -0.0079121 -0.0046928 0.0024628 -0.00078578 -0.0044535 0.0026974 0.0072961 0 0 0 0 0 0 0 0 0 0 0 0 0 0 0 0 0
4.1289 -0.0012751 0.001202 0.0072097 -0.0042143 0.013489 -0.0065756 -0.0045685 0.0021344 -0.0037135 -0.0041798 0.003395 0.007668 0 0 0 0 0 0 0 0 0 0 0 0 0 0 0 0 0
4.1328 -0.00051934 0.00077991 0.0053484 -0.0014553 0.010152 -0.0043644 -0.003938 0.0016167 -0.0049418 -0.0046246 0.0041075 0.017125 0 0 0 0 0 0 0 0 0 0 0 0 0 0 0 0 0
4.1367 0.00047871 0.00045739 0.0018562 0.00071704 0.0030363 -0.0010933 -0.0020678 0.0017486 -0.0038435 -0.0046579 0.0049536 0.030485 0 0 0 0 0 0 0 0 0 0 0 0 0 0 0 0 0
4.1406 0.0011582 0.00043233 -0.0019027 0.0025023 -0.0050723 0.003082 0.00091142 0.0025964 -0.00078078 -0.002845 0.0052458 0.040221 0 0 0 0 0 0 0 0 0 0 0 0 0 0 0 0 0
4.1445 0.0010847 0.0005646 -0.0046317 0.0042131 -0.010886 0.0071525 0.0040153 0.0032879 0.0028257 0.0011885 0.0041033 0.04165 0 0 0 0 0 0 0 0 0 0 0 0 0 0 0 0 0
4.1484 0.00028906 0.00053751 -0.0056162 0.0058561 -0.012432 0.0096031 0.0060856 0.0027784 0.0051812 0.0061241 0.0013756 0.03581 0 0 0 0 0 0 0 0 0 0 0 0 0 0 0 0 0
4.1523 -0.00070001 0.00017117 -0.0048662 0.0070648 -0.010047 0.0095051 0.0065082 0.00082997 0.005226 0.0096534 -0.0019866 0.027876 0 0 0 0 0 0 0 0 0 0 0 0 0 0 0 0 0
4.1563 -0.0012007 -0.00040212 -0.0029722 0.0073537 -0.0059293 0.007365 0.0054027 -0.0017057 0.0033386 0.010022 -0.0045129 0.022771 0 0 0 0 0 0 0 0 0 0 0 0 0 0 0 0 0
4.1602 -0.00088773 -0.00085984 -0.00080701 0.0064144 -0.0025849 0.0048065 0.0032729 -0.0035312 0.0010186 0.0072223 -0.005283 0.021736 0 0 0 0 0 0 0 0 0 0 0 0 0 0 0 0 0
4.1641 -7.712e-05 -0.00098525 0.00084763 0.0042368 -0.0012535 0.0032046 0.00059249 -0.0038614 -0.00024364 0.0029353 -0.0045486 0.022316 0 0 0 0 0 0 0 0 0 0 0 0 0 0 0 0 0
4.168 0.00048489 -0.00085061 0.0016559 0.0010712 -0.0013225 0.0024647 -0.0022478 -0.0028678 -9.7074e-06 -0.00067466 -0.0033539 0.021043 0 0 0 0 0 0 0 0 0 0 0 0 0 0 0 0 0
4.1719 0.00022403 -0.00071477 0.0018863 -0.0026048 -0.0010184 0.0011343 -0.0046929 -0.0013397 0.0009692 -0.0023505 -0.0025189 0.016128 0 0 0 0 0 0 0 0 0 0 0 0 0 0 0 0 0
4.1758 -0.00073567 -0.00074358 0.0022087 -0.0060625 0.0012 -0.0021383 -0.0059359 -6.2233e-06 0.0015452 -0.0023135 -0.0019413 0.0081852 0 0 0 0 0 0 0 0 0 0 0 0 0 0 0 0 0
4.1797 -0.0015971 -0.00083329 0.0031842 -0.0083865 0.0054904 -0.0070722 -0.0053164 0.00084979 0.0011597 -0.0017402 -0.00086579 -0.00082338 0 0 0 0 0 0 0 0 0 0 0 0 0 0 0 0 0
4.1836 -0.0015214 -0.00071315 0.0047681 -0.0087906 0.010393 -0.01158 -0.0029716 0.0012804 0.0002121 -0.0017102 0.0011706 -0.0088736 0 0 0 0 0 0 0 0 0 0 0 0 0 0 0 0 0
4.1875 -0.00038054 -0.00022751 0.0062107 -0.0070883 0.013569 -0.013208 -9.0702e-05 0.0013725 -0.00038697 -0.002468 0.0036662 -0.01439 0 0 0 0 0 0 0 0 0 0 0 0 0 0 0 0 0
4.1914 0.0010242 0.00047789 0.0064732 -0.0039489 0.01305 -0.010992 0.0016609 0.0011436 3.2497e-06 -0.003449 0.0054432 -0.016296 0 0 0 0 0 0 0 0 0 0 0 0 0 0 0 0 0
4.1953 0.0015334 0.0010468 0.0048866 -0.00061286 0.0083436 -0.0061537 0.0012654 0.00067363 0.0012793 -0.0038694 0.0056335 -0.014359 0 0 0 0 0 0 0 0 0 0 0 0 0 0 0 0 0
4.1992 0.00056334 0.0011947 0.0016044 0.0018414 0.00084264 -0.0010927 -0.00084077 0.00019661 0.0026907 -0.0033201 0.0043965 -0.0097223 0 0 0 0 0 0 0 0 0 0 0 0 0 0 0 0 0
4.2031 -0.0013779 0.00091936 -0.0024347 0.0031452 -0.0067003 0.0023877 -0.0029936 -3.7374e-05 0.0033116 -0.0019438 0.0026642 -0.0047105 0 0 0 0 0 0 0 0 0 0 0 0 0 0 0 0 0
4.207 -0.0030546 0.00045681 -0.0059583 0.0038618 -0.011469 0.0041155 -0.0034643 1.151e-05 0.0025456 -0.00019459 0.0011787 -0.0013593 0 0 0 0 0 0 0 0 0 0 0 0 0 0 0 0 0
4.2109 -0.0034605 4.8338e-05 -0.0079156 0.0047417 -0.012035 0.0051111 -0.0016764 0.00015478 0.00046036 0.0015082 -0.00018393 0.00043232 0 0 0 0 0 0 0 0 0 0 0 0 0 0 0 0 0
4.2148 -0.0025665 -0.00024496 -0.0078546 0.0059534 -0.0091298 0.0062801 0.0014577 0.00023034 -0.002118 0.0029354 -0.0020943 0.0033723 0 0 0 0 0 0 0 0 0 0 0 0 0 0 0 0 0
4.2188 -0.0012385 -0.00051373 -0.0060176 0.0068602 -0.0051566 0.0074923 0.0042804 0.00034825 -0.0038343 0.003965 -0.0047644 0.01095 0 0 0 0 0 0 0 0 0 0 0 0 0 0 0 0 0
4.2227 -0.00044123 -0.00081726 -0.0031898 0.0065322 -0.0026221 0.0077678 0.0055378 0.0008099 -0.0034242 0.0044459 -0.0073198 0.024373 0 0 0 0 0 0 0 0 0 0 0 0 0 0 0 0 0
4.2266 -0.00045701 -0.001057 -0.0003697 0.0045323 -0.0024574 0.0062182 0.0050144 0.0017357 -0.00054327 0.0042039 -0.0082967 0.040647 0 0 0 0 0 0 0 0 0 0 0 0 0 0 0 0 0
4.2305 -0.00079007 -0.001048 0.0016514 0.0012944 -0.0034136 0.0028098 0.0032858 0.0027947 0.0037236 0.0032 -0.0069022 0.053533 0 0 0 0 0 0 0 0 0 0 0 0 0 0 0 0 0
4.2344 -0.00077316 -0.00071654 0.0026368 -0.0021881 -0.0030409 -0.0016342 0.0010174 0.0033736 0.0072113 0.0016592 -0.0038525 0.057061 0 0 0 0 0 0 0 0 0 0 0 0 0 0 0 0 0
4.2383 -0.00025728 -0.00021496 0.0029594 -0.0050215 0.00038777 -0.0059896 -0.0014641 0.0030775 0.0078871 -1.4616e-05 -0.00091835 0.049376 0 0 0 0 0 0 0 0 0 0 0 0 0 0 0 0 0
4.2422 0.00026393 0.00017726 0.0032664 -0.0068254 0.0063925 -0.0093455 -0.0040143 0.0020889 0.0051854 -0.0015151 0.00050235 0.034406 0 0 0 0 0 0 0 0 0 0 0 0 0 0 0 0 0
4.2461 0.00017151 0.00028628 0.0039307 -0.007631 0.012348 -0.011139 -0.0062665 0.0010308 0.00045789 -0.0028488 0.00052098 0.020136 0 0 0 0 0 0 0 0 0 0 0 0 0 0 0 0 0
4.25 -0.00065159 0.0001921 0.0046899 -0.00752 0.015076 -0.011077 -0.0075455 0.00046808 -0.0038861 -0.0042339 0.00056821 0.014226 0 0 0 0 0 0 0 0 0 0 0 0 0 0 0 0 0
4.2539 -0.0016889 0.0001477 0.0047851 -0.0064494 0.01285 -0.0091583 -0.0072692 0.00052631 -0.0059522 -0.0056992 0.0020373 0.019255 0 0 0 0 0 0 0 0 0 0 0 0 0 0 0 0 0
4.2578 -0.0022589 0.00033778 0.0035294 -0.0044159 0.0064467 -0.0058233 -0.005449 0.00094664 -0.0054704 -0.0067416 0.0049657 0.030421 0 0 0 0 0 0 0 0 0 0 0 0 0 0 0 0 0
4.2617 -0.0021161 0.00069564 0.00087319 -0.0016947 -0.0013778 -0.001939 -0.0027584 0.001422 -0.0036561 -0.0064584 0.0078916 0.037624 0 0 0 0 0 0 0 0 0 0 0 0 0 0 0 0 0
4.2656 -0.0016204 0.00094342 -0.0024813 0.0011778 -0.0075198 0.0015553 -7.3939e-05 0.0018055 -0.0020714 -0.0042056 0.0089453 0.031548 0 0 0 0 0 0 0 0 0 0 0 0 0 0 0 0 0
4.2695 -0.0013454 0.00081862 -0.005496 0.0036824 -0.010153 0.004127 0.0020758 0.0020135 -0.001493 -0.00031879 0.0071876 0.010464 0 0 0 0 0 0 0 0 0 0 0 0 0 0 0 0 0
4.2734 -0.0015279 0.00028779 -0.0073971 0.0055363 -0.0094246 0.0058169 0.0036347 0.0018655 -0.0016339 0.0037667 0.0031231 -0.017016 0 0 0 0 0 0 0 0 0 0 0 0 0 0 0 0 0
4.2773 -0.0018775 -0.00043001 -0.0079989 0.0066056 -0.0069994 0.0069174 0.0046657 0.0011949 -0.0017267 0.0062591 -0.0018384 -0.036232 0 0 0 0 0 0 0 0 0 0 0 0 0 0 0 0 0
4.2813 -0.0018891 -0.0010319 -0.0075709 0.0066613 -0.0048782 0.0074812 0.0049807 0.00018398 -0.0012729 0.0061579 -0.0063056 -0.035952 0 0 0 0 0 0 0 0 0 0 0 0 0 0 0 0 0
4.2852 -0.0013294 -0.0013329 -0.0064519 0.0053742 -0.0042069 0.0071645 0.0042328 -0.00051974 -0.00030771 0.0039246 -0.0094218 -0.016674 0 0 0 0 0 0 0 0 0 0 0 0 0 0 0 0 0
4.2891 -0.00043805 -0.0013344 -0.0047758 0.0027013 -0.0046655 0.0055733 0.0024279 -0.00023907 0.00085341 0.0011079 -0.010793 0.0089082 0 0 0 0 0 0 0 0 0 0 0 0 0 0 0 0 0
4.293 0.0003079 -0.0011361 -0.0024993 -0.00069806 -0.0047236 0.002755 0.00029353 0.0010182 0.0019313 -0.00080559 -0.010258 0.024551 0 0 0 0 0 0 0 0 0 0 0 0 0 0 0 0 0
4.2969 0.00060255 -0.00080674 0.00036137 -0.0035754 -0.0026524 -0.00066859 -0.001016 0.002296 0.0027101 -0.0013995 -0.0079297 0.022252 0 0 0 0 0 0 0 0 0 0 0 0 0 0 0 0 0
4.3008 0.00051011 -0.0003493 0.0035193 -0.0048572 0.0022115 -0.0038568 -0.00077658 0.0023305 0.0029025 -0.0014085 -0.0044117 0.0080874 0 0 0 0 0 0 0 0 0 0 0 0 0 0 0 0 0
4.3047 0.00031674 0.00022396 0.0063927 -0.0044789 0.0087011 -0.0062253 0.00060113 0.00068045 0.0022232 -0.0018916 -0.00076532 -0.0027691 0 0 0 0 0 0 0 0 0 0 0 0 0 0 0 0 0
4.3086 0.00023904 0.00081046 0.0082715 -0.0034736 0.014151 -0.0075868 0.001722 -0.0016753 0.00075001 -0.0032639 0.0019772 0.0019387 0 0 0 0 0 0 0 0 0 0 0 0 0 0 0 0 0
4.3125 0.00028916 0.0012417 0.008588 -0.0030893 0.015803 -0.0079027 0.0012277 -0.0029503 -0.00082595 -0.0049907 0.0034025 0.022056 0 0 0 0 0 0 0 0 0 0 0 0 0 0 0 0 0
4.3164 0.00038734 0.0014079 0.0071841 -0.0036308 0.012495 -0.0070201 -0.0010699 -0.001968 -0.0015161 -0.0060826 0.0038388 0.04549 0 0 0 0 0 0 0 0 0 0 0 0 0 0 0 0 0
4.3203 0.00053899 0.0013602 0.0044589 -0.0040915 0.005507 -0.0047591 -0.0038684 0.00083019 -0.00083723 -0.0058398 0.0038556 0.057739 0 0 0 0 0 0 0 0 0 0 0 0 0 0 0 0 0
4.3242 0.00084119 0.0012705 0.0012737 -0.0030034 -0.0021021 -0.0012776 -0.0051867 0.0037034 0.00058727 -0.0042057 0.0036203 0.052316 0 0 0 0 0 0 0 0 0 0 0 0 0 0 0 0 0
4.3281 0.0012951 0.0012632 -0.0014176 0.00017558 -0.0072934 0.002722 -0.0037497 0.0049934 0.0013124 -0.0015979 0.0027667 0.033843 0 0 0 0 0 0 0 0 0 0 0 0 0 0 0 0 0
4.332 0.0016447 0.0012704 -0.0030464 0.0043674 -0.0087918 0.006253 5.7705e-05 0.00435 0.00018798 0.0014042 0.00092296 0.012535 0 0 0 0 0 0 0 0 0 0 0 0 0 0 0 0 0
4.3359 0.0014779 0.0010652 -0.0036843 0.0075389 -0.007599 0.0085873 0.0043473 0.0027583 -0.0025737 0.0041571 -0.0016434 -0.0039477 0 0 0 0 0 0 0 0 0 0 0 0 0 0 0 0 0
4.3398 0.00057557 0.00047223 -0.0038402 0.0081878 -0.0059876 0.0095749 0.0068824 0.0014689 -0.0053522 0.0059144 -0.003964 -0.014124 0 0 0 0 0 0 0 0 0 0 0 0 0 0 0 0 0
4.3438 -0.00078354 -0.00041908 -0.0039202 0.0063872 -0.005761 0.009454 0.0064494 0.00091665 -0.0062483 0.006008 -0.0050357 -0.019927 0 0 0 0 0 0 0 0 0 0 0 0 0 0 0 0 0
4.3477 -0.0018854 -0.0012447 -0.0038046 0.0035353 -0.0070136 0.0083948 0.0035627 0.00060858 -0.004514 0.0043294 -0.0046302 -0.021913 0 0 0 0 0 0 0 0 0 0 0 0 0 0 0 0 0
4.3516 -0.002049 -0.001601 -0.002945 0.0011195 -0.0081776 0.0062949 8.5885e-05 -7.1944e-05 -0.0011085 0.0016756 -0.0034883 -0.017953 0 0 0 0 0 0 0 0 0 0 0 0 0 0 0 0 0
4.3555 -0.0011678 -0.0013473 -0.00093727 -0.00037376 -0.007207 0.0030619 -0.0019656 -0.0010866 0.002068 -0.0005857 -0.0026945 -0.0064703 0 0 0 0 0 0 0 0 0 0 0 0 0 0 0 0 0
4.3594 0.00013186 -0.00071893 0.0019424 -0.0015039 -0.0030357 -0.00093272 -0.0016875 -0.0017991 0.0035915 -0.0014923 -0.0027711 0.0098522 0 0 0 0 0 0 0 0 0 0 0 0 0 0 0 0 0
4.3633 0.0009068 -0.00014364 0.0047595 -0.0030008 0.0036077 -0.004758 0.0001713 -0.0017262 0.0034048 -0.0013162 -0.0032613 0.024483 0 0 0 0 0 0 0 0 0 0 0 0 0 0 0 0 0
4.3672 0.00061148 8.9738e-05 0.006521 -0.0048937 0.010453 -0.0073691 0.0017403 -0.0010986 0.0025247 -0.0013851 -0.0031165 0.031734 0 0 0 0 0 0 0 0 0 0 0 0 0 0 0 0 0
4.3711 -0.00045322 3.1272e-05 0.0068235 -0.0064484 0.014797 -0.0082214 0.0013178 -0.00059262 0.0019617 -0.0028745 -0.0015221 0.031286 0 0 0 0 0 0 0 0 0 0 0 0 0 0 0 0 0
4.375 -0.0013531 -2.8665e-05 0.0059706 -0.0068615 0.014853 -0.0075035 -0.0014102 -0.00053407 0.0018664 -0.005575 0.0014869 0.027998 0 0 0 0 0 0 0 0 0 0 0 0 0 0 0 0 0
4.3789 -0.001269 0.00014162 0.0045056 -0.0059539 0.010651 -0.0058178 -0.0050572 -0.00048591 0.0015969 -0.007814 0.0049971 0.02703 0 0 0 0 0 0 0 0 0 0 0 0 0 0 0 0 0
4.3828 -0.00018742 0.00048946 0.0026791 -0.0042028 0.0040415 -0.0036692 -0.0073896 0.00025845 0.00050852 -0.0077344 0.0076735 0.028829 0 0 0 0 0 0 0 0 0 0 0 0 0 0 0 0 0
4.3867 0.001055 0.00072633 0.00041252 -0.0021717 -0.0022464 -0.0012476 -0.0067907 0.0017507 -0.0013492 -0.0048645 0.0083577 0.028728 0 0 0 0 0 0 0 0 0 0 0 0 0 0 0 0 0
4.3906 0.0014492 0.00059724 -0.0022362 2.8969e-06 -0.0060345 0.0013784 -0.003325 0.0030439 -0.0032495 -0.00057668 0.0065434 0.021528 0 0 0 0 0 0 0 0 0 0 0 0 0 0 0 0 0
4.3945 0.00066799 0.00011803 -0.004672 0.0025278 -0.0068249 0.0039841 0.0013361 0.0029176 -0.0043995 0.002991 0.0026262 0.0069427 0 0 0 0 0 0 0 0 0 0 0 0 0 0 0 0 0
4.3984 -0.00063722 -0.00043455 -0.0059652 0.0053882 -0.0059131 0.0061817 0.0050268 0.0010663 -0.004489 0.0045779 -0.0021458 -0.008903 0 0 0 0 0 0 0 0 0 0 0 0 0 0 0 0 0
4.4023 -0.0013797 -0.00076113 -0.0055623 0.0079318 -0.0053498 0.0076621 0.0063948 -0.0014015 -0.003675 0.0045493 -0.0061035 -0.017137 0 0 0 0 0 0 0 0 0 0 0 0 0 0 0 0 0
4.4063 -0.00097777 -0.00078032 -0.0038183 0.0090981 -0.0063852 0.0083455 0.0054967 -0.0027242 -0.0021517 0.0041777 -0.0079038 -0.012029 0 0 0 0 0 0 0 0 0 0 0 0 0 0 0 0 0
4.4102 0.00012778 -0.00065733 -0.0017592 0.0081568 -0.0084617 0.0082166 0.0034056 -0.0019011 0.00010355 0.0042705 -0.0072277 0.0051782 0 0 0 0 0 0 0 0 0 0 0 0 0 0 0 0 0
4.4141 0.00085338 -0.00061488 -0.00022678 0.0053158 -0.0095104 0.0070516 0.0013209 0.00047702 0.0030399 0.0044932 -0.0049373 0.026769 0 0 0 0 0 0 0 0 0 0 0 0 0 0 0 0 0
4.418 0.00043547 -0.00071946 0.00079781 0.0016587 -0.0074112 0.0044591 -8.3499e-05 0.0027023 0.0059959 0.0039425 -0.0024949 0.042601 0 0 0 0 0 0 0 0 0 0 0 0 0 0 0 0 0
4.4219 -0.00087365 -0.00083914 0.0020195 -0.0015485 -0.0016282 0.00036021 -0.00072241 0.0032839 0.0076255 0.0022454 -0.0010138 0.045262 0 0 0 0 0 0 0 0 0 0 0 0 0 0 0 0 0
4.4258 -0.0020072 -0.00078884 0.0039565 -0.0036168 0.0061347 -0.0045013 -0.00080489 0.0019954 0.0066618 4.6517e-06 -0.00064168 0.033873 0 0 0 0 0 0 0 0 0 0 0 0 0 0 0 0 0
4.4297 -0.0020137 -0.00050323 0.0062244 -0.0046805 0.012747 -0.0086057 -0.0006108 -0.00015706 0.0030497 -0.001816 -0.00071691 0.014833 0 0 0 0 0 0 0 0 0 0 0 0 0 0 0 0 0
4.4336 -0.00088858 -7.5326e-05 0.0077047 -0.005308 0.015413 -0.010409 -0.00048005 -0.0018437 -0.0015701 -0.0028202 -0.00048306 -0.0012483 0 0 0 0 0 0 0 0 0 0 0 0 0 0 0 0 0
4.4375 0.00043108 0.00034653 0.0074623 -0.0058577 0.013246 -0.0092807 -0.00078961 -0.002327 -0.0046816 -0.0033783 0.00029248 -0.0055882 0 0 0 0 0 0 0 0 0 0 0 0 0 0 0 0 0
4.4414 0.00088611 0.00067074 0.0055419 -0.006108 0.0076736 -0.0058746 -0.0016999 -0.0017136 -0.004598 -0.0039022 0.0012694 0.002827 0 0 0 0 0 0 0 0 0 0 0 0 0 0 0 0 0
4.4453 0.00018214 0.00086961 0.0028978 -0.0054207 0.0014883 -0.0016308 -0.0028245 -0.0005909 -0.0017509 -0.004069 0.0019402 0.01569 0 0 0 0 0 0 0 0 0 0 0 0 0 0 0 0 0
4.4492 -0.0010294 0.00090806 0.00056561 -0.0032797 -0.0027993 0.0021556 -0.0032519 0.0004304 0.0015621 -0.0029679 0.001995 0.020557 0 0 0 0 0 0 0 0 0 0 0 0 0 0 0 0 0
4.4531 -0.0017752 0.00071735 -0.0010927 0.00020304 -0.0042913 0.0049609 -0.0021323 0.00090272 0.0029029 -0.0001498 0.0013376 0.010223 0 0 0 0 0 0 0 0 0 0 0 0 0 0 0 0 0
4.457 -0.0015691 0.00027751 -0.0023721 0.0041698 -0.0039592 0.0069629 0.00053562 0.00054943 0.0015685 0.0035056 -6.3991e-05 -0.010583 0 0 0 0 0 0 0 0 0 0 0 0 0 0 0 0 0
4.4609 -0.00069506 -0.00027703 -0.0035608 0.0073702 -0.0037501 0.0085122 0.0036265 -0.00064005 -0.00091361 0.0061441 -0.0021199 -0.027295 0 0 0 0 0 0 0 0 0 0 0 0 0 0 0 0 0
4.4648 0.00018289 -0.00067784 -0.0044048 0.0087747 -0.0051335 0.0096789 0.0055094 -0.00223 -0.0021006 0.0063636 -0.0043256 -0.026164 0 0 0 0 0 0 0 0 0 0 0 0 0 0 0 0 0
4.4688 0.00060215 -0.00070595 -0.004291 0.0080795 -0.0079961 0.010182 0.0051879 -0.0033838 -0.00067585 0.0044235 -0.0056729 -0.0057345 0 0 0 0 0 0 0 0 0 0 0 0 0 0 0 0 0
4.4727 0.0005182 -0.00039203 -0.0029314 0.0058034 -0.010584 0.0096012 0.0030537 -0.0033367 0.0024862 0.0020427 -0.0051688 0.020358 0 0 0 0 0 0 0 0 0 0 0 0 0 0 0 0 0
4.4766 8.4043e-05 -2.9133e-05 -0.00077993 0.0029253 -0.010569 0.0076096 0.00059965 -0.0020207 0.0051072 0.00090439 -0.0027296 0.032566 0 0 0 0 0 0 0 0 0 0 0 0 0 0 0 0 0
4.4805 -0.00060533 5.3273e-05 0.0013023 0.00030257 -0.0066151 0.0041522 -0.00070989 -0.00025361 0.0054308 0.0012356 0.00037932 0.020067 0 0 0 0 0 0 0 0 0 0 0 0 0 0 0 0 0
4.4844 -0.0014516 -0.00022379 0.0027967 -0.0017428 0.00055717 -0.00039082 -0.00050921 0.00081061 0.0036176 0.0017705 0.0022133 -0.010627 0 0 0 0 0 0 0 0 0 0 0 0 0 0 0 0 0
4.4883 -0.0021058 -0.0005992 0.0038868 -0.0034093 0.0083359 -0.0050921 0.0002926 0.00059454 0.0014476 0.00108 0.0016178 -0.040183 0 0 0 0 0 0 0 0 0 0 0 0 0 0 0 0 0
4.4922 -0.0019876 -0.00067493 0.0050265 -0.0050219 0.013592 -0.0086555 0.00031068 -0.00041915 0.00067133 -0.001034 -0.00069396 -0.050681 0 0 0 0 0 0 0 0 0 0 0 0 0 0 0 0 0
4.4961 -0.00076265 -0.00024596 0.0061769 -0.0065861 0.014421 -0.010014 -0.0012271 -0.001104 0.0015048 -0.0033867 -0.0025106 -0.038364 0 0 0 0 0 0 0 0 0 0 0 0 0 0 0 0 0
4.5 0.0011284 0.00052526 0.0065771 -0.0076385 0.011147 -0.0090379 -0.0039285 -0.00067369 0.002562 -0.0045476 -0.0018149 -0.01509 0 0 0 0 0 0 0 0 0 0 0 0 0 0 0 0 0
4.5039 0.0025394 0.0012323 0.0053889 -0.0075036 0.005947 -0.006719 -0.0065312 0.00063536 0.0021881 -0.0040882 0.0015416 0.0019733 0 0 0 0 0 0 0 0 0 0 0 0 0 0 0 0 0
4.5078 0.0024473 0.0015268 0.0026237 -0.005757 0.001393 -0.0044778 -0.0077015 0.0017928 -5.8053e-05 -0.0027491 0.0056063 0.0036221 0 0 0 0 0 0 0 0 0 0 0 0 0 0 0 0 0
4.5117 0.000894 0.0013389 -0.00061609 -0.002568 -0.0011009 -0.0030245 -0.0067466 0.0019003 -0.0030572 -0.0014988 0.0077704 -0.0056282 0 0 0 0 0 0 0 0 0 0 0 0 0 0 0 0 0
4.5156 -0.00088385 0.00085621 -0.0029234 0.0012903 -0.0019085 -0.0017713 -0.0038792 0.00097454 -0.005098 -0.0005534 0.0066954 -0.012944 0 0 0 0 0 0 0 0 0 0 0 0 0 0 0 0 0
4.5195 -0.0014121 0.00032816 -0.0037181 0.0047445 -0.0025748 0.00054921 -4.8378e-05 -0.00010247 -0.0051902 0.00062793 0.0031531 -0.0083314 0 0 0 0 0 0 0 0 0 0 0 0 0 0 0 0 0
4.5234 -0.00025909 -0.00010484 -0.0036423 0.0068546 -0.0044722 0.0044797 0.0034774 -0.00038802 -0.0035855 0.0024581 -0.00079121 0.0076916 0 0 0 0 0 0 0 0 0 0 0 0 0 0 0 0 0
4.5273 0.0015351 -0.00042662 -0.0038126 0.0071767 -0.0076844 0.008906 0.0056146 0.00030368 -0.0012433 0.0044855 -0.0033992 0.02532 0 0 0 0 0 0 0 0 0 0 0 0 0 0 0 0 0
4.5313 0.0023502 -0.00064922 -0.0046242 0.0059119 -0.010842 0.01157 0.005929 0.001282 0.0010426 0.0056562 -0.0042736 0.033466 0 0 0 0 0 0 0 0 0 0 0 0 0 0 0 0 0
4.5352 0.0014408 -0.00074437 -0.0052597 0.0037746 -0.011962 0.010734 0.0048561 0.001616 0.002986 0.0053233 -0.0040892 0.027705 0 0 0 0 0 0 0 0 0 0 0 0 0 0 0 0 0
4.5391 -0.00037391 -0.0006747 -0.0044029 0.0016111 -0.0097106 0.0065958 0.0034543 0.00093205 0.0044657 0.003913 -0.0035875 0.012491 0 0 0 0 0 0 0 0 0 0 0 0 0 0 0 0 0
4.543 -0.0014513 -0.00046464 -0.0015145 -6.2195e-05 -0.0042987 0.0011989 0.0027021 -0.00030787 0.0051095 0.0024865 -0.0029226 -0.0028213 0 0 0 0 0 0 0 0 0 0 0 0 0 0 0 0 0
4.5469 -0.00083382 -0.00020644 0.0025054 -0.0013193 0.0025077 -0.003116 0.0027466 -0.0012236 0.0044286 0.0016038 -0.0018797 -0.010254 0 0 0 0 0 0 0 0 0 0 0 0 0 0 0 0 0
4.5508 0.00086534 1.8393e-05 0.0058735 -0.0026608 0.0082556 -0.0053664 0.0027102 -0.0012174 0.0024228 0.00068884 -0.00051448 -0.0073128 0 0 0 0 0 0 0 0 0 0 0 0 0 0 0 0 0
4.5547 0.0020206 0.00021279 0.0071945 -0.0044842 0.011047 -0.0062853 0.001346 -0.00037152 -4.6638e-05 -0.0013454 0.00062076 0.0028953 0 0 0 0 0 0 0 0 0 0 0 0 0 0 0 0 0
4.5586 0.0014733 0.00044033 0.0063449 -0.0065715 0.01046 -0.0071898 -0.0018385 0.00071448 -0.0016754 -0.0047332 0.00094659 0.014381 0 0 0 0 0 0 0 0 0 0 0 0 0 0 0 0 0
4.5625 -0.00043371 0.00072033 0.0042941 -0.0080421 0.007642 -0.0085078 -0.0058521 0.0014198 -0.0016869 -0.0081092 0.00048698 0.021621 0 0 0 0 0 0 0 0 0 0 0 0 0 0 0 0 0
4.5664 -0.0021922 0.00095683 0.0021674 -0.0078835 0.0045175 -0.0093234 -0.0085668 0.0014959 -0.00049887 -0.0092613 -8.3202e-05 0.021991 0 0 0 0 0 0 0 0 0 0 0 0 0 0 0 0 0
4.5703 -0.0024791 0.00099051 0.00044884 -0.0056884 0.0025881 -0.0082584 -0.0080351 0.0010984 0.00056482 -0.0068766 -0.00010208 0.016737 0 0 0 0 0 0 0 0 0 0 0 0 0 0 0 0 0
4.5742 -0.0012624 0.00073435 -0.0010625 -0.0020046 0.0020436 -0.0047732 -0.0038908 0.0005441 0.000317 -0.0017857 0.00034974 0.010274 0 0 0 0 0 0 0 0 0 0 0 0 0 0 0 0 0
4.5781 0.00029456 0.00026064 -0.0027034 0.0019912 0.0017484 0.00031224 0.0021966 6.8935e-05 -0.0013717 0.0034368 0.00041746 0.0077774 0 0 0 0 0 0 0 0 0 0 0 0 0 0 0 0 0
4.582 0.00094309 -0.00024899 -0.0044498 0.0052186 0.00013033 0.0054177 0.0073997 -0.00022249 -0.0035136 0.0062619 -0.00076896 0.011801 0 0 0 0 0 0 0 0 0 0 0 0 0 0 0 0 0
4.5859 0.00039866 -0.00064085 -0.0059112 0.007211 -0.0035866 0.009225 0.0093907 -0.00026204 -0.0047721 0.0059469 -0.0032357 0.019857 0 0 0 0 0 0 0 0 0 0 0 0 0 0 0 0 0
4.5898 -0.00057131 -0.00087985 -0.0066774 0.0080503 -0.0086097 0.011191 0.0076865 3.8079e-05 -0.0043675 0.0038593 -0.0060147 0.025178 0 0 0 0 0 0 0 0 0 0 0 0 0 0 0 0 0
4.5938 -0.00095975 -0.001016 -0.0065718 0.0079079 -0.012805 0.011313 0.0038163 0.00069051 -0.0024552 0.0022133 -0.0078544 0.021087 0 0 0 0 0 0 0 0 0 0 0 0 0 0 0 0 0
4.5977 -0.00038839 -0.0010844 -0.0055828 0.0067292 -0.013835 0.0096882 0.00024419 0.0014739 0.00012748 0.0023096 -0.0081568 0.0064715 0 0 0 0 0 0 0 0 0 0 0 0 0 0 0 0 0
4.6016 0.00071931 -0.0010613 -0.0036802 0.0043919 -0.010534 0.0064723 -0.0012231 0.0019197 0.0023721 0.003651 -0.007328 -0.011879 0 0 0 0 0 0 0 0 0 0 0 0 0 0 0 0 0
4.6055 0.0016567 -0.00092226 -0.00085323 0.0011266 -0.0036936 0.0022129 -0.00051793 0.001567 0.0034959 0.0044924 -0.0062894 -0.022753 0 0 0 0 0 0 0 0 0 0 0 0 0 0 0 0 0
4.6094 0.0020305 -0.00072084 0.002594 -0.0023206 0.004221 -0.002015 0.00078454 0.00035684 0.0031644 0.003257 -0.0056344 -0.018124 0 0 0 0 0 0 0 0 0 0 0 0 0 0 0 0 0
4.6133 0.0019034 -0.00056951 0.005833 -0.005049 0.010281 -0.0050629 0.00065111 -0.0011513 0.0016307 -0.00028615 -0.005169 0.00057912 0 0 0 0 0 0 0 0 0 0 0 0 0 0 0 0 0
4.6172 0.001514 -0.00051796 0.0077444 -0.0065862 0.012541 -0.0064463 -0.0019195 -0.0020042 -0.00026444 -0.0048484 -0.0041776 0.022767 0 0 0 0 0 0 0 0 0 0 0 0 0 0 0 0 0
4.6211 0.0010016 -0.00045756 0.0075469 -0.007111 0.010933 -0.0066319 -0.0060911 -0.0014631 -0.0014367 -0.0084254 -0.0021315 0.036002 0 0 0 0 0 0 0 0 0 0 0 0 0 0 0 0 0
4.625 0.00042057 -0.00018626 0.005355 -0.0070647 0.0071247 -0.0064993 -0.0096337 0.00040604 -0.0012419 -0.0094536 0.00075156 0.035008 0 0 0 0 0 0 0 0 0 0 0 0 0 0 0 0 0
4.6289 -8.7426e-05 0.00038668 0.0021838 -0.0065259 0.0034614 -0.0064221 -0.010355 0.0026332 -5.0029e-05 -0.0076117 0.0035037 0.025188 0 0 0 0 0 0 0 0 0 0 0 0 0 0 0 0 0
4.6328 -0.00027831 0.0010813 -0.00065183 -0.0050199 0.0015865 -0.005842 -0.007568 0.0038957 0.00088378 -0.003889 0.0049271 0.017597 0 0 0 0 0 0 0 0 0 0 0 0 0 0 0 0 0
4.6367 -1.7893e-05 0.0015121 -0.0023174 -0.0020394 0.0015426 -0.0037864 -0.0025784 0.0033841 0.00035516 2.5341e-05 0.0042782 0.01941 0 0 0 0 0 0 0 0 0 0 0 0 0 0 0 0 0
4.6406 0.00053596 0.0013613 -0.0028644 0.0021628 0.0018682 0.00010272 0.0021568 0.0013666 -0.0017213 0.0026574 0.0017117 0.027967 0 0 0 0 0 0 0 0 0 0 0 0 0 0 0 0 0
4.6445 0.0010382 0.0006394 -0.0030213 0.0062998 0.00064915 0.0049539 0.0046075 -0.00097311 -0.0040722 0.0034744 -0.0017593 0.033627 0 0 0 0 0 0 0 0 0 0 0 0 0 0 0 0 0
4.6484 0.0012638 -0.00030287 -0.003574 0.0086812 -0.0030917 0.0090257 0.0043693 -0.0023224 -0.0049934 0.0030322 -0.0047757 0.029053 0 0 0 0 0 0 0 0 0 0 0 0 0 0 0 0 0
4.6523 0.001268 -0.0010337 -0.0047822 0.0083217 -0.0085187 0.010756 0.0026717 -0.0020857 -0.0037321 0.0024666 -0.0063555 0.016595 0 0 0 0 0 0 0 0 0 0 0 0 0 0 0 0 0
4.6563 0.0012014 -0.0013514 -0.0061849 0.0056301 -0.013218 0.0096688 0.0012931 -0.0007015 -0.0011256 0.0026507 -0.0064103 0.0068482 0 0 0 0 0 0 0 0 0 0 0 0 0 0 0 0 0
4.6602 0.001004 -0.001381 -0.0068714 0.0021009 -0.014489 0.0065178 0.001256 0.00074158 0.0010918 0.0035755 -0.0056952 0.0092166 0 0 0 0 0 0 0 0 0 0 0 0 0 0 0 0 0
4.6641 0.00039496 -0.0013867 -0.0060326 -0.0007406 -0.010966 0.0026872 0.002247 0.0012584 0.0017133 0.0043834 -0.0051748 0.022815 0 0 0 0 0 0 0 0 0 0 0 0 0 0 0 0 0
4.668 -0.00073668 -0.0014866 -0.0034825 -0.0022889 -0.0035975 -0.00060156 0.0030549 0.00055621 0.00095448 0.0040284 -0.0052321 0.036227 0 0 0 0 0 0 0 0 0 0 0 0 0 0 0 0 0
4.6719 -0.0019413 -0.0015367 0.00014212 -0.0029978 0.0046983 -0.0027721 0.0025484 -0.00087756 7.7147e-05 0.0020793 -0.0053403 0.036963 0 0 0 0 0 0 0 0 0 0 0 0 0 0 0 0 0
4.6758 -0.0023449 -0.0012815 0.0036424 -0.0037166 0.010553 -0.0039113 0.00042238 -0.0021434 0.00017463 -0.00091931 -0.0045031 0.022557 0 0 0 0 0 0 0 0 0 0 0 0 0 0 0 0 0
4.6797 -0.0013541 -0.00062074 0.0058648 -0.0048639 0.011981 -0.0044833 -0.0027166 -0.0024614 0.0012717 -0.0037714 -0.0021427 0.0032618 0 0 0 0 0 0 0 0 0 0 0 0 0 0 0 0 0
4.6836 0.00066843 0.00025825 0.006303 -0.0061066 0.0094069 -0.0049544 -0.0057918 -0.0015703 0.0024819 -0.0053719 0.0013049 -0.0064591 0 0 0 0 0 0 0 0 0 0 0 0 0 0 0 0 0
4.6875 0.0024721 0.00099652 0.0053008 -0.0066985 0.0052198 -0.0054794 -0.0077939 0.00015909 0.0029036 -0.0053225 0.0046142 -0.00037925 0 0 0 0 0 0 0 0 0 0 0 0 0 0 0 0 0
4.6914 0.0028167 0.0013164 0.0037059 -0.0060834 0.0021469 -0.0057664 -0.0081117 0.0019101 0.002307 -0.0040271 0.0066337 0.014211 0 0 0 0 0 0 0 0 0 0 0 0 0 0 0 0 0
4.6953 0.0014846 0.0011923 0.0022341 -0.0042467 0.0014822 -0.0052248 -0.0066428 0.0028299 0.0010392 -0.0022883 0.0070375 0.023262 0 0 0 0 0 0 0 0 0 0 0 0 0 0 0 0 0
4.6992 -0.00049761 0.00081633 0.0010329 -0.0016251 0.0023453 -0.0033717 -0.0037941 0.0024909 -0.00052162 -0.00075949 0.0063196 0.018767 0 0 0 0 0 0 0 0 0 0 0 0 0 0 0 0 0
4.7031 -0.0016697 0.00042738 -0.00022201 0.001223 0.0024589 -0.00024678 -0.00039232 0.0011538 -0.0022178 0.00036656 0.0051055 0.0060021 0 0 0 0 0 0 0 0 0 0 0 0 0 0 0 0 0
4.707 -0.0012988 0.00016455 -0.00182 0.003858 -9.1236e-05 0.0034905 0.0025722 -0.00037253 -0.0038084 0.0012934 0.0034998 -0.001494 0 0 0 0 0 0 0 0 0 0 0 0 0 0 0 0 0
4.7109 0.00010148 4.3147e-05 -0.0035689 0.0059761 -0.0053271 0.0068884 0.0043511 -0.0012408 -0.0046357 0.002316 0.0011389 0.0052582 0 0 0 0 0 0 0 0 0 0 0 0 0 0 0 0 0
4.7148 0.0012993 1.3186e-05 -0.0048148 0.0073139 -0.011139 0.0091873 0.0047854 -0.001115 -0.0039209 0.0035294 -0.0020996 0.021752 0 0 0 0 0 0 0 0 0 0 0 0 0 0 0 0 0
4.7188 0.0013939 4.953e-06 -0.0049057 0.007626 -0.014505 0.010053 0.0043294 -0.00034901 -0.0016045 0.0047304 -0.0054741 0.033296 0 0 0 0 0 0 0 0 0 0 0 0 0 0 0 0 0
4.7227 0.00046251 -7.099e-05 -0.0036832 0.0067844 -0.013349 0.0094265 0.0036903 0.00035168 0.0011576 0.0055316 -0.0075651 0.027851 0 0 0 0 0 0 0 0 0 0 0 0 0 0 0 0 0
4.7266 -0.00067441 -0.00031292 -0.0015942 0.0048921 -0.0078051 0.0072744 0.00333 0.00049871 0.0026195 0.0055755 -0.0072434 0.0069705 0 0 0 0 0 0 0 0 0 0 0 0 0 0 0 0 0
4.7305 -0.0012314 -0.00075329 0.00062576 0.002284 -0.00012675 0.00363 0.0031872 0.00014064 0.0018802 0.0047091 -0.0046159 -0.014984 0 0 0 0 0 0 0 0 0 0 0 0 0 0 0 0 0
4.7344 -0.0010384 -0.0012655 0.0023777 -0.00059791 0.0066323 -0.0010666 0.0028057 -0.00031233 -0.00017356 0.0030326 -0.0010861 -0.022803 0 0 0 0 0 0 0 0 0 0 0 0 0 0 0 0 0
4.7383 -0.00049448 -0.0015709 0.0033991 -0.0033425 0.010257 -0.0057625 0.0017411 -0.00053979 -0.0014895 0.00083498 0.0015988 -0.013086 0 0 0 0 0 0 0 0 0 0 0 0 0 0 0 0 0
4.7422 -9.5406e-05 -0.0014061 0.0036873 -0.0056042 0.010356 -0.0091374 -5.6729e-05 -0.00058069 -0.00069054 -0.001503 0.0025698 0.0033846 0 0 0 0 0 0 0 0 0 0 0 0 0 0 0 0 0
4.7461 -4.7164e-05 -0.00074916 0.0033545 -0.0070324 0.0082333 -0.010366 -0.002125 -0.00068312 0.0014964 -0.0035686 0.0023512 0.011362 0 0 0 0 0 0 0 0 0 0 0 0 0 0 0 0 0
4.75 -0.00025163 9.625e-05 0.0025936 -0.0072188 0.0058663 -0.0096339 -0.0036845 -0.00094724 0.0026702 -0.0049448 0.0022926 0.004225 0 0 0 0 0 0 0 0 0 0 0 0 0 0 0 0 0
4.7539 -0.00052198 0.0006759 0.0016956 -0.0058013 0.0046661 -0.0078551 -0.0040383 -0.001181 0.00084499 -0.00528 0.0034143 -0.010911 0 0 0 0 0 0 0 0 0 0 0 0 0 0 0 0 0
4.7578 -0.00072953 0.00071392 0.0009464 -0.0027377 0.0046896 -0.005797 -0.0029813 -0.0011316 -0.0036136 -0.0044368 0.0055782 -0.020066 0 0 0 0 0 0 0 0 0 0 0 0 0 0 0 0 0
4.7617 -0.00078659 0.00032872 0.00039542 0.001427 0.0046878 -0.0034441 -0.00099282 -0.00081556 -0.0080202 -0.0026406 0.0075606 -0.014769 0 0 0 0 0 0 0 0 0 0 0 0 0 0 0 0 0
4.7656 -0.00061393 -6.2903e-05 -0.00025611 0.0055659 0.0029603 -0.00026977 0.00096805 -0.00053385 -0.0094619 -0.00046056 0.0078872 0.00092846 0 0 0 0 0 0 0 0 0 0 0 0 0 0 0 0 0
4.7695 -0.00021735 -9.2474e-05 -0.0014057 0.0083901 -0.0014159 0.0038229 0.0020512 -0.00050648 -0.0071503 0.0014628 0.0057908 0.014491 0 0 0 0 0 0 0 0 0 0 0 0 0 0 0 0 0
4.7734 0.00022609 0.00025043 -0.0030497 0.0091187 -0.0076714 0.00787 0.0021538 -0.00051972 -0.0029522 0.0027978 0.0016842 0.015954 0 0 0 0 0 0 0 0 0 0 0 0 0 0 0 0 0
4.7773 0.00046373 0.0006139 -0.0045004 0.0079594 -0.013389 0.010277 0.0020812 -3.718e-05 0.00034168 0.0037009 -0.0030562 0.0062383 0 0 0 0 0 0 0 0 0 0 0 0 0 0 0 0 0
4.7813 0.00043122 0.00059243 -0.0047206 0.0059874 -0.015682 0.010023 0.0029394 0.0012395 0.0014051 0.0045832 -0.0067902 -0.0041021 0 0 0 0 0 0 0 0 0 0 0 0 0 0 0 0 0
4.7852 0.00040054 8.1596e-05 -0.003134 0.0043983 -0.012932 0.0075109 0.0050905 0.002898 0.0012598 0.0056029 -0.0083992 -0.0041294 0 0 0 0 0 0 0 0 0 0 0 0 0 0 0 0 0
4.7891 0.00076092 -0.00062801 -0.00024267 0.0036274 -0.0059844 0.0042217 0.0075297 0.0039728 0.001943 0.0063242 -0.0077803 0.0083022 0 0 0 0 0 0 0 0 0 0 0 0 0 0 0 0 0
4.793 0.0015626 -0.0010901 0.0025757 0.0030279 0.0021181 0.0014443 0.0083845 0.0036943 0.0043134 0.0059195 -0.0058122 0.024859 0 0 0 0 0 0 0 0 0 0 0 0 0 0 0 0 0
4.7969 0.0022904 -0.0010544 0.0040418 0.0014393 0.00788 -0.0006969 0.0063464 0.0021735 0.0070985 0.0038459 -0.0037891 0.033366 0 0 0 0 0 0 0 0 0 0 0 0 0 0 0 0 0
4.8008 0.002202 -0.00062242 0.0039374 -0.0017294 0.0094679 -0.0029961 0.0019274 0.00036482 0.008049 0.00046515 -0.0026119 0.027007 0 0 0 0 0 0 0 0 0 0 0 0 0 0 0 0 0
4.8047 0.001018 -9.4676e-05 0.0032057 -0.0057635 0.0077289 -0.0059764 -0.0026251 -0.00069504 0.0060601 -0.0029643 -0.0022378 0.0089263 0 0 0 0 0 0 0 0 0 0 0 0 0 0 0 0 0
4.8086 -0.00068159 0.0003174 0.0030586 -0.0089144 0.0053559 -0.0089829 -0.0048808 -0.00068658 0.002241 -0.0050141 -0.0017993 -0.010666 0 0 0 0 0 0 0 0 0 0 0 0 0 0 0 0 0
4.8125 -0.0018098 0.00063356 0.003856 -0.0095476 0.004798 -0.010502 -0.0040684 -0.00012466 -0.0010363 -0.0050108 -0.00036471 -0.021949 0 0 0 0 0 0 0 0 0 0 0 0 0 0 0 0 0
4.8164 -0.0016437 0.00098405 0.0047567 -0.0072949 0.0064517 -0.0094205 -0.0016459 0.00026105 -0.002168 -0.0034346 0.0021971 -0.021703 0 0 0 0 0 0 0 0 0 0 0 0 0 0 0 0 0
4.8203 -0.00044352 0.001379 0.0044593 -0.0032979 0.0084456 -0.0060051 -5.0942e-05 0.00023426 -0.0015259 -0.0014808 0.004934 -0.014268 0 0 0 0 0 0 0 0 0 0 0 0 0 0 0 0 0
4.8242 0.00076779 0.0016264 0.0023714 0.00064418 0.0081129 -0.0016691 -0.00066003 0.00015873 -0.00079784 -0.00015037 0.006377 -0.0074459 0 0 0 0 0 0 0 0 0 0 0 0 0 0 0 0 0
4.8281 0.0010831 0.001498 -0.00083672 0.0033167 0.0040101 0.0021817 -0.0027064 0.00045832 -0.001212 0.00040092 0.005545 -0.0068623 0 0 0 0 0 0 0 0 0 0 0 0 0 0 0 0 0
4.832 0.00044622 0.00097696 -0.0037602 0.004728 -0.0029746 0.0050626 -0.004069 0.001046 -0.0023907 0.00078276 0.0026095 -0.012635 0 0 0 0 0 0 0 0 0 0 0 0 0 0 0 0 0
4.8359 -0.00041768 0.000326 -0.0053462 0.0056998 -0.010106 0.0072525 -0.0031853 0.0013401 -0.002876 0.0017124 -0.0012743 -0.020046 0 0 0 0 0 0 0 0 0 0 0 0 0 0 0 0 0
4.8398 -0.00076532 -0.00011927 -0.0055449 0.0068608 -0.01441 0.0088919 -0.00037339 0.00085095 -0.0017119 0.003364 -0.0047706 -0.023171 0 0 0 0 0 0 0 0 0 0 0 0 0 0 0 0 0
4.8438 -0.00052931 -0.00024513 -0.0050017 0.0079481 -0.014274 0.0094238 0.0025411 -0.00028315 0.0005236 0.0052149 -0.0071097 -0.01883 0 0 0 0 0 0 0 0 0 0 0 0 0 0 0 0 0
4.8477 -0.00029007 -0.00025501 -0.0042083 0.0079831 -0.010124 0.0080327 0.0038221 -0.0013686 0.0022422 0.0064109 -0.0082287 -0.0083654 0 0 0 0 0 0 0 0 0 0 0 0 0 0 0 0 0
4.8516 -0.00060894 -0.00045811 -0.0030143 0.0061063 -0.0039876 0.0046097 0.0031222 -0.0017628 0.0023745 0.0062855 -0.0083495 0.0036509 0 0 0 0 0 0 0 0 0 0 0 0 0 0 0 0 0
4.8555 -0.0014256 -0.00094315 -0.00098184 0.002335 0.0016411 0.00016252 0.0013958 -0.0013969 0.0013792 0.0046671 -0.0075244 0.012717 0 0 0 0 0 0 0 0 0 0 0 0 0 0 0 0 0
4.8594 -0.0021175 -0.0014518 0.0018326 -0.0023405 0.0049821 -0.0038434 -0.00026439 -0.00072131 0.00073687 0.0018908 -0.0056107 0.01732 0 0 0 0 0 0 0 0 0 0 0 0 0 0 0 0 0
4.8633 -0.0021281 -0.0015852 0.004544 -0.0065127 0.0057057 -0.0065811 -0.0015857 -0.00019843 0.0014276 -0.0013456 -0.0026408 0.019351 0 0 0 0 0 0 0 0 0 0 0 0 0 0 0 0 0
4.8672 -0.0015071 -0.0011591 0.0059924 -0.009075 0.0049289 -0.0082766 -0.0029711 7.7786e-05 0.0028859 -0.0041639 0.00084898 0.021732 0 0 0 0 0 0 0 0 0 0 0 0 0 0 0 0 0
4.8711 -0.00083265 -0.00037863 0.0057089 -0.009615 0.0044487 -0.0095281 -0.0045899 0.00025832 0.0034626 -0.0057517 0.003911 0.025209 0 0 0 0 0 0 0 0 0 0 0 0 0 0 0 0 0
4.875 -0.00063034 0.00033082 0.0043442 -0.0083656 0.0055231 -0.010286 -0.0058321 0.00033514 0.0019726 -0.0057025 0.0056517 0.027163 0 0 0 0 0 0 0 0 0 0 0 0 0 0 0 0 0
4.8789 -0.00089503 0.00067498 0.0030799 -0.0059259 0.0078737 -0.0096416 -0.005787 8.6721e-06 -0.0011353 -0.0042994 0.0056885 0.023792 0 0 0 0 0 0 0 0 0 0 0 0 0 0 0 0 0
4.8828 -0.0011726 0.0006986 0.0025247 -0.0029977 0.0096335 -0.0067376 -0.0042387 -0.00094324 -0.0040819 -0.0024525 0.0042738 0.014074 0 0 0 0 0 0 0 0 0 0 0 0 0 0 0 0 0
4.8867 -0.0010642 0.00067037 0.0021411 -0.0002161 0.0084774 -0.0018979 -0.0020523 -0.002186 -0.0052384 -0.001168 0.0020913 0.00197 0 0 0 0 0 0 0 0 0 0 0 0 0 0 0 0 0
4.8906 -0.00060933 0.00077803 0.00079612 0.0019766 0.0033241 0.0032325 -0.00044215 -0.0028482 -0.0044048 -0.00083539 -4.6427e-05 -0.0056208 0 0 0 0 0 0 0 0 0 0 0 0 0 0 0 0 0
4.8945 -0.00018436 0.00093751 -0.0020299 0.0034219 -0.0045672 0.0068041 0.00018521 -0.0021806 -0.0027576 -0.00089695 -0.0014402 -0.0041181 0 0 0 0 0 0 0 0 0 0 0 0 0 0 0 0 0
4.8984 -8.2167e-05 0.00089086 -0.0054996 0.0042297 -0.012012 0.0081331 0.00060695 -0.00029454 -0.0016305 -0.00026796 -0.0017184 0.0044858 0 0 0 0 0 0 0 0 0 0 0 0 0 0 0 0 0
4.9023 -0.00024593 0.00047716 -0.007878 0.0046135 -0.015692 0.008027 0.0019189 0.0017585 -0.0013625 0.0017261 -0.0010582 0.012317 0 0 0 0 0 0 0 0 0 0 0 0 0 0 0 0 0
4.9063 -0.00040878 -0.0001989 -0.0078367 0.0046717 -0.014142 0.0077699 0.0042439 0.0027343 -0.0012731 0.0046267 -0.00025055 0.011333 0 0 0 0 0 0 0 0 0 0 0 0 0 0 0 0 0
4.9102 -0.00042831 -0.00085459 -0.0054619 0.0042858 -0.0085716 0.0077767 0.0063187 0.0021528 -0.0006418 0.0069809 -0.0003426 -0.00025004 0 0 0 0 0 0 0 0 0 0 0 0 0 0 0 0 0
4.9141 -0.00041595 -0.0012622 -0.0020891 0.003223 -0.0019655 0.0072257 0.0064469 0.00062834 0.00042422 0.0073203 -0.0018723 -0.016106 0 0 0 0 0 0 0 0 0 0 0 0 0 0 0 0 0
4.918 -0.00053467 -0.0013849 0.00083937 0.0013467 0.00283 0.0049978 0.0039768 -0.00069126 0.0011516 0.0052442 -0.0042051 -0.026285 0 0 0 0 0 0 0 0 0 0 0 0 0 0 0 0 0
4.9219 -0.00073831 -0.0013006 0.0028282 -0.0012296 0.0047039 0.00096277 -6.0155e-05 -0.0010414 0.0010691 0.0017396 -0.0056585 -0.024563 0 0 0 0 0 0 0 0 0 0 0 0 0 0 0 0 0
4.9258 -0.00079032 -0.0010362 0.0043669 -0.0041306 0.0045641 -0.003653 -0.0037215 -0.00051591 0.00066041 -0.0015291 -0.004596 -0.012813 0 0 0 0 0 0 0 0 0 0 0 0 0 0 0 0 0
4.9297 -0.00055823 -0.00052654 0.0060229 -0.0067974 0.0043178 -0.0071522 -0.0055989 0.00021577 0.00088915 -0.0033919 -0.00079635 0.00094677 0 0 0 0 0 0 0 0 0 0 0 0 0 0 0 0 0
4.9336 -0.00023147 0.00024458 0.007556 -0.0085881 0.0053864 -0.0086252 -0.0056526 0.00056311 0.0020076 -0.0038652 0.0040552 0.0088834 0 0 0 0 0 0 0 0 0 0 0 0 0 0 0 0 0
4.9375 -0.00016833 0.0010924 0.0079602 -0.0089189 0.0077356 -0.0084024 -0.0048304 0.00041516 0.0029437 -0.0038463 0.0073579 0.0087729 0 0 0 0 0 0 0 0 0 0 0 0 0 0 0 0 0
4.9414 -0.00049759 0.0016781 0.0064032 -0.0074978 0.0099114 -0.0073781 -0.0040319 3.8976e-05 0.0021096 -0.0041334 0.0074538 0.0044619 0 0 0 0 0 0 0 0 0 0 0 0 0 0 0 0 0
4.9453 -0.00091507 0.0017621 0.0031367 -0.0045807 0.0099333 -0.0059896 -0.0034575 -0.00025507 -0.0009551 -0.0046449 0.0048822 0.0018027 0 0 0 0 0 0 0 0 0 0 0 0 0 0 0 0 0
4.9492 -0.00094804 0.0014257 -0.00053407 -0.0010219 0.0064992 -0.0038965 -0.002806 -0.00029352 -0.0046952 -0.0045017 0.0019241 0.0040227 0 0 0 0 0 0 0 0 0 0 0 0 0 0 0 0 0
4.9531 -0.00045942 0.0010154 -0.0032254 0.002063 -0.00011335 -0.00062384 -0.0018623 4.3243e-06 -0.0064787 -0.0028724 0.00072785 0.010199 0 0 0 0 0 0 0 0 0 0 0 0 0 0 0 0 0
4.957 0.00013619 0.00082483 -0.0044911 0.0038991 -0.0079126 0.0035542 -0.00073187 0.00065959 -0.0047546 0.00017347 0.0015577 0.017193 0 0 0 0 0 0 0 0 0 0 0 0 0 0 0 0 0
4.9609 0.00021936 0.00080849 -0.0049405 0.0044874 -0.013977 0.0074249 0.00045033 0.0015026 -0.00054881 0.0035481 0.0026641 0.022476 0 0 0 0 0 0 0 0 0 0 0 0 0 0 0 0 0
4.9648 -0.00042515 0.00062278 -0.0053976 0.0044742 -0.015873 0.0095626 0.001825 0.0020593 0.0031588 0.0058621 0.0019059 0.025308 0 0 0 0 0 0 0 0 0 0 0 0 0 0 0 0 0
4.9688 -0.0013415 -1.4314e-05 -0.0059598 0.0044993 -0.012978 0.0093039 0.0036069 0.0017564 0.0037857 0.00637 -0.0012711 0.025998 0 0 0 0 0 0 0 0 0 0 0 0 0 0 0 0 0
4.9727 -0.0017767 -0.00098018 -0.0058874 0.0045536 -0.0068993 0.0071098 0.0055312 0.0004246 0.0012383 0.0053748 -0.0052128 0.024892 0 0 0 0 0 0 0 0 0 0 0 0 0 0 0 0 0
4.9766 -0.0013647 -0.0017701 -0.0044161 0.0039296 -0.00057847 0.0040692 0.0066471 -0.0013558 -0.0020826 0.0038156 -0.0073205 0.022361 0 0 0 0 0 0 0 0 0 0 0 0 0 0 0 0 0
4.9805 -0.00047165 -0.0019016 -0.0016649 0.0018633 0.0034275 0.0010652 0.0058911 -0.0025271 -0.0033626 0.0024578 -0.0060893 0.019387 0 0 0 0 0 0 0 0 0 0 0 0 0 0 0 0 0
4.9844 0.00013074 -0.0013431 0.0012829 -0.0016599 0.0044104 -0.0016652 0.0030265 -0.0023598 -0.0017039 0.0013902 -0.0021859 0.017483 0 0 0 0 0 0 0 0 0 0 0 0 0 0 0 0 0
4.9883 -4.7682e-05 -0.00056532 0.003231 -0.0056398 0.0037138 -0.0043112 -0.00096673 -0.0011178 0.0012986 0.00020367 0.002252 0.017605 0 0 0 0 0 0 0 0 0 0 0 0 0 0 0 0 0
4.9922 -0.00080794 -0.00014696 0.0038351 -0.0085955 0.0035437 -0.0069429 -0.0045208 8.1918e-05 0.003118 -0.0014061 0.0053342 0.019225 0 0 0 0 0 0 0 0 0 0 0 0 0 0 0 0 0
4.9961 -0.0014818 -0.00028386 0.003753 -0.0094742 0.0052483 -0.0091751 -0.0065945 0.00018181 0.0024872 -0.0032065 0.0065962 0.020779 0 0 0 0 0 0 0 0 0 0 0 0 0 0 0 0 0
5 -0.0015256 -0.00064169 0.0038464 -0.0082165 0.0082915 -0.010283 -0.0072324 -0.00090327 0.00028455 -0.0045461 0.0067438 0.0212 0 0 0 0 0 0 0 0 0 0 0 0 0 0 0 0 0
5.0039 -0.000924 -0.0006815 0.0042348 -0.0055914 0.010602 -0.009608 -0.007077 -0.0022016 -0.0015012 -0.004861 0.0064819 0.020925 0 0 0 0 0 0 0 0 0 0 0 0 0 0 0 0 0
5.0078 -9.322e-05 -0.00015698 0.0041407 -0.0025475 0.009987 -0.0069434 -0.0064172 -0.0025221 -0.0015907 -0.0040696 0.0057279 0.021309 0 0 0 0 0 0 0 0 0 0 0 0 0 0 0 0 0
5.0117 0.00052517 0.00066316 0.0026843 0.00032878 0.0056041 -0.0026923 -0.0048327 -0.0014718 -0.00033552 -0.0025191 0.0039675 0.023231 0 0 0 0 0 0 0 0 0 0 0 0 0 0 0 0 0
5.0156 0.00075109 0.0012304 -0.00014003 0.0028723 -0.0014277 0.0022223 -0.0018529 0.00023467 0.00091084 -0.00061315 0.001245 0.026575 0 0 0 0 0 0 0 0 0 0 0 0 0 0 0 0 0
5.0195 0.0006319 0.0011753 -0.0032541 0.0050382 -0.008576 0.0066523 0.0020761 0.0013969 0.0011376 0.0014514 -0.0013971 0.031061 0 0 0 0 0 0 0 0 0 0 0 0 0 0 0 0 0
5.0234 0.00026137 0.00057577 -0.0052626 0.0066478 -0.01318 0.0096367 0.0054349 0.001281 0.00040453 0.0035786 -0.0026353 0.036889 0 0 0 0 0 0 0 0 0 0 0 0 0 0 0 0 0
5.0273 -0.00027514 -0.0001752 -0.0054863 0.0074309 -0.013744 0.010767 0.0066317 8.726e-05 -0.00055108 0.005471 -0.0020963 0.043579 0 0 0 0 0 0 0 0 0 0 0 0 0 0 0 0 0
5.0313 -0.00080203 -0.0007357 -0.0043398 0.0072442 -0.010597 0.010279 0.0052978 -0.001353 -0.0011649 0.0065484 -0.00083687 0.047858 0 0 0 0 0 0 0 0 0 0 0 0 0 0 0 0 0
5.0352 -0.0010281 -0.001059 -0.0027893 0.0061745 -0.0056381 0.008752 0.0026254 -0.0022427 -0.001387 0.0062837 -0.00047336 0.043723 0 0 0 0 0 0 0 0 0 0 0 0 0 0 0 0 0
5.0391 -0.00074924 -0.0013137 -0.0014841 0.0044101 -0.0012777 0.0066236 0.00036433 -0.0022461 -0.0013 0.0046854 -0.0016957 0.026739 0 0 0 0 0 0 0 0 0 0 0 0 0 0 0 0 0
5.043 -0.0001118 -0.0016058 -0.00038037 0.0020594 0.00091113 0.0039078 -0.00060569 -0.0014638 -0.00067941 0.0024291 -0.0035699 0.00013544 0 0 0 0 0 0 0 0 0 0 0 0 0 0 0 0 0
5.0469 0.00039878 -0.0018041 0.00089592 -0.00083244 0.0010879 0.00041261 -0.00079378 -0.00021194 0.00082568 0.00042531 -0.0043425 -0.02326 0 0 0 0 0 0 0 0 0 0 0 0 0 0 0 0 0
5.0508 0.00034348 -0.0016497 0.002437 -0.0040492 0.00096855 -0.003717 -0.0012725 0.0010854 0.0030304 -0.00084491 -0.0030336 -0.027304 0 0 0 0 0 0 0 0 0 0 0 0 0 0 0 0 0
5.0547 -0.000242 -0.0010355 0.0038495 -0.0070028 0.0025511 -0.0076515 -0.0023994 0.0019042 0.0049023 -0.0016287 -0.00033515 -0.0041347 0 0 0 0 0 0 0 0 0 0 0 0 0 0 0 0 0
5.0586 -0.0008361 -0.00017654 0.0046053 -0.008842 0.0064975 -0.010135 -0.0034011 0.0017728 0.005164 -0.0025397 0.0020266 0.037836 0 0 0 0 0 0 0 0 0 0 0 0 0 0 0 0 0
5.0625 -0.00092115 0.0005064 0.0044956 -0.0088737 0.011317 -0.010225 -0.0032278 0.00063119 0.0033869 -0.0038536 0.0028423 0.077186 0 0 0 0 0 0 0 0 0 0 0 0 0 0 0 0 0
5.0664 -0.00052143 0.00070038 0.0036892 -0.0069958 0.014079 -0.0079259 -0.0017738 -0.00091573 0.00051552 -0.0051134 0.0024028 0.09304 0 0 0 0 0 0 0 0 0 0 0 0 0 0 0 0 0
5.0703 -0.00022036 0.00044143 0.0024033 -0.0037936 0.012307 -0.0041733 -0.00016137 -0.0018405 -0.0017905 -0.0054198 0.0020011 0.079093 0 0 0 0 0 0 0 0 0 0 0 0 0 0 0 0 0
5.0742 -0.0005747 7.6664e-05 0.00065787 -0.00020901 0.0057863 -0.00019253 0.00027009 -0.0014011 -0.0024681 -0.004152 0.0024886 0.047256 0 0 0 0 0 0 0 0 0 0 0 0 0 0 0 0 0
5.0781 -0.001478 -2.0558e-05 -0.0015308 0.0029806 -0.0030391 0.0032298 -0.0006915 0.00023371 -0.0018198 -0.0014788 0.0033275 0.018291 0 0 0 0 0 0 0 0 0 0 0 0 0 0 0 0 0
5.082 -0.0021432 0.00025155 -0.0037353 0.0054988 -0.010424 0.0059805 -0.0018018 0.0020367 -0.0010467 0.0017602 0.0030777 0.0072129 0 0 0 0 0 0 0 0 0 0 0 0 0 0 0 0 0
5.0859 -0.0017989 0.00064785 -0.0050619 0.007498 -0.013515 0.0082683 -0.0014355 0.0028801 -0.0010422 0.0046307 0.00084001 0.014766 0 0 0 0 0 0 0 0 0 0 0 0 0 0 0 0 0
5.0898 -0.0004655 0.00077473 -0.0047246 0.0091584 -0.011897 0.010101 0.00090271 0.0023779 -0.0016216 0.0065888 -0.0027515 0.030266 0 0 0 0 0 0 0 0 0 0 0 0 0 0 0 0 0
5.0938 0.00096014 0.00040191 -0.0028035 0.010279 -0.0075214 0.011081 0.0040293 0.0010919 -0.001866 0.007504 -0.005943 0.04149 0 0 0 0 0 0 0 0 0 0 0 0 0 0 0 0 0
5.0977 0.0014488 -0.00034993 -0.00039382 0.010205 -0.0032031 0.010653 0.0059945 -3.4394e-05 -0.0011277 0.0073668 -0.0072734 0.042742 0 0 0 0 0 0 0 0 0 0 0 0 0 0 0 0 0
5.1016 0.00074192 -0.0010813 0.0011754 0.0082156 -0.00082168 0.0085192 0.0056104 -0.00045565 0.00035343 0.0061198 -0.0066449 0.035811 0 0 0 0 0 0 0 0 0 0 0 0 0 0 0 0 0
5.1055 -0.0004353 -0.0013875 0.0014568 0.0041685 -0.0003729 0.0048745 0.003247 -0.00031984 0.0017745 0.0038344 -0.0051107 0.025644 0 0 0 0 0 0 0 0 0 0 0 0 0 0 0 0 0
5.1094 -0.0010519 -0.0011307 0.0013013 -0.0010653 -0.00033425 0.00035865 0.00031178 -0.00010548 0.0025742 0.00098518 -0.0037179 0.016054 0 0 0 0 0 0 0 0 0 0 0 0 0 0 0 0 0
5.1133 -0.00069126 -0.00051523 0.002089 -0.005796 0.0010738 -0.0041443 -0.0019584 -6.4561e-05 0.0028128 -0.001602 -0.0026203 0.0085239 0 0 0 0 0 0 0 0 0 0 0 0 0 0 0 0 0
5.1172 0.0001511 8.4929e-05 0.0043791 -0.0083627 0.0045893 -0.0077069 -0.0032591 -4.5084e-05 0.0027871 -0.0032263 -0.0012925 0.0029613 0 0 0 0 0 0 0 0 0 0 0 0 0 0 0 0 0
5.1211 0.00062961 0.00041087 0.0071915 -0.0081373 0.0093126 -0.0095579 -0.0039992 0.00020631 0.0024324 -0.0038088 0.00051255 -0.0018605 0 0 0 0 0 0 0 0 0 0 0 0 0 0 0 0 0
5.125 0.00037128 0.0004941 0.0086238 -0.0059422 0.013089 -0.0093239 -0.0045634 0.00067996 0.0012935 -0.0038912 0.0021844 -0.00815 0 0 0 0 0 0 0 0 0 0 0 0 0 0 0 0 0
5.1289 -0.00025822 0.00058337 0.0073266 -0.0034775 0.013646 -0.0072254 -0.0049006 0.0011085 -0.00083842 -0.0040596 0.0027277 -0.017469 0 0 0 0 0 0 0 0 0 0 0 0 0 0 0 0 0
5.1328 -0.00065828 0.00088254 0.0035745 -0.0020959 0.0098963 -0.0040315 -0.0047636 0.0013057 -0.0033497 -0.0043075 0.0018053 -0.027694 0 0 0 0 0 0 0 0 0 0 0 0 0 0 0 0 0
5.1367 -0.00068674 0.0013218 -0.0009628 -0.0018432 0.0027213 -0.0006948 -0.00416 0.0013997 -0.0050385 -0.0039703 0.00021492 -0.031873 0 0 0 0 0 0 0 0 0 0 0 0 0 0 0 0 0
5.1406 -0.00079148 0.0015702 -0.0044942 -0.0015509 -0.005286 0.0021219 -0.0034015 0.0016445 -0.0050624 -0.0023536 -0.00078534 -0.022155 0 0 0 0 0 0 0 0 0 0 0 0 0 0 0 0 0
5.1445 -0.0014429 0.0013009 -0.0062837 6.103e-05 -0.011077 0.0042641 -0.0026943 0.0020035 -0.0036876 0.0004945 -0.00068729 0.0029662 0 0 0 0 0 0 0 0 0 0 0 0 0 0 0 0 0
5.1484 -0.0024859 0.00049618 -0.0067809 0.0031672 -0.012765 0.005882 -0.0018141 0.002016 -0.0020524 0.0035943 -0.00026024 0.03471 0 0 0 0 0 0 0 0 0 0 0 0 0 0 0 0 0
5.1523 -0.0031369 -0.00047746 -0.0067729 0.0065276 -0.010624 0.0070227 -0.00035886 0.0012016 -0.001134 0.0056433 -0.00081024 0.058608 0 0 0 0 0 0 0 0 0 0 0 0 0 0 0 0 0
5.1563 -0.0026947 -0.0011137 -0.0064894 0.0083514 -0.006788 0.0074277 0.0016065 -0.00034282 -0.0009294 0.0059156 -0.0028471 0.065154 0 0 0 0 0 0 0 0 0 0 0 0 0 0 0 0 0
5.1602 -0.0012752 -0.0011472 -0.0055061 0.0075996 -0.0037904 0.0067199 0.0032429 -0.0017881 -0.00065268 0.0046943 -0.0054526 0.057158 0 0 0 0 0 0 0 0 0 0 0 0 0 0 0 0 0
5.1641 0.00018683 -0.00075541 -0.0034268 0.0046446 -0.0028873 0.0047657 0.0034585 -0.0021307 0.00028817 0.0029159 -0.0069851 0.046412 0 0 0 0 0 0 0 0 0 0 0 0 0 0 0 0 0
5.168 0.00072229 -0.00040571 -0.00055642 0.00081417 -0.0033051 0.0018331 0.001901 -0.0010382 0.0015668 0.0014028 -0.0064628 0.042233 0 0 0 0 0 0 0 0 0 0 0 0 0 0 0 0 0
5.1719 0.00017219 -0.00046696 0.0021543 -0.0026666 -0.0029288 -0.0015841 -0.00053046 0.00078144 0.0022205 0.00036056 -0.0043292 0.04291 0 0 0 0 0 0 0 0 0 0 0 0 0 0 0 0 0
5.1758 -0.00071071 -0.00090857 0.0038402 -0.0053638 4.3254e-05 -0.0050292 -0.0022692 0.0020648 0.0016379 -0.00051383 -0.0019261 0.038811 0 0 0 0 0 0 0 0 0 0 0 0 0 0 0 0 0
5.1797 -0.00099105 -0.001335 0.004394 -0.0074463 0.0056148 -0.0081171 -0.0023618 0.0019507 0.00022264 -0.0015434 -0.00025814 0.024192 0 0 0 0 0 0 0 0 0 0 0 0 0 0 0 0 0
5.1836 -0.00040502 -0.0013186 0.00442 -0.0089912 0.011694 -0.010345 -0.0013166 0.00060861 -0.00094691 -0.0027089 0.00073638 0.005289 0 0 0 0 0 0 0 0 0 0 0 0 0 0 0 0 0
5.1875 0.00046546 -0.00074652 0.0045308 -0.009584 0.015198 -0.01102 -0.00069166 -0.00095737 -0.0011007 -0.003682 0.0017771 -0.0046513 0 0 0 0 0 0 0 0 0 0 0 0 0 0 0 0 0
5.1914 0.0008225 9.9537e-05 0.0046864 -0.008618 0.013882 -0.0095768 -0.0017075 -0.0017069 -0.00040603 -0.0040982 0.003228 0.00072723 0 0 0 0 0 0 0 0 0 0 0 0 0 0 0 0 0
5.1953 0.00043478 0.00077164 0.0042144 -0.0059341 0.0077503 -0.0061082 -0.0040682 -0.0012717 0.00033916 -0.0037515 0.0045703 0.012468 0 0 0 0 0 0 0 0 0 0 0 0 0 0 0 0 0
5.1992 -0.00018957 0.00097867 0.0024848 -0.0021128 -0.00079898 -0.0015639 -0.0060361 -5.9108e-05 0.00054401 -0.0025897 0.0048788 0.013445 0 0 0 0 0 0 0 0 0 0 0 0 0 0 0 0 0
5.2031 -0.00036797 0.00073874 -0.00040016 0.0018683 -0.0082219 0.0027046 -0.0057323 0.0011916 0.00028876 -0.00066581 0.0037518 -0.0044936 0 0 0 0 0 0 0 0 0 0 0 0 0 0 0 0 0
5.207 5.3984e-05 0.00027419 -0.0035297 0.0052268 -0.011746 0.0057665 -0.0026074 0.001929 1.9226e-06 0.0017895 0.0017011 -0.03037 0 0 0 0 0 0 0 0 0 0 0 0 0 0 0 0 0
5.2109 0.00056619 -0.00021007 -0.005769 0.0076176 -0.010843 0.0075812 0.0020798 0.0019945 -0.00016246 0.0042484 -0.00037482 -0.042429 0 0 0 0 0 0 0 0 0 0 0 0 0 0 0 0 0
5.2148 0.00053369 -0.00065156 -0.0064764 0.0088718 -0.0073689 0.0086662 0.0060849 0.0015073 -0.00045907 0.0059598 -0.0020269 -0.028493 0 0 0 0 0 0 0 0 0 0 0 0 0 0 0 0 0
5.2188 -0.00015147 -0.0010731 -0.0057734 0.008668 -0.0042492 0.0092764 0.0075976 0.00068507 -0.0010312 0.0063143 -0.0034783 0.0011326 0 0 0 0 0 0 0 0 0 0 0 0 0 0 0 0 0
5.2227 -0.00095576 -0.0014448 -0.0042423 0.0066394 -0.0035234 0.0089204 0.0062186 -0.00021489 -0.0014044 0.0052631 -0.0050085 0.02166 0 0 0 0 0 0 0 0 0 0 0 0 0 0 0 0 0
5.2266 -0.0012178 -0.001633 -0.0024201 0.0028879 -0.0049997 0.006746 0.0029505 -0.00089199 -0.00073859 0.0034031 -0.0062219 0.016184 0 0 0 0 0 0 0 0 0 0 0 0 0 0 0 0 0
5.2305 -0.00076273 -0.0014981 -0.00054822 -0.0016722 -0.0064407 0.0024745 -0.00056905 -0.0010847 0.0012419 0.0015825 -0.0061073 -0.008745 0 0 0 0 0 0 0 0 0 0 0 0 0 0 0 0 0
5.2344 -2.2652e-05 -0.0010441 0.0012978 -0.0056495 -0.0051918 -0.0030173 -0.0029711 -0.00074502 0.0035738 0.0003084 -0.0039763 -0.029564 0 0 0 0 0 0 0 0 0 0 0 0 0 0 0 0 0
5.2383 0.00041004 -0.0004649 0.0029497 -0.0080286 -0.00016307 -0.0080772 -0.0037187 -0.00013013 0.0044865 -0.00056114 -0.00038194 -0.028157 0 0 0 0 0 0 0 0 0 0 0 0 0 0 0 0 0
5.2422 0.00031797 -2.4868e-05 0.0040787 -0.0088028 0.0072001 -0.011324 -0.0032038 0.00033848 0.002754 -0.0015917 0.0029983 -0.0085419 0 0 0 0 0 0 0 0 0 0 0 0 0 0 0 0 0
5.2461 -3.6009e-05 0.00013102 0.0043863 -0.0087814 0.013636 -0.012429 -0.0024523 0.00038001 -0.0011835 -0.0032131 0.0045853 0.008341 0 0 0 0 0 0 0 0 0 0 0 0 0 0 0 0 0
5.25 -0.00027328 7.6733e-05 0.0038362 -0.0087222 0.015991 -0.011965 -0.0025371 7.0112e-05 -0.0053761 -0.0052807 0.0041913 0.0062068 0 0 0 0 0 0 0 0 0 0 0 0 0 0 0 0 0
5.2539 -0.00029881 2.652e-05 0.0026786 -0.0085839 0.013061 -0.01056 -0.0038809 -0.00022685 -0.0077254 -0.0070687 0.0031806 -0.010385 0 0 0 0 0 0 0 0 0 0 0 0 0 0 0 0 0
5.2578 -0.00031279 0.00014101 0.001241 -0.007578 0.0061917 -0.0082513 -0.0058138 -0.00015633 -0.0074029 -0.0076547 0.0032697 -0.021372 0 0 0 0 0 0 0 0 0 0 0 0 0 0 0 0 0
5.2617 -0.00046688 0.000376 -0.00030943 -0.0049473 -0.0016142 -0.0046655 -0.0068036 0.0003458 -0.005182 -0.006413 0.0049759 -0.012355 0 0 0 0 0 0 0 0 0 0 0 0 0 0 0 0 0
5.2656 -0.00059117 0.00049732 -0.0020008 -0.00075042 -0.0074079 0.00020279 -0.0054216 0.001007 -0.002562 -0.0033562 0.0070615 0.010164 0 0 0 0 0 0 0 0 0 0 0 0 0 0 0 0 0
5.2695 -0.00033194 0.00025422 -0.0038649 0.0040152 -0.0097257 0.0054631 -0.0014853 0.0014157 -0.00058973 0.0007821 0.0074631 0.025205 0 0 0 0 0 0 0 0 0 0 0 0 0 0 0 0 0
5.2734 0.0004255 -0.00041706 -0.0057092 0.0079697 -0.0090191 0.0096466 0.0035165 0.0012948 0.00062408 0.0047389 0.0049275 0.01906 0 0 0 0 0 0 0 0 0 0 0 0 0 0 0 0 0
5.2773 0.0013142 -0.0013105 -0.0070804 0.01005 -0.0070302 0.011612 0.0072118 0.00066312 0.0015015 0.0071761 2.6726e-05 0.00020696 0 0 0 0 0 0 0 0 0 0 0 0 0 0 0 0 0
5.2813 0.0017298 -0.0020518 -0.0074761 0.0098451 -0.0055996 0.011208 0.0078994 -0.00018819 0.0023269 0.0072904 -0.005192 -0.00815 0 0 0 0 0 0 0 0 0 0 0 0 0 0 0 0 0
5.2852 0.0013654 -0.0023183 -0.0066433 0.0075372 -0.0055687 0.0091186 0.0057104 -0.00086754 0.0029896 0.0052888 -0.0085407 0.0089686 0 0 0 0 0 0 0 0 0 0 0 0 0 0 0 0 0
5.2891 0.00051994 -0.002032 -0.0047281 0.0037488 -0.0063072 0.0061442 0.0024409 -0.0011066 0.0032296 0.002357 -0.0089496 0.042532 0 0 0 0 0 0 0 0 0 0 0 0 0 0 0 0 0
5.293 -0.00014038 -0.001399 -0.0021703 -0.00053484 -0.0061108 0.0026649 0.00017036 -0.00092355 0.0029603 -8.3801e-06 -0.0068342 0.066776 0 0 0 0 0 0 0 0 0 0 0 0 0 0 0 0 0
5.2969 -0.00015195 -0.00077254 0.00054982 -0.0041314 -0.0033195 -0.0012151 -0.00022578 -0.00061922 0.0023126 -0.0009404 -0.0035484 0.062863 0 0 0 0 0 0 0 0 0 0 0 0 0 0 0 0 0
5.3008 0.00038259 -0.00043306 0.003089 -0.0061136 0.0024117 -0.0051199 0.00049916 -0.00056496 0.001476 -0.0007374 -0.00050979 0.036291 0 0 0 0 0 0 0 0 0 0 0 0 0 0 0 0 0
5.3047 0.00096516 -0.00042986 0.0052054 -0.0063608 0.009485 -0.0081569 0.00083259 -0.00088929 0.00063016 -0.00053262 0.0014075 0.011651 0 0 0 0 0 0 0 0 0 0 0 0 0 0 0 0 0
5.3086 0.0012033 -0.00058112 0.0065863 -0.0056819 0.014935 -0.0093522 -0.00018171 -0.0013035 2.8921e-05 -0.0013125 0.0020238 0.010237 0 0 0 0 0 0 0 0 0 0 0 0 0 0 0 0 0
5.3125 0.0011265 -0.00062097 0.0067741 -0.0051937 0.016043 -0.0083992 -0.0022905 -0.0012671 -1.1586e-05 -0.0030606 0.0017051 0.031817 0 0 0 0 0 0 0 0 0 0 0 0 0 0 0 0 0
5.3164 0.0010246 -0.0003863 0.0053616 -0.0053282 0.012034 -0.0059745 -0.0044238 -0.00043424 0.00061261 -0.004727 0.0011159 0.056811 0 0 0 0 0 0 0 0 0 0 0 0 0 0 0 0 0
5.3203 0.0010288 8.0691e-05 0.0023743 -0.0053467 0.0046893 -0.0032588 -0.0055643 0.00096084 0.0014971 -0.0050363 0.00093574 0.065049 0 0 0 0 0 0 0 0 0 0 0 0 0 0 0 0 0
5.3242 0.00092532 0.00057082 -0.0014759 -0.0039244 -0.0026496 -0.0010626 -0.0052535 0.0021499 0.001853 -0.0034507 0.0015395 0.052542 0 0 0 0 0 0 0 0 0 0 0 0 0 0 0 0 0
5.3281 0.00043109 0.00084701 -0.0049647 -0.00042872 -0.0070905 0.0006564 -0.0034782 0.0023461 0.0011279 -0.00052375 0.0027366 0.031685 0 0 0 0 0 0 0 0 0 0 0 0 0 0 0 0 0
5.332 -0.00036012 0.00078555 -0.0069475 0.0042157 -0.0078392 0.0024719 -0.00040368 0.0013426 -0.00040453 0.0025527 0.0037563 0.017501 0 0 0 0 0 0 0 0 0 0 0 0 0 0 0 0 0
5.3359 -0.00088017 0.0004347 -0.0069906 0.0079269 -0.0063736 0.0047059 0.0035235 -0.00030773 -0.0017365 0.0047341 0.0035894 0.014948 0 0 0 0 0 0 0 0 0 0 0 0 0 0 0 0 0
5.3398 -0.0005293 -3.1428e-05 -0.0055665 0.0089021 -0.0050974 0.0069333 0.007222 -0.0016986 -0.001938 0.0056072 0.0015734 0.018601 0 0 0 0 0 0 0 0 0 0 0 0 0 0 0 0 0
5.3438 0.00071747 -0.00042118 -0.0036382 0.0069246 -0.005511 0.0082127 0.0090525 -0.0022141 -0.00095523 0.0053402 -0.0021026 0.021872 0 0 0 0 0 0 0 0 0 0 0 0 0 0 0 0 0
5.3477 0.0021461 -0.00062628 -0.0019469 0.0034499 -0.0072034 0.0077964 0.0077319 -0.0018664 0.00040632 0.0043587 -0.0063015 0.02398 0 0 0 0 0 0 0 0 0 0 0 0 0 0 0 0 0
5.3516 0.0028113 -0.00065995 -0.00056662 0.000426 -0.0082769 0.0056676 0.0035369 -0.0010884 0.0013094 0.0031081 -0.0093794 0.027575 0 0 0 0 0 0 0 0 0 0 0 0 0 0 0 0 0
5.3555 0.002305 -0.00061758 0.00092926 -0.001134 -0.0067726 0.0024804 -0.0013844 -0.00025783 0.0016507 0.0019702 -0.0099851 0.031682 0 0 0 0 0 0 0 0 0 0 0 0 0 0 0 0 0
5.3594 0.0010959 -0.00058944 0.0028694 -0.0016721 -0.0020594 -0.00094681 -0.0042484 0.00055497 0.0019323 0.001163 -0.0078001 0.029941 0 0 0 0 0 0 0 0 0 0 0 0 0 0 0 0 0
5.3633 0.00011785 -0.00058445 0.0050055 -0.0023892 0.0046715 -0.0040771 -0.0036844 0.001413 0.0023901 0.00055823 -0.00376 0.017441 0 0 0 0 0 0 0 0 0 0 0 0 0 0 0 0 0
5.3672 -2.3875e-05 -0.00052114 0.0065836 -0.0040495 0.010987 -0.0066934 -0.00089125 0.0021905 0.0024253 -0.00035123 0.00044807 -0.001295 0 0 0 0 0 0 0 0 0 0 0 0 0 0 0 0 0
5.3711 0.00048635 -0.00029964 0.0068929 -0.0063046 0.014424 -0.0086284 0.0012694 0.0025358 0.001143 -0.0020825 0.0033698 -0.01304 0 0 0 0 0 0 0 0 0 0 0 0 0 0 0 0 0
5.375 0.00094394 9.3033e-05 0.005795 -0.0079813 0.013669 -0.0095557 0.00066484 0.002215 -0.0014348 -0.0045407 0.0046101 -0.0064154 0 0 0 0 0 0 0 0 0 0 0 0 0 0 0 0 0
5.3789 0.00083811 0.00052955 0.0037749 -0.0079472 0.0091589 -0.0090836 -0.0022346 0.0014628 -0.0038441 -0.0067179 0.0048836 0.017306 0 0 0 0 0 0 0 0 0 0 0 0 0 0 0 0 0
5.3828 0.00032734 0.00079846 0.0015132 -0.0058206 0.0028666 -0.0070478 -0.0047067 0.0008893 -0.0041991 -0.0071811 0.0052006 0.043805 0 0 0 0 0 0 0 0 0 0 0 0 0 0 0 0 0
5.3867 4.5117e-05 0.00074449 -0.00058844 -0.0021022 -0.0026596 -0.0037145 -0.0041597 0.00093594 -0.0020204 -0.0051322 0.005824 0.056556 0 0 0 0 0 0 0 0 0 0 0 0 0 0 0 0 0
5.3906 0.00044789 0.00039095 -0.0024998 0.0021679 -0.0055809 0.00028301 -0.0005018 0.0013889 0.0009385 -0.0011791 0.0059171 0.049066 0 0 0 0 0 0 0 0 0 0 0 0 0 0 0 0 0
5.3945 0.0013344 -5.7388e-05 -0.0042509 0.0058689 -0.0057212 0.0041886 0.0036284 0.0014893 0.0019532 0.0029415 0.0042968 0.027904 0 0 0 0 0 0 0 0 0 0 0 0 0 0 0 0 0
5.3984 0.0019794 -0.00034447 -0.0056051 0.0081424 -0.0045731 0.0073437 0.005045 0.00062966 -0.00023044 0.0055609 0.00072112 0.005238 0 0 0 0 0 0 0 0 0 0 0 0 0 0 0 0 0
5.4023 0.0017431 -0.00033251 -0.0060994 0.0085988 -0.0042297 0.0092683 0.0027396 -0.0009845 -0.0040245 0.0062075 -0.0034606 -0.010815 0 0 0 0 0 0 0 0 0 0 0 0 0 0 0 0 0
5.4063 0.00059971 -8.4231e-05 -0.0054361 0.0074051 -0.0058372 0.0096595 -0.0012372 -0.0023715 -0.0061589 0.0056905 -0.0060398 -0.019313 0 0 0 0 0 0 0 0 0 0 0 0 0 0 0 0 0
5.4102 -0.00085375 0.00019794 -0.0038256 0.0051906 -0.008611 0.0084097 -0.003504 -0.0025533 -0.0045056 0.0051144 -0.0056064 -0.022383 0 0 0 0 0 0 0 0 0 0 0 0 0 0 0 0 0
5.4141 -0.0018615 0.00031829 -0.0019029 0.0027293 -0.010195 0.0056668 -0.0021733 -0.0014113 -3.4942e-05 0.0047929 -0.0027472 -0.020389 0 0 0 0 0 0 0 0 0 0 0 0 0 0 0 0 0
5.418 -0.0020125 0.00020597 -0.00025267 0.00054307 -0.0082438 0.001859 0.001647 0.00016296 0.0039412 0.0040963 0.00033398 -0.012069 0 0 0 0 0 0 0 0 0 0 0 0 0 0 0 0 0
5.4219 -0.0014048 -6.7021e-05 0.0010209 -0.001292 -0.0021795 -0.002376 0.0048652 0.0009809 0.0046074 0.0023223 0.0015568 0.0015551 0 0 0 0 0 0 0 0 0 0 0 0 0 0 0 0 0
5.4258 -0.00044937 -0.00035074 0.0022663 -0.0029729 0.0061122 -0.0063248 0.0049196 0.0005151 0.0019929 -0.00034492 0.00060849 0.015281 0 0 0 0 0 0 0 0 0 0 0 0 0 0 0 0 0
5.4297 0.00041801 -0.00049762 0.003806 -0.0045886 0.013211 -0.0093206 0.0016215 -0.00072581 -0.0012624 -0.0027995 -0.00093905 0.022924 0 0 0 0 0 0 0 0 0 0 0 0 0 0 0 0 0
5.4336 0.0008852 -0.00041497 0.0054462 -0.0058849 0.016121 -0.010825 -0.0030542 -0.0016917 -0.0023925 -0.003959 -0.0011305 0.022343 0 0 0 0 0 0 0 0 0 0 0 0 0 0 0 0 0
5.4375 0.00077455 -9.597e-05 0.006443 -0.0063882 0.013975 -0.010515 -0.0067205 -0.0016705 -0.00086997 -0.0037341 0.00060909 0.016681 0 0 0 0 0 0 0 0 0 0 0 0 0 0 0 0 0
5.4414 5.7529e-05 0.00035566 0.005992 -0.0057542 0.0083708 -0.0084046 -0.0081778 -0.00078392 0.0014563 -0.0030254 0.0030167 0.010538 0 0 0 0 0 0 0 0 0 0 0 0 0 0 0 0 0
5.4453 -0.0010761 0.00073024 0.0038513 -0.004008 0.0022256 -0.0049312 -0.0076404 0.00024925 0.0023436 -0.0027394 0.0041843 0.005686 0 0 0 0 0 0 0 0 0 0 0 0 0 0 0 0 0
5.4492 -0.0022081 0.00079095 0.00059798 -0.0014937 -0.0020372 -0.0008746 -0.0058426 0.00076036 0.0012103 -0.0028259 0.003232 0.0013327 0 0 0 0 0 0 0 0 0 0 0 0 0 0 0 0 0
5.4531 -0.0028588 0.00042239 -0.0026749 0.0013388 -0.0037575 0.0029209 -0.0032331 0.00057942 -0.0006266 -0.0023381 0.0009246 -0.0017605 0 0 0 0 0 0 0 0 0 0 0 0 0 0 0 0 0
5.457 -0.00276 -0.0002453 -0.0049703 0.0040583 -0.0040447 0.0058877 -5.6979e-05 -1.9678e-05 -0.0014835 -0.00047785 -0.0012274 0.00094295 0 0 0 0 0 0 0 0 0 0 0 0 0 0 0 0 0
5.4609 -0.0020104 -0.00086061 -0.0058623 0.0062163 -0.0046635 0.007897 0.0030406 -0.00066772 -0.00088968 0.0024228 -0.0023862 0.014062 0 0 0 0 0 0 0 0 0 0 0 0 0 0 0 0 0
5.4648 -0.00096377 -0.0010546 -0.0055525 0.0073289 -0.0066282 0.0091185 0.0048815 -0.0011356 0.0003046 0.0049973 -0.0029217 0.035798 0 0 0 0 0 0 0 0 0 0 0 0 0 0 0 0 0
5.4688 4.3536e-05 -0.00069877 -0.0045582 0.0070484 -0.0094274 0.0096898 0.0045161 -0.0013029 0.0011237 0.005963 -0.003644 0.05616 0 0 0 0 0 0 0 0 0 0 0 0 0 0 0 0 0
5.4727 0.00086092 -1.4993e-05 -0.003315 0.0054376 -0.01132 0.0094762 0.0021994 -0.0010595 0.0014906 0.0051838 -0.0046556 0.06354 0 0 0 0 0 0 0 0 0 0 0 0 0 0 0 0 0
5.4766 0.0014495 0.0005711 -0.0019597 0.0030435 -0.010456 0.0081269 -0.00050926 -0.00037915 0.0019945 0.0036531 -0.0050862 0.054475 0 0 0 0 0 0 0 0 0 0 0 0 0 0 0 0 0
5.4805 0.001706 0.00073549 -0.00038407 0.00060433 -0.0061008 0.0053888 -0.0018419 0.00048902 0.0028448 0.0024415 -0.0039981 0.037109 0 0 0 0 0 0 0 0 0 0 0 0 0 0 0 0 0
5.4844 0.001446 0.00048424 0.001531 -0.0014087 0.00077212 0.0014292 -0.0012221 0.0010172 0.0033652 0.0016683 -0.0014991 0.024265 0 0 0 0 0 0 0 0 0 0 0 0 0 0 0 0 0
5.4883 0.00061814 0.00012508 0.0036782 -0.003 0.0078623 -0.0030788 0.00031269 0.0007567 0.002703 0.00050408 0.0011443 0.022248 0 0 0 0 0 0 0 0 0 0 0 0 0 0 0 0 0
5.4922 -0.00048375 1.1516e-05 0.0056435 -0.0044109 0.012654 -0.0071626 0.0010866 -0.00018725 0.00094786 -0.0018302 0.0025761 0.026025 0 0 0 0 0 0 0 0 0 0 0 0 0 0 0 0 0
5.4961 -0.0013025 0.00027125 0.0068518 -0.0056755 0.013638 -0.0098956 0.00027532 -0.0010541 -0.00070994 -0.0050789 0.0025587 0.025335 0 0 0 0 0 0 0 0 0 0 0 0 0 0 0 0 0
5.5 -0.0014034 0.00073044 0.0068704 -0.0064278 0.010982 -0.010678 -0.0014485 -0.00093475 -0.0011339 -0.0079438 0.0021083 0.015478 0 0 0 0 0 0 0 0 0 0 0 0 0 0 0 0 0
5.5039 -0.00082384 0.0010719 0.0056796 -0.006152 0.0063143 -0.0093532 -0.0026497 0.00045089 -0.00053741 -0.0090411 0.0024086 0.001978 0 0 0 0 0 0 0 0 0 0 0 0 0 0 0 0 0
5.5078 -2.7434e-05 0.0010782 0.0037055 -0.0046169 0.0017761 -0.0062031 -0.0024789 0.0023814 -0.0004392 -0.0079064 0.0035777 -0.005324 0 0 0 0 0 0 0 0 0 0 0 0 0 0 0 0 0
5.5117 0.00051764 0.00076612 0.0015608 -0.0020661 -0.0011274 -0.0018828 -0.0013396 0.0035712 -0.0021332 -0.0051728 0.0045028 -0.0024684 0 0 0 0 0 0 0 0 0 0 0 0 0 0 0 0 0
5.5156 0.0007215 0.00033414 -0.00032737 0.00097129 -0.002251 0.0026873 -0.00031699 0.0031314 -0.0051554 -0.0019076 0.0038909 0.0046063 0 0 0 0 0 0 0 0 0 0 0 0 0 0 0 0 0
5.5195 0.00082358 -2.7711e-07 -0.0019031 0.0039755 -0.0027083 0.0065245 -3.3486e-05 0.0012817 -0.0073863 0.0011415 0.0014967 0.0062115 0 0 0 0 0 0 0 0 0 0 0 0 0 0 0 0 0
5.5234 0.00097746 -0.00013624 -0.0033148 0.0065065 -0.0039898 0.0088804 -0.00010786 -0.00078303 -0.006853 0.0037157 -0.0016418 -0.0011392 0 0 0 0 0 0 0 0 0 0 0 0 0 0 0 0 0
5.5273 0.00096016 -0.00011882 -0.0045404 0.0080764 -0.0067978 0.0095118 0.00028465 -0.0017675 -0.0035484 0.0056785 -0.0041148 -0.010995 0 0 0 0 0 0 0 0 0 0 0 0 0 0 0 0 0
5.5313 0.00040096 -8.0334e-05 -0.0051701 0.0081636 -0.010319 0.0087367 0.0013888 -0.0011825 0.000502 0.0067153 -0.0052528 -0.013016 0 0 0 0 0 0 0 0 0 0 0 0 0 0 0 0 0
5.5352 -0.00064864 -0.00015604 -0.0046069 0.0065703 -0.012477 0.0071856 0.0024698 0.00041508 0.003002 0.0065065 -0.0054024 -0.00268 0 0 0 0 0 0 0 0 0 0 0 0 0 0 0 0 0
5.5391 -0.0014471 -0.00041599 -0.0025713 0.0038207 -0.011137 0.0053703 0.0024623 0.0019539 0.0032657 0.0051357 -0.0052563 0.014612 0 0 0 0 0 0 0 0 0 0 0 0 0 0 0 0 0
5.543 -0.0010458 -0.00082228 0.00051631 0.0010549 -0.0056048 0.0033698 0.0010119 0.0026405 0.0024471 0.0031681 -0.0050651 0.028323 0 0 0 0 0 0 0 0 0 0 0 0 0 0 0 0 0
5.5469 0.00078065 -0.0012203 0.003653 -0.00073158 0.002599 0.0008892 -0.0011416 0.0023776 0.0020542 0.0012115 -0.0045477 0.031261 0 0 0 0 0 0 0 0 0 0 0 0 0 0 0 0 0
5.5508 0.00304 -0.0013868 0.0058369 -0.0015117 0.010308 -0.0023159 -0.0028272 0.0015931 0.0023836 -0.00058943 -0.0034514 0.023999 0 0 0 0 0 0 0 0 0 0 0 0 0 0 0 0 0
5.5547 0.004094 -0.001142 0.0066678 -0.0022554 0.014419 -0.0059664 -0.0034909 0.00077964 0.0024713 -0.0025233 -0.0019945 0.012588 0 0 0 0 0 0 0 0 0 0 0 0 0 0 0 0 0
5.5586 0.0029686 -0.00047536 0.0064765 -0.0039422 0.013691 -0.0091421 -0.0035986 0.00019581 0.0014665 -0.0047085 -0.00063006 0.0033955 0 0 0 0 0 0 0 0 0 0 0 0 0 0 0 0 0
5.5625 0.00028999 0.00040273 0.0058899 -0.0063698 0.009404 -0.010685 -0.0040192 -0.00010195 -0.00018513 -0.0065629 0.00056037 0.00014002 0 0 0 0 0 0 0 0 0 0 0 0 0 0 0 0 0
5.5664 -0.0020642 0.0011441 0.0052223 -0.0079542 0.0044155 -0.0098851 -0.0050302 -9.1978e-05 -0.0011099 -0.0070162 0.0020178 0.0040569 0 0 0 0 0 0 0 0 0 0 0 0 0 0 0 0 0
5.5703 -0.0024152 0.0014466 0.0042332 -0.0069189 0.00123 -0.0069378 -0.0059524 0.00024345 -0.00054891 -0.0054001 0.0040537 0.01433 0 0 0 0 0 0 0 0 0 0 0 0 0 0 0 0 0
5.5742 -0.00063068 0.0012225 0.0024595 -0.0029383 0.00043488 -0.0028259 -0.0057781 0.00078569 0.00064859 -0.0021903 0.0060354 0.026978 0 0 0 0 0 0 0 0 0 0 0 0 0 0 0 0 0
5.5781 0.0018003 0.00063878 -0.00018438 0.0022782 0.00056968 0.0013021 -0.0041738 0.001211 0.00078621 0.0011888 0.0064358 0.034379 0 0 0 0 0 0 0 0 0 0 0 0 0 0 0 0 0
5.582 0.0030276 5.9912e-06 -0.0030897 0.006123 -0.00054783 0.0047568 -0.0018755 0.0011736 -0.00084171 0.0034179 0.0040115 0.028769 0 0 0 0 0 0 0 0 0 0 0 0 0 0 0 0 0
5.5859 0.0023248 -0.00040427 -0.0052332 0.007046 -0.0040509 0.0074467 -9.6047e-05 0.00062997 -0.0029627 0.0042569 -0.00084233 0.0089078 0 0 0 0 0 0 0 0 0 0 0 0 0 0 0 0 0
5.5898 0.00052171 -0.00049654 -0.0058509 0.0056144 -0.0090756 0.0094707 0.00047828 -3.4026e-05 -0.0033594 0.0045379 -0.0059234 -0.016049 0 0 0 0 0 0 0 0 0 0 0 0 0 0 0 0 0
5.5938 -0.00090007 -0.00036967 -0.0049578 0.0037463 -0.01324 0.010602 0.00016084 -0.00028095 -0.0010321 0.0051903 -0.0086421 -0.030928 0 0 0 0 0 0 0 0 0 0 0 0 0 0 0 0 0
5.5977 -0.0011322 -0.00022363 -0.003287 0.0028621 -0.014137 0.010214 -0.00019198 8.2122e-05 0.0026476 0.0062403 -0.0079407 -0.025514 0 0 0 0 0 0 0 0 0 0 0 0 0 0 0 0 0
5.6016 -0.00057063 -0.00022168 -0.0016994 0.0026816 -0.01079 0.0077891 -6.6179e-05 0.00065484 0.0050307 0.0067344 -0.0050425 -0.0032742 0 0 0 0 0 0 0 0 0 0 0 0 0 0 0 0 0
5.6055 -0.00018048 -0.00038719 -0.00055373 0.00174 -0.0042065 0.0035771 0.00026385 0.00074636 0.0045637 0.0056453 -0.002327 0.020547 0 0 0 0 0 0 0 0 0 0 0 0 0 0 0 0 0
5.6094 -0.00044301 -0.00059011 0.00044407 -0.00095994 0.0032131 -0.0012519 0.00011447 3.2932e-05 0.0021696 0.0028833 -0.001302 0.030845 0 0 0 0 0 0 0 0 0 0 0 0 0 0 0 0 0
5.6133 -0.00095124 -0.00063164 0.0017962 -0.0047947 0.0089211 -0.0052019 -0.00083728 -0.0010145 0.00030619 -0.00052457 -0.0014548 0.024691 0 0 0 0 0 0 0 0 0 0 0 0 0 0 0 0 0
5.6172 -0.0009816 -0.00038124 0.0035645 -0.0079447 0.011405 -0.0073727 -0.0021709 -0.0013913 0.00062364 -0.0032088 -0.00095082 0.012915 0 0 0 0 0 0 0 0 0 0 0 0 0 0 0 0 0
5.6211 -0.0003608 0.00012056 0.0051017 -0.0089125 0.010734 -0.0079351 -0.0030735 -0.00038421 0.0024854 -0.0044351 0.0015332 0.0097979 0 0 0 0 0 0 0 0 0 0 0 0 0 0 0 0 0
5.625 0.00031341 0.00067202 0.005444 -0.0076333 0.0082778 -0.0077331 -0.0030354 0.0017092 0.0037189 -0.0044312 0.0055249 0.020058 0 0 0 0 0 0 0 0 0 0 0 0 0 0 0 0 0
5.6289 0.00032312 0.0010394 0.0040876 -0.0051885 0.0057926 -0.0073561 -0.002204 0.0036282 0.0027675 -0.0039024 0.0091148 0.03457 0 0 0 0 0 0 0 0 0 0 0 0 0 0 0 0 0
5.6328 -0.0003508 0.0011169 0.0015016 -0.0025868 0.0043567 -0.0065223 -0.0011042 0.0040224 0.00011424 -0.0033205 0.010509 0.038289 0 0 0 0 0 0 0 0 0 0 0 0 0 0 0 0 0
5.6367 -0.00092964 0.00098977 -0.0011065 4.0976e-05 0.0037382 -0.0043727 -8.6274e-05 0.0024967 -0.0023141 -0.0026554 0.0093207 0.02312 0 0 0 0 0 0 0 0 0 0 0 0 0 0 0 0 0
5.6406 -0.00060144 0.00084252 -0.0026525 0.0030434 0.0026183 -0.00045553 0.00090898 -2.0258e-05 -0.003006 -0.0016649 0.0065415 -0.0052972 0 0 0 0 0 0 0 0 0 0 0 0 0 0 0 0 0
5.6445 0.00061212 0.00078589 -0.0029821 0.0062262 -0.00038223 0.0044812 0.0020665 -0.0019169 -0.0020696 -0.00030171 0.0034532 -0.031974 0 0 0 0 0 0 0 0 0 0 0 0 0 0 0 0 0
5.6484 0.0017848 0.00075454 -0.0029191 0.0084882 -0.0054789 0.008668 0.0032689 -0.0020677 -0.00069808 0.0012094 0.00065521 -0.043639 0 0 0 0 0 0 0 0 0 0 0 0 0 0 0 0 0
5.6523 0.001929 0.00057329 -0.0034499 0.0086772 -0.011162 0.010423 0.0040413 -0.00061681 0.00031886 0.0026065 -0.0019212 -0.03725 0 0 0 0 0 0 0 0 0 0 0 0 0 0 0 0 0
5.6563 0.00095144 0.00013815 -0.0047049 0.0068383 -0.014819 0.0093197 0.0039558 0.0012206 0.0013257 0.0037708 -0.0042524 -0.020135 0 0 0 0 0 0 0 0 0 0 0 0 0 0 0 0 0
5.6602 -0.00021478 -0.00045058 -0.0056446 0.0044573 -0.01426 0.0064478 0.0030544 0.0021387 0.0030065 0.0046146 -0.005704 -0.0032311 0 0 0 0 0 0 0 0 0 0 0 0 0 0 0 0 0
5.6641 -0.00045307 -0.00092755 -0.0048218 0.0032384 -0.0091838 0.0035294 0.001797 0.0016991 0.0050492 0.004861 -0.0054119 0.0063538 0 0 0 0 0 0 0 0 0 0 0 0 0 0 0 0 0
5.668 0.00050994 -0.0010448 -0.0016573 0.0034823 -0.0015419 0.0016171 0.0005503 0.00053304 0.0059194 0.0040855 -0.0032077 0.0082845 0 0 0 0 0 0 0 0 0 0 0 0 0 0 0 0 0
5.6719 0.001858 -0.00074224 0.0028507 0.0036898 0.0055031 0.00043587 -0.00082723 -0.00028976 0.0042278 0.0020998 -0.0001023 0.0067175 0 0 0 0 0 0 0 0 0 0 0 0 0 0 0 0 0
5.6758 0.0024363 -0.00017 0.0066613 0.001937 0.0093772 -0.0011206 -0.0027813 -0.00014119 0.00038751 -0.00068277 0.0022728 0.0057395 0 0 0 0 0 0 0 0 0 0 0 0 0 0 0 0 0
5.6797 0.0017833 0.00043467 0.0081094 -0.0021575 0.0094749 -0.0037982 -0.0053432 0.00075197 -0.0032548 -0.0033324 0.0028531 0.0060792 0 0 0 0 0 0 0 0 0 0 0 0 0 0 0 0 0
5.6836 0.00049629 0.00089395 0.0070642 -0.006723 0.0072469 -0.0071199 -0.007621 0.0016153 -0.0042296 -0.0049636 0.0019121 0.0049377 0 0 0 0 0 0 0 0 0 0 0 0 0 0 0 0 0
5.6875 -0.00035081 0.0011453 0.0048685 -0.0089479 0.0050136 -0.0095708 -0.008162 0.0018013 -0.0021508 -0.0053042 0.0007288 -0.0013833 0 0 0 0 0 0 0 0 0 0 0 0 0 0 0 0 0
5.6914 -0.0001429 0.0012028 0.0031361 -0.0073116 0.0043535 -0.0096668 -0.0060662 0.0012402 0.00078194 -0.0047649 0.00045971 -0.013896 0 0 0 0 0 0 0 0 0 0 0 0 0 0 0 0 0
5.6953 0.00084637 0.0011044 0.0024565 -0.0027761 0.0051231 -0.0070345 -0.0019367 0.00035936 0.0015929 -0.0039632 0.0012153 -0.028818 0 0 0 0 0 0 0 0 0 0 0 0 0 0 0 0 0
5.6992 0.0018349 0.00090542 0.00211 0.002079 0.0056836 -0.0026635 0.0022657 -0.00034709 -0.00089291 -0.0031613 0.0021077 -0.038748 0 0 0 0 0 0 0 0 0 0 0 0 0 0 0 0 0
5.7031 0.0022555 0.0006904 0.00096418 0.0051312 0.0041142 0.0017996 0.0045218 -0.00066644 -0.0050023 -0.0021261 0.0021432 -0.036938 0 0 0 0 0 0 0 0 0 0 0 0 0 0 0 0 0
5.707 0.0021152 0.0005413 -0.0013235 0.00614 -0.00038986 0.0050953 0.0042216 -0.00067101 -0.0076242 -0.00048316 0.0011122 -0.022038 0 0 0 0 0 0 0 0 0 0 0 0 0 0 0 0 0
5.7109 0.0017443 0.0004632 -0.0039005 0.0063817 -0.0067978 0.0069193 0.0025781 -0.00048473 -0.0067998 0.0018203 -0.00029031 0.00029108 0 0 0 0 0 0 0 0 0 0 0 0 0 0 0 0 0
5.7148 0.0013284 0.00035006 -0.0054241 0.0070487 -0.012631 0.007675 0.0015879 -0.00011962 -0.0032248 0.0043671 -0.0011493 0.020556 0 0 0 0 0 0 0 0 0 0 0 0 0 0 0 0 0
5.7188 0.00077194 6.2086e-05 -0.0051653 0.0080156 -0.015239 0.0077673 0.0023669 0.00044642 0.00052807 0.0065005 -0.0011582 0.031404 0 0 0 0 0 0 0 0 0 0 0 0 0 0 0 0 0
5.7227 4.5684e-06 -0.00042819 -0.0034899 0.0080569 -0.013252 0.0071176 0.0042377 0.0010771 0.002208 0.0076562 -0.0008628 0.032004 0 0 0 0 0 0 0 0 0 0 0 0 0 0 0 0 0
5.7266 -0.00068749 -0.00096094 -0.00136 0.0061395 -0.0073692 0.0053084 0.0053225 0.0014395 0.0015265 0.0075228 -0.0011443 0.027642 0 0 0 0 0 0 0 0 0 0 0 0 0 0 0 0 0
5.7305 -0.00076944 -0.0012823 0.00055217 0.0024618 -2.5869e-05 0.0021662 0.004132 0.001234 -2.6346e-05 0.0060368 -0.0024045 0.025131 0 0 0 0 0 0 0 0 0 0 0 0 0 0 0 0 0
5.7344 2.0656e-05 -0.001242 0.0022422 -0.0016973 0.0058985 -0.0017943 0.00081424 0.00050869 -0.00073237 0.0033882 -0.0041217 0.027784 0 0 0 0 0 0 0 0 0 0 0 0 0 0 0 0 0
5.7383 0.0012637 -0.00091352 0.0039455 -0.0050293 0.0085963 -0.0055035 -0.0029481 -0.00025854 -3.7208e-05 9.6396e-05 -0.0051134 0.033517 0 0 0 0 0 0 0 0 0 0 0 0 0 0 0 0 0
5.7422 0.0020578 -0.00051781 0.0054651 -0.0070586 0.0081773 -0.0079644 -0.0052524 -0.00045571 0.0013135 -0.0030113 -0.0043006 0.036823 0 0 0 0 0 0 0 0 0 0 0 0 0 0 0 0 0
5.7461 0.0017428 -0.00022138 0.006053 -0.0080701 0.0063454 -0.0088502 -0.0053713 0.00018482 0.0021848 -0.0050811 -0.0014402 0.032672 0 0 0 0 0 0 0 0 0 0 0 0 0 0 0 0 0
5.75 0.00051358 -1.2595e-05 0.0050384 -0.0083727 0.005127 -0.0085672 -0.0041044 0.001315 0.0019617 -0.005664 0.0026384 0.019831 0 0 0 0 0 0 0 0 0 0 0 0 0 0 0 0 0
5.7539 -0.00068558 0.00022003 0.0025766 -0.0077839 0.0054658 -0.0077383 -0.002896 0.0021625 0.00071349 -0.0049476 0.0064159 0.0021305 0 0 0 0 0 0 0 0 0 0 0 0 0 0 0 0 0
5.7578 -0.00095808 0.0004973 -0.00027766 -0.00587 0.0065843 -0.0065667 -0.00255 0.0020742 -0.0012028 -0.0035495 0.0084453 -0.012757 0 0 0 0 0 0 0 0 0 0 0 0 0 0 0 0 0
5.7617 -0.00025861 0.00066396 -0.0023179 -0.0026096 0.0065304 -0.0046474 -0.0026285 0.0010066 -0.0034206 -0.0020365 0.0080694 -0.016994 0 0 0 0 0 0 0 0 0 0 0 0 0 0 0 0 0
5.7656 0.00053589 0.00052183 -0.0030808 0.0012811 0.0035711 -0.0014178 -0.0019619 -0.00042075 -0.0054199 -0.00060195 0.0057138 -0.0076026 0 0 0 0 0 0 0 0 0 0 0 0 0 0 0 0 0
5.7695 0.00039421 5.679e-05 -0.0030555 0.0047278 -0.0024465 0.0031176 0.00024604 -0.0013592 -0.0063526 0.00083473 0.0026016 0.010073 0 0 0 0 0 0 0 0 0 0 0 0 0 0 0 0 0
5.7734 -0.0009173 -0.0004867 -0.0030457 0.0069861 -0.0096564 0.00801 0.0036605 -0.0013319 -0.0053792 0.0022845 4.746e-05 0.024041 0 0 0 0 0 0 0 0 0 0 0 0 0 0 0 0 0
5.7773 -0.0025489 -0.00079142 -0.0033336 0.0079528 -0.014999 0.011697 0.0069722 -0.00055346 -0.0024526 0.0035201 -0.001266 0.023213 0 0 0 0 0 0 0 0 0 0 0 0 0 0 0 0 0
5.7813 -0.0032331 -0.00075096 -0.0034547 0.00786 -0.015885 0.012844 0.0087571 0.00026066 0.001205 0.0042702 -0.0015884 0.0062844 0 0 0 0 0 0 0 0 0 0 0 0 0 0 0 0 0
5.7852 -0.002349 -0.00056673 -0.0027465 0.0067832 -0.011716 0.011089 0.0083263 0.00043851 0.0036281 0.0045192 -0.0017754 -0.015624 0 0 0 0 0 0 0 0 0 0 0 0 0 0 0 0 0
5.7891 -0.00046967 -0.00054304 -0.0010646 0.0045557 -0.0043242 0.0071723 0.00598 -0.00016263 0.0034644 0.0045097 -0.0025431 -0.026446 0 0 0 0 0 0 0 0 0 0 0 0 0 0 0 0 0
5.793 0.0010937 -0.00076884 0.0010617 0.0011826 0.0030125 0.0024123 0.0026279 -0.0010796 0.0010991 0.0043903 -0.0038245 -0.017965 0 0 0 0 0 0 0 0 0 0 0 0 0 0 0 0 0
5.7969 0.0013659 -0.0010051 0.0029431 -0.0027475 0.007418 -0.0020337 -0.00080061 -0.0016084 -0.001501 0.0039095 -0.0047215 0.0028631 0 0 0 0 0 0 0 0 0 0 0 0 0 0 0 0 0
5.8008 0.00048176 -0.00090698 0.0043195 -0.0061882 0.0080025 -0.0055992 -0.0037063 -0.0013226 -0.0022589 0.0025825 -0.0041426 0.019424 0 0 0 0 0 0 0 0 0 0 0 0 0 0 0 0 0
5.8047 -0.00050434 -0.00037674 0.0053884 -0.0082669 0.0061741 -0.0082152 -0.005805 -0.00036853 -0.00066001 0.00025472 -0.0016954 0.019895 0 0 0 0 0 0 0 0 0 0 0 0 0 0 0 0 0
5.8086 -0.00059493 0.00029841 0.0062718 -0.0088277 0.0044804 -0.0099221 -0.0069592 0.00064727 0.0017512 -0.0025115 0.0018393 0.0078124 0 0 0 0 0 0 0 0 0 0 0 0 0 0 0 0 0
5.8125 0.000248 0.00067321 0.0065617 -0.008348 0.0047644 -0.010587 -0.007116 0.0010654 0.0025193 -0.0047106 0.0048657 -0.0014079 0 0 0 0 0 0 0 0 0 0 0 0 0 0 0 0 0
5.8164 0.0010709 0.00053257 0.0055314 -0.0073247 0.0068815 -0.0099506 -0.0064049 0.00058124 0.00021685 -0.0056517 0.0059669 0.0046593 0 0 0 0 0 0 0 0 0 0 0 0 0 0 0 0 0
5.8203 0.00079727 7.9048e-05 0.002892 -0.0057723 0.0088297 -0.0078939 -0.0052146 -0.00059388 -0.0043245 -0.0054657 0.0048301 0.02307 0 0 0 0 0 0 0 0 0 0 0 0 0 0 0 0 0
5.8242 -0.00076921 -0.00025345 -0.00066311 -0.0033583 0.0081642 -0.0046459 -0.0040557 -0.0018709 -0.0084418 -0.0048182 0.002409 0.037739 0 0 0 0 0 0 0 0 0 0 0 0 0 0 0 0 0
5.8281 -0.0026963 -0.00018073 -0.0037617 -2.8923e-05 0.0037041 -0.00074791 -0.0032307 -0.0025988 -0.0094175 -0.0040959 0.00018648 0.034598 0 0 0 0 0 0 0 0 0 0 0 0 0 0 0 0 0
5.832 -0.0036612 0.00020627 -0.0053348 0.0035532 -0.0035914 0.0031619 -0.0025704 -0.0023834 -0.0063146 -0.0029403 -0.00090595 0.015233 0 0 0 0 0 0 0 0 0 0 0 0 0 0 0 0 0
5.8359 -0.0030386 0.00055753 -0.0054093 0.0062756 -0.011076 0.0065433 -0.0015188 -0.0012833 -0.00059805 -0.00070478 -0.0010802 -0.0043295 0 0 0 0 0 0 0 0 0 0 0 0 0 0 0 0 0
5.8398 -0.0013979 0.00058213 -0.0049569 0.0073483 -0.015817 0.008995 0.00039919 0.00018411 0.0048221 0.0025643 -0.0013524 -0.0086894 0 0 0 0 0 0 0 0 0 0 0 0 0 0 0 0 0
5.8438 2.7919e-06 0.00026492 -0.004904 0.006855 -0.016056 0.010188 0.0030416 0.0012511 0.0074079 0.0056708 -0.0025813 0.0026603 0 0 0 0 0 0 0 0 0 0 0 0 0 0 0 0 0
5.8477 0.00025692 -0.00018572 -0.005206 0.0055474 -0.011965 0.009845 0.0054976 0.0012795 0.0064532 0.0069742 -0.0046897 0.015747 0 0 0 0 0 0 0 0 0 0 0 0 0 0 0 0 0
5.8516 -0.00053299 -0.00055287 -0.0048559 0.0040846 -0.0054195 0.007843 0.0065464 0.00015683 0.0033032 0.0057355 -0.0067009 0.016519 0 0 0 0 0 0 0 0 0 0 0 0 0 0 0 0 0
5.8555 -0.0015095 -0.00075489 -0.0028487 0.0024648 0.00096989 0.0043851 0.0054766 -0.0015391 0.00030716 0.0028395 -0.0075164 0.0046834 0 0 0 0 0 0 0 0 0 0 0 0 0 0 0 0 0
5.8594 -0.0019128 -0.00080738 0.00075525 0.00020342 0.0050847 6.7542e-05 0.0026669 -0.0027925 -0.00073258 0.00011568 -0.0067413 -0.0067458 0 0 0 0 0 0 0 0 0 0 0 0 0 0 0 0 0
5.8633 -0.0017015 -0.00070679 0.0046308 -0.0029223 0.0062424 -0.0042523 -0.00056998 -0.0027494 0.00039244 -0.0011902 -0.0048655 -0.0052223 0 0 0 0 0 0 0 0 0 0 0 0 0 0 0 0 0
5.8672 -0.0013956 -0.00040593 0.0070568 -0.0063022 0.0054163 -0.0077388 -0.0028369 -0.0013013 0.002371 -0.0013768 -0.0027183 0.0086326 0 0 0 0 0 0 0 0 0 0 0 0 0 0 0 0 0
5.8711 -0.0013827 8.5318e-05 0.0071341 -0.0086764 0.0045427 -0.0098467 -0.0035741 0.00077906 0.0034285 -0.0017632 -0.00076937 0.022351 0 0 0 0 0 0 0 0 0 0 0 0 0 0 0 0 0
5.875 -0.0014463 0.0006108 0.0053538 -0.0089467 0.0051893 -0.010418 -0.00332 0.0023104 0.002596 -0.0031911 0.0010618 0.025103 0 0 0 0 0 0 0 0 0 0 0 0 0 0 0 0 0
5.8789 -0.0010239 0.00092948 0.0030957 -0.0069282 0.0073438 -0.0095789 -0.0030884 0.0024904 0.00031992 -0.0050293 0.0029663 0.018829 0 0 0 0 0 0 0 0 0 0 0 0 0 0 0 0 0
5.8828 7.3777e-05 0.00089747 0.0015255 -0.0034365 0.0091966 -0.0075455 -0.0033877 0.0014352 -0.0019641 -0.0056778 0.004698 0.015153 0 0 0 0 0 0 0 0 0 0 0 0 0 0 0 0 0
5.8867 0.0012549 0.00059169 0.00079743 0.00028089 0.0082604 -0.0045102 -0.0037436 6.6814e-05 -0.0029217 -0.004096 0.0055481 0.021419 0 0 0 0 0 0 0 0 0 0 0 0 0 0 0 0 0
5.8906 0.0015499 0.00023932 0.00014828 0.0032466 0.0032147 -0.00069754 -0.0031751 -0.00056892 -0.0022412 -0.00086698 0.0049317 0.031001 0 0 0 0 0 0 0 0 0 0 0 0 0 0 0 0 0
5.8945 0.00050742 1.3647e-05 -0.0012865 0.0050764 -0.0048105 0.003467 -0.0012201 -4.3756e-05 -0.00072645 0.0022443 0.0030131 0.028849 0 0 0 0 0 0 0 0 0 0 0 0 0 0 0 0 0
5.8984 -0.0012765 -0.00010253 -0.0036341 0.0058507 -0.012554 0.0072606 0.0014239 0.0011872 0.00042896 0.0038045 0.00069544 0.0073328 0 0 0 0 0 0 0 0 0 0 0 0 0 0 0 0 0
5.9023 -0.0025647 -0.00025369 -0.0060647 0.0058293 -0.016481 0.0098002 0.0032845 0.0021496 0.0005509 0.0038378 -0.0011053 -0.023857 0 0 0 0 0 0 0 0 0 0 0 0 0 0 0 0 0
5.9063 -0.0025069 -0.00052244 -0.0073071 0.0052809 -0.014952 0.010406 0.0032558 0.0020365 -0.0001328 0.0035211 -0.0022393 -0.044498 0 0 0 0 0 0 0 0 0 0 0 0 0 0 0 0 0
5.9102 -0.0013551 -0.00081515 -0.0064836 0.0044257 -0.009171 0.0089779 0.0015136 0.00072856 -0.0008435 0.0038341 -0.0033675 -0.041392 0 0 0 0 0 0 0 0 0 0 0 0 0 0 0 0 0
5.9141 -0.00019951 -0.00093939 -0.0036762 0.0033464 -0.0022947 0.0060895 -0.00062292 -0.0011584 -0.00092379 0.0045434 -0.0051419 -0.019741 0 0 0 0 0 0 0 0 0 0 0 0 0 0 0 0 0
5.918 3.0411e-05 -0.00078822 0.00011637 0.0018726 0.0026289 0.0026896 -0.0017922 -0.002652 -0.00023271 0.0045007 -0.0072629 0.0025148 0 0 0 0 0 0 0 0 0 0 0 0 0 0 0 0 0
5.9219 -0.0006377 -0.00044111 0.0035472 -0.00035887 0.0044072 -0.00042627 -0.0017014 -0.0029556 0.00096669 0.0028858 -0.008372 0.01145 0 0 0 0 0 0 0 0 0 0 0 0 0 0 0 0 0
5.9258 -0.0013558 -8.6235e-05 0.0056229 -0.0035393 0.004032 -0.002986 -0.001276 -0.0018527 0.0023421 0.00010725 -0.0070414 0.0084808 0 0 0 0 0 0 0 0 0 0 0 0 0 0 0 0 0
5.9297 -0.0013488 0.00014517 0.0061185 -0.0072401 0.0035827 -0.0051723 -0.0017372 0.00017784 0.0036225 -0.002519 -0.0030964 0.005988 0 0 0 0 0 0 0 0 0 0 0 0 0 0 0 0 0
5.9336 -0.00066528 0.00026429 0.0055054 -0.010331 0.004634 -0.0071725 -0.0034449 0.0021703 0.0044467 -0.0039306 0.0018965 0.013068 0 0 0 0 0 0 0 0 0 0 0 0 0 0 0 0 0
5.9375 -5.537e-05 0.00036363 0.0045068 -0.011504 0.007239 -0.0087335 -0.0055293 0.0031383 0.0042735 -0.0041325 0.0055138 0.026587 0 0 0 0 0 0 0 0 0 0 0 0 0 0 0 0 0
5.9414 -0.00012933 0.00050046 0.0036007 -0.010087 0.009974 -0.0091243 -0.0065917 0.0026079 0.0026928 -0.0039 0.0061161 0.036111 0 0 0 0 0 0 0 0 0 0 0 0 0 0 0 0 0
5.9453 -0.00067593 0.00065479 0.0027821 -0.0065123 0.010824 -0.0075895 -0.0058124 0.00092545 -1.0311e-05 -0.003778 0.0039634 0.036318 0 0 0 0 0 0 0 0 0 0 0 0 0 0 0 0 0
5.9492 -0.0008591 0.00078376 0.0016966 -0.0020146 0.0083286 -0.0039655 -0.0034964 -0.00090627 -0.002638 -0.0034588 0.0009277 0.033011 0 0 0 0 0 0 0 0 0 0 0 0 0 0 0 0 0
5.9531 -0.00012216 0.0008761 7.2166e-06 0.0021682 0.0024511 0.0010157 -0.00067215 -0.0018364 -0.0036682 -0.0021649 -0.00094739 0.036301 0 0 0 0 0 0 0 0 0 0 0 0 0 0 0 0 0
5.957 0.0011085 0.00092423 -0.0022737 0.00541 -0.0051896 0.0059757 0.0017795 -0.0014447 -0.0023791 0.00040891 -0.00089593 0.048596 0 0 0 0 0 0 0 0 0 0 0 0 0 0 0 0 0
5.9609 0.0016716 0.00085534 -0.0046939 0.0076434 -0.011875 0.0095217 0.003648 -0.00019723 0.00041194 0.0035802 0.0001967 0.060528 0 0 0 0 0 0 0 0 0 0 0 0 0 0 0 0 0
5.9648 0.0007083 0.00053925 -0.0065412 0.0088386 -0.015014 0.010837 0.0051853 0.00093452 0.0027792 0.0060968 0.00068129 0.059482 0 0 0 0 0 0 0 0 0 0 0 0 0 0 0 0 0
5.9688 -0.0014647 -8.6376e-05 -0.007167 0.0086652 -0.013515 0.0098997 0.0065108 0.0012033 0.0031198 0.0070365 -0.0004811 0.042053 0 0 0 0 0 0 0 0 0 0 0 0 0 0 0 0 0
5.9727 -0.0034898 -0.00088592 -0.0062804 0.0067523 -0.0084822 0.0072916 0.0072743 0.0005915 0.0014587 0.0063316 -0.0029098 0.017755 0 0 0 0 0 0 0 0 0 0 0 0 0 0 0 0 0
5.9766 -0.0040383 -0.0015502 -0.0040882 0.0032841 -0.0026501 0.00383 0.0068828 -0.00028788 -0.00053375 0.0045423 -0.0050856 0.00053922 0 0 0 0 0 0 0 0 0 0 0 0 0 0 0 0 0
5.9805 -0.0028789 -0.0017964 -0.001227 -0.00075552 0.0012828 0.000248 0.0050223 -0.00074944 -0.00093518 0.002288 -0.0054239 -0.0029807 0 0 0 0 0 0 0 0 0 0 0 0 0 0 0 0 0
5.9844 -0.0010113 -0.0015762 0.0014938 -0.004064 0.0023568 -0.0029686 0.0019761 -0.00054127 0.0007542 -3.2695e-05 -0.0033476 0.0029635 0 0 0 0 0 0 0 0 0 0 0 0 0 0 0 0 0
5.9883 0.00022312 -0.0010906 0.0034406 -0.0058693 0.0018621 -0.005606 -0.0014867 0.00010085 0.0031089 -0.0020942 0.00033236 0.010221 0 0 0 0 0 0 0 0 0 0 0 0 0 0 0 0 0
5.9922 0.00023511 -0.00059172 0.0044229 -0.0063673 0.0022004 -0.0076437 -0.0044679 0.00078641 0.0039348 -0.0034898 0.0039088 0.015449 0 0 0 0 0 0 0 0 0 0 0 0 0 0 0 0 0
5.9961 -0.00045803 -0.00016751 0.0047005 -0.0063296 0.0048907 -0.0090876 -0.0062306 0.0012882 0.0021321 -0.0039466 0.0057897 0.021173 0 0 0 0 0 0 0 0 0 0 0 0 0 0 0 0 0
6 -0.00085374 0.00027427 0.0046932 -0.0062607 0.0092158 -0.0097786 -0.0063312 0.0015539 -0.0013259 -0.0037026 0.0054089 0.029164 0 0 0 0 0 0 0 0 0 0 0 0 0 0 0 0 0
6.0039 -0.00042588 0.00081476 0.0045855 -0.0059197 0.012561 -0.0093233 -0.0047133 0.0015191 -0.0041354 -0.0034734 0.0035035 0.035025 0 0 0 0 0 0 0 0 0 0 0 0 0 0 0 0 0
6.0078 0.00044597 0.0013418 0.0041459 -0.0046514 0.012211 -0.0072805 -0.0018327 0.0010583 -0.0044825 -0.0038027 0.001586 0.031346 0 0 0 0 0 0 0 0 0 0 0 0 0 0 0 0 0
6.0117 0.00090271 0.0015914 0.0029487 -0.0021609 0.0072875 -0.0035506 0.001347 0.00020236 -0.0024029 -0.0043546 0.00092328 0.016659 0 0 0 0 0 0 0 0 0 0 0 0 0 0 0 0 0
6.0156 0.00042943 0.0013886 0.00085012 0.0010628 -0.0005594 0.0013007 0.0036926 -0.00064901 0.00039699 -0.0039726 0.0016667 5.7042e-05 0 0 0 0 0 0 0 0 0 0 0 0 0 0 0 0 0
6.0195 -0.00068414 0.000839 -0.0016903 0.0040842 -0.0081176 0.0060898 0.0044949 -0.00089627 0.0019816 -0.0016761 0.0027367 -0.0048759 0 0 0 0 0 0 0 0 0 0 0 0 0 0 0 0 0
6.0234 -0.0016156 0.0002533 -0.0037702 0.0062405 -0.012475 0.00949 0.0038924 -0.00028565 0.001601 0.0022323 0.0025913 0.0080357 0 0 0 0 0 0 0 0 0 0 0 0 0 0 0 0 0
6.0273 -0.0017141 -0.00013919 -0.0046135 0.0074888 -0.012525 0.010649 0.0027231 0.00066953 -3.3361e-05 0.0060537 0.00037554 0.031368 0 0 0 0 0 0 0 0 0 0 0 0 0 0 0 0 0
6.0313 -0.00099917 -0.00039869 -0.0040961 0.0080564 -0.0092711 0.00953 0.0018574 0.00092954 -0.0016179 0.0078435 -0.0033685 0.050047 0 0 0 0 0 0 0 0 0 0 0 0 0 0 0 0 0
6.0352 -6.2461e-05 -0.00077817 -0.002782 0.007844 -0.004948 0.0067695 0.0015526 -0.00020657 -0.0023301 0.006888 -0.0069695 0.054018 0 0 0 0 0 0 0 0 0 0 0 0 0 0 0 0 0
6.0391 0.00047765 -0.0014032 -0.0014289 0.0063212 -0.0016367 0.0032266 0.0013735 -0.0023264 -0.0021832 0.0041963 -0.008691 0.045807 0 0 0 0 0 0 0 0 0 0 0 0 0 0 0 0 0
6.043 0.00046585 -0.0020538 -0.00038808 0.0031291 -0.00017221 -0.00040674 0.00071641 -0.0040046 -0.0015831 0.0015764 -0.0078193 0.036443 0 0 0 0 0 0 0 0 0 0 0 0 0 0 0 0 0
6.0469 0.00025219 -0.0022922 0.00058948 -0.0012 0.00014661 -0.003696 -0.00058295 -0.0038484 -0.00076262 0.00016479 -0.0050107 0.034621 0 0 0 0 0 0 0 0 0 0 0 0 0 0 0 0 0
6.0508 0.00030835 -0.0018424 0.0019888 -0.0052265 0.00095686 -0.0063328 -0.0021177 -0.0016686 0.0002726 -0.00026561 -0.0017313 0.039707 0 0 0 0 0 0 0 0 0 0 0 0 0 0 0 0 0
6.0547 0.00078271 -0.00086618 0.0039492 -0.0074765 0.0036515 -0.0080335 -0.0033176 0.0012539 0.0013417 -0.00070661 0.0007088 0.044268 0 0 0 0 0 0 0 0 0 0 0 0 0 0 0 0 0
6.0586 0.0013688 0.00013471 0.005977 -0.0074913 0.0082374 -0.0086006 -0.0039374 0.0030992 0.0018432 -0.0017571 0.0018136 0.042032 0 0 0 0 0 0 0 0 0 0 0 0 0 0 0 0 0
6.0625 0.0015726 0.00070749 0.0071871 -0.0060911 0.012948 -0.00804 -0.0041389 0.0028879 0.0011095 -0.0030732 0.0019008 0.032894 0 0 0 0 0 0 0 0 0 0 0 0 0 0 0 0 0
6.0664 0.0011355 0.00077315 0.006862 -0.0045783 0.015021 -0.0065427 -0.0041531 0.0011561 -0.00088873 -0.0038494 0.0016312 0.021266 0 0 0 0 0 0 0 0 0 0 0 0 0 0 0 0 0
6.0703 0.00025885 0.00060355 0.0048911 -0.0035895 0.012365 -0.0043141 -0.003945 -0.00059833 -0.0032157 -0.0036686 0.0015111 0.011467 0 0 0 0 0 0 0 0 0 0 0 0 0 0 0 0 0
6.0742 -0.00055086 0.00050588 0.001814 -0.0026373 0.0051068 -0.0014509 -0.0032596 -0.0011591 -0.0044749 -0.0027746 0.0016544 0.0057605 0 0 0 0 0 0 0 0 0 0 0 0 0 0 0 0 0
6.0781 -0.00088343 0.00053609 -0.00148 -0.00073874 -0.0040894 0.0019392 -0.0019711 -0.0004428 -0.0038285 -0.0015671 0.0017981 0.0058399 0 0 0 0 0 0 0 0 0 0 0 0 0 0 0 0 0
6.082 -0.00073922 0.00050273 -0.0041468 0.0024745 -0.011361 0.0054489 -0.00032084 0.0006788 -0.0016861 -3.0391e-05 0.0014442 0.013657 0 0 0 0 0 0 0 0 0 0 0 0 0 0 0 0 0
6.0859 -0.00049147 0.00021773 -0.0056702 0.0061834 -0.013885 0.0082395 0.0012195 0.0012708 0.00054997 0.0021448 9.0671e-05 0.028716 0 0 0 0 0 0 0 0 0 0 0 0 0 0 0 0 0
6.0898 -0.00052853 -0.00028346 -0.0059704 0.0088419 -0.011524 0.0093294 0.0022829 0.0010713 0.0015051 0.0048365 -0.0024322 0.04474 0 0 0 0 0 0 0 0 0 0 0 0 0 0 0 0 0
6.0938 -0.00089012 -0.00076834 -0.0053497 0.0092364 -0.0067338 0.0081868 0.0027523 0.00049359 0.00080889 0.0070459 -0.0056337 0.051412 0 0 0 0 0 0 0 0 0 0 0 0 0 0 0 0 0
6.0977 -0.0012309 -0.0010274 -0.0042888 0.0072472 -0.0027755 0.0051675 0.0026027 7.4974e-05 -0.00071566 0.0074221 -0.0083314 0.042245 0 0 0 0 0 0 0 0 0 0 0 0 0 0 0 0 0
6.1016 -0.0011602 -0.0010473 -0.0031475 0.0037776 -0.0015031 0.0013812 0.0017409 4.3074e-06 -0.0017392 0.005415 -0.0091326 0.022002 0 0 0 0 0 0 0 0 0 0 0 0 0 0 0 0 0
6.1055 -0.00065221 -0.00097342 -0.0019369 6.806e-05 -0.0022799 -0.0019788 0.00017443 0.00012826 -0.0014206 0.0019411 -0.0072559 0.0053653 0 0 0 0 0 0 0 0 0 0 0 0 0 0 0 0 0
6.1094 -0.00013052 -0.00093152 -0.00037361 -0.0029679 -0.0027073 -0.0043398 -0.0016151 0.0002686 1.5174e-05 -0.0011965 -0.0031394 0.0059713 0 0 0 0 0 0 0 0 0 0 0 0 0 0 0 0 0
6.1133 -0.00010964 -0.00091315 0.0017577 -0.0049545 -0.00055216 -0.0059316 -0.0026305 0.0004099 0.0014612 -0.0026978 0.0016822 0.024763 0 0 0 0 0 0 0 0 0 0 0 0 0 0 0 0 0
6.1172 -0.00070159 -0.00083212 0.0042017 -0.0058813 0.0045298 -0.0073172 -0.0019854 0.0005783 0.0016854 -0.0027051 0.0054279 0.048519 0 0 0 0 0 0 0 0 0 0 0 0 0 0 0 0 0
6.1211 -0.0014547 -0.00065658 0.0061885 -0.0058749 0.010626 -0.0086912 0.00019968 0.00065912 0.00015445 -0.0024354 0.0070538 0.060617 0 0 0 0 0 0 0 0 0 0 0 0 0 0 0 0 0
6.125 -0.0017101 -0.00044726 0.0068805 -0.005105 0.014703 -0.0095497 0.0025344 0.00047436 -0.0025603 -0.0029041 0.0066707 0.05469 0 0 0 0 0 0 0 0 0 0 0 0 0 0 0 0 0
6.1289 -0.0011779 -0.00026215 0.0059786 -0.0037577 0.014426 -0.0090124 0.0032368 8.091e-05 -0.0050264 -0.003982 0.0051703 0.039089 0 0 0 0 0 0 0 0 0 0 0 0 0 0 0 0 0
6.1328 -0.00021011 -6.1521e-05 0.0039437 -0.0019687 0.0094944 -0.0065291 0.0015925 -0.00010003 -0.0057443 -0.0046326 0.0034802 0.0287 0 0 0 0 0 0 0 0 0 0 0 0 0 0 0 0 0
6.1367 0.00048391 0.00024356 0.001601 0.00022437 0.0017723 -0.0023975 -0.0012889 0.00039878 -0.0040805 -0.003981 0.0020794 0.032157 0 0 0 0 0 0 0 0 0 0 0 0 0 0 0 0 0
6.1406 0.0004171 0.00063063 -0.00051495 0.0027754 -0.0057481 0.0023045 -0.0032391 0.0015496 -0.0007701 -0.0020961 0.0010502 0.045851 0 0 0 0 0 0 0 0 0 0 0 0 0 0 0 0 0
6.1445 -0.00032947 0.00088476 -0.0024326 0.0054024 -0.010489 0.0063013 -0.0027839 0.0026382 0.002416 0.00022232 0.00039641 0.058742 0 0 0 0 0 0 0 0 0 0 0 0 0 0 0 0 0
6.1484 -0.0012737 0.00073676 -0.0043571 0.0074958 -0.011474 0.0087685 -0.00036254 0.002747 0.0037458 0.0022796 0.00018434 0.061984 0 0 0 0 0 0 0 0 0 0 0 0 0 0 0 0 0
6.1523 -0.0019861 0.000128 -0.0060432 0.0083738 -0.0095795 0.0096046 0.0021121 0.0015756 0.0026774 0.0039776 0.00037558 0.054429 0 0 0 0 0 0 0 0 0 0 0 0 0 0 0 0 0
6.1563 -0.002354 -0.0006603 -0.0066607 0.0077462 -0.0067811 0.0092089 0.0029684 -0.00015662 0.00025101 0.0054863 0.00064019 0.040866 0 0 0 0 0 0 0 0 0 0 0 0 0 0 0 0 0
6.1602 -0.0024426 -0.0011816 -0.0054357 0.0059609 -0.0048686 0.0080186 0.0021837 -0.0011821 -0.0016393 0.0065983 0.00048885 0.027091 0 0 0 0 0 0 0 0 0 0 0 0 0 0 0 0 0
6.1641 -0.0022073 -0.0011817 -0.0025218 0.0037441 -0.0043728 0.0061907 0.0011879 -0.00070064 -0.0016078 0.006635 -0.00030921 0.017133 0 0 0 0 0 0 0 0 0 0 0 0 0 0 0 0 0
6.168 -0.001475 -0.00081666 0.00081225 0.001633 -0.0043331 0.0036475 0.0013045 0.00092818 0.00024274 0.0051178 -0.0014277 0.013301 0 0 0 0 0 0 0 0 0 0 0 0 0 0 0 0 0
6.1719 -0.0002697 -0.00051461 0.0030277 -0.00035777 -0.0030478 0.00039404 0.0023788 0.002438 0.0024747 0.0024782 -0.002153 0.015971 0 0 0 0 0 0 0 0 0 0 0 0 0 0 0 0 0
6.1758 0.00091687 -0.00058832 0.0035358 -0.0024984 0.00064666 -0.0031938 0.0029352 0.0026517 0.0034565 -7.5216e-05 -0.0019213 0.021761 0 0 0 0 0 0 0 0 0 0 0 0 0 0 0 0 0
6.1797 0.0013451 -0.00094821 0.003155 -0.0047823 0.0063713 -0.0063801 0.0016846 0.0013793 0.0025643 -0.0015513 -0.00074332 0.023175 0 0 0 0 0 0 0 0 0 0 0 0 0 0 0 0 0
6.1836 0.00067534 -0.0011796 0.0032866 -0.0066516 0.012137 -0.0083983 -0.0011288 -0.00050752 0.00052317 -0.0020703 0.0008607 0.01317 0 0 0 0 0 0 0 0 0 0 0 0 0 0 0 0 0
6.1875 -0.00056497 -0.00091578 0.0044898 -0.0073463 0.015312 -0.0088537 -0.0038717 -0.0018108 -0.0012807 -0.0026821 0.002315 -0.0074365 0 0 0 0 0 0 0 0 0 0 0 0 0 0 0 0 0
6.1914 -0.0012609 -0.00017062 0.0057864 -0.0065573 0.014083 -0.0078754 -0.0049908 -0.0018797 -0.0018556 -0.0041801 0.0033663 -0.027155 0 0 0 0 0 0 0 0 0 0 0 0 0 0 0 0 0
6.1953 -0.00061799 0.00066137 0.0054305 -0.0047107 0.0085436 -0.0058937 -0.0043301 -0.0009317 -0.0011787 -0.0060547 0.0040486 -0.030847 0 0 0 0 0 0 0 0 0 0 0 0 0 0 0 0 0
6.1992 0.0010985 0.0011209 0.002535 -0.0025701 0.00075962 -0.0032436 -0.0030178 0.0003044 3.0932e-05 -0.006691 0.0043623 -0.012444 0 0 0 0 0 0 0 0 0 0 0 0 0 0 0 0 0
6.2031 0.0027325 0.001027 -0.0019047 -0.00056049 -0.0062603 3.0723e-05 -0.0021225 0.0011838 0.00096776 -0.0047489 0.0040889 0.018011 0 0 0 0 0 0 0 0 0 0 0 0 0 0 0 0 0
6.207 0.0032299 0.00056205 -0.0055727 0.0014595 -0.010115 0.0039538 -0.001527 0.0014683 0.0012285 -0.00048791 0.0029729 0.040844 0 0 0 0 0 0 0 0 0 0 0 0 0 0 0 0 0
6.2109 0.0025492 6.7809e-05 -0.0065575 0.0037139 -0.010199 0.0081569 -0.00020572 0.0012435 0.00086782 0.004203 0.0010546 0.042313 0 0 0 0 0 0 0 0 0 0 0 0 0 0 0 0 0
6.2148 0.0016125 -0.00023129 -0.0047742 0.0058362 -0.0078423 0.011643 0.0023973 0.00068748 0.00020579 0.0071363 -0.0012569 0.025468 0 0 0 0 0 0 0 0 0 0 0 0 0 0 0 0 0
6.2188 0.0013306 -0.00033856 -0.0018863 0.0068033 -0.0053232 0.013122 0.0053783 -2.5939e-05 -0.00033003 0.007354 -0.003487 0.0062998 0 0 0 0 0 0 0 0 0 0 0 0 0 0 0 0 0
6.2227 0.0016596 -0.00038288 0.000143 0.0056923 -0.0043469 0.011783 0.0069022 -0.00067571 -0.00029067 0.0055738 -0.0054352 -0.0010354 0 0 0 0 0 0 0 0 0 0 0 0 0 0 0 0 0
6.2266 0.0016489 -0.00045298 0.00058155 0.0025941 -0.0049417 0.007917 0.0058255 -0.00099448 0.00061479 0.0033199 -0.0071253 0.0042929 0 0 0 0 0 0 0 0 0 0 0 0 0 0 0 0 0
6.2305 0.00046637 -0.00053612 0.00028248 -0.0012432 -0.0054935 0.0028509 0.0028237 -0.00083841 0.0022183 0.0016542 -0.0083794 0.012112 0 0 0 0 0 0 0 0 0 0 0 0 0 0 0 0 0
6.2344 -0.0016125 -0.00058586 0.00070874 -0.0042799 -0.0039304 -0.0018304 -0.00013845 -0.00038476 0.0037492 0.00061332 -0.0085286 0.013777 0 0 0 0 0 0 0 0 0 0 0 0 0 0 0 0 0
6.2383 -0.0032805 -0.00060685 0.0025972 -0.0058153 0.00069636 -0.005188 -0.0015342 -0.00010184 0.0041689 -0.00036188 -0.0067514 0.011167 0 0 0 0 0 0 0 0 0 0 0 0 0 0 0 0 0
6.2422 -0.0033429 -0.00065021 0.005386 -0.006341 0.0072942 -0.0072512 -0.0015412 -0.00042039 0.0029082 -0.0016485 -0.0029098 0.012811 0 0 0 0 0 0 0 0 0 0 0 0 0 0 0 0 0
6.2461 -0.0018535 -0.00073275 0.0077158 -0.0068036 0.013135 -0.0085478 -0.0016312 -0.0013429 0.00044694 -0.003102 0.001883 0.022055 0 0 0 0 0 0 0 0 0 0 0 0 0 0 0 0 0
6.25 -0.00012703 -0.00078496 0.0083935 -0.0075055 0.01538 -0.0093202 -0.0029144 -0.0023423 -0.0018531 -0.004317 0.0056622 0.03111 0 0 0 0 0 0 0 0 0 0 0 0 0 0 0 0 0
6.2539 0.00042828 -0.00069928 0.0070006 -0.0077147 0.012758 -0.0091621 -0.0048937 -0.0026897 -0.0026736 -0.0050165 0.0068622 0.028584 0 0 0 0 0 0 0 0 0 0 0 0 0 0 0 0 0
6.2578 -0.00042908 -0.00043679 0.0038678 -0.0063465 0.0063347 -0.0074013 -0.0058608 -0.0019965 -0.0017357 -0.0051094 0.0054551 0.013046 0 0 0 0 0 0 0 0 0 0 0 0 0 0 0 0 0
6.2617 -0.001607 -8.3462e-05 -0.0002536 -0.0030437 -0.0011102 -0.0038512 -0.0045392 -0.00056048 -2.9012e-05 -0.0044785 0.0029693 -0.0025361 0 0 0 0 0 0 0 0 0 0 0 0 0 0 0 0 0
6.2656 -0.0017463 0.00020362 -0.0044132 0.0013705 -0.0066618 0.00078537 -0.0013513 0.00076033 0.00096129 -0.0029182 0.0012827 -0.0020282 0 0 0 0 0 0 0 0 0 0 0 0 0 0 0 0 0
6.2695 -0.00049197 0.00031018 -0.0075501 0.0054462 -0.0088104 0.0052437 0.0019239 0.0010851 0.00041537 -0.00042154 0.0011488 0.017165 0 0 0 0 0 0 0 0 0 0 0 0 0 0 0 0 0
6.2734 0.0012153 0.00023406 -0.0087202 0.0080861 -0.0080394 0.0084615 0.0037443 0.00010551 -0.0012117 0.0024905 0.0016796 0.039359 0 0 0 0 0 0 0 0 0 0 0 0 0 0 0 0 0
6.2773 0.0020449 5.6503e-05 -0.0075557 0.0090528 -0.0061987 0.010104 0.0040813 -0.0016591 -0.0025959 0.0048631 0.0012061 0.044379 0 0 0 0 0 0 0 0 0 0 0 0 0 0 0 0 0
6.2813 0.001464 -0.00014055 -0.0046263 0.0086827 -0.0051442 0.010435 0.0041576 -0.0031359 -0.0025827 0.0058812 -0.0012247 0.027579 0 0 0 0 0 0 0 0 0 0 0 0 0 0 0 0 0
6.2852 0.0001046 -0.00032439 -0.0012493 0.0072938 -0.0055137 0.0097525 0.0049626 -0.0033572 -0.0010103 0.0054325 -0.0049579 0.0060917 0 0 0 0 0 0 0 0 0 0 0 0 0 0 0 0 0
6.2891 -0.00093425 -0.00049107 0.0012837 0.004973 -0.0063679 0.0079888 0.0060607 -0.002102 0.0012662 0.0041176 -0.0081263 0.0036285 0 0 0 0 0 0 0 0 0 0 0 0 0 0 0 0 0
6.293 -0.0010761 -0.00061716 0.0025174 0.0018775 -0.0058793 0.0048798 0.0059012 -9.0289e-05 0.0030397 0.0026839 -0.0089398 0.027223 0 0 0 0 0 0 0 0 0 0 0 0 0 0 0 0 0
6.2969 -0.00061078 -0.0006511 0.0030076 -0.0014459 -0.0026387 0.00050628 0.0033563 0.0014475 0.0035159 0.0014267 -0.0068276 0.058301 0 0 0 0 0 0 0 0 0 0 0 0 0 0 0 0 0
6.3008 -0.00020002 -0.00055794 0.003697 -0.0042278 0.0032209 -0.0043463 -0.00099233 0.0015842 0.0026552 0.0001124 -0.0026522 0.067768 0 0 0 0 0 0 0 0 0 0 0 0 0 0 0 0 0
6.3047 -0.00018622 -0.00036381 0.0050307 -0.0060195 0.0097987 -0.0083974 -0.0050734 0.00034841 0.0010027 -0.0015636 0.0019744 0.042082 0 0 0 0 0 0 0 0 0 0 0 0 0 0 0 0 0
6.3086 -0.00041724 -0.0001406 0.0065617 -0.0070008 0.01431 -0.010509 -0.0068951 -0.0012743 -0.00072105 -0.0034894 0.0056259 -0.0036846 0 0 0 0 0 0 0 0 0 0 0 0 0 0 0 0 0
6.3125 -0.00063237 6.2793e-05 0.0073381 -0.0076327 0.014615 -0.010246 -0.0060641 -0.0020332 -0.0019646 -0.0050984 0.0076212 -0.038062 0 0 0 0 0 0 0 0 0 0 0 0 0 0 0 0 0
6.3164 -0.00083694 0.00026901 0.0066731 -0.0079653 0.010476 -0.0079591 -0.0039289 -0.00131 -0.0025053 -0.005761 0.0080356 -0.039635 0 0 0 0 0 0 0 0 0 0 0 0 0 0 0 0 0
6.3203 -0.001194 0.00053479 0.0046217 -0.0073613 0.0037432 -0.0044387 -0.0022946 0.00044823 -0.002452 -0.0051818 0.0073835 -0.013764 0 0 0 0 0 0 0 0 0 0 0 0 0 0 0 0 0
6.3242 -0.0016131 0.00084712 0.0018436 -0.0050407 -0.0027009 -0.0004941 -0.0019085 0.0020876 -0.0021384 -0.0034702 0.0062435 0.014777 0 0 0 0 0 0 0 0 0 0 0 0 0 0 0 0 0
6.3281 -0.0016321 0.0010555 -0.00089638 -0.0010037 -0.0065866 0.0032454 -0.0020363 0.0026036 -0.0019297 -0.00096438 0.0049633 0.025196 0 0 0 0 0 0 0 0 0 0 0 0 0 0 0 0 0
6.332 -0.00086481 0.00093365 -0.003095 0.0035782 -0.0074489 0.0063143 -0.0013955 0.0018204 -0.0020072 0.0018865 0.003504 0.018023 0 0 0 0 0 0 0 0 0 0 0 0 0 0 0 0 0
6.3359 0.00042492 0.00035658 -0.004514 0.0069742 -0.0066136 0.0083797 0.00048842 0.00040297 -0.0022543 0.0044844 0.0015258 0.011294 0 0 0 0 0 0 0 0 0 0 0 0 0 0 0 0 0
6.3398 0.0013304 -0.00054386 -0.0050041 0.008038 -0.0060369 0.0093044 0.0027397 -0.00072339 -0.0023314 0.0061176 -0.0012379 0.020862 0 0 0 0 0 0 0 0 0 0 0 0 0 0 0 0 0
6.3438 0.0010533 -0.0013948 -0.0044558 0.006901 -0.0068246 0.0091996 0.0038426 -0.0010192 -0.001892 0.0062807 -0.0045052 0.04431 0 0 0 0 0 0 0 0 0 0 0 0 0 0 0 0 0
6.3477 -0.00026904 -0.0018 -0.0029382 0.0046512 -0.0084333 0.0083096 0.0029363 -0.00056116 -0.00078827 0.0050966 -0.0072848 0.063181 0 0 0 0 0 0 0 0 0 0 0 0 0 0 0 0 0
6.3516 -0.0015293 -0.0016141 -0.00080019 0.0023732 -0.0090576 0.0067662 0.00056111 0.00019249 0.00084403 0.0033592 -0.0083265 0.060405 0 0 0 0 0 0 0 0 0 0 0 0 0 0 0 0 0
6.3555 -0.0015615 -0.0010572 0.0014688 0.00044974 -0.006905 0.0044539 -0.0017572 0.00077375 0.0026114 0.0019689 -0.0069885 0.036085 0 0 0 0 0 0 0 0 0 0 0 0 0 0 0 0 0
6.3594 -0.00019192 -0.00055296 0.003531 -0.0013318 -0.0015092 0.0011947 -0.0027158 0.00089382 0.0039431 0.0011674 -0.0038601 0.0074692 0 0 0 0 0 0 0 0 0 0 0 0 0 0 0 0 0
6.3633 0.0015764 -0.00039778 0.0053372 -0.0031536 0.0057502 -0.0028426 -0.002241 0.00043301 0.0042433 0.00031979 -0.00053866 -0.0058611 0 0 0 0 0 0 0 0 0 0 0 0 0 0 0 0 0
6.3672 0.0024472 -0.00051899 0.0069341 -0.0047528 0.012231 -0.0068756 -0.0014975 -0.00056811 0.0031728 -0.0014245 0.0013996 0.0023413 0 0 0 0 0 0 0 0 0 0 0 0 0 0 0 0 0
6.3711 0.0019499 -0.00053318 0.008123 -0.0056166 0.015371 -0.0097035 -0.0019115 -0.0018181 0.00097777 -0.0041262 0.0014799 0.02172 0 0 0 0 0 0 0 0 0 0 0 0 0 0 0 0 0
6.375 0.00074054 -7.7477e-05 0.0083518 -0.0054873 0.014033 -0.010318 -0.0039712 -0.0027427 -0.0014277 -0.0066798 0.00059492 0.03565 0 0 0 0 0 0 0 0 0 0 0 0 0 0 0 0 0
6.3789 -0.0001448 0.00084786 0.0070332 -0.0045825 0.0090909 -0.0085119 -0.006722 -0.002724 -0.0028921 -0.007534 0.00022353 0.034835 0 0 0 0 0 0 0 0 0 0 0 0 0 0 0 0 0
6.3828 -0.00028388 0.0018171 0.0040645 -0.0033031 0.0029226 -0.0050275 -0.0083432 -0.0015537 -0.0028344 -0.0059455 0.0012305 0.022698 0 0 0 0 0 0 0 0 0 0 0 0 0 0 0 0 0
6.3867 -0.00011474 0.0022701 0.00010189 -0.0017971 -0.0019209 -0.0011237 -0.007394 0.00027615 -0.0018107 -0.0026445 0.0032049 0.0097595 0 0 0 0 0 0 0 0 0 0 0 0 0 0 0 0 0
6.3906 -0.00026076 0.0019361 -0.0036818 0.00010197 -0.0041169 0.00213 -0.0038289 0.0017927 -0.0012114 0.00070587 0.0048164 0.0037358 0 0 0 0 0 0 0 0 0 0 0 0 0 0 0 0 0
6.3945 -0.00072853 0.0010464 -0.0061966 0.0024827 -0.0041908 0.0043475 0.00093502 0.0021944 -0.0021266 0.0027702 0.0048279 0.0042446 0 0 0 0 0 0 0 0 0 0 0 0 0 0 0 0 0
6.3984 -0.00087528 0.00016003 -0.0069624 0.0049602 -0.0039498 0.0058123 0.004925 0.0014219 -0.0042521 0.003397 0.0029393 0.0054274 0 0 0 0 0 0 0 0 0 0 0 0 0 0 0 0 0
6.4023 -0.00018473 -0.00025596 -0.0062267 0.0067579 -0.0050696 0.0070357 0.0068148 0.00015201 -0.005887 0.0033851 -0.00011393 0.0025976 0 0 0 0 0 0 0 0 0 0 0 0 0 0 0 0 0
6.4063 0.0010105 -0.00015116 -0.0046697 0.0072421 -0.007773 0.0082306 0.0065696 -0.00078468 -0.0052328 0.0035261 -0.0031219 -0.0035096 0 0 0 0 0 0 0 0 0 0 0 0 0 0 0 0 0
6.4102 0.0016986 0.00013199 -0.0029623 0.0063921 -0.010524 0.0090538 0.0051519 -0.0010397 -0.0020023 0.0038992 -0.0050914 -0.0080962 0 0 0 0 0 0 0 0 0 0 0 0 0 0 0 0 0
6.4141 0.0011496 0.00018383 -0.0014573 0.0047357 -0.010994 0.0087614 0.0036365 -0.00088373 0.0020948 0.0040131 -0.0056136 -0.0072765 0 0 0 0 0 0 0 0 0 0 0 0 0 0 0 0 0
6.418 -0.00030584 -0.0001349 -0.00013465 0.0028227 -0.0076674 0.0066733 0.0024801 -0.00078363 0.0045488 0.0034688 -0.0048463 -0.0019818 0 0 0 0 0 0 0 0 0 0 0 0 0 0 0 0 0
6.4219 -0.0015208 -0.00061644 0.0012318 0.00077613 -0.00099239 0.0026794 0.0014594 -0.00088385 0.0039979 0.0023563 -0.0033127 0.0025132 0 0 0 0 0 0 0 0 0 0 0 0 0 0 0 0 0
6.4258 -0.0016082 -0.00091785 0.0027949 -0.0016302 0.0067067 -0.0025001 0.00017382 -0.0009049 0.0012517 0.0010152 -0.0016784 0.0010078 0 0 0 0 0 0 0 0 0 0 0 0 0 0 0 0 0
6.4297 -0.00078503 -0.00084547 0.0043805 -0.0044609 0.01248 -0.0074767 -0.0014363 -0.00050925 -0.0015047 -0.00043233 -0.00050705 -0.006825 0 0 0 0 0 0 0 0 0 0 0 0 0 0 0 0 0
6.4336 -0.0001236 -0.00046745 0.0054284 -0.0072062 0.014328 -0.010741 -0.0030076 0.00029084 -0.0025937 -0.0021274 -2.7902e-08 -0.01523 0 0 0 0 0 0 0 0 0 0 0 0 0 0 0 0 0
6.4375 -0.00044786 2.4405e-06 0.0052439 -0.0088972 0.012131 -0.011339 -0.0040793 0.0011166 -0.0021149 -0.0040006 0.00012873 -0.016206 0 0 0 0 0 0 0 0 0 0 0 0 0 0 0 0 0
6.4414 -0.0014892 0.000398 0.0034811 -0.008676 0.0074569 -0.0093001 -0.0044271 0.0015845 -0.0015201 -0.0053816 0.00044801 -0.0059629 0 0 0 0 0 0 0 0 0 0 0 0 0 0 0 0 0
6.4453 -0.0021659 0.00068185 0.00053445 -0.0063511 0.0025214 -0.0055733 -0.0040887 0.0016303 -0.002029 -0.0053059 0.0013197 0.010922 0 0 0 0 0 0 0 0 0 0 0 0 0 0 0 0 0
6.4492 -0.0017106 0.00087193 -0.0025291 -0.0025251 -0.001012 -0.001482 -0.0031553 0.0014456 -0.0034684 -0.0033828 0.0024957 0.023605 0 0 0 0 0 0 0 0 0 0 0 0 0 0 0 0 0
6.4531 -0.00049936 0.00093429 -0.0045623 0.0017234 -0.0027331 0.0019589 -0.0016568 0.0011411 -0.0046031 -0.00037161 0.0032053 0.022733 0 0 0 0 0 0 0 0 0 0 0 0 0 0 0 0 0
6.457 0.0002738 0.0007812 -0.005065 0.005314 -0.0034193 0.0044499 0.00028658 0.00057022 -0.0044941 0.0022293 0.002742 0.0083617 0 0 0 0 0 0 0 0 0 0 0 0 0 0 0 0 0
6.4609 -0.00022963 0.00038114 -0.0044593 0.0075143 -0.0043367 0.0063037 0.0022481 -0.00042333 -0.003431 0.0033296 0.0010688 -0.0086257 0 0 0 0 0 0 0 0 0 0 0 0 0 0 0 0 0
6.4648 -0.0016407 -0.00014583 -0.0036442 0.0080866 -0.0063079 0.007944 0.0035629 -0.0015883 -0.0025055 0.0030867 -0.0011168 -0.013855 0 0 0 0 0 0 0 0 0 0 0 0 0 0 0 0 0
6.4688 -0.0027079 -0.00056785 -0.0031813 0.0072779 -0.0090377 0.0093769 0.0037534 -0.0022039 -0.0023541 0.0026154 -0.0029412 -0.00071541 0 0 0 0 0 0 0 0 0 0 0 0 0 0 0 0 0
6.4727 -0.0024821 -0.00070136 -0.002821 0.0056634 -0.0111 0.010009 0.0029548 -0.0015944 -0.0024645 0.0028242 -0.0040142 0.023267 0 0 0 0 0 0 0 0 0 0 0 0 0 0 0 0 0
6.4766 -0.0011959 -0.00055229 -0.0018063 0.0038385 -0.010689 0.0089532 0.0018854 0.00017734 -0.001812 0.0034951 -0.0045544 0.040677 0 0 0 0 0 0 0 0 0 0 0 0 0 0 0 0 0
6.4805 1.3311e-05 -0.00030959 0.00031016 0.0020735 -0.0067981 0.0056456 0.0012916 0.0021269 -0.00013719 0.0034997 -0.004869 0.036623 0 0 0 0 0 0 0 0 0 0 0 0 0 0 0 0 0
6.4844 0.00022915 -0.00019368 0.0030923 0.00019589 -9.8752e-05 0.00039044 0.0013154 0.0029745 0.001559 0.0019291 -0.0047556 0.010104 0 0 0 0 0 0 0 0 0 0 0 0 0 0 0 0 0
6.4883 -0.00039923 -0.00028702 0.0054392 -0.0021238 0.0071214 -0.0055286 0.001363 0.0021288 0.0019328 -0.0009729 -0.0035167 -0.024489 0 0 0 0 0 0 0 0 0 0 0 0 0 0 0 0 0
6.4922 -0.0009132 -0.00048019 0.0064123 -0.0048489 0.012087 -0.010306 0.00062327 0.00018696 0.00073539 -0.0039684 -0.00068446 -0.047008 0 0 0 0 0 0 0 0 0 0 0 0 0 0 0 0 0
6.4961 -0.00060303 -0.00056399 0.0059152 -0.0072819 0.013078 -0.012446 -0.0011999 -0.0015172 -0.00076311 -0.0058805 0.0032126 -0.045121 0 0 0 0 0 0 0 0 0 0 0 0 0 0 0 0 0
6.5 0.00021953 -0.00038668 0.0046086 -0.0083549 0.010368 -0.011506 -0.0035679 -0.001958 -0.0009303 -0.006493 0.0066565 -0.021925 0 0 0 0 0 0 0 0 0 0 0 0 0 0 0 0 0
6.5039 0.000514 3.6706e-05 0.0031835 -0.0073587 0.0059098 -0.0083054 -0.0054481 -0.0011791 0.00056641 -0.0064574 0.0080696 0.0073086 0 0 0 0 0 0 0 0 0 0 0 0 0 0 0 0 0
6.5078 -0.00042447 0.00052484 0.0017289 -0.0045171 0.0019845 -0.0044104 -0.0059907 -0.00015126 0.0022866 -0.0063966 0.0069339 0.025975 0 0 0 0 0 0 0 0 0 0 0 0 0 0 0 0 0
6.5117 -0.002183 0.00082961 -0.00017384 -0.00089404 -0.0002259 -0.0012059 -0.0049893 0.00010055 0.0023237 -0.0061727 0.0041299 0.026418 0 0 0 0 0 0 0 0 0 0 0 0 0 0 0 0 0
6.5156 -0.0034986 0.00077631 -0.0027383 0.0023102 -0.00116 0.00085918 -0.0028525 -0.00067354 0.00020702 -0.0050513 0.0011952 0.013109 0 0 0 0 0 0 0 0 0 0 0 0 0 0 0 0 0
6.5195 -0.0033269 0.00037168 -0.0053965 0.0044731 -0.0022209 0.0023328 -0.00026595 -0.0018371 -0.0024519 -0.0025463 -0.00083364 -0.002054 0 0 0 0 0 0 0 0 0 0 0 0 0 0 0 0 0
6.5234 -0.001719 -0.00018498 -0.007016 0.0056934 -0.004519 0.0040907 0.0021031 -0.0024835 -0.0032687 0.00094226 -0.0019876 -0.007927 0 0 0 0 0 0 0 0 0 0 0 0 0 0 0 0 0
6.5273 0.00026257 -0.00061224 -0.0067924 0.0063383 -0.0079405 0.0064419 0.0037085 -0.0021879 -0.0011809 0.0043216 -0.0029277 -0.00034613 0 0 0 0 0 0 0 0 0 0 0 0 0 0 0 0 0
6.5313 0.0014454 -0.00072802 -0.0049929 0.0065092 -0.011129 0.0086938 0.0041685 -0.00127 0.0026017 0.00659 -0.0040371 0.016601 0 0 0 0 0 0 0 0 0 0 0 0 0 0 0 0 0
6.5352 0.0014206 -0.00057918 -0.0027969 0.0059497 -0.012283 0.0095243 0.0033974 -0.00043145 0.0056289 0.0074206 -0.0049683 0.03384 0 0 0 0 0 0 0 0 0 0 0 0 0 0 0 0 0
6.5391 0.00067111 -0.0004034 -0.0013 0.0044109 -0.010188 0.0078971 0.0017438 -0.00015729 0.006213 0.007054 -0.0050458 0.042662 0 0 0 0 0 0 0 0 0 0 0 0 0 0 0 0 0
6.543 -1.5822e-05 -0.00042574 -0.00056946 0.0020277 -0.0049152 0.0038465 -9.7291e-05 -0.00039488 0.0045723 0.0057661 -0.0040413 0.039367 0 0 0 0 0 0 0 0 0 0 0 0 0 0 0 0 0
6.5469 -0.00022132 -0.00064498 0.00034537 -0.00070525 0.0021182 -0.0014316 -0.0014683 -0.00071204 0.0022348 0.0035744 -0.0024835 0.027088 0 0 0 0 0 0 0 0 0 0 0 0 0 0 0 0 0
6.5508 -8.7682e-05 -0.00080623 0.0023872 -0.0033026 0.0086734 -0.0062269 -0.0021654 -0.00072306 0.00051022 0.00049271 -0.0011764 0.013956 0 0 0 0 0 0 0 0 0 0 0 0 0 0 0 0 0
6.5547 -1.2098e-05 -0.00061539 0.0053453 -0.005574 0.012587 -0.0092222 -0.0025113 -0.00040597 -0.00042194 -0.0030245 -0.0004374 0.0084032 0 0 0 0 0 0 0 0 0 0 0 0 0 0 0 0 0
6.5586 -0.00025395 -2.7138e-05 0.0076717 -0.0075224 0.012713 -0.01006 -0.0029859 -8.6617e-05 -0.0010971 -0.0060385 0.00013544 0.014158 0 0 0 0 0 0 0 0 0 0 0 0 0 0 0 0 0
6.5625 -0.00080744 0.00065961 0.0075437 -0.0090013 0.0094859 -0.0092628 -0.003741 -0.00014911 -0.001755 -0.0076358 0.0011047 0.028014 0 0 0 0 0 0 0 0 0 0 0 0 0 0 0 0 0
6.5664 -0.0015192 0.0010168 0.004357 -0.0095572 0.0047345 -0.0076756 -0.0044449 -0.00071469 -0.0019798 -0.0075335 0.0024167 0.042002 0 0 0 0 0 0 0 0 0 0 0 0 0 0 0 0 0
6.5703 -0.0022024 0.00084801 -0.00059902 -0.0086836 0.00069658 -0.0058537 -0.0045858 -0.0015184 -0.0013636 -0.0062004 0.0032395 0.048657 0 0 0 0 0 0 0 0 0 0 0 0 0 0 0 0 0
6.5742 -0.0026244 0.00037319 -0.0049089 -0.006261 -0.001291 -0.003797 -0.0039163 -0.0020615 -0.00032644 -0.0044032 0.0026516 0.045735 0 0 0 0 0 0 0 0 0 0 0 0 0 0 0 0 0
6.5781 -0.0024989 4.9214e-05 -0.0066895 -0.0027546 -0.0015827 -0.0011416 -0.0026101 -0.0019395 4.6413e-06 -0.0026437 0.00055232 0.03697 0 0 0 0 0 0 0 0 0 0 0 0 0 0 0 0 0
6.582 -0.0016498 0.00016676 -0.005854 0.0010056 -0.0018703 0.0023584 -0.0010287 -0.0011301 -0.001089 -0.00099643 -0.0021032 0.028438 0 0 0 0 0 0 0 0 0 0 0 0 0 0 0 0 0
6.5859 -0.000271 0.00057877 -0.0040074 0.0042236 -0.003825 0.0063828 0.00059519 -4.0564e-05 -0.0029427 0.00062002 -0.0040144 0.023485 0 0 0 0 0 0 0 0 0 0 0 0 0 0 0 0 0
6.5898 0.0010105 0.00081325 -0.0030881 0.0063586 -0.0076625 0.0099409 0.0022056 0.00074059 -0.0038257 0.00214 -0.0045593 0.020387 0 0 0 0 0 0 0 0 0 0 0 0 0 0 0 0 0
6.5938 0.0014577 0.00048131 -0.0038389 0.0070862 -0.011715 0.011731 0.0036944 0.00083331 -0.0024475 0.0033638 -0.0041919 0.014709 0 0 0 0 0 0 0 0 0 0 0 0 0 0 0 0 0
6.5977 0.00075417 -0.00037497 -0.0052831 0.006238 -0.013402 0.010809 0.0047267 0.00031794 0.00071611 0.0041877 -0.0038756 0.0044767 0 0 0 0 0 0 0 0 0 0 0 0 0 0 0 0 0
6.6016 -0.00069777 -0.0012945 -0.0055572 0.0039268 -0.010968 0.0071803 0.0048908 -0.00034597 0.0036095 0.0046773 -0.0041202 -0.0063007 0 0 0 0 0 0 0 0 0 0 0 0 0 0 0 0 0
6.6055 -0.0020094 -0.0017464 -0.0034094 0.00073125 -0.0047431 0.0018975 0.0040469 -0.00067511 0.0042451 0.0048285 -0.0045316 -0.0092144 0 0 0 0 0 0 0 0 0 0 0 0 0 0 0 0 0
6.6094 -0.0024242 -0.0015067 0.00078685 -0.0023985 0.0029423 -0.0034436 0.0024765 -0.00050902 0.0023642 0.0043158 -0.0042434 0.0023118 0 0 0 0 0 0 0 0 0 0 0 0 0 0 0 0 0
6.6133 -0.0018393 -0.00076029 0.0052184 -0.0046189 0.009107 -0.0075164 0.0006275 -7.4101e-05 -0.00038404 0.0026451 -0.0027473 0.026592 0 0 0 0 0 0 0 0 0 0 0 0 0 0 0 0 0
6.6172 -0.00082847 0.00010381 0.0078168 -0.0057027 0.011782 -0.0098259 -0.0012843 0.00026002 -0.0018928 -0.00028757 -0.00031219 0.052357 0 0 0 0 0 0 0 0 0 0 0 0 0 0 0 0 0
6.6211 -0.00017686 0.00077591 0.0075481 -0.0060708 0.010908 -0.010647 -0.0033467 0.00029152 -0.0013598 -0.0037544 0.0023227 0.064574 0 0 0 0 0 0 0 0 0 0 0 0 0 0 0 0 0
6.625 -0.00031407 0.0011436 0.0049313 -0.0062444 0.00802 -0.010457 -0.0055575 8.8874e-05 0.00016907 -0.0064199 0.0045475 0.054162 0 0 0 0 0 0 0 0 0 0 0 0 0 0 0 0 0
6.6289 -0.0010594 0.0012129 0.0015355 -0.0062225 0.0050735 -0.0093827 -0.0073886 -0.00016805 0.00084337 -0.0071862 0.0061081 0.02495 0 0 0 0 0 0 0 0 0 0 0 0 0 0 0 0 0
6.6328 -0.0018073 0.00099654 -0.0010848 -0.0054333 0.0032506 -0.0071633 -0.0078846 -0.00040422 -0.00038229 -0.0059693 0.0068086 -0.0074702 0 0 0 0 0 0 0 0 0 0 0 0 0 0 0 0 0
6.6367 -0.0019592 0.00052179 -0.0022603 -0.0033662 0.0024145 -0.0036088 -0.006376 -0.00068497 -0.0029561 -0.0037045 0.0062028 -0.024901 0 0 0 0 0 0 0 0 0 0 0 0 0 0 0 0 0
6.6406 -0.0012931 -7.6132e-05 -0.0023781 -0.00027583 0.0014274 0.00089925 -0.0031974 -0.0010464 -0.0052733 -0.0015523 0.0038465 -0.017838 0 0 0 0 0 0 0 0 0 0 0 0 0 0 0 0 0
6.6445 -6.9223e-05 -0.00053656 -0.0023785 0.0027918 -0.00094052 0.005381 0.00034249 -0.0013298 -0.0059125 -1.7366e-05 1.6058e-05 0.0086512 0 0 0 0 0 0 0 0 0 0 0 0 0 0 0 0 0
6.6484 0.0011428 -0.00062297 -0.0030112 0.0047569 -0.0050388 0.00876 0.0028455 -0.0012361 -0.0045126 0.0012439 -0.0038912 0.038378 0 0 0 0 0 0 0 0 0 0 0 0 0 0 0 0 0
6.6523 0.0017921 -0.00033027 -0.0043381 0.0053419 -0.0098424 0.010449 0.0038224 -0.00058757 -0.0017766 0.002814 -0.0059709 0.054295 0 0 0 0 0 0 0 0 0 0 0 0 0 0 0 0 0
6.6563 0.0016512 6.1531e-05 -0.005727 0.0051526 -0.01327 0.010509 0.0038818 0.00044267 0.0011139 0.0047372 -0.0052026 0.048648 0 0 0 0 0 0 0 0 0 0 0 0 0 0 0 0 0
6.6602 0.00092501 0.0001786 -0.0062596 0.0049069 -0.013254 0.0092951 0.0039207 0.0013656 0.0030919 0.0063144 -0.0024726 0.026692 0 0 0 0 0 0 0 0 0 0 0 0 0 0 0 0 0
6.6641 8.8392e-05 -0.00015258 -0.0052744 0.0045904 -0.0090292 0.0070162 0.0041059 0.0016757 0.003524 0.006624 -0.00015393 0.0024352 0 0 0 0 0 0 0 0 0 0 0 0 0 0 0 0 0
6.668 -0.00045042 -0.00076124 -0.0027449 0.0034351 -0.001836 0.0036762 0.0036732 0.0011856 0.0023485 0.0052459 -0.00033036 -0.010099 0 0 0 0 0 0 0 0 0 0 0 0 0 0 0 0 0
6.6719 -0.00061165 -0.0012641 0.00068458 0.00080247 0.0055456 -0.0005398 0.0017854 0.00015118 0.00014971 0.0025553 -0.0030208 -0.0045513 0 0 0 0 0 0 0 0 0 0 0 0 0 0 0 0 0
6.6758 -0.00060959 -0.0013523 0.0040025 -0.0028904 0.010295 -0.0048913 -0.0013837 -0.00087667 -0.0019532 -0.00057119 -0.0059442 0.015016 0 0 0 0 0 0 0 0 0 0 0 0 0 0 0 0 0
6.6797 -0.00064714 -0.00098712 0.0062981 -0.0061742 0.011179 -0.0082088 -0.0044604 -0.0013443 -0.0027816 -0.003261 -0.0061766 0.036918 0 0 0 0 0 0 0 0 0 0 0 0 0 0 0 0 0
6.6836 -0.00063631 -0.00036108 0.0071356 -0.0075544 0.0091858 -0.0095329 -0.0058678 -0.00096311 -0.0018074 -0.004932 -0.0024544 0.048248 0 0 0 0 0 0 0 0 0 0 0 0 0 0 0 0 0
6.6875 -0.0002561 0.00029459 0.0066348 -0.0066465 0.0066677 -0.0087431 -0.0051301 0.00014901 0.00039149 -0.0052915 0.0037298 0.0417 0 0 0 0 0 0 0 0 0 0 0 0 0 0 0 0 0
6.6914 0.00065835 0.00085898 0.005246 -0.0043756 0.0055628 -0.0065966 -0.0032517 0.0014875 0.0023784 -0.0042975 0.0091376 0.019616 0 0 0 0 0 0 0 0 0 0 0 0 0 0 0 0 0
6.6953 0.0017752 0.001312 0.0034137 -0.0020779 0.0059879 -0.0041094 -0.0017807 0.0023669 0.0027437 -0.0022431 0.011087 -0.0070558 0 0 0 0 0 0 0 0 0 0 0 0 0 0 0 0 0
6.6992 0.0023844 0.0016307 0.0013817 -0.00038599 0.0062427 -0.0018108 -0.0014163 0.0022866 0.0010317 0.00019116 0.0092095 -0.024885 0 0 0 0 0 0 0 0 0 0 0 0 0 0 0 0 0
6.7031 0.0019725 0.0017389 -0.00074653 0.0010628 0.004216 0.000481 -0.001463 0.0012901 -0.001943 0.0021791 0.0053579 -0.025966 0 0 0 0 0 0 0 0 0 0 0 0 0 0 0 0 0
6.707 0.00075491 0.0015733 -0.0028111 0.002899 -0.00086453 0.0031953 -0.00063755 3.9257e-05 -0.0045799 0.0032411 0.0019281 -0.012616 0 0 0 0 0 0 0 0 0 0 0 0 0 0 0 0 0
6.7109 -0.00038963 0.0011827 -0.0044939 0.005087 -0.0076329 0.0063166 0.0015547 -0.00057504 -0.0054034 0.0035725 8.163e-05 0.0048739 0 0 0 0 0 0 0 0 0 0 0 0 0 0 0 0 0
6.7148 -0.00062444 0.00073398 -0.0054285 0.0067529 -0.013291 0.0091113 0.0041883 -0.00010232 -0.0038319 0.0038214 -0.00073741 0.016049 0 0 0 0 0 0 0 0 0 0 0 0 0 0 0 0 0
6.7188 9.6302e-05 0.00039773 -0.0054128 0.0069364 -0.015277 0.010517 0.0056237 0.0010254 -0.00044856 0.0044262 -0.0018326 0.017578 0 0 0 0 0 0 0 0 0 0 0 0 0 0 0 0 0
6.7227 0.00095016 0.00021962 -0.0045028 0.0054865 -0.012736 0.0098403 0.0048804 0.0017256 0.0032628 0.0051056 -0.0038685 0.013995 0 0 0 0 0 0 0 0 0 0 0 0 0 0 0 0 0
6.7266 0.00097308 0.00010458 -0.0029007 0.0031958 -0.0068922 0.0071789 0.0024077 0.0011015 0.0055717 0.0050231 -0.0062735 0.011524 0 0 0 0 0 0 0 0 0 0 0 0 0 0 0 0 0
6.7305 -4.7423e-05 -7.0391e-05 -0.00078425 0.0010508 -0.00022994 0.0032761 -0.0003979 -0.00075591 0.0053337 0.0035332 -0.0077719 0.011086 0 0 0 0 0 0 0 0 0 0 0 0 0 0 0 0 0
6.7344 -0.0013533 -0.00032458 0.0016988 -0.00063387 0.004868 -0.00095827 -0.0023922 -0.0027124 0.0026731 0.00083766 -0.0073902 0.0075941 0 0 0 0 0 0 0 0 0 0 0 0 0 0 0 0 0
6.7383 -0.0019058 -0.00054681 0.0042404 -0.0023328 0.00721 -0.0048158 -0.003455 -0.0034162 -0.00092418 -0.0020633 -0.0050363 -0.0034099 0 0 0 0 0 0 0 0 0 0 0 0 0 0 0 0 0
6.7422 -0.0013527 -0.00059152 0.0062308 -0.0045786 0.0071206 -0.0078164 -0.0042049 -0.0023704 -0.0033781 -0.004089 -0.0013398 -0.01854 0 0 0 0 0 0 0 0 0 0 0 0 0 0 0 0 0
6.7461 -0.00035902 -0.00040182 0.0069466 -0.0071337 0.0059825 -0.0095587 -0.0050933 -0.0003518 -0.00335 -0.0048068 0.0028348 -0.027026 0 0 0 0 0 0 0 0 0 0 0 0 0 0 0 0 0
6.75 1.5656e-05 -5.1804e-05 0.006034 -0.0089097 0.0053098 -0.0096993 -0.0058598 0.0012002 -0.0012631 -0.0045411 0.0066463 -0.020038 0 0 0 0 0 0 0 0 0 0 0 0 0 0 0 0 0
6.7539 -0.00070133 0.00031182 0.003885 -0.008758 0.005807 -0.0081534 -0.0058634 0.0013209 0.00087756 -0.0038593 0.0092249 -0.00062948 0 0 0 0 0 0 0 0 0 0 0 0 0 0 0 0 0
6.7578 -0.0019918 0.00055893 0.0014708 -0.0064227 0.0068717 -0.0052918 -0.0048537 0.00023155 0.00093184 -0.0030116 0.0097058 0.016175 0 0 0 0 0 0 0 0 0 0 0 0 0 0 0 0 0
6.7617 -0.0028824 0.00062015 -0.00035044 -0.0028099 0.0068702 -0.001861 -0.0033124 -0.00094263 -0.0016712 -0.001871 0.0076626 0.015282 0 0 0 0 0 0 0 0 0 0 0 0 0 0 0 0 0
6.7656 -0.0028666 0.0004767 -0.0015007 0.00064474 0.0041628 0.0013828 -0.0019885 -0.0011509 -0.0053519 -0.00033124 0.0036852 -0.004278 0 0 0 0 0 0 0 0 0 0 0 0 0 0 0 0 0
6.7695 -0.0023036 0.00014306 -0.0026773 0.0029417 -0.0016288 0.0040248 -0.0011359 -0.00023221 -0.0074972 0.0013614 -0.00055694 -0.026345 0 0 0 0 0 0 0 0 0 0 0 0 0 0 0 0 0
6.7734 -0.0019385 -0.00032262 -0.0045788 0.0040253 -0.0089391 0.0060169 -0.00029873 0.0010751 -0.0064579 0.0027563 -0.0031366 -0.030277 0 0 0 0 0 0 0 0 0 0 0 0 0 0 0 0 0
6.7773 -0.0020758 -0.0008006 -0.0069968 0.0045054 -0.014776 0.007373 0.001084 0.0018282 -0.002826 0.0036582 -0.0031354 -0.0092892 0 0 0 0 0 0 0 0 0 0 0 0 0 0 0 0 0
6.7813 -0.0022657 -0.0011312 -0.0086401 0.0049379 -0.016314 0.007865 0.0028713 0.0016142 0.0010422 0.0043368 -0.0013516 0.021881 0 0 0 0 0 0 0 0 0 0 0 0 0 0 0 0 0
6.7852 -0.0018092 -0.0011881 -0.0079818 0.0052942 -0.012613 0.0070641 0.0041047 0.00074323 0.00284 0.0051659 0.00025341 0.037875 0 0 0 0 0 0 0 0 0 0 0 0 0 0 0 0 0
6.7891 -0.00053505 -0.00095401 -0.0045091 0.0049956 -0.0053001 0.0047397 0.003816 -0.00012207 0.0019605 0.0060155 5.92e-05 0.023769 0 0 0 0 0 0 0 0 0 0 0 0 0 0 0 0 0
6.793 0.00096604 -0.00053446 0.00067549 0.0033999 0.0023243 0.0012559 0.0020296 -0.00046477 -0.00029158 0.0060746 -0.0019226 -0.011741 0 0 0 0 0 0 0 0 0 0 0 0 0 0 0 0 0
6.7969 0.0018841 -9.1112e-05 0.0054561 0.00033528 0.0072156 -0.0024448 -5.4198e-05 -0.00013523 -0.0019345 0.0044348 -0.0040434 -0.042708 0 0 0 0 0 0 0 0 0 0 0 0 0 0 0 0 0
6.8008 0.0019287 0.00025606 0.0080599 -0.0036713 0.0082683 -0.0053399 -0.00098864 0.00072892 -0.0018494 0.0010019 -0.0043424 -0.046679 0 0 0 0 0 0 0 0 0 0 0 0 0 0 0 0 0
6.8047 0.0014929 0.00048353 0.008089 -0.007565 0.0066705 -0.0069385 -0.00033873 0.0018388 -0.00041011 -0.0031071 -0.0021432 -0.022262 0 0 0 0 0 0 0 0 0 0 0 0 0 0 0 0 0
6.8086 0.0011038 0.00064115 0.006468 -0.010198 0.0047925 -0.0075022 0.00089606 0.0027872 0.0010846 -0.0061446 0.0013757 0.010927 0 0 0 0 0 0 0 0 0 0 0 0 0 0 0 0 0
6.8125 0.00079418 0.0007801 0.0044939 -0.010797 0.0044637 -0.0076663 0.0011453 0.0030807 0.0014815 -0.0068939 0.004087 0.028943 0 0 0 0 0 0 0 0 0 0 0 0 0 0 0 0 0
6.8164 0.00011903 0.00089595 0.0028847 -0.0092425 0.005808 -0.0077532 -0.00030987 0.002346 0.00045983 -0.0054723 0.0045416 0.02201 0 0 0 0 0 0 0 0 0 0 0 0 0 0 0 0 0
6.8203 -0.001174 0.00093214 0.0015767 -0.0060593 0.0073066 -0.0073495 -0.0026256 0.00065807 -0.0014787 -0.0031208 0.0030041 -0.00018982 0 0 0 0 0 0 0 0 0 0 0 0 0 0 0 0 0
6.8242 -0.0025721 0.00083772 0.00023411 -0.0021262 0.0069054 -0.0055413 -0.0040482 -0.0013165 -0.0034037 -0.0011826 0.0011141 -0.018938 0 0 0 0 0 0 0 0 0 0 0 0 0 0 0 0 0
6.8281 -0.0030437 0.00062858 -0.001196 0.0016955 0.0033909 -0.00169 -0.0033679 -0.0026132 -0.0043295 -0.0001313 0.00052028 -0.021836 0 0 0 0 0 0 0 0 0 0 0 0 0 0 0 0 0
6.832 -0.0019844 0.00039542 -0.0024408 0.0048103 -0.0027704 0.0038134 -0.00089592 -0.0025819 -0.0035116 0.00058699 0.0016148 -0.0099357 0 0 0 0 0 0 0 0 0 0 0 0 0 0 0 0 0
6.8359 5.5336e-05 0.00023957 -0.0032842 0.006912 -0.0095314 0.0094163 0.001863 -0.0013592 -0.0008157 0.0018586 0.0033219 0.007273 0 0 0 0 0 0 0 0 0 0 0 0 0 0 0 0 0
6.8398 0.0016692 0.00017798 -0.0038199 0.0078726 -0.014204 0.013079 0.0034958 0.00019837 0.0029226 0.0040012 0.0039968 0.02176 0 0 0 0 0 0 0 0 0 0 0 0 0 0 0 0 0
6.8438 0.0017515 9.9524e-05 -0.0042247 0.0076691 -0.014772 0.013369 0.0037458 0.0010959 0.0059724 0.0063896 0.0026529 0.031755 0 0 0 0 0 0 0 0 0 0 0 0 0 0 0 0 0
6.8477 0.00045625 -0.00016632 -0.0043218 0.0064127 -0.010949 0.010271 0.0034365 0.00085753 0.0065351 0.0078439 -0.00039925 0.038439 0 0 0 0 0 0 0 0 0 0 0 0 0 0 0 0 0
6.8516 -0.00097356 -0.00069152 -0.0035279 0.0043821 -0.0044032 0.0051862 0.0034162 -0.00021167 0.003984 0.007413 -0.0038445 0.040311 0 0 0 0 0 0 0 0 0 0 0 0 0 0 0 0 0
6.8555 -0.001372 -0.0013196 -0.0014109 0.0019393 0.0020449 0.00010509 0.0035737 -0.0012907 -0.00042253 0.0049699 -0.0062116 0.032775 0 0 0 0 0 0 0 0 0 0 0 0 0 0 0 0 0
6.8594 -0.00070664 -0.0016949 0.0016256 -0.0006353 0.0059353 -0.0034897 0.0028804 -0.0015801 -0.0041263 0.0012732 -0.0066114 0.014009 0 0 0 0 0 0 0 0 0 0 0 0 0 0 0 0 0
6.8633 -1.2219e-05 -0.0014774 0.004294 -0.0031964 0.0065246 -0.0053008 0.0004379 -0.00074508 -0.0049414 -0.0024446 -0.0049624 -0.0093596 0 0 0 0 0 0 0 0 0 0 0 0 0 0 0 0 0
6.8672 -0.0002851 -0.00060685 0.0052502 -0.0055616 0.005106 -0.0060692 -0.0034307 0.0009377 -0.0026138 -0.0050567 -0.0017776 -0.024091 0 0 0 0 0 0 0 0 0 0 0 0 0 0 0 0 0
6.8711 -0.0014403 0.0005947 0.0041683 -0.0072745 0.0040008 -0.0067745 -0.007072 0.002723 0.00098482 -0.0059914 0.0021596 -0.019952 0 0 0 0 0 0 0 0 0 0 0 0 0 0 0 0 0
6.875 -0.0023687 0.0015952 0.0020778 -0.0076356 0.0048376 -0.0077805 -0.008552 0.0037329 0.0032468 -0.0053924 0.0060012 0.00069924 0 0 0 0 0 0 0 0 0 0 0 0 0 0 0 0 0
6.8789 -0.0020359 0.0019933 0.00056191 -0.0061402 0.0073039 -0.0085296 -0.0070429 0.0033869 0.0027315 -0.0039576 0.0089421 0.022481 0 0 0 0 0 0 0 0 0 0 0 0 0 0 0 0 0
6.8828 -0.00052818 0.0017674 0.0004432 -0.0030253 0.0092845 -0.0079758 -0.003445 0.0017712 9.6688e-05 -0.0025309 0.010357 0.027582 0 0 0 0 0 0 0 0 0 0 0 0 0 0 0 0 0
6.8867 0.00099765 0.0012348 0.0010987 0.00061734 0.0083315 -0.00542 0.00022771 -0.00028973 -0.0026142 -0.0016286 0.0099893 0.0096604 0 0 0 0 0 0 0 0 0 0 0 0 0 0 0 0 0
6.8906 0.0014151 0.00076209 0.0010327 0.0034241 0.0034478 -0.0011377 0.0021972 -0.0016302 -0.003654 -0.0011593 0.0080485 -0.02021 0 0 0 0 0 0 0 0 0 0 0 0 0 0 0 0 0
6.8945 0.00069367 0.00048019 -0.00076568 0.0046685 -0.0040543 0.0036496 0.0019968 -0.0014729 -0.0028265 -0.00054212 0.0050979 -0.040947 0 0 0 0 0 0 0 0 0 0 0 0 0 0 0 0 0
6.8984 -0.00011773 0.0002448 -0.0038478 0.0047348 -0.011193 0.0074268 0.00056491 -8.6699e-06 -0.0013764 0.00081081 0.0017617 -0.036916 0 0 0 0 0 0 0 0 0 0 0 0 0 0 0 0 0
6.9023 3.8415e-05 -0.00014653 -0.0065472 0.004686 -0.014991 0.0092019 -0.00058115 0.001671 -0.00075957 0.0029528 -0.0015259 -0.0095209 0 0 0 0 0 0 0 0 0 0 0 0 0 0 0 0 0
6.9063 0.0011674 -0.00070388 -0.007222 0.0052342 -0.014084 0.0089282 -0.00042024 0.0023364 -0.001402 0.0052032 -0.0045397 0.024086 0 0 0 0 0 0 0 0 0 0 0 0 0 0 0 0 0
6.9102 0.0022131 -0.0012025 -0.0054565 0.0059997 -0.0093096 0.007293 0.00096919 0.0015327 -0.0024391 0.0064789 -0.0070665 0.04401 0 0 0 0 0 0 0 0 0 0 0 0 0 0 0 0 0
6.9141 0.0020975 -0.001379 -0.0022785 0.0057461 -0.0030614 0.0050971 0.0025762 -9.0117e-05 -0.0025325 0.0059669 -0.0087183 0.041911 0 0 0 0 0 0 0 0 0 0 0 0 0 0 0 0 0
6.918 0.00078064 -0.0011657 0.00068913 0.0034415 0.0021088 0.0027312 0.003184 -0.0013178 -0.0010045 0.0036781 -0.0089855 0.025406 0 0 0 0 0 0 0 0 0 0 0 0 0 0 0 0 0
6.9219 -0.00068453 -0.00073507 0.0023836 -0.00073803 0.004795 0.00012824 0.0021635 -0.0013368 0.0016129 0.00049217 -0.007551 0.0097998 0 0 0 0 0 0 0 0 0 0 0 0 0 0 0 0 0
6.9258 -0.0011351 -0.00032635 0.0028707 -0.0053158 0.0052858 -0.0028406 -0.00013261 -0.0003215 0.003953 -0.0023458 -0.0046316 0.0048551 0 0 0 0 0 0 0 0 0 0 0 0 0 0 0 0 0
6.9297 -0.00035367 -3.9228e-05 0.0030103 -0.0084205 0.0051264 -0.0059231 -0.0025909 0.0008083 0.0047238 -0.0039394 -0.001051 0.0081164 0 0 0 0 0 0 0 0 0 0 0 0 0 0 0 0 0
6.9336 0.00079674 0.00019884 0.003619 -0.0089644 0.0059603 -0.0084123 -0.0040437 0.0011808 0.0034588 -0.004194 0.0020738 0.010052 0 0 0 0 0 0 0 0 0 0 0 0 0 0 0 0 0
6.9375 0.0012295 0.00048048 0.0048045 -0.0072018 0.0082966 -0.0095155 -0.0040295 0.00059881 0.0006664 -0.0037348 0.0038639 0.005469 0 0 0 0 0 0 0 0 0 0 0 0 0 0 0 0 0
6.9414 0.0006168 0.00076502 0.0058879 -0.0043417 0.010959 -0.0088468 -0.0030828 -0.00047604 -0.0025643 -0.0033796 0.0040919 -8.5968e-05 0 0 0 0 0 0 0 0 0 0 0 0 0 0 0 0 0
6.9453 -0.00042007 0.00090102 0.005861 -0.0016332 0.011666 -0.0066195 -0.0022926 -0.001428 -0.0051233 -0.0035401 0.0032202 0.0045401 0 0 0 0 0 0 0 0 0 0 0 0 0 0 0 0 0
6.9492 -0.0010064 0.00080141 0.0040296 0.00035505 0.0085248 -0.0034051 -0.0023913 -0.0019327 -0.0062645 -0.0039491 0.0020598 0.024021 0 0 0 0 0 0 0 0 0 0 0 0 0 0 0 0 0
6.9531 -0.00084526 0.00057058 0.00048045 0.0018304 0.0015214 0.00026538 -0.0030693 -0.0019872 -0.0057327 -0.0038787 0.0012829 0.049319 0 0 0 0 0 0 0 0 0 0 0 0 0 0 0 0 0
6.957 -0.00038838 0.00042292 -0.0038426 0.0033387 -0.0070469 0.0040496 -0.0031349 -0.0016686 -0.0037506 -0.0026909 0.0010848 0.0632 0 0 0 0 0 0 0 0 0 0 0 0 0 0 0 0 0
6.9609 -0.00027421 0.00045647 -0.0074978 0.0052005 -0.013671 0.0075672 -0.0015051 -0.0010095 -0.00097004 -0.00034659 0.0011606 0.05452 0 0 0 0 0 0 0 0 0 0 0 0 0 0 0 0 0
6.9648 -0.00067889 0.0005186 -0.0092007 0.0071789 -0.015647 0.010113 0.0017262 -0.00013608 0.0016476 0.0024685 0.00095768 0.028407 0 0 0 0 0 0 0 0 0 0 0 0 0 0 0 0 0
6.9688 -0.0012291 0.00033068 -0.0084653 0.0085222 -0.012678 0.010758 0.0050712 0.00059306 0.0031336 0.0046908 3.139e-05 0.0025058 0 0 0 0 0 0 0 0 0 0 0 0 0 0 0 0 0
6.9727 -0.0014827 -0.00021855 -0.0058493 0.0083331 -0.0069395 0.0089308 0.0065786 0.00076818 0.0029799 0.005476 -0.0016771 -0.0078777 0 0 0 0 0 0 0 0 0 0 0 0 0 0 0 0 0
6.9766 -0.0014025 -0.00089151 -0.0026051 0.0061008 -0.0015707 0.0050363 0.0052414 0.00035452 0.001524 0.0046589 -0.0037445 -0.0022784 0 0 0 0 0 0 0 0 0 0 0 0 0 0 0 0 0
6.9805 -0.0013188 -0.0012336 7.7694e-05 0.0021298 0.0013367 0.00047282 0.0017498 -0.00010731 -0.00010341 0.0027849 -0.0053773 0.0063268 0 0 0 0 0 0 0 0 0 0 0 0 0 0 0 0 0
6.9844 -0.0014735 -0.00093361 0.0017284 -0.0024328 0.0018585 -0.0031427 -0.0020304 0.0001126 -0.00060421 0.00071649 -0.0057074 0.0052668 0 0 0 0 0 0 0 0 0 0 0 0 0 0 0 0 0
6.9883 -0.0016932 -0.00010333 0.002687 -0.0061002 0.0017939 -0.0050171 -0.0044086 0.0011972 0.00059506 -0.00089774 -0.0041977 -0.0051788 0 0 0 0 0 0 0 0 0 0 0 0 0 0 0 0 0
6.9922 -0.0015735 0.0007757 0.0035964 -0.0078393 0.003119 -0.0056263 -0.0049223 0.0024112 0.0028181 -0.0019283 -0.0010045 -0.01267 0 0 0 0 0 0 0 0 0 0 0 0 0 0 0 0 0
6.9961 -0.00097293 0.001205 0.0047362 -0.0076136 0.0064886 -0.0061316 -0.0042866 0.0025948 0.0044732 -0.0026647 0.0029196 -0.00633 0 0 0 0 0 0 0 0 0 0 0 0 0 0 0 0 0
7 -0.00025523 0.00103 0.0057431 -0.0062425 0.010745 -0.0072165 -0.0034548 0.0012159 0.0041363 -0.0034286 0.0061442 0.010778 0 0 0 0 0 0 0 0 0 0 0 0 0 0 0 0 0
7.0039 2.5277e-05 0.00051995 0.0059083 -0.0046638 0.013614 -0.0083428 -0.0027565 -0.00096193 0.0016377 -0.0042129 0.0074392 0.023251 0 0 0 0 0 0 0 0 0 0 0 0 0 0 0 0 0
7.0078 -0.00029942 0.00012566 0.0047545 -0.0032086 0.013033 -0.008102 -0.0018784 -0.0023193 -0.0017064 -0.0046164 0.0064634 0.018231 0 0 0 0 0 0 0 0 0 0 0 0 0 0 0 0 0
7.0117 -0.00077401 0.00013251 0.0024058 -0.0015044 0.0083334 -0.0053985 -0.00053904 -0.0016752 -0.0039789 -0.004109 0.0039973 -0.00089282 0 0 0 0 0 0 0 0 0 0 0 0 0 0 0 0 0
7.0156 -0.00070559 0.00048197 -0.00049158 0.00093618 0.00070283 -0.00046793 0.00098298 0.00065483 -0.0040445 -0.0024275 0.00147 -0.016034 0 0 0 0 0 0 0 0 0 0 0 0 0 0 0 0 0
7.0195 0.0001708 0.00086571 -0.0031376 0.0040165 -0.0072472 0.0051198 0.0020853 0.0030099 -0.002366 0.00017873 2.0511e-05 -0.010773 0 0 0 0 0 0 0 0 0 0 0 0 0 0 0 0 0
7.0234 0.0013855 0.00097513 -0.0049052 0.0069139 -0.012633 0.0094418 0.0025763 0.0036807 -0.00059991 0.003009 -0.00027045 0.013691 0 0 0 0 0 0 0 0 0 0 0 0 0 0 0 0 0
7.0273 0.0020928 0.00070141 -0.0054573 0.0086177 -0.013681 0.011346 0.0030358 0.002265 -0.00028428 0.0052257 -0.00037669 0.038456 0 0 0 0 0 0 0 0 0 0 0 0 0 0 0 0 0
7.0313 0.0017731 0.00016511 -0.0047404 0.0086212 -0.010652 0.010852 0.0042683 -6.7466e-05 -0.0016593 0.006218 -0.0014875 0.043267 0 0 0 0 0 0 0 0 0 0 0 0 0 0 0 0 0
7.0352 0.00064834 -0.00039676 -0.0029949 0.0071372 -0.0057 0.0086932 0.0062927 -0.0015907 -0.0035384 0.005816 -0.0039325 0.024167 0 0 0 0 0 0 0 0 0 0 0 0 0 0 0 0 0
7.0391 -0.00052827 -0.00077507 -0.00075488 0.0047255 -0.0015899 0.0056055 0.0079131 -0.0014006 -0.0042825 0.0042793 -0.0067206 -0.0038619 0 0 0 0 0 0 0 0 0 0 0 0 0 0 0 0 0
7.043 -0.001073 -0.00087328 0.0013109 0.0018154 3.4944e-05 0.0020256 0.0074697 1.1669e-05 -0.0030603 0.0021226 -0.0081231 -0.021108 0 0 0 0 0 0 0 0 0 0 0 0 0 0 0 0 0
7.0469 -0.00082341 -0.00071228 0.0027428 -0.0013632 -0.0003303 -0.0016931 0.0042409 0.0013713 -0.00042422 -9.8584e-05 -0.0069198 -0.020089 0 0 0 0 0 0 0 0 0 0 0 0 0 0 0 0 0
7.0508 -0.00011788 -0.00038696 0.0035751 -0.0044571 -0.00054116 -0.0050213 -0.00074961 0.0017497 0.0021508 -0.0019558 -0.0033701 -0.0093627 0 0 0 0 0 0 0 0 0 0 0 0 0 0 0 0 0
7.0547 0.00056314 -1.4667e-05 0.004248 -0.0067888 0.0014568 -0.007378 -0.0053172 0.0011921 0.0032968 -0.003243 0.0008566 -0.0019379 0 0 0 0 0 0 0 0 0 0 0 0 0 0 0 0 0
7.0586 0.00091762 0.00030085 0.0051192 -0.0076709 0.0058896 -0.0085227 -0.0076519 0.0004177 0.0025484 -0.0039991 0.0037688 -0.0012118 0 0 0 0 0 0 0 0 0 0 0 0 0 0 0 0 0
7.0625 0.00088477 0.00048669 0.0059697 -0.0069971 0.010748 -0.0087049 -0.0074952 4.8996e-05 0.0004382 -0.0044369 0.0043504 0.001076 0 0 0 0 0 0 0 0 0 0 0 0 0 0 0 0 0
7.0664 0.00053831 0.00050922 0.0060079 -0.00544 0.013065 -0.0082865 -0.0059828 0.00015875 -0.0019826 -0.0047626 0.0031172 0.013543 0 0 0 0 0 0 0 0 0 0 0 0 0 0 0 0 0
7.0703 1.3368e-05 0.00038503 0.004483 -0.0038981 0.010954 -0.0071885 -0.0044023 0.00045879 -0.0037391 -0.0049438 0.0015769 0.033278 0 0 0 0 0 0 0 0 0 0 0 0 0 0 0 0 0
7.0742 -0.00048288 0.00019052 0.0014393 -0.0026378 0.0049034 -0.0048267 -0.0030718 0.00075992 -0.0043019 -0.0045902 0.0010705 0.046653 0 0 0 0 0 0 0 0 0 0 0 0 0 0 0 0 0
7.0781 -0.00070209 4.5414e-05 -0.0020713 -0.00102 -0.0025421 -0.00077419 -0.0013444 0.0011269 -0.0036795 -0.0031216 0.0018772 0.042643 0 0 0 0 0 0 0 0 0 0 0 0 0 0 0 0 0
7.082 -0.00051173 5.0227e-05 -0.0045906 0.0017774 -0.0083879 0.0044088 0.0013774 0.0015925 -0.0023357 -0.00022272 0.0031701 0.024964 0 0 0 0 0 0 0 0 0 0 0 0 0 0 0 0 0
7.0859 -5.5632e-05 0.00020219 -0.0052388 0.0056357 -0.010864 0.0090672 0.0046861 0.0018514 -0.00097436 0.0036862 0.0037235 0.0099186 0 0 0 0 0 0 0 0 0 0 0 0 0 0 0 0 0
7.0898 0.00029725 0.00036408 -0.0042869 0.0090993 -0.010101 0.011381 0.0072327 0.001403 -0.0001932 0.0073722 0.0027768 0.011091 0 0 0 0 0 0 0 0 0 0 0 0 0 0 0 0 0
7.0938 0.00024902 0.00034817 -0.0028496 0.010262 -0.0075867 0.010646 0.007756 9.7057e-05 -0.00012139 0.0093184 0.00047555 0.025713 0 0 0 0 0 0 0 0 0 0 0 0 0 0 0 0 0
7.0977 -0.00014105 8.125e-05 -0.0019657 0.0082778 -0.0050229 0.0077748 0.006112 -0.001481 -0.00030529 0.008617 -0.0022851 0.036526 0 0 0 0 0 0 0 0 0 0 0 0 0 0 0 0 0
7.1016 -0.00049208 -0.00028811 -0.001828 0.0041504 -0.0033692 0.0045172 0.0033733 -0.0022877 -3.6122e-05 0.0056138 -0.0043988 0.028091 0 0 0 0 0 0 0 0 0 0 0 0 0 0 0 0 0
7.1055 -0.00047955 -0.00047018 -0.001758 2.68e-05 -0.0025288 0.0020389 0.00095573 -0.0016381 0.001033 0.0017682 -0.0051144 0.0022373 0 0 0 0 0 0 0 0 0 0 0 0 0 0 0 0 0
7.1094 -0.00020531 -0.00027653 -0.00087198 -0.0024414 -0.0016315 0.00012567 -0.0004085 0.00014239 0.0024623 -0.0012594 -0.0043726 -0.022203 0 0 0 0 0 0 0 0 0 0 0 0 0 0 0 0 0
7.1133 -0.00015974 0.00018018 0.0011578 -0.0032361 0.0003398 -0.0022891 -0.00098593 0.0018662 0.0032223 -0.0026654 -0.0027941 -0.025456 0 0 0 0 0 0 0 0 0 0 0 0 0 0 0 0 0
7.1172 -0.00074759 0.00054331 0.0038301 -0.0036338 0.0038469 -0.0057855 -0.001503 0.0023742 0.0024646 -0.0029125 -0.0013142 -0.0039996 0 0 0 0 0 0 0 0 0 0 0 0 0 0 0 0 0
7.1211 -0.0018017 0.00052505 0.0061466 -0.0047689 0.0082928 -0.0095679 -0.0023654 0.0014356 0.00029825 -0.0031776 -0.00060062 0.026547 0 0 0 0 0 0 0 0 0 0 0 0 0 0 0 0 0
7.125 -0.0025796 0.00020887 0.0071956 -0.0064613 0.012029 -0.011858 -0.0033487 -0.00010459 -0.0020818 -0.0042828 -0.00057674 0.044827 0 0 0 0 0 0 0 0 0 0 0 0 0 0 0 0 0
7.1289 -0.0023189 3.1131e-05 0.0065541 -0.007362 0.013057 -0.011229 -0.0039317 -0.0010365 -0.0031003 -0.0059648 -0.00043326 0.040883 0 0 0 0 0 0 0 0 0 0 0 0 0 0 0 0 0
7.1328 -0.00089655 0.00039869 0.0043536 -0.0062117 0.010185 -0.0077051 -0.0038423 -0.00073331 -0.0018788 -0.0070482 0.00074598 0.022237 0 0 0 0 0 0 0 0 0 0 0 0 0 0 0 0 0
7.1367 0.00099406 0.0012587 0.0011428 -0.003002 0.0039615 -0.0027186 -0.0032762 0.00044137 0.0010827 -0.0063499 0.0031122 0.0052186 0 0 0 0 0 0 0 0 0 0 0 0 0 0 0 0 0
7.1406 0.0023242 0.0020361 -0.0022721 0.00099836 -0.0033594 0.0019367 -0.0026413 0.001529 0.0041131 -0.0035762 0.0056389 0.00098103 0 0 0 0 0 0 0 0 0 0 0 0 0 0 0 0 0
7.1445 0.0024699 0.002055 -0.0049875 0.0042755 -0.0089639 0.0052069 -0.0021321 0.001757 0.0053474 0.00045525 0.0066454 0.0086927 0 0 0 0 0 0 0 0 0 0 0 0 0 0 0 0 0
7.1484 0.0016022 0.0011091 -0.0062462 0.0061405 -0.011063 0.0070776 -0.0015443 0.0010434 0.0038633 0.0043457 0.0050013 0.019986 0 0 0 0 0 0 0 0 0 0 0 0 0 0 0 0 0
7.1523 0.00044885 -0.00032677 -0.0057534 0.0069025 -0.009834 0.0080445 -0.0004794 -9.3503e-05 0.00029117 0.0069107 0.0010988 0.028122 0 0 0 0 0 0 0 0 0 0 0 0 0 0 0 0 0
7.1563 -0.00030287 -0.0014536 -0.0038727 0.0071529 -0.0070565 0.0084126 0.0012419 -0.001008 -0.0034584 0.0076698 -0.0032503 0.032568 0 0 0 0 0 0 0 0 0 0 0 0 0 0 0 0 0
7.1602 -0.00043977 -0.0017716 -0.0014863 0.0069929 -0.0047364 0.0080495 0.0032763 -0.0013283 -0.0052227 0.0068298 -0.0060003 0.035977 0 0 0 0 0 0 0 0 0 0 0 0 0 0 0 0 0
7.1641 -0.0001933 -0.001421 0.00048334 0.0059738 -0.0037324 0.0066424 0.0047885 -0.0010367 -0.0038306 0.0049764 -0.0062232 0.038552 0 0 0 0 0 0 0 0 0 0 0 0 0 0 0 0 0
7.168 0.00010732 -0.00095419 0.001607 0.0037232 -0.0033405 0.0040531 0.0048345 -0.00032702 0.00013035 0.0027767 -0.0045451 0.03648 0 0 0 0 0 0 0 0 0 0 0 0 0 0 0 0 0
7.1719 0.0003242 -0.00078556 0.0021624 0.00054849 -0.002034 0.00044156 0.0029205 0.00053313 0.0045281 0.00079644 -0.0023808 0.025978 0 0 0 0 0 0 0 0 0 0 0 0 0 0 0 0 0
7.1758 0.00051627 -0.00084824 0.002856 -0.0026105 0.0012604 -0.0037869 -0.00057553 0.0012495 0.006862 -0.0006441 -0.00072614 0.0084078 0 0 0 0 0 0 0 0 0 0 0 0 0 0 0 0 0
7.1797 0.00075301 -0.00075903 0.0042296 -0.0048184 0.006252 -0.0079821 -0.004432 0.0015597 0.0057561 -0.0015962 0.00039931 -0.0089676 0 0 0 0 0 0 0 0 0 0 0 0 0 0 0 0 0
7.1836 0.00097942 -0.00028275 0.0061534 -0.0057404 0.011286 -0.01119 -0.0071553 0.0013834 0.0018199 -0.0024481 0.0014646 -0.017586 0 0 0 0 0 0 0 0 0 0 0 0 0 0 0 0 0
7.1875 0.0010525 0.00039353 0.0077611 -0.0056648 0.014181 -0.012304 -0.0078097 0.00095661 -0.002746 -0.0036044 0.0025447 -0.013587 0 0 0 0 0 0 0 0 0 0 0 0 0 0 0 0 0
7.1914 0.00085978 0.00084583 0.0079021 -0.0050157 0.013382 -0.010604 -0.0065435 0.00074748 -0.0055749 -0.0050243 0.0030479 -0.00036322 0 0 0 0 0 0 0 0 0 0 0 0 0 0 0 0 0
7.1953 0.00037361 0.00084383 0.0058658 -0.0038913 0.0088142 -0.0063789 -0.0043783 0.0011154 -0.0056031 -0.0060243 0.0023679 0.01397 0 0 0 0 0 0 0 0 0 0 0 0 0 0 0 0 0
7.1992 -0.00037671 0.00056519 0.0019464 -0.0020715 0.0020253 -0.0010543 -0.0023819 0.0019611 -0.0035511 -0.0056408 0.00074074 0.021861 0 0 0 0 0 0 0 0 0 0 0 0 0 0 0 0 0
7.2031 -0.0013144 0.00037247 -0.0025312 0.00056305 -0.0045045 0.0035062 -0.00088678 0.002709 -0.0011561 -0.0033852 -0.00071043 0.020568 0 0 0 0 0 0 0 0 0 0 0 0 0 0 0 0 0
7.207 -0.0022498 0.00040115 -0.0058214 0.0036418 -0.0085786 0.0061048 0.00057005 0.0027136 0.00014741 0.00020043 -0.00095831 0.012909 0 0 0 0 0 0 0 0 0 0 0 0 0 0 0 0 0
7.2109 -0.0028386 0.00041073 -0.0067137 0.0063219 -0.009412 0.0068591 0.0025278 0.0017914 5.7093e-05 0.0037085 -0.00016762 0.0045621 0 0 0 0 0 0 0 0 0 0 0 0 0 0 0 0 0
7.2148 -0.0027089 7.106e-05 -0.0052598 0.0076955 -0.0079726 0.0068365 0.0047826 0.00042161 -0.00075668 0.005707 0.00027932 -3.3486e-05 0 0 0 0 0 0 0 0 0 0 0 0 0 0 0 0 0
7.2188 -0.001747 -0.00061558 -0.0027543 0.0072616 -0.0062284 0.0069803 0.0062928 -0.00058092 -0.0014135 0.0056298 -0.00095143 -0.00044354 0 0 0 0 0 0 0 0 0 0 0 0 0 0 0 0 0
7.2227 -0.00030917 -0.001221 -0.00089496 0.0051491 -0.0057077 0.0072597 0.0059838 -0.00066876 -0.0014065 0.0040328 -0.0036901 0.00030933 0 0 0 0 0 0 0 0 0 0 0 0 0 0 0 0 0
7.2266 0.00089243 -0.0012621 -0.000631 0.002014 -0.0063474 0.0067689 0.0037591 5.3195e-05 -0.00062225 0.002064 -0.0060727 -0.00067718 0 0 0 0 0 0 0 0 0 0 0 0 0 0 0 0 0
7.2305 0.0012299 -0.00068191 -0.0015095 -0.0012639 -0.0065096 0.0046343 0.00075854 0.00095896 0.00089972 0.00062921 -0.0059897 -0.0024746 0 0 0 0 0 0 0 0 0 0 0 0 0 0 0 0 0
7.2344 0.0006071 5.5582e-05 -0.002038 -0.0039174 -0.004244 0.00088989 -0.0014436 0.0014068 0.0029575 -8.4558e-05 -0.002979 -0.00016101 0 0 0 0 0 0 0 0 0 0 0 0 0 0 0 0 0
7.2383 -0.00046293 0.00038259 -0.00085022 -0.0055435 0.0010803 -0.0034308 -0.002043 0.0011889 0.0048941 -0.00045602 0.0011824 0.010719 0 0 0 0 0 0 0 0 0 0 0 0 0 0 0 0 0
7.2422 -0.0012442 0.00016599 0.0021727 -0.006182 0.0079902 -0.0069844 -0.0015678 0.00059756 0.0055558 -0.00092939 0.0038533 0.028525 0 0 0 0 0 0 0 0 0 0 0 0 0 0 0 0 0
7.2461 -0.0013246 -0.00016388 0.0056828 -0.0061661 0.013596 -0.0089194 -0.0013331 0.00013343 0.0039479 -0.0016468 0.0037463 0.044423 0 0 0 0 0 0 0 0 0 0 0 0 0 0 0 0 0
7.25 -0.00087987 -3.3661e-05 0.0077359 -0.0057982 0.015297 -0.0091396 -0.0023026 0.00014811 0.000258 -0.0024354 0.002031 0.048322 0 0 0 0 0 0 0 0 0 0 0 0 0 0 0 0 0
7.2539 -0.00045388 0.00070173 0.0071094 -0.0050635 0.012339 -0.007982 -0.0043441 0.00067395 -0.0037521 -0.0029946 0.0012919 0.037666 0 0 0 0 0 0 0 0 0 0 0 0 0 0 0 0 0
7.2578 -0.00046593 0.0015874 0.0040939 -0.00363 0.0061782 -0.0057886 -0.0064265 0.0014668 -0.005683 -0.0030281 0.0032068 0.020945 0 0 0 0 0 0 0 0 0 0 0 0 0 0 0 0 0
7.2617 -0.00086602 0.0019617 0.00022122 -0.0011919 -0.00046105 -0.0028124 -0.0074397 0.0021281 -0.0042883 -0.0022727 0.0069552 0.011498 0 0 0 0 0 0 0 0 0 0 0 0 0 0 0 0 0
7.2656 -0.0012057 0.0015404 -0.0027907 0.0021001 -0.00516 0.00058284 -0.006869 0.0022209 -0.00065589 -0.00057609 0.0097389 0.016058 0 0 0 0 0 0 0 0 0 0 0 0 0 0 0 0 0
7.2695 -0.0010292 0.00064723 -0.0040552 0.005503 -0.0069892 0.0038145 -0.0048762 0.001419 0.0024092 0.001901 0.00897 0.028443 0 0 0 0 0 0 0 0 0 0 0 0 0 0 0 0 0
7.2734 -0.00024799 -9.9996e-05 -0.0038201 0.0080083 -0.0067032 0.0062975 -0.001981 -0.0002721 0.0025182 0.0045375 0.0042974 0.034965 0 0 0 0 0 0 0 0 0 0 0 0 0 0 0 0 0
7.2773 0.00078227 -0.0003255 -0.0029954 0.0088977 -0.0059848 0.0077797 0.0011875 -0.002339 -0.00034204 0.0064264 -0.0021272 0.027318 0 0 0 0 0 0 0 0 0 0 0 0 0 0 0 0 0
7.2813 0.0015025 -0.00015481 -0.0023969 0.0080922 -0.0062633 0.0083931 0.0039028 -0.0038594 -0.0037122 0.0068783 -0.0072152 0.010881 0 0 0 0 0 0 0 0 0 0 0 0 0 0 0 0 0
7.2852 0.0015042 -8.2481e-07 -0.0022643 0.0060482 -0.0077629 0.0083095 0.0053765 -0.0039682 -0.0045956 0.0058873 -0.0089751 -7.2332e-05 0 0 0 0 0 0 0 0 0 0 0 0 0 0 0 0 0
7.2891 0.00076319 -0.0001361 -0.0022719 0.003365 -0.009282 0.0073618 0.0050787 -0.0024518 -0.0018612 0.0041245 -0.0074932 0.003632 0 0 0 0 0 0 0 0 0 0 0 0 0 0 0 0 0
7.293 -0.00035719 -0.00047273 -0.0018642 0.00048614 -0.0088615 0.0051017 0.003172 -1.4748e-05 0.0028559 0.0024053 -0.0043941 0.016245 0 0 0 0 0 0 0 0 0 0 0 0 0 0 0 0 0
7.2969 -0.0013013 -0.00071708 -0.00062876 -0.0022916 -0.0050539 0.0013456 0.00057681 0.0020777 0.0064411 0.0010693 -0.0015165 0.021605 0 0 0 0 0 0 0 0 0 0 0 0 0 0 0 0 0
7.3008 -0.0016057 -0.00068799 0.0014587 -0.0046495 0.0019002 -0.0032835 -0.001567 0.002804 0.0066462 -0.00016922 0.00010831 0.0085402 0 0 0 0 0 0 0 0 0 0 0 0 0 0 0 0 0
7.3047 -0.0011437 -0.0004646 0.0039533 -0.0062238 0.0097782 -0.0074046 -0.0026643 0.0020677 0.0035998 -0.0017666 0.00045423 -0.017275 0 0 0 0 0 0 0 0 0 0 0 0 0 0 0 0 0
7.3086 -0.00020253 -0.0002499 0.0060399 -0.0068159 0.015333 -0.0096122 -0.0029676 0.00073425 -0.00056061 -0.0037216 0.00011298 -0.036808 0 0 0 0 0 0 0 0 0 0 0 0 0 0 0 0 0
7.3125 0.00067771 -0.0001364 0.0068415 -0.006594 0.016065 -0.0093489 -0.0031248 -1.5492e-05 -0.0033928 -0.0053772 -0.0001792 -0.033964 0 0 0 0 0 0 0 0 0 0 0 0 0 0 0 0 0
7.3164 0.0010482 -3.1787e-05 0.0058736 -0.0059799 0.01173 -0.007206 -0.0034215 0.00047359 -0.0037346 -0.0058557 0.00013762 -0.0098211 0 0 0 0 0 0 0 0 0 0 0 0 0 0 0 0 0
7.3203 0.00086557 0.00019712 0.0033938 -0.0052357 0.0045302 -0.0044125 -0.0034813 0.001915 -0.0021158 -0.0047452 0.0012197 0.018258 0 0 0 0 0 0 0 0 0 0 0 0 0 0 0 0 0
7.3242 0.00052882 0.00053771 0.00035121 -0.0041365 -0.00219 -0.001949 -0.0027163 0.0033587 -4.5428e-05 -0.0024374 0.0026514 0.031513 0 0 0 0 0 0 0 0 0 0 0 0 0 0 0 0 0
7.3281 0.00056366 0.00080258 -0.0021289 -0.0021207 -0.0059331 8.4913e-07 -0.0010397 0.0039015 0.0010349 0.0001475 0.0035077 0.024615 0 0 0 0 0 0 0 0 0 0 0 0 0 0 0 0 0
7.332 0.0011709 0.00077704 -0.0034103 0.0011145 -0.0063798 0.0018915 0.00092432 0.0032877 0.00044986 0.0021711 0.0028102 0.0073064 0 0 0 0 0 0 0 0 0 0 0 0 0 0 0 0 0
7.3359 0.0020126 0.00038694 -0.0036623 0.0050707 -0.0052277 0.0041815 0.0023599 0.0020063 -0.0014998 0.0033074 0.00021024 -0.0070036 0 0 0 0 0 0 0 0 0 0 0 0 0 0 0 0 0
7.3398 0.002455 -0.00026147 -0.0035658 0.008486 -0.0047411 0.0067859 0.0029597 0.00089282 -0.0036685 0.0037241 -0.003592 -0.013292 0 0 0 0 0 0 0 0 0 0 0 0 0 0 0 0 0
7.3438 0.0021027 -0.00096765 -0.0036428 0.010013 -0.0060733 0.0090072 0.0030719 0.0005609 -0.0045077 0.0037657 -0.007096 -0.016071 0 0 0 0 0 0 0 0 0 0 0 0 0 0 0 0 0
7.3477 0.0011775 -0.0015371 -0.0037638 0.0090406 -0.0084765 0.0099086 0.0031757 0.0010387 -0.0028664 0.0036797 -0.0088226 -0.020358 0 0 0 0 0 0 0 0 0 0 0 0 0 0 0 0 0
7.3516 0.0003848 -0.0018225 -0.0032432 0.0060387 -0.0098369 0.0088133 0.003297 0.0017978 0.0011038 0.0035511 -0.0081479 -0.023781 0 0 0 0 0 0 0 0 0 0 0 0 0 0 0 0 0
7.3555 0.00034207 -0.001738 -0.0014316 0.0022041 -0.0081015 0.0056429 0.0030273 0.0021203 0.0056189 0.0033486 -0.0055887 -0.019088 0 0 0 0 0 0 0 0 0 0 0 0 0 0 0 0 0
7.3594 0.0010397 -0.0013048 0.0016868 -0.001263 -0.0026803 0.0010012 0.002105 0.0015781 0.0080832 0.002929 -0.0024181 -0.0042011 0 0 0 0 0 0 0 0 0 0 0 0 0 0 0 0 0
7.3633 0.0018106 -0.00069996 0.0053538 -0.0037054 0.0049916 -0.0039724 0.00085025 0.00034326 0.0067923 0.0020187 5.0233e-05 0.012008 0 0 0 0 0 0 0 0 0 0 0 0 0 0 0 0 0
7.3672 0.0018606 -0.00021025 0.0084115 -0.0050804 0.012035 -0.0079469 -0.00011211 -0.00087933 0.0023199 0.00032435 0.0010609 0.016066 0 0 0 0 0 0 0 0 0 0 0 0 0 0 0 0 0
7.3711 0.00092273 -5.8121e-05 0.0098671 -0.0056741 0.01555 -0.0098862 -0.00057694 -0.0013055 -0.0026483 -0.0021835 0.0006714 0.0031413 0 0 0 0 0 0 0 0 0 0 0 0 0 0 0 0 0
7.375 -0.00051768 -0.00022313 0.0092748 -0.0057715 0.014143 -0.0094989 -0.0010696 -0.00065319 -0.0051453 -0.0050194 -0.00033793 -0.01636 0 0 0 0 0 0 0 0 0 0 0 0 0 0 0 0 0
7.3789 -0.0016174 -0.00044282 0.0068138 -0.0054826 0.0087195 -0.0073706 -0.0022526 0.00056368 -0.0040977 -0.0072541 -0.00084275 -0.024702 0 0 0 0 0 0 0 0 0 0 0 0 0 0 0 0 0
7.3828 -0.0018453 -0.00043859 0.0031767 -0.0047167 0.0020186 -0.0046068 -0.0039567 0.0013144 -0.0011042 -0.007969 1.5517e-05 -0.012732 0 0 0 0 0 0 0 0 0 0 0 0 0 0 0 0 0
7.3867 -0.001358 -0.00018394 -0.00061245 -0.0032447 -0.0029355 -0.0021528 -0.0049276 0.00078394 0.0008644 -0.0068003 0.0022019 0.011345 0 0 0 0 0 0 0 0 0 0 0 0 0 0 0 0 0
7.3906 -0.00078208 4.631e-05 -0.0034696 -0.00086132 -0.0045914 -0.00025196 -0.0037802 -0.00096067 -0.00018373 -0.0041643 0.0045697 0.029134 0 0 0 0 0 0 0 0 0 0 0 0 0 0 0 0 0
7.3945 -0.00062849 -7.4944e-05 -0.0046587 0.002338 -0.0037115 0.0015398 -0.00039338 -0.0029179 -0.0037425 -0.00099537 0.0054097 0.028688 0 0 0 0 0 0 0 0 0 0 0 0 0 0 0 0 0
7.3984 -0.00086571 -0.00059033 -0.0041917 0.0057106 -0.0026831 0.003779 0.0036319 -0.0038245 -0.0072841 0.0017784 0.0036014 0.014886 0 0 0 0 0 0 0 0 0 0 0 0 0 0 0 0 0
7.4023 -0.0010075 -0.0011543 -0.002894 0.0081339 -0.0037063 0.006455 0.0060584 -0.0030743 -0.0082393 0.0036309 -0.00042491 0.0039073 0 0 0 0 0 0 0 0 0 0 0 0 0 0 0 0 0
7.4063 -0.00059513 -0.0012876 -0.0019194 0.0085315 -0.007097 0.008764 0.005767 -0.0011655 -0.0058534 0.0044887 -0.0047736 0.0074743 0 0 0 0 0 0 0 0 0 0 0 0 0 0 0 0 0
7.4102 0.00038142 -0.00078531 -0.0019352 0.0065953 -0.010914 0.0095373 0.0035821 0.00068161 -0.0015558 0.0045319 -0.0073301 0.022129 0 0 0 0 0 0 0 0 0 0 0 0 0 0 0 0 0
7.4141 0.0014879 8.1518e-05 -0.0025732 0.0031349 -0.012205 0.0080065 0.0013959 0.0014265 0.0022152 0.0039814 -0.0072573 0.033474 0 0 0 0 0 0 0 0 0 0 0 0 0 0 0 0 0
7.418 0.0022259 0.00075487 -0.0026597 -0.00034328 -0.0090115 0.0043354 0.00043215 0.00090608 0.0036568 0.0029987 -0.0054923 0.030691 0 0 0 0 0 0 0 0 0 0 0 0 0 0 0 0 0
7.4219 0.00241 0.00081478 -0.0011475 -0.0026179 -0.0017661 -0.00043884 0.00029775 -0.0001899 0.0025341 0.0016627 -0.0037806 0.01717 0 0 0 0 0 0 0 0 0 0 0 0 0 0 0 0 0
7.4258 0.0022075 0.00028954 0.0019415 -0.0035471 0.0068351 -0.0049552 -0.00033342 -0.00095928 -7.1556e-06 -3.6794e-05 -0.0030737 0.0074921 0 0 0 0 0 0 0 0 0 0 0 0 0 0 0 0 0
7.4297 0.001865 -0.00038499 0.0053427 -0.0039944 0.013318 -0.0081478 -0.0021835 -0.00095309 -0.0023193 -0.0021439 -0.0027313 0.014278 0 0 0 0 0 0 0 0 0 0 0 0 0 0 0 0 0
7.4336 0.0014443 -0.00069376 0.0073363 -0.0049086 0.015289 -0.0095579 -0.0045587 -0.00034403 -0.0031493 -0.0045562 -0.0012679 0.03735 0 0 0 0 0 0 0 0 0 0 0 0 0 0 0 0 0
7.4375 0.00084872 -0.00038439 0.0069124 -0.006326 0.012548 -0.0092622 -0.0060367 0.00041967 -0.0021555 -0.0068063 0.0020408 0.064326 0 0 0 0 0 0 0 0 0 0 0 0 0 0 0 0 0
7.4414 8.4661e-05 0.00041269 0.0044218 -0.0071755 0.0069587 -0.0076109 -0.005873 0.0010509 1.9747e-05 -0.00806 0.0061931 0.080608 0 0 0 0 0 0 0 0 0 0 0 0 0 0 0 0 0
7.4453 -0.00056456 0.0013137 0.0012432 -0.0061027 0.0012789 -0.0050079 -0.004643 0.0015416 0.0020775 -0.0074989 0.0090612 0.079115 0 0 0 0 0 0 0 0 0 0 0 0 0 0 0 0 0
7.4492 -0.00070016 0.0019169 -0.0012108 -0.0026481 -0.0023113 -0.0018276 -0.0034946 0.0019468 0.0027245 -0.0049152 0.0090346 0.062428 0 0 0 0 0 0 0 0 0 0 0 0 0 0 0 0 0
7.4531 -0.00019 0.0019859 -0.0023546 0.0022053 -0.0032428 0.0015847 -0.0028706 0.0021591 0.0014389 -0.0010419 0.0062338 0.038353 0 0 0 0 0 0 0 0 0 0 0 0 0 0 0 0 0
7.457 0.00061674 0.0015179 -0.0025658 0.0065732 -0.0026616 0.0049 -0.002097 0.00196 -0.001115 0.0027446 0.0022586 0.01496 0 0 0 0 0 0 0 0 0 0 0 0 0 0 0 0 0
7.4609 0.0011163 0.0007142 -0.0026429 0.0088573 -0.002565 0.0077911 -0.00027605 0.0012898 -0.0034111 0.0052226 -0.0011897 -0.0011348 0 0 0 0 0 0 0 0 0 0 0 0 0 0 0 0 0
7.4648 0.00096709 -0.00011423 -0.0031203 0.0086458 -0.0044111 0.0098946 0.0025079 0.00042154 -0.0040229 0.006028 -0.003492 -0.0049373 0 0 0 0 0 0 0 0 0 0 0 0 0 0 0 0 0
7.4688 0.00042025 -0.00068102 -0.0039516 0.0067003 -0.0079931 0.010777 0.0050167 -0.00018186 -0.0025628 0.005703 -0.0050934 0.0051396 0 0 0 0 0 0 0 0 0 0 0 0 0 0 0 0 0
7.4727 0.00011138 -0.00085386 -0.0046534 0.0041904 -0.011332 0.0099976 0.0059609 -0.00022041 0.00012471 0.0050717 -0.0065126 0.024493 0 0 0 0 0 0 0 0 0 0 0 0 0 0 0 0 0
7.4766 0.00045944 -0.00070593 -0.0046507 0.0018848 -0.011798 0.0073237 0.0052208 0.00020703 0.0026568 0.004503 -0.0075089 0.042858 0 0 0 0 0 0 0 0 0 0 0 0 0 0 0 0 0
7.4805 0.0012252 -0.00044515 -0.0035481 -9.9916e-05 -0.0078529 0.0030182 0.0038554 0.00070067 0.0040903 0.0036923 -0.0072577 0.05043 0 0 0 0 0 0 0 0 0 0 0 0 0 0 0 0 0
7.4844 0.0016802 -0.0002655 -0.0012749 -0.001975 -0.00027809 -0.0020243 0.0028534 0.00089599 0.004383 0.0021037 -0.0052832 0.04551 0 0 0 0 0 0 0 0 0 0 0 0 0 0 0 0 0
7.4883 0.0012783 -0.00023331 0.0018167 -0.0038285 0.0080112 -0.0064873 0.0019713 0.00074163 0.0040626 -0.0003808 -0.0021272 0.036207 0 0 0 0 0 0 0 0 0 0 0 0 0 0 0 0 0
7.4922 0.00021692 -0.00028968 0.0049155 -0.0054724 0.013554 -0.0091737 5.4369e-06 0.00050291 0.0035628 -0.0032031 0.00095128 0.033216 0 0 0 0 0 0 0 0 0 0 0 0 0 0 0 0 0
7.4961 -0.00067176 -0.00033996 0.0069421 -0.0066146 0.014321 -0.0095885 -0.0036473 0.00052233 0.002898 -0.0054567 0.002939 0.039516 0 0 0 0 0 0 0 0 0 0 0 0 0 0 0 0 0
7.5 -0.00065323 -0.00032629 0.0070488 -0.0070607 0.010784 -0.0081632 -0.0077383 0.00093843 0.0018893 -0.006463 0.0037386 0.046924 0 0 0 0 0 0 0 0 0 0 0 0 0 0 0 0 0
7.5039 0.00020713 -0.00022167 0.0051935 -0.0067133 0.005419 -0.005918 -0.0096947 0.0015452 0.00054449 -0.006099 0.0039433 0.043581 0 0 0 0 0 0 0 0 0 0 0 0 0 0 0 0 0
7.5078 0.0010463 8.005e-06 0.002316 -0.0054447 0.0010348 -0.0037497 -0.0076886 0.001855 -0.00089214 -0.0046879 0.0040453 0.025798 0 0 0 0 0 0 0 0 0 0 0 0 0 0 0 0 0
7.5117 0.00095541 0.00038393 -0.00017189 -0.0031042 -0.00090512 -0.0018464 -0.0023992 0.0013403 -0.0022276 -0.0026794 0.0039286 0.0027508 0 0 0 0 0 0 0 0 0 0 0 0 0 0 0 0 0
7.5156 -0.00018185 0.00082878 -0.0013258 0.00023332 -0.00093616 0.0003142 0.0032583 -0.0002235 -0.0034941 -0.00045949 0.0031181 -0.011052 0 0 0 0 0 0 0 0 0 0 0 0 0 0 0 0 0
7.5195 -0.0015443 0.0011243 -0.0013278 0.0039949 -0.00092633 0.0033452 0.0063304 -0.0024649 -0.0046873 0.0016235 0.0014289 -0.0087284 0 0 0 0 0 0 0 0 0 0 0 0 0 0 0 0 0
7.5234 -0.00208 0.0010196 -0.0012718 0.007156 -0.0026343 0.0071757 0.0060468 -0.0044145 -0.0053439 0.0032031 -0.00071741 0.0030355 0 0 0 0 0 0 0 0 0 0 0 0 0 0 0 0 0
7.5273 -0.0014338 0.00044773 -0.0021626 0.0087089 -0.0064225 0.010763 0.0041288 -0.0049595 -0.0045893 0.0039948 -0.002619 0.010977 0 0 0 0 0 0 0 0 0 0 0 0 0 0 0 0 0
7.5313 -0.00024847 -0.00034296 -0.003914 0.0082543 -0.010868 0.012593 0.003007 -0.0036069 -0.0018924 0.0039871 -0.003856 0.0084469 0 0 0 0 0 0 0 0 0 0 0 0 0 0 0 0 0
7.5352 0.00043484 -0.000911 -0.0052171 0.0062449 -0.013474 0.011648 0.0036418 -0.001032 0.0020622 0.003477 -0.0044716 0.0018247 0 0 0 0 0 0 0 0 0 0 0 0 0 0 0 0 0
7.5391 0.00011369 -0.000943 -0.0044815 0.0036547 -0.012095 0.0081179 0.0048809 0.0011448 0.0053443 0.0028301 -0.0046386 0.0036982 0 0 0 0 0 0 0 0 0 0 0 0 0 0 0 0 0
7.543 -0.00077085 -0.00051095 -0.0011604 0.0013147 -0.0063195 0.003289 0.004756 0.0014022 0.005933 0.0021495 -0.0042721 0.019359 0 0 0 0 0 0 0 0 0 0 0 0 0 0 0 0 0
7.5469 -0.0013184 -2.204e-05 0.0035999 -0.00057705 0.0020201 -0.0012888 0.002364 -0.00049855 0.0032745 0.0011794 -0.0030842 0.039971 0 0 0 0 0 0 0 0 0 0 0 0 0 0 0 0 0
7.5508 -0.0010571 0.00011989 0.0075511 -0.0024042 0.0096071 -0.0047031 -0.0013886 -0.0031676 -0.001096 -0.0004228 -0.0010132 0.049509 0 0 0 0 0 0 0 0 0 0 0 0 0 0 0 0 0
7.5547 -0.00038172 -0.00014583 0.0087795 -0.0046166 0.013379 -0.0069517 -0.0046688 -0.0045145 -0.0045351 -0.0026709 0.0015172 0.039266 0 0 0 0 0 0 0 0 0 0 0 0 0 0 0 0 0
7.5586 -0.00013813 -0.00049657 0.0069353 -0.0071725 0.012258 -0.0084584 -0.0062112 -0.0033405 -0.0051862 -0.0050649 0.0038825 0.016279 0 0 0 0 0 0 0 0 0 0 0 0 0 0 0 0 0
7.5625 -0.00077784 -0.00052151 0.0033757 -0.009363 0.0077632 -0.0093527 -0.0060403 -0.00033125 -0.0032709 -0.0068134 0.0058037 -0.0024115 0 0 0 0 0 0 0 0 0 0 0 0 0 0 0 0 0
7.5664 -0.0019048 -8.766e-05 0.00017091 -0.010134 0.0029958 -0.0091985 -0.0049883 0.0024198 -0.00075264 -0.0072798 0.0074924 -0.0044939 0 0 0 0 0 0 0 0 0 0 0 0 0 0 0 0 0
7.5703 -0.0026407 0.00054328 -0.0012575 -0.0086839 0.00060362 -0.0074045 -0.0037477 0.0030338 0.0002806 -0.0063026 0.0091294 0.0073517 0 0 0 0 0 0 0 0 0 0 0 0 0 0 0 0 0
7.5742 -0.0024405 0.00093391 -0.00090896 -0.0049647 0.0010681 -0.0039023 -0.0024441 0.0013038 -0.00084662 -0.0041931 0.010205 0.018731 0 0 0 0 0 0 0 0 0 0 0 0 0 0 0 0 0
7.5781 -0.001571 0.00081713 5.3882e-05 0.00016309 0.0025116 0.0005582 -0.00096416 -0.0012092 -0.003099 -0.0015003 0.0095604 0.016906 0 0 0 0 0 0 0 0 0 0 0 0 0 0 0 0 0
7.582 -0.00081965 0.00027247 0.00027618 0.0052048 0.0021696 0.004774 0.00055232 -0.0024883 -0.004698 0.0012324 0.0063399 0.0019468 0 0 0 0 0 0 0 0 0 0 0 0 0 0 0 0 0
7.5859 -0.00074735 -0.0003847 -0.00084776 0.0086136 -0.0015038 0.0077816 0.0016894 -0.0016533 -0.0044084 0.0035874 0.0010748 -0.013963 0 0 0 0 0 0 0 0 0 0 0 0 0 0 0 0 0
7.5898 -0.0012122 -0.00086451 -0.0028602 0.0094494 -0.0075709 0.0092743 0.0021769 0.00047144 -0.0021809 0.0053039 -0.0042215 -0.017607 0 0 0 0 0 0 0 0 0 0 0 0 0 0 0 0 0
7.5938 -0.0015834 -0.0010814 -0.0046392 0.00781 -0.013049 0.0094515 0.0021895 0.0021811 0.0010659 0.0062866 -0.0072617 -0.0058444 0 0 0 0 0 0 0 0 0 0 0 0 0 0 0 0 0
7.5977 -0.0013778 -0.001135 -0.0051402 0.0047689 -0.014729 0.0085628 0.0021242 0.0022929 0.0040646 0.0065811 -0.0070872 0.01263 0 0 0 0 0 0 0 0 0 0 0 0 0 0 0 0 0
7.6016 -0.00067475 -0.0011638 -0.0039822 0.0017737 -0.011166 0.0066565 0.0020996 0.00094238 0.0057327 0.0062643 -0.0046828 0.025337 0 0 0 0 0 0 0 0 0 0 0 0 0 0 0 0 0
7.6055 5.6178e-05 -0.0012188 -0.0015787 -0.00019599 -0.0035857 0.0037633 0.0017689 -0.00074663 0.0055234 0.0053009 -0.0020473 0.026071 0 0 0 0 0 0 0 0 0 0 0 0 0 0 0 0 0
7.6094 0.00046604 -0.0012393 0.0011722 -0.001168 0.0047837 0.000248 0.00070183 -0.0016363 0.0036961 0.0035304 -0.00053679 0.018683 0 0 0 0 0 0 0 0 0 0 0 0 0 0 0 0 0
7.6133 0.00061761 -0.0011128 0.0033953 -0.0019966 0.010491 -0.0031295 -0.0010512 -0.0013021 0.0013917 0.0008892 5.8033e-05 0.012675 0 0 0 0 0 0 0 0 0 0 0 0 0 0 0 0 0
7.6172 0.00078249 -0.00075699 0.0046469 -0.0035405 0.011686 -0.0055946 -0.0028304 -5.409e-05 0.00017716 -0.0022751 0.00094743 0.015441 0 0 0 0 0 0 0 0 0 0 0 0 0 0 0 0 0
7.6211 0.0010208 -0.00018796 0.0050184 -0.005808 0.0089762 -0.0068449 -0.0038469 0.001489 0.0010188 -0.0051219 0.0029176 0.027376 0 0 0 0 0 0 0 0 0 0 0 0 0 0 0 0 0
7.625 0.001045 0.00044698 0.0049132 -0.0077737 0.0048685 -0.0071568 -0.0038129 0.0027486 0.0033212 -0.0066735 0.0054171 0.042366 0 0 0 0 0 0 0 0 0 0 0 0 0 0 0 0 0
7.6289 0.00054412 0.00090504 0.0046579 -0.008077 0.0021396 -0.0069773 -0.0031094 0.003261 0.0049891 -0.0064247 0.0069746 0.051787 0 0 0 0 0 0 0 0 0 0 0 0 0 0 0 0 0
7.6328 -0.000378 0.00097327 0.0042113 -0.0060817 0.0020887 -0.0063782 -0.0023551 0.0027087 0.0038393 -0.0047242 0.0064965 0.048823 0 0 0 0 0 0 0 0 0 0 0 0 0 0 0 0 0
7.6367 -0.0011498 0.0006304 0.0031852 -0.0024341 0.0037398 -0.0049104 -0.0018348 0.0011359 -0.00052308 -0.0025625 0.0042243 0.031391 0 0 0 0 0 0 0 0 0 0 0 0 0 0 0 0 0
7.6406 -0.00118 0.00011284 0.0011898 0.001365 0.0045433 -0.0020368 -0.0013382 -0.00082167 -0.0059305 -0.00088153 0.0015299 0.0034116 0 0 0 0 0 0 0 0 0 0 0 0 0 0 0 0 0
7.6445 -0.00039649 -0.00021735 -0.0017194 0.004032 0.0021989 0.0022196 -0.00050576 -0.0021036 -0.0088799 5.5611e-05 -0.0001768 -0.025858 0 0 0 0 0 0 0 0 0 0 0 0 0 0 0 0 0
7.6484 0.00065683 -0.00014487 -0.0048253 0.0053266 -0.003568 0.006979 0.00073016 -0.001903 -0.0070359 0.00072972 -0.00043199 -0.04516 0 0 0 0 0 0 0 0 0 0 0 0 0 0 0 0 0
7.6523 0.0012779 0.00020246 -0.0069718 0.0059516 -0.010509 0.01083 0.0020556 -0.00037371 -0.0010928 0.0018347 0.00015915 -0.04677 0 0 0 0 0 0 0 0 0 0 0 0 0 0 0 0 0
7.6563 0.0011955 0.00042879 -0.0071473 0.0066649 -0.015062 0.01253 0.0030688 0.0013346 0.0055516 0.0036116 0.00056584 -0.031385 0 0 0 0 0 0 0 0 0 0 0 0 0 0 0 0 0
7.6602 0.00074283 0.00018987 -0.0050869 0.0074247 -0.014528 0.011574 0.0036009 0.0019104 0.0091352 0.0055841 7.1358e-05 -0.0084929 0 0 0 0 0 0 0 0 0 0 0 0 0 0 0 0 0
7.6641 0.00048164 -0.00050339 -0.0015062 0.0073454 -0.0087703 0.0083141 0.0037436 0.00095348 0.0080955 0.0068583 -0.0014188 0.0091758 0 0 0 0 0 0 0 0 0 0 0 0 0 0 0 0 0
7.668 0.00066459 -0.0012682 0.0022096 0.0054911 -0.00031371 0.0036866 0.0036212 -0.0006663 0.0039267 0.0066936 -0.0034846 0.013841 0 0 0 0 0 0 0 0 0 0 0 0 0 0 0 0 0
7.6719 0.0010463 -0.0016436 0.0047012 0.0017892 0.0071771 -0.0011785 0.0032085 -0.0015466 -0.00017969 0.0049111 -0.0053959 0.0075194 0 0 0 0 0 0 0 0 0 0 0 0 0 0 0 0 0
7.6758 0.0011786 -0.0014376 0.0053132 -0.002739 0.010994 -0.005268 0.0023916 -0.00097511 -0.0016951 0.001936 -0.006266 -0.00043786 0 0 0 0 0 0 0 0 0 0 0 0 0 0 0 0 0
7.6797 0.00085448 -0.00082866 0.0043583 -0.0065964 0.010713 -0.0078974 0.0011647 0.00044998 -0.00029348 -0.0014214 -0.0053045 -0.0013548 0 0 0 0 0 0 0 0 0 0 0 0 0 0 0 0 0
7.6836 0.00026755 -0.0001611 0.0028221 -0.0087019 0.0080381 -0.0088575 -0.00027633 0.0013646 0.0023761 -0.0042388 -0.0022746 0.005574 0 0 0 0 0 0 0 0 0 0 0 0 0 0 0 0 0
7.6875 -0.00021668 0.00034359 0.0016988 -0.0088185 0.0054591 -0.0084266 -0.0016244 0.0008574 0.0041841 -0.0057257 0.0020966 0.012734 0 0 0 0 0 0 0 0 0 0 0 0 0 0 0 0 0
7.6914 -0.00038937 0.00068732 0.0013736 -0.007301 0.0046442 -0.0071476 -0.0025954 -0.00073212 0.0039906 -0.0054702 0.006227 0.010614 0 0 0 0 0 0 0 0 0 0 0 0 0 0 0 0 0
7.6953 -0.00029313 0.00095798 0.001434 -0.0045921 0.005515 -0.0054361 -0.0029557 -0.0021274 0.0021328 -0.0036567 0.0084621 -0.0039178 0 0 0 0 0 0 0 0 0 0 0 0 0 0 0 0 0
7.6992 -5.2591e-05 0.0011525 0.00102 -0.0010415 0.0064158 -0.0033071 -0.0024944 -0.002213 -9.8827e-05 -0.0010817 0.008064 -0.024297 0 0 0 0 0 0 0 0 0 0 0 0 0 0 0 0 0
7.7031 0.00029635 0.0011723 -0.00052319 0.002849 0.0052091 -0.00050274 -0.0011033 -0.00092113 -0.0013805 0.0011849 0.0056306 -0.038515 0 0 0 0 0 0 0 0 0 0 0 0 0 0 0 0 0
7.707 0.00075608 0.00098071 -0.0031243 0.0061921 0.00069688 0.0030188 0.001022 0.0008242 -0.0010532 0.0023899 0.0025646 -0.037583 0 0 0 0 0 0 0 0 0 0 0 0 0 0 0 0 0
7.7109 0.0011813 0.00070788 -0.0059422 0.0079673 -0.006382 0.0066539 0.0032869 0.0019458 0.00064066 0.0025464 1.2073e-05 -0.021711 0 0 0 0 0 0 0 0 0 0 0 0 0 0 0 0 0
7.7148 0.001249 0.00054011 -0.0078203 0.0076866 -0.013395 0.0092422 0.0049381 0.0020192 0.0027405 0.0023624 -0.0018437 0.00020639 0 0 0 0 0 0 0 0 0 0 0 0 0 0 0 0 0
7.7188 0.0007206 0.00049019 -0.0079284 0.0058638 -0.017042 0.0097212 0.0055325 0.001386 0.0040527 0.0026381 -0.0035733 0.016927 0 0 0 0 0 0 0 0 0 0 0 0 0 0 0 0 0
7.7227 -0.00022793 0.000318 -0.0061754 0.0037303 -0.015223 0.0078678 0.0052122 0.00063573 0.0037819 0.0035704 -0.0056395 0.021922 0 0 0 0 0 0 0 0 0 0 0 0 0 0 0 0 0
7.7266 -0.0009971 -0.0002525 -0.0031677 0.0023105 -0.0084326 0.00451 0.0044614 6.8266e-05 0.0020143 0.0045265 -0.0077044 0.01611 0 0 0 0 0 0 0 0 0 0 0 0 0 0 0 0 0
7.7305 -0.00099869 -0.0011925 0.00018253 0.0016232 0.00029358 0.00099742 0.003531 -0.00036846 -0.00029459 0.0045008 -0.0087322 0.0050365 0 0 0 0 0 0 0 0 0 0 0 0 0 0 0 0 0
7.7344 -0.00020026 -0.0020535 0.003087 0.00074705 0.0070653 -0.0016633 0.0021311 -0.00074326 -0.0019236 0.002921 -0.0077803 -0.0062836 0 0 0 0 0 0 0 0 0 0 0 0 0 0 0 0 0
7.7383 0.00074184 -0.0022521 0.0050905 -0.0012573 0.0094438 -0.0033331 -0.00019285 -0.00088956 -0.0022075 0.00017753 -0.0047897 -0.016242 0 0 0 0 0 0 0 0 0 0 0 0 0 0 0 0 0
7.7422 0.00096169 -0.001545 0.0060357 -0.0043593 0.0078291 -0.0045571 -0.0032703 -0.00056034 -0.0014557 -0.0025529 -0.00074584 -0.025153 0 0 0 0 0 0 0 0 0 0 0 0 0 0 0 0 0
7.7461 0.00011482 -0.00027203 0.0059448 -0.0073876 0.0049302 -0.0059037 -0.0059089 0.00018582 -0.00062945 -0.0040742 0.002859 -0.031522 0 0 0 0 0 0 0 0 0 0 0 0 0 0 0 0 0
7.75 -0.0012724 0.0008692 0.0049663 -0.0088393 0.0036773 -0.0073989 -0.0064693 0.00083482 -0.00057132 -0.0039674 0.0048106 -0.030448 0 0 0 0 0 0 0 0 0 0 0 0 0 0 0 0 0
7.7539 -0.0021716 0.001337 0.0033785 -0.0079726 0.0050806 -0.0084662 -0.0041157 0.0007478 -0.0014545 -0.0028291 0.0046922 -0.016659 0 0 0 0 0 0 0 0 0 0 0 0 0 0 0 0 0
7.7578 -0.0018591 0.0011086 0.0015397 -0.0052599 0.0075692 -0.0083167 0.00028774 -0.00028059 -0.0028656 -0.0017726 0.0029371 0.0097464 0 0 0 0 0 0 0 0 0 0 0 0 0 0 0 0 0
7.7617 -0.00049222 0.00060227 -0.00026448 -0.0018886 0.0082354 -0.00643 0.0045081 -0.0017538 -0.0042956 -0.0015564 0.00054002 0.040068 0 0 0 0 0 0 0 0 0 0 0 0 0 0 0 0 0
7.7656 0.0010166 0.00026959 -0.0019631 0.0011587 0.0050179 -0.0028285 0.0063942 -0.0027768 -0.0054572 -0.0019814 -0.001371 0.06031 0 0 0 0 0 0 0 0 0 0 0 0 0 0 0 0 0
7.7695 0.0017069 0.00023815 -0.0036616 0.0036046 -0.0017499 0.0018887 0.0053643 -0.0027091 -0.0061402 -0.0020253 -0.0019789 0.05988 0 0 0 0 0 0 0 0 0 0 0 0 0 0 0 0 0
7.7734 0.0012674 0.00028981 -0.0053938 0.0056092 -0.0094401 0.0066518 0.0027661 -0.0016379 -0.0059271 -0.0006553 -0.0011466 0.039498 0 0 0 0 0 0 0 0 0 0 0 0 0 0 0 0 0
7.7773 0.00017983 0.00012693 -0.0068633 0.0071464 -0.014688 0.010152 0.00082785 -0.00030388 -0.0043095 0.0022567 0.00045922 0.011826 0 0 0 0 0 0 0 0 0 0 0 0 0 0 0 0 0
7.7813 -0.00074562 -0.00035687 -0.0074467 0.0077397 -0.015296 0.011265 0.0010249 0.00044024 -0.0012775 0.0056189 0.0016639 -0.0065142 0 0 0 0 0 0 0 0 0 0 0 0 0 0 0 0 0
7.7852 -0.0010107 -0.0010237 -0.0065475 0.0068424 -0.011318 0.0096098 0.0030844 0.00021034 0.0022149 0.0077096 0.0014595 -0.0060428 0 0 0 0 0 0 0 0 0 0 0 0 0 0 0 0 0
7.7891 -0.00072934 -0.0016328 -0.0040792 0.0044593 -0.0048145 0.0058798 0.0052878 -0.00069696 0.0045908 0.0073033 -0.00031186 0.0095518 0 0 0 0 0 0 0 0 0 0 0 0 0 0 0 0 0
7.793 -0.00040829 -0.0019951 -0.00069154 0.0013406 0.0013934 0.0015803 0.005736 -0.0015577 0.0047498 0.0045182 -0.0027589 0.026803 0 0 0 0 0 0 0 0 0 0 0 0 0 0 0 0 0
7.7969 -0.0004602 -0.0020177 0.002486 -0.0014941 0.005194 -0.0018517 0.003617 -0.0017139 0.0030186 0.00073406 -0.0044438 0.032341 0 0 0 0 0 0 0 0 0 0 0 0 0 0 0 0 0
7.8008 -0.0008721 -0.0016781 0.0044493 -0.0034684 0.006122 -0.0039626 -0.00034493 -0.00096909 0.00098158 -0.0023687 -0.0042915 0.021635 0 0 0 0 0 0 0 0 0 0 0 0 0 0 0 0 0
7.8047 -0.0012633 -0.0010296 0.004864 -0.004721 0.0053446 -0.0054646 -0.0044247 0.00033377 0.00017071 -0.0039097 -0.002276 0.00063059 0 0 0 0 0 0 0 0 0 0 0 0 0 0 0 0 0
7.8086 -0.0012289 -0.00024453 0.0041756 -0.005689 0.0047539 -0.0074192 -0.0069561 0.0015524 0.00071452 -0.0042016 0.00059789 -0.019566 0 0 0 0 0 0 0 0 0 0 0 0 0 0 0 0 0
7.8125 -0.00066431 0.00039924 0.0032224 -0.0064416 0.0056552 -0.010027 -0.0072267 0.0021302 0.0012118 -0.0041945 0.0029794 -0.029786 0 0 0 0 0 0 0 0 0 0 0 0 0 0 0 0 0
7.8164 0.000168 0.00065026 0.0026321 -0.0064649 0.0077967 -0.012092 -0.0057194 0.0018949 4.295e-05 -0.0045204 0.0040026 -0.026613 0 0 0 0 0 0 0 0 0 0 0 0 0 0 0 0 0
7.8203 0.00083598 0.00045373 0.0024144 -0.0051549 0.0093823 -0.011757 -0.0036344 0.0011099 -0.003018 -0.0049881 0.0036732 -0.011963 0 0 0 0 0 0 0 0 0 0 0 0 0 0 0 0 0
7.8242 0.0010152 -3.5955e-07 0.0020122 -0.0025558 0.0081743 -0.0080322 -0.0020417 0.00027268 -0.0063767 -0.0049058 0.0026016 0.0090077 0 0 0 0 0 0 0 0 0 0 0 0 0 0 0 0 0
7.8281 0.00064934 -0.00041531 0.00076691 0.00042014 0.0030824 -0.0018535 -0.0012221 -0.00019067 -0.007831 -0.0038295 0.001374 0.029355 0 0 0 0 0 0 0 0 0 0 0 0 0 0 0 0 0
7.832 -7.1153e-05 -0.00059707 -0.0015039 0.0025997 -0.0047923 0.0043061 -0.00063596 -0.00013309 -0.0063844 -0.0019821 9.5143e-05 0.041709 0 0 0 0 0 0 0 0 0 0 0 0 0 0 0 0 0
7.8359 -0.00083508 -0.00055178 -0.0041987 0.0034941 -0.012444 0.0080602 0.00046903 0.00031295 -0.0030655 2.1494e-05 -0.0015417 0.041249 0 0 0 0 0 0 0 0 0 0 0 0 0 0 0 0 0
7.8398 -0.0013319 -0.00040955 -0.0061336 0.0036976 -0.016528 0.0086872 0.0022865 0.00088381 -5.6482e-05 0.0017712 -0.0037497 0.029715 0 0 0 0 0 0 0 0 0 0 0 0 0 0 0 0 0
7.8438 -0.0013296 -0.00028766 -0.0061924 0.0042894 -0.015275 0.007378 0.0041479 0.0013301 0.0010612 0.0032954 -0.0061532 0.016592 0 0 0 0 0 0 0 0 0 0 0 0 0 0 0 0 0
7.8477 -0.00074621 -0.00024121 -0.0040551 0.0056922 -0.0095327 0.0059821 0.0049653 0.0014681 0.00041336 0.0046739 -0.0077587 0.014136 0 0 0 0 0 0 0 0 0 0 0 0 0 0 0 0 0
7.8516 0.00026544 -0.00031336 -0.00051224 0.0070131 -0.0022669 0.0053552 0.0040721 0.0011837 -0.00056207 0.0055052 -0.0074919 0.028084 0 0 0 0 0 0 0 0 0 0 0 0 0 0 0 0 0
7.8555 0.0012885 -0.00056146 0.0029217 0.0065587 0.0031957 0.0047299 0.0017631 0.00048942 -0.00049578 0.0049416 -0.0049454 0.051325 0 0 0 0 0 0 0 0 0 0 0 0 0 0 0 0 0
7.8594 0.0017834 -0.00097347 0.0049179 0.0032218 0.0050693 0.0026101 -0.00090993 -0.00037606 0.00083035 0.0024537 -0.00077571 0.067277 0 0 0 0 0 0 0 0 0 0 0 0 0 0 0 0 0
7.8633 0.0014105 -0.0013617 0.0051632 -0.0023737 0.0040049 -0.0016444 -0.0028739 -0.00095295 0.002525 -0.0013501 0.0035846 0.062062 0 0 0 0 0 0 0 0 0 0 0 0 0 0 0 0 0
7.8672 0.00034415 -0.0014107 0.0044846 -0.0079746 0.0024597 -0.0069557 -0.0036547 -0.00079903 0.0034713 -0.0047537 0.0067255 0.036123 0 0 0 0 0 0 0 0 0 0 0 0 0 0 0 0 0
7.8711 -0.00071448 -0.00091937 0.004124 -0.011069 0.0029569 -0.011125 -0.0034224 0.00013761 0.0031214 -0.0060236 0.0079986 0.0049053 0 0 0 0 0 0 0 0 0 0 0 0 0 0 0 0 0
7.875 -0.00095712 -3.3994e-05 0.0046856 -0.010506 0.006313 -0.012353 -0.0025967 0.0013312 0.001607 -0.0047415 0.0076834 -0.013091 0 0 0 0 0 0 0 0 0 0 0 0 0 0 0 0 0
7.8789 -8.9876e-05 0.00079131 0.0055861 -0.0071197 0.010935 -0.010391 -0.0015212 0.0019397 -0.00062202 -0.0022015 0.0065376 -0.011302 0 0 0 0 0 0 0 0 0 0 0 0 0 0 0 0 0
7.8828 0.0013329 0.0011388 0.0054819 -0.0029419 0.01367 -0.0064549 -0.00049376 0.0014123 -0.0030367 -0.00042148 0.0051799 -0.00011882 0 0 0 0 0 0 0 0 0 0 0 0 0 0 0 0 0
7.8867 0.002218 0.00098065 0.0033624 0.00030971 0.011752 -0.0021453 8.3401e-05 -2.3569e-05 -0.0049416 -0.00052777 0.0038197 0.0027981 0 0 0 0 0 0 0 0 0 0 0 0 0 0 0 0 0
7.8906 0.0017409 0.00068754 -0.00055661 0.0022262 0.0046861 0.0015912 -0.00014561 -0.0014539 -0.0054443 -0.0018593 0.0024536 -0.011472 0 0 0 0 0 0 0 0 0 0 0 0 0 0 0 0 0
7.8945 4.1033e-05 0.00064943 -0.0048601 0.0035012 -0.0051316 0.0046281 -0.0010346 -0.0019487 -0.0039057 -0.0025503 0.0011764 -0.035018 0 0 0 0 0 0 0 0 0 0 0 0 0 0 0 0 0
7.8984 -0.0017983 0.0008686 -0.0078449 0.0048899 -0.013559 0.0070499 -0.0017146 -0.0012901 -0.00067091 -0.0010975 0.00019081 -0.050138 0 0 0 0 0 0 0 0 0 0 0 0 0 0 0 0 0
7.9023 -0.0025322 0.00094802 -0.0085767 0.0063602 -0.016989 0.0085706 -0.0011149 -0.00013224 0.0026899 0.00239 -0.00049972 -0.04495 0 0 0 0 0 0 0 0 0 0 0 0 0 0 0 0 0
7.9063 -0.0016952 0.00052223 -0.0072911 0.0071579 -0.014379 0.0086271 0.0010056 0.00056776 0.0041821 0.0062356 -0.0012931 -0.023246 0 0 0 0 0 0 0 0 0 0 0 0 0 0 0 0 0
7.9102 6.9853e-05 -0.00028741 -0.0049482 0.0065926 -0.0077468 0.0070076 0.003471 0.00037125 0.0028358 0.0084069 -0.0027046 0.00013091 0 0 0 0 0 0 0 0 0 0 0 0 0 0 0 0 0
7.9141 0.0015575 -0.00087876 -0.0024454 0.0047017 -0.00082552 0.0042763 0.0043322 -0.00028409 -0.0003689 0.0078724 -0.0047414 0.01342 0 0 0 0 0 0 0 0 0 0 0 0 0 0 0 0 0
7.918 0.0019355 -0.00068707 -0.00016407 0.0021563 0.0032441 0.0014588 0.0024359 -0.00050525 -0.003027 0.0051076 -0.0065631 0.017831 0 0 0 0 0 0 0 0 0 0 0 0 0 0 0 0 0
7.9219 0.0012767 0.00025962 0.0019088 -0.00040608 0.0036835 -0.00077086 -0.0014112 0.00022889 -0.0030444 0.0015549 -0.0069206 0.023887 0 0 0 0 0 0 0 0 0 0 0 0 0 0 0 0 0
7.9258 0.00029696 0.0013015 0.0038054 -0.0028607 0.00223 -0.0026019 -0.0048651 0.001566 -0.0002578 -0.0013696 -0.0051447 0.0384 0 0 0 0 0 0 0 0 0 0 0 0 0 0 0 0 0
7.9297 -0.00035471 0.0016994 0.0054002 -0.0053566 0.0016832 -0.0047408 -0.0058724 0.0025445 0.0033777 -0.0029758 -0.001833 0.055547 0 0 0 0 0 0 0 0 0 0 0 0 0 0 0 0 0
7.9336 -0.00055356 0.0012733 0.0065349 -0.0076474 0.0038716 -0.0074833 -0.0043614 0.0023916 0.0052124 -0.0033848 0.00147 0.061589 0 0 0 0 0 0 0 0 0 0 0 0 0 0 0 0 0
7.9375 -0.00054126 0.00052344 0.0071549 -0.0088112 0.0083487 -0.010085 -0.0022477 0.0011675 0.0038281 -0.0031862 0.0034278 0.04913 0 0 0 0 0 0 0 0 0 0 0 0 0 0 0 0 0
7.9414 -0.00045457 0.00012236 0.0071968 -0.0078437 0.012584 -0.011088 -0.001686 -0.00027548 3.6189e-06 -0.0030106 0.0039217 0.026779 0 0 0 0 0 0 0 0 0 0 0 0 0 0 0 0 0
7.9453 -0.00013595 0.00027821 0.0063568 -0.0046766 0.013476 -0.0093987 -0.0031286 -0.00095806 -0.0039169 -0.0032097 0.0040091 0.013676 0 0 0 0 0 0 0 0 0 0 0 0 0 0 0 0 0
7.9492 0.00055099 0.00058477 0.0041439 -0.00059902 0.0092676 -0.0052077 -0.0049572 -0.00050216 -0.005659 -0.0036813 0.00486 0.022678 0 0 0 0 0 0 0 0 0 0 0 0 0 0 0 0 0
7.9531 0.0013037 0.00048384 0.00038907 0.0025117 0.000766 3.7409e-05 -0.0050054 0.00064358 -0.0044306 -0.0038829 0.0066342 0.047508 0 0 0 0 0 0 0 0 0 0 0 0 0 0 0 0 0
7.957 0.0014448 -0.00014252 -0.0041768 0.0036209 -0.0088434 0.0045599 -0.002535 0.0015991 -0.0012373 -0.0031105 0.0082995 0.066609 0 0 0 0 0 0 0 0 0 0 0 0 0 0 0 0 0
7.9609 0.00054907 -0.00084832 -0.0079377 0.0033603 -0.015552 0.0072956 0.0011486 0.0017089 0.0019003 -0.00099056 0.0085058 0.061471 0 0 0 0 0 0 0 0 0 0 0 0 0 0 0 0 0
7.9648 -0.0009617 -0.0010813 -0.0092547 0.0033993 -0.016656 0.0082398 0.00392 0.00096466 0.0031787 0.002105 0.0066852 0.03347 0 0 0 0 0 0 0 0 0 0 0 0 0 0 0 0 0
7.9688 -0.0019559 -0.00074537 -0.0076273 0.0048253 -0.012262 0.0079766 0.0046355 -5.6504e-05 0.0019675 0.0050778 0.0034363 0.0037795 0 0 0 0 0 0 0 0 0 0 0 0 0 0 0 0 0
7.9727 -0.0014942 -0.00029314 -0.0041786 0.0069694 -0.0052218 0.0069763 0.0038101 -0.00061608 -0.00091395 0.0066501 1.4223e-05 -0.0043961 0 0 0 0 0 0 0 0 0 0 0 0 0 0 0 0 0
7.9766 0.0002799 -0.00025928 -0.00093619 0.0078127 0.00058603 0.0053219 0.0026835 -0.00028209 -0.0036517 0.0061072 -0.0024485 0.01394 0 0 0 0 0 0 0 0 0 0 0 0 0 0 0 0 0
7.9805 0.0021403 -0.00071261 0.00061716 0.0057127 0.0026454 0.0029903 0.0017995 0.00083295 -0.0044188 0.0037068 -0.0033063 0.040752 0 0 0 0 0 0 0 0 0 0 0 0 0 0 0 0 0
7.9844 0.0027662 -0.0011812 0.00057096 0.00095977 0.0013261 0.00024077 0.00060803 0.0021526 -0.0024591 0.00047384 -0.0023014 0.050195 0 0 0 0 0 0 0 0 0 0 0 0 0 0 0 0 0
7.9883 0.0018557 -0.0011197 0.00034615 -0.0042341 -0.0005278 -0.0023703 -0.0015795 0.0029561 0.001322 -0.002433 0.00051357 0.030981 0 0 0 0 0 0 0 0 0 0 0 0 0 0 0 0 0
7.9922 0.00033572 -0.00044523 0.0013903 -0.0073507 0.00026495 -0.0043601 -0.0044144 0.0027675 0.004751 -0.0043073 0.0045368 -0.0034151 0 0 0 0 0 0 0 0 0 0 0 0 0 0 0 0 0
7.9961 -0.00053345 0.00039083 0.0038972 -0.0074103 0.0048067 -0.0056358 -0.0064812 0.0016277 0.005709 -0.0050824 0.008418 -0.025636 0 0 0 0 0 0 0 0 0 0 0 0 0 0 0 0 0
8 -0.00030716 0.00084847 0.006585 -0.0054915 0.011135 -0.0063807 -0.0065463 0.00010483 0.0035979 -0.0051225 0.010501 -0.017319 0 0 0 0 0 0 0 0 0 0 0 0 0 0 0 0 0
8.0039 0.00033401 0.0008035 0.0076567 -0.0035718 0.015399 -0.0066235 -0.0048134 -0.00098982 -0.00013254 -0.0048699 0.0099117 0.015315 0 0 0 0 0 0 0 0 0 0 0 0 0 0 0 0 0
8.0078 0.00038145 0.00061133 0.0061158 -0.0027951 0.014394 -0.0059883 -0.0028335 -0.0010478 -0.0029345 -0.0045729 0.0074157 0.046145 0 0 0 0 0 0 0 0 0 0 0 0 0 0 0 0 0
8.0117 -0.00041645 0.00069003 0.0024234 -0.0026814 0.0077217 -0.003977 -0.0020579 -2.4182e-05 -0.0030128 -0.0041668 0.0050466 0.050076 0 0 0 0 0 0 0 0 0 0 0 0 0 0 0 0 0
8.0156 -0.0012737 0.0010615 -0.0018864 -0.0018478 -0.00189 -0.00057692 -0.0024382 0.0015136 -0.00069867 -0.0033096 0.0045174 0.022917 0 0 0 0 0 0 0 0 0 0 0 0 0 0 0 0 0
8.0195 -0.0011686 0.001312 -0.0051907 0.00055403 -0.010215 0.0033984 -0.0024942 0.0026962 0.0017679 -0.0015968 0.0056799 -0.015739 0 0 0 0 0 0 0 0 0 0 0 0 0 0 0 0 0
8.0234 8.442e-05 0.00099926 -0.0065993 0.0040077 -0.013968 0.0066419 -0.00084159 0.0028469 0.0019511 0.0010613 0.0065007 -0.038333 0 0 0 0 0 0 0 0 0 0 0 0 0 0 0 0 0
8.0273 0.001579 9.4316e-05 -0.0061688 0.0070413 -0.012493 0.0081488 0.0022923 0.0018664 -0.00086652 0.0041057 0.004769 -0.030557 0 0 0 0 0 0 0 0 0 0 0 0 0 0 0 0 0
8.0313 0.0021503 -0.00096457 -0.004596 0.0083513 -0.0077631 0.0078161 0.0050627 0.00028306 -0.0050505 0.0063745 0.00012822 -0.0011032 0 0 0 0 0 0 0 0 0 0 0 0 0 0 0 0 0
8.0352 0.0014809 -0.0016335 -0.00274 0.0075948 -0.0029259 0.0063407 0.0055618 -0.0010579 -0.0077451 0.0066928 -0.0054013 0.026877 0 0 0 0 0 0 0 0 0 0 0 0 0 0 0 0 0
8.0391 0.0003947 -0.0016772 -0.0012294 0.0052976 -0.00037979 0.0045369 0.0034772 -0.0014844 -0.0068946 0.0047004 -0.0089437 0.034615 0 0 0 0 0 0 0 0 0 0 0 0 0 0 0 0 0
8.043 5.7896e-05 -0.0012683 -0.00023094 0.0022198 -0.00051089 0.0026919 0.00031029 -0.00088524 -0.0026569 0.0012695 -0.0090137 0.021425 0 0 0 0 0 0 0 0 0 0 0 0 0 0 0 0 0
8.0469 0.00088063 -0.00074278 0.00058395 -0.0010924 -0.0016998 0.00051098 -0.0020087 0.00023676 0.0027416 -0.001946 -0.0065054 0.0030336 0 0 0 0 0 0 0 0 0 0 0 0 0 0 0 0 0
8.0508 0.0021784 -0.00030092 0.001801 -0.0042412 -0.001498 -0.0023544 -0.002766 0.0010924 0.0064755 -0.0036002 -0.0036317 -0.0027704 0 0 0 0 0 0 0 0 0 0 0 0 0 0 0 0 0
8.0547 0.0028782 6.7086e-05 0.0037792 -0.0067205 0.0017093 -0.0057125 -0.002849 0.0011332 0.0068083 -0.003555 -0.0019073 0.0092959 0 0 0 0 0 0 0 0 0 0 0 0 0 0 0 0 0
8.0586 0.0025298 0.00043078 0.0061956 -0.0079594 0.0074842 -0.0087057 -0.0036072 0.00044171 0.0039321 -0.0028433 -0.0010732 0.028785 0 0 0 0 0 0 0 0 0 0 0 0 0 0 0 0 0
8.0625 0.0016382 0.00076706 0.0080199 -0.0077127 0.013301 -0.010247 -0.0053626 -0.00030273 -0.00038516 -0.0027146 0.00017022 0.039215 0 0 0 0 0 0 0 0 0 0 0 0 0 0 0 0 0
8.0664 0.0010573 0.00097779 0.0080802 -0.0063467 0.015836 -0.0096516 -0.007002 -0.00030516 -0.0039191 -0.003573 0.002523 0.031816 0 0 0 0 0 0 0 0 0 0 0 0 0 0 0 0 0
8.0703 0.0011268 0.00102 0.0058839 -0.0046031 0.012935 -0.0070015 -0.0069853 0.00072826 -0.0051474 -0.0047002 0.0052256 0.012009 0 0 0 0 0 0 0 0 0 0 0 0 0 0 0 0 0
8.0742 0.001423 0.0009605 0.0020611 -0.0029816 0.0050836 -0.0030561 -0.0047734 0.0022958 -0.0038949 -0.0049447 0.0067491 -0.0058874 0 0 0 0 0 0 0 0 0 0 0 0 0 0 0 0 0
8.0781 0.001309 0.00087674 -0.0019593 -0.0013439 -0.0046188 0.0011347 -0.0013532 0.0033888 -0.0012703 -0.0037135 0.0062166 -0.01034 0 0 0 0 0 0 0 0 0 0 0 0 0 0 0 0 0
8.082 0.00064604 0.00072897 -0.0048152 0.00081804 -0.012099 0.004645 0.0015554 0.0031914 0.00099685 -0.0014047 0.0040857 -0.00072792 0 0 0 0 0 0 0 0 0 0 0 0 0 0 0 0 0
8.0859 -8.2678e-05 0.00038226 -0.0059451 0.0036652 -0.014605 0.0069465 0.0028251 0.0016824 0.0015081 0.0009962 0.0015067 0.014005 0 0 0 0 0 0 0 0 0 0 0 0 0 0 0 0 0
8.0898 -0.0003151 -0.00021339 -0.0056671 0.0065452 -0.012188 0.007997 0.0026095 -0.00031937 -9.8948e-06 0.0026718 -0.00082023 0.023666 0 0 0 0 0 0 0 0 0 0 0 0 0 0 0 0 0
8.0938 8.3274e-07 -0.00087554 -0.0046688 0.0082727 -0.0074125 0.0081371 0.0019131 -0.0017014 -0.0025106 0.0033795 -0.0030181 0.024226 0 0 0 0 0 0 0 0 0 0 0 0 0 0 0 0 0
8.0977 0.00039466 -0.001263 -0.0034436 0.007949 -0.0035125 0.0077949 0.0015778 -0.0017837 -0.0042148 0.0032845 -0.0053019 0.018497 0 0 0 0 0 0 0 0 0 0 0 0 0 0 0 0 0
8.1016 0.00040097 -0.0011395 -0.0021314 0.0056057 -0.0022704 0.0071055 0.0016361 -0.00070017 -0.0036964 0.0025852 -0.0070742 0.011096 0 0 0 0 0 0 0 0 0 0 0 0 0 0 0 0 0
8.1055 1.3329e-05 -0.00058889 -0.00073522 0.0021317 -0.0030261 0.0057061 0.0015101 0.00078383 -0.00081501 0.0013987 -0.0070088 0.0036868 0 0 0 0 0 0 0 0 0 0 0 0 0 0 0 0 0
8.1094 -0.00042488 3.1837e-05 0.00066667 -0.0013835 -0.0034061 0.0029632 0.00072847 0.0018039 0.0031177 -6.183e-05 -0.0042211 -0.0047735 0 0 0 0 0 0 0 0 0 0 0 0 0 0 0 0 0
8.1133 -0.00071848 0.0003704 0.0019695 -0.0042704 -0.0011772 -0.0014044 -0.00056401 0.001866 0.0060726 -0.0013924 0.00059798 -0.013886 0 0 0 0 0 0 0 0 0 0 0 0 0 0 0 0 0
8.1172 -0.0010849 0.00034001 0.0032033 -0.0063775 0.0040644 -0.0067302 -0.0017396 0.00099488 0.0064775 -0.002254 0.0052994 -0.019159 0 0 0 0 0 0 0 0 0 0 0 0 0 0 0 0 0
8.1211 -0.001837 0.00013962 0.0044756 -0.0077263 0.01046 -0.011383 -0.0022725 -0.00039975 0.0041049 -0.0027454 0.0076923 -0.014685 0 0 0 0 0 0 0 0 0 0 0 0 0 0 0 0 0
8.125 -0.0028354 4.182e-05 0.0056438 -0.0081932 0.01493 -0.013516 -0.0022033 -0.0017521 0.00016654 -0.0033795 0.0070604 0.00083193 0 0 0 0 0 0 0 0 0 0 0 0 0 0 0 0 0
8.1289 -0.0033893 0.0001608 0.0060901 -0.0075453 0.014986 -0.012159 -0.0020533 -0.0025518 -0.0033812 -0.0045047 0.0044858 0.020815 0 0 0 0 0 0 0 0 0 0 0 0 0 0 0 0 0
8.1328 -0.0028452 0.00039808 0.0050071 -0.005714 0.010198 -0.0078804 -0.002259 -0.002543 -0.004891 -0.0056779 0.0018037 0.034421 0 0 0 0 0 0 0 0 0 0 0 0 0 0 0 0 0
8.1367 -0.0013208 0.00057133 0.0021197 -0.0029451 0.002476 -0.0024783 -0.0026175 -0.001889 -0.0038723 -0.0057301 0.00020465 0.034654 0 0 0 0 0 0 0 0 0 0 0 0 0 0 0 0 0
8.1406 0.00021334 0.00057093 -0.0017809 0.00032582 -0.0049732 0.0020985 -0.0022633 -0.0011635 -0.0012168 -0.0036918 -0.00034759 0.023918 0 0 0 0 0 0 0 0 0 0 0 0 0 0 0 0 0
8.1445 0.00070753 0.00040712 -0.0051007 0.0036729 -0.0093788 0.0048422 -0.00030291 -0.0010296 0.0013221 0.00015645 -0.00062658 0.011808 0 0 0 0 0 0 0 0 0 0 0 0 0 0 0 0 0
8.1484 -2.3705e-05 0.00015368 -0.0064485 0.0066787 -0.0098429 0.0060219 0.0033103 -0.0017146 0.0021699 0.0041473 -0.001286 0.0069428 0 0 0 0 0 0 0 0 0 0 0 0 0 0 0 0 0
8.1523 -0.0011186 -0.00011074 -0.0056047 0.0087689 -0.0076488 0.0066066 0.0073654 -0.0026789 0.00094534 0.0063232 -0.0024465 0.010156 0 0 0 0 0 0 0 0 0 0 0 0 0 0 0 0 0
8.1563 -0.0014772 -0.00030554 -0.0036116 0.0092129 -0.005266 0.0072978 0.0099115 -0.0028618 -0.0012031 0.0059342 -0.003869 0.015103 0 0 0 0 0 0 0 0 0 0 0 0 0 0 0 0 0
8.1602 -0.00080992 -0.00033927 -0.0018729 0.0075161 -0.0046565 0.0079333 0.0094887 -0.001469 -0.0022978 0.0040205 -0.0052612 0.015377 0 0 0 0 0 0 0 0 0 0 0 0 0 0 0 0 0
8.1641 9.6681e-05 -0.00015431 -0.0010236 0.0039582 -0.0059458 0.0076604 0.006215 0.0012627 -0.00094595 0.002491 -0.0063363 0.011156 0 0 0 0 0 0 0 0 0 0 0 0 0 0 0 0 0
8.168 0.00017692 0.00019555 -0.00053319 -0.00027544 -0.007336 0.0056686 0.0018351 0.0039957 0.0024857 0.0024509 -0.0067468 0.009059 0 0 0 0 0 0 0 0 0 0 0 0 0 0 0 0 0
8.1719 -0.00082345 0.00053543 0.00065615 -0.0036672 -0.006363 0.001897 -0.0014415 0.005107 0.0059005 0.0032506 -0.0062193 0.015546 0 0 0 0 0 0 0 0 0 0 0 0 0 0 0 0 0
8.1758 -0.0020362 0.00068513 0.0030638 -0.0052965 -0.0017122 -0.0027764 -0.0024938 0.0038398 0.0068645 0.0031156 -0.0048724 0.030403 0 0 0 0 0 0 0 0 0 0 0 0 0 0 0 0 0
8.1797 -0.0022623 0.00062003 0.0061113 -0.0053627 0.0056117 -0.0069428 -0.002 0.00090579 0.0044184 0.00081373 -0.0032833 0.046604 0 0 0 0 0 0 0 0 0 0 0 0 0 0 0 0 0
8.1836 -0.0011117 0.00051761 0.0084912 -0.0048326 0.01259 -0.0093634 -0.0016913 -0.0019584 -0.00010379 -0.0031178 -0.0020185 0.056467 0 0 0 0 0 0 0 0 0 0 0 0 0 0 0 0 0
8.1875 0.00060358 0.00061629 0.009072 -0.0045146 0.01585 -0.0095297 -0.0027509 -0.0031604 -0.0039822 -0.0066628 -0.00099627 0.057902 0 0 0 0 0 0 0 0 0 0 0 0 0 0 0 0 0
8.1914 0.0015982 0.00099535 0.0075718 -0.0043854 0.013661 -0.0077963 -0.0047328 -0.002271 -0.005096 -0.0078623 0.00056541 0.054663 0 0 0 0 0 0 0 0 0 0 0 0 0 0 0 0 0
8.1953 0.0012618 0.0014774 0.0045741 -0.0037491 0.0070035 -0.0050608 -0.0059534 -0.00017597 -0.0034133 -0.0062579 0.0033264 0.050802 0 0 0 0 0 0 0 0 0 0 0 0 0 0 0 0 0
8.1992 0.00014684 0.0017525 0.0010653 -0.0020213 -0.0009751 -0.0022032 -0.0050144 0.0016519 -0.00078789 -0.0030601 0.0068107 0.0455 0 0 0 0 0 0 0 0 0 0 0 0 0 0 0 0 0
8.2031 -0.00062325 0.0016181 -0.0020356 0.00063901 -0.0067887 0.00038169 -0.0020892 0.0021367 0.00071325 -2.9566e-05 0.0093063 0.034065 0 0 0 0 0 0 0 0 0 0 0 0 0 0 0 0 0
8.207 -0.00041226 0.0011213 -0.0040983 0.003428 -0.0085766 0.0028719 0.0011823 0.0011478 0.00049865 0.0018528 0.0090506 0.014391 0 0 0 0 0 0 0 0 0 0 0 0 0 0 0 0 0
8.2109 0.00041318 0.00048889 -0.0048461 0.0055598 -0.0069986 0.005654 0.0030673 -0.00062944 -0.00026417 0.0028054 0.0057821 -0.0080026 0 0 0 0 0 0 0 0 0 0 0 0 0 0 0 0 0
8.2148 0.00094175 -6.9097e-05 -0.0044235 0.0067899 -0.004537 0.0087393 0.0031056 -0.0022313 8.606e-05 0.003569 0.0012012 -0.022497 0 0 0 0 0 0 0 0 0 0 0 0 0 0 0 0 0
8.2188 0.00063277 -0.00049073 -0.0034007 0.0073012 -0.0036951 0.011399 0.002241 -0.0029289 0.0020987 0.0044389 -0.0022337 -0.022273 0 0 0 0 0 0 0 0 0 0 0 0 0 0 0 0 0
8.2227 -0.00021326 -0.00082425 -0.0025088 0.0071588 -0.0052696 0.012373 0.0016999 -0.0024794 0.0046968 0.0049571 -0.0031899 -0.011407 0 0 0 0 0 0 0 0 0 0 0 0 0 0 0 0 0
8.2266 -0.0008284 -0.0010931 -0.0021138 0.0060099 -0.0078137 0.010628 0.0017777 -0.0011338 0.0061285 0.0044756 -0.0023422 -0.0026018 0 0 0 0 0 0 0 0 0 0 0 0 0 0 0 0 0
8.2305 -0.0007534 -0.0012217 -0.001826 0.0034336 -0.0086333 0.0061752 0.0017149 0.0005075 0.0054423 0.0029418 -0.0014692 -0.0063245 0 0 0 0 0 0 0 0 0 0 0 0 0 0 0 0 0
8.2344 -0.00022999 -0.0010966 -0.00070256 -0.00038027 -0.0056649 0.00034105 0.00070718 0.0017565 0.0031775 0.0010897 -0.0016538 -0.020729 0 0 0 0 0 0 0 0 0 0 0 0 0 0 0 0 0
8.2383 0.000133 -0.00068591 0.001941 -0.004364 0.00098954 -0.0048357 -0.0010521 0.0021818 0.00078952 -0.00015866 -0.0022993 -0.032129 0 0 0 0 0 0 0 0 0 0 0 0 0 0 0 0 0
8.2422 2.2365e-05 -8.6171e-05 0.0057144 -0.0071135 0.00888 -0.0077425 -0.0024119 0.0018717 -0.00051012 -0.00049959 -0.0018386 -0.026781 0 0 0 0 0 0 0 0 0 0 0 0 0 0 0 0 0
8.2461 -0.00027756 0.00054867 0.0090812 -0.0078385 0.014516 -0.0081072 -0.0023786 0.0013865 -0.00043654 -0.00048862 0.00062855 -0.0040935 0 0 0 0 0 0 0 0 0 0 0 0 0 0 0 0 0
8.25 -0.00022794 0.0011119 0.010237 -0.0068742 0.015347 -0.0070156 -0.0011833 0.0013354 0.00057408 -0.00098081 0.0043701 0.020945 0 0 0 0 0 0 0 0 0 0 0 0 0 0 0 0 0
8.2539 0.00035032 0.0015714 0.0083354 -0.005278 0.011192 -0.0059882 -0.0001919 0.0018562 0.0019587 -0.0022765 0.0075756 0.029424 0 0 0 0 0 0 0 0 0 0 0 0 0 0 0 0 0
8.2578 0.0010195 0.0019033 0.00411 -0.0038761 0.0042486 -0.0057804 -0.00067951 0.0024438 0.0032807 -0.0037447 0.0087748 0.01489 0 0 0 0 0 0 0 0 0 0 0 0 0 0 0 0 0
8.2617 0.0010844 0.0020219 -0.00058362 -0.0026367 -0.0022609 -0.0058086 -0.0026142 0.0023472 0.0040152 -0.0042702 0.0077413 -0.010041 0 0 0 0 0 0 0 0 0 0 0 0 0 0 0 0 0
8.2656 0.00022752 0.0018029 -0.0039394 -0.00092178 -0.0059346 -0.0046568 -0.0045954 0.0012512 0.003422 -0.0031519 0.0051975 -0.023526 0 0 0 0 0 0 0 0 0 0 0 0 0 0 0 0 0
8.2695 -0.0011696 0.0011952 -0.0051947 0.0016699 -0.0064004 -0.0013027 -0.0049967 -0.00034865 0.0010032 -0.00070358 0.0019214 -0.013102 0 0 0 0 0 0 0 0 0 0 0 0 0 0 0 0 0
8.2734 -0.0023027 0.00031531 -0.0047963 0.0046952 -0.0052138 0.0038695 -0.0032583 -0.0014591 -0.0027174 0.0019321 -0.0016678 0.013032 0 0 0 0 0 0 0 0 0 0 0 0 0 0 0 0 0
8.2773 -0.0025634 -0.00056972 -0.0037945 0.0070691 -0.0045923 0.0090674 -0.00021874 -0.0013757 -0.0059756 0.0035938 -0.0051182 0.032511 0 0 0 0 0 0 0 0 0 0 0 0 0 0 0 0 0
8.2813 -0.0019707 -0.001173 -0.0030478 0.0078704 -0.0058241 0.012143 0.0026541 -0.00027917 -0.0066793 0.0038844 -0.0074792 0.028216 0 0 0 0 0 0 0 0 0 0 0 0 0 0 0 0 0
8.2852 -0.0010869 -0.0013355 -0.0027909 0.0070012 -0.0083516 0.011933 0.0042932 0.00088974 -0.0039672 0.0033281 -0.0076278 0.0039472 0 0 0 0 0 0 0 0 0 0 0 0 0 0 0 0 0
8.2891 -0.00053854 -0.0010924 -0.002694 0.0051409 -0.010093 0.0089037 0.0044303 0.0011885 0.00086284 0.0028228 -0.0052894 -0.017807 0 0 0 0 0 0 0 0 0 0 0 0 0 0 0 0 0
8.293 -0.0005562 -0.00062749 -0.0021917 0.0031209 -0.0088089 0.0046625 0.0032688 0.00042098 0.0049922 0.0028566 -0.0016899 -0.014911 0 0 0 0 0 0 0 0 0 0 0 0 0 0 0 0 0
8.2969 -0.00087482 -0.0001628 -0.00082553 0.0013468 -0.0036637 0.00077996 0.0010739 -0.00075409 0.0059443 0.0031122 0.001058 0.014658 0 0 0 0 0 0 0 0 0 0 0 0 0 0 0 0 0
8.3008 -0.0010176 0.00015184 0.0014933 -0.00025066 0.0040067 -0.0021234 -0.0017852 -0.0014114 0.0032626 0.0027523 0.0015018 0.049748 0 0 0 0 0 0 0 0 0 0 0 0 0 0 0 0 0
8.3047 -0.00070298 0.00030012 0.0043257 -0.0018246 0.011255 -0.0043648 -0.0045276 -0.0011014 -0.0012887 0.0011423 -2.8519e-05 0.062998 0 0 0 0 0 0 0 0 0 0 0 0 0 0 0 0 0
8.3086 -6.1925e-05 0.00038939 0.0067434 -0.0032674 0.015114 -0.0064147 -0.0060361 -0.00011135 -0.005072 -0.001558 -0.0017861 0.04373 0 0 0 0 0 0 0 0 0 0 0 0 0 0 0 0 0
8.3125 0.00047309 0.00056775 0.0076779 -0.0042526 0.014247 -0.0081401 -0.0055696 0.00091159 -0.0063315 -0.0043807 -0.0021372 0.0070803 0 0 0 0 0 0 0 0 0 0 0 0 0 0 0 0 0
8.3164 0.00050333 0.00090067 0.0064964 -0.0045311 0.0096222 -0.0087827 -0.0035365 0.0015538 -0.0050457 -0.0061204 -0.00084339 -0.018665 0 0 0 0 0 0 0 0 0 0 0 0 0 0 0 0 0
8.3203 -3.1572e-05 0.0012826 0.0034539 -0.0040917 0.0038047 -0.0076529 -0.0014366 0.0018744 -0.0024883 -0.0060657 0.0010129 -0.015691 0 0 0 0 0 0 0 0 0 0 0 0 0 0 0 0 0
8.3242 -0.00080276 0.0014664 -0.00035768 -0.0030112 -0.00065442 -0.0048364 -0.0007569 0.0021196 -0.00015925 -0.0043846 0.0022064 0.0091398 0 0 0 0 0 0 0 0 0 0 0 0 0 0 0 0 0
8.3281 -0.0013321 0.0012233 -0.0036066 -0.0012389 -0.0026572 -0.0012114 -0.0016737 0.0022746 0.00098115 -0.0019357 0.0023816 0.03159 0 0 0 0 0 0 0 0 0 0 0 0 0 0 0 0 0
8.332 -0.0013415 0.00053552 -0.005459 0.0013256 -0.0029361 0.0022402 -0.0027764 0.0019691 0.00064469 0.00030215 0.0019667 0.032074 0 0 0 0 0 0 0 0 0 0 0 0 0 0 0 0 0
8.3359 -0.00094186 -0.00033487 -0.0059162 0.0044454 -0.0032245 0.0051363 -0.0022072 0.0008792 -0.00094007 0.0017588 0.0013134 0.012892 0 0 0 0 0 0 0 0 0 0 0 0 0 0 0 0 0
8.3398 -0.00051145 -0.00098173 -0.0055431 0.0072772 -0.0048732 0.0076938 0.00068473 -0.00075952 -0.0030655 0.0024285 0.00018311 -0.0043053 0 0 0 0 0 0 0 0 0 0 0 0 0 0 0 0 0
8.3438 -0.00037411 -0.0011147 -0.004887 0.0086532 -0.0078491 0.01002 0.0046232 -0.0020852 -0.0045555 0.0026377 -0.0017944 0.0018141 0 0 0 0 0 0 0 0 0 0 0 0 0 0 0 0 0
8.3477 -0.00055784 -0.00075132 -0.0040959 0.007839 -0.010706 0.011451 0.0072918 -0.0021705 -0.0041661 0.002674 -0.0042618 0.032951 0 0 0 0 0 0 0 0 0 0 0 0 0 0 0 0 0
8.3516 -0.00084283 -0.00019231 -0.0029975 0.0051427 -0.011459 0.010739 0.0070925 -0.00079904 -0.0014467 0.0025654 -0.0059917 0.068903 0 0 0 0 0 0 0 0 0 0 0 0 0 0 0 0 0
8.3555 -0.0010311 0.00019661 -0.0014528 0.0017651 -0.0087791 0.0070825 0.0042871 0.0012167 0.0025616 0.0021257 -0.0058323 0.083732 0 0 0 0 0 0 0 0 0 0 0 0 0 0 0 0 0
8.3594 -0.0011503 0.00022761 0.00039697 -0.0010756 -0.0028554 0.0011337 0.00061856 0.0025206 0.0056236 0.0011639 -0.003859 0.06608 0 0 0 0 0 0 0 0 0 0 0 0 0 0 0 0 0
8.3633 -0.0013696 -1.4209e-05 0.0021855 -0.0030074 0.0045268 -0.0050361 -0.0021448 0.0021801 0.0057284 -0.00033111 -0.0014766 0.026829 0 0 0 0 0 0 0 0 0 0 0 0 0 0 0 0 0
8.3672 -0.0017107 -0.00026328 0.0035454 -0.0045682 0.010714 -0.0091334 -0.0034266 0.00038592 0.0026689 -0.0021502 -0.00020668 -0.010793 0 0 0 0 0 0 0 0 0 0 0 0 0 0 0 0 0
8.3711 -0.0018824 -0.00025745 0.0042545 -0.0063914 0.013415 -0.010095 -0.0038563 -0.0016831 -0.0015721 -0.0039528 -0.00027031 -0.028715 0 0 0 0 0 0 0 0 0 0 0 0 0 0 0 0 0
8.375 -0.0014775 0.00011423 0.0042277 -0.0082772 0.011849 -0.0085997 -0.004273 -0.0027325 -0.0041469 -0.0053864 -0.0003861 -0.024469 0 0 0 0 0 0 0 0 0 0 0 0 0 0 0 0 0
8.3789 -0.00039663 0.00076126 0.0034787 -0.0090749 0.0071944 -0.0062575 -0.0047744 -0.0022768 -0.0034605 -0.0061619 0.00093366 -0.0081173 0 0 0 0 0 0 0 0 0 0 0 0 0 0 0 0 0
8.3828 0.00091576 0.0014288 0.0021621 -0.0075754 0.0019669 -0.0042293 -0.0046842 -0.00090267 -0.00038499 -0.0060805 0.0037932 0.0086213 0 0 0 0 0 0 0 0 0 0 0 0 0 0 0 0 0
8.3867 0.0017211 0.0017971 0.0006181 -0.0036581 -0.0014368 -0.0024856 -0.0033669 0.00028964 0.0024593 -0.0050628 0.0065697 0.02035 0 0 0 0 0 0 0 0 0 0 0 0 0 0 0 0 0
8.3906 0.0015653 0.0016275 -0.00073967 0.001357 -0.0021853 -0.00024765 -0.001033 0.00056616 0.0028002 -0.0032118 0.0071859 0.02767 0 0 0 0 0 0 0 0 0 0 0 0 0 0 0 0 0
8.3945 0.00067662 0.00091434 -0.0016859 0.0055214 -0.0014722 0.00294 0.0012469 4.0185e-05 0.00048019 -0.0008716 0.0048435 0.031952 0 0 0 0 0 0 0 0 0 0 0 0 0 0 0 0 0
8.3984 -0.00020529 -5.3139e-05 -0.002343 0.0075666 -0.0015702 0.0065609 0.0023301 -0.00058105 -0.0025269 0.0014044 0.00066123 0.032094 0 0 0 0 0 0 0 0 0 0 0 0 0 0 0 0 0
8.4023 -0.00044312 -0.00081244 -0.0029975 0.0076014 -0.004051 0.0094459 0.0018855 -0.00068521 -0.0037923 0.0030318 -0.0032581 0.026121 0 0 0 0 0 0 0 0 0 0 0 0 0 0 0 0 0
8.4063 -8.1107e-06 -0.0010078 -0.0036673 0.006662 -0.008424 0.010643 0.0006251 -0.00025097 -0.002368 0.0036623 -0.0053756 0.014565 0 0 0 0 0 0 0 0 0 0 0 0 0 0 0 0 0
8.4102 0.00057604 -0.00064689 -0.0038478 0.0056209 -0.012235 0.009969 -0.00027235 0.0002409 0.00058378 0.0033669 -0.0055028 0.0011554 0 0 0 0 0 0 0 0 0 0 0 0 0 0 0 0 0
8.4141 0.00077378 -0.00011451 -0.0027951 0.0044861 -0.012634 0.0078241 -4.7574e-05 0.00032077 0.0028765 0.0025628 -0.00436 -0.0097941 0 0 0 0 0 0 0 0 0 0 0 0 0 0 0 0 0
8.418 0.00052891 0.00010959 -0.0002145 0.0026764 -0.0083436 0.0046456 0.0011209 -4.7324e-05 0.003098 0.0016795 -0.0026402 -0.016053 0 0 0 0 0 0 0 0 0 0 0 0 0 0 0 0 0
8.4219 0.00024372 -0.00017113 0.0032417 -0.00011642 -0.00063851 0.00068728 0.0022903 -0.00050228 0.001639 0.00079626 -0.00060503 -0.017409 0 0 0 0 0 0 0 0 0 0 0 0 0 0 0 0 0
8.4258 0.00030774 -0.00070681 0.0061974 -0.0033957 0.0073205 -0.0036733 0.0024152 -0.00067933 0.00021581 -0.00042498 0.0015522 -0.013901 0 0 0 0 0 0 0 0 0 0 0 0 0 0 0 0 0
8.4297 0.00068294 -0.0010019 0.0074214 -0.0061795 0.012312 -0.0075777 0.0010058 -0.00053423 0.00040369 -0.0023725 0.0032623 -0.0054727 0 0 0 0 0 0 0 0 0 0 0 0 0 0 0 0 0
8.4336 0.00097085 -0.00071949 0.0066623 -0.0077898 0.012803 -0.0098708 -0.0016138 -0.00029385 0.0024039 -0.0049255 0.0037799 0.006117 0 0 0 0 0 0 0 0 0 0 0 0 0 0 0 0 0
8.4375 0.0008698 4.9165e-05 0.0047523 -0.0082588 0.0095657 -0.0098159 -0.0045243 -0.00014291 0.0049434 -0.0071999 0.0029241 0.016065 0 0 0 0 0 0 0 0 0 0 0 0 0 0 0 0 0
8.4414 0.00051855 0.00086954 0.0029005 -0.0079379 0.0049309 -0.0076772 -0.0066994 -2.2965e-05 0.0062482 -0.0079433 0.0015132 0.019104 0 0 0 0 0 0 0 0 0 0 0 0 0 0 0 0 0
8.4453 0.00034552 0.0013076 0.0017858 -0.0067915 0.0012955 -0.004539 -0.0074557 0.00023271 0.0052643 -0.0064081 0.00084802 0.014595 0 0 0 0 0 0 0 0 0 0 0 0 0 0 0 0 0
8.4492 0.00057386 0.001225 0.0011899 -0.0042609 -0.00018991 -0.0014711 -0.0066571 0.00060125 0.0022631 -0.0030497 0.0015626 0.0087218 0 0 0 0 0 0 0 0 0 0 0 0 0 0 0 0 0
8.4531 0.00091343 0.0007938 0.00039037 -1.5874e-05 -7.9853e-05 0.0011738 -0.0046454 0.00078588 -0.001454 0.00058451 0.0028986 0.010006 0 0 0 0 0 0 0 0 0 0 0 0 0 0 0 0 0
8.457 0.00079537 0.00027517 -0.0011201 0.0050965 -9.1696e-05 0.0036612 -0.0020208 0.00049584 -0.0043832 0.0028226 0.0031712 0.021109 0 0 0 0 0 0 0 0 0 0 0 0 0 0 0 0 0
8.4609 -5.6146e-05 -0.00019204 -0.0032094 0.0090046 -0.0019044 0.0061347 0.00057619 -0.00018481 -0.0055682 0.0030147 0.0011273 0.034854 0 0 0 0 0 0 0 0 0 0 0 0 0 0 0 0 0
8.4648 -0.0012867 -0.00060651 -0.0052295 0.0096498 -0.0059393 0.0080741 0.0026038 -0.00077218 -0.0048775 0.0019603 -0.0029316 0.039477 0 0 0 0 0 0 0 0 0 0 0 0 0 0 0 0 0
8.4688 -0.0021644 -0.00096799 -0.0064405 0.006634 -0.010814 0.0085869 0.0036992 -0.00081156 -0.0028238 0.0012381 -0.0072119 0.029205 0 0 0 0 0 0 0 0 0 0 0 0 0 0 0 0 0
8.4727 -0.0021917 -0.0011865 -0.0063481 0.0018105 -0.013896 0.0072722 0.003744 -0.00037111 -0.00019641 0.0019392 -0.0096245 0.010158 0 0 0 0 0 0 0 0 0 0 0 0 0 0 0 0 0
8.4766 -0.0014875 -0.001155 -0.0048189 -0.001901 -0.012789 0.0047374 0.0028949 -6.6854e-05 0.0022385 0.003797 -0.00916 -0.0047175 0 0 0 0 0 0 0 0 0 0 0 0 0 0 0 0 0
8.4805 -0.00059014 -0.00089406 -0.0021037 -0.0026665 -0.0069423 0.0021581 0.0015099 -0.00050307 0.0038895 0.005395 -0.0064295 -0.0073936 0 0 0 0 0 0 0 0 0 0 0 0 0 0 0 0 0
8.4844 8.1273e-05 -0.00057943 0.0011331 -0.0011102 0.0016864 0.00026173 -4.1003e-05 -0.0016167 0.0044072 0.0052571 -0.0030865 -0.0018232 0 0 0 0 0 0 0 0 0 0 0 0 0 0 0 0 0
8.4883 0.00054082 -0.00038586 0.0039066 0.00028521 0.0095152 -0.0012364 -0.0015621 -0.0025873 0.0037388 0.0029469 -0.00066815 0.00087583 0 0 0 0 0 0 0 0 0 0 0 0 0 0 0 0 0
8.4922 0.0010247 -0.00029815 0.0052979 -0.00069745 0.013345 -0.0031317 -0.0030388 -0.0024846 0.0021567 -0.00064771 0.00030771 -0.0054411 0 0 0 0 0 0 0 0 0 0 0 0 0 0 0 0 0
8.4961 0.001533 -0.0001031 0.0050096 -0.0041172 0.012214 -0.0056386 -0.0044315 -0.0011122 0.00019147 -0.0039644 0.00047103 -0.014746 0 0 0 0 0 0 0 0 0 0 0 0 0 0 0 0 0
8.5 0.0016738 0.00039383 0.003637 -0.0077806 0.0078357 -0.0078391 -0.0054552 0.00073852 -0.0015654 -0.0057597 0.00099261 -0.014284 0 0 0 0 0 0 0 0 0 0 0 0 0 0 0 0 0
8.5039 0.0010363 0.0011228 0.0022873 -0.0089916 0.0033086 -0.0083046 -0.0056239 0.0018974 -0.0027098 -0.0057084 0.002687 0.0022793 0 0 0 0 0 0 0 0 0 0 0 0 0 0 0 0 0
8.5078 -0.00027482 0.0017266 0.0017274 -0.0066565 0.0010107 -0.0063432 -0.0046172 0.0017612 -0.0031763 -0.0043106 0.0053728 0.027052 0 0 0 0 0 0 0 0 0 0 0 0 0 0 0 0 0
8.5117 -0.0015373 0.0018139 0.0017562 -0.0020336 0.001151 -0.0026578 -0.002672 0.00072635 -0.0031837 -0.0023731 0.0078734 0.043581 0 0 0 0 0 0 0 0 0 0 0 0 0 0 0 0 0
8.5156 -0.0019352 0.0012758 0.0014041 0.0023697 0.0019188 0.0012458 -0.00058161 -0.00025636 -0.0030122 -0.00053396 0.0086897 0.040901 0 0 0 0 0 0 0 0 0 0 0 0 0 0 0 0 0
8.5195 -0.0012628 0.00038347 -0.00015119 0.0047017 0.0010046 0.0043168 0.00080144 -0.00054877 -0.0027757 0.00091126 0.0069642 0.022611 0 0 0 0 0 0 0 0 0 0 0 0 0 0 0 0 0
8.5234 -0.00013431 -0.0004183 -0.0027523 0.0048816 -0.002652 0.0066241 0.0011745 -0.00028754 -0.0023592 0.0019468 0.0031066 0.002633 0 0 0 0 0 0 0 0 0 0 0 0 0 0 0 0 0
8.5273 0.00053349 -0.00083538 -0.0052846 0.0041675 -0.0080624 0.0087825 0.00094095 -5.7965e-05 -0.0015637 0.0027078 -0.0013824 -0.0074872 0 0 0 0 0 0 0 0 0 0 0 0 0 0 0 0 0
8.5313 0.00030934 -0.00088666 -0.0065466 0.0037821 -0.012758 0.010782 0.00073353 -0.00018891 -0.00033995 0.0033551 -0.0048034 -0.0070174 0 0 0 0 0 0 0 0 0 0 0 0 0 0 0 0 0
8.5352 -0.00041511 -0.00079449 -0.0061667 0.0038854 -0.014239 0.011525 0.00075063 -0.0004245 0.0010712 0.0039334 -0.0062237 -0.0028002 0 0 0 0 0 0 0 0 0 0 0 0 0 0 0 0 0
8.5391 -0.00083294 -0.00074175 -0.0047346 0.0036797 -0.011381 0.0096727 0.00058159 -0.0002895 0.0022005 0.0042521 -0.0058163 0.00053943 0 0 0 0 0 0 0 0 0 0 0 0 0 0 0 0 0
8.543 -0.00047239 -0.00072802 -0.0030882 0.0023417 -0.0050308 0.0050727 -0.00026066 0.00028971 0.0025863 0.003927 -0.0044042 0.0053555 0 0 0 0 0 0 0 0 0 0 0 0 0 0 0 0 0
8.5469 0.00040769 -0.00062756 -0.0015228 -0.00017811 0.002421 -0.00068363 -0.0016322 0.00082358 0.00205 0.0026519 -0.0027115 0.015524 0 0 0 0 0 0 0 0 0 0 0 0 0 0 0 0 0
8.5508 0.0011018 -0.00035078 0.00027224 -0.0031562 0.0082216 -0.0052316 -0.0026744 0.00077401 0.00085832 0.00053354 -0.00099875 0.027718 0 0 0 0 0 0 0 0 0 0 0 0 0 0 0 0 0
8.5547 0.0010962 6.1421e-05 0.00252 -0.0057324 0.010577 -0.0071575 -0.0025777 0.00020709 -0.00033665 -0.001822 0.00070616 0.030827 0 0 0 0 0 0 0 0 0 0 0 0 0 0 0 0 0
8.5586 0.00044895 0.0004781 0.0046884 -0.0074743 0.0094651 -0.0069312 -0.0015079 -0.00016014 -0.00080202 -0.0036281 0.0022006 0.016334 0 0 0 0 0 0 0 0 0 0 0 0 0 0 0 0 0
8.5625 -0.0003842 0.00077745 0.005634 -0.0083728 0.0064963 -0.0062137 -0.00069087 0.00033663 -0.00017201 -0.0044223 0.0030675 -0.010332 0 0 0 0 0 0 0 0 0 0 0 0 0 0 0 0 0
8.5664 -0.0010112 0.00089632 0.0045164 -0.0084215 0.0038535 -0.0062047 -0.0013717 0.0015236 0.0012018 -0.0043245 0.003062 -0.030468 0 0 0 0 0 0 0 0 0 0 0 0 0 0 0 0 0
8.5703 -0.0013606 0.00081202 0.001617 -0.0073433 0.0028912 -0.00656 -0.0035019 0.0023672 0.0022916 -0.0038058 0.0024371 -0.026703 0 0 0 0 0 0 0 0 0 0 0 0 0 0 0 0 0
8.5742 -0.001536 0.00052579 -0.0017728 -0.0048204 0.0032721 -0.0058273 -0.0054508 0.0018592 0.0019567 -0.0031867 0.0017503 0.0010768 0 0 0 0 0 0 0 0 0 0 0 0 0 0 0 0 0
8.5781 -0.0015346 9.6252e-05 -0.0043473 -0.0010136 0.0032602 -0.0029224 -0.0052184 3.1548e-05 -0.00021663 -0.002351 0.0012923 0.033971 0 0 0 0 0 0 0 0 0 0 0 0 0 0 0 0 0
8.582 -0.0012107 -0.00032541 -0.0057465 0.0031848 0.0010426 0.0017401 -0.0022166 -0.001893 -0.0033773 -0.00095597 0.00077806 0.049368 0 0 0 0 0 0 0 0 0 0 0 0 0 0 0 0 0
8.5859 -0.00053949 -0.00054679 -0.0065787 0.0065026 -0.0037962 0.006435 0.0019832 -0.0024537 -0.005711 0.0010755 -0.00028081 0.039882 0 0 0 0 0 0 0 0 0 0 0 0 0 0 0 0 0
8.5898 0.00016595 -0.00047715 -0.0075154 0.0080211 -0.0096926 0.0093589 0.0047332 -0.0012052 -0.0055705 0.003285 -0.0018602 0.018655 0 0 0 0 0 0 0 0 0 0 0 0 0 0 0 0 0
8.5938 0.00042241 -0.00024149 -0.0083773 0.0077004 -0.013876 0.0097631 0.0043912 0.00085654 -0.0027221 0.0049179 -0.0031822 0.0064072 0 0 0 0 0 0 0 0 0 0 0 0 0 0 0 0 0
8.5977 4.3167e-05 -0.00012751 -0.008144 0.0062684 -0.014017 0.0081087 0.0016079 0.0021046 0.0012708 0.0054509 -0.0033508 0.012652 0 0 0 0 0 0 0 0 0 0 0 0 0 0 0 0 0
8.6016 -0.00057313 -0.00036495 -0.0059186 0.0045783 -0.0096623 0.0053598 -0.0013192 0.0016252 0.003978 0.0049058 -0.0023147 0.028418 0 0 0 0 0 0 0 0 0 0 0 0 0 0 0 0 0
8.6055 -0.00071146 -0.00090889 -0.0019357 0.0029759 -0.0025417 0.0022326 -0.0024511 -7.4325e-05 0.003786 0.0036776 -0.0011192 0.036258 0 0 0 0 0 0 0 0 0 0 0 0 0 0 0 0 0
8.6094 -4.4793e-06 -0.0014278 0.0023605 0.0011839 0.0044142 -0.00096687 -0.0017832 -0.0015706 0.0010859 0.0021062 -0.0010193 0.026975 0 0 0 0 0 0 0 0 0 0 0 0 0 0 0 0 0
8.6133 0.0011235 -0.0015338 0.0052763 -0.0012351 0.0086761 -0.0040195 -0.0010186 -0.0017402 -0.0020015 0.00025676 -0.0021966 0.0071591 0 0 0 0 0 0 0 0 0 0 0 0 0 0 0 0 0
8.6172 0.0017182 -0.0010779 0.0060213 -0.004254 0.0093679 -0.0065359 -0.0018163 -0.0006108 -0.0032174 -0.0018793 -0.0033683 -0.008289 0 0 0 0 0 0 0 0 0 0 0 0 0 0 0 0 0
8.6211 0.0011049 -0.00026506 0.0050703 -0.0071323 0.0074936 -0.0080857 -0.0041586 0.00081263 -0.0018636 -0.0040311 -0.0028237 -0.0098816 0 0 0 0 0 0 0 0 0 0 0 0 0 0 0 0 0
8.625 -0.00046421 0.00050473 0.0035164 -0.0087664 0.0051109 -0.0084941 -0.0063136 0.0014634 0.00071715 -0.0055882 -2.8965e-05 -1.6367e-05 0 0 0 0 0 0 0 0 0 0 0 0 0 0 0 0 0
8.6289 -0.0019452 0.00093052 0.0021047 -0.0083854 0.0039921 -0.0078879 -0.006374 0.001004 0.0022391 -0.0059658 0.0037104 0.012523 0 0 0 0 0 0 0 0 0 0 0 0 0 0 0 0 0
8.6328 -0.0023453 0.00099476 0.00082857 -0.0060678 0.0045456 -0.0064187 -0.0039453 -0.00011827 0.0012636 -0.0050608 0.006226 0.02249 0 0 0 0 0 0 0 0 0 0 0 0 0 0 0 0 0
8.6367 -0.0015436 0.000901 -0.000672 -0.0026976 0.0056008 -0.0040303 -0.00049782 -0.0012176 -0.0017134 -0.0033437 0.0062505 0.031728 0 0 0 0 0 0 0 0 0 0 0 0 0 0 0 0 0
8.6406 -0.00036216 0.00084565 -0.0024533 0.00059333 0.0051912 -0.00062135 0.0018472 -0.0019012 -0.0046555 -0.001489 0.0043468 0.043658 0 0 0 0 0 0 0 0 0 0 0 0 0 0 0 0 0
8.6445 0.00016934 0.00083609 -0.004066 0.0030695 0.0019087 0.0035107 0.0019685 -0.0021457 -0.0054737 8.9234e-05 0.0021746 0.055997 0 0 0 0 0 0 0 0 0 0 0 0 0 0 0 0 0
8.6484 -0.00031433 0.00070706 -0.0049652 0.0046543 -0.0039711 0.0074536 0.00045772 -0.0020289 -0.0034577 0.0013638 0.00086206 0.060416 0 0 0 0 0 0 0 0 0 0 0 0 0 0 0 0 0
8.6523 -0.0012741 0.00030418 -0.0050317 0.0056689 -0.01034 0.01004 -0.0010393 -0.001543 0.00031819 0.0024261 7.6675e-05 0.049839 0 0 0 0 0 0 0 0 0 0 0 0 0 0 0 0 0
8.6563 -0.0018273 -0.00033587 -0.004617 0.0063236 -0.014281 0.010552 -0.0011244 -0.00071136 0.0037486 0.0031844 -0.0013538 0.0258 0 0 0 0 0 0 0 0 0 0 0 0 0 0 0 0 0
8.6602 -0.0015478 -0.00096533 -0.0040663 0.0064186 -0.013722 0.0091493 0.00048505 0.00019773 0.0049891 0.0033842 -0.0039752 -0.0016293 0 0 0 0 0 0 0 0 0 0 0 0 0 0 0 0 0
8.6641 -0.00076479 -0.0012824 -0.0032599 0.005499 -0.0086998 0.0066317 0.0030051 0.00071981 0.003478 0.0029062 -0.0069075 -0.021069 0 0 0 0 0 0 0 0 0 0 0 0 0 0 0 0 0
8.668 -0.00013717 -0.0011406 -0.001715 0.0033012 -0.0014139 0.0037765 0.0052214 0.00056295 0.00019861 0.0019558 -0.0085098 -0.027172 0 0 0 0 0 0 0 0 0 0 0 0 0 0 0 0 0
8.6719 2.6256e-05 -0.0006501 0.00078777 8.2263e-05 0.0050024 0.00087965 0.0061133 -5.3465e-05 -0.0028589 0.0008766 -0.0078264 -0.021946 0 0 0 0 0 0 0 0 0 0 0 0 0 0 0 0 0
8.6758 2.2811e-05 -9.8924e-05 0.0036744 -0.0034506 0.0082277 -0.0021187 0.0051845 -0.00049095 -0.0037602 -0.00022432 -0.0053922 -0.01068 0 0 0 0 0 0 0 0 0 0 0 0 0 0 0 0 0
8.6797 0.00036437 0.00024807 0.0057384 -0.006516 0.0079296 -0.0051513 0.0026 -0.0002174 -0.0017419 -0.0015801 -0.00267 0.0021795 0 0 0 0 0 0 0 0 0 0 0 0 0 0 0 0 0
8.6836 0.0011661 0.00032534 0.0059609 -0.0085863 0.0056819 -0.0077399 -0.00078196 0.00068676 0.0021995 -0.0033963 -0.00076272 0.013684 0 0 0 0 0 0 0 0 0 0 0 0 0 0 0 0 0
8.6875 0.0019514 0.000292 0.0043138 -0.0094128 0.0037502 -0.0092026 -0.003627 0.0015329 0.0057084 -0.0053574 0.00031585 0.021262 0 0 0 0 0 0 0 0 0 0 0 0 0 0 0 0 0
8.6914 0.0020807 0.00038709 0.0018311 -0.0088407 0.0035648 -0.0091076 -0.0047362 0.0015842 0.0064248 -0.0065854 0.0012062 0.023304 0 0 0 0 0 0 0 0 0 0 0 0 0 0 0 0 0
8.6953 0.001381 0.00072016 -0.00014645 -0.0067373 0.0048327 -0.0074975 -0.0038046 0.00069845 0.0035506 -0.0062327 0.0022163 0.021482 0 0 0 0 0 0 0 0 0 0 0 0 0 0 0 0 0
8.6992 0.0003458 0.0011573 -0.00093466 -0.0032106 0.0058032 -0.0047166 -0.0017161 -0.00051174 -0.0014683 -0.0042261 0.0028813 0.020922 0 0 0 0 0 0 0 0 0 0 0 0 0 0 0 0 0
8.7031 -0.00030517 0.001398 -0.00089356 0.0010873 0.0044915 -0.0011257 3.9047e-05 -0.0011492 -0.005777 -0.0014361 0.0024826 0.02579 0 0 0 0 0 0 0 0 0 0 0 0 0 0 0 0 0
8.707 -0.00028385 0.0011953 -0.00096395 0.0049831 0.00010186 0.0029231 0.0004978 -0.00073142 -0.0069922 0.00095812 0.00088429 0.033739 0 0 0 0 0 0 0 0 0 0 0 0 0 0 0 0 0
8.7109 3.3785e-05 0.00055111 -0.0017984 0.0073085 -0.0062268 0.0068582 -1.7522e-05 0.00046032 -0.0047726 0.0023597 -0.0012483 0.035862 0 0 0 0 0 0 0 0 0 0 0 0 0 0 0 0 0
8.7148 3.1597e-05 -0.00027077 -0.0032247 0.0076021 -0.011856 0.0097965 -0.0002356 0.0016352 -0.00088766 0.0030719 -0.0030562 0.024477 0 0 0 0 0 0 0 0 0 0 0 0 0 0 0 0 0
8.7188 -0.0004824 -0.00092771 -0.0044299 0.0063919 -0.014074 0.010888 0.00085911 0.0020903 0.0022275 0.0037533 -0.0042189 0.0024187 0 0 0 0 0 0 0 0 0 0 0 0 0 0 0 0 0
8.7227 -0.0010324 -0.00123 -0.0046212 0.0047495 -0.011684 0.0098955 0.0030085 0.0016515 0.0032248 0.0045716 -0.0050125 -0.01586 0 0 0 0 0 0 0 0 0 0 0 0 0 0 0 0 0
8.7266 -0.00091029 -0.0012304 -0.0035661 0.0034385 -0.0057651 0.0074347 0.0047936 0.0006624 0.002512 0.0049261 -0.0056834 -0.01451 0 0 0 0 0 0 0 0 0 0 0 0 0 0 0 0 0
8.7305 0.00011804 -0.0011081 -0.0016183 0.0023775 0.0009294 0.0045489 0.0048109 -0.00036038 0.001464 0.0040444 -0.0059013 0.010221 0 0 0 0 0 0 0 0 0 0 0 0 0 0 0 0 0
8.7344 0.0015231 -0.00096708 0.00066095 0.00089018 0.0055993 0.0019217 0.0028665 -0.0010545 0.0010696 0.0018653 -0.0049631 0.045554 0 0 0 0 0 0 0 0 0 0 0 0 0 0 0 0 0
8.7383 0.0024403 -0.00074511 0.0028562 -0.001487 0.0069979 -0.0005413 0.00012246 -0.0012875 0.0012657 -0.00070582 -0.0025709 0.071516 0 0 0 0 0 0 0 0 0 0 0 0 0 0 0 0 0
8.7422 0.002427 -0.00031824 0.0047242 -0.0043796 0.0059627 -0.0033406 -0.0018995 -0.0010446 0.0013919 -0.0024859 0.00066088 0.075997 0 0 0 0 0 0 0 0 0 0 0 0 0 0 0 0 0
8.7461 0.0018339 0.00030828 0.0059869 -0.0067126 0.0045567 -0.0065585 -0.0025195 -0.00035861 0.0010755 -0.0030223 0.0035554 0.062219 0 0 0 0 0 0 0 0 0 0 0 0 0 0 0 0 0
8.75 0.0014364 0.00092325 0.0062371 -0.0074893 0.004475 -0.0093878 -0.0022423 0.00060555 0.00054961 -0.0029436 0.0052655 0.042901 0 0 0 0 0 0 0 0 0 0 0 0 0 0 0 0 0
8.7539 0.0016762 0.0012425 0.0051556 -0.0065155 0.0058442 -0.010518 -0.0020396 0.0014424 0.00015864 -0.0032806 0.0058201 0.028154 0 0 0 0 0 0 0 0 0 0 0 0 0 0 0 0 0
8.7578 0.0022396 0.0011407 0.0028679 -0.004444 0.0072032 -0.0090757 -0.0023534 0.0016038 -0.00024255 -0.0043765 0.0058143 0.019289 0 0 0 0 0 0 0 0 0 0 0 0 0 0 0 0 0
8.7617 0.0023745 0.00076426 5.7861e-05 -0.002162 0.0065908 -0.0053038 -0.0027705 0.00075395 -0.0011815 -0.0054247 0.0056374 0.013248 0 0 0 0 0 0 0 0 0 0 0 0 0 0 0 0 0
8.7656 0.0016392 0.00040839 -0.0023614 -0.00012613 0.0029385 -0.00041188 -0.0025694 -0.0008628 -0.0027882 -0.0051012 0.0050917 0.01066 0 0 0 0 0 0 0 0 0 0 0 0 0 0 0 0 0
8.7695 0.00035977 0.00026207 -0.0037992 0.001764 -0.0031295 0.0041975 -0.0014796 -0.0024092 -0.0042467 -0.0027518 0.0037756 0.017097 0 0 0 0 0 0 0 0 0 0 0 0 0 0 0 0 0
8.7734 -0.00064485 0.00025253 -0.0043023 0.0037286 -0.0095108 0.0076229 0.00012884 -0.0029364 -0.0042677 0.00091962 0.0017326 0.035483 0 0 0 0 0 0 0 0 0 0 0 0 0 0 0 0 0
8.7773 -0.00080775 0.00013218 -0.0043584 0.0056134 -0.013649 0.0095719 0.0017283 -0.002081 -0.0023078 0.0042588 -0.0004216 0.058513 0 0 0 0 0 0 0 0 0 0 0 0 0 0 0 0 0
8.7813 -0.00031652 -0.0002734 -0.0043744 0.0068423 -0.013793 0.010015 0.0031641 -0.0004346 0.000654 0.0057996 -0.0020723 0.071122 0 0 0 0 0 0 0 0 0 0 0 0 0 0 0 0 0
8.7852 9.9141e-05 -0.00088619 -0.0043099 0.0068296 -0.0098754 0.0089138 0.0046041 0.00078716 0.0027103 0.0051843 -0.0032202 0.062668 0 0 0 0 0 0 0 0 0 0 0 0 0 0 0 0 0
8.7891 -0.00012207 -0.0014275 -0.0037936 0.0054117 -0.003607 0.0063258 0.0059707 0.00062198 0.0026153 0.0031877 -0.0043745 0.037391 0 0 0 0 0 0 0 0 0 0 0 0 0 0 0 0 0
8.793 -0.00085187 -0.0016471 -0.0025815 0.0028976 0.002329 0.0026846 0.0065551 -0.00085228 0.00092954 0.00097576 -0.0057473 0.012124 0 0 0 0 0 0 0 0 0 0 0 0 0 0 0 0 0
8.7969 -0.0014289 -0.001517 -0.00088812 -0.00022717 0.0056695 -0.0011945 0.005386 -0.0024759 -0.00042995 -0.00069763 -0.006623 0.0023758 0 0 0 0 0 0 0 0 0 0 0 0 0 0 0 0 0
8.8008 -0.0013185 -0.0012195 0.00074158 -0.0035599 0.0058416 -0.0044984 0.0021472 -0.0028333 7.9132e-05 -0.0017533 -0.0057207 0.0097424 0 0 0 0 0 0 0 0 0 0 0 0 0 0 0 0 0
8.8047 -0.00062342 -0.0009574 0.0018827 -0.0067306 0.0042862 -0.006837 -0.0022106 -0.0013687 0.0021779 -0.0024805 -0.002381 0.022527 0 0 0 0 0 0 0 0 0 0 0 0 0 0 0 0 0
8.8086 3.8282e-05 -0.00077173 0.0025338 -0.0091916 0.0034519 -0.0082642 -0.005837 0.0010857 0.0039603 -0.0030889 0.0025216 0.028413 0 0 0 0 0 0 0 0 0 0 0 0 0 0 0 0 0
8.8125 0.00014174 -0.00053291 0.0029549 -0.010233 0.004977 -0.0088835 -0.0071386 0.0028449 0.0035735 -0.0035239 0.0069184 0.026129 0 0 0 0 0 0 0 0 0 0 0 0 0 0 0 0 0
8.8164 -0.00026258 -9.9342e-05 0.0032162 -0.0093794 0.0082985 -0.0084953 -0.0058025 0.0026195 0.00085075 -0.0035955 0.0089783 0.024528 0 0 0 0 0 0 0 0 0 0 0 0 0 0 0 0 0
8.8203 -0.00065617 0.0005143 0.0029668 -0.0068496 0.010811 -0.0067204 -0.0028673 0.00052265 -0.0025692 -0.0031835 0.0084133 0.030848 0 0 0 0 0 0 0 0 0 0 0 0 0 0 0 0 0
8.8242 -0.00061163 0.0011133 0.0017365 -0.0035768 0.0096344 -0.0035198 0.00014905 -0.0019728 -0.0046704 -0.0023095 0.0065113 0.041136 0 0 0 0 0 0 0 0 0 0 0 0 0 0 0 0 0
8.8281 -0.00022262 0.0014563 -0.0004757 -0.00064343 0.0038002 0.0004397 0.0022835 -0.0031243 -0.0046659 -0.0010692 0.0049114 0.043401 0 0 0 0 0 0 0 0 0 0 0 0 0 0 0 0 0
8.832 2.6031e-05 0.0014209 -0.0029326 0.0014401 -0.0047867 0.0040256 0.0035102 -0.0022143 -0.0033577 0.00044138 0.0042608 0.030431 0 0 0 0 0 0 0 0 0 0 0 0 0 0 0 0 0
8.8359 -0.00020017 0.0010641 -0.0045701 0.0029684 -0.012377 0.0063418 0.0043217 -3.9837e-05 -0.0020958 0.002124 0.0039264 0.0087724 0 0 0 0 0 0 0 0 0 0 0 0 0 0 0 0 0
8.8398 -0.00069969 0.00054868 -0.0047919 0.0045459 -0.015694 0.0072579 0.0050441 0.0017668 -0.0014824 0.0038319 0.0028818 -0.0060028 0 0 0 0 0 0 0 0 0 0 0 0 0 0 0 0 0
8.8438 -0.0009104 2.2831e-05 -0.003923 0.0062957 -0.013866 0.0072722 0.0055223 0.0020128 -0.0010626 0.0053416 0.00081283 -0.0035061 0 0 0 0 0 0 0 0 0 0 0 0 0 0 0 0 0
8.8477 -0.00047908 -0.00044284 -0.0028638 0.0075039 -0.0086754 0.0068569 0.0053387 0.00079259 -0.00014235 0.0063546 -0.0016005 0.01189 0 0 0 0 0 0 0 0 0 0 0 0 0 0 0 0 0
8.8516 0.00034652 -0.00082871 -0.0022353 0.0070623 -0.0031113 0.0059404 0.0042329 -0.00072142 0.0012483 0.0065179 -0.0033676 0.025701 0 0 0 0 0 0 0 0 0 0 0 0 0 0 0 0 0
8.8555 0.00090524 -0.0011061 -0.0018209 0.0043607 0.0005637 0.0040316 0.0023165 -0.0012937 0.0022695 0.0055007 -0.0040441 0.027461 0 0 0 0 0 0 0 0 0 0 0 0 0 0 0 0 0
8.8594 0.00072143 -0.0012153 -0.00085884 -0.00011245 0.0019085 0.00085099 -6.6677e-06 -0.0005779 0.0021022 0.0031837 -0.0039064 0.020156 0 0 0 0 0 0 0 0 0 0 0 0 0 0 0 0 0
8.8633 -5.6433e-05 -0.0011015 0.0010748 -0.0049443 0.0020447 -0.0031623 -0.002224 0.00073233 0.00079015 -9.4678e-05 -0.0033794 0.015845 0 0 0 0 0 0 0 0 0 0 0 0 0 0 0 0 0
8.8672 -0.0007908 -0.00076689 0.0034516 -0.0085843 0.0025396 -0.0069605 -0.0038385 0.0015795 -0.00076519 -0.0034473 -0.0024299 0.022483 0 0 0 0 0 0 0 0 0 0 0 0 0 0 0 0 0
8.8711 -0.00092407 -0.00029103 0.0050798 -0.01013 0.0043134 -0.0095006 -0.004477 0.0014084 -0.0016083 -0.0057226 -0.00062499 0.035667 0 0 0 0 0 0 0 0 0 0 0 0 0 0 0 0 0
8.875 -0.00044146 0.0001976 0.0050696 -0.0096054 0.0071376 -0.0103 -0.0040768 0.00051498 -0.0015017 -0.0061119 0.0021922 0.043556 0 0 0 0 0 0 0 0 0 0 0 0 0 0 0 0 0
8.8789 0.00018136 0.00057125 0.0035806 -0.0076792 0.0097736 -0.0094911 -0.0030484 -0.00032107 -0.00095647 -0.0046898 0.0053363 0.039484 0 0 0 0 0 0 0 0 0 0 0 0 0 0 0 0 0
8.8828 0.00044742 0.00074262 0.0016379 -0.0051808 0.010546 -0.0074646 -0.0021511 -0.00052351 -0.00062285 -0.002421 0.007483 0.029041 0 0 0 0 0 0 0 0 0 0 0 0 0 0 0 0 0
8.8867 0.00025208 0.0006826 0.00019183 -0.0027392 0.0081551 -0.0045323 -0.0019833 -0.00013672 -0.00074649 -0.00052806 0.0075658 0.024275 0 0 0 0 0 0 0 0 0 0 0 0 0 0 0 0 0
8.8906 -0.00012362 0.00042259 -0.00067763 -0.00065728 0.0025009 -0.00093186 -0.0024124 0.00030599 -0.0011903 0.00035131 0.0056081 0.030973 0 0 0 0 0 0 0 0 0 0 0 0 0 0 0 0 0
8.8945 -0.00036162 4.6112e-05 -0.0016462 0.0010683 -0.0048852 0.0029484 -0.0024987 0.00026741 -0.001817 0.00055618 0.0027573 0.041956 0 0 0 0 0 0 0 0 0 0 0 0 0 0 0 0 0
8.8984 -0.00040325 -0.00033502 -0.003242 0.0026438 -0.011259 0.0064734 -0.0011511 -0.00038359 -0.0026467 0.0010112 0.00046124 0.043199 0 0 0 0 0 0 0 0 0 0 0 0 0 0 0 0 0
8.9023 -0.00040876 -0.00062249 -0.0050495 0.0042782 -0.013982 0.0089602 0.0019063 -0.001321 -0.0035615 0.0023631 -0.00055682 0.026895 0 0 0 0 0 0 0 0 0 0 0 0 0 0 0 0 0
8.9063 -0.00047922 -0.00077585 -0.0058317 0.0059152 -0.012072 0.0099849 0.0056691 -0.0020293 -0.0039675 0.0043576 -0.0007211 -0.00095091 0 0 0 0 0 0 0 0 0 0 0 0 0 0 0 0 0
8.9102 -0.00048305 -0.0008304 -0.0045146 0.0070811 -0.0068969 0.0094984 0.0083734 -0.0021394 -0.0029934 0.0059675 -0.0011216 -0.0251 0 0 0 0 0 0 0 0 0 0 0 0 0 0 0 0 0
8.9141 -0.00019075 -0.00086919 -0.0011602 0.0070591 -0.0013719 0.0076825 0.0086644 -0.0016067 -0.00024193 0.0061489 -0.0025238 -0.032917 0 0 0 0 0 0 0 0 0 0 0 0 0 0 0 0 0
8.918 0.00042905 -0.00096119 0.0029381 0.0053751 0.0019345 0.0047656 0.0064899 -0.00067731 0.0035721 0.0045932 -0.0046301 -0.022609 0 0 0 0 0 0 0 0 0 0 0 0 0 0 0 0 0
8.9219 0.0010821 -0.0011055 0.0061113 0.0022583 0.002445 0.001023 0.0030186 0.00027488 0.0068066 0.0018911 -0.0061561 -0.0017056 0 0 0 0 0 0 0 0 0 0 0 0 0 0 0 0 0
8.9258 0.0013495 -0.0012213 0.0073796 -0.0013328 0.0017569 -0.0030799 -0.00028243 0.00092268 0.0078914 -0.00094979 -0.0057018 0.020764 0 0 0 0 0 0 0 0 0 0 0 0 0 0 0 0 0
8.9297 0.0010406 -0.0011932 0.0068812 -0.0042157 0.0022323 -0.0068453 -0.0025825 0.0010979 0.0063545 -0.0031726 -0.0028309 0.040156 0 0 0 0 0 0 0 0 0 0 0 0 0 0 0 0 0
8.9336 0.00036832 -0.0009432 0.0054609 -0.0056599 0.0050708 -0.009542 -0.0038924 0.0008174 0.0030414 -0.004587 0.0014118 0.055788 0 0 0 0 0 0 0 0 0 0 0 0 0 0 0 0 0
8.9375 -0.00021026 -0.00048206 0.0039252 -0.0057039 0.0093014 -0.010689 -0.0045365 0.00023335 -0.00057848 -0.0053772 0.0049846 0.066967 0 0 0 0 0 0 0 0 0 0 0 0 0 0 0 0 0
8.9414 -0.00033495 8.9104e-05 0.0026123 -0.0048866 0.01238 -0.01016 -0.0045561 -0.0004513 -0.0033404 -0.0056921 0.0060982 0.071072 0 0 0 0 0 0 0 0 0 0 0 0 0 0 0 0 0
8.9453 2.3511e-05 0.00062288 0.0014726 -0.0036773 0.011886 -0.0080547 -0.0036702 -0.0010489 -0.0047896 -0.0054344 0.0044058 0.065716 0 0 0 0 0 0 0 0 0 0 0 0 0 0 0 0 0
8.9492 0.00058789 0.00098192 0.00035943 -0.0021283 0.0071072 -0.00458 -0.0017765 -0.001404 -0.0049402 -0.0044043 0.0012596 0.05194 0 0 0 0 0 0 0 0 0 0 0 0 0 0 0 0 0
8.9531 0.00097411 0.0010763 -0.00083245 -2.6226e-05 -0.00047845 -0.000157 0.00061031 -0.0013875 -0.0038965 -0.0026034 -0.0012226 0.034559 0 0 0 0 0 0 0 0 0 0 0 0 0 0 0 0 0
8.957 0.00088843 0.00087613 -0.0022042 0.0026637 -0.0079865 0.0043681 0.0025166 -0.00092761 -0.0018335 -0.00038199 -0.0016496 0.019368 0 0 0 0 0 0 0 0 0 0 0 0 0 0 0 0 0
8.9609 0.00023592 0.00041698 -0.0038273 0.0055216 -0.012609 0.0078066 0.0031826 -9.542e-05 0.00073188 0.0017074 -0.00030206 0.010224 0 0 0 0 0 0 0 0 0 0 0 0 0 0 0 0 0
8.9648 -0.00083428 -0.00019038 -0.005542 0.0078219 -0.012959 0.0091936 0.0026328 0.0008289 0.002886 0.0032072 0.0011938 0.008391 0 0 0 0 0 0 0 0 0 0 0 0 0 0 0 0 0
8.9688 -0.0019317 -0.00076083 -0.0067947 0.008947 -0.00964 0.0084657 0.0016094 0.0014198 0.0037794 0.0039434 0.001201 0.013337 0 0 0 0 0 0 0 0 0 0 0 0 0 0 0 0 0
8.9727 -0.002541 -0.0010803 -0.0068228 0.0086871 -0.0048188 0.0065749 0.00093213 0.0013269 0.0032782 0.0039774 -0.00064545 0.022769 0 0 0 0 0 0 0 0 0 0 0 0 0 0 0 0 0
8.9766 -0.0022966 -0.0010041 -0.0051726 0.0072191 -0.00099993 0.0047527 0.00086513 0.00052632 0.0021513 0.0034146 -0.0031971 0.031861 0 0 0 0 0 0 0 0 0 0 0 0 0 0 0 0 0
8.9805 -0.0012845 -0.00055846 -0.00213 0.0048919 0.00040003 0.0034691 0.0010212 -0.00059859 0.0015057 0.0022799 -0.0047022 0.034173 0 0 0 0 0 0 0 0 0 0 0 0 0 0 0 0 0
8.9844 -9.9936e-05 4.069e-05 0.0013708 0.0020816 -0.00012972 0.0020611 0.00080897 -0.0014482 0.0019074 0.00057877 -0.0040631 0.025746 0 0 0 0 0 0 0 0 0 0 0 0 0 0 0 0 0
8.9883 0.00050058 0.00049886 0.0043357 -0.00079341 -0.00057389 -0.00050833 -3.556e-05 -0.0015599 0.0029534 -0.0015311 -0.0014628 0.0096142 0 0 0 0 0 0 0 0 0 0 0 0 0 0 0 0 0
8.9922 0.00016498 0.00062999 0.0062877 -0.0032467 0.001137 -0.0043796 -0.0012833 -0.00087954 0.0036525 -0.0036544 0.0019703 -0.0044229 0 0 0 0 0 0 0 0 0 0 0 0 0 0 0 0 0
8.9961 -0.00073076 0.00048144 0.0073275 -0.0048506 0.0054764 -0.0082327 -0.0024607 0.00023313 0.0032345 -0.0052892 0.0049766 -0.0065788 0 0 0 0 0 0 0 0 0 0 0 0 0 0 0 0 0
9 -0.0013336 0.00028528 0.0076902 -0.0054474 0.010684 -0.010096 -0.0032036 0.0012431 0.0016761 -0.0061047 0.006743 0.0045138 0 0 0 0 0 0 0 0 0 0 0 0 0 0 0 0 0
9.0039 -0.00099245 0.00025941 0.0073165 -0.0052 0.013721 -0.0089016 -0.0034135 0.0017382 -0.00041235 -0.0061321 0.0069666 0.01974 0 0 0 0 0 0 0 0 0 0 0 0 0 0 0 0 0
9.0078 0.00019604 0.00041922 0.0059156 -0.0043572 0.012243 -0.0053904 -0.0031769 0.0016026 -0.0022774 -0.0056712 0.0056907 0.026882 0 0 0 0 0 0 0 0 0 0 0 0 0 0 0 0 0
9.0117 0.0014627 0.00056707 0.0034478 -0.0029411 0.0062214 -0.0014872 -0.0026226 0.0010125 -0.0033848 -0.0049528 0.003277 0.021545 0 0 0 0 0 0 0 0 0 0 0 0 0 0 0 0 0
9.0156 0.0020122 0.00047815 0.00047031 -0.00072309 -0.0019463 0.0012966 -0.0018514 0.00031365 -0.003462 -0.0038474 0.00048268 0.011549 0 0 0 0 0 0 0 0 0 0 0 0 0 0 0 0 0
9.0195 0.0016682 0.00011962 -0.0020967 0.0023881 -0.0088814 0.0029569 -0.00092664 -0.00014568 -0.0024441 -0.0019376 -0.0017093 0.010134 0 0 0 0 0 0 0 0 0 0 0 0 0 0 0 0 0
9.0234 0.00094377 -0.00030227 -0.0036179 0.0058769 -0.012167 0.0045851 0.00013828 -0.00018606 -0.00056484 0.0010113 -0.0026527 0.023841 0 0 0 0 0 0 0 0 0 0 0 0 0 0 0 0 0
9.0273 0.0005018 -0.00052108 -0.0041693 0.008589 -0.011479 0.006914 0.0013635 7.8794e-05 0.0015254 0.0045415 -0.0025953 0.046262 0 0 0 0 0 0 0 0 0 0 0 0 0 0 0 0 0
9.0313 0.00054167 -0.00045461 -0.0042965 0.0093276 -0.0083281 0.0092983 0.0026875 0.00026572 0.002955 0.0074602 -0.0026057 0.063509 0 0 0 0 0 0 0 0 0 0 0 0 0 0 0 0 0
9.0352 0.00069934 -0.00028146 -0.0043299 0.0076713 -0.004822 0.010165 0.0038052 -3.4993e-05 0.0032043 0.0084633 -0.0037083 0.066181 0 0 0 0 0 0 0 0 0 0 0 0 0 0 0 0 0
9.0391 0.00052823 -0.00026765 -0.0039626 0.0043329 -0.0024058 0.0084935 0.0041668 -0.00089647 0.0025919 0.0070508 -0.005866 0.056539 0 0 0 0 0 0 0 0 0 0 0 0 0 0 0 0 0
9.043 4.7045e-05 -0.00050225 -0.0025513 0.00071716 -0.0012729 0.0048442 0.0032857 -0.0018581 0.0020896 0.0040025 -0.0077518 0.044544 0 0 0 0 0 0 0 0 0 0 0 0 0 0 0 0 0
9.0469 -0.00022378 -0.0007981 0.00012706 -0.0019818 -0.00056347 0.00091968 0.0011844 -0.0021532 0.0024477 0.00093192 -0.0076615 0.037346 0 0 0 0 0 0 0 0 0 0 0 0 0 0 0 0 0
9.0508 0.00020473 -0.00086183 0.003417 -0.0034131 0.00094769 -0.0019039 -0.0014401 -0.0012988 0.0033748 -0.0008378 -0.0048934 0.032948 0 0 0 0 0 0 0 0 0 0 0 0 0 0 0 0 0
9.0547 0.0012188 -0.00057361 0.0061126 -0.0039759 0.0040366 -0.0035949 -0.0036012 0.00039443 0.0036367 -0.001208 -0.00043211 0.024086 0 0 0 0 0 0 0 0 0 0 0 0 0 0 0 0 0
9.0586 0.0020913 -0.00010035 0.0072945 -0.0042061 0.0083916 -0.0050433 -0.0047228 0.0018919 0.0021529 -0.0012547 0.0036811 0.0078452 0 0 0 0 0 0 0 0 0 0 0 0 0 0 0 0 0
9.0625 0.0020928 0.0002764 0.0069074 -0.004265 0.012455 -0.006697 -0.0050324 0.0021585 -0.00084666 -0.0021839 0.0057815 -0.0092117 0 0 0 0 0 0 0 0 0 0 0 0 0 0 0 0 0
9.0664 0.0011683 0.00045022 0.0055777 -0.0039488 0.014 -0.0077337 -0.005229 0.0010138 -0.0037446 -0.0041425 0.0056345 -0.015976 0 0 0 0 0 0 0 0 0 0 0 0 0 0 0 0 0
9.0703 3.04e-05 0.00059754 0.0039244 -0.0030581 0.011369 -0.0067047 -0.0056814 -0.00062164 -0.0047584 -0.0059169 0.0043016 -0.007108 0 0 0 0 0 0 0 0 0 0 0 0 0 0 0 0 0
9.0742 -0.00044266 0.00097297 0.0020858 -0.0016392 0.0047277 -0.0030527 -0.0059284 -0.0013921 -0.0034431 -0.0058293 0.0030673 0.011388 0 0 0 0 0 0 0 0 0 0 0 0 0 0 0 0 0
9.0781 4.0309e-05 0.0015806 -9.6091e-05 0.00015895 -0.0035801 0.0020453 -0.0050327 -0.00060214 -0.0010988 -0.0031242 0.002423 0.026832 0 0 0 0 0 0 0 0 0 0 0 0 0 0 0 0 0
9.082 0.00096302 0.0020619 -0.0025108 0.0023522 -0.010111 0.0064335 -0.0025311 0.0011733 0.00034057 0.0013059 0.0019168 0.030408 0 0 0 0 0 0 0 0 0 0 0 0 0 0 0 0 0
9.0859 0.0014986 0.0019574 -0.0045141 0.0050611 -0.012317 0.0086628 0.00091653 0.002523 -3.338e-05 0.0054625 0.00082255 0.023763 0 0 0 0 0 0 0 0 0 0 0 0 0 0 0 0 0
9.0898 0.0012463 0.0011343 -0.0053179 0.008051 -0.010137 0.0089862 0.0038566 0.0023504 -0.0013914 0.0076027 -0.0011017 0.016016 0 0 0 0 0 0 0 0 0 0 0 0 0 0 0 0 0
9.0938 0.00053373 -1.9697e-05 -0.0046778 0.010361 -0.0059613 0.008713 0.005116 0.00076852 -0.0020248 0.007321 -0.0034228 0.014726 0 0 0 0 0 0 0 0 0 0 0 0 0 0 0 0 0
9.0977 4.6284e-05 -0.00085447 -0.0031713 0.010603 -0.0029008 0.0086076 0.004648 -0.001028 -0.0009491 0.0055477 -0.0054329 0.019621 0 0 0 0 0 0 0 0 0 0 0 0 0 0 0 0 0
9.1016 0.00017438 -0.00097411 -0.0017404 0.0079229 -0.0025845 0.0079814 0.0033733 -0.0017942 0.0012289 0.0036103 -0.0066484 0.024468 0 0 0 0 0 0 0 0 0 0 0 0 0 0 0 0 0
9.1055 0.00069842 -0.0005617 -0.0009025 0.0028953 -0.00409 0.0054271 0.002209 -0.0012583 0.0029249 0.0022333 -0.0069672 0.024317 0 0 0 0 0 0 0 0 0 0 0 0 0 0 0 0 0
9.1094 0.0010677 -0.00021075 -0.00037565 -0.0025306 -0.0047725 0.00048185 0.0012586 -0.00025303 0.0030209 0.0012659 -0.0064874 0.02064 0 0 0 0 0 0 0 0 0 0 0 0 0 0 0 0 0
9.1133 0.00095454 -0.00039675 0.00053295 -0.0061797 -0.00233 -0.0054591 -4.9917e-05 0.00011385 0.0017729 0.00018469 -0.0053061 0.019611 0 0 0 0 0 0 0 0 0 0 0 0 0 0 0 0 0
9.1172 0.00053411 -0.0010489 0.0021578 -0.0070705 0.0034254 -0.0099508 -0.0020796 -0.00053106 0.00041609 -0.0012481 -0.0035229 0.025768 0 0 0 0 0 0 0 0 0 0 0 0 0 0 0 0 0
9.1211 0.00024742 -0.0015992 0.0040543 -0.0059594 0.010303 -0.011326 -0.0043284 -0.0015375 -3.6297e-05 -0.0027899 -0.0013564 0.037448 0 0 0 0 0 0 0 0 0 0 0 0 0 0 0 0 0
9.125 0.00031969 -0.0014662 0.0052938 -0.0045525 0.015048 -0.0098511 -0.005732 -0.0018704 0.00039312 -0.004041 0.00084803 0.048157 0 0 0 0 0 0 0 0 0 0 0 0 0 0 0 0 0
9.1289 0.0005253 -0.00055335 0.0051608 -0.0040554 0.015259 -0.0071855 -0.0056388 -0.0010456 0.0009114 -0.0048194 0.0027676 0.052194 0 0 0 0 0 0 0 0 0 0 0 0 0 0 0 0 0
9.1328 0.00042191 0.00066048 0.0036075 -0.0042806 0.010679 -0.004764 -0.0044339 0.00048261 0.00088587 -0.0051574 0.0042237 0.049172 0 0 0 0 0 0 0 0 0 0 0 0 0 0 0 0 0
9.1367 -0.00019086 0.0014938 0.0011313 -0.0040182 0.0032182 -0.0026839 -0.003125 0.0017654 0.00042943 -0.004978 0.0051133 0.043597 0 0 0 0 0 0 0 0 0 0 0 0 0 0 0 0 0
9.1406 -0.0010416 0.0015667 -0.00168 -0.002263 -0.0041431 -9.0273e-05 -0.0022905 0.0021537 9.2922e-05 -0.003909 0.0052367 0.040368 0 0 0 0 0 0 0 0 0 0 0 0 0 0 0 0 0
9.1445 -0.0016061 0.0010239 -0.0044311 0.00081296 -0.0088548 0.003484 -0.0014976 0.0017131 9.5816e-05 -0.0015636 0.0042846 0.040384 0 0 0 0 0 0 0 0 0 0 0 0 0 0 0 0 0
9.1484 -0.0015642 0.00033914 -0.0068166 0.0039493 -0.0099402 0.0072627 0.00014277 0.00097681 -2.6018e-06 0.0019024 0.0021037 0.03988 0 0 0 0 0 0 0 0 0 0 0 0 0 0 0 0 0
9.1523 -0.0010697 -7.8122e-05 -0.0083919 0.0057752 -0.0082652 0.0097193 0.0028034 0.00039997 -0.00078752 0.0055206 -0.00097371 0.033753 0 0 0 0 0 0 0 0 0 0 0 0 0 0 0 0 0
9.1563 -0.00059779 -0.00013255 -0.0086109 0.0057708 -0.00584 0.0098766 0.0053795 8.2744e-05 -0.0021533 0.007905 -0.004096 0.02019 0 0 0 0 0 0 0 0 0 0 0 0 0 0 0 0 0
9.1602 -0.00052225 8.3914e-06 -0.0071944 0.0044355 -0.0045102 0.008086 0.0062315 -5.04e-05 -0.0030717 0.0081018 -0.0062817 0.0031975 0 0 0 0 0 0 0 0 0 0 0 0 0 0 0 0 0
9.1641 -0.00080189 0.00014286 -0.0044694 0.00267 -0.0047578 0.0055445 0.0046292 5.3313e-05 -0.0023379 0.0062337 -0.0069558 -0.0087642 0 0 0 0 0 0 0 0 0 0 0 0 0 0 0 0 0
9.168 -0.0010336 0.00019913 -0.0012828 0.0010368 -0.0053695 0.0031127 0.0015317 0.00057609 0.00029082 0.0034035 -0.006199 -0.0074643 0 0 0 0 0 0 0 0 0 0 0 0 0 0 0 0 0
9.1719 -0.00079885 0.00021781 0.0015053 -0.00047249 -0.0042826 0.00066248 -0.0010957 0.0015027 0.0036032 0.00092048 -0.0045377 0.0096936 0 0 0 0 0 0 0 0 0 0 0 0 0 0 0 0 0
9.1758 -3.2288e-07 0.00023632 0.0035159 -0.0021146 -0.00014653 -0.0024272 -0.0018569 0.0023791 0.0056181 -0.00054017 -0.0025226 0.036898 0 0 0 0 0 0 0 0 0 0 0 0 0 0 0 0 0
9.1797 0.0010675 0.00023434 0.0048935 -0.0039645 0.0064403 -0.0062141 -0.00097574 0.0025404 0.0049791 -0.0012097 -0.00049426 0.062064 0 0 0 0 0 0 0 0 0 0 0 0 0 0 0 0 0
9.1836 0.0019284 0.00019403 0.0058867 -0.005788 0.012944 -0.0097155 8.6076e-05 0.0016975 0.0019782 -0.0017871 0.0013227 0.073298 0 0 0 0 0 0 0 0 0 0 0 0 0 0 0 0 0
9.1875 0.0022217 0.00017952 0.0064035 -0.0072095 0.016267 -0.011517 1.756e-05 0.00032373 -0.0015908 -0.0027141 0.0026289 0.065904 0 0 0 0 0 0 0 0 0 0 0 0 0 0 0 0 0
9.1914 0.0018768 0.00031349 0.0059892 -0.0078716 0.014604 -0.010856 -0.0012492 -0.00061319 -0.0036441 -0.0037652 0.0030817 0.045093 0 0 0 0 0 0 0 0 0 0 0 0 0 0 0 0 0
9.1953 0.0010917 0.00064704 0.00426 -0.0074243 0.0085523 -0.008134 -0.0026512 -0.00042462 -0.0031987 -0.0042432 0.0025692 0.022181 0 0 0 0 0 0 0 0 0 0 0 0 0 0 0 0 0
9.1992 0.00018687 0.0010515 0.0013799 -0.0055085 0.00074698 -0.0044399 -0.0030348 0.00069144 -0.0009732 -0.0035659 0.0014151 0.0068436 0 0 0 0 0 0 0 0 0 0 0 0 0 0 0 0 0
9.2031 -0.00054698 0.0012617 -0.0018712 -0.0019887 -0.0056902 -0.00066457 -0.0020644 0.0017845 0.0011764 -0.0017512 0.00020448 0.0012379 0 0 0 0 0 0 0 0 0 0 0 0 0 0 0 0 0
9.207 -0.00093834 0.001064 -0.0045136 0.0026356 -0.0088412 0.0028841 -0.00025146 0.0019427 0.001566 0.00056548 -0.00068703 0.00036931 0 0 0 0 0 0 0 0 0 0 0 0 0 0 0 0 0
9.2109 -0.00095323 0.00047743 -0.0059185 0.0070706 -0.0087904 0.0061079 0.001684 0.0010477 -0.00014924 0.0025596 -0.0014196 -0.0020959 0 0 0 0 0 0 0 0 0 0 0 0 0 0 0 0 0
9.2148 -0.00066341 -0.00022894 -0.0060605 0.0096971 -0.007175 0.0085705 0.0033389 -0.00017244 -0.0027176 0.0037448 -0.0024964 -0.0078491 0 0 0 0 0 0 0 0 0 0 0 0 0 0 0 0 0
9.2188 -0.00018843 -0.00070961 -0.0053322 0.0094999 -0.0059212 0.0095043 0.004585 -0.00081352 -0.0041266 0.0042062 -0.004163 -0.012865 0 0 0 0 0 0 0 0 0 0 0 0 0 0 0 0 0
9.2227 0.00035982 -0.00077275 -0.0041562 0.0067676 -0.006 0.0084151 0.0052383 -0.00056118 -0.0030056 0.0043852 -0.0059528 -0.011639 0 0 0 0 0 0 0 0 0 0 0 0 0 0 0 0 0
9.2266 0.00089787 -0.00049367 -0.0027378 0.0029259 -0.0068968 0.0056085 0.0049963 0.00012452 0.00034115 0.004601 -0.0068708 -0.0024247 0 0 0 0 0 0 0 0 0 0 0 0 0 0 0 0 0
9.2305 0.0013468 -0.00013673 -0.0011062 -0.00044749 -0.0070227 0.0020097 0.003762 0.00050868 0.0040204 0.0046876 -0.0061453 0.011243 0 0 0 0 0 0 0 0 0 0 0 0 0 0 0 0 0
9.2344 0.0015994 4.09e-05 0.0006902 -0.0026573 -0.0047934 -0.0015711 0.0019068 0.00024163 0.0057776 0.0040505 -0.0039237 0.023491 0 0 0 0 0 0 0 0 0 0 0 0 0 0 0 0 0
9.2383 0.0015375 -4.4451e-05 0.0024643 -0.0041266 0.00022676 -0.0049387 4.897e-05 -0.0004316 0.004551 0.0021422 -0.0012722 0.030111 0 0 0 0 0 0 0 0 0 0 0 0 0 0 0 0 0
9.2422 0.0011201 -0.00027233 0.0039445 -0.0056701 0.0067762 -0.0082135 -0.0014776 -0.0010306 0.0012252 -0.00097592 0.00057703 0.029927 0 0 0 0 0 0 0 0 0 0 0 0 0 0 0 0 0
9.2461 0.00047788 -0.00042294 0.0049093 -0.0074836 0.012341 -0.011064 -0.0028394 -0.0013312 -0.0020141 -0.0044304 0.0011214 0.023335 0 0 0 0 0 0 0 0 0 0 0 0 0 0 0 0 0
9.25 -9.3663e-05 -0.00033347 0.0052492 -0.0087699 0.014448 -0.012393 -0.0042795 -0.0014819 -0.0032694 -0.0069104 0.00086452 0.010994 0 0 0 0 0 0 0 0 0 0 0 0 0 0 0 0 0
9.2539 -0.00029267 -7.0138e-06 0.0049094 -0.0083391 0.012098 -0.011019 -0.0054981 -0.0016835 -0.0022545 -0.0074195 0.00074256 -0.0050794 0 0 0 0 0 0 0 0 0 0 0 0 0 0 0 0 0
9.2578 -3.3876e-05 0.00038369 0.0038114 -0.0056522 0.006426 -0.0068301 -0.0056265 -0.0018428 -0.00034001 -0.005887 0.0012144 -0.019491 0 0 0 0 0 0 0 0 0 0 0 0 0 0 0 0 0
9.2617 0.00044229 0.00059583 0.0018821 -0.0013965 7.3582e-05 -0.0012836 -0.004011 -0.0016221 0.00065383 -0.0031862 0.0018306 -0.02435 0 0 0 0 0 0 0 0 0 0 0 0 0 0 0 0 0
9.2656 0.00069962 0.00046597 -0.00078782 0.0028843 -0.0043831 0.0033913 -0.0010761 -0.00085545 -0.00012277 -0.00053246 0.0016706 -0.014518 0 0 0 0 0 0 0 0 0 0 0 0 0 0 0 0 0
9.2695 0.00041591 2.5544e-05 -0.0037831 0.0057714 -0.0059354 0.005729 0.0017256 0.00012405 -0.0020686 0.0012959 0.00026062 0.0064755 0 0 0 0 0 0 0 0 0 0 0 0 0 0 0 0 0
9.2734 -0.0003537 -0.00049515 -0.0063746 0.0067604 -0.0055406 0.0059791 0.0030266 0.00064872 -0.0038626 0.0023378 -0.0018631 0.026012 0 0 0 0 0 0 0 0 0 0 0 0 0 0 0 0 0
9.2773 -0.0011819 -0.00079637 -0.0077751 0.0063077 -0.0051593 0.0056263 0.0027274 0.00028183 -0.0046154 0.0031776 -0.0034786 0.030031 0 0 0 0 0 0 0 0 0 0 0 0 0 0 0 0 0
9.2813 -0.001567 -0.00070436 -0.0075215 0.0052481 -0.0061514 0.005917 0.00204 -0.00073856 -0.004376 0.0042898 -0.0036375 0.013938 0 0 0 0 0 0 0 0 0 0 0 0 0 0 0 0 0
9.2852 -0.0013083 -0.0003009 -0.0057339 0.0041602 -0.0081972 0.0067184 0.0022524 -0.0016277 -0.0036602 0.0055542 -0.0024317 -0.012209 0 0 0 0 0 0 0 0 0 0 0 0 0 0 0 0 0
9.2891 -0.00066273 0.0001208 -0.0030463 0.0031548 -0.0095011 0.0067065 0.0033918 -0.001679 -0.002659 0.0063154 -0.00089135 -0.029621 0 0 0 0 0 0 0 0 0 0 0 0 0 0 0 0 0
9.293 -0.00015027 0.00026312 -0.00022999 0.0020888 -0.0080894 0.0046491 0.0041514 -0.00084061 -0.0010547 0.0058904 -0.00010402 -0.024205 0 0 0 0 0 0 0 0 0 0 0 0 0 0 0 0 0
9.2969 -0.00015544 4.9548e-05 0.0022251 0.00085572 -0.0032658 0.00059134 0.0032076 0.00026502 0.0013473 0.0040754 -0.00032842 0.0028888 0 0 0 0 0 0 0 0 0 0 0 0 0 0 0 0 0
9.3008 -0.00064141 -0.0003089 0.0042448 -0.00053612 0.0037547 -0.0040853 0.00060627 0.00087819 0.0039074 0.001263 -0.00086649 0.036157 0 0 0 0 0 0 0 0 0 0 0 0 0 0 0 0 0
9.3047 -0.0012024 -0.000472 0.0059148 -0.0020623 0.010401 -0.0076834 -0.0022246 0.00070795 0.0052873 -0.0018427 -0.00075385 0.057457 0 0 0 0 0 0 0 0 0 0 0 0 0 0 0 0 0
9.3086 -0.0014025 -0.00023755 0.0070817 -0.0037201 0.014089 -0.0093141 -0.0038849 9.4059e-05 0.00452 -0.0045932 0.00041152 0.059103 0 0 0 0 0 0 0 0 0 0 0 0 0 0 0 0 0
9.3125 -0.001115 0.00029675 0.0072283 -0.005378 0.013537 -0.0091822 -0.004361 -0.00035585 0.0020628 -0.0065347 0.002264 0.04799 0 0 0 0 0 0 0 0 0 0 0 0 0 0 0 0 0
9.3164 -0.00058719 0.0008127 0.0058355 -0.0065902 0.009346 -0.0079604 -0.0048481 -0.00027811 -0.00029404 -0.00731 0.0041946 0.038137 0 0 0 0 0 0 0 0 0 0 0 0 0 0 0 0 0
9.3203 -0.00019417 0.0010279 0.0029722 -0.0066426 0.0035917 -0.0060008 -0.0061472 0.00022959 -0.00080792 -0.0065846 0.0059645 0.038567 0 0 0 0 0 0 0 0 0 0 0 0 0 0 0 0 0
9.3242 -0.00011463 0.00091154 -0.00044407 -0.0049236 -0.0013112 -0.0031562 -0.0073421 0.0007983 0.00066681 -0.0042157 0.007692 0.04678 0 0 0 0 0 0 0 0 0 0 0 0 0 0 0 0 0
9.3281 -0.00021475 0.00067593 -0.0030822 -0.0013949 -0.003874 0.00071027 -0.0063353 0.0011291 0.0023939 -0.0005729 0.0092021 0.052541 0 0 0 0 0 0 0 0 0 0 0 0 0 0 0 0 0
9.332 -0.00023183 0.00055627 -0.0040923 0.0031951 -0.004246 0.0051309 -0.0019611 0.0011638 0.0021419 0.003338 0.0095234 0.047755 0 0 0 0 0 0 0 0 0 0 0 0 0 0 0 0 0
[truncated: 13,239,702 more chars]
