# Supplementary material for: Dataset from dynamic shake-table testing of five full-scale single leaf and cavity URM walls subjected to out-of-plane two-way bending
Source: Data Brief. 2019 Mar 20;24:103854. doi: 10.1016/j.dib.2019.103854 (PMC6480314; doi:10.1016/j.dib.2019.103854)
Supplement: Multimedia component 2 [file mmc2.zip › DATA/CS-010-RR/Test10.txt]

0 0.0035586 -0.00044594 -0.0048056 0.0064068 -0.006446 0.009823 0.0043248 0.0064519 0.0048927 -0.00060996 -0.0012751 -0.29894 -0.0022034 -0.002325 -0.0031753 -0.0042697 -0.003315 -0.0011509 0.003408 -0.0043914 -0.0069819 0 -0.012837 0 0.00098922 0 0.0010581 0 -0.0018537
0.003906 0.0040533 0.00091187 -0.0001921 0.0052838 -0.0030149 0.0079669 0.004502 0.0039649 0.0064834 0.0004364 0.0031536 -0.27668 -0.0010521 -0.0062461 -0.0048774 -0.0054979 -0.0034044 0.00053934 -0.0008279 -0.0066088 -0.010033 0 -0.012721 0 0.00064685 0 0.0014199 0 -0.03372
0.007812 0.003526 0.0020704 0.0032985 0.0033177 0.00032805 0.0043401 0.0035814 -0.00098029 0.0045431 0.0027012 0.005769 -0.25143 0.0011107 -0.0065607 -0.0050729 -0.0052131 -0.0033418 -0.00028879 -0.0048933 -0.0054055 -0.0078602 0 -0.01283 0 -5.6464e-05 0 0.0010183 0 -0.047774
0.011718 0.0025911 0.0024565 0.0046148 0.0008549 0.0029086 2.2857e-05 0.0022995 -0.0052087 0.0013909 0.0052023 0.0057733 -0.24352 0.0020291 -0.0036805 -0.0044271 -0.0038845 -0.0032892 -0.0028424 -0.0062403 -0.00027072 -0.0013183 0 -0.012963 0 -0.00087469 0 0.00019037 0 -0.047312
0.015625 0.0019612 0.0018974 0.0041506 -0.0015333 0.0047555 -0.0037356 0.0014048 -0.0059718 -0.00029256 0.006311 0.0040472 -0.25936 0.00088384 0.00019263 -0.0039067 -0.0017191 -0.0032626 -0.0048027 -0.0045034 0.0060114 0.0054197 0 -0.012972 0 -0.0013807 0 -0.0005552 0 -0.04306
0.019531 0.0018478 0.00070445 0.0030741 -0.0032439 0.0061702 -0.0061404 0.0013385 -0.0029692 0.00070663 0.0046284 0.0017927 -0.28799 -0.0012792 0.0032701 -0.0039165 0.00067563 -0.0032027 -0.00464 -0.0015932 0.009185 0.0082672 0 -0.012862 0 -0.0011694 0 -0.00089949 0 -0.04167
0.023437 0.0018605 -0.00050592 0.0023696 -0.0039585 0.0071896 -0.0071354 0.0019527 0.0014547 0.0034328 5.8411e-05 -0.00062736 -0.3119 -0.0026852 0.0052742 -0.0040516 0.0019184 -0.0031197 -0.0029658 -2.7064e-05 0.007059 0.0063763 0 -0.012723 0 -0.00018829 0 -0.00088963 0 -0.039588
0.027343 0.0014762 -0.0011601 0.0023089 -0.0038344 0.0074565 -0.0072154 0.0023993 0.0041142 0.005446 -0.0057243 -0.0034907 -0.32118 -0.0023435 0.0066957 -0.0036319 0.0007008 -0.0030987 -0.0016889 -0.00092502 0.0015353 0.002246 0 -0.01263 0 0.0010882 0 -0.00080459 0 -0.027404
0.03125 0.00060582 -0.0010509 0.0025333 -0.0033577 0.0065628 -0.0069525 0.001513 0.0033644 0.0043808 -0.0099787 -0.0065748 -0.31849 -0.00069178 0.0074745 -0.0024806 -0.0028015 -0.0031586 -0.0020055 -0.0032577 -0.0028687 -0.00098993 0 -0.012608 0 0.0018809 0 -0.00085908 0 -0.00031418
0.035156 -0.000291 -0.00044307 0.0024365 -0.0029162 0.0044723 -0.0065654 -0.0012566 0.00021521 -0.0004772 -0.010508 -0.0085582 -0.31262 0.00093504 0.0068218 -0.0012009 -0.0065646 -0.0031648 -0.0033051 -0.0048286 -0.0027547 -0.0022649 0 -0.012681 0 0.0016454 0 -0.0010235 0 0.034899
0.039062 -0.00063493 0.00011594 0.0015126 -0.0024305 0.0016051 -0.0057839 -0.0049608 -0.0025882 -0.0074268 -0.0071081 -0.0078694 -0.30879 0.0013791 0.0044349 -0.00068563 -0.0081254 -0.0029531 -0.0039745 -0.0040791 0.0015184 -0.0027677 0 -0.01289 0 0.00051704 0 -0.0011056 0 0.062565
0.042968 -0.00026004 0.0001686 -0.00040637 -0.0013922 -0.0014392 -0.0040625 -0.007245 -0.0026729 -0.012926 -0.0017492 -0.0042779 -0.30561 0.00043255 0.0015984 -0.0013131 -0.0066279 -0.0025641 -0.0031031 -0.0012393 0.0065514 -0.0038609 0 -0.013258 0 -0.00073431 0 -0.00098384 0 0.068292
0.046875 0.00046573 -0.00034408 -0.0029628 0.00066168 -0.0041836 -0.0010153 -0.0057864 0.00031564 -0.013442 0.0027394 0.00042393 -0.30009 -0.0010925 0.0005765 -0.0025859 -0.0035656 -0.0023099 -0.0013085 0.002005 0.00906 -0.0052244 0 -0.013729 0 -0.0012523 0 -0.00074907 0 0.048558
0.050781 0.0010216 -0.0010519 -0.0052206 0.0036046 -0.0063143 0.0031644 -0.00024424 0.0046216 -0.0077167 0.0045548 0.0035287 -0.29359 -0.0018789 0.0024954 -0.003548 -0.0014693 -0.0025309 2.6622e-05 0.0039162 0.008432 -0.0052317 0 -0.01418 0 -0.00072232 0 -0.00062319 0 0.012898
0.054687 0.0012145 -0.0014221 -0.0059787 0.0065789 -0.007532 0.007547 0.0068678 0.0076579 0.001983 0.003977 0.0034558 -0.29146 -0.00086261 0.0057505 -0.0035857 -0.0017783 -0.0032364 0.00014596 0.0039568 0.006541 -0.003014 0 -0.0145 0 0.00042329 0 -0.00074866 0 -0.021854
0.058593 0.0012915 -0.0011265 -0.0044912 0.0084196 -0.0075236 0.010727 0.011416 0.0075899 0.010743 0.0028281 0.00090356 -0.29691 0.0020921 0.0068418 -0.0028665 -0.0038559 -0.0040008 -0.00051429 0.0029177 0.0054758 0.00017993 0 -0.014638 0 0.0013724 0 -0.0010611 0 -0.040542
0.0625 0.0016127 -0.0002444 -0.0011776 0.0083381 -0.006188 0.011448 0.010387 0.0042306 0.01382 0.0028117 -0.0019097 -0.30636 0.0058984 0.003323 -0.002042 -0.0058804 -0.0042821 -0.00099801 0.0019722 0.0056668 0.0019377 0 -0.014588 0 0.0015509 0 -0.0013568 0 -0.036463
0.066406 0.0022445 0.00082207 0.0023226 0.0063427 -0.0038772 0.0092869 0.0041525 -0.0010426 0.0097116 0.0040817 -0.0031613 -0.31203 0.0085968 -0.0036708 -0.0015653 -0.0065113 -0.0039064 -0.00083094 0.0015932 0.0060597 0.0010469 0 -0.014332 0 0.00099071 0 -0.0014699 0 -0.013546
0.070312 0.0028769 0.0016265 0.0040293 0.0031125 -0.0012947 0.0049859 -0.0035533 -0.0060363 0.0012973 0.0051718 -0.0027382 -0.30941 0.0083648 -0.0098033 -0.001335 -0.0056983 -0.0032575 -0.00026739 0.0012848 0.0056651 -0.0012054 0 -0.013864 0 0.00019839 0 -0.0013829 0 0.015711
0.074218 0.0031108 0.0019312 0.0029427 -0.00048538 0.00097734 0.00014748 -0.0080923 -0.0087022 -0.0059415 0.0043067 -0.001887 -0.30194 0.0047247 -0.010813 -0.0010211 -0.0041548 -0.0029513 0.00028588 0.00025854 0.0045534 -0.0022388 0 -0.013284 0 -0.00029688 0 -0.0011865 0 0.035405
0.078125 0.0028028 0.0017785 -0.00017317 -0.0037855 0.0028993 -0.0035857 -0.0070646 -0.0079973 -0.0075287 0.0010076 -0.0017607 -0.29772 -0.00087604 -0.005977 -0.00070068 -0.0024488 -0.0032697 0.00079006 -0.0016871 0.0033474 -0.00076854 0 -0.012845 0 -0.00031592 0 -0.00096667 0 0.03335
0.082031 0.0021413 0.0013871 -0.0032218 -0.0063549 0.0048687 -0.0053869 -0.0018435 -0.0043896 -0.0028974 -0.0033101 -0.002353 -0.30146 -0.00571 0.0012761 -0.0010661 -0.00080493 -0.0038804 0.0013622 -0.0039439 0.0021626 0.001798 0 -0.012839 0 -5.8773e-05 0 -0.00074983 0 0.0078918
0.085937 0.0014368 0.00099401 -0.0041747 -0.0078181 0.0070997 -0.0055878 0.0035552 0.00026884 0.0044585 -0.0062413 -0.0027263 -0.3097 -0.0074163 0.0061609 -0.0028545 0.00042228 -0.0041295 0.0016928 -0.0056781 0.00051085 0.0026029 0 -0.013351 0 0.00014921 0 -0.00054369 0 -0.029543
0.089843 0.00088199 0.000748 -0.0024286 -0.0078373 0.0090639 -0.0052751 0.0053417 0.0036307 0.0095889 -0.0061086 -0.0020879 -0.31408 -0.0055625 0.0062803 -0.0059288 0.0005685 -0.0036506 0.0010338 -0.0065485 -0.0016585 8.3532e-05 0 -0.01411 0 0.00012863 0 -0.00039465 0 -0.059325
0.09375 0.00050693 0.00067318 0.00085731 -0.0063753 0.0096159 -0.0054122 0.0024502 0.0041711 0.0094537 -0.0031832 -0.00055585 -0.30919 -0.001932 0.0030806 -0.0088843 -0.00068248 -0.0027262 -0.0009399 -0.0067902 -0.0031988 -0.0043781 0 -0.014617 0 -7.3933e-05 0 -0.00037412 0 -0.064656
0.097656 0.00029512 0.0006732 0.0036202 -0.003947 0.0078236 -0.0060745 -0.0029975 0.0021437 0.0046553 0.00050254 0.0010182 -0.29706 0.00078561 -3.4203e-05 -0.0097011 -0.0025012 -0.0020579 -0.0032644 -0.0066219 -0.0025699 -0.0074674 0 -0.014479 0 -0.00029614 0 -0.00050936 0 -0.042098
0.10156 0.00026046 0.00056964 0.0042524 -0.0014532 0.003823 -0.0063206 -0.0073597 -0.00056246 -0.0014457 0.0025915 0.0017695 -0.28452 0.00098299 -0.00092755 -0.0071044 -0.0031546 -0.0021527 -0.0039923 -0.0057347 0.00035577 -0.0066986 0 -0.013702 0 -0.00041436 0 -0.00075148 0 -0.0038463
0.10547 0.00038025 0.00019636 0.0025024 0.00042527 -0.0010902 -0.0048093 -0.0079383 -0.0017048 -0.0052517 0.0020094 0.0012903 -0.27672 -0.00071893 -0.00024332 -0.0016559 -0.0014456 -0.0028876 -0.0017679 -0.0035995 0.0035029 -0.0024716 0 -0.012672 0 -0.00041631 0 -0.0010276 0 0.030576
0.10938 0.00050186 -0.00046526 -0.00057338 0.0017596 -0.0052703 -0.00080479 -0.0045662 -0.00027363 -0.0051458 -0.00040877 -0.00041469 -0.27375 -0.0020848 -2.7363e-05 0.0042792 0.0019582 -0.0036412 0.0026632 -0.00041538 0.0040756 0.0022896 0 -0.011882 0 -0.00037793 0 -0.0013095 0 0.047394
0.11328 0.00040366 -0.0012033 -0.0033895 0.0032367 -0.0077621 0.005051 0.00055104 0.0027547 -0.0020561 -0.0026555 -0.0030766 -0.2731 -0.0011775 -0.0011545 0.0077715 0.0048013 -0.0038486 0.0065846 0.0023585 0.0011736 0.0044592 0 -0.011629 0 -0.00040171 0 -0.0015968 0 0.046605
0.11719 8.48e-06 -0.0016511 -0.0047336 0.0053304 -0.0086989 0.010729 0.004402 0.0050759 0.0015941 -0.0030262 -0.0060416 -0.27396 0.0019539 -0.0023174 0.007031 0.0051099 -0.0034613 0.0072679 0.0027784 -0.0030806 0.0029693 0 -0.011928 0 -0.00055843 0 -0.001819 0 0.039227
0.12109 -0.00046952 -0.0015179 -0.0042866 0.0074974 -0.0087855 0.0137 0.005017 0.0046764 0.0035258 -0.0012382 -0.0081386 -0.27794 0.0051906 -0.0015906 0.0025182 0.0029513 -0.0029116 0.0041986 0.00013388 -0.0053035 -0.00071692 0 -0.012635 0 -0.00083517 0 -0.0017902 0 0.036797
0.125 -0.00064642 -0.00081694 -0.0026064 0.0082631 -0.0084324 0.012325 0.0024797 0.0012728 0.0028034 0.0015361 -0.0081203 -0.28524 0.0059724 0.00115 -0.0032238 0.00035446 -0.0026642 -0.00039174 -0.0039248 -0.0040116 -0.0040018 0 -0.013572 0 -0.001098 0 -0.0013326 0 0.042109
0.12891 -0.00029555 0.00010808 -0.0007026 0.0063364 -0.0073746 0.0069416 -0.0013691 -0.0034153 0.00016225 0.0035952 -0.0056808 -0.29157 0.0033556 0.0036228 -0.0069536 -0.00055445 -0.0028061 -0.0032291 -0.006189 -0.0010934 -0.0050902 0 -0.014532 0 -0.0011131 0 -0.00050341 0 0.048244
0.13281 0.00041959 0.0008095 0.00055496 0.0018834 -0.0050852 -0.00010039 -0.004196 -0.006717 -0.0024544 0.0038118 -0.0021468 -0.29059 -0.0011474 0.0031973 -0.0065592 0.0006321 -0.0030447 -0.0025266 -0.0043273 -1.109e-05 -0.0039992 0 -0.015236 0 -0.00066297 0 0.00030923 0 0.045412
0.13672 0.0010474 0.0010477 0.00090989 -0.0032244 -0.0015087 -0.0056802 -0.0045603 -0.0066697 -0.0029122 0.0021585 0.00015084 -0.28072 -0.0046341 -0.0003115 -0.0022731 0.002571 -0.003068 0.00075731 0.0009917 -0.0023869 -0.0021385 0 -0.015408 0 0.00028223 0 0.00059041 0 0.028966
0.14063 0.0012086 0.00092976 0.00080887 -0.0065898 0.0026351 -0.0077604 -0.0026101 -0.0032331 -0.00014818 -0.00053282 -0.00031424 -0.2691 -0.0049349 -0.0039641 0.0034823 0.0037792 -0.0028807 0.0038647 0.0062634 -0.0063361 -0.0010327 0 -0.014993 0 0.0014626 0 9.8423e-05 0 0.002321
0.14453 0.00088159 0.00076134 0.00099293 -0.0070285 0.0062546 -0.0066428 0.00021652 0.0016653 0.004869 -0.0031805 -0.0027665 -0.26731 -0.0021085 -0.0040554 0.0075933 0.0040861 -0.0027878 0.0044416 0.0077241 -0.0082477 -0.001199 0 -0.014294 0 0.0024092 0 -0.00088009 0 -0.026009
0.14844 0.00035313 0.00075073 0.0018075 -0.0054068 0.0085706 -0.0046554 0.0021682 0.0052543 0.0092154 -0.0049268 -0.0044998 -0.28146 0.0018348 0.00052693 0.0081928 0.0044365 -0.0030634 0.0021313 0.0043102 -0.0062825 -0.0019003 0 -0.013815 0 0.0026967 0 -0.00169 0 -0.047241
0.15234 -9.1886e-05 0.0008361 0.0027463 -0.0038243 0.0094233 -0.0043562 0.0021715 0.0055416 0.0094875 -0.0053048 -0.0031126 -0.30535 0.0046524 0.0070667 0.005754 0.0054351 -0.0036438 -0.001565 -0.0014956 -0.0021236 -0.0018458 0 -0.013856 0 0.0022123 0 -0.0017997 0 -0.055123
0.15625 -0.00041442 0.00078271 0.0026838 -0.0038061 0.008994 -0.0065034 0.00029648 0.0024838 0.0040608 -0.0042823 0.0012344 -0.32395 0.0055473 0.011142 0.0025533 0.0063974 -0.0041446 -0.0047348 -0.0056642 0.00074732 -0.00030321 0 -0.014233 0 0.0012487 0 -0.0012204 0 -0.046493
0.16016 -0.00075719 0.00044061 0.00074505 -0.0050462 0.0073573 -0.009348 -0.0024253 -0.0020017 -0.0053751 -0.0023519 0.0056426 -0.32472 0.0054346 0.01024 0.00087329 0.0060318 -0.0041825 -0.0064331 -0.0057507 0.00048375 0.002205 0 -0.014421 0 0.00034009 0 -0.00048283 0 -0.021872
0.16406 -0.0011647 -9.2574e-05 -0.0028254 -0.0057569 0.0044244 -0.0098897 -0.0045823 -0.0052171 -0.014363 -0.00052776 0.0067306 -0.30735 0.0057102 0.0056475 0.0013101 0.0039665 -0.0037018 -0.0069594 -0.0025206 -0.0014273 0.0042095 0 -0.014053 0 -5.3076e-05 0 -0.00018141 0 0.01302
0.16797 -0.0014125 -0.00055478 -0.0065577 -0.0042711 0.00036056 -0.0062114 -0.0050293 -0.0053448 -0.018281 5.1945e-05 0.0034432 -0.28358 0.006737 0.0010517 0.0025142 0.0013263 -0.0030203 -0.0070933 0.0011271 -0.0018517 0.004468 0 -0.013308 0 0.00019866 0 -0.00048848 0 0.047062
0.17188 -0.0011613 -0.00075388 -0.0086225 -0.00048866 -0.0040198 0.00090008 -0.003373 -0.0025245 -0.015327 -0.001079 -0.0020334 -0.26783 0.0074526 -0.0006775 0.0025524 -0.00039238 -0.0025732 -0.0071593 0.0027312 0.00070222 0.0030817 0 -0.012783 0 0.00085618 0 -0.0010601 0 0.06744
0.17578 -0.0003093 -0.00071628 -0.0080637 0.0040231 -0.0074269 0.0083282 -0.00017654 0.0013666 -0.0076991 -0.0030665 -0.0060276 -0.26705 0.0064323 0.00044628 0.00071089 -0.00093841 -0.0025894 -0.006736 0.001973 0.0045308 0.0015116 0 -0.012932 0 0.0014994 0 -0.001391 0 0.066374
0.17969 0.0008084 -0.00061088 -0.0054373 0.0072334 -0.008828 0.012709 0.0032278 0.0040624 -2.2509e-05 -0.0039672 -0.0062238 -0.278 0.0033908 0.0022646 -0.0018268 -0.0015555 -0.0029656 -0.0051549 0.00024137 0.006416 0.0012948 0 -0.0136 0 0.0017972 0 -0.0012668 0 0.046012
0.18359 0.0015992 -0.00054108 -0.0023522 0.0080415 -0.0081277 0.012597 0.0053532 0.0044139 0.0038291 -0.0020408 -0.0031642 -0.2923 -0.00029478 0.0029167 -0.0030095 -0.0034732 -0.0034063 -0.0022903 -0.0010981 0.0047508 0.0024998 0 -0.014126 0 0.0016815 0 -0.00089677 0 0.017067
0.1875 0.0016434 -0.00042561 -0.00030517 0.0067522 -0.0061626 0.0090939 0.0053771 0.0029851 0.0031451 0.0026844 0.00062267 -0.30314 -0.002558 0.0024466 -0.0017127 -0.0062612 -0.0036806 0.0010282 -0.0018261 0.00095854 0.0034129 0 -0.013953 0 0.0013303 0 -0.00064169 0 -0.0081707
0.19141 0.0010074 -8.8656e-05 0.00024635 0.004473 -0.0039919 0.0046322 0.0036565 0.0013854 0.00030974 0.0078672 0.0027354 -0.30776 -0.0022647 0.0021742 0.001317 -0.0079602 -0.0037727 0.0033506 -0.0024204 -0.0020813 0.0019806 0 -0.013181 0 0.0010011 0 -0.00063957 0 -0.02278
0.19531 0.0001741 0.00054003 -9.3414e-05 0.0021785 -0.0021223 0.0010772 0.0014868 0.00094426 -0.0014551 0.010068 0.0022815 -0.3054 -6.3036e-05 0.0028211 0.0041771 -0.007032 -0.0038265 0.0035272 -0.0028715 -0.0028269 -0.0021343 0 -0.012497 0 0.00084657 0 -0.0007057 0 -0.02672
0.19922 -0.00033163 0.0013233 -0.00039681 0.00024874 -0.00034837 -0.0013045 0.00017596 0.0017682 -0.0005922 0.0071028 -0.00032063 -0.29572 0.0022395 0.0035546 0.0054501 -0.0041156 -0.0039581 0.0016027 -0.0023445 -0.0022244 -0.0068214 0 -0.012544 0 0.00083672 0 -0.00058205 0 -0.022974
0.20313 -0.00028955 0.0020131 -0.00016947 -0.0013688 0.0017122 -0.0033759 0.00012041 0.0028123 0.0019578 -0.0001359 -0.004253 -0.28036 0.0031585 0.0029594 0.0052273 -0.0016205 -0.0041156 -0.0010264 -0.00020601 -0.0022275 -0.0090252 0 -0.013303 0 0.00082981 0 -0.00025302 0 -0.013544
0.20703 0.00017154 0.0024372 0.00048243 -0.0028163 0.0039787 -0.0058462 0.00066403 0.0027644 0.0039524 -0.0078831 -0.0085954 -0.26568 0.0025589 0.0007985 0.0046469 -0.0014235 -0.0041157 -0.002475 0.0027326 -0.0034599 -0.0073349 0 -0.014111 0 0.00072326 0 1.2089e-05 0 9.9678e-05
0.21094 0.00080871 0.0025852 0.0012277 -0.0041937 0.0058187 -0.0084097 0.00086842 0.00099813 0.003795 -0.011772 -0.011848 -0.26151 0.0014244 -0.0014307 0.0045581 -0.0030159 -0.0038362 -0.0017591 0.0043351 -0.0045356 -0.0033537 0 -0.014284 0 0.00056293 0 -6.2405e-05 0 0.013303
0.21484 0.0015082 0.0025213 0.0018864 -0.0055631 0.006587 -0.009957 0.00047217 -0.0020239 0.001595 -0.0096512 -0.011831 -0.27464 0.00075363 -0.0018355 0.0047284 -0.0040964 -0.0034029 0.00036162 0.0028599 -0.003639 -0.00050848 0 -0.013767 0 0.00052122 0 -0.00044727 0 0.01711
0.21875 0.002292 0.00225 0.0023938 -0.0067971 0.0062172 -0.0094856 0.00010401 -0.0049872 -0.0012613 -0.00296 -0.006929 -0.30182 0.00068604 -7.0155e-06 0.0043582 -0.0030762 -0.0031802 0.0019157 -0.0012433 -0.00055054 -0.0012523 0 -0.013178 0 0.000753 0 -0.00079256 0 0.0035713
0.22266 0.0031 0.0017098 0.0024911 -0.0073057 0.0052408 -0.0068322 0.00053594 -0.0063203 -0.0033076 0.0042823 0.0020016 -0.3293 0.00060583 0.0025278 0.0032508 -0.00089408 -0.0035139 0.0013763 -0.0052905 0.0030495 -0.0051012 0 -0.013208 0 0.0012351 0 -0.00074343 0 -0.025914
0.22656 0.0036042 0.00091872 0.0016433 -0.0060911 0.0041899 -0.0027099 0.0017549 -0.0048723 -0.0038252 0.0081095 0.011043 -0.34103 -2.9049e-05 0.0037759 0.0022812 -0.00016597 -0.004394 -0.0009 -0.0063419 0.0052055 -0.0091778 0 -0.013938 0 0.0017192 0 -0.00029261 0 -0.057588
0.23047 0.0033095 0.00010159 -0.00054992 -0.0024562 0.0029962 0.001765 0.0028675 -0.00054736 -0.0028448 0.0070214 0.015234 -0.32963 -0.0010346 0.0031706 0.0025582 -0.0024491 -0.0053337 -0.0028176 -0.0035294 0.0053967 -0.010647 0 -0.014737 0 0.0018546 0 0.00016965 0 -0.072734
0.23438 0.0019398 -0.00039106 -0.0037633 0.0030313 0.0010462 0.0055499 0.0030125 0.0052864 -0.00076985 0.0026348 0.012114 -0.30148 -0.0016547 0.0019555 0.0041153 -0.0064192 -0.0056465 -0.0023444 0.0013209 0.0045499 -0.0088024 0 -0.014813 0 0.0014171 0 0.0001675 0 -0.061065
0.23828 -0.0001838 -0.00035656 -0.0068017 0.0082774 -0.0020684 0.0079055 0.0023458 0.0099983 0.0017473 -0.0016516 0.0039009 -0.27185 -0.0013126 0.0017267 0.0055668 -0.0089006 -0.0049829 0.00053064 0.0052565 0.0035702 -0.0051097 0 -0.013922 0 0.00049181 0 -0.00045844 0 -0.029069
0.24219 -0.0021407 3.5586e-05 -0.0082079 0.010707 -0.0057823 0.0084993 0.0019789 0.010817 0.0036584 -0.002925 -0.0038361 -0.25397 -0.0001988 0.0027219 0.00525 -0.0077955 -0.0037046 0.0035314 0.0064566 0.0022403 -0.0015322 0 -0.012588 0 -0.00052697 0 -0.0014046 0 0.0045382
0.24609 -0.0029057 0.00031977 -0.0072441 0.0090715 -0.0085604 0.0075303 0.0027871 0.0065576 0.0036727 -0.00049017 -0.0062938 -0.25089 0.00084266 0.0036793 0.0028226 -0.004017 -0.0027224 0.0039669 0.0051848 -0.0001879 0.0010334 0 -0.011671 0 -0.0011394 0 -0.0021261 0 0.023012
0.25 -0.0020614 0.0001083 -0.00447 0.004565 -0.0088266 0.0057296 0.0042697 -0.0011334 0.0010832 0.0038697 -0.003065 -0.25562 0.00098102 0.0033717 -0.00028411 -0.00054448 -0.00283 0.0011853 0.002854 -0.003448 0.0028559 0 -0.011688 0 -0.0010323 0 -0.002229 0 0.023451
0.25391 -0.00020027 -0.00053351 -0.0014124 0.00014501 -0.0061448 0.0039832 0.0047685 -0.0081932 -0.0032262 0.0070928 0.0017495 -0.25815 9.8685e-06 0.0020905 -0.0020976 0.00037882 -0.0040342 -0.0026466 0.00044585 -0.0057258 0.0043351 0 -0.012478 0 -0.00027344 0 -0.0017216 0 0.016227
0.25781 0.00137 -0.0010581 0.00045828 -0.0016014 -0.0016894 0.0026676 0.003049 -0.010423 -0.0066717 0.0067351 0.0030773 -0.25309 -0.0015577 0.0013784 -0.0018793 -0.00089559 -0.0054692 -0.0042938 -0.0020475 -0.0050632 0.0052503 0 -0.013422 0 0.0007249 0 -0.00096457 0 0.013142
0.26172 0.0015091 -0.00083088 0.00068354 -0.00037883 0.0024339 0.0012619 -0.00023997 -0.0063214 -0.0063609 0.0025102 -0.00088843 -0.2426 -0.0028754 0.0022124 -0.00071165 -0.002204 -0.0060399 -0.0022648 -0.0047796 -0.0014191 0.005118 0 -0.01396 0 0.0014571 0 -0.00040395 0 0.015667
0.26563 0.0001165 0.00033884 2.5598e-05 0.0017048 0.0045561 -0.0012244 -0.0028103 0.0015917 -0.001278 -0.0033928 -0.0072498 -0.23378 -0.0032698 0.0036087 -0.00031691 -0.0019488 -0.0053034 0.0018485 -0.0070064 0.0028194 0.0040522 0 -0.013961 0 0.0016287 0 -0.00030411 0 0.014247
0.26953 -0.0016938 0.0019631 -0.0001672 0.0019518 0.004497 -0.0051618 -0.0027002 0.0081765 0.0064137 -0.0074986 -0.010844 -0.23361 -0.0025679 0.0033227 -0.0012958 -0.00054042 -0.0038343 0.0047612 -0.0072508 0.0046236 0.002934 0 -0.013691 0 0.0013122 0 -0.0006387 0 -0.00092871
0.27344 -0.002335 0.0031523 0.0010564 -0.0006815 0.0035363 -0.0094665 -0.00019248 0.0090634 0.012266 -0.0071915 -0.0084295 -0.24498 -0.0011771 0.00015151 -0.0025734 0.00041861 -0.0027298 0.0043832 -0.0047226 0.0028027 0.0025736 0 -0.013521 0 0.00085402 0 -0.0011583 0 -0.028192
0.27734 -0.00092273 0.0032166 0.0035792 -0.0047316 0.0033427 -0.011935 0.002249 0.003687 0.012346 -0.0025591 -0.0011942 -0.26523 5.3508e-05 -0.0044685 -0.0026146 6.3724e-05 -0.0026617 0.0015908 -0.00056954 -0.0011719 0.0028276 0 -0.013651 0 0.00060626 0 -0.0015532 0 -0.05312
0.28125 0.0019954 0.0021459 0.0062341 -0.0073695 0.0046491 -0.010724 0.0021744 -0.0042522 0.0060613 0.0033913 0.0062413 -0.28706 0.00020644 -0.0073657 -0.0011476 -0.00087757 -0.0033102 -0.00068371 0.0024981 -0.0046818 0.0027673 0 -0.014029 0 0.00068622 0 -0.001616 0 -0.059449
0.28516 0.0047413 0.00061309 0.0074463 -0.006511 0.00662 -0.0058574 -0.00047139 -0.0092857 -0.0031032 0.006562 0.009295 -0.30145 -0.0011395 -0.0063844 0.00042683 -0.0011182 -0.0036963 -0.00013809 0.0021628 -0.0061823 0.0017876 0 -0.014431 0 0.00093452 0 -0.0013384 0 -0.042626
0.28906 0.0056466 -0.00049601 0.0061203 -0.0022276 0.0073613 0.00052817 -0.0030774 -0.0078793 -0.009665 0.0046085 0.0065595 -0.30172 -0.0034374 -0.0023845 0.00043206 -0.00039025 -0.003118 0.00291 -0.0015776 -0.0059646 0.00038803 0 -0.01461 0 0.0010843 0 -0.00090366 0 -0.013979
0.29297 0.0041787 -0.00068212 0.0023074 0.0034503 0.0052438 0.0055215 -0.0026225 -0.00076364 -0.0097279 -0.0012017 0.00040234 -0.28732 -0.0052439 0.0015101 -0.001289 0.0002895 -0.0018367 0.0059313 -0.0062268 -0.0050259 -0.00035309 0 -0.014425 0 0.00098473 0 -0.00057632 0 0.0082174
0.29688 0.0012234 -0.0001411 -0.0027066 0.0079167 0.00017209 0.0073309 0.0014975 0.0076179 -0.0036473 -0.0066574 -0.005045 -0.26486 -0.0050276 0.0027544 -0.0030849 -7.8135e-05 -0.0008759 0.0064213 -0.0085749 -0.0036475 -8.5443e-05 0 -0.013928 0 0.00069195 0 -0.00054338 0 0.013179
0.30078 -0.0016207 0.00041635 -0.0069954 0.0094271 -0.0060591 0.0062739 0.0066506 0.012016 0.004077 -0.0075626 -0.0067628 -0.24502 -0.0023011 0.0015761 -0.0031349 -0.0011904 -0.0011084 0.0038293 -0.0070085 -0.0013934 0.00026952 0 -0.013374 0 0.00037057 0 -0.0008035 0 0.0056063
0.30469 -0.0031171 0.0002926 -0.0090083 0.0077676 -0.010622 0.0041977 0.008965 0.0096215 0.0076846 -0.0029077 -0.0045681 -0.23667 0.0017791 0.00038709 -0.0014109 -0.0017293 -0.0024645 -0.0004104 -0.0025315 0.0016029 -0.00045893 0 -0.013094 0 0.0001272 0 -0.0011797 0 0.0010417
0.30859 -0.0030156 -0.00068437 -0.0084245 0.004095 -0.011271 0.0029694 0.0064326 0.0016417 0.0039908 0.0041902 -0.00078127 -0.2421 0.0049466 0.0010497 0.00011315 -0.00092383 -0.0039815 -0.0044001 0.0021611 0.0038458 -0.0021103 0 -0.013284 0 -5.1185e-05 0 -0.0014408 0 0.012713
0.3125 -0.0018917 -0.0020016 -0.006256 0.0003167 -0.0077242 0.0032895 0.00047869 -0.0075421 -0.005287 0.0086466 0.00164 -0.25661 0.0052465 0.0027955 -0.00059176 0.0004372 -0.0046384 -0.0071673 0.0046465 0.003472 -0.0029196 0 -0.013842 0 -0.00020102 0 -0.0014363 0 0.040097
0.31641 -0.00053752 -0.0027597 -0.0040521 -0.0017137 -0.001909 0.004562 -0.0052051 -0.012916 -0.014263 0.0071494 0.0011604 -0.27242 0.0023447 0.0029645 -0.003339 0.00079378 -0.0042093 -0.0087151 0.0042292 0.00020077 -0.0011806 0 -0.014419 0 -0.00025264 0 -0.0011506 0 0.067383
0.32031 0.00050303 -0.0022438 -0.0027331 -0.0010637 0.0031872 0.0055603 -0.007396 -0.011553 -0.016369 0.00065534 -0.0013526 -0.28357 -0.0022377 -0.0001136 -0.0054884 -0.00041749 -0.0033779 -0.0091301 0.001974 -0.0039338 0.0026973 0 -0.014681 0 -4.0739e-05 0 -0.00067347 0 0.072621
0.32422 0.00099185 -0.00041214 -0.0019465 0.0016295 0.0053738 0.0051449 -0.0053541 -0.0041255 -0.0085898 -0.006277 -0.0032859 -0.28827 -0.0061141 -0.0050064 -0.0042456 -0.0020436 -0.0030556 -0.0080908 -0.00041559 -0.0061484 0.0060183 0 -0.014565 0 0.00051556 0 -0.00015065 0 0.041617
0.32813 0.00086248 0.0020132 -0.00050495 0.0042602 0.0046134 0.0026402 -0.00079073 0.0054558 0.0061797 -0.0088166 -0.0021747 -0.28772 -0.0074887 -0.008083 0.00052931 -0.0024648 -0.0035647 -0.0054638 -0.0018798 -0.0053805 0.0060661 0 -0.014297 0 0.0012342 0 0.00023983 0 -0.021582
0.33203 0.00022258 0.0039267 0.0023993 0.0044063 0.0029154 -0.0019479 0.0036611 0.012052 0.02028 -0.0053226 0.0023582 -0.28377 -0.0060815 -0.00674 0.0057433 -0.0014765 -0.0044213 -0.0022283 -0.0025611 -0.0031241 0.0027686 0 -0.014151 0 0.0017091 0 0.00031634 0 -0.093601
0.33594 -0.00050737 0.0044697 0.0062107 0.0010261 0.0027793 -0.0076496 0.0059706 0.012004 0.025569 0.0016099 0.0079815 -0.27793 -0.0030413 -0.0019078 0.007523 -0.00061893 -0.0048536 -0.00039596 -0.0033976 -0.0016863 -0.00097957 0 -0.014188 0 0.0015968 0 -1.8202e-05 0 -0.14146
0.33984 -0.00064738 0.0035203 0.0091399 -0.0045266 0.0052373 -0.012453 0.0053183 0.0051953 0.018404 0.0071539 0.010986 -0.27195 -0.00010931 0.0026106 0.0046322 -0.0014086 -0.0045199 -0.0015734 -0.005141 -0.0016686 -0.0019321 0 -0.014224 0 0.00092359 0 -0.00065933 0 -0.13932
0.34375 0.00028831 0.0017312 0.0093875 -0.0091596 0.0089001 -0.013983 0.0020336 -0.0047066 0.0022125 0.0076546 0.0088492 -0.26803 0.0013516 0.0034291 -0.00027347 -0.0033515 -0.0037648 -0.005363 -0.0075112 -0.0014108 0.00035461 0 -0.014063 0 0.00012028 0 -0.0012838 0 -0.083954
0.34766 0.0020254 9.5738e-05 0.0065035 -0.010109 0.010764 -0.010947 -0.0025299 -0.012139 -0.014209 0.0029356 0.0022595 -0.26719 0.00098049 0.00046332 -0.0028358 -0.0040808 -0.003238 -0.0092346 -0.0091261 0.00090215 0.002985 0 -0.013747 0 -0.00029226 0 -0.0015285 0 0.00048276
0.35156 0.003454 -0.00066772 0.0017792 -0.0068973 0.0082957 -0.0044017 -0.0061853 -0.012783 -0.021875 -0.0039328 -0.0050112 -0.26698 -0.00047697 -0.0032139 -0.00077566 -0.0017691 -0.0032938 -0.010277 -0.0083937 0.0047229 0.0025169 0 -0.013545 0 -0.00012093 0 -0.0012783 0 0.073453
0.35547 0.0033333 -0.00051133 -0.0026261 -0.0015876 0.0013854 0.002435 -0.006704 -0.0061641 -0.01708 -0.0088862 -0.008504 -0.26168 -0.0015798 -0.0042964 0.0040982 0.0026346 -0.0037301 -0.0074649 -0.0048572 0.0071174 -0.0015412 0 -0.013672 0 0.00034489 0 -0.00081355 0 0.1004
0.35938 0.0013235 5.5983e-06 -0.0050912 0.0028846 -0.0072285 0.0061359 -0.003273 0.0039563 -0.0036203 -0.0093661 -0.0061057 -0.24609 -0.001008 -0.0021481 0.0074668 0.0058933 -0.0040457 -0.0025023 3.4164e-05 0.0056088 -0.0060023 0 -0.014034 0 0.00059078 0 -0.00062526 0 0.073328
0.36328 -0.001553 0.00015913 -0.0053651 0.0049188 -0.013428 0.0054976 0.0024068 0.011782 0.0097792 -0.0054975 0.00050288 -0.22088 0.0015418 0.00093855 0.0062614 0.0055114 -0.0039079 0.0015057 0.0035699 0.0010858 -0.0068985 0 -0.014264 0 0.00032671 0 -0.00099624 0 0.015519
0.36719 -0.0035414 -0.00043666 -0.0043072 0.0051434 -0.014181 0.0024627 0.0067174 0.013012 0.01515 0.00042342 0.0070485 -0.19473 0.0049483 0.0021417 0.0012614 0.0023243 -0.0033966 0.0024177 0.0036554 -0.0024314 -0.0032748 0 -0.01406 0 -0.00027055 0 -0.0017041 0 -0.033867
0.37109 -0.0034545 -0.0015886 -0.0029666 0.0053413 -0.0094207 0.00058119 0.0065413 0.0074833 0.010292 0.0054111 0.0095855 -0.18028 0.0072037 0.00071961 -0.0037153 -0.00013264 -0.0028701 0.00049716 0.00056929 -0.0013485 0.0018107 0 -0.013492 0 -0.00073256 0 -0.002155 0 -0.045527
0.375 -0.0015702 -0.0026621 -0.00187 0.0064934 -0.0021203 0.0021134 0.0018059 -0.0008067 -0.00019654 0.0072562 0.0069691 -0.18575 0.0067313 -0.0016003 -0.0051807 0.00093978 -0.0026563 -0.0021322 -0.002966 0.0039332 0.0040987 0 -0.012983 0 -0.00071942 0 -0.0018887 0 -0.018238
0.37891 0.00064516 -0.0029707 -0.00099971 0.0077519 0.0035194 0.006132 -0.0041114 -0.0063414 -0.0084097 0.0053817 0.0012191 -0.20822 0.0035844 -0.0025907 -0.002831 0.0047578 -0.0028605 -0.003348 -0.0037634 0.009038 0.0020655 0 -0.012954 0 -0.00029446 0 -0.001026 0 0.022953
0.38281 0.001743 -0.0021745 -0.00020665 0.0072278 0.0046564 0.0092246 -0.0068229 -0.0056841 -0.0086164 0.00095629 -0.0041863 -0.2339 -0.00046561 -0.0017462 0.0005616 0.0076559 -0.0033827 -0.0025607 -0.00076937 0.0094511 -0.0017785 0 -0.013468 0 0.0001855 0 -0.00023189 0 0.046326
0.38672 0.0013815 -0.00048035 0.00051869 0.0038042 0.0015633 0.0082226 -0.0044301 0.00031627 -0.00097637 -0.0036817 -0.0066018 -0.2462 -0.0031342 -0.00060628 0.0018729 0.0067405 -0.0040233 -0.00077964 0.0039108 0.0046135 -0.0033905 0 -0.014185 0 0.00043196 0 -0.00017716 0 0.035854
0.39063 0.00039749 0.0014343 0.0011514 -0.0016968 -0.0025775 0.0026968 0.00083975 0.0071573 0.0088893 -0.00616 -0.0055088 -0.23626 -0.0032023 -0.001033 0.00030703 0.0028159 -0.0045461 0.00055135 0.0066005 -0.0016262 -0.00099028 0 -0.014652 0 0.00047573 0 -0.00095147 0 0.00040868
0.39453 -9.2792e-05 0.0027353 0.0018152 -0.0069924 -0.0037779 -0.0047569 0.0043573 0.0097352 0.013948 -0.0053805 -0.0022798 -0.20865 -0.0011932 -0.0032812 -0.0023596 -0.00045231 -0.0047103 0.00077334 0.0050505 -0.0046094 0.0034861 0 -0.014649 0 0.00057193 0 -0.0019517 0 -0.035111
0.39844 0.00032423 0.0028507 0.0026574 -0.0099682 1.7855e-05 -0.010488 0.0028398 0.0058048 0.010542 -0.0022748 0.00098305 -0.17814 0.0013267 -0.005743 -0.0039131 -0.0003489 -0.0043608 0.00031114 0.0003224 -0.0030314 0.006478 0 -0.01429 0 0.00087506 0 -0.0023626 0 -0.048276
0.40234 0.0011489 0.0018027 0.0034821 -0.010024 0.0073191 -0.012258 -0.0029533 -0.0024384 0.00073068 0.00066557 0.0026068 -0.15977 0.0030699 -0.0064869 -0.0039254 0.0020135 -0.00357 3.135e-05 -0.004083 0.00025167 0.0061821 0 -0.013857 0 0.0012263 0 -0.0018174 0 -0.033372
0.40625 0.0015845 0.00024982 0.003645 -0.0081137 0.013759 -0.010287 -0.0087587 -0.0097189 -0.0092083 0.001051 0.0019958 -0.15947 0.0037473 -0.0049875 -0.0038704 0.0027948 -0.0026892 0.00040496 -0.0050881 0.0013127 0.0039072 0 -0.013569 0 0.0012777 0 -0.00066655 0 -0.0028034
0.41016 0.0012838 -0.00085099 0.0025464 -0.005675 0.014796 -0.0064216 -0.010061 -0.011121 -0.012969 -0.0015726 -0.00024228 -0.17167 0.0037022 -0.0024161 -0.0051606 -0.00050304 -0.0021879 0.0012059 -0.0023865 -0.0010698 0.0023205 0 -0.013511 0 0.00083829 0 0.00035616 0 0.022805
0.41406 0.0005324 -0.00082824 0.00038269 -0.0035291 0.0087869 -0.0025168 -0.0054017 -0.0053658 -0.0083022 -0.0051302 -0.0026004 -0.1854 0.0031261 -0.00038485 -0.0072512 -0.0061334 -0.0023538 0.0018707 0.0016902 -0.0045898 0.0026212 0 -0.013699 0 0.00010448 0 0.00074266 0 0.027663
0.41797 -0.00016597 0.00022666 -0.0016541 -0.0016097 -0.0016278 0.00054436 0.0027299 0.0042519 0.0016165 -0.0063428 -0.0034095 -0.19332 0.0018657 0.00049765 -0.0078893 -0.0094466 -0.0030907 0.0020741 0.0044471 -0.006045 0.0035408 0 -0.01413 0 -0.00045862 0 0.00055228 0 0.0091991
0.42188 -0.00055565 0.0014545 -0.0021677 0.00050303 -0.010919 0.0027351 0.0098009 0.011907 0.010318 -0.0031844 -0.0018637 -0.19646 1.5903e-06 0.00090003 -0.0053975 -0.0073006 -0.0039913 0.0019895 0.0050163 -0.0045297 0.0029792 0 -0.0147 0 -0.00048793 0 0.00022922 0 -0.021443
0.42578 -0.00066921 0.0017823 -0.00080866 0.002941 -0.014098 0.0042786 0.012232 0.012976 0.012245 0.0033388 0.0012254 -0.20076 -0.0016545 0.001796 -0.00073474 -0.0012088 -0.0046232 0.0020603 0.0045272 -0.0020259 0.00036612 0 -0.01513 0 -1.7439e-05 0 0.00013198 0 -0.045651
0.42969 -0.00053065 0.0007064 0.0011805 0.0053853 -0.0099469 0.0053284 0.009346 0.0070062 0.0062987 0.0095499 0.0036578 -0.20911 -0.0020152 0.0033535 0.002871 0.0039456 -0.0047838 0.0025439 0.004403 -0.0011112 -0.0027382 0 -0.01505 0 0.0005552 0 0.00023773 0 -0.047098
0.43359 3.589e-06 -0.0012603 0.0018312 0.007357 -0.0018397 0.0060459 0.0032963 -0.0020348 -0.0035541 0.011498 0.0032163 -0.21657 -0.00087503 0.0047578 0.0026445 0.004442 -0.0045385 0.0032529 0.0047164 -0.002389 -0.0042863 0 -0.014291 0 0.00078602 0 0.00025846 0 -0.020897
0.4375 0.0010119 -0.0028532 0.00016343 0.0085259 0.0045015 0.0066207 -0.002478 -0.0083978 -0.010955 0.0077055 -0.00063477 -0.21384 0.00051219 0.0050009 -0.0010991 0.0011108 -0.0040799 0.0037286 0.0042924 -0.0042244 -0.0037765 0 -0.01311 0 0.00050788 0 -1.2047e-05 0 0.022332
0.44141 0.0021763 -0.0028996 -0.0027324 0.0087363 0.0048459 0.0069761 -0.0051079 -0.0083354 -0.011308 0.00026456 -0.0060473 -0.19645 0.00037016 0.0037708 -0.0049642 -0.0016726 -0.0035877 0.0036966 0.0023188 -0.0047384 -0.0025587 0 -0.012116 0 -9.0349e-05 0 -0.00049338 0 0.060726
0.44531 0.0028567 -0.0011476 -0.0043402 0.0078658 -0.00070701 0.0065159 -0.0035736 -0.0025208 -0.0046438 -0.0064914 -0.009812 -0.17101 -0.0017826 0.0016584 -0.0053341 -0.00033317 -0.0031987 0.0033745 -0.00036762 -0.0037202 -0.0022349 0 -0.011864 0 -0.00064638 0 -0.00093408 0 0.072845
0.44922 0.002655 0.0015365 -0.0027141 0.0058131 -0.0078152 0.0044471 0.00093011 0.0044994 0.0046474 -0.0087637 -0.0094942 -0.15192 -0.0042551 -0.00032349 -0.0015936 0.0044632 -0.0030262 0.0032841 -0.0017928 -0.0025163 -0.0029572 0 -0.012442 0 -0.00088202 0 -0.0011812 0 0.050395
0.45313 0.0019352 0.0037582 0.001808 0.0027029 -0.010829 0.00062395 0.0055938 0.00744 0.010898 -0.005573 -0.0051174 -0.14999 -0.0044321 -0.0013336 0.003253 0.008512 -0.0031197 0.0036614 -0.00072069 -0.0023468 -0.0033984 0 -0.013405 0 -0.00073906 0 -0.0013039 0 0.0035584
0.45703 0.0016642 0.0045368 0.0066707 -0.00091577 -0.0065754 -0.0038726 0.0074328 0.0039081 0.010837 0.00087387 0.00087283 -0.16285 -0.001266 -0.0009777 0.0052329 0.0080757 -0.003381 0.0040121 0.0020117 -0.0031192 -0.0023054 0 -0.01413 0 -0.00034527 0 -0.0014597 0 -0.045286
0.46094 0.002556 0.0039045 0.0089618 -0.0041424 0.0034996 -0.007165 0.0050325 -0.0038997 0.0053988 0.0067346 0.005295 -0.17618 0.0033478 0.00066406 0.0029791 0.0032869 -0.0035769 0.0033746 0.0041149 -0.0039549 9.0856e-05 0 -0.014287 0 9.9592e-05 0 -0.0016787 0 -0.075408
0.46484 0.0042587 0.0027472 0.0075548 -0.006076 0.014166 -0.0078433 -0.00039004 -0.010583 -0.0013415 0.0088115 0.0062674 -0.17558 0.0058859 0.0030066 -0.0010437 -0.0021412 -0.003523 0.0012608 0.0038891 -0.0044883 0.0022572 0 -0.014015 0 0.00041422 0 -0.0018135 0 -0.079353
0.46875 0.0054228 0.0020596 0.0037973 -0.0062015 0.019577 -0.0059871 -0.0055095 -0.011124 -0.0050758 0.0061757 0.0041644 -0.15906 0.0042646 0.0049717 -0.0028432 -0.0043214 -0.003294 -0.0015101 0.0017164 -0.0051409 0.0028346 0 -0.0137 0 0.00047658 0 -0.0017033 0 -0.064551
0.47266 0.0047363 0.0022043 0.00027362 -0.0045802 0.016743 -0.0029838 -0.0069441 -0.00432 -0.0039285 0.00042057 0.0010247 -0.1387 -0.00013282 0.0053487 -0.00066558 -0.0023546 -0.0032125 -0.0030318 -0.00043841 -0.0059953 0.0018267 0 -0.013566 0 0.00024637 0 -0.0013646 0 -0.045142
0.47656 0.0020873 0.0027119 -0.0012261 -0.0018137 0.0072197 -0.00029322 -0.0035566 0.0062167 0.00072382 -0.0053221 -0.00092046 -0.12979 -0.0034903 0.0035526 0.0032529 0.0014823 -0.003549 -0.0017304 -0.00099975 -0.0058549 0.00039294 0 -0.013499 0 -0.00021488 0 -0.00099808 0 -0.031487
0.48047 -0.0011816 0.0027101 -0.00085307 0.0011326 -0.0038822 0.0016661 0.0026837 0.014213 0.00544 -0.0079965 -0.00052611 -0.13689 -0.0028586 0.00024421 0.0046341 0.0041621 -0.0041892 0.0020586 -0.00027922 -0.0031086 -0.00031384 0 -0.01323 0 -0.00075247 0 -0.00080907 0 -0.025164
0.48438 -0.003204 0.0016081 -0.00017981 0.0032134 -0.010864 0.0034676 0.008017 0.0147 0.0068756 -0.0061658 0.001822 -0.14971 0.0012789 -0.0028876 0.001105 0.0042963 -0.0046341 0.0058464 -5.3626e-05 0.0021287 4.4707e-05 0 -0.01267 0 -0.0011786 0 -0.00083733 0 -0.021429
0.48828 -0.0029498 -0.00046223 -0.00066842 0.0037269 -0.010648 0.0056135 0.009472 0.0072302 0.0036359 -0.00084452 0.0045749 -0.15251 0.005551 -0.0042499 -0.0054418 0.0024224 -0.0044153 0.006636 -0.0016785 0.0070402 0.0011957 0 -0.01206 0 -0.0013574 0 -0.00096731 0 -0.014967
0.49219 -0.00090107 -0.0027088 -0.0024879 0.0027629 -0.0044112 0.0076424 0.0068146 -0.0037437 -0.0029738 0.0048752 0.0058452 -0.13829 0.0068061 -0.0035233 -0.010274 -0.00040688 -0.0035723 0.0033315 -0.004604 0.007979 0.0028638 0 -0.011785 0 -0.0012563 0 -0.0010844 0 -0.0037719
0.49609 0.0014406 -0.0041348 -0.0045297 0.0013282 0.0032444 0.0083899 0.0024798 -0.011614 -0.0094933 0.0074556 0.0043633 -0.11487 0.0048179 -0.0018154 -0.0098087 -0.0037396 -0.0027109 -0.0021271 -0.0067355 0.0038897 0.0048402 0 -0.01203 0 -0.0009327 0 -0.001189 0 0.010429
0.5 0.0027112 -0.004069 -0.0053716 0.00082558 0.0071191 0.0071457 -0.00032405 -0.011718 -0.011953 0.0050973 0.00025968 -0.097492 0.0020782 -0.00057641 -0.0046232 -0.0073436 -0.0025189 -0.0060657 -0.006292 -0.0021056 0.0064913 0 -0.01261 0 -0.00048593 0 -0.0013475 0 0.023316
0.50391 0.0025341 -0.0024883 -0.0042821 0.0020311 0.0046244 0.0044634 0.00016082 -0.0041779 -0.0080694 -0.00086767 -0.0047322 -0.09562 0.0010381 -0.00026196 0.0011711 -0.010153 -0.0031558 -0.0059145 -0.0034197 -0.0049944 0.0066451 0 -0.013118 0 -2.2704e-05 0 -0.0015548 0 0.029048
0.50781 0.0015057 -2.1608e-05 -0.0015707 0.004285 -0.0025469 0.0017134 0.0032506 0.0062818 0.0010268 -0.0065328 -0.008013 -0.10613 0.0016183 -5.0998e-05 0.003546 -0.010247 -0.0040957 -0.0022465 -0.00010391 -0.0022895 0.0044978 0 -0.01326 0 0.00035452 0 -0.0016903 0 0.022004
0.51172 0.00054802 0.0023295 0.0017267 0.0056864 -0.0093928 -0.00020997 0.0065535 0.013339 0.010756 -0.0078784 -0.0076322 -0.11842 0.0014469 0.0010604 0.0018839 -0.0063563 -0.0045995 0.0017312 0.0014883 0.0035851 0.00083159 0 -0.013082 0 0.00056729 0 -0.0016293 0 0.00039081
0.51563 0.00028214 0.0036419 0.0044148 0.0043871 -0.010754 -0.0016766 0.0076878 0.012914 0.015346 -0.0036023 -0.0036936 -0.12497 -0.0014856 0.0028745 -0.00089581 0.00050557 -0.0043801 0.0028007 0.00073102 0.0074333 -0.0019628 0 -0.012898 0 0.00060627 0 -0.0013866 0 -0.029971
0.51953 0.00083089 0.0035261 0.0056196 0.00010965 -0.0047449 -0.0037352 0.0057579 0.0054743 0.011448 0.0037563 0.0014693 -0.12648 -0.0064609 0.003809 -0.0013196 0.0071262 -0.0038211 0.00021706 -0.001105 0.0060855 -0.0016324 0 -0.013017 0 0.00056308 0 -0.0011158 0 -0.055982
0.52344 0.0019505 0.0023632 0.005109 -0.0053541 0.0057511 -0.0067144 0.0017594 -0.004465 0.00081739 0.0094088 0.0047214 -0.12727 -0.010331 0.0023062 0.0014246 0.010178 -0.003544 -0.0039894 -0.0020248 0.0012578 0.0017644 0 -0.013501 0 0.00059031 0 -0.00095195 0 -0.064101
0.52734 0.0031786 0.0011306 0.0034371 -0.0092096 0.014629 -0.009478 -0.0021371 -0.011145 -0.010172 0.0096178 0.0042615 -0.1275 -0.010207 -0.0013941 0.0049612 0.0085967 -0.0037604 -0.0069243 -0.00091426 -0.0023336 0.0054453 0 -0.014131 0 0.00079101 0 -0.00086883 0 -0.049985
0.53125 0.0039055 0.00081496 0.0017628 -0.0095646 0.016297 -0.010201 -0.0038854 -0.010875 -0.014385 0.0043198 0.00085997 -0.12171 -0.0059671 -0.0048919 0.0061797 0.0042024 -0.0040635 -0.0070799 0.0017017 -0.0017311 0.0060501 0 -0.014587 0 0.0011245 0 -0.00072093 0 -0.022926
0.53516 0.0035508 0.0017159 0.0012283 -0.0066999 0.0092607 -0.0079925 -0.0027134 -0.0039933 -0.0088002 -0.0028792 -0.0028003 -0.10574 -0.00032081 -0.0052827 0.0042006 0.00010146 -0.0038659 -0.0050047 0.0041896 0.0014013 0.0026411 0 -0.014668 0 0.001424 0 -0.00043464 0 1.7367e-05
0.53906 0.0019522 0.0031268 0.002152 -0.0027028 -0.0027582 -0.0037835 0.00046616 0.0054817 0.0031121 -0.0072971 -0.0041674 -0.084084 0.0034442 -0.0015705 0.0010679 -0.0016245 -0.0030327 -0.0021752 0.0050583 0.0026922 -0.002239 0 -0.014399 0 0.0015255 0 -0.00013395 0 0.0065922
0.54297 -0.00028522 0.0037156 0.0036486 0.00020126 -0.012967 0.00040916 0.0036089 0.012148 0.013444 -0.00638 -0.002616 -0.06837 0.0037985 0.0042482 -0.00032799 -0.0010117 -0.0020615 0.00047298 0.0039648 -0.00020585 -0.0046529 0 -0.013969 0 0.001392 0 -4.2161e-05 0 -0.001587
0.54688 -0.0019219 0.0024525 0.0041509 0.0012345 -0.0156 0.0031437 0.0047725 0.01221 0.015121 -0.0011934 0.00036846 -0.066803 0.0014345 0.0084692 0.0010296 0.00051392 -0.0016224 0.0028776 0.0018479 -0.0049294 -0.0027578 0 -0.013587 0 0.0011163 0 -0.00024688 0 -0.011397
0.55078 -0.0018246 -0.00053325 0.0025952 0.0013254 -0.0094273 0.0045295 0.0033103 0.0056074 0.0067335 0.004681 0.0025814 -0.074982 -0.0020355 0.008362 0.003508 0.0016333 -0.0019256 0.0050436 0.00020426 -0.0066012 0.0014878 0 -0.013365 0 0.00080465 0 -0.00058376 0 -0.010024
0.55469 0.0001451 -0.0038342 -0.00063731 0.0019676 0.0014876 0.0056331 0.00025088 -0.0038321 -0.0064735 0.0077529 0.0027725 -0.078336 -0.0054276 0.0040924 0.0045777 0.0019511 -0.002555 0.0063792 2.5656e-05 -0.0027904 0.0040328 0 -0.013296 0 0.00047081 0 -0.00078511 0 0.004086
0.55859 0.0028408 -0.0055721 -0.0038668 0.0037636 0.010264 0.0070266 -0.0024118 -0.010437 -0.016063 0.006738 0.0012755 -0.065317 -0.0080803 -0.0015963 0.0032414 0.0016882 -0.0029193 0.0061603 0.0010884 0.0037543 0.0023382 0 -0.013319 0 6.1868e-05 0 -0.00075319 0 0.020477
0.5625 0.0045012 -0.0046328 -0.0053203 0.005892 0.01142 0.0080201 -0.0030359 -0.009963 -0.015868 0.0028888 -0.00064638 -0.039039 -0.0091507 -0.0055366 0.00078137 0.00098705 -0.0028411 0.0046271 0.0020903 0.0074335 -0.0024048 0 -0.013395 0 -0.00040937 0 -0.00066401 0 0.026011
0.56641 0.0039659 -0.0014597 -0.0044277 0.0068417 0.0042897 0.0073599 -0.0013385 -0.0023062 -0.0057908 -0.0012563 -0.0018936 -0.015537 -0.0075491 -0.0063111 -0.00073835 -0.00026089 -0.0026748 0.0032758 0.0016281 0.0049885 -0.0064171 0 -0.013531 0 -0.00077905 0 -0.00077161 0 0.015409
0.57031 0.0015331 0.0021866 -0.0021261 0.0056704 -0.0064372 0.0046188 0.0015588 0.0081003 0.0083187 -0.0035207 -0.0021039 -0.0094478 -0.0030561 -0.004834 -0.00055817 -0.0019763 -0.0028542 0.0036529 -0.00060975 -0.0014955 -0.0066921 0 -0.013725 0 -0.000817 0 -0.0011092 0 -0.0058789
0.57422 -0.0012034 0.0043656 4.3275e-05 0.0027142 -0.013492 0.00079618 0.0039529 0.014745 0.018329 -0.0030864 -0.0015073 -0.020452 0.0025558 -0.0031886 0.00021208 -0.0035213 -0.0033742 0.00568 -0.0033637 -0.0066329 -0.0034764 0 -0.013903 0 -0.00042893 0 -0.0014202 0 -0.027378
0.57813 -0.002426 0.0042009 0.0012054 -0.00073029 -0.011553 -0.0025028 0.004578 0.013086 0.018593 -0.00057956 -0.00056891 -0.033537 0.0060389 -0.0029116 -2.9732e-06 -0.0039766 -0.0037717 0.0073287 -0.0045691 -0.0067084 0.00025057 0 -0.013896 0 0.0002164 0 -0.0014276 0 -0.041193
0.58203 -0.0012973 0.0023741 0.0016688 -0.0033375 -0.00080368 -0.0044378 0.0031797 0.0036505 0.0090759 0.0024364 0.0001408 -0.032878 0.0049641 -0.0040709 -0.0014449 -0.0028833 -0.0036303 0.0063044 -0.0029233 -0.0026981 0.0015741 0 -0.013541 0 0.00077761 0 -0.0011782 0 -0.044903
0.58594 0.0015223 0.00055813 0.0023216 -0.0044978 0.012797 -0.0054243 0.00047943 -0.0079881 -0.0047238 0.0042145 -9.9981e-06 -0.01597 -8.2901e-05 -0.0055649 -0.002734 -0.00072787 -0.0030634 0.0023291 0.00098046 0.001386 3.1323e-05 0 -0.012838 0 0.0009877 0 -0.0010759 0 -0.039508
0.58984 0.0043266 0.00022944 0.0035841 -0.0044066 0.020956 -0.0062844 -0.0022338 -0.014586 -0.014896 0.0036655 -0.0013597 0.0053751 -0.0055875 -0.0060892 -0.0023742 0.001315 -0.0026428 -0.0022252 0.004994 0.0028002 -0.0024415 0 -0.012034 0 0.00084093 0 -0.0015069 0 -0.027222
0.59375 0.0054205 0.0016866 0.0049387 -0.0036491 0.018252 -0.007053 -0.0036406 -0.011877 -0.015636 0.0010574 -0.0033631 0.01743 -0.0077305 -0.0049594 -0.00045508 0.0021657 -0.0028225 -0.0041925 0.0070698 0.0025033 -0.0036069 0 -0.011542 0 0.00055602 0 -0.0023922 0 -0.01219
0.59766 0.0041127 0.0039045 0.0054324 -0.0027428 0.0058024 -0.0068141 -0.0029765 -0.0014017 -0.0067542 -0.0018997 -0.0044685 0.017576 -0.0054036 -0.0024036 0.0012532 0.0015085 -0.003457 -0.0023942 0.0068656 0.0033962 -0.0029015 0 -0.011701 0 0.00036472 0 -0.0031321 0 -0.0015723
0.60156 0.001098 0.0052489 0.0045885 -0.0019406 -0.0091436 -0.0048044 -0.0005487 0.010419 0.0059379 -0.0029548 -0.0030395 0.015252 -0.0009744 0.00059009 0.00096005 -0.00010876 -0.0039294 0.0012358 0.0058739 0.0065134 -0.0015569 0 -0.012525 0 0.00033421 0 -0.003063 0 -0.0024481
0.60547 -0.0019426 0.0045344 0.0028261 -0.00126 -0.017678 -0.0015793 0.0021732 0.016398 0.013955 -0.00088648 0.0011077 0.020797 0.0018651 0.0026971 -0.0013816 -0.0016924 -0.0037758 0.0033087 0.0059329 0.0093992 -0.0010906 0 -0.013645 0 0.00038029 0 -0.0020462 0 -0.014924
0.60938 -0.0033058 0.0017557 0.0010289 -0.0005678 -0.014977 0.0011482 0.0032581 0.013142 0.011538 0.003354 0.0059153 0.034341 0.0012245 0.002884 -0.00398 -0.0023861 -0.0031667 0.0019492 0.0074676 0.0085021 -0.0018391 0 -0.014509 0 0.00042501 0 -0.00064388 0 -0.028305
0.61328 -0.0022947 -0.0019037 -0.00025032 0.00033689 -0.003474 0.0020249 0.0016326 0.0030942 -0.00024187 0.0070175 0.0081129 0.046123 -0.0016153 0.0010865 -0.0048734 -0.0019061 -0.0027407 -0.0016313 0.0090886 0.0031186 -0.0028608 0 -0.014727 0 0.0005109 0 0.00030373 0 -0.026893
0.61719 0.00028576 -0.0047339 -0.0011604 0.0015797 0.0087462 0.0014414 -0.0018864 -0.0071917 -0.013696 0.0074594 0.0056076 0.047248 -0.0036258 -0.0014993 -0.0036973 -0.00068342 -0.0029533 -0.0043353 0.008908 -0.0033042 -0.0030093 0 -0.014307 0 0.00074636 0 0.00033804 0 -0.0031976
0.62109 0.0025566 -0.0054275 -0.0021914 0.0030164 0.013349 0.0012479 -0.0048665 -0.011291 -0.019421 0.0042194 -0.00065248 0.039008 -0.0027748 -0.0029791 -0.0018193 0.00034461 -0.0036052 -0.0039513 0.0063106 -0.0060452 -0.0019195 0 -0.013626 0 0.0011489 0 -0.00030234 0 0.032683
0.625 0.002783 -0.0037718 -0.0035106 0.0041552 0.0073069 0.0028736 -0.004958 -0.0068899 -0.012837 -0.00044978 -0.0070718 0.030887 0.00037651 -0.0020718 -0.0007818 0.00026759 -0.0040379 -0.00093205 0.0025023 -0.0034288 -1.3822e-05 0 -0.013152 0 0.0015668 0 -0.00096285 0 0.057823
0.62891 0.00064862 -0.00074541 -0.0046766 0.0043686 -0.0051352 0.0056119 -0.0018283 0.002935 0.0022743 -0.0031991 -0.0099618 0.029839 0.0034294 0.00073354 -0.00069751 -0.0011741 -0.0037948 0.0022942 -0.00061908 0.0016649 0.0021867 0 -0.013126 0 0.0017754 0 -0.0011562 0 0.053694
0.63281 -0.0023528 0.0020323 -0.0049907 0.0033192 -0.015349 0.0068639 0.0023209 0.011805 0.01602 -0.0021481 -0.0082288 0.032885 0.0043114 0.0032773 -0.00025033 -0.0033161 -0.0030746 0.0035895 -0.0020925 0.0045734 0.0044941 0 -0.013435 0 0.0016574 0 -0.00090812 0 0.021798
0.63672 -0.003845 0.0032161 -0.0041141 0.0012731 -0.016064 0.0043496 0.0043076 0.014075 0.01912 0.0016771 -0.0039595 0.031384 0.0028593 0.0033177 0.0017147 -0.0049627 -0.0025178 0.0027465 -0.0024154 0.0031545 0.0067549 0 -0.013745 0 0.0012883 0 -0.00060091 0 -0.016622
0.64063 -0.002285 0.0025054 -0.0023675 -0.0010007 -0.0061056 -0.0016406 0.0024893 0.0083227 0.0094015 0.005226 -0.00047297 0.022358 0.00063284 0.00048978 0.0046792 -0.0052358 -0.0025606 0.0011775 -0.002557 -0.00055268 0.0083061 0 -0.013777 0 0.00084841 0 -0.00054247 0 -0.037619
0.64453 0.0017696 0.00080003 -0.00047861 -0.0027045 0.0088877 -0.0080584 -0.0018073 -0.0017999 -0.0066115 0.0058839 0.00039064 0.014052 -0.00059006 -0.0030708 0.0066322 -0.0041863 -0.0030253 0.00031381 -0.0026364 -0.0027384 0.0080155 0 -0.013505 0 0.00046258 0 -0.00071154 0 -0.03388
0.64844 0.005874 -0.00039871 0.00094705 -0.0034798 0.020068 -0.011278 -0.0052026 -0.0098481 -0.018133 0.0034625 -0.00060384 0.018617 -0.00023286 -0.0042195 0.0058652 -0.0025963 -0.0033576 0.00044904 -0.0017592 -0.0016838 0.005106 0 -0.013152 0 0.00013371 0 -0.00088664 0 -0.019376
0.65234 0.0073442 -2.251e-06 0.0017668 -0.0034948 0.020871 -0.0098136 -0.0048432 -0.010616 -0.017403 0.00013648 -0.0013286 0.038792 0.0008047 -0.0013834 0.0026606 -0.001143 -0.003243 0.00098038 0.00077418 0.00082448 6.3728e-05 0 -0.012991 0 -0.00017966 0 -0.00094889 0 -0.015404
0.65625 0.0051689 0.001891 0.0022336 -0.0031323 0.010955 -0.0052854 -0.00058226 -0.0034575 -0.0047498 -0.0014756 -0.00050599 0.062913 0.0010317 0.0039105 -0.00078928 0.00023438 -0.0029436 0.0014224 0.0042141 0.0017671 -0.0052758 0 -0.013138 0 -0.00045165 0 -0.00099726 0 -0.030874
0.66016 0.00075681 0.0040086 0.0026629 -0.002609 -0.0037217 -0.00090501 0.004932 0.0071994 0.011841 -0.00037609 0.0012466 0.074881 -0.00035747 0.0079923 -0.0022057 0.0020719 -0.003 0.0019033 0.0065474 0.00031012 -0.0086797 0 -0.013478 0 -0.00058452 0 -0.001166 0 -0.054481
0.66406 -0.0030386 0.0047403 0.0031311 -0.0018672 -0.014578 0.0010872 0.0082088 0.014574 0.022036 0.0022675 0.0023572 0.070226 -0.0027013 0.0078614 -0.0011096 0.0044585 -0.0036131 0.0026886 0.0061633 -0.0012377 -0.0088218 0 -0.013773 0 -0.00052234 0 -0.0013896 0 -0.065087
0.66797 -0.0038799 0.0032521 0.0033925 -0.00075636 -0.015587 0.00087536 0.0073045 0.013846 0.019631 0.0043298 0.0020566 0.062042 -0.004114 0.0035764 0.00093081 0.0064671 -0.0043595 0.003515 0.0034379 9.5618e-05 -0.005989 0 -0.013849 0 -0.00034965 0 -0.0014232 0 -0.050163
0.67188 -0.0014562 0.00010725 0.0030283 0.00076558 -0.0068716 0.00041366 0.0029301 0.0053212 0.0061216 0.0044594 0.0010939 0.069645 -0.0027271 -0.0017824 0.0018098 0.0067026 -0.0045548 0.0037084 0.00060361 0.0046112 -0.0017732 0 -0.013705 0 -0.00024708 0 -0.0011255 0 -0.015862
0.67578 0.0024682 -0.0030491 0.0017393 0.002625 0.005414 0.0015296 -0.0022398 -0.0056638 -0.010472 0.0028778 0.0007682 0.099904 0.0017202 -0.0045576 0.00067131 0.0045957 -0.0039133 0.0030255 -0.00012234 0.0092063 0.0018962 0 -0.013476 0 -0.00032864 0 -0.00068924 0 0.018877
0.67969 0.0053502 -0.0045362 -0.00034832 0.0047304 0.0129 0.004493 -0.0052725 -0.012118 -0.020471 0.00081967 0.0014185 0.13919 0.0070726 -0.0033141 -0.0016173 0.0011833 -0.0028488 0.002152 0.0015408 0.010072 0.0036785 0 -0.013288 0 -0.0005206 0 -0.00052161 0 0.03718
0.68359 0.0054932 -0.0037004 -0.0025547 0.0069143 0.010298 0.0080247 -0.0045224 -0.0099008 -0.018125 -0.00060581 0.0020228 0.16434 0.0096855 0.00030383 -0.003517 -0.0015344 -0.0021235 0.0020555 0.003764 0.0062325 0.003237 0 -0.013159 0 -0.00061136 0 -0.00084538 0 0.034665
0.6875 0.0029339 -0.0012859 -0.0038811 0.0086712 -0.0010888 0.010347 -0.00034226 -0.00042329 -0.0048395 -0.0010607 0.0013173 0.16287 0.0069142 0.0032212 -0.0041902 -0.0022143 -0.0021951 0.0027276 0.0043257 0.00051021 0.001118 0 -0.013019 0 -0.00043222 0 -0.0014186 0 0.018479
0.69141 -0.00079596 0.0011028 -0.0035972 0.0090242 -0.013957 0.010214 0.0050998 0.010224 0.01163 -0.00077977 -0.00079654 0.14369 -0.0004902 0.0035092 -0.0038823 -0.0012897 -0.002883 0.0027514 0.0025745 -0.0029624 -0.0016661 0 -0.012825 0 1.6974e-06 0 -0.0016951 0 -0.00072511
0.69531 -0.0036641 0.0020519 -0.0018277 0.0069196 -0.019565 0.0072984 0.0087391 0.015134 0.021608 -4.666e-05 -0.0030961 0.12847 -0.0082132 0.0016559 -0.0031744 -0.00050191 -0.0036261 0.00046737 -0.0001849 -0.0022959 -0.004109 0 -0.012647 0 0.00051892 0 -0.0013162 0 -0.014989
0.69922 -0.0042134 0.0012035 0.00037836 0.002099 -0.013457 0.0021181 0.0080852 0.010943 0.019167 0.00097884 -0.0043142 0.1322 -0.011144 -0.00036912 -0.0021226 -0.0012475 -0.0040173 -0.004179 -0.002124 0.00081388 -0.00558 0 -0.012625 0 0.00094701 0 -0.00047017 0 -0.019693
0.70313 -0.0022186 -0.00058567 0.0017118 -0.0042141 0.0014073 -0.0040696 0.0027658 -5.4125e-05 0.0058139 0.0019954 -0.0044583 0.15108 -0.0072694 -0.0011426 -0.00027403 -0.003299 -0.0040783 -0.0089825 -0.0026357 0.0029882 -0.0059821 0 -0.012828 0 0.0012366 0 0.00024561 0 -0.012434
0.70703 0.0012557 -0.0018376 0.0015853 -0.0095802 0.016327 -0.0094091 -0.0047806 -0.011298 -0.010208 0.0023768 -0.0046867 0.16822 0.00050413 -0.00094884 0.002516 -0.0050924 -0.0040694 -0.010955 -0.0026856 0.0023071 -0.005642 0 -0.01316 0 0.0014433 0 0.00035039 0 0.0051257
0.71094 0.004368 -0.0013932 0.00061745 -0.011667 0.022386 -0.011983 -0.010307 -0.01596 -0.018881 0.0015274 -0.0057814 0.17027 0.0064516 -0.0011188 0.0054629 -0.0052479 -0.0041268 -0.0088199 -0.0035376 -0.00023681 -0.0050103 0 -0.013409 0 0.001611 0 -9.8785e-05 0 0.023839
0.71484 0.0054224 0.00086092 0.00011199 -0.0097809 0.016199 -0.010806 -0.010269 -0.011074 -0.014747 -0.00042052 -0.0068428 0.15899 0.0065845 -0.0023881 0.0072169 -0.003815 -0.0041512 -0.0042466 -0.0052479 -0.002054 -0.0043781 0 -0.013429 0 0.0016948 0 -0.00058717 0 0.028528
0.71875 0.0038449 0.0038782 0.00088989 -0.0054084 0.0020456 -0.0066414 -0.0043247 0.00064181 -0.00053928 -0.002296 -0.0057548 0.14779 0.0018394 -0.0039823 0.0069335 -0.0020719 -0.0040321 -0.00056668 -0.0064805 -0.0014909 -0.0037896 0 -0.013273 0 0.0016038 0 -0.00063732 0 0.0075304
0.72266 0.00066555 0.0059997 0.0024817 -0.0012177 -0.011029 -0.0017809 0.0041199 0.012358 0.014463 -0.0024881 -0.0012235 0.14862 -0.0029581 -0.0043237 0.004994 -0.0011896 -0.0038875 2.7019e-06 -0.0057999 0.00085069 -0.0031463 0 -0.013154 0 0.0013085 0 -0.00023766 0 -0.035606
0.72656 -0.0019479 0.0058692 0.0034503 0.00077567 -0.015134 0.0013599 0.0099885 0.017172 0.020423 -0.00017165 0.0055104 0.16277 -0.0035046 -0.0026248 0.0026485 -0.001167 -0.003986 -0.0018466 -0.0031101 0.0029742 -0.0023365 0 -0.013258 0 0.00089044 0 0.00019372 0 -0.079408
0.73047 -0.0020293 0.003228 0.0026156 0.00047973 -0.0085121 0.0018831 0.0099016 0.012254 0.013345 0.0037901 0.011071 0.18303 0.00015927 0.00021475 0.0009325 -0.0010735 -0.0044013 -0.0033095 0.00019388 0.0033658 -0.001268 0 -0.013578 0 0.00048417 0 0.00024259 0 -0.096134
0.73438 0.00075453 -0.00085878 9.9812e-05 -0.00053073 0.0036054 0.00095142 0.0043543 0.00060684 -0.0024082 0.00709 0.012325 0.20264 0.0039001 0.0022969 -8.9025e-05 -0.00022506 -0.0048003 -0.0020984 0.002461 0.0020197 0.00013947 0 -0.013928 0 0.0001735 0 -0.0001156 0 -0.070672
0.73828 0.0046351 -0.004515 -0.002762 -0.00049289 0.012635 0.00070955 -0.0028854 -0.010715 -0.017081 0.007349 0.0087164 0.22032 0.0035269 0.0023683 -0.001068 0.0010311 -0.0046695 0.0014972 0.0031484 -8.9427e-05 0.0018662 0 -0.014118 0 -5.1813e-05 0 -0.00054246 0 -0.012005
0.74219 0.006762 -0.0060679 -0.0045581 0.0011251 0.012229 0.002426 -0.0075633 -0.01492 -0.021868 0.00371 0.0025391 0.23703 -0.0012262 0.00090621 -0.0024536 0.0017712 -0.0038225 0.0049389 0.0030154 -0.0021711 0.0036261 0 -0.014112 0 -0.00024837 0 -0.00070569 0 0.052196
0.74609 0.0051607 -0.0049965 -0.0049198 0.0033932 0.0022369 0.0053834 -0.007699 -0.0096996 -0.014349 -0.002456 -0.0029894 0.25043 -0.0065149 -0.00032134 -0.0038739 0.0016671 -0.0026923 0.0057513 0.0030934 -0.0040877 0.0048347 0 -0.014025 0 -0.00044302 0 -0.00058644 0 0.093561
0.75 0.00026774 -0.0022292 -0.0045949 0.0048974 -0.0113 0.0074103 -0.0043739 0.0013579 0.00037856 -0.0082322 -0.0060362 0.25547 -0.0080654 0.00019852 -0.0044098 0.0015448 -0.0020649 0.0036633 0.0035804 -0.0058138 0.0048917 0 -0.013953 0 -0.00060614 0 -0.00042235 0 0.099499
0.75391 -0.0051494 0.00043601 -0.0044748 0.0049219 -0.019939 0.0065706 -0.00036993 0.011118 0.013265 -0.0108 -0.0068677 0.25147 -0.0050949 0.0024259 -0.0034382 0.0026186 -0.0024403 0.00071886 0.0037773 -0.0067687 0.0036458 0 -0.013854 0 -0.00068484 0 -0.00039124 0 0.076702
0.75781 -0.0077613 0.0014601 -0.0045882 0.0037934 -0.018015 0.0026219 0.001919 0.013514 0.017013 -0.0090213 -0.0066887 0.24723 -0.00073076 0.0047682 -0.0012074 0.0050946 -0.0035816 -0.00057191 0.0030232 -0.0059952 0.0016418 0 -0.013595 0 -0.00064461 0 -0.00041203 0 0.041987
0.76172 -0.0059474 0.00052492 -0.0040832 0.0022538 -0.0061282 -0.0028411 0.0017279 0.0073887 0.010312 -0.0040392 -0.006105 0.25599 0.0012807 0.0052812 0.001331 0.0075806 -0.0046661 0.00072454 0.0015551 -0.0031319 -0.00013889 0 -0.013145 0 -0.00047885 0 -0.00028933 0 0.0103
0.76563 -0.00095474 -0.0013047 -0.0022077 0.00065277 0.0090967 -0.00751 -0.0001612 -0.0029477 -0.001775 0.0014097 -0.0048188 0.28283 0.00014754 0.0030632 0.0031626 0.0080311 -0.0049141 0.0034652 0.00036793 0.00084628 -0.00088682 0 -0.012686 0 -0.00020119 0 -2.7027e-05 0 -0.010979
0.76953 0.0039044 -0.0023372 0.00071662 -0.0011839 0.018883 -0.0097759 -0.002222 -0.010703 -0.011199 0.0045325 -0.0026362 0.31699 -0.0016543 -0.0011488 0.003706 0.0054884 -0.0041621 0.0056598 0.00025216 0.0040079 -0.00042646 0 -0.0125 0 0.00014436 0 7.3085e-05 0 -0.020601
0.77344 0.0054686 -0.0014244 0.003342 -0.0033527 0.0176 -0.0094392 -0.0029651 -0.011038 -0.011914 0.0040054 -0.00037291 0.33844 -0.0014304 -0.0054332 0.0028822 0.0010841 -0.0029253 0.006119 0.0010573 0.0047697 0.00083141 0 -0.012721 0 0.0004627 0 -0.00031156 0 -0.020459
0.77734 0.0028149 0.0012348 0.0043719 -0.0052864 0.0063229 -0.0074433 -0.0015109 -0.0040022 -0.0035215 0.0006553 0.00060678 0.33494 0.00067029 -0.0077371 0.00098333 -0.0026036 -0.0019604 0.0050862 0.0019528 0.0030189 0.0023099 0 -0.01318 0 0.000625 0 -0.0011371 0 -0.015176
0.78125 -0.0021987 0.0041909 0.0036542 -0.0059262 -0.0076515 -0.005069 0.0019111 0.0057678 0.008532 -0.0030729 -0.00012815 0.3144 0.0018521 -0.0068947 -0.0013611 -0.0033157 -0.0017334 0.0035731 0.0023651 0.00010452 0.0035903 0 -0.013533 0 0.00054575 0 -0.0019296 0 -0.012382
0.78516 -0.0062473 0.0056602 0.0022527 -0.0045905 -0.01527 -0.0032039 0.0057141 0.012138 0.016323 -0.0045852 -0.0012286 0.30006 -8.868e-05 -0.003193 -0.0032053 -0.00058585 -0.002194 0.0023035 0.0025412 -0.0022253 0.0043622 0 -0.013549 0 0.00026214 0 -0.0021765 0 -0.019341
0.78906 -0.0067526 0.0046533 0.0014365 -0.0017062 -0.01154 -0.0020154 0.0074899 0.011229 0.014426 -0.0027244 -0.00054603 0.31162 -0.0039731 0.0016948 -0.0036294 0.0041124 -0.0029327 0.0013052 0.0031013 -0.0029868 0.0042227 0 -0.013305 0 -7.3421e-05 0 -0.0018255 0 -0.036073
0.79297 -0.0035007 0.0015911 0.0015488 0.0013667 0.0010585 -0.0010303 0.0054908 0.0035839 0.0034545 0.0014656 0.002739 0.34844 -0.0060075 0.0054415 -0.0024123 0.0084295 -0.0035017 0.00033565 0.0040669 -0.0023378 0.0027713 0 -0.013085 0 -0.00030462 0 -0.0013798 0 -0.051489
0.79688 0.0013473 -0.0019531 0.00179 0.0033356 0.013988 0.00049319 0.00020973 -0.0063142 -0.010165 0.005315 0.006894 0.38984 -0.0035291 0.0062639 -0.00046788 0.010464 -0.0036479 -0.00052464 0.0044842 -0.0010892 9.476e-05 0 -0.013099 0 -0.00039102 0 -0.001443 0 -0.049011
0.80078 0.0047523 -0.0041908 0.0010577 0.0039138 0.018186 0.0030276 -0.0053661 -0.012682 -0.018176 0.0061713 0.0087369 0.4118 0.0020615 0.0040014 0.00060473 0.0094975 -0.0033782 -0.00081988 0.0031948 1.407e-05 -0.0028328 0 -0.013277 0 -0.00041532 0 -0.0021188 0 -0.01997
0.80469 0.0047547 -0.0041406 -0.0009775 0.0038505 0.01016 0.0062919 -0.0075058 -0.011713 -0.015752 0.0031405 0.0063205 0.40531 0.0063291 0.00029368 -0.00024105 0.0059947 -0.0029128 -0.00022244 8.7258e-05 0.00062554 -0.0044246 0 -0.013367 0 -0.00046491 0 -0.0028531 0 0.025802
0.80859 0.0016412 -0.0021341 -0.0035153 0.0040632 -0.005493 0.0091488 -0.0044719 -0.0037858 -0.0045904 -0.002193 0.00083654 0.38091 0.0059887 -0.0024845 -0.0024861 0.0012164 -0.0025783 0.0010042 -0.00346 0.00068102 -0.0034561 0 -0.013207 0 -0.00050991 0 -0.0029145 0 0.062907
0.8125 -0.0023499 0.00046119 -0.0052142 0.0047167 -0.018928 0.010104 0.0018898 0.006579 0.008259 -0.0066149 -0.00408 0.35749 0.0021602 -0.0029132 -0.0043292 -0.0032222 -0.0026436 0.0021067 -0.0055478 0.00020961 -2.5805e-05 0 -0.012905 0 -0.0004127 0 -0.0020903 0 0.067102
0.81641 -0.0045136 0.0021009 -0.0051276 0.0051046 -0.021436 0.0082195 0.0071823 0.013143 0.015006 -0.0072552 -0.005169 0.34712 -0.00062196 -0.0015273 -0.0042482 -0.0058374 -0.0031356 0.0024163 -0.0053608 -0.00064514 0.0043466 0 -0.012745 0 -6.7345e-05 0 -0.00093674 0 0.033707
0.82031 -0.0033853 0.0019875 -0.0032309 0.0043902 -0.011125 0.0038476 0.0075267 0.011618 0.012066 -0.0034664 -0.0020952 0.34932 0.0011882 -0.0001941 -0.0025142 -0.0058426 -0.0037677 0.001827 -0.0039074 -0.0015097 0.0076526 0 -0.012924 0 0.000477 0 -0.00031797 0 -0.017283
0.82422 0.00037967 0.00051844 -0.00029241 0.0024508 0.0058646 -0.0013999 0.0023807 0.0025271 0.002105 0.0026434 0.0024203 0.35718 0.006571 -0.00029068 -0.0011573 -0.0035889 -0.0041037 0.00074 -0.0031054 -0.0018633 0.0086436 0 -0.01337 0 0.0010429 0 -0.00063438 0 -0.054449
0.82813 0.004458 -0.0010003 0.0026034 2.2697e-05 0.019299 -0.0055125 -0.0050334 -0.0087066 -0.0079931 0.0074558 0.0048919 0.36654 0.010683 -0.0012916 -0.0022025 -0.00049708 -0.0038913 -0.00040621 -0.0039648 -0.0013657 0.0074396 0 -0.013826 0 0.0014725 0 -0.0014501 0 -0.056945
0.83203 0.0063334 -0.0012036 0.0044901 -0.0019341 0.021306 -0.0072061 -0.0099518 -0.014888 -0.011652 0.0081276 0.0037395 0.37843 0.0092303 -0.0011768 -0.0056796 0.0016646 -0.0033002 -0.0015048 -0.0055411 -0.00013142 0.0051547 0 -0.014074 0 0.0017306 0 -0.0018719 0 -0.028616
0.83594 0.0048756 0.00042868 0.0048158 -0.0029848 0.011153 -0.0065455 -0.0092212 -0.011701 -0.0066419 0.0044326 0.00015749 0.39411 0.0023167 0.0015346 -0.0093015 0.001781 -0.0028197 -0.0026878 -0.0057065 0.0013531 0.0030305 0 -0.014072 0 0.001848 0 -0.001342 0 0.0060986
0.83984 0.0010458 0.0031759 0.0036895 -0.00337 -0.0045331 -0.0046889 -0.0031693 -0.00081745 0.0037679 -0.0010953 -0.003247 0.41038 -0.0057949 0.0059494 -0.010277 -3.9884e-06 -0.0028603 -0.00392 -0.0031364 0.002593 0.0018263 0 -0.013887 0 0.0017862 0 -0.0001252 0 0.020661
0.84375 -0.002714 0.0054608 0.0019948 -0.0034979 -0.016053 -0.0030193 0.0048413 0.010913 0.012984 -0.0048537 -0.0045773 0.42175 -0.010529 0.0090329 -0.0077235 -0.0025024 -0.0033992 -0.0047619 0.0012657 0.0033356 0.0017507 0 -0.01356 0 0.0014159 0 0.00093956 0 0.0051169
0.84766 -0.0040328 0.0058044 0.0010743 -0.0033777 -0.016608 -0.0022933 0.010545 0.015918 0.015096 -0.0045687 -0.003702 0.427 -0.010626 0.008002 -0.003472 -0.0043286 -0.0040073 -0.0046101 0.0048594 0.0034514 0.0026276 0 -0.013088 0 0.0006863 0 0.0011815 0 -0.02823
0.85156 -0.0021234 0.0037646 0.0018855 -0.002603 -0.0063286 -0.0022963 0.011112 0.011063 0.0083853 -0.00075039 -0.0016882 0.43202 -0.008235 0.0028981 -0.00046389 -0.0047412 -0.0042496 -0.0032221 0.0053452 0.0026694 0.0039335 0 -0.012549 0 -0.00018243 0 0.00065454 0 -0.054904
0.85547 0.0017149 0.00025686 0.0041 -0.0008827 0.0079753 -0.0020909 0.0064979 -0.00014937 -0.0035798 0.003786 0.00042913 0.44415 -0.0058835 -0.003042 -0.00016336 -0.0039197 -0.0040883 -0.0010108 0.0026705 0.00065008 0.0047783 0 -0.012195 0 -0.00074327 0 2.6728e-05 0 -0.05569
0.85938 0.0049403 -0.0029683 0.0059703 0.0014646 0.017062 -0.00063094 -0.0006357 -0.0099813 -0.013892 0.0059491 0.002265 0.46325 -0.0037801 -0.0057877 -0.0013659 -0.0026074 -0.0038984 0.0012208 -0.00087763 -0.0024652 0.0042026 0 -0.012313 0 -0.00065458 0 -5.8643e-05 0 -0.029025
0.86328 0.0054092 -0.0043716 0.0053739 0.003591 0.014937 0.0025649 -0.0062662 -0.011814 -0.01633 0.0044703 0.0037501 0.47923 -0.00025391 -0.0037749 -0.0015113 -0.0015104 -0.0040766 0.0028971 -0.0024596 -0.0055542 0.0018637 0 -0.012935 0 -2.6446e-05 0 0.00045053 0 0.0091976
0.86719 0.0027386 -0.0035303 0.0014541 0.0047228 0.0025647 0.0069479 -0.0071137 -0.0046492 -0.0092692 0.00059906 0.0045644 0.48023 0.0053624 0.00078091 0.00073181 -0.00093291 -0.0046254 0.0040653 -0.00081191 -0.0068269 -0.001423 0 -0.013691 0 0.00058777 0 0.0010146 0 0.037012
0.87109 -0.0014948 -0.001331 -0.0044154 0.0047082 -0.012624 0.010928 -0.0026103 0.006355 0.0029456 -0.0029903 0.0041518 0.46453 0.010769 0.0037194 0.0040532 -0.00083521 -0.0051249 0.0051636 0.0030363 -0.0050787 -0.0039563 0 -0.01402 0 0.00063149 0 0.0010225 0 0.040707
0.875 -0.0048116 0.00065688 -0.0092612 0.0039967 -0.021216 0.012473 0.0044306 0.01355 0.012358 -0.0041502 0.0023073 0.44446 0.012078 0.0023892 0.0056236 -0.0011247 -0.0051269 0.0063545 0.0068762 -0.00098031 -0.0042611 0 -0.013633 0 5.9491e-05 0 0.00033548 0 0.022883
0.87891 -0.0053969 0.0012026 -0.010432 0.0031122 -0.017627 0.010183 0.0092368 0.011978 0.012385 -0.0026105 -0.00039457 0.43745 0.0074185 -0.0022192 0.0037503 -0.0018244 -0.0045849 0.0070911 0.0090784 0.0028977 -0.0021972 0 -0.012811 0 -0.00056638 0 -0.00061795 0 -0.000403
0.88281 -0.0031387 0.00016974 -0.0074164 0.002161 -0.0036651 0.0042813 0.0081184 0.0025232 0.0023605 0.00013107 -0.002898 0.4519 -0.00080536 -0.0064309 -0.00037908 -0.0029204 -0.0038955 0.0064408 0.0094047 0.0037665 0.00092274 0 -0.012235 0 -0.00054948 0 -0.0012261 0 -0.011081
0.88672 0.00047518 -0.0014582 -0.0021898 0.00084443 0.012466 -0.0031767 0.0012305 -0.0088643 -0.011582 0.0020822 -0.004441 0.48037 -0.0074258 -0.0070111 -0.0034964 -0.0040318 -0.0035081 0.0039975 0.0083814 0.00089576 0.003351 0 -0.012446 0 0.0002892 0 -0.0011786 0 -0.0015517
0.89063 0.0034098 -0.0022634 0.0021645 -0.0010714 0.021213 -0.0092326 -0.0070994 -0.015096 -0.020242 0.0021256 -0.0050165 0.5065 -0.0085643 -0.0037377 -0.0029345 -0.004296 -0.0034895 0.00056189 0.0062085 -0.0034544 0.0041533 0 -0.013395 0 0.0013792 0 -0.00064181 0 0.019958
0.89453 0.0043124 -0.0013333 0.0035007 -0.0033188 0.017646 -0.011632 -0.011103 -0.012323 -0.017443 0.00056473 -0.0050713 0.51874 -0.0045293 0.00067012 0.0011375 -0.00277 -0.0034755 -0.0021675 0.0025536 -0.0055228 0.0035849 0 -0.014477 0 0.0018396 0 -3.9527e-05 0 0.034776
0.89844 0.0031577 0.0011373 0.0018671 -0.0051524 0.0045398 -0.010092 -0.0076305 -0.0020992 -0.0043314 -0.0013105 -0.0048179 0.51873 0.00099799 0.0029698 0.0058167 0.00078881 -0.0030636 -0.002819 -0.0024928 -0.0030076 0.0023925 0 -0.015023 0 0.0012271 0 0.00030197 0 0.026473
0.90234 0.0010447 0.0039351 -0.00078878 -0.0058156 -0.0094438 -0.0063496 0.0014613 0.0097462 0.011201 -0.0021227 -0.0039393 0.51739 0.0044674 0.0019297 0.0077543 0.0053627 -0.002266 -0.0015059 -0.0074372 0.0029058 0.00091291 0 -0.01481 0 -6.8408e-05 0 0.00033585 0 -0.0075263
0.90625 -0.00056977 0.0055362 -0.0020845 -0.0050473 -0.015331 -0.0029603 0.010479 0.016637 0.019662 -0.0011574 -0.00202 0.52404 0.0051908 -0.0011041 0.0056871 0.0089675 -0.0015781 0.00016845 -0.009758 0.0082881 -0.0010236 0 -0.014156 0 -0.0011382 0 0.00021484 0 -0.053196
0.91016 -0.00068652 0.0050041 -0.00076825 -0.0032382 -0.0095744 -0.0016821 0.013842 0.01504 0.016132 0.0013195 0.00077029 0.53899 0.0048757 -0.0037739 0.0012342 0.0098392 -0.0015794 0.00041662 -0.0077371 0.0095237 -0.0033414 0 -0.013577 0 -0.0012991 0 0.00010224 0 -0.087816
0.91406 0.00076111 0.0025464 0.0025497 -0.0011671 0.0037206 -0.0025131 0.0098878 0.0063859 0.0032637 0.004158 0.0035003 0.55564 0.0048852 -0.004752 -0.0024668 0.0077267 -0.0024228 -0.0011769 -0.0022323 0.0061557 -0.0050976 0 -0.013359 0 -0.00061382 0 6.4106e-05 0 -0.093228
0.91797 0.0029077 -0.00059129 0.0057975 0.00045037 0.015475 -0.0039119 0.0017673 -0.0039129 -0.010755 0.0057713 0.0050416 0.56793 0.0043762 -0.0044519 -0.0030329 0.0042005 -0.003668 -0.0032604 0.0034074 0.0010713 -0.0049181 0 -0.013426 0 0.00024394 0 8.797e-05 0 -0.06587
0.92188 0.0043891 -0.0028411 0.006655 0.0013186 0.017471 -0.0039104 -0.0050258 -0.0097606 -0.01765 0.0048914 0.0048373 0.57491 0.0013825 -0.0040544 -0.00031154 0.0015548 -0.0046015 -0.0039346 0.0055848 -0.0021247 -0.002282 0 -0.01356 0 0.00061473 0 0.00013685 0 -0.017788
0.92578 0.0040605 -0.0032241 0.0039403 0.001667 0.0076146 -0.0013586 -0.0065012 -0.0080699 -0.014145 0.0014107 0.0031562 0.5788 -0.0043206 -0.004059 0.003782 0.001086 -0.0047582 -0.0025443 0.003163 -0.0021842 0.0015987 0 -0.013669 0 0.00038843 0 0.00015818 0 0.03101
0.92969 0.0017233 -0.0019126 -0.0015326 0.0020767 -0.0086653 0.0033597 -0.0026187 -0.00061813 -0.0035156 -0.0032143 0.0006839 0.58078 -0.0097621 -0.0038169 0.0066657 0.0022065 -0.0042131 -0.00037031 -0.0016486 -0.00096653 0.0043507 0 -0.013834 0 3.3177e-06 0 7.2412e-05 0 0.063298
0.93359 -0.0015532 -8.6171e-05 -0.0071518 0.0030788 -0.02173 0.0084094 0.0031226 0.0071344 0.0069883 -0.0065164 -0.0020106 0.58032 -0.010668 -0.002391 0.0066821 0.0032234 -0.003444 0.00051828 -0.005055 -0.0012448 0.0041588 0 -0.014106 0 -2.5914e-05 0 -0.00018679 0 0.072148
0.9375 -0.0038571 0.00085811 -0.0098383 0.0046828 -0.023675 0.011306 0.0063047 0.009585 0.010854 -0.0064646 -0.0045492 0.57888 -0.005282 0.00022718 0.0039893 0.0031084 -0.0029329 -0.00074558 -0.0046297 -0.0037207 0.0011691 0 -0.014351 0 0.00041352 0 -0.00058386 0 0.06188
0.94141 -0.0035458 0.00025402 -0.007896 0.0061367 -0.013209 0.010153 0.004481 0.0046374 0.0061633 -0.0029272 -0.0064019 0.58211 0.0034511 0.0027846 0.00039644 0.002578 -0.0028532 -0.0028851 -0.0010081 -0.0061771 -0.0026755 0 -0.014328 0 0.00095964 0 -0.00094525 0 0.043275
0.94531 -0.00042104 -0.0013534 -0.0022468 0.0062171 0.0035448 0.0048177 -0.0014179 -0.0049394 -0.0035443 0.0020061 -0.0067423 0.596 0.0096485 0.003662 -0.0017075 0.003355 -0.0030544 -0.0035907 0.0029693 -0.005668 -0.0051919 0 -0.013951 0 0.0011203 0 -0.00106 0 0.026535
0.94922 0.0039008 -0.0025524 0.003916 0.0040347 0.016827 -0.0026203 -0.0077669 -0.013346 -0.011626 0.0053011 -0.0049457 0.61954 0.0090001 0.0021883 -0.00079839 0.0062196 -0.0032779 -0.0017432 0.0047027 -0.0016789 -0.0054925 0 -0.013426 0 0.0006986 0 -0.00086211 0 0.015881
0.95313 0.0068635 -0.0020429 0.0070436 -0.00014263 0.019266 -0.0086735 -0.010442 -0.015538 -0.012416 0.0050564 -0.0013942 0.64221 0.002244 -0.00078878 0.0027614 0.0097542 -0.0033777 0.0013505 0.0036627 0.0028779 -0.0042276 0 -0.013104 0 -5.0175e-05 0 -0.00052363 0 0.0084329
0.95703 0.0066322 0.0004024 0.0055247 -0.0047508 0.010377 -0.010369 -0.007286 -0.010422 -0.0047061 0.0018348 0.0023018 0.65125 -0.005375 -0.0035562 0.0068573 0.011177 -0.0033755 0.0029911 0.0012162 0.0040106 -0.0025743 0 -0.01317 0 -0.00060833 0 -0.00034121 0 -0.0022741
0.96094 0.0033911 0.003679 0.00074611 -0.007769 -0.0033023 -0.0072188 0.00047062 -0.0014092 0.0073572 -0.0018082 0.004177 0.6434 -0.0082327 -0.0048456 0.0090119 0.0087106 -0.0033637 0.0015443 -0.00098226 0.00031134 -0.0011402 0 -0.013483 0 -0.00054764 0 -0.00048792 0 -0.020279
0.96484 -0.00072144 0.0060125 -0.0038825 -0.0080321 -0.012519 -0.0017935 0.0086878 0.0059008 0.01656 -0.0032497 0.0033569 0.62984 -0.0046096 -0.0047179 0.0081624 0.0033446 -0.003389 -0.0019419 -0.0022918 -0.0054981 0.00018922 0 -0.013729 0 0.00020528 0 -0.00084948 0 -0.04261
0.96875 -0.0030646 0.006113 -0.0052627 -0.0060022 -0.011275 0.0018322 0.012613 0.007251 0.016929 -0.0016718 0.00084653 0.62804 0.002294 -0.0043319 0.0054471 -0.0017102 -0.0034246 -0.0045251 -0.0029811 -0.0087313 0.0015759 0 -0.013748 0 0.0013221 0 -0.0011058 0 -0.059627
0.97266 -0.0023014 0.0040233 -0.0026307 -0.0033251 -0.00061842 0.00093695 0.0097928 0.0022077 0.0075576 0.0015393 -0.0011515 0.64643 0.0071892 -0.0048178 0.0032456 -0.0035044 -0.0034307 -0.0038974 -0.0032394 -0.0067736 0.0026992 0 -0.013691 0 0.0022368 0 -0.00099804 0 -0.060756
0.97656 0.00075114 0.0010696 0.0021031 -0.0014926 0.012177 -0.0036982 0.0017834 -0.0058145 -0.0065 0.0040459 -0.00095555 0.67615 0.0068424 -0.0061845 0.003167 -0.0015673 -0.0034157 -0.00034031 -0.0026698 -0.0013369 0.0030424 0 -0.013863 0 0.002436 0 -0.00054837 0 -0.042068
0.98047 0.0038011 -0.0010447 0.0057777 -0.00072724 0.018424 -0.0081032 -0.006615 -0.011772 -0.017076 0.0043401 0.0012368 0.69827 0.002203 -0.007169 0.0047229 0.0020659 -0.0034268 0.0036726 -0.00089618 0.0031394 0.0026203 0 -0.014382 0 0.0017493 0 -4.0347e-05 0 -0.010231
0.98438 0.0047144 -0.0013548 0.0060259 -3.6914e-05 0.013627 -0.0079126 -0.01028 -0.011992 -0.017905 0.0026451 0.0035076 0.70076 -0.0028592 -0.0062223 0.0059323 0.0048591 -0.0034766 0.0057832 0.0015102 0.0034798 0.0021975 0 -0.014999 0 0.00048366 0 0.00021184 0 0.02044
0.98828 0.0028888 -0.0001909 0.0025658 0.0016497 0.00027447 -0.0017038 -0.006964 -0.0062156 -0.0086435 0.00041314 0.0037795 0.68965 -0.0047791 -0.0029259 0.0053494 0.0057963 -0.0034856 0.0057512 0.0030554 0.00050012 0.0026004 0 -0.015263 0 -0.0007238 0 9.3503e-05 0 0.036204
0.99219 -0.00051866 0.0011686 -0.0028814 0.0043277 -0.013851 0.0076286 0.001398 0.002371 0.0048117 -0.00093969 0.0014808 0.68373 -0.0027531 0.0012956 0.0035677 0.0055979 -0.0033179 0.0053168 0.0025494 -0.0019748 0.0037885 0 -0.01489 0 -0.0012967 0 -0.00027217 0 0.031799
0.99609 -0.0034838 0.0014469 -0.0076945 0.0068044 -0.020581 0.014615 0.010085 0.009048 0.014052 -0.00096409 -0.0020376 0.69734 0.0012704 0.0038846 0.0026364 0.0052685 -0.0029076 0.0062091 0.00035846 -0.00079722 0.0047177 0 -0.014012 0 -0.0011099 0 -0.00067543 0 0.012744
1 -0.0043703 0.00023986 -0.0096827 0.0077131 -0.016298 0.014904 0.014608 0.010337 0.013573 -0.00019045 -0.0046064 0.72695 0.004576 0.0029413 0.0038392 0.0047776 -0.0023755 0.0083374 -0.0017157 0.0035779 0.0042586 0 -0.013109 0 -0.00056905 0 -0.00099261 0 -0.0090556
1.0039 -0.0027485 -0.0017536 -0.0080239 0.0066877 -0.0039039 0.008268 0.013249 0.0060688 0.0043197 0.00050898 -0.0048917 0.75414 0.0057322 -0.0011907 0.0060429 0.0033274 -0.0020079 0.0099015 -0.0020069 0.0075785 0.0023167 0 -0.012674 0 -0.00027922 0 -0.0012266 0 -0.022859
1.0078 0.00054051 -0.0032226 -0.0035671 0.0046138 0.0091737 -0.0012327 0.0076219 -0.00050394 -0.00699 0.0005424 -0.0032763 0.76209 0.0051471 -0.0058718 0.0064761 0.00076082 -0.0020632 0.0091801 -0.0005459 0.0078352 4.1227e-05 0 -0.012895 0 -0.00054908 0 -0.0014204 0 -0.024725
1.0117 0.0039019 -0.003079 0.0015458 0.0027736 0.015521 -0.0080138 0.0012912 -0.0047252 -0.012323 -0.00019018 -0.0013896 0.75079 0.004092 -0.0079057 0.0034689 -0.0016815 -0.0025321 0.006136 0.00095704 0.0041831 -0.0011082 0 -0.01357 0 -0.0011478 0 -0.0015719 0 -0.018326
1.0156 0.0057484 -0.0011085 0.0048829 0.001735 0.012073 -0.0086688 -0.0023675 -0.0035326 -0.0076318 -0.0013981 -0.00080471 0.73716 0.0034 -0.0058803 -0.0014488 -0.0023275 -0.0030692 0.0023057 0.00075268 -0.00036165 -0.0005542 0 -0.014272 0 -0.0015285 0 -0.0016463 0 -0.011606
1.0195 0.0052354 0.0019043 0.0050334 0.0010281 0.0017696 -0.0040536 -0.001809 0.0024867 0.0044801 -0.0025374 -0.0019542 0.74088 0.0030334 -0.0012808 -0.0044091 -0.00081979 -0.0032145 -0.00073125 -0.0012697 -0.0024541 0.0010265 0 -0.01462 0 -0.0013151 0 -0.0016455 0 -0.011986
1.0234 0.0027332 0.0045901 0.0025354 -0.00016255 -0.0083368 0.0015738 0.002139 0.0094332 0.016444 -0.002919 -0.0039618 0.76869 0.002667 0.0026112 -0.0026428 0.0013488 -0.002775 -0.0026148 -0.0035138 -0.0013483 0.0023709 0 -0.014482 0 -0.00060845 0 -0.0016209 0 -0.022667
1.0273 -0.00024497 0.0056997 -0.00032426 -0.0020431 -0.011393 0.0036257 0.0068221 0.012715 0.020643 -0.0019411 -0.0053118 0.81054 0.0024278 0.0032541 0.0025534 0.0023063 -0.0020455 -0.003966 -0.004253 0.00072676 0.0025813 0 -0.014018 0 0.00015162 0 -0.0015947 0 -0.041242
1.0313 -0.0018143 0.0047498 -0.00097528 -0.0039389 -0.0049947 0.00031596 0.0091381 0.010204 0.014325 0.00050075 -0.0047709 0.84911 0.002885 0.00078965 0.006317 0.0018105 -0.0016261 -0.0051257 -0.0032509 0.000867 0.0015175 0 -0.013573 0 0.00060207 0 -0.0014828 0 -0.06082
1.0352 -0.00091517 0.0022928 0.0015521 -0.0049214 0.0071558 -0.0062026 0.0073039 0.0037089 0.0013312 0.0036901 -0.0020197 0.87281 0.0042439 -0.0022134 0.0041866 0.0015141 -0.0019299 -0.0054405 -0.0018281 -0.001824 -0.0004614 0 -0.013467 0 0.00072901 0 -0.0011424 0 -0.073203
1.0391 0.0018196 -0.00035108 0.0057112 -0.0046445 0.017334 -0.01133 0.0021778 -0.0023106 -0.010456 0.0062387 0.0021992 0.8809 0.0056178 -0.0030025 -0.003763 0.002926 -0.0027909 -0.0039694 -0.0014055 -0.0055861 -0.0028382 0 -0.01379 0 0.00075354 0 -0.00053506 0 -0.072907
1.043 0.0042873 -0.0018119 0.0083416 -0.0035466 0.018558 -0.011067 -0.0028951 -0.0038654 -0.014221 0.0067945 0.0063552 0.87875 0.0053078 -0.00095996 -0.012389 0.0051209 -0.0035568 -0.00080976 -0.0020958 -0.007746 -0.0049645 0 -0.01432 0 0.0008046 0 0.00015166 0 -0.059984
1.0469 0.0042968 -0.0014732 0.0069015 -0.0022689 0.0091743 -0.0046075 -0.0041096 -0.00016473 -0.0084736 0.0049033 0.0087165 0.87033 0.0021247 0.0019725 -0.015321 0.0048986 -0.0036453 0.0025384 -0.0027842 -0.0070563 -0.0060429 0 -0.014653 0 0.00076818 0 0.00058298 0 -0.039806
1.0508 0.0012248 0.00012952 0.0014298 -0.00096025 -0.0057406 0.0051186 -6.4305e-05 0.0059535 0.0022915 0.0014034 0.0081239 0.85611 -0.0032857 0.0030778 -0.010063 -0.00020973 -0.0030919 0.0043351 -0.0025105 -0.0045354 -0.0055424 0 -0.014491 0 0.00048454 0 0.00052669 0 -0.019712
1.0547 -0.0033268 0.0016327 -0.0052621 0.00076319 -0.017324 0.013229 0.0066736 0.010079 0.010837 -0.0019773 0.0046681 0.83729 -0.0083803 0.0012439 -5.0534e-05 -0.0088072 -0.0025642 0.004139 -0.0015868 -0.0023024 -0.0039 0 -0.01389 0 5.1708e-05 0 5.9586e-05 0 -0.0047715
1.0586 -0.0065061 0.0017506 -0.0093825 0.003141 -0.018532 0.015782 0.010927 0.009219 0.011996 -0.003587 -0.00016034 0.82028 -0.010253 -0.002143 0.0080855 -0.015739 -0.0027693 0.0030583 -0.0012183 -0.0017039 -0.002646 0 -0.013255 0 -0.00015698 0 -0.00047629 0 0.0043087
1.0625 -0.0062043 0.00018638 -0.0086686 0.0055907 -0.0087776 0.011967 0.0086519 0.0036616 0.0057863 -0.0027676 -0.0041398 0.81525 -0.0077304 -0.0044976 0.0096628 -0.015982 -0.0037615 0.0023903 -0.0020551 -0.0024075 -0.0033371 0 -0.013038 0 0.00014683 0 -0.00075213 0 0.0098509
1.0664 -0.0025943 -0.0021039 -0.0038347 0.0068086 0.0055937 0.0043 0.0003442 -0.003374 -0.0030885 -0.00018032 -0.0055794 0.82922 -0.0023659 -0.0042759 0.0052044 -0.0090884 -0.0048047 0.0021158 -0.003296 -0.0030209 -0.0059302 0 -0.01336 0 0.00078222 0 -0.00072129 0 0.013946
1.0703 0.0019624 -0.0035254 0.0020044 0.0056954 0.015417 -0.0031289 -0.0087406 -0.0078321 -0.0087005 0.0026095 -0.0044051 0.85996 0.0025502 -0.0021428 -0.00066893 -3.4887e-06 -0.0049766 0.00096786 -0.0033929 -0.0024285 -0.008205 0 -0.013874 0 0.0011422 0 -0.00062966 0 0.016187
1.0742 0.0045821 -0.0029361 0.0054428 0.0023401 0.014717 -0.0071119 -0.012112 -0.0071956 -0.0077622 0.0040189 -0.0022426 0.89627 0.0042945 -0.00012604 -0.0033486 0.0048367 -0.0040073 -0.0018787 -0.0016809 -0.00065192 -0.0072524 0 -0.01402 0 0.00071555 0 -0.0007564 0 0.014097
1.0781 0.0038537 -0.00044622 0.0049429 -0.0018221 0.0045561 -0.0069469 -0.0068062 -0.0017797 -0.0013787 0.0033239 -0.0012915 0.92483 0.0025458 0.00033823 -0.0016593 0.0028463 -0.0025819 -0.0053265 0.0007832 0.0012853 -0.0021163 0 -0.013484 0 -0.00037591 0 -0.0011315 0 0.005483
1.082 0.0007127 0.0026368 0.0016579 -0.0048756 -0.0078501 -0.0043728 0.0042525 0.0055636 0.0061146 0.0010651 -0.0026976 0.93814 -0.00065455 -0.00036671 0.0020503 -0.0026827 -0.0017913 -0.0068993 0.0021051 0.0021438 0.0047764 0 -0.01248 0 -0.0013752 0 -0.0014998 0 -0.0093547
1.0859 -0.0023574 0.0046573 -0.0014897 -0.0056556 -0.014065 -0.0021078 0.014165 0.01097 0.010076 -0.0012681 -0.0056054 0.93817 -0.0026943 -0.00058345 0.0046129 -0.0056852 -0.0021943 -0.0050668 0.0013119 0.0012557 0.0090607 0 -0.011621 0 -0.0014934 0 -0.0015641 0 -0.026931
1.0898 -0.0031235 0.0046374 -0.0017804 -0.004412 -0.010014 -0.0020565 0.016783 0.011504 0.0082558 -0.0021592 -0.0076678 0.93416 -0.0024012 0.00092547 0.0047468 -0.0027193 -0.0033326 -0.0010734 -0.00076893 -0.0010847 0.0078817 0 -0.011465 0 -0.00059558 0 -0.0012704 0 -0.041365
1.0938 -0.0011004 0.0027901 0.0015296 -0.002471 0.0014741 -0.0042486 0.010739 0.006672 0.0018347 -0.0010817 -0.0067295 0.93652 -0.00066344 0.0037521 0.003487 0.0041918 -0.0041457 0.0017795 -0.002352 -0.0037174 0.0024111 0 -0.012107 0 0.00067088 0 -0.00085943 0 -0.046127
1.0977 0.0022104 0.00025276 0.0066813 -0.0012373 0.012702 -0.0069746 9.4989e-06 -0.0011869 -0.0054425 0.0010761 -0.0024903 0.95072 0.00068011 0.0061718 0.0025084 0.0096383 -0.0039136 0.00099894 -0.0023447 -0.0051634 -0.002971 0 -0.013151 0 0.0014404 0 -0.00063977 0 -0.036649
1.1016 0.0043794 -0.0016794 0.010421 -0.0012971 0.016175 -0.0078841 -0.0090174 -0.0079426 -0.0093607 0.0025683 0.0030944 0.97409 0.00054401 0.0066484 0.0023673 0.0096542 -0.0028716 -0.002761 -0.0011564 -0.0044803 -0.0043315 0 -0.014036 0 0.0013678 0 -0.00070418 0 -0.013473
1.1055 0.003644 -0.0022782 0.0099568 -0.0021866 0.0093548 -0.0054022 -0.01158 -0.00985 -0.0075314 0.0020343 0.0070282 0.9972 -0.00062193 0.005127 0.0023358 0.0048399 -0.0019583 -0.0062412 -6.2329e-07 -0.002 -0.0015243 0 -0.01443 0 0.00086241 0 -0.00086006 0 0.015814
1.1094 5.0895e-05 -0.001668 0.0047257 -0.0028515 -0.0038647 0.0002426 -0.0070167 -0.0057988 -0.00086283 -0.0004651 0.0072716 1.0098 -0.0015217 0.0030154 0.0016383 -0.00075758 -0.0019579 -0.006605 0.0003891 0.00066291 0.0017987 0 -0.014378 0 0.0006256 0 -0.00082868 0 0.038571
1.1133 -0.0044983 -0.00061618 -0.003115 -0.0023968 -0.015698 0.0069093 0.0014545 0.0017695 0.006627 -0.0034509 0.0041131 1.0088 -0.0013606 0.0019706 0.00053708 -0.0034796 -0.0028382 -0.0040528 0.00024023 0.001608 0.0015593 0 -0.014132 0 0.0009581 0 -0.00051082 0 0.043785
1.1172 -0.0073139 -3.2307e-05 -0.0098205 -0.00064806 -0.01928 0.011523 0.0089222 0.0081275 0.0099043 -0.0051197 -5.5091e-05 1.0015 -0.00053972 0.0025988 0.00011381 -0.0028414 -0.0038611 -0.0014542 8.9432e-05 8.7064e-05 -0.0030142 0 -0.013876 0 0.0014992 0 -6.8727e-05 0 0.029897
1.1211 -0.0065147 -0.00044699 -0.012182 0.0017509 -0.012768 0.011765 0.01141 0.009193 0.0060877 -0.0046724 -0.0023837 1.0023 -0.00012813 0.004132 0.0011004 -0.00099359 -0.0043001 -0.0013617 -2.3471e-05 -0.0027741 -0.0086408 0 -0.013618 0 0.0016168 0 0.0002302 0 0.0073649
1.125 -0.0022428 -0.0016951 -0.0093455 0.0037038 -0.00028682 0.0075666 0.0077289 0.004292 -0.0032007 -0.002803 -0.0014727 1.0205 -0.00074463 0.0052211 0.0030636 1.5189e-06 -0.0040581 -0.0034113 -0.00048687 -0.0047405 -0.010838 0 -0.013308 0 0.0010373 0 0.00023297 0 -0.0078188
1.1289 0.0032755 -0.0029554 -0.0032036 0.0042695 0.01072 0.0013712 -4.1295e-05 -0.0032294 -0.012198 -0.00098593 0.0017651 1.0516 -0.0019759 0.0050763 0.0047419 6.8265e-05 -0.0036344 -0.004768 -0.001349 -0.0042415 -0.0077406 0 -0.013027 0 0.00010291 0 -2.4681e-05 0 -0.0060929
1.1328 0.0069823 -0.0031876 0.0028338 0.0031768 0.014082 -0.0032518 -0.0075676 -0.0081794 -0.014415 -0.00023246 0.0048172 1.0779 -0.0028418 0.0040091 0.0050816 0.00048666 -0.0035511 -0.0032009 -0.0019944 -0.0016724 -0.0015129 0 -0.013012 0 -0.00056221 0 -0.00041974 0 0.0075818
1.1367 0.0068628 -0.0017987 0.0058527 0.0009531 0.0086063 -0.0039327 -0.010513 -0.0071007 -0.00712 -0.00040947 0.0053063 1.0825 -0.0027614 0.0030234 0.0038981 0.0018435 -0.0038469 0.00035204 -0.001903 0.00096465 0.0037072 0 -0.013464 0 -0.00061722 0 -0.00086477 0 0.017049
1.1406 0.0032456 0.00085222 0.0049696 -0.0014213 -0.0013557 -0.0012056 -0.0070647 -0.00072388 0.0062996 -0.00063051 0.0025548 1.0639 -0.0020299 0.0028871 0.0016686 0.0030211 -0.0041161 0.0024601 -0.0016683 0.0018096 0.0052565 0 -0.014299 0 -0.00025394 0 -0.0013057 0 0.0080209
1.1445 -0.0013967 0.0035206 0.0015647 -0.0031107 -0.0088083 0.0017532 0.00074853 0.006538 0.018135 -0.00022179 -0.0020139 1.0398 -0.0013745 0.0034649 -0.0010468 0.0023284 -0.0039909 0.00062441 -0.0028192 0.00071125 0.0037024 0 -0.0151 0 6.9641e-05 0 -0.0016275 0 -0.019662
1.1484 -0.004073 0.0048026 -0.0017334 -0.0038649 -0.0086337 0.001363 0.0081064 0.0097442 0.021343 0.00070464 -0.0058046 1.0329 -0.0011153 0.0038316 -0.0037817 -0.00052678 -0.0035376 -0.0038917 -0.0061691 -0.00081112 0.0016498 0 -0.015357 0 0.00010149 0 -0.001637 0 -0.05117
1.1523 -0.0032234 0.0040916 -0.0025824 -0.0040014 -0.00085821 -0.0036476 0.010475 0.0069444 0.014254 0.0015474 -0.0066389 1.052 -0.0008355 0.0030568 -0.0058539 -0.0038076 -0.0031743 -0.0067487 -0.010281 -0.001125 0.0010956 0 -0.014846 0 -1.4399e-06 0 -0.0012159 0 -0.068267
1.1563 0.00036152 0.0020608 -0.0001553 -0.0039781 0.0094199 -0.011035 0.0067287 0.000492 0.0015726 0.0019459 -0.0040016 1.0838 8.3882e-05 0.0010492 -0.0062372 -0.0051745 -0.0032312 -0.0042975 -0.012012 -4.191e-05 0.0018859 0 -0.013837 0 9.4428e-05 0 -0.000515 0 -0.063482
1.1602 0.0042437 0.00022928 0.0044502 -0.0039276 0.015361 -0.016304 -1.7141e-05 -0.0047571 -0.0089929 0.0021149 0.00074772 1.105 0.0016239 -0.0012144 -0.0041539 -0.0037393 -0.0036294 0.0030372 -0.0091781 0.0011048 0.0024375 0 -0.012959 0 0.00050365 0 4.7237e-05 0 -0.044788
1.1641 0.0060625 -0.0001364 0.0087403 -0.0035299 0.012787 -0.015618 -0.0046412 -0.0049557 -0.011916 0.0024485 0.0052262 1.104 0.0028825 -0.0023045 -1.2083e-05 -0.00074599 -0.0039948 0.010935 -0.0029758 0.00086943 0.0016262 0 -0.012762 0 0.0009689 0 6.6778e-05 0 -0.027416
1.168 0.0050075 0.0010285 0.010092 -0.0022992 0.0028102 -0.0083431 -0.0037349 0.00011052 -0.0071062 0.0028946 0.0073725 1.0923 0.0027638 -0.0013906 0.0043426 0.0016501 -0.0040559 0.014762 0.0024973 -0.00084087 -0.00013488 0 -0.01332 0 0.0010875 0 -0.00049578 0 -0.020803
1.1719 0.00209 0.0025404 0.0072557 -2.1983e-05 -0.0089257 0.0024634 0.0019777 0.00709 0.00080692 0.0028603 0.0065018 1.094 0.001014 0.0010667 0.0066321 0.002169 -0.0038937 0.01325 0.0036662 -0.0026713 -0.0014975 0 -0.014162 0 0.00068016 0 -0.0012371 0 -0.022326
1.1758 -0.00076752 0.002884 0.0013135 0.0029872 -0.015802 0.011847 0.0082947 0.011559 0.0061415 0.0018195 0.0035105 1.1226 -0.0013697 0.003564 0.0057621 0.0010826 -0.0038003 0.0089957 0.00081645 -0.003127 -0.0015766 0 -0.014617 0 -4.578e-05 0 -0.0016334 0 -0.022239
1.1797 -0.002018 0.0013861 -0.0046527 0.0059541 -0.014251 0.015757 0.01064 0.010977 0.0058782 -7.4525e-06 0.00017656 1.167 -0.0027993 0.0046136 0.0026636 -0.00054668 -0.0039274 0.0056261 -0.0020244 -0.0019549 -0.00065711 0 -0.014311 0 -0.00066772 0 -0.0015069 0 -0.013663
1.1836 -0.0012952 -0.0012585 -0.0072912 0.0079334 -0.0057687 0.013118 0.0072078 0.006041 0.0010037 -0.0016819 -0.0019779 1.2009 -0.0023079 0.0038053 -0.0004483 -0.0019426 -0.0041146 0.0045189 -0.00090723 -0.00028935 0.00033199 0 -0.013435 0 -0.00087452 0 -0.0011995 0 0.0021498
1.1875 0.00058716 -0.003486 -0.0051973 0.0081497 0.0042078 0.0061193 -4.2981e-05 -0.00022408 -0.004839 -0.0023431 -0.0025459 1.2074 -0.00029508 0.0020231 -0.0017911 -0.00286 -0.004072 0.0041296 0.0040108 0.00045814 0.00080262 0 -0.012574 0 -0.00066846 0 -0.0012502 0 0.018981
1.1914 0.0022283 -0.0039566 -6.097e-05 0.0063051 0.009733 -0.0012103 -0.0069491 -0.0046399 -0.0079241 -0.0020038 -0.0022853 1.1949 0.0018118 0.00065389 -0.001213 -0.0030673 -0.0037001 0.0022157 0.0082648 -0.00020978 0.00088126 0 -0.012238 0 -0.00031107 0 -0.0018412 0 0.031987
1.1953 0.0024237 -0.0024058 0.0043207 0.0028033 0.0079631 -0.0052067 -0.0098349 -0.0056695 -0.0064696 -0.0015095 -0.0023616 1.1892 0.0026679 0.00048412 0.00010311 -0.0020753 -0.0031978 -0.0015317 0.0072371 -0.0017001 0.0009478 0 -0.012493 0 -0.00010198 0 -0.0025388 0 0.039707
1.1992 0.00082955 0.0003121 0.0047155 -0.0012362 0.00080844 -0.0044417 -0.007501 -0.0038116 -0.0012517 -0.0016431 -0.0033486 1.2084 0.0019576 0.0012265 0.0009895 0.00030525 -0.0028525 -0.0050898 0.0008605 -0.003109 0.0010377 0 -0.012986 0 -0.00017375 0 -0.0026207 0 0.040424
1.2031 -0.0017363 0.0028859 0.00092182 -0.0043461 -0.0063196 -0.00039312 -0.0015495 -0.00076342 0.0050538 -0.0022475 -0.0047326 1.2443 0.00044424 0.0020117 0.0013268 0.0032183 -0.0027616 -0.0061388 -0.0057779 -0.0039681 0.00080752 0 -0.013321 0 -0.00042369 0 -0.0017461 0 0.028984
1.207 -0.0035948 0.004346 -0.0039379 -0.0054356 -0.0079269 0.0034262 0.0047234 0.0017617 0.0092606 -0.0022727 -0.005296 1.2691 -0.00080296 0.0022768 0.0018166 0.0049563 -0.0027932 -0.0043013 -0.0068496 -0.0042129 -7.6678e-06 0 -0.013411 0 -0.00059347 0 -0.00036463 0 0.00019052
1.2109 -0.0031642 0.0044729 -0.0057017 -0.0044828 -0.0019986 0.0035441 0.00805 0.0028055 0.0092535 -0.0007748 -0.0040858 1.2622 -0.0012605 0.0021616 0.0028651 0.0042839 -0.0028121 -0.0013351 -0.0012613 -0.0036694 -0.0012766 0 -0.013492 0 -0.00043975 0 0.00055426 0 -0.042921
1.2148 -0.00015092 0.0036938 -0.0023835 -0.0026387 0.0084893 -0.0012263 0.0067656 0.0023451 0.0051735 0.0020542 -0.0012139 1.2313 -0.0011574 0.0020956 0.0038236 0.0017036 -0.0028856 0.00074336 0.0060153 -0.0019494 -0.002646 0 -0.013791 0 8.9571e-05 0 0.00029326 0 -0.084849
1.2188 0.0038855 0.0026988 0.0041666 -0.0014994 0.017182 -0.0087326 0.001679 0.0010925 -0.00048423 0.0048115 0.0021269 1.2086 -0.00096294 0.0021249 0.0034346 -0.00074086 -0.0031997 0.0015368 0.0082239 0.00091712 -0.0038745 0 -0.014211 0 0.00077601 0 -0.00098797 0 -0.10445
1.2227 0.0062766 0.0020599 0.009501 -0.0019647 0.018263 -0.014501 -0.0041883 9.7039e-05 -0.0042239 0.0058759 0.0044254 1.2235 -0.00074243 0.0017832 0.0010955 -0.0011651 -0.0037549 0.0022272 0.0029026 0.0038323 -0.0048104 0 -0.01436 0 0.0012314 0 -0.0023338 0 -0.089598
1.2266 0.0050611 0.0019888 0.0097926 -0.0035336 0.010289 -0.014451 -0.0071168 0.00018754 -0.0037898 0.0046097 0.0047876 1.2775 -5.2964e-05 0.00067667 -0.0022823 0.00049096 -0.0041959 0.0038052 -0.0058204 0.0049737 -0.005063 0 -0.013939 0 0.001158 0 -0.0027392 0 -0.047691
1.2305 0.00061765 0.0022535 0.0045872 -0.0046331 -0.0025969 -0.0076411 -0.0048796 0.0013866 0.0001694 0.0017694 0.0033706 1.3423 0.0014928 -0.00089174 -0.0046979 0.002476 -0.0040357 0.0055708 -0.010823 0.0031819 -0.0040018 0 -0.013089 0 0.00059797 0 -0.0019411 0 -0.0019975
1.2344 -0.0042743 0.0022865 -0.0029354 -0.0037757 -0.013069 0.0028591 0.0016779 0.0026834 0.0043869 -0.0011219 0.0011038 1.3825 0.00354 -0.0020386 -0.0044792 0.0029486 -0.0031224 0.0055817 -0.0081589 -0.00080894 -0.001461 0 -0.012349 0 -4.7377e-05 0 -0.00059289 0 0.024332
1.2383 -0.0062494 0.0015172 -0.0082486 -0.0006513 -0.01522 0.011749 0.0089058 0.0025542 0.0052567 -0.0028041 -0.00094686 1.3828 0.0049153 -0.0021423 -0.0015268 0.0017148 -0.0018978 0.0026689 -0.00021293 -0.0046384 0.0014276 0 -0.012208 0 -0.00029599 0 0.00030514 0 0.023892
1.2422 -0.0038066 -0.00017644 -0.0085043 0.0036747 -0.0083736 0.014816 0.012568 0.00011791 0.0015367 -0.0028792 -0.0020557 1.3565 0.004396 -0.0015374 0.0026107 0.00024275 -0.0011435 -0.0020187 0.0067818 -0.006127 0.0023994 0 -0.012671 0 3.6901e-05 0 0.00021284 0 0.0077647
1.2461 0.0015037 -0.0022031 -0.0041459 0.0075306 0.0025059 0.01152 0.010631 -0.0038599 -0.0045797 -0.0017036 -0.0019465 1.3302 0.0017911 -0.0012472 0.0058401 -4.1002e-05 -0.0013831 -0.0055722 0.0082963 -0.0051082 -0.0003791 0 -0.013274 0 0.00068632 0 -0.00058917 0 -0.005921
1.25 0.0061561 -0.0034762 0.0017717 0.00967 0.010132 0.0050677 0.00464 -0.0070552 -0.0089006 5.4751e-05 -0.00072071 1.3224 -0.0015871 -0.0019373 0.0069117 0.00060091 -0.002461 -0.0056022 0.0049846 -0.0035585 -0.0064396 0 -0.013528 0 0.0011643 0 -0.0013437 0 -0.0071017
1.2539 0.0071971 -0.0030964 0.0057475 0.0097647 0.0097154 -1.9666e-06 -0.0013556 -0.0070012 -0.0081334 0.001715 0.0011494 1.3329 -0.00359 -0.0031771 0.0060861 0.00038355 -0.0036736 -0.0022206 0.0012615 -0.0037831 -0.012661 0 -0.013383 0 0.0011737 0 -0.0015036 0 -2.3581e-05
1.2578 0.0042944 -0.0010518 0.0058771 0.0081557 0.0020248 -0.00094618 -0.0035674 -0.0029527 -0.0021204 0.002656 0.0027962 1.3505 -0.0026826 -0.0038634 0.004709 -0.0020932 -0.0043347 0.0020063 0.0008335 -0.0062468 -0.015212 0 -0.013235 0 0.00082924 0 -0.0011356 0 0.0030905
1.2617 -0.00023586 0.0016347 0.0026214 0.0053394 -0.0073103 0.0015328 -0.00093189 0.0032388 0.0061004 0.0024274 0.0031765 1.3664 0.00087202 -0.0034394 0.0041189 -0.0060784 -0.0042684 0.0040427 0.0035668 -0.0090587 -0.012462 0 -0.013467 0 0.00047945 0 -0.00072597 0 -0.0061738
1.2656 -0.0032929 0.0035169 -0.0018015 0.001769 -0.011669 0.0041203 0.0044017 0.0080865 0.01225 0.0010346 0.0016474 1.3802 0.005032 -0.0026083 0.00469 -0.0088773 -0.0038222 0.0026014 0.0063226 -0.0096543 -0.0063997 0 -0.013997 0 0.00031832 0 -0.00063872 0 -0.025586
1.2695 -0.0031798 0.0036969 -0.0047577 -0.0019554 -0.0077983 0.0034376 0.0087203 0.0087334 0.013303 -0.00085709 -0.0014305 1.3946 0.0072683 -0.0026666 0.0056342 -0.0079867 -0.0034548 -0.0011224 0.0064162 -0.0071936 -0.0011523 0 -0.014292 0 0.00018945 0 -0.00077348 0 -0.044883
1.2734 -0.00049897 0.0024296 -0.0045342 -0.0049513 0.0021943 -0.0015391 0.0092336 0.0049225 0.0089841 -0.0021745 -0.0046375 1.4094 0.0062308 -0.0040488 0.0056499 -0.0032528 -0.0033267 -0.0045492 0.0041162 -0.0034927 0.00027339 0 -0.013888 0 -0.00020642 0 -0.00073769 0 -0.053923
1.2773 0.002651 0.00088839 -0.0011786 -0.0063707 0.012327 -0.0087606 0.0057328 -0.0007828 0.001671 -0.0021253 -0.006237 1.4213 0.0025909 -0.0056452 0.0039625 0.0028873 -0.0032575 -0.0055862 0.0019942 -0.0015845 -0.0017502 0 -0.012885 0 -0.00091405 0 -0.00033374 0 -0.049214
1.2813 0.0042705 0.00027167 0.0034382 -0.0060088 0.016569 -0.014412 0.00053169 -0.0047116 -0.0049502 -0.00079437 -0.0052907 1.4307 -0.0015212 -0.005785 0.0010278 0.0072407 -0.003017 -0.0038907 0.0022003 -0.0031067 -0.0041562 0 -0.011923 0 -0.0015706 0 0.00014256 0 -0.034848
1.2852 0.0035959 0.00093435 0.0064704 -0.0045844 0.012495 -0.015277 -0.0030687 -0.0045219 -0.0077065 0.00091906 -0.0023126 1.4449 -0.0040235 -0.0040239 -0.0016525 0.0080975 -0.0026019 -0.00086827 0.0045305 -0.0067579 -0.0041269 0 -0.011619 0 -0.0017004 0 0.00010964 0 -0.018993
1.2891 0.0012144 0.002182 0.0056543 -0.0032657 0.0025997 -0.010644 -0.0028018 -0.00068233 -0.0055184 0.0020275 0.0010788 1.4727 -0.0042167 -0.0018578 -0.0025505 0.0060253 -0.0022205 0.0013319 0.0069602 -0.0091664 -0.0015913 0 -0.011999 0 -0.0011937 0 -0.00075925 0 -0.0092091
1.293 -0.0015353 0.0028296 0.0008382 -0.0027263 -0.0073399 -0.0026481 0.0011557 0.0039308 -9.1209e-05 0.0022163 0.0032592 1.5138 -0.0030377 -0.0014068 -0.0012542 0.0028637 -0.0020474 0.0011129 0.0077076 -0.0075065 0.0009488 0 -0.012473 0 -0.00048221 0 -0.0021641 0 -0.008752
1.2969 -0.0032775 0.0020651 -0.0055554 -0.0025528 -0.011752 0.0050648 0.0061533 0.0059482 0.0048063 0.0019578 0.0036035 1.5545 -0.0021743 -0.003207 0.0011871 0.00016185 -0.0020477 -0.0016435 0.0066019 -0.0017922 0.00097081 0 -0.012411 0 -0.00019183 0 -0.0033365 0 -0.014679
1.3008 -0.0031345 -4.8553e-07 -0.009745 -0.0016053 -0.0085219 0.009463 0.0085489 0.0036456 0.0054712 0.0019091 0.0026798 1.5769 -0.0027769 -0.0053624 0.0030736 -0.001507 -0.0020585 -0.0054532 0.0046341 0.0049251 -0.0016086 0 -0.011745 0 -0.00057036 0 -0.0036131 0 -0.018782
1.3047 -0.0011013 -0.0024189 -0.0089718 0.00090133 -0.0001667 0.0097267 0.0060384 -0.0019898 0.00080722 0.0022063 0.0016188 1.5733 -0.004681 -0.0051414 0.0034133 -0.0021014 -0.0020149 -0.0080427 0.002596 0.0085952 -0.0043488 0 -0.011046 0 -0.0012354 0 -0.002936 0 -0.012307
1.3086 0.0017993 -0.0039896 -0.0035057 0.0045205 0.0077339 0.0073651 -0.00053365 -0.0078245 -0.0064543 0.0023415 0.001262 1.554 -0.0065828 -0.0016504 0.0026749 -0.0014768 -0.0020417 -0.0077713 0.00046109 0.0069416 -0.0045577 0 -0.010978 0 -0.0015005 0 -0.0018573 0 0.0069955
1.3125 0.0038546 -0.0039382 0.003272 0.007706 0.0099631 0.0048822 -0.007261 -0.010412 -0.01113 0.0017174 0.0017214 1.5407 -0.0069446 0.0030516 0.0022407 0.00052402 -0.0022973 -0.0048182 -0.0019693 0.0010233 -0.0017181 0 -0.011677 0 -0.00098781 0 -0.0010629 0 0.030554
1.3164 0.0036199 -0.0023135 0.0070176 0.0089041 0.004951 0.0039825 -0.0095004 -0.0080722 -0.0090691 0.00030698 0.0024983 1.5494 -0.0050084 0.005676 0.003031 0.0033957 -0.0027502 -0.0012101 -0.0041768 -0.00544 0.0021637 0 -0.012636 0 3.9659e-05 0 -0.00084274 0 0.042583
1.3203 0.001028 6.0034e-05 0.0054423 0.0077178 -0.0041121 0.0045758 -0.0051335 -0.0020534 -0.00042848 -0.0012289 0.0028701 1.5798 -0.0013296 0.0047462 0.0045735 0.005701 -0.0031599 0.0005334 -0.0050391 -0.0084631 0.0044666 0 -0.013186 0 0.00092276 0 -0.00095002 0 0.031277
1.3242 -0.0022563 0.0020207 3.7888e-05 0.005174 -0.01116 0.0051913 0.0035546 0.0039995 0.0098769 -0.0020624 0.0022323 1.6173 0.0024468 0.001987 0.0054199 0.0058561 -0.0033149 -0.00076359 -0.0039331 -0.0062925 0.0042036 0 -0.013094 0 0.0011768 0 -0.00092905 0 -0.00033563
1.3281 -0.0037889 0.0026906 -0.0048442 0.0028797 -0.0111 0.0043226 0.011032 0.0061553 0.015259 -0.0018433 0.00035172 1.6452 0.0044596 0.00058307 0.0045251 0.0034554 -0.0032774 -0.0040685 -0.0015714 -0.00038545 0.0025338 0 -0.012717 0 0.00085011 0 -0.00057507 0 -0.033825
1.332 -0.0021141 0.001977 -0.0050202 0.0017782 -0.0032254 0.0015815 0.012216 0.0027694 0.012078 -0.00088413 -0.0023914 1.657 0.0037196 0.0019258 0.0022445 -0.0001216 -0.0033473 -0.00701 0.00047961 0.0057052 0.0012619 0 -0.012593 0 0.00037214 0 -0.00010497 0 -0.047829
1.3359 0.0019936 0.00065829 0.0005124 0.0015277 0.0080904 -0.002157 0.0061525 -0.0041355 0.0024046 0.00021409 -0.0048927 1.6574 0.00079151 0.0041045 -4.4766e-05 -0.0025623 -0.0037391 -0.0077747 0.0012318 0.0087141 0.00098044 0 -0.012924 0 9.9547e-05 0 8.8831e-05 0 -0.0349
1.3398 0.0059082 -6.9749e-05 0.0087457 0.00098297 0.016037 -0.005499 -0.0030967 -0.0098338 -0.0072464 0.001069 -0.0056595 1.6555 -0.0024366 0.0038061 -0.0013106 -0.0023444 -0.0042914 -0.0064022 0.0011943 0.0076524 0.00070927 0 -0.013439 0 2.8076e-05 0 -0.00015961 0 -0.0087497
1.3438 0.0069872 0.00061409 0.014633 -0.00065511 0.015716 -0.0073634 -0.0091691 -0.0098822 -0.0104 0.0016804 -0.0036933 1.6567 -0.0038994 -9.5461e-05 -0.001798 0.00010367 -0.0045351 -0.004402 0.001767 0.0040674 -0.00072703 0 -0.013739 0 -7.9116e-05 0 -0.00061987 0 0.0053976
1.3477 0.0044719 0.0025176 0.014473 -0.0029927 0.0073578 -0.0072634 -0.0078241 -0.0032582 -0.0051069 0.0021788 0.0005699 1.6611 -0.0027415 -0.004825 -0.0025245 0.0027893 -0.0041053 -0.003182 0.0036439 0.00054411 -0.0031006 0 -0.013719 0 -0.00034211 0 -0.00087912 0 -0.009255
1.3516 -1.8597e-05 0.0044327 0.0083339 -0.0046054 -0.0037753 -0.0051341 0.00012035 0.0066037 0.0047525 0.002501 0.0051092 1.6672 6.6358e-05 -0.0057989 -0.0038489 0.0037377 -0.003122 -0.0028528 0.0058186 -0.0012617 -0.004656 0 -0.01365 0 -0.00059473 0 -0.00072695 0 -0.046689
1.3555 -0.0037265 0.0048665 -0.0001162 -0.0041024 -0.010766 -0.0012669 0.0094044 0.013845 0.012183 0.0023524 0.0073957 1.6761 0.0024525 -0.00080406 -0.0046878 0.0024374 -0.0021575 -0.0024931 0.0062622 -0.0014891 -0.0036486 0 -0.013845 0 -0.00057092 0 -0.00034587 0 -0.08118
1.3594 -0.0046771 0.0030708 -0.00614 -0.001269 -0.0094936 0.0034169 0.013947 0.014054 0.011793 0.0014799 0.0061166 1.6914 0.0028467 0.0075993 -0.0033947 2.9792e-05 -0.0017898 -0.0014284 0.00375 -0.0012985 -7.13e-05 0 -0.014301 0 -0.00022882 0 -0.00013348 0 -0.085869
1.3633 -0.0028161 -0.00033829 -0.0069846 0.0026063 -0.0012304 0.0072298 0.010842 0.0073026 0.0032911 -2.6581e-05 0.0022301 1.7146 0.0013825 0.013807 0.00040869 -0.001747 -0.0021397 -5.872e-05 -0.00079776 -0.0013876 0.0040947 0 -0.014688 0 0.0001505 0 -0.00032931 0 -0.052491
1.3672 0.00030933 -0.0036441 -0.0033896 0.0055046 0.0082781 0.0083655 0.0020626 -0.0018599 -0.0084132 -0.0016812 -0.0016222 1.7429 -0.00035896 0.013603 0.0048978 -0.0018652 -0.002812 0.0006683 -0.0047024 -0.0013026 0.0063692 0 -0.014684 0 0.00020813 0 -0.0007966 0 0.0025129
1.3711 0.0028077 -0.0050496 0.0013035 0.0060073 0.012596 0.0062219 -0.0070285 -0.0074859 -0.016339 -0.0028307 -0.0030371 1.7693 -0.00088953 0.0074135 0.0071542 -0.00054633 -0.0032816 0.00051165 -0.0053889 -0.00018808 0.0056584 0 -0.014309 0 -0.00014769 0 -0.001158 0 0.049208
1.375 0.0035725 -0.0037944 0.0036144 0.004225 0.0087609 0.0023042 -0.011116 -0.0062028 -0.01568 -0.0029816 -0.0016307 1.7882 -0.00025294 -0.00035867 0.0054973 0.0011912 -0.0033472 0.00042764 -0.0022549 0.0018845 0.0029073 0 -0.013912 0 -0.00064293 0 -0.0011533 0 0.06349
1.3789 0.002634 -0.00063216 0.0021881 0.0016544 -0.00082796 -0.00044793 -0.008044 0.0006914 -0.0065948 -0.0020388 0.00076557 1.7983 4.3155e-05 -0.0050475 0.00092567 0.0023852 -0.0032315 0.001594 0.0028689 0.0035245 9.875e-05 0 -0.013847 0 -0.00088008 0 -0.00088418 0 0.040763
1.3828 0.00084283 0.0026388 -0.0015644 7.8218e-05 -0.0099506 0.00017211 0.00015424 0.0083552 0.0059658 -0.00037594 0.0016593 1.8044 -0.0013404 -0.0050531 -0.0037014 0.0026527 -0.0032681 0.0039128 0.006942 0.00317 -0.0013462 0 -0.014159 0 -0.00068327 0 -0.00072065 0 -0.0038518
1.3867 -0.00064879 0.0042817 -0.0046452 0.00031758 -0.012525 0.0036015 0.0086624 0.011783 0.015165 0.0012744 -7.6599e-05 1.8135 -0.0038799 -0.00211 -0.005995 0.002143 -0.0035226 0.005676 0.0076753 0.00074567 -0.0013568 0 -0.014569 0 -0.00022763 0 -0.00095823 0 -0.046509
1.3906 -0.00085562 0.0036607 -0.0045068 0.0017335 -0.0064939 0.0065128 0.01273 0.0090189 0.016217 0.0021132 -0.0033461 1.8297 -0.0051842 0.0010867 -0.0057208 0.0012132 -0.0037388 0.0050085 0.0048851 -0.0018986 -0.00073362 0 -0.014748 0 0.00013665 0 -0.0015394 0 -0.068224
1.3945 0.00059176 0.0015708 -0.00061917 0.002794 0.0047844 0.00525 0.010334 0.0021266 0.0090971 0.0016863 -0.0057661 1.8512 -0.0029642 0.0032011 -0.0043891 0.00021439 -0.0036491 0.001828 0.00043467 -0.0024396 -0.00015716 0 -0.014571 0 0.00017245 0 -0.0020905 0 -0.063231
1.3984 0.0030749 -0.0003303 0.0052722 0.0022371 0.014522 -0.001073 0.0032193 -0.0044536 -0.0015551 0.00020962 -0.00554 1.8705 0.0026666 0.0044341 -0.0034123 -0.0005356 -0.0033094 -0.0016765 -0.0030666 -0.00021115 0.0002775 0 -0.014156 0 -9.7949e-05 0 -0.0022356 0 -0.039239
1.4023 0.0050496 -0.00062682 0.010184 -3.5048e-05 0.016683 -0.0094068 -0.0042231 -0.0068416 -0.0093403 -0.0014685 -0.0027449 1.8797 0.0087506 0.0050317 -0.0028368 -0.00079263 -0.0030916 -0.0027473 -0.0038836 0.0030271 0.00073891 0 -0.013694 0 -0.00046265 0 -0.0019054 0 -0.011358
1.4063 0.0048541 0.00090924 0.011554 -0.0029204 0.0097813 -0.014706 -0.0076237 -0.004004 -0.010084 -0.0023563 0.00087317 1.8771 0.01156 0.0042929 -0.0018759 -0.00056396 -0.0033241 -0.0005067 -0.0020478 0.004564 0.0011851 0 -0.013308 0 -0.00068286 0 -0.0013761 0 0.0064093
1.4102 0.0019658 0.0031455 0.0086301 -0.0048583 -0.0020917 -0.013578 -0.0052845 0.0018867 -0.0043898 -0.0019806 0.0032466 1.8705 0.0095382 0.0013855 -0.0004224 -0.00025111 -0.003939 0.003145 0.00099655 0.0031899 0.0014176 0 -0.013053 0 -0.000604 0 -0.0010245 0 0.0081031
1.4141 -0.002249 0.0043324 0.0028996 -0.0047595 -0.011756 -0.0067653 0.00082787 0.0070124 0.0029356 -0.00072502 0.0033452 1.8732 0.0045258 -0.0030181 0.00038261 -0.0004654 -0.0044929 0.0051097 0.0036298 0.00033292 0.0015711 0 -0.01299 0 -0.00019321 0 -0.0010311 0 -0.0019784
1.418 -0.0051493 0.0033064 -0.0026851 -0.0025371 -0.013451 0.0014984 0.0064259 0.0083117 0.0062622 0.00045984 0.0016347 1.8946 0.0001236 -0.0064171 -0.00062705 -0.0014988 -0.0045603 0.0037559 0.005179 -0.0012517 0.0022926 0 -0.013176 0 0.00043797 0 -0.0012872 0 -0.012913
1.4219 -0.004634 0.0003478 -0.0053379 0.00094866 -0.0065323 0.0066462 0.0077428 0.0052904 0.0030358 0.00077036 -0.00044485 1.9326 -0.0013605 -0.0062914 -0.0029109 -0.0028656 -0.0041241 0.00024281 0.0060353 -4.703e-05 0.0041397 0 -0.013548 0 0.0010223 0 -0.0015543 0 -0.014667
1.4258 -0.00084857 -0.0029293 -0.0040697 0.004342 0.0040867 0.0069042 0.0039921 0.00022499 -0.0044858 0.00012024 -0.0014208 1.9736 -0.00062003 -0.0024874 -0.0041066 -0.0034419 -0.0035852 -0.0026471 0.0067571 0.0028216 0.00669 0 -0.013869 0 0.0012184 0 -0.0016935 0 -0.0048023
1.4297 0.0036799 -0.0046294 -0.0003231 0.0063574 0.011109 0.0040512 -0.0022009 -0.0033408 -0.010858 -0.00088324 -0.00055395 2.0029 -0.00020229 0.0022468 -0.002119 -0.0022868 -0.0033834 -0.0029866 0.0071042 0.0046665 0.0084173 0 -0.013853 0 0.00082004 0 -0.0017445 0 0.010204
1.4336 0.0057833 -0.0038579 0.0029034 0.0062901 0.0096606 0.0015545 -0.0066463 -0.0029112 -0.011263 -0.0014927 0.0018333 2.0164 -0.0016927 0.0043585 0.0024559 0.00043595 -0.0035959 -0.0011834 0.0060656 0.0037393 0.0078054 0 -0.01342 0 -3.6368e-05 0 -0.001802 0 0.019945
1.4375 0.004011 -0.0013143 0.0030045 0.0043586 0.00058369 0.0018267 -0.0064045 0.0012673 -0.0048391 -0.0014065 0.0044772 2.0233 -0.004016 0.0024274 0.006188 0.0032837 -0.0038942 0.00074868 0.0029837 0.00074784 0.0048751 0 -0.012822 0 -0.00088761 0 -0.0018447 0 0.017607
1.4414 -0.00025362 0.00124 -0.00045754 0.0016897 -0.010012 0.0046994 -0.0016738 0.0062765 0.004766 -0.00091879 0.0057146 2.0372 -0.0045487 -0.0017315 0.0055749 0.0044419 -0.0038807 0.0011839 -0.001324 -0.0020045 0.0016166 0 -0.012486 0 -0.0012503 0 -0.0017098 0 0.004449
1.4453 -0.0038214 0.0022431 -0.0054026 -0.00021697 -0.014701 0.0079122 0.0044199 0.0084229 0.011871 -0.00059198 0.0043547 2.064 -0.0019624 -0.0047679 0.000387 0.0031131 -0.0034639 0.00014267 -0.0047513 -0.0028987 0.00061396 0 -0.012675 0 -0.0010002 0 -0.0012552 0 -0.011739
1.4492 -0.0040581 0.0013903 -0.00861 -0.0004048 -0.0096492 0.0088381 0.0078684 0.0057736 0.012496 -0.00079855 0.00052581 2.0955 0.0020621 -0.0046546 -0.0056429 0.00023952 -0.0029173 -0.0012187 -0.0055196 -0.0023908 0.0028449 0 -0.013263 0 -0.00047745 0 -0.00055046 0 -0.022385
1.4531 -0.00073827 -0.00026829 -0.0078773 0.000813 0.0027609 0.0060975 0.0062952 -0.00039476 0.0068315 -0.0014995 -0.0041026 2.1179 0.0041086 -0.0020973 -0.0077556 -0.0021467 -0.0025956 -0.0020462 -0.0038213 -0.0021846 0.0066282 0 -0.013841 0 -0.00017956 0 9.806e-05 0 -0.023488
1.457 0.0039488 -0.0011899 -0.0034409 0.0019628 0.015319 0.00024217 0.00042511 -0.0063003 -0.0010905 -0.0023369 -0.0071177 2.1248 0.0022404 0.00057129 -0.0042665 -0.0025019 -0.0026212 -0.0025086 -0.0018078 -0.0031529 0.0088748 0 -0.014058 0 -0.00029787 0 0.00033878 0 -0.017171
1.4609 0.0070681 -0.00046119 0.0022937 0.0014629 0.020514 -0.0065221 -0.0062856 -0.0081108 -0.006153 -0.0028643 -0.0068653 2.1239 -0.0018983 0.0016732 0.0019054 -0.00095526 -0.0028475 -0.0031466 -0.0016905 -0.0042428 0.0077397 0 -0.013898 0 -0.00053257 0 3.3213e-05 0 -0.0093931
1.4648 0.0069028 0.0016341 0.0063967 -0.0010919 0.015271 -0.011277 -0.0096104 -0.0044982 -0.0054555 -0.0027413 -0.0036432 2.1299 -0.0042559 0.0013952 0.0057612 0.00095896 -0.0030974 -0.0038141 -0.0036203 -0.0035555 0.0043521 0 -0.013635 0 -0.00038648 0 -0.00063087 0 -0.0062179
1.4688 0.0038417 0.0039068 0.0071867 -0.0044649 0.0028688 -0.011721 -0.0070325 0.0024501 -6.2414e-05 -0.0018675 0.00039859 2.1506 -0.0019314 0.0010157 0.0045359 0.0018043 -0.0033808 -0.0036136 -0.0054184 -0.00050391 0.0019549 0 -0.013564 0 0.00032167 0 -0.0012616 0 -0.010835
1.4727 -0.00016712 0.0050718 0.0049697 -0.0066099 -0.0091546 -0.0074858 0.00063098 0.0085728 0.0058387 -0.00048105 0.0027305 2.1799 0.0040937 0.0012806 -0.00011817 0.0015889 -0.0038375 -0.0020338 -0.0045647 0.00323 0.0030688 0 -0.013741 0 0.0012166 0 -0.0015199 0 -0.022163
1.4766 -0.0029259 0.0044697 0.0014897 -0.0061862 -0.01374 -0.00068656 0.0094723 0.010305 0.0077678 0.00084787 0.0022526 2.2046 0.0096021 0.001727 -0.0039707 0.0016406 -0.0044678 6.408e-06 -0.00062627 0.0050547 0.0071653 0 -0.013975 0 0.0016503 0 -0.0013176 0 -0.035096
1.4805 -0.0031264 0.0023208 -0.0012757 -0.0035083 -0.0086714 0.0049909 0.014648 0.0069184 0.0039428 0.0014516 4.22e-05 2.2179 0.010641 0.0015163 -0.004184 0.0030598 -0.0049741 0.00060447 0.0042247 0.0038949 0.01099 0 -0.014031 0 0.0012622 0 -0.00083514 0 -0.04259
1.4844 -0.00082431 -0.00046507 -0.0021288 -0.00014742 0.0021569 0.0065297 0.013307 0.00090926 -0.0034982 0.0009813 -0.0015767 2.2268 0.0067447 0.00065511 -0.0016282 0.0052349 -0.0049401 -0.0013157 0.0071537 0.0012682 0.011326 0 -0.013827 0 0.00029362 0 -0.0003816 0 -0.039328
1.4883 0.0027207 -0.0026999 -0.0010495 0.0024087 0.011304 0.0037604 0.0064594 -0.0036357 -0.0098644 -0.00029112 -0.00093417 2.2455 0.0010625 0.00013957 0.00049381 0.0059978 -0.0042232 -0.0045557 0.0071799 -0.0001432 0.0077477 0 -0.013466 0 -0.00063656 0 -0.0002163 0 -0.025259
1.4922 0.0056311 -0.0033864 0.00097138 0.0038134 0.012534 -0.00029398 -0.0015719 -0.0036583 -0.01101 -0.0015962 0.0016073 2.2808 -0.0025338 0.00082296 0.00011466 0.0035145 -0.0031762 -0.0062085 0.0057852 0.00090173 0.0028864 0 -0.013113 0 -0.0010738 0 -0.00043119 0 -0.0062446
1.4961 0.0062759 -0.0021665 0.0024637 0.0047373 0.0047654 -0.0015275 -0.0059497 0.00087851 -0.0061159 -0.0021901 0.003881 2.325 -0.0025743 0.0022443 -0.0016654 -0.0017371 -0.0024382 -0.0040536 0.005061 0.0029782 -7.2073e-07 0 -0.012881 0 -0.001071 0 -0.00092302 0 0.0094675
1.5 0.0041878 0.00039315 0.0022422 0.0058246 -0.0072152 0.0020581 -0.0045377 0.0068383 0.0017368 -0.0018521 0.0035803 2.3623 -0.00058425 0.0027407 -0.0019333 -0.0068545 -0.0024385 0.0012613 0.005363 0.0034211 0.00011886 0 -0.012812 0 -0.0010238 0 -0.0014382 0 0.016689
1.5039 0.00055065 0.0029368 0.00018996 0.006847 -0.015725 0.0085742 0.0007412 0.0097718 0.0076431 -0.00091499 9.35e-05 2.3827 0.0010272 0.00085431 0.00079121 -0.0086363 -0.0030441 0.0063136 0.0049708 0.0010761 0.0014075 0 -0.012926 0 -0.0011972 0 -0.0016755 0 0.016137
1.5078 -0.002262 0.0040055 -0.0024054 0.0069041 -0.014986 0.013435 0.0054281 0.0067783 0.008181 0.00017242 -0.0048582 2.3906 0.0014082 -0.0032639 0.0047756 -0.0062232 -0.003673 0.0073858 0.0021578 -0.0023084 0.0012287 0 -0.013231 0 -0.0014378 0 -0.0014314 0 0.011978
1.5117 -0.0021025 0.0029893 -0.0034403 0.0054196 -0.0047851 0.012716 0.0058359 -0.0013552 0.0036708 0.0012747 -0.0082459 2.3989 0.0016086 -0.0077407 0.0066019 -0.0019047 -0.0037795 0.0033172 -0.0025031 -0.0034991 -0.0011379 0 -0.013665 0 -0.0013621 0 -0.00073559 0 0.0063608
1.5156 0.0013893 0.00068327 -0.0014142 0.0028767 0.0092771 0.0060806 0.001696 -0.010223 -0.0021529 0.0025278 -0.0077102 2.4161 0.002761 -0.010222 0.0045026 0.00072033 -0.0032854 -0.0036244 -0.0061393 -0.00077284 -0.0037916 0 -0.014061 0 -0.00081802 0 0.00011727 0 -0.0034623
1.5195 0.0062665 -0.0011058 0.0032391 0.00052054 0.019147 -0.0029795 -0.0037857 -0.014331 -0.0047668 0.0038928 -0.0031537 2.4391 0.0043048 -0.0093811 0.00019205 -0.00032703 -0.0025988 -0.0094729 -0.0060978 0.0043001 -0.0041802 0 -0.014227 0 -0.00012777 0 0.00070345 0 -0.021878
1.5234 0.0093969 -0.00079145 0.0080818 -0.00067821 0.019232 -0.0096509 -0.0064104 -0.010689 -0.001916 0.0048658 0.0030851 2.458 0.0043265 -0.0055784 -0.0026532 -0.003939 -0.0022408 -0.011358 -0.0025375 0.0080055 -0.0017759 0 -0.014098 0 0.00016625 0 0.00072323 0 -0.048112
1.5273 0.008585 0.0017643 0.010217 -0.00077675 0.009826 -0.011 -0.0040757 -0.0011166 0.0049452 0.0047845 0.0075837 2.4679 0.0017333 -0.00045955 -0.0018301 -0.0071311 -0.0024322 -0.0091441 0.0015653 0.007596 0.0012208 0 -0.01383 0 -0.00017271 0 0.00020543 0 -0.072721
1.5313 0.0041672 0.0049993 0.0084267 -0.00062871 -0.0030885 -0.0074994 0.0017817 0.0085353 0.011646 0.0035141 0.0078659 2.4752 -0.0021099 0.0039244 0.0013355 -0.0077129 -0.0029811 -0.0049363 0.003108 0.0035956 0.0019008 0 -0.01372 0 -0.00079644 0 -0.00049875 0 -0.081951
1.5352 -0.0011636 0.0066692 0.0041719 -0.00097642 -0.011588 -0.0020955 0.0072881 0.012027 0.013902 0.0017802 0.0038654 2.4912 -0.0042426 0.0059021 0.0032755 -0.0059596 -0.0035075 -0.0012841 0.0016282 -0.00071605 -0.00055324 0 -0.013973 0 -0.0010431 0 -0.00094717 0 -0.067373
1.5391 -0.0042277 0.0054335 0.00052085 -0.0018001 -0.010774 0.0020438 0.0088115 0.0069222 0.0098183 0.00067054 -0.0020685 2.5214 -0.002869 0.004762 0.0015767 -0.0039056 -0.0037511 0.00031541 -0.00057016 -0.0021055 -0.0040409 0 -0.014506 0 -0.00053776 0 -0.00089919 0 -0.032819
1.543 -0.0035469 0.0018299 -0.00022802 -0.002488 -0.0018457 0.003322 0.0052918 -0.0036078 0.00089878 0.00067338 -0.0066167 2.5598 0.00069144 0.0011782 -0.0027102 -0.0031928 -0.0036997 -0.00024705 -0.00096557 3.1476e-05 -0.0055447 0 -0.014967 0 0.00043121 0 -0.00045196 0 0.0074982
1.5469 -0.00025173 -0.0020949 0.0017182 -0.0024919 0.008691 0.0021098 -0.0012227 -0.012757 -0.0087897 0.0011885 -0.0074787 2.594 0.0029813 -0.0027855 -0.0059715 -0.0036729 -0.0034954 -0.0021788 0.00062899 0.003461 -0.0040267 0 -0.01497 0 0.0011284 0 6.9995e-05 0 0.038202
1.5508 0.0028865 -0.0041995 0.003979 -0.0017012 0.013208 5.2311e-05 -0.0069437 -0.014571 -0.014686 0.0010863 -0.0046488 2.6159 0.0015963 -0.0045273 -0.0052589 -0.0040229 -0.0032797 -0.004299 0.0021076 0.0052204 -0.0013731 0 -0.014397 0 0.0010098 0 0.00036466 0 0.051638
1.5547 0.0034887 -0.0036479 0.0040552 -0.00023603 0.0079121 -0.00092789 -0.0085993 -0.007848 -0.013981 -0.00013946 -0.00020511 2.6278 -0.002417 -0.0024951 -0.00088727 -0.003507 -0.0031316 -0.0052966 0.0015416 0.0040205 -0.00043179 0 -0.013534 0 0.00022088 0 0.00033893 0 0.049696
1.5586 0.0011692 -0.0013173 0.0013134 0.0018768 -0.004589 0.00049431 -0.0052415 0.0032233 -0.0070533 -0.0017477 0.003163 2.6383 -0.0053605 0.0025163 0.0038586 -0.0028918 -0.0030983 -0.0040686 -0.00064258 0.00091351 -0.0020637 0 -0.012932 0 -0.00049734 0 0.00011006 0 0.038703
1.5625 -0.0023377 0.00096578 -0.0027035 0.004554 -0.016777 0.0043259 0.001293 0.011989 0.0025884 -0.0023428 0.0038297 2.6544 -0.0042677 0.0075914 0.0055081 -0.0035108 -0.0032153 -0.00037517 -0.0021506 -0.0020429 -0.0041574 0 -0.013041 0 -0.00042218 0 -0.00013131 0 0.023496
1.5664 -0.0044464 0.0017112 -0.0056724 0.0071301 -0.020878 0.0088769 0.007416 0.013648 0.0099666 -0.0011977 0.0019936 2.6765 0.00027924 0.0096233 0.0031682 -0.005508 -0.0034651 0.0046177 -0.0014612 -0.0036231 -0.0036716 0 -0.013885 0 0.00054227 0 -0.00025397 0 0.0061156
1.5703 -0.0034175 0.00066594 -0.0061853 0.0082339 -0.013767 0.011254 0.0097624 0.0080183 0.01129 0.00095216 -0.00083983 2.7006 0.0045821 0.0075923 -0.0010061 -0.0072276 -0.0037442 0.0086597 0.00026372 -0.0040958 0.00022307 0 -0.014988 0 0.0017814 0 -0.00022245 0 -0.011281
1.5742 0.00059105 -0.0011709 -0.0043368 0.006609 0.00097068 0.008978 0.0071009 -0.00084515 0.0062337 0.0024554 -0.0030821 2.7234 0.0051337 0.0033089 -0.0037699 -0.0065679 -0.00392 0.0097558 0.00018875 -0.0043913 0.0049971 0 -0.015652 0 0.0024721 0 -6.2818e-05 0 -0.024308
1.5781 0.0056423 -0.0022865 -0.0010689 0.0023656 0.015147 0.0019562 0.0011277 -0.0075283 -0.0016395 0.0021728 -0.0040176 2.7443 0.001706 -7.5352e-05 -0.0033268 -0.0030464 -0.0039453 0.007634 -0.0031619 -0.0048983 0.0068484 0 -0.015416 0 0.0022338 0 0.0001621 0 -0.028682
1.582 0.0091204 -0.0016081 0.002705 -0.0025967 0.020937 -0.00677 -0.0044165 -0.0085026 -0.0069095 0.00047121 -0.0039132 2.7638 -0.0026252 -0.00056164 -0.00040165 0.0015147 -0.0038991 0.004064 -0.0079897 -0.0051706 0.0041456 0 -0.014385 0 0.001383 0 0.00034329 0 -0.024951
1.5859 0.0091725 0.00086333 0.0062711 -0.0057257 0.015627 -0.012567 -0.0059289 -0.0038042 -0.0057845 -0.0011236 -0.0034532 2.7827 -0.0044195 0.0013123 0.0027245 0.00446 -0.0038829 0.0015733 -0.010558 -0.0047007 -0.001009 0 -0.013164 0 0.00060466 0 0.00033675 0 -0.020047
1.5898 0.0057567 0.0040244 0.0087373 -0.0057623 0.003203 -0.012322 -0.0021753 0.0034679 0.0011884 -0.0012553 -0.0031052 2.8021 -0.0029091 0.0032766 0.0041328 0.0045555 -0.0038688 0.0014983 -0.0086162 -0.0037599 -0.0045874 0 -0.012432 0 0.00035233 0 4.4053e-05 0 -0.022704
1.5938 0.00075292 0.0062316 0.0090231 -0.003774 -0.0081935 -0.0068246 0.0048482 0.0091308 0.0091972 0.0002004 -0.002866 2.8256 -0.00033007 0.0034227 0.0035557 0.002844 -0.0036827 0.0029806 -0.0035483 -0.0032976 -0.0041337 0 -0.012457 0 0.00050163 0 -0.00048376 0 -0.036041
1.5977 -0.0029978 0.0061927 0.00666 -0.0022055 -0.011365 -0.0003479 0.011052 0.010143 0.012256 0.0022379 -0.0023845 2.8569 0.00053467 0.0016403 0.0022378 0.0013151 -0.0031785 0.0037845 0.00090415 -0.0039594 -0.00070971 0 -0.012952 0 0.00053491 0 -0.001034 0 -0.053988
1.6016 -0.0033117 0.0037459 0.0026801 -0.0026871 -0.0045435 0.0025078 0.012724 0.0060664 0.0073684 0.0037242 -0.0012128 2.8948 -0.0009695 -0.00072899 0.0017431 0.00080606 -0.0024413 0.0022821 0.0020933 -0.0052888 0.0024136 0 -0.013376 0 6.3243e-05 0 -0.0013675 0 -0.065195
1.6055 -4.9939e-05 6.4682e-05 -0.00061584 -0.0045825 0.0075034 0.00031462 0.0087837 -0.00076354 -0.0031358 0.0042451 0.00094819 2.9308 -0.0030566 -0.0023795 0.0027128 0.00031569 -0.0017894 -0.0010484 0.00068723 -0.0060443 0.0029102 0 -0.013411 0 -0.00079184 0 -0.0014066 0 -0.061317
1.6094 0.0046458 -0.002933 -0.0012717 -0.0056382 0.016459 -0.0041569 0.0014245 -0.0064081 -0.012859 0.004068 0.0039693 2.9541 -0.0036291 -0.0030837 0.0044168 -0.001563 -0.0015337 -0.0038603 -0.00044271 -0.0054242 0.0013301 0 -0.013191 0 -0.0014917 0 -0.0012985 0 -0.042816
1.6133 0.0075901 -0.0037141 0.00058368 -0.0041284 0.015707 -0.0062382 -0.0052169 -0.0074211 -0.01549 0.0035007 0.0070277 2.9606 -0.0025033 -0.0034193 0.0053149 -0.0046185 -0.0017146 -0.0037344 0.0006033 -0.0039941 7.5358e-05 0 -0.013088 0 -0.0015525 0 -0.0012687 0 -0.017871
1.6172 0.0066093 -0.0021107 0.0026017 -0.00046123 0.0046044 -0.0031176 -0.0074963 -0.0029123 -0.0090706 0.0025042 0.0086592 2.9592 -0.0014441 -0.0037825 0.0042207 -0.0066353 -0.0020926 -0.00011579 0.0027948 -0.0033026 0.0006454 0 -0.013284 0 -0.0009656 0 -0.0013847 0 0.0038669
1.6211 0.002083 0.00053974 0.0021348 0.0032457 -0.010915 0.0039693 -0.0043628 0.0046321 0.0025586 0.00098702 0.0074238 2.9666 -0.0020929 -0.0039318 0.0012967 -0.0052737 -0.0024134 0.0051046 0.0033571 -0.0044162 0.0020138 0 -0.013572 0 -0.00019373 0 -0.0014607 0 0.017169
1.625 -0.0031529 0.0022707 -0.0012991 0.0051301 -0.021865 0.010752 0.0020522 0.010533 0.012162 -0.00067413 0.0029905 2.993 -0.0040548 -0.0035149 -0.001845 -0.00049371 -0.0026748 0.0087981 0.00078706 -0.0067169 0.001762 0 -0.013596 0 0.00024158 0 -0.0012193 0 0.022654
1.6289 -0.0056004 0.0018251 -0.0052532 0.0051264 -0.021737 0.013136 0.007658 0.010692 0.013784 -0.001657 -0.0031501 3.0334 -0.005195 -0.0028116 -0.0031445 0.0049203 -0.003093 0.0087235 -0.0034113 -0.0081708 -0.0012285 0 -0.013281 0 0.00019814 0 -0.00057954 0 0.024107
1.6328 -0.0034399 -0.00046605 -0.0061721 0.0046234 -0.010604 0.0099892 0.0087832 0.0043373 0.0066077 -0.0013998 -0.0081521 3.0714 -0.003859 -0.0026661 -0.0016128 0.0074714 -0.0037829 0.0050818 -0.0059855 -0.0069603 -0.0053026 0 -0.012976 0 -1.6259e-05 0 0.00020446 0 0.024887
1.6367 0.0021781 -0.0028983 -0.0023788 0.0047132 0.0048268 0.003499 0.004418 -0.0051346 -0.0045245 -0.00027099 -0.0094472 3.0936 -0.00071822 -0.0035727 0.0017602 0.005897 -0.0045 0.00044905 -0.0048602 -0.0030879 -0.007337 0 -0.013126 0 1.5712e-05 0 0.00070998 0 0.025895
1.6406 0.0078059 -0.0035608 0.0043271 0.0049159 0.015325 -0.0027773 -0.0030014 -0.012014 -0.012225 0.00061241 -0.0064781 3.1021 0.0016837 -0.0049516 0.0045502 0.0022441 -0.0047753 -0.0018758 -0.0008484 0.0014789 -0.0056105 0 -0.013765 0 0.00040906 0 0.00068549 0 0.025348
1.6445 0.0099068 -0.0016513 0.0098822 0.0037107 0.014878 -0.0063499 -0.0089003 -0.011813 -0.011277 0.00037604 -0.001169 3.1123 0.0012739 -0.0055536 0.0046451 2.3398e-05 -0.0043782 -4.0499e-05 0.0033443 0.0042784 -0.0014552 0 -0.014387 0 0.00088857 0 0.00025547 0 0.019688
1.6484 0.0071284 0.0019514 0.011001 0.00030453 0.0044297 -0.0069363 -0.009386 -0.0042188 -0.0019523 -0.00075821 0.0033467 3.1383 -0.0016265 -0.0046916 0.0018566 0.0010832 -0.0036545 0.0050907 0.0055838 0.0041725 0.0019215 0 -0.014384 0 0.001097 0 -0.00020417 0 0.0056144
1.6523 0.001148 0.0052182 0.0075477 -0.0042265 -0.0087796 -0.0058831 -0.0038984 0.0065268 0.010133 -0.001662 0.0048281 3.179 -0.0046506 -0.0029991 -0.0019842 0.0040353 -0.0033356 0.010447 0.0057612 0.0019795 0.0023078 0 -0.01368 0 0.00098028 0 -0.00040494 0 -0.016675
1.6563 -0.0044275 0.0062292 0.0023954 -0.0076438 -0.015874 -0.0047854 0.004158 0.014167 0.017482 -0.0014121 0.0032585 3.2186 -0.0055666 -0.0018193 -0.0046035 0.0056441 -0.0039108 0.012772 0.0050944 -0.0004982 0.00030391 0 -0.012888 0 0.00085348 0 -0.00037836 0 -0.040785
1.6602 -0.0063531 0.0043551 -0.00091552 -0.0084262 -0.012041 -0.004461 0.0094894 0.014317 0.015335 -0.00023247 0.00046843 3.2411 -0.0040994 -0.0017923 -0.0051845 0.0038787 -0.0051224 0.010818 0.0044313 -0.0020365 -0.0015852 0 -0.0128 0 0.0010691 0 -0.0003856 0 -0.055246
1.6641 -0.0037489 0.00064669 -0.00072465 -0.0069611 0.00038421 -0.0047468 0.0084895 0.0072317 0.0046196 0.00070037 -0.0014595 3.2445 -0.00172 -0.0021512 -0.0048576 -0.000162 -0.0061001 0.0061567 0.0035076 -0.0027141 -0.0015809 0 -0.013628 0 0.001615 0 -0.00060497 0 -0.050003
1.668 0.0014229 -0.0027774 0.0018831 -0.0049165 0.013399 -0.0048484 0.0018473 -0.0023218 -0.0085694 0.00042557 -0.0016075 3.2427 0.00011321 -0.0015595 -0.0053003 -0.0031843 -0.0060787 0.0019489 0.0017668 -0.0032977 -0.00034567 0 -0.014751 0 0.0020586 0 -0.00091781 0 -0.024848
1.6719 0.0056613 -0.0039754 0.004219 -0.0035246 0.018436 -0.003835 -0.0057991 -0.0080435 -0.016615 -0.0008247 -0.00043389 3.2544 0.0012719 0.00034205 -0.0067694 -0.0026329 -0.005076 0.00054561 -0.00047384 -0.0041069 -0.00011493 0 -0.015248 0 0.0019235 0 -0.0010141 0 0.0073655
1.6758 0.0061632 -0.0023391 0.0039678 -0.0025663 0.011826 -0.0011369 -0.009067 -0.0061019 -0.014966 -0.0018292 0.001052 3.2878 0.0025123 0.0023803 -0.0075469 0.0010045 -0.0039032 0.0017586 -0.0020028 -0.0045992 -0.0021632 0 -0.014736 0 0.0011529 0 -0.0007159 0 0.027451
1.6797 0.0025947 0.0010176 0.00055539 -0.0010272 -0.0028096 0.0029745 -0.0056433 0.0023571 -0.0048938 -0.0015696 0.0021466 3.3364 0.0039879 0.0030257 -0.0055233 0.0045481 -0.0034794 0.0032007 -0.0018892 -0.0040628 -0.0051812 0 -0.013714 0 0.00020947 0 -0.00019166 0 0.023274
1.6836 -0.0027062 0.0039046 -0.0047188 0.0013997 -0.016731 0.0071627 0.0020759 0.011845 0.0072578 -0.00022211 0.0025966 3.386 0.0046064 0.002153 -0.00056202 0.0048097 -0.004058 0.0024456 -0.00048443 -0.0025948 -0.0062566 0 -0.013067 0 -0.00030326 0 0.00016616 0 -0.00038723
1.6875 -0.0062314 0.0043995 -0.0094903 0.0036641 -0.021444 0.0094444 0.0087181 0.016029 0.013926 0.0010277 0.0022213 3.4256 0.0031488 0.0014429 0.0046606 0.001289 -0.0050545 -0.00079338 0.00090829 -0.0012236 -0.003606 0 -0.013228 0 -0.00014975 0 9.2713e-05 0 -0.024467
1.6914 -0.0055782 0.002089 -0.011475 0.0043048 -0.013936 0.0082977 0.0097434 0.011933 0.011009 0.0011388 0.00075451 3.4523 -7.8954e-07 0.0027543 0.0064173 -0.003387 -0.0055987 -0.0043497 0.0013268 -0.00094407 0.0015371 0 -0.013805 0 0.00037412 0 -0.00030728 0 -0.029946
1.6953 -0.0010512 -0.0015998 -0.0095196 0.0029862 0.0014447 0.0038257 0.0045571 0.0020827 0.0005059 0.00017622 -0.0017556 3.4692 -0.0025494 0.0059601 0.0029865 -0.0056054 -0.0052817 -0.0054741 0.00097017 -0.0016403 0.0057403 0 -0.014034 0 0.00076361 0 -0.00066612 0 -0.012956
1.6992 0.0044691 -0.0042507 -0.0042666 0.00094218 0.01561 -0.0019874 -0.0032234 -0.00699 -0.010593 -0.00084242 -0.004488 3.4808 -0.0021014 0.0085474 -0.0036584 -0.003678 -0.0044272 -0.0032916 0.0007101 -0.0020889 0.0062493 0 -0.013577 0 0.00078413 0 -0.00070563 0 0.011796
1.7031 0.0073492 -0.0039927 0.0019446 -0.00022562 0.02028 -0.0063663 -0.0083646 -0.0090768 -0.014647 -0.00099042 -0.0061 3.4912 0.001505 0.0077149 -0.0091606 0.00084678 -0.0037057 0.00032447 0.00097743 -0.001187 0.0033562 0 -0.012845 0 0.00063684 0 -0.00049021 0 0.022538
1.707 0.005561 -0.00071713 0.0061693 -0.00018315 0.01306 -0.0075434 -0.0075303 -0.0026215 -0.0083452 -0.00028148 -0.0057601 3.506 0.0057037 0.0031779 -0.01014 0.0044654 -0.0035204 0.0022808 0.0013726 0.00076514 0.00013116 0 -0.012552 0 0.00066948 0 -0.0003329 0 0.0078117
1.7109 3.0241e-05 0.0038373 0.0065818 -0.00019663 -0.0010899 -0.0059293 -0.0013411 0.007984 0.0048481 0.000485 -0.0040679 3.5307 0.0072761 -0.0020644 -0.0067979 0.0044977 -0.0037437 0.00089661 0.0014067 0.0020954 -0.00024102 0 -0.01297 0 0.00095363 0 -0.00045105 0 -0.024153
1.7148 -0.0059192 0.0071835 0.0037553 -0.0017249 -0.012953 -0.0037014 0.006199 0.015207 0.016553 0.00062149 -0.0028223 3.5665 0.0051917 -0.0040165 -0.0025629 0.0011388 -0.0039778 -0.0026553 0.0013666 0.0012696 0.0028294 0 -0.013675 0 0.0011786 0 -0.00071827 0 -0.051329
1.7188 -0.0086652 0.0076195 0.00040821 -0.0046518 -0.014864 -0.0030795 0.01032 0.013494 0.018727 0.00020564 -0.0035734 3.6067 0.0015259 -0.0011538 -0.001094 -0.0027721 -0.0039927 -0.0053563 0.0021173 -0.0014624 0.0069099 0 -0.014033 0 0.00097769 0 -0.000768 0 -0.054046
1.7227 -0.0065533 0.0051865 -0.00045924 -0.0069936 -0.0056074 -0.004609 0.0084234 0.0031846 0.0090586 -0.00015623 -0.0061189 3.6397 -0.00047892 0.0040754 -0.003238 -0.0039916 -0.0038869 -0.0049023 0.0039579 -0.0039207 0.008683 0 -0.013868 0 0.0003474 0 -0.00035919 0 -0.028888
1.7266 -0.00087438 0.0014904 0.0022139 -0.0065089 0.0087295 -0.006764 0.0016161 -0.0095268 -0.0070999 -0.00010946 -0.0083517 3.6583 0.00058823 0.0071965 -0.0064988 -0.0013146 -0.0038684 -0.001578 0.0059162 -0.0036892 0.0067372 0 -0.013604 0 -0.00028598 0 0.00034539 0 0.0094406
1.7305 0.0050149 -0.0013865 0.0066838 -0.0027494 0.018584 -0.0071266 -0.0059423 -0.016601 -0.019809 3.571e-05 -0.0077781 3.6671 0.0030886 0.0054694 -0.0073624 0.0036516 -0.0039624 0.002134 0.0065136 -0.00025295 0.0026554 0 -0.013713 0 -0.00044568 0 0.00086107 0 0.038343
1.7344 0.0077935 -0.0021215 0.0096361 0.0023877 0.017066 -0.0041978 -0.0094853 -0.013392 -0.020859 -0.0002737 -0.0035503 3.6805 0.0040469 0.00016751 -0.0043766 0.0078663 -0.0039843 0.0037686 0.005338 0.004334 -0.00038718 0 -0.014114 0 -6.4685e-05 0 0.00075939 0 0.041464
1.7383 0.0061478 -0.00079527 0.0086042 0.0061425 0.0044832 0.0015018 -0.0065152 -0.001588 -0.0092304 -0.0010522 0.002656 3.7115 0.0021427 -0.0045743 0.00065648 0.0091756 -0.0037813 0.0029183 0.0036524 0.0069225 -0.00020968 0 -0.014207 0 0.00043283 0 6.4927e-06 0 0.01752
1.7422 0.0014465 0.0013249 0.0037169 0.0070528 -0.011716 0.0077445 0.0015331 0.01196 0.0080209 -0.0015374 0.0076573 3.7606 -0.00087942 -0.0052242 0.0042775 0.0077043 -0.003435 0.0013648 0.0031517 0.0056677 0.0027606 0 -0.013574 0 0.00052143 0 -0.001028 0 -0.020181
1.7461 -0.0031841 0.002621 -0.0024981 0.0058678 -0.021613 0.011964 0.0099241 0.019559 0.020206 -0.00084684 0.0088684 3.8152 -0.0017175 -0.001569 0.0042528 0.0053163 -0.0031812 0.0013216 0.0040601 0.0013329 0.0060166 0 -0.012581 0 6.4762e-05 0 -0.0018754 0 -0.051473
1.75 -0.0047519 0.0020711 -0.0069536 0.0045403 -0.019112 0.012681 0.013358 0.017219 0.019886 0.0010612 0.0058949 3.8594 0.0014769 0.0035024 0.001259 0.0037871 -0.0031388 0.003431 0.0047085 -0.0035171 0.007005 0 -0.012164 0 -0.00056197 0 -0.0023009 0 -0.059385
1.7539 -0.00214 -0.00016728 -0.0079901 0.0043875 -0.0057942 0.01013 0.0092667 0.0067015 0.0076099 0.0030818 0.00055455 3.8865 0.0073554 0.0066135 -0.001928 0.0033616 -0.0031721 0.0062396 0.0033009 -0.0065954 0.0049469 0 -0.012914 0 -0.00082642 0 -0.0023899 0 -0.03817
1.7578 0.0032557 -0.0028127 -0.0061131 0.0051183 0.010141 0.0059007 -0.00041893 -0.0058538 -0.0086148 0.0036851 -0.0044416 3.9027 0.012412 0.0064232 -0.0028465 0.0029151 -0.003055 0.0074767 0.00013513 -0.0074045 0.001136 0 -0.014353 0 -0.00052439 0 -0.0023634 0 0.0034901
1.7617 0.008323 -0.0041515 -0.0032233 0.0054211 0.019136 0.0019656 -0.010282 -0.013566 -0.018651 0.0020957 -0.0070449 3.9195 0.013761 0.0040433 -0.0012131 0.0014196 -0.0027566 0.0059104 -0.0022321 -0.007029 -0.0022383 0 -0.015209 0 5.6316e-05 0 -0.002334 0 0.045525
1.7656 0.010029 -0.0030576 -0.0011812 0.0043093 0.016307 -0.00030347 -0.014685 -0.012522 -0.016691 -0.0010427 -0.0066868 3.9435 0.011169 0.001498 0.0012414 -0.00079011 -0.0025104 0.002198 -0.0014088 -0.0066896 -0.0036186 0 -0.014545 0 0.00041933 0 -0.0022264 0 0.065401
1.7695 0.0072276 0.00021303 -0.00077278 0.0018967 0.0044027 -0.00070866 -0.011217 -0.0036706 -0.0046095 -0.0040221 -0.0041554 3.9718 0.0067627 2.1964e-05 0.0025755 -0.0022402 -0.0025647 -0.0018355 0.0021158 -0.006547 -0.0028224 0 -0.012677 0 0.0002964 0 -0.0018959 0 0.049654
1.7734 0.0014292 0.0039934 -0.0015692 -0.00094423 -0.0081293 -0.00019738 -0.0020899 0.0078782 0.0097199 -0.0051249 -0.00092997 3.9968 0.0030198 -0.00032053 0.0023247 -0.0018552 -0.0028807 -0.004698 0.0048983 -0.0057965 -0.00072783 0 -0.010989 0 -0.00016433 0 -0.0012982 0 0.0021317
1.7773 -0.0040244 0.0060997 -0.0024716 -0.0034425 -0.012653 -0.00026276 0.007362 0.015654 0.01768 -0.0036183 0.0015616 4.0141 0.00099289 0.00014232 0.0015966 -0.00027749 -0.0031322 -0.0061897 0.0035642 -0.0037494 0.0015198 0 -0.010748 0 -0.00058509 0 -0.00055292 0 -0.056496
1.7813 -0.0059808 0.0051852 -0.0024585 -0.0053625 -0.0058909 -0.0020063 0.011992 0.015339 0.015141 -0.00012935 0.0025329 4.0262 0.00015646 0.0013426 0.0016519 0.00047252 -0.0030479 -0.0071339 -0.0018392 -0.00072093 0.0030465 0 -0.012012 0 -0.00069403 0 0.00012591 0 -0.098857
1.7852 -0.0034996 0.0016818 -0.0011693 -0.006717 0.0079729 -0.0053046 0.0098203 0.0072037 0.0044821 0.0036752 0.0021443 4.04 -0.00044168 0.0031895 0.0024317 -0.0011057 -0.0027431 -0.0083029 -0.0075252 0.0021236 0.0033116 0 -0.013639 0 -0.0004943 0 0.00054139 0 -0.10536
1.7891 0.0014712 -0.0023752 0.00086972 -0.0072752 0.019919 -0.0086002 0.0029199 -0.0039354 -0.0074437 0.0058593 0.0013411 4.0604 -0.0011045 0.0048961 0.0024816 -0.0042399 -0.0026608 -0.0095574 -0.0092075 0.003721 0.0020197 0 -0.014354 0 -0.00016912 0 0.00058241 0 -0.074526
1.793 0.0053223 -0.0046076 0.0024882 -0.0065108 0.021773 -0.0096077 -0.0041104 -0.011427 -0.013728 0.0051367 0.0011596 4.0875 -0.0014447 0.0050746 0.00037601 -0.0060777 -0.0031319 -0.0099124 -0.00589 0.0039037 -0.00074562 0 -0.013847 0 0.00011467 0 0.00024401 0 -0.022973
1.7969 0.0051909 -0.0038266 0.0025572 -0.0040508 0.011396 -0.0066829 -0.0069818 -0.010789 -0.011384 0.0016096 0.001861 4.118 -0.0011064 0.0029069 -0.0036763 -0.0039738 -0.0039862 -0.0084019 -0.0005799 0.0033514 -0.0042455 0 -0.012899 0 0.00029886 0 -0.00036338 0 0.024578
1.8008 0.00093518 -0.00079061 0.00079326 -0.00013035 -0.0058431 -7.3976e-05 -0.00418 -0.0025903 -0.0027066 -0.003073 0.0025999 4.1485 -0.00028966 -0.00069158 -0.007591 0.0019641 -0.004634 -0.0049918 0.0026927 0.0028843 -0.0071273 0 -0.012513 0 0.00038635 0 -0.0010185 0 0.048986
1.8047 -0.0047261 0.0023286 -0.0018867 0.004391 -0.020251 0.0078312 0.0022552 0.0077794 0.0064619 -0.0064323 0.0020823 4.1782 0.00045476 -0.003315 -0.0088863 0.0083825 -0.0045865 -0.00081401 0.0025467 0.0028176 -0.008088 0 -0.012957 0 0.00037408 0 -0.0014551 0 0.045968
1.8086 -0.0080486 0.0033912 -0.0038517 0.0083997 -0.023711 0.013609 0.0079983 0.013516 0.010351 -0.0065619 -0.00018228 4.2074 0.00079154 -0.0028792 -0.0066928 0.010951 -0.0039296 0.0024439 0.0010433 0.0028766 -0.0068312 0 -0.013629 0 0.00026229 0 -0.0015009 0 0.026169
1.8125 -0.0068044 0.0016628 -0.003858 0.01091 -0.014642 0.014708 0.0090687 0.010868 0.0066749 -0.0033982 -0.0031296 4.2373 0.00082014 0.00048592 -0.0025757 0.0077269 -0.0032797 0.0035414 0.0010651 0.0025465 -0.0045046 0 -0.01377 0 9.7527e-05 0 -0.001204 0 0.0069002
1.8164 -0.0017524 -0.0017632 -0.0019675 0.011251 0.0010635 0.010978 0.0043758 0.0016618 -0.0020245 0.0011105 -0.0047403 4.2684 0.00074725 0.0042889 0.00057864 0.00086959 -0.0032423 0.0023871 0.0032165 0.0014197 -0.0030421 0 -0.013229 0 -4.9252e-05 0 -0.00082355 0 0.00093951
1.8203 0.0039512 -0.0046996 0.00047002 0.0091923 0.013744 0.0047633 -0.0033753 -0.0079062 -0.0098699 0.0042305 -0.0036771 4.3003 0.00049462 0.0056398 0.00073669 -0.0047977 -0.0038696 -3.0508e-06 0.0054855 -0.00067761 -0.0037167 0 -0.012532 0 -0.00016897 0 -0.00065176 0 0.0090486
1.8242 0.0069104 -0.0052265 0.0018046 0.0051775 0.015994 -0.00057686 -0.0091861 -0.011418 -0.011198 0.0042763 -0.00057273 4.3317 -0.00021546 0.0037216 -0.001802 -0.0053372 -0.0046153 -0.0022049 0.0058174 -0.0036321 -0.0060083 0 -0.012275 0 -0.00034646 0 -0.00079251 0 0.020369
1.8281 0.0056629 -0.0028352 0.0012815 0.0004567 0.00723 -0.0027767 -0.0089703 -0.0065097 -0.0041626 0.0017048 0.0022968 4.3604 -0.0013583 0.00056807 -0.0047541 -0.0005825 -0.0048137 -0.0032227 0.0045883 -0.0069003 -0.007803 0 -0.012547 0 -0.00065531 0 -0.001081 0 0.020235
1.832 0.0014304 0.0012875 -0.00047175 -0.003261 -0.0060686 -0.0019787 -0.0024521 0.0036092 0.0078248 -0.0013463 0.0028493 4.3849 -0.0023012 -0.00063639 -0.0056357 0.0058662 -0.0042344 -0.0029007 0.0041313 -0.0094391 -0.0069203 0 -0.01297 0 -0.0010055 0 -0.0012187 0 0.00049277
1.8359 -0.002902 0.0049532 -0.0019801 -0.0047039 -0.014575 -0.00035507 0.0063432 0.012339 0.017881 -0.0026625 0.0010104 4.4064 -0.0021651 0.0016775 -0.0034872 0.0094363 -0.0032331 -0.0017138 0.0057806 -0.010049 -0.0028208 0 -0.013213 0 -0.0011364 0 -0.0010105 0 -0.034262
1.8398 -0.0047176 0.0062337 -0.0019874 -0.0039058 -0.01209 -0.00033652 0.011605 0.014011 0.019776 -0.0014307 -0.0011506 4.4289 -0.00062358 0.0060376 0.00072077 0.0079047 -0.0024273 -0.00022675 0.0077803 -0.0081429 0.002891 0 -0.013354 0 -0.00082707 0 -0.00050436 0 -0.068691
1.8438 -0.0031978 0.0045873 -0.00025506 -0.0022502 0.00048641 -0.0027479 0.0096796 0.007495 0.011882 0.0014464 -0.0011937 4.4565 0.0016115 0.0091112 0.0050313 0.0027189 -0.0022374 0.0012773 0.0066627 -0.0044011 0.0076038 0 -0.013675 0 -0.00014842 0 6.3874e-05 0 -0.085806
1.8477 0.00040382 0.0011921 0.0023547 -0.0014718 0.015668 -0.0061985 0.0016622 -0.0031624 -0.0016297 0.0042024 0.0015078 4.4892 0.0031498 0.0085038 0.0077816 -0.0024801 -0.0026778 0.0027265 0.00098592 -0.00060247 0.0095446 0 -0.01417 0 0.00051376 0 0.00044294 0 -0.077216
1.8516 0.0037052 -0.0017606 0.0043993 -0.0023248 0.024017 -0.0081295 -0.0072957 -0.011303 -0.013242 0.0053777 0.0051106 4.522 0.0029101 0.0047888 0.0082408 -0.0047276 -0.0034747 0.0039399 -0.0064452 0.0014718 0.0088309 0 -0.014396 0 0.00074238 0 0.00049638 0 -0.047876
1.8555 0.004649 -0.0024463 0.0045946 -0.0040072 0.019994 -0.0066978 -0.011487 -0.011754 -0.01672 0.0044867 0.0067993 4.549 0.0009557 0.001045 0.0064938 -0.0036873 -0.0042934 0.0044887 -0.01052 0.0013153 0.0069603 0 -0.013906 0 0.00044465 0 0.00021565 0 -0.012611
1.8594 0.0026403 -0.00061222 0.0024697 -0.0048227 0.0054296 -0.0021023 -0.0084264 -0.0039686 -0.01092 0.0020198 0.0051686 4.5696 -0.0014799 0.00030188 0.0031628 -0.001353 -0.004862 0.0039568 -0.0083971 8.3607e-05 0.0053449 0 -0.012827 0 -5.9142e-05 0 -0.00032465 0 0.01263
1.8633 -0.0011599 0.0022281 -0.0012437 -0.0035099 -0.01151 0.0035549 -0.00024478 0.0076041 -0.00031041 -0.00086799 0.0014325 4.5901 -0.0027867 0.0030297 -0.00061263 -6.4823e-05 -0.0049902 0.0023574 -0.0023143 -0.00033656 0.0042616 0 -0.011917 0 -0.00031383 0 -0.00098 0 0.018844
1.8672 -0.0044657 0.00382 -0.00471 -0.00013927 -0.02122 0.0076637 0.0080763 0.01612 0.008093 -0.0027219 -0.0015581 4.6188 -0.0020134 0.0067411 -0.0032227 -0.00062919 -0.004615 0.00024689 0.002254 0.0011034 0.0030587 0 -0.011943 0 -0.00012055 0 -0.001524 0 0.006954
1.8711 -0.0051158 0.0027575 -0.0057871 0.0040463 -0.018452 0.0086933 0.012098 0.016427 0.0092951 -0.0023055 -0.0016163 4.6577 0.00053044 0.0079999 -0.0032139 -0.0020033 -0.0038993 -0.0016314 0.0015149 0.0036753 0.0012062 0 -0.012948 0 0.00032221 0 -0.0017035 0 -0.014522
1.875 -0.0023415 -0.00048869 -0.0033526 0.007522 -0.0054924 0.0069105 0.010478 0.0082551 0.0033888 0.0006426 0.001096 4.6995 0.0034361 0.0051812 -0.000413 -0.002556 -0.0032392 -0.0028391 -0.0032888 0.0053589 -0.00098376 0 -0.014148 0 0.00063893 0 -0.0013993 0 -0.034229
1.8789 0.0026383 -0.0038701 0.0016184 0.0092676 0.0092433 0.0039138 0.0051881 -0.0034882 -0.0048126 0.0048163 0.0042972 4.7336 0.0049953 -0.00022714 0.0034294 -0.0016446 -0.0030519 -0.0033622 -0.0072374 0.0043886 -0.0026736 0 -0.014602 0 0.00061752 0 -0.0007756 0 -0.042363
1.8828 0.0071456 -0.0051892 0.006217 0.0089535 0.016412 0.0014807 -0.00027248 -0.011657 -0.0091974 0.0076461 0.0053672 4.7554 0.0041954 -0.0047736 0.0054685 -0.00014494 -0.003457 -0.0032614 -0.0064221 0.00065125 -0.0034159 0 -0.014032 0 0.00033983 0 -0.0002367 0 -0.033749
1.8867 0.0085401 -0.003612 0.0073067 0.0067224 0.011573 0.00052612 -0.0031311 -0.011374 -0.0064865 0.0067605 0.0031525 4.7705 0.001368 -0.005673 0.0038542 0.00039819 -0.0041446 -0.00232 -0.0014614 -0.0041321 -0.0035946 0 -0.01302 0 2.3385e-05 0 -0.00014952 0 -0.0097914
1.8906 0.0058606 -0.00017643 0.0038099 0.0030474 -0.0019821 0.00070282 -0.002675 -0.0032405 0.0016399 0.0017933 -0.0014928 4.7893 -0.001929 -0.002826 -0.00053681 -0.00086395 -0.0046033 -0.0002345 0.0033472 -0.007537 -0.0038726 0 -0.012425 0 -0.00019995 0 -0.00053621 0 0.021229
1.8945 0.00054168 0.0030042 -0.0021565 -0.0012072 -0.015265 0.00071249 -0.00021509 0.0069872 0.0097409 -0.004926 -0.0065074 4.8161 -0.0038319 0.0013097 -0.0044294 -0.0034196 -0.004532 0.002715 0.0041464 -0.0080177 -0.0042733 0 -0.012604 0 -0.00031951 0 -0.0010301 0 0.046791
1.8984 -0.0043705 0.0041769 -0.0064243 -0.0048524 -0.019305 -0.00089288 0.0019457 0.012203 0.012288 -0.0096477 -0.0098568 4.8454 -0.0033973 0.003791 -0.0046213 -0.0059317 -0.0040509 0.0052658 0.00083915 -0.0058352 -0.0040128 0 -0.013173 0 -0.00030936 0 -0.0011867 0 0.05576
1.9023 -0.0060933 0.0029758 -0.0056195 -0.0068519 -0.010943 -0.0047498 0.0019045 0.0087671 0.0073873 -0.0097215 -0.010323 4.8686 -0.0012958 0.0034749 -0.00067187 -0.0073876 -0.0035092 0.005746 -0.0033364 -0.002783 -0.0024364 0 -0.01347 0 -5.9864e-05 0 -0.0009018 0 0.04437
1.9063 -0.0038671 0.0004249 0.00031741 -0.0069617 0.0050234 -0.0099782 -0.00067329 -0.0010001 -0.0018765 -0.0054723 -0.0077005 4.884 0.0006181 0.0016836 0.0045622 -0.0077915 -0.003098 0.003405 -0.0051153 -0.00099162 -0.00013514 0 -0.013201 0 0.00047513 0 -0.00054516 0 0.018482
1.9102 0.00058448 -0.0018906 0.0078696 -0.0059135 0.018806 -0.014219 -0.0041574 -0.010435 -0.0093667 8.219e-05 -0.0027713 4.9016 0.00064596 0.00079217 0.0071653 -0.0078361 -0.0026875 -0.00065785 -0.0039543 -0.0016135 0.0010819 0 -0.012652 0 0.0010784 0 -0.00064497 0 -0.0098657
1.9141 0.0042072 -0.0027951 0.012218 -0.0048338 0.02181 -0.014702 -0.0057416 -0.013142 -0.0098987 0.0034722 0.0027395 4.9343 -0.0014981 0.002008 0.0053243 -0.0079723 -0.0020706 -0.0040342 -0.0018062 -0.004161 -0.00034325 0 -0.012334 0 0.0013243 0 -0.0013768 0 -0.029305
1.918 0.0045984 -0.0020506 0.010417 -0.0043287 0.012049 -0.0099971 -0.0032745 -0.0073482 -0.0027582 0.0031886 0.0065097 4.9848 -0.0045263 0.0042778 0.00066332 -0.0078364 -0.0013424 -0.0048282 -0.0007287 -0.0068375 -0.0040585 0 -0.012502 0 0.00095259 0 -0.0023255 0 -0.034403
1.9219 0.0015048 -0.00031044 0.0032313 -0.0040622 -0.0046684 -0.001403 0.002886 0.0030172 0.0075804 0.00041132 0.0065837 5.0404 -0.0066505 0.0052745 -0.003373 -0.0066084 -0.00096443 -0.003243 -0.0010805 -0.007653 -0.0076561 0 -0.013025 0 0.00021867 0 -0.0027705 0 -0.026016
1.9258 -0.0031004 0.0012927 -0.0055288 -0.0032293 -0.018476 0.007231 0.0094482 0.011139 0.01412 -0.002324 0.0026437 5.0818 -0.0069741 0.0036033 -0.0045299 -0.0039457 -0.0013742 -0.001402 -0.0019329 -0.0057014 -0.0084724 0 -0.013639 0 -0.00020904 0 -0.0022742 0 -0.0078839
1.9297 -0.0063298 0.001685 -0.011484 -0.0014611 -0.021594 0.01155 0.011945 0.011901 0.011798 -0.003224 -0.0033725 5.0989 -0.0060254 0.00025243 -0.0033642 -0.00057057 -0.0024995 -0.0013867 -0.0026847 -0.001849 -0.0058704 0 -0.014208 0 0.00016942 0 -0.0010631 0 0.016372
1.9336 -0.0061897 0.00037544 -0.012206 0.00072329 -0.012966 0.009484 0.0078082 0.0050572 0.00092681 -0.002362 -0.0081195 5.099 -0.005053 -0.0020851 -0.0021082 0.0020971 -0.0036932 -0.0032026 -0.0037078 0.0016449 -0.0018793 0 -0.014707 0 0.0011359 0 0.00013682 0 0.043059
1.9375 -0.0027686 -0.002189 -0.0082771 0.0023432 0.0014114 0.0028179 -0.0014079 -0.0049305 -0.012657 -0.0011388 -0.0089007 5.1014 -0.0048372 -0.0013274 -0.0020886 0.0029709 -0.0042188 -0.0046268 -0.0052993 0.0024511 0.00055065 0 -0.015019 0 0.0018235 0 0.00066465 0 0.066333
1.9414 0.0018578 -0.0046826 -0.002534 0.0028049 0.01246 -0.0038135 -0.010506 -0.011946 -0.020947 -0.00084086 -0.0055503 5.1221 -0.0051394 0.0020538 -0.0023575 0.0020975 -0.0038613 -0.0032415 -0.006442 -0.0003206 0.00018591 0 -0.014892 0 0.0014459 0 0.00039523 0 0.077982
1.9453 0.0048908 -0.0055372 0.0017446 0.0023247 0.013642 -0.0060179 -0.013812 -0.011926 -0.018593 -0.0016278 -0.00065261 5.1628 -0.0051979 0.0052618 -0.00089454 0.00056501 -0.003086 0.0011326 -0.0052432 -0.005412 -0.0014124 0 -0.014196 0 4.963e-05 0 -0.0002716 0 0.070974
1.9492 0.0044855 -0.0039304 0.0026377 0.0015506 0.0048044 -0.0027008 -0.0089221 -0.0049687 -0.0062122 -0.0026451 0.0022196 5.2132 -0.0046062 0.0055149 0.0028976 -0.00032246 -0.0025893 0.0059134 -0.00097852 -0.010045 -0.0014705 0 -0.013182 0 -0.0014509 0 -0.00084105 0 0.044499
1.9531 0.0008703 -0.00048574 0.00050558 0.0008363 -0.0079585 0.0031501 0.0016205 0.005074 0.00991 -0.0028938 0.0010158 5.2615 -0.0036002 0.0025171 0.0070194 0.00013664 -0.0026739 0.0077806 0.0044072 -0.011552 0.0011592 0 -0.012398 0 -0.002053 0 -0.0011464 0 0.0061054
1.957 -0.0037593 0.00294 -0.0023383 -6.263e-05 -0.016168 0.0065588 0.011884 0.012896 0.021486 -0.001998 -0.0034039 5.3027 -0.0025073 -0.0011536 0.0083456 0.0018178 -0.0030364 0.0055006 0.0072664 -0.0089613 0.0045963 0 -0.012234 0 -0.0015553 0 -0.0013889 0 -0.031266
1.9609 -0.0065609 0.0044047 -0.0030653 -0.0015931 -0.014176 0.0040334 0.016221 0.014517 0.022975 -0.00035656 -0.0080184 5.3382 -0.0010966 -0.0021969 0.0054184 0.0040859 -0.0031364 0.00097301 0.0051755 -0.0035063 0.0054352 0 -0.012544 0 -0.00070427 0 -0.0018104 0 -0.055244
1.9648 -0.0058287 0.0032154 -0.00018812 -0.0037716 -0.0026554 -0.0040318 0.012551 0.0091945 0.014509 0.0012002 -0.0099006 5.3693 0.0012921 0.00051351 -0.00011204 0.0061775 -0.0027414 -0.0024987 -0.00082291 0.0022139 0.0019203 0 -0.012778 0 -0.00043857 0 -0.0023594 0 -0.058819
1.9688 -0.002122 0.00043867 0.0052591 -0.0059829 0.011706 -0.013587 0.0032689 -0.00028222 0.0013935 0.0018552 -0.0082253 5.3943 0.0048365 0.0048222 -0.0047942 0.0073678 -0.0021092 -0.0031412 -0.0068433 0.0057975 -0.0040989 0 -0.012539 0 -0.00096272 0 -0.0026876 0 -0.041739
1.9727 0.002056 -0.001861 0.010135 -0.0073784 0.020164 -0.019446 -0.0064484 -0.0090175 -0.0092785 0.0011369 -0.0045733 5.411 0.0085096 0.0070069 -0.0061897 0.0070895 -0.001675 -0.0021459 -0.0091584 0.0062703 -0.0083386 0 -0.012026 0 -0.0015669 0 -0.0024719 0 -0.0095922
1.9766 0.0039044 -0.0021189 0.011175 -0.0074284 0.01725 -0.018309 -0.011606 -0.012537 -0.012664 -0.00084772 -0.0014691 5.4224 0.010499 0.0048924 -0.0045737 0.0052615 -0.0016201 -0.0023049 -0.0068936 0.0042945 -0.0074881 0 -0.011876 0 -0.0013818 0 -0.0017408 0 0.027374
1.9805 0.0022234 -0.00037605 0.0073114 -0.0061115 0.0042521 -0.010458 -0.0098807 -0.0092321 -0.0085011 -0.0033091 -0.00042182 5.4367 0.0096193 -0.0002968 -0.0020877 0.0026692 -0.0017787 -0.0051661 -0.002169 0.0014395 -0.0019268 0 -0.012518 0 -0.00031935 0 -0.00089258 0 0.055799
1.9844 -0.001762 0.0018275 0.00060232 -0.0037176 -0.011389 0.00059507 -0.0025287 -0.0013386 -0.00065092 -0.0049958 -0.00098298 5.4607 0.0064613 -0.0049147 -0.00041717 0.00084949 -0.0019285 -0.0093968 0.002049 -0.00082784 0.0045929 0 -0.013664 0 0.00075771 0 -0.00039604 0 0.063178
1.9883 -0.0052684 0.0026428 -0.0050718 -0.00066329 -0.020568 0.010006 0.0064512 0.0062948 0.0055328 -0.004843 -0.0014168 5.4925 0.0031162 -0.0058246 0.00063247 0.001195 -0.0020886 -0.011868 0.0041463 -0.0017726 0.0079572 0 -0.014488 0 0.00083855 0 -0.00044978 0 0.044653
1.9922 -0.0059048 0.0012479 -0.0067066 0.0024176 -0.018167 0.013954 0.012384 0.0091224 0.0062895 -0.0027435 -0.00030534 5.5228 0.0015531 -0.0027738 0.002393 0.0038053 -0.0024656 -0.010419 0.004286 -0.0014284 0.006748 0 -0.014341 0 -0.00023278 0 -0.00089082 0 0.0086923
1.9961 -0.0033012 -0.0016346 -0.0042522 0.0045596 -0.0062705 0.011398 0.012302 0.0057456 0.0013372 0.00017076 0.0022124 5.5434 0.0020419 0.0016982 0.0054334 0.007125 -0.0031182 -0.0057408 0.0033196 -0.0002775 0.0028185 0 -0.013354 0 -0.0015487 0 -0.0013903 0 -0.024414
2 0.0007385 -0.0043112 -0.00048465 0.0047788 0.0072073 0.004535 0.0065501 -0.0012039 -0.0062347 0.002124 0.0044746 5.5559 0.0030318 0.0045213 0.0086018 0.0089298 -0.003759 -0.00074665 0.0018388 0.0010722 -0.00080085 0 -0.012322 0 -0.0019511 0 -0.0017222 0 -0.033423
2.0039 0.0035931 -0.005255 0.001189 0.0028143 0.013655 -0.00231 -0.0013391 -0.0068242 -0.011794 0.001865 0.0045067 5.5716 0.0026097 0.0044431 0.0099824 0.0080088 -0.0039735 0.001851 0.0003511 0.0020692 -0.0025295 0 -0.011999 0 -0.0010925 0 -0.0018665 0 -0.010606
2.0078 0.0036272 -0.0039926 -0.00075198 -0.00035512 0.0093225 -0.0050489 -0.0066591 -0.0072139 -0.011715 -0.00044177 0.0014921 5.6016 0.00024299 0.0025456 0.0086938 0.005117 -0.0036586 0.0014781 -0.00013363 0.0023447 -0.0030512 0 -0.012458 0 0.0002698 0 -0.0019005 0 0.030886
2.0117 0.0011559 -0.0012494 -0.0049878 -0.0029257 -0.0023451 -0.0023276 -0.0064164 -0.0020407 -0.0054104 -0.0033024 -0.0035183 5.6465 -0.0027208 0.00082194 0.0056427 0.0022905 -0.003194 -0.00042946 0.0015585 0.0018795 -0.0038978 0 -0.013111 0 0.0010101 0 -0.0018393 0 0.063778
2.0156 -0.0019797 0.0015764 -0.0085014 -0.0035401 -0.013088 0.0033914 -0.0012497 0.0053221 0.0041785 -0.0049027 -0.008103 5.6949 -0.0041859 0.00038522 0.0025497 0.0010835 -0.0031073 -0.0021383 0.0054013 0.0011188 -0.0055036 0 -0.01331 0 0.00067203 0 -0.0016057 0 0.06423
2.0195 -0.0037391 0.003195 -0.0087401 -0.00242 -0.015289 0.0071825 0.0050335 0.010121 0.012012 -0.0042734 -0.009835 5.7321 -0.0030432 0.00092797 0.00039848 0.0013119 -0.0035377 -0.0030592 0.0092795 0.00081211 -0.0067344 0 -0.012934 0 -0.00018341 0 -0.0011525 0 0.027969
2.0234 -0.0031168 0.0030428 -0.005164 -0.0012844 -0.0068863 0.0049304 0.0081152 0.0093689 0.013721 -0.0017945 -0.0076754 5.7515 -3.9131e-05 0.0016135 -0.0010543 0.0014392 -0.0040548 -0.0036452 0.010037 0.0015038 -0.0062365 0 -0.012429 0 -0.00059947 0 -0.00059855 0 -0.026731
2.0273 -0.0005698 0.0015048 0.00068022 -0.0019566 0.0073679 -0.0035566 0.0061744 0.0037225 0.0082478 0.0011966 -0.0025903 5.759 0.0028495 0.0021812 -0.0023683 0.00019553 -0.0040555 -0.0042329 0.0060137 0.002961 -0.0040707 0 -0.012327 0 -0.00015432 0 -0.00021642 0 -0.071254
2.0313 0.0024067 -0.00031552 0.0062316 -0.0047602 0.018985 -0.01391 0.0010578 -0.0030585 -0.0012922 0.003265 0.0029438 5.7672 0.0039048 0.0030373 -0.0033578 -0.0021303 -0.0033701 -0.0043595 -0.0011835 0.0040573 -0.001857 0 -0.012764 0 0.00070992 0 -0.00025258 0 -0.084856
2.0352 0.0041296 -0.0011971 0.0092198 -0.0080748 0.021036 -0.019791 -0.0032183 -0.0065806 -0.0093495 0.0035932 0.0062661 5.7856 0.0028072 0.0043573 -0.0032194 -0.0039241 -0.0024668 -0.0033789 -0.0075554 0.0034195 -0.001232 0 -0.013433 0 0.0012159 0 -0.00071664 0 -0.066053
2.0391 0.0035469 -0.00052212 0.0085634 -0.0094608 0.01232 -0.017091 -0.0034534 -0.0045869 -0.011396 0.002232 0.0059632 5.8153 0.00066196 0.0053572 -0.0017128 -0.003708 -0.0020379 -0.001596 -0.0097107 0.00053148 -0.0021831 0 -0.013922 0 0.0010372 0 -0.0013188 0 -0.030453
2.043 0.00075333 0.0012811 0.0047331 -0.0074378 -0.0020697 -0.0067949 0.00050264 0.0016724 -0.0069057 -4.9593e-05 0.0026252 5.8508 -0.00092216 0.0047246 8.7737e-05 -0.0014003 -0.0023715 -0.00043008 -0.0073797 -0.0035427 -0.0029981 0 -0.014058 0 0.00054227 0 -0.0016298 0 0.0014317
2.0469 -0.0029578 0.0029238 -0.00038425 -0.0024943 -0.013959 0.0055709 0.0058138 0.0082361 0.00026973 -0.0021276 -0.0015036 5.8855 -0.00093079 0.0019208 0.00057728 0.0017379 -0.0031284 -0.0011196 -0.0032222 -0.0065671 -0.001978 0 -0.013917 0 0.0003094 0 -0.0013681 0 0.016769
2.0508 -0.0056208 0.0030654 -0.0042142 0.0033571 -0.01703 0.013536 0.0087725 0.010872 0.0045577 -0.0029917 -0.0038108 5.916 0.00050088 -0.001959 -0.00070814 0.0042348 -0.0037225 -0.0031733 -0.00026929 -0.0066125 0.00072315 0 -0.013629 0 0.00048206 0 -0.00061696 0 0.015556
2.0547 -0.0056233 0.0012699 -0.0047941 0.0079522 -0.010489 0.013778 0.007305 0.0076917 0.0025921 -0.0022331 -0.0028418 5.9421 0.0023188 -0.0047688 -0.0023688 0.0054249 -0.0038906 -0.0043114 0.00048163 -0.003577 0.0029723 0 -0.013237 0 0.00065229 0 0.00019895 0 0.0071734
2.0586 -0.0027612 -0.0015769 -0.0020848 0.010136 0.00067203 0.0079196 0.0021677 0.00036027 -0.0043864 -0.00033342 0.00080511 5.965 0.0033298 -0.0049546 -0.0023724 0.0055021 -0.0038605 -0.0023249 0.00015063 0.00053069 0.0024855 0 -0.012779 0 0.00036429 0 0.00058312 0 0.0027148
2.0625 0.0014174 -0.0037606 0.0017022 0.009998 0.0089164 0.00099813 -0.0037297 -0.0068894 -0.011412 0.0015247 0.0047722 5.9862 0.0030282 -0.0028023 -0.00015225 0.0048961 -0.0039774 0.0026782 3.0287e-05 0.0029795 -0.00103 0 -0.012421 0 -0.00033198 0 0.00031189 0 0.008409
2.0664 0.00443 -0.0038614 0.0033811 0.008345 0.0089126 -0.0020846 -0.0071732 -0.009895 -0.013313 0.0021625 0.0063233 6.0084 0.0019495 -0.00014977 0.0026237 0.0038725 -0.0042313 0.0078123 -9.2441e-05 0.0024197 -0.0054168 0 -0.012388 0 -0.00088124 0 -0.00039756 0 0.022865
2.0703 0.0044812 -0.0017235 0.0010805 0.0060591 0.00087125 0.00033783 -0.0064398 -0.0072147 -0.0083057 0.0012271 0.0040584 6.0344 0.0012779 0.0011584 0.0035869 0.0027394 -0.0042279 0.0094439 -0.0015207 -9.6135e-06 -0.0077699 0 -0.012723 0 -0.00077943 0 -0.0010391 0 0.038143
2.0742 0.0017785 0.0014278 -0.0040974 0.0037737 -0.0096154 0.0059371 -0.0021208 -0.0010332 0.00090157 -0.00048517 -0.0010594 6.0655 0.0019079 0.00065597 0.0020671 0.0021223 -0.0036565 0.0061392 -0.0046778 -0.0016133 -0.0068042 0 -0.01315 0 -0.00010031 0 -0.0011953 0 0.043542
2.0781 -0.0015173 0.0038055 -0.0085156 0.0018243 -0.015165 0.010161 0.0032865 0.004341 0.0091066 -0.0015263 -0.0060727 6.0995 0.0036286 -0.00070934 -0.00013984 0.0026247 -0.0027462 -8.1542e-06 -0.0078634 -0.00047121 -0.0038025 0 -0.013254 0 0.00055675 0 -0.00085173 0 0.030889
2.082 -0.0028052 0.0042264 -0.0084805 0.00026335 -0.011373 0.0092122 0.0067303 0.0053975 0.012105 -0.00080672 -0.0077135 6.1311 0.005135 -0.0017519 -0.00057185 0.0040457 -0.0021787 -0.0048886 -0.0083054 0.002771 -0.0013627 0 -0.012875 0 0.00064145 0 -0.00038953 0 -0.00045882
2.0859 -0.00095177 0.0028136 -0.0030176 -0.0010899 0.00029961 0.0024297 0.0062635 0.0017416 0.0091654 0.0016115 -0.0044829 6.1565 0.0049815 -0.0021878 0.0012929 0.0051359 -0.002482 -0.0055028 -0.0046811 0.0052798 -0.0011308 0 -0.012315 0 0.00016198 0 -0.00025263 0 -0.041471
2.0898 0.0028552 0.00080376 0.0051836 -0.0024374 0.013386 -0.0072257 0.0022007 -0.003801 0.0029985 0.0045111 0.0021731 6.177 0.0027592 -0.0026611 0.003374 0.0045105 -0.0034865 -0.0021151 0.0013332 0.0044067 -0.0025299 0 -0.012103 0 -0.00037286 0 -0.00057599 0 -0.076325
2.0938 0.0059784 -0.0003369 0.011448 -0.0036781 0.020452 -0.014775 -0.0029378 -0.0072852 -0.0023854 0.0062798 0.008478 6.1988 -0.00052287 -0.0037806 0.0031277 0.0020425 -0.0044091 0.0022492 0.0060818 9.693e-05 -0.0034956 0 -0.01251 0 -0.00049059 0 -0.0011066 0 -0.089949
2.0977 0.0062601 0.00014198 0.012205 -0.0042931 0.017688 -0.016049 -0.005848 -0.0063524 -0.0042175 0.0058836 0.010549 6.2287 -0.0032422 -0.0052801 0.00038801 -0.00074416 -0.0045216 0.0043437 0.0066951 -0.0047852 -0.0024206 0 -0.01328 0 -0.00020913 0 -0.0014868 0 -0.076485
2.1016 0.0035386 0.0018578 0.007265 -0.0036964 0.0071283 -0.01018 -0.0045093 -0.0016147 -0.002322 0.0034425 0.0069357 6.2684 -0.0044511 -0.0062069 -0.0021113 -0.0019567 -0.0037857 0.0030434 0.0031722 -0.0066229 0.00045352 0 -0.013844 0 3.6194e-05 0 -0.0016218 0 -0.04347
2.1055 -0.00034143 0.0035966 -0.00026285 -0.0018388 -0.0048217 -0.00025713 0.00042661 0.0040851 0.0012359 0.00014668 -0.0002128 6.3128 -0.004458 -0.0059163 -0.0013086 -0.0012028 -0.0028635 -0.00032453 -0.0019212 -0.003959 0.0033006 0 -0.013834 0 -0.00012011 0 -0.0017539 0 -0.0084693
2.1094 -0.0029317 0.0040855 -0.0061349 0.00053248 -0.011443 0.0084152 0.0059644 0.0077324 0.0036415 -0.0023549 -0.0062983 6.3534 -0.0041748 -0.0047918 0.0029756 -0.00011349 -0.0025082 -0.003572 -0.005628 0.0012848 0.004207 0 -0.013402 0 -0.00059318 0 -0.002151 0 0.010512
2.1133 -0.002878 0.0027596 -0.007592 0.0023452 -0.0097217 0.011546 0.0087042 0.0079284 0.002994 -0.002769 -0.0071756 6.3833 -0.0039492 -0.0039057 0.007514 -0.0007706 -0.0029196 -0.0054868 -0.0066204 0.0053169 0.0025301 0 -0.013042 0 -0.00095163 0 -0.0027217 0 0.005441
2.1172 -0.00070982 0.00010154 -0.004739 0.0030754 -0.0018878 0.0085368 0.0070829 0.0053339 -0.00064242 -0.00084366 -0.0019539 6.4016 -0.0031527 -0.003958 0.008587 -0.003474 -0.003641 -0.0063243 -0.0055301 0.0054508 -0.00088374 0 -0.01311 0 -0.00087016 0 -0.0029879 0 -0.016891
2.1211 0.0017016 -0.0026174 -7.3426e-05 0.0031981 0.0062654 0.002746 0.0023397 0.0018644 -0.0052142 0.0023801 0.0062396 6.4128 -0.0010216 -0.0045995 0.0055701 -0.0061759 -0.0040321 -0.0068313 -0.0037982 0.0020998 -0.0044882 0 -0.013506 0 -0.00045527 0 -0.00252 0 -0.038883
2.125 0.0024886 -0.0040471 0.0032381 0.0036981 0.0090925 -0.00095354 -0.0024367 -0.00050828 -0.0077308 0.0049766 0.012165 6.4249 0.0021304 -0.0048541 0.0015714 -0.0063699 -0.0038286 -0.0070484 -0.0024373 -0.0017513 -0.0069577 0 -0.013823 0 -0.00012928 0 -0.001445 0 -0.043036
2.1289 0.00098663 -0.0035258 0.0032001 0.0050348 0.0045513 0.00034077 -0.0044195 -0.00061687 -0.006004 0.0051607 0.011832 6.4452 0.0047312 -0.004202 0.00034694 -0.0036678 -0.0032856 -0.0061627 -0.0017295 -0.0029947 -0.0075942 0 -0.01377 0 -0.00021832 0 -0.000491 0 -0.023284
2.1328 -0.0019099 -0.001459 1.5839e-05 0.0065518 -0.0045895 0.005532 -0.0027954 0.0015374 -0.000188 0.0024386 0.0050491 6.4777 0.0052136 -0.0031706 0.0024956 -0.00038947 -0.0028586 -0.0035026 -0.0016651 -0.00069016 -0.0063059 0 -0.013454 0 -0.00066425 0 -0.00042312 0 0.010515
2.1367 -0.0043369 0.00093457 -0.0040848 0.0069631 -0.012439 0.010407 0.00094969 0.0047828 0.0069407 -0.0018865 -0.0045409 6.5202 0.0035684 -0.0027617 0.0047977 0.00062984 -0.0027952 0.00040247 -0.0022639 0.0035325 -0.0035788 0 -0.01325 0 -0.0011159 0 -0.0013343 0 0.038322
2.1406 -0.0045905 0.0023688 -0.006094 0.0055016 -0.013579 0.010723 0.0041857 0.0071604 0.011446 -0.0053654 -0.011874 6.5642 0.0015413 -0.0032602 0.0034832 -0.0010861 -0.0030123 0.0038229 -0.0033722 0.0069809 -0.00052059 0 -0.013419 0 -0.0012629 0 -0.0024706 0 0.042745
2.1445 -0.0021706 0.0022638 -0.003998 0.0026388 -0.0064857 0.0051901 0.004805 0.0068442 0.010731 -0.0059314 -0.013597 6.5985 0.0010738 -0.0036758 -0.00178 -0.0030854 -0.0032789 0.0049897 -0.0043585 0.0078731 0.0014094 0 -0.013859 0 -0.0010709 0 -0.0028318 0 0.020632
2.1484 0.0018257 0.0010455 0.0018114 -0.00032775 0.005297 -0.0037563 0.0023736 0.0033921 0.0054002 -0.0032922 -0.0098149 6.6149 0.0024033 -0.0025135 -0.0072416 -0.0024927 -0.0034391 0.003427 -0.0043121 0.0062596 0.001221 0 -0.014211 0 -0.00073235 0 -0.0020549 0 -0.014665
2.1523 0.0052319 -0.00021679 0.0084022 -0.0024114 0.015085 -0.011726 -0.0017289 -0.0014994 -0.00097812 0.00084061 -0.0035241 6.6151 0.0037411 0.00075008 -0.008556 0.00084801 -0.003461 0.00032449 -0.0027197 0.0035031 -0.00070739 0 -0.014179 0 -0.00045256 0 -0.00077141 0 -0.042251
2.1563 0.0060454 -0.0005693 0.0118 -0.0036722 0.017079 -0.015197 -0.0050889 -0.004645 -0.0042514 0.0038883 0.0015841 6.6113 0.0029791 0.0048823 -0.0049977 0.0038797 -0.0033555 -0.0023241 3.3425e-05 0.0010899 -0.0025853 0 -0.013757 0 -0.0003108 0 -6.7077e-05 0 -0.047687
2.1602 0.0036797 0.00019622 0.0094487 -0.0048343 0.010057 -0.013373 -0.0055459 -0.0034258 -0.0025923 0.0040835 0.0032993 6.6204 -0.00017217 0.007639 -0.00015244 0.0032209 -0.0031456 -0.0030695 0.0028658 -0.00021262 -0.0024333 0 -0.013191 0 -0.00029117 0 -0.00050523 0 -0.031923
2.1641 -0.00058715 0.0014518 0.0021031 -0.0062074 -0.0017003 -0.0081005 -0.0024547 0.0020584 0.0021928 0.0014973 0.0017759 6.6531 -0.0037554 0.0074692 0.0017042 -0.00133 -0.0029334 -0.0017962 0.0047299 -0.00044298 0.00021765 0 -0.012756 0 -0.00037108 0 -0.0016073 0 -0.0088125
2.168 -0.0043569 0.0022012 -0.0062649 -0.0070536 -0.011033 -0.0023128 0.0027002 0.0085278 0.0059586 -0.0022081 -0.0010532 6.7073 -0.0053522 0.0046971 -4.0292e-05 -0.0062619 -0.0029206 0.00050321 0.0052093 -6.9067e-05 0.0036541 0 -0.012595 0 -0.00053041 0 -0.0022835 0 0.0063085
2.1719 -0.0056195 0.0017565 -0.010762 -0.0061085 -0.012478 0.0017031 0.0068669 0.011481 0.0052006 -0.0049452 -0.0028174 6.7686 -0.0043618 0.0011562 -0.0016936 -0.0075276 -0.0032559 0.0025715 0.0045595 0.00038801 0.0051662 0 -0.012697 0 -0.00069385 0 -0.001825 0 0.007682
2.1758 -0.0040017 0.00018021 -0.0087055 -0.0028084 -0.0058024 0.0032365 0.0071648 0.0083706 -0.00042619 -0.0053729 -0.0019507 6.8209 -0.0024955 -0.0013533 0.00087024 -0.0044075 -0.003818 0.0035993 0.0033561 0.00053942 0.0032832 0 -0.012965 0 -0.00073043 0 -0.00053799 0 0.0013288
2.1797 -0.00087779 -0.0017559 -0.0014846 0.0019546 0.0039394 0.0030821 0.0029117 0.00062869 -0.0077988 -0.0033961 0.0016165 6.8561 -0.0019731 -0.0023763 0.0075987 -0.00021387 -0.0042011 0.0033891 0.0021605 0.00019727 -0.0008563 0 -0.013267 0 -0.00056058 0 0.00055907 0 -0.0023634
2.1836 0.0016947 -0.0030308 0.0062078 0.0063 0.0098769 0.0028093 -0.003508 -0.0071164 -0.012355 3.893e-05 0.0064053 6.8789 -0.003251 -0.0027688 0.013606 0.0009466 -0.0040153 0.0021367 0.0013419 -0.00060435 -0.0043148 0 -0.013461 0 -0.00025888 0 0.00067141 0 0.0015193
2.1875 0.0023776 -0.0029632 0.009372 0.0086613 0.0079659 0.0037913 -0.0078891 -0.010155 -0.011007 0.0034768 0.0099733 6.9008 -0.0046218 -0.0034939 0.013404 -0.0018014 -0.0032715 0.00023834 0.00091095 -0.0016748 -0.0047554 0 -0.013458 0 -8.2997e-06 0 -9.4992e-05 0 0.0086956
2.1914 0.001276 -0.0016021 0.0059666 0.0087854 -0.00037106 0.0063374 -0.007039 -0.0068574 -0.00405 0.0055127 0.010076 6.9306 -0.0041273 -0.0044972 0.0061315 -0.0052705 -0.002459 -0.0017132 0.00037738 -0.002821 -0.002341 0 -0.013312 0 7.7508e-05 0 -0.0009288 0 0.010582
2.1953 -0.00041063 0.00029501 -0.00173 0.0076299 -0.0093318 0.0092996 -0.001249 0.00039702 0.0050263 0.0053222 0.0060134 6.9682 -0.0018083 -0.0047627 -0.0032427 -0.0053914 -0.0021752 -0.0029603 -0.0010248 -0.0039511 0.00056675 0 -0.013227 0 7.5054e-05 0 -0.0011405 0 0.0025935
2.1992 -0.0013542 0.0016981 -0.00857 0.0063813 -0.012692 0.01052 0.0055895 0.0070369 0.011575 0.0031067 -0.00063088 7.0055 0.00011492 -0.0034722 -0.0080148 -0.0012386 -0.0026081 -0.0028984 -0.0035455 -0.0049983 0.0016155 0 -0.013417 0 0.00016132 0 -0.0007894 0 -0.011803
2.2031 -0.00088593 0.0019306 -0.0098474 0.0055315 -0.0078898 0.0081192 0.0085924 0.0093489 0.012434 0.00017575 -0.0066096 7.0343 -0.00054405 -0.0011065 -0.0054188 0.0040668 -0.0033552 -0.0015898 -0.0061003 -0.0057639 0.00051503 0 -0.013887 0 0.00039073 0 -0.00051835 0 -0.024401
2.207 0.00082992 0.0011169 -0.0043204 0.0047349 0.0024228 0.0019525 0.0054347 0.006578 0.0077076 -0.0016406 -0.0088988 7.0528 -0.0035135 0.00064782 0.0013042 0.0063744 -0.0037736 -1.2859e-05 -0.00647 -0.0059514 -0.00096505 0 -0.014364 0 0.00058893 0 -0.00081586 0 -0.029239
2.2109 0.0030778 0.00013252 0.0049871 0.0033733 0.012208 -0.005818 -0.0018264 0.00089587 0.00071634 -0.0011189 -0.0066976 7.0666 -0.0059684 0.00022806 0.0061647 0.0043573 -0.0035467 0.00035613 -0.0029366 -0.0054819 -0.00097807 0 -0.014484 0 0.00051295 0 -0.0014862 0 -0.026831
2.2148 0.0049398 2.1878e-05 0.012688 0.0011989 0.015879 -0.011688 -0.0081219 -0.0043092 -0.0039211 0.0014145 -0.0020248 7.0842 -0.0050501 -0.002352 0.0057727 0.00043079 -0.0029454 -0.0014863 0.0037379 -0.0047734 0.00041834 0 -0.014115 0 0.00013608 0 -0.0018653 0 -0.022502
2.2188 0.0055634 0.0012304 0.014402 -0.0014491 0.011654 -0.012856 -0.00897 -0.0064377 -0.0030874 0.00415 0.0016972 7.111 -0.00064056 -0.0052259 0.0018133 -0.0019416 -0.0025494 -0.0052041 0.0099689 -0.0045353 0.0012572 0 -0.01349 0 -0.00025142 0 -0.0015377 0 -0.021259
2.2227 0.0044758 0.003193 0.0094376 -0.0038449 0.0024357 -0.0089817 -0.0036359 -0.0048395 0.0027726 0.0050142 0.0021101 7.1464 0.0043257 -0.0059249 -0.0013093 -0.0016181 -0.0027124 -0.0090719 0.011605 -0.0050681 -0.00033695 0 -0.013021 0 -0.00027188 0 -0.00079587 0 -0.02406
2.2266 0.0019749 0.0046322 0.0011155 -0.0051916 -0.0061453 -0.0023855 0.0044361 -0.00082861 0.0097218 0.0032121 -0.00044468 7.1855 0.0063929 -0.003242 -0.00098457 -0.00044129 -0.003274 -0.010906 0.0073474 -0.0057042 -0.0041103 0 -0.012943 0 0.00017865 0 -0.00035301 0 -0.028021
2.2305 -0.00073405 0.0044148 -0.0054497 -0.0048853 -0.0092086 0.0034757 0.010098 0.003139 0.01272 -0.00012024 -0.0033844 7.2231 0.004591 0.0017321 0.0013871 -0.0008093 -0.0037552 -0.0094093 0.00034156 -0.0051212 -0.0076609 0 -0.013132 0 0.00079991 0 -0.00060271 0 -0.029128
2.2344 -0.0020672 0.0023692 -0.0066369 -0.0027814 -0.0055214 0.0061525 0.0099525 0.0046871 0.0089577 -0.0027221 -0.0040056 7.256 0.0011139 0.0062305 0.0023389 -0.0029693 -0.0038019 -0.0050355 -0.0039005 -0.002515 -0.0085514 0 -0.013273 0 0.0011385 0 -0.0011937 0 -0.024506
2.2383 -0.0011595 -0.00054675 -0.0025518 0.00054183 0.0018694 0.0054993 0.004355 0.0027362 -8.9187e-05 -0.0028718 -0.0015142 7.2841 -0.00085943 0.007666 0.000144 -0.0049103 -0.0034421 0.00019883 -0.0019167 0.0013426 -0.0065681 0 -0.013212 0 0.00098831 0 -0.0013768 0 -0.01308
2.2422 0.0012638 -0.0028722 0.0032075 0.003793 0.0076144 0.0033756 -0.0031699 -0.0017921 -0.0093964 -0.00061699 0.0025899 7.3084 -1.6026e-05 0.0053835 -0.0034327 -0.0047717 -0.0029615 0.0038121 0.0046843 0.0042881 -0.0039473 0 -0.013106 0 0.00054934 0 -0.00078885 0 0.0043105
2.2461 0.00315 -0.0036048 0.0060357 0.0055323 0.0074609 0.0021781 -0.0083507 -0.0063152 -0.01357 0.00234 0.005846 7.3307 0.0022442 0.0010608 -0.0050373 -0.0029749 -0.0025969 0.0041701 0.010435 0.0043054 -0.0033149 0 -0.01323 0 0.00019866 0 0.00012419 0 0.0243
2.25 0.0026032 -0.0027933 0.0033884 0.0051108 0.0010067 0.0032934 -0.0086509 -0.0080665 -0.010329 0.0039232 0.0065737 7.3538 0.0035432 -0.002499 -0.0031667 -0.001717 -0.0023779 0.0012719 0.010623 0.001218 -0.0052765 0 -0.013625 0 0.00011893 0 0.00049691 0 0.040857
2.2539 -0.00046645 -0.0013598 -0.0035536 0.0032728 -0.0079295 0.0063693 -0.0043916 -0.0059477 -0.0019186 0.0030957 0.0046307 7.3816 0.0029097 -0.0032805 0.00036037 -0.0024627 -0.0022295 -0.0033483 0.0053025 -0.0029821 -0.0079247 0 -0.013977 0 0.00016883 0 -0.00011218 0 0.047383
2.2578 -0.0039678 -0.00034758 -0.010629 0.0017453 -0.013634 0.009617 0.0017913 -0.0014384 0.0064784 0.00041162 0.000934 7.4161 0.0014553 -0.001292 0.0022493 -0.0042905 -0.0021462 -0.0074719 -0.00088721 -0.0055667 -0.0086871 0 -0.013887 0 0.00011174 0 -0.0012499 0 0.04082
2.2617 -0.0050607 -0.00019815 -0.013295 0.0019243 -0.012108 0.010804 0.0065325 0.0023077 0.010129 -0.0025144 -0.0033852 7.4554 0.00090953 0.0017319 0.00090056 -0.0049705 -0.0022103 -0.0093459 -0.0029507 -0.0050838 -0.0067136 0 -0.013292 0 -6.5767e-05 0 -0.0019445 0 0.024558
2.2656 -0.0023932 -0.0005647 -0.00941 0.0036473 -0.0036695 0.0084265 0.0074764 0.0027098 0.007614 -0.004077 -0.0072906 7.4931 0.0017653 0.0038527 -0.0022595 -0.0035762 -0.0024494 -0.0085824 5.0897e-05 -0.0022438 -0.0035471 0 -0.012609 0 -0.00010727 0 -0.001581 0 0.006738
2.2695 0.0026645 -0.00071044 -0.00054895 0.0051452 0.0071706 0.0025966 0.0044476 -0.00029125 0.0013881 -0.0035483 -0.0096375 7.5218 0.0030074 0.0044417 -0.0044413 -0.0016683 -0.0027413 -0.0063424 0.0043807 0.00097172 -0.0015376 0 -0.012438 0 0.00022553 0 -0.00044587 0 -0.005729
2.2734 0.0068821 -0.0001099 0.0088643 0.0043587 0.014492 -0.0047609 -0.00041999 -0.0041457 -0.0040861 -0.0013384 -0.0092267 7.5392 0.0035542 0.0044763 -0.0042944 -0.0016218 -0.0029066 -0.0046208 0.0052331 0.0030091 -0.0016363 0 -0.013075 0 0.00083764 0 0.00055904 0 -0.012621
2.2773 0.0075126 0.0011953 0.014031 0.00062589 0.01461 -0.010657 -0.0037729 -0.0056132 -0.0052202 0.0013216 -0.0055669 7.5519 0.0036826 0.0054066 -0.0030138 -0.0038467 -0.0028925 -0.0049295 0.0011114 0.0036694 -0.0027194 0 -0.014254 0 0.0013093 0 0.00073518 0 -0.020122
2.2813 0.0042723 0.0026654 0.012457 -0.0046289 0.0082211 -0.012549 -0.0030027 -0.0032194 -0.0014032 0.0030282 0.00024269 7.5718 0.0047747 0.0075869 -0.0027881 -0.0059984 -0.0028204 -0.0071639 -0.0050344 0.0036154 -0.0029966 0 -0.015341 0 0.0012456 0 0.00015296 0 -0.034297
2.2852 -0.00057449 0.0036102 0.0053638 -0.0087767 -0.00026551 -0.0098438 0.0019307 0.0016569 0.0047828 0.0029093 0.0056247 7.6073 0.0076031 0.0096781 -0.0043257 -0.005226 -0.0028302 -0.0095263 -0.0087358 0.0032654 -0.0019818 0 -0.015793 0 0.00062587 0 -0.00053346 0 -0.053763
2.2891 -0.0039922 0.0035473 -0.0029639 -0.0097313 -0.0056844 -0.0043495 0.0081001 0.0058531 0.0091903 0.0010946 0.008014 7.6553 0.011008 0.0096372 -0.0060175 -0.0012127 -0.0029061 -0.009771 -0.0080342 0.0023633 -0.00099866 0 -0.015496 0 -0.00018854 0 -0.00077514 0 -0.068337
2.293 -0.0043202 0.0024019 -0.0076152 -0.0072171 -0.0053756 0.00080398 0.011252 0.0067259 0.0086051 -0.0013248 0.0066998 7.7018 0.012497 0.0065251 -0.0055509 0.0032245 -0.0029116 -0.0070094 -0.0048582 0.00059591 -0.0017276 0 -0.014742 0 -0.00078121 0 -0.00061549 0 -0.065604
2.2969 -0.0021524 0.00052888 -0.0059629 -0.0027047 -0.00069145 0.0031967 0.0086849 0.0038928 0.0027403 -0.0029283 0.0033808 7.7312 0.010346 0.0015658 -0.0023353 0.0047397 -0.0028115 -0.0026617 -0.0027661 -0.0016067 -0.0043049 0 -0.013966 0 -0.0010023 0 -0.00052634 0 -0.040423
2.3008 0.00051038 -0.0014076 0.00066248 0.00173 0.0041116 0.0026844 0.0013991 -0.00077439 -0.0054252 -0.0028721 0.00076295 7.7384 0.0052257 -0.0025566 0.0016506 0.002662 -0.0028042 0.00040635 -0.0035386 -0.0031484 -0.0069547 0 -0.013484 0 -0.0009831 0 -0.00082034 0 0.00029462
2.3047 0.0019129 -0.002678 0.007686 0.0046392 0.0047975 0.0013195 -0.0062235 -0.0046535 -0.011298 -0.0014457 0.00030281 7.7339 -0.00019889 -0.0036783 0.0034223 -0.00048982 -0.0031461 0.00010662 -0.0059052 -0.0032435 -0.0076089 0 -0.013406 0 -0.00088766 0 -0.0012743 0 0.04124
2.3086 0.0016454 -0.0028144 0.010134 0.0057189 1.1346e-05 0.0016574 -0.0092734 -0.0060838 -0.011477 0.00018457 0.0010944 7.7373 -0.0033132 -0.0017764 0.0015352 -0.0017 -0.0038029 -0.0030162 -0.0072841 -0.0022293 -0.0059632 0 -0.013672 0 -0.0007185 0 -0.0013493 0 0.067624
2.3125 0.00053495 -0.0018826 0.0059047 0.0055273 -0.0077178 0.0047212 -0.0057711 -0.0051102 -0.0059693 0.00089787 0.0009375 7.7636 -0.0033727 0.001147 -0.00264 -0.00053793 -0.0043245 -0.0059624 -0.0064208 -0.0012674 -0.0039112 0 -0.0141 0 -0.00039496 0 -0.00077162 0 0.072499
2.3164 -0.00026762 -0.0004954 -0.0027091 0.0048763 -0.013478 0.0091413 0.0018426 -0.0030148 0.0017687 0.00048656 -0.0013675 7.8136 -0.0015914 0.0028029 -0.0059514 0.00057273 -0.0041776 -0.0055792 -0.004221 -0.0011933 -0.003811 0 -0.014425 0 1.8271e-05 0 0.00012231 0 0.05792
2.3203 -0.00012862 0.00052402 -0.0104 0.0043554 -0.013094 0.012054 0.0083924 -0.0012589 0.0071739 -0.00024081 -0.0046267 7.8743 0.00028795 0.0024503 -0.005861 -0.00086551 -0.0032863 -0.0012228 -0.0022486 -0.0017481 -0.0061323 0 -0.014388 0 0.00024776 0 0.0006293 0 0.031034
2.3242 0.0008396 0.00066896 -0.012308 0.0041119 -0.0059392 0.011021 0.0096363 -0.00064063 0.00772 -0.00019715 -0.0061077 7.9296 0.0014297 0.0012531 -0.0022578 -0.0045578 -0.0022395 0.004465 -0.00083932 -0.0020364 -0.0087059 0 -0.013905 0 4.2154e-05 0 0.00028366 0 -0.00036929
2.3281 0.0020585 0.00010218 -0.007238 0.0038085 0.0044028 0.0055867 0.0051851 -0.0010643 0.0045159 0.0010359 -0.0039394 7.9708 0.0021332 0.00095099 0.0025911 -0.0074976 -0.0018713 0.0074531 0.0010159 -0.0016929 -0.0084111 0 -0.013183 0 -0.00053228 0 -0.00074028 0 -0.029483
2.332 0.0028669 -0.00045922 0.0015871 0.0027631 0.012194 -0.0024674 -0.0014754 -0.0018424 0.0011021 0.0028262 0.0010589 8.0008 0.0030053 0.0021496 0.0057205 -0.0069311 -0.0025318 0.0054273 0.0040031 -0.0014052 -0.0039391 0 -0.012625 0 -0.0010798 0 -0.0017781 0 -0.049863
2.3359 0.0027738 -0.00028866 0.0087342 0.00035298 0.013134 -0.010136 -0.0057524 -0.0022338 0.00040635 0.0039291 0.0057338 8.0282 0.0041601 0.0038084 0.0054612 -0.0031548 -0.0037254 -0.00042712 0.0070742 -0.002118 0.0027467 0 -0.012561 0 -0.0012131 0 -0.0022101 0 -0.055437
2.3398 0.0016225 0.00076368 0.010141 -0.003412 0.0071662 -0.014686 -0.0052962 -0.0019366 0.0023517 0.0033266 0.0068425 8.0599 0.0051935 0.0043126 0.0024228 0.00068446 -0.0045051 -0.0064095 0.0080743 -0.0037456 0.0075866 0 -0.012991 0 -0.0009151 0 -0.0018982 0 -0.042762
2.3438 -0.00027044 0.002098 0.0055966 -0.0075428 -0.0014345 -0.014819 -0.0014222 -0.0013054 0.0040856 0.00082915 0.0033432 8.097 0.0056674 0.0030254 -0.001061 0.0015094 -0.0042998 -0.0091589 0.0059191 -0.0048905 0.0073954 0 -0.013598 0 -0.00053532 0 -0.0011935 0 -0.014018
2.3477 -0.0021228 0.0027631 -0.0014563 -0.010377 -0.0068982 -0.011102 0.0022632 -0.0011283 0.0025827 -0.0028707 -0.002993 8.1366 0.0053795 0.00084357 -0.0025741 -0.0010223 -0.0034151 -0.0079719 0.0020163 -0.0040753 0.0023196 0 -0.014017 0 -0.00040046 0 -0.00059529 0 0.022241
2.3516 -0.0030222 0.0021443 -0.0064243 -0.010517 -0.0058569 -0.0055979 0.0027323 -0.0020064 -0.002627 -0.006543 -0.0088615 8.1754 0.0041949 -0.00068074 -0.0012736 -0.0046117 -0.0027313 -0.0047914 -0.00072958 -0.0013242 -0.0041185 0 -0.014124 0 -0.00044144 0 -0.00040098 0 0.054087
2.3555 -0.0025152 0.00042927 -0.0065367 -0.0077931 0.00037133 -0.00088389 -0.00036074 -0.0037143 -0.0089026 -0.0088736 -0.011401 8.2116 0.0019308 -0.00070108 0.0015455 -0.0067313 -0.0028826 -0.0021867 -0.00052035 0.0015949 -0.0074332 0 -0.014081 0 -0.00025454 0 -0.00059714 0 0.071467
2.3594 -0.0010379 -0.0014983 -0.0023641 -0.003484 0.0067332 0.0012242 -0.0047468 -0.0050905 -0.012493 -0.0089105 -0.0094958 8.2437 -0.0012629 0.00039923 0.0034434 -0.006698 -0.0036924 -0.0012917 0.0016701 0.0026737 -0.005272 0 -0.014121 0 0.00043049 0 -0.00096846 0 0.070561
2.3633 0.00024227 -0.0026569 0.0028581 0.00045378 0.0079888 0.00065421 -0.0074006 -0.0047248 -0.011336 -0.006505 -0.0039486 8.27 -0.0043674 0.0016921 0.0027742 -0.0054989 -0.0043874 -0.0014185 0.0030645 0.0014933 0.0010138 0 -0.014307 0 0.0013556 0 -0.0012511 0 0.054911
2.3672 0.00019261 -0.0026177 0.0054112 0.0026275 0.0023822 -0.00088169 -0.0066068 -0.0020656 -0.006393 -0.0025942 0.0030788 8.2902 -0.0056635 0.0027337 0.00011304 -0.0040949 -0.0043582 -0.0013258 0.0017766 -0.00045741 0.0073805 0 -0.014491 0 0.0018633 0 -0.0012294 0 0.03313
2.3711 -0.0014221 -0.0017424 0.0033477 0.0029913 -0.0071079 -0.001026 -0.0028266 0.0019057 -0.00067286 0.0010196 0.0088343 8.307 -0.0039186 0.003813 -0.0021063 -0.0024349 -0.0037197 -0.00063689 -0.0013958 -0.0013017 0.0099077 0 -0.014497 0 0.001484 0 -0.00080876 0 0.014729
2.375 -0.0036453 -0.00086062 -0.0024208 0.002615 -0.014746 0.0014925 0.0018978 0.0050921 0.0029654 0.0025575 0.010878 8.3261 0.00027676 0.0052304 -0.0016653 -0.00022422 -0.0031502 -3.7372e-05 -0.0038 -0.00056476 0.0074166 0 -0.014299 0 0.00042436 0 -0.00010327 0 0.0060532
2.3789 -0.004885 -0.00064566 -0.0086724 0.0026785 -0.015813 0.0057279 0.0052558 0.0056276 0.0034157 0.0014023 0.0081513 8.352 0.0044187 0.0065184 0.0013083 0.0018254 -0.0032026 -0.00029745 -0.0035039 0.00060523 0.0020787 0 -0.014025 0 -0.00054354 0 0.00053858 0 0.0079149
2.3828 -0.0039757 -0.0011424 -0.011692 0.0035061 -0.009606 0.0089389 0.0057789 0.0032 0.0014135 -0.0013721 0.0018028 8.3844 0.0057213 0.0065897 0.0041349 0.0021802 -0.0037799 -0.0013339 -0.0010754 0.00093928 -0.0023552 0 -0.013815 0 -0.00072378 0 0.00068479 0 0.015861
2.3867 -0.0010238 -0.0017707 -0.0094053 0.0043574 0.00025233 0.0084244 0.0033328 -0.00067225 -0.0014132 -0.0036621 -0.0050328 8.4185 0.0033119 0.0047768 0.0037696 0.00020428 -0.0042667 -0.0023061 0.0010876 0.00055755 -0.0033625 0 -0.013707 0 -7.5901e-05 0 0.00012065 0 0.023004
2.3906 0.0025448 -0.0017762 -0.0026949 0.0040647 0.0082318 0.0035092 -0.00093761 -0.0036606 -0.003494 -0.0038419 -0.008859 8.4496 -0.00091877 0.0016919 -0.00036925 -0.0025937 -0.0041455 -0.002512 0.0010749 0.00075725 -0.0013946 0 -0.013685 0 0.00080799 0 -0.00092658 0 0.024065
2.3945 0.0047892 -0.00079757 0.0049266 0.0019832 0.010345 -0.003795 -0.0050548 -0.0041964 -0.0037787 -0.0019703 -0.008033 8.4774 -0.0037023 -0.0010662 -0.0055381 -0.0035897 -0.0034759 -0.0020064 -0.00090389 0.0022601 0.00074138 0 -0.013774 0 0.0012811 0 -0.0018763 0 0.018271
2.3984 0.0044332 0.00084763 0.0092627 -0.0014477 0.0064504 -0.0099831 -0.0070122 -0.0024396 -0.0019672 0.0003102 -0.0039342 8.5062 -0.0029583 -0.0021718 -0.0078234 -0.001636 -0.0027974 -0.0012869 -0.0030378 0.0039052 0.00033377 0 -0.014025 0 0.0011984 0 -0.0021863 0 0.0091709
2.4023 0.0017065 0.0023442 0.0079755 -0.0049018 8.3989e-05 -0.01226 -0.0057949 1.7169e-05 0.0012144 0.0011322 2.1677e-05 8.5392 0.00060815 -0.0015916 -0.0055912 0.0015196 -0.0026067 -0.00052245 -0.0038221 0.0034478 -0.0029585 0 -0.01438 0 0.00092826 0 -0.0017467 0 0.0014613
2.4063 -0.0016891 0.0028992 0.0021372 -0.0069561 -0.0039301 -0.010192 -0.002117 0.001409 0.0039976 -9.9061e-05 0.00096103 8.5735 0.0041995 -0.00036788 -0.0010983 0.0027769 -0.0029484 0.0006663 -0.0033149 -0.0001186 -0.0068845 0 -0.014588 0 0.00086924 0 -0.00093721 0 -0.0027648
2.4102 -0.003551 0.0022485 -0.0043382 -0.0069383 -0.0025828 -0.0057261 0.0017827 0.0010548 0.0043651 -0.0022946 -0.0012496 8.6019 0.0052462 0.00056085 0.0013965 0.00083188 -0.0034766 0.0025461 -0.0025949 -0.0051152 -0.0085875 0 -0.014356 0 0.0010122 0 -0.00029802 0 -0.0053683
2.4141 -0.0025724 0.00081721 -0.0071762 -0.0052825 0.0033776 -0.0016986 0.0034594 -0.00026832 0.0015221 -0.0036263 -0.0039797 8.6196 0.0033443 0.0012345 -0.00051939 -0.0023738 -0.0038424 0.0045126 -0.0022495 -0.0083552 -0.0070345 0 -0.013654 0 0.0010083 0 -0.00010777 0 -0.0099638
2.418 0.00069579 -0.00056767 -0.0045669 -0.0031717 0.0098351 3.579e-05 0.001956 -0.0010167 -0.0030832 -0.0029604 -0.0040508 8.6309 0.00027014 0.0023129 -0.0051026 -0.0036201 -0.0039683 0.0052555 -0.0016589 -0.0080645 -0.0037309 0 -0.012855 0 0.00064067 0 -0.00023581 0 -0.017875
2.4219 0.00404 -0.0012205 0.0015838 -0.0017049 0.011848 -0.00038308 -0.0014065 -8.2897e-05 -0.0064078 -0.0006115 -0.00042823 8.6481 -0.0017218 0.0039189 -0.0079269 -0.0018588 -0.0039696 0.0038939 0.00017305 -0.0057147 -0.001122 0 -0.012506 0 0.00015769 0 -0.00036253 0 -0.025457
2.4258 0.0049732 -0.0010391 0.0068756 -0.0011564 0.0068581 -0.001193 -0.0039216 0.0023357 -0.0060607 0.0020329 0.0047514 8.6817 -0.0017151 0.0050565 -0.0059169 0.00057857 -0.0038992 0.00097478 0.0032608 -0.0047848 -0.00024588 0 -0.012858 0 7.0874e-05 0 -0.00031699 0 -0.02501
2.4297 0.002491 -0.00055204 0.0073141 -0.00085586 -0.0034298 -0.0003869 -0.003554 0.0047732 -0.0024561 0.003501 0.0076016 8.7318 -0.00057717 0.004441 -0.00026262 0.00051697 -0.0036658 -0.001786 0.0063439 -0.0074297 7.7192e-05 0 -0.013614 0 0.00059764 0 -0.00020128 0 -0.0090154
2.4336 -0.0020482 -0.00053337 0.0019467 0.00020218 -0.013797 0.0028214 -0.00059447 0.0054111 0.0011457 0.0030002 0.0052433 8.7863 0.00010781 0.0020355 0.0045339 -0.0023517 -0.0032285 -0.0028883 0.0080384 -0.0122 0.0017105 0 -0.014146 0 0.0013352 0 -0.0002179 0 0.024682
2.4375 -0.0056846 -0.0014327 -0.0064934 0.0024577 -0.018589 0.0073242 0.0024696 0.0033002 0.0011284 0.00059043 -0.0021137 8.8304 -0.00049397 -0.00035414 0.0046844 -0.0046872 -0.0028063 -0.0022225 0.0081742 -0.015091 0.0048565 0 -0.014058 0 0.0015501 0 -0.00042073 0 0.069588
2.4414 -0.0058643 -0.0029987 -0.013288 0.0052825 -0.015254 0.010643 0.0028658 -0.0008806 -0.0033077 -0.0029787 -0.011131 8.8577 -0.0018421 -0.00033 0.00054913 -0.0028444 -0.0027904 -0.00087053 0.0078172 -0.013054 0.0073538 0 -0.01354 0 0.00085212 0 -0.00066161 0 0.11116
2.4453 -0.0022901 -0.0043631 -0.01461 0.0072859 -0.0060224 0.010394 -0.0002355 -0.0050524 -0.0090073 -0.0064263 -0.017219 8.8754 -0.0025939 0.0029205 -0.0036631 0.0029567 -0.003375 0.00018781 0.0079145 -0.0067612 0.0065435 0 -0.013182 0 -0.00038766 0 -0.00076879 0 0.13176
2.4492 0.0027806 -0.0045601 -0.0097441 0.0072189 0.0034628 0.0058718 -0.0049441 -0.0068907 -0.010979 -0.0081608 -0.017078 8.8982 -0.0017364 0.0075421 -0.0036466 0.0081875 -0.0042736 0.0010034 0.0080629 -9.3888e-05 0.0020402 0 -0.013397 0 -0.0012931 0 -0.0007381 0 0.11865
2.4531 0.0060816 -0.003163 -0.0013804 0.0048049 0.0077556 -0.0012429 -0.0079511 -0.0052489 -0.0062907 -0.0068764 -0.010469 8.9363 0.00064117 0.010221 0.0012118 0.0082176 -0.0048604 0.0021817 0.0068526 0.00309 -0.0033619 0 -0.014004 0 -0.0011999 0 -0.00071687 0 0.071575
2.457 0.0056188 -0.00062316 0.0060805 0.0009083 0.0050913 -0.0076494 -0.006906 -0.00096078 0.0033423 -0.002481 -0.00038546 8.987 0.00341 0.0087983 0.007364 0.0031417 -0.0046701 0.0035904 0.0035521 0.0019173 -0.0058029 0 -0.014391 0 -0.00018877 0 -0.00080421 0 0.0055203
2.4609 0.0020074 0.0019283 0.0090848 -0.0030106 -0.00157 -0.010345 -0.0020815 0.0035391 0.012403 0.0033237 0.0083984 9.0368 0.0051274 0.0040127 0.010216 -0.0018507 -0.0038138 0.0038956 -0.00064349 -0.0013234 -0.0037341 0 -0.014107 0 0.0010225 0 -0.00090337 0 -0.054472
2.4648 -0.0020859 0.0033147 0.0068396 -0.0056911 -0.006637 -0.0085157 0.0038231 0.0056088 0.015301 0.0075959 0.011739 9.0708 0.0049023 -0.0011908 0.0079132 -0.0013531 -0.0029124 0.0017673 -0.0032852 -0.003583 0.00059405 0 -0.013303 0 0.0016857 0 -0.00080639 0 -0.085171
2.4688 -0.0039033 0.0029932 0.0015248 -0.0065866 -0.0057099 -0.0040875 0.0074583 0.0039765 0.010197 0.0078399 0.0083533 9.0834 0.0029057 -0.0041656 0.0025113 0.0047794 -0.0025944 -0.0023441 -0.0028067 -0.0035746 0.0030657 0 -0.01259 0 0.0015636 0 -0.0004294 0 -0.077391
2.4727 -0.0024709 0.0013488 -0.0032387 -0.0059067 0.001406 -0.0004402 0.0068495 -0.00046895 0.00015889 0.0037469 0.00064842 9.0819 0.00026995 -0.0046192 -0.0021713 0.010932 -0.0030037 -0.0059145 -5.8805e-05 -0.002247 0.0013867 0 -0.012463 0 0.00097066 0 6.2142e-05 0 -0.040752
2.4766 0.00091664 -0.00057974 -0.0046889 -0.0043573 0.010462 -9.3532e-05 0.0023964 -0.0051632 -0.0089933 -0.0023992 -0.0065357 9.0817 -0.0015768 -0.0044205 -0.0037646 0.010999 -0.0037455 -0.006311 0.0023757 -0.0012675 -0.0028779 0 -0.012836 0 0.00038264 0 0.00039058 0 0.0026937
2.4805 0.0037852 -0.0017571 -0.0025708 -0.0028039 0.015444 -0.0029559 -0.0035477 -0.0073418 -0.012439 -0.0071269 -0.0087494 9.0966 -0.0017886 -0.0054697 -0.0027518 0.0043717 -0.0042789 -0.00338 0.0025428 -0.0013615 -0.0058441 0 -0.013164 0 4.6012e-05 0 0.00043321 0 0.031965
2.4844 0.0042133 -0.0017636 0.00088463 -0.0019247 0.012452 -0.0063761 -0.0080194 -0.0056436 -0.009104 -0.0080314 -0.0046736 9.1309 -0.00064801 -0.0077049 -0.0012122 -0.0033461 -0.0043709 -9.7323e-06 0.00089512 -0.0020562 -0.0049936 0 -0.013009 0 -8.2723e-05 0 0.00033467 0 0.038637
2.4883 0.0019912 -0.00098369 0.0026032 -0.0018598 0.0023229 -0.0069692 -0.0089014 -0.000925 -0.0018295 -0.0052134 0.0030637 9.1781 0.00063717 -0.009104 -0.00055007 -0.0057195 -0.0042151 0.00027101 -0.00027236 -0.0026352 -0.0015356 0 -0.012487 0 -0.00012629 0 0.0003348 0 0.028847
2.4922 -0.0014224 -0.00028436 0.00081726 -0.0020246 -0.0096624 -0.002959 -0.005876 0.0041844 0.0047317 -0.00090115 0.0096406 9.2261 0.00082523 -0.0076134 -0.00046973 -0.0017166 -0.0041657 -0.0033596 0.00080713 -0.0029383 0.00077869 0 -0.012166 0 -0.00010855 0 0.00048793 0 0.015758
2.4961 -0.0039149 -0.00042301 -0.0037268 -0.0013797 -0.016855 0.004526 -0.00057623 0.0067751 0.0069386 0.0022887 0.011202 9.2653 -0.00039398 -0.0031635 0.00011594 0.0033979 -0.0043848 -0.0079659 0.0035396 -0.0031566 -0.00075084 0 -0.012514 0 8.0273e-06 0 0.00057991 0 0.0093691
2.5 -0.0039721 -0.0015654 -0.0082912 0.00079484 -0.015268 0.011999 0.0041481 0.0054009 0.0040527 0.0030304 0.0072265 9.2941 -0.00211 0.0020695 0.0015364 0.0034039 -0.0047237 -0.0093593 0.0055124 -0.0031425 -0.0051633 0 -0.01344 0 0.00018214 0 0.00035208 0 0.011352
2.5039 -0.0014854 -0.0031859 -0.00998 0.0040967 -0.006083 0.015597 0.0056603 0.0010516 -0.0016297 0.0017554 0.00050545 9.3177 -0.0028587 0.0053163 0.0028874 -0.0026223 -0.0048954 -0.005963 0.0048883 -0.0023086 -0.0086326 0 -0.014357 0 0.00027928 0 -0.00018648 0 0.017218
2.5078 0.002216 -0.0043696 -0.0075905 0.0069128 0.0049926 0.013269 0.0030588 -0.0033363 -0.0062517 -0.00012036 -0.0050457 9.3421 -0.0017716 0.0052494 0.0030136 -0.0093714 -0.0047276 -0.00034508 0.002263 -0.00035005 -0.0078713 0 -0.014691 0 0.00022993 0 -0.00069162 0 0.021898
2.5117 0.0050654 -0.0043202 -0.0022746 0.0073609 0.011222 0.0059273 -0.0021252 -0.0047049 -0.006631 -0.0013318 -0.0070135 9.3687 0.00066773 0.0026875 0.0017915 -0.010577 -0.0042671 0.0031615 0.00010548 0.0021105 -0.0029785 0 -0.014349 0 0.00016341 0 -0.00076261 0 0.023267
2.5156 0.0053717 -0.0028041 0.0032907 0.0046778 0.0090657 -0.0030417 -0.0067137 -0.0019774 -0.0021221 -0.0013998 -0.0057114 9.3937 0.0028496 -0.00039243 0.00035364 -0.0052151 -0.0036963 0.002521 0.00030608 0.0038746 0.002769 0 -0.013729 0 0.00031568 0 -0.00031594 0 0.021775
2.5195 0.0028132 -0.00032215 0.0065266 -7.5302e-05 0.00043565 -0.0096243 -0.0078787 0.0030136 0.0048906 -0.00058993 -0.0034277 9.413 0.0030866 -0.0024193 8.0664e-05 0.0015221 -0.0031937 -0.00022354 0.0022716 0.0042829 0.0057707 0 -0.013325 0 0.00076381 0 0.00030686 0 0.018571
2.5234 -0.0012617 0.0020769 0.0063072 -0.0046702 -0.008568 -0.011382 -0.0050778 0.0066135 0.010249 0.00042441 -0.0025632 9.4283 0.00074275 -0.0030003 0.0014185 0.003361 -0.002869 -0.0012229 0.0035068 0.0038802 0.0048784 0 -0.013316 0 0.0012654 0 0.00061055 0 0.015018
2.5273 -0.0045317 0.0032821 0.0033516 -0.0072646 -0.011675 -0.0087629 -0.00048071 0.0059018 0.01045 0.00085288 -0.0040576 9.4476 -0.0033068 -0.0025447 0.0036235 -0.0009717 -0.0027733 0.0011222 0.0021725 0.0038199 0.0017521 0 -0.013497 0 0.0014081 0 0.00034715 0 0.013437
2.5313 -0.0051012 0.002704 -0.00035468 -0.0075568 -0.0066001 -0.00468 0.0025642 0.00094508 0.0048605 5.5192e-05 -0.0069726 9.4792 -0.0071423 -0.001504 0.0055092 -0.0066911 -0.0029101 0.0044467 -0.00088107 0.0045899 -0.0010842 0 -0.013539 0 0.00096112 0 -0.00031722 0 0.016552
2.5352 -0.0027547 0.00065336 -0.0026629 -0.0065933 0.0034496 -0.0024965 0.0019696 -0.0050114 -0.0037167 -0.002075 -0.0091991 9.5242 -0.0088682 -0.00012166 0.0063307 -0.0078034 -0.0032169 0.0048776 -0.0026662 0.0054593 -0.0023516 0 -0.01327 0 9.7083e-05 0 -0.00099284 0 0.024656
2.5391 0.00082311 -0.0017551 -0.0023563 -0.0055195 0.011907 -0.0036704 -0.0015748 -0.0077474 -0.010627 -0.0047704 -0.008723 9.5745 -0.0076515 0.0012302 0.0060112 -0.0029488 -0.0035647 0.0012373 -0.00078129 0.0052986 -0.0024109 0 -0.012767 0 -0.00073247 0 -0.0013947 0 0.033219
2.543 0.0031015 -0.0032126 0.00019467 -0.0045297 0.013163 -0.0067006 -0.005179 -0.0051393 -0.01219 -0.00654 -0.0048254 9.6186 -0.0041529 0.0018137 0.0047583 0.0034457 -0.0038236 -0.0033395 0.0042209 0.0038911 -0.0020532 0 -0.012235 0 -0.0011458 0 -0.0014912 0 0.034841
2.5469 0.0023666 -0.0030321 0.003129 -0.0030089 0.0061635 -0.0082475 -0.0059706 0.0012062 -0.0079782 -0.0060208 0.0012924 9.6506 -0.00010591 0.00093626 0.0027352 0.0055946 -0.003953 -0.0042324 0.0090576 0.0022435 -0.0013355 0 -0.011884 0 -0.0010713 0 -0.0013835 0 0.025646
2.5508 -0.0011446 -0.0016392 0.0040445 -0.00061235 -0.0050352 -0.0057158 -0.0032415 0.0070344 -0.001063 -0.0030712 0.0068474 9.6732 0.00273 -0.0012779 0.00020818 0.0018382 -0.0040246 3.8112e-05 0.010367 0.0014791 0.00025852 0 -0.011876 0 -0.00068309 0 -0.0011174 0 0.010869
2.5547 -0.0054097 -0.00033749 0.0014651 0.0019487 -0.013956 0.00062246 0.0010782 0.0084375 0.0039506 0.0008035 0.00884 9.6935 0.0036049 -0.0036183 -0.0021177 -0.0040748 -0.0041424 0.0060198 0.0074013 0.0015168 0.0027212 0 -0.012294 0 -0.00016449 0 -0.00067404 0 0.0033947
2.5586 -0.0079316 -0.00041781 -0.003998 0.0033438 -0.015736 0.0076433 0.0038731 0.0045087 0.0038315 0.0032492 0.0058716 9.7158 0.0030918 -0.0045077 -0.003186 -0.0067989 -0.0043354 0.008361 0.0024119 0.0010932 0.0049386 0 -0.013061 0 0.00041133 0 -0.00013904 0 0.014573
2.5625 -0.0072716 -0.0021918 -0.0096922 0.0029122 -0.0099273 0.011563 0.0030436 -0.0022394 -0.0012697 0.0026614 -0.00073707 9.7393 0.0024272 -0.0032219 -0.0022633 -0.0043036 -0.0045311 0.0048713 -0.0014384 -0.00073143 0.0054514 0 -0.01386 0 0.00096884 0 0.00019485 0 0.044099
2.5664 -0.003822 -0.0046581 -0.012418 0.0014612 -0.00046495 0.010598 -0.0011356 -0.0077872 -0.0079406 -0.00060062 -0.0075044 9.7623 0.0023996 -0.00054294 0.00034884 0.00076814 -0.0046275 -0.001321 -0.0026129 -0.0031588 0.0038466 0 -0.014246 0 0.0012769 0 -6.8681e-06 0 0.077822
2.5703 0.00055819 -0.0061071 -0.010531 0.0006347 0.0069103 0.0060106 -0.0063023 -0.0092424 -0.011636 -0.004373 -0.010894 9.7881 0.0027574 0.0017799 0.0032881 0.004113 -0.0045714 -0.0047117 -0.0019637 -0.0040072 0.0013201 0 -0.013939 0 0.001021 0 -0.00079018 0 0.096257
2.5742 0.003684 -0.0052858 -0.0051676 0.001333 0.0080964 0.00083961 -0.0095353 -0.0063251 -0.0094803 -0.0061608 -0.0095623 9.8236 0.0027051 0.002326 0.0049505 0.003772 -0.0043538 -0.0026523 -0.0013315 -0.0017575 -0.00023378 0 -0.013101 0 0.00010931 0 -0.0017591 0 0.087526
2.5781 0.0042324 -0.002309 0.00043216 0.0027014 0.0029331 -0.0024872 -0.0090321 -0.0010169 -0.0020582 -0.0048371 -0.0050636 9.8719 0.0020101 0.00096576 0.0045519 0.0012697 -0.0039492 0.0022409 -0.0015876 0.002644 0.0002317 0 -0.012286 0 -0.0010951 0 -0.0023235 0 0.054712
2.582 0.0023661 0.0013441 0.0031382 0.0027556 -0.004837 -0.0036591 -0.0050057 0.0039071 0.0068723 -0.001336 -0.00048156 9.9252 0.001524 -0.0012452 0.0026186 -0.00068538 -0.0033154 0.0048628 -0.0020135 0.0061247 0.0021675 0 -0.012022 0 -0.0019226 0 -0.0021824 0 0.012635
2.5859 -0.00044444 0.0037574 0.0020909 0.00016752 -0.0098542 -0.0040538 0.00051057 0.0062707 0.012546 0.0020818 0.0018692 9.9672 0.0023802 -0.0029836 0.00057577 -0.0011159 -0.0025036 0.0028123 -0.0013955 0.0058684 0.0040693 0 -0.012366 0 -0.0018765 0 -0.001598 0 -0.022124
2.5898 -0.0022696 0.0037835 -0.0008142 -0.0044077 -0.0083997 -0.0050657 0.0047141 0.0052022 0.011949 0.0033504 0.001809 9.9847 0.0045137 -0.003483 -0.00020097 -0.0013149 -0.0017702 -0.0011868 0.00048658 0.0016459 0.0047709 0 -0.012861 0 -0.0010304 0 -0.0011715 0 -0.039561
2.5938 -0.00184 0.0017124 -0.0024734 -0.0086903 -0.00079828 -0.0068128 0.0054446 0.0012847 0.0055313 0.0018142 0.0007878 9.979 0.0061044 -0.0026285 0.00079911 -0.0028374 -0.0015135 -0.0020854 0.0025328 -0.0039941 0.0041841 0 -0.012975 0 4.2455e-05 0 -0.0012913 0 -0.037964
2.5977 0.00063362 -0.0010031 -0.00094826 -0.010492 0.0085163 -0.0082304 0.0023599 -0.0035974 -0.0031337 -0.0015709 0.00025847 9.9655 0.0049074 -0.00052247 0.0029986 -0.0053953 -0.0019978 0.0022313 0.0033979 -0.0077606 0.0030174 0 -0.012639 0 0.00075749 0 -0.0017675 0 -0.020913
2.6016 0.0034667 -0.0027184 0.0031284 -0.0092503 0.013525 -0.008159 -0.0027345 -0.0068394 -0.0094971 -0.0049773 0.00054468 9.9622 0.00054311 0.0027778 0.0051311 -0.0069162 -0.0030677 0.0084875 0.0027782 -0.0079893 0.0020267 0 -0.012345 0 0.00096941 0 -0.0020152 0 0.0053692
2.6055 0.0044887 -0.002598 0.0070869 -0.0061031 0.010399 -0.0062531 -0.006761 -0.0063396 -0.010671 -0.0067778 0.0010937 9.9769 -0.0044935 0.0069677 0.0059888 -0.0055668 -0.0041388 0.010903 0.0015928 -0.005381 0.0016059 0 -0.012666 0 0.00096158 0 -0.0016344 0 0.032349
2.6094 0.0025273 -0.0010384 0.0081624 -0.0026697 0.00018784 -0.0029929 -0.0071653 -0.0019822 -0.0069597 -0.0063278 0.0015098 10.005 -0.0065123 0.011033 0.0051362 -0.0015619 -0.0045557 0.0066975 0.00094633 -0.0018739 0.0019004 0 -0.013651 0 0.0010209 0 -0.00084047 0 0.050047
2.6133 -0.0015867 0.00067215 0.005355 0.00018054 -0.011496 0.00087594 -0.0036002 0.0037298 -0.0014421 -0.004153 0.0020561 10.036 -0.0038759 0.013353 0.0032119 0.0029829 -0.0040722 -0.0011297 0.00099112 0.00093311 0.002983 0 -0.014676 0 0.0010703 0 -0.00031511 0 0.051442
2.6172 -0.0053226 0.0011889 -3.5294e-05 0.0024834 -0.017857 0.0046939 0.0017274 0.0068445 0.0020517 -0.0015652 0.0030762 10.068 0.0011605 0.012621 0.0015731 0.0058036 -0.0030637 -0.0064517 0.00084262 0.0023975 0.004702 0 -0.014973 0 0.00076817 0 -0.00058975 0 0.038339
2.6211 -0.0060454 -6.0481e-05 -0.0053478 0.0044056 -0.0153 0.0077569 0.0054983 0.0045932 0.0012781 7.6537e-05 0.00413 10.102 0.0040954 0.0089421 0.001393 0.0060589 -0.0022665 -0.0055632 -0.00041656 0.0024518 0.0064048 0 -0.014358 0 -1.9585e-05 0 -0.0015283 0 0.022342
2.625 -0.0028808 -0.0025039 -0.0081532 0.0056051 -0.0058389 0.0091863 0.0056264 -0.0023066 -0.0031212 0.00012203 0.0040562 10.14 0.0022059 0.0040923 0.0027731 0.0044561 -0.0022378 -0.00035073 -0.002691 0.0012259 0.0070474 0 -0.013468 0 -0.00089965 0 -0.0024021 0 0.017109
2.6289 0.0025135 -0.0047082 -0.0074715 0.0054884 0.0042054 0.0083252 0.0027804 -0.0096335 -0.0080407 -0.00098903 0.0021516 10.175 -0.0026932 0.00052521 0.0045867 0.0022644 -0.0029628 0.0037854 -0.0048185 -0.00071699 0.0058094 0 -0.013236 0 -0.0011922 0 -0.002508 0 0.026459
2.6328 0.0069341 -0.0051889 -0.0040746 0.0040168 0.0084489 0.0054466 -0.00015784 -0.012324 -0.0097555 -0.002 -0.00072012 10.199 -0.00561 -0.00023323 0.0053094 0.00040757 -0.0039162 0.0030498 -0.0055245 -0.0020817 0.0027124 0 -0.014047 0 -0.00056652 0 -0.0017756 0 0.038846
2.6367 0.0077605 -0.0033269 6.2464e-05 0.0020441 0.0047241 0.0019345 -0.00036204 -0.0080557 -0.0061635 -0.0016829 -0.0024656 10.207 -0.0029672 0.001445 0.0042483 -0.0007213 -0.0045033 -0.0015466 -0.0044556 -0.0014008 -0.0013446 0 -0.01535 0 0.00055332 0 -0.00081596 0 0.035073
2.6406 0.0047259 0.00014973 0.002781 0.00066306 -0.0035425 -0.00056523 0.0026893 0.00090905 0.0017888 0.00025573 -0.0015544 10.213 0.0037376 0.0037144 0.0021164 -0.0010722 -0.0045046 -0.005733 -0.0023793 0.0016244 -0.0051384 0 -0.016102 0 0.0012812 0 -0.00037384 0 0.0047121
2.6445 6.3041e-05 0.0034795 0.0028054 0.00015754 -0.0097715 -0.0014488 0.00677 0.0090799 0.01034 0.0028653 0.0013215 10.231 0.0088509 0.0046912 0.00036798 -0.00092166 -0.0041765 -0.0063859 -0.00049573 0.0053114 -0.0077007 0 -0.015653 0 0.0010585 0 -0.00068772 0 -0.042293
2.6484 -0.0030652 0.004881 0.00044075 -0.00032304 -0.0087545 -0.0016736 0.0086232 0.011354 0.014841 0.0045261 0.0034557 10.27 0.0075598 0.00372 -0.00016388 -0.00093993 -0.0039664 -0.0043194 0.00042118 0.0069042 -0.0084696 0 -0.014294 0 0.00020769 0 -0.0013256 0 -0.079802
2.6523 -0.0027158 0.0036744 -0.0024899 -0.0019258 -0.00017574 -0.0028331 0.0064697 0.0063066 0.012462 0.004045 0.0023057 10.321 0.000476 0.0015285 -5.5725e-05 -0.001843 -0.0041125 -0.002911 0.0003549 0.0047891 -0.0071795 0 -0.012972 0 -0.00031986 0 -0.0016161 0 -0.083579
2.6563 0.00059659 0.00075348 -0.0036244 -0.0048446 0.011149 -0.0055158 0.0013536 -0.0030612 0.0041135 0.0014856 -0.0021653 10.365 -0.0065899 -0.00064795 -0.00068326 -0.003629 -0.0044578 -0.0042953 -0.00021108 0.00010768 -0.0039697 0 -0.012471 0 0.00017052 0 -0.0012575 0 -0.049335
2.6602 0.0043561 -0.0019768 -0.0015693 -0.0078871 0.018331 -0.0084867 -0.0036324 -0.011399 -0.0057532 -0.0018701 -0.0071159 10.392 -0.0077053 -0.002046 -0.0027114 -0.005191 -0.0046064 -0.0071313 -0.00069612 -0.0038548 0.00024638 0 -0.012796 0 0.0014088 0 -0.00055586 0 0.0036496
2.6641 0.0057857 -0.0028695 0.0029777 -0.0093287 0.016699 -0.0095617 -0.0055215 -0.014281 -0.011651 -0.0043672 -0.0088888 10.407 -0.0021823 -0.0026149 -0.0051313 -0.0050304 -0.0042719 -0.0080917 -0.00062133 -0.0041556 0.0037592 0 -0.013296 0 0.0023255 0 -0.00010974 0 0.045973
2.668 0.0036567 -0.0016444 0.0073892 -0.0082859 0.0066331 -0.007453 -0.0033681 -0.010545 -0.010482 -0.0049817 -0.0058297 10.427 0.0047514 -0.0025276 -0.0058774 -0.0026787 -0.0035358 -0.0053479 0.00032321 -0.00045304 0.0049145 0 -0.013354 0 0.0019938 0 -0.000267 0 0.057742
2.6719 -0.00098309 0.0004574 0.0086824 -0.0053517 -0.0066723 -0.0029125 0.0013775 -0.0025486 -0.0036237 -0.0037922 0.0004699 10.462 0.0066593 -0.0017116 -0.0035897 0.00055517 -0.0028226 -0.00043232 0.0021163 0.0048547 0.0034083 0 -0.012963 0 0.00050754 0 -0.00085009 0 0.039665
2.6758 -0.0055293 0.0015866 0.0055586 -0.0019714 -0.016242 0.0018686 0.0059827 0.0054232 0.0038805 -0.0017153 0.0064293 10.504 0.0016463 -2.5245e-05 0.0010472 0.0024839 -0.0026111 0.0032845 0.0042124 0.0085563 0.0007733 0 -0.012665 0 -0.0010243 0 -0.0013627 0 0.0091568
2.6797 -0.0074522 0.00060489 -0.00053878 0.00075868 -0.017325 0.0050091 0.0080327 0.0094801 0.0066788 0.00014965 0.0090493 10.537 -0.0061265 0.0021283 0.0056285 0.0019493 -0.0030888 0.0037717 0.0056768 0.0088185 -0.00074049 0 -0.012941 0 -0.0013997 0 -0.0014435 0 -0.013
2.6836 -0.0058078 -0.0021318 -0.006223 0.0027139 -0.010093 0.0062065 0.0065156 0.0080084 0.0027642 0.0010539 0.0076885 10.552 -0.010405 0.0035963 0.007757 -6.647e-05 -0.0039954 0.001936 0.0058054 0.0059315 -0.00013483 0 -0.013687 0 -0.00035705 0 -0.0011431 0 -0.014508
2.6875 -0.0017457 -0.0050449 -0.0083601 0.004299 0.00051083 0.0064528 0.0020629 0.0023551 -0.005144 0.00077357 0.0038847 10.556 -0.0084051 0.0032228 0.0066728 -0.0013084 -0.0047788 0.00027003 0.004797 0.0014933 0.0013824 0 -0.014278 0 0.0011978 0 -0.00080768 0 0.0047307
2.6914 0.0022406 -0.0064032 -0.0061365 0.0055473 0.0077032 0.0066593 -0.0034232 -0.0039603 -0.011494 -0.00046151 -0.00019533 10.567 -0.0027775 0.0010519 0.0034756 -0.00034647 -0.00497 0.00026401 0.0037482 -0.0027687 0.0015989 0 -0.014158 0 0.0019674 0 -0.00073039 0 0.035772
2.6953 0.0038407 -0.0054126 -0.0015156 0.005777 0.0069613 0.0066357 -0.0074886 -0.0072117 -0.011725 -0.002081 -0.0031782 10.593 0.0015579 -0.0012296 -3.3747e-06 0.0021144 -0.0045154 0.001335 0.0037343 -0.0055394 -0.00031661 0 -0.013384 0 0.0013485 0 -0.00090806 0 0.065619
2.6992 0.0023019 -0.002625 0.0022297 0.0041903 -0.0011143 0.0053684 -0.008112 -0.0056751 -0.0053279 -0.0033073 -0.0048104 10.628 0.0022992 -0.0013538 -0.0024741 0.0039911 -0.003811 0.0021141 0.0046796 -0.0059747 -0.0026303 0 -0.012606 0 -0.00011392 0 -0.0010974 0 0.081335
2.7031 -0.0011737 0.00049041 0.0028233 0.00080674 -0.011006 0.0021821 -0.0047868 -0.00076704 0.0039269 -0.0034341 -0.0054045 10.658 0.0015315 0.0016091 -0.0035515 0.003863 -0.0033909 0.0023059 0.0051481 -0.0039795 -0.0025046 0 -0.012483 0 -0.0012562 0 -0.0010655 0 0.074119
2.707 -0.00424 0.002432 0.00047393 -0.0032226 -0.01562 -0.0024447 0.00085519 0.0038045 0.010587 -0.0022517 -0.0052411 10.675 0.0028887 0.0061494 -0.0032938 0.0022497 -0.0034992 0.0028779 0.0035015 -0.00072318 0.0010804 0 -0.013101 0 -0.0012906 0 -0.00078046 0 0.04396
2.7109 -0.0048952 0.0024408 -0.0024669 -0.0062809 -0.010836 -0.007141 0.0055807 0.0045528 0.011033 -0.00033891 -0.0044211 10.687 0.0072638 0.0092399 -0.0018136 0.00090155 -0.0038918 0.0044398 -0.00042036 0.0014931 0.0058449 0 -0.013916 0 -0.00038655 0 -0.00039373 0 0.0020418
2.7148 -0.0027 0.0007979 -0.0033361 -0.0073762 0.0016194 -0.010565 0.0063573 0.000758 0.0055746 0.0011421 -0.0030026 10.707 0.011536 0.0087385 0.00049216 0.00092258 -0.0040529 0.0058996 -0.0046337 0.00061399 0.0079177 0 -0.014278 0 0.00060307 0 -8.7596e-05 0 -0.033276
2.7188 0.0010268 -0.0014084 -0.0011152 -0.0067383 0.014933 -0.012017 0.0024569 -0.0048492 -0.0020237 0.001184 -0.0010655 10.738 0.011589 0.005241 0.0025603 0.0016926 -0.0036582 0.0052723 -0.0061917 -0.003379 0.005371 0 -0.014023 0 0.00093357 0 3.994e-05 0 -0.046819
2.7227 0.0041012 -0.0028722 0.0028586 -0.0054802 0.021296 -0.011336 -0.0037019 -0.0079347 -0.0070527 -0.00026651 0.0013116 10.771 0.0065283 0.0016298 0.0029892 0.0016525 -0.0028876 0.0020288 -0.0034468 -0.0080452 0.00018602 0 -0.013588 0 0.00053621 0 -3.1953e-05 0 -0.036672
2.7266 0.0048231 -0.0027559 0.005852 -0.0046746 0.016795 -0.0085627 -0.0078969 -0.0057082 -0.0067143 -0.0021289 0.0039146 10.794 -0.00014 0.00055023 0.0011582 6.9064e-05 -0.0022942 -0.0016353 0.0024367 -0.010275 -0.0034501 0 -0.013549 0 -8.2956e-05 0 -0.0003072 0 -0.015434
2.7305 0.002926 -0.0011778 0.005629 -0.0045949 0.0039309 -0.0040421 -0.006957 0.00093499 -0.0016826 -0.00291 0.0060909 10.804 -0.0035272 0.0020229 -0.0019028 -0.0020711 -0.0023261 -0.0023975 0.0080618 -0.0089498 -0.0030556 0 -0.01402 0 -0.00040711 0 -0.0007766 0 -0.00029718
2.7344 -0.00038889 0.00077413 0.0019593 -0.0046257 -0.0098788 0.0011391 -0.0011299 0.0078934 0.0044007 -0.0018715 0.0067098 10.813 -0.0015915 0.0034392 -0.0040245 -0.0029393 -0.0029173 0.00094427 0.010114 -0.0059594 -0.00017973 0 -0.014505 0 -0.00035066 0 -0.0013562 0 0.00075134
2.7383 -0.0032392 0.0016133 -0.003238 -0.0037923 -0.016896 0.0051657 0.005879 0.010633 0.0071435 0.0002798 0.0047759 10.833 0.0034164 0.0020853 -0.0036636 -0.0016132 -0.0035267 0.0058275 0.0076278 -0.0043866 0.0012655 0 -0.014356 0 -0.00020224 0 -0.00186 0 -0.0048156
2.7422 -0.0041313 0.00038551 -0.0071447 -0.0014894 -0.013817 0.0064611 0.0093851 0.0072563 0.0041119 0.0018145 0.00041899 10.863 0.0073867 -0.0020785 -0.0013856 0.0010047 -0.0036019 0.0078715 0.0024793 -0.0054587 -0.00085349 0 -0.013414 0 -0.00021923 0 -0.0020869 0 -0.00098051
2.7461 -0.0027267 -0.0025938 -0.0078162 0.0020268 -0.0036786 0.004989 0.0069904 -0.00027274 -0.0034881 0.0012869 -0.0046466 10.893 0.0080016 -0.0060666 0.00046347 0.0028989 -0.0030579 0.0048834 -0.0021346 -0.007249 -0.0044024 0 -0.012244 0 -0.00033705 0 -0.0019694 0 0.022237
2.75 3.3731e-05 -0.0057603 -0.0053193 0.0056204 0.0062284 0.0025699 0.00026779 -0.0074545 -0.011245 -0.0012686 -0.0078886 10.907 0.0060937 -0.0064765 -0.00019837 0.0025363 -0.0023413 -0.00087108 -0.0039091 -0.0065372 -0.0048163 0 -0.011707 0 -0.00027879 0 -0.001638 0 0.058683
2.7539 0.002455 -0.0072021 -0.0015501 0.0077576 0.0090685 0.0015587 -0.0063475 -0.010103 -0.014057 -0.0042315 -0.0076024 10.908 0.0038669 -0.0027623 -0.0032403 -5.5944e-05 -0.0020283 -0.0045005 -0.0026409 -0.0020934 0.00030903 0 -0.012242 0 9.0227e-05 0 -0.0013144 0 0.088909
2.7578 0.0030104 -0.0059158 0.0010807 0.0073034 0.0028121 0.0028011 -0.0086248 -0.0068151 -0.009378 -0.0055306 -0.0041718 10.908 0.0023346 0.0019455 -0.0063264 -0.003447 -0.0023297 -0.0029083 0.00023904 0.0038787 0.0083264 0 -0.01348 0 0.00056308 0 -0.0011176 0 0.093699
2.7617 0.0012304 -0.0025467 0.0011972 0.0042369 -0.00848 0.0046958 -0.0053643 0.00035486 0.00087572 -0.0041837 0.00014877 10.919 0.00076999 0.0034643 -0.0069359 -0.0058071 -0.002946 0.0022916 0.0030902 0.0076511 0.013359 0 -0.014551 0 0.00076534 0 -0.00096894 0 0.06771
2.7656 -0.001925 0.00097101 -0.00075798 -0.00019565 -0.017224 0.0043891 0.00092925 0.0072023 0.011167 -0.0010591 0.0028108 10.943 -0.0015723 0.00039083 -0.004524 -0.0059351 -0.0033761 0.0061438 0.0051527 0.0073932 0.01136 0 -0.014801 0 0.00052447 0 -0.00069658 0 0.023279
2.7695 -0.0045196 0.002678 -0.0029654 -0.0041196 -0.017145 0.00022633 0.0058463 0.0097816 0.015637 0.0017272 0.0026388 10.967 -0.0037943 -0.0044023 -0.00081468 -0.0038228 -0.0033641 0.0047887 0.0065755 0.0047285 0.00374 0 -0.014304 0 5.5634e-05 0 -0.00024668 0 -0.017425
2.7734 -0.0047903 0.0018821 -0.0035422 -0.006143 -0.0073664 -0.0066375 0.0060093 0.0066004 0.011807 0.0023121 0.00030982 10.983 -0.0039026 -0.0061583 0.0019491 -0.00068424 -0.0030708 -0.00109 0.0076906 0.0029272 -0.0038081 0 -0.013719 0 -0.00022682 0 0.00020977 0 -0.035539
2.7773 -0.0023468 -0.00043843 -0.0018242 -0.0061731 0.0068242 -0.012884 0.0012052 -0.00050617 0.0021914 0.00035445 -0.0025223 10.994 -0.0010657 -0.0025054 0.002998 0.001563 -0.0028546 -0.0068733 0.0083861 0.0036371 -0.0061743 0 -0.013657 0 -8.9124e-05 0 0.00039484 0 -0.025323
2.7813 0.0014069 -0.0023933 0.0012248 -0.0052923 0.017112 -0.015381 -0.0055446 -0.0073047 -0.0073004 -0.002822 -0.0044866 11.012 0.0030304 0.0042438 0.003332 0.0013659 -0.0029183 -0.0079499 0.0081474 0.0054669 -0.0028716 0 -0.014135 0 0.00031538 0 0.00016873 0 0.0041102
2.7852 0.0040483 -0.0025286 0.0037035 -0.0047593 0.017311 -0.013243 -0.0098974 -0.0095334 -0.011156 -0.0052191 -0.0050639 11.043 0.0054953 0.0089252 0.0041861 -0.0012819 -0.0031728 -0.0033677 0.0066267 0.0057327 0.0022717 0 -0.014601 0 0.0005985 0 -0.00032977 0 0.034562
2.7891 0.0037023 -0.00080252 0.0040512 -0.0049417 0.0073055 -0.0080339 -0.008872 -0.0055135 -0.0077181 -0.0054866 -0.0042807 11.077 0.0050342 0.0079088 0.0054151 -0.0045065 -0.0034018 0.0038402 0.004158 0.0033817 0.0050445 0 -0.014474 0 0.00048639 0 -0.00079151 0 0.048362
2.793 0.00034808 0.0014571 0.0020373 -0.005073 -0.0067939 -0.0022798 -0.0027315 0.0025641 -7.3558e-05 -0.0036579 -0.0022345 11.096 0.0032336 0.0021164 0.0055642 -0.005765 -0.0034999 0.0094418 0.0017479 -1.2734e-05 0.0044178 0 -0.013686 0 3.365e-05 0 -0.0010035 0 0.037619
2.7969 -0.0040911 0.0025084 -0.001183 -0.0040293 -0.016469 0.0021973 0.0050327 0.0097007 0.0060798 -0.00093168 0.00087139 11.094 0.0027565 -0.0039915 0.0035481 -0.0039823 -0.0035137 0.011066 0.00053244 -0.002114 0.0025386 0 -0.012741 0 -0.00047108 0 -0.001026 0 0.0092113
2.8008 -0.0069948 0.0013579 -0.0039239 -0.0014311 -0.016188 0.0048197 0.0096757 0.011121 0.0061274 0.0011681 0.0043042 11.084 0.0041892 -0.0064165 0.0001097 -0.00076177 -0.0034739 0.0090338 0.0010776 -0.002372 0.0017544 0 -0.012265 0 -0.00077463 0 -0.0011074 0 -0.017658
2.8047 -0.0067767 -0.0016333 -0.0050996 0.0018936 -0.0068731 0.0057212 0.0080794 0.0054475 -0.00055378 0.0016249 0.0067173 11.086 0.0049573 -0.0048899 -0.0025745 0.00078405 -0.0032662 0.0049962 0.0029742 -0.0024121 0.0021108 0 -0.012492 0 -0.00082548 0 -0.0014102 0 -0.021788
2.8086 -0.0038872 -0.0050152 -0.0048403 0.0044691 0.0048078 0.0051594 0.00084275 -0.0041723 -0.010177 0.00032772 0.0068351 11.112 0.0018043 -0.002505 -0.0028293 -0.001096 -0.0027447 0.00037059 0.004982 -0.0038619 0.0018741 0 -0.013152 0 -0.00070326 0 -0.0018062 0 0.0062938
2.8125 -0.00041463 -0.0071293 -0.0042008 0.0052412 0.010869 0.003559 -0.0078186 -0.011945 -0.016782 -0.0020062 0.0044455 11.153 -0.0054147 -0.0023134 -0.00098817 -0.0048418 -0.0020016 -0.0038861 0.0056724 -0.0061059 0.00017037 0 -0.013798 0 -0.00044084 0 -0.0019471 0 0.055868
2.8164 0.0013811 -0.0070307 -0.004231 0.0042531 0.0072098 0.0018205 -0.012518 -0.013201 -0.015799 -0.0042064 0.00074268 11.186 -0.01256 -0.0043007 0.0010801 -0.0067217 -0.0014724 -0.0065894 0.0042428 -0.0065983 -0.0014381 0 -0.014207 0 2.9551e-05 0 -0.0015688 0 0.10013
2.8203 0.00055111 -0.0049395 -0.0051179 0.0024462 -0.0037863 0.0010675 -0.010095 -0.0075052 -0.0068904 -0.0051619 -0.0024413 11.201 -0.014294 -0.0056403 0.0019112 -0.0043629 -0.0016738 -0.0062623 0.0010413 -0.0035661 -0.00036668 0 -0.014455 0 0.0007321 0 -0.00076466 0 0.11227
2.8242 -0.0020272 -0.0020344 -0.0060264 0.00087152 -0.014888 0.0017041 -0.001777 0.0010775 0.0055849 -0.0043502 -0.0039423 11.205 -0.0088539 -0.0038459 0.0017906 0.00064168 -0.0027437 -0.0022956 -0.0025547 0.0017897 0.0040155 0 -0.01466 0 0.0014713 0 2.2605e-05 0 0.083494
2.8281 -0.004355 0.00024508 -0.0057374 1.4938e-05 -0.018706 0.0027031 0.0074563 0.0067385 0.014901 -0.0021897 -0.0039946 11.215 -1.6051e-05 0.00038934 0.0020832 0.0038719 -0.004209 0.0038311 -0.0048987 0.0061038 0.0091027 0 -0.01471 0 0.0018534 0 0.00030792 0 0.029995
2.832 -0.0046806 0.00098977 -0.0035971 -0.00031248 -0.012374 0.002138 0.011997 0.0057856 0.015889 5.3926e-05 -0.0037821 11.239 0.0058396 0.0035358 0.0033204 0.0022496 -0.0052569 0.0089001 -0.0050274 0.0069995 0.011057 0 -0.01434 0 0.0015472 0 -7.2304e-05 0 -0.017007
2.8359 -0.0026157 0.0002781 -8.3111e-05 -0.00061715 0.00071055 -0.0011669 0.0092033 -0.0010377 0.0081557 0.00092222 -0.0042622 11.27 0.0050619 0.0024906 0.0042264 -0.0027144 -0.0053348 0.010023 -0.0031808 0.0053338 0.0082719 0 -0.013495 0 0.00057395 0 -0.00083177 0 -0.031657
2.8398 0.00066235 -0.00095329 0.0034095 -0.0013045 0.013048 -0.0062632 0.0010468 -0.0092363 -0.0035215 -0.00030946 -0.0053184 11.29 -0.00035767 -0.0023701 0.0029242 -0.0060383 -0.0045788 0.0067184 -0.00054018 0.0041325 0.0028808 0 -0.012565 0 -0.00064183 0 -0.0014423 0 -0.0098657
2.8438 0.0031762 -0.0015584 0.0053908 -0.0024698 0.017618 -0.010385 -0.0072795 -0.013603 -0.012091 -0.0030521 -0.0059202 11.292 -0.0049056 -0.0073037 -0.00082449 -0.0040505 -0.0036895 0.0011043 0.0015958 0.0052924 -0.0012138 0 -0.012192 0 -0.0015306 0 -0.0015097 0 0.029616
2.8477 0.0033713 -0.00096535 0.0051334 -0.0038756 0.012048 -0.010909 -0.010772 -0.011485 -0.012716 -0.0056706 -0.0050427 11.29 -0.0046495 -0.0084267 -0.0047982 0.0016968 -0.003352 -0.0038923 0.0025636 0.0075434 -0.0018413 0 -0.012731 0 -0.0017426 0 -0.0010289 0 0.05927
2.8516 0.0010513 0.00040754 0.0030179 -0.0049994 -9.7921e-05 -0.007403 -0.0077243 -0.0042065 -0.0058888 -0.0065118 -0.0025189 11.303 -0.0005915 -0.0050634 -0.0060776 0.0054318 -0.0036963 -0.006569 0.0024864 0.0078732 -0.00019407 0 -0.013876 0 -0.0013309 0 -0.00034246 0 0.061221
2.8555 -0.0025226 0.0014036 0.00021131 -0.0051703 -0.011573 -0.0019942 -0.00055867 0.0040127 0.0030186 -0.004994 0.00081368 11.339 0.0026754 -0.00015955 -0.0038611 0.0024864 -0.0042516 -0.0069358 0.0018248 0.0049153 0.00084792 0 -0.014832 0 -0.00063654 0 0.00013128 0 0.037308
2.8594 -0.0054198 0.00091237 -0.0020472 -0.0038894 -0.015829 0.0022374 0.0059705 0.0087223 0.0075173 -0.0019668 0.0036483 11.386 0.0015112 0.0025076 -0.00048438 -0.0060374 -0.0044048 -0.0056543 0.00081819 0.0006327 -0.00019114 0 -0.014937 0 -1.4028e-05 0 0.00017355 0 0.0055217
2.8633 -0.0062243 -0.0013267 -0.0030988 -0.0012568 -0.010924 0.0034828 0.007831 0.0077659 0.0044678 0.00090099 0.0049395 11.42 -0.0033748 0.0016445 0.00063185 -0.013875 -0.0039408 -0.0030101 -0.00065546 -0.001614 -0.0020448 0 -0.014199 0 0.00036123 0 -0.00014984 0 -0.012755
2.8672 -0.0048647 -0.0044581 -0.0031255 0.0018212 -0.00061309 0.0022316 0.0040609 0.0022734 -0.0038919 0.0022099 0.0043619 11.428 -0.0077117 -0.00073513 -0.001686 -0.015125 -0.0031963 0.00081824 -0.0027072 -0.00063402 -0.0023185 0 -0.013265 0 0.00048986 0 -0.00061158 0 -0.0054238
2.8711 -0.0025528 -0.0069808 -0.0029496 0.0039583 0.0080344 0.0004603 -0.0028952 -0.0042422 -0.011704 0.0015864 0.0023355 11.415 -0.0076579 -0.0015376 -0.0050184 -0.0095454 -0.0027286 0.0047232 -0.0049386 0.0012427 -0.00017808 0 -0.012856 0 0.00043544 0 -0.0010128 0 0.024867
2.875 -0.00088806 -0.0076512 -0.0035033 0.0040693 0.0090987 -0.00010357 -0.0088469 -0.0080111 -0.013646 -0.00033953 -0.00029605 11.398 -0.0031857 0.00040992 -0.0055173 -0.0025984 -0.002825 0.0065414 -0.0063265 0.00063824 0.002759 0 -0.013184 0 0.00025912 0 -0.0012816 0 0.063787
2.8789 -0.00076178 -0.0062199 -0.0052109 0.002095 0.0016272 0.0008508 -0.010406 -0.0071394 -0.0084685 -0.0025317 -0.0027534 11.392 0.0020929 0.0034064 -0.0016924 -0.00027089 -0.0032852 0.0045948 -0.0056871 -0.0030659 0.0041811 0 -0.013847 0 5.023e-05 0 -0.0014335 0 0.093611
2.8828 -0.0018246 -0.003535 -0.0075688 -0.00089358 -0.0096379 0.0023386 -0.0069477 -0.0026083 0.0004635 -0.0041487 -0.0047222 11.399 0.0041741 0.0047024 0.0038105 -0.0036816 -0.0036365 -0.0004095 -0.0024518 -0.00667 0.0035269 0 -0.014271 0 -4.344e-05 0 -0.0014777 0 0.10194
2.8867 -0.0028529 -0.00098008 -0.0092062 -0.0033384 -0.017197 0.0030319 -0.00090307 0.0023878 0.0077211 -0.0047656 -0.0063845 11.41 0.0018719 0.0032078 0.006317 -0.0085339 -0.003556 -0.0052793 0.0027659 -0.0062104 0.0024951 0 -0.014225 0 0.00011081 0 -0.0013803 0 0.086968
2.8906 -0.002686 0.00035739 -0.0085536 -0.00415 -0.015623 0.0021064 0.0037735 0.0044196 0.0094555 -0.0042846 -0.0079747 11.42 -0.0026721 0.00050658 0.0033172 -0.009628 -0.0031221 -0.0066551 0.008235 -0.00118 0.0031038 0 -0.013951 0 0.00048984 0 -0.0011194 0 0.057213
2.8945 -0.0010313 0.00025873 -0.0048814 -0.0033287 -0.005181 -0.00049863 0.0041158 0.0020023 0.005633 -0.0028409 -0.0091838 11.431 -0.0061279 -0.00066434 -0.0031291 -0.0057945 -0.0027045 -0.0038401 0.011866 0.0044393 0.0053936 0 -0.013832 0 0.00086686 0 -0.00076455 0 0.026098
2.8984 0.0013894 -0.00062719 0.00090466 -0.0018795 0.0081739 -0.0042051 0.00010773 -0.0033626 -0.00039008 -0.00084662 -0.0090558 11.446 -0.0065166 0.0010641 -0.0080661 -0.00051318 -0.0026254 0.00058342 0.012311 0.0056103 0.0072248 0 -0.013991 0 0.00096352 0 -0.00048177 0 0.0044283
2.9023 0.0033492 -0.0013021 0.0063882 -0.0011355 0.016515 -0.0079469 -0.0052421 -0.0080529 -0.0043474 0.0009887 -0.00674 11.466 -0.0040989 0.0044927 -0.0078998 0.0019785 -0.0028986 0.0031133 0.0097856 0.00093176 0.0064207 0 -0.014216 0 0.00070575 0 -0.00043734 0 -0.0045284
2.9063 0.0038447 -0.0011021 0.0088649 -0.0019263 0.014978 -0.010346 -0.0079244 -0.0086939 -0.0038288 0.0018807 -0.0026227 11.487 -0.00047772 0.0069387 -0.0033577 0.00085995 -0.0032479 0.002503 0.006032 -0.0059452 0.0030585 0 -0.014253 0 0.00034143 0 -0.00067337 0 -0.0042014
2.9102 0.0025876 -0.00013252 0.0070283 -0.0040444 0.004819 -0.010174 -0.0057791 -0.0045356 0.00034748 0.001388 0.0012949 11.501 0.0027178 0.0065006 0.0014657 -0.00096333 -0.0033514 0.00068808 0.0033022 -0.0095147 -0.00043942 0 -0.014111 0 0.00026379 0 -0.0010636 0 0.00070678
2.9141 7.6853e-05 0.00079858 0.0019617 -0.0062798 -0.0075154 -0.0071042 -0.00013909 0.0018391 0.0048199 -0.00029537 0.0025233 11.509 0.0044206 0.0035253 0.0029266 -0.00033777 -0.003086 0.00056219 0.0029135 -0.0071077 -0.0015194 0 -0.014047 0 0.00065507 0 -0.0013943 0 0.0091328
2.918 -0.002661 0.00070809 -0.0034139 -0.0070508 -0.014625 -0.0022164 0.0050484 0.0061412 0.0058888 -0.0024515 0.00011995 11.514 0.0040821 0.0002156 0.00090411 0.0027742 -0.0025886 0.0028501 0.0043667 -0.00071137 0.00018534 0 -0.014249 0 0.0012695 0 -0.0015076 0 0.023401
2.9219 -0.0045087 -0.00088152 -0.006222 -0.0053735 -0.012874 0.0023209 0.0060845 0.0053571 0.0019162 -0.0042803 -0.0041091 11.522 0.001743 -0.0010412 -0.0015699 0.0055055 -0.0021282 0.0052599 0.0057659 0.0053888 0.0026742 0 -0.014581 0 0.001592 0 -0.0013899 0 0.044192
2.9258 -0.004754 -0.0035348 -0.0055699 -0.0016336 -0.0045042 0.004445 0.0022413 -3.6309e-06 -0.0054862 -0.0053091 -0.0066259 11.534 -0.0016126 0.00080421 -0.0014597 0.0053636 -0.0019314 0.0048128 0.005325 0.0083794 0.0036019 0 -0.014682 0 0.0012811 0 -0.0011386 0 0.066225
2.9297 -0.0034853 -0.0060641 -0.0031014 0.0024342 0.0041199 0.003514 -0.0037516 -0.0061192 -0.012249 -0.0054708 -0.00494 11.548 -0.0041177 0.0050578 0.0015138 0.0029085 -0.0020944 0.0010037 0.0028089 0.0083996 0.0024415 0 -0.014345 0 0.00051698 0 -0.0008517 0 0.08003
2.9336 -0.0016334 -0.0072114 -0.0016776 0.0047504 0.0068508 0.0007713 -0.0078152 -0.0085327 -0.014267 -0.0049031 8.4666e-05 11.559 -0.0040654 0.0099049 0.0050038 0.0010463 -0.0025962 -0.0034407 -0.00031728 0.0068987 0.0007354 0 -0.013768 0 -8.4871e-05 0 -0.00055515 0 0.079289
2.9375 -0.00047553 -0.0064389 -0.0031273 0.0043158 0.0017723 -0.0014443 -0.0075232 -0.005428 -0.010052 -0.0037705 0.004553 11.567 -0.0013547 0.013362 0.0065793 0.0018952 -0.0033314 -0.0050408 -0.002209 0.0043979 0.00038063 0 -0.013396 0 2.5635e-05 0 -0.00024107 0 0.067027
2.9414 -0.00077921 -0.0042895 -0.006765 0.0019804 -0.0076597 -0.0012533 -0.0036542 0.00093695 -0.0018824 -0.0023028 0.0045155 11.571 0.0020766 0.014013 0.0059437 0.0046617 -0.0041008 -0.0028298 -0.0022824 0.00041361 0.0017743 0 -0.013469 0 0.0008221 0 2.5383e-05 0 0.054008
2.9453 -0.0021638 -0.0020321 -0.0098314 -0.00019804 -0.014963 0.0014596 0.00075997 0.005798 0.0054593 -0.00092325 -0.00077542 11.577 0.0036047 0.01144 0.0047128 0.0066484 -0.0046011 0.00085222 -0.001645 -0.004625 0.0035872 0 -0.013738 0 0.0016374 0 5.7908e-05 0 0.049703
2.9492 -0.0032706 -0.00081025 -0.0095488 -0.00064912 -0.014851 0.0048217 0.0028667 0.0053671 0.0076998 -0.0001839 -0.0081111 11.586 0.0021184 0.0063732 0.0043012 0.0060573 -0.0045138 0.0027952 -0.0018619 -0.0082381 0.0041825 0 -0.013663 0 0.0016519 0 -0.00035062 0 0.053726
2.9531 -0.0027685 -0.00089527 -0.0052461 0.00032761 -0.0066187 0.0060055 0.001847 -0.00035516 0.0038931 -0.00043186 -0.012771 11.605 -0.00092124 0.0004798 0.0043697 0.0035059 -0.0037135 0.0020736 -0.0032198 -0.0075563 0.0031329 0 -0.01294 0 0.00056706 0 -0.0012286 0 0.056074
2.957 -0.00048164 -0.0015919 0.0010356 0.00076255 0.0053899 0.0029891 -0.0010777 -0.007558 -0.0029379 -0.0014803 -0.012093 11.636 -0.0026925 -0.0043268 0.003509 0.00088761 -0.0024634 0.00070703 -0.0042607 -0.0024445 0.0014072 0 -0.011877 0 -0.0010885 0 -0.0022959 0 0.046596
2.9609 0.0023041 -0.0018589 0.005881 -0.0012338 0.014457 -0.0039173 -0.0040271 -0.011401 -0.0078827 -0.0026472 -0.0071944 11.674 -0.0015303 -0.0068253 0.0012994 -0.00075189 -0.0013915 0.0012073 -0.0032161 0.0033906 0.000271 0 -0.011228 0 -0.0022985 0 -0.0030518 0 0.025277
2.9648 0.0037097 -0.0011551 0.006767 -0.0056333 0.015596 -0.011766 -0.0057638 -0.0094849 -0.0075767 -0.0032169 -0.0016062 11.703 0.0015354 -0.0070667 -0.00068433 -0.0017746 -0.0011607 0.0036141 -6.8712e-05 0.0051007 0.00015002 0 -0.011602 0 -0.0023001 0 -0.0030691 0 0.0036857
2.9688 0.0026724 0.0001478 0.0036265 -0.01023 0.008538 -0.016357 -0.0059567 -0.0034392 -0.0025937 -0.0029669 0.0016786 11.709 0.0036733 -0.0061145 -0.00027447 -0.0025646 -0.0020095 0.0051744 0.0028506 0.0010155 0.00050842 0 -0.012938 0 -0.0011503 0 -0.0022988 0 -0.0040985
2.9727 -0.00024216 0.0010841 -0.0013 -0.012281 -0.0022259 -0.014785 -0.0047218 0.0024626 0.0029274 -0.002305 0.0020935 11.688 0.0027744 -0.0051079 0.0027725 -0.0023282 -0.0035102 0.0031167 0.0025986 -0.0056409 0.00061867 0 -0.014521 0 0.00032532 0 -0.0011537 0 0.0070307
2.9766 -0.0032893 0.0008542 -0.0050627 -0.010658 -0.010333 -0.0076178 -0.0023714 0.0044575 0.0042187 -0.0019036 0.0010244 11.655 -0.00071627 -0.0044147 0.0058563 -6.3816e-06 -0.004791 -0.0022352 -0.0016846 -0.0095705 0.00027393 0 -0.015505 0 0.0011516 0 -0.00028162 0 0.029529
2.9805 -0.0048578 -0.00059511 -0.005839 -0.0066326 -0.011531 0.0010208 0.0003021 0.0018184 -0.00064535 -0.0021595 4.3919e-07 11.637 -0.0042887 -0.0035795 0.0055285 0.0035635 -0.0051181 -0.0072187 -0.0076031 -0.008207 -0.00021619 0 -0.015523 0 0.00089621 0 -0.00017175 0 0.050126
2.9844 -0.0045448 -0.0025983 -0.0038219 -0.0026577 -0.0062371 0.0059577 0.0018745 -0.0029898 -0.0091938 -0.0029399 -0.00044527 11.649 -0.0056011 -0.0020468 0.00078245 0.0051378 -0.0044172 -0.0078821 -0.011119 -0.0038727 -0.0005187 0 -0.014869 0 -9.3294e-05 0 -0.00085972 0 0.060437
2.9883 -0.0031726 -0.0043076 -0.0007844 -0.00034688 0.00095659 0.0046125 0.0010186 -0.0063628 -0.016084 -0.003786 -0.0004245 11.684 -0.0043152 7.6661e-05 -0.0055267 0.0016877 -0.0033141 -0.0035136 -0.0096952 -0.0012201 -0.00059256 0 -0.01417 0 -0.0010499 0 -0.0019298 0 0.061778
2.9922 -0.0019087 -0.0052478 0.0011674 0.00051084 0.0044587 -0.00095222 -0.0021904 -0.0061051 -0.016727 -0.004338 0.00014534 11.715 -0.0019474 0.0019691 -0.0087591 -0.0060277 -0.0026427 0.0026552 -0.0042562 -0.0025699 -0.00055005 0 -0.013852 0 -0.0014093 0 -0.0027958 0 0.061142
2.9961 -0.0013838 -0.005463 0.0007813 0.0011521 0.0014388 -0.0054367 -0.0057289 -0.0026638 -0.010533 -0.0046049 0.001463 11.718 -0.00016019 0.0027972 -0.0064198 -0.012919 -0.0028031 0.0061786 0.0017169 -0.005811 -0.00039961 0 -0.013856 0 -0.0011829 0 -0.0030553 0 0.063856
3 -0.0015389 -0.0052433 -0.0018128 0.0022624 -0.006336 -0.0044117 -0.006844 0.0015559 -0.0014477 -0.0048952 0.0028602 11.697 0.00066409 0.002486 -0.00040365 -0.013486 -0.0034934 0.0049914 0.0050476 -0.0068475 -7.4062e-05 0 -0.013787 0 -0.00082005 0 -0.0026832 0 0.070345
3.0039 -0.0021055 -0.0047789 -0.0053171 0.0032689 -0.013789 0.0019924 -0.0043798 0.003994 0.0047096 -0.0055154 0.0024242 11.673 0.0012584 0.0018079 0.0045764 -0.0069701 -0.0040237 0.00068827 0.005098 -0.0039491 0.0003378 0 -0.013307 0 -0.00073676 0 -0.0019688 0 0.078593
3.0078 -0.0030117 -0.0040811 -0.0079529 0.003102 -0.016024 0.0088866 -0.00015173 0.0034939 0.0043173 -0.0064757 -0.0016057 11.671 0.0021967 0.0016957 0.0050521 0.0013833 -0.0039283 -0.0033238 0.0035696 0.00047825 0.00058587 0 -0.012449 0 -0.00094513 0 -0.0012815 0 0.087355
3.0117 -0.0042231 -0.003174 -0.0082819 0.0014433 -0.011595 0.010291 0.0022109 0.00071418 -0.0014747 -0.0073746 -0.0085708 11.695 0.0031059 0.0024184 0.0017229 0.0047246 -0.0033459 -0.0047504 0.0024586 0.0024147 0.0006233 0 -0.01161 0 -0.0010862 0 -0.00084351 0 0.095335
3.0156 -0.0052863 -0.0022719 -0.0058798 -0.00095812 -0.0033145 0.003842 0.00031537 -0.0025923 -0.0076429 -0.0075321 -0.014716 11.724 0.0032564 0.0033725 -0.0013601 0.00084294 -0.002853 -0.0037393 0.0023569 0.00032039 0.00090585 0 -0.011291 0 -0.00079426 0 -0.00064612 0 0.09791
3.0195 -0.0052909 -0.0016904 -0.0016152 -0.0031832 0.0038906 -0.007231 -0.0046577 -0.0047738 -0.0091256 -0.0063641 -0.015577 11.738 0.0027461 0.0036672 -0.00054108 -0.005717 -0.0029284 -0.0018722 0.0026081 -0.0034268 0.0020958 0 -0.011778 0 -4.0852e-05 0 -0.00052616 0 0.08759
3.0234 -0.0035613 -0.0015484 0.0026654 -0.0051026 0.006451 -0.016409 -0.0086168 -0.0051864 -0.0047703 -0.0038774 -0.0099207 11.729 0.0027245 0.0029645 0.0041841 -0.0078978 -0.0035328 -0.00035348 0.0027193 -0.0050984 0.0042733 0 -0.012964 0 0.00084624 0 -0.00031909 0 0.060852
3.0273 -0.00051762 -0.0015774 0.0050302 -0.0071552 0.0044543 -0.018543 -0.0079271 -0.0043419 0.001702 -0.00096652 -0.0016077 11.712 0.004148 0.0018256 0.0092692 -0.0027972 -0.0041611 0.00069794 0.003176 -0.0033805 0.0064552 0 -0.014381 0 0.0014771 0 1.9558e-05 0 0.02541
3.0313 0.0022468 -0.0012823 0.0045422 -0.0091185 0.0011665 -0.013164 -0.0026255 -0.0032822 0.0046426 0.00087602 0.0029634 11.704 0.0063168 0.0012647 0.010818 0.0056225 -0.0042875 0.0015428 0.0046899 -0.00043405 0.0071126 0 -0.015407 0 0.0017144 0 0.0003887 0 -0.0016811
3.0352 0.0030232 -0.00036234 0.0018715 -0.0094226 0.0002546 -0.0041361 0.0034547 -0.0026093 0.0011653 0.00052123 0.00026336 11.707 0.0069633 0.0018906 0.0078857 0.010349 -0.0037944 0.0019838 0.0068703 0.00067218 0.005428 0 -0.015566 0 0.0017192 0 0.00060959 0 -0.0073002
3.0391 0.0014197 0.00097278 -0.0010654 -0.006236 0.002867 0.0035603 0.0059143 -0.0018804 -0.0061609 -0.001714 -0.0067486 11.706 0.0042027 0.0033526 0.0029933 0.0078802 -0.0030351 0.0015617 0.0081065 -0.00073439 0.0021727 0 -0.014774 0 0.0017096 0 0.00053484 0 0.0035631
3.043 -0.0011232 0.0020919 -0.0023288 0.00036218 0.0067781 0.0070633 0.0035835 5.5141e-05 -0.010993 -0.0038264 -0.010447 11.691 -0.0013768 0.004545 -0.00033447 0.0011817 -0.0025314 0.00046988 0.0071243 -0.0023936 -0.00071289 0 -0.013432 0 0.0016943 0 0.00013295 0 0.0078527
3.0469 -0.0023556 0.002385 -0.0012706 0.0073544 0.0081979 0.0066122 -0.00051894 0.0038474 -0.0082199 -0.0033013 -0.0048728 11.669 -0.0066703 0.0044221 -0.00055029 -0.0035671 -0.0026024 -0.00013578 0.0046249 -0.0017537 -0.0015864 0 -0.01224 0 0.0014593 0 -0.00049611 0 -0.016801
3.0508 -0.0010476 0.0016966 0.0010056 0.010474 0.0048169 0.0042918 -0.0019618 0.0084587 0.0015715 0.00086787 0.008583 11.66 -0.0084453 0.0027999 0.0010745 -0.002939 -0.0032039 0.00091848 0.0029971 0.0012037 -0.00035518 0 -0.011826 0 0.00083117 0 -0.0011754 0 -0.068321
3.0547 0.0019146 0.0004058 0.0024338 0.0076287 -0.0022574 0.0022208 0.0010523 0.011174 0.011849 0.0068727 0.021239 11.673 -0.0061319 0.00052726 0.0021826 0.00097958 -0.0040187 0.0035226 0.0039823 0.0040221 0.0015811 0 -0.012362 0 -4.8088e-05 0 -0.0017355 0 -0.11355
3.0586 0.0041693 -0.00087867 0.0015044 0.0010565 -0.0091458 0.0016129 0.0059958 0.009238 0.014629 0.01085 0.023374 11.698 -0.0023726 -0.001121 0.0016907 0.0033717 -0.0046399 0.0061217 0.0065247 0.0045376 0.0025888 0 -0.013448 0 -0.0007335 0 -0.0020762 0 -0.10921
3.0625 0.0037889 -0.0017172 -0.0015818 -0.0040798 -0.011921 0.002734 0.008193 0.0021579 0.006479 0.0095241 0.011847 11.708 -0.00065925 -0.0013813 0.00051606 0.0017223 -0.0047141 0.0070588 0.0072521 0.0032111 0.0020896 0 -0.014365 0 -0.00081275 0 -0.0021776 0 -0.037044
3.0664 0.00087047 -0.0020143 -0.0049781 -0.0038373 -0.009355 0.0049658 0.004926 -0.0071786 -0.0085212 0.0028567 -0.0070759 11.692 -0.0021468 -0.00053707 0.00024384 -0.0021085 -0.0040497 0.0061247 0.0035853 0.0024072 0.0007999 0 -0.014546 0 -0.0002789 0 -0.0020769 0 0.075248
3.0703 -0.0025325 -0.0018999 -0.0064339 0.0011228 -0.0036632 0.0067176 -0.0021339 -0.013829 -0.02119 -0.0055104 -0.022023 11.663 -0.0046158 0.00040139 0.0013328 -0.0044809 -0.0027402 0.0046875 -0.0033361 0.0034421 -0.00010164 0 -0.013934 0 0.00041418 0 -0.0018452 0 0.16715
3.0742 -0.0040767 -0.0015183 -0.0048186 0.0060077 0.0012182 0.0058284 -0.0082267 -0.013975 -0.023379 -0.010626 -0.02455 11.65 -0.0046012 0.00064092 0.00271 -0.0039984 -0.0012357 0.00423 -0.0089533 0.0047828 3.2565e-05 0 -0.012986 0 0.00069918 0 -0.0015814 0 0.18555
3.0781 -0.0029871 -0.00096206 -0.00087188 0.005967 0.002453 0.00095589 -0.0093198 -0.0077062 -0.013469 -0.00975 -0.014724 11.671 -0.0007248 0.00037575 0.0030125 -0.002554 -0.00020966 0.0048278 -0.0089672 0.0036078 0.0010093 0 -0.012313 0 0.00036027 0 -0.0014004 0 0.12237
3.082 -0.00057649 -0.00037876 0.0032693 0.0002267 0.00011339 -0.0068099 -0.005177 0.00080134 0.0025793 -0.0042994 -0.00030751 11.711 0.0048891 0.00064724 0.0020419 -0.002594 -0.00018335 0.0051974 -0.0032137 -0.00078614 0.0021929 0 -0.012247 0 -0.0002962 0 -0.0013886 0 0.020698
3.0859 0.00094067 -6.8191e-05 0.0053624 -0.0073684 -0.0032454 -0.013789 0.00072875 0.0060324 0.01515 0.0013171 0.0092674 11.734 0.0084258 0.0023074 0.00090389 -0.0040167 -0.0011371 0.0042644 0.0039213 -0.0054926 0.0030106 0 -0.012659 0 -0.00072532 0 -0.0015366 0 -0.054879
3.0898 0.00028373 -0.00038583 0.0043019 -0.011814 -0.0047337 -0.01586 0.004089 0.0048553 0.017042 0.0030173 0.0092399 11.716 0.0076895 0.0049581 0.00078017 -0.0043441 -0.0024615 0.0025294 0.0071336 -0.0063845 0.003121 0 -0.013134 0 -0.00062987 0 -0.0017103 0 -0.061273
3.0938 -0.0019381 -0.0014827 0.00062957 -0.011199 -0.0032688 -0.011636 0.0028849 -0.001511 0.0076592 -0.00011669 0.0017506 11.668 0.0038175 0.006906 0.0017091 -0.0019249 -0.0033743 0.0016723 0.0046844 -0.0022452 0.0023857 0 -0.013336 0 -0.00020594 0 -0.0017136 0 -0.0019889
3.0977 -0.0038655 -0.0031111 -0.0038344 -0.0079083 -0.00015502 -0.0039676 -0.0016027 -0.0086259 -0.007108 -0.0055909 -0.0068319 11.626 -8.3518e-05 0.0063708 0.0026516 0.001642 -0.0035052 0.0027219 -0.00032362 0.0036044 0.00098654 0 -0.013259 0 7.774e-05 0 -0.0014238 0 0.080974
3.1016 -0.0039998 -0.0047066 -0.0069352 -0.0058866 0.0021268 0.0018578 -0.0062534 -0.012025 -0.018832 -0.0097485 -0.01074 11.621 -0.0018969 0.0030244 0.0026794 0.0028931 -0.0031404 0.0047297 -0.0029719 0.0061551 -0.00036797 0 -0.013173 0 -4.3588e-05 0 -0.0009035 0 0.13861
3.1055 -0.0024218 -0.0057245 -0.0072522 -0.006714 0.0018068 0.0021034 -0.0084957 -0.010053 -0.02162 -0.010495 -0.0082086 11.652 -0.0021475 -0.0015093 0.0019141 0.00040302 -0.0028866 0.0054708 -0.00097596 0.003502 -0.00061676 0 -0.01334 0 -0.00035588 0 -0.00038711 0 0.14559
3.1094 -0.00067577 -0.0059844 -0.0048702 -0.0082634 -0.0010715 -0.002497 -0.0077762 -0.0044724 -0.015269 -0.0083908 -0.0017074 11.687 -0.0028891 -0.00476 0.0011692 -0.0031467 -0.0030525 0.0036033 0.0035353 -0.0011117 0.00087708 0 -0.013761 0 -0.00036741 0 -0.00013297 0 0.11103
3.1133 -0.00050414 -0.0057575 -0.0014879 -0.0071074 -0.0049846 -0.0073913 -0.0054053 0.0011508 -0.0048729 -0.0056215 0.004287 11.697 -0.0051753 -0.005267 0.00073363 -0.0033665 -0.0033402 0.00013181 0.0063516 -0.002188 0.0034957 0 -0.014158 0 0.00019338 0 -0.00024856 0 0.067081
3.1172 -0.0024931 -0.0055392 0.00036074 -0.0022466 -0.0081754 -0.0079427 -0.0033619 0.0037878 0.0026202 -0.0040789 0.0060583 11.677 -0.0077947 -0.003581 -0.00023345 0.0011584 -0.0031652 -0.0023746 0.0051805 0.0028054 0.0054196 0 -0.014209 0 0.0010605 0 -0.00062296 0 0.046906
3.1211 -0.0056594 -0.0056887 -0.0012018 0.0034783 -0.009709 -0.0031188 -0.0030525 0.0024366 0.0027339 -0.0041946 0.0024427 11.648 -0.008537 -0.0015329 -0.0028146 0.0068254 -0.0023115 -0.0021219 0.0014881 0.010842 0.0048696 0 -0.013818 0 0.0016185 0 -0.0010143 0 0.065931
3.125 -0.0081946 -0.0061987 -0.0059531 0.0056738 -0.0096359 0.0038541 -0.0046362 -0.0017908 -0.0039097 -0.0051564 -0.0048628 11.635 -0.0065892 -0.00047807 -0.006739 0.008072 -0.0012694 0.00028348 -0.0013249 0.015865 0.0016477 0 -0.013203 0 0.0014449 0 -0.0012122 0 0.11481
3.1289 -0.0087178 -0.0067317 -0.011237 0.0022638 -0.008438 0.0081694 -0.0070315 -0.0065356 -0.012216 -0.0058884 -0.012281 11.641 -0.0034992 -0.00019015 -0.0098454 0.0027357 -0.00087751 0.0025023 -0.0013315 0.014079 -0.0024442 0 -0.012739 0 0.00070513 0 -0.0011477 0 0.16519
3.1328 -0.0071092 -0.0068581 -0.013332 -0.004606 -0.0064871 0.007 -0.0085413 -0.0093327 -0.016075 -0.0058057 -0.016141 11.648 -0.0016583 0.00056093 -0.0095193 -0.0056316 -0.0015671 0.0027321 0.00034345 0.0070941 -0.004886 0 -0.012677 0 1.2507e-05 0 -0.0008864 0 0.1851
3.1367 -0.0044333 -0.0063196 -0.0099222 -0.010303 -0.0040321 0.0010892 -0.0079237 -0.0086554 -0.012416 -0.0049319 -0.014563 11.638 -0.0018746 0.002393 -0.0050513 -0.010905 -0.0029223 0.001342 0.0011132 0.00016866 -0.004453 0 -0.012992 0 -0.00013629 0 -0.00055318 0 0.15736
3.1406 -0.0021533 -0.00517 -0.0020397 -0.011454 -0.001564 -0.0064385 -0.0054135 -0.0046834 -0.0031785 -0.0036691 -0.0085046 11.609 -0.0026014 0.0043704 0.0012828 -0.0099146 -0.0040045 0.00033797 -0.00020111 -0.0025337 -0.0022178 0 -0.013438 0 0.00017551 0 -0.00027064 0 0.091917
3.1445 -0.0012622 -0.0037512 0.0061327 -0.0084311 2.7087e-05 -0.0125 -0.0029042 0.00053655 0.0061018 -0.0026202 -0.0012806 11.58 -0.0016973 0.0047933 0.0056646 -0.0049276 -0.0041673 0.0012905 -0.0022283 -0.001197 -0.00062548 0 -0.013763 0 0.00037377 0 -0.00014139 0 0.02324
3.1484 -0.0018675 -0.0025521 0.0097675 -0.0046386 -0.00013571 -0.015598 -0.0028151 0.0039233 0.010035 -0.0024837 0.0033216 11.569 0.0010769 0.0029856 0.0056583 -0.00082441 -0.0036056 0.0037905 -0.0026786 0.00064448 -0.0014372 0 -0.013867 0 -2.6587e-05 0 -0.0002309 0 -0.0084928
3.1523 -0.003355 -0.0020215 0.0066095 -0.0035786 -0.0022032 -0.015761 -0.0061968 0.003065 0.0067472 -0.0038018 0.0031627 11.576 0.0034886 0.00022388 0.0020896 -0.00011582 -0.0031215 0.0058429 -0.00089528 -4.8053e-05 -0.0043208 0 -0.013806 0 -0.00089293 0 -0.00051535 0 0.017834
3.1563 -0.0048868 -0.0024006 -0.0014334 -0.0063334 -0.005269 -0.013732 -0.011551 -0.002143 -0.001422 -0.0065698 -0.0012805 11.585 0.002948 -0.0012841 -0.0018367 -0.00095512 -0.0033293 0.0056612 0.001382 -0.0029816 -0.0072205 0 -0.013667 0 -0.0015203 0 -0.00083836 0 0.090478
3.1602 -0.0058812 -0.0036271 -0.0095753 -0.011305 -0.0078503 -0.010545 -0.015602 -0.0091544 -0.010094 -0.010065 -0.0076281 11.579 -0.00072967 -0.00048545 -0.0034417 5.7049e-05 -0.0040561 0.0031017 0.0017981 -0.0051904 -0.0080272 0 -0.013472 0 -0.0012489 0 -0.0009663 0 0.17286
3.1641 -0.0062479 -0.0053493 -0.013424 -0.015826 -0.0088985 -0.0075499 -0.015705 -0.014187 -0.0159 -0.013181 -0.01322 11.554 -0.0047751 0.001458 -0.0028941 0.0035696 -0.0045073 -0.00044673 -0.00017789 -0.004152 -0.0060433 0 -0.013208 0 -0.00010081 0 -0.00075898 0 0.22791
3.168 -0.006334 -0.0070508 -0.011838 -0.017873 -0.0085295 -0.0061253 -0.012017 -0.014535 -0.018016 -0.015058 -0.016319 11.523 -0.0058757 0.0023304 -0.0028329 0.0064333 -0.0040363 -0.003324 -0.0026634 -0.00018358 -0.0021645 0 -0.012931 0 0.0011701 0 -0.00033226 0 0.24018
3.1719 -0.0066507 -0.0082423 -0.0073137 -0.01662 -0.007833 -0.0067438 -0.007437 -0.01015 -0.017373 -0.01542 -0.016229 11.499 -0.0032997 0.0012097 -0.0056141 0.0050471 -0.0027867 -0.0047137 -0.0031742 0.0039794 0.0020117 0 -0.012804 0 0.001697 0 -3.566e-05 0 0.21913
3.1758 -0.0075083 -0.0086424 -0.0038119 -0.012108 -0.0078866 -0.0081764 -0.0051859 -0.0034355 -0.014843 -0.014359 -0.012841 11.486 0.00036959 -0.00036929 -0.010699 -0.00052586 -0.0016062 -0.0048217 -0.00095794 0.0056571 0.0051281 0 -0.01299 0 0.0012458 0 -0.00019911 0 0.18383
3.1797 -0.0087323 -0.0082766 -0.0038094 -0.005059 -0.0087951 -0.0080226 -0.0060164 0.0024147 -0.010412 -0.011919 -0.006601 11.475 0.0017312 0.0002099 -0.014632 -0.0061356 -0.0013182 -0.0044041 0.0024612 0.0042613 0.006381 0 -0.013476 0 0.00040764 0 -0.00082694 0 0.14545
3.1836 -0.0096548 -0.0074542 -0.0067926 0.0028031 -0.0095853 -0.0046416 -0.0076099 0.0051842 -0.0041139 -0.0081456 0.00089314 11.459 -7.1738e-05 0.0038977 -0.013773 -0.007376 -0.0020257 -0.0043271 0.0049233 0.0012504 0.0054122 0 -0.014018 0 4.9861e-05 0 -0.0015178 0 0.10425
3.1875 -0.0094715 -0.0066225 -0.010068 0.0086631 -0.00907 0.0010193 -0.0068543 0.0043498 0.0024916 -0.0036903 0.0065398 11.434 -0.0024626 0.0085688 -0.0074827 -0.0037601 -0.003064 -0.005329 0.0056492 -0.0014554 0.002349 0 -0.014299 0 0.00052168 0 -0.0017313 0 0.062112
3.1914 -0.0078169 -0.0061373 -0.010956 0.0096611 -0.0069509 0.0055383 -0.003048 0.00068146 0.006215 -0.00020652 0.0067572 11.406 -0.0020093 0.010568 0.0010031 0.00099164 -0.0036031 -0.0076517 0.005588 -0.0028482 -0.0019358 0 -0.014188 0 0.0013444 0 -0.0012167 0 0.034308
3.1953 -0.0051728 -0.0060442 -0.0086004 0.0047889 -0.0041988 0.005393 0.00096417 -0.0044903 0.0042035 0.00030895 -0.00018409 11.379 0.0019592 0.0080013 0.0068294 0.0027047 -0.0033293 -0.010508 0.0059163 -0.0029434 -0.0058893 0 -0.013875 0 0.0016767 0 -0.00024271 0 0.043976
3.1992 -0.0027404 -0.006004 -0.0042459 -0.0038819 -0.0023449 -0.00018728 0.0010218 -0.0096531 -0.0034392 -0.0028864 -0.012137 11.353 0.0062713 0.0027022 0.0070983 0.00060233 -0.0026165 -0.012039 0.0064572 -0.0020861 -0.0080707 0 -0.013734 0 0.0011256 0 0.00058956 0 0.099995
3.2031 -0.0017437 -0.0054712 -0.00016212 -0.012033 -0.0022441 -0.008324 -0.0044884 -0.013204 -0.012761 -0.0080787 -0.023342 11.326 0.0065957 -0.0011325 0.0028564 -0.0025542 -0.0021063 -0.010385 0.0057916 -0.00052371 -0.0082134 0 -0.01401 0 0.0001467 0 0.00080841 0 0.17846
3.207 -0.0025989 -0.0040878 0.00177 -0.015758 -0.0033509 -0.014442 -0.012538 -0.013767 -0.018007 -0.011711 -0.027482 11.299 0.0014985 -0.00057807 -0.0020453 -0.0037984 -0.0021369 -0.0053699 0.0029577 0.0013975 -0.0075268 0 -0.014587 0 -0.00034982 0 0.00041649 0 0.22922
3.2109 -0.004575 -0.0020607 0.00091978 -0.014128 -0.0041465 -0.015546 -0.017217 -0.010904 -0.015415 -0.010806 -0.021735 11.272 -0.0059337 0.0034089 -0.0041739 -0.0029856 -0.0025256 0.0007413 -0.0011095 0.0030008 -0.007714 0 -0.015054 0 0.00016332 0 -0.00017668 0 0.20858
3.2148 -0.0062641 -0.00021342 -0.0020025 -0.0095986 -0.0034103 -0.01217 -0.014185 -0.0056926 -0.0059904 -0.0054242 -0.0089196 11.25 -0.010512 0.0068608 -0.0031229 -0.0023918 -0.0028273 0.0045787 -0.0040286 0.003617 -0.0094302 0 -0.015019 0 0.0013166 0 -0.00055823 0 0.11465
3.2188 -0.0065604 0.00043428 -0.0053834 -0.0059404 -0.0013061 -0.0075241 -0.0042604 -0.00044597 0.0048925 0.001021 0.0040575 11.231 -0.0092774 0.0064103 -0.0014251 -0.0036902 -0.0027654 0.0043111 -0.004004 0.0032449 -0.011603 0 -0.014416 0 0.0021297 0 -0.00067021 0 -0.0046347
3.2227 -0.00542 -0.00065408 -0.007424 -0.005358 0.00062148 -0.0047276 0.0068142 0.0024891 0.010883 0.0041398 0.01055 11.212 -0.0038698 0.0023448 -0.0019809 -0.0059139 -0.002437 0.0012542 -0.001477 0.0027066 -0.012364 0 -0.013557 0 0.0018476 0 -0.00079182 0 -0.080564
3.2266 -0.003823 -0.0030725 -0.0070122 -0.0071227 0.00058699 -0.0045098 0.012349 0.0020743 0.0086588 0.0018713 0.0083067 11.192 0.0010784 -0.0016907 -0.0052622 -0.00669 -0.002164 -0.0013029 0.0012415 0.0029331 -0.010811 0 -0.012902 0 0.00058345 0 -0.0011767 0 -0.069979
3.2305 -0.002998 -0.0056362 -0.0044832 -0.0086538 -0.0020288 -0.0051421 0.0093509 -0.00093123 -0.00019583 -0.0039821 0.00048086 11.171 0.0019218 -0.0020281 -0.0086959 -0.0051983 -0.0021832 -0.0012253 0.0020284 0.0040212 -0.0079675 0 -0.012734 0 -0.00078992 0 -0.0017103 0 0.016071
3.2344 -0.0035445 -0.007129 -0.0017388 -0.0079217 -0.0060995 -0.0043635 0.00034791 -0.0046384 -0.01054 -0.0092837 -0.0070554 11.153 -0.0012446 0.0017469 -0.0087909 -0.0033165 -0.0024579 0.00032758 0.00074115 0.0050651 -0.0059553 0 -0.013003 0 -0.0013769 0 -0.0019396 0 0.12251
3.2383 -0.0051225 -0.0071171 -0.0013027 -0.0050578 -0.0094653 -0.0014864 -0.0087623 -0.0072382 -0.017072 -0.010865 -0.0099816 11.136 -0.0052679 0.0065345 -0.0042618 -0.0035043 -0.0027299 2.0472e-05 -0.00090554 0.0050012 -0.0061075 0 -0.013407 0 -0.00095894 0 -0.0014745 0 0.19017
3.2422 -0.0068514 -0.0062058 -0.0046079 -0.0019349 -0.010419 0.0020404 -0.012933 -0.0078466 -0.017359 -0.0088393 -0.0082208 11.116 -0.007017 0.0085815 0.002496 -0.005793 -0.0027223 -0.0041151 -0.0011527 0.0036219 -0.007735 0 -0.013627 0 -6.9602e-05 0 -0.00040139 0 0.19447
3.2461 -0.0079688 -0.0055201 -0.010632 -0.00032872 -0.008869 0.0038845 -0.011037 -0.0065821 -0.012646 -0.0060865 -0.0052598 11.09 -0.0058475 0.0067318 0.0069477 -0.0074488 -0.0023218 -0.010133 0.00010316 0.001718 -0.0086911 0 -0.013514 0 0.00055072 0 0.00068528 0 0.15504
3.25 -0.0081846 -0.0057999 -0.016087 -0.00042535 -0.006349 0.0027135 -0.0058141 -0.004171 -0.0063347 -0.0055509 -0.004917 11.064 -0.0034319 0.003138 0.0058815 -0.0059799 -0.0016394 -0.013373 0.0013118 0.00024747 -0.0072111 0 -0.013137 0 0.00057468 0 0.0010924 0 0.11341
3.2539 -0.0075644 -0.0068167 -0.017378 -0.00095619 -0.0048733 -0.00080084 -0.0012588 -0.001583 -0.0015261 -0.0077524 -0.0082123 11.044 -0.0016421 0.0010025 4.0415e-05 -0.0022846 -0.00094449 -0.010614 0.0008643 -0.00052702 -0.0033688 0 -0.01271 0 0.00023752 0 0.00055026 0 0.099322
3.2578 -0.0062553 -0.0075647 -0.013117 -0.0006801 -0.0054753 -0.0045178 0.00026387 0.00016355 0.00061255 -0.010545 -0.012713 11.03 -0.00085483 0.0016326 -0.0062803 -0.00025269 -0.00052076 -0.0033328 -0.0013071 -0.00099384 0.0010756 0 -0.012474 0 -3.5815e-05 0 -0.00058175 0 0.11198
3.2617 -0.0044347 -0.007052 -0.0053264 0.00026736 -0.0074389 -0.0063735 -0.00086 0.0002436 0.00081408 -0.011088 -0.014667 11.011 -0.00021116 0.0035257 -0.0084618 -0.0028185 -0.00051111 0.0031868 -0.0036117 -0.0013604 0.0041499 0 -0.012575 0 -9.1441e-05 0 -0.0015865 0 0.12699
3.2656 -0.0024879 -0.0050599 0.0017073 0.00044229 -0.0087437 -0.0057724 -0.0025209 -0.0015605 0.00045585 -0.0081799 -0.012081 10.971 0.0008576 0.0041037 -0.0050744 -0.0084675 -0.00083277 0.0043371 -0.0041954 -0.0010885 0.005055 0 -0.012992 0 -0.00013526 0 -0.0019066 0 0.11925
3.2695 -0.001061 -0.0023033 0.0042586 -0.0014773 -0.0074315 -0.003885 -0.0028715 -0.0045522 0.00028075 -0.0030854 -0.0062735 10.902 0.0017505 0.002246 0.0011714 -0.012101 -0.0012296 0.00016635 -0.0025293 0.00060997 0.0043173 0 -0.013511 0 -0.00040936 0 -0.0015043 0 0.082387
3.2734 -0.0007255 6.241e-05 0.0016335 -0.0052149 -0.0030245 -0.002706 -0.0016834 -0.0073403 5.1803e-05 0.0015596 -0.00077132 10.816 0.0014489 -0.00077138 0.0057894 -0.0097919 -0.0014475 -0.0048671 0.0001726 0.0036441 0.0028399 0 -0.013821 0 -0.00083767 0 -0.0008214 0 0.031786
3.2773 -0.0014651 0.0011462 -0.0035093 -0.008764 0.0029049 -0.0035398 -0.00026242 -0.0086087 -0.00081175 0.0035916 0.0014483 10.74 -4.3056e-05 -0.0026148 0.0061856 -0.0027736 -0.0014076 -0.0061425 0.0019337 0.0065542 0.00097492 0 -0.013697 0 -0.0010327 0 -0.00041915 0 -0.0074823
3.2813 -0.0025311 0.00072059 -0.0072014 -0.009834 0.0074105 -0.005958 -0.00024326 -0.007906 -0.0023775 0.0024695 0.00012001 10.696 -0.0013117 -0.0020443 0.0035201 0.0034741 -0.0012291 -0.0031049 0.0014614 0.0074076 -0.0014629 0 -0.013164 0 -0.000668 0 -0.00059384 0 -0.016763
3.2852 -0.0029693 -0.00085802 -0.0070327 -0.0077193 0.0077821 -0.0079975 -0.0022525 -0.0058318 -0.0039722 -0.00081791 -0.0024106 10.684 -0.00078496 0.0001435 0.0012541 0.0043363 -0.0010742 0.00050129 -0.0010719 0.0054053 -0.0043955 0 -0.012505 0 0.00015956 0 -0.0012201 0 0.0067193
3.2891 -0.0024645 -0.0029843 -0.0037466 -0.0040051 0.0032146 -0.0075537 -0.0053641 -0.0035188 -0.0047879 -0.0045915 -0.003341 10.685 0.0016252 0.0020412 0.0017968 0.00035062 -0.00097014 0.00051155 -0.0043138 0.0016743 -0.0068798 0 -0.012078 0 0.00094622 0 -0.0018758 0 0.050647
3.293 -0.0017245 -0.0050695 -0.00048617 -0.0014327 -0.0044485 -0.0040452 -0.0076836 -0.0019204 -0.0047224 -0.0073113 -0.0017734 10.674 0.0042519 0.002318 0.004337 -0.0035774 -0.00080111 -0.0034616 -0.006644 -0.0015932 -0.0074864 0 -0.012068 0 0.0011756 0 -0.0021227 0 0.095567
3.2969 -0.0019386 -0.0066282 -0.00036412 -0.0017607 -0.011459 0.00089242 -0.0076759 -0.0014791 -0.0046013 -0.0080774 0.00064545 10.64 0.0051663 0.0010757 0.0058179 -0.0031797 -0.00049945 -0.0075302 -0.0070105 -0.0029066 -0.00545 0 -0.012374 0 0.00072728 0 -0.0017662 0 0.12461
3.3008 -0.003681 -0.0073173 -0.0041894 -0.004336 -0.014144 0.0043254 -0.0053539 -0.0022398 -0.0054584 -0.0068997 0.0012551 10.592 0.0039874 -0.00065773 0.0040882 0.0010366 -0.0002315 -0.0071377 -0.0053007 -0.0025132 -0.0015754 0 -0.012728 0 -6.2053e-05 0 -0.00096944 0 0.13055
3.3047 -0.0062167 -0.0070585 -0.0099419 -0.0065787 -0.011068 0.0040116 -0.002446 -0.0039936 -0.0074316 -0.0047586 -0.0012647 10.542 0.0021904 -0.0019859 0.00021003 0.0046199 -0.00033849 -0.0012985 -0.002265 -0.0017896 0.0019975 0 -0.012911 0 -0.00070848 0 -0.00017347 0 0.11782
3.3086 -0.0079036 -0.0061647 -0.014237 -0.0060642 -0.004064 3.1176e-05 -0.001268 -0.0061583 -0.0092836 -0.0032289 -0.0056945 10.499 0.0015924 -0.0026402 -0.0023253 0.0039246 -0.001025 0.0064547 0.00084315 -0.0016967 0.0031428 0 -0.012893 0 -0.00094926 0 0.0001443 0 0.09878
3.3125 -0.0074405 -0.0052545 -0.014613 -0.0025623 0.0026655 -0.0051921 -0.0029657 -0.0076497 -0.0091323 -0.0035638 -0.0092004 10.459 0.0025358 -0.0026573 -0.00081597 -0.0002235 -0.002078 0.011119 0.0027906 -0.0018851 0.0012567 0 -0.012771 0 -0.00084994 0 -0.00023728 0 0.085985
3.3164 -0.0049411 -0.0048777 -0.011025 0.0016255 0.0050164 -0.0085443 -0.0064385 -0.0072612 -0.0059782 -0.0057134 -0.0095795 10.417 0.0035887 -0.0019202 0.0039981 -0.0036622 -0.002933 0.010306 0.0029168 -0.0012953 -0.002211 0 -0.012624 0 -0.00061914 0 -0.0011121 0 0.08479
3.3203 -0.0019271 -0.0050877 -0.0056227 0.0033556 0.0015556 -0.0083442 -0.0089532 -0.0045907 -0.00085452 -0.0081311 -0.0069742 10.373 0.0030342 -0.0002605 0.0083855 -0.0034388 -0.0030979 0.0057446 0.0014745 0.00047935 -0.0046559 0 -0.012462 0 -0.00037629 0 -0.0019391 0 0.091017
3.3242 -0.00023836 -0.0053434 -0.0011772 0.0010429 -0.0054876 -0.0053945 -0.0082236 -0.00076943 0.003428 -0.0087941 -0.0037056 10.335 0.00061494 0.0019898 0.0088346 -0.00084997 -0.0025768 0.001277 -0.00048483 0.0025729 -0.0040788 0 -0.012314 0 -0.00011057 0 -0.0021816 0 0.095574
3.3281 -0.00074931 -0.0049078 0.00060864 -0.004133 -0.011588 -0.0022747 -0.0044236 0.0019186 0.0039687 -0.0068172 -0.0024415 10.308 -0.0022262 0.0037639 0.0050914 0.0002294 -0.001886 -0.00042092 -0.0016835 0.0036512 -0.000507 0 -0.012313 0 0.00017827 0 -0.0016806 0 0.092548
3.332 -0.0028763 -0.0034759 -0.00019777 -0.009162 -0.012861 -0.0014942 -0.0003917 0.0015888 -0.00018129 -0.0033292 -0.0042094 10.286 -0.0038113 0.0038466 0.00023839 -0.0021414 -0.0016113 0.00055519 -0.001322 0.0032737 0.0039282 0 -0.012629 0 0.00037144 0 -0.00078024 0 0.084182
3.3359 -0.0051472 -0.0015197 -0.0022889 -0.011483 -0.0086395 -0.0038421 0.00042542 -0.0016408 -0.0070697 -0.00072657 -0.0077665 10.258 -0.0038581 0.0018866 -0.0022011 -0.0055354 -0.0018966 0.0022857 0.00051559 0.00231 0.0063633 0 -0.013265 0 0.00031288 0 -8.6412e-05 0 0.078357
3.3398 -0.0062641 -3.0375e-05 -0.0042078 -0.010741 -0.001916 -0.0079636 -0.0031657 -0.0054359 -0.012761 -0.00077401 -0.010652 10.214 -0.003596 -0.0011195 -0.0013945 -0.0055207 -0.0023383 0.0029929 0.002963 0.0018887 0.0051192 0 -0.013934 0 7.5134e-07 0 -2.615e-05 0 0.080634
3.3438 -0.0058407 0.00016327 -0.0051099 -0.0086624 0.0026948 -0.011257 -0.0087977 -0.0068329 -0.013668 -0.0031164 -0.010951 10.156 -0.0042721 -0.0034278 0.00032021 -0.00042143 -0.0023884 0.0020647 0.0048463 0.0019631 0.00084569 0 -0.014214 0 -0.00034112 0 -0.00054962 0 0.088038
3.3477 -0.004425 -0.0010384 -0.0048333 -0.0072952 0.0020981 -0.011417 -0.012092 -0.0044794 -0.0088586 -0.0055287 -0.0084207 10.097 -0.0056301 -0.0037958 -6.8047e-05 0.0065509 -0.0018798 -0.00027612 0.0052293 0.0011163 -0.0039165 0 -0.013903 0 -0.00042815 0 -0.0012091 0 0.090721
3.3516 -0.0030149 -0.0029958 -0.0036106 -0.00723 -0.0032086 -0.00775 -0.010049 0.00027281 -0.00087375 -0.0057792 -0.0043541 10.048 -0.0059937 -0.0023358 -0.0032286 0.010165 -0.0011776 -0.003563 0.0038071 -0.0019542 -0.0064402 0 -0.013239 0 -0.00017546 0 -0.001537 0 0.080854
3.3555 -0.0025017 -0.0048485 -0.0019522 -0.007325 -0.009547 -0.0016493 -0.0035996 0.0043278 0.005586 -0.0035637 -0.00058141 10.012 -0.0039506 -0.0002714 -0.0068009 0.0082106 -0.00082425 -0.007009 0.0010589 -0.0066238 -0.0055669 0 -0.012736 0 0.00020971 0 -0.0013987 0 0.061274
3.3594 -0.0032935 -0.0061043 -0.0007819 -0.006064 -0.01262 0.0039965 0.0028575 0.0050735 0.0064054 -0.00085191 0.0014976 9.9836 3.2318e-05 0.0011333 -0.0075782 0.00359 -0.0010424 -0.0091699 -0.0018936 -0.01013 -0.0023018 0 -0.012741 0 0.00041314 0 -0.0010351 0 0.045828
3.3633 -0.0051325 -0.0068288 -0.0013599 -0.0032195 -0.010408 0.0062773 0.0047091 0.0021176 0.00063118 -0.00031617 0.0013042 9.9537 0.0037277 0.0015299 -0.0044153 0.0012974 -0.0015775 -0.0084225 -0.0037675 -0.009537 0.0010432 0 -0.013111 0 0.00030656 0 -0.0007929 0 0.049925
3.3672 -0.0071215 -0.0073449 -0.0045627 -0.00027359 -0.0044181 0.0039639 0.00062712 -0.0026935 -0.008741 -0.0031337 -0.0010021 9.9176 0.0049799 0.001554 0.00082534 0.0033658 -0.0020067 -0.0043751 -0.0038279 -0.0043438 0.0023897 0 -0.013346 0 6.1707e-05 0 -0.00081349 0 0.078183
3.3711 -0.0080747 -0.0077784 -0.0098131 0.0007817 0.0014605 -0.0015567 -0.0064726 -0.0067377 -0.016384 -0.0079659 -0.0046824 9.8743 0.0035297 0.0020416 0.0049854 0.0068991 -0.0021667 0.0011396 -0.0024269 0.0026187 0.0010016 0 -0.013085 0 -2.8404e-05 0 -0.00095516 0 0.11904
3.375 -0.0072007 -0.0078789 -0.01466 -0.00083249 0.0035875 -0.0069224 -0.011729 -0.0082754 -0.017793 -0.011918 -0.0085018 9.8226 0.0010943 0.0031308 0.0062107 0.007144 -0.0022554 0.004934 -0.00088324 0.0070349 -0.0023911 0 -0.012504 0 0.00015626 0 -0.00098767 0 0.15111
3.3789 -0.0047632 -0.007261 -0.01584 -0.0039815 0.00085512 -0.0088907 -0.011962 -0.0071813 -0.012042 -0.012653 -0.010958 9.7608 -0.00034711 0.0040222 0.0050756 0.0024323 -0.0025222 0.0049239 -0.00058725 0.0063221 -0.0061818 0 -0.012186 0 0.00044485 0 -0.00084188 0 0.15688
3.3828 -0.0021427 -0.005821 -0.011501 -0.0065403 -0.004808 -0.0065953 -0.0077446 -0.0045961 -0.0023668 -0.0099757 -0.010875 9.6908 -0.00038189 0.0035963 0.0035189 -0.0040068 -0.002906 0.0020502 -0.0018791 0.0015653 -0.0085971 0 -0.012566 0 0.00054857 0 -0.00067034 0 0.13377
3.3867 -0.0010265 -0.0039479 -0.0030018 -0.0070989 -0.009852 -0.0022558 -0.0024666 -0.002103 0.0058784 -0.0057305 -0.0081422 9.6205 -0.00033859 0.0013938 0.0029569 -0.0071183 -0.0030355 -0.00033445 -0.00362 -0.0034493 -0.0082685 0 -0.013456 0 0.00034939 0 -0.00068 0 0.094888
3.3906 -0.0021876 -0.0023389 0.0053468 -0.005971 -0.011358 0.00039799 0.00050452 -0.0010222 0.0085401 -0.0022875 -0.0040204 9.5598 -0.0016815 -0.001824 0.0034221 -0.004811 -0.0026172 0.00064778 -0.0039712 -0.0052621 -0.0047867 0 -0.014137 0 1.7885e-05 0 -0.00092331 0 0.059577
3.3945 -0.00481 -0.0015703 0.0088664 -0.0047161 -0.008683 -0.0010484 0.00011715 -0.0019625 0.0050713 -0.00092152 -0.00056061 9.512 -0.0042476 -0.0044244 0.0042054 0.00029414 -0.0018104 0.0047812 -0.0019158 -0.003284 0.00078747 0 -0.013967 0 -0.00015101 0 -0.0012579 0 0.041561
3.3984 -0.0070177 -0.0017581 0.0057388 -0.0047108 -0.0036385 -0.0057966 -0.0022743 -0.0045558 -0.0015389 -0.0012918 0.00062818 9.4689 -0.0061147 -0.0049918 0.0048999 0.0036997 -0.0011693 0.008881 0.0016851 0.00015661 0.0059579 0 -0.012972 0 -1.6817e-05 0 -0.0014999 0 0.042829
3.4023 -0.0072887 -0.002549 -0.0015574 -0.0060532 0.00070661 -0.010426 -0.0046027 -0.0074968 -0.0070883 -0.0021966 -0.00057813 9.4161 -0.0053162 -0.0033879 0.0055854 0.0033897 -0.0011666 0.0096359 0.0044868 0.0020534 0.007899 0 -0.01186 0 0.00028526 0 -0.0016001 0 0.056276
3.4063 -0.0056322 -0.0034181 -0.0078596 -0.0076589 0.0017703 -0.011541 -0.0057735 -0.0091453 -0.0089651 -0.0027663 -0.0027835 9.3471 -0.0018273 -0.00093158 0.0061436 0.0013322 -0.0017433 0.0065604 0.00436 0.0011575 0.0053129 0 -0.011438 0 0.0004865 0 -0.0016574 0 0.073226
3.4102 -0.0035403 -0.0040395 -0.0089289 -0.0082905 -0.0011928 -0.0083319 -0.0059774 -0.0085882 -0.0074846 -0.0030709 -0.0041339 9.2707 0.0020605 0.00057529 0.0058068 0.00088001 -0.0023337 0.002321 0.0011223 -0.0014032 -0.00031583 0 -0.01195 0 0.00043596 0 -0.0017676 0 0.089309
3.4141 -0.0027482 -0.0044762 -0.0044097 -0.0075187 -0.0067467 -0.0030123 -0.0058167 -0.0064506 -0.0050677 -0.0037769 -0.0037032 9.2061 0.0034085 0.00032586 0.0037435 0.0030187 -0.0023606 0.00018457 -0.0031122 -0.0035198 -0.005416 0 -0.012933 0 0.00021403 0 -0.0018776 0 0.10495
3.418 -0.0038554 -0.0050784 0.0020352 -0.0058437 -0.012024 0.0010962 -0.0054908 -0.0046387 -0.0041849 -0.0053298 -0.0021456 9.1658 0.00093312 -0.00071514 0.00015231 0.0053876 -0.0017425 0.0010437 -0.0053493 -0.0039519 -0.0068514 0 -0.013674 0 1.6329e-05 0 -0.0018133 0 0.1217
3.4219 -0.0059566 -0.0061742 0.0054448 -0.00407 -0.014188 0.0020781 -0.0048948 -0.004956 -0.0056885 -0.0074481 -0.0011137 9.1439 -0.0040107 -0.0005396 -0.0034518 0.0049427 -0.00094292 0.0028004 -0.0038896 -0.0029477 -0.0043652 0 -0.013815 0 -5.1863e-05 0 -0.0014685 0 0.13857
3.4258 -0.0075176 -0.0077539 0.0030558 -0.0026544 -0.011933 0.00045622 -0.0042696 -0.0076005 -0.0085469 -0.0093225 -0.0018958 9.1184 -0.0085364 0.0020935 -0.0053426 0.001346 -0.00053418 0.0025775 0.00037566 -0.0013996 -0.00075209 0 -0.013566 0 -5.6114e-05 0 -0.00096314 0 0.15146
3.4297 -0.0076637 -0.0093584 -0.0039359 -0.0016036 -0.0062529 -0.0018707 -0.0043864 -0.010856 -0.01079 -0.010258 -0.0043306 9.0684 -0.010411 0.0062702 -0.0051284 -0.0024653 -0.00070039 -0.0004438 0.0045376 0.000242 0.00060881 0 -0.013376 0 -0.00012074 0 -0.00059615 0 0.1556
3.4336 -0.0067656 -0.010264 -0.011409 -0.00084517 -3.0732e-05 -0.0035222 -0.0058451 -0.01238 -0.010746 -0.010151 -0.0068476 8.9904 -0.0095103 0.0093313 -0.0041477 -0.0030835 -0.0011349 -0.0042533 0.0057005 0.0020458 -0.0012193 0 -0.013464 0 -0.00025965 0 -0.00060886 0 0.1487
3.4375 -0.0059226 -0.009887 -0.015151 -0.00054112 0.0034743 -0.0045509 -0.0082071 -0.011106 -0.0078161 -0.0094324 -0.0076223 8.8997 -0.0075082 0.0089846 -0.0041739 6.6971e-05 -0.0013883 -0.0059422 0.002993 0.003747 -0.0039333 0 -0.013662 0 -0.00033668 0 -0.00096346 0 0.13268
3.4414 -0.0059278 -0.0081753 -0.013418 -0.00097607 0.0024565 -0.0057305 -0.010039 -0.0081398 -0.0026904 -0.0085796 -0.005993 8.817 -0.0062979 0.005399 -0.0056121 0.0041979 -0.001298 -0.0044257 -0.0018706 0.0042155 -0.004267 0 -0.013685 0 -0.00019893 0 -0.0013468 0 0.1133
3.4453 -0.0066586 -0.0057238 -0.0076504 -0.0021802 -0.0023568 -0.0072158 -0.010068 -0.005903 0.0028109 -0.0076932 -0.0030766 8.7523 -0.006553 0.0013187 -0.0069857 0.0057991 -0.0010908 -0.001412 -0.0058282 0.0022094 -0.0012683 0 -0.013489 0 0.0001546 0 -0.0014163 0 0.098206
3.4492 -0.0073284 -0.0035021 -0.0012249 -0.0037514 -0.0081052 -0.0080999 -0.0084079 -0.0062327 0.0062171 -0.0064831 -0.0010828 8.7004 -0.0074908 -0.00014071 -0.0062945 0.0037709 -0.0010988 0.00018645 -0.0065794 -0.0021275 0.0025704 0 -0.013325 0 0.0005414 0 -0.0010891 0 0.093947
3.4531 -0.007232 -0.0023351 0.0026792 -0.0051153 -0.011519 -0.0073608 -0.0066074 -0.0090437 0.0053666 -0.0046555 -0.0017657 8.6489 -0.0077779 0.0017947 -0.0029797 9.3796e-05 -0.0014065 -0.0011482 -0.0040718 -0.0066643 0.0035175 0 -0.013458 0 0.00073561 0 -0.00062856 0 0.10285
3.457 -0.0062798 -0.0024632 0.0027443 -0.0059761 -0.010924 -0.0052041 -0.0063347 -0.012577 -0.00030438 -0.0023526 -0.0050944 8.591 -0.0066725 0.0048174 0.001398 -0.0023312 -0.0017774 -0.0042731 -0.0003704 -0.0085982 0.00011898 0 -0.013861 0 0.0006506 0 -0.00044747 0 0.12121
3.4609 -0.0049588 -0.0034756 -8.4858e-05 -0.0064991 -0.0072436 -0.0033391 -0.0079118 -0.014872 -0.0089086 -0.00028485 -0.0091317 8.5295 -0.0045154 0.0056044 0.0044245 -0.0023562 -0.0019081 -0.0064526 0.0019171 -0.0068004 -0.0053389 0 -0.014228 0 0.00040192 0 -0.00077781 0 0.14072
3.4648 -0.0039283 -0.004651 -0.0034621 -0.0070448 -0.0033327 -0.0037287 -0.010093 -0.015144 -0.016634 0.00055721 -0.011298 8.4698 -0.0023584 0.0029279 0.0048414 -0.0012617 -0.0017319 -0.0056762 0.0014813 -0.0030128 -0.008844 0 -0.014284 0 0.00020528 0 -0.0014708 0 0.15342
3.4688 -0.0036767 -0.0054555 -0.0051521 -0.0077334 -0.0020782 -0.0068316 -0.01129 -0.014051 -0.019798 -0.00055862 -0.010209 8.4123 -0.0011542 -0.0010645 0.0034429 -0.0011161 -0.0014716 -0.0021969 -0.000898 -0.00051108 -0.0082087 0 -0.014051 0 0.00020679 0 -0.0020855 0 0.15745
3.4727 -0.004421 -0.0058453 -0.0043479 -0.0082845 -0.0045276 -0.01091 -0.011007 -0.012877 -0.017264 -0.0036206 -0.0067649 8.3502 -0.0011135 -0.0027047 0.0021439 -0.002684 -0.0014094 0.0018768 -0.0031256 -0.0011994 -0.0047438 0 -0.013811 0 0.00038272 0 -0.0022004 0 0.15895
3.4766 -0.0061042 -0.0061934 -0.0020717 -0.0082779 -0.0092686 -0.013104 -0.010085 -0.012515 -0.011385 -0.0077081 -0.003624 8.2768 -0.001598 -0.00017219 0.0022221 -0.0048635 -0.0016169 0.0043856 -0.0034767 -0.0037796 -0.0015603 0 -0.013802 0 0.00057086 0 -0.0017154 0 0.16728
3.4805 -0.008334 -0.0069423 -0.00041961 -0.0075432 -0.013423 -0.011476 -0.0095812 -0.013021 -0.0064877 -0.011286 -0.0032899 8.1931 -0.0015606 0.0047607 0.003366 -0.0058935 -0.0019058 0.0047153 -0.0018811 -0.0048652 -0.00038796 0 -0.013988 0 0.00059192 0 -0.00091947 0 0.18631
3.4844 -0.01036 -0.0082594 -0.0011062 -0.0062777 -0.014532 -0.0064679 -0.0095674 -0.013819 -0.0057652 -0.012915 -0.0061697 8.108 -0.0002671 0.0083031 0.0042098 -0.0049408 -0.0020317 0.0039475 0.00016527 -0.0022041 -0.0002106 0 -0.01413 0 0.00037319 0 -0.00028372 0 0.20877
3.4883 -0.011326 -0.0099167 -0.0042736 -0.0048049 -0.012061 -0.00069099 -0.009158 -0.014132 -0.0088859 -0.012079 -0.010122 8.0308 0.0021264 0.0081008 0.0036156 -0.0026478 -0.0019406 0.0036162 0.00092939 0.0029477 0.00098659 0 -0.014047 0 4.4763e-06 0 -0.00013545 0 0.21961
3.4922 -0.01079 -0.011412 -0.0084144 -0.0032871 -0.0075832 0.0027073 -0.0077524 -0.013312 -0.012263 -0.0096557 -0.012014 7.9632 0.0045548 0.0052943 0.0014746 -0.00046327 -0.0018218 0.0042292 -0.00010827 0.006664 0.0034026 0 -0.013775 0 -0.00030237 0 -0.00045343 0 0.2074
3.4961 -0.009138 -0.012197 -0.011474 -0.0017547 -0.0036268 0.0019117 -0.006081 -0.011074 -0.011925 -0.0075526 -0.010245 7.8986 0.0057121 0.0032068 -0.001465 0.00039092 -0.0019209 0.0048107 -0.0018738 0.0058204 0.0047583 0 -0.01346 0 -0.00033955 0 -0.00092312 0 0.17492
3.5 -0.0074342 -0.011889 -0.012294 -0.00044359 -0.0020644 -0.0026423 -0.0057585 -0.0077762 -0.006818 -0.0075215 -0.0062769 7.8285 0.0050234 0.0039467 -0.0042463 -0.00047521 -0.0022801 0.0038477 -0.0026731 0.0010627 0.0027124 0 -0.013145 0 -5.8109e-05 0 -0.0011946 0 0.13978
3.5039 -0.0066849 -0.010407 -0.011276 -2.8015e-05 -0.0031094 -0.0086934 -0.0076129 -0.0045694 6.9986e-05 -0.0098011 -0.0037839 7.7495 0.0031664 0.006274 -0.0061243 -0.0025462 -0.0026347 0.00085124 -0.0016698 -0.0035572 -0.002133 0 -0.012731 0 0.00035001 0 -0.0011391 0 0.12287
3.5078 -0.0070575 -0.0080586 -0.0098163 -0.0013482 -0.0054871 -0.013464 -0.010485 -0.0030619 0.0037472 -0.01263 -0.0058455 7.6652 0.0015948 0.0068722 -0.0066336 -0.0046041 -0.002566 -0.0028231 0.00038163 -0.00408 -0.0060268 0 -0.012194 0 0.00053564 0 -0.000914 0 0.13317
3.5117 -0.0077347 -0.0055324 -0.0090564 -0.0046976 -0.0074967 -0.015033 -0.011926 -0.0044085 0.00094332 -0.013254 -0.012271 7.5823 0.0013185 0.0038111 -0.0056579 -0.0051624 -0.001814 -0.0047552 0.0017363 -0.00013511 -0.005325 0 -0.011789 0 0.00023192 0 -0.00080304 0 0.1609
3.5156 -0.0075915 -0.0037025 -0.0090521 -0.0092413 -0.0081345 -0.013116 -0.010369 -0.0083328 -0.0072855 -0.009953 -0.019265 7.5048 0.0019561 -0.0012419 -0.0036469 -0.0032371 -0.00052879 -0.0034045 0.0010607 0.00476 -0.00018863 0 -0.011932 0 -0.00050656 0 -0.00097795 0 0.18473
3.5195 -0.0061701 -0.0032505 -0.0089869 -0.013171 -0.0075398 -0.009016 -0.0067536 -0.0129 -0.016049 -0.0036531 -0.021921 7.4322 0.0020024 -0.0043581 -0.0016097 0.00082386 0.00073794 0.00034322 -0.0015178 0.0063598 0.0050865 0 -0.012797 0 -0.0012748 0 -0.0013767 0 0.18734
3.5234 -0.0041428 -0.0042673 -0.0081187 -0.014671 -0.0066078 -0.004877 -0.0038981 -0.015439 -0.019871 0.0022918 -0.017783 7.3612 0.00022257 -0.003051 -0.00052727 0.0052068 0.0013367 0.0035142 -0.0044955 0.0033932 0.0057923 0 -0.014001 0 -0.0015766 0 -0.0017824 0 0.16691
3.5273 -0.002868 -0.0061253 -0.0065476 -0.01309 -0.0062127 -0.0026253 -0.0040055 -0.014133 -0.016357 0.0042544 -0.0087237 7.2884 -0.0030485 0.0012241 -0.00052974 0.0076781 0.00095259 0.0033152 -0.0060343 -0.0015327 0.0012145 0 -0.014777 0 -0.0012027 0 -0.0020115 0 0.13592
3.5313 -0.0033933 -0.0077934 -0.0051705 -0.0094661 -0.0066582 -0.0030859 -0.0065826 -0.0092332 -0.0077214 0.00095901 0.00034733 7.2113 -0.006012 0.00427 -0.00073906 0.0072189 -0.00013328 -0.0003976 -0.0051036 -0.0044955 -0.0045325 0 -0.014573 0 -0.00041919 0 -0.002036 0 0.11013
3.5352 -0.0056881 -0.0084597 -0.0049746 -0.0059552 -0.0076578 -0.0056757 -0.0088097 -0.0030598 0.00075978 -0.0054676 0.0049318 7.1274 -0.0069897 0.0029814 -0.00021287 0.0048371 -0.0011836 -0.0046639 -0.0019622 -0.0037597 -0.0061821 0 -0.013563 0 0.00022288 0 -0.0019425 0 0.097915
3.5391 -0.0086597 -0.0080521 -0.0063473 -0.0045165 -0.0086764 -0.0088069 -0.0081616 0.001205 0.004149 -0.010965 0.0038341 7.0352 -0.0060625 -0.0018314 0.00078664 0.0026617 -0.001509 -0.005688 0.0021362 -0.00099418 -0.002095 0 -0.012574 0 0.00032693 0 -0.0017962 0 0.098734
3.543 -0.010867 -0.0072687 -0.0089046 -0.0057116 -0.0092488 -0.010762 -0.0049041 0.0011659 0.00075931 -0.012485 -0.0006812 6.9348 -0.0050822 -0.0063161 0.00062685 0.0020203 -0.00099213 -0.0021179 0.0056165 0.00067971 0.0043571 0 -0.012406 0 -2.463e-05 0 -0.0015646 0 0.10955
3.5469 -0.011368 -0.0070657 -0.011783 -0.0084113 -0.009065 -0.010554 -0.0020831 -0.0035995 -0.0071915 -0.010141 -0.0052912 6.8296 -0.0058273 -0.0072664 -0.0022035 0.002311 -0.00020229 0.0035411 0.0072069 -0.00030486 0.0080358 0 -0.013131 0 -0.00034621 0 -0.0011845 0 0.1306
3.5508 -0.010144 -0.0079523 -0.014018 -0.010567 -0.0079447 -0.0083384 -0.0028795 -0.011325 -0.015281 -0.0068637 -0.0083071 6.7244 -0.0079631 -0.0050324 -0.0071471 0.0018167 5.2134e-05 0.0068503 0.0063691 -0.0027859 0.0067192 0 -0.014009 0 -0.00016908 0 -0.00069683 0 0.16347
3.5547 -0.0079504 -0.0095977 -0.014792 -0.010512 -0.005931 -0.0052232 -0.0076403 -0.018788 -0.01956 -0.0059143 -0.010351 6.6232 -0.0089203 -0.0028731 -0.011211 -0.0003185 -0.00058059 0.0052241 0.0035253 -0.0043955 0.0027742 0 -0.014125 0 0.00055533 0 -0.00028921 0 0.20337
3.5586 -0.0058269 -0.011021 -0.013663 -0.0079574 -0.0035125 -0.0026658 -0.01327 -0.022652 -0.018496 -0.0082964 -0.012712 6.527 -0.006142 -0.0034841 -0.011004 -0.0029888 -0.0016357 0.00025102 -2.5655e-05 -0.003984 0.00044156 0 -0.0132 0 0.0014141 0 -0.00017196 0 0.2349
3.5625 -0.0045807 -0.011218 -0.010855 -0.0041011 -0.0016719 -0.0018068 -0.015606 -0.020926 -0.013271 -0.012129 -0.015253 6.4349 0.00020949 -0.0061932 -0.0056712 -0.0041191 -0.0021685 -0.0036413 -0.0026622 -0.0024935 0.0016282 0 -0.011867 0 0.0018755 0 -0.00038865 0 0.23843
3.5664 -0.0044668 -0.0097772 -0.0074248 -0.00086979 -0.0014655 -0.0030333 -0.012781 -0.013997 -0.0066962 -0.014323 -0.016059 6.3454 0.0067316 -0.0076138 0.0019288 -0.0028115 -0.0015601 -0.0030897 -0.0033358 -0.0016447 0.0043578 0 -0.01116 0 0.0017053 0 -0.00074882 0 0.20421
3.5703 -0.0051181 -0.0071037 -0.0048911 0.0001934 -0.0032546 -0.0059002 -0.0067444 -0.0046528 -0.0016508 -0.013017 -0.013251 6.2577 0.0092732 -0.0051038 0.0071401 -0.00041917 -0.0001141 0.0012475 -0.0022424 -0.0020661 0.0051786 0 -0.011664 0 0.0011095 0 -0.00096901 0 0.14261
3.5742 -0.0057359 -0.0041462 -0.0043357 -0.0012792 -0.0061792 -0.0093737 -0.0017181 0.0031155 0.00012201 -0.0087806 -0.0071908 6.1696 0.0064196 0.00040952 0.0070406 0.00066864 0.0011151 0.0054028 -0.00065072 -0.0028729 0.0028546 0 -0.013056 0 0.00052507 0 -0.00090721 0 0.080486
3.5781 -0.0055099 -0.0018756 -0.0055687 -0.0044071 -0.0084765 -0.012253 -0.00092218 0.0061206 -0.0014491 -0.0038089 -0.00078604 6.0771 0.00080414 0.0050668 0.0025596 -0.0005971 0.0011674 0.0058024 0.00013512 -0.0029597 -0.00043505 0 -0.014391 0 0.00028795 0 -0.00067377 0 0.044466
3.582 -0.004126 -0.00084485 -0.0071537 -0.0076476 -0.0086382 -0.013594 -0.0042325 0.0037019 -0.0048649 -0.00010472 0.0026248 5.9761 -0.0030924 0.0056212 -0.0026313 -0.0027795 -1.3157e-05 0.0024726 -0.00011086 -0.0023816 -0.0014567 0 -0.014859 0 0.00046307 0 -0.00051113 0 0.043302
3.5859 -0.0020829 -0.0010438 -0.0074734 -0.0096288 -0.0066169 -0.012995 -0.0084965 -0.0019341 -0.0077154 0.0017093 0.0020202 5.8666 -0.0027617 0.0024891 -0.0053245 -0.0032522 -0.0015201 -0.0012399 -0.00035746 -0.0022068 0.0007179 0 -0.014336 0 0.00091432 0 -0.00055686 0 0.063086
3.5898 -0.00055434 -0.0020508 -0.0060564 -0.0097598 -0.0040574 -0.010682 -0.010066 -0.0070918 -0.0078344 0.0021326 -0.00046165 5.755 0.00036659 -0.0006338 -0.0051109 -0.00069333 -0.0022481 -0.002046 0.00065386 -0.003035 0.0037774 0 -0.013344 0 0.001458 0 -0.00072147 0 0.07934
3.5938 -0.00077052 -0.0033332 -0.0040233 -0.0083722 -0.0031818 -0.0074282 -0.0075092 -0.008872 -0.00463 0.0016938 -0.0014743 5.6505 0.0025954 -0.00024238 -0.0038835 0.0036642 -0.0018106 0.00017655 0.0030214 -0.0039632 0.0044744 0 -0.012528 0 0.0019243 0 -0.00080099 0 0.076725
3.5977 -0.0032383 -0.0045262 -0.0031961 -0.0064404 -0.0050574 -0.0043472 -0.0025675 -0.0068994 0.0001414 0.00026262 0.00044538 5.5583 0.0016095 0.0036923 -0.0033593 0.0071729 -0.00080676 0.0025705 0.0052459 -0.0033545 0.001704 0 -0.01217 0 0.0021277 0 -0.00070734 0 0.061191
3.6016 -0.0072945 -0.0055656 -0.0045952 -0.0051016 -0.0085995 -0.0025666 0.0011349 -0.003369 0.0029559 -0.0026138 0.0034049 5.4745 -0.0014274 0.0076836 -0.0032884 0.0080317 -0.0002212 0.0024831 0.0053066 -0.00075069 -0.0027065 0 -0.012114 0 0.0018869 0 -0.00057585 0 0.055295
3.6055 -0.011329 -0.006627 -0.0076223 -0.0051799 -0.011204 -0.0027766 0.0005823 -0.0014228 0.00057156 -0.0068581 0.0036841 5.3881 -0.003302 0.007926 -0.002089 0.0064062 -0.00052838 0.00033938 0.002448 0.0021509 -0.0060383 0 -0.012073 0 0.0011671 0 -0.00062943 0 0.080273
3.6094 -0.013608 -0.007905 -0.010611 -0.0068295 -0.010638 -0.0047969 -0.0046064 -0.0029764 -0.0074975 -0.011471 -0.00098864 5.2886 -0.0021749 0.0037477 0.00096579 0.0035528 -0.0013206 -0.00077323 -0.0018736 0.002741 -0.0072183 0 -0.011958 0 0.00021613 0 -0.0009312 0 0.13815
3.6133 -0.013226 -0.0093579 -0.012186 -0.0093776 -0.0067771 -0.0074607 -0.011831 -0.0074367 -0.017847 -0.01502 -0.0092005 5.1736 0.00052336 -0.0017828 0.0044776 0.00029379 -0.0017691 0.0015597 -0.0048295 -4.0475e-05 -0.0072452 0 -0.011927 0 -0.00051032 0 -0.0012861 0 0.20687
3.6172 -0.010615 -0.010591 -0.01217 -0.01148 -0.0018076 -0.0090896 -0.016993 -0.012106 -0.024603 -0.016496 -0.016547 5.0504 0.0016827 -0.0045131 0.0060111 -0.0032732 -0.0014486 0.0062074 -0.0042977 -0.0044418 -0.0073521 0 -0.012172 0 -0.00066084 0 -0.0014144 0 0.25191
3.6211 -0.0072809 -0.010998 -0.011307 -0.011671 0.0012858 -0.0084691 -0.016923 -0.013943 -0.02292 -0.015746 -0.018689 4.9298 -4.1789e-05 -0.0026497 0.0044623 -0.0066412 -0.00074146 0.0090981 -0.00055351 -0.007233 -0.0072052 0 -0.012682 0 -0.00029325 0 -0.001241 0 0.24665
3.625 -0.0048989 -0.010122 -0.01024 -0.0091738 0.00082787 -0.0057545 -0.011323 -0.011491 -0.012383 -0.013193 -0.014344 4.8191 -0.0025605 0.0019722 0.0012571 -0.0080884 -0.00046477 0.0068927 0.0037976 -0.0065151 -0.0052756 0 -0.013232 0 0.00013711 0 -0.0010051 0 0.18848
3.6289 -0.0043052 -0.0080047 -0.0088724 -0.0045672 -0.0024361 -0.0025796 -0.003017 -0.0057467 0.0021382 -0.0093613 -0.0060455 4.7184 -0.0023635 0.0056306 -0.00088444 -0.0057874 -0.0011018 0.00023827 0.0056293 -0.0033759 -0.001002 0 -0.013581 0 0.00015539 0 -0.0010497 0 0.10089
3.6328 -0.005029 -0.0052702 -0.0067704 0.00021352 -0.0060133 -0.0011033 0.0037093 0.00054428 0.013058 -0.0048039 0.0016157 4.622 0.0016687 0.0057056 -0.00039922 -0.0001173 -0.0023584 -0.0065566 0.0034975 -0.00081636 0.0037459 0 -0.013677 0 -0.0002994 0 -0.001465 0 0.021054
3.6367 -0.0056943 -0.0028502 -0.0040968 0.0027352 -0.0075474 -0.0025443 0.0056867 0.0046257 0.014597 -0.00045794 0.0047407 4.5225 0.0065817 0.0023924 0.0018855 0.0054437 -0.0034193 -0.0091696 -0.0013561 -0.00097894 0.0057892 0 -0.013684 0 -0.00079217 0 -0.0019325 0 -0.019056
3.6406 -0.0050621 -0.0014978 -0.0019887 0.00141 -0.0064864 -0.0062615 0.0026554 0.005309 0.0062882 0.0022205 0.0020091 4.4141 0.00778 -0.0019318 0.003879 0.006564 -0.0036171 -0.0068397 -0.0058487 -0.0033082 0.0035013 0 -0.013816 0 -0.00076996 0 -0.0019526 0 -0.0072977
3.6445 -0.0030137 -0.0014179 -0.0018124 -0.0034996 -0.0043636 -0.010124 -0.002904 0.0033761 -0.0068405 0.0018711 -0.0050835 4.2946 0.0034459 -0.004706 0.004442 0.0019748 -0.0028924 -0.0026446 -0.0070873 -0.0053123 -0.0014091 0 -0.014138 0 -7.6593e-05 0 -0.0012845 0 0.04542
3.6484 -0.00075665 -0.0022476 -0.0039063 -0.0099184 -0.0035867 -0.011947 -0.0076633 0.00067573 -0.017492 -0.0016699 -0.013231 4.1669 -0.0033751 -0.0047684 0.0043686 -0.0046599 -0.0016994 -0.00046331 -0.004208 -0.0050685 -0.0051276 0 -0.014505 0 0.00086953 0 -0.00020813 0 0.1131
3.6523 -4.4889e-05 -0.003376 -0.0070334 -0.015083 -0.0056605 -0.010936 -0.009563 -0.0012611 -0.020516 -0.0067594 -0.018761 4.0391 -0.0072722 -0.0025751 0.005185 -0.0072666 -0.00056323 -0.0016382 0.0011092 -0.0030122 -0.004982 0 -0.014682 0 0.0014135 0 0.00064707 0 0.16772
3.6563 -0.0019248 -0.0043515 -0.0091791 -0.017044 -0.010048 -0.0080941 -0.0086238 -0.0019951 -0.015641 -0.01062 -0.019023 3.9211 -0.0053545 0.00056505 0.0071305 -0.0025414 0.00023743 -0.0043308 0.005686 -0.0013669 -0.0017005 0 -0.01454 0 0.001223 0 0.00078045 0 0.19026
3.6602 -0.0059087 -0.005098 -0.0090772 -0.015582 -0.01436 -0.0053795 -0.0061602 -0.0018948 -0.0069685 -0.011059 -0.013508 3.8184 0.00011038 0.003315 0.0085433 0.0068386 0.00062801 -0.0057399 0.0067725 -0.001899 0.0014132 0 -0.01417 0 0.00056844 0 0.00020377 0 0.17558
3.6641 -0.010191 -0.00583 -0.0071381 -0.012027 -0.015716 -0.0043547 -0.0034589 -0.0013335 9.0276e-05 -0.0080119 -0.0043203 3.7263 0.0038723 0.0047166 0.007404 0.014172 0.00053364 -0.0046871 0.0037026 -0.0041991 0.0015389 0 -0.013827 0 8.0406e-05 0 -0.00059152 0 0.13184
3.668 -0.01276 -0.0067835 -0.0049685 -0.0082318 -0.012467 -0.0053197 -0.001214 -0.00033081 0.0022024 -0.0036864 0.0045229 3.63 0.0026246 0.0043418 0.0035261 0.014362 -0.00014624 -0.0021198 -0.0017072 -0.0060389 -0.0012635 0 -0.013747 0 0.00021499 0 -0.0010411 0 0.076776
3.6719 -0.012601 -0.0079807 -0.0039455 -0.0055114 -0.0053235 -0.0073881 3.6561e-05 0.00097517 -0.00034397 -0.0011 0.0089948 3.5146 -0.0020456 0.0024323 -0.00084999 0.0081689 -0.0013196 0.00048965 -0.006283 -0.0053273 -0.0044352 0 -0.013975 0 0.00090367 0 -0.00093204 0 0.032623
3.6758 -0.010176 -0.0091766 -0.0041441 -0.004192 0.0027464 -0.0092025 -0.00057894 0.0016622 -0.0046153 -0.0020513 0.0072667 3.3769 -0.0054436 -8.5044e-05 -0.0027744 0.0012167 -0.0025322 0.002758 -0.0074729 -0.001817 -0.0054623 0 -0.014335 0 0.0016669 0 -0.00049867 0 0.019244
3.6797 -0.0069462 -0.009985 -0.0045486 -0.0038847 0.0079121 -0.0096764 -0.0038212 0.00020552 -0.0074857 -0.0059777 0.00074003 3.2294 -0.0044069 -0.0019833 -0.0010906 -0.0012465 -0.0031518 0.0052469 -0.0049072 0.0028235 -0.0040179 0 -0.014557 0 0.0020405 0 -0.00015449 0 0.045906
3.6836 -0.0044213 -0.010074 -0.0042714 -0.0040562 0.007515 -0.008408 -0.0091554 -0.0042173 -0.0077184 -0.010457 -0.0069407 3.0912 -0.00018584 -0.0024413 0.0025592 0.0011586 -0.0028366 0.0079768 -0.0004752 0.0063543 -0.0017754 0 -0.014481 0 0.0019127 0 -0.00013249 0 0.10475
3.6875 -0.0034156 -0.0093203 -0.0035814 -0.0044018 0.0016542 -0.005798 -0.014159 -0.010323 -0.0063461 -0.012896 -0.012249 2.973 0.0031635 -0.0015324 0.0050982 0.0043146 -0.0018638 0.0095748 0.0031239 0.0074047 -0.0003866 0 -0.014167 0 0.0015119 0 -0.00034587 0 0.17109
3.6914 -0.003869 -0.0078665 -0.0037423 -0.0048394 -0.0066818 -0.0029729 -0.015616 -0.014754 -0.0053731 -0.012162 -0.013776 2.8681 0.0030594 -2.4568e-05 0.0044936 0.0041673 -0.00095789 0.0082868 0.0042516 0.0059763 0.0001702 0 -0.013833 0 0.0011337 0 -0.00054311 0 0.21349
3.6953 -0.0050969 -0.0060736 -0.0057754 -0.0053106 -0.013194 -0.0014286 -0.011817 -0.014062 -0.0059912 -0.009116 -0.012485 2.7582 0.00090908 0.0013498 0.0012343 0.00077876 -0.00071935 0.0039148 0.0031911 0.0030377 0.0012541 0 -0.013666 0 0.00090759 0 -0.0005651 0 0.21
3.6992 -0.006156 -0.0043884 -0.0092621 -0.0056676 -0.01475 -0.0022918 -0.0041997 -0.0073787 -0.0077111 -0.0058369 -0.010326 2.6304 0.00034024 0.0024459 -0.0022495 -0.0021075 -0.001158 -0.0014398 0.0014169 -0.00011321 0.0037545 0 -0.013681 0 0.00079238 0 -0.00045985 0 0.16139
3.7031 -0.0061929 -0.0031661 -0.012305 -0.0057551 -0.01126 -0.005462 0.0032885 0.0024272 -0.0089696 -0.0042071 -0.0086192 2.4889 0.0030812 0.0035377 -0.0034981 -0.0013144 -0.0017549 -0.0048264 6.3145e-05 -0.0022892 0.0067971 0 -0.013733 0 0.00072052 0 -0.00038729 0 0.092011
3.707 -0.0048284 -0.0025312 -0.012781 -0.0055776 -0.0057022 -0.0093007 0.0068097 0.010319 -0.0085689 -0.0048032 -0.0075515 2.3516 0.0068461 0.0046508 -0.0016609 0.002234 -0.0019788 -0.0048313 -0.00095094 -0.0027533 0.0083515 0 -0.01368 0 0.00068314 0 -0.00045167 0 0.036688
3.7109 -0.0025239 -0.002367 -0.0099296 -0.0053825 -0.0022145 -0.011397 0.0052061 0.012394 -0.0066888 -0.0066994 -0.0068432 2.2336 0.007504 0.0051811 0.0021767 0.0043872 -0.0017513 -0.0026311 -0.0023617 -0.0016062 0.0071752 0 -0.013522 0 0.00066836 0 -0.00063277 0 0.021143
3.7148 -0.00060654 -0.0024624 -0.0050132 -0.0055741 -0.0034552 -0.010143 0.0004691 0.0084047 -0.004651 -0.0081778 -0.006543 2.1333 0.0033783 0.0043222 0.0058529 0.0021344 -0.0014277 -0.00073709 -0.0042248 5.3106e-05 0.0041885 0 -0.013395 0 0.00057162 0 -0.00084823 0 0.048398
3.7188 -0.00064003 -0.0027297 -0.00054814 -0.0064917 -0.0089366 -0.0060205 -0.0041166 0.0015727 -0.0037352 -0.0078459 -0.0069868 2.0328 -0.00273 0.0019635 0.0073897 -0.0031078 -0.0013526 -0.00070672 -0.0052766 0.0006317 0.0019045 0 -0.013411 0 0.00023907 0 -0.0010383 0 0.099258
3.7227 -0.0033252 -0.0033196 0.0013137 -0.008146 -0.015367 -0.0015068 -0.0064346 -0.0040281 -0.0041665 -0.0055135 -0.0080756 1.9145 -0.0059512 -0.0008453 0.0059829 -0.0067718 -0.0014726 -0.0020113 -0.0038225 -0.00086865 0.0023508 0 -0.01352 0 -0.00036175 0 -0.0011721 0 0.14553
3.7266 -0.0077087 -0.0045139 5.6465e-05 -0.010038 -0.018706 0.00053493 -0.0065888 -0.0063123 -0.005183 -0.0023617 -0.0088968 1.7756 -0.0038804 -0.0024351 0.0024137 -0.0057497 -0.0014065 -0.0029691 0.00055937 -0.0039841 0.0052865 0 -0.013539 0 -0.0010294 0 -0.0011981 0 0.16666
3.7305 -0.011511 -0.0064391 -0.0031115 -0.011212 -0.016574 -0.0011552 -0.0060201 -0.0060655 -0.0060344 -0.00032407 -0.0083688 1.6305 0.0012234 -0.0016932 -0.001262 -0.001592 -0.00089186 -0.0025816 0.0061483 -0.0069847 0.0082498 0 -0.013329 0 -0.0014333 0 -0.0010478 0 0.15968
3.7344 -0.012596 -0.0088134 -0.0062666 -0.010655 -0.0095714 -0.0053685 -0.0059022 -0.0055224 -0.0068399 -0.0010045 -0.0064013 1.4964 0.0046991 0.0011119 -0.0027826 0.0010847 -0.0001292 -0.0013705 0.010055 -0.0080949 0.0084087 0 -0.012964 0 -0.0013731 0 -0.00072981 0 0.13769
3.7383 -0.010577 -0.010948 -0.0080354 -0.007947 -0.00085987 -0.0093511 -0.0063751 -0.0062046 -0.0083648 -0.0047137 -0.0043231 1.3775 0.0039065 0.0045296 -0.0011192 -0.00055028 0.00035001 -0.00053604 0.010356 -0.0067248 0.0047324 0 -0.012701 0 -0.00095282 0 -0.00041747 0 0.11982
3.7422 -0.0072179 -0.012056 -0.0082444 -0.0038058 0.0055876 -0.010781 -0.0070108 -0.0079071 -0.01088 -0.010163 -0.0039148 1.2616 0.00045596 0.0069105 0.0026405 -0.0044211 0.00017413 -0.00053257 0.0075636 -0.0036688 -0.0011882 0 -0.012772 0 -0.00048945 0 -0.00038815 0 0.11941
3.7461 -0.0051674 -0.011681 -0.0076669 -3.7303e-05 0.0070218 -0.0092901 -0.0075917 -0.0093853 -0.013293 -0.015022 -0.0057798 1.1309 -0.0017899 0.0073094 0.005837 -0.0055219 -0.00050978 -0.00062916 0.0041347 -0.0002281 -0.0062488 0 -0.013183 0 -0.0002384 0 -0.00080602 0 0.13682
3.75 -0.0059153 -0.0099655 -0.0072538 0.0013063 0.0031989 -0.0064752 -0.0081968 -0.0097194 -0.013641 -0.017072 -0.0085846 0.97878 -0.00071775 0.0056823 0.0060971 -0.0011751 -0.0011736 0.00016597 0.0024442 0.0027746 -0.0080029 0 -0.013708 0 -0.00020186 0 -0.0015259 0 0.16007
3.7539 -0.0086291 -0.0075698 -0.0074721 -0.0008136 -0.0036428 -0.00457 -0.0086459 -0.0089783 -0.010742 -0.015346 -0.010016 0.81497 0.0021165 0.0025086 0.0031571 0.0057517 -0.0014081 0.0019041 0.0030044 0.005159 -0.0063063 0 -0.014065 0 -0.00020308 0 -0.0021284 0 0.17223
3.7578 -0.010855 -0.0052975 -0.0081204 -0.0055686 -0.010031 -0.0048747 -0.0082392 -0.0077771 -0.0055977 -0.010637 -0.0087296 0.65778 0.0034273 -0.0015506 -0.00091876 0.0091622 -0.0012877 0.0034969 0.0043935 0.0068114 -0.003266 0 -0.014118 0 -0.00013418 0 -0.0022109 0 0.16185
3.7617 -0.010528 -0.0036882 -0.0085769 -0.010519 -0.013098 -0.0070275 -0.0063915 -0.0064732 -0.0011042 -0.0050812 -0.0055871 0.51908 0.0017907 -0.0056156 -0.0034284 0.0055825 -0.0012445 0.0036464 0.0047778 0.007288 -0.0015559 0 -0.013912 0 -0.00010321 0 -0.0017094 0 0.13062
3.7656 -0.0076299 -0.0028287 -0.0082171 -0.012972 -0.012082 -0.009425 -0.0035804 -0.004933 -8.1154e-05 -0.0010582 -0.0030524 0.39599 -0.00088395 -0.0084574 -0.0032065 -0.0021628 -0.0015911 0.0018861 0.0035419 0.0062274 -0.0023441 0 -0.013563 0 -0.00031133 0 -0.00096917 0 0.09355
3.7695 -0.0041447 -0.0024671 -0.0067856 -0.011618 -0.0086454 -0.010309 -0.0014165 -0.003011 -0.003144 1.2772e-05 -0.0032316 0.27473 -0.0014239 -0.0088059 -0.0013484 -0.0072593 -0.0021822 -0.0012271 0.0016256 0.0041165 -0.0044064 0 -0.013145 0 -0.00078068 0 -0.00048235 0 0.070518
3.7734 -0.0024163 -0.0023075 -0.0046094 -0.0073672 -0.0057702 -0.0087912 -0.0014176 -0.0010874 -0.0082143 -0.0016871 -0.0062021 0.14218 0.0012717 -0.0061654 0.00011715 -0.0052302 -0.0025526 -0.0046908 0.00048635 0.0023447 -0.0051702 0 -0.012696 0 -0.0012289 0 -0.00050955 0 0.073983
3.7773 -0.003343 -0.0022645 -0.0025494 -0.0027949 -0.0058205 -0.0053139 -0.0035199 -2.6503e-05 -0.012093 -0.0046214 -0.0099761 -0.0048893 0.0051117 -0.0015053 0.00024509 0.0017243 -0.002382 -0.0075855 0.00081949 0.0021494 -0.0029457 0 -0.012317 0 -0.0012575 0 -0.00090781 0 0.10084
3.7813 -0.0058789 -0.0025188 -0.0015853 -0.00057352 -0.0089806 -0.0014389 -0.0058825 -0.00060543 -0.012779 -0.0068646 -0.012036 -0.15919 0.0069639 0.0029616 -0.0001304 0.0066376 -0.0018079 -0.0090948 0.0021789 0.0033552 0.0014423 0 -0.012197 0 -0.0007071 0 -0.0012986 0 0.13463
3.7852 -0.0081128 -0.0033642 -0.00213 -0.001889 -0.013125 0.00092721 -0.006428 -0.002983 -0.010639 -0.0072165 -0.011149 -0.30942 0.0057238 0.0050376 0.00034178 0.0042734 -0.0012753 -0.0084346 0.0036122 0.0042797 0.0050774 0 -0.012474 0 0.00015021 0 -0.001402 0 0.15692
3.7891 -0.0088592 -0.0049659 -0.0035184 -0.0058148 -0.015258 0.00054984 -0.0048038 -0.0066219 -0.0076471 -0.0058242 -0.0081047 -0.44839 0.0031237 0.0040145 0.0017132 -0.0038746 -0.0010883 -0.0053153 0.0044849 0.0031513 0.0052564 0 -0.013063 0 0.00078188 0 -0.001226 0 0.15978
3.793 -0.0084007 -0.00718 -0.0042436 -0.0099452 -0.013553 -0.002363 -0.0028526 -0.010543 -0.0055688 -0.0039837 -0.0050285 -0.57736 0.0016133 0.0012087 0.0023837 -0.010785 -0.0011327 -0.00074146 0.0046959 -0.00018182 0.0018285 0 -0.013647 0 0.00079495 0 -0.00096635 0 0.1499
3.7969 -0.0079121 -0.0095383 -0.0030704 -0.011833 -0.0085864 -0.006159 -0.0029842 -0.013575 -0.0047506 -0.0032884 -0.0039402 -0.70495 0.0017324 -0.00095024 0.00072717 -0.010187 -0.0010509 0.0028922 0.0042911 -0.0039204 -0.0024942 0 -0.013894 0 0.00022434 0 -0.00075965 0 0.14154
3.8008 -0.0082771 -0.011406 -0.00032286 -0.010376 -0.0029284 -0.0086783 -0.0058624 -0.014552 -0.0043778 -0.0046608 -0.0055887 -0.84172 0.0018056 -0.00065209 -0.0029127 -0.0020732 -0.00067695 0.0031154 0.0031126 -0.0057819 -0.00429 0 -0.013738 0 -0.00052551 0 -0.00056544 0 0.14442
3.8047 -0.0094033 -0.012244 0.0018263 -0.0064148 0.00057084 -0.0086457 -0.009585 -0.012719 -0.0036588 -0.0078311 -0.0091639 -0.99332 0.00016841 0.0020444 -0.006001 0.0075215 -0.00026574 -0.00061629 0.0009598 -0.0049336 -0.0023058 0 -0.013448 0 -0.0010067 0 -0.00029122 0 0.1564
3.8086 -0.010507 -0.011853 0.00068403 -0.0022391 0.00055389 -0.0065609 -0.01121 -0.0084 -0.0026838 -0.011512 -0.012873 -1.1559 -0.0026369 0.0053796 -0.0058206 0.011997 -0.00025874 -0.006019 -0.0019346 -0.002589 0.0014565 0 -0.013393 0 -0.0010244 0 2.2195e-06 0 0.16666
3.8125 -0.010894 -0.010485 -0.0047574 -0.00028044 -0.0021909 -0.0043607 -0.009302 -0.0033777 -0.0022433 -0.014113 -0.01498 -1.3176 -0.0042083 0.0073022 -0.0019069 0.0096494 -0.00081463 -0.0093264 -0.0047013 -0.0007937 0.0034917 0 -0.013722 0 -0.00067561 0 7.7763e-05 0 0.16589
3.8164 -0.010427 -0.0087399 -0.012514 -0.0016857 -0.0055099 -0.0040115 -0.0051935 -0.00030003 -0.0029791 -0.014559 -0.014777 -1.4674 -0.0028963 0.0069813 0.0034295 0.0042404 -0.0015878 -0.0080545 -0.0062037 -0.00068549 0.0019043 0 -0.01423 0 -0.00016468 0 -0.00024764 0 0.15448
3.8203 -0.0093426 -0.0072855 -0.018566 -0.0056047 -0.0074219 -0.0060589 -0.001853 -0.0010993 -0.0047668 -0.012797 -0.012983 -1.6048 0.00012811 0.0052376 0.0070376 0.00066178 -0.0020021 -0.0029093 -0.0056891 -0.0019106 -0.001878 0 -0.01456 0 0.00038075 0 -0.00084089 0 0.14193
3.8242 -0.0078377 -0.0065315 -0.019649 -0.0096926 -0.0073407 -0.0092504 -0.0014183 -0.0054776 -0.0068205 -0.0097639 -0.011237 -1.7434 0.0016957 0.0036126 0.0074966 0.00025805 -0.0017708 0.0028302 -0.0031927 -0.003534 -0.0043545 0 -0.014528 0 0.00092493 0 -0.0012625 0 0.13851
3.8281 -0.005983 -0.006441 -0.015759 -0.011605 -0.0062647 -0.011517 -0.0036036 -0.010806 -0.0082561 -0.0068506 -0.010885 -1.9015 -0.0002977 0.0029045 0.0059268 0.000264 -0.0011556 0.005906 0.00053644 -0.0051964 -0.0030633 0 -0.014266 0 0.0014129 0 -0.0011108 0 0.1468
3.832 -0.0040746 -0.0066079 -0.010217 -0.010543 -0.0059445 -0.011526 -0.0062612 -0.013809 -0.0085627 -0.005157 -0.011838 -2.0864 -0.0046345 0.0024332 0.0044159 -0.0025099 -0.00071068 0.0053774 0.0043948 -0.0071543 0.0012452 0 -0.014052 0 0.0017089 0 -0.00041752 0 0.15995
3.8359 -0.0029061 -0.0065752 -0.0070931 -0.0077486 -0.0076216 -0.0095969 -0.0073864 -0.012881 -0.0077524 -0.0049208 -0.012492 -2.2839 -0.007654 0.00069517 0.0037769 -0.0077713 -0.00076176 0.0027482 0.0072908 -0.0092801 0.0053156 0 -0.014017 0 0.0016845 0 0.00029182 0 0.16772
3.8398 -0.003441 -0.0062001 -0.0080533 -0.0055326 -0.011095 -0.0073246 -0.0066827 -0.0092127 -0.0063459 -0.0054708 -0.010986 -2.4657 -0.0064924 -0.0031066 0.0029133 -0.011629 -0.0011316 0.00015489 0.008462 -0.010439 0.0062822 0 -0.014035 0 0.0013651 0 0.00038586 0 0.16469
3.8438 -0.0059831 -0.0058157 -0.011263 -0.0055198 -0.014653 -0.0063061 -0.0054447 -0.0058107 -0.0053133 -0.0057753 -0.0069363 -2.6108 -0.0015968 -0.0079595 0.0003385 -0.010333 -0.0013702 -0.001447 0.00779 -0.0093135 0.0040981 0 -0.013896 0 0.00095916 0 -0.00033909 0 0.15406
3.8477 -0.0095872 -0.0060465 -0.013202 -0.0074647 -0.015966 -0.0069902 -0.0051684 -0.0052203 -0.0057979 -0.0052653 -0.0021748 -2.7245 0.0037849 -0.0114 -0.0038253 -0.0041067 -0.0012399 -0.0024625 0.0059604 -0.0060041 0.0013469 0 -0.013569 0 0.00070203 0 -0.001448 0 0.14478
3.8516 -0.012412 -0.0073651 -0.011724 -0.009585 -0.01352 -0.0084905 -0.0063269 -0.0077731 -0.0084564 -0.0043546 0.00037847 -2.8371 0.0064463 -0.011199 -0.0075142 0.0027051 -0.00095173 -0.0034073 0.0041379 -0.0025648 0.00073705 0 -0.013265 0 0.00064969 0 -0.0021871 0 0.14494
3.8555 -0.012933 -0.0096789 -0.0076709 -0.010124 -0.0077809 -0.009401 -0.0083035 -0.011635 -0.012731 -0.0042178 -0.001042 -2.9813 0.0055967 -0.0070893 -0.0084714 0.0053218 -0.00090887 -0.0038548 0.0031213 -0.0014814 0.0026462 0 -0.013225 0 0.00062505 0 -0.0020797 0 0.15674
3.8594 -0.011105 -0.012253 -0.0038131 -0.0088131 -0.0012687 -0.0089326 -0.010218 -0.014375 -0.016778 -0.0059093 -0.0055195 -3.1667 0.0027519 -0.001135 -0.0063611 0.0025692 -0.0012243 -0.0027892 0.0025776 -0.0033006 0.0049069 0 -0.013443 0 0.0003872 0 -0.0012941 0 0.17602
3.8633 -0.0084714 -0.014064 -0.0023503 -0.0069827 0.002713 -0.0075366 -0.011643 -0.014656 -0.018468 -0.009456 -0.010031 -3.3716 -0.00022948 0.0036332 -0.0031489 -0.002369 -0.001527 9.0696e-05 0.0012041 -0.0058106 0.0048698 0 -0.013641 0 -0.00012398 0 -0.00047762 0 0.19572
3.8672 -0.0070313 -0.014395 -0.0033591 -0.0062746 0.0020622 -0.0065947 -0.012593 -0.012813 -0.016885 -0.013643 -0.011754 -3.5611 -0.0026788 0.0052657 -0.0013623 -0.0049314 -0.0012922 0.003648 -0.0020091 -0.0058924 0.0017539 0 -0.013534 0 -0.00069773 0 -0.00021835 0 0.21002
3.8711 -0.0077233 -0.013255 -0.0053757 -0.0071346 -0.0027134 -0.0073944 -0.013094 -0.010212 -0.013099 -0.016707 -0.01019 -3.7163 -0.0048305 0.0040279 -0.0019091 -0.0029761 -0.00039601 0.0060492 -0.006403 -0.0024867 -0.0027844 0 -0.013136 0 -0.0010113 0 -0.00060591 0 0.21641
3.875 -0.0097419 -0.011355 -0.0071046 -0.008463 -0.0087364 -0.01008 -0.012994 -0.008161 -0.009398 -0.017426 -0.0073414 -3.848 -0.0065554 0.0018019 -0.003507 0.0019094 0.00066345 0.0062542 -0.0095961 0.0022178 -0.0061526 0 -0.012786 0 -0.00090339 0 -0.0012464 0 0.21534
3.8789 -0.011245 -0.0096289 -0.0083118 -0.0087149 -0.012624 -0.013321 -0.012237 -0.007209 -0.0075232 -0.015778 -0.0058645 -3.9864 -0.0069508 0.00040187 -0.0041494 0.0062862 0.0011423 0.004743 -0.0091992 0.0047173 -0.0068529 0 -0.012841 0 -0.00052091 0 -0.0016676 0 0.20836
3.8828 -0.010874 -0.0086449 -0.0091582 -0.0074095 -0.012726 -0.015034 -0.011153 -0.0070774 -0.007435 -0.012725 -0.0068828 -4.1544 -0.0053839 0.00029923 -0.0030873 0.0077732 0.00071605 0.0028036 -0.005016 0.0035084 -0.0052678 0 -0.013324 0 -0.00020729 0 -0.0017201 0 0.19685
3.8867 -0.0088346 -0.0083263 -0.0091501 -0.0056341 -0.010108 -0.013796 -0.010269 -0.0070199 -0.0077078 -0.009438 -0.0093262 -4.3505 -0.002653 0.00074105 -0.001421 0.0063627 -0.00017962 0.0012332 0.00034239 0.00053155 -0.0028128 0 -0.013856 0 -0.00022713 0 -0.001627 0 0.18199
3.8906 -0.0066825 -0.0081523 -0.0073364 -0.0050761 -0.0075557 -0.010007 -0.0097815 -0.0063541 -0.0071495 -0.0066554 -0.011182 -4.5539 -0.00061951 0.00089675 -0.00084986 0.0034937 -0.00067266 -0.00015759 0.0033256 -0.00078933 -0.00057734 0 -0.013964 0 -0.00055703 0 -0.0016868 0 0.166
3.8945 -0.0060266 -0.0076624 -0.003817 -0.0064817 -0.0073803 -0.0058509 -0.0093213 -0.0050109 -0.0060524 -0.0046541 -0.01133 -4.7452 -0.00040841 0.00076226 -0.0019052 0.00038571 -0.00017865 -0.001833 0.0024032 0.00094551 0.0012057 0 -0.013487 0 -0.00090835 0 -0.0019492 0 0.15297
3.8984 -0.0072365 -0.0068574 -0.00077165 -0.0089601 -0.0097271 -0.0039041 -0.0084209 -0.0038496 -0.0058451 -0.0036007 -0.01027 -4.9222 -0.0011005 0.00094282 -0.0033793 -0.0025969 0.0011081 -0.0035801 -0.00052634 0.0035831 0.0026025 0 -0.012716 0 -0.00095132 0 -0.002173 0 0.1481
3.9023 -0.0092012 -0.0061983 -0.0012965 -0.010753 -0.012664 -0.0052716 -0.0072564 -0.0043558 -0.007491 -0.0037251 -0.0092584 -5.0972 -0.00057718 0.0016823 -0.0034181 -0.0053082 0.0023806 -0.0045071 -0.0017462 0.0035379 0.0032316 0 -0.012163 0 -0.00055748 0 -0.0020832 0 0.15496
3.9063 -0.010283 -0.0062309 -0.0065667 -0.010744 -0.013868 -0.0086935 -0.0068023 -0.007608 -0.010234 -0.0050454 -0.0089007 -5.2813 0.0020919 0.0023208 -0.0011843 -0.0071102 0.0028797 -0.0040268 0.0009082 -0.00042048 0.002309 0 -0.012169 0 0.00011549 0 -0.0016624 0 0.17229
3.9102 -0.0096431 -0.0071537 -0.013996 -0.0093453 -0.012469 -0.011439 -0.0080213 -0.013098 -0.011972 -0.0069962 -0.0086092 -5.4729 0.0051964 0.0018968 0.0024157 -0.0071435 0.002462 -0.0026492 0.0059408 -0.0055081 -0.0004891 0 -0.012693 0 0.00073518 0 -0.0011951 0 0.19286
3.9141 -0.0078718 -0.0086631 -0.018659 -0.0080326 -0.0095793 -0.011405 -0.010742 -0.018459 -0.010961 -0.0085451 -0.0073603 -5.6612 0.00566 0.00033179 0.0054685 -0.0052938 0.0016101 -0.0015588 0.0093853 -0.0072374 -0.0042666 0 -0.01342 0 0.001 0 -0.0010322 0 0.20611
3.918 -0.006472 -0.010167 -0.017285 -0.0080174 -0.00719 -0.008767 -0.013378 -0.020689 -0.0072947 -0.0089235 -0.004881 -5.8399 0.0020857 -0.0011056 0.0064869 -0.0026589 0.00094337 -0.0013315 0.0083519 -0.0036399 -0.0071465 0 -0.014042 0 0.0007978 0 -0.0012952 0 0.20384
3.9219 -0.0066874 -0.011169 -0.011363 -0.0092768 -0.0064755 -0.0058139 -0.013998 -0.018203 -0.0028534 -0.008377 -0.0020938 -6.0143 -0.0034055 -0.00073877 0.0053454 -0.00085064 0.00071386 -0.0012296 0.0037545 0.0026681 -0.0074771 0 -0.014434 0 0.00023969 0 -0.0017796 0 0.18559
3.9258 -0.0086164 -0.011519 -0.0062881 -0.010708 -0.0069539 -0.005071 -0.011964 -0.012129 0.00010231 -0.0081426 -0.00047444 -6.1953 -0.0065946 0.0019213 0.0031444 -0.00076541 0.00072437 2.349e-06 -0.00030372 0.0066913 -0.0050556 0 -0.014627 0 -0.00041797 0 -0.002119 0 0.15989
3.9297 -0.011229 -0.011392 -0.0069022 -0.011123 -0.007125 -0.0072854 -0.008692 -0.00566 0.00037607 -0.0094858 -0.0010054 -6.3865 -0.0047697 0.0054567 0.001351 -0.0020317 0.00066259 0.0025595 6.0705e-06 0.0055551 -0.0013564 0 -0.014666 0 -0.00090174 0 -0.0020548 0 0.14014
3.9336 -0.013142 -0.011065 -0.013263 -0.010133 -0.0059393 -0.010948 -0.0067031 -0.0018602 -0.0018034 -0.012538 -0.003631 -6.5789 0.00080722 0.0075093 0.00093914 -0.0035811 0.00046238 0.0049397 0.0049978 0.0010685 0.0014406 0 -0.014529 0 -0.0010397 0 -0.0015933 0 0.13721
3.9375 -0.013476 -0.010697 -0.020467 -0.008244 -0.0038014 -0.013669 -0.0076385 -0.0016837 -0.0054221 -0.015964 -0.0074733 -6.7605 0.0059538 0.0066593 0.0019881 -0.0045946 0.00032783 0.0051307 0.011281 -0.0020694 0.0018857 0 -0.014191 0 -0.00083222 0 -0.00095888 0 0.15329
3.9414 -0.012205 -0.010263 -0.022791 -0.0062873 -0.0022915 -0.014103 -0.010867 -0.0037567 -0.0093936 -0.017835 -0.011366 -6.9306 0.0072288 0.0035435 0.0037701 -0.0048088 0.00043345 0.0025878 0.01465 -0.00070244 0.00011405 0 -0.013711 0 -0.00045025 0 -0.00042131 0 0.18049
3.9453 -0.009924 -0.0096273 -0.018486 -0.0048585 -0.0029019 -0.012752 -0.013893 -0.0058983 -0.012726 -0.016997 -0.014208 -7.1035 0.0048296 0.00023916 0.0051719 -0.0040724 0.00064984 -0.001012 0.01337 0.0038997 -0.0024285 0 -0.013233 0 -0.0001543 0 -0.00014063 0 0.20495
3.9492 -0.0074053 -0.0086659 -0.011022 -0.0042093 -0.0058701 -0.0111 -0.01428 -0.0068509 -0.014441 -0.013817 -0.015126 -7.296 0.0021159 -0.0014457 0.0053023 -0.0020178 0.0006086 -0.0031544 0.0090408 0.007348 -0.0040903 0 -0.01289 0 -0.00015693 0 -0.00011582 0 0.21409
3.9531 -0.005305 -0.0073664 -0.0058684 -0.0044611 -0.010029 -0.010109 -0.01151 -0.0067181 -0.013874 -0.0097272 -0.013716 -7.5107 0.0023503 -0.0011868 0.0040599 0.0014478 6.3646e-05 -0.0027609 0.004635 0.0062659 -0.0041045 0 -0.012715 0 -0.00049488 0 -0.00022935 0 0.20293
3.957 -0.0041043 -0.0058897 -0.0059175 -0.0057002 -0.013701 -0.0095684 -0.0073091 -0.0060517 -0.011366 -0.0060932 -0.010408 -7.7315 0.0057652 9.9865e-05 0.0023037 0.0052838 -0.00080909 -0.0011032 0.0018282 0.0013011 -0.0029129 0 -0.012651 0 -0.00099077 0 -0.00033414 0 0.1764
3.9609 -0.0040883 -0.0045898 -0.0095769 -0.0077712 -0.015822 -0.0088038 -0.0042169 -0.0048774 -0.0084932 -0.0034378 -0.0065417 -7.9372 0.0095636 0.0014298 0.0013599 0.0073231 -0.0014916 -0.00039066 8.9484e-05 -0.0036871 -0.0015854 0 -0.01263 0 -0.0013443 0 -0.00033764 0 0.14651
3.9648 -0.0052259 -0.0039505 -0.012834 -0.010053 -0.016415 -0.0078047 -0.00365 -0.0028346 -0.0071948 -0.001627 -0.0037657 -8.1211 0.010583 0.0025047 0.0020698 0.0057092 -0.0015443 -0.0014168 -0.0019887 -0.0052617 -0.00086764 0 -0.012637 0 -0.001312 0 -0.00025427 0 0.1261
3.9688 -0.0070536 -0.0044002 -0.012922 -0.011611 -0.016134 -0.0074622 -0.0050191 -0.00020062 -0.0082505 -0.00063947 -0.0030386 -8.297 0.0079797 0.0033678 0.0040839 0.00073235 -0.00099851 -0.0026775 -0.0048 -0.003325 -0.00063691 0 -0.012685 0 -0.00086746 0 -0.00020017 0 0.12246
3.9727 -0.0087893 -0.0060565 -0.010184 -0.011757 -0.015435 -0.0085899 -0.0065172 0.0015543 -0.010507 -0.0010168 -0.0040333 -8.4865 0.0035698 0.00362 0.0060622 -0.0047756 -0.00035849 -0.0019487 -0.0072246 -0.00073078 -0.00018992 0 -0.012759 0 -0.00023467 0 -0.00031726 0 0.13451
3.9766 -0.0097342 -0.0085579 -0.0069386 -0.010566 -0.014166 -0.010765 -0.0068035 0.00063741 -0.011785 -0.0034779 -0.0055479 -8.6997 -0.00010011 0.0023866 0.0067326 -0.0072695 -0.00019484 0.0011949 -0.0078094 -0.00029743 0.00092786 0 -0.012815 0 0.00023726 0 -0.00065994 0 0.15502
3.9805 -0.0097162 -0.01115 -0.005118 -0.0088842 -0.011914 -0.012308 -0.0061352 -0.0033799 -0.01083 -0.0080575 -0.0066071 -8.9265 -0.0018687 -0.00067774 0.0059456 -0.0052285 -0.00066883 0.0045021 -0.0061915 -0.0022599 0.002331 0 -0.012839 0 0.00028811 0 -0.001126 0 0.17606
3.9844 -0.009211 -0.013029 -0.0051377 -0.0077738 -0.008711 -0.011624 -0.0060515 -0.0087341 -0.0085084 -0.013623 -0.0072404 -9.1482 -0.0023523 -0.0044015 0.0047623 -0.00040778 -0.0013895 0.0048789 -0.0032871 -0.0044433 0.0030415 0 -0.012888 0 -8.4294e-05 0 -0.0015012 0 0.19366
3.9883 -0.0089885 -0.013755 -0.0065933 -0.0078307 -0.0053688 -0.0087218 -0.0079483 -0.01254 -0.0070729 -0.018291 -0.0082009 -9.3551 -0.0026506 -0.0064405 0.0044224 0.0036189 -0.0017205 0.001335 -0.00025692 -0.0046195 0.0024129 0 -0.01304 0 -0.00060978 0 -0.0016036 0 0.20817
3.9922 -0.0095164 -0.013444 -0.0092659 -0.0088838 -0.0030346 -0.0054416 -0.011763 -0.012999 -0.0081029 -0.020467 -0.0099355 -9.5553 -0.0029858 -0.0050255 0.0050866 0.0044047 -0.0012804 -0.0037428 0.0024402 -0.0025355 0.00087843 0 -0.013279 0 -0.00090249 0 -0.0014177 0 0.22069
3.9961 -0.010567 -0.012615 -0.012933 -0.01022 -0.002324 -0.0040766 -0.015838 -0.010792 -0.011066 -0.019723 -0.011881 -9.7648 -0.0026542 -0.00063995 0.0055401 0.002439 -0.00023618 -0.0063043 0.0048729 0.00021546 -0.00026372 0 -0.013459 0 -0.00069738 0 -0.0011076 0 0.22939
4 -0.011338 -0.011812 -0.016385 -0.011068 -0.0028287 -0.0055589 -0.018025 -0.0083945 -0.013839 -0.016907 -0.012841 -9.9908 -0.0011174 0.0040356 0.0042496 0.00024171 0.00082681 -0.0039034 0.006754 0.0019509 4.0705e-05 0 -0.013407 0 -2.1976e-05 0 -0.00089175 0 0.22959
4.0039 -0.011021 -0.011276 -0.017426 -0.010977 -0.0035249 -0.0087839 -0.017133 -0.0079129 -0.014613 -0.013538 -0.012085 -10.224 0.0010893 0.006084 0.00094133 -0.00028088 0.0013323 0.0023161 0.0071606 0.0022563 0.0015705 0 -0.013107 0 0.0008064 0 -0.00088347 0 0.218
4.0078 -0.0094392 -0.010886 -0.014667 -0.0099351 -0.0037891 -0.011601 -0.013608 -0.0094236 -0.013316 -0.010955 -0.010068 -10.448 0.0026115 0.0045957 -0.0027025 0.00036746 0.0010984 0.0085465 0.0054733 0.0016929 0.0028921 0 -0.012778 0 0.0013628 0 -0.0010264 0 0.19716
4.0117 -0.0072997 -0.010371 -0.0095587 -0.0083174 -0.0041037 -0.012513 -0.0090441 -0.011228 -0.011265 -0.0097461 -0.0080576 -10.655 0.0024004 0.0012504 -0.0039874 3.5631e-05 0.00040651 0.011204 0.0025861 0.00058198 0.0025788 0 -0.012728 0 0.0013679 0 -0.0011687 0 0.17552
4.0156 -0.0058721 -0.0095786 -0.0061748 -0.0067594 -0.00571 -0.01161 -0.0050464 -0.011647 -0.0096543 -0.0096468 -0.0070553 -10.855 0.00058602 -0.0012142 -0.0012163 -0.0025594 -0.00025948 0.0093038 0.00081631 -0.0014614 0.00053355 0 -0.013099 0 0.00085573 0 -0.0011978 0 0.16238
4.0195 -0.0062233 -0.0086227 -0.0080962 -0.0059562 -0.0093778 -0.010082 -0.0023974 -0.010614 -0.0085675 -0.0098485 -0.0071222 -11.065 -0.0016646 -0.0012196 0.0047542 -0.0060877 -0.00057164 0.0046083 0.0021054 -0.0046254 -0.0018254 0 -0.013728 0 0.00014735 0 -0.0011214 0 0.16193
4.0234 -0.0084554 -0.0078136 -0.014883 -0.0063619 -0.014333 -0.0089874 -0.0010567 -0.0096435 -0.0075217 -0.0095423 -0.0077168 -11.292 -0.003059 0.00066668 0.010693 -0.0074292 -0.00054406 -6.9028e-05 0.0059813 -0.0077893 -0.0027522 0 -0.014263 0 -0.00035361 0 -0.0010417 0 0.17162
4.0273 -0.01145 -0.0074834 -0.02162 -0.0079071 -0.01839 -0.0084755 -0.00075121 -0.010332 -0.0067063 -0.0084704 -0.008554 -11.53 -0.0030235 0.002609 0.012937 -0.0044115 -0.00043681 -0.002707 0.0093508 -0.0088049 -0.001689 0 -0.014453 0 -0.00041164 0 -0.0010676 0 0.18582
4.0313 -0.013397 -0.0078247 -0.022541 -0.0099664 -0.019361 -0.0080317 -0.0014485 -0.012853 -0.0072758 -0.0071827 -0.0099302 -11.762 -0.0018924 0.003181 0.0097999 0.0020216 -0.00049325 -0.0027738 0.0087056 -0.0063115 0.00027373 0 -0.014335 0 -9.1115e-05 0 -0.0012407 0 0.20072
4.0352 -0.012912 -0.0088164 -0.015875 -0.011672 -0.016687 -0.0072776 -0.0032565 -0.015724 -0.010105 -0.0067391 -0.012079 -11.98 -0.00050449 0.0022865 0.0027423 0.0082068 -0.0007373 -0.0008632 0.0030481 -0.0013895 0.0013988 0 -0.014161 0 0.00031464 0 -0.0015156 0 0.21538
4.0391 -0.010055 -0.010232 -0.00559 -0.012385 -0.011909 -0.0064156 -0.005942 -0.016942 -0.014266 -0.0079239 -0.014272 -12.189 0.00037822 0.00078129 -0.0045855 0.010433 -0.00098329 0.0018768 -0.0050088 0.0027933 0.00081571 0 -0.014123 0 0.00049907 0 -0.001781 0 0.22813
4.043 -0.0064929 -0.011706 0.0016942 -0.011965 -0.0075411 -0.0059405 -0.008671 -0.015424 -0.017062 -0.010494 -0.01481 -12.403 0.00049903 -0.00045319 -0.0087926 0.007655 -0.0010239 0.004073 -0.011022 0.0033508 -0.00084667 0 -0.014147 0 0.00034386 0 -0.0019013 0 0.23315
4.0469 -0.0044961 -0.012849 0.0020166 -0.010674 -0.0052279 -0.0060543 -0.010356 -0.011689 -0.01602 -0.013128 -0.012243 -12.627 0.0002494 -0.00097895 -0.0089541 0.0021043 -0.00081661 0.0044957 -0.011925 3.275e-05 -0.0022193 0 -0.013967 0 -3.6197e-05 0 -0.0017769 0 0.2225
4.0508 -0.0053612 -0.013392 -0.0030142 -0.0088978 -0.0047279 -0.0064759 -0.010377 -0.0074535 -0.011146 -0.014277 -0.0068615 -12.857 0.00044933 -0.00065107 -0.0069617 -0.0024943 -0.0005037 0.0027427 -0.0080087 -0.004604 -0.0025307 0 -0.013417 0 -0.00042286 0 -0.0014142 0 0.19341
4.0547 -0.0083909 -0.013293 -0.0081074 -0.0070036 -0.0045233 -0.0068328 -0.0090438 -0.0046329 -0.0052533 -0.013345 -0.0010251 -13.083 0.0017572 0.00052987 -0.005763 -0.0035119 -0.00025939 -0.00021896 -0.0021959 -0.0073805 -0.0022395 0 -0.012666 0 -0.00067967 0 -0.00096011 0 0.15441
4.0586 -0.011306 -0.012732 -0.0090278 -0.005449 -0.0034473 -0.0071592 -0.0073769 -0.0043842 -0.0018546 -0.011213 0.0021543 -13.3 0.0039866 0.0021515 -0.006876 -0.00088443 -0.00011842 -0.0024845 0.0024502 -0.0070211 -0.0024479 0 -0.01215 0 -0.0008349 0 -0.00064204 0 0.12327
4.0625 -0.011896 -0.011977 -0.0058794 -0.0048708 -0.0018374 -0.0079175 -0.0063824 -0.0065932 -0.0024391 -0.0095894 0.0008539 -13.515 0.005906 0.0031526 -0.0091942 0.0033001 4.1727e-05 -0.0026954 0.0047124 -0.0047588 -0.0037669 0 -0.012243 0 -0.00099807 0 -0.00061712 0 0.1164
4.0664 -0.0096701 -0.011199 -0.0023031 -0.0058431 -0.0011947 -0.0094815 -0.0064237 -0.0099251 -0.0055546 -0.0096679 -0.0042914 -13.742 0.0059296 0.0023528 -0.010095 0.0064115 0.00034215 -0.001388 0.0052111 -0.0026781 -0.0057264 0 -0.012934 0 -0.0011955 0 -0.00083732 0 0.13728
4.0703 -0.0061875 -0.01039 -0.0018413 -0.0083584 -0.0027157 -0.011605 -0.00715 -0.012445 -0.0084174 -0.01122 -0.010737 -13.987 0.0033605 -0.00034704 -0.0079292 0.0068394 0.00072528 -0.00073067 0.0049452 -0.0016115 -0.0071713 0 -0.013807 0 -0.0012874 0 -0.0010626 0 0.1734
4.0742 -0.0037734 -0.00945 -0.0050441 -0.011517 -0.0060831 -0.013431 -0.0079183 -0.012635 -0.0094025 -0.012903 -0.015743 -14.246 -0.00083599 -0.0032724 -0.003709 0.0046833 0.00095177 -0.0025169 0.0041251 -0.00067351 -0.0071361 0 -0.014342 0 -0.0010603 0 -0.0010464 0 0.20463
4.0781 -0.0036859 -0.0083652 -0.0096863 -0.013879 -0.0096307 -0.01408 -0.0082588 -0.010315 -0.0090774 -0.013469 -0.017889 -14.506 -0.0045671 -0.0039072 -0.00038668 0.00146 0.00080374 -0.0061281 0.0024074 0.001276 -0.0054034 0 -0.014292 0 -0.00042871 0 -0.00075052 0 0.21662
4.082 -0.0052642 -0.0073236 -0.01327 -0.014376 -0.011708 -0.013287 -0.0080276 -0.0067987 -0.0090204 -0.012762 -0.017435 -14.755 -0.0061764 -0.0010589 -0.00025086 -0.00085602 0.0003136 -0.0085805 -1.4781e-05 0.0039388 -0.0024668 0 -0.013824 0 0.00043182 0 -0.00039277 0 0.20896
4.0859 -0.0067137 -0.0066539 -0.015068 -0.013083 -0.011978 -0.011556 -0.0072768 -0.0040382 -0.0098588 -0.011624 -0.015578 -14.995 -0.0057093 0.0036576 -0.0027402 -0.00099488 -0.00021497 -0.0070025 -0.0019119 0.0055307 0.00077902 0 -0.013325 0 0.0011573 0 -0.00026331 0 0.19242
4.0898 -0.00674 -0.0066273 -0.015941 -0.011159 -0.011482 -0.0097202 -0.006125 -0.0032939 -0.010592 -0.01088 -0.013433 -15.232 -0.0046909 0.0067171 -0.0047706 0.00080612 -0.00044574 -0.0014665 -0.0018492 0.004491 0.0032827 0 -0.01307 0 0.0014357 0 -0.00046725 0 0.17891
4.0938 -0.0055357 -0.0072794 -0.016697 -0.0099317 -0.011487 -0.0083554 -0.0047942 -0.0043715 -0.0097951 -0.010467 -0.011483 -15.475 -0.0045758 0.0055711 -0.003452 0.0029166 -0.00030327 0.0045605 0.00040552 0.0012019 0.0040973 0 -0.013027 0 0.0012253 0 -0.00083516 0 0.17281
4.0977 -0.0043167 -0.0083858 -0.017039 -0.0098686 -0.012231 -0.0075047 -0.0036959 -0.006062 -0.0073518 -0.0095828 -0.0096522 -15.724 -0.0053413 0.0010578 0.0011974 0.00347 -3.818e-05 0.0068801 0.0033601 -0.0020831 0.0028873 0 -0.012972 0 0.00076717 0 -0.0010939 0 0.17039
4.1016 -0.004017 -0.0095982 -0.016171 -0.01032 -0.012716 -0.0068857 -0.0033578 -0.0073558 -0.0048712 -0.0077157 -0.0077656 -15.974 -0.0056028 -0.0030276 0.0060873 0.0018733 1.7606e-05 0.0041254 0.0048243 -0.0031218 0.0004684 0 -0.012762 0 0.00037791 0 -0.0011366 0 0.16627
4.1055 -0.004503 -0.010626 -0.014112 -0.010219 -0.011694 -0.0063119 -0.0041744 -0.0082735 -0.004372 -0.0055031 -0.0060066 -16.218 -0.0041445 -0.0030875 0.0077323 -0.00055508 -0.00021606 -0.0010196 0.0036671 -0.0015892 -0.001298 0 -0.012509 0 0.00019861 0 -0.0011232 0 0.16049
4.1094 -0.0050417 -0.011335 -0.012053 -0.0090829 -0.0088851 -0.005958 -0.0061869 -0.0095218 -0.0065271 -0.004508 -0.0051026 -16.455 -0.0013157 0.0011212 0.0053916 -0.0015615 -0.00047474 -0.0041648 0.00077135 0.00079752 -0.00063979 0 -0.01249 0 0.00011582 0 -0.0013062 0 0.15959
4.1133 -0.0053865 -0.011719 -0.011302 -0.0074191 -0.005321 -0.0062908 -0.0090646 -0.011358 -0.01012 -0.0060001 -0.0060398 -16.688 0.0011628 0.0062287 0.0017571 6.6609e-05 -0.00040795 -0.0030373 -0.001632 0.0019829 0.0026146 0 -0.012881 0 -8.364e-05 0 -0.0017504 0 0.17095
4.1172 -0.0061702 -0.011805 -0.012002 -0.0062091 -0.0025754 -0.0077492 -0.012229 -0.012891 -0.013088 -0.0097833 -0.0093154 -16.922 0.0018441 0.0082088 0.00049245 0.0032177 4.8542e-05 0.00071965 -0.0016605 0.0014078 0.0065207 0 -0.013566 0 -0.00047241 0 -0.0022298 0 0.19503
4.1211 -0.0080433 -0.011584 -0.013029 -0.0060207 -0.0016096 -0.010389 -0.014944 -0.012661 -0.01406 -0.014105 -0.014136 -17.163 0.0010101 0.0058867 0.0028803 0.005179 0.00055965 0.0033857 0.00088727 0.00024541 0.0082883 0 -0.014202 0 -0.00088289 0 -0.0024152 0 0.22198
4.125 -0.010443 -0.011014 -0.01318 -0.0065784 -0.0022305 -0.013683 -0.016354 -0.010094 -0.013065 -0.016755 -0.018311 -17.413 0.0004294 0.0018116 0.0067103 0.0039394 0.0006764 0.0027995 0.0045227 -3.7006e-05 0.0065166 0 -0.014485 0 -0.0010436 0 -0.0021708 0 0.23614
4.1289 -0.01149 -0.010084 -0.012327 -0.0071339 -0.0035036 -0.016601 -0.015688 -0.0064309 -0.011096 -0.016476 -0.01933 -17.673 0.0015952 -0.00022723 0.008444 7.3285e-05 0.00026534 0.0002676 0.0072066 0.00075476 0.0024677 0 -0.014376 0 -0.00082613 0 -0.0016705 0 0.22609
4.1328 -0.0095042 -0.0088794 -0.011349 -0.0072031 -0.0046258 -0.017994 -0.012756 -0.0041327 -0.0092919 -0.013636 -0.016154 -17.939 0.0041598 0.0013485 0.0065856 -0.0036068 -0.00033833 -0.0010425 0.0076623 0.0014047 -0.00088896 0 -0.014102 0 -0.00037217 0 -0.0012238 0 0.19373
4.1367 -0.0049118 -0.0076064 -0.011037 -0.0069344 -0.0054786 -0.017182 -0.0084234 -0.0050753 -0.0084774 -0.0097866 -0.010355 -18.208 0.0061253 0.0046745 0.0030563 -0.0044739 -0.00062701 0.00046864 0.0059786 0.00061129 -0.001331 0 -0.013928 0 2.3694e-05 0 -0.00099901 0 0.15529
4.1406 -0.0005834 -0.0065439 -0.011263 -0.0068133 -0.006511 -0.014453 -0.0044903 -0.009004 -0.009085 -0.006597 -0.0053715 -18.474 0.0056405 0.0064019 0.0013093 -0.0024363 -0.00040229 0.003082 0.0032976 -0.0016507 0.00085019 0 -0.013941 0 0.00016949 0 -0.00092457 0 0.13234
4.1445 0.00012074 -0.0059385 -0.011293 -0.0070885 -0.0082125 -0.011076 -0.0027327 -0.013561 -0.010993 -0.0050046 -0.004096 -18.736 0.0027025 0.004803 0.0030551 5.6324e-07 2.2591e-05 0.0035143 0.00098167 -0.0040991 0.0033548 0 -0.014029 0 0.00013358 0 -0.00085069 0 0.13765
4.1484 -0.0038286 -0.005897 -0.01079 -0.0075516 -0.010671 -0.0086774 -0.0036629 -0.015923 -0.013231 -0.0050162 -0.0066311 -18.995 -0.000802 0.0010704 0.0067386 0.00010709 0.00011051 0.00047296 -0.00018526 -0.0053936 0.0040771 0 -0.014061 0 0.00015587 0 -0.00076827 0 0.16596
4.1523 -0.009944 -0.0063462 -0.010244 -0.0078781 -0.013475 -0.0082328 -0.0060785 -0.014798 -0.014148 -0.0060555 -0.010204 -19.258 -0.002662 -0.0022001 0.0091271 -0.0024361 -0.0003835 -0.0035934 -0.00036539 -0.0053339 0.0028338 0 -0.014071 0 0.00039487 0 -0.00082445 0 0.19734
4.1563 -0.013962 -0.0070969 -0.010304 -0.0081192 -0.015891 -0.0093561 -0.0079829 -0.011303 -0.012469 -0.0074486 -0.011543 -19.524 -0.0019997 -0.0035958 0.0083338 -0.0051489 -0.0011627 -0.0044853 -0.00044343 -0.0048147 0.0010293 0 -0.014236 0 0.00075142 0 -0.0011096 0 0.21219
4.1602 -0.013245 -0.007974 -0.010817 -0.0087544 -0.017123 -0.010484 -0.0082539 -0.0081478 -0.0086863 -0.008758 -0.0097567 -19.792 0.00039341 -0.0039396 0.0053153 -0.0050517 -0.001651 -0.00025518 -0.0013089 -0.0046892 -0.00015763 0 -0.014664 0 0.00094421 0 -0.0014665 0 0.20672
4.1641 -0.0089728 -0.008916 -0.01081 -0.010175 -0.016615 -0.0099806 -0.0076178 -0.0077955 -0.0053795 -0.0098997 -0.0071231 -20.059 0.0030508 -0.0049511 0.0025555 -0.0015394 -0.0015167 0.0065896 -0.0030494 -0.0047997 -0.00097924 0 -0.015199 0 0.00077883 0 -0.0015774 0 0.19622
4.168 -0.0051713 -0.009962 -0.0095875 -0.012085 -0.014343 -0.0074492 -0.0079575 -0.010892 -0.0056833 -0.011076 -0.0069384 -20.321 0.0049653 -0.0070973 0.001499 0.0028868 -0.00095054 0.010918 -0.0046584 -0.0042029 -0.0023908 0 -0.015463 0 0.00036459 0 -0.0012876 0 0.20218
4.1719 -0.0053227 -0.011138 -0.0077895 -0.01346 -0.010984 -0.0042479 -0.010476 -0.01595 -0.01075 -0.012546 -0.010283 -20.585 0.0058323 -0.0088926 0.0014304 0.0047833 -0.00043652 0.0092959 -0.0046446 -0.0023291 -0.0042919 0 -0.01514 0 6.8077e-05 0 -0.00083247 0 0.23298
4.1758 -0.0094526 -0.012349 -0.0070909 -0.013229 -0.0077232 -0.0026916 -0.014376 -0.020373 -0.018314 -0.014308 -0.014706 -20.858 0.0055364 -0.0082787 0.00082164 0.0028603 -0.00025951 0.0028937 -0.0022423 0.00015499 -0.0049178 0 -0.014261 0 0.00022264 0 -0.00068397 0 0.27451
4.1797 -0.014187 -0.013369 -0.0086207 -0.011143 -0.0056744 -0.0043902 -0.017343 -0.022061 -0.023832 -0.015905 -0.016188 -21.143 0.0038214 -0.0045846 -0.00050349 -0.00083795 -0.00025523 -0.003607 0.0017191 0.0017008 -0.0024116 0 -0.013216 0 0.00083361 0 -0.0011042 0 0.29954
4.1836 -0.01569 -0.013943 -0.01162 -0.0080943 -0.0052539 -0.0089214 -0.017457 -0.020548 -0.023575 -0.016575 -0.01274 -21.434 0.00069306 0.00088986 -0.00089051 -0.0027511 -5.7067e-05 -0.0059917 0.0051541 0.0011373 0.0028562 0 -0.012483 0 0.001533 0 -0.0018285 0 0.2889
4.1875 -0.012912 -0.013881 -0.013818 -0.0055725 -0.0060157 -0.013905 -0.014799 -0.016982 -0.0173 -0.015731 -0.0063835 -21.72 -0.0029407 0.0060739 0.0012849 -0.00094694 0.00042354 -0.0037165 0.0061805 -0.0013525 0.007783 0 -0.012287 0 0.001831 0 -0.0022285 0 0.24663
4.1914 -0.0083586 -0.013092 -0.013369 -0.0046828 -0.0071308 -0.016562 -0.01126 -0.013065 -0.0083783 -0.013424 -0.0016722 -21.992 -0.005344 0.0097088 0.0053804 0.0032382 0.00080496 0.00036848 0.004549 -0.0044025 0.0088065 0 -0.012489 0 0.0014674 0 -0.0018585 0 0.19628
4.1953 -0.0058431 -0.011562 -0.010599 -0.0054985 -0.0081157 -0.015672 -0.008778 -0.009851 -0.0013997 -0.010377 -0.0019793 -22.252 -0.0050044 0.011729 0.0084321 0.0064447 0.00057677 0.0030905 0.0017608 -0.0065321 0.0050602 0 -0.012781 0 0.00058902 0 -0.00089264 0 0.16204
4.1992 -0.007259 -0.0093884 -0.0078512 -0.007223 -0.0091444 -0.012465 -0.007725 -0.0073576 0.00076929 -0.0074973 -0.0068217 -22.511 -0.0018421 0.012356 0.0076936 0.0061779 -0.0003308 0.0036641 -0.00031085 -0.0070976 -0.00064489 0 -0.012968 0 -0.00036845 0 -2.016e-05 0 0.15142
4.2031 -0.011159 -0.0068924 -0.0074513 -0.008951 -0.01065 -0.0097101 -0.0069786 -0.0052693 -0.0017384 -0.0052778 -0.012485 -22.783 0.0025436 0.011278 0.0034257 0.0027494 -0.0013277 0.0036078 -0.0010778 -0.0063923 -0.0041592 0 -0.013072 0 -0.00097998 0 0.00014194 0 0.1543
4.207 -0.014211 -0.0046888 -0.0095973 -0.010346 -0.012628 -0.0096408 -0.0054933 -0.0039457 -0.0067249 -0.0036174 -0.01524 -23.074 0.0058744 0.0080595 -0.00091683 -0.0012629 -0.0015755 0.004421 -0.0016075 -0.0050702 -0.0035815 0 -0.013194 0 -0.0010751 0 -0.0004028 0 0.15717
4.2109 -0.014092 -0.0035224 -0.012068 -0.011679 -0.014392 -0.012317 -0.0036764 -0.004553 -0.011809 -0.00222 -0.014219 -23.379 0.0066153 0.0033628 -0.00157 -0.0032701 -0.00070594 0.0057273 -0.0033025 -0.0036125 -0.00071039 0 -0.013314 0 -0.00076636 0 -0.0010259 0 0.15745
4.2148 -0.011304 -0.0038672 -0.012041 -0.013266 -0.015103 -0.015691 -0.0030894 -0.0079126 -0.015599 -0.0011478 -0.011545 -23.687 0.0047066 -0.00063201 0.0021196 -0.0025292 0.00080185 0.0058224 -0.0061314 -0.0022755 0.00099867 0 -0.013271 0 -0.00029336 0 -0.0010258 0 0.16397
4.2188 -0.0085023 -0.0055472 -0.0084767 -0.014855 -0.014598 -0.017304 -0.0047546 -0.013052 -0.017629 -0.00092879 -0.0099406 -23.989 0.0012272 -0.0015428 0.0069413 -0.0001825 0.0019573 0.0038585 -0.0081919 -0.0012989 -8.2553e-05 0 -0.012966 0 0.00015543 0 -0.00024087 0 0.18398
4.2227 -0.0081637 -0.0077323 -0.0030907 -0.015579 -0.013666 -0.016223 -0.00784 -0.017085 -0.017781 -0.0020492 -0.010223 -24.281 -0.0024579 0.0011148 0.0085318 0.0021079 0.002038 0.0011363 -0.0071916 -0.00091564 -0.0022722 0 -0.012539 0 0.00050567 0 0.00081784 0 0.2113
4.2266 -0.010682 -0.0094211 0.0008107 -0.014583 -0.013385 -0.013643 -0.010182 -0.017084 -0.016142 -0.0043128 -0.010922 -24.567 -0.0052986 0.0051136 0.005147 0.0034086 0.001142 -1.9805e-05 -0.0025841 -0.0010876 -0.0024916 0 -0.012311 0 0.0007411 0 0.001409 0 0.22873
4.2305 -0.014351 -0.010097 0.00066204 -0.011855 -0.014088 -0.011732 -0.010244 -0.012656 -0.013346 -0.0067613 -0.010089 -24.852 -0.006674 0.0070871 -0.00087516 0.0036393 4.6675e-05 0.0013163 0.0036229 -0.0013585 0.00046036 0 -0.012483 0 0.00083092 0 0.0011635 0 0.22354
4.2344 -0.016928 -0.010035 -0.0036025 -0.0085293 -0.014951 -0.011769 -0.0085912 -0.0068905 -0.010701 -0.0083561 -0.0074039 -25.138 -0.0063417 0.0053251 -0.0051892 0.0029308 -0.00047289 0.0035358 0.0082162 -0.0011375 0.0046343 0 -0.0129 0 0.00073286 0 0.00032642 0 0.20102
4.2383 -0.017239 -0.0099718 -0.0095088 -0.0063242 -0.014696 -0.013179 -0.0073442 -0.0043953 -0.0095546 -0.0088539 -0.004633 -25.427 -0.0045157 0.0013044 -0.005094 0.0012605 -0.00025329 0.0039453 0.0091347 -0.00019531 0.0069141 0 -0.013131 0 0.000464 0 -0.00051992 0 0.18218
4.2422 -0.015551 -0.0104 -0.013602 -0.0064163 -0.012836 -0.014219 -0.0080666 -0.0076985 -0.010302 -0.0090251 -0.0041833 -25.719 -0.0019429 -0.0015328 -0.0015403 -0.0011816 0.00022639 0.0014143 0.0067865 0.0011748 0.0061454 0 -0.012851 0 0.00014858 0 -0.00094768 0 0.18638
4.2461 -0.012784 -0.011088 -0.01352 -0.0085654 -0.01029 -0.013582 -0.010128 -0.01496 -0.011951 -0.009901 -0.0071532 -26.015 0.00033436 -0.00075777 0.0020473 -0.0035134 0.00035799 -0.0024626 0.0033 0.0025306 0.0041425 0 -0.01218 0 -3.1523e-05 0 -0.00095057 0 0.2141
4.25 -0.0096063 -0.011259 -0.0093447 -0.01119 -0.0087203 -0.011464 -0.011186 -0.021086 -0.012774 -0.011654 -0.012474 -26.314 0.0015199 0.0029426 0.0027838 -0.0044459 -3.9833e-05 -0.0048831 0.0006088 0.0037395 0.0035588 0 -0.01164 0 3.8061e-05 0 -0.00081343 0 0.24519
4.2539 -0.006318 -0.010275 -0.0034954 -0.012424 -0.0091144 -0.0092337 -0.0093849 -0.021495 -0.011584 -0.013157 -0.017606 -26.615 0.0014893 0.0064052 0.00042585 -0.0033468 -0.0006079 -0.0044967 -0.00078826 0.0049066 0.0049071 0 -0.011735 0 0.00030713 0 -0.00078244 0 0.25377
4.2578 -0.0033649 -0.0082255 0.00073352 -0.011447 -0.010866 -0.0081968 -0.0051921 -0.015459 -0.008592 -0.012738 -0.020034 -26.92 0.00073441 0.0067744 -0.0030095 -0.0010664 -0.00082202 -0.002519 -0.0014518 0.0057832 0.0059383 0 -0.012528 0 0.00058296 0 -0.00086082 0 0.22717
4.2617 -0.0016495 -0.0058953 0.0011238 -0.0091117 -0.012245 -0.0086812 -0.0011157 -0.0063812 -0.0052096 -0.0096039 -0.018554 -27.228 -5.2562e-05 0.0039486 -0.0053186 0.00048852 -0.00047532 -0.0012428 -0.0017994 0.0054243 0.004129 0 -0.013577 0 0.00066389 0 -0.00087209 0 0.17389
4.2656 -0.0020504 -0.0041575 -0.002218 -0.0073921 -0.011906 -0.010165 0.00042136 0.00098854 -0.0030574 -0.0047007 -0.0138 -27.54 -0.00031328 0.00058268 -0.0057987 -0.00010275 0.00016019 -0.0015903 -0.001601 0.0027983 -0.00028334 0 -0.014286 0 0.00048013 0 -0.00066984 0 0.11641
4.2695 -0.0045299 -0.0033509 -0.0071285 -0.008004 -0.01011 -0.012032 -0.00093119 0.0038502 -0.0029731 -0.00020935 -0.0079932 -27.855 0.00032038 -0.00025086 -0.0052487 -0.0024353 0.0005903 -0.0023015 -0.00071617 -0.0019505 -0.0039841 0 -0.014364 0 0.00012966 0 -0.00028342 0 0.076898
4.2734 -0.0077936 -0.0031911 -0.010976 -0.011193 -0.0085717 -0.01397 -0.0033816 0.0025695 -0.0046603 0.0019907 -0.0040049 -28.171 0.0019795 0.0023462 -0.0047546 -0.00444 0.000505 -0.0015613 -3.3295e-05 -0.0068459 -0.0035592 0 -0.013973 0 -0.00021404 0 9.6367e-05 0 0.066696
4.2773 -0.010047 -0.0032433 -0.012404 -0.015547 -0.00898 -0.015618 -0.0047616 -0.00061742 -0.0070267 0.001619 -0.0039159 -28.483 0.0042466 0.0064129 -0.0046889 -0.0040491 -1.5184e-05 0.00076686 -0.0011765 -0.0090369 0.0010651 0 -0.013514 0 -0.00043897 0 0.00023473 0 0.08406
4.2813 -0.010337 -0.0034603 -0.011944 -0.018938 -0.011425 -0.01611 -0.004388 -0.0036972 -0.0088645 -4.878e-05 -0.0076512 -28.788 0.0058716 0.0087661 -0.0047649 -0.00098399 -0.0006179 0.0027935 -0.0048662 -0.0069191 0.006176 0 -0.013277 0 -0.00056112 0 -2.4384e-05 0 0.11767
4.2852 -0.0093089 -0.0042526 -0.01118 -0.019891 -0.014061 -0.014449 -0.0033709 -0.0059036 -0.0094987 -0.0015097 -0.012685 -29.088 0.0052006 0.0074688 -0.0047259 0.0028765 -0.00096435 0.002597 -0.0095057 -0.0016534 0.0074357 0 -0.013298 0 -0.00067496 0 -0.0006758 0 0.15197
4.2891 -0.0086503 -0.0060323 -0.011363 -0.018394 -0.014344 -0.010676 -0.0033299 -0.007375 -0.0091483 -0.002449 -0.015452 -29.391 0.0014852 0.0031565 -0.0046997 0.0048811 -0.00093139 0.00042175 -0.011728 0.0034335 0.0037435 0 -0.013469 0 -0.0008464 0 -0.0015212 0 0.1733
4.293 -0.0096486 -0.0086868 -0.012739 -0.015652 -0.010902 -0.0066634 -0.004925 -0.0084948 -0.0088167 -0.0039547 -0.013852 -29.704 -0.0039034 -0.0016195 -0.0048435 0.0035965 -0.00061356 -0.001394 -0.0088859 0.0052831 -0.0018181 0 -0.013716 0 -0.0010514 0 -0.00222 0 0.17664
4.2969 -0.01211 -0.011501 -0.014991 -0.013072 -0.0046507 -0.0052957 -0.0075542 -0.0097235 -0.0096382 -0.0073223 -0.0090036 -30.031 -0.0077969 -0.0042858 -0.0048311 -0.00018661 -0.00019611 -0.00085262 -0.0014397 0.0033682 -0.0047839 0 -0.014014 0 -0.0012086 0 -0.0024523 0 0.16962
4.3008 -0.014569 -0.013613 -0.018001 -0.011308 0.0016462 -0.0082412 -0.010229 -0.011577 -0.011953 -0.012546 -0.0046433 -30.368 -0.0074298 -0.0038765 -0.0039298 -0.0041232 0.00016109 0.0014386 0.0070147 -0.00016504 -0.0031806 0 -0.01427 0 -0.0012602 0 -0.0021356 0 0.16875
4.3047 -0.015549 -0.014597 -0.021864 -0.010038 0.0050086 -0.014127 -0.012502 -0.01406 -0.014769 -0.017921 -0.004333 -30.703 -0.0029306 -0.0013716 -0.0017103 -0.0059999 0.00036089 0.0027256 0.012323 -0.0025282 0.0010535 0 -0.014279 0 -0.0012091 0 -0.0015272 0 0.1873
4.3086 -0.014719 -0.014657 -0.026127 -0.008551 0.0039104 -0.019001 -0.01449 -0.015881 -0.016224 -0.021194 -0.0086337 -31.027 0.0022803 0.0012227 0.0013504 -0.0051185 0.00036082 0.00105 0.012798 -0.0025851 0.0041406 0 -0.013894 0 -0.0010792 0 -0.0010768 0 0.22331
4.3125 -0.012942 -0.014325 -0.029303 -0.0065622 -0.0010335 -0.019149 -0.016155 -0.014799 -0.014947 -0.021281 -0.014654 -31.336 0.0040418 0.002239 0.0040866 -0.0024955 0.0001764 -0.0023183 0.010086 -0.0013557 0.0038194 0 -0.01326 0 -0.00085317 0 -0.0010969 0 0.25893
4.3164 -0.011315 -0.013963 -0.029681 -0.0045822 -0.0076154 -0.014111 -0.016866 -0.0096757 -0.011337 -0.019029 -0.018438 -31.638 0.0010487 0.0012735 0.0055749 3.0681e-05 -0.00010077 -0.0037037 0.0072326 -0.00048379 0.00088516 0 -0.01283 0 -0.00047796 0 -0.0015169 0 0.27411
4.3203 -0.010214 -0.013539 -0.026968 -0.0035388 -0.013289 -0.0072824 -0.015859 -0.0027024 -0.0075981 -0.016351 -0.018162 -31.946 -0.0037599 -0.00077034 0.0059087 0.0010246 -0.00031597 -0.00061906 0.0058925 -0.0003898 -0.0021062 0 -0.013048 0 4.379e-05 0 -0.0019546 0 0.2639
4.3242 -0.0092628 -0.012811 -0.023085 -0.0039962 -0.016335 -0.0034055 -0.013187 0.00091203 -0.0062679 -0.014577 -0.015335 -32.266 -0.0055884 -0.0024044 0.0060326 0.00024457 -0.00032534 0.0053561 0.0052826 -7.4675e-06 -0.0032616 0 -0.013941 0 0.00056837 0 -0.0020615 0 0.24332
4.3281 -0.0081314 -0.011671 -0.020891 -0.0056487 -0.01642 -0.0049257 -0.010098 -0.0032852 -0.0083134 -0.013571 -0.013035 -32.6 -0.0020744 -0.0025441 0.0067381 -0.0013525 -9.6378e-05 0.0094999 0.0036562 0.0017316 -0.0024991 0 -0.015013 0 0.00084944 0 -0.0018213 0 0.23381
4.332 -0.0072098 -0.010321 -0.021641 -0.0075509 -0.014474 -0.010245 -0.0083221 -0.014427 -0.012374 -0.012383 -0.012893 -32.94 0.004375 -0.0011696 0.0077431 -0.0023117 0.00024399 0.0081232 0.000588 0.0043473 -0.00075183 0 -0.015596 0 0.00071709 0 -0.0015135 0 0.24327
4.3359 -0.0073458 -0.0091503 -0.023541 -0.0089259 -0.012121 -0.015273 -0.0088253 -0.025422 -0.015847 -0.010675 -0.013664 -33.28 0.0084797 0.00072394 0.0077621 -0.0017072 0.00046995 0.0021055 -0.0023377 0.005931 0.0013735 0 -0.01538 0 0.0002634 0 -0.0013832 0 0.25854
4.3398 -0.008889 -0.0084733 -0.023132 -0.009859 -0.010913 -0.016832 -0.011107 -0.027647 -0.01694 -0.0093712 -0.012666 -33.616 0.0066422 0.00183 0.0056078 8.6224e-05 0.00040495 -0.0037194 -0.0031059 0.0049044 0.0038421 0 -0.014645 0 -0.0001485 0 -0.0013667 0 0.25831
4.3438 -0.01109 -0.0083974 -0.018576 -0.011208 -0.011604 -0.014962 -0.013633 -0.018035 -0.015948 -0.00977 -0.0086111 -33.953 6.4783e-05 0.0014006 0.0014252 0.0014627 6.2096e-05 -0.0049243 -0.0014306 0.0016372 0.0063005 0 -0.013985 0 -0.00011135 0 -0.0011768 0 0.23466
4.3477 -0.012618 -0.008875 -0.01186 -0.013692 -0.013713 -0.012306 -0.014955 -0.0024545 -0.014705 -0.011986 -0.0031029 -34.294 -0.0063802 -0.00032195 -0.0030323 0.0006789 -0.00033163 -0.0015186 0.00078221 -0.0017506 0.0074821 0 -0.013778 0 0.00051099 0 -0.00066955 0 0.202
4.3516 -0.012782 -0.0098245 -0.0075993 -0.016892 -0.015659 -0.011423 -0.014567 0.0081715 -0.014783 -0.014401 0.00064434 -34.638 -0.0084011 -0.002379 -0.0054413 -0.0026267 -0.00046979 0.0022161 0.0011881 -0.0032335 0.0059985 0 -0.013905 0 0.0014336 0 -9.133e-05 0 0.18433
4.3555 -0.012243 -0.011165 -0.0091667 -0.01912 -0.015579 -0.012593 -0.012941 0.0062309 -0.016072 -0.014916 0.00060045 -34.98 -0.0057043 -0.003801 -0.0045555 -0.0066819 -0.00018767 0.0019549 -0.00078588 -0.00254 0.0018833 0 -0.013952 0 0.0021121 0 0.00010261 0 0.19291
4.3594 -0.012379 -0.012751 -0.015549 -0.018509 -0.012523 -0.013979 -0.010975 -0.0067065 -0.016957 -0.012965 -0.0024135 -35.316 -0.0015943 -0.0041671 -0.0012148 -0.0084983 0.00038574 -0.0024239 -0.003501 -0.0010332 -0.0028485 0 -0.01368 0 0.002114 0 -0.00028329 0 0.21622
4.3633 -0.013851 -0.01431 -0.021884 -0.014587 -0.0073185 -0.0137 -0.0094629 -0.021531 -0.015867 -0.010297 -0.0057065 -35.648 0.00048751 -0.0036426 0.0021111 -0.006095 0.00088087 -0.0066449 -0.004854 -0.00010036 -0.005526 0 -0.013283 0 0.0014215 0 -0.00091219 0 0.23226
4.3672 -0.015799 -0.015481 -0.023406 -0.0090424 -0.0023865 -0.011722 -0.0089329 -0.02916 -0.012773 -0.0095688 -0.0073307 -35.984 -6.51e-05 -0.0026107 0.0029879 -0.00036561 0.00094239 -0.00607 -0.004394 0.00014718 -0.0049779 0 -0.013182 0 0.00043267 0 -0.0011729 0 0.23096
4.3711 -0.016586 -0.015931 -0.019388 -0.0048605 -0.00038912 -0.0098289 -0.0096914 -0.027323 -0.0093611 -0.011896 -0.0078197 -36.333 -0.001271 -0.0013353 0.00070888 0.0051405 0.00051377 -0.000115 -0.0036355 0.00050421 -0.0024752 0 -0.013569 0 -0.00033019 0 -0.00077128 0 0.22406
4.375 -0.015438 -0.015477 -0.01364 -0.0043208 -0.0024876 -0.0098869 -0.011755 -0.020988 -0.0077967 -0.015665 -0.0094553 -36.695 -0.0013233 4.1491e-05 -0.0032322 0.0067126 -7.867e-05 0.0070856 -0.0042676 0.0011882 -0.00050465 0 -0.014173 0 -0.00057163 0 -7.5763e-05 0 0.23274
4.3789 -0.013338 -0.014169 -0.011194 -0.007376 -0.0074538 -0.012124 -0.014646 -0.016913 -0.0091102 -0.017866 -0.013828 -37.058 -0.00068784 0.0012737 -0.0062393 0.0034276 -0.00034107 0.010277 -0.0061495 0.0010963 -0.00051586 0 -0.014471 0 -0.00036968 0 0.00017309 0 0.26532
4.3828 -0.012141 -0.012324 -0.014116 -0.01174 -0.012432 -0.014948 -0.01734 -0.017951 -0.012437 -0.016816 -0.020001 -37.409 -0.0013158 0.0019021 -0.0064506 -0.0019369 1.4979e-05 0.0075067 -0.0072315 -0.0011224 -0.0017641 0 -0.014157 0 -3.8317e-05 0 -0.00043581 0 0.30735
4.3867 -0.01266 -0.010496 -0.019988 -0.014646 -0.014943 -0.0163 -0.018574 -0.022063 -0.015566 -0.013721 -0.024967 -37.747 -0.0039872 0.001454 -0.0039227 -0.0050018 0.0008341 0.0013895 -0.0055808 -0.00519 -0.0022588 0 -0.013416 0 0.00014675 0 -0.0015325 0 0.33395
4.3906 -0.013618 -0.0093223 -0.02406 -0.014843 -0.014682 -0.015227 -0.01745 -0.025817 -0.016306 -0.011521 -0.02595 -38.083 -0.0068631 -0.0002049 -0.0003169 -0.0033153 0.0016166 -0.0035869 -0.0015101 -0.0086679 -0.00078655 0 -0.012761 0 0.00012973 0 -0.0022261 0 0.33185
4.3945 -0.012685 -0.0092301 -0.022963 -0.013216 -0.013658 -0.012373 -0.013931 -0.027858 -0.013786 -0.012046 -0.022559 -38.432 -0.0070322 -0.0026791 0.002537 0.0016364 0.0018863 -0.0048929 0.0023754 -0.0087466 0.0019537 0 -0.012594 0 4.5675e-05 0 -0.0018701 0 0.30955
4.3984 -0.008789 -0.010144 -0.016945 -0.01165 -0.014491 -0.0092604 -0.0089811 -0.028783 -0.0089642 -0.014209 -0.017033 -38.801 -0.0035769 -0.0051631 0.003936 0.0057057 0.0015307 -0.0034334 0.0033708 -0.004911 0.0040544 0 -0.012908 0 4.8476e-05 0 -0.00063428 0 0.28667
4.4023 -0.0035452 -0.01145 -0.0092675 -0.01129 -0.018146 -0.0071951 -0.0042604 -0.028427 -0.0041718 -0.015013 -0.012585 -39.179 0.0010807 -0.0067453 0.004413 0.0055943 0.00084775 -0.0018049 0.0010568 0.00014206 0.0040852 0 -0.013361 0 0.0001618 0 0.00063713 0 0.27467
4.4063 -0.00031898 -0.012334 -0.0038447 -0.01178 -0.02297 -0.0066935 -0.00153 -0.024621 -0.0019342 -0.012505 -0.011294 -39.547 0.003161 -0.0067021 0.0047375 0.0015747 0.00028928 -0.0015223 -0.0023657 0.0025124 0.0021267 0 -0.013598 0 0.00026744 0 0.0011313 0 0.26891
4.4102 -0.001598 -0.012334 -0.0031125 -0.012042 -0.025853 -0.0075926 -0.0019251 -0.015567 -0.0036255 -0.0078731 -0.013102 -39.897 0.0010489 -0.0047324 0.0048964 -0.002919 0.00014357 -0.0019527 -0.0040524 0.00040782 -0.00060279 0 -0.013509 0 0.00021678 0 0.00067545 0 0.25872
4.4141 -0.0069568 -0.011671 -0.0072164 -0.011628 -0.024614 -0.0093962 -0.0053467 -0.0033745 -0.008637 -0.0046346 -0.016322 -40.241 -0.0030988 -0.0011859 0.0040976 -0.0043918 0.00041395 -0.0015568 -0.0028907 -0.0042702 -0.0028441 0 -0.013224 0 -3.7583e-05 0 -0.00027027 0 0.24296
4.418 -0.013379 -0.011065 -0.014277 -0.011225 -0.019649 -0.011463 -0.01032 0.0057059 -0.014585 -0.0055895 -0.018907 -40.604 -0.0053091 0.0027927 0.0017834 -0.0022719 0.00093175 0.00029499 -0.00011742 -0.0076116 -0.0039504 0 -0.012929 0 -0.00038681 0 -0.0011307 0 0.23299
4.4219 -0.017563 -0.011142 -0.021142 -0.011806 -0.013499 -0.013082 -0.014602 0.0056934 -0.018572 -0.010312 -0.019458 -40.999 -0.0034796 0.0054813 -0.0014097 0.00084165 0.0015271 0.0028579 0.002162 -0.0071566 -0.0037283 0 -0.012722 0 -0.00061631 0 -0.0016798 0 0.23933
4.4258 -0.018148 -0.01191 -0.02451 -0.013384 -0.0087634 -0.013683 -0.0164 -0.00384 -0.018851 -0.015428 -0.017579 -41.416 0.00070612 0.0053439 -0.0038091 0.0017438 0.0020796 0.0050298 0.00291 -0.0039434 -0.0020995 0 -0.012622 0 -0.00052679 0 -0.0020288 0 0.25685
4.4297 -0.016091 -0.012738 -0.022469 -0.014727 -0.0061724 -0.013198 -0.01546 -0.016886 -0.01587 -0.017334 -0.013784 -41.825 0.0033828 0.0020532 -0.0039673 -0.00044661 0.00246 0.006381 0.0027009 -0.0012864 0.00073604 0 -0.012636 0 -6.1185e-05 0 -0.0022687 0 0.2656
4.4336 -0.013291 -0.012865 -0.015874 -0.014425 -0.0044517 -0.01224 -0.013169 -0.025758 -0.01198 -0.014891 -0.0092785 -42.201 0.002003 -0.0029692 -0.0019011 -0.0036387 0.00252 0.0070261 0.0026393 -0.0015075 0.0038261 0 -0.01275 0 0.00062936 0 -0.0022502 0 0.24839
4.4375 -0.011044 -0.011989 -0.0083167 -0.012285 -0.0019847 -0.011826 -0.011448 -0.027155 -0.0099324 -0.0098317 -0.0056426 -42.543 -0.0025503 -0.0071183 0.00086548 -0.0048328 0.0022129 0.006784 0.0030597 -0.0037423 0.0055106 0 -0.012864 0 0.0012296 0 -0.0017749 0 0.20811
4.4414 -0.0096591 -0.010449 -0.0041125 -0.0096461 0.0012957 -0.012773 -0.011223 -0.023847 -0.011101 -0.0049273 -0.0042683 -42.877 -0.0069751 -0.0081205 0.0025294 -0.0028401 0.0017218 0.004985 0.0034139 -0.0048587 0.004386 0 -0.012795 0 0.0014169 0 -0.00095151 0 0.16711
4.4453 -0.0090469 -0.0088909 -0.005389 -0.0082672 0.0035083 -0.015223 -0.011762 -0.020781 -0.014575 -0.0018731 -0.0056597 -43.237 -0.0084187 -0.00549 0.0024088 0.00083406 0.0013899 0.0014109 0.0032496 -0.0025525 0.00050192 0 -0.012422 0 0.0010594 0 -0.00024702 0 0.14853
4.4492 -0.0091468 -0.0077856 -0.010542 -0.0088698 0.0022748 -0.018633 -0.01149 -0.019973 -0.017723 -0.00074765 -0.0090439 -43.632 -0.0064515 -0.00080889 0.0012861 0.0035482 0.001434 -0.0027315 0.0029283 0.0023337 -0.0043907 0 -0.011867 0 0.00032951 0 -9.138e-05 0 0.15788
4.4531 -0.0096218 -0.0072238 -0.01552 -0.010703 -0.0032507 -0.022136 -0.00959 -0.019482 -0.017919 -0.0010451 -0.012727 -44.044 -0.0026828 0.0034383 0.00049651 0.0038408 0.0016964 -0.0052429 0.0031086 0.0064233 -0.007954 0 -0.011486 0 -0.00036595 0 -0.0004252 0 0.18227
4.457 -0.0095134 -0.0071216 -0.017015 -0.012457 -0.011497 -0.024895 -0.0069272 -0.017067 -0.014412 -0.0027576 -0.015114 -44.443 0.0010205 0.0055855 0.00070831 0.0023178 0.0017371 -0.0047435 0.0035791 0.0067426 -0.0088523 0 -0.011616 0 -0.00062231 0 -0.00071118 0 0.20685
4.4609 -0.0078458 -0.0075374 -0.0149 -0.013486 -0.019413 -0.026234 -0.0054016 -0.013901 -0.0091349 -0.0062574 -0.015739 -44.816 0.0037159 0.0057131 0.0015081 0.00053987 0.0012606 -0.0021393 0.0029719 0.00328 -0.0074369 0 -0.012267 0 -0.00029056 0 -0.00047105 0 0.2303
4.4648 -0.0049648 -0.0087263 -0.011875 -0.014106 -0.024377 -0.025684 -0.0062735 -0.013732 -0.005787 -0.01129 -0.015503 -45.176 0.0051273 0.005115 0.0020111 -0.00067113 0.00049777 -6.6669e-05 5.3479e-05 -0.0010778 -0.0050158 0 -0.013054 0 0.00042981 0 0.00017291 0 0.26301
4.4688 -0.0030811 -0.010854 -0.010839 -0.014812 -0.025566 -0.02314 -0.0089952 -0.018134 -0.0074987 -0.016448 -0.015896 -45.552 0.0048892 0.0048877 0.001732 -0.0017079 0.00011549 -0.00058897 -0.0045298 -0.0030472 -0.0025484 0 -0.013473 0 0.001126 0 0.00054269 0 0.31026
4.4727 -0.0048235 -0.013661 -0.012508 -0.015429 -0.023926 -0.019117 -0.011636 -0.02329 -0.014454 -0.019935 -0.017721 -45.96 0.0026049 0.0049463 0.00085743 -0.0031252 0.00064405 -0.0032892 -0.0079976 -0.0016048 -6.4631e-05 0 -0.01331 0 0.0014314 0 5.7761e-05 0 0.35912
4.4766 -0.010639 -0.016418 -0.01539 -0.015237 -0.021096 -0.014763 -0.012526 -0.022636 -0.02318 -0.020933 -0.020312 -46.391 -0.0012659 0.0043289 -0.00016333 -0.0044469 0.0019116 -0.005655 -0.0073896 0.0014303 0.0027524 0 -0.012816 0 0.0012217 0 -0.0011287 0 0.38425
4.4805 -0.017551 -0.01828 -0.017825 -0.01392 -0.018316 -0.011405 -0.011615 -0.013438 -0.028386 -0.020193 -0.021896 -46.818 -0.0049659 0.0024441 -0.0010615 -0.0043367 0.003056 -0.0054271 -0.002228 0.003169 0.0056189 0 -0.012496 0 0.00062648 0 -0.0021763 0 0.36901
4.4844 -0.020996 -0.018756 -0.019822 -0.012172 -0.016019 -0.0098261 -0.010368 -0.00065607 -0.026444 -0.019239 -0.02089 -47.221 -0.0064052 3.1306e-05 -0.0016874 -0.0020768 0.003192 -0.0026265 0.0045869 0.0020926 0.0074674 0 -0.012686 0 -0.00010416 0 -0.0022978 0 0.32159
4.4883 -0.018582 -0.017963 -0.022822 -0.011153 -0.014069 -0.009804 -0.010362 0.0064603 -0.018106 -0.018992 -0.017182 -47.601 -0.0048682 -0.0011702 -0.0016464 0.0012333 0.0021792 0.00066888 0.0087233 -0.00087731 0.0072884 0 -0.013297 0 -0.0007459 0 -0.0014969 0 0.27018
4.4922 -0.012353 -0.01652 -0.027733 -0.011301 -0.012138 -0.010336 -0.011937 0.0023679 -0.0082383 -0.019147 -0.012354 -47.978 -0.0017372 0.00011384 -0.00029778 0.003206 0.00078212 0.0024388 0.007717 -0.003368 0.0051479 0 -0.013918 0 -0.001156 0 -0.00056755 0 0.24102
4.4961 -0.0071399 -0.015181 -0.033364 -0.011856 -0.0099345 -0.010405 -0.014058 -0.0098164 -0.0024406 -0.018747 -0.0086417 -48.37 0.00068156 0.0033248 0.0026222 0.0021366 3.5959e-05 0.0025046 0.0028178 -0.0035919 0.0023437 0 -0.014176 0 -0.0012531 0 -0.00033066 0 0.23924
4.5 -0.0062215 -0.014458 -0.036949 -0.011765 -0.0073181 -0.0096986 -0.015376 -0.021344 -0.0030379 -0.017198 -0.0074145 -48.777 0.0012096 0.0060783 0.0063268 -0.0014117 0.0003723 0.0022508 -0.0021855 -0.0017422 0.00052433 0 -0.014009 0 -0.0010023 0 -0.00084211 0 0.24921
4.5039 -0.0083686 -0.014396 -0.036343 -0.011054 -0.0044554 -0.0087674 -0.015402 -0.025872 -0.0076539 -0.014714 -0.0084064 -49.188 0.00071943 0.0057592 0.0091103 -0.0049664 0.0012991 0.0027959 -0.004069 0.00025745 0.00056383 0 -0.013649 0 -0.00045144 0 -0.0013548 0 0.25213
4.5078 -0.0093189 -0.014576 -0.03185 -0.011029 -0.00189 -0.0085398 -0.014731 -0.024475 -0.0116 -0.011993 -0.010317 -49.592 0.0010023 0.0015879 0.009444 -0.0061615 0.0019247 0.0037103 -0.0024974 0.00033341 0.0021147 0 -0.013385 0 0.00022892 0 -0.001084 0 0.24297
4.5117 -0.0064692 -0.014355 -0.026055 -0.012842 -0.00031554 -0.0096356 -0.014265 -0.022733 -0.012029 -0.009749 -0.012182 -49.991 0.0027413 -0.0044596 0.0071808 -0.0045367 0.0018225 0.0036451 0.00027589 -0.0020692 0.0040343 0 -0.01333 0 0.00077886 0 -3.0478e-05 0 0.23119
4.5156 -0.0021487 -0.01327 -0.021943 -0.015783 -0.00010068 -0.011969 -0.014246 -0.023281 -0.010168 -0.0086 -0.014166 -50.394 0.0046682 -0.0087303 0.003763 -0.0015209 0.0014148 0.0020597 0.0017444 -0.0054662 0.005156 0 -0.013395 0 0.00096971 0 0.00095165 0 0.22663
4.5195 -0.0018669 -0.011429 -0.020996 -0.017338 -0.00098936 -0.014844 -0.013989 -0.022056 -0.0096422 -0.0090524 -0.016943 -50.812 0.0047684 -0.0083357 0.0011757 0.0011759 0.0015183 1.964e-05 0.0012437 -0.0073648 0.0048229 0 -0.013423 0 0.00073151 0 0.00092585 0 0.22644
4.5234 -0.0087812 -0.0096062 -0.022723 -0.01538 -0.0023632 -0.017376 -0.012465 -0.012718 -0.012515 -0.011078 -0.020243 -51.242 0.0023015 -0.003241 0.00053584 0.003034 0.0024996 -0.00088444 4.7213e-05 -0.0061507 0.0030651 0 -0.013327 0 0.00018714 0 -0.00024603 0 0.21686
4.5273 -0.019674 -0.0088653 -0.025589 -0.010574 -0.003909 -0.018898 -0.0091928 0.0050509 -0.016898 -0.013501 -0.022188 -51.671 -0.0013985 0.0035471 0.0015075 0.0046428 0.0038545 -0.00029135 -0.00026677 -0.0024646 0.00059636 0 -0.013119 0 -0.00043074 0 -0.0017451 0 0.18839
4.5313 -0.026774 -0.0098913 -0.028221 -0.0064219 -0.0060216 -0.019138 -0.0047859 0.022247 -0.018562 -0.014188 -0.020494 -52.092 -0.0041026 0.0079029 0.0029067 0.0063894 0.004607 0.00052842 0.00061093 0.0010499 -0.0013538 0 -0.012855 0 -0.00090706 0 -0.0024969 0 0.14975
4.5352 -0.024358 -0.012484 -0.029941 -0.0064484 -0.0094127 -0.018127 -0.00083113 0.02666 -0.015127 -0.011624 -0.014822 -52.503 -0.0046033 0.0072959 0.0037623 0.0075429 0.0041444 0.0001708 0.0016603 0.0016069 -0.0015686 0 -0.012587 0 -0.0011218 0 -0.0020686 0 0.12674
4.5391 -0.014225 -0.015642 -0.030605 -0.0109 -0.014179 -0.016042 0.00079995 0.013335 -0.0087789 -0.0068472 -0.0080838 -52.912 -0.0034839 0.0023922 0.0038239 0.006863 0.0027119 -0.0011286 0.0018048 -0.0015678 0.00032124 0 -0.01237 0 -0.0010483 0 -0.00095423 0 0.14565
4.543 -0.0047643 -0.018208 -0.030314 -0.016164 -0.019231 -0.013176 -0.0011028 -0.010491 -0.0047261 -0.003697 -0.0049991 -53.329 -0.0021486 -0.003547 0.0032433 0.0041261 0.0011515 -0.001508 0.0010935 -0.0065184 0.0033 0 -0.012283 0 -0.00071776 0 -5.013e-05 0 0.2142
4.5469 -0.0040338 -0.019574 -0.029297 -0.017752 -0.022782 -0.010115 -0.0062998 -0.031021 -0.006651 -0.0063242 -0.0085744 -53.755 -0.001321 -0.0069562 0.0020508 0.00085341 0.00019295 0.00054767 0.00064775 -0.0099985 0.0054237 0 -0.012396 0 -0.00020598 0 0.00012666 0 0.31435
4.5508 -0.012874 -0.019893 -0.027842 -0.014303 -0.023594 -0.0079343 -0.012951 -0.039135 -0.013411 -0.015531 -0.017332 -54.188 -0.00062341 -0.0062521 0.00014085 -0.00073476 -2.1762e-05 0.0043244 0.0015511 -0.010021 0.0052063 0 -0.012704 0 0.00035819 0 -0.00024006 0 0.41192
4.5547 -0.024195 -0.019667 -0.026086 -0.0088771 -0.021907 -0.0079965 -0.018411 -0.036977 -0.020122 -0.027171 -0.025939 -54.625 0.00046807 -0.0025435 -0.0022422 0.00033635 0.00019365 0.0072293 0.0038384 -0.0074188 0.0028593 0 -0.013097 0 0.00080648 0 -0.00061149 0 0.47552
4.5586 -0.029016 -0.019186 -0.023861 -0.0062473 -0.019182 -0.011166 -0.020713 -0.03412 -0.022575 -0.034547 -0.029124 -55.065 0.0015486 0.0015303 -0.0042077 0.0028485 0.00054997 0.0072226 0.0064902 -0.0050286 0.00018241 0 -0.013412 0 0.00099215 0 -0.00067517 0 0.49184
4.5625 -0.023812 -0.018377 -0.020926 -0.0086383 -0.016904 -0.016792 -0.019783 -0.037466 -0.020744 -0.03327 -0.02576 -55.505 0.0014327 0.0037419 -0.0046423 0.0044258 0.0010525 0.0048886 0.0082861 -0.0051597 -0.00096178 0 -0.013533 0 0.00086418 0 -0.00058068 0 0.46884
4.5664 -0.012819 -0.01715 -0.017466 -0.013876 -0.015582 -0.022385 -0.017385 -0.044644 -0.018078 -0.024569 -0.01957 -55.941 -0.00054756 0.0035037 -0.0030797 0.0035956 0.0018064 0.0029019 0.0086423 -0.0075522 -0.0002489 0 -0.01346 0 0.00049429 0 -0.00066939 0 0.42646
4.5703 -0.0038048 -0.015824 -0.014307 -0.017625 -0.014844 -0.024712 -0.015637 -0.046822 -0.017487 -0.014148 -0.015738 -56.371 -0.0035239 0.001674 -0.00018956 0.00092065 0.0026501 0.0032901 0.0077743 -0.0096612 0.00096437 0 -0.01329 0 3.3373e-05 0 -0.0010504 0 0.38263
4.5742 -0.0016319 -0.015065 -0.012437 -0.017509 -0.014355 -0.021992 -0.015243 -0.037688 -0.018224 -0.0076151 -0.016376 -56.799 -0.0055767 -0.00054783 0.0026184 -0.0017858 0.0031035 0.0052631 0.0062764 -0.009005 0.0011112 0 -0.013151 0 -0.00036455 0 -0.0014723 0 0.34401
4.5781 -0.0053617 -0.01532 -0.012203 -0.015174 -0.014441 -0.015649 -0.015033 -0.019815 -0.016897 -0.0065429 -0.018913 -57.237 -0.0053842 -0.0025261 0.0041315 -0.0032406 0.0027625 0.0059375 0.0046708 -0.005424 6.0762e-06 0 -0.013131 0 -0.00059612 0 -0.0015841 0 0.30731
4.582 -0.010666 -0.016306 -0.013014 -0.014442 -0.015633 -0.0099278 -0.013339 -0.0027386 -0.011615 -0.0084698 -0.018877 -57.697 -0.0034309 -0.0042218 0.0040011 -0.0036451 0.001755 0.0033521 0.0032683 -0.0011952 -0.0011096 0 -0.013253 0 -0.00062311 0 -0.0012843 0 0.26911
4.5859 -0.014303 -0.01713 -0.013902 -0.017517 -0.017637 -0.0091209 -0.010029 0.0048856 -0.0049538 -0.010302 -0.01449 -58.176 -0.0015411 -0.0056117 0.0026883 -0.0039884 0.00075901 -0.0012688 0.0022262 0.0010395 -0.0011281 0 -0.013466 0 -0.00047117 0 -0.00081164 0 0.2356
4.5898 -0.016159 -0.017042 -0.014355 -0.022965 -0.018984 -0.01426 -0.0071802 0.0016677 -0.0024441 -0.011444 -0.0087643 -58.657 -0.0011528 -0.0062791 0.00096724 -0.0046423 0.00050464 -0.0044151 0.0015448 0.00055096 -0.00052759 0 -0.01366 0 -0.00023012 0 -0.00053087 0 0.22243
4.5938 -0.017623 -0.016159 -0.014436 -0.027231 -0.018073 -0.021983 -0.0075037 -0.0066938 -0.0076765 -0.013616 -0.0070567 -59.121 -0.0019896 -0.0056547 -0.00045846 -0.0048622 0.0012007 -0.0036102 0.0010016 -0.0010892 -0.00099428 0 -0.013707 0 -3.5167e-05 0 -0.00065458 0 0.24304
4.5977 -0.018985 -0.01543 -0.014081 -0.027965 -0.014784 -0.026848 -0.01177 -0.012833 -0.018586 -0.017961 -0.012222 -59.562 -0.0023919 -0.0036467 -0.0010452 -0.0037078 0.0024158 0.00010062 0.00024876 -0.0017334 -0.0034271 0 -0.013549 0 -3.287e-06 0 -0.0011387 0 0.29398
4.6016 -0.019054 -0.015849 -0.012541 -0.025745 -0.011024 -0.025519 -0.017649 -0.013027 -0.02854 -0.022829 -0.021753 -59.992 -0.0009648 -0.00098894 -0.00048663 -0.001283 0.0035006 0.0030072 -0.00085981 -0.00073162 -0.00644 0 -0.013263 0 -0.00014861 0 -0.0017665 0 0.35107
4.6055 -0.017154 -0.017589 -0.0090021 -0.022761 -0.0093787 -0.019465 -0.021269 -0.0085616 -0.031435 -0.024791 -0.029492 -60.436 0.0020121 0.0010911 0.0010223 0.0011596 0.0041227 0.0021769 -0.0019997 0.0006235 -0.0072282 0 -0.013052 0 -0.00035249 0 -0.002273 0 0.38286
4.6094 -0.0147 -0.01984 -0.0040649 -0.020202 -0.010875 -0.013814 -0.020328 -0.0036601 -0.02633 -0.021842 -0.030389 -60.907 0.0046773 0.0016427 0.0026334 0.002415 0.0044109 -0.0018245 -0.0025287 0.00056613 -0.0042806 0 -0.013093 0 -0.00043916 0 -0.0024157 0 0.37284
4.6133 -0.0141 -0.021484 -0.00043841 -0.017342 -0.013906 -0.013194 -0.016026 -0.0027557 -0.017711 -0.015407 -0.024195 -61.402 0.0050399 0.00059055 0.0032766 0.0024978 0.004633 -0.005517 -0.0020283 -0.0013124 0.00071476 0 -0.013372 0 -0.00030961 0 -0.002041 0 0.33266
4.6172 -0.01603 -0.021936 -0.0015145 -0.013229 -0.015491 -0.018011 -0.012051 -0.0086896 -0.011515 -0.0090461 -0.015191 -61.898 0.0025188 -0.0012606 0.0025809 0.0024517 0.0048032 -0.0057419 -0.00074721 -0.0036421 0.0039532 0 -0.013635 0 -1.3396e-05 0 -0.0012075 0 0.29395
4.6211 -0.018327 -0.021415 -0.0085272 -0.008888 -0.013897 -0.024276 -0.01148 -0.02136 -0.01068 -0.0052928 -0.0086536 -62.379 -0.0016168 -0.0027487 0.0014377 0.0029856 0.0046562 -0.0024029 0.00052378 -0.0045397 0.0028828 0 -0.013552 0 0.00031582 0 -0.00027786 0 0.2842
4.625 -0.018182 -0.020496 -0.018785 -0.0072108 -0.010292 -0.027047 -0.014333 -0.036565 -0.01384 -0.0040054 -0.0073872 -62.842 -0.0050852 -0.0030104 0.0013939 0.0035102 0.0040047 0.0017786 0.0010758 -0.0032356 -0.0013186 0 -0.012989 0 0.0005982 0 0.00019847 0 0.30655
4.6289 -0.015487 -0.019496 -0.026982 -0.010225 -0.00788 -0.02445 -0.017881 -0.046598 -0.01753 -0.0038053 -0.010904 -63.296 -0.0059784 -0.0019073 0.0031352 0.0027863 0.0030747 0.0039749 0.00082215 -0.00057354 -0.0047477 0 -0.012155 0 0.00086963 0 -0.00015751 0 0.34023
4.6328 -0.013496 -0.01834 -0.028941 -0.016486 -0.0092304 -0.018905 -0.019244 -0.044277 -0.019232 -0.0046553 -0.017019 -63.756 -0.0038115 -7.4082e-05 0.0054282 0.00057965 0.0024283 0.0036435 0.00024395 0.0018547 -0.0045169 0 -0.011493 0 0.0011897 0 -0.0012039 0 0.36079
4.6367 -0.01554 -0.016962 -0.024773 -0.02161 -0.01418 -0.014773 -0.017803 -0.028876 -0.018629 -0.0083099 -0.023622 -64.224 0.00023272 0.0013982 0.0057655 -0.001584 0.0025144 0.0024288 -0.00016555 0.0029275 -0.0016428 0 -0.011379 0 0.0014911 0 -0.0022828 0 0.36146
4.6406 -0.020973 -0.0157 -0.018693 -0.021969 -0.020115 -0.014756 -0.01536 -0.0089717 -0.016775 -0.015823 -0.029029 -64.7 0.0038923 0.0015394 0.0024479 -0.0016867 0.0032799 0.0020605 -0.00036794 0.0025042 -0.00010997 0 -0.011875 0 0.0015542 0 -0.0026699 0 0.35701
4.6445 -0.024955 -0.015185 -0.015655 -0.018173 -0.024258 -0.018189 -0.014207 0.0019493 -0.01491 -0.02489 -0.031488 -65.184 0.0050178 0.0001051 -0.0036721 0.00056631 0.004227 0.0026043 -0.00070167 0.0011282 -0.0028342 0 -0.012707 0 0.0011823 0 -0.0021411 0 0.36779
4.6484 -0.023068 -0.01578 -0.017717 -0.01481 -0.025766 -0.022324 -0.015129 -0.0046082 -0.014187 -0.030481 -0.029462 -65.681 0.0028855 -0.0021624 -0.0094918 0.0029582 0.0048561 0.0027304 -0.0014105 -0.00043022 -0.0084492 0 -0.013475 0 0.00042864 0 -0.001165 0 0.39964
4.6523 -0.016501 -0.017188 -0.02313 -0.016353 -0.025818 -0.02497 -0.017177 -0.024438 -0.015837 -0.028879 -0.02307 -66.193 -0.0011241 -0.0039077 -0.011926 0.0025871 0.0050642 0.0013844 -0.0023382 -0.0013472 -0.012242 0 -0.013914 0 -0.00036337 0 -0.00052115 0 0.43782
4.6563 -0.012172 -0.018688 -0.02851 -0.022924 -0.025858 -0.025931 -0.019049 -0.042421 -0.02055 -0.021395 -0.015159 -66.713 -0.0041623 -0.0040404 -0.010212 -0.001185 0.0051247 -0.0011043 -0.0031176 -0.00087257 -0.010563 0 -0.013996 0 -0.00079615 0 -0.00065413 0 0.45925
4.6602 -0.016722 -0.019808 -0.031724 -0.029945 -0.025938 -0.026303 -0.020438 -0.043587 -0.02717 -0.013801 -0.010167 -67.226 -0.0037695 -0.0025047 -0.0062439 -0.0055969 0.0053106 -0.0035604 -0.0035919 0.0012182 -0.0044993 0 -0.013877 0 -0.00073844 0 -0.0013195 0 0.45094
4.6641 -0.029616 -0.020767 -0.032957 -0.032121 -0.024814 -0.026814 -0.021979 -0.024879 -0.032366 -0.011605 -0.011057 -67.719 0.00021905 -0.00028982 -0.0027368 -0.006617 0.0055716 -0.0052894 -0.00394 0.0041029 0.00087513 0 -0.013757 0 -0.00042592 0 -0.0018207 0 0.41899
4.668 -0.042295 -0.022202 -0.033548 -0.028108 -0.02163 -0.027106 -0.024103 0.00217 -0.032627 -0.015566 -0.01687 -68.196 0.0052866 0.001378 -0.0010178 -0.0026207 0.0056009 -0.0065516 -0.0043426 0.0060915 0.0011398 0 -0.013779 0 -0.00022699 0 -0.0016089 0 0.38329
4.6719 -0.045079 -0.024448 -0.034408 -0.02157 -0.017356 -0.026484 -0.026268 0.020142 -0.027466 -0.021756 -0.023367 -68.676 0.007956 0.0019758 -0.00041413 0.0038365 0.0052147 -0.0077022 -0.0046018 0.0057846 -0.0033368 0 -0.013975 0 -0.00028794 0 -0.00071693 0 0.36542
4.6758 -0.035981 -0.027084 -0.035696 -0.017774 -0.014416 -0.02503 -0.027494 0.018474 -0.0208 -0.025955 -0.026543 -69.179 0.0064529 0.0019128 0.00047123 0.0080131 0.0046435 -0.008184 -0.0042258 0.0033464 -0.0077847 0 -0.014253 0 -0.00040874 0 0.00031622 0 0.37994
4.6797 -0.023159 -0.029221 -0.037628 -0.019026 -0.014777 -0.023728 -0.027575 -0.00014875 -0.018473 -0.027757 -0.025975 -69.709 0.0021442 0.001885 0.0021374 0.0070612 0.0044153 -0.0067875 -0.0029681 0.0005476 -0.0076234 0 -0.014409 0 -0.00028549 0 0.00090426 0 0.43151
4.6836 -0.018124 -0.030249 -0.040857 -0.023185 -0.018287 -0.023514 -0.027537 -0.023985 -0.023458 -0.030174 -0.024955 -70.255 -0.0015567 0.0020719 0.0038715 0.0024335 0.0049186 -0.0030901 -0.0012487 -0.00074503 -0.0028346 0 -0.014233 0 0.00011731 0 0.00082583 0 0.51408
4.6875 -0.025468 -0.030322 -0.045609 -0.026342 -0.022856 -0.02444 -0.028692 -0.042049 -0.032916 -0.035378 -0.027284 -70.797 -0.0019913 0.0020563 0.0048221 -0.0016413 0.0060457 0.0015142 5.4668e-05 -0.00030893 0.0021225 0 -0.013679 0 0.00045514 0 0.00027938 0 0.60983
4.6914 -0.038459 -0.03011 -0.050536 -0.026742 -0.026286 -0.025889 -0.031222 -0.05069 -0.04014 -0.041421 -0.03373 -71.325 0.00060959 0.001551 0.0050468 -0.002157 0.0072493 0.0045351 0.00028847 0.00027381 0.0027543 0 -0.012977 0 0.00030242 0 -0.00036605 0 0.69223
4.6953 -0.044838 -0.030121 -0.052989 -0.026078 -0.028001 -0.027531 -0.033815 -0.05256 -0.040064 -0.04379 -0.041382 -71.847 0.0035067 0.001065 0.005294 4.7167e-06 0.0079638 0.0043678 -0.00050904 -0.00061807 -0.001021 0 -0.01254 0 -0.00040261 0 -0.00083538 0 0.73713
4.6992 -0.037868 -0.030301 -0.050959 -0.027112 -0.029129 -0.029761 -0.034836 -0.051128 -0.033586 -0.040311 -0.046297 -72.374 0.003983 0.0016086 0.0058502 0.0012289 0.0080236 0.0016263 -0.0018168 -0.0026827 -0.0047724 0 -0.012668 0 -0.0012078 0 -0.001023 0 0.73761
4.7031 -0.022736 -0.030317 -0.044942 -0.030331 -0.031013 -0.033011 -0.033913 -0.047157 -0.026739 -0.034043 -0.04676 -72.912 0.0017558 0.0035622 0.005918 -0.001072 0.0077319 -0.0015119 -0.0032093 -0.0037156 -0.0038885 0 -0.013269 0 -0.0014755 0 -0.00092394 0 0.71003
4.707 -0.012435 -0.030175 -0.037748 -0.033209 -0.033696 -0.036711 -0.032351 -0.040031 -0.02541 -0.030591 -0.044121 -73.453 -0.0008628 0.0058903 0.0044024 -0.0057814 0.007558 -0.0032679 -0.0045745 -0.0018855 0.0018901 0 -0.013872 0 -0.00091617 0 -0.00058528 0 0.68266
4.7109 -0.016652 -0.030488 -0.032281 -0.032879 -0.035858 -0.039279 -0.031895 -0.031077 -0.030336 -0.032287 -0.040838 -73.99 -0.0011402 0.0067344 0.001316 -0.0090453 0.0077498 -0.0035378 -0.0057017 0.0019345 0.0081326 0 -0.013972 0 0.00015363 0 -0.00013865 0 0.67402
4.7148 -0.033362 -0.032045 -0.029452 -0.029467 -0.03616 -0.039455 -0.033066 -0.024267 -0.03688 -0.03542 -0.038068 -74.526 0.0015505 0.0050571 -0.0018268 -0.0078715 0.008185 -0.0033015 -0.005842 0.0043703 0.0098558 0 -0.013455 0 0.0010687 0 0.0001895 0 0.68007
4.7188 -0.050317 -0.035063 -0.028278 -0.026583 -0.034646 -0.037754 -0.034705 -0.023225 -0.039599 -0.033974 -0.035367 -75.076 0.0050728 0.0017701 -0.0032459 -0.0028672 0.0085507 -0.0030253 -0.0040625 0.002498 0.0061039 0 -0.01273 0 0.0013524 0 0.00019035 0 0.6833
4.7227 -0.054945 -0.038855 -0.027869 -0.028237 -0.032838 -0.036421 -0.03522 -0.027908 -0.03729 -0.026485 -0.032486 -75.653 0.0062439 -0.00093182 -0.0025745 0.002414 0.0086687 -0.0019835 -0.00036202 -0.0031435 0.00061924 0 -0.012413 0 0.0010571 0 -0.00015484 0 0.67629
4.7266 -0.044154 -0.042241 -0.028916 -0.035002 -0.032487 -0.037651 -0.034341 -0.034724 -0.033894 -0.01885 -0.030909 -76.255 0.0033927 -0.0015813 -0.0011957 0.0046992 0.0086922 0.00068192 0.0035819 -0.0085589 -0.0018608 0 -0.012824 0 0.00063418 0 -0.00062447 0 0.67566
4.7305 -0.026184 -0.044329 -0.032903 -0.043108 -0.03416 -0.041648 -0.03365 -0.039914 -0.034646 -0.019455 -0.033063 -76.863 -0.0023524 -0.00086411 -0.00081582 0.0036058 0.0090259 0.0043893 0.0051896 -0.0096265 4.7962e-05 0 -0.013719 0 0.00049875 0 -0.00091812 0 0.70974
4.7344 -0.013783 -0.044967 -0.039896 -0.047419 -0.036881 -0.046391 -0.035324 -0.042454 -0.041168 -0.030797 -0.039726 -77.458 -0.0079341 -0.00092692 -0.0017506 0.0012863 0.010032 0.006983 0.0030534 -0.0057397 0.0035405 0 -0.014501 0 0.00070488 0 -0.00089787 0 0.78824
4.7383 -0.014916 -0.044561 -0.047559 -0.045686 -0.03902 -0.049402 -0.040122 -0.043454 -0.049933 -0.045918 -0.048367 -78.034 -0.010499 -0.0030923 -0.0027547 -0.00018931 0.01173 0.0065016 -0.0014628 -0.00027699 0.004843 0 -0.014702 0 0.00098843 0 -0.00067628 0 0.88283
4.7422 -0.028205 -0.043572 -0.052819 -0.04028 -0.039526 -0.049879 -0.046378 -0.043228 -0.055218 -0.053834 -0.054439 -78.605 -0.0091026 -0.0062318 -0.0025683 -0.0008726 0.013682 0.0031727 -0.0048736 0.0025828 0.0030684 0 -0.014327 0 0.0010679 0 -0.00046675 0 0.94094
4.7461 -0.045439 -0.042286 -0.054632 -0.035997 -0.038546 -0.049195 -0.050921 -0.039962 -0.053673 -0.049478 -0.054793 -79.193 -0.0049321 -0.0075736 -0.0014541 -0.0023892 0.015169 -0.00049959 -0.0043454 0.0016109 0.00085652 0 -0.013774 0 0.00088533 0 -0.00036229 0 0.92584
4.75 -0.057805 -0.041029 -0.05478 -0.036055 -0.037126 -0.049383 -0.051257 -0.032049 -0.04661 -0.038843 -0.050177 -79.809 -0.00025823 -0.0053452 -0.00096081 -0.0055818 0.015576 -0.0018542 -0.00029926 -0.00077095 0.0013211 0 -0.013458 0 0.00059337 0 -0.00028569 0 0.84999
4.7539 -0.060736 -0.040452 -0.055627 -0.039824 -0.03648 -0.051166 -0.04743 -0.021644 -0.038577 -0.034165 -0.044561 -80.444 0.0029213 -0.00069412 -0.0020919 -0.0089587 0.014787 -0.00042826 0.0036766 -0.0013602 0.0045334 0 -0.013499 0 0.00037457 0 -0.0001616 0 0.77172
4.7578 -0.05494 -0.04135 -0.057158 -0.044055 -0.037403 -0.05342 -0.042217 -0.015007 -0.034046 -0.043245 -0.041991 -81.084 0.003729 0.0031367 -0.0039017 -0.00966 0.01335 0.0017439 0.0038733 0.0004577 0.00715 0 -0.013725 0 0.00030569 0 -0.0001015 0 0.75554
4.7617 -0.044659 -0.043994 -0.056745 -0.046112 -0.040043 -0.054498 -0.039518 -0.01818 -0.035087 -0.062536 -0.043813 -81.717 0.0025255 0.0037448 -0.0042054 -0.0060425 0.012252 0.0021583 -9.1295e-05 0.0023152 0.0055861 0 -0.013909 0 0.00036357 0 -0.00035746 0 0.82707
4.7656 -0.035351 -0.047568 -0.052365 -0.046152 -0.043942 -0.053963 -0.04191 -0.031613 -0.041193 -0.080077 -0.048494 -82.345 0.00049511 0.001791 -0.0018225 0.00063456 0.012397 0.00015777 -0.0046424 0.0017227 -0.00037412 0 -0.013973 0 0.00048529 0 -0.0010477 0 0.9575
4.7695 -0.031715 -0.050385 -0.04602 -0.046453 -0.048242 -0.053012 -0.048858 -0.049025 -0.050281 -0.085259 -0.05359 -82.977 -0.0010396 0.00025521 0.0019996 0.007018 0.014052 -0.0027095 -0.0052824 -0.00099409 -0.007029 0 -0.013965 0 0.00057339 0 -0.0019311 0 1.0865
4.7734 -0.035801 -0.050915 -0.043302 -0.04885 -0.052099 -0.053223 -0.056724 -0.061972 -0.059398 -0.076592 -0.057553 -83.618 -0.0013398 0.0013654 0.0046138 0.01015 0.016634 -0.004469 -0.00073578 -0.0029301 -0.0097848 0 -0.013913 0 0.00047569 0 -0.0025042 0 1.1621
4.7773 -0.045508 -0.048938 -0.048657 -0.052818 -0.055142 -0.054891 -0.060735 -0.0661 -0.065045 -0.061229 -0.059799 -84.267 -0.00070779 0.0042259 0.0045093 0.0093674 0.018978 -0.0046539 0.0055789 -0.0018298 -0.0069262 0 -0.01376 0 5.8773e-05 0 -0.0023868 0 1.1673
4.7813 -0.054964 -0.045842 -0.060526 -0.055876 -0.057628 -0.056548 -0.057907 -0.063388 -0.064117 -0.048061 -0.059673 -84.921 -0.0003489 0.005585 0.0027191 0.0061652 0.01997 -0.0044016 0.0082814 0.0011836 -0.00078171 0 -0.013458 0 -0.00061559 0 -0.0016566 0 1.1182
4.7852 -0.05785 -0.043765 -0.07137 -0.055756 -0.059998 -0.056073 -0.049132 -0.058735 -0.055831 -0.041471 -0.056214 -85.578 -0.0015743 0.0031019 0.0015643 0.0025914 0.019142 -0.0048008 0.0046889 0.002495 0.0044772 0 -0.013106 0 -0.0011938 0 -0.0008068 0 1.0453
4.7891 -0.052129 -0.044137 -0.073302 -0.052255 -0.06211 -0.0524 -0.038945 -0.054792 -0.04333 -0.040725 -0.049424 -86.246 -0.0047761 -0.0020825 0.0020379 -9.6555e-05 0.016899 -0.0054698 -0.0027344 -0.00018461 0.0061486 0 -0.012925 0 -0.001209 0 -0.00034635 0 0.97697
4.793 -0.042349 -0.046698 -0.064615 -0.047267 -0.062942 -0.046461 -0.032875 -0.050368 -0.032924 -0.043554 -0.041637 -86.928 -0.0089047 -0.0060917 0.0026858 -0.0015275 0.014242 -0.005017 -0.0083747 -0.0050272 0.0045328 0 -0.013064 0 -0.0004753 0 -0.00040189 0 0.93247
4.7969 -0.036736 -0.049712 -0.051301 -0.043215 -0.061262 -0.040755 -0.034002 -0.043637 -0.030558 -0.048738 -0.036935 -87.627 -0.011926 -0.0057859 0.0013273 -0.001601 0.012217 -0.0028674 -0.0081748 -0.0074757 0.0018192 0 -0.013445 0 0.00064689 0 -0.00067788 0 0.92202
4.8008 -0.04053 -0.051208 -0.042089 -0.04142 -0.056844 -0.03793 -0.041107 -0.036133 -0.037707 -0.055064 -0.038386 -88.336 -0.012043 -0.0016736 -0.0021355 -0.00028378 0.011432 -0.00032709 -0.0028872 -0.004722 -0.00010101 0 -0.013804 0 0.0014314 0 -0.00078874 0 0.94403
4.8047 -0.050989 -0.050306 -0.041383 -0.041638 -0.050995 -0.039237 -0.04971 -0.032698 -0.049995 -0.059229 -0.045291 -89.049 -0.008865 0.0025202 -0.0049442 0.0019233 0.01189 0.0004924 0.002922 0.0011656 -0.00078898 0 -0.013932 0 0.0013424 0 -0.00062808 0 0.98151
4.8086 -0.058878 -0.047686 -0.046258 -0.042718 -0.045646 -0.04361 -0.05516 -0.036937 -0.059959 -0.056851 -0.053118 -89.765 -0.0037251 0.0032025 -0.0039016 0.0037179 0.013169 -0.0010941 0.0050459 0.0048009 -0.00077305 0 -0.013852 0 0.00049584 0 -0.00042578 0 1.0057
4.8125 -0.056014 -0.044892 -0.049751 -0.043417 -0.041624 -0.047871 -0.055395 -0.046781 -0.062022 -0.046773 -0.056515 -90.488 0.0010809 -8.1124e-06 0.0012684 0.0037419 0.014716 -0.0033579 0.0031244 0.0024474 -0.00051125 0 -0.013762 0 -0.00042385 0 -0.00046462 0 0.98996
4.8164 -0.04272 -0.043034 -0.046978 -0.042672 -0.037846 -0.048235 -0.051399 -0.055063 -0.055807 -0.033966 -0.053018 -91.22 0.0036156 -0.0042669 0.0071175 0.0019019 0.016037 -0.0036711 0.00039028 -0.0043813 -6.3203e-05 0 -0.013802 0 -0.00076423 0 -0.00075791 0 0.92529
4.8203 -0.02839 -0.041862 -0.038595 -0.03957 -0.032538 -0.042666 -0.045416 -0.055141 -0.045358 -0.02655 -0.044345 -91.961 0.0033321 -0.0063098 0.0093418 -0.00015209 0.016705 -0.0011692 0.00017602 -0.010237 0.00045794 0 -0.013895 0 -0.00048715 0 -0.0010108 0 0.82442
4.8242 -0.02395 -0.039929 -0.029219 -0.033669 -0.025587 -0.032722 -0.038836 -0.046469 -0.035281 -0.028428 -0.034434 -92.702 0.0012018 -0.0052245 0.0067055 -0.00024253 0.0163 0.002136 0.0026181 -0.010724 0.0005699 0 -0.013834 0 -0.00018058 0 -0.00089703 0 0.71024
4.8281 -0.03225 -0.035716 -0.023157 -0.025766 -0.01969 -0.023287 -0.031626 -0.034837 -0.027342 -0.034545 -0.026263 -93.437 -0.0010723 -0.0026602 0.0021702 0.0022917 0.014483 0.0030679 0.0046409 -0.0063486 -0.00016534 0 -0.013524 0 -0.00046994 0 -0.00037767 0 0.59953
4.832 -0.044842 -0.028907 -0.02156 -0.018265 -0.018644 -0.019663 -0.023495 -0.027029 -0.02033 -0.034441 -0.020329 -94.166 -0.0021972 -0.00069873 2.8514e-05 0.0056712 0.011255 0.00027479 0.0031106 -0.0016254 -0.0014954 0 -0.01312 0 -0.0013785 0 0.00023679 0 0.49659
4.8359 -0.048513 -0.020834 -0.022818 -0.014249 -0.023793 -0.023667 -0.015263 -0.024939 -0.012812 -0.021989 -0.015717 -94.896 -0.0020334 0.00015194 0.0017965 0.0069855 0.0072142 -0.004405 -0.0019142 -0.00058133 -0.0025261 0 -0.012908 0 -0.0022507 0 0.00052996 0 0.40079
4.8398 -0.036437 -0.013699 -0.024584 -0.015388 -0.031754 -0.031736 -0.0088112 -0.024563 -0.005741 -0.0024157 -0.012134 -95.635 -0.0014715 0.00086049 0.0048771 0.0047531 0.0035034 -0.0075582 -0.006914 -0.0031924 -0.0025884 0 -0.01305 0 -0.0023216 0 0.00030224 0 0.31706
4.8438 -0.01441 -0.0091228 -0.025013 -0.02021 -0.035941 -0.036966 -0.0055895 -0.020532 -0.002175 0.010804 -0.010538 -96.389 -0.0015751 0.0021552 0.0052622 0.00042605 0.0012956 -0.0072324 -0.0078706 -0.0060798 -0.0019662 0 -0.013445 0 -0.0014048 0 -0.00029652 0 0.25579
4.8477 0.0035607 -0.0070497 -0.022697 -0.024398 -0.031187 -0.033958 -0.0051976 -0.011684 -0.0042646 0.0074 -0.011761 -97.157 -0.0026584 0.0033766 0.0015421 -0.0026318 0.0010683 -0.0044784 -0.0037423 -0.0063259 -0.0015389 0 -0.013849 0 -6.174e-05 0 -0.00090259 0 0.22083
4.8516 0.006912 -0.0058434 -0.016658 -0.023361 -0.017787 -0.022714 -0.0055214 -0.0024168 -0.010433 -0.0099236 -0.014756 -97.934 -0.0040227 0.0032456 -0.0037359 -0.0018945 0.0021842 -0.0020262 0.0026469 -0.004265 -0.0016191 0 -0.014096 0 0.0008794 0 -0.0011981 0 0.19847
4.8555 -0.0024456 -0.0034616 -0.0072482 -0.015317 -0.0014309 -0.0083333 -0.0043529 0.0012758 -0.015633 -0.026609 -0.016529 -98.71 -0.0045586 0.001565 -0.0065849 0.0022229 0.0031878 -0.001566 0.0069962 -0.0025206 -0.0013427 0 -0.014197 0 0.00098574 0 -0.0010907 0 0.16083
4.8594 -0.011602 0.0011914 0.0031224 -0.0024906 0.011079 0.0032933 -0.00095025 -0.0026166 -0.014755 -0.027773 -0.014041 -99.481 -0.0036905 -0.00027115 -0.005334 0.0066858 0.0027037 -0.0023665 0.0069876 -0.0027095 0.00045349 0 -0.01422 0 0.00046764 0 -0.00071969 0 0.083053
4.8633 -0.0075305 0.0077292 0.011128 0.010605 0.01676 0.010075 0.0039005 -0.0098305 -0.0063067 -0.010118 -0.0063797 -100.24 -0.0018293 -0.00072834 -0.0018959 0.0082079 0.00029797 -0.0024478 0.003832 -0.0036192 0.0035942 0 -0.014127 0 -0.00013707 0 -0.00033652 0 -0.040676
4.8672 0.011922 0.01485 0.015228 0.020416 0.017924 0.01463 0.0092312 -0.01258 0.0068591 0.016167 0.0047667 -100.99 6.3949e-05 3.6607e-05 0.00050943 0.0056161 -0.0033726 -0.00087941 0.0007826 -0.0028338 0.0060083 0 -0.013786 0 -0.00045589 0 -0.00015967 0 -0.19657
4.8711 0.036385 0.021411 0.01729 0.026468 0.019256 0.020921 0.015156 -0.0049395 0.02028 0.036764 0.016619 -101.74 0.0013608 0.00018503 0.0006405 0.00040998 -0.0072385 0.0012602 0.00017633 0.00015758 0.0052642 0 -0.013171 0 -0.00046964 0 -0.00027424 0 -0.36528
4.875 0.052011 0.027123 0.020919 0.030745 0.023541 0.029966 0.02271 0.013219 0.031424 0.044972 0.027259 -102.5 0.0022068 -0.0016717 0.00016205 -0.0045664 -0.010715 0.0021678 0.0016527 0.003029 0.0010429 0 -0.012517 0 -0.00030724 0 -0.000604 0 -0.53571
4.8789 0.053229 0.032444 0.027598 0.035241 0.029987 0.038796 0.032427 0.036147 0.040752 0.045434 0.036319 -103.26 0.0030698 -0.0044442 0.00146 -0.0069681 -0.013995 0.0013248 0.002918 0.003097 -0.003901 0 -0.012227 0 1.5746e-05 0 -0.00096622 0 -0.70546
4.8828 0.046981 0.038039 0.034583 0.040154 0.036307 0.04364 0.043152 0.055573 0.049575 0.047445 0.04416 -104.03 0.0038864 -0.005107 0.0048157 -0.0059541 -0.017465 -4.2188e-06 0.0021108 0.00054013 -0.0056225 0 -0.012546 0 0.00057539 0 -0.0011933 0 -0.87028
4.8867 0.04596 0.044425 0.037302 0.044471 0.041977 0.044205 0.05245 0.065265 0.0573 0.055167 0.050761 -104.78 0.0037982 -0.0017189 0.0079185 -0.0021156 -0.020866 -0.00031455 -0.00043608 -0.0013645 -0.0023475 0 -0.013318 0 0.0012838 0 -0.001252 0 -1.0177
4.8906 0.057175 0.052044 0.034447 0.048123 0.04906 0.044771 0.058481 0.064474 0.061372 0.064303 0.055624 -105.52 0.0019357 0.0039961 0.0081258 0.0030342 -0.023149 0.00028992 -0.0025099 0.00039952 0.0037124 0 -0.014072 0 0.0017658 0 -0.0012635 0 -1.1358
4.8945 0.076124 0.061422 0.030693 0.053218 0.059807 0.050828 0.0618 0.058651 0.060463 0.067867 0.058708 -106.23 -0.0014165 0.0074337 0.0050421 0.0075104 -0.023385 6.4973e-05 -0.0019952 0.0050521 0.0079553 0 -0.014384 0 0.001608 0 -0.0013845 0 -1.2321
4.8984 0.09161 0.072919 0.033711 0.062673 0.073721 0.064248 0.065485 0.056846 0.05778 0.064718 0.061311 -106.94 -0.0045104 0.0050528 0.00081976 0.0093872 -0.022014 -0.0024019 0.0012419 0.0082655 0.0071762 0 -0.014187 0 0.00077744 0 -0.0016398 0 -1.3414
4.9023 0.096471 0.086137 0.047722 0.077238 0.087451 0.081465 0.073294 0.066593 0.06053 0.06216 0.065905 -107.65 -0.0052491 -0.002033 -0.0019294 0.0076777 -0.021161 -0.006261 0.0050986 0.0063727 0.0022244 0 -0.013764 0 -0.00024142 0 -0.0018636 0 -1.5108
4.9063 0.094239 0.099593 0.06962 0.09386 0.097891 0.096391 0.0871 0.088876 0.074847 0.069965 0.074945 -108.37 -0.0029157 -0.0083941 -0.0023313 0.0031935 -0.023442 -0.0086947 0.0067393 0.00040947 -0.0028457 0 -0.013437 0 -0.00080414 0 -0.0018301 0 -1.7672
4.9102 0.095697 0.11127 0.091567 0.10742 0.10532 0.10548 0.10539 0.11665 0.10011 0.091517 0.089531 -109.08 0.0010346 -0.0086421 -0.001435 -0.0015288 -0.030014 -0.0074243 0.0046413 -0.0043455 -0.0043197 0 -0.013305 0 -0.00065576 0 -0.0014679 0 -2.0924
4.9141 0.10867 0.11985 0.10774 0.11473 0.11314 0.11043 0.12395 0.13879 0.12792 0.12031 0.10872 -109.76 0.0039594 -0.0020734 -0.00058261 -0.0036823 -0.039506 -0.003077 -0.00033275 -0.0032915 -0.0018228 0 -0.013247 0 -0.00013974 0 -0.00095382 0 -2.4267
4.918 0.13065 0.12575 0.11877 0.11737 0.12424 0.11625 0.13828 0.14748 0.14757 0.14481 0.1297 -110.39 0.004047 0.006567 8.1266e-06 -0.0021958 -0.048854 0.0010001 -0.0055318 0.0028001 0.0018481 0 -0.013162 0 0.00015141 0 -0.00058129 0 -2.7023
4.9219 0.15099 0.13095 0.1297 0.12063 0.13761 0.12658 0.14642 0.14395 0.15388 0.15713 0.14858 -110.99 0.0016481 0.010931 0.00097104 0.0013576 -0.055491 0.0015241 -0.0082776 0.0081009 0.0036519 0 -0.013136 0 -5.6029e-05 0 -0.00051746 0 -2.8845
4.9258 0.16059 0.13767 0.14377 0.12927 0.14909 0.14062 0.15019 0.13783 0.15092 0.15785 0.16175 -111.58 -0.0011959 0.0081332 0.002466 0.0039169 -0.05907 -0.0018235 -0.0075498 0.0070434 0.0030618 0 -0.013343 0 -0.00049216 0 -0.00068544 0 -2.9908
4.9297 0.15999 0.14686 0.15849 0.1438 0.15564 0.15407 0.15398 0.14019 0.14827 0.15379 0.16742 -112.18 -0.0025255 0.00070664 0.0036157 0.0033522 -0.061274 -0.0060637 -0.0044884 -0.00036101 0.0020847 0 -0.013789 0 -0.00066964 0 -0.00088911 0 -3.0763
4.9336 0.15845 0.15769 0.16801 0.16043 0.15907 0.16318 0.1618 0.15534 0.15306 0.15164 0.16684 -112.79 -0.0019197 -0.0059424 0.003471 0.00012589 -0.063924 -0.0074942 -0.0014427 -0.0083778 0.0027594 0 -0.014201 0 -0.00040414 0 -0.0010503 0 -3.1955
4.9375 0.16523 0.16833 0.16915 0.17451 0.16496 0.16807 0.17437 0.17786 0.16471 0.15368 0.16403 -113.38 -0.00043605 -0.007985 0.0023101 -0.003253 -0.06722 -0.0048505 -0.00026661 -0.010809 0.0047872 0 -0.014238 0 1.5159e-05 0 -0.0013043 0 -3.3684
4.9414 0.18126 0.1775 0.16498 0.18424 0.17728 0.17261 0.18857 0.19721 0.17687 0.15855 0.16378 -113.91 0.00068892 -0.0056387 0.0015527 -0.0044791 -0.069775 -0.00026096 -0.0010541 -0.0066513 0.0057032 0 -0.013829 0 0.00016499 0 -0.0018392 0 -3.5725
4.9453 0.1989 0.18529 0.16223 0.19128 0.19399 0.18098 0.19991 0.20581 0.18437 0.16493 0.1689 -114.38 0.0012191 -0.0020013 0.0021641 -0.0033728 -0.070464 0.0027275 -0.002207 -0.00078406 0.0034083 0 -0.013297 0 -4.6741e-05 0 -0.002636 0 -3.7666
4.9492 0.2096 0.19288 0.16537 0.19826 0.2082 0.19412 0.20624 0.20437 0.18851 0.17388 0.17873 -114.81 0.001902 4.5257e-05 0.0033079 -0.0017879 -0.070234 0.0021549 -0.0017772 0.0008477 -0.0014668 0 -0.013108 0 -0.00029807 0 -0.0033845 0 -3.9262
4.9531 0.21183 0.20139 0.17335 0.20599 0.21436 0.20891 0.2098 0.20035 0.1957 0.18743 0.19042 -115.22 0.0034322 -0.00012516 0.0029411 -0.0017099 -0.071945 -0.00096103 0.0009242 -0.0031853 -0.0057239 0 -0.013455 0 -0.00023379 0 -0.0036891 0 -4.0639
4.957 0.21186 0.21091 0.18197 0.21324 0.21378 0.22059 0.21552 0.20168 0.21082 0.20556 0.20182 -115.64 0.005507 -0.0012832 -4.903e-05 -0.0034035 -0.078093 -0.0038524 0.0046982 -0.0087507 -0.0062091 0 -0.014072 0 0.00012312 0 -0.0033864 0 -4.2192
4.9609 0.21708 0.22043 0.18869 0.21889 0.21379 0.22637 0.22683 0.21121 0.23206 0.22492 0.21345 -116.05 0.0068724 -0.0020785 -0.0044063 -0.005324 -0.088375 -0.0044915 0.0073353 -0.010404 -0.0024854 0 -0.014462 0 0.00040195 0 -0.002676 0 -4.4244
4.9648 0.22846 0.22849 0.19469 0.22375 0.22093 0.22736 0.24241 0.22588 0.2519 0.24082 0.22741 -116.44 0.0062547 -0.002131 -0.0074455 -0.0057631 -0.099407 -0.0030767 0.0073401 -0.0066094 0.0028334 0 -0.01433 0 0.0003394 0 -0.0019483 0 -4.6723
4.9688 0.23985 0.23425 0.20232 0.22964 0.23459 0.2274 0.25678 0.2401 0.26342 0.25041 0.24406 -116.76 0.0033341 -0.0017352 -0.0075533 -0.0045502 -0.10712 -0.0014251 0.0051368 -0.00093153 0.0062859 0 -0.013822 0 0.00014965 0 -0.0014818 0 -4.9119
4.9727 0.24433 0.23806 0.21157 0.23692 0.24736 0.23006 0.26472 0.2497 0.2656 0.25414 0.25965 -117.03 -0.00096391 -0.0010688 -0.0056769 -0.0031471 -0.10983 -0.0011277 0.0027741 0.0016682 0.0062609 0 -0.013351 0 0.00035378 0 -0.0013004 0 -5.0795
4.9766 0.24148 0.2415 0.22019 0.24345 0.25234 0.23632 0.26555 0.25328 0.26278 0.25436 0.26773 -117.24 -0.0049224 -3.9695e-05 -0.0042073 -0.0030842 -0.10926 -0.0022372 0.0023541 -0.00043805 0.0038904 0 -0.013211 0 0.0011874 0 -0.0012941 0 -5.1434
4.9805 0.23834 0.24673 0.2275 0.24704 0.25054 0.2447 0.26363 0.25137 0.25939 0.25289 0.26394 -117.44 -0.0068358 0.001225 -0.0044315 -0.0043082 -0.10858 -0.0034976 0.0044349 -0.0043409 0.0016388 0 -0.013341 0 0.0022007 0 -0.0014335 0 -5.1302
4.9844 0.24309 0.25543 0.23721 0.2492 0.25101 0.25372 0.26469 0.24564 0.2559 0.25039 0.25053 -117.63 -0.0057794 0.0021764 -0.0053047 -0.0051073 -0.10933 -0.003646 0.0076485 -0.0057565 0.0011124 0 -0.013447 0 0.0025324 0 -0.0018245 0 -5.1125
4.9883 0.25755 0.26776 0.25476 0.25595 0.26296 0.26396 0.27143 0.23946 0.25058 0.2481 0.23689 -117.79 -0.002133 0.0024305 -0.0048905 -0.003777 -0.11033 -0.0025314 0.0097594 -0.0031604 0.0020399 0 -0.013332 0 0.0016731 0 -0.0025469 0 -5.1695
4.9922 0.27552 0.28189 0.28093 0.27342 0.2867 0.2776 0.28244 0.23852 0.24527 0.24969 0.23495 -117.9 0.0023728 0.0024575 -0.0028671 -0.00052952 -0.10972 -0.0012203 0.0092504 0.001113 0.0030404 0 -0.013092 0 2.3103e-06 0 -0.0034717 0 -5.3471
4.9961 0.28816 0.29456 0.30823 0.30134 0.3118 0.29524 0.29504 0.24929 0.24834 0.26047 0.25257 -117.93 0.0053431 0.0033013 -0.001217 0.0021411 -0.10837 -0.0012364 0.0062301 0.0035229 0.0031394 0 -0.012998 0 -0.0014507 0 -0.0042838 0 -5.6423
5 0.29137 0.30258 0.32482 0.33023 0.32458 0.31289 0.30871 0.2747 0.2699 0.28334 0.28901 -117.91 0.005042 0.0053111 -0.0021099 0.0010966 -0.11084 -0.0036461 0.0021481 0.0027804 0.0025498 0 -0.013205 0 -0.0018419 0 -0.0047175 0 -6.0117
5.0039 0.28825 0.30455 0.32364 0.34618 0.31851 0.32244 0.32489 0.31011 0.31184 0.31439 0.33461 -117.87 0.0015899 0.0072157 -0.0051354 -0.0050773 -0.12206 -0.0085263 -0.0012199 0.00072148 0.0021839 0 -0.013598 0 -0.0011863 0 -0.0047705 0 -6.3839
5.0078 0.28515 0.30145 0.30836 0.34021 0.29886 0.31681 0.34289 0.34306 0.36103 0.34214 0.37429 -117.81 -0.0029891 0.0068387 -0.0070212 -0.014873 -0.14183 -0.014894 -0.0026658 9.2011e-05 0.0026028 0 -0.013912 0 -0.00026631 0 -0.0046707 0 -6.6666
5.0117 0.28554 0.29577 0.29049 0.31508 0.27785 0.29624 0.35633 0.3585 0.39311 0.3524 0.39267 -117.72 -0.0061686 0.0031261 -0.0045502 -0.02478 -0.16207 -0.020995 -0.0018671 0.0017802 0.0034727 0 -0.014001 0 0.00010113 0 -0.0046274 0 -6.7549
5.0156 0.28758 0.28975 0.27992 0.28376 0.26519 0.27031 0.35478 0.34668 0.38615 0.33641 0.37933 -117.58 -0.0067809 -0.0024319 0.0020326 -0.031579 -0.17024 -0.024925 0.00070469 0.0042341 0.0039228 0 -0.013981 0 -0.00027345 0 -0.0046196 0 -6.5626
5.0195 0.28683 0.28404 0.27749 0.26052 0.26209 0.25285 0.33108 0.30906 0.33537 0.29711 0.33338 -117.38 -0.0057499 -0.0066127 0.008636 -0.034289 -0.15765 -0.025554 0.0039413 0.0052887 0.0033186 0 -0.0141 0 -0.00094565 0 -0.0044432 0 -6.0767
5.0234 0.28091 0.27779 0.27628 0.25175 0.26298 0.2524 0.28881 0.25836 0.25849 0.2488 0.26591 -117.11 -0.005003 -0.0070412 0.010645 -0.034418 -0.12664 -0.023348 0.0063002 0.0042306 0.0017123 0 -0.014487 0 -0.001396 0 -0.0039635 0 -5.4004
5.0273 0.27123 0.26996 0.26955 0.25325 0.2618 0.26569 0.24316 0.21285 0.18772 0.20983 0.19817 -116.82 -0.0055883 -0.0042064 0.0069464 -0.034543 -0.090907 -0.020406 0.0063205 0.0020437 -0.00031331 0 -0.015008 0 -0.0015324 0 -0.003307 0 -4.7406
5.0313 0.26087 0.26059 0.25731 0.25547 0.25658 0.27958 0.2131 0.18809 0.15314 0.1928 0.15395 -116.5 -0.0068583 -0.0009494 0.00085453 -0.036429 -0.06764 -0.019335 0.0034857 -3.8091e-05 -0.0021158 0 -0.015374 0 -0.0016485 0 -0.0027929 0 -4.321
5.0352 0.25148 0.25086 0.24537 0.25129 0.24892 0.28081 0.20991 0.19026 0.16732 0.19839 0.14848 -116.15 -0.0075381 0.00016704 -0.0029117 -0.040074 -0.066704 -0.021484 -0.0011076 -0.0018046 -0.0033415 0 -0.01538 0 -0.0019616 0 -0.0026739 0 -4.2629
5.0391 0.24265 0.24203 0.23867 0.24012 0.24052 0.26585 0.23025 0.21399 0.21962 0.21658 0.17975 -115.75 -0.0075052 -0.00087994 -0.0022822 -0.044208 -0.084652 -0.025831 -0.0050262 -0.003806 -0.0039745 0 -0.015068 0 -0.00229 0 -0.0029486 0 -4.5123
5.043 0.23373 0.23429 0.23625 0.22603 0.23148 0.24292 0.25877 0.24532 0.28224 0.23385 0.22868 -115.31 -0.0082436 -0.0018275 0.00082422 -0.047611 -0.10786 -0.029582 -0.0058808 -0.0061324 -0.0042022 0 -0.014681 0 -0.0022371 0 -0.0034169 0 -4.8675
5.0469 0.22553 0.22674 0.23273 0.2129 0.2219 0.22454 0.27774 0.2681 0.32421 0.24129 0.26912 -114.83 -0.011258 -0.00057952 0.0028115 -0.050097 -0.12226 -0.030274 -0.0029745 -0.0079119 -0.0042478 0 -0.014478 0 -0.001673 0 -0.0038897 0 -5.0964
5.0508 0.21942 0.2184 0.22415 0.20166 0.21394 0.21705 0.27697 0.27122 0.32616 0.23794 0.28224 -114.32 -0.016019 0.0026088 0.0018118 -0.052395 -0.12232 -0.027815 0.0020709 -0.0082504 -0.0042143 0 -0.014574 0 -0.00096552 0 -0.004318 0 -5.064
5.0547 0.21504 0.20931 0.21167 0.19131 0.21105 0.21611 0.2576 0.25327 0.28879 0.22838 0.26567 -113.79 -0.019798 0.0053621 -0.0010776 -0.055142 -0.11274 -0.024701 0.006342 -0.0074999 -0.0039503 0 -0.014904 0 -0.00067855 0 -0.0047214 0 -4.7895
5.0586 0.20965 0.20062 0.1994 0.18166 0.2141 0.21165 0.22892 0.22244 0.23107 0.21723 0.23202 -113.24 -0.019993 0.0055384 -0.0034573 -0.057969 -0.10257 -0.024051 0.0076243 -0.0072016 -0.0030411 0 -0.015306 0 -0.0010331 0 -0.0050423 0 -4.4019
5.0625 0.20052 0.19364 0.18959 0.17456 0.21884 0.19772 0.20183 0.19152 0.17905 0.20552 0.19846 -112.66 -0.016852 0.0033112 -0.004011 -0.059564 -0.097094 -0.026921 0.0058387 -0.008488 -0.0010451 0 -0.015616 0 -0.0016916 0 -0.0051327 0 -4.0412
5.0664 0.18819 0.18862 0.18077 0.17221 0.21802 0.17818 0.18348 0.17068 0.15124 0.19136 0.17571 -112.03 -0.013708 0.0009286 -0.0031323 -0.058781 -0.094402 -0.03116 0.0028364 -0.010592 0.0020844 0 -0.01571 0 -0.0020961 0 -0.0049167 0 -3.7773
5.0703 0.17678 0.18452 0.17096 0.17485 0.20722 0.16339 0.17521 0.16242 0.14925 0.1736 0.16377 -111.37 -0.014079 0.00047474 -0.0016329 -0.055856 -0.088746 -0.032939 0.00081046 -0.011252 0.005693 0 -0.015526 0 -0.0020143 0 -0.0045412 0 -3.5975
5.0742 0.17034 0.17974 0.16158 0.17989 0.18885 0.16111 0.17356 0.16171 0.15956 0.15464 0.15617 -110.69 -0.01822 0.0019406 0.00047817 -0.052621 -0.077173 -0.029862 0.0006692 -0.0089133 0.0085493 0 -0.015079 0 -0.001731 0 -0.0043049 0 -3.4489
5.0781 0.16854 0.17318 0.15673 0.18331 0.17034 0.1695 0.17288 0.161 0.16495 0.13981 0.14742 -110 -0.022545 0.0035022 0.0035422 -0.05133 -0.063189 -0.023138 0.0016287 -0.004625 0.0094273 0 -0.014484 0 -0.001697 0 -0.0043882 0 -3.293
5.082 0.1662 0.16472 0.15789 0.18166 0.15778 0.17828 0.16861 0.15599 0.15733 0.1338 0.1375 -109.29 -0.022815 0.0035983 0.0068284 -0.052942 -0.05428 -0.01691 0.0021746 -0.0015704 0.0078074 0 -0.013947 0 -0.0020153 0 -0.0046474 0 -3.1285
5.0859 0.15788 0.15491 0.16003 0.17316 0.15096 0.17638 0.15987 0.14805 0.1423 0.13721 0.13059 -108.55 -0.018195 0.0025827 0.0082561 -0.056271 -0.05561 -0.015158 0.0014435 -0.0024183 0.0042304 0 -0.013689 0 -0.0023087 0 -0.0047077 0 -2.9793
5.0898 0.14324 0.14445 0.15455 0.1578 0.14454 0.15981 0.14992 0.14164 0.13239 0.14575 0.13042 -107.78 -0.012261 0.0022314 0.0061436 -0.058829 -0.065486 -0.018616 -0.00010914 -0.006873 6.0255e-05 0 -0.013832 0 -0.0021088 0 -0.004301 0 -2.867
5.0938 0.12786 0.13386 0.1373 0.13753 0.13384 0.13367 0.14356 0.13937 0.13514 0.15271 0.1367 -106.98 -0.0097993 0.0036527 0.0013271 -0.058791 -0.07645 -0.024262 -0.001146 -0.011762 -0.0032159 0 -0.014324 0 -0.0013578 0 -0.0035341 0 -2.7911
5.0977 0.11825 0.12359 0.11374 0.11644 0.11937 0.10803 0.14268 0.13912 0.1461 0.15249 0.1451 -106.17 -0.012343 0.0058239 -0.0028712 -0.056512 -0.080856 -0.027788 -0.00049203 -0.013653 -0.004758 0 -0.014956 0 -0.00050149 0 -0.0028217 0 -2.7244
5.1016 0.11547 0.11397 0.095159 0.10008 0.10553 0.091547 0.1434 0.13555 0.15237 0.14297 0.14957 -105.35 -0.016739 0.0063675 -0.0033199 -0.054264 -0.076099 -0.027026 0.0020238 -0.011625 -0.00479 0 -0.015468 0 -7.996e-05 0 -0.0025406 0 -2.6212
5.1055 0.11372 0.105 0.088447 0.092702 0.095347 0.087379 0.13787 0.12438 0.14307 0.1256 0.14511 -104.5 -0.018178 0.003904 1.0705e-05 -0.054323 -0.065329 -0.023483 0.0054053 -0.0077373 -0.0044053 0 -0.015669 0 -0.00024183 0 -0.0027305 0 -2.4335
5.1094 0.10553 0.096132 0.089269 0.093885 0.087083 0.092642 0.12016 0.1056 0.11749 0.10384 0.12929 -103.63 -0.014806 -0.00031639 0.0038848 -0.056951 -0.053707 -0.020784 0.0079786 -0.0049389 -0.0047995 0 -0.015514 0 -0.00067117 0 -0.0031115 0 -2.1347
5.1133 0.089074 0.086555 0.085728 0.097482 0.076798 0.10033 0.091638 0.082912 0.084465 0.081339 0.10297 -102.74 -0.009528 -0.0031772 0.004768 -0.059998 -0.04399 -0.021457 0.0082373 -0.0045521 -0.0063335 0 -0.015084 0 -0.00097298 0 -0.003365 0 -1.7423
5.1172 0.070491 0.076005 0.06969 0.094941 0.064133 0.10227 0.061232 0.06055 0.054676 0.060708 0.070618 -101.83 -0.0073333 -0.002271 0.0021059 -0.060565 -0.035371 -0.024855 0.00569 -0.0056184 -0.0080745 0 -0.014533 0 -0.0010853 0 -0.0033774 0 -1.324
5.1211 0.058935 0.065362 0.045036 0.081353 0.054707 0.092614 0.039618 0.040793 0.033589 0.043347 0.0397 -100.93 -0.010756 0.0019998 -0.0013264 -0.057423 -0.026062 -0.027938 0.0013058 -0.0064482 -0.008307 0 -0.014024 0 -0.0012776 0 -0.0032233 0 -0.97471
5.125 0.058503 0.05635 0.024716 0.059637 0.055488 0.071234 0.031992 0.024686 0.020955 0.030082 0.018459 -100.03 -0.017751 0.0066374 -0.0023343 -0.052225 -0.016623 -0.028099 -0.0028373 -0.0065676 -0.0058481 0 -0.013711 0 -0.001756 0 -0.0029659 0 -0.77169
5.1289 0.064405 0.050313 0.019167 0.039076 0.066957 0.044948 0.035278 0.014564 0.015669 0.022046 0.012415 -99.119 -0.02375 0.0083416 -0.00050426 -0.048451 -0.010573 -0.025487 -0.004762 -0.0070668 -0.0012287 0 -0.013739 0 -0.0023274 0 -0.0025469 0 -0.73512
5.1328 0.066813 0.047016 0.027034 0.028831 0.080032 0.024583 0.041851 0.014713 0.0196 0.020954 0.021621 -98.185 -0.02563 0.0059049 0.0015434 -0.048857 -0.011607 -0.022782 -0.0040235 -0.0091381 0.0033547 0 -0.014211 0 -0.0025165 0 -0.0019078 0 -0.82188
5.1367 0.058919 0.044501 0.036815 0.031339 0.081974 0.018351 0.046047 0.027959 0.03564 0.028049 0.040559 -97.237 -0.02382 0.00083554 0.0010235 -0.053403 -0.020003 -0.02273 -0.0022352 -0.012458 0.0055613 0 -0.015115 0 -0.0020427 0 -0.0011905 0 -0.95408
5.1406 0.042112 0.040277 0.037402 0.040687 0.066863 0.025802 0.047491 0.050449 0.061721 0.041985 0.060659 -96.285 -0.020954 -0.0040122 -0.0020494 -0.059262 -0.031537 -0.025661 -0.0019662 -0.015155 0.0048112 0 -0.016237 0 -0.0011618 0 -0.00073624 0 -1.0572
5.1445 0.024104 0.032963 0.027139 0.047009 0.041228 0.037385 0.048617 0.069936 0.087283 0.057217 0.073482 -95.342 -0.018975 -0.0064527 -0.0048596 -0.062845 -0.039866 -0.029143 -0.0045825 -0.015408 0.002881 0 -0.017176 0 -0.00049322 0 -0.00081549 0 -1.0786
5.1484 0.012198 0.023127 0.013149 0.043167 0.019186 0.040834 0.049468 0.071089 0.096894 0.064932 0.072648 -94.405 -0.017767 -0.0060775 -0.0046748 -0.062248 -0.040327 -0.029999 -0.0087629 -0.013087 0.0024208 0 -0.017509 0 -0.00047689 0 -0.0013395 0 -0.98159
5.1523 0.0078575 0.012762 0.0027296 0.028649 0.010945 0.029832 0.045414 0.045475 0.079303 0.057099 0.054544 -93.466 -0.016309 -0.0039607 -0.0015612 -0.058326 -0.032164 -0.026868 -0.011191 -0.0098145 0.0044923 0 -0.017048 0 -0.00098733 0 -0.0018798 0 -0.73805
5.1563 0.0068191 0.0038758 -0.0037621 0.0084885 0.014691 0.008142 0.030492 -0.0010873 0.035297 0.031652 0.019353 -92.517 -0.014539 -0.0016004 0.0018533 -0.053748 -0.017923 -0.0212 -0.0091758 -0.007463 0.0073507 0 -0.016001 0 -0.0014866 0 -0.0020283 0 -0.34248
5.1602 0.0037294 -0.0026798 -0.011496 -0.010852 0.018911 -0.014003 0.003502 -0.050322 -0.021437 -0.0048591 -0.027013 -91.559 -0.013624 -2.4829e-05 0.0031773 -0.050984 -0.001306 -0.016055 -0.0030975 -0.0066161 0.0078142 0 -0.014895 0 -0.0015569 0 -0.0017662 0 0.15757
5.1641 -0.0034295 -0.007451 -0.02361 -0.025008 0.012722 -0.02788 -0.028807 -0.082238 -0.070818 -0.039663 -0.072019 -90.598 -0.014444 0.00051107 0.0025623 -0.050834 0.014341 -0.013895 0.0035805 -0.0064368 0.0042202 0 -0.014251 0 -0.0012784 0 -0.001461 0 0.64904
5.168 -0.012747 -0.011787 -0.036336 -0.03265 -0.0051868 -0.031835 -0.054683 -0.087374 -0.095783 -0.060305 -0.099655 -89.636 -0.016282 0.0003715 0.0021046 -0.052447 0.026056 -0.015157 0.0069931 -0.0059026 -0.0017084 0 -0.014241 0 -0.0010825 0 -0.0014739 0 0.98882
5.1719 -0.021164 -0.017026 -0.04244 -0.034554 -0.026559 -0.030357 -0.064388 -0.071496 -0.089403 -0.061296 -0.098054 -88.672 -0.017449 0.00018725 0.0031213 -0.054467 0.030896 -0.018433 0.0060332 -0.0050007 -0.006014 0 -0.014594 0 -0.0012505 0 -0.0017664 0 1.0783
5.1758 -0.027303 -0.023928 -0.039368 -0.032563 -0.041507 -0.028693 -0.056023 -0.049577 -0.057129 -0.046628 -0.067528 -87.706 -0.01719 0.00042305 0.0043738 -0.056097 0.026697 -0.021708 0.0031437 -0.0046313 -0.0058674 0 -0.014839 0 -0.0015846 0 -0.0019248 0 0.92737
5.1797 -0.031788 -0.032375 -0.033134 -0.029137 -0.046487 -0.028599 -0.036254 -0.034326 -0.014367 -0.026838 -0.022734 -86.744 -0.016578 0.00097698 0.0032651 -0.057219 0.013998 -0.023517 0.0019315 -0.0053962 -0.0021044 0 -0.014703 0 -0.0015968 0 -0.0016072 0 0.65754
5.1836 -0.035574 -0.041236 -0.033202 -0.026841 -0.045385 -0.028738 -0.016225 -0.028527 0.019425 -0.012979 0.014113 -85.799 -0.017127 0.0010946 -0.001204 -0.057731 -0.0026248 -0.023382 0.0037381 -0.0066562 0.0015468 0 -0.014319 0 -0.001027 0 -0.00096432 0 0.4349
5.1875 -0.038618 -0.048491 -0.04312 -0.027242 -0.044136 -0.02813 -0.005949 -0.026577 0.028626 -0.011421 0.025533 -84.878 -0.018601 -0.00014147 -0.0068949 -0.057061 -0.015722 -0.021688 0.0063843 -0.0069711 0.0019859 0 -0.014091 0 -0.00016517 0 -0.00056877 0 0.37819
5.1914 -0.040343 -0.051912 -0.056418 -0.030013 -0.045168 -0.028295 -0.010349 -0.022513 0.0087338 -0.022028 0.0084062 -83.974 -0.018698 -0.0029312 -0.010163 -0.054542 -0.01863 -0.019379 0.006348 -0.0055777 -0.00029046 0 -0.014314 0 0.00036303 0 -0.00086519 0 0.50372
5.1953 -0.040975 -0.050313 -0.062305 -0.033483 -0.047057 -0.031798 -0.027984 -0.016663 -0.030846 -0.039621 -0.02563 -83.069 -0.015442 -0.0061961 -0.0091257 -0.050364 -0.0093859 -0.017582 0.0023692 -0.0034048 -0.0017414 0 -0.014905 0 0.00015033 0 -0.0016578 0 0.73842
5.1992 -0.041875 -0.044704 -0.055894 -0.036589 -0.048485 -0.039185 -0.051977 -0.015117 -0.071372 -0.056977 -0.058803 -82.151 -0.009984 -0.0080173 -0.0053336 -0.046058 0.0079103 -0.017067 -0.0029902 -0.0024787 0.0004898 0 -0.01547 0 -0.0006269 0 -0.0021753 0 0.98015
5.2031 -0.044279 -0.038377 -0.043004 -0.040372 -0.051041 -0.047945 -0.072637 -0.023231 -0.095211 -0.067806 -0.078146 -81.222 -0.00658 -0.0069759 -0.0022265 -0.04373 0.025386 -0.017693 -0.0054557 -0.004125 0.0052409 0 -0.015626 0 -0.001379 0 -0.0017276 0 1.1559
5.207 -0.047829 -0.035432 -0.034867 -0.047082 -0.057167 -0.054674 -0.081491 -0.039688 -0.095835 -0.068996 -0.081167 -80.297 -0.0091186 -0.0033863 -0.0020004 -0.044457 0.035823 -0.018383 -0.0029486 -0.0076127 0.0078591 0 -0.015305 0 -0.0016394 0 -0.00037988 0 1.2421
5.2109 -0.050657 -0.038383 -0.037837 -0.057244 -0.065559 -0.057943 -0.075523 -0.05663 -0.080355 -0.061745 -0.073626 -79.387 -0.017247 0.00070633 -0.0039526 -0.047183 0.036307 -0.017937 0.0023799 -0.01057 0.0044719 0 -0.014756 0 -0.0014565 0 0.00099843 0 1.248
5.2148 -0.051127 -0.046361 -0.047954 -0.067501 -0.069847 -0.058834 -0.059159 -0.065487 -0.062699 -0.050967 -0.063019 -78.493 -0.025999 0.0029507 -0.005689 -0.049301 0.028964 -0.016194 0.0059698 -0.010895 -0.0038836 0 -0.014317 0 -0.0012874 0 0.0014115 0 1.1916
5.2188 -0.049526 -0.0553 -0.055212 -0.071999 -0.063374 -0.058973 -0.041906 -0.063098 -0.052818 -0.042661 -0.053579 -77.606 -0.029702 0.0024586 -0.005644 -0.04865 0.018804 -0.014449 0.0048769 -0.0084736 -0.011382 0 -0.014155 0 -0.001521 0 0.00057485 0 1.0893
5.2227 -0.047977 -0.060219 -0.05302 -0.066935 -0.046297 -0.058839 -0.032409 -0.05312 -0.050427 -0.040321 -0.045795 -76.718 -0.026749 0.00043112 -0.0042737 -0.045344 0.010495 -0.014485 0.00025736 -0.0052044 -0.012101 0 -0.014222 0 -0.0020975 0 -0.00082318 0 0.96181
5.2266 -0.048647 -0.058291 -0.043771 -0.054547 -0.027883 -0.058468 -0.03296 -0.042427 -0.04782 -0.042757 -0.038938 -75.837 -0.020791 -0.0009307 -0.0029887 -0.041784 0.0061712 -0.01686 -0.0039546 -0.0033287 -0.0052227 0 -0.014392 0 -0.0025733 0 -0.0016754 0 0.83897
5.2305 -0.051983 -0.050706 -0.035756 -0.042583 -0.020679 -0.059242 -0.03876 -0.036482 -0.038616 -0.045286 -0.033258 -74.978 -0.017236 -0.0003225 -0.0023714 -0.040674 0.0052781 -0.020027 -0.0048072 -0.0036234 0.0040444 0 -0.01459 0 -0.0025499 0 -0.0013504 0 0.75516
5.2344 -0.05658 -0.042082 -0.035142 -0.038916 -0.030752 -0.063538 -0.042702 -0.037471 -0.024609 -0.0438 -0.030105 -74.146 -0.018357 0.0016004 -0.0017668 -0.042653 0.0060104 -0.021289 -0.0028941 -0.005034 0.0088433 0 -0.014785 0 -0.0020498 0 -0.00016533 0 0.73705
5.2383 -0.060519 -0.03771 -0.040914 -0.045377 -0.052363 -0.071333 -0.04169 -0.045387 -0.01507 -0.038629 -0.030922 -73.331 -0.02159 0.0029065 -0.00053023 -0.045629 0.0070702 -0.019004 -0.001349 -0.005932 0.0064909 0 -0.01491 0 -0.0015 0 0.00093948 0 0.79532
5.2422 -0.062691 -0.040355 -0.046961 -0.055987 -0.0719 -0.077332 -0.039076 -0.059278 -0.019548 -0.034889 -0.036635 -72.513 -0.022399 0.002178 0.00077288 -0.046494 0.0085486 -0.014126 -0.0024244 -0.0056708 0.00049592 0 -0.01485 0 -0.0013541 0 0.001206 0 0.92399
5.2461 -0.062924 -0.048607 -0.048311 -0.061367 -0.077983 -0.07322 -0.04111 -0.076703 -0.040253 -0.038694 -0.047543 -71.678 -0.018723 -0.00021761 0.00081778 -0.043816 0.011477 -0.0096488 -0.0051194 -0.0049393 -0.0029918 0 -0.01457 0 -0.001705 0 0.00063917 0 1.1015
5.25 -0.061283 -0.057775 -0.045108 -0.055985 -0.069452 -0.055105 -0.05064 -0.09253 -0.069698 -0.052053 -0.062575 -70.833 -0.012733 -0.0025117 -0.00079399 -0.039144 0.016486 -0.0083549 -0.006199 -0.0046884 -0.00094249 0 -0.014233 0 -0.0022205 0 -9.8686e-05 0 1.2887
5.2539 -0.057807 -0.062731 -0.041084 -0.042474 -0.05511 -0.029876 -0.063737 -0.099888 -0.094613 -0.07046 -0.077784 -69.998 -0.0085122 -0.0031871 -0.0026145 -0.035709 0.022608 -0.010798 -0.0035587 -0.0048604 0.0039141 0 -0.014132 0 -0.002433 0 -0.00032769 0 1.4298
5.2578 -0.05315 -0.060885 -0.03908 -0.029666 -0.046213 -0.013137 -0.072296 -0.094081 -0.1029 -0.085082 -0.086 -69.187 -0.0082481 -0.0023483 -0.0024751 -0.035623 0.027236 -0.015196 0.0014018 -0.0043349 0.0059015 0 -0.014451 0 -0.0021179 0 6.4662e-05 0 1.466
5.2617 -0.04916 -0.05349 -0.038549 -0.026012 -0.048333 -0.018035 -0.07035 -0.076693 -0.089536 -0.087907 -0.0798 -68.398 -0.010694 -0.0015269 0.00033844 -0.038023 0.027507 -0.019106 0.0047293 -0.0022309 0.0018912 0 -0.015056 0 -0.0014557 0 0.00058091 0 1.3653
5.2656 -0.048116 -0.044594 -0.03709 -0.03357 -0.058659 -0.043376 -0.058711 -0.055924 -0.059093 -0.076262 -0.057134 -67.616 -0.013014 -0.0021062 0.0041524 -0.039835 0.022292 -0.021205 0.0033031 0.00077215 -0.0056838 0 -0.015564 0 -0.00087745 0 0.00060013 0 1.1506
5.2695 -0.050733 -0.038473 -0.033613 -0.046968 -0.06955 -0.071866 -0.044212 -0.042011 -0.024288 -0.054041 -0.025412 -66.829 -0.013738 -0.0038597 0.006305 -0.038508 0.013365 -0.021628 -0.0024949 0.0025955 -0.010993 0 -0.015634 0 -0.00074875 0 -6.279e-05 0 0.90189
5.2734 -0.054761 -0.037222 -0.029489 -0.057681 -0.074269 -0.081784 -0.034563 -0.040867 -0.0008609 -0.029562 0.00049527 -66.04 -0.013772 -0.0050194 0.0055204 -0.034334 0.0046927 -0.02098 -0.0091604 0.0015192 -0.0099829 0 -0.015247 0 -0.001134 0 -0.0010015 0 0.72145
5.2773 -0.056007 -0.039902 -0.026855 -0.060009 -0.070426 -0.063648 -0.033215 -0.050698 4.4196e-06 -0.011831 0.0066185 -65.259 -0.014789 -0.0038716 0.0028505 -0.030329 0.00014114 -0.01942 -0.012922 -0.0020032 -0.0037516 0 -0.014694 0 -0.0017823 0 -0.0015667 0 0.67791
5.2813 -0.051501 -0.043509 -0.026434 -0.054389 -0.059744 -0.02828 -0.03808 -0.063832 -0.021563 -0.0070277 -0.010754 -64.495 -0.017084 -0.00041546 0.00030941 -0.029806 0.0011736 -0.016917 -0.012389 -0.0052835 0.0027462 0 -0.014306 0 -0.0023027 0 -0.0013972 0 0.76563
5.2852 -0.04227 -0.044915 -0.027431 -0.046075 -0.045933 0.00078651 -0.044309 -0.07181 -0.052788 -0.016179 -0.041901 -63.747 -0.019242 0.0034897 -0.0012217 -0.033725 0.0062055 -0.014185 -0.0088982 -0.0054152 0.0051173 0 -0.014189 0 -0.0023929 0 -0.00069125 0 0.90804
5.2891 -0.033067 -0.042543 -0.029216 -0.040769 -0.032854 0.0047002 -0.048266 -0.069877 -0.074938 -0.034478 -0.069636 -63.004 -0.019731 0.0056766 -0.0025209 -0.040007 0.012034 -0.012846 -0.0048271 -0.0017575 0.0028615 0 -0.014228 0 -0.0019918 0 -2.1373e-05 0 1.0046
5.293 -0.028897 -0.037004 -0.032363 -0.040675 -0.023541 -0.017357 -0.04953 -0.058532 -0.075058 -0.052794 -0.080269 -62.259 -0.018439 0.0054959 -0.0045005 -0.045215 0.016123 -0.014153 -0.0018307 0.0032902 -0.0011296 0 -0.014304 0 -0.0012958 0 0.00012785 0 0.9913
5.2969 -0.031068 -0.030615 -0.037512 -0.043646 -0.019525 -0.048911 -0.049998 -0.042541 -0.054851 -0.061523 -0.071551 -61.518 -0.016464 0.004192 -0.0064911 -0.04702 0.017904 -0.017407 -0.00040804 0.0059964 -0.0038156 0 -0.01447 0 -0.00065341 0 -0.00028192 0 0.87572
5.3008 -0.036115 -0.026242 -0.043418 -0.045591 -0.020293 -0.06921 -0.05144 -0.028819 -0.029509 -0.055486 -0.052165 -60.787 -0.014658 0.0034692 -0.0064643 -0.045456 0.018231 -0.019936 -0.00048296 0.0041233 -0.0045371 0 -0.01486 0 -0.00038918 0 -0.00085313 0 0.72557
5.3047 -0.038561 -0.025925 -0.046864 -0.043944 -0.023554 -0.067417 -0.053585 -0.023685 -0.016518 -0.037093 -0.034161 -60.071 -0.012827 0.00366 -0.0031706 -0.042269 0.017764 -0.019189 -0.0017689 -0.0014505 -0.004599 0 -0.015436 0 -0.00063717 0 -0.0010901 0 0.62049
5.3086 -0.035204 -0.029768 -0.045202 -0.03944 -0.026702 -0.047573 -0.053937 -0.029385 -0.02267 -0.015312 -0.024799 -59.366 -0.010593 0.0033606 0.0020777 -0.039315 0.015974 -0.015243 -0.0034779 -0.0075508 -0.0049302 0 -0.01588 0 -0.001263 0 -0.00077817 0 0.59917
5.3125 -0.027393 -0.035575 -0.039167 -0.034957 -0.028484 -0.022804 -0.049287 -0.041116 -0.039433 -0.00054148 -0.023639 -58.664 -0.0087741 0.0010071 0.0060751 -0.037503 0.011757 -0.011192 -0.0041985 -0.011125 -0.0046905 0 -0.0158 0 -0.0019263 0 -0.00011825 0 0.63533
5.3164 -0.019615 -0.039655 -0.032924 -0.032542 -0.0293 -0.005535 -0.03807 -0.047573 -0.050336 0.001435 -0.025625 -57.957 -0.0093338 -0.0031069 0.0064251 -0.036896 0.0050602 -0.010675 -0.0027843 -0.011201 -0.0023769 0 -0.015101 0 -0.002266 0 0.00045373 0 0.65719
5.3203 -0.015881 -0.038731 -0.030894 -0.031292 -0.029792 -0.0014331 -0.022296 -0.037072 -0.044231 -0.0076816 -0.026247 -57.244 -0.013509 -0.0064876 0.0036513 -0.037355 -0.002102 -0.014537 0.0002804 -0.0089834 0.0019167 0 -0.014142 0 -0.0021121 0 0.00058742 0 0.5985
5.3242 -0.017014 -0.032049 -0.034235 -0.028116 -0.029367 -0.0093848 -0.0076811 -0.006814 -0.023796 -0.020762 -0.024447 -56.526 -0.019953 -0.0064006 0.00058702 -0.0388 -0.0063756 -0.019788 0.0026481 -0.006434 0.0057783 0 -0.013487 0 -0.0015939 0 0.00022725 0 0.44912
5.3281 -0.020756 -0.022272 -0.040285 -0.020966 -0.026627 -0.024412 -0.0012456 0.031595 -0.0030001 -0.030345 -0.022077 -55.804 -0.025074 -0.0024815 -0.00033737 -0.040894 -0.00517 -0.022043 0.0018444 -0.004822 0.006362 0 -0.013463 0 -0.0010646 0 -0.0004132 0 0.27209
5.332 -0.024002 -0.014247 -0.04529 -0.011779 -0.021614 -0.039926 -0.0071543 0.056528 0.0035967 -0.032932 -0.021796 -55.084 -0.02564 0.0025228 0.000837 -0.042751 0.0014523 -0.019396 -0.0022929 -0.0043677 0.0031109 0 -0.013919 0 -0.00087407 0 -0.0010324 0 0.17214
5.3359 -0.024908 -0.012145 -0.047538 -0.006216 -0.017386 -0.049 -0.023277 0.049846 -0.0090314 -0.029809 -0.025523 -54.374 -0.021353 0.0048508 0.0021823 -0.043315 0.010543 -0.014166 -0.0069091 -0.0048008 -0.0014872 0 -0.014413 0 -0.0011329 0 -0.001403 0 0.23069
5.3398 -0.02336 -0.01682 -0.04784 -0.009749 -0.018463 -0.046532 -0.041252 0.010644 -0.033831 -0.024796 -0.03372 -53.685 -0.014974 0.0029725 0.0023116 -0.042193 0.017867 -0.010841 -0.0082627 -0.0058722 -0.0040273 0 -0.01462 0 -0.0016321 0 -0.0014173 0 0.44623
5.3438 -0.020169 -0.02526 -0.047348 -0.022921 -0.026711 -0.032566 -0.050813 -0.041548 -0.056976 -0.021284 -0.044628 -53.024 -0.0099866 -0.00096635 0.0019349 -0.040132 0.020194 -0.012068 -0.0050065 -0.0072623 -0.0032075 0 -0.014566 0 -0.001988 0 -0.0010609 0 0.72037
5.3477 -0.016407 -0.032569 -0.045512 -0.039734 -0.038299 -0.014002 -0.045987 -0.077858 -0.066009 -0.020667 -0.053579 -52.382 -0.0080828 -0.0029694 0.002853 -0.038535 0.016836 -0.016425 0.00047447 -0.0082846 -0.00081956 0 -0.014496 0 -0.0019233 0 -0.00041431 0 0.90452
5.3516 -0.01354 -0.035045 -0.04065 -0.050949 -0.045204 -0.0016425 -0.028977 -0.078374 -0.055686 -0.02241 -0.05397 -51.738 -0.0087434 -0.00077472 0.0055458 -0.038374 0.0096503 -0.019995 0.0041129 -0.0080979 0.0002014 0 -0.01456 0 -0.001479 0 0.00030766 0 0.88393
5.3555 -0.013583 -0.032165 -0.032487 -0.050135 -0.040917 -0.003355 -0.0089467 -0.044791 -0.029711 -0.024823 -0.040992 -51.075 -0.0108 0.0040299 0.0081079 -0.039489 0.0018178 -0.020155 0.0037606 -0.00646 -0.0013388 0 -0.01467 0 -0.0009891 0 0.0007798 0 0.64912
5.3594 -0.01818 -0.026297 -0.023624 -0.037962 -0.025927 -0.01826 0.0035027 0.0013398 0.00088142 -0.025867 -0.016356 -50.392 -0.013893 0.0073497 0.0078947 -0.04088 -0.0037529 -0.017887 0.00088591 -0.0042049 -0.0039506 0 -0.014667 0 -0.0008175 0 0.00073612 0 0.3091
5.3633 -0.026784 -0.020741 -0.017908 -0.021574 -0.0082421 -0.036887 0.0023637 0.032878 0.02184 -0.024057 0.010086 -49.702 -0.018179 0.006224 0.0043155 -0.041664 -0.0055639 -0.016446 -0.0012649 -0.0027125 -0.0052919 0 -0.014569 0 -0.0010567 0 0.00020016 0 0.035453
5.3672 -0.035678 -0.017771 -0.017043 -0.0096979 0.0018157 -0.04752 -0.011013 0.033475 0.021895 -0.019591 0.024657 -49.026 -0.022901 0.0014707 -0.0001521 -0.041749 -0.0038333 -0.017827 -0.0011141 -0.0026864 -0.0047535 0 -0.014591 0 -0.0014365 0 -0.00044681 0 -0.031265
5.3711 -0.039469 -0.017912 -0.018896 -0.0073049 -0.0014345 -0.043845 -0.029521 0.0054861 -0.00076299 -0.01495 0.018294 -48.371 -0.025932 -0.0030668 -0.0019565 -0.041633 -1.2926e-05 -0.020635 -0.00021898 -0.0034577 -0.0040421 0 -0.014891 0 -0.0015413 0 -0.00070537 0 0.14186
5.375 -0.034689 -0.020375 -0.019434 -0.013421 -0.015545 -0.028193 -0.044478 -0.034026 -0.035734 -0.013887 -0.006799 -47.727 -0.02528 -0.0039432 0.00032938 -0.041695 0.0041322 -0.021562 -0.001218 -0.0036703 -0.005128 0 -0.015326 0 -0.0011751 0 -0.00037267 0 0.46394
5.3789 -0.02288 -0.02375 -0.016556 -0.022839 -0.032012 -0.008787 -0.049655 -0.064624 -0.06492 -0.018803 -0.037649 -47.079 -0.021197 -0.0010546 0.0046694 -0.041827 0.0073721 -0.019002 -0.0044651 -0.0028005 -0.0077258 0 -0.01553 0 -0.00056891 0 0.00022483 0 0.77139
5.3828 -0.010357 -0.026376 -0.012061 -0.029641 -0.04165 0.0057669 -0.043526 -0.073341 -0.073099 -0.028293 -0.058301 -46.417 -0.016467 0.00253 0.0073482 -0.041784 0.0093322 -0.015135 -0.0070922 -0.001951 -0.0090675 0 -0.015269 0 -0.00022837 0 0.00044779 0 0.91497
5.3867 -0.0042677 -0.026646 -0.0097901 -0.030029 -0.039316 0.010346 -0.029476 -0.059585 -0.057703 -0.03717 -0.059374 -45.748 -0.014225 0.0035465 0.0061431 -0.041798 0.010164 -0.01419 -0.0058059 -0.0029194 -0.0064381 0 -0.014725 0 -0.00051661 0 -0.00010812 0 0.83366
5.3906 -0.0076799 -0.023726 -0.011804 -0.023505 -0.025728 0.0039597 -0.014258 -0.033161 -0.030128 -0.039596 -0.042684 -45.086 -0.015271 0.0014723 0.0019472 -0.042614 0.0099355 -0.018377 -0.00069233 -0.0062763 -7.5392e-05 0 -0.014375 0 -0.0013088 0 -0.0011951 0 0.57826
5.3945 -0.017475 -0.018459 -0.016365 -0.0129 -0.0067713 -0.011123 -0.0049396 -0.0078131 -0.0070096 -0.033271 -0.018451 -44.441 -0.017583 -0.0012387 -0.002407 -0.044734 0.0083542 -0.025386 0.0040972 -0.010364 0.0065076 0 -0.014551 0 -0.002027 0 -0.0020375 0 0.27698
5.3984 -0.026761 -0.013475 -0.019646 -0.0036264 0.0085837 -0.029842 -0.0051781 0.0061187 0.0017282 -0.021421 0.0017044 -43.814 -0.018582 -0.0016598 -0.0046764 -0.047583 0.0051521 -0.030023 0.0039732 -0.012427 0.0093021 0 -0.015101 0 -0.0020631 0 -0.0019514 0 0.066456
5.4023 -0.029909 -0.011805 -0.019332 -0.0016968 0.011551 -0.044824 -0.012768 0.0064192 -0.0016462 -0.010857 0.010506 -43.2 -0.017839 0.00083105 -0.0046333 -0.04954 0.00079622 -0.028675 -0.0014471 -0.011032 0.0071817 0 -0.015506 0 -0.0012707 0 -0.00094455 0 0.025804
5.4063 -0.026276 -0.014661 -0.01648 -0.01035 -0.0019446 -0.048754 -0.020658 -0.0012939 -0.0076902 -0.0074658 0.0065224 -42.59 -0.017417 0.004034 -0.003415 -0.049044 -0.0032297 -0.022538 -0.0074007 -0.0075293 0.0027321 0 -0.015349 0 -0.00012385 0 0.00024594 0 0.14596
5.4102 -0.019875 -0.020133 -0.013938 -0.026919 -0.027226 -0.03885 -0.021672 -0.0087501 -0.009907 -0.012449 -0.0074069 -41.977 -0.019502 0.0049638 -0.0019876 -0.045878 -0.005048 -0.016599 -0.0081015 -0.0050323 -0.00021665 0 -0.014681 0 0.00060276 0 0.00074326 0 0.34489
5.4141 -0.015662 -0.024223 -0.013185 -0.042843 -0.050959 -0.020325 -0.014022 -0.011634 -0.010252 -0.021889 -0.02593 -41.354 -0.023814 0.0024325 -0.00049031 -0.041467 -0.0035785 -0.015281 -0.0022399 -0.0057045 1.7302e-05 0 -0.013956 0 0.00040086 0 0.00024524 0 0.5159
5.418 -0.015735 -0.023692 -0.012962 -0.048281 -0.057747 -0.0048431 -0.0032685 -0.012519 -0.01519 -0.029602 -0.042065 -40.72 -0.02756 -0.0020885 0.0011448 -0.037855 0.00063748 -0.018701 0.0054818 -0.0088138 0.0018238 0 -0.013602 0 -0.0005896 0 -0.00076012 0 0.58157
5.4219 -0.018463 -0.018552 -0.011077 -0.038939 -0.040564 -0.0033893 0.0014663 -0.017425 -0.026875 -0.031034 -0.04861 -40.078 -0.028031 -0.005822 0.0024653 -0.036196 0.0056925 -0.022901 0.0085214 -0.011404 0.0023305 0 -0.013693 0 -0.0016741 0 -0.001453 0 0.52675
5.4258 -0.020759 -0.012121 -0.0073325 -0.019924 -0.0076091 -0.018076 -0.0054106 -0.028715 -0.0388 -0.025716 -0.041383 -39.438 -0.025182 -0.0068118 0.0027893 -0.036072 0.0094725 -0.023675 0.0045902 -0.011018 0.00045744 0 -0.014001 0 -0.0020994 0 -0.0013815 0 0.39764
5.4297 -0.021065 -0.0085365 -0.0043038 -0.0028881 0.021051 -0.039414 -0.021116 -0.040882 -0.04078 -0.017176 -0.02282 -38.812 -0.021558 -0.0050345 0.0021908 -0.036172 0.010805 -0.020397 -0.0021444 -0.007971 -0.0020408 0 -0.014327 0 -0.0015834 0 -0.00077161 0 0.2715
5.4336 -0.020315 -0.0097489 -0.0049167 0.00206 0.026439 -0.051982 -0.035997 -0.043872 -0.028765 -0.01076 -0.002327 -38.204 -0.019698 -0.0019493 0.0018083 -0.035632 0.0097792 -0.016353 -0.0049582 -0.0050801 -0.0024896 0 -0.014702 0 -0.00050001 0 -0.00021065 0 0.21467
5.4375 -0.020336 -0.014387 -0.0091592 -0.0064877 0.0043534 -0.044978 -0.040435 -0.031801 -0.0098793 -0.010586 0.0086364 -37.606 -0.019757 0.00070365 0.0027815 -0.034808 0.0072112 -0.015456 -0.00093437 -0.0051082 -0.00015537 0 -0.015245 0 0.00039664 0 -5.9223e-05 0 0.24932
5.4414 -0.021552 -0.019175 -0.013387 -0.020766 -0.03093 -0.020108 -0.03176 -0.0093237 0.0025997 -0.017019 0.0042486 -37.006 -0.019732 0.0018036 0.0048017 -0.034794 0.0039588 -0.018529 0.0062631 -0.0082523 0.0028522 0 -0.015873 0 0.00049917 0 -0.00017183 0 0.34415
5.4453 -0.022362 -0.021452 -0.013281 -0.03033 -0.056468 0.0089127 -0.015879 0.010691 0.00016956 -0.02596 -0.011051 -36.4 -0.017912 0.0011227 0.0059697 -0.036247 0.00070009 -0.022559 0.0098584 -0.011917 0.0035516 0 -0.016246 0 -0.00024195 0 -0.00015737 0 0.43278
5.4492 -0.020758 -0.020657 -0.007924 -0.029941 -0.056821 0.024907 -0.0027482 0.016871 -0.013908 -0.030779 -0.025278 -35.793 -0.014846 -0.00073195 0.004443 -0.038625 -0.001861 -0.023476 0.006366 -0.012888 0.00099704 0 -0.016059 0 -0.001296 0 0.00013837 0 0.45148
5.4531 -0.016514 -0.017934 -0.0011654 -0.022355 -0.034282 0.01797 0.00039381 0.0080593 -0.027807 -0.026432 -0.027561 -35.195 -0.012766 -0.0025226 0.00040484 -0.040577 -0.0029183 -0.019757 -0.0011472 -0.0099448 -0.0027118 0 -0.015403 0 -0.0019245 0 0.00044652 0 0.37786
5.457 -0.01178 -0.014745 0.001222 -0.014382 -0.0057958 -0.0085085 -0.0070627 -0.006721 -0.031484 -0.013441 -0.016302 -34.61 -0.013208 -0.0029131 -0.0036703 -0.041066 -0.00196 -0.013633 -0.0059555 -0.0047232 -0.0042641 0 -0.014755 0 -0.0016969 0 0.00036888 0 0.24911
5.4609 -0.0094353 -0.012022 -0.0036973 -0.010563 0.010116 -0.039955 -0.020092 -0.016857 -0.024874 0.0012873 -0.00048726 -34.031 -0.015439 -0.0013603 -0.0049285 -0.040182 0.00068544 -0.0090099 -0.0038775 -0.00033755 -0.0020199 0 -0.014567 0 -0.00080078 0 -0.0001719 0 0.14599
5.4648 -0.010739 -0.010353 -0.013416 -0.010402 0.0057481 -0.059104 -0.032002 -0.019143 -0.016931 0.0082965 0.0069376 -33.443 -0.017348 0.0012481 -0.0025498 -0.03894 0.0038155 -0.0082671 0.0030649 0.00087241 0.0027663 0 -0.014828 0 7.4084e-05 0 -0.00080575 0 0.14689
5.4688 -0.014374 -0.010425 -0.02175 -0.010989 -0.012867 -0.05573 -0.037941 -0.01891 -0.01698 0.002056 -0.0014262 -32.843 -0.017702 0.0030372 0.0015648 -0.038301 0.0060583 -0.010812 0.0087784 -0.001339 0.0073441 0 -0.015077 0 0.00021639 0 -0.001046 0 0.2761
5.4727 -0.017677 -0.012763 -0.023444 -0.0114 -0.032707 -0.032237 -0.036156 -0.02281 -0.026343 -0.0145 -0.022012 -32.24 -0.017265 0.0026721 0.0044299 -0.038392 0.0067626 -0.014361 0.0087434 -0.0054423 0.0099048 0 -0.014877 0 -0.00058344 0 -0.00073505 0 0.47887
5.4766 -0.0188 -0.016854 -0.017823 -0.013831 -0.043124 -0.0021604 -0.027622 -0.030834 -0.037361 -0.031176 -0.042555 -31.652 -0.017595 0.00073993 0.0043678 -0.038634 0.0062539 -0.017322 0.0037995 -0.009409 0.010646 0 -0.014286 0 -0.001849 0 -0.0001534 0 0.64389
5.4805 -0.017871 -0.020792 -0.0087024 -0.020268 -0.04068 0.0176 -0.015408 -0.035626 -0.040032 -0.037144 -0.050016 -31.083 -0.01901 -0.00047236 0.002021 -0.038595 0.0052319 -0.019839 -0.0011881 -0.011817 0.010676 0 -0.01383 0 -0.0027329 0 0.0002963 0 0.66508
5.4844 -0.016312 -0.02228 -0.0010837 -0.028544 -0.028047 0.016553 -0.0040256 -0.029688 -0.030167 -0.028386 -0.03863 -30.523 -0.020088 0.0010794 -0.00066766 -0.038673 0.0039685 -0.022725 -0.0020674 -0.012225 0.010257 0 -0.013988 0 -0.0026219 0 0.00047474 0 0.50776
5.4883 -0.015257 -0.020431 0.0023967 -0.032569 -0.010697 -0.0032381 0.0019619 -0.013261 -0.012539 -0.010486 -0.01329 -29.956 -0.019335 0.0051872 -0.0022477 -0.039828 0.0021867 -0.025683 0.0011136 -0.010977 0.0084714 0 -0.014695 0 -0.0015844 0 0.0005532 0 0.23742
5.4922 -0.014695 -0.016751 0.0025092 -0.027309 0.0049438 -0.02856 0.00016816 0.0048232 0.0027306 0.0052289 0.013171 -29.374 -0.017104 0.0092968 -0.0026139 -0.042533 -0.00022391 -0.026909 0.0048488 -0.0088086 0.0046992 0 -0.015387 0 -0.00030676 0 0.00070184 0 -0.0097955
5.4961 -0.014026 -0.014174 0.0017322 -0.014024 0.012104 -0.043416 -0.0079561 0.014009 0.0069743 0.0092275 0.026806 -28.787 -0.01549 0.010613 -0.0024497 -0.04589 -0.00246 -0.024646 0.0058567 -0.0064225 0.00017089 0 -0.01554 0 0.00043567 0 0.00080294 0 -0.10052
5.5 -0.0132 -0.014782 0.0018474 -0.00049651 0.0056717 -0.039119 -0.017747 0.010034 -0.0020934 -0.00042343 0.019853 -28.21 -0.016144 0.0085111 -0.0022369 -0.047893 -0.0029923 -0.019211 0.0038721 -0.0041208 -0.0023996 0 -0.015167 0 0.0003504 0 0.00054914 0 0.020525
5.5039 -0.013065 -0.018103 0.0030013 0.0045381 -0.013803 -0.019451 -0.024258 -0.0028636 -0.019876 -0.017658 -0.0049654 -27.651 -0.018351 0.0049406 -0.0019599 -0.046836 -0.00076363 -0.01343 0.0011338 -0.0017319 -0.001143 0 -0.014759 0 -0.00021799 0 -0.00015095 0 0.29686
5.5078 -0.014483 -0.021475 0.0045662 -0.0019247 -0.037585 0.0024977 -0.025338 -0.016345 -0.03795 -0.032871 -0.035371 -27.102 -0.01959 0.0024351 -0.0015622 -0.042821 0.0036228 -0.010859 -0.00031023 0.00095354 0.0028573 0 -0.014742 0 -0.00065557 0 -0.00091746 0 0.58779
5.5117 -0.017134 -0.022155 0.0063116 -0.015131 -0.051968 0.01335 -0.022355 -0.023739 -0.048206 -0.038628 -0.055653 -26.549 -0.018162 0.0017478 -0.0013067 -0.038036 0.0079216 -0.013187 -0.0004316 0.0034939 0.0059719 0 -0.015031 0 -0.00062565 0 -0.001143 0 0.74199
5.5156 -0.019351 -0.019354 0.0083516 -0.026722 -0.046997 0.0078632 -0.018173 -0.022191 -0.046124 -0.033065 -0.055222 -25.988 -0.015137 0.0015215 -0.0014652 -0.035393 0.0096563 -0.018964 -0.00052062 0.0046092 0.0049606 0 -0.015141 0 -0.00030975 0 -0.00056579 0 0.67707
5.5195 -0.019342 -0.014585 0.0099862 -0.03112 -0.024592 -0.0088479 -0.014509 -0.011379 -0.032359 -0.019772 -0.034809 -25.425 -0.013443 0.00027065 -0.0017623 -0.036425 0.0078364 -0.024642 -0.0011925 0.0030219 -7.4173e-05 0 -0.014761 0 -0.000154 0 0.000393 0 0.42278
5.5234 -0.016742 -0.010309 0.009087 -0.028654 0.0012072 -0.025964 -0.011173 0.0072349 -0.012369 -0.0052319 -0.0061991 -24.868 -0.014901 -0.0015453 -0.0014172 -0.040097 0.0035727 -0.026992 -0.0015652 -0.0011672 -0.0054794 0 -0.014154 0 -0.00039316 0 0.00092348 0 0.10511
5.5273 -0.013083 -0.0082342 0.0033906 -0.023484 0.013406 -0.034325 -0.0075871 0.028619 0.0058722 0.0043669 0.014884 -24.32 -0.018265 -0.0017601 7.8874e-05 -0.043561 -0.00085487 -0.025011 -0.00049597 -0.005917 -0.0069566 0 -0.013936 0 -0.00081958 0 0.00054137 0 -0.12026
5.5313 -0.01067 -0.0086483 -0.0069457 -0.019244 0.0042154 -0.031271 -0.0045704 0.042939 0.01534 0.0056573 0.018328 -23.772 -0.020364 0.0010077 0.0022893 -0.044336 -0.0036037 -0.02013 0.0016951 -0.0084334 -0.0030957 0 -0.014433 0 -0.0010111 0 -0.0004367 0 -0.14959
5.5352 -0.010827 -0.010898 -0.017938 -0.016764 -0.019276 -0.020588 -0.0042032 0.039339 0.012989 -0.00073026 0.0052294 -23.218 -0.019237 0.0052533 0.0041136 -0.042221 -0.0042056 -0.014954 0.0031569 -0.0074246 0.0035499 0 -0.015273 0 -0.00077756 0 -0.001135 0 0.016365
5.5391 -0.012983 -0.014105 -0.02351 -0.015338 -0.040457 -0.0090305 -0.0078142 0.014229 0.00068496 -0.010728 -0.014158 -22.661 -0.016043 0.0073995 0.004813 -0.039366 -0.0032582 -0.011729 0.0023428 -0.0044216 0.0087108 0 -0.015682 0 -0.00037014 0 -0.00088913 0 0.27816
5.543 -0.015307 -0.017344 -0.019748 -0.015082 -0.045294 -0.0024971 -0.014309 -0.022814 -0.016355 -0.019069 -0.028154 -22.108 -0.013783 0.0051253 0.0046494 -0.038433 -0.0014712 -0.01146 -0.00022144 -0.0026634 0.0098664 0 -0.01523 0 -0.00023637 0 0.0001573 0 0.49813
5.5469 -0.01627 -0.019455 -0.0084838 -0.017188 -0.031796 -0.0038168 -0.020797 -0.052732 -0.032319 -0.022213 -0.031066 -21.565 -0.014223 -1.0292e-05 0.0043682 -0.040357 0.00088679 -0.013838 -0.0022689 -0.0042221 0.0078566 0 -0.014296 0 -0.000558 0 0.0011809 0 0.5792
5.5508 -0.015802 -0.019275 0.0030489 -0.021738 -0.010162 -0.012174 -0.025021 -0.059551 -0.042902 -0.020206 -0.025132 -21.029 -0.01624 -0.003521 0.0040965 -0.043576 0.0037055 -0.017601 -0.0020317 -0.0079165 0.0054342 0 -0.013761 0 -0.0010368 0 0.0014073 0 0.51453
5.5547 -0.015193 -0.016516 0.0068129 -0.025948 0.0053748 -0.023547 -0.027041 -0.042263 -0.045923 -0.016159 -0.016679 -20.492 -0.01727 -0.0019835 0.0030116 -0.04537 0.0064386 -0.021076 -7.5171e-05 -0.010136 0.004383 0 -0.01419 0 -0.0011595 0 0.00075768 0 0.37919
5.5586 -0.015946 -0.012525 -0.00037813 -0.025536 0.0060819 -0.032082 -0.028349 -0.015578 -0.041062 -0.013698 -0.010654 -19.953 -0.016192 0.003635 0.00035939 -0.044158 0.008017 -0.022851 0.0012813 -0.0080878 0.0039838 0 -0.015279 0 -0.00070421 0 -0.00016745 0 0.27287
5.5625 -0.018535 -0.0098634 -0.014478 -0.018584 -0.0070006 -0.032648 -0.029351 0.001727 -0.029804 -0.014371 -0.0080675 -19.424 -0.014479 0.008624 -0.003195 -0.040778 0.0074913 -0.022484 0.00046672 -0.0025772 0.002122 0 -0.016113 0 -3.6347e-06 0 -0.00070691 0 0.25451
5.5664 -0.021957 -0.010599 -0.026983 -0.0081775 -0.025543 -0.023862 -0.028119 0.0011438 -0.01567 -0.016971 -0.007396 -18.912 -0.014386 0.0087194 -0.0055248 -0.037695 0.0048117 -0.020791 -0.0015037 0.0023765 -0.0022363 0 -0.015981 0 0.00030296 0 -0.00073625 0 0.3118
5.5703 -0.024298 -0.014556 -0.030747 -0.00079407 -0.039778 -0.0096422 -0.022197 -0.010673 -0.0037647 -0.019007 -0.0073574 -18.414 -0.016218 0.0039249 -0.004726 -0.036866 0.0009938 -0.019324 -0.0018954 0.0029097 -0.0076602 0 -0.015001 0 -0.00018304 0 -0.00068255 0 0.38158
5.5742 -0.023873 -0.019092 -0.024485 -0.0013438 -0.043383 0.0023987 -0.011964 -0.019866 0.0011405 -0.018778 -0.0079528 -17.91 -0.017797 -0.0016548 -0.0010417 -0.038166 -0.0024786 -0.019253 0.0008702 -0.0013485 -0.011238 0 -0.013961 0 -0.0012647 0 -0.00098968 0 0.40052
5.5781 -0.020287 -0.020816 -0.012946 -0.0091412 -0.03547 0.0053683 -0.0020387 -0.018072 -0.002677 -0.016255 -0.0093306 -17.384 -0.01689 -0.0037387 0.0029861 -0.039714 -0.0044646 -0.020478 0.0051849 -0.0070608 -0.010934 0 -0.013589 0 -0.0022995 0 -0.0016006 0 0.34776
5.582 -0.014793 -0.018009 -0.0032182 -0.018478 -0.020202 -0.0024702 0.0013824 -0.0083017 -0.01235 -0.012459 -0.010594 -16.837 -0.014026 -0.0016973 0.0045577 -0.039716 -0.004552 -0.021802 0.0072584 -0.010269 -0.0071485 0 -0.01394 0 -0.0027066 0 -0.0019793 0 0.25239
5.5859 -0.0097255 -0.011861 -0.00029321 -0.023345 -0.0050126 -0.016395 -0.0045158 9.5112e-05 -0.02168 -0.0084815 -0.010459 -16.29 -0.012501 0.0013635 0.0030584 -0.038123 -0.0029131 -0.022072 0.0044386 -0.0098421 -0.002211 0 -0.01446 0 -0.0023816 0 -0.0016439 0 0.16776
5.5898 -0.0071998 -0.0056329 -0.004771 -0.022118 0.0023939 -0.028096 -0.016216 0.00095026 -0.02487 -0.0052919 -0.0091528 -15.768 -0.015211 0.0021128 0.0005729 -0.036624 -3.6167e-05 -0.021276 -0.0021895 -0.0080469 0.0015286 0 -0.014592 0 -0.0016858 0 -0.00067756 0 0.13656
5.5938 -0.0077978 -0.0024898 -0.013392 -0.018209 -0.0021045 -0.030779 -0.0259 -0.0043804 -0.020394 -0.004143 -0.0090902 -15.272 -0.021385 0.00040248 -7.4099e-05 -0.037041 0.0033224 -0.020528 -0.008405 -0.0078552 0.0032622 0 -0.014299 0 -0.0010821 0 0.00028545 0 0.17084
5.5977 -0.01013 -0.0037093 -0.021131 -0.016454 -0.016079 -0.023165 -0.027173 -0.01094 -0.012256 -0.0064212 -0.012927 -14.784 -0.026693 -0.00086933 0.0020854 -0.03964 0.0060937 -0.020936 -0.010204 -0.0097823 0.0037639 0 -0.014015 0 -0.00077962 0 0.00058869 0 0.2537
5.6016 -0.011764 -0.0083496 -0.023438 -0.018771 -0.031011 -0.010037 -0.019897 -0.016578 -0.0074773 -0.012428 -0.020487 -14.283 -0.026923 0.00084675 0.0053541 -0.042874 0.0071616 -0.022421 -0.0069611 -0.011449 0.0042336 0 -0.014147 0 -0.00067913 0 0.00010486 0 0.35277
5.6055 -0.011044 -0.014188 -0.018133 -0.02291 -0.037033 0.00063302 -0.010119 -0.023228 -0.011204 -0.020141 -0.027703 -13.768 -0.021848 0.0047362 0.0069954 -0.044724 0.0060068 -0.023707 -0.0017009 -0.010256 0.0051659 0 -0.014659 0 -0.00059169 0 -0.0006817 0 0.43264
5.6094 -0.008492 -0.018935 -0.0067839 -0.024955 -0.029383 0.0021118 -0.0052213 -0.032052 -0.022554 -0.025619 -0.029106 -13.257 -0.015536 0.0071819 0.0056247 -0.044375 0.0032307 -0.023533 0.001573 -0.0063914 0.0061258 0 -0.015148 0 -0.00046296 0 -0.0011025 0 0.46257
5.6133 -0.0065942 -0.020991 0.0051948 -0.022881 -0.011954 -0.0074102 -0.0082672 -0.03893 -0.034208 -0.025417 -0.02208 -12.765 -0.012768 0.0053666 0.0021496 -0.042741 0.0003337 -0.021932 0.0010276 -0.003018 0.0063181 0 -0.015284 0 -0.00038951 0 -0.00083376 0 0.42422
5.6172 -0.0079311 -0.019786 0.010796 -0.017921 0.0050264 -0.023571 -0.016032 -0.036681 -0.036616 -0.01928 -0.0092536 -12.288 -0.014947 0.00022076 -0.0013198 -0.04146 -0.0012767 -0.020285 -0.0019772 -0.0033302 0.005264 0 -0.015124 0 -0.00046022 0 -8.0794e-05 0 0.32244
5.6211 -0.012998 -0.016007 0.005706 -0.012973 0.011766 -0.037709 -0.021985 -0.022793 -0.024685 -0.010728 0.0030271 -11.805 -0.019254 -0.0043242 -0.0031828 -0.041403 -0.0012883 -0.020038 -0.0044892 -0.0073446 0.0031004 0 -0.015007 0 -0.00062549 0 0.00067125 0 0.19257
5.625 -0.019483 -0.011657 -0.0080076 -0.010007 0.0052219 -0.041314 -0.021529 -0.0045209 -0.0026227 -0.0047968 0.0087602 -11.296 -0.021597 -0.0050459 -0.0029961 -0.042038 -0.00059963 -0.02129 -0.004453 -0.011634 0.00052721 0 -0.015167 0 -0.00073273 0 0.00105 0 0.093273
5.6289 -0.023725 -0.0094282 -0.022202 -0.0089444 -0.009495 -0.031068 -0.015323 0.005192 0.016983 -0.0047031 0.0055642 -10.768 -0.020317 -0.0023739 -0.00087758 -0.042141 -0.00038704 -0.022654 -0.0019594 -0.012356 -0.0014108 0 -0.015506 0 -0.00067136 0 0.00098957 0 0.080525
5.6328 -0.023328 -0.011232 -0.027837 -0.0086103 -0.023201 -0.011553 -0.0083854 -0.0015358 0.020401 -0.010116 -0.0049667 -10.248 -0.0172 0.00033978 0.0030613 -0.041057 -0.00093956 -0.022548 0.0013927 -0.008708 -0.0016948 0 -0.015737 0 -0.00046375 0 0.00063936 0 0.17458
5.6367 -0.018951 -0.016639 -0.0217 -0.008303 -0.028786 0.0066293 -0.0060793 -0.019912 0.0022846 -0.018129 -0.019101 -9.7599 -0.015208 0.0003585 0.0082672 -0.039308 -0.0013404 -0.020692 0.0039782 -0.0035329 9.7259e-05 0 -0.015724 0 -0.00021896 0 0.00017228 0 0.34131
5.6406 -0.013886 -0.022578 -0.0092369 -0.0083126 -0.025105 0.012904 -0.010188 -0.035683 -0.029143 -0.025586 -0.032748 -9.2974 -0.015527 -0.0017677 0.012896 -0.038048 -0.00032857 -0.018375 0.0050635 -0.00059048 0.0032846 0 -0.015617 0 -2.1603e-05 0 -0.00030068 0 0.50428
5.6445 -0.011737 -0.024979 -0.00062773 -0.0091902 -0.016597 0.0033963 -0.017853 -0.03695 -0.055796 -0.030521 -0.042013 -8.8319 -0.016796 -0.0030834 0.014109 -0.037966 0.0024117 -0.017247 0.0047172 -0.0011913 0.0061941 0 -0.015653 0 0.00011781 0 -0.00068841 0 0.58456
5.6484 -0.013935 -0.021554 -0.0028272 -0.01094 -0.0097702 -0.016326 -0.023802 -0.024202 -0.060898 -0.031895 -0.043434 -8.3388 -0.016937 -0.001622 0.010018 -0.038683 0.0056999 -0.017819 0.0033194 -0.0033547 0.0071363 0 -0.015838 0 0.0002178 0 -0.00088517 0 0.54563
5.6523 -0.018822 -0.013705 -0.01402 -0.013131 -0.0091993 -0.034601 -0.024053 -0.0097228 -0.040349 -0.028867 -0.03531 -7.8227 -0.015366 0.0013169 0.0017666 -0.03917 0.007572 -0.019085 0.0013611 -0.0040616 0.0056858 0 -0.015887 0 0.00026849 0 -0.00083545 0 0.41504
5.6563 -0.022824 -0.0059599 -0.025183 -0.015613 -0.015143 -0.040968 -0.018501 -0.0071238 -0.0060961 -0.021188 -0.019749 -7.3137 -0.013368 0.00244 -0.0064706 -0.038731 0.0066825 -0.019552 -0.00047498 -0.0021902 0.0031745 0 -0.015518 0 0.00024601 0 -0.00062651 0 0.26832
5.6602 -0.022775 -0.0031141 -0.027468 -0.018701 -0.023578 -0.032423 -0.010802 -0.02032 0.021354 -0.010657 -0.0032198 -6.8405 -0.012538 -5.2237e-06 -0.010131 -0.03763 0.0032649 -0.018624 -0.0014494 0.00072053 0.0017799 0 -0.014788 0 0.00017766 0 -0.00046641 0 0.18425
5.6641 -0.017866 -0.007026 -0.019175 -0.022358 -0.028439 -0.014549 -0.0058216 -0.040966 0.02627 -0.001736 0.0061956 -6.4031 -0.013197 -0.004119 -0.0075421 -0.036839 -0.0010549 -0.017021 -0.001297 0.0023628 0.0028141 0 -0.014126 0 0.00015906 0 -0.00052148 0 0.19925
5.668 -0.010132 -0.015363 -0.0066376 -0.025261 -0.025202 0.0026522 -0.0064486 -0.055411 0.0075598 0.00029382 0.0037491 -5.9733 -0.014397 -0.0059507 -0.0010008 -0.037184 -0.0043258 -0.015978 -0.00065024 0.0020349 0.0056457 0 -0.01398 0 0.00027439 0 -0.00076098 0 0.28916
5.6719 -0.0033527 -0.023156 0.0012152 -0.02509 -0.014098 0.010843 -0.011889 -0.054474 -0.021528 -0.0070574 -0.0084621 -5.52 -0.015227 -0.0033253 0.0052851 -0.038649 -0.0053404 -0.016135 -0.00071522 0.0010643 0.0082251 0 -0.014411 0 0.00049323 0 -0.00098122 0 0.3888
5.6758 -0.0010239 -0.026009 -0.00041303 -0.020295 -0.00080318 0.007356 -0.018473 -0.038565 -0.042998 -0.020967 -0.022548 -5.0356 -0.015776 0.0019022 0.0084884 -0.040408 -0.004014 -0.01721 -0.0022534 0.0010657 0.0087557 0 -0.015024 0 0.00066548 0 -0.0010081 0 0.43526
5.6797 -0.004448 -0.022739 -0.0096673 -0.011914 0.0066206 -0.004606 -0.022279 -0.015996 -0.045749 -0.03433 -0.030042 -4.539 -0.01673 0.0054658 0.0087687 -0.04147 -0.0010708 -0.018588 -0.0047471 0.002096 0.0070178 0 -0.015321 0 0.00064313 0 -0.00088292 0 0.40624
5.6836 -0.011897 -0.015808 -0.02088 -0.0036378 0.0031524 -0.018512 -0.021655 0.0022793 -0.031363 -0.040001 -0.027405 -4.0562 -0.018253 0.0046617 0.0080721 -0.041402 0.002473 -0.01998 -0.0066334 0.0027244 0.0042331 0 -0.015148 0 0.00041848 0 -0.00083053 0 0.32943
5.6875 -0.019391 -0.0095212 -0.029246 0.0003402 -0.0091884 -0.027735 -0.0179 0.0075559 -0.011219 -0.035194 -0.017714 -3.5975 -0.019568 0.00083435 0.0077341 -0.040562 0.0056162 -0.021388 -0.0065544 0.001838 0.0017843 0 -0.014818 0 0.00013983 0 -0.0010224 0 0.2593
5.6914 -0.022836 -0.0073796 -0.03308 -0.0018143 -0.022258 -0.028138 -0.013858 -0.0034051 0.0017975 -0.022858 -0.0076168 -3.1536 -0.019727 -0.0020103 0.0074132 -0.039746 0.0074706 -0.022526 -0.0045539 7.6694e-05 0.00014568 0 -0.014799 0 -1.5988e-05 0 -0.0013636 0 0.23932
5.6953 -0.020417 -0.010217 -0.032708 -0.0082747 -0.02753 -0.019675 -0.011734 -0.026444 0.00095448 -0.0093159 -0.0023824 -2.7089 -0.018641 -0.0010763 0.0061819 -0.039562 0.0074062 -0.02261 -0.0021028 -0.00078742 -0.00099443 0 -0.015257 0 8.4151e-06 0 -0.0015333 0 0.2752
5.6992 -0.013766 -0.016019 -0.02852 -0.01485 -0.02241 -0.006675 -0.011886 -0.050159 -0.011506 -0.00032694 -0.0029611 -2.2574 -0.017135 0.0026289 0.004212 -0.040003 0.0053517 -0.021044 -0.00085707 9.6657e-05 -0.0017955 0 -0.015876 0 0.00011786 0 -0.0012705 0 0.33501
5.7031 -0.0070123 -0.021235 -0.020837 -0.017845 -0.011929 0.0037558 -0.013261 -0.060189 -0.02681 0.0015933 -0.0067341 -1.8042 -0.016032 0.00544 0.0029528 -0.040505 0.002034 -0.018401 -0.0012261 0.0014702 -0.0017504 0 -0.016112 0 0.00015633 0 -0.00064729 0 0.37262
5.707 -0.0042256 -0.022715 -0.011433 -0.016318 -0.0043371 0.0052533 -0.014714 -0.047525 -0.035044 -0.0026617 -0.010476 -1.3558 -0.01542 0.0047379 0.0035176 -0.040418 -0.0011653 -0.016521 -0.0020367 0.0011212 -0.00028407 0 -0.015652 0 1.2186e-05 0 -5.8004e-05 0 0.35729
5.7109 -0.0068968 -0.019308 -0.0041554 -0.012253 -0.0043484 -0.0039551 -0.015866 -0.01611 -0.0306 -0.010255 -0.012732 -0.91152 -0.014983 0.0015933 0.0051132 -0.039571 -0.0028092 -0.017209 -0.0016119 -0.0016616 0.0022081 0 -0.014688 0 -0.00035754 0 9.0828e-05 0 0.2914
5.7148 -0.013166 -0.01244 -0.0029546 -0.0088979 -0.0098951 -0.019468 -0.016892 0.017037 -0.015324 -0.017935 -0.014063 -0.46554 -0.014921 -0.00020349 0.0054331 -0.038506 -0.0021512 -0.020523 0.00067941 -0.0049487 0.0042 0 -0.013784 0 -0.00095488 0 -0.00027426 0 0.20871
5.7188 -0.019221 -0.0054484 -0.0086735 -0.0087328 -0.015028 -0.032972 -0.01781 0.031527 0.0020967 -0.022927 -0.015722 -0.016048 -0.01611 0.002176 0.0028645 -0.038163 0.00043793 -0.024266 0.0037632 -0.005795 0.0042195 0 -0.013456 0 -0.0017224 0 -0.00082656 0 0.15675
5.7227 -0.02175 -0.0019223 -0.017758 -0.012376 -0.015937 -0.037192 -0.018228 0.017371 0.010723 -0.023564 -0.018348 0.43133 -0.019 0.0076646 -0.0016694 -0.039182 0.0036433 -0.025463 0.0056747 -0.0032448 0.0023282 0 -0.01383 0 -0.0024626 0 -0.0011174 0 0.17268
5.7266 -0.019739 -0.0038033 -0.024487 -0.018665 -0.014286 -0.030185 -0.017762 -0.017524 0.0040513 -0.019993 -0.021559 0.8696 -0.022398 0.011878 -0.0051981 -0.041309 0.0058846 -0.022755 0.0051612 0.00030054 0.00032454 0 -0.014607 0 -0.0028196 0 -0.00095336 0 0.26262
5.7305 -0.014628 -0.010223 -0.024992 -0.02533 -0.014808 -0.016079 -0.016517 -0.052354 -0.015118 -0.014496 -0.024252 1.2987 -0.023763 0.010775 -0.0052087 -0.043401 0.0061192 -0.017686 0.0027319 0.00099084 0.00023451 0 -0.015332 0 -0.002453 0 -0.00053602 0 0.39318
5.7344 -0.0091448 -0.01783 -0.019661 -0.029738 -0.019763 -0.002093 -0.014963 -0.067313 -0.035405 -0.010612 -0.025041 1.7258 -0.021243 0.004225 -0.0018304 -0.044166 0.0043435 -0.01367 0.00029554 -0.0028257 0.0023971 0 -0.015715 0 -0.0013447 0 -0.0002455 0 0.50162
5.7383 -0.0058843 -0.022578 -0.012205 -0.029693 -0.025931 0.0056855 -0.013394 -0.055842 -0.043678 -0.011063 -0.022722 2.1571 -0.015653 -0.0035863 0.0023366 -0.043132 0.0015444 -0.013407 -0.00031333 -0.0086426 0.0049874 0 -0.015767 0 2.7323e-05 0 -0.00028051 0 0.52508
5.7422 -0.0063713 -0.022037 -0.006754 -0.024433 -0.027305 0.0049467 -0.01178 -0.026687 -0.033875 -0.015771 -0.01695 2.591 -0.01029 -0.0072646 0.0045079 -0.041109 -0.00086228 -0.016876 0.001251 -0.011584 0.0055228 0 -0.015683 0 0.00088904 0 -0.00049787 0 0.43727
5.7461 -0.010663 -0.016851 -0.0056896 -0.015533 -0.020984 -0.0027408 -0.010362 0.0040173 -0.01159 -0.021575 -0.0089417 3.0216 -0.0083834 -0.0042786 0.0039303 -0.039695 -0.0018062 -0.021528 0.0035812 -0.008563 0.0029928 0 -0.015609 0 0.00068324 0 -0.0006023 0 0.27137
5.75 -0.017255 -0.010361 -0.0093516 -0.0068515 -0.010519 -0.013356 -0.010299 0.022979 0.0092239 -0.024122 -0.0015623 3.4483 -0.010411 0.003214 0.0021014 -0.040091 -0.0011193 -0.024413 0.0045847 -0.0011374 -0.0013459 0 -0.015505 0 -0.00048684 0 -0.00049494 0 0.10997
[truncated: 289,881 more chars]
