# Supplementary material for: Dataset from dynamic shake-table testing of five full-scale single leaf and cavity URM walls subjected to out-of-plane two-way bending
Source: Data Brief. 2019 Mar 20;24:103854. doi: 10.1016/j.dib.2019.103854 (PMC6480314; doi:10.1016/j.dib.2019.103854)
Supplement: Multimedia component 2 [file mmc2.zip › DATA/CS-010-RR/Test11.txt]

0 0.0021187 3.3808e-05 0.00079894 0.004376 -0.0063061 0.0086234 -0.00035141 -0.00082326 -0.0016024 0.0006649 0.004731 -0.19315 -0.0021628 -0.0041811 0.0038375 -0.00081858 -0.0038177 0.00043248 0.0029267 0.0084163 -0.0034283 0 -0.014659 0 -0.00076152 0 -0.00080716 0 0.016222
0.003906 0.00098653 0.00032056 0.0023314 0.0031199 -0.003754 0.0084552 -0.0002297 0.0014364 -0.00068064 -0.0020869 -0.0019539 -0.18835 -0.0021337 -0.0097337 0.0042543 0.0029507 -0.0033542 0.0014074 0.00291 0.0056661 -0.0028226 0 -0.014398 0 -0.00091513 0 -0.0012935 0 0.02234
0.007813 -0.00033526 0.0008762 0.003175 0.0013126 -0.00087018 0.0056088 -0.00041793 0.0025009 -0.00054316 -0.0031872 -0.006312 -0.18136 -0.0017456 -0.010552 0.0042369 0.006 -0.0024498 -0.00011863 0.0030761 0.0022631 -0.0022047 0 -0.014105 0 -0.0011585 0 -0.0014684 0 0.020648
0.011719 -0.00056149 0.0013001 0.0034084 -0.0005572 0.0012045 0.0007764 -0.001287 0.0015346 -0.0010097 -0.002055 -0.0059159 -0.18113 -0.0003813 -0.0049177 0.0039516 0.006576 -0.0019092 -0.0026223 0.0033779 -0.00096182 -0.0020453 0 -0.013914 0 -0.0011963 0 -0.0011201 0 0.012187
0.015625 0.00059723 0.0012183 0.0033084 -0.0025151 0.0021523 -0.0047441 -0.002859 -0.000557 -0.0010528 0.0002271 -0.0017427 -0.19101 0.0016684 0.0034314 0.0041524 0.0045726 -0.0023542 -0.0040569 0.0030004 -0.0033783 -0.0017694 0 -0.013808 0 -0.00089392 0 -0.00037648 0 0.0013989
0.019531 0.0021557 0.00061467 0.0029453 -0.0047167 0.0024004 -0.0096261 -0.0045126 -0.0018467 0.00023475 0.0017035 0.0025136 -0.20693 0.0031828 0.0083191 0.0053753 0.0014873 -0.0035914 -0.0037532 0.0012981 -0.0045814 -0.00097542 0 -0.01372 0 -0.00047668 0 0.00033416 0 -0.0063733
0.023438 0.0026818 -0.00014229 0.0021874 -0.0067563 0.0024827 -0.012658 -0.0052241 -0.0010734 0.0028154 0.00097602 0.0033123 -0.22071 0.0029963 0.0066364 0.0069357 -0.00093058 -0.0047252 -0.0029116 -0.001123 -0.0045872 -0.00024857 0 -0.013694 0 -0.00040041 0 0.00060884 0 -0.0077442
0.027344 0.0014843 -0.00060296 0.0010534 -0.0075764 0.0024936 -0.012821 -0.0043081 0.0012305 0.0056232 -0.0017446 2.8823e-05 -0.22555 0.0010084 0.0010418 0.0070926 -0.0020377 -0.0049396 -0.0031649 -0.002436 -0.0038834 -0.00055412 0 -0.013894 0 -0.00095428 0 0.00039057 0 -0.0029074
0.03125 -0.0008498 -0.00061243 -7.7029e-05 -0.0062913 0.0021169 -0.0097585 -0.0020628 0.0031871 0.007146 -0.0047382 -0.0046547 -0.22018 -0.0017403 -0.0028212 0.004558 -0.0024581 -0.0042259 -0.0046774 -0.0010246 -0.0031231 -0.0018723 0 -0.014419 0 -0.0019315 0 -1.1921e-05 0 0.0049732
0.035156 -0.0029464 -0.00043703 -0.00071976 -0.0031834 0.001125 -0.0044072 0.00032017 0.0031524 0.0061928 -0.005966 -0.0070069 -0.20991 -0.003914 -0.0018549 -5.1713e-05 -0.0030876 -0.0033756 -0.0057992 0.0028593 -0.0026868 -0.0026899 0 -0.015113 0 -0.0026918 0 -0.00022536 0 0.012167
0.039063 -0.003661 -0.00053498 -0.0007758 0.00022684 -0.00021361 0.0010553 0.0016056 0.0010018 0.0024613 -0.0044988 -0.0052156 -0.20352 -0.0047773 0.0017147 -0.0044006 -0.004077 -0.0032566 -0.0047628 0.006854 -0.0025313 -0.0011707 0 -0.015611 0 -0.0026154 0 -0.00015569 0 0.016858
0.042969 -0.0027774 -0.0011647 -0.00070888 0.0023168 -0.0012672 0.0043738 0.0014216 -0.0019113 -0.0032055 -0.0011646 -0.00062241 -0.20721 -0.0043728 0.0030452 -0.0062637 -0.004796 -0.0040554 -0.0017734 0.0081466 -0.0024313 0.0029225 0 -0.015637 0 -0.0015925 0 -5.5501e-05 0 0.019878
0.046875 -0.00096545 -0.002151 -0.0011699 0.0027367 -0.0016114 0.0047868 0.00042472 -0.0038825 -0.0089097 0.0020174 0.0036398 -0.21943 -0.0030531 3.4742e-05 -0.0053203 -0.0046547 -0.0051709 0.00071222 0.0057255 -0.002266 0.0074278 0 -0.015273 0 -0.00013237 0 -0.00025107 0 0.02315
0.050781 0.00076653 -0.002987 -0.0024095 0.0026785 -0.0014777 0.0036009 -0.00039198 -0.0039609 -0.012259 0.0031919 0.0052645 -0.23139 -0.0010509 -0.0042458 -0.0031998 -0.0037859 -0.0058027 4.1441e-05 0.0012177 -0.0019891 0.0091274 0 -0.014928 0 0.001007 0 -0.00078281 0 0.027068
0.054688 0.0016159 -0.0031752 -0.0040414 0.003668 -0.0015989 0.0030457 -0.00055752 -0.0022207 -0.011422 0.0018681 0.0043912 -0.23401 0.0014492 -0.0046599 -0.0018092 -0.002854 -0.0056385 -0.0040565 -0.0025066 -0.001383 0.0063282 0 -0.014973 0 0.0013606 0 -0.0013017 0 0.029
0.058594 0.0012563 -0.0025409 -0.0053424 0.0059539 -0.0025198 0.0042511 -0.00033803 0.00064371 -0.0062952 -0.00080902 0.0030272 -0.22612 0.003979 0.00044015 -0.0016634 -0.0022822 -0.0050186 -0.0088492 -0.0037415 -6.0871e-05 0.00053865 0 -0.015393 0 0.001024 0 -0.0013402 0 0.024439
0.0625 -9.5269e-05 -0.0013085 -0.0057428 0.0080465 -0.003957 0.0061451 -0.00020278 0.0037104 0.0010167 -0.0028378 0.0030177 -0.21598 0.0057625 0.0069512 -0.0018425 -0.0018127 -0.0045093 -0.010686 -0.0031927 0.0020605 -0.0043007 0 -0.015778 0 0.00045971 0 -0.00073554 0 0.010445
0.066406 -0.0017061 6.5917e-05 -0.0050481 0.0079284 -0.0048059 0.0063518 -0.00021899 0.0059012 0.007002 -0.0026521 0.0044266 -0.21367 0.0061812 0.0085899 -0.0014301 -0.00087905 -0.0043745 -0.0080221 -0.0029769 0.0042544 -0.004603 0 -0.01571 0 6.2924e-05 0 0.00016958 0 -0.010901
0.070313 -0.002546 0.0011526 -0.0033287 0.0048737 -0.0038755 0.003356 -8.1392e-05 0.0061032 0.0086321 -0.00012336 0.0056404 -0.2208 0.0052824 0.0029549 -0.00074439 0.00068284 -0.0044511 -0.0027252 -0.0044027 0.0051653 0.00017097 0 -0.015179 0 -0.00011452 0 0.00074777 0 -0.031909
0.074219 -0.0018174 0.0017298 -0.00079901 0.00020091 -0.00082738 -0.0020085 0.00028636 0.0037659 0.0052263 0.0033168 0.0049324 -0.22781 0.0037748 -0.0058996 -0.00096938 0.002423 -0.004464 0.0014534 -0.006686 0.0038323 0.0070163 0 -0.014622 0 -0.00027525 0 0.00056616 0 -0.042906
0.078125 0.00040538 0.0018272 0.0020919 -0.0037328 0.003396 -0.0071015 0.00034484 -0.00031399 -0.0010024 0.0055098 0.0020543 -0.2226 0.0024843 -0.011023 -0.0025966 0.0037863 -0.0043694 0.0018278 -0.0078018 0.00074595 0.011499 0 -0.014522 0 -0.00057737 0 -0.00026803 0 -0.03846
0.082031 0.0029775 0.0016607 0.0045679 -0.0053527 0.0070067 -0.0095471 -0.00061252 -0.0039329 -0.006217 0.0049011 -0.0014589 -0.20289 0.0018015 -0.0088889 -0.0044383 0.0046958 -0.0043551 -0.0013782 -0.0065875 -0.0021773 0.01089 0 -0.014941 0 -0.00095132 0 -0.0011846 0 -0.022075
0.085938 0.0043202 0.0015077 0.0058052 -0.0048492 0.0083946 -0.0089623 -0.0025079 -0.0046922 -0.0072948 0.0015961 -0.0034318 -0.18004 0.0016171 -0.0024093 -0.0044337 0.0054721 -0.004544 -0.005635 -0.0040107 -0.0029744 0.0059562 0 -0.015432 0 -0.0011962 0 -0.0015842 0 -0.0052842
0.089844 0.0035847 0.0015571 0.0055433 -0.0035421 0.0070603 -0.0068727 -0.0040839 -0.0018276 -0.0037339 -0.0025458 -0.0026585 -0.16964 0.0016731 0.0021527 -0.0015849 0.0061691 -0.0047776 -0.0082871 -0.0023524 -0.0013117 0.00013933 0 -0.015452 0 -0.0012124 0 -0.0012689 0 -0.00052541
0.09375 0.0014102 0.0017789 0.0044331 -0.002414 0.0038561 -0.0050661 -0.003742 0.0028724 0.0020875 -0.0049621 0.00026469 -0.17746 0.0018349 0.0012008 0.0028815 0.0061885 -0.0047443 -0.0082976 -0.003082 0.0010851 -0.0031583 0 -0.014882 0 -0.0010991 0 -0.00052346 0 -0.012011
0.097656 -0.00049083 0.0018966 0.0035697 -0.0013109 0.00041058 -0.0040122 -0.0010483 0.0060967 0.0064236 -0.0040352 0.0034395 -0.19455 0.0019928 -0.0031169 0.0063423 0.0048161 -0.0043156 -0.0063487 -0.0054503 0.001814 -0.0030076 0 -0.014165 0 -0.0010124 0 0.00018027 0 -0.031347
0.10156 -0.00071144 0.0015297 0.003446 0.00048516 -0.0018703 -0.0027443 0.0025255 0.0054312 0.0064664 -0.00028763 0.0050368 -0.20647 0.0018564 -0.0055378 0.0068796 0.0022463 -0.0037147 -0.0037746 -0.0071216 -9.42e-05 -0.001262 0 -0.013902 0 -0.00095772 0 0.00056927 0 -0.04219
0.10547 0.00065121 0.00046757 0.0033303 0.0030538 -0.0025888 -0.00011595 0.0045481 0.001303 0.0020344 0.0037783 0.0044997 -0.20762 0.0010935 -0.0031172 0.0047332 -8.0322e-05 -0.003325 -0.0016292 -0.0062386 -0.003206 -0.00064303 0 -0.014294 0 -0.00076801 0 0.00070743 0 -0.03174
0.10938 0.002075 -0.0011002 0.0018734 0.0053612 -0.0024471 0.0038889 0.0036284 -0.0031801 -0.0043304 0.0052486 0.0027434 -0.20578 -0.00018458 0.0020017 0.0018577 -0.0004684 -0.0033395 -0.00056292 -0.0030204 -0.0048058 -0.0023052 0 -0.014943 0 -0.00031462 0 0.00081043 0 -0.00099821
0.11328 0.001962 -0.0025925 -0.0014195 0.0060698 -0.0026096 0.0079816 0.00070541 -0.0044695 -0.00889 0.0027977 0.0012919 -0.21224 -0.001167 0.0050139 0.00014308 0.0014616 -0.003619 -0.0010455 0.00049968 -0.0032151 -0.0049493 0 -0.015236 0 0.00026964 0 0.00096704 0 0.03432
0.11719 6.9829e-05 -0.0033328 -0.0052544 0.0048233 -0.0037627 0.010517 -0.0016564 -0.0012041 -0.0089672 -0.0022887 0.0010564 -0.2278 -0.00082689 0.0033474 -1.4246e-05 0.0041779 -0.0038954 -0.0031935 0.0022519 0.00068874 -0.00617 0 -0.01494 0 0.0006202 0 0.0010582 0 0.0539
0.12109 -0.0022825 -0.0029595 -0.0072777 0.0026741 -0.0055168 0.010566 -0.0014776 0.0047501 -0.0046037 -0.0068768 0.0016908 -0.23983 0.0011076 -0.00096556 0.00035387 0.0054009 -0.0040741 -0.0062357 0.0017853 0.004089 -0.0047558 0 -0.014451 0 0.00043953 0 0.00093417 0 0.047047
0.125 -0.0034232 -0.001663 -0.0060585 0.0011659 -0.0065948 0.008241 0.00086005 0.0095591 0.0014204 -0.0080757 0.0019885 -0.23437 0.0036247 -0.0036213 -3.3e-06 0.0040977 -0.0042942 -0.0084418 0.00042106 0.0044799 -0.0018187 0 -0.014433 0 -0.00020891 0 0.00063091 0 0.02042
0.12891 -0.0028168 -8.0066e-05 -0.0025528 0.00092592 -0.0057334 0.0043034 0.002923 0.0099911 0.0053124 -0.0051957 0.00096931 -0.2115 0.0050221 -0.0024522 -0.0014612 0.0014286 -0.0046848 -0.0080718 -5.1938e-05 0.0016685 0.00029727 0 -0.015172 0 -0.00091341 0 0.00036538 0 -0.006811
0.13281 -0.0014367 0.0010822 0.00046364 0.0011078 -0.0026887 -0.00030235 0.0024302 0.0054954 0.0047252 -0.0001779 -0.0012468 -0.18765 0.0042384 0.00061856 -0.0033944 -0.00034574 -0.0051093 -0.0047647 0.0011138 -0.0020962 0.00030897 0 -0.016241 0 -0.001252 0 0.00029694 0 -0.01694
0.13672 -0.00070391 0.0014306 0.00069636 0.00020509 0.0014091 -0.0045746 -0.00057877 -0.0014937 0.0003365 0.0037832 -0.0035038 -0.18147 0.0017247 0.0018651 -0.004819 -2.5656e-05 -0.0052188 -5.129e-05 0.0031515 -0.0038939 -0.00071131 0 -0.016824 0 -0.0011506 0 0.00031187 0 -0.0063441
0.14063 -0.0010567 0.0010442 -0.0016404 -0.00254 0.0046956 -0.007489 -0.0035751 -0.0070669 -0.004615 0.0043936 -0.0045529 -0.19641 -0.00099181 -0.0002779 -0.0050571 0.0013894 -0.0048011 0.003701 0.0045651 -0.0023252 -0.00037355 0 -0.016411 0 -0.00091817 0 9.5072e-05 0 0.012637
0.14453 -0.0015706 0.00035476 -0.0039672 -0.0063973 0.0058182 -0.0083607 -0.0036 -0.0081494 -0.0066217 0.0016567 -0.0040598 -0.21741 -0.0026406 -0.0036598 -0.0039947 0.001758 -0.0040644 0.005113 0.0043792 0.0015582 0.0025324 0 -0.015244 0 -0.00091557 0 -0.00053646 0 0.021615
0.14844 -0.0010039 -0.00012608 -0.0036133 -0.0096391 0.0048787 -0.0074186 0.00016975 -0.0042665 -0.0044327 -0.0023715 -0.0027943 -0.22519 -0.0031256 -0.0046822 -0.002059 8.1675e-05 -0.0035291 0.0047433 0.0028588 0.0051525 0.0064573 0 -0.01412 0 -0.0011713 0 -0.0013619 0 0.010005
0.15234 0.00077359 -6.6328e-05 -0.00020324 -0.010704 0.003311 -0.0059124 0.0055279 0.0022105 8.0753e-05 -0.0051217 -0.0018393 -0.21433 -0.0031537 -0.001906 -0.00011111 -0.0022346 -0.0035853 0.0042707 0.0012604 0.0061998 0.0081131 0 -0.013714 0 -0.0013219 0 -0.0018565 0 -0.01756
0.15625 0.002421 0.00053914 0.0039812 -0.0090411 0.0027136 -0.0052849 0.0087899 0.007497 0.0034333 -0.0051529 -0.0015423 -0.19741 -0.003071 0.0026431 0.00086195 -0.0025057 -0.0041284 0.0047121 0.00090123 0.0042564 0.0053951 0 -0.014039 0 -0.00095508 0 -0.00163 0 -0.045164
0.16016 0.0022718 0.001358 0.005941 -0.0051616 0.003501 -0.0058874 0.0075532 0.0087305 0.0032751 -0.0028171 -0.0011928 -0.19152 -0.0022786 0.0055586 0.00039998 0.0006506 -0.0046304 0.0054362 0.0022037 0.00079212 -0.00038868 0 -0.014501 0 -5.0317e-05 0 -0.00081668 0 -0.057094
0.16406 -5.3053e-05 0.0018535 0.0044096 -0.00022114 0.0044598 -0.0064148 0.0025068 0.0057825 0.00020145 0.00028612 0.00023105 -0.20114 1.7457e-05 0.0052009 -0.00079607 0.0056786 -0.0045941 0.004955 0.0043169 -0.0019844 -0.005139 0 -0.014491 0 0.00089842 0 -3.1592e-05 0 -0.047962
0.16797 -0.0031036 0.0015519 0.00068679 0.0043763 0.003653 -0.0048192 -0.0030544 0.001263 -0.002862 0.0024605 0.0028841 -0.21456 0.0034793 0.0027871 -0.0010251 0.0090313 -0.0039725 0.0026953 0.0055795 -0.0026796 -0.0051177 0 -0.013944 0 0.0012164 0 0.00011317 0 -0.024503
0.17188 -0.0047031 0.0003577 -0.0026615 0.0072697 5.4696e-05 -0.00014357 -0.0055698 -0.0014441 -0.0032184 0.0028332 0.0055324 -0.21694 0.0062974 0.00067983 0.0011392 0.0079783 -0.0031838 -6.0771e-05 0.004628 -0.0016113 -2.2602e-06 0 -0.013371 0 0.00057409 0 -0.00047882 0 0.0010511
0.17578 -0.003745 -0.0012749 -0.003839 0.0075998 -0.0053456 0.0062713 -0.0036624 -0.00078216 -0.00077565 0.0015924 0.006258 -0.20627 0.0065191 -1.7814e-05 0.0053063 0.0028285 -0.0027401 -0.0011 0.0014916 -0.00049298 0.0067806 0 -0.01336 0 -0.00073276 0 -0.0013071 0 0.019957
0.17969 -0.0010886 -0.0025002 -0.0027953 0.0056227 -0.0099119 0.011382 0.00099752 0.0017692 0.0018052 -0.00034911 0.0039234 -0.19579 0.0039535 -6.264e-05 0.0089781 -0.0033696 -0.0028514 0.0007277 -0.0021457 -0.0011276 0.010722 0 -0.014011 0 -0.0019778 0 -0.0017057 0 0.031311
0.18359 0.0012224 -0.0025584 -0.00063568 0.0028935 -0.011053 0.012513 0.0049178 0.0029851 0.0014128 -0.0018862 -0.00074632 -0.20043 0.00072279 -0.00058271 0.0092134 -0.0073234 -0.0033362 0.0043173 -0.0039146 -0.0039854 0.0096243 0 -0.014825 0 -0.0025145 0 -0.0014073 0 0.039085
0.1875 0.00169 -0.0012891 0.0015314 0.0014367 -0.0080491 0.0092679 0.005196 0.00076786 -0.0026205 -0.0021626 -0.0053448 -0.22117 -0.00035477 -0.0014615 0.0051285 -0.0079549 -0.003845 0.0070713 -0.0024476 -0.0076821 0.0049475 0 -0.015137 0 -0.0022025 0 -0.0007423 0 0.045248
0.19141 0.00051461 0.00070323 0.0031062 0.0021965 -0.0026436 0.0037574 0.0015033 -0.0037966 -0.0074881 -0.00086028 -0.0071663 -0.24298 0.0017383 -0.0014693 -0.00097793 -0.0067543 -0.0041295 0.0069652 0.001461 -0.0098274 0.0002665 0 -0.014681 0 -0.0014485 0 -0.00031411 0 0.045378
0.19531 -0.00076219 0.0024039 0.0037349 0.0040278 0.0020784 -0.00097342 -0.0036607 -0.0070931 -0.008769 0.001644 -0.004865 -0.24834 0.0051468 0.00011045 -0.0051438 -0.0059452 -0.0041259 0.004104 0.0052596 -0.0087374 -0.0015788 0 -0.013799 0 -0.00087424 0 -0.0004565 0 0.031177
0.19922 -0.00069262 0.0030379 0.00311 0.0043915 0.0037738 -0.0029919 -0.0066419 -0.0059772 -0.0038676 0.004315 0.00067445 -0.23294 0.0066205 0.0023202 -0.0048393 -0.0063114 -0.0038714 0.00050147 0.0064557 -0.0047767 -0.00023721 0 -0.013124 0 -0.00088808 0 -0.00095888 0 -0.0014404
0.20313 0.00087488 0.0025376 0.0013964 0.0015095 0.0023878 -0.0024361 -0.0051797 -0.00063637 0.0056186 0.0058081 0.00676 -0.20868 0.0043205 0.0032413 -0.00099167 -0.0066757 -0.0034329 -0.0015537 0.0044474 -0.00025553 0.0025522 0 -0.013059 0 -0.001454 0 -0.0012796 0 -0.045076
0.20703 0.0027974 0.0014891 -0.00025699 -0.0037794 5.6816e-05 -0.00088663 -0.00010993 0.0052114 0.014525 0.0051147 0.010322 -0.19221 -0.00054615 0.0018779 0.0028963 -0.005366 -0.0029432 -0.0010551 0.00085201 0.0021265 0.0046208 0 -0.01349 0 -0.0021712 0 -0.0010322 0 -0.081239
0.21094 0.0036848 0.0006304 -0.00014618 -0.0082762 -0.00055077 5.2324e-05 0.0050589 0.0070992 0.017423 0.0022179 0.0095549 -0.19106 -0.0047109 -0.00078937 0.0037878 -0.0021617 -0.0026407 0.0014049 -0.0019446 0.0011393 0.0046793 0 -0.013962 0 -0.0025588 0 -0.00031297 0 -0.090156
0.21484 0.0029844 0.00032592 0.0024995 -0.0088688 0.0017559 -0.00024013 0.006565 0.0033259 0.012265 -0.0016894 0.0049189 -0.20007 -0.0055168 -0.0026898 0.0016008 0.0011595 -0.0027656 0.0044491 -0.0027383 -0.0022329 0.0025555 0 -0.014104 0 -0.0023437 0 0.00038696 0 -0.064261
0.21875 0.0012273 0.00041141 0.0062769 -0.0051791 0.0057767 -0.0013612 0.0031626 -0.0036927 0.0018047 -0.0047102 -0.0010354 -0.20967 -0.0028901 -0.002539 -0.0010388 0.0022108 -0.0033456 0.0068653 -0.0022554 -0.0056677 -0.0011374 0 -0.013911 0 -0.001593 0 0.00057643 0 -0.015473
0.22266 -0.00059102 0.00045638 0.0081594 -1.9354e-05 0.0087395 -0.0024585 -0.0028416 -0.0092934 -0.0081897 -0.005303 -0.0050225 -0.21563 0.00098155 -0.00078248 -0.001427 9.5675e-05 -0.0040873 0.0079535 -0.0021414 -0.0071871 -0.0051838 0 -0.01367 0 -0.00064756 0 0.0001257 0 0.03049
0.22656 -0.001807 0.00015136 0.0058562 0.0029028 0.0082378 -0.0027564 -0.0072034 -0.010036 -0.012618 -0.0032718 -0.004933 -0.2206 0.0036788 0.0012251 0.0007095 -0.0036292 -0.0045468 0.0074134 -0.0032583 -0.0062757 -0.0078809 0 -0.013653 0 8.0637e-05 0 -0.00066836 0 0.050375
0.23047 -0.0023829 -0.00050374 6.0233e-05 0.0021008 0.0039019 -0.001758 -0.0068931 -0.0059705 -0.010112 1.6546e-05 -0.0012262 -0.22768 0.0042829 0.0027468 0.0030891 -0.0059881 -0.0044812 0.0053474 -0.00492 -0.0037241 -0.0077048 0 -0.013888 0 0.00032716 0 -0.0013156 0 0.039197
0.23438 -0.0026107 -0.0012798 -0.0056283 -0.00051627 -0.0023399 0.00067106 -0.0023623 -0.00013194 -0.0035072 0.0024538 0.0031861 -0.23497 0.0034054 0.0042081 0.0031044 -0.0048088 -0.0040649 0.0025236 -0.0056866 -0.000685 -0.0045513 0 -0.014195 0 8.8433e-05 0 -0.0014597 0 0.013528
0.23828 -0.0026648 -0.0018878 -0.0073889 -0.0014765 -0.0075174 0.0041177 0.0028839 0.0039623 0.0023911 0.0025956 0.0047404 -0.23754 0.0019387 0.006292 0.00024323 -0.00039017 -0.0037426 0.0003843 -0.0048006 0.0020151 -0.00045988 0 -0.0144 0 -0.00042467 0 -0.0010799 0 -0.0011941
0.24219 -0.0024521 -0.0020609 -0.0042974 0.0010628 -0.0094484 0.0074924 0.0050868 0.0046291 0.0040906 0.00070012 0.0017024 -0.23399 8.7223e-05 0.008759 -0.0034677 0.0046445 -0.0038285 0.00032276 -0.0028354 0.0038124 0.0013967 0 -0.014492 0 -0.00094684 0 -0.00047249 0 0.0094235
0.24609 -0.0018081 -0.0015706 0.00090433 0.0056408 -0.0078866 0.00932 0.0031395 0.00257 0.0015189 -0.0013991 -0.0043789 -0.22911 -0.0023646 0.010409 -0.0052357 0.0071521 -0.004213 0.0025597 -0.001051 0.0040762 -0.00078121 0 -0.014579 0 -0.00131 0 -5.7275e-05 0 0.03674
0.25 -0.00074318 -0.00032314 0.0041561 0.0087985 -0.0043215 0.0085122 -0.00072816 -0.00022571 -0.0023108 -0.0016038 -0.0094666 -0.22889 -0.0051232 0.01025 -0.0037885 0.0055842 -0.0044545 0.0056411 -0.00028172 0.0022956 -0.0054362 0 -0.014724 0 -0.0014813 0 -0.00012626 0 0.054842
0.25391 0.00052869 0.001445 0.0034938 0.0081015 -0.00075911 0.0051392 -0.0029437 -0.0019534 -0.0036612 0.00083198 -0.0097599 -0.2334 -0.0071106 0.0085433 -0.00025078 0.00093617 -0.0041781 0.0072606 -0.00049897 -0.0011554 -0.0083127 0 -0.014835 0 -0.0014891 0 -0.00066963 0 0.040426
0.25781 0.0017517 0.0030803 0.00050752 0.0041221 0.0015477 0.00053358 -0.0015139 -0.0017825 -0.00075338 0.0045747 -0.0045055 -0.23614 -0.007341 0.006518 0.0028743 -0.0040216 -0.0034207 0.0059285 -0.0012698 -0.0045485 -0.0057457 0 -0.014754 0 -0.0013396 0 -0.0013815 0 -0.0081041
0.26172 0.0027556 0.0037714 -0.0013631 -0.00030526 0.0025722 -0.0034819 0.0025237 0.00012371 0.0050327 0.006997 0.0032117 -0.23162 -0.0060322 0.0050404 0.0035438 -0.0065866 -0.0026225 0.0021108 -0.0022989 -0.0055134 0.0020184 0 -0.014427 0 -0.00103 0 -0.0018595 0 -0.067122
0.26563 0.0034093 0.0030963 -2.0502e-05 -0.0026862 0.003052 -0.0057251 0.0061372 0.0028658 0.010151 0.0059992 0.008439 -0.22305 -0.00462 0.0036863 0.0014081 -0.0057537 -0.0022891 -0.0021718 -0.0033031 -0.0027305 0.010518 0 -0.01401 0 -0.00064112 0 -0.0018822 0 -0.10298
0.26953 0.0035059 0.0014416 0.0035387 -0.0028608 0.0036345 -0.0062982 0.0067398 0.0050851 0.011301 0.0015803 0.0077778 -0.22092 -0.0044428 0.0012561 -0.0021642 -0.0026218 -0.002625 -0.0049316 -0.0035093 0.0027584 0.014387 0 -0.013778 0 -0.00038652 0 -0.0015609 0 -0.094868
0.27344 0.0027917 -0.00014456 0.006346 -0.0026837 0.0043424 -0.0062757 0.0039715 0.0054418 0.0075683 -0.0040037 0.0017876 -0.23243 -0.0053258 -0.0027839 -0.0049386 0.00053882 -0.0034233 -0.0055615 -0.0017785 0.0079464 0.011608 0 -0.013929 0 -0.00050669 0 -0.0012329 0 -0.048588
0.27734 0.0011963 -0.00067442 0.0061975 -0.0039378 0.0046817 -0.0067213 -0.00040686 0.0033882 0.00090662 -0.0076472 -0.0054148 -0.25218 -0.0055557 -0.0074469 -0.0049437 0.0018137 -0.0042457 -0.0048144 0.002272 0.0098994 0.005005 0 -0.014427 0 -0.0010574 0 -0.0011657 0 0.008239
0.28125 -0.00092885 1.5521e-05 0.0034105 -0.0065691 0.0041663 -0.0078024 -0.0040359 -0.00022071 -0.0052679 -0.0073963 -0.0090875 -0.26452 -0.0034371 -0.010849 -0.00149 0.00074744 -0.0047053 -0.003652 0.0071643 0.0078627 -0.00032262 0 -0.015018 0 -0.0017832 0 -0.0013225 0 0.045243
0.28516 -0.0028441 0.0011141 0.00017627 -0.0087978 0.0027665 -0.0086304 -0.0054477 -0.0033806 -0.0082645 -0.0036621 -0.0071761 -0.25718 0.00094803 -0.011682 0.004228 -0.0015993 -0.0046499 -0.0022715 0.0099866 0.0036856 -0.0013003 0 -0.01539 0 -0.0022364 0 -0.0014098 0 0.048362
0.28906 -0.0038018 0.0014812 -0.0015744 -0.0087602 0.00094268 -0.0078772 -0.0045014 -0.0041732 -0.0075623 0.0011421 -0.0015944 -0.23364 0.0054353 -0.0101 0.0093951 -0.0035227 -0.0041874 -0.00031187 0.0085758 0.00023312 0.00094401 0 -0.015347 0 -0.0020963 0 -0.0011724 0 0.025902
0.29297 -0.003539 0.00058401 -0.0016556 -0.0060128 -0.00069229 -0.0047044 -0.0018971 -0.0021419 -0.004638 0.0042155 0.0034061 -0.2121 0.0072716 -0.0073083 0.010977 -0.00381 -0.003607 0.0021065 0.0037063 -0.00081573 0.002798 0 -0.014906 0 -0.0014354 0 -0.00066258 0 -0.00092553
0.29688 -0.0024936 -0.0010612 -0.0012567 -0.001636 -0.0017786 0.00058533 0.0014325 0.001344 -0.0015452 0.0041187 0.0044843 -0.21062 0.0051416 -0.0044814 0.0077264 -0.0024063 -0.0032487 0.0038265 -0.00099585 6.6491e-05 0.0018905 0 -0.014267 0 -0.00069184 0 -0.00021586 0 -0.014387
0.30078 -0.001533 -0.0023162 -0.0014419 0.0028042 -0.0023842 0.006519 0.0045403 0.0041032 0.00052813 0.0015502 0.001618 -0.23148 6.3322e-05 -0.0021836 0.0013954 -0.00028066 -0.0033364 0.0034387 -0.0018524 0.001168 -0.00081444 0 -0.013706 0 -0.00034064 0 -0.00014385 0 -0.011215
0.30469 -0.0013487 -0.0023449 -0.0021841 0.0061999 -0.0028587 0.011038 0.0064778 0.0046921 0.0016541 -0.001245 -0.0021075 -0.25851 -0.0054146 -0.00066634 -0.0040628 0.0013186 -0.0038247 0.00079712 0.0015927 0.0012663 -0.0024023 0 -0.013442 0 -0.00052669 0 -0.00044034 0 -0.0013521
0.30859 -0.0019544 -0.0012476 -0.0027626 0.0079644 -0.0034981 0.012416 0.0065151 0.0031945 0.002427 -0.0019864 -0.0031149 -0.27008 -0.0088567 -0.00035094 -0.0051066 0.001693 -0.0043754 -0.0023027 0.0059006 0.00051782 -0.0012402 0 -0.013542 0 -0.00096661 0 -0.00079473 0 0.0028427
0.3125 -0.0026778 0.00010122 -0.0028109 0.0076153 -0.0042467 0.010088 0.0045753 0.00071911 0.0029671 0.00014207 -0.00031971 -0.25621 -0.009126 -0.0016597 -0.0011797 0.0010943 -0.0045532 -0.0032316 0.006599 -0.00016165 0.001303 0 -0.013891 0 -0.0012026 0 -0.00090532 0 -0.0022693
0.31641 -0.0026765 0.00080817 -0.002722 0.0047987 -0.0046377 0.0049822 0.0014357 -0.0017196 0.0026764 0.0038786 0.0038381 -0.22543 -0.0065421 -0.0042799 0.0048309 0.00047153 -0.0041513 -0.00067465 0.0022078 -0.00037263 0.002327 0 -0.014265 0 -0.00098951 0 -0.00077776 0 -0.0086487
0.32031 -0.0016038 0.00063232 -0.0029979 -3.3364e-05 -0.0040426 -0.00086254 -0.0016377 -0.0037999 0.00098318 0.0065468 0.005178 -0.19663 -0.0023959 -0.0067907 0.0087262 0.00073711 -0.0033867 0.0040595 -0.0042428 -0.00074883 0.00044903 0 -0.014473 0 -0.00048727 0 -0.00069992 0 -0.0037204
0.32422 9.0736e-05 4.1012e-05 -0.0033957 -0.0051351 -0.0021241 -0.0052777 -0.0035819 -0.0055373 -0.0016677 0.0057016 0.0010979 -0.18419 0.0015855 -0.0073341 0.0080427 0.0020343 -0.0027582 0.0078484 -0.0077193 -0.0021757 -0.0027444 0 -0.014474 0 -0.00010867 0 -0.00091176 0 0.017997
0.32813 0.001469 -0.00029084 -0.0029601 -0.0081159 0.00078179 -0.0070237 -0.0039632 -0.0066083 -0.0036287 0.00084604 -0.0070818 -0.18899 0.0037095 -0.0049154 0.0036031 0.0035355 -0.0026434 0.0081103 -0.0055351 -0.0045519 -0.0043067 0 -0.014407 0 -0.00016786 0 -0.0013082 0 0.047758
0.33203 0.0017939 -2.9183e-05 -0.0010216 -0.007563 0.0036585 -0.0063223 -0.002847 -0.0062789 -0.0030591 -0.005906 -0.014619 -0.20138 0.0029478 -0.0001956 -0.0015024 0.0039944 -0.0029806 0.004734 0.00039579 -0.0064344 -0.0028943 0 -0.014469 0 -0.00063021 0 -0.0014926 0 0.066002
0.33594 0.0010581 0.00066611 0.00188 -0.0042791 0.0052967 -0.0045352 -0.00044667 -0.0041152 0.0005582 -0.010867 -0.01648 -0.21123 -0.00037379 0.0049068 -0.0043997 0.0027332 -0.0033439 -1.1316e-05 0.0054043 -0.0060604 -1.6439e-05 0 -0.014754 0 -0.0011552 0 -0.0011459 0 0.055016
0.33984 -6.4641e-05 0.0013882 0.0041826 -0.00084436 0.0050338 -0.0032006 0.0029045 -0.00070607 0.0056392 -0.01109 -0.010894 -0.21534 -0.0044569 0.0083749 -0.0042467 0.00032772 -0.0033633 -0.0033966 0.0062051 -0.0028941 0.0016759 0 -0.01517 0 -0.0013703 0 -0.00034975 0 0.012595
0.34375 -0.00078566 0.0017962 0.0045152 0.00035599 0.0032339 -0.0030472 0.0064066 0.0024759 0.0092424 -0.0064771 -0.00072067 -0.21706 -0.006994 0.0090182 -0.0021671 -0.0016517 -0.0030982 -0.0042454 0.0034662 0.0016974 0.0012071 0 -0.01551 0 -0.0011423 0 0.00046182 0 -0.043264
0.34766 -0.00079685 0.0017224 0.0027994 -0.00097054 0.0010882 -0.003597 0.008646 0.0040808 0.008952 -8.7122e-05 0.0083886 -0.2205 -0.0067753 0.0066751 0.00013 -0.0017981 -0.0029912 -0.0033839 0.00058295 0.0052909 0.00020597 0 -0.015614 0 -0.00064776 0 0.00087494 0 -0.08326
0.35156 -0.00039815 0.0011137 0.00021881 -0.0028507 -0.00021353 -0.0035631 0.0082053 0.0038508 0.0045925 0.0038609 0.011735 -0.22599 -0.0046421 0.0020409 0.0015686 -8.1512e-05 -0.0034249 -0.0024042 9.2318e-05 0.006106 0.00095413 0 -0.015483 0 -0.00022553 0 0.00082297 0 -0.08463
0.35547 -9.4953e-05 2.3756e-05 -0.0018356 -0.0027548 -0.00035631 -0.001759 0.004799 0.0026557 -0.0014892 0.0030107 0.0085206 -0.23048 -0.002786 -0.0033998 0.0019267 0.0019415 -0.0043017 -0.0021011 0.0012952 0.0041919 0.0036449 0 -0.015257 0 -0.00014429 0 0.00055455 0 -0.046282
0.35938 -8.4905e-05 -0.001276 -0.0027846 0.00029592 -0.00011749 0.0020328 -6.677e-05 0.0016127 -0.005849 -0.0013285 0.0019802 -0.23122 -0.0028209 -0.0075051 0.0014362 0.0022626 -0.0050636 -0.0020339 0.0012674 0.0012167 0.0058563 0 -0.015089 0 -0.0004457 0 0.0003081 0 0.0095428
0.36328 -0.00013438 -0.0022532 -0.0029535 0.0049839 -0.00069029 0.0067306 -0.0037537 0.0011774 -0.0061497 -0.0051186 -0.0032218 -0.22841 -0.0043072 -0.0082609 0.0005629 9.301e-05 -0.0051525 -0.0014139 -0.0019475 -0.00086163 0.004976 0 -0.015044 0 -0.0009389 0 5.9556e-05 0 0.051064
0.36719 5.9267e-05 -0.0023495 -0.0028803 0.008785 -0.002599 0.010364 -0.0042203 0.0010275 -0.0026765 -0.004704 -0.0042757 -0.22432 -0.0051553 -0.0051897 0.00010416 -0.0033312 -0.0044926 -0.00023015 -0.0071876 -0.0011463 0.0011587 0 -0.015094 0 -0.0013244 0 -0.00038274 0 0.057305
0.37109 0.00042405 -0.001408 -0.0027338 0.0098006 -0.0050796 0.011063 -0.0015166 0.00069958 0.001845 0.00026905 -0.0018377 -0.22065 -0.0036442 -0.00024618 0.0010171 -0.0056026 -0.0035509 0.00058879 -0.011081 -0.00019614 -0.0023555 0 -0.015178 0 -0.0013713 0 -0.0010524 0 0.03104
0.375 0.00048828 8.4314e-05 -0.0024463 0.0078087 -0.0064828 0.0081509 0.0022156 0.00019835 0.0040227 0.0064634 0.00097192 -0.21718 -0.00021002 0.0030881 0.0036178 -0.0050473 -0.0029431 0.00011111 -0.010975 0.00067424 -0.0021642 0 -0.01525 0 -0.0010559 0 -0.001653 0 -0.0045971
0.37891 -0.00015059 0.0012505 -0.0022259 0.0039488 -0.0054531 0.0026895 0.0043007 -5.4796e-05 0.0020458 0.0093648 0.0011686 -0.21325 0.0027262 0.0023582 0.0067741 -0.0020999 -0.0029637 -0.0015429 -0.0070525 0.00052236 0.0018817 0 -0.015269 0 -0.00058482 0 -0.0017746 0 -0.023222
0.38281 -0.0013226 0.0014512 -0.0026287 -0.00030814 -0.0019955 -0.0029454 0.0034165 0.00021587 -0.0030259 0.0067306 -0.001903 -0.21008 0.0028333 -0.0016587 0.0081944 0.001047 -0.0034545 -0.0030946 -0.0018608 -0.0005383 0.0062249 0 -0.015174 0 -0.00027051 0 -0.0013121 0 -0.013669
0.38672 -0.0022979 0.0007712 -0.0038987 -0.0039034 0.0024006 -0.006384 0.0003529 0.00075759 -0.0078029 0.00025013 -0.0062426 -0.21096 -1.9337e-05 -0.0052934 0.0060736 0.0022259 -0.0040576 -0.0030746 0.0019081 -0.0015325 0.0067696 0 -0.014922 0 -0.00031865 0 -0.00064979 0 0.013288
0.39063 -0.0023791 -7.9103e-05 -0.0052525 -0.0062851 0.0056961 -0.0067173 -0.0028228 0.0010097 -0.008713 -0.0058377 -0.0087325 -0.21812 -0.0035512 -0.0050003 0.00087447 0.00095544 -0.0045336 -0.00098893 0.003138 -0.0014653 0.0027358 0 -0.014575 0 -0.00067044 0 -0.00037577 0 0.034261
0.39453 -0.001536 -0.00037944 -0.0050778 -0.0072434 0.0066059 -0.0050669 -0.0043732 0.00064372 -0.0044924 -0.0079644 -0.0073199 -0.2288 -0.0049572 -0.00056509 -0.0045 -0.0014387 -0.0048315 0.0023047 0.0022321 -0.00015299 -0.0025327 0 -0.01432 0 -0.0010327 0 -0.00076063 0 0.03133
0.39844 -0.00043863 1.5753e-05 -0.0022041 -0.0069111 0.0053361 -0.003725 -0.0039796 -0.00018608 0.0026062 -0.0057008 -0.0024005 -0.23474 -0.003176 0.0044885 -0.0066626 -0.0032285 -0.0049208 0.0052222 3.2472e-05 0.0015689 -0.0046494 0 -0.014364 0 -0.0010985 0 -0.0014894 0 0.0054826
0.40234 0.00019449 0.00064909 0.0027711 -0.0058151 0.0032719 -0.0043455 -0.0026334 -0.001087 0.0078904 -0.001658 0.0033659 -0.22712 0.00043785 0.0058945 -0.0043682 -0.0038109 -0.004673 0.0064402 -0.002741 0.0024222 -0.0022299 0 -0.014744 0 -0.00079654 0 -0.0019166 0 -0.024211
0.40625 0.00032247 0.00098599 0.0074186 -0.004574 0.0019136 -0.006504 -0.0016511 -0.0017677 0.0071844 0.00083408 0.0066087 -0.20439 0.0034668 0.0024415 0.00044644 -0.0039276 -0.0039923 0.0054637 -0.0051148 0.0016454 0.00197 0 -0.015235 0 -0.00035751 0 -0.0016198 0 -0.034902
0.41016 0.00063355 0.00096355 0.0090136 -0.0032713 0.0018494 -0.0078269 -0.0016567 -0.0020098 -0.00012539 0.00025748 0.0052621 -0.17671 0.0044055 -0.0029308 0.004187 -0.0044926 -0.003059 0.0025587 -0.0056178 -0.00037029 0.0038507 0 -0.01548 0 -0.00012889 0 -0.00075043 0 -0.017308
0.41406 0.0017977 0.0010161 0.0065668 -0.00117 0.0024549 -0.0057594 -0.0021768 -0.0013819 -0.010124 -0.0022608 -7.3419e-05 -0.16166 0.0034902 -0.0057923 0.0044087 -0.00533 -0.0023594 -0.0015726 -0.0031845 -0.0022755 0.0019133 0 -0.015271 0 -0.00028588 0 0.0001201 0 0.016415
0.41797 0.0036095 0.0015497 0.0016932 0.0026274 0.0024615 0.00028899 -0.0019787 0.00070966 -0.016499 -0.0041446 -0.0062425 -0.17243 0.0019119 -0.0041698 0.0015164 -0.0051925 -0.0023673 -0.0059547 0.0013818 -0.0026943 -0.0014785 0 -0.014737 0 -0.00068858 0 0.00048406 0 0.040177
0.42188 0.0049082 0.0023913 -0.0024596 0.0079105 0.00096371 0.0081095 9.0646e-05 0.0043314 -0.014679 -0.0033694 -0.0092133 -0.20665 0.00050865 -0.00010601 -0.001971 -0.0031016 -0.0031347 -0.009357 0.0051862 -0.0012065 -0.0026209 0 -0.014274 0 -0.0010093 0 0.00026069 0 0.031977
0.42578 0.0044884 0.0027882 -0.0034187 0.01273 -0.001812 0.013944 0.0041672 0.0082663 -0.005199 0.00026738 -0.0065037 -0.24537 -0.00069038 0.0025193 -0.0037169 0.00033744 -0.004201 -0.010522 0.0052029 0.0013777 -0.00015373 0 -0.014227 0 -0.0010121 0 -0.00024644 0 -0.0098786
0.42969 0.0022498 0.0020222 -0.0010261 0.014384 -0.004486 0.014981 0.0088427 0.010217 0.0062461 0.0052458 0.0010791 -0.26515 -0.0018318 0.001671 -0.003295 0.0030549 -0.0049542 -0.0087711 0.0010486 0.003664 0.0037563 0 -0.014609 0 -0.00073127 0 -0.0006768 0 -0.063868
0.43359 -0.0004861 0.00011602 0.0026776 0.011541 -0.0053122 0.011258 0.011559 0.0083109 0.012461 0.0093285 0.0096146 -0.25506 -0.0025178 -0.0012202 -0.0019981 0.0031119 -0.005128 -0.0046398 -0.0041145 0.0046942 0.0057638 0 -0.015083 0 -0.00039931 0 -0.00087424 0 -0.098275
0.4375 -0.0018952 -0.002007 0.0050876 0.0056997 -0.0033424 0.0055239 0.010042 0.002904 0.0097404 0.01064 0.014264 -0.22525 -0.0020129 -0.0030774 -0.0012685 0.00036189 -0.0049661 7.3559e-05 -0.0058462 0.0044929 0.0047003 0 -0.01523 0 -0.00021439 0 -0.00087563 0 -0.091789
0.44141 -0.0011028 -0.0030869 0.0048371 0.00043209 0.0007586 0.0012014 0.0040758 -0.003018 0.00059252 0.0083602 0.012205 -0.19905 -0.00022517 -0.0023775 -0.0014278 -0.0033549 -0.0049034 0.0031372 -0.0021699 0.0037322 0.0025054 0 -0.014873 0 -0.00017922 0 -0.00073802 0 -0.047739
0.44531 0.0010666 -0.0023839 0.0024758 -0.0012894 0.0048667 -2.8685e-06 -0.0037115 -0.0056199 -0.0079432 0.0030361 0.0043893 -0.19419 0.0017104 -0.00043296 -0.0017889 -0.0056819 -0.0050943 0.0031799 0.0045711 0.0029135 0.0019089 0 -0.014192 0 -0.0001555 0 -0.00045218 0 0.0079331
0.44922 0.0027201 -0.0001742 -0.00024711 0.00049829 0.0066079 0.00093985 -0.009054 -0.0030886 -0.0093509 -0.0034408 -0.005055 -0.2085 0.0021345 0.00041563 -0.0017119 -0.0055707 -0.0052633 0.00058449 0.0095825 0.001885 0.0034138 0 -0.01356 0 -5.3525e-05 0 -2.8222e-05 0 0.043662
0.45313 0.0024147 0.002445 -0.0017192 0.0027715 0.0049676 0.0014681 -0.008791 0.002698 -0.0024177 -0.0083652 -0.011373 -0.22256 0.00038623 -0.00037741 -0.0013282 -0.0038915 -0.0050235 -0.0026904 0.0096324 0.00015731 0.0048011 0 -0.013266 0 5.2502e-05 0 0.00039975 0 0.042381
0.45703 0.00030959 0.0042302 -0.0013835 0.0021262 0.0012041 -0.0003779 -0.0032397 0.00727 0.0078193 -0.0093678 -0.011937 -0.21743 -0.0023234 -0.00080536 -0.0012293 -0.0024337 -0.0043237 -0.0043163 0.0055995 -0.0023321 0.0036753 0 -0.01335 0 9.8686e-07 0 0.00062964 0 0.010919
0.46094 -0.0019886 0.0044431 0.00023763 -0.0022097 -0.0017497 -0.0043707 0.0037961 0.0068051 0.013727 -0.0057855 -0.0074509 -0.19224 -0.0037026 0.0015092 -0.0016337 -0.0023238 -0.0035566 -0.0030799 0.0013242 -0.0048138 0.00031859 0 -0.013647 0 -0.00027973 0 0.00057587 0 -0.027145
0.46484 -0.0027326 0.0031118 0.0021377 -0.0075912 -0.001231 -0.0082653 0.0076669 0.0010645 0.010666 0.00064515 -0.0010281 -0.16595 -0.0022909 0.0064379 -0.0020533 -0.0032509 -0.0032123 0.00030085 3.4863e-06 -0.006116 -0.0022856 0 -0.013935 0 -0.00068939 0 0.00036371 0 -0.048878
0.46875 -0.001411 0.00088106 0.0034405 -0.010113 0.0030932 -0.0094974 0.0062371 -0.006277 0.00040772 0.0064983 0.0039594 -0.16165 0.0011906 0.010825 -0.0018275 -0.0039822 -0.0034275 0.0035723 0.0015737 -0.0055831 -0.001476 0 -0.014057 0 -0.0010585 0 0.0001916 0 -0.04641
0.47266 0.00088653 -0.0013403 0.0036758 -0.0078349 0.0085853 -0.0070779 0.0012881 -0.010192 -0.010107 0.0085835 0.0057435 -0.18677 0.004318 0.011049 -0.00088209 -0.0034777 -0.0038828 0.004349 0.0033612 -0.0036369 0.0020631 0 -0.013954 0 -0.0013236 0 9.0871e-05 0 -0.028557
0.47656 0.0023359 -0.0027439 0.0027766 -0.0022785 0.011111 -0.0022955 -0.0031683 -0.0078297 -0.013713 0.0059029 0.0046817 -0.2266 0.0049017 0.0063026 0.00016 -0.001579 -0.0041439 0.0016915 0.0030278 -0.0014496 0.0045246 0 -0.013658 0 -0.0015819 0 -0.00013559 0 -0.01033
0.48047 0.0017392 -0.0029233 0.0010298 0.0029934 0.0078132 0.002215 -0.0042055 -0.00045537 -0.0080578 0.00027411 0.0024238 -0.25613 0.0027108 -0.00051975 0.00064957 0.0011171 -0.0040861 -0.003141 0.00074833 -2.009e-05 0.0025109 0 -0.013294 0 -0.0019591 0 -0.00068283 0 4.6258e-05
0.48438 -0.00064977 -0.0020618 -0.00095278 0.0053368 -0.00069989 0.0042961 -0.0021161 0.0074463 0.0028089 -0.0048786 0.00050173 -0.25925 -0.00046229 -0.0051514 0.00061918 0.0037954 -0.0039751 -0.0073252 -0.0013867 0.00051631 -0.0034769 0 -0.013062 0 -0.0024265 0 -0.0014412 0 0.0063922
0.48828 -0.0033635 -0.00089509 -0.0023826 0.0048781 -0.010387 0.00366 0.00032388 0.011082 0.011276 -0.0067611 -0.00070832 -0.2391 -0.0023406 -0.0053214 0.00074473 0.0058067 -0.0041354 -0.008204 -0.0018193 0.00076384 -0.0091063 0 -0.013143 0 -0.0027616 0 -0.0019706 0 0.019228
0.49219 -0.0047433 -0.00035198 -0.0026624 0.0038003 -0.016173 0.0019074 0.00058429 0.0082396 0.011341 -0.0049418 -0.0020595 -0.21222 -0.0018921 -0.0021692 0.0015799 0.0067831 -0.0045649 -0.0050494 -0.001128 0.0013237 -0.0099783 0 -0.013554 0 -0.0027119 0 -0.0018482 0 0.045366
0.49609 -0.0039894 -0.00097448 -0.001792 0.0039923 -0.01516 0.0012255 -0.0014276 0.00045123 0.0025641 -0.0014305 -0.0047318 -0.19394 0.00016261 0.0012614 0.0028552 0.0067169 -0.0048968 0.00035427 -0.0011972 0.0021673 -0.0056134 0 -0.014079 0 -0.0022105 0 -0.0010886 0 0.080779
0.5 -0.0015828 -0.0024662 -0.00043104 0.0053531 -0.0084563 0.0027207 -0.0035508 -0.0079965 -0.00967 0.00087903 -0.0089217 -0.1887 0.0022577 0.0027217 0.0035682 0.006079 -0.0047458 0.0048092 -0.0030095 0.0026821 0.0001056 0 -0.014391 0 -0.0014461 0 -0.00020833 0 0.11123
0.50391 0.001092 -0.0037511 0.00058019 0.0062052 -0.00035393 0.005554 -0.0034905 -0.012408 -0.017559 0.00028525 -0.013057 -0.19181 0.0032881 0.0021519 0.0027984 0.0056934 -0.0040901 0.005814 -0.0054869 0.0022763 0.0024317 0 -0.014303 0 -0.00072852 0 0.00017664 0 0.11919
0.50781 0.0026147 -0.0036205 0.00095197 0.0051755 0.0045761 0.00746 -0.00078658 -0.010115 -0.015656 -0.0025311 -0.014331 -0.19762 0.0031745 0.00090559 0.00049818 0.0061624 -0.0033129 0.003219 -0.0065587 0.00094151 -0.00013756 0 -0.013943 0 -0.00028498 0 -0.0001299 0 0.092545
0.51172 0.0023586 -0.0015903 0.0012865 0.0025899 0.004465 0.0062885 0.0030385 -0.0018932 -0.0041141 -0.0049763 -0.010529 -0.20429 0.0024569 8.5705e-05 -0.0024053 0.0072083 -0.0028803 -0.00077554 -0.005223 -0.00071182 -0.0049405 0 -0.013672 0 -0.00016466 0 -0.00075728 0 0.031172
0.51563 0.00082628 0.0016406 0.0025957 6.9761e-05 0.0011775 0.0015309 0.0059412 0.0082729 0.011384 -0.0043517 -0.0020293 -0.21137 0.0016058 -0.00022336 -0.0045916 0.0076804 -0.0029757 -0.0032732 -0.0023993 -0.001901 -0.0080448 0 -0.013779 0 -0.00029926 0 -0.0011373 0 -0.050493
0.51953 -0.00068789 0.0045184 0.0052644 -0.0011301 -0.0012584 -0.0051699 0.0068315 0.015097 0.022829 0.00018235 0.007669 -0.21558 0.00079716 -0.00038703 -0.0050766 0.0065162 -0.0034176 -0.002735 0.00020468 -0.0021705 -0.0079378 0 -0.014224 0 -0.0006088 0 -0.001034 0 -0.12634
0.52344 -0.00092371 0.0055915 0.0083449 -0.0012988 0.00031896 -0.01085 0.0058228 0.014809 0.024346 0.0067919 0.013724 -0.21172 0.0001849 -0.00038451 -0.0036177 0.0039161 -0.0038811 9.3453e-05 0.0018171 -0.0015847 -0.0064485 0 -0.014667 0 -0.0010267 0 -0.0007222 0 -0.16779
0.52734 0.00051436 0.0044625 0.0099512 -0.0017814 0.0058271 -0.012859 0.0035047 0.0074526 0.015455 0.011916 0.013095 -0.19872 9.2983e-05 0.00017251 -0.00074618 0.0014977 -0.0041647 0.0029813 0.0029783 -0.00060114 -0.0062791 0 -0.014774 0 -0.0014439 0 -0.00065503 0 -0.15745
0.53125 0.0028583 0.0020738 0.0086421 -0.0033461 0.011855 -0.010293 0.00040515 -0.0028235 0.0013297 0.012456 0.0067531 -0.18363 0.00070808 0.0012889 0.0023886 0.00097974 -0.0042646 0.003978 0.0042652 0.00017773 -0.0079094 0 -0.014526 0 -0.0016856 0 -0.00096977 0 -0.1005
0.53516 0.0046529 0.0001025 0.004724 -0.0050824 0.013951 -0.0044082 -0.0027573 -0.0099912 -0.010132 0.0078259 -0.0009211 -0.17725 0.0015619 0.0021937 0.0043179 0.002455 -0.0042681 0.0027212 0.004997 0.00024394 -0.0090966 0 -0.014248 0 -0.0015998 0 -0.001338 0 -0.025285
0.53906 0.0047389 -0.00014676 0.00029688 -0.0049958 0.0097601 0.0021563 -0.0046764 -0.009788 -0.012865 0.00047365 -0.0052815 -0.1841 0.0015145 0.0019623 0.0038177 0.0040001 -0.0042558 0.00038711 0.0036234 -0.00057234 -0.0073836 0 -0.014317 0 -0.0011939 0 -0.0013104 0 0.030664
0.54297 0.0030845 0.0013885 -0.0021726 -0.0018302 0.00089259 0.0068257 -0.003931 -0.0024972 -0.0061972 -0.0055523 -0.0046598 -0.19664 -0.00045124 0.00053113 0.00067218 0.0033071 -0.0043207 -0.0014393 -0.00043389 -0.0018941 -0.0029057 0 -0.014814 0 -0.00066993 0 -0.00080151 0 0.042373
0.54688 0.00086683 0.0034923 -0.0016711 0.0035604 -0.0078012 0.0083718 -0.00030306 0.0071217 0.0047884 -0.0070792 -0.001086 -0.20055 -0.004189 -0.0010901 -0.0038478 1.281e-05 -0.0046114 -0.0019184 -0.0055104 -0.0028355 0.0014811 0 -0.015433 0 -0.00028974 0 -0.00021693 0 0.012244
0.55078 -0.00029014 0.0045137 0.000673 0.0086012 -0.011187 0.0073731 0.0043794 0.012917 0.012501 -0.0036789 0.0020197 -0.18735 -0.008104 -0.0017685 -0.0073776 -0.0035693 -0.0052457 -0.0012769 -0.008642 -0.0024784 0.0029286 0 -0.01572 0 -0.00017611 0 -8.2137e-05 0 -0.033553
0.55469 0.00059348 0.0035421 0.0026599 0.010891 -0.0071734 0.0056738 0.0071516 0.011476 0.011812 0.0022957 0.0030392 -0.16263 -0.010089 -0.0013864 -0.0077638 -0.0043411 -0.0061227 -0.00029277 -0.0080797 -0.00061694 0.0014062 0 -0.015448 0 -0.00023413 0 -0.00053535 0 -0.065338
0.55859 0.00318 0.0011197 0.002947 0.010008 0.0017768 0.0051804 0.0062296 0.004456 0.0035737 0.0074102 0.0033277 -0.14174 -0.0090622 -0.00090494 -0.0045052 -0.0014301 -0.0068527 0.0004054 -0.004939 0.0018082 -0.00029081 0 -0.014782 0 -0.00027062 0 -0.0011836 0 -0.071525
0.5625 0.0060052 -0.0010276 0.0021451 0.0077122 0.01005 0.0066596 0.0027485 -0.0025717 -0.0057967 0.0092932 0.0053661 -0.13653 -0.0058388 -0.0012285 0.00076304 0.0025484 -0.0069785 0.0006385 -0.002222 0.0031147 0.00061131 0 -0.014138 0 -0.00019561 0 -0.0014648 0 -0.064566
0.56641 0.0073813 -0.0011114 0.0021109 0.0064116 0.012398 0.0092047 9.1753e-05 -0.0040431 -0.0086202 0.0077658 0.0097458 -0.14524 -0.0025614 -0.0020845 0.0052249 0.0034981 -0.0063665 0.00053391 -0.0020369 0.0020255 0.003986 0 -0.013858 0 -0.00010852 0 -0.0011651 0 -0.06686
0.57031 0.0064142 0.0014706 0.004089 0.0071763 0.007358 0.010716 0.001064 0.001624 -0.001422 0.0044156 0.013964 -0.15483 -0.0010979 -0.0021804 0.0066654 -0.00040735 -0.0054095 0.00029438 -0.0037029 -0.0012596 0.0067712 0 -0.01399 0 -0.00018665 0 -0.00059885 0 -0.088987
0.57422 0.003525 0.005613 0.0074052 0.0089117 -0.0016861 0.0091937 0.0052863 0.010778 0.012212 0.0012465 0.01431 -0.15308 -0.0017275 -0.00054107 0.0048026 -0.0066302 -0.0047905 0.00013711 -0.0046172 -0.0049835 0.0058583 0 -0.014318 0 -0.00048796 0 -0.00029362 0 -0.11902
0.57813 0.00021467 0.0091086 0.0099106 0.0092728 -0.0085615 0.0041136 0.0092316 0.016909 0.023573 -0.00049221 0.0091878 -0.13908 -0.003174 0.0023765 0.0012422 -0.0099999 -0.0049509 0.00031858 -0.0030269 -0.0069308 0.0011441 0 -0.014575 0 -0.00086076 0 -0.00049426 0 -0.1319
0.58203 -0.0017575 0.010016 0.0097753 0.0065304 -0.0082387 -0.0029862 0.0090602 0.015046 0.024501 -0.00064995 0.00080302 -0.12301 -0.0038805 0.0050064 -0.0018163 -0.0070075 -0.0057159 0.0010345 6.5414e-05 -0.0059143 -0.0041351 0 -0.014645 0 -0.0010443 0 -0.00095447 0 -0.11057
0.58594 -0.0013433 0.0078863 0.0070143 0.00094122 -0.00013261 -0.0091979 0.0038765 0.0052056 0.013049 0.00015657 -0.0063632 -0.11623 -0.003353 0.0061273 -0.003099 0.001069 -0.0064206 0.0022077 0.001777 -0.0025086 -0.0060513 0 -0.014617 0 -0.00086545 0 -0.0011883 0 -0.060723
0.58984 0.001162 0.0040259 0.003416 -0.0053249 0.011353 -0.011889 -0.0034049 -0.007413 -0.0048045 0.001035 -0.0089302 -0.12157 -0.002399 0.0059073 -0.0029226 0.0090529 -0.006446 0.0034199 0.00016038 0.0014949 -0.0031439 0 -0.014672 0 -0.00036532 0 -0.00092218 0 -0.0072295
0.59375 0.0041737 0.00062772 0.0010237 -0.0095286 0.019417 -0.010277 -0.0082947 -0.015587 -0.018706 0.0011931 -0.006855 -0.1318 -0.0021293 0.0054223 -0.0026531 0.012046 -0.0056998 0.0041584 -0.0037884 0.0043917 0.0026548 0 -0.01494 0 0.00022616 0 -0.00032834 0 0.023717
0.59766 0.0056238 -0.00062872 0.00057513 -0.0099609 0.018971 -0.0058658 -0.0080878 -0.014503 -0.020482 0.00028101 -0.0027333 -0.13629 -0.0027191 0.0051956 -0.0034878 0.0092092 -0.0046436 0.0041896 -0.0068548 0.0055625 0.0078391 0 -0.015392 0 0.0006139 0 0.0001411 0 0.021557
0.60156 0.0041847 0.00042221 0.0012085 -0.006768 0.0097522 -0.0013799 -0.0035465 -0.0046681 -0.0093477 -0.001261 0.00084871 -0.12869 -0.003124 0.0044347 -0.0054868 0.0038778 -0.0038784 0.0036847 -0.0063307 0.0054981 0.009987 0 -0.015844 0 0.00056335 0 0.00013296 0 -0.0051545
0.60547 0.00023385 0.0024505 0.0014871 -0.0016335 -0.0034632 0.0010816 0.0022047 0.0084241 0.0076454 -0.0021662 0.0032515 -0.1096 -0.0020275 0.001951 -0.0075129 0.00015042 -0.0036853 0.0029646 -0.002174 0.0050731 0.0089854 0 -0.016057 0 -1.1741e-05 0 -0.00035688 0 -0.038351
0.60938 -0.0041343 0.0035842 0.00065395 0.0032885 -0.013605 0.0013875 0.0062202 0.017506 0.02011 -0.0010186 0.005319 -0.083866 0.00087368 -0.002095 -0.0080652 -0.0007073 -0.0039016 0.002166 0.0032451 0.0048342 0.0062665 0 -0.015881 0 -0.00098676 0 -0.0010353 0 -0.062476
0.61328 -0.0062515 0.0026372 -0.00096293 0.0064463 -0.015369 0.0012309 0.0074098 0.017631 0.020717 0.0025124 0.0073611 -0.057035 0.0044732 -0.0055572 -0.0063867 -0.00074128 -0.0041673 0.001238 0.0072699 0.0048276 0.0033292 0 -0.015374 0 -0.0020071 0 -0.0015578 0 -0.069389
0.61719 -0.0045841 -0.0001514 -0.0024947 0.0074043 -0.0082221 0.0026082 0.0063016 0.0088192 0.009407 0.0068143 0.0079723 -0.033915 0.0071515 -0.0057691 -0.0030498 -0.0025109 -0.0042519 0.0002756 0.0088063 0.0048587 0.0010123 0 -0.014792 0 -0.0025869 0 -0.001736 0 -0.056291
0.62109 0.00012049 -0.0032584 -0.0032628 0.0066842 0.0033475 0.0060566 0.0038094 -0.004063 -0.0069621 0.0088876 0.0051346 -0.018318 0.0081427 -0.0019907 0.00041 -0.0060234 -0.0041711 -0.00028548 0.0083858 0.0047288 -0.00027882 0 -0.014434 0 -0.002361 0 -0.0015802 0 -0.023973
0.625 0.0051486 -0.0047605 -0.0030161 0.0052077 0.012424 0.0099918 0.00059145 -0.013965 -0.018891 0.0063713 -0.0013744 -0.011747 0.0080837 0.0034695 0.0025492 -0.0085354 -0.0040667 -2.9335e-05 0.0069222 0.0042352 -0.00028251 0 -0.01443 0 -0.0013668 0 -0.0012229 0 0.02006
0.62891 0.0075244 -0.0034464 -0.0017435 0.0037378 0.013637 0.011688 -0.0025285 -0.0154 -0.019606 -0.00030395 -0.0087291 -0.011345 0.0082167 0.0067394 0.0029576 -0.0073847 -0.0040528 0.00075767 0.0048022 0.0031505 0.00084652 0 -0.014647 0 -0.00011983 0 -0.00083363 0 0.057927
0.63281 0.0059885 0.00043125 0.00040389 0.0025853 0.0062896 0.009225 -0.0040997 -0.0074095 -0.0085066 -0.0074917 -0.012487 -0.0102 0.0090151 0.0054041 0.0023427 -0.0029214 -0.0041907 0.00088662 0.0021984 0.001441 0.0021538 0 -0.014806 0 0.0006654 0 -0.00056956 0 0.065871
0.63672 0.0018403 0.0051645 0.0028818 0.001631 -0.0051487 0.0029931 -0.0026957 0.0057515 0.0088072 -0.010408 -0.0097739 -0.0017038 0.0096033 0.0005118 0.0017175 0.001517 -0.0045493 -0.00090846 -0.00014314 -0.00041631 0.0022662 0 -0.014733 0 0.00056396 0 -0.00052899 0 0.029092
0.64063 -0.0019915 0.0084099 0.004662 0.00054783 -0.013529 -0.0043483 0.0015675 0.016698 0.02352 -0.0064958 -0.0016401 0.014922 0.0086191 -0.004181 0.0014536 0.0026843 -0.0051909 -0.0046067 -0.00099066 -0.0014931 0.00055879 0 -0.014525 0 -0.00023676 0 -0.00069374 0 -0.042837
0.64453 -0.0030016 0.0084565 0.0047814 -0.00093258 -0.013196 -0.0094628 0.0062603 0.018918 0.027989 0.0024031 0.007388 0.033404 0.0057573 -0.0051143 0.0011137 0.00055346 -0.0060394 -0.0083021 0.00017214 -0.0010661 -0.0020186 0 -0.014464 0 -0.0010791 0 -0.00091173 0 -0.11483
0.64844 -0.00080408 0.0052756 0.0032819 -0.0028164 -0.0034958 -0.01038 0.0079141 0.010691 0.019588 0.010885 0.012233 0.045739 0.0024668 -0.0015893 0.00023274 -0.0016552 -0.0067853 -0.0092848 0.0021161 0.00058884 -0.0035515 0 -0.014742 0 -0.0013646 0 -0.00097753 0 -0.14526
0.65234 0.0027209 0.00068118 0.0015653 -0.0047658 0.010508 -0.0075955 0.0047293 -0.0034546 0.0023169 0.013461 0.010476 0.049872 0.00095695 0.0038805 -0.00078102 -0.00067929 -0.0070069 -0.0062318 0.0024435 0.0020984 -0.0029079 0 -0.015267 0 -0.0010409 0 -0.00078041 0 -0.11405
0.65625 0.0048573 -0.0026413 0.0014577 -0.0061703 0.020732 -0.0035348 -0.0015687 -0.015018 -0.014819 0.0082653 0.0036273 0.052386 0.002247 0.0076108 -0.00070552 0.0034215 -0.0064781 -0.00066652 -0.00035291 0.0019397 -0.00097567 0 -0.015722 0 -0.00062131 0 -0.00040203 0 -0.038776
0.66016 0.0039586 -0.002775 0.0035159 -0.0063814 0.020791 -0.00082472 -0.0066378 -0.016645 -0.02239 -0.0016555 -0.0041197 0.062938 0.0050088 0.0074069 0.0012943 0.0070508 -0.0054053 0.0038432 -0.0051656 -0.00023434 -1.5583e-05 0 -0.015854 0 -0.00071142 0 -6.876e-05 0 0.035489
0.66406 0.00047382 0.00012427 0.0061106 -0.0050525 0.0099848 -0.0006157 -0.0067922 -0.0070497 -0.016066 -0.01038 -0.0085454 0.084913 0.0063886 0.0038397 0.0044139 0.0063047 -0.0043448 0.0044125 -0.0086997 -0.0031074 -0.0015537 0 -0.015683 0 -0.0014544 0 9.6321e-06 0 0.066942
0.66797 -0.0035172 0.0037908 0.0064159 -0.0024192 -0.0059718 -0.0020561 -0.0020376 0.0076591 0.00015517 -0.013014 -0.0077246 0.11087 0.0042686 -0.00054274 0.0063218 0.00060702 -0.0038276 0.001302 -0.0079886 -0.0046646 -0.004796 0 -0.015449 0 -0.0023823 0 -0.00021941 0 0.046315
0.67188 -0.0057793 0.0052441 0.002762 0.00068746 -0.018148 -0.0031516 0.0037439 0.017575 0.015606 -0.0087649 -0.0028539 0.12743 -0.00092191 -0.0031695 0.0049118 -0.0066778 -0.0039941 -0.0021235 -0.002942 -0.0038965 -0.0071879 0 -0.015344 0 -0.0027996 0 -0.00063876 0 0.0026014
0.67578 -0.0053171 0.0027874 -0.003617 0.0031944 -0.019743 -0.0022897 0.0057563 0.015499 0.019326 -0.0011886 0.0026061 0.12593 -0.006433 -0.0030637 0.00030604 -0.011164 -0.0045406 -0.0021463 0.0033184 -0.0017191 -0.0066982 0 -0.015322 0 -0.0023539 0 -0.0010602 0 -0.019232
0.67969 -0.0028217 -0.0027276 -0.0091299 0.0043507 -0.010322 0.00065103 0.0020463 0.002007 0.0074875 0.0043571 0.0049345 0.10995 -0.009316 -0.0011782 -0.0048065 -0.01105 -0.005002 0.0020595 0.0067127 -0.00017855 -0.0036898 0 -0.015193 0 -0.0013015 0 -0.0013284 0 0.0080092
0.68359 -5.9562e-05 -0.0082921 -0.010442 0.0041418 0.003803 0.0042714 -0.0049648 -0.014577 -0.013261 0.0042416 0.0023521 0.093389 -0.0086547 0.00049249 -0.0070862 -0.0080502 -0.0051025 0.0075194 0.0052179 -0.00057269 -0.00059184 0 -0.014891 0 -0.00027163 0 -0.0013572 0 0.073348
0.6875 0.001254 -0.010607 -0.0070745 0.0032268 0.013446 0.0065752 -0.010332 -0.023548 -0.029461 -0.0012268 -0.0037234 0.090753 -0.0060478 0.00028969 -0.0052212 -0.0050547 -0.0048811 0.0098114 0.00023237 -0.0022132 0.0002956 0 -0.014607 0 0.00022323 0 -0.0011224 0 0.13503
0.69141 0.000384 -0.0082233 -0.001803 0.0023936 0.012335 0.0061428 -0.010254 -0.018966 -0.029652 -0.0081978 -0.0092895 0.10739 -0.0040261 -0.0020656 -0.0010203 -0.0031449 -0.004543 0.0067735 -0.0046555 -0.0030511 -0.0012428 0 -0.014616 0 0.00010262 0 -0.00067449 0 0.14977
0.69531 -0.0021229 -0.002527 0.0014764 0.0019188 0.0011505 0.0028435 -0.0047107 -0.0036737 -0.012423 -0.011896 -0.010241 0.13672 -0.0038615 -0.0052883 0.0021066 -0.0010585 -0.0042399 0.00039921 -0.0063335 -0.0016708 -0.0034081 0 -0.014942 0 -0.00035277 0 -0.00016816 0 0.10299
0.69922 -0.0047983 0.0030865 0.00066663 0.0013416 -0.012834 -0.0021986 0.0027578 0.012551 0.012105 -0.0097454 -0.0053598 0.16571 -0.0046512 -0.0072854 0.0019645 0.002527 -0.0040031 -0.0047426 -0.0041523 0.001198 -0.0042389 0 -0.015259 0 -0.00080274 0 0.00016709 0 0.019434
0.70313 -0.006037 0.0053239 -0.0031596 -0.00012326 -0.020377 -0.0072103 0.0076098 0.019401 0.028727 -0.0030611 0.0023249 0.18375 -0.0043503 -0.0064571 -0.00080176 0.0065758 -0.0038475 -0.0052382 6.2836e-05 0.0031498 -0.0033215 0 -0.015173 0 -0.0010685 0 0.00016055 0 -0.051979
0.70703 -0.0049622 0.0030229 -0.0068551 -0.002825 -0.01623 -0.010564 0.0071659 0.012644 0.027223 0.0037461 0.0071765 0.18864 -0.0017256 -0.0027977 -0.0036086 0.0080345 -0.0038713 -0.0015311 0.0036271 0.0022408 -0.001768 0 -0.014647 0 -0.0011266 0 -0.00014458 0 -0.068386
0.71094 -0.0019901 -0.0021853 -0.007669 -0.006179 -0.0025911 -0.011433 0.0019157 -0.0033656 0.0090561 0.0059615 0.0048309 0.18634 0.0024737 0.0019363 -0.0043412 0.004901 -0.0041993 0.0026628 0.0048248 -0.0011327 -0.00073837 0 -0.014123 0 -0.00099318 0 -0.00047469 0 -0.019013
0.71484 0.0012346 -0.0069659 -0.0050997 -0.0088778 0.012221 -0.010093 -0.0051525 -0.018666 -0.013854 0.001625 -0.0043705 0.18576 0.0060131 0.0052007 -0.0029665 -0.001082 -0.004813 0.0036232 0.0037151 -0.0043918 -0.00020696 0 -0.014145 0 -0.00069241 0 -0.00051677 0 0.068526
0.71875 0.0026361 -0.0084009 -0.00092821 -0.0097038 0.019055 -0.0077426 -0.010349 -0.023976 -0.027221 -0.0071008 -0.015093 0.19267 0.0067766 0.0052191 -0.0010376 -0.0051748 -0.0054622 0.00070125 0.0016441 -0.0049159 0.00077544 0 -0.014816 0 -0.00033184 0 -0.00018313 0 0.14455
0.72266 0.00092668 -0.0057952 0.0022322 -0.0083378 0.013771 -0.0058387 -0.011073 -0.01628 -0.02361 -0.015173 -0.020367 0.20664 0.0041508 0.0021039 6.6749e-05 -0.0035799 -0.0057908 -0.0033819 7.8331e-05 -0.0022733 0.0027848 0 -0.015614 0 -0.00012866 0 0.00029311 0 0.1661
0.72656 -0.0034386 -0.0010513 0.0026048 -0.0055407 -0.0001647 -0.0052104 -0.0069139 -0.0004142 -0.0066709 -0.017767 -0.016316 0.2226 -0.00071961 -0.0022076 0.00021529 0.0030234 -0.005597 -0.005089 -0.00035725 0.0014648 0.0052341 0 -0.015824 0 -0.0002643 0 0.00055054 0 0.12155
0.73047 -0.0082695 0.0025935 9.6195e-05 -0.00258 -0.01399 -0.0054675 0.00014946 0.014029 0.01197 -0.013243 -0.0048499 0.23539 -0.0057103 -0.0051439 -3.9028e-05 0.0098654 -0.0050066 -0.0030991 -7.234e-05 0.0035895 0.0069571 0 -0.015207 0 -0.00067013 0 0.00043045 0 0.037127
0.73438 -0.01079 0.0026514 -0.0038957 -0.00037341 -0.019358 -0.0052061 0.0065364 0.018504 0.020537 -0.0040955 0.0075937 0.24369 -0.0088023 -0.0050255 -0.00068018 0.012258 -0.0044013 0.00080938 6.1769e-05 0.003084 0.0074268 0 -0.014285 0 -0.00099445 0 0.00014211 0 -0.038328
0.73828 -0.0093385 -0.0010343 -0.0073381 0.00096984 -0.013692 -0.0030359 0.0087551 0.010604 0.014328 0.0046472 0.014255 0.2503 -0.0088696 -0.0019958 -0.0024257 0.0096894 -0.0041549 0.0036015 -0.00044919 0.0013222 0.0071536 0 -0.013916 0 -0.00086791 0 8.7404e-05 0 -0.061685
0.74219 -0.0045241 -0.0062078 -0.0086123 0.0018966 -0.0016765 0.0012036 0.0054088 -0.004508 -0.0019864 0.0084551 0.01218 0.25854 -0.006014 0.0021168 -0.0055131 0.0059264 -0.0043835 0.0037071 -0.0012872 0.00059288 0.006787 0 -0.014524 0 -0.00027298 0 0.00048211 0 -0.020679
0.74609 0.00099357 -0.0096542 -0.007363 0.002747 0.008061 0.0059696 -0.0016542 -0.017204 -0.017858 0.0058127 0.0035603 0.26821 -0.0015031 0.0048523 -0.0085363 0.0050181 -0.0048843 0.0021401 -0.0016579 0.0019059 0.0060149 0 -0.015688 0 0.0003416 0 0.0011145 0 0.058989
0.75 0.0040891 -0.009234 -0.0047516 0.0033184 0.0088494 0.0087852 -0.0081188 -0.019336 -0.023546 -0.0011929 -0.0062046 0.27524 0.0027169 0.0045122 -0.009042 0.0071559 -0.0052848 0.001158 -0.0011233 0.0041162 0.003706 0 -0.016488 0 0.00037086 0 0.0014737 0 0.12904
0.75391 0.0031355 -0.0051778 -0.002803 0.0030538 0.00050821 0.0078259 -0.0098276 -0.0094451 -0.015883 -0.0083068 -0.012002 0.27589 0.0049405 0.0012015 -0.0057809 0.0085404 -0.0052765 0.0018954 -0.0001552 0.00508 -0.00060872 0 -0.016292 0 -0.00043927 0 0.0011498 0 0.14729
0.75781 -0.00094585 0.0001647 -0.0030275 0.001661 -0.010537 0.0032023 -0.0056591 0.0061232 0.00010987 -0.011513 -0.011665 0.27161 0.0046939 -0.0030672 -0.00047262 0.0054731 -0.0047879 0.003265 0.00020462 0.0036563 -0.0054615 0 -0.015275 0 -0.0017341 0 0.00016441 0 0.10218
0.76172 -0.0052768 0.0038926 -0.0051809 -0.00044521 -0.015668 -0.0030184 0.0014932 0.017183 0.014503 -0.0090531 -0.0064374 0.26941 0.0030913 -0.005432 0.0030068 -0.0013908 -0.0040176 0.0031311 -0.00062986 0.00067891 -0.0080045 0 -0.014201 0 -0.0027942 0 -0.0010444 0 0.018186
0.76563 -0.0068913 0.0043525 -0.0072234 -0.0023419 -0.010085 -0.0080804 0.0066373 0.016394 0.018622 -0.0021672 0.00044089 0.27623 0.0020875 -0.0039884 0.0017424 -0.0070239 -0.0033299 0.00057904 -0.0020552 -0.0018822 -0.0062673 0 -0.013714 0 -0.0030861 0 -0.0019515 0 -0.060409
0.76953 -0.0046552 0.001999 -0.0067673 -0.0033128 0.0036584 -0.010161 0.0063007 0.0042572 0.010423 0.0056276 0.0057675 0.29202 0.0030176 0.00073476 -0.0035088 -0.0065456 -0.0030694 -0.0029311 -0.0026864 -0.0026293 -0.0011275 0 -0.01382 0 -0.0026465 0 -0.0022952 0 -0.096428
0.77344 1.8174e-05 -0.0011427 -0.0030361 -0.0034492 0.017046 -0.0092233 0.0011696 -0.011111 -0.0042636 0.010307 0.0078132 0.30839 0.0055584 0.0058099 -0.0086672 -2.0857e-05 -0.0033773 -0.0046961 -0.0016825 -0.0016907 0.0039932 0 -0.014018 0 -0.0019771 0 -0.0021756 0 -0.080102
0.77734 0.0041062 -0.0029235 0.0022642 -0.0035547 0.021137 -0.0066465 -0.004372 -0.019434 -0.015548 0.0094004 0.0066838 0.31506 0.0080348 0.0077582 -0.0096674 0.007209 -0.0041066 -0.0032203 0.00027026 -0.00020678 0.0056761 0 -0.013897 0 -0.001579 0 -0.0018746 0 -0.030992
0.78125 0.0049257 -0.0024035 0.0060146 -0.0043633 0.012597 -0.004139 -0.0055979 -0.015269 -0.016075 0.0033733 0.0037962 0.30896 0.0088578 0.0050837 -0.0058561 0.0091991 -0.0049033 0.00024965 0.0014291 0.00089364 0.0031386 0 -0.013569 0 -0.0015627 0 -0.0016072 0 0.017714
0.78516 0.0018203 -0.0002687 0.0059383 -0.005719 -0.0038184 -0.0027972 -0.0011858 -0.0016682 -0.0060594 -0.0044803 0.00094833 0.29754 0.0078136 -0.00044863 -0.00036869 0.004742 -0.005418 0.0025769 0.00064793 0.0015142 -0.0013468 0 -0.013515 0 -0.0016661 0 -0.0014177 0 0.040868
0.78906 -0.0034723 0.0017834 0.0022392 -0.0064761 -0.018116 -0.0028175 0.0055508 0.012025 0.0067682 -0.0098303 -0.00056181 0.29306 0.0060247 -0.0049907 0.0028089 -0.0017065 -0.005513 0.0013406 -0.0013759 0.0019226 -0.0045427 0 -0.014038 0 -0.001601 0 -0.001253 0 0.035137
0.79297 -0.0079469 0.0021599 -0.0026807 -0.0053206 -0.021491 -0.0037085 0.0089795 0.016612 0.012466 -0.009922 -0.00045952 0.30275 0.0046685 -0.0054978 0.0023065 -0.004391 -0.0053087 -0.0030133 -0.0026546 0.0019354 -0.0049031 0 -0.014877 0 -0.0013495 0 -0.0010767 0 0.017776
0.79688 -0.0091856 0.00028208 -0.0061007 -0.0019267 -0.012135 -0.0045812 0.0053516 0.0091531 0.0058578 -0.0053892 0.00048246 0.32359 0.0037705 -0.0020277 0.00018366 -0.0016918 -0.0050364 -0.0073329 -0.0019252 0.00082185 -0.0034906 0 -0.015409 0 -0.0011218 0 -0.00089747 0 0.01323
0.80078 -0.006772 -0.0031511 -0.0068459 0.0024959 0.0034514 -0.0043712 -0.0042132 -0.005354 -0.0097092 8.5929e-05 0.000894 0.34587 0.0023355 0.0024908 -0.00045945 0.0025927 -0.0048268 -0.0081363 -0.00016268 -0.0018828 -0.0025901 0 -0.015211 0 -0.0010567 0 -0.00072143 0 0.036938
0.80469 -0.0024349 -0.0065676 -0.0057008 0.0057964 0.014595 -0.0022048 -0.014168 -0.017589 -0.024516 0.0022521 -0.000448 0.3614 -0.00028719 0.0048321 0.0014238 0.0032573 -0.004623 -0.0042602 0.00012245 -0.0055404 -0.0035259 0 -0.014458 0 -0.0010176 0 -0.0005304 0 0.085582
0.80859 0.0010889 -0.0083165 -0.0043079 0.0062744 0.01341 0.0019596 -0.018128 -0.020062 -0.029007 -0.00070035 -0.0038691 0.36833 -0.0032513 0.0041278 0.004024 -0.0010385 -0.0042905 0.0023241 -0.0026048 -0.0085379 -0.0056713 0 -0.013756 0 -0.00073113 0 -0.00033524 0 0.13824
0.8125 0.0017293 -0.0074782 -0.0037281 0.0038645 6.0897e-05 0.0067804 -0.01312 -0.011659 -0.020141 -0.0067601 -0.0083764 0.36918 -0.0046285 0.0022633 0.0047432 -0.0064475 -0.0038058 0.008057 -0.0069747 -0.0093876 -0.0072733 0 -0.013602 0 -0.00014524 0 -0.00023024 0 0.16703
0.81641 -0.00071233 -0.0043444 -0.00387 0.00021365 -0.017148 0.0097613 -0.0016291 0.0021143 -0.0032453 -0.011434 -0.011871 0.36617 -0.0032021 0.0017626 0.0028673 -0.0078165 -0.0033318 0.010318 -0.0094905 -0.0077906 -0.007032 0 -0.013975 0 0.0003739 0 -0.00034425 0 0.15187
0.82031 -0.0045006 -0.00032489 -0.0039846 -0.0024429 -0.026955 0.0085526 0.0098673 0.012887 0.011647 -0.010911 -0.012098 0.35978 5.2241e-05 0.0032457 0.00014491 -0.0038771 -0.0031016 0.0089366 -0.0076195 -0.0046933 -0.0049634 0 -0.014438 0 0.00026392 0 -0.00069656 0 0.092164
0.82422 -0.0070341 0.0027463 -0.0034734 -0.0028072 -0.022315 0.0026856 0.014866 0.014563 0.016253 -0.0047927 -0.008032 0.35165 0.0023971 0.0049076 -0.0011565 0.001411 -0.0032208 0.0057313 -0.0023913 -0.0013934 -0.0020686 0 -0.014593 0 -0.00073524 0 -0.0011004 0 0.0094548
0.82813 -0.0064043 0.0036136 -0.0022333 -0.00134 -0.0049631 -0.0055538 0.010785 0.0067326 0.0089885 0.0035875 -0.00091275 0.34675 0.0015345 0.0044767 -0.00056219 0.0026804 -0.0035807 0.0028219 0.002131 0.0013303 0.00051312 0 -0.014432 0 -0.0022455 0 -0.0012506 0 -0.061929
0.83203 -0.0025528 0.0023505 -0.00046576 0.00020733 0.015529 -0.012042 0.00048475 -0.0053968 -0.0045205 0.009414 0.0059472 0.35005 -0.0023237 0.0016747 0.00035069 -0.00164 -0.0039567 0.0012574 0.002308 0.0032637 0.0020216 0 -0.014269 0 -0.0034169 0 -0.00096283 0 -0.092642
0.83594 0.002632 0.00033345 0.0015676 0.00018576 0.027632 -0.013192 -0.0094972 -0.014243 -0.015276 0.0095734 0.0088761 0.36008 -0.0064547 -0.0013106 -6.1106e-05 -0.007823 -0.0041874 0.00091786 -0.0017617 0.0041917 0.0021232 0 -0.014367 0 -0.0035138 0 -0.00036147 0 -0.075294
0.83984 0.006364 -0.00064643 0.0035106 -0.0016657 0.024949 -0.0082482 -0.012907 -0.014323 -0.016454 0.0045497 0.0062319 0.36741 -0.007813 -0.0018742 -0.0014554 -0.010425 -0.0042603 0.0013436 -0.0062044 0.0036383 0.00090782 0 -0.014651 0 -0.0024662 0 0.00017492 0 -0.029711
0.84375 0.0065979 0.00038822 0.0048018 -0.003983 0.010077 0.00011732 -0.0075539 -0.0054356 -0.0073536 -0.0021296 -0.00018285 0.36213 -0.0055264 0.00041429 -0.0016429 -0.0073692 -0.0042447 0.002417 -0.0067796 0.0014 -0.00097287 0 -0.014784 0 -0.00093916 0 0.00029568 0 0.0085554
0.84766 0.0033221 0.0028776 0.0048776 -0.004754 -0.0071451 0.007407 0.0033818 0.007238 0.0063904 -0.0063121 -0.005966 0.34484 -0.0015243 0.0032515 0.0010966 -0.0016195 -0.004176 0.0042238 -0.0026594 -0.0017202 -0.0023831 0 -0.01449 0 0.00014281 0 -4.2667e-05 0 0.010583
0.85156 -0.0013091 0.0050744 0.0036639 -0.0027911 -0.015866 0.010046 0.013354 0.016245 0.01631 -0.0057709 -0.0069475 0.32956 0.0011737 0.0037095 0.0058248 0.0019365 -0.0040298 0.0064183 0.0028828 -0.0040343 -0.0023401 0 -0.013813 0 0.00024495 0 -0.00054348 0 -0.027151
0.85547 -0.0042023 0.0052871 0.0018458 0.0013653 -0.011003 0.0074657 0.016599 0.016438 0.016319 -0.0012949 -0.0021004 0.33288 0.0008999 0.0010385 0.0091855 0.0011015 -0.0038066 0.0079565 0.0054597 -0.0041905 -0.00084669 0 -0.013077 0 -0.0004501 0 -0.0008165 0 -0.080908
0.85938 -0.0032658 0.0031534 0.00048359 0.0057612 0.0036509 0.0022418 0.011812 0.0082437 0.0066198 0.0041458 0.0056629 0.35782 -0.0016205 -0.0025271 0.0080861 -0.00204 -0.0036108 0.007659 0.0034142 -0.0024379 0.000973 0 -0.012634 0 -0.0012595 0 -0.0006925 0 -0.11662
0.86328 0.0011351 5.1648e-06 0.00020345 0.0083264 0.017928 -0.0016589 0.0029313 -0.0025216 -0.0061589 0.0074042 0.011511 0.38781 -0.0043205 -0.0037671 0.0024818 -0.0037706 -0.0036074 0.0051755 -0.00098769 -0.0005516 0.0018336 0 -0.012643 0 -0.0015556 0 -0.00034009 0 -0.1137
0.86719 0.0062469 -0.0019913 0.0007164 0.008227 0.021819 -0.0013137 -0.0035883 -0.0083563 -0.013003 0.0070135 0.012054 0.39885 -0.0056908 -0.0014124 -0.0042398 -0.0025729 -0.0038803 0.0014636 -0.0039044 -0.00023298 0.0015619 0 -0.013053 0 -0.0012125 0 -9.9831e-05 0 -0.078439
0.87109 0.0086457 -0.001337 0.0011809 0.0063256 0.011944 0.0034974 -0.0032123 -0.005008 -0.0084634 0.0038654 0.007525 0.3806 -0.0057066 0.0027195 -0.0076711 -0.0001997 -0.0043354 -0.0017105 -0.0033798 -0.0014178 0.0013269 0 -0.013721 0 -0.00062077 0 -0.00019586 0 -0.037743
0.875 0.006579 0.0017243 0.001101 0.0044643 -0.006097 0.010248 0.0035699 0.0055933 0.0053373 0.00046406 0.001244 0.34749 -0.0051631 0.0054028 -0.0056082 0.00078155 -0.0047554 -0.0028899 -0.00066274 -0.0022424 0.0023559 0 -0.014502 0 -0.00030491 0 -0.00057335 0 -0.018782
0.87891 0.0013351 0.0053395 0.00088266 0.0041316 -0.021026 0.015113 0.011668 0.01644 0.019622 -0.00069361 -0.0029921 0.32851 -0.0044479 0.0048652 0.00045644 -1.8693e-05 -0.0049623 -0.0018132 0.0015634 -0.00090387 0.0042967 0 -0.01524 0 -0.00048298 0 -0.00097624 0 -0.030607
0.88281 -0.0034371 0.007312 0.001474 0.0054793 -0.022863 0.015074 0.01503 0.019973 0.024622 0.0013565 -0.0034436 0.34366 -0.0031796 0.0021787 0.006549 -0.00063004 -0.004934 0.00053251 0.0019756 0.0023063 0.005031 0 -0.015743 0 -0.00091961 0 -0.0011653 0 -0.060823
0.88672 -0.0041469 0.0066091 0.0034125 0.0073424 -0.0092902 0.0095835 0.010876 0.013104 0.016352 0.0054768 -0.0010842 0.3877 -0.0010081 2.1562e-05 0.0089893 0.00058832 -0.0047749 0.0026022 0.0016094 0.0048984 0.0024911 0 -0.015838 0 -0.0011661 0 -0.0010785 0 -0.087707
0.89063 0.00019355 0.0040555 0.0061869 0.0081516 0.012575 0.00096068 0.0015267 -0.00058077 -0.00028498 0.0091266 0.001709 0.4353 0.0015119 0.00013368 0.0066424 0.0026006 -0.0045951 0.0031598 0.0023133 0.0043548 -0.0030477 0 -0.015499 0 -0.00096564 0 -0.00082267 0 -0.096465
0.89453 0.0071316 0.0017322 0.0085087 0.0070129 0.030206 -0.0067419 -0.0073295 -0.012903 -0.014466 0.0099216 0.0030522 0.46227 0.0031573 0.0018798 0.0012946 0.0025689 -0.0044322 0.0018083 0.0045387 0.00062602 -0.0085261 0 -0.014923 0 -0.00048147 0 -0.00054933 0 -0.087141
0.89844 0.012332 0.0015139 0.0092248 0.0042067 0.03315 -0.0098796 -0.010507 -0.016181 -0.016653 0.0071376 0.0026003 0.46367 0.0032847 0.0031091 -0.0037401 -0.00079923 -0.0042793 -0.00096101 0.0068447 -0.0035125 -0.010303 0 -0.014433 0 -0.00016304 0 -0.00034688 0 -0.070591
0.90234 0.012501 0.0037608 0.0080532 0.00088741 0.019458 -0.0072277 -0.0065134 -0.008105 -0.0050606 0.0022479 0.0013611 0.45364 0.0027229 0.0022802 -0.0056815 -0.0051564 -0.0041521 -0.0040661 0.0075114 -0.0047838 -0.0072346 0 -0.014278 0 -0.00036569 0 -0.00022335 0 -0.05894
0.90625 0.0076198 0.007059 0.0056003 -0.0016453 -0.0029103 -0.00067033 0.0019512 0.0066969 0.013095 -0.0018698 0.00087276 0.44984 0.0031296 -0.00023115 -0.0038134 -0.0063541 -0.0040893 -0.0063189 0.0063925 -0.0023487 -0.0018092 0 -0.014466 0 -0.0010397 0 -0.00014757 0 -0.059111
0.91016 0.00090687 0.009164 0.0028401 -0.0025419 -0.020686 0.0059371 0.010094 0.019407 0.026371 -0.0026351 0.0024016 0.45846 0.0052097 -0.002738 0.000237 -0.0027254 -0.0040856 -0.0069736 0.0049697 0.0014209 0.0018772 0 -0.014776 0 -0.0017446 0 -7.9295e-05 0 -0.072233
0.91406 -0.0034239 0.008493 0.00062415 -0.001584 -0.02323 0.0091068 0.013942 0.02244 0.026522 0.00061272 0.0063158 0.47291 0.0075537 -0.0039559 0.0035555 0.0026061 -0.0040629 -0.0061312 0.0045922 0.0031376 0.0015778 0 -0.014925 0 -0.0019786 0 2.7566e-05 0 -0.095182
0.91797 -0.002975 0.0051677 -0.00047669 0.00092033 -0.0090448 0.0078089 0.012197 0.014175 0.013587 0.0060592 0.011593 0.48451 0.0075031 -0.0040935 0.0037928 0.0041943 -0.003956 -0.004704 0.0048788 0.0015255 -0.0013309 0 -0.014764 0 -0.0015561 0 0.00020634 0 -0.12036
0.92188 0.0014142 0.00094602 -0.00019365 0.0042701 0.013173 0.0039674 0.0063166 2.6203e-05 -0.0044735 0.010339 0.015789 0.49187 0.0035508 -0.0043946 0.00075795 -0.00047183 -0.0038405 -0.0038112 0.0041 -0.0014864 -0.0033593 0 -0.014373 0 -0.00073718 0 0.00042189 0 -0.13515
0.92578 0.0064991 -0.0018734 0.0012702 0.0074675 0.029693 0.0010578 -0.00061407 -0.010922 -0.016931 0.010498 0.016026 0.49994 -0.0028621 -0.005778 -0.0033472 -0.0080344 -0.0039376 -0.0039224 0.0012191 -0.0027388 -0.0022376 0 -0.014006 0 -1.8557e-05 0 0.00053287 0 -0.12606
0.92969 0.0089495 -0.0018433 0.0030473 0.0094372 0.03012 0.0017633 -0.0053419 -0.011671 -0.016696 0.0058991 0.010938 0.51155 -0.0079925 -0.0079666 -0.0054007 -0.011849 -0.0044256 -0.0044138 -0.0025654 -0.00095531 0.0010671 0 -0.013947 0 0.00022628 0 0.00035387 0 -0.088671
0.93359 0.007473 0.00081031 0.0038437 0.0094656 0.013857 0.0062306 -0.0057093 -0.0018174 -0.0041114 -0.0011207 0.0023238 0.52279 -0.0085972 -0.0098249 -0.0036361 -0.0079551 -0.0052083 -0.0040093 -0.0045281 0.0020349 0.0034828 0 -0.014339 0 -3.1316e-05 0 -0.00018517 0 -0.036339
0.9375 0.0034062 0.0043971 0.0027811 0.0076546 -0.0093489 0.011996 -0.0015637 0.012138 0.013693 -0.0064089 -0.0051788 0.52794 -0.0045662 -0.010375 0.00098358 0.0011526 -0.005884 -0.0018773 -0.002856 0.003144 0.0029262 0 -0.015079 0 -0.0005392 0 -0.00091167 0 0.0024519
0.94141 -0.00038044 0.0068183 0.00029701 0.0049866 -0.025269 0.015516 0.0049509 0.020941 0.027026 -0.0064595 -0.0068607 0.52835 0.0009388 -0.0094395 0.0054625 0.0086313 -0.0060095 0.0014834 0.001508 0.001125 0.00034857 0 -0.015832 0 -0.0010098 0 -0.0014678 0 0.0010361
0.94531 -0.0013545 0.006806 -0.0018006 0.002807 -0.023924 0.014276 0.010169 0.018552 0.028894 -0.00074885 -0.0014448 0.53421 0.0040425 -0.0074358 0.0070727 0.0093501 -0.0054621 0.0043668 0.005454 -0.0021122 -0.0012007 0 -0.016202 0 -0.0013106 0 -0.0015609 0 -0.044721
0.94922 0.0012143 0.0046273 -0.0014818 0.0020105 -0.0058176 0.008218 0.010812 0.0060318 0.018568 0.007624 0.0075117 0.55612 0.0032452 -0.0047969 0.0054002 0.0042146 -0.0045774 0.0049926 0.006247 -0.0032541 0.00044879 0 -0.015977 0 -0.0014578 0 -0.0012169 0 -0.109
0.95313 0.0059207 0.0018719 0.0018803 0.002521 0.018265 -0.00022119 0.0061538 -0.0091474 0.0018628 0.013631 0.01386 0.5942 0.0004237 -0.001738 0.0024421 -0.0012084 -0.0039173 0.0027934 0.003715 -0.00071066 0.0044066 0 -0.015294 0 -0.0014821 0 -0.00079441 0 -0.15097
0.95703 0.010041 0.00046133 0.0067456 0.0034557 0.033821 -0.007379 -0.0010956 -0.017859 -0.011951 0.01345 0.013346 0.63626 -0.0010219 0.0014648 0.00073531 -0.002204 -0.0038555 -0.0011427 0.00017227 0.0038848 0.0073549 0 -0.014571 0 -0.0013523 0 -0.0007005 0 -0.14328
0.96094 0.011015 0.0014459 0.01029 0.003806 0.031532 -0.010218 -0.0061864 -0.015004 -0.015102 0.0070153 0.0068423 0.66751 0.00083457 0.0041877 0.001208 0.00087417 -0.0043342 -0.0047735 -0.0016785 0.0071927 0.0063759 0 -0.014222 0 -0.0010497 0 -0.0010274 0 -0.092737
0.96484 0.0078841 0.0042868 0.010393 0.003081 0.012982 -0.0078504 -0.005423 -0.0025342 -0.0057286 -0.0018041 -0.00036378 0.68263 0.0049038 0.0056643 0.0026152 0.0036046 -0.0049762 -0.0063408 -0.00085955 0.0071855 0.0014118 0 -0.01436 0 -0.0006979 0 -0.0014421 0 -0.035826
0.96875 0.001975 0.0070823 0.0072024 0.0014757 -0.010389 -0.001983 0.0011178 0.011916 0.010698 -0.0076886 -0.0027654 0.68898 0.0081807 0.0055547 0.0029112 0.0023769 -0.0054114 -0.0052258 0.0015237 0.0047956 -0.0047239 0 -0.014741 0 -0.00056175 0 -0.0014654 0 -0.011407
0.97266 -0.00366 0.0076765 0.0030311 -0.00039836 -0.024427 0.0039698 0.0093028 0.019718 0.024065 -0.0073819 0.0010765 0.69834 0.0083256 0.0042643 0.0011644 -0.0019057 -0.0055053 -0.0019775 0.0036445 0.0027541 -0.008612 0 -0.014993 0 -0.00085345 0 -0.00092392 0 -0.031013
0.97656 -0.0059359 0.0050393 0.00061262 -0.0018578 -0.021068 0.0067432 0.013504 0.016322 0.025362 -0.0018253 0.007591 0.71608 0.0054175 0.0026205 -0.0017318 -0.0049221 -0.0053302 0.0022062 0.0045054 0.0029149 -0.0087175 0 -0.014946 0 -0.0014976 0 -0.00016773 0 -0.069924
0.98047 -0.0037037 5.5845e-05 0.0010349 -0.0023244 -0.0033156 0.0050846 0.010324 0.0038064 0.012359 0.0045808 0.011225 0.73796 0.001526 0.0012116 -0.0040309 -0.0034995 -0.0050007 0.0059859 0.0043059 0.0046836 -0.0061322 0 -0.014748 0 -0.0020961 0 0.00017977 0 -0.08606
0.98438 0.0013035 -0.0048537 0.0029042 -0.0014359 0.016714 0.00051166 0.00092534 -0.010401 -0.0083455 0.0070492 0.0088139 0.75639 -0.0012159 6.7461e-05 -0.0046811 0.0011046 -0.0046026 0.0081338 0.0036647 0.0059174 -0.0032855 0 -0.014681 0 -0.0021828 0 -0.00024508 0 -0.052232
0.98828 0.0054029 -0.0071505 0.00337 0.00070991 0.02547 -0.0036165 -0.0096158 -0.017804 -0.024711 0.003639 0.0017734 0.76865 -0.0021541 -0.0010144 -0.0039805 0.0044871 -0.0042741 0.0077333 0.0028197 0.0051859 -0.0019633 0 -0.014844 0 -0.0015919 0 -0.0011948 0 0.022663
0.99219 0.005383 -0.0057789 0.00029589 0.0032884 0.016594 -0.0042631 -0.015451 -0.013766 -0.026538 -0.0035629 -0.0053884 0.77886 -0.0020218 -0.001923 -0.0029381 0.0035336 -0.0042628 0.0045618 0.0016703 0.0030859 -0.0022259 0 -0.015031 0 -0.00063144 0 -0.0019785 0 0.099025
0.99609 0.00080772 -0.001891 -0.0059413 0.0048845 -0.0049265 -0.00076467 -0.013527 -0.00038934 -0.012299 -0.0099986 -0.0086682 0.7929 -0.0016515 -0.0021579 -0.0022327 -0.00052692 -0.0047785 -0.00049911 0.0004013 0.0014407 -0.0027936 0 -0.014923 0 0.00010906 0 -0.002033 0 0.13402
1 -0.0055251 0.0018426 -0.012318 0.0042763 -0.025759 0.0046297 -0.0053842 0.014365 0.0091364 -0.011721 -0.0072849 0.81254 -0.0010025 -0.0013892 -0.0018783 -0.0034469 -0.0057145 -0.0055004 -0.00025021 0.0013954 -0.0022961 0 -0.01441 0 0.00018374 0 -0.0014069 0 0.111
1.0039 -0.0094521 0.0029378 -0.014913 0.0014387 -0.032606 0.0081758 0.0038028 0.021129 0.023615 -0.0078721 -0.0036467 0.83472 0.00050206 -5.621e-05 -0.0017422 -0.0022054 -0.0065466 -0.0081895 0.00043466 0.0024023 -0.00035584 0 -0.013721 0 -0.0003862 0 -0.00071924 0 0.050426
1.0078 -0.0083628 0.00070248 -0.011521 -0.0021519 -0.020725 0.0071012 0.0083029 0.014821 0.020877 -0.0010383 -0.0010968 0.85517 0.0028162 0.00075013 -0.0020794 0.0021112 -0.0066254 -0.0071913 0.0022878 0.0029983 0.0021526 0 -0.013249 0 -0.0011473 0 -0.00061648 0 -0.0045133
1.0117 -0.0030348 -0.0033285 -0.0034079 -0.0044605 0.0028778 0.0014488 0.0052537 -0.0018178 0.0018349 0.0045376 -0.0014929 0.8717 0.0046975 0.00018343 -0.003313 0.0055271 -0.0057001 -0.0028547 0.004056 0.0023806 0.0036937 0 -0.013231 0 -0.0015706 0 -0.0011996 0 -0.017014
1.0156 0.0029554 -0.0064191 0.0050838 -0.0045333 0.023749 -0.0059612 -0.003496 -0.019348 -0.021303 0.0055797 -0.0043176 0.88422 0.0045588 -0.0014844 -0.0052788 0.0050613 -0.004217 0.002835 0.0042316 0.0010763 0.003094 0 -0.013589 0 -0.0014386 0 -0.0019324 0 0.019197
1.0195 0.0057453 -0.0064305 0.0091056 -0.003439 0.029138 -0.01139 -0.012294 -0.027216 -0.032775 0.0016132 -0.0075004 0.8934 0.0020902 -0.0029312 -0.0069067 0.0013417 -0.0030626 0.0072605 0.0022605 0.00012312 0.00038858 0 -0.014055 0 -0.0009649 0 -0.0021124 0 0.07644
1.0234 0.0037333 -0.0032141 0.0064789 -0.0034869 0.016142 -0.012552 -0.015053 -0.020506 -0.02405 -0.0049611 -0.0089442 0.90108 -0.00094874 -0.0028767 -0.0069383 -0.0024465 -0.0029072 0.0085024 -0.00091346 -0.00017531 -0.0030579 0 -0.01442 0 -0.00057769 0 -0.0014859 0 0.11245
1.0273 -0.0016089 0.0012824 -0.00070446 -0.006163 -0.0064997 -0.0099007 -0.0092578 -0.0034405 -0.00021742 -0.01043 -0.0076636 0.91156 -0.0017756 -0.0012631 -0.0051281 -0.0038864 -0.0036954 0.0062717 -0.0034347 -0.00046997 -0.005341 0 -0.014645 0 -0.00056729 0 -0.00046469 0 0.099817
1.0313 -0.0069955 0.0042278 -0.0073548 -0.010515 -0.024176 -0.0060465 0.00197 0.013008 0.022856 -0.011968 -0.004098 0.92998 0.0011764 0.0005937 -0.0027015 -0.0034292 -0.0047327 0.0020161 -0.0037784 -0.0013464 -0.0052767 0 -0.014779 0 -0.00088006 0 0.00023293 0 0.045797
1.0352 -0.0095131 0.0036565 -0.00882 -0.013541 -0.025938 -0.0038262 0.011449 0.018118 0.029093 -0.0092149 0.0002574 0.9569 0.0066829 0.0011006 -0.0014353 -0.0033288 -0.0052912 -0.0018228 -0.0017142 -0.0023107 -0.0032146 0 -0.014814 0 -0.0011982 0 0.00017839 0 -0.011466
1.0391 -0.008197 -0.00031376 -0.0041067 -0.01246 -0.011513 -0.0043796 0.012582 0.0084954 0.01338 -0.0043302 0.0036075 0.98432 0.011286 -0.00021548 -0.0020753 -0.0048513 -0.0051912 -0.0030881 0.0016243 -0.0020812 -0.00070096 0 -0.014685 0 -0.0012132 0 -0.00045749 0 -0.029021
1.043 -0.0042161 -0.0055138 0.0034547 -0.007026 0.0087989 -0.0064758 0.0041111 -0.009569 -0.014547 -0.00054434 0.0047316 0.99952 0.011725 -0.0022834 -0.0035581 -0.0068313 -0.0048527 -0.0011633 0.0044882 -3.6829e-05 0.00079472 0 -0.014407 0 -0.00086802 0 -0.0011194 0 0.0097638
1.0469 5.9538e-05 -0.0089767 0.0085889 0.00011968 0.021119 -0.0074457 -0.0085184 -0.024126 -0.036441 -7.9409e-05 0.0036204 0.99627 0.0073873 -0.0034469 -0.0038575 -0.0070026 -0.0048121 0.0024936 0.0055264 0.002727 0.0009937 0 -0.014147 0 -0.00039361 0 -0.0013638 0 0.081268
1.0508 0.0023419 -0.008686 0.007729 0.0054086 0.017125 -0.0050539 -0.016568 -0.025358 -0.037826 -0.0027608 0.0014562 0.98337 0.00083849 -0.0029509 -0.0017902 -0.0045255 -0.0051883 0.0050559 0.0044739 0.0040554 0.00074775 0 -0.014111 0 -0.00013231 0 -0.0011725 0 0.13626
1.0547 0.0014777 -0.0047939 0.0013039 0.0069618 -0.0006932 0.00088486 -0.014079 -0.011973 -0.017724 -0.0062259 -0.00019514 0.98013 -0.0039817 -0.0015956 0.0018068 -0.00097349 -0.0055931 0.004122 0.002192 0.0026984 0.00089723 0 -0.014317 0 -0.0002889 0 -0.0008435 0 0.13413
1.0586 -0.0019834 0.00043966 -0.0068052 0.0056591 -0.020897 0.0081473 -0.0022774 0.0079643 0.010819 -0.0075896 -0.00050994 1.0001 -0.0044941 -0.00095192 0.0045983 0.0011891 -0.0055329 -0.00044306 7.7929e-05 -0.00030616 0.0012519 0 -0.014528 0 -0.00078252 0 -0.00063444 0 0.072323
1.0625 -0.0058878 0.0040052 -0.011942 0.0038951 -0.030575 0.01325 0.011067 0.022201 0.029603 -0.0054201 1.2525e-05 1.0371 -0.0010748 -0.0018442 0.0045667 0.00093679 -0.0048861 -0.0060268 -0.00081485 -0.0023486 0.00082017 0 -0.014461 0 -0.0012919 0 -0.00054195 0 -0.010962
1.0664 -0.0074281 0.0040136 -0.01143 0.0033088 -0.023455 0.013469 0.017018 0.022071 0.027268 -0.00066823 4.6512e-05 1.0686 0.0035448 -0.0034925 0.0016091 -0.00061063 -0.0040095 -0.00883 -0.00040076 -0.0015851 -0.00089771 0 -0.014086 0 -0.0014588 0 -0.00041024 0 -0.06363
1.0703 -0.0047726 0.00090603 -0.0057193 0.0035701 -0.0035928 0.0085477 0.011722 0.007904 0.0063715 0.0040477 -0.0013386 1.0751 0.0063852 -0.0041237 -0.0023731 -0.0016734 -0.003416 -0.0066205 0.00052192 0.0012559 -0.0029745 0 -0.013701 0 -0.001121 0 -0.00020315 0 -0.056534
1.0742 0.0014803 -0.0028152 0.0023247 0.0031663 0.017396 0.0010099 -0.00099204 -0.01125 -0.018821 0.0062196 -0.0037532 1.0596 0.0061193 -0.0025438 -0.00491 -0.0017265 -0.0033671 -0.00067202 0.0010348 0.0033978 -0.0036712 0 -0.013669 0 -0.0004295 0 -0.00011247 0 -0.0033349
1.0781 0.0082066 -0.0042188 0.0090756 0.0012245 0.027563 -0.0052309 -0.012429 -0.023308 -0.031838 0.0050208 -0.0056704 1.0471 0.0034782 0.00071142 -0.0047444 -0.0017701 -0.0037518 0.0047786 0.00092562 0.0025094 -0.0021807 0 -0.014055 0 0.00022553 0 -0.00036786 0 0.050525
1.082 0.01152 -0.0018868 0.011769 -0.0014554 0.02181 -0.0072044 -0.015052 -0.020675 -0.024351 0.0016709 -0.0055841 1.063 0.00022655 0.0036718 -0.0026181 -0.0028132 -0.0042931 0.0054154 0.00081811 -0.0011072 0.00029152 0 -0.014534 0 0.00044633 0 -0.00094525 0 0.060455
1.0859 0.009451 0.0031325 0.009625 -0.0030777 0.0047846 -0.004705 -0.0073574 -0.0049292 -0.00089783 -0.0014757 -0.0031829 1.1102 -0.0021752 0.0044488 -0.000585 -0.0044078 -0.0048058 2.4976e-05 0.0014235 -0.0047103 0.0014521 0 -0.01468 0 7.9058e-05 0 -0.0014948 0 0.012626
1.0898 0.0035658 0.0080048 0.0042781 -0.0024838 -0.012134 -0.00034725 0.0055751 0.014217 0.024455 -0.0023738 0.0003998 1.1653 -0.0031613 0.0026998 -0.00047807 -0.0049468 -0.0052423 -0.0084504 0.0026072 -0.0055666 0.00017771 0 -0.014384 0 -0.00067358 0 -0.0015973 0 -0.069028
1.0938 -0.0019242 0.0099453 -0.00078997 -0.00017203 -0.017907 0.0022798 0.015787 0.025058 0.036966 -0.00036777 0.0033927 1.1988 -0.0027637 -0.00016082 -0.0026558 -0.0034159 -0.0055536 -0.014857 0.0032622 -0.0033967 -0.0021296 0 -0.013952 0 -0.001362 0 -0.0011264 0 -0.1407
1.0977 -0.0031541 0.0079592 -0.0020275 0.0021491 -0.0087507 0.001163 0.017552 0.021294 0.030007 0.00357 0.0045547 1.2007 -0.0011066 -0.002113 -0.0058291 -0.00063648 -0.0056059 -0.015345 0.00228 -0.00053111 -0.0026703 0 -0.013812 0 -0.0015635 0 -0.00037656 0 -0.1665
1.1016 0.00050917 0.0033654 0.0018354 0.0029324 0.0093682 -0.0026652 0.010573 0.0059821 0.0086419 0.0073889 0.0038441 1.1878 0.0016387 -0.0020241 -0.0079794 0.0014257 -0.0053057 -0.0098715 -0.00022452 0.00037522 3.107e-06 0 -0.014091 0 -0.001149 0 0.00016808 0 -0.1375
1.1055 0.0059645 -0.0011379 0.0084466 0.0018507 0.024367 -0.0058426 -0.00036328 -0.010545 -0.01386 0.0089705 0.0022427 1.186 0.0048651 -0.00026136 -0.0077008 0.0015874 -0.004796 -0.0019698 -0.0026942 -0.0010772 0.0042946 0 -0.014521 0 -0.00036334 0 0.00022021 0 -0.07288
1.1094 0.0087123 -0.003151 0.012943 -0.0001769 0.025773 -0.0051305 -0.0085782 -0.017452 -0.024273 0.0072036 0.0010269 1.2066 0.0073317 0.0019416 -0.0050981 0.00054054 -0.0044515 0.003832 -0.0033305 -0.0026041 0.0067987 0 -0.014744 0 0.00033885 0 -0.00010721 0 -0.0065906
1.1133 0.0062231 -0.001914 0.011265 -0.001717 0.011686 0.00013628 -0.0094547 -0.010435 -0.017404 0.0026821 0.0010225 1.2365 0.0076508 0.0036358 -0.001694 -5.6556e-05 -0.0045909 0.0049246 -0.0017229 -0.0014107 0.0054825 0 -0.014714 0 0.00059524 0 -0.00043643 0 0.030835
1.1172 -0.00025867 0.0014119 0.0033827 -0.0016021 -0.0096822 0.00739 -0.0029635 0.00564 0.0010238 -0.0024122 0.0022165 1.2535 0.0052344 0.0047384 0.00057682 0.00053093 -0.0051515 0.0018817 0.00064524 0.0030262 0.0017455 0 -0.014739 0 0.00036709 0 -0.00045159 0 0.026462
1.1211 -0.0067527 0.0045375 -0.0062353 0.00059833 -0.02519 0.012462 0.0064665 0.020124 0.018316 -0.0054036 0.0038163 1.2486 0.0009066 0.005611 0.00062834 0.0013529 -0.005671 -0.0024922 0.001617 0.0081623 -0.00081437 0 -0.01514 0 -6.3817e-05 0 -0.00012723 0 -0.0096246
1.125 -0.0094436 0.0053801 -0.011642 0.0043176 -0.02538 0.012341 0.012621 0.023616 0.023045 -0.004735 0.0046816 1.2348 -0.0034416 0.0062126 -0.0010975 0.0010071 -0.0056555 -0.0053288 0.00027251 0.010384 9.3765e-05 0 -0.015858 0 -0.0003311 0 0.00030391 0 -0.049569
1.1289 -0.0071616 0.0032331 -0.0097247 0.0079142 -0.010719 0.0071164 0.011291 0.013878 0.012271 -0.0010834 0.00395 1.2349 -0.0059891 0.0058039 -0.0029969 -0.0005118 -0.0050221 -0.0054855 -0.0022341 0.008051 0.0030653 0 -0.01644 0 -0.00027765 0 0.0005642 0 -0.062635
1.1328 -0.0017681 -0.00079325 -0.002414 0.0091283 0.0088482 -0.00020728 0.0030065 -0.0031296 -0.006872 0.0029431 0.0015598 1.2611 -0.0060647 0.0036027 -0.0034591 -0.0015107 -0.0041983 -0.003922 -0.0037173 0.0028798 0.0041924 0 -0.016442 0 -8.2114e-05 0 0.00052077 0 -0.033814
1.1367 0.0034502 -0.0043111 0.0049408 0.0063247 0.020719 -0.0057629 -0.0071088 -0.01738 -0.022096 0.004522 -0.0016684 1.3057 -0.004374 -0.0002109 -0.0019893 -0.00039119 -0.0037615 -0.002686 -0.0029217 -0.0015525 0.0008449 0 -0.015846 0 -0.00011131 0 0.00022247 0 0.024494
1.1406 0.0059092 -0.0049962 0.0076066 -4.575e-05 0.018019 -0.0072447 -0.012537 -0.021072 -0.023916 0.0026172 -0.0045017 1.3498 -0.0022947 -0.0041827 0.00049671 0.0022778 -0.0039382 -0.0033446 -0.0005792 -0.0028105 -0.0055676 0 -0.015075 0 -0.00060368 0 -0.00018671 0 0.077314
1.1445 0.0049324 -0.0020762 0.0046132 -0.0070638 0.003799 -0.0050989 -0.0096965 -0.012997 -0.01137 -0.0012378 -0.0060083 1.3796 -0.00089252 -0.0064436 0.0023846 0.0037681 -0.0044263 -0.0058948 0.0013726 -0.0014325 -0.010589 0 -0.014609 0 -0.0014337 0 -0.00056832 0 0.088355
1.1484 0.0016263 0.0029501 -0.0012521 -0.010893 -0.011598 -0.001878 -0.00046198 0.0013526 0.0079424 -0.0040442 -0.005971 1.3947 -0.00041718 -0.0061189 0.0025181 0.0016384 -0.0046992 -0.0088035 0.0015916 -3.7047e-05 -0.010611 0 -0.014582 0 -0.0021612 0 -0.000837 0 0.04497
1.1523 -0.0020354 0.0069988 -0.0060569 -0.0095032 -0.01778 -0.00039813 0.0090232 0.013474 0.022939 -0.0035514 -0.0047206 1.403 -0.00050134 -0.0040657 0.0009529 -0.0036148 -0.0045027 -0.010117 0.00042987 -0.00065489 -0.0060179 0 -0.014761 0 -0.0023506 0 -0.00096328 0 -0.030902
1.1563 -0.0042177 0.0072708 -0.0074492 -0.0044183 -0.011007 -0.0019629 0.012502 0.016767 0.025577 6.96e-05 -0.0026835 1.4108 -0.00066648 -0.0022139 -0.0011878 -0.0084185 -0.0040758 -0.0088738 -0.00060726 -0.0028102 -0.00066941 0 -0.014881 0 -0.0019171 0 -0.00096094 0 -0.0948
1.1602 -0.0039904 0.0031577 -0.0055121 0.00022758 0.0038997 -0.0056626 0.0077831 0.0099117 0.014861 0.0043199 -0.00021084 1.4189 -0.00060844 -0.0019861 -0.0025723 -0.0089366 -0.0038987 -0.0058014 -0.00036762 -0.0041013 0.0016345 0 -0.014932 0 -0.0012122 0 -0.00086267 0 -0.10714
1.1641 -0.0017691 -0.0031968 -0.0018382 0.0008642 0.017136 -0.008994 -0.0020252 -0.0028377 -0.0034028 0.0060938 0.002124 1.4273 -0.00013013 -0.0031122 -0.0025756 -0.0044001 -0.0042176 -0.0027264 0.00096956 -0.0026503 0.00027733 0 -0.015091 0 -0.00075854 0 -0.00068414 0 -0.057003
1.168 0.00076047 -0.008224 0.0016781 -0.0026749 0.020145 -0.0093481 -0.010929 -0.014274 -0.020186 0.0037272 0.0032607 1.4395 0.00096695 -0.003868 -0.001628 0.002111 -0.0047954 -0.001137 0.0022466 0.00096363 -0.0022756 0 -0.0154 0 -0.00083706 0 -0.00040873 0 0.033262
1.1719 0.001467 -0.009308 0.0033206 -0.0071205 0.010567 -0.0055737 -0.014139 -0.018282 -0.027823 -0.0020068 0.0020885 1.46 0.0027113 -0.0025674 -0.00080769 0.0062055 -0.0051127 -0.0010763 0.002457 0.0041595 -0.0032979 0 -0.015587 0 -0.0012665 0 -3.335e-05 0 0.12324
1.1758 -0.00085529 -0.006519 0.0016932 -0.0086225 -0.0066726 0.0011623 -0.010862 -0.013213 -0.023509 -0.0084348 -0.0014561 1.488 0.0046044 0.00093116 -0.00099343 0.0057594 -0.0048247 -0.0013345 0.00149 0.0047854 -0.0022836 0 -0.015293 0 -0.0015703 0 0.00034891 0 0.17705
1.1797 -0.0054215 -0.0024356 -0.0036075 -0.0059858 -0.022283 0.0077234 -0.0041441 -0.0027813 -0.010429 -0.012498 -0.0056333 1.5146 0.0055361 0.0049538 -0.0021679 0.0023686 -0.0040603 -0.00076595 -4.0114e-05 0.0031927 -0.00073227 0 -0.014493 0 -0.0013952 0 0.00053183 0 0.17909
1.1836 -0.0096733 -0.00022632 -0.010969 -0.001453 -0.02776 0.010546 0.0015722 0.0061528 0.0038977 -0.012291 -0.0075875 1.5294 0.0043066 0.0071918 -0.0033754 -0.0004413 -0.0033143 0.00052775 -0.0014009 0.0019217 7.9455e-05 0 -0.013644 0 -0.00082228 0 0.00032417 0 0.13702
1.1875 -0.010925 -0.0014567 -0.016749 0.0015015 -0.020141 0.0076783 0.0031488 0.0077793 0.011538 -0.0079383 -0.005423 1.5299 0.00052624 0.006368 -0.0034326 -0.00039831 -0.0030534 0.0013331 -0.0020605 0.0032251 0.0005853 0 -0.013336 0 -0.0002964 0 -0.00024608 0 0.07556
1.1914 -0.0083646 -0.0052068 -0.017228 0.0011636 -0.0039259 0.00013761 9.4253e-05 0.0010326 0.0086499 -0.0015957 -0.00012294 1.5244 -0.0047954 0.0030892 -0.0019489 0.0018679 -0.0033772 0.00068445 -0.0016401 0.006759 0.001976 0 -0.013747 0 -0.00023666 0 -0.00085359 0 0.026314
1.1953 -0.0038223 -0.0089805 -0.011522 -0.0014077 0.011105 -0.0084375 -0.0057171 -0.0096739 -0.0020537 0.0034104 0.00454 1.5246 -0.0095459 -0.00068601 0.0001272 0.003957 -0.0039873 -0.00093429 -8.0785e-06 0.0096952 0.0040428 0 -0.014436 0 -0.00067666 0 -0.0010678 0 0.016003
1.1992 -0.00058251 -0.010533 -0.0029429 -0.0040195 0.015471 -0.013877 -0.011252 -0.017333 -0.012847 0.004098 0.0044897 1.536 -0.011612 -0.0030321 0.001013 0.0041989 -0.0044311 -0.0018708 0.0022666 0.0092491 0.0045878 0 -0.014717 0 -0.0012595 0 -0.00071 0 0.054162
1.2031 -0.0010567 -0.0092261 0.0028932 -0.0056984 0.0059947 -0.014109 -0.013737 -0.017031 -0.016106 -0.00051122 -0.0014904 1.5549 -0.01007 -0.0032074 -0.00053982 0.003039 -0.0043922 -0.00091122 0.0037019 0.0053007 0.0015214 0 -0.014274 0 -0.0015857 0 -5.9153e-05 0 0.12517
1.207 -0.0051013 -0.0061253 0.0021291 -0.0073029 -0.011637 -0.010536 -0.011942 -0.0092398 -0.0097213 -0.0084934 -0.010473 1.5741 -0.005658 -0.0018338 -0.0040243 0.0021782 -0.0038292 0.0013993 0.0027038 0.00062328 -0.0043592 0 -0.013436 0 -0.0015839 0 0.00033556 0 0.19252
1.2109 -0.010231 -0.0030912 -0.0043643 -0.0099517 -0.026029 -0.0070765 -0.0069877 0.00056321 0.0012181 -0.015731 -0.017184 1.5905 -0.00028742 -0.00019213 -0.0072276 0.0025973 -0.0029344 0.0031876 -0.00085032 -0.0015476 -0.0090854 0 -0.012857 0 -0.0015506 0 0.00012693 0 0.21827
1.2148 -0.013442 -0.0016961 -0.011692 -0.013194 -0.02747 -0.007398 -0.0020815 0.005668 0.0080446 -0.018211 -0.017596 1.6054 0.0039938 0.00070758 -0.0077559 0.0035234 -0.0020116 0.0031379 -0.004703 -0.00034976 -0.0086234 0 -0.01292 0 -0.0018189 0 -0.00048796 0 0.18815
1.2188 -0.013162 -0.0025942 -0.014791 -0.01508 -0.014705 -0.012237 -0.00082554 0.0025971 0.0049253 -0.014654 -0.011601 1.6189 0.0058855 0.0006624 -0.0049255 0.0032582 -0.001356 0.0019046 -0.005358 0.0021225 -0.0026992 0 -0.013452 0 -0.0023718 0 -0.00090542 0 0.12431
1.2227 -0.009956 -0.0054265 -0.012208 -0.014168 0.0038531 -0.018718 -0.0047528 -0.0067778 -0.0067957 -0.0076258 -0.0028485 1.626 0.0051619 0.00023402 -0.00038294 0.00089479 -0.0011524 0.0014285 -0.00088334 0.0030006 0.0044528 0 -0.013986 0 -0.0027815 0 -0.0006548 0 0.073016
1.2266 -0.0057732 -0.0090463 -0.006753 -0.011259 0.015719 -0.02218 -0.011799 -0.016708 -0.019675 -0.0020779 0.0038629 1.6213 0.0025097 0.00031601 0.0032343 -0.002801 -0.0013871 0.0026689 0.0069132 0.0014451 0.0075027 0 -0.01426 0 -0.0025567 0 0.00014111 0 0.073255
1.2305 -0.0026219 -0.011946 -0.0028493 -0.0088393 0.012912 -0.01927 -0.01723 -0.021357 -0.025723 -0.0020755 0.0055075 1.607 -0.00082357 0.0015888 0.0045347 -0.0060852 -0.0018208 0.004109 0.013201 -0.00065894 0.0046528 0 -0.014429 0 -0.0015948 0 0.00083278 0 0.12857
1.2344 -0.0016591 -0.012888 -0.0031583 -0.0085761 -0.0026423 -0.010211 -0.016818 -0.018293 -0.022 -0.0079338 0.0021246 1.5956 -0.0034117 0.0040735 0.0044851 -0.0076759 -0.0020913 0.002886 0.013649 -0.00076736 -0.00082303 0 -0.01479 0 -0.0003284 0 0.00080881 0 0.20399
1.2383 -0.0029972 -0.01159 -0.0072257 -0.0094716 -0.020743 0.0011672 -0.010085 -0.009604 -0.01205 -0.01586 -0.0038672 1.6002 -0.0041064 0.0069643 0.005273 -0.0075346 -0.0019366 -0.0022154 0.0079761 0.0015876 -0.0036292 0 -0.015373 0 0.00057771 0 4.8692e-05 0 0.25088
1.2422 -0.005892 -0.0090166 -0.012657 -0.008775 -0.030153 0.0095676 -0.0010228 -0.00034279 -0.0025886 -0.020461 -0.0092985 1.6224 -0.00257 0.0089059 0.0078941 -0.0064324 -0.0014002 -0.0088431 0.00036567 0.0041716 -0.0012696 0 -0.015852 0 0.00072148 0 -0.00085588 0 0.24083
1.2461 -0.0089853 -0.0068926 -0.017091 -0.004988 -0.026021 0.011138 0.0045223 0.0044711 0.0014414 -0.018401 -0.011693 1.6484 0.00038821 0.0087084 0.010792 -0.0050028 -0.00083962 -0.012511 -0.00385 0.0042302 0.0038316 0 -0.01589 0 0.00023146 0 -0.0012365 0 0.18356
1.25 -0.010692 -0.0065756 -0.019138 3.1962e-05 -0.012345 0.0055023 0.002934 0.0025271 -0.00047201 -0.010669 -0.010174 1.6593 0.0030647 0.0061448 0.011053 -0.003353 -0.00068724 -0.010499 -0.0024975 0.0013393 0.0067787 0 -0.015542 0 -0.00039791 0 -0.00093733 0 0.1174
1.2539 -0.0099352 -0.0080651 -0.018145 0.0022119 0.0016344 -0.0041113 -0.0046819 -0.004708 -0.0054239 -0.0019396 -0.0059371 1.6469 0.0037854 0.002246 0.0072271 -0.001524 -0.001117 -0.0046713 0.0018679 -0.0019749 0.0047837 0 -0.015248 0 -0.00072932 0 -0.00040789 0 0.082343
1.2578 -0.0069872 -0.009969 -0.01401 -0.0011489 0.0078604 -0.012648 -0.013428 -0.012918 -0.01004 0.0024883 -0.0020849 1.6193 0.0019927 -0.0012641 0.0011247 -8.7665e-05 -0.0018743 -0.00027551 0.0044757 -0.002603 -0.00042975 0 -0.015405 0 -0.00069229 0 -0.00023654 0 0.096034
1.2617 -0.0036707 -0.010545 -0.0077636 -0.0086761 0.0041059 -0.016 -0.018118 -0.017356 -0.012569 7.8422e-05 -0.0022754 1.593 -0.001322 -0.0031019 -0.0033401 -1.9164e-05 -0.0024223 -0.0014442 0.0026475 3.1853e-05 -0.0044499 0 -0.015939 0 -0.00054937 0 -0.00059623 0 0.14716
1.2656 -0.0023915 -0.0090384 -0.0020487 -0.015767 -0.0056928 -0.013368 -0.016645 -0.015552 -0.012894 -0.007398 -0.0082839 1.5783 -0.0042855 -0.0032746 -0.0034561 -0.0018083 -0.002314 -0.0073598 -0.0019406 0.0032072 -0.0042524 0 -0.016331 0 -0.00060858 0 -0.001136 0 0.20563
1.2695 -0.0044201 -0.0062496 -9.721e-05 -0.018327 -0.014662 -0.0078562 -0.010926 -0.0088165 -0.011422 -0.015042 -0.017918 1.573 -0.0054924 -0.0029064 -0.00020196 -0.0046766 -0.0015194 -0.012712 -0.0049487 0.0033827 -0.00064976 0 -0.016105 0 -0.0009655 0 -0.0013836 0 0.23931
1.2734 -0.0087147 -0.0039141 -0.0032763 -0.015977 -0.017159 -0.004669 -0.0051514 -0.0015178 -0.0084826 -0.017897 -0.025336 1.5692 -0.0049899 -0.003114 0.0024979 -0.0068036 -0.00046391 -0.012229 -0.0033517 -0.00035054 0.0028999 0 -0.015297 0 -0.0014756 0 -0.0012144 0 0.22824
1.2773 -0.012415 -0.0034339 -0.0092779 -0.011857 -0.011602 -0.0076826 -0.0029349 0.0016731 -0.0047009 -0.013999 -0.024475 1.5635 -0.0040783 -0.0038696 0.0012424 -0.0065668 0.00024962 -0.0052616 0.0018901 -0.0051705 0.0036052 0 -0.014435 0 -0.0019188 0 -0.00090778 0 0.17299
1.2813 -0.012864 -0.0049837 -0.01317 -0.0094311 -0.0010427 -0.016426 -0.0053103 -0.0010961 -0.00143 -0.0055843 -0.013669 1.5597 -0.0040757 -0.0039033 -0.0037488 -0.0038311 0.00023431 0.0036787 0.0066985 -0.0069203 0.0015235 0 -0.014063 0 -0.0021666 0 -0.00077148 0 0.096379
1.2852 -0.0096728 -0.0075892 -0.011155 -0.0094471 0.0083772 -0.025711 -0.010477 -0.0075207 -0.00026641 0.0022338 0.0020995 1.5606 -0.0051036 -0.0018499 -0.0087604 -0.00018934 -0.0004463 0.0088479 0.0073028 -0.0038243 -0.0011236 0 -0.014264 0 -0.0022168 0 -0.0007741 0 0.036292
1.2891 -0.0051481 -0.00993 -0.0040828 -0.0098502 0.010494 -0.028644 -0.015017 -0.012694 -0.0018901 0.0045471 0.013663 1.561 -0.0059614 0.002286 -0.009846 0.0021134 -0.0013506 0.0079998 0.0031656 0.0019127 -0.0023302 0 -0.014633 0 -0.0021209 0 -0.00060346 0 0.028297
1.293 -0.002629 -0.011136 0.0025951 -0.0083622 0.0026389 -0.021347 -0.015767 -0.01259 -0.0054228 -0.00035091 0.01364 1.5499 -0.0052176 0.0066719 -0.006256 0.0017689 -0.0019676 0.0037257 -0.0028964 0.0060555 -0.0018712 0 -0.014705 0 -0.001918 0 -8.4514e-05 0 0.083949
1.2969 -0.0039759 -0.011057 0.0029043 -0.0049032 -0.012161 -0.006121 -0.011556 -0.0069864 -0.0090894 -0.0098798 0.0017128 1.5218 -0.0025626 0.008763 -0.0009401 -0.00069092 -0.0020404 0.00052747 -0.0071153 0.005951 -0.00083308 0 -0.014381 0 -0.0016358 0 0.00052431 0 0.17874
1.3008 -0.0081522 -0.010063 -0.0046906 -0.0014673 -0.026083 0.0094689 -0.0041009 0.00036133 -0.011617 -0.018705 -0.014847 1.4842 0.00077913 0.0072171 0.002212 -0.0033254 -0.0016939 0.00068092 -0.0074695 0.0024828 -0.00012684 0 -0.013975 0 -0.0013213 0 0.00072829 0 0.26207
1.3047 -0.01199 -0.0087352 -0.01563 0.0001256 -0.030796 0.017255 0.0025594 0.0044371 -0.013013 -0.021957 -0.025986 1.4513 0.0029471 0.00307 0.0017369 -0.0041817 -0.0013022 0.0027448 -0.0046636 -0.0012185 0.00022366 0 -0.013873 0 -0.0010366 0 0.00032235 0 0.28712
1.3086 -0.012525 -0.007658 -0.022465 9.1756e-06 -0.022902 0.013732 0.0042481 0.0025371 -0.014008 -0.018101 -0.025544 1.4309 0.002859 -0.00086441 -0.00049632 -0.0026205 -0.0012111 0.0037098 -0.0011178 -0.0027844 0.0004815 0 -0.014184 0 -0.00082334 0 -0.00031318 0 0.24161
1.3125 -0.0091206 -0.0072448 -0.020425 -0.00031949 -0.0067793 0.0021903 -0.00053342 -0.0039312 -0.014816 -0.0096514 -0.01501 1.4159 0.00092243 -0.0019936 -0.0014535 0.00033231 -0.0015147 0.0022589 0.00082302 -0.0023836 0.00037871 0 -0.014713 0 -0.00069157 0 -0.00051402 0 0.15628
1.3164 -0.0038403 -0.0074945 -0.010899 -0.00015562 0.0076985 -0.0097694 -0.0090521 -0.010626 -0.014577 -0.0013497 -0.0018938 1.3926 -0.0014881 0.00017487 8.7799e-05 0.0027569 -0.0020336 -0.00014177 0.00014513 -0.0018078 -0.00069522 0 -0.015191 0 -0.0006576 0 1.4907e-05 0 0.083352
1.3203 7.9459e-05 -0.0078486 -0.00020795 -0.00073833 0.011517 -0.015413 -0.015603 -0.013373 -0.012082 0.002854 0.0057351 1.3563 -0.0031926 0.0037276 0.0025917 0.0031117 -0.0024928 -0.001099 -0.0025824 -0.0021728 -0.0026732 0 -0.015487 0 -0.000774 0 0.00084476 0 0.060113
1.3242 0.00046337 -0.007436 0.0051425 -0.0039168 0.0026754 -0.013008 -0.015234 -0.010853 -0.0070829 0.0020083 0.0044387 1.3185 -0.0039064 0.0058274 0.0035491 0.0011339 -0.0027488 0.00012554 -0.0057068 -0.0027517 -0.0043223 0 -0.015591 0 -0.0010829 0 0.0011667 0 0.084779
1.3281 -0.0024519 -0.0057144 0.0029412 -0.0096401 -0.01232 -0.0062129 -0.0074418 -0.005117 -0.00090849 -0.001759 -0.0030533 1.297 -0.0039665 0.0048163 0.0020635 -0.002139 -0.0028887 0.0020088 -0.007381 -0.0020351 -0.0041703 0 -0.015473 0 -0.0015125 0 0.00054708 0 0.12167
1.332 -0.0063705 -0.0030489 -0.003692 -0.015068 -0.02282 -0.00090229 0.0030513 0.00012094 0.0041873 -0.0050598 -0.010435 1.2972 -0.003599 0.0013442 -0.00029206 -0.0050879 -0.0031235 0.0025395 -0.0065823 0.00031786 -0.0020707 0 -0.015055 0 -0.0018358 0 -0.00063092 0 0.12994
1.3359 -0.0085967 -0.00065398 -0.0090136 -0.016602 -0.021202 -0.001051 0.0093849 0.0019373 0.0063267 -0.0055549 -0.012269 1.3046 -0.002653 -0.0022495 -0.0010336 -0.0064074 -0.0035695 0.0012837 -0.0038373 0.0028542 0.00030724 0 -0.014378 0 -0.0017843 0 -0.0014914 0 0.093262
1.3398 -0.0077965 0.00019769 -0.008771 -0.013114 -0.0078533 -0.006449 0.0073979 -0.00022546 0.0049042 -0.0032679 -0.0072685 1.2967 -0.0011056 -0.0037144 0.00090949 -0.0056475 -0.0041043 -0.00044753 -0.0010471 0.0037419 0.00083376 0 -0.013729 0 -0.0012647 0 -0.0014665 0 0.029536
1.3438 -0.0047292 -0.00088119 -0.0028519 -0.007217 0.0092717 -0.013321 -0.0013944 -0.0046041 0.0005976 -0.00028466 0.0013153 1.2636 0.00034967 -0.0024417 0.0043077 -0.0032457 -0.0044313 -0.0013083 -0.00019395 0.002719 -0.0010375 0 -0.013507 0 -0.00048931 0 -0.00080839 0 -0.023176
1.3477 -0.0015832 -0.0030864 0.0049673 -0.0031537 0.019917 -0.016909 -0.010955 -0.0083867 -0.0051338 0.00073659 0.0079832 1.2178 0.00054109 0.00029307 0.0068252 -0.00022907 -0.0043124 -0.0014536 -0.0016987 0.001487 -0.0035496 0 -0.013877 0 0.00012496 0 -0.00031489 0 -0.031924
1.3516 -0.00045572 -0.0050238 0.0096281 -0.0031523 0.017893 -0.014231 -0.015077 -0.0092834 -0.010494 -0.0017305 0.008385 1.1818 -0.0010692 0.0024107 0.0069691 0.002177 -0.0037815 -0.002168 -0.003843 0.0020823 -0.0040681 0 -0.014556 0 0.00024072 0 -0.00053344 0 0.011665
1.3555 -0.0019998 -0.0057054 0.0079952 -0.0056049 0.0045603 -0.0056561 -0.011602 -0.0066037 -0.013653 -0.0070691 0.0019327 1.1664 -0.0034765 0.0025056 0.0050084 0.0029589 -0.0031596 -0.004071 -0.0040492 0.004856 -0.0013902 0 -0.014997 0 -0.00015842 0 -0.0012161 0 0.087281
1.3594 -0.0050742 -0.0051138 0.00081645 -0.0067317 -0.012358 0.0052105 -0.0034537 -0.0014745 -0.013235 -0.012683 -0.0077215 1.1604 -0.0046048 0.00065741 0.0023343 0.0017528 -0.0028457 -0.0060164 -0.0011669 0.0080819 0.0031845 0 -0.014865 0 -0.00076848 0 -0.0015527 0 0.15653
1.3633 -0.0075482 -0.0039581 -0.0076449 -0.0040918 -0.02351 0.013196 0.0039101 0.0037812 -0.0090754 -0.015289 -0.014656 1.1413 -0.0030956 -0.0018504 0.00022557 -0.00081702 -0.0030464 -0.006058 0.0032465 0.009532 0.0069406 0 -0.014346 0 -0.0011998 0 -0.00095459 0 0.18178
1.3672 -0.0076774 -0.0029771 -0.012157 0.0013275 -0.02325 0.014199 0.0063943 0.0068057 -0.002706 -0.012771 -0.014147 1.0973 0.00012787 -0.0035145 -0.00076595 -0.0032157 -0.003653 -0.0035475 0.0060116 0.0084057 0.0078946 0 -0.01397 0 -0.0012407 0 0.00036516 0 0.14525
1.3711 -0.0051521 -0.0024595 -0.0098214 0.0061987 -0.012626 0.0076668 0.0036226 0.006378 0.0031208 -0.0055978 -0.005696 1.0386 0.0022141 -0.0035259 -0.00058837 -0.0037064 -0.0043527 -8.5375e-05 0.0050293 0.0057594 0.0060791 0 -0.014096 0 -0.00094406 0 0.0015584 0 0.060353
1.375 -0.001199 -0.0022904 -0.0020455 0.0078147 0.0015325 -0.0026119 -0.0015431 0.0029905 0.0058679 0.0031206 0.0063405 0.98785 0.00074914 -0.0020667 0.0006575 -0.0014337 -0.0048652 0.0018369 0.0012051 0.0032165 0.0030872 0 -0.014547 0 -0.00050945 0 0.0018818 0 -0.032175
1.3789 0.0022326 -0.0022592 0.0062898 0.0060568 0.010831 -0.01038 -0.0054091 -0.0015126 0.0046925 0.0092301 0.015171 0.95879 -0.0037884 3.3464e-05 0.0025979 0.0028431 -0.0051063 0.0012375 -0.0022726 0.0014551 0.00066808 0 -0.014789 0 -0.00011396 0 0.0013076 0 -0.084772
1.3828 0.0036143 -0.0021926 0.010091 0.0028015 0.010403 -0.010795 -0.0058088 -0.005017 0.00086121 0.009936 0.015694 0.94545 -0.0078633 0.0019055 0.0042921 0.0070351 -0.0051601 -0.00035868 -0.0027859 1.2758e-05 -0.00024646 0 -0.014491 0 0.000153 0 0.00046706 0 -0.071236
1.3867 0.0026179 -0.001837 0.0075135 -0.0001724 0.0017901 -0.0038951 -0.0030092 -0.0062392 -0.003196 0.0054828 0.0076707 0.92978 -0.0075729 0.0030944 0.0045012 0.0089887 -0.0051228 -0.00041512 -0.00070833 -0.0016126 0.00043945 0 -0.013911 0 0.00023939 0 3.7474e-05 0 -0.0047881
1.3906 0.00017226 -0.00082395 0.0010804 -0.002474 -0.0082956 0.0050508 0.0009309 -0.0051695 -0.0054143 -0.0010725 -0.0041912 0.89981 -0.0021248 0.0036557 0.0026427 0.0078646 -0.0049829 0.002062 0.00088759 -0.0029905 0.0023405 0 -0.013716 0 8.0454e-05 0 0.00018166 0 0.068633
1.3945 -0.0021108 0.0010197 -0.0043701 -0.0045186 -0.012621 0.0090057 0.0035631 -0.0027206 -0.0050843 -0.0058585 -0.013287 0.85954 0.004981 0.0039474 -0.00041737 0.0045859 -0.0046538 0.0054398 -0.00094221 -0.0030913 0.0046629 0 -0.014361 0 -0.0003602 0 0.00052985 0 0.10015
1.3984 -0.0027815 0.003238 -0.005267 -0.0061813 -0.0083853 0.0042264 0.0033659 -3.8124e-05 -0.0028103 -0.006539 -0.015155 0.82211 0.0084002 0.004311 -0.0027233 0.0010245 -0.0041119 0.0069283 -0.0061858 -0.0015525 0.0061711 0 -0.015622 0 -0.00099903 0 0.00063641 0 0.070862
1.4023 -0.0012916 0.0047335 -0.0016446 -0.0065257 0.0010268 -0.0068098 0.00047993 0.0019583 0.00017436 -0.003404 -0.0098062 0.79476 0.0052072 0.0048422 -0.0027017 -0.0013661 -0.0034915 0.0051763 -0.011623 0.00060072 0.0057027 0 -0.016733 0 -0.0016107 0 0.00041389 0 0.0035776
1.4063 0.0016591 0.0044244 0.0033686 -0.0050238 0.0087315 -0.016937 -0.0033504 0.0026543 0.0026445 0.0013361 -0.0010465 0.77181 -0.0025912 0.0053701 -0.00052988 -0.0023509 -0.0030273 0.0015086 -0.013409 0.0016965 0.0032293 0 -0.01701 0 -0.0019321 0 0.00014149 0 -0.055391
1.4102 0.0043572 0.0021243 0.0061308 -0.0027867 0.0094339 -0.019262 -0.0056678 0.0017481 0.0036821 0.005216 0.0063367 0.74221 -0.0095199 0.0056304 0.0018857 -0.0026068 -0.0028872 -0.0012869 -0.010229 0.00093914 0.00040858 0 -0.016411 0 -0.0018159 0 0.00011041 0 -0.070065
1.4141 0.0049081 -0.001156 0.0048918 -0.0020996 0.0030869 -0.011903 -0.0047425 -0.00052995 0.0028254 0.0067809 0.0093608 0.703 -0.010932 0.0054903 0.0023948 -0.0028029 -0.0030483 -0.0013626 -0.0043489 -0.00085288 -0.00039881 0 -0.015527 0 -0.0013061 0 0.00030961 0 -0.038002
1.418 0.0023557 -0.0038648 0.00037926 -0.0043404 -0.0054897 0.00087943 -0.00082618 -0.0031714 0.00025404 0.0057754 0.0079103 0.66399 -0.0065414 0.0050361 0.00029257 -0.0030337 -0.00333 0.00084616 0.00021778 -0.002055 0.0017795 0 -0.015042 0 -0.00058827 0 0.00045791 0 0.013563
1.4219 -0.0025518 -0.0050259 -0.0052662 -0.0082703 -0.010442 0.011715 0.0036653 -0.0046413 -0.0031593 0.0026482 0.0038941 0.6386 -0.00027171 0.0044454 -0.0031952 -0.0030631 -0.0035514 0.0033669 0.00072656 -0.0017365 0.0052307 0 -0.015177 0 0.00011233 0 0.00030437 0 0.052549
1.4258 -0.0075797 -0.0048586 -0.0098635 -0.010621 -0.0090426 0.01486 0.005404 -0.003841 -0.0062122 -0.0018236 -0.00042715 0.63016 0.0032865 0.0037689 -0.0059116 -0.0029199 -0.0036638 0.0045267 -0.0025306 -0.00031214 0.006639 0 -0.015572 0 0.00059641 0 -0.0001346 0 0.066149
1.4297 -0.010274 -0.0043754 -0.011911 -0.0087817 -0.0031563 0.009326 0.0022175 -0.0012032 -0.0080589 -0.0065192 -0.0037014 0.6272 0.0026279 0.0028744 -0.0062675 -0.0030297 -0.0037364 0.0040684 -0.0068414 0.0012276 0.0039596 0 -0.015682 0 0.00071382 0 -0.00062219 0 0.066005
1.4336 -0.0095331 -0.0043709 -0.01081 -0.0032629 0.0026155 -0.0012426 -0.0053411 0.0011238 -0.0086793 -0.010009 -0.0057972 0.61228 0.00010234 0.0016719 -0.0040474 -0.0036674 -0.003823 0.0027588 -0.0091873 0.0025305 -0.0014809 0 -0.015256 0 0.00040972 0 -0.00093945 0 0.073829
1.4375 -0.0063489 -0.0047568 -0.0071493 0.0023664 0.0042789 -0.011189 -0.01401 0.00054944 -0.0086753 -0.011105 -0.0073841 0.5757 -0.00071007 0.00043364 -0.00019338 -0.0043831 -0.0038565 0.0012794 -0.0080765 0.0041335 -0.0058275 0 -0.014514 0 -0.00019099 0 -0.0010497 0 0.10191
1.4414 -0.0030799 -0.0048115 -0.0029203 0.0041704 0.00081601 -0.015917 -0.019498 -0.0039105 -0.0085638 -0.0096691 -0.0092487 0.52174 0.0015655 -0.00018073 0.003856 -0.0042136 -0.0036964 -0.00031731 -0.0040054 0.0064834 -0.0059561 0 -0.013911 0 -0.00075833 0 -0.0010484 0 0.14369
1.4453 -0.0017347 -0.0040167 -0.00086201 0.00091945 -0.0056152 -0.013839 -0.018824 -0.01039 -0.0082477 -0.0068597 -0.011663 0.46313 0.0049659 0.00040775 0.0066404 -0.0026718 -0.0032987 -0.0022039 0.0012499 0.0089075 -0.0021821 0 -0.013784 0 -0.00090555 0 -0.0010041 0 0.17859
1.4492 -0.0025772 -0.0026201 -0.0026869 -0.0050085 -0.011186 -0.0067543 -0.01197 -0.014952 -0.0071518 -0.0043226 -0.013987 0.41053 0.0062042 0.0020338 0.0069581 -0.00054714 -0.0028407 -0.0041572 0.005664 0.0098433 0.0021851 0 -0.014169 0 -0.00047503 0 -0.00089061 0 0.18436
1.4531 -0.004149 -0.0014068 -0.0073519 -0.0095368 -0.012455 0.0010794 -0.0019634 -0.014112 -0.0048132 -0.0028884 -0.014734 0.36682 0.0037972 0.0035748 0.0043178 0.00046479 -0.0026547 -0.0055533 0.007729 0.0082701 0.0040415 0 -0.014868 0 0.00026111 0 -0.00067081 0 0.14852
1.457 -0.0046577 -0.00098016 -0.011213 -0.009924 -0.0081131 0.0048834 0.0065847 -0.0073541 -0.0013055 -0.0019938 -0.012286 0.32933 -0.0005905 0.0035991 -0.00046206 -0.00080653 -0.002992 -0.0059393 0.0068944 0.0048894 0.0033014 0 -0.015618 0 0.00071316 0 -0.00040644 0 0.074973
1.4609 -0.0035463 -0.0013025 -0.01061 -0.0065302 8.6402e-05 0.0018143 0.0097462 0.0022452 0.0027938 -0.00049623 -0.0061143 0.29529 -0.0036856 0.0015368 -0.005158 -0.0037815 -0.0038019 -0.0054208 0.0037408 0.0017254 0.0025332 0 -0.016196 0 0.00038477 0 -0.00024648 0 -0.014246
1.4648 -0.0019308 -0.001912 -0.0050931 -0.0022112 0.0077224 -0.0070931 0.0062408 0.0098056 0.0065705 0.0017998 0.0022009 0.2639 -0.0034823 -0.0015958 -0.0071326 -0.0063733 -0.0047167 -0.0043775 -0.00024583 0.00040333 0.0038332 0 -0.016428 0 -0.00071995 0 -0.00030027 0 -0.083314
1.4688 -0.0015871 -0.0025052 0.0016208 -0.00014138 0.0097788 -0.01691 -0.0018761 0.011587 0.008691 0.0034157 0.0090629 0.23441 -0.00083579 -0.003709 -0.0050408 -0.0066507 -0.005268 -0.0028887 -0.0034023 0.00076178 0.0062207 0 -0.016228 0 -0.0020445 0 -0.00053974 0 -0.095506
1.4727 -0.0033942 -0.0032297 0.0042321 -0.0017778 0.0037916 -0.021374 -0.010269 0.0070453 0.0073359 0.0021667 0.010453 0.20434 0.0015041 -0.0031942 4.4212e-05 -0.0044772 -0.0051668 -0.00064777 -0.0047992 0.0011772 0.0063937 0 -0.01566 0 -0.0028581 0 -0.00083907 0 -0.032626
1.4766 -0.0065489 -0.0043933 0.00014843 -0.0061617 -0.00784 -0.016869 -0.014712 -0.0012322 0.00091076 -0.0028595 0.0043793 0.17126 0.0013579 -0.00030867 0.0051822 -0.0016001 -0.0044423 0.0024391 -0.0046725 0.00027436 0.0022507 0 -0.01497 0 -0.0027709 0 -0.0011006 0 0.089089
1.4805 -0.0091405 -0.0059381 -0.008142 -0.010635 -0.01849 -0.0051704 -0.013523 -0.0093171 -0.010287 -0.01005 -0.0073197 0.13611 -0.0011556 0.002856 0.0075552 -7.1684e-05 -0.0033676 0.0056459 -0.0039817 -0.0016852 -0.0043912 0 -0.014476 0 -0.0019697 0 -0.0013227 0 0.21981
1.4844 -0.0095276 -0.0072661 -0.014795 -0.012319 -0.02122 0.0072798 -0.0084791 -0.01401 -0.022642 -0.015944 -0.019217 0.10339 -0.0039735 0.0039568 0.0063714 -0.00045715 -0.0022833 0.0076164 -0.0034713 -0.003093 -0.0088578 0 -0.014357 0 -0.0010084 0 -0.0015422 0 0.29838
1.4883 -0.0073883 -0.0076162 -0.015103 -0.0096086 -0.01359 0.013428 -0.0034585 -0.013942 -0.029908 -0.017395 -0.024853 0.076558 -0.004944 0.0022745 0.0031881 -0.0014923 -0.0014865 0.0073323 -0.0030966 -0.002617 -0.0077231 0 -0.01453 0 -0.00036572 0 -0.0017357 0 0.28485
1.4922 -0.0037379 -0.0066181 -0.00901 -0.0030771 0.00028597 0.010285 -0.0016047 -0.0095252 -0.026602 -0.013507 -0.020345 0.05293 -0.0034587 -0.00074404 0.00051204 -0.0014569 -0.0012329 0.0049748 -0.0023256 -0.00052237 -0.0020649 0 -0.014738 0 -0.00015329 0 -0.0018077 0 0.18276
1.4961 -0.00010726 -0.0045026 -0.00082055 0.0046595 0.01233 0.00087852 -0.0030369 -0.0023703 -0.012205 -0.0059253 -0.0068952 0.02395 -0.00063502 -0.0028039 -5.1052e-05 0.00012121 -0.0017523 0.0018452 -0.00092974 0.0015534 0.003378 0 -0.014784 0 -0.00017245 0 -0.0016819 0 0.035858
1.5 0.0023701 -0.001831 0.0044076 0.010238 0.016041 -0.0079148 -0.0048802 0.0052539 0.0072281 0.0024544 0.0094665 -0.018139 0.0017708 -0.0027894 0.0013604 0.0020978 -0.003155 -0.00056476 0.00062577 0.0020364 0.0044705 0 -0.014708 0 -0.00018757 0 -0.0013838 0 -0.097547
1.5039 0.0033812 0.00091674 0.0045784 0.011454 0.010809 -0.010036 -0.0036876 0.010919 0.022057 0.00912 0.021011 -0.072961 0.0025964 -0.0016495 0.0034092 0.0029884 -0.005249 -0.0014735 0.0016401 0.00061988 0.001337 0 -0.014717 0 -0.00012967 0 -0.0010109 0 -0.17506
1.5078 0.0033341 0.0035006 0.0014663 0.0085918 0.0017873 -0.0041037 0.0016043 0.012793 0.02507 0.012734 0.022567 -0.13103 0.0017553 -0.0012906 0.0046889 0.0025457 -0.007448 -0.00097335 0.0019913 -0.0017806 -0.0020578 0 -0.014952 0 -8.1252e-05 0 -0.00062915 0 -0.18666
1.5117 0.003039 0.005785 -0.001385 0.0041579 -0.0043022 0.0060344 0.0085638 0.010572 0.016199 0.013011 0.014392 -0.18054 -5.5078e-05 -0.0025 0.0044396 0.0020048 -0.0089444 0.00040545 0.0023834 -0.0039937 -0.001912 0 -0.0153 0 -0.0001378 0 -0.00023164 0 -0.15114
1.5156 0.0033821 0.0075997 -0.0015155 0.0010964 -0.0039059 0.014092 0.012964 0.0059111 0.0022938 0.01042 0.0019044 -0.21607 -0.0018806 -0.003919 0.002609 0.0027184 -0.0091198 0.0020706 0.0036639 -0.0053663 0.0017653 0 -0.015454 0 -0.00032828 0 0.00017381 0 -0.10058
1.5195 0.0049776 0.0088192 0.001191 0.00081263 0.0016511 0.015364 0.01201 0.0017232 -0.0078764 0.0062243 -0.0075519 -0.24184 -0.0028839 -0.0031836 -0.0002994 0.0045588 -0.0079353 0.0033791 0.0058388 -0.0057391 0.0053482 0 -0.015172 0 -0.00064687 0 0.00045099 0 -0.064575
1.5234 0.0077926 0.0095382 0.0052651 0.0025565 0.0081781 0.0094324 0.0065722 0.00050073 -0.0094792 0.0024937 -0.0089026 -0.26704 -0.0026031 0.00070112 -0.0032547 0.0057493 -0.0060038 0.0036597 0.0077881 -0.0050582 0.0052845 0 -0.014512 0 -0.0010892 0 0.00036285 0 -0.06106
1.5273 0.010971 0.010051 0.0090851 0.0045492 0.012062 0.00019236 0.00070706 0.0027733 -0.0039446 0.0014292 -0.0019775 -0.29824 -0.0012221 0.0059829 -0.0048612 0.0044064 -0.0042652 0.0026735 0.0080392 -0.0033677 0.0015574 0 -0.013828 0 -0.0015989 0 -0.0002299 0 -0.092723
1.5313 0.013162 0.01057 0.011618 0.0057177 0.012275 -0.0064992 -0.0011402 0.0068955 0.003477 0.004015 0.0088714 -0.33548 0.00031165 0.0092449 -0.0040496 0.00037381 -0.003475 0.0012197 0.0059444 -0.001212 -0.0024155 0 -0.01352 0 -0.0019901 0 -0.0011748 0 -0.1473
1.5352 0.013339 0.010969 0.012379 0.0064433 0.0099878 -0.0061213 0.0028834 0.010387 0.0083037 0.0090542 0.017692 -0.37481 0.00065639 0.00818 -0.0010426 -0.0044098 -0.0038548 0.001007 0.0022377 0.00029154 -0.0031513 0 -0.013744 0 -0.0019997 0 -0.0020544 0 -0.20253
1.5391 0.011594 0.010897 0.011399 0.0077811 0.0070416 0.0019831 0.010962 0.011781 0.0096761 0.013709 0.020452 -0.4135 -0.0010683 0.0036357 0.0023477 -0.0074049 -0.0051037 0.0034018 -0.0014484 0.00020366 -0.00028714 0 -0.014301 0 -0.0015014 0 -0.0024548 0 -0.23695
1.543 0.0092433 0.010207 0.009557 0.010109 0.0049295 0.014139 0.01898 0.011531 0.0097093 0.015481 0.017092 -0.45247 -0.0045156 -0.00097074 0.0037683 -0.0074788 -0.0066906 0.0079232 -0.0036171 -0.0012257 0.0034587 0 -0.014781 0 -0.00069318 0 -0.0022542 0 -0.2427
1.5469 0.0080292 0.0092682 0.0086319 0.012633 0.0046915 0.024272 0.023128 0.011311 0.010763 0.014145 0.011113 -0.4938 -0.0081521 -0.0024514 0.0021532 -0.0056293 -0.0081684 0.012024 -0.0036759 -0.0024587 0.0052024 0 -0.014853 0 -2.2947e-05 0 -0.0016754 0 -0.23129
1.5508 0.0089488 0.0087776 0.010357 0.014175 0.0069 0.027346 0.021959 0.012425 0.013379 0.01193 0.0072249 -0.53632 -0.010234 -0.00042763 -0.0012358 -0.0038638 -0.009305 0.012773 -0.0020611 -0.0019004 0.0045352 0 -0.014479 0 0.00014931 0 -0.0010679 0 -0.22568
1.5547 0.011585 0.0092089 0.014854 0.014332 0.011166 0.022366 0.016789 0.014653 0.016325 0.011649 0.0085025 -0.57405 -0.010004 0.0025772 -0.0036878 -0.0033825 -0.010027 0.0092223 6.8452e-05 0.00057479 0.0033013 0 -0.013926 0 -0.00013491 0 -0.00063907 0 -0.2425
1.5586 0.01446 0.010419 0.019907 0.013753 0.015744 0.013013 0.010587 0.016443 0.017957 0.014282 0.014595 -0.59971 -0.0081258 0.0035699 -0.0032699 -0.0037535 -0.010322 0.0033262 0.0012433 0.0033766 0.0030994 0 -0.01358 0 -0.00046549 0 -0.00037834 0 -0.27773
1.5625 0.016115 0.011822 0.022181 0.013333 0.018238 0.0053262 0.0062891 0.016132 0.017318 0.018063 0.021896 -0.61047 -0.0060182 0.0018101 -0.00045786 -0.0037005 -0.010215 -0.0015673 0.00018655 0.0046481 0.0034457 0 -0.013698 0 -0.00045032 0 -0.00019804 0 -0.30847
1.5664 0.016079 0.012951 0.019746 0.01328 0.017342 0.0038188 0.00546 0.013193 0.014319 0.019888 0.025607 -0.61124 -0.0047013 -0.00063353 0.002374 -0.0025629 -0.0098026 -0.003384 -0.0034931 0.0040406 0.0026417 0 -0.014248 0 -9.9095e-05 0 -8.9527e-05 0 -0.31037
1.5703 0.015046 0.013825 0.013871 0.013085 0.014113 0.0086728 0.0078076 0.008645 0.0096064 0.017867 0.022664 -0.61246 -0.0041719 -0.00093362 0.0031839 -0.00094309 -0.0092578 -0.0027172 -0.0086924 0.0029642 0.00028753 0 -0.014941 0 0.00018279 0 -0.0001116 0 -0.2776
1.5742 0.014222 0.014753 0.008424 0.012353 0.011312 0.015922 0.011606 0.004522 0.0047326 0.012929 0.013889 -0.62369 -0.0037572 0.0017779 0.0021268 1.103e-05 -0.0087623 -0.0017163 -0.012961 0.0029658 -0.0015434 0 -0.01543 0 5.559e-06 0 -0.00025238 0 -0.22907
1.5781 0.014427 0.015827 0.0072144 0.011416 0.011058 0.020404 0.014756 0.0028962 0.0022024 0.0082296 0.0039341 -0.64759 -0.0029687 0.0055198 0.0012613 -0.00015743 -0.0084244 -0.0016906 -0.013777 0.0039181 -9.7708e-05 0 -0.015527 0 -0.00058961 0 -0.00037185 0 -0.19623
1.582 0.015602 0.016701 0.011337 0.010954 0.012906 0.019281 0.015962 0.0049443 0.0044638 0.0069402 -0.0012864 -0.67849 -0.0019775 0.0071677 0.0023694 -0.00076723 -0.0082743 -0.0018964 -0.010322 0.0040555 0.0049262 0 -0.015304 0 -0.0011401 0 -0.00033782 0 -0.20195
1.5859 0.016942 0.016918 0.018524 0.011062 0.014286 0.013661 0.015404 0.010337 0.01192 0.01016 0.0016802 -0.7067 -0.0013206 0.0051598 0.0050159 -0.00077377 -0.0083321 -0.00071565 -0.0043498 0.0020152 0.010242 0 -0.014999 0 -0.001208 0 -0.00021562 0 -0.24626
1.5898 0.017465 0.016442 0.024772 0.010957 0.01307 0.0074624 0.014453 0.017136 0.021572 0.01636 0.01137 -0.72527 -0.0012724 0.00077922 0.0067856 8.4617e-05 -0.0086496 0.0020881 0.00081403 -0.0012285 0.011409 0 -0.014821 0 -0.00082211 0 -0.00026251 0 -0.30773
1.5938 0.016594 0.01573 0.026796 0.0098895 0.0098239 0.0046381 0.014573 0.022429 0.028075 0.02245 0.022079 -0.73428 -0.0016111 -0.0030146 0.0055502 0.00099747 -0.009245 0.0045369 0.0025834 -0.0028158 0.0068262 0 -0.014809 0 -0.00045925 0 -0.00066888 0 -0.3572
1.5977 0.014461 0.015225 0.023632 0.0083452 0.0074707 0.0067851 0.016168 0.023721 0.027147 0.025479 0.027457 -0.73942 -0.0020032 -0.0040125 0.001635 0.00098554 -0.0099797 0.0040982 0.00091987 -0.00077255 -0.00046053 0 -0.014863 0 -0.00056485 0 -0.001292 0 -0.37308
1.6016 0.011827 0.014777 0.016724 0.0080485 0.0085198 0.012491 0.018239 0.020464 0.018886 0.023924 0.024629 -0.74627 -0.0024917 -0.002259 -0.0021943 7.9764e-05 -0.010532 0.00028143 -0.001883 0.0035649 -0.0050474 0 -0.014878 0 -0.00109 0 -0.0016967 0 -0.34955
1.6055 0.0096989 0.013706 0.0090152 0.010358 0.012481 0.018419 0.019144 0.014607 0.0081415 0.018127 0.015907 -0.75529 -0.0034309 0.00050236 -0.0029725 -0.0004845 -0.010561 -0.0045014 -0.0032307 0.006188 -0.0036093 0 -0.014853 0 -0.0015232 0 -0.0015271 0 -0.29615
1.6094 0.0088126 0.011556 0.0037069 0.014483 0.016016 0.021211 0.017853 0.0094211 0.0012652 0.010044 0.0068868 -0.76205 -0.0048449 0.0026195 6.6592e-06 0.00061452 -0.0099749 -0.0068642 -0.0022645 0.0039818 0.0024527 0 -0.014855 0 -0.0013992 0 -0.00086883 0 -0.23168
1.6133 0.0092211 0.008808 0.0029732 0.017483 0.015806 0.019221 0.014722 0.0071612 0.0016545 0.0025197 0.0024294 -0.76257 -0.0059357 0.0037598 0.0046759 0.0033455 -0.0090622 -0.0054381 -0.00016051 -0.0020021 0.0084182 0 -0.014897 0 -0.00077502 0 -0.00021324 0 -0.17612
1.6172 0.01026 0.0067293 0.0068151 0.016499 0.011531 0.013388 0.011181 0.0073282 0.0075791 -0.0017916 0.0035596 -0.7586 -0.0054748 0.0045738 0.0079552 0.0059705 -0.0083331 -0.0020637 0.0013728 -0.0069037 0.010241 0 -0.014886 0 -0.0001824 0 -1.2558e-05 0 -0.14278
1.6211 0.010961 0.0063611 0.012644 0.011409 0.0061947 0.0068738 0.0086739 0.0071572 0.013902 -0.0016064 0.0074405 -0.75708 -0.0029647 0.0054415 0.0081073 0.0062615 -0.0081515 -8.642e-06 0.0017929 -0.0061415 0.0074793 0 -0.014722 0 -9.5627e-05 0 -0.0002465 0 -0.13319
1.625 0.010697 0.0075416 0.016362 0.0053741 0.0035751 0.0034277 0.0077556 0.004206 0.016113 0.0022713 0.010085 -0.76349 0.0004665 0.0057787 0.0056752 0.0033337 -0.0084522 -0.00090103 0.0019739 0.00032193 0.002812 0 -0.014455 0 -0.00045626 0 -0.00044961 0 -0.13806
1.6289 0.0096018 0.0089543 0.014869 0.0025125 0.0051476 0.0051157 0.0080124 -0.0010296 0.01342 0.0073132 0.0094473 -0.77468 0.0024795 0.0046538 0.0024841 -0.001484 -0.0087931 -0.00328 0.0029301 0.0075355 -0.00087373 0 -0.01432 0 -0.00075025 0 -0.00020363 0 -0.14488
1.6328 0.0084426 0.0092468 0.0084591 0.0045994 0.0091767 0.01074 0.0087137 -0.0048863 0.0087401 0.010723 0.0065822 -0.77878 0.0012246 0.0020222 -4.5515e-05 -0.0055426 -0.0087216 -0.0040632 0.0044861 0.0095668 -0.002799 0 -0.014545 0 -0.00057073 0 0.00039044 0 -0.1481
1.6367 0.0080058 0.0082172 0.0010819 0.0096827 0.012478 0.016278 0.0094659 -0.0032406 0.0061192 0.011122 0.0043555 -0.76356 -0.0029548 -0.00078818 -0.0016623 -0.0068359 -0.0081555 -0.0014492 0.0053379 0.0044896 -0.0040167 0 -0.015102 0 -9.0165e-05 0 0.00076259 0 -0.15333
1.6406 0.0084559 0.0069474 -0.0022514 0.013813 0.012971 0.017433 0.010262 0.0048732 0.0078314 0.0092655 0.005071 -0.72697 -0.0073532 -0.0019584 -0.0027097 -0.0054329 -0.0074503 0.0034688 0.0044322 -0.004074 -0.0053649 0 -0.015645 0 6.1849e-05 0 0.00043721 0 -0.17074
1.6445 0.0091659 0.0067342 0.00075697 0.014257 0.010779 0.012699 0.010982 0.015768 0.01311 0.0072035 0.0088359 -0.68036 -0.0086829 -0.00067431 -0.003194 -0.0032462 -0.007086 0.0077068 0.0021919 -0.010146 -0.0061356 0 -0.01575 0 -0.00057845 0 -0.00043986 0 -0.20161
1.6484 0.0091526 0.0078129 0.0077132 0.011316 0.0073698 0.0045874 0.010981 0.023166 0.018819 0.006539 0.013523 -0.64107 -0.0055747 0.0021371 -0.0026775 -0.0023989 -0.0072313 0.0088365 0.00028437 -0.010337 -0.00491 0 -0.015277 0 -0.0017987 0 -0.0011669 0 -0.2297
1.6523 0.0077919 0.0090641 0.013133 0.007354 0.0041092 -0.0020987 0.0093025 0.022354 0.021164 0.0071586 0.015967 -0.61997 0.00018225 0.0044934 -0.0010929 -0.003565 -0.0075554 0.0065712 0.00015745 -0.0061427 -0.0015465 0 -0.014522 0 -0.002836 0 -0.0011291 0 -0.22725
1.6563 0.0052902 0.0089634 0.012528 0.0043381 0.0017116 -0.0037393 0.0054893 0.013284 0.017495 0.0074484 0.013577 -0.61449 0.0047701 0.0048199 0.00055218 -0.0055788 -0.0074602 0.0023493 0.0018187 -0.0018565 0.0019714 0 -0.014001 0 -0.0030387 0 -0.00041037 0 -0.17402
1.6602 0.002593 0.0068846 0.0057867 0.0024082 0.00066337 -0.00040791 0.00029703 0.0004137 0.0077139 0.0057866 0.0057462 -0.61243 0.005092 0.0029244 0.00058881 -0.0064995 -0.0065563 -0.0021856 0.004022 -0.00042082 0.0029391 0 -0.014028 0 -0.002432 0 0.0002444 0 -0.075913
1.6641 0.00081487 0.0035883 -0.0027957 0.00067838 0.001489 0.0045191 -0.0043666 -0.010254 -0.0050898 0.0020654 -0.0053181 -0.60265 0.0010482 -0.00020225 -0.0019258 -0.0051673 -0.0050057 -0.0061038 0.0055193 -0.0011898 0.00034805 0 -0.014459 0 -0.0016462 0 0.00011548 0 0.031881
1.668 0.00056684 0.00054663 -0.0077496 -0.00096051 0.0041294 0.0071739 -0.0064049 -0.014529 -0.015412 -0.0019998 -0.014901 -0.58316 -0.0044373 -0.0033177 -0.0060916 -0.0020351 -0.0034588 -0.0088627 0.0059772 -0.0013897 -0.0040261 0 -0.014835 0 -0.0012948 0 -0.00080182 0 0.10206
1.6719 0.0015875 -0.0011896 -0.0063257 -0.0012363 0.0071297 0.0060134 -0.0048025 -0.011624 -0.017841 -0.0040174 -0.017685 -0.56048 -0.007659 -0.0056204 -0.0094805 0.00123 -0.0026344 -0.0096446 0.0056639 0.00057885 -0.0069739 0 -0.014787 0 -0.0014203 0 -0.0017735 0 0.10253
1.6758 0.0028813 -0.001573 -0.00016205 0.0011273 0.0079923 0.0024634 -0.00032943 -0.0036525 -0.010412 -0.0026222 -0.010852 -0.54247 -0.0068713 -0.0067254 -0.0098119 0.0029111 -0.0028561 -0.0075648 0.0044912 0.0034249 -0.0064502 0 -0.014338 0 -0.00154 0 -0.0020027 0 0.036172
1.6797 0.0032991 -0.0012411 0.0061844 0.005535 0.0049953 -0.00073039 0.0048273 0.0057556 0.0033637 0.0015358 0.0033727 -0.53215 -0.0033888 -0.0063275 -0.0066765 0.0022746 -0.0038794 -0.0027637 0.0017784 0.0044171 -0.0031065 0 -0.013849 0 -0.0012108 0 -0.0013589 0 -0.059621
1.6836 0.0022573 -0.00080921 0.0084002 0.009316 -0.00097201 -0.001687 0.0082784 0.012678 0.015761 0.0061775 0.017898 -0.52704 -0.00026203 -0.0042419 -0.0018822 -0.00012308 -0.0051002 0.0028717 -0.0027308 0.0023439 0.00048812 0 -0.013677 0 -0.00052479 0 -0.00046745 0 -0.13308
1.6875 0.00017867 -0.00050211 0.0049659 0.0097146 -0.0064853 -0.00031642 0.0087014 0.013933 0.019275 0.0087844 0.024416 -0.52258 0.00030072 -0.0009184 0.0018782 -0.0028472 -0.0059583 0.0064746 -0.0076514 -0.0010726 0.0020682 0 -0.013878 0 -3.786e-05 0 -9.2872e-05 0 -0.1456
1.6914 -0.0016801 -0.00031837 -0.002291 0.0063021 -0.007954 0.002274 0.0063753 0.00839 0.011534 0.0079954 0.018609 -0.5148 -0.0013711 0.0022356 0.0029676 -0.004348 -0.0062328 0.0061197 -0.01015 -0.0027056 0.0013105 0 -0.014206 0 -0.00022162 0 -0.00043341 0 -0.091226
1.6953 -0.0020144 -0.00031171 -0.0094956 0.0014626 -0.0044669 0.0047732 0.0027317 -0.0018214 -0.0027998 0.0041705 0.0033263 -0.50007 -0.0029306 0.0034166 0.0018259 -0.003706 -0.006053 0.0023111 -0.007901 -0.00097009 -0.00037055 0 -0.01437 0 -0.0009994 0 -0.0010056 0 0.0015921
1.6992 -0.00042776 -0.00055054 -0.012836 -0.0015988 0.0013602 0.0060486 -0.00065423 -0.011524 -0.014786 -0.0010239 -0.012852 -0.47488 -0.0022111 0.0017097 0.00034425 -0.0011157 -0.0056864 -0.0022924 -0.0012781 0.0026378 -0.0013706 0 -0.014287 0 -0.0018225 0 -0.0011927 0 0.085943
1.7031 0.0021271 -0.00083472 -0.010443 -0.0015102 0.0053663 0.005078 -0.0028888 -0.015042 -0.016939 -0.0055372 -0.020997 -0.43848 0.0008079 -0.001956 0.0002097 0.0021104 -0.0053144 -0.0047256 0.0063441 0.0048018 -0.0012285 0 -0.014107 0 -0.0021851 0 -0.00087526 0 0.12132
1.707 0.0038578 -0.00064547 -0.0033536 0.00036762 0.005018 0.0012759 -0.0039076 -0.0099939 -0.0080648 -0.0077602 -0.017476 -0.39701 0.0039228 -0.0051851 0.001608 0.0041766 -0.0049664 -0.0036523 0.010757 0.0032158 -0.00066476 0 -0.014035 0 -0.0020471 0 -0.00050925 0 0.094626
1.7109 0.0033583 0.000417 0.0048728 0.0014772 0.0011513 -0.0046123 -0.0040385 0.00047953 0.0060384 -0.0069652 -0.0059173 -0.36348 0.0045448 -0.0057573 0.003287 0.0039208 -0.0046117 8.0451e-06 0.0098927 -0.0015352 -0.00058429 0 -0.014159 0 -0.0017626 0 -0.00060326 0 0.026334
1.7148 0.0006983 0.0020656 0.0099097 0.00042165 -0.002993 -0.010061 -0.0035104 0.00933 0.016413 -0.003426 0.005705 -0.3503 0.0018768 -0.0032885 0.0038074 0.0017546 -0.0042703 0.0039443 0.0051224 -0.0065026 -0.0011548 0 -0.014414 0 -0.001635 0 -0.0011585 0 -0.04205
1.7188 -0.0024839 0.0032819 0.009112 -0.0020634 -0.0043709 -0.011873 -0.0023661 0.010423 0.016673 0.0016381 0.01052 -0.35891 -0.0023922 0.00046903 0.0028386 -0.00040099 -0.0040191 0.0059036 -0.00015415 -0.0086071 -0.0017738 0 -0.01469 0 -0.0015951 0 -0.001658 0 -0.07261
1.7227 -0.0040566 0.0030291 0.003243 -0.0041669 -0.0021433 -0.0085015 -0.00075481 0.0030873 0.0069249 0.0063336 0.0068564 -0.37565 -0.0054162 0.0029834 0.0013808 -0.00043367 -0.0039011 0.0047416 -0.0032532 -0.0066538 -0.0017757 0 -0.014906 0 -0.0013379 0 -0.001611 0 -0.053564
1.7266 -0.002897 0.0011927 -0.0038444 -0.0047178 0.0022543 -0.001683 0.00083726 -0.0072353 -0.0064838 0.0087394 -0.0014942 -0.37958 -0.0054069 0.0028672 0.00076602 0.0022118 -0.0038604 0.00074591 -0.0038623 -0.0017868 -0.0010948 0 -0.015001 0 -0.00074775 0 -0.0010805 0 -0.0056725
1.7305 0.0002879 -0.0011122 -0.0076407 -0.0037768 0.0065 0.0044509 0.001802 -0.012906 -0.015051 0.0078648 -0.008404 -0.35716 -0.002926 0.00082243 0.0013824 0.0058042 -0.0038012 -0.0045706 -0.0033946 0.003493 -0.00028499 0 -0.0149 0 -0.00012852 0 -0.00063908 0 0.031932
1.7344 0.0034459 -0.002241 -0.0059784 -0.0017948 0.0087869 0.0064533 0.001949 -0.0095685 -0.0134 0.004409 -0.0093806 -0.31231 -0.0002868 -0.0010913 0.0023116 0.0074682 -0.003726 -0.0090365 -0.0030549 0.0067297 3.7125e-05 0 -0.014559 0 4.1216e-05 0 -0.00078641 0 0.027562
1.7383 0.0046103 -0.0012182 -0.00044398 0.001332 0.0083565 0.0043434 0.0018162 0.00097843 -0.0025048 0.00061983 -0.00391 -0.26303 0.00034361 -0.0011657 0.0022407 0.0054991 -0.0038029 -0.010745 -0.0026862 0.0065247 -0.00022106 0 -0.014069 0 -0.00040131 0 -0.0014153 0 -0.022433
1.7422 0.0032363 0.0015256 0.00485 0.0059661 0.0054156 0.0015515 0.0023095 0.012429 0.011081 -0.00099043 0.0047457 -0.22778 -0.00142 0.00068697 0.00081103 0.00095777 -0.0042531 -0.0091124 -0.0014127 0.0029974 -0.00049988 0 -0.013687 0 -0.0010737 0 -0.0018742 0 -0.091653
1.7461 0.00052813 0.004464 0.0061979 0.011453 0.0010776 0.0019132 0.0038651 0.018469 0.019414 0.00061062 0.011639 -0.21299 -0.0040173 0.0030328 -0.0008931 -0.0029615 -0.0051262 -0.0054187 0.00086958 -0.0022245 5.2264e-06 0 -0.013696 0 -0.0013452 0 -0.001579 0 -0.14098
1.75 -0.0013842 0.0060641 0.0027695 0.015523 -0.0026539 0.0063094 0.0058802 0.016569 0.018091 0.0040921 0.012809 -0.2115 -0.0052234 0.0041328 -0.0012573 -0.0034459 -0.0061707 -0.0021731 0.0029532 -0.0065811 0.0017082 0 -0.014173 0 -0.00090177 0 -0.00058069 0 -0.14341
1.7539 -0.00078297 0.0058162 -0.0030516 0.015574 -0.0034457 0.011937 0.0070559 0.0087189 0.0087461 0.0066596 0.0073585 -0.21115 -0.0037914 0.0032084 0.0003519 -0.00038472 -0.0069543 -0.0014825 0.0034318 -0.0077962 0.0042056 0 -0.014872 0 -4.3469e-05 0 0.00045646 0 -0.10074
1.7578 0.0026498 0.0045066 -0.0074233 0.011042 1.7909e-05 0.014817 0.006512 -0.00053782 -0.00236 0.0063023 -0.0019012 -0.20425 -0.00027091 0.00083259 0.0029294 0.0035497 -0.0071711 -0.0035559 0.0023191 -0.0052633 0.0063689 0 -0.015381 0 0.00057212 0 0.00083744 0 -0.042611
1.7617 0.0077029 0.0036495 -0.0074413 0.0046006 0.006736 0.013213 0.0047674 -0.0067037 -0.0084998 0.0036725 -0.0096542 -0.18979 0.0034299 -0.0016586 0.0047383 0.0051805 -0.0068826 -0.0065929 0.0013703 -0.00060357 0.0069708 0 -0.015432 0 0.00050282 0 0.00041549 0 -0.010078
1.7656 0.01231 0.004536 -0.0026146 0.00066945 0.013481 0.0088991 0.0036607 -0.0069692 -0.0064105 0.0018922 -0.010815 -0.16875 0.0052876 -0.0031248 0.00497 0.0034559 -0.0064726 -0.0082349 0.002544 0.0032963 0.0055066 0 -0.01512 0 -0.00011818 0 -0.00036067 0 -0.033601
1.7695 0.014604 0.007472 0.0051808 0.0021309 0.016741 0.0053314 0.0051144 -0.00081614 0.0024859 0.004148 -0.0034974 -0.13981 0.004356 -0.0032491 0.0045156 9.7545e-05 -0.0063398 -0.0074124 0.0059655 0.0042902 0.0026534 0 -0.014815 0 -0.0007473 0 -0.00092283 0 -0.1171
1.7734 0.013851 0.011565 0.012855 0.0079901 0.015286 0.0046354 0.0096387 0.0098002 0.013816 0.010865 0.0095915 -0.10099 0.001242 -0.0025474 0.0049778 -0.0022155 -0.0065945 -0.0050747 0.0094 0.0025125 -5.3216e-05 0 -0.014854 0 -0.00093555 0 -0.001082 0 -0.23527
1.7773 0.010862 0.015127 0.017594 0.01409 0.011279 0.0061993 0.015744 0.020695 0.023078 0.018854 0.022473 -0.055018 -0.0023293 -0.0019192 0.0068051 -0.0023046 -0.0070265 -0.0032871 0.0099289 0.00014828 -0.0012131 0 -0.015266 0 -0.00069322 0 -0.0010777 0 -0.34496
1.7813 0.0076467 0.016545 0.01808 0.016371 0.0088068 0.0078946 0.020741 0.026834 0.027453 0.023375 0.029313 -0.011121 -0.0045831 -0.0020652 0.0084408 -0.0012364 -0.00736 -0.0035762 0.0064639 -0.0004284 -0.00054294 0 -0.015761 0 -0.00040378 0 -0.0011937 0 -0.40534
1.7852 0.0063844 0.015219 0.015057 0.01394 0.010778 0.0083948 0.022352 0.024994 0.026057 0.021626 0.027781 0.020519 -0.0048007 -0.0030473 0.0075454 -0.00077035 -0.0075369 -0.0059065 0.0008831 0.0014135 0.00094069 0 -0.015973 0 -0.00041631 0 -0.0013847 0 -0.39761
1.7891 0.0081434 0.01206 0.010936 0.0094349 0.016603 0.008253 0.020001 0.016231 0.019596 0.014883 0.02016 0.037549 -0.0037688 -0.0041841 0.0033088 -0.0012593 -0.0077479 -0.0089229 -0.003255 0.004188 0.0017342 0 -0.015733 0 -0.00072533 0 -0.0013151 0 -0.3344
1.793 0.012108 0.0090927 0.0084514 0.0065787 0.022478 0.008919 0.015012 0.0059537 0.010376 0.0075378 0.01159 0.048896 -0.0031732 -0.0043977 -0.0023802 -0.0012876 -0.0081787 -0.010964 -0.003362 0.0057075 0.0010187 0 -0.015156 0 -0.0010209 0 -0.00075614 0 -0.25286
1.7969 0.015912 0.0082496 0.0089734 0.0072168 0.024111 0.011009 0.0097697 0.00072472 0.0022637 0.0038616 0.0068174 0.068792 -0.0042206 -0.0029195 -0.0062454 0.00052052 -0.0087363 -0.010929 0.0003501 0.004952 -0.00078249 0 -0.014516 0 -0.0010204 0 8.5556e-05 0 -0.19458
1.8008 0.017049 0.010059 0.011603 0.010314 0.0198 0.013702 0.006524 0.0036973 -0.00057477 0.0051367 0.0076533 0.10599 -0.0064815 4.9472e-05 -0.0064027 0.0034692 -0.0090556 -0.0085811 0.0052504 0.0027522 -0.0024969 0 -0.014034 0 -0.00074418 0 0.00066562 0 -0.18307
1.8047 0.014555 0.013189 0.013828 0.013434 0.011656 0.015716 0.0064572 0.012187 0.0037003 0.0093547 0.012523 0.15744 -0.0080093 0.0032644 -0.0040433 0.0048982 -0.0088173 -0.0044843 0.0083782 0.00083384 -0.003238 0 -0.013764 0 -0.00049115 0 0.00054796 0 -0.21248
1.8086 0.0098001 0.015295 0.013406 0.015013 0.004201 0.016628 0.0093046 0.019558 0.012503 0.013344 0.017928 0.21154 -0.0068988 0.0051682 -0.0023328 0.0026671 -0.0080891 0.00012365 0.0084406 0.00026016 -0.0030066 0 -0.013623 0 -0.00056923 0 -0.00022146 0 -0.25425
1.8125 0.0057483 0.01465 0.010087 0.015325 0.0014545 0.017027 0.013499 0.020195 0.019701 0.015212 0.020579 0.25776 -0.0031424 0.0049834 -0.0034501 -0.0023387 -0.0073464 0.0036376 0.0062574 0.00072559 -0.002364 0 -0.013501 0 -0.001049 0 -0.0011584 0 -0.27681
1.8164 0.0050478 0.011386 0.0058024 0.015552 0.004495 0.017468 0.016782 0.013696 0.019802 0.015079 0.018976 0.29424 0.00090358 0.0033 -0.0065452 -0.0063882 -0.0071118 0.0047776 0.0036478 0.0011981 -0.0016296 0 -0.013363 0 -0.001744 0 -0.0017435 0 -0.26507
1.8203 0.0082038 0.0074018 0.0032177 0.016195 0.010948 0.017522 0.017217 0.0049939 0.012515 0.013949 0.013896 0.32773 0.0021769 0.0015963 -0.0086028 -0.0060095 -0.0075136 0.0034164 0.0019533 0.0011087 -0.00051545 0 -0.013269 0 -0.0023884 0 -0.0018051 0 -0.22717
1.8242 0.013097 0.0050299 0.0038422 0.016483 0.016521 0.01609 0.014249 0.00039993 0.0036118 0.012328 0.0077956 0.36727 -0.00044933 0.0010297 -0.0074214 -0.0012758 -0.0081552 0.00080982 0.0013851 0.00088107 0.0013939 0 -0.013344 0 -0.0028174 0 -0.0015591 0 -0.18573
1.8281 0.016247 0.0054557 0.0071678 0.015232 0.017563 0.012672 0.0092185 0.0028138 0.00066521 0.010075 0.0034641 0.41757 -0.0048334 0.0015273 -0.003821 0.0039471 -0.0084226 -0.0012287 0.0014181 0.0013655 0.0038601 0 -0.013685 0 -0.0030018 0 -0.0013326 0 -0.16104
1.832 0.015048 0.0079977 0.011269 0.0121 0.013165 0.0081547 0.0047636 0.0097967 0.0067228 0.0073488 0.0024625 0.47685 -0.0070067 0.0019964 -0.00089417 0.0052977 -0.0079676 -0.0016847 0.0015564 0.0028304 0.0058341 0 -0.01426 0 -0.0029613 0 -0.0012746 0 -0.15808
1.8359 0.0095083 0.010643 0.014079 0.0079551 0.0056833 0.0041662 0.0032392 0.015699 0.017256 0.0051868 0.0041578 0.53943 -0.0044926 0.00146 -0.00099003 0.0018618 -0.0069619 -0.0010335 0.0017165 0.0045232 0.0062335 0 -0.014871 0 -0.0026913 0 -0.001312 0 -0.165
1.8398 0.0023377 0.011323 0.014273 0.0040847 -0.00063911 0.0016383 0.0051131 0.015853 0.0233 0.0046784 0.0060828 0.59976 0.0012702 3.7623e-05 -0.0033865 -0.0029161 -0.0059346 -0.00056874 0.0020656 0.0051928 0.0049529 0 -0.01522 0 -0.00219 0 -0.001327 0 -0.16202
1.8438 -0.0027417 0.0090536 0.011432 0.0011664 -0.0022359 0.00011724 0.008527 0.0096098 0.018502 0.0054752 0.0056194 0.65513 0.0057117 -0.0011812 -0.0049815 -0.0042889 -0.0053679 -0.0010087 0.0027088 0.0040724 0.003074 0 -0.015103 0 -0.0015405 0 -0.0013194 0 -0.13427
1.8477 -0.0033962 0.0043615 0.0059595 -0.00095705 0.0014793 -0.0014263 0.010497 0.00032702 0.0043218 0.0054363 0.0019445 0.70628 0.0047794 -0.0012459 -0.0033868 -0.00045802 -0.0054023 -0.0018032 0.0036115 0.0014881 0.0019724 0 -0.014577 0 -0.00093005 0 -0.0013765 0 -0.080625
1.8516 -0.00022782 -0.0010703 -0.00084491 -0.0026313 0.0075272 -0.0031924 0.0089958 -0.0071084 -0.010881 0.0022926 -0.0032572 0.75638 -0.0015113 -0.00032447 0.00058579 0.0058782 -0.0058497 -0.0018722 0.0047351 -0.0013181 0.002125 0 -0.013969 0 -0.00055604 0 -0.0015094 0 -0.014482
1.8555 0.0035941 -0.0052387 -0.0068386 -0.0037422 0.011036 -0.0041707 0.0044048 -0.0092319 -0.018053 -0.003933 -0.0069965 0.80905 -0.008752 0.00045623 0.0035207 0.010017 -0.0064155 -0.00096179 0.0060809 -0.0029165 0.0027558 0 -0.013652 0 -0.00049018 0 -0.0015661 0 0.043408
1.8594 0.0044388 -0.0067957 -0.0098279 -0.0038662 0.0082861 -0.0033257 -0.0007982 -0.0056983 -0.013909 -0.010164 -0.0072404 0.86598 -0.01153 0.00017613 0.0025801 0.0093489 -0.0068755 -7.0648e-05 0.0074998 -0.0024422 0.0026663 0 -0.013771 0 -0.00063045 0 -0.0013435 0 0.076469
1.8633 0.00068357 -0.0057978 -0.0090206 -0.0030542 -0.00077763 -0.0011269 -0.0039341 0.00077751 -0.0027592 -0.012343 -0.0044503 0.92551 -0.0077981 -0.00089533 -0.0017416 0.0052598 -0.0070727 -0.00036933 0.008493 -6.5784e-06 0.0014403 0 -0.014137 0 -0.00079586 0 -0.00079916 0 0.082604
1.8672 -0.0061466 -0.0038248 -0.0060273 -0.002296 -0.012275 0.00033725 -0.0042076 0.0058161 0.0070605 -0.0088676 -0.0012207 0.98331 -0.00054304 -0.0015554 -0.0059082 0.0013054 -0.0068236 -0.0017559 0.0083507 0.0033262 -0.0001454 0 -0.014402 0 -0.00088584 0 -0.00014602 0 0.07749
1.8711 -0.012407 -0.0032097 -0.0041953 -0.0029745 -0.020661 -0.00094757 -0.0033917 0.0054377 0.0088884 -0.0023941 -0.00044747 1.0354 0.0046707 -0.00096631 -0.0064081 -0.00026297 -0.0059181 -0.0027518 0.0066583 0.00597 -0.00087303 0 -0.014364 0 -0.00095809 0 0.00028383 0 0.087596
1.875 -0.014857 -0.0056149 -0.006322 -0.0056819 -0.022129 -0.0049626 -0.0045302 -0.0018841 0.0013862 0.0017974 -0.0035745 1.081 0.0042024 0.00032841 -0.0027563 -0.00017656 -0.0042727 -0.0020705 0.0037645 0.0065818 -0.00022575 0 -0.014132 0 -0.0011458 0 0.00029601 0 0.13502
1.8789 -0.012908 -0.010791 -0.012396 -0.0095361 -0.016976 -0.0094437 -0.009538 -0.014037 -0.011597 -0.00028037 -0.01011 1.1229 -0.00090186 0.00080378 0.0022282 -0.00064771 -0.0020978 -0.00024719 0.00072522 0.0048906 0.0011932 0 -0.01398 0 -0.0014838 0 -1.6331e-05 0 0.22206
1.8828 -0.0089893 -0.016492 -0.019313 -0.012769 -0.0093716 -0.011829 -0.017443 -0.025849 -0.023791 -0.0082956 -0.018284 1.1643 -0.00609 -0.00050368 0.0049183 -0.0025925 0.0001087 0.00062263 -0.0013339 0.0020635 0.0023045 0 -0.014064 0 -0.0018106 0 -0.00036425 0 0.32567
1.8867 -0.0067725 -0.019828 -0.023016 -0.014166 -0.0047208 -0.011634 -0.024643 -0.03165 -0.029736 -0.017878 -0.02586 1.2067 -0.0072321 -0.0028238 0.0037471 -0.0046264 0.0017894 -0.00089181 -0.0019478 0.00013314 0.0025365 0 -0.014269 0 -0.001866 0 -0.00051573 0 0.40716
1.8906 -0.0085763 -0.019237 -0.021449 -0.014084 -0.0062856 -0.01099 -0.027181 -0.028662 -0.027136 -0.023822 -0.030544 1.2494 -0.0038841 -0.0041344 2.3295e-05 -0.0048177 0.0026251 -0.0035657 -0.0015095 0.00061264 0.002162 0 -0.014347 0 -0.0015276 0 -0.00048912 0 0.43356
1.8945 -0.01382 -0.015658 -0.016001 -0.0141 -0.013214 -0.012752 -0.023568 -0.019078 -0.017922 -0.023532 -0.030386 1.2924 0.00072976 -0.0029976 -0.003579 -0.0031556 0.0026888 -0.0041158 -0.00076783 0.0032009 0.0017612 0 -0.014207 0 -0.00098278 0 -0.00052033 0 0.39809
1.8984 -0.019569 -0.011958 -0.010384 -0.015609 -0.021186 -0.017874 -0.016169 -0.0091108 -0.0076675 -0.018233 -0.024793 1.3376 0.002702 -4.0307e-05 -0.0051015 -0.0018987 0.002361 -0.0002942 -0.00010305 0.005695 0.0015199 0 -0.014033 0 -0.00064919 0 -0.00082835 0 0.32668
1.9023 -0.02265 -0.010992 -0.0079972 -0.018623 -0.02525 -0.024448 -0.0099796 -0.0052581 -0.0029504 -0.011562 -0.015742 1.3867 0.0006797 0.0024269 -0.0041645 -0.0032405 0.0020875 0.006355 0.00071744 0.0054554 0.0011793 0 -0.014116 0 -0.00085818 0 -0.0013717 0 0.26496
1.9063 -0.021744 -0.013718 -0.0098668 -0.021825 -0.02306 -0.029235 -0.0094249 -0.0101 -0.0073579 -0.0071916 -0.0077566 1.4368 -0.0032676 0.00244 -0.0014447 -0.0066777 0.002148 0.011032 0.0020562 0.0014967 0.00064354 0 -0.014545 0 -0.0015457 0 -0.0018037 0 0.25263
1.9102 -0.018073 -0.018695 -0.014473 -0.023737 -0.016444 -0.030235 -0.015286 -0.020534 -0.01854 -0.0072332 -0.0057028 1.4795 -0.0055436 0.00022962 0.0020706 -0.0089794 0.0025564 0.009522 0.0036757 -0.0044268 0.00044213 0 -0.015091 0 -0.0022366 0 -0.0016881 0 0.3004
1.9141 -0.014432 -0.023212 -0.019126 -0.023875 -0.010269 -0.028011 -0.023993 -0.029768 -0.029048 -0.01187 -0.0114 1.5061 -0.0038431 -0.0018615 0.0051942 -0.0070903 0.0031089 0.002051 0.004551 -0.0087582 0.0013491 0 -0.015404 0 -0.0023892 0 -0.00084114 0 0.38401
1.918 -0.013422 -0.025098 -0.021607 -0.022868 -0.0092899 -0.024787 -0.029964 -0.031809 -0.031283 -0.019576 -0.021726 1.5155 0.0013541 -0.0013927 0.0064255 -0.0012431 0.0035291 -0.0064954 0.0035605 -0.0085604 0.0034211 0 -0.01534 0 -0.0018454 0 0.00044982 0 0.45942
1.9219 -0.016051 -0.023945 -0.021118 -0.021609 -0.015022 -0.022447 -0.029449 -0.025427 -0.023308 -0.027459 -0.030269 1.5171 0.0074324 0.0020098 0.0045344 0.0048517 0.0036308 -0.010426 0.00053507 -0.0036431 0.0054932 0 -0.015076 0 -0.0009963 0 0.0015204 0 0.49016
1.9258 -0.021355 -0.021103 -0.018461 -0.02042 -0.024718 -0.021326 -0.023158 -0.014949 -0.010802 -0.032068 -0.031787 1.525 0.011505 0.0062447 -0.00020159 0.0071138 0.0034244 -0.0078378 -0.0033031 0.0032431 0.0058639 0 -0.0149 0 -0.00048322 0 0.001721 0 0.46973
1.9297 -0.026981 -0.018699 -0.015697 -0.019099 -0.033149 -0.020682 -0.015719 -0.0074289 -0.0031342 -0.031078 -0.026114 1.5469 0.011974 0.0083818 -0.0054206 0.0046413 0.0031057 -0.0018679 -0.0060427 0.0083099 0.003731 0 -0.014895 0 -0.00065839 0 0.00086497 0 0.42481
1.9336 -0.030338 -0.018437 -0.015324 -0.017692 -0.035965 -0.019941 -0.012376 -0.0080905 -0.0063884 -0.025138 -0.018273 1.5779 0.0089837 0.006862 -0.0079263 0.00035378 0.0029246 0.0024024 -0.0064585 0.0092864 6.7053e-05 0 -0.014862 0 -0.0012745 0 -0.0005914 0 0.39717
1.9375 -0.029816 -0.020768 -0.018882 -0.016975 -0.032345 -0.019286 -0.015384 -0.017007 -0.018885 -0.018221 -0.014584 1.6049 0.0039614 0.0024217 -0.0061734 -0.0018478 0.00302 0.0024168 -0.0049185 0.0067375 -0.002991 0 -0.014561 0 -0.0017004 0 -0.0018041 0 0.41578
1.9414 -0.025646 -0.024698 -0.025549 -0.017922 -0.025192 -0.01908 -0.022685 -0.029046 -0.032737 -0.015422 -0.017885 1.6171 -0.0011282 -0.0027743 -0.0018055 -0.00066438 0.0033483 -7.9056e-05 -0.0030104 0.0032944 -0.0038127 0 -0.01403 0 -0.0014955 0 -0.0020907 0 0.47716
1.9453 -0.019951 -0.028229 -0.031943 -0.020531 -0.018922 -0.019059 -0.029629 -0.037024 -0.039854 -0.019291 -0.025659 1.6138 -0.0044949 -0.0067427 0.00147 0.0016501 0.0037676 -0.0013029 -0.0021671 0.0015587 -0.0025438 0 -0.013627 0 -0.00082821 0 -0.0013879 0 0.54673
1.9492 -0.015732 -0.029334 -0.03396 -0.023258 -0.016531 -0.018438 -0.032174 -0.036043 -0.037296 -0.027524 -0.03231 1.6029 -0.0051691 -0.0086229 0.00098137 0.0017343 0.0041883 0.0007084 -0.0024794 0.0023304 -0.00084028 0 -0.01372 0 -0.00033778 0 -0.00027064 0 0.57976
1.9531 -0.015161 -0.027107 -0.029816 -0.023931 -0.017953 -0.016951 -0.029143 -0.026371 -0.027998 -0.034196 -0.033381 1.5927 -0.0034655 -0.0085228 -0.002564 -0.0015233 0.0046202 0.0043513 -0.0027451 0.0043625 -0.00033548 0 -0.014322 0 -0.00053936 0 0.0004932 0 0.54833
1.957 -0.018175 -0.022461 -0.021963 -0.021587 -0.020581 -0.015657 -0.022258 -0.013211 -0.017338 -0.033982 -0.028297 1.5859 -0.00090871 -0.0069493 -0.0057349 -0.0059537 0.0050477 0.0062168 -0.001704 0.005573 -0.0012742 0 -0.015042 0 -0.0013118 0 0.00050887 0 0.45762
1.9609 -0.022422 -0.01778 -0.015872 -0.017644 -0.021297 -0.016339 -0.014555 -0.0035932 -0.0093013 -0.026173 -0.019951 1.5805 0.00060153 -0.0046067 -0.0055092 -0.0082634 0.0052684 0.0043754 0.00066914 0.0046201 -0.0025382 0 -0.015415 0 -0.0019571 0 -5.597e-06 0 0.34282
1.9648 -0.024797 -0.015518 -0.016108 -0.015148 -0.018529 -0.019785 -0.0087789 -0.0023466 -0.0053626 -0.015326 -0.012301 1.5747 8.5074e-06 -0.0025224 -0.0019717 -0.0071634 0.0049278 1.9077e-05 0.0030086 0.0017051 -0.0029327 0 -0.015305 0 -0.0018052 0 -0.00048347 0 0.25057
1.9688 -0.023571 -0.016598 -0.022633 -0.016479 -0.013143 -0.02452 -0.0066852 -0.0095158 -0.0057588 -0.0080502 -0.0082806 1.5695 -0.0021685 -0.0018432 0.0019577 -0.004453 0.0038219 -0.0038049 0.0036991 -0.0017724 -0.0024114 0 -0.014993 0 -0.00082467 0 -0.00053052 0 0.21686
1.9727 -0.019544 -0.01979 -0.030524 -0.021339 -0.0078962 -0.027431 -0.0089541 -0.020633 -0.010523 -0.008502 -0.0091747 1.5646 -0.0042394 -0.0030447 0.0034344 -0.0031488 0.0022306 -0.0048238 0.0022822 -0.0042346 -0.0020328 0 -0.014864 0 0.0003219 0 -0.00024531 0 0.25226
1.9766 -0.015363 -0.022609 -0.033626 -0.02673 -0.0058922 -0.02605 -0.014977 -0.029488 -0.01874 -0.015958 -0.014788 1.5553 -0.0046559 -0.0052335 0.0023579 -0.0045842 0.00091423 -0.0030373 -0.00014327 -0.0048522 -0.0027276 0 -0.015024 0 0.00083533 0 -7.2461e-05 0 0.33908
1.9805 -0.013534 -0.023099 -0.02933 -0.02902 -0.0087817 -0.020645 -0.022516 -0.03163 -0.027345 -0.025852 -0.023329 1.5342 -0.0032065 -0.006508 0.0012193 -0.0072338 0.00063918 -0.00011251 -0.0018731 -0.003881 -0.0041426 0 -0.015214 0 0.00044491 0 -0.00034963 0 0.43887
1.9844 -0.014696 -0.021124 -0.020555 -0.026405 -0.015514 -0.014268 -0.028094 -0.026595 -0.031904 -0.032928 -0.031171 1.4992 -0.0011149 -0.0054239 0.0023842 -0.0082158 0.0015457 0.0022067 -0.0020119 -0.0023866 -0.0047561 0 -0.015094 0 -0.00041499 0 -0.00098082 0 0.50689
1.9883 -0.017407 -0.0182 -0.013317 -0.019861 -0.022387 -0.010563 -0.028677 -0.017732 -0.02969 -0.033995 -0.033743 1.4584 2.9348e-05 -0.0023553 0.0055967 -0.0058972 0.0029062 0.0030447 -0.0010759 -0.0016134 -0.0032205 0 -0.014605 0 -0.0010498 0 -0.0015354 0 0.50954
1.9922 -0.019385 -0.016138 -0.011961 -0.012025 -0.024783 -0.011058 -0.023819 -0.009964 -0.02234 -0.028836 -0.028055 1.4248 -0.00040417 0.00063967 0.0081956 -0.0012015 0.0035667 0.0022853 -0.00030739 -0.0023079 0.00032151 0 -0.014043 0 -0.0011316 0 -0.0016627 0 0.43976
1.9961 -0.019091 -0.015683 -0.015993 -0.0052446 -0.020019 -0.014111 -0.016392 -0.0068543 -0.015014 -0.019604 -0.0154 1.4038 -0.0016235 0.0015392 0.0077546 0.0033408 0.0027846 0.00024909 -0.00043055 -0.0042734 0.0042027 0 -0.013778 0 -0.00092622 0 -0.0014135 0 0.3229
2 -0.016451 -0.016192 -0.02095 -0.0005006 -0.0096731 -0.016312 -0.010781 -0.0086619 -0.012136 -0.0097502 -0.0016705 1.3861 -0.0021892 0.00016031 0.0044457 0.0056539 0.00079295 -0.0021745 -0.0010397 -0.0063937 0.0065417 0 -0.013923 0 -0.00095019 0 -0.0011588 0 0.20674
2.0039 -0.012501 -0.016403 -0.022258 0.0021626 0.00054315 -0.015128 -0.0096009 -0.012424 -0.013443 -0.0029414 0.0058254 1.3542 -0.0013512 -0.0016919 0.00078451 0.0053938 -0.0013889 -0.0034065 -0.0011386 -0.0072203 0.0067147 0 -0.014266 0 -0.0014259 0 -0.0011905 0 0.13762
2.0078 -0.0085875 -0.015437 -0.018701 0.0026144 0.003974 -0.010734 -0.011613 -0.014006 -0.014236 -0.0017433 0.0031843 1.2991 0.00019615 -0.0019604 -0.00088309 0.0036183 -0.0027397 -0.0019584 -0.00021777 -0.0058923 0.0056752 0 -0.014505 0 -0.0020676 0 -0.0014057 0 0.1347
2.0117 -0.0058157 -0.013217 -0.012805 0.00036461 -0.0024214 -0.0057322 -0.012836 -0.010926 -0.0099588 -0.0061815 -0.0072879 1.2321 0.00080892 -0.00034538 -0.0005486 0.0015986 -0.0029477 0.0020513 0.0012188 -0.0028224 0.004901 0 -0.014532 0 -0.0023702 0 -0.0013959 0 0.17933
2.0156 -0.0048634 -0.010225 -0.008281 -0.004623 -0.015336 -0.0032233 -0.010156 -0.0041969 -0.00099083 -0.013205 -0.018634 1.1777 -0.00072669 0.001362 -0.00021827 3.2003e-05 -0.0024649 0.0061619 0.0021711 0.00041295 0.0050061 0 -0.014475 0 -0.0020848 0 -0.00087 0 0.22817
2.0195 -0.0058279 -0.0071131 -0.0070225 -0.011024 -0.026607 -0.0047744 -0.0043691 0.0021248 0.0069229 -0.018124 -0.02408 1.1536 -0.0040452 0.00099146 -0.0015627 -0.00087625 -0.0019313 0.0069448 0.0021492 0.0020418 0.0053108 0 -0.0145 0 -0.0014173 0 -2.2113e-06 0 0.24252
2.0234 -0.0079837 -0.0045994 -0.0081053 -0.016385 -0.028408 -0.0096183 0.00011827 0.0035893 0.0072381 -0.017653 -0.021455 1.1535 -0.0072747 -0.0018605 -0.0040333 -0.0010137 -0.0015561 0.0028475 0.0016519 0.0013008 0.0047043 0 -0.014615 0 -0.00080209 0 0.000647 0 0.21372
2.0273 -0.0098368 -0.0034804 -0.0091893 -0.018588 -0.018687 -0.015302 -0.0011046 -0.0014447 -0.0017845 -0.012422 -0.014012 1.1504 -0.0083853 -0.0053028 -0.0053581 -0.00033164 -0.00104 -0.0039817 0.0016565 -0.001039 0.0029064 0 -0.014688 0 -0.00052265 0 0.00059484 0 0.16651
2.0313 -0.0098895 -0.0043566 -0.0087074 -0.017323 -0.0028995 -0.019051 -0.0085132 -0.010339 -0.015309 -0.0066875 -0.0074227 1.1185 -0.0068146 -0.0067452 -0.0038303 0.0008334 -6.8636e-05 -0.0089339 0.0026419 -0.003281 0.00088525 0 -0.01464 0 -0.00055734 0 -0.00012698 0 0.13849
2.0352 -0.0078375 -0.0070596 -0.0069196 -0.014199 0.0093873 -0.018997 -0.017755 -0.017675 -0.025365 -0.0050684 -0.00562 1.0538 -0.0040299 -0.0051144 -1.745e-05 0.0016868 0.0011533 -0.0085986 0.0041114 -0.0040944 2.8947e-05 0 -0.014564 0 -0.00074042 0 -0.0009646 0 0.15132
2.0391 -0.0051985 -0.010363 -0.0052473 -0.011373 0.010755 -0.014867 -0.022644 -0.018852 -0.026405 -0.0087894 -0.0085196 0.97622 -0.0024328 -0.0016623 0.003774 0.0014952 0.0018929 -0.0037349 0.0050677 -0.0034493 0.00087108 0 -0.014621 0 -0.00099224 0 -0.0012839 0 0.19507
2.043 -0.0045224 -0.01255 -0.0048461 -0.0099649 0.00070875 -0.008143 -0.019673 -0.013259 -0.018544 -0.014603 -0.012791 0.91097 -0.00336 0.0012517 0.0055968 0.00027521 0.0014558 0.0012277 0.0049585 -0.0024378 0.0025919 0 -0.01483 0 -0.0013403 0 -0.00088166 0 0.23642
2.0469 -0.0074762 -0.012637 -0.0057812 -0.0096366 -0.014226 -0.0016708 -0.010511 -0.0047076 -0.0066181 -0.017434 -0.014536 0.86726 -0.0058248 0.0021337 0.0053497 -0.0011066 -0.00017826 0.0019035 0.0041695 -0.0021892 0.0037682 0 -0.014994 0 -0.0017383 0 -0.00012915 0 0.24366
2.0508 -0.013257 -0.011255 -0.0073451 -0.0095215 -0.024926 0.0014009 -0.00077794 0.0011826 0.0032355 -0.014599 -0.011869 0.83253 -0.0072187 0.0012762 0.0043134 -0.0016418 -0.0022332 -0.0023379 0.003604 -0.0028724 0.0036519 0 -0.014879 0 -0.0019528 0 0.00035662 0 0.2101
2.0547 -0.01878 -0.010265 -0.0089548 -0.0093515 -0.025456 -0.00080385 0.0037118 0.00068555 0.0065684 -0.0080771 -0.0060423 0.78656 -0.0055895 2.2343e-05 0.0035263 -0.0010616 -0.0036436 -0.0079214 0.0037745 -0.0036747 0.0027579 0 -0.014466 0 -0.0017196 0 0.00021143 0 0.16007
2.0586 -0.02073 -0.01124 -0.010677 -0.009584 -0.016457 -0.0075441 0.00039207 -0.0058696 0.0018358 -0.0029846 -0.00083453 0.72094 -0.0016065 -0.00063053 0.0028806 -2.642e-05 -0.003755 -0.010184 0.0042898 -0.0037157 0.0022161 0 -0.014011 0 -0.001051 0 -0.00043192 0 0.13408
2.0625 -0.017962 -0.014029 -0.012926 -0.010533 -0.0042936 -0.015418 -0.0090035 -0.014756 -0.0094954 -0.0036106 -0.00056643 0.64583 0.0016784 -0.0006825 0.0017846 0.00057238 -0.0026505 -0.0072095 0.0042355 -0.0029685 0.0025469 0 -0.013824 0 -0.00035058 0 -0.0011244 0 0.16299
2.0664 -0.01236 -0.016711 -0.015694 -0.011645 0.0030958 -0.020106 -0.019833 -0.021451 -0.023134 -0.010252 -0.0074905 0.57913 0.0013782 -0.00064961 0.00035417 0.00050695 -0.00091488 -0.0010987 0.0031084 -0.002266 0.0030938 0 -0.013977 0 -0.00014614 0 -0.0015001 0 0.24691
2.0703 -0.0074473 -0.017054 -0.018073 -0.011893 0.00094702 -0.019084 -0.027035 -0.023152 -0.032909 -0.019142 -0.01977 0.52958 -0.0024408 -0.00076355 -0.00047337 0.00042615 0.00085914 0.0041134 0.0014433 -0.0023808 0.0027179 0 -0.014252 0 -0.00063728 0 -0.0015287 0 0.35103
2.0742 -0.005883 -0.014313 -0.018597 -0.010957 -0.0096826 -0.013484 -0.027357 -0.019779 -0.033375 -0.025115 -0.03156 0.48987 -0.006353 -0.00079514 -0.0001316 0.0011957 0.0023599 0.0057139 0.00052838 -0.0031094 0.0010998 0 -0.014373 0 -0.0014788 0 -0.0014326 0 0.42185
2.0781 -0.0077774 -0.0098717 -0.016244 -0.0098517 -0.022644 -0.0075659 -0.020682 -0.013434 -0.023392 -0.024725 -0.035912 0.44465 -0.0062976 -0.00053138 0.00056325 0.0030187 0.003463 0.0039181 0.0013753 -0.003339 -0.00067931 0 -0.014288 0 -0.0020307 0 -0.0014012 0 0.41635
2.082 -0.011003 -0.006247 -0.011406 -0.01013 -0.030269 -0.0059077 -0.010209 -0.007205 -0.0079513 -0.017802 -0.029262 0.38458 -0.0013135 -0.00015101 6.1315e-05 0.005154 0.0039797 0.00089912 0.0037458 -0.0021264 -0.00098762 0 -0.014214 0 -0.0018744 0 -0.001399 0 0.32854
2.0859 -0.013035 -0.0053352 -0.0060537 -0.012324 -0.02784 -0.010202 -0.0012238 -0.0039639 0.0041496 -0.0070657 -0.014463 0.31285 0.0050933 1.8378e-05 -0.0020137 0.0064347 0.0036017 -0.0013236 0.0060336 0.00021761 0.00074999 0 -0.014396 0 -0.0011421 0 -0.00124 0 0.19741
2.0898 -0.012782 -0.0072993 -0.0028209 -0.015233 -0.016502 -0.018005 0.0014788 -0.0052639 0.0060441 0.0032489 0.00033229 0.2398 0.0075425 -5.2134e-06 -0.0038093 0.0060608 0.0021565 -0.0021189 0.00619 0.0021469 0.0032197 0 -0.014843 0 -0.00038399 0 -0.00083025 0 0.088506
2.0938 -0.011108 -0.010804 -0.00352 -0.016944 -0.0028625 -0.024413 -0.0035396 -0.010436 -0.0022449 0.0088949 0.0067818 0.17234 0.0034074 0.00014076 -0.0026163 0.0040073 -5.929e-05 -0.0019409 0.0031281 0.0021126 0.0041222 0 -0.015299 0 -0.00011627 0 -0.00032462 0 0.057738
2.0977 -0.0099257 -0.014139 -0.0080361 -0.016682 0.004771 -0.025423 -0.013116 -0.016513 -0.013865 0.0070556 0.0019666 0.10874 -0.0045526 0.00055865 0.0022616 0.00086848 -0.0022235 -0.0013993 -0.0023416 -6.0381e-05 0.0021992 0 -0.015491 0 -0.00045718 0 -3.857e-05 0 0.11876
2.1016 -0.010745 -0.016213 -0.01437 -0.015571 0.0014867 -0.020534 -0.021242 -0.019653 -0.020549 -0.0023038 -0.0097682 0.041983 -0.010141 0.00066014 0.0079888 -0.002529 -0.0033424 -0.00082142 -0.0077526 -0.0029348 -0.0013911 0 -0.01537 0 -0.001124 0 -0.00019036 0 0.23559
2.1055 -0.0137 -0.01681 -0.019801 -0.015399 -0.010928 -0.012784 -0.023088 -0.017703 -0.019099 -0.015814 -0.020262 -0.033159 -0.008861 -0.00034519 0.0099828 -0.0053715 -0.0028126 -0.0004228 -0.010369 -0.0046391 -0.0037291 0 -0.015103 0 -0.0017115 0 -0.00070853 0 0.34617
2.1094 -0.017519 -0.016272 -0.022365 -0.016497 -0.024782 -0.0064592 -0.018493 -0.012133 -0.013552 -0.027766 -0.023558 -0.11688 -0.001856 -0.0023764 0.0058158 -0.0069422 -0.00080609 -0.00042297 -0.0088979 -0.0044191 -0.0024789 0 -0.01485 0 -0.0019583 0 -0.0012767 0 0.40103
2.1133 -0.020232 -0.015132 -0.02168 -0.016988 -0.031168 -0.0043579 -0.012074 -0.0074096 -0.011284 -0.032951 -0.019718 -0.20643 0.0049054 -0.0040744 -0.0022982 -0.0067667 0.0017872 -0.00076336 -0.0043791 -0.0031433 0.001985 0 -0.014587 0 -0.0018091 0 -0.0015759 0 0.39014
2.1172 -0.020181 -0.01394 -0.01876 -0.014412 -0.025652 -0.0064941 -0.0096048 -0.0076925 -0.016444 -0.029726 -0.013664 -0.29954 0.0056341 -0.0038503 -0.0089876 -0.0048955 0.0038231 -0.00090868 0.00044721 -0.0022985 0.0065492 0 -0.014196 0 -0.0013338 0 -0.0015159 0 0.34046
2.1211 -0.016862 -0.013119 -0.015183 -0.0083928 -0.011233 -0.010747 -0.01338 -0.013187 -0.026224 -0.021031 -0.010474 -0.39494 -0.00039453 -0.0015904 -0.010125 -0.0020741 0.0044789 -0.00030384 0.0029654 -0.0024262 0.0076241 0 -0.013708 0 -0.00067354 0 -0.0012673 0 0.28915
2.125 -0.011272 -0.012694 -0.012316 -0.0017004 0.0034865 -0.014478 -0.020286 -0.01931 -0.032913 -0.012297 -0.01137 -0.49056 -0.0083333 0.00079282 -0.0062381 0.00050608 0.0035997 0.00081757 0.002451 -0.0025042 0.0039501 0 -0.013414 0 -6.1339e-05 0 -0.0010826 0 0.25503
2.1289 -0.0055295 -0.012091 -0.010908 0.0016004 0.0097878 -0.015822 -0.024168 -0.019838 -0.0298 -0.0076366 -0.013542 -0.58287 -0.012016 0.00090122 -0.0017926 0.0018395 0.0016461 0.0013125 0.00046172 -0.00092355 -0.0023149 0 -0.01365 0 0.00020117 0 -0.0010723 0 0.22986
2.1328 -0.0018419 -0.01042 -0.010946 -0.00050954 0.0043871 -0.014162 -0.020611 -0.011834 -0.016188 -0.0071931 -0.013364 -0.66958 -0.0091592 -0.0017313 -0.0009912 0.0016908 -0.00066579 0.0002096 -0.00048871 0.0027827 -0.007118 0 -0.01443 0 -9.0154e-05 0 -0.0011256 0 0.1929
2.1367 -0.0013117 -0.0072357 -0.011621 -0.006166 -0.0085625 -0.010129 -0.010335 0.0015714 0.0020573 -0.0076818 -0.0097095 -0.75279 -0.0029793 -0.0047748 -0.0039925 0.00067958 -0.0027538 -0.0019198 0.0010225 0.007058 -0.0074409 0 -0.015319 0 -0.0008323 0 -0.0010324 0 0.13341
2.1406 -0.0033216 -0.0032176 -0.011577 -0.011059 -0.020251 -0.005515 0.001318 0.012961 0.016275 -0.0055608 -0.0045443 -0.83849 0.00095946 -0.0050016 -0.0070221 -0.00020234 -0.004331 -0.0029181 0.004176 0.0092002 -0.0033717 0 -0.015725 0 -0.0015915 0 -0.00068807 0 0.062124
2.1445 -0.0059738 -2.4257e-05 -0.0096959 -0.01196 -0.022883 -0.002876 0.0081372 0.015712 0.020091 -0.0001708 -0.00080862 -0.93185 -0.00037887 -0.0014302 -0.0061556 -0.0002696 -0.0052878 -0.00084667 0.0065843 0.0073862 0.0021641 0 -0.015389 0 -0.0018681 0 -0.00020147 0 0.0044038
2.1484 -0.0073324 0.00077291 -0.0061785 -0.0092366 -0.014574 -0.0043711 0.0070096 0.0084566 0.012591 0.005637 1.5496e-05 -1.0325 -0.0052419 0.0033351 -0.0011253 0.00045296 -0.0054893 0.0038461 0.0062289 0.0022043 0.0056194 0 -0.014635 0 -0.0014675 0 0.00018341 0 -0.016469
2.1523 -0.0066214 -0.0010911 -0.0029734 -0.0061766 -0.00040907 -0.0101 -0.00062741 -0.0043556 -0.0017708 0.0076959 -0.0015238 -1.1345 -0.0091294 0.0051712 0.0044031 0.0013237 -0.0047526 0.0080664 0.0030627 -0.0035775 0.0052055 0 -0.014109 0 -0.00064824 0 0.00028208 0 0.0078125
2.1563 -0.0045626 -0.0042493 -0.0027548 -0.0058746 0.010888 -0.017182 -0.010282 -0.015826 -0.015857 0.0036545 -0.0041164 -1.2319 -0.0088963 0.0022485 0.0062065 0.001561 -0.0030857 0.0084338 -0.0010086 -0.0068682 0.001777 0 -0.014234 0 9.631e-05 0 0.0001148 0 0.068315
2.1602 -0.0027108 -0.0066351 -0.0067903 -0.0085354 0.012506 -0.020865 -0.017195 -0.021002 -0.023475 -0.0053076 -0.007018 -1.323 -0.0051311 -0.0030078 0.0032477 0.00080689 -0.00096979 0.0043565 -0.0036501 -0.0063319 -0.0021266 0 -0.014862 0 0.00043157 0 -0.00011577 0 0.14405
2.1641 -0.0023651 -0.0069618 -0.013345 -0.011504 0.003811 -0.017526 -0.018473 -0.019105 -0.022241 -0.015167 -0.010007 -1.4119 -0.0010174 -0.0058947 -0.001656 -0.00054344 0.0006611 -0.0010988 -0.003778 -0.003171 -0.0041103 0 -0.015432 0 0.000392 0 -0.00019138 0 0.2084
2.168 -0.003815 -0.0055506 -0.018277 -0.011716 -0.0093086 -0.0075699 -0.013793 -0.012656 -0.014358 -0.021345 -0.012335 -1.5033 0.00077219 -0.0037283 -0.0046054 -0.0014916 0.00087255 -0.003643 -0.0020493 -0.00013065 -0.0032925 0 -0.015484 0 0.00024218 0 -4.9676e-05 0 0.2349
2.1719 -0.0062749 -0.0038645 -0.01782 -0.0081743 -0.018192 0.0041986 -0.0050867 -0.0050182 -0.0048526 -0.021005 -0.012238 -1.5984 0.00011468 0.0015414 -0.0039964 -0.0011165 -0.00066 -0.0014993 2.4726e-05 0.00046259 -0.00049995 0 -0.015043 0 0.00016687 0 0.00017591 0 0.20493
2.1758 -0.0083306 -0.0031986 -0.011517 -0.0023532 -0.01686 0.011484 0.004265 0.0014727 0.0018017 -0.014215 -0.0079466 -1.6949 -0.0011439 0.0049957 -0.0013841 0.00054685 -0.0033797 0.002955 0.0013429 -0.0017694 0.0025405 0 -0.014555 0 0.00011545 0 0.00027242 0 0.11746
2.1797 -0.0085459 -0.0036366 -0.0028196 0.0034057 -0.005711 0.010801 0.010659 0.0058809 0.0044713 -0.0037254 0.00056291 -1.7904 -0.0012985 0.0032959 0.00059436 0.0021213 -0.0061882 0.0052228 0.0017275 -0.0051268 0.0043319 0 -0.014466 0 -6.8272e-05 0 0.00012015 0 -0.0051531
2.1836 -0.0060297 -0.0040614 0.0033538 0.0076756 0.0088691 0.0039358 0.011888 0.0081612 0.0054479 0.0063101 0.010739 -1.8857 -0.00018785 -0.0021008 0.00083228 0.0015943 -0.0081553 0.0026069 0.001485 -0.0070598 0.0044044 0 -0.014845 0 -0.00041481 0 -0.000213 0 -0.1229
2.1875 -0.00090452 -0.0030845 0.0042233 0.01031 0.018646 -0.0033805 0.008474 0.0087066 0.0076849 0.012158 0.018496 -1.9832 0.0011713 -0.0061453 0.00028677 -0.002061 -0.0090168 -0.003506 0.00077364 -0.0058635 0.0034184 0 -0.015379 0 -0.00077377 0 -0.00051888 0 -0.19611
2.1914 0.0055003 -7.0766e-05 0.0010133 0.01155 0.018698 -0.0055836 0.003581 0.0081858 0.011517 0.01222 0.020458 -2.0842 0.0018555 -0.0048052 0.00022491 -0.0075103 -0.0090673 -0.0089572 -0.00043853 -0.0017449 0.0025708 0 -0.015689 0 -0.00099023 0 -0.00059053 0 -0.206
2.1953 0.011034 0.0044814 -0.0023029 0.011287 0.010272 -0.0010465 0.0010648 0.0073036 0.013908 0.0078417 0.015852 -2.1862 0.00172 0.0011489 0.00037802 -0.011322 -0.0086279 -0.010363 -0.001879 0.0033607 0.0026519 0 -0.015629 0 -0.0010885 0 -0.00035139 0 -0.16412
2.1992 0.013768 0.0093187 -0.0021108 0.0094343 -0.00034869 0.0072155 0.0027876 0.0063757 0.011192 0.002607 0.006948 -2.2849 0.0010606 0.0066832 -0.00085298 -0.01018 -0.0076784 -0.0076261 -0.0027246 0.0070485 0.0033705 0 -0.015332 0 -0.0012222 0 0.0001074 0 -0.10483
2.2031 0.013193 0.013142 0.0025145 0.0068123 -0.0060185 0.0141 0.0072992 0.0051914 0.0030382 0.00035085 -0.0019404 -2.3786 7.7584e-05 0.0068992 -0.0043363 -0.003609 -0.0060693 -0.0033701 -0.0021586 0.0079357 0.0035155 0 -0.015012 0 -0.0014264 0 0.00058712 0 -0.066565
2.207 0.010689 0.015165 0.0098253 0.0051821 -0.0031097 0.016007 0.011149 0.0035841 -0.0060465 0.0030216 -0.006226 -2.4689 -0.0010455 0.0013242 -0.0085903 0.0050622 -0.0040991 -0.00022941 -0.00031936 0.0064071 0.001978 0 -0.01478 0 -0.0014638 0 0.00088828 0 -0.074397
2.2109 0.0087082 0.015341 0.017098 0.0059819 0.0065903 0.012846 0.011905 0.0022972 -0.0093977 0.0097582 -0.0029393 -2.5583 -0.0017276 -0.0056906 -0.010557 0.010701 -0.0027879 0.0012382 0.0014124 0.0041324 -0.0010909 0 -0.014634 0 -0.00099871 0 0.00090444 0 -0.13244
2.2148 0.0090907 0.014291 0.022181 0.0089008 0.017372 0.0074709 0.010316 0.003091 -0.0030981 0.017686 0.0077371 -2.6461 -0.0011752 -0.0086744 -0.0082632 0.010079 -0.0033828 0.0022385 0.0013662 0.0027288 -0.0040212 0 -0.014569 0 2.2003e-05 0 0.00066455 0 -0.22579
2.2188 0.011738 0.013021 0.023903 0.011897 0.023252 0.0035395 0.0096556 0.0075388 0.010905 0.023688 0.021957 -2.7283 0.00063278 -0.00548 -0.002836 0.0043655 -0.0063666 0.0037844 -0.00087188 0.0025778 -0.004703 0 -0.014638 0 0.0011659 0 0.00030905 0 -0.32699
2.2227 0.014713 0.012432 0.021912 0.012935 0.021452 0.003519 0.012696 0.015302 0.025978 0.025852 0.033476 -2.8021 0.0022573 0.0012954 0.0022071 -0.0017628 -0.010817 0.0053471 -0.0037346 0.0027061 -0.0022863 0 -0.014873 0 0.0017543 0 6.1098e-06 0 -0.40392
2.2266 0.015747 0.012791 0.016945 0.011899 0.013751 0.0077802 0.018935 0.023503 0.035148 0.023858 0.036701 -2.8707 0.001641 0.0067802 0.0038713 -0.0038396 -0.014775 0.0054609 -0.0046293 0.0018071 0.0019242 0 -0.015175 0 0.0013877 0 -0.00015545 0 -0.42982
2.2305 0.013984 0.013496 0.011347 0.010748 0.0051786 0.014685 0.024598 0.028101 0.035119 0.018588 0.03007 -2.9436 -0.0018206 0.0077344 0.002163 -0.0010972 -0.016451 0.0034634 -0.0019724 -0.00046092 0.0052847 0 -0.015339 0 0.00029699 0 -0.00022985 0 -0.3948
2.2344 0.0106 0.013442 0.0085875 0.01162 0.00095918 0.021243 0.025509 0.026445 0.027224 0.011668 0.017375 -3.0305 -0.0059727 0.0045883 -0.00014222 0.0031808 -0.015358 0.00042767 0.0033482 -0.0030296 0.005809 0 -0.015211 0 -0.00081054 0 -0.00037481 0 -0.31336
2.2383 0.0078623 0.01188 0.011114 0.014611 0.0034737 0.024225 0.020465 0.019053 0.015528 0.0051692 0.0056034 -3.1331 -0.0071432 0.000359 -0.00019006 0.0046688 -0.012499 -0.0017043 0.0083627 -0.0042543 0.0037023 0 -0.014832 0 -0.001288 0 -0.00071682 0 -0.21988
2.2422 0.0074404 0.0091594 0.017899 0.01745 0.01093 0.021723 0.012254 0.0092995 0.0043212 0.0011076 0.00040901 -3.2419 -0.0033751 -0.0020757 0.0023138 0.0016871 -0.0095147 -0.0018808 0.010039 -0.0033409 0.0010959 0 -0.014397 0 -0.0010065 0 -0.0012192 0 -0.15118
2.2461 0.009267 0.0067002 0.02421 0.017483 0.018487 0.014554 0.0055253 0.001373 -0.0031962 0.00053289 0.0024328 -3.3406 0.0032054 -0.0018752 0.0049042 -0.0036072 -0.0075582 -0.00082542 0.0073852 -0.0011191 0.00018298 0 -0.014071 0 -0.0003683 0 -0.0016759 0 -0.126
2.25 0.011743 0.006075 0.02471 0.014162 0.021208 0.0063575 0.0033954 -0.0018559 -0.0051244 0.0027471 0.0073505 -3.4167 0.0074666 -9.3331e-05 0.0046898 -0.0073609 -0.0067564 -0.00024196 0.0020681 0.00056408 0.0013757 0 -0.013853 0 7.34e-05 0 -0.0018639 0 -0.13628
2.2539 0.012977 0.0078431 0.017835 0.0096538 0.017086 0.0016857 0.0055606 0.00023459 -0.0011054 0.005623 0.0096552 -3.4695 0.0053714 0.0017616 0.001037 -0.0073567 -0.0065533 -0.001194 -0.0028126 0.00036909 0.003085 0 -0.01363 0 1.7977e-05 0 -0.0017378 0 -0.15756
2.2578 0.012093 0.011061 0.0076748 0.0069479 0.0082672 0.0029711 0.0092456 0.0063234 0.0071072 0.00722 0.0071427 -3.511 -0.0023453 0.0029053 -0.0037764 -0.0045233 -0.0064409 -0.0032032 -0.004762 -0.0013769 0.0032667 0 -0.013367 0 -0.00046835 0 -0.0014866 0 -0.17015
2.2617 0.0097361 0.013898 0.0012379 0.0072264 -0.00033125 0.0085585 0.011824 0.01389 0.015761 0.007522 0.0024812 -3.5591 -0.010364 0.0033623 -0.0064076 -0.0015328 -0.0063828 -0.0047716 -0.0032733 -0.0029 0.0013182 0 -0.013209 0 -0.0011145 0 -0.0013722 0 -0.17397
2.2656 0.0075694 0.014901 0.0030205 0.0089695 -0.0040832 0.013636 0.01272 0.019902 0.020809 0.0085864 0.00070292 -3.6268 -0.012957 0.0033457 -0.0050922 -0.00016227 -0.0066543 -0.0046794 0.00023617 -0.0024392 -0.001343 0 -0.013369 0 -0.0016451 0 -0.0014746 0 -0.18483
2.2695 0.0071783 0.013929 0.011389 0.0096028 -0.0013836 0.01373 0.013151 0.021685 0.020436 0.012585 0.0048337 -3.7147 -0.0086023 0.0028035 -0.00086414 -4.0425e-05 -0.0074011 -0.0028749 0.0036288 0.00023836 -0.0024535 0 -0.013889 0 -0.0018549 0 -0.0015834 0 -0.21643
2.2734 0.0090416 0.012075 0.019903 0.00806 0.0056704 0.0081907 0.014334 0.01819 0.01626 0.01925 0.013281 -3.8107 -0.0010262 0.0015493 0.0034723 0.00024807 -0.0083966 -0.00037905 0.0054227 0.0035068 -0.00074485 0 -0.014539 0 -0.0016178 0 -0.0013676 0 -0.26386
2.2773 0.012141 0.010714 0.022414 0.0057853 0.012864 0.00084965 0.016067 0.011034 0.011859 0.025137 0.020958 -3.8973 0.0041713 -0.00031426 0.0055397 0.0011831 -0.0091773 0.0014614 0.00548 0.0050144 0.0030856 0 -0.014978 0 -0.00095985 0 -0.00070211 0 -0.30319
2.2813 0.014472 0.010489 0.017551 0.0052377 0.016439 -0.0028285 0.01697 0.0041003 0.0096951 0.025781 0.023 -3.962 0.0041449 -0.0021912 0.0049184 0.0017042 -0.0093495 0.0017198 0.0047318 0.0034031 0.0069154 0 -0.015029 0 -0.00016948 0 0.00014711 0 -0.30732
2.2852 0.014262 0.010987 0.0090195 0.0073712 0.014997 9.8188e-05 0.015981 0.0012978 0.009199 0.019232 0.01808 -4.0042 0.00058925 -0.0032243 0.0029923 0.00061159 -0.0087822 0.0003105 0.0042682 -0.00069337 0.0086193 0 -0.014813 0 0.00025309 0 0.00067948 0 -0.26555
2.2891 0.011232 0.011232 0.0020565 0.010546 0.0098558 0.007856 0.013535 0.0037986 0.007831 0.0080124 0.0090208 -4.0353 -0.0025916 -0.0027838 0.001556 -0.0016465 -0.0076112 -0.001903 0.0044387 -0.0050861 0.0072505 0 -0.014584 0 -8.718e-05 0 0.00055774 0 -0.19214
2.293 0.0070148 0.010482 -0.00039851 0.011949 0.0041018 0.015388 0.011244 0.0090306 0.0040682 -0.0022844 0.00073273 -4.0712 -0.0031605 -0.00088665 0.0014548 -0.0029256 -0.0061808 -0.0033513 0.004578 -0.0075349 0.0033618 0 -0.014457 0 -0.0010972 0 -9.3304e-05 0 -0.1188
2.2969 0.0042469 0.0087311 0.0013015 0.010214 0.0010751 0.018139 0.010438 0.01258 -0.00060704 -0.0067409 -0.0027003 -4.1232 -0.0022259 0.0017106 0.0022244 -0.0014046 -0.0050015 -0.0025084 0.0035824 -0.0072078 -0.0013734 0 -0.014295 0 -0.0021288 0 -0.0007647 0 -0.077582
2.3008 0.0047666 0.0066359 0.0052628 0.0068076 0.0028647 0.015162 0.010972 0.011696 -0.0026898 -0.0042145 8.1882e-05 -4.1918 -0.0024209 0.0038447 0.0027572 0.002272 -0.0046358 0.0010078 0.00097061 -0.0050909 -0.0048229 0 -0.013893 0 -0.0024012 0 -0.00096817 0 -0.085132
2.3047 0.0081866 0.0050767 0.0099465 0.0048638 0.0091763 0.0092949 0.011457 0.0075286 0.00031727 0.0025108 0.0075 -4.2685 -0.004765 0.0045936 0.002286 0.0050442 -0.0054253 0.0057337 -0.0024011 -0.0031355 -0.0051678 0 -0.013265 0 -0.0016234 0 -0.00061978 0 -0.13612
2.3086 0.012026 0.0047138 0.014249 0.006511 0.017053 0.0046672 0.010688 0.0041321 0.0076795 0.009247 0.016053 -4.3424 -0.0074786 0.0038561 0.0009216 0.0039701 -0.0071863 0.008912 -0.0046903 -0.0028129 -0.0017711 0 -0.012716 0 -0.00027495 0 -6.9978e-05 0 -0.20692
2.3125 0.013476 0.0057352 0.016513 0.011023 0.022008 0.0037433 0.008914 0.0050266 0.015955 0.013235 0.021854 -4.4071 -0.0078145 0.0023781 -0.00054801 -0.00095773 -0.0091762 0.0082897 -0.0044177 -0.0041206 0.0041708 0 -0.012594 0 0.00074595 0 0.00023119 0 -0.26646
2.3164 0.011514 0.0077971 0.014683 0.015356 0.020506 0.0061054 0.0077281 0.010204 0.021519 0.014133 0.022206 -4.4629 -0.0048703 0.0010675 -0.0013274 -0.0064032 -0.010478 0.0039195 -0.0018169 -0.0057196 0.0098328 0 -0.012939 0 0.0008294 0 0.0001158 0 -0.28952
2.3203 0.0076969 0.010111 0.0083286 0.016506 0.012514 0.0094441 0.0086172 0.016027 0.022623 0.013 0.016791 -4.5137 -0.00048743 0.00011057 -0.0012002 -0.0082763 -0.010566 -0.0016142 0.0010411 -0.0060508 0.012142 0 -0.013397 0 0.00010094 0 -0.00021662 0 -0.26736
2.3242 0.0049606 0.011707 0.00046039 0.013655 0.0021533 0.011509 0.01144 0.017975 0.019442 0.010839 0.007911 -4.5627 0.0025521 -0.001216 -0.00059771 -0.0051593 -0.0095807 -0.0049757 0.0016879 -0.0045555 0.0096779 0 -0.013525 0 -0.00077117 0 -0.00045647 0 -0.21066
2.3281 0.0053633 0.011874 -0.003553 0.0084529 -0.004607 0.011418 0.014206 0.013895 0.01284 0.0081446 -0.00062381 -4.6101 0.0030429 -0.0036403 -0.00012901 0.00043107 -0.0080786 -0.0045266 -0.00076434 -0.0020501 0.0037055 0 -0.013221 0 -0.001195 0 -0.00050338 0 -0.14283
2.332 0.0085837 0.010607 -5.3453e-05 0.0035052 -0.0039791 0.0096764 0.014449 0.0053234 0.0037623 0.0054195 -0.0055372 -4.6538 0.0020157 -0.0066315 1.5133e-05 0.0040684 -0.0065258 -0.0014056 -0.0047701 2.7845e-05 -0.0026446 0 -0.012872 0 -0.0011108 0 -0.00052737 0 -0.087144
2.3359 0.012299 0.0087328 0.0092231 0.00057457 0.0028507 0.0074266 0.011144 -0.0037061 -0.0060217 0.0035481 -0.0057966 -4.6928 0.0010507 -0.0081753 0.00023929 0.0029871 -0.0050494 0.00166 -0.0074694 0.00085521 -0.0065424 0 -0.013038 0 -0.00089742 0 -0.00073001 0 -0.056185
2.3398 0.014007 0.0074934 0.017649 -7.9858e-05 0.010555 0.0057516 0.0056903 -0.0090479 -0.013129 0.0033319 -0.0027555 -4.7283 0.00025092 -0.006263 0.0010936 -0.0018097 -0.0036847 0.0027028 -0.0069446 0.00086134 -0.0072694 0 -0.013925 0 -0.00090271 0 -0.0010733 0 -0.050694
2.3438 0.012752 0.0077539 0.018691 0.00093916 0.013709 0.0053756 0.0011927 -0.0083002 -0.013515 0.0047169 0.0013452 -4.7637 -0.0018288 -0.0010465 0.0025708 -0.0065464 -0.0027846 0.001926 -0.0037324 0.0011882 -0.0062116 0 -0.015135 0 -0.0011137 0 -0.0012727 0 -0.067073
2.3477 0.0095111 0.0093701 0.011358 0.0031104 0.010902 0.0065399 0.00057455 -0.0014543 -0.0051695 0.006765 0.0052298 -4.8018 -0.0061643 0.0044505 0.0038395 -0.0077448 -0.0030341 0.0010579 -0.00030301 0.0024545 -0.0051805 0 -0.015929 0 -0.0012781 0 -0.0010728 0 -0.10503
2.3516 0.0062322 0.011227 0.0012723 0.0062323 0.0055862 0.0088348 0.0048004 0.009312 0.0095974 0.0085727 0.009212 -4.8432 -0.01135 0.006246 0.0037784 -0.0047611 -0.0049059 0.0014909 0.0010137 0.0039991 -0.0047051 0 -0.015809 0 -0.0012766 0 -0.00052777 0 -0.16664
2.3555 0.0045287 0.011999 -0.0037745 0.0099208 0.0030412 0.011166 0.01229 0.020272 0.024633 0.010137 0.014138 -4.8851 -0.014032 0.0027131 0.001925 9.7625e-05 -0.0080338 0.0030815 -0.00016807 0.0044012 -0.0038691 0 -0.014912 0 -0.0012871 0 3.5287e-06 0 -0.247
2.3594 0.0050118 0.011116 3.6752e-06 0.013196 0.006097 0.012211 0.019733 0.027288 0.033304 0.012079 0.01974 -4.9226 -0.011606 -0.0036042 -0.0010313 0.0036163 -0.01118 0.0046392 -0.0022621 0.002873 -0.0016979 0 -0.013885 0 -0.0015411 0 0.00015293 0 -0.32625
2.3633 0.0074031 0.0092289 0.0097296 0.014865 0.013157 0.011323 0.023716 0.027548 0.03234 0.014397 0.024021 -4.9522 -0.0047465 -0.0076359 -0.0037378 0.0040048 -0.012968 0.0053512 -0.0033131 0.00020457 0.0014386 0 -0.013363 0 -0.001959 0 -0.00015532 0 -0.37396
2.3672 0.010924 0.0078094 0.018687 0.014489 0.019892 0.0092419 0.022337 0.021225 0.023367 0.015701 0.024358 -4.9744 0.0026864 -0.0058454 -0.0052561 0.0017879 -0.012808 0.0055208 -0.0026703 -0.001749 0.0039157 0 -0.013499 0 -0.0021171 0 -0.00068059 0 -0.36629
2.3711 0.014546 0.0081807 0.021763 0.012962 0.022776 0.0078518 0.016141 0.011787 0.011319 0.014093 0.01947 -4.995 0.006464 0.00073709 -0.0057162 -0.0010382 -0.011202 0.0058794 -0.0012806 -0.0016883 0.0043884 0 -0.013932 0 -0.0016494 0 -0.0011196 0 -0.30426
2.375 0.017184 0.010665 0.018777 0.01201 0.021354 0.0089138 0.0080317 0.0042642 0.0013977 0.0091936 0.010675 -5.0217 0.005145 0.0073037 -0.0059177 -0.0025643 -0.0092065 0.0063554 -0.0005711 -9.8171e-05 0.0032081 0 -0.014187 0 -0.00068739 0 -0.0013664 0 -0.21819
2.3789 0.018114 0.01442 0.013448 0.0129 0.017704 0.012619 0.0020961 0.0023416 -0.0031737 0.0033572 0.0015019 -5.0579 0.00090964 0.0093321 -0.0063198 -0.0020173 -0.0075892 0.0058102 -0.0011586 0.0011666 0.002219 0 -0.01411 0 0.00015415 0 -0.0015255 0 -0.15294
2.3828 0.017478 0.018003 0.0098448 0.015482 0.014249 0.017167 0.0016673 0.0063157 -0.0016419 0.00058414 -0.00402 -5.0987 -0.002487 0.0063497 -0.0065382 0.00017422 -0.0064948 0.0031934 -0.0025579 0.0006543 0.00303 0 -0.013962 0 0.00029676 0 -0.0017033 0 -0.14346
2.3867 0.016355 0.020194 0.0098136 0.018413 0.012173 0.019886 0.0074773 0.013392 0.0048286 0.0037148 -0.0032637 -5.1322 -0.0027461 0.0020264 -0.0059598 0.002962 -0.0058276 -0.0010323 -0.0038833 -0.0012172 0.0053928 0 -0.014117 0 -0.00026089 0 -0.0018389 0 -0.19676
2.3906 0.016047 0.020553 0.01299 0.020341 0.01154 0.019174 0.017023 0.019936 0.013787 0.012203 0.0038739 -5.1487 -0.00051313 0.00058409 -0.0048297 0.0053279 -0.005801 -0.0047948 -0.0045768 -0.0024893 0.0072691 0 -0.014663 0 -0.00092827 0 -0.0017754 0 -0.29095
2.3945 0.01701 0.019452 0.018139 0.02092 0.012183 0.015769 0.025807 0.023761 0.022106 0.022385 0.014948 -5.1498 0.0016439 0.0029071 -0.0044845 0.0066742 -0.0069313 -0.0059905 -0.004427 -0.0015851 0.0065746 0 -0.015288 0 -0.0010769 0 -0.0014883 0 -0.38918
2.3984 0.018392 0.017734 0.023775 0.020722 0.013934 0.012275 0.029938 0.024761 0.027023 0.029974 0.025878 -5.149 0.0015827 0.0059548 -0.0061635 0.006929 -0.0093937 -0.0043693 -0.0031637 0.00099304 0.0030166 0 -0.015537 0 -0.00063438 0 -0.0011887 0 -0.45779
2.4023 0.018739 0.016277 0.027801 0.020252 0.01601 0.011239 0.028426 0.023859 0.027486 0.032628 0.032511 -5.1625 -0.00078209 0.005901 -0.0094036 0.0064351 -0.012429 -0.0019196 -0.00047408 0.002914 -0.0016105 0 -0.015205 0 -0.00013746 0 -0.0011417 0 -0.47834
2.4063 0.017331 0.015666 0.027733 0.019205 0.016796 0.013245 0.023503 0.021704 0.024718 0.030625 0.032406 -5.1954 -0.0036906 0.0019089 -0.011771 0.0056901 -0.014554 -0.0012672 0.003311 0.0021155 -0.0048497 0 -0.014527 0 -0.00019347 0 -0.0013609 0 -0.45059
2.4102 0.014912 0.01597 0.022467 0.016871 0.014945 0.016555 0.018675 0.018411 0.021136 0.025602 0.026102 -5.2353 -0.005104 -0.0030462 -0.010623 0.0050584 -0.014557 -0.0034365 0.006674 -0.0011926 -0.0053898 0 -0.013994 0 -0.0008824 0 -0.0015152 0 -0.38883
2.4141 0.013049 0.016676 0.014223 0.013358 0.011042 0.018567 0.016004 0.014309 0.018267 0.019048 0.017022 -5.2612 -0.0042415 -0.0049801 -0.0055733 0.0046405 -0.012454 -0.0069265 0.0075241 -0.0045706 -0.0037366 0 -0.013974 0 -0.0016804 0 -0.0012003 0 -0.31501
2.418 0.012638 0.016833 0.008083 0.010235 0.0078466 0.01787 0.01482 0.010517 0.015594 0.011988 0.0097086 -5.2601 -0.0020254 -0.0025506 0.00069011 0.0043792 -0.0095099 -0.0088846 0.0048706 -0.0054785 -0.0014047 0 -0.014444 0 -0.0019589 0 -0.00034954 0 -0.25066
2.4219 0.012977 0.015509 0.0083846 0.0095774 0.0082315 0.015184 0.012909 0.0084608 0.011615 0.0056711 0.0072474 -5.2377 -0.00033075 0.0018855 0.004277 0.0042434 -0.0072915 -0.0073496 0.00010864 -0.0035141 0.000413 0 -0.015046 0 -0.0015512 0 0.0006207 0 -0.20898
2.4258 0.012329 0.012372 0.014663 0.011961 0.012328 0.012434 0.0090339 0.0086734 0.0061879 0.0018281 0.0095339 -5.2146 -0.00069045 0.0046242 0.003253 0.0042194 -0.0065763 -0.0027222 -0.003573 -0.00064167 0.0015111 0 -0.015386 0 -0.00084358 0 0.0011148 0 -0.19003
2.4297 0.0095227 0.0080355 0.021087 0.015263 0.016698 0.01086 0.0044676 0.0101 0.0016561 0.0016694 0.013606 -5.2101 -0.0032807 0.0039493 -0.00073053 0.0040655 -0.0070416 0.0025897 -0.0035567 0.00077872 0.0023379 0 -0.015323 0 -0.00034925 0 0.00085961 0 -0.18223
2.4336 0.0051013 0.0038153 0.020688 0.015783 0.016803 0.009918 0.0020193 0.010683 0.0011813 0.0044722 0.015787 -5.2269 -0.0067529 0.0013064 -0.0038896 0.0031507 -0.007851 0.0058719 -2.1421e-05 0.00022832 0.0032629 0 -0.015039 0 -0.00023555 0 0.0001449 0 -0.16983
2.4375 0.00093163 0.0009587 0.011159 0.011156 0.010892 0.0079884 0.0033704 0.0088053 0.0055269 0.0074659 0.014031 -5.2517 -0.0090201 -0.00051214 -0.0035798 0.00076194 -0.0084339 0.0057751 0.004046 -0.00062926 0.0041941 0 -0.014843 0 -0.00027412 0 -0.00042836 0 -0.14186
2.4414 -0.001362 -0.0001415 -0.0028297 0.0026892 0.0017855 0.0042133 0.0071522 0.0044124 0.01146 0.0076404 0.0088228 -5.2676 -0.008588 -0.00010466 -0.00039898 -0.003168 -0.0086991 0.0028945 0.0052684 0.00022635 0.0047204 0 -0.014917 0 -0.000209 0 -0.00045946 0 -0.096813
2.4453 -0.0016921 -0.00014361 -0.013107 -0.0051518 -0.005308 -0.000336 0.0096598 -0.0010297 0.013761 0.0041081 0.0022976 -5.268 -0.0056108 0.0015709 0.0027661 -0.0075211 -0.0086406 -0.00082392 0.00269 0.0030456 0.0044283 0 -0.015174 0 -0.00010255 0 -5.0402e-05 0 -0.040979
2.4492 -0.0013786 -0.00019328 -0.014418 -0.0080355 -0.0071429 -0.0033904 0.0077579 -0.0055583 0.0094556 -0.0011643 -0.0033845 -5.2596 -0.0018829 0.0026434 0.0037055 -0.010312 -0.0079724 -0.0032317 -0.0015116 0.0060057 0.003076 0 -0.015339 0 -0.00027576 0 0.000358 0 0.016618
2.4531 -0.0018249 -0.0010489 -0.0083024 -0.0052289 -0.0050458 -0.0035478 0.0015071 -0.0078822 0.00050411 -0.0050719 -0.007073 -5.2522 0.00036568 0.0023803 0.0029119 -0.0098849 -0.0063291 -0.0030202 -0.0040491 0.0069993 0.00067566 0 -0.015164 0 -0.00092072 0 0.00042353 0 0.068354
2.457 -0.0033172 -0.002611 -0.0012672 -0.00023107 -0.0033938 -0.0017378 -0.0057971 -0.0079827 -0.007654 -0.0060614 -0.0086558 -5.248 5.9736e-05 0.0016646 0.0027201 -0.0061659 -0.003841 -0.00029637 -0.0034245 0.005692 -0.0023455 0 -0.014608 0 -0.0018205 0 0.00018081 0 0.10945
2.4609 -0.0050412 -0.0042148 0.00079484 0.0020975 -0.0054048 -0.00058845 -0.010241 -0.0069802 -0.01059 -0.0053443 -0.0086542 -5.2415 -0.0019778 0.0016097 0.004551 -0.00093537 -0.0013604 0.0034633 -0.0010719 0.0037933 -0.0050139 0 -0.013869 0 -0.0024889 0 -7.8625e-05 0 0.13829
2.4648 -0.0061508 -0.0053747 -0.0030658 -0.00050104 -0.010167 -0.0021317 -0.010324 -0.0064747 -0.0084366 -0.0055534 -0.0080177 -5.2287 -0.0037613 0.0020582 0.0071723 0.0032052 8.0413e-05 0.0061452 0.00020987 0.0033111 -0.0060588 0 -0.013264 0 -0.0025892 0 -0.00015161 0 0.15702
2.4688 -0.0067246 -0.006281 -0.0091811 -0.0060606 -0.013609 -0.0059407 -0.0078597 -0.0076431 -0.005353 -0.0081563 -0.0080199 -5.2155 -0.0037475 0.0017202 0.00784 0.0044403 0.00015155 0.0062138 -0.0010368 0.0045717 -0.0046475 0 -0.013038 0 -0.0021997 0 -0.00011596 0 0.17134
2.4727 -0.0076541 -0.0076082 -0.013186 -0.010478 -0.012398 -0.0095178 -0.0061328 -0.010447 -0.0055103 -0.012067 -0.0097063 -5.2145 -0.0019358 -0.00019637 0.0052008 0.0027343 -0.00045208 0.003771 -0.003628 0.0059593 -0.0011357 0 -0.013228 0 -0.0016751 0 -0.00018863 0 0.18726
2.4766 -0.0096533 -0.0098373 -0.013542 -0.011332 -0.0070886 -0.010687 -0.0070625 -0.01345 -0.0093259 -0.014697 -0.012883 -5.2329 0.00043702 -0.0027328 0.00095045 -0.00043108 -0.00066606 0.00064354 -0.0049518 0.0055541 0.002878 0 -0.01365 0 -0.0012868 0 -0.00043801 0 0.20577
2.4805 -0.012455 -0.012737 -0.011784 -0.0099236 -0.0017299 -0.0097714 -0.009848 -0.014625 -0.013316 -0.014381 -0.0156 -5.2623 0.002182 -0.0038377 -0.0015738 -0.0031923 -0.00011035 -0.00079277 -0.0034103 0.0029613 0.0054189 0 -0.014018 0 -0.0010356 0 -0.00068473 0 0.22072
2.4844 -0.015009 -0.015471 -0.010166 -0.0097215 -0.00048342 -0.009413 -0.012086 -0.012886 -0.013515 -0.011938 -0.015185 -5.283 0.0031004 -0.0024291 -0.00058093 -0.0043607 0.00052034 0.00065666 0.0002388 -0.00044911 0.0053339 0 -0.014125 0 -0.0008035 0 -0.00070131 0 0.22399
2.4883 -0.016449 -0.017201 -0.0096314 -0.012782 -0.004427 -0.01203 -0.012155 -0.0092465 -0.0092487 -0.010026 -0.010578 -5.2797 0.0036901 0.00024128 0.0023797 -0.0037507 0.00019677 0.0040437 0.0037659 -0.0029638 0.0028946 0 -0.013983 0 -0.00061134 0 -0.00048136 0 0.2158
2.4922 -0.016804 -0.017636 -0.0099849 -0.017581 -0.011189 -0.017231 -0.010703 -0.0064845 -0.0039343 -0.011027 -0.0041261 -5.256 0.0040655 0.0014672 0.003885 -0.0018773 -0.001244 0.0069435 0.0055363 -0.0040121 -0.00059866 0 -0.013827 0 -0.00064059 0 -0.00026811 0 0.21065
2.4961 -0.01677 -0.017074 -0.011318 -0.02032 -0.017242 -0.021694 -0.010053 -0.0072385 -0.0024326 -0.015307 -0.00085659 -5.2326 0.0034019 -0.00044233 0.0019888 0.00046904 -0.0026472 0.0072982 0.0057283 -0.004225 -0.0037474 0 -0.013959 0 -0.00097644 0 -0.00030064 0 0.23062
2.5 -0.016814 -0.016005 -0.014439 -0.01844 -0.020437 -0.021837 -0.012183 -0.011917 -0.0073515 -0.02112 -0.0050825 -5.2311 0.00067909 -0.0044039 -0.00185 0.0024807 -0.0023989 0.0049535 0.0056938 -0.0042373 -0.0057093 0 -0.014515 0 -0.0013914 0 -0.000557 0 0.28795
2.5039 -0.016586 -0.014711 -0.019499 -0.013036 -0.020689 -0.017005 -0.017022 -0.018178 -0.017224 -0.025859 -0.016711 -5.2566 -0.0039406 -0.0072533 -0.0041909 0.0035434 0.00010283 0.0016142 0.0063275 -0.0037796 -0.0062184 0 -0.015302 0 -0.0014819 0 -0.0007892 0 0.36965
2.5078 -0.015263 -0.013215 -0.024488 -0.0079321 -0.018881 -0.010273 -0.022316 -0.022519 -0.027532 -0.027433 -0.030336 -5.2949 -0.0085938 -0.0063794 -0.0029813 0.0035525 0.0037081 -0.00069668 0.0071569 -0.002181 -0.005306 0 -0.01587 0 -0.0010745 0 -0.00082503 0 0.43827
2.5117 -0.01248 -0.011515 -0.025795 -0.0063321 -0.015673 -0.0060632 -0.024989 -0.022672 -0.033318 -0.024933 -0.038255 -5.3256 -0.010839 -0.0019832 0.00048053 0.0031182 0.006234 -0.0012919 0.0069554 0.00032508 -0.0032226 0 -0.015793 0 -0.00046767 0 -0.00080077 0 0.45132
2.5156 -0.0089064 -0.009749 -0.020969 -0.0081761 -0.011438 -0.0065718 -0.02294 -0.018828 -0.03149 -0.018648 -0.03543 -5.3391 -0.0095767 0.003027 0.0029293 0.0032459 0.0060577 -0.0011354 0.0050888 0.0021925 -0.00058725 0 -0.014997 0 -0.00019323 0 -0.0010385 0 0.38713
2.5195 -0.0058714 -0.0081156 -0.011279 -0.010515 -0.0069312 -0.010092 -0.016205 -0.012855 -0.021883 -0.0099051 -0.022735 -5.3435 -0.0060099 0.0053893 0.0024389 0.0044792 0.0032269 -0.0016177 0.0021731 0.0018883 0.001665 0 -0.013888 0 -0.0004793 0 -0.0016631 0 0.25904
2.5234 -0.0043605 -0.0066869 -0.0014543 -0.010345 -0.0034146 -0.012608 -0.0069926 -0.0065803 -0.0072304 -0.00086397 -0.0061829 -5.3551 -0.0026801 0.0040495 0.0003072 0.0061917 -0.00079128 -0.0030129 -0.00053036 -0.00020428 0.0027848 0 -0.013126 0 -0.00096368 0 -0.002365 0 0.10867
2.5273 -0.0042996 -0.0053962 0.0035395 -0.0071775 -0.0017945 -0.011185 0.0013056 -0.0008974 0.0076699 0.0060268 0.0070404 -5.3834 -0.0013932 0.00080746 -0.0003741 0.0068689 -0.0043616 -0.0041165 -0.0022321 -0.0014378 0.0027817 0 -0.013187 0 -0.0010031 0 -0.0026072 0 -0.015868
2.5313 -0.0047326 -0.0042471 0.0020367 -0.0031433 -0.0017166 -0.0062252 0.0056665 0.0036797 0.01759 0.0089881 0.012641 -5.4237 -0.0019027 -0.0013519 0.0019969 0.0054289 -0.0067515 -0.0034466 -0.0030908 0.0010519 0.0024041 0 -0.014014 0 -0.00032372 0 -0.0021224 0 -0.081975
2.5352 -0.0046701 -0.0034777 -0.0034529 -0.00088831 -0.0018114 -0.00083776 0.004914 0.0060974 0.019136 0.0077467 0.010694 -5.463 -0.0024875 -0.00073016 0.0057226 0.002507 -0.008163 -0.00088805 -0.0037038 0.0074895 0.0023883 0 -0.015044 0 0.00063419 0 -0.0012178 0 -0.082556
2.5391 -0.0038288 -0.0034042 -0.0085736 -0.0014383 -0.0010378 0.001882 0.00034108 0.0049792 0.012599 0.0035433 0.0042394 -5.492 -0.0017639 0.0018536 0.0073075 0.00035633 -0.0089341 0.0018195 -0.0043183 0.014516 0.0026799 0 -0.015614 0 0.0010648 0 -0.00055102 0 -0.032683
2.543 -0.0026794 -0.0040289 -0.010436 -0.003825 0.00025127 0.0012122 -0.0050417 7.9793e-05 0.0019369 -0.0017635 -0.0031842 -5.5121 4.3447e-05 0.0039572 0.0047877 0.0011068 -0.0088702 0.0023476 -0.0046287 0.017383 0.0025057 0 -0.015441 0 0.00054454 0 -0.00055956 0 0.040721
2.5469 -0.0019003 -0.0048241 -0.0091479 -0.0063047 0.00073313 -0.0010254 -0.0083505 -0.0065784 -0.007556 -0.006724 -0.0090957 -5.5318 0.0015231 0.0036696 -0.0003891 0.0047278 -0.0074186 -0.00021687 -0.0042434 0.013669 0.0013392 0 -0.014795 0 -0.0005425 0 -0.0010817 0 0.10929
2.5508 -0.0018066 -0.0050087 -0.0067716 -0.0076073 -0.00033054 -0.0022749 -0.0085743 -0.011452 -0.012435 -0.010595 -0.012219 -5.5574 0.001641 0.0012266 -0.0047232 0.0085959 -0.0044739 -0.0044049 -0.0031507 0.0053389 -0.00023257 0 -0.01424 0 -0.0013355 0 -0.0015422 0 0.15103
2.5547 -0.002205 -0.0041493 -0.0052107 -0.0071335 -0.0020599 -0.0012814 -0.0068929 -0.011854 -0.012718 -0.012868 -0.012081 -5.5875 0.00081871 -0.0011973 -0.0058327 0.0093427 -0.00094693 -0.0073913 -0.0016394 -0.0026714 -0.00080029 0 -0.014153 0 -0.0012827 0 -0.0015216 0 0.15544
2.5586 -0.0026471 -0.0025355 -0.0050326 -0.0045327 -0.0026331 0.0012402 -0.0052747 -0.0079191 -0.010678 -0.012847 -0.0089162 -5.6162 0.00046671 -0.0013316 -0.0043138 0.0056116 0.0015518 -0.0072476 9.7124e-05 -0.0061753 0.0004925 0 -0.014454 0 -0.00062603 0 -0.0011452 0 0.12515
2.5625 -0.0027326 -0.00093435 -0.0057633 0.00022528 -0.0010659 0.0034933 -0.0045526 -0.0022914 -0.0080377 -0.010012 -0.0038122 -5.6398 0.0014954 0.001189 -0.002636 -0.00064015 0.0017228 -0.0045257 0.0020195 -0.0046348 0.0028062 0 -0.01474 0 -0.00012167 0 -0.00090534 0 0.072447
2.5664 -0.0022174 9.142e-05 -0.0066551 0.0060906 0.0017426 0.0040297 -0.0037363 0.0021827 -0.0043198 -0.0048651 0.0015699 -5.6616 0.0033237 0.0043087 -0.0024338 -0.0055333 -0.00054154 -0.0017749 0.0037961 -0.0009644 0.0039972 0 -0.014705 0 -0.00028535 0 -0.0011029 0 0.011914
2.5703 -0.00098578 0.00067835 -0.0068998 0.01061 0.0038449 0.0026168 -0.0012474 0.0045627 0.0020195 0.00080923 0.0058364 -5.688 0.0043641 0.0050589 -0.0030367 -0.0062654 -0.0041069 -0.0013482 0.0044995 0.0012625 0.0024316 0 -0.014426 0 -0.00091177 0 -0.0014847 0 -0.046259
2.5742 0.00092308 0.001508 -0.0054589 0.01113 0.0041682 0.00018911 0.0030876 0.0057997 0.010788 0.0049185 0.0085687 -5.7224 0.0034838 0.0020182 -0.0026055 -0.0031935 -0.0073665 -0.0033622 0.0031618 0.00060691 -0.0013787 0 -0.014269 0 -0.0013268 0 -0.0014655 0 -0.097227
2.5781 0.0032106 0.0031585 -0.0014267 0.0069924 0.0035716 -0.0017833 0.0073142 0.0069102 0.018559 0.0066098 0.010136 -5.7611 0.0010214 -0.0032376 -0.00046275 0.00072146 -0.0092004 -0.0056067 -5.0025e-05 -0.0016901 -0.0049244 0 -0.014502 0 -0.0010911 0 -0.00072984 0 -0.13728
2.582 0.0053266 0.0055763 0.0048697 0.00070522 0.0039527 -0.00205 0.0088271 0.0074947 0.020447 0.0069126 0.010795 -5.7965 -0.0015712 -0.0070311 0.0019556 0.0025015 -0.0094568 -0.0055308 -0.0032716 -0.0034275 -0.0056539 0 -0.015004 0 -0.00043618 0 0.00038312 0 -0.16065
2.5859 0.006741 0.008131 0.011151 -0.0034516 0.0063183 -0.00018862 0.0068325 0.0062848 0.014089 0.0077018 0.010147 -5.8234 -0.0030373 -0.0063271 0.0025262 0.0014444 -0.0087524 -0.0025929 -0.0039892 -0.0035384 -0.0030581 0 -0.015352 0 -9.1538e-06 0 0.0011116 0 -0.16283
2.5898 0.0073452 0.010127 0.014154 -0.0026003 0.0097868 0.0031302 0.003452 0.0031009 0.0024147 0.0098444 0.0077329 -5.8428 -0.0033014 -0.0012072 0.00066346 -0.00077456 -0.0078991 0.0011352 -0.0011773 -0.0027067 0.00093385 0 -0.015223 0 -0.00021434 0 0.00091912 0 -0.14827
2.5938 0.0076218 0.011243 0.012072 0.0024802 0.012495 0.0064518 0.0022245 -5.199e-05 -0.0075201 0.012312 0.0042295 -5.8605 -0.0032723 0.0050232 -0.00206 -0.0019979 -0.007415 0.0027276 0.0033665 -0.0022993 0.0035278 0 -0.014716 0 -0.00083141 0 -4.7583e-05 0 -0.13353
2.5977 0.0083447 0.011535 0.0064862 0.0081411 0.013408 0.0084443 0.0051736 -0.00022697 -0.0091662 0.013195 0.0018 -5.8818 -0.0037876 0.0083334 -0.0035548 -0.0015437 -0.0073828 0.0010345 0.0060408 -0.0029204 0.0031562 0 -0.014286 0 -0.0012796 0 -0.0011075 0 -0.13927
2.6016 0.0099718 0.011182 0.0017239 0.011069 0.013153 0.0089018 0.011048 0.0038771 -0.0011144 0.011691 0.0027981 -5.9087 -0.004779 0.0070758 -0.0033461 -0.00047908 -0.0076166 -0.0021725 0.0043126 -0.0039521 0.0003561 0 -0.01434 0 -0.0012233 0 -0.0016348 0 -0.17506
2.6055 0.012223 0.010386 0.0017408 0.010991 0.013121 0.0090074 0.016365 0.010514 0.011902 0.0091108 0.0077432 -5.9392 -0.0054032 0.0030933 -0.002907 -0.00023978 -0.0079331 -0.0036501 -0.00096229 -0.004287 -0.0030138 0 -0.014879 0 -0.00088332 0 -0.0015243 0 -0.23025
2.6094 0.014245 0.0095769 0.0069702 0.010419 0.013949 0.010438 0.018353 0.016162 0.022423 0.0078632 0.014519 -5.9709 -0.0048968 -9.8859e-05 -0.0038385 -0.0011676 -0.0083249 -0.0015249 -0.0059907 -0.0033755 -0.0051992 0 -0.015509 0 -0.00075139 0 -0.0011369 0 -0.28108
2.6133 0.015313 0.0095673 0.013925 0.011873 0.015096 0.013911 0.017158 0.018356 0.025452 0.0093679 0.019836 -6.0022 -0.0032756 -0.0003951 -0.005868 -0.0023901 -0.0089391 0.0029883 -0.0071131 -0.0016513 -0.0053618 0 -0.015812 0 -0.0010414 0 -0.00085937 0 -0.30999
2.6172 0.015522 0.011231 0.018045 0.015433 0.015927 0.018437 0.015424 0.01749 0.021527 0.012885 0.021856 -6.0314 -0.0012697 0.0013397 -0.0068817 -0.0029386 -0.0098948 0.0065693 -0.0038969 -0.00014257 -0.0034909 0 -0.015697 0 -0.0014669 0 -0.00076267 0 -0.32092
2.6211 0.015893 0.014788 0.017422 0.019048 0.016932 0.022073 0.015795 0.016086 0.015638 0.016352 0.021596 -6.0551 0.0003221 0.002557 -0.0050861 -0.0027506 -0.011088 0.0066429 0.000514 0.0002523 -6.4326e-05 0 -0.015413 0 -0.0015674 0 -0.00067298 0 -0.33622
2.625 0.0177 0.019343 0.014242 0.0211 0.019449 0.023593 0.018727 0.016508 0.013177 0.018329 0.021762 -6.0689 0.0011701 0.0017749 -0.0011088 -0.0024863 -0.012166 0.0035491 0.0021504 -0.00070875 0.0039905 0 -0.015229 0 -0.0012123 0 -0.00049951 0 -0.37682
2.6289 0.021444 0.023294 0.012792 0.022372 0.023929 0.023531 0.022503 0.019374 0.01618 0.019128 0.024061 -6.071 0.0013763 2.4347e-05 0.0021993 -0.002496 -0.012742 9.8043e-05 -0.00039189 -0.0024811 0.0072911 0 -0.015141 0 -0.00073716 0 -0.00040287 0 -0.44255
2.6328 0.026261 0.025449 0.015867 0.025149 0.02857 0.023556 0.025133 0.023836 0.022494 0.020144 0.027583 -6.0647 0.0010206 -0.00043763 0.0022239 -0.0022288 -0.012706 -0.0010273 -0.0049526 -0.0039662 0.0085298 0 -0.014912 0 -0.00057535 0 -0.00060179 0 -0.51043
2.6367 0.030263 0.025944 0.022648 0.030269 0.030166 0.024714 0.026142 0.028792 0.028036 0.022256 0.029788 -6.0575 -0.00015439 0.0011988 -0.0010154 -0.00084886 -0.012347 0.00042419 -0.0079936 -0.0040557 0.0074471 0 -0.01441 0 -0.00080125 0 -0.0010497 0 -0.55273
2.6406 0.031733 0.026123 0.02964 0.035272 0.026876 0.02626 0.02658 0.033405 0.030004 0.02504 0.029109 -6.0547 -0.0025525 0.0030573 -0.0048421 0.0015952 -0.012133 0.0023801 -0.0078177 -0.0023453 0.0052868 0 -0.013861 0 -0.001089 0 -0.0013808 0 -0.55933
2.6445 0.030369 0.027393 0.033563 0.035988 0.020541 0.026362 0.027551 0.036567 0.028546 0.027503 0.026559 -6.0542 -0.0061727 0.002222 -0.0062893 0.0038247 -0.0123 0.0027486 -0.0058028 0.00039448 0.0039416 0 -0.013712 0 -0.0011284 0 -0.001237 0 -0.54539
2.6484 0.027685 0.030055 0.033651 0.030473 0.016136 0.024111 0.028981 0.036618 0.025978 0.029379 0.02475 -6.0473 -0.010202 -0.0022074 -0.0046052 0.00437 -0.012622 0.001579 -0.0046306 0.0025106 0.0042926 0 -0.014197 0 -0.0010252 0 -0.00065542 0 -0.53867
2.6523 0.026161 0.033136 0.031701 0.021631 0.018334 0.020932 0.029909 0.032503 0.024665 0.031406 0.02537 -6.0252 -0.013168 -0.0076984 -0.0016256 0.0030209 -0.012623 0.00091008 -0.005393 0.0025796 0.0053319 0 -0.015032 0 -0.0012148 0 -9.4285e-05 0 -0.55874
2.6563 0.027628 0.035335 0.030353 0.015764 0.027795 0.019868 0.029873 0.025665 0.025521 0.034254 0.027743 -5.9872 -0.013644 -0.010121 0.00012108 0.0011268 -0.012093 0.002454 -0.0064616 0.00058852 0.0051464 0 -0.015572 0 -0.0019482 0 -3.4257e-05 0 -0.60551
2.6602 0.031994 0.036185 0.031327 0.017909 0.040233 0.023181 0.029782 0.020468 0.028194 0.037352 0.029986 -5.9431 -0.011098 -0.0073167 -0.00038211 0.00027834 -0.011425 0.0054829 -0.0051967 -0.0019066 0.0029985 0 -0.015351 0 -0.0028994 0 -0.0005389 0 -0.66498
2.6641 0.037258 0.036367 0.034847 0.027863 0.049149 0.030349 0.031283 0.021788 0.032278 0.039133 0.03151 -5.9057 -0.0063277 -0.0011124 -0.002131 0.0006175 -0.011413 0.0071726 -0.00076685 -0.0030187 0.00042057 0 -0.014505 0 -0.0033606 0 -0.0012173 0 -0.72379
2.668 0.04087 0.036982 0.040082 0.040276 0.050197 0.038271 0.03523 0.031188 0.038 0.038685 0.034082 -5.8813 -0.0011515 0.0041544 -0.0034358 0.0005641 -0.012646 0.0052519 0.0047031 -0.0022303 -3.4907e-06 0 -0.013685 0 -0.002884 0 -0.0016244 0 -0.77839
2.6719 0.041513 0.038558 0.045679 0.048671 0.043962 0.043572 0.040791 0.044938 0.045488 0.03713 0.04001 -5.8637 0.0025472 0.0052865 -0.0035087 -0.0015819 -0.014999 0.00042902 0.0077755 -0.00098826 0.0028057 0 -0.013501 0 -0.0017399 0 -0.0016825 0 -0.83179
2.6758 0.040028 0.04075 0.049955 0.049963 0.035319 0.04504 0.046044 0.056009 0.053385 0.037072 0.049037 -5.8389 0.0038669 0.0027535 -0.0027711 -0.0056422 -0.017679 -0.003888 0.0065565 -0.0014609 0.0070429 0 -0.014005 0 -0.00070473 0 -0.0016877 0 -0.88383
2.6797 0.038811 0.042912 0.05121 0.045956 0.030139 0.044215 0.049421 0.05882 0.05854 0.040299 0.057187 -5.7955 0.0033457 -9.5286e-05 -0.0019137 -0.0092205 -0.019774 -0.0045274 0.0021096 -0.0044351 0.0093756 0 -0.014665 0 -0.00035944 0 -0.001906 0 -0.92637
2.6836 0.040131 0.044862 0.048669 0.041178 0.031796 0.043836 0.050639 0.053055 0.057778 0.045851 0.059277 -5.7327 0.0024615 -0.00021554 -0.001021 -0.0095776 -0.020829 -0.0014714 -0.0027244 -0.0082847 0.0079266 0 -0.014848 0 -0.00058509 0 -0.0022104 0 -0.94923
2.6875 0.04462 0.047029 0.043632 0.039404 0.039604 0.045679 0.050494 0.043627 0.05076 0.050482 0.053348 -5.6592 0.0024682 0.0025479 0.00024188 -0.0060936 -0.020977 0.0020411 -0.0057445 -0.0101 0.0040293 0 -0.014365 0 -0.00075682 0 -0.0021715 0 -0.95161
2.6914 0.050959 0.049884 0.039585 0.041737 0.049749 0.049604 0.050098 0.037135 0.041483 0.051414 0.043149 -5.5848 0.0033971 0.0056747 0.0017708 -0.00098168 -0.020651 0.0024404 -0.0066831 -0.0080871 0.00098095 0 -0.0136 0 -0.00043498 0 -0.0015334 0 -0.94867
2.6953 0.056876 0.053343 0.040485 0.047111 0.057728 0.054276 0.050515 0.037809 0.036592 0.049026 0.036177 -5.5124 0.0040024 0.0064481 0.0027011 0.0025206 -0.020236 -0.0008842 -0.0063992 -0.0031031 0.00095058 0 -0.013148 0 0.00015693 0 -0.0005711 0 -0.96649
2.6992 0.060619 0.056791 0.048009 0.053838 0.060808 0.058509 0.052863 0.045754 0.041148 0.04697 0.038492 -5.4376 0.002742 0.0042325 0.0021744 0.0028691 -0.020013 -0.0049921 -0.0052397 0.0020669 0.0030545 0 -0.013324 0 0.00036584 0 8.2396e-05 0 -1.0277
2.7031 0.061871 0.059694 0.059859 0.06053 0.059333 0.061894 0.058153 0.057911 0.054799 0.049401 0.050346 -5.3538 -0.00093446 0.00063636 0.00039707 0.001324 -0.020299 -0.0060636 -0.002584 0.0050065 0.0044598 0 -0.013976 0 -0.00017552 0 9.0813e-06 0 -1.137
2.707 0.061643 0.062125 0.070798 0.066045 0.056357 0.064412 0.066346 0.07009 0.071414 0.057562 0.066013 -5.2581 -0.0059813 -0.0021507 -0.0012744 0.00044525 -0.021441 -0.0028682 0.0018804 0.0054226 0.0033225 0 -0.014699 0 -0.0010879 0 -0.00058993 0 -1.2745
2.7109 0.06148 0.064631 0.076054 0.069383 0.055834 0.065856 0.075382 0.078527 0.082781 0.068567 0.077826 -5.1515 -0.010296 -0.0030203 -0.0015013 0.0014585 -0.023504 0.0021404 0.0066862 0.0048363 0.00053277 0 -0.015185 0 -0.0015369 0 -0.001089 0 -1.4038
2.7148 0.062644 0.067617 0.074676 0.070223 0.060242 0.065951 0.081644 0.080826 0.083888 0.077416 0.081201 -5.0348 -0.011979 -0.0022433 -0.00027618 0.0030584 -0.025946 0.0050234 0.008882 0.0047064 -0.0014834 0 -0.015375 0 -0.0010238 0 -0.0010607 0 -1.4888
2.7188 0.065688 0.070917 0.07023 0.069552 0.068975 0.06509 0.082288 0.076866 0.076061 0.080611 0.077071 -4.9057 -0.010399 -0.00066946 0.00099155 0.0028225 -0.027749 0.0037394 0.0062853 0.0049313 -0.0015591 0 -0.015356 0 9.2161e-05 0 -0.00070236 0 -1.5149
2.7227 0.070399 0.074025 0.068175 0.069339 0.0786 0.064744 0.077895 0.06948 0.065867 0.078561 0.070529 -4.7609 -0.0064137 0.00097928 0.00078605 -0.00013572 -0.0281 -0.00035224 -0.00031024 0.0041647 -0.0011419 0 -0.015196 0 0.00086198 0 -0.00061359 0 -1.4994
2.7266 0.075913 0.076706 0.071854 0.071151 0.084974 0.066804 0.072944 0.063754 0.060783 0.075087 0.067266 -4.6004 -0.0017835 0.0021145 -0.0010665 -0.0038918 -0.027133 -0.0040233 -0.0072698 0.0014923 -0.0026808 0 -0.014924 0 0.00057021 0 -0.0011294 0 -1.4849
2.7305 0.080969 0.079272 0.080136 0.07493 0.08595 0.072207 0.073005 0.064331 0.064737 0.074593 0.070426 -4.4295 0.0017224 0.0021052 -0.0032295 -0.0051672 -0.026038 -0.0050728 -0.010805 -0.002326 -0.0066801 0 -0.014632 0 -0.00065196 0 -0.0018876 0 -1.5156
2.7344 0.084413 0.082201 0.08847 0.07925 0.082815 0.080041 0.080461 0.072168 0.076304 0.079074 0.079473 -4.2535 0.0030467 0.00063307 -0.0041042 -0.0022929 -0.026298 -0.0038643 -0.0099344 -0.0053268 -0.010576 0 -0.014493 0 -0.0019733 0 -0.0021114 0 -1.6083
2.7383 0.085854 0.085491 0.092449 0.082927 0.079443 0.087983 0.092261 0.083438 0.090195 0.086956 0.090973 -4.0719 0.0022138 -0.0016426 -0.0032324 0.0030252 -0.028617 -0.0023467 -0.0070095 -0.0060356 -0.010815 0 -0.014609 0 -0.0025926 0 -0.0013803 0 -1.7399
2.7422 0.086055 0.088506 0.091079 0.086308 0.07973 0.093803 0.10187 0.092058 0.10059 0.09431 0.10043 -3.8767 0.00031309 -0.0031242 -0.0015062 0.0068224 -0.032389 -0.0018746 -0.0053146 -0.0047017 -0.006227 0 -0.014851 0 -0.0023551 0 -0.00014086 0 -1.8605
2.7461 0.086595 0.090557 0.087311 0.090762 0.085085 0.096684 0.10414 0.094185 0.10421 0.097476 0.10438 -3.6599 -0.00099057 -0.0024995 -9.0089e-05 0.0060031 -0.036151 -0.0020921 -0.0059761 -0.0029383 0.00063161 0 -0.014904 0 -0.001731 0 0.0005843 0 -1.9263
2.75 0.088819 0.091674 0.085583 0.096734 0.093575 0.097369 0.099296 0.091041 0.10165 0.095394 0.10203 -3.4212 -0.00040454 -0.00018771 0.00076343 0.0008385 -0.03863 -0.001797 -0.0070945 -0.0022524 0.0055499 0 -0.014568 0 -0.0012746 0 7.7423e-05 0 -1.9292
2.7539 0.092775 0.092732 0.088449 0.10243 0.10115 0.097183 0.092719 0.087646 0.096703 0.090303 0.095919 -3.17 0.0020098 0.0016255 0.0018176 -0.0052259 -0.039526 -0.0006065 -0.0058795 -0.0029387 0.0061764 0 -0.014024 0 -0.0011476 0 -0.0014009 0 -1.9018
2.7578 0.097036 0.094731 0.094893 0.10484 0.10407 0.096959 0.090809 0.088546 0.094083 0.086388 0.090688 -2.917 0.0046111 0.00084395 0.0038646 -0.0082043 -0.039475 0.00045163 -0.0016831 -0.0042378 0.0036475 0 -0.013751 0 -0.0011336 0 -0.0027787 0 -1.8915
2.7617 0.099709 0.09785 0.1015 0.10245 0.10103 0.096792 0.096243 0.094256 0.096677 0.087183 0.09035 -2.6636 0.0052065 -0.0023287 0.0067306 -0.0064283 -0.039371 1.2318e-05 0.0030486 -0.0052663 0.00096566 0 -0.014111 0 -0.0010223 0 -0.0030479 0 -1.9265
2.7656 0.099908 0.1012 0.10534 0.097231 0.094062 0.096627 0.10633 0.1013 0.10367 0.093285 0.095625 -2.3989 0.0028245 -0.0051 0.0092702 -0.0014256 -0.039691 -0.0021093 0.0048902 -0.0055721 -1.9059e-05 0 -0.014957 0 -0.00088324 0 -0.0020693 0 -1.9973
2.7695 0.098511 0.10351 0.10612 0.093607 0.087606 0.096866 0.11547 0.10546 0.11088 0.10192 0.10338 -2.1081 -0.0011811 -0.0043964 0.010282 0.0035864 -0.040343 -0.004603 0.0026532 -0.0048732 2.6036e-05 0 -0.015676 0 -0.00093651 0 -0.000612 0 -2.0693
2.7734 0.097503 0.10417 0.10601 0.095081 0.086197 0.098196 0.11929 0.10512 0.11355 0.10873 0.10887 -1.7849 -0.0038811 0.00014253 0.0093984 0.0061086 -0.040973 -0.0058741 -0.0013497 -0.0026785 -0.00067756 0 -0.015697 0 -0.0012117 0 0.00035621 0 -2.1115
2.7773 0.098416 0.10367 0.10738 0.10121 0.091741 0.10077 0.11739 0.10205 0.1099 0.11068 0.10931 -1.4362 -0.0030771 0.0053671 0.0071627 0.0057476 -0.041336 -0.0054897 -0.0032318 0.0013385 -0.0026408 0 -0.014997 0 -0.0014285 0 0.00044716 0 -2.119
2.7813 0.10115 0.10306 0.11048 0.10774 0.10193 0.10362 0.11273 0.099463 0.10281 0.10791 0.10579 -1.0752 0.0006698 0.0070723 0.0044181 0.0038066 -0.041406 -0.0043675 -0.00091835 0.0063904 -0.0044009 0 -0.014136 0 -0.0012747 0 1.9851e-05 0 -2.111
2.7852 0.10418 0.10309 0.11313 0.10987 0.11118 0.10509 0.10903 0.099508 0.097953 0.10331 0.10209 -0.71005 0.0041911 0.0036853 0.0017366 0.0018457 -0.041258 -0.0035897 0.0040701 0.010272 -0.0041497 0 -0.013756 0 -0.00079124 0 -0.00032328 0 -2.1097
2.7891 0.10585 0.10375 0.11265 0.10603 0.11401 0.10421 0.10826 0.1022 0.099423 0.10016 0.10143 -0.33769 0.0041941 -0.0021757 -0.00061859 0.00058706 -0.040965 -0.0031865 0.0079777 0.01059 -0.001785 0 -0.014002 0 -0.00041806 0 -0.00035479 0 -2.1213
2.793 0.10573 0.10446 0.10845 0.099073 0.10904 0.10184 0.10996 0.106 0.10624 0.099819 0.10398 0.050518 9.1034e-05 -0.0058275 -0.0024079 -8.2909e-05 -0.040615 -0.0022274 0.0079919 0.0068304 0.00091771 0 -0.014418 0 -0.00059221 0 -0.00035902 0 -2.1349
2.7969 0.10475 0.1047 0.10292 0.094076 0.1004 0.10042 0.11217 0.10903 0.11294 0.10127 0.10729 0.45904 -0.0053314 -0.004522 -0.0033187 -0.00037827 -0.04035 -0.00011726 0.0043883 0.0013405 0.0021895 0 -0.014423 0 -0.0012719 0 -0.00071786 0 -2.1373
2.8008 0.10413 0.10434 0.099716 0.09465 0.095138 0.10225 0.11298 0.10995 0.11409 0.10265 0.10903 0.88341 -0.0081447 0.00025035 -0.0032027 -7.5905e-05 -0.0403 0.0023489 -7.656e-05 -0.0020658 0.0021081 0 -0.013905 0 -0.0018803 0 -0.0014207 0 -2.1286
2.8047 0.10421 0.10347 0.1007 0.10064 0.097852 0.10748 0.11153 0.10849 0.10907 0.10307 0.10917 1.3148 -0.0065674 0.0041905 -0.0022902 0.0012507 -0.040476 0.003417 -0.0026828 -0.0010419 0.0023625 0 -0.01335 0 -0.0017715 0 -0.0020104 0 -2.1216
2.8086 0.10423 0.10218 0.10411 0.10866 0.10678 0.11347 0.10838 0.10575 0.10282 0.10307 0.1097 1.7488 -0.0024345 0.0040001 -0.0010342 0.0034973 -0.040772 0.0019878 -0.0027794 0.0032924 0.0042099 0 -0.013388 0 -0.00081061 0 -0.0020095 0 -2.1282
2.8125 0.10325 0.10055 0.10569 0.11455 0.11475 0.11637 0.10514 0.10377 0.10169 0.10346 0.11204 2.1892 0.00047156 0.00012655 0.00027067 0.0055997 -0.041115 -0.0011833 -0.0017141 0.0071712 0.0068966 0 -0.014169 0 0.00047093 0 -0.0013897 0 -2.145
2.8164 0.10121 0.098823 0.10217 0.11576 0.11478 0.11385 0.10344 0.10401 0.10753 0.10402 0.11495 2.6447 -0.00025902 -0.003894 0.0016252 0.0059923 -0.041536 -0.0039647 -0.0011597 0.007259 0.0083253 0 -0.015189 0 0.0012872 0 -0.00062086 0 -2.1517
2.8203 0.099038 0.097382 0.094181 0.11228 0.10575 0.10688 0.10369 0.10563 0.11535 0.10344 0.11498 3.1226 -0.0036532 -0.0046879 0.003038 0.0037529 -0.041999 -0.0046188 -0.0016725 0.0033583 0.0072923 0 -0.015725 0 0.0012019 0 -0.00026002 0 -2.1245
2.8242 0.097625 0.096406 0.086065 0.10584 0.093583 0.09909 0.1044 0.10539 0.1168 0.10067 0.10935 3.6264 -0.0064017 -0.0018541 0.0041988 -0.00045058 -0.042123 -0.0031791 -0.0027198 -0.0015798 0.0048665 0 -0.015466 0 0.00039786 0 -0.00048105 0 -2.0531
2.8281 0.096708 0.095477 0.082377 0.098626 0.08629 0.093971 0.10295 0.1002 0.10702 0.096157 0.098666 4.1572 -0.0059205 0.002052 0.0046157 -0.0044899 -0.041217 -0.0011352 -0.0037263 -0.0040561 0.003358 0 -0.014759 0 -0.00057026 0 -0.00097371 0 -1.9486
2.832 0.094863 0.093688 0.083918 0.092147 0.087289 0.092166 0.097709 0.090706 0.089155 0.091548 0.087064 4.7148 -0.0026105 0.004034 0.0041627 -0.0060926 -0.038829 0.00018292 -0.0047406 -0.0028597 0.0039101 0 -0.01426 0 -0.0012507 0 -0.0012685 0 -1.8376
2.8359 0.090769 0.090343 0.086728 0.086858 0.092588 0.091083 0.089922 0.082195 0.072732 0.088066 0.079568 5.2941 0.00066398 0.0031843 0.003387 -0.0044644 -0.035441 0.00083786 -0.0059905 0.00028662 0.0052694 0 -0.014345 0 -0.0015553 0 -0.001152 0 -1.7481
2.8398 0.08464 0.085686 0.085284 0.082466 0.094486 0.087328 0.083486 0.080857 0.066893 0.085256 0.078726 5.8829 0.0012643 0.0010247 0.0030621 -0.00094522 -0.032547 0.0018784 -0.0070095 0.0025826 0.0050855 0 -0.014831 0 -0.0016414 0 -0.00079537 0 -1.6957
2.8438 0.078378 0.080897 0.077425 0.07862 0.088521 0.079967 0.08214 0.087923 0.073662 0.081422 0.083061 6.4643 -0.00088933 -0.00033682 0.0033244 0.0019422 -0.031741 0.0037528 -0.0065732 0.0025998 0.0024291 0 -0.015234 0 -0.0016352 0 -0.00052825 0 -1.6766
2.8477 0.074136 0.077191 0.066758 0.075502 0.077406 0.071815 0.086077 0.097075 0.08645 0.075468 0.08826 7.0289 -0.0033871 -0.00027557 0.0033487 0.0024172 -0.033381 0.0052808 -0.0037784 0.0011329 -0.0010961 0 -0.015244 0 -0.0015133 0 -0.00052067 0 -1.6687
2.8516 0.072469 0.074727 0.060064 0.073724 0.068343 0.067395 0.090999 0.098623 0.094842 0.068308 0.089985 7.584 -0.0035725 -2.1383e-05 0.0021028 0.0008099 -0.036012 0.004438 0.00076842 -1.5134e-05 -0.0028345 0 -0.01497 0 -0.0012258 0 -0.00067552 0 -1.641
2.8555 0.071755 0.072328 0.061501 0.073434 0.066178 0.06904 0.090966 0.087728 0.091935 0.06235 0.08628 8.1529 -0.00083793 -0.0011588 -0.0004437 -0.00082017 -0.037277 0.00039239 0.0049929 0.0001256 -0.0016684 0 -0.014745 0 -0.00085577 0 -0.00078869 0 -1.569
2.8594 0.06951 0.068364 0.068436 0.073347 0.068781 0.074358 0.083056 0.069405 0.078756 0.059346 0.078198 8.7587 0.0029902 -0.0038128 -0.0029329 -0.00057527 -0.035744 -0.0051423 0.0068131 0.00097805 0.00089083 0 -0.014757 0 -0.00059382 0 -0.00077449 0 -1.4481
2.8633 0.064461 0.062096 0.072829 0.070902 0.069046 0.077382 0.069888 0.055054 0.062721 0.058559 0.06861 9.4071 0.0052824 -0.0062505 -0.0036472 0.0014838 -0.032084 -0.0087201 0.0057544 0.0012368 0.0021684 0 -0.014903 0 -0.0005445 0 -0.00072927 0 -1.2977
2.8672 0.057444 0.054259 0.067472 0.064012 0.061705 0.072804 0.057534 0.052754 0.051688 0.05696 0.060183 10.082 0.0046468 -0.0062707 -0.0020846 0.0032773 -0.028428 -0.0077014 0.0032213 0.00014676 0.00084618 0 -0.01499 0 -0.00059539 0 -0.00080211 0 -1.1483
2.8711 0.050215 0.046242 0.052021 0.053214 0.048469 0.060011 0.050325 0.059807 0.048249 0.051376 0.053756 10.758 0.0016971 -0.003169 0.0004876 0.0025587 -0.026357 -0.0024459 0.0011877 -0.0020018 -0.0019001 0 -0.01501 0 -0.00051971 0 -0.0010321 0 -1.0188
2.875 0.04316 0.038431 0.033461 0.042011 0.036316 0.043557 0.046949 0.064606 0.048427 0.040788 0.048014 11.422 -0.0017746 0.0013934 0.0021529 -0.00089237 -0.025347 0.0037293 0.00057503 -0.0043524 -0.0035718 0 -0.015166 0 -0.00022108 0 -0.0013131 0 -0.89709
2.8789 0.034064 0.029144 0.020121 0.034146 0.030147 0.029363 0.041367 0.056541 0.045357 0.026866 0.040566 12.08 -0.004192 0.0043773 0.0020861 -0.0047359 -0.023233 0.006871 0.00081699 -0.0061433 -0.0024975 0 -0.015602 0 0.00014149 0 -0.0014912 0 -0.74048
2.8828 0.019306 0.015261 0.013979 0.029365 0.026593 0.019364 0.027823 0.034956 0.0347 0.012327 0.029623 12.747 -0.004975 0.0035054 0.0011549 -0.0058123 -0.018371 0.0051655 0.00085888 -0.0068659 0.0010471 0 -0.016134 0 0.00029447 0 -0.0014715 0 -0.49782
2.8867 -0.0032057 -0.0055989 0.0079544 0.021351 0.015288 0.0088723 0.0054879 0.0087504 0.017263 -0.001594 0.014829 13.424 -0.0044149 -0.0010162 0.00075477 -0.0027464 -0.01138 3.8666e-05 0.00040879 -0.0060897 0.0054181 0 -0.016314 0 0.00012066 0 -0.0012383 0 -0.13735
2.8906 -0.03168 -0.032782 -0.0089206 0.00072019 -0.012594 -0.010767 -0.021467 -0.013113 -0.0033292 -0.016633 -0.0036769 14.101 -0.0031842 -0.0064728 0.001126 0.0028197 -0.0044662 -0.0051102 0.00011251 -0.0035831 0.0088576 0 -0.015814 0 -0.00022011 0 -0.00081173 0 0.3393
2.8945 -0.060658 -0.061949 -0.042078 -0.037856 -0.05547 -0.045434 -0.048346 -0.031096 -0.025783 -0.036792 -0.027247 14.757 -0.0020325 -0.0093872 0.0010301 0.0074253 0.0014154 -0.0073751 0.00057345 0.00015569 0.010176 0 -0.014789 0 -0.00044856 0 -0.00023545 0 0.90474
2.8984 -0.083839 -0.086824 -0.085314 -0.089402 -0.10006 -0.091933 -0.074527 -0.055084 -0.054118 -0.065634 -0.059403 15.388 -0.0016525 -0.007858 -0.00073767 0.0083688 0.0088511 -0.0061002 0.0014245 0.003653 0.0087659 0 -0.013844 0 -0.00044037 0 0.00038109 0 1.5221
2.9023 -0.097583 -0.10252 -0.12337 -0.13868 -0.12957 -0.13704 -0.1034 -0.094112 -0.094652 -0.10294 -0.10312 16.004 -0.0024022 -0.002851 -0.0035712 0.0054854 0.022833 -0.002821 0.0015925 0.0051753 0.0047383 0 -0.013598 0 -0.00033506 0 0.00084011 0 2.1499
2.9063 -0.10275 -0.10843 -0.14179 -0.16794 -0.13537 -0.1637 -0.13711 -0.14491 -0.14806 -0.14268 -0.15547 16.626 -0.0038924 0.0024958 -0.0050731 0.00080499 0.046075 0.00021909 0.00053562 0.0040746 -0.0005568 0 -0.014197 0 -0.00037185 0 0.00094004 0 2.7288
2.9102 -0.10384 -0.1087 -0.13697 -0.16773 -0.12303 -0.16148 -0.17081 -0.19006 -0.20271 -0.17404 -0.20385 17.258 -0.0049192 0.0050831 -0.0031849 -0.0032846 0.074261 0.0016638 -0.00095236 0.0015031 -0.0045133 0 -0.015196 0 -0.00062925 0 0.00063716 0 3.1693
2.9141 -0.10637 -0.10991 -0.11878 -0.14352 -0.10823 -0.13458 -0.19243 -0.20849 -0.23634 -0.18595 -0.22885 17.885 -0.0041238 0.003965 0.0015543 -0.0055775 0.095862 0.0016554 -0.0014324 -0.00041961 -0.0046656 0 -0.015902 0 -0.0009411 0 0.00013831 0 3.3677
2.918 -0.11401 -0.11712 -0.10393 -0.11299 -0.10563 -0.10157 -0.18987 -0.19042 -0.22794 -0.17349 -0.2146 18.48 -0.0010543 0.00080156 0.0060102 -0.0061279 0.09827 0.0012982 -0.00045717 -0.00042848 -0.00085653 0 -0.015898 0 -0.0010712 0 -0.00019937 0 3.2606
2.9219 -0.1272 -0.13087 -0.10493 -0.095614 -0.11943 -0.085515 -0.161 -0.14507 -0.17358 -0.14252 -0.16131 19.028 0.0032761 -0.001646 0.0070168 -0.0053176 0.076885 0.0016131 0.00060178 0.00077185 0.003922 0 -0.015309 0 -0.00095751 0 -0.00012063 0 2.889
2.9258 -0.14322 -0.147 -0.12246 -0.1014 -0.142 -0.099826 -0.11863 -0.09566 -0.094784 -0.10874 -0.090589 19.538 0.0069657 -0.0017281 0.0042009 -0.003253 0.040531 0.0027846 -0.00030828 0.0012802 0.0054675 0 -0.014652 0 -0.00076789 0 0.00032193 0 2.4222
2.9297 -0.15771 -0.15949 -0.14629 -0.12612 -0.16081 -0.13903 -0.085705 -0.065974 -0.031313 -0.090508 -0.03758 20.033 0.0085737 -4.8795e-05 0.00032827 -0.00015372 0.008291 0.0041253 -0.0036462 9.1691e-06 0.0019188 0 -0.014412 0 -0.0007138 0 0.00079566 0 2.1036
2.9336 -0.16662 -0.16436 -0.1633 -0.1555 -0.16771 -0.18144 -0.082587 -0.068264 -0.020079 -0.098742 -0.032393 20.529 0.0081034 0.0012986 -0.0012606 0.0029717 -0.0012682 0.0046691 -0.0071083 -0.0020571 -0.00427 0 -0.0147 0 -0.00081989 0 0.00094822 0 2.1352
2.9375 -0.1683 -0.16205 -0.16674 -0.17499 -0.16364 -0.20285 -0.11466 -0.099333 -0.072574 -0.13053 -0.08199 21.021 0.006745 0.00062088 0.00028199 0.0045305 0.01835 0.0039555 -0.0070735 -0.0027242 -0.0081319 0 -0.015228 0 -0.00089111 0 0.00069569 0 2.5624
2.9414 -0.16439 -0.15678 -0.1602 -0.17821 -0.15654 -0.19257 -0.16832 -0.14479 -0.16575 -0.17087 -0.16455 21.489 0.0056269 -0.002012 0.0026773 0.0035908 0.057193 0.0024814 -0.0017566 -0.00083049 -0.0064922 0 -0.015561 0 -0.00070898 0 0.00029758 0 3.2336
2.9453 -0.15918 -0.15357 -0.15404 -0.16903 -0.15478 -0.16034 -0.21823 -0.1868 -0.25358 -0.20169 -0.24088 21.915 0.0047577 -0.00497 0.0028803 0.00095656 0.094923 0.0014773 0.0066836 0.0023709 -0.00086803 0 -0.015439 0 -0.00025472 0 0.00014846 0 3.8699
2.9492 -0.15716 -0.15499 -0.15731 -0.15704 -0.16141 -0.12908 -0.24145 -0.21092 -0.29314 -0.21221 -0.27615 22.298 0.0031877 -0.0064326 6.2635e-05 -0.001253 0.11332 0.0020754 0.013221 0.0042152 0.0038839 0 -0.014925 0 0.00026166 0 0.00045064 0 4.2078
2.9531 -0.16025 -0.16007 -0.171 -0.15033 -0.17269 -0.11862 -0.22978 -0.21059 -0.26893 -0.2035 -0.25857 22.653 0.00026414 -0.0056238 -0.0037082 -0.0014193 0.10678 0.0044051 0.013643 0.0031858 0.00402 0 -0.014323 0 0.00058256 0 0.0010329 0 4.1347
2.957 -0.16657 -0.16556 -0.18723 -0.15085 -0.18117 -0.13246 -0.19347 -0.18912 -0.20046 -0.18514 -0.20401 22.995 -0.0032184 -0.0030089 -0.0056518 2.451e-05 0.084063 0.0073322 0.0078421 0.00053104 0.00024236 0 -0.013944 0 0.00060524 0 0.0014659 0 3.7396
2.9609 -0.17195 -0.16849 -0.19506 -0.15497 -0.18084 -0.15736 -0.15439 -0.15848 -0.12882 -0.16735 -0.14473 23.329 -0.0051783 0.00032216 -0.005007 0.00092813 0.060851 0.00918 -9.9656e-05 -0.00078823 -0.0032781 0 -0.013894 0 0.0004197 0 0.0013886 0 3.2524
2.9648 -0.17303 -0.16801 -0.18871 -0.15811 -0.17106 -0.17539 -0.13327 -0.13404 -0.091351 -0.15513 -0.11039 23.647 -0.0037976 0.0032337 -0.0035328 -0.00051472 0.049085 0.0089859 -0.0051576 0.0010406 -0.0031463 0 -0.014029 0 0.00018419 0 0.00079715 0 2.9133
2.9688 -0.16968 -0.16541 -0.17217 -0.15942 -0.15713 -0.17814 -0.13837 -0.12677 -0.10089 -0.14799 -0.11277 23.938 0.00073602 0.0046671 -0.0033795 -0.0039213 0.050527 0.0072928 -0.0051868 0.004747 1.589e-05 0 -0.014096 0 -1.436e-06 0 7.2398e-05 0 2.8498
2.9727 -0.16469 -0.16276 -0.15652 -0.16257 -0.14708 -0.17156 -0.16199 -0.13727 -0.14169 -0.14386 -0.14224 24.196 0.0058267 0.0037108 -0.0046555 -0.006959 0.058262 0.0057285 -0.0021422 0.0069422 0.0025282 0 -0.013953 0 -0.00010091 0 -0.00027606 0 3.0262
2.9766 -0.16108 -0.16144 -0.15163 -0.17195 -0.14643 -0.16815 -0.18643 -0.15612 -0.1831 -0.14252 -0.17641 24.424 0.007983 0.00014059 -0.0052833 -0.0075351 0.063732 0.0056242 0.00014219 0.0051995 0.0017001 0 -0.013689 0 -7.1459e-05 0 3.4123e-05 0 3.2877
2.9805 -0.1595 -0.16148 -0.15842 -0.18691 -0.15414 -0.17397 -0.19559 -0.17062 -0.20041 -0.14558 -0.1945 24.631 0.0053112 -0.0048478 -0.0032867 -0.005832 0.063388 0.0068347 -0.00053824 0.00037382 -0.0012841 0 -0.013544 0 0.00014201 0 0.00085786 0 3.4622
2.9844 -0.15802 -0.16195 -0.16797 -0.19937 -0.16284 -0.18237 -0.18487 -0.17306 -0.1892 -0.15378 -0.18897 24.822 -0.0008444 -0.0087143 0.00093265 -0.0041575 0.060176 0.0078597 -0.0030768 -0.0040666 -0.0026378 0 -0.013683 0 0.00050348 0 0.0017174 0 3.4592
2.9883 -0.15446 -0.16162 -0.1688 -0.19759 -0.16398 -0.17987 -0.16334 -0.16421 -0.16449 -0.16495 -0.16812 24.996 -0.006488 -0.0090319 0.0047747 -0.0047095 0.059658 0.0072463 -0.004483 -0.0051019 -3.9136e-05 0 -0.014021 0 0.0007989 0 0.0021195 0 3.3086
2.9922 -0.14892 -0.1596 -0.1568 -0.17477 -0.15458 -0.15907 -0.14666 -0.15032 -0.14713 -0.17485 -0.14892 25.149 -0.0076132 -0.005475 0.0059489 -0.0074375 0.06459 0.0050398 -0.0028694 -0.0027517 0.0047888 0 -0.014265 0 0.00072363 0 0.0018702 0 3.1241
2.9961 -0.14399 -0.15559 -0.13937 -0.13639 -0.14052 -0.12709 -0.14574 -0.13713 -0.14796 -0.17981 -0.14493 25.273 -0.0031428 -0.0005236 0.0047183 -0.010107 0.072433 0.0029059 0.00080722 0.00019438 0.007708 0 -0.014169 0 0.000131 0 0.0011764 0 3.0189
3 -0.14228 -0.15 -0.1298 -0.099849 -0.13275 -0.10187 -0.15903 -0.12669 -0.16109 -0.17853 -0.15705 25.368 0.0040104 0.002163 0.0035278 -0.01048 0.07742 0.0027119 0.0037133 0.00094 0.006324 0 -0.013768 0 -0.00077478 0 0.00048419 0 3.0293
3.0039 -0.14356 -0.14378 -0.13576 -0.084925 -0.13856 -0.099037 -0.17374 -0.11873 -0.17038 -0.1716 -0.17329 25.434 0.0087631 0.00066505 0.0043829 -0.0084179 0.075098 0.0048107 0.0037343 -0.00077526 0.0023457 0 -0.01337 0 -0.0015194 0 0.00018604 0 3.094
3.0078 -0.1444 -0.13804 -0.15166 -0.10045 -0.15442 -0.11983 -0.1754 -0.1138 -0.16321 -0.15992 -0.17781 25.478 0.0074827 -0.0034796 0.0067035 -0.0058225 0.065622 0.0076289 0.0012499 -0.0027531 -0.00027976 0 -0.013295 0 -0.0016936 0 0.00040346 0 3.1013
3.0117 -0.14069 -0.13351 -0.16202 -0.13669 -0.16684 -0.14956 -0.15847 -0.11362 -0.14058 -0.14412 -0.16261 25.507 0.0008258 -0.0064716 0.0079081 -0.0045585 0.053424 0.0090004 -0.0014172 -0.0028192 0.00055016 0 -0.013585 0 -0.0012673 0 0.00096721 0 2.9689
3.0156 -0.13119 -0.13009 -0.15361 -0.16981 -0.16175 -0.16747 -0.13022 -0.11809 -0.11561 -0.12564 -0.13346 25.527 -0.0064622 -0.0055204 0.0061468 -0.0045599 0.043851 0.0080453 -0.0021689 -0.0011699 0.0031034 0 -0.013965 0 -0.00060152 0 0.001564 0 2.7003
3.0195 -0.1187 -0.12704 -0.12674 -0.17649 -0.1357 -0.16046 -0.1052 -0.12265 -0.10206 -0.10777 -0.10524 25.537 -0.0088925 -0.0013446 0.0023412 -0.0040984 0.039563 0.0058464 -0.00083174 -0.00024912 0.0039636 0 -0.014107 0 -0.00013822 0 0.0019181 0 2.3803
3.0234 -0.10817 -0.12349 -0.095748 -0.14922 -0.099888 -0.13082 -0.094568 -0.12005 -0.10267 -0.09483 -0.090462 25.533 -0.0043631 0.0024125 -0.00062014 -0.0019145 0.039316 0.00429 0.0010637 -0.002295 0.0019424 0 -0.013938 0 -4.8432e-05 0 0.0018977 0 2.1148
3.0273 -0.10314 -0.11911 -0.078221 -0.10151 -0.073264 -0.093808 -0.098753 -0.10606 -0.10729 -0.089648 -0.090294 25.512 0.0041032 0.0024257 -0.0007374 0.0010755 0.039733 0.0042005 0.0020001 -0.0069738 -0.00051626 0 -0.013711 0 -0.00014813 0 0.0015278 0 1.964
3.0313 -0.10371 -0.11424 -0.08173 -0.059471 -0.069479 -0.06793 -0.10862 -0.084484 -0.10272 -0.091731 -0.09552 25.469 0.010503 -0.0012949 0.0011393 0.0023979 0.038407 0.0045985 0.001947 -0.011404 -2.6498e-05 0 -0.013751 0 -0.00013665 0 0.00095968 0 1.9191
3.0352 -0.10718 -0.10964 -0.099174 -0.045434 -0.087599 -0.064795 -0.11382 -0.066247 -0.085976 -0.097993 -0.096398 25.405 0.010345 -0.0053539 0.0022915 0.00046707 0.035865 0.0038281 0.0022388 -0.012549 0.0037961 0 -0.014138 0 8.9333e-05 0 0.00042614 0 1.9359
3.0391 -0.11055 -0.10621 -0.11602 -0.064889 -0.11348 -0.083927 -0.11116 -0.062756 -0.069207 -0.10545 -0.09255 25.32 0.00401 -0.0059723 0.0010592 -0.0036021 0.03498 0.0014522 0.0040742 -0.0097499 0.0074382 0 -0.014628 0 0.00034652 0 0.00016725 0 1.9891
3.043 -0.1123 -0.10478 -0.12239 -0.10478 -0.13029 -0.11409 -0.10638 -0.078239 -0.071146 -0.11311 -0.09356 25.212 -0.0036627 -0.0023716 -0.0013343 -0.0067507 0.038379 -0.0010004 0.0070938 -0.005108 0.0068046 0 -0.014896 0 0.00036723 0 0.00031049 0 2.0947
3.0469 -0.11249 -0.10608 -0.11942 -0.14304 -0.12973 -0.13943 -0.10822 -0.10677 -0.10104 -0.12113 -0.1091 25.08 -0.0071885 0.0024558 -0.0020121 -0.0066975 0.0459 -0.0012901 0.0093387 -0.0015556 0.001434 0 -0.014855 0 7.8279e-05 0 0.00076123 0 2.2759
3.0508 -0.11176 -0.11039 -0.11505 -0.16177 -0.11592 -0.14746 -0.12001 -0.13558 -0.14813 -0.12826 -0.13703 24.925 -0.0045408 0.0042388 0.00047102 -0.004009 0.054045 0.0013855 0.0086272 -0.00050239 -0.004785 0 -0.014719 0 -0.00031561 0 0.0012125 0 2.5058
3.0547 -0.11074 -0.11699 -0.11476 -0.15564 -0.10035 -0.13541 -0.13588 -0.1517 -0.18592 -0.1308 -0.16078 24.756 0.0016999 0.00099316 0.0043627 -0.0014769 0.057952 0.0054058 0.0042204 -0.0011342 -0.0072633 0 -0.014764 0 -0.00051006 0 0.0013262 0 2.6853
3.0586 -0.11023 -0.12382 -0.11648 -0.13176 -0.093166 -0.11197 -0.14457 -0.14774 -0.18931 -0.12506 -0.1599 24.583 0.0068333 -0.0053502 0.0061758 -0.00138 0.054572 0.0079415 -0.0024859 -0.0016871 -0.0050727 0 -0.015025 0 -0.00035665 0 0.00098851 0 2.6927
3.0625 -0.11144 -0.12816 -0.11431 -0.10347 -0.097653 -0.092583 -0.13804 -0.1247 -0.15237 -0.11153 -0.12659 24.407 0.0078345 -0.010485 0.0040344 -0.0032898 0.044898 0.0073462 -0.0086681 -0.0012092 -0.0015872 0 -0.015261 0 4.0847e-05 0 0.00043208 0 2.4784
3.0664 -0.1151 -0.12803 -0.10631 -0.083162 -0.11051 -0.09007 -0.11821 -0.09193 -0.094055 -0.096696 -0.075045 24.222 0.0052661 -0.01101 -0.00040444 -0.0045416 0.033729 0.004566 -0.011616 -0.00013909 -0.00078229 0 -0.015223 0 0.0004515 0 9.1977e-05 0 2.1308
3.0703 -0.12013 -0.12353 -0.09779 -0.077803 -0.12542 -0.10599 -0.096832 -0.064532 -0.047737 -0.08993 -0.035104 24.016 0.0020156 -0.0067924 -0.0034091 -0.0028885 0.027117 0.0022869 -0.010127 0.00055309 -0.0030495 0 -0.014936 0 0.000716 0 0.00027697 0 1.8491
3.0742 -0.12329 -0.11684 -0.096415 -0.087576 -0.13617 -0.12889 -0.088327 -0.057787 -0.04146 -0.097056 -0.033716 23.782 0.00039544 -0.00075032 -0.0026444 0.0012487 0.029118 0.0026086 -0.0050456 0.00049572 -0.0048609 0 -0.014695 0 0.00083176 0 0.00091966 0 1.8255
3.0781 -0.12108 -0.11082 -0.10396 -0.10663 -0.13804 -0.14162 -0.10028 -0.079096 -0.081461 -0.11555 -0.076725 23.518 0.00035468 0.0034524 0.00069662 0.0050837 0.039703 0.0053433 0.001231 0.00011414 -0.0026075 0 -0.014757 0 0.00087844 0 0.0016239 0 2.1125
3.082 -0.11274 -0.10723 -0.11339 -0.12543 -0.1288 -0.13331 -0.12767 -0.12118 -0.14819 -0.1353 -0.14357 23.232 0.00019854 0.0039091 0.0031261 0.0059649 0.054749 0.0083889 0.0059677 -0.00010241 0.0034037 0 -0.015038 0 0.00089575 0 0.0019773 0 2.5675
3.0859 -0.10181 -0.10591 -0.11465 -0.13469 -0.11061 -0.10762 -0.15463 -0.16231 -0.20616 -0.14468 -0.19837 22.933 -0.0012364 0.0014536 0.0022032 0.0036494 0.067758 0.0096999 0.0074588 -0.00023513 0.0089712 0 -0.015156 0 0.0008432 0 0.0018592 0 2.9227
3.0898 -0.094543 -0.10563 -0.10413 -0.1301 -0.090971 -0.080762 -0.163 -0.17656 -0.22185 -0.13744 -0.21025 22.624 -0.0032299 -0.0012783 -0.0012537 0.00025405 0.072329 0.0090032 0.0058643 -0.0006721 0.010045 0 -0.014796 0 0.00065947 0 0.0014838 0 2.9397
3.0938 -0.095682 -0.10552 -0.088535 -0.11512 -0.080154 -0.070527 -0.14321 -0.14972 -0.18102 -0.11599 -0.17046 22.306 -0.0039091 -0.0018321 -0.0041042 -0.0019065 0.064638 0.007799 0.003008 -0.0012955 0.0066521 0 -0.014042 0 0.00033652 0 0.0011628 0 2.5555
3.0977 -0.10502 -0.10588 -0.079522 -0.099282 -0.084897 -0.084014 -0.10128 -0.090732 -0.097659 -0.089601 -0.097206 21.977 -0.0022207 0.00039899 -0.0038784 -0.0024177 0.045468 0.007838 0.0011592 -0.0011967 0.0026959 0 -0.013348 0 -6.6655e-05 0 0.001034 0 1.9292
3.1016 -0.1173 -0.10763 -0.083842 -0.092321 -0.10272 -0.11288 -0.057441 -0.029309 -0.0097554 -0.069469 -0.026224 21.637 0.00083403 0.0038323 -0.00085325 -0.0028402 0.021136 0.0095647 0.0015134 0.00053898 0.0019117 0 -0.013143 0 -0.00046139 0 0.0010108 0 1.3639
3.1055 -0.12572 -0.11106 -0.098087 -0.097812 -0.12225 -0.13921 -0.036071 0.00036517 0.037758 -0.064074 0.0071124 21.281 0.0028681 0.0058573 0.0026475 -0.0048573 0.0022107 0.011838 0.0034259 0.0036768 0.0041653 0 -0.013447 0 -0.0007615 0 0.00096696 0 1.15
3.1094 -0.12637 -0.11527 -0.11247 -0.11128 -0.13077 -0.14763 -0.051794 -0.020009 0.016367 -0.076399 -0.014695 20.903 0.0020324 0.0047745 0.0047364 -0.008394 -0.00068283 0.012955 0.0050134 0.0065868 0.0058557 0 -0.013874 0 -0.00089192 0 0.00092593 0 1.4158
3.1133 -0.12038 -0.11874 -0.11953 -0.12431 -0.12374 -0.13499 -0.099787 -0.081821 -0.06838 -0.1031 -0.082503 20.498 -0.0015229 0.0012248 0.0055818 -0.011479 0.017138 0.01194 0.0047169 0.0074033 0.0038905 0 -0.014006 0 -0.00080974 0 0.0010268 0 2.0615
3.1172 -0.11251 -0.12043 -0.1195 -0.1311 -0.10844 -0.11162 -0.15687 -0.15492 -0.17659 -0.13523 -0.16477 20.071 -0.0058063 -0.0019922 0.0066199 -0.011867 0.050003 0.0090978 0.0026023 0.0056616 -0.00094585 0 -0.013786 0 -0.00055768 0 0.0012994 0 2.8068
3.1211 -0.10758 -0.12029 -0.11798 -0.13194 -0.098083 -0.093763 -0.1939 -0.20526 -0.2542 -0.16076 -0.22318 19.635 -0.0084507 -0.0017881 0.0084143 -0.0088652 0.082881 0.005693 0.00032501 0.0028676 -0.0046893 0 -0.013537 0 -0.00029702 0 0.0015152 0 3.3259
3.125 -0.10752 -0.11887 -0.11915 -0.13054 -0.10106 -0.092667 -0.19263 -0.21307 -0.26346 -0.16917 -0.23199 19.201 -0.0082183 0.0028799 0.0095832 -0.0038108 0.09882 0.0032481 -0.00023323 0.0013435 -0.004173 0 -0.013625 0 -0.00024059 0 0.0013315 0 3.4034
3.1289 -0.11081 -0.11655 -0.12163 -0.12836 -0.11419 -0.10745 -0.15644 -0.1808 -0.20483 -0.15651 -0.19094 18.764 -0.0055226 0.0099768 0.0080153 0.00095399 0.089103 0.0029321 0.0014728 0.0022871 -0.00016924 0 -0.014091 0 -0.00049108 0 0.00063902 0 3.0345
3.1328 -0.1141 -0.11346 -0.12077 -0.12193 -0.12568 -0.12601 -0.10771 -0.12816 -0.11545 -0.12809 -0.12391 18.306 -0.0019056 0.015577 0.003144 0.0035358 0.059336 0.0050917 0.0041976 0.0047608 0.0034519 0 -0.01462 0 -0.00091266 0 -0.0002297 0 2.4179
3.1367 -0.11457 -0.11003 -0.11424 -0.10657 -0.12534 -0.13337 -0.073353 -0.079392 -0.044635 -0.096258 -0.064341 17.806 0.00091836 0.016465 -0.0030824 0.0032674 0.026486 0.0089102 0.0059191 0.0065237 0.0035619 0 -0.014858 0 -0.0011805 0 -0.00068718 0 1.8446
3.1406 -0.11151 -0.10744 -0.105 -0.083652 -0.11321 -0.12234 -0.06815 -0.051374 -0.023048 -0.073966 -0.036189 17.259 0.0018614 0.012194 -0.0075886 0.00062326 0.0080427 0.01247 0.0054367 0.0059691 0.00065986 0 -0.014757 0 -0.00101 0 -0.00035874 0 1.5445
3.1445 -0.10652 -0.10711 -0.098756 -0.064013 -0.099428 -0.099359 -0.087098 -0.048448 -0.046984 -0.068057 -0.04271 16.685 0.00087113 0.0050753 -0.0086045 -0.0031841 0.010714 0.013586 0.0032232 0.0034555 -0.0019803 0 -0.014597 0 -0.00038806 0 0.00058357 0 1.5784
3.1484 -0.10251 -0.10949 -0.09899 -0.062629 -0.095741 -0.081139 -0.11161 -0.064512 -0.087316 -0.076675 -0.069318 16.112 -0.0010952 -0.0016474 -0.0068286 -0.0065256 0.026988 0.011201 0.00090244 0.00089501 -0.0017741 0 -0.014687 0 0.00039815 0 0.0015441 0 1.8376
3.1523 -0.10218 -0.11337 -0.10456 -0.087229 -0.10603 -0.083365 -0.12435 -0.089173 -0.11448 -0.092294 -0.096966 15.553 -0.0025805 -0.0058274 -0.0043436 -0.0077587 0.04221 0.0063817 -9.4698e-05 2.464e-05 0.00075897 0 -0.015044 0 0.00097002 0 0.001989 0 2.1428
3.1563 -0.10657 -0.11653 -0.11184 -0.12975 -0.12348 -0.10872 -0.12154 -0.11359 -0.1195 -0.10762 -0.11533 14.999 -0.0025098 -0.0071149 -0.0025464 -0.0059835 0.046587 0.0018816 0.0004606 0.00090828 0.0029371 0 -0.015371 0 0.0011237 0 0.0018535 0 2.3668
3.1602 -0.11449 -0.11742 -0.11837 -0.16871 -0.1362 -0.14315 -0.11397 -0.13311 -0.11595 -0.1198 -0.12645 14.423 -0.00094994 -0.0062621 -0.0012085 -0.0018447 0.042492 0.00030855 0.0016542 0.0019402 0.0029154 0 -0.015347 0 0.00092813 0 0.0015032 0 2.4962
3.1641 -0.12313 -0.11642 -0.12391 -0.18227 -0.13619 -0.1643 -0.11661 -0.14632 -0.12362 -0.13015 -0.13792 13.809 0.00091681 -0.0041711 0.00055136 0.0024492 0.041147 0.0022447 0.0023231 0.001276 0.0014489 0 -0.014939 0 0.00059715 0 0.0013131 0 2.596
3.168 -0.12951 -0.11545 -0.12828 -0.16315 -0.12459 -0.15708 -0.13538 -0.15241 -0.14909 -0.14045 -0.1528 13.163 0.0017688 -0.0016564 0.0026618 0.00436 0.051578 0.0059025 0.0019424 -0.0015704 0.00070646 0 -0.014443 0 0.00029167 0 0.0012956 0 2.7173
3.1719 -0.13199 -0.11629 -0.12938 -0.12406 -0.10994 -0.12519 -0.16136 -0.14967 -0.17911 -0.14951 -0.16524 12.507 0.0013353 0.00028093 0.003766 0.002852 0.071269 0.0086599 0.00085712 -0.0052755 0.0016867 0 -0.014211 0 4.4867e-05 0 0.0011409 0 2.8331
3.1758 -0.13072 -0.11905 -0.12453 -0.089298 -0.10168 -0.089407 -0.17672 -0.13676 -0.19111 -0.15294 -0.16503 11.854 0.00066919 0.00059404 0.0026309 -0.00064419 0.086729 0.0091411 -0.00013276 -0.0076905 0.0031725 0 -0.014345 0 -0.00015491 0 0.00061131 0 2.8535
3.1797 -0.12704 -0.1221 -0.11422 -0.078486 -0.104 -0.07304 -0.16784 -0.11582 -0.17132 -0.14622 -0.1465 11.198 0.0010807 -0.00094438 -0.0001977 -0.0031359 0.083914 0.0080348 -0.00036036 -0.0074081 0.0032843 0 -0.014625 0 -0.00026577 0 -0.00013623 0 2.7062
3.1836 -0.12231 -0.12343 -0.10382 -0.094115 -0.11395 -0.085327 -0.1357 -0.094121 -0.12583 -0.12854 -0.11409 10.517 0.0026316 -0.0030621 -0.0024022 -0.0023223 0.060093 0.0070615 0.00036132 -0.0047015 0.0017446 0 -0.014736 0 -0.00021703 0 -0.00064222 0 2.4094
3.1875 -0.11743 -0.12196 -0.10028 -0.12145 -0.12393 -0.11519 -0.095955 -0.081544 -0.076657 -0.1045 -0.080533 9.7951 0.0037151 -0.00365 -0.0018412 0.0015608 0.027304 0.0072466 0.0017149 -0.0012342 0.00021323 0 -0.014564 0 -2.4793e-05 0 -0.00056293 0 2.0757
3.1914 -0.11295 -0.11791 -0.106 -0.13989 -0.12659 -0.14002 -0.068812 -0.084618 -0.047164 -0.082264 -0.059304 9.0344 0.0023832 -0.0016352 0.0013302 0.0058479 0.0043091 0.0081916 0.0030574 0.0011073 0.00027807 0 -0.014306 0 0.00016629 0 1.4556e-05 0 1.8418
3.1953 -0.10937 -0.11207 -0.11565 -0.13693 -0.11897 -0.14235 -0.066046 -0.10136 -0.047968 -0.069642 -0.057336 8.2539 -0.0016222 0.0016425 0.0044924 0.007467 0.0033201 0.0088675 0.0037224 0.001355 0.0013958 0 -0.01429 0 0.00020581 0 0.00068204 0 1.7825
3.1992 -0.10686 -0.10509 -0.11959 -0.11496 -0.10421 -0.12149 -0.084203 -0.12155 -0.07272 -0.070192 -0.07246 7.471 -0.0060723 0.0032407 0.0047059 0.0052598 0.021864 0.0088465 0.0034091 -0.00014888 0.0012368 0 -0.014666 0 0.00010909 0 0.0011195 0 1.872
3.2031 -0.10459 -0.09745 -0.11166 -0.087425 -0.089745 -0.091908 -0.10821 -0.13314 -0.10465 -0.081652 -0.096017 6.6892 -0.0076945 0.0013229 0.0013019 0.0007627 0.045756 0.0085445 0.0024788 -0.0021983 -0.0017224 0 -0.015236 0 6.5592e-05 0 0.0013644 0 2.0167
3.207 -0.10073 -0.089989 -0.094459 -0.068718 -0.082919 -0.071066 -0.12211 -0.13029 -0.12764 -0.097221 -0.11776 5.9007 -0.0048313 -0.002656 -0.003447 -0.0030887 0.060177 0.0083017 0.0018451 -0.0035492 -0.0060909 0 -0.015554 0 0.00022832 0 0.0016562 0 2.1214
3.2109 -0.093531 -0.083817 -0.077326 -0.065422 -0.086079 -0.067137 -0.11909 -0.11671 -0.134 -0.10883 -0.12994 5.0981 0.00096223 -0.0046725 -0.0062194 -0.0041946 0.059735 0.007557 0.0023209 -0.003551 -0.0083659 0 -0.015259 0 0.00048949 0 0.0020416 0 2.1376
3.2148 -0.082927 -0.079454 -0.068668 -0.074179 -0.09445 -0.07552 -0.10392 -0.10169 -0.12547 -0.11062 -0.1291 4.2825 0.0058643 -0.0015993 -0.0054039 -0.0026844 0.050041 0.0053314 0.0038095 -0.0022999 -0.0061075 0 -0.014374 0 0.00051754 0 0.0022063 0 2.0628
3.2188 -0.071035 -0.075906 -0.069285 -0.085829 -0.098712 -0.084946 -0.087258 -0.09207 -0.10864 -0.10094 -0.1161 3.4582 0.0065756 0.0055585 -0.0022845 -0.00050215 0.040754 0.0016892 0.0050803 -0.00041048 -0.00040345 0 -0.013372 0 8.5652e-05 0 0.0017715 0 1.9105
3.2227 -0.060768 -0.070902 -0.072208 -0.091652 -0.091109 -0.086486 -0.076748 -0.087033 -0.089434 -0.082118 -0.094775 2.6246 0.0026776 0.011842 0.00028792 0.00029682 0.03684 -0.0015043 0.0045697 0.0013244 0.0048917 0 -0.012913 0 -0.00061282 0 0.00077767 0 1.6845
3.2266 -0.053499 -0.062529 -0.068682 -0.087516 -0.070935 -0.078224 -0.071801 -0.079689 -0.070036 -0.058748 -0.069964 1.7746 -0.0032761 0.012216 0.00039401 -0.00089511 0.03537 -0.0017404 0.0017565 0.0022089 0.0064937 0 -0.013389 0 -0.0010256 0 -0.00018393 0 1.3838
3.2305 -0.047868 -0.050963 -0.054824 -0.074358 -0.045191 -0.06363 -0.065418 -0.063849 -0.04952 -0.035616 -0.045529 0.9027 -0.0077848 0.005943 -0.0015631 -0.0029627 0.02973 0.0018478 -0.0020371 0.0018616 0.0044159 0 -0.014611 0 -0.00070818 0 -0.00041758 0 1.023
3.2344 -0.040934 -0.038581 -0.033639 -0.056109 -0.023709 -0.047142 -0.050837 -0.039868 -0.026801 -0.01653 -0.023362 0.014231 -0.008737 -0.0024651 -0.0036487 -0.0041109 0.016722 0.0073036 -0.0042987 0.00042225 0.0015526 0 -0.015863 0 0.00020713 0 0.00022665 0 0.64583
3.2383 -0.030675 -0.02798 -0.011667 -0.037009 -0.012395 -0.03131 -0.027396 -0.014733 -0.0034815 -0.0039564 -0.0041331 -0.87743 -0.0063328 -0.0067751 -0.0043684 -0.0032835 7.0538e-05 0.011197 -0.0031399 -0.001355 0.00070659 0 -0.016365 0 0.0010198 0 0.0011457 0 0.31116
3.2422 -0.017475 -0.019381 0.006072 -0.019681 -0.0096572 -0.016719 -0.0011762 0.0032613 0.015561 0.0012507 0.010963 -1.7626 -0.0023475 -0.0040969 -0.0038587 -0.00087044 -0.012424 0.011471 0.0011253 -0.0023471 0.0020596 0 -0.01583 0 0.0010198 0 0.0014856 0 0.062651
3.2461 -0.0031161 -0.009689 0.018825 -0.0043591 -0.0082875 -0.0028494 0.019615 0.010546 0.024542 0.0005371 0.019452 -2.6443 0.0011882 0.0028575 -0.0032962 0.0017159 -0.015212 0.0090942 0.0060013 -0.001722 0.0034337 0 -0.014695 0 0.00012809 0 0.00092303 0 -0.097977
3.25 0.011695 0.0056914 0.02946 0.01075 -0.00064091 0.011833 0.030649 0.010387 0.02091 -0.0017373 0.019368 -3.5329 0.0028086 0.008202 -0.0033523 0.0031382 -0.0092801 0.0068433 0.008534 0.00032046 0.0027969 0 -0.013804 0 -0.00098136 0 -2.311e-05 0 -0.21697
3.2539 0.028678 0.029447 0.042226 0.028249 0.01717 0.030044 0.034469 0.010275 0.0087222 0.0010931 0.012785 -4.4315 0.0018147 0.0077897 -0.0033813 0.0030169 -0.0011593 0.0063589 0.0074002 0.0023658 0.00035009 0 -0.01375 0 -0.0014366 0 -0.00048206 0 -0.3731
3.2578 0.050534 0.059937 0.06083 0.04999 0.044497 0.054468 0.03884 0.017544 -0.0011975 0.015637 0.0080051 -5.3277 -0.0016058 0.0023831 -0.0021628 0.0019786 0.0018926 0.0064737 0.0036963 0.0025687 -0.0017879 0 -0.014399 0 -0.00092811 0 -8.4257e-05 0 -0.6503
3.2617 0.077841 0.09165 0.087122 0.075951 0.077785 0.085146 0.052242 0.036554 0.004893 0.045263 0.017431 -6.2007 -0.0061326 -0.0034149 0.00063414 0.00095204 -0.0038219 0.0046314 -0.00014073 5.9362e-05 -0.0017187 0 -0.015007 0 1.2959e-05 0 0.0006444 0 -1.1078
3.2656 0.1072 0.11823 0.11984 0.10415 0.11211 0.11776 0.07959 0.068229 0.037303 0.088012 0.051104 -7.0401 -0.0094669 -0.0052205 0.0038391 0.00036988 -0.017802 6.1664e-05 -0.0022918 -0.0040774 0.00055126 0 -0.014863 0 0.00048162 0 0.00075111 0 -1.7536
3.2695 0.13263 0.13591 0.1538 0.13151 0.14171 0.14514 0.12007 0.11035 0.097067 0.13696 0.10956 -7.8551 -0.0094186 -0.0023143 0.0057154 -5.0051e-05 -0.037728 -0.0046071 -0.0027518 -0.0072219 0.0034009 0 -0.013931 0 -1.0034e-05 0 -0.00023841 0 -2.5283
3.2734 0.14922 0.14497 0.18107 0.15485 0.16097 0.16141 0.16713 0.15715 0.17349 0.18269 0.1809 -8.6648 -0.0055088 0.0022206 0.0055432 -0.00080894 -0.061605 -0.0052784 -0.002897 -0.0069977 0.0052112 0 -0.012925 0 -0.0011288 0 -0.0018386 0 -3.3076
3.2773 0.15598 0.14851 0.19459 0.17147 0.16687 0.16562 0.20985 0.19883 0.24647 0.21632 0.24464 -9.4778 0.00025001 0.0043353 0.0042608 -0.0019207 -0.087248 -0.0003156 -0.0039941 -0.0031609 0.005485 0 -0.012735 0 -0.0020442 0 -0.0030117 0 -3.9309
3.2813 0.15543 0.14975 0.19247 0.1792 0.16167 0.16158 0.23576 0.2231 0.29305 0.23157 0.28041 -10.282 0.0044129 0.0021798 0.0034863 -0.0026894 -0.11003 0.0073029 -0.0060205 0.0019608 0.0045492 0 -0.013681 0 -0.0021489 0 -0.0030787 0 -4.2515
3.2852 0.15086 0.14987 0.17925 0.1765 0.15251 0.15429 0.23516 0.21985 0.29606 0.2257 0.27672 -11.053 0.0044968 -0.0028574 0.0038563 -0.0022246 -0.12219 0.011958 -0.0077268 0.0050112 0.0026598 0 -0.015229 0 -0.0015095 0 -0.0022713 0 -4.1875
3.2891 0.14394 0.14788 0.16263 0.16318 0.1465 0.14629 0.20603 0.18689 0.25173 0.20004 0.23528 -11.778 0.00086426 -0.0075918 0.0043364 -0.0002556 -0.11611 0.0099854 -0.007721 0.004038 -0.00013551 0 -0.016409 0 -0.00068641 0 -0.0014251 0 -3.7543
3.293 0.13505 0.1423 0.14811 0.14133 0.14483 0.13715 0.15684 0.13311 0.17274 0.16024 0.16934 -12.47 -0.003516 -0.0094226 0.0032482 0.0025009 -0.09 0.002794 -0.0055777 -0.00010461 -0.003219 0 -0.016575 0 -0.0001744 0 -0.0011575 0 -3.0637
3.2969 0.1255 0.13323 0.13592 0.11579 0.1414 0.12616 0.10435 0.07631 0.084665 0.11568 0.098087 -13.151 -0.0053008 -0.0078288 8.0185e-05 0.0047829 -0.051698 -0.0043469 -0.0021464 -0.0045256 -0.0049512 0 -0.015847 0 -3.3478e-05 0 -0.0013506 0 -2.2946
3.3008 0.11886 0.12325 0.12319 0.093453 0.12866 0.11512 0.066489 0.036053 0.016256 0.077325 0.040196 -13.837 -0.0031808 -0.0042742 -0.0036659 0.0056613 -0.016331 -0.0067314 0.001002 -0.006589 -0.0036282 0 -0.014925 0 -1.8883e-05 0 -0.0014228 0 -1.6452
3.3047 0.11936 0.11636 0.10912 0.081465 0.1065 0.10827 0.053928 0.025435 -0.012192 0.054234 0.0090935 -14.519 0.0014298 -0.0010289 -0.0054971 0.0050883 0.0015506 -0.0038415 0.0024661 -0.0058241 0.00073919 0 -0.01447 0 1.788e-05 0 -0.0010569 0 -1.2825
3.3086 0.12826 0.11569 0.09799 0.084887 0.085847 0.10946 0.06598 0.046052 0.0034593 0.050815 0.010628 -15.176 0.005755 0.00016645 -0.0039901 0.0036877 -0.0036394 0.0009355 0.001701 -0.0039307 0.0057061 0 -0.014633 0 -6.5311e-05 0 -0.00060143 0 -1.2986
3.3125 0.14176 0.12147 0.096844 0.1045 0.082218 0.11913 0.093328 0.088576 0.051696 0.066257 0.042792 -15.794 0.007703 -0.0010537 -7.4961e-05 0.002095 -0.025783 0.0038505 -0.0007187 -0.0030339 0.0079038 0 -0.015074 0 -0.00048257 0 -0.00071666 0 -1.6837
3.3164 0.15265 0.13088 0.10938 0.13544 0.10322 0.13373 0.12525 0.13798 0.1133 0.096195 0.096902 -16.379 0.0069192 -0.0035858 0.0035952 0.00054991 -0.052134 0.004032 -0.0032805 -0.0038074 0.0057516 0 -0.015344 0 -0.0011613 0 -0.0016318 0 -2.3273
3.3203 0.15521 0.13977 0.13168 0.16765 0.14044 0.1478 0.1555 0.18014 0.17117 0.13469 0.15979 -16.951 0.0043332 -0.0055217 0.0046326 -0.00090396 -0.07232 0.0034909 -0.0041655 -0.0050587 0.00090694 0 -0.01525 0 -0.0016834 0 -0.0028007 0 -3.0502
3.3242 0.14918 0.1452 0.1539 0.18889 0.17356 0.15682 0.18249 0.2063 0.2156 0.17481 0.21666 -17.516 0.0010519 -0.0053086 0.0025655 -0.0019749 -0.084248 0.0043329 -0.0022315 -0.0049718 -0.0030422 0 -0.014892 0 -0.0016437 0 -0.0033511 0 -3.6619
3.3281 0.13979 0.14697 0.1668 0.19014 0.18462 0.15891 0.2048 0.21399 0.24266 0.20815 0.25411 -18.067 -0.0022747 -0.0027796 -0.0011254 -0.0021031 -0.092418 0.0062828 0.0020978 -0.0027706 -0.0035761 0 -0.014465 0 -0.0010744 0 -0.0029125 0 -4.017
3.332 0.13367 0.14696 0.1678 0.17102 0.17106 0.15508 0.21714 0.2051 0.24933 0.2254 0.26294 -18.586 -0.0053119 0.00068029 -0.0043689 -0.0010517 -0.10062 0.0070377 0.0067387 0.00064004 -0.00121 0 -0.014091 0 -0.00047814 0 -0.0020005 0 -4.0514
3.3359 0.13393 0.14696 0.16162 0.14145 0.14694 0.14844 0.21171 0.18351 0.23147 0.21949 0.24053 -19.069 -0.00769 0.0030754 -0.0059241 0.00048496 -0.10595 0.0049025 0.0090356 0.0034359 0.0013417 0 -0.013838 0 -0.00038934 0 -0.0015535 0 -3.7864
3.3398 0.13832 0.1469 0.1552 0.117 0.13107 0.14257 0.18455 0.15396 0.18775 0.19014 0.19223 -19.528 -0.0090152 0.0032225 -0.0057407 0.0010621 -0.10003 0.00084084 0.0075243 0.0041973 0.0019077 0 -0.013806 0 -0.0008721 0 -0.0020532 0 -3.309
3.3438 0.14156 0.14494 0.15156 0.10972 0.13218 0.13953 0.14156 0.12216 0.12606 0.14613 0.1311 -19.985 -0.0091527 0.0015518 -0.004335 -0.00044033 -0.077157 -0.0022321 0.0031117 0.0026818 0.00083471 0 -0.014089 0 -0.0014496 0 -0.0030758 0 -2.7442
3.3477 0.13959 0.13938 0.14787 0.12007 0.14331 0.13797 0.098133 0.094655 0.065323 0.10252 0.074887 -20.446 -0.008293 -0.00035354 -0.0021508 -0.0037148 -0.042245 -0.0022038 -0.0013844 -0.00033532 0.00036279 0 -0.014609 0 -0.0015495 0 -0.0037095 0 -2.2283
3.3516 0.13239 0.13061 0.13887 0.13636 0.14936 0.13355 0.071545 0.07718 0.028425 0.073718 0.040318 -20.897 -0.0066556 -0.0010545 0.00037809 -0.0069929 -0.010916 0.00021539 -0.0031764 -0.0036804 0.0021467 0 -0.015035 0 -0.0010444 0 -0.0034302 0 -1.8796
3.3555 0.12328 0.12134 0.12271 0.14304 0.14076 0.12242 0.070862 0.072197 0.029517 0.066772 0.036515 -21.31 -0.0042808 -0.00028323 0.0023661 -0.0082983 -9.2489e-05 0.0021988 -0.0015073 -0.0062402 0.0054273 0 -0.014967 0 -0.00037178 0 -0.0025868 0 -1.7666
3.3594 0.11601 0.11465 0.10393 0.13229 0.12123 0.10587 0.09187 0.077598 0.064767 0.079196 0.060901 -21.676 -0.0013435 0.0010743 0.0025072 -0.0069874 -0.015785 0.0014948 0.0018688 -0.007139 0.0076253 0 -0.014294 0 -0.00012663 0 -0.0020418 0 -1.8822
3.3633 0.11208 0.11164 0.091171 0.11015 0.10361 0.091813 0.12058 0.088304 0.11426 0.10215 0.10041 -22.005 0.0012925 0.001827 -2.5304e-05 -0.0042137 -0.047952 -0.0015299 0.004115 -0.0059328 0.0067218 0 -0.013381 0 -0.000524 0 -0.0023286 0 -2.1438
3.3672 0.11044 0.11067 0.091216 0.091942 0.098429 0.089974 0.14253 0.099864 0.15445 0.12579 0.13788 -22.32 0.0021175 0.0012997 -0.0045342 -0.0018745 -0.0772 -0.0043608 0.003481 -0.0029412 0.0031067 0 -0.012857 0 -0.0012356 0 -0.0031427 0 -2.4281
3.3711 0.10921 0.10894 0.10384 0.090147 0.10541 0.10347 0.15094 0.111 0.17221 0.14282 0.16016 -22.64 2.5997e-05 -0.0004755 -0.008786 -0.00099502 -0.088515 -0.0046821 0.00048276 0.00062935 -0.0007977 0 -0.013127 0 -0.0017239 0 -0.0036364 0 -2.6258
3.375 0.10757 0.10512 0.12126 0.10454 0.11502 0.1237 0.14823 0.12256 0.17 0.14885 0.16299 -22.964 -0.0043793 -0.0030489 -0.010401 -0.0010284 -0.081168 -0.0022808 -0.0027351 0.0031888 -0.0026537 0 -0.01403 0 -0.0017244 0 -0.003211 0 -2.6836
3.3789 0.10635 0.10063 0.13265 0.12251 0.11752 0.13464 0.14093 0.13369 0.15902 0.14163 0.15007 -23.278 -0.0086108 -0.0057993 -0.008642 -0.00067387 -0.066899 0.0011301 -0.004154 0.0037506 -0.0020188 0 -0.014958 0 -0.0014182 0 -0.0020525 0 -2.6085
3.3828 0.10682 0.098478 0.13074 0.12949 0.11112 0.12493 0.13285 0.13913 0.14702 0.12154 0.12795 -23.569 -0.0098348 -0.0079458 -0.0050258 0.00064147 -0.058296 0.0036566 -0.0032566 0.0026357 -0.00029541 0 -0.015343 0 -0.0011789 0 -0.00094019 0 -2.437
3.3867 0.10913 0.10067 0.11625 0.12065 0.10222 0.098525 0.12245 0.13135 0.13189 0.093479 0.10149 -23.838 -0.0070626 -0.0086339 -0.0021151 0.0021018 -0.057617 0.0046653 -0.0010634 0.0012065 0.00085438 0 -0.015086 0 -0.0011902 0 -0.00055962 0 -2.2033
3.3906 0.11179 0.10621 0.097086 0.10409 0.098511 0.073933 0.10609 0.10701 0.1065 0.067154 0.073404 -24.092 -0.0020662 -0.0073771 -0.0014509 0.0023294 -0.055951 0.0046915 0.00089277 0.0007702 0.00094163 0 -0.01456 0 -0.0013194 0 -0.00097454 0 -1.9343
3.3945 0.1126 0.1116 0.082999 0.093041 0.10178 0.070956 0.084129 0.072679 0.070289 0.053755 0.047569 -24.337 0.001955 -0.0045743 -0.0024174 0.00088369 -0.04342 0.0043247 0.0016203 0.001587 0.00064199 0 -0.01423 0 -0.0013275 0 -0.0016933 0 -1.672
3.3984 0.11039 0.11321 0.079331 0.094091 0.10686 0.094584 0.064094 0.043938 0.036134 0.059801 0.031693 -24.568 0.0028949 -0.0014702 -0.0030061 -0.0010812 -0.021114 0.003506 0.0010004 0.002835 0.00062482 0 -0.014258 0 -0.0011485 0 -0.002175 0 -1.4927
3.4023 0.106 0.1099 0.084134 0.10185 0.10711 0.12941 0.057663 0.03703 0.024898 0.082595 0.035297 -24.778 0.0012373 0.00064746 -0.0017326 -0.0017303 -0.0033482 0.0019463 -0.00052044 0.0034766 0.0006014 0 -0.014446 0 -0.00093571 0 -0.002259 0 -1.4882
3.4063 0.10171 0.1037 0.090668 0.1047 0.10117 0.15011 0.072777 0.058246 0.050337 0.11119 0.063032 -24.963 -0.00076132 0.0013836 0.0010529 -0.00024416 -0.0070356 -2.3755e-05 -0.0023111 0.0031371 -0.00041053 0 -0.014517 0 -0.00085438 0 -0.0021678 0 -1.709
3.4102 0.099606 0.098409 0.093172 0.096308 0.094625 0.14039 0.10654 0.098879 0.10623 0.13274 0.1084 -25.125 -0.0013117 0.0013854 0.0036001 0.002295 -0.036531 -0.0013361 -0.0036898 0.0022004 -0.0029429 0 -0.014418 0 -0.00087854 0 -0.0021901 0 -2.1101
3.4141 0.10011 0.097034 0.091267 0.082422 0.095354 0.10565 0.14454 0.13975 0.16687 0.13989 0.15386 -25.273 -0.00055751 0.0015051 0.0044246 0.0037248 -0.077149 -0.0010553 -0.0039909 0.0011978 -0.0062747 0 -0.014357 0 -0.00082985 0 -0.0024093 0 -2.5462
3.418 0.10198 0.10008 0.08942 0.076592 0.10646 0.069197 0.16817 0.16226 0.20188 0.13392 0.17918 -25.413 6.4733e-05 0.0018249 0.0035978 0.0026727 -0.10401 0.00069812 -0.0028454 0.00028031 -0.0087999 0 -0.014572 0 -0.00061043 0 -0.0026972 0 -2.8353
3.4219 0.10362 0.10553 0.092045 0.0883 0.12293 0.05534 0.16566 0.15835 0.1951 0.12191 0.17304 -25.544 -0.00026585 0.0016042 0.0025071 -0.00016501 -0.10012 0.0028174 -0.00055327 -0.00064674 -0.0092217 0 -0.015084 0 -0.00035644 0 -0.0028759 0 -2.8552
3.4258 0.10465 0.11033 0.098645 0.1138 0.1348 0.072444 0.13966 0.13318 0.15387 0.1109 0.14009 -25.665 -0.00068829 0.00025634 0.002447 -0.0024768 -0.069281 0.0042466 0.0019031 -0.0013991 -0.0074699 0 -0.015678 0 -0.00032105 0 -0.0028241 0 -2.6117
3.4297 0.1061 0.11234 0.10355 0.13785 0.13437 0.10845 0.10576 0.10025 0.10258 0.10362 0.098047 -25.773 0.00037869 -0.0017 0.0034636 -0.0021705 -0.033324 0.0048997 0.0034253 -0.0013749 -0.004577 0 -0.016082 0 -0.00059691 0 -0.0024634 0 -2.2333
3.4336 0.1091 0.11134 0.10079 0.14513 0.12197 0.14086 0.082758 0.073405 0.066191 0.098696 0.066892 -25.867 0.0032417 -0.0028334 0.0045123 0.00093209 -0.015476 0.0055085 0.0035405 -0.00014026 -0.0017585 0 -0.016162 0 -0.00098036 0 -0.001758 0 -1.8974
3.4375 0.11315 0.10882 0.090001 0.13203 0.10581 0.15237 0.080895 0.061056 0.056083 0.093923 0.057532 -25.946 0.0060804 -0.0020649 0.004626 0.0049027 -0.023315 0.0066058 0.0026192 0.0018287 0.00039148 0 -0.015952 0 -0.0011476 0 -0.00082257 0 -1.7354
3.4414 0.11567 0.1066 0.077776 0.10914 0.096096 0.14041 0.096251 0.064693 0.067426 0.089312 0.067524 -26.004 0.0063358 0.00027501 0.0038263 0.007113 -0.04476 0.0077793 0.0013301 0.0031489 0.0019285 0 -0.015559 0 -0.00098623 0 -2.0774e-05 0 -1.7741
3.4453 0.11364 0.10549 0.072909 0.092649 0.097643 0.11554 0.11489 0.080322 0.087284 0.087303 0.08565 -26.039 0.0031475 0.0027488 0.0028797 0.0060868 -0.059726 0.0080205 -0.000104 0.0024916 0.0029814 0 -0.015085 0 -0.00074371 0 0.00015834 0 -1.9413
3.4492 0.10606 0.10466 0.0791 0.091856 0.10645 0.092007 0.12335 0.10076 0.10512 0.090425 0.1008 -26.051 -0.0015336 0.0041967 0.0022646 0.0024124 -0.057155 0.0067998 -0.0020068 -0.00029846 0.0033027 0 -0.014632 0 -0.00082073 0 -0.0005366 0 -2.1206
3.4531 0.095144 0.10239 0.091397 0.1028 0.1127 0.078672 0.11771 0.11791 0.11752 0.09869 0.1083 -26.047 -0.0043561 0.0047266 0.0015471 -0.0018217 -0.043154 0.0047194 -0.0045082 -0.0039708 0.0024689 0 -0.014335 0 -0.0013854 0 -0.0018149 0 -2.217
3.457 0.085118 0.097473 0.099614 0.11246 0.10811 0.07584 0.1046 0.12535 0.12543 0.10882 0.11007 -26.032 -0.003292 0.0052191 -9.0237e-05 -0.0044832 -0.033937 0.0030433 -0.0067423 -0.0067404 0.00052604 0 -0.014298 0 -0.0021755 0 -0.0029476 0 -2.1959
3.4609 0.079384 0.090333 0.09613 0.1094 0.092231 0.07808 0.094422 0.12066 0.129 0.11575 0.10996 -26.007 0.00080899 0.0059117 -0.0026893 -0.0046447 -0.040367 0.0025797 -0.0070143 -0.0074359 -0.0016295 0 -0.014482 0 -0.0026863 0 -0.0032883 0 -2.0813
3.4648 0.078365 0.082889 0.081753 0.092216 0.072958 0.079432 0.092368 0.10639 0.12548 0.11511 0.10922 -25.973 0.0051936 0.0057499 -0.0050053 -0.0028776 -0.05774 0.0030402 -0.0041121 -0.0059416 -0.0026539 0 -0.014671 0 -0.0025791 0 -0.0027902 0 -1.9237
3.4688 0.079708 0.077293 0.064947 0.069739 0.060878 0.077267 0.094708 0.08834 0.11175 0.10526 0.1054 -25.927 0.0076633 0.0034511 -0.0053513 -0.00062733 -0.069591 0.0034578 0.0012866 -0.0028098 -0.0017348 0 -0.01463 0 -0.0019409 0 -0.0020309 0 -1.762
3.4727 0.080496 0.074528 0.055274 0.053919 0.061519 0.073139 0.092708 0.072066 0.088221 0.087949 0.094881 -25.87 0.0081508 -0.00071151 -0.003134 0.0007439 -0.062002 0.0031472 0.0065105 0.0012204 0.00065915 0 -0.014331 0 -0.0011695 0 -0.0016868 0 -1.6049
3.4766 0.079485 0.074012 0.056486 0.051611 0.071466 0.070957 0.080657 0.060336 0.059965 0.067592 0.076461 -25.803 0.0080574 -0.0044351 0.00038317 0.00063407 -0.035991 0.0022018 0.0084962 0.0051757 0.0029721 0 -0.014031 0 -0.00061291 0 -0.0019256 0 -1.4403
3.4805 0.077561 0.074435 0.06466 0.061165 0.081333 0.073796 0.06137 0.053301 0.034647 0.049691 0.053386 -25.726 0.0082571 -0.0050969 0.0029404 -0.00065723 -0.0074306 0.0011175 0.0059697 0.0075857 0.0036613 0 -0.01407 0 -0.00030687 0 -0.0022902 0 -1.2666
3.4844 0.076372 0.074977 0.072309 0.075157 0.083268 0.081199 0.044986 0.050844 0.019408 0.039117 0.032885 -25.634 0.0079312 -0.0022087 0.0031144 -0.0022189 0.005251 0.0001042 0.00044599 0.0068765 0.0023674 0 -0.014556 0 -3.9771e-05 0 -0.0021913 0 -1.1195
3.4883 0.076713 0.075767 0.074666 0.085998 0.077091 0.088868 0.042238 0.05434 0.019179 0.038778 0.023697 -25.522 0.0054422 0.0018543 0.0015101 -0.0030087 -0.0048957 -0.0010747 -0.0048185 0.002631 0.00017962 0 -0.015215 0 0.00034456 0 -0.0015315 0 -1.0716
3.4922 0.078151 0.077268 0.072995 0.09006 0.070192 0.091514 0.057305 0.06576 0.036258 0.04904 0.032511 -25.388 0.0003247 0.003807 0.00021571 -0.002333 -0.029093 -0.002569 -0.0071053 -0.0033509 -0.0012826 0 -0.015585 0 0.000715 0 -0.00085145 0 -1.1939
3.4961 0.079938 0.079351 0.072712 0.088245 0.071334 0.087275 0.085091 0.084787 0.069385 0.067822 0.060319 -25.238 -0.0056879 0.0023652 0.0009741 -0.00020313 -0.051165 -0.0038908 -0.0059468 -0.0076319 -0.0012411 0 -0.015398 0 0.00072157 0 -0.00084423 0 -1.502
3.5 0.081929 0.081157 0.078366 0.083979 0.083375 0.080137 0.1142 0.10687 0.11189 0.091009 0.10021 -25.079 -0.0097436 -0.00069791 0.0036732 0.0025583 -0.060614 -0.0040865 -0.0030248 -0.0074946 -0.00041027 0 -0.014805 0 0.00010765 0 -0.0016959 0 -1.9216
3.5039 0.08443 0.081936 0.089655 0.080772 0.1007 0.077575 0.13305 0.12445 0.15115 0.11296 0.13848 -24.913 -0.01014 -0.002418 0.0064568 0.0045902 -0.059196 -0.0025787 -0.00055296 -0.0033121 -0.00031583 0 -0.014243 0 -0.0010122 0 -0.0028802 0 -2.3061
3.5078 0.087248 0.081996 0.10142 0.080671 0.11326 0.084397 0.13531 0.13083 0.17215 0.12736 0.15983 -24.741 -0.0077058 -0.00157 0.0072967 0.0046474 -0.056179 0.00014967 0.00039919 0.0013346 -0.0018308 0 -0.014071 0 -0.0021538 0 -0.0035941 0 -2.5025
3.5117 0.089245 0.082617 0.10721 0.083645 0.11374 0.097614 0.12198 0.12373 0.16471 0.1288 0.1548 -24.557 -0.0050625 0.00028859 0.005605 0.0023689 -0.057644 0.0027687 0.0003472 0.0023132 -0.0042223 0 -0.014312 0 -0.0027513 0 -0.0034193 0 -2.4303
3.5156 0.089178 0.084849 0.10364 0.087596 0.10236 0.10727 0.099832 0.10613 0.13011 0.11521 0.12506 -24.361 -0.0044552 0.00068503 0.0025184 -0.001325 -0.06013 0.0040719 0.00049675 -0.001683 -0.0056247 0 -0.014715 0 -0.0025096 0 -0.0026074 0 -2.1233
3.5195 0.087119 0.088291 0.092404 0.089181 0.085836 0.10359 0.077762 0.084206 0.081732 0.089826 0.082999 -24.155 -0.0060738 -0.00099112 -0.00025392 -0.0046012 -0.054495 0.0038137 0.0015043 -0.0079901 -0.0046035 0 -0.015036 0 -0.0015686 0 -0.0017796 0 -1.709
3.5234 0.084902 0.091152 0.07914 0.085672 0.072215 0.085261 0.062922 0.064466 0.038575 0.061196 0.045266 -23.943 -0.0081799 -0.0027682 -0.001871 -0.0057705 -0.036194 0.0026718 0.0029758 -0.012173 -0.0014536 0 -0.015244 0 -0.00038556 0 -0.0013826 0 -1.3426
3.5273 0.084813 0.091714 0.07008 0.077211 0.065944 0.061822 0.058403 0.051955 0.015624 0.040374 0.024629 -23.724 -0.0087101 -0.0022385 -0.0028027 -0.0043931 -0.012192 0.0014687 0.0039672 -0.01167 0.0019536 0 -0.015454 0 0.00055191 0 -0.0014175 0 -1.1385
3.5313 0.087545 0.089911 0.068967 0.067811 0.066714 0.047729 0.063231 0.049825 0.017698 0.03621 0.025261 -23.491 -0.0068668 0.00070162 -0.004011 -0.0016142 0.0024502 0.00047635 0.0038672 -0.0076643 0.0036884 0 -0.015696 0 0.00097498 0 -0.0016212 0 -1.1386
3.5352 0.091335 0.087503 0.075799 0.063714 0.071833 0.052274 0.074297 0.059171 0.040097 0.051198 0.043747 -23.237 -0.0034932 0.0035277 -0.0057638 0.00061149 -0.0039556 -0.00054444 0.0028471 -0.0036241 0.0033154 0 -0.015792 0 0.00090059 0 -0.0018175 0 -1.3217
3.5391 0.093278 0.086598 0.087622 0.069541 0.079112 0.073114 0.088675 0.078453 0.073889 0.080214 0.073406 -22.957 -0.00024164 0.003698 -0.007219 0.00089282 -0.029839 -0.0017273 0.0015894 -0.0020644 0.0020929 0 -0.015494 0 0.0005181 0 -0.0020444 0 -1.6325
3.543 0.09178 0.087834 0.10032 0.084704 0.087591 0.098226 0.10458 0.10306 0.11065 0.11274 0.10753 -22.653 0.0015402 0.0015353 -0.0071096 -0.00067386 -0.060636 -0.0026533 0.00066777 -0.0026054 0.0016527 0 -0.014764 0 1.4863e-05 0 -0.0023722 0 -1.9987
3.5469 0.087991 0.08988 0.11016 0.10288 0.096149 0.11435 0.12035 0.12605 0.14336 0.13728 0.13937 -22.333 0.0013823 0.00022047 -0.0048386 -0.0027666 -0.079265 -0.0026037 0.00017372 -0.0029582 0.0023823 0 -0.013892 0 -0.00052309 0 -0.0026861 0 -2.3341
3.5508 0.084874 0.090689 0.11454 0.11536 0.10227 0.11532 0.13276 0.14029 0.16485 0.14566 0.16074 -22.005 -0.00037358 0.0026151 -0.0010051 -0.0040377 -0.078246 -0.0012868 -0.00013718 -0.0015454 0.003007 0 -0.013329 0 -0.00108 0 -0.0027275 0 -2.5421
3.5547 0.084706 0.089298 0.11231 0.11617 0.10288 0.1044 0.13678 0.1409 0.16753 0.13568 0.16297 -21.678 -0.0028738 0.0080085 0.0030026 -0.0041851 -0.063675 0.00069502 -0.00040443 0.00099312 0.0017778 0 -0.013355 0 -0.001607 0 -0.0023665 0 -2.5394
3.5586 0.087175 0.08649 0.10403 0.10553 0.096754 0.090275 0.12795 0.12683 0.14675 0.11129 0.14127 -21.353 -0.0050116 0.012228 0.0058746 -0.0039516 -0.048343 0.0021473 -0.00039292 0.0027798 -0.0017906 0 -0.013887 0 -0.0019654 0 -0.0017947 0 -2.2978
3.5625 0.089672 0.083796 0.092114 0.089175 0.086162 0.080606 0.10608 0.10114 0.10544 0.08092 0.099738 -21.028 -0.0057343 0.011319 0.006965 -0.0041258 -0.040534 0.0021514 0.00031766 0.0028716 -0.0061776 0 -0.014583 0 -0.0019948 0 -0.0013984 0 -1.8741
3.5664 0.089423 0.081878 0.080205 0.074468 0.075823 0.077978 0.077153 0.070281 0.055855 0.0543 0.052044 -20.692 -0.0045281 0.0053766 0.0063025 -0.0045949 -0.038303 0.00078416 0.0018162 0.0021744 -0.0087898 0 -0.01512 0 -0.0016643 0 -0.001422 0 -1.4012
3.5703 0.085553 0.079903 0.071431 0.065981 0.069713 0.079975 0.051456 0.042852 0.015548 0.038915 0.015959 -20.334 -0.001859 -0.001266 0.004312 -0.0044761 -0.033767 -0.00089194 0.0034759 0.0021558 -0.0078224 0 -0.015391 0 -0.0011667 0 -0.0017648 0 -1.034
3.5742 0.07943 0.076423 0.066548 0.063689 0.068308 0.081889 0.038418 0.027383 -0.00055564 0.037315 0.0045376 -19.945 0.00089899 -0.0038143 0.0016518 -0.0032668 -0.022816 -0.0015589 0.0041332 0.002899 -0.0035855 0 -0.015468 0 -0.00083684 0 -0.0021167 0 -0.87999
3.5781 0.073214 0.070841 0.063501 0.064392 0.068572 0.079679 0.041569 0.029129 0.01255 0.046584 0.019659 -19.526 0.0022326 -0.0012573 -0.00081867 -0.0018395 -0.010844 -0.00054889 0.0028547 0.0028038 0.0016678 0 -0.015418 0 -0.0009174 0 -0.0022756 0 -0.9528
3.582 0.068029 0.063964 0.059257 0.064703 0.066677 0.071845 0.05684 0.047 0.047522 0.06031 0.051849 -19.084 0.0015032 0.0029173 -0.0022454 -0.0021003 -0.0088059 0.0017001 -0.00021044 0.00043668 0.0051957 0 -0.015208 0 -0.0013517 0 -0.0023024 0 -1.1742
3.5859 0.06327 0.057158 0.052692 0.063098 0.061084 0.06 0.075075 0.072794 0.088098 0.071896 0.085794 -18.634 -0.00058917 0.00413 -0.0022817 -0.0053662 -0.022817 0.0039188 -0.003615 -0.003425 0.0054307 0 -0.014783 0 -0.0017952 0 -0.0023613 0 -1.4162
3.5898 0.057415 0.050981 0.045949 0.059762 0.053428 0.048061 0.086776 0.094153 0.11624 0.077131 0.10752 -18.187 -0.0025246 0.00091244 -0.0014936 -0.010858 -0.04668 0.0048112 -0.0053991 -0.0059412 0.0027908 0 -0.014222 0 -0.0018724 0 -0.0024506 0 -1.5561
3.5938 0.049457 0.044715 0.042586 0.05497 0.046616 0.03996 0.086121 0.10021 0.11958 0.074636 0.10927 -17.749 -0.0030902 -0.0040333 -0.001093 -0.015812 -0.064627 0.003866 -0.0044598 -0.0047526 -0.00074742 0 -0.013765 0 -0.0014869 0 -0.0023521 0 -1.5173
3.5977 0.039775 0.037256 0.043721 0.047859 0.041992 0.036696 0.072503 0.086688 0.096155 0.06464 0.090827 -17.32 -0.0022299 -0.0066824 -0.0019551 -0.017354 -0.062797 0.0016469 -0.0014933 -0.00052826 -0.0029503 0 -0.013642 0 -0.00091826 0 -0.0018781 0 -1.2856
3.6016 0.029903 0.028516 0.045725 0.036895 0.03813 0.034901 0.049723 0.05742 0.054742 0.047824 0.05808 -16.891 -0.00096824 -0.0054594 -0.003685 -0.01466 -0.040194 -0.0006458 0.0013364 0.0031487 -0.0026997 0 -0.013863 0 -0.00060642 0 -0.0011436 0 -0.90619
3.6055 0.021562 0.019939 0.042209 0.021767 0.032319 0.028967 0.023997 0.021753 0.010449 0.025589 0.020516 -16.45 -0.00053418 -0.0023025 -0.0047147 -0.0095526 -0.0098808 -0.0020492 0.0018954 0.0027424 -0.00062856 0 -0.014179 0 -0.0007909 0 -0.00053535 0 -0.46684
3.6094 0.015692 0.01356 0.029367 0.0050692 0.023369 0.016057 0.0016635 -0.0099914 -0.02257 0.0012573 -0.011906 -15.992 -0.0014266 -0.00028257 -0.0036077 -0.0050369 0.010867 -0.0024915 -0.00035392 -0.0020592 0.0014078 0 -0.014293 0 -0.0013138 0 -0.00036769 0 -0.070538
3.6133 0.012045 0.010367 0.010231 -0.0079219 0.013204 0.00013641 -0.012881 -0.030188 -0.037645 -0.019594 -0.031928 -15.516 -0.0031338 -0.0004387 -0.0005424 -0.003021 0.013462 -0.0026713 -0.003969 -0.0079259 0.0017491 0 -0.014126 0 -0.0017601 0 -0.00056744 0 0.1977
3.6172 0.0094527 0.0093569 -0.0063667 -0.011839 0.0057007 -0.0093213 -0.018484 -0.035477 -0.037434 -0.030919 -0.037168 -15.031 -0.0046308 -0.0010275 0.00246 -0.0031392 0.0034158 -0.0032129 -0.006645 -0.010662 0.00027124 0 -0.013903 0 -0.0018152 0 -0.00073191 0 0.29992
3.6211 0.0065066 0.0081021 -0.01209 -0.004884 0.0035654 -0.0044439 -0.017052 -0.026841 -0.029852 -0.029368 -0.030039 -14.554 -0.0051836 0.00027054 0.003029 -0.0035162 -0.0058969 -0.0038236 -0.0069032 -0.0086631 -0.0014463 0 -0.013966 0 -0.0015252 0 -0.00052618 0 0.25538
3.625 0.0022955 0.0043982 -0.0058235 0.0088467 0.0057645 0.013116 -0.011839 -0.0091026 -0.021163 -0.016542 -0.015412 -14.094 -0.0048345 0.0036424 0.00051917 -0.0025975 -0.0054415 -0.0032953 -0.0049648 -0.0039953 -0.0014354 0 -0.014468 0 -0.0012328 0 -2.4589e-05 0 0.12516
3.6289 -0.0031872 -0.0022564 0.0048816 0.020414 0.0077073 0.03051 -0.0054088 0.010195 -0.011855 0.0014378 0.002069 -13.653 -0.0042685 0.0067318 -0.003212 -0.00038307 0.0019722 -0.00050974 -0.0022016 -0.00034981 0.00083228 0 -0.01523 0 -0.0012541 0 0.00035761 0 -0.018417
3.6328 -0.0091603 -0.010395 0.0092011 0.02057 0.0042765 0.031287 0.00095846 0.023132 0.0011419 0.016776 0.018756 -13.216 -0.0042351 0.0068589 -0.0052075 0.0018415 0.005285 0.0043478 0.00015604 6.3218e-05 0.0037389 0 -0.015868 0 -0.0015889 0 0.00028078 0 -0.11711
3.6367 -0.014603 -0.017636 0.0010985 0.0054636 -0.006426 0.007656 0.0058663 0.024609 0.01787 0.02325 0.030587 -12.767 -0.0049673 0.0035751 -0.0039236 0.0027539 -0.0034633 0.0095053 0.0017946 -0.0020821 0.0047837 0 -0.016087 0 -0.0019232 0 -0.00017605 0 -0.13323
3.6406 -0.018852 -0.022236 -0.016401 -0.020172 -0.021403 -0.031968 0.006096 0.014575 0.030801 0.01802 0.031891 -12.302 -0.0059811 -0.00092493 -0.00064271 0.0019913 -0.020256 0.012675 0.0029804 -0.0044078 0.0028811 0 -0.015874 0 -0.0019105 0 -0.00059315 0 -0.043175
3.6445 -0.021861 -0.024094 -0.033981 -0.044979 -0.034504 -0.066895 -0.0028087 -0.0025108 0.027686 0.0017208 0.017128 -11.83 -0.0063549 -0.0037721 0.001565 0.00018225 -0.030908 0.012699 0.0037167 -0.0050846 -0.00041054 0 -0.015447 0 -0.0014763 0 -0.00062288 0 0.16402
3.6484 -0.024015 -0.024583 -0.043269 -0.057534 -0.04045 -0.077752 -0.02294 -0.020758 0.00084444 -0.022158 -0.01452 -11.367 -0.0052915 -0.0037588 0.00050182 -0.0016795 -0.022552 0.010391 0.0034917 -0.0040226 -0.0020803 0 -0.015039 0 -0.00088067 0 -0.0003113 0 0.47264
3.6523 -0.025786 -0.025416 -0.042557 -0.053535 -0.038354 -0.060055 -0.050058 -0.036071 -0.04435 -0.047853 -0.055426 -10.923 -0.0026104 -0.0019439 -0.0032272 -0.0027804 0.0047566 0.0078414 0.0019897 -0.0022991 -0.00039594 0 -0.014735 0 -0.00049846 0 -9.5679e-06 0 0.82273
3.6563 -0.027516 -0.02733 -0.036802 -0.038632 -0.032191 -0.027577 -0.073468 -0.047045 -0.089551 -0.068237 -0.090903 -10.492 0.0011094 -0.00032409 -0.0067518 -0.0026419 0.036343 0.0067724 -3.9016e-05 -0.00088475 0.0033509 0 -0.014494 0 -0.00052483 0 8.3123e-06 0 1.1139
3.6602 -0.029358 -0.029504 -0.032683 -0.024547 -0.02784 -0.0027399 -0.081472 -0.053428 -0.11349 -0.076828 -0.10629 -10.058 0.004785 -0.00013286 -0.0074344 -0.001164 0.053089 0.0073456 -0.00088398 -4.2951e-05 0.0058983 0 -0.0143 0 -0.00085391 0 -0.00019233 0 1.2432
3.6641 -0.031135 -0.030106 -0.033209 -0.020883 -0.02871 -0.0010361 -0.069251 -0.054406 -0.10526 -0.070592 -0.095374 -9.6102 0.0072955 -0.0012818 -0.0050382 0.001179 0.045495 0.0083491 0.00084327 0.0003428 0.0050556 0 -0.014244 0 -0.0012067 0 -0.00032828 0 1.1591
3.668 -0.032053 -0.027619 -0.035944 -0.028373 -0.03307 -0.02081 -0.042995 -0.048844 -0.071041 -0.051766 -0.064031 -9.1563 0.007896 -0.002995 -0.0016349 0.003239 0.020379 0.0084311 0.004847 0.00032817 0.0018498 0 -0.01445 0 -0.0013655 0 -0.00023993 0 0.89445
3.6719 -0.030618 -0.021977 -0.035454 -0.03855 -0.035079 -0.045484 -0.016299 -0.037126 -0.02928 -0.026937 -0.026241 -8.7145 0.0064395 -0.0045655 0.00050867 0.0036731 -0.0050464 0.0071902 0.0090722 7.5748e-06 -0.00043479 0 -0.01491 0 -0.0013062 0 -5.5037e-05 0 0.54809
3.6758 -0.025259 -0.014675 -0.027435 -0.040134 -0.02897 -0.055945 -0.00089112 -0.022142 0.0018854 -0.003536 0.0045148 -8.2969 0.0034286 -0.0054729 0.0009398 0.0019453 -0.016634 0.0052484 0.011159 -0.00015938 0.00044609 0 -0.015424 0 -0.0011456 0 8.356e-06 0 0.22634
3.6797 -0.015561 -0.0077244 -0.01153 -0.027362 -0.013488 -0.04365 0.0013134 -0.0077297 0.01559 0.013908 0.022303 -7.8983 -5.9913e-05 -0.0051835 0.0010221 -0.00098261 -0.013306 0.0034895 0.010205 0.00046378 0.0032721 0 -0.015724 0 -0.00099288 0 -4.0308e-05 0 -0.015432
3.6836 -0.0032081 -0.0022947 0.0083993 -0.0040543 0.0066126 -0.015266 -0.0014416 0.0041636 0.01797 0.025012 0.029707 -7.4999 -0.0026466 -0.0033554 0.0020912 -0.0031304 -0.005858 0.0023424 0.0072838 0.001946 0.0043673 0 -0.015696 0 -0.0008586 0 7.655e-05 0 -0.18833
3.6875 0.00843 0.0019206 0.026045 0.019406 0.023293 0.013512 0.0017441 0.014467 0.020459 0.031634 0.033175 -7.0865 -0.0032065 -0.00043521 0.003768 -0.0030057 -0.0062988 0.0017148 0.0043445 0.0033798 0.0012818 0 -0.015479 0 -0.00068831 0 0.0005731 0 -0.3349
3.6914 0.016196 0.0061398 0.035401 0.033528 0.030384 0.029376 0.015185 0.024639 0.029364 0.034834 0.037017 -6.659 -0.0015647 0.0022012 0.004214 -0.00087291 -0.017132 0.0013737 0.0026058 0.0035743 -0.0044046 0 -0.015338 0 -0.00045378 0 0.0012456 0 -0.47565
3.6953 0.019253 0.011306 0.033588 0.035754 0.02755 0.029504 0.033022 0.033234 0.040755 0.033569 0.040408 -6.2313 0.0011605 0.003152 0.0020691 0.0014609 -0.029521 0.0011727 0.0019401 0.0023734 -0.0080839 0 -0.015435 0 -0.00019258 0 0.0015324 0 -0.58235
3.6992 0.019652 0.017337 0.022726 0.030816 0.020162 0.021249 0.043944 0.035472 0.044056 0.026264 0.038781 -5.8146 0.003057 0.0022978 -0.0019483 0.0022521 -0.031435 0.000914 0.0016001 0.0011521 -0.0062307 0 -0.015692 0 4.0021e-05 0 0.001021 0 -0.60001
3.7031 0.020711 0.023389 0.0095713 0.025911 0.01522 0.014996 0.040229 0.027373 0.031213 0.013685 0.028013 -5.4048 0.0026835 0.0011211 -0.0054781 0.0013327 -0.018496 0.00022825 0.0012668 0.00164 0.00020581 0 -0.015902 0 0.00023937 0 -6.6068e-05 0 -0.49951
3.707 0.024416 0.028721 0.0023011 0.025112 0.016445 0.016393 0.024005 0.011222 0.0045757 0.0003628 0.0086006 -4.9864 0.00024409 0.0014307 -0.0066002 5.2323e-05 0.0016973 -0.0011301 0.0011985 0.004001 0.0064315 0 -0.01594 0 0.0004485 0 -0.00093008 0 -0.31914
3.7109 0.029995 0.033224 0.0058333 0.027397 0.022273 0.023586 0.0062711 -0.0031899 -0.022192 -0.0069216 -0.012463 -4.5467 -0.0023971 0.0035627 -0.0054632 -0.00028226 0.01517 -0.0027919 0.0014161 0.0061738 0.0079636 0 -0.015872 0 0.0006716 0 -0.00083258 0 -0.16203
3.7148 0.034845 0.037114 0.01876 0.029173 0.028133 0.030539 -0.0001498 -0.003977 -0.031147 -0.0026575 -0.023442 -4.0877 -0.0031368 0.0058838 -0.0038209 0.00015359 0.0122 -0.0037714 0.0010679 0.0054991 0.0044295 0 -0.015842 0 0.00079216 0 0.00023823 0 -0.14758
3.7188 0.036906 0.040259 0.034447 0.028446 0.030877 0.032849 0.011464 0.014283 -0.010943 0.014231 -0.013293 -3.623 -0.0014832 0.0062731 -0.0030111 -6.1369e-05 -0.0057387 -0.003254 -0.00099815 0.0013632 -0.00050123 0 -0.015869 0 0.00060296 0 0.0014966 0 -0.34497
3.7227 0.036334 0.042009 0.045784 0.026886 0.031493 0.031217 0.037943 0.045703 0.035022 0.039458 0.021118 -3.1635 0.00077971 0.0042263 -0.002539 -0.0018601 -0.027892 -0.0015429 -0.0048093 -0.0037006 -0.0027909 0 -0.015783 0 -3.6798e-05 0 0.0019825 0 -0.72659
3.7266 0.035061 0.041853 0.049967 0.028329 0.033805 0.030251 0.068179 0.076111 0.088463 0.064964 0.070161 -2.7078 0.00091123 0.0014567 -0.00079731 -0.0042847 -0.042675 -0.00011154 -0.0085157 -0.0058103 -0.0016271 0 -0.015406 0 -0.0010287 0 0.0013387 0 -1.1681
3.7305 0.034858 0.040224 0.049517 0.035301 0.040427 0.034159 0.088947 0.091716 0.12486 0.082005 0.11338 -2.2456 -0.0024107 0.0002818 0.0028338 -0.005045 -0.045424 -0.00044748 -0.0094243 -0.0030566 0.00044688 0 -0.01479 0 -0.0020043 0 5.9227e-05 0 -1.4979
3.7344 0.03587 0.03846 0.048944 0.046505 0.049674 0.043029 0.091238 0.086819 0.12647 0.084462 0.12928 -1.7701 -0.0076777 0.001342 0.0068011 -0.0026916 -0.039609 -0.0026457 -0.0062082 0.0026323 0.00063385 0 -0.01426 0 -0.0025063 0 -0.00097793 0 -1.5749
3.7383 0.036946 0.037746 0.050262 0.057051 0.0563 0.052406 0.07425 0.065424 0.092126 0.071288 0.10807 -1.2854 -0.011464 0.0029595 0.0085297 0.0017183 -0.031728 -0.0051699 -0.00034448 0.0068886 -0.0012011 0 -0.014154 0 -0.0022825 0 -0.0012414 0 -1.3589
3.7422 0.037223 0.037965 0.051425 0.061081 0.055506 0.05621 0.045541 0.037043 0.037963 0.047173 0.058944 -0.80165 -0.011037 0.0028366 0.006876 0.0052713 -0.025243 -0.0061889 0.0046743 0.0064268 -0.0027689 0 -0.014504 0 -0.0014834 0 -0.00089062 0 -0.93444
3.7461 0.037141 0.037706 0.048826 0.055077 0.046751 0.050701 0.017358 0.011176 -0.011706 0.020866 0.0056288 -0.32287 -0.0064764 0.00039836 0.0033598 0.0057379 -0.018936 -0.0053071 0.005856 0.001629 -0.0022329 0 -0.014964 0 -0.00059338 0 -0.00049443 0 -0.47363
3.75 0.037778 0.035612 0.041225 0.040112 0.03412 0.036973 0.00070042 -0.005601 -0.037575 0.001493 -0.027566 0.15767 -0.00050379 -0.0026139 0.0007903 0.0036209 -0.010432 -0.0039792 0.0028723 -0.0039637 -0.00041881 0 -0.015106 0 -0.00011836 0 -0.00046348 0 -0.15163
3.7539 0.039234 0.031878 0.031316 0.021997 0.023157 0.020677 2.6793e-05 -0.0097655 -0.034466 -0.0054421 -0.029869 0.65015 0.0037799 -0.0039216 0.00057013 0.0016694 -0.00076574 -0.004095 -0.0018929 -0.0066194 0.00011278 0 -0.014822 0 -0.00024593 0 -0.00073913 0 -0.062705
3.7578 0.039885 0.028371 0.023683 0.009048 0.017095 0.0093501 0.011625 -0.0006009 -0.011169 -8.4576e-05 -0.008319 1.1562 0.0051723 -0.0030287 0.0014309 0.0022316 0.0048533 -0.0060523 -0.0052847 -0.0051748 -0.0018999 0 -0.01444 0 -0.00073691 0 -0.00096213 0 -0.1853
3.7617 0.037518 0.02703 0.02127 0.0079996 0.01563 0.0086409 0.026732 0.019013 0.017641 0.012905 0.020094 1.6655 0.0047009 -0.0016641 0.0009753 0.0049489 0.001131 -0.0082349 -0.0055475 -0.0014273 -0.0046907 0 -0.014404 0 -0.0011394 0 -0.00087304 0 -0.41434
3.7656 0.0314 0.027875 0.023561 0.01975 0.016659 0.01904 0.037343 0.042155 0.040873 0.027585 0.041271 2.166 0.0039586 -0.0018589 -0.0015042 0.007017 -0.012021 -0.0084829 -0.0030447 0.001705 -0.0051114 0 -0.014824 0 -0.0011611 0 -0.00053337 0 -0.63296
3.7695 0.023255 0.02853 0.027613 0.037511 0.018631 0.03472 0.040607 0.05991 0.055264 0.03949 0.051422 2.6564 0.0032836 -0.0036593 -0.0039139 0.0057793 -0.027997 -0.0061519 0.00062896 0.0023499 -0.0020492 0 -0.01533 0 -0.00089698 0 -0.00020624 0 -0.77062
3.7734 0.016089 0.025908 0.03032 0.049394 0.020984 0.045625 0.038744 0.065653 0.062635 0.046081 0.054324 3.1493 0.0016406 -0.0049123 -0.0033179 0.0011911 -0.037571 -0.0027234 0.0039529 0.00049885 0.0020513 0 -0.015409 0 -0.00072319 0 -8.6002e-05 0 -0.81059
3.7773 0.011788 0.018769 0.029741 0.044975 0.022676 0.042587 0.035043 0.058377 0.063987 0.045434 0.052914 3.6592 -0.0017798 -0.0034547 0.00084351 -0.0041344 -0.035391 -0.0003488 0.0060682 -0.0026108 0.0033907 0 -0.014913 0 -0.00094475 0 -0.00016202 0 -0.75583
3.7813 0.0096587 0.008964 0.02502 0.022175 0.021174 0.02317 0.02973 0.042107 0.056307 0.035515 0.04427 4.1891 -0.0060473 0.00049424 0.0055833 -0.0072258 -0.023543 0.0002112 0.0066098 -0.0054937 0.00066533 0 -0.014237 0 -0.001505 0 -0.00029923 0 -0.59649
3.7852 0.0071678 0.00021313 0.016128 -0.01033 0.013853 -0.005511 0.019572 0.022025 0.035023 0.015612 0.022889 4.7277 -0.0088076 0.0042453 0.0067087 -0.0071497 -0.0092932 0.00016689 0.0055245 -0.0069823 -0.0033785 0 -0.013974 0 -0.0020159 0 -0.00038615 0 -0.31662
3.7891 0.0021598 -0.0046567 0.0043398 -0.03756 0.00089111 -0.029768 0.0016791 0.0011946 -2.9758e-05 -0.011105 -0.011216 5.26 -0.0082788 0.0050747 0.0026613 -0.005351 0.00089464 0.0012165 0.0032736 -0.0064597 -0.0044033 0 -0.014354 0 -0.0020881 0 -0.00038689 0 0.065218
3.793 -0.0054589 -0.0058152 -0.0074014 -0.047173 -0.013452 -0.03734 -0.021877 -0.018948 -0.040416 -0.036832 -0.047962 5.7813 -0.0049762 0.0028087 -0.0038051 -0.0039286 0.0058395 0.0035352 0.0009674 -0.0041538 -0.00058483 0 -0.015013 0 -0.0016704 0 -0.00030089 0 0.46464
3.7969 -0.013935 -0.0062442 -0.015746 -0.037023 -0.023285 -0.025602 -0.043032 -0.03547 -0.070881 -0.052134 -0.071366 6.2995 -0.0013811 -4.9784e-05 -0.0078379 -0.0037768 0.0088631 0.0053422 -0.00018059 -0.0013185 0.0057132 0 -0.015346 0 -0.0010906 0 -0.00014741 0 0.75165
3.8008 -0.021353 -0.0095185 -0.01964 -0.016193 -0.025702 -0.0041047 -0.051884 -0.042661 -0.077004 -0.051375 -0.06978 6.8238 0.00020931 -0.00083342 -0.0066189 -0.0043613 0.012843 0.0045666 0.00014306 0.00030447 0.010299 0 -0.015089 0 -0.00076101 0 -1.4937e-05 0 0.82118
3.8047 -0.027149 -0.017333 -0.021983 0.0010452 -0.023432 0.011031 -0.043421 -0.035576 -0.0543 -0.036727 -0.044201 7.3533 -0.00041976 0.00062521 -0.0015902 -0.0049808 0.016092 0.00099434 0.00093759 -0.00022124 0.01105 0 -0.014568 0 -0.00081466 0 -7.0817e-05 0 0.66665
3.8086 -0.032214 -0.028548 -0.0278 0.0039471 -0.022721 0.0074976 -0.02198 -0.016085 -0.012906 -0.017501 -0.0083952 7.876 -0.0015903 0.0018683 0.0032039 -0.0058163 0.013415 -0.0032466 0.00076472 -0.0020163 0.009378 0 -0.014357 0 -0.0010072 0 -0.00043009 0 0.39992
3.8125 -0.037793 -0.040184 -0.039621 -0.0091796 -0.02803 -0.015249 -7.0136e-05 0.0046412 0.0258 -0.0050215 0.018823 8.3799 -0.0017296 0.00040421 0.0049145 -0.0074994 0.0019087 -0.0053811 -0.00074208 -0.0028825 0.0079808 0 -0.01468 0 -0.00097069 0 -0.00096474 0 0.1983
3.8164 -0.044364 -0.049385 -0.054124 -0.031659 -0.038317 -0.046157 0.0080056 0.011244 0.039634 -0.0065611 0.023386 8.8647 -0.0010529 -0.0035469 0.0041324 -0.0097616 -0.013797 -0.0042569 -0.0023044 -0.0012292 0.0075269 0 -0.015176 0 -0.00057986 0 -0.0012793 0 0.21112
3.8203 -0.051415 -0.054951 -0.063841 -0.053772 -0.04846 -0.070609 -0.0060435 -0.0057534 0.017691 -0.022241 0.0018889 9.3416 -0.0011469 -0.00694 0.0035947 -0.010903 -0.02243 -0.0010856 -0.0021872 0.0022647 0.0060038 0 -0.015268 0 -8.5032e-05 0 -0.00097314 0 0.48458
3.8242 -0.058027 -0.057641 -0.063434 -0.068494 -0.054508 -0.080239 -0.03975 -0.042594 -0.032948 -0.04625 -0.03841 9.8225 -0.002895 -0.0066563 0.0049366 -0.0090021 -0.013764 0.0018802 -0.00012714 0.0050403 0.0014612 0 -0.014792 0 0.00011126 0 -1.3375e-05 0 0.94622
3.8281 -0.063527 -0.059425 -0.055284 -0.074226 -0.057711 -0.0774 -0.080831 -0.083907 -0.090391 -0.070656 -0.083721 10.309 -0.0050082 -0.0025195 0.0069133 -0.0038548 0.012501 0.0032806 0.0020448 0.0050089 -0.0049188 0 -0.014215 0 -0.00017766 0 0.0011323 0 1.4492
3.832 -0.067715 -0.062331 -0.048959 -0.073952 -0.063303 -0.071603 -0.11333 -0.11248 -0.12986 -0.088992 -0.11934 10.79 -0.0049155 0.0023422 0.0068413 0.002353 0.044316 0.0033391 0.0020261 0.0026806 -0.0090334 0 -0.014205 0 -0.00075572 0 0.0017867 0 1.8445
3.8359 -0.0708 -0.067504 -0.054101 -0.072511 -0.075014 -0.071498 -0.12578 -0.11982 -0.13755 -0.098086 -0.13505 11.258 -0.0013399 0.0041944 0.0036385 0.0065076 0.064437 0.0029278 -0.00048303 0.00082645 -0.0075413 0 -0.01494 0 -0.0012288 0 0.00157 0 2.0429
3.8398 -0.073388 -0.074797 -0.072348 -0.073943 -0.090562 -0.078925 -0.1172 -0.11 -0.11787 -0.098277 -0.12921 11.708 0.0040032 0.0019478 -0.00077904 0.0069439 0.062504 0.0023285 -0.0030238 0.0017576 -0.0013974 0 -0.015862 0 -0.0013581 0 0.00068834 0 2.044
3.8438 -0.076501 -0.082979 -0.095252 -0.079899 -0.10264 -0.089227 -0.097336 -0.094705 -0.089431 -0.092818 -0.10962 12.144 0.0074896 -0.0020474 -0.003229 0.0045768 0.042769 0.0011568 -0.0024706 0.0048053 0.0045122 0 -0.01615 0 -0.0012473 0 -0.00025056 0 1.9257
3.8477 -0.081302 -0.090461 -0.11036 -0.089284 -0.10487 -0.096593 -0.080994 -0.084636 -0.072356 -0.086622 -0.089778 12.57 0.0066664 -0.0043138 -0.0023601 0.0018301 0.021058 -0.00057197 0.0017604 0.0066348 0.0055605 0 -0.015498 0 -0.0011966 0 -0.00071821 0 1.8022
3.8516 -0.088423 -0.0962 -0.11071 -0.099121 -0.097525 -0.099409 -0.079232 -0.083598 -0.075706 -0.084234 -0.081244 12.983 0.0024667 -0.0034 5.1986e-05 0.00051239 0.012898 -0.0016721 0.0065558 0.0043395 0.0014213 0 -0.014439 0 -0.001378 0 -0.00060947 0 1.7669
3.8555 -0.097355 -0.10029 -0.10004 -0.10644 -0.087919 -0.10122 -0.092963 -0.088717 -0.093311 -0.087625 -0.086777 13.377 -0.0016209 -0.00091382 0.00091896 0.00066899 0.022063 -0.00051418 0.0074966 -0.0015885 -0.0039435 0 -0.013881 0 -0.0016505 0 -0.00017907 0 1.8482
3.8594 -0.10657 -0.10386 -0.089847 -0.1103 -0.08514 -0.10696 -0.11313 -0.094767 -0.11038 -0.095274 -0.099288 13.754 -0.0027215 0.00040535 -0.001087 0.0012723 0.038618 0.0032386 0.0029 -0.0074032 -0.0062409 0 -0.014284 0 -0.0016866 0 0.00028968 0 2.0032
3.8633 -0.11443 -0.10828 -0.090753 -0.11244 -0.093555 -0.11795 -0.12751 -0.098526 -0.11544 -0.10364 -0.10807 14.124 -0.0010762 -0.0004296 -0.0042811 0.0017001 0.047955 0.0076775 -0.0042245 -0.009406 -0.0047692 0 -0.015245 0 -0.0012816 0 0.00071177 0 2.1576
3.8672 -0.12022 -0.11424 -0.10516 -0.11572 -0.11024 -0.12997 -0.1295 -0.10047 -0.10865 -0.11021 -0.1078 14.494 0.00052683 -0.001661 -0.0057087 0.0023012 0.043268 0.0097288 -0.0083562 -0.0073078 -0.0025223 0 -0.015889 0 -0.00055152 0 0.0011193 0 2.2645
3.8711 -0.12434 -0.12133 -0.12628 -0.12125 -0.12771 -0.1359 -0.12252 -0.10382 -0.10094 -0.11565 -0.10313 14.861 -0.00018637 -0.00063505 -0.0040369 0.0035566 0.031149 0.0075537 -0.0060389 -0.0043853 -0.0026721 0 -0.01568 0 0.00015404 0 0.0014353 0 2.3406
3.875 -0.12764 -0.12826 -0.14342 -0.12692 -0.13914 -0.13109 -0.11698 -0.11228 -0.10519 -0.12298 -0.10483 15.209 -0.0024752 0.0033301 -0.00069791 0.005005 0.025725 0.0021471 0.0012092 -0.0042363 -0.005229 0 -0.014893 0 0.00052507 0 0.001423 0 2.4482
3.8789 -0.13053 -0.13361 -0.14913 -0.12905 -0.14195 -0.11752 -0.12208 -0.12758 -0.12652 -0.13425 -0.1206 15.518 -0.0031996 0.0078749 0.0017044 0.0053763 0.036383 -0.0033704 0.0082696 -0.0072685 -0.0072571 0 -0.014309 0 0.00049476 0 0.0009153 0 2.6349
3.8828 -0.13289 -0.13646 -0.14336 -0.12624 -0.13815 -0.1038 -0.13881 -0.14758 -0.1582 -0.14775 -0.14794 15.786 -6.0819e-05 0.0094624 0.0019163 0.0039617 0.059424 -0.0061776 0.010796 -0.010334 -0.0061565 0 -0.014458 0 0.00021367 0 7.9704e-05 0 2.8813
3.8867 -0.1346 -0.13675 -0.13258 -0.122 -0.13238 -0.10064 -0.15919 -0.166 -0.18568 -0.15831 -0.17491 16.024 0.0056778 0.0065451 0.00088272 0.0017235 0.080581 -0.0057539 0.0086101 -0.0098574 -0.0023733 0 -0.015151 0 -0.00013319 0 -0.00060627 0 3.1011
3.8906 -0.13608 -0.13528 -0.12527 -0.12308 -0.12958 -0.11422 -0.17214 -0.17496 -0.19527 -0.16089 -0.18804 16.252 0.0097709 0.0011531 0.00024709 0.00074279 0.08617 -0.0037932 0.0052038 -0.0053994 0.0012856 0 -0.015708 0 -0.00046403 0 -0.00070664 0 3.1979
3.8945 -0.13798 -0.13345 -0.12666 -0.1339 -0.13282 -0.14138 -0.17112 -0.16976 -0.18202 -0.15444 -0.18114 16.478 0.008563 -0.0025956 0.00034209 0.0023124 0.073587 -0.0023543 0.0041125 -0.00022146 0.0027842 0 -0.015627 0 -0.00077636 0 -0.00018759 0 3.1338
3.8984 -0.14026 -0.13287 -0.13561 -0.15169 -0.14156 -0.16983 -0.15795 -0.15278 -0.15233 -0.14273 -0.15871 16.693 0.0023396 -0.0018184 -5.7406e-05 0.0055258 0.052707 -0.0021189 0.0057369 0.001663 0.0028763 0 -0.015021 0 -0.0010351 0 0.0005675 0 2.9551
3.9023 -0.14177 -0.13457 -0.14528 -0.16665 -0.15094 -0.18414 -0.14066 -0.13309 -0.12033 -0.13163 -0.13231 16.881 -0.0046671 0.0028279 -0.0019943 0.0078836 0.037565 -0.0022976 0.0074656 -0.00090077 0.0037951 0 -0.014445 0 -0.0011332 0 0.0011073 0 2.7578
3.9063 -0.14107 -0.13846 -0.1477 -0.16819 -0.1538 -0.17475 -0.12771 -0.1209 -0.10041 -0.12522 -0.11341 17.032 -0.0077306 0.0077951 -0.00465 0.0074745 0.035635 -0.0019825 0.0066328 -0.0052922 0.0061694 0 -0.014322 0 -0.00098548 0 0.001283 0 2.6237
3.9102 -0.13804 -0.14315 -0.13965 -0.15296 -0.14557 -0.14488 -0.12318 -0.1206 -0.099589 -0.12406 -0.10784 17.154 -0.0055034 0.0096037 -0.0057896 0.0046671 0.043446 -0.0013683 0.0032186 -0.0075783 0.0077737 0 -0.014576 0 -0.00064828 0 0.00129 0 2.5781
3.9141 -0.13468 -0.1467 -0.12608 -0.12836 -0.12906 -0.11042 -0.12601 -0.12806 -0.11423 -0.12652 -0.11443 17.262 -0.00092267 0.0075445 -0.004093 0.0016683 0.051385 -0.0015503 -0.0002717 -0.0058988 0.0057547 0 -0.014797 0 -0.00031309 0 0.0013809 0 2.599
3.918 -0.13413 -0.14776 -0.11779 -0.10863 -0.11465 -0.091775 -0.13269 -0.13483 -0.13296 -0.13144 -0.12751 17.364 0.0015383 0.0039074 -0.00094803 0.00039935 0.052758 -0.0031578 -0.0013781 -0.00171 7.3525e-05 0 -0.014716 0 -0.00015005 0 0.0015834 0 2.6568
3.9219 -0.13826 -0.14642 -0.12392 -0.10603 -0.11392 -0.10171 -0.14066 -0.13607 -0.14474 -0.13919 -0.14096 17.455 -0.00027556 0.0017459 0.00039312 0.00079583 0.049146 -0.0052864 -3.3189e-06 0.0019096 -0.0056811 0 -0.014479 0 -0.00014681 0 0.0017231 0 2.747
3.9258 -0.14574 -0.14401 -0.14434 -0.12316 -0.13054 -0.13663 -0.14957 -0.13515 -0.14695 -0.15037 -0.15154 17.52 -0.0046168 0.002266 -0.0022234 0.0011709 0.047971 -0.0059068 0.0017339 0.0029684 -0.0073507 0 -0.014453 0 -0.00011397 0 0.0016949 0 2.8848
3.9297 -0.1523 -0.14195 -0.1681 -0.15149 -0.15563 -0.17738 -0.16002 -0.14065 -0.14742 -0.16353 -0.16005 17.55 -0.007714 0.0040884 -0.0075733 0.00016458 0.055066 -0.0035009 0.0017292 0.0017835 -0.0042302 0 -0.014794 0 0.00012663 0 0.001644 0 3.0732
3.9336 -0.15318 -0.14058 -0.18002 -0.17636 -0.17253 -0.19991 -0.17105 -0.15768 -0.15765 -0.1744 -0.16948 17.552 -0.0072213 0.0048437 -0.011804 -0.0017972 0.068965 0.0014856 -0.00015532 1.3489e-05 0.00012232 0 -0.01525 0 0.00054157 0 0.0018262 0 3.272
3.9375 -0.14604 -0.13876 -0.17113 -0.18475 -0.16809 -0.18952 -0.17865 -0.18082 -0.18119 -0.17742 -0.18051 17.539 -0.0041402 0.0034905 -0.011711 -0.003045 0.081524 0.0066409 -0.0022579 -0.0010935 0.0013448 0 -0.01539 0 0.00087236 0 0.002285 0 3.3946
3.9414 -0.13242 -0.13467 -0.14488 -0.17117 -0.1421 -0.14974 -0.17662 -0.19505 -0.20621 -0.16851 -0.1875 17.523 -0.0016924 0.0012219 -0.0075541 -0.0025876 0.083864 0.0090754 -0.0029686 -0.0014734 -0.0013632 0 -0.015037 0 0.00084177 0 0.0027136 0 3.3368
3.9453 -0.11667 -0.12693 -0.11432 -0.13916 -0.10744 -0.10008 -0.15969 -0.18483 -0.20957 -0.14704 -0.17889 17.502 -0.0023573 0.00021519 -0.0027946 -0.0013059 0.072484 0.0072758 -0.0022306 -0.0016747 -0.004431 0 -0.014441 0 0.00040339 0 0.002688 0 3.0246
3.9492 -0.10338 -0.11549 -0.092498 -0.099051 -0.080763 -0.064235 -0.12743 -0.14517 -0.17223 -0.11616 -0.14416 17.462 -0.0057302 0.001465 -0.00097886 -0.0010492 0.05104 0.0020226 -0.0012667 -0.0019851 -0.0036212 0 -0.014044 0 -0.00019351 0 0.0020569 0 2.4601
3.9531 -0.095038 -0.10167 -0.083939 -0.063645 -0.071545 -0.056227 -0.08657 -0.086767 -0.095857 -0.08195 -0.084227 17.39 -0.0089171 0.003729 -0.0026653 -0.0025024 0.027351 -0.0041407 -0.0010937 -0.0022789 0.0014229 0 -0.014068 0 -0.00059299 0 0.001091 0 1.7496
3.957 -0.091133 -0.087686 -0.083752 -0.043564 -0.077595 -0.073217 -0.049698 -0.031658 -0.0081132 -0.052099 -0.017196 17.286 -0.0089335 0.0045485 -0.0051665 -0.0041165 0.0088146 -0.0083985 -0.0015625 -0.0024775 0.0064621 0 -0.014338 0 -0.00061702 0 0.00023625 0 1.0911
3.9609 -0.089085 -0.076028 -0.083952 -0.043401 -0.089285 -0.098959 -0.030173 -0.0021854 0.049752 -0.034306 0.027262 17.16 -0.0050409 0.0024155 -0.0052137 -0.0034464 -0.00033484 -0.009139 -0.0018897 -0.0027733 0.0066915 0 -0.014495 0 -0.00039823 0 -0.00026627 0 0.70987
3.9648 -0.085981 -0.068749 -0.080705 -0.059903 -0.097471 -0.11488 -0.035279 -0.0096795 0.046671 -0.033849 0.024294 17.029 0.00074883 -0.0018518 -0.0019853 0.00022036 0.0009152 -0.0066317 -0.001889 -0.0032304 0.0016208 0 -0.014358 0 -0.00024367 0 -0.00049945 0 0.75444
3.9688 -0.080157 -0.066633 -0.076126 -0.083314 -0.098232 -0.11128 -0.061566 -0.048864 -0.018095 -0.050714 -0.028832 16.9 0.0051685 -0.0057102 0.0022502 0.0045758 0.011344 -0.0026794 -0.0023449 -0.0033514 -0.0040842 0 -0.014088 0 -0.00034722 0 -0.00063185 0 1.1993
3.9727 -0.071877 -0.068455 -0.073943 -0.10181 -0.092051 -0.09172 -0.095564 -0.10032 -0.11211 -0.077924 -0.10719 16.769 0.0059066 -0.0068908 0.0043078 0.0059024 0.027795 0.00044485 -0.0039998 -0.0023789 -0.004802 0 -0.014011 0 -0.00060222 0 -0.00063344 0 1.8226
3.9766 -0.06295 -0.070974 -0.074104 -0.107 -0.080595 -0.068727 -0.12014 -0.13946 -0.18685 -0.10307 -0.17019 16.626 0.0029637 -0.0050435 0.0029522 0.0023795 0.044889 0.0011659 -0.0062775 -0.00020011 0.0007506 0 -0.014289 0 -0.00068212 0 -0.00031164 0 2.2951
3.9805 -0.055584 -0.070212 -0.071821 -0.097276 -0.065469 -0.054429 -0.12311 -0.14774 -0.20442 -0.11339 -0.1845 16.466 -0.0015974 -0.001704 -0.00013368 -0.0039314 0.055765 -0.00071197 -0.0073038 0.0021633 0.008194 0 -0.014759 0 -0.00032798 0 0.00034454 0 2.3484
3.9844 -0.051096 -0.063671 -0.061871 -0.077239 -0.049572 -0.052641 -0.10318 -0.12118 -0.15766 -0.10204 -0.14322 16.294 -0.0051353 0.001192 -0.0019963 -0.008448 0.054778 -0.0040983 -0.005485 0.003223 0.011393 0 -0.015056 0 0.00039793 0 0.00092633 0 1.9246
3.9883 -0.049139 -0.052123 -0.043805 -0.053855 -0.037834 -0.057287 -0.069758 -0.071987 -0.072042 -0.071931 -0.068607 16.121 -0.006082 0.0028077 -0.0010569 -0.0078082 0.040935 -0.0073234 -0.0012107 0.0023398 0.0078935 0 -0.01491 0 0.001112 0 0.00083969 0 1.21
3.9922 -0.047881 -0.039491 -0.023136 -0.032664 -0.034635 -0.057604 -0.037108 -0.022105 0.010424 -0.034452 0.002583 15.951 -0.0047218 0.0036495 0.0015832 -0.0027558 0.019354 -0.0089769 0.0030557 0.00035102 0.00085179 0 -0.01434 0 0.0013763 0 -0.00011967 0 0.52383
3.9961 -0.045045 -0.030549 -0.0075481 -0.016569 -0.039477 -0.046258 -0.016572 0.008285 0.054785 -0.0036684 0.040798 15.78 -0.0026604 0.004576 0.0031713 0.0024362 -0.0010174 -0.0084325 0.0045754 -0.0012104 -0.0040969 0 -0.013644 0 0.001025 0 -0.0014204 0 0.13164
4 -0.039228 -0.027815 -0.0016561 -0.00713 -0.045681 -0.024874 -0.011367 0.011138 0.050351 0.010683 0.038343 15.596 -0.0014063 0.0057098 0.0016352 0.0035905 -0.01241 -0.0059319 0.0025014 -0.0015442 -0.0038642 0 -0.013209 0 0.0002887 0 -0.0021179 0 0.10496
4.0039 -0.030747 -0.029835 -0.0046283 -0.0059064 -0.04474 -0.0033933 -0.016478 -0.0063136 0.012784 0.0073915 0.0092407 15.391 -0.0011288 0.0063383 -0.0027567 0.0001767 -0.012635 -0.0023921 -0.0014904 -0.0011756 -0.00015934 0 -0.0133 0 -0.00038393 0 -0.0016489 0 0.31142
4.0078 -0.021578 -0.03215 -0.011904 -0.0136 -0.033425 0.0063319 -0.023007 -0.027425 -0.028321 -0.0068627 -0.023025 15.166 -0.00060863 0.0058107 -0.007633 -0.0042915 -0.0057645 0.00089939 -0.0046168 -0.0011192 0.0027375 0 -0.013919 0 -0.00066214 0 -0.00037604 0 0.52849
4.0117 -0.014422 -0.030336 -0.018717 -0.027524 -0.017234 -0.0014141 -0.024026 -0.037058 -0.047842 -0.022095 -0.040377 14.934 0.0014755 0.0044436 -0.010291 -0.0053311 0.0013574 0.0027166 -0.0051677 -0.0015857 0.002133 0 -0.014802 0 -0.0005546 0 0.00067817 0 0.5927
4.0156 -0.011365 -0.022987 -0.022404 -0.040401 -0.006475 -0.021743 -0.018499 -0.03037 -0.038638 -0.030547 -0.038552 14.708 0.0049553 0.0034743 -0.0095549 -0.0013513 0.004116 0.0024792 -0.0036111 -0.0017203 -0.00099144 0 -0.015547 0 -0.0003429 0 0.00072464 0 0.48514
4.0195 -0.012734 -0.012624 -0.02253 -0.043107 -0.0079171 -0.041417 -0.011206 -0.014168 -0.013025 -0.030066 -0.025838 14.49 0.0077843 0.0040545 -0.0064038 0.0049987 0.0029456 0.00072658 -0.0018692 -0.00069828 -0.0035278 0 -0.01583 0 -0.00029949 0 -8.3634e-05 0 0.31097
4.0234 -0.016735 -0.0040303 -0.019999 -0.030632 -0.019213 -0.046803 -0.0088625 -0.00083472 0.0074875 -0.023852 -0.015078 14.27 0.0075014 0.0062007 -0.0030868 0.0090517 0.0020107 -0.001018 -0.0016005 0.0010787 -0.0034091 0 -0.015617 0 -0.00044442 0 -0.00080855 0 0.20579
4.0273 -0.020223 -0.0012533 -0.01646 -0.007015 -0.030934 -0.032749 -0.014914 0.00032245 0.0071672 -0.017293 -0.014788 14.04 0.003526 0.0086481 -0.0015029 0.0079141 0.0050041 -0.0012143 -0.0029892 0.0021474 -0.0011858 0 -0.015204 0 -0.00055456 0 -0.00062601 0 0.24077
4.0313 -0.020445 -0.0052704 -0.013992 0.01525 -0.034202 -0.0066181 -0.026415 -0.011446 -0.013798 -0.014153 -0.024366 13.798 -0.0017699 0.0097317 -0.0020249 0.0026243 0.011496 0.00043684 -0.0048664 0.001498 0.0011595 0 -0.01502 0 -0.00040751 0 0.00037236 0 0.38403
4.0352 -0.016939 -0.013663 -0.01431 0.022219 -0.027134 0.015572 -0.035426 -0.028787 -0.040139 -0.014477 -0.035375 13.558 -0.0045003 0.0085472 -0.0035056 -0.0029576 0.016798 0.0025228 -0.0057959 -0.00015863 0.0024503 0 -0.015308 0 -2.6918e-05 0 0.0012403 0 0.53041
4.0391 -0.012274 -0.022291 -0.017604 0.0077624 -0.014899 0.018993 -0.034445 -0.041333 -0.052373 -0.015305 -0.037597 13.335 -0.0023424 0.0054886 -0.0043204 -0.0053383 0.015543 0.0028924 -0.0051185 -0.00085312 0.0031331 0 -0.015927 0 0.00030653 0 0.001056 0 0.57179
4.043 -0.010792 -0.027796 -0.022265 -0.021432 -0.004457 -0.00028746 -0.022335 -0.041838 -0.040257 -0.013463 -0.026136 13.131 0.0033082 0.0018528 -0.0035783 -0.003876 0.0062465 0.00048908 -0.0032385 0.00076129 0.0040574 0 -0.016469 0 0.0002965 0 -0.00020315 0 0.46505
4.0469 -0.015801 -0.029445 -0.026382 -0.049216 0.00044651 -0.032282 -0.0063021 -0.030077 -0.0098245 -0.0084173 -0.0052861 12.931 0.0081704 -0.0010628 -0.0015925 -0.0006727 -0.006773 -0.00351 -0.0011515 0.0040071 0.0048978 0 -0.016588 0 -9.6353e-05 0 -0.0016062 0 0.2626
4.0508 -0.027077 -0.029322 -0.029966 -0.060087 -0.00030639 -0.059204 0.0021083 -0.012955 0.020516 -0.0032817 0.013388 12.713 0.0084639 -0.0026695 0.00063137 0.0016389 -0.015805 -0.0064179 0.00030117 0.006753 0.0041862 0 -0.016262 0 -0.00060591 0 -0.0020793 0 0.091099
4.0547 -0.040676 -0.030863 -0.035599 -0.049464 -0.0064133 -0.067003 -0.0054027 -0.0010701 0.031777 -0.0034082 0.017711 12.467 0.0040442 -0.0031938 0.0022959 0.0020449 -0.014865 -0.0061879 0.0009387 0.0074012 0.0010413 0 -0.015743 0 -0.00088503 0 -0.001322 0 0.087974
4.0586 -0.051477 -0.036638 -0.046281 -0.027063 -0.019322 -0.054574 -0.028115 -0.0033409 0.01585 -0.013496 0.0020234 12.2 -0.0014923 -0.0032574 0.0032266 0.0014519 -0.0037228 -0.0031473 0.001238 0.0062196 -0.0032829 0 -0.015288 0 -0.00079644 0 -1.1617e-06 0 0.32738
4.0625 -0.056691 -0.04671 -0.062048 -0.010806 -0.040335 -0.034166 -0.056726 -0.022257 -0.020928 -0.034909 -0.029929 11.932 -0.0039177 -0.0033033 0.0034999 0.0012417 0.012198 0.00030316 0.0018455 0.0046472 -0.0058647 0 -0.014926 0 -0.00050407 0 0.00090518 0 0.77622
4.0664 -0.057597 -0.058553 -0.078602 -0.015118 -0.066573 -0.022675 -0.07977 -0.052357 -0.063591 -0.064485 -0.067938 11.677 -0.0019833 -0.0032552 0.0028658 0.0017184 0.025929 0.0018299 0.0029025 0.003429 -0.0044385 0 -0.014532 0 -0.00029205 0 0.00096326 0 1.3073
4.0703 -0.058086 -0.068555 -0.089713 -0.041419 -0.089723 -0.030028 -0.091157 -0.083077 -0.098538 -0.095175 -0.10141 11.427 0.0016872 -0.0026128 0.00082333 0.0019462 0.033771 0.0012085 0.0036859 0.0017621 0.00049309 0 -0.014086 0 -0.00029775 0 0.00055652 0 1.7633
4.0742 -0.061273 -0.074081 -0.091725 -0.077198 -0.1002 -0.053017 -0.093122 -0.10443 -0.12009 -0.11819 -0.12387 11.164 0.0031858 -0.00093918 -0.0025262 0.00095639 0.037006 0.00036186 0.0029728 -0.0014638 0.0057544 0 -0.013821 0 -0.00041639 0 0.00039544 0 2.0313
4.0781 -0.067028 -0.074769 -0.086335 -0.10425 -0.094048 -0.078707 -0.092626 -0.1118 -0.12956 -0.12602 -0.13321 10.872 0.00095512 0.0015762 -0.0057714 -0.0010356 0.039293 0.0013674 3.5701e-05 -0.0056744 0.0078292 0 -0.01404 0 -0.00045205 0 0.00079944 0 2.083
4.082 -0.072491 -0.072339 -0.079173 -0.11037 -0.076736 -0.094266 -0.094511 -0.10682 -0.12927 -0.11563 -0.12909 10.55 -0.0029061 0.0039414 -0.0067275 -0.0026736 0.042228 0.0043556 -0.0044611 -0.0082902 0.005488 0 -0.014769 0 -0.00034069 0 0.0014399 0 1.9616
4.0859 -0.074891 -0.069295 -0.075385 -0.096465 -0.060185 -0.095393 -0.097206 -0.094202 -0.11791 -0.090466 -0.11133 10.217 -0.0048175 0.0048577 -0.0041911 -0.0027108 0.043164 0.0073229 -0.0085358 -0.0068809 0.00056347 0 -0.015609 0 -0.00020782 0 0.0017321 0 1.7374
4.0898 -0.073999 -0.067593 -0.076006 -0.074662 -0.054902 -0.087241 -0.094452 -0.07793 -0.092206 -0.060041 -0.081625 9.8904 -0.0032186 0.0036629 0.00057418 -0.0012095 0.037478 0.0080147 -0.01012 -0.0018432 -0.003629 0 -0.016007 0 -0.00020782 0 0.0014383 0 1.4731
4.0938 -0.072028 -0.068074 -0.077984 -0.059204 -0.063086 -0.078239 -0.081521 -0.060304 -0.053586 -0.03644 -0.046648 9.5726 -2.3453e-05 0.00099914 0.0042956 0.0004875 0.023551 0.0060196 -0.0085882 0.0032786 -0.0048075 0 -0.015728 0 -0.00032883 0 0.00088852 0 1.2206
4.0977 -0.071275 -0.070613 -0.077456 -0.057141 -0.077629 -0.072892 -0.060745 -0.044163 -0.013526 -0.028895 -0.018587 9.2514 0.0013275 -0.0014679 0.0041727 0.00097242 0.0060489 0.003051 -0.0052932 0.0045889 -0.0031661 0 -0.015079 0 -0.00038646 0 0.00064722 0 1.0363
4.1016 -0.071931 -0.074363 -0.073196 -0.065281 -0.087336 -0.069768 -0.041772 -0.035009 0.0089432 -0.039352 -0.010489 8.9104 -0.00073707 -0.0022282 0.00039603 2.9305e-06 -0.0057691 0.0012278 -0.0025689 0.0013377 -0.00080627 0 -0.01464 0 -0.00022626 0 0.00098291 0 0.98208
4.1055 -0.072147 -0.077776 -0.067515 -0.074737 -0.08436 -0.065507 -0.036033 -0.039378 -0.0019961 -0.061767 -0.028559 8.5427 -0.0044107 -0.0011008 -0.0037119 -0.0013825 -0.0040071 0.0011333 -0.0019906 -0.003265 0.00013987 0 -0.014739 0 7.733e-05 0 0.0016412 0 1.0958
4.1094 -0.070149 -0.078751 -0.064319 -0.07858 -0.068945 -0.060062 -0.049152 -0.059523 -0.046728 -0.085668 -0.066838 8.1555 -0.0063382 0.00064891 -0.0044076 -0.0018842 0.012029 0.001562 -0.003381 -0.0048741 -0.00088962 0 -0.015156 0 0.00025045 0 0.0020856 0 1.3512
4.1133 -0.066132 -0.075472 -0.066222 -0.076248 -0.048953 -0.057464 -0.076441 -0.08883 -0.10606 -0.10169 -0.10871 7.7628 -0.0049421 0.0014428 -0.0008568 -0.0010703 0.034653 0.0010649 -0.0053491 -0.0019084 -0.0027041 0 -0.015366 0 7.1418e-05 0 0.0019354 0 1.6463
4.1172 -0.061996 -0.067767 -0.072748 -0.071768 -0.035026 -0.061206 -0.10447 -0.11302 -0.14989 -0.10551 -0.13501 7.3733 -0.0019371 0.0008055 0.0039886 0.00040221 0.052313 -0.00043624 -0.0067107 0.0031378 -0.0035326 0 -0.015062 0 -0.00040096 0 0.0012083 0 1.8421
4.1211 -0.059239 -0.057913 -0.080346 -0.068332 -0.034325 -0.068965 -0.11785 -0.1178 -0.15431 -0.09814 -0.13384 6.9854 -0.00053368 -0.00025742 0.0059589 0.0015311 0.056508 -0.0016761 -0.0073553 0.0061406 -0.0024948 0 -0.014469 0 -0.00086012 0 0.00022363 0 1.8324
4.125 -0.057241 -0.049741 -0.083819 -0.064676 -0.046217 -0.072524 -0.10741 -0.097956 -0.11599 -0.083314 -0.10609 6.59 -0.0021243 -0.00032669 0.0034519 0.0018385 0.046236 -0.001609 -0.0077983 0.0050968 -0.00021594 0 -0.01413 0 -0.0010262 0 -0.00065883 0 1.599
4.1289 -0.05377 -0.046189 -0.078553 -0.056556 -0.062244 -0.064017 -0.075153 -0.061069 -0.054038 -0.06463 -0.06376 6.1782 -0.0047716 0.00090596 -0.001075 0.0015683 0.027317 -0.00073533 -0.0080866 0.0015769 0.0018092 0 -0.014384 0 -0.00089577 0 -0.0012104 0 1.2151
4.1328 -0.047272 -0.046976 -0.063001 -0.041717 -0.07075 -0.043377 -0.033483 -0.022884 0.0019623 -0.044583 -0.022882 5.7478 -0.005052 0.0021615 -0.0033749 0.0012132 0.0079301 -0.00067423 -0.007411 -0.0012969 0.0024987 0 -0.015036 0 -0.00071781 0 -0.0013372 0 0.80035
4.1367 -0.038663 -0.048423 -0.040386 -0.023453 -0.063946 -0.020112 0.001032 0.0021708 0.029508 -0.025359 0.0043364 5.3033 -0.0014841 0.0017064 -0.0013606 0.0010338 -0.00592 -0.0023835 -0.0049721 -0.0020421 0.0020165 0 -0.015537 0 -0.00072184 0 -0.0010306 0 0.46159
4.1406 -0.030776 -0.045935 -0.018162 -0.0092297 -0.04323 -0.007094 0.015902 0.008442 0.024479 -0.0097245 0.013802 4.8535 0.0038329 -0.00091431 0.0029932 0.0010593 -0.01213 -0.0049574 -0.0011922 -0.0018815 0.001457 0 -0.015473 0 -0.00087199 0 -0.00037951 0 0.25697
4.1445 -0.025925 -0.037434 -0.0045181 -0.0053453 -0.018935 -0.011037 0.0086179 -0.00012549 -0.00033733 -0.00064624 0.0088506 4.4066 0.0070233 -0.0042116 0.0055943 0.0013709 -0.011391 -0.0063967 0.0021624 -0.0027936 0.0016779 0 -0.014906 0 -0.00089624 0 0.00038369 0 0.1945
4.1484 -0.023885 -0.025062 -0.003449 -0.012166 -0.0039794 -0.027369 -0.012958 -0.014881 -0.026628 0.00014059 -0.0038273 3.9662 0.0059723 -0.0058738 0.0041229 0.0021139 -0.0053642 -0.0056572 0.0033339 -0.0048726 0.002361 0 -0.014266 0 -0.00056168 0 0.00092482 0 0.24997
4.1523 -0.022161 -0.013703 -0.011779 -0.023819 -0.0053132 -0.043572 -0.035657 -0.028272 -0.042571 -0.0067158 -0.018474 3.5298 0.002184 -0.0046975 9.3474e-05 0.0031026 0.0039981 -0.0038275 0.002193 -0.0059699 0.0022375 0 -0.01395 0 7.7332e-05 0 0.00097787 0 0.3819
4.1563 -0.018194 -0.0074265 -0.020835 -0.032277 -0.019131 -0.048053 -0.048252 -0.036449 -0.047293 -0.018219 -0.032144 3.0896 -0.00081457 -0.001564 -0.0028648 0.0035584 0.014028 -0.0030852 0.0004745 -0.0040452 0.00036451 0 -0.014019 0 0.00069855 0 0.00052465 0 0.53564
4.1602 -0.011377 -0.0065914 -0.02212 -0.032191 -0.033397 -0.03737 -0.046494 -0.038295 -0.04646 -0.029963 -0.04352 2.6381 -0.00092582 0.0014081 -0.0027239 0.0025619 0.021245 -0.0043834 0.0002524 0.0003314 -0.0027067 0 -0.014243 0 0.00097115 0 -0.00018038 0 0.64497
4.1641 -0.0030949 -0.00779 -0.012921 -0.022863 -0.035904 -0.01676 -0.033303 -0.033449 -0.044396 -0.037159 -0.050293 2.1745 0.00060847 0.0026815 -0.0010232 2.4263e-05 0.022529 -0.0062649 0.0020361 0.0041296 -0.0050701 0 -0.014376 0 0.00080362 0 -0.00077708 0 0.64297
4.168 0.004958 -0.0064479 0.0024516 -0.0068523 -0.022007 0.0051236 -0.014906 -0.021674 -0.039514 -0.035488 -0.047835 1.7069 0.00070015 0.0023843 -0.0011136 -0.002809 0.016878 -0.0061914 0.0043186 0.004676 -0.0049687 0 -0.014358 0 0.0003665 0 -0.0010241 0 0.4832
4.1719 0.012372 8.8702e-05 0.016612 0.012368 0.0032522 0.022022 0.0037621 -0.0036324 -0.026026 -0.022274 -0.031017 1.2474 -0.0021916 0.0017595 -0.0044596 -0.0040998 0.0061138 -0.0032259 0.0050269 0.0022741 -0.0023856 0 -0.01428 0 -8.4993e-05 0 -0.00090593 0 0.16066
4.1758 0.020009 0.011245 0.024847 0.03134 0.029397 0.03212 0.021167 0.018421 0.00041193 0.0018755 0.0015105 0.80266 -0.0061614 0.0017017 -0.0087612 -0.002993 -0.0063176 0.00062016 0.0034696 -0.00014369 0.00078337 0 -0.01422 0 -0.0003863 0 -0.0005708 0 -0.2796
4.1797 0.028654 0.024253 0.028001 0.046276 0.047307 0.036417 0.037965 0.041013 0.037834 0.03197 0.043725 0.3674 -0.0074157 0.0019071 -0.0098813 -0.00058846 -0.017487 0.001928 0.00091889 -7.1374e-05 0.0022596 0 -0.014181 0 -0.00049193 0 -0.00019513 0 -0.75177
4.1836 0.03788 0.036248 0.030615 0.05352 0.053725 0.036754 0.054264 0.060404 0.077169 0.059651 0.082817 -0.071423 -0.0038814 0.0014073 -0.0057819 0.0008028 -0.026237 -0.00094621 -0.00065398 0.0019149 0.0013057 0 -0.014145 0 -0.00040714 0 9.9902e-05 0 -1.1535
4.1875 0.04629 0.04568 0.036576 0.05188 0.051371 0.035782 0.067946 0.073259 0.10574 0.076713 0.10483 -0.523 0.0025801 -0.0002027 0.0013527 -0.00033672 -0.032594 -0.0060259 -0.00035803 0.0026816 -0.00070353 0 -0.01415 0 -0.00016724 0 0.00024932 0 -1.3983
4.1914 0.052729 0.052346 0.046207 0.045016 0.046031 0.037735 0.075422 0.077092 0.11305 0.079326 0.10241 -0.98293 0.0075357 -0.002181 0.0068976 -0.0032561 -0.036234 -0.0090942 0.0010553 -0.00019258 -0.0015916 0 -0.014229 0 0.00010167 0 0.00022375 0 -1.4471
4.1953 0.057142 0.056667 0.056809 0.040663 0.043264 0.0471 0.074133 0.071234 0.096251 0.070048 0.079556 -1.4345 0.0077508 -0.0032668 0.0077941 -0.0054659 -0.035871 -0.0072248 0.0022303 -0.0056728 -0.0003527 0 -0.014304 0 0.00016814 0 3.9392e-05 0 -1.3275
4.1992 0.060251 0.059207 0.06532 0.045701 0.046243 0.064619 0.064916 0.058279 0.062795 0.056077 0.049817 -1.8612 0.0039411 -0.0027977 0.0050103 -0.0049236 -0.030468 -0.0013518 0.0025895 -0.0098672 0.0020411 0 -0.014206 0 -0.00015652 0 -0.00022512 0 -1.1285
4.2031 0.062592 0.060744 0.070318 0.060302 0.054774 0.084034 0.05252 0.044406 0.028484 0.045031 0.028824 -2.2592 2.885e-05 -0.0011597 0.002257 -0.0019022 -0.021212 0.0044205 0.0025881 -0.0094777 0.0036808 0 -0.013856 0 -0.00079556 0 -0.00046054 0 -0.96558
4.207 0.06408 0.062362 0.072015 0.076412 0.065365 0.094016 0.043747 0.036955 0.010607 0.041336 0.025833 -2.6401 -0.00036922 0.00077508 0.0023736 0.0012219 -0.012127 0.0061657 0.0027316 -0.0047876 0.0035202 0 -0.013423 0 -0.0013593 0 -0.00060498 0 -0.92844
4.2109 0.064546 0.065022 0.071191 0.083039 0.072739 0.085832 0.044019 0.039916 0.018786 0.045411 0.039603 -3.0205 0.0029546 0.0024645 0.0048876 0.0020875 -0.0081871 0.0032335 0.0026518 0.00065587 0.0021853 0 -0.01324 0 -0.0014117 0 -0.00069308 0 -1.0375
4.2148 0.064496 0.06877 0.068713 0.074969 0.072861 0.061472 0.054178 0.050726 0.048835 0.055204 0.060727 -3.4083 0.0067802 0.0038431 0.0068942 0.00038811 -0.012033 -0.001469 0.0014395 0.0032548 0.0011105 0 -0.013486 0 -0.00086654 0 -0.00081538 0 -1.2361
4.2188 0.06506 0.07238 0.065902 0.057875 0.065971 0.034953 0.069547 0.061729 0.084451 0.067933 0.078191 -3.7976 0.0073517 0.0047708 0.0061065 -0.0020533 -0.021882 -0.0040417 -0.0010583 0.0023231 0.0010044 0 -0.01395 0 -0.00012888 0 -0.0010228 0 -1.4266
4.2227 0.067011 0.074024 0.064599 0.045015 0.0571 0.024038 0.082363 0.066059 0.10695 0.080542 0.085645 -4.1748 0.0035048 0.004646 0.0029909 -0.003132 -0.032504 -0.0026682 -0.0034963 9.4774e-05 0.0012426 0 -0.014171 0 0.00021919 0 -0.0012785 0 -1.5294
4.2266 0.069856 0.072661 0.066087 0.047448 0.052909 0.037523 0.086597 0.063383 0.1071 0.089482 0.083812 -4.5314 -0.0026002 0.0028632 7.5813e-05 -0.0023418 -0.038733 0.0012937 -0.003909 -0.00089332 0.00073867 0 -0.013878 0 -5.0704e-05 0 -0.0015086 0 -1.5279
4.2305 0.072064 0.069082 0.0697 0.06538 0.056818 0.067853 0.082124 0.06028 0.090669 0.091426 0.078445 -4.8706 -0.007461 -0.00026883 -0.00059168 -0.000871 -0.038863 0.0047818 -0.0015509 -0.00022066 -0.00070541 0 -0.013317 0 -0.00056864 0 -0.0016842 0 -1.4714
4.2344 0.072329 0.065702 0.072837 0.087731 0.066389 0.095574 0.07487 0.064305 0.073167 0.085247 0.075816 -5.2031 -0.0089338 -0.0032609 0.00078681 1.2486e-05 -0.035357 0.0055182 0.0021332 0.00053229 -0.0020203 0 -0.01309 0 -0.00068733 0 -0.0018262 0 -1.4342
4.2383 0.070703 0.06508 0.072888 0.10045 0.075343 0.10308 0.072162 0.076541 0.067739 0.07354 0.07863 -5.5368 -0.0073661 -0.0044032 0.0023343 0.00045031 -0.032403 0.0034569 0.0045268 -6.5626e-06 -0.001845 0 -0.013604 0 -0.0001084 0 -0.0019175 0 -1.4601
4.2422 0.068517 0.068173 0.069452 0.096931 0.078597 0.087532 0.07643 0.089373 0.075457 0.061645 0.084456 -5.8696 -0.0045908 -0.003204 0.0025202 0.0017092 -0.032366 0.0003533 0.004015 -0.0012612 0.00017103 0 -0.014647 0 0.00078008 0 -0.0018424 0 -1.5297
4.2461 0.067186 0.073523 0.06464 0.082309 0.075904 0.062958 0.082532 0.092029 0.085622 0.054316 0.087349 -6.1909 -0.0021319 -0.00088771 0.0014608 0.0044113 -0.034014 -0.0017798 0.0012705 -0.0013346 0.0030523 0 -0.015524 0 0.0012141 0 -0.0014745 0 -1.5737
4.25 0.067075 0.077979 0.061059 0.068402 0.071047 0.049619 0.081667 0.079624 0.085458 0.052687 0.08184 -6.4895 -0.00034613 0.00066503 0.00035533 0.0072413 -0.03389 -0.0019557 -0.0015562 0.00073004 0.0053954 0 -0.01568 0 0.00075568 0 -0.00086888 0 -1.5244
4.2539 0.067426 0.078515 0.059482 0.063973 0.067789 0.05855 0.069367 0.058023 0.07102 0.054324 0.067188 -6.7623 0.0010192 0.0006003 -4.6289e-05 0.007721 -0.029653 -0.0004759 -0.0028977 0.0035673 0.0064767 0 -0.015216 0 -0.00027258 0 -0.00034982 0 -1.37
4.2578 0.067214 0.074028 0.058594 0.068313 0.06673 0.082932 0.050874 0.040191 0.050462 0.056317 0.04919 -7.0167 0.001837 -0.00022574 -0.00019271 0.0045363 -0.022586 0.0016254 -0.003026 0.0045882 0.0064811 0 -0.014805 0 -0.0010541 0 -0.00032752 0 -1.1747
4.2617 0.065934 0.066021 0.056937 0.073082 0.065964 0.10284 0.03853 0.036813 0.037418 0.058296 0.037725 -7.2665 0.0014132 -0.00023463 -0.0010077 -0.0008148 -0.017136 0.0033063 -0.0033317 0.0025423 0.0058376 0 -0.015057 0 -0.0010157 0 -0.00093612 0 -1.0452
4.2656 0.063583 0.057726 0.054725 0.070192 0.064251 0.099851 0.042261 0.048726 0.040344 0.062202 0.040684 -7.5237 -0.00069836 0.0012102 -0.0026619 -0.0048141 -0.017635 0.0039828 -0.0044978 -0.0010671 0.0046194 0 -0.015937 0 -0.00034559 0 -0.0018155 0 -1.0607
4.2695 0.060105 0.052192 0.053241 0.058762 0.062781 0.070741 0.060635 0.066942 0.056334 0.068904 0.05784 -7.7911 -0.0038289 0.003131 -0.0042498 -0.0046526 -0.024665 0.0036746 -0.0055489 -0.0032446 0.0027651 0 -0.016782 0 0.00020126 0 -0.0023009 0 -1.212
4.2734 0.055191 0.05049 0.052354 0.045461 0.063333 0.030303 0.080392 0.079559 0.073641 0.075236 0.0792 -8.0597 -0.0063365 0.0038949 -0.004661 -0.00051811 -0.033934 0.0029032 -0.0048013 -0.0023067 0.00076678 0 -0.016895 0 2.5643e-05 0 -0.0019344 0 -1.3926
4.2773 0.048817 0.051172 0.049148 0.038423 0.064909 0.0013958 0.085732 0.079592 0.080017 0.075048 0.089963 -8.3132 -0.0068136 0.002783 -0.0036123 0.0045827 -0.038772 0.0023607 -0.001727 0.00047343 -0.00021069 0 -0.016161 0 -0.00075311 0 -0.00087967 0 -1.4569
4.2813 0.041918 0.051367 0.039987 0.040228 0.063095 -0.00052669 0.07041 0.06794 0.070268 0.064066 0.079644 -8.5382 -0.0053221 0.00057188 -0.0017395 0.0072632 -0.034674 0.0024366 0.0022318 0.0020062 0.00077038 0 -0.015098 0 -0.0014182 0 0.0001512 0 -1.3115
4.2852 0.036292 0.048795 0.02471 0.045834 0.053837 0.022506 0.042827 0.050587 0.04827 0.044348 0.049414 -8.7338 -0.0034844 -0.0013716 0.00019736 0.0062788 -0.022658 0.0028878 0.004801 0.00027508 0.0033002 0 -0.014363 0 -0.0013256 0 0.0004453 0 -0.98183
4.2891 0.033525 0.043344 0.0088391 0.046959 0.038458 0.053002 0.019841 0.03378 0.023544 0.023937 0.012343 -8.9146 -0.003217 -0.0024149 0.0019677 0.0030577 -0.0089021 0.0029763 0.0048773 -0.0037134 0.0055548 0 -0.014211 0 -0.00047736 0 -0.0001369 0 -0.60445
4.293 0.033811 0.037097 0.00078546 0.039119 0.024623 0.070202 0.014182 0.021402 0.0058399 0.011472 -0.014048 -9.1027 -0.0050912 -0.0029677 0.0036473 9.61e-05 -0.00074384 0.0020702 0.0034215 -0.006714 0.0056098 0 -0.014393 0 0.00052117 0 -0.0010594 0 -0.34811
4.2969 0.03576 0.032815 0.005602 0.025619 0.021245 0.063686 0.025566 0.015428 0.0010224 0.010199 -0.018111 -9.3133 -0.0076961 -0.0035452 0.0049373 -0.0011048 -0.0018263 0.00024705 0.0023794 -0.0060348 0.0030112 0 -0.014522 0 0.0010291 0 -0.0015769 0 -0.31329
4.3008 0.037388 0.032032 0.020467 0.015434 0.031118 0.039249 0.042229 0.017098 0.009483 0.01651 -0.0004131 -9.5442 -0.0086245 -0.0037852 0.0050399 -0.0008032 -0.0098817 -0.0016559 0.0027229 -0.0018367 -0.00090393 0 -0.014462 0 0.00088835 0 -0.0013635 0 -0.47789
4.3047 0.037448 0.034131 0.036136 0.016679 0.047743 0.013725 0.050974 0.026468 0.026739 0.02404 0.027827 -9.7764 -0.0063984 -0.0026741 0.0034188 -0.00020406 -0.018762 -0.0026417 0.0035387 0.0030152 -0.004265 0 -0.014361 0 0.00042695 0 -0.0007554 0 -0.7227
4.3086 0.036031 0.037013 0.04356 0.030477 0.059558 0.0031223 0.047147 0.040748 0.045633 0.029334 0.052513 -9.9872 -0.0018395 0.00017353 0.00059988 -0.00020351 -0.023121 -0.0022872 0.0030173 0.0052938 -0.0062521 0 -0.014363 0 2.959e-05 0 -0.00041162 0 -0.91412
4.3125 0.034168 0.03869 0.040339 0.049585 0.058362 0.012501 0.036821 0.053981 0.059503 0.03386 0.064908 -10.164 0.0022798 0.0036525 -0.0020519 -0.00087669 -0.022129 -0.00094167 0.00033899 0.0038673 -0.0074439 0 -0.014389 0 -0.00022969 0 -0.00071638 0 -0.98299
4.3164 0.033061 0.038546 0.03181 0.062702 0.045152 0.03404 0.030425 0.059685 0.065 0.040803 0.064967 -10.313 0.0031856 0.0058885 -0.0035429 -0.0018296 -0.019358 0.00076851 -0.003355 0.00029517 -0.0086774 0 -0.014245 0 -0.00052766 0 -0.0014582 0 -0.94783
4.3203 0.033631 0.037452 0.026271 0.061653 0.028906 0.053631 0.033867 0.055012 0.062812 0.050148 0.058467 -10.45 0.00025285 0.0060023 -0.0041842 -0.0026739 -0.019086 0.0025938 -0.0057818 -0.0026926 -0.0097513 0 -0.013914 0 -0.00093556 0 -0.0020458 0 -0.87638
4.3242 0.036443 0.036912 0.028668 0.046839 0.01985 0.060605 0.044357 0.043037 0.055707 0.057146 0.05118 -10.591 -0.0043351 0.0050812 -0.0051059 -0.0030751 -0.022212 0.004767 -0.0053416 -0.0033649 -0.0094688 0 -0.013656 0 -0.001218 0 -0.0020318 0 -0.82509
4.3281 0.041536 0.038091 0.037808 0.027457 0.022797 0.053813 0.053479 0.03102 0.045664 0.055949 0.044897 -10.74 -0.007069 0.0051533 -0.0067244 -0.0026183 -0.025313 0.007414 -0.0023681 -0.0020374 -0.0070525 0 -0.013756 0 -0.0010487 0 -0.0014635 0 -0.80553
4.332 0.048021 0.041389 0.048567 0.016129 0.035168 0.040622 0.054195 0.025854 0.033078 0.045243 0.037996 -10.892 -0.0057371 0.0070088 -0.0078327 -0.0010375 -0.023773 0.009884 0.0011226 -0.00037316 -0.0034079 0 -0.01419 0 -0.00042089 0 -0.00078033 0 -0.79744
4.3359 0.053967 0.046537 0.056259 0.021062 0.049918 0.030673 0.046115 0.030158 0.019127 0.030692 0.029338 -11.04 -0.001181 0.009076 -0.0065522 0.0012209 -0.016362 0.010807 0.0028136 0.00021871 -0.00073341 0 -0.014585 0 0.00021619 0 -0.00040371 0 -0.78733
4.3398 0.057219 0.052766 0.059348 0.040605 0.060169 0.029473 0.035614 0.041657 0.0087557 0.021758 0.021661 -11.173 0.0032722 0.0086947 -0.0024496 0.0028359 -0.0072479 0.0090471 0.0015121 -0.00033596 -0.00064821 0 -0.014592 0 0.00029973 0 -0.0004171 0 -0.79394
4.3438 0.056905 0.058851 0.059102 0.063931 0.062412 0.036126 0.031468 0.055586 0.010072 0.025336 0.021181 -11.29 0.0043593 0.0047495 0.0023298 0.002417 -0.0034256 0.0048239 -0.0022179 -0.0010131 -0.0026116 0 -0.014272 0 -0.00032514 0 -0.00059541 0 -0.85787
4.3477 0.054456 0.063282 0.0578 0.077807 0.057476 0.045856 0.039337 0.067691 0.028762 0.041182 0.033265 -11.395 0.0014252 -0.0008793 0.0043798 -0.00018667 -0.0093999 -5.2964e-05 -0.006376 -0.00087116 -0.0042748 0 -0.01409 0 -0.0012224 0 -0.00069203 0 -1.0059
4.3516 0.052972 0.064887 0.057579 0.075269 0.049924 0.054444 0.058341 0.075721 0.061496 0.06243 0.05737 -11.497 -0.0031055 -0.0046108 0.0019311 -0.0033403 -0.023403 -0.0032211 -0.0085344 -5.8665e-05 -0.0035745 0 -0.014444 0 -0.0017266 0 -0.00067553 0 -1.2215
4.3555 0.055114 0.063725 0.06026 0.06031 0.046269 0.060885 0.081298 0.079243 0.09481 0.080282 0.085454 -11.606 -0.0057255 -0.004141 -0.0032802 -0.0046522 -0.038298 -0.0033927 -0.007146 0.00025229 -0.00066222 0 -0.015208 0 -0.0015242 0 -0.00070957 0 -1.4462
4.3594 0.061121 0.061488 0.066939 0.045119 0.051837 0.066628 0.098319 0.078982 0.11237 0.089076 0.10576 -11.726 -0.0046457 -0.00035156 -0.0070708 -0.002944 -0.046536 -0.0012942 -0.0026089 -0.0010384 0.0021435 0 -0.015758 0 -0.00091102 0 -0.00094685 0 -1.611
4.3633 0.068619 0.060788 0.076764 0.041619 0.067067 0.072798 0.10204 0.076521 0.10611 0.088379 0.10989 -11.852 -0.0010665 0.0036295 -0.0060845 0.0005319 -0.045243 0.00087833 0.0026342 -0.0037809 0.0023631 0 -0.015529 0 -0.00049638 0 -0.001371 0 -1.6745
4.3672 0.074418 0.063553 0.08619 0.05331 0.08579 0.078237 0.091825 0.074015 0.082446 0.081599 0.09823 -11.962 0.0020698 0.0052731 -0.00051601 0.0028495 -0.037516 0.0011133 0.005411 -0.0063953 -0.0004854 0 -0.014577 0 -0.00065109 0 -0.0018263 0 -1.6422
4.3711 0.076777 0.069623 0.090479 0.073346 0.097965 0.080239 0.074469 0.0733 0.057794 0.073073 0.079648 -12.035 0.0026385 0.0046573 0.0060233 0.0016762 -0.029278 -0.00093668 0.0040096 -0.006979 -0.0044497 0 -0.013591 0 -0.0012176 0 -0.0021618 0 -1.5568
4.375 0.076278 0.076663 0.087192 0.090053 0.096167 0.077287 0.060377 0.074704 0.046674 0.065944 0.065467 -12.066 0.00092666 0.0037983 0.0092786 -0.0027866 -0.024655 -0.0038014 -0.00032624 -0.0048761 -0.0066979 0 -0.013321 0 -0.0017175 0 -0.0023162 0 -1.4703
4.3789 0.07481 0.081577 0.078869 0.095418 0.081335 0.071254 0.057374 0.076812 0.051882 0.061758 0.062017 -12.067 -0.0010184 0.0041552 0.0073582 -0.0078111 -0.023744 -0.0054475 -0.0040662 -0.0013767 -0.0056382 0 -0.013936 0 -0.0018078 0 -0.0022769 0 -1.4175
4.3828 0.073833 0.082431 0.071955 0.089947 0.062774 0.066825 0.066121 0.07785 0.064627 0.061135 0.067368 -12.066 -0.0014618 0.0049462 0.0016569 -0.01011 -0.024175 -0.0048882 -0.004086 0.0011639 -0.0019045 0 -0.014899 0 -0.0015344 0 -0.0020133 0 -1.4076
4.3867 0.07352 0.079538 0.07211 0.08056 0.051701 0.068155 0.080418 0.077675 0.07377 0.064375 0.074475 -12.084 -0.00043977 0.0040201 -0.0045758 -0.0082012 -0.024403 -0.0028412 -0.00032163 0.0011679 0.002321 0 -0.015452 0 -0.0011838 0 -0.0015099 0 -1.4323
4.3906 0.073269 0.075027 0.079605 0.074012 0.053202 0.075213 0.092055 0.078323 0.075491 0.071367 0.077814 -12.119 0.00065828 0.0003744 -0.0084142 -0.0033938 -0.025349 -0.00095352 0.0040051 -0.00088651 0.0048279 0 -0.015256 0 -0.00094843 0 -0.00088095 0 -1.4811
4.3945 0.072668 0.071375 0.088923 0.071784 0.063136 0.08288 0.096304 0.082155 0.074905 0.08096 0.077747 -12.152 0.00072338 -0.0043138 -0.0085019 0.0012246 -0.028879 -0.00031395 0.0050498 -0.0028843 0.0045571 0 -0.014604 0 -0.00077419 0 -0.00040649 0 -1.5464
4.3984 0.071799 0.069983 0.093185 0.07051 0.072351 0.084006 0.093798 0.088992 0.078937 0.090474 0.07891 -12.159 -1.3333e-05 -0.0068436 -0.0050586 0.002924 -0.034879 -0.00054457 0.0017093 -0.0028723 0.0018868 0 -0.014075 0 -0.00051876 0 -0.00037307 0 -1.6165
4.4023 0.070735 0.070654 0.089661 0.066793 0.074178 0.074627 0.087915 0.094963 0.087821 0.096094 0.08431 -12.135 -0.00053132 -0.0053544 0.00054485 0.0010748 -0.040087 -0.00022267 -0.0033425 -0.00067742 -0.0017795 0 -0.014017 0 -0.0002051 0 -0.00081493 0 -1.6649
4.4063 0.069163 0.072017 0.081607 0.061346 0.068667 0.057574 0.080795 0.094535 0.093522 0.094403 0.090784 -12.09 -0.00042544 -0.001164 0.0060763 -0.0025778 -0.04021 0.0017734 -0.0059835 0.0020779 -0.0047113 0 -0.014323 0 -6.3163e-05 0 -0.0014064 0 -1.6503
4.4102 0.066816 0.07241 0.075002 0.058469 0.060575 0.041576 0.072049 0.084414 0.086603 0.084504 0.090446 -12.041 -0.00048323 0.002244 0.008955 -0.0051599 -0.033623 0.0051735 -0.0042546 0.0035215 -0.0056024 0 -0.014638 0 -0.00029928 0 -0.0016662 0 -1.5373
4.4141 0.064303 0.07072 0.073374 0.061523 0.054174 0.036026 0.06112 0.066255 0.065213 0.069343 0.077436 -11.994 -0.0016863 0.002213 0.0074921 -0.0046045 -0.023271 0.0083949 8.6879e-05 0.0031614 -0.0041898 0 -0.014723 0 -0.00083585 0 -0.0013455 0 -1.3279
4.418 0.063155 0.066908 0.075421 0.069027 0.050401 0.04483 0.050363 0.046117 0.03811 0.054885 0.05429 -11.94 -0.0037008 -0.00085179 0.0023414 -0.0010807 -0.014848 0.0096768 0.0034837 0.0020874 -0.001397 0 -0.014599 0 -0.0013046 0 -0.00066492 0 -1.0803
4.4219 0.064581 0.062143 0.077219 0.075343 0.048567 0.063577 0.04498 0.03131 0.019224 0.047086 0.03211 -11.869 -0.0046573 -0.004017 -0.0033118 0.0030235 -0.012648 0.008304 0.0040285 0.0016552 0.0012712 0 -0.014421 0 -0.0013226 0 -0.00015756 0 -0.89446
4.4258 0.067898 0.058417 0.076388 0.075436 0.049493 0.082051 0.049167 0.027103 0.018555 0.048415 0.023732 -11.781 -0.0027841 -0.0045499 -0.0056906 0.0046875 -0.016572 0.0049874 0.0030284 0.0020648 0.0028035 0 -0.014295 0 -0.00080211 0 -0.00022522 0 -0.86326
4.4297 0.070353 0.057595 0.07399 0.069267 0.055462 0.090415 0.061905 0.035127 0.036589 0.056463 0.034906 -11.687 0.0015518 -0.0023049 -0.0033857 0.0024666 -0.022772 0.001276 0.0031751 0.0023039 0.0033711 0 -0.014245 0 -1.8604e-05 0 -0.00078965 0 -1.0161
4.4336 0.068946 0.06021 0.072505 0.061646 0.066357 0.084955 0.076612 0.05333 0.065464 0.065847 0.060218 -11.597 0.0055371 0.00033335 0.0012066 -0.0022745 -0.0272 -0.0013716 0.0052758 0.001481 0.003931 0 -0.014308 0 0.00060352 0 -0.0013605 0 -1.2916
4.4375 0.062983 0.064756 0.072364 0.05773 0.07651 0.069768 0.085482 0.076346 0.09427 0.071957 0.086618 -11.512 0.0059706 0.00073523 0.0036043 -0.0062292 -0.028799 -0.0021761 0.0070288 7.7226e-05 0.005033 0 -0.014567 0 0.00078354 0 -0.0014711 0 -1.5622
4.4414 0.055073 0.06817 0.070941 0.058444 0.077125 0.053706 0.084945 0.096086 0.11367 0.073538 0.10151 -11.418 0.0020066 -0.0016364 0.00099964 -0.0066837 -0.029591 -0.001149 0.0053024 -0.00033161 0.0060126 0 -0.015026 0 0.00052205 0 -0.0010913 0 -1.698
4.4453 0.049488 0.06751 0.065282 0.060091 0.0637 0.044872 0.077565 0.10375 0.11762 0.072092 0.099398 -11.302 -0.0039362 -0.0048789 -0.0051494 -0.0037598 -0.031809 0.00097346 -0.00026638 0.0012659 0.0055202 0 -0.015493 0 2.7646e-05 0 -0.00064106 0 -1.634
4.4492 0.049034 0.061888 0.05584 0.058353 0.041908 0.046186 0.068973 0.093895 0.10378 0.069068 0.083048 -11.16 -0.0080355 -0.0064023 -0.010127 -0.0003796 -0.034966 0.0028156 -0.0060969 0.0039706 0.0030075 0 -0.015653 0 -0.00044595 0 -0.00059338 0 -1.4004
4.4531 0.052951 0.053311 0.047186 0.052703 0.02539 0.054304 0.062906 0.068771 0.074576 0.063895 0.060009 -11.002 -0.0080879 -0.0050607 -0.0098409 0.00022836 -0.035749 0.0027282 -0.0074455 0.005485 -0.00032555 0 -0.015336 0 -0.00071489 0 -0.0010369 0 -1.1004
4.457 0.05751 0.045686 0.044431 0.046929 0.025767 0.062013 0.058829 0.039084 0.038528 0.055006 0.038105 -10.842 -0.0050208 -0.0018261 -0.0042115 -0.0025842 -0.030966 -0.0003021 -0.0027523 0.0042073 -0.0022683 0 -0.01472 0 -0.00070392 0 -0.0016069 0 -0.85227
4.4609 0.058715 0.042486 0.048404 0.045333 0.042814 0.062445 0.05387 0.018924 0.0088259 0.042844 0.022923 -10.685 -0.0016714 0.0013251 0.0028989 -0.0062286 -0.020927 -0.0055844 0.0045761 0.00092043 -0.0015188 0 -0.014224 0 -0.00045846 0 -0.0018437 0 -0.73107
4.4648 0.0549 0.044554 0.054182 0.048316 0.063561 0.052947 0.046638 0.017099 -0.0023931 0.031515 0.017361 -10.531 -0.00014694 0.0030516 0.0070181 -0.0071918 -0.010096 -0.010512 0.0088172 -0.0017084 0.0010324 0 -0.014136 0 -0.00014778 0 -0.0016316 0 -0.74043
4.4688 0.047415 0.049509 0.054752 0.051648 0.07188 0.036792 0.039078 0.031004 0.0086481 0.026745 0.021559 -10.372 -0.0002671 0.0033083 0.0065613 -0.0043025 -0.004206 -0.011916 0.0067223 -0.0015437 0.00301 0 -0.014332 0 -1.2855e-05 0 -0.0012959 0 -0.82374
4.4727 0.039302 0.053153 0.046931 0.050175 0.060971 0.021827 0.03481 0.048272 0.034034 0.031398 0.032488 -10.204 -0.00034343 0.0026691 0.0034555 8.2792e-05 -0.0061102 -0.0083804 0.00011971 0.00091294 0.0026949 0 -0.014377 0 -0.00023239 0 -0.0012629 0 -0.90319
4.4766 0.033367 0.052013 0.034412 0.042535 0.038484 0.016355 0.035905 0.055688 0.058372 0.042508 0.044327 -10.026 0.00077899 0.0012702 0.00071896 0.0021508 -0.013751 -0.0017268 -0.0059281 0.0028219 0.00056855 0 -0.013929 0 -0.0007831 0 -0.0016173 0 -0.92347
4.4805 0.031001 0.045434 0.025111 0.032575 0.020251 0.02411 0.04128 0.048809 0.068435 0.052805 0.050958 -9.8365 0.0025809 -0.0014156 -0.00036761 6.6284e-05 -0.021884 0.0038752 -0.0075316 0.0015871 -0.0012445 0 -0.013088 0 -0.0014262 0 -0.0019922 0 -0.87831
4.4844 0.032046 0.035989 0.02488 0.026282 0.01809 0.041228 0.047882 0.034774 0.061499 0.055792 0.049774 -9.6334 0.0036562 -0.0057095 -0.00080824 -0.004451 -0.026065 0.0048475 -0.0048505 -0.0026199 -0.0010661 0 -0.012331 0 -0.0018653 0 -0.0019155 0 -0.8079
4.4883 0.035172 0.028014 0.03275 0.027079 0.031628 0.057658 0.053048 0.026089 0.046271 0.05019 0.043787 -9.4188 0.0033886 -0.010677 -0.0020217 -0.0078416 -0.025614 0.00097188 -0.001086 -0.0067903 0.00080491 0 -0.012112 0 -0.0019573 0 -0.0012863 0 -0.76952
4.4922 0.038354 0.025163 0.041607 0.033548 0.049978 0.062957 0.055624 0.030443 0.0358 0.04013 0.039543 -9.1999 0.0026393 -0.014098 -0.0038714 -0.0079588 -0.02327 -0.0043795 0.00094335 -0.00763 0.0026056 0 -0.0125 0 -0.0017918 0 -0.00051815 0 -0.79731
4.4961 0.039591 0.028398 0.043684 0.041151 0.060692 0.0532 0.05525 0.044697 0.037692 0.031297 0.041708 -8.9853 0.0027446 -0.013789 -0.0047871 -0.0056702 -0.022115 -0.0068949 0.0010873 -0.0044506 0.0030231 0 -0.013175 0 -0.0015698 0 -0.00019407 0 -0.8749
4.5 0.037994 0.035528 0.036441 0.045942 0.058226 0.034237 0.051364 0.057522 0.048678 0.026662 0.048562 -8.7777 0.0039834 -0.0093423 -0.0037383 -0.003394 -0.022592 -0.0047084 0.0010064 0.00021946 0.0024383 0 -0.01377 0 -0.0014057 0 -0.00054448 0 -0.93993
4.5039 0.034685 0.042531 0.024317 0.046912 0.045956 0.018488 0.043596 0.05814 0.057192 0.025363 0.052553 -8.5701 0.0052227 -0.0028367 -0.0017402 -0.0023264 -0.022244 0.00031231 0.0015604 0.0028366 0.0022074 0 -0.014174 0 -0.0012447 0 -0.0012383 0 -0.9219
4.5078 0.032536 0.045881 0.01535 0.045473 0.031969 0.016914 0.033352 0.04417 0.051928 0.025036 0.046163 -8.3507 0.005139 0.0022635 -0.0010603 -0.0014025 -0.018356 0.0043796 0.0015209 0.0018405 0.0028475 0 -0.014536 0 -0.00096231 0 -0.0016864 0 -0.79259
4.5117 0.03436 0.04455 0.015567 0.043389 0.023339 0.031546 0.024618 0.023067 0.030528 0.024778 0.028788 -8.1138 0.0036789 0.0033559 -0.0028253 0.00092487 -0.011155 0.004989 -0.000958 -0.0012133 0.0032154 0 -0.015007 0 -0.00052268 0 -0.0015698 0 -0.5968
4.5156 0.040659 0.040516 0.025356 0.041526 0.02314 0.053918 0.02246 0.0070649 0.0027354 0.025922 0.009019 -7.8656 0.0021379 0.00046056 -0.0055859 0.0041606 -0.0046283 0.0026972 -0.0057882 -0.0032606 0.0016974 0 -0.015515 0 -2.7078e-05 0 -0.0010902 0 -0.43987
4.5195 0.048773 0.037498 0.039944 0.040305 0.030789 0.070649 0.029878 0.0059542 -0.014177 0.030384 5.2144e-05 -7.6178 0.0017204 -0.0038821 -0.0065405 0.0055383 -0.0040195 0.00012222 -0.010242 -0.0024696 -0.0018061 0 -0.015825 0 0.00038491 0 -0.00071063 0 -0.43464
4.5234 0.054486 0.038692 0.052953 0.040684 0.043584 0.072269 0.045438 0.022348 -0.005372 0.038721 0.011134 -7.3765 0.0021164 -0.0065379 -0.0043547 0.0027435 -0.011798 -0.00061434 -0.011107 0.00036574 -0.0053148 0 -0.015786 0 0.0006524 0 -0.00065303 0 -0.63643
4.5273 0.055066 0.044853 0.060097 0.044016 0.057714 0.059177 0.063664 0.051106 0.031735 0.04975 0.040964 -7.1347 0.0016973 -0.0060419 -0.00071246 -0.0030967 -0.025318 0.0004434 -0.0076698 0.0028474 -0.0064219 0 -0.015506 0 0.00079384 0 -0.00066205 0 -1.0038
4.5313 0.051366 0.053847 0.060773 0.050663 0.06897 0.040873 0.077934 0.08183 0.083739 0.061496 0.077522 -6.8785 -0.00073039 -0.0034094 0.0011439 -0.0075399 -0.038141 0.001605 -0.0025136 0.0032341 -0.0045951 0 -0.01526 0 0.00080951 0 -0.00028817 0 -1.4089
4.5352 0.047231 0.06188 0.057284 0.058837 0.074105 0.029493 0.083831 0.10275 0.12671 0.071846 0.10437 -6.5985 -0.0043615 -0.0008986 -0.0003971 -0.0065166 -0.044166 0.0013409 0.00073703 0.0017991 -0.0017501 0 -0.015259 0 0.0006329 0 0.00057475 0 -1.6947
4.5391 0.046637 0.065625 0.052939 0.06519 0.072605 0.032353 0.080865 0.10512 0.13881 0.078258 0.10939 -6.2982 -0.0066986 0.00014125 -0.0035517 -0.00027856 -0.041508 -0.00054527 0.00055559 0.00021104 -0.00043259 0 -0.0155 0 0.00022265 0 0.0014382 0 -1.7494
4.543 0.050853 0.063996 0.050393 0.066952 0.067237 0.048218 0.07201 0.087352 0.11318 0.077729 0.090955 -5.9889 -0.0056125 0.00039778 -0.0046953 0.0063613 -0.033272 -0.0032788 -0.0014771 -0.00021363 -0.001425 0 -0.015823 0 -0.0003002 0 0.0015475 0 -1.5623
4.5469 0.057799 0.058641 0.050779 0.063902 0.06236 0.068901 0.061893 0.056945 0.062954 0.068444 0.058476 -5.6793 -0.0012909 0.0016695 -0.0018799 0.0081081 -0.024844 -0.0061517 -0.0026043 0.00037287 -0.0032116 0 -0.016061 0 -0.00066177 0 0.00053588 0 -1.2312
4.5508 0.063845 0.052959 0.05353 0.058542 0.061028 0.084334 0.054743 0.028078 0.014538 0.052471 0.027503 -5.369 0.0037353 0.0047477 0.0030698 0.0039671 -0.02 -0.0088324 -0.0016427 0.00080086 -0.0037797 0 -0.016101 0 -0.00065157 0 -0.0011854 0 -0.91712
4.5547 0.066389 0.050254 0.056766 0.054449 0.063254 0.087717 0.052779 0.014714 -0.0075396 0.036644 0.012166 -5.052 0.0065124 0.0081552 0.0060064 -0.0017694 -0.0189 -0.010708 0.00023895 0.00024135 -0.0027587 0 -0.015837 0 -0.00036138 0 -0.0026747 0 -0.76563
4.5586 0.065176 0.05198 0.058244 0.054176 0.066742 0.078299 0.055417 0.022732 0.005408 0.029506 0.018587 -4.7249 0.0057984 0.0091121 0.0041867 -0.0033592 -0.019272 -0.010432 0.0012926 -0.00096648 -0.0015642 0 -0.01517 0 -0.00017882 0 -0.0031554 0 -0.83527
4.5625 0.061748 0.056968 0.056681 0.058089 0.069044 0.061115 0.059731 0.046377 0.04235 0.035637 0.042364 -4.3895 0.0026322 0.006044 -0.0012188 0.0012401 -0.019339 -0.0067541 0.0013899 -0.0017639 -0.0014353 0 -0.014146 0 -0.00047233 0 -0.0025664 0 -1.0702
4.5664 0.057964 0.062037 0.052721 0.064447 0.068951 0.044397 0.062294 0.07197 0.080978 0.05182 0.071296 -4.0488 -0.00087271 0.00038121 -0.0061984 0.0086178 -0.019683 -0.00013239 0.002164 -0.0015036 -0.0016543 0 -0.013117 0 -0.0012227 0 -0.0015181 0 -1.3345
4.5703 0.054962 0.063726 0.048742 0.070193 0.066145 0.035846 0.061558 0.086561 0.10213 0.068721 0.091949 -3.7001 -0.0031627 -0.0041627 -0.0075202 0.013003 -0.022362 0.0066794 0.0049295 -0.00054879 -0.00015068 0 -0.012672 0 -0.0019601 0 -0.00073792 0 -1.4897
4.5742 0.05308 0.060291 0.047378 0.072022 0.060364 0.039085 0.059015 0.08543 0.10017 0.077228 0.096472 -3.3368 -0.0038877 -0.004448 -0.0054742 0.011151 -0.02822 0.010207 0.0087082 0.00022676 0.0039363 0 -0.013251 0 -0.0021163 0 -0.00052778 0 -1.4697
4.5781 0.052211 0.052838 0.049695 0.067745 0.051729 0.051712 0.057878 0.0733 0.08296 0.074394 0.085774 -2.9553 -0.0033913 -0.00051714 -0.0032209 0.0045661 -0.035052 0.0089593 0.010682 0.00043411 0.0085395 0 -0.014718 0 -0.001511 0 -0.00068754 0 -1.3083
4.582 0.051943 0.044837 0.054378 0.057753 0.042141 0.066119 0.05997 0.05923 0.063303 0.064167 0.067387 -2.5611 -0.0020216 0.004354 -0.0035031 -0.0025275 -0.038578 0.0047706 0.0088338 0.00056857 0.010027 0 -0.016291 0 -0.00053949 0 -0.00088526 0 -1.1038
4.5859 0.051462 0.040134 0.058538 0.045622 0.035624 0.07315 0.063363 0.049813 0.049371 0.052786 0.049871 -2.166 -0.00010485 0.0062829 -0.0059476 -0.0069941 -0.035595 0.001313 0.0041254 0.0013784 0.0067001 0 -0.017007 0 0.00012207 0 -0.0010442 0 -0.94948
4.5898 0.049733 0.040552 0.059475 0.036705 0.035967 0.067011 0.06313 0.045867 0.041181 0.043464 0.037877 -1.7769 0.0016337 0.003857 -0.0075006 -0.0086323 -0.026667 0.00095103 -0.00014791 0.0028692 0.00093788 0 -0.016415 0 4.6464e-05 0 -0.0013536 0 -0.87619
4.5938 0.046139 0.044594 0.056025 0.034815 0.042909 0.048725 0.055075 0.044101 0.03423 0.035232 0.031135 -1.3901 0.0020843 -0.00094641 -0.0054782 -0.0088171 -0.015978 0.0028414 -0.0013449 0.0040274 -0.0025201 0 -0.014923 0 -0.00063354 0 -0.001933 0 -0.84676
4.5977 0.041062 0.048161 0.048709 0.039119 0.050544 0.025946 0.039595 0.041125 0.025683 0.026376 0.027212 -0.99422 0.00056436 -0.004657 -0.00025307 -0.0080892 -0.0084071 0.0040788 0.0001119 0.0036513 -0.00090293 0 -0.013506 0 -0.0013805 0 -0.0025477 0 -0.79773
4.6016 0.035651 0.046934 0.039021 0.043983 0.05051 0.0089374 0.022387 0.036061 0.017373 0.018243 0.024927 -0.5819 -0.002292 -0.0052131 0.0049424 -0.0055873 -0.0062858 0.0027433 0.0013526 0.0015537 0.0037847 0 -0.012987 0 -0.0017042 0 -0.0027202 0 -0.69345
4.6055 0.030777 0.038944 0.028787 0.042604 0.038342 0.0048876 0.011129 0.030275 0.013693 0.014956 0.025175 -0.15638 -0.0046382 -0.0033177 0.0068071 -0.00078175 -0.0084238 -0.00016701 0.00013205 -0.0010464 0.0064521 0 -0.013497 0 -0.0015049 0 -0.0021669 0 -0.55111
4.6094 0.026054 0.025699 0.019942 0.032062 0.017846 0.013772 0.010466 0.025565 0.017065 0.019029 0.028796 0.27233 -0.0046899 -0.0012782 0.004679 0.0047876 -0.011905 -0.0018246 -0.0027286 -0.0024174 0.0037872 0 -0.014495 0 -0.0010487 0 -0.001135 0 -0.42197
4.6133 0.020004 0.011192 0.014229 0.015768 -0.00077554 0.028156 0.018894 0.022772 0.025254 0.027372 0.03403 0.69756 -0.0021212 -0.00069285 0.00073491 0.0080976 -0.014679 -0.00054921 -0.0040479 -0.0017578 -0.0023031 0 -0.015288 0 -0.00067143 0 -0.00028167 0 -0.34705
4.6172 0.011389 -0.00047394 0.012222 0.0010644 -0.0082562 0.037108 0.029508 0.021419 0.032477 0.032165 0.036457 1.1215 0.0017009 -0.00123 -0.0022505 0.0072218 -0.016509 0.0023616 -0.0015104 0.00011968 -0.0061478 0 -0.015542 0 -0.00052232 0 -0.00016689 0 -0.32195
4.6211 0.00062273 -0.0072786 0.012177 -0.0063046 -0.0034003 0.032162 0.033764 0.019697 0.032823 0.026449 0.031717 1.5506 0.0048435 -0.0014682 -0.0032857 0.0032206 -0.017659 0.0038202 0.0037898 0.0015257 -0.0035013 0 -0.015388 0 -0.00055206 0 -0.00080364 0 -0.29468
4.625 -0.010096 -0.0099793 0.010112 -0.006418 0.0058778 0.012101 0.02575 0.01453 0.023145 0.0095483 0.018488 1.9871 0.0062043 -0.00069273 -0.0034909 -0.00076243 -0.017085 0.0019709 0.0080821 0.0014194 0.0043746 0 -0.01513 0 -0.00067355 0 -0.0016654 0 -0.19583
4.6289 -0.018153 -0.011127 0.0020324 -0.0046806 0.0085739 -0.016064 0.0048985 0.0025402 0.0038713 -0.012515 -0.00096069 2.4265 0.0059177 0.00028172 -0.0043466 -0.0023634 -0.0124 -0.0019772 0.0083061 0.00033067 0.011648 0 -0.014915 0 -0.00087438 0 -0.0021332 0 0.019083
4.6328 -0.022311 -0.013293 -0.012797 -0.0071882 -0.0011704 -0.040638 -0.023609 -0.017457 -0.021629 -0.031843 -0.022856 2.8625 0.0046238 5.7325e-05 -0.0058307 -0.0018929 -0.0020908 -0.0049109 0.0048865 -0.00018867 0.013057 0 -0.014676 0 -0.0011656 0 -0.0019748 0 0.3393
4.6367 -0.023475 -0.017731 -0.030218 -0.015946 -0.020133 -0.051561 -0.050587 -0.041726 -0.047862 -0.04414 -0.044179 3.2939 0.0026307 -0.0016921 -0.006349 -0.0013771 0.011998 -0.0047587 0.0012102 0.00090261 0.0084415 0 -0.014339 0 -0.0014658 0 -0.0014478 0 0.69578
4.6406 -0.023901 -0.02413 -0.043233 -0.027805 -0.039099 -0.046041 -0.066416 -0.06159 -0.067981 -0.050092 -0.062726 3.7225 -2.9436e-05 -0.0036206 -0.0044505 -0.0019459 0.024542 -0.0022945 0.00033992 0.0030536 0.0025027 0 -0.013997 0 -0.0015972 0 -0.00099018 0 0.98726
4.6445 -0.025665 -0.03128 -0.046867 -0.037575 -0.049917 -0.030228 -0.065582 -0.067796 -0.075393 -0.052178 -0.07535 4.1459 -0.002829 -0.0038284 -0.00053822 -0.0025483 0.029713 -0.00013089 0.0021794 0.0045483 0.00019863 0 -0.013854 0 -0.0014349 0 -0.00082807 0 1.1253
4.6484 -0.029663 -0.037948 -0.042193 -0.04229 -0.050718 -0.015792 -0.050195 -0.057148 -0.066658 -0.050959 -0.077305 4.5532 -0.0044114 -0.0016232 0.0031555 -0.0014668 0.025212 -0.00010209 0.0038114 0.0040954 0.0022751 0 -0.014006 0 -0.0010619 0 -0.00086089 0 1.0784
4.6523 -0.035657 -0.043392 -0.035983 -0.043043 -0.045745 -0.013308 -0.029888 -0.036283 -0.044387 -0.044961 -0.064925 4.9333 -0.0034612 0.0017812 0.0043315 0.0010987 0.014119 -0.0017288 0.0025879 0.0020932 0.0050969 0 -0.014308 0 -0.00075365 0 -0.00086948 0 0.89388
4.6563 -0.042881 -0.047426 -0.03582 -0.043372 -0.041016 -0.026349 -0.017038 -0.018666 -0.017751 -0.034183 -0.040359 5.2891 -0.00012682 0.0042844 0.0024871 0.0024917 0.003013 -0.003145 -0.0011236 0.00030693 0.0046552 0 -0.014498 0 -0.00077823 0 -0.00077857 0 0.68169
4.6602 -0.050386 -0.050271 -0.04438 -0.046156 -0.040047 -0.049758 -0.01959 -0.016095 0.0007552 -0.02317 -0.013921 5.6415 0.0035459 0.0046387 -0.00077217 0.00013503 -0.0022504 -0.0032422 -0.0042324 0.00016403 0.00066002 0 -0.014451 0 -0.0011819 0 -0.00069104 0 0.56486
4.6641 -0.056956 -0.052419 -0.057525 -0.05177 -0.042812 -0.072903 -0.036276 -0.030807 0.0011206 -0.019738 -0.0004604 6.0158 0.0049637 0.0032919 -0.0031182 -0.0052891 0.0001247 -0.0026515 -0.0039403 0.0012445 -0.0032234 0 -0.014305 0 -0.001748 0 -0.00068897 0 0.62121
4.668 -0.061146 -0.054486 -0.067751 -0.058486 -0.047657 -0.085689 -0.057941 -0.054295 -0.01908 -0.029652 -0.010781 6.4204 0.0031319 0.0016622 -0.0032395 -0.0095443 0.0076992 -0.0026427 -0.0005212 0.0014924 -0.003014 0 -0.014332 0 -0.0021577 0 -0.00065782 0 0.84787
4.6719 -0.061961 -0.056906 -0.070066 -0.063991 -0.053467 -0.083669 -0.074189 -0.073707 -0.053274 -0.051644 -0.043758 6.8366 -0.00039887 0.00069509 -0.0014696 -0.0082953 0.016386 -0.0033731 0.002815 -0.00086504 0.0017672 0 -0.014667 0 -0.0022091 0 -0.00036135 0 1.167
4.6758 -0.0598 -0.059552 -0.065431 -0.066417 -0.059941 -0.069627 -0.080226 -0.080605 -0.08883 -0.077154 -0.085226 7.2326 -0.0028346 0.0001454 0.00097035 -0.001297 0.023329 -0.0035876 0.0028247 -0.0053675 0.0077339 0 -0.015161 0 -0.0019265 0 0.0002869 0 1.4659
4.6797 -0.056699 -0.061607 -0.059202 -0.064537 -0.066296 -0.05136 -0.07862 -0.075318 -0.11252 -0.095193 -0.11519 7.59 -0.0026195 -0.00080142 0.0031507 0.0067879 0.027825 -0.0021517 -0.00084653 -0.0092223 0.01081 0 -0.015488 0 -0.0015072 0 0.0010434 0 1.6449
4.6836 -0.055262 -0.061997 -0.056398 -0.057969 -0.070435 -0.037456 -0.075113 -0.06428 -0.11572 -0.098601 -0.11895 7.9187 -0.00079768 -0.002322 0.0049227 0.01004 0.030148 0.00035418 -0.0053745 -0.0093816 0.009671 0 -0.015397 0 -0.0011816 0 0.0014677 0 1.6516
4.6875 -0.056908 -0.060286 -0.058082 -0.047964 -0.069996 -0.033408 -0.072789 -0.053759 -0.097454 -0.087329 -0.095063 8.2457 8.3607e-05 -0.0034684 0.006496 0.0062313 0.029999 0.0019193 -0.0072227 -0.0051302 0.0062317 0 -0.014888 0 -0.0010912 0 0.0012818 0 1.4918
4.6914 -0.060846 -0.05738 -0.06166 -0.03803 -0.064576 -0.039712 -0.070056 -0.045845 -0.064669 -0.067309 -0.055549 8.5882 -0.0014578 -0.0029581 0.007793 -0.0014188 0.026394 0.0011521 -0.0050201 0.0010777 0.0031534 0 -0.014178 0 -0.0012317 0 0.00062766 0 1.2254
4.6953 -0.06476 -0.055354 -0.064068 -0.033056 -0.056991 -0.052386 -0.063958 -0.03959 -0.030014 -0.046826 -0.019037 8.9371 -0.00425 -0.00052396 0.008322 -0.0071857 0.019135 -0.0010712 -0.0003802 0.0053729 0.0012186 0 -0.013533 0 -0.0014588 0 -3.1561e-05 0 0.95247
4.6992 -0.066717 -0.056274 -0.064453 -0.036766 -0.052087 -0.065426 -0.055098 -0.035006 -0.0075086 -0.033151 -0.0015179 9.2653 -0.0054362 0.0024804 0.0076196 -0.0076358 0.0103 -0.0022618 0.0037317 0.0054298 -0.00077406 0 -0.01313 0 -0.0015525 0 -0.00029303 0 0.78607
4.7031 -0.066694 -0.060733 -0.064044 -0.049102 -0.053679 -0.073994 -0.048903 -0.035138 -0.0070496 -0.030645 -0.0096574 9.5542 -0.0031653 0.0038928 0.0057048 -0.0039059 0.0040181 -0.0007804 0.0053324 0.0021701 -0.0038261 0 -0.013027 0 -0.0013394 0 -0.00013899 0 0.81066
4.707 -0.066467 -0.06724 -0.064062 -0.065766 -0.061864 -0.076809 -0.051595 -0.043809 -0.029707 -0.0399 -0.039098 9.8112 0.001505 0.0024133 0.0030731 0.00023587 0.0042614 0.0024096 0.0044546 -0.0011827 -0.0069147 0 -0.01321 0 -0.00082603 0 8.3106e-05 0 1.0376
4.7109 -0.068043 -0.073083 -0.064399 -0.080565 -0.072779 -0.07641 -0.064512 -0.061205 -0.066454 -0.057502 -0.077376 10.062 0.0053057 -0.0011913 0.00033128 0.0021943 0.012176 0.0046146 0.0024335 -0.0018401 -0.0076616 0 -0.013611 0 -0.00024376 0 -4.9555e-06 0 1.3872
4.7148 -0.0721 -0.076156 -0.064588 -0.088955 -0.081111 -0.077027 -0.082186 -0.081805 -0.10192 -0.077011 -0.10964 10.326 0.005465 -0.0043501 -0.0020643 0.002425 0.024988 0.0041351 0.00059193 0.00035094 -0.0048558 0 -0.014101 0 7.2045e-05 0 -0.00047397 0 1.7207
4.7188 -0.077744 -0.076451 -0.065716 -0.090226 -0.083633 -0.081382 -0.096141 -0.097138 -0.12194 -0.091747 -0.12501 10.601 0.0019924 -0.004328 -0.0037381 0.0029603 0.037405 0.0020685 -0.00039101 0.0030143 -0.00011844 0 -0.014489 0 -8.5367e-05 0 -0.001039 0 1.9141
4.7227 -0.083588 -0.076051 -0.070646 -0.087069 -0.081339 -0.088649 -0.10113 -0.10146 -0.12089 -0.098338 -0.12119 10.867 -0.0024611 -0.00014295 -0.0042583 0.0046625 0.044616 0.0012601 -0.00026484 0.0034211 0.0031996 0 -0.014608 0 -0.00062631 0 -0.0013135 0 1.9297
4.7266 -0.088908 -0.077618 -0.081569 -0.083413 -0.078695 -0.095124 -0.098369 -0.09582 -0.10427 -0.098498 -0.10516 11.106 -0.0049221 0.0065542 -0.0033202 0.0063108 0.044886 0.0033794 0.001074 0.00082492 0.0029739 0 -0.014428 0 -0.0012188 0 -0.0011132 0 1.835
4.7305 -0.093754 -0.082502 -0.096966 -0.082432 -0.080494 -0.097171 -0.093371 -0.087241 -0.084814 -0.097243 -0.088994 11.322 -0.004426 0.012288 -0.0012139 0.0063279 0.040101 0.0070803 0.003376 -0.0029273 0.0002624 0 -0.0141 0 -0.0015395 0 -0.00054722 0 1.7517
4.7344 -0.098071 -0.089845 -0.11119 -0.085729 -0.088432 -0.094173 -0.09084 -0.083681 -0.074678 -0.098646 -0.082719 11.528 -0.0023464 0.013814 0.00095061 0.0049638 0.034131 0.009177 0.005717 -0.0048568 -0.0016781 0 -0.013874 0 -0.0015117 0 0.00013107 0 1.7706
4.7383 -0.10101 -0.097223 -0.11777 -0.093226 -0.099722 -0.089162 -0.091448 -0.088497 -0.078571 -0.10263 -0.088344 11.734 -0.00068051 0.010144 0.0017266 0.0043097 0.030272 0.0077283 0.0068035 -0.003103 -0.000413 0 -0.013931 0 -0.001323 0 0.00072281 0 1.8918
4.7422 -0.10137 -0.10216 -0.11406 -0.10296 -0.10876 -0.086643 -0.092874 -0.098313 -0.092072 -0.10556 -0.099295 11.935 -0.00010061 0.0032295 0.00033582 0.0059976 0.029497 0.0039627 0.0059392 0.0017518 0.0034544 0 -0.014274 0 -0.0012157 0 0.0011414 0 2.0345
4.7461 -0.09894 -0.10335 -0.10332 -0.111 -0.11077 -0.089322 -0.093231 -0.10551 -0.1055 -0.10404 -0.1057 12.119 0.00037896 -0.0032344 -0.0026039 0.0091044 0.030517 0.0011061 0.0037349 0.0071048 0.0068948 0 -0.014729 0 -0.0012539 0 0.0013331 0 2.1007
4.75 -0.095236 -0.101 -0.092406 -0.11256 -0.105 -0.096169 -0.093093 -0.10351 -0.11031 -0.098196 -0.10175 12.28 0.0019556 -0.0061491 -0.0053324 0.010695 0.031326 0.0012606 0.0016603 0.010021 0.0072105 0 -0.015063 0 -0.001287 0 0.0012238 0 2.0459
4.7539 -0.092799 -0.096348 -0.086925 -0.1048 -0.095346 -0.10309 -0.094329 -0.091355 -0.10389 -0.091531 -0.08972 12.428 0.0043768 -0.0049443 -0.0060963 0.0086589 0.030967 0.0034057 0.00068728 0.0089858 0.0043316 0 -0.015123 0 -0.0011269 0 0.00080164 0 1.9044
4.7578 -0.093327 -0.091261 -0.08786 -0.089652 -0.087878 -0.10555 -0.097522 -0.074935 -0.090436 -0.087592 -0.077839 12.574 0.0057774 -0.0017296 -0.0043235 0.0039601 0.030205 0.0044562 0.00035569 0.0047002 0.00065328 0 -0.014899 0 -0.00074952 0 0.00025054 0 1.7612
4.7617 -0.09635 -0.087889 -0.09207 -0.074199 -0.087118 -0.10135 -0.10106 -0.063947 -0.078246 -0.087031 -0.074138 12.715 0.0042519 0.0004609 -0.00092825 -0.00012327 0.03073 0.0022913 -0.00066755 -0.00043038 -0.0011868 0 -0.01452 0 -0.00032138 0 -6.5935e-05 0 1.6979
4.7656 -0.099726 -0.088254 -0.095737 -0.067264 -0.093431 -0.092184 -0.10294 -0.066331 -0.075248 -0.087935 -0.081245 12.833 -0.00025852 2.0066e-05 0.0024112 -0.0011381 0.033605 -0.002193 -0.0029699 -0.0037373 -0.00040001 0 -0.014177 0 -4.5593e-05 0 0.00015572 0 1.7526
4.7695 -0.10163 -0.093326 -0.097492 -0.074077 -0.10317 -0.083419 -0.10324 -0.083316 -0.085051 -0.08887 -0.095737 12.911 -0.0055 -0.0020955 0.0043346 0.00016949 0.03824 -0.0058928 -0.0053754 -0.003841 0.0017766 0 -0.014034 0 -9.7268e-08 0 0.00087073 0 1.9109
4.7734 -0.10222 -0.10197 -0.098751 -0.092784 -0.1112 -0.082054 -0.10444 -0.10815 -0.10493 -0.091119 -0.11153 12.952 -0.0083538 -0.0033292 0.0044152 0.00071144 0.042707 -0.0062488 -0.0057511 -0.0013979 0.0036149 0 -0.014145 0 -0.00012583 0 0.001636 0 2.1208
4.7773 -0.1035 -0.11079 -0.10155 -0.1155 -0.11405 -0.093354 -0.10908 -0.12963 -0.12658 -0.097393 -0.12383 12.977 -0.0070547 -0.0017793 0.003033 -0.0016432 0.045132 -0.0032917 -0.003044 0.0014798 0.0044193 0 -0.014413 0 -0.00033976 0 0.0019063 0 2.3152
4.7813 -0.1072 -0.11554 -0.10625 -0.13311 -0.11161 -0.11707 -0.11695 -0.1384 -0.13983 -0.10807 -0.13065 13.01 -0.0024347 0.0021371 0.00089304 -0.0056578 0.04505 0.00075553 0.0014321 0.0028238 0.0046411 0 -0.014643 0 -0.0006136 0 0.0014582 0 2.4324
4.7852 -0.11283 -0.11361 -0.11107 -0.14017 -0.1068 -0.14534 -0.12469 -0.13226 -0.13792 -0.11897 -0.13182 13.056 0.0027105 0.0060105 -0.0012893 -0.0077428 0.04363 0.0036243 0.0048876 0.0022936 0.0048012 0 -0.014662 0 -0.0009239 0 0.00057107 0 2.4377
4.7891 -0.11746 -0.10599 -0.11356 -0.13653 -0.10343 -0.16461 -0.12819 -0.11685 -0.12181 -0.12343 -0.12775 13.098 0.0055558 0.0074656 -0.0028234 -0.0055283 0.042627 0.0047228 0.005451 0.0013285 0.0046205 0 -0.01445 0 -0.0011602 0 -0.00021311 0 2.3391
4.793 -0.11782 -0.096901 -0.11223 -0.12544 -0.10382 -0.16217 -0.12549 -0.10152 -0.10028 -0.11758 -0.11944 13.113 0.005013 0.0061352 -0.0030991 -0.00050185 0.042926 0.005015 0.0038064 0.0017262 0.0033702 0 -0.014167 0 -0.0011514 0 -0.00054601 0 2.1881
4.7969 -0.11284 -0.091318 -0.10725 -0.11059 -0.10723 -0.1344 -0.11783 -0.093451 -0.085149 -0.10393 -0.10909 13.089 0.0021531 0.0038683 -0.0018933 0.002996 0.043859 0.0055794 0.002411 0.0037993 0.0010431 0 -0.014048 0 -0.0008316 0 -0.00052749 0 2.0539
4.8008 -0.10468 -0.091786 -0.099926 -0.094983 -0.11025 -0.091325 -0.10826 -0.094019 -0.08389 -0.090109 -0.099826 13.037 -0.00081027 0.0029988 0.0002863 0.0016338 0.043783 0.0064537 0.0029596 0.0058145 -0.00099749 0 -0.014228 0 -0.00037099 0 -0.00052386 0 1.9833
4.8047 -0.097365 -0.096976 -0.092106 -0.081694 -0.10901 -0.053189 -0.09956 -0.099509 -0.094807 -0.083314 -0.093892 12.971 -0.0020932 0.0041982 0.0022866 -0.0037767 0.041428 0.006733 0.0045654 0.0054109 -0.00077227 0 -0.014638 0 -8.1738e-05 0 -0.00073338 0 1.9743
4.8086 -0.094094 -0.10287 -0.085958 -0.074525 -0.10234 -0.039678 -0.09359 -0.10479 -0.10837 -0.085473 -0.091231 12.898 -0.0013684 0.0058211 0.002979 -0.0088505 0.036955 0.0054946 0.0045462 0.0018544 0.0026508 0 -0.015055 0 -0.0001378 0 -0.00093849 0 1.9871
4.8125 -0.095448 -0.10565 -0.083815 -0.07659 -0.093596 -0.058123 -0.091802 -0.10673 -0.11417 -0.092879 -0.090207 12.812 0.00031721 0.0053571 0.0020555 -0.0094397 0.031986 0.0025188 0.0012013 -0.0029767 0.0080186 0 -0.015262 0 -0.00038262 0 -0.00071339 0 1.9863
4.8164 -0.099541 -0.10405 -0.087347 -0.087576 -0.089424 -0.098432 -0.095486 -0.10526 -0.1085 -0.10019 -0.090137 12.705 0.0014932 0.0017545 0.00024128 -0.0052197 0.028697 -0.0016535 -0.0040768 -0.0059821 0.012357 0 -0.01519 0 -0.00046227 0 9.5535e-05 0 1.9768
4.8203 -0.10368 -0.099748 -0.09619 -0.10244 -0.095339 -0.13856 -0.10462 -0.10226 -0.096826 -0.10471 -0.092895 12.582 0.0013269 -0.0034199 -0.0013303 0.00017055 0.028647 -0.0059859 -0.007528 -0.0054989 0.012818 0 -0.014932 0 -0.00020145 0 0.0010975 0 2.0004
4.8242 -0.106 -0.095712 -0.10719 -0.11366 -0.11077 -0.15724 -0.11626 -0.099958 -0.089327 -0.10718 -0.10127 12.451 7.6119e-05 -0.0070613 -0.0020529 0.0024687 0.03201 -0.0091483 -0.0061317 -0.0027802 0.008576 0 -0.014636 0 0.0001499 0 0.001609 0 2.09
4.8281 -0.10594 -0.094093 -0.11537 -0.11587 -0.12758 -0.14577 -0.12472 -0.1001 -0.092887 -0.10897 -0.11503 12.317 -0.0012884 -0.0070178 -0.0022347 0.00051649 0.037513 -0.0098173 -0.00033421 -0.00079914 0.0014473 0 -0.01439 0 9.8915e-05 0 0.0012473 0 2.2231
4.832 -0.10372 -0.095038 -0.11656 -0.10947 -0.13426 -0.11183 -0.12444 -0.10341 -0.1057 -0.10931 -0.1286 12.173 -0.0019142 -0.0039174 -0.0025805 -0.002941 0.042939 -0.0073954 0.0061125 -0.0013945 -0.0051822 0 -0.014183 0 -0.00059357 0 0.00032424 0 2.3195
4.8359 -0.099728 -0.096953 -0.10994 -0.09992 -0.12367 -0.073709 -0.11385 -0.10889 -0.11846 -0.10563 -0.13353 12.002 -0.0016815 -0.0007575 -0.0032949 -0.003955 0.046 -0.0028282 0.0091053 -0.0034629 -0.0083377 0 -0.013969 0 -0.0015751 0 -0.00035956 0 2.2925
4.8398 -0.09452 -0.097637 -0.098753 -0.093379 -0.098818 -0.049555 -0.097164 -0.11323 -0.12095 -0.096819 -0.12477 11.799 -0.0011407 -0.00051133 -0.0037309 -0.0010199 0.045322 0.0014461 0.0073267 -0.0040146 -0.0070715 0 -0.013744 0 -0.0021066 0 -0.00017817 0 2.1169
4.8438 -0.089071 -0.095441 -0.088406 -0.092093 -0.071791 -0.048296 -0.082199 -0.11192 -0.10912 -0.085776 -0.10549 11.575 -0.00087618 -0.0036708 -0.0029866 0.0035909 0.041167 0.0029423 0.0028705 -0.0011771 -0.0027661 0 -0.013581 0 -0.0016907 0 0.00078221 0 1.8553
4.8477 -0.084692 -0.08997 -0.083243 -0.093387 -0.055875 -0.066728 -0.075463 -0.10214 -0.087629 -0.078055 -0.085848 11.349 -0.00089328 -0.0077393 -0.00089531 0.0058894 0.035442 0.0010831 -0.00096517 0.0037501 0.0019415 0 -0.013591 0 -0.00056177 0 0.001806 0 1.6198
4.8516 -0.082255 -0.082261 -0.084064 -0.092718 -0.056471 -0.092858 -0.078054 -0.085832 -0.066549 -0.077261 -0.075824 11.131 -0.0006092 -0.0091277 0.0015962 0.0037273 0.030711 -0.0021456 -0.0025069 0.0072792 0.0048496 0 -0.013855 0 0.00045433 0 0.002187 0 1.4961
4.8555 -0.081357 -0.074456 -0.087979 -0.08784 -0.067759 -0.11256 -0.085191 -0.069748 -0.054911 -0.081321 -0.077772 10.911 0.00050582 -0.0059541 0.0031162 -0.0012597 0.028622 -0.0037858 -0.0025963 0.0069397 0.0054002 0 -0.01436 0 0.00063432 0 0.001844 0 1.4877
4.8594 -0.080306 -0.068935 -0.090448 -0.080361 -0.077681 -0.11605 -0.089504 -0.061384 -0.055451 -0.083393 -0.084804 10.67 0.0022184 0.00048807 0.003029 -0.0049255 0.028717 -0.0025677 -0.0030156 0.0036596 0.0046722 0 -0.014984 0 -5.7309e-06 0 0.0013482 0 1.5221
4.8633 -0.077218 -0.067083 -0.08802 -0.073575 -0.07718 -0.10166 -0.085628 -0.063273 -0.063507 -0.077234 -0.086499 10.393 0.0034705 0.0067344 0.0019559 -0.0039718 0.02865 -0.00016681 -0.0042758 0.0009706 0.0042528 0 -0.015532 0 -0.00072156 0 0.0013433 0 1.5087
4.8672 -0.071432 -0.068308 -0.080041 -0.068871 -0.066325 -0.075809 -0.073166 -0.070403 -0.070297 -0.062695 -0.077249 10.09 0.0031444 0.0097486 0.0011103 0.0013916 0.025893 0.0003292 -0.0050297 0.001705 0.0048642 0 -0.01583 0 -0.00070746 0 0.0019063 0 1.4031
4.8711 -0.064123 -0.0701 -0.068574 -0.064225 -0.05284 -0.049544 -0.056592 -0.073541 -0.068443 -0.04662 -0.060485 9.7796 0.0010579 0.0089828 0.0010555 0.0075827 0.019845 -0.002537 -0.0035946 0.0052991 0.0057995 0 -0.015843 0 0.00018054 0 0.0024504 0 1.2306
4.875 -0.057524 -0.069359 -0.057012 -0.056236 -0.045023 -0.032948 -0.042676 -0.066444 -0.056647 -0.038095 -0.045697 9.4815 -0.0017153 0.006319 0.0011145 0.010379 0.012746 -0.0069575 6.7522e-05 0.0082793 0.0055954 0 -0.015728 0 0.0012978 0 0.0022662 0 1.0611
4.8789 -0.053348 -0.064294 -0.048476 -0.043882 -0.045446 -0.030336 -0.037079 -0.051236 -0.040874 -0.041683 -0.041133 9.1974 -0.0035796 0.0041708 9.2877e-05 0.0080587 0.0085072 -0.0093516 0.0039782 0.0074779 0.0033747 0 -0.015752 0 0.0017825 0 0.0011985 0 0.96052
4.8828 -0.0516 -0.055578 -0.044793 -0.030561 -0.050369 -0.038755 -0.041676 -0.037304 -0.031039 -0.053935 -0.048136 8.915 -0.0036589 0.003549 -0.0023045 0.0025741 0.010084 -0.0076685 0.0058067 0.0029356 -0.00027616 0 -0.016079 0 0.0012946 0 -0.00016688 0 0.95507
4.8867 -0.05064 -0.045891 -0.046088 -0.022406 -0.054284 -0.050606 -0.053588 -0.03423 -0.03466 -0.065769 -0.060994 8.6195 -0.0024826 0.0037458 -0.0047517 -0.0020076 0.017182 -0.0032944 0.0049789 -0.002206 -0.0036502 0 -0.016594 0 0.000266 0 -0.00097099 0 1.0234
4.8906 -0.048341 -0.038147 -0.050652 -0.023948 -0.054643 -0.058473 -0.066278 -0.044201 -0.051133 -0.068716 -0.07136 8.305 -0.0014866 0.003651 -0.005133 -0.0025077 0.025983 0.00036529 0.0031964 -0.004605 -0.0051995 0 -0.01693 0 -0.00051674 0 -0.00077325 0 1.1111
4.8945 -0.043451 -0.033697 -0.055004 -0.034394 -0.052506 -0.058805 -0.07239 -0.059854 -0.070663 -0.060194 -0.073142 7.9745 -0.0017412 0.003158 -0.0023577 0.0011749 0.03118 0.0012643 0.0028419 -0.0035846 -0.0046532 0 -0.01673 0 -0.00057386 0 0.00014744 0 1.1525
4.8984 -0.036263 -0.031731 -0.054649 -0.047323 -0.049433 -0.052266 -0.067211 -0.069121 -0.079392 -0.044182 -0.064599 7.6327 -0.0030362 0.0031421 0.0024275 0.0061977 0.029069 0.00065749 0.0047176 -0.0013243 -0.0030415 0 -0.015968 0 -4.6004e-05 0 0.001106 0 1.0918
4.9023 -0.02831 -0.030138 -0.045978 -0.054108 -0.044655 -0.041406 -0.051021 -0.063279 -0.06801 -0.027454 -0.047528 7.2808 -0.0041609 0.0040809 0.0064297 0.0089607 0.01971 0.0015783 0.0071674 -0.00043136 -0.001681 0 -0.015043 0 0.00054763 0 0.0015983 0 0.90307
4.9063 -0.021471 -0.027015 -0.028807 -0.04885 -0.035822 -0.028337 -0.028972 -0.042341 -0.038181 -0.014802 -0.025575 6.9177 -0.0041173 0.0049355 0.0072721 0.0076304 0.0068291 0.0053303 0.0073775 -0.0014273 -0.0010955 0 -0.014526 0 0.0007938 0 0.001615 0 0.60671
4.9102 -0.017059 -0.021743 -0.0078679 -0.031773 -0.022474 -0.014488 -0.0084854 -0.014507 -0.002103 -0.0069135 -0.0032751 6.5452 -0.0031151 0.0037893 0.0048639 0.0032033 -0.0043781 0.0096078 0.0037558 -0.0025597 -0.00082474 0 -0.014724 0 0.00064341 0 0.001458 0 0.27142
4.9141 -0.015283 -0.01512 0.0085512 -0.0092116 -0.0082263 -0.0019376 0.0043107 0.0090431 0.024723 -0.0019068 0.014423 6.1702 -0.0023574 -8.2375e-05 0.0014827 -0.0014726 -0.010101 0.01037 -0.0025768 -0.0018919 -0.00016761 0 -0.015439 0 0.00028037 0 0.0013274 0 -0.0077719
4.918 -0.015195 -0.0087512 0.01297 0.0096123 0.0011442 0.0059962 0.0070772 0.020031 0.032505 0.0015019 0.023193 5.8009 -0.0027688 -0.0047658 -4.7534e-05 -0.003791 -0.0097022 0.0058479 -0.0083523 0.00061476 0.00098587 0 -0.016126 0 -0.00015474 0 0.0011325 0 -0.1505
4.9219 -0.0151 -0.0042427 0.0037192 0.0172 0.0023365 0.0064462 0.0015562 0.016305 0.021792 0.0023036 0.021055 5.4406 -0.0038853 -0.0066991 0.0014021 -0.0030074 -0.0054935 -0.001226 -0.010303 0.0031322 0.0020932 0 -0.016329 0 -0.00065366 0 0.00069101 0 -0.12971
4.9258 -0.01331 -0.0025229 -0.013054 0.011429 -0.0024792 -0.00017076 -0.0079401 0.0016936 0.001235 -0.0015605 0.0096084 5.0864 -0.0040846 -0.0036654 0.004447 -0.00036708 -0.00087815 -0.0055602 -0.0073053 0.0039399 0.002664 0 -0.016033 0 -0.0011853 0 5.4925e-05 0 0.015287
4.9297 -0.0090025 -0.0033915 -0.026522 -0.0034332 -0.007269 -0.0090872 -0.016562 -0.016254 -0.018758 -0.010264 -0.0063873 4.7327 -0.0021196 0.0028256 0.0064264 0.0020687 0.0017953 -0.0038265 -0.001059 0.0032033 0.002895 0 -0.015609 0 -0.0015447 0 -0.00042858 0 0.19901
4.9336 -0.002737 -0.0053989 -0.027938 -0.018798 -0.0069713 -0.013655 -0.020456 -0.029232 -0.031232 -0.020249 -0.02089 4.3756 0.0013913 0.008224 0.0056168 0.0028554 0.002253 0.0023788 0.0050322 0.0027164 0.0034679 0 -0.015442 0 -0.0014467 0 -0.00041376 0 0.32919
4.9375 0.0037398 -0.006294 -0.016474 -0.025895 -0.001188 -0.0099216 -0.017617 -0.031081 -0.033681 -0.025407 -0.028604 4.0148 0.0040138 0.0084974 0.0025793 0.0018781 0.0016655 0.0079194 0.0079866 0.003932 0.004663 0 -0.01558 0 -0.00080792 0 8.8117e-05 0 0.34244
4.9414 0.0084393 -0.0041031 0.00023795 -0.020032 0.0063753 0.00037049 -0.0082996 -0.020151 -0.026079 -0.020747 -0.02621 3.6512 0.0033 0.0035824 -0.00040804 8.8097e-05 0.0010679 0.0086022 0.0070127 0.0063464 0.0057587 0 -0.015725 0 8.4758e-05 0 0.00067217 0 0.22172
4.9453 0.010332 0.0016298 0.011508 -0.0028732 0.011708 0.011055 0.0050071 -0.0002075 -0.0094627 -0.0059627 -0.013041 3.2861 -0.0010681 -0.002433 -0.0012675 -0.0013045 0.00021921 0.0046665 0.0038383 0.0078904 0.0055139 0 -0.015554 0 0.00073713 0 0.00088194 0 -0.0040532
4.9492 0.010058 0.0093241 0.011128 0.018424 0.013695 0.016244 0.018375 0.021008 0.013152 0.013781 0.0081038 2.9207 -0.0066861 -0.0047306 0.00023122 -0.0015771 -0.0021067 0.00019316 0.001386 0.0069076 0.0034485 0 -0.015049 0 0.00082119 0 0.00060513 0 -0.27064
4.9531 0.0096572 0.016174 0.0015871 0.034798 0.014013 0.014696 0.028054 0.035353 0.035276 0.030529 0.03046 2.5577 -0.010063 -0.0018046 0.002387 -0.00082785 -0.0066439 -0.00082665 0.0016236 0.0037343 0.00070705 0 -0.014515 0 0.00041157 0 0.00014115 0 -0.49658
4.957 0.011425 0.019961 -0.0079969 0.03976 0.014615 0.010378 0.032201 0.038263 0.048108 0.037967 0.044697 2.2001 -0.009241 0.0034983 0.0030082 0.00015301 -0.012318 0.001964 0.0040566 0.00036257 -0.00050964 0 -0.01429 0 -0.00013814 0 -0.00011541 0 -0.61054
4.9609 0.016579 0.020646 -0.0084667 0.032524 0.015934 0.0090027 0.031618 0.030855 0.045246 0.034771 0.043196 1.8482 -0.0052359 0.006814 0.0011555 0.00037078 -0.016444 0.0052845 0.0060519 -0.0013905 0.0013043 0 -0.014431 0 -0.00054617 0 -5.7157e-05 0 -0.58475
4.9648 0.024518 0.020517 0.0031841 0.018299 0.017616 0.013605 0.028964 0.019026 0.027906 0.024967 0.025485 1.4984 -0.0010888 0.0062377 -0.0021583 -0.00071955 -0.016575 0.0054982 0.0049391 -0.0013833 0.005466 0 -0.014684 0 -0.00082952 0 5.6008e-05 0 -0.45839
4.9688 0.03311 0.022679 0.022247 0.0057424 0.020403 0.022733 0.027066 0.010323 0.0060772 0.015454 0.00081307 1.1454 0.00064121 0.0037046 -0.0047526 -0.0027368 -0.012638 0.0019788 0.0003817 -0.00095735 0.0092688 0 -0.014725 0 -0.0011956 0 -0.00012488 0 -0.33007
4.9727 0.039836 0.028908 0.039924 0.0028613 0.026373 0.032313 0.027649 0.010507 -0.0063122 0.012461 -0.015358 0.78865 -0.00021094 0.0026103 -0.0048716 -0.0044734 -0.0075415 -0.0024586 -0.0049529 -0.0014254 0.0098757 0 -0.014442 0 -0.0017362 0 -0.00069254 0 -0.3127
4.9766 0.043156 0.038377 0.049126 0.013291 0.036705 0.039181 0.031261 0.021379 0.0005149 0.018896 -0.010007 0.43424 -0.0016717 0.0041729 -0.0024207 -0.0046755 -0.0055158 -0.004207 -0.0072334 -0.0028142 0.0065146 0 -0.013972 0 -0.0022571 0 -0.0014016 0 -0.47099
4.9805 0.043343 0.048114 0.048462 0.03457 0.049243 0.043174 0.037964 0.040332 0.026244 0.033527 0.018929 0.091931 -0.0016682 0.0061995 0.00095088 -0.003026 -0.0092581 -0.0019993 -0.0045392 -0.0040018 0.0012037 0 -0.013524 0 -0.0024259 0 -0.0018972 0 -0.77989
4.9844 0.0423 0.054783 0.042293 0.059172 0.058933 0.046378 0.047653 0.061362 0.060547 0.051792 0.060212 -0.23268 8.3744e-05 0.0054438 0.0029011 -0.0004978 -0.018017 0.0022317 0.0013607 -0.003922 -0.002625 0 -0.01319 0 -0.0020864 0 -0.0020022 0 -1.1329
4.9883 0.042431 0.056579 0.037449 0.077904 0.061467 0.050656 0.05942 0.077234 0.088798 0.067596 0.095239 -0.54306 0.0020296 0.0011096 0.0018747 0.0013747 -0.028055 0.0052441 0.0061982 -0.0025524 -0.0025704 0 -0.012952 0 -0.0014204 0 -0.0017943 0 -1.3975
4.9922 0.04519 0.054092 0.038963 0.084151 0.056999 0.055794 0.070636 0.082427 0.099609 0.075514 0.1086 -0.84918 0.0024778 -0.0041044 -0.001895 0.0018055 -0.035085 0.0051845 0.0065782 -0.00081552 0.0010759 0 -0.01284 0 -0.00079769 0 -0.0014541 0 -1.4843
4.9961 0.050192 0.049815 0.047218 0.076971 0.050301 0.059708 0.077142 0.075869 0.08996 0.07296 0.096492 -1.1593 0.0013432 -0.0065232 -0.0064695 0.0014723 -0.036796 0.0027406 0.002752 0.00031163 0.0056446 0 -0.013008 0 -0.00047113 0 -0.001095 0 -1.3879
5 0.055494 0.046776 0.05789 0.061399 0.046941 0.060214 0.075201 0.061826 0.065899 0.061582 0.06793 -1.4734 0.00025568 -0.0050503 -0.0093733 0.0018541 -0.033713 5.3728e-05 -0.0016234 0.00052011 0.0080492 0 -0.013607 0 -0.00041202 0 -0.00075327 0 -1.1813
5.0039 0.0589 0.047074 0.064608 0.045732 0.048889 0.056791 0.064231 0.047825 0.039253 0.04697 0.038754 -1.7825 0.00096042 -0.002137 -0.0091844 0.0036723 -0.028115 -0.0013137 -0.0025935 0.00015258 0.0068922 0 -0.014546 0 -0.00042295 0 -0.00049279 0 -0.97188
5.0078 0.059429 0.050964 0.062979 0.037281 0.053563 0.05107 0.048296 0.040377 0.022182 0.036274 0.022697 -2.0758 0.0035646 -0.0011452 -0.0065228 0.0059012 -0.022282 -0.0014988 0.00079658 -0.0002879 0.0032528 0 -0.015437 0 -0.00037878 0 -0.00043606 0 -0.84983
5.0117 0.057923 0.056801 0.053653 0.03897 0.056934 0.046005 0.034809 0.041262 0.021745 0.034618 0.024838 -2.3475 0.0062985 -0.0027719 -0.0036639 0.0064463 -0.017552 -0.0017787 0.0058709 -0.00050152 -0.00025175 0 -0.015828 0 -0.0003374 0 -0.00063725 0 -0.85376
5.0156 0.056369 0.061835 0.042325 0.048593 0.057458 0.044462 0.030797 0.047133 0.036678 0.042293 0.040457 -2.5998 0.0070056 -0.0042295 -0.0028866 0.0040426 -0.014591 -0.003091 0.0088142 -0.00040408 -0.0013325 0 -0.01555 0 -0.00042349 0 -0.00094124 0 -0.96371
5.0195 0.05644 0.06358 0.036243 0.060824 0.056981 0.047953 0.038885 0.052797 0.058172 0.054625 0.058967 -2.8404 0.0049713 -0.002149 -0.0046679 -0.00036644 -0.014054 -0.0050239 0.0079456 -4.2556e-05 0.00048807 0 -0.014877 0 -0.00063571 0 -0.0010405 0 -1.1184
5.0234 0.058355 0.061137 0.039316 0.070315 0.058067 0.05584 0.05556 0.05551 0.074826 0.064816 0.070229 -3.0781 0.0014577 0.0036316 -0.0071522 -0.0041994 -0.016557 -0.0060813 0.0048284 0.0003623 0.0036856 0 -0.0143 0 -0.00079955 0 -0.00074467 0 -1.2466
5.0273 0.060826 0.055775 0.049262 0.073915 0.060814 0.065142 0.072943 0.056692 0.07936 0.068027 0.069911 -3.3186 -0.0014284 0.0092563 -0.0074933 -0.0054066 -0.021878 -0.0049171 0.0023943 0.00041527 0.0058371 0 -0.014137 0 -0.0007211 0 -0.00021683 0 -1.3004
5.0313 0.062045 0.050287 0.059106 0.071065 0.06258 0.071294 0.083052 0.059684 0.072823 0.064028 0.061244 -3.5626 -0.0023989 0.010046 -0.004177 -0.004281 -0.028286 -0.0015364 0.0020617 -0.00013661 0.0052244 0 -0.014298 0 -0.0003815 0 9.2851e-05 0 -1.2759
5.0352 0.06087 0.047394 0.062077 0.062986 0.060809 0.070046 0.082 0.065681 0.063123 0.056712 0.052289 -3.8055 -0.001716 0.0047677 0.0015221 -0.0031419 -0.03301 0.0024432 0.0026564 -0.00093585 0.001904 0 -0.014434 0 2.6932e-05 0 -0.00019063 0 -1.2099
5.0391 0.057399 0.048102 0.056239 0.0519 0.055836 0.060045 0.071624 0.071634 0.058599 0.050963 0.05022 -4.0397 -0.00055806 -0.003088 0.0062632 -0.0040719 -0.033789 0.0046938 0.0020493 -0.0010055 -0.0024017 0 -0.014289 0 0.00025394 0 -0.001025 0 -1.1506
5.043 0.05268 0.051059 0.045383 0.040823 0.050672 0.044642 0.057742 0.07218 0.061383 0.049182 0.056139 -4.2585 0.00014519 -0.0083064 0.0071062 -0.0067865 -0.030384 0.0036886 -0.0002736 0.00045827 -0.0054743 0 -0.013936 0 0.00017895 0 -0.0019569 0 -1.1207
5.0469 0.047997 0.053357 0.035786 0.033344 0.048021 0.031232 0.046387 0.064034 0.065816 0.049908 0.064106 -4.4603 0.00028079 -0.0084311 0.0037608 -0.0086972 -0.024762 -0.0001661 -0.0023664 0.0030507 -0.0060262 0 -0.013678 0 -0.00013658 0 -0.0024841 0 -1.0998
5.0508 0.04428 0.052292 0.031725 0.032508 0.047764 0.027617 0.040595 0.049098 0.063348 0.049349 0.065482 -4.6506 0.00022128 -0.0055923 -0.0012493 -0.0072152 -0.019751 -0.0045997 -0.0015969 0.005004 -0.0044108 0 -0.013744 0 -0.00054733 0 -0.00244 0 -1.0425
5.0547 0.041859 0.046972 0.033261 0.038892 0.047547 0.037005 0.039686 0.033599 0.050058 0.044554 0.055752 -4.8373 0.00023482 -0.0041075 -0.0046267 -0.0022061 -0.017202 -0.0068368 0.0026858 0.0044231 -0.0021566 0 -0.014086 0 -0.00094295 0 -0.0020533 0 -0.92205
5.0586 0.040453 0.038824 0.037395 0.049279 0.04571 0.054842 0.041049 0.023997 0.030659 0.035864 0.038648 -5.0245 0.00035689 -0.0062513 -0.0047763 0.0036895 -0.017054 -0.0054272 0.0082059 0.001022 -0.00073356 0 -0.014469 0 -0.0012697 0 -0.0016611 0 -0.76358
5.0625 0.039275 0.030754 0.040744 0.057543 0.043213 0.070231 0.042557 0.022941 0.015597 0.026857 0.024045 -5.2084 0.0007059 -0.010159 -0.0026279 0.0071858 -0.017899 -0.0012834 0.011483 -0.0033044 -0.00055319 0 -0.014723 0 -0.0014727 0 -0.0013943 0 -0.63545
5.0664 0.037337 0.025553 0.041198 0.057897 0.042351 0.071957 0.043544 0.028223 0.013463 0.021869 0.020817 -5.3807 0.0016119 -0.011653 -0.00029281 0.0069751 -0.018378 0.0028695 0.010623 -0.0058686 -0.00098438 0 -0.014905 0 -0.0014687 0 -0.0011477 0 -0.60026
5.0703 0.034052 0.02447 0.037821 0.048632 0.04362 0.055817 0.04385 0.03499 0.024608 0.02286 0.030076 -5.5373 0.0031802 -0.0081152 0.00097476 0.0044834 -0.018171 0.004289 0.0066475 -0.0054548 -0.0012714 0 -0.015178 0 -0.0012088 0 -0.0008223 0 -0.66218
5.0742 0.029858 0.026684 0.030362 0.033595 0.044337 0.028344 0.042433 0.039045 0.040837 0.027919 0.04414 -5.6842 0.0047271 -0.0008492 0.0015277 0.0022096 -0.017864 0.0019593 0.0022927 -0.0033248 -0.0014105 0 -0.015572 0 -0.00076535 0 -0.00052627 0 -0.75583
5.0781 0.026297 0.029869 0.019722 0.020025 0.040865 0.003812 0.037565 0.038787 0.051198 0.032526 0.052144 -5.8339 0.0049077 0.0059651 0.0022418 0.0013623 -0.018016 -0.0029457 -0.00037597 -0.0018646 -0.0020686 0 -0.015877 0 -0.00032887 0 -0.00048042 0 -0.79014
5.082 0.025178 0.031499 0.0088358 0.014001 0.032453 -0.0042392 0.028911 0.035076 0.049402 0.032712 0.047928 -5.9946 0.0027412 0.0085044 0.0029792 0.0010515 -0.018432 -0.0080648 -0.0013039 -0.0020704 -0.0035633 0 -0.015797 0 -9.5499e-05 0 -0.00072122 0 -0.71602
5.0859 0.027221 0.030212 0.0021345 0.016668 0.022718 0.0082997 0.019511 0.030004 0.037556 0.027825 0.034114 -6.1616 -0.0012864 0.0058702 0.0024287 -0.00033494 -0.018333 -0.011365 -0.0017407 -0.0023949 -0.0049491 0 -0.015246 0 -0.00014359 0 -0.00095611 0 -0.56464
5.0898 0.031221 0.026531 0.0029008 0.02394 0.017007 0.033125 0.014994 0.025816 0.023942 0.020825 0.019538 -6.3195 -0.0051784 0.00020121 -0.0003733 -0.0030839 -0.017208 -0.011987 -0.0025512 -0.00032572 -0.0043361 0 -0.014481 0 -0.00041373 0 -0.00079282 0 -0.42538
5.0938 0.0346 0.022566 0.010439 0.029813 0.018038 0.054592 0.019595 0.024274 0.016879 0.015916 0.012474 -6.4543 -0.0067158 -0.0051627 -0.0044686 -0.0055315 -0.015486 -0.01006 -0.0033699 0.0046476 -0.00048307 0 -0.01394 0 -0.00079233 0 -0.00015832 0 -0.38014
5.0977 0.035144 0.020822 0.020004 0.030731 0.02398 0.059696 0.031806 0.026043 0.019123 0.01535 0.015055 -6.5661 -0.0050841 -0.0076877 -0.0072492 -0.0054767 -0.014303 -0.0060943 -0.0033023 0.009666 0.0056327 0 -0.01392 0 -0.0011919 0 0.00052686 0 -0.44505
5.1016 0.032665 0.022762 0.026291 0.02778 0.030678 0.046298 0.043819 0.030081 0.026515 0.018007 0.022796 -6.6697 -0.0014498 -0.006592 -0.0066545 -0.002249 -0.014482 -0.00079458 -0.0021858 0.010473 0.010858 0 -0.014356 0 -0.0015448 0 0.00065353 0 -0.56341
5.1055 0.029244 0.027934 0.027738 0.025237 0.035496 0.024107 0.046391 0.033751 0.031542 0.020863 0.028878 -6.7829 0.0019889 -0.0027643 -0.0032425 0.0025432 -0.015652 0.0046228 -0.00093663 0.0052961 0.01189 0 -0.014879 0 -0.0017503 0 -3.3384e-05 0 -0.65248
5.1094 0.027783 0.034196 0.027674 0.026863 0.038827 0.0079951 0.036146 0.034368 0.029283 0.022064 0.029452 -6.9114 0.0036018 0.0017817 7.1552e-05 0.0062393 -0.016428 0.0082844 -0.00062089 -0.0029222 0.0078566 0 -0.015098 0 -0.0016901 0 -0.001167 0 -0.66604
5.1133 0.029972 0.038926 0.031007 0.032955 0.042069 0.0084176 0.019472 0.031526 0.021594 0.022836 0.026166 -7.0439 0.0032197 0.0047105 0.00063743 0.007136 -0.015692 0.0083425 -0.0013016 -0.0083333 0.0013039 0 -0.014848 0 -0.0013444 0 -0.0020452 0 -0.62594
5.1172 0.035239 0.040522 0.039486 0.040389 0.044872 0.02537 0.0091716 0.028329 0.016423 0.026437 0.024653 -7.1622 0.0017676 0.0044974 -0.0013801 0.0054922 -0.013974 0.0042458 -0.0019192 -0.0068319 -0.0034544 0 -0.014263 0 -0.00089303 0 -0.0022226 0 -0.60308
5.1211 0.041403 0.039332 0.050023 0.045411 0.045229 0.049381 0.015553 0.029908 0.022265 0.03492 0.030488 -7.2561 0.00028045 0.0014971 -0.0031225 0.0028432 -0.013575 -0.0024558 -0.0013206 0.00042834 -0.0034927 0 -0.013655 0 -0.00065035 0 -0.0018537 0 -0.66562
5.125 0.046354 0.037496 0.057693 0.046777 0.042552 0.068058 0.038457 0.039691 0.041312 0.046602 0.045324 -7.3326 -0.00068138 -0.0020078 -0.0019132 0.00052884 -0.016952 -0.0086627 0.00064746 0.0078636 0.00055141 0 -0.013324 0 -0.00082972 0 -0.0014707 0 -0.83211
5.1289 0.049354 0.037784 0.060346 0.046653 0.04003 0.073395 0.066465 0.056073 0.066368 0.056647 0.065295 -7.4091 -0.00090576 -0.0033117 0.001853 -0.0011178 -0.024372 -0.011449 0.0030566 0.010069 0.0050561 0 -0.013428 0 -0.0013337 0 -0.0014311 0 -1.0582
5.1328 0.051076 0.042049 0.060186 0.048574 0.042686 0.065422 0.084254 0.072335 0.084467 0.060552 0.082461 -7.4985 -0.00025702 -0.0014496 0.004797 -0.0023696 -0.03277 -0.0097553 0.0047836 0.0062389 0.0062884 0 -0.013942 0 -0.0017896 0 -0.001589 0 -1.2603
5.1367 0.052648 0.05009 0.060851 0.054187 0.052118 0.050913 0.082828 0.080408 0.085347 0.057703 0.088711 -7.5975 0.0011511 0.0018873 0.0037897 -0.0032135 -0.037166 -0.0048536 0.0053628 0.00053533 0.0032322 0 -0.014673 0 -0.0018403 0 -0.0015095 0 -1.3601
5.1406 0.054724 0.059556 0.063246 0.061483 0.063173 0.038928 0.065277 0.076066 0.068876 0.05197 0.080371 -7.6888 0.0025481 0.0037914 -0.00071197 -0.0030516 -0.034067 0.00065321 0.0050053 -0.0018483 -0.0018675 0 -0.015339 0 -0.0014477 0 -0.00099329 0 -1.324
5.1445 0.057264 0.066989 0.06476 0.066074 0.066953 0.036141 0.044206 0.061883 0.04569 0.048763 0.061033 -7.7547 0.0026529 0.0028572 -0.0046469 -0.0013012 -0.024467 0.0044367 0.0040142 0.00064741 -0.005521 0 -0.01569 0 -0.00092663 0 -0.00036166 0 -1.182
5.1484 0.059913 0.069569 0.062883 0.064626 0.058637 0.044023 0.033159 0.045851 0.030172 0.051003 0.040523 -7.7905 0.00067906 0.0006261 -0.0039865 0.0018023 -0.013941 0.0055443 0.0024544 0.0047388 -0.0057402 0 -0.015643 0 -0.00067017 0 -0.00019065 0 -1.0158
5.1523 0.062306 0.066654 0.059285 0.057768 0.04316 0.058559 0.038294 0.036666 0.030872 0.057272 0.029931 -7.8076 -0.0026143 0.00017249 0.001295 0.0050807 -0.009294 0.0044797 0.00046621 0.0055559 -0.0032413 0 -0.015335 0 -0.00081775 0 -0.0007445 0 -0.92065
5.1563 0.063956 0.060212 0.059476 0.050091 0.032702 0.072256 0.05559 0.038914 0.045546 0.063462 0.035317 -7.8233 -0.0050793 0.0029808 0.0068261 0.00712 -0.013914 0.0025374 -0.0013301 0.0013427 -0.0003338 0 -0.015035 0 -0.0011727 0 -0.0016697 0 -0.95705
5.1602 0.064063 0.053789 0.06752 0.047026 0.037014 0.077707 0.07445 0.051052 0.064202 0.066253 0.054081 -7.8467 -0.0048177 0.0071221 0.0076644 0.0071518 -0.025259 0.00099498 -0.0021086 -0.0046822 0.001255 0 -0.014944 0 -0.0014283 0 -0.0022673 0 -1.1155
5.1641 0.061792 0.050524 0.080725 0.050826 0.054584 0.071422 0.084451 0.066871 0.077045 0.065358 0.076528 -7.8719 -0.0019884 0.0086988 0.002898 0.0053734 -0.03647 0.00056208 -0.0017139 -0.0069877 0.0016117 0 -0.015049 0 -0.0014604 0 -0.002099 0 -1.3166
5.168 0.057064 0.051401 0.090093 0.058685 0.072715 0.056027 0.080817 0.078902 0.080495 0.062905 0.091616 -7.884 0.0010318 0.0053947 -0.0033403 0.0025837 -0.041033 0.001183 -0.0011264 -0.0025606 0.0019943 0 -0.015149 0 -0.0013914 0 -0.0013602 0 -1.4518
5.1719 0.051196 0.054815 0.087182 0.064514 0.077158 0.039257 0.066052 0.081624 0.076887 0.06093 0.092945 -7.8722 0.0016018 -0.0012083 -0.0055187 -0.00038257 -0.037018 0.0021817 -0.0016926 0.0063224 0.0031793 0 -0.015047 0 -0.0013827 0 -0.00068242 0 -1.4418
5.1758 0.046581 0.057726 0.071686 0.063208 0.063525 0.02979 0.047763 0.073245 0.069507 0.059479 0.081195 -7.8405 -0.00072953 -0.0068487 -0.0016756 -0.0029449 -0.027825 0.0027282 -0.0036202 0.013733 0.0045092 0 -0.014734 0 -0.0014045 0 -0.00057019 0 -1.2807
5.1797 0.045354 0.057607 0.052728 0.054343 0.040936 0.03218 0.034425 0.056051 0.058699 0.056929 0.062208 -7.805 -0.0036101 -0.0082684 0.0049009 -0.0047644 -0.019133 0.0024467 -0.0053006 0.01468 0.0045458 0 -0.014403 0 -0.001256 0 -0.0010063 0 -1.0366
5.1836 0.047895 0.053917 0.042184 0.042666 0.024891 0.044143 0.031183 0.035704 0.043072 0.051957 0.043087 -7.7825 -0.0039143 -0.0058885 0.0087644 -0.0057131 -0.014727 0.001751 -0.0044976 0.0088038 0.0026348 0 -0.01427 0 -0.00083238 0 -0.0015576 0 -0.81188
5.1875 0.052375 0.048242 0.045524 0.035019 0.025406 0.058073 0.037529 0.019589 0.024217 0.045204 0.029402 -7.777 -0.00070836 -0.0029825 0.0071404 -0.0059545 -0.014491 0.0015357 -0.0006012 0.00032598 -0.00019198 0 -0.014391 0 -0.00034458 0 -0.0018183 0 -0.68821
5.1914 0.055794 0.043198 0.057904 0.035895 0.040018 0.065801 0.047941 0.0142 0.0093588 0.039176 0.024548 -7.7767 0.0036171 -0.0022876 0.0019444 -0.0059329 -0.015765 0.0023456 0.0041979 -0.0053419 -0.0019131 0 -0.014628 0 -0.00021488 0 -0.0017299 0 -0.69235
5.1953 0.05585 0.040938 0.06858 0.044632 0.056714 0.063372 0.055341 0.022152 0.0080188 0.036648 0.029946 -7.7621 0.0052678 -0.0034667 -0.0026614 -0.0060633 -0.016381 0.0037056 0.0062602 -0.0053605 -0.0012477 0 -0.014798 0 -0.00069199 0 -0.0014983 0 -0.79604
5.1992 0.052337 0.042142 0.069494 0.055958 0.063499 0.052836 0.055532 0.040316 0.024605 0.038933 0.044468 -7.7205 0.0024259 -0.0038793 -0.0044399 -0.0062932 -0.016498 0.004307 0.0035139 -0.00077283 0.0011253 0 -0.014842 0 -0.0015452 0 -0.0012674 0 -0.9416
5.2031 0.04714 0.045863 0.060738 0.063266 0.056626 0.040334 0.049769 0.060581 0.053227 0.045215 0.063354 -7.6538 -0.0029539 -0.0017217 -0.0047321 -0.0060154 -0.017786 0.0030387 -0.0024844 0.005074 0.0029769 0 -0.014841 0 -0.0021656 0 -0.00094732 0 -1.0708
5.207 0.042922 0.050076 0.049026 0.062343 0.041721 0.032241 0.043523 0.073476 0.079773 0.053028 0.078586 -7.5752 -0.0066336 0.0017931 -0.0061368 -0.0045839 -0.021102 2.004e-05 -0.0074461 0.009145 0.0022736 0 -0.014892 0 -0.0020338 0 -0.0003915 0 -1.1419
5.2109 0.041461 0.052562 0.041578 0.053403 0.028408 0.031919 0.04214 0.072955 0.090365 0.059275 0.082085 -7.4971 -0.0056376 0.0035135 -0.0089367 -0.0020605 -0.025084 -0.003323 -0.0076303 0.010214 -0.0011781 0 -0.014968 0 -0.0011527 0 0.00028893 0 -1.1345
5.2148 0.042714 0.051859 0.041118 0.040607 0.02358 0.038598 0.046645 0.059626 0.080023 0.061262 0.070464 -7.4223 -0.00078566 0.0016021 -0.01027 0.00054112 -0.027069 -0.0052793 -0.0027606 0.0086097 -0.0055274 0 -0.014939 0 -5.3332e-05 0 0.00066451 0 -1.051
5.2188 0.045055 0.04798 0.045509 0.029786 0.028093 0.048248 0.052998 0.040437 0.055309 0.057652 0.047942 -7.3438 0.0039394 -0.002381 -0.0071169 0.0018802 -0.025415 -0.0051056 0.0038784 0.0052201 -0.0082564 0 -0.014725 0 0.00063513 0 0.00032028 0 -0.91782
5.2227 0.046359 0.042564 0.050866 0.025682 0.037841 0.055556 0.055424 0.024923 0.029578 0.04921 0.024754 -7.2528 0.00459 -0.0047603 -3.8739e-05 0.0013331 -0.021034 -0.0034269 0.0081281 0.00099008 -0.0080154 0 -0.014422 0 0.00067051 0 -0.00070394 0 -0.78169
5.2266 0.045202 0.038143 0.054451 0.029874 0.047038 0.056179 0.05108 0.020182 0.01484 0.038854 0.011578 -7.1473 0.00031661 -0.0031924 0.0064048 -0.00046894 -0.016682 -0.0015101 0.0080329 -0.0028943 -0.0054898 0 -0.014259 0 0.00031755 0 -0.0018136 0 -0.69319
5.2305 0.041509 0.036684 0.055187 0.040031 0.051144 0.048761 0.042215 0.02733 0.01578 0.030535 0.013536 -7.0328 -0.0060913 0.0011054 0.0074301 -0.0021388 -0.014718 -0.00019081 0.0048143 -0.0049473 -0.0027023 0 -0.014408 0 3.4823e-05 0 -0.0022611 0 -0.68206
5.2344 0.036432 0.038206 0.052696 0.050792 0.048446 0.035984 0.034152 0.041208 0.028822 0.027238 0.027616 -6.9161 -0.010368 0.0045185 0.0025401 -0.0026695 -0.015352 0.00052136 0.0013259 -0.0040736 -0.0013846 0 -0.014831 0 5.0637e-05 0 -0.0017375 0 -0.73794
5.2383 0.031657 0.040526 0.046976 0.056146 0.040448 0.023773 0.031003 0.053245 0.045301 0.029299 0.044878 -6.799 -0.0097563 0.0044152 -0.0036807 -0.0022158 -0.016868 0.00091926 -0.00027686 -0.00057579 -0.0017079 0 -0.015308 0 0.00021669 0 -0.00063965 0 -0.81222
5.2422 0.028548 0.040553 0.039176 0.052475 0.031152 0.018414 0.032765 0.05592 0.056021 0.034313 0.055634 -6.6777 -0.0046527 0.0014519 -0.0055013 -0.0018537 -0.01743 0.0008973 0.00035551 0.003632 -0.0022982 0 -0.015613 0 0.00023212 0 0.00023608 0 -0.84385
5.2461 0.027564 0.036425 0.031977 0.04076 0.025109 0.022782 0.035985 0.046633 0.055151 0.038776 0.054398 -6.5486 0.0019339 -0.0013121 -0.0011547 -0.0025738 -0.016688 -4.27e-05 0.0023373 0.0061457 -0.0014382 0 -0.015672 0 -2.109e-05 0 0.00032133 0 -0.79493
5.25 0.028156 0.028981 0.028228 0.026425 0.024787 0.034057 0.036962 0.029182 0.0426 0.040175 0.042152 -6.4133 0.0063669 -0.0014292 0.005639 -0.0044211 -0.015784 -0.0020351 0.00466 0.0057642 0.0015113 0 -0.01556 0 -0.00036135 0 -0.0003017 0 -0.6739
5.2539 0.029115 0.021411 0.028636 0.016482 0.028874 0.044816 0.034474 0.012025 0.024287 0.037972 0.025315 -6.2774 0.0064383 0.00081587 0.009125 -0.0064846 -0.015928 -0.0042222 0.0066292 0.0032983 0.0055292 0 -0.015374 0 -0.00049298 0 -0.0010222 0 -0.53089
5.2578 0.029142 0.017216 0.030826 0.015434 0.033024 0.047265 0.029876 0.0038957 0.0095957 0.033002 0.012256 -6.144 0.0024461 0.0030864 0.0066563 -0.0076338 -0.017021 -0.0051224 0.007605 0.00075406 0.0085711 0 -0.015144 0 -0.00028382 0 -0.0012341 0 -0.42713
5.2617 0.027373 0.017869 0.031026 0.022517 0.032811 0.038096 0.025059 0.0087886 0.0062847 0.026281 0.0088852 -6.0094 -0.0030861 0.0034965 0.00076872 -0.0072886 -0.017635 -0.0038648 0.0069379 -0.00036313 0.0089116 0 -0.014865 0 0.0001298 0 -0.00081714 0 -0.39659
5.2656 0.023686 0.02183 0.027044 0.03216 0.026701 0.02078 0.020561 0.023084 0.015284 0.01855 0.015289 -5.8643 -0.006861 0.0022801 -0.003505 -0.0056215 -0.016309 -0.0011774 0.004567 -7.7737e-05 0.0062294 0 -0.014586 0 0.00047286 0 -0.00018368 0 -0.42312
5.2695 0.018749 0.025551 0.019889 0.037438 0.016787 0.0037396 0.015557 0.036916 0.029114 0.01081 0.02532 -5.7029 -0.0067488 0.0010894 -0.00328 -0.0032222 -0.012909 0.00091457 0.0016018 0.0005413 0.0017455 0 -0.014413 0 0.00053491 0 0.00010204 0 -0.44841
5.2734 0.013806 0.025705 0.0127 0.034192 0.0069505 -0.0045355 0.0094052 0.039643 0.036014 0.0048264 0.030013 -5.5288 -0.0031229 0.00094334 -2.8562e-05 -0.00071184 -0.0088346 0.00059428 -0.00014362 0.00072362 -0.0025532 0 -0.014395 0 0.00026406 0 -0.00021843 0 -0.40827
5.2773 0.010198 0.021149 0.0082655 0.023148 0.00033078 -0.0004472 0.0029589 0.026535 0.027792 0.0025275 0.023421 -5.3544 0.0014086 0.0011352 0.0023886 0.0013373 -0.0059408 -0.0022627 0.00034661 0.00074187 -0.0049869 0 -0.014419 0 -0.00026911 0 -0.00093057 0 -0.27707
5.2813 0.0087292 0.013445 0.007459 0.0089442 -0.0018583 0.012547 -0.0016925 0.0024704 0.0060637 0.0044904 0.0072717 -5.1922 0.0039141 0.00018968 0.0015533 0.0023056 -0.0051906 -0.0058972 0.0021161 0.001318 -0.0048786 0 -0.014279 0 -0.00092383 0 -0.0015595 0 -0.09217
5.2852 0.0091335 0.0058309 0.0095336 -0.0028428 0.00014675 0.025755 -0.0027401 -0.020182 -0.01789 0.0089935 -0.0092094 -5.046 0.0033572 -0.0023182 -0.0016014 0.0016406 -0.0061477 -0.0079417 0.0027881 0.0024349 -0.0026149 0 -0.013912 0 -0.0014863 0 -0.0017434 0 0.060616
5.2891 0.010051 0.0013832 0.013139 -0.0084602 0.0053975 0.030065 -7.7022e-06 -0.028688 -0.03 0.01286 -0.014979 -4.9086 0.0012556 -0.0051419 -0.0042867 -0.00070431 -0.0076024 -0.007105 0.00065769 0.0029856 0.00072588 0 -0.013562 0 -0.0016812 0 -0.0014619 0 0.096758
5.293 0.0097133 0.0014281 0.016606 -0.0070671 0.012103 0.021214 0.0049233 -0.017829 -0.022451 0.013662 -0.0048854 -4.7676 5.9976e-05 -0.0066073 -0.0047745 -0.0038847 -0.0086306 -0.003938 -0.0035424 0.0018181 0.0038406 0 -0.013663 0 -0.0013028 0 -0.00098162 0 -0.010721
5.2969 0.007081 0.0049353 0.017636 -0.00023612 0.017228 0.0026417 0.0096699 0.0065274 0.0012012 0.011413 0.016097 -4.6139 0.00062252 -0.0063215 -0.0036592 -0.0063567 -0.0091365 -0.00020971 -0.0070056 -0.00083056 0.0056099 0 -0.014467 0 -0.00042461 0 -0.00061701 0 -0.20566
5.3008 0.0027227 0.0091171 0.013887 0.009066 0.01738 -0.015868 0.01218 0.030602 0.02799 0.0081627 0.035479 -4.4464 0.0012058 -0.0054528 -0.0025146 -0.0067374 -0.0095135 0.0024376 -0.007208 -0.0031106 0.0054729 0 -0.015727 0 0.00052076 0 -0.00052035 0 -0.37476
5.3047 -0.001276 0.010948 0.0050386 0.01728 0.011257 -0.023472 0.0114 0.040684 0.04298 0.00587 0.041115 -4.2702 -0.00076614 -0.0052792 -0.001839 -0.0047807 -0.009886 0.0034437 -0.004138 -0.0030392 0.0037185 0 -0.016777 0 0.00096097 0 -0.00063753 0 -0.41276
5.3086 -0.0024807 0.0088943 -0.0053744 0.021027 0.001695 -0.014748 0.0075005 0.03098 0.03746 0.0045851 0.028881 -4.0923 -0.005701 -0.0056301 -0.000704 -0.0016771 -0.0097264 0.0033043 -0.00029421 -0.00039939 0.0014481 0 -0.017011 0 0.00060356 0 -0.00081015 0 -0.28672
5.3125 0.00032367 0.0039375 -0.010986 0.018334 -0.0052486 0.0065079 0.001909 0.0066732 0.013427 0.0027187 0.0050059 -3.9175 -0.010609 -0.0049999 0.0016466 0.00066712 -0.0082583 0.0028386 0.0015653 0.0028377 1.8808e-07 0 -0.016376 0 -0.00028903 0 -0.0009063 0 -0.057927
5.3164 0.0062139 -0.00082613 -0.0069095 0.010068 -0.0043958 0.028946 -0.0029747 -0.019264 -0.017456 -0.00083593 -0.018072 -3.7472 -0.011297 -0.0023191 0.0043249 0.00092205 -0.005326 0.0024872 0.00078265 0.0041524 5.1815e-05 0 -0.015428 0 -0.0010584 0 -0.0008838 0 0.15266
5.3203 0.012515 -0.0019615 0.005782 0.00036728 0.0042776 0.040217 -0.0046692 -0.033203 -0.039478 -0.0048301 -0.029002 -3.5801 -0.0063337 0.0014914 0.0053933 -0.00074292 -0.0019611 0.0021637 -0.00093403 0.0027244 0.0010614 0 -0.014873 0 -0.001167 0 -0.00077626 0 0.23296
5.3242 0.016275 0.002113 0.019641 -0.0050139 0.01503 0.034455 -0.0019465 -0.027787 -0.040425 -0.0059951 -0.023177 -3.4136 0.000962 0.0039602 0.0040381 -0.0028094 -5.1199e-05 0.0016304 -0.0014593 0.00011342 0.0016464 0 -0.014964 0 -0.00064728 0 -0.00065254 0 0.13967
5.3281 0.0159 0.0099239 0.025733 -0.0020808 0.020408 0.015805 0.0042711 -0.0052202 -0.017819 -0.001525 -0.0040023 -3.2449 0.0048024 0.0032722 0.00185 -0.0035484 -0.0011895 0.00098097 -0.00038058 -0.0013697 0.00075364 0 -0.015302 0 -7.3723e-05 0 -0.00059021 0 -0.083883
5.332 0.011988 0.01762 0.020302 0.0083834 0.016861 -0.0043999 0.011339 0.024157 0.019099 0.0083652 0.019739 -3.0722 0.0018548 0.00013458 0.0015008 -0.002319 -0.0054548 0.00079732 0.00079867 -0.0010592 -0.00133 0 -0.015244 0 -5.7759e-05 0 -0.00065786 0 -0.33617
5.3359 0.0069447 0.021186 0.0077042 0.020555 0.0073207 -0.014818 0.016536 0.046853 0.05317 0.019995 0.0381 -2.8956 -0.0055741 -0.0026126 0.0039245 -6.0808e-05 -0.011039 0.0018162 0.00046572 -0.00069221 -0.0031204 0 -0.014543 0 -0.00070295 0 -0.00088141 0 -0.51022
5.3398 0.0036903 0.018802 -0.0029312 0.02679 -0.0012893 -0.01078 0.018678 0.052397 0.067724 0.028273 0.043772 -2.7169 -0.011221 -0.002425 0.0069659 0.0014047 -0.015129 0.0042825 -0.0012368 -0.002642 -0.0032685 0 -0.013644 0 -0.00151 0 -0.0011992 0 -0.54094
5.3438 0.0041395 0.011855 -0.0045432 0.022504 -0.003312 0.0037349 0.018361 0.038195 0.055504 0.02963 0.034628 -2.5381 -0.010187 0.00067016 0.0072003 0.00077364 -0.015564 0.0074283 -0.0024325 -0.0072546 -0.0019289 0 -0.01332 0 -0.0018203 0 -0.0014521 0 -0.42776
5.3477 0.0081643 0.0040468 0.0031033 0.0094203 0.001957 0.019463 0.016735 0.011018 0.022942 0.02375 0.014679 -2.3597 -0.0031965 0.0040356 0.0033794 -0.0016732 -0.012179 0.009553 -0.0013791 -0.011956 -0.00078735 0 -0.013964 0 -0.0013959 0 -0.0014512 0 -0.22894
5.3516 0.013504 -0.00072626 0.014183 -0.0051844 0.010645 0.027688 0.014131 -0.015833 -0.013105 0.013273 -0.0071147 -2.1809 0.0040748 0.0046492 -0.00194 -0.0041687 -0.0068803 0.0088818 0.001746 -0.013223 -0.0015008 0 -0.015172 0 -0.00061017 0 -0.0011038 0 -0.034271
5.3555 0.016764 -0.00042634 0.021666 -0.012908 0.017569 0.024692 0.0099842 -0.028906 -0.034554 0.0022042 -0.020445 -2.0008 0.0060314 0.0015969 -0.0044538 -0.0047123 -0.002382 0.0047978 0.0049427 -0.0097561 -0.0038841 0 -0.016026 0 -8.6592e-05 0 -0.00050756 0 0.07345
5.3594 0.015201 0.0041942 0.021865 -0.0094435 0.019293 0.012749 0.0041568 -0.021735 -0.031849 -0.0057143 -0.018643 -1.8193 0.0019712 -0.0032777 -0.002089 -0.0025878 -0.00051081 -0.0014166 0.0062231 -0.0038767 -0.0056556 0 -0.015855 0 -0.00012799 0 8.0738e-05 0 0.055314
5.3633 0.0084681 0.010086 0.015545 0.0028087 0.015081 -0.0018842 -0.0017984 0.0011306 -0.0086193 -0.0080907 -0.0025004 -1.6377 -0.0036461 -0.0069268 0.0029268 0.0010058 -0.001301 -0.0070603 0.0053148 0.00028188 -0.0042875 0 -0.014826 0 -0.00046411 0 0.00040434 0 -0.063934
5.3672 -0.00074905 0.013445 0.006099 0.016363 0.0063279 -0.012221 -0.005022 0.026052 0.021044 -0.0045622 0.019633 -1.4565 -0.0055511 -0.0073398 0.0060313 0.0037328 -0.003442 -0.0096113 0.0036016 0.00027342 0.00050693 0 -0.013825 0 -0.00053926 0 0.00038565 0 -0.20616
5.3711 -0.007913 0.011612 -0.002626 0.023306 -0.0040555 -0.013566 -0.003433 0.037786 0.040582 0.0028508 0.036065 -1.2757 -0.0024867 -0.0046332 0.0045582 0.0037597 -0.0055525 -0.0083786 0.0025427 -0.0026245 0.0059705 0 -0.013732 0 -6.2077e-05 0 0.0001776 0 -0.28008
5.375 -0.0092393 0.0045376 -0.0073086 0.019941 -0.012022 -0.0055196 0.0022024 0.028542 0.03958 0.010173 0.038065 -1.095 0.0019187 -0.00043623 0.00019143 0.0010085 -0.0071374 -0.0049287 0.0023191 -0.0046873 0.0082139 0 -0.014692 0 0.00069216 0 3.2022e-05 0 -0.23257
5.3789 -0.0042122 -0.0049121 -0.0056768 0.0086004 -0.013627 0.0075756 0.008189 0.0030512 0.018731 0.013146 0.024575 -0.91481 0.002814 0.0034948 -0.0027323 -0.0029347 -0.0084799 -0.0018777 0.0020649 -0.0031555 0.0054349 0 -0.016009 0 0.0011002 0 8.3119e-05 0 -0.080805
5.3828 0.0037652 -0.012189 0.0022362 -0.0042301 -0.0075663 0.018329 0.01017 -0.023901 -0.010832 0.0096622 0.0026263 -0.73593 -0.0012825 0.0061492 -0.001431 -0.0061356 -0.0097542 -0.00096737 0.0012515 0.0013278 -0.00033262 0 -0.016728 0 0.00073077 0 0.00022844 0 0.096925
5.3867 0.0092877 -0.013496 0.012726 -0.012033 0.002697 0.019971 0.006069 -0.036406 -0.033304 0.0013643 -0.016661 -0.5575 -0.0072177 0.0071976 0.0026846 -0.0077352 -0.010368 -0.001962 0.00055507 0.0054131 -0.004621 0 -0.016402 0 -0.00026911 0 0.00021765 0 0.20867
5.3906 0.0083465 -0.008175 0.019141 -0.011992 0.0098615 0.010369 -0.0025813 -0.02744 -0.036577 -0.0070782 -0.024176 -0.37646 -0.010205 0.006551 0.0054809 -0.008309 -0.0092821 -0.0032028 0.0011567 0.0061377 -0.0040478 0 -0.0154 0 -0.0012692 0 -0.00011791 0 0.20597
5.3945 0.00093603 0.00049786 0.015707 -0.0062135 0.0073546 -0.0062196 -0.011861 -0.0035398 -0.019339 -0.010959 -0.017741 -0.19039 -0.0080772 0.0042556 0.0042114 -0.0089486 -0.0060458 -0.0032167 0.0032093 0.0035449 0.0010032 0 -0.014531 0 -0.001639 0 -0.00069188 0 0.11452
5.3984 -0.0089732 0.0069119 0.0021765 -1.4658e-05 -0.0054624 -0.02132 -0.018139 0.019042 0.0071444 -0.0088288 -0.0033302 -0.0017256 -0.0028959 0.00080043 0.00023776 -0.0099956 -0.0015418 -0.0019076 0.0052177 0.00051641 0.0068239 0 -0.014358 0 -0.0012164 0 -0.0012034 0 0.018778
5.4023 -0.016113 0.006359 -0.014832 0.001439 -0.021932 -0.027363 -0.020106 0.024495 0.024693 -0.0036328 0.0081627 0.18128 0.001254 -0.0026843 -0.002282 -0.010639 0.0023822 -0.00034735 0.0052026 0.00010505 0.009514 0 -0.014773 0 -0.00040339 0 -0.0013678 0 0.0098703
5.4063 -0.01739 -0.0020898 -0.025884 -0.0039515 -0.032393 -0.022435 -0.018877 0.0075382 0.01922 -0.00069641 0.0072127 0.34981 0.0019025 -0.0047813 -0.00045592 -0.0097569 0.0041748 0.00044974 0.0026335 0.0028522 0.008049 0 -0.015177 0 0.00015467 0 -0.0011463 0 0.12859
5.4102 -0.01378 -0.014975 -0.025546 -0.014327 -0.031152 -0.011399 -0.016537 -0.023024 -0.0093147 -0.0039479 -0.0082363 0.50251 -9.4243e-05 -0.0045473 0.0044632 -0.0071705 0.0036686 0.00047361 -0.00080537 0.0064199 0.0046943 0 -0.015038 0 3.2979e-05 0 -0.00077961 0 0.33748
5.4141 -0.0094664 -0.026529 -0.016528 -0.025263 -0.02059 -0.0026695 -0.01457 -0.049643 -0.045177 -0.013091 -0.030603 0.64888 -0.001971 -0.0021001 0.0081458 -0.0040597 0.0020502 0.00048927 -0.0025185 0.0076874 0.0026232 0 -0.014338 0 -0.00070331 0 -0.00059837 0 0.53906
5.418 -0.0090012 -0.032064 -0.0076001 -0.032408 -0.0091687 -0.0029732 -0.013356 -0.05695 -0.065923 -0.023735 -0.046531 0.80341 -0.0018451 0.00142 0.0071656 -0.0020493 0.00078142 0.00099457 -0.0012677 0.0053504 0.0030522 0 -0.013557 0 -0.0015848 0 -0.00076631 0 0.63104
5.4219 -0.01446 -0.03052 -0.0069491 -0.033773 -0.0051531 -0.013535 -0.012808 -0.04139 -0.057221 -0.030357 -0.045258 0.97459 -0.00019573 0.0044612 0.0021251 -0.0017653 0.00048196 0.0015523 0.0016839 0.00084583 0.0044577 0 -0.013253 0 -0.0020803 0 -0.0011642 0 0.56901
5.4258 -0.024358 -0.024731 -0.016396 -0.030502 -0.011231 -0.029721 -0.013305 -0.013496 -0.023414 -0.030043 -0.026448 1.1582 0.001021 0.0058177 -0.0029485 -0.0022196 0.00076554 0.0012442 0.0036362 -0.00294 0.0043733 0 -0.013625 0 -0.0019471 0 -0.001494 0 0.40048
5.4297 -0.034725 -0.019541 -0.030855 -0.025906 -0.023872 -0.043779 -0.016017 0.0085614 0.01409 -0.024554 -0.0018362 1.3414 0.00037773 0.0051078 -0.0042516 -0.0016711 0.0010789 -0.00023122 0.002782 -0.0038719 0.0019057 0 -0.014409 0 -0.0013655 0 -0.0015049 0 0.24709
5.4336 -0.041413 -0.019093 -0.042754 -0.023527 -0.036898 -0.048843 -0.022249 0.010053 0.030187 -0.01941 0.011368 1.5139 -0.0018795 0.0028065 -0.0014368 0.00076132 0.0016226 -0.0020227 -0.00026035 -0.0018768 -0.0013867 0 -0.015131 0 -0.00078599 0 -0.0011627 0 0.23875
5.4375 -0.04223 -0.024767 -0.047307 -0.025329 -0.045539 -0.042349 -0.032195 -0.011506 0.012329 -0.020537 0.0016012 1.6747 -0.0043386 -9.6348e-05 0.0024579 0.0041944 0.0033612 -0.0028082 -0.0030029 0.001411 -0.0029261 0 -0.015473 0 -0.00059892 0 -0.00065108 0 0.43358
5.4414 -0.037893 -0.034612 -0.044656 -0.03091 -0.04798 -0.027684 -0.043945 -0.045077 -0.031371 -0.030398 -0.028858 1.8296 -0.0057476 -0.0026096 0.0040553 0.0066379 0.0070258 -0.0020779 -0.0031601 0.0040452 -0.0013902 0 -0.015439 0 -0.00085234 0 -0.00023704 0 0.77169
5.4453 -0.031558 -0.044342 -0.038346 -0.037957 -0.044569 -0.013268 -0.053626 -0.072816 -0.077369 -0.045916 -0.064521 1.9808 -0.0058568 -0.0041661 0.0026274 0.0066535 0.012024 -0.00071463 -0.00044257 0.0049923 0.0022502 0 -0.015258 0 -0.0012193 0 -0.00011097 0 1.0973
5.4492 -0.027297 -0.049428 -0.03248 -0.04356 -0.036908 -0.0088221 -0.057062 -0.080431 -0.10122 -0.059589 -0.086056 2.1221 -0.0052832 -0.0047279 0.00028696 0.004544 0.01635 -0.00020532 0.0033227 0.0044344 0.0056921 0 -0.015137 0 -0.0012536 0 -0.00029972 0 1.2438
5.4531 -0.028182 -0.047476 -0.029956 -0.045707 -0.028086 -0.019844 -0.052328 -0.064988 -0.091615 -0.063539 -0.082147 2.2451 -0.0048644 -0.0045298 -0.00051944 0.0020343 0.01777 -0.001177 0.0056578 0.0032407 0.0071825 0 -0.015118 0 -0.00075634 0 -0.00067536 0 1.134
5.457 -0.034744 -0.039807 -0.03207 -0.044245 -0.022831 -0.043199 -0.041627 -0.035983 -0.055642 -0.054363 -0.056074 2.3501 -0.0051342 -0.0037185 0.00042721 0.00077832 0.015415 -0.0026698 0.005204 0.002197 0.0066288 0 -0.015105 0 3.2684e-05 0 -0.0010303 0 0.83335
5.4609 -0.044527 -0.031202 -0.038397 -0.040945 -0.025734 -0.067327 -0.03081 -0.0096299 -0.013365 -0.035867 -0.023142 2.4506 -0.0060995 -0.0022749 0.0010202 0.0010531 0.010565 -0.0028997 0.002491 0.0015334 0.0052183 0 -0.015003 0 0.00059395 0 -0.0011783 0 0.51727
5.4648 -0.053125 -0.027524 -0.046508 -0.038624 -0.03779 -0.078349 -0.026245 -3.8768e-05 0.013573 -0.017645 -0.0013763 2.5631 -0.0072008 -0.00034398 -0.00081925 0.0017626 0.0059539 -0.00084575 -0.00067351 0.00096657 0.0042506 0 -0.01482 0 0.00053321 0 -0.0010447 0 0.37132
5.4688 -0.056428 -0.03227 -0.052474 -0.039717 -0.054188 -0.069071 -0.030778 -0.012097 0.012557 -0.0099754 -0.0017532 2.6921 -0.0075052 0.0014035 -0.0047529 0.0016287 0.0041208 0.0028023 -0.0025839 0.00014592 0.0043561 0 -0.014661 0 -9.2932e-05 0 -0.00070756 0 0.48404
5.4727 -0.052995 -0.044121 -0.052967 -0.044919 -0.066198 -0.044776 -0.041732 -0.039471 -0.015024 -0.017962 -0.023455 2.8241 -0.0062987 0.0019434 -0.0080055 0.00039855 0.0059705 0.0062014 -0.0027861 -0.00084264 0.0055433 0 -0.014619 0 -0.00081487 0 -0.00035417 0 0.7994
5.4766 -0.045168 -0.057323 -0.047938 -0.052576 -0.066701 -0.02102 -0.052754 -0.068296 -0.055585 -0.038588 -0.055667 2.9396 -0.0038624 0.0007123 -0.0077922 -0.0010185 0.010483 0.0078736 -0.002276 -0.0013459 0.0075651 0 -0.014694 0 -0.0011334 0 -0.00016434 0 1.1557
5.4805 -0.038048 -0.064979 -0.041401 -0.059282 -0.055384 -0.01403 -0.0584 -0.084445 -0.090253 -0.062496 -0.083665 3.0305 -0.0016759 -0.0015995 -0.0039043 -0.0014943 0.015612 0.0077752 -0.002663 -0.00061909 0.0099519 0 -0.014785 0 -0.00092354 0 -0.00018923 0 1.3822
5.4844 -0.036682 -0.06329 -0.038939 -0.061535 -0.039341 -0.02998 -0.057975 -0.080774 -0.10375 -0.079234 -0.095617 3.1078 -0.00147 -0.003203 0.00099308 -0.00073837 0.019581 0.0069858 -0.0048548 0.0013583 0.01175 0 -0.014767 0 -0.00050299 0 -0.00031823 0 1.3925
5.4883 -0.042989 -0.053942 -0.043493 -0.057732 -0.028405 -0.060616 -0.055435 -0.060796 -0.091576 -0.082563 -0.087342 3.1895 -0.0036301 -0.0025117 0.0036503 0.00049749 0.021659 0.006426 -0.0081881 0.0034501 0.011595 0 -0.014576 0 -0.0003093 0 -0.00036641 0 1.2202
5.4922 -0.054315 -0.043033 -0.052888 -0.049367 -0.028754 -0.088315 -0.055389 -0.036779 -0.062107 -0.072824 -0.063694 3.2805 -0.0064301 0.00038237 0.0030012 0.0011311 0.022036 0.0058982 -0.010728 0.0039245 0.0084941 0 -0.014266 0 -0.00048678 0 -0.00021661 0 0.98562
5.4961 -0.064658 -0.037256 -0.06132 -0.040544 -0.039507 -0.096969 -0.058617 -0.022959 -0.032113 -0.055661 -0.036245 3.3647 -0.0071791 0.003479 0.00088168 0.00060642 0.021144 0.0043809 -0.010675 0.0018123 0.0028187 0 -0.013989 0 -0.0007716 0 9.7744e-05 0 0.81998
5.5 -0.068016 -0.039876 -0.063557 -0.03582 -0.054231 -0.081405 -0.061122 -0.027294 -0.017515 -0.038707 -0.017934 3.4189 -0.0046053 0.0043683 0.00010026 -0.0008659 0.019146 0.0012622 -0.0078529 -0.0020164 -0.0034624 0 -0.013916 0 -0.0007813 0 0.00042934 0 0.79621
5.5039 -0.061941 -0.04897 -0.058365 -0.037503 -0.065445 -0.049706 -0.057758 -0.04649 -0.024432 -0.028374 -0.016717 3.4356 -0.00032408 0.0023266 0.0017115 -0.002706 0.016026 -0.0027052 -0.0040115 -0.0051686 -0.00778 0 -0.014141 0 -0.00042714 0 0.0006281 0 0.89944
5.5078 -0.049124 -0.058775 -0.048615 -0.0441 -0.068526 -0.018015 -0.047361 -0.067632 -0.045992 -0.027868 -0.031371 3.4341 0.0022596 -0.00087997 0.0040557 -0.0044024 0.012134 -0.0056948 -0.0014936 -0.0054596 -0.0085599 0 -0.014618 0 -4.3642e-05 0 0.00062719 0 1.0461
5.5117 -0.035924 -0.063036 -0.038712 -0.051096 -0.06296 -0.001796 -0.034791 -0.075964 -0.067065 -0.036357 -0.052189 3.446 0.00091835 -0.0023728 0.0044479 -0.0055353 0.0085765 -0.0061501 -0.0013081 -0.002727 -0.006183 0 -0.015168 0 -9.5304e-05 0 0.0004488 0 1.1349
5.5156 -0.028628 -0.058308 -0.03198 -0.053736 -0.05144 -0.008449 -0.027812 -0.06431 -0.073938 -0.04909 -0.066638 3.4882 -0.0032522 -0.00062605 0.0019054 -0.005595 0.0069034 -0.0040252 -0.0023296 0.0009109 -0.0025676 0 -0.015565 0 -0.00072701 0 0.00016162 0 1.1006
5.5195 -0.029687 -0.045565 -0.02983 -0.050042 -0.038349 -0.034184 -0.031129 -0.038082 -0.062655 -0.058831 -0.066785 3.5475 -0.0067049 0.0031871 -0.0016948 -0.0041452 0.0081542 -0.00084823 -0.0024691 0.0027589 0.00023364 0 -0.015669 0 -0.0015824 0 -0.00014791 0 0.94656
5.5234 -0.036257 -0.029576 -0.032133 -0.041949 -0.028378 -0.065695 -0.042419 -0.012274 -0.040735 -0.058917 -0.053774 3.5914 -0.0067224 0.0062457 -0.0031995 -0.0014436 0.011909 0.0014396 -0.00080184 0.0018397 0.0012842 0 -0.01551 0 -0.0020706 0 -0.00037961 0 0.7399
5.5273 -0.042022 -0.01653 -0.037232 -0.033726 -0.024918 -0.085823 -0.053541 -0.001986 -0.021531 -0.04703 -0.036429 3.5957 -0.0040368 0.0066023 -0.001104 0.0011413 0.016148 0.0018868 0.0014154 -0.00025843 0.00099358 0 -0.015271 0 -0.0018462 0 -0.00044532 0 0.57237
5.5313 -0.041164 -0.01103 -0.041412 -0.028829 -0.028217 -0.081518 -0.055909 -0.01248 -0.015292 -0.027309 -0.024981 3.5642 -0.0021387 0.0048392 0.0028999 0.001711 0.0182 0.0010403 0.0019632 -0.00082266 0.00038822 0 -0.015159 0 -0.0010767 0 -0.00034095 0 0.50612
5.5352 -0.031996 -0.013789 -0.039476 -0.027521 -0.034479 -0.051144 -0.045874 -0.035336 -0.022749 -0.0086547 -0.024183 3.5236 -0.0037684 0.0033161 0.0052773 -0.00066121 0.01624 0.00023315 2.1781e-05 0.0014635 0.00019498 0 -0.01524 0 -0.00027341 0 -0.00020264 0 0.53377
5.5391 -0.017955 -0.021206 -0.027687 -0.027022 -0.037337 -0.007059 -0.026417 -0.053425 -0.035001 0.00050749 -0.03033 3.5001 -0.0079467 0.0037691 0.0037718 -0.0047184 0.010348 0.00034964 -0.0027324 0.0051655 0.00045222 0 -0.015386 0 0.00013789 0 -0.00024815 0 0.57841
5.543 -0.0054273 -0.027249 -0.0075903 -0.023955 -0.031601 0.029409 -0.0047038 -0.051678 -0.039426 -0.0022342 -0.033992 3.5005 -0.010583 0.0056215 -0.00052635 -0.0074545 0.0024222 0.0011349 -0.003621 0.0071577 0.00076156 0 -0.015361 0 0.00011712 0 -0.00059496 0 0.53866
5.5469 0.00014329 -0.026872 0.012877 -0.017119 -0.016976 0.039326 0.011972 -0.026822 -0.02786 -0.011569 -0.02657 3.5114 -0.0083035 0.0066848 -0.0041016 -0.0062866 -0.004913 0.0015634 -0.0017642 0.0052058 0.00077994 0 -0.015025 0 -5.6966e-05 0 -0.0010974 0 0.35616
5.5508 -0.0026395 -0.019077 0.02329 -0.0084678 0.0010802 0.017697 0.019023 0.010065 -0.0022441 -0.018245 -0.0065372 3.5168 -0.0019098 0.0055598 -0.0041455 -0.0013604 -0.0095892 0.00083952 0.00065674 -0.00015803 0.00050924 0 -0.014483 0 -0.0001068 0 -0.0013871 0 0.064781
5.5547 -0.010623 -0.0076707 0.017696 -0.0017087 0.014274 -0.022498 0.015315 0.039753 0.025584 -0.015841 0.01846 3.5119 0.0039604 0.0033057 -0.001066 0.0040985 -0.010755 -0.00089646 0.00024481 -0.006035 0.00023707 0 -0.014064 0 -7.0555e-06 0 -0.0011463 0 -0.21328
5.5586 -0.018276 0.00097152 -0.00063543 0.00019557 0.016292 -0.057312 0.0028155 0.04598 0.040106 -0.0055553 0.035093 3.5038 0.0048624 0.0025671 0.0019331 0.0060359 -0.0086445 -0.0027452 -0.0041682 -0.0093918 0.00026199 0 -0.014097 0 4.6632e-05 0 -0.00040932 0 -0.32949
5.5625 -0.020991 0.0018412 -0.020818 -0.003253 0.0063347 -0.066075 -0.013869 0.02482 0.031164 0.0046806 0.031814 3.4982 0.00058687 0.0048221 0.0018251 0.0028006 -0.0041253 -0.0038574 -0.0098447 -0.0091865 0.00062205 0 -0.014646 0 -0.00012298 0 0.00039023 0 -0.19721
5.5664 -0.017496 -0.0055467 -0.03149 -0.0101 -0.010659 -0.043798 -0.028336 -0.013089 0.00069462 0.0061221 0.0062864 3.4912 -0.0045829 0.0083814 -0.001456 -0.0033381 0.0015639 -0.0040712 -0.012172 -0.0067269 0.0010078 0 -0.01542 0 -0.00048 0 0.00071846 0 0.14637
5.5703 -0.01018 -0.016818 -0.028146 -0.017182 -0.026719 -0.003762 -0.034526 -0.04845 -0.037146 -0.0042311 -0.031636 3.4728 -0.005693 0.0092728 -0.0049915 -0.0078231 0.0068415 -0.0038056 -0.0087798 -0.0042438 0.00096317 0 -0.015937 0 -0.00079824 0 0.00036383 0 0.54606
5.5742 -0.0034328 -0.025388 -0.01529 -0.021486 -0.034659 0.030974 -0.0299 -0.06375 -0.063222 -0.021247 -0.063832 3.4383 -0.0015228 0.0045422 -0.0056121 -0.0073806 0.0099992 -0.003412 -0.001879 -0.0030962 0.00031951 0 -0.015862 0 -0.00085135 0 -0.00037914 0 0.80528
5.5781 -0.0011344 -0.026345 -0.0024006 -0.02106 -0.031207 0.041244 -0.017613 -0.052323 -0.064157 -0.034997 -0.073339 3.3948 0.0044117 -0.0048314 -0.0028154 -0.0025922 0.0098748 -0.0027474 0.0035775 -0.0030645 -0.00043778 0 -0.015264 0 -0.00058402 0 -0.00093718 0 0.79302
5.582 -0.004639 -0.019184 0.0025989 -0.015661 -0.018501 0.022091 -0.0054095 -0.021313 -0.040136 -0.037199 -0.054199 3.3543 0.0070245 -0.014087 0.00084811 0.0026875 0.0066453 -0.0014937 0.0043535 -0.0030354 -0.00029322 0 -0.014573 0 -0.00013467 0 -0.00090858 0 0.51933
5.5859 -0.012167 -0.0079091 -0.0024401 -0.0073324 -0.003457 -0.015671 -0.0010992 0.012641 -0.0047847 -0.026249 -0.015645 3.3217 0.0039826 -0.018013 0.0022245 0.0045421 0.0019882 9.4e-05 0.0018074 -0.0022308 0.0015347 0 -0.014265 0 0.00026717 0 -0.00035018 0 0.1332
5.5898 -0.019794 0.0013057 -0.014004 -0.00032661 0.0052041 -0.052239 -0.0074105 0.032291 0.02289 -0.0077613 0.022491 3.2901 -0.0026436 -0.014829 0.00047597 0.0020785 -0.0017987 0.00091768 0.00037079 -0.00092131 0.0046519 0 -0.014505 0 0.00042272 0 0.00032989 0 -0.15887
5.5938 -0.023522 0.003454 -0.025871 0.00049809 0.0016238 -0.069299 -0.020002 0.028457 0.029446 0.0091038 0.040813 3.2486 -0.00852 -0.0074528 -0.0022716 -0.0021734 -0.0032361 -0.00019749 0.0030245 -0.0002177 0.0072477 0 -0.015034 0 0.00023808 0 0.00074361 0 -0.20771
5.5977 -0.021401 -0.0027184 -0.032287 -0.0072784 -0.013097 -0.058817 -0.030329 0.0042019 0.01406 0.01672 0.031229 3.1952 -0.010638 -0.0011554 -0.0030625 -0.0046982 -0.0025612 -0.0032214 0.0081453 -0.0012724 0.0070837 0 -0.015409 0 -0.0002443 0 0.0008065 0 -0.0030197
5.6016 -0.014617 -0.014076 -0.030042 -0.020968 -0.030405 -0.026538 -0.031424 -0.027272 -0.012225 0.012458 0.00097947 3.1403 -0.0090846 0.00044526 -0.00089208 -0.0039849 -0.0013162 -0.0064056 0.010859 -0.0044765 0.0032143 0 -0.01538 0 -0.00084375 0 0.00070119 0 0.32545
5.6055 -0.0068833 -0.024668 -0.019667 -0.032979 -0.038851 0.010913 -0.022477 -0.049642 -0.033843 -0.00085342 -0.032357 3.0973 -0.005881 -0.0021757 0.0025104 -0.0014774 -0.00093584 -0.0073664 0.0076988 -0.0090626 -0.0029099 0 -0.015098 0 -0.0012966 0 0.00061449 0 0.58674
5.6094 -0.0023989 -0.028814 -0.0057672 -0.034846 -0.031545 0.034162 -0.0091238 -0.051826 -0.039662 -0.016954 -0.051373 3.0693 -0.0026434 -0.0053906 0.0044905 0.00011727 -0.0015194 -0.0051291 0.00012584 -0.013281 -0.008055 0 -0.014966 0 -0.0013905 0 0.00054181 0 0.63963
5.6133 -0.0035027 -0.024228 0.00435 -0.023007 -0.011497 0.031088 0.00044921 -0.033598 -0.028393 -0.029208 -0.048257 3.0453 0.00045846 -0.0057553 0.0039481 -0.00060584 -0.0018299 -0.0013521 -0.0064977 -0.015146 -0.0093 0 -0.015247 0 -0.0011136 0 0.00034288 0 0.47087
5.6172 -0.0094087 -0.013496 0.0042773 -0.0022551 0.0094433 0.0037848 0.00064437 -0.0056445 -0.0081768 -0.033352 -0.027926 3.0098 0.0037617 -0.0028953 0.0020646 -0.0026815 -0.0005017 0.00064693 -0.0075651 -0.013502 -0.0060537 0 -0.015791 0 -0.00068779 0 -5.0104e-05 0 0.1968
5.6211 -0.016763 -0.002854 -0.0071911 0.016146 0.017933 -0.031913 -0.0084464 0.016103 0.0085573 -0.029043 -0.0039941 2.9568 0.0067082 0.00036978 0.00076404 -0.003994 0.0026047 -0.0014162 -0.0031693 -0.0088367 -0.00037391 0 -0.016126 0 -0.00041187 0 -0.00052009 0 -0.0091973
5.625 -0.021623 0.00133 -0.024317 0.021065 0.0079123 -0.055115 -0.021453 0.019173 0.011849 -0.019709 0.0093474 2.8946 0.0077971 0.00062579 0.00068736 -0.0034163 0.0060586 -0.0065749 0.0022584 -0.003198 0.00465 0 -0.015866 0 -0.00041918 0 -0.00086766 0 -0.019449
5.6289 -0.021619 -0.0035956 -0.037393 0.0086028 -0.015322 -0.052289 -0.030853 0.0017545 -0.00061507 -0.010669 0.0049268 2.8376 0.0060017 -0.0030527 0.00080487 -0.0017878 0.0077886 -0.010955 0.0040904 0.00093006 0.0070721 0 -0.015077 0 -0.00056602 0 -0.00099858 0 0.17406
5.6328 -0.017057 -0.014778 -0.038946 -0.01511 -0.038459 -0.025706 -0.030864 -0.025794 -0.022127 -0.0062263 -0.013868 2.793 0.0020461 -0.0080946 -8.0036e-05 -0.00092281 0.0065007 -0.010697 0.0014586 0.0021098 0.0070551 0 -0.014278 0 -0.00057786 0 -0.00097933 0 0.45472
5.6367 -0.0105 -0.025424 -0.02866 -0.037339 -0.048395 0.0079136 -0.020325 -0.046488 -0.04014 -0.007234 -0.034978 2.7552 -0.0019363 -0.010318 -0.0017212 -0.0017515 0.0024958 -0.0051497 -0.0024995 0.00068831 0.006049 0 -0.014041 0 -0.00033601 0 -0.00090911 0 0.64692
5.6406 -0.0052858 -0.028838 -0.013189 -0.046121 -0.039763 0.027993 -0.0034707 -0.046586 -0.042884 -0.010711 -0.044131 2.7114 -0.0040937 -0.0071883 -0.0025503 -0.003417 -0.0025902 0.0023729 -0.0039374 -0.0017675 0.0052094 0 -0.014524 0 -2.743e-05 0 -0.00077875 0 0.61611
5.6445 -0.0038402 -0.022431 -0.0011182 -0.036948 -0.017361 0.023006 0.011795 -0.02409 -0.026358 -0.012016 -0.033033 2.6529 -0.0042075 0.00016866 -0.0014101 -0.004115 -0.0067429 0.0070247 -0.0017661 -0.0037973 0.0045872 0 -0.015331 0 1.1964e-05 0 -0.00050447 0 0.34894
5.6484 -0.0065413 -0.0091872 0.0027621 -0.014932 0.0071416 -0.0028035 0.017678 0.0094396 0.002299 -0.0083446 -0.0051539 2.5817 -0.0034234 0.0077843 0.0010416 -0.0027897 -0.008479 0.0060664 0.0018393 -0.0049448 0.0036339 0 -0.01583 0 -0.00036753 0 -0.00010806 0 -0.031254
5.6523 -0.011515 0.0042094 -0.00041214 0.0083225 0.021566 -0.032921 0.01078 0.035256 0.027726 -0.001125 0.024714 2.5078 -0.0028075 0.011817 0.0028898 -8.873e-05 -0.0072779 0.00071314 0.0038861 -0.0055292 0.002185 0 -0.015661 0 -0.00094152 0 0.00018708 0 -0.32556
5.6563 -0.015425 0.011281 -0.0058626 0.020972 0.019177 -0.049273 -0.0055091 0.038379 0.034698 0.0045804 0.038138 2.441 -0.0023336 0.011271 0.0029647 0.0022108 -0.0036036 -0.0052126 0.0032433 -0.0057582 0.00073583 0 -0.015005 0 -0.001279 0 0.00011344 0 -0.368
5.6602 -0.015066 0.0093 -0.0090272 0.016949 0.0017957 -0.042801 -0.02237 0.016511 0.017338 0.0035782 0.024382 2.3847 -0.0013007 0.0083131 0.0021097 0.0026791 0.0012446 -0.0084605 0.0010855 -0.0052855 -0.00022246 0 -0.014408 0 -0.001132 0 -0.00034586 0 -0.1236
5.6641 -0.0091684 0.00054831 -0.0076962 -0.0010317 -0.020884 -0.01762 -0.030393 -0.018452 -0.01655 -0.005335 -0.011449 2.3347 0.00044971 0.0060605 0.0022148 0.0012999 0.0054162 -0.0085679 -0.00079665 -0.0037425 -0.00089305 0 -0.014317 0 -0.00068112 0 -0.00084345 0 0.28082
5.668 0.00053026 -0.0091437 -0.0017086 -0.02273 -0.035665 0.012649 -0.02506 -0.047066 -0.049044 -0.017595 -0.049467 2.2832 0.002006 0.0058209 0.0039261 -0.00065485 0.0070575 -0.00742 -0.0016858 -0.0015926 -0.0019386 0 -0.014732 0 -0.00038832 0 -0.00091824 0 0.61604
5.6719 0.0098476 -0.013582 0.0079833 -0.035384 -0.03248 0.033024 -0.0092371 -0.052994 -0.061699 -0.02497 -0.065733 2.2227 0.0022071 0.0061734 0.0055196 -0.0016521 0.0050792 -0.0069563 -0.0019696 -0.00017766 -0.0034886 0 -0.015263 0 -0.00057922 0 -0.00042305 0 0.67193
5.6758 0.014422 -0.0094281 0.019248 -0.030302 -0.010354 0.034865 0.0090701 -0.031533 -0.045591 -0.020473 -0.046598 2.1497 0.00092104 0.004621 0.0043744 -0.00093949 -0.00024285 -0.0073455 -0.0019747 -0.00065164 -0.0045681 0 -0.01549 0 -0.0011437 0 0.00028508 0 0.37489
5.6797 0.012509 0.0020828 0.028311 -0.0078166 0.020937 0.019611 0.02202 0.0083371 -0.0061031 -0.0030267 0.0023701 2.067 -0.00067264 0.00023447 -0.00023421 0.0010579 -0.0072962 -0.0072004 -0.0013215 -0.002788 -0.0038238 0 -0.015314 0 -0.0016376 0 0.00062221 0 -0.16591
5.6836 0.0064339 0.015764 0.030824 0.022367 0.045487 -0.0024479 0.026443 0.04882 0.039839 0.021124 0.058651 1.9833 -0.0011955 -0.0051759 -0.005879 0.0030521 -0.013862 -0.0053034 0.00038335 -0.0049755 -0.0010148 0 -0.014984 0 -0.0016893 0 0.00030297 0 -0.7113
5.6875 0.0014359 0.025214 0.024907 0.046152 0.05029 -0.017395 0.024526 0.072047 0.072114 0.041308 0.094915 1.9096 -0.00045654 -0.008475 -0.0087736 0.003615 -0.018091 -0.0019581 0.0025224 -0.0055933 0.0022851 0 -0.014828 0 -0.0013285 0 -0.00037727 0 -1.0155
5.6914 0.002405 0.026388 0.013858 0.052879 0.033311 -0.014734 0.020787 0.068382 0.076836 0.048051 0.093675 1.8524 0.00034907 -0.0079229 -0.0070929 0.0019791 -0.019122 0.001311 0.003642 -0.0044887 0.0037542 0 -0.014955 0 -0.00093768 0 -0.00079266 0 -0.95233
5.6953 0.010618 0.020046 0.005376 0.041349 0.0051501 0.0067486 0.018311 0.040721 0.052554 0.038281 0.056115 1.8088 -0.0001373 -0.0046906 -0.0026473 -0.0013926 -0.017106 0.0032263 0.0029213 -0.003051 0.0023866 0 -0.015187 0 -0.0008885 0 -0.00055493 0 -0.5774
5.6992 0.022775 0.011501 0.0067656 0.020209 -0.017153 0.037447 0.017292 0.0031184 0.010876 0.017252 0.00089835 1.7687 -0.002048 -0.001764 0.00076591 -0.0048257 -0.01291 0.0038141 0.0013212 -0.0027493 -0.00039342 0 -0.015261 0 -0.0012138 0 0.0001326 0 -0.096721
5.7031 0.033077 0.0075452 0.019402 0.0024801 -0.020269 0.061364 0.01654 -0.025691 -0.028486 -0.0038393 -0.045454 1.7226 -0.0041624 -0.0012601 0.0007791 -0.0062696 -0.0078852 0.0040624 0.00089201 -0.0036084 -0.0018057 0 -0.015064 0 -0.0016035 0 0.00067268 0 0.23779
5.707 0.036907 0.012283 0.037035 -0.0021087 -0.0021795 0.064938 0.015932 -0.031222 -0.046312 -0.013339 -0.061164 1.6706 -0.0051459 -0.0026553 -0.0016394 -0.0046387 -0.0037731 0.0046904 0.0026838 -0.0042287 -0.00017757 0 -0.01471 0 -0.0016909 0 0.00063397 0 0.251
5.7109 0.03361 0.024493 0.049692 0.0079141 0.027336 0.045466 0.01722 -0.010478 -0.032744 -0.004986 -0.038913 1.6213 -0.0048397 -0.0035371 -0.0035252 -0.0007369 -0.0024053 0.0053761 0.0054076 -0.0033692 0.0034249 0 -0.014401 0 -0.0013389 0 0.00013683 0 -0.073874
5.7148 0.026562 0.038301 0.050439 0.026184 0.052967 0.013698 0.022449 0.026355 0.0075054 0.018764 0.011171 1.5828 -0.0042581 -0.0020805 -0.0029953 0.0031245 -0.0049878 0.0051754 0.0064395 -0.0014246 0.0059697 0 -0.014259 0 -0.0006838 0 -0.00029593 0 -0.59128
5.7188 0.020766 0.046777 0.039968 0.043147 0.06253 -0.011713 0.031627 0.061157 0.05661 0.047695 0.066257 1.5528 -0.0043417 0.0011595 -0.00090306 0.0047579 -0.011245 0.0035923 0.0043495 -0.0001529 0.0050351 0 -0.014282 0 3.8198e-05 0 -0.00026282 0 -1.0667
5.7227 0.019782 0.046086 0.02587 0.051393 0.052987 -0.015033 0.041924 0.077541 0.091876 0.06876 0.10139 1.5195 -0.0048305 0.0038169 0.00048419 0.0037402 -0.01912 0.0011754 0.00041051 -0.00082974 0.00092926 0 -0.014434 0 0.00065902 0 0.00013281 0 -1.2917
5.7266 0.023991 0.037563 0.017526 0.048617 0.031158 0.0070203 0.049234 0.069529 0.097154 0.072645 0.1015 1.4725 -0.004499 0.0039918 0.00019298 0.0016104 -0.02552 -0.00087274 -0.002549 -0.0027445 -0.0034825 0 -0.01473 0 0.0010867 0 0.0004008 0 -1.1866
5.7305 0.030966 0.026579 0.020376 0.037525 0.0096125 0.043002 0.050776 0.044149 0.071405 0.058578 0.069007 1.4161 -0.0025472 0.0019562 -0.00035878 0.00035485 -0.027829 -0.0015681 -0.0028535 -0.0037345 -0.0050123 0 -0.015185 0 0.001214 0 0.00014806 0 -0.83657
5.7344 0.03727 0.019236 0.033033 0.023896 0.00019066 0.073242 0.046632 0.016586 0.029358 0.034647 0.022682 1.369 0.00030025 -0.00032554 0.00092768 0.00052989 -0.025275 -0.00065475 -0.001464 -0.0023686 -0.0024743 0 -0.015701 0 0.00090498 0 -0.00054999 0 -0.4441
5.7383 0.040342 0.019095 0.048331 0.014187 0.0081436 0.081206 0.039218 0.0011493 -0.0065067 0.013297 -0.012448 1.3505 0.0021823 -0.001235 0.0041975 0.00083272 -0.019274 0.0015172 -0.0006659 0.00042902 0.0027389 0 -0.01603 0 0.00011983 0 -0.0012319 0 -0.21778
5.7422 0.03951 0.025722 0.057239 0.013239 0.029449 0.063006 0.031489 0.0037077 -0.018256 0.0044873 -0.018911 1.3632 0.0016829 -0.00094057 0.0070487 -0.00038946 -0.012581 0.0043318 -0.0013533 0.0021074 0.0079653 0 -0.015918 0 -0.0009532 0 -0.0014738 0 -0.26019
5.7461 0.035927 0.035435 0.053664 0.022262 0.052728 0.029636 0.025484 0.019769 -0.0020116 0.010514 0.0037511 1.3893 -0.00090039 -0.00080261 0.0068246 -0.0031443 -0.007878 0.0070357 -0.0018791 0.0010025 0.011065 0 -0.015337 0 -0.001938 0 -0.0012296 0 -0.51757
5.75 0.031807 0.043404 0.038152 0.037784 0.065211 0.0007901 0.022128 0.038467 0.030796 0.025561 0.039643 1.4046 -0.0038167 -0.0014973 0.003504 -0.0053937 -0.0066394 0.0087647 0.00012507 -0.0018562 0.011279 0 -0.014569 0 -0.0024885 0 -0.00078936 0 -0.82028
5.7539 0.029357 0.045907 0.018514 0.05269 0.059863 -0.0062212 0.021818 0.049284 0.060869 0.03998 0.066787 1.3992 -0.0053874 -0.0019884 7.9167e-05 -0.0048614 -0.0087746 0.0088482 0.00475 -0.0035753 0.0089563 0 -0.014043 0 -0.0024967 0 -0.00045374 0 -0.98815
5.7578 0.029768 0.041874 0.0062524 0.059615 0.039553 0.013622 0.024747 0.047443 0.072491 0.04632 0.070411 1.3853 -0.0053513 -0.00057717 -0.00022106 -0.0014216 -0.012981 0.0073492 0.0088904 -0.002183 0.0049901 0 -0.014022 0 -0.0021022 0 -0.0002814 0 -0.9354
5.7617 0.032576 0.033287 0.0097752 0.055101 0.015477 0.049805 0.030459 0.035535 0.062074 0.043171 0.05097 1.386 -0.0048266 0.0029941 0.0027837 0.0023412 -0.01744 0.0052124 0.0087253 0.0013515 0.00062655 0 -0.014409 0 -0.0015221 0 -0.00014066 0 -0.71286
5.7656 0.035788 0.024292 0.028202 0.041755 0.00058652 0.081683 0.037229 0.021299 0.039012 0.034732 0.022419 1.4138 -0.0050534 0.0066717 0.0057759 0.0031964 -0.020543 0.0035441 0.0034225 0.0039315 -0.0025681 0 -0.014846 0 -0.00089741 0 4.5992e-05 0 -0.46632
5.7695 0.036859 0.019222 0.050465 0.026663 0.0020879 0.089896 0.04219 0.013145 0.018849 0.027076 0.0026468 1.4596 -0.0061839 0.007615 0.0049572 0.00019103 -0.021442 0.0024912 -0.0035929 0.0032602 -0.0032158 0 -0.015008 0 -0.00030961 0 0.00016135 0 -0.34226
5.7734 0.034167 0.020297 0.061542 0.016966 0.017659 0.067572 0.042541 0.015593 0.013365 0.024087 0.0024881 1.501 -0.0072181 0.0048381 -0.00029522 -0.0043256 -0.020279 0.0009058 -0.0072849 2.8107e-05 -0.0011027 0 -0.014848 0 0.00010359 0 8.6774e-06 0 -0.4005
5.7773 0.028104 0.026191 0.052377 0.015691 0.037381 0.024836 0.037157 0.026695 0.023707 0.025672 0.019849 1.5235 -0.0070023 0.00040178 -0.0066699 -0.0066674 -0.017945 -0.0025421 -0.0052753 -0.0027904 0.0022865 0 -0.014584 0 0.00013805 0 -0.00046013 0 -0.58337
5.7813 0.021023 0.032527 0.026502 0.02063 0.049652 -0.016385 0.027462 0.038835 0.04046 0.028738 0.041762 1.533 -0.0052461 -0.0021669 -0.0098156 -0.0050476 -0.015458 -0.0076465 0.0001932 -0.0028148 0.0045558 0 -0.014458 0 -0.00029562 0 -0.001063 0 -0.75409
5.7852 0.015924 0.034274 -0.0018388 0.026654 0.047327 -0.034629 0.016916 0.042911 0.050101 0.029532 0.052514 1.5508 -0.0026345 -0.00092019 -0.0081202 -0.0011184 -0.013331 -0.012121 0.0043667 -0.00043471 0.0042033 0 -0.014517 0 -0.00097498 0 -0.0015398 0 -0.77793
5.7891 0.01464 0.028744 -0.017065 0.029307 0.031014 -0.021216 0.0093504 0.033898 0.043513 0.025646 0.042973 1.5935 -8.1904e-05 0.0027623 -0.0038297 0.0015791 -0.011415 -0.013161 0.0041086 0.0018395 0.0019571 0 -0.014605 0 -0.0014225 0 -0.0017688 0 -0.60015
5.793 0.016664 0.017316 -0.0124 0.02705 0.0085257 0.01469 0.0070757 0.014459 0.02138 0.016932 0.016021 1.6585 0.0020394 0.0053316 -0.00063263 0.00075476 -0.0093583 -0.0099755 0.00023487 0.0020907 0.00029831 0 -0.014548 0 -0.0012639 0 -0.0018215 0 -0.27974
5.7969 0.019388 0.0047346 0.0063995 0.021109 -0.0088335 0.051334 0.009755 -0.0060548 -0.0064185 0.0055633 -0.01478 1.7262 0.0039647 0.004091 -0.00022991 -0.0028243 -0.0072583 -0.0048737 -0.003821 0.00092568 0.0013782 0 -0.014332 0 -0.00059645 0 -0.0018195 0 0.038759
5.8008 0.019639 -0.0036289 0.025778 0.013895 -0.011749 0.066809 0.014574 -0.017028 -0.026518 -0.0045006 -0.032681 1.7774 0.0059451 -0.00058928 -0.0011864 -0.0063816 -0.0058458 -0.001587 -0.0053409 0.00062582 0.0050715 0 -0.014092 0 1.5451e-05 0 -0.0017777 0 0.20203
5.8047 0.015578 -0.0048373 0.033369 0.0075723 0.0018335 0.05139 0.017661 -0.013109 -0.029289 -0.0088869 -0.027449 1.8086 0.0076753 -0.0056738 -0.00090298 -0.0077811 -0.0059322 -0.0020789 -0.0043448 0.0024338 0.0089131 0 -0.013945 0 -1.027e-05 0 -0.0016118 0 0.13466
5.8086 0.0078358 6.0791e-05 0.0248 0.0034714 0.024316 0.012729 0.016129 0.002476 -0.013703 -0.0050891 -0.0017893 1.8341 0.008333 -0.0079017 0.0015371 -0.0071272 -0.0075691 -0.0047656 -0.0027083 0.004874 0.010039 0 -0.013856 0 -0.00074464 0 -0.0012901 0 -0.11232
5.8125 -0.00077796 0.0067996 0.0046868 0.0019654 0.041339 -0.028756 0.009719 0.01998 0.012251 0.0052958 0.029566 1.8714 0.0072091 -0.0060693 0.0045297 -0.0059462 -0.0097282 -0.005952 -0.0018326 0.0049975 0.0074793 0 -0.013702 0 -0.0016362 0 -0.00093439 0 -0.38259
5.8164 -0.0068193 0.010391 -0.017155 0.0023206 0.039796 -0.051406 0.0010612 0.029006 0.03535 0.016238 0.048035 1.9268 0.0043755 -0.0014614 0.0057389 -0.0051294 -0.010894 -0.003281 -0.0015189 0.0014361 0.0028802 0 -0.013461 0 -0.0019617 0 -0.00073786 0 -0.49973
5.8203 -0.0081162 0.0078649 -0.03089 0.0027477 0.01681 -0.044226 -0.005832 0.024258 0.043229 0.020057 0.041985 1.9921 0.00083912 0.0034292 0.004459 -0.0039846 -0.010125 0.0020142 -0.00099881 -0.0037981 -0.000871 0 -0.01333 0 -0.0014576 0 -0.00078391 0 -0.36971
5.8242 -0.0049577 -0.00019339 -0.030755 0.0012177 -0.016717 -0.012749 -0.0080972 0.0078207 0.030261 0.01224 0.013556 2.0538 -0.0019479 0.0064755 0.0021179 -0.0013952 -0.0076647 0.0062267 -0.00052287 -0.0067157 -0.0018449 0 -0.013601 0 -0.00055615 0 -0.00097283 0 -0.038891
5.8281 0.00010468 -0.010027 -0.017361 -0.0030692 -0.04179 0.024181 -0.0059821 -0.012691 0.00075739 -0.0049206 -0.022716 2.1064 -0.0028882 0.0066659 0.00061328 0.0022883 -0.0045857 0.0066189 -0.0013642 -0.0047867 -0.00030022 0 -0.014382 0 5.7432e-07 0 -0.0011442 0 0.33105
5.832 0.003714 -0.016754 0.0020326 -0.0086883 -0.043535 0.044906 -0.0027715 -0.028303 -0.032303 -0.022932 -0.048518 2.1567 -0.0018452 0.0040691 0.00041539 0.0048669 -0.0018442 0.0038899 -0.0040758 0.00078771 0.0018437 0 -0.015413 0 -0.00018073 0 -0.0012553 0 0.55768
5.8359 0.0035536 -0.01704 0.016147 -0.012655 -0.021605 0.037012 -0.0025111 -0.032775 -0.053159 -0.032134 -0.052073 2.2162 0.00031109 -0.00034514 0.00042078 0.0040871 0.00034941 0.0013095 -0.0070764 0.006099 0.0025972 0 -0.016182 0 -0.00081946 0 -0.0014037 0 0.54334
5.8398 -0.00049865 -0.011022 0.015435 -0.012634 0.0091329 0.0043042 -0.0070084 -0.025088 -0.051471 -0.027878 -0.033936 2.2893 0.0022578 -0.0048296 -0.00049225 -8.5875e-05 0.002283 0.0014279 -0.0075414 0.007875 0.0012187 0 -0.016279 0 -0.0012619 0 -0.0016563 0 0.32622
5.8438 -0.0065336 -0.0024033 -0.0014849 -0.0090324 0.028549 -0.035373 -0.014283 -0.0098308 -0.028471 -0.013437 -0.0054043 2.368 0.0030526 -0.0073513 -0.0020704 -0.0050684 0.003967 0.0036291 -0.0041091 0.0060456 -0.0015373 0 -0.015702 0 -0.0011118 0 -0.0018855 0 0.048926
5.8477 -0.011875 0.0034494 -0.025388 -0.0050951 0.024712 -0.060383 -0.019716 0.0046619 0.003036 0.0024233 0.018578 2.4368 0.0027172 -0.006676 -0.0030041 -0.0076956 0.0047218 0.0049035 0.0012989 0.003306 -0.0040854 0 -0.014851 0 -0.00059366 0 -0.0018292 0 -0.13008
5.8516 -0.014584 0.0024755 -0.041258 -0.004649 0.0010755 -0.057743 -0.019202 0.010178 0.025656 0.011284 0.027343 2.4835 0.0021403 -0.0033807 -0.0025224 -0.0068287 0.0036534 0.0029891 0.0046989 0.0023547 -0.00495 0 -0.014223 0 -0.00031717 0 -0.0013548 0 -0.12427
5.8555 -0.014314 -0.0057171 -0.03828 -0.0091563 -0.027225 -0.03041 -0.012125 0.0031912 0.027585 0.0099485 0.019043 2.5076 0.0023178 0.00029119 -0.001407 -0.0040788 0.00062442 -0.001294 0.0035079 0.0035502 -0.0034945 0 -0.014055 0 -0.0006833 0 -0.00065813 0 0.044173
5.8594 -0.012189 -0.01751 -0.017974 -0.016413 -0.044241 0.0049399 -0.0020709 -0.012465 0.009547 0.0011582 0.00025389 2.5199 0.0034796 0.0019753 -0.001248 -0.0020615 -0.0032289 -0.0047915 -0.00097067 0.005062 -0.0002581 0 -0.014221 0 -0.001496 0 -0.00015926 0 0.27122
5.8633 -0.01001 -0.027214 0.0061751 -0.021967 -0.042809 0.028079 0.0051626 -0.027197 -0.016195 -0.0096005 -0.018301 2.5353 0.0048211 0.00097019 -0.0027405 -0.0020045 -0.0060091 -0.0049895 -0.0045581 0.005023 0.003201 0 -0.014427 0 -0.0021316 0 -0.00015538 0 0.43667
5.8672 -0.0093565 -0.03018 0.017972 -0.022198 -0.026849 0.02694 0.004923 -0.03145 -0.034132 -0.018086 -0.027472 2.5648 0.0051106 -0.0013544 -0.004892 -0.0030437 -0.0062308 -0.0022015 -0.0039448 0.0033489 0.0050379 0 -0.014515 0 -0.0020887 0 -0.00056269 0 0.46841
5.8711 -0.01096 -0.025286 0.0097922 -0.016822 -0.0067225 0.0038219 -0.0037102 -0.022288 -0.035446 -0.023076 -0.02427 2.6104 0.0036997 -0.0029525 -0.0060124 -0.0036913 -0.0036904 0.001084 0.00027922 0.0014866 0.0042145 0 -0.014586 0 -0.0014055 0 -0.001013 0 0.37437
5.875 -0.014412 -0.015438 -0.012665 -0.0091193 0.0073818 -0.027084 -0.0175 -0.0059699 -0.022931 -0.025371 -0.013252 2.6658 0.0010749 -0.0029773 -0.0054025 -0.0037024 0.00060981 0.0027719 0.0041633 0.00060051 0.0012841 0 -0.014847 0 -0.00058887 0 -0.0012196 0 0.232
5.8789 -0.0182 -0.0059154 -0.035301 -0.0038827 0.009653 -0.048527 -0.030756 0.0058694 -0.0079791 -0.02584 -0.0038037 2.7207 -0.0015222 -0.0023225 -0.0039017 -0.0042464 0.0052392 0.0028695 0.0040085 0.00025658 -0.0018537 0 -0.015344 0 -0.0001648 0 -0.0012404 0 0.14369
5.8828 -0.020195 -0.0015519 -0.045622 -0.0045001 -0.00029563 -0.049673 -0.038022 0.0041617 -0.0022812 -0.024562 -0.0043338 2.7657 -0.003039 -0.0023815 -0.0027335 -0.0062104 0.0090179 0.0027198 -0.00031838 -0.00099268 -0.0032448 0 -0.015853 0 -0.00027568 0 -0.0013616 0 0.17892
5.8867 -0.018649 -0.0042467 -0.03987 -0.010898 -0.0179 -0.031045 -0.036398 -0.011082 -0.010115 -0.02143 -0.016483 2.7968 -0.0032611 -0.0034257 -0.0019977 -0.0085658 0.011093 0.0029358 -0.0053947 -0.0037796 -0.0022854 0 -0.016035 0 -0.00065506 0 -0.0017137 0 0.33034
5.8906 -0.013367 -0.012013 -0.022928 -0.019425 -0.034797 -0.0031464 -0.026586 -0.030375 -0.025972 -0.016957 -0.033141 2.816 -0.002659 -0.0043763 -0.00058242 -0.0087905 0.010691 0.0025896 -0.0074219 -0.0068229 -5.211e-05 0 -0.015728 0 -0.00093137 0 -0.0020327 0 0.50894
5.8945 -0.0063029 -0.020003 -0.0031332 -0.024744 -0.041588 0.019527 -0.012428 -0.040748 -0.038328 -0.012094 -0.042223 2.8298 -0.0017586 -0.0041849 0.0022923 -0.0052211 0.0072109 0.00065537 -0.0055173 -0.0078006 0.0017488 0 -0.015116 0 -0.00094121 0 -0.0018531 0 0.58785
5.8984 -0.00085284 -0.023053 0.01256 -0.022833 -0.03271 0.025646 0.00077728 -0.033959 -0.036691 -0.0073015 -0.034404 2.845 -0.00079356 -0.0032115 0.0055749 0.00091459 0.00089898 -0.0020367 -0.0021432 -0.0054482 0.0022581 0 -0.014611 0 -0.00079229 0 -0.00098405 0 0.47727
5.9023 4.6331e-05 -0.018549 0.019953 -0.013603 -0.011016 0.012251 0.0084812 -0.011587 -0.017841 -0.0021869 -0.0099296 2.8643 3.1734e-05 -0.0029156 0.0067392 0.0059506 -0.0065149 -0.002904 -0.00053364 -0.00089277 0.0020023 0 -0.014542 0 -0.00069379 0 0.00019885 0 0.18849
5.9063 -0.0041148 -0.0081162 0.01693 -0.0014961 0.012134 -0.013932 0.0086984 0.015783 0.011717 0.0035329 0.020262 2.8852 0.000154 -0.004059 0.0039569 0.0065849 -0.012114 -0.00016882 -0.0017433 0.0030636 0.0020608 0 -0.014896 0 -0.00076729 0 0.00097153 0 -0.15612
[truncated: 1,653,448 more chars]
