# Supplementary material for: Dataset from dynamic shake-table testing of five full-scale single leaf and cavity URM walls subjected to out-of-plane two-way bending
Source: Data Brief. 2019 Mar 20;24:103854. doi: 10.1016/j.dib.2019.103854 (PMC6480314; doi:10.1016/j.dib.2019.103854)
Supplement: Multimedia component 2 [file mmc2.zip › DATA/CS-010-RR/Test12.txt]

0 0.0027835 3.141e-06 -0.0021565 -0.0007708 -0.0015871 0.0028668 -0.0036726 0.0039751 0.0036936 -0.0055258 -0.0035348 -0.4734 -0.00081716 -0.0051797 0.0032194 0.0027079 -0.0055847 -0.0020518 0.0014415 -0.00039717 0.003106 0 -0.015595 0 7.9605e-05 0 -0.00017458 0 0.024293
0.003906 0.00038636 0.00060967 -0.0015949 -0.0034726 -0.0084243 0.0049814 0.0014044 0.0074769 0.0094069 -0.0078752 -0.0086166 -0.4786 0.005237 -0.0041866 0.0045183 0.0033329 -0.0056036 -0.0022049 0.0015932 0.0028805 0.0017352 0 -0.015503 0 0.00022825 0 -0.00040846 0 0.036892
0.007813 -0.0023128 0.00064795 0.00046717 -0.005395 -0.0098376 0.0029593 0.0031207 0.005485 0.0081873 -0.0065008 -0.0098018 -0.46216 0.0086921 -0.00052589 0.0061472 0.002921 -0.0050694 -0.00076925 0.0021598 0.0056346 -0.002669 0 -0.015549 0 -8.771e-05 0 -0.00035927 0 0.04408
0.011719 -0.0034215 -1.1711e-05 0.0029256 -0.0057982 -0.0043897 -0.0025443 -1.7256e-05 -0.0014888 0.00025927 -0.0025448 -0.0065677 -0.44003 0.0077776 0.0022205 0.0051436 0.00020734 -0.0045865 0.00096052 0.0027675 0.0057308 -0.0070202 0 -0.015634 0 -0.00055531 0 0.00016768 0 0.044544
0.015625 -0.0024312 -0.0010693 0.0040261 -0.0051518 0.0045759 -0.0089059 -0.0061612 -0.0095196 -0.0099629 0.0013013 -0.0015466 -0.42949 0.0035017 0.0016549 0.00030767 -0.0044059 -0.0045305 0.0021109 0.002653 0.0031019 -0.0079388 0 -0.015495 0 -0.00081992 0 0.0010395 0 0.042574
0.019531 -0.00073612 -0.0019808 0.0025348 -0.004367 0.010991 -0.012826 -0.011444 -0.013609 -0.01655 0.0023811 0.0016037 -0.43404 -0.0011142 -0.0010126 -0.0060383 -0.0089125 -0.0047321 0.002558 0.0014489 -0.00013493 -0.0044487 0 -0.014975 0 -0.00075728 0 0.0018011 0 0.044493
0.023438 -0.00044677 -0.0023283 -0.0012839 -0.0036623 0.01012 -0.01183 -0.012524 -0.010943 -0.015506 -0.00019477 0.0011094 -0.44272 -0.0030502 -0.0023963 -0.0095953 -0.011185 -0.0047442 0.0025088 -0.00028475 -0.0014128 0.0010687 0 -0.014253 0 -0.0004725 0 0.0019742 0 0.052147
0.027344 -0.0024906 -0.002103 -0.0056419 -0.002394 0.0018492 -0.0056403 -0.0086502 -0.002892 -0.0071181 -0.004779 -0.001686 -0.44253 -0.0012679 -0.0006979 -0.007739 -0.010387 -0.0043834 0.0020578 -0.0013848 0.00017606 0.0046764 0 -0.013758 0 -0.00010826 0 0.0014318 0 0.059932
0.03125 -0.0056961 -0.0017033 -0.0082973 -8.1801e-05 -0.0090742 0.0031798 -0.0020591 0.0056618 0.0039485 -0.0080857 -0.0037351 -0.43101 0.0026312 0.0022505 -0.0019014 -0.0071388 -0.0039657 0.0012716 -0.0010391 0.0031614 0.004087 0 -0.013804 0 0.00027405 0 0.00051999 0 0.059507
0.035156 -0.0077129 -0.0016563 -0.0080335 0.0025524 -0.016049 0.010102 0.0034 0.0093252 0.010994 -0.0073788 -0.0030025 -0.41737 0.0055438 0.002938 0.0036379 -0.0026811 -0.0039824 0.00053349 0.00051807 0.0049223 0.00055901 0 -0.014266 0 0.00061317 0 -0.00020467 0 0.048676
0.039063 -0.0069748 -0.0022404 -0.0054842 0.0038566 -0.01486 0.011121 0.0045517 0.0056091 0.0091191 -0.0025102 -9.0182e-05 -0.41278 0.0050613 0.00014175 0.0054809 0.0018696 -0.0045495 0.00044632 0.0022261 0.0037872 -0.0022263 0 -0.014654 0 0.00072126 0 -0.00041418 0 0.035518
0.042969 -0.0039904 -0.0032374 -0.0026578 0.0027859 -0.0063382 0.0055456 0.00081765 -0.0034468 -0.0014288 0.0037466 0.0024986 -0.42041 0.0011867 -0.0033233 0.0038535 0.0055337 -0.0052092 0.0011434 0.0030956 0.00027475 -0.0014004 0 -0.014567 0 0.0003534 0 -0.00024709 0 0.032242
0.046875 -0.00086969 -0.0039681 -0.001469 0.00019021 0.0042193 -0.0030468 -0.0053223 -0.012468 -0.014639 0.0074869 0.0025928 -0.43409 -0.0036978 -0.0031259 0.0018147 0.0072499 -0.0053176 0.0017619 0.0028971 -0.0034675 0.0025734 0 -0.01412 0 -0.00051409 0 -0.00013904 0 0.043187
0.050781 0.00043186 -0.0036355 -0.0023503 -0.0016169 0.010423 -0.0088901 -0.0097084 -0.015993 -0.021896 0.0063961 4.3242e-05 -0.44517 -0.0066063 0.0021482 0.0018604 0.0062362 -0.0046601 0.00094512 0.0020406 -0.0054529 0.0063457 0 -0.013903 0 -0.0014829 0 -0.00040693 0 0.058262
0.054688 -0.00039277 -0.0018349 -0.0039691 -0.00083019 0.0087587 -0.0079989 -0.0090573 -0.011757 -0.017467 0.0014179 -0.0034196 -0.4499 -0.0061189 0.0091185 0.0033949 0.0028722 -0.0036919 -0.0017842 0.00093493 -0.0053555 0.0067032 0 -0.014447 0 -0.0019074 0 -0.00096615 0 0.059296
0.058594 -0.0019659 0.0010517 -0.0042505 0.0021257 0.00071387 -0.0011099 -0.0031769 -0.0020301 -0.0027487 -0.0038768 -0.0056937 -0.45094 -0.0032806 0.012333 0.0036146 -0.00094716 -0.0031553 -0.0050734 -0.00036579 -0.0045395 0.0034553 0 -0.015662 0 -0.0013956 0 -0.001426 0 0.034945
0.0625 -0.002508 0.0038807 -0.0019355 0.004819 -0.0081903 0.0067966 0.0047062 0.0077518 0.014032 -0.0057427 -0.005669 -0.45347 -0.00059221 0.009106 0.00082464 -0.0028379 -0.0034219 -0.0064152 -0.0018457 -0.0047125 -0.00041162 0 -0.016802 0 -0.00021248 0 -0.0014536 0 -0.0088848
0.066406 -0.0012432 0.0053022 0.0024589 0.0048747 -0.011824 0.010144 0.0099452 0.012228 0.022994 -0.0027379 -0.0034527 -0.46085 1.1904e-05 0.0018731 -0.0033363 -0.00179 -0.0041691 -0.0041657 -0.0030324 -0.0063989 -0.0014367 0 -0.017053 0 0.0008318 0 -0.0010601 0 -0.052752
0.070313 0.0011762 0.0045894 0.006931 0.0020213 -0.0072798 0.0067727 0.0095893 0.0092861 0.019267 0.0034719 0.00023972 -0.47322 -0.001447 -0.0041041 -0.0052339 0.00081687 -0.0046773 0.00084681 -0.0031159 -0.0085006 0.0012053 0 -0.016236 0 0.00098569 0 -0.00056185 0 -0.078479
0.074219 0.0033512 0.0022 0.0092815 -0.0017176 0.0031965 -0.00072695 0.0044291 0.0012864 0.0063032 0.0093442 0.0045584 -0.48815 -0.0032539 -0.0053963 -0.0029366 0.0022385 -0.0044604 0.0057472 -0.0017807 -0.009246 0.0049692 0 -0.014979 0 0.00015586 0 -0.00028656 0 -0.081813
0.078125 0.0041727 -0.00040508 0.0084883 -0.0037685 0.013418 -0.0071718 -0.0015947 -0.0064396 -0.0066937 0.011668 0.008423 -0.50144 -0.0035279 -0.0030142 0.0015113 0.0007616 -0.0036575 0.0078829 0.00010456 -0.0076844 0.0061906 0 -0.014181 0 -0.0010302 0 -0.00032057 0 -0.072039
0.082031 0.0033979 -0.0016709 0.0052842 -0.0030154 0.016993 -0.0084988 -0.0042663 -0.0089468 -0.011341 0.0092633 0.010371 -0.508 -0.001693 -0.00075498 0.0037907 -0.0026537 -0.0028752 0.0069486 0.0008834 -0.0044901 0.0032664 0 -0.014248 0 -0.0017616 0 -0.00051313 0 -0.060137
0.085938 0.0015525 -0.0010007 0.0016341 -0.00032796 0.011362 -0.0041902 -0.00213 -0.0048448 -0.005781 0.0033344 0.0090649 -0.50438 0.0012043 -0.0012332 0.0015639 -0.005094 -0.002674 0.0050099 -0.00049444 -0.0014694 -0.0020282 0 -0.014801 0 -0.0017016 0 -0.0006836 0 -0.047695
0.089844 -0.00050586 0.00082346 -0.00049809 0.0025812 -0.00042443 0.0030132 0.0025928 0.0027716 0.0045586 -0.0033628 0.0043677 -0.4925 0.0033816 -0.0035471 -0.002896 -0.0042531 -0.00317 0.0044135 -0.0033299 -0.00023524 -0.0061192 0 -0.01512 0 -0.0011818 0 -0.00079162 0 -0.027376
0.09375 -0.0019701 0.0022088 -0.00031965 0.0046195 -0.011481 0.0093043 0.0058467 0.0083422 0.011368 -0.0078632 -0.0019925 -0.4806 0.0035945 -0.004615 -0.0045479 -0.00054424 -0.004045 0.0055712 -0.0055205 -0.0011246 -0.0065723 0 -0.014862 0 -0.00079667 0 -0.0009076 0 0.0060447
0.097656 -0.0023135 0.0019174 0.0013785 0.005721 -0.015405 0.012026 0.004857 0.0075983 0.0094642 -0.0082368 -0.0070596 -0.47852 0.0018936 -0.0025292 -0.00043387 0.0031814 -0.0048611 0.0066985 -0.005293 -0.0031278 -0.0038088 0 -0.014376 0 -0.00081681 0 -0.0010531 0 0.045532
0.10156 -0.0014489 -3.4732e-05 0.0028115 0.0061426 -0.010363 0.010656 0.00013333 0.00057706 7.8866e-05 -0.004399 -0.008379 -0.48942 -0.00049597 0.0014893 0.0070373 0.0040788 -0.0053563 0.0056738 -0.0028003 -0.0047273 -0.00031091 0 -0.014297 0 -0.00098555 0 -0.0011149 0 0.073141
0.10547 0.00019526 -0.0024082 0.0024499 0.0057651 -0.00019254 0.0065731 -0.005039 -0.0082207 -0.010478 0.0017586 -0.0055643 -0.50558 -0.0019644 0.0042895 0.011716 0.0017093 -0.0055124 0.002148 -4.3499e-05 -0.004882 0.0016828 0 -0.014861 0 -0.00086032 0 -0.00094111 0 0.072454
0.10938 0.0018273 -0.0036436 0.00015232 0.0043044 0.0082731 0.0022195 -0.0070474 -0.01276 -0.015283 0.0071229 -0.00048847 -0.51351 -0.001508 0.0037355 0.0090328 -0.0017311 -0.0054483 -0.0021124 0.00089867 -0.0034662 0.0018257 0 -0.015621 0 -0.0003231 0 -0.00051665 0 0.041339
0.11328 0.0027118 -0.002922 -0.0026059 0.0021049 0.0098417 2.3582e-05 -0.004432 -0.0095538 -0.011131 0.0088984 0.0040001 -0.50545 0.00057327 0.0005072 0.00022175 -0.003463 -0.0053131 -0.0048553 -0.00028709 -0.0010698 0.0013672 0 -0.015867 0 0.00026554 0 -2.492e-05 0 -0.0058704
0.11719 0.0026094 -0.00061084 -0.0036696 0.00038262 0.0043485 0.0011784 0.001293 -9.3328e-05 -0.00014306 0.0062478 0.0058162 -0.4872 0.0026992 -0.0027356 -0.0084462 -0.0025247 -0.005251 -0.0052358 -0.0019596 0.0014365 0.0015293 0 -0.015334 0 0.00042106 0 0.00027974 0 -0.048179
0.12109 0.0018829 0.0021296 -0.0017601 0.00034284 -0.0035093 0.0046937 0.0067908 0.010087 0.011813 0.00097859 0.0046439 -0.47449 0.0029318 -0.0037221 -0.010801 -0.00040506 -0.0053731 -0.0041509 -0.0021432 0.0032037 0.0022714 0 -0.014503 0 3.6587e-05 0 0.00026738 0 -0.071233
0.125 0.0011727 0.004153 0.0024412 0.0019159 -0.007664 0.0075839 0.0090164 0.015047 0.018565 -0.0033956 0.0017882 -0.48008 0.00040041 -0.0021923 -0.0057062 0.00049205 -0.0056757 -0.0029004 -0.00037747 0.0035881 0.0025475 0 -0.014171 0 -0.00047717 0 9.9797e-06 0 -0.074016
0.12891 0.00093222 0.0049016 0.0065591 0.0034664 -0.0049419 0.0066599 0.006904 0.012248 0.01697 -0.0038359 -0.00072429 -0.50297 -0.0037609 0.00041508 0.0024664 -0.00098486 -0.0059763 -0.0017644 0.0019656 0.0024157 0.0016025 0 -0.014705 0 -0.0005649 0 -0.00031661 0 -0.065498
0.13281 0.0012109 0.0044334 0.0080741 0.0029966 0.002884 0.0010435 0.0017782 0.0039581 0.0084601 0.0001624 -0.0011835 -0.52937 -0.0069149 0.0024589 0.0078905 -0.0038625 -0.0059957 -3.4162e-05 0.0031139 0.0002818 -9.655e-05 0 -0.015683 0 -6.1452e-05 0 -0.0005876 0 -0.055798
0.13672 0.001784 0.0031019 0.0060751 -0.0001128 0.010544 -0.0065815 -0.0035236 -0.0045586 -0.0019194 0.0060647 0.00095433 -0.5442 -0.0068138 0.0032347 0.0079804 -0.0060518 -0.0055858 0.0026355 0.0025814 -0.0014996 -0.0012195 0 -0.016271 0 0.00062234 0 -0.00078478 0 -0.049041
0.14063 0.0023688 0.0012992 0.0018973 -0.0043918 0.013015 -0.011425 -0.0062447 -0.0086039 -0.0085332 0.0097889 0.0045832 -0.54267 -0.0035182 0.0030262 0.0046515 -0.0061383 -0.0049115 0.0051701 0.0014417 -0.0015748 -0.00082825 0 -0.015979 0 0.0008435 0 -0.00092569 0 -0.041943
0.14453 0.0026618 -0.00054353 -0.00187 -0.007273 0.0088502 -0.010062 -0.0052187 -0.0068501 -0.0085753 0.0082834 0.0071808 -0.5318 0.0003836 0.0025444 0.0016088 -0.004358 -0.0043772 0.0056561 0.0010223 0.00046769 0.00070878 0 -0.015075 0 0.00028806 0 -0.00098311 0 -0.027601
0.14844 0.0022632 -0.0018728 -0.0032567 -0.0069372 0.00088605 -0.003272 -0.0015303 -0.0016313 -0.0037134 0.0015495 0.0061045 -0.52202 0.0017444 0.00251 0.00074571 -0.002121 -0.00431 0.0031516 0.0014682 0.0036454 0.0020008 0 -0.014307 0 -0.00075322 0 -0.00090838 0 -0.0016127
0.15234 0.00079726 -0.0021381 -0.0022316 -0.0034886 -0.005954 0.0042574 0.0021279 0.0031315 0.0013133 -0.0071689 0.00060051 -0.51791 -0.00047187 0.0034936 0.0010693 -0.00076774 -0.004667 -0.0010712 0.0016953 0.0062219 0.0018286 0 -0.014215 0 -0.0016241 0 -0.00073167 0 0.032631
0.15625 -0.0016654 -0.0011615 -0.00049647 0.0013371 -0.0080511 0.0073838 0.0031867 0.0046759 0.0023237 -0.013153 -0.0068399 -0.51652 -0.0041749 0.0056338 0.00063873 -0.00070976 -0.0050535 -0.0042199 0.00074443 0.0070378 0.00015054 0 -0.014693 0 -0.0018258 0 -0.00059943 0 0.062571
0.16016 -0.0042513 0.00055717 -1.6198e-05 0.0054257 -0.0053256 0.0044624 0.0010219 0.0029245 -0.0011003 -0.01291 -0.01132 -0.51331 -0.0058722 0.0081972 -0.0009949 -0.0014823 -0.0050646 -0.0041396 -0.00095568 0.0063717 -0.0019444 0 -0.015177 0 -0.0013704 0 -0.00066264 0 0.071414
0.16406 -0.0055281 0.0019761 -0.0015077 0.0073886 -0.00091407 -0.0014218 -0.0024446 9.2176e-06 -0.0054026 -0.0062618 -0.0087263 -0.50788 -0.0037522 0.0095863 -0.0024816 -0.0023321 -0.0046481 -0.0010307 -0.0018314 0.0054805 -0.0032223 0 -0.015213 0 -0.00069829 0 -0.00090168 0 0.048702
0.16797 -0.0044283 0.0021344 -0.0040294 0.0069022 0.0013119 -0.0049591 -0.0040199 -0.0015601 -0.0061208 0.0033719 0.00073377 -0.50363 0.00062838 0.0083029 -0.0025444 -0.002676 -0.0041502 0.0027992 -0.00074857 0.0052104 -0.0033151 0 -0.014842 0 -0.00028866 0 -0.0010763 0 0.00058111
0.17188 -0.0012034 0.00086074 -0.0058396 0.0045054 -0.00042569 -0.0028145 -0.0016734 -0.00067859 -0.0017773 0.010769 0.011637 -0.50259 0.0036607 0.0043677 -0.001698 -0.0021885 -0.0039961 0.0048852 0.0016725 0.0050555 -0.0028874 0 -0.014475 0 -0.00031753 0 -0.00089596 0 -0.049065
0.17578 0.0024768 -0.00099626 -0.005709 0.0013246 -0.0045887 0.0038275 0.0036533 0.0017508 0.0046887 0.011882 0.016524 -0.50242 0.0028662 -0.00014622 -0.0017956 -0.00078448 -0.0043022 0.0045198 0.0034178 0.0036943 -0.0028731 0 -0.014447 0 -0.00061681 0 -0.00028877 0 -0.071143
0.17969 0.004555 -0.0020704 -0.0036694 -0.0012233 -0.007501 0.010241 0.0083942 0.0036103 0.008239 0.0063205 0.011349 -0.49924 -0.00095298 -0.0023393 -0.0038982 0.0012378 -0.0047832 0.0030601 0.0028614 0.00055531 -0.0034966 0 -0.014726 0 -0.00089225 0 0.00047477 0 -0.051438
0.18359 0.0040301 -0.0014146 -0.00080048 -0.0020257 -0.0060678 0.011672 0.0088298 0.0030996 0.0059133 -0.0022389 -0.00091566 -0.49311 -0.0045454 -0.00074069 -0.006875 0.0030392 -0.0050349 0.0025605 0.0002667 -0.0031984 -0.0039538 0 -0.015017 0 -0.00096338 0 0.00094528 0 -0.0035619
0.1875 0.0016536 0.00078669 0.0015676 -0.0010931 -0.00011745 0.0066213 0.0039288 1.1919e-06 -0.00064318 -0.0082218 -0.011736 -0.48923 -0.0051647 0.0033406 -0.0083672 0.0034674 -0.0049207 0.0040402 -0.0024412 -0.0054385 -0.0030625 0 -0.015101 0 -0.00083683 0 0.000834 0 0.037448
0.19141 -0.00070484 0.0032606 0.0025722 0.00011362 0.0072961 -0.002355 -0.0036295 -0.004084 -0.0064176 -0.0077201 -0.012995 -0.49278 -0.0028326 0.0067411 -0.0071493 0.0017738 -0.0046968 0.0067816 -0.0033951 -0.0050088 -0.00037079 0 -0.015015 0 -0.00061895 0 0.00024975 0 0.039107
0.19531 -0.001497 0.004444 0.0020885 -0.00045331 0.011875 -0.010474 -0.0091388 -0.0066669 -0.0069691 -0.0011624 -0.0031792 -0.50257 0.00011746 0.0070171 -0.0043412 -0.0016474 -0.0047609 0.0090107 -0.0023309 -0.0029076 0.0031978 0 -0.014917 0 -0.0004061 0 -0.00037177 0 -0.0037821
0.19922 -0.00056589 0.003497 0.00061409 -0.003674 0.010978 -0.013612 -0.0090858 -0.0059311 -0.0018201 0.0068492 0.011058 -0.51082 0.0015214 0.0044479 -0.0021172 -0.0051966 -0.0052623 0.0092181 -0.00053891 -0.0013675 0.0057716 0 -0.014852 0 -0.00025604 0 -0.00059654 0 -0.063167
0.20313 0.00094744 0.0008448 -0.0010174 -0.0080325 0.0053954 -0.010404 -0.0035604 -0.0019814 0.005345 0.010622 0.019454 -0.51003 0.0012899 0.0016591 -0.0012923 -0.0069366 -0.0059289 0.0071158 0.0005736 -0.0015786 0.0058052 0 -0.014708 0 -0.00021824 0 -0.00031554 0 -0.096729
0.20703 0.0016386 -0.0021028 -0.0019948 -0.010284 -0.0012261 -0.0026797 0.0038632 0.0030489 0.0095951 0.0073437 0.015606 -0.50053 0.00091625 0.0011826 -0.00048058 -0.0058675 -0.0062661 0.0037277 0.0007596 -0.0023543 0.0032622 0 -0.014419 0 -0.00033582 0 0.00019122 0 -0.078507
0.21094 0.00088407 -0.0038388 -0.00193 -0.0078798 -0.0048973 0.0056304 0.0086005 0.0062171 0.0083027 -0.00088665 0.0017861 -0.49085 0.0013662 0.0031655 0.0020967 -0.0026692 -0.0059569 0.00074298 0.0007822 -0.0013032 -0.00025288 0 -0.014156 0 -0.0005884 0 0.00048846 0 -0.018217
0.21484 -0.00087538 -0.0036486 -0.0011378 -0.0013026 -0.0039158 0.010439 0.0080472 0.0056283 0.0026672 -0.0084766 -0.01255 -0.49026 0.0018086 0.005298 0.006008 0.00069091 -0.0051296 -0.00043305 0.0011283 0.0024266 -0.002595 0 -0.014236 0 -0.00084508 0 0.000322 0 0.045383
0.21875 -0.0026301 -0.0019446 -0.00050818 0.0058028 0.00019796 0.0095375 0.0030297 0.0017188 -0.0035689 -0.010246 -0.017518 -0.50057 0.00065035 0.0049912 0.008185 0.0022434 -0.0042882 0.00052438 0.0010887 0.0065991 -0.0025857 0 -0.014798 0 -0.00091708 0 -0.00020312 0 0.072087
0.22266 -0.0035092 0.00010184 -0.00088091 0.0091044 0.0039923 0.0038681 -0.0030857 -0.0029703 -0.0068586 -0.0050173 -0.0098965 -0.51477 -0.002262 0.00179 0.0055775 0.0012879 -0.0039685 0.0026219 -0.00067467 0.0074307 -0.00070736 0 -0.015576 0 -0.00070502 0 -0.00072503 0 0.048425
0.22656 -0.0031773 0.0013235 -0.0022987 0.0068315 0.0045361 -0.0027842 -0.0067664 -0.0054628 -0.0059636 0.0036575 0.0045784 -0.52362 -0.0048253 -0.0021666 -0.0014872 -0.0012241 -0.0043774 0.0041052 -0.0045327 0.0031297 0.0015933 0 -0.016045 0 -0.00031882 0 -0.00091153 0 -0.0036896
0.23047 -0.0018393 0.0012083 -0.0037921 0.0011561 0.001259 -0.0058697 -0.0064456 -0.0043374 -0.0022454 0.010046 0.015305 -0.52314 -0.0044348 -0.0040043 -0.0087081 -0.0034005 -0.0052562 0.0036174 -0.0088944 -0.0038898 0.0033506 0 -0.015855 0 -3.543e-05 0 -0.00070612 0 -0.043183
0.23438 -6.7961e-05 8.6003e-05 -0.0040305 -0.0034671 -0.0039583 -0.0029713 -0.0031072 -0.00062411 0.0016282 0.01016 0.014319 -0.51637 -0.00070934 -0.0025771 -0.011017 -0.0036478 -0.0060407 0.0012294 -0.010995 -0.0085407 0.0049078 0 -0.015151 0 -8.7923e-05 0 -0.00035474 0 -0.038834
0.23828 0.0014041 -0.0011697 -0.0024186 -0.003687 -0.0082274 0.0043441 0.00078287 0.0030343 0.0034638 0.0042965 0.0018968 -0.50857 0.0036774 0.00065024 -0.0068994 -0.0015677 -0.0062048 -0.0015046 -0.0089915 -0.0073082 0.0072788 0 -0.014454 0 -0.00044493 0 -0.00020621 0 0.0089532
0.24219 0.0019693 -0.0016774 0.00028875 0.00032621 -0.0094186 0.011232 0.0030315 0.0043087 0.002738 -0.0034211 -0.013634 -0.50183 0.0052031 0.0029941 0.00018424 0.0020172 -0.0055788 -0.0026677 -0.0035868 -0.0014121 0.010614 0 -0.014212 0 -0.00078673 0 -0.00044455 0 0.067887
0.24609 0.0015041 -0.0010161 0.0024721 0.0052532 -0.007093 0.01266 0.0029397 0.0027493 0.0006664 -0.0079519 -0.021672 -0.49447 0.0027945 0.0028814 0.0047522 0.0057652 -0.0044572 -0.0014724 0.0022579 0.0041669 0.013348 0 -0.014432 0 -0.00074374 0 -0.00095442 0 0.094934
0.25 0.00055315 0.00057393 0.002907 0.0073085 -0.0022924 0.0068633 0.0013397 -0.00012661 -0.00077283 -0.0066245 -0.016677 -0.48514 -0.0010149 0.0010375 0.0040327 0.0086215 -0.0034259 0.0011245 0.0053667 0.0050758 0.01315 0 -0.014734 0 -0.0002309 0 -0.0014157 0 0.065157
0.25391 4.1904e-05 0.0023147 0.001727 0.0050146 0.0032758 -0.0033082 -0.00030814 -0.0021532 -0.00024554 -0.00067984 -0.0019686 -0.47626 -0.0023526 -0.00041789 0.00016656 0.010154 -0.0030066 0.0032567 0.0045053 0.0013929 0.0090774 0 -0.014751 0 0.00041155 0 -0.0015469 0 -0.010384
0.25781 0.00057774 0.0032785 0.00022117 8.0585e-06 0.0079427 -0.012175 -0.00095489 -0.0021018 0.0020163 0.0057415 0.01263 -0.47309 0.00035849 -2.7866e-05 -0.0020739 0.010334 -0.0033411 0.003718 0.0009912 -0.0027101 0.0029661 0 -0.014488 0 0.00063821 0 -0.001303 0 -0.089939
0.26172 0.0018698 0.0028848 -0.00037185 -0.0044624 0.010398 -0.014903 -0.00042494 -0.00031739 0.0044751 0.0083565 0.017664 -0.4793 0.0048782 0.0016943 0.00016371 0.0091655 -0.004133 0.0028664 -0.0025679 -0.0031274 -0.001529 0 -0.014286 0 0.00014658 0 -0.00087259 0 -0.1273
0.26563 0.0028411 0.0012652 1.5359e-05 -0.0059478 0.0098581 -0.010501 0.00082972 0.0019035 0.0055956 0.005458 0.010608 -0.49364 0.0072223 0.0028401 0.0052378 0.0066413 -0.004895 0.0020706 -0.0042513 0.00018202 -0.0017786 0 -0.014467 0 -0.00081282 0 -0.0004902 0 -0.10243
0.26953 0.0024492 -0.00074839 0.00027699 -0.0042921 0.0063513 -0.0021599 0.0022459 0.0034455 0.0051261 -0.001056 -0.002528 -0.51065 0.0053451 0.0019638 0.0086793 0.0030805 -0.0053148 0.002287 -0.0039568 0.0032132 0.0014732 0 -0.015007 0 -0.0015665 0 -0.00023824 0 -0.035411
0.27344 0.00055487 -0.002089 -0.0007435 -0.0013339 0.0010252 0.0050399 0.0034052 0.0039847 0.0041371 -0.0069403 -0.011705 -0.52392 0.00091146 -0.00051412 0.0073631 -0.00056362 -0.0054449 0.0031456 -0.0029828 0.0019514 0.0045078 0 -0.015553 0 -0.0015381 0 -2.4336e-05 0 0.027498
0.27734 -0.0019255 -0.0021386 -0.0030546 0.00066577 -0.0039877 0.0073287 0.0039052 0.0037027 0.0036538 -0.008364 -0.010212 -0.52894 -0.0024512 -0.0026478 0.0022535 -0.0029326 -0.0055603 0.003379 -0.0026319 -0.0034708 0.0037157 0 -0.015734 0 -0.00074477 0 0.00024697 0 0.047006
0.28125 -0.0037221 -0.001168 -0.0053757 0.00060001 -0.0064398 0.0042686 0.0032069 0.002648 0.0031787 -0.0044441 0.00049867 -0.52405 -0.0025969 -0.0027355 -0.0026411 -0.0030522 -0.0058207 0.0020921 -0.0030591 -0.0085527 -0.0011939 0 -0.01546 0 0.00017551 0 0.00048476 0 0.019488
0.28516 -0.0041315 -0.00015671 -0.0062084 -0.00093912 -0.0052648 -0.0014186 0.00087773 0.00056752 0.00079832 0.0021213 0.012044 -0.51083 -0.00062077 -0.00089118 -0.0038424 -0.0011004 -0.0060589 -0.00039484 -0.0032381 -0.0084334 -0.0067404 0 -0.014938 0 0.0004818 0 0.00041909 0 -0.021042
0.28906 -0.003355 -5.6348e-05 -0.0051398 -0.0023348 -0.0014389 -0.0057707 -0.0028127 -0.0025544 -0.0047858 0.0068303 0.015453 -0.49465 0.00064912 0.0010546 -0.0010879 0.0015664 -0.0059172 -0.0028784 -0.001973 -0.0023688 -0.0085262 0 -0.014447 0 -2.4516e-05 0 -0.00015793 0 -0.030325
0.29297 -0.0020633 -0.0010262 -0.0031714 -0.0022269 0.0023823 -0.0059327 -0.0065236 -0.0058637 -0.012015 0.0064594 0.0078543 -0.48373 -0.00026014 0.0012809 0.0030926 0.0032852 -0.0052253 -0.0043202 0.00089522 0.0055271 -0.0049737 0 -0.014123 0 -0.00080254 0 -0.0011231 0 0.0099317
0.29688 -0.00074231 -0.0022626 -0.0017696 -0.00048628 0.0034646 -0.001659 -0.0082852 -0.0077492 -0.016459 0.0013563 -0.0054688 -0.48512 -0.0019644 -0.00024082 0.0060286 0.0032114 -0.004262 -0.0045288 0.0040548 0.0099104 0.0013353 0 -0.013949 0 -0.0010416 0 -0.0020008 0 0.075535
0.30078 0.00051138 -0.0026099 -0.0015222 0.0017477 0.00087537 0.0046669 -0.0066935 -0.0068758 -0.013779 -0.004719 -0.01506 -0.4989 -0.0017538 -0.0016065 0.0070175 0.0017684 -0.0036191 -0.0039247 0.0054637 0.0087488 0.005878 0 -0.013889 0 -0.00041664 0 -0.0022669 0 0.11672
0.30469 0.0016554 -0.0014997 -0.0016529 0.0029312 -0.0036942 0.0093761 -0.0020328 -0.0033644 -0.0036105 -0.0071835 -0.014186 -0.51618 0.0014802 -0.00073237 0.0070878 6.25e-05 -0.0037414 -0.0028606 0.0038189 0.0046081 0.0059284 0 -0.013974 0 0.00055245 0 -0.0017525 0 0.095859
0.30859 0.0023681 0.0005386 -0.00085712 0.0022267 -0.0069021 0.0095095 0.0036272 0.00096262 0.0090748 -0.0038764 -0.0035038 -0.52447 0.0059046 0.0025344 0.0071701 -0.0011521 -0.0045349 -0.0013403 -0.00027786 0.0017577 0.0024781 0 -0.01422 0 0.0009067 0 -0.00079569 0 0.016732
0.3125 0.0022196 0.0022311 0.0013024 3.5845e-05 -0.0060071 0.0044635 0.007584 0.0036592 0.016838 0.0033301 0.0097112 -0.51766 0.0083155 0.0059364 0.0068731 -0.0019648 -0.0054013 0.00063452 -0.004393 0.0021085 -0.001207 0 -0.014502 0 0.00010431 0 1.1546e-05 0 -0.07673
0.31641 0.0012024 0.0025053 0.0037336 -0.0024158 -0.00087865 -0.0035885 0.0081242 0.0033229 0.015037 0.0096918 0.016834 -0.50177 0.0070375 0.0065705 0.0051007 -0.0028281 -0.0056973 0.0026787 -0.0057076 0.0038512 -0.0027814 0 -0.014561 0 -0.0014304 0 0.00028067 0 -0.13045
0.32031 -3.8419e-05 0.0012707 0.0045489 -0.0040498 0.0057029 -0.010792 0.0054405 0.00056569 0.0053375 0.010708 0.013609 -0.49029 0.0033364 0.0034529 0.0016247 -0.0036905 -0.0052373 0.0042241 -0.0029407 0.0037923 -0.0026499 0 -0.014207 0 -0.0025894 0 9.8834e-05 0 -0.11558
0.32422 -0.00068501 -0.00057605 0.0026289 -0.0046231 0.0097738 -0.013677 0.0012524 -0.0024818 -0.0054896 0.0050529 0.0024247 -0.49218 8.5506e-05 -0.0014019 -0.0022536 -0.0037774 -0.0044199 0.0051505 0.0026347 0.00077338 -0.0028512 0 -0.013528 0 -0.0024856 0 -0.00011182 0 -0.044221
0.32813 -0.00055189 -0.0018757 -0.0012915 -0.0045828 0.0087941 -0.011035 -0.0024408 -0.0037362 -0.010632 -0.0045832 -0.0098855 -0.50348 -0.00088529 -0.0044561 -0.0047223 -0.0024018 -0.0038859 0.0060434 0.0079319 -0.003252 -0.0044065 0 -0.012891 0 -0.0011967 0 -3.2355e-06 0 0.042625
0.33203 -0.00035277 -0.0020397 -0.0049498 -0.0043312 0.0033229 -0.0045274 -0.0044716 -0.0025879 -0.0081199 -0.013159 -0.01662 -0.511 -0.00019185 -0.0034885 -0.0050712 -3.8431e-05 -0.0040137 0.0075917 0.010113 -0.0053286 -0.0060068 0 -0.012699 0 0.00031093 0 0.00040025 0 0.10248
0.33594 -0.0010143 -0.0013436 -0.0060898 -0.0037054 -0.0034008 0.0023241 -0.0047955 -0.00015465 -0.0017213 -0.016263 -0.014952 -0.50532 0.00012201 0.00063512 -0.004191 0.0015813 -0.0046721 0.0096407 0.0084846 -0.0044322 -0.0054238 0 -0.013093 0 0.0010082 0 0.00077216 0 0.11419
0.33984 -0.0026115 -0.00054106 -0.0040473 -0.0022284 -0.0076296 0.0061518 -0.0040532 0.0017056 0.0025772 -0.012554 -0.006821 -0.4906 -0.0011966 0.0047629 -0.0034734 0.00077119 -0.0053954 0.010962 0.0048112 -0.0022348 -0.0021268 0 -0.013858 0 0.00063779 0 0.00082434 0 0.083859
0.34375 -0.0040142 -0.00021366 -0.00021719 0.00014617 -0.0074734 0.0056023 -0.0029737 0.0017802 0.0013809 -0.0043134 0.0028973 -0.48131 -0.0034123 0.0060577 -0.0033127 -0.0024183 -0.0057778 0.010178 0.0018684 -0.0011219 0.0017466 0 -0.014592 0 -0.00017227 0 0.00057327 0 0.035192
0.34766 -0.0037491 -0.00040605 0.0029114 0.0026414 -0.0038647 0.0020143 -0.0020308 0.0002718 -0.0038593 0.0040333 0.0093636 -0.48836 -0.0046393 0.0041044 -0.0027736 -0.0057615 -0.0057341 0.0070611 0.0014273 -0.0017112 0.0032834 0 -0.014983 0 -0.00057192 0 0.00028483 0 -0.0060132
0.35156 -0.0013941 -0.00075313 0.0034381 0.0041395 0.00037051 -0.0014376 -0.0013358 -0.0014814 -0.0085444 0.0084844 0.010175 -0.5079 -0.0036944 0.00082657 -0.00072356 -0.006374 -0.0054499 0.0029324 0.0032396 -0.0024754 0.0017732 0 -0.014976 0 -0.00027825 0 0.00018066 0 -0.024388
0.35547 0.0018063 -0.00086896 0.0012928 0.0041274 0.002503 -0.0016849 -0.00061319 -0.0020027 -0.0087274 0.0076523 0.0061932 -0.52394 -0.0011229 -0.0014194 0.0027848 -0.0031011 -0.0051448 -0.00029051 0.005646 -0.0017262 -0.00030448 0 -0.01475 0 0.00023505 0 0.00021994 0 -0.020285
0.35938 0.0037973 -0.00061881 -0.0017599 0.0031265 0.001547 0.0022423 0.00067745 -0.00067547 -0.0038755 0.0033673 0.00066723 -0.52254 0.0014171 -0.0016732 0.0062898 0.0022826 -0.0049102 -0.0015156 0.0070517 0.0002877 0.00046649 0 -0.014559 0 0.00027465 0 0.0001741 0 -0.0071518
0.36328 0.0033847 -0.0001022 -0.0033138 0.0020971 -0.0013763 0.0083334 0.002887 0.0018441 0.0031692 -0.00065768 -0.0028081 -0.50426 0.002582 -0.00060252 0.0080339 0.0062615 -0.0047495 -0.0010447 0.0069367 0.0014821 0.0049373 0 -0.014597 0 -0.00036878 0 -0.00010056 0 -0.0022988
0.36719 0.0012644 0.00053506 -0.0019286 0.0013961 -0.0039284 0.012531 0.0055369 0.0039935 0.0084011 -0.0013218 -0.0024332 -0.48313 0.0021555 0.00064906 0.0072958 0.006305 -0.0047145 0.00010257 0.00573 0.00016728 0.010079 0 -0.014919 0 -0.0012285 0 -0.00049101 0 -0.015154
0.37109 -0.00052341 0.0012466 0.0018631 0.00043402 -0.0039761 0.011207 0.0071274 0.0042521 0.0091177 0.0017797 0.00076708 -0.47375 0.00069265 0.0015319 0.0047465 0.0028626 -0.0049353 0.0012257 0.0040237 -0.0029531 0.011371 0 -0.015411 0 -0.0016273 0 -0.00074078 0 -0.040168
0.375 -0.00026311 0.0020973 0.0058108 -0.0014768 -0.00076035 0.0038065 0.0059635 0.002195 0.0052026 0.0061223 0.0037609 -0.47913 -0.0013117 0.0020436 0.0017132 -0.0010843 -0.0054766 0.0022189 0.0020888 -0.0051859 0.0068905 0 -0.015804 0 -0.00131 0 -0.00072387 0 -0.060663
0.37891 0.0020716 0.0031911 0.0073785 -0.0038911 0.0046614 -0.0061534 0.0016982 -0.00096861 -0.0010018 0.0081382 0.0037689 -0.49067 -0.003725 0.0019937 -0.00078319 -0.0025332 -0.0061671 0.002996 7.8228e-05 -0.0043682 -0.00069724 0 -0.015784 0 -0.00062862 0 -0.00057919 0 -0.062628
0.38281 0.004876 0.0045803 0.0055247 -0.0050241 0.009841 -0.012791 -0.0036692 -0.0028716 -0.0057869 0.0059623 0.00045356 -0.49848 -0.0063358 0.00080466 -0.0024087 -0.00088027 -0.0066175 0.0030494 -0.001601 -0.0010198 -0.0062046 0 -0.015204 0 -0.00014941 0 -0.00055075 0 -0.048288
0.38672 0.006263 0.0061585 0.0016635 -0.003102 0.012137 -0.011541 -0.0065691 -0.0014516 -0.0057485 0.0010217 -0.0036099 -0.50088 -0.0083735 -0.0016907 -0.0033297 0.001782 -0.0064873 0.0019444 -0.0024504 0.0020428 -0.0063078 0 -0.014274 0 -0.00011976 0 -0.00069841 0 -0.037141
0.39063 0.0055198 0.0075523 -0.00098478 0.0018035 0.01026 -0.0024354 -0.0042851 0.0033982 0.00032798 -0.0028148 -0.0046662 -0.50342 -0.0087382 -0.0043969 -0.003985 0.002631 -0.0058121 0.00026947 -0.0025381 0.002302 -0.0023101 0 -0.013541 0 -0.00032838 0 -0.00079879 0 -0.05135
0.39453 0.003526 0.008125 0.00053979 0.0072718 0.0053333 0.0094743 0.0027091 0.0092308 0.010195 -0.0020173 -0.00053845 -0.50984 -0.0068789 -0.0053425 -0.0050305 0.00054891 -0.0050972 -0.00030165 -0.0028092 -0.00014906 0.0012013 0 -0.013548 0 -0.00044354 0 -0.00057222 0 -0.09612
0.39844 0.0019411 0.0072407 0.0066917 0.010145 0.00057406 0.017208 0.010553 0.012286 0.018655 0.0039048 0.007603 -0.516 -0.0035 -0.0033401 -0.0071093 -0.0030507 -0.0050306 0.001584 -0.0043627 -0.0027718 0.00055344 0 -0.014404 0 -0.00041595 0 -2.4364e-05 0 -0.15166
0.40234 0.0019339 0.0047468 0.014588 0.0090681 -0.00064992 0.016514 0.014441 0.010049 0.020296 0.011787 0.015754 -0.51384 -0.00035284 0.00061905 -0.010192 -0.0055595 -0.0059701 0.0052551 -0.0071322 -0.0030019 -0.0037673 0 -0.015599 0 -0.00049979 0 0.0004595 0 -0.18465
0.40625 0.0034202 0.0013525 0.019419 0.0057303 0.0026418 0.0087788 0.01199 0.0033768 0.013157 0.016748 0.019471 -0.50122 0.00084213 0.0038403 -0.012986 -0.0053541 -0.0075742 0.0079709 -0.0093264 -0.00058339 -0.0076876 0 -0.016303 0 -0.00088958 0 0.00040986 0 -0.17092
0.41016 0.0052297 -0.0015082 0.017437 0.0035595 0.0077773 5.2853e-06 0.0049046 -0.0036052 0.00068151 0.015299 0.016458 -0.4865 -0.00044013 0.0041377 -0.013337 -0.0029312 -0.008893 0.0071312 -0.008571 0.0023198 -0.0073022 0 -0.015977 0 -0.0014029 0 -0.00028966 0 -0.11152
0.41406 0.0059286 -0.0024271 0.0085915 0.0048684 0.0098157 -0.0034804 -0.0023719 -0.0061529 -0.0099813 0.0075073 0.0076992 -0.48184 -0.0031165 0.0017895 -0.0098271 -0.000212 -0.0089277 0.0029431 -0.0040917 0.0031756 -0.0023739 0 -0.014815 0 -0.0015942 0 -0.0012422 0 -0.030413
0.41797 0.0047195 -0.00095963 -0.0030397 0.0088833 0.0050897 0.00055563 -0.0058807 -0.002391 -0.012656 -0.0030965 -0.0033048 -0.49137 -0.005109 -0.00071945 -0.0033893 0.0011408 -0.0073131 -0.0011709 0.0020108 0.0012659 0.0034804 0 -0.013625 0 -0.0012095 0 -0.0018382 0 0.042233
0.42188 0.0019531 0.0019517 -0.011532 0.012368 -0.0054997 0.0089315 -0.0046577 0.0049913 -0.006545 -0.011577 -0.012431 -0.50605 -0.0045887 -0.0010439 0.0027513 0.00087172 -0.0046498 -0.0012991 0.0058773 -0.0019447 0.0059176 0 -0.013212 0 -0.00049962 0 -0.001767 0 0.086487
0.42578 -0.00096325 0.0044875 -0.012688 0.012299 -0.016132 0.015651 -0.00073463 0.010361 0.0030946 -0.014201 -0.016753 -0.51075 -0.0011143 0.00082074 0.0052535 -5.7582e-05 -0.0022167 0.0033106 0.0048308 -0.0043225 0.0034363 0 -0.013755 0 -2.6927e-05 0 -0.0012739 0 0.097309
0.42969 -0.0022515 0.0051255 -0.0065521 0.0082933 -0.019464 0.016306 0.0029545 0.0091523 0.0087992 -0.01015 -0.01551 -0.49715 0.0039972 0.0026597 0.0033433 -0.0005425 -0.0012197 0.0091516 -0.00026413 -0.0048242 -0.0016563 0 -0.014705 0 -0.00012468 0 -0.00092074 0 0.078419
0.43359 -0.00080387 0.0036685 0.0028109 0.0027862 -0.01173 0.010935 0.0047543 0.0014111 0.0065237 -0.0016717 -0.010041 -0.47002 0.0083419 0.0023861 -0.00044517 -0.00022318 -0.0020715 0.011275 -0.0054102 -0.00392 -0.0054656 0 -0.015276 0 -0.00055165 0 -0.0010669 0 0.035332
0.4375 0.0029533 0.0013763 0.010054 -0.0010206 0.0040661 0.0034098 0.0048811 -0.0078262 -0.0012072 0.0071717 -0.0029213 -0.44181 0.0098435 0.00025766 -0.0024096 0.00044742 -0.0041927 0.0076833 -0.0065525 -0.0026242 -0.0057665 0 -0.015104 0 -0.00071658 0 -0.0015502 0 -0.02512
0.44141 0.007008 9.1759e-05 0.011884 -0.0015858 0.019423 -0.0018249 0.0044373 -0.011788 -0.0070884 0.012486 0.0033259 -0.42155 0.0080799 -0.0013103 -0.00097968 0.00073681 -0.0064515 0.0012396 -0.0028151 -0.0014067 -0.0035076 0 -0.014487 0 -0.00027615 0 -0.0018608 0 -0.091057
0.44531 0.0088037 0.00096468 0.008767 0.00013648 0.025523 -0.0029403 0.0041642 -0.0066995 -0.0045207 0.012403 0.0073548 -0.40907 0.0045764 -0.00021138 0.0018225 0.00015407 -0.0079005 -0.0028407 0.002874 -0.00011008 -0.0015498 0 -0.014037 0 0.00048451 0 -0.0016399 0 -0.14517
0.44922 0.0068852 0.0036394 0.0040154 0.0018607 0.018933 -0.0014784 0.0040574 0.0052835 0.0071862 0.0079307 0.0093201 -0.3989 0.0017185 0.003055 0.0022419 -0.0013643 -0.0082691 -0.0017095 0.0063192 0.0012839 -0.002022 0 -0.014073 0 0.00088619 0 -0.0010294 0 -0.17097
0.45313 0.0020492 0.0064255 0.0011419 0.0018788 0.0039538 -0.00045073 0.0037881 0.016995 0.021641 0.0022555 0.010106 -0.38818 0.00099042 0.0055945 -0.0016081 -0.0034669 -0.0078953 0.0025854 0.0055303 0.0021354 -0.0046273 0 -0.014339 0 0.00049919 0 -0.00054412 0 -0.16074
0.45703 -0.0029526 0.0073193 0.0014355 0.00011894 -0.010061 -0.0016009 0.0031 0.020549 0.029112 -0.001294 0.010021 -0.37945 0.0019132 0.0047135 -0.0077074 -0.0054014 -0.0072481 0.0051878 0.0021131 0.0016204 -0.0071419 0 -0.014305 0 -0.0004239 0 -0.000589 0 -0.11779
0.46094 -0.0051306 0.0052409 0.0033779 -0.0022072 -0.014671 -0.0040642 0.0017343 0.012316 0.022761 -0.0014229 0.0081633 -0.37622 0.0026036 0.00042698 -0.011622 -0.0061363 -0.0065064 0.0031959 -0.00051855 -0.0002539 -0.007415 0 -0.013749 0 -0.0011531 0 -0.0010763 0 -0.052074
0.46484 -0.0032764 0.0007631 0.0040985 -0.0036897 -0.0077455 -0.0053065 -0.00069013 -0.004485 0.0034069 0.0003446 0.0033241 -0.37725 0.0015106 -0.0044926 -0.01027 -0.0048423 -0.0055498 -0.0014419 -0.00032947 -0.0022442 -0.0050845 0 -0.01307 0 -0.0011357 0 -0.0015045 0 0.024592
0.46875 0.0011548 -0.0040913 0.0016589 -0.003535 0.0052025 -0.003372 -0.0042375 -0.021207 -0.02014 0.00098886 -0.0040959 -0.37669 -0.0012103 -0.0069007 -0.0045828 -0.0016261 -0.0043085 -0.0037223 0.0017127 -0.0026849 -0.0017017 0 -0.01299 0 -0.00048058 0 -0.0014258 0 0.097974
0.47266 0.0049654 -0.0069192 -0.0034855 -0.0017242 0.014582 0.0014174 -0.0078741 -0.028507 -0.035543 -0.0014473 -0.010972 -0.37025 -0.0039274 -0.0058062 0.001289 0.0020918 -0.00307 -0.00045199 0.0029507 -0.00089915 0.00063116 0 -0.013907 0 0.0001758 0 -0.00086675 0 0.14838
0.47656 0.0053187 -0.0063345 -0.0087977 0.0011673 0.012957 0.0065539 -0.0093931 -0.021765 -0.033819 -0.006057 -0.012753 -0.36004 -0.005098 -0.0028071 0.0034637 0.0041578 -0.0023946 0.0063954 0.0018578 0.0020797 0.00089162 0 -0.015456 0 0.00027194 0 -0.00030989 0 0.15413
0.48047 0.0015919 -0.0029037 -0.011426 0.0041172 9.7924e-06 0.0090284 -0.0067574 -0.0041013 -0.014869 -0.0095728 -0.0068395 -0.35233 -0.0045855 -0.00036437 0.0013622 0.003079 -0.0026798 0.011055 -0.00044134 0.0041939 -0.00021968 0 -0.016712 0 -0.00019287 0 -0.00025054 0 0.10546
0.48438 -0.0042279 0.0010285 -0.010147 0.0058254 -0.016954 0.0072997 -0.00013631 0.014948 0.011632 -0.0089129 0.0044498 -0.35039 -0.0034225 0.00019263 -0.0022573 -0.00077447 -0.0037762 0.0089245 -0.0014077 0.0039291 -0.0010022 0 -0.016892 0 -0.00073212 0 -0.0007359 0 0.019991
0.48828 -0.0087924 0.0026882 -0.0061571 0.0051834 -0.027458 0.0022019 0.0072146 0.024626 0.030988 -0.0037863 0.014194 -0.3503 -0.0023672 -0.00084512 -0.0040156 -0.0052393 -0.0050296 0.00066557 0.00018302 0.0014714 -0.00018088 0 -0.015962 0 -0.0008898 0 -0.0013088 0 -0.057008
0.49219 -0.0094359 0.00068474 -0.0021756 0.0019778 -0.024583 -0.0036889 0.010524 0.019234 0.03171 0.0027675 0.01505 -0.34489 -0.00094639 -0.0025388 -0.002772 -0.0078178 -0.0057393 -0.0081929 0.0027695 -0.0014632 0.0020934 0 -0.014654 0 -0.00067228 0 -0.00141 0 -0.075441
0.49609 -0.005767 -0.0038916 -0.00052178 -0.0027314 -0.0096912 -0.0076684 0.0067922 0.001725 0.012645 0.0064049 0.0046348 -0.33166 0.0017934 -0.0042795 -0.00020617 -0.0074352 -0.0056311 -0.011714 0.0033408 -0.0029375 0.0044155 0 -0.013876 0 -0.00048553 0 -0.00087809 0 -0.014461
0.5 9.2319e-05 -0.0079631 -0.0015065 -0.0070647 0.0081382 -0.00842 -0.0026603 -0.017814 -0.015552 0.0045332 -0.012039 -0.31615 0.0055342 -0.0057375 0.00103 -0.0050742 -0.0049425 -0.0081631 0.00039335 -0.0021841 0.0053103 0 -0.014016 0 -0.00067804 0 -0.00010087 0 0.097637
0.50391 0.0047315 -0.0084119 -0.0033118 -0.0094286 0.017865 -0.006567 -0.012586 -0.02815 -0.036215 -0.0018966 -0.025391 -0.30638 0.0080007 -0.0062847 -0.00034773 -0.0027951 -0.0040905 -0.00097163 -0.0043126 -5.6092e-05 0.0044705 0 -0.014703 0 -0.0011697 0 0.00031261 0 0.19628
0.50781 0.0054633 -0.0042591 -0.0034788 -0.009422 0.013828 -0.0040538 -0.017103 -0.023766 -0.036725 -0.0090759 -0.027662 -0.30409 0.0065718 -0.0051137 -0.0034396 -0.0020322 -0.0032911 0.0043777 -0.0069799 0.0017117 0.0030204 0 -0.015198 0 -0.0015347 0 4.4659e-05 0 0.22064
0.51172 0.0019942 0.0024571 -0.00092525 -0.0077994 -0.00030234 -0.0028235 -0.013555 -0.0081672 -0.016668 -0.012821 -0.018222 -0.30213 0.00098961 -0.00229 -0.0062223 -0.0026264 -0.0025155 0.0045808 -0.0049992 0.0018246 0.0025348 0 -0.015032 0 -0.0014385 0 -0.0006834 0 0.1533
0.51563 -0.0032773 0.0078353 0.0030543 -0.0056042 -0.013859 -0.0035962 -0.0041357 0.0085583 0.011514 -0.011018 -0.0037691 -0.29136 -0.0055657 0.00051216 -0.0072222 -0.0033009 -0.001799 0.00040359 0.00069977 0.00038278 0.0036019 0 -0.014355 0 -0.00098366 0 -0.0013324 0 0.030877
0.51953 -0.0066587 0.0086154 0.0056654 -0.0033484 -0.016422 -0.0054484 0.0057563 0.01634 0.030283 -0.0045373 0.0067433 -0.27044 -0.0085813 0.00091035 -0.0063723 -0.0029573 -0.0015194 -0.0047857 0.0062909 -0.0011834 0.0051944 0 -0.013729 0 -0.00062318 0 -0.0015223 0 -0.08161
0.52344 -0.0055354 0.0043549 0.0047825 -0.00099536 -0.005069 -0.0064291 0.011052 0.0115 0.028437 0.0035839 0.0085403 -0.24831 -0.0059846 -0.0020219 -0.0046796 -0.001527 -0.0022594 -0.0079974 0.0081257 -0.001164 0.0055032 0 -0.013603 0 -0.00073182 0 -0.0013376 0 -0.13331
0.52734 -0.00022102 -0.0022151 0.00073396 0.0013981 0.013401 -0.0048411 0.0099309 -0.0012555 0.0085624 0.0098496 0.0039238 -0.23648 -0.00012846 -0.0063918 -0.0033388 0.00028738 -0.004278 -0.0084695 0.0055533 0.0010947 0.0036056 0 -0.013954 0 -0.0012481 0 -0.0012041 0 -0.11674
0.53125 0.0060637 -0.0069111 -0.0037839 0.0032537 0.026898 -0.00040002 0.0043993 -0.012352 -0.014725 0.011884 -0.00039607 -0.23855 0.0041228 -0.008637 -0.0030231 0.0018837 -0.0070572 -0.0072887 0.0011376 0.004531 0.0004932 0 -0.014373 0 -0.0017179 0 -0.0014681 0 -0.065219
0.53516 0.0092602 -0.0067424 -0.0057074 0.0038872 0.026097 0.0054836 -0.0014277 -0.01381 -0.024805 0.0093068 0.00083767 -0.2473 0.0037044 -0.006541 -0.0035858 0.0032263 -0.0094106 -0.0057791 -0.001693 0.0069727 -0.001572 0 -0.014476 0 -0.0016852 0 -0.0020672 0 -0.024185
0.53906 0.0072853 -0.0017474 -0.0039745 0.0033992 0.010671 0.010517 -0.0039452 -0.0043676 -0.014597 0.0037671 0.0071502 -0.25185 0.00010403 -0.0014057 -0.004102 0.0044805 -0.010185 -0.0043895 -0.0013552 0.0067147 -0.00094503 0 -0.014247 0 -0.0010698 0 -0.0025825 0 -0.019063
0.54297 0.0016115 0.005122 -0.00032346 0.0029892 -0.01042 0.012918 -0.0020294 0.0098709 0.0083999 -0.0018068 0.012964 -0.24749 -0.0021243 0.0028265 -0.0032947 0.0053976 -0.0090464 -0.0028722 0.0010798 0.0039403 0.001902 0 -0.013993 0 -0.00021386 0 -0.0026115 0 -0.041819
0.54688 -0.0035921 0.0099173 0.0021976 0.0040881 -0.024592 0.012451 0.0025583 0.019421 0.027206 -0.004559 0.012445 -0.2384 0.00020741 0.0028985 -0.00040544 0.0053283 -0.0067302 -0.0011599 0.0033182 0.00077837 0.0046708 0 -0.014018 0 0.00040412 0 -0.0021182 0 -0.062767
0.55078 -0.0042417 0.010154 0.0018347 0.0069337 -0.023422 0.010396 0.0064225 0.017434 0.027259 -0.0031334 0.0045402 -0.23139 0.0057349 -0.00099743 0.0038941 0.0039825 -0.0045384 0.00014841 0.0039012 -0.00027029 0.0051629 0 -0.014329 0 0.00051781 0 -0.0014519 0 -0.056729
0.55469 0.00087891 0.0062924 -0.000309 0.0099841 -0.0076346 0.0085167 0.0068005 0.0041683 0.0069522 0.0016138 -0.005816 -0.22815 0.0097063 -0.0055812 0.0074291 0.0020867 -0.0034973 0.00017377 0.003036 0.0015689 0.0031727 0 -0.014652 0 0.00020857 0 -0.0010316 0 -0.024533
0.55859 0.0092569 0.0013853 -0.0010945 0.010968 0.013583 0.0078043 0.0036278 -0.012673 -0.020555 0.0071777 -0.011244 -0.22425 0.0084492 -0.0075594 0.0078216 0.0010316 -0.0038193 -0.0014147 0.001811 0.004472 0.00064273 0 -0.014713 0 -0.00022594 0 -0.00099076 0 0.0046822
0.5625 0.016251 -0.00086836 0.0020645 0.0088459 0.028204 0.0079266 -6.1759e-06 -0.022058 -0.035699 0.010995 -0.0073648 -0.21538 0.0028762 -0.0064269 0.0044553 0.0016328 -0.0050217 -0.0039112 0.00094941 0.005311 -8.3948e-05 0 -0.014495 0 -0.000511 0 -0.0010967 0 -0.007992
0.56641 0.018007 0.0015328 0.0089314 0.0049256 0.028419 0.0077179 0.00026864 -0.016168 -0.025575 0.012007 0.0040453 -0.20301 -0.0023552 -0.0043837 -0.00058883 0.0032008 -0.0064815 -0.0058461 0.00040844 0.0022689 0.0016384 0 -0.014231 0 -0.00055017 0 -0.0010022 0 -0.083293
0.57031 0.01376 0.0075596 0.016328 0.0019803 0.01505 0.0062414 0.0067481 0.0042241 0.0070158 0.011083 0.016446 -0.19274 -0.0032184 -0.0036909 -0.0038052 0.0040085 -0.0078774 -0.0058351 -3.2741e-05 -0.0033484 0.0041761 0 -0.014151 0 -0.00042564 0 -0.0005883 0 -0.20435
0.57422 0.006161 0.013672 0.020255 0.0019603 -0.0031054 0.0035721 0.017139 0.028971 0.044608 0.010029 0.023178 -0.18683 3.227e-08 -0.0042978 -0.0030024 0.0029054 -0.0091583 -0.0034523 -0.00015576 -0.0077737 0.0050277 0 -0.01425 0 -0.00029873 0 -8.7394e-05 0 -0.31957
0.57813 -0.00039523 0.015935 0.01859 0.0042773 -0.014578 0.00075762 0.025157 0.043608 0.065577 0.0099934 0.021726 -0.17994 0.003242 -0.0041513 0.00081103 0.00055936 -0.010173 0.00041531 0.00050597 -0.007601 0.0029285 0 -0.014312 0 -0.00029819 0 0.00011419 0 -0.36852
0.58203 -0.0023305 0.012488 0.01237 0.0062459 -0.012156 -0.00089261 0.024475 0.037971 0.057334 0.010511 0.014553 -0.1638 0.0028319 -0.001729 0.0042338 -0.0010194 -0.010435 0.0039812 0.0019165 -0.0025692 -0.0011868 0 -0.014154 0 -0.00044616 0 -0.00018787 0 -0.31675
0.58594 0.0011338 0.0048175 0.0048817 0.0054023 0.0025842 -0.00059266 0.013488 0.013272 0.023856 0.0098465 0.0063812 -0.13705 -0.00088577 0.0019792 0.0044327 -0.00039073 -0.0093527 0.0055569 0.0032271 0.0040108 -0.0050654 0 -0.01384 0 -0.00063996 0 -0.00083484 0 -0.17802
0.58984 0.0075818 -0.0030132 -0.00055385 0.0017157 0.020012 0.0015609 -0.0027297 -0.0174 -0.01694 0.0063488 0.00049131 -0.10954 -0.003993 0.0042174 0.0016142 0.0017695 -0.0067971 0.0045499 0.0034463 0.0076413 -0.006912 0 -0.013651 0 -0.00070318 0 -0.001423 0 -0.0092291
0.59375 0.012771 -0.0067866 -0.0024403 -0.002255 0.028279 0.004719 -0.015192 -0.036403 -0.043945 -0.00015162 -0.0029452 -0.095083 -0.0030383 0.0032338 -0.0013118 0.0031152 -0.0034933 0.0017714 0.0024656 0.0059807 -0.0064808 0 -0.01382 0 -0.00050104 0 -0.0016067 0 0.11967
0.59766 0.013066 -0.0047077 -0.0015309 -0.0034321 0.020867 0.0076576 -0.016832 -0.032583 -0.04487 -0.0077653 -0.0055191 -0.098186 0.0013722 0.0002119 -0.0015846 0.0018216 -0.00080621 -0.0012301 0.0012803 0.00049914 -0.0047575 0 -0.014294 0 -6.1495e-05 0 -0.0013353 0 0.16224
0.60156 0.0076721 0.0014885 0.00010777 -0.00075232 0.0010853 0.0092039 -0.007249 -0.0087736 -0.02239 -0.013128 -0.0079133 -0.10765 0.005021 -0.0017107 0.00076823 -0.0015247 2.8869e-05 -0.0033447 0.0010152 -0.0048014 -0.0028506 0 -0.01474 0 0.00039625 0 -0.00085207 0 0.11658
0.60547 -0.00067319 0.0076213 0.00052874 0.0039784 -0.019597 0.0086872 0.0071095 0.019702 0.0086034 -0.012934 -0.0086171 -0.10431 0.0041708 -0.0004685 0.0030556 -0.0042652 -0.0013023 -0.004631 0.001686 -0.0064688 -0.0012401 0 -0.014814 0 0.00058034 0 -0.00049176 0 0.019914
0.60938 -0.0071285 0.0096693 -0.0010139 0.0075616 -0.028578 0.0063549 0.017422 0.034929 0.030294 -0.0058079 -0.0053194 -0.077222 -0.00068423 0.002826 0.0026581 -0.004091 -0.0039822 -0.0059534 0.0020554 -0.0039942 0.00011815 0 -0.01445 0 0.00032859 0 -0.00045041 0 -0.076366
0.61328 -0.0076718 0.0062668 -0.0037308 0.0078841 -0.020085 0.0034637 0.018284 0.028144 0.031968 0.0063568 0.002279 -0.03389 -0.0050873 0.004799 -0.00035624 -0.0013056 -0.0066132 -0.00785 0.00090132 0.00024101 0.0012952 0 -0.013912 0 -0.00025834 0 -0.0006853 0 -0.13382
0.61719 -0.0017572 -0.00045135 -0.005733 0.0053281 0.0010707 0.0017101 0.010737 0.0052507 0.015252 0.018553 0.010942 0.0049947 -0.0047144 0.0029075 -0.0033285 0.001309 -0.0081324 -0.0097237 -0.0014911 0.0031455 0.0021961 0 -0.013588 0 -0.00086802 0 -0.00097483 0 -0.14111
0.62109 0.0071094 -0.0061631 -0.0050813 0.002111 0.022401 0.0020948 0.00075519 -0.01759 -0.0078232 0.02476 0.015418 0.022104 0.00056616 -0.0022272 -0.0036621 0.0010429 -0.0084105 -0.010218 -0.0032085 0.0032823 0.002766 0 -0.013688 0 -0.00118 0 -0.0010644 0 -0.11154
0.625 0.013458 -0.0070214 -0.0010686 0.00034843 0.0314 0.0039744 -0.0052118 -0.025069 -0.022319 0.021288 0.012167 0.017095 0.0064806 -0.0073885 -0.0013023 -0.0021237 -0.008106 -0.008512 -0.0023032 0.0015691 0.0030945 0 -0.014099 0 -0.0010657 0 -0.00080588 0 -0.070264
0.62891 0.013362 -0.0020557 0.0049678 0.00055509 0.023107 0.0052253 -0.0043122 -0.012794 -0.019144 0.0094426 0.0024036 0.0059398 0.0081498 -0.0095823 0.001464 -0.0053587 -0.0079407 -0.0053063 0.0012879 1.9045e-05 0.0030836 0 -0.014506 0 -0.00063942 0 -0.00023827 0 -0.040382
0.63281 0.0070216 0.0061396 0.010054 0.0016633 0.0029419 0.0037282 0.0015301 0.01032 -0.00034871 -0.0045598 -0.0081609 0.0074021 0.0043528 -0.0084199 0.0025886 -0.0055155 -0.0080163 -0.002481 0.0053647 -0.00017856 0.0020691 0 -0.014635 0 -0.0001502 0 0.00041427 0 -0.033219
0.63672 -0.0013678 0.012875 0.011317 0.0022136 -0.016677 -0.00079387 0.0075081 0.028423 0.021941 -0.01298 -0.013038 0.028816 -0.0016055 -0.0060018 0.0024326 -0.0020222 -0.0077538 -0.0016405 0.0071412 0.00042331 -0.00089139 0 -0.014441 0 0.00017473 0 0.00083751 0 -0.044749
0.64063 -0.0064042 0.014166 0.0080904 0.0015169 -0.023748 -0.0061167 0.0091901 0.029192 0.032603 -0.011405 -0.0095129 0.062702 -0.0050377 -0.0047173 0.003174 0.0025978 -0.0065099 -0.0028679 0.0055514 0.0002703 -0.0059661 0 -0.014099 0 0.0002192 0 0.00079932 0 -0.058714
0.64453 -0.0050292 0.0091981 0.0027648 -7.0031e-05 -0.013762 -0.0088218 0.0051031 0.011526 0.02293 -0.0017557 -0.00058389 0.095363 -0.0040006 -0.0052094 0.0060479 0.005045 -0.0043474 -0.0048302 0.0021136 -0.0015505 -0.011643 0 -0.013856 0 -1.6551e-05 0 0.0003187 0 -0.056562
0.64844 0.0015439 0.00091478 -0.00056968 -0.0016322 0.0075327 -0.0067546 -0.002548 -0.013957 -0.0030774 0.0089249 0.0072906 0.11857 -0.00068959 -0.0062841 0.0094148 0.0041753 -0.0022698 -0.0060692 -0.00042044 -0.0042045 -0.015109 0 -0.013858 0 -0.00043467 0 -0.00029274 0 -0.031005
0.65234 0.0087324 -0.0057335 0.00098237 -0.0022635 0.027247 -0.00072774 -0.0091215 -0.03144 -0.02987 0.013305 0.0090704 0.13445 0.0009275 -0.0064823 0.0099265 0.0017771 -0.0016437 -0.0061751 -0.00037853 -0.005486 -0.014039 0 -0.014092 0 -0.00084591 0 -0.00059166 0 0.0048571
0.65625 0.011613 -0.0068687 0.0067821 -0.0013118 0.032768 0.005958 -0.010077 -0.029326 -0.039235 0.0088828 0.004958 0.15105 -0.0011465 -0.0055307 0.0058582 0.00057994 -0.0031997 -0.0057341 0.0016265 -0.003436 -0.0085074 0 -0.014436 0 -0.0010024 0 -0.00029656 0 0.021765
0.66016 0.0080566 -0.0021635 0.012783 0.0014949 0.019465 0.0098511 -0.0036793 -0.0072451 -0.022156 -0.00034584 0.00016193 0.1744 -0.0052235 -0.0043032 -0.0007325 0.0015694 -0.0063815 -0.0052689 0.0035564 0.0020083 -0.0013379 0 -0.014771 0 -0.00071113 0 0.00048645 0 -0.0065363
0.66406 9.8171e-06 0.0049277 0.014238 0.005724 -0.0058815 0.0096876 0.0075124 0.023162 0.013865 -0.0069291 0.00059585 0.20422 -0.0075847 -0.0036017 -0.005401 0.0032639 -0.0095833 -0.0044551 0.0038986 0.0085989 0.0036245 0 -0.015049 0 5.3762e-06 0 0.0012925 0 -0.079767
0.66797 -0.0077602 0.0094035 0.0090668 0.0099024 -0.028467 0.0069163 0.017483 0.044293 0.047651 -0.0055004 0.0076884 0.23582 -0.0058014 -0.0031881 -0.0051557 0.0035429 -0.011135 -0.0025704 0.0028476 0.013004 0.0040693 0 -0.015297 0 0.00083726 0 0.0015923 0 -0.16104
0.67188 -0.01062 0.0079847 -0.00061914 0.011796 -0.034326 0.0041706 0.019936 0.04252 0.056752 0.0032121 0.016395 0.26463 -0.00075245 -0.0020525 -0.0011094 0.0020195 -0.010323 0.00027535 0.0017638 0.012896 0.00062251 0 -0.015539 0 0.0013208 0 0.0011528 0 -0.19226
0.67578 -0.0069221 0.0012564 -0.0099264 0.0096101 -0.019508 0.0031342 0.012219 0.016681 0.032168 0.012777 0.018332 0.28871 0.0042307 0.00047039 0.0026484 0.00045538 -0.0077213 0.0025696 0.0016582 0.0084669 -0.0039172 0 -0.01573 0 0.0011367 0 0.00020316 0 -0.12983
0.67969 0.00093829 -0.006734 -0.014422 0.0034575 0.0065561 0.0035632 -0.0025017 -0.020126 -0.014382 0.015533 0.0081181 0.30807 0.0060931 0.0039329 0.0028896 0.00080075 -0.0046605 0.0023817 0.0022635 0.0022687 -0.0067309 0 -0.015762 0 0.0003647 0 -0.00071728 0 0.021306
0.68359 0.0079057 -0.011127 -0.01284 -0.0041613 0.026468 0.0040096 -0.016586 -0.047351 -0.056296 0.0079985 -0.011664 0.32303 0.0042491 0.0070821 9.4253e-05 0.0029444 -0.0023228 -0.00081545 0.0024844 -0.0025018 -0.0067443 0 -0.01555 0 -0.00052009 0 -0.0011142 0 0.20014
0.6875 0.0093363 -0.0093729 -0.0074862 -0.0096154 0.026207 0.0032725 -0.022318 -0.049146 -0.068201 -0.0064619 -0.030883 0.33419 0.0005862 0.0088439 -0.0023796 0.0045994 -0.0011601 -0.0052455 0.0015872 -0.0040199 -0.0048191 0 -0.015144 0 -0.00094214 0 -0.00084256 0 0.31835
0.69141 0.0039398 -0.0028103 -0.0023831 -0.010475 0.0049934 0.001188 -0.016667 -0.024552 -0.042263 -0.019457 -0.037929 0.34388 -0.0023799 0.0090064 -0.0018301 0.0035529 -0.00097847 -0.0079336 -0.0001444 -0.0026652 -0.0026297 0 -0.014748 0 -0.00061367 0 -0.0001621 0 0.31082
0.69531 -0.0052648 0.0042284 -0.00066137 -0.0072042 -0.023394 -0.0017152 -0.0032549 0.011185 0.0061758 -0.022724 -0.027527 0.35657 -0.0034425 0.0080621 0.0011428 2.2984e-05 -0.0014395 -0.0070509 -0.0018488 -0.00015658 -0.0014087 0 -0.0146 0 0.00026249 0 0.00046213 0 0.17705
0.69922 -0.01271 0.0071162 -0.0028934 -0.002841 -0.039367 -0.004975 0.0098463 0.035775 0.047828 -0.013401 -0.0047785 0.37677 -0.0031954 0.0065393 0.0034605 -0.0033302 -0.00243 -0.0034805 -0.0029981 0.002117 -0.0014515 0 -0.014785 0 0.0011196 0 0.00065404 0 -0.014083
0.70313 -0.013778 0.0037304 -0.0071356 -0.00083241 -0.03077 -0.0084047 0.015063 0.034031 0.057895 0.0037984 0.017625 0.40559 -0.0029591 0.0045561 0.0028724 -0.0038521 -0.0039763 -0.00017072 -0.0037537 0.0040478 -0.0023367 0 -0.015141 0 0.0013902 0 0.00032278 0 -0.16133
0.70703 -0.0078222 -0.0042976 -0.010338 -0.0026674 -0.0015847 -0.011607 0.0098172 0.0076933 0.031722 0.018946 0.027285 0.43922 -0.0033248 0.0019693 0.00028392 -0.0014035 -0.0058679 0.0002284 -0.0044597 0.0062563 -0.0033009 0 -0.01539 0 0.00085982 0 -0.00033513 0 -0.18846
0.71094 0.0012942 -0.012544 -0.010201 -0.0070503 0.03007 -0.013566 -0.0022351 -0.025785 -0.012644 0.022556 0.019711 0.47108 -0.0036586 -0.0011351 -0.0012667 0.0015686 -0.0074519 -0.0025484 -0.0049593 0.0087283 -0.0034828 0 -0.015381 0 -0.00020653 0 -0.0009926 0 -0.086606
0.71484 0.0075931 -0.016383 -0.0065493 -0.011073 0.043519 -0.013073 -0.013786 -0.044816 -0.046645 0.011325 0.0005643 0.49637 -0.0029282 -0.0041378 0.00013281 0.0024552 -0.0078858 -0.0062839 -0.0045871 0.010173 -0.0022363 0 -0.015247 0 -0.0012252 0 -0.0013931 0 0.084121
0.71875 0.0067937 -0.013743 -0.0015666 -0.012306 0.02904 -0.0097882 -0.018466 -0.037817 -0.049991 -0.0095388 -0.018662 0.5152 -0.0010057 -0.0060602 0.0031877 0.00095127 -0.0066912 -0.0081385 -0.0029043 0.0089613 0.00033463 0 -0.015286 0 -0.0016339 0 -0.0014775 0 0.23382
0.72266 -0.00092981 -0.0064353 0.0013508 -0.010211 -0.0056217 -0.0049306 -0.014558 -0.010485 -0.023545 -0.029009 -0.02812 0.53171 0.00083782 -0.0061089 0.0046751 -0.00090572 -0.0041485 -0.0068371 -0.00038077 0.0048683 0.0030098 0 -0.015654 0 -0.0012197 0 -0.0013729 0 0.29656
0.72656 -0.011016 0.00081278 -0.00031357 -0.0060901 -0.039921 -0.00077072 -0.0057035 0.018412 0.012072 -0.036605 -0.025041 0.54979 0.00083702 -0.0042434 0.0027974 -0.0010741 -0.0012 -0.003441 0.0017601 -0.00013701 0.0038966 0 -0.016142 0 -0.00025527 0 -0.0012602 0 0.26456
0.73047 -0.017326 0.0032247 -0.0063177 -0.001964 -0.053304 0.00083444 0.001609 0.029598 0.030946 -0.028633 -0.013961 0.5691 -0.0016306 -0.0014139 -0.00082304 0.00028155 0.0010647 -0.00027772 0.0024625 -0.0031201 0.0017384 0 -0.016298 0 0.00064216 0 -0.0012158 0 0.18333
0.73438 -0.0159 -0.00091509 -0.013378 0.00061505 -0.037984 -0.00028577 0.0021791 0.015796 0.019529 -0.010353 -0.0025436 0.58504 -0.0051222 0.00075452 -0.0025928 0.0010632 0.0019416 0.00092625 0.0016594 -0.0025748 -0.0028421 0 -0.015824 0 0.00087567 0 -0.0011485 0 0.1148
0.73828 -0.0073448 -0.008929 -0.01703 0.0011345 -0.0038069 -0.0025541 -0.0046141 -0.013768 -0.014287 0.0073681 0.0034598 0.59296 -0.0069229 0.00081282 -0.00044941 -0.00027861 0.0013151 0.00022263 0.00022864 0.00015614 -0.0073854 0 -0.014887 0 0.00025572 0 -0.00089409 0 0.095657
0.74219 0.0035094 -0.015284 -0.014626 5.8969e-05 0.027734 -0.0038113 -0.014293 -0.039382 -0.046585 0.014843 0.0028701 0.59301 -0.0051393 -0.0015233 0.0040467 -0.002722 -0.00049213 -0.00081472 -0.00082735 0.0018967 -0.0091942 0 -0.014053 0 -0.00084616 0 -0.00040338 0 0.11801
0.74609 0.010436 -0.01521 -0.0073338 -0.0015683 0.036722 -0.0027959 -0.019925 -0.043387 -0.053552 0.0094253 -0.0015058 0.59132 -0.0004309 -0.0049422 0.0071019 -0.0034083 -0.0029685 -0.00040139 -0.0011667 0.00037583 -0.0073247 0 -0.013831 0 -0.0017198 0 0.00014011 0 0.1419
0.75 0.0094614 -0.0080329 0.00051251 -0.0026539 0.017321 6.8899e-05 -0.01648 -0.021455 -0.027597 -0.0033024 -0.0053527 0.59588 0.0042029 -0.0071946 0.0061972 -0.00058345 -0.0055286 0.0021002 -0.0011678 -0.0037051 -0.0032776 0 -0.014241 0 -0.0018016 0 0.00040263 0 0.12722
0.75391 0.0012531 0.002165 0.0044118 -0.0026235 -0.01814 0.0029551 -0.0043569 0.014202 0.017115 -0.013606 -0.0053669 0.6105 0.0056323 -0.0066202 0.0023153 0.0042232 -0.0075103 0.0056531 -0.0013374 -0.0071906 0.0002593 0 -0.014807 0 -0.0010859 0 0.00015091 0 0.062399
0.75781 -0.0091498 0.0091723 0.0028285 -0.0018088 -0.046373 0.0036721 0.010224 0.041788 0.053325 -0.014133 -0.00081615 0.63176 0.0030911 -0.0034782 -0.0011812 0.0071962 -0.0082572 0.008125 -0.0017303 -0.0071875 0.0015423 0 -0.014986 0 -0.00013731 0 -0.00052781 0 -0.027458
0.76172 -0.015238 0.0088127 -0.0019639 -0.0012948 -0.047692 0.00091901 0.01853 0.043161 0.057942 -0.0046234 0.0060484 0.65211 -0.0011739 7.8896e-05 -0.0017954 0.0056962 -0.0074056 0.0076122 -0.0019168 -0.0035712 0.0009102 0 -0.014645 0 0.00033221 0 -0.0012407 0 -0.095146
0.76563 -0.012993 0.0017191 -0.005931 -0.0021356 -0.019062 -0.0047581 0.01463 0.015563 0.026897 0.0081179 0.010836 0.66626 -0.0037655 0.0015734 -6.957e-05 0.00089633 -0.0052143 0.0037258 -0.0014219 0.0009427 9.0507e-06 0 -0.014147 0 5.3079e-06 0 -0.0015577 0 -0.098605
0.76953 -0.0035434 -0.007225 -0.0064693 -0.0044351 0.022946 -0.010777 -0.0004477 -0.025603 -0.021851 0.014797 0.0092415 0.67526 -0.0029948 0.00015133 0.0013017 -0.0030852 -0.0026107 -0.0019811 -0.00015485 0.0031454 -2.4609e-05 0 -0.01396 0 -0.0008136 0 -0.0013253 0 -0.025904
0.77344 0.0072629 -0.012298 -0.0041396 -0.0070989 0.051953 -0.013508 -0.018532 -0.055397 -0.059123 0.0097778 4.7298e-05 0.68425 -0.00026747 -0.002724 0.00034805 -0.002892 -0.00077729 -0.0068258 0.0015081 0.001904 0.00038083 0 -0.014203 0 -0.0014701 0 -0.00076299 0 0.094257
0.77734 0.012372 -0.010718 -0.0017017 -0.008599 0.048671 -0.010355 -0.028693 -0.054757 -0.062437 -0.0050326 -0.012951 0.69624 0.0012398 -0.0044878 -0.0022217 0.001 -0.00048162 -0.0086268 0.0029207 -0.0013107 -8.5467e-05 0 -0.014574 0 -0.0014969 0 -0.00026175 0 0.20268
0.78125 0.0080467 -0.0042093 -0.0015372 -0.008157 0.014014 -0.0018914 -0.023907 -0.02311 -0.02995 -0.020982 -0.022132 0.70803 -0.00053918 -0.0035917 -0.0038188 0.0048001 -0.0016229 -0.0070612 0.0034072 -0.0041517 -0.0019662 0 -0.014719 0 -0.00096181 0 -6.3316e-05 0 0.23842
0.78516 -0.0035498 0.002486 -0.0037815 -0.006275 -0.030688 0.0076101 -0.0059429 0.020391 0.018286 -0.027814 -0.020591 0.71299 -0.0046819 -0.00070039 -0.0025962 0.0050386 -0.0033531 -0.0037368 0.0024818 -0.0054761 -0.00414 0 -0.014647 0 -0.00034673 0 -9.9307e-05 0 0.17427
0.78906 -0.015546 0.0048452 -0.0066165 -0.00412 -0.057141 0.012311 0.014903 0.048619 0.052601 -0.020186 -0.0074016 0.70845 -0.008063 0.0020259 0.00072139 0.0018403 -0.0046989 -0.00090303 0.00012991 -0.0057588 -0.0046433 0 -0.01474 0 -0.00010017 0 -0.00011275 0 0.039176
0.79297 -0.020691 0.0012963 -0.0081441 -0.0024106 -0.048641 0.0087054 0.025675 0.043968 0.052002 -0.0015695 0.010477 0.70013 -0.0080622 0.0028191 0.0034805 -0.0012997 -0.0052076 0.00016104 -0.0029291 -0.0057252 -0.0024743 0 -0.015306 0 -0.0002785 0 7.4745e-05 0 -0.090144
0.79688 -0.01599 -0.0061156 -0.0079655 -0.00098879 -0.011268 -0.0013934 0.018958 0.0099793 0.017144 0.017181 0.021852 0.69852 -0.0047464 0.0016234 0.0034594 -0.00099211 -0.0051217 -0.00024097 -0.0053435 -0.0049915 0.0013339 0 -0.016154 0 -0.00057943 0 0.00040459 0 -0.1306
0.80078 -0.0045533 -0.013171 -0.0071234 0.00047321 0.029992 -0.011416 -0.0017909 -0.030989 -0.030172 0.02419 0.018558 0.70943 -0.00062953 -0.00023547 0.00068524 0.0026992 -0.0049805 -0.0010359 -0.0058282 -0.0024194 0.0044047 0 -0.016648 0 -0.00068748 0 0.00065926 0 -0.045636
0.80469 0.0065143 -0.0159 -0.0067388 0.0014827 0.047772 -0.014342 -0.023731 -0.052619 -0.06072 0.014163 0.0012721 0.72783 0.0016372 -0.001491 -0.0028168 0.0062818 -0.0050293 -0.0017243 -0.0041202 0.0020949 0.0048775 0 -0.01626 0 -0.00057039 0 0.00067232 0 0.12514
0.80859 0.010697 -0.01264 -0.006839 0.00076426 0.030407 -0.0079077 -0.032604 -0.041934 -0.056187 -0.0076908 -0.02051 0.74159 0.0014706 -0.0019826 -0.0048441 0.0062118 -0.0049764 -0.0028742 -0.001365 0.0064567 0.0028085 0 -0.015115 0 -0.0004495 0 0.00046035 0 0.28427
0.8125 0.0060703 -0.0048235 -0.0064978 -0.0023946 -0.010475 0.0032771 -0.022311 -0.0073138 -0.020496 -0.028354 -0.034466 0.74262 0.00052729 -0.0023826 -0.0046301 0.0023853 -0.0043222 -0.0052541 0.00061437 0.0074884 -1.9126e-05 0 -0.013964 0 -0.00051336 0 0.00017552 0 0.33545
0.81641 -0.0037569 0.0037484 -0.0050051 -0.0067784 -0.047782 0.010644 0.00047285 0.027871 0.02311 -0.035 -0.03317 0.73512 0.00088501 -0.0031149 -0.0029938 -0.0016004 -0.0029667 -0.0085108 0.00074063 0.0036699 -0.0015637 0 -0.013569 0 -0.00069745 0 -3.4172e-05 0 0.24554
0.82031 -0.01212 0.0088286 -0.0027843 -0.0095387 -0.056784 0.0077646 0.020332 0.04116 0.047303 -0.023208 -0.018213 0.73238 0.003047 -0.0037504 -0.0012766 -0.0016985 -0.0015235 -0.010852 -0.00040896 -0.0030608 -0.00095235 0 -0.014052 0 -0.00076342 0 -0.00010408 0 0.066246
0.82422 -0.01346 0.0080139 -0.0010972 -0.0083753 -0.031111 -0.0047682 0.023576 0.025437 0.03827 0.00012615 0.0016245 0.74443 0.005552 -0.003521 -0.00025925 0.002823 -0.00099292 -0.010278 -0.0011168 -0.0084357 0.0011909 0 -0.014805 0 -0.00058353 0 -2.5826e-05 0 -0.10048
0.82813 -0.006604 0.0022118 -0.00081885 -0.0038036 0.013359 -0.019323 0.008054 -0.0074074 0.0042394 0.021227 0.016219 0.76773 0.0063501 -0.0023022 0.00010507 0.0085435 -0.0020017 -0.0063677 -0.00010611 -0.0092113 0.0034752 0 -0.015062 0 -0.00031437 0 0.00019577 0 -0.16933
0.83203 0.0046422 -0.0047172 -0.0014882 0.0007961 0.04892 -0.026162 -0.014838 -0.035156 -0.030536 0.028265 0.019735 0.7873 0.0045423 -0.00089022 0.00027443 0.010707 -0.0042256 -0.00096371 0.002234 -0.0058073 0.0046881 0 -0.01459 0 -0.00025973 0 0.00051257 0 -0.12419
0.83594 0.013789 -0.008203 -0.0015904 0.0018318 0.053788 -0.019897 -0.027863 -0.039863 -0.042154 0.018629 0.012868 0.78978 0.00098794 -0.0002026 0.0006496 0.0071636 -0.0065129 0.0029757 0.0041609 -0.001775 0.0042491 0 -0.013862 0 -0.00055304 0 0.00077206 0 -0.021341
0.83984 0.015503 -0.0058622 0.00010253 -0.0012642 0.0258 -0.0030779 -0.020211 -0.018833 -0.02288 -7.2787e-05 0.0013375 0.77549 -0.0024832 -0.00025981 0.0013943 5.1839e-05 -0.0076646 0.0034684 0.0041851 -0.00052647 0.0021764 0 -0.013584 0 -0.00098947 0 0.00075545 0 0.055094
0.84375 0.0088538 0.00086572 0.0032773 -0.0051991 -0.016472 0.015347 0.0043758 0.014393 0.013992 -0.015548 -0.0076495 0.75789 -0.0043189 -0.00010378 0.0024097 -0.0060246 -0.0072726 0.00081915 0.0024561 -0.0023251 -0.0010115 0 -0.014034 0 -0.0011935 0 0.00035587 0 0.05141
0.84766 -0.0019441 0.0076011 0.006021 -0.005425 -0.045697 0.025508 0.029677 0.038914 0.043189 -0.018831 -0.0089946 0.75093 -0.0039313 0.0011737 0.0032993 -0.00756 -0.0059474 -0.0028382 0.00058278 -0.0042933 -0.0042776 0 -0.014843 0 -0.00096476 0 -0.00025101 0 -0.02366
0.85156 -0.0098899 0.0099678 0.0061184 -0.00010076 -0.043185 0.02253 0.038037 0.039399 0.044241 -0.0094428 -0.0021043 0.75634 -0.0016355 0.0033435 0.0034633 -0.0044811 -0.004759 -0.0052242 5.0258e-05 -0.0033368 -0.0062152 0 -0.015384 0 -0.00045885 0 -0.00065503 0 -0.11111
0.85547 -0.0094983 0.0066084 0.0027877 0.0080669 -0.010717 0.0093568 0.022706 0.015415 0.014963 0.0052421 0.0086702 0.76304 0.001662 0.0050806 0.0025158 0.00032811 -0.0043741 -0.0053758 0.00078462 0.00084035 -0.0056649 0 -0.015342 0 -2.4309e-05 0 -0.00051182 0 -0.14534
0.85938 -0.00046485 0.00015053 -0.0024393 0.013837 0.030646 -0.0050424 -0.0071791 -0.018155 -0.026961 0.015394 0.016083 0.75922 0.0046611 0.0051865 0.00079146 0.0034648 -0.0046197 -0.0038759 0.0012914 0.0054529 -0.0025628 0 -0.014933 0 0.00013064 0 0.00014047 0 -0.098804
0.86328 0.011811 -0.004562 -0.0064246 0.013642 0.05405 -0.011008 -0.032402 -0.039841 -0.055029 0.015078 0.014216 0.74514 0.0059415 0.0038034 -0.00065123 0.0032651 -0.0048281 -0.0020175 0.0002416 0.0072128 0.0017027 0 -0.014611 0 9.7325e-05 0 0.00085809 0 -0.00059817
0.86719 0.019524 -0.0037353 -0.0063605 0.0083998 0.044098 -0.0040643 -0.036219 -0.034572 -0.050415 0.0056904 0.0028525 0.7342 0.0046245 0.0023843 -0.00081139 0.00039619 -0.0046217 -0.00081814 -0.0020777 0.0051951 0.0049494 0 -0.01461 0 9.5811e-05 0 0.001131 0 0.080116
0.87109 0.017647 0.0028444 -0.0016824 0.0025922 0.0068718 0.012082 -0.01517 -0.0033505 -0.013623 -0.005259 -0.01115 0.74111 0.0011668 0.0024062 0.00025438 -0.0031066 -0.0043965 -0.00058709 -0.003928 0.001303 0.0055705 0 -0.014787 0 0.00017348 0 0.00080456 0 0.075196
0.875 0.0075066 0.011656 0.0053907 0.00057252 -0.033731 0.027405 0.018807 0.036495 0.035657 -0.0089877 -0.0175 0.76871 -0.0025055 0.004061 0.001242 -0.0052439 -0.0050197 -0.0010454 -0.0037859 -0.0018668 0.0036102 0 -0.014865 0 0.00011903 0 0.00019656 0 -0.039701
0.87891 -0.0038933 0.017661 0.0112 0.0033075 -0.051104 0.031561 0.045955 0.061273 0.070108 -0.0010144 -0.0095581 0.80565 -0.0040229 0.0061681 0.0006406 -0.0049803 -0.0069601 -0.0016249 -0.0018858 -0.0034202 0.00067333 0 -0.014758 0 -0.00028863 0 -0.00021145 0 -0.22452
0.88281 -0.0085402 0.017416 0.01307 0.008118 -0.032888 0.020568 0.050781 0.055501 0.070724 0.015694 0.0099672 0.83651 -0.0022188 0.0073349 -0.00181 -0.0025176 -0.0096164 -0.0017375 -8.6698e-05 -0.0044166 -0.0012841 0 -0.014631 0 -0.00095032 0 -0.00022274 0 -0.3902
0.88672 -0.0029154 0.011161 0.011119 0.011207 0.010974 -0.00014325 0.0311 0.021986 0.037715 0.031899 0.029491 0.85413 0.0019033 0.0071884 -0.0046537 0.00086822 -0.011497 -0.0010657 -0.00013448 -0.0059389 -0.0013346 0 -0.014659 0 -0.0014138 0 -8.9054e-05 0 -0.44534
0.89063 0.0095268 0.0026754 0.0080291 0.01055 0.054171 -0.018686 -0.0011797 -0.01939 -0.009803 0.037218 0.035789 0.86278 0.0057815 0.006502 -0.0058487 0.0033422 -0.01121 0.0001655 -0.0019708 -0.0072591 -7.3489e-05 0 -0.014793 0 -0.001239 0 -0.00023631 0 -0.35006
0.89453 0.020655 -0.0029592 0.006834 0.0068864 0.07019 -0.024089 -0.027497 -0.043888 -0.045011 0.026502 0.023272 0.87059 0.0070758 0.0061937 -0.0045562 0.0034096 -0.0085302 0.0012253 -0.0037384 -0.0062478 0.0010678 0 -0.01482 0 -0.00044342 0 -0.0008262 0 -0.14447
0.89844 0.023112 -0.0024252 0.0083885 0.002582 0.048658 -0.013324 -0.03357 -0.037456 -0.048911 0.003681 -0.0014774 0.88041 0.0051978 0.0062723 -0.0019065 0.00092448 -0.0046947 0.001416 -0.0035261 -0.001748 0.0010403 0 -0.014625 0 0.00041731 0 -0.0015855 0 0.068767
0.90234 0.015167 0.0037387 0.010635 -0.00015668 0.0018265 0.0068297 -0.017378 -0.0054488 -0.02116 -0.019635 -0.023525 0.88853 0.0014339 0.005786 3.2379e-05 -0.002499 -0.0016626 0.00076421 -0.0012254 0.0045603 -6.5275e-05 0 -0.014357 0 0.00066395 0 -0.002064 0 0.18103
0.90625 0.0017489 0.011338 0.01043 -0.00024329 -0.042672 0.024355 0.010283 0.03118 0.020107 -0.0305 -0.029268 0.89156 -0.0022329 0.0037804 0.00012979 -0.004267 -0.00088041 0.00013349 0.0012615 0.0089371 -0.0012466 0 -0.014268 0 5.6109e-05 0 -0.0020524 0 0.13974
0.91016 -0.0088128 0.015069 0.0065305 0.0023287 -0.058386 0.029789 0.032731 0.049574 0.049403 -0.022375 -0.015201 0.893 -0.0044538 0.00030018 -0.00088474 -0.0025229 -0.0024469 0.00042689 0.0017043 0.0085407 -0.0015122 0 -0.014406 0 -0.0010087 0 -0.0017424 0 -0.022887
0.91406 -0.010057 0.011979 0.0011387 0.006771 -0.03599 0.021882 0.037542 0.039435 0.049374 0.00055044 0.01015 0.90178 -0.0049666 -0.003505 -0.0013132 0.0023713 -0.0052333 0.0015195 -0.00039379 0.003863 -0.00071145 0 -0.0145 0 -0.0018473 0 -0.0014784 0 -0.21203
0.91797 -0.0012764 0.0036097 -0.0015407 0.011571 0.01091 0.0075294 0.023733 0.0089536 0.021317 0.025432 0.03203 0.92398 -0.0041387 -0.0062001 -0.00026571 0.0078151 -0.0077713 0.0020806 -0.0032308 -0.0016724 0.00036206 0 -0.014225 0 -0.0020692 0 -0.0013762 0 -0.32769
0.92188 0.012213 -0.004761 0.0012176 0.014732 0.053702 -0.0034122 0.0016691 -0.021146 -0.015786 0.038235 0.038645 0.9566 -0.0023726 -0.0070196 0.001458 0.010605 -0.0091859 0.00075888 -0.0041804 -0.0045865 0.00062958 0 -0.01359 0 -0.0018441 0 -0.0012107 0 -0.32026
0.92578 0.02235 -0.0074948 0.008035 0.014684 0.065949 -0.0044828 -0.014079 -0.031111 -0.037304 0.032091 0.027717 0.9897 3.4474e-06 -0.0061752 0.0022154 0.0090897 -0.0095189 -0.0022049 -0.0020444 -0.004018 -0.00038115 0 -0.013033 0 -0.0016281 0 -0.00069458 0 -0.21173
0.92969 0.023095 -0.0024206 0.014059 0.011477 0.039661 0.0039686 -0.014201 -0.014473 -0.028659 0.011385 0.0068386 1.0147 0.0024937 -0.0044434 0.0011742 0.00424 -0.0093404 -0.0045814 0.0018558 -0.001826 -0.0020939 0 -0.013089 0 -0.0016432 0 0.0001415 0 -0.074739
0.93359 0.013942 0.0075524 0.014597 0.0070862 -0.0093225 0.015876 -0.00026573 0.018233 0.0051692 -0.010967 -0.011756 1.0303 0.0044061 -0.0025661 -0.00091683 -0.0011346 -0.0090955 -0.0036962 0.0046908 -0.000325 -0.0032442 0 -0.013906 0 -0.001638 0 0.00086904 0 0.012987
0.9375 0.00023911 0.016251 0.0089042 0.004124 -0.050579 0.023576 0.017005 0.046149 0.042509 -0.021372 -0.018382 1.0408 0.0052477 -0.00097706 -0.0025472 -0.004365 -0.008757 0.0012093 0.0044053 -7.4907e-05 -0.0028138 0 -0.01507 0 -0.0011752 0 0.00098632 0 0.010902
0.94141 -0.0098816 0.01829 0.00098804 0.003768 -0.05781 0.022124 0.025293 0.050851 0.058641 -0.013781 -0.011012 1.0509 0.0051148 0.00012005 -0.0029075 -0.0045705 -0.0080085 0.007913 0.00139 0.00015337 -0.00086105 0 -0.015916 0 -0.00015889 0 0.00035045 0 -0.066374
0.94531 -0.010307 0.012582 -0.0033262 0.0047504 -0.02556 0.01163 0.018793 0.027646 0.04171 0.0066804 0.0041233 1.0621 0.0045456 0.0006417 -0.0024572 -0.0028399 -0.0067136 0.012575 -0.0018288 0.001505 0.0014215 0 -0.016044 0 0.00093933 0 -0.00068475 0 -0.16125
0.94922 -0.00073702 0.0029327 -0.00080834 0.0045147 0.026768 -0.0030691 0.0015969 -0.011132 0.0007832 0.026845 0.016516 1.0764 0.003908 0.00068378 -0.0021027 -0.0010316 -0.005213 0.012506 -0.0026509 0.0034784 0.0025629 0 -0.015568 0 0.0014148 0 -0.0015397 0 -0.20759
0.95313 0.01289 -0.0045615 0.0067277 0.0016715 0.066657 -0.014883 -0.015434 -0.042848 -0.039229 0.033582 0.017796 1.0988 0.0029981 0.00061013 -0.0020109 -0.00029255 -0.004186 0.0080302 -0.00057401 0.004406 0.0020011 0 -0.014919 0 0.00094129 0 -0.0018257 0 -0.17026
0.95703 0.021835 -0.0054456 0.013764 -0.002469 0.068872 -0.017986 -0.021707 -0.047777 -0.052846 0.022009 0.0070854 1.1356 0.0013741 0.00091228 -0.0014218 -0.00043435 -0.0041948 0.0019514 0.0022812 0.0033899 0.00065418 0 -0.014452 0 -0.00011046 0 -0.001547 0 -0.069008
0.96094 0.019974 0.00040757 0.015075 -0.0048025 0.03159 -0.010933 -0.013205 -0.021335 -0.030087 -0.0012244 -0.0080631 1.1856 -0.00086862 0.001828 0.00034017 -0.00047102 -0.0052851 -0.002702 0.0027822 0.0014642 0.00030619 0 -0.014239 0 -0.00095817 0 -0.00097369 0 0.029466
0.96484 0.0078317 0.0089148 0.009362 -0.0030741 -0.022214 0.0022414 0.0055146 0.022135 0.016686 -0.021817 -0.016288 1.2365 -0.0027611 0.0030222 0.0028372 0.00031741 -0.0069506 -0.0045981 -0.00066631 0.00057231 0.0021638 0 -0.014191 0 -0.0010525 0 -0.00038172 0 0.052045
0.96875 -0.0074732 0.014401 5.5387e-06 0.0020747 -0.059152 0.013928 0.024153 0.056982 0.059583 -0.026754 -0.010192 1.2713 -0.0030849 0.0036661 0.0047024 0.0017268 -0.0084614 -0.0042539 -0.0066445 0.001369 0.0057025 0 -0.014299 0 -0.00050261 0 8.3103e-05 0 -0.028965
0.97266 -0.016578 0.013018 -0.0073406 0.0074872 -0.056443 0.017281 0.032304 0.061465 0.071779 -0.012819 0.0078081 1.2829 -0.0014766 0.0029506 0.0049328 0.0028343 -0.0092823 -0.0028377 -0.011569 0.0022837 0.0088187 0 -0.014683 0 8.695e-05 0 0.00036268 0 -0.16763
0.97656 -0.013851 0.0050136 -0.0084764 0.0099429 -0.016232 0.010579 0.024872 0.031505 0.043972 0.010937 0.026071 1.2822 0.0010631 0.00072065 0.0039165 0.0027718 -0.009273 -0.0011512 -0.012317 0.0010834 0.0093056 0 -0.015387 0 0.00019126 0 0.00041794 0 -0.26535
0.98047 -0.0011323 -0.0053551 -0.0032696 0.0085244 0.035747 -0.0013704 0.0048203 -0.01592 -0.0093171 0.028736 0.031135 1.2924 0.0028376 -0.0022108 0.0030478 0.0013765 -0.0085808 0.00033617 -0.0085873 -0.0025027 0.006553 0 -0.016191 0 -0.00018875 0 0.00026276 0 -0.23428
0.98438 0.013287 -0.012199 0.0043272 0.0049529 0.066191 -0.010114 -0.017962 -0.052609 -0.057723 0.028325 0.01722 1.3296 0.002756 -0.004341 0.0032932 -0.00076102 -0.0073995 0.0010033 -0.0030779 -0.0058879 0.0021078 0 -0.016681 0 -0.00060137 0 3.7416e-05 0 -0.06266
0.98828 0.019888 -0.011448 0.0087357 0.0018501 0.054893 -0.0091798 -0.031428 -0.056544 -0.072921 0.00925 -0.0089688 1.3893 0.0011094 -0.0042929 0.0042307 -0.0027659 -0.0058542 0.00025977 0.00069763 -0.0057198 -0.0013925 0 -0.016563 0 -0.00062687 0 -4.0772e-05 0 0.16644
0.99219 0.014037 -0.0034675 0.0062518 0.0006294 0.0074028 0.0012895 -0.027842 -0.02591 -0.045886 -0.01653 -0.032009 1.4492 -0.00081155 -0.001768 0.0045978 -0.0039931 -0.0041094 -0.0015341 0.0011455 -0.0011791 -0.0020848 0 -0.015914 0 -0.00028112 0 0.00012542 0 0.32216
0.99609 -0.00096499 0.006827 -0.0024053 0.00077017 -0.048001 0.014199 -0.0086926 0.019478 0.0070328 -0.032315 -0.037851 1.4879 -0.0017856 0.001969 0.0037336 -0.0041923 -0.002543 -0.0026435 -0.00044993 0.0047566 -8.3895e-05 0 -0.015131 0 4.0716e-05 0 0.00036304 0 0.31064
1 -0.015881 0.012739 -0.012124 0.00076488 -0.077249 0.019942 0.015212 0.050545 0.053449 -0.027612 -0.023251 1.5024 -0.0014006 0.0045694 0.0022916 -0.0033477 -0.0017255 -0.0011061 -0.0015283 0.0075923 0.002844 0 -0.014618 0 -2.829e-06 0 0.00033928 0 0.13934
1.0039 -0.021379 0.0099858 -0.016357 -0.00041834 -0.061312 0.012805 0.029446 0.04737 0.064583 -0.005043 0.0020941 1.5081 3.9183e-05 0.0039996 0.0013837 -0.0015365 -0.0021078 0.0031962 -0.00088295 0.0052345 0.0047291 0 -0.014517 0 -0.0003387 0 -0.00010933 0 -0.084972
1.0078 -0.01403 -0.00032412 -0.011511 -0.0026764 -0.0083951 -0.0049005 0.024742 0.011831 0.033405 0.021339 0.022148 1.5234 0.0020074 6.2283e-05 0.0010996 0.00094792 -0.0036208 0.0076334 0.00019705 -9.0621e-05 0.0047247 0 -0.014707 0 -0.00055634 0 -0.00074222 0 -0.22465
1.0117 0.0013782 -0.012112 5.0105e-05 -0.0052144 0.050196 -0.023796 0.003392 -0.033586 -0.02031 0.035097 0.025132 1.5531 0.0039377 -0.0051354 0.00015712 0.0033674 -0.0055476 0.0085117 -0.00058377 -0.0038286 0.0033503 0 -0.015006 0 -0.00034763 0 -0.0010561 0 -0.19933
1.0156 0.014757 -0.01814 0.010852 -0.0073667 0.078663 -0.033054 -0.021452 -0.060059 -0.061917 0.027742 0.010778 1.5868 0.0049956 -0.0084079 -0.0027091 0.0046313 -0.0068637 0.0042878 -0.0038217 -0.0032411 0.001726 0 -0.015318 0 0.00013037 0 -0.00072837 0 -0.034368
1.0195 0.017112 -0.014798 0.013035 -0.0089664 0.05889 -0.027241 -0.033884 -0.050747 -0.063991 0.0037221 -0.010417 1.6121 0.0040699 -0.0077635 -0.0069945 0.0039185 -0.0068588 -0.0026065 -0.0072305 0.00013571 0.00066894 0 -0.015593 0 0.00034581 0 4.4905e-05 0 0.16126
1.0234 0.0063654 -0.0045704 0.0040157 -0.010112 0.0023601 -0.01003 -0.025826 -0.011596 -0.024635 -0.022802 -0.024864 1.6285 0.00048771 -0.0040164 -0.010319 0.0014617 -0.0055825 -0.0073628 -0.0074041 0.0020123 0.00040028 0 -0.015711 0 -0.00012205 0 0.00067083 0 0.26994
1.0273 -0.01118 0.0055819 -0.011112 -0.010782 -0.056293 0.0077525 -0.0028616 0.032165 0.030299 -0.036947 -0.024865 1.6473 -0.0049834 -0.00029059 -0.010419 -0.0012434 -0.0037582 -0.0067371 -0.0030925 -0.00059331 0.00083874 0 -0.015504 0 -0.0011468 0 0.00066623 0 0.24184
1.0313 -0.02477 0.0088303 -0.022632 -0.010744 -0.080837 0.014836 0.019042 0.051792 0.063387 -0.031999 -0.012915 1.6785 -0.0099669 0.00041222 -0.0074234 -0.0022361 -0.0022368 -0.0018573 0.0031279 -0.0065661 0.0018903 0 -0.01495 0 -0.0020865 0 8.5798e-05 0 0.12271
1.0352 -0.026046 0.0029391 -0.022904 -0.0097479 -0.056646 0.0069076 0.024142 0.033374 0.050313 -0.01285 0.0010389 1.718 -0.011761 -0.00232 -0.0040273 -0.00048468 -0.0014397 0.0027681 0.0066414 -0.011736 0.0033317 0 -0.014305 0 -0.0022813 0 -0.00053815 0 0.017067
1.0391 -0.014368 -0.0083797 -0.011877 -0.0077389 -0.00031972 -0.010182 0.0078104 -0.012711 -0.0031231 0.0077263 0.0069415 1.75 -0.0093035 -0.0059283 -0.003119 0.0031875 -0.0012414 0.0032495 0.0047001 -0.012674 0.0045311 0 -0.013971 0 -0.0015907 0 -0.00069087 0 0.012741
1.043 0.0028705 -0.017945 0.0027806 -0.0049104 0.051033 -0.023915 -0.019783 -0.05749 -0.063469 0.017318 0.0013716 1.7631 -0.0041723 -0.0070281 -0.0050205 0.0064988 -0.0013346 -0.0003226 -0.0010326 -0.0096228 0.0045743 0 -0.01414 0 -0.00050656 0 -0.00033151 0 0.11756
1.0469 0.015076 -0.019627 0.011161 -0.0016604 0.064095 -0.023426 -0.039965 -0.071223 -0.090717 0.011451 -0.01066 1.7626 0.00041341 -0.004308 -0.0070964 0.0072608 -0.001681 -0.0042367 -0.00573 -0.0058905 0.0029459 0 -0.014578 0 0.00024786 0 0.00011723 0 0.25096
1.0508 0.015215 -0.012025 0.0081411 0.0014653 0.031127 -0.0072066 -0.037861 -0.042533 -0.064578 -0.0040369 -0.019644 1.7682 0.0018842 0.00032731 -0.0063011 0.0049241 -0.00258 -0.0048136 -0.0054656 -0.0044666 0.00019504 0 -0.014786 0 0.00027533 0 0.00020824 0 0.29798
1.0547 0.0040919 0.00081519 -0.003233 0.0038736 -0.025291 0.015275 -0.012601 0.013372 0.0014607 -0.017124 -0.018263 1.796 4.3091e-05 0.0033738 -0.0023069 0.00090543 -0.0042656 -0.0018346 -0.00051508 -0.0052105 -0.0021968 0 -0.014455 0 -0.00025006 0 -0.00011413 0 0.19127
1.0586 -0.01047 0.011831 -0.014312 0.005109 -0.067558 0.029574 0.02144 0.06322 0.067926 -0.017576 -0.0062991 1.8431 -0.0031443 0.0026671 0.0018655 -0.0025344 -0.0064258 0.0014607 0.0050137 -0.0052817 -0.002871 0 -0.013777 0 -0.00081749 0 -0.00052022 0 -0.03445
1.0625 -0.018769 0.015027 -0.017189 0.0050004 -0.067864 0.026 0.043453 0.076195 0.094229 -0.0037233 0.0093573 1.8889 -0.0053208 -0.00093013 0.0024719 -0.0039024 -0.0081582 0.0016517 0.006797 -0.0022739 -0.0017477 0 -0.013298 0 -0.0010369 0 -0.00067325 0 -0.25599
1.0664 -0.015255 0.0089444 -0.01006 0.0035972 -0.025955 0.0063378 0.039527 0.043655 0.064506 0.016261 0.019315 1.9125 -0.0054087 -0.0044644 -0.0014785 -0.003282 -0.0085098 -0.0015794 0.0038572 0.0030693 -0.00018571 0 -0.013432 0 -0.00090248 0 -0.00055803 0 -0.33897
1.0703 -0.0017578 -0.0023793 0.0020275 0.00096518 0.031483 -0.017239 0.01191 -0.014816 -0.0023359 0.029494 0.017704 1.9111 -0.0038541 -0.00543 -0.00719 -0.0018348 -0.0071999 -0.0052703 -0.001003 0.0072196 0.00015674 0 -0.014082 0 -0.00067066 0 -0.0004248 0 -0.22893
1.0742 0.013824 -0.011608 0.011065 -0.0027961 0.06864 -0.030294 -0.022008 -0.063334 -0.064725 0.0267 0.0057135 1.9013 -0.0016276 -0.003573 -0.010487 -0.00063789 -0.0049218 -0.0060951 -0.0039731 0.0069805 -0.0011477 0 -0.014751 0 -0.00053665 0 -0.00044663 0 0.0070489
1.0781 0.022331 -0.012435 0.011506 -0.007101 0.063451 -0.025573 -0.040616 -0.072237 -0.084637 0.0083967 -0.0093511 1.9049 0.00072404 -0.00053855 -0.009392 4.619e-05 -0.0029385 -0.0034093 -0.003459 0.0024167 -0.0027714 0 -0.015005 0 -0.00045578 0 -0.00049691 0 0.21954
1.082 0.018751 -0.003618 0.0035653 -0.010391 0.020898 -0.007278 -0.032027 -0.036731 -0.05102 -0.015053 -0.018526 1.9303 0.0030408 0.0019324 -0.0055484 0.00056852 -0.0022743 0.00045055 -0.00092358 -0.0031295 -0.0027218 0 -0.014852 0 -0.00026975 0 -0.00030589 0 0.27238
1.0859 0.0051989 0.0098705 -0.0073288 -0.010437 -0.031009 0.012378 -0.0019143 0.020393 0.014176 -0.029616 -0.016207 1.9683 0.0048831 0.0033283 -0.0023365 0.0012226 -0.0031213 0.0026248 0.00099286 -0.0059212 -0.00020631 0 -0.014649 0 3.3281e-05 0 0.00017932 0 0.12994
1.0898 -0.01018 0.019672 -0.014106 -0.0057744 -0.059248 0.021525 0.030092 0.063576 0.070554 -0.02613 -0.002923 2.0029 0.0053505 0.0040827 -0.0016809 0.0019251 -0.0048765 0.0023041 0.0009276 -0.0049432 0.0033698 0 -0.014682 0 0.0002338 0 0.00064998 0 -0.12264
1.0938 -0.017851 0.019359 -0.012254 0.0025993 -0.046271 0.016061 0.043289 0.067072 0.084638 -0.0059216 0.015236 2.0263 0.0038747 0.0043715 -0.002647 0.0025276 -0.0066877 0.0009296 -0.00045944 -0.0024652 0.005284 0 -0.014867 0 8.8481e-05 0 0.0007024 0 -0.33734
1.0977 -0.012602 0.0088221 -0.0023365 0.010924 -0.00053691 0.0015634 0.029592 0.030732 0.050025 0.019847 0.029727 2.0449 0.0011948 0.0035791 -0.0029441 0.0032491 -0.0080138 0.00014628 -0.0017166 -0.0016723 0.003671 0 -0.014884 0 -0.00037644 0 0.00025853 0 -0.3971
1.1016 0.0029866 -0.0053839 0.010349 0.014677 0.048958 -0.010913 -0.0011617 -0.020764 -0.0097946 0.036652 0.033519 2.0702 -0.00074076 0.001107 -0.0015271 0.0045694 -0.008781 -9.3053e-05 -0.0021595 -0.0036257 -0.00078535 0 -0.0146 0 -0.00081232 0 -0.00030866 0 -0.28295
1.1055 0.01965 -0.014195 0.018723 0.011813 0.070644 -0.012021 -0.027908 -0.054152 -0.056984 0.035022 0.024302 2.107 -0.00022125 -0.0024483 0.00043124 0.0065684 -0.0091351 -0.0012315 -0.0021697 -0.0063163 -0.0051297 0 -0.014301 0 -0.00083916 0 -0.00050325 0 -0.075415
1.1094 0.026917 -0.011979 0.017935 0.0046969 0.049977 0.00013728 -0.032522 -0.04859 -0.063063 0.016055 0.0057788 2.1484 0.0026224 -0.0052598 0.0010341 0.0084301 -0.0091295 -0.0040564 -0.0023002 -0.0065908 -0.0062793 0 -0.014453 0 -0.0004271 0 -0.00016998 0 0.10236
1.1133 0.019834 -0.0002106 0.0082733 -0.0012017 -0.0012791 0.018851 -0.011842 -0.0082559 -0.026061 -0.0091199 -0.01363 2.182 0.0056438 -0.0056949 -0.00017022 0.0088019 -0.0086644 -0.0072484 -0.0025285 -0.0031465 -0.0033668 0 -0.015214 0 1.6146e-05 0 0.00037806 0 0.15833
1.1172 0.0025568 0.013581 -0.0048247 -0.0012375 -0.051971 0.032691 0.02048 0.040861 0.029135 -0.025697 -0.024603 2.2011 0.006304 -0.0038569 -0.0017488 0.0068742 -0.0076867 -0.0082577 -0.0025442 0.0021016 0.0015973 0 -0.016186 0 -1.5162e-05 0 0.0006969 0 0.0783
1.1211 -0.01391 0.020764 -0.013867 0.0048126 -0.070768 0.032304 0.043303 0.067462 0.066951 -0.023882 -0.021863 2.2092 0.0037557 -0.0015976 -0.0021144 0.0032421 -0.0063912 -0.0057554 -0.0025128 0.0054983 0.0052793 0 -0.016697 0 -0.00064125 0 0.00065824 0 -0.074819
1.125 -0.018744 0.017032 -0.013781 0.012419 -0.045857 0.016346 0.041952 0.054343 0.063508 -0.004918 -0.0075946 2.2163 -0.00045249 -0.00082865 -0.0014577 -0.00031108 -0.0051877 -0.0011891 -0.0031202 0.0047139 0.0055398 0 -0.016374 0 -0.0014279 0 0.00053551 0 -0.202
1.1289 -0.0085627 0.0048623 -0.0049483 0.015615 0.0074263 -0.00704 0.017479 0.008917 0.02133 0.01933 0.0091937 2.2302 -0.0036579 -0.0017232 -0.0016499 -0.0020294 -0.0044505 0.0022203 -0.0046433 0.00079673 0.002908 0 -0.015458 0 -0.0017303 0 0.00064472 0 -0.22448
1.1328 0.01011 -0.0082858 0.0071708 0.011387 0.056131 -0.024629 -0.014586 -0.041347 -0.032566 0.033412 0.017816 2.2529 -0.0041676 -0.0026102 -0.0040607 -0.0014092 -0.0042808 0.0021971 -0.0061666 -0.0025288 -0.00010374 0 -0.014577 0 -0.0012689 0 0.00093559 0 -0.12745
1.1367 0.025018 -0.014598 0.015536 0.0017564 0.0705 -0.026227 -0.034573 -0.065729 -0.06378 0.027993 0.012797 2.2824 -0.0023137 -0.0017193 -0.0075763 0.00056743 -0.0044873 -0.00067324 -0.0061287 -0.0018066 -0.0011849 0 -0.014201 0 -0.0004136 0 0.00099236 0 0.030378
1.1406 0.026259 -0.010488 0.015765 -0.0078588 0.042663 -0.011478 -0.031058 -0.049153 -0.052088 0.0061095 -0.0020848 2.3168 0.00027053 0.00092754 -0.0090918 0.0023005 -0.0047793 -0.0035631 -0.0039105 0.0032932 -6.385e-05 0 -0.014286 0 0.00011002 0 0.00047283 0 0.14878
1.1445 0.012777 0.0013841 0.0083912 -0.012469 -0.0087938 0.0094764 -0.0074477 -0.0016837 -0.0040608 -0.018392 -0.015857 2.3559 0.0022203 0.0033665 -0.0063056 0.0027352 -0.0049856 -0.003893 -0.00079246 0.009482 0.0014839 0 -0.014433 0 -0.00015042 0 -0.00046393 0 0.14602
1.1484 -0.0070531 0.013613 -0.0019958 -0.010562 -0.051095 0.022493 0.020816 0.047344 0.050954 -0.02969 -0.017682 2.3987 0.0032858 0.0034653 -0.00020676 0.0018989 -0.0051207 -0.0013837 0.0009834 0.012181 0.0013673 0 -0.014337 0 -0.00097414 0 -0.0012087 0 0.014157
1.1523 -0.02102 0.018264 -0.0097595 -0.0044576 -0.058176 0.018967 0.03608 0.067248 0.078846 -0.020505 -0.0046652 2.4412 0.0038261 0.00089787 0.0052744 0.00057835 -0.0052786 0.002043 0.00032976 0.0089477 -0.0008875 0 -0.014075 0 -0.001664 0 -0.0012232 0 -0.1673
1.1563 -0.020963 0.011585 -0.011297 0.0017229 -0.026781 0.0017301 0.029024 0.045071 0.06158 0.0027891 0.015428 2.4777 0.0037864 -0.0025921 0.0063625 -0.00035756 -0.0054798 0.0041451 -0.0015462 0.0014022 -0.0036627 0 -0.013969 0 -0.0016622 0 -0.00053934 0 -0.27462
1.1602 -0.0078132 -0.0034086 -0.006613 0.0046498 0.022082 -0.017022 0.0037621 -0.00612 0.0081395 0.024145 0.028811 2.5044 0.0024675 -0.0048472 0.0025679 -0.00038544 -0.0056063 0.0041606 -0.0023263 -0.0058433 -0.0046182 0 -0.014199 0 -0.0010206 0 0.00025421 0 -0.21775
1.1641 0.009252 -0.018304 0.00099814 0.0033457 0.056607 -0.024325 -0.025086 -0.055157 -0.050895 0.028391 0.024825 2.5228 -0.00056787 -0.0052065 -0.0029437 0.00062257 -0.0054604 0.0030434 -0.0010255 -0.0084858 -0.0027141 0 -0.014596 0 -0.00030375 0 0.00052744 0 -0.0027985
1.168 0.018734 -0.024247 0.0066445 -0.0007639 0.053863 -0.015376 -0.041228 -0.07217 -0.081673 0.01131 0.0034691 2.5388 -0.0044521 -0.0048136 -0.0060185 0.0024378 -0.0048908 0.0022702 0.00085289 -0.005581 0.00084961 0 -0.014816 0 -4.0393e-05 0 0.00013802 0 0.26537
1.1719 0.013983 -0.017691 0.0061809 -0.0049009 0.013747 0.003486 -0.036171 -0.047299 -0.067221 -0.017455 -0.023873 2.5584 -0.0071323 -0.0051171 -0.0048016 0.004414 -0.003903 0.0025403 0.00082584 -3.1311e-05 0.0035818 0 -0.014687 0 -0.00026056 0 -0.00050999 0 0.44489
1.1758 -0.0027319 -0.0030856 -0.0015669 -0.006488 -0.040796 0.019468 -0.013913 0.0031725 -0.017405 -0.040455 -0.041197 2.5844 -0.0068486 -0.0061622 -0.00086303 0.0055302 -0.0026987 0.0034481 -0.0018073 0.0038171 0.0037305 0 -0.014376 0 -0.00055026 0 -0.00088562 0 0.44329
1.1797 -0.021596 0.0097244 -0.013664 -0.0046368 -0.077234 0.021921 0.011713 0.047182 0.03714 -0.043353 -0.037887 2.6165 -0.0037386 -0.0064314 0.002495 0.0048406 -0.0016269 0.0040928 -0.0048615 0.0035265 0.0016763 0 -0.014206 0 -0.00053623 0 -0.00079009 0 0.27181
1.1836 -0.031223 0.012008 -0.023989 -0.0008659 -0.072849 0.0088642 0.025403 0.057125 0.063502 -0.023728 -0.015565 2.6528 -2.5115e-05 -0.004398 0.0029499 0.0022099 -0.0010495 0.0038294 -0.0052097 0.00020814 -0.00047558 0 -0.014329 0 -0.00028947 0 -0.00043484 0 0.034744
1.1875 -0.025681 0.002135 -0.026348 0.0016231 -0.028903 -0.012417 0.019501 0.027079 0.046421 0.0074953 0.012579 2.6919 0.0015825 -0.00022429 0.00055275 -0.0012839 -0.0011682 0.0025668 -0.0020102 -0.0027648 -0.0007272 0 -0.0146 0 -0.00023092 0 -0.00014036 0 -0.13512
1.1914 -0.0083268 -0.013312 -0.018358 3.3632e-05 0.029047 -0.030262 -0.0015401 -0.023798 -0.0023906 0.032481 0.029633 2.7316 2.8751e-05 0.0041092 -0.0029486 -0.0038281 -0.0018986 0.00066751 0.0020744 -0.0027459 0.0011433 0 -0.014739 0 -0.0006409 0 -2.3447e-05 0 -0.15148
1.1953 0.010047 -0.024188 -0.0035806 -0.0058474 0.065733 -0.035458 -0.024087 -0.06364 -0.051457 0.036788 0.025187 2.7678 -0.003206 0.0064128 -0.0057191 -0.0040643 -0.0028804 -0.0012139 0.0031299 8.9292e-05 0.0034934 0 -0.014613 0 -0.0012924 0 1.6752e-05 0 -0.016523
1.1992 0.017839 -0.023817 0.0099712 -0.013157 0.057768 -0.026149 -0.033901 -0.068001 -0.069271 0.017628 0.0016148 2.7949 -0.0052687 0.0061126 -0.0068286 -0.0020976 -0.0036392 -0.0022845 -0.00031038 0.0032496 0.0043362 0 -0.014321 0 -0.0016161 0 7.4036e-05 0 0.18838
1.2031 0.009976 -0.013312 0.014461 -0.017858 0.0091364 -0.0086223 -0.025148 -0.035052 -0.044523 -0.014469 -0.027426 2.8087 -0.0042143 0.0045831 -0.0061933 0.00053369 -0.0038048 -0.0019418 -0.0057425 0.0043869 0.003092 0 -0.014062 0 -0.0012631 0 8.5714e-05 0 0.35184
1.207 -0.0088011 -0.00030105 0.007095 -0.017738 -0.049986 0.0061167 -0.0041942 0.013509 0.0061264 -0.041543 -0.045369 2.8103 -0.00055892 0.0037227 -0.0041861 0.0019549 -0.0032506 -0.00025495 -0.0089391 0.0033547 0.0010087 0 -0.013937 0 -0.00050263 0 -6.0129e-05 0 0.3933
1.2109 -0.026994 0.006568 -0.0080871 -0.01406 -0.081698 0.0084229 0.014293 0.046205 0.048322 -0.048553 -0.042767 2.806 0.0031175 0.0041707 -0.0015862 0.0012527 -0.0020874 0.0018399 -0.0078405 0.0020059 -0.00010276 0 -0.013924 0 -2.4291e-05 0 -0.00031742 0 0.30573
1.2148 -0.0338 0.00313 -0.022773 -0.010429 -0.065059 -0.0040962 0.016692 0.041511 0.052317 -0.032422 -0.022783 2.8047 0.0041501 0.004847 0.00036938 -0.0010284 -0.00057234 0.0030427 -0.0042994 0.0020746 0.00035645 0 -0.014001 0 -0.00029743 0 -0.00046787 0 0.15971
1.2188 -0.025967 -0.0083888 -0.029524 -0.0098343 -0.010677 -0.024238 -0.0005811 0.0013493 0.012947 -0.0042612 0.0011853 2.8126 0.0017528 0.0042046 0.00050883 -0.003464 0.00096286 0.0026615 -0.0020123 0.0033135 0.0011531 0 -0.014231 0 -0.0010991 0 -0.00036092 0 0.064349
1.2227 -0.0095139 -0.021579 -0.026082 -0.012416 0.045389 -0.038636 -0.028201 -0.049983 -0.046211 0.017156 0.01404 2.8306 -0.0025244 0.0019614 -0.0012226 -0.0047987 0.0021342 0.0012051 -0.0027696 0.0037588 0.0003906 0 -0.014668 0 -0.001687 0 -0.00013748 0 0.10173
1.2266 0.0046174 -0.02991 -0.016244 -0.015752 0.065166 -0.035964 -0.04931 -0.080774 -0.087802 0.017249 0.0082067 2.8541 -0.006082 -0.00035491 -0.003249 -0.0046177 0.002559 -7.0459e-05 -0.0047991 0.0018542 -0.0025547 0 -0.015189 0 -0.0014763 0 -0.00013628 0 0.27068
1.2305 0.0077163 -0.029897 -0.0071365 -0.017121 0.034153 -0.015147 -0.050089 -0.071532 -0.085158 -0.0045548 -0.01212 2.8762 -0.0071869 -0.00060991 -0.0033655 -0.003295 0.0020203 -0.00035479 -0.0048025 -0.0017205 -0.0061418 0 -0.0155 0 -0.00058286 0 -0.0005214 0 0.47804
1.2344 -0.0015797 -0.022101 -0.0048923 -0.015533 -0.028834 0.012335 -0.028983 -0.027119 -0.039894 -0.033798 -0.033984 2.891 -0.0060158 0.0020223 -0.00077982 -0.0015375 0.0006783 -9.4418e-05 -0.0015263 -0.0044369 -0.0077821 0 -0.015365 0 0.00028725 0 -0.001017 0 0.59121
1.2383 -0.017189 -0.010334 -0.011254 -0.011948 -0.084197 0.028767 0.0014809 0.026169 0.019211 -0.05009 -0.043673 2.8953 -0.004125 0.0061295 0.0026735 -2.2774e-05 -0.00087081 -0.00055942 0.0028056 -0.0042589 -0.0061238 0 -0.014888 0 0.00049382 0 -0.0010841 0 0.52457
1.2422 -0.029869 0.00010227 -0.022699 -0.0080815 -0.097818 0.021736 0.021933 0.056796 0.055188 -0.04068 -0.034782 2.8899 -0.0029322 0.0089855 0.0036755 0.00071117 -0.0018451 -0.0024941 0.0046322 -0.0016769 -0.0024988 0 -0.014508 0 3.288e-05 0 -0.0004313 0 0.303
1.2461 -0.032682 0.004606 -0.032289 -0.0054252 -0.06307 -0.0068836 0.018287 0.047294 0.04675 -0.0093798 -0.011852 2.8786 -0.0025383 0.0086239 0.00034319 0.00033226 -0.0017413 -0.0051528 0.0025525 0.00063553 -0.00010607 0 -0.014656 0 -0.0005154 0 0.00062831 0 0.05479
1.25 -0.024433 0.0014396 -0.033323 -0.005297 -0.0040428 -0.041172 -0.0088523 0.0046095 0.001163 0.025401 0.012082 2.8667 -0.0018525 0.005383 -0.0055968 -0.0010853 -0.00068291 -0.0067412 -0.0013618 0.00034308 -0.0014323 0 -0.01534 0 -0.000583 0 0.0013668 0 -0.066855
1.2539 -0.0097385 -0.0071199 -0.023174 -0.0090432 0.041361 -0.06099 -0.043828 -0.044864 -0.051806 0.042374 0.022528 2.8589 0.00015574 0.0016543 -0.0096299 -0.0028876 0.0006578 -0.005948 -0.003681 -0.0022284 -0.006026 0 -0.016067 0 -0.00015341 0 0.0012463 0 0.016931
1.2578 0.0036591 -0.015761 -0.0053379 -0.017139 0.046344 -0.054912 -0.065296 -0.07211 -0.079862 0.031019 0.011598 2.8569 0.0032237 1.257e-05 -0.0079653 -0.0040219 0.0015481 -0.0031532 -0.0029176 -0.0042635 -0.010588 0 -0.01622 0 0.00027396 0 0.00038984 0 0.25816
1.2617 0.0088068 -0.019275 0.011771 -0.027512 0.011583 -0.027527 -0.05964 -0.063264 -0.068288 -0.0018354 -0.016888 2.858 0.0057276 0.0012127 -0.00085845 -0.0036312 0.0017216 -0.00014645 -0.00067554 -0.0030842 -0.011454 0 -0.015583 0 0.0002229 0 -0.00052454 0 0.5115
1.2656 0.0030463 -0.016048 0.019226 -0.035176 -0.036842 0.0035894 -0.029794 -0.027163 -0.027449 -0.036543 -0.048201 2.857 0.0059329 0.003666 0.0072354 -0.001677 0.0015042 0.0014092 0.00034878 0.001188 -0.0074893 0 -0.01456 0 -0.0002824 0 -0.00084133 0 0.62474
1.2695 -0.010366 -0.0092806 0.012933 -0.03481 -0.065456 0.01897 0.0063932 0.011586 0.015866 -0.052935 -0.063891 2.849 0.0035458 0.0048275 0.011006 0.00093273 0.0014283 0.0013408 -0.00073778 0.0054732 -0.0010071 0 -0.013864 0 -0.00077534 0 -0.00043659 0 0.53012
1.2734 -0.023631 -0.0046921 -0.0035232 -0.025097 -0.055122 0.0091621 0.027402 0.028893 0.036244 -0.04242 -0.052407 2.8318 0.0002027 0.0033742 0.0083846 0.0028669 0.0016759 0.00089717 -0.0022687 0.0063113 0.0040634 0 -0.013954 0 -0.00084803 0 0.00028172 0 0.28109
1.2773 -0.028667 -0.0062365 -0.020839 -0.011138 -0.012904 -0.019726 0.021664 0.016065 0.024701 -0.012665 -0.017351 2.8062 -0.0016436 0.00035985 0.0019604 0.0031778 0.0018604 0.0013656 -0.0020486 0.0028548 0.0052207 0 -0.014685 0 -0.00055649 0 0.00080787 0 0.017869
1.2813 -0.022252 -0.013114 -0.02987 -0.0019403 0.032745 -0.049697 -0.0052636 -0.015908 -0.0078019 0.017431 0.022491 2.7746 -0.00063441 -0.0016694 -0.0033675 0.0018189 0.0013745 0.0027325 0.00014232 -0.0024307 0.0031195 0 -0.015472 0 -0.0003167 0 0.00093996 0 -0.1122
1.2852 -0.0086659 -0.020444 -0.027497 -0.0040095 0.050045 -0.061322 -0.034578 -0.044644 -0.039178 0.029042 0.043057 2.7392 0.0023309 -0.00091864 -0.0043545 -0.0004228 1.9803e-05 0.0036775 0.002294 -0.0059314 0.00062959 0 -0.015788 0 -0.00042946 0 0.00079402 0 -0.033437
1.2891 0.0025641 -0.023005 -0.018283 -0.015913 0.0241 -0.045135 -0.046591 -0.051207 -0.050679 0.0144 0.029994 2.7024 0.0046814 0.0019537 -0.0016212 -0.0024282 -0.0016467 0.002897 0.0023897 -0.0058736 0.00017583 0 -0.015561 0 -0.00076132 0 0.00052924 0 0.21913
1.293 0.0030039 -0.01902 -0.010669 -0.028573 -0.03299 -0.0077804 -0.033504 -0.03187 -0.03783 -0.018646 -0.010802 2.6673 0.0041062 0.0042249 0.0014923 -0.0033102 -0.0025995 0.00048041 0.00064945 -0.003451 0.0017304 0 -0.01516 0 -0.00092716 0 0.00016761 0 0.517
1.2969 -0.0084762 -0.011137 -0.010554 -0.031613 -0.088476 0.030754 -0.0044091 0.00025416 -0.011743 -0.050996 -0.05509 2.6381 0.00031674 0.0033993 0.0020452 -0.0027688 -0.00208 -0.0019892 -0.00067321 -0.0012592 0.0031371 0 -0.015008 0 -0.00076665 0 -0.00029029 0 0.70334
1.3008 -0.024348 -0.0042011 -0.01707 -0.021032 -0.10842 0.048039 0.02064 0.024103 0.0090695 -0.063311 -0.074838 2.6177 -0.0047464 -0.00049359 -0.00026659 -0.0011684 -0.00019262 -0.0027599 0.00024029 -0.0007203 0.002325 0 -0.01521 0 -0.00057616 0 -0.00065995 0 0.67642
1.3047 -0.033381 -0.0018836 -0.023588 -0.0022141 -0.078715 0.032679 0.023658 0.024081 0.010723 -0.047551 -0.056534 2.6047 -0.00838 -0.0046378 -0.0034366 0.00064114 0.0021318 -0.0014981 0.0026886 -0.00097532 -0.00067416 0 -0.015492 0 -0.00081162 0 -0.00062737 0 0.44922
1.3086 -0.028561 -0.0047003 -0.023004 0.013943 -0.01467 -0.0076614 0.00058729 -0.0003518 -0.0076202 -0.012151 -0.010802 2.5925 -0.0090466 -0.0055933 -0.0052627 0.0017192 0.0037802 0.00028738 0.0040436 -0.00015794 -0.0037141 0 -0.015472 0 -0.0015553 0 -0.00010077 0 0.14821
1.3125 -0.012159 -0.010343 -0.013217 0.018568 0.047484 -0.049608 -0.035579 -0.03455 -0.03378 0.022708 0.033859 2.5721 -0.0072572 -0.0021552 -0.0051008 0.0015155 0.0041874 0.00042375 0.0024991 0.0023623 -0.0044653 0 -0.015008 0 -0.0023248 0 0.00052085 0 -0.056439
1.3164 0.0057873 -0.015429 0.0011315 0.010305 0.072398 -0.067991 -0.06255 -0.057773 -0.050575 0.037356 0.049562 2.5373 -0.0048402 0.0035176 -0.0038771 0.00016717 0.0035717 -0.0020697 -0.00086656 0.0050226 -0.0025032 0 -0.014331 0 -0.0024742 0 0.00055861 0 -0.054123
1.3203 0.014387 -0.017244 0.011683 -0.0048063 0.047319 -0.052051 -0.062695 -0.055789 -0.04658 0.024886 0.027382 2.4877 -0.0033597 0.0075273 -0.0028343 -0.0016352 0.0025391 -0.0059621 -0.0029341 0.0053208 0.00029587 0 -0.013864 0 -0.0018171 0 -0.00033486 0 0.13379
1.3242 0.0090584 -0.014767 0.011801 -0.018061 -0.010153 -0.012985 -0.03447 -0.029346 -0.022994 -0.0046583 -0.016869 2.4282 -0.0030419 0.0072922 -0.0025013 -0.0031573 0.0014628 -0.0085086 -0.0015652 0.0020753 0.0013246 0 -0.013904 0 -0.00084194 0 -0.0017312 0 0.36482
1.3281 -0.0060261 -0.009082 0.00074966 -0.023485 -0.063336 0.023039 0.0060907 0.0064425 0.007299 -0.031144 -0.053345 2.3655 -0.0029997 0.0034725 -0.0027373 -0.0040929 0.00022557 -0.0074175 0.0021718 -0.0033945 -0.00064551 0 -0.014405 0 -0.00027459 0 -0.0026609 0 0.46891
1.332 -0.021387 -0.0031919 -0.015863 -0.020486 -0.079564 0.03227 0.035087 0.031276 0.027475 -0.037821 -0.058 2.3043 -0.0023759 -0.00080398 -0.0033621 -0.0045843 -0.0014399 -0.0026422 0.004797 -0.0081733 -0.0045786 0 -0.015 0 -0.0004035 0 -0.0024141 0 0.36484
1.3359 -0.028551 -0.00089441 -0.029351 -0.013031 -0.05033 0.0093543 0.035708 0.0317 0.026357 -0.022281 -0.028308 2.2468 -0.0012892 -0.0026554 -0.0043698 -0.004808 -0.0033527 0.0033698 0.0035034 -0.0098534 -0.0080788 0 -0.015265 0 -0.00083241 0 -0.0011954 0 0.11907
1.3398 -0.024805 -0.0046555 -0.032827 -0.0067811 0.0041593 -0.029226 0.0088199 0.0087502 0.0042923 0.0024339 0.015341 2.1945 -0.00073882 -0.0017259 -0.0054904 -0.004622 -0.0046545 0.0072419 -0.0013864 -0.0080329 -0.0091371 0 -0.015009 0 -0.00090483 0 1.3753e-05 0 -0.095873
1.3438 -0.013811 -0.013524 -0.024937 -0.0059987 0.048376 -0.056558 -0.027814 -0.023216 -0.027543 0.017087 0.043131 2.1484 -0.0016005 -0.00015311 -0.0058781 -0.0037254 -0.0042891 0.006987 -0.0067969 -0.0041688 -0.0072819 0 -0.014411 0 -0.00036819 0 0.00031472 0 -0.1167
1.3477 -0.0026156 -0.022857 -0.010446 -0.011365 0.053865 -0.053386 -0.051211 -0.04544 -0.053359 0.0093353 0.035256 2.1074 -0.0036572 -0.00042749 -0.0046918 -0.0022045 -0.0018955 0.0033979 -0.0095477 -0.00025847 -0.0034835 0 -0.013905 0 0.00039063 0 -0.000306 0 0.099775
1.3516 0.0025416 -0.026766 0.0026738 -0.019427 0.016534 -0.020467 -0.047943 -0.045783 -0.060779 -0.018097 -0.0051537 2.0664 -0.0055651 -0.0031219 -0.0022187 -0.00080578 0.0016215 -0.00055948 -0.0087003 0.0023767 0.00072054 0 -0.013877 0 0.00076075 0 -0.00098685 0 0.44375
1.3555 -0.00068068 -0.022037 0.0081209 -0.024218 -0.041391 0.022584 -0.022134 -0.025235 -0.046653 -0.049134 -0.053664 2.0175 -0.0058393 -0.0064194 -0.00024738 -0.00045003 0.0044116 -0.0019687 -0.0056412 0.00341 0.0040028 0 -0.014385 0 0.00052723 0 -0.00081742 0 0.71704
1.3594 -0.0098328 -0.010682 0.0052633 -0.020782 -0.085253 0.05026 0.0084071 0.0035741 -0.018183 -0.064339 -0.079618 1.9553 -0.0040554 -0.0076909 -0.00083967 -0.0013166 0.0047704 -0.0001512 -0.0023066 0.0031566 0.0055381 0 -0.015105 0 4.9737e-05 0 0.00029066 0 0.75167
1.3633 -0.019041 0.0010758 -0.00041538 -0.0088362 -0.088847 0.046843 0.024762 0.024402 0.010886 -0.052656 -0.065291 1.8822 -0.0012519 -0.005653 -0.0042746 -0.0024419 0.0022362 0.0028732 0.00040841 0.0022294 0.0050454 0 -0.01556 0 -0.00016959 0 0.0015029 0 0.5085
1.3672 -0.022058 0.0068738 -0.0010857 0.0061564 -0.0498 0.015177 0.019244 0.026826 0.02718 -0.017976 -0.0172 1.8083 0.00083583 -0.0013241 -0.0081172 -0.0024361 -0.0021256 0.004049 0.0026273 0.0014626 0.0028797 0 -0.015476 0 -4.7508e-05 0 0.0018151 0 0.099533
1.3711 -0.015796 0.0044274 0.007665 0.015944 0.0093549 -0.025826 -0.00074403 0.011609 0.0245 0.022917 0.037555 1.7448 0.0011072 0.0028297 -0.0087102 -0.00080893 -0.0064541 0.0017652 0.004361 0.0017594 5.0637e-05 0 -0.014977 0 9.0571e-06 0 0.00094759 0 -0.27507
1.375 -0.0025426 -0.003208 0.023069 0.014888 0.054758 -0.052498 -0.019134 -0.010625 0.0070297 0.04957 0.067801 1.6944 -0.00010222 0.0046922 -0.00423 0.0013821 -0.0092526 -0.0028498 0.004873 0.0035434 -0.0021706 0 -0.014485 0 -0.00038862 0 -0.00043924 0 -0.4371
1.3789 0.010822 -0.01006 0.036422 0.0038816 0.061345 -0.049774 -0.022639 -0.026122 -0.013099 0.049109 0.057389 1.6497 -0.0014187 0.0038201 0.0032652 0.0023699 -0.010098 -0.0068713 0.0033639 0.0061314 -0.0030105 0 -0.014365 0 -0.0010768 0 -0.0013608 0 -0.32684
1.3828 0.01674 -0.011332 0.038877 -0.010334 0.027608 -0.019542 -0.0091324 -0.025975 -0.02297 0.023422 0.014822 1.5988 -0.0016852 0.0014745 0.0088627 0.0013786 -0.0094633 -0.007942 0.00016111 0.0077839 -0.0027091 0 -0.014635 0 -0.001399 0 -0.0013439 0 -0.03367
1.3867 0.011881 -0.0062085 0.027843 -0.019961 -0.023865 0.020321 0.012049 -0.010919 -0.016769 -0.011861 -0.032681 1.5367 -0.00098182 -0.00042281 0.0084348 -0.00043931 -0.0079842 -0.0060512 -0.0030313 0.0067752 -0.0022002 0 -0.014973 0 -0.00086966 0 -0.00072144 0 0.25686
1.3906 -0.00033132 0.0022046 0.0092824 -0.021203 -0.060472 0.045941 0.027004 0.0095097 0.00055897 -0.036353 -0.056667 1.4695 -0.00050788 -0.00057861 0.0020213 -0.00089999 -0.0059437 -0.0032617 -0.0042676 0.002829 -0.0021322 0 -0.015003 0 0.00021843 0 -0.00019258 0 0.37203
1.3945 -0.011682 0.0091733 -0.0059888 -0.015761 -0.059775 0.041498 0.026113 0.022773 0.01654 -0.036946 -0.044989 1.409 -0.0014282 0.00091307 -0.0059591 0.0011363 -0.0034187 -0.0017437 -0.0028582 -0.0023033 -0.0021706 0 -0.014635 0 0.00091577 0 -0.00014323 0 0.255
1.3984 -0.014592 0.011042 -0.0094825 -0.0081835 -0.023226 0.0093999 0.0093599 0.020748 0.01947 -0.015626 -0.0081618 1.3603 -0.003742 0.0026853 -0.010044 0.0044445 -0.00083088 -0.0019401 0.00015019 -0.0057911 -0.0013732 0 -0.01414 0 0.00044259 0 -0.00037226 0 -0.0019159
1.4023 -0.0072671 0.0069048 -0.00061281 -0.0020169 0.025228 -0.03013 -0.014258 0.0045767 0.0063699 0.012142 0.028959 1.3156 -0.0062346 0.0029754 -0.0079682 0.0062654 0.00081487 -0.0024849 0.0028458 -0.0055937 0.00064347 0 -0.013921 0 -0.0010367 0 -0.00040465 0 -0.21862
1.4063 0.0051259 -0.0011649 0.013235 0.0018818 0.054731 -0.051002 -0.032009 -0.015888 -0.014754 0.027749 0.043868 1.2598 -0.0075732 0.00079654 -0.0023271 0.0047084 0.00043275 -0.0018234 0.0037644 -0.0018095 0.0029528 0 -0.014169 0 -0.0024607 0 -2.7491e-06 0 -0.2475
1.4102 0.014112 -0.009103 0.022016 0.0041613 0.047187 -0.038014 -0.034187 -0.027838 -0.029932 0.021766 0.030169 1.1838 -0.0074947 -0.0032745 0.0017208 0.00057804 -0.0022267 9.055e-05 0.0025605 0.0035215 0.0039131 0 -0.0147 0 -0.0027514 0 0.00063258 0 -0.073622
1.4141 0.013717 -0.012719 0.019823 0.0050782 0.0083343 0.0024732 -0.019091 -0.023221 -0.028238 -0.0001431 -4.6394e-05 1.0944 -0.0069137 -0.0072723 0.00076015 -0.0031322 -0.0060834 0.0016596 -0.00016788 0.0078906 0.0026881 0 -0.015095 0 -0.0017405 0 0.0011017 0 0.17499
1.418 0.004323 -0.0099033 0.008497 0.0042319 -0.036677 0.045721 0.0058929 -0.0038381 -0.008943 -0.021725 -0.025539 1.0094 -0.0068256 -0.0090039 -0.0041588 -0.0037364 -0.0092312 0.0011851 -0.003312 0.0097998 0.00019616 0 -0.015021 0 -0.00028582 0 0.0011819 0 0.3167
1.4219 -0.0079147 -0.002127 -0.0041213 0.0019021 -0.059856 0.064249 0.027689 0.019348 0.017693 -0.027689 -0.029962 0.94307 -0.0071333 -0.0074708 -0.0085909 -0.0011521 -0.01016 -0.0013994 -0.0054979 0.0091655 -0.0015991 0 -0.014463 0 0.00051624 0 0.00096967 0 0.24428
1.4258 -0.015371 0.005986 -0.0097294 -0.00015144 -0.04807 0.045679 0.034179 0.032489 0.036324 -0.014015 -0.011552 0.89405 -0.0066917 -0.0034948 -0.0085434 0.0020515 -0.0087439 -0.0042641 -0.0053772 0.00667 -0.0015024 0 -0.013731 0 0.00028184 0 0.00072237 0 0.0016814
1.4297 -0.013842 0.009307 -0.0050007 8.2946e-06 -0.010643 0.00071563 0.021002 0.027052 0.035471 0.0099644 0.016783 0.84709 -0.0046695 0.0009667 -0.0038162 0.0028755 -0.0061885 -0.0051639 -0.0023585 0.0029937 -0.00022172 0 -0.013248 0 -0.00041734 0 0.00062608 0 -0.24437
1.4336 -0.0048868 0.0056337 0.0065168 0.0021488 0.027391 -0.044017 -0.0053242 0.0050641 0.01425 0.028489 0.036009 0.78752 -0.0018708 0.0042512 0.0018866 0.00038988 -0.0039928 -0.0033281 0.0025322 -0.0012764 0.00041433 0 -0.013301 0 -0.00069364 0 0.00070951 0 -0.31723
1.4375 0.0055224 -0.0025792 0.016963 0.0032094 0.04144 -0.063105 -0.03041 -0.021835 -0.016902 0.029827 0.032538 0.71473 -0.00047676 0.0059469 0.0039995 -0.003647 -0.0028188 -7.4799e-05 0.0066679 -0.0052033 -0.00053339 0 -0.01389 0 -0.00021309 0 0.00089696 0 -0.14889
1.4414 0.01084 -0.0097649 0.019314 -0.00029139 0.022549 -0.047834 -0.040091 -0.039034 -0.041907 0.013165 0.0062375 0.64198 -0.0021183 0.0066003 0.00065195 -0.0064386 -0.002209 0.0023447 0.0073018 -0.0073668 -0.0019458 0 -0.014733 0 0.00052832 0 0.0010544 0 0.17523
1.4453 0.0078083 -0.011175 0.011822 -0.008614 -0.017496 -0.010347 -0.029019 -0.037402 -0.04796 -0.01182 -0.02929 0.58234 -0.0059736 0.0066171 -0.0061109 -0.0064773 -0.0013228 0.0026004 0.0036879 -0.0065789 -0.0016942 0 -0.015407 0 0.00073389 0 0.0009824 0 0.47112
1.4492 -0.0018212 -0.0062938 -0.00094106 -0.017482 -0.053776 0.025144 -0.0042612 -0.018569 -0.032697 -0.031296 -0.054188 0.53425 -0.0088809 0.0055899 -0.012156 -0.00454 3.3842e-05 0.0012311 -0.0019806 -0.0029781 0.00096072 0 -0.015561 0 8.3963e-05 0 0.00047087 0 0.57043
1.4531 -0.012524 0.00087279 -0.011044 -0.020875 -0.063608 0.037508 0.018811 0.0061059 -0.0053724 -0.035063 -0.053598 0.48072 -0.0077534 0.0028271 -0.014363 -0.0027095 0.0010449 -1.9316e-05 -0.0059429 0.0016021 0.0040535 0 -0.015115 0 -0.0009814 0 -0.00050297 0 0.41994
1.457 -0.018366 0.0048035 -0.012341 -0.015931 -0.040413 0.020706 0.025999 0.022287 0.018772 -0.021641 -0.026523 0.40413 -0.0023546 -0.0014522 -0.012461 -0.0025235 0.00052494 0.00023702 -0.0056732 0.0046196 0.0042832 0 -0.014341 0 -0.0016941 0 -0.0015843 0 0.10875
1.4609 -0.016549 0.0023507 -0.0045993 -0.0057499 0.0021445 -0.013781 0.013119 0.02113 0.027622 0.0012523 0.01296 0.30324 0.0040947 -0.005613 -0.008498 -0.0038852 -0.0019878 0.0019564 -0.0017933 0.0045592 6.6231e-05 0 -0.013725 0 -0.0016424 0 -0.0021367 0 -0.1868
1.4648 -0.0090542 -0.0053771 0.0061165 0.0024872 0.038282 -0.044448 -0.011527 0.0043622 0.019012 0.020578 0.043291 0.19653 0.0072272 -0.0075519 -0.0048628 -0.0054359 -0.0056219 0.0038896 0.0025844 0.0020063 -0.0065726 0 -0.013667 0 -0.0010656 0 -0.0016935 0 -0.30318
1.4688 -0.0013528 -0.014208 0.011225 0.0027252 0.045791 -0.052383 -0.032683 -0.017179 0.00085169 0.024529 0.047682 0.10791 0.0048993 -0.0063745 -0.0027231 -0.0057666 -0.0085579 0.0047542 0.0044984 -0.00089115 -0.011258 0 -0.01419 0 -0.00055555 0 -0.0004341 0 -0.1773
1.4727 0.0011171 -0.019829 0.0053197 -0.0055578 0.019896 -0.032082 -0.038026 -0.030656 -0.015276 0.0090048 0.023722 0.046923 -0.0012333 -0.0032056 -0.00189 -0.0043631 -0.0091095 0.0042749 0.0034038 -0.002149 -0.010755 0 -0.014905 0 -0.0005259 0 0.000803 0 0.1242
1.4766 -0.003507 -0.02016 -0.0099559 -0.017054 -0.023418 0.0052339 -0.026002 -0.029476 -0.022217 -0.01934 -0.015571 0.00083737 -0.0071999 -0.00025493 -0.0016583 -0.0017289 -0.0067076 0.0032642 0.0011214 -0.0013932 -0.0055954 0 -0.015288 0 -0.00095669 0 0.001113 0 0.44612
1.4805 -0.01226 -0.01586 -0.026563 -0.024367 -0.057051 0.03778 -0.0065473 -0.017235 -0.021101 -0.045897 -0.049719 -0.054601 -0.0098251 0.0010602 -0.0015044 0.0010648 -0.0021669 0.0028016 -0.0002552 0.00016639 0.00052905 0 -0.015085 0 -0.0015636 0 0.00028301 0 0.63129
1.4844 -0.019248 -0.0093439 -0.035047 -0.022791 -0.059681 0.045872 0.0057712 -0.0046769 -0.018448 -0.056079 -0.062503 -0.1353 -0.0087481 0.001163 -0.001115 0.0029062 0.0027933 0.0032882 -0.00037031 0.0010809 0.0039807 0 -0.014516 0 -0.0021125 0 -0.00097011 0 0.60333
1.4883 -0.019431 -0.003384 -0.030656 -0.012914 -0.02923 0.024116 0.0017886 -0.0016993 -0.019418 -0.044057 -0.050121 -0.23701 -0.0058877 0.0015408 -0.00016368 0.0030422 0.0063379 0.0041757 -0.000654 0.0010082 0.0039591 0 -0.014101 0 -0.0025319 0 -0.0015634 0 0.39939
1.4922 -0.011786 -3.3173e-05 -0.016519 0.00018579 0.015864 -0.014466 -0.015609 -0.010021 -0.022973 -0.016446 -0.021471 -0.34088 -0.0033307 0.0029577 0.0015377 0.0014074 0.007158 0.0045473 -0.0025448 0.00083015 0.002371 0 -0.014235 0 -0.002782 0 -0.00096686 0 0.13618
1.4961 0.00018475 0.0001156 -0.0016801 0.010097 0.048494 -0.04575 -0.032809 -0.021784 -0.022833 0.01195 0.0084048 -0.43006 -0.001839 0.0044973 0.0035692 -0.0011864 0.0047978 0.0040152 -0.0057662 0.0015473 0.0012307 0 -0.014876 0 -0.0027306 0 0.00033425 0 -0.066466
1.5 0.010738 -0.0016927 0.0048264 0.012598 0.050083 -0.049462 -0.034346 -0.025233 -0.013139 0.027647 0.026857 -0.50234 -0.0011114 0.0044609 0.0048209 -0.0032892 -0.00025816 0.0031267 -0.0083577 0.0031264 0.00042533 0 -0.015592 0 -0.0022454 0 0.0012607 0 -0.15423
1.5039 0.015341 -0.0027696 -6.2442e-05 0.007852 0.021946 -0.022406 -0.013802 -0.01344 0.0060685 0.026596 0.029274 -0.56873 -0.00093231 0.0022498 0.0042383 -0.0035999 -0.0066697 0.002873 -0.0083712 0.0044683 -0.0018397 0 -0.01591 0 -0.0014118 0 0.0010685 0 -0.15645
1.5078 0.013119 -0.00047347 -0.011392 0.00028871 -0.016322 0.019008 0.020617 0.010189 0.027944 0.015347 0.019732 -0.64137 -0.0015724 -0.00069831 0.0018585 -0.0018692 -0.012554 0.0036622 -0.0055765 0.004514 -0.0064691 0 -0.015665 0 -0.00059097 0 -5.0414e-05 0 -0.1476
1.5117 0.0070006 0.005808 -0.019496 -0.0039341 -0.039842 0.049103 0.050146 0.033634 0.042937 0.0050439 0.0074998 -0.7228 -0.0029987 -0.0019777 -0.00096969 0.00083512 -0.016082 0.0046719 -0.0016428 0.0033621 -0.011614 0 -0.015058 0 -0.00018489 0 -0.0012136 0 -0.1851
1.5156 0.0017821 0.013688 -0.016533 -0.00083002 -0.03399 0.049566 0.057183 0.043965 0.044517 0.0033059 0.0016471 -0.8057 -0.0041219 -0.00036943 -0.0026455 0.0028522 -0.016217 0.0043013 0.0012116 0.0022549 -0.013698 0 -0.014424 0 -0.00030352 0 -0.0016623 0 -0.26941
1.5195 0.0013783 0.019007 -0.0019615 0.0084632 -0.002633 0.021339 0.037134 0.035629 0.032509 0.0099459 0.006162 -0.88145 -0.0034361 0.0029571 -0.0027755 0.0031275 -0.01322 0.0015404 0.0017858 0.0024121 -0.010573 0 -0.013975 0 -0.00066865 0 -0.0013663 0 -0.35116
1.5234 0.0067442 0.01875 0.016766 0.018056 0.035447 -0.016086 0.0021745 0.013775 0.012501 0.018788 0.017698 -0.94834 -0.00073497 0.0053728 -0.0025344 0.0018826 -0.0085817 -0.0028531 0.00041555 0.0038324 -0.0037615 0 -0.013725 0 -0.00086896 0 -0.00089262 0 -0.37374
1.5273 0.015466 0.013533 0.028896 0.021425 0.058798 -0.037344 -0.026096 -0.009174 -0.0072795 0.023045 0.027418 -1.0119 0.0020083 0.0050081 -0.0033657 0.0002004 -0.0043523 -0.0065376 -0.0016646 0.0052221 0.0025161 0 -0.013621 0 -0.00072638 0 -0.00074748 0 -0.31689
1.5313 0.023185 0.0075212 0.027476 0.01665 0.05616 -0.02736 -0.030454 -0.020923 -0.019305 0.019822 0.026682 -1.0787 0.0020338 0.0022261 -0.0051806 -0.0010345 -0.0022048 -0.0072482 -0.0032719 0.0051245 0.0047592 0 -0.013679 0 -0.00042048 0 -0.00088204 0 -0.2124
1.5352 0.026146 0.00563 0.014111 0.008569 0.032333 0.0093514 -0.0089415 -0.015771 -0.019008 0.011201 0.013624 -1.1503 -0.0014508 -0.00092348 -0.005965 -0.0018247 -0.0027641 -0.0046609 -0.003762 0.0031827 0.0029292 0 -0.013961 0 -0.0002673 0 -0.00082974 0 -0.12656
1.5391 0.023522 0.010076 -0.0019272 0.0055816 0.004268 0.051816 0.02458 0.0033589 -0.0059876 0.002423 -0.0039764 -1.2233 -0.0058749 -0.0026105 -0.0035153 -0.0027805 -0.0055322 -0.00077965 -0.003019 0.00039599 3.7264e-05 0 -0.014442 0 -0.00039781 0 -0.00027757 0 -0.12493
1.543 0.01809 0.018927 -0.0097713 0.01311 -0.0096333 0.075725 0.050332 0.027541 0.01573 -0.00081108 -0.012604 -1.2931 -0.0071056 -0.0026337 0.0021185 -0.0042426 -0.0093695 0.001693 -0.0013695 -0.001764 -0.00087779 0 -0.014943 0 -0.00066472 0 0.00054802 0 -0.23987
1.5469 0.014652 0.027673 -0.0041036 0.02889 -0.00043853 0.068213 0.055756 0.046808 0.038786 0.0053003 -0.0021068 -1.358 -0.00322 -0.0021211 0.0078941 -0.0057273 -0.013162 0.0016904 0.00040625 -0.0024561 0.00056578 0 -0.01523 0 -0.00084641 0 0.001073 0 -0.45379
1.5508 0.016995 0.032436 0.01153 0.044144 0.026444 0.03539 0.042749 0.054644 0.055268 0.020809 0.026147 -1.4182 0.003233 -0.0020663 0.0098048 -0.0062164 -0.016249 0.00068927 0.0012462 -0.0018042 0.002191 0 -0.015202 0 -0.00089935 0 0.00092826 0 -0.70231
1.5547 0.025284 0.032335 0.027467 0.049963 0.055029 -0.0016681 0.02457 0.050276 0.060226 0.040991 0.058448 -1.4733 0.0069439 -0.00232 0.0061535 -0.0049547 -0.018413 0.0012168 0.00039219 -0.00037674 0.0017883 0 -0.01495 0 -0.00097559 0 0.00028908 0 -0.89724
1.5586 0.035716 0.029477 0.034636 0.043829 0.068713 -0.019869 0.015535 0.038333 0.053936 0.057331 0.076738 -1.5217 0.0043569 -0.0020413 -0.00082645 -0.0019849 -0.019571 0.0042347 -0.0019354 0.00142 -0.00057113 0 -0.014633 0 -0.0011969 0 -0.00032447 0 -0.96406
1.5625 0.04281 0.027041 0.030408 0.03113 0.060348 -0.0081928 0.021324 0.026288 0.041305 0.061352 0.070211 -1.5628 -0.0030133 -0.0010121 -0.0065995 0.001968 -0.019524 0.0078987 -0.0044555 0.0033519 -0.0026688 0 -0.01431 0 -0.0014557 0 -0.00055157 0 -0.88009
1.5664 0.042869 0.027129 0.019656 0.020719 0.036251 0.025626 0.036361 0.020658 0.02886 0.049894 0.04239 -1.5996 -0.0096226 -0.00029122 -0.0079012 0.0059607 -0.018045 0.0090534 -0.0056214 0.0049487 -0.0024199 0 -0.013908 0 -0.0014866 0 -0.00047384 0 -0.6917
1.5703 0.036284 0.029797 0.010791 0.018396 0.011741 0.059999 0.049062 0.023619 0.021392 0.028246 0.0087587 -1.6373 -0.010537 -0.0013708 -0.0051533 0.0091235 -0.015259 0.006226 -0.004747 0.0054465 5.679e-05 0 -0.013389 0 -0.0011523 0 -0.00041985 0 -0.49464
1.5742 0.027153 0.033435 0.01011 0.023446 0.0011677 0.073092 0.05032 0.031865 0.020303 0.0080101 -0.013038 -1.6781 -0.0055647 -0.0045614 -0.001658 0.01067 -0.011954 0.0012881 -0.0025137 0.0044365 0.0025655 0 -0.012909 0 -0.00063657 0 -0.00054776 0 -0.38296
1.5781 0.02058 0.035842 0.018411 0.030315 0.0090279 0.056672 0.039182 0.038701 0.024 0.00022739 -0.013438 -1.7176 0.00078071 -0.0082141 -0.00045527 0.0099838 -0.0094126 -0.0019551 -0.00042146 0.0025947 0.0028831 0 -0.012765 0 -0.00031814 0 -0.00067653 0 -0.3959
1.582 0.019516 0.035271 0.031558 0.033262 0.027896 0.021304 0.022596 0.038392 0.029271 0.0082944 0.0048212 -1.7465 0.0033387 -0.0096896 -0.0017914 0.007042 -0.0087287 -0.001098 0.00031372 0.0014845 0.00066266 0 -0.013131 0 -0.00043084 0 -0.00053757 0 -0.49787
1.5859 0.0232 0.031186 0.043536 0.030088 0.044166 -0.010535 0.010411 0.030031 0.032627 0.025882 0.030048 -1.7584 0.00061375 -0.0073777 -0.0034051 0.0028665 -0.010049 0.0026955 -0.00051478 0.0022631 -0.00252 0 -0.013833 0 -0.00084874 0 -0.00014552 0 -0.60598
1.5898 0.028006 0.024608 0.049404 0.022693 0.047273 -0.01898 0.0094054 0.018256 0.031558 0.04145 0.049061 -1.7549 -0.0044299 -0.0020704 -0.00308 -0.00064327 -0.012391 0.0057674 -0.0022277 0.004402 -0.0047431 0 -0.014422 0 -0.0012158 0 0.00014673 0 -0.6458
1.5938 0.029941 0.017855 0.046723 0.015129 0.036032 0.00056121 0.019797 0.010186 0.025927 0.045929 0.053817 -1.746 -0.0074438 0.0034813 -0.00084167 -0.0017154 -0.014293 0.005293 -0.0038919 0.0058393 -0.0052392 0 -0.014524 0 -0.0012898 0 -3.122e-06 0 -0.59664
1.5977 0.027145 0.01353 0.035893 0.011181 0.018271 0.034818 0.035559 0.010692 0.018774 0.03795 0.044221 -1.7431 -0.0065028 0.0064629 0.0012584 7.7364e-05 -0.014864 0.0016873 -0.0048126 0.0047385 -0.0044974 0 -0.014165 0 -0.0011524 0 -0.00053726 0 -0.49668
1.6016 0.020923 0.013125 0.020282 0.012747 0.0048406 0.06154 0.047765 0.019248 0.015087 0.02335 0.026925 -1.7514 -0.0032008 0.0058203 0.0013219 0.0034033 -0.014364 -0.0021671 -0.0046388 0.0013406 -0.0032429 0 -0.013759 0 -0.0010826 0 -0.00099747 0 -0.40877
1.6055 0.014849 0.01612 0.0059324 0.019116 0.0026222 0.063784 0.049106 0.030361 0.018193 0.010267 0.011465 -1.7676 -0.00047852 0.0026665 -0.00057325 0.0060103 -0.013756 -0.0039693 -0.0033558 -0.001974 -0.0016231 0 -0.013735 0 -0.0012384 0 -0.00094705 0 -0.37484
1.6094 0.012555 0.020321 -0.00032879 0.02701 0.011031 0.040351 0.03756 0.037005 0.026068 0.0039977 0.0053422 -1.784 0.00029637 -0.00082664 -0.0026645 0.0062235 -0.013601 -0.0041688 -0.0014241 -0.0027266 0.00055995 0 -0.014155 0 -0.0014856 0 -0.00039948 0 -0.39059
1.6133 0.015502 0.023303 0.0054161 0.031792 0.023457 0.0060833 0.017621 0.034688 0.031263 0.0049753 0.0099272 -1.7949 0.00015363 -0.0029813 -0.0033904 0.0039613 -0.013324 -0.0050442 0.00014645 -0.00068663 0.0030397 0 -0.014668 0 -0.0015452 0 0.00018652 0 -0.41437
1.6172 0.022053 0.023902 0.020709 0.030021 0.03184 -0.017644 -0.0016131 0.023809 0.025997 0.010122 0.019446 -1.799 0.00082892 -0.0034011 -0.0027901 0.00058147 -0.011703 -0.0077153 0.0002186 0.0017948 0.0047966 0 -0.014857 0 -0.0012914 0 0.00035211 0 -0.4004
1.6211 0.028412 0.022679 0.036711 0.022114 0.03129 -0.016056 -0.01083 0.0094509 0.0093634 0.015542 0.02451 -1.7978 0.0026546 -0.0026284 -0.0020425 -0.0021481 -0.0083057 -0.010337 -0.0015855 0.0019794 0.0047247 0 -0.014658 0 -0.0008776 0 8.0464e-05 0 -0.33356
1.625 0.030929 0.021134 0.043039 0.012853 0.022461 0.010155 -0.0052896 -0.00095017 -0.0094604 0.018608 0.01894 -1.792 0.0042577 -0.0012862 -0.0018802 -0.0030765 -0.0046051 -0.0095841 -0.0042722 -0.00053495 0.0025747 0 -0.014433 0 -0.00056533 0 -0.00020823 0 -0.24522
1.6289 0.028341 0.020465 0.034899 0.0085218 0.010968 0.045266 0.012596 -0.001002 -0.015997 0.018876 0.0054486 -1.7803 0.004171 0.00041044 -0.0017828 -0.0020631 -0.0034928 -0.0041264 -0.0059366 -0.003272 -0.00080886 0 -0.014631 0 -0.00045151 0 -0.00010118 0 -0.20029
1.6328 0.022487 0.020842 0.01723 0.012293 0.0043117 0.067833 0.034439 0.0113 -0.00088998 0.018118 -0.0047423 -1.7606 0.0024716 0.0024434 -0.00086375 0.00023224 -0.007206 0.0034546 -0.0051969 -0.00324 -0.0041439 0 -0.015334 0 -0.00039702 0 0.00037562 0 -0.25996
1.6367 0.016973 0.021557 0.0020469 0.021535 0.007593 0.063478 0.050215 0.031643 0.031725 0.01943 0.00050776 -1.733 0.0007073 0.0045089 0.00066138 0.0027675 -0.015155 0.0084803 -0.002449 -4.1242e-05 -0.0065248 0 -0.016135 0 -0.00022933 0 0.00077797 0 -0.43691
1.6406 0.014705 0.02161 0.000123 0.029576 0.019995 0.03368 0.053257 0.050349 0.064947 0.025165 0.024172 -1.6992 0.00030442 0.0059296 0.0012912 0.0045052 -0.023541 0.0082186 0.00028451 0.0033631 -0.0076149 0 -0.016455 0 1.8869e-05 0 0.00069603 0 -0.66901
1.6445 0.015994 0.020192 0.012892 0.030727 0.034275 -0.0048256 0.043137 0.056715 0.079254 0.034314 0.055225 -1.662 0.0012069 0.006159 -0.00020596 0.0047911 -0.027431 0.0043045 0.00095835 0.0032067 -0.0072655 0 -0.016052 0 0.00012092 0 0.00018242 0 -0.8344
1.6484 0.018524 0.016928 0.030811 0.024427 0.040424 -0.030067 0.025093 0.045125 0.065044 0.041407 0.073859 -1.6233 0.0021166 0.0053839 -0.003114 0.0036961 -0.023981 0.0011412 -0.00078122 -0.0014725 -0.0052759 0 -0.015233 0 -7.5584e-05 0 -0.0002778 0 -0.81139
1.6523 0.019117 0.012099 0.039794 0.01507 0.032051 -0.028381 0.006794 0.019257 0.028662 0.038893 0.064213 -1.584 0.001939 0.0045325 -0.0049751 0.0020382 -0.014455 0.0017677 -0.0033323 -0.0076306 -0.0017429 0 -0.014605 0 -0.00042262 0 -0.00023085 0 -0.55528
1.6563 0.015951 0.0068457 0.031233 0.007946 0.011498 -0.0029147 -0.0054667 -0.0090025 -0.011957 0.022531 0.025991 -1.545 0.00083942 0.0045162 -0.0037941 0.00084916 -0.0034735 0.0051577 -0.0046113 -0.010727 0.0024134 0 -0.014569 0 -0.00057353 0 0.00030316 0 -0.14364
1.6602 0.0097025 0.0029436 0.0083296 0.0051622 -0.01039 0.028659 -0.0091927 -0.026127 -0.038318 -0.0038338 -0.023518 -1.5069 -0.00013029 0.005332 -0.00011238 0.00055299 0.0039862 0.00748 -0.0039458 -0.0087101 0.0055614 0 -0.015001 0 -0.00035244 0 0.00084183 0 0.2486
1.6641 0.0029973 0.0018753 -0.015835 0.0050615 -0.020655 0.045877 -0.0059248 -0.025085 -0.041293 -0.028431 -0.058977 -1.4701 -0.00030146 0.0059276 0.0032993 0.00058699 0.0056131 0.0059505 -0.0026573 -0.003763 0.0063155 0 -0.015397 0 -8.0423e-06 0 0.00089394 0 0.44053
1.668 -0.0012662 0.0036275 -0.027062 0.0050698 -0.012941 0.038795 0.00030116 -0.0094468 -0.024219 -0.037909 -0.062058 -1.4338 -0.00014147 0.0051175 0.0040417 -4.3566e-05 0.0026593 0.0014247 -0.0028097 -0.0001605 0.0045716 0 -0.015337 0 -3.3667e-05 0 0.00041662 0 0.35111
1.6719 -0.0015539 0.0062926 -0.019418 0.0046452 0.0076532 0.01378 0.0052635 0.0095469 0.0011083 -0.026163 -0.032296 -1.3971 -0.00073127 0.0028067 0.002425 -0.0016735 -0.0016984 -0.0027239 -0.005277 -0.00031365 0.0016178 0 -0.014853 0 -0.00066579 0 -0.00015569 0 0.050583
1.6758 0.0015904 0.0071776 0.0011049 0.0052847 0.027453 -0.011907 0.0065761 0.020788 0.021689 0.00069578 0.01295 -1.3605 -0.0025696 0.00032191 0.0010601 -0.0034161 -0.0049742 -0.0040996 -0.0088729 -0.0027937 -0.00084855 0 -0.014397 0 -0.0015445 0 -0.0003247 0 -0.27992
1.6797 0.0059536 0.0048464 0.020791 0.0078983 0.033146 -0.022383 0.0046069 0.020245 0.029477 0.027341 0.048942 -1.3257 -0.0049206 -0.00066816 0.0019532 -0.0038254 -0.0068335 -0.0034995 -0.011274 -0.0041678 -0.0019123 0 -0.014443 0 -0.0019283 0 1.6037e-05 0 -0.45701
1.6836 0.0088309 0.00045166 0.027125 0.010723 0.02055 -0.013348 0.0018822 0.012192 0.024128 0.03865 0.057688 -1.2931 -0.006275 0.00018638 0.0040525 -0.0022695 -0.0084433 -0.0036577 -0.010866 -0.0027279 -0.0018021 0 -0.015062 0 -0.0013398 0 0.00050329 0 -0.40175
1.6875 0.0084066 -0.0029531 0.016482 0.010355 -0.0029077 0.0065262 0.0012037 0.0044926 0.012 0.029177 0.037364 -1.2595 -0.0054223 0.001261 0.0039626 0.00034027 -0.010611 -0.0059874 -0.0079244 -0.00033228 -0.0012687 0 -0.01584 0 -6.5847e-05 0 0.00065292 0 -0.17621
1.6914 0.0047337 -0.002791 -0.0041056 0.0050901 -0.023459 0.022871 0.0034813 0.0021846 0.0020778 0.0061979 0.0020277 -1.2189 -0.0022312 0.00018206 -0.00058129 0.0023102 -0.012546 -0.0088356 -0.0042513 -0.0004672 -0.0007823 0 -0.01619 0 0.000993 0 0.00029212 0 0.069343
1.6953 -0.00021796 0.00085695 -0.021841 -0.0028304 -0.02995 0.025443 0.0067133 0.0043356 0.00038123 -0.015598 -0.027574 -1.1669 0.0022781 -0.0039086 -0.0078515 0.0027791 -0.012373 -0.0091236 -0.0017499 -0.0044138 -0.0003622 0 -0.015812 0 0.0010497 0 -0.00031689 0 0.19842
1.6992 -0.0036463 0.0051353 -0.026335 -0.0086051 -0.020272 0.013675 0.0070748 0.0059522 0.00574 -0.023884 -0.036364 -1.1057 0.0063678 -0.0090685 -0.012941 0.0025667 -0.0089105 -0.0056626 -0.0011772 -0.0093719 7.7904e-06 0 -0.014933 0 0.00010682 0 -0.00074292 0 0.17002
1.7031 -0.003677 0.0065463 -0.015913 -0.0088493 -0.0015077 -0.0046944 0.0017023 0.0026238 0.010155 -0.016236 -0.023192 -1.0442 0.0082147 -0.011654 -0.011834 0.0032761 -0.0030743 -0.000655 -0.0019434 -0.010573 0.0001049 0 -0.014136 0 -0.001039 0 -0.00076822 0 0.050482
1.707 -0.00070609 0.003623 0.0017427 -0.0045195 0.015277 -0.019454 -0.0086403 -0.0059962 0.0046731 -0.0007067 -0.00028569 -0.99191 0.0066649 -0.0091492 -0.0050325 0.0054269 0.0023941 0.002243 -0.0028603 -0.0055668 -0.0002257 0 -0.013923 0 -0.00149 0 -0.00053946 0 -0.044431
1.7109 0.0027383 -0.0019955 0.014831 -3.9945e-05 0.021523 -0.023739 -0.019125 -0.016073 -0.012674 0.010429 0.015519 -0.95173 0.0019989 -0.0023795 0.0027359 0.0075108 0.0047439 0.0013699 -0.0030917 0.0032728 -0.00061401 0 -0.014346 0 -0.0010233 0 -0.00038247 0 -0.03287
1.7148 0.0037319 -0.0068533 0.015106 0.00058439 0.01511 -0.016809 -0.023422 -0.022154 -0.033164 0.0091719 0.014049 -0.91757 -0.0037926 0.0048849 0.006548 0.0071142 0.0031289 -0.0014726 -0.0026238 0.0104 -0.00032472 0 -0.014981 0 -0.00024825 0 -0.00048208 0 0.080048
1.7188 0.0011354 -0.0081824 0.0030444 -0.0028374 0.00040994 -0.0034521 -0.01785 -0.020225 -0.042087 -0.0030923 -0.0018127 -0.87978 -0.0078151 0.0087191 0.0053047 0.0032312 -0.00090986 -0.0029855 -0.0020759 0.011458 0.00090964 0 -0.015266 0 -7.2851e-06 0 -0.00072085 0 0.21032
1.7227 -0.003442 -0.0056605 -0.012785 -0.0066963 -0.014495 0.0087961 -0.0042655 -0.0096616 -0.029539 -0.016973 -0.018784 -0.8337 -0.0080225 0.0078657 0.0020543 -0.0024091 -0.0047384 -0.0017232 -0.0021025 0.0065305 0.002294 0 -0.014934 0 -0.00058144 0 -0.00079748 0 0.25438
1.7266 -0.0067325 -0.0012828 -0.021611 -0.0067728 -0.021645 0.013367 0.010565 0.0062829 0.00073808 -0.021713 -0.022933 -0.78354 -0.0047189 0.004209 0.00053659 -0.0064041 -0.0066041 0.00058029 -0.0027948 -0.00034949 0.002517 0 -0.014209 0 -0.0014356 0 -0.00049514 0 0.15918
1.7305 -0.0061819 0.0022435 -0.017579 -0.00171 -0.016754 0.0081108 0.01899 0.021318 0.032038 -0.012568 -0.0095839 -0.73808 -0.00042898 0.00067327 0.0014802 -0.0063355 -0.0066949 0.00097457 -0.0034553 -0.0046638 0.0011439 0 -0.013625 0 -0.0017348 0 0.00013464 0 -0.041337
1.7344 -0.001798 0.0032516 -0.0033497 0.006025 -0.0014529 -0.00311 0.017284 0.0284 0.045417 0.0058979 0.013507 -0.70233 0.0020148 -0.0013493 0.0022597 -0.0027033 -0.0065092 -0.0015709 -0.0029645 -0.0046406 -0.00058752 0 -0.013608 0 -0.0011434 0 0.00080486 0 -0.24487
1.7383 0.0039161 0.0019295 0.012047 0.012108 0.016822 -0.012178 0.0079077 0.023253 0.03283 0.022693 0.031628 -0.67295 0.0016456 -0.0026504 6.0214e-05 0.0015502 -0.0072017 -0.0051023 -0.00062735 -0.0017383 -0.00068775 0 -0.014155 0 -0.00015809 0 0.0011885 0 -0.34173
1.7422 0.0078017 -1.3783e-05 0.019344 0.013396 0.02804 -0.011656 -0.0023717 0.0076176 0.0027774 0.027494 0.033002 -0.64183 -0.00012671 -0.0045577 -0.004789 0.0034371 -0.0084045 -0.0066966 0.00304 0.0013737 0.0015455 0 -0.014855 0 0.00033297 0 0.0011158 0 -0.28036
1.7461 0.0081976 -0.00039697 0.014915 0.0098099 0.025066 -9.0684e-05 -0.007156 -0.010363 -0.02572 0.017279 0.016139 -0.6041 -0.001119 -0.0069059 -0.0087143 0.0021083 -0.0085762 -0.0053661 0.0062976 0.0030493 0.0043784 0 -0.015219 0 -0.00014606 0 0.00064697 0 -0.09773
1.75 0.0058735 0.0022297 0.0026971 0.0041255 0.008582 0.016301 -0.0045027 -0.020138 -0.036058 -0.0017506 -0.0098237 -0.56244 -0.00051131 -0.0078548 -0.0081201 -0.00093277 -0.0065736 -0.0028226 0.0072097 0.003241 0.0048303 0 -0.015051 0 -0.0012309 0 6.4585e-06 0 0.10218
1.7539 0.0033025 0.0076888 -0.0085903 0.00020601 -0.012073 0.027432 0.002427 -0.015391 -0.024281 -0.018023 -0.03104 -0.52336 0.0005824 -0.0058013 -0.0027274 -0.003447 -0.003046 -0.0014135 0.0050952 0.0025687 0.0014068 0 -0.014573 0 -0.002045 0 -0.00054772 0 0.20702
1.7578 0.0030285 0.014028 -0.010755 0.00081673 -0.023681 0.026332 0.0084097 0.0012426 0.00021295 -0.021525 -0.036601 -0.48915 0.0005954 -0.0013933 0.0041802 -0.0042462 -0.00034906 -0.0015357 0.0012112 0.0014027 -0.0041719 0 -0.01421 0 -0.0019636 0 -0.00083321 0 0.1555
1.7617 0.006264 0.018428 -0.0006815 0.0060662 -0.01725 0.014201 0.010405 0.019497 0.022696 -0.0093839 -0.023418 -0.45376 -0.00061864 0.0025453 0.0086758 -0.003675 -0.0009151 -0.0013281 -0.0020788 -4.6204e-05 -0.0081298 0 -0.014248 0 -0.0011143 0 -0.0007885 0 -0.035935
1.7656 0.012379 0.018935 0.018136 0.013249 0.0057075 -0.00036068 0.0097399 0.028617 0.033137 0.013002 0.003324 -0.40728 -0.0015936 0.0032978 0.0093147 -0.0027739 -0.005352 0.0010415 -0.0031359 -0.0011274 -0.0078767 0 -0.014637 0 -0.00019061 0 -0.00046209 0 -0.28989
1.7695 0.019278 0.015996 0.037462 0.018431 0.033289 -0.0073144 0.010687 0.025249 0.031306 0.035353 0.033125 -0.34497 -0.00099017 0.00060736 0.00759 -0.0022495 -0.011832 0.004996 -0.0023626 -0.00078771 -0.0043854 0 -0.015078 0 0.0001969 0 2.232e-05 0 -0.51277
1.7734 0.02437 0.012559 0.048447 0.019161 0.050233 -0.0017887 0.016687 0.015846 0.024679 0.047945 0.054622 -0.27216 0.00065008 -0.0031738 0.0057284 -0.0021957 -0.017302 0.007724 -0.0017855 0.0014963 -0.0013768 0 -0.015289 0 7.4122e-06 0 0.0005005 0 -0.63912
1.7773 0.025801 0.012265 0.046112 0.016555 0.04754 0.013358 0.0272 0.011396 0.021951 0.046135 0.060096 -0.2001 0.0011915 -0.0052654 0.0044266 -0.0024757 -0.019562 0.0068798 -0.0031683 0.0048967 -0.0019416 0 -0.015207 0 -0.0003239 0 0.00080254 0 -0.65395
1.7813 0.023552 0.016834 0.032141 0.014846 0.02834 0.030189 0.037595 0.018468 0.026972 0.03213 0.048823 -0.13653 -0.00086381 -0.0048351 0.0028243 -0.0030413 -0.018566 0.0030745 -0.0062934 0.0076158 -0.0057141 0 -0.014982 0 -0.00039738 0 0.00080263 0 -0.58793
1.7852 0.019751 0.024568 0.014382 0.018119 0.0059511 0.040884 0.04213 0.033683 0.036593 0.013712 0.027792 -0.079842 -0.0045119 -0.0033269 0.00034973 -0.0038172 -0.016027 -0.00046113 -0.0089883 0.0083027 -0.0092506 0 -0.01482 0 -0.00023646 0 0.00048422 0 -0.49492
1.7891 0.017689 0.031307 0.002808 0.026521 -0.0046849 0.041764 0.037873 0.046087 0.043096 0.00059994 0.0086519 -0.022129 -0.0068848 -0.0026188 -0.0019546 -0.0044857 -0.01381 -0.000814 -0.00895 0.0071239 -0.0092418 0 -0.014834 0 -0.00018334 0 -1.6134e-05 0 -0.42547
1.793 0.019781 0.033273 0.0038007 0.035285 0.0034176 0.034285 0.026828 0.045572 0.039512 -0.00024786 0.0016128 0.042568 -0.0059806 -0.003042 -0.002283 -0.004627 -0.012591 0.0019438 -0.0057822 0.0053724 -0.0055085 0 -0.015009 0 -0.00045785 0 -0.00044317 0 -0.40686
1.7969 0.025723 0.029722 0.016147 0.038033 0.024978 0.023602 0.014896 0.030752 0.024773 0.011594 0.0095355 0.11328 -0.0027608 -0.0032909 -0.00016598 -0.0041062 -0.011839 0.0049591 -0.0014332 0.0040232 -0.0010025 0 -0.015253 0 -0.0008706 0 -0.0005562 0 -0.43551
1.8008 0.032313 0.023402 0.03165 0.032087 0.046129 0.01607 0.0084363 0.010336 0.0055715 0.02935 0.026186 0.18521 -0.00033892 -0.0021738 0.0026324 -0.0031565 -0.010932 0.0053897 0.0013626 0.0027968 0.0010454 0 -0.015448 0 -0.0010006 0 -0.0002964 0 -0.48371
1.8047 0.035409 0.018566 0.040383 0.02131 0.053515 0.016439 0.010638 -0.002772 -0.0067645 0.042605 0.040309 0.25715 -0.00089575 -0.00019747 0.0036159 -0.0019577 -0.01015 0.0029696 0.0012801 0.00077818 1.2536e-06 0 -0.015463 0 -0.00065084 0 0.00013989 0 -0.5181
1.8086 0.03279 0.018104 0.037202 0.013645 0.042796 0.025221 0.019853 -4.4052e-05 -0.0031105 0.043648 0.043074 0.33491 -0.0033827 0.00080111 0.0019922 -0.00025913 -0.010552 -9.1462e-05 -0.00064993 -0.0020655 -0.001961 0 -0.015192 0 -9.8524e-05 0 0.00041096 0 -0.52123
1.8125 0.025833 0.021855 0.024962 0.014976 0.021098 0.03743 0.03075 0.017454 0.017065 0.032686 0.033805 0.42654 -0.0044268 -0.00035805 -0.00055654 0.0022739 -0.012821 -0.0015191 -0.0020898 -0.0041996 -0.0022862 0 -0.014645 0 0.00013833 0 0.00027275 0 -0.50286
1.8164 0.018644 0.027076 0.01214 0.024304 0.0020737 0.04445 0.037469 0.040174 0.044362 0.018011 0.019993 0.5341 -0.0016665 -0.0027045 -0.0016711 0.0051572 -0.016257 -0.0010632 -0.0014544 -0.0036361 -0.00056082 0 -0.014026 0 -0.0002014 0 -0.00022442 0 -0.49198
1.8203 0.015259 0.03036 0.0067399 0.034341 -0.0029581 0.039243 0.036893 0.055972 0.064607 0.010361 0.011706 0.65021 0.0037595 -0.0037819 -0.00081813 0.0067274 -0.018969 -0.00018504 0.00079207 6.7868e-05 0.0013006 0 -0.013681 0 -0.00085509 0 -0.00075623 0 -0.51223
1.8242 0.016952 0.029574 0.011037 0.037092 0.0080099 0.022009 0.03012 0.056654 0.067254 0.015146 0.014432 0.76328 0.0080682 -0.0019208 0.00018461 0.0051898 -0.01921 5.3632e-05 0.0026382 0.0049102 0.0011599 0 -0.013872 0 -0.0012691 0 -0.00096526 0 -0.55753
1.8281 0.021576 0.024742 0.020778 0.029826 0.026883 0.0016649 0.021348 0.041692 0.051218 0.028241 0.025304 0.86628 0.008222 0.0021084 -0.00077116 0.00048006 -0.016729 0.00038108 0.0023258 0.0077132 -0.0012173 0 -0.014538 0 -0.0011015 0 -0.0007333 0 -0.58734
1.832 0.02519 0.017742 0.028801 0.016691 0.040987 -0.0093002 0.01493 0.017909 0.02447 0.038695 0.035083 0.96056 0.0045472 0.0056988 -0.0036417 -0.0048854 -0.012937 0.0023507 -6.9662e-05 0.0065909 -0.0040885 0 -0.015275 0 -0.0005017 0 -0.00025787 0 -0.5493
1.8359 0.024635 0.011268 0.029875 0.005098 0.041048 -0.0037666 0.01257 -0.0040361 -0.0014857 0.036557 0.034418 1.0516 0.00012892 0.0066701 -0.0061106 -0.0072562 -0.0097553 0.0060783 -0.0025585 0.0024701 -0.0055519 0 -0.01561 0 8.5521e-05 0 0.00013001 0 -0.41698
1.8398 0.019272 0.0075521 0.023279 0.00027183 0.026553 0.014002 0.01255 -0.01468 -0.017647 0.020109 0.020316 1.1426 -0.0022061 0.005004 -0.0060485 -0.0047529 -0.0081708 0.0093174 -0.0027418 -0.00165 -0.0052363 0 -0.015371 0 0.00035853 0 0.00024244 0 -0.21665
1.8438 0.011012 0.0072246 0.012123 0.0023192 0.0054443 0.030587 0.011493 -0.010345 -0.020359 -0.002743 -0.0012519 1.2331 -0.0022098 0.0025011 -0.0039622 0.00090791 -0.0077264 0.0092043 0.00021078 -0.0030081 -0.004217 0 -0.014834 0 0.00037727 0 0.00016199 0 -0.021671
1.8477 0.0030082 0.0088266 0.0009282 0.0074243 -0.011174 0.032897 0.007278 0.0047614 -0.01089 -0.019696 -0.018369 1.3247 -0.0016809 0.00091399 -0.0026827 0.0055798 -0.0072966 0.0051253 0.0046155 -0.001006 -0.0035374 0 -0.014483 0 0.00036214 0 0.00012049 0 0.086703
1.8516 -0.0020207 0.009441 -0.0064718 0.011234 -0.015737 0.017855 0.00083804 0.020451 0.0058688 -0.021992 -0.020391 1.426 -0.0019976 0.00050967 -0.0043872 0.0060944 -0.0063278 -0.00026241 0.0072051 0.0026645 -0.0031421 0 -0.014585 0 0.00034233 0 0.00026018 0 0.069786
1.8555 -0.0030537 0.0064212 -0.0080127 0.011347 -0.008326 -0.0053134 -0.0046103 0.026127 0.022225 -0.0096456 -0.0052351 1.548 -0.0025324 0.00034079 -0.0079872 0.0029376 -0.0053583 -0.0031679 0.0054715 0.0054644 -0.0023721 0 -0.014947 0 8.7993e-05 0 0.00050544 0 -0.039377
1.8594 -0.0012136 -0.00071438 -0.0040192 0.0075496 0.0039115 -0.021983 -0.0062736 0.017205 0.029278 0.0090181 0.017985 1.6929 -0.0015807 -0.00036572 -0.0097783 -0.00029341 -0.0053596 -0.0021023 -0.00018798 0.0056645 -0.0012852 0 -0.015112 0 -0.00056495 0 0.00064961 0 -0.14961
1.8633 0.00074188 -0.0096334 0.0023497 0.00079506 0.011319 -0.022815 -0.0042137 -0.0017917 0.020911 0.022513 0.033516 1.8462 0.0014057 -0.0013519 -0.0069987 -0.00022661 -0.0065524 0.00071078 -0.0062645 0.0031024 -0.0010828 0 -0.014804 0 -0.0013615 0 0.00054994 0 -0.16326
1.8672 -0.00017415 -0.016544 0.0056603 -0.0074696 0.007463 -0.01008 -0.0015098 -0.020001 -0.0012724 0.0225 0.028714 1.983 0.0048663 -0.0018575 -0.0008386 0.0032067 -0.0078411 0.0014519 -0.0084024 -0.0010565 -0.0029501 0 -0.014222 0 -0.0017039 0 0.00023528 0 -0.035537
1.8711 -0.005394 -0.0188 0.00070149 -0.015317 -0.0071591 0.0047125 -0.0020432 -0.027472 -0.026614 0.0078392 0.0029022 2.0867 0.0065244 -0.0017457 0.0042408 0.0067726 -0.0074534 -0.0015686 -0.0047379 -0.0050024 -0.0064991 0 -0.013885 0 -0.0011858 0 -0.00015485 0 0.19615
1.875 -0.013678 -0.016852 -0.013816 -0.020623 -0.02546 0.0093407 -0.0077359 -0.021985 -0.041037 -0.015223 -0.031152 2.1638 0.0055515 -0.001794 0.0044504 0.0069418 -0.0043043 -0.0061378 0.0022676 -0.0070084 -0.0096251 0 -0.014158 0 -8.7123e-05 0 -0.00050034 0 0.43411
1.8789 -0.021649 -0.014011 -0.033049 -0.022241 -0.037976 -0.0010751 -0.017394 -0.010524 -0.037136 -0.03643 -0.055084 2.2409 0.003122 -0.0027417 0.00015408 0.003055 0.0010369 -0.0080817 0.007291 -0.006162 -0.010188 0 -0.014894 0 0.0007255 0 -0.00074747 0 0.58151
1.8828 -0.025957 -0.014124 -0.047863 -0.021242 -0.038647 -0.021805 -0.02782 -0.0042234 -0.020867 -0.046804 -0.057208 2.3436 0.00085757 -0.0041775 -0.0044903 -0.0022204 0.0065778 -0.005142 0.0061577 -0.002967 -0.0079511 0 -0.015531 0 0.00050355 0 -0.00084577 0 0.60375
1.8867 -0.025709 -0.018933 -0.050431 -0.02074 -0.028775 -0.042464 -0.035984 -0.010446 -0.0081277 -0.043423 -0.040442 2.4744 -0.00093976 -0.0046253 -0.0053874 -0.0053472 0.010173 0.00085868 -0.00069109 0.00068986 -0.0047859 0 -0.015571 0 -0.00068439 0 -0.00069699 0 0.54845
1.8906 -0.023307 -0.027083 -0.03995 -0.023887 -0.016541 -0.053589 -0.040471 -0.027716 -0.012549 -0.031128 -0.019857 2.6102 -0.0031853 -0.0029064 -0.0021214 -0.0048353 0.01088 0.0055906 -0.0083156 0.0026022 -0.002849 0 -0.015009 0 -0.0019417 0 -0.00023252 0 0.50938
1.8945 -0.022855 -0.035323 -0.023997 -0.031476 -0.012025 -0.051604 -0.041458 -0.046973 -0.033972 -0.01976 -0.011519 2.721 -0.0062158 0.00057478 0.0020884 -0.00202 0.0094214 0.0060327 -0.011198 0.0018597 -0.0025031 0 -0.014342 0 -0.0022919 0 0.00043191 0 0.55923
1.8984 -0.027207 -0.0408 -0.014021 -0.041189 -0.020616 -0.040061 -0.039943 -0.057911 -0.057664 -0.018095 -0.021102 2.7939 -0.0085773 0.0039974 0.0038291 0.00061345 0.0075131 0.0029761 -0.0078153 -0.00029215 -0.0020857 0 -0.014136 0 -0.0015282 0 0.00095512 0 0.69871
1.9023 -0.035866 -0.04267 -0.01788 -0.049205 -0.039148 -0.027352 -0.037316 -0.055671 -0.065759 -0.028167 -0.040801 2.8426 -0.0081328 0.0056616 0.002754 0.0016071 0.0066351 -1.627e-05 -0.0018555 -0.0013478 0.00020592 0 -0.014564 0 -0.00038058 0 0.00096444 0 0.85897
1.9063 -0.045349 -0.042139 -0.034701 -0.052785 -0.057617 -0.022301 -0.035472 -0.043458 -0.051883 -0.044005 -0.056435 2.8932 -0.0045116 0.0054172 0.0014497 0.0011836 0.007179 -6.712e-05 0.0011512 0.00030866 0.0041931 0 -0.015291 0 0.00016037 0 0.00036797 0 0.95494
1.9102 -0.051649 -0.041331 -0.055595 -0.051781 -0.065651 -0.029407 -0.036623 -0.029921 -0.026834 -0.056005 -0.058586 2.9615 -9.9766e-05 0.0046082 0.0022808 0.00024048 0.0085234 0.0024385 -0.0011034 0.0038361 0.0075121 0 -0.015776 0 -0.00026789 0 -0.00049894 0 0.94961
1.9141 -0.052877 -0.042037 -0.069471 -0.04815 -0.059493 -0.04591 -0.042185 -0.023697 -0.010529 -0.057916 -0.048981 3.0422 0.0019139 0.0046515 0.0046668 -0.00079802 0.0098406 0.0044608 -0.0055511 0.0064957 0.0076024 0 -0.015698 0 -0.0011223 0 -0.0010742 0 0.88172
1.918 -0.05017 -0.045025 -0.069829 -0.044384 -0.044651 -0.062699 -0.051302 -0.028793 -0.016857 -0.051211 -0.037845 3.1177 0.00068036 0.0056821 0.0056823 -0.0020028 0.010895 0.0033327 -0.0065891 0.0059915 0.0040131 0 -0.015155 0 -0.001518 0 -0.00098952 0 0.83705
1.9219 -0.046473 -0.049844 -0.058207 -0.042323 -0.032284 -0.069491 -0.060535 -0.04311 -0.043654 -0.043501 -0.035379 3.1767 -0.0013516 0.0065429 0.0033239 -0.0031711 0.012158 -0.00073387 -0.001406 0.0025011 -0.0011364 0 -0.014512 0 -0.0010659 0 -0.00035983 0 0.88576
1.9258 -0.044407 -0.054901 -0.042672 -0.042924 -0.031744 -0.061709 -0.065619 -0.060138 -0.075134 -0.042374 -0.044548 3.2231 -0.00098899 0.0060136 -0.0010462 -0.0035618 0.014173 -0.0049229 0.0071347 -0.0015029 -0.0048965 0 -0.014104 0 -0.00018841 0 0.00031783 0 1.0317
1.9297 -0.044819 -0.057877 -0.032866 -0.046318 -0.044342 -0.04433 -0.064318 -0.072303 -0.09372 -0.049582 -0.060135 3.2686 0.0020937 0.0040235 -0.0037408 -0.0026666 0.016766 -0.0064168 0.012818 -0.0034701 -0.0057269 0 -0.014056 0 0.00034224 0 0.00057326 0 1.2079
1.9336 -0.046748 -0.056706 -0.034611 -0.051499 -0.062463 -0.029225 -0.058136 -0.074319 -0.091368 -0.060031 -0.073348 3.3175 0.0045883 0.0017506 -0.002317 -0.0010692 0.018858 -0.0047817 0.01154 -0.0028953 -0.0042242 0 -0.014299 0 0.00014149 0 0.00032199 0 1.3187
1.9375 -0.048396 -0.050939 -0.046771 -0.056 -0.074423 -0.027053 -0.051276 -0.065354 -0.072515 -0.065927 -0.077465 3.361 0.0028082 0.00065788 0.0019388 -0.00013403 0.019161 -0.0020122 0.0048806 -0.0013413 -0.0019492 0 -0.014683 0 -0.0004992 0 -0.0001293 0 1.2962
1.9414 -0.048229 -0.042574 -0.061715 -0.056606 -0.07177 -0.039363 -0.047467 -0.049353 -0.048547 -0.06243 -0.070634 3.3855 -0.0031496 0.0014067 0.0051787 -0.00060816 0.017213 -0.00043798 -0.0014587 -0.00049733 0.0002161 0 -0.015046 0 -0.00099661 0 -0.00040389 0 1.1369
1.9453 -0.045671 -0.035393 -0.069278 -0.051382 -0.054416 -0.057076 -0.047147 -0.03323 -0.029825 -0.050518 -0.055415 3.387 -0.0087655 0.0034757 0.0046946 -0.0016836 0.013853 -0.00061843 -0.0028113 -0.00039639 0.0025208 0 -0.015234 0 -0.0010739 0 -0.00038414 0 0.89956
1.9492 -0.041312 -0.032827 -0.062571 -0.041695 -0.030734 -0.06692 -0.047282 -0.023494 -0.021141 -0.035582 -0.036985 3.3746 -0.0090602 0.0055502 0.0014725 -0.0018008 0.010629 -0.0011264 0.00055773 0.00029829 0.0053816 0 -0.015144 0 -0.00094488 0 -0.00025225 0 0.67308
1.9531 -0.036704 -0.035659 -0.042696 -0.032217 -0.012838 -0.061162 -0.043996 -0.022874 -0.021864 -0.02372 -0.021526 3.3613 -0.0034496 0.0062386 -0.00091264 -0.00055126 0.0085895 -0.00018326 0.0042679 0.0022698 0.0082787 0 -0.014812 0 -0.00094219 0 -0.00024321 0 0.53442
1.957 -0.033721 -0.041341 -0.019227 -0.028233 -0.009863 -0.04323 -0.03594 -0.028981 -0.028275 -0.018788 -0.014586 3.3518 0.003449 0.0047437 0.00010549 0.00044902 0.0075409 0.00258 0.0042492 0.0040725 0.0098277 0 -0.014451 0 -0.0010524 0 -0.00038401 0 0.51797
1.9609 -0.033581 -0.045636 -0.005254 -0.031902 -0.022897 -0.02499 -0.025839 -0.036107 -0.03566 -0.021635 -0.018814 3.3397 0.0061293 0.0013411 0.0036096 -0.0009696 0.0065012 0.0058558 0.00038051 0.0030572 0.0089927 0 -0.014333 0 -0.00090008 0 -0.00048078 0 0.60621
1.9648 -0.036027 -0.045521 -0.0093438 -0.040374 -0.044241 -0.017967 -0.019125 -0.039179 -0.039959 -0.030758 -0.031943 3.3169 0.0034809 -0.002539 0.0062439 -0.0049242 0.0050051 0.0079263 -0.0039476 -0.0019328 0.0061612 0 -0.014548 0 -0.00021191 0 -0.00034862 0 0.74291
1.9688 -0.039329 -0.041226 -0.029552 -0.047509 -0.061559 -0.025307 -0.020603 -0.037191 -0.039639 -0.04302 -0.047057 3.2839 -0.00028449 -0.0049405 0.0055995 -0.0085281 0.0039946 0.0080978 -0.0054558 -0.0087568 0.0029425 0 -0.014881 0 0.0007549 0 -3.5633e-05 0 0.86234
1.9727 -0.041346 -0.035915 -0.054023 -0.048126 -0.064924 -0.040311 -0.031283 -0.033602 -0.037085 -0.054206 -0.056147 3.2492 -0.00012276 -0.0046644 0.0024803 -0.0080763 0.0052554 0.0070072 -0.0039136 -0.013126 0.00086701 0 -0.01496 0 0.001325 0 0.00019059 0 0.92129
1.9766 -0.040989 -0.033307 -0.068379 -0.041654 -0.052882 -0.051957 -0.047191 -0.03332 -0.037482 -0.060171 -0.055065 3.2184 0.0044134 -0.0023593 -0.00014168 -0.0026807 0.0096584 0.0057597 -0.0016217 -0.011994 0.0002494 0 -0.014589 0 0.00099975 0 8.1361e-05 0 0.91739
1.9805 -0.038968 -0.03503 -0.065063 -0.032466 -0.033666 -0.052689 -0.060866 -0.038548 -0.044687 -0.058799 -0.046201 3.1856 0.0084049 -0.00027476 -0.00025743 0.0041608 0.015726 0.0049375 -0.00046737 -0.0061946 0.00024897 0 -0.013983 0 -4.6595e-05 0 -0.0003603 0 0.88252
1.9844 -0.03716 -0.039606 -0.047998 -0.026634 -0.020189 -0.042757 -0.06496 -0.046678 -0.056849 -0.05155 -0.036547 3.1384 0.006448 -0.00045253 0.0012338 0.00696 0.020031 0.0043996 -1.239e-05 0.00014104 -6.2349e-05 0 -0.013628 0 -0.0010776 0 -0.00086584 0 0.85486
1.9883 -0.037055 -0.043607 -0.029268 -0.02755 -0.021504 -0.028751 -0.056352 -0.051935 -0.066065 -0.042878 -0.03248 3.0706 -0.0016036 -0.0027214 0.0016936 0.0027693 0.01947 0.0037993 0.0013311 0.002962 -0.0007499 0 -0.013866 0 -0.0014217 0 -0.0011052 0 0.84886
1.9922 -0.038514 -0.043986 -0.020399 -0.033578 -0.036335 -0.018451 -0.038581 -0.049574 -0.063586 -0.037268 -0.035297 2.9918 -0.0098989 -0.0044837 -0.00030159 -0.006197 0.013734 0.0030349 0.0035811 0.0014859 -0.0010608 0 -0.014563 0 -0.0010146 0 -0.00091867 0 0.84515
1.9961 -0.039841 -0.039927 -0.024716 -0.039382 -0.053507 -0.016162 -0.020714 -0.039504 -0.046998 -0.035923 -0.04084 2.9189 -0.011846 -0.0029156 -0.0033436 -0.014282 0.0058806 0.0021296 0.0042975 -0.0015528 -0.00027655 0 -0.015193 0 -0.00035816 0 -0.00039368 0 0.80833
2 -0.039052 -0.03313 -0.036095 -0.039931 -0.059547 -0.021315 -0.0125 -0.026648 -0.023309 -0.035879 -0.043114 2.8606 -0.0063535 0.0021687 -0.0045877 -0.016891 0.00033022 0.00086473 0.00092648 -0.0026303 0.0015548 0 -0.01528 0 1.2497e-05 0 0.00023213 0 0.71862
2.0039 -0.035352 -0.026598 -0.044329 -0.034324 -0.048322 -0.030162 -0.018223 -0.017796 -0.0048054 -0.032583 -0.038792 2.8081 0.0010737 0.0075638 -0.0027099 -0.013726 -0.00024573 -0.0011602 -0.0059133 -0.00055019 0.0036737 0 -0.014815 0 -9.5981e-06 0 0.0007213 0 0.59231
2.0078 -0.029711 -0.022879 -0.042605 -0.026662 -0.025677 -0.038456 -0.033354 -0.017243 -0.00060953 -0.024026 -0.029308 2.7433 0.0035265 0.0091201 0.00060843 -0.0080744 0.0032977 -0.0039275 -0.011899 0.0027627 0.0052475 0 -0.014251 0 -0.00014488 0 0.00092686 0 0.47483
2.0117 -0.024268 -0.022781 -0.031678 -0.023208 -0.0054629 -0.043216 -0.046962 -0.024221 -0.01061 -0.013052 -0.019559 2.6577 -0.0008029 0.0054072 0.0021778 -0.0033193 0.0075294 -0.0065478 -0.01234 0.0042183 0.0058757 0 -0.014083 0 -0.00014692 0 0.00081083 0 0.41215
2.0156 -0.021067 -0.025169 -0.018448 -0.027655 0.00025352 -0.043141 -0.048924 -0.033685 -0.026374 -0.0058519 -0.014724 2.5609 -0.0070479 -0.00084603 0.0002867 -0.00027509 0.0092682 -0.0076853 -0.0064805 0.0022715 0.0055485 0 -0.014404 0 -9.4524e-05 0 0.00043975 0 0.42217
2.0195 -0.020935 -0.027764 -0.010815 -0.037837 -0.01044 -0.038371 -0.03708 -0.039648 -0.037774 -0.007617 -0.017403 2.4704 -0.0084307 -0.0051018 -0.003751 0.0023007 0.0079274 -0.0066986 0.0014578 -0.00198 0.0043222 0 -0.014853 0 -0.00023935 0 -2.7271e-05 0 0.48556
2.0234 -0.023055 -0.028451 -0.012689 -0.046481 -0.028419 -0.030279 -0.018872 -0.038704 -0.039642 -0.01859 -0.026334 2.392 -0.0026854 -0.0050918 -0.0069092 0.0051363 0.00553 -0.0044205 0.005724 -0.0059505 0.0022353 0 -0.014987 0 -0.00061757 0 -0.00039299 0 0.55878
2.0273 -0.025351 -0.026398 -0.022058 -0.045897 -0.040428 -0.021273 -0.0058936 -0.031582 -0.033608 -0.033356 -0.036842 2.312 0.0059463 -0.0027302 -0.0072241 0.0069557 0.0045785 -0.0026461 0.0038909 -0.0076311 -0.00040647 0 -0.014707 0 -0.00090753 0 -0.00052769 0 0.59725
2.0313 -0.025524 -0.022405 -0.032576 -0.033504 -0.038316 -0.014156 -0.0053065 -0.022129 -0.024853 -0.043815 -0.042742 2.21 0.010779 -0.0019351 -0.0053327 0.0057795 0.0057321 -0.0026191 -0.0013963 -0.006771 -0.0027937 0 -0.014333 0 -0.00073512 0 -0.00045347 0 0.57395
2.0352 -0.022334 -0.018326 -0.037279 -0.014177 -0.023912 -0.010918 -0.01474 -0.014708 -0.017554 -0.043829 -0.039288 2.082 0.0086786 -0.0044539 -0.0034819 0.0015132 0.0072625 -0.0039073 -0.0052816 -0.0045398 -0.0038793 0 -0.014267 0 -0.00010869 0 -0.00031274 0 0.48722
2.0391 -0.01651 -0.015908 -0.032428 0.0025904 -0.0066936 -0.011551 -0.024597 -0.011743 -0.012746 -0.032635 -0.026075 1.9475 0.0023712 -0.0078716 -0.0032378 -0.0031943 0.0066221 -0.0048287 -0.005256 -0.0023985 -0.0030671 0 -0.014593 0 0.00051092 0 -0.00022636 0 0.35964
2.043 -0.010616 -0.015767 -0.019775 0.0089004 0.0031446 -0.013844 -0.025776 -0.012752 -0.0093292 -0.015196 -0.0081061 1.8338 -0.0026428 -0.0079208 -0.0042186 -0.0050327 0.002682 -0.0041151 -0.003023 -0.0012372 -0.00072732 0 -0.015014 0 0.00062283 0 -0.00017724 0 0.23092
2.0469 -0.0076648 -0.017131 -0.0060254 0.0035616 0.00092324 -0.014665 -0.016597 -0.015157 -0.006194 0.00051247 0.0063533 1.7491 -0.0031408 -0.0029058 -0.0048908 -0.0030826 -0.0032319 -0.0022028 -0.0021279 -0.0011767 0.0019807 0 -0.015164 0 0.00016855 0 -5.642e-05 0 0.14481
2.0508 -0.0091753 -0.018481 0.0006141 -0.0076285 -0.010726 -0.01216 -0.0036382 -0.016226 -0.0033936 0.0076713 0.010421 1.6717 -0.00038622 0.0041911 -0.0043162 0.00028862 -0.0082291 -0.00081544 -0.0040218 -0.001768 0.0038759 0 -0.014975 0 -0.00042762 0 0.00015502 0 0.13114
2.0547 -0.013998 -0.018594 -0.0046361 -0.016514 -0.024502 -0.0074277 0.0036225 -0.014948 -0.0020199 0.0040252 0.0027957 1.5673 0.0020121 0.0081853 -0.0029541 0.0016944 -0.009806 -0.0011803 -0.0065871 -0.0022866 0.0044664 0 -0.014725 0 -0.00071496 0 0.00026691 0 0.19047
2.0586 -0.018932 -0.017275 -0.019682 -0.018459 -0.032884 -0.0042712 -0.00027171 -0.012737 -0.0036466 -0.0072384 -0.011639 1.4203 0.0018268 0.006476 -0.001851 -4.6234e-05 -0.0073079 -0.0026707 -0.0064427 -0.0021163 0.004029 0 -0.014735 0 -0.00068895 0 -2.4116e-06 0 0.29237
2.0625 -0.020865 -0.015345 -0.036269 -0.01505 -0.031731 -0.0067687 -0.013529 -0.012492 -0.0097719 -0.019604 -0.025388 1.2491 -0.00024277 0.001495 -0.0013314 -0.0029036 -0.0019864 -0.0033417 -0.0024819 -0.0012101 0.0030888 0 -0.015033 0 -0.00076846 0 -0.00073349 0 0.39223
2.0664 -0.018925 -0.014 -0.04502 -0.01193 -0.021881 -0.016069 -0.02919 -0.016476 -0.020865 -0.027114 -0.03331 1.0903 -0.0021732 -0.0016163 -0.00072173 -0.0037745 0.0040548 -0.0019415 0.0029921 -0.00027117 0.0018707 0 -0.015335 0 -0.00129 0 -0.0016213 0 0.45695
2.0703 -0.015013 -0.014054 -0.041645 -0.01392 -0.0086956 -0.028714 -0.039957 -0.024327 -0.034955 -0.027664 -0.035093 0.9674 -0.0030408 0.00012096 0.00063163 -0.0015515 0.0090198 0.00061143 0.0065319 -0.00024252 0.00025354 0 -0.015337 0 -0.0020597 0 -0.0021355 0 0.4812
2.0742 -0.012315 -0.01555 -0.029807 -0.021379 0.00028863 -0.038086 -0.041934 -0.032608 -0.046993 -0.023617 -0.033659 0.8704 -0.0035487 0.0048017 0.0022776 0.0019089 0.011926 0.0018943 0.0067223 -0.001315 -0.0017791 0 -0.015014 0 -0.0024644 0 -0.0019473 0 0.48197
2.0781 -0.012981 -0.017876 -0.01832 -0.030285 -0.00079546 -0.038495 -0.03545 -0.036477 -0.050576 -0.019447 -0.031489 0.76691 -0.0044592 0.0076145 0.002819 0.0037201 0.012449 0.00029369 0.0050394 -0.0023994 -0.0037131 0 -0.014611 0 -0.0020613 0 -0.0012522 0 0.47698
2.082 -0.016748 -0.02018 -0.014695 -0.035365 -0.012301 -0.029271 -0.023857 -0.032661 -0.041918 -0.018245 -0.028473 0.63205 -0.0051269 0.0054721 0.0012574 0.0027099 0.010627 -0.0032749 0.0037757 -0.001878 -0.0046177 0 -0.01436 0 -0.0010448 0 -0.00065922 0 0.46681
2.0859 -0.021402 -0.021814 -0.019967 -0.033581 -0.027787 -0.015881 -0.01196 -0.021817 -0.0234 -0.019765 -0.023045 0.4694 -0.0040225 -0.00020956 -0.0018449 0.00026121 0.0068203 -0.0060231 0.0034904 0.00074827 -0.0038125 0 -0.014232 0 -9.6741e-05 0 -0.00069442 0 0.43685
2.0898 -0.024491 -0.022583 -0.028724 -0.025677 -0.037177 -0.0068366 -0.0046405 -0.0086219 -0.0034475 -0.02136 -0.015034 0.30426 -0.00067884 -0.0050725 -0.0046145 -0.0013468 0.0019019 -0.005782 0.0027572 0.0038589 -0.0015537 0 -0.014005 0 0.00024557 0 -0.001342 0 0.37715
2.0938 -0.024856 -0.022743 -0.033958 -0.015371 -0.033286 -0.0082066 -0.0051807 0.00064342 0.008017 -0.020809 -0.0070851 0.15751 0.0032257 -0.0058932 -0.00534 -0.0011793 -0.0027005 -0.0029158 0.00033427 0.0046422 0.00089737 0 -0.013579 0 6.4782e-05 0 -0.0020446 0 0.30149
2.0977 -0.022982 -0.022771 -0.03255 -0.0072921 -0.017451 -0.019377 -0.013364 0.001538 0.0055795 -0.018488 -0.003162 0.026094 0.0050313 -0.003111 -0.003784 -0.00021307 -0.005372 0.00023945 -0.0028117 0.0014904 0.0020147 0 -0.013169 0 -9.6818e-05 0 -0.002181 0 0.24713
2.1016 -0.020287 -0.023011 -0.026987 -0.004895 0.0003194 -0.033096 -0.024795 -0.006247 -0.0086102 -0.017042 -0.0056029 -0.11203 0.0034287 0.00035226 -0.0011685 4.8784e-05 -0.0050004 0.0018115 -0.0040263 -0.0042443 0.001094 0 -0.013143 0 0.00014876 0 -0.0016017 0 0.25294
2.1055 -0.01813 -0.023368 -0.022386 -0.0089887 0.0076945 -0.039969 -0.032908 -0.01905 -0.026853 -0.018968 -0.013508 -0.27478 -0.00040127 0.0022919 0.00099498 -0.00082584 -0.0016015 0.0021638 -0.0016343 -0.0089739 -0.0011331 0 -0.013635 0 0.00061922 0 -0.00074333 0 0.33202
2.1094 -0.017219 -0.023301 -0.021868 -0.017215 -0.0012372 -0.034526 -0.033104 -0.031447 -0.041036 -0.024263 -0.023691 -0.45806 -0.0039402 0.0029709 0.0020317 -0.0020823 0.0035348 0.0031268 0.0030584 -0.0097244 -0.0029053 0 -0.014332 0 0.00077951 0 -0.00023231 0 0.45871
2.1133 -0.017478 -0.022157 -0.024324 -0.024882 -0.021313 -0.01891 -0.026074 -0.038879 -0.046797 -0.030134 -0.032859 -0.63987 -0.0055186 0.00389 0.0022281 -0.0029883 0.0083377 0.0054985 0.0066514 -0.0066298 -0.0026671 0 -0.014688 0 0.00035267 0 -0.00034666 0 0.57875
2.1172 -0.018161 -0.019687 -0.02606 -0.027269 -0.039502 -0.001779 -0.017332 -0.039189 -0.044107 -0.032874 -0.038801 -0.80125 -0.0053496 0.005384 0.0021169 -0.0037468 0.010885 0.0075703 0.0066676 -0.0027103 -0.00025911 0 -0.014423 0 -0.00033661 0 -0.00081943 0 0.63504
2.1211 -0.018141 -0.016354 -0.024343 -0.022472 -0.043852 0.0069047 -0.012919 -0.032703 -0.035141 -0.030279 -0.039969 -0.94349 -0.0046182 0.0059646 0.0018415 -0.0050059 0.010286 0.0065005 0.0037041 -0.0010478 0.0028729 0 -0.01381 0 -0.0006654 0 -0.0011276 0 0.59375
2.125 -0.016468 -0.013131 -0.019527 -0.012899 -0.031646 0.0019956 -0.014635 -0.021526 -0.022234 -0.022805 -0.034886 -1.0862 -0.0039033 0.0041547 0.001205 -0.006648 0.0070254 0.0013679 0.00058174 -0.0019826 0.0046823 0 -0.013479 0 -0.0003528 0 -0.00096491 0 0.45879
2.1289 -0.013098 -0.010914 -0.01421 -0.0039822 -0.01091 -0.013516 -0.018847 -0.0088091 -0.0077052 -0.012949 -0.023008 -1.2496 -0.0027185 0.00062357 0.00014166 -0.0074555 0.0025557 -0.0052579 -0.0005538 -0.0030184 0.0040029 0 -0.013866 0 0.00023968 0 -0.00046256 0 0.27092
2.1328 -0.0092432 -0.0099592 -0.010712 -0.0006272 0.0055053 -0.030028 -0.019891 0.0018662 0.0052942 -0.0037632 -0.006641 -1.4386 -0.00051135 -0.0019852 -0.0010634 -0.0062327 -0.0015785 -0.0091446 -0.00015455 -0.0015374 0.0013343 0 -0.014824 0 0.0004764 0 1.1603e-06 0 0.093071
2.1367 -0.006833 -0.0098078 -0.0094129 -0.0039397 0.0086366 -0.036907 -0.015072 0.0073596 0.012928 0.0023254 0.0084 -1.6413 0.0022152 -0.0015865 -0.00204 -0.0031951 -0.0044965 -0.0081279 -0.00028211 0.0023309 -0.0016968 0 -0.015737 0 0.00011017 0 0.00016762 0 -0.013699
2.1406 -0.0072045 -0.0097522 -0.0092175 -0.010749 -0.0012809 -0.028939 -0.0069375 0.0061785 0.012539 0.0039735 0.015172 -1.841 0.0040289 0.0011075 -0.0026655 2.1895e-06 -0.006118 -0.0041065 -0.0018843 0.0055494 -0.0036975 0 -0.016033 0 -0.0004527 0 8.2543e-05 0 -0.016411
2.1445 -0.0099728 -0.0094381 -0.0092438 -0.016248 -0.016044 -0.0097812 -0.00099355 -0.00061134 0.0047242 0.0010085 0.01003 -2.0279 0.0038179 0.0031432 -0.0029986 0.0017505 -0.0066955 -0.0011677 -0.0033713 0.0049699 -0.0044614 0 -0.015616 0 -0.00057026 0 -3.0927e-05 0 0.073205
2.1484 -0.013094 -0.0090869 -0.009823 -0.017485 -0.025572 0.0099071 -0.0011421 -0.0096653 -0.006549 -0.0054996 -0.0043134 -2.2025 0.0017803 0.002257 -0.0029296 0.0019028 -0.0062725 -0.0015508 -0.0021645 0.00042696 -0.00468 0 -0.014861 0 -4.0582e-05 0 -2.2761e-05 0 0.20295
2.1523 -0.014244 -0.0091552 -0.011899 -0.014865 -0.024255 0.018858 -0.0068423 -0.017017 -0.016255 -0.013341 -0.01993 -2.3692 -0.00084904 -0.00081239 -0.002108 0.0015505 -0.0046357 -0.003485 0.0022969 -0.0048582 -0.0047911 0 -0.014232 0 0.0006626 0 7.8617e-05 0 0.30691
2.1563 -0.012496 -0.0097561 -0.015601 -0.010792 -0.013643 0.012328 -0.01411 -0.02016 -0.021289 -0.019812 -0.028603 -2.5322 -0.0028846 -0.0030674 -0.00040291 0.0014373 -0.0018226 -0.0032189 0.0073021 -0.0069792 -0.0042307 0 -0.013907 0 0.00084263 0 0.00017248 0 0.34111
2.1602 -0.0089275 -0.010381 -0.01949 -0.0071511 -0.00051991 -0.00464 -0.018889 -0.019118 -0.021745 -0.022817 -0.026956 -2.6953 -0.0038488 -0.0023255 0.0015917 0.00091227 0.0013693 0.00068535 0.0089418 -0.0046112 -0.0019895 0 -0.013757 0 0.00026408 0 0.00023214 0 0.30522
2.1641 -0.0056716 -0.010192 -0.021188 -0.0040781 0.0077296 -0.020268 -0.019556 -0.015759 -0.019741 -0.021719 -0.017991 -2.8642 -0.0037012 0.00053986 0.0027411 -0.0012076 0.0035172 0.0052322 0.005705 0.0001411 0.0019846 0 -0.013613 0 -0.00062059 0 0.00030704 0 0.23511
2.168 -0.0042021 -0.0086455 -0.018808 -0.00084609 0.0074912 -0.02367 -0.016739 -0.012021 -0.017115 -0.017278 -0.0081362 -3.0448 -0.0023913 0.0025038 0.0023142 -0.0047179 0.0034261 0.0055322 9.5327e-05 0.0038836 0.00602 0 -0.013491 0 -0.0011182 0 0.00039774 0 0.17147
2.1719 -0.0042547 -0.0058904 -0.012102 0.0025533 0.00073742 -0.012055 -0.011506 -0.0084977 -0.014011 -0.01077 -0.002359 -3.2379 -0.0001322 0.0014919 0.0008213 -0.0073672 0.0010291 -0.00020517 -0.0034617 0.0048088 0.0076424 0 -0.01354 0 -0.00095075 0 0.00038873 0 0.12819
2.1758 -0.0041773 -0.0026098 -0.0026547 0.0050619 -0.0064541 0.007469 -0.0042687 -0.0044165 -0.0092246 -0.0031412 -0.0010464 -3.4362 0.0018961 -0.0015207 -0.00022297 -0.0066431 -0.0024964 -0.0081905 -0.0025777 0.0036107 0.0056101 0 -0.013802 0 -0.00046733 0 0.00015746 0 0.084425
2.1797 -0.0023009 0.00055826 0.0067365 0.0057962 -0.0077876 0.022806 0.004536 0.0012156 -0.0016507 0.0050538 -0.00060936 -3.6292 0.0016922 -0.0035388 0.00040607 -0.0024796 -0.0055886 -0.011911 0.00099141 0.0019559 0.0012213 0 -0.014091 0 -0.00023369 0 -0.00024645 0 0.006193
2.1836 0.0018101 0.0034887 0.01314 0.005351 -0.00087997 0.025077 0.013218 0.0083908 0.0084404 0.013008 0.0031417 -3.8125 -0.0019713 -0.0025924 0.0024468 0.002021 -0.0074258 -0.007977 0.0031023 0.00051401 -0.002509 0 -0.014167 0 -0.00045438 0 -0.00057434 0 -0.11999
2.1875 0.0071051 0.0065149 0.014749 0.005522 0.010895 0.014405 0.01898 0.015757 0.018983 0.019199 0.011524 -3.9921 -0.0077557 0.0003285 0.0042499 0.0030551 -0.0083243 0.00053278 0.0012003 -0.0012557 -0.0032948 0 -0.014019 0 -0.0008147 0 -0.00058228 0 -0.26781
2.1914 0.011801 0.0099169 0.011996 0.0075541 0.020325 -0.00063553 0.019794 0.021222 0.026587 0.021835 0.021714 -4.179 -0.011904 0.0023407 0.0041638 -0.00030801 -0.0090729 0.0065877 -0.0032375 -0.0035344 -0.0015275 0 -0.013935 0 -0.00086162 0 -0.00028189 0 -0.38159
2.1953 0.014475 0.01344 0.0078461 0.010726 0.021178 -0.009194 0.016278 0.022917 0.027746 0.020033 0.028301 -4.3782 -0.010957 0.0015308 0.0019257 -0.0049863 -0.0098826 0.0054149 -0.0060812 -0.0048841 9.5208e-05 0 -0.014233 0 -0.0004864 0 3.294e-05 0 -0.41018
2.1992 0.014808 0.016316 0.0065343 0.012864 0.012827 -0.0053874 0.011605 0.020005 0.020681 0.014767 0.026658 -4.582 -0.0049662 -0.0013067 -0.0012301 -0.0066 -0.010031 -0.0013406 -0.0044324 -0.0031216 -0.00097861 0 -0.014906 0 -6.6764e-06 0 4.6604e-05 0 -0.34152
2.2031 0.013667 0.017807 0.010948 0.012423 0.001249 0.0083252 0.0092591 0.013213 0.0071988 0.0087171 0.016244 -4.7758 0.0019258 -0.0036488 -0.0037475 -0.0036492 -0.0086377 -0.0073476 0.00063041 0.0022722 -0.0047885 0 -0.015549 0 0.00019611 0 -0.00027027 0 -0.21557
2.207 0.012617 0.017812 0.020228 0.010109 -0.004717 0.023504 0.010614 0.0050673 -0.0067501 0.005011 0.0019159 -4.9503 0.0045975 -0.0037144 -0.0049528 0.00089837 -0.0058859 -0.0074747 0.0049793 0.0087768 -0.0087049 0 -0.015687 0 6.1621e-05 0 -0.00062092 0 -0.1071
2.2109 0.013101 0.01701 0.029686 0.0084291 0.00052662 0.031676 0.014421 -0.00051261 -0.01315 0.0057031 -0.007889 -5.1095 0.0012771 -0.001871 -0.0051346 0.00232 -0.0034562 -0.0022313 0.0051368 0.012343 -0.0095973 0 -0.015211 0 -0.00014665 0 -0.0006721 0 -0.087548
2.2148 0.015633 0.016391 0.033766 0.0095988 0.015239 0.029659 0.018469 0.00029785 -0.006315 0.010876 -0.0056849 -5.2674 -0.0048421 0.0001958 -0.0046661 -0.0013258 -0.0035706 0.003257 0.0013242 0.010785 -0.0063672 0 -0.014501 0 -0.00017854 0 -0.00039728 0 -0.18631
2.2188 0.019411 0.016574 0.030259 0.013819 0.031313 0.021029 0.021636 0.0089438 0.01289 0.018726 0.010159 -5.436 -0.0083491 0.0013147 -0.0033967 -0.007207 -0.0072758 0.004411 -0.0028808 0.0059049 -0.0006699 0 -0.014098 0 -6.7054e-05 0 -0.00012508 0 -0.37245
2.2227 0.022705 0.017475 0.022458 0.019462 0.039661 0.013299 0.024393 0.022791 0.036295 0.026392 0.033395 -5.617 -0.0063336 0.0016154 -0.0011369 -0.010256 -0.013376 0.0013305 -0.0038632 0.002131 0.0045803 0 -0.014223 0 -3.4271e-05 0 -0.00022749 0 -0.56767
2.2266 0.02393 0.018571 0.017102 0.024705 0.036144 0.012969 0.027546 0.035697 0.052501 0.031086 0.052742 -5.8022 -0.00078233 0.0016921 0.0013753 -0.0078447 -0.018977 -0.0019299 -0.0011833 0.0026663 0.0073607 0 -0.014607 0 -0.00017375 0 -0.00074502 0 -0.68598
2.2305 0.022761 0.019472 0.019271 0.028803 0.023939 0.021493 0.030759 0.041221 0.053598 0.031187 0.058429 -5.9817 0.0034677 0.0014815 0.0024407 -0.0021348 -0.021331 -0.0018001 0.0021894 0.0066558 0.0074732 0 -0.014779 0 -0.00030632 0 -0.0013207 0 -0.67993
2.2344 0.020444 0.020259 0.028133 0.031805 0.011059 0.034399 0.032453 0.036702 0.040048 0.026996 0.04828 -6.1506 0.0031633 0.00036558 0.00081549 0.0020767 -0.019596 0.0013289 0.0027128 0.010043 0.0058462 0 -0.014534 0 -0.00019273 0 -0.0015161 0 -0.56714
2.2383 0.018969 0.021293 0.037159 0.033385 0.0051431 0.043937 0.031154 0.025222 0.020224 0.020749 0.029025 -6.3099 -0.00072002 -0.0016442 -0.0026736 0.0018305 -0.015244 0.0039464 -0.00046946 0.0093802 0.0033792 0 -0.014129 0 0.00014633 0 -0.0012078 0 -0.41964
2.2422 0.019665 0.022709 0.038972 0.032462 0.0091528 0.043792 0.026878 0.013729 0.0049165 0.015647 0.011741 -6.4634 -0.0043778 -0.0032423 -0.0052248 -0.0015243 -0.010901 0.0033552 -0.0047673 0.0050538 0.00062614 0 -0.014015 0 0.00039957 0 -0.0006822 0 -0.32052
2.2461 0.022279 0.024131 0.031173 0.028339 0.020312 0.033173 0.021245 0.0084464 0.00068963 0.014196 0.0046139 -6.6135 -0.0049272 -0.0027834 -0.0043182 -0.0040676 -0.0085864 0.00040982 -0.0064649 0.00092879 -0.001683 0 -0.014393 0 0.00029874 0 -0.00034777 0 -0.31416
2.25 0.025221 0.024894 0.018508 0.022194 0.032232 0.017714 0.016386 0.01092 0.0066629 0.016791 0.0082375 -6.7614 -0.0027725 -2.5985e-05 -0.00027661 -0.0032953 -0.0086377 -0.0017153 -0.0039678 0.00076615 -0.0023939 0 -0.015024 0 -4.5474e-05 0 -0.00035629 0 -0.38254
2.2539 0.026715 0.024595 0.009529 0.01704 0.038451 0.0063096 0.013802 0.017648 0.016506 0.021539 0.016601 -6.908 -0.00057805 0.003277 0.0034709 -0.00035505 -0.009947 -0.0011917 0.00089362 0.0047663 -0.00071076 0 -0.015468 0 -0.00021307 0 -0.00050182 0 -0.46337
2.2578 0.025888 0.023447 0.010262 0.015659 0.035544 0.0055232 0.014084 0.023334 0.023622 0.025551 0.022465 -7.052 -0.00034048 0.0048043 0.003131 0.001497 -0.011092 0.00042842 0.0045366 0.0093966 0.0026488 0 -0.015505 0 7.2263e-05 0 -0.00047697 0 -0.49662
2.2617 0.023091 0.02208 0.019777 0.018146 0.024693 0.015135 0.017218 0.024933 0.025484 0.026817 0.022641 -7.1897 -0.0017047 0.0037925 -0.0019288 0.00039383 -0.0114 2.2775e-05 0.0046662 0.01055 0.0053802 0 -0.015305 0 0.00057847 0 -0.00020886 0 -0.46567
2.2656 0.019425 0.020973 0.030988 0.021454 0.011296 0.028036 0.022601 0.023261 0.024191 0.025317 0.019276 -7.3155 -0.0029794 0.0016855 -0.0081656 -0.0023215 -0.011212 -0.0034133 0.0019847 0.0070536 0.0051602 0 -0.015212 0 0.00071821 0 6.7847e-05 0 -0.40375
2.2695 0.016095 0.020056 0.035943 0.021683 0.0025586 0.034894 0.02854 0.02123 0.023443 0.022623 0.016812 -7.428 -0.0033174 0.00062023 -0.010578 -0.0036641 -0.011307 -0.0072291 -0.00078791 0.0014158 0.001652 0 -0.015365 0 0.00011991 0 6.1648e-05 0 -0.36298
2.2734 0.014026 0.018862 0.031492 0.017344 0.0037146 0.030553 0.032112 0.020727 0.024746 0.020426 0.017741 -7.5341 -0.0034862 0.0013446 -0.0069255 -0.0021577 -0.012083 -0.0075268 -0.0014955 -0.0025986 -0.0029963 0 -0.015564 0 -0.00095117 0 -0.00027168 0 -0.37127
2.2773 0.013695 0.017088 0.021162 0.010796 0.014607 0.017653 0.030361 0.021039 0.025957 0.019237 0.020743 -7.6471 -0.0045152 0.0027476 0.00032739 0.00073447 -0.013149 -0.0031392 -0.00031506 -0.0030996 -0.0058457 0 -0.015508 0 -0.0017804 0 -0.00068602 0 -0.41065
2.2813 0.014943 0.015031 0.012142 0.0065441 0.028961 0.004776 0.022523 0.02004 0.023291 0.018232 0.022338 -7.7766 -0.0060349 0.0033947 0.0061291 0.0022671 -0.013595 0.0029295 0.00078424 -0.0011089 -0.0056184 0 -0.015152 0 -0.001851 0 -0.00089907 0 -0.43262
2.2852 0.016822 0.013459 0.009901 0.0077563 0.037595 0.00042643 0.011493 0.016702 0.015093 0.01622 0.020145 -7.9193 -0.0064474 0.0032537 0.0071274 0.001307 -0.01272 0.0061721 0.00017596 0.0010431 -0.0036335 0 -0.014795 0 -0.0013164 0 -0.00087341 0 -0.39765
2.2891 0.017879 0.013037 0.014496 0.013867 0.034216 0.0072127 0.0027999 0.012421 0.004239 0.012866 0.014847 -8.0594 -0.0048562 0.0036173 0.004253 -0.0005638 -0.010643 0.0047535 -0.0018335 0.0020153 -0.0023496 0 -0.014812 0 -0.00081936 0 -0.00083359 0 -0.30805
2.293 0.017068 0.013809 0.021056 0.021151 0.020083 0.020377 0.0012603 0.0099622 -0.0030615 0.0091955 0.0094833 -8.1801 -0.0024827 0.0053097 0.0013971 -0.00078946 -0.0083486 0.0010681 -0.0034563 0.0021702 -0.0029539 0 -0.015267 0 -0.00083647 0 -0.0010062 0 -0.20975
2.2969 0.014727 0.015213 0.023778 0.025657 0.0039151 0.031487 0.0075833 0.011136 -0.0015237 0.0070925 0.0070531 -8.2778 -0.0016848 0.0072994 0.0016381 0.0014747 -0.0071021 -0.00077778 -0.0033754 0.0023435 -0.0043576 0 -0.015812 0 -0.0012123 0 -0.0013559 0 -0.16254
2.3008 0.012689 0.016575 0.020349 0.026039 -0.0035264 0.034318 0.017649 0.015341 0.0090072 0.008181 0.0085807 -8.3662 -0.0033735 0.0075021 0.0046228 0.0045167 -0.0076168 0.0010529 -0.0021983 0.0023576 -0.0045271 0 -0.015984 0 -0.0013527 0 -0.0015898 0 -0.20038
2.3047 0.013066 0.01761 0.013603 0.024097 0.0031935 0.028621 0.025232 0.020168 0.022843 0.012825 0.012963 -8.4657 -0.0056448 0.0051042 0.0073728 0.0058413 -0.0095735 0.0046176 -0.001918 0.0010651 -0.0027233 0 -0.015616 0 -0.00087024 0 -0.0014286 0 -0.30934
2.3086 0.01648 0.018475 0.0093294 0.022814 0.020051 0.019411 0.026251 0.023295 0.03219 0.01979 0.018245 -8.5877 -0.0054271 0.0018656 0.0074019 0.0046402 -0.011845 0.0064309 -0.00386 -0.0021114 -0.00033018 0 -0.014989 0 -8.8538e-06 0 -0.00087177 0 -0.43627
2.3125 0.021218 0.019376 0.011841 0.023639 0.035832 0.012883 0.021382 0.023931 0.032715 0.026706 0.02294 -8.7245 -0.0017476 0.00073371 0.0049612 0.0024232 -0.013276 0.004936 -0.0071194 -0.0059154 0.00056995 0 -0.014582 0 0.00058832 0 -0.00020135 0 -0.52064
2.3164 0.024215 0.020154 0.020497 0.02521 0.039482 0.01222 0.015174 0.022745 0.026546 0.031069 0.026368 -8.8558 0.0027752 0.0029557 0.0023758 0.0012852 -0.013429 0.0016794 -0.0090893 -0.0078556 -0.00061739 0 -0.014646 0 0.00052161 0 0.00026777 0 -0.52762
2.3203 0.023244 0.020262 0.029695 0.024483 0.027563 0.01614 0.012463 0.020722 0.020118 0.031293 0.028121 -8.9633 0.0040989 0.0066538 0.0014732 0.0017302 -0.012733 -0.0007177 -0.0077082 -0.006329 -0.0023405 0 -0.015007 0 1.7343e-05 0 0.00043524 0 -0.46266
2.3242 0.01861 0.019179 0.032512 0.019346 0.0067017 0.020609 0.01484 0.018196 0.018459 0.027307 0.027519 -9.0434 0.00075895 0.0084884 0.0018887 0.0023309 -0.011931 -0.0013355 -0.0033975 -0.0022582 -0.0024908 0 -0.015246 0 -0.00034045 0 0.00042842 0 -0.36158
2.3281 0.012951 0.016867 0.025594 0.010701 -0.010625 0.021956 0.019672 0.014841 0.020723 0.020411 0.023802 -9.1073 -0.0042503 0.006843 0.0018734 0.0014869 -0.01134 -0.0014646 0.0011047 0.0014474 -0.00062967 0 -0.015072 0 -0.00023578 0 0.00040138 0 -0.26574
2.332 0.0093563 0.013906 0.011841 0.0023555 -0.014101 0.019115 0.022179 0.010376 0.020952 0.012565 0.016963 -9.1722 -0.0058659 0.0032874 0.00049254 -0.00065868 -0.010568 -0.0025197 0.002895 0.0022532 0.0014511 0 -0.014551 0 6.0011e-05 0 0.00035426 0 -0.19983
2.3359 0.0093308 0.011215 -0.0011286 -0.0013299 -0.002074 0.013821 0.018965 0.0052278 0.013724 0.0056007 0.0084891 -9.2493 -0.0016281 0.00078558 -0.0012993 -0.0022046 -0.0089744 -0.0039445 0.0011624 7.5553e-05 0.0014723 0 -0.014014 0 1.0509e-05 0 0.0001671 0 -0.16528
2.3398 0.012129 0.0096296 -0.0058791 0.0015597 0.017617 0.0091943 0.010572 0.00066487 -6.5794e-05 0.00082315 0.0012358 -9.3394 0.0057598 0.00053047 -0.0018716 -0.0014071 -0.0064773 -0.0036637 -0.0023359 -0.0027898 -0.0010023 0 -0.013767 0 -0.0005676 0 -0.00019998 0 -0.15071
2.3438 0.015729 0.0096212 -5.3542e-05 0.0090763 0.03289 0.0079158 0.001455 -0.0015234 -0.012467 -0.00095169 -0.0016826 -9.4354 0.01055 0.00078376 -0.0010118 0.0014668 -0.0039899 -0.00070954 -0.0048041 -0.0037459 -0.004007 0 -0.013874 0 -0.0012521 0 -0.00057318 0 -0.14936
2.3477 0.0184 0.011225 0.012213 0.016751 0.035268 0.011022 -0.0025248 0.00040461 -0.013862 0.00072746 0.0016047 -9.5284 0.0089294 -0.00098742 -0.0004755 0.0042813 -0.0030302 0.0029468 -0.0044819 -0.0020348 -0.0050063 0 -0.014184 0 -0.0014095 0 -0.00066656 0 -0.16947
2.3516 0.019609 0.014088 0.023367 0.020834 0.025278 0.017627 0.0024006 0.0073786 -0.00036137 0.0058182 0.010725 -9.6119 0.0023222 -0.0049433 -0.0022081 0.0050617 -0.0047373 0.0037156 -0.0016083 0.00091956 -0.0033558 0 -0.014511 0 -0.00083792 0 -0.00034196 0 -0.22963
2.3555 0.019881 0.017551 0.027713 0.021007 0.011925 0.025386 0.015477 0.018657 0.022734 0.013486 0.02315 -9.6841 -0.0039654 -0.0081773 -0.0060262 0.0039022 -0.0090208 -9.5806e-05 0.0021325 0.00303 -0.00097352 0 -0.014776 0 6.1422e-06 0 0.00022348 0 -0.34221
2.3594 0.020127 0.02083 0.025045 0.020366 0.0065763 0.031385 0.031507 0.031386 0.044226 0.022068 0.035282 -9.7479 -0.0054132 -0.0074809 -0.0092938 0.0028648 -0.014483 -0.006071 0.0048096 0.0033082 -0.00053433 0 -0.014985 0 0.00043904 0 0.00063757 0 -0.49675
2.3633 0.021141 0.023356 0.0201 0.022592 0.015174 0.033254 0.043512 0.041317 0.054404 0.029575 0.043855 -9.8097 -0.0019901 -0.0028233 -0.0091908 0.00396 -0.019157 -0.0092815 0.005093 0.0022659 -0.0029021 0 -0.015131 0 0.00020459 0 0.00058724 0 -0.65615
2.3672 0.023434 0.025128 0.018564 0.028569 0.033957 0.030241 0.046556 0.044814 0.050856 0.034478 0.046947 -9.8756 0.0022764 0.0021784 -0.0054779 0.0071394 -0.021523 -0.0065187 0.002578 0.00090031 -0.006247 0 -0.015128 0 -0.00030963 0 7.3598e-05 0 -0.77027
2.3711 0.027103 0.026773 0.022877 0.03532 0.051684 0.023862 0.040507 0.041086 0.038711 0.036219 0.044266 -9.9476 0.0031295 0.0035664 -0.0010062 0.010168 -0.021129 0.00072025 -0.0020056 -0.0003906 -0.0076812 0 -0.014887 0 -0.00050373 0 -0.00060476 0 -0.80046
2.375 0.031597 0.029125 0.030924 0.038313 0.057084 0.017646 0.030045 0.032947 0.026009 0.035156 0.036936 -10.02 -0.00033522 0.00093726 0.00067181 0.010457 -0.018539 0.0073451 -0.0066576 -0.0017623 -0.0058766 0 -0.014421 0 -0.0001917 0 -0.0010833 0 -0.74138
2.3789 0.035672 0.032511 0.038204 0.035329 0.046545 0.015725 0.021878 0.025224 0.018406 0.032249 0.027177 -10.083 -0.0053497 -0.0020794 -0.00158 0.0072048 -0.014849 0.0089248 -0.0086553 -0.002989 -0.0022588 0 -0.013898 0 0.00022182 0 -0.0011659 0 -0.62736
2.3828 0.037918 0.036319 0.041362 0.028617 0.02674 0.020658 0.020898 0.021782 0.017049 0.028947 0.018015 -10.128 -0.0082068 -0.0014419 -0.0055265 0.0020463 -0.011221 0.0052199 -0.0061661 -0.0029864 0.0002544 0 -0.013564 0 0.00018966 0 -0.00088395 0 -0.5188
2.3867 0.037703 0.039243 0.040251 0.023426 0.010276 0.031564 0.027667 0.023403 0.020141 0.027232 0.012811 -10.155 -0.0072621 0.0030925 -0.0075948 -0.002168 -0.0086939 -8.8048e-05 -5.6048e-05 -0.00067235 -0.00022652 0 -0.013599 0 -0.00037198 0 -0.00038989 0 -0.47508
2.3906 0.035779 0.040123 0.037332 0.024049 0.0073585 0.043879 0.038635 0.028102 0.025745 0.0292 0.014306 -10.178 -0.0037071 0.0074386 -0.0059307 -0.0033351 -0.0081468 -0.0029606 0.0058941 0.0035388 -0.0030094 0 -0.014012 0 -0.00094741 0 0.00016657 0 -0.5268
2.3945 0.033882 0.038748 0.035421 0.030595 0.019299 0.05142 0.048625 0.033343 0.033081 0.03579 0.023338 -10.208 -2.5474e-05 0.0070508 -0.0017062 -0.0013262 -0.010119 -0.0024243 0.0073162 0.007292 -0.0054661 0 -0.014622 0 -0.0009062 0 0.00066172 0 -0.66087
2.3984 0.033447 0.035965 0.035791 0.039071 0.038204 0.049991 0.053734 0.037994 0.041742 0.045337 0.037894 -10.253 0.0019992 0.0015004 0.00226 0.0021691 -0.014414 -0.00084216 0.002762 0.0077832 -0.0051679 0 -0.015129 0 -0.00013587 0 0.0009537 0 -0.82543
2.4023 0.034413 0.033003 0.037809 0.044499 0.052653 0.040366 0.052892 0.042254 0.050313 0.05346 0.053275 -10.304 0.0020394 -0.0047437 0.0039758 0.0047871 -0.019771 -0.0011448 -0.0046024 0.0041363 -0.0016798 0 -0.015255 0 0.0007972 0 0.00089261 0 -0.95211
2.4063 0.035136 0.030551 0.039723 0.044348 0.054982 0.028361 0.047533 0.045916 0.056143 0.055147 0.063663 -10.347 0.00069231 -0.0062255 0.0035026 0.0048069 -0.024072 -0.0038539 -0.0090791 -0.0015183 0.0032985 0 -0.014891 0 0.0011164 0 0.00043664 0 -0.98517
2.4102 0.033565 0.028359 0.039613 0.039571 0.045154 0.021315 0.040116 0.047062 0.056557 0.048035 0.064511 -10.368 -0.0012386 -0.00147 0.0021541 0.0020244 -0.025257 -0.0066186 -0.0070289 -0.0054938 0.007293 0 -0.014185 0 0.00049246 0 -0.00022736 0 -0.90406
2.4141 0.028821 0.025672 0.036007 0.032871 0.029287 0.022969 0.032654 0.04289 0.050378 0.034369 0.05461 -10.365 -0.0029171 0.0056328 0.00094396 -0.0021101 -0.022513 -0.0064595 -0.0001313 -0.0054604 0.0086971 0 -0.013511 0 -0.00070462 0 -0.00072224 0 -0.72952
2.418 0.022015 0.022135 0.028444 0.026203 0.014961 0.030415 0.02596 0.032198 0.038522 0.019745 0.036731 -10.349 -0.003433 0.0092387 6.7503e-06 -0.0052003 -0.016927 -0.0025173 0.0057611 -0.0022778 0.0075493 0 -0.013272 0 -0.0017461 0 -0.00072137 0 -0.51187
2.4219 0.015715 0.018363 0.018171 0.019842 0.0070722 0.035789 0.019692 0.017227 0.023419 0.0093361 0.016462 -10.337 -0.0021999 0.0065094 -0.00070025 -0.0052957 -0.010953 0.00308 0.0054694 0.00093799 0.0051644 0 -0.013638 0 -0.0021232 0 -0.00022971 0 -0.30851
2.4258 0.012429 0.015676 0.0083923 0.013506 0.0065533 0.032066 0.013014 0.0029732 0.0080091 0.0046152 -0.00021413 -10.337 0.00032112 -0.0003503 -0.00065222 -0.0023023 -0.0068963 0.0067812 -0.0011012 0.0016955 0.0031359 0 -0.014399 0 -0.0018494 0 0.0003474 0 -0.16227
2.4297 0.013082 0.01514 0.0031533 0.0079678 0.011438 0.01885 0.0055971 -0.0056583 -0.0049264 0.0033494 -0.0093814 -10.348 0.0024835 -0.0064668 0.00085622 0.001616 -0.0054498 0.0061775 -0.0089153 0.00031139 0.00244 0 -0.015065 0 -0.0012979 0 0.0004616 0 -0.090177
2.4336 0.01639 0.016639 0.0048818 0.005192 0.018364 0.0034925 -0.0014336 -0.006563 -0.012934 0.0027435 -0.010431 -10.36 0.0024822 -0.0084861 0.0035324 0.0032712 -0.0054558 0.0016183 -0.012178 -0.00062433 0.0030778 0 -0.015205 0 -0.00082115 0 -0.00015412 0 -0.085428
2.4375 0.019497 0.018699 0.012181 0.006657 0.023514 -0.003896 -0.0053785 -0.00098476 -0.014047 0.0026638 -0.0054757 -10.36 -0.00011373 -0.006701 0.005627 0.00075163 -0.0051932 -0.0040861 -0.0091807 0.001025 0.0042842 0 -0.014764 0 -0.00053384 0 -0.0012264 0 -0.12812
2.4414 0.019561 0.019268 0.019984 0.011433 0.023535 0.0018122 -0.0032519 0.0080229 -0.0073773 0.0057304 0.0025273 -10.344 -0.0037617 -0.0036722 0.0051088 -0.0048762 -0.0041832 -0.0074694 -0.0033053 0.0046364 0.0050612 0 -0.014132 0 -0.00038852 0 -0.0020836 0 -0.19659
2.4453 0.015431 0.016935 0.022641 0.016008 0.017183 0.016211 0.0058318 0.017391 0.0059205 0.014039 0.011525 -10.319 -0.0060272 -0.0013242 0.0015843 -0.0099862 -0.0038849 -0.0065308 0.00049216 0.0071858 0.004707 0 -0.013861 0 -0.00036012 0 -0.0021242 0 -0.27245
2.4492 0.0083903 0.011764 0.01795 0.016356 0.0068835 0.027864 0.018729 0.024559 0.021965 0.025637 0.020635 -10.294 -0.0055016 0.00045712 -0.0029691 -0.010895 -0.0064161 -0.001972 0.00023625 0.0060087 0.0030767 0 -0.014256 0 -0.00049286 0 -0.0012623 0 -0.33801
2.4531 0.0013609 0.0051575 0.0088396 0.010743 -0.0017889 0.026361 0.028677 0.027045 0.034612 0.034365 0.028789 -10.279 -0.002832 0.0027162 -0.0056172 -0.0066268 -0.012155 0.0031593 -0.0017253 0.0014006 0.00050951 0 -0.015146 0 -0.00077595 0 6.0965e-07 0 -0.37031
2.457 -0.0031075 -0.0011554 0.0010009 0.00099261 -0.0036873 0.0099374 0.028589 0.022594 0.037483 0.033667 0.033157 -10.276 5.7101e-05 0.0054928 -0.0048938 0.00028445 -0.018325 0.005337 -0.001572 -0.0034023 -0.0024115 0 -0.016011 0 -0.0010323 0 0.00094014 0 -0.33966
2.4609 -0.0047259 -0.0062711 -0.0018936 -0.0088631 0.0012917 -0.01319 0.015515 0.010627 0.027015 0.021272 0.029335 -10.276 0.0017477 0.0073473 -0.0020086 0.0056663 -0.020182 0.002922 0.0019931 -0.0049187 -0.0050303 0 -0.01636 0 -0.00099211 0 0.0011224 0 -0.21771
2.4648 -0.005752 -0.010577 -0.0014252 -0.015554 0.0065904 -0.030805 -0.0068884 -0.0062911 0.0048796 0.00078978 0.013981 -10.273 0.0023827 0.0067902 0.00029384 0.0067762 -0.014349 -0.0025614 0.0065442 -0.0023799 -0.0066633 0 -0.016065 0 -0.00051229 0 0.00066335 0 0.0058661
2.4688 -0.0092374 -0.015185 -0.0031715 -0.018842 0.0029161 -0.035375 -0.030009 -0.022987 -0.022084 -0.020982 -0.011726 -10.262 0.0030483 0.0039526 0.0001407 0.0040866 -0.0018003 -0.0073564 0.0085154 0.00169 -0.0067016 0 -0.015394 0 0.00026484 0 5.1274e-05 0 0.30771
2.4727 -0.016453 -0.020787 -0.01175 -0.021309 -0.01429 -0.028837 -0.045317 -0.034646 -0.045053 -0.038456 -0.040789 -10.248 0.0042337 0.00066973 -0.0020255 0.00043772 0.0121 -0.0081849 0.0068006 0.0037279 -0.004941 0 -0.014785 0 0.0009741 0 -0.00028379 0 0.62803
2.4766 -0.025568 -0.026838 -0.026275 -0.025822 -0.039634 -0.020158 -0.04937 -0.039977 -0.057903 -0.049622 -0.063141 -10.237 0.0050002 -0.001078 -0.0041557 -0.0015433 0.020935 -0.0047461 0.0037615 0.0021407 -0.0019626 0 -0.014534 0 0.0012666 0 -0.00027313 0 0.8878
2.4805 -0.032797 -0.031756 -0.04022 -0.032689 -0.059838 -0.018044 -0.045241 -0.041612 -0.060199 -0.054973 -0.071158 -10.234 0.0037276 -0.00072419 -0.0045454 -0.0014635 0.021571 7.6518e-05 0.0027765 -0.0015664 0.00090446 0 -0.01466 0 0.0010301 0 -0.00014711 0 1.0206
2.4844 -0.035196 -0.03402 -0.046077 -0.038881 -0.062638 -0.024644 -0.039429 -0.042989 -0.05615 -0.054997 -0.064109 -10.239 -0.00028769 0.00082038 -0.0030869 -0.00099466 0.016086 0.0025898 0.0049077 -0.0043571 0.0023025 0 -0.014977 0 0.00042856 0 -0.00011788 0 1.0024
2.4883 -0.032832 -0.033292 -0.041092 -0.040133 -0.046161 -0.034812 -0.036744 -0.044467 -0.05026 -0.049254 -0.048129 -10.246 -0.0059212 0.0024289 -0.00083977 -0.0019182 0.0097162 0.0012817 0.0079848 -0.0043247 0.0018408 0 -0.015262 0 -0.00024008 0 -0.00014495 0 0.86189
2.4922 -0.028508 -0.030663 -0.029367 -0.034459 -0.021239 -0.040767 -0.037063 -0.042512 -0.043382 -0.037896 -0.031672 -10.253 -0.010826 0.0038497 0.0012584 -0.0043229 0.0065308 -0.0021606 0.0088486 -0.0020585 0.00047991 0 -0.015385 0 -0.00073902 0 -1.6961e-05 0 0.66441
2.4961 -0.02537 -0.027807 -0.018631 -0.024313 -0.0042146 -0.038023 -0.036271 -0.033253 -0.032829 -0.023582 -0.020062 -10.262 -0.012966 0.0055086 0.0030183 -0.0065862 0.0064418 -0.0046397 0.0063797 0.00027032 -0.00022715 0 -0.015327 0 -0.0010063 0 0.00035132 0 0.47913
2.5 -0.024516 -0.025772 -0.014443 -0.015438 -0.005336 -0.02811 -0.030367 -0.017393 -0.01671 -0.011187 -0.013371 -10.274 -0.01175 0.007431 0.0044667 -0.0070068 0.0060345 -0.0045066 0.0023561 0.00097941 0.0004767 0 -0.015133 0 -0.0011361 0 0.00074049 0 0.35021
2.5039 -0.024624 -0.024411 -0.01658 -0.012978 -0.021531 -0.016744 -0.01935 -0.0017217 0.0015425 -0.0050228 -0.0088579 -10.29 -0.0080329 0.008654 0.0051312 -0.0054312 0.0023549 -0.0028063 -0.00046949 0.00014416 0.0017954 0 -0.014878 0 -0.0012649 0 0.00079106 0 0.28737
2.5078 -0.023674 -0.022869 -0.020357 -0.017726 -0.03909 -0.0096252 -0.007864 0.004915 0.013238 -0.0059988 -0.005203 -10.306 -0.0033225 0.0078957 0.0043071 -0.0033194 -0.0038022 -0.0018708 -0.00094967 -0.00086731 0.0020898 0 -0.014649 0 -0.0014411 0 0.00037894 0 0.27696
2.5117 -0.020955 -0.020626 -0.021299 -0.025481 -0.044058 -0.0091744 -0.0021919 -0.0016916 0.010145 -0.01138 -0.0043526 -10.32 0.00091386 0.0048284 0.0021673 -0.0022505 -0.008131 -0.00283 -0.00025572 -0.0008401 0.00051368 0 -0.014522 0 -0.0015624 0 -0.00018055 0 0.30025
2.5156 -0.017499 -0.018082 -0.018906 -0.030164 -0.032274 -0.013988 -0.0058728 -0.017359 -0.0084334 -0.01727 -0.0092922 -10.335 0.0034726 0.00061814 0.00030496 -0.0023709 -0.0064748 -0.0045916 -0.00030643 0.00031291 -0.0019886 0 -0.014523 0 -0.001436 0 -0.00035433 0 0.34362
2.5195 -0.014793 -0.016181 -0.01637 -0.028292 -0.011626 -0.020434 -0.017074 -0.032114 -0.033421 -0.021374 -0.020032 -10.36 0.003498 -0.0028571 0.00065423 -0.0023167 0.0012727 -0.0052275 -0.0017704 0.0017438 -0.0034311 0 -0.014617 0 -0.00093997 0 0.00011764 0 0.39587
2.5234 -0.013324 -0.015475 -0.016882 -0.021278 0.0045325 -0.024752 -0.029442 -0.03721 -0.051145 -0.023562 -0.031849 -10.404 0.00085053 -0.0043643 0.0035145 -0.0007104 0.010494 -0.0041801 -0.0036617 0.0025129 -0.0027171 0 -0.014736 0 -0.00017518 0 0.00091837 0 0.44032
2.5273 -0.012475 -0.015574 -0.020172 -0.01382 0.007165 -0.024558 -0.035769 -0.030896 -0.052261 -0.024258 -0.037761 -10.469 -0.0034369 -0.004002 0.0067026 0.0022052 0.015107 -0.0028889 -0.0046703 0.0021632 -0.00090311 0 -0.014839 0 0.00053535 0 0.0013626 0 0.45384
2.5313 -0.011679 -0.015532 -0.022512 -0.0098981 -0.0028612 -0.019628 -0.032117 -0.018491 -0.037499 -0.022913 -0.033308 -10.545 -0.0073081 -0.0027375 0.0070822 0.0044208 0.012086 -0.0031559 -0.0045908 0.00072599 -0.00041866 0 -0.014934 0 0.00084201 0 0.00097549 0 0.41697
2.5352 -0.011346 -0.014786 -0.020137 -0.0098497 -0.016776 -0.01203 -0.019971 -0.0073314 -0.015996 -0.018497 -0.019698 -10.617 -0.00877 -0.0014568 0.0034082 0.0037758 0.0035215 -0.0050121 -0.0043396 -0.001415 -0.0027988 0 -0.015034 0 0.00062642 0 -6.9855e-05 0 0.32816
2.5391 -0.012352 -0.013691 -0.012889 -0.010817 -0.024878 -0.0053672 -0.0053259 -0.0013185 0.0017685 -0.011408 -0.0029143 -10.673 -0.0072819 -0.0005053 -0.0021408 -4.2857e-05 -0.0053216 -0.0064219 -0.004732 -0.0034251 -0.0070349 0 -0.015093 0 9.6796e-05 0 -0.0010692 0 0.20989
2.543 -0.014595 -0.013078 -0.0047094 -0.0098051 -0.022809 -0.0029379 0.0046572 0.00046342 0.010332 -0.0043895 0.010126 -10.712 -0.0042527 2.9085e-05 -0.0054318 -0.0049287 -0.010113 -0.0052603 -0.0054872 -0.0039734 -0.010212 0 -0.01502 0 -0.00038788 0 -0.0013685 0 0.10074
2.5469 -0.016323 -0.013259 -0.00048003 -0.0063924 -0.013113 -0.0055742 0.0055035 0.00077315 0.010351 -0.00094964 0.015163 -10.741 -0.0020235 -9.2148e-05 -0.0037999 -0.0078144 -0.010236 -0.0015982 -0.0055157 -0.0018257 -0.009964 0 -0.014775 0 -0.00062521 0 -0.00088942 0 0.037632
2.5508 -0.0153 -0.013461 -0.001954 -0.0027593 -0.0022831 -0.010754 -0.0023094 0.00053741 0.0051371 -0.0025241 0.011692 -10.77 -0.0020256 -0.0011363 0.0015793 -0.0069874 -0.0081623 0.0020459 -0.0040628 0.0029835 -0.0064996 0 -0.014472 0 -0.00072376 0 -0.00013235 0 0.039238
2.5547 -0.010909 -0.012347 -0.0063188 -0.0014138 0.0036325 -0.014119 -0.013855 -0.0017685 -0.0028892 -0.0072074 0.0018947 -10.806 -0.0036307 -0.0028573 0.0065631 -0.0033274 -0.0064618 0.002798 -0.0014329 0.0084287 -0.0022819 0 -0.014347 0 -0.00094708 0 0.00031485 0 0.09918
2.5586 -0.0051146 -0.0092078 -0.0085857 -0.003013 0.0018985 -0.012638 -0.022656 -0.0074337 -0.012518 -0.011436 -0.01075 -10.852 -0.0047171 -0.0042859 0.0074573 0.00053864 -0.0054051 -0.00014688 0.0013453 0.011316 0.00029885 0 -0.014586 0 -0.0013928 0 0.00027608 0 0.19009
2.5625 -0.0010876 -0.0047319 -0.0056845 -0.0062025 -0.00634 -0.0069896 -0.024245 -0.014718 -0.021714 -0.012996 -0.022115 -10.906 -0.0035192 -0.0043457 0.0039756 0.0023779 -0.0033133 -0.0050133 0.0033401 0.0094916 0.00099635 0 -0.015122 0 -0.0018337 0 3.1028e-05 0 0.27403
2.5664 -0.00052943 -0.00058893 0.001251 -0.0091199 -0.016967 -0.00099842 -0.018274 -0.019168 -0.026745 -0.012314 -0.027951 -10.967 -0.00019718 -0.0028709 -0.00079142 0.0019424 0.00092499 -0.0090889 0.0040873 0.0037645 0.0015192 0 -0.015604 0 -0.0019036 0 -8.5131e-05 0 0.31404
2.5703 -0.0021108 0.0018658 0.0082419 -0.010648 -0.02444 0.00162 -0.0080464 -0.016987 -0.024308 -0.010823 -0.025257 -11.029 0.0032142 -0.0010141 -0.0031884 0.00074801 0.0057921 -0.010703 0.0033747 -0.0023025 0.003335 0 -0.015622 0 -0.0014624 0 -7.2506e-05 0 0.28439
2.5742 -0.0025291 0.0026397 0.0121 -0.010227 -0.023867 0.00050462 0.0019906 -0.0082506 -0.01459 -0.0083687 -0.014106 -11.089 0.0044392 -0.00047107 -0.0019731 0.00042656 0.0077102 -0.0097213 0.0011396 -0.0049184 0.00574 0 -0.015037 0 -0.00077344 0 -0.00022926 0 0.17842
2.5781 0.00068202 0.0029932 0.013074 -0.007041 -0.013474 -0.0010138 0.0089941 0.0031678 -0.0016259 -0.0027925 0.0018061 -11.146 0.0028003 -0.00205 0.0010645 0.001246 0.0039303 -0.0066068 -0.0020744 -0.0029763 0.0062373 0 -0.014148 0 -0.00029517 0 -0.0007401 0 0.012093
2.582 0.0070545 0.0043088 0.014242 -0.00027074 0.0036502 0.001108 0.012933 0.01285 0.010017 0.0074818 0.017018 -11.201 -0.00025959 -0.004822 0.0030454 0.002093 -0.0047936 -0.0016545 -0.0046891 0.0011398 0.0029867 0 -0.013533 0 -0.0002764 0 -0.001359 0 -0.17944
2.5859 0.013587 0.0069753 0.018306 0.0093335 0.020256 0.0079313 0.015731 0.019119 0.019032 0.020448 0.027486 -11.258 -0.002362 -0.0066846 0.0024812 0.0017666 -0.01423 0.004523 -0.0046889 0.00363 -0.0030045 0 -0.013636 0 -0.00055763 0 -0.0015705 0 -0.35265
2.5898 0.01719 0.010249 0.02476 0.018398 0.02863 0.016461 0.019253 0.023291 0.027525 0.030613 0.03246 -11.319 -0.0020667 -0.0059726 0.00012849 0.0002282 -0.019583 0.010047 -0.0012465 0.0024704 -0.0081377 0 -0.014422 0 -0.00078108 0 -0.0011058 0 -0.47044
2.5938 0.017035 0.013114 0.030013 0.022446 0.025473 0.022207 0.023694 0.026971 0.037052 0.032836 0.033488 -11.381 9.4854e-05 -0.0028252 -0.0021427 -0.0013969 -0.018959 0.01211 0.0040586 -0.0010745 -0.0088634 0 -0.015368 0 -0.00079106 0 -0.0002812 0 -0.51439
2.5977 0.014957 0.01526 0.030451 0.019579 0.014554 0.023084 0.027376 0.029431 0.044709 0.026694 0.031775 -11.433 0.0021927 0.00082884 -0.0030374 -0.0019755 -0.014526 0.0090441 0.0079803 -0.0038991 -0.00445 0 -0.015833 0 -0.00079744 0 0.00023447 0 -0.48961
2.6016 0.013904 0.017268 0.025792 0.013137 0.0047707 0.02114 0.027944 0.027989 0.044089 0.017224 0.026865 -11.47 0.0025087 0.0026904 -0.0025158 -0.0014505 -0.01045 0.0023571 0.0081154 -0.004044 0.002466 0 -0.015526 0 -0.0011138 0 4.3813e-05 0 -0.42163
2.6055 0.015898 0.019917 0.019774 0.010173 0.0044734 0.020585 0.024125 0.021212 0.031272 0.011093 0.018212 -11.494 0.00081959 0.0018033 -0.0012395 -0.00075392 -0.0094331 -0.003632 0.0050242 -0.002417 0.0078977 0 -0.01472 0 -0.0017374 0 -0.00057123 0 -0.34787
2.6094 0.021022 0.023353 0.017476 0.01611 0.015824 0.023982 0.017054 0.011741 0.010533 0.011591 0.0080379 -11.516 -0.0016503 -0.00078568 0.00022262 -0.00068162 -0.010833 -0.0048572 0.0017938 -0.0016736 0.0092919 0 -0.014043 0 -0.0022341 0 -0.00089421 0 -0.30722
2.6133 0.027745 0.026964 0.021437 0.029798 0.033219 0.030085 0.010413 0.0056398 -0.0062657 0.016954 0.0020335 -11.545 -0.0034468 -0.002924 0.0015299 -0.0009453 -0.011914 -0.0007973 0.0011825 -0.0033872 0.0068914 0 -0.013998 0 -0.0021029 0 -0.00047215 0 -0.32923
2.6172 0.033929 0.030043 0.029805 0.0436 0.04696 0.035199 0.009072 0.0083202 -0.0073805 0.023293 0.0062096 -11.585 -0.0041439 -0.003074 0.0021962 -0.00044154 -0.010996 0.0050683 0.0029673 -0.0062621 0.0029639 0 -0.014593 0 -0.0012911 0 0.00040597 0 -0.42437
2.6211 0.037787 0.032547 0.038003 0.049062 0.049654 0.036668 0.01655 0.020355 0.009906 0.028896 0.022007 -11.629 -0.0045269 -0.0014727 0.0015305 0.0014876 -0.0095156 0.0082186 0.0041542 -0.0071654 -5.2144e-05 0 -0.015354 0 -0.00033601 0 0.0009411 0 -0.57847
2.625 0.038569 0.035155 0.042468 0.0437 0.040967 0.03522 0.032448 0.03675 0.036696 0.035471 0.043948 -11.668 -0.005559 0.00019757 -0.00074538 0.0041011 -0.01095 0.0068218 0.0020111 -0.0040911 -0.00093378 0 -0.015718 0 5.5824e-05 0 0.00057368 0 -0.75538
2.6289 0.036973 0.03855 0.043267 0.033129 0.027679 0.034116 0.051546 0.050314 0.058617 0.045133 0.062349 -11.695 -0.0070914 0.00033532 -0.0038178 0.0056738 -0.01738 0.0028508 -0.002982 0.001684 9.6903e-05 0 -0.015476 0 -0.00037316 0 -0.00046236 0 -0.90945
2.6328 0.035042 0.042611 0.043468 0.026589 0.019204 0.036065 0.065836 0.056349 0.065768 0.056449 0.06934 -11.715 -0.0075641 -0.0011547 -0.0059421 0.0049881 -0.026767 -0.00025493 -0.007269 0.0063144 0.0019217 0 -0.014922 0 -0.0011971 0 -0.0013264 0 -1.0039
2.6367 0.035231 0.046335 0.046011 0.029644 0.021638 0.040885 0.068969 0.055021 0.058582 0.064016 0.06361 -11.73 -0.0051326 -0.0027719 -0.0055588 0.0024777 -0.033656 -0.00089226 -0.0074815 0.0064504 0.0032092 0 -0.01459 0 -0.0016872 0 -0.0013365 0 -1.0258
2.6406 0.0389 0.048644 0.050979 0.040196 0.034121 0.045997 0.060538 0.050051 0.045586 0.062599 0.050452 -11.741 0.0006027 -0.0027613 -0.0024585 -0.00013122 -0.03318 -0.00031469 -0.0037224 0.0020156 0.0030015 0 -0.0148 0 -0.0014532 0 -0.00058779 0 -0.99083
2.6445 0.045269 0.049405 0.055718 0.050953 0.049603 0.049128 0.046983 0.04545 0.035966 0.052195 0.037638 -11.741 0.0077226 -0.00070009 0.0020383 -0.0013837 -0.025193 -0.00062522 0.00039445 -0.0036979 0.0012408 0 -0.015394 0 -0.00074763 0 0.00016231 0 -0.93337
2.6484 0.051886 0.049755 0.057628 0.055841 0.059428 0.050575 0.037841 0.043222 0.033528 0.039113 0.030758 -11.724 0.012856 0.0021236 0.006003 -0.0013521 -0.014952 -0.0021341 0.0010935 -0.0066783 -0.00097573 0 -0.015863 0 -0.00016934 0 0.00022605 0 -0.89112
2.6523 0.056511 0.051415 0.056962 0.054726 0.058915 0.052934 0.039534 0.043447 0.036338 0.03172 0.03131 -11.691 0.013292 0.0039221 0.0080532 -0.0013337 -0.0094409 -0.0029937 -0.0020218 -0.0053253 -0.001874 0 -0.015775 0 -8.5862e-05 0 -0.0003724 0 -0.89119
2.6563 0.058963 0.055526 0.056941 0.05276 0.050541 0.058655 0.051159 0.045785 0.040826 0.034438 0.037896 -11.649 0.0087951 0.0040856 0.00783 -0.0022763 -0.012149 -0.0014513 -0.005672 -0.0014942 -0.00025726 0 -0.015119 0 -0.00033983 0 -0.00095164 0 -0.94563
2.6602 0.061306 0.061927 0.060979 0.055582 0.042687 0.067732 0.065626 0.050507 0.045752 0.045214 0.048429 -11.605 0.0017632 0.0036842 0.0057188 -0.0035316 -0.020594 0.0018295 -0.0061256 0.0012585 0.0033069 0 -0.014295 0 -0.00049568 0 -0.00085429 0 -1.0554
2.6641 0.066065 0.069401 0.069538 0.064868 0.044491 0.07761 0.075439 0.058172 0.052736 0.05842 0.061278 -11.559 -0.0043688 0.0042298 0.0024496 -0.0032855 -0.028709 0.004049 -0.0027902 0.00062011 0.0065395 0 -0.013761 0 -0.00033617 0 -9.0423e-05 0 -1.2172
2.668 0.074003 0.076592 0.079526 0.077745 0.059861 0.085261 0.078605 0.068727 0.063901 0.070131 0.075203 -11.504 -0.0072266 0.0058688 -0.00095853 -0.0003853 -0.032115 0.0030302 0.0012983 -0.002777 0.0070314 0 -0.013665 0 -8.9618e-05 0 0.0006639 0 -1.4262
2.6719 0.083366 0.082808 0.086906 0.089725 0.084476 0.089515 0.07986 0.081217 0.079549 0.080782 0.089099 -11.429 -0.006576 0.006884 -0.0031826 0.0041633 -0.031765 -0.00040921 0.0024761 -0.0061192 0.0041763 0 -0.013778 0 -0.00016805 0 0.00069075 0 -1.6717
2.6758 0.091247 0.088135 0.09013 0.098003 0.10802 0.091632 0.086171 0.094289 0.097801 0.093005 0.10217 -11.335 -0.0038042 0.0052194 -0.0030639 0.0075736 -0.032769 -0.0030745 -5.8669e-05 -0.0067923 -0.00027928 0 -0.013789 0 -0.00070206 0 -0.00012392 0 -1.9303
2.6797 0.095792 0.092927 0.091243 0.1024 0.12042 0.093825 0.10022 0.10661 0.11562 0.10719 0.1139 -11.229 -0.00053446 0.00070637 -0.00050254 0.0073723 -0.039378 -0.0025342 -0.0036383 -0.0043589 -0.0036823 0 -0.013658 0 -0.0013557 0 -0.001208 0 -2.1622
2.6836 0.097364 0.09724 0.093589 0.10399 0.11818 0.097214 0.11731 0.11655 0.12957 0.11943 0.1232 -11.12 0.0023569 -0.0042301 0.0030898 0.0034222 -0.050521 0.00038211 -0.0048465 -0.0006618 -0.0046649 0 -0.013691 0 -0.0016108 0 -0.0018142 0 -2.319
2.6875 0.097855 0.10074 0.0983 0.10352 0.10638 0.10097 0.12841 0.12163 0.136 0.12404 0.12756 -11.011 0.0046637 -0.0063275 0.0055559 -0.0019147 -0.059906 0.0023594 -0.0027888 0.0017971 -0.0040558 0 -0.014239 0 -0.0012412 0 -0.0016198 0 -2.3627
2.6914 0.099042 0.1031 0.10292 0.10122 0.095016 0.10325 0.12683 0.11916 0.13174 0.11845 0.12368 -10.898 0.0061637 -0.0042675 0.0056165 -0.0056118 -0.060834 0.0009765 0.00024396 0.0017529 -0.0036912 0 -0.015287 0 -0.00051974 0 -0.00089594 0 -2.2871
2.6953 0.10152 0.10443 0.10364 0.097724 0.092309 0.10292 0.11344 0.1084 0.1163 0.10596 0.11029 -10.769 0.0062972 0.00010979 0.0039277 -0.0061878 -0.051747 -0.0026856 0.0011799 -0.00011481 -0.0043726 0 -0.01633 0 1.9698e-05 0 -0.00018047 0 -2.1298
2.6992 0.10485 0.10535 0.099156 0.094544 0.099563 0.10066 0.096333 0.092688 0.094187 0.093781 0.091154 -10.618 0.0046861 0.0034103 0.002435 -0.0044333 -0.037868 -0.004897 -0.00087312 -0.0020278 -0.0050688 0 -0.016693 0 2.1942e-05 0 0.00016138 0 -1.9633
2.7031 0.10835 0.1066 0.092543 0.093396 0.11119 0.098559 0.085633 0.0793 0.074657 0.088229 0.07498 -10.442 0.0019637 0.003691 0.0024707 -0.002234 -0.027553 -0.0028543 -0.0039578 -0.0026476 -0.0041775 0 -0.016056 0 -0.00045075 0 9.4447e-05 0 -1.8668
2.707 0.11148 0.1086 0.089299 0.095016 0.11944 0.098799 0.087417 0.075984 0.067678 0.090969 0.071138 -10.24 -9.3397e-05 0.0020408 0.0033957 -0.00078782 -0.026375 0.002487 -0.0053096 -0.0020325 -0.0014981 0 -0.014743 0 -0.0010482 0 -0.00024849 0 -1.8911
2.7109 0.11386 0.11132 0.093115 0.098861 0.12024 0.10233 0.10096 0.086183 0.078078 0.099252 0.083606 -10.014 0.00040338 0.0012365 0.0032244 9.981e-05 -0.033697 0.0070884 -0.0039166 -0.0013491 0.0012325 0 -0.013523 0 -0.001446 0 -0.00076883 0 -2.0377
2.7148 0.11525 0.11451 0.1031 0.10404 0.11574 0.10853 0.12038 0.10642 0.10216 0.10918 0.10786 -9.7663 0.0039059 0.0028161 0.00076917 0.0011795 -0.044161 0.0073736 -0.0011534 -0.0017157 0.0019417 0 -0.013071 0 -0.0015392 0 -0.0014066 0 -2.2624
2.7188 0.11605 0.11804 0.11478 0.11045 0.11225 0.11576 0.13856 0.12814 0.12964 0.11872 0.13347 -9.5022 0.0086673 0.0054658 -0.0027773 0.0024677 -0.052357 0.0032954 0.00082701 -0.0032012 0.00039657 0 -0.013519 0 -0.0014013 0 -0.0020091 0 -2.5008
2.7227 0.11765 0.12194 0.12387 0.11875 0.11536 0.12249 0.15059 0.14295 0.14986 0.12804 0.1507 -9.2283 0.011611 0.0063083 -0.0045311 0.0029628 -0.056561 -0.0018325 0.0010804 -0.0047881 -0.0013376 0 -0.014439 0 -0.0011418 0 -0.0023127 0 -2.699
2.7266 0.12188 0.12627 0.1292 0.12921 0.126 0.12802 0.15502 0.14746 0.1577 0.13746 0.15608 -8.9487 0.010403 0.0037784 -0.0024405 0.0017068 -0.058718 -0.004335 0.00029181 -0.005272 -0.00078926 0 -0.01523 0 -0.00084964 0 -0.002145 0 -2.8323
2.7305 0.12952 0.13091 0.13259 0.14055 0.14009 0.13275 0.15346 0.14445 0.1553 0.14564 0.15302 -8.6616 0.0052517 -0.00080173 0.0026597 -0.00091562 -0.061386 -0.0030663 -0.00047074 -0.0043058 0.0024581 0 -0.015552 0 -0.000636 0 -0.0016554 0 -2.9045
2.7344 0.13912 0.1357 0.1361 0.1501 0.15163 0.13768 0.14945 0.13979 0.14889 0.14999 0.14774 -8.3592 -0.00099879 -0.0044813 0.0074651 -0.0030791 -0.064869 0.00029688 -0.0010802 -0.0027023 0.0062128 0 -0.015485 0 -0.00064446 0 -0.001285 0 -2.9352
2.7383 0.14765 0.14065 0.13988 0.15552 0.1567 0.14377 0.14695 0.13811 0.14388 0.14901 0.14445 -8.033 -0.0047043 -0.0054203 0.008825 -0.0029255 -0.067128 0.0033302 -0.0023227 -0.0017468 0.0076806 0 -0.015326 0 -0.00093952 0 -0.0014268 0 -2.9473
2.7422 0.15279 0.14604 0.1425 0.15662 0.15565 0.15131 0.14876 0.14042 0.14213 0.14427 0.14368 -7.6785 -0.0039454 -0.0043017 0.0062336 -0.0002887 -0.066233 0.0049486 -0.0047207 -0.0021019 0.0061129 0 -0.015289 0 -0.0013721 0 -0.0020654 0 -2.9616
2.7461 0.15493 0.15218 0.14334 0.15578 0.15235 0.15967 0.15512 0.14498 0.14289 0.14011 0.14423 -7.297 9.419e-05 -0.0030906 0.0019846 0.002875 -0.062767 0.0056 -0.0076461 -0.0032205 0.0034821 0 -0.015357 0 -0.0016065 0 -0.0027571 0 -2.9973
2.75 0.15694 0.15895 0.14409 0.15658 0.15132 0.16762 0.16375 0.14999 0.14553 0.14114 0.14595 -6.8916 0.0039695 -0.0026514 -0.0010169 0.0038789 -0.059851 0.0058922 -0.0097325 -0.0037554 0.0024914 0 -0.015383 0 -0.0013557 0 -0.0030029 0 -3.0703
2.7539 0.16161 0.1656 0.14757 0.16135 0.15497 0.17374 0.17149 0.15528 0.15126 0.14943 0.15045 -6.4635 0.0044867 -0.001913 -0.0016674 0.0014431 -0.060784 0.0055216 -0.010111 -0.00263 0.0038943 0 -0.015284 0 -0.00064301 0 -0.0026856 0 -3.1887
2.7578 0.16898 0.17107 0.15495 0.16951 0.16264 0.17711 0.17679 0.16194 0.16209 0.16335 0.1594 -6.0106 0.0010574 0.00048804 -0.0011547 -0.0031825 -0.066457 0.0037137 -0.0091303 8.9283e-05 0.0058078 0 -0.015116 0 0.00016362 0 -0.0021618 0 -3.3472
2.7617 0.17613 0.17465 0.16429 0.17778 0.17171 0.17764 0.1808 0.17067 0.17811 0.1787 0.17234 -5.5293 -0.0038777 0.0039867 -0.0013469 -0.0070386 -0.074764 0.0005008 -0.0078493 0.0031802 0.0057095 0 -0.015 0 0.00060561 0 -0.001919 0 -3.5263
2.7656 0.17983 0.17647 0.17205 0.18217 0.17962 0.17627 0.18608 0.18057 0.19579 0.19114 0.18632 -5.0182 -0.0067032 0.0060033 -0.002868 -0.0075534 -0.08231 -0.002799 -0.0069597 0.0050633 0.0030944 0 -0.014991 0 0.00047234 0 -0.0021197 0 -3.6983
2.7695 0.17955 0.17741 0.17627 0.18078 0.18537 0.17467 0.19374 0.18942 0.20899 0.19811 0.19748 -4.4779 -0.0053692 0.0044754 -0.0047057 -0.0042743 -0.086792 -0.0045762 -0.0063104 0.0047647 7.11e-05 0 -0.015037 0 -6.5613e-05 0 -0.0024573 0 -3.835
2.7734 0.17803 0.17851 0.17826 0.17535 0.18942 0.17458 0.20166 0.19477 0.21228 0.19946 0.20313 -3.9094 -0.0009127 0.0004864 -0.0054836 0.001009 -0.088084 -0.0043636 -0.0054463 0.0023788 -0.00075163 0 -0.015049 0 -0.00062986 0 -0.0024507 0 -3.9148
2.7773 0.1787 0.18034 0.1811 0.17063 0.19259 0.17693 0.2056 0.19509 0.2044 0.19673 0.20265 -3.3134 0.0034056 -0.002038 -0.0048866 0.0056557 -0.08746 -0.003157 -0.004391 -0.0011453 0.0010254 0 -0.014988 0 -0.00094165 0 -0.0018947 0 -3.9278
2.7813 0.18243 0.18281 0.18623 0.17148 0.19505 0.18127 0.20256 0.19026 0.18941 0.19202 0.19726 -2.6901 0.0046286 0.00019243 -0.0037889 0.0078842 -0.086032 -0.0022818 -0.0036805 -0.0045687 0.0030756 0 -0.014867 0 -0.00099223 0 -0.0010567 0 -3.8796
2.7852 0.18659 0.18544 0.19166 0.17951 0.19622 0.18594 0.19361 0.18185 0.1747 0.1872 0.18936 -2.0408 0.0022584 0.006331 -0.0031575 0.0075772 -0.083942 -0.002047 -0.0035785 -0.0068546 0.0026585 0 -0.014717 0 -0.00095976 0 -0.00045526 0 -3.7953
2.7891 0.18769 0.1878 0.19366 0.19153 0.1957 0.18905 0.18376 0.17325 0.16708 0.18365 0.18199 -1.3671 -0.0016458 0.011468 -0.0030724 0.0058476 -0.080883 -0.0016266 -0.0034251 -0.0074174 -0.00047467 0 -0.014552 0 -0.00099576 0 -0.00043961 0 -3.7155
2.793 0.18491 0.18966 0.1904 0.20131 0.19395 0.18968 0.17876 0.16889 0.1693 0.1823 0.17797 -0.66984 -0.0043683 0.010659 -0.002906 0.00399 -0.07718 -0.00024107 -0.0020153 -0.0062223 -0.0035331 0 -0.014408 0 -0.0010969 0 -0.00093954 0 -3.6818
2.7969 0.18135 0.19096 0.18406 0.20361 0.19207 0.18855 0.18145 0.17225 0.17896 0.18361 0.17868 0.052072 -0.0047259 0.0034057 -0.0022975 0.0027018 -0.074239 0.0017126 0.0011913 -0.0038245 -0.0032215 0 -0.014378 0 -0.0011587 0 -0.0015701 0 -3.7156
2.8008 0.18155 0.19169 0.17933 0.19786 0.19087 0.18745 0.19017 0.18321 0.19049 0.18745 0.18309 0.79993 -0.0036927 -0.0055829 -0.0016677 0.0019787 -0.073816 0.0028693 0.0051879 -0.0012692 0.00095563 0 -0.014563 0 -0.0011197 0 -0.001959 0 -3.8029
2.8047 0.18742 0.19191 0.17965 0.1887 0.1902 0.18795 0.2003 0.197 0.19854 0.19292 0.18838 1.5733 -0.0030811 -0.01019 -0.0016291 0.0014527 -0.076721 0.0022634 0.0078287 0.00027051 0.0058265 0 -0.014956 0 -0.0010379 0 -0.0020053 0 -3.9009
2.8086 0.19619 0.19173 0.18453 0.18268 0.18929 0.19021 0.20725 0.20642 0.20099 0.19852 0.19208 2.37 -0.0036323 -0.0078832 -0.0020167 0.00072242 -0.08205 0.00041409 0.0073066 4.2432e-05 0.007133 0 -0.015373 0 -0.0010304 0 -0.0018879 0 -3.9642
2.8125 0.20241 0.19127 0.19031 0.18367 0.18772 0.19275 0.20895 0.20665 0.19971 0.20257 0.19411 3.1894 -0.0043147 -0.0014642 -0.0018055 -0.00051504 -0.087607 -0.0010368 0.0034925 -0.0018604 0.0033335 0 -0.015545 0 -0.0011511 0 -0.0018721 0 -3.9738
2.8164 0.20213 0.19033 0.19334 0.1901 0.18587 0.19339 0.20625 0.19906 0.1987 0.20373 0.19654 4.0347 -0.0034115 0.0037774 -0.00020698 -0.0023891 -0.091212 -0.00079328 -0.0019361 -0.0044986 -0.0028271 0 -0.015329 0 -0.001326 0 -0.0021013 0 -3.9451
2.8203 0.19583 0.1883 0.19232 0.19623 0.18417 0.19059 0.20167 0.19055 0.20096 0.20125 0.20068 4.9119 -0.00029322 0.0046724 0.0021816 -0.0046835 -0.091895 0.00097715 -0.0065954 -0.0065211 -0.0064769 0 -0.014876 0 -0.0014008 0 -0.0025133 0 -3.9065
2.8242 0.18762 0.18451 0.18812 0.19615 0.18197 0.18441 0.19751 0.18778 0.20573 0.19493 0.20416 5.8246 0.0038164 0.002356 0.0035641 -0.0066976 -0.090126 0.00293 -0.0088056 -0.0067616 -0.0046609 0 -0.014551 0 -0.0012547 0 -0.0028968 0 -3.8658
2.8281 0.18153 0.17879 0.18174 0.18766 0.17743 0.17653 0.19431 0.1909 0.2081 0.18489 0.2012 6.7698 0.0067521 0.00042816 0.0025298 -0.0074509 -0.087003 0.003846 -0.0083368 -0.0046944 0.0012412 0 -0.014654 0 -0.00089429 0 -0.0030169 0 -3.7931
2.832 0.17825 0.17187 0.17313 0.17333 0.16915 0.16934 0.19037 0.192 0.20163 0.17175 0.18677 7.7396 0.007091 0.0012857 -0.00045153 -0.0063103 -0.083163 0.0036185 -0.006197 -0.00064566 0.0067596 0 -0.015136 0 -0.00046445 0 -0.002739 0 -3.6408
2.8359 0.17502 0.16515 0.16202 0.15846 0.15813 0.16476 0.18293 0.18092 0.18283 0.15702 0.16176 8.7288 0.005073 0.004172 -0.003202 -0.0036372 -0.078395 0.0030594 -0.0038402 0.004207 0.008056 0 -0.015589 0 -0.00017174 0 -0.0021112 0 -3.3885
2.8398 0.16851 0.15979 0.14968 0.14769 0.14803 0.16308 0.17041 0.15433 0.15497 0.14346 0.13447 9.7399 0.0020744 0.0063967 -0.0036533 -0.0008235 -0.072323 0.0029137 -0.0023479 0.0080795 0.0048854 0 -0.015551 0 -0.00015982 0 -0.0013713 0 -3.0784
2.8438 0.15809 0.15596 0.1392 0.14277 0.14299 0.16264 0.15463 0.12079 0.12824 0.13443 0.11652 10.781 -0.00065863 0.0060332 -0.0016083 0.00053523 -0.06557 0.003165 -0.0019492 0.009193 0.00040106 0 -0.014896 0 -0.00041028 0 -0.00085383 0 -2.8081
2.8477 0.14666 0.15267 0.13358 0.14239 0.14436 0.16064 0.14094 0.096797 0.11501 0.13245 0.11572 11.856 -0.0027569 0.0033404 0.0012604 -0.00017059 -0.060223 0.0032088 -0.0020306 0.0066943 -0.001764 0 -0.014005 0 -0.00074436 0 -0.00081654 0 -2.6782
2.8516 0.1383 0.14845 0.13321 0.14378 0.14932 0.15492 0.13536 0.095808 0.12221 0.13738 0.13116 12.96 -0.0044299 -9.4687e-05 0.0031275 -0.001972 -0.058854 0.002492 -0.0016481 0.0014109 -0.00046704 0 -0.013524 0 -0.00094863 0 -0.0012768 0 -2.7264
2.8555 0.13496 0.14224 0.1353 0.14449 0.15261 0.1456 0.14001 0.11814 0.14574 0.1458 0.15382 14.079 -0.0057344 -0.0030849 0.0036694 -0.0029314 -0.062558 0.00087514 -0.00031273 -0.0042412 0.0023758 0 -0.013892 0 -0.00094734 0 -0.0019748 0 -2.8946
2.8594 0.13486 0.13396 0.1357 0.14336 0.15014 0.13533 0.15048 0.14946 0.17128 0.15223 0.17201 15.202 -0.0063482 -0.0054838 0.0039751 -0.001596 -0.069528 -0.0014649 0.0014843 -0.0074532 0.00381 0 -0.014977 0 -0.00087343 0 -0.0025081 0 -3.0538
2.8633 0.1339 0.12441 0.13169 0.1402 0.14143 0.12741 0.15767 0.16939 0.18217 0.15172 0.17732 16.33 -0.0060479 -0.0073836 0.0048801 0.0018284 -0.075516 -0.0041435 0.0025476 -0.0066992 0.0024458 0 -0.016129 0 -0.00094466 0 -0.0025572 0 -3.0728
2.8672 0.12888 0.11485 0.12319 0.13497 0.12918 0.12301 0.15357 0.16389 0.16956 0.14226 0.1675 17.476 -0.0051962 -0.0082377 0.0055982 0.0055558 -0.076219 -0.0063714 0.0020205 -0.0026908 -0.00060695 0 -0.016618 0 -0.0012251 0 -0.0020546 0 -2.8887
2.8711 0.11963 0.10625 0.11203 0.12717 0.11674 0.11987 0.13668 0.13309 0.13784 0.12556 0.14548 18.653 -0.0045282 -0.007197 0.0042673 0.0075111 -0.069942 -0.0068427 0.00036421 0.0021888 -0.0030364 0 -0.016147 0 -0.0014964 0 -0.0011963 0 -2.5341
2.875 0.10825 0.098496 0.10025 0.11616 0.10577 0.11381 0.11257 0.089544 0.10123 0.10573 0.11704 19.861 -0.0044006 -0.0043061 1.996e-05 0.0067891 -0.05859 -0.004356 -0.00075005 0.0055866 -0.0034381 0 -0.01505 0 -0.0014082 0 -0.00031218 0 -2.1073
2.8789 0.096017 0.089586 0.08889 0.10193 0.095514 0.10205 0.089083 0.049661 0.074121 0.086886 0.088728 21.089 -0.0043884 -0.0010138 -0.0055213 0.0041255 -0.046223 0.00092571 0.00018517 0.0066578 -0.0022985 0 -0.014037 0 -0.00082119 0 0.00030107 0 -1.7061
2.8828 0.080519 0.075424 0.077133 0.085146 0.082909 0.084857 0.070047 0.024674 0.062181 0.070988 0.066338 22.324 -0.0038003 0.00086524 -0.0090297 0.0011048 -0.03636 0.0067307 0.0029579 0.0061575 -0.0011422 0 -0.013681 0 -3.2428e-05 0 0.00049454 0 -1.3655
2.8867 0.056055 0.051006 0.061399 0.065639 0.062822 0.063603 0.052715 0.0163 0.060293 0.056679 0.052584 23.562 -0.0026145 0.00080246 -0.0080598 -0.0010873 -0.030018 0.0096322 0.0054073 0.0052336 -0.00086833 0 -0.014028 0 0.00038345 0 0.00030203 0 -1.0351
2.8906 0.017591 0.013148 0.035075 0.040229 0.028925 0.036625 0.030592 0.017514 0.05725 0.039274 0.044152 24.807 -0.00173 3.9769e-05 -0.0031285 -0.0022741 -0.025581 0.0074837 0.0049973 0.0041862 -0.0009447 0 -0.014629 0 4.2525e-05 0 -8.6841e-05 0 -0.60324
2.8945 -0.034228 -0.036486 -0.0090466 0.0024175 -0.023129 -0.0023039 -0.0015348 0.01569 0.041931 0.011859 0.030344 26.062 -0.0020705 0.00027111 0.0026304 -0.0028739 -0.019862 0.0014692 0.00099055 0.0024202 -0.00019066 0 -0.014942 0 -0.0008682 0 -0.00040109 0 0.046369
2.8984 -0.09105 -0.090327 -0.072895 -0.053769 -0.090443 -0.059368 -0.045079 -0.003828 0.0060487 -0.032222 -0.0037793 27.322 -0.0033871 0.0018212 0.0059297 -0.0030707 -0.0090424 -0.0042338 -0.0047067 -0.00043045 0.0017006 0 -0.014757 0 -0.0016754 0 -0.00040336 0 0.97485
2.9023 -0.14012 -0.13747 -0.14714 -0.12686 -0.15949 -0.13211 -0.098981 -0.053059 -0.05614 -0.095513 -0.069429 28.572 -0.004144 0.0032341 0.0056852 -0.0024906 0.010832 -0.0053438 -0.008893 -0.0034751 0.0034817 0 -0.014313 0 -0.0017447 0 -1.0403e-05 0 2.1491
2.9063 -0.17147 -0.16911 -0.21131 -0.2031 -0.20986 -0.20437 -0.16165 -0.13464 -0.14632 -0.1725 -0.16495 29.795 -0.0028917 0.0027503 0.0032874 -0.00068156 0.042686 -0.00076543 -0.0095202 -0.0048781 0.0033115 0 -0.014027 0 -0.00099805 0 0.00065422 0 3.435
2.9102 -0.18416 -0.18369 -0.2435 -0.25957 -0.22587 -0.25183 -0.22959 -0.23532 -0.25606 -0.2483 -0.27142 30.984 7.8941e-05 0.0001688 0.00086654 0.0021771 0.08558 0.0064638 -0.0071316 -0.0034193 0.00057881 0 -0.014097 0 4.7878e-05 0 0.0013317 0 4.6237
2.9141 -0.18707 -0.18802 -0.23541 -0.27642 -0.20928 -0.25713 -0.29317 -0.32561 -0.36065 -0.30255 -0.35726 32.138 0.0025633 -0.0028217 -0.00057314 0.0051408 0.1315 0.011477 -0.0041042 0.00014283 -0.0031114 0 -0.014336 0 0.00076514 0 0.0017913 0 5.4863
2.918 -0.19301 -0.19316 -0.20146 -0.25124 -0.18212 -0.22459 -0.3352 -0.37051 -0.42245 -0.31832 -0.39123 33.259 0.0022347 -0.0041716 -0.0014483 0.0071211 0.16532 0.011285 -0.0025107 0.003348 -0.004867 0 -0.014392 0 0.00096528 0 0.0019689 0 5.8485
2.9219 -0.21008 -0.20749 -0.1727 -0.20477 -0.17426 -0.1819 -0.33781 -0.34868 -0.40849 -0.29197 -0.35837 34.347 -0.0010964 -0.0032785 -0.0024077 0.0076481 0.17079 0.0068699 -0.0025772 0.0039256 -0.0027582 0 -0.014127 0 0.00099679 0 0.0019725 0 5.6667
2.9258 -0.23638 -0.23161 -0.17682 -0.17106 -0.20256 -0.16458 -0.29583 -0.26919 -0.31489 -0.23791 -0.27061 35.399 -0.0049507 -0.0012877 -0.0032242 0.0070304 0.14098 0.0020479 -0.0029864 0.0017101 0.002461 0 -0.013788 0 0.0013089 0 0.0019647 0 5.076
2.9297 -0.26179 -0.2585 -0.21815 -0.17671 -0.25717 -0.19256 -0.22705 -0.17278 -0.18022 -0.18372 -0.16574 36.416 -0.0061197 0.00025632 -0.0030279 0.0058303 0.086607 0.00027167 -0.0024494 -0.0011585 0.0076917 0 -0.013779 0 0.0019321 0 0.0020374 0 4.3755
2.9336 -0.27567 -0.27865 -0.27361 -0.22336 -0.30722 -0.25573 -0.16864 -0.11288 -0.072987 -0.15727 -0.093064 37.402 -0.0034801 0.0008526 -0.0015171 0.0042894 0.034469 0.0021173 -0.00089992 -0.0020014 0.0097318 0 -0.014244 0 0.0024136 0 0.0021919 0 3.9332
2.9375 -0.27476 -0.2865 -0.30939 -0.28654 -0.32348 -0.32023 -0.158 -0.12572 -0.055263 -0.17265 -0.091009 38.361 0.00088816 0.0010834 0.00033966 0.0023518 0.014262 0.0053813 0.00071672 0.00017222 0.007636 0 -0.014865 0 0.0022919 0 0.002415 0 4.032
2.9414 -0.26559 -0.28367 -0.30659 -0.3328 -0.30096 -0.35167 -0.20898 -0.20827 -0.14405 -0.2232 -0.16695 39.284 0.0034191 0.0014178 0.0010289 0.00022099 0.040532 0.007335 0.0015475 0.0038924 0.0032772 0 -0.015112 0 0.0016348 0 0.0027407 0 4.7247
2.9453 -0.25979 -0.27734 -0.27578 -0.3426 -0.26312 -0.33855 -0.30041 -0.31922 -0.29711 -0.28612 -0.29067 40.157 0.0021687 0.0013318 -4.1054e-05 -0.0012429 0.10202 0.0069772 0.0015294 0.0065124 -0.00030342 0 -0.014737 0 0.001077 0 0.003208 0 5.7822
2.9492 -0.266 -0.27526 -0.24867 -0.32208 -0.24382 -0.29875 -0.38684 -0.40366 -0.43583 -0.33552 -0.40728 40.969 -0.0014453 -0.00012945 -0.0018951 -0.00084225 0.16698 0.0054501 0.001056 0.0063587 -0.0013112 0 -0.014044 0 0.0012712 0 0.0037588 0 6.7868
2.9531 -0.28419 -0.28123 -0.25315 -0.2954 -0.26127 -0.26477 -0.42574 -0.42546 -0.49188 -0.35605 -0.46492 41.726 -0.003825 -0.0029521 -0.0029136 0.0021468 0.2024 0.0046056 0.00024948 0.003906 -0.00034939 0 -0.013647 0 0.0022583 0 0.0042076 0 7.3389
2.957 -0.30648 -0.29373 -0.29176 -0.28485 -0.30479 -0.25992 -0.40336 -0.38671 -0.44747 -0.34897 -0.44271 42.446 -0.0022397 -0.0055994 -0.0024157 0.007447 0.1944 0.0052501 -0.0011402 0.0011355 0.00054898 0 -0.013901 0 0.0033722 0 0.0043556 0 7.2705
2.9609 -0.32311 -0.30789 -0.34061 -0.29503 -0.3447 -0.28344 -0.34183 -0.32202 -0.3428 -0.32819 -0.36231 43.15 0.0029259 -0.0061511 -0.0012722 0.014025 0.15587 0.0065988 -0.003062 -0.00015022 -6.4783e-06 0 -0.014536 0 0.003799 0 0.0041648 0 6.7366
2.9648 -0.32911 -0.31891 -0.36876 -0.31288 -0.35629 -0.31498 -0.28313 -0.27376 -0.24696 -0.30996 -0.27466 43.841 0.0085737 -0.004118 -0.00090719 0.020777 0.11597 0.0071884 -0.0046451 0.0004584 -0.0014962 0 -0.014881 0 0.0032853 0 0.0038206 0 6.1193
2.9688 -0.32681 -0.32444 -0.36196 -0.322 -0.33789 -0.33286 -0.26176 -0.26581 -0.21328 -0.30346 -0.22928 44.498 0.011422 -0.0010472 -0.0017272 0.026908 0.099429 0.0062309 -0.0047154 0.0020791 -0.0021058 0 -0.0145 0 0.0023439 0 0.0036046 0 5.7966
2.9727 -0.32283 -0.32499 -0.33181 -0.31768 -0.30939 -0.33083 -0.2845 -0.29323 -0.24911 -0.30755 -0.24504 45.093 0.010416 0.00081405 -0.0026253 0.031712 0.11066 0.0042091 -0.0030321 0.0035345 -0.00055204 0 -0.013666 0 0.0017804 0 0.0036787 0 5.9207
2.9766 -0.32246 -0.3226 -0.30427 -0.31004 -0.29424 -0.32027 -0.32982 -0.33184 -0.31807 -0.31448 -0.30138 45.613 0.0071248 0.0005409 -0.0020991 0.034312 0.1338 0.0023383 -0.00091627 0.0041973 0.0026068 0 -0.013188 0 0.0019955 0 0.0039786 0 6.347
2.9805 -0.32575 -0.3192 -0.29853 -0.31328 -0.30123 -0.31778 -0.36523 -0.35802 -0.36949 -0.31662 -0.35517 46.066 0.0041451 -0.00074722 0.00015629 0.034045 0.14724 0.001495 -0.00034889 0.0040932 0.0053523 0 -0.0137 0 0.0027021 0 0.0043072 0 6.756
2.9844 -0.32812 -0.31558 -0.31337 -0.33114 -0.32043 -0.32915 -0.36931 -0.36312 -0.37285 -0.31154 -0.37098 46.473 0.0031017 -0.0011374 0.0028211 0.031395 0.14074 0.0015335 -0.0021766 0.0035306 0.0058841 0 -0.015043 0 0.0032751 0 0.0045239 0 6.8783
2.9883 -0.32452 -0.31144 -0.3309 -0.35128 -0.33417 -0.34342 -0.3438 -0.35392 -0.3343 -0.30265 -0.3437 46.851 0.0038218 0.00016738 0.0041406 0.028413 0.12201 0.0014789 -0.0051429 0.0028512 0.004072 0 -0.016323 0 0.0033538 0 0.0046342 0 6.6648
2.9922 -0.31361 -0.30607 -0.3324 -0.35366 -0.33173 -0.34147 -0.30919 -0.34195 -0.28703 -0.29602 -0.29853 47.198 0.0049788 0.0021838 0.0035339 0.027716 0.10872 0.00038264 -0.0068344 0.0024733 0.0014611 0 -0.016627 0 0.0031183 0 0.0047019 0 6.2899
2.9961 -0.29877 -0.29914 -0.31273 -0.32623 -0.31546 -0.31232 -0.28873 -0.33248 -0.26542 -0.29602 -0.27013 47.496 0.0053066 0.0032673 0.0020209 0.030478 0.1133 -0.0018239 -0.0057889 0.0028635 -4.9464e-05 0 -0.015778 0 0.0030261 0 0.0047005 0 6.0007
3 -0.28531 -0.29102 -0.28245 -0.27594 -0.2956 -0.26417 -0.29266 -0.32205 -0.28168 -0.30249 -0.27713 47.735 0.0043644 0.0027271 0.0011018 0.035158 0.13297 -0.0041042 -0.002801 0.0041447 0.00037345 0 -0.014457 0 0.0033191 0 0.004488 0 5.9324
3.0039 -0.27645 -0.28254 -0.25818 -0.22641 -0.2808 -0.22137 -0.31282 -0.3049 -0.31999 -0.31057 -0.31032 47.918 0.0025437 0.0012813 0.0012982 0.038431 0.15247 -0.0049227 -0.00016992 0.0056373 0.0021229 0 -0.013603 0 0.003798 0 0.0039582 0 6.0257
3.0078 -0.27125 -0.27442 -0.25007 -0.20372 -0.27295 -0.20882 -0.33002 -0.28101 -0.34966 -0.313 -0.34136 48.062 0.00065271 7.3495e-05 0.0018468 0.037918 0.15632 -0.0033273 0.00039036 0.0060003 0.0039231 0 -0.013641 0 0.0040468 0 0.0032178 0 6.0926
3.0117 -0.26607 -0.26684 -0.25582 -0.21968 -0.26897 -0.23447 -0.32789 -0.25797 -0.34646 -0.30354 -0.34383 48.181 -0.00053258 -0.00048928 0.0017656 0.03444 0.14055 0.00021781 -0.00082875 0.0041985 0.0048799 0 -0.014216 0 0.0038418 0 0.0025878 0 5.9659
3.0156 -0.25816 -0.25966 -0.2641 -0.26353 -0.26526 -0.28229 -0.30337 -0.24493 -0.30745 -0.28011 -0.3106 48.276 -0.00063206 -0.0007846 0.0010533 0.031633 0.11465 0.0038991 -0.0020749 0.00062351 0.0049012 0 -0.014628 0 0.0033362 0 0.0023883 0 5.613
3.0195 -0.24816 -0.2528 -0.26326 -0.30747 -0.25994 -0.32107 -0.26731 -0.24427 -0.25048 -0.2464 -0.25627 48.336 9.4331e-05 -0.0010313 0.0006705 0.032991 0.093274 0.0056002 -0.0019666 -0.0027317 0.0043239 0 -0.014499 0 0.0028774 0 0.0026789 0 5.1397
3.0234 -0.23955 -0.24669 -0.24883 -0.32283 -0.25207 -0.32397 -0.23566 -0.24851 -0.20074 -0.21112 -0.20546 48.35 0.00081023 -0.00066824 0.0013063 0.038826 0.085045 0.0042822 -0.00070399 -0.0034922 0.0033206 0 -0.014049 0 0.0026831 0 0.0031871 0 4.7008
3.0273 -0.23549 -0.24203 -0.22558 -0.29717 -0.2409 -0.28589 -0.21882 -0.24588 -0.17491 -0.18477 -0.17697 48.317 0.00064149 0.0010386 0.0023066 0.045905 0.08755 0.00072709 0.00050183 -0.00071255 0.0017198 0 -0.013769 0 0.0026993 0 0.0034945 0 4.402
3.0313 -0.23601 -0.2392 -0.20407 -0.24204 -0.22709 -0.22715 -0.21665 -0.23023 -0.17389 -0.17538 -0.17518 48.248 -0.00055817 0.0037936 0.0020594 0.050165 0.091812 -0.0029171 0.0010267 0.0042097 -0.00064983 0 -0.013877 0 0.0027321 0 0.0033269 0 4.2648
3.0352 -0.23777 -0.23778 -0.19431 -0.18621 -0.21412 -0.18054 -0.22201 -0.20733 -0.18756 -0.18498 -0.19231 48.157 -0.0018818 0.0059782 -0.00037968 0.05009 0.091503 -0.0044746 0.0016297 0.0083958 -0.0035003 0 -0.014111 0 0.0026646 0 0.0027231 0 4.2609
3.0391 -0.23669 -0.23662 -0.20011 -0.15838 -0.20721 -0.17026 -0.22852 -0.19219 -0.20574 -0.20873 -0.21704 48.043 -0.0019655 0.0058931 -0.0040205 0.047679 0.08864 -0.0029992 0.003506 0.0095419 -0.0059756 0 -0.01404 0 0.002531 0 0.0019768 0 4.363
3.043 -0.23101 -0.23446 -0.21692 -0.17005 -0.20925 -0.19678 -0.2354 -0.19849 -0.22558 -0.23703 -0.24163 47.898 -0.00016783 0.0034161 -0.0064317 0.046192 0.090962 0.00087312 0.0065799 0.0075494 -0.0070143 0 -0.013535 0 0.0024171 0 0.0014373 0 4.5585
3.0469 -0.22234 -0.23067 -0.23452 -0.20936 -0.21765 -0.2378 -0.24546 -0.22775 -0.24959 -0.25952 -0.26298 47.709 0.0027041 0.00029886 -0.0057235 0.04686 0.10353 0.0055382 0.0089579 0.0044316 -0.0059519 0 -0.012914 0 0.0023484 0 0.0013301 0 4.8178
3.0508 -0.21411 -0.22548 -0.24307 -0.2497 -0.22554 -0.2641 -0.25872 -0.26598 -0.27703 -0.26861 -0.27869 47.475 0.0049056 -0.0013868 -0.0022426 0.047765 0.1221 0.0093702 0.0083822 0.0026129 -0.0030073 0 -0.012617 0 0.0022972 0 0.001686 0 5.0582
3.0547 -0.20897 -0.21976 -0.23889 -0.26682 -0.22707 -0.25899 -0.2685 -0.29069 -0.29748 -0.26134 -0.28344 47.203 0.0051752 -0.001187 0.0016228 0.045958 0.13431 0.01133 0.0044607 0.003032 0.00062381 0 -0.012778 0 0.002267 0 0.0023577 0 5.1521
3.0586 -0.20743 -0.21464 -0.22621 -0.25284 -0.2218 -0.22784 -0.26439 -0.28392 -0.2939 -0.23928 -0.26974 46.904 0.0037958 -0.00059696 0.0034102 0.040771 0.1283 0.011082 -0.00050236 0.0045571 0.0032041 0 -0.013125 0 0.0023079 0 0.003073 0 4.9884
3.0625 -0.20841 -0.21126 -0.21354 -0.21832 -0.21431 -0.19229 -0.2405 -0.24322 -0.25457 -0.2078 -0.23334 46.582 0.0022645 -0.0013662 0.0025657 0.03505 0.1022 0.0089234 -0.0030822 0.005099 0.0033425 0 -0.013314 0 0.0024214 0 0.0035143 0 4.5496
3.0664 -0.21058 -0.21031 -0.20762 -0.18302 -0.20934 -0.17446 -0.20223 -0.18375 -0.18555 -0.1752 -0.17959 46.229 0.001828 -0.0034733 0.00069315 0.033007 0.066893 0.0057516 -0.001487 0.0034481 0.00093633 0 -0.013309 0 0.0024794 0 0.0034449 0 3.9505
3.0703 -0.213 -0.21151 -0.20943 -0.1632 -0.20765 -0.18286 -0.16558 -0.1308 -0.11323 -0.15159 -0.12568 45.834 0.0022592 -0.0048893 -5.858e-05 0.036541 0.039858 0.0029236 0.0028998 0.00036781 -0.0024799 0 -0.013408 0 0.0023038 0 0.0028451 0 3.4078
3.0742 -0.21456 -0.21313 -0.21486 -0.16436 -0.2063 -0.20908 -0.14879 -0.10721 -0.07338 -0.1463 -0.095508 45.395 0.0020677 -0.0034808 0.0010685 0.043402 0.034425 0.001743 0.0065602 -0.0018693 -0.0044599 0 -0.013875 0 0.0018704 0 0.0019635 0 3.1496
3.0781 -0.21358 -0.21237 -0.21868 -0.18181 -0.20248 -0.23519 -0.16188 -0.12277 -0.091827 -0.16365 -0.1084 44.92 -1.8545e-05 0.00079084 0.002911 0.048893 0.052221 0.0026978 0.0065811 -0.0011096 -0.0032135 0 -0.014575 0 0.0014238 0 0.0012085 0 3.3073
3.082 -0.20853 -0.20701 -0.21794 -0.20575 -0.1963 -0.2453 -0.20089 -0.17045 -0.16809 -0.19903 -0.16677 44.425 -0.003683 0.0055741 0.0036075 0.049607 0.083524 0.005049 0.0027945 0.0030869 0.0010193 0 -0.015017 0 0.0013339 0 0.00092923 0 3.8398
3.0859 -0.19962 -0.19737 -0.2124 -0.22566 -0.1898 -0.23352 -0.24958 -0.23002 -0.27197 -0.2383 -0.25024 43.916 -0.0070439 0.0080637 0.0023459 0.045939 0.11415 0.0072821 -0.0023411 0.0089862 0.0059452 0 -0.014803 0 0.0017789 0 0.0012359 0 4.5287
3.0898 -0.18966 -0.18713 -0.20313 -0.23281 -0.18385 -0.20525 -0.28682 -0.2767 -0.35583 -0.26278 -0.32135 43.388 -0.0080449 0.0073009 6.9292e-05 0.041334 0.13307 0.0082001 -0.0057841 0.013645 0.0087881 0 -0.014045 0 0.0025462 0 0.0019805 0 5.0561
3.0938 -0.18278 -0.18152 -0.19184 -0.22255 -0.17756 -0.17348 -0.29522 -0.29063 -0.37703 -0.25837 -0.34246 42.825 -0.0059626 0.0046696 -0.0013581 0.039178 0.1357 0.0077537 -0.0060368 0.014672 0.008362 0 -0.01333 0 0.003162 0 0.0028792 0 5.1435
3.0977 -0.18177 -0.18395 -0.18176 -0.19749 -0.17117 -0.15307 -0.26805 -0.26429 -0.3196 -0.22402 -0.29613 42.216 -0.0017956 0.0022781 -0.00065042 0.040173 0.12247 0.0068466 -0.0037338 0.011692 0.005972 0 -0.013228 0 0.0032605 0 0.003651 0 4.6948
3.1016 -0.18614 -0.19326 -0.1778 -0.16869 -0.16893 -0.1547 -0.21276 -0.20583 -0.20433 -0.17402 -0.19759 41.566 0.0025824 0.00099028 0.00202 0.04233 0.096388 0.0063019 -0.00059429 0.0066181 0.0043124 0 -0.013795 0 0.0028631 0 0.0040772 0 3.8689
3.1055 -0.19267 -0.20408 -0.18389 -0.15139 -0.17709 -0.17946 -0.15013 -0.13712 -0.081356 -0.13158 -0.090516 40.89 0.0055728 5.6896e-05 0.0053144 0.043217 0.062885 0.0060233 0.0020278 0.0025477 0.0052044 0 -0.014512 0 0.0023236 0 0.0040123 0 3.0286
3.1094 -0.19806 -0.21035 -0.19864 -0.15576 -0.1973 -0.21647 -0.10766 -0.086181 -0.0075413 -0.11692 -0.026404 40.204 0.0063879 -0.0014944 0.0077019 0.042204 0.031574 0.0052303 0.0037354 0.0019223 0.0080624 0 -0.014729 0 0.0020082 0 0.0034317 0 2.574
3.1133 -0.20135 -0.20958 -0.21392 -0.17929 -0.22176 -0.24655 -0.10748 -0.075928 -0.018652 -0.13671 -0.037809 39.507 0.0049198 -0.0033909 0.0082549 0.04075 0.015761 0.0035493 0.0046311 0.0050595 0.010395 0 -0.014196 0 0.0020206 0 0.0025197 0 2.7395
3.1172 -0.20398 -0.20434 -0.21944 -0.2079 -0.2366 -0.25238 -0.15375 -0.11322 -0.11055 -0.18118 -0.12059 38.782 0.0015552 -0.0042282 0.0068465 0.040753 0.026761 0.0017964 0.0046253 0.0099861 0.0098983 0 -0.013244 0 0.0022066 0 0.0016761 0 3.4676
3.1211 -0.2077 -0.19999 -0.21093 -0.22635 -0.23238 -0.23018 -0.22714 -0.18409 -0.24023 -0.23043 -0.23576 38.01 -0.0026966 -0.0030463 0.0039511 0.042648 0.065255 0.0015005 0.0033607 0.013703 0.006327 0 -0.012486 0 0.0023764 0 0.0013345 0 4.4364
3.125 -0.2123 -0.20026 -0.19473 -0.2297 -0.21311 -0.1942 -0.29268 -0.25888 -0.34763 -0.26543 -0.33016 37.185 -0.006137 -0.00063249 0.00040676 0.044987 0.11661 0.0034623 0.00078119 0.014078 0.0015813 0 -0.01235 0 0.0024834 0 0.0016646 0 5.2262
3.1289 -0.21536 -0.20445 -0.18341 -0.22547 -0.19451 -0.16852 -0.31843 -0.30602 -0.38678 -0.27681 -0.36423 36.319 -0.0069804 0.00093246 -0.0027928 0.045712 0.15616 0.0067162 -0.0023794 0.011133 -0.0019383 0 -0.012828 0 0.0025841 0 0.0024043 0 5.5312
3.1328 -0.21423 -0.20828 -0.18505 -0.22433 -0.19152 -0.1703 -0.29432 -0.30756 -0.34891 -0.26659 -0.33085 35.432 -0.0045454 0.00015091 -0.0048388 0.043944 0.16332 0.0090228 -0.0048556 0.0068904 -0.0031769 0 -0.01358 0 0.0026736 0 0.0030178 0 5.2946
3.1367 -0.20851 -0.20773 -0.19532 -0.2279 -0.20536 -0.19635 -0.2381 -0.2677 -0.26382 -0.24345 -0.25538 34.535 -7.3766e-05 -0.0024171 -0.00556 0.040774 0.13534 0.0086164 -0.0057469 0.0039385 -0.0029163 0 -0.01423 0 0.0026288 0 0.0031014 0 4.7012
3.1406 -0.20076 -0.20241 -0.20044 -0.22607 -0.22206 -0.22451 -0.18344 -0.20911 -0.17931 -0.21597 -0.17819 33.623 0.0037958 -0.004542 -0.0056137 0.038511 0.090072 0.0056932 -0.0052401 0.0037405 -0.0027023 0 -0.014582 0 0.0023556 0 0.0027017 0 4.0472
3.1445 -0.19509 -0.19591 -0.18954 -0.20764 -0.22446 -0.23031 -0.15782 -0.15926 -0.13215 -0.18895 -0.13139 32.681 0.0047747 -0.0042352 -0.0060494 0.039018 0.054208 0.0022816 -0.004414 0.0058239 -0.0033804 0 -0.014647 0 0.0019753 0 0.0022565 0 3.578
3.1484 -0.19469 -0.19292 -0.1658 -0.17499 -0.20778 -0.20695 -0.16563 -0.13561 -0.12907 -0.16431 -0.12352 31.7 0.0025707 -0.0014268 -0.0073989 0.042346 0.04493 0.00058103 -0.0042091 0.0082947 -0.004568 0 -0.014558 0 0.0018059 0 0.0021954 0 3.3851
3.1523 -0.20015 -0.1958 -0.14583 -0.14796 -0.18465 -0.17244 -0.18853 -0.13877 -0.14916 -0.14436 -0.14043 30.683 -0.00095699 0.002041 -0.009017 0.046575 0.058734 0.001238 -0.0044709 0.0091934 -0.0053345 0 -0.014485 0 0.0021018 0 0.0025586 0 3.4115
3.1563 -0.20944 -0.20313 -0.14679 -0.15077 -0.17487 -0.15696 -0.20211 -0.15713 -0.16428 -0.13386 -0.15972 29.641 -0.0032858 0.003954 -0.0093678 0.04897 0.076396 0.0030458 -0.0040212 0.0077205 -0.0052192 0 -0.014561 0 0.0027917 0 0.0029831 0 3.5384
3.1602 -0.21912 -0.21124 -0.17171 -0.19131 -0.18849 -0.17914 -0.19585 -0.17815 -0.16215 -0.1386 -0.16823 28.58 -0.0030956 0.0033738 -0.0072109 0.04776 0.08027 0.0042185 -0.0018481 0.0045914 -0.004581 0 -0.014809 0 0.0034976 0 0.003059 0 3.6888
3.1641 -0.2258 -0.2169 -0.20605 -0.25046 -0.21686 -0.22958 -0.18109 -0.19742 -0.15536 -0.16172 -0.17062 27.491 -0.00099233 0.0011131 -0.0027915 0.043421 0.069793 0.0039897 0.0015744 0.0014458 -0.004102 0 -0.01509 0 0.0038512 0 0.0027103 0 3.8764
3.168 -0.22732 -0.21909 -0.2287 -0.29249 -0.23941 -0.27535 -0.18104 -0.21873 -0.1701 -0.20039 -0.18349 26.361 0.0013209 -0.0010619 0.0020077 0.038554 0.062025 0.0031123 0.0041301 -0.00019436 -0.0041076 0 -0.015165 0 0.0038143 0 0.0022422 0 4.1704
3.1719 -0.2235 -0.21863 -0.22816 -0.28987 -0.24033 -0.28322 -0.21074 -0.24635 -0.22276 -0.2453 -0.2196 25.18 0.0024747 -0.0016416 0.0048261 0.036261 0.076145 0.0029529 0.0034967 0.00022511 -0.0043816 0 -0.014884 0 0.0036798 0 0.0020336 0 4.6038
3.1758 -0.21639 -0.21676 -0.21047 -0.24359 -0.22097 -0.24458 -0.26242 -0.27649 -0.30172 -0.28308 -0.27358 23.957 0.0021798 -0.00014754 0.0044879 0.038007 0.11456 0.0041544 -0.00081429 0.0020472 -0.0044939 0 -0.014368 0 0.0037428 0 0.0021945 0 5.0933
3.1797 -0.20961 -0.21406 -0.19242 -0.18298 -0.19811 -0.18304 -0.30785 -0.29609 -0.36863 -0.30074 -0.32038 22.706 0.00089525 0.0027578 0.0018807 0.042481 0.15689 0.0060995 -0.006554 0.003834 -0.0041434 0 -0.01398 0 0.0039654 0 0.0025211 0 5.4392
3.1836 -0.20658 -0.21062 -0.18696 -0.14498 -0.19014 -0.13847 -0.3165 -0.29075 -0.38028 -0.29016 -0.32902 21.441 -0.00089006 0.0056353 -0.00067175 0.046431 0.17312 0.0075273 -0.0099914 0.004236 -0.0031855 0 -0.014039 0 0.0039886 0 0.0027579 0 5.4236
3.1875 -0.20853 -0.2068 -0.19331 -0.14891 -0.2028 -0.1388 -0.27683 -0.256 -0.31758 -0.25164 -0.2836 20.164 -0.0028935 0.0069402 -0.0011065 0.046991 0.14644 0.0075894 -0.0086007 0.0028663 -0.0015487 0 -0.014513 0 0.0035023 0 0.0028627 0 4.9541
3.1914 -0.21334 -0.20342 -0.19971 -0.18525 -0.22545 -0.18036 -0.20553 -0.20309 -0.20192 -0.19512 -0.19688 18.863 -0.0047045 0.0058847 0.00087784 0.043749 0.08763 0.006379 -0.0031077 0.00067704 0.00060742 0 -0.014989 0 0.0026202 0 0.0029939 0 4.1564
3.1953 -0.2163 -0.20111 -0.19507 -0.22516 -0.23976 -0.23093 -0.13807 -0.15404 -0.086425 -0.13806 -0.10642 17.529 -0.0055599 0.0031093 0.0036357 0.038942 0.029079 0.0046245 0.0028588 -0.00049181 0.002585 0 -0.015014 0 0.0018722 0 0.003257 0 3.3382
3.1992 -0.21279 -0.19939 -0.17877 -0.24188 -0.23318 -0.25316 -0.10704 -0.12885 -0.026202 -0.099668 -0.054197 16.157 -0.0047776 0.00053699 0.0048285 0.035643 0.0026055 0.0030353 0.0053832 0.00093333 0.003246 0 -0.014512 0 0.0017838 0 0.0035179 0 2.8322
3.2031 -0.20113 -0.19661 -0.16058 -0.22767 -0.20731 -0.23084 -0.12288 -0.13369 -0.046158 -0.093038 -0.062421 14.75 -0.0025334 0.00016966 0.0031732 0.035489 0.018034 0.0019612 0.0031157 0.0050652 0.0018316 0 -0.013881 0 0.0024111 0 0.0035143 0 2.8116
3.207 -0.18394 -0.19101 -0.152 -0.19534 -0.17594 -0.17927 -0.16955 -0.1584 -0.12739 -0.11878 -0.12143 13.31 -9.378e-05 0.0025415 -0.00060591 0.037824 0.058691 0.0015233 -0.0019158 0.010183 -0.0010462 0 -0.013651 0 0.0032619 0 0.0031582 0 3.2
3.2109 -0.16696 -0.18212 -0.15703 -0.1662 -0.1552 -0.13281 -0.21691 -0.18471 -0.22085 -0.16405 -0.19709 11.837 0.00095935 0.0061519 -0.004303 0.040791 0.096172 0.0018487 -0.0061094 0.013612 -0.0033357 0 -0.014 0 0.0036875 0 0.0026874 0 3.7317
3.2148 -0.15574 -0.17126 -0.16981 -0.15481 -0.15299 -0.11966 -0.24023 -0.19873 -0.27852 -0.20823 -0.25206 10.333 -5.6432e-05 0.0085757 -0.0058121 0.043132 0.11157 0.0030242 -0.0070938 0.013398 -0.0029109 0 -0.014588 0 0.0034012 0 0.0024646 0 4.116
3.2188 -0.15222 -0.16046 -0.17962 -0.16098 -0.16419 -0.14237 -0.23323 -0.19839 -0.28058 -0.23266 -0.26628 8.8079 -0.0023816 0.0084361 -0.0045774 0.044957 0.10632 0.0048135 -0.0051856 0.009647 0.00050524 0 -0.014888 0 0.0026746 0 0.0026019 0 4.1899
3.2227 -0.15307 -0.15089 -0.17825 -0.17264 -0.17428 -0.1777 -0.207 -0.1909 -0.24117 -0.22871 -0.24375 7.2709 -0.0044834 0.0064609 -0.001846 0.046907 0.095511 0.0065326 -0.0024995 0.0045003 0.0045991 0 -0.014692 0 0.0020617 0 0.0028014 0 3.9622
3.2266 -0.1513 -0.14182 -0.16401 -0.17519 -0.16883 -0.19449 -0.17792 -0.18325 -0.19134 -0.19988 -0.20346 5.7252 -0.0053291 0.0045705 0.00040903 0.048841 0.091422 0.0073508 -0.00084166 0.00070273 0.0059159 0 -0.014286 0 0.0019219 0 0.0026144 0 3.5441
3.2305 -0.14043 -0.13131 -0.14096 -0.1604 -0.14289 -0.17572 -0.15479 -0.1741 -0.15404 -0.15729 -0.16326 4.1624 -0.0050931 0.0038424 0.0010079 0.049606 0.092245 0.0068485 -0.00043712 -0.00023284 0.0026138 0 -0.014125 0 0.0021644 0 0.00189 0 3.0401
3.2344 -0.11898 -0.11785 -0.11537 -0.12986 -0.10436 -0.1289 -0.13479 -0.15402 -0.13004 -0.11254 -0.12889 2.5703 -0.0047116 0.0034032 0.00031561 0.048235 0.085152 0.005376 -0.00045541 0.0011046 -0.0037475 0 -0.014339 0 0.0024041 0 0.00096867 0 2.4893
3.2383 -0.091869 -0.10152 -0.092573 -0.092453 -0.068854 -0.078759 -0.10936 -0.11409 -0.10352 -0.072697 -0.094835 0.94529 -0.0048238 0.0014686 -0.00032459 0.045294 0.059845 0.0038971 -0.00040841 0.0027445 -0.0090913 0 -0.014603 0 0.0023438 0 0.00040239 0 1.8857
3.2422 -0.067313 -0.083434 -0.075196 -0.058628 -0.048952 -0.048914 -0.073651 -0.055859 -0.060309 -0.040126 -0.054056 -0.70006 -0.0051731 -0.002439 8.4661e-05 0.0428 0.019886 0.0034098 -0.00072299 0.003031 -0.0098889 0 -0.014515 0 0.0020257 0 0.0004514 0 1.238
3.2461 -0.050625 -0.063876 -0.062513 -0.034837 -0.045228 -0.04615 -0.031582 0.0058324 -0.0031598 -0.015331 -0.0077851 -2.3458 -0.0049824 -0.0064139 0.0013053 0.042563 -0.018128 0.0043349 -0.0018835 0.0019328 -0.0059532 0 -0.014096 0 0.0017572 0 0.00083996 0 0.60299
3.25 -0.03928 -0.040764 -0.050477 -0.020739 -0.04548 -0.057185 0.006826 0.05017 0.047694 0.00078496 0.03227 -3.981 -0.0038086 -0.0075607 0.0021879 0.044468 -0.036551 0.006251 -0.0032702 0.00094882 -0.00060785 0 -0.013845 0 0.0018241 0 0.0010142 0 0.064464
3.2539 -0.023523 -0.010274 -0.032857 -0.0097331 -0.032945 -0.058268 0.03258 0.063329 0.068377 0.0077888 0.050864 -5.6132 -0.0019747 -0.0046962 0.0018661 0.04641 -0.029525 0.0081102 -0.0032822 0.0017567 0.001964 0 -0.014194 0 0.0022636 0 0.0006566 0 -0.32419
3.2578 0.0071168 0.030298 -0.0036948 0.0078862 0.0024362 -0.029807 0.043668 0.048097 0.049122 0.008879 0.040617 -7.2592 -0.00022615 0.00029577 0.00065368 0.045982 -0.0065415 0.0088025 -0.0009479 0.0047426 2.0034e-05 0 -0.014898 0 0.0028636 0 -4.0658e-05 0 -0.58721
3.2617 0.055792 0.079405 0.039768 0.040539 0.05787 0.033064 0.046552 0.023647 0.0039894 0.01302 0.010658 -8.9252 0.00088057 0.0039717 -0.00026358 0.042227 0.014884 0.0077689 0.0025757 0.0085866 -0.0044727 0 -0.015055 0 0.0033311 0 -0.00060311 0 -0.83575
3.2656 0.11505 0.13048 0.095287 0.091253 0.12059 0.11865 0.053778 0.015789 -0.033105 0.033097 -0.013237 -10.595 0.0011269 0.0044193 -9.2832e-05 0.03568 0.020244 0.0053119 0.0044434 0.011159 -0.0075265 0 -0.013927 0 0.0034502 0 -0.00077191 0 -1.2373
3.2695 0.17122 0.17474 0.15596 0.15527 0.17652 0.20467 0.079667 0.044062 -0.023643 0.079973 0.0013628 -12.239 0.00019933 0.0029753 0.00056717 0.026694 0.0041197 0.0023689 0.0025261 0.010922 -0.0062592 0 -0.011923 0 0.0031256 0 -0.00077657 0 -1.9566
3.2734 0.21316 0.20591 0.21248 0.22065 0.21762 0.26807 0.13486 0.11299 0.056302 0.15544 0.076824 -13.834 -0.0027163 0.0028168 4.7776e-05 0.013971 -0.031284 -0.00018154 -0.0023208 0.0077002 -0.00091312 0 -0.01079 0 0.0023591 0 -0.0011099 0 -3.0781
3.2773 0.23849 0.22358 0.25623 0.27241 0.24322 0.29469 0.21985 0.21096 0.20126 0.24834 0.2098 -15.383 -0.0086778 0.005706 -0.0029271 -0.0047991 -0.080643 -0.0022276 -0.0064492 0.0023562 0.0056396 0 -0.012619 0 0.0012492 0 -0.0020184 0 -4.5297
3.2813 0.25234 0.2326 0.28213 0.29912 0.25656 0.28518 0.31974 0.31513 0.37299 0.33663 0.366 -16.906 -0.018147 0.010044 -0.0079669 -0.030333 -0.13715 -0.0045568 -0.006261 -0.00417 0.010167 0 -0.018292 0 2.4843e-05 0 -0.0031985 0 -6.047
3.2852 0.26042 0.239 0.29034 0.29874 0.26101 0.25457 0.4051 0.39887 0.51231 0.39537 0.49126 -18.418 -0.030325 0.012201 -0.01318 -0.059531 -0.19035 -0.0081784 -0.0013352 -0.011491 0.011132 0 -0.026577 0 -0.00098286 0 -0.0039965 0 -7.2259
3.2891 0.26321 0.24545 0.28586 0.27962 0.25916 0.22472 0.44275 0.43893 0.56393 0.40711 0.53608 -19.91 -0.043316 0.0099267 -0.016716 -0.086063 -0.22489 -0.013284 0.0050143 -0.01957 0.0091075 0 -0.034664 0 -0.0014945 0 -0.0039413 0 -7.6774
3.293 0.25681 0.25002 0.2755 0.25521 0.25367 0.21247 0.41356 0.42204 0.50406 0.36988 0.48143 -21.355 -0.055008 0.0045637 -0.018285 -0.10386 -0.22535 -0.018735 0.0083964 -0.028037 0.0057093 0 -0.039832 0 -0.0014854 0 -0.0031409 0 -7.2238
3.2969 0.23945 0.24888 0.26364 0.23537 0.24712 0.22025 0.3268 0.3503 0.35552 0.29858 0.35043 -22.733 -0.063922 -9.9701e-05 -0.019225 -0.11097 -0.18601 -0.022664 0.0069562 -0.035832 0.0023229 0 -0.04106 0 -0.0012528 0 -0.002208 0 -6.0237
3.3008 0.21712 0.24076 0.24978 0.22082 0.24048 0.23587 0.21932 0.24339 0.17924 0.21861 0.19726 -24.045 -0.069432 -0.00129 -0.021028 -0.11067 -0.11847 -0.023855 0.0027884 -0.041644 -0.00035874 0 -0.039431 0 -0.001234 0 -0.0017985 0 -4.5291
3.3047 0.20188 0.22926 0.23084 0.20574 0.23268 0.2425 0.13717 0.13432 0.044164 0.155 0.079166 -25.317 -0.07147 0.00026929 -0.023761 -0.10889 -0.049071 -0.022797 -2.9076e-05 -0.044812 -0.0020448 0 -0.03715 0 -0.0016736 0 -0.0021564 0 -3.2823
3.3086 0.20346 0.22119 0.20741 0.18708 0.22328 0.23222 0.11008 0.058442 -0.0071707 0.12263 0.028759 -26.58 -0.070304 0.0012225 -0.025913 -0.11008 -0.0057645 -0.021476 0.0010456 -0.045821 -0.0025709 0 -0.036002 0 -0.0024011 0 -0.0030058 0 -2.6673
3.3125 0.22138 0.22206 0.18835 0.17227 0.21605 0.21294 0.1364 0.039387 0.024025 0.12305 0.043759 -27.844 -0.066729 -0.0010201 -0.025885 -0.11459 -0.0025257 -0.021941 0.0050364 -0.045896 -0.0021139 0 -0.0364 0 -0.0029267 0 -0.0038129 0 -2.7672
3.3164 0.24473 0.23246 0.18794 0.17716 0.21876 0.20261 0.18913 0.079575 0.10319 0.14883 0.098746 -29.092 -0.06233 -0.0055709 -0.023675 -0.11955 -0.032625 -0.02479 0.0085616 -0.046014 -0.001534 0 -0.037557 0 -0.0028096 0 -0.0041602 0 -3.4017
3.3203 0.26038 0.24799 0.21538 0.21339 0.2371 0.21493 0.2381 0.1607 0.1912 0.19134 0.16762 -30.303 -0.059215 -0.0086177 -0.021102 -0.12186 -0.075778 -0.028784 0.0087971 -0.046248 -0.0021202 0 -0.03842 0 -0.0020153 0 -0.0039562 0 -4.2927
3.3242 0.26282 0.26249 0.2644 0.27473 0.26728 0.24782 0.27085 0.25387 0.26916 0.24568 0.23888 -31.463 -0.05909 -0.0067938 -0.020271 -0.12081 -0.11348 -0.031884 0.0056036 -0.046055 -0.0045804 0 -0.038509 0 -0.00097029 0 -0.0033951 0 -5.2241
3.3281 0.25713 0.27191 0.31313 0.33513 0.29513 0.28391 0.29625 0.33295 0.34117 0.30891 0.31337 -32.574 -0.062287 -0.00034866 -0.021701 -0.11828 -0.14042 -0.032804 0.0011846 -0.045228 -0.0080563 0 -0.038092 0 -0.00026283 0 -0.0027791 0 -6.0903
3.332 0.25317 0.27589 0.33721 0.36316 0.30506 0.30312 0.32939 0.38318 0.4157 0.37375 0.38946 -33.645 -0.067581 0.0066914 -0.023908 -0.11689 -0.16321 -0.031851 -0.0020061 -0.044548 -0.010241 0 -0.037737 0 -0.00022669 0 -0.0023559 0 -6.8299
3.3359 0.25631 0.27639 0.32727 0.34375 0.29252 0.29715 0.37168 0.40155 0.48412 0.42452 0.45116 -34.677 -0.072977 0.0095216 -0.024845 -0.11793 -0.18833 -0.030478 -0.0030298 -0.045394 -0.0088776 0 -0.03779 0 -0.00073727 0 -0.0022442 0 -7.3375
3.3398 0.26312 0.27501 0.29615 0.29046 0.26891 0.27465 0.40378 0.3916 0.51684 0.44083 0.47127 -35.664 -0.076881 0.0062046 -0.02385 -0.12081 -0.21063 -0.030117 -0.0025202 -0.048558 -0.0036436 0 -0.038197 0 -0.0013643 0 -0.0024309 0 -7.4505
3.3438 0.26537 0.27156 0.26861 0.23736 0.25304 0.2534 0.39811 0.35839 0.48222 0.40868 0.42884 -36.598 -0.078783 -0.00094178 -0.022259 -0.12397 -0.21339 -0.031269 -0.0014662 -0.05331 0.0031468 0 -0.038699 0 -0.0017296 0 -0.0028005 0 -7.0362
3.3477 0.25802 0.26488 0.26103 0.21529 0.25541 0.24627 0.34125 0.30752 0.37367 0.33146 0.32712 -37.482 -0.079125 -0.0071377 -0.022127 -0.12632 -0.18147 -0.033451 -0.0002096 -0.057679 0.0078327 0 -0.0391 0 -0.0017665 0 -0.0031863 0 -6.1119
3.3516 0.2439 0.25489 0.26837 0.23034 0.26902 0.25214 0.24826 0.24713 0.22267 0.23241 0.19765 -38.33 -0.078738 -0.0085474 -0.024279 -0.12782 -0.11718 -0.035744 0.0014091 -0.059844 0.0079094 0 -0.039339 0 -0.0016852 0 -0.0034392 0 -4.8999
3.3555 0.23112 0.24372 0.27017 0.26104 0.27563 0.25843 0.15726 0.18913 0.085948 0.14535 0.086337 -39.157 -0.0784 -0.0047375 -0.0275 -0.12902 -0.045013 -0.037367 0.0032032 -0.059513 0.0038685 0 -0.039387 0 -0.001718 0 -0.0034915 0 -3.7651
3.3594 0.22614 0.23478 0.2507 0.27631 0.26234 0.25244 0.10778 0.14689 0.015105 0.098643 0.030804 -39.966 -0.078677 0.0013684 -0.029584 -0.13022 0.00079041 -0.037906 0.0042332 -0.058108 -0.0011203 0 -0.039176 0 -0.0018914 0 -0.0033815 0 -3.064
3.3633 0.22867 0.23036 0.21501 0.25962 0.2338 0.23202 0.11799 0.13043 0.029783 0.10252 0.04369 -40.75 -0.079776 0.005684 -0.029191 -0.13103 -0.0020056 -0.037321 0.0034005 -0.057572 -0.0035348 0 -0.038678 0 -0.002022 0 -0.0032264 0 -2.9895
3.3672 0.23257 0.22973 0.18606 0.22062 0.20858 0.20759 0.17601 0.14247 0.11166 0.14696 0.11106 -41.495 -0.081297 0.0056283 -0.026844 -0.13061 -0.048629 -0.035951 0.00047572 -0.058813 -0.0020611 0 -0.038053 0 -0.0019122 0 -0.0031634 0 -3.4949
3.3711 0.23124 0.22948 0.18455 0.18602 0.20286 0.19427 0.24966 0.17778 0.22028 0.20986 0.20372 -42.196 -0.082183 0.0015645 -0.024289 -0.12839 -0.11086 -0.034491 -0.0034712 -0.061113 0.001608 0 -0.037636 0 -0.0015473 0 -0.003284 0 -4.3317
3.375 0.22259 0.226 0.20981 0.17806 0.21632 0.20016 0.30629 0.22551 0.31666 0.26857 0.29173 -42.859 -0.081277 -0.0037072 -0.022959 -0.12462 -0.15673 -0.033748 -0.0066825 -0.06294 0.0043383 0 -0.037716 0 -0.0011149 0 -0.0035812 0 -5.1688
3.3789 0.21009 0.21843 0.23906 0.1981 0.23299 0.21959 0.32901 0.27208 0.37805 0.30751 0.35331 -43.491 -0.078338 -0.0069069 -0.02298 -0.12051 -0.17111 -0.034146 -0.0078458 -0.06336 0.0041649 0 -0.038264 0 -0.00084696 0 -0.0039233 0 -5.7275
3.3828 0.19979 0.20977 0.24629 0.22728 0.2362 0.23614 0.32015 0.30355 0.39753 0.31908 0.37616 -44.099 -0.074645 -0.0063807 -0.023427 -0.11774 -0.16161 -0.035364 -0.0068448 -0.062771 0.0017824 0 -0.038894 0 -0.00084341 0 -0.0040859 0 -5.8672
3.3867 0.19642 0.2049 0.22416 0.24227 0.22343 0.23394 0.29286 0.30807 0.37527 0.30152 0.35568 -44.677 -0.072399 -0.0030258 -0.023366 -0.11749 -0.14622 -0.03651 -0.0046679 -0.062364 -0.00028275 0 -0.03914 0 -0.0010281 0 -0.0038639 0 -5.5944
3.3906 0.20085 0.2069 0.18952 0.23261 0.20751 0.20954 0.25921 0.27984 0.31326 0.25807 0.29491 -45.221 -0.073114 0.00053158 -0.022632 -0.1197 -0.13476 -0.036786 -0.0027219 -0.062932 -3.3721e-05 0 -0.038843 0 -0.0012506 0 -0.0032253 0 -5.0148
3.3945 0.20991 0.21406 0.16821 0.20665 0.20342 0.17582 0.22402 0.22353 0.21899 0.19863 0.20689 -45.73 -0.076267 0.0018974 -0.021783 -0.12291 -0.12105 -0.036105 -0.0021014 -0.064202 0.0022003 0 -0.038302 0 -0.0014146 0 -0.0023948 0 -4.2762
3.3984 0.21788 0.22044 0.17311 0.18299 0.21359 0.15426 0.18773 0.15588 0.11298 0.14064 0.11559 -46.207 -0.07955 0.00056486 -0.021529 -0.12519 -0.092653 -0.035082 -0.0031487 -0.065278 0.0041219 0 -0.038032 0 -0.0015197 0 -0.0017657 0 -3.5385
3.4023 0.21919 0.21968 0.19481 0.17559 0.22562 0.15973 0.15385 0.1011 0.029201 0.10483 0.050849 -46.661 -0.080682 -0.0019735 -0.022246 -0.12555 -0.049087 -0.03441 -0.0053347 -0.065668 0.003649 0 -0.038331 0 -0.0016109 0 -0.0016604 0 -2.971
3.4063 0.21152 0.20981 0.21197 0.18431 0.22441 0.18863 0.13299 0.080594 0.002861 0.10608 0.037191 -47.093 -0.079318 -0.0036766 -0.02385 -0.12472 -0.01027 -0.034252 -0.007427 -0.065777 0.00095151 0 -0.039014 0 -0.0017214 0 -0.0021094 0 -2.7396
3.4102 0.19794 0.19525 0.21083 0.19733 0.20709 0.21985 0.13837 0.10229 0.050567 0.14442 0.081581 -47.497 -0.077294 -0.0036847 -0.025878 -0.12463 -0.0050157 -0.034253 -0.0080006 -0.066372 -0.0015364 0 -0.039556 0 -0.0018684 0 -0.0028367 0 -2.954
3.4141 0.18602 0.18419 0.19597 0.20214 0.18668 0.22971 0.17517 0.15636 0.15662 0.20326 0.16769 -47.861 -0.076923 -0.002824 -0.027603 -0.12664 -0.047185 -0.034123 -0.0062351 -0.067564 -0.0012093 0 -0.039521 0 -0.002075 0 -0.0034761 0 -3.5883
3.418 0.18337 0.18298 0.18392 0.19602 0.18099 0.21047 0.23217 0.22038 0.27689 0.25725 0.26143 -48.176 -0.078858 -0.0025197 -0.028279 -0.13005 -0.11976 -0.034124 -0.0026083 -0.068461 0.002334 0 -0.038913 0 -0.0023526 0 -0.0038374 0 -4.439
3.4219 0.19197 0.19169 0.18719 0.18785 0.1966 0.17793 0.28411 0.27096 0.3606 0.28549 0.32613 -48.443 -0.0815 -0.003244 -0.027595 -0.13228 -0.18243 -0.034889 0.0010945 -0.067976 0.0067547 0 -0.038142 0 -0.0026398 0 -0.0039848 0 -5.1787
3.4258 0.20595 0.20426 0.20365 0.19009 0.22217 0.16045 0.30533 0.29442 0.37725 0.28159 0.33955 -48.673 -0.08254 -0.0040474 -0.026093 -0.13084 -0.19915 -0.036696 0.002712 -0.06607 0.0087951 0 -0.037666 0 -0.0027841 0 -0.0040737 0 -5.5059
3.4297 0.21531 0.21302 0.21993 0.20754 0.23692 0.17679 0.2862 0.29035 0.3317 0.25444 0.30349 -48.883 -0.081173 -0.0036202 -0.024991 -0.12562 -0.16448 -0.03895 0.0011125 -0.064163 0.0068973 0 -0.037629 0 -0.0026382 0 -0.0041279 0 -5.3069
3.4336 0.21354 0.21425 0.22374 0.2316 0.22703 0.21985 0.23979 0.26729 0.25758 0.21995 0.24045 -49.086 -0.078874 -0.0017637 -0.025296 -0.11939 -0.10704 -0.040451 -0.0029046 -0.064096 0.0023714 0 -0.037802 0 -0.0022241 0 -0.0040013 0 -4.7177
3.4375 0.20302 0.2101 0.21355 0.24519 0.19665 0.26053 0.19314 0.23503 0.19392 0.19071 0.17978 -49.281 -0.077957 0.00028671 -0.026862 -0.11602 -0.066612 -0.040282 -0.0069592 -0.066446 -0.0018174 0 -0.037842 0 -0.0018029 0 -0.0035727 0 -4.0356
3.4414 0.19343 0.20595 0.1978 0.23535 0.16521 0.2698 0.16856 0.19982 0.1613 0.17061 0.14196 -49.455 -0.079295 0.0010768 -0.028382 -0.11749 -0.063322 -0.038488 -0.0085676 -0.06974 -0.0034796 0 -0.037613 0 -0.0017314 0 -0.0029623 0 -3.5393
3.4453 0.19392 0.20545 0.18676 0.20425 0.15373 0.24169 0.1694 0.16523 0.15365 0.15729 0.13051 -49.59 -0.08141 0.00045158 -0.028551 -0.12243 -0.084246 -0.03596 -0.0067617 -0.071463 -0.0027063 0 -0.037272 0 -0.002178 0 -0.0025115 0 -3.3421
3.4492 0.20536 0.20771 0.18527 0.16988 0.17058 0.19838 0.18103 0.13643 0.15033 0.14872 0.13567 -49.67 -0.081853 -0.0002414 -0.027409 -0.12722 -0.098159 -0.033686 -0.0027124 -0.070141 -0.0012816 0 -0.037086 0 -0.0029343 0 -0.0025032 0 -3.3788
3.4531 0.21928 0.20857 0.19171 0.15449 0.20635 0.17256 0.18598 0.12268 0.13802 0.14757 0.14604 -49.696 -0.079594 0.0004378 -0.026453 -0.12886 -0.08528 -0.032117 0.0010961 -0.066711 -0.00078129 0 -0.037174 0 -0.0035163 0 -0.0028805 0 -3.5169
3.457 0.22443 0.2046 0.20156 0.1687 0.24016 0.18132 0.1803 0.13436 0.12478 0.15946 0.15858 -49.686 -0.076108 0.0024068 -0.027193 -0.12718 -0.056033 -0.031154 0.0025755 -0.063891 -0.001225 0 -0.037436 0 -0.0035094 0 -0.0032632 0 -3.6857
3.4609 0.2154 0.19591 0.2104 0.20283 0.25249 0.21271 0.17692 0.17543 0.1348 0.18682 0.17963 -49.659 -0.074091 0.0039643 -0.029457 -0.12455 -0.042308 -0.030605 0.0014339 -0.063989 -0.0014363 0 -0.037694 0 -0.0028822 0 -0.0032772 0 -3.9148
3.4648 0.19624 0.18565 0.21426 0.23262 0.23647 0.23588 0.19281 0.2366 0.18699 0.22365 0.21608 -49.628 -0.074967 0.0034418 -0.031247 -0.12361 -0.068482 -0.030482 -0.0007262 -0.066989 -0.00053638 0 -0.037873 0 -0.0020026 0 -0.0028989 0 -4.254
3.4688 0.17651 0.17697 0.20944 0.23575 0.20119 0.22607 0.23081 0.29512 0.2736 0.25568 0.26393 -49.591 -0.077549 0.0010092 -0.030573 -0.12499 -0.12715 -0.03086 -0.0017023 -0.070571 0.0010389 0 -0.038031 0 -0.0013437 0 -0.0024764 0 -4.6558
3.4727 0.16373 0.17055 0.19428 0.20728 0.16576 0.18414 0.27189 0.32346 0.35606 0.26661 0.30394 -49.534 -0.079098 -0.0012379 -0.027604 -0.12714 -0.18092 -0.031573 -0.00045594 -0.072065 0.0020081 0 -0.038223 0 -0.0011354 0 -0.0023986 0 -4.9326
3.4766 0.15882 0.16493 0.17177 0.16271 0.14749 0.13535 0.28558 0.30318 0.38378 0.2465 0.30933 -49.442 -0.077808 -0.0011369 -0.02489 -0.12802 -0.18971 -0.032254 0.0019951 -0.070608 0.0016499 0 -0.038385 0 -0.0012546 0 -0.0027289 0 -4.8422
3.4805 0.15754 0.15881 0.14952 0.12667 0.1514 0.1096 0.25162 0.23614 0.32535 0.19731 0.26198 -49.307 -0.074386 0.0014616 -0.025125 -0.12708 -0.14164 -0.032717 0.0033366 -0.067666 0.00065609 0 -0.038377 0 -0.0014157 0 -0.0031568 0 -4.249
3.4844 0.15568 0.15298 0.13531 0.11591 0.16754 0.11942 0.17635 0.1457 0.19174 0.13288 0.16702 -49.13 -0.071336 0.0044203 -0.028444 -0.12562 -0.062569 -0.033193 0.0018961 -0.065502 0.00052408 0 -0.038146 0 -0.0014536 0 -0.003304 0 -3.2496
3.4883 0.15264 0.14969 0.13171 0.12917 0.1785 0.15248 0.091451 0.066361 0.035785 0.07371 0.05564 -48.924 -0.070701 0.0051731 -0.03196 -0.12529 0.0029105 -0.033966 -0.0017626 -0.065075 0.0020654 0 -0.037824 0 -0.0014328 0 -0.0030689 0 -2.1685
3.4922 0.15069 0.15037 0.13492 0.15059 0.17214 0.18253 0.035826 0.027245 -0.073512 0.03941 -0.02723 -48.696 -0.072417 0.0029972 -0.032271 -0.12641 0.023094 -0.034717 -0.0050204 -0.06531 0.0044978 0 -0.037636 0 -0.0015116 0 -0.002666 0 -1.4182
3.4961 0.15153 0.15385 0.13928 0.16259 0.15059 0.18892 0.033321 0.038787 -0.087091 0.041732 -0.044662 -48.454 -0.074722 -0.0003946 -0.028688 -0.12766 -0.0015704 -0.034423 -0.0052344 -0.064374 0.0060308 0 -0.037691 0 -0.0017353 0 -0.0023436 0 -1.3006
3.5 0.1541 0.15695 0.14288 0.15824 0.12827 0.16982 0.080815 0.089958 -0.0012452 0.080427 0.013006 -48.196 -0.076036 -0.0024093 -0.024006 -0.12744 -0.044983 -0.032233 -0.0020465 -0.061725 0.0054255 0 -0.037882 0 -0.0019786 0 -0.0021013 0 -1.8582
3.5039 0.15575 0.15693 0.1485 0.14422 0.12041 0.14116 0.15266 0.15649 0.14188 0.14306 0.12226 -47.918 -0.076376 -0.0017427 -0.021888 -0.1254 -0.079395 -0.028697 0.0020709 -0.058919 0.0031026 0 -0.038004 0 -0.0020808 0 -0.0017271 0 -2.8524
3.5078 0.15514 0.15354 0.15866 0.1339 0.13102 0.12413 0.2163 0.21388 0.27785 0.20904 0.23752 -47.617 -0.07698 0.00080126 -0.023299 -0.12272 -0.095529 -0.026002 0.0037286 -0.058354 0.00082442 0 -0.037975 0 -0.0020122 0 -0.0011195 0 -3.8748
3.5117 0.15363 0.14894 0.17044 0.13684 0.15015 0.13089 0.24829 0.24716 0.35286 0.25689 0.31325 -47.293 -0.078689 0.0033691 -0.025529 -0.12089 -0.10314 -0.026596 0.0015155 -0.061026 0.00028938 0 -0.037914 0 -0.0018905 0 -0.00053528 0 -4.5342
3.5156 0.15376 0.14585 0.1761 0.15234 0.1626 0.15738 0.24239 0.25292 0.34739 0.27203 0.32506 -46.945 -0.080852 0.0047445 -0.024957 -0.1202 -0.11465 -0.03108 -0.0026662 -0.06539 0.0018809 0 -0.037999 0 -0.0018426 0 -0.00044956 0 -4.6245
3.5195 0.15649 0.14565 0.16989 0.17083 0.1604 0.18658 0.20806 0.23553 0.27906 0.25172 0.27843 -46.573 -0.081959 0.0050481 -0.020927 -0.11956 -0.12886 -0.037275 -0.0051641 -0.068443 0.004542 0 -0.038244 0 -0.0018753 0 -0.0011136 0 -4.1937
3.5234 0.16017 0.14789 0.15436 0.18067 0.14828 0.19951 0.16299 0.20236 0.18665 0.20497 0.20134 -46.174 -0.08133 0.0050645 -0.016844 -0.11786 -0.13043 -0.041574 -0.0037866 -0.068143 0.0066871 0 -0.038454 0 -0.0018984 0 -0.0022386 0 -3.4857
3.5273 0.16218 0.15129 0.13943 0.17548 0.1382 0.18735 0.12456 0.16175 0.1072 0.14784 0.12684 -45.746 -0.080067 0.0052151 -0.017134 -0.11536 -0.10522 -0.041736 0.00020993 -0.065031 0.0072663 0 -0.03843 0 -0.001866 0 -0.0031536 0 -2.7981
3.5313 0.16157 0.15483 0.13424 0.1578 0.1383 0.15771 0.10373 0.12327 0.060299 0.097197 0.076779 -45.289 -0.080142 0.0053201 -0.022831 -0.11391 -0.057145 -0.038756 0.0032546 -0.061645 0.0062092 0 -0.038225 0 -0.0018582 0 -0.003342 0 -2.3416
3.5352 0.1601 0.15815 0.13974 0.13749 0.14689 0.13091 0.10284 0.097214 0.04632 0.06604 0.056204 -44.808 -0.08238 0.005186 -0.030078 -0.11538 -0.010159 -0.036097 0.0027619 -0.0603 0.0041772 0 -0.038148 0 -0.0019982 0 -0.0028733 0 -2.1813
3.5391 0.16056 0.16099 0.149 0.12629 0.15611 0.12735 0.11739 0.091744 0.055738 0.061562 0.059281 -44.312 -0.085335 0.0050751 -0.033227 -0.11981 0.007531 -0.036798 -0.00045143 -0.061264 0.0020647 0 -0.038485 0 -0.00229 0 -0.0023252 0 -2.2742
3.543 0.16422 0.16292 0.15518 0.13153 0.16078 0.15347 0.14041 0.10918 0.080335 0.084706 0.079699 -43.805 -0.086319 0.0053615 -0.029802 -0.12492 -0.015431 -0.040911 -0.0029474 -0.062907 0.00061039 0 -0.03917 0 -0.0025734 0 -0.0022593 0 -2.5543
3.5469 0.16954 0.16353 0.15875 0.15192 0.16333 0.1959 0.1668 0.14465 0.11804 0.12978 0.11612 -43.285 -0.083843 0.0058028 -0.022745 -0.1276 -0.064795 -0.045515 -0.0019678 -0.063507 0.00013611 0 -0.03977 0 -0.0026731 0 -0.0027339 0 -2.9844
3.5508 0.17347 0.16302 0.16634 0.178 0.17001 0.22888 0.19475 0.18846 0.16936 0.18442 0.16862 -42.741 -0.07924 0.0054559 -0.01786 -0.12613 -0.11159 -0.047262 0.0018623 -0.062897 0.00033824 0 -0.039827 0 -0.0025981 0 -0.0032993 0 -3.5368
3.5547 0.17369 0.16226 0.18211 0.19703 0.18266 0.23094 0.2232 0.23013 0.22978 0.23185 0.2304 -42.161 -0.075855 0.0035881 -0.018845 -0.12145 -0.13356 -0.045175 0.0050418 -0.062363 0.00029453 0 -0.039273 0 -0.0025603 0 -0.0034585 0 -4.1328
3.5586 0.17004 0.16209 0.2006 0.19999 0.19476 0.19944 0.24781 0.26079 0.28531 0.2564 0.28355 -41.544 -0.076314 0.00068325 -0.024449 -0.11656 -0.12952 -0.041235 0.004472 -0.063019 -0.0010459 0 -0.038509 0 -0.0027558 0 -0.0031412 0 -4.6106
3.5625 0.16401 0.16234 0.20908 0.18648 0.196 0.1525 0.25936 0.27302 0.3153 0.25032 0.30475 -40.898 -0.080176 -0.0016785 -0.030099 -0.11446 -0.11545 -0.038371 0.00039633 -0.064379 -0.0039918 0 -0.038067 0 -0.0031124 0 -0.0027432 0 -4.7702
3.5664 0.15721 0.16153 0.19822 0.16428 0.18127 0.11665 0.24762 0.26037 0.30198 0.2175 0.27825 -40.236 -0.084064 -0.0021906 -0.032095 -0.11632 -0.107 -0.037839 -0.0037942 -0.064658 -0.0075227 0 -0.038148 0 -0.0032855 0 -0.0027114 0 -4.4771
3.5703 0.15025 0.1575 0.17105 0.14401 0.15549 0.10936 0.20869 0.21958 0.24122 0.17092 0.20733 -39.558 -0.084309 -0.0011359 -0.030315 -0.12098 -0.10458 -0.038421 -0.0046732 -0.062598 -0.0097042 0 -0.038481 0 -0.0029588 0 -0.0030903 0 -3.7549
3.5742 0.14284 0.14887 0.14139 0.13237 0.12991 0.12872 0.15071 0.15549 0.14794 0.12529 0.11534 -38.855 -0.079981 -0.00020155 -0.027269 -0.12596 -0.094345 -0.038041 -0.0018134 -0.059013 -0.0090661 0 -0.038615 0 -0.0021871 0 -0.0034638 0 -2.7982
3.5781 0.13466 0.13611 0.12269 0.12864 0.11348 0.15664 0.092618 0.084065 0.052459 0.089945 0.034993 -38.115 -0.073819 -0.00080748 -0.025108 -0.12896 -0.064169 -0.036053 0.0020822 -0.056432 -0.005918 0 -0.038371 0 -0.001433 0 -0.0033422 0 -1.8952
3.582 0.12577 0.12164 0.11736 0.12651 0.10725 0.17177 0.055347 0.028723 -0.011686 0.067088 -0.0075387 -37.338 -0.070265 -0.0025778 -0.023918 -0.12897 -0.01961 -0.033862 0.0038855 -0.057012 -0.0023683 0 -0.038003 0 -0.0012091 0 -0.0026194 0 -1.304
3.5859 0.1164 0.10867 0.11639 0.11973 0.10588 0.16246 0.050517 0.0096981 -0.022752 0.055484 -0.0038432 -36.541 -0.072129 -0.0036036 -0.022789 -0.12656 0.015492 -0.033291 0.0028148 -0.060585 -0.00079328 0 -0.037941 0 -0.001621 0 -0.0016758 0 -1.1513
3.5898 0.10638 0.099288 0.10927 0.10699 0.1035 0.13173 0.073863 0.032321 0.018997 0.055143 0.035995 -35.749 -0.078487 -0.002389 -0.02191 -0.12336 0.016191 -0.034392 0.00063614 -0.064686 -0.0019125 0 -0.038349 0 -0.0022341 0 -0.0010457 0 -1.394
3.5938 0.095049 0.092996 0.094279 0.092583 0.097744 0.093124 0.10792 0.082496 0.0915 0.067848 0.091518 -34.973 -0.085386 0.00042893 -0.022899 -0.12114 -0.022291 -0.035032 -0.00060532 -0.066595 -0.0041451 0 -0.038961 0 -0.0024222 0 -0.00097 0 -1.8507
3.5977 0.081916 0.086707 0.079387 0.082417 0.088819 0.061866 0.13225 0.13336 0.16163 0.092776 0.14219 -34.2 -0.08872 0.002428 -0.026747 -0.12094 -0.077595 -0.032879 -0.0007549 -0.065587 -0.0049382 0 -0.039307 0 -0.0019114 0 -0.0012384 0 -2.2785
3.6016 0.067467 0.076632 0.073341 0.078454 0.076546 0.046863 0.13462 0.15932 0.2005 0.12178 0.17376 -33.401 -0.087085 0.0016563 -0.03177 -0.12247 -0.11475 -0.027964 -0.0013418 -0.063389 -0.00303 0 -0.039131 0 -0.0010379 0 -0.001437 0 -2.4635
3.6055 0.053445 0.061121 0.07588 0.076114 0.059979 0.046986 0.11588 0.14856 0.19493 0.13996 0.17905 -32.559 -0.082486 -0.0013538 -0.03427 -0.12433 -0.11141 -0.023256 -0.0033783 -0.062522 0.00030825 0 -0.038589 0 -0.00047655 0 -0.001345 0 -2.2965
3.6094 0.042117 0.042475 0.076917 0.06704 0.040441 0.052672 0.086315 0.10666 0.1494 0.13275 0.15617 -31.683 -0.078547 -0.0038711 -0.031797 -0.12497 -0.073407 -0.022425 -0.0057245 -0.064074 0.0022137 0 -0.038081 0 -0.00066362 0 -0.0011115 0 -1.8044
3.6133 0.034908 0.026056 0.065612 0.045779 0.023772 0.052051 0.05671 0.050546 0.079615 0.095082 0.10759 -30.799 -0.077678 -0.0034196 -0.025854 -0.12381 -0.028157 -0.026629 -0.0059735 -0.066888 0.00064743 0 -0.037902 0 -0.0014142 0 -0.0010707 0 -1.1241
3.6172 0.031299 0.016831 0.040812 0.015539 0.01742 0.038814 0.031339 -0.0016816 0.0035486 0.035738 0.041192 -29.933 -0.079379 -0.00010703 -0.021044 -0.12169 -0.0015489 -0.033232 -0.0030711 -0.06871 -0.0037514 0 -0.038051 0 -0.0020665 0 -0.0013891 0 -0.43029
3.6211 0.028818 0.015658 0.013077 -0.011928 0.02345 0.017121 0.0077161 -0.038147 -0.063694 -0.026405 -0.028991 -29.089 -0.080901 0.0034287 -0.02107 -0.12016 0.0018253 -0.037754 0.0010964 -0.068115 -0.0079822 0 -0.038323 0 -0.0020283 0 -0.001878 0 0.14023
3.625 0.024322 0.018248 -0.0036673 -0.0235 0.033993 -0.00082222 -0.017316 -0.054761 -0.11012 -0.071492 -0.084939 -28.246 -0.079671 0.0044441 -0.025342 -0.12007 -0.0013937 -0.037476 0.0030021 -0.065486 -0.0089645 0 -0.038524 0 -0.0012621 0 -0.0021387 0 0.52485
3.6289 0.015863 0.017902 -0.0034724 -0.014592 0.034866 -0.0043177 -0.040951 -0.052708 -0.12584 -0.087272 -0.11047 -27.385 -0.075555 0.0025843 -0.029589 -0.12073 0.0076365 -0.033583 0.00060278 -0.062409 -0.0059246 0 -0.038584 0 -0.00030845 0 -0.001904 0 0.71718
3.6328 0.0039264 0.010119 0.0069594 0.0056283 0.015987 0.0057235 -0.053647 -0.035713 -0.10528 -0.072739 -0.098188 -26.504 -0.071172 8.9433e-05 -0.030026 -0.12048 0.02968 -0.030006 -0.0047059 -0.060337 -0.00095428 0 -0.038496 0 0.00015062 0 -0.001275 0 0.72703
3.6367 -0.008893 -0.0044739 0.013734 0.01877 -0.019668 0.015107 -0.045921 -0.0093482 -0.052446 -0.036685 -0.053658 -25.619 -0.069952 -0.0004207 -0.027022 -0.11823 0.044812 -0.029991 -0.0092322 -0.059791 0.0026651 0 -0.038248 0 -0.00018666 0 -0.00064643 0 0.56623
3.6406 -0.019669 -0.021105 0.0063084 0.0095229 -0.056626 0.0064762 -0.017849 0.018412 0.015442 0.0062379 0.0056606 -24.749 -0.07339 0.0015996 -0.024619 -0.11472 0.030681 -0.033423 -0.010156 -0.060548 0.0029725 0 -0.037855 0 -0.0010487 0 -0.00038335 0 0.27772
3.6445 -0.027144 -0.034729 -0.015293 -0.022792 -0.077343 -0.025671 0.016777 0.037677 0.07157 0.039812 0.056632 -23.898 -0.079635 0.004257 -0.026321 -0.11212 -0.014254 -0.037136 -0.0077274 -0.062196 0.00067073 0 -0.037474 0 -0.0018434 0 -0.00051728 0 -0.026783
3.6484 -0.032456 -0.043391 -0.041291 -0.062528 -0.074454 -0.067835 0.036361 0.039454 0.090586 0.050654 0.079005 -23.055 -0.084587 0.0051723 -0.031322 -0.11211 -0.063833 -0.037778 -0.0045455 -0.064301 -0.0016664 0 -0.037378 0 -0.0021121 0 -0.00071056 0 -0.177
3.6523 -0.037994 -0.048462 -0.059179 -0.088066 -0.055336 -0.095882 0.024579 0.019802 0.061269 0.032778 0.062797 -22.207 -0.084756 0.0037514 -0.035007 -0.11423 -0.081583 -0.03463 -0.0028782 -0.06617 -0.0017629 0 -0.03773 0 -0.0018175 0 -0.00052348 0 -0.022378
3.6563 -0.045216 -0.052101 -0.06143 -0.087055 -0.035998 -0.09351 -0.018428 -0.017233 -0.0072907 -0.0092839 0.011755 -21.353 -0.07977 0.0015962 -0.03332 -0.11591 -0.049174 -0.029979 -0.0027439 -0.066861 0.00059051 0 -0.038328 0 -0.001274 0 0.00022324 0 0.4668
3.6602 -0.053122 -0.054803 -0.04933 -0.065062 -0.029851 -0.065704 -0.075089 -0.060221 -0.090035 -0.06151 -0.05815 -20.506 -0.072659 0.00080781 -0.026778 -0.11446 0.017627 -0.026975 -0.0024782 -0.065826 0.0035104 0 -0.038628 0 -0.00083779 0 0.001274 0 1.1552
3.6641 -0.058563 -0.055384 -0.031622 -0.040922 -0.039967 -0.035236 -0.12077 -0.094914 -0.15798 -0.10646 -0.12456 -19.678 -0.067755 0.0019844 -0.020214 -0.10932 0.079342 -0.027076 -0.00087854 -0.063653 0.0046452 0 -0.038104 0 -0.00063619 0 0.0020922 0 1.8002
3.668 -0.058174 -0.052972 -0.019283 -0.032387 -0.059292 -0.024458 -0.1381 -0.11072 -0.19069 -0.13132 -0.16682 -18.869 -0.067843 0.0038542 -0.018493 -0.10265 0.10159 -0.029271 0.0014583 -0.061936 0.0030936 0 -0.03671 0 -0.00054136 0 0.0022307 0 2.1773
3.6719 -0.050517 -0.048436 -0.018947 -0.043156 -0.076492 -0.037459 -0.12526 -0.10546 -0.18285 -0.13263 -0.17324 -18.067 -0.072635 0.0047219 -0.022324 -0.097707 0.079093 -0.031473 0.0029094 -0.062053 0.00011267 0 -0.035006 0 -0.00036375 0 0.0016412 0 2.1861
3.6758 -0.037001 -0.043377 -0.028122 -0.060951 -0.082052 -0.057613 -0.093019 -0.085149 -0.14283 -0.11459 -0.14453 -17.26 -0.079432 0.0041106 -0.028049 -0.09631 0.035962 -0.032465 0.0026748 -0.063837 -0.001891 0 -0.033787 0 -6.7022e-05 0 0.00069469 0 1.8644
3.6797 -0.021151 -0.037701 -0.035463 -0.067343 -0.071352 -0.06222 -0.054512 -0.058718 -0.085731 -0.083193 -0.091801 -16.447 -0.085113 0.0029697 -0.031322 -0.097526 0.0033442 -0.032568 0.0015975 -0.065487 -0.0012603 0 -0.033496 0 0.00018565 0 -9.0154e-05 0 1.3192
3.6836 -0.0068837 -0.028705 -0.027428 -0.051197 -0.0453 -0.041403 -0.01645 -0.031233 -0.0253 -0.041954 -0.030212 -15.64 -0.087811 0.0024451 -0.030919 -0.098572 -0.0058439 -0.032682 0.0011011 -0.065037 0.0016096 0 -0.033907 0 0.00018137 0 -0.00039436 0 0.64448
3.6875 0.0031755 -0.013382 0.0016204 -0.01578 -0.010175 -0.0053931 0.02144 -0.0012238 0.031069 0.0069064 0.027825 -14.846 -0.087281 0.0027025 -0.029105 -0.097058 -0.004043 -0.032997 0.0015073 -0.06215 0.0045613 0 -0.034348 0 -0.00013812 0 -0.00026294 0 -0.10073
3.6914 0.0086417 0.0077647 0.042855 0.024458 0.023497 0.024958 0.059795 0.034912 0.081878 0.057546 0.075737 -14.063 -0.084297 0.0030781 -0.028642 -0.092717 -0.013378 -0.032816 0.0016612 -0.058547 0.005326 0 -0.034284 0 -0.00059889 0 6.1226e-06 0 -0.84801
3.6953 0.011408 0.029196 0.076295 0.053569 0.044662 0.035284 0.092963 0.07445 0.12598 0.097941 0.1105 -13.277 -0.080033 0.0032439 -0.029817 -0.087372 -0.042265 -0.031609 0.00031805 -0.056578 0.0032486 0 -0.033739 0 -0.00091331 0 0.00011826 0 -1.4688
3.6992 0.014813 0.043347 0.083646 0.062895 0.047804 0.02791 0.10924 0.10365 0.15602 0.11405 0.12778 -12.479 -0.075892 0.0038843 -0.030531 -0.08346 -0.07538 -0.030026 -0.0022285 -0.057223 -0.00024744 0 -0.033215 0 -0.00089914 0 -3.5894e-05 0 -1.7878
3.7031 0.022087 0.046253 0.062092 0.054102 0.037503 0.01796 0.098606 0.10334 0.15714 0.098777 0.12006 -11.671 -0.073398 0.0059193 -0.029058 -0.082419 -0.085784 -0.029634 -0.0041256 -0.059381 -0.0028071 0 -0.033212 0 -0.00062249 0 -0.00038782 0 -1.674
3.707 0.034549 0.041118 0.027998 0.036524 0.026768 0.020306 0.061957 0.063292 0.11535 0.058752 0.081307 -10.859 -0.073574 0.0090184 -0.026287 -0.084046 -0.058512 -0.031485 -0.0037109 -0.061092 -0.0029801 0 -0.033762 0 -0.00035139 0 -0.00081724 0 -1.1495
3.7109 0.050472 0.036428 0.0063047 0.021824 0.028601 0.038625 0.014081 -0.004882 0.03225 0.01271 0.016134 -10.049 -0.076064 0.011154 -0.024935 -0.086897 -0.0052323 -0.034932 -0.0012956 -0.061455 -0.001281 0 -0.034388 0 -0.00035931 0 -0.0012423 0 -0.43015
3.7148 0.065534 0.039807 0.012846 0.018791 0.046458 0.064075 -0.022615 -0.068237 -0.064686 -0.018053 -0.054197 -9.2342 -0.078942 0.010059 -0.026562 -0.089155 0.042536 -0.037907 0.00087419 -0.061354 0.00035745 0 -0.0345 0 -0.00073211 0 -0.0016012 0 0.14801
3.7188 0.074999 0.052435 0.043201 0.029811 0.071372 0.082615 -0.029835 -0.08955 -0.12832 -0.020584 -0.096532 -8.4037 -0.079881 0.00546 -0.029615 -0.089402 0.055953 -0.038525 0.00053712 -0.062325 0.00025432 0 -0.033866 0 -0.0013183 0 -0.0017948 0 0.28419
3.7227 0.076471 0.068457 0.076968 0.05007 0.088783 0.08447 -0.0029624 -0.050924 -0.1163 0.0048031 -0.081983 -7.5538 -0.07802 -9.5286e-05 -0.030728 -0.087169 0.028776 -0.036575 -0.0025743 -0.064772 -0.0016183 0 -0.032804 0 -0.0018418 0 -0.0017053 0 -0.13688
3.7266 0.07147 0.079616 0.093876 0.070318 0.089914 0.069896 0.047262 0.03297 -0.02036 0.047632 -0.0048111 -6.694 -0.074867 -0.0029068 -0.028077 -0.083247 -0.02058 -0.033606 -0.0064791 -0.067372 -0.0036464 0 -0.03194 0 -0.0020767 0 -0.0013053 0 -0.98508
3.7305 0.06468 0.081222 0.088588 0.082521 0.078382 0.049145 0.10118 0.12277 0.12104 0.094316 0.10914 -5.8377 -0.073168 -0.0010659 -0.023403 -0.079497 -0.064777 -0.031639 -0.0085807 -0.068289 -0.0039408 0 -0.031757 0 -0.0019612 0 -0.00074403 0 -1.9465
3.7344 0.061245 0.074873 0.072513 0.085079 0.066552 0.037365 0.14009 0.1787 0.23989 0.13333 0.21245 -4.9892 -0.074472 0.0038868 -0.020593 -0.077948 -0.086948 -0.031737 -0.0076201 -0.066948 -0.0018907 0 -0.032269 0 -0.0015986 0 -0.00029342 0 -2.6699
3.7383 0.063797 0.066409 0.062254 0.083394 0.064877 0.046261 0.15369 0.18414 0.2778 0.1562 0.26036 -4.1371 -0.077564 0.0081314 -0.02214 -0.079444 -0.088389 -0.033578 -0.0043155 -0.06459 0.0013644 0 -0.033046 0 -0.0011866 0 -0.00017199 0 -2.921
3.7422 0.070988 0.061403 0.065329 0.084553 0.073429 0.075777 0.14214 0.15183 0.22137 0.1567 0.23482 -3.2634 -0.079392 0.0086156 -0.026898 -0.082807 -0.08067 -0.036096 -0.00046288 -0.063047 0.0038477 0 -0.033529 0 -0.00093419 0 -0.00039532 0 -2.6684
3.7461 0.0783 0.061852 0.075249 0.090113 0.082604 0.11094 0.11316 0.1099 0.10874 0.1318 0.15295 -2.3581 -0.077874 0.0053634 -0.031228 -0.085408 -0.07175 -0.038312 0.0024002 -0.062993 0.0042079 0 -0.033417 0 -0.00099328 0 -0.00078792 0 -2.0689
3.75 0.08061 0.065997 0.079066 0.0936 0.081933 0.12834 0.07745 0.080156 0.0024447 0.084962 0.055024 -1.4278 -0.074075 0.001127 -0.032313 -0.085008 -0.059404 -0.039626 0.00365 -0.063442 0.002555 0 -0.032848 0 -0.001396 0 -0.0011364 0 -1.3704
3.7539 0.075129 0.070449 0.069704 0.085911 0.069088 0.11105 0.044735 0.065425 -0.051316 0.028437 -0.019304 -0.48826 -0.071611 -0.0011358 -0.030405 -0.08152 -0.037108 -0.03969 0.0034262 -0.062923 0.00015074 0 -0.032266 0 -0.0020108 0 -0.0013325 0 -0.79361
3.7578 0.063202 0.07244 0.052068 0.064608 0.051596 0.062884 0.021779 0.054244 -0.047559 -0.019328 -0.050633 0.44869 -0.073569 -0.00061236 -0.028032 -0.077203 -0.0053788 -0.038437 0.0022814 -0.061093 -0.001589 0 -0.032074 0 -0.0025647 0 -0.0013834 0 -0.45322
3.7617 0.049881 0.070749 0.038358 0.038708 0.040417 0.010088 0.011745 0.036157 -0.015467 -0.041234 -0.043807 1.3837 -0.079614 0.0011866 -0.027256 -0.074998 0.023361 -0.036411 0.0010081 -0.059092 -0.0019157 0 -0.032343 0 -0.0027658 0 -0.001322 0 -0.35216
3.7656 0.041127 0.065421 0.037551 0.0236 0.041307 -0.013994 0.014376 0.013565 0.011308 -0.029916 -0.016745 2.3254 -0.085912 0.0022998 -0.027819 -0.076317 0.032057 -0.034826 0.00040759 -0.058328 -0.00091524 0 -0.032774 0 -0.0024749 0 -0.0011535 0 -0.43191
3.7695 0.039919 0.057182 0.048291 0.029243 0.050953 0.0075607 0.026776 0.00053414 0.021494 0.0084612 0.015102 3.2792 -0.088073 0.0022622 -0.027867 -0.080094 0.012653 -0.034815 0.00073921 -0.058965 0.00078985 0 -0.03297 0 -0.0018036 0 -0.00091077 0 -0.63108
3.7734 0.043692 0.047109 0.06035 0.051191 0.060149 0.060936 0.044721 0.010692 0.029681 0.057377 0.046717 4.2422 -0.084601 0.0022598 -0.026205 -0.083812 -0.025912 -0.036271 0.0012431 -0.059731 0.0023685 0 -0.032773 0 -0.0010445 0 -0.00073092 0 -0.90805
3.7773 0.045389 0.036456 0.062263 0.07226 0.060566 0.10871 0.063917 0.044756 0.056617 0.097818 0.07973 5.2069 -0.077917 0.0034945 -0.023658 -0.08553 -0.062753 -0.037513 0.0005026 -0.059234 0.0029831 0 -0.032401 0 -0.00047624 0 -0.00081071 0 -1.219
3.7813 0.038199 0.026392 0.0485 0.07408 0.049756 0.11479 0.080243 0.087261 0.105 0.116 0.1125 6.1697 -0.072214 0.0055273 -0.022206 -0.085178 -0.079339 -0.036496 -0.0022538 -0.057457 0.0020522 0 -0.032245 0 -0.0001961 0 -0.0012233 0 -1.4815
3.7852 0.021057 0.01767 0.021534 0.049808 0.031603 0.06949 0.08875 0.11417 0.15128 0.10718 0.1339 7.1341 -0.070177 0.0063627 -0.022965 -0.084217 -0.071346 -0.032797 -0.0059942 -0.055864 -0.00032591 0 -0.032521 0 -0.00011387 0 -0.0017696 0 -1.5677
3.7891 0.00050379 0.010446 -0.010824 0.0086162 0.01324 -0.0036572 0.082851 0.1056 0.15977 0.07497 0.12693 8.1049 -0.071413 0.0043069 -0.02513 -0.084232 -0.048691 -0.028476 -0.0082389 -0.056009 -0.0031032 0 -0.033076 0 -8.8772e-05 0 -0.0020589 0 -1.3476
3.793 -0.013375 0.0042921 -0.039532 -0.030593 0.0011078 -0.063722 0.056091 0.056155 0.10776 0.028176 0.080104 9.0803 -0.073622 -0.00014703 -0.02683 -0.085777 -0.024807 -0.026663 -0.0070351 -0.057989 -0.0046463 0 -0.033545 0 -6.0206e-05 0 -0.0018084 0 -0.76676
3.7969 -0.014606 -0.0017223 -0.05747 -0.050982 -0.0020097 -0.079112 0.0073298 -0.021507 0.0035757 -0.022353 -0.0014301 10.053 -0.075049 -0.0042855 -0.026876 -0.088262 -0.0054222 -0.028855 -0.002907 -0.060262 -0.0037728 0 -0.033697 0 -4.837e-05 0 -0.0011092 0 0.091055
3.8008 -0.0067113 -0.0088834 -0.061611 -0.046979 0.0015812 -0.046606 -0.053576 -0.1007 -0.11426 -0.065899 -0.093319 11.017 -0.075796 -0.0052175 -0.025624 -0.090561 0.013052 -0.033372 0.0012074 -0.060971 -0.00076384 0 -0.033629 0 -5.5706e-05 0 -0.00039234 0 0.99994
3.8047 -0.0010076 -0.018407 -0.054652 -0.026165 0.0049506 0.0086055 -0.10528 -0.15082 -0.19547 -0.093438 -0.16097 11.976 -0.077033 -0.0023027 -0.024298 -0.091634 0.034816 -0.036642 0.002311 -0.059498 0.0025756 0 -0.033621 0 -1.5249e-05 0 -9.0364e-05 0 1.6674
3.8086 -0.0084596 -0.030691 -0.045042 -0.0043983 -0.00049315 0.049492 -0.12364 -0.15094 -0.2034 -0.099445 -0.17607 12.944 -0.079265 0.0021616 -0.023747 -0.090813 0.055002 -0.036363 -5.6022e-06 -0.056892 0.0040896 0 -0.033802 0 0.00012803 0 -0.00028644 0 1.8644
3.8125 -0.031247 -0.044744 -0.043581 0.0022432 -0.019997 0.048497 -0.096896 -0.10173 -0.13431 -0.084026 -0.13212 13.929 -0.081585 0.004664 -0.023956 -0.08802 0.059816 -0.03363 -0.0031418 -0.054944 0.0028805 0 -0.033996 0 0.00029312 0 -0.00067237 0 1.5518
3.8164 -0.060927 -0.058549 -0.05698 -0.014893 -0.051092 0.0014599 -0.037641 -0.028793 -0.021593 -0.054339 -0.0502 14.927 -0.082575 0.0032189 -0.024581 -0.084072 0.038307 -0.031919 -0.0038471 -0.054912 5.706e-05 0 -0.033928 0 0.00027542 0 -0.00084785 0 0.93188
3.8203 -0.084892 -0.070456 -0.082443 -0.052593 -0.0836 -0.07168 0.019216 0.027439 0.077982 -0.023714 0.029115 15.917 -0.081762 -0.0011348 -0.025557 -0.080692 -0.0040745 -0.033707 -0.0012433 -0.056938 -0.0020681 0 -0.033593 0 -5.0872e-05 0 -0.00066744 0 0.37968
3.8242 -0.095935 -0.080593 -0.10827 -0.096758 -0.10546 -0.13819 0.034831 0.032667 0.1111 -0.0076015 0.064926 16.881 -0.080047 -0.0052727 -0.02696 -0.079689 -0.043449 -0.037902 0.002351 -0.060288 -0.001754 0 -0.033351 0 -0.00051761 0 -0.00030625 0 0.2683
3.8281 -0.097168 -0.090896 -0.12165 -0.12956 -0.11112 -0.1699 -0.0088705 -0.020996 0.055928 -0.017249 0.036714 17.81 -0.078726 -0.0065177 -0.028364 -0.081563 -0.051699 -0.04064 0.0036174 -0.063809 0.00082337 0 -0.033593 0 -0.00069172 0 -1.0053e-05 0 0.77021
3.832 -0.09852 -0.1034 -0.11849 -0.13998 -0.10618 -0.15845 -0.095363 -0.10909 -0.064193 -0.053997 -0.044761 18.714 -0.078243 -0.004653 -0.02873 -0.084703 -0.017375 -0.038841 0.0013821 -0.066159 0.0037164 0 -0.034265 0 -0.0002043 0 0.00018169 0 1.7506
3.8359 -0.10822 -0.11817 -0.10747 -0.13113 -0.10388 -0.1201 -0.18216 -0.18895 -0.19187 -0.10769 -0.14334 19.609 -0.078051 -0.001838 -0.027267 -0.086251 0.043522 -0.03321 -0.0022957 -0.066056 0.0047011 0 -0.03475 0 0.00087879 0 0.00043682 0 2.8312
3.8398 -0.12662 -0.13284 -0.10414 -0.11837 -0.11537 -0.086353 -0.22782 -0.22576 -0.268 -0.16097 -0.21755 20.503 -0.077617 -0.00065493 -0.024469 -0.084285 0.097057 -0.027807 -0.0041135 -0.062959 0.0029369 0 -0.034326 0 0.0020081 0 0.00086371 0 3.6018
3.8438 -0.14716 -0.14454 -0.1189 -0.11815 -0.14109 -0.084232 -0.21893 -0.21324 -0.26666 -0.19768 -0.24325 21.388 -0.077363 -0.0020095 -0.02206 -0.079502 0.11524 -0.026505 -0.0026515 -0.057908 -0.00043586 0 -0.032819 0 0.002531 0 0.0012924 0 3.8544
3.8477 -0.16276 -0.15248 -0.14837 -0.13566 -0.17014 -0.1186 -0.17758 -0.17479 -0.20958 -0.21071 -0.22516 22.247 -0.078337 -0.0045779 -0.021598 -0.074698 0.095981 -0.029637 0.00035786 -0.053511 -0.0031185 0 -0.030838 0 0.0022059 0 0.0013866 0 3.6896
3.8516 -0.17159 -0.15888 -0.17724 -0.16133 -0.18856 -0.16927 -0.14393 -0.14502 -0.14912 -0.2044 -0.19016 23.069 -0.080851 -0.0060719 -0.022988 -0.072279 0.06321 -0.033955 0.0017647 -0.052495 -0.0032273 0 -0.029316 0 0.0013933 0 0.0010132 0 3.4214
3.8555 -0.17732 -0.16715 -0.18987 -0.1797 -0.19004 -0.20627 -0.14677 -0.1456 -0.13106 -0.19033 -0.16761 23.855 -0.083552 -0.0050962 -0.024416 -0.072008 0.046838 -0.035814 6.0906e-06 -0.055574 -0.00053906 0 -0.028763 0 0.00074013 0 0.00048893 0 3.3509
3.8594 -0.18461 -0.17896 -0.18245 -0.18333 -0.18072 -0.21236 -0.18417 -0.17255 -0.16357 -0.17959 -0.17022 24.618 -0.084125 -0.0020547 -0.023939 -0.071231 0.058847 -0.034489 -0.0034757 -0.060505 0.0033395 0 -0.028917 0 0.00063618 0 0.00039709 0 3.5685
3.8633 -0.19462 -0.19287 -0.16644 -0.17945 -0.17444 -0.19555 -0.22782 -0.20298 -0.21476 -0.17696 -0.18858 25.366 -0.081218 0.0014364 -0.021281 -0.067517 0.084919 -0.032467 -0.0056238 -0.063515 0.005928 0 -0.029111 0 0.00093515 0 0.0010879 0 3.9249
3.8672 -0.20477 -0.20583 -0.1603 -0.18321 -0.18242 -0.18137 -0.2464 -0.21434 -0.24008 -0.18061 -0.20201 26.096 -0.075872 0.0038684 -0.018124 -0.061243 0.09827 -0.032644 -0.0045142 -0.062275 0.0053978 0 -0.028988 0 0.0011818 0 0.0023152 0 4.1788
3.8711 -0.21224 -0.21598 -0.17594 -0.20322 -0.20529 -0.19127 -0.22948 -0.20144 -0.21809 -0.18641 -0.19676 26.8 -0.071046 0.0046916 -0.016627 -0.055503 0.083796 -0.035313 -0.00089977 -0.057921 0.0018142 0 -0.028797 0 0.0011024 0 0.0033769 0 4.2017
3.875 -0.2173 -0.22395 -0.21018 -0.23266 -0.23331 -0.22504 -0.19446 -0.17931 -0.16736 -0.19281 -0.17784 27.465 -0.069494 0.0041847 -0.017596 -0.053214 0.052141 -0.03795 0.0026623 -0.054215 -0.0026894 0 -0.028971 0 0.00087522 0 0.0036656 0 4.0806
3.8789 -0.22317 -0.2316 -0.24734 -0.25427 -0.2539 -0.26168 -0.17277 -0.17137 -0.13247 -0.20235 -0.16588 28.088 -0.071758 0.0028253 -0.020017 -0.054099 0.031804 -0.037877 0.0040066 -0.054385 -0.0051056 0 -0.0294 0 0.00093079 0 0.0031491 0 4.0499
3.8828 -0.23264 -0.23961 -0.27077 -0.25523 -0.26053 -0.27738 -0.18732 -0.1926 -0.1506 -0.21915 -0.18202 28.675 -0.075927 0.00096249 -0.022226 -0.054512 0.045881 -0.035061 0.0027987 -0.058341 -0.0035778 0 -0.029208 0 0.0015019 0 0.0023583 0 4.3126
3.8867 -0.24526 -0.2467 -0.27429 -0.23895 -0.25666 -0.26512 -0.23758 -0.23949 -0.22422 -0.24484 -0.23208 29.231 -0.079248 -0.00098907 -0.023399 -0.05043 0.092756 -0.032205 0.00019662 -0.062783 0.001043 0 -0.027366 0 0.0023768 0 0.0019135 0 4.8911
3.8906 -0.25759 -0.25123 -0.2655 -0.22327 -0.25231 -0.23977 -0.30122 -0.29261 -0.31928 -0.27611 -0.30109 29.758 -0.080158 -0.0023437 -0.023913 -0.040887 0.14654 -0.032091 -0.0024868 -0.064118 0.0054179 0 -0.023658 0 0.0030853 0 0.0020293 0 5.6079
3.8945 -0.26616 -0.25346 -0.25881 -0.22672 -0.25638 -0.22566 -0.34906 -0.3288 -0.38837 -0.30535 -0.3613 30.253 -0.079102 -0.0024701 -0.02445 -0.028631 0.1765 -0.034868 -0.0046487 -0.061575 0.0059313 0 -0.019089 0 0.0033041 0 0.0024221 0 6.1948
3.8984 -0.26999 -0.25574 -0.26416 -0.2541 -0.26994 -0.23773 -0.3617 -0.33451 -0.4007 -0.32354 -0.38755 30.711 -0.077722 -0.0014703 -0.025073 -0.017499 0.16937 -0.037943 -0.0061848 -0.057709 0.0015006 0 -0.015302 0 0.0030706 0 0.0026468 0 6.4417
3.9023 -0.27061 -0.26013 -0.27958 -0.29276 -0.28522 -0.2713 -0.33825 -0.31208 -0.35821 -0.32377 -0.37003 31.13 -0.077336 -0.00040773 -0.025355 -0.0091076 0.13686 -0.038519 -0.0068695 -0.055945 -0.0052228 0 -0.013445 0 0.0026271 0 0.0025057 0 6.2893
3.9063 -0.26995 -0.26589 -0.29314 -0.32152 -0.29078 -0.30673 -0.29394 -0.27618 -0.28926 -0.30413 -0.31758 31.511 -0.078042 -0.0005539 -0.025324 -0.0020722 0.10387 -0.036197 -0.0062825 -0.057484 -0.0095131 0 -0.013453 0 0.002117 0 0.0021635 0 5.8304
3.9102 -0.26869 -0.26968 -0.29242 -0.32444 -0.27983 -0.32331 -0.25052 -0.24386 -0.22786 -0.26931 -0.25149 31.851 -0.078966 -0.0021486 -0.025899 0.0056944 0.088436 -0.033134 -0.0043894 -0.060421 -0.0081054 0 -0.014318 0 0.001494 0 0.0019278 0 5.2472
3.9141 -0.26674 -0.26884 -0.27456 -0.29981 -0.25615 -0.31163 -0.22535 -0.22505 -0.19431 -0.23018 -0.19513 32.145 -0.079196 -0.0038809 -0.028063 0.014138 0.090371 -0.031753 -0.0020081 -0.061751 -0.0018753 0 -0.015002 0 0.00073224 0 0.0019638 0 4.7367
3.918 -0.26479 -0.26463 -0.24958 -0.25995 -0.23326 -0.27754 -0.22442 -0.21956 -0.18914 -0.20081 -0.16525 32.39 -0.078535 -0.0038224 -0.031469 0.020703 0.096329 -0.032416 -0.00046938 -0.060251 0.0046456 0 -0.015167 0 5.6009e-05 0 0.0022144 0 4.4543
3.9219 -0.26482 -0.26198 -0.23436 -0.22424 -0.22662 -0.23819 -0.24182 -0.2216 -0.20091 -0.19319 -0.16811 32.585 -0.077578 -0.0011675 -0.034115 0.022855 0.094892 -0.033335 -0.00067183 -0.057518 0.00674 0 -0.015127 0 -0.00013676 0 0.0025339 0 4.4802
3.9258 -0.26858 -0.26553 -0.24153 -0.21026 -0.24333 -0.21383 -0.26533 -0.22761 -0.21905 -0.21192 -0.20014 32.74 -0.077246 0.0028025 -0.033754 0.020886 0.087497 -0.03266 -0.002388 -0.056319 0.0032188 0 -0.015252 0 0.00035553 0 0.0028344 0 4.8037
3.9297 -0.27538 -0.27506 -0.2707 -0.22642 -0.27643 -0.21886 -0.28487 -0.24042 -0.24178 -0.25162 -0.2512 32.866 -0.078188 0.0055691 -0.02995 0.018058 0.086194 -0.030495 -0.0044313 -0.057955 -0.0027038 0 -0.015492 0 0.001256 0 0.0030855 0 5.3303
3.9336 -0.28146 -0.28466 -0.30804 -0.26759 -0.30821 -0.25422 -0.29855 -0.2662 -0.27431 -0.29894 -0.30844 32.969 -0.080388 0.0054161 -0.024774 0.01787 0.10143 -0.028809 -0.0054744 -0.061135 -0.0061359 0 -0.01549 0 0.0019655 0 0.0032242 0 5.9137
3.9375 -0.28203 -0.28666 -0.33436 -0.31557 -0.32096 -0.30419 -0.31172 -0.30605 -0.32002 -0.33791 -0.35935 33.041 -0.083093 0.002836 -0.0213 0.021123 0.13139 -0.029424 -0.0048198 -0.063292 -0.0045265 0 -0.015053 0 0.0020734 0 0.0031448 0 6.4018
3.9414 -0.27441 -0.2771 -0.33613 -0.34598 -0.30768 -0.34164 -0.32928 -0.34945 -0.37176 -0.35577 -0.39341 33.067 -0.085088 -1.1655e-05 -0.021142 0.025649 0.16194 -0.032154 -0.0026586 -0.062949 0.00042811 0 -0.01442 0 0.0017418 0 0.0028225 0 6.6703
3.9453 -0.25963 -0.25836 -0.31226 -0.34028 -0.27541 -0.34182 -0.34707 -0.3759 -0.40992 -0.34632 -0.40223 33.037 -0.085299 -0.0012701 -0.023273 0.02881 0.17655 -0.034922 0.00011952 -0.060851 0.0045247 0 -0.014033 0 0.0015552 0 0.0024229 0 6.632
3.9492 -0.24157 -0.23688 -0.27295 -0.29666 -0.23906 -0.29808 -0.3502 -0.36532 -0.40974 -0.31049 -0.37967 32.952 -0.083455 -0.0008807 -0.025195 0.030092 0.16714 -0.035633 0.0023114 -0.058974 0.0047692 0 -0.014085 0 0.0019423 0 0.0022205 0 6.2331
3.9531 -0.22431 -0.21841 -0.2324 -0.23206 -0.21096 -0.22816 -0.32183 -0.31065 -0.35464 -0.25518 -0.32333 32.832 -0.080409 -0.00018165 -0.025312 0.031143 0.1376 -0.033912 0.0028995 -0.058536 0.0017382 0 -0.01436 0 0.0027183 0 0.0023491 0 5.4669
3.957 -0.20996 -0.20465 -0.20103 -0.17244 -0.19429 -0.16475 -0.25703 -0.22422 -0.24857 -0.19175 -0.23824 32.696 -0.077754 -0.00011649 -0.024218 0.033405 0.098753 -0.031139 0.0016445 -0.05897 -0.0013964 0 -0.014518 0 0.0032159 0 0.0026254 0 4.4126
3.9609 -0.19823 -0.19357 -0.18189 -0.13734 -0.18417 -0.1349 -0.17133 -0.13329 -0.1198 -0.13392 -0.14038 32.552 -0.076859 -9.7922e-06 -0.02375 0.036027 0.060958 -0.029007 -0.00054331 -0.058723 -0.002081 0 -0.014501 0 0.0029051 0 0.0026648 0 3.2675
3.9648 -0.18745 -0.18233 -0.17221 -0.12958 -0.17414 -0.14304 -0.095899 -0.067429 -0.012088 -0.094469 -0.05597 32.39 -0.077951 0.0016955 -0.024852 0.036456 0.030686 -0.028166 -0.0019817 -0.056909 -0.00075555 0 -0.01457 0 0.0019182 0 0.0022324 0 2.3195
3.9688 -0.17591 -0.16969 -0.16732 -0.13723 -0.1614 -0.16988 -0.060837 -0.045292 0.034221 -0.081007 -0.013273 32.194 -0.079943 0.005428 -0.026469 0.033197 0.012137 -0.02815 -0.0014239 -0.054176 -0.00021366 0 -0.014942 0 0.00096877 0 0.001515 0 1.84
3.9727 -0.16258 -0.15632 -0.16374 -0.14503 -0.14728 -0.18785 -0.077339 -0.067659 0.0024807 -0.092843 -0.029021 31.953 -0.081209 0.0093791 -0.026623 0.027852 0.0094432 -0.028299 0.00074631 -0.052036 -0.0026375 0 -0.015432 0 0.00072863 0 0.0010285 0 1.9422
3.9766 -0.14731 -0.1433 -0.15984 -0.14521 -0.13404 -0.18048 -0.13058 -0.11884 -0.089721 -0.1212 -0.096694 31.669 -0.080758 0.01072 -0.024596 0.024178 0.025108 -0.028456 0.0025637 -0.051468 -0.0071529 0 -0.015565 0 0.0012478 0 0.0012006 0 2.4967
3.9805 -0.13077 -0.13091 -0.1553 -0.13954 -0.12264 -0.15123 -0.18805 -0.17416 -0.19685 -0.1529 -0.1854 31.36 -0.07892 0.0082035 -0.021982 0.024922 0.05537 -0.028753 0.0021157 -0.052195 -0.010229 0 -0.015073 0 0.001952 0 0.001978 0 3.1721
3.9844 -0.11431 -0.11868 -0.15022 -0.13272 -0.11328 -0.11652 -0.2176 -0.20943 -0.26681 -0.17538 -0.2527 31.04 -0.077023 0.0036103 -0.021428 0.029489 0.087802 -0.029004 -0.00049773 -0.053231 -0.0086137 0 -0.014276 0 0.0021978 0 0.00281 0 3.592
3.9883 -0.099402 -0.10608 -0.14452 -0.12499 -0.10683 -0.090884 -0.20377 -0.20937 -0.26674 -0.18027 -0.26553 30.715 -0.07633 0.00038921 -0.024131 0.034647 0.10564 -0.028661 -0.0028272 -0.05403 -0.0021971 0 -0.013876 0 0.0018442 0 0.0030417 0 3.5167
3.9922 -0.086999 -0.093094 -0.13717 -0.11108 -0.10384 -0.077043 -0.15338 -0.17258 -0.19898 -0.16445 -0.21712 30.378 -0.077068 0.00058257 -0.028439 0.037448 0.097416 -0.027516 -0.0020735 -0.055028 0.0056808 0 -0.014326 0 0.0013196 0 0.0024023 0 2.9427
3.9961 -0.077008 -0.080025 -0.12562 -0.086064 -0.10152 -0.067775 -0.088859 -0.11171 -0.097829 -0.12985 -0.12928 30.02 -0.07831 0.0029463 -0.030989 0.0374 0.065045 -0.026284 0.0021364 -0.057088 0.010698 0 -0.015364 0 0.0011649 0 0.0012045 0 2.0724
4 -0.068495 -0.067282 -0.1067 -0.051995 -0.092879 -0.055587 -0.035024 -0.047936 -0.0091313 -0.083025 -0.038878 29.64 -0.078788 0.0042027 -0.029472 0.035937 0.02344 -0.0262 0.0068511 -0.060435 0.010657 0 -0.016207 0 0.0015207 0 0.00011597 0 1.1877
4.0039 -0.060417 -0.055527 -0.079503 -0.019033 -0.071345 -0.040636 -0.0070462 -0.0015617 0.035193 -0.034464 0.022649 29.244 -0.077977 0.0023467 -0.024655 0.034185 -0.0087672 -0.027851 0.0079926 -0.064122 0.006741 0 -0.016253 0 0.0020334 0 -0.0002986 0 0.51531
4.0078 -0.052266 -0.045839 -0.048515 -5.8688e-05 -0.038291 -0.03039 -0.0053201 0.016818 0.03219 0.0038765 0.043663 28.844 -0.076575 -0.0011892 -0.019861 0.03174 -0.020904 -0.030437 0.0039765 -0.066508 0.0021886 0 -0.015613 0 0.0022188 0 7.3438e-05 0 0.15398
4.0117 -0.044151 -0.03926 -0.023526 -0.0029153 -0.0061142 -0.032385 -0.018452 0.009589 0.0040586 0.023076 0.032984 28.449 -0.07594 -0.0027366 -0.018356 0.027858 -0.015718 -0.03236 -0.0025184 -0.06633 -0.00022836 0 -0.014983 0 0.0019027 0 0.00086767 0 0.080397
4.0156 -0.036479 -0.03583 -0.014536 -0.025481 0.0084684 -0.046773 -0.03173 -0.011859 -0.020563 0.021441 0.0089485 28.06 -0.076895 5.9213e-05 -0.020839 0.023522 -0.0049212 -0.032678 -0.0064756 -0.063516 0.00015023 0 -0.014971 0 0.0013424 0 0.00151 0 0.20189
4.0195 -0.029739 -0.034095 -0.024269 -0.05596 -0.0025052 -0.064551 -0.03616 -0.035102 -0.026622 0.0050646 -0.01377 27.671 -0.078852 0.0057398 -0.025051 0.021648 0.0011022 -0.031981 -0.0046633 -0.059234 0.0020788 0 -0.015556 0 0.00097743 0 0.0015753 0 0.41235
4.0234 -0.024583 -0.03195 -0.0443 -0.077749 -0.029616 -0.072509 -0.033005 -0.052822 -0.020286 -0.016314 -0.03062 27.275 -0.080094 0.01009 -0.027716 0.0246 0.0010242 -0.0318 0.0016679 -0.055253 0.0038002 0 -0.016169 0 0.0010907 0 0.0010241 0 0.62718
4.0273 -0.021829 -0.028354 -0.059284 -0.076918 -0.050853 -0.061428 -0.031142 -0.063489 -0.019916 -0.035179 -0.044533 26.868 -0.079123 0.0098639 -0.027097 0.031307 0.0018283 -0.03312 0.0079328 -0.053098 0.0042725 0 -0.016283 0 0.0016621 0 0.00020249 0 0.79564
4.0313 -0.021977 -0.024364 -0.057498 -0.049809 -0.047869 -0.03251 -0.038865 -0.067862 -0.038278 -0.049188 -0.058714 26.45 -0.076052 0.00567 -0.024134 0.037215 0.010811 -0.035525 0.010127 -0.053402 0.0034587 0 -0.01589 0 0.0024541 0 -0.00038309 0 0.89783
4.0352 -0.024489 -0.02232 -0.039959 -0.007222 -0.021022 0.0017775 -0.055815 -0.065773 -0.069952 -0.059119 -0.071548 26.023 -0.072812 0.0012704 -0.021443 0.037767 0.027408 -0.037795 0.0079348 -0.055643 0.0019191 0 -0.015436 0 0.0031658 0 -0.00038885 0 0.93275
4.0391 -0.027724 -0.023831 -0.020318 0.02872 0.0097557 0.023522 -0.07136 -0.056341 -0.093596 -0.064526 -0.077155 25.592 -0.071793 -2.6995e-05 -0.021178 0.032464 0.041926 -0.039232 0.0043387 -0.058383 0.00034861 0 -0.015317 0 0.0035272 0 0.00013575 0 0.90409
4.043 -0.030024 -0.028441 -0.014711 0.035907 0.019919 0.01947 -0.071536 -0.040613 -0.08742 -0.062092 -0.070114 25.158 -0.073938 0.0015907 -0.023499 0.025637 0.042489 -0.040205 0.0024106 -0.059979 -0.00065518 0 -0.015506 0 0.0033589 0 0.00077279 0 0.81391
4.0469 -0.031299 -0.0343 -0.029147 0.0065051 -0.00075422 -0.010148 -0.050106 -0.023063 -0.046389 -0.048875 -0.050203 24.723 -0.077887 0.0028547 -0.026716 0.022924 0.024783 -0.041312 0.0025531 -0.059548 -0.00076966 0 -0.015673 0 0.0026687 0 0.001025 0 0.67216
4.0508 -0.033632 -0.04018 -0.054641 -0.04576 -0.04062 -0.050298 -0.015426 -0.0098592 0.011585 -0.027434 -0.023831 24.285 -0.08104 0.00080527 -0.02874 0.026507 -0.0032296 -0.042136 0.0027787 -0.057602 -0.00020762 0 -0.015622 0 0.0017328 0 0.00067796 0 0.51629
4.0547 -0.040001 -0.046757 -0.074301 -0.092529 -0.075859 -0.079786 0.012788 -0.0054649 0.055211 -0.0072946 -0.0016049 23.841 -0.081713 -0.004163 -0.028596 0.033422 -0.025667 -0.041178 0.0014482 -0.055801 0.00019994 0 -0.015535 0 0.0010165 0 -4.2467e-05 0 0.42042
4.0586 -0.051888 -0.055836 -0.076776 -0.10921 -0.088914 -0.085301 0.01531 -0.010954 0.058696 -0.0002494 0.0062197 23.389 -0.080489 -0.0085072 -0.026906 0.038393 -0.029128 -0.037345 -0.00056161 -0.055805 -0.00053239 0 -0.015742 0 0.00089013 0 -0.00065755 0 0.47529
4.0625 -0.06777 -0.068279 -0.065202 -0.092226 -0.080639 -0.071108 -0.014306 -0.025424 0.017136 -0.012866 -0.0059816 22.927 -0.079494 -0.0087051 -0.025186 0.038449 -0.011443 -0.031588 -0.00060916 -0.057979 -0.0026608 0 -0.016264 0 0.0013378 0 -0.00082322 0 0.74275
4.0664 -0.083898 -0.082745 -0.054528 -0.061731 -0.067403 -0.056399 -0.065756 -0.048373 -0.051628 -0.042478 -0.037058 22.455 -0.080233 -0.0043128 -0.024664 0.035049 0.017709 -0.026863 0.0027597 -0.061007 -0.0051596 0 -0.016654 0 0.0019403 0 -0.00058858 0 1.2145
4.0703 -0.096834 -0.096527 -0.059685 -0.047071 -0.067165 -0.061208 -0.11894 -0.079837 -0.11927 -0.079907 -0.079876 21.969 -0.082049 0.0018733 -0.025556 0.032045 0.044481 -0.026052 0.0077204 -0.062835 -0.0062176 0 -0.016353 0 0.0022056 0 -0.00029849 0 1.8079
4.0742 -0.10564 -0.10763 -0.084208 -0.065694 -0.086482 -0.091102 -0.15644 -0.11782 -0.16442 -0.11603 -0.12457 21.467 -0.082749 0.0064192 -0.027178 0.03181 0.060638 -0.02956 0.010252 -0.062279 -0.0046275 0 -0.015245 0 0.0019762 0 -0.00023354 0 2.4042
4.0781 -0.1119 -0.11601 -0.11794 -0.1115 -0.11766 -0.13258 -0.17258 -0.15601 -0.18344 -0.14604 -0.16247 20.947 -0.080888 0.0079279 -0.028649 0.033373 0.067833 -0.034811 0.0076046 -0.059952 -0.00095309 0 -0.013862 0 0.0015376 0 -0.00032808 0 2.9011
4.082 -0.11785 -0.12285 -0.14474 -0.16072 -0.14587 -0.16303 -0.17323 -0.185 -0.18782 -0.1682 -0.18832 20.41 -0.077451 0.0073603 -0.029532 0.034088 0.073398 -0.038235 0.00096872 -0.057695 0.00267 0 -0.01301 0 0.0013218 0 -0.00023803 0 3.2399
4.0859 -0.12424 -0.12883 -0.1534 -0.18945 -0.15914 -0.16749 -0.16817 -0.19695 -0.19119 -0.17969 -0.19972 19.856 -0.075157 0.0061753 -0.029978 0.032757 0.081704 -0.03806 -0.0052085 -0.056953 0.0041348 0 -0.013142 0 0.0014998 0 0.00030095 0 3.3945
4.0898 -0.13003 -0.13335 -0.14384 -0.18867 -0.15415 -0.14907 -0.16251 -0.18971 -0.19628 -0.17556 -0.1949 19.288 -0.075913 0.0046035 -0.030363 0.030844 0.088782 -0.035442 -0.0067365 -0.057522 0.0030775 0 -0.014035 0 0.001865 0 0.0011668 0 3.3474
4.0938 -0.13369 -0.13543 -0.1252 -0.16656 -0.13633 -0.12539 -0.15397 -0.16699 -0.19207 -0.1529 -0.17188 18.702 -0.078894 0.001915 -0.030803 0.030672 0.085126 -0.033063 -0.0029575 -0.057801 0.0011672 0 -0.015039 0 0.0021064 0 0.0018972 0 3.0882
4.0977 -0.1348 -0.13522 -0.10891 -0.13922 -0.11633 -0.11467 -0.1373 -0.13508 -0.16384 -0.11688 -0.1311 18.089 -0.081256 -0.001855 -0.030974 0.032707 0.064616 -0.032619 0.0029924 -0.056326 0.00060521 0 -0.015632 0 0.0021528 0 0.0020604 0 2.6488
4.1016 -0.13425 -0.1342 -0.10232 -0.11922 -0.10518 -0.12276 -0.1116 -0.1002 -0.10884 -0.081708 -0.080061 17.448 -0.080905 -0.0049364 -0.030376 0.034923 0.032085 -0.033569 0.0069553 -0.053203 0.002099 0 -0.015762 0 0.0022004 0 0.0016209 0 2.1398
4.1055 -0.13314 -0.13367 -0.10617 -0.11051 -0.10935 -0.14059 -0.084493 -0.069301 -0.045458 -0.064001 -0.035237 16.782 -0.078607 -0.004993 -0.028827 0.034929 0.0027412 -0.034146 0.0069887 -0.050115 0.0041471 0 -0.015741 0 0.0023937 0 0.00097565 0 1.7426
4.1094 -0.13149 -0.13312 -0.11582 -0.11058 -0.12667 -0.1525 -0.069496 -0.052269 -0.006973 -0.072636 -0.017263 16.1 -0.077217 -0.0014051 -0.0268 0.032569 -0.0069084 -0.033409 0.0043654 -0.048892 0.0043828 0 -0.015851 0 0.0025385 0 0.00064218 0 1.6371
4.1133 -0.12824 -0.13035 -0.12429 -0.11514 -0.1462 -0.14784 -0.077955 -0.060236 -0.022161 -0.10295 -0.040027 15.41 -0.078687 0.0037289 -0.025285 0.030196 0.0098864 -0.032222 0.0018453 -0.049976 0.0018658 0 -0.016086 0 0.0022279 0 0.00087477 0 1.9009
4.1172 -0.12244 -0.12356 -0.12547 -0.12061 -0.15409 -0.12762 -0.11078 -0.097952 -0.094623 -0.13978 -0.1001 14.709 -0.081863 0.0070879 -0.025208 0.030275 0.045291 -0.032222 0.0010944 -0.052192 -0.0017345 0 -0.01623 0 0.0013139 0 0.0015212 0 2.4457
4.1211 -0.11442 -0.11337 -0.11683 -0.1241 -0.14317 -0.10245 -0.15553 -0.15514 -0.19538 -0.16661 -0.17435 13.99 -0.083467 0.0068228 -0.026742 0.032798 0.081667 -0.033914 0.0015703 -0.054022 -0.0032503 0 -0.016128 0 0.00023052 0 0.0021901 0 3.0393
4.125 -0.1059 -0.10279 -0.10073 -0.12335 -0.11921 -0.084998 -0.19114 -0.20585 -0.27532 -0.1737 -0.22912 13.244 -0.081483 0.0039058 -0.029005 0.03523 0.10213 -0.03587 0.0015724 -0.055079 -0.00061258 0 -0.015851 0 -0.00024728 0 0.0025439 0 3.4066
4.1289 -0.098826 -0.094822 -0.083138 -0.11774 -0.097508 -0.082219 -0.19825 -0.22027 -0.29119 -0.1602 -0.23669 12.473 -0.077538 0.00093115 -0.030451 0.035102 0.099273 -0.035922 0.00016777 -0.056316 0.0052406 0 -0.015613 0 0.00032959 0 0.0024788 0 3.3526
4.1328 -0.094132 -0.090007 -0.07006 -0.10874 -0.091 -0.091776 -0.16942 -0.18322 -0.22984 -0.1309 -0.18961 11.688 -0.07566 -0.00032268 -0.02982 0.032616 0.076837 -0.033241 -0.0018781 -0.058711 0.010827 0 -0.015569 0 0.0016162 0 0.0021091 0 2.8456
4.1367 -0.091193 -0.086102 -0.063488 -0.098347 -0.099201 -0.10376 -0.11354 -0.1061 -0.11584 -0.092317 -0.10465 10.899 -0.078323 -0.00015254 -0.027067 0.030577 0.044972 -0.029337 -0.0029077 -0.06178 0.012671 0 -0.015695 0 0.0027045 0 0.0016391 0 2.0252
4.1406 -0.088321 -0.080217 -0.060305 -0.086804 -0.10797 -0.10655 -0.052001 -0.022365 0.0016139 -0.051533 -0.014554 10.111 -0.083605 3.032e-05 -0.023563 0.031626 0.014026 -0.027011 -0.0020253 -0.063536 0.0098951 0 -0.015848 0 0.0028949 0 0.001244 0 1.1426
4.1445 -0.083698 -0.071368 -0.05528 -0.072502 -0.10132 -0.093898 -0.0082859 0.031732 0.074666 -0.016691 0.047535 9.3149 -0.086485 -0.00042324 -0.021285 0.035501 -0.0087904 -0.028153 -3.7257e-05 -0.062205 0.0047778 0 -0.015895 0 0.0022976 0 0.0010036 0 0.46376
4.1484 -0.076126 -0.061135 -0.04588 -0.055094 -0.075553 -0.069227 0.0032476 0.037801 0.080289 0.0038764 0.062604 8.5025 -0.08337 -0.00074583 -0.021437 0.039039 -0.019423 -0.032278 0.0011514 -0.058182 0.00087935 0 -0.015781 0 0.0016805 0 0.00087838 0 0.1712
4.1523 -0.065348 -0.051962 -0.03461 -0.038601 -0.043208 -0.044097 -0.016197 0.0035449 0.028891 0.005086 0.032565 7.6735 -0.075665 2.7631e-05 -0.023493 0.03897 -0.016284 -0.036946 0.00015132 -0.054235 0.00032834 0 -0.01552 0 0.0017036 0 0.00073489 0 0.29504
4.1563 -0.052016 -0.044842 -0.02661 -0.030113 -0.022857 -0.030803 -0.051396 -0.045679 -0.045139 -0.011419 -0.022853 6.8374 -0.068873 0.0014573 -0.025479 0.034884 -0.00089351 -0.039564 -0.0026536 -0.05343 0.002434 0 -0.015168 0 0.0022872 0 0.00044353 0 0.70105
4.1602 -0.037418 -0.038486 -0.024529 -0.033639 -0.023475 -0.033533 -0.081426 -0.083914 -0.10381 -0.037244 -0.076646 6.0048 -0.067888 0.0016663 -0.025408 0.029603 0.020987 -0.03905 -0.005262 -0.056421 0.0045885 0 -0.014822 0 0.0027376 0 1.4375e-05 0 1.1475
4.1641 -0.022983 -0.030523 -0.025414 -0.044256 -0.036896 -0.044537 -0.090204 -0.097594 -0.12454 -0.061199 -0.107 5.1767 -0.072784 -0.00087847 -0.022855 0.026755 0.04028 -0.036206 -0.005548 -0.060564 0.0045236 0 -0.014614 0 0.0025008 0 -0.00034973 0 1.3929
4.168 -0.0097108 -0.019431 -0.022535 -0.048959 -0.044713 -0.048805 -0.073687 -0.087365 -0.10777 -0.074101 -0.10562 4.3434 -0.078983 -0.0055662 -0.019382 0.027827 0.048512 -0.032843 -0.0029451 -0.061915 0.0020136 0 -0.014643 0 0.0017752 0 -0.00038353 0 1.3034
4.1719 0.0021741 -0.0054861 -0.010606 -0.035266 -0.033249 -0.03443 -0.040115 -0.06126 -0.070305 -0.070893 -0.078039 3.4932 -0.08155 -0.0097771 -0.017394 0.031297 0.042359 -0.030597 0.001021 -0.058562 -0.0012156 0 -0.014879 0 0.0013459 0 -7.9588e-06 0 0.8974
4.1758 0.013126 0.0097724 0.010198 -0.00127 -0.0036758 -0.0010932 -0.0034522 -0.027047 -0.030595 -0.04985 -0.036686 2.6238 -0.079526 -0.010971 -0.018277 0.034266 0.025056 -0.030238 0.0038453 -0.052433 -0.003035 0 -0.015154 0 0.0017835 0 0.00052881 0 0.30391
4.1797 0.023877 0.024746 0.034674 0.041416 0.030509 0.039621 0.025852 0.010684 0.003847 -0.01172 0.0082572 1.7456 -0.076351 -0.0087489 -0.02131 0.03485 0.0032637 -0.031591 0.0039968 -0.047866 -0.0024946 0 -0.015279 0 0.0028083 0 0.00079872 0 -0.33338
4.1836 0.035127 0.038572 0.056553 0.074946 0.055101 0.072061 0.046868 0.049036 0.038258 0.038918 0.053402 0.87374 -0.076241 -0.0049294 -0.024271 0.033206 -0.01793 -0.033746 0.0021481 -0.04807 -0.00025109 0 -0.015205 0 0.0034833 0 0.00054733 0 -0.93288
4.1875 0.047494 0.051192 0.072284 0.087381 0.065353 0.086397 0.066798 0.084634 0.081133 0.09169 0.099088 0.017465 -0.080186 -0.0017059 -0.025223 0.03075 -0.0374 -0.03536 0.00059875 -0.052506 0.0022013 0 -0.015053 0 0.003085 0 -6.4641e-05 0 -1.4796
4.1914 0.061466 0.063087 0.081895 0.080415 0.067091 0.083649 0.092969 0.11331 0.13142 0.13189 0.14208 -0.82354 -0.085269 0.00017134 -0.023996 0.028731 -0.055745 -0.035158 0.0012635 -0.057451 0.0036068 0 -0.014987 0 0.0018142 0 -0.00059023 0 -1.9676
4.1953 0.076973 0.074991 0.087433 0.067263 0.069926 0.073462 0.12415 0.13119 0.17346 0.14709 0.17161 -1.6532 -0.087618 0.0014322 -0.022147 0.027549 -0.071051 -0.032676 0.0038841 -0.059242 0.0034697 0 -0.015035 0 0.00064401 0 -0.00070928 0 -2.344
4.1992 0.092738 0.087464 0.091337 0.063131 0.079655 0.067534 0.14853 0.13561 0.18542 0.13515 0.1741 -2.4711 -0.085855 0.0027847 -0.021509 0.02701 -0.077522 -0.028836 0.0060713 -0.057301 0.0019145 0 -0.015073 0 0.00042757 0 -0.00053549 0 -2.5176
4.2031 0.10622 0.10021 0.095924 0.075625 0.095476 0.073428 0.15124 0.12588 0.15597 0.10679 0.14416 -3.2708 -0.08184 0.003738 -0.022664 0.026746 -0.069377 -0.02571 0.0052753 -0.054346 -0.0006113 0 -0.014988 0 0.0011154 0 -0.00049652 0 -2.4307
4.207 0.11473 0.11164 0.10304 0.10113 0.11212 0.091556 0.12695 0.10457 0.096549 0.079541 0.093048 -4.0472 -0.078452 0.0031379 -0.024617 0.026224 -0.047158 -0.025298 0.0010438 -0.053723 -0.0033851 0 -0.014857 0 0.0018272 0 -0.00087992 0 -2.1338
4.2109 0.1174 0.11937 0.11277 0.12805 0.12348 0.11549 0.087419 0.079041 0.038119 0.066917 0.045888 -4.8034 -0.077016 0.00079394 -0.025835 0.024695 -0.020572 -0.028043 -0.0044397 -0.056386 -0.005354 0 -0.014938 0 0.0017045 0 -0.001496 0 -1.7911
4.2148 0.11626 0.12185 0.12215 0.1438 0.12549 0.13496 0.057001 0.06076 0.013122 0.071269 0.027913 -5.5502 -0.076865 -0.001742 -0.025586 0.021675 -0.0041788 -0.032295 -0.0080906 -0.060192 -0.0054092 0 -0.015443 0 0.00072431 0 -0.0018267 0 -1.6018
4.2188 0.11541 0.11999 0.12643 0.14145 0.11819 0.14097 0.057337 0.060675 0.03485 0.085711 0.048802 -6.2965 -0.076968 -0.0023392 -0.024399 0.017788 -0.0082101 -0.035334 -0.0084233 -0.061987 -0.0030772 0 -0.016302 0 -0.0002928 0 -0.0015527 0 -1.6895
4.2227 0.11821 0.11708 0.12322 0.12349 0.10712 0.1315 0.09208 0.082386 0.089548 0.10236 0.096774 -7.0396 -0.077413 -0.00035182 -0.023362 0.014938 -0.031315 -0.035314 -0.0065794 -0.060393 0.00088703 0 -0.017155 0 -0.0004689 0 -0.00094108 0 -2.0376
4.2266 0.12489 0.11688 0.1163 0.1012 0.10215 0.11425 0.14336 0.11848 0.14704 0.11876 0.14685 -7.7654 -0.07906 0.0025659 -0.023109 0.015048 -0.061083 -0.0326 -0.0049871 -0.056771 0.0046652 0 -0.017599 0 0.00031101 0 -0.00067161 0 -2.5117
4.2305 0.13238 0.12096 0.11437 0.08914 0.11191 0.10301 0.18345 0.15407 0.18153 0.13669 0.17704 -8.4578 -0.081995 0.0038729 -0.023443 0.018113 -0.082293 -0.029343 -0.0049763 -0.053698 0.0063813 0 -0.017477 0 0.0013064 0 -0.0012176 0 -2.9428
4.2344 0.1369 0.12773 0.12405 0.096754 0.1362 0.10825 0.19344 0.17582 0.18675 0.15576 0.18055 -9.1116 -0.08485 0.0024798 -0.023819 0.021426 -0.086827 -0.027641 -0.0056509 -0.052628 0.005252 0 -0.016958 0 0.0016062 0 -0.0023591 0 -3.2091
4.2383 0.13705 0.13389 0.14268 0.12162 0.16296 0.12848 0.17494 0.17957 0.17495 0.16945 0.1664 -9.7357 -0.085976 -0.00028543 -0.02401 0.021198 -0.077976 -0.027852 -0.0050714 -0.052957 0.0019867 0 -0.016366 0 0.00092134 0 -0.0033171 0 -3.2722
4.2422 0.13495 0.13715 0.15829 0.14994 0.17482 0.15001 0.14645 0.17053 0.16261 0.16907 0.14966 -10.347 -0.085209 -0.0020248 -0.024231 0.015638 -0.06632 -0.028557 -0.0025203 -0.053129 -0.0018424 0 -0.015949 0 -0.00023704 0 -0.0034177 0 -3.1654
4.2461 0.13432 0.13775 0.15857 0.16538 0.1623 0.15713 0.12806 0.15643 0.15607 0.15248 0.14034 -10.956 -0.084133 -0.0015428 -0.024674 0.0068921 -0.060915 -0.028194 0.00046323 -0.052414 -0.0048685 0 -0.015777 0 -0.0010924 0 -0.0026812 0 -2.9596
4.25 0.13725 0.13765 0.14196 0.1607 0.13308 0.14509 0.12692 0.14066 0.14886 0.12872 0.13852 -11.564 -0.084361 0.00022073 -0.025102 -0.00013538 -0.062778 -0.026833 0.001385 -0.051521 -0.0065563 0 -0.015811 0 -0.0012898 0 -0.0017899 0 -2.7328
4.2539 0.14225 0.13827 0.12041 0.14298 0.1077 0.1247 0.13448 0.12187 0.13146 0.11284 0.13773 -12.161 -0.085636 0.0014064 -0.025047 -0.001438 -0.065464 -0.026359 -0.00078979 -0.051631 -0.0070308 0 -0.016002 0 -0.0010941 0 -0.0014722 0 -2.5472
4.2578 0.14531 0.13896 0.10999 0.12752 0.10361 0.11352 0.13626 0.099802 0.10372 0.11415 0.13192 -12.734 -0.085904 0.0011787 -0.024402 0.0029059 -0.061714 -0.028721 -0.0044737 -0.053094 -0.0065265 0 -0.01628 0 -0.00098969 0 -0.0018818 0 -2.432
4.2617 0.14284 0.13769 0.11689 0.12496 0.12028 0.12042 0.12508 0.080265 0.078293 0.12835 0.12047 -13.276 -0.083443 0.00032452 -0.023741 0.0087653 -0.050458 -0.033753 -0.0067197 -0.055211 -0.0051156 0 -0.016492 0 -0.0011461 0 -0.0025277 0 -2.3774
4.2656 0.1341 0.13292 0.13145 0.13238 0.13913 0.13723 0.10656 0.072906 0.071972 0.14102 0.10827 -13.786 -0.078854 4.0356e-07 -0.023897 0.011269 -0.03842 -0.038637 -0.0057386 -0.0572 -0.0029009 0 -0.016425 0 -0.001288 0 -0.002773 0 -2.3473
4.2695 0.1214 0.12497 0.13659 0.13645 0.13927 0.14527 0.093432 0.082719 0.092012 0.13985 0.10204 -14.268 -0.074731 0.0001821 -0.02518 0.0086455 -0.034999 -0.039764 -0.0023125 -0.059051 -0.00026411 0 -0.015958 0 -0.001049 0 -0.0023985 0 -2.3092
4.2734 0.10832 0.11554 0.12354 0.12596 0.11587 0.13156 0.094278 0.1035 0.12863 0.12483 0.10541 -14.731 -0.073263 -0.00032923 -0.027016 0.0033919 -0.04444 -0.035619 0.0011298 -0.061194 0.0022741 0 -0.015224 0 -0.00040103 0 -0.0017233 0 -2.2563
4.2773 0.097546 0.10618 0.10036 0.1026 0.084597 0.10064 0.10633 0.12051 0.15974 0.10722 0.11582 -15.18 -0.074218 -0.0022717 -0.028419 -8.2515e-05 -0.061526 -0.028279 0.0027422 -0.063389 0.004478 0 -0.014574 0 0.00028864 0 -0.0012419 0 -2.2005
4.2813 0.089917 0.097298 0.084843 0.080127 0.067865 0.071306 0.11767 0.12111 0.16461 0.098492 0.12473 -15.623 -0.075416 -0.0045169 -0.028846 0.00078521 -0.074428 -0.022129 0.0026182 -0.064288 0.0065403 0 -0.014336 0 0.00061034 0 -0.0011888 0 -2.1405
4.2852 0.084796 0.088593 0.087764 0.07255 0.075158 0.061269 0.11634 0.10429 0.13692 0.099526 0.12191 -16.062 -0.075144 -0.0046763 -0.028607 0.0047378 -0.072892 -0.020718 0.0021386 -0.062548 0.0086198 0 -0.014554 0 0.00049321 0 -0.0014385 0 -2.0404
4.2891 0.081035 0.0803 0.10206 0.081796 0.094948 0.073038 0.099019 0.080437 0.088647 0.10022 0.10206 -16.494 -0.073876 -0.0013938 -0.028428 0.0079932 -0.055736 -0.024257 0.0022422 -0.058532 0.010199 0 -0.014973 0 0.00022662 0 -0.0017499 0 -1.8502
4.293 0.077765 0.073699 0.10857 0.095902 0.10535 0.09292 0.07314 0.061773 0.042564 0.089753 0.069751 -16.918 -0.073477 0.00394 -0.028653 0.0074798 -0.031943 -0.029721 0.0025158 -0.05471 0.010092 0 -0.01527 0 0.00012306 0 -0.0020247 0 -1.5607
4.2969 0.074747 0.07031 0.093695 0.099199 0.093544 0.10308 0.051606 0.052597 0.018565 0.067752 0.038448 -17.328 -0.074813 0.0079689 -0.028905 0.0032197 -0.014371 -0.033331 0.001952 -0.053888 0.007402 0 -0.015341 0 0.00019189 0 -0.0023066 0 -1.2416
4.3008 0.072412 0.070521 0.062745 0.085524 0.06656 0.095631 0.044473 0.048298 0.022393 0.045857 0.022786 -17.725 -0.076533 0.0081468 -0.028545 -0.0019554 -0.010762 -0.033321 0.00037694 -0.056639 0.0026873 0 -0.015355 0 0.00016901 0 -0.0025877 0 -1.0173
4.3047 0.071586 0.072986 0.036571 0.063219 0.04432 0.077124 0.053172 0.043301 0.043708 0.038056 0.028976 -18.108 -0.07652 0.0049407 -0.027442 -0.0048206 -0.018907 -0.030818 -0.0011211 -0.060418 -0.0018967 0 -0.015545 0 -0.00013415 0 -0.0027101 0 -0.98581
4.3086 0.072848 0.075403 0.033932 0.048207 0.042236 0.06134 0.070608 0.039182 0.064521 0.048725 0.050729 -18.477 -0.074528 0.001332 -0.026258 -0.0041489 -0.029596 -0.028456 -0.0012663 -0.061488 -0.0039319 0 -0.015948 0 -0.0005399 0 -0.0025152 0 -1.1461
4.3125 0.07579 0.076008 0.055356 0.051442 0.059135 0.057901 0.086523 0.044124 0.072351 0.069263 0.074494 -18.831 -0.073006 6.7654e-05 -0.025934 -0.001244 -0.034764 -0.028204 1.3586e-05 -0.058177 -0.0025983 0 -0.016367 0 -0.0006016 0 -0.0020668 0 -1.398
4.3164 0.078845 0.074623 0.082815 0.070912 0.080255 0.066286 0.094335 0.063831 0.068947 0.086088 0.090015 -19.169 -0.074864 0.0012807 -0.026853 0.0014939 -0.033957 -0.030226 0.0014398 -0.052521 0.00058503 0 -0.016571 0 -2.6854e-05 0 -0.001662 0 -1.6189
4.3203 0.08014 0.072582 0.095179 0.093671 0.090887 0.078448 0.094819 0.092986 0.067906 0.092237 0.097144 -19.493 -0.080276 0.0027021 -0.02844 0.0025505 -0.033697 -0.033335 0.001696 -0.0487 0.0029424 0 -0.016528 0 0.00098117 0 -0.0015703 0 -1.7513
4.3242 0.078926 0.071806 0.085532 0.1052 0.087576 0.085912 0.09408 0.11643 0.082256 0.09178 0.10285 -19.806 -0.085887 0.0021238 -0.029533 0.0022325 -0.04036 -0.036136 0.00081112 -0.049573 0.0028279 0 -0.016424 0 0.0018233 0 -0.001762 0 -1.8225
4.3281 0.076423 0.073706 0.065486 0.09875 0.077914 0.085195 0.097272 0.12004 0.11123 0.093416 0.11143 -20.109 -0.087565 -0.00038718 -0.029202 0.0020292 -0.052951 -0.03767 9.6144e-05 -0.054361 0.00091214 0 -0.016456 0 0.0019943 0 -0.0019265 0 -1.8827
4.332 0.07517 0.078458 0.053878 0.078786 0.071431 0.078774 0.10304 0.10192 0.13732 0.10007 0.1177 -20.404 -0.084223 -0.0026734 -0.027359 0.0031377 -0.062481 -0.037326 0.00063944 -0.059479 -0.00058601 0 -0.016619 0 0.0015289 0 -0.0017804 0 -1.9273
4.3359 0.077242 0.084879 0.060904 0.057574 0.071466 0.072784 0.10378 0.073954 0.13769 0.10499 0.11068 -20.693 -0.078952 -0.002781 -0.02481 0.005383 -0.059089 -0.034762 0.0019387 -0.061601 -1.4547e-05 0 -0.016701 0 0.00098311 0 -0.0013475 0 -1.8876
4.3398 0.082794 0.090971 0.081442 0.047954 0.074986 0.073609 0.092507 0.052618 0.1027 0.098533 0.085267 -20.976 -0.076236 -0.0010125 -0.022807 0.0072989 -0.041116 -0.030375 0.0021835 -0.060156 0.0021914 0 -0.016497 0 0.00094113 0 -0.00091531 0 -1.708
4.3438 0.090138 0.095051 0.10177 0.056494 0.078462 0.08446 0.071208 0.04757 0.04697 0.07924 0.051068 -21.252 -0.077862 0.00029485 -0.022416 0.0072187 -0.018229 -0.025832 2.6633e-05 -0.057213 0.0039555 0 -0.016031 0 0.0014793 0 -0.00072258 0 -1.4408
4.3477 0.097207 0.096955 0.11191 0.080286 0.082504 0.1028 0.053021 0.057651 0.0032895 0.058463 0.029132 -21.514 -0.081448 -0.00097958 -0.023993 0.0045465 -0.0053877 -0.02362 -0.0038976 -0.055271 0.003506 0 -0.015572 0 0.0020791 0 -0.00072536 0 -1.259
4.3516 0.10301 0.098408 0.11223 0.1089 0.090602 0.12054 0.054642 0.07613 0.0019579 0.053282 0.037691 -21.754 -0.082936 -0.0046427 -0.026957 0.00030193 -0.012131 -0.02537 -0.007288 -0.055244 0.00099364 0 -0.015437 0 0.0020895 0 -0.0007023 0 -1.354
4.3555 0.10785 0.10194 0.11016 0.13055 0.10422 0.12848 0.083537 0.098236 0.050246 0.073211 0.078294 -21.964 -0.080532 -0.0081942 -0.03002 -0.0034525 -0.035713 -0.0302 -0.0081317 -0.056357 -0.001671 0 -0.015754 0 0.0013414 0 -0.00057344 0 -1.791
4.3594 0.11238 0.10887 0.11202 0.13906 0.11996 0.12337 0.13006 0.12303 0.12693 0.11199 0.13376 -22.147 -0.076278 -0.0088572 -0.031866 -0.0049445 -0.063488 -0.034867 -0.0064918 -0.057505 -0.0025181 0 -0.016376 0 0.00035876 0 -0.0005517 0 -2.4369
4.3633 0.11676 0.11788 0.11838 0.13679 0.13174 0.11185 0.17182 0.14878 0.19568 0.15146 0.17947 -22.315 -0.073933 -0.0057705 -0.031966 -0.0038757 -0.082272 -0.03611 -0.0044513 -0.058314 -0.0011573 0 -0.016983 0 -5.3053e-05 0 -0.00091811 0 -3.0264
4.3672 0.12086 0.12578 0.1258 0.1315 0.13557 0.10657 0.18828 0.16847 0.22716 0.17423 0.19862 -22.481 -0.075424 -0.00054158 -0.03091 -0.0015894 -0.086922 -0.033447 -0.0042733 -0.058835 0.0010406 0 -0.01726 0 0.00049037 0 -0.001641 0 -3.3223
4.3711 0.1251 0.13001 0.13156 0.12931 0.1323 0.11621 0.1746 0.17219 0.21423 0.17461 0.18995 -22.65 -0.079318 0.004036 -0.02988 -3.887e-05 -0.08159 -0.029853 -0.0064589 -0.058621 0.0021744 0 -0.01705 0 0.0015691 0 -0.0022752 0 -3.2529
4.375 0.13068 0.13107 0.13558 0.13017 0.12654 0.13737 0.14416 0.15542 0.17151 0.15972 0.16395 -22.809 -0.082496 0.0058274 -0.029566 -0.00027787 -0.073787 -0.029381 -0.0093859 -0.056695 0.0012103 0 -0.016421 0 0.0022525 0 -0.0023167 0 -2.9358
4.3789 0.13854 0.13242 0.13882 0.12985 0.12343 0.15657 0.11793 0.12544 0.12285 0.14155 0.13362 -22.937 -0.082998 0.0043908 -0.029481 -0.0016426 -0.067384 -0.03358 -0.010705 -0.052777 -0.0015832 0 -0.015661 0 0.001849 0 -0.0016984 0 -2.5845
4.3828 0.14783 0.13774 0.14097 0.12663 0.12631 0.1615 0.10958 0.098707 0.087688 0.12807 0.10837 -23.02 -0.08123 0.00083863 -0.028398 -0.002327 -0.060863 -0.039887 -0.009171 -0.048414 -0.0051918 0 -0.015175 0 0.00048749 0 -0.000919 0 -2.3797
4.3867 0.15567 0.14755 0.14111 0.12552 0.13582 0.15206 0.11812 0.090195 0.075039 0.12085 0.094037 -23.064 -0.078774 -0.0029344 -0.025644 -0.00095232 -0.051675 -0.0436 -0.005422 -0.046387 -0.0085822 0 -0.015288 0 -0.00096902 0 -0.00062964 0 -2.391
4.3906 0.15876 0.15828 0.14013 0.13459 0.14955 0.14065 0.13278 0.1035 0.08529 0.11923 0.095222 -23.091 -0.076596 -0.0050656 -0.022062 0.0021372 -0.041714 -0.041819 -0.0013357 -0.048471 -0.010963 0 -0.016009 0 -0.0016126 0 -0.0010481 0 -2.5818
4.3945 0.15588 0.16455 0.14141 0.15596 0.16203 0.14082 0.14424 0.12966 0.11423 0.12486 0.11462 -23.122 -0.07471 -0.0044215 -0.019602 0.0049692 -0.037982 -0.0359 0.0012578 -0.053577 -0.011735 0 -0.016953 0 -0.0012044 0 -0.001768 0 -2.8637
4.3984 0.14898 0.16294 0.14785 0.17999 0.16642 0.15453 0.15173 0.15499 0.15455 0.14087 0.14914 -23.156 -0.073306 -0.0011596 -0.019732 0.0054147 -0.047223 -0.030213 0.0014945 -0.058291 -0.010651 0 -0.017522 0 -0.0003182 0 -0.0021538 0 -3.1481
4.4023 0.14197 0.15426 0.15785 0.19016 0.15871 0.16997 0.16053 0.17045 0.19521 0.16619 0.18768 -23.179 -0.073508 0.0031483 -0.022086 0.0028429 -0.069089 -0.028371 -0.00034998 -0.059655 -0.0081992 0 -0.017302 0 0.00018447 0 -0.0019378 0 -3.3665
4.4063 0.13796 0.14263 0.16493 0.17596 0.14191 0.17221 0.17349 0.17483 0.22257 0.19151 0.21477 -23.168 -0.076406 0.0062383 -0.024651 -0.0014223 -0.094118 -0.030358 -0.0031852 -0.057691 -0.0056447 0 -0.016387 0 -0.00012671 0 -0.0014348 0 -3.4696
4.4102 0.13728 0.13261 0.16226 0.14306 0.1258 0.15672 0.18553 0.17103 0.22512 0.20248 0.21863 -23.116 -0.08128 0.0065582 -0.025427 -0.0052074 -0.10888 -0.033089 -0.005603 -0.055225 -0.0042607 0 -0.015335 0 -0.00095572 0 -0.0011826 0 -3.4258
4.4141 0.13789 0.1268 0.14861 0.11098 0.12056 0.13312 0.18657 0.16103 0.19957 0.189 0.19739 -23.032 -0.085253 0.0043837 -0.024066 -0.007175 -0.10468 -0.033669 -0.0064628 -0.055068 -0.0042375 0 -0.01476 0 -0.0016271 0 -0.0013907 0 -3.2302
4.418 0.13734 0.12543 0.1301 0.098995 0.12847 0.11628 0.17015 0.14517 0.15375 0.15345 0.15919 -22.93 -0.085364 0.0016117 -0.021999 -0.0076287 -0.083227 -0.032173 -0.0054844 -0.057233 -0.004373 0 -0.014874 0 -0.0017183 0 -0.0017625 0 -2.9151
4.4219 0.1347 0.12742 0.11602 0.11169 0.14102 0.11361 0.13998 0.12539 0.10378 0.11067 0.1169 -22.815 -0.081331 0.00021759 -0.021033 -0.0078124 -0.055299 -0.031311 -0.0034993 -0.058962 -0.0031086 0 -0.01536 0 -0.0013935 0 -0.0018518 0 -2.5512
4.4258 0.13079 0.13118 0.11209 0.13627 0.14531 0.1207 0.10893 0.10741 0.067065 0.07927 0.08261 -22.679 -0.076229 0.00063868 -0.021809 -0.0084624 -0.033651 -0.033444 -0.0019682 -0.057631 -0.00010687 0 -0.015692 0 -0.0011689 0 -0.0015671 0 -2.2319
4.4297 0.12697 0.1346 0.11699 0.15346 0.13488 0.12831 0.091291 0.097986 0.055073 0.070546 0.065053 -22.51 -0.074053 0.0015463 -0.023574 -0.0090386 -0.025632 -0.037917 -0.0019062 -0.053723 0.0031904 0 -0.01561 0 -0.0013762 0 -0.0012852 0 -2.0458
4.4336 0.12389 0.13506 0.12446 0.15224 0.1156 0.13222 0.094501 0.099434 0.069117 0.083183 0.06889 -22.311 -0.076287 0.0012478 -0.025254 -0.0083858 -0.030415 -0.041331 -0.0030418 -0.050839 0.0047553 0 -0.015332 0 -0.0018571 0 -0.0014549 0 -2.0437
4.4375 0.1212 0.13045 0.12846 0.13611 0.1009 0.1356 0.11556 0.10725 0.10037 0.10641 0.093097 -22.094 -0.08066 -0.00058709 -0.026537 -0.0061755 -0.041764 -0.040537 -0.0040505 -0.052522 0.0038868 0 -0.015326 0 -0.0021641 0 -0.0021007 0 -2.2109
4.4414 0.1182 0.12097 0.12671 0.11703 0.10026 0.1419 0.14337 0.11405 0.13377 0.12794 0.12871 -21.877 -0.083271 -0.0025272 -0.02776 -0.0036698 -0.053274 -0.035532 -0.0037946 -0.058777 0.0019281 0 -0.015856 0 -0.0020415 0 -0.0027455 0 -2.4616
4.4453 0.11449 0.10978 0.12041 0.10422 0.11114 0.14709 0.16437 0.11628 0.15459 0.14024 0.15984 -21.66 -0.08203 -0.0027028 -0.028895 -0.0029197 -0.061881 -0.029597 -0.0024585 -0.065641 0.00093204 0 -0.016725 0 -0.0016936 0 -0.002843 0 -2.6683
4.4492 0.10994 0.10135 0.11181 0.098251 0.12173 0.14083 0.16822 0.11677 0.15531 0.14174 0.17078 -21.431 -0.078228 -0.0005928 -0.028993 -0.0049743 -0.067658 -0.026587 -0.001413 -0.068364 0.0015239 0 -0.017429 0 -0.0015756 0 -0.0022938 0 -2.7208
4.4531 0.10443 0.098247 0.10257 0.094252 0.12154 0.11659 0.15172 0.12022 0.13911 0.13441 0.15589 -21.175 -0.074998 0.002414 -0.026998 -0.0087068 -0.07113 -0.02786 -0.0018129 -0.06541 0.00219 0 -0.017575 0 -0.0019189 0 -0.0015389 0 -2.5833
4.457 0.097799 0.098975 0.09377 0.088982 0.10998 0.080839 0.12016 0.12596 0.11712 0.12122 0.12421 -20.889 -0.074458 0.0041816 -0.023168 -0.011447 -0.071096 -0.031487 -0.0032544 -0.059677 0.00091691 0 -0.017191 0 -0.0024685 0 -0.0011463 0 -2.3097
4.4609 0.090305 0.098993 0.086422 0.083918 0.09527 0.051162 0.085242 0.12584 0.10015 0.10541 0.093358 -20.582 -0.076334 0.0035944 -0.01946 -0.011064 -0.065027 -0.034195 -0.0039161 -0.055878 -0.0023465 0 -0.016671 0 -0.002695 0 -0.0013009 0 -2.0019
4.4648 0.082917 0.094272 0.080858 0.082002 0.085707 0.043683 0.059588 0.11055 0.090677 0.090442 0.076335 -20.269 -0.079003 0.0013391 -0.018098 -0.007796 -0.05167 -0.034109 -0.0022295 -0.056489 -0.005014 0 -0.01643 0 -0.0022791 0 -0.0016801 0 -1.7388
4.4688 0.076976 0.084497 0.075858 0.082853 0.082254 0.060452 0.049928 0.079215 0.081668 0.078836 0.072042 -19.954 -0.081381 -0.0008424 -0.019519 -0.0042207 -0.033458 -0.031908 0.0014493 -0.059878 -0.004009 0 -0.016586 0 -0.0014043 0 -0.001802 0 -1.5315
4.4727 0.073314 0.073236 0.069198 0.082388 0.079472 0.087801 0.053404 0.043102 0.064182 0.070502 0.0681 -19.63 -0.083492 -0.001555 -0.021778 -0.0032836 -0.016381 -0.029728 0.0048653 -0.062113 0.0010974 0 -0.016911 0 -0.00058853 0 -0.0014842 0 -1.3423
4.4766 0.071649 0.065078 0.060029 0.077334 0.072965 0.10667 0.060287 0.019148 0.037877 0.062807 0.053871 -19.286 -0.085397 -0.00053429 -0.022262 -0.0059498 -0.0069436 -0.029139 0.0057505 -0.060617 0.0070677 0 -0.017055 0 -0.0002334 0 -0.0009827 0 -1.1478
4.4805 0.070881 0.062283 0.050888 0.069428 0.065 0.10571 0.061856 0.018207 0.014993 0.053629 0.032129 -18.92 -0.086179 0.0016104 -0.020237 -0.010421 -0.0082731 -0.030076 0.0039095 -0.056364 0.0094225 0 -0.01684 0 -0.00032882 0 -0.00072152 0 -0.9887
4.4844 0.070012 0.063703 0.046715 0.064326 0.062287 0.086845 0.057499 0.037842 0.01299 0.045164 0.018546 -18.542 -0.084527 0.0040589 -0.017759 -0.013568 -0.018282 -0.031363 0.0015146 -0.052804 0.0063223 0 -0.016391 0 -0.00056799 0 -0.0009066 0 -0.95586
4.4883 0.068821 0.066447 0.050938 0.066083 0.068271 0.060996 0.054961 0.0654 0.040744 0.044299 0.028868 -18.164 -0.080476 0.0060717 -0.017921 -0.013367 -0.031355 -0.03199 0.0012093 -0.052762 0.00031181 0 -0.016029 0 -0.00071249 0 -0.0013767 0 -1.1174
4.4922 0.067702 0.068393 0.061936 0.072867 0.078174 0.039919 0.063054 0.087937 0.08945 0.057624 0.064647 -17.789 -0.076213 0.0068842 -0.021975 -0.010325 -0.042237 -0.031814 0.0036662 -0.056151 -0.0038437 0 -0.016039 0 -0.00081335 0 -0.0017739 0 -1.446
4.4961 0.066975 0.069271 0.073412 0.078428 0.082316 0.031076 0.082805 0.10001 0.13621 0.084296 0.10969 -17.412 -0.074656 0.005802 -0.028001 -0.0067679 -0.048987 -0.031255 0.0068243 -0.060351 -0.0033517 0 -0.016464 0 -0.0010713 0 -0.0018274 0 -1.809
4.5 0.066506 0.069831 0.078814 0.077837 0.074934 0.036915 0.10476 0.10335 0.15801 0.11309 0.1401 -17.024 -0.076882 0.002794 -0.032379 -0.0047394 -0.052667 -0.030587 0.0075574 -0.062603 0.00025352 0 -0.017077 0 -0.001511 0 -0.0015042 0 -2.0355
4.5039 0.066091 0.070481 0.076083 0.071771 0.06012 0.055289 0.11514 0.10068 0.14545 0.12762 0.13962 -16.62 -0.08097 -0.00097506 -0.032662 -0.004408 -0.05435 -0.029673 0.0043484 -0.062151 0.00278 0 -0.017527 0 -0.0018434 0 -0.00096612 0 -2.0136
4.5078 0.06613 0.07101 0.068617 0.065313 0.049107 0.078942 0.10604 0.091207 0.10624 0.11692 0.10864 -16.202 -0.083568 -0.0035354 -0.029253 -0.0043536 -0.05259 -0.028336 -0.0013512 -0.060405 0.001458 0 -0.017582 0 -0.0016933 0 -0.00044529 0 -1.7521
4.5117 0.067695 0.071449 0.061952 0.062963 0.051241 0.096337 0.081345 0.072715 0.057698 0.083867 0.061758 -15.774 -0.082799 -0.0034954 -0.024587 -0.0033382 -0.044245 -0.026844 -0.0062282 -0.059348 -0.0024632 0 -0.017291 0 -0.00098477 0 -0.00014556 0 -1.3694
4.5156 0.071689 0.072789 0.059518 0.065106 0.066585 0.096947 0.053957 0.047647 0.015976 0.044456 0.01819 -15.334 -0.079764 -0.0013278 -0.020949 -0.0018023 -0.028413 -0.025944 -0.0077004 -0.059823 -0.0050288 0 -0.016945 0 -9.3959e-05 0 -0.00017696 0 -1.0272
4.5195 0.077786 0.076411 0.061284 0.069117 0.086237 0.079264 0.037124 0.026009 -0.0093651 0.018337 -0.0068951 -14.882 -0.077238 0.00075716 -0.01911 -0.0015929 -0.00989 -0.02638 -0.0058182 -0.061122 -0.0034531 0 -0.016824 0 0.00040729 0 -0.00049548 0 -0.85748
4.5234 0.084235 0.082633 0.065789 0.073121 0.099388 0.054534 0.037131 0.02072 -0.013706 0.017418 -0.005852 -14.415 -0.076987 0.00052001 -0.01876 -0.0041093 0.0017357 -0.028338 -0.0029901 -0.061931 0.0012218 0 -0.01694 0 0.00020218 0 -0.00088988 0 -0.92008
4.5273 0.088944 0.089884 0.072595 0.07792 0.10087 0.040749 0.052266 0.038461 0.005842 0.040571 0.021729 -13.934 -0.078368 -0.0023675 -0.01968 -0.0086065 -0.0021974 -0.03125 -0.0019028 -0.061534 0.0051991 0 -0.016985 0 -0.00052951 0 -0.0010939 0 -1.2004
4.5313 0.091076 0.095559 0.082264 0.08513 0.093647 0.049774 0.076966 0.073879 0.049404 0.077023 0.069628 -13.44 -0.079404 -0.005879 -0.022035 -0.01236 -0.022918 -0.034053 -0.0033889 -0.060224 0.0055797 0 -0.016594 0 -0.0012838 0 -0.00099801 0 -1.63
4.5352 0.091815 0.097988 0.094137 0.094097 0.085742 0.077958 0.10599 0.11238 0.1095 0.11423 0.1253 -12.93 -0.078978 -0.007183 -0.02549 -0.012738 -0.052276 -0.03569 -0.0058655 -0.058805 0.0029883 0 -0.015718 0 -0.0016413 0 -0.00077968 0 -2.1113
4.5391 0.093578 0.09781 0.10501 0.10158 0.084952 0.10878 0.13486 0.1394 0.16872 0.14354 0.17222 -12.4 -0.077757 -0.0049224 -0.028511 -0.0094316 -0.077418 -0.035603 -0.0066297 -0.057828 0.00068263 0 -0.014785 0 -0.0015399 0 -0.00077755 0 -2.5406
4.543 0.098165 0.09755 0.11094 0.10491 0.094886 0.12575 0.15779 0.14871 0.2053 0.16063 0.19574 -11.85 -0.07707 -0.00030701 -0.029147 -0.0048413 -0.088751 -0.034036 -0.0039312 -0.057283 0.0011654 0 -0.014445 0 -0.0012045 0 -0.0011614 0 -2.828
4.5469 0.10521 0.09975 0.11076 0.10514 0.11339 0.12449 0.16707 0.14373 0.20479 0.16297 0.1898 -11.288 -0.077231 0.0038565 -0.026846 -0.0021948 -0.085118 -0.031968 0.0016689 -0.056843 0.0037238 0 -0.015072 0 -0.00086288 0 -0.0016961 0 -2.9161
4.5508 0.11214 0.10516 0.10777 0.10652 0.13306 0.11376 0.15666 0.13214 0.16938 0.14917 0.15984 -10.725 -0.077297 0.0053122 -0.023386 -0.0029876 -0.072519 -0.030623 0.0075212 -0.05629 0.0052917 0 -0.016422 0 -0.00055358 0 -0.0018746 0 -2.7935
4.5547 0.11568 0.11227 0.10711 0.11209 0.14397 0.10568 0.12768 0.1194 0.11722 0.12148 0.11941 -10.164 -0.076527 0.0039033 -0.021629 -0.0059602 -0.058212 -0.030716 0.010482 -0.055691 0.003674 0 -0.01776 0 -0.00019041 0 -0.0013616 0 -2.5001
4.5586 0.11399 0.11825 0.11121 0.12 0.13861 0.10511 0.09081 0.10648 0.071754 0.088467 0.082932 -9.6007 -0.075727 0.0013996 -0.023026 -0.008444 -0.045723 -0.03196 0.0088657 -0.055251 -0.00014484 0 -0.018382 0 0.000235 0 -0.0003579 0 -2.1225
4.5625 0.10796 0.1205 0.11729 0.12419 0.11737 0.10787 0.062272 0.092635 0.048708 0.063439 0.060019 -9.0186 -0.07671 -4.2054e-05 -0.026287 -0.0087884 -0.034858 -0.033283 0.0035496 -0.055044 -0.0028991 0 -0.018097 0 0.00056294 0 0.00048469 0 -1.7774
4.5664 0.10091 0.11779 0.11981 0.11946 0.090484 0.10791 0.055181 0.079367 0.049981 0.057798 0.054082 -8.4049 -0.08022 0.0005439 -0.028619 -0.0076612 -0.025697 -0.033728 -0.0024682 -0.054884 -0.0022202 0 -0.017283 0 0.00059517 0 0.00056736 0 -1.5797
4.5703 0.096614 0.11081 0.11545 0.10629 0.073164 0.10474 0.071886 0.071591 0.067211 0.073771 0.064195 -7.7574 -0.084514 0.0024293 -0.02838 -0.0071314 -0.02167 -0.033286 -0.0058781 -0.054428 0.0010688 0 -0.016515 0 0.00030365 0 -0.00017113 0 -1.6009
4.5742 0.096992 0.10192 0.10628 0.091193 0.07574 0.10311 0.10265 0.075014 0.090383 0.10248 0.086794 -7.0837 -0.086363 0.0039093 -0.026477 -0.0085309 -0.027846 -0.032883 -0.0051459 -0.053441 0.0037779 0 -0.016124 0 -0.0001116 0 -0.001228 0 -1.832
4.5781 0.10071 0.094348 0.098026 0.082196 0.095633 0.10612 0.1316 0.091997 0.1139 0.12939 0.11576 -6.3934 -0.083803 0.0035558 -0.025136 -0.011178 -0.045536 -0.033404 -0.0014881 -0.052064 0.0034404 0 -0.016052 0 -0.00038839 0 -0.0019813 0 -2.1781
4.582 0.10387 0.090698 0.095101 0.083315 0.11808 0.11017 0.14586 0.11888 0.13616 0.14319 0.14243 -5.691 -0.07802 0.0011548 -0.025402 -0.013128 -0.068465 -0.034643 0.0020326 -0.050908 0.00064085 0 -0.016068 0 -0.00043187 0 -0.0021795 0 -2.494
4.5859 0.10238 0.091361 0.096947 0.092093 0.12616 0.10784 0.14206 0.14614 0.15494 0.14132 0.15761 -4.9764 -0.072508 -0.0021684 -0.026104 -0.013133 -0.084944 -0.035262 0.0027565 -0.050818 -0.0016192 0 -0.016056 0 -0.00038083 0 -0.0020311 0 -2.6473
4.5898 0.09471 0.093855 0.098738 0.10145 0.11287 0.096171 0.12619 0.16124 0.164 0.12849 0.15513 -4.2503 -0.070229 -0.0046485 -0.025428 -0.011812 -0.085233 -0.033961 0.00040968 -0.052362 -0.0008101 0 -0.016073 0 -0.00044771 0 -0.0018674 0 -2.5716
4.5938 0.083109 0.093926 0.0955 0.10395 0.085794 0.081123 0.10763 0.15323 0.1547 0.11068 0.13444 -3.5166 -0.071431 -0.0050011 -0.023369 -0.010912 -0.068408 -0.030844 -0.0027257 -0.055318 0.0027954 0 -0.016183 0 -0.00069313 0 -0.0017719 0 -2.2794
4.5977 0.072244 0.088092 0.085879 0.095827 0.060886 0.072896 0.091972 0.11816 0.12195 0.090373 0.10014 -2.7792 -0.074041 -0.0032923 -0.022216 -0.01142 -0.043046 -0.02765 -0.0036657 -0.058555 0.0064805 0 -0.016296 0 -0.00095454 0 -0.001563 0 -1.837
4.6016 0.066074 0.075999 0.072581 0.078924 0.050543 0.076143 0.077914 0.063328 0.069997 0.067138 0.059609 -2.035 -0.075971 -0.00090943 -0.024249 -0.012475 -0.021095 -0.02647 -0.0011831 -0.060545 0.0076081 0 -0.016248 0 -0.00099245 0 -0.0011112 0 -1.3319
4.6055 0.065003 0.060779 0.059735 0.059992 0.055497 0.084834 0.060449 0.0073198 0.013926 0.042053 0.021323 -1.274 -0.076903 0.00050418 -0.028899 -0.012239 -0.0099524 -0.02803 0.0031182 -0.060258 0.0058121 0 -0.016027 0 -0.00070874 0 -0.00060264 0 -0.85785
4.6094 0.065362 0.046968 0.049815 0.047253 0.066049 0.087093 0.03767 -0.026389 -0.025315 0.020677 -0.0054242 -0.48829 -0.077922 0.00044728 -0.032551 -0.0098877 -0.0089693 -0.031103 0.0060441 -0.057831 0.0028908 0 -0.015871 0 -0.00023433 0 -0.0004246 0 -0.5142
4.6133 0.061681 0.037423 0.042446 0.045165 0.070224 0.075446 0.015272 -0.021092 -0.03052 0.010822 -0.011681 0.31858 -0.079708 0.00010601 -0.031639 -0.0067469 -0.012499 -0.033617 0.0053949 -0.054508 0.00078541 0 -0.016084 0 0.00017928 0 -0.00077462 0 -0.38868
4.6172 0.050217 0.031492 0.035324 0.050233 0.061601 0.052698 0.0040556 0.02213 0.0019111 0.016366 0.0067749 1.1299 -0.081432 0.0013646 -0.026255 -0.0053442 -0.015926 -0.034452 0.0017765 -0.051859 -0.00020831 0 -0.016705 0 0.00034684 0 -0.0014165 0 -0.50725
4.6211 0.031377 0.025731 0.025948 0.0516 0.041455 0.028283 0.011197 0.081495 0.05733 0.032481 0.043469 1.9268 -0.081562 0.0049235 -0.02063 -0.0071846 -0.018967 -0.034263 -0.001873 -0.050869 -0.0013 0 -0.017392 0 0.00024504 0 -0.0018678 0 -0.77974
4.625 0.0094624 0.016512 0.012934 0.037802 0.015657 0.0094566 0.031869 0.12354 0.10717 0.046871 0.079494 2.7029 -0.079632 0.0091815 -0.019685 -0.011319 -0.023635 -0.034614 -0.0026619 -0.051573 -0.0034933 0 -0.017664 0 -3.961e-05 0 -0.0018472 0 -0.99975
4.6289 -0.0099156 0.0025472 -0.0033319 0.0059603 -0.0094759 -0.0037245 0.04897 0.12049 0.12178 0.046741 0.090785 3.4692 -0.076972 0.011127 -0.024686 -0.01506 -0.029497 -0.036311 -5.4881e-05 -0.053429 -0.0061902 0 -0.017314 0 -0.00042084 0 -0.001519 0 -0.9333
4.6328 -0.022959 -0.014353 -0.020595 -0.033842 -0.029225 -0.015492 0.043239 0.066311 0.086006 0.02657 0.062226 4.2451 -0.075556 0.0087619 -0.032039 -0.016166 -0.031447 -0.038535 0.0037861 -0.055962 -0.0075599 0 -0.016604 0 -0.00085725 0 -0.0012768 0 -0.46017
4.6367 -0.029456 -0.030528 -0.035356 -0.063918 -0.040755 -0.027946 0.0074981 -0.018541 0.0087687 -0.0088006 -0.00076285 5.0415 -0.076153 0.0030172 -0.03639 -0.014494 -0.022796 -0.039564 0.005871 -0.059021 -0.0062864 0 -0.016055 0 -0.0013055 0 -0.0012944 0 0.32689
4.6406 -0.032415 -0.042635 -0.044497 -0.071333 -0.043617 -0.038765 -0.04591 -0.097261 -0.079885 -0.047458 -0.072776 5.853 -0.077703 -0.0026622 -0.035147 -0.011681 -0.0014152 -0.038334 0.0048527 -0.062416 -0.0029525 0 -0.016035 0 -0.0016654 0 -0.0013287 0 1.1487
4.6445 -0.036127 -0.049363 -0.047347 -0.057845 -0.040824 -0.045348 -0.091491 -0.13633 -0.14394 -0.077178 -0.12251 6.662 -0.078531 -0.0049285 -0.030318 -0.0094018 0.026552 -0.035351 0.0020267 -0.065362 0.0002787 0 -0.01649 0 -0.0018052 0 -0.0010046 0 1.6918
4.6484 -0.043888 -0.051958 -0.046683 -0.038937 -0.038598 -0.049979 -0.10741 -0.1235 -0.1605 -0.091004 -0.13133 7.4531 -0.078077 -0.0031448 -0.026206 -0.00799 0.049165 -0.032183 7.307e-05 -0.066473 0.0013729 0 -0.017052 0 -0.0016549 0 -0.00028832 0 1.7931
4.6523 -0.05646 -0.053576 -0.047434 -0.032167 -0.043285 -0.059101 -0.090735 -0.073838 -0.13154 -0.088957 -0.10356 8.2227 -0.077351 0.00029834 -0.025407 -0.0067328 0.056126 -0.030149 0.00067713 -0.064577 -5.1435e-05 0 -0.017356 0 -0.0012703 0 0.00036639 0 1.5325
4.6563 -0.071795 -0.057873 -0.053588 -0.044243 -0.056969 -0.076402 -0.059422 -0.020501 -0.081295 -0.076445 -0.061737 8.9784 -0.07769 0.0022312 -0.026887 -0.0052775 0.045708 -0.029492 0.0030895 -0.059856 -0.0026776 0 -0.017275 0 -0.00079213 0 0.00040394 0 1.1735
4.6602 -0.086013 -0.067314 -0.065504 -0.067443 -0.075489 -0.096906 -0.039386 0.0042496 -0.041204 -0.061514 -0.031415 9.7292 -0.079196 0.0014419 -0.027634 -0.0044624 0.025938 -0.029643 0.0048393 -0.054285 -0.0048005 0 -0.016903 0 -0.00033432 0 -0.00026611 0 0.99574
4.6641 -0.095267 -0.081764 -0.079744 -0.087775 -0.091191 -0.10937 -0.046297 -0.013189 -0.032123 -0.052342 -0.02669 10.477 -0.080479 -0.00058695 -0.02586 -0.0055281 0.0091605 -0.030073 0.0039492 -0.050738 -0.0057014 0 -0.016412 0 8.388e-05 0 -0.0010885 0 1.1338
4.668 -0.097743 -0.098064 -0.091543 -0.097034 -0.098582 -0.10615 -0.075801 -0.061375 -0.054532 -0.054922 -0.045481 11.218 -0.079962 -0.0014886 -0.022576 -0.0084776 0.0040743 -0.03071 0.00071538 -0.051119 -0.0059106 0 -0.015962 0 0.00049014 0 -0.0012853 0 1.5218
4.6719 -0.094826 -0.11113 -0.097942 -0.097982 -0.098285 -0.091537 -0.10886 -0.11219 -0.091657 -0.070725 -0.075177 11.945 -0.077406 -0.00048104 -0.020307 -0.011404 0.011031 -0.031575 -0.0024933 -0.054845 -0.0063143 0 -0.015716 0 0.00084802 0 -0.00051729 0 1.9638
4.6758 -0.090602 -0.11637 -0.099235 -0.09892 -0.096067 -0.079804 -0.12704 -0.13856 -0.12199 -0.095327 -0.10223 12.655 -0.074178 0.00095146 -0.020596 -0.011765 0.023546 -0.032233 -0.003236 -0.058936 -0.0070933 0 -0.015831 0 0.0010151 0 0.00081837 0 2.2674
4.6797 -0.089693 -0.1123 -0.098069 -0.10394 -0.097993 -0.083623 -0.12543 -0.13053 -0.13239 -0.11966 -0.11874 13.351 -0.07212 0.00076558 -0.022828 -0.0086157 0.03415 -0.031887 -0.0010607 -0.059947 -0.0075099 0 -0.01633 0 0.00084552 0 0.0019165 0 2.3513
4.6836 -0.094508 -0.10181 -0.097395 -0.10876 -0.10592 -0.10265 -0.11386 -0.099992 -0.12396 -0.13429 -0.12344 14.031 -0.072153 -0.0013559 -0.025178 -0.0037092 0.039701 -0.030171 0.00216 -0.056493 -0.0066867 0 -0.016971 0 0.00036256 0 0.0022046 0 2.2676
4.6875 -0.10364 -0.091134 -0.098946 -0.10597 -0.11675 -0.1228 -0.10707 -0.071536 -0.10842 -0.13455 -0.11942 14.695 -0.073859 -0.0035156 -0.026303 -0.00028724 0.042201 -0.027825 0.0038866 -0.050516 -0.0046068 0 -0.017325 0 -0.00017102 0 0.0017291 0 2.1456
4.6914 -0.11264 -0.086794 -0.10291 -0.094192 -0.12526 -0.12743 -0.11269 -0.066015 -0.098964 -0.12309 -0.11151 15.342 -0.07612 -0.003449 -0.025981 -0.0005019 0.045203 -0.026405 0.0030843 -0.046144 -0.0023854 0 -0.017096 0 -0.00039085 0 0.001006 0 2.1021
4.6953 -0.11692 -0.092255 -0.10833 -0.081688 -0.12777 -0.11135 -0.12648 -0.087639 -0.10197 -0.10792 -0.10465 15.972 -0.07799 -0.00085378 -0.024514 -0.0037184 0.049448 -0.027121 0.00099466 -0.046803 -0.0015089 0 -0.016428 0 -9.9059e-05 0 0.00055527 0 2.1765
4.6992 -0.11497 -0.10604 -0.11364 -0.08074 -0.12392 -0.086056 -0.13718 -0.12265 -0.11434 -0.097284 -0.10251 16.589 -0.079031 0.0021825 -0.022101 -0.0071637 0.051756 -0.029791 -0.00013514 -0.052634 -0.0026223 0 -0.015867 0 0.00055696 0 0.00056778 0 2.321
4.7031 -0.10978 -0.12249 -0.11737 -0.097584 -0.11624 -0.072019 -0.13614 -0.14953 -0.12705 -0.095111 -0.10612 17.193 -0.079158 0.0031568 -0.019163 -0.0082702 0.04818 -0.032882 0.00083602 -0.060202 -0.0048547 0 -0.015922 0 0.0011677 0 0.00092693 0 2.445
4.707 -0.10718 -0.1349 -0.11908 -0.12691 -0.10887 -0.084248 -0.12382 -0.1533 -0.13161 -0.10016 -0.11331 17.783 -0.078504 0.0016036 -0.017027 -0.0066139 0.038558 -0.034635 0.0029385 -0.064839 -0.0063037 0 -0.016583 0 0.0013657 0 0.0014298 0 2.4813
4.7109 -0.11222 -0.13927 -0.1201 -0.15546 -0.10611 -0.12183 -0.10927 -0.13441 -0.12561 -0.10862 -0.12013 18.355 -0.077505 -0.00043024 -0.017605 -0.0038734 0.028256 -0.034286 0.0041028 -0.063911 -0.005417 0 -0.017277 0 0.0011088 0 0.0019192 0 2.4333
4.7148 -0.12577 -0.13668 -0.12302 -0.17118 -0.1109 -0.16826 -0.10387 -0.10748 -0.11426 -0.11743 -0.12375 18.908 -0.076858 -0.0004175 -0.021787 -0.002121 0.025127 -0.032411 0.0032144 -0.058572 -0.0022532 0 -0.017343 0 0.00069863 0 0.0022441 0 2.3769
4.7188 -0.14377 -0.13277 -0.12988 -0.17054 -0.1232 -0.20142 -0.11426 -0.09166 -0.10761 -0.12564 -0.12496 19.443 -0.077074 0.002078 -0.028015 -0.002159 0.033789 -0.030255 0.0012628 -0.052699 0.0014174 0 -0.016633 0 0.00050999 0 0.0022211 0 2.415
4.7227 -0.15964 -0.13435 -0.14035 -0.15897 -0.13942 -0.20607 -0.13877 -0.099389 -0.11516 -0.13372 -0.128 19.96 -0.077954 0.0048502 -0.03283 -0.0032901 0.051763 -0.0288 0.00047488 -0.049922 0.0033962 0 -0.015685 0 0.00066021 0 0.0017556 0 2.614
4.7266 -0.16825 -0.14509 -0.15168 -0.14599 -0.15413 -0.18192 -0.16858 -0.12982 -0.14026 -0.14231 -0.13793 20.457 -0.078681 0.0051467 -0.033376 -0.0043734 0.070741 -0.028391 0.0022161 -0.051101 0.002819 0 -0.015285 0 0.00091317 0 0.0010326 0 2.9615
4.7305 -0.16882 -0.16292 -0.16087 -0.13956 -0.16357 -0.14364 -0.19267 -0.16988 -0.17721 -0.15213 -0.15702 20.924 -0.078657 0.00244 -0.029731 -0.0048835 0.082215 -0.028996 0.0056105 -0.054113 0.00095801 0 -0.0158 0 0.00091067 0 0.00051394 0 3.371
4.7344 -0.16497 -0.18102 -0.16732 -0.14321 -0.16824 -0.11337 -0.2035 -0.20154 -0.21287 -0.16432 -0.18271 21.354 -0.078309 -0.00083157 -0.024815 -0.0049885 0.083167 -0.030579 0.0081754 -0.055898 0.00024801 0 -0.01688 0 0.00052753 0 0.00062804 0 3.7268
4.7383 -0.16208 -0.19177 -0.17316 -0.15584 -0.17206 -0.10932 -0.20091 -0.21116 -0.23264 -0.17965 -0.20801 21.751 -0.078866 -0.0013827 -0.021839 -0.0048831 0.077483 -0.033046 0.0079002 -0.054918 0.0021685 0 -0.01778 0 2.2099e-05 0 0.0013832 0 3.9393
4.7422 -0.16393 -0.19146 -0.18078 -0.17264 -0.17853 -0.13602 -0.19171 -0.19644 -0.22832 -0.19635 -0.22436 22.126 -0.081066 0.0018337 -0.021676 -0.004362 0.072216 -0.035885 0.0048848 -0.052101 0.0057207 0 -0.017985 0 -0.00017212 0 0.0022862 0 3.9801
4.7461 -0.17082 -0.18243 -0.18967 -0.18675 -0.18719 -0.18113 -0.18519 -0.1674 -0.20326 -0.20884 -0.22546 22.489 -0.084012 0.0064555 -0.022599 -0.0031577 0.071882 -0.038065 0.001109 -0.049768 0.0079436 0 -0.017573 0 0.00016046 0 0.0027061 0 3.8824
4.75 -0.18003 -0.1714 -0.19591 -0.19219 -0.19406 -0.22174 -0.18684 -0.14086 -0.17114 -0.20971 -0.21061 22.844 -0.085502 0.0086313 -0.022452 -0.00154 0.075379 -0.038535 -0.0013405 -0.04972 0.0062641 0 -0.017031 0 0.00079702 0 0.0023921 0 3.7166
4.7539 -0.18774 -0.16528 -0.19506 -0.18749 -0.19556 -0.23709 -0.19463 -0.13104 -0.14824 -0.1952 -0.1858 23.182 -0.083826 0.0063793 -0.020935 -0.00030931 0.077698 -0.037014 -0.0018956 -0.052109 0.0008058 0 -0.01677 0 0.0012446 0 0.0016783 0 3.5587
4.7578 -0.19105 -0.16726 -0.18624 -0.17745 -0.19213 -0.22052 -0.2007 -0.14174 -0.14385 -0.16994 -0.16154 23.486 -0.079483 0.0013852 -0.019693 -4.0305e-05 0.074653 -0.034359 -0.0015771 -0.055718 -0.0053868 0 -0.016806 0 0.0011626 0 0.0011775 0 3.4646
4.7617 -0.1892 -0.17571 -0.17346 -0.17032 -0.18769 -0.18302 -0.19776 -0.16474 -0.15535 -0.14637 -0.14795 23.745 -0.075142 -0.0023931 -0.020319 -0.00039369 0.066599 -0.032106 -0.0016659 -0.059029 -0.0085778 0 -0.01687 0 0.00066278 0 0.0012428 0 3.4551
4.7656 -0.1838 -0.18607 -0.16312 -0.17178 -0.1855 -0.14609 -0.1854 -0.18581 -0.17155 -0.13772 -0.1496 23.962 -0.073687 -0.0021051 -0.022559 -0.00036032 0.058277 -0.031472 -0.0023991 -0.061017 -0.0072546 0 -0.016741 0 0.00021116 0 0.0016905 0 3.5145
4.7695 -0.17856 -0.19405 -0.15988 -0.18035 -0.1848 -0.12915 -0.17149 -0.19419 -0.18182 -0.14913 -0.1634 24.148 -0.076018 0.0015962 -0.024672 0.00070644 0.055262 -0.032604 -0.0029143 -0.06127 -0.0032631 0 -0.016445 0 0.00021378 0 0.0020172 0 3.6055
4.7734 -0.17825 -0.19801 -0.16461 -0.18904 -0.18228 -0.13977 -0.16709 -0.18919 -0.18387 -0.174 -0.18118 24.314 -0.08051 0.0052277 -0.025463 0.0023731 0.060085 -0.034594 -0.0023156 -0.059823 -0.00017663 0 -0.016157 0 0.00066037 0 0.0018817 0 3.6969
4.7773 -0.18669 -0.19933 -0.1758 -0.19237 -0.17712 -0.17238 -0.17881 -0.17978 -0.18422 -0.19899 -0.19546 24.464 -0.084519 0.0055866 -0.025618 0.0035963 0.070911 -0.036177 -0.0006655 -0.057206 -0.00031012 0 -0.015971 0 0.0011477 0 0.0013952 0 3.7904
4.7813 -0.20419 -0.20112 -0.19202 -0.1926 -0.17443 -0.21379 -0.20426 -0.17803 -0.19154 -0.21397 -0.20429 24.593 -0.086465 0.0025326 -0.026747 0.0039653 0.083298 -0.03652 0.0010644 -0.054595 -0.0029617 0 -0.01582 0 0.0012551 0 0.00098045 0 3.9265
4.7852 -0.22596 -0.20635 -0.21257 -0.19891 -0.18234 -0.25031 -0.23387 -0.19151 -0.20907 -0.21906 -0.2118 24.695 -0.086653 -0.0010046 -0.029143 0.0043293 0.093198 -0.035554 0.0018885 -0.053506 -0.0053258 0 -0.01561 0 0.00092288 0 0.00098088 0 4.1571
4.7891 -0.24357 -0.21619 -0.23546 -0.21893 -0.20442 -0.27183 -0.25698 -0.21922 -0.23232 -0.22296 -0.2241 24.766 -0.086353 -0.0017636 -0.030839 0.0059345 0.098903 -0.033766 0.0015491 -0.054857 -0.0051194 0 -0.015377 0 0.00049028 0 0.0014002 0 4.4982
4.793 -0.2493 -0.22908 -0.25551 -0.24973 -0.23419 -0.27287 -0.26754 -0.25246 -0.25336 -0.2342 -0.24383 24.802 -0.086304 0.00083981 -0.02932 0.008812 0.10098 -0.031743 0.00043827 -0.058084 -0.0024997 0 -0.015263 0 0.00037543 0 0.001974 0 4.8932
4.7969 -0.2412 -0.24088 -0.26564 -0.27646 -0.25755 -0.25322 -0.26553 -0.27866 -0.26648 -0.25273 -0.26694 24.801 -0.086117 0.0041588 -0.024359 0.011198 0.10093 -0.029869 -0.00098278 -0.061245 0.00035225 0 -0.015343 0 0.0007074 0 0.0024375 0 5.2186
4.8008 -0.22493 -0.24648 -0.26133 -0.28133 -0.2622 -0.21933 -0.2546 -0.28597 -0.26979 -0.26909 -0.28387 24.758 -0.084929 0.0047529 -0.018974 0.010953 0.099939 -0.028297 -0.0024644 -0.062328 0.0013899 0 -0.01551 0 0.0012467 0 0.0027042 0 5.3355
4.8047 -0.21051 -0.24242 -0.24471 -0.2566 -0.24678 -0.18428 -0.23895 -0.2677 -0.26241 -0.27155 -0.28427 24.674 -0.08239 0.0016328 -0.017193 0.007902 0.098297 -0.027124 -0.0036696 -0.060769 0.0004731 0 -0.015574 0 0.0016401 0 0.0028285 0 5.1641
4.8086 -0.20577 -0.22934 -0.22439 -0.21175 -0.22204 -0.16349 -0.22222 -0.22651 -0.24214 -0.25533 -0.26269 24.553 -0.078956 -0.0026827 -0.020492 0.004746 0.095628 -0.026533 -0.00386 -0.057824 -0.00082699 0 -0.015478 0 0.0017422 0 0.0028689 0 4.7378
4.8125 -0.21108 -0.21231 -0.21037 -0.16903 -0.20306 -0.16688 -0.20786 -0.17623 -0.20842 -0.22658 -0.22298 24.407 -0.075438 -0.0043878 -0.026307 0.0052378 0.091381 -0.026758 -0.0022396 -0.055412 -0.00099068 0 -0.01538 0 0.0017004 0 0.0028376 0 4.2044
4.8164 -0.21945 -0.19848 -0.20785 -0.15029 -0.19893 -0.19213 -0.19913 -0.13826 -0.16857 -0.19836 -0.17888 24.245 -0.072531 -0.0019709 -0.030163 0.010867 0.085484 -0.027869 0.0011815 -0.054474 -4.2502e-05 0 -0.015502 0 0.0017571 0 0.0027603 0 3.7682
4.8203 -0.22175 -0.19299 -0.21428 -0.16395 -0.20758 -0.22461 -0.19766 -0.13144 -0.13972 -0.18256 -0.14965 24.065 -0.070831 0.0021631 -0.029523 0.019003 0.078981 -0.029535 0.0051422 -0.054393 0.00063536 0 -0.015893 0 0.0019991 0 0.0027173 0 3.5975
4.8242 -0.21336 -0.19591 -0.22161 -0.2005 -0.21895 -0.24516 -0.20177 -0.16011 -0.14074 -0.18358 -0.15091 23.858 -0.07097 0.0037347 -0.025819 0.024471 0.074155 -0.030995 0.0078129 -0.053989 -0.00016776 0 -0.016356 0 0.0023057 0 0.0027626 0 3.7398
4.8281 -0.1971 -0.20227 -0.22151 -0.23851 -0.22264 -0.24112 -0.20679 -0.20868 -0.17741 -0.19729 -0.18456 23.613 -0.073276 0.00065595 -0.022877 0.023538 0.073619 -0.031401 0.0081675 -0.053009 -0.0022223 0 -0.016636 0 0.0025118 0 0.0028063 0 4.088
4.832 -0.18067 -0.20527 -0.21 -0.25663 -0.21403 -0.21362 -0.20781 -0.24879 -0.23301 -0.21431 -0.23399 23.326 -0.077011 -0.0045873 -0.023368 0.017005 0.078446 -0.030416 0.006759 -0.052506 -0.00405 0 -0.016654 0 0.0025791 0 0.0026325 0 4.4223
4.8359 -0.17104 -0.20048 -0.18912 -0.24457 -0.19518 -0.17656 -0.20277 -0.25611 -0.27431 -0.22432 -0.27001 23.004 -0.080166 -0.0066908 -0.026645 0.0096844 0.086526 -0.028639 0.0050767 -0.053629 -0.0042449 0 -0.016553 0 0.0025829 0 0.0021016 0 4.5145
4.8398 -0.17008 -0.1881 -0.16557 -0.20758 -0.17212 -0.1483 -0.19318 -0.22565 -0.272 -0.21964 -0.26654 22.657 -0.080517 -0.0021939 -0.029758 0.0066365 0.092764 -0.02742 0.0040754 -0.056029 -0.0025529 0 -0.016506 0 0.0025562 0 0.0013553 0 4.2472
4.8438 -0.17414 -0.17235 -0.14755 -0.16286 -0.15139 -0.14129 -0.18208 -0.17456 -0.2213 -0.19799 -0.21743 22.29 -0.077423 0.0070308 -0.030378 0.0093426 0.09171 -0.02801 0.0033663 -0.057658 0.00022558 0 -0.01651 0 0.0024028 0 0.00079026 0 3.6828
4.8477 -0.17716 -0.15856 -0.141 -0.13042 -0.13803 -0.15522 -0.17143 -0.13022 -0.14715 -0.16446 -0.14279 21.901 -0.07273 0.014802 -0.028686 0.014989 0.081247 -0.030554 0.0019222 -0.056441 0.0031351 0 -0.016398 0 0.0020145 0 0.00076975 0 3.039
4.8516 -0.17447 -0.15035 -0.1464 -0.12273 -0.1343 -0.17737 -0.16151 -0.11253 -0.089 -0.13107 -0.078934 21.486 -0.069704 0.015598 -0.026667 0.01923 0.064711 -0.033734 -0.00043899 -0.052405 0.0056594 0 -0.016061 0 0.0014708 0 0.0013159 0 2.5759
4.8555 -0.16493 -0.14808 -0.15779 -0.1385 -0.13875 -0.18982 -0.15257 -0.12313 -0.075745 -0.11208 -0.057022 21.045 -0.07063 0.0092472 -0.025884 0.019807 0.049479 -0.035479 -0.0024106 -0.048204 0.0074703 0 -0.015614 0 0.0010709 0 0.0020712 0 2.4578
4.8594 -0.15073 -0.14916 -0.16543 -0.16386 -0.14619 -0.18008 -0.14627 -0.1479 -0.10855 -0.11577 -0.084149 20.581 -0.075121 0.0011447 -0.026118 0.01787 0.042562 -0.034354 -0.0022036 -0.047271 0.0079223 0 -0.015327 0 0.0010984 0 0.0025755 0 2.6653
4.8633 -0.13587 -0.14937 -0.16142 -0.18056 -0.14979 -0.14929 -0.14449 -0.16837 -0.16227 -0.13786 -0.13933 20.099 -0.080607 -0.0023136 -0.02607 0.016166 0.046036 -0.030635 0.00071362 -0.051046 0.0062256 0 -0.015364 0 0.0015218 0 0.002603 0 3.0088
4.8672 -0.12423 -0.14475 -0.14503 -0.17655 -0.14492 -0.1126 -0.14632 -0.17252 -0.20252 -0.16216 -0.18682 19.597 -0.084477 0.00090634 -0.025055 0.016123 0.055577 -0.026227 0.0048923 -0.057641 0.0023805 0 -0.015622 0 0.0019501 0 0.0022625 0 3.2329
4.8711 -0.11786 -0.1335 -0.12338 -0.15239 -0.13211 -0.090202 -0.14654 -0.15813 -0.20548 -0.16986 -0.1975 19.071 -0.085864 0.0070485 -0.023785 0.016651 0.063225 -0.023441 0.0079735 -0.063138 -0.0021485 0 -0.015843 0 0.001944 0 0.0018064 0 3.1513
4.875 -0.11589 -0.11726 -0.1065 -0.11958 -0.1165 -0.093615 -0.13835 -0.13025 -0.16883 -0.1519 -0.16476 18.52 -0.085535 0.010235 -0.023504 0.015627 0.062579 -0.023513 0.0085287 -0.064465 -0.0050462 0 -0.015885 0 0.0014226 0 0.0013829 0 2.7417
4.8789 -0.1148 -0.10082 -0.10005 -0.092335 -0.10404 -0.11652 -0.11928 -0.097509 -0.11003 -0.11555 -0.10613 17.953 -0.084373 0.0077649 -0.024573 0.012421 0.05289 -0.025931 0.0068986 -0.061482 -0.0048357 0 -0.015856 0 0.00077371 0 0.00098736 0 2.1538
4.8828 -0.11044 -0.089866 -0.1017 -0.078872 -0.097573 -0.13779 -0.094997 -0.070357 -0.056256 -0.079705 -0.051686 17.381 -0.082307 0.002222 -0.026099 0.0089064 0.039364 -0.028979 0.004364 -0.056726 -0.0021745 0 -0.015975 0 0.00053501 0 0.00062239 0 1.6324
4.8867 -0.10086 -0.087507 -0.10384 -0.078166 -0.095912 -0.1361 -0.076934 -0.059043 -0.031695 -0.06216 -0.027379 16.809 -0.078876 -0.0013322 -0.026946 0.0079656 0.029571 -0.030999 0.0017417 -0.053251 0.00057992 0 -0.016295 0 0.00092352 0 0.00043453 0 1.3924
4.8906 -0.08782 -0.091924 -0.10032 -0.083473 -0.095999 -0.10632 -0.074296 -0.068907 -0.046708 -0.06805 -0.042355 16.228 -0.074681 -0.00017255 -0.026928 0.010884 0.028473 -0.031408 -0.00098485 -0.052502 0.0013183 0 -0.016621 0 0.0016506 0 0.00062469 0 1.5051
4.8945 -0.075646 -0.096921 -0.09105 -0.088638 -0.095348 -0.064962 -0.086447 -0.094795 -0.091949 -0.087654 -0.08543 15.62 -0.071801 0.0038505 -0.02686 0.016035 0.035312 -0.030827 -0.0036966 -0.053772 -6.8626e-05 0 -0.016702 0 0.0021923 0 0.0012008 0 1.8523
4.8984 -0.067787 -0.09551 -0.080773 -0.091595 -0.092306 -0.039204 -0.10215 -0.12049 -0.14093 -0.10423 -0.13115 14.978 -0.072302 0.0065228 -0.027468 0.020036 0.044255 -0.030394 -0.0052036 -0.055293 -0.0017483 0 -0.01651 0 0.0022493 0 0.0018513 0 2.178
4.9023 -0.063979 -0.084234 -0.073919 -0.092743 -0.084729 -0.046666 -0.10692 -0.12675 -0.1625 -0.10517 -0.15236 14.309 -0.076104 0.0054445 -0.028398 0.020351 0.048172 -0.030881 -0.0038294 -0.055731 -0.0017564 0 -0.016277 0 0.0019593 0 0.0021279 0 2.2204
4.9063 -0.060486 -0.065255 -0.070613 -0.090896 -0.069898 -0.080787 -0.093053 -0.10401 -0.13869 -0.088378 -0.1338 13.635 -0.080468 0.0019897 -0.028473 0.017152 0.043011 -0.032241 0.00071037 -0.054874 0.00015519 0 -0.016259 0 0.001682 0 0.0018073 0 1.8592
4.9102 -0.053351 -0.044806 -0.067375 -0.081646 -0.047128 -0.11344 -0.064624 -0.059838 -0.077196 -0.060672 -0.080454 12.975 -0.081969 -0.00064447 -0.026977 0.013008 0.029996 -0.033803 0.0061003 -0.053348 0.0023479 0 -0.016445 0 0.0016084 0 0.0010965 0 1.189
4.9141 -0.041838 -0.029208 -0.060984 -0.060528 -0.020806 -0.11378 -0.033769 -0.014378 -0.0081253 -0.031615 -0.015407 12.327 -0.07938 -0.00096825 -0.024635 0.010842 0.014441 -0.034849 0.0085868 -0.051976 0.0028799 0 -0.016558 0 0.0016041 0 0.00047013 0 0.46855
4.918 -0.028998 -0.021308 -0.051173 -0.028485 0.0001974 -0.070163 -0.011677 0.01337 0.03485 -0.0083308 0.032561 11.672 -0.074767 -0.00053741 -0.023248 0.01188 0.0021912 -0.035129 0.005946 -0.051411 0.001258 0 -0.016345 0 0.0014325 0 0.00027651 0 -0.029874
4.9219 -0.018923 -0.019529 -0.039747 0.0055616 0.0080448 0.00038638 -0.0016858 0.017576 0.036629 0.0058246 0.045211 10.99 -0.071691 -0.0018328 -0.024257 0.015058 -0.003787 -0.03497 -0.00035106 -0.052064 -0.0012804 0 -0.015859 0 0.0010899 0 0.00047146 0 -0.17703
4.9258 -0.013283 -0.019642 -0.028023 0.028376 0.002519 0.061812 0.00053215 0.0066007 0.0094536 0.010197 0.024732 10.279 -0.072091 -0.0051427 -0.027527 0.018072 -0.0044831 -0.034936 -0.0059916 -0.054014 -0.0030514 0 -0.015425 0 0.0008638 0 0.0007123 0 -0.046002
4.9297 -0.010314 -0.01759 -0.016152 0.030571 -0.007417 0.081315 0.0010021 -0.0064253 -0.018493 0.0062225 -0.0092845 9.556 -0.074719 -0.0079351 -0.031388 0.019062 -0.0031503 -0.03532 -0.0072117 -0.056814 -0.0033476 0 -0.015323 0 0.0010304 0 0.00069848 0 0.16016
4.9336 -0.0069254 -0.011503 -0.0051384 0.013472 -0.009633 0.049622 0.0017018 -0.014095 -0.025356 -0.0020467 -0.033597 8.8443 -0.07653 -0.0074746 -0.03383 0.017702 -0.0024502 -0.035854 -0.0037986 -0.0595 -0.0025976 0 -0.015499 0 0.0015102 0 0.00042674 0 0.25389
4.9375 -0.001646 -0.0021097 0.0015169 -0.010679 0.0017314 -0.013338 9.1781e-05 -0.017278 -0.010639 -0.0082027 -0.035885 8.154 -0.075647 -0.0038812 -0.033828 0.015136 -0.0027379 -0.035901 0.00097221 -0.061035 -0.0013329 0 -0.01564 0 0.0018803 0 0.00014114 0 0.17495
4.9414 0.004487 0.0080687 -0.00016303 -0.025902 0.021196 -0.070231 -0.0062919 -0.019399 0.008502 -0.0062635 -0.020111 7.4768 -0.073102 -0.00025211 -0.031866 0.013009 -0.0026757 -0.035027 0.0033317 -0.060956 0.0006585 0 -0.015517 0 0.0017768 0 6.9429e-05 0 -0.0037452
4.9453 0.0096826 0.016049 -0.009887 -0.022302 0.035864 -0.087943 -0.015072 -0.020031 0.014883 0.0052461 -0.00011988 6.7968 -0.071778 0.00044236 -0.029477 0.012357 -0.0013277 -0.033506 0.0021355 -0.059637 0.0038883 0 -0.015241 0 0.0012941 0 0.00022251 0 -0.16247
4.9492 0.013672 0.019772 -0.020649 -0.0018189 0.03549 -0.05622 -0.01898 -0.014935 0.0066142 0.021454 0.012109 6.1077 -0.073672 -0.0015333 -0.028268 0.013037 0.0003386 -0.032297 -0.00067342 -0.057902 0.0078824 0 -0.015147 0 0.00094033 0 0.00042752 0 -0.23429
4.9531 0.018018 0.019237 -0.022522 0.023931 0.020627 0.0071742 -0.010993 -0.00184 -0.0028641 0.03392 0.014119 5.4185 -0.078049 -0.0029515 -0.029 0.014017 7.0541e-06 -0.032412 -0.0023878 -0.056337 0.010651 0 -0.015411 0 0.0011404 0 0.00050845 0 -0.24258
4.957 0.024229 0.016884 -0.010601 0.041877 0.0024584 0.067354 0.0095821 0.015211 0.001447 0.036483 0.011812 4.7435 -0.082106 -0.0011591 -0.031126 0.014267 -0.0038464 -0.034124 -0.002167 -0.055011 0.0099081 0 -0.015815 0 0.0017578 0 0.00040388 0 -0.2626
4.9609 0.031883 0.016703 0.010028 0.045837 -0.0051994 0.092872 0.035267 0.028504 0.021973 0.029656 0.012427 4.0866 -0.083371 0.0027806 -0.032987 0.013635 -0.010223 -0.036673 -0.0014495 -0.053821 0.0051784 0 -0.015941 0 0.002145 0 0.00013192 0 -0.35388
4.9648 0.038949 0.022184 0.027736 0.039391 0.0048271 0.074012 0.054617 0.033953 0.046673 0.020071 0.018533 3.4359 -0.081602 0.0048033 -0.032728 0.013017 -0.016003 -0.038743 -0.0020299 -0.052988 -0.0012374 0 -0.015615 0 0.0017415 0 -0.00028891 0 -0.52132
4.9688 0.044111 0.034183 0.034042 0.032036 0.029266 0.028061 0.059577 0.035295 0.060085 0.015639 0.027502 2.7739 -0.078668 0.0019545 -0.029554 0.013612 -0.018335 -0.039362 -0.0040059 -0.052998 -0.0056734 0 -0.01515 0 0.00068039 0 -0.00081829 0 -0.72643
4.9727 0.048618 0.050203 0.031038 0.032276 0.057827 -0.011608 0.050881 0.040419 0.056696 0.020563 0.035474 2.094 -0.076806 -0.004228 -0.024521 0.0158 -0.01707 -0.038504 -0.0057262 -0.053939 -0.0058951 0 -0.015105 0 -0.0002062 0 -0.0012934 0 -0.92637
4.9766 0.055537 0.065758 0.029524 0.042848 0.08015 -0.015945 0.037967 0.053386 0.045206 0.033959 0.041481 1.4077 -0.076984 -0.0087098 -0.020086 0.01859 -0.015169 -0.036933 -0.0056309 -0.05498 -0.0028474 0 -0.015753 0 -5.9915e-05 0 -0.0014263 0 -1.1051
4.9805 0.066881 0.076998 0.039241 0.060836 0.091101 0.02258 0.033663 0.070496 0.041293 0.052239 0.048408 0.73621 -0.078609 -0.0076587 -0.018447 0.020215 -0.016689 -0.035511 -0.0039035 -0.054785 0.00027944 0 -0.016774 0 0.0012213 0 -0.0010108 0 -1.2786
4.9844 0.081307 0.082779 0.060039 0.081174 0.091838 0.086482 0.046939 0.084629 0.056033 0.0722 0.06073 0.093681 -0.08042 -0.0023124 -0.01989 0.019506 -0.023942 -0.034606 -0.0021788 -0.052742 0.00087913 0 -0.017481 0 0.0028097 0 -0.00019691 0 -1.4792
4.9883 0.094648 0.084844 0.082004 0.099875 0.087594 0.14487 0.07774 0.093277 0.089025 0.091894 0.081089 -0.52223 -0.081445 0.0019215 -0.022545 0.0169 -0.035978 -0.034044 -0.0017179 -0.049902 -0.00089164 0 -0.017391 0 0.0035798 0 0.00046538 0 -1.7322
4.9922 0.10289 0.08624 0.094186 0.11463 0.084469 0.17182 0.11645 0.10139 0.12954 0.1093 0.10774 -1.1255 -0.081272 0.00046603 -0.023958 0.01417 -0.049274 -0.033491 -0.0021034 -0.048518 -0.0025336 0 -0.016626 0 0.0030201 0 0.00036204 0 -2.0326
4.9961 0.10499 0.089316 0.093671 0.12356 0.086745 0.15979 0.14819 0.11538 0.16255 0.12127 0.1339 -1.7283 -0.07984 -0.0060595 -0.023213 0.013029 -0.059765 -0.032778 -0.001891 -0.050313 -0.0017475 0 -0.015786 0 0.0016363 0 -0.00068108 0 -2.3298
5 0.10322 0.09465 0.086916 0.12473 0.095152 0.12083 0.16 0.13413 0.17502 0.12473 0.14961 -2.3313 -0.077372 -0.012299 -0.021706 0.013797 -0.064572 -0.03188 -0.00047777 -0.054893 0.0013338 0 -0.015439 0 0.00050406 0 -0.0021613 0 -2.5342
5.0039 0.10119 0.10125 0.082963 0.11758 0.10648 0.077266 0.1475 0.14681 0.16056 0.11933 0.14611 -2.9249 -0.07461 -0.012989 -0.021784 0.015295 -0.062588 -0.030756 0.00091629 -0.059817 0.0043001 0 -0.01569 0 0.00037758 0 -0.0031921 0 -2.5566
5.0078 0.10144 0.10743 0.085679 0.10492 0.1152 0.049237 0.11766 0.14127 0.12255 0.10877 0.12157 -3.4986 -0.07288 -0.0075384 -0.024433 0.016009 -0.054361 -0.029381 0.00035509 -0.062448 0.004776 0 -0.016204 0 0.0011284 0 -0.0031411 0 -2.3687
5.0117 0.10449 0.11159 0.09222 0.09287 0.11679 0.046368 0.085757 0.11607 0.075156 0.099079 0.084675 -4.048 -0.07349 -0.00015732 -0.028147 0.01544 -0.042103 -0.028015 -0.002661 -0.062064 0.002641 0 -0.01657 0 0.0019654 0 -0.0021065 0 -2.046
5.0156 0.10936 0.11277 0.098074 0.087828 0.11105 0.066188 0.067835 0.08481 0.039515 0.095055 0.052398 -4.5743 -0.076752 0.0042655 -0.030098 0.014394 -0.029858 -0.027298 -0.006246 -0.060361 6.61e-05 0 -0.016651 0 0.0021794 0 -0.00083974 0 -1.7514
5.0195 0.11443 0.11095 0.10253 0.092677 0.10265 0.097567 0.072481 0.067866 0.034397 0.097857 0.041736 -5.0796 -0.081484 0.0043423 -0.028626 0.014047 -0.02289 -0.027837 -0.0075167 -0.059862 -0.00058629 0 -0.016594 0 0.001725 0 -0.00017867 0 -1.6537
5.0234 0.11782 0.10727 0.10875 0.10526 0.097993 0.12623 0.096729 0.077684 0.065283 0.10554 0.059692 -5.5651 -0.085606 0.0025571 -0.024808 0.014746 -0.02558 -0.029526 -0.0051298 -0.061614 0.0010585 0 -0.016584 0 0.0011523 0 -0.00045733 0 -1.8265
5.0273 0.11774 0.10369 0.11888 0.12021 0.1006 0.14038 0.1283 0.10969 0.11942 0.1154 0.098423 -6.0324 -0.087498 0.0019947 -0.021702 0.015725 -0.03854 -0.031341 -0.00059045 -0.064223 0.0031766 0 -0.016632 0 0.0010231 0 -0.001344 0 -2.1992
5.0313 0.11337 0.10196 0.13008 0.13225 0.10843 0.13526 0.15257 0.14575 0.17155 0.1254 0.1393 -6.4865 -0.087026 0.0031097 -0.021933 0.015919 -0.057046 -0.032053 0.0029107 -0.065088 0.0036005 0 -0.016612 0 0.0013897 0 -0.0021768 0 -2.5922
5.0352 0.106 0.10246 0.136 0.13806 0.1154 0.11507 0.15984 0.16654 0.1976 0.13341 0.16327 -6.9338 -0.085435 0.003754 -0.02569 0.015002 -0.072595 -0.031399 0.0030734 -0.062717 0.0018874 0 -0.016458 0 0.0018018 0 -0.0024681 0 -2.8157
5.0391 0.098932 0.10382 0.13238 0.13594 0.11573 0.090887 0.14891 0.16289 0.18719 0.13598 0.16056 -7.3766 -0.084256 0.0020248 -0.030724 0.013591 -0.077325 -0.030612 0.00019291 -0.05806 -0.00034947 0 -0.016272 0 0.0017803 0 -0.002175 0 -2.765
5.043 0.095498 0.10389 0.12107 0.12508 0.10767 0.074772 0.12581 0.13861 0.14732 0.12897 0.13403 -7.8094 -0.084192 -0.0013884 -0.034141 0.012521 -0.068685 -0.031563 -0.0033574 -0.053725 -0.0010458 0 -0.016213 0 0.0012746 0 -0.001597 0 -2.4593
5.0469 0.096529 0.10138 0.10841 0.10644 0.094104 0.073288 0.099836 0.10553 0.096245 0.11095 0.095667 -8.2221 -0.084835 -0.0038676 -0.034399 0.012046 -0.051131 -0.035071 -0.0051641 -0.051836 0.00040492 0 -0.016307 0 0.00067579 0 -0.0010832 0 -2.0168
5.0508 0.099452 0.096932 0.099956 0.084684 0.080381 0.084535 0.079418 0.076493 0.053331 0.086316 0.060409 -8.6085 -0.085259 -0.0036461 -0.032034 0.011817 -0.033499 -0.039855 -0.0044603 -0.052442 0.0027345 0 -0.016378 0 0.00041034 0 -0.00082105 0 -1.5971
5.0547 0.10022 0.092527 0.096791 0.068024 0.071325 0.10047 0.069677 0.060654 0.031647 0.064751 0.040906 -8.972 -0.084791 -0.0015675 -0.028906 0.011574 -0.023719 -0.043225 -0.0022229 -0.053794 0.0041131 0 -0.016212 0 0.00053211 0 -0.00082071 0 -1.3409
5.0586 0.096547 0.089741 0.096491 0.064244 0.069339 0.11239 0.071362 0.06161 0.035332 0.055922 0.04407 -9.3234 -0.083309 4.8907e-05 -0.026832 0.011634 -0.024399 -0.043092 -1.6871e-05 -0.054075 0.0037715 0 -0.015774 0 0.00070203 0 -0.0010043 0 -1.3224
5.0625 0.089565 0.088401 0.096503 0.074758 0.073626 0.11532 0.080796 0.076447 0.059901 0.062938 0.06839 -9.672 -0.080995 5.5239e-05 -0.026607 0.0125 -0.032084 -0.039607 0.0011589 -0.052955 0.0023668 0 -0.015273 0 0.00055215 0 -0.0012658 0 -1.5162
5.0664 0.08241 0.086804 0.095717 0.091878 0.08013 0.10882 0.091036 0.09594 0.093559 0.079619 0.10262 -10.018 -0.078044 -0.00038648 -0.027801 0.013954 -0.040347 -0.034968 0.0011756 -0.051643 0.00092919 0 -0.014996 0 6.1828e-05 0 -0.0014746 0 -1.794
5.0703 0.077173 0.083284 0.092975 0.10273 0.082578 0.095162 0.094695 0.10781 0.12029 0.094142 0.12869 -10.355 -0.074716 0.00055436 -0.029174 0.014736 -0.044187 -0.031545 0.00039568 -0.05157 -0.00032148 0 -0.015074 0 -0.00042055 0 -0.0014948 0 -1.9725
5.0742 0.073233 0.077662 0.085614 0.097791 0.075497 0.077569 0.087736 0.1032 0.12613 0.09666 0.13027 -10.675 -0.071624 0.0028526 -0.029438 0.013446 -0.042652 -0.030033 -0.00072181 -0.053048 -0.0019754 0 -0.015394 0 -0.00052155 0 -0.0012637 0 -1.9081
5.0781 0.068524 0.071267 0.071422 0.077659 0.058504 0.060058 0.072051 0.082566 0.10677 0.085397 0.10325 -10.975 -0.069763 0.004194 -0.028106 0.009997 -0.03821 -0.029296 -0.0016987 -0.055074 -0.004302 0 -0.015721 0 -0.00021098 0 -0.00086803 0 -1.5893
5.082 0.062248 0.065633 0.052877 0.052468 0.038784 0.047407 0.054627 0.055799 0.071214 0.067024 0.060242 -11.262 -0.069995 0.0023515 -0.026009 0.0061647 -0.033949 -0.027961 -0.0020113 -0.056316 -0.0063396 0 -0.015899 0 0.00016187 0 -0.00051621 0 -1.1582
5.0859 0.056088 0.061174 0.038462 0.034586 0.028296 0.043508 0.043314 0.035554 0.037252 0.051536 0.023948 -11.542 -0.072303 -0.0020824 -0.024961 0.0044621 -0.031093 -0.026145 -0.0012513 -0.056224 -0.0064032 0 -0.015942 0 0.00019634 0 -0.00039766 0 -0.8293
5.0898 0.052573 0.057154 0.037528 0.030517 0.035846 0.048456 0.041962 0.028854 0.020639 0.045695 0.012579 -11.816 -0.075487 -0.0056781 -0.02648 0.0061121 -0.02871 -0.025565 0.00059519 -0.055245 -0.0037225 0 -0.01597 0 -0.00018111 0 -0.00054365 0 -0.75224
5.0938 0.052318 0.05289 0.051782 0.03816 0.059213 0.057287 0.048445 0.033806 0.025687 0.049488 0.027776 -12.084 -0.07778 -0.0052073 -0.030357 0.0098937 -0.02546 -0.027855 0.0030477 -0.054124 0.0003869 0 -0.016058 0 -0.00064292 0 -0.00081604 0 -0.91604
5.0977 0.053164 0.048948 0.07139 0.050418 0.08424 0.062694 0.056919 0.04352 0.044275 0.057251 0.054511 -12.343 -0.07805 -0.00081875 -0.034325 0.012975 -0.02154 -0.032708 0.0053217 -0.053132 0.0031684 0 -0.016165 0 -0.00075376 0 -0.0010292 0 -1.1667
5.1016 0.05233 0.047068 0.080902 0.060888 0.093363 0.060473 0.062258 0.052522 0.063296 0.061879 0.072932 -12.595 -0.076681 0.0038955 -0.035438 0.013111 -0.018926 -0.037693 0.0066129 -0.052029 0.002565 0 -0.016182 0 -0.00035419 0 -0.0010822 0 -1.3223
5.1055 0.04952 0.048796 0.071469 0.066726 0.078306 0.053253 0.063113 0.059278 0.073666 0.05913 0.072453 -12.84 -0.075356 0.0051486 -0.032291 0.010348 -0.01962 -0.040092 0.0063036 -0.050721 -0.00097303 0 -0.01605 0 0.00031199 0 -0.00098094 0 -1.2958
5.1094 0.047814 0.054062 0.049162 0.067758 0.047277 0.048829 0.061586 0.06351 0.073812 0.04985 0.05722 -13.078 -0.075772 0.0024018 -0.026274 0.0068617 -0.023514 -0.03913 0.0041887 -0.04981 -0.0047027 0 -0.015839 0 0.00082215 0 -0.00075999 0 -1.1362
5.1133 0.051194 0.061011 0.031556 0.064777 0.020361 0.053944 0.060651 0.063197 0.066811 0.039511 0.040159 -13.305 -0.078254 -0.0013164 -0.020678 0.0051788 -0.027996 -0.036579 0.00084348 -0.050321 -0.005768 0 -0.015724 0 0.0009241 0 -0.00042488 0 -0.97336
5.1172 0.060891 0.067296 0.034598 0.05971 0.015866 0.068543 0.062073 0.056364 0.056443 0.03556 0.032518 -13.517 -0.081408 -0.0024054 -0.018299 0.0064 -0.029999 -0.035123 -0.0021529 -0.052772 -0.0035156 0 -0.015878 0 0.00069405 0 -1.0795e-06 0 -0.92523
5.1211 0.073936 0.071748 0.060291 0.056802 0.0377 0.085333 0.066426 0.046439 0.046946 0.043612 0.038089 -13.717 -0.083167 2.6595e-05 -0.01953 0.0097839 -0.028957 -0.035965 -0.0027327 -0.056415 4.3952e-05 0 -0.016349 0 0.00039488 0 0.00036818 0 -1.0416
5.125 0.08523 0.075082 0.095148 0.061688 0.073161 0.095127 0.074194 0.044123 0.045219 0.064026 0.054959 -13.909 -0.082429 0.003717 -0.022468 0.013691 -0.027949 -0.037832 0.00026462 -0.059432 0.002002 0 -0.016997 0 0.00021281 0 0.00042273 0 -1.3062
5.1289 0.091269 0.079132 0.12023 0.077255 0.1024 0.093645 0.08586 0.060704 0.059843 0.090741 0.079827 -14.1 -0.07992 0.0057539 -0.024735 0.016749 -0.031527 -0.038294 0.0057323 -0.059999 0.00097893 0 -0.017535 0 0.00013555 0 -4.7858e-05 0 -1.6646
5.1328 0.092303 0.085302 0.12432 0.099546 0.11196 0.084568 0.10032 0.096646 0.094153 0.11366 0.10877 -14.287 -0.077531 0.0052496 -0.025267 0.018248 -0.041528 -0.036164 0.010408 -0.057424 -0.0018788 0 -0.017692 0 5.6459e-05 0 -0.00098707 0 -2.0385
5.1367 0.091443 0.093424 0.11018 0.1185 0.1025 0.076913 0.11348 0.13625 0.13844 0.12389 0.13444 -14.46 -0.076682 0.0035421 -0.024583 0.017868 -0.054312 -0.032779 0.010967 -0.052534 -0.0041042 0 -0.017394 0 -5.1587e-05 0 -0.0020137 0 -2.327
5.1406 0.091983 0.10174 0.090584 0.12452 0.086171 0.079085 0.11941 0.15581 0.17051 0.11902 0.14548 -14.611 -0.077167 0.002106 -0.023707 0.01552 -0.062269 -0.030925 0.0067226 -0.047161 -0.0041473 0 -0.016845 0 -0.00010176 0 -0.0026234 0 -2.4294
5.1445 0.095391 0.10793 0.078855 0.11589 0.077226 0.093729 0.11444 0.14091 0.16839 0.10469 0.13289 -14.735 -0.077528 0.00074746 -0.023147 0.011737 -0.059211 -0.03232 0.00056018 -0.043246 -0.0026377 0 -0.016428 0 -2.9669e-05 0 -0.0025225 0 -2.3026
5.1484 0.1012 0.1104 0.081334 0.10056 0.083278 0.11618 0.10115 0.099004 0.12776 0.091331 0.099546 -14.837 -0.076625 -0.0018848 -0.022933 0.0080352 -0.045756 -0.035904 -0.0031141 -0.042164 -0.0016237 0 -0.016442 0 7.4122e-05 0 -0.0018325 0 -2.0191
5.1523 0.10803 0.10924 0.095647 0.090038 0.10249 0.1368 0.088516 0.056034 0.069831 0.087839 0.063616 -14.924 -0.074916 -0.0061696 -0.023327 0.0063755 -0.030241 -0.038501 -0.0019624 -0.044442 -0.0025676 0 -0.016886 0 1.4761e-05 0 -0.0010007 0 -1.7596
5.1563 0.11436 0.10628 0.11357 0.09071 0.12655 0.14575 0.087017 0.03887 0.030885 0.09651 0.049517 -15.002 -0.074198 -0.010321 -0.024995 0.0077345 -0.0237 -0.037397 0.0022519 -0.04967 -0.0049375 0 -0.017456 0 -0.00030029 0 -0.00049161 0 -1.7194
5.1602 0.11868 0.10434 0.12543 0.10005 0.14573 0.13834 0.10153 0.057381 0.038899 0.11244 0.071003 -15.071 -0.075958 -0.011661 -0.028169 0.01095 -0.03219 -0.032669 0.0051601 -0.056479 -0.0066381 0 -0.017771 0 -0.00071981 0 -0.00049953 0 -1.9793
5.1641 0.11974 0.10576 0.12425 0.11073 0.15287 0.11844 0.12722 0.099745 0.093791 0.12733 0.11949 -15.125 -0.079868 -0.0091229 -0.031727 0.013179 -0.052145 -0.027269 0.0036431 -0.06277 -0.0058629 0 -0.017653 0 -0.0009522 0 -0.00088466 0 -2.4379
5.168 0.11736 0.11105 0.10922 0.11794 0.14553 0.097725 0.15169 0.14297 0.16614 0.13459 0.16798 -15.16 -0.083853 -0.0043574 -0.033514 0.011985 -0.072469 -0.024748 -0.0013865 -0.066452 -0.0027095 0 -0.017229 0 -0.00084072 0 -0.0013323 0 -2.8643
5.1719 0.11316 0.11828 0.087346 0.12264 0.12674 0.089632 0.16229 0.16838 0.21566 0.13244 0.1888 -15.173 -0.085752 -0.0002303 -0.032007 0.0074472 -0.082004 -0.026452 -0.0058188 -0.066465 0.00085652 0 -0.01677 0 -0.00053457 0 -0.0015757 0 -3.0394
5.1758 0.11006 0.12398 0.070937 0.12788 0.10434 0.10078 0.15371 0.17005 0.2163 0.12361 0.17178 -15.167 -0.085041 0.0017043 -0.027879 0.0023804 -0.076852 -0.030496 -0.0060213 -0.063401 0.0026441 0 -0.01644 0 -0.00035717 0 -0.0015215 0 -2.8874
5.1797 0.11032 0.1251 0.070683 0.13282 0.088192 0.12533 0.131 0.15258 0.17082 0.1127 0.12952 -15.145 -0.083085 0.0021482 -0.023803 0.00025484 -0.06219 -0.033334 -0.001947 -0.059085 0.0020571 0 -0.016169 0 -0.00047549 0 -0.0012445 0 -2.509
5.1836 0.11372 0.12095 0.087964 0.13157 0.085441 0.14738 0.10602 0.12442 0.1064 0.10365 0.086674 -15.111 -0.081747 0.0025958 -0.022455 0.0024578 -0.047603 -0.032606 0.0031192 -0.055323 0.00052549 0 -0.015787 0 -0.00070059 0 -0.00091655 0 -2.1034
5.1875 0.11751 0.11375 0.11256 0.11897 0.096169 0.1511 0.090121 0.094169 0.056365 0.09835 0.062942 -15.067 -0.081766 0.0032806 -0.024464 0.0072157 -0.03998 -0.028929 0.0057192 -0.052792 0.00019128 0 -0.015246 0 -0.0006473 0 -0.00073712 0 -1.8442
5.1914 0.11841 0.10724 0.1289 0.097717 0.11279 0.13185 0.087637 0.070722 0.041237 0.096689 0.062715 -15.012 -0.082426 0.0029418 -0.028151 0.011112 -0.03953 -0.025245 0.0051333 -0.051047 0.0019886 0 -0.014732 0 -0.00012682 0 -0.00086591 0 -1.7945
5.1953 0.11489 0.10422 0.12698 0.079156 0.12435 0.10001 0.094401 0.062693 0.060166 0.097371 0.077204 -14.938 -0.082661 0.00068775 -0.031208 0.011881 -0.041544 -0.024359 0.0033615 -0.04959 0.0047765 0 -0.01454 0 0.00061174 0 -0.0013399 0 -1.901
5.1992 0.10801 0.10475 0.10966 0.075432 0.12333 0.073922 0.10168 0.073794 0.095515 0.098987 0.094337 -14.839 -0.082292 -0.0022565 -0.032591 0.010072 -0.041617 -0.026788 0.0025465 -0.048886 0.0062874 0 -0.01484 0 0.0010583 0 -0.0020098 0 -2.0524
5.2031 0.1002 0.10629 0.090064 0.089353 0.11033 0.067205 0.10274 0.097781 0.12526 0.10095 0.1071 -14.713 -0.082064 -0.0031777 -0.032886 0.008254 -0.039551 -0.030638 0.0027061 -0.050168 0.0051016 0 -0.01554 0 0.00090277 0 -0.0025738 0 -2.1505
5.207 0.093636 0.10556 0.081341 0.11097 0.093397 0.079862 0.097384 0.11974 0.1351 0.10366 0.11482 -14.564 -0.082514 -0.00055807 -0.033062 0.008604 -0.038797 -0.033439 0.002091 -0.054031 0.0019618 0 -0.016357 0 0.000346 0 -0.0027388 0 -2.1557
5.2109 0.089386 0.10085 0.086946 0.12438 0.082487 0.099651 0.091481 0.12549 0.12436 0.10761 0.11923 -14.406 -0.083064 0.0039474 -0.033196 0.011068 -0.042462 -0.034201 -0.00041815 -0.059171 -0.00072519 0 -0.01701 0 -5.7272e-05 0 -0.002415 0 -2.0905
5.2148 0.087692 0.09315 0.099194 0.1194 0.082985 0.11178 0.091725 0.11224 0.10372 0.11176 0.12059 -14.252 -0.082485 0.0065707 -0.032578 0.01361 -0.049802 -0.033893 -0.0036286 -0.062736 -0.00082161 0 -0.017361 0 9.8392e-05 0 -0.0017855 0 -2.0097
5.2188 0.088151 0.085342 0.10627 0.09857 0.092527 0.1089 0.099592 0.090809 0.087296 0.11281 0.11739 -14.105 -0.080384 0.0048057 -0.030914 0.014131 -0.056358 -0.034118 -0.004992 -0.062367 0.0017897 0 -0.017431 0 0.00068527 0 -0.001175 0 -1.9558
5.2227 0.089361 0.080321 0.10114 0.074297 0.10283 0.094208 0.10917 0.076443 0.083534 0.1067 0.10841 -13.956 -0.078092 -0.00014933 -0.029069 0.012227 -0.057434 -0.03538 -0.0032377 -0.058281 0.0051247 0 -0.01733 0 0.0011473 0 -0.00081664 0 -1.9263
5.2266 0.088788 0.079192 0.085245 0.059306 0.105 0.076945 0.11095 0.076172 0.090385 0.091825 0.094345 -13.787 -0.077789 -0.0043912 -0.028322 0.0093265 -0.05174 -0.036638 0.00014181 -0.053453 0.0067566 0 -0.017206 0 0.0010067 0 -0.0007145 0 -1.8735
5.2305 0.08398 0.080657 0.065612 0.058347 0.095023 0.065258 0.099052 0.083773 0.097529 0.071448 0.077552 -13.585 -0.080509 -0.0048854 -0.028907 0.0072969 -0.042099 -0.03649 0.0022153 -0.051434 0.0057834 0 -0.01722 0 0.00030323 0 -0.00071848 0 -1.7419
5.2344 0.074779 0.081775 0.049357 0.066884 0.076206 0.061984 0.076382 0.086629 0.094205 0.052832 0.061067 -13.351 -0.084925 -0.0021377 -0.029592 0.0069212 -0.032962 -0.034686 0.0014567 -0.05352 0.003411 0 -0.017488 0 -0.00043804 0 -0.00072422 0 -1.5195
5.2383 0.064456 0.079573 0.040523 0.076084 0.057393 0.064973 0.053468 0.077558 0.07724 0.042918 0.048037 -13.099 -0.08821 0.00062004 -0.028968 0.0075257 -0.027139 -0.0324 -0.00081602 -0.05769 0.0016936 0 -0.017964 0 -0.00067305 0 -0.00079122 0 -1.2622
5.2422 0.05794 0.072677 0.040193 0.078984 0.047749 0.069743 0.041379 0.060614 0.053556 0.043711 0.041485 -12.846 -0.088277 0.00080046 -0.02721 0.0078469 -0.024531 -0.030964 -0.0018927 -0.060331 0.0016268 0 -0.018387 0 -0.00030203 0 -0.0010546 0 -1.0659
5.2461 0.057902 0.062186 0.047426 0.073527 0.051037 0.071773 0.043974 0.046288 0.03536 0.051169 0.043306 -12.601 -0.085345 -0.0010884 -0.026284 0.0071612 -0.023469 -0.030425 -0.00049652 -0.059289 0.0023529 0 -0.018382 0 0.00028225 0 -0.0015196 0 -1.001
5.25 0.061983 0.051289 0.05898 0.061922 0.062848 0.067849 0.055408 0.041766 0.031681 0.058637 0.052517 -12.357 -0.081442 -0.0023467 -0.02811 0.0057012 -0.022895 -0.029511 0.0019602 -0.055642 0.0021893 0 -0.017743 0 0.0005707 0 -0.0019602 0 -1.0598
5.2539 0.064046 0.043636 0.068865 0.048455 0.072989 0.057219 0.064739 0.045721 0.042469 0.061873 0.064422 -12.1 -0.078504 -0.0012499 -0.0324 0.0042296 -0.02316 -0.027162 0.0029721 -0.052685 0.00045573 0 -0.016667 0 0.00036631 0 -0.0020544 0 -1.1601
5.2578 0.058935 0.041183 0.070158 0.037479 0.071988 0.042491 0.063925 0.051436 0.059157 0.061253 0.072272 -11.821 -0.076998 0.00095725 -0.036438 0.0033886 -0.024889 -0.024068 0.0016731 -0.053059 -0.0017011 0 -0.015721 0 -0.0001118 0 -0.0016586 0 -1.2025
5.2617 0.046804 0.042769 0.059255 0.031781 0.057581 0.028867 0.052979 0.053544 0.070498 0.059446 0.070839 -11.52 -0.0763 0.0013901 -0.037265 0.0034229 -0.027389 -0.022461 -0.00019818 -0.056576 -0.002345 0 -0.015486 0 -0.00048613 0 -0.00097174 0 -1.1346
5.2656 0.03316 0.044538 0.039234 0.031174 0.036419 0.021106 0.03868 0.051188 0.069045 0.057195 0.059297 -11.209 -0.076094 -0.0012209 -0.034238 0.0043057 -0.028475 -0.024101 -0.00013436 -0.060503 -0.00069928 0 -0.016134 0 -0.00055218 0 -0.00042265 0 -0.97128
5.2695 0.024467 0.042252 0.018721 0.032246 0.019354 0.020088 0.028545 0.04568 0.054228 0.051719 0.041183 -10.903 -0.077015 -0.0048487 -0.0295 0.0058866 -0.026086 -0.028329 0.0024349 -0.061883 0.0018938 0 -0.017267 0 -0.00038704 0 -0.00035735 0 -0.7649
5.2734 0.023104 0.034158 0.0063101 0.030368 0.013574 0.022202 0.025266 0.037196 0.031302 0.039587 0.021799 -10.608 -0.07971 -0.0059766 -0.025908 0.0078339 -0.020222 -0.032249 0.0054374 -0.059752 0.0030265 0 -0.018175 0 -0.00020535 0 -0.00078321 0 -0.56024
5.2773 0.025948 0.022396 0.0049046 0.023289 0.017562 0.022653 0.025781 0.025236 0.0081819 0.021293 0.0054883 -10.319 -0.083433 -0.0031594 -0.024511 0.0095484 -0.013302 -0.033151 0.0062433 -0.055458 0.0013912 0 -0.018318 0 -0.00016768 0 -0.0013774 0 -0.37637
5.2813 0.027415 0.011771 0.010563 0.01341 0.022882 0.019836 0.024863 0.011967 -0.0076776 0.0027318 -0.0052529 -10.024 -0.085994 0.0013206 -0.024059 0.010342 -0.0084847 -0.031031 0.0043983 -0.05119 -0.001967 0 -0.017682 0 -0.00032149 0 -0.0017394 0 -0.22217
5.2852 0.023907 0.0065749 0.016402 0.0061855 0.021293 0.016393 0.019618 0.0030906 -0.011657 -0.0084437 -0.0091727 -9.7146 -0.085522 0.0035198 -0.022876 0.0098477 -0.0073424 -0.028721 0.0021442 -0.048321 -0.0045301 0 -0.016744 0 -0.00065235 0 -0.0016718 0 -0.11566
5.2891 0.01589 0.0076601 0.017702 0.0054129 0.011341 0.015664 0.011258 0.0033858 -0.0036873 -0.0086261 -0.005984 -9.3916 -0.082437 0.0016694 -0.021 0.0082781 -0.0088596 -0.029319 0.0021293 -0.047025 -0.0045227 0 -0.016099 0 -0.0011052 0 -0.0012771 0 -0.077913
5.293 0.0065386 0.011918 0.014004 0.0095623 -0.00093775 0.017163 0.0034223 0.010945 0.011217 -0.00094536 0.0027964 -9.0668 -0.07945 -0.0020258 -0.02026 0.006236 -0.010562 -0.033211 0.0046206 -0.047088 -0.0023835 0 -0.01607 0 -0.0015323 0 -0.00083213 0 -0.10662
5.2969 -0.00092525 0.014544 0.0075607 0.012882 -0.0074749 0.016206 -0.00083139 0.01711 0.024697 0.0076114 0.013183 -8.7528 -0.079263 -0.0034649 -0.022228 0.0042498 -0.010707 -0.037548 0.0070823 -0.048673 -0.00013561 0 -0.016548 0 -0.0016884 0 -0.0005734 0 -0.16264
5.3008 -0.0046738 0.012429 0.00098333 0.010679 -0.0049284 0.0087974 -0.00079054 0.013934 0.029136 0.011898 0.020024 -8.4531 -0.081955 -0.00061315 -0.026265 0.0025136 -0.0096145 -0.038791 0.0066065 -0.052038 0.00064515 0 -0.017139 0 -0.001385 0 -0.00056053 0 -0.19214
5.3047 -0.0040897 0.0062158 -0.0033688 0.0039133 0.002963 -0.002968 0.0021893 0.0024592 0.022022 0.01184 0.020092 -8.1596 -0.084647 0.004489 -0.029805 0.0010853 -0.0090643 -0.035998 0.0028043 -0.056598 0.00020806 0 -0.017456 0 -0.00071213 0 -0.00068041 0 -0.16822
5.3086 0.00052254 -0.00033878 -0.0028525 -0.0014731 0.009025 -0.011097 0.0060091 -0.0071446 0.0074795 0.010588 0.014426 -7.8587 -0.083964 0.0075761 -0.030665 0.00024941 -0.01039 -0.031736 -0.0017008 -0.060569 -3.9344e-06 0 -0.017337 0 -7.5624e-05 0 -0.00074487 0 -0.11168
5.3125 0.007385 -0.0030583 0.0046642 -0.00014748 0.0087191 -0.0084342 0.008893 -0.0050448 -0.0064405 0.010133 0.0075065 -7.5421 -0.07918 0.0060291 -0.029018 0.00052547 -0.013011 -0.029684 -0.0036493 -0.061927 0.00074285 0 -0.016883 0 8.5201e-05 0 -0.00060322 0 -0.069163
5.3164 0.012955 -8.2044e-05 0.018072 0.0073562 0.0033784 0.0040374 0.0098206 0.0079537 -0.012887 0.0092927 0.0036947 -7.2134 -0.073145 0.0010964 -0.027018 0.0021891 -0.014696 -0.031191 -0.0020704 -0.060001 0.001397 0 -0.016344 0 -0.00029802 0 -0.00022479 0 -0.069819
5.3203 0.01358 0.0071306 0.031227 0.014842 -0.0017017 0.016807 0.0086959 0.020002 -0.010029 0.0061553 0.0041016 -6.8843 -0.070106 -0.0034419 -0.026506 0.0047922 -0.013369 -0.034071 0.0010095 -0.056211 0.00016433 0 -0.01596 0 -0.00078972 0 0.00026779 0 -0.10349
5.3242 0.0086532 0.014889 0.035528 0.016034 -0.0020501 0.019669 0.0064499 0.0191 -0.0010995 0.0019599 0.0066946 -6.5647 -0.072305 -0.0046246 -0.02721 0.0072915 -0.0089713 -0.034819 0.0025907 -0.053105 -0.0032775 0 -0.015847 0 -0.00078723 0 0.00063939 0 -0.13978
5.3281 0.0022542 0.019446 0.026359 0.01019 0.0026206 0.010932 0.004753 0.0050044 0.0086429 0.0014982 0.0091845 -6.2546 -0.078283 -0.0024387 -0.027283 0.0088024 -0.003842 -0.032103 0.0013729 -0.052426 -0.0067432 0 -0.015971 0 -7.5004e-05 0 0.00066952 0 -0.16365
5.332 0.0006166 0.018869 0.0081736 0.0023865 0.0088952 -0.00082607 0.0051149 -0.0099906 0.015182 0.0086265 0.011424 -5.9445 -0.08415 0.00095567 -0.025534 0.0092773 -0.0012558 -0.028127 -0.0014266 -0.053816 -0.0070656 0 -0.016211 0 0.00091703 0 0.00031162 0 -0.18649
5.3359 0.0066341 0.013772 -0.0071923 -0.0015817 0.012817 -0.0045598 0.0078713 -0.012783 0.017059 0.021048 0.014748 -5.6231 -0.086513 0.0036099 -0.022935 0.0093758 -0.0031684 -0.026517 -0.0036091 -0.055252 -0.0030375 0 -0.016449 0 0.0014336 0 -0.00023842 0 -0.22154
5.3398 0.016308 0.0068673 -0.0088234 -0.00045871 0.0127 0.002979 0.01195 -0.0022373 0.014856 0.030243 0.019213 -5.2862 -0.084619 0.0051619 -0.021829 0.0095975 -0.0088039 -0.028747 -0.0041243 -0.05479 0.0029958 0 -0.016635 0 0.0010354 0 -0.00065749 0 -0.25539
5.3438 0.021269 0.0017128 0.0048165 0.0022995 0.0096345 0.014308 0.015707 0.010111 0.010373 0.028005 0.022233 -4.9382 -0.080326 0.006054 -0.023659 0.0095937 -0.015093 -0.03257 -0.0037079 -0.05213 0.006652 0 -0.016777 0 -2.1531e-05 0 -0.00073932 0 -0.25493
5.3477 0.016108 0.0011085 0.02457 0.0033097 0.0061323 0.01859 0.018052 0.012587 0.0063244 0.014358 0.020751 -4.5885 -0.076513 0.0059377 -0.027592 0.0085008 -0.018642 -0.034051 -0.0036709 -0.048798 0.005055 0 -0.016888 0 -0.0010248 0 -0.00056815 0 -0.20931
5.3516 0.0041244 0.0056717 0.037735 0.0036906 0.0045392 0.012369 0.018824 0.0064503 0.0058468 -0.00067335 0.015007 -4.2444 -0.07543 0.0034033 -0.031357 0.0060962 -0.017856 -0.03129 -0.0043326 -0.046945 -0.00068018 0 -0.016943 0 -0.0014334 0 -0.00044651 0 -0.16121
5.3555 -0.0043576 0.013265 0.037619 0.0081297 0.0062132 0.0033268 0.018234 0.0054851 0.010908 -0.0041575 0.0096599 -3.9079 -0.077885 -0.0024592 -0.033311 0.0035674 -0.013782 -0.026328 -0.0047338 -0.047812 -0.0062974 0 -0.016899 0 -0.0013 0 -0.00061227 0 -0.18312
5.3594 -0.0005026 0.019845 0.027595 0.019197 0.011209 0.003233 0.016336 0.021397 0.020249 0.0090914 0.010176 -3.5771 -0.083129 -0.010361 -0.033544 0.0028532 -0.009189 -0.023405 -0.0037721 -0.05096 -0.0079061 0 -0.016758 0 -0.0011051 0 -0.00099725 0 -0.30849
5.3633 0.014915 0.021607 0.016959 0.032763 0.017995 0.016572 0.013341 0.049262 0.02894 0.031321 0.017326 -3.2481 -0.089055 -0.017021 -0.033053 0.0048784 -0.006624 -0.025175 -0.0014554 -0.054662 -0.0050802 0 -0.016587 0 -0.0012064 0 -0.0012728 0 -0.48083
5.3672 0.031263 0.017322 0.013055 0.039799 0.02351 0.035464 0.010387 0.068511 0.030937 0.046958 0.025218 -2.9166 -0.092833 -0.019428 -0.032197 0.0082931 -0.0068615 -0.030369 0.00099571 -0.057017 -0.00089065 0 -0.016452 0 -0.0014763 0 -0.0011687 0 -0.57878
5.3711 0.036346 0.0092899 0.016505 0.033731 0.024253 0.045637 0.0093839 0.060313 0.023398 0.044206 0.025537 -2.578 -0.092274 -0.017174 -0.030323 0.010157 -0.0087583 -0.034985 0.0021823 -0.057067 0.0009925 0 -0.016345 0 -0.001482 0 -0.00077088 0 -0.5078
5.375 0.02619 0.0020191 0.022494 0.016787 0.018339 0.038043 0.01134 0.025656 0.0094147 0.023842 0.014802 -2.2304 -0.08742 -0.012678 -0.027032 0.0083248 -0.010445 -0.035787 0.0016053 -0.055325 -0.00057203 0 -0.016178 0 -0.00099392 0 -0.00048701 0 -0.28235
5.3789 0.0078351 -0.00067667 0.025331 -0.0008396 0.0071413 0.015874 0.014499 -0.013446 -0.0034161 -0.0016768 -0.0018534 -1.8769 -0.081043 -0.0091047 -0.023482 0.0035569 -0.01081 -0.032899 -0.00015216 -0.053454 -0.0035575 0 -0.015904 0 -0.00027471 0 -0.00067339 0 -0.023224
5.3828 -0.0069776 0.0017605 0.021767 -0.0088471 -0.0050385 -0.0086033 0.014599 -0.031865 -0.0079722 -0.017575 -0.014181 -1.5261 -0.077088 -0.0078844 -0.021973 -0.00064946 -0.010116 -0.029276 -0.0020572 -0.053202 -0.0049246 0 -0.01563 0 0.00016304 0 -0.0012585 0 0.13305
5.3867 -0.011267 0.0062602 0.011433 -0.0050279 -0.01338 -0.02366 0.0080091 -0.0225 -0.0025307 -0.016911 -0.014933 -1.1858 -0.077831 -0.0079693 -0.023887 -0.00066985 -0.0094035 -0.027837 -0.0032973 -0.055145 -0.0033901 0 -0.015572 0 7.7656e-05 0 -0.0017412 0 0.13683
5.3906 -0.0071356 0.008246 -0.0037516 0.0032816 -0.01536 -0.025531 -0.0044923 -0.0013356 0.0079953 -0.0040196 -0.0056896 -0.85656 -0.082016 -0.007213 -0.028064 0.0042428 -0.0093403 -0.029043 -0.0034654 -0.058066 -0.00032052 0 -0.015857 0 -0.00024729 0 -0.0016056 0 0.053553
5.3945 -0.0020029 0.0047473 -0.019429 0.0056749 -0.011932 -0.018327 -0.016963 0.0080449 0.01532 0.010113 0.0045452 -0.52918 -0.085784 -0.0043795 -0.031456 0.011101 -0.0095652 -0.031008 -0.0024409 -0.059644 0.0017821 0 -0.016324 0 -0.00028508 0 -0.0007911 0 -0.0014855
5.3984 -0.001344 -0.0036999 -0.028997 -0.0026617 -0.006484 -0.0086482 -0.022192 -0.0040628 0.013086 0.015784 0.0066012 -0.19202 -0.08584 -2.5958e-05 -0.031686 0.015289 -0.0090502 -0.031685 -0.00040564 -0.058196 0.0015322 0 -0.016594 0 0.00020103 0 0.00022403 0 0.041129
5.4023 -0.0050182 -0.013627 -0.026577 -0.017456 -0.0027306 -0.0010796 -0.017649 -0.025731 0.00059846 0.0097304 -0.0020324 0.15797 -0.082148 0.0041591 -0.029114 0.013973 -0.0070652 -0.030834 0.0019714 -0.054244 -0.00043583 0 -0.01638 0 0.00091466 0 0.0008191 0 0.16244
5.4063 -0.0098078 -0.021131 -0.012292 -0.029554 -0.0031728 0.0019616 -0.0084538 -0.035846 -0.017118 -0.0049506 -0.016244 0.51077 -0.077713 0.0065991 -0.026388 0.0081055 -0.0038401 -0.029941 0.0035935 -0.050488 -0.0024605 0 -0.015809 0 0.0013098 0 0.00074917 0 0.29378
5.4102 -0.014309 -0.024454 0.0047493 -0.032693 -0.0086275 -0.00179 -0.0042577 -0.024436 -0.032526 -0.022206 -0.028232 0.85105 -0.075673 0.0065636 -0.025934 0.0015554 -0.00037375 -0.030437 0.0034883 -0.049876 -0.0034796 0 -0.015403 0 0.0010983 0 0.00030955 0 0.38909
5.4141 -0.020446 -0.024925 0.010496 -0.028149 -0.01824 -0.014339 -0.011988 -0.0019553 -0.039894 -0.036416 -0.03356 1.1723 -0.076436 0.0042059 -0.027832 -0.0017382 0.0023458 -0.032145 0.0014982 -0.053148 -0.0036761 0 -0.015665 0 0.00046875 0 9.1164e-06 0 0.46019
5.418 -0.030163 -0.025784 -0.004026 -0.02287 -0.029501 -0.034288 -0.030165 0.010332 -0.03837 -0.044139 -0.03344 1.4839 -0.077588 0.00039726 -0.030051 -0.00029552 0.0039627 -0.033498 -0.0015429 -0.05793 -0.003755 0 -0.016603 0 -0.00016981 0 8.4268e-05 0 0.54887
5.4219 -0.041423 -0.029875 -0.034359 -0.023466 -0.038764 -0.054496 -0.049522 -0.00083664 -0.032314 -0.044699 -0.032359 1.8028 -0.076585 -0.0033918 -0.030588 0.004403 0.0047396 -0.033188 -0.0043732 -0.060372 -0.0038734 0 -0.017631 0 -0.00060534 0 0.00032534 0 0.67374
5.4258 -0.048593 -0.037745 -0.064018 -0.031396 -0.042981 -0.064793 -0.059596 -0.029924 -0.028684 -0.040342 -0.034072 2.1374 -0.073545 -0.0055066 -0.029239 0.0093501 0.005117 -0.03156 -0.0061187 -0.058169 -0.0034333 0 -0.017996 0 -0.00094516 0 0.00036324 0 0.80882
5.4297 -0.047567 -0.047291 -0.076097 -0.04287 -0.042087 -0.05918 -0.056197 -0.058472 -0.032751 -0.035614 -0.039492 2.477 -0.071326 -0.0050731 -0.027336 0.011973 0.0054291 -0.03038 -0.0066665 -0.052491 -0.0018916 0 -0.017398 0 -0.0013447 0 0.00010106 0 0.91226
5.4336 -0.040623 -0.055064 -0.066252 -0.05261 -0.039974 -0.041751 -0.044172 -0.070901 -0.044592 -0.035268 -0.04731 2.7998 -0.072771 -0.0029093 -0.026033 0.011329 0.006049 -0.031247 -0.0064154 -0.04715 0.00035789 0 -0.016263 0 -0.0016963 0 -0.00016127 0 0.97083
5.4375 -0.0357 -0.058387 -0.046116 -0.057797 -0.04232 -0.025513 -0.033797 -0.065803 -0.058836 -0.041335 -0.055657 3.0908 -0.077782 -0.0012694 -0.025171 0.008221 0.0076248 -0.034163 -0.0058421 -0.045649 0.0020168 0 -0.015408 0 -0.0016758 0 -3.8204e-05 0 1.013
5.4414 -0.040045 -0.057065 -0.033972 -0.059295 -0.05214 -0.02398 -0.033919 -0.054257 -0.068313 -0.051525 -0.062982 3.3554 -0.083097 -0.0020953 -0.023924 0.0046637 0.010872 -0.037515 -0.0053358 -0.048572 0.0018604 0 -0.015386 0 -0.0011288 0 0.00051658 0 1.0794
5.4453 -0.053798 -0.053675 -0.040448 -0.060039 -0.066542 -0.041716 -0.046801 -0.049001 -0.069359 -0.060752 -0.068068 3.6136 -0.085042 -0.0050514 -0.022276 0.0030184 0.015873 -0.039381 -0.0052286 -0.053437 -0.00022491 0 -0.016057 0 -0.00035896 0 0.001114 0 1.1844
5.4492 -0.069487 -0.052206 -0.06114 -0.062595 -0.077967 -0.071059 -0.067541 -0.055092 -0.064806 -0.065018 -0.070275 3.8819 -0.082682 -0.0073164 -0.021456 0.0048701 0.021524 -0.03895 -0.0056233 -0.056921 -0.0030588 0 -0.016754 0 5.9722e-05 0 0.0012715 0 1.3058
5.4531 -0.078078 -0.055738 -0.081701 -0.067762 -0.079673 -0.097303 -0.087464 -0.068861 -0.061967 -0.064546 -0.070351 4.1593 -0.078473 -0.0058052 -0.022668 0.009895 0.025866 -0.036905 -0.0059905 -0.057451 -0.0049643 0 -0.01687 0 -0.00017779 0 0.00085913 0 1.4112
5.457 -0.076263 -0.064507 -0.090028 -0.074573 -0.071273 -0.10812 -0.098793 -0.083241 -0.066789 -0.063392 -0.070682 4.4289 -0.075908 -0.0001346 -0.025488 0.015521 0.027291 -0.034686 -0.0051172 -0.056007 -0.0048898 0 -0.016347 0 -0.00075912 0 0.0002113 0 1.4868
5.4609 -0.068756 -0.075601 -0.08481 -0.081018 -0.059632 -0.10049 -0.098145 -0.092937 -0.078704 -0.065778 -0.073832 4.6751 -0.076459 0.0064491 -0.027846 0.018148 0.025755 -0.033427 -0.0019308 -0.054816 -0.0030518 0 -0.015664 0 -0.00099884 0 -0.00019408 0 1.5416
5.4648 -0.063989 -0.084606 -0.07418 -0.0849 -0.054051 -0.081214 -0.087749 -0.095716 -0.090539 -0.072372 -0.080064 4.8964 -0.078612 0.0094086 -0.027838 0.015607 0.0229 -0.033423 0.0032135 -0.055383 -0.00073843 0 -0.015391 0 -0.00048845 0 -0.00016071 0 1.5858
5.4688 -0.067357 -0.088273 -0.067554 -0.084809 -0.059557 -0.062098 -0.07432 -0.091441 -0.093963 -0.079844 -0.086231 5.1044 -0.079681 0.0067326 -0.025577 0.0091162 0.020911 -0.034314 0.008066 -0.057612 0.00052729 0 -0.015732 0 0.00047795 0 0.00011189 0 1.6151
5.4727 -0.077686 -0.086509 -0.068872 -0.081131 -0.073668 -0.053556 -0.065986 -0.082071 -0.086352 -0.084047 -0.087868 5.3101 -0.078475 0.00081772 -0.023132 0.002898 0.021011 -0.035547 0.0097484 -0.060397 -4.0591e-05 0 -0.016416 0 0.0011491 0 0.00030514 0 1.6211
5.4766 -0.089164 -0.082375 -0.076366 -0.076451 -0.088979 -0.060018 -0.068342 -0.072725 -0.073661 -0.083913 -0.083391 5.5127 -0.076305 -0.00347 -0.022529 0.0012381 0.022855 -0.036648 0.0070754 -0.062704 -0.0019322 0 -0.016976 0 0.0010253 0 0.00033233 0 1.6177
5.4805 -0.096154 -0.080076 -0.086745 -0.074523 -0.098921 -0.078415 -0.081466 -0.070764 -0.06689 -0.082573 -0.076828 5.703 -0.075545 -0.0029764 -0.023894 0.0051206 0.025265 -0.03724 0.0019238 -0.064026 -0.0035813 0 -0.017119 0 0.00034916 0 0.00039659 0 1.6492
5.4844 -0.096633 -0.082269 -0.098141 -0.077934 -0.10178 -0.099743 -0.099789 -0.081229 -0.074577 -0.084704 -0.076023 5.8743 -0.077305 0.0010537 -0.025614 0.01127 0.027506 -0.037059 -0.0018812 -0.064107 -0.0033966 0 -0.016893 0 -0.00011153 0 0.00072097 0 1.7616
5.4883 -0.092236 -0.088447 -0.1091 -0.085958 -0.10023 -0.11327 -0.11519 -0.10162 -0.096619 -0.092418 -0.08683 6.0311 -0.08043 0.0042463 -0.026291 0.014633 0.029819 -0.036116 -0.0015514 -0.062701 -0.0010078 0 -0.016588 0 0.00020862 0 0.0012656 0 1.9548
5.4922 -0.086161 -0.095372 -0.11629 -0.09446 -0.097782 -0.11209 -0.12147 -0.12136 -0.12353 -0.10308 -0.10752 6.1832 -0.082619 0.0031576 -0.026295 0.012394 0.032739 -0.034859 0.002306 -0.059896 0.002225 0 -0.016505 0 0.0011288 0 0.0017439 0 2.1617
5.4961 -0.081328 -0.099181 -0.11522 -0.098395 -0.09598 -0.097463 -0.11723 -0.12815 -0.1415 -0.11073 -0.12809 6.334 -0.082474 -0.0016134 -0.027184 0.0061507 0.035936 -0.034044 0.0061337 -0.056564 0.0040539 0 -0.016781 0 0.0018786 0 0.00191 0 2.2767
5.5 -0.079753 -0.097787 -0.10434 -0.095338 -0.094395 -0.0786 -0.10573 -0.11677 -0.14002 -0.10995 -0.13576 6.4744 -0.080587 -0.006075 -0.029659 0.00044037 0.037874 -0.034257 0.00642 -0.054103 0.003103 0 -0.017329 0 0.0017974 0 0.0017902 0 2.2225
5.5039 -0.082348 -0.092101 -0.08827 -0.087401 -0.092541 -0.067316 -0.092302 -0.09337 -0.11794 -0.099494 -0.12339 6.5901 -0.078829 -0.0065362 -0.03239 -0.0010317 0.036841 -0.035402 0.0026552 -0.053347 0.00014636 0 -0.017877 0 0.00091281 0 0.0016026 0 2.006
5.5078 -0.088332 -0.085458 -0.075862 -0.079974 -0.091049 -0.07037 -0.081887 -0.071323 -0.084675 -0.083372 -0.095013 6.6753 -0.078649 -0.0028487 -0.033188 0.0018579 0.032529 -0.036597 -0.0023337 -0.053681 -0.0023522 0 -0.018084 0 -0.00011575 0 0.0014679 0 1.7239
5.5117 -0.094812 -0.081634 -0.07393 -0.078136 -0.090882 -0.085008 -0.077847 -0.06206 -0.056037 -0.069117 -0.064719 6.7377 -0.079933 0.0017106 -0.031406 0.0061639 0.026741 -0.036684 -0.0048647 -0.053469 -0.0022777 0 -0.017737 0 -0.00058761 0 0.0012581 0 1.5129
5.5156 -0.097768 -0.082586 -0.08198 -0.083363 -0.091826 -0.10115 -0.081564 -0.068103 -0.046377 -0.064105 -0.049011 6.7908 -0.081278 0.0035692 -0.028906 0.0088374 0.022456 -0.035055 -0.003385 -0.051733 0.0002049 0 -0.016934 0 -0.00030754 0 0.00077943 0 1.4752
5.5195 -0.094488 -0.087154 -0.092838 -0.092816 -0.092162 -0.10867 -0.09171 -0.083014 -0.060724 -0.071689 -0.057241 6.8414 -0.081256 0.0019099 -0.028296 0.0092147 0.021891 -0.032226 0.00062886 -0.049557 0.0026454 0 -0.01611 0 0.00037495 0 9.3353e-05 0 1.6219
5.5234 -0.08573 -0.091488 -0.098452 -0.10135 -0.089919 -0.10406 -0.10345 -0.09694 -0.091297 -0.088877 -0.085645 6.8844 -0.079543 -0.0010936 -0.030061 0.008857 0.025063 -0.029662 0.004334 -0.049639 0.0024138 0 -0.015809 0 0.00097141 0 -0.00041162 0 1.8626
5.5273 -0.075486 -0.091081 -0.095458 -0.10442 -0.084243 -0.09161 -0.10941 -0.10256 -0.12098 -0.10692 -0.11857 6.9112 -0.077048 -0.0027014 -0.031634 0.0093102 0.029877 -0.028894 0.0059046 -0.054014 -0.00089486 0 -0.016304 0 0.0012545 0 -0.00034417 0 2.0461
5.5313 -0.068141 -0.083378 -0.085845 -0.099791 -0.075477 -0.07866 -0.10343 -0.097473 -0.13249 -0.11511 -0.13647 6.9202 -0.075119 -0.002065 -0.029677 0.010314 0.033511 -0.030467 0.0054662 -0.061832 -0.0049892 0 -0.017355 0 0.0013052 0 0.00026899 0 2.0342
5.5352 -0.065174 -0.06944 -0.07327 -0.087467 -0.064264 -0.069506 -0.085199 -0.083267 -0.11808 -0.10634 -0.12644 6.919 -0.074548 -0.00040931 -0.023574 0.010282 0.033925 -0.033475 0.004171 -0.069286 -0.0068551 0 -0.01834 0 0.0012769 0 0.0009244 0 1.7728
5.5391 -0.064128 -0.053536 -0.059624 -0.068852 -0.051243 -0.062902 -0.061666 -0.063681 -0.083502 -0.08128 -0.0895 6.9159 -0.075154 0.00082067 -0.016624 0.0083669 0.030496 -0.036076 0.0028448 -0.072076 -0.0053776 0 -0.018678 0 0.0012056 0 0.0010706 0 1.3253
5.543 -0.060683 -0.040765 -0.045261 -0.046543 -0.037951 -0.054519 -0.042913 -0.04355 -0.043726 -0.048525 -0.040271 6.9115 -0.076166 0.0015736 -0.013496 0.0057439 0.023724 -0.036709 0.0016902 -0.06853 -0.0021624 0 -0.018223 0 0.0010545 0 0.00063791 0 0.84367
5.5469 -0.052087 -0.03411 -0.031609 -0.024701 -0.027556 -0.041502 -0.034762 -0.027747 -0.01348 -0.01994 0.001029 6.8992 -0.07698 0.0028265 -0.01612 0.0046368 0.014696 -0.035149 0.00097263 -0.060866 0.00017165 0 -0.0173 0 0.00086031 0 0.00012982 0 0.48736
5.5508 -0.039245 -0.032832 -0.022044 -0.0087471 -0.023561 -0.025111 -0.034208 -0.019172 0.00066734 -0.0041518 0.019715 6.8751 -0.077627 0.0048658 -0.021873 0.0060527 0.0048919 -0.032627 0.0013766 -0.053596 0.00050476 0 -0.016387 0 0.00073784 0 0.00014208 0 0.33535
5.5547 -0.026099 -0.0333 -0.019147 -0.003317 -0.026713 -0.0098881 -0.032134 -0.016756 0.001594 -0.0022887 0.014221 6.8455 -0.078551 0.0063983 -0.025834 0.0086364 -0.0037937 -0.030912 0.0032393 -0.050389 6.5364e-05 0 -0.015742 0 0.00071495 0 0.00075276 0 0.34823
5.5586 -0.017109 -0.031645 -0.021194 -0.0091996 -0.033013 -0.00081766 -0.02167 -0.015876 -0.0033484 -0.008636 -0.0045071 6.8212 -0.079952 0.0057308 -0.025046 0.0099333 -0.0093352 -0.031055 0.005505 -0.051833 0.00086586 0 -0.015319 0 0.00062996 0 0.0013938 0 0.40795
5.5625 -0.014782 -0.026408 -0.022407 -0.021714 -0.035705 -0.00090118 -0.0051524 -0.012008 -0.0086156 -0.015329 -0.021124 6.8058 -0.081353 0.0028416 -0.020873 0.0088342 -0.010385 -0.032765 0.0059768 -0.055577 0.0034268 0 -0.014975 0 0.00028468 0 0.001367 0 0.40864
5.5664 -0.018638 -0.019398 -0.01792 -0.032602 -0.030661 -0.010144 0.0067263 -0.005107 -0.013124 -0.017514 -0.025887 6.7885 -0.081931 -3.5604e-05 -0.017408 0.0066849 -0.0071196 -0.034835 0.0032069 -0.058387 0.0061713 0 -0.014706 0 -0.00026794 0 0.00053163 0 0.33288
5.5703 -0.025748 -0.014337 -0.0090498 -0.034983 -0.02074 -0.025457 0.0034605 -0.00061214 -0.018409 -0.01559 -0.019865 6.7517 -0.081382 -0.00027155 -0.017631 0.0058709 -0.0013356 -0.036163 -0.0016362 -0.058362 0.0070853 0 -0.014661 0 -0.00064759 0 -0.00050108 0 0.2574
5.5742 -0.032219 -0.014387 -0.00328 -0.028093 -0.014599 -0.041068 -0.016086 -0.0054023 -0.025422 -0.013744 -0.012406 6.6867 -0.080461 0.002542 -0.021014 0.0072966 0.0045009 -0.036465 -0.0050676 -0.05585 0.0058522 0 -0.014924 0 -0.00045838 0 -0.00087546 0 0.28641
5.5781 -0.034993 -0.020224 -0.0080124 -0.018089 -0.019925 -0.05004 -0.041748 -0.021582 -0.033397 -0.016526 -0.013402 6.6026 -0.080494 0.0059351 -0.024602 0.009369 0.0086452 -0.036167 -0.004017 -0.052829 0.004186 0 -0.015359 0 0.00026443 0 -0.00023982 0 0.46558
5.582 -0.033333 -0.029715 -0.0234 -0.013846 -0.03636 -0.047471 -0.05917 -0.04338 -0.041167 -0.025952 -0.026196 6.5192 -0.082099 0.0067572 -0.026173 0.009606 0.010874 -0.035774 0.0012805 -0.051503 0.0040172 0 -0.015699 0 0.00095017 0 0.00095192 0 0.74162
5.5859 -0.02932 -0.039097 -0.040975 -0.020528 -0.054403 -0.034159 -0.060097 -0.060132 -0.048492 -0.040371 -0.045692 6.45 -0.084306 0.004194 -0.026231 0.0072923 0.01211 -0.035461 0.0070462 -0.053025 0.0054849 0 -0.015812 0 0.000932 0 0.0018446 0 0.99374
5.5898 -0.026715 -0.044764 -0.049753 -0.035664 -0.061872 -0.017729 -0.047513 -0.063296 -0.055345 -0.055017 -0.062027 6.3931 -0.085142 0.0005852 -0.027023 0.0044694 0.013259 -0.03524 0.0089075 -0.056859 0.0068865 0 -0.015842 0 8.0818e-05 0 0.001893 0 1.1084
5.5938 -0.028499 -0.044799 -0.044649 -0.050681 -0.053021 -0.0090574 -0.032078 -0.052086 -0.059991 -0.063713 -0.066522 6.3355 -0.083393 -0.00088058 -0.029847 0.0041638 0.014246 -0.035358 0.0055368 -0.060996 0.006599 0 -0.016045 0 -0.00097859 0 0.0012318 0 1.0425
5.5977 -0.034566 -0.039729 -0.030018 -0.05676 -0.033004 -0.015272 -0.023614 -0.033637 -0.058647 -0.061459 -0.056107 6.2666 -0.080009 0.00065453 -0.033525 0.0075182 0.014044 -0.036266 -0.00032112 -0.063009 0.0048118 0 -0.01649 0 -0.0013435 0 0.00043004 0 0.83771
5.6016 -0.041429 -0.032315 -0.015659 -0.050637 -0.014189 -0.034083 -0.024843 -0.017997 -0.048161 -0.047377 -0.034423 6.1857 -0.077625 0.0028845 -0.035523 0.012615 0.011612 -0.038026 -0.0043853 -0.061546 0.0031089 0 -0.016941 0 -0.000621 0 -5.7122e-05 0 0.58952
5.6055 -0.044489 -0.026356 -0.0092674 -0.036258 -0.007496 -0.054108 -0.031562 -0.011978 -0.029761 -0.026489 -0.010084 6.098 -0.078363 0.0027641 -0.034447 0.016121 0.0069511 -0.039802 -0.0045724 -0.057409 0.0023637 0 -0.017066 0 0.00068745 0 -0.00019571 0 0.39889
5.6094 -0.04132 -0.024808 -0.011825 -0.02153 -0.015515 -0.061756 -0.037497 -0.015978 -0.010176 -0.0084243 0.0066888 6.0054 -0.081812 -0.00023355 -0.031341 0.016144 0.0014471 -0.040209 -0.0024829 -0.05327 0.0014339 0 -0.016782 0 0.0015831 0 -0.00021802 0 0.33258
5.6133 -0.033431 -0.028038 -0.01888 -0.01302 -0.031989 -0.0502 -0.038885 -0.025094 0.001656 -0.0025963 0.0081542 5.9046 -0.085169 -0.0033869 -0.028553 0.013563 -0.0027526 -0.038462 -0.0014016 -0.051893 -0.0015814 0 -0.01636 0 0.0014102 0 -0.00026761 0 0.4018
5.6172 -0.025071 -0.033348 -0.025181 -0.012516 -0.046837 -0.024202 -0.035544 -0.032866 0.0001551 -0.012235 -0.007114 5.7935 -0.085613 -0.003368 -0.027445 0.010749 -0.0038659 -0.035315 -0.0029148 -0.054043 -0.0066418 0 -0.016195 0 0.00039244 0 -0.00025627 0 0.55899
5.6211 -0.020123 -0.036389 -0.028013 -0.017357 -0.052201 0.0025253 -0.029298 -0.034984 -0.013347 -0.031485 -0.032458 5.6782 -0.082823 0.00037402 -0.027264 0.0091672 -0.0013848 -0.032717 -0.0054676 -0.057793 -0.0107 0 -0.016434 0 -0.00059936 0 -4.5707e-05 0 0.71529
5.625 -0.01962 -0.03389 -0.027189 -0.023382 -0.045729 0.01547 -0.022524 -0.031184 -0.031659 -0.048393 -0.055431 5.5686 -0.079247 0.0049752 -0.02621 0.0083266 0.0037138 -0.032222 -0.0061652 -0.060026 -0.010006 0 -0.01686 0 -0.00081063 0 0.00031202 0 0.7805
5.6289 -0.0217 -0.025962 -0.023504 -0.027784 -0.030528 0.0076053 -0.017997 -0.024857 -0.046183 -0.052409 -0.064216 5.4681 -0.077792 0.0070033 -0.023453 0.0069588 0.0094553 -0.033537 -0.0039075 -0.059032 -0.0039539 0 -0.017136 0 -0.00020076 0 0.00058186 0 0.71333
5.6328 -0.023592 -0.0163 -0.018234 -0.029988 -0.013358 -0.017012 -0.01862 -0.020795 -0.051245 -0.041295 -0.05486 5.3667 -0.079074 0.0059159 -0.020048 0.0049103 0.013695 -0.034656 -0.00070139 -0.055979 0.0034326 0 -0.017137 0 0.00061964 0 0.00059188 0 0.55151
5.6367 -0.023641 -0.009939 -0.013809 -0.030669 -0.0021902 -0.04573 -0.025521 -0.02212 -0.045742 -0.022321 -0.034193 5.2504 -0.080877 0.0045133 -0.017917 0.0035636 0.014878 -0.033697 0.00013395 -0.053896 0.0064627 0 -0.017037 0 0.0009801 0 0.00041778 0 0.39301
5.6406 -0.021823 -0.010021 -0.013458 -0.030367 -0.0029833 -0.063823 -0.035538 -0.027979 -0.032246 -0.0068102 -0.015485 5.1162 -0.080326 0.0057921 -0.018082 0.0042957 0.012486 -0.03084 -0.0029003 -0.054992 0.0028768 0 -0.017056 0 0.00069308 0 0.00027617 0 0.33075
5.6445 -0.018895 -0.015767 -0.018647 -0.028877 -0.016019 -0.061603 -0.041249 -0.033634 -0.015355 -0.0021676 -0.0092221 4.9782 -0.076713 0.0093975 -0.019945 0.0066946 0.0071216 -0.028475 -0.0080228 -0.058715 -0.0037333 0 -0.017158 0 9.7674e-05 0 0.00024614 0 0.38323
5.6484 -0.015538 -0.023007 -0.026372 -0.025572 -0.034 -0.039053 -0.0353 -0.033352 -0.00032263 -0.0073684 -0.015699 4.8556 -0.072237 0.011491 -0.022183 0.0085993 0.00030535 -0.029163 -0.011701 -0.062319 -0.0068817 0 -0.017046 0 -0.0003352 0 0.00015812 0 0.47546
5.6523 -0.012317 -0.026804 -0.029869 -0.020075 -0.044731 -0.0061564 -0.016604 -0.024476 0.0083354 -0.014984 -0.025327 4.7514 -0.070035 0.0084909 -0.024138 0.0081137 -0.0059618 -0.03314 -0.011634 -0.063381 -0.0031434 0 -0.016479 0 -0.00040258 0 -0.00018859 0 0.49151
5.6563 -0.010011 -0.024345 -0.023598 -0.012751 -0.038407 0.021544 0.0068597 -0.0097656 0.0086495 -0.017616 -0.026671 4.6458 -0.071465 0.0010713 -0.026182 0.0055768 -0.0097991 -0.037671 -0.0084042 -0.061896 0.0044199 0 -0.015603 0 -0.00023102 0 -0.00070842 0 0.36363
5.6602 -0.0092928 -0.016285 -0.0087243 -0.0048942 -0.015101 0.030712 0.022124 0.0039366 0.0024543 -0.013414 -0.015896 4.5126 -0.075219 -0.0057462 -0.028729 0.0033752 -0.010115 -0.039088 -0.0045034 -0.059997 0.0088174 0 -0.01493 0 -4.5839e-05 0 -0.00099797 0 0.13008
5.6641 -0.0097203 -0.0059604 0.0062855 0.0014811 0.013661 0.017788 0.020069 0.0099828 -0.0055058 -0.0065691 2.1657e-05 4.3446 -0.078855 -0.0068944 -0.031129 0.0036423 -0.0071234 -0.03587 -0.0019381 -0.059665 0.0055489 0 -0.014955 0 4.6634e-05 0 -0.0006942 0 -0.085682
5.668 -0.0091844 0.0027634 0.011579 0.0044219 0.031719 -0.0080945 0.0024504 0.0061495 -0.010712 -0.002992 0.0090179 4.1638 -0.080963 -0.0019883 -0.031782 0.0060961 -0.002411 -0.03009 -0.00080446 -0.060708 -0.0030312 0 -0.015741 0 5.9224e-05 0 0.00011532 0 -0.16217
5.6719 -0.0049598 0.0076144 0.0039409 0.0033652 0.029286 -0.02952 -0.018559 -0.0040384 -0.011852 -0.0050617 0.003948 4.0037 -0.081738 0.0041574 -0.029571 0.0082326 0.0016342 -0.025862 3.4262e-05 -0.061009 -0.0095793 0 -0.01685 0 -8.4407e-06 0 0.00088092 0 -0.069911
5.6758 0.0040521 0.0089105 -0.0099739 0.00029231 0.010015 -0.030817 -0.028289 -0.013446 -0.010721 -0.0095921 -0.011157 3.8792 -0.081745 0.0059262 -0.025224 0.0077652 0.002877 -0.026052 0.0012077 -0.058761 -0.0082619 0 -0.01767 0 -0.00021504 0 0.0010519 0 0.10129
5.6797 0.015815 0.0091007 -0.018325 -0.00048594 -0.011388 -0.0078523 -0.019082 -0.015128 -0.0088051 -0.010215 -0.023473 3.7728 -0.080674 0.0021177 -0.021177 0.0049272 0.00044319 -0.030033 0.0020011 -0.054452 5.2412e-05 0 -0.017839 0 -0.00056499 0 0.00058572 0 0.19639
5.6836 0.026077 0.011242 -0.012968 0.0054881 -0.019229 0.028896 0.0054339 -0.0054498 -0.0039281 -0.0019666 -0.020344 3.6517 -0.077799 -0.0030163 -0.019863 0.00234 -0.0049357 -0.034368 0.0012605 -0.050622 0.0086391 0 -0.01743 0 -0.00089669 0 -8.8444e-06 0 0.091391
5.6875 0.03136 0.017234 0.0047988 0.019642 -0.0069589 0.060435 0.033767 0.014572 0.0089523 0.015366 0.0020768 3.4997 -0.073701 -0.0039447 -0.021853 0.0025419 -0.011482 -0.035733 -0.0010178 -0.049614 0.01092 0 -0.016804 0 -0.00095534 0 -0.00016644 0 -0.23226
5.6914 0.03165 0.02672 0.02606 0.038465 0.019747 0.070877 0.054298 0.039566 0.032425 0.037149 0.036491 3.3329 -0.071033 0.00077334 -0.025466 0.0055874 -0.017433 -0.033524 -0.0031864 -0.051515 0.006055 0 -0.016332 0 -0.00062171 0 0.00018013 0 -0.6782
5.6953 0.030472 0.037279 0.041501 0.054751 0.0481 0.057123 0.061509 0.061381 0.061319 0.056556 0.069155 3.1852 -0.072823 0.0071004 -0.028173 0.0090495 -0.021827 -0.029999 -0.0031899 -0.054256 -0.00082842 0 -0.016216 0 -6.2503e-05 0 0.00054357 0 -1.0885
5.6992 0.032164 0.045827 0.047618 0.061708 0.066599 0.030457 0.057179 0.071989 0.08316 0.06793 0.087541 3.076 -0.079501 0.0094135 -0.028555 0.010378 -0.024497 -0.02807 -0.00043948 -0.055681 -0.0036215 0 -0.016469 0 0.00038233 0 0.00039488 0 -1.3232
5.7031 0.0386 0.05043 0.047266 0.057351 0.070631 0.0093059 0.0474 0.067351 0.085738 0.069033 0.086026 2.9924 -0.087582 0.0058587 -0.027185 0.0092771 -0.025488 -0.028842 0.0034496 -0.055488 -0.00057641 0 -0.016967 0 0.00049299 0 -0.00026215 0 -1.3236
5.707 0.048017 0.051361 0.045426 0.046032 0.062827 0.0080275 0.038742 0.050483 0.066601 0.061515 0.067383 2.9029 -0.091773 -2.9199e-06 -0.0258 0.0077997 -0.024669 -0.031004 0.0057897 -0.055152 0.0047573 0 -0.017497 0 0.00036071 0 -0.00084041 0 -1.1347
5.7109 0.05671 0.050746 0.044949 0.035916 0.050056 0.028693 0.036037 0.031187 0.036675 0.049962 0.040896 2.7882 -0.089045 -0.0027379 -0.025642 0.0081604 -0.022079 -0.032361 0.0048649 -0.056036 0.0073517 0 -0.017816 0 0.00028099 0 -0.00071468 0 -0.88271
5.7148 0.061966 0.051139 0.045924 0.034112 0.040153 0.060527 0.041731 0.021395 0.014329 0.040173 0.018804 2.6602 -0.081127 -0.00020417 -0.026462 0.010475 -0.0187 -0.031902 0.0011727 -0.05774 0.0052898 0 -0.017768 0 0.00044923 0 0.00016095 0 -0.72045
5.7188 0.063784 0.054074 0.048033 0.042786 0.03951 0.086823 0.055499 0.028305 0.013765 0.037146 0.012003 2.5506 -0.073157 0.0046739 -0.026989 0.012636 -0.0167 -0.030513 -0.0030639 -0.058444 0.00091505 0 -0.017409 0 0.00075838 0 0.0011686 0 -0.75954
5.7227 0.064241 0.059511 0.052323 0.058668 0.050856 0.094973 0.073724 0.049846 0.036244 0.043246 0.025562 2.4818 -0.069661 0.0070521 -0.026318 0.012381 -0.018446 -0.029885 -0.0055528 -0.056935 -0.0019888 0 -0.016977 0 0.00089539 0 0.0015628 0 -1.017
5.7266 0.065453 0.066239 0.06009 0.075721 0.071152 0.083724 0.089992 0.075906 0.070254 0.057177 0.055605 2.4486 -0.071407 0.0049343 -0.02492 0.0094958 -0.024757 -0.030823 -0.0053493 -0.054179 -0.0017908 0 -0.016703 0 0.00063549 0 0.0011157 0 -1.4022
5.7305 0.068027 0.072593 0.070204 0.088614 0.091467 0.063545 0.097743 0.094649 0.099706 0.074348 0.089953 2.4265 -0.07565 0.00084831 -0.02435 0.0060667 -0.033793 -0.032599 -0.0030624 -0.052697 6.5942e-05 0 -0.0166 0 4.5798e-05 0 0.00026782 0 -1.7567
5.7344 0.07108 0.076927 0.078292 0.094625 0.10085 0.049857 0.09425 0.099472 0.11354 0.088715 0.11364 2.3955 -0.079049 -0.0010026 -0.025891 0.004634 -0.041775 -0.033834 -1.6246e-05 -0.054163 0.0012027 0 -0.016459 0 -0.0005861 0 -0.00032526 0 -1.934
5.7383 0.073382 0.077896 0.079464 0.093409 0.093227 0.053058 0.083094 0.091838 0.11022 0.095381 0.11691 2.3565 -0.080254 0.00097849 -0.029309 0.0060578 -0.045311 -0.033938 0.0026987 -0.057528 0.00088198 0 -0.016098 0 -0.0010056 0 -0.00039009 0 -1.8768
5.7422 0.074371 0.07495 0.072557 0.08591 0.07267 0.071514 0.072534 0.078698 0.095591 0.092696 0.10075 2.3246 -0.080016 0.0043961 -0.032803 0.0090071 -0.043629 -0.033671 0.0045415 -0.059619 0.00036059 0 -0.015606 0 -0.0011706 0 -0.00021268 0 -1.6471
5.7461 0.074263 0.069033 0.061996 0.073966 0.052182 0.092331 0.07011 0.067251 0.077562 0.082774 0.075885 2.3093 -0.0794 0.005565 -0.034259 0.01132 -0.038917 -0.034295 0.0052447 -0.057892 0.00098877 0 -0.015319 0 -0.001203 0 -0.0002776 0 -1.3861
5.75 0.073488 0.062766 0.055174 0.060807 0.045498 0.099946 0.077062 0.061138 0.062069 0.070212 0.055708 2.3042 -0.078442 0.003322 -0.03285 0.011785 -0.034441 -0.03617 0.0045421 -0.052885 0.002381 0 -0.015489 0 -0.0012009 0 -0.00076608 0 -1.2294
5.7539 0.072189 0.059382 0.057136 0.051129 0.057291 0.087139 0.086982 0.060067 0.052148 0.059756 0.048237 2.2955 -0.076638 1.7983e-05 -0.029708 0.010775 -0.031993 -0.038125 0.002343 -0.048082 0.0026959 0 -0.015992 0 -0.0011254 0 -0.0013999 0 -1.2284
5.7578 0.070226 0.060668 0.066714 0.049431 0.079182 0.060738 0.09026 0.061809 0.04875 0.054224 0.052564 2.2801 -0.074345 -0.0011527 -0.027135 0.0094638 -0.030824 -0.038248 -0.00082858 -0.04713 0.00065793 0 -0.016387 0 -0.0008705 0 -0.0017344 0 -1.33
5.7617 0.067515 0.065411 0.077126 0.056992 0.095069 0.037513 0.081418 0.064192 0.051356 0.053686 0.061643 2.2727 -0.073102 0.00048189 -0.026931 0.0086829 -0.028922 -0.035453 -0.0037221 -0.050785 -0.002913 0 -0.016338 0 -0.00041799 0 -0.0015692 0 -1.4229
5.7656 0.06427 0.069851 0.080575 0.06976 0.092246 0.032644 0.063855 0.065795 0.05794 0.056149 0.068303 2.2939 -0.074279 0.0025684 -0.029127 0.0085077 -0.025418 -0.03051 -0.0049403 -0.056204 -0.0057241 0 -0.015969 0 9.8965e-05 0 -0.0010825 0 -1.4184
5.7695 0.060951 0.070182 0.073505 0.079553 0.070358 0.048913 0.0481 0.065803 0.065277 0.05912 0.0696 2.3518 -0.077504 0.0025075 -0.032037 0.0086748 -0.021873 -0.025682 -0.003897 -0.059238 -0.0061605 0 -0.015779 0 0.00049161 0 -0.0006198 0 -1.308
5.7734 0.058065 0.065301 0.058971 0.078794 0.04188 0.074547 0.044457 0.063977 0.070175 0.061037 0.066976 2.4347 -0.080778 0.00043923 -0.033519 0.0090703 -0.021178 -0.023254 -0.0013626 -0.05778 -0.0047737 0 -0.01615 0 0.0006636 0 -0.00040087 0 -1.1617
5.7773 0.055962 0.057566 0.044777 0.065935 0.023949 0.09141 0.05531 0.060862 0.070909 0.061749 0.063536 2.5214 -0.082329 -0.00083236 -0.032448 0.0097028 -0.024935 -0.024091 0.00096762 -0.053407 -0.0036379 0 -0.016922 0 0.00066095 0 -0.00042639 0 -1.0728
5.7813 0.054677 0.050862 0.038727 0.047455 0.027328 0.087482 0.072891 0.05762 0.067622 0.061922 0.061493 2.5983 -0.082288 0.001036 -0.029323 0.010368 -0.031609 -0.027267 0.0016539 -0.050024 -0.0042575 0 -0.017499 0 0.00059013 0 -0.00059947 0 -1.0898
5.7852 0.053776 0.047586 0.043847 0.034256 0.049667 0.064551 0.084354 0.055224 0.061519 0.061933 0.061458 2.6678 -0.082317 0.0050575 -0.025695 0.010621 -0.037167 -0.030885 0.00051819 -0.050699 -0.006089 0 -0.017406 0 0.00051011 0 -0.00085591 0 -1.1835
5.7891 0.052316 0.04705 0.056301 0.034393 0.076939 0.035975 0.08059 0.053684 0.053901 0.061105 0.062882 2.7425 -0.083524 0.0074461 -0.023025 0.010229 -0.037819 -0.033368 -0.0013654 -0.055273 -0.0070542 0 -0.016769 0 0.00041593 0 -0.0011496 0 -1.2669
5.793 0.049146 0.046491 0.067233 0.047149 0.091686 0.016981 0.062361 0.052092 0.04605 0.057889 0.064225 2.8328 -0.084954 0.005225 -0.021863 0.0095481 -0.032713 -0.034253 -0.0026871 -0.060533 -0.0054818 0 -0.016205 0 0.00031572 0 -0.0013637 0 -1.2518
5.7969 0.043541 0.043555 0.067741 0.06297 0.083012 0.015042 0.039387 0.049409 0.039545 0.050923 0.062797 2.9409 -0.08442 -0.00062973 -0.021866 0.0092668 -0.024476 -0.034067 -0.00301 -0.062678 -0.0016644 0 -0.016227 0 0.00029443 0 -0.0013265 0 -1.1017
5.8008 0.035804 0.037946 0.054324 0.069612 0.05276 0.026747 0.023265 0.045012 0.035791 0.040228 0.055455 3.0637 -0.080953 -0.0057072 -0.022391 0.0096431 -0.017221 -0.033603 -0.0029548 -0.060083 0.0022773 0 -0.016728 0 0.00047366 0 -0.00096998 0 -0.84826
5.8047 0.027308 0.03098 0.031484 0.060217 0.014601 0.041867 0.019534 0.038431 0.034433 0.027633 0.040717 3.197 -0.076283 -0.0059667 -0.023084 0.010094 -0.013653 -0.03329 -0.0033111 -0.054329 0.0039686 0 -0.017084 0 0.00089277 0 -0.00045884 0 -0.56695
5.8086 0.019772 0.023896 0.0094477 0.037532 -0.013551 0.050216 0.024539 0.028916 0.032215 0.015981 0.020831 3.3361 -0.073629 -0.0012549 -0.023999 0.0097247 -0.013476 -0.033068 -0.0039911 -0.048929 0.0024332 0 -0.016785 0 0.0014246 0 -0.00010208 0 -0.33071
5.8125 0.014208 0.016837 -0.0020442 0.011452 -0.019769 0.04631 0.028874 0.016016 0.024384 0.0075247 0.0014849 3.4733 -0.07483 0.0047079 -0.025283 0.0083788 -0.014134 -0.032679 -0.0039621 -0.046842 -0.0013413 0 -0.015969 0 0.0018129 0 -8.3256e-05 0 -0.17335
5.8164 0.010291 0.0094639 -3.7605e-05 -0.0078899 -0.0051952 0.030157 0.024394 0.0011589 0.0086515 0.0026172 -0.011414 3.5998 -0.078627 0.0076719 -0.026784 0.0070862 -0.013069 -0.031977 -0.0023535 -0.048611 -0.0051008 0 -0.015307 0 0.001814 0 -0.00026891 0 -0.081882
5.8203 0.0066445 0.0022383 0.0095889 -0.016189 0.016552 0.0058746 0.0096205 -0.01154 -0.011288 -0.00032092 -0.015609 3.7131 -0.081825 0.0062694 -0.027918 0.0072533 -0.0096465 -0.030974 0.00032306 -0.052299 -0.0066548 0 -0.015354 0 0.0013453 0 -0.00031197 0 -0.016867
5.8242 0.0018588 -0.0033457 0.016034 -0.016102 0.027806 -0.019709 -0.0098645 -0.017076 -0.026464 -0.0034396 -0.013701 3.8214 -0.082155 0.0024842 -0.027932 0.0092238 -0.0053791 -0.029741 0.0021984 -0.055096 -0.0050752 0 -0.015997 0 0.00055021 0 2.0451e-05 0 0.056825
5.8281 -0.0044766 -0.006141 0.010937 -0.013597 0.018131 -0.038408 -0.0256 -0.01349 -0.028382 -0.0077116 -0.010631 3.9393 -0.080064 -0.00076069 -0.026441 0.011632 -0.0024953 -0.028413 0.001569 -0.055357 -0.0012467 0 -0.016566 0 -0.00025226 0 0.00060502 0 0.14973
5.832 -0.011442 -0.0069726 -0.0059042 -0.0132 -0.0089137 -0.043266 -0.03166 -0.0047445 -0.016022 -0.012219 -0.0097968 4.0737 -0.077813 -0.0021794 -0.023921 0.012349 -0.0021285 -0.027373 -0.0013761 -0.053637 0.0024956 0 -0.016488 0 -0.00071134 0 0.001049 0 0.24858
5.8359 -0.017347 -0.0085917 -0.026433 -0.015838 -0.038261 -0.032436 -0.027835 0.00072234 0.0017398 -0.015153 -0.011329 4.2155 -0.077075 -0.0024544 -0.021754 0.010298 -0.0035012 -0.027323 -0.0043627 -0.052097 0.0036237 0 -0.015853 0 -0.00062632 0 0.0010325 0 0.33341
5.8398 -0.020795 -0.013547 -0.039826 -0.020037 -0.053494 -0.011827 -0.019149 -0.0043141 0.01119 -0.01578 -0.013732 4.3447 -0.07756 -0.0025538 -0.021573 0.0064736 -0.0046018 -0.02894 -0.0048345 -0.052762 0.001046 0 -0.015321 0 -8.373e-05 0 0.00058453 0 0.39595
5.8438 -0.021573 -0.021723 -0.039621 -0.024293 -0.04765 0.0066202 -0.012626 -0.020079 0.0032435 -0.015645 -0.016621 4.449 -0.077891 -0.0022929 -0.024108 0.0031597 -0.0037098 -0.03219 -0.0022902 -0.055908 -0.0039259 0 -0.015475 0 0.00054858 0 4.2729e-05 0 0.44523
5.8477 -0.020871 -0.029911 -0.027669 -0.028115 -0.027231 0.011377 -0.013394 -0.038866 -0.019714 -0.017763 -0.021316 4.5364 -0.077438 -0.00078184 -0.028287 0.0020201 -0.00059042 -0.035895 0.0010157 -0.059757 -0.0081869 0 -0.016267 0 0.00081965 0 -0.00024848 0 0.49747
5.8516 -0.020678 -0.034101 -0.012636 -0.031303 -0.0070754 -0.0013829 -0.022101 -0.050228 -0.045063 -0.024182 -0.028648 4.6299 -0.076946 0.0019593 -0.03149 0.0028156 0.0034606 -0.038133 0.0018395 -0.061721 -0.0089029 0 -0.01707 0 0.00050263 0 -0.00020843 0 0.56014
5.8555 -0.022684 -0.032708 -0.0045221 -0.033064 -0.00029563 -0.025021 -0.034736 -0.048428 -0.058545 -0.03386 -0.036645 4.7465 -0.077371 0.0043215 -0.031156 0.0039146 0.0066336 -0.037455 -0.0012541 -0.060311 -0.0056158 0 -0.017261 0 -0.00020106 0 -2.8357e-05 0 0.62425
5.8594 -0.027258 -0.028 -0.0089482 -0.03244 -0.010499 -0.046606 -0.044904 -0.036276 -0.053826 -0.042761 -0.041196 4.8805 -0.078452 0.0043886 -0.026789 0.0040256 0.0078342 -0.034078 -0.0065536 -0.056297 -0.0006718 0 -0.016749 0 -0.00075617 0 4.8545e-05 0 0.67174
5.8633 -0.033095 -0.024492 -0.024443 -0.029679 -0.031029 -0.055176 -0.047454 -0.022556 -0.036056 -0.046404 -0.039613 5.0072 -0.078872 0.0019199 -0.020748 0.003405 0.0072155 -0.030003 -0.010562 -0.052229 0.0025339 0 -0.015969 0 -0.00067305 0 -5.351e-05 0 0.69124
5.8672 -0.037823 -0.025619 -0.043718 -0.026795 -0.050449 -0.048173 -0.0415 -0.01554 -0.017369 -0.043013 -0.033651 5.104 -0.077881 -0.0011417 -0.016878 0.0033454 0.0057461 -0.027734 -0.010846 -0.050636 0.0021561 0 -0.01542 0 9.7056e-05 0 -0.00020527 0 0.68791
5.8711 -0.039312 -0.031353 -0.057689 -0.026304 -0.059593 -0.031896 -0.030975 -0.017936 -0.0084072 -0.034855 -0.028594 5.1704 -0.076438 -0.0023181 -0.017784 0.0045007 0.0043462 -0.028442 -0.007819 -0.052255 -0.00080187 0 -0.015235 0 0.0010826 0 -0.00020035 0 0.67862
5.875 -0.036988 -0.038457 -0.060033 -0.029102 -0.055671 -0.016567 -0.022244 -0.026671 -0.012344 -0.026735 -0.028877 5.2288 -0.076325 -0.00079514 -0.022851 0.0058283 0.0034201 -0.031022 -0.0039467 -0.055626 -0.0035538 0 -0.015208 0 0.0016284 0 9.3769e-05 0 0.67736
5.8789 -0.032317 -0.042884 -0.050232 -0.033599 -0.042177 -0.010266 -0.020291 -0.036492 -0.024993 -0.0229 -0.034352 5.3037 -0.078043 0.0020343 -0.028743 0.0053846 0.0031305 -0.03289 -0.0013216 -0.058324 -0.0039624 0 -0.015134 0 0.0013949 0 0.00066251 0 0.68543
5.8828 -0.028086 -0.042328 -0.033879 -0.037048 -0.026169 -0.015659 -0.026012 -0.043601 -0.039384 -0.024709 -0.040878 5.4018 -0.079946 0.0041521 -0.032082 0.0023761 0.0039392 -0.031986 2.5751e-07 -0.05882 -0.0021808 0 -0.015075 0 0.00061047 0 0.0013433 0 0.69574
5.8867 -0.02683 -0.037269 -0.019994 -0.037851 -0.015091 -0.030259 -0.036285 -0.046676 -0.050249 -0.030495 -0.044598 5.5074 -0.079903 0.0048815 -0.032042 -0.0014947 0.0065839 -0.028404 0.0014066 -0.057511 -0.00016203 0 -0.015247 0 -0.00013497 0 0.0018642 0 0.70577
5.8906 -0.029296 -0.030305 -0.016348 -0.036613 -0.014064 -0.04832 -0.046251 -0.045827 -0.055313 -0.03713 -0.045444 5.5974 -0.077954 0.0051871 -0.030617 -0.0028762 0.011204 -0.024321 0.0037096 -0.056185 0.00032274 0 -0.015705 0 -0.0003721 0 0.0019393 0 0.72304
5.8945 -0.033893 -0.024644 -0.024942 -0.035049 -0.023712 -0.062666 -0.051787 -0.041678 -0.053977 -0.041645 -0.046174 5.6607 -0.076947 0.0061416 -0.030386 0.00066253 0.01635 -0.02228 0.0059223 -0.05649 -0.00076198 0 -0.016195 0 -9.8039e-05 0 0.0014388 0 0.75372
5.8984 -0.037529 -0.022692 -0.040253 -0.034036 -0.039118 -0.066526 -0.050589 -0.03564 -0.046219 -0.041908 -0.048002 5.7036 -0.079976 0.0074006 -0.031928 0.008453 0.019082 -0.023246 0.0061442 -0.058725 -0.0019335 0 -0.016372 0 0.00028641 0 0.00054752 0 0.7836
5.9023 -0.037406 -0.025103 -0.051762 -0.03287 -0.051218 -0.056298 -0.042093 -0.030206 -0.033339 -0.03677 -0.047722 5.7404 -0.08688 0.007471 -0.033346 0.01686 0.016652 -0.026016 0.0036397 -0.061849 -0.0017682 0 -0.016139 0 0.00034894 0 -0.0002622 0 0.77359
5.9063 -0.032782 -0.0304 -0.049963 -0.030393 -0.051236 -0.034554 -0.027537 -0.027749 -0.019208 -0.026622 -0.040019 5.7802 -0.093479 0.00551 -0.032348 0.021733 0.0087752 -0.028398 -7.6407e-05 -0.064486 -0.00022897 0 -0.015762 0 -4.1949e-05 0 -0.00052274 0 0.68301
5.9102 -0.025606 -0.035393 -0.032575 -0.026573 -0.036375 -0.010642 -0.01064 -0.028303 -0.0094582 -0.014306 -0.02331 5.8228 -0.094842 0.0026008 -0.028772 0.021223 -0.0013999 -0.029068 -0.0023449 -0.065876 0.0014449 0 -0.015623 0 -0.00068556 0 -0.00014764 0 0.50834
5.9141 -0.019507 -0.036611 -0.0069904 -0.022722 -0.012972 0.00332 0.0023683 -0.028751 -0.0080276 -0.005003 -0.0033982 5.8646 -0.089798 0.00093199 -0.024997 0.01677 -0.0088078 -0.028509 -0.0016436 -0.065973 0.0019946 0 -0.015872 0 -0.0012712 0 0.00044927 0 0.30471
5.918 -0.017597 -0.032312 0.013156 -0.020151 0.0059914 -0.00020398 0.005019 -0.025145 -0.013788 -0.003973 0.0092711 5.9056 -0.082339 0.0015849 -0.023725 0.011627 -0.0096995 -0.028302 0.001148 -0.064843 0.0012435 0 -0.016304 0 -0.0015979 0 0.00067175 0 0.16544
5.9219 -0.020371 -0.023853 0.015867 -0.01884 0.0085345 -0.018399 -0.0052451 -0.016765 -0.020875 -0.01293 0.0070173 5.949 -0.07829 0.003269 -0.025294 0.0083326 -0.00422 -0.029515 0.0036705 -0.062255 8.1488e-05 0 -0.016573 0 -0.0016123 0 0.00027123 0 0.1663
5.9258 -0.025142 -0.015206 -0.0014583 -0.017675 -0.0081223 -0.038826 -0.024031 -0.0081301 -0.023379 -0.027838 -0.0092231 5.9948 -0.08022 0.0034964 -0.027251 0.0072456 0.0037478 -0.031678 0.0042097 -0.058069 -0.00045365 0 -0.016489 0 -0.0013244 0 -0.0003954 0 0.31241
5.9297 -0.027596 -0.010607 -0.029432 -0.015949 -0.034597 -0.047137 -0.041347 -0.0063213 -0.020663 -0.040521 -0.030542 6.0358 -0.085349 0.0011495 -0.026759 0.0070966 0.009433 -0.033269 0.0029633 -0.053045 -1.7995e-05 0 -0.016127 0 -0.00077602 0 -0.00066985 0 0.52775
5.9336 -0.024645 -0.011849 -0.051494 -0.014295 -0.054376 -0.036704 -0.047473 -0.015068 -0.018132 -0.043628 -0.046284 6.0634 -0.088433 -0.0021716 -0.023565 0.0067042 0.010464 -0.033218 0.0013985 -0.049057 0.00095715 0 -0.015704 0 -0.00011708 0 -0.00022524 0 0.69665
5.9375 -0.016707 -0.017148 -0.053745 -0.013821 -0.05414 -0.013208 -0.039405 -0.030437 -0.021887 -0.035447 -0.050308 6.0755 -0.086774 -0.0035239 -0.020578 0.006108 0.0079938 -0.032021 0.00061706 -0.048125 0.0017705 0 -0.015403 0 0.00035587 0 0.00056392 0 0.72897
5.9414 -0.007745 -0.022422 -0.033865 -0.014414 -0.032717 0.009188 -0.022794 -0.042253 -0.03158 -0.020783 -0.042634 6.0799 -0.082521 -0.0014728 -0.021334 0.0061575 0.0049397 -0.031395 0.00050554 -0.050855 0.0019117 0 -0.01531 0 0.00035169 0 0.00090818 0 0.60575
5.9453 -0.0028618 -0.023987 -0.0032126 -0.014379 -0.0024822 0.017206 -0.0076881 -0.040882 -0.038394 -0.0072058 -0.026865 6.0872 -0.080151 0.0023875 -0.026645 0.007186 0.0031267 -0.032692 0.00039927 -0.055676 0.0011483 0 -0.015454 0 -0.00013932 0 0.00032676 0 0.38093
5.9492 -0.0050213 -0.020754 0.019726 -0.012284 0.018144 0.0066771 -0.0014521 -0.024487 -0.031403 0.00020536 -0.0074366 6.1015 -0.081804 0.0048075 -0.033589 0.0082715 0.0019559 -0.035433 0.00025722 -0.059759 -0.00054784 0 -0.015809 0 -0.00072361 0 -0.00085836 0 0.14739
5.9531 -0.013131 -0.014595 0.020766 -0.0092219 0.016478 -0.015701 -0.0045299 -0.0012256 -0.0080057 0.0013463 0.010534 6.1178 -0.085168 0.0038675 -0.037844 0.0079523 -0.00030119 -0.037322 0.00083909 -0.061049 -0.0029228 0 -0.016224 0 -0.00084213 0 -0.0017479 0 -0.0056787
5.957 -0.022771 -0.0090139 -0.00095976 -0.0087293 -0.0060622 -0.037358 -0.011998 0.01545 0.020573 -0.00081888 0.020372 6.1279 -0.085954 0.00070412 -0.037209 0.0057615 -0.0040092 -0.035898 0.0026077 -0.059735 -0.0052848 0 -0.016423 0 -0.00023491 0 -0.0016344 0 -0.022949
5.9609 -0.028972 -0.007247 -0.032412 -0.013713 -0.034687 -0.047506 -0.018689 0.015183 0.034817 -0.0041798 0.015551 6.13 -0.082356 -0.0016407 -0.03315 0.003045 -0.0070481 -0.030628 0.004651 -0.057892 -0.0066366 0 -0.016181 0 0.00077762 0 -0.00061721 0 0.10283
5.9648 -0.029119 -0.010826 -0.054982 -0.023022 -0.050793 -0.042558 -0.022914 -0.0028128 0.020759 -0.0094441 -0.0053536 6.1293 -0.077017 -0.0010726 -0.029121 0.0021046 -0.0063462 -0.023791 0.0050483 -0.057571 -0.0062221 0 -0.015578 0 0.0015046 0 0.00050406 0 0.32798
5.9688 -0.024159 -0.018956 -0.056277 -0.031298 -0.044144 -0.02694 -0.025865 -0.029233 -0.018208 -0.018382 -0.03465 6.1313 -0.074541 0.0017423 -0.027457 0.0042718 -0.00079384 -0.019312 0.0025785 -0.059039 -0.0040905 0 -0.015036 0 0.0014578 0 0.00094852 0 0.5676
5.9727 -0.017693 -0.028687 -0.037585 -0.032932 -0.019592 -0.009964 -0.028382 -0.05012 -0.061374 -0.030412 -0.057729 6.1334 -0.077109 0.0042033 -0.027747 0.0086007 0.0071593 -0.020248 -0.0018875 -0.060703 -0.0011219 0 -0.015021 0 0.00079042 0 0.00061601 0 0.72481
5.9766 -0.013811 -0.035936 -0.012331 -0.026888 0.0061981 -0.00095052 -0.029177 -0.054798 -0.083694 -0.041275 -0.061866 6.1266 -0.082496 0.0042515 -0.027925 0.012438 0.012878 -0.026657 -0.0058372 -0.060716 0.001573 0 -0.015621 0 0.00018559 0 9.9993e-05 0 0.73673
5.9805 -0.015012 -0.037345 0.0029684 -0.017917 0.015811 -0.0047308 -0.026561 -0.041755 -0.072655 -0.045531 -0.045449 6.1055 -0.086316 0.0020735 -0.026618 0.013494 0.012925 -0.03537 -0.0071436 -0.058729 0.0033526 0 -0.016408 0 0.00026108 0 8.8363e-05 0 0.61404
5.9844 -0.02108 -0.032344 -0.0010633 -0.01276 0.0024618 -0.019186 -0.021531 -0.019358 -0.036705 -0.04082 -0.019825 6.0767 -0.086121 -0.00039871 -0.024334 0.011684 0.0076862 -0.041894 -0.0057822 -0.056143 0.0042299 0 -0.016773 0 0.0010139 0 0.00074371 0 0.44269
5.9883 -0.029163 -0.024025 -0.02171 -0.014641 -0.025882 -0.036057 -0.018258 -0.0010603 0.00077163 -0.030058 -0.0015341 6.0559 -0.083326 -0.0013956 -0.022565 0.0091288 0.0010273 -0.043188 -0.0036048 -0.054721 0.0044846 0 -0.01646 0 0.0018069 0 0.0016161 0 0.33575
5.9922 -0.034982 -0.017708 -0.046846 -0.020983 -0.052105 -0.04526 -0.020682 0.0023562 0.017225 -0.019511 -0.0007758 6.0535 -0.081289 -0.00066271 -0.022116 0.0083154 -0.0026973 -0.039442 -0.0024577 -0.054944 0.004222 0 -0.015796 0 0.001913 0 0.0020919 0 0.36118
5.9961 -0.03492 -0.01759 -0.062585 -0.026244 -0.061116 -0.040934 -0.02826 -0.01078 0.005108 -0.014387 -0.015105 6.0623 -0.081711 0.0008226 -0.022577 0.0099876 -0.001833 -0.033703 -0.0025621 -0.055693 0.0033682 0 -0.015374 0 0.001129 0 0.0018958 0 0.49568
6 -0.028268 -0.02367 -0.060796 -0.026986 -0.04901 -0.025597 -0.035383 -0.031823 -0.024841 -0.015611 -0.032745 6.0596 -0.083019 0.0020795 -0.023349 0.012593 0.0017089 -0.029665 -0.0027344 -0.055504 0.0020195 0 -0.015497 0 -8.21e-05 0 0.001197 0 0.64041
6.0039 -0.018318 -0.031441 -0.042605 -0.024387 -0.024565 -0.0091168 -0.035764 -0.046983 -0.052077 -0.020133 -0.041877 6.0237 -0.082197 0.0028507 -0.02475 0.013714 0.0043969 -0.029195 -0.0020785 -0.054078 0.00063598 0 -0.01592 0 -0.0010165 0 0.00033033 0 0.68975
6.0078 -0.01112 -0.03499 -0.017034 -0.022233 -0.0029693 -0.0024643 -0.028188 -0.046087 -0.059626 -0.023951 -0.038158 5.9523 -0.07804 0.0032587 -0.027689 0.012175 0.0040517 -0.031289 -0.0012494 -0.052565 -0.00021209 0 -0.016136 0 -0.0013068 0 -0.00049231 0 0.60468
6.0117 -0.012016 -0.031441 0.00364 -0.022931 0.0034727 -0.010274 -0.0183 -0.029461 -0.043665 -0.024984 -0.025573 5.8674 -0.072541 0.003143 -0.032109 0.0089721 0.0014256 -0.033089 -0.0018661 -0.052365 -0.00025481 0 -0.015915 0 -0.0011306 0 -0.0011859 0 0.43942
6.0156 -0.021911 -0.023355 0.0094689 -0.025739 -0.0081668 -0.027659 -0.0145 -0.0082419 -0.014561 -0.023754 -0.012054 5.8001 -0.069155 0.0020832 -0.036074 0.0062463 -0.00068434 -0.032152 -0.004645 -0.053719 0.00041607 0 -0.015531 0 -0.00091146 0 -0.0016112 0 0.30584
6.0195 -0.036054 -0.01715 -0.002672 -0.028663 -0.030884 -0.043821 -0.021285 0.0024254 0.0096917 -0.022158 -0.0047139 5.7682 -0.069755 0.00011094 -0.036901 0.0053146 0.00018641 -0.028295 -0.008251 -0.055475 0.0016854 0 -0.015445 0 -0.00085127 0 -0.0015313 0 0.3034
6.0234 -0.046718 -0.018616 -0.027344 -0.031431 -0.052379 -0.049807 -0.03572 -0.0069358 0.013314 -0.022072 -0.0077091 5.7626 -0.07323 -0.0018563 -0.033639 0.0055472 0.0042988 -0.023734 -0.010216 -0.056234 0.0036269 0 -0.015803 0 -0.00076273 0 -0.00083922 0 0.46154
6.0273 -0.048325 -0.028853 -0.052711 -0.035894 -0.061761 -0.044532 -0.049812 -0.033838 -0.0088766 -0.024868 -0.021838 5.754 -0.076833 -0.002594 -0.028454 0.0050945 0.0096893 -0.021519 -0.0091755 -0.055673 0.0061405 0 -0.016271 0 -0.00033733 0 0.00018533 0 0.72606
6.0313 -0.04142 -0.043526 -0.06638 -0.043251 -0.055035 -0.034722 -0.056499 -0.064939 -0.048082 -0.031406 -0.043811 5.7132 -0.078735 -0.0017029 -0.025279 0.0027747 0.013756 -0.023457 -0.0062574 -0.054739 0.0083301 0 -0.016386 0 0.00045231 0 0.00094426 0 0.99029
6.0352 -0.032451 -0.055774 -0.062385 -0.051283 -0.037154 -0.029331 -0.054192 -0.08379 -0.085014 -0.04154 -0.065636 5.6315 -0.079278 -8.3959e-05 -0.026624 -0.00059475 0.01506 -0.028996 -0.0041955 -0.05462 0.0085247 0 -0.01607 0 0.0012404 0 0.00095628 0 1.1494
6.0391 -0.02933 -0.0605 -0.045197 -0.055139 -0.01974 -0.03311 -0.046764 -0.080408 -0.099638 -0.053247 -0.076867 5.5235 -0.080002 0.00085416 -0.031375 -0.0026325 0.014019 -0.035721 -0.0049003 -0.055623 0.0054058 0 -0.015739 0 0.0015711 0 0.00028668 0 1.1514
6.043 -0.035925 -0.057121 -0.027544 -0.051589 -0.015068 -0.044038 -0.039987 -0.057105 -0.082988 -0.062655 -0.070774 5.4138 -0.081704 0.00051357 -0.035646 -0.0012587 0.012226 -0.040938 -0.0077263 -0.057082 -0.00051223 0 -0.015887 0 0.0013256 0 -0.0004601 0 1.0236
[truncated: 1,598,821 more chars]
