# Supplementary material for: Dataset from dynamic shake-table testing of five full-scale single leaf and cavity URM walls subjected to out-of-plane two-way bending
Source: Data Brief. 2019 Mar 20;24:103854. doi: 10.1016/j.dib.2019.103854 (PMC6480314; doi:10.1016/j.dib.2019.103854)
Supplement: Multimedia component 2 [file mmc2.zip › DATA/CS-010-RR/Test13.txt]

0 -0.0017225 -0.0012487 0.0046585 -0.0049355 -0.0024269 0.0026291 0.0064202 -0.0021507 0.010427 -0.00015754 -0.008032 -0.48882 0.003494 0.0018306 -0.0061572 -0.0036262 -0.0067795 0.0055056 0.0059293 0.0012871 -0.0014696 0 -0.015897 0 -2.8668e-05 0 0.00083962 0 0.0074337
0.003907 -0.0005568 -0.0025597 0.010229 -0.0051069 0.0027767 0.00062507 0.0015161 -0.0076115 -0.0055456 -0.0012038 -0.012825 -0.50033 0.0035549 0.00020193 -0.0057282 9.5351e-05 -0.006264 0.007113 0.0056914 0.0054823 0.0019361 0 -0.016419 0 -0.00039776 0 0.00034785 0 0.059622
0.007813 -0.0001196 -0.0025484 0.012001 -0.0033187 0.0066384 -0.0038924 -0.00504 -0.0091326 -0.014392 -0.002842 -0.010034 -0.51474 0.00060158 0.00036381 -0.0048962 0.0041391 -0.0057671 0.0056795 0.0036903 0.0086113 0.0030013 0 -0.016595 0 -0.00032626 0 -4.9767e-05 0 0.076393
0.011719 -0.00089718 -0.0012962 0.0085931 -0.0020071 0.0058553 -0.0091932 -0.0097333 -0.0052422 -0.011551 -0.0040257 -0.0011989 -0.52984 -0.0028931 0.002198 -0.0047552 0.0070616 -0.0054401 0.0018318 0.000856 0.0086432 0.00085182 0 -0.016413 0 0.00025617 0 -3.4589e-05 0 0.052633
0.015625 -0.0028255 0.00014093 0.0014205 -0.0023445 0.00013405 -0.012258 -0.010419 0.0016881 -0.00045915 -0.0043146 0.0075184 -0.54191 -0.0041098 0.0038691 -0.0055911 0.0083258 -0.0052747 -0.0031122 -0.0015217 0.0053501 -0.0031657 0 -0.016126 0 0.0010477 0 0.00022225 0 0.014782
0.019532 -0.0051222 0.00050604 -0.0059468 -0.0034355 -0.0072525 -0.010712 -0.0072897 0.0068602 0.010194 -0.0039812 0.010089 -0.54874 -0.0022953 0.0033468 -0.006867 0.0081485 -0.005247 -0.0076777 -0.0026217 0.00025476 -0.0066327 0 -0.016018 0 0.0016477 0 0.00032205 0 -0.0024388
0.023438 -0.0065571 -0.00071655 -0.009912 -0.0035552 -0.011553 -0.0047116 -0.0024606 0.0063513 0.012428 -0.0034547 0.0050285 -0.55132 0.00074477 -2.9376e-05 -0.0077403 0.0070077 -0.0054181 -0.01044 -0.0023745 -0.0044456 -0.0078977 0 -0.016168 0 0.0018441 0 9.1378e-05 0 0.016729
0.027344 -0.006153 -0.0029368 -0.0091176 -0.0019712 -0.0098791 0.0028086 0.0013512 -3.1743e-05 0.0041782 -0.0028789 -0.0038449 -0.552 0.0023963 -0.0050799 -0.0075669 0.0053861 -0.0058462 -0.010304 -0.0011826 -0.0070743 -0.0071076 0 -0.016407 0 0.001687 0 -0.00025406 0 0.059388
0.03125 -0.0039037 -0.0049113 -0.0052245 0.00045033 -0.0033378 0.0079362 0.0023036 -0.0084345 -0.0094667 -0.0022664 -0.010466 -0.55109 0.0015777 -0.0095392 -0.0061238 0.0037552 -0.0064257 -0.0070887 0.00045469 -0.0070971 -0.005688 0 -0.016492 0 0.0013535 0 -0.00037941 0 0.096405
0.035157 -0.00092472 -0.0055817 -0.0015812 0.0022581 0.0036852 0.008389 0.00039612 -0.013449 -0.019588 -0.0018939 -0.010702 -0.54668 -0.00039025 -0.011374 -0.0036522 0.0024688 -0.0068829 -0.0020258 0.0020342 -0.00506 -0.0048614 0 -0.016311 0 0.00097696 0 -0.00021639 0 0.1037
0.039063 0.0012156 -0.0046364 -0.00074767 0.0028406 0.0066144 0.0049629 -0.002559 -0.011675 -0.019162 -0.0022292 -0.0046475 -0.53865 -0.0010478 -0.0098944 -0.00085698 0.0015288 -0.0069913 0.0025141 0.002949 -0.0021257 -0.004562 0 -0.015956 0 0.00059305 0 -4.0676e-05 0 0.075647
0.042969 0.0015908 -0.0024933 -0.0027329 0.0028099 0.0038658 0.00075411 -0.004073 -0.0039107 -0.0076225 -0.0032791 0.0040359 -0.53221 0.00099786 -0.0061736 0.0012365 0.00059532 -0.0067973 0.0042332 0.0025624 0.00048851 -0.0036777 0 -0.015622 0 0.00020142 0 -0.00016319 0 0.02428
0.046875 0.00061147 7.9856e-05 -0.0052391 0.0030928 -0.0021918 -0.0011622 -0.0026835 0.005427 0.0086238 -0.0041074 0.010648 -0.53541 0.0047975 -0.0025597 0.0017354 -0.00056084 -0.0065974 0.0023545 0.0005987 0.0019873 -0.001326 0 -0.015455 0 -0.000163 0 -0.00057723 0 -0.029822
0.050782 -0.00027047 0.0023147 -0.0056076 0.0037987 -0.007087 0.00021002 0.00089475 0.011104 0.020159 -0.0033192 0.012008 -0.55153 0.0076806 -0.0013962 0.00049993 -0.0015912 -0.0066571 -0.0017647 -0.0024632 0.0022637 0.0020635 0 -0.015479 0 -0.00042636 0 -0.00094892 0 -0.066865
0.054688 0.00032571 0.00361 -0.0028646 0.0040532 -0.0074074 0.0034242 0.0041651 0.010208 0.020543 -0.00033783 0.0078293 -0.57382 0.0071801 -0.003526 -0.001585 -0.0017649 -0.006948 -0.0054005 -0.0054634 0.0018425 0.0048927 0 -0.015631 0 -0.00052412 0 -0.00096779 0 -0.074484
0.058594 0.0026338 0.0036597 0.0016924 0.0029112 -0.0029477 0.0059179 0.0047186 0.0037171 0.010429 0.0037053 0.00066241 -0.58967 0.0027817 -0.0075645 -0.0031127 -0.00085706 -0.0071818 -0.0061583 -0.0072018 0.0015006 0.0056659 0 -0.015829 0 -0.00043958 0 -0.00068485 0 -0.052933
0.0625 0.0055434 0.0026443 0.0056512 0.00038822 0.0035223 0.0058105 0.0022168 -0.0042571 -0.0030074 0.0065065 -0.0054222 -0.59194 -0.0036682 -0.010688 -0.0032165 0.00017461 -0.0071174 -0.0034746 -0.0072018 0.0017702 0.004243 0 -0.016009 0 -0.0002077 0 -0.00047268 0 -0.017572
0.066407 0.0074124 0.0013122 0.0072927 -0.0023881 0.008392 0.0028838 -0.0012053 -0.0089202 -0.01096 0.0062899 -0.0069667 -0.58652 -0.0090352 -0.010622 -0.0023319 -0.00029956 -0.0068199 0.0010627 -0.0059789 0.0026367 0.0019396 0 -0.016138 0 9.2575e-05 0 -0.00063905 0 0.00638
0.070313 0.0072178 0.0006672 0.0066073 -0.0039752 0.0095236 -0.0016389 -0.0026403 -0.0075038 -0.0088288 0.0032148 -0.0031964 -0.58747 -0.010691 -0.007387 -0.0018762 -0.0030337 -0.0065948 0.0047783 -0.0045896 0.0036169 0.00038903 0 -0.016216 0 0.00034013 0 -0.0010937 0 -0.0012846
0.074219 0.0051586 0.0012915 0.0048957 -0.0035788 0.0071965 -0.0059621 -0.00090457 -0.0007855 0.0010432 -0.00079113 0.0032769 -0.60284 -0.0079906 -0.0032841 -0.0029453 -0.0067448 -0.006655 0.0056702 -0.0038346 0.0041175 0.00020904 0 -0.016288 0 0.00039299 0 -0.0014183 0 -0.039314
0.078125 0.0023499 0.0027912 0.0035186 -0.0014154 0.0033595 -0.0084893 0.0023344 0.0073499 0.011468 -0.0035934 0.0079813 -0.62475 -0.0026483 -0.00098469 -0.0050969 -0.0087135 -0.0068731 0.003734 -0.0037487 0.0037966 0.00066023 0 -0.016414 0 0.00015852 0 -0.0012748 0 -0.081318
0.082032 -3.1907e-06 0.0039324 0.0028977 0.0015952 6.277e-05 -0.0082174 0.0039169 0.012107 0.015551 -0.0043383 0.0076693 -0.63491 0.0022085 -0.0012966 -0.0063921 -0.0069457 -0.0068908 0.00095547 -0.0037359 0.0027037 0.00053276 0 -0.016596 0 -0.00031838 0 -0.00073531 0 -0.092241
0.085938 -0.0012489 0.0035204 0.0024673 0.0043371 -0.0017312 -0.004947 0.001987 0.010593 0.011077 -0.0035811 0.0027823 -0.62205 0.003864 -0.0026044 -0.0048676 -0.0020477 -0.0064883 -9.2765e-05 -0.0031708 0.0011877 -0.00064472 0 -0.016716 0 -0.00083715 0 -0.00019979 0 -0.055314
0.089844 -0.0013689 0.0013815 0.001422 0.0058484 -0.002307 0.00052019 -0.0021994 0.0036513 0.0013066 -0.0022178 -0.0027963 -0.59477 0.0017014 -0.0025256 -0.00031343 0.0030026 -0.0058416 0.0018555 -0.0019709 -0.00029807 -0.0022156 0 -0.01659 0 -0.0011478 0 8.8993e-06 0 0.011975
0.09375 -0.00068056 -0.0013847 -0.00044898 0.0055845 -0.0025062 0.0063912 -0.0051309 -0.0045002 -0.0078029 -0.00055272 -0.0047551 -0.57658 -0.0023595 -0.00024427 0.0051906 0.0051447 -0.0053999 0.005739 -0.00073351 -0.0013723 -0.0031024 0 -0.01614 0 -0.0011209 0 -4.5561e-05 0 0.067897
0.097657 0.00041436 -0.0031469 -0.0024732 0.0037583 -0.0028542 0.010434 -0.0039443 -0.0087962 -0.011489 0.0014994 -0.0017878 -0.58581 -0.0051269 0.0027118 0.0085961 0.0035881 -0.0055015 0.0088639 -0.00038038 -0.0018483 -0.0028079 0 -0.015536 0 -0.00083753 0 -1.2128e-05 0 0.07639
0.10156 0.0014585 -0.0029007 -0.0035017 0.0015406 -0.0031233 0.011038 0.001074 -0.0065481 -0.0085652 0.0035139 0.0034309 -0.61859 -0.0043681 0.0040173 0.008118 0.00015806 -0.006098 0.0088842 -0.0015517 -0.0017999 -0.0016933 0 -0.015142 0 -0.00050797 0 0.00035111 0 0.033333
0.10547 0.0019438 -0.00091123 -0.0026959 0.00063562 -0.0025629 0.008186 0.0065477 0.0007508 -0.0013054 0.0043008 0.0065764 -0.65088 -0.00041993 0.0029065 0.0045947 -0.0025262 -0.0068343 0.0055558 -0.0041013 -0.0015334 -0.00036195 0 -0.015249 0 -0.00028597 0 0.00089705 0 -0.03185
0.10938 0.0015388 0.0016208 -0.00018295 0.002137 -0.0005904 0.0035775 0.008614 0.0083546 0.006337 0.0029334 0.0052865 -0.65849 0.0041 0.00098542 0.00083542 -0.0031808 -0.0073652 0.00084339 -0.0069862 -0.0014306 0.0010355 0 -0.01581 0 -0.00015199 0 0.0012134 0 -0.079558
0.11328 0.0004443 0.0034864 0.0028489 0.0054017 0.0025404 -0.0003213 0.0059099 0.011396 0.010797 9.5342e-05 0.00093621 -0.63698 0.0063318 0.0006295 -0.00054631 -0.0023297 -0.0075771 -0.0026939 -0.008682 -0.0017118 0.0027035 0 -0.016421 0 2.0875e-05 0 0.0010211 0 -0.088229
0.11719 -0.00052394 0.0041728 0.0047652 0.0080465 0.0055973 -0.0017341 0.00052235 0.0080855 0.01039 -0.0019127 -0.0028397 -0.60407 0.005369 0.0025121 0.00092339 -0.001001 -0.0075315 -0.003826 -0.0080003 -0.0022612 0.0044015 0 -0.016614 0 0.00028853 0 0.00044397 0 -0.065109
0.12109 -0.00040359 0.0038635 0.0045379 0.0074527 0.0069734 -0.00055056 -0.0037422 0.00075258 0.0059687 -0.001002 -0.0033743 -0.58324 0.0028375 0.0047367 0.0033957 0.00064501 -0.0072686 -0.0032244 -0.0048902 -0.0026573 0.0049802 0 -0.01624 0 0.00053607 0 -0.00011255 0 -0.034089
0.125 0.0011416 0.0029646 0.0025775 0.0028364 0.0057577 0.0017997 -0.0042257 -0.005947 0.0005472 0.0025305 -0.0010252 -0.58456 0.0014216 0.0045247 0.0043534 0.0031558 -0.0067442 -0.00233 -0.00068116 -0.0024191 0.0031067 0 -0.015592 0 0.00057415 0 -0.00033629 0 -0.014538
0.12891 0.0033866 0.0017534 0.00064308 -0.0037881 0.0025629 0.0033867 -0.0011392 -0.0082619 -0.0022676 0.0056951 0.0015719 -0.59955 0.0026248 0.00089978 0.0026956 0.0063696 -0.0059765 -0.0018047 0.0025339 -0.0013403 -0.0012406 0 -0.015161 0 0.00034296 0 -0.00025994 0 -0.0097523
0.13281 0.0049114 0.00045644 0.00065627 -0.0087103 -0.00060205 0.0029491 0.0029831 -0.0056583 -0.00058452 0.0050702 0.0020521 -0.61245 0.0056525 -0.0042027 -0.00043354 0.0085892 -0.0051951 -0.0011924 0.0031085 0.00028195 -0.0060096 0 -0.015232 0 6.8192e-06 0 -0.00016029 0 -0.011579
0.13672 0.004575 -0.00050593 0.0031207 -0.0090066 -0.0015498 0.0004642 0.0053396 -0.00068902 0.0041584 -0.00012132 0.00022722 -0.61497 0.0082408 -0.0074749 -0.0026595 0.0076784 -0.0047513 -5.4944e-05 0.0008831 0.0016788 -0.0081694 0 -0.01567 0 -0.00018369 0 -0.00024345 0 -0.012356
0.14063 0.0023444 -0.0005793 0.0063878 -0.0045462 0.00047548 -0.0030491 0.0046976 0.0031915 0.0078309 -0.0068842 -0.0021628 -0.6105 0.0085435 -0.0069735 -0.0023209 0.0032824 -0.0048242 0.00083669 -0.0026803 0.0019563 -0.0060879 0 -0.016086 0 -0.00014653 0 -0.00045163 0 -0.01119
0.14453 -0.00067958 0.00046343 0.0075898 0.0019836 0.0039619 -0.0061375 0.0018278 0.0040358 0.0065964 -0.010489 -0.0032158 -0.60625 0.006389 -0.003532 0.000241 -0.0021176 -0.0052252 -0.00014835 -0.0053965 0.00066143 -0.0011664 0 -0.016189 0 -8.1475e-05 0 -0.00056746 0 -0.010541
0.14844 -0.003036 0.002099 0.0047922 0.0069668 0.005864 -0.0074862 -0.0013604 0.0023032 0.00020345 -0.0081102 -0.0023223 -0.60395 0.0029919 0.00029538 0.0029924 -0.0047345 -0.0055477 -0.0036728 -0.0056732 -0.0017214 0.0029498 0 -0.016004 0 -0.00029755 0 -0.00046854 0 -0.0099363
0.15234 -0.0038261 0.003204 -0.0012324 0.0081737 0.0036323 -0.006294 -0.0030597 -8.8253e-05 -0.007253 -0.0010579 -0.00021038 -0.59947 -0.00030436 0.0025244 0.0037505 -0.0025163 -0.0055478 -0.0080143 -0.0033616 -0.0037523 0.0032031 0 -0.015765 0 -0.00089101 0 -0.00024587 0 -0.0052386
0.15625 -0.0030875 0.002815 -0.0071651 0.0058758 -0.0027652 -0.0025458 -0.0024036 -0.0014686 -0.01021 0.0062176 0.0019444 -0.59028 -0.0029166 0.0030332 0.0017105 0.0030151 -0.0053712 -0.0098935 0.00034248 -0.0037503 -0.00032923 0 -0.015645 0 -0.0015843 0 -7.8412e-05 0 0.0060109
0.16016 -0.0014722 0.00092101 -0.009372 0.002234 -0.010324 0.0027724 0.00026095 -0.0014555 -0.0061493 0.0094097 0.0031897 -0.5809 -0.0048336 0.0028749 -0.0021237 0.0078963 -0.0053672 -0.0072312 0.0037362 -0.00098611 -0.0044483 0 -0.015607 0 -0.0019137 0 -3.53e-05 0 0.020112
0.16406 0.00032853 -0.001408 -0.0066157 -0.00030576 -0.014573 0.0077259 0.0035062 -0.00074278 0.0020077 0.0072412 0.0028384 -0.57942 -0.0058685 0.0027009 -0.0057439 0.008891 -0.0056682 -0.0013334 0.00556 0.0034517 -0.0055079 0 -0.015512 0 -0.0016297 0 -4.438e-05 0 0.029384
0.16797 0.0018764 -0.0027232 -0.001097 -0.00043065 -0.012396 0.010036 0.0053278 -0.00017611 0.0079036 0.0018729 0.00048956 -0.58875 -0.0054112 0.0021142 -0.0074452 0.0059065 -0.0059886 0.0038358 0.0055413 0.0069743 -0.0024806 0 -0.015331 0 -0.00094866 0 -5.3413e-05 0 0.02894
0.17188 0.0028864 -0.002205 0.0031031 0.0015153 -0.0042732 0.0082018 0.0041025 -6.7324e-05 0.0067681 -0.0030336 -0.0034127 -0.60309 -0.0030674 0.00052067 -0.0067279 0.0016327 -0.0059015 0.0049856 0.0043879 0.0071021 0.0022339 0 -0.015211 0 -0.00040325 0 -0.00016659 0 0.020686
0.17578 0.0030674 -0.00021321 0.0030401 0.0039036 0.0056395 0.0025672 -0.00025716 -0.00021888 -0.000642 -0.0047796 -0.0069989 -0.61398 0.00051808 -0.0016967 -0.0043487 -0.0010259 -0.0053436 0.0024604 0.0033511 0.0033631 0.0049116 0 -0.015319 0 -0.00039822 0 -0.00055058 0 0.010399
0.17969 0.0022386 0.0019873 -0.00096048 0.0047362 0.011867 -0.004476 -0.0057298 -0.00036673 -0.0085333 -0.0029081 -0.0075427 -0.61942 0.0036789 -0.0031779 -0.0016948 -0.0012584 -0.0048098 -7.1381e-05 0.0035464 -0.0020413 0.0036064 0 -0.01565 0 -0.00085993 0 -0.0011737 0 0.0015654
0.18359 0.00064654 0.0030531 -0.0056891 0.0027354 0.011019 -0.0095617 -0.0089831 -0.00046893 -0.010662 0.0010558 -0.0034677 -0.62541 0.0047965 -0.0028577 4.1995e-05 -0.00045127 -0.004967 0.00089141 0.005266 -0.005574 -0.00042876 0 -0.016017 0 -0.0013023 0 -0.001675 0 -0.0068023
0.1875 -0.00093357 0.0023336 -0.0075602 -0.001781 0.0040634 -0.010245 -0.0074431 -0.00061369 -0.0052426 0.0046655 0.0036691 -0.63751 0.003535 -0.0011008 0.00045761 -0.00038653 -0.0059995 0.0052279 0.0076539 -0.0048822 -0.0040517 0 -0.016239 0 -0.0012615 0 -0.0015811 0 -0.016048
0.19141 -0.0015932 0.00015139 -0.0052021 -0.0067491 -0.0041383 -0.0065529 -0.0013469 -0.00080325 0.0037975 0.0056696 0.0093801 -0.65154 0.0011081 0.00061643 5.5995e-05 -0.001516 -0.0073259 0.0091305 0.0091084 -0.00055501 -0.0048723 0 -0.016308 0 -0.00071435 0 -0.00074237 0 -0.02287
0.19531 -0.00096497 -0.0024393 -0.00017551 -0.0093095 -0.0078852 -0.0010906 0.005892 -0.00094481 0.010061 0.0029775 0.0092553 -0.65479 -0.00068078 0.0011911 -0.00015467 -0.0028908 -0.0080163 0.0086221 0.0083654 0.0043643 -0.0028583 0 -0.01634 0 -0.00010082 0 0.00040876 0 -0.0205
0.19922 0.00039756 -0.0041777 0.0044869 -0.0075856 -0.0044011 0.0025242 0.0096478 -0.0010316 0.0095808 -0.0025995 0.0027326 -0.63832 -0.00077236 0.0009309 0.00057973 -0.0034802 -0.0075796 0.0033779 0.0055603 0.0067777 0.00021511 0 -0.016369 0 6.8918e-05 0 0.0010711 0 -0.0063208
0.20313 0.00133 -0.00416 0.0065109 -0.0021938 0.0041946 0.0019526 0.0072129 -0.0012014 0.0034316 -0.0083057 -0.0056733 -0.60846 0.00056289 0.0009873 0.0020793 -0.0032998 -0.0064036 -0.0028062 0.0023114 0.0058655 0.002516 0 -0.016237 0 -0.00033009 0 0.00064853 0 0.012035
0.20703 0.0008711 -0.0022763 0.0055981 0.0037725 0.012127 -0.0023307 -0.00016884 -0.0015081 -0.0037096 -0.010662 -0.0092847 -0.5847 0.0022273 0.001823 0.0031757 -0.0032159 -0.0054284 -0.00539 0.0005119 0.003412 0.0032969 0 -0.015767 0 -0.00092991 0 -0.00076871 0 0.02029
0.21094 -0.0010447 0.00063486 0.0029707 0.0066115 0.013715 -0.0072952 -0.0079944 -0.001668 -0.0074522 -0.0076826 -0.0044338 -0.58414 0.0032376 0.0024894 0.0025205 -0.0038189 -0.0053387 -0.0031287 0.00069639 0.0019393 0.0026442 0 -0.01505 0 -0.0012 0 -0.0024156 0 0.009907
0.21484 -0.0035395 0.0030815 4.7682e-05 0.0045835 0.0071661 -0.0092573 -0.011535 -0.0012037 -0.0067518 -0.00062881 0.0062232 -0.60638 0.003226 0.0016482 -0.00018851 -0.0046971 -0.0060054 0.0010167 0.0014727 0.0023961 0.00067363 0 -0.014523 0 -0.00091078 0 -0.0033575 0 -0.011526
0.21875 -0.0053781 0.003664 -0.0024393 -0.00073106 -0.0041707 -0.0062099 -0.0090172 -1.3573e-05 -0.0039802 0.0063567 0.015192 -0.63339 0.0022688 -0.00070606 -0.0035549 -0.0048927 -0.0066697 0.0028626 0.00075724 0.0034773 -0.0025615 0 -0.014661 0 -0.00031588 0 -0.0030945 0 -0.022998
0.22266 -0.0057052 0.0019359 -0.0043147 -0.0054468 -0.013964 0.00087508 -0.0026474 0.0011953 -0.0024577 0.0089309 0.015576 -0.64508 0.00053778 -0.0028064 -0.0051688 -0.0039978 -0.0066661 0.00093679 -0.0021103 0.0030816 -0.0063122 0 -0.015528 0 9.4445e-05 0 -0.0018249 0 -0.0061474
0.22656 -0.0044344 -0.0011903 -0.0053408 -0.0061265 -0.017002 0.0085276 0.0031809 0.0012462 -0.003706 0.0057097 0.0063349 -0.63618 -0.0016938 -0.0026823 -0.0033664 -0.0026946 -0.0060073 -0.0023656 -0.0053468 0.0004262 -0.0087094 0 -0.016623 0 2.4512e-05 0 -0.00022987 0 0.037646
0.23047 -0.0021517 -0.003881 -0.0050128 -0.002237 -0.012405 0.012691 0.0050083 -0.00044441 -0.0064801 -0.00064943 -0.0067377 -0.61909 -0.0037823 -0.00025263 0.0012593 -0.0021652 -0.0053187 -0.0033389 -0.0060079 -0.0032087 -0.0077504 0 -0.017234 0 -0.00040295 0 0.00099047 0 0.084133
0.23438 0.00025408 -0.0044797 -0.0030553 0.0035245 -0.0038233 0.010937 0.0024276 -0.0029947 -0.0079934 -0.0054725 -0.015117 -0.61096 -0.0047498 0.002317 0.0059744 -0.0029586 -0.0052374 -0.00060462 -0.0026757 -0.00574 -0.0032018 0 -0.017019 0 -0.00080653 0 0.0014801 0 0.10156
0.23828 0.0019681 -0.0025506 -3.8065e-05 0.0072297 0.0033402 0.0037921 -0.002166 -0.0043835 -0.0061589 -0.0056525 -0.013629 -0.61794 -0.0039215 0.0025981 0.0078025 -0.0044048 -0.0058609 0.0036708 0.0028663 -0.0062426 0.0024466 0 -0.016281 0 -0.00090299 0 0.0013002 0 0.073848
0.24219 0.0025277 0.00086214 0.0026802 0.0064849 0.0055638 -0.0054585 -0.0056442 -0.0030086 -0.0011887 -0.0018869 -0.004006 -0.63136 -0.0016908 0.00035968 0.0057907 -0.0050924 -0.0067244 0.0059574 0.006719 -0.0056813 0.0053657 0 -0.015688 0 -0.00071241 0 0.00077003 0 0.013895
0.24609 0.0019984 0.0039304 0.0038107 0.0019429 0.0031451 -0.012366 -0.0062433 0.00075441 0.004466 0.0021892 0.0065748 -0.63797 0.00044235 -0.0020359 0.0017358 -0.003962 -0.0072567 0.0046374 0.0060099 -0.0057487 0.0033655 0 -0.015672 0 -0.00044179 0 0.00024896 0 -0.043863
0.25 0.00097348 0.0051729 0.0030989 -0.0033909 -0.00067809 -0.013559 -0.0042255 0.0045047 0.0077219 0.003102 0.01073 -0.63291 0.0008772 -0.0018594 -0.0013355 -0.0011184 -0.0072467 0.001227 0.0013725 -0.0070218 -0.0020488 0 -0.016084 0 -0.00020683 0 -1.9245e-05 0 -0.066804
0.25391 0.00027105 0.0042351 0.0015255 -0.0063499 -0.0024454 -0.0085539 -0.0010377 0.0056133 0.0069541 0.00021354 0.0060459 -0.62284 -0.00074205 0.0012736 -0.0016887 0.0021829 -0.0069194 -0.0013725 -0.0035125 -0.0082943 -0.0065822 0 -0.016407 0 9.8308e-05 0 2.5261e-05 0 -0.046607
0.25781 0.00037753 0.0018796 0.00053612 -0.0056442 -0.00088409 -0.00018102 0.0019372 0.0034728 0.0031676 -0.0041027 -0.0034053 -0.61747 -0.0030351 0.0049452 -0.00021158 0.0042775 -0.0066399 -0.0016089 -0.0049658 -0.0077569 -0.0065343 0 -0.016298 0 0.00064346 0 0.00026795 0 -0.0045662
0.26172 0.0010044 -0.00064287 0.00093937 -0.0024281 0.002609 0.0067979 0.003954 0.0001678 -0.00066615 -0.0066133 -0.010113 -0.61937 -0.0038231 0.0062473 0.00062519 0.0040714 -0.0065895 -0.00030815 -0.0022144 -0.0048662 -0.0018605 0 -0.015916 0 0.0013896 0 0.0005073 0 0.024251
0.26563 0.0012134 -0.0023073 0.0023574 0.00075555 0.0054074 0.0083269 0.0046627 -0.0012439 -0.0018246 -0.0056952 -0.0085465 -0.62263 -0.0018384 0.0045389 -0.00079206 0.0017427 -0.0066994 0.00071823 0.0024168 -0.0010692 0.003771 0 -0.015725 0 0.0020072 0 0.00059644 0 0.016881
0.26953 0.00018146 -0.002692 0.0035881 0.0017588 0.0056446 0.0035424 0.0037501 0.00050426 -6.4825e-05 -0.0022119 0.00078667 -0.62059 0.0021816 0.00183 -0.0036522 -0.0012117 -0.0068123 0.00074407 0.0059876 0.0013444 0.0060468 0 -0.015988 0 0.0021096 0 0.00055199 0 -0.019987
0.27344 -0.0019393 -0.0019673 0.0034797 0.00014167 0.0032536 -0.0044787 0.0011018 0.0035441 0.0019772 0.0015047 0.011447 -0.61359 0.0059354 0.00041797 -0.0054928 -0.0027462 -0.0068301 0.00067237 0.0075403 0.0011964 0.0035776 0 -0.016485 0 0.0016021 0 0.0005272 0 -0.053646
0.27734 -0.0038604 -0.00068747 0.0016285 -0.0027153 -0.0004423 -0.010406 -0.002659 0.004335 0.00086423 0.0033736 0.015369 -0.60859 0.0071971 0.00029942 -0.0045682 -0.0015868 -0.0067041 0.0016536 0.0082891 -0.00062966 -0.0010795 0 -0.016724 0 0.00080953 0 0.00064493 0 -0.048497
0.28125 -0.0040101 0.00045253 -0.0014705 -0.0046321 -0.00392 -0.0099149 -0.0059969 0.00084402 -0.0044816 0.002659 0.0085736 -0.61148 0.0053596 -0.00080973 -0.0015323 0.0017006 -0.0063595 0.0034362 0.0094415 -0.002083 -0.0037392 0 -0.016446 0 0.00023829 0 0.00083248 0 0.0068266
0.28516 -0.0018217 0.00087644 -0.0046885 -0.0040716 -0.0063467 -0.0024822 -0.0071388 -0.0053188 -0.011159 4.9078e-05 -0.0056169 -0.62075 0.0017328 -0.004724 0.0011953 0.0048353 -0.0057325 0.0043048 0.010171 -0.0018023 -0.0021502 0 -0.015885 0 0.00016913 0 0.00083613 0 0.087456
0.28906 0.0016282 0.00040114 -0.0066525 -0.0010996 -0.0076048 0.0081626 -0.0052276 -0.0098315 -0.013929 -0.0028416 -0.018296 -0.62925 -0.0015103 -0.010163 0.0017691 0.0053731 -0.0049283 0.0027318 0.008109 -0.00021822 0.0022505 0 -0.015554 0 0.00044637 0 0.00044458 0 0.14505
0.29297 0.0042802 -0.00060454 -0.0061801 0.0027108 -0.0077345 0.016273 -0.0010057 -0.0090541 -0.0092168 -0.00411 -0.020759 -0.63168 -0.0028261 -0.013201 0.00067104 0.0026793 -0.0042991 -0.00091938 0.0020451 0.0010434 0.0057299 0 -0.015758 0 0.00064997 0 -0.00026616 0 0.13819
0.29688 0.0046103 -0.0013693 -0.0028411 0.0053282 -0.0065181 0.01753 0.0035913 -0.003072 0.0016129 -0.0023439 -0.010534 -0.6297 -0.0021225 -0.010719 0.00013828 -0.0013375 -0.0042634 -0.0043588 -0.0059709 0.00080863 0.0054044 0 -0.016317 0 0.00048591 0 -0.00091733 0 0.060581
0.30078 0.0027731 -0.0011973 0.0024874 0.0055325 -0.0036678 0.011449 0.0066168 0.0042131 0.012591 0.0024358 0.0065963 -0.62928 -0.00046273 -0.0035975 0.0018044 -0.0035959 -0.0049565 -0.0051019 -0.01157 -0.00050736 0.0014197 0 -0.016751 0 3.6392e-05 0 -0.0011061 0 -0.052156
0.30469 0.0003952 8.2102e-06 0.0075729 0.0035322 0.00056023 0.0013283 0.0071208 0.0080503 0.017165 0.0081904 0.020205 -0.6334 0.00092531 0.0035882 0.0048845 -0.0023659 -0.0060314 -0.0024468 -0.011536 -0.0012922 -0.0034758 0 -0.016711 0 -0.00034488 0 -0.00075924 0 -0.14228
0.30859 -0.00081156 0.0015907 0.0097521 0.00055068 0.0049495 -0.0079245 0.0053002 0.0063811 0.012936 0.011475 0.022074 -0.63801 0.0015092 0.0063256 0.0067479 0.0012149 -0.0068528 0.0019586 -0.0066303 -0.00025438 -0.0062891 0 -0.016253 0 -0.00037121 0 -0.00023313 0 -0.16374
0.3125 -0.00042516 0.0025365 0.0075943 -0.002201 0.0076277 -0.01251 0.0019625 0.0010693 0.0033706 0.0094289 0.011527 -0.63551 0.0016096 0.0039461 0.0054061 0.0040814 -0.0069748 0.0053104 -0.0010098 0.0023215 -0.0059452 0 -0.01572 0 -6.862e-05 0 -3.5064e-05 0 -0.1083
0.31641 0.00049375 0.0021689 0.0022016 -0.0042916 0.0070685 -0.011397 -0.0019778 -0.0039863 -0.004855 0.0020047 -0.0044855 -0.62231 0.0018827 -0.00010102 0.0015434 0.0039055 -0.0064948 0.0055503 0.0013375 0.0046907 -0.0036176 0 -0.015421 0 0.00028597 0 -0.00038364 0 -0.007861
0.32031 0.00050146 0.00062617 -0.0030793 -0.0059858 0.0031916 -0.0063432 -0.0055396 -0.0060167 -0.0067944 -0.0073951 -0.016406 -0.60287 0.0026172 -0.0016589 -0.0018807 0.0010834 -0.0059555 0.0025783 -0.00016448 0.0050266 -0.0013359 0 -0.015427 0 0.00044425 0 -0.00099952 0 0.086401
0.32422 -0.00086491 -0.0012359 -0.0047481 -0.0075065 -0.0022348 -0.00068055 -0.0075547 -0.005109 -0.0025885 -0.013788 -0.018411 -0.58647 0.0034054 0.00035809 -0.0021263 -0.0017995 -0.0058625 -0.0018805 -0.0027339 0.002885 -0.00031299 0 -0.015635 0 0.00039832 0 -0.0013329 0 0.13343
0.32813 -0.0026804 -0.0024212 -0.0017403 -0.0084271 -0.0063283 0.0023416 -0.0069826 -0.0033064 0.0031817 -0.013891 -0.011556 -0.57988 0.0034313 0.0033529 0.0010408 -0.0025096 -0.0062405 -0.0054461 -0.0033204 -0.0004519 -0.00035089 0 -0.015929 0 0.00033257 0 -0.0010462 0 0.12163
0.33203 -0.0034986 -0.0024048 0.0035004 -0.0078284 -0.0066971 0.001073 -0.0037103 -0.002287 0.0053457 -0.0083566 -0.0018757 -0.58277 0.0021669 0.0039433 0.0053081 -0.001249 -0.0066278 -0.0064811 -0.0015493 -0.0029971 -0.00051597 0 -0.016237 0 0.00039512 0 -0.00032572 0 0.068815
0.33594 -0.0026565 -0.0013588 0.0065658 -0.0051139 -0.0030036 -0.00362 0.00091115 -0.0018927 0.00204 -0.0011446 0.0045796 -0.58925 -5.7036e-05 0.0013316 0.0078867 -0.00025505 -0.0065084 -0.004954 0.00035581 -0.0035699 -0.00021042 0 -0.016451 0 0.00053971 0 0.00026571 0 0.0064262
0.33984 -0.00082901 7.8398e-05 0.0043443 -0.0007499 0.002557 -0.0085284 0.0046205 -0.00070469 -0.0042074 0.0034933 0.0057895 -0.59346 -0.0020953 -0.0021372 0.0076571 -0.0013404 -0.0057873 -0.002325 0.00036169 -0.0025558 0.00035101 0 -0.016412 0 0.00059706 0 0.00028237 0 -0.039465
0.34375 0.00062038 0.001231 -0.0024157 0.0037494 0.0063588 -0.0096826 0.0057807 0.0021569 -0.0086693 0.0039972 0.0041121 -0.59387 -0.002704 -0.0035349 0.0055326 -0.003871 -0.0048851 -0.00047879 -0.00098183 -0.0013358 0.00053099 0 -0.016059 0 0.00048589 0 -0.00019828 0 -0.059038
0.34766 0.00084934 0.0016959 -0.0093265 0.006613 0.0055353 -0.0048686 0.0046739 0.0058599 -0.0079531 0.0020962 0.0033059 -0.5934 -0.0014398 -0.0022437 0.0030984 -0.0052777 -0.004376 -0.00031325 -0.0011729 -0.0009336 9.7234e-06 0 -0.015603 0 0.00032814 0 -0.00062525 0 -0.05753
0.35156 0.00020397 0.001422 -0.011394 0.0067835 -4.8107e-05 0.0044178 0.0032711 0.0083842 -0.0022979 0.00075338 0.0050549 -0.59606 0.00097361 -0.00027773 0.0011925 -0.0036588 -0.0045072 -0.000994 0.0012181 -0.0010966 -0.0008497 0 -0.015458 0 0.00033517 0 -0.0004553 0 -0.046222
0.35547 -0.00020208 0.00065202 -0.0066842 0.0044171 -0.0073827 0.013263 0.0034532 0.0081447 0.0047354 0.0014246 0.0077954 -0.60345 0.0031634 7.1723e-05 -0.0001965 0.00012129 -0.0050228 -0.00060167 0.004421 -0.00064955 -0.0013155 0 -0.015884 0 0.00057277 0 0.00034322 0 -0.033476
0.35938 0.00046038 -0.00015594 0.0021415 0.00071716 -0.011923 0.016255 0.0051803 0.0051983 0.0086864 0.0030201 0.008454 -0.61326 0.0041319 -0.0013579 -0.00103 0.0030159 -0.0054219 0.0021613 0.0047536 0.001181 -0.00097386 0 -0.016635 0 0.00084547 0 0.001208 0 -0.021655
0.36328 0.0020284 -0.00043318 0.0096157 -0.0026433 -0.010342 0.011305 0.0063596 0.0010891 0.0070529 0.0032912 0.0053344 -0.62051 0.0039273 -0.0026523 -0.00076854 0.0026064 -0.0053925 0.0065941 0.00032524 0.0037121 -0.00016853 0 -0.017029 0 0.00083227 0 0.0014145 0 -0.010419
0.36719 0.0035711 0.0002934 0.011289 -0.0041734 -0.0027104 0.0015045 0.0047345 -0.0023019 0.00087703 0.0011761 -0.000306 -0.62063 0.0033642 -0.0021367 0.00086532 -0.0005639 -0.0050358 0.010291 -0.0065345 0.0051198 0.00023865 0 -0.016482 0 0.00036537 0 0.00067443 0 -0.002029
0.37109 0.004262 0.0021157 0.0068012 -0.0031329 0.007391 -0.006731 0.00021055 -0.003802 -0.005806 -0.0020899 -0.0051496 -0.61309 0.0030505 -0.00038078 0.0028197 -0.0034437 -0.0047205 0.011049 -0.01082 0.0040085 -0.00032847 0 -0.015085 0 -0.00039478 0 -0.00059923 0 -0.0031298
0.375 0.0040786 0.0045644 4.2051e-05 7.4021e-05 0.014991 -0.0081435 -0.0045381 -0.0031892 -0.0083495 -0.0040145 -0.0062891 -0.6034 0.0026633 0.00027525 0.0029283 -0.0033415 -0.0047596 0.0087612 -0.0092203 0.0008614 -0.0014217 0 -0.013671 0 -0.0010435 0 -0.0015912 0 -0.020791
0.37891 0.0037369 0.0067399 -0.0036231 0.0039061 0.016758 -0.0024126 -0.0059205 -0.00084464 -0.0043728 -0.0029553 -0.0032393 -0.60093 0.0012442 -0.0018272 -0.00027233 -0.00047907 -0.0052279 0.0054885 -0.0032613 -0.0020858 -0.0016088 0 -0.013227 0 -0.0012054 0 -0.0017096 0 -0.055909
0.38281 0.0039888 0.0077599 -0.0010287 0.006347 0.012958 0.0057591 -0.0022842 0.0025562 0.004613 0.00064928 0.0019964 -0.61255 -0.0016793 -0.0058223 -0.0057424 0.0022186 -0.0060525 0.0035681 0.001864 -0.0026588 0.00050914 0 -0.014109 0 -0.00077918 0 -0.0010303 0 -0.1
0.38672 0.0049337 0.0072619 0.0066962 0.0060862 0.0070406 0.010364 0.0046426 0.0060747 0.013992 0.004887 0.0066478 -0.63591 -0.0052171 -0.0090069 -0.010188 0.0019008 -0.0071991 0.0035198 0.0018121 -0.00071625 0.004935 0 -0.015745 0 1.4222e-05 0 -0.00020007 0 -0.13904
0.39063 0.0059163 0.0056114 0.014868 0.0034993 0.0031627 0.0086512 0.010948 0.0085859 0.018894 0.0080149 0.009151 -0.65833 -0.007457 -0.0093248 -0.010568 -0.001491 -0.0086758 0.0038041 -0.0031804 0.0016059 0.0096963 0 -0.017083 0 0.00077797 0 0.00010713 0 -0.16164
0.39453 0.0060497 0.0036654 0.018183 0.00056329 0.0033687 0.002925 0.01334 0.0092235 0.017248 0.0094921 0.0097782 -0.66421 -0.0069092 -0.0070972 -0.0066957 -0.005103 -0.010291 0.0026581 -0.0087345 0.0017957 0.01179 0 -0.017397 0 0.0011477 0 -0.00027678 0 -0.16462
0.39844 0.0049135 0.0022594 0.01393 -0.00047467 0.0063546 -0.0016814 0.011225 0.0079524 0.010819 0.0095764 0.0095774 -0.64643 -0.003838 -0.0043165 -0.0014164 -0.0057155 -0.011429 9.7488e-05 -0.010367 -0.00063084 0.0092244 0 -0.016765 0 0.0009387 0 -0.00093129 0 -0.15091
0.40234 0.0029086 0.0017743 0.0036046 0.0012202 0.0086297 -0.001411 0.0065663 0.0056399 0.0034882 0.0082332 0.0087641 -0.6126 -0.00022528 -0.0024101 0.0019808 -0.0025742 -0.011188 -0.0020543 -0.0072728 -0.0035311 0.0026811 0 -0.015861 0 0.00019839 0 -0.0012588 0 -0.12239
0.40625 0.0010514 0.0020374 -0.0078998 0.0044006 0.0071973 0.00342 0.0019887 0.0033557 -0.001833 0.0048142 0.0062016 -0.57997 0.0017282 -0.00092076 0.0026891 0.0020432 -0.0089693 -0.0021981 -0.0024707 -0.0040933 -0.0046512 0 -0.015326 0 -0.00081095 0 -0.0010123 0 -0.076238
0.41016 0.00037335 0.0025478 -0.014998 0.0067245 0.0018221 0.0091825 -0.00099757 0.0014618 -0.005062 -0.00092142 0.00064048 -0.56228 0.0013146 0.0015313 0.0027831 0.004919 -0.0051175 -0.00089282 0.00041872 -0.0016354 -0.009171 0 -0.015311 0 -0.0016881 0 -0.00047534 0 -0.0106
0.41406 0.0012965 0.0028111 -0.014494 0.0066412 -0.0047195 0.012104 -0.0023173 -0.00057234 -0.0080371 -0.0074605 -0.0072769 -0.55966 -0.00025853 0.0051438 0.0046775 0.0046674 -0.0010559 -0.00048915 0.00039171 0.0014655 -0.0093758 0 -0.015544 0 -0.0020397 0 -0.00015408 0 0.064232
0.41797 0.0033355 0.002575 -0.0073389 0.0045865 -0.0085524 0.011 -0.002422 -0.0033039 -0.011763 -0.011536 -0.014174 -0.56039 -0.0011021 0.008073 0.0082205 0.0027433 0.0013602 -0.0026307 -0.00075205 0.0018054 -0.0067784 0 -0.015725 0 -0.0016735 0 -0.00028481 0 0.12125
0.42188 0.005306 0.0019011 0.0019757 0.0024736 -0.007382 0.0075221 -0.0014535 -0.006173 -0.014467 -0.010058 -0.015468 -0.55292 -0.0003957 0.0078959 0.010487 0.0019527 0.00093508 -0.0061676 -0.00099988 -0.001805 -0.0044385 0 -0.015804 0 -0.0007376 0 -0.00062202 0 0.1277
0.42578 0.0059707 0.0011184 0.0081211 0.0019667 -0.0020255 0.0042267 0.00065028 -0.0073263 -0.012512 -0.0026613 -0.0085423 -0.53689 0.00096123 0.0039962 0.0086645 0.0039003 -0.0020871 -0.007838 -0.00048337 -0.0069689 -0.0043172 0 -0.015898 0 0.00031454 0 -0.00070232 0 0.067266
0.42969 0.0047955 0.00069818 0.0081803 0.0030893 0.004256 0.0024833 0.0034861 -0.0048927 -0.0036465 0.0073565 0.0047666 -0.52269 0.0013794 -0.0015544 0.0032195 0.0075781 -0.0061547 -0.0053259 -0.0010783 -0.0096592 -0.0057093 0 -0.016024 0 0.00095722 0 -0.00032624 0 -0.04314
0.43359 0.0023457 0.0010389 0.0033869 0.0043524 0.0080766 0.0018868 0.0059733 0.001188 0.010138 0.014824 0.018504 -0.52025 0.00027896 -0.0055714 -0.0019737 0.010171 -0.0093907 0.00025277 -0.0037994 -0.0077889 -0.0061019 0 -0.016016 0 0.00089334 0 0.00021223 0 -0.15745
0.4375 -7.3911e-06 0.0021907 -0.001864 0.0041626 0.0081852 0.0011931 0.0070094 0.0083989 0.022802 0.016055 0.025883 -0.52806 -0.0012038 -0.0063016 -0.0029587 0.0093123 -0.010712 0.0050322 -0.0069479 -0.0030457 -0.0036796 0 -0.015738 0 0.00022053 0 0.00038364 0 -0.22541
0.44141 -0.00096395 0.003674 -0.0031606 0.0021539 0.0060543 -0.00045515 0.0063126 0.012844 0.027704 0.011202 0.02338 -0.53341 -0.001236 -0.0045569 0.00057983 0.0049714 -0.010284 0.0057861 -0.0072221 0.00077324 0.00077737 0 -0.015332 0 -0.00065537 0 -6.4541e-05 0 -0.22136
0.44531 -0.00018472 0.0046083 0.0007761 -0.00069549 0.0044535 -0.0030449 0.0044969 0.011716 0.021849 0.0037647 0.012786 -0.52408 0.00089123 -0.0025505 0.0048486 -0.00039988 -0.0090508 0.0028277 -0.0029015 0.0013182 0.0043406 0 -0.015189 0 -0.0012937 0 -0.00083041 0 -0.15606
0.44922 0.0014727 0.0042025 0.0072043 -0.0030534 0.0051333 -0.0059268 0.0022943 0.005246 0.0078475 -0.0022194 -0.00015262 -0.50028 0.0038813 -0.0018134 0.0053659 -0.0035152 -0.0078345 -0.00036511 0.0040475 -0.00033202 0.0043823 0 -0.015606 0 -0.001482 0 -0.0012947 0 -0.064765
0.45313 0.0025903 0.002345 0.011408 -0.0042333 0.007367 -0.0081287 -0.00013847 -0.0033183 -0.0077243 -0.0049135 -0.0093939 -0.47536 0.0054096 -0.0022706 0.0011396 -0.0025038 -0.0067845 -0.00039283 0.0091951 -0.0011704 0.00089761 0 -0.016455 0 -0.001314 0 -0.0010661 0 0.016958
0.45703 0.0022311 -0.00017204 0.010166 -0.0043092 0.0084322 -0.0084971 -0.0029434 -0.0096672 -0.018184 -0.0052097 -0.011922 -0.46415 0.0041495 -0.0031043 -0.0043431 0.0017778 -0.0055776 0.003122 0.0092589 0.00034815 -0.0033275 0 -0.017212 0 -0.001058 0 -0.00032844 0 0.07039
0.46094 0.00056599 -0.0020809 0.0040364 -0.0035192 0.0056877 -0.0060553 -0.0055954 -0.010929 -0.020162 -0.0049904 -0.0086759 -0.46947 0.0010156 -0.0040927 -0.0062864 0.006283 -0.0040636 0.0076088 0.0048365 0.0025566 -0.0048559 0 -0.017363 0 -0.00093572 0 0.00033158 0 0.094087
0.46484 -0.0013947 -0.0025166 -0.0032077 -0.0018595 -0.0012564 -0.00086096 -0.0065254 -0.0070983 -0.014646 -0.0050395 -0.0029932 -0.47914 -0.0015503 -0.0057738 -0.0029689 0.0078561 -0.0026628 0.010235 -0.00021386 0.0023545 -0.0022373 0 -0.016817 0 -0.00097713 0 0.00044764 0 0.093806
0.46875 -0.0026876 -0.0017046 -0.0074527 0.00059695 -0.0098571 0.0052274 -0.0041995 -0.00070884 -0.005643 -0.004587 0.0018361 -0.47586 -0.0016595 -0.0083047 0.0027153 0.0054712 -0.0021036 0.010284 -0.0021137 -0.0012343 0.0030029 0 -0.015962 0 -0.0010362 0 4.8596e-05 0 0.075256
0.47266 -0.0031029 -0.00086549 -0.0071314 0.0031198 -0.016001 0.0089835 0.001067 0.0047659 0.0022313 -0.0026932 0.0041359 -0.45109 0.00041863 -0.010517 0.0058954 0.0010131 -0.0027499 0.0089356 -0.00018071 -0.0054392 0.0076847 0 -0.015331 0 -0.00093652 0 -0.00045379 0 0.045774
0.47656 -0.0031209 -0.0013062 -0.00395 0.0043907 -0.016558 0.0077862 0.0064208 0.0067029 0.0058017 0.0001658 0.0039112 -0.41119 0.0025576 -0.010545 0.0040007 -0.0020893 -0.0041855 0.0071661 0.0030354 -0.0059637 0.0093418 0 -0.015194 0 -0.00063075 0 -0.00071668 0 0.018706
0.48047 -0.0032356 -0.0033483 -0.0011147 0.0034652 -0.011452 0.0018644 0.0080764 0.0044336 0.0043427 0.0020681 0.0020262 -0.37166 0.002697 -0.0076224 -0.0012177 -0.0014699 -0.0054866 0.004463 0.0043045 -0.0010917 0.0076926 0 -0.015438 0 -0.00025725 0 -0.00078095 0 0.01065
0.48438 -0.003394 -0.005945 -0.0006897 0.00076747 -0.0038353 -0.0052457 0.0042643 -0.00067857 -0.0005086 0.0012795 -0.00057177 -0.34568 0.00066092 -0.0031852 -0.0055254 0.0023074 -0.005957 -4.3874e-05 0.0024507 0.0063371 0.0042698 0 -0.015762 0 -4.535e-05 0 -0.00093197 0 0.030439
0.48828 -0.0031308 -0.0073518 -0.0022408 -0.0020124 0.0017976 -0.0089432 -0.0029793 -0.0060746 -0.0057645 -0.0020667 -0.0031743 -0.33679 -0.0017305 0.00011164 -0.0059317 0.0061714 -0.0056499 -0.0054294 -0.0010616 0.011172 0.00089166 0 -0.015965 0 -0.00012781 0 -0.0012747 0 0.069913
0.49219 -0.0022398 -0.0063922 -0.0036701 -0.0032714 0.0024084 -0.0070459 -0.0090004 -0.0093596 -0.0087026 -0.0059415 -0.0053684 -0.34002 -0.0022951 0.0007223 -0.0028864 0.0070097 -0.005201 -0.0086293 -0.0038041 0.010413 -0.0015504 0 -0.016042 0 -0.00039916 0 -0.0015033 0 0.10735
0.49609 -0.0012301 -0.003362 -0.003291 -0.0029232 -0.0016773 -0.0016418 -0.0099885 -0.0095714 -0.0084005 -0.0081017 -0.0070699 -0.34831 -0.00036118 -0.00034739 0.00068934 0.0041879 -0.005153 -0.0068989 -0.0044564 0.0056754 -0.003108 0 -0.016071 0 -0.0005504 0 -0.0011527 0 0.12287
0.5 -0.0009909 0.00012273 -0.0012868 -0.0024824 -0.0070041 0.0024727 -0.0058968 -0.0076469 -0.0062264 -0.0078644 -0.0084588 -0.35744 0.0027638 -0.00051227 0.0021628 6.3814e-06 -0.0054422 -0.00082626 -0.0034286 0.0013473 -0.0039622 0 -0.016063 0 -0.00029161 0 -0.00010962 0 0.11274
0.50391 -0.0018893 0.002223 0.00060475 -0.0035805 -0.0092514 0.0016705 -0.00032579 -0.005667 -0.0047344 -0.0063036 -0.0096288 -0.36625 0.0050247 0.0018199 0.0010739 -0.0022962 -0.0055479 0.0054073 -0.0018692 0.00033618 -0.003825 0 -0.015976 0 0.00038835 0 0.0011447 0 0.089412
0.50781 -0.0031847 0.0020983 0.00076457 -0.006246 -0.0060847 -0.0035374 0.0025532 -0.0052195 -0.0055246 -0.0048158 -0.010091 -0.37405 0.0053139 0.005534 -0.00118 -0.0012606 -0.0051465 0.0072956 -0.00039865 0.0015815 -0.0021963 0 -0.015819 0 0.0011463 0 0.0018581 0 0.06707
0.51172 -0.0034572 0.00038302 -0.00078987 -0.0086204 0.0012693 -0.0089933 0.001404 -0.0059918 -0.0076426 -0.0036163 -0.0086583 -0.37903 0.0040935 0.0076694 -0.0029273 0.0016957 -0.0045917 0.0039234 0.0011465 0.0016836 0.00084756 0 -0.015716 0 0.001499 0 0.0016327 0 0.046716
0.51563 -0.0018224 -0.0013512 -0.0023348 -0.008479 0.0087625 -0.010413 -0.0014015 -0.0057817 -0.0079536 -0.0017236 -0.0041148 -0.37905 0.0025531 0.0061203 -0.0033054 0.0036632 -0.0046905 -0.0012841 0.002967 -0.0011543 0.0042119 0 -0.015813 0 0.0011948 0 0.00076702 0 0.01545
0.51953 0.0011187 -0.0016791 -0.0018687 -0.0051956 0.012093 -0.0068435 -0.0020566 -0.0021852 -0.0035132 0.0016118 0.0035836 -0.3734 0.0013306 0.0016606 -0.002176 0.0027566 -0.0059259 -0.0038227 0.004598 -0.0049535 0.0062359 0 -0.01613 0 0.00044249 0 -1.9929e-05 0 -0.038496
0.52344 0.0035417 -0.00018198 0.0011183 -0.00032999 0.0094139 -0.0010912 0.0013325 0.0051402 0.0057086 0.005603 0.012475 -0.36336 0.00014104 -0.0026003 0.00032333 -0.00049797 -0.0078521 -0.0022598 0.0051004 -0.0058048 0.005754 0 -0.016528 0 -0.00021833 0 -0.00022513 0 -0.10861
0.52734 0.0038084 0.0024082 0.0049537 0.0036979 0.0024332 0.0030799 0.0071596 0.01342 0.015887 0.0082046 0.018975 -0.35109 -0.0014029 -0.0038149 0.0036596 -0.003983 -0.009281 0.00076134 0.0039324 -0.0019032 0.0029297 0 -0.016834 0 -0.00032888 0 4.7885e-05 0 -0.16716
0.53125 0.0018986 0.0047427 0.0067835 0.0055791 -0.0047157 0.0042878 0.011653 0.01801 0.021154 0.007808 0.019556 -0.33807 -0.0028144 -0.0016654 0.0064569 -0.0060323 -0.0091737 0.0015412 0.0015662 0.0042761 -0.00078727 0 -0.016991 0 0.00012887 0 0.00029944 0 -0.18093
0.53516 -0.00038624 0.0056605 0.0046412 0.0059067 -0.0080005 0.0043716 0.011823 0.01536 0.017156 0.0047268 0.012844 -0.32419 -0.0028472 0.0016689 0.0067963 -0.0067178 -0.0074882 -0.00079041 -0.00078114 0.0078898 -0.0035434 0 -0.017076 0 0.00073557 0 0.00020084 0 -0.13448
0.53906 -0.00072642 0.0048312 -0.00084264 0.0061756 -0.0057623 0.0061289 0.0075995 0.0057254 0.0040869 0.0010339 0.00087801 -0.30798 -0.00078592 0.0036249 0.0036444 -0.0073271 -0.0052478 -0.0034818 -0.0020371 0.005947 -0.0041602 0 -0.017175 0 0.0010013 0 -7.1947e-05 0 -0.044009
0.54297 0.0018896 0.0029734 -0.0063689 0.0071392 0.00057414 0.010242 0.0017136 -0.0063483 -0.012729 -0.0010566 -0.011314 -0.28765 0.0023691 0.0033983 -0.0017496 -0.0087661 -0.0037717 -0.0031794 -0.001981 -0.00014378 -0.0027035 0 -0.01726 0 0.00077173 0 -7.1602e-05 0 0.047719
0.54688 0.0062767 0.0015552 -0.0077961 0.0082161 0.0075591 0.014346 -0.0022302 -0.014293 -0.025118 -0.0006953 -0.017808 -0.26293 0.0042324 0.0022472 -0.0061698 -0.010523 -0.003738 0.0004378 -0.0012472 -0.005995 -0.00025783 0 -0.017216 0 0.00031494 0 0.00038189 0 0.091788
0.55078 0.0098346 0.0020385 -0.0028476 0.0084569 0.011718 0.015105 -0.001882 -0.013212 -0.025988 0.001528 -0.014627 -0.23689 0.002908 0.001943 -0.0067373 -0.011091 -0.0048597 0.0041793 -0.00077951 -0.0081184 0.001831 0 -0.01698 0 2.8621e-05 0 0.00093924 0 0.05708
0.55469 0.010414 0.0049487 0.0070518 0.0078985 0.011336 0.011311 0.0028015 -0.0027533 -0.012974 0.0047063 -0.0019653 -0.21581 -0.0011742 0.0030132 -0.0033866 -0.0092853 -0.0063689 0.0044766 -0.0012532 -0.0065962 0.0027064 0 -0.016642 0 6.048e-05 0 0.0010324 0 -0.053912
0.55859 0.0078576 0.0092875 0.017192 0.0077115 0.0072183 0.0051368 0.0097909 0.012523 0.0099154 0.0085102 0.015422 -0.20595 -0.0052504 0.0043888 0.00085254 -0.0051933 -0.0077715 0.00088107 -0.0027969 -0.0043201 0.0023048 0 -0.016367 0 0.00020518 0 0.00045232 0 -0.20374
0.5625 0.0040876 0.012817 0.022245 0.0088409 0.0022302 0.00043073 0.01599 0.025447 0.033471 0.012841 0.030153 -0.20836 -0.0062885 0.0045843 0.0023214 -6.3185e-05 -0.0091403 -0.0036037 -0.0049852 -0.0039454 0.0011306 0 -0.016242 0 0.00016055 0 -0.00040331 0 -0.33387
0.56641 0.0017525 0.013289 0.019608 0.010547 -0.00013062 -0.00038308 0.018492 0.029875 0.047069 0.016751 0.03574 -0.2161 -0.0034419 0.0031329 -9.2056e-05 0.0044965 -0.01071 -0.0055357 -0.006967 -0.0056287 -0.00023685 0 -0.016185 0 -0.0001297 0 -0.00088671 0 -0.38942
0.57031 0.0024401 0.0099856 0.011172 0.010569 0.0024185 0.0019389 0.015803 0.023761 0.043694 0.018103 0.029906 -0.21764 0.0012687 0.0009549 -0.0039303 0.007237 -0.012244 -0.0041752 -0.0077337 -0.0074171 -0.0015072 0 -0.01604 0 -0.00039867 0 -0.00071444 0 -0.34527
0.57422 0.0056848 0.0044717 0.0021705 0.0071174 0.0094385 0.0044224 0.0086728 0.010155 0.023922 0.014775 0.015741 -0.20546 0.0046687 -0.00051974 -0.0052995 0.00758 -0.01288 -0.0016009 -0.0065809 -0.0073899 -0.0026739 0 -0.01575 0 -0.00032242 0 -0.00022134 0 -0.22025
0.57813 0.0093325 -0.00014881 -0.0022489 0.00097375 0.017467 0.0045055 1.9498e-05 -0.0042914 -0.0034868 0.0065828 -0.00010113 -0.18302 0.0050051 -0.00052928 -0.0022985 0.0057408 -0.011727 1.051e-05 -0.003601 -0.0052105 -0.0037153 0 -0.015426 0 0.0001416 0 6.3269e-06 0 -0.069241
0.58203 0.01091 -0.0011863 -0.0004131 -0.0044358 0.02145 0.0020011 -0.0063834 -0.01261 -0.025429 -0.0038497 -0.011123 -0.16304 0.0030986 0.00057096 0.0032804 0.00283 -0.0087202 0.00077575 0.00018797 -0.0018493 -0.004332 0 -0.015246 0 0.00068804 0 -0.00025629 0 0.045111
0.58594 0.0090993 0.0017716 0.0049338 -0.0054324 0.017541 -0.0010796 -0.0079315 -0.011072 -0.031283 -0.012219 -0.014231 -0.15714 0.0011585 0.0017925 0.007403 0.00064481 -0.0049831 0.0025277 0.0033329 0.0016525 -0.0040241 0 -0.01529 0 0.00093673 0 -0.00064587 0 0.085538
0.58984 0.0044892 0.006456 0.0088018 -0.0010993 0.0058155 -0.0023279 -0.0046667 -0.0012255 -0.019049 -0.01493 -0.010542 -0.16499 0.00055072 0.0023126 0.0070146 0.00081763 -0.0022533 0.0060183 0.0048211 0.0047537 -0.002512 0 -0.015481 0 0.00077177 0 -0.00061134 0 0.057167
0.59375 -0.00074319 0.0093592 0.0076279 0.0056974 -0.0089534 -0.00065099 0.0008977 0.010787 0.0031245 -0.010995 -0.003602 -0.173 0.00070686 0.0018869 0.0022532 0.0036417 -0.0017692 0.009179 0.0047087 0.0069168 -0.00016244 0 -0.015677 0 0.000413 0 -3.4252e-05 0 -0.00227
0.59766 -0.0040049 0.0080701 0.0017455 0.01032 -0.019401 0.003333 0.0055397 0.01757 0.021532 -0.0022525 0.0032753 -0.16454 0.00012114 0.00072169 -0.0039863 0.0075699 -0.0034628 0.0086387 0.0040001 0.0071786 0.0019954 0 -0.015792 0 0.00016593 0 0.00057996 0 -0.050894
0.60156 -0.0037102 0.0028913 -0.0050946 0.0098665 -0.019704 0.00804 0.0073736 0.014847 0.025226 0.0078006 0.0084758 -0.13337 -0.0017501 -0.00083737 -0.0083803 0.010118 -0.0060891 0.0031524 0.0038634 0.0048543 0.0027926 0 -0.015826 0 0.00012266 0 0.0005668 0 -0.068774
0.60547 -0.00021883 -0.003341 -0.0086271 0.0053146 -0.0092956 0.01179 0.0066774 0.0043371 0.012915 0.015512 0.011693 -0.08815 -0.0037519 -0.0024288 -0.0092807 0.0096905 -0.0081676 -0.0046237 0.004787 0.00084054 0.0016638 0 -0.015786 0 0.00012379 0 -0.00021822 0 -0.064276
0.60938 0.004266 -0.0070357 -0.0071048 0.00059071 0.0063543 0.013174 0.0050636 -0.0069036 -0.0061608 0.018175 0.01274 -0.044384 -0.0042641 -0.0036016 -0.0071571 0.0068327 -0.0089694 -0.010038 0.0062752 -0.0021927 -0.00092252 0 -0.015634 0 3.3227e-06 0 -0.0011862 0 -0.059756
0.61328 0.0069038 -0.0059992 -0.0022287 -0.00061976 0.018657 0.011195 0.0039095 -0.010744 -0.01825 0.014795 0.011137 -0.011424 -0.0031002 -0.0038056 -0.0036412 0.0037355 -0.0087901 -0.010331 0.0072181 -0.0015949 -0.00368 0 -0.015347 0 -0.0001675 0 -0.0015063 0 -0.070793
0.61719 0.005938 -0.00063774 0.0024936 0.0023072 0.020915 0.0057456 0.0034153 -0.0034869 -0.014249 0.0066955 0.0068794 0.013164 -0.001981 -0.0026246 -0.00039363 0.0023665 -0.0083752 -0.0067682 0.0066045 0.0027924 -0.0052264 0 -0.015017 0 -0.00012334 0 -0.00085198 0 -0.094896
0.62109 0.0019055 0.0063576 0.0044598 0.0066543 0.012355 -0.0016969 0.0028833 0.010963 0.0039965 -0.00251 0.0013185 0.037342 -0.0028996 -0.00013764 0.0014258 0.0028926 -0.0080851 -0.0030222 0.0041242 0.0079303 -0.0048199 0 -0.014849 0 0.00028989 0 0.00030049 0 -0.11519
0.625 -0.0025314 0.01149 0.0036217 0.0086371 -0.00137 -0.0080537 0.00167 0.0228 0.024567 -0.0082902 -0.0031984 0.063851 -0.0059195 0.0028959 0.0012761 0.0037981 -0.0075721 -0.0015628 0.00039597 0.0097278 -0.0026629 0 -0.015003 0 0.00086876 0 0.0010975 0 -0.11285
0.62891 -0.0041936 0.012244 0.0019992 0.0062741 -0.011549 -0.010009 -0.00017643 0.022409 0.033129 -0.00778 -0.0049568 0.086708 -0.0086991 0.0052548 -0.00059537 0.0034841 -0.0062562 -0.0016515 -0.0032372 0.0063948 0.00031643 0 -0.015414 0 0.0011536 0 0.0010445 0 -0.078835
0.63281 -0.0015013 0.0083366 0.0017464 0.00067566 -0.01164 -0.0062349 -0.002024 0.0072179 0.022513 -0.0019506 -0.0042623 0.098776 -0.0084463 0.0058477 -0.0030207 0.0017583 -0.004148 -0.0007371 -0.0052919 2.708e-06 0.0029436 0 -0.015804 0 0.00082192 0 0.00037133 0 -0.019907
0.63672 0.004306 0.0019275 0.0034498 -0.004946 -0.0012258 0.0011767 -0.0031325 -0.015398 -0.0020495 0.0046426 -0.0030112 0.10218 -0.0045749 0.0043853 -0.0043437 -0.00016568 -0.0022147 0.0024579 -0.0049237 -0.005228 0.0042183 0 -0.015903 0 9.8584e-06 0 -0.00026941 0 0.041149
0.64063 0.0097615 -0.0033827 0.0059086 -0.0074899 0.013652 0.00755 -0.0029205 -0.031696 -0.025573 0.0069614 -0.002549 0.10968 0.00050357 0.0017131 -0.0035104 -0.00099772 -0.0018508 0.0064236 -0.0025086 -0.006372 0.0035564 0 -0.015699 0 -0.00075668 0 -0.0004245 0 0.071458
0.64453 0.011305 -0.0044293 0.0073112 -0.0057206 0.023979 0.0085644 -0.00095564 -0.029987 -0.032397 0.0033677 -0.0018104 0.13402 0.0033298 -0.00051903 -0.0010118 -0.00060245 -0.0037965 0.0083444 0.00044515 -0.0038668 0.00093146 0 -0.015458 0 -0.0009781 0 -0.00017344 0 0.041778
0.64844 0.0075994 -0.00039942 0.006669 -0.0006172 0.023068 0.003355 0.0029079 -0.008696 -0.016164 -0.0028766 0.0021321 0.17523 0.0023393 -0.00081606 0.0013428 4.8349e-05 -0.0073835 0.0068583 0.0021866 -0.00050935 -0.0030199 0 -0.015485 0 -0.00057236 0 9.3175e-05 0 -0.053935
0.65234 0.00049204 0.0063542 0.0043681 0.0054539 0.010601 -0.0045644 0.0080139 0.021441 0.015519 -0.0060271 0.011027 0.21886 -0.00094182 0.0011012 0.0018733 -1.2982e-05 -0.010797 0.003228 0.0018882 0.0013497 -0.0070347 0 -0.01583 0 0.00010212 0 0.00014876 0 -0.18361
0.65625 -0.0060565 0.011377 0.0015919 0.0099192 -0.0070119 -0.0094335 0.012476 0.043062 0.044774 -0.0025141 0.02236 0.24845 -0.003514 0.0039272 0.00048385 -0.00081472 -0.01224 -7.6602e-05 0.00017132 0.0015886 -0.0095895 0 -0.016248 0 0.0005866 0 0.0001415 0 -0.28171
0.66016 -0.0084012 0.010733 -0.00070088 0.01094 -0.020288 -0.0070835 0.013639 0.042591 0.053588 0.0058679 0.029329 0.26098 -0.0036943 0.0055688 -0.0012759 -0.0015719 -0.011134 -0.0016804 -0.0015201 0.0015549 -0.009592 0 -0.016419 0 0.00069354 0 0.00034686 0 -0.27959
0.66406 -0.0054516 0.0036713 -0.0023371 0.0080098 -0.0223 0.0021409 0.0096249 0.018886 0.034559 0.012916 0.024828 0.27049 -0.0023501 0.0047143 -0.0016881 -0.00155 -0.008433 -0.0021004 -0.0022056 0.0019519 -0.0070599 0 -0.016244 0 0.00058181 0 0.00076651 0 -0.14867
0.66797 0.00068128 -0.0065187 -0.0036738 0.0022334 -0.012893 0.013363 0.0010234 -0.015519 -0.00408 0.0125 0.0070391 0.29569 -0.0014747 0.0019977 -0.00050684 -0.00065866 -0.0058131 -0.0025094 -0.0021339 0.0018441 -0.0032845 0 -0.0159 0 0.00051438 0 0.0010315 0 0.071749
0.67188 0.0059914 -0.014279 -0.0049275 -0.0039071 0.0012159 0.020046 -0.00875 -0.041615 -0.042373 0.003163 -0.017627 0.34255 -0.0017032 -0.00032228 0.00082828 0.0007233 -0.0044166 -0.0031371 -0.0022554 -0.00012535 -0.00021797 0 -0.015644 0 0.00057083 0 0.00073567 0 0.28561
0.67578 0.0069876 -0.015225 -0.0057962 -0.0075413 0.010693 0.017857 -0.015116 -0.04517 -0.059598 -0.010582 -0.037048 0.39792 -0.0014355 -0.00011996 0.00061627 0.0022209 -0.0041567 -0.00314 -0.0028924 -0.0037107 0.00064007 0 -0.015571 0 0.0005914 0 -0.00013121 0 0.3896
0.67969 0.0027366 -0.0090022 -0.0057281 -0.006956 0.0096178 0.0071441 -0.015126 -0.025103 -0.046193 -0.02106 -0.040381 0.44034 0.0014242 0.0027674 -0.0014453 0.0035297 -0.0040906 -0.0019147 -0.003008 -0.006579 -0.00084429 0 -0.015581 0 0.00037227 0 -0.0010927 0 0.33284
0.68359 -0.0046335 0.00038325 -0.00455 -0.0028471 -0.00064471 -0.0073434 -0.0094321 0.0060879 -0.0096751 -0.022238 -0.025106 0.45807 0.00684 0.0062736 -0.0039844 0.004102 -0.0034618 -0.00016547 -0.0010152 -0.0061228 -0.0033677 0 -0.015576 0 -0.00011021 0 -0.0015439 0 0.14889
0.6875 -0.011198 0.0070481 -0.0028182 0.0017288 -0.012375 -0.019126 -0.0019137 0.029925 0.029227 -0.013308 0.00072011 0.4584 0.011898 0.0078033 -0.0052794 0.0031677 -0.0024638 0.00058527 0.0034662 -0.0018851 -0.0050473 0 -0.015631 0 -0.00066474 0 -0.0012355 0 -0.061447
0.69141 -0.013489 0.006879 -0.0015018 0.0029984 -0.016759 -0.023416 0.0028347 0.032823 0.048388 0.00093558 0.022853 0.46051 0.01296 0.0065131 -0.0048208 0.00047064 -0.0020642 -0.00050676 0.0086337 0.0038101 -0.004637 0 -0.015928 0 -0.0010464 0 -0.00045363 0 -0.18665
0.69531 -0.010463 -1.6116e-06 -0.0012255 -0.0011493 -0.0099976 -0.019446 0.0023998 0.013752 0.03728 0.012775 0.029282 0.47929 0.008863 0.0040969 -0.0035835 -0.0029601 -0.0030656 -0.0027992 0.01152 0.0076955 -0.0022713 0 -0.016507 0 -0.0011367 0 0.00023015 0 -0.16615
0.69922 -0.0040962 -0.0094418 -0.0017444 -0.0095987 0.0038798 -0.010577 -0.0021814 -0.015593 0.0032765 0.01562 0.017358 0.51463 0.0021844 0.003217 -0.0028614 -0.005131 -0.0052474 -0.0048889 0.010358 0.0081245 0.00074625 0 -0.017102 0 -0.00098324 0 0.0003875 0 -0.020879
0.70313 0.0016986 -0.015868 -0.0021742 -0.018398 0.015506 -0.002294 -0.0075239 -0.037924 -0.032839 0.0074036 -0.0049297 0.55423 -0.0027062 0.0048953 -0.0029606 -0.00465 -0.0073486 -0.0059379 0.0062063 0.0059912 0.0028993 0 -0.017303 0 -0.00070758 0 -1.8961e-05 0 0.16338
0.70703 0.003258 -0.015612 -0.0018487 -0.022973 0.016363 0.00080003 -0.010409 -0.040494 -0.049669 -0.0082361 -0.024271 0.58517 -0.0031017 0.007307 -0.003082 -0.0021807 -0.0079314 -0.0060689 0.002203 0.003355 0.0034414 0 -0.016912 0 -0.00040876 0 -0.00070337 0 0.28806
0.71094 -0.00071947 -0.0090112 -0.0010745 -0.020809 0.004556 -0.0025903 -0.0098747 -0.022435 -0.038427 -0.023648 -0.030382 0.60288 0.00012203 0.0072989 -0.0023833 -0.00013215 -0.0064275 -0.0055479 0.00095099 0.0013707 0.0027355 0 -0.016176 0 -0.00014856 0 -0.0012924 0 0.29806
0.71484 -0.0083124 -0.00016849 -0.0010505 -0.012936 -0.013696 -0.009869 -0.007533 0.0048122 -0.0082111 -0.03116 -0.021962 0.61084 0.0036635 0.0034408 -0.00096914 -0.00050852 -0.0035511 -0.0040264 0.0023317 -0.00038761 0.0018134 0 -0.015624 0 1.918e-05 0 -0.0015119 0 0.21041
0.71875 -0.01532 0.0054153 -0.002889 -0.0033291 -0.02789 -0.016099 -0.00609 0.024246 0.020121 -0.027408 -0.0065953 0.61444 0.0047355 -0.0021954 0.0002719 -0.0028563 -0.00080205 -0.0010333 0.0037718 -0.0027599 0.0015799 0 -0.015625 0 5.979e-05 0 -0.0012525 0 0.099459
0.72266 -0.017591 0.0040313 -0.0064864 0.0033598 -0.029904 -0.01684 -0.0072401 0.023472 0.02757 -0.015403 0.0049475 0.61693 0.0030485 -0.0054057 0.00073619 -0.0044928 0.00050387 0.0027847 0.0027664 -0.005513 0.0022631 0 -0.016062 0 1.49e-05 0 -0.00058446 0 0.048162
0.72656 -0.013492 -0.0039635 -0.010229 0.0043833 -0.019206 -0.010687 -0.010382 0.0024481 0.0092874 -0.0027036 0.005889 0.62095 0.00029614 -0.0034487 0.0008199 -0.003099 -5.105e-05 0.0054231 -0.00064893 -0.0072747 0.0034125 0 -0.016417 0 1.6707e-05 0 0.0002311 0 0.094495
0.73047 -0.0050696 -0.014124 -0.011917 0.00031388 -0.0032266 -0.00012419 -0.012963 -0.025956 -0.022377 0.0034477 -0.0026645 0.63139 -0.0019069 0.0022486 0.001438 0.00074068 -0.0019565 0.0051311 -0.0037816 -0.0069701 0.0043061 0 -0.016223 0 0.00019324 0 0.00079522 0 0.20615
0.73438 0.0029288 -0.020344 -0.010294 -0.005464 0.007394 0.0097818 -0.012202 -0.043372 -0.045957 0.00081128 -0.013332 0.65391 -0.0033927 0.0068577 0.002872 0.0037261 -0.0042907 0.0024667 -0.0036662 -0.0051337 0.0044023 0 -0.015476 0 0.0005275 0 0.0007614 0 0.30043
0.73828 0.0057607 -0.018493 -0.0060326 -0.0088659 0.0057104 0.014041 -0.0070809 -0.03728 -0.044741 -0.0066761 -0.017927 0.68887 -0.0049102 0.0060199 0.0042663 0.0028947 -0.0063008 0.00037909 0.00020825 -0.00356 0.0035811 0 -0.01466 0 0.00081991 0 8.3564e-05 0 0.29815
0.74219 0.0016277 -0.0091218 -0.0013916 -0.0076077 -0.0068547 0.010293 0.00063217 -0.0094174 -0.017545 -0.012114 -0.012831 0.72752 -0.0066075 -0.00036514 0.0044181 -0.001278 -0.0076554 0.0016414 0.0052936 -0.0035355 0.0021525 0 -0.014365 0 0.00082897 0 -0.00089242 0 0.17766
0.74609 -0.0069877 0.0026181 0.001216 -0.0026294 -0.021177 -5.6887e-05 0.0070571 0.024361 0.020335 -0.010792 -0.00089775 0.7563 -0.0073949 -0.0077421 0.0030689 -0.0048844 -0.008329 0.0058797 0.0080292 -0.004462 0.00072211 0 -0.014831 0 0.0004877 0 -0.0016332 0 -0.0067409
0.75 -0.014588 0.010017 0.0006973 0.0024636 -0.026236 -0.012576 0.00829 0.043303 0.04639 -0.0034239 0.010757 0.76735 -0.0059712 -0.010411 0.001284 -0.0039935 -0.0083588 0.0093551 0.0067148 -0.0043577 -4.5191e-05 0 -0.015771 0 -5.862e-06 0 -0.001795 0 -0.15512
0.75391 -0.015954 0.0090124 -0.0022056 0.003686 -0.016508 -0.021896 0.0027819 0.034715 0.044542 0.0047605 0.015149 0.76586 -0.0024077 -0.0061172 0.0004199 0.0016084 -0.0077259 0.0081953 0.0027558 -0.0018197 0.00024644 0 -0.016609 0 -0.00032727 0 -0.0014593 0 -0.18235
0.75781 -0.0095093 0.00079438 -0.0055759 -0.00068778 0.0038378 -0.024136 -0.0073914 0.0024628 0.014925 0.0080059 0.0092488 0.76662 0.0014743 0.0020793 0.00069688 0.0079213 -0.0064357 0.0022005 -0.00063268 0.0024793 0.0014277 0 -0.016891 0 -0.00028553 0 -0.0010124 0 -0.070461
0.76172 0.0014157 -0.0090119 -0.0075398 -0.0088463 0.022989 -0.018607 -0.017227 -0.034731 -0.025954 0.0039333 -0.00454 0.78137 0.0034657 0.0082225 0.00089868 0.010067 -0.0046869 -0.0045802 -0.00098783 0.0062551 0.0027522 0 -0.016581 0 2.3946e-05 0 -0.00078301 0 0.11946
0.76563 0.010408 -0.014073 -0.00721 -0.016441 0.028824 -0.0081402 -0.021256 -0.054531 -0.054657 -0.005264 -0.019524 0.80823 0.0027979 0.0081663 -0.00038105 0.0064139 -0.0029594 -0.0073317 0.001711 0.0075832 0.0033255 0 -0.016027 0 0.00030916 0 -0.00077835 0 0.28189
0.76953 0.011877 -0.011454 -0.0049457 -0.019267 0.016971 0.0021125 -0.016545 -0.044827 -0.054418 -0.014563 -0.027758 0.8328 0.00067084 0.0027379 -0.0031302 -0.00026108 -0.0019084 -0.0047797 0.0053513 0.0064592 0.0027661 0 -0.015689 0 0.00033129 0 -0.00075671 0 0.32603
0.77344 0.0046142 -0.0033484 -0.0020577 -0.015858 -0.0058268 0.0070346 -0.0046083 -0.011359 -0.025044 -0.01908 -0.023874 0.84058 -0.0009878 -0.0031169 -0.0055811 -0.0054728 -0.0020762 -0.00012856 0.0073808 0.0044991 0.0015771 0 -0.015825 0 9.4257e-05 0 -0.00053296 0 0.22552
0.77734 -0.0073174 0.0046141 -0.00025421 -0.0082627 -0.025638 0.004135 0.0089356 0.025785 0.01667 -0.016416 -0.0082684 0.82971 -0.0012599 -0.0043605 -0.0055815 -0.0068477 -0.0035545 0.0022688 0.006396 0.0032227 0.00082159 0 -0.016324 0 -0.00018038 0 -0.00018381 0 0.032629
0.78125 -0.017025 0.0071459 -0.00095604 -0.00058678 -0.030296 -0.00488 0.017019 0.044575 0.04649 -0.0076255 0.01207 0.81253 -0.00078884 0.00025595 -0.0024541 -0.0055203 -0.0058107 0.0011089 0.0026458 0.0027206 0.0012656 0 -0.016793 0 -0.00025165 0 5.9225e-05 0 -0.14845
0.78516 -0.019024 0.0025635 -0.0045279 0.003569 -0.017531 -0.014612 0.014899 0.034461 0.046914 0.0030969 0.026308 0.80456 -0.00074189 0.0074546 0.0023402 -0.0041815 -0.0078512 -0.0010458 -0.0024428 0.0019964 0.0026866 0 -0.016823 0 -4.9732e-05 0 9.8427e-05 0 -0.21496
0.78906 -0.012572 -0.0064508 -0.0097123 0.0030127 0.0033183 -0.018689 0.0030797 0.0024495 0.017648 0.0099201 0.025477 0.81115 -0.0013865 0.012169 0.0062785 -0.0041372 -0.0087074 -0.0010284 -0.007047 0.00046938 0.0039873 0 -0.016281 0 0.00029094 0 0.00010919 0 -0.11992
0.79297 -0.001965 -0.014747 -0.013825 -0.00086573 0.01743 -0.01351 -0.012422 -0.031724 -0.024095 0.0080671 0.0081964 0.82374 -0.001784 0.011388 0.007558 -0.004399 -0.0079858 0.0011971 -0.0095871 -0.0010775 0.004066 0 -0.015435 0 0.00055641 0 0.00035887 0 0.099295
0.79688 0.0063048 -0.017792 -0.014042 -0.0053666 0.014535 -0.00085443 -0.023015 -0.047948 -0.053919 -0.0030734 -0.01745 0.82911 -0.00086507 0.0061212 0.0060718 -0.0033944 -0.0061096 0.0024441 -0.0092029 -0.0012004 0.002686 0 -0.014803 0 0.00061392 0 0.00088677 0 0.33453
0.80078 0.0076325 -0.01405 -0.0092799 -0.0080595 -0.0039146 0.012482 -0.022381 -0.037754 -0.055004 -0.018361 -0.037872 0.82245 0.0013019 0.00022671 0.0030118 -0.0010947 -0.0040561 5.7341e-05 -0.0060968 0.00053774 0.00056868 0 -0.014793 0 0.00048531 0 0.0013946 0 0.46012
0.80469 0.0020076 -0.0055284 -0.0013869 -0.0077271 -0.025412 0.018313 -0.010475 -0.008719 -0.028082 -0.028793 -0.041822 0.81224 0.0034114 -0.0026669 -0.00019145 0.00087216 -0.0027549 -0.0045438 -0.0015287 0.002712 -0.0013244 0 -0.015389 0 0.00029983 0 0.0014903 0 0.40129
0.80859 -0.0062668 0.0034916 0.0055285 -0.0045431 -0.034631 0.012057 0.0059855 0.020997 0.0096506 -0.026746 -0.027202 0.81222 0.0041195 -0.001641 -0.002547 0.0011454 -0.0025808 -0.0066095 0.0027483 0.0030394 -0.0025721 0 -0.016134 0 0.00018246 0 0.0010549 0 0.17963
0.8125 -0.011477 0.0087117 0.0075884 0.00013455 -0.023791 -0.0039349 0.01734 0.034144 0.035843 -0.011468 -0.0022386 0.82814 0.0033314 0.0013563 -0.0035031 0.00028741 -0.0032969 -0.0027412 0.0053913 0.00044168 -0.003364 0 -0.016466 0 0.00016118 0 0.00036062 0 -0.09416
0.81641 -0.010067 0.0079652 0.0038908 0.0041462 0.0018087 -0.021108 0.017038 0.024623 0.036995 0.0093542 0.019727 0.85181 0.0022788 0.0034617 -0.0027881 0.00019129 -0.004414 0.0051751 0.0060819 -0.0037531 -0.003879 0 -0.016156 0 0.00014957 0 -0.00018874 0 -0.28107
0.82031 -0.0026701 0.0023014 -0.002546 0.0052869 0.026894 -0.029418 0.0060552 0.00041163 0.016097 0.023872 0.028246 0.86812 0.0023014 0.0032079 -0.00056959 0.0018255 -0.0055954 0.011058 0.0054013 -0.0066661 -0.0037661 0 -0.015479 0 1.2524e-05 0 -0.00043169 0 -0.29414
0.82422 0.0065021 -0.0045435 -0.0065951 0.0025333 0.036019 -0.023389 -0.0075253 -0.022164 -0.010653 0.023718 0.021317 0.86875 0.0035169 0.0014132 0.0022983 0.0038705 -0.0067469 0.010057 0.0041886 -0.0060987 -0.0024294 0 -0.014975 0 -0.00032348 0 -0.00055515 0 -0.14896
0.82813 0.012337 -0.0081587 -0.0045216 -0.0028489 0.023657 -0.0057206 -0.013846 -0.02884 -0.025214 0.0096724 0.0054094 0.85969 0.0046504 0.00015405 0.0045485 0.0039422 -0.0077907 0.0030908 0.0030641 -0.0022197 0.00011165 0 -0.01499 0 -0.00078861 0 -0.00082771 0 0.04862
0.83203 0.011872 -0.0060018 0.0032574 -0.007397 -0.0020513 0.013985 -0.0080826 -0.015986 -0.01925 -0.0088502 -0.0092274 0.85546 0.004179 0.00083049 0.0053622 0.0012755 -0.0084553 -0.0040387 0.002488 0.0026683 0.0027861 0 -0.015415 0 -0.0011849 0 -0.0012492 0 0.16983
0.83594 0.0059314 0.00098179 0.012195 -0.0072935 -0.024409 0.024855 0.0060118 0.0077167 0.0015038 -0.020167 -0.014478 0.86513 0.0017394 0.0029316 0.0050389 -0.0020149 -0.0083865 -0.0061934 0.002988 0.0059237 0.0041546 0 -0.015844 0 -0.0013067 0 -0.0015005 0 0.14231
0.83984 -0.0014876 0.0087966 0.016519 -0.0010768 -0.028861 0.021357 0.018509 0.027142 0.022147 -0.017959 -0.0081557 0.88322 -0.0014268 0.0044539 0.0046355 -0.0026773 -0.0075097 -0.0036409 0.0049126 0.0062934 0.0037169 0 -0.015986 0 -0.0010847 0 -0.0012639 0 -0.009025
0.84375 -0.0056277 0.012817 0.013091 0.0087713 -0.012365 0.0067929 0.020177 0.030228 0.028822 -0.0048599 0.0056383 0.89438 -0.0033141 0.0035885 0.0047539 0.00045937 -0.006256 -0.0013202 0.0076997 0.0042524 0.0025087 0 -0.015915 0 -0.00063726 0 -0.000589 0 -0.1831
0.84766 -0.0037537 0.010751 0.003598 0.016925 0.014623 -0.0086223 0.0091075 0.015275 0.017378 0.010079 0.018999 0.88821 -0.0025435 0.00030472 0.0047143 0.0050128 -0.0053486 -0.0034538 0.0095197 0.0010674 0.0021819 0 -0.015927 0 -0.0001783 0 9.0476e-05 0 -0.26958
0.85156 0.003274 0.0041911 -0.0063789 0.018627 0.034859 -0.014016 -0.0075765 -0.0082309 -0.0046066 0.017755 0.024197 0.87069 0.00074229 -0.0034637 0.0031716 0.0069724 -0.0052791 -0.0090018 0.0081597 -0.0022333 0.0032995 0 -0.016165 0 0.00013725 0 0.00033098 0 -0.21806
0.85547 0.01152 -0.002356 -0.010804 0.013076 0.035377 -0.0046812 -0.018227 -0.025492 -0.022994 0.014657 0.017719 0.86106 0.0049815 -0.0052282 -0.00022776 0.0043403 -0.0059518 -0.012568 0.0028558 -0.0050446 0.0045665 0 -0.016409 0 0.00029004 0 8.3068e-05 0 -0.067777
0.85938 0.016292 -0.0043651 -0.006913 0.0042138 0.015808 0.014747 -0.014409 -0.02531 -0.025769 0.0044151 0.0027116 0.87574 0.0080533 -0.0038825 -0.0038522 -0.00095693 -0.0068469 -0.0098318 -0.0044733 -0.0067338 0.0039913 0 -0.016298 0 0.00033332 0 -0.00028244 0 0.077417
0.86328 0.014922 -0.00020499 0.0031123 -0.0018377 -0.011367 0.032803 0.0033028 -0.006728 -0.010003 -0.0050797 -0.011843 0.91302 0.0083149 -0.00063306 -0.005082 -0.0047362 -0.0075517 -0.0020206 -0.010039 -0.0064937 0.0010457 0 -0.015759 0 0.00028144 0 -0.0003568 0 0.11235
0.86719 0.0083792 0.0078557 0.013535 -0.00092191 -0.028736 0.037991 0.025317 0.02035 0.016628 -0.0067039 -0.015794 0.95236 0.0053522 0.001864 -0.0026916 -0.0042656 -0.0081273 0.0050472 -0.010809 -0.0039769 -0.0023357 0 -0.015203 0 9.6324e-05 0 -9.9877e-05 0 -0.0051496
0.87109 0.00071344 0.015144 0.018611 0.0063774 -0.024931 0.025838 0.038788 0.040817 0.040251 0.0017162 -0.0043846 0.96991 0.00021942 0.0015205 0.0016181 -0.00059719 -0.0089213 0.0063701 -0.0068961 -8.0808e-05 -0.0031848 0 -0.015224 0 -0.00019872 0 0.00014066 0 -0.22534
0.875 -0.0033701 0.017525 0.016089 0.015214 -0.0016916 0.0019346 0.035467 0.042962 0.048428 0.016125 0.01743 0.95779 -0.0049319 -0.0016055 0.004299 0.0025139 -0.010004 0.0022614 -0.001561 0.0032106 -0.00028193 0 -0.016042 0 -0.00042385 0 1.5049e-05 0 -0.43036
0.87891 -0.0013704 0.01387 0.0084616 0.019713 0.027306 -0.020992 0.016743 0.02513 0.036799 0.028344 0.036648 0.93104 -0.0077957 -0.0054398 0.0030141 0.0019623 -0.010829 -0.002349 0.0013462 0.004202 0.0043401 0 -0.017221 0 -0.00033359 0 -0.0004368 0 -0.4992
0.88281 0.0054709 0.0065891 0.0011925 0.016662 0.044942 -0.030378 -0.0071341 -0.0033001 0.011236 0.03053 0.039909 0.91634 -0.0070854 -0.007596 -0.0010473 -0.0021427 -0.010539 -0.0028464 0.0003714 0.0029883 0.00685 0 -0.017964 0 0.00013292 0 -0.00079808 0 -0.37888
0.88672 0.012921 3.6585e-05 -0.00094905 0.0073287 0.041028 -0.021235 -0.023099 -0.027142 -0.015487 0.019789 0.022616 0.93181 -0.0032991 -0.0071974 -0.0039377 -0.0067818 -0.0087451 0.00090855 -0.0027096 0.001548 0.0049537 0 -0.017774 0 0.00069245 0 -0.00069232 0 -0.12038
0.89063 0.016356 -0.0021079 0.0029965 -0.0034255 0.01822 0.00079647 -0.022861 -0.033856 -0.030518 0.00041651 -0.0069213 0.97452 0.0014907 -0.0052781 -0.0023966 -0.0086003 -0.006046 0.0050806 -0.0048395 0.0020185 7.962e-05 0 -0.016881 0 0.00088077 0 -0.00018684 0 0.14431
0.89453 0.013612 0.0010901 0.0097276 -0.0099066 -0.0099208 0.02272 -0.0075311 -0.020441 -0.027479 -0.017866 -0.031782 1.0247 0.0047992 -0.0035038 0.0030425 -0.0063885 -0.0037844 0.0060375 -0.0044931 0.0045325 -0.0037568 0 -0.01605 0 0.00046694 0 0.00023511 0 0.27422
0.89844 0.0063298 0.00743 0.014199 -0.0085897 -0.027202 0.031948 0.013389 0.0051299 -0.009308 -0.025132 -0.036785 1.0621 0.0051264 -0.002473 0.0082172 -0.0016144 -0.0031497 0.003707 -0.0027377 0.0066812 -0.0035251 0 -0.015917 0 -0.00025969 0 0.00012627 0 0.19953
0.90234 -0.0010326 0.012986 0.013281 8.967e-05 -0.024302 0.023918 0.027943 0.028705 0.013829 -0.017054 -0.018107 1.0799 0.0026662 -0.0012462 0.0088262 0.0029326 -0.0043648 0.00089033 -0.0017219 0.0054084 6.9845e-05 0 -0.016455 0 -0.00066817 0 -0.00048172 0 -0.03793
0.90625 -0.003906 0.01444 0.0078719 0.011903 -0.0039118 0.0048456 0.028865 0.038104 0.030101 0.0023147 0.014198 1.0863 -0.0010686 0.0014251 0.0042097 0.0049786 -0.006614 -0.00025276 -0.0022981 -0.00010479 0.0032676 0 -0.017026 0 -0.00034735 0 -0.0010799 0 -0.30877
0.91016 -0.00037911 0.010996 0.0019433 0.020915 0.021249 -0.012176 0.017569 0.029859 0.031997 0.022687 0.042286 1.094 -0.0042989 0.0053719 -0.0020001 0.0038217 -0.0087227 -0.00050926 -0.0032252 -0.0071523 0.0027903 0 -0.016963 0 0.00045393 0 -0.0011378 0 -0.47023
0.91406 0.0076481 0.0047932 -0.00064093 0.02262 0.036125 -0.015401 0.002597 0.010668 0.019818 0.033425 0.051101 1.1097 -0.0059079 0.0085798 -0.0050073 0.0003449 -0.0099674 -0.0022852 -0.0026728 -0.011218 -0.0010493 0 -0.016153 0 0.00097768 0 -0.00058716 0 -0.44571
0.91797 0.015607 -0.00040205 0.0010399 0.016569 0.032145 -0.0018583 -0.006256 -0.0070928 0.0011854 0.029519 0.036811 1.1311 -0.0057305 0.0087061 -0.0029936 -0.0036218 -0.010356 -0.0063203 -0.00034838 -0.0094786 -0.0045913 0 -0.01511 0 0.00063839 0 0.0001155 0 -0.26356
0.92188 0.018988 -0.0014382 0.0046837 0.0068181 0.012101 0.020711 -0.0042125 -0.012929 -0.013045 0.014115 0.0083939 1.1527 -0.0042921 0.0052897 0.0014153 -0.0062122 -0.010266 -0.010238 0.0020403 -0.0031375 -0.0042052 0 -0.014524 0 -0.00037249 0 0.0003939 0 -0.035336
0.92578 0.016008 0.0023698 0.0070888 -0.00043384 -0.011629 0.038619 0.005879 -0.0043062 -0.014552 -0.0036726 -0.017987 1.1724 -0.0024153 0.00055729 0.003626 -0.0064712 -0.0099081 -0.01067 0.0024951 0.0035011 0.00034921 0 -0.014704 0 -0.0011687 0 4.1594e-05 0 0.11025
0.92969 0.0086197 0.0088786 0.0069648 -0.00080286 -0.024446 0.040687 0.016046 0.012238 -0.0022599 -0.014038 -0.028171 1.1933 -0.00095768 -0.0021421 0.0012332 -0.0049317 -0.0091693 -0.0067668 0.00080555 0.0065285 0.0056643 0 -0.015384 0 -0.00093376 0 -0.00064051 0 0.098599
0.93359 0.001275 0.014425 0.0058028 0.0053174 -0.018196 0.025055 0.018796 0.025375 0.016608 -0.011759 -0.017664 1.2185 -0.00062162 -0.0010684 -0.0038459 -0.0032773 -0.0079233 -0.0013623 -0.0012195 0.0054951 0.0076766 0 -0.016015 0 0.00030708 0 -0.001144 0 -0.052626
0.9375 -0.0017762 0.015974 0.0061664 0.013017 0.0039119 0.00019388 0.011929 0.025949 0.03023 0.0012663 0.0061701 1.2473 -0.0017029 0.0024243 -0.0070657 -0.0030413 -0.0064167 0.0015222 -0.0016471 0.003386 0.0050822 0 -0.016217 0 0.001646 0 -0.0011789 0 -0.24683
0.94141 0.00098337 0.012813 0.0090611 0.016354 0.029083 -0.020299 -0.00043934 0.012521 0.029185 0.017269 0.028488 1.2757 -0.003864 0.0050661 -0.0051807 -0.0042325 -0.0052778 0.00034349 -0.00045674 0.0035978 0.00013976 0 -0.016011 0 0.0020599 0 -0.00084298 0 -0.36449
0.94531 0.0075045 0.0068208 0.012813 0.012607 0.042428 -0.025704 -0.010861 -0.0076605 0.012819 0.026893 0.035666 1.3013 -0.0061836 0.0045485 0.0010382 -0.0051697 -0.0050962 -0.0027815 0.00046734 0.0066939 -0.0035795 0 -0.01568 0 0.0012939 0 -0.00043934 0 -0.33193
0.94922 0.013501 0.0012716 0.014476 0.0041403 0.035799 -0.014116 -0.01319 -0.022761 -0.0093715 0.024388 0.023572 1.3268 -0.0075826 0.0015334 0.0075078 -0.0039165 -0.0059606 -0.0044104 -0.00056138 0.0098919 -0.0041471 0 -0.015463 0 4.042e-05 0 -0.00017878 0 -0.16579
0.95313 0.015084 -0.0010631 0.012485 -0.0034468 0.01269 0.0069555 -0.0059288 -0.023239 -0.023083 0.01102 0.0004121 1.3582 -0.0073911 -0.0010333 0.010142 -0.00018216 -0.0073755 -0.0030959 -0.0030481 0.0097177 -0.0022526 0 -0.015381 0 -0.00073995 0 -6.2406e-05 0 0.033628
0.95703 0.011066 0.00059018 0.0081438 -0.0053869 -0.013767 0.025215 0.0073244 -0.0076451 -0.018505 -0.0053922 -0.01814 1.3987 -0.0056793 -0.00067517 0.0078807 0.0040881 -0.0086155 -0.00035813 -0.0046462 0.0053455 0.00028001 0 -0.01531 0 -0.00069021 0 -5.6485e-06 0 0.14062
0.96094 0.0035611 0.0046825 0.0045876 -0.00090379 -0.028563 0.030482 0.020007 0.01602 0.0024703 -0.015013 -0.019059 1.4455 -0.0031799 0.0023326 0.0030947 0.0061196 -0.0091882 0.0013783 -0.0036052 -0.00047622 0.002528 0 -0.015178 0 -0.00028356 0 -7.4759e-06 0 0.083357
0.96484 -0.0034072 0.0082882 0.0040855 0.0067058 -0.023731 0.020027 0.025825 0.034387 0.026506 -0.012231 -0.00098936 1.4909 -0.000949 0.0052471 -0.00059405 0.0045176 -0.0090269 0.0013999 -0.00082192 -0.003774 0.004925 0 -0.015066 0 -0.00022481 0 -0.00015247 0 -0.10436
0.96875 -0.0063541 0.0087648 0.006006 0.012716 -0.0030945 -0.00021418 0.021604 0.036228 0.037049 0.00037816 0.024162 1.528 1.0984e-05 0.0053966 -0.0010292 0.00028107 -0.0083327 0.0010459 0.00079449 -0.0028258 0.007945 0 -0.015136 0 -0.00067179 0 -0.00044947 0 -0.29613
0.97266 -0.0043139 0.005239 0.0072043 0.014049 0.019991 -0.018898 0.0088075 0.019196 0.025364 0.013406 0.038715 1.5561 -0.00089192 0.0025747 0.0013057 -0.0042278 -0.0073024 0.001627 -0.00075963 0.00039959 0.010757 0 -0.015461 0 -0.0010872 0 -0.0007119 0 -0.34941
0.97656 0.00078218 -0.00087292 0.0045609 0.010637 0.03058 -0.025254 -0.0068341 -0.0082702 -0.0031832 0.016843 0.031098 1.5811 -0.0034714 -0.00091241 0.0041528 -0.0072428 -0.006023 0.0024679 -0.0042524 0.0021093 0.011524 0 -0.015933 0 -0.00086516 0 -0.00065346 0 -0.19975
0.98047 0.0054352 -0.0066179 -0.002345 0.0046414 0.021123 -0.014932 -0.017724 -0.031391 -0.03213 0.007121 0.0039856 1.611 -0.0065426 -0.0024666 0.0052889 -0.0085922 -0.0045828 0.0014074 -0.0059882 0.00012368 0.0091345 0 -0.016309 0 -6.1962e-05 0 -0.00014531 0 0.089645
0.98438 0.0067038 -0.00916 -0.010512 -0.0012502 -0.003784 0.0071708 -0.018196 -0.037523 -0.044366 -0.010103 -0.027049 1.6508 -0.008227 -0.0014789 0.0038425 -0.0090161 -0.0032178 -0.0027105 -0.0032001 -0.0042105 0.0045519 0 -0.016374 0 0.00056701 0 0.00060569 0 0.36016
0.98828 0.0038353 -0.0074233 -0.015317 -0.0050713 -0.029771 0.028834 -0.0079712 -0.023702 -0.033049 -0.023629 -0.043549 1.6993 -0.0069546 0.00046872 0.00050002 -0.0088835 -0.0022985 -0.0083065 0.0031228 -0.0072627 0.00028077 0 -0.016084 0 0.00030882 0 0.0011482 0 0.45471
0.99219 -0.0014869 -0.0027469 -0.013575 -0.0059539 -0.040974 0.03677 0.0069863 0.0014762 -0.005708 -0.02437 -0.035975 1.7491 -0.0026662 0.0014771 -0.0030913 -0.0078603 -0.0021454 -0.012114 0.0088003 -0.0063046 -0.001616 0 -0.015607 0 -0.00072486 0 0.0010991 0 0.31696
0.99609 -0.0063006 0.0018853 -0.0058125 -0.0041266 -0.029555 0.024301 0.017409 0.022985 0.020939 -0.011526 -0.0094057 1.7904 0.0027771 0.0012375 -0.0051462 -0.0057818 -0.0028292 -0.012053 0.01004 -0.0018036 -0.0010816 0 -0.015234 0 -0.0015992 0 0.00042808 0 0.02768
1 -0.0081575 0.0036097 0.0037173 -0.00094973 -0.00086432 -0.0039047 0.016273 0.028444 0.031742 0.0069918 0.020216 1.8153 0.0065983 0.0010285 -0.0044824 -0.003458 -0.0041136 -0.008992 0.0067065 0.0030543 0.00021397 0 -0.015213 0 -0.0013991 0 -0.00051389 0 -0.24509
1.0039 -0.0064975 0.0013616 0.0093239 0.0012671 0.029056 -0.033447 0.003541 0.015458 0.022246 0.019922 0.036175 1.8226 0.0069775 0.0019481 -0.0010796 -0.0021938 -0.0055569 -0.0056161 0.0021968 0.0050057 0.00059139 0 -0.015596 0 -0.0001147 0 -0.0012367 0 -0.34801
1.0078 -0.002863 -0.0035721 0.0072077 0.00016664 0.042568 -0.048061 -0.013327 -0.0073803 0.00047512 0.019769 0.030583 1.82 0.0043222 0.0034162 0.0037553 -0.0024058 -0.0066792 -0.0036588 0.00012095 0.0031753 -0.00019435 0 -0.016191 0 0.0013016 0 -0.0014304 0 -0.23054
1.0117 0.00010258 -0.0084361 -0.0020464 -0.0051609 0.031003 -0.039489 -0.02393 -0.026328 -0.019242 0.0068895 0.0078116 1.8211 0.00079376 0.0036802 0.0078986 -0.0029845 -0.007103 -0.0024587 0.0010456 -0.00055168 -0.0010433 0 -0.01667 0 0.0017808 0 -0.0011315 0 0.033687
1.0156 0.0002593 -0.010713 -0.013361 -0.013089 0.0003195 -0.013088 -0.021784 -0.031232 -0.025906 -0.011587 -0.019309 1.8389 -0.0015477 0.0018557 0.0095353 -0.0023852 -0.0066441 -0.00031446 0.0024325 -0.0032425 -0.00079541 0 -0.016765 0 0.0010766 0 -0.00064609 0 0.2992
1.0195 -0.0027463 -0.0095562 -0.019832 -0.019856 -0.031942 0.014948 -0.008812 -0.021478 -0.018514 -0.026484 -0.037238 1.8783 -0.002311 -0.00075246 0.0082409 -0.00042838 -0.0053655 0.0029514 0.0016599 -0.0031098 0.00067874 0 -0.016442 0 -9.0075e-05 0 -0.00032045 0 0.43612
1.0234 -0.0072458 -0.0061142 -0.016929 -0.021543 -0.046991 0.027571 0.0057976 -0.0054674 -0.0056209 -0.031524 -0.038581 1.9337 -0.0026185 -0.0017007 0.0051832 0.0012669 -0.0035843 0.0051685 -0.0010625 -0.00054029 0.0025257 0 -0.015918 0 -0.00077956 0 -0.00032405 0 0.39815
1.0273 -0.0105 -0.0026641 -0.0057407 -0.016452 -0.036283 0.017797 0.011755 0.0056208 0.0014799 -0.025811 -0.024742 1.9926 -0.0034733 1.9826e-05 0.002213 0.00098112 -0.0018026 0.0038424 -0.00292 0.0024787 0.0037727 0 -0.015508 0 -0.00070335 0 -0.00057067 0 0.23543
1.0313 -0.010303 -0.0011931 0.0071019 -0.0062886 -0.0069677 -0.0067172 0.0047041 0.0053709 -0.0029317 -0.013266 -0.0039161 2.044 -0.0044147 0.002556 0.00055886 -0.0009548 -0.00056497 -0.00098774 -0.001641 0.0037901 0.0040056 0 -0.015428 0 -0.00037032 0 -0.00079818 0 0.052999
1.0352 -0.006329 -0.0022936 0.01335 0.0046563 0.0224 -0.028696 -0.010692 -0.0040587 -0.014984 -0.00012045 0.013767 2.0826 -0.0039734 0.0026855 0.00020526 -0.0020797 -0.00030168 -0.0061514 0.0017106 0.0023226 0.0033462 0 -0.015678 0 -0.00042597 0 -0.00074429 0 -0.054175
1.0391 -0.0004022 -0.0049442 0.0086983 0.011787 0.033426 -0.032629 -0.023722 -0.014099 -0.024219 0.00807 0.021223 2.109 -0.0015402 -0.00092131 0.00039002 -0.00032385 -0.0012178 -0.0079223 0.003329 -0.0014016 0.0021061 0 -0.016093 0 -0.00091487 0 -0.00031742 0 -0.051114
1.043 0.0044948 -0.007198 -0.0038167 0.012581 0.019456 -0.014927 -0.024686 -0.016072 -0.021425 0.008751 0.017286 2.125 0.0013917 -0.0058695 0.00058209 0.0032936 -0.0032348 -0.0054153 0.00028994 -0.0055576 0.0006959 0 -0.016479 0 -0.0012345 0 0.0003338 0 0.027306
1.0469 0.0059582 -0.0073307 -0.015373 0.0077788 -0.010265 0.013859 -0.011377 -0.0071842 -0.0056518 0.0033154 0.0064205 2.1317 0.002231 -0.0077586 0.00088352 0.0048926 -0.0059565 -0.0014698 -0.0063005 -0.0079206 -0.00024467 0 -0.016714 0 -0.00080149 0 0.00090125 0 0.10658
1.0508 0.0036212 -0.0048153 -0.017258 0.00085931 -0.03654 0.03602 0.0092183 0.0077299 0.014691 -0.0037796 -0.0042575 2.1307 -0.00011848 -0.0041856 0.0014925 0.001274 -0.0086777 -5.0881e-05 -0.011857 -0.0070539 -3.8951e-05 0 -0.016773 0 0.0002909 0 0.0011118 0 0.12166
1.0547 -0.00057594 -0.00060931 -0.0071329 -0.003897 -0.042447 0.038014 0.025074 0.019585 0.027516 -0.0075413 -0.0089679 2.1285 -0.0036402 0.0026775 0.0019631 -0.006422 -0.010522 -0.0025903 -0.012263 -0.003221 0.0013379 0 -0.016687 0 0.0013195 0 0.00091446 0 0.055633
1.0586 -0.0035408 0.0034006 0.0089553 -0.0038111 -0.023913 0.018703 0.026528 0.021042 0.025396 -0.0054484 -0.006154 2.135 -0.0045391 0.0075801 0.0013061 -0.012799 -0.010764 -0.0067289 -0.0075628 0.0016395 0.0027591 0 -0.016515 0 0.0016285 0 0.00052294 0 -0.053412
1.0625 -0.0029605 0.0055009 0.020551 0.00057442 0.008056 -0.010449 0.012346 0.011102 0.010549 0.00089517 0.0011719 2.1588 -0.00072379 0.0066619 -0.0009267 -0.012558 -0.0092376 -0.0086017 -0.0018993 0.0050821 0.0025171 0 -0.016326 0 0.0012462 0 0.00026492 0 -0.13933
1.0664 0.0011859 0.0051647 0.020074 0.0057261 0.034679 -0.032749 -0.0092766 -0.0044695 -0.0070112 0.006755 0.0076219 2.1997 0.0057318 0.00087703 -0.0036587 -0.005377 -0.0065412 -0.0064272 0.0002572 0.0057839 -0.00014007 0 -0.016161 0 0.00078548 0 0.0003369 0 -0.15101
1.0703 0.0065464 0.0033427 0.0081602 0.0073732 0.041267 -0.036201 -0.025458 -0.016833 -0.01654 0.0075125 0.0087895 2.2474 0.0097591 -0.0048268 -0.0046783 0.0033369 -0.003831 -0.0020174 -0.0019646 0.0043937 -0.0038638 0 -0.01598 0 0.00074912 0 0.00064752 0 -0.084948
1.0742 0.0098806 0.0018126 -0.0068048 0.0035793 0.025984 -0.019971 -0.026326 -0.019276 -0.013528 0.0020531 0.0038756 2.2884 0.0074667 -0.0058727 -0.0024325 0.006825 -0.0022363 0.0010764 -0.0053975 0.0028398 -0.005848 0 -0.015668 0 0.00098274 0 0.00087524 0 0.012459
1.0781 0.0091925 0.001986 -0.014572 -0.0035017 0.00016774 0.0059196 -0.011027 -0.010753 -0.0017284 -0.0061234 -0.003783 2.3156 -0.00027846 -0.0019631 0.0022913 0.0026558 -0.0022637 0.00086725 -0.0061309 0.0026222 -0.0041051 0 -0.015147 0 0.00085606 0 0.00070125 0 0.073343
1.082 0.005094 0.0039678 -0.010008 -0.008768 -0.019471 0.02685 0.01167 0.0040693 0.010577 -0.011006 -0.0085133 2.3323 -0.0082016 0.0030064 0.0065436 -0.0054096 -0.0036018 -0.0014471 -0.0032566 0.0035647 0.00053592 0 -0.014545 0 -1.5864e-05 0 4.2749e-05 0 0.049617
1.0859 0.00043369 0.0065218 0.0037245 -0.0077607 -0.021421 0.031869 0.028706 0.017799 0.016658 -0.0080728 -0.0055415 2.3482 -0.010806 0.0047701 0.0074407 -0.010922 -0.0054463 -0.0028989 0.00049927 0.0041325 0.0047213 0 -0.014227 0 -0.0012707 0 -0.00088204 0 -0.058097
1.0898 -0.0016046 0.0079619 0.017728 -0.00015534 -0.0059894 0.019467 0.030749 0.024351 0.015182 0.0024946 0.0059303 2.371 -0.0067855 0.0025243 0.004642 -0.010205 -0.0070647 -0.0016568 0.0016816 0.0029917 0.0052255 0 -0.01456 0 -0.0020562 0 -0.0016878 0 -0.20026
1.0938 0.00035735 0.0073299 0.023468 0.0096691 0.01578 -0.0019914 0.017877 0.021777 0.0095828 0.015558 0.021483 2.4008 0.00017821 -0.00079439 0.00079382 -0.0047851 -0.0081616 0.0013539 -0.00043967 0.00033443 0.0017741 0 -0.015549 0 -0.0018075 0 -0.0020407 0 -0.30569
1.0977 0.0050006 0.005023 0.01807 0.015693 0.029626 -0.019171 -0.00077544 0.012672 0.0043933 0.023946 0.033108 2.4323 0.0048171 -0.0017893 -0.00064769 0.0009575 -0.008821 0.0034792 -0.0032348 -0.0022498 -0.0025322 0 -0.016672 0 -0.00077408 0 -0.0018127 0 -0.31981
1.1016 0.0092799 0.0024605 0.0055176 0.014701 0.026953 -0.021339 -0.013172 0.0023272 0.0018562 0.022737 0.033339 2.4609 0.004672 -2.8568e-05 0.0016119 0.0040716 -0.0091839 0.0028621 -0.0033762 -0.0031589 -0.0037224 0 -0.017151 0 0.0002182 0 -0.0011038 0 -0.23268
1.1055 0.010536 0.0010879 -0.0064389 0.0085871 0.0096291 -0.0065368 -0.012233 -0.0042075 0.0011968 0.01225 0.01992 2.4866 0.0015894 0.001756 0.0056083 0.0049308 -0.0092132 9.5643e-05 -6.902e-05 -0.0020621 -0.00028728 0 -0.016539 0 0.0005163 0 -0.00017127 0 -0.083217
1.1094 0.0082337 0.0014571 -0.011193 0.0026589 -0.01179 0.017089 -0.00013697 -0.0046152 0.00040145 -0.0020298 -0.0018766 2.5129 -0.00068851 0.00072644 0.0079283 0.0053801 -0.0087489 -0.0023527 0.0042772 5.5077e-05 0.0055415 0 -0.015166 0 0.00015391 0 0.00066901 0 0.061012
1.1133 0.0041401 0.003 -0.0068832 0.0013703 -0.024825 0.035774 0.013732 -0.00018038 -0.001493 -0.012548 -0.021248 2.5433 -0.00021024 -0.0029708 0.006777 0.0057777 -0.0077474 -0.0022378 0.0064088 0.0019245 0.0096279 0 -0.013982 0 -0.00033819 0 0.0011355 0 0.1369
1.1172 0.0009345 0.0045545 0.0031078 0.0049763 -0.022448 0.038084 0.019542 0.0053324 -0.0035072 -0.013965 -0.027673 2.579 0.0017611 -0.0062377 0.0034652 0.0044587 -0.0064372 0.00072578 0.0051509 0.0029545 0.0092374 0 -0.013861 0 -0.00056307 0 0.0010761 0 0.11543
1.1211 0.00035186 0.0051839 0.012537 0.0097136 -0.0067747 0.021749 0.013644 0.0081186 -0.0036602 -0.0061319 -0.017274 2.6195 0.0026139 -0.0061122 0.00096428 0.00016201 -0.0052405 0.0047964 0.0020814 0.0032629 0.0050196 0 -0.014902 0 -0.00064298 0 0.00054697 0 0.014166
1.125 0.0021755 0.0047024 0.01597 0.011064 0.012734 -0.0048054 0.00051985 0.0066578 -0.00073846 0.0059507 0.0043716 2.6642 0.0012923 -0.0027532 0.00097335 -0.0055192 -0.0045522 0.0075972 -0.0004271 0.0030735 0.00020712 0 -0.016328 0 -0.0009755 0 -0.00018311 0 -0.11276
1.1289 0.0046453 0.0036209 0.011739 0.0072192 0.025101 -0.027325 -0.010916 0.0024827 0.0045164 0.015149 0.025147 2.7117 -0.00080146 0.00069087 0.0023655 -0.0087617 -0.0045669 0.0077126 -0.0015711 0.0024159 -0.0020096 0 -0.017111 0 -0.001663 0 -0.00075188 0 -0.20185
1.1328 0.0057954 0.0026605 0.0027569 3.8062e-05 0.024092 -0.034118 -0.013677 -0.0011121 0.0096048 0.016352 0.033499 2.758 -0.0016239 0.0011755 0.0025182 -0.0069734 -0.0052458 0.005375 -0.0024788 0.0015041 -0.00066801 0 -0.016804 0 -0.0022606 0 -0.00090427 0 -0.21136
1.1367 0.0046946 0.002229 -0.0052476 -0.006795 0.011351 -0.022825 -0.0071005 -0.001545 0.011684 0.0092888 0.025325 2.7965 -0.00084965 -0.0012971 0.00018045 -0.0016191 -0.0063582 0.0020293 -0.0044357 0.0011264 0.002741 0 -0.015865 0 -0.0021402 0 -0.00064156 0 -0.14097
1.1406 0.0018295 0.0021936 -0.0071543 -0.010472 -0.0051337 -0.0014408 0.0034353 0.0011492 0.0092843 -0.0016383 0.0062285 2.8229 -0.00012864 -0.0037894 -0.0030356 0.0026751 -0.0075167 -0.00066847 -0.0070771 0.0021798 0.0057366 0 -0.015208 0 -0.0011111 0 -0.00019736 0 -0.029722
1.1445 -0.0014158 0.0020296 -0.0016615 -0.010442 -0.016058 0.016861 0.010651 0.0043681 0.003226 -0.010269 -0.012226 2.839 -0.00097743 -0.0033945 -0.004139 0.002129 -0.0082323 -0.0017136 -0.0085612 0.0045073 0.006588 0 -0.015395 0 0.00033592 0 0.00015187 0 0.066957
1.1484 -0.0036784 0.0011862 0.0077121 -0.0079186 -0.016249 0.021722 0.010027 0.0048888 -0.0039305 -0.012457 -0.019775 2.8536 -0.0026845 -4.0958e-05 -0.0018603 -0.0028706 -0.0080795 -0.0010932 -0.0075034 0.0063114 0.0051598 0 -0.016198 0 0.0014154 0 0.00029122 0 0.1092
1.1523 -0.0043524 -0.00057559 0.014638 -0.0046335 -0.0073703 0.011442 0.0019242 0.0012357 -0.0096046 -0.0083674 -0.013583 2.8765 -0.0027003 0.0036114 0.0017094 -0.0083013 -0.006949 0.00039653 -0.0045336 0.0052035 0.0026629 0 -0.016893 0 0.0016825 0 0.00031703 0 0.09549
1.1563 -0.0038289 -0.0030471 0.013882 -0.0020494 0.003527 -0.0066498 -0.0095421 -0.0052934 -0.012871 -0.0020262 0.00046837 2.9121 0.00063667 0.0049229 0.0027386 -0.01026 -0.0051968 0.0016417 -0.0017522 0.00034621 0.00076867 0 -0.016966 0 0.0013122 0 0.00039645 0 0.062355
1.1602 -0.0032176 -0.0056799 0.0046255 -0.0012235 0.0085525 -0.021123 -0.019311 -0.011604 -0.014738 0.0014376 0.011891 2.957 0.0058019 0.0037875 -0.00079237 -0.0082365 -0.0034987 0.0017476 -0.00064854 -0.0062651 0.0005965 0 -0.01656 0 0.00080184 0 0.00057363 0 0.059716
1.1641 -0.0037047 -0.00785 -0.0089888 -0.0026487 0.00378 -0.023415 -0.023761 -0.014896 -0.016698 -0.00092468 0.012344 3.0042 0.0088067 0.0023983 -0.0069128 -0.0049182 -0.002451 0.0004031 -0.00072794 -0.010895 0.0019683 0 -0.016251 0 0.00045577 0 0.00070799 0 0.11594
1.168 -0.0058191 -0.0091379 -0.020398 -0.0057633 -0.0085385 -0.012679 -0.021688 -0.014259 -0.018761 -0.0080345 0.00083768 3.0492 0.00661 0.002672 -0.011021 -0.0031364 -0.0022197 -0.0020251 -0.00035308 -0.010913 0.0033617 0 -0.016431 0 0.00018301 0 0.0006059 0 0.21488
1.1719 -0.0089919 -0.0094929 -0.024458 -0.0087468 -0.021529 0.0040852 -0.014245 -0.010773 -0.018866 -0.015418 -0.01569 3.0919 0.00010023 0.0041327 -0.0097037 -0.0032795 -0.0025401 -0.0046367 0.0010987 -0.0069609 0.0028772 0 -0.0169 0 -0.00024194 0 0.00022187 0 0.30188
1.1758 -0.011764 -0.00922 -0.020083 -0.0093891 -0.027905 0.016393 -0.0045038 -0.0064407 -0.014563 -0.017944 -0.02672 3.1329 -0.0062905 0.0044959 -0.0036433 -0.0036442 -0.0030511 -0.0062965 0.0021677 -0.0023963 -0.00013519 0 -0.01707 0 -0.00080275 0 -0.00026588 0 0.31781
1.1797 -0.012666 -0.0088089 -0.010272 -0.0067942 -0.024238 0.016426 0.003318 -0.0030463 -0.0057119 -0.013106 -0.024804 3.1704 -0.0081802 0.0023053 0.0029656 -0.002918 -0.003622 -0.0060466 0.00067924 -0.00044077 -0.0040127 0 -0.016557 0 -0.0011874 0 -0.00058761 0 0.24078
1.1836 -0.011262 -0.008694 -2.3734e-05 -0.0025174 -0.012813 0.0034582 0.0053236 -0.0017243 0.0042529 -0.0029502 -0.010498 3.2011 -0.0048463 -0.0012158 0.0058974 -0.0018443 -0.0043353 -0.0035941 -0.0037137 -0.0015917 -0.005538 0 -0.015579 0 -0.0011081 0 -0.00060832 0 0.10731
1.1875 -0.0085965 -0.0090581 0.0062038 0.00014596 -0.00017044 -0.015893 -4.8578e-05 -0.0030829 0.01005 0.0066685 0.0075213 3.2244 0.00038301 -0.0031495 0.0041614 -0.0022707 -0.0051536 0.00031816 -0.008496 -0.0036271 -0.002434 0 -0.01477 0 -0.00062499 0 -0.00044015 0 -0.0040566
1.1914 -0.0065782 -0.009775 0.0061246 -0.0015511 0.006676 -0.031635 -0.010658 -0.0072076 0.0081956 0.0092912 0.017466 3.2452 0.0032008 -0.0018032 0.00030355 -0.0047802 -0.005663 0.0040243 -0.010116 -0.0040441 0.0042721 0 -0.014618 0 -0.00010459 0 -0.0003316 0 -0.019032
1.1953 -0.0066753 -0.010523 6.5516e-05 -0.0077456 0.0041391 -0.036244 -0.021352 -0.013282 -0.00037888 0.001823 0.011682 3.269 0.0019627 0.001416 -0.0022017 -0.0076411 -0.005251 0.005762 -0.007148 -0.0024868 0.010309 0 -0.015055 0 0.00014618 0 -0.00042941 0 0.085302
1.1992 -0.0089009 -0.011018 -0.0093576 -0.015866 -0.0060629 -0.028914 -0.026859 -0.019347 -0.011025 -0.013178 -0.0083123 3.2954 -0.0013356 0.0031865 -0.0018988 -0.0083007 -0.0036367 0.0048747 -0.0017592 -0.00085164 0.011149 0 -0.015579 0 0.00017089 0 -0.0006318 0 0.26383
1.2031 -0.011915 -0.011237 -0.018069 -0.022519 -0.018019 -0.015719 -0.025164 -0.022936 -0.018851 -0.028526 -0.03229 3.3156 -0.0033331 0.0014707 -8.6437e-05 -0.0058466 -0.0012648 0.0024873 0.0020743 -0.0011495 0.0057325 0 -0.015747 0 0.00026271 0 -0.00067528 0 0.42917
1.207 -0.01415 -0.011484 -0.022023 -0.025666 -0.025093 -0.0056051 -0.018857 -0.022525 -0.022015 -0.036395 -0.047196 3.3198 -0.0024349 -0.0023986 0.00091735 -0.0018492 0.00086503 0.00087152 0.0020682 -0.003405 -0.002313 0 -0.015561 0 0.00058702 0 -0.00038576 0 0.50347
1.2109 -0.015013 -0.012221 -0.019267 -0.025314 -0.023834 -0.0047698 -0.01323 -0.018784 -0.022129 -0.032915 -0.044896 3.3084 0.00011793 -0.0048414 2.2044e-05 0.0012076 0.0018556 0.0017108 -0.00040578 -0.0057119 -0.0073139 0 -0.015389 0 0.00094958 0 0.00013164 0 0.46309
1.2148 -0.015132 -0.013755 -0.011616 -0.022561 -0.016069 -0.012945 -0.01242 -0.014367 -0.021792 -0.020509 -0.026989 3.2958 0.0019209 -0.003336 -0.0019454 0.00215 0.0015022 0.0045899 -0.0017347 -0.0062687 -0.0060225 0 -0.01556 0 0.00097822 0 0.00054612 0 0.3486
1.2188 -0.015542 -0.01598 -0.0044228 -0.018361 -0.0078228 -0.023879 -0.016507 -0.012124 -0.021853 -0.0064552 -0.0037308 3.3008 0.00187 0.001248 -0.0033715 0.0017 0.00031322 0.0071301 0.00048132 -0.0051989 -0.00011119 0 -0.016039 0 0.0005353 0 0.00056891 0 0.23641
1.2227 -0.016615 -0.01839 -0.0037694 -0.013367 -0.0055425 -0.029597 -0.021786 -0.012987 -0.021033 0.0014113 0.012116 3.3308 0.00095646 0.0054855 -0.0033448 0.0010908 -0.001004 0.0069015 0.0051755 -0.0042653 0.0054826 0 -0.016484 0 -8.3376e-05 0 0.00021046 0 0.1924
1.2266 -0.017761 -0.020359 -0.012398 -0.0087155 -0.011849 -0.025624 -0.023876 -0.015328 -0.018024 -0.0008402 0.012599 3.3739 0.0008368 0.0065296 -0.0020494 0.00054923 -0.0020639 0.0035734 0.008807 -0.0048391 0.006849 0 -0.01659 0 -0.0003936 0 -0.00020188 0 0.23672
1.2305 -0.018131 -0.021512 -0.02716 -0.0063843 -0.023618 -0.013855 -0.021133 -0.016455 -0.013696 -0.011299 -0.0013428 3.4059 0.0018745 0.0045276 -5.8485e-05 -0.00055319 -0.0028457 -0.0006649 0.0085637 -0.0063043 0.0041857 0 -0.016355 0 -0.00017596 0 -0.00027786 0 0.33887
1.2344 -0.017551 -0.021896 -0.040254 -0.0081656 -0.03384 -0.0013717 -0.015741 -0.015124 -0.011018 -0.023763 -0.021188 3.4097 0.0027135 0.0021274 0.0023121 -0.002193 -0.0033106 -0.0029525 0.0047477 -0.0065963 0.001028 0 -0.016039 0 0.00032391 0 0.00010986 0 0.44163
1.2383 -0.016742 -0.021844 -0.043927 -0.013966 -0.036197 0.0039586 -0.011876 -0.01293 -0.012668 -0.031614 -0.036318 3.3879 0.0017376 0.0017669 0.0047765 -0.0028644 -0.0031097 -0.0022949 0.00024916 -0.0043266 0.0006025 0 -0.015892 0 0.0006536 0 0.00069727 0 0.49676
1.2422 -0.016595 -0.021645 -0.035638 -0.021198 -0.029285 -0.0016867 -0.012625 -0.013237 -0.018636 -0.031606 -0.040148 3.3609 -0.0011615 0.0034836 0.0064661 -0.0007557 -0.0017983 -0.00043451 -0.0021633 -0.00030084 0.002861 0 -0.015948 0 0.00060421 0 0.0010103 0 0.49087
1.2461 -0.017277 -0.021335 -0.020022 -0.026262 -0.0175 -0.015716 -0.018034 -0.01832 -0.026096 -0.025424 -0.033348 3.349 -0.0043174 0.0052612 0.0060584 0.0041151 0.00060549 -0.00015362 -0.0020649 0.0031285 0.0048958 0 -0.016063 0 0.00039144 0 0.00071661 0 0.44822
1.25 -0.018068 -0.02076 -0.0061179 -0.027095 -0.0079738 -0.030586 -0.025399 -0.026968 -0.031515 -0.018263 -0.022575 3.357 -0.0057576 0.0052973 0.0029434 0.0092033 0.0033126 -0.0025435 -0.0011544 0.0042079 0.0040848 0 -0.016104 0 0.00038904 0 -0.00012878 0 0.41075
1.2539 -0.01813 -0.01983 -0.0016728 -0.024611 -0.0057764 -0.038204 -0.031081 -0.034593 -0.03289 -0.01537 -0.015796 3.3708 -0.0049341 0.003744 -0.0016849 0.011258 0.0051262 -0.0058485 -0.0011166 0.0032712 0.00075501 0 -0.016071 0 0.00070022 0 -0.0011279 0 0.40829
1.2578 -0.017393 -0.018723 -0.0083325 -0.021717 -0.010831 -0.03469 -0.032353 -0.036064 -0.03022 -0.018622 -0.01714 3.371 -0.0030777 0.0022143 -0.0052225 0.0090653 0.005241 -0.0070636 -0.0018586 0.0021482 -0.0021879 0 -0.016037 0 0.0010164 0 -0.0018237 0 0.43751
1.2617 -0.016647 -0.017817 -0.020843 -0.020775 -0.018563 -0.022687 -0.028356 -0.029325 -0.024369 -0.025246 -0.024399 3.3477 -0.0019469 0.0017755 -0.0056057 0.0044152 0.003784 -0.0048177 -0.0018194 0.0022106 -0.0021405 0 -0.016024 0 0.00091343 0 -0.0019899 0 0.46362
1.2656 -0.016718 -0.017447 -0.030573 -0.021755 -0.023446 -0.0097512 -0.020249 -0.017183 -0.016194 -0.029636 -0.030669 3.3079 -0.0022592 0.0017065 -0.0031833 0.00030954 0.0016154 -0.00077617 0.00011292 0.0030794 0.00073236 0 -0.015973 0 0.00028698 0 -0.0017115 0 0.44518
1.2695 -0.017569 -0.017681 -0.030938 -0.022625 -0.022625 -0.0037116 -0.010942 -0.0058841 -0.0071116 -0.02726 -0.02915 3.2677 -0.0032604 0.00040816 -0.00063239 -0.0017263 -0.00038744 0.0018224 0.0030962 0.0032213 0.0038019 0 -0.015827 0 -0.00050895 0 -0.0012341 0 0.36675
1.2734 -0.018294 -0.018336 -0.021342 -0.02139 -0.017174 -0.0077887 -0.0043439 -0.0013444 -0.00016156 -0.018127 -0.018087 3.2389 -0.0037002 -0.0025143 -0.00073162 -0.0025163 -0.0018651 0.0011196 0.004757 0.0016798 0.0045834 0 -0.015626 0 -0.00095563 0 -0.00074605 0 0.25639
1.2773 -0.018052 -0.019153 -0.0074846 -0.017843 -0.010666 -0.018601 -0.003825 -0.0055292 0.00054105 -0.0073147 -0.0025499 3.2208 -0.0031716 -0.0053239 -0.0038733 -0.0035828 -0.0028697 -0.0017492 0.0031581 -0.00088962 0.002981 0 -0.015473 0 -0.00080668 0 -0.00028662 0 0.17344
1.2813 -0.017032 -0.019952 0.0019807 -0.013531 -0.0067138 -0.028434 -0.010212 -0.01536 -0.0073829 -0.0018688 0.0083491 3.202 -0.0025558 -0.0055886 -0.0076029 -0.0050007 -0.0033607 -0.0038952 -0.0014721 -0.0028611 0.0010422 0 -0.015423 0 -0.00026083 0 0.00017052 0 0.17187
1.2852 -0.016411 -0.02062 0.00048279 -0.010294 -0.0072925 -0.030345 -0.020641 -0.024793 -0.021589 -0.0060519 0.0072263 3.1698 -0.0032354 -0.0027078 -0.0087064 -0.0052471 -0.0029712 -0.0034933 -0.0067077 -0.0031547 0.00066668 0 -0.015428 0 0.00025741 0 0.00057854 0 0.26351
1.2891 -0.017243 -0.021001 -0.012421 -0.00889 -0.012422 -0.022682 -0.029638 -0.028628 -0.035038 -0.018255 -0.0065503 3.1203 -0.0058236 0.0010594 -0.0060271 -0.0032188 -0.0013983 -0.0013888 -0.0095069 -0.0020293 0.0016877 0 -0.015425 0 0.00046213 0 0.00078505 0 0.4072
1.293 -0.019291 -0.020868 -0.03025 -0.0088769 -0.020525 -0.0099641 -0.032342 -0.02556 -0.04011 -0.031847 -0.026042 3.0602 -0.0094693 0.0023617 -0.0015035 -3.5752e-05 0.00097828 1.8348e-05 -0.0080958 -0.0004699 0.0022066 0 -0.015456 0 0.00037296 0 0.00064998 0 0.5325
1.2969 -0.020954 -0.020067 -0.042794 -0.0094924 -0.028764 0.00035162 -0.027816 -0.018607 -0.0341 -0.039367 -0.040837 3.0026 -0.012233 -0.00011531 0.0014791 0.0016554 0.0030068 -0.00063169 -0.0028812 0.00096654 0.00071273 0 -0.015643 0 0.00018525 0 0.00020065 0 0.58162
1.3008 -0.020457 -0.018701 -0.041913 -0.010426 -0.033547 0.0027897 -0.019814 -0.012805 -0.021584 -0.03707 -0.04341 2.9574 -0.012216 -0.0040975 0.00092849 0.00040393 0.0035006 -0.0022867 0.0039227 0.0025032 -0.0022267 0 -0.016026 0 4.1418e-05 0 -0.00033404 0 0.54081
1.3047 -0.017312 -0.017152 -0.026781 -0.011772 -0.031807 -0.003023 -0.014087 -0.011814 -0.011265 -0.02672 -0.033523 2.9241 -0.0087128 -0.0054111 -0.0022021 -0.0022073 0.0022265 -0.0027283 0.0094372 0.0043762 -0.0043968 0 -0.016414 0 -5.1589e-05 0 -0.00066275 0 0.44132
1.3086 -0.012787 -0.015852 -0.0051419 -0.013512 -0.022951 -0.012935 -0.014108 -0.015647 -0.0094179 -0.013829 -0.017817 2.8924 -0.0027274 -0.00161 -0.0049745 -0.002859 0.00018358 -0.0010999 0.011375 0.0059607 -0.0040244 0 -0.01648 0 -0.0001254 0 -0.0006386 0 0.33338
1.3125 -0.0090176 -0.014988 0.010827 -0.015296 -0.010119 -0.021595 -0.018582 -0.020868 -0.015103 -0.0040727 -0.0051081 2.8492 0.0034046 0.0056506 -0.0049333 9.5668e-05 -0.0012056 0.00097745 0.009002 0.0059594 -0.0014876 0 -0.01606 0 -0.00014649 0 -0.0003645 0 0.25456
1.3164 -0.0075464 -0.014411 0.01198 -0.016796 0.00073774 -0.025757 -0.022772 -0.022997 -0.021063 -0.00052672 -0.0008184 2.789 0.0071506 0.01169 -0.0019127 0.0045849 -0.0013262 0.00096771 0.0035235 0.0036335 0.00094867 0 -0.015384 0 -5.2631e-05 0 -0.00011154 0 0.21477
1.3203 -0.0084905 -0.01384 -0.0017257 -0.018081 0.0040197 -0.025363 -0.022552 -0.019502 -0.019707 -0.00307 -0.0042818 2.7192 0.0071267 0.012494 0.0021767 0.0064922 -0.00086961 -0.0018506 -0.0023998 -0.00015748 0.0010603 0 -0.014959 0 0.0001248 0 -0.00011766 0 0.2036
1.3242 -0.010847 -0.013205 -0.020894 -0.019479 -0.0020389 -0.022308 -0.017816 -0.011534 -0.0094971 -0.0094391 -0.010414 2.6547 0.0038955 0.007871 0.0050973 0.003658 -0.0010697 -0.0053027 -0.0060274 -0.0032756 -0.0015116 0 -0.01516 0 0.00023133 0 -0.00042156 0 0.20862
1.3281 -0.013433 -0.012806 -0.032738 -0.021016 -0.014093 -0.018557 -0.012439 -0.0034178 0.003228 -0.016607 -0.014061 2.605 -0.00036136 0.0014117 0.005927 -0.0017443 -0.0023486 -0.0061421 -0.006158 -0.0038496 -0.0050526 0 -0.015869 0 0.00012661 0 -0.00084569 0 0.22764
1.332 -0.015543 -0.013111 -0.029603 -0.022159 -0.025664 -0.015204 -0.010954 -0.00024436 0.0084358 -0.021791 -0.013665 2.5646 -0.0031986 -0.0025912 0.0053498 -0.005006 -0.0036795 -0.0031387 -0.0038567 -0.0017153 -0.0071719 0 -0.016538 0 -0.00014762 0 -0.0011218 0 0.26654
1.3359 -0.016912 -0.014329 -0.014058 -0.022208 -0.031 -0.01268 -0.014806 -0.0048966 -0.0004383 -0.023283 -0.011722 2.5154 -0.0034263 -0.0025233 0.0046803 -0.0032877 -0.00338 0.0015691 -0.0015737 0.001479 -0.006519 0 -0.016653 0 -0.00036845 0 -0.0010594 0 0.32716
1.3398 -0.017316 -0.016082 0.0030855 -0.020905 -0.028133 -0.011151 -0.021246 -0.016086 -0.021373 -0.02124 -0.012056 2.4408 -0.0017102 -0.00029764 0.0046787 0.0016353 -0.00072151 0.0042676 -0.0011912 0.0035144 -0.0035325 0 -0.016198 0 -0.00032985 0 -0.00065176 0 0.39672
1.3438 -0.016437 -0.017447 0.010372 -0.018509 -0.019316 -0.010393 -0.025534 -0.028458 -0.044111 -0.01786 -0.016211 2.3411 0.00016596 0.00079171 0.0051111 0.0050312 0.0030894 0.0029957 -0.0025521 0.0030915 7.9206e-05 0 -0.01568 0 -4.414e-05 0 -7.5802e-05 0 0.44739
1.3477 -0.014152 -0.017381 0.0035225 -0.01519 -0.0090858 -0.0094603 -0.024404 -0.034895 -0.055708 -0.016135 -0.021755 2.2353 0.00074064 -0.00092702 0.005197 0.003714 0.0055285 -0.000709 -0.0037453 0.00047091 0.0024916 0 -0.015673 0 0.0002673 0 0.000396 0 0.44687
1.3516 -0.010887 -0.015277 -0.011956 -0.010591 -0.0016801 -0.007051 -0.017973 -0.03012 -0.047898 -0.017476 -0.023695 2.1469 -0.00015667 -0.0043093 0.0044007 -0.00096907 0.0045556 -0.0032808 -0.0029146 -0.0029434 0.0027391 0 -0.016276 0 0.00039144 0 0.00052402 0 0.37431
1.3555 -0.0075249 -0.011331 -0.02487 -0.0043227 0.00066908 -0.0026938 -0.008964 -0.01392 -0.022015 -0.019978 -0.017998 2.0852 -0.0015871 -0.0068226 0.0029316 -0.0045267 0.00014079 -0.002414 2.7579e-05 -0.0054956 0.0010883 0 -0.017017 0 0.00032334 0 0.00021874 0 0.23374
1.3594 -0.0048759 -0.0065162 -0.025927 0.0028449 -0.0018194 0.0022892 -0.00045862 0.007858 0.011217 -0.019221 -0.0047236 2.0379 -0.0024669 -0.0070065 0.0016664 -0.0036528 -0.0057155 0.00090756 0.0033255 -0.0060245 -0.0011972 0 -0.017269 0 0.00023979 0 -0.00040307 0 0.057932
1.3633 -0.0031581 -0.0021642 -0.013561 0.0084555 -0.0068487 0.0053198 0.0057178 0.025547 0.036957 -0.011622 0.01135 1.9827 -0.00235 -0.0056211 0.0015889 0.00074214 -0.010416 0.0034664 0.0049628 -0.0042777 -0.0025374 0 -0.016828 0 0.00028461 0 -0.0010612 0 -0.10077
1.3672 -0.0019589 0.00064124 0.0055509 0.0095517 -0.010936 0.0045733 0.0089631 0.030467 0.04383 0.0020406 0.023051 1.9065 -0.0014505 -0.0045765 0.0030807 0.0046333 -0.012426 0.0028637 0.004385 -0.0010393 -0.0019038 0 -0.016099 0 0.00040973 0 -0.0014481 0 -0.19081
1.3711 -0.00066503 0.0015543 0.020975 0.0049922 -0.010893 0.00080597 0.0090037 0.019874 0.029821 0.016014 0.02468 1.8155 -0.00020414 -0.0048785 0.0054962 0.004841 -0.011896 -0.00031705 0.0027761 0.0021257 0.00053852 0 -0.015732 0 0.00045397 0 -0.0013902 0 -0.1848
1.375 0.0010541 0.0010916 0.024741 -0.003087 -0.0056698 -0.0028575 0.0055875 -0.00094649 0.0032357 0.022864 0.015116 1.727 0.00094565 -0.005646 0.007384 0.0018888 -0.0099763 -0.0031644 0.0017486 0.003652 0.0034648 0 -0.016039 0 0.00036995 0 -0.00093337 0 -0.093913
1.3789 0.003085 0.00030855 0.015572 -0.010263 0.0025093 -0.003336 -0.00075236 -0.021119 -0.021908 0.018489 -0.0015337 1.6524 0.0013468 -0.0050824 0.0073653 -0.00090219 -0.0076903 -0.0031634 0.0018234 0.0030118 0.0052083 0 -0.016716 0 0.00032927 0 -0.00029518 0 0.035784
1.3828 0.005019 0.00018468 -0.00083563 -0.012774 0.0089874 -0.00023254 -0.0078379 -0.030114 -0.033507 0.0051302 -0.017955 1.587 6.6503e-05 -0.0023625 0.0051454 -0.00093633 -0.0054038 -0.00040392 0.0021794 0.001224 0.0048742 0 -0.017121 0 0.00055507 0 0.00027598 0 0.14442
1.3867 0.0063413 0.0010588 -0.015161 -0.010047 0.0095651 0.0037229 -0.012245 -0.023735 -0.027633 -0.009881 -0.027092 1.5164 -0.0034896 0.0014264 0.0018488 0.0011195 -0.0031834 0.0026683 0.0018008 0.00018504 0.002941 0 -0.016825 0 0.0010358 0 0.00062521 0 0.18606
1.3906 0.0065155 0.0024403 -0.019478 -0.004701 0.0036287 0.0050064 -0.011192 -0.0064211 -0.0098381 -0.018626 -0.025238 1.4327 -0.0085638 0.0041609 -0.00074366 0.0021869 -0.0014261 0.003546 0.00074023 0.0011331 0.00088035 0 -0.015956 0 0.0014346 0 0.00071524 0 0.14819
1.3945 0.0051054 0.0033107 -0.011496 -0.000111 -0.005013 0.0024298 -0.0046105 0.011628 0.0089401 -0.017118 -0.013401 1.3426 -0.01273 0.0044885 -0.0015592 -3.3252e-05 -0.00095114 0.0017957 0.00016666 0.0035032 0.00010547 0 -0.015053 0 0.0013358 0 0.00056816 0 0.053878
1.3984 0.0021012 0.0027389 0.0040635 0.0021796 -0.010604 -0.0017518 0.0043825 0.020676 0.019036 -0.0070162 0.0034513 1.2597 -0.013069 0.0028586 -0.0010576 -0.004757 -0.0023827 -0.00082106 0.0011553 0.005296 0.0010597 0 -0.014612 0 0.00062328 0 0.00021725 0 -0.052381
1.4023 -0.0017154 0.0004538 0.017883 0.0029624 -0.0095476 -0.0038109 0.011231 0.017049 0.017101 0.0059532 0.018661 1.1903 -0.008274 0.00091831 -0.00071851 -0.0088331 -0.0054275 -0.0021303 0.0034705 0.0047704 0.0030557 0 -0.014735 0 -0.00037062 0 -0.00026811 0 -0.12605
1.4063 -0.0048304 -0.002936 0.021323 0.0036789 -0.0029501 -0.0018609 0.012766 0.0047123 0.0068331 0.015255 0.026605 1.126 -9.8996e-06 -1.592e-06 -0.0015795 -0.0095685 -0.0088013 -0.0014594 0.005582 0.0019782 0.0048128 0 -0.015157 0 -0.0011048 0 -0.00072701 0 -0.14087
1.4102 -0.0057516 -0.0061855 0.011756 0.0045487 0.0044103 0.0024545 0.0090606 -0.0078657 -0.0043468 0.016514 0.024825 1.0526 0.0078291 0.00018223 -0.0031612 -0.0068813 -0.010964 -8.2088e-06 0.0059157 -0.0012813 0.0051849 0 -0.015555 0 -0.001243 0 -0.00092729 0 -0.097478
1.4141 -0.0040871 -0.0079934 -0.0054068 0.0044891 0.0077484 0.0053696 0.0030035 -0.0132 -0.010082 0.0091302 0.014829 0.96451 0.011605 0.0007141 -0.0038515 -0.0029431 -0.011078 0.00044232 0.0041572 -0.003046 0.003667 0 -0.015808 0 -0.00086624 0 -0.0007061 0 -0.020354
1.418 -0.0010834 -0.0076507 -0.019744 0.0027361 0.0055328 0.0041682 -0.0019987 -0.0091151 -0.0084284 -0.0036201 0.0012849 0.87165 0.010293 0.0011 -0.0024643 -1.8932e-05 -0.0094163 -0.00084641 0.0014439 -0.0028057 0.00061003 0 -0.015994 0 -0.00031599 0 -0.00013513 0 0.05558
1.4219 0.0010032 -0.0054474 -0.022385 0.00017828 -0.00011024 -0.00071844 -0.0044144 0.0004971 -0.0022567 -0.015935 -0.010138 0.78926 0.0058962 0.0016328 0.00048369 0.0012685 -0.0069511 -0.0030353 -0.00061718 -0.001644 -0.0028115 0 -0.016183 0 0.00013702 0 0.0004569 0 0.10329
1.4258 0.00042485 -0.0026015 -0.011885 -0.0012923 -0.005687 -0.0063891 -0.005337 0.0084997 0.0029514 -0.022107 -0.015422 0.72246 0.00176 0.0028169 0.0030357 0.0018217 -0.0045561 -0.004534 -0.0011425 -0.00089699 -0.0049944 0 -0.016285 0 0.00046101 0 0.00067914 0 0.11807
1.4297 -0.0027463 -0.00066801 0.0047083 -0.0008967 -0.008989 -0.010035 -0.0071538 0.0089089 0.0024494 -0.019547 -0.014133 0.66046 0.0002796 0.0044385 0.0034155 0.0026503 -0.0025277 -0.0042823 -0.00040703 -0.00077857 -0.0047709 0 -0.016102 0 0.0007401 0 0.00036936 0 0.11872
1.4336 -0.0065752 -0.00067928 0.016514 -0.00024611 -0.009938 -0.010933 -0.011243 0.00033609 -0.0049855 -0.010493 -0.0094933 0.58699 0.0017351 0.0054522 0.0015075 0.003786 -0.00075621 -0.0023921 0.00059736 -0.0003669 -0.0023876 0 -0.015537 0 0.00095492 0 -0.00025761 0 0.13241
1.4375 -0.0086132 -0.0025165 0.016045 -0.0021019 -0.0094978 -0.010261 -0.016475 -0.013229 -0.016108 -0.00085049 -0.0063288 0.49645 0.0047419 0.0049677 -0.001168 0.004471 0.00073247 0.00017418 0.00086605 0.0011385 0.00024489 0 -0.01474 0 0.00094836 0 -0.0007512 0 0.17165
1.4414 -0.007666 -0.0049815 0.0039725 -0.0075078 -0.0082856 -0.0093625 -0.019673 -0.024528 -0.024645 0.0035777 -0.0078303 0.39971 0.0074584 0.0033486 -0.0028941 0.0041172 0.0014501 0.0023546 -0.00021546 0.0033174 0.0006391 0 -0.014048 0 0.00062313 0 -0.00076464 0 0.22
1.4453 -0.0046731 -0.0066273 -0.011788 -0.0141 -0.0063664 -0.0084731 -0.017781 -0.02693 -0.024614 0.0010281 -0.01309 0.31325 0.0084825 0.0021522 -0.0031833 0.0029067 0.00068674 0.0034628 -0.0027825 0.0048103 -0.0023335 0 -0.013775 0 0.00012982 0 -0.00032255 0 0.23957
1.4492 -0.0020706 -0.0068315 -0.021747 -0.017577 -0.0040937 -0.0071192 -0.010236 -0.018198 -0.013961 -0.005144 -0.017248 0.24238 0.0071747 0.0027326 -0.0028657 0.0015338 -0.0018558 0.0031855 -0.0064271 0.0047033 -0.0071955 0 -0.014024 0 -0.00020751 0 0.00020407 0 0.19824
1.4531 -0.0021366 -0.0063091 -0.021086 -0.01535 -0.0026531 -0.0054707 0.00010626 -0.0021725 0.0035433 -0.0092689 -0.014667 0.17507 0.0038111 0.0047533 -0.0029184 0.00055457 -0.0055644 0.0014399 -0.010125 0.0035482 -0.010631 0 -0.014657 0 -0.00019242 0 0.00039392 0 0.098578
1.457 -0.0054911 -0.0065981 -0.01224 -0.0091154 -0.0034026 -0.0048563 0.0082355 0.012748 0.01953 -0.0079743 -0.0034303 0.092776 -0.00027884 0.0061304 -0.0033564 4.7223e-05 -0.0089853 -0.0015437 -0.012463 0.0029275 -0.009974 0 -0.015398 0 2.7454e-05 0 9.7125e-05 0 -0.013364
1.4609 -0.010708 -0.0088247 -0.0025208 -0.0038372 -0.0065796 -0.00661 0.0096983 0.017855 0.025057 -0.0029717 0.011889 -0.011983 -0.0030677 0.0046842 -0.0033309 -0.00025261 -0.010484 -0.004973 -0.012336 0.0039843 -0.0054439 0 -0.015986 0 8.6346e-05 0 -0.00047309 0 -0.068602
1.4648 -0.015174 -0.012676 0.0010527 -0.0037894 -0.010757 -0.010339 0.0030751 0.0090033 0.015377 0.00019443 0.021702 -0.12805 -0.0030627 0.00012866 -0.0022336 -0.00069125 -0.0090975 -0.0074978 -0.0096977 0.0063766 -9.6143e-05 0 -0.016277 0 -0.00022437 0 -0.00092984 0 -0.014492
1.4688 -0.016561 -0.016402 -0.0039526 -0.0090364 -0.013711 -0.013547 -0.0092548 -0.010669 -0.0071661 -0.0035682 0.017039 -0.23522 -0.00075586 -0.0054122 -0.00054367 -0.0015729 -0.0050755 -0.0077642 -0.0056758 0.0086202 0.0026426 0 -0.016267 0 -0.00070751 0 -0.0010036 0 0.15075
1.4727 -0.014041 -0.017894 -0.014448 -0.015375 -0.013928 -0.013351 -0.022369 -0.031968 -0.033725 -0.014865 -0.003841 -0.32192 0.0011914 -0.0089315 0.00051648 -0.0030515 0.00018257 -0.0052964 -0.00181 0.0093562 0.0017781 0 -0.016078 0 -0.00091426 0 -0.00069919 0 0.36896
1.4766 -0.0086471 -0.016018 -0.024196 -0.01771 -0.011399 -0.0089455 -0.031124 -0.04433 -0.052769 -0.028893 -0.03244 -0.39474 -0.00018491 -0.0088664 0.00012606 -0.0048839 0.0047196 -0.0010512 0.00095355 0.008257 -0.00060646 0 -0.015897 0 -0.00057508 0 -0.00022857 0 0.54403
1.4805 -0.0026743 -0.011248 -0.027519 -0.01389 -0.0071716 -0.002534 -0.03216 -0.041358 -0.055271 -0.038028 -0.053448 -0.47167 -0.0054212 -0.0062573 -0.0014335 -0.006279 0.0068069 0.0029165 0.002611 0.0058678 -0.0014463 0 -0.015885 0 0.00011508 0 0.00017369 0 0.58457
1.4844 0.0015384 -0.0052055 -0.022113 -0.0058722 -0.0023738 0.0022639 -0.024754 -0.024023 -0.038872 -0.035987 -0.05332 -0.56606 -0.011542 -0.003794 -0.0032334 -0.0062694 0.0055572 0.0046328 0.0035399 0.0028851 0.00041783 0 -0.016079 0 0.00065369 0 0.00038061 0 0.44726
1.4883 0.0028536 0.00038428 -0.0097775 0.0023685 0.0022504 0.0032489 -0.010656 0.00016973 -0.0091791 -0.021134 -0.028899 -0.67586 -0.014098 -0.0036066 -0.0047137 -0.0045594 0.0011667 0.0035053 0.003754 -0.00018173 0.00325 0 -0.016351 0 0.00068944 0 0.00037385 0 0.16115
1.4922 0.0019564 0.0045186 0.0048115 0.0079429 0.0061183 0.0012839 0.006511 0.021333 0.022473 0.0025285 0.0096795 -0.78685 -0.010962 -0.0056409 -0.0060589 -0.0020895 -0.0052025 0.00081252 0.0028935 -0.0027569 0.0042158 0 -0.016488 0 0.00033723 0 0.0001822 0 -0.17941
1.4961 0.00095844 0.0070667 0.016394 0.010493 0.0086078 -0.00062733 0.022035 0.032112 0.043997 0.026788 0.044146 -0.88576 -0.004502 -0.0078446 -0.0075195 -0.00053896 -0.011773 -0.0010687 0.00099971 -0.004055 0.0022133 0 -0.016342 0 4.3747e-05 0 -0.00013939 0 -0.45325
1.5 0.0021138 0.0084483 0.021387 0.011253 0.0094439 8.0235e-05 0.031284 0.030729 0.048142 0.042483 0.058404 -0.97104 0.00016672 -0.007855 -0.0085639 -0.00094717 -0.016639 -0.00027948 -0.00088992 -0.0036376 -0.00097136 0 -0.015964 0 0.00014477 0 -0.0004748 0 -0.56732
1.5039 0.0063617 0.0093096 0.019256 0.011281 0.0092613 0.003577 0.03144 0.02091 0.035929 0.043561 0.047552 -1.0529 -0.00038425 -0.0047903 -0.0080472 -0.0026811 -0.018335 0.0031456 -0.0012676 -0.0022019 -0.0022643 0 -0.015591 0 0.00055531 0 -0.00063921 0 -0.50185
1.5078 0.012626 0.010391 0.012543 0.010792 0.0094226 0.0078782 0.023193 0.0092592 0.015866 0.030341 0.020048 -1.1439 -0.0047314 0.00012221 -0.005451 -0.0038798 -0.016408 0.0071533 0.00045145 -0.0014612 -0.00012989 0 -0.015494 0 0.00088427 0 -0.00047246 0 -0.31998
1.5117 0.018402 0.012384 0.0055973 0.0099214 0.010906 0.010827 0.011124 0.0017383 -0.00091288 0.010033 -0.0079781 -1.2484 -0.0077703 0.0043508 -0.0018758 -0.0031369 -0.011738 0.0089829 0.0030499 -0.0027256 0.004006 0 -0.015785 0 0.00083062 0 1.0457e-05 0 -0.13363
1.5156 0.021318 0.015562 0.0025911 0.0096007 0.013319 0.01194 0.0018803 0.0010147 -0.0069104 -0.0065205 -0.022231 -1.3598 -0.0053454 0.0056305 0.00053422 -0.00085237 -0.0063384 0.0070645 0.0042751 -0.005348 0.0069654 0 -0.016326 0 0.00044839 0 0.00055493 0 -0.043198
1.5195 0.020666 0.019391 0.0056887 0.011209 0.015287 0.012597 0.00072772 0.005786 -0.0020202 -0.010646 -0.01753 -1.4649 0.0018765 0.0033384 0.00049721 0.0011389 -0.0025454 0.0021738 0.0027997 -0.0067937 0.0064494 0 -0.016816 0 3.3945e-05 0 0.00079399 0 -0.086904
1.5234 0.017876 0.022605 0.014147 0.01525 0.01613 0.014651 0.0085224 0.012224 0.0076595 -0.00077706 0.0010333 -1.5525 0.0089261 -0.0010352 -0.00098282 0.0013828 -0.0019196 -0.0030092 -0.00043538 -0.0047531 0.0027258 0 -0.016981 0 -0.00020235 0 0.00051147 0 -0.23006
1.5273 0.015623 0.023996 0.024708 0.020569 0.017122 0.01886 0.02128 0.016713 0.015059 0.016882 0.022706 -1.6203 0.010988 -0.004591 -0.0013027 0.00026825 -0.0045214 -0.0056492 -0.0029293 0.0004279 -0.0019027 0 -0.016729 0 -0.00030702 0 -0.00015819 0 -0.3981
1.5313 0.016188 0.023448 0.033133 0.02516 0.020693 0.024402 0.032835 0.018357 0.01758 0.032632 0.037768 -1.6747 0.0076113 -0.0046694 0.0012941 -0.00038621 -0.0090673 -0.0045698 -0.0028899 0.0054408 -0.0050501 0 -0.016185 0 -0.00042807 0 -0.00077694 0 -0.5279
1.5352 0.020156 0.022344 0.036276 0.02792 0.027909 0.029628 0.038827 0.01963 0.018721 0.039558 0.042261 -1.7265 0.0027518 -0.00065091 0.0057509 0.00076238 -0.013878 -0.00085903 -0.00094694 0.0065142 -0.0057773 0 -0.015591 0 -0.00054716 0 -0.00089745 0 -0.60202
1.5391 0.026228 0.022813 0.033812 0.02957 0.036611 0.033187 0.03919 0.024531 0.024676 0.037414 0.038722 -1.7841 0.00078029 0.005267 0.0087453 0.0031589 -0.017904 0.0030859 0.00041101 0.0026886 -0.004642 0 -0.015157 0 -0.00044428 0 -0.00040038 0 -0.64622
1.543 0.032146 0.026245 0.028655 0.031721 0.04244 0.034676 0.037425 0.035186 0.038547 0.031631 0.03347 -1.8486 0.0024257 0.0091705 0.0075016 0.0049462 -0.021031 0.0052661 -0.00076774 -0.0031554 -0.0027415 0 -0.014972 0 3.1836e-05 0 0.00038513 0 -0.69841
1.5469 0.036021 0.032176 0.025527 0.034986 0.042322 0.034606 0.037399 0.049268 0.056636 0.028734 0.032469 -1.9143 0.0045485 0.008047 0.0023782 0.0049991 -0.023502 0.0052514 -0.0039609 -0.0066234 -0.00090969 0 -0.015003 0 0.0006889 0 0.00088707 0 -0.77519
1.5508 0.037245 0.03845 0.028105 0.0381 0.037404 0.034014 0.040226 0.06038 0.069845 0.031843 0.037894 -1.9745 0.0037392 0.0021808 -0.0032084 0.0042093 -0.025083 0.004056 -0.0066202 -0.0054813 0.00038814 0 -0.015161 0 0.0010625 0 0.0006871 0 -0.85902
1.5547 0.036533 0.042554 0.036297 0.039051 0.032467 0.034 0.043607 0.06174 0.069434 0.039259 0.046934 -2.0266 -2.7562e-05 -0.0046738 -0.0055715 0.0045172 -0.02491 0.0030268 -0.0066177 -0.0013646 0.00086934 0 -0.015373 0 0.00082591 0 -0.00017667 0 -0.91081
1.5586 0.035275 0.043146 0.045654 0.037161 0.031973 0.035191 0.043969 0.050918 0.053224 0.046367 0.053359 -2.0739 -0.0033548 -0.0078586 -0.0037878 0.0065584 -0.02228 0.0027558 -0.0043048 0.0019598 0.00050987 0 -0.015606 0 0.0001375 0 -0.0012227 0 -0.89595
1.5625 0.034671 0.040697 0.04984 0.033972 0.036138 0.037224 0.039562 0.032287 0.027908 0.048796 0.051271 -2.1208 -0.0029028 -0.0053542 -0.00028202 0.0084258 -0.017702 0.0028466 -0.0021354 0.0020401 -0.00022327 0 -0.015838 0 -0.00045933 0 -0.0018469 0 -0.80679
1.5664 0.035156 0.036956 0.045003 0.031956 0.040679 0.038642 0.032069 0.015098 0.0057205 0.044704 0.039144 -2.1658 0.0012585 0.0005584 0.0014664 0.0071156 -0.013101 0.0025421 -0.0022053 -0.00034517 -0.00055126 0 -0.01603 0 -0.00052684 0 -0.0017224 0 -0.67054
1.5703 0.036301 0.033768 0.033048 0.032225 0.040627 0.037665 0.025579 0.0081459 -0.0025056 0.035433 0.021671 -2.2009 0.0058064 0.0050555 -7.2948e-05 0.001532 -0.010721 0.0015179 -0.0041616 -0.002409 -0.00010275 0 -0.016139 0 -0.00013765 0 -0.00099412 0 -0.53996
1.5742 0.037091 0.032093 0.02111 0.033548 0.03482 0.033605 0.023802 0.014479 0.006436 0.024941 0.007816 -2.2172 0.0075158 0.0046508 -0.0034399 -0.005851 -0.011507 0.00013048 -0.0056 -0.0022564 0.00053847 0 -0.016163 0 0.0002226 0 -0.00014546 0 -0.47081
1.5781 0.036408 0.031711 0.016995 0.033679 0.026995 0.027841 0.02763 0.029693 0.0265 0.018352 0.0057436 -2.214 0.006231 -1.6582e-05 -0.0058241 -0.010515 -0.014363 -0.00099682 -0.0045922 -0.00053706 0.00027489 0 -0.01616 0 0.00016333 0 0.00034827 0 -0.49422
1.582 0.033522 0.031552 0.023524 0.031666 0.022502 0.023238 0.034644 0.044827 0.046267 0.01968 0.017622 -2.2022 0.0044372 -0.004861 -0.0056543 -0.0094816 -0.017045 -0.0015579 -0.0018073 0.00060438 -0.0012474 0 -0.016207 0 -0.00021852 0 0.00031556 0 -0.59675
1.5859 0.028518 0.030367 0.035954 0.028765 0.023652 0.022068 0.040674 0.051748 0.055743 0.029163 0.03771 -2.1963 0.0041 -0.0058952 -0.0037498 -0.0038017 -0.017991 -0.001743 -2.4201e-05 -4.1129e-05 -0.0028264 0 -0.016302 0 -0.00047895 0 -6.9374e-05 0 -0.72077
1.5898 0.022506 0.027447 0.044758 0.026946 0.027904 0.024014 0.042163 0.047435 0.051705 0.041837 0.055157 -2.2039 0.0043456 -0.0025468 -0.0022178 0.0022939 -0.017472 -0.0018888 -0.0013954 -0.0015048 -0.002449 0 -0.016309 0 -0.0003538 0 -0.0004921 0 -0.7897
1.5938 0.01742 0.023172 0.042178 0.026564 0.030354 0.026172 0.037824 0.034723 0.038344 0.049191 0.05986 -2.2203 0.0025908 0.0020843 -0.0024067 0.0048034 -0.016961 -0.001995 -0.0051198 -0.0017455 0.00078701 0 -0.016052 0 -9.4749e-05 0 -0.00075564 0 -0.74786
1.5977 0.015296 0.019078 0.027981 0.025755 0.028081 0.025474 0.028889 0.019726 0.023269 0.043996 0.047854 -2.2342 -0.0020783 0.0040898 -0.0038707 0.0029259 -0.017292 -0.0016094 -0.0079029 0.0001959 0.0053513 0 -0.015496 0 -0.00021425 0 -0.00087819 0 -0.5925
1.6016 0.017189 0.017192 0.010177 0.022494 0.022458 0.021655 0.018249 0.0081973 0.012129 0.025656 0.023289 -2.2392 -0.0070578 0.0020779 -0.0050813 -0.00082002 -0.017403 -0.00021691 -0.0069431 0.0032411 0.00806 0 -0.014877 0 -0.00087328 0 -0.00097918 0 -0.37844
1.6055 0.022315 0.018809 -2.8489e-05 0.017414 0.017637 0.01804 0.0092874 0.0031501 0.0059169 0.002076 -0.0036376 -2.2382 -0.008222 -0.0019224 -0.0049239 -0.0030663 -0.015112 0.0022051 -0.0026969 0.0053638 0.006558 0 -0.014598 0 -0.0015737 0 -0.0010947 0 -0.19204
1.6094 0.028129 0.023432 0.0043165 0.014316 0.016966 0.019001 0.0049472 0.0046153 0.0026289 -0.014074 -0.021257 -2.2381 -0.0040029 -0.0045077 -0.0035091 -0.0022408 -0.0094975 0.0049557 0.0012391 0.0054379 0.0013708 0 -0.014918 0 -0.0015557 0 -0.0011162 0 -0.11052
1.6133 0.03158 0.02876 0.021171 0.017282 0.020602 0.025898 0.00706 0.010795 0.0012767 -0.012835 -0.021306 -2.2389 0.0026166 -0.003811 -0.0017649 0.00074913 -0.0027771 0.0069235 0.0011811 0.0039441 -0.0043833 0 -0.015678 0 -0.00057044 0 -0.00091558 0 -0.1691
1.6172 0.030942 0.031943 0.040683 0.026641 0.026023 0.03504 0.01574 0.019366 0.0042215 0.0066886 -0.0023722 -2.2305 0.0064729 -0.00070551 -0.00050406 0.0038419 0.00035215 0.007229 -0.0033213 0.0020397 -0.0074283 0 -0.01634 0 0.00074884 0 -0.00052713 0 -0.34983
1.6211 0.026991 0.03136 0.051426 0.037571 0.030332 0.039858 0.028899 0.028223 0.015271 0.035414 0.029087 -2.2019 0.0048478 0.0024104 5.8664e-05 0.0055103 -0.0040704 0.0057485 -0.0088551 0.000258 -0.0067397 0 -0.01638 0 0.0013632 0 -0.00018952 0 -0.59109
1.625 0.02251 0.027599 0.047508 0.043092 0.031983 0.035951 0.042351 0.035698 0.034893 0.059403 0.060725 -2.1535 -0.00014589 0.0037391 9.8737e-05 0.0053715 -0.015788 0.0031894 -0.010804 -0.0016772 -0.0038408 0 -0.015738 0 0.00075858 0 -0.00017503 0 -0.80893
1.6289 0.020273 0.0229 0.031932 0.039271 0.030762 0.024927 0.050969 0.040556 0.056892 0.067575 0.079145 -2.1001 -0.0037737 0.003136 -0.00020059 0.0037503 -0.029475 0.0007045 -0.0070407 -0.0038804 -0.00096012 0 -0.014926 0 -0.00055995 0 -0.00054243 0 -0.92319
1.6328 0.020929 0.019497 0.014237 0.028249 0.026883 0.013598 0.050764 0.041882 0.070232 0.057235 0.076051 -2.0603 -0.0032773 0.0015481 -0.00070647 0.0011938 -0.037584 -0.00069535 0.00042185 -0.0055217 0.00098293 0 -0.01463 0 -0.001522 0 -0.0010426 0 -0.88453
1.6367 0.02245 0.018186 0.0042014 0.016395 0.020702 0.0088438 0.040928 0.038894 0.065568 0.034506 0.052647 -2.0402 -0.00028651 -7.2372e-05 -0.0011703 -0.0015134 -0.035123 -0.00060472 0.0070615 -0.0053434 0.0026352 0 -0.015118 0 -0.0014871 0 -0.0012872 0 -0.69591
1.6406 0.021758 0.018121 0.0057952 0.0091674 0.013383 0.012191 0.024543 0.030914 0.041906 0.010166 0.01934 -2.0279 0.0012677 -0.0011354 -0.0012701 -0.0033081 -0.022956 0.0006533 0.0092695 -0.0030159 0.0047235 0 -0.01597 0 -0.00081789 0 -0.0010577 0 -0.4169
1.6445 0.017323 0.017805 0.01521 0.0071472 0.0073451 0.018638 0.0072774 0.017873 0.0082066 -0.0061987 -0.0097365 -2.0033 -0.00052786 -0.0010557 -0.0009491 -0.0034221 -0.0072316 0.0022767 0.0067667 0.00021244 0.0066448 0 -0.016411 0 -0.00046384 0 -0.00049524 0 -0.14155
1.6484 0.010643 0.016252 0.023997 0.0066111 0.0053268 0.020841 -0.005333 0.0013319 -0.02154 -0.010525 -0.024347 -1.9552 -0.0035113 0.00083124 -0.00060828 -0.0022624 0.0046119 0.0034593 0.0022951 0.0024629 0.0067776 0 -0.015986 0 -0.00096355 0 -4.4639e-06 0 0.044299
1.6523 0.0052832 0.013438 0.025 0.0038472 0.0083848 0.015253 -0.010422 -0.014759 -0.036306 -0.0052095 -0.023049 -1.8897 -0.0037527 0.0045067 -0.00074988 -0.0014743 0.0083524 0.0038166 -0.00082823 0.002932 0.0042411 0 -0.014984 0 -0.0018676 0 5.8545e-05 0 0.10316
1.6563 0.0041334 0.0099351 0.017028 -0.00096538 0.014529 0.0051053 -0.0086025 -0.024703 -0.033438 0.0033317 -0.012255 -1.8228 0.00019612 0.0084245 -0.0013337 -0.0026133 0.0048842 0.0034892 -0.0011572 0.0026138 0.00020271 0 -0.014209 0 -0.0021745 0 -0.0003409 0 0.057371
1.6602 0.0070827 0.0063871 0.0052023 -0.0039537 0.019456 -0.0022836 -0.0027461 -0.023517 -0.01822 0.0088962 -0.00058204 -1.7664 0.0055426 0.0099156 -0.0016084 -0.0054245 -0.0014677 0.0028308 0.00025802 0.0032486 -0.0027814 0 -0.014288 0 -0.0013576 0 -0.00089704 0 -0.035364
1.6641 0.011039 0.0033694 -0.0029998 -0.0015563 0.019158 -0.0016376 0.0041698 -0.010119 0.0010348 0.0091161 0.0070273 -1.72 0.0078549 0.0070856 -0.00080725 -0.0075703 -0.0065387 0.0019168 0.0012321 0.005534 -0.0029108 0 -0.015134 0 5.2626e-05 0 -0.0011995 0 -0.12302
1.668 0.012314 0.0015154 -0.0030607 0.005545 0.01258 0.005835 0.010497 0.010913 0.017936 0.0063509 0.011149 -1.6754 0.0054134 0.00072889 0.00087827 -0.0065309 -0.008961 0.00032655 0.00043433 0.0083984 -0.00072431 0 -0.016044 0 0.00093779 0 -0.001023 0 -0.18579
1.6719 0.0094454 0.0013952 0.0037052 0.012386 0.0024583 0.013375 0.015793 0.030708 0.029587 0.0052888 0.015005 -1.6267 0.00090361 -0.0056783 0.0021432 -0.0021752 -0.010083 -0.0024751 -0.001617 0.010027 0.0014356 0 -0.016342 0 0.0006696 0 -0.00045082 0 -0.23083
1.6758 0.0041838 0.002974 0.011539 0.013752 -0.0062173 0.014159 0.019668 0.040294 0.03493 0.0088778 0.019998 -1.5747 -0.001258 -0.0083007 0.0016526 0.0025516 -0.01173 -0.0063433 -0.0031975 0.0095352 0.0015882 0 -0.015958 0 -0.00027532 0 0.00023219 0 -0.26572
1.6797 -3.7974e-05 0.0051656 0.014533 0.0086498 -0.0091084 0.0067965 0.020974 0.035289 0.03281 0.015547 0.023656 -1.5213 0.00074855 -0.0058006 -0.00052633 0.0038923 -0.013989 -0.0099413 -0.0029686 0.007605 -0.00013798 0 -0.01543 0 -0.0007902 0 0.0007532 0 -0.27788
1.6836 -0.00079917 0.0061783 0.010496 0.0011742 -0.0050975 -0.0036274 0.0182 0.01818 0.022286 0.019937 0.021507 -1.4635 0.0044971 -0.0002884 -0.0026197 0.00070151 -0.014944 -0.011199 -0.0011696 0.0055738 -0.0017742 0 -0.015353 0 -0.00024614 0 0.00099869 0 -0.23932
1.6875 0.0016507 0.0046843 0.0017525 -0.0030111 0.0028635 -0.0096431 0.01079 -0.003193 0.004828 0.016754 0.010972 -1.395 0.0059098 0.004449 -0.0025432 -0.0041864 -0.012472 -0.0087189 0.00053718 0.00411 -0.0014395 0 -0.015824 0 0.0008639 0 0.0010137 0 -0.13162
1.6914 0.0049083 0.0009482 -0.0071535 -0.00143 0.0091641 -0.0072255 0.00016508 -0.019938 -0.014308 0.0048995 -0.0060412 -1.3148 0.0033824 0.0058586 9.5178e-05 -0.0062233 -0.0064498 -0.0031722 0.00041855 0.0029125 0.00094247 0 -0.016416 0 0.0013938 0 0.00090435 0 0.03151
1.6953 0.0063951 -0.0031358 -0.012599 0.003333 0.00871 0.0012343 -0.010507 -0.026512 -0.027748 -0.011264 -0.023703 -1.234 -0.0007048 0.0041864 0.0032703 -0.0032345 0.00060198 0.0025725 -0.0018791 0.0016116 0.0036691 0 -0.016658 0 0.00067319 0 0.0007481 0 0.20315
1.6992 0.0050623 -0.0053014 -0.013486 0.0060725 0.00032563 0.008887 -0.017722 -0.022781 -0.030139 -0.024426 -0.035255 -1.1692 -0.0024772 0.001611 0.003988 0.0024098 0.0050735 0.0050713 -0.004966 0.00065839 0.0048341 0 -0.016503 0 -0.00081092 0 0.00056632 0 0.32413
1.7031 0.0016474 -0.0045306 -0.010743 0.0033706 -0.011758 0.009512 -0.019276 -0.013026 -0.021666 -0.028645 -0.036231 -1.1283 -0.00040936 0.00010607 0.00082983 0.0057308 0.0048119 0.002721 -0.0067556 0.001034 0.0038887 0 -0.016324 0 -0.0018473 0 0.0003436 0 0.35077
1.707 -0.0022781 -0.0017432 -0.0060244 -0.0038143 -0.019864 0.0018282 -0.015149 -0.0029847 -0.0080185 -0.022414 -0.026191 -1.101 0.0033331 0.00010149 -0.0046029 0.0036191 0.0006121 -0.0028656 -0.0060862 0.0030233 0.001841 0 -0.016461 0 -0.001619 0 5.3594e-05 0 0.27343
1.7109 -0.005351 0.00096848 -0.001059 -0.011236 -0.017701 -0.0098486 -0.007318 0.0031292 0.0033867 -0.0087784 -0.008649 -1.0654 0.0052063 0.00087164 -0.008707 -0.0021842 -0.0045364 -0.0077935 -0.0035693 0.0054668 0.00014785 0 -0.01683 0 -0.00042292 0 -0.00031853 0 0.1194
1.7148 -0.0067611 0.001877 0.0022203 -0.014732 -0.005064 -0.018584 0.0011465 0.0041926 0.00818 0.0067928 0.010293 -1.0062 0.003722 0.0017473 -0.0086156 -0.006426 -0.0078009 -0.0086328 -0.00095104 0.0064926 -0.00052375 0 -0.017017 0 0.00067544 0 -0.00074418 0 -0.057145
1.7188 -0.0060744 0.0007093 0.0018563 -0.012891 0.011247 -0.019072 0.0072381 0.0019381 0.0072951 0.018874 0.024065 -0.92741 0.00055981 0.0026488 -0.0044238 -0.0049283 -0.0085119 -0.0049265 0.00043978 0.0051351 -0.000609 0 -0.01676 0 0.00086429 0 -0.0011177 0 -0.19398
1.7227 -0.0032035 -0.0014153 -0.0029285 -0.0072002 0.021615 -0.0105 0.009122 -0.00054792 0.0052236 0.023655 0.028099 -0.84885 -0.0014746 0.003528 0.00089512 0.0016442 -0.0082021 0.00054529 0.00074481 0.0022143 -0.00099655 0 -0.016286 0 0.00026758 0 -0.0012643 0 -0.24487
1.7266 0.0012445 -0.0028994 -0.010343 -0.00031936 0.020251 0.0032821 0.0069282 -0.00068882 0.0058447 0.019712 0.021848 -0.78811 -0.0012415 0.0037106 0.003753 0.0082201 -0.0087516 0.0039928 0.0011619 -0.00045384 -0.0021831 0 -0.016122 0 -0.00033147 0 -0.0010253 0 -0.20112
1.7305 0.0057679 -0.002597 -0.016187 0.0056273 0.0093164 0.015907 0.0027741 0.0022089 0.0091251 0.0085208 0.0091495 -0.74629 8.9528e-05 0.0022387 0.0025366 0.0095838 -0.010351 0.0035253 0.0024752 -0.0017259 -0.0039208 0 -0.016523 0 -0.00035943 0 -0.00038939 0 -0.097998
1.7344 0.008553 -0.00019797 -0.016266 0.0095636 -0.0027887 0.021709 -0.0003502 0.0066498 0.011173 -0.0054919 -0.0037261 -0.70943 0.0008923 -0.00096613 -0.001435 0.0047004 -0.011164 0.00036808 0.0039998 -0.0019808 -0.0054289 0 -0.017139 0 8.445e-06 0 0.00042855 0 0.0029677
1.7383 0.0087124 0.0038714 -0.0095182 0.01117 -0.0077143 0.018569 -0.00048037 0.0098618 0.0075514 -0.016177 -0.011466 -0.66315 0.0010734 -0.0044536 -0.0051208 -0.002626 -0.0090783 -0.0025137 0.0040808 -0.0023413 -0.0058294 0 -0.017286 0 0.00015437 0 0.0010543 0 0.049149
1.7422 0.007187 0.0086868 0.00081587 0.01076 -0.0030111 0.0091198 0.0019262 0.009534 -0.0026102 -0.01834 -0.012345 -0.60519 0.0018916 -0.0060933 -0.0060198 -0.0071445 -0.0040446 -0.0030451 0.0017834 -0.003193 -0.0045497 0 -0.016622 0 -0.00022454 0 0.0011592 0 0.026229
1.7461 0.0063455 0.013076 0.0093679 0.0095155 0.006994 -0.00043532 0.0044658 0.0054948 -0.014735 -0.01054 -0.0082232 -0.54393 0.0039244 -0.0048305 -0.0037853 -0.0064533 0.0011427 -0.0015715 -0.0018482 -0.003651 -0.0016532 0 -0.015545 0 -0.00075295 0 0.00067914 0 -0.041262
1.75 0.0083561 0.016022 0.012658 0.0093437 0.015543 -0.0036533 0.0051888 0.00032678 -0.020658 0.0040448 -0.0020422 -0.48623 0.0057062 -0.001668 -0.0002022 -0.0024816 0.0025323 -4.9761e-05 -0.0043278 -0.0025614 0.0019768 0 -0.014896 0 -0.0007967 0 -0.00011587 0 -0.11952
1.7539 0.013544 0.017221 0.011684 0.011821 0.018955 0.002323 0.005101 -0.0016367 -0.013295 0.019567 0.0049413 -0.42861 0.0048768 0.0011696 0.00222 0.00081974 -0.0020425 0.00013107 -0.0037676 6.7365e-05 0.0048541 0 -0.015201 0 -0.00019546 0 -0.00077168 0 -0.1997
1.7578 0.020082 0.017434 0.010902 0.016886 0.018712 0.014846 0.0082716 0.003386 0.0086638 0.030977 0.013779 -0.36137 0.00082128 0.0021448 0.0019653 0.0011594 -0.011139 -0.00048776 -0.00062058 0.0027949 0.0056384 0 -0.016176 0 0.00050297 0 -0.00093623 0 -0.30503
1.7617 0.025296 0.018147 0.014482 0.022636 0.018988 0.02731 0.018679 0.016173 0.038913 0.03648 0.025812 -0.28087 -0.0040917 0.0015612 -0.00054818 -0.00043324 -0.02053 -0.00019138 0.0025474 0.0039888 0.0040457 0 -0.016977 0 0.00058711 0 -0.00058669 0 -0.46171
1.7656 0.027533 0.020555 0.022996 0.026755 0.022523 0.033424 0.03586 0.033322 0.065869 0.037395 0.039935 -0.19597 -0.0063047 0.00090853 -0.0033063 -0.0012122 -0.026048 0.00186 0.0031759 0.0032899 0.0011727 0 -0.016972 0 -5.3815e-05 0 -3.2e-05 0 -0.65856
1.7695 0.027136 0.024591 0.033135 0.028437 0.028637 0.0313 0.053154 0.048266 0.078141 0.036048 0.051778 -0.12096 -0.0043517 0.0011839 -0.0040624 0.00026768 -0.026187 0.0044155 0.00087301 0.0017664 -0.0012017 0 -0.016284 0 -0.00075945 0 0.00031957 0 -0.83358
1.7734 0.025878 0.028818 0.040298 0.0289 0.034535 0.024425 0.060893 0.054286 0.070315 0.033786 0.055844 -0.061499 -0.00034132 0.001964 -0.0018875 0.0027169 -0.022519 0.0050733 -0.0023112 0.00063192 -0.0019034 0 -0.015618 0 -0.00073161 0 0.00026347 0 -0.90545
1.7773 0.025511 0.031405 0.041599 0.029849 0.037879 0.018835 0.05301 0.048136 0.045935 0.030634 0.049151 -0.0080743 0.0019918 0.0021199 0.0020892 0.0035342 -0.017887 0.0025612 -0.0037312 -5.1293e-05 -0.0011913 0 -0.015546 0 0.00015724 0 -5.5236e-05 0 -0.82942
1.7813 0.026631 0.031427 0.037043 0.03134 0.037977 0.018779 0.032292 0.032273 0.016003 0.026386 0.033686 0.055996 0.00085448 0.0012789 0.00533 0.001548 -0.014167 -0.0018366 -0.0024237 -0.0012493 -0.00041146 0 -0.015971 0 0.0012058 0 -0.00027278 0 -0.63473
1.7852 0.028617 0.029457 0.028687 0.031382 0.03511 0.024211 0.0098385 0.014187 -0.00635 0.021694 0.015872 0.13997 -0.0019365 0.0003639 0.0056145 -0.0016756 -0.011521 -0.0051586 0.00020974 -0.003534 -0.00080542 0 -0.016284 0 0.0015475 0 -0.00012168 0 -0.41394
1.7891 0.030373 0.027025 0.019374 0.028042 0.029712 0.031738 -0.0015487 0.0028185 -0.012253 0.018113 0.003438 0.23895 -0.0028642 0.00059114 0.0026823 -0.0032454 -0.0094491 -0.0052201 0.0018183 -0.0059437 -0.0025387 0 -0.016014 0 0.00097452 0 0.00032079 0 -0.27143
1.793 0.0311 0.025473 0.012194 0.022225 0.022841 0.037669 0.0043849 0.0038483 -0.0011515 0.017264 0.0017033 0.3413 -0.00030931 0.0020358 -0.0014625 -0.0017067 -0.0082552 -0.0024028 0.001211 -0.00649 -0.0047346 0 -0.01532 0 0.0001028 0 0.00066738 0 -0.26731
1.7969 0.030561 0.025193 0.010249 0.018168 0.017195 0.040333 0.023391 0.016606 0.019627 0.019974 0.011323 0.4416 0.003739 0.0033949 -0.0039358 0.0015167 -0.0092184 0.00083912 -0.00075971 -0.0039719 -0.0063023 0 -0.014821 0 -0.00026342 0 0.00053404 0 -0.39239
1.8008 0.028941 0.025719 0.015496 0.020494 0.016537 0.039949 0.043856 0.034521 0.039436 0.025902 0.028348 0.54534 0.0055441 0.003299 -0.0030841 0.0034004 -0.013218 0.0022138 -0.0021977 0.00065975 -0.0066785 0 -0.014975 0 9.23e-05 0 -0.0001155 0 -0.58299
1.8047 0.026674 0.02637 0.026745 0.02991 0.022865 0.036979 0.054562 0.048898 0.050202 0.03351 0.046116 0.66056 0.0031875 0.0018111 0.0003034 0.0021204 -0.019204 0.0014384 -0.0019499 0.0047967 -0.0058947 0 -0.015626 0 0.00065864 0 -0.00089413 0 -0.75766
1.8086 0.024382 0.02671 0.038724 0.04135 0.033534 0.031223 0.051361 0.053629 0.050103 0.040178 0.057861 0.78607 -0.0016548 0.0004623 0.0036426 -0.0012748 -0.024218 4.8454e-05 -0.00049898 0.0061551 -0.0042104 0 -0.016185 0 0.00079194 0 -0.0012776 0 -0.85076
1.8125 0.022726 0.026521 0.044236 0.046708 0.041608 0.02282 0.038357 0.047905 0.042963 0.042741 0.05902 0.90984 -0.0053655 0.00067803 0.004543 -0.0039013 -0.025267 -0.0004354 0.00071523 0.0044699 -0.0019369 0 -0.016231 0 0.00039377 0 -0.0010318 0 -0.82976
1.8164 0.022018 0.025543 0.038899 0.040526 0.040278 0.013863 0.023633 0.035516 0.034254 0.038805 0.048636 1.0204 -0.0057156 0.002182 0.0025365 -0.0037913 -0.021562 -3.4674e-05 0.00071568 0.0014598 0.00037635 0 -0.015916 0 -3.5785e-05 0 -0.00041639 0 -0.69855
1.8203 0.021834 0.02347 0.025037 0.024274 0.028247 0.0082644 0.013477 0.021783 0.026889 0.028421 0.029603 1.1201 -0.0036052 0.0030848 -0.00078068 -0.0017251 -0.015174 -1.9417e-05 -0.00023639 -0.00072211 0.0018789 0 -0.015784 0 4.5206e-06 0 2.7804e-05 0 -0.49333
1.8242 0.021077 0.02027 0.011003 0.0057791 0.011436 0.0090767 0.0093935 0.010583 0.019977 0.014796 0.0077667 1.2253 -0.0017177 0.0016829 -0.0031562 -0.00037499 -0.0094798 -0.0012145 -0.0011152 -0.0010498 0.0019266 0 -0.0162 0 0.00043157 0 -6.172e-05 0 -0.27275
1.8281 0.018666 0.016425 0.0055745 -0.0059182 -0.00085443 0.015293 0.0092093 0.0033567 0.011234 0.0029765 -0.0098865 1.3522 -0.0017073 -0.001773 -0.0033665 -0.0015672 -0.0067001 -0.0027762 -0.0012345 4.4294e-05 0.00081936 0 -0.016982 0 0.00064385 0 -0.00056199 0 -0.10038
1.832 0.014384 0.012728 0.011354 -0.0064417 -0.0025376 0.02134 0.010199 1.0723e-05 0.00067638 -0.002994 -0.01756 1.5016 -0.0028257 -0.0051017 -0.0018399 -0.0043122 -0.0065883 -0.0028159 -0.00088559 0.0014846 -0.00015026 0 -0.017584 0 0.0001785 0 -0.00098456 0 -0.021274
1.8359 0.0091422 0.0097017 0.022486 0.0015443 0.0051305 0.020539 0.011138 0.0001396 -0.0079166 -0.0024612 -0.012889 1.6567 -0.0031914 -0.0060122 6.5514e-05 -0.0055794 -0.0072423 -0.0003213 -0.00099544 0.002478 0.00024336 0 -0.017622 0 -0.00073694 0 -0.00091489 0 -0.042239
1.8398 0.0043266 0.0071726 0.028784 0.010824 0.014902 0.010293 0.011988 0.0032091 -0.009414 0.0017831 0.0016822 1.7986 -0.0021184 -0.0039849 0.0012744 -0.0031879 -0.0071212 0.0035683 -0.0022315 0.0027862 0.0018155 0 -0.017193 0 -0.0013392 0 -0.00037154 0 -0.12714
1.8438 0.00073257 0.0044 0.023215 0.014697 0.018836 -0.0052458 0.012393 0.0078136 -0.0018619 0.005723 0.019235 1.9233 -0.00093569 -0.00049154 0.0016223 0.0019063 -0.006359 0.0063084 -0.0043709 0.0025055 0.0027882 0 -0.016695 0 -0.0010637 0 0.00023726 0 -0.21153
1.8477 -0.0020088 0.00065003 0.006929 0.01082 0.013176 -0.017559 0.011025 0.011291 0.010706 0.0066834 0.030894 2.0453 -0.001455 0.0024656 0.0015662 0.0061924 -0.0062498 0.0061139 -0.0063884 0.0019407 0.0012944 0 -0.016388 0 -0.00012474 0 0.00050093 0 -0.23033
1.8516 -0.0049941 -0.0042724 -0.011897 0.0015267 -0.00037481 -0.01975 0.0065285 0.010652 0.019887 0.0042332 0.029894 2.1834 -0.0037756 0.0039279 0.001518 0.0066693 -0.007533 0.0035003 -0.0071009 0.0016962 -0.0026526 0 -0.016176 0 0.00065109 0 0.00035806 0 -0.14593
1.8555 -0.0089983 -0.0099245 -0.024147 -0.0087729 -0.016727 -0.011652 -0.0010513 0.0043607 0.01813 -0.00079763 0.015287 2.3419 -0.0058145 0.0042112 0.0015318 0.0036134 -0.0092086 0.00072078 -0.0058918 0.0025204 -0.0067208 0 -0.015833 0 0.00059202 0 8.3341e-05 0 0.035289
1.8594 -0.013765 -0.015518 -0.025874 -0.016657 -0.030323 -0.00018564 -0.010002 -0.0065177 0.0037782 -0.0076545 -0.0071446 2.5055 -0.0051651 0.0039012 0.0015326 0.00043166 -0.0090721 -0.00037441 -0.0031281 0.0046271 -0.008092 0 -0.015382 0 -0.00019211 0 -4.4312e-05 0 0.2651
1.8633 -0.018273 -0.020296 -0.020102 -0.021132 -0.037066 0.0052592 -0.018252 -0.018851 -0.017808 -0.015867 -0.027932 2.6513 -0.0014982 0.0029964 0.001673 0.00061681 -0.0055394 -9.1823e-06 -8.3071e-05 0.0070349 -0.0060545 0 -0.015176 0 -0.00091535 0 -2.7171e-05 0 0.47493
1.8672 -0.021704 -0.023783 -0.013793 -0.023132 -0.035389 -0.0010541 -0.025009 -0.029268 -0.03776 -0.024484 -0.03947 2.7678 0.0028601 0.0012253 0.0023348 0.0045202 0.00086429 -9.5794e-05 0.001665 0.007861 -0.0028378 0 -0.015559 0 -0.00083113 0 -8.4481e-05 0 0.60929
1.8711 -0.024214 -0.025951 -0.012987 -0.024221 -0.027179 -0.017839 -0.03112 -0.035865 -0.049121 -0.031778 -0.040523 2.8637 0.0047939 -0.00094616 0.0037543 0.0088856 0.0076846 -0.0021766 0.0011718 0.0057491 -0.0016523 0 -0.016443 0 0.00012662 0 -0.00032012 0 0.65547
1.875 -0.026806 -0.027347 -0.019617 -0.02573 -0.018055 -0.038059 -0.037764 -0.038681 -0.050394 -0.036249 -0.036427 2.9584 0.0030253 -0.0020272 0.005674 0.0096054 0.012254 -0.0056742 -0.0011082 0.0013246 -0.0036059 0 -0.017273 0 0.0013386 0 -0.00050967 0 0.65099
1.8789 -0.03044 -0.029031 -0.031378 -0.028626 -0.015419 -0.053406 -0.044723 -0.039037 -0.045244 -0.038012 -0.034717 3.0657 -0.00081819 -0.00061238 0.0073963 0.0052501 0.0135 -0.0081405 -0.0033932 -0.0028231 -0.00646 0 -0.017456 0 0.0020569 0 -0.00028628 0 0.65963
1.8828 -0.035205 -0.032115 -0.043643 -0.033591 -0.024066 -0.058816 -0.04996 -0.038615 -0.039322 -0.038819 -0.039385 3.184 -0.0035423 0.003059 0.0082095 -0.0017311 0.012402 -0.0073307 -0.0037198 -0.00396 -0.0066045 0 -0.016872 0 0.0019607 0 0.00042797 0 0.72751
1.8867 -0.040252 -0.037012 -0.051813 -0.040768 -0.041981 -0.054581 -0.05105 -0.038889 -0.036787 -0.040303 -0.048119 3.3014 -0.0028809 0.0067687 0.0078278 -0.0070909 0.010857 -0.0032497 -0.0015026 -0.0014128 -0.0025484 0 -0.015967 0 0.0012492 0 0.0012073 0 0.84854
1.8906 -0.044493 -0.042945 -0.05322 -0.049281 -0.060254 -0.045538 -0.047373 -0.04078 -0.038612 -0.042167 -0.054568 3.4087 0.0009062 0.0078237 0.006518 -0.0081853 0.010074 0.0016459 0.0017646 0.0028211 0.0033759 0 -0.015346 0 0.00032729 0 0.0014197 0 0.96699
1.8945 -0.047421 -0.048293 -0.048398 -0.05712 -0.068475 -0.038334 -0.041231 -0.044222 -0.043062 -0.042507 -0.053694 3.5065 0.0054137 0.0051907 0.0048788 -0.0057343 0.0098832 0.0042676 0.0034868 0.0056954 0.006834 0 -0.01528 0 -0.00050833 0 0.00081793 0 1.0192
1.8984 -0.049394 -0.051697 -0.041289 -0.061866 -0.062256 -0.038184 -0.036914 -0.047911 -0.047475 -0.040407 -0.045943 3.6015 0.0078904 0.00033769 0.0034762 -0.0026713 0.0094558 0.0031992 0.0020576 0.0055572 0.0052572 0 -0.015559 0 -0.0011055 0 -0.00014492 0 0.98593
1.9023 -0.051263 -0.053111 -0.037668 -0.062031 -0.046986 -0.046348 -0.038309 -0.049956 -0.050194 -0.038222 -0.037136 3.6968 0.007016 -0.003966 0.0025579 -0.001454 0.0086085 -0.0003725 -0.0016602 0.0032337 8.5423e-05 0 -0.015809 0 -0.0013291 0 -0.00064029 0 0.91427
1.9063 -0.053762 -0.053876 -0.041907 -0.058213 -0.034408 -0.059371 -0.046659 -0.049536 -0.051719 -0.040746 -0.034446 3.7857 0.0035546 -0.005748 0.0019673 -0.0023165 0.0083999 -0.0037239 -0.0049009 0.00089047 -0.004572 0 -0.015878 0 -0.0010582 0 -0.00019036 0 0.89064
1.9102 -0.057109 -0.055641 -0.053848 -0.053197 -0.03438 -0.070715 -0.059839 -0.048337 -0.054472 -0.051224 -0.041724 3.8562 -0.00028134 -0.0049605 0.0012867 -0.0037057 0.010377 -0.0046869 -0.0053339 -0.00010516 -0.0055383 0 -0.015911 0 -0.00037354 0 0.00086689 0 0.98153
1.9141 -0.060933 -0.059 -0.068278 -0.050736 -0.048158 -0.074358 -0.073398 -0.050086 -0.061037 -0.067596 -0.057378 3.9015 -0.0022002 -0.0028736 0.00016007 -0.0040002 0.015084 -0.0031304 -0.003214 -0.00023186 -0.0030474 0 -0.016072 0 0.00032484 0 0.0016367 0 1.1853
1.918 -0.064377 -0.062964 -0.077976 -0.053484 -0.068114 -0.068528 -0.082606 -0.057767 -0.071708 -0.082725 -0.075628 3.9267 -0.0011545 -0.00069035 -0.0013703 -0.0027114 0.021151 -0.00085146 -0.0013508 -0.00089425 7.6617e-05 0 -0.016265 0 0.00052621 0 0.0014469 0 1.4283
1.9219 -0.066277 -0.065679 -0.078433 -0.061217 -0.083436 -0.057053 -0.084457 -0.070419 -0.083125 -0.089032 -0.089587 3.9461 0.0020557 0.0011011 -0.0027742 -0.00033836 0.025872 -0.00014204 -0.0027255 -0.0026483 0.0014683 0 -0.016193 0 4.4947e-05 0 0.0004413 0 1.6066
1.9258 -0.065513 -0.06571 -0.070662 -0.070411 -0.086881 -0.047032 -0.078815 -0.082392 -0.089501 -0.083862 -0.094065 3.9731 0.005266 0.0022085 -0.0033475 0.0024048 0.026943 -0.0021512 -0.0077223 -0.0044606 0.0013707 0 -0.0157 0 -0.00074091 0 -0.00056097 0 1.6422
1.9297 -0.061616 -0.062859 -0.05992 -0.075699 -0.077838 -0.044106 -0.068358 -0.086357 -0.08614 -0.071039 -0.087101 4.0108 0.0063294 0.0018579 -0.0027526 0.004871 0.024032 -0.0061223 -0.013413 -0.0047312 0.0018598 0 -0.01502 0 -0.0011562 0 -0.00080345 0 1.5186
1.9336 -0.055353 -0.058023 -0.051567 -0.072683 -0.060894 -0.04867 -0.057301 -0.078201 -0.072776 -0.05741 -0.070387 4.0506 0.0045657 -0.0008565 -0.0013242 0.0061583 0.018921 -0.009894 -0.015637 -0.0029732 0.0041724 0 -0.01463 0 -0.00082158 0 -0.00023752 0 1.2808
1.9375 -0.048731 -0.052518 -0.047639 -0.060722 -0.042629 -0.055895 -0.049337 -0.060086 -0.053949 -0.04766 -0.048869 4.0785 0.0012215 -0.0057031 0.00020225 0.005103 0.014106 -0.011257 -0.012208 -0.00040842 0.0070604 0 -0.014824 0 -2.8031e-05 0 0.00051054 0 1.008
1.9414 -0.044106 -0.047591 -0.04678 -0.044019 -0.029275 -0.059585 -0.045758 -0.039268 -0.035994 -0.041957 -0.029369 4.0844 -0.0015019 -0.010544 0.0013509 0.0012141 0.010973 -0.0093013 -0.0046142 0.0011052 0.0079492 0 -0.015421 0 0.00049147 0 0.00077694 0 0.78022
1.9453 -0.042809 -0.044327 -0.046923 -0.030036 -0.025419 -0.056832 -0.044938 -0.023681 -0.023209 -0.038019 -0.018147 4.0682 -0.0021433 -0.012299 0.0023146 -0.0041829 0.0090826 -0.0049417 0.0031304 0.0007116 0.0057149 0 -0.015912 0 0.00021055 0 0.00046444 0 0.65283
1.9492 -0.044274 -0.04355 -0.047631 -0.025727 -0.032404 -0.049843 -0.043782 -0.017804 -0.016602 -0.034903 -0.018276 4.0386 -0.0010003 -0.0092142 0.0036298 -0.0081008 0.0071243 -0.00029926 0.0074343 -0.00083703 0.0021518 0 -0.015915 0 -0.00071645 0 4.7334e-05 0 0.64395
1.9531 -0.046473 -0.045374 -0.049812 -0.03351 -0.046501 -0.043681 -0.040409 -0.021573 -0.015929 -0.034452 -0.02837 4.0063 0.00039187 -0.0025517 0.0053604 -0.0078647 0.0046732 0.002657 0.0074538 -0.0020806 0.00046818 0 -0.015508 0 -0.0015937 0 2.577e-05 0 0.73336
1.957 -0.047448 -0.048713 -0.053515 -0.049443 -0.059172 -0.042073 -0.036126 -0.032136 -0.022185 -0.039059 -0.04361 3.9765 0.00079669 0.0039403 0.0066391 -0.0034681 0.0031042 0.0033032 0.0051175 -0.002224 0.0021569 0 -0.015119 0 -0.0017943 0 0.00041115 0 0.87286
1.9609 -0.046771 -0.051501 -0.056697 -0.065007 -0.061374 -0.044861 -0.034925 -0.045946 -0.036994 -0.048293 -0.058358 3.9453 0.00036674 0.006522 0.0061888 0.0019757 0.0046648 0.0025552 0.0031795 -0.0016056 0.0053246 0 -0.015113 0 -0.0012674 0 0.00075552 0 1.0065
1.9648 -0.045735 -0.051901 -0.056731 -0.071791 -0.050194 -0.048937 -0.040419 -0.059314 -0.058722 -0.058098 -0.068487 3.9034 0.00029069 0.0039712 0.0034916 0.0045307 0.010318 0.0019509 0.0031004 -0.00095302 0.0062655 0 -0.015476 0 -0.00049592 0 0.0006609 0 1.0934
1.9688 -0.046093 -0.049708 -0.053321 -0.066357 -0.032528 -0.051368 -0.052319 -0.068074 -0.079535 -0.06358 -0.072085 3.8445 0.0014489 -0.0018231 -0.00050028 0.0027266 0.018187 0.0023651 0.0043555 -0.00040304 0.0029594 0 -0.015891 0 -2.0436e-06 0 0.00021864 0 1.1218
1.9727 -0.048391 -0.046683 -0.049551 -0.052197 -0.021478 -0.051632 -0.065358 -0.068376 -0.088025 -0.062764 -0.068883 3.7719 0.0034892 -0.0074218 -0.0039268 -0.0011093 0.024156 0.0033986 0.0053359 0.00059515 -0.0027487 0 -0.016088 0 9.2504e-05 0 -7.9591e-05 0 1.105
1.9766 -0.051324 -0.04527 -0.049388 -0.037372 -0.026827 -0.051073 -0.072003 -0.059251 -0.077238 -0.057777 -0.059769 3.6978 0.0052201 -0.010089 -0.0054725 -0.0028462 0.024475 0.0039033 0.0047625 0.0024282 -0.0064045 0 -0.016096 0 5.8002e-05 0 0.00013899 0 1.0656
1.9805 -0.052659 -0.046577 -0.053615 -0.029306 -0.046727 -0.05057 -0.067428 -0.04476 -0.051834 -0.052486 -0.047084 3.6354 0.0057903 -0.0090463 -0.0053664 -0.00020393 0.018517 0.0031089 0.0024452 0.0045278 -0.004647 0 -0.016155 0 0.00018153 0 0.00071876 0 1.0187
1.9844 -0.050927 -0.049327 -0.0582 -0.030205 -0.067851 -0.049097 -0.053178 -0.032737 -0.027136 -0.049033 -0.034853 3.5878 0.0053258 -0.0052386 -0.004915 0.0052045 0.0094659 0.0012968 -0.00092069 0.005595 0.0018517 0 -0.0164 0 0.00045007 0 0.0010978 0 0.96727
1.9883 -0.046471 -0.050723 -0.05723 -0.036232 -0.074764 -0.044873 -0.036642 -0.02978 -0.018918 -0.046557 -0.027572 3.5432 0.0044027 -0.00039104 -0.0049807 0.009278 0.0022807 -0.00058087 -0.0043912 0.004705 0.0087539 0 -0.016686 0 0.000601 0 0.00084074 0 0.90832
1.9922 -0.041054 -0.048553 -0.048221 -0.040879 -0.061523 -0.03797 -0.026434 -0.036075 -0.031282 -0.042986 -0.02762 3.4812 0.003132 0.0037206 -0.0049561 0.008948 0.00036107 -0.0019188 -0.0071991 0.0022085 0.011404 0 -0.016727 0 0.00043816 0 5.4072e-05 0 0.84183
1.9961 -0.036486 -0.04279 -0.035016 -0.039924 -0.036275 -0.031528 -0.026836 -0.044728 -0.052815 -0.037763 -0.033235 3.3861 0.0011102 0.0056334 -0.0034108 0.0046006 0.003417 -0.0030697 -0.0088045 -0.00047872 0.0083512 0 -0.016411 0 5.1983e-05 0 -0.00071257 0 0.77315
2 -0.033487 -0.035459 -0.025281 -0.034256 -0.01517 -0.029795 -0.035225 -0.046948 -0.065091 -0.032671 -0.039295 3.2578 -0.0015836 0.0046201 7.5107e-05 -0.00064025 0.0080791 -0.0049011 -0.008852 -0.0020158 0.0022268 0 -0.015963 0 -0.00027758 0 -0.00095926 0 0.70964
2.0039 -0.031592 -0.029074 -0.024389 -0.028591 -0.010514 -0.034281 -0.044194 -0.039182 -0.057177 -0.030131 -0.040895 3.1119 -0.0036057 0.0012679 0.0037342 -0.0038007 0.010643 -0.0076979 -0.0072981 -0.0021464 -0.0025418 0 -0.015769 0 -0.00036122 0 -0.00063563 0 0.65723
2.0078 -0.029913 -0.025086 -0.030881 -0.027331 -0.022415 -0.041462 -0.046719 -0.026167 -0.034282 -0.030845 -0.037064 2.9693 -0.0031021 -0.0024047 0.0045316 -0.0042581 0.0097296 -0.010507 -0.0046366 -0.0016969 -0.0031888 0 -0.016032 0 -0.00025097 0 -9.4641e-05 0 0.62033
2.0117 -0.027884 -0.023484 -0.037495 -0.030969 -0.039836 -0.044562 -0.040664 -0.017077 -0.013336 -0.033148 -0.031339 2.8431 0.00032596 -0.003925 0.00069197 -0.0033884 0.0068582 -0.011664 -0.0019054 -0.0016747 -0.00050531 0 -0.016567 0 -0.00011954 0 0.00028739 0 0.60175
2.0156 -0.025399 -0.02345 -0.036977 -0.035814 -0.049264 -0.038529 -0.029649 -0.017881 -0.0091868 -0.034467 -0.028456 2.7321 0.0044371 -0.0020809 -0.0063414 -0.0024884 0.0047151 -0.010154 -0.00028488 -0.0023661 0.002119 0 -0.016941 0 -3.5626e-05 0 0.00040915 0 0.59812
2.0195 -0.022527 -0.024107 -0.027792 -0.037011 -0.043794 -0.024351 -0.020037 -0.026377 -0.022855 -0.033241 -0.029833 2.6248 0.0056407 0.0019912 -0.01243 -0.0014104 0.0047205 -0.0066201 -0.00043866 -0.0032114 0.0015506 0 -0.016822 0 9.6301e-05 0 0.00039473 0 0.59313
2.0234 -0.019416 -0.02467 -0.015091 -0.032223 -0.026369 -0.0090163 -0.016424 -0.034052 -0.04118 -0.029484 -0.031772 2.5085 0.0021135 0.0055071 -0.013569 0.00070011 0.0058997 -0.0030843 -0.0020239 -0.003435 -0.0026088 0 -0.016225 0 0.00036609 0 0.00033134 0 0.55819
2.0273 -0.016567 -0.024272 -0.0064286 -0.023122 -0.0062925 -0.00081191 -0.018733 -0.032996 -0.047457 -0.023898 -0.028137 2.3779 -0.0040506 0.0061846 -0.008788 0.0036325 0.0058415 -0.0015246 -0.003768 -0.0027685 -0.0077301 0 -0.015485 0 0.00066497 0 0.00013811 0 0.46713
2.0313 -0.015012 -0.022194 -0.0060652 -0.013831 0.0070375 -0.0034078 -0.022674 -0.021986 -0.033982 -0.016981 -0.015508 2.2355 -0.0080231 0.0040619 -0.00078097 0.005567 0.0028061 -0.0024276 -0.0041888 -0.0016554 -0.010161 0 -0.014995 0 0.00071423 0 -0.00028203 0 0.31903
2.0352 -0.015826 -0.0186 -0.012412 -0.0079707 0.0086796 -0.013267 -0.02301 -0.0069808 -0.0069291 -0.0093247 0.0032313 2.0885 -0.0061565 0.0013408 0.0061556 0.0046686 -0.0027646 -0.0044666 -0.0025888 -0.00087871 -0.0079765 0 -0.014957 0 0.0003241 0 -0.00080933 0 0.15193
2.0391 -0.019089 -0.015025 -0.020108 -0.0066874 -0.0007574 -0.022325 -0.017392 0.0036948 0.018855 -0.0026548 0.019701 1.943 0.0007322 0.00034963 0.0090701 0.0012635 -0.0084415 -0.0055429 0.00033013 -0.00099903 -0.0024386 0 -0.015309 0 -0.00036433 0 -0.0011045 0 0.032701
2.043 -0.023241 -0.013719 -0.02434 -0.0088086 -0.016427 -0.023833 -0.0082786 0.0050213 0.029765 -1.6163e-05 0.024686 1.8014 0.0078138 0.0014855 0.0078698 -0.0018505 -0.011409 -0.004377 0.0027711 -0.0020104 0.0029149 0 -0.015832 0 -0.00090663 0 -0.00088946 0 0.02393
2.0469 -0.025721 -0.015991 -0.023745 -0.012355 -0.031413 -0.016982 -0.0016608 -0.0024877 0.020633 -0.0041898 0.013552 1.6612 0.010232 0.0030402 0.0045557 -0.0016758 -0.010184 -0.0014712 0.003018 -0.003352 0.004872 0 -0.01631 0 -0.00085655 0 -0.0002307 0 0.14682
2.0508 -0.024713 -0.020849 -0.020145 -0.015877 -0.039222 -0.0071148 -0.0032483 -0.014624 -0.0042101 -0.015274 -0.010864 1.5164 0.0071074 0.0030245 0.0012969 0.002098 -0.005293 0.0012133 0.00072636 -0.0041986 0.002873 0 -0.016616 0 -9.7268e-05 0 0.00048962 0 0.3633
2.0547 -0.020675 -0.025282 -0.016322 -0.018797 -0.036517 -0.0017697 -0.014408 -0.026692 -0.034312 -0.029513 -0.039291 1.3605 0.0019475 0.0011847 -0.00087087 0.0064188 0.0013176 0.0015976 -0.0026912 -0.0038935 -0.00074987 0 -0.016717 0 0.0010594 0 0.00090846 0 0.58939
2.0586 -0.016246 -0.026239 -0.014145 -0.021081 -0.025148 -0.0056492 -0.030571 -0.035277 -0.0576 -0.0407 -0.060206 1.1913 -0.00081693 -0.00077258 -0.0019611 0.0072806 0.007463 -0.0010736 -0.005034 -0.0023518 -0.002819 0 -0.01663 0 0.0020619 0 0.00098888 0 0.73337
2.0625 -0.014395 -0.022866 -0.014235 -0.022923 -0.011754 -0.017873 -0.043493 -0.038261 -0.064452 -0.043517 -0.065122 1.0144 0.00014777 -0.0009651 -0.0022444 0.0031479 0.011595 -0.0056109 -0.0049941 -0.00020664 -0.0019687 0 -0.016386 0 0.0024363 0 0.00098617 0 0.73913
2.0664 -0.016217 -0.017229 -0.016477 -0.024614 -0.0042681 -0.032804 -0.046261 -0.034683 -0.051387 -0.036599 -0.052644 0.84145 0.0022481 0.00065203 -0.0018491 -0.0037087 0.01299 -0.0094617 -0.0031958 0.0014838 0.00034064 0 -0.016005 0 0.0020246 0 0.0011198 0 0.61328
2.0703 -0.02017 -0.012945 -0.020158 -0.026303 -0.0070761 -0.043336 -0.037809 -0.025509 -0.023632 -0.023348 -0.029345 0.68328 0.0019232 0.0020848 -0.0010295 -0.0091641 0.011497 -0.010157 -0.0016574 0.0018672 0.0013591 0 -0.015512 0 0.0010417 0 0.0013118 0 0.42264
2.0742 -0.023388 -0.012785 -0.023621 -0.027571 -0.018187 -0.044516 -0.023672 -0.014373 0.0058245 -0.010042 -0.0066461 0.53994 -0.0016349 0.0011957 -0.00042849 -0.010652 0.0073814 -0.0067733 -0.0020606 0.00083459 -0.00021264 0 -0.014967 0 -3.4864e-05 0 0.0012802 0 0.26174
2.0781 -0.023973 -0.017006 -0.024427 -0.02742 -0.030659 -0.035834 -0.012242 -0.0065459 0.022186 -0.0025137 0.0051305 0.39776 -0.0056428 -0.0020885 -0.00068753 -0.0089556 0.001468 -0.00053757 -0.0043141 -0.00098371 -0.0028064 0 -0.014498 0 -0.00068658 0 0.00089193 0 0.2048
2.082 -0.022351 -0.023445 -0.020788 -0.025119 -0.037323 -0.0215 -0.009115 -0.0059498 0.017413 -0.0033534 0.0023353 0.23724 -0.0064897 -0.0054058 -0.0016826 -0.0069411 -0.0046348 0.0058265 -0.0066819 -0.002773 -0.0033368 0 -0.01429 0 -0.00061644 0 0.00038523 0 0.26695
2.0859 -0.020683 -0.02901 -0.01351 -0.021424 -0.035315 -0.0086897 -0.013767 -0.012403 -0.0044786 -0.011083 -0.010396 0.047714 -0.0033158 -0.005867 -0.0023313 -0.0066765 -0.008738 0.0096293 -0.0073396 -0.0041309 -0.00023774 0 -0.014487 0 5.8465e-05 0 0.00019573 0 0.39858
2.0898 -0.020957 -0.03141 -0.0065695 -0.01881 -0.027271 -0.0041626 -0.021012 -0.021654 -0.030025 -0.021523 -0.023837 -0.16263 0.0010759 -0.0025419 -0.0014649 -0.0077166 -0.008917 0.0096826 -0.0058954 -0.0051381 0.0046 0 -0.015067 0 0.00082759 0 0.00053691 0 0.51948
2.0938 -0.023416 -0.030131 -0.0051278 -0.019858 -0.018817 -0.01046 -0.025825 -0.028511 -0.045585 -0.030376 -0.030715 -0.3711 0.0027701 0.0027092 0.00091676 -0.0079945 -0.0046502 0.0067965 -0.0034791 -0.0058707 0.0069736 0 -0.015792 0 0.0010805 0 0.0011592 0 0.57256
2.0977 -0.026517 -0.026388 -0.011921 -0.024744 -0.014699 -0.023761 -0.027325 -0.030531 -0.04636 -0.035413 -0.030291 -0.55716 0.0002327 0.0067484 0.0032991 -0.0061843 0.0025289 0.0030733 -0.00143 -0.0059333 0.0038453 0 -0.016317 0 0.00052987 0 0.0015498 0 0.55963
2.1016 -0.028215 -0.022339 -0.024651 -0.030179 -0.016338 -0.035351 -0.02849 -0.029147 -0.038174 -0.036967 -0.02751 -0.71874 -0.0045096 0.007592 0.0037728 -0.0031174 0.0095106 0.0005817 -1.3398e-06 -0.0046221 -0.003822 0 -0.016402 0 -0.00054061 0 0.0013953 0 0.53142
2.1055 -0.027354 -0.019968 -0.036649 -0.031343 -0.021877 -0.036735 -0.032071 -0.027436 -0.031002 -0.03659 -0.027637 -0.87429 -0.0078846 0.0056398 0.0017264 -0.00094947 0.013149 0.0003249 0.0015789 -0.0016704 -0.011445 0 -0.016072 0 -0.001435 0 0.00086041 0 0.53788
2.1094 -0.024156 -0.020037 -0.040744 -0.025734 -0.027809 -0.025541 -0.036686 -0.026792 -0.030112 -0.035063 -0.031041 -1.0485 -0.0078623 0.0028583 -0.0014791 -0.0010305 0.011977 0.0020417 0.0038273 0.002148 -0.014234 0 -0.015586 0 -0.0015354 0 0.00041733 0 0.57854
2.1133 -0.019733 -0.021572 -0.033831 -0.015702 -0.030728 -0.0079364 -0.037067 -0.025617 -0.032313 -0.031482 -0.032672 -1.2534 -0.0052699 0.00096854 -0.0036061 -0.0026015 0.0069462 0.0046774 0.0059944 0.0052552 -0.010808 0 -0.015242 0 -0.00075917 0 0.00040398 0 0.59555
2.1172 -0.015325 -0.022331 -0.018975 -0.0071034 -0.028521 0.0048882 -0.028656 -0.021104 -0.029949 -0.024245 -0.026677 -1.4802 -0.0024813 0.0003856 -0.0034971 -0.0035171 0.00065953 0.006978 0.0065732 0.0062682 -0.0040181 0 -0.015176 0 0.00038089 0 0.00074318 0 0.51913
2.1211 -0.01189 -0.020201 -0.0035923 -0.0048067 -0.021116 0.0043202 -0.012585 -0.012321 -0.0185 -0.013106 -0.012131 -1.7086 -0.0011406 0.00061589 -0.0021084 -0.0022292 -0.0043594 0.0078582 0.0049258 0.004927 0.0015401 0 -0.015322 0 0.0011586 0 0.001075 0 0.33053
2.125 -0.010046 -0.014758 0.0050524 -0.0087809 -0.010797 -0.009348 0.0036677 -0.001749 -0.0010288 -0.00041514 0.0051252 -1.9237 -0.0011382 0.0012681 -0.0016307 0.00082796 -0.0070643 0.0066283 0.0022938 0.0021642 0.0030518 0 -0.015534 0 0.0011462 0 0.0011347 0 0.090453
2.1289 -0.0099977 -0.0078338 0.0040475 -0.014279 -0.0016282 -0.026785 0.011078 0.0060326 0.013945 0.0097144 0.016188 -2.1265 -0.0014276 0.0023895 -0.003456 0.0036204 -0.0079697 0.0032897 0.00093166 -0.00066539 0.001123 0 -0.015738 0 0.0004612 0 0.00098156 0 -0.092974
2.1328 -0.01132 -0.0025189 -0.003901 -0.016069 0.0023498 -0.036084 0.0057117 0.0072827 0.018729 0.013767 0.015315 -2.329 -0.0013805 0.0038554 -0.0068249 0.0041917 -0.0080408 -0.0012045 0.0020272 -0.0026202 -0.0014751 0 -0.015965 0 -0.00039227 0 0.00086966 0 -0.13411
2.1367 -0.012901 -0.0011952 -0.012698 -0.012972 -0.00052201 -0.031114 -0.0082142 0.0013586 0.011518 0.010825 0.0037321 -2.5412 -0.0011666 0.0047908 -0.0093831 0.0021307 -0.0075219 -0.0051446 0.0044642 -0.003376 -0.0024249 0 -0.016262 0 -0.00090139 0 0.0009285 0 -0.024916
2.1406 -0.013389 -0.0040129 -0.016894 -0.0086007 -0.0081839 -0.015509 -0.021374 -0.0091004 -0.0032521 0.0027071 -0.011689 -2.7625 -0.0010405 0.0040477 -0.0091634 -0.0012943 -0.0058218 -0.0069284 0.0058051 -0.0028668 -0.0014554 0 -0.016603 0 -0.00083441 0 0.0010061 0 0.16407
2.1445 -0.012013 -0.0089055 -0.014849 -0.0076707 -0.015772 0.00048968 -0.026025 -0.019707 -0.018495 -0.007539 -0.023358 -2.985 -0.00068156 0.0014893 -0.0062616 -0.0042313 -0.002528 -0.0061492 0.0046615 -0.0010265 0.00013246 0 -0.016879 0 -0.00029187 0 0.00083387 0 0.33289
2.1484 -0.0091602 -0.013011 -0.0091699 -0.01132 -0.018465 0.0075721 -0.021039 -0.02629 -0.028573 -0.01722 -0.027465 -3.2038 0.00051773 -0.0013383 -0.0027819 -0.0055549 0.0015201 -0.0040064 0.0021247 0.0019389 0.0010496 0 -0.016982 0 0.00041352 0 0.00033101 0 0.41133
2.1523 -0.0061434 -0.014336 -0.0044276 -0.015816 -0.014431 0.0034297 -0.011619 -0.02634 -0.031202 -0.024418 -0.024988 -3.4221 0.0026195 -0.0022219 -0.0011469 -0.0054299 0.0043071 -0.002503 0.00074679 0.0050985 0.0010288 0 -0.016871 0 0.00091321 0 -0.00027218 0 0.38733
2.1563 -0.0042782 -0.012518 -0.0038844 -0.015838 -0.005912 -0.0068063 -0.0044847 -0.019692 -0.026936 -0.02752 -0.019285 -3.6472 0.004883 -0.0003505 -0.0022115 -0.0048975 0.0040164 -0.002909 0.001996 0.0069158 0.00056157 0 -0.016559 0 0.00092465 0 -0.000614 0 0.29388
2.1602 -0.0039547 -0.008487 -0.0074181 -0.0093056 0.0022315 -0.015158 -0.0027152 -0.008508 -0.017696 -0.025107 -0.012875 -3.8801 0.0064796 0.0025569 -0.0046822 -0.0049431 0.00055728 -0.0047248 0.0046981 0.0061728 6.3353e-05 0 -0.016093 0 0.00039316 0 -0.00050211 0 0.17524
2.1641 -0.0043972 -0.0036611 -0.01185 0.00065922 0.0055056 -0.016249 -0.0041339 0.0035343 -0.0056851 -0.016862 -0.0060194 -4.1131 0.0073123 0.0034792 -0.0061987 -0.0057312 -0.004192 -0.0060864 0.0060524 0.0030046 -0.00046541 0 -0.015561 0 -0.0004116 0 -5.1647e-05 0 0.061326
2.168 -0.0042116 0.00063411 -0.013229 0.0083235 0.00248 -0.0097167 -0.0038743 0.012793 0.0069906 -0.0046544 0.0022115 -4.3369 0.007849 0.00088186 -0.0051283 -0.0064796 -0.0077779 -0.0053522 0.004248 -0.00096939 -0.0010609 0 -0.01514 0 -0.00097201 0 0.00043926 0 -0.037133
2.1719 -0.0022341 0.0034464 -0.0094177 0.01006 -0.0042656 0.0010877 0.0014277 0.017305 0.018264 0.0076529 0.011779 -4.551 0.008068 -0.0034893 -0.0017033 -0.0060444 -0.0090528 -0.0025514 9.8616e-05 -0.0036919 -0.0013876 0 -0.015062 0 -0.00082633 0 0.00072445 0 -0.1196
2.1758 0.0018859 0.0044917 -0.0013139 0.0070232 -0.0094013 0.011875 0.011047 0.017493 0.025941 0.016051 0.020436 -4.7665 0.006858 -0.0057648 0.002235 -0.0038617 -0.0088826 0.00056273 -0.0038714 -0.0040505 -0.00093336 0 -0.015466 0 6.9952e-05 0 0.0007396 0 -0.18653
2.1797 0.0075795 0.0045053 0.0078939 0.0037157 -0.0077432 0.019292 0.020658 0.015412 0.027786 0.018579 0.024551 -4.9957 0.0029423 -0.0033507 0.00456 -0.00060092 -0.0090413 0.0019229 -0.0058497 -0.0024123 0.00039786 0 -0.016221 0 0.0012405 0 0.00056417 0 -0.23627
2.1836 0.013598 0.0051819 0.014725 0.0040626 0.002562 0.021427 0.025089 0.013156 0.022346 0.016109 0.021528 -5.2397 -0.0033187 0.0024375 0.0042589 0.0020457 -0.010323 0.00083115 -0.0061331 5.7689e-05 0.0020461 0 -0.016925 0 0.0020029 0 0.00032368 0 -0.26605
2.1875 0.018445 0.008281 0.01731 0.0085084 0.018301 0.018003 0.02147 0.011736 0.01056 0.011268 0.012184 -5.4845 -0.0092121 0.0071194 0.0019904 0.0024611 -0.011666 -0.0014992 -0.0061404 0.0024989 0.0032453 0 -0.017147 0 0.0019896 0 0.00014539 0 -0.27426
2.1914 0.020959 0.014256 0.016155 0.014259 0.032285 0.010905 0.011167 0.011216 -0.0029533 0.00676 0.0012577 -5.7118 -0.011282 0.0068004 -0.00047502 0.00035777 -0.011197 -0.0029674 -0.006295 0.0047654 0.0036536 0 -0.016765 0 0.0014256 0 0.00015509 0 -0.26444
2.1953 0.020954 0.021507 0.013572 0.017873 0.037249 0.0042078 -0.00031418 0.011618 -0.010744 0.0046082 -0.0047217 -5.9146 -0.0081882 0.0016725 -0.0014918 -0.002841 -0.0082954 -0.0022857 -0.0052794 0.0068692 0.0034212 0 -0.01608 0 0.00089432 0 0.00042984 0 -0.25052
2.1992 0.019534 0.027143 0.012325 0.017761 0.030554 0.0025403 -0.0055995 0.013418 -0.0063261 0.0063994 -0.0012098 -6.1028 -0.0021492 -0.00399 -0.00061223 -0.0049417 -0.0047689 4.3866e-05 -0.0016709 0.008278 0.0026619 0 -0.0156 0 0.00079576 0 0.00090227 0 -0.25785
2.2031 0.018658 0.028908 0.014262 0.014883 0.016564 0.0081439 0.00074905 0.01708 0.01099 0.013291 0.011359 -6.2948 0.00267 -0.0055006 0.001212 -0.0045741 -0.0038766 0.0022163 0.0037528 0.0080419 0.0010914 0 -0.015631 0 0.0010065 0 0.0013344 0 -0.31334
2.207 0.019975 0.026829 0.019514 0.011847 0.0045911 0.018867 0.018617 0.022271 0.034086 0.024899 0.027618 -6.5004 0.0036378 -0.0018581 0.0024293 -0.0021183 -0.0078325 0.002612 0.0077401 0.005763 -0.0015319 0 -0.016059 0 0.0010682 0 0.0014604 0 -0.42662
2.2109 0.023649 0.023201 0.026504 0.011553 0.0032406 0.029207 0.041271 0.02783 0.051492 0.037998 0.040628 -6.7137 0.001834 0.003459 0.0021138 0.00082566 -0.015794 0.0010762 0.0070943 0.0023622 -0.004551 0 -0.016495 0 0.00070752 0 0.0012195 0 -0.57592
2.2148 0.028142 0.020905 0.032725 0.016043 0.014773 0.034073 0.058305 0.032687 0.05475 0.047036 0.046247 -6.9193 0.00080042 0.0057337 0.00070012 0.0028952 -0.024048 -0.00098222 0.0017703 -0.00035635 -0.0062654 0 -0.016646 0 0.00014878 0 0.00085327 0 -0.7133
2.2188 0.031263 0.02142 0.035938 0.02547 0.033452 0.032346 0.0615 0.036702 0.044363 0.047181 0.045235 -7.1066 0.0029476 0.0032822 -0.00036102 0.0039459 -0.028369 -0.0017088 -0.0046094 -0.0011603 -0.0050788 0 -0.016539 0 -0.00011269 0 0.00072736 0 -0.79017
2.2227 0.031753 0.024089 0.035263 0.037287 0.049116 0.027269 0.049992 0.04031 0.029377 0.037948 0.041521 -7.278 0.0070248 -0.0011969 0.00021617 0.004649 -0.026783 -0.00027629 -0.0076613 -0.00054383 -0.0010837 0 -0.016413 0 0.00014802 0 0.0010034 0 -0.78526
2.2266 0.030109 0.027019 0.031577 0.046508 0.053497 0.023445 0.030971 0.043174 0.020516 0.024199 0.038259 -7.4453 0.0091449 -0.0033759 0.0024835 0.005243 -0.020717 0.0023892 -0.0060479 -0.00038778 0.0035425 0 -0.016415 0 0.00060146 0 0.0014677 0 -0.71352
2.2305 0.027997 0.028637 0.026992 0.047901 0.044974 0.02322 0.015066 0.043366 0.022162 0.013149 0.035231 -7.6176 0.0064776 -0.0014497 0.0052012 0.0049057 -0.013803 0.0041974 -0.0026126 -0.0022981 0.0060378 0 -0.016442 0 0.00066522 0 0.0017049 0 -0.61033
2.2344 0.026798 0.028567 0.023734 0.039426 0.028851 0.025612 0.0095308 0.038444 0.029601 0.0095262 0.029888 -7.7957 0.00012421 0.00229 0.0068572 0.0026027 -0.0093835 0.0034314 -0.0016981 -0.0060872 0.0052746 0 -0.016301 0 0.00011428 0 0.0014729 0 -0.50697
2.2383 0.026622 0.027395 0.02308 0.024502 0.013573 0.028273 0.014148 0.027959 0.033647 0.01284 0.020972 -7.9747 -0.0055937 0.0038806 0.0068888 -0.0013581 -0.0085738 0.00014066 -0.0051126 -0.0097942 0.0026041 0 -0.015998 0 -0.00062386 0 0.00092134 0 -0.41923
2.2422 0.026583 0.025914 0.024915 0.010759 0.005826 0.030021 0.022639 0.015226 0.028657 0.01888 0.011122 -8.152 -0.0068121 0.0016423 0.0060323 -0.0048025 -0.010118 -0.0037045 -0.010477 -0.011245 0.00040682 0 -0.015799 0 -0.0008276 0 0.00043565 0 -0.3558
2.2461 0.025912 0.024684 0.027995 0.0054167 0.0075337 0.031233 0.028106 0.0063361 0.017306 0.023737 0.0057602 -8.3298 -0.0033601 -0.0022444 0.0054919 -0.0051026 -0.011826 -0.0055555 -0.013391 -0.0097653 -0.00030062 0 -0.015965 0 -0.00017679 0 0.00025411 0 -0.33111
2.25 0.024738 0.024072 0.03057 0.0104 0.01585 0.031983 0.027994 0.006572 0.0083984 0.026533 0.008949 -8.5094 0.0013784 -0.0040324 0.0056914 -0.0014786 -0.01232 -0.0042236 -0.011281 -0.0065738 -0.00078179 0 -0.016411 0 0.00089487 0 0.00023861 0 -0.36302
2.2539 0.023766 0.024323 0.031065 0.020991 0.025331 0.030518 0.024897 0.016657 0.0097994 0.028663 0.019795 -8.6859 0.0036745 -0.0022046 0.0057755 0.0039787 -0.011807 -0.00089976 -0.0053737 -0.0036638 -0.0029679 0 -0.01669 0 0.0015604 0 3.1794e-05 0 -0.45298
2.2578 0.023305 0.025299 0.028686 0.029251 0.030777 0.024464 0.023202 0.031669 0.0222 0.030984 0.032557 -8.8489 0.0026108 0.0010581 0.0043716 0.0077593 -0.0115 0.0016793 0.0007407 -0.0022887 -0.0068675 0 -0.016378 0 0.0013489 0 -0.00055321 0 -0.56817
2.2617 0.022782 0.02618 0.023919 0.02965 0.029558 0.01408 0.02487 0.043545 0.038325 0.032266 0.040391 -8.9926 0.00032119 0.0021925 0.00097681 0.0077548 -0.01233 0.0013918 0.0042467 -0.0023653 -0.0097632 0 -0.015525 0 0.00056966 0 -0.0013018 0 -0.64875
2.2656 0.021357 0.025737 0.018649 0.022632 0.022738 0.0041048 0.027936 0.045572 0.047782 0.030559 0.039647 -9.1228 -0.00058627 -4.151e-05 -0.0032597 0.004936 -0.014031 -0.0015169 0.0049111 -0.0030709 -0.008386 0 -0.014703 0 7.3643e-06 0 -0.0017631 0 -0.64186
2.2695 0.019027 0.023243 0.015472 0.013595 0.01451 0.0014273 0.028598 0.036052 0.043804 0.02576 0.031528 -9.2547 0.00034635 -0.0032757 -0.0061023 0.0023287 -0.015267 -0.0046209 0.0042654 -0.0037884 -0.0022651 0 -0.014539 0 0.0001823 0 -0.0016556 0 -0.53875
2.2734 0.017012 0.019318 0.016217 0.0085227 0.0099249 0.0096512 0.024724 0.01913 0.027452 0.020316 0.020454 -9.4002 0.0013249 -0.004016 -0.0057499 0.002233 -0.014686 -0.0053687 0.0035783 -0.0044239 0.0050176 0 -0.015151 0 0.0008809 0 -0.0011214 0 -0.38504
2.2773 0.016845 0.015791 0.020487 0.0099011 0.011887 0.025099 0.017767 0.0026491 0.0069775 0.017068 0.01112 -9.558 0.00056941 -0.0013522 -0.0021347 0.0042883 -0.012061 -0.0032576 0.0029341 -0.0049709 0.0082536 0 -0.016006 0 0.0013821 0 -0.00058576 0 -0.25476
2.2813 0.018914 0.014498 0.025462 0.015839 0.019269 0.038278 0.011728 -0.0056728 -0.0068844 0.016475 0.006526 -9.7149 -0.0016175 0.0019824 0.0029757 0.0061484 -0.0086549 -0.00020449 0.0020955 -0.0050448 0.0048782 0 -0.016377 0 0.0011345 0 -0.00036489 0 -0.20671
2.2852 0.021866 0.015953 0.027549 0.022391 0.02764 0.040401 0.010278 -0.0019154 -0.006889 0.016315 0.0076125 -9.8584 -0.0032201 0.0024259 0.0070871 0.0059835 -0.0064742 0.0012127 0.0016708 -0.0040696 -0.0026769 0 -0.01599 0 0.00023501 0 -0.00039871 0 -0.2538
2.2891 0.023559 0.019026 0.024956 0.026668 0.032285 0.030021 0.014308 0.01209 0.0066987 0.014376 0.013572 -9.9874 -0.0029016 -0.00052389 0.008445 0.0042667 -0.0069259 1.8313e-06 0.0028488 -0.0019761 -0.0087963 0 -0.015268 0 -0.00070385 0 -0.00034941 0 -0.36287
2.293 0.022798 0.021867 0.019204 0.028276 0.031311 0.014395 0.021499 0.029492 0.02626 0.01136 0.022023 -10.111 -0.0017846 -0.0034293 0.0068791 0.003074 -0.0098407 -0.0025946 0.0058099 0.0003956 -0.0092205 0 -0.014937 0 -0.0011109 0 4.696e-05 0 -0.47894
2.2969 0.02033 0.023216 0.014163 0.028472 0.026445 0.004306 0.027896 0.041768 0.041234 0.010763 0.029421 -10.237 -0.0025205 -0.0022128 0.0036287 0.0036742 -0.013598 -0.0045722 0.0087185 0.0017696 -0.0044062 0 -0.015372 0 -0.00088752 0 0.00071291 0 -0.55412
2.3008 0.018207 0.022995 0.013121 0.028339 0.021098 0.0063286 0.030302 0.043241 0.044335 0.015493 0.032439 -10.365 -0.0063515 0.0034805 0.00046299 0.0049511 -0.016263 -0.0051909 0.0088326 0.0014645 0.0011625 0 -0.016258 0 -0.00035871 0 0.0012784 0 -0.56565
2.3047 0.018072 0.021879 0.016195 0.027691 0.017588 0.018399 0.028031 0.03424 0.035714 0.024445 0.029946 -10.485 -0.011115 0.0093145 -0.001265 0.0043915 -0.016871 -0.0054583 0.0050206 2.434e-05 0.0029888 0 -0.016878 0 0.00011037 0 0.0013794 0 -0.51926
2.3086 0.019863 0.020509 0.02025 0.025426 0.01594 0.03172 0.023113 0.020778 0.022198 0.03251 0.023913 -10.592 -0.012496 0.009998 -0.0011505 0.00075838 -0.015892 -0.006592 -0.00075749 -0.0012064 0.00030719 0 -0.016736 0 0.00040299 0 0.0009383 0 -0.44209
2.3125 0.021971 0.019175 0.02146 0.020795 0.014974 0.037115 0.018836 0.010689 0.012145 0.034255 0.018001 -10.691 -0.0077625 0.0043769 0.00027588 -0.0042277 -0.014566 -0.0081535 -0.0046915 -0.0012391 -0.0036253 0 -0.015955 0 0.00059989 0 0.00021687 0 -0.36894
2.3164 0.022591 0.018064 0.018356 0.014463 0.014079 0.030986 0.017476 0.0086954 0.0097374 0.028027 0.014685 -10.795 0.0013195 -0.0030393 0.0019663 -0.0070245 -0.013739 -0.0080141 -0.0041758 -0.00029288 -0.0046925 0 -0.015136 0 0.00073984 0 -0.00035736 0 -0.32511
2.3203 0.021078 0.017495 0.012827 0.0085765 0.013689 0.017003 0.018668 0.01377 0.012943 0.016942 0.013428 -10.911 0.0092483 -0.0058175 0.0029282 -0.0053165 -0.013196 -0.0044677 6.6976e-05 0.00045408 -0.0015551 0 -0.014843 0 0.00071455 0 -0.00044132 0 -0.31266
2.3242 0.018266 0.017691 0.00836 0.0056931 0.014154 0.0031723 0.019738 0.020535 0.016331 0.006281 0.011721 -11.034 0.010858 -0.0013092 0.0026795 -0.00014726 -0.012042 0.0015386 0.0047147 1.7266e-05 0.0033957 0 -0.015202 0 0.00041585 0 4.2138e-05 0 -0.31047
2.3281 0.015741 0.018344 0.0072484 0.0072005 0.014711 -0.0031346 0.018037 0.023432 0.015933 1.8548e-06 0.0080867 -11.15 0.0053339 0.0069305 0.0013819 0.0048978 -0.0097507 0.0064967 0.0066768 -0.0013665 0.0063348 0 -0.015891 0 -6.2519e-05 0 0.00085558 0 -0.29248
2.332 0.014815 0.018665 0.0092489 0.012235 0.014182 0.0010084 0.013617 0.020507 0.012022 -0.00069239 0.0041451 -11.25 -0.0032444 0.012243 -0.00038482 0.0067226 -0.0069377 0.0070543 0.0054007 -0.0022932 0.0052851 0 -0.016461 0 -0.00043117 0 0.0015437 0 -0.2538
2.3359 0.015964 0.01813 0.012618 0.01803 0.012901 0.013163 0.0099341 0.014298 0.0080386 0.0036012 0.0036522 -11.338 -0.0092377 0.01058 -0.0020129 0.00517 -0.0051737 0.0029991 0.0027382 -0.0013588 0.0015124 0 -0.016645 0 -0.00043935 0 0.0016645 0 -0.22364
2.3398 0.018862 0.017235 0.016168 0.021756 0.013551 0.02736 0.011536 0.0097597 0.007545 0.011814 0.0093659 -11.426 -0.0097443 0.0036218 -0.0031262 0.002722 -0.0059606 -0.0023422 0.00088683 0.0015045 -0.0019047 0 -0.01646 0 -9.5045e-05 0 0.0010774 0 -0.25012
2.3438 0.022686 0.017363 0.020146 0.022698 0.019244 0.03739 0.020254 0.01113 0.012252 0.022411 0.020678 -11.523 -0.0062547 -0.0032999 -0.003564 0.001939 -0.009678 -0.0048294 0.00058699 0.0046756 -0.0027666 0 -0.016104 0 0.00035757 0 0.00010794 0 -0.36429
2.3477 0.026405 0.019657 0.025165 0.022975 0.030089 0.03989 0.033025 0.019756 0.022186 0.032642 0.034073 -11.623 -0.0025489 -0.0061298 -0.0032316 0.0031951 -0.015275 -0.0029467 0.0011122 0.0058734 -0.0012864 0 -0.015819 0 0.00066692 0 -0.0005952 0 -0.55003
2.3516 0.029094 0.023911 0.030544 0.02585 0.041602 0.035781 0.043504 0.033593 0.03633 0.038939 0.045608 -11.714 -0.0010417 -0.0050991 -0.0020856 0.0047823 -0.020847 0.0011557 0.0015746 0.0038612 0.00062697 0 -0.015798 0 0.00075981 0 -0.00049844 0 -0.74496
2.3555 0.030358 0.028604 0.03413 0.032678 0.047228 0.029321 0.046508 0.047959 0.051979 0.039062 0.052838 -11.789 -0.00095137 -0.0033113 -0.0003249 0.0050007 -0.024595 0.0038507 0.001877 -0.00047597 0.0013517 0 -0.016105 0 0.00070679 0 0.00037513 0 -0.87439
2.3594 0.030681 0.032172 0.034112 0.04106 0.043504 0.025293 0.041785 0.057113 0.063605 0.034164 0.054712 -11.853 0.00025357 -0.0028915 0.001473 0.0039291 -0.025527 0.0032615 0.0023934 -0.0045723 0.00087494 0 -0.01659 0 0.00055241 0 0.0013893 0 -0.89472
2.3633 0.031308 0.034307 0.031177 0.046163 0.033475 0.026123 0.033994 0.05657 0.064062 0.028406 0.050573 -11.917 0.0037795 -0.0028897 0.0025904 0.0030677 -0.023622 0.00050058 0.0030789 -0.0059087 0.00038489 0 -0.016901 0 0.000243 0 0.0017467 0 -0.81637
2.3672 0.033508 0.036017 0.02868 0.044571 0.024996 0.030852 0.028953 0.045691 0.049297 0.025966 0.040408 -11.988 0.0078825 -0.00097579 0.0027345 0.0033674 -0.019632 -0.0019887 0.0032943 -0.0037915 0.0007533 0 -0.016687 0 -0.00024956 0 0.0011278 0 -0.69371
2.3711 0.03762 0.038393 0.030247 0.037565 0.024839 0.036552 0.029412 0.029171 0.023591 0.028055 0.026643 -12.062 0.0092823 0.0031659 0.0024182 0.0038858 -0.014836 -0.0030384 0.0026039 0.00014683 0.0014775 0 -0.015917 0 -0.0007653 0 -2.681e-05 0 -0.59357
2.375 0.042643 0.041372 0.036693 0.030797 0.033394 0.040822 0.033851 0.015695 -2.8577e-05 0.032753 0.015175 -12.127 0.0062853 0.0066427 0.002636 0.002658 -0.010858 -0.0036181 0.0014842 0.0031222 0.001117 0 -0.015028 0 -0.00098725 0 -0.00086644 0 -0.56507
2.3789 0.046762 0.043799 0.045041 0.030206 0.044449 0.043199 0.038964 0.013583 -0.0066041 0.037644 0.013171 -12.18 0.00065928 0.0059193 0.0039173 -0.00099397 -0.0093627 -0.0052721 0.00090401 0.0031733 -0.001181 0 -0.014694 0 -0.00069349 0 -0.00083793 0 -0.62536
2.3828 0.048478 0.044717 0.050716 0.03737 0.050264 0.044503 0.043091 0.025694 0.010613 0.042335 0.024216 -12.225 -0.0035679 0.00065513 0.0055577 -0.0051434 -0.011511 -0.0080264 0.0011233 0.00044174 -0.0045069 0 -0.015299 0 6.0251e-06 0 -0.00013333 0 -0.76036
2.3867 0.047469 0.044434 0.051146 0.04814 0.047635 0.045201 0.04726 0.047098 0.044499 0.048111 0.044687 -12.267 -0.0034076 -0.0052248 0.005892 -0.0065417 -0.017268 -0.010107 0.0011656 -0.0031716 -0.0065541 0 -0.016559 0 0.00070681 0 0.00052074 0 -0.93191
2.3906 0.044563 0.04409 0.047709 0.055748 0.039956 0.044732 0.052989 0.067512 0.077892 0.055195 0.065045 -12.305 0.00057667 -0.0066713 0.0036478 -0.0035483 -0.025004 -0.0097565 -0.00017607 -0.0055944 -0.0053871 0 -0.017656 0 0.0010192 0 0.00053264 0 -1.0869
2.3945 0.040935 0.044074 0.04429 0.055727 0.033847 0.042495 0.059334 0.077084 0.094426 0.060826 0.075702 -12.332 0.0047405 -0.0021096 -0.00066367 0.0020346 -0.031833 -0.0071224 -0.0027145 -0.0060561 -0.0011927 0 -0.017862 0 0.00087103 0 -4.6402e-05 0 -1.1703
2.3984 0.037268 0.043014 0.043655 0.048572 0.033493 0.039143 0.062396 0.07168 0.08819 0.060679 0.07293 -12.344 0.0053928 0.0048736 -0.0046448 0.0061441 -0.034766 -0.0041207 -0.0045054 -0.0052766 0.0035488 0 -0.017133 0 0.00052476 0 -0.00063528 0 -1.143
2.4023 0.033557 0.038722 0.044786 0.038238 0.037457 0.036335 0.058087 0.054345 0.065354 0.052549 0.060047 -12.345 0.0017774 0.0084907 -0.005582 0.0058154 -0.032219 -0.0024002 -0.0034991 -0.0043877 0.0058197 0 -0.016156 0 0.00030994 0 -0.00072265 0 -0.99863
2.4063 0.029588 0.030537 0.04354 0.028341 0.040288 0.034783 0.045714 0.032566 0.037815 0.038583 0.043395 -12.35 -0.0034769 0.005753 -0.0025966 0.0017676 -0.025004 -0.0016404 0.00023509 -0.0037285 0.0044478 0 -0.015784 0 0.00033837 0 -0.00036264 0 -0.7684
2.4102 0.025546 0.020837 0.036237 0.019745 0.037179 0.032742 0.029037 0.013807 0.015015 0.023685 0.027234 -12.364 -0.0066706 -0.00099699 0.0024108 -0.0021542 -0.016029 -0.00010687 0.0040611 -0.0026883 0.0011214 0 -0.016339 0 0.00045989 0 -9.369e-05 0 -0.50869
2.4141 0.022126 0.013963 0.023283 0.01154 0.027771 0.027155 0.013769 0.0023007 0.00020025 0.01164 0.012229 -12.38 -0.006021 -0.006209 0.0059802 -0.0022738 -0.0087107 0.0030641 0.0048873 -0.00069254 -0.00097458 0 -0.017372 0 0.00045787 0 -0.00037544 0 -0.27864
2.418 0.020043 0.013075 0.0098029 0.0039317 0.016348 0.017117 0.0037791 -0.0015833 -0.0077349 0.0029774 -0.0017743 -12.38 -0.0028218 -0.0058497 0.005657 0.0017504 -0.0049884 0.0063568 0.002012 0.0017382 9.2495e-05 0 -0.018074 0 0.00026057 0 -0.0011007 0 -0.12043
2.4219 0.019373 0.017492 0.0025338 -0.00031428 0.0087044 0.0063746 -0.00065014 -4.5886e-05 -0.010498 -0.0033422 -0.012411 -12.354 -5.2478e-06 -0.00050459 0.001869 0.0066319 -0.0043635 0.0069763 -0.0020783 0.0030489 0.0032004 0 -0.017932 0 -2.5973e-05 0 -0.0016541 0 -0.051829
2.4258 0.019322 0.02291 0.0051261 0.0022383 0.0082284 0.0016692 -0.0012639 0.0040101 -0.0086487 -0.0065798 -0.014964 -12.314 0.00043508 0.0056132 -0.0024561 0.008236 -0.0047713 0.0036679 -0.0038847 0.0019381 0.0050256 0 -0.017065 0 -0.00024271 0 -0.0014564 0 -0.069767
2.4297 0.018663 0.024479 0.015297 0.011979 0.013838 0.0072903 0.0010669 0.0084889 -0.0023392 -0.003462 -0.0062705 -12.283 -0.0010958 0.0084348 -0.0042749 0.0049753 -0.0047155 -0.0015874 -0.0020574 -0.0012768 0.0030027 0 -0.016013 0 -0.00029412 0 -0.00048249 0 -0.1571
2.4336 0.01654 0.020275 0.026011 0.024257 0.020809 0.020265 0.0073799 0.012838 0.0076625 0.0083809 0.011477 -12.279 -0.0025266 0.0070682 -0.0028768 -0.0010504 -0.0048768 -0.0049094 0.0014881 -0.0045814 -0.0021472 0 -0.015252 0 -0.00015751 0 0.00071157 0 -0.28606
2.4375 0.013011 0.012378 0.029977 0.031439 0.023699 0.030982 0.018519 0.017687 0.020073 0.025962 0.030927 -12.297 -0.0021581 0.0037306 -0.00038086 -0.0059637 -0.007569 -0.0038247 0.003549 -0.0057226 -0.006691 0 -0.014908 0 0.0001518 0 0.0014427 0 -0.41869
2.4414 0.0088825 0.0048398 0.024325 0.027882 0.019512 0.029764 0.031895 0.02332 0.033302 0.040486 0.04378 -12.316 -0.00012965 0.0012639 0.00011654 -0.0072474 -0.014142 0.00055241 0.0027077 -0.0040204 -0.0069368 0 -0.014873 0 0.0005568 0 0.0014072 0 -0.5088
2.4453 0.0049138 0.00038322 0.012124 0.014051 0.0092712 0.014453 0.040625 0.027865 0.044343 0.042518 0.045282 -12.315 0.0018546 0.00083229 -0.0028122 -0.0054253 -0.02246 0.0045543 0.00044726 -0.00094319 -0.0024671 0 -0.015079 0 0.00086182 0 0.00082248 0 -0.50947
2.4492 0.0010151 -0.0014593 -0.00031208 -0.0035459 -0.0029508 -0.0074391 0.036776 0.026966 0.047402 0.028825 0.035417 -12.288 0.0020925 0.0016468 -0.0076883 -0.0030914 -0.027034 0.0052311 -0.00070551 0.0011096 0.0033876 0 -0.015581 0 0.00080046 0 0.00016271 0 -0.38591
2.4531 -0.0038568 -0.0035304 -0.0083307 -0.016794 -0.012981 -0.024275 0.016884 0.016118 0.035306 0.0048538 0.016834 -12.248 0.00026932 0.0023312 -0.011297 -0.0024417 -0.022488 0.002785 1.1616e-05 0.00079291 0.0063786 0 -0.016365 0 0.00024263 0 -0.00020804 0 -0.13042
2.457 -0.010871 -0.0085707 -0.012275 -0.021588 -0.019464 -0.029217 -0.014458 -0.0054355 0.0048198 -0.019501 -0.0074235 -12.215 -0.002458 0.0021959 -0.011257 -0.0035747 -0.0080512 4.0347e-06 0.00078997 -0.001141 0.0049794 0 -0.017148 0 -0.00060277 0 -0.0002025 0 0.22668
2.4609 -0.02011 -0.017208 -0.016643 -0.020526 -0.024503 -0.025161 -0.046091 -0.032434 -0.037814 -0.037142 -0.033973 -12.195 -0.0045543 0.0013181 -0.0078433 -0.0048798 0.010695 -0.00053573 -0.00072292 -0.0026367 0.0015212 0 -0.017478 0 -0.0012394 0 6.2389e-05 0 0.61751
2.4648 -0.029957 -0.02776 -0.025686 -0.02067 -0.031293 -0.021587 -0.066379 -0.05563 -0.077185 -0.047689 -0.057854 -12.184 -0.0052931 -0.00011804 -0.0036227 -0.0048675 0.024847 0.0012832 -0.004702 -0.0022574 -0.0002111 0 -0.017106 0 -0.0012368 0 0.0004019 0 0.95418
2.4688 -0.037762 -0.037543 -0.039027 -0.027921 -0.040564 -0.026126 -0.069929 -0.06734 -0.097067 -0.055112 -0.072915 -12.175 -0.0050605 -0.0020993 -0.0012789 -0.0036153 0.028173 0.0034229 -0.0086144 -0.00054257 0.0013736 0 -0.016278 0 -0.00060791 0 0.00062599 0 1.1611
2.4727 -0.041454 -0.044384 -0.05108 -0.042051 -0.049019 -0.038088 -0.060329 -0.066294 -0.091436 -0.062037 -0.074964 -12.166 -0.0047027 -0.0043308 -0.0015042 -0.0025474 0.021485 0.0039218 -0.0095168 0.00040407 0.0042649 0 -0.015602 0 0.00015979 0 0.00056492 0 1.2075
2.4766 -0.040936 -0.047332 -0.055075 -0.056126 -0.051599 -0.049316 -0.047033 -0.057623 -0.068858 -0.066475 -0.065178 -12.162 -0.004661 -0.0058204 -0.0026642 -0.0028803 0.011706 0.0026869 -0.0068973 -0.001204 0.0050108 0 -0.015556 0 0.00050216 0 0.0001569 0 1.1201
2.4805 -0.038094 -0.046549 -0.048621 -0.061039 -0.045991 -0.051344 -0.038638 -0.047933 -0.045631 -0.063902 -0.049971 -12.169 -0.0046721 -0.0053405 -0.0023986 -0.0042608 0.0061971 0.0012068 -0.0031975 -0.0050565 0.0022935 0 -0.01607 0 0.00026481 0 -0.00043291 0 0.96334
2.4844 -0.035349 -0.042938 -0.036203 -0.052151 -0.035412 -0.042513 -0.037326 -0.039914 -0.032931 -0.052245 -0.03655 -12.186 -0.0041883 -0.0025521 0.00028869 -0.0048945 0.0069595 0.00078592 -0.0014951 -0.0086116 -0.0016383 0 -0.016573 0 -0.0001809 0 -0.00082856 0 0.79958
2.4883 -0.033874 -0.037855 -0.026263 -0.033242 -0.026718 -0.02911 -0.038378 -0.031489 -0.029113 -0.034801 -0.027821 -12.208 -0.0030138 0.0013585 0.004217 -0.0031175 0.009586 0.0012591 -0.0026702 -0.0088672 -0.0031396 0 -0.0165 0 -0.0003145 0 -0.00068809 0 0.65701
2.4922 -0.03295 -0.032835 -0.024956 -0.014574 -0.024993 -0.019951 -0.034939 -0.02012 -0.024011 -0.018485 -0.02149 -12.233 -0.0015429 0.0043632 0.0070849 0.00091081 0.0078504 0.0013892 -0.0048333 -0.0047613 -0.00081646 0 -0.015794 0 2.4017e-05 0 -2.1106e-05 0 0.53039
2.4961 -0.030961 -0.029087 -0.031535 -0.0061084 -0.029242 -0.019372 -0.02432 -0.0077279 -0.011052 -0.0093327 -0.014331 -12.263 -0.00042159 0.0051193 0.0073787 0.0048643 -8.9968e-05 0.00029741 -0.0054377 0.0016703 0.003 0 -0.014964 0 0.00049199 0 0.00072837 0 0.41175
2.5 -0.027117 -0.02693 -0.03913 -0.010687 -0.033217 -0.024508 -0.010937 -0.00084388 0.0044733 -0.0092848 -0.0073976 -12.301 1.3996e-05 0.0039573 0.0054642 0.0056794 -0.0094113 -0.0016523 -0.0038151 0.0064275 0.0044904 0 -0.014657 0 0.00060911 0 0.00098199 0 0.3203
2.5039 -0.02236 -0.02562 -0.040303 -0.022368 -0.030951 -0.028648 -0.0034424 -0.0052016 0.0092015 -0.016316 -0.0065337 -12.344 -5.6317e-06 0.002424 0.0029971 0.0017809 -0.012436 -0.0032873 -0.0015852 0.0063301 0.0021266 0 -0.015114 0 0.00026063 0 0.00049809 0 0.29935
2.5078 -0.018663 -0.023902 -0.032827 -0.031262 -0.022153 -0.027267 -0.0080853 -0.019713 -0.0056358 -0.026571 -0.016929 -12.385 4.2021e-05 0.0018684 0.0012967 -0.0055345 -0.0053509 -0.0036988 -0.00069961 0.0014824 -0.0017759 0 -0.015997 0 -0.00017119 0 -0.00040208 0 0.37743
2.5117 -0.017399 -0.020979 -0.021085 -0.031143 -0.01251 -0.021465 -0.023349 -0.035858 -0.034413 -0.036002 -0.036458 -12.421 0.00041925 0.0024348 0.00020058 -0.012649 0.0080034 -0.0028031 -0.0013189 -0.0045042 -0.0033447 0 -0.016688 0 -0.00018271 0 -0.0010809 0 0.52665
2.5156 -0.01826 -0.01724 -0.012205 -0.02375 -0.0085175 -0.016288 -0.040129 -0.043657 -0.059539 -0.040772 -0.054423 -12.457 0.00081378 0.0033227 -0.0015749 -0.015828 0.018658 -0.0010758 -0.0017708 -0.0069183 -0.0010581 0 -0.016775 0 0.00034545 0 -0.0011033 0 0.66019
2.5195 -0.019631 -0.014141 -0.010362 -0.016437 -0.011528 -0.015915 -0.047559 -0.039139 -0.064376 -0.037786 -0.057939 -12.504 0.0005955 0.0038579 -0.0049289 -0.013584 0.019319 0.00087567 -0.00054928 -0.0033849 0.0026299 0 -0.016314 0 0.0010186 0 -0.00056917 0 0.68071
2.5234 -0.019966 -0.013266 -0.013946 -0.015349 -0.016538 -0.020062 -0.040251 -0.026695 -0.045563 -0.026434 -0.041346 -12.566 -0.00051991 0.0041752 -0.0091208 -0.0075566 0.0097909 0.0023075 0.0018479 0.0042077 0.0036504 0 -0.015703 0 0.0012982 0 2.9625e-05 0 0.54697
2.5273 -0.018879 -0.015179 -0.017577 -0.020066 -0.016891 -0.024437 -0.021726 -0.0145 -0.014635 -0.010345 -0.011082 -12.633 -0.001984 0.0048583 -0.01195 -0.0012718 -0.0033586 0.002202 0.0032284 0.010863 0.00041498 0 -0.015342 0 0.00099929 0 0.00027141 0 0.30731
2.5313 -0.017078 -0.018835 -0.016841 -0.024282 -0.01057 -0.024449 -0.0017571 -0.0075668 0.011412 0.003347 0.018007 -12.691 -0.0026428 0.0060544 -0.011306 0.0022968 -0.012272 -0.00026948 0.0018533 0.011992 -0.0043927 0 -0.015387 0 0.0004304 0 0.0001472 0 0.072394
2.5352 -0.015446 -0.021974 -0.011684 -0.021718 -0.0022696 -0.018866 0.010032 -0.0049078 0.021803 0.0079503 0.032088 -12.735 -0.0016504 0.0071171 -0.006863 0.0025859 -0.013583 -0.0047008 -0.0017952 0.0066927 -0.0061889 0 -0.01574 0 6.9124e-05 0 -1.481e-05 0 -0.052944
2.5391 -0.014271 -0.022308 -0.0059372 -0.011918 0.00067074 -0.010538 0.0095905 -0.0028032 0.016685 0.0017696 0.026435 -12.772 0.00063673 0.0071976 -0.00054385 0.0013635 -0.0098222 -0.0089344 -0.0054001 -0.0016946 -0.0028372 0 -0.016193 0 0.00012172 0 7.5366e-05 0 -0.029196
2.543 -0.013264 -0.018845 -0.0038746 -0.00084102 -0.0052246 -0.004021 -0.00045381 -0.00010077 0.0031524 -0.010627 0.0068416 -12.819 0.0026579 0.0061438 0.0045877 0.00088033 -0.005896 -0.010139 -0.0068685 -0.0081114 0.0031608 0 -0.01656 0 0.0003954 0 0.00038445 0 0.10561
2.5469 -0.012063 -0.012517 -0.0068549 0.0041113 -0.016426 -0.002248 -0.013658 0.00024548 -0.011611 -0.021803 -0.01546 -12.885 0.0027739 0.0047285 0.0061768 0.0018222 -0.0043397 -0.0070354 -0.0059465 -0.0093351 0.0067303 0 -0.016731 0 0.0005577 0 0.00062622 0 0.2703
2.5508 -0.010487 -0.0056721 -0.012509 0.00015762 -0.025228 -0.004778 -0.023693 -0.0050649 -0.023656 -0.02669 -0.030787 -12.961 0.00072703 0.0039457 0.0038655 0.0027826 -0.0036988 -0.0013207 -0.0039133 -0.005796 0.004634 0 -0.016681 0 0.0004671 0 0.00057841 0 0.38892
2.5547 -0.0082993 -0.00067645 -0.016557 -0.0088339 -0.025799 -0.008508 -0.026706 -0.014778 -0.03098 -0.025205 -0.03514 -13.036 -0.0018699 0.0041034 -0.00071877 0.0016905 -0.0011222 0.0033261 -0.0019924 -0.00050788 -0.0017897 0 -0.016481 0 0.00023603 0 0.0003034 0 0.42002
2.5586 -0.0049768 0.0015206 -0.015474 -0.015646 -0.018149 -0.0098719 -0.021728 -0.022473 -0.031516 -0.020323 -0.029968 -13.103 -0.0026788 0.0046288 -0.0050399 -0.0020617 0.0037368 0.0041374 -0.00037117 0.0035909 -0.0078748 0 -0.01629 0 2.0276e-05 0 5.7329e-05 0 0.358
2.5625 -5.8082e-05 0.0018788 -0.0081665 -0.015095 -0.0070483 -0.0068467 -0.010272 -0.021288 -0.023731 -0.014083 -0.019274 -13.17 -0.00066288 0.0047372 -0.0069796 -0.0066954 0.0074714 0.0015388 0.0011938 0.0054826 -0.0094741 0 -0.016261 0 -0.00017277 0 7.328e-06 0 0.22003
2.5664 0.0060832 0.0024698 0.0038777 -0.0070653 0.0024044 0.00024192 0.0041129 -0.0096037 -0.0089056 -0.0057103 -0.0066968 -13.247 0.0027397 0.0042294 -0.0057133 -0.0092328 0.0056275 -0.0013469 0.0021756 0.0058203 -0.0058992 0 -0.016408 0 -0.00042507 0 6.394e-05 0 0.034523
2.5703 0.011931 0.0049706 0.017442 0.004536 0.0083384 0.0090783 0.016799 0.0076942 0.0084667 0.006441 0.0059007 -13.335 0.0045275 0.0036045 -0.0019074 -0.0078669 -0.0031099 -0.0016002 0.0012282 0.0054243 0.00027824 0 -0.016552 0 -0.00069505 0 -3.9454e-06 0 -0.16546
2.5742 0.015629 0.0095621 0.028753 0.015018 0.012101 0.016378 0.024155 0.023328 0.023535 0.021526 0.018239 -13.418 0.0026062 0.0034407 0.0026523 -0.0035101 -0.015137 0.00088949 -0.0023131 0.0043743 0.0057226 0 -0.016447 0 -0.00075209 0 -0.00030752 0 -0.34896
2.5781 0.016458 0.014993 0.034728 0.021378 0.015668 0.019262 0.025831 0.032936 0.034393 0.035277 0.030374 -13.479 -0.0022375 0.003758 0.0058314 0.00082296 -0.024282 0.0035556 -0.006965 0.0025475 0.0085297 0 -0.016013 0 -0.00039465 0 -0.00071002 0 -0.49523
2.582 0.015671 0.019621 0.034177 0.022814 0.019544 0.016804 0.025129 0.036687 0.042031 0.042745 0.041189 -13.517 -0.006709 0.0040339 0.0061231 0.0023086 -0.026351 0.0037935 -0.0095757 0.00064634 0.0085098 0 -0.015469 0 0.00026306 0 -0.00095874 0 -0.59637
2.5859 0.015789 0.022512 0.028539 0.020282 0.022999 0.011202 0.026331 0.036527 0.046832 0.042095 0.047687 -13.549 -0.0076182 0.003807 0.0034633 0.00036948 -0.022015 0.0014404 -0.007791 0.00015515 0.0062073 0 -0.015202 0 0.00078221 0 -0.00092808 0 -0.65028
2.5898 0.018756 0.023796 0.021489 0.016275 0.025774 0.0074895 0.030735 0.032945 0.045844 0.03574 0.046096 -13.596 -0.0045643 0.0031838 -0.00063395 -0.0031679 -0.01574 -0.0013211 -0.0023457 0.0019315 0.0023061 0 -0.015465 0 0.00075041 0 -0.00071821 0 -0.65163
2.5938 0.024481 0.024283 0.017294 0.014547 0.028919 0.011075 0.035068 0.025203 0.034927 0.027894 0.034773 -13.665 -0.0003097 0.0027233 -0.0039051 -0.0058002 -0.011872 -0.0023694 0.0031342 0.0048973 -0.0020239 0 -0.016144 0 0.00018157 0 -0.00051764 0 -0.59543
2.5977 0.030972 0.024916 0.018657 0.01863 0.03372 0.02394 0.034406 0.014688 0.01468 0.02127 0.017092 -13.738 0.0015702 0.0028759 -0.0047564 -0.0063587 -0.011385 -0.001757 0.0048971 0.0065085 -0.0048709 0 -0.01683 0 -0.00044094 0 -0.00038854 0 -0.49627
2.6016 0.035885 0.02657 0.025353 0.029277 0.039896 0.042047 0.02755 0.00705 -0.0058057 0.016304 0.0016177 -13.791 -0.0002808 0.0036066 -0.0033142 -0.0055979 -0.012002 -0.0013304 0.0020001 0.0049422 -0.0045002 0 -0.017136 0 -0.00055402 0 -0.0002076 0 -0.40516
2.6055 0.038149 0.030015 0.034521 0.042906 0.045145 0.056602 0.019823 0.0095758 -0.012569 0.013335 -0.0017604 -13.817 -0.0039802 0.0045681 -0.001257 -0.0050464 -0.011296 -0.0023657 -0.0032017 0.00098523 -0.0009535 0 -0.016988 0 1.1308e-05 0 0.00017586 0 -0.39817
2.6094 0.038448 0.035597 0.042404 0.053239 0.04678 0.059417 0.01987 0.025188 0.0035406 0.014744 0.012066 -13.83 -0.0062701 0.0055322 -0.00047231 -0.0053677 -0.009743 -0.0038744 -0.0073241 -0.0023945 0.0034332 0 -0.016628 0 0.00090644 0 0.00073292 0 -0.53145
2.6133 0.038472 0.042617 0.046456 0.055673 0.044117 0.049134 0.032387 0.048497 0.038641 0.023925 0.03925 -13.852 -0.0054767 0.0065142 -0.001565 -0.005792 -0.010721 -0.0035375 -0.0087454 -0.0026431 0.0056034 0 -0.016353 0 0.0015854 0 0.0012196 0 -0.79144
2.6172 0.039819 0.049116 0.046655 0.050996 0.039496 0.033455 0.053009 0.068205 0.076383 0.041404 0.068172 -13.891 -0.0027992 0.0074256 -0.003433 -0.0050512 -0.017273 -0.00038606 -0.0083752 1.3594e-05 0.0042709 0 -0.016243 0 0.0017455 0 0.0013617 0 -1.0841
2.6211 0.043375 0.052768 0.045354 0.044941 0.036982 0.024744 0.070447 0.074644 0.0978 0.061953 0.085787 -13.931 -0.00080108 0.0077113 -0.004264 -0.0028097 -0.028458 0.0036428 -0.0080019 0.0027675 0.00092046 0 -0.016142 0 0.0014902 0 0.0010915 0 -1.2835
2.625 0.049215 0.052631 0.045827 0.043592 0.039713 0.031381 0.074867 0.066548 0.093422 0.076341 0.085137 -13.951 -0.00068019 0.0065365 -0.0031038 -0.00018614 -0.038764 0.0051306 -0.0081763 0.0028711 -0.0018035 0 -0.015893 0 0.0011278 0 0.00061958 0 -1.312
2.6289 0.056589 0.050373 0.050218 0.048521 0.04781 0.051189 0.065749 0.051652 0.068902 0.077333 0.069156 -13.942 -0.001054 0.0035179 -0.00065591 0.0011041 -0.041648 0.0023826 -0.0078174 0.00015576 -0.0027765 0 -0.01558 0 0.00087195 0 0.00027941 0 -1.1941
2.6328 0.063921 0.049618 0.05801 0.056007 0.058257 0.072402 0.052419 0.04093 0.040597 0.065327 0.048492 -13.916 0.00052551 -0.00065886 0.0013413 0.00015254 -0.034685 -0.002742 -0.0057491 -0.0030485 -0.003359 0 -0.015502 0 0.00074029 0 0.00028009 0 -1.0415
2.6367 0.06924 0.053505 0.066067 0.061019 0.066743 0.082125 0.04663 0.041268 0.024948 0.048797 0.035084 -13.893 0.0048334 -0.0044154 0.0015824 -0.0024686 -0.022119 -0.006299 -0.0023437 -0.0044404 -0.0055347 0 -0.01589 0 0.00067262 0 0.000568 0 -0.97805
2.6406 0.071333 0.062275 0.070561 0.06217 0.07035 0.076123 0.053422 0.052011 0.029214 0.038798 0.035696 -13.882 0.0097688 -0.0062385 0.0002318 -0.0052714 -0.012397 -0.0057181 0.00054096 -0.0040593 -0.0091281 0 -0.016633 0 0.00065058 0 0.00088691 0 -1.061
2.6445 0.070992 0.07295 0.06985 0.062978 0.069534 0.062292 0.067969 0.067017 0.048959 0.041731 0.049082 -13.873 0.011984 -0.0056778 -0.0013081 -0.0070223 -0.012249 -0.0019481 0.0012457 -0.0039453 -0.011188 0 -0.017295 0 0.00065645 0 0.00096517 0 -1.2553
2.6484 0.071118 0.081567 0.066264 0.068342 0.068199 0.054856 0.080772 0.079615 0.072609 0.055914 0.067916 -13.846 0.0098751 -0.0035846 -0.0016168 -0.007441 -0.02184 0.001731 -0.00017903 -0.0055133 -0.008563 0 -0.017442 0 0.0005661 0 0.00068424 0 -1.4744
2.6523 0.075075 0.086216 0.065141 0.079711 0.071553 0.063671 0.086285 0.086553 0.089274 0.074203 0.083839 -13.793 0.0051049 -0.0014544 -0.0003898 -0.0069526 -0.034937 0.0029631 -0.002157 -0.0074983 -0.0013238 0 -0.017004 0 0.00019025 0 0.00013037 0 -1.6513
2.6563 0.084232 0.088369 0.071275 0.093581 0.082759 0.086925 0.087331 0.08898 0.095085 0.089973 0.092578 -13.72 0.0011895 -0.00046408 0.001403 -0.0059527 -0.044056 0.0023817 -0.0031415 -0.0068596 0.0064904 0 -0.016341 0 -0.0005022 0 -0.00047156 0 -1.7832
2.6602 0.096662 0.091413 0.085198 0.10467 0.10041 0.11275 0.091767 0.090998 0.094822 0.10141 0.096244 -13.64 0.00048269 -0.00092436 0.0023427 -0.0044062 -0.046444 0.0025063 -0.00284 -0.0019665 0.0099096 0 -0.015951 0 -0.0012179 0 -0.00087995 0 -1.9206
2.6641 0.10824 0.097717 0.10224 0.11057 0.11881 0.1281 0.10482 0.097223 0.098144 0.111 0.10145 -13.553 0.0023609 -0.0023816 0.0016213 -0.0021032 -0.04593 0.0047065 -0.0019428 0.0051429 0.0072215 0 -0.016052 0 -0.0014846 0 -0.00094716 0 -2.1154
2.668 0.11542 0.10672 0.11544 0.11352 0.13125 0.12782 0.12405 0.11022 0.11248 0.12146 0.1142 -13.449 0.004203 -0.0040583 -0.00045275 0.00083317 -0.04902 0.0074015 -0.00093787 0.0099399 0.0013699 0 -0.016416 0 -0.001053 0 -0.00067713 0 -2.3713
2.6719 0.11743 0.11555 0.12024 0.11765 0.13424 0.1171 0.14098 0.12843 0.13669 0.13203 0.13456 -13.316 0.0040671 -0.0052251 -0.002741 0.0038055 -0.058504 0.0073904 0.00043657 0.0091696 -0.0028083 0 -0.016579 0 -0.00018185 0 -0.00021524 0 -2.6303
2.6758 0.11636 0.12129 0.11738 0.1246 0.12965 0.10646 0.14765 0.14555 0.16008 0.13849 0.15496 -13.158 0.0024207 -0.0053975 -0.0040191 0.0061151 -0.070131 0.0030591 0.0024321 0.0036879 -0.0028842 0 -0.016243 0 0.00051552 0 0.00021844 0 -2.8026
2.6797 0.11521 0.12303 0.11181 0.13165 0.12289 0.10396 0.14218 0.15291 0.16824 0.13668 0.16382 -12.989 0.0013364 -0.0044869 -0.0036705 0.0074135 -0.075477 -0.0036829 0.0042468 -0.002358 -0.00059493 0 -0.015529 0 0.00057093 0 0.00041846 0 -2.8171
2.6836 0.11586 0.12202 0.10865 0.13395 0.11881 0.11059 0.12932 0.14443 0.15288 0.12641 0.15305 -12.821 0.002092 -0.0029326 -0.0020022 0.0077365 -0.068897 -0.0086844 0.0042263 -0.0052266 0.00048375 0 -0.014862 0 5.039e-05 0 0.00026587 0 -2.6629
2.6875 0.11852 0.12034 0.10976 0.12888 0.11855 0.12145 0.11641 0.1216 0.11878 0.11246 0.1244 -12.65 0.0036378 -0.0016042 -8.9744e-05 0.0071296 -0.052807 -0.0089418 0.0014764 -0.0046222 -0.0011332 0 -0.014627 0 -0.0005398 0 -0.00023717 0 -2.4015
2.6914 0.1225 0.11964 0.11349 0.11863 0.11992 0.13025 0.10888 0.094621 0.082549 0.10181 0.090217 -12.457 0.0034712 -0.0013219 0.000778 0.0053658 -0.036714 -0.0050272 -0.0027267 -0.0033007 -0.0032909 0 -0.014883 0 -0.00073184 0 -0.00096412 0 -2.1459
2.6953 0.12713 0.12074 0.11729 0.10915 0.12052 0.13333 0.10852 0.077796 0.063237 0.099402 0.067401 -12.227 9.0782e-05 -0.0022343 -0.00016096 0.002181 -0.030514 -0.00043816 -0.0054744 -0.003905 -0.0025228 0 -0.015375 0 -0.00048281 0 -0.0016855 0 -2.0153
2.6992 0.13182 0.124 0.12046 0.10649 0.12059 0.13083 0.11466 0.081481 0.071161 0.1056 0.068214 -11.964 -0.0053105 -0.0036049 -0.0026147 -0.0021267 -0.037396 0.0014238 -0.0045805 -0.0063307 0.0021693 0 -0.015789 0 -0.00010192 0 -0.0021315 0 -2.0847
2.7031 0.1357 0.12948 0.12446 0.11339 0.12272 0.12575 0.12584 0.10576 0.10247 0.1171 0.093672 -11.682 -0.0095021 -0.004326 -0.0053396 -0.0063775 -0.052021 -7.6016e-05 -0.00061139 -0.0081465 0.0079437 0 -0.016012 0 0.00015997 0 -0.0021112 0 -2.35
2.707 0.13787 0.13655 0.13097 0.12804 0.12904 0.12244 0.14025 0.14022 0.14265 0.12999 0.13346 -11.398 -0.0096437 -0.003819 -0.0069388 -0.0089576 -0.065222 -0.0026793 0.003497 -0.0073471 0.010558 0 -0.01616 0 0.0003879 0 -0.0016516 0 -2.728
2.7109 0.13852 0.14366 0.1398 0.14524 0.13862 0.1251 0.15523 0.16991 0.17555 0.14235 0.17188 -11.104 -0.0053858 -0.0025263 -0.0068459 -0.0088392 -0.071142 -0.0034823 0.005049 -0.0044099 0.0082285 0 -0.016383 0 0.00083933 0 -0.0010458 0 -3.0938
2.7148 0.13964 0.14902 0.14889 0.15893 0.14799 0.1361 0.16747 0.18366 0.19148 0.15413 0.19574 -10.781 0.0010094 -0.0014912 -0.0056981 -0.0063825 -0.070901 -0.0014429 0.0039739 -0.0015816 0.0031657 0 -0.016665 0 0.0015314 0 -0.00071726 0 -3.3389
2.7188 0.14415 0.15194 0.15615 0.16502 0.15411 0.1541 0.17439 0.17946 0.18996 0.16518 0.1998 -10.414 0.0063806 -0.0013634 -0.0047115 -0.0032127 -0.070174 0.0019043 0.0026422 -0.0003799 -0.00058511 0 -0.016805 0 0.0020641 0 -0.00093918 0 -3.4206
2.7227 0.15353 0.15371 0.16112 0.16347 0.15708 0.17356 0.17591 0.16439 0.17736 0.17353 0.18766 -10.009 0.0086614 -0.0017582 -0.0045528 -0.0011681 -0.073322 0.0038559 0.0032702 -0.00014516 -0.00076901 0 -0.016609 0 0.0019256 0 -0.0016068 0 -3.3762
2.7266 0.1661 0.15692 0.16497 0.15853 0.15993 0.1871 0.17455 0.14976 0.16268 0.17627 0.16879 -9.5891 0.0077155 -0.0016059 -0.0047397 -0.0010636 -0.079444 0.0027049 0.0055069 0.00080524 0.0014601 0 -0.016105 0 0.001 0 -0.0022785 0 -3.2958
2.7305 0.17775 0.16356 0.16903 0.15664 0.16577 0.19 0.17383 0.14496 0.15393 0.17247 0.15375 -9.1755 0.0048028 -0.00018929 -0.0041903 -0.0021747 -0.083664 -0.0010483 0.0066665 0.0028161 0.0032019 0 -0.015569 0 -0.00024903 0 -0.0025021 0 -3.2719
2.7344 0.18486 0.17346 0.17355 0.16262 0.17517 0.1838 0.17619 0.15313 0.15559 0.16537 0.14987 -8.7652 0.0015093 0.0021123 -0.0024511 -0.0028162 -0.082143 -0.0051644 0.0044418 0.0041005 0.0027688 0 -0.015325 0 -0.001135 0 -0.0021822 0 -3.3547
2.7383 0.1871 0.18428 0.17798 0.17641 0.18586 0.17588 0.18204 0.17057 0.16728 0.16146 0.15867 -8.3313 -0.00098322 0.0040942 -0.00039354 -0.0015977 -0.076094 -0.0072455 -0.00058419 0.0025736 0.00093336 0 -0.015495 0 -0.0013139 0 -0.0016651 0 -3.5357
2.7422 0.18753 0.19317 0.18223 0.19304 0.19493 0.17474 0.19043 0.18961 0.18393 0.16638 0.17601 -7.8447 -0.0020758 0.0047541 0.00041187 0.0015256 -0.071198 -0.0062316 -0.0051666 -0.0015774 -0.00048819 0 -0.01591 0 -0.0010117 0 -0.0014407 0 -3.7637
2.7461 0.19002 0.1985 0.18719 0.20589 0.20086 0.18425 0.2002 0.20325 0.19877 0.18081 0.19488 -7.2979 -0.001678 0.0040924 -0.00084241 0.0051286 -0.072998 -0.002876 -0.0062191 -0.0054581 -0.00086304 0 -0.016276 0 -0.00071689 0 -0.0017089 0 -3.9778
2.75 0.19612 0.2006 0.19393 0.21118 0.20395 0.20119 0.21046 0.20892 0.20775 0.19966 0.20947 -6.7104 -0.00013189 0.0029436 -0.0033014 0.0072051 -0.082365 0.00097152 -0.0035262 -0.0058968 -0.0012763 0 -0.016428 0 -0.00068184 0 -0.002199 0 -4.1386
2.7539 0.20421 0.20107 0.20237 0.21004 0.20515 0.21764 0.22038 0.20919 0.21234 0.21554 0.21811 -6.1118 0.0019163 0.0020671 -0.0050811 0.0064861 -0.094861 0.0036807 0.00021662 -0.0024379 -0.0029066 0 -0.016458 0 -0.00074051 0 -0.002418 0 -4.2414
2.7578 0.2113 0.20162 0.21089 0.20684 0.20524 0.22625 0.22889 0.20908 0.21769 0.22372 0.22304 -5.5163 0.003795 0.001444 -0.0049495 0.0033108 -0.10431 0.004812 0.0019569 0.0021219 -0.0051899 0 -0.016588 0 -0.0005841 0 -0.0021034 0 -4.309
2.7617 0.2155 0.20343 0.21752 0.20556 0.20514 0.22435 0.23501 0.21201 0.2271 0.22472 0.22738 -4.9119 0.0051055 0.00047392 -0.0034844 -0.00054909 -0.10733 0.0050503 0.00087909 0.0042516 -0.0059411 0 -0.016921 0 -0.00014616 0 -0.0014615 0 -4.37
2.7656 0.21699 0.20691 0.2213 0.20737 0.20645 0.2147 0.23825 0.21741 0.23766 0.22263 0.23178 -4.2706 0.0057899 -0.0011856 -0.0025479 -0.0030269 -0.10517 0.0051896 -0.0013744 0.0027827 -0.0034644 0 -0.017297 0 0.00033238 0 -0.00096848 0 -4.4363
2.7695 0.21695 0.21168 0.22277 0.21108 0.21067 0.20327 0.23861 0.22175 0.24165 0.22116 0.23378 -3.5717 0.0059437 -0.0030615 -0.0035141 -0.0030984 -0.10165 0.0050758 -0.0027687 -0.00042002 0.0014885 0 -0.017409 0 0.00059499 0 -0.00093299 0 -4.4937
2.7734 0.21611 0.21645 0.22297 0.21522 0.21741 0.19618 0.2361 0.2219 0.23326 0.22072 0.23035 -2.8161 0.005648 -0.0042049 -0.0059297 -0.0013771 -0.099677 0.0035604 -0.0028997 -0.0026846 0.0059718 0 -0.017077 0 0.00064398 0 -0.0012402 0 -4.5112
2.7773 0.21468 0.21935 0.2225 0.21909 0.22336 0.19744 0.23076 0.21772 0.21485 0.21904 0.22135 -2.0221 0.0050463 -0.0040834 -0.0079067 0.00047487 -0.099271 -0.00030862 -0.0029249 -0.0031971 0.0071629 0 -0.016443 0 0.00066262 0 -0.001514 0 -4.4653
2.7813 0.21328 0.21895 0.22147 0.22213 0.2242 0.20751 0.22351 0.21175 0.19668 0.21417 0.21069 -1.2093 0.004502 -0.0030765 -0.0078722 0.0010739 -0.098672 -0.00586 -0.0037281 -0.0033623 0.0045784 0 -0.015889 0 0.00068932 0 -0.0015161 0 -4.3634
2.7852 0.21344 0.2155 0.22028 0.223 0.21837 0.22293 0.217 0.2067 0.18973 0.20695 0.20398 -0.38243 0.0044561 -0.0020229 -0.0059571 0.00033867 -0.096868 -0.010607 -0.0045488 -0.0046929 0.00022196 0 -0.015738 0 0.0004747 0 -0.0013763 0 -4.2488
2.7891 0.21642 0.21123 0.2199 0.22036 0.20952 0.23726 0.21513 0.20362 0.19754 0.20087 0.20468 0.46916 0.0049271 -0.001282 -0.0036689 -0.00060893 -0.094964 -0.011827 -0.0037307 -0.0067069 -0.0032237 0 -0.015994 0 -0.00023558 0 -0.0014302 0 -4.1828
2.793 0.22143 0.20895 0.22094 0.21504 0.20477 0.24395 0.22058 0.20244 0.21406 0.1996 0.21201 1.3608 0.0051773 -0.00033319 -0.0022288 -0.0005612 -0.095152 -0.0087777 -0.0008398 -0.007218 -0.0042986 0 -0.016355 0 -0.0012667 0 -0.0018475 0 -4.2103
2.7969 0.22531 0.20988 0.22246 0.21079 0.20935 0.24013 0.23212 0.20392 0.22917 0.20441 0.2221 2.2992 0.0041437 0.0015767 -0.0013226 0.0006264 -0.098415 -0.0035758 0.0022321 -0.004738 -0.0031672 0 -0.016504 0 -0.0019606 0 -0.0024355 0 -4.3321
2.8008 0.22469 0.21256 0.22203 0.21197 0.22195 0.22867 0.24433 0.21002 0.23665 0.21342 0.23098 3.2783 0.0015151 0.0043373 0.00039383 0.0018855 -0.10329 0.00026454 0.0026342 -0.00036176 -0.00069073 0 -0.016416 0 -0.0016866 0 -0.002812 0 -4.5004
2.8047 0.21891 0.21396 0.21765 0.21932 0.23481 0.21652 0.2506 0.22147 0.23756 0.22263 0.23661 4.2853 -0.0015344 0.0066049 0.0035229 0.0019334 -0.10692 0.00055631 -0.00072811 0.0029832 0.0024197 0 -0.016409 0 -0.00047822 0 -0.002753 0 -4.6398
2.8086 0.21089 0.21194 0.20985 0.22788 0.23895 0.20996 0.2475 0.23456 0.23666 0.22775 0.23851 5.3106 -0.002933 0.0067169 0.0067672 0.00051722 -0.10734 -0.0019184 -0.0057998 0.0032481 0.005477 0 -0.016862 0 0.00087099 0 -0.002354 0 -4.6832
2.8125 0.20482 0.20698 0.20173 0.22992 0.23052 0.21036 0.237 0.24129 0.23616 0.22586 0.23611 6.3541 -0.0014445 0.00419 0.0077577 -0.0012589 -0.10501 -0.0043333 -0.0088274 0.001163 0.0073049 0 -0.017851 0 0.0014391 0 -0.0018624 0 -4.6005
2.8164 0.20251 0.20148 0.19648 0.22102 0.21337 0.21381 0.22447 0.2342 0.23311 0.21642 0.22825 7.4242 0.0019194 0.00041998 0.0052501 -0.0018706 -0.10196 -0.004485 -0.0074379 -0.00059811 0.0065186 0 -0.019005 0 0.00098328 0 -0.0014007 0 -4.4073
2.8203 0.20193 0.19737 0.19431 0.20405 0.19599 0.21474 0.21422 0.2128 0.22264 0.20174 0.21445 8.5313 0.0043101 -0.002171 0.00057876 -0.00075915 -0.099741 -0.0027625 -0.0025347 -6.5948e-05 0.0027588 0 -0.019743 0 0.00014163 0 -0.00090821 0 -4.1539
2.8242 0.19927 0.19439 0.19191 0.18734 0.18558 0.21008 0.20658 0.1857 0.20356 0.18627 0.19676 9.6816 0.0032582 -0.0019085 -0.0031808 0.0010909 -0.097833 -0.0016228 0.0026564 0.0023025 -0.0023899 0 -0.019712 0 -0.00019374 0 -0.00036326 0 -3.9021
2.8281 0.19288 0.19065 0.18534 0.1781 0.18387 0.20053 0.19898 0.16576 0.18082 0.17463 0.17982 10.874 -0.0010886 0.00092241 -0.0037292 0.0019276 -0.094341 -0.0031131 0.0053511 0.004455 -0.0061321 0 -0.019058 0 0.00026612 0 -1.1876e-06 0 -3.7031
2.832 0.18509 0.18495 0.17407 0.17695 0.18732 0.18855 0.18984 0.16119 0.16252 0.16912 0.16854 12.1 -0.0057684 0.0044157 -0.0014581 0.00069062 -0.088167 -0.006791 0.0051563 0.0050007 -0.0065818 0 -0.018325 0 0.0009585 0 -0.00021026 0 -3.5827
2.8359 0.18026 0.17835 0.16253 0.17842 0.19071 0.17602 0.18105 0.16958 0.15435 0.16844 0.16515 13.35 -0.0072328 0.0065575 0.0010192 -0.0021208 -0.080667 -0.0099685 0.0036175 0.0043667 -0.0043841 0 -0.018048 0 0.0010687 0 -0.0011346 0 -3.5368
2.8398 0.18058 0.17329 0.15734 0.17677 0.19071 0.16443 0.1766 0.18003 0.15634 0.16904 0.16798 14.617 -0.0042058 0.0065831 0.0012784 -0.004888 -0.075104 -0.0099997 0.0022258 0.0037499 -0.0021546 0 -0.018377 0 0.00036711 0 -0.0023798 0 -3.5375
2.8438 0.18352 0.17092 0.16202 0.1715 0.18694 0.15657 0.17846 0.1818 0.16407 0.16813 0.17321 15.899 0.0012619 0.0051452 -0.00082061 -0.0061698 -0.07421 -0.0064877 0.0011011 0.0033368 -0.0020763 0 -0.019009 0 -0.00056218 0 -0.0031908 0 -3.5458
2.8477 0.18343 0.16935 0.17335 0.16732 0.1806 0.15648 0.18381 0.17253 0.17252 0.16582 0.17764 17.204 0.0054315 0.0034324 -0.0032535 -0.0057045 -0.07796 -0.001502 -0.0004494 0.0020739 -0.0038748 0 -0.019469 0 -0.00092096 0 -0.0030303 0 -3.5285
2.8516 0.17597 0.16479 0.18244 0.16851 0.17254 0.16562 0.18681 0.15952 0.17901 0.16418 0.18035 18.54 0.0057675 0.002237 -0.0039031 -0.0043412 -0.083499 0.0021699 -0.0024358 -0.00061583 -0.0051433 0 -0.019469 0 -0.00050028 0 -0.0020546 0 -3.4695
2.8555 0.16158 0.1548 0.18016 0.17312 0.16267 0.17858 0.1831 0.15296 0.18291 0.16394 0.18168 19.911 0.0026667 0.001759 -0.0024937 -0.0031385 -0.087242 0.0030252 -0.0036511 -0.0032361 -0.0037566 0 -0.019094 0 0.00013858 0 -0.0010219 0 -3.3695
2.8594 0.14496 0.14053 0.16327 0.17301 0.1508 0.1835 0.17295 0.15682 0.18336 0.16199 0.18079 21.307 -0.0011994 0.0020034 -0.00056936 -0.0025398 -0.087188 0.0014618 -0.0028098 -0.0029707 -6.3542e-05 0 -0.018673 0 0.00028182 0 -0.00067145 0 -3.232
2.8633 0.13084 0.12555 0.13673 0.16006 0.13764 0.16964 0.1596 0.16462 0.17742 0.15268 0.17443 22.716 -0.0030434 0.0030418 0.0002791 -0.0022957 -0.083425 -0.0011046 -0.00012206 0.0015108 0.003266 0 -0.01851 0 -0.00016855 0 -0.0011149 0 -3.044
2.8672 0.11954 0.11195 0.11048 0.13341 0.12438 0.13659 0.14442 0.16329 0.16072 0.13235 0.15832 24.126 -0.0016979 0.0047557 1.3481e-05 -0.0020026 -0.076685 -0.0034335 0.002511 0.0080345 0.0036111 0 -0.018681 0 -0.00057524 0 -0.0017853 0 -2.7671
2.8711 0.10574 0.09694 0.092079 0.1006 0.11069 0.096364 0.12412 0.14223 0.1305 0.10296 0.13058 25.539 0.0021836 0.0064764 -4.763e-05 -0.0015927 -0.0668 -0.0048848 0.0030713 0.012162 0.00075054 0 -0.019039 0 -0.00022185 0 -0.0019749 0 -2.3494
2.875 0.081531 0.073605 0.080148 0.071193 0.092531 0.064206 0.093113 0.1007 0.088908 0.071061 0.093999 26.966 0.0070027 0.0071999 0.0010954 -0.0013159 -0.052998 -0.0051251 0.0012647 0.010966 -0.0029624 0 -0.019368 0 0.00092523 0 -0.0014519 0 -1.7522
2.8789 0.041638 0.035576 0.063334 0.0474 0.062356 0.044165 0.049512 0.048137 0.043692 0.042092 0.054894 28.425 0.011027 0.0064102 0.002837 -0.0013628 -0.035768 -0.0039141 -0.0012077 0.0058087 -0.0046498 0 -0.019534 0 0.0021252 0 -0.0005946 0 -0.9745
2.8828 -0.012541 -0.017441 0.026734 0.02018 0.013134 0.02243 -0.0016379 -0.0028715 0.0040548 0.014562 0.018131 29.913 0.012684 0.0047012 0.0035024 -0.0016138 -0.017874 -0.0013967 -0.0022043 0.0012347 -0.0032169 0 -0.019545 0 0.0025344 0 4.1254e-05 0 -0.054078
2.8867 -0.072732 -0.077712 -0.037214 -0.024969 -0.055226 -0.023364 -0.051943 -0.046134 -0.027 -0.020395 -0.018239 31.412 0.010851 0.0033736 0.0021806 -0.0017585 -0.0023795 0.001562 -0.00096472 0.00081709 7.8814e-05 0 -0.019497 0 0.0019741 0 0.00027452 0 0.95768
2.8906 -0.12749 -0.13286 -0.12044 -0.095556 -0.13153 -0.10392 -0.097742 -0.086807 -0.058703 -0.072689 -0.064088 32.891 0.0056135 0.0031924 -0.00010585 -0.0015631 0.01137 0.0036907 0.0015282 0.0038831 0.0029881 0 -0.019491 0 0.0010588 0 0.00043908 0 2.0261
2.8945 -0.16776 -0.17254 -0.20037 -0.18213 -0.19584 -0.20337 -0.14475 -0.13752 -0.11008 -0.14426 -0.1312 34.327 -0.001052 0.0035161 -0.0012449 -0.00093984 0.029718 0.0042264 0.0037709 0.0063403 0.0040321 0 -0.019559 0 0.00060922 0 0.0010079 0 3.1371
2.8984 -0.19131 -0.19407 -0.25188 -0.25933 -0.22973 -0.28407 -0.20303 -0.20713 -0.19648 -0.2242 -0.22229 35.721 -0.0058225 0.0028522 -0.00016791 0.00021064 0.060951 0.0035641 0.0050693 0.00483 0.0031196 0 -0.019627 0 0.00096205 0 0.0020919 0 4.2608
2.9023 -0.20343 -0.20345 -0.26329 -0.29938 -0.22886 -0.3108 -0.27448 -0.28942 -0.31167 -0.29205 -0.32212 37.088 -0.006098 0.00051521 0.0018727 0.0020743 0.10686 0.002901 0.0055848 0.00012297 0.00091444 0 -0.019525 0 0.0018191 0 0.0032947 0 5.2999
2.9063 -0.21354 -0.21129 -0.24532 -0.29031 -0.20843 -0.27743 -0.3436 -0.36061 -0.41981 -0.32805 -0.39887 38.444 -0.0021904 -0.0022306 0.0022969 0.0046947 0.15607 0.003157 0.0053138 -0.0036038 -0.0019348 0 -0.019081 0 0.0026716 0 0.0040393 0 6.0754
2.9102 -0.22951 -0.22653 -0.2253 -0.24642 -0.19564 -0.21527 -0.38197 -0.39026 -0.46888 -0.32398 -0.41855 39.787 0.0024873 -0.002918 -0.00034965 0.0076639 0.18654 0.0042251 0.0034975 -0.0028999 -0.0048148 0 -0.018271 0 0.0032696 0 0.0040355 0 6.3914
2.9141 -0.25313 -0.25164 -0.22924 -0.20236 -0.21226 -0.17481 -0.36706 -0.36087 -0.42306 -0.28837 -0.36641 41.095 0.0039223 -0.0001295 -0.0048123 0.010203 0.17862 0.0052548 -0.00054669 0.0015146 -0.0067343 0 -0.017325 0 0.003661 0 0.003474 0 6.1638
2.918 -0.27967 -0.28193 -0.264 -0.1929 -0.25912 -0.19256 -0.30287 -0.28407 -0.29416 -0.24313 -0.26212 42.344 0.00087656 0.004783 -0.0080109 0.011782 0.13096 0.0055534 -0.0059576 0.0053928 -0.0064567 0 -0.01667 0 0.0038756 0 0.0028288 0 5.535
2.9219 -0.30156 -0.30903 -0.31302 -0.23088 -0.31481 -0.2664 -0.22543 -0.20053 -0.147 -0.21343 -0.15652 43.525 -0.0038509 0.0083422 -0.0076685 0.012807 0.067002 0.0050719 -0.010045 0.005043 -0.0034785 0 -0.016663 0 0.0037349 0 0.0025091 0 4.8766
2.9258 -0.31385 -0.32614 -0.34906 -0.29888 -0.35066 -0.35725 -0.18534 -0.16045 -0.067968 -0.21618 -0.10816 44.653 -0.0056706 0.0076867 -0.0042924 0.014658 0.024485 0.0040289 -0.010018 0.00082948 0.0010725 0 -0.017283 0 0.0030758 0 0.0026694 0 4.6382
2.9297 -0.31738 -0.33181 -0.35479 -0.36116 -0.35176 -0.41571 -0.21638 -0.19441 -0.11277 -0.25264 -0.15102 45.751 -0.0022139 0.0030601 -0.00070292 0.01886 0.032566 0.0023175 -0.0054232 -0.0032827 0.0048128 0 -0.018032 0 0.0021277 0 0.003253 0 5.1044
2.9336 -0.3178 -0.33026 -0.33538 -0.38827 -0.32784 -0.41482 -0.31154 -0.29305 -0.26778 -0.30876 -0.27296 46.831 0.0044151 -0.0022812 0.00041997 0.025993 0.091747 -0.00036787 0.0010298 -0.0035916 0.0057933 0 -0.01821 0 0.0015302 0 0.0041086 0 6.2054
2.9375 -0.32137 -0.32827 -0.31386 -0.37651 -0.30569 -0.36623 -0.42435 -0.41015 -0.45385 -0.36275 -0.41948 47.883 0.0092707 -0.0047893 -0.0012771 0.035278 0.17154 -0.0036798 0.0053052 -0.00011182 0.0040966 0 -0.017405 0 0.0018382 0 0.0050193 0 7.5164
2.9414 -0.33094 -0.33099 -0.31321 -0.3481 -0.30877 -0.3098 -0.49667 -0.4887 -0.57333 -0.39599 -0.52237 48.884 0.008746 -0.0035569 -0.0037928 0.045173 0.22908 -0.0061245 0.0050961 0.0036515 0.0017929 0 -0.015846 0 0.0029588 0 0.005682 0 8.474
2.9453 -0.34484 -0.33941 -0.33953 -0.33218 -0.34007 -0.28534 -0.49475 -0.49432 -0.56996 -0.40141 -0.5372 49.816 0.0036199 -0.00079443 -0.0047347 0.054423 0.23661 -0.0058851 0.0014407 0.0042026 0.0011605 0 -0.014285 0 0.0041256 0 0.0057885 0 8.6922
2.9492 -0.35891 -0.35085 -0.37869 -0.34207 -0.38112 -0.3068 -0.42948 -0.43463 -0.46177 -0.38518 -0.46723 50.675 -0.0017254 0.0005186 -0.0033629 0.062593 0.19859 -0.002512 -0.0024657 0.0013364 0.0027464 0 -0.013463 0 0.0045169 0 0.0052446 0 8.1847
2.9531 -0.36965 -0.36173 -0.40797 -0.36709 -0.40692 -0.35616 -0.34744 -0.35254 -0.32548 -0.3613 -0.35948 51.473 -0.0031607 -0.00049898 -0.00094426 0.069695 0.14656 0.002177 -0.0040564 -0.0018538 0.0050411 0 -0.013558 0 0.0039599 0 0.0043394 0 7.3484
2.957 -0.37596 -0.37007 -0.41259 -0.38479 -0.4045 -0.3995 -0.29979 -0.29835 -0.24491 -0.34311 -0.27601 52.223 -0.00024889 -0.0020072 0.00063189 0.075489 0.1159 0.0051716 -0.0032184 -0.0019932 0.00601 0 -0.014054 0 0.0030408 0 0.003639 0 6.7173
2.9609 -0.37882 -0.376 -0.39466 -0.38242 -0.38091 -0.41239 -0.31071 -0.29947 -0.25924 -0.33717 -0.25829 52.93 0.0037266 -0.0015886 0.00048642 0.07937 0.12174 0.0046141 -0.0017139 0.0015713 0.0049653 0 -0.014166 0 0.0025196 0 0.0036065 0 6.6429
2.9648 -0.3797 -0.38031 -0.36934 -0.3685 -0.3559 -0.39597 -0.36584 -0.34665 -0.34457 -0.34245 -0.30613 53.59 0.0049489 0.0010597 -0.00082022 0.081079 0.15148 0.0012923 -0.0011323 0.0064951 0.0030056 0 -0.013465 0 0.0026399 0 0.0042435 0 7.1054
2.9688 -0.37929 -0.38286 -0.35284 -0.36434 -0.34673 -0.37289 -0.42628 -0.40424 -0.43705 -0.3539 -0.38257 54.197 0.0024154 0.0036257 -0.0021585 0.081511 0.17771 -0.0021828 -0.0015342 0.0097762 0.0017283 0 -0.012225 0 0.0030179 0 0.0050823 0 7.7668
2.9727 -0.37733 -0.38247 -0.35187 -0.38301 -0.35696 -0.36726 -0.45593 -0.43561 -0.47809 -0.3666 -0.43973 54.746 -0.0015386 0.003385 -0.0029024 0.082569 0.18059 -0.0037506 -0.0019317 0.010244 0.0016179 0 -0.011196 0 0.0031804 0 0.005564 0 8.2136
2.9766 -0.37319 -0.37832 -0.36111 -0.41483 -0.37626 -0.38435 -0.44305 -0.42607 -0.45012 -0.37763 -0.44835 55.235 -0.0037326 -0.00012188 -0.0031874 0.085886 0.16183 -0.0035197 -0.0017151 0.0089934 0.0017514 0 -0.011034 0 0.0031431 0 0.0054837 0 8.2185
2.9805 -0.36654 -0.37122 -0.36872 -0.43282 -0.38939 -0.40594 -0.40309 -0.38884 -0.38164 -0.38543 -0.41263 55.659 -0.0030842 -0.0046379 -0.0033859 0.091387 0.1406 -0.0031099 -0.0012728 0.0078397 0.0010342 0 -0.011825 0 0.0033938 0 0.0051089 0 7.8514
2.9844 -0.35786 -0.36327 -0.36489 -0.41446 -0.38665 -0.40497 -0.36413 -0.35209 -0.32248 -0.38864 -0.36285 56.018 -0.0012493 -0.0073867 -0.0036093 0.097062 0.1362 -0.0035751 -0.0011761 0.0076363 -0.00040336 0 -0.013084 0 0.0042897 0 0.0048813 0 7.3862
2.9883 -0.34844 -0.35608 -0.34801 -0.36139 -0.36903 -0.36835 -0.34708 -0.33767 -0.3087 -0.38615 -0.3326 56.316 -0.00059852 -0.007625 -0.0037831 0.10036 0.15208 -0.0042297 -0.0010618 0.007999 -0.0011618 0 -0.014149 0 0.0055283 0 0.0049915 0 7.091
2.9922 -0.33986 -0.34937 -0.32547 -0.30055 -0.34615 -0.30986 -0.35408 -0.34684 -0.34075 -0.37782 -0.33653 56.567 -0.0017114 -0.0069214 -0.0039977 0.10017 0.17394 -0.0036671 0.00026085 0.0082317 3.6565e-05 0 -0.014637 0 0.0063009 0 0.005224 0 7.053
2.9961 -0.3332 -0.34138 -0.30878 -0.2654 -0.3293 -0.26243 -0.37068 -0.36209 -0.38695 -0.36481 -0.36289 56.787 -0.0028631 -0.0069495 -0.0044854 0.09781 0.18212 -0.0017685 0.003382 0.0081367 0.0029464 0 -0.014609 0 0.0060318 0 0.0051987 0 7.1491
3 -0.32825 -0.331 -0.30597 -0.27226 -0.32422 -0.25476 -0.37786 -0.36231 -0.40773 -0.34853 -0.38418 56.979 -0.0018914 -0.0072611 -0.005127 0.096067 0.16759 -0.00028091 0.0071025 0.0078994 0.0058539 0 -0.014384 0 0.004971 0 0.0047608 0 7.1594
3.0039 -0.32361 -0.31943 -0.3154 -0.31004 -0.3274 -0.28975 -0.36477 -0.33898 -0.38271 -0.32958 -0.37701 57.132 0.0014916 -0.005601 -0.0051578 0.09709 0.13838 -0.0010331 0.0090255 0.0075179 0.0070876 0 -0.01424 0 0.004018 0 0.0041442 0 6.929
3.0078 -0.31787 -0.30986 -0.32564 -0.34976 -0.32855 -0.34149 -0.33439 -0.30159 -0.32279 -0.30795 -0.33742 57.229 0.0052165 -0.00063214 -0.0037071 0.10077 0.11218 -0.0035833 0.0076491 0.0067077 0.0065012 0 -0.01424 0 0.0039124 0 0.0037665 0 6.467
3.0117 -0.31094 -0.30499 -0.3229 -0.36502 -0.3183 -0.37327 -0.30014 -0.26897 -0.26042 -0.2848 -0.28218 57.262 0.006632 0.0057973 -0.0008782 0.10489 0.10204 -0.0050488 0.0039468 0.0054255 0.0054558 0 -0.01427 0 0.0045706 0 0.0038637 0 5.9287
3.0156 -0.30422 -0.30475 -0.30171 -0.34767 -0.29625 -0.36311 -0.27679 -0.25459 -0.22646 -0.26409 -0.23691 57.242 0.004816 0.009537 0.001757 0.10679 0.10734 -0.0027795 0.00069572 0.0042134 0.0053374 0 -0.014183 0 0.0052124 0 0.0043036 0 5.5137
3.0195 -0.29924 -0.30607 -0.27091 -0.30898 -0.27312 -0.31785 -0.27187 -0.25778 -0.2307 -0.25208 -0.22056 57.19 0.0012928 0.0077452 0.0020688 0.10529 0.11668 0.0026093 -1.7432e-05 0.0037071 0.0061294 0 -0.013919 0 0.0051455 0 0.0047285 0 5.3539
3.0234 -0.29578 -0.30487 -0.24876 -0.26898 -0.26359 -0.26628 -0.28231 -0.26725 -0.25954 -0.25439 -0.23621 57.119 -0.0013818 0.0018235 -0.00082822 0.10144 0.11932 0.0071468 0.0012287 0.003745 0.0065153 0 -0.013533 0 0.0044314 0 0.0048664 0 5.4558
3.0273 -0.29155 -0.29864 -0.24947 -0.24379 -0.27402 -0.23769 -0.2977 -0.27254 -0.29015 -0.27203 -0.27235 57.023 -0.0017428 -0.0034172 -0.0054611 0.097627 0.11469 0.0069595 0.0017272 0.0032151 0.0054269 0 -0.013177 0 0.0037911 0 0.0047199 0 5.7146
3.0313 -0.28406 -0.28761 -0.27126 -0.23904 -0.29512 -0.24258 -0.30722 -0.27266 -0.3083 -0.29914 -0.31128 56.879 -0.00033221 -0.0039166 -0.0087727 0.096036 0.11174 0.0021571 -0.00070186 0.0011103 0.0034289 0 -0.013045 0 0.0038691 0 0.0044891 0 5.9759
3.0352 -0.27316 -0.27384 -0.2962 -0.2506 -0.30688 -0.26872 -0.30575 -0.27435 -0.31507 -0.32386 -0.33773 56.671 0.0012007 -4.1276e-05 -0.0083515 0.097342 0.11933 -0.0028238 -0.0054344 -0.0021464 0.0024056 0 -0.013282 0 0.0045969 0 0.0043432 0 6.1013
3.0391 -0.26172 -0.25986 -0.30319 -0.26881 -0.29379 -0.29299 -0.29526 -0.28234 -0.31868 -0.33253 -0.3431 56.4 0.0017222 0.0037912 -0.0043007 0.10052 0.13624 -0.0031867 -0.0093541 -0.0046069 0.003689 0 -0.013858 0 0.0052719 0 0.0042731 0 6.0145
3.043 -0.25363 -0.2479 -0.28394 -0.28278 -0.25809 -0.29791 -0.28131 -0.29145 -0.32093 -0.31574 -0.32531 56.083 0.0013851 0.0033205 0.00084462 0.10362 0.15009 0.0015112 -0.0095265 -0.0043365 0.0064359 0 -0.014504 0 0.0052469 0 0.0041443 0 5.7147
3.0469 -0.25065 -0.24 -0.24888 -0.28402 -0.21947 -0.28094 -0.26777 -0.28889 -0.31232 -0.27377 -0.28722 55.738 0.0010182 -0.0014656 0.0040623 0.10486 0.14644 0.0065545 -0.0057735 -0.0012657 0.0080176 0 -0.014814 0 0.0045415 0 0.0038658 0 5.2665
3.0508 -0.25117 -0.238 -0.21823 -0.26975 -0.20037 -0.25233 -0.25439 -0.26523 -0.28105 -0.21868 -0.2359 55.367 0.0010104 -0.0062737 0.0039718 0.10353 0.12084 0.0063056 -0.00080838 0.0024929 0.006342 0 -0.014509 0 0.0037976 0 0.0034952 0 4.7742
3.0547 -0.25197 -0.24239 -0.20623 -0.24494 -0.20894 -0.22653 -0.23888 -0.22449 -0.22756 -0.17066 -0.18262 54.96 0.00093025 -0.0065475 0.0014326 0.10021 0.083772 -0.00031919 0.0021029 0.0043428 0.0020586 0 -0.013673 0 0.0036625 0 0.0031906 0 4.3525
3.0586 -0.25112 -0.25089 -0.21211 -0.22096 -0.23409 -0.21431 -0.22161 -0.18404 -0.17069 -0.14938 -0.14189 54.509 0.00020712 -0.0017307 -0.0016237 0.09636 0.054299 -0.0084029 0.0017554 0.003425 -0.0015506 0 -0.012757 0 0.0042151 0 0.0030752 0 4.1004
3.0625 -0.24909 -0.25833 -0.22445 -0.20991 -0.25626 -0.21945 -0.20845 -0.16392 -0.13862 -0.16392 -0.12811 54.015 -0.00096678 0.0043118 -0.0038326 0.093489 0.047405 -0.011253 -0.00038336 0.0012856 -0.0012086 0 -0.012284 0 0.0049578 0 0.0031561 0 4.0831
3.0664 -0.24699 -0.25893 -0.23313 -0.21754 -0.26357 -0.23845 -0.2086 -0.17421 -0.15117 -0.20746 -0.1503 53.492 -0.0015675 0.007025 -0.0050408 0.092308 0.064803 -0.0065288 -0.00184 0.00037141 0.0033658 0 -0.012469 0 0.0053184 0 0.0033613 0 4.3175
3.0703 -0.24429 -0.24991 -0.23685 -0.23937 -0.2586 -0.26148 -0.22827 -0.20991 -0.20708 -0.26053 -0.20684 52.948 -0.00064999 0.0053514 -0.0056828 0.092398 0.095678 0.0014688 -0.0013174 0.0018129 0.0088464 0 -0.01307 0 0.0051415 0 0.0036386 0 4.7582
3.0742 -0.2388 -0.23378 -0.23989 -0.26296 -0.25104 -0.27492 -0.2645 -0.25556 -0.2848 -0.30109 -0.28272 52.381 0.0016662 0.0023627 -0.0058685 0.092606 0.12549 0.0055943 0.00055605 0.0045841 0.010834 0 -0.01359 0 0.0047306 0 0.004 0 5.2873
3.0781 -0.22959 -0.21744 -0.24355 -0.27501 -0.24556 -0.26712 -0.30382 -0.2939 -0.35377 -0.31518 -0.35171 51.776 0.0041521 0.001911 -0.0052439 0.091966 0.14482 0.0023006 0.0022485 0.0067089 0.0074814 0 -0.013669 0 0.0044821 0 0.0044647 0 5.7242
3.082 -0.21957 -0.20836 -0.24276 -0.26884 -0.23811 -0.23638 -0.32721 -0.31154 -0.38685 -0.30138 -0.3844 51.121 0.0054531 0.0047721 -0.0036519 0.0905 0.15156 -0.0052078 0.0028091 0.0071719 0.0010359 0 -0.013333 0 0.0045196 0 0.004959 0 5.873
3.0859 -0.21449 -0.21024 -0.23216 -0.24766 -0.22405 -0.19563 -0.31926 -0.30028 -0.36783 -0.26777 -0.36083 50.418 0.005167 0.0080899 -0.0016761 0.089271 0.1465 -0.0099651 0.0023806 0.0066117 -0.0041194 0 -0.012903 0 0.0046644 0 0.0052819 0 5.6058
3.0898 -0.21827 -0.22122 -0.21485 -0.22253 -0.20808 -0.1678 -0.27678 -0.25833 -0.29542 -0.22568 -0.28236 49.678 0.0040033 0.0084921 -0.00030645 0.089615 0.12893 -0.0075256 0.0015732 0.0062403 -0.0052262 0 -0.012699 0 0.0046901 0 0.0051962 0 4.9471
3.0938 -0.22889 -0.23532 -0.20303 -0.20618 -0.20324 -0.17234 -0.21276 -0.19433 -0.18706 -0.18589 -0.1759 48.91 0.0029355 0.0055592 2.0535e-06 0.092072 0.097944 0.0002346 0.00069043 0.0062925 -0.0033234 0 -0.012804 0 0.0045502 0 0.0045943 0 4.1064
3.0977 -0.23911 -0.24611 -0.20778 -0.20638 -0.21795 -0.21086 -0.15308 -0.13059 -0.08026 -0.15852 -0.085454 48.114 0.0022566 0.002101 -0.00014478 0.095858 0.05866 0.0070651 -0.00031172 0.0057319 -0.0018603 0 -0.013082 0 0.0043607 0 0.0036158 0 3.4175
3.1016 -0.24215 -0.25001 -0.22739 -0.22185 -0.24407 -0.26337 -0.12626 -0.09813 -0.023559 -0.15302 -0.052536 47.285 0.0015031 0.0010699 0.00038645 0.099279 0.02616 0.0079306 -0.0013098 0.0035482 -0.0030802 0 -0.013352 0 0.0042184 0 0.002613 0 3.1966
3.1055 -0.23726 -0.24753 -0.24671 -0.24314 -0.2603 -0.29957 -0.14955 -0.12111 -0.053926 -0.17462 -0.094899 46.417 0.00028081 0.0024086 0.0021245 0.10082 0.020193 0.0030161 -0.001809 0.00023971 -0.0056569 0 -0.013514 0 0.0040917 0 0.0019625 0 3.5834
3.1094 -0.23011 -0.24212 -0.25012 -0.25839 -0.25054 -0.29874 -0.2178 -0.19886 -0.17051 -0.21866 -0.19571 45.516 -0.00094971 0.0031579 0.0043799 0.10013 0.051806 -0.003188 -0.0014604 -0.0021942 -0.0059561 0 -0.013506 0 0.0038951 0 0.0018399 0 4.4535
3.1133 -0.22737 -0.23769 -0.23667 -0.26083 -0.22079 -0.264 -0.30237 -0.29999 -0.32495 -0.2689 -0.31058 44.588 -0.0010703 0.0007479 0.0057735 0.098231 0.11164 -0.0062883 -0.0007051 -0.001943 -0.0018397 0 -0.013234 0 0.0036315 0 0.0021148 0 5.4598
3.1172 -0.23048 -0.23636 -0.22229 -0.253 -0.19685 -0.22013 -0.36324 -0.37664 -0.44199 -0.30429 -0.38958 43.631 0.0005839 -0.003937 0.0053991 0.096808 0.17097 -0.0054765 -0.00062716 0.00079616 0.0046525 0 -0.012624 0 0.0034178 0 0.0024522 0 6.1882
3.1211 -0.23454 -0.23746 -0.22532 -0.24384 -0.20237 -0.19603 -0.37024 -0.39208 -0.46266 -0.31115 -0.40195 42.637 0.0032894 -0.006977 0.0035238 0.097156 0.19771 -0.0031419 -0.0019204 0.003677 0.0085546 0 -0.011805 0 0.0033669 0 0.0025592 0 6.3526
3.125 -0.2332 -0.23832 -0.24794 -0.24035 -0.23623 -0.20455 -0.32125 -0.34278 -0.38187 -0.29151 -0.34988 41.592 0.0052276 -0.005083 0.001255 0.099387 0.17756 -0.0016979 -0.0039671 0.0040279 0.0063113 0 -0.011189 0 0.0034737 0 0.0023993 0 5.925
3.1289 -0.22488 -0.23634 -0.27149 -0.2405 -0.27075 -0.2343 -0.24481 -0.2592 -0.25211 -0.26016 -0.26417 40.495 0.0049153 0.0010395 -0.00035303 0.10241 0.12441 -0.0012123 -0.0051287 0.001103 -0.00072885 0 -0.01126 0 0.0036453 0 0.0022054 0 5.1346
3.1328 -0.2145 -0.23111 -0.27167 -0.23467 -0.27442 -0.25951 -0.18327 -0.18479 -0.14839 -0.23257 -0.18544 39.359 0.0025155 0.0069712 -0.00083883 0.10464 0.071229 -0.00011292 -0.00421 -0.0032089 -0.007065 0 -0.012168 0 0.0038339 0 0.0022767 0 4.338
3.1367 -0.2094 -0.22513 -0.24115 -0.21573 -0.23978 -0.26018 -0.16643 -0.14892 -0.11854 -0.21417 -0.14248 38.201 -0.00024026 0.0083388 -0.00016991 0.10494 0.047198 0.0022321 -0.0017832 -0.0058403 -0.0076146 0 -0.013476 0 0.0041044 0 0.0027184 0 3.8356
3.1406 -0.21361 -0.2225 -0.19921 -0.18953 -0.19159 -0.23738 -0.19338 -0.15316 -0.15519 -0.20015 -0.14004 37.031 -0.0015389 0.0045341 0.0016131 0.10339 0.057983 0.004169 6.7962e-06 -0.0049386 -0.0020665 0 -0.014381 0 0.0045366 0 0.0033392 0 3.737
3.1445 -0.22567 -0.22614 -0.17848 -0.17487 -0.16744 -0.21219 -0.23595 -0.17836 -0.20911 -0.18547 -0.162 35.842 -0.0010492 -0.0010327 0.0042878 0.10119 0.084296 0.0032557 -0.00080467 -0.0012393 0.0049482 0 -0.014295 0 0.0050636 0 0.0037941 0 3.9483
3.1484 -0.24107 -0.23552 -0.19904 -0.19021 -0.18724 -0.209 -0.26138 -0.20394 -0.23192 -0.17438 -0.18667 34.621 -0.00010245 -0.0042273 0.0069607 0.099976 0.099626 -0.00097525 -0.00416 0.0026057 0.008021 0 -0.013343 0 0.0054385 0 0.0038531 0 4.2798
3.1523 -0.25586 -0.24666 -0.25155 -0.23624 -0.23784 -0.23565 -0.25732 -0.22287 -0.21408 -0.17961 -0.20338 33.354 -0.00031001 -0.0038199 0.0080109 0.10074 0.092814 -0.0060185 -0.0077362 0.0040941 0.005614 0 -0.012316 0 0.005403 0 0.0035662 0 4.5933
3.1563 -0.26773 -0.2545 -0.30354 -0.28984 -0.28473 -0.27575 -0.23989 -0.24172 -0.18935 -0.21089 -0.21912 32.041 -0.0019456 -0.0021379 0.0060323 0.10305 0.077067 -0.0084102 -0.0086473 0.0026839 0.00095434 0 -0.01208 0 0.0049163 0 0.0031874 0 4.8831
3.1602 -0.27447 -0.25607 -0.32367 -0.3171 -0.29957 -0.29942 -0.23867 -0.26863 -0.2037 -0.26346 -0.25007 30.685 -0.0036682 -0.0024223 0.0012248 0.10526 0.077867 -0.006854 -0.0057398 5.6978e-05 -0.001439 0 -0.012892 0 0.0042263 0 0.0029386 0 5.2326
3.1641 -0.27325 -0.25219 -0.30404 -0.29768 -0.27979 -0.28544 -0.27062 -0.30144 -0.27429 -0.31722 -0.30377 29.291 -0.0038698 -0.0056337 -0.0041225 0.10545 0.10953 -0.0033351 -0.00058324 -0.0012038 -7.0555e-05 0 -0.014214 0 0.0037085 0 0.0028347 0 5.6823
3.168 -0.26302 -0.24648 -0.26361 -0.24176 -0.24597 -0.23851 -0.32365 -0.32607 -0.37072 -0.34833 -0.36559 27.858 -0.0023178 -0.0096878 -0.0068835 0.1028 0.15987 -0.0010772 0.0036606 0.00052793 0.0025459 0 -0.015149 0 0.0036163 0 0.0027279 0 6.1226
3.1719 -0.24769 -0.24276 -0.23174 -0.18499 -0.22262 -0.18818 -0.36323 -0.32618 -0.43286 -0.34362 -0.40173 26.385 -0.00042637 -0.011559 -0.0053469 0.098209 0.19625 -0.0013761 0.0045837 0.0048083 0.0029649 0 -0.015152 0 0.0039483 0 0.0025151 0 6.3145
3.1758 -0.23565 -0.24266 -0.22654 -0.16418 -0.22059 -0.16921 -0.35729 -0.2959 -0.41219 -0.30689 -0.38006 24.872 0.00017904 -0.010012 -0.00061205 0.09382 0.18935 -0.0024918 0.0022595 0.0094011 0.00060547 0 -0.014411 0 0.004511 0 0.0022959 0 6.0459
3.1797 -0.23414 -0.24513 -0.24429 -0.19152 -0.23384 -0.19667 -0.30045 -0.24563 -0.307 -0.25384 -0.2955 23.324 -0.0005939 -0.0064345 0.0041792 0.091703 0.13627 -0.0017118 -0.0009187 0.011667 -0.0017062 0 -0.013622 0 0.0050662 0 0.0023137 0 5.3141
3.1836 -0.24262 -0.24763 -0.2657 -0.24685 -0.24896 -0.25408 -0.21965 -0.19704 -0.16677 -0.20221 -0.1808 21.745 -0.0010505 -0.0033137 0.0062364 0.092579 0.064788 0.0015215 -0.0020765 0.010148 -0.00097867 0 -0.013385 0 0.0054213 0 0.0027268 0 4.3888
3.1875 -0.25194 -0.24769 -0.27155 -0.29302 -0.25591 -0.30371 -0.15721 -0.17077 -0.063297 -0.16521 -0.091536 20.136 0.00065814 -0.0020768 0.0051286 0.095506 0.015077 0.0046551 4.0658e-05 0.0054023 0.0023958 0 -0.013731 0 0.0054354 0 0.0034214 0 3.6843
3.1914 -0.25104 -0.24379 -0.25514 -0.30175 -0.25168 -0.31226 -0.14389 -0.17492 -0.047747 -0.1508 -0.073209 18.497 0.0045178 -0.0022753 0.0027356 0.098664 0.012604 0.004349 0.0042133 -0.0003692 0.0046885 0 -0.014151 0 0.0050344 0 0.0040533 0 3.5133
3.1953 -0.23626 -0.23552 -0.22427 -0.27063 -0.23794 -0.27356 -0.18083 -0.20136 -0.12147 -0.16219 -0.13229 16.825 0.0082598 -0.0024913 0.0013339 0.10061 0.052356 -0.00011519 0.0076846 -0.0045971 0.0026866 0 -0.014053 0 0.0042944 0 0.0042916 0 3.8931
3.1992 -0.21455 -0.2234 -0.19406 -0.22061 -0.21865 -0.21219 -0.24117 -0.23142 -0.23776 -0.19587 -0.23202 15.124 0.0091408 -0.0017474 0.0016543 0.10105 0.10518 -0.0057404 0.0081674 -0.005729 -0.0025376 0 -0.013262 0 0.0035166 0 0.0040585 0 4.5389
3.2031 -0.19758 -0.20884 -0.17708 -0.17889 -0.19982 -0.16544 -0.28839 -0.24729 -0.33163 -0.2388 -0.31612 13.393 0.0063464 -9.3925e-05 0.0026295 0.10073 0.13983 -0.008284 0.0054912 -0.0039094 -0.0060547 0 -0.012184 0 0.0031441 0 0.0035602 0 5.0482
3.207 -0.19158 -0.19388 -0.17673 -0.16143 -0.18849 -0.15735 -0.2978 -0.24175 -0.35754 -0.27068 -0.34346 11.63 0.0017869 0.0018081 0.0028314 0.10063 0.14313 -0.0060871 0.0017249 -0.00065473 -0.0037227 0 -0.011511 0 0.003493 0 0.0030972 0 5.1393
3.2109 -0.19238 -0.18023 -0.18622 -0.16666 -0.18804 -0.18332 -0.2678 -0.22056 -0.31177 -0.27355 -0.3095 9.8309 -0.0015008 0.0033229 0.0020014 0.10128 0.12409 -0.0016362 -0.00031754 0.0021406 0.0033521 0 -0.011715 0 0.0044733 0 0.0028265 0 4.7831
3.2148 -0.18974 -0.16815 -0.19276 -0.18107 -0.19298 -0.21547 -0.21625 -0.19629 -0.22771 -0.24278 -0.24172 7.9948 -0.0018923 0.0040525 0.0011316 0.1026 0.10142 0.00071676 0.00087799 0.0032039 0.0091346 0 -0.012666 0 0.0055539 0 0.0026765 0 4.157
3.2188 -0.17674 -0.15612 -0.18463 -0.1895 -0.18997 -0.22348 -0.16666 -0.17813 -0.1502 -0.19023 -0.17579 6.1284 -0.00032688 0.0037645 0.0011436 0.10421 0.08692 -0.0011667 0.0044416 0.0023766 0.0078995 0 -0.013668 0 0.0060654 0 0.0024628 0 3.485
3.2227 -0.15515 -0.14184 -0.15786 -0.18263 -0.16738 -0.19501 -0.13404 -0.16502 -0.10726 -0.1358 -0.13191 4.2442 0.00091414 0.0024949 0.0016824 0.10573 0.07826 -0.0051438 0.0078265 0.00049664 -0.00035064 0 -0.013907 0 0.005647 0 0.00208 0 2.8961
3.2266 -0.13224 -0.124 -0.11872 -0.15907 -0.12621 -0.14186 -0.11825 -0.14711 -0.097192 -0.093924 -0.10726 2.3528 0.00052016 0.00081738 0.001397 0.1068 0.065268 -0.0067399 0.0087638 -0.0011241 -0.009476 0 -0.013063 0 0.0045028 0 0.0015983 0 2.3878
3.2305 -0.11262 -0.1031 -0.079886 -0.12398 -0.081789 -0.089284 -0.1073 -0.11434 -0.096559 -0.066139 -0.085883 0.45542 -0.00071729 -0.00025234 -0.00051106 0.10707 0.042042 -0.003397 0.0069021 -0.0013613 -0.012394 0 -0.011641 0 0.0032629 0 0.0011981 0 1.8891
3.2344 -0.093499 -0.080397 -0.052088 -0.086275 -0.052487 -0.057707 -0.087206 -0.065728 -0.080812 -0.045146 -0.054954 -1.4558 -0.00098334 2.2746e-05 -0.0030958 0.10619 0.013532 0.002886 0.0038125 0.00014776 -0.0071936 0 -0.010717 0 0.0025527 0 0.0010188 0 1.3465
3.2383 -0.067521 -0.055742 -0.036717 -0.054464 -0.044087 -0.049777 -0.051933 -0.012116 -0.042283 -0.024882 -0.014704 -3.3893 0.00047191 0.0013314 -0.0042076 0.10419 -0.0084935 0.0070367 0.0014316 0.0027554 0.0013996 0 -0.011155 0 0.0025933 0 0.0010521 0 0.76436
3.2422 -0.029779 -0.026375 -0.024712 -0.031585 -0.043541 -0.05005 -0.0072882 0.029752 0.0058 -0.0060822 0.023051 -5.3455 0.0024314 0.0024225 -0.0024423 0.10151 -0.015361 0.0053039 0.00038695 0.005104 0.0064242 0 -0.012831 0 0.0031161 0 0.0011491 0 0.18735
3.2461 0.01808 0.011665 -0.0026828 -0.011754 -0.028345 -0.035635 0.03354 0.048138 0.040292 0.0078013 0.044309 -7.3136 0.002959 0.002245 0.0013058 0.09843 -0.0082377 -0.0013157 -0.00026522 0.0059542 0.0047434 0 -0.014525 0 0.003617 0 0.0011175 0 -0.3453
3.25 0.070134 0.060184 0.038274 0.017834 0.016087 0.0099008 0.060138 0.044973 0.045929 0.019151 0.043497 -9.2777 0.00153 0.0010832 0.0042518 0.094045 0.0033201 -0.0076896 -0.0017115 0.0050621 -0.00074429 0 -0.014759 0 0.0037296 0 0.00082894 0 -0.84037
3.2539 0.12146 0.11614 0.097335 0.068681 0.085585 0.087179 0.074033 0.036872 0.028727 0.039357 0.030047 -11.224 -0.00020516 0.00041141 0.0038699 0.085597 0.0082274 -0.0087317 -0.0038377 0.0033833 -0.0043936 0 -0.013122 0 0.0034351 0 0.00027833 0 -1.3703
3.2578 0.17042 0.17205 0.16524 0.14131 0.16125 0.18022 0.090207 0.047796 0.016934 0.082213 0.027891 -13.147 2.3173e-05 0.0013894 -8.122e-05 0.069217 -0.00057791 -0.003583 -0.0050859 0.0022551 -0.0031062 0 -0.01103 0 0.0029842 0 -0.00042659 0 -2.0647
3.2617 0.21593 0.21956 0.22993 0.22171 0.22347 0.26378 0.12876 0.097011 0.047964 0.15298 0.066326 -15.046 0.0026175 0.003431 -0.0054515 0.042096 -0.025636 0.0037275 -0.0039503 0.002078 0.0013726 0 -0.011163 0 0.0026281 0 -0.0011353 0 -3.0607
3.2656 0.25396 0.25372 0.28182 0.28803 0.26347 0.31527 0.20113 0.18796 0.14667 0.24274 0.16365 -16.918 0.0051588 0.0044331 -0.0095754 0.0048947 -0.067196 0.0075821 -0.00065249 0.0016387 0.0048599 0 -0.015736 0 0.0023853 0 -0.0017542 0 -4.412
3.2695 0.27821 0.27481 0.31612 0.32351 0.28425 0.32576 0.29959 0.30334 0.30563 0.33243 0.31074 -18.761 0.0041336 0.0026897 -0.011418 -0.037401 -0.12324 0.005159 0.0027571 -0.0011428 0.0049755 0 -0.024766 0 0.002024 0 -0.0023205 0 -5.9911
3.2734 0.28538 0.28656 0.3324 0.32651 0.29318 0.30453 0.39735 0.4096 0.47965 0.40223 0.46604 -20.568 -0.0020229 -0.0012906 -0.012097 -0.077173 -0.18594 -0.0016971 0.0041355 -0.0074586 0.0029787 0 -0.035703 0 0.001271 0 -0.002985 0 -7.4609
3.2773 0.27953 0.2926 0.33365 0.3099 0.29512 0.27394 0.46041 0.47046 0.60149 0.43832 0.57022 -22.332 -0.011265 -0.0049682 -0.013431 -0.10765 -0.23886 -0.0083786 0.003215 -0.016293 0.0018051 0 -0.044829 0 8.2887e-05 0 -0.0038802 0 -8.3759
3.2813 0.2702 0.29409 0.32503 0.29066 0.29129 0.25646 0.46472 0.46406 0.61455 0.43415 0.57622 -24.046 -0.019223 -0.0059905 -0.015945 -0.12604 -0.26093 -0.011272 0.0018443 -0.024782 0.0027844 0 -0.049512 0 -0.001236 0 -0.0049426 0 -8.3931
3.2852 0.26523 0.29027 0.312 0.27791 0.28225 0.26126 0.40897 0.39486 0.50563 0.38948 0.47743 -25.708 -0.02242 -0.0043968 -0.018213 -0.1343 -0.23781 -0.010171 0.0021542 -0.030112 0.0044997 0 -0.049697 0 -0.0021868 0 -0.0058382 0 -7.4779
3.2891 0.26509 0.28121 0.2977 0.26884 0.26983 0.27932 0.31571 0.29242 0.31709 0.31198 0.31426 -27.32 -0.020734 -0.0026192 -0.018125 -0.13712 -0.17359 -0.007652 0.0043668 -0.03143 0.0046643 0 -0.047589 0 -0.0024102 0 -0.006103 0 -5.9653
3.293 0.26441 0.26984 0.28188 0.25506 0.25616 0.29116 0.22068 0.19651 0.12768 0.22031 0.1532 -28.893 -0.017132 -0.0031657 -0.01491 -0.13878 -0.092865 -0.0064403 0.0064073 -0.030185 0.0027035 0 -0.045871 0 -0.0019579 0 -0.0054568 0 -4.4196
3.2969 0.25944 0.26159 0.26334 0.23367 0.24269 0.28252 0.15647 0.13732 0.011677 0.14256 0.051444 -30.437 -0.015102 -0.006178 -0.010111 -0.14097 -0.029246 -0.0072625 0.0057983 -0.028687 0.00026119 0 -0.045883 0 -0.0012765 0 -0.0040771 0 -3.3715
3.3008 0.25377 0.26141 0.24446 0.21362 0.2319 0.25665 0.13958 0.12349 0.0013032 0.10628 0.030895 -31.956 -0.016072 -0.0092637 -0.0066346 -0.14299 -0.0068383 -0.0088301 0.0020884 -0.028279 -0.0006781 0 -0.047091 0 -0.00089071 0 -0.0025976 0 -3.093
3.3047 0.25607 0.27069 0.23334 0.2116 0.22958 0.23378 0.16683 0.14523 0.076596 0.12437 0.076933 -33.446 -0.018881 -0.0098168 -0.0066665 -0.14366 -0.027464 -0.0095177 -0.0025043 -0.028741 0.00019763 0 -0.048046 0 -0.001017 0 -0.0017715 0 -3.5394
3.3086 0.27161 0.28626 0.2398 0.24014 0.24304 0.23701 0.2218 0.1881 0.18752 0.18741 0.15823 -34.893 -0.021418 -0.0075877 -0.010128 -0.14301 -0.072841 -0.0089395 -0.0048881 -0.029344 0.0015412 0 -0.047839 0 -0.0014187 0 -0.0020053 0 -4.4591
3.3125 0.29586 0.30226 0.26719 0.29639 0.27451 0.27469 0.2858 0.24468 0.29017 0.26928 0.24923 -36.284 -0.022705 -0.0049799 -0.014828 -0.14254 -0.11961 -0.0080882 -0.0036842 -0.030306 0.0021195 0 -0.046822 0 -0.0016289 0 -0.0030942 0 -5.566
3.3164 0.31688 0.31358 0.30691 0.36021 0.31547 0.33225 0.34636 0.31413 0.36997 0.34259 0.33865 -37.618 -0.023536 -0.0047569 -0.018062 -0.14392 -0.15519 -0.0082395 -0.000251 -0.033091 0.002126 0 -0.046119 0 -0.0013612 0 -0.0043695 0 -6.6495
3.3203 0.325 0.31846 0.3418 0.40379 0.34909 0.38023 0.39844 0.39144 0.4367 0.39211 0.42204 -38.909 -0.02531 -0.0073701 -0.018387 -0.14758 -0.18225 -0.0098787 0.0026679 -0.039146 0.0024997 0 -0.046536 0 -0.00076329 0 -0.0051567 0 -7.5773
3.3242 0.32071 0.31866 0.357 0.4074 0.36113 0.39326 0.43925 0.45845 0.49974 0.41684 0.48994 -40.169 -0.028317 -0.010477 -0.016317 -0.15239 -0.20922 -0.012594 0.0032628 -0.048277 0.0031757 0 -0.047881 0 -0.00029595 0 -0.005211 0 -8.2377
3.3281 0.31358 0.31742 0.34977 0.37136 0.35047 0.36687 0.46225 0.48788 0.54737 0.4216 0.52458 -41.401 -0.031163 -0.011081 -0.013655 -0.15665 -0.23625 -0.015754 0.0017833 -0.058255 0.0025709 0 -0.049214 0 -0.00034477 0 -0.0048097 0 -8.5035
3.332 0.31311 0.31672 0.32971 0.31622 0.32927 0.32011 0.45658 0.45992 0.54891 0.40788 0.50824 -42.59 -0.031907 -0.0082031 -0.012143 -0.15934 -0.24967 -0.019073 -0.00033098 -0.066119 -0.00074899 0 -0.049699 0 -0.00090376 0 -0.0044576 0 -8.2626
3.3359 0.32028 0.31592 0.30911 0.27074 0.31201 0.28229 0.41393 0.37844 0.47877 0.37283 0.43581 -43.717 -0.029926 -0.0035866 -0.012427 -0.16067 -0.2312 -0.02248 -0.0021284 -0.070105 -0.0059055 0 -0.049247 0 -0.0015977 0 -0.004459 0 -7.4938
3.3398 0.32742 0.31262 0.29254 0.25474 0.30343 0.27316 0.33823 0.27282 0.34262 0.31641 0.32179 -44.775 -0.026885 7.371e-05 -0.013926 -0.16145 -0.17488 -0.025616 -0.0038221 -0.070589 -0.0096522 0 -0.048461 0 -0.0020021 0 -0.0047003 0 -6.3319
3.3438 0.32606 0.30494 0.2752 0.26806 0.29712 0.29046 0.25016 0.18266 0.18392 0.24854 0.19739 -45.771 -0.025858 0.0015144 -0.015466 -0.16217 -0.097691 -0.027696 -0.0059142 -0.069399 -0.0090107 0 -0.048037 0 -0.0019625 0 -0.0047987 0 -5.0686
3.3477 0.31499 0.29356 0.25153 0.29259 0.28567 0.31317 0.1809 0.13637 0.064352 0.18858 0.10038 -46.727 -0.029114 0.0016041 -0.016115 -0.16254 -0.033396 -0.028037 -0.0079304 -0.068294 -0.0042301 0 -0.048212 0 -0.0016394 0 -0.004464 0 -4.0763
3.3516 0.3008 0.28161 0.22509 0.30603 0.27142 0.31787 0.15717 0.13926 0.030889 0.15664 0.062144 -47.657 -0.036191 0.00191 -0.015688 -0.162 -0.012539 -0.026756 -0.0083085 -0.06793 0.00098969 0 -0.048679 0 -0.0012849 0 -0.0037635 0 -3.6738
3.3555 0.29112 0.27257 0.20912 0.29765 0.26581 0.29608 0.18645 0.17759 0.09135 0.16334 0.096046 -48.566 -0.043762 0.0028197 -0.014686 -0.16036 -0.042774 -0.024896 -0.0057081 -0.067993 0.0025531 0 -0.04895 0 -0.00099993 0 -0.0030756 0 -3.9865
3.3594 0.28745 0.2677 0.21578 0.27481 0.27686 0.26021 0.2524 0.2322 0.21301 0.20501 0.19023 -49.445 -0.047598 0.0032127 -0.013865 -0.15805 -0.10432 -0.023726 -0.00046775 -0.067989 -0.00045627 0 -0.048781 0 -0.00071055 0 -0.0027909 0 -4.8692
3.3633 0.28452 0.26513 0.24343 0.25578 0.29754 0.23373 0.32367 0.2889 0.34258 0.26598 0.30929 -50.285 -0.045416 0.0019334 -0.013743 -0.1558 -0.16399 -0.023795 0.0052618 -0.067812 -0.0051061 0 -0.048304 0 -0.00035123 0 -0.003021 0 -5.9454
3.3672 0.27649 0.26165 0.27438 0.25468 0.30823 0.23309 0.37061 0.33894 0.43316 0.32484 0.40724 -51.082 -0.038593 -0.00059601 -0.014352 -0.15404 -0.19695 -0.024566 0.0088965 -0.067629 -0.0075214 0 -0.04786 0 -2.2053e-05 0 -0.0035444 0 -6.767
3.3711 0.26352 0.2558 0.28673 0.27029 0.29313 0.25492 0.37898 0.37352 0.46216 0.36095 0.44786 -51.839 -0.031423 -0.0024179 -0.015345 -0.1528 -0.19982 -0.024941 0.0090962 -0.067474 -0.0065363 0 -0.047717 0 7.8124e-05 0 -0.0040057 0 -7.0209
3.375 0.2523 0.24956 0.27117 0.28741 0.25589 0.27852 0.35295 0.38155 0.43285 0.3602 0.4214 -52.558 -0.028244 -0.0017881 -0.016332 -0.15199 -0.1861 -0.024243 0.0063847 -0.067119 -0.0045426 0 -0.047925 0 -0.00011205 0 -0.0041747 0 -6.6646
3.3789 0.2499 0.24701 0.23863 0.28947 0.21902 0.28213 0.30766 0.35519 0.36379 0.32019 0.34662 -53.233 -0.030456 0.0011028 -0.017184 -0.15181 -0.1698 -0.022822 0.0024653 -0.066351 -0.0047784 0 -0.048343 0 -0.00037114 0 -0.0040539 0 -5.9088
3.3828 0.25702 0.25063 0.21194 0.27225 0.20612 0.26058 0.25865 0.29816 0.27624 0.25327 0.25668 -53.864 -0.03562 0.0041851 -0.018082 -0.15271 -0.15255 -0.021806 -0.00090015 -0.065275 -0.0078203 0 -0.048773 0 -0.00033592 0 -0.0037863 0 -5.0662
3.3867 0.26678 0.25832 0.20835 0.24716 0.2223 0.23016 0.21603 0.22827 0.18815 0.18399 0.17979 -54.452 -0.039411 0.0053432 -0.019267 -0.15489 -0.12573 -0.022197 -0.0025427 -0.064266 -0.010784 0 -0.049069 0 0.00016265 0 -0.003495 0 -4.3783
3.3906 0.27016 0.26397 0.22694 0.23171 0.25025 0.21604 0.18556 0.17008 0.1155 0.1395 0.12913 -55.006 -0.038948 0.0042814 -0.020684 -0.15791 -0.084931 -0.023991 -0.0019744 -0.063632 -0.010024 0 -0.049191 0 0.00088429 0 -0.0032171 0 -3.9427
3.3945 0.26327 0.26181 0.25102 0.23475 0.26529 0.23164 0.17246 0.14263 0.075385 0.13666 0.10702 -55.532 -0.034912 0.002663 -0.02181 -0.16077 -0.042383 -0.025989 0.00059397 -0.063387 -0.0046928 0 -0.049189 0 0.0013252 0 -0.0029651 0 -3.7633
3.3984 0.2502 0.25104 0.26252 0.24906 0.25596 0.2664 0.18209 0.15106 0.083631 0.17366 0.11497 -56.028 -0.030768 0.0024442 -0.021861 -0.16249 -0.023508 -0.026517 0.0041029 -0.063344 0.0022379 0 -0.049147 0 0.0011366 0 -0.0028034 0 -3.8428
3.4023 0.23942 0.23721 0.25646 0.2577 0.23206 0.29258 0.21569 0.18715 0.14537 0.23193 0.15643 -56.486 -0.029796 0.0040241 -0.020309 -0.16267 -0.047962 -0.024666 0.0067931 -0.063375 0.0063815 0 -0.049112 0 0.00045107 0 -0.0028196 0 -4.2063
3.4063 0.23723 0.22851 0.24383 0.24904 0.21468 0.28681 0.26512 0.23625 0.24521 0.28702 0.2283 -56.898 -0.032426 0.0059308 -0.017374 -0.16166 -0.11038 -0.021235 0.0070728 -0.063491 0.0054396 0 -0.049055 0 -0.00020082 0 -0.0030059 0 -4.8311
3.4102 0.24346 0.22986 0.24159 0.22783 0.21827 0.24954 0.3129 0.28384 0.34714 0.32121 0.3115 -57.262 -0.036101 0.0062473 -0.014143 -0.16017 -0.17867 -0.018573 0.0046901 -0.063705 0.00068438 0 -0.048895 0 -0.00034307 0 -0.0031913 0 -5.5644
3.4141 0.25247 0.23922 0.25826 0.21243 0.24049 0.20626 0.33977 0.31833 0.40908 0.3298 0.37403 -57.588 -0.037683 0.0043764 -0.012148 -0.15883 -0.21416 -0.019165 0.0011098 -0.063907 -0.0045554 0 -0.048598 0 9.2147e-06 0 -0.0031393 0 -6.1406
3.418 0.25784 0.24926 0.2864 0.21963 0.26646 0.18866 0.33565 0.33125 0.40569 0.31883 0.38885 -57.881 -0.036208 0.001534 -0.012573 -0.15799 -0.19923 -0.023737 -0.0015435 -0.063993 -0.007617 0 -0.048238 0 0.00033244 0 -0.0027568 0 -6.3177
3.4219 0.25702 0.253 0.30742 0.24919 0.28104 0.21009 0.30612 0.31848 0.34419 0.29784 0.35292 -58.142 -0.03356 -0.00036297 -0.015529 -0.15775 -0.15018 -0.030319 -0.0022316 -0.064066 -0.0079424 0 -0.047978 0 4.5833e-05 0 -0.0022206 0 -6.0351
3.4258 0.25242 0.24909 0.30466 0.28144 0.27792 0.25486 0.26883 0.28317 0.26058 0.27381 0.28987 -58.366 -0.032574 -0.00030114 -0.019853 -0.15812 -0.10391 -0.035267 -0.0018087 -0.064389 -0.0064422 0 -0.047946 0 -0.00094159 0 -0.0018758 0 -5.4576
3.4297 0.24893 0.24253 0.27558 0.29112 0.26035 0.29029 0.24203 0.23688 0.19673 0.2494 0.23247 -58.549 -0.034368 0.0011524 -0.023584 -0.15896 -0.088771 -0.03581 -0.001987 -0.064998 -0.0040688 0 -0.048111 0 -0.0020759 0 -0.0019673 0 -4.862
3.4336 0.2499 0.2403 0.23445 0.26736 0.23679 0.29199 0.23311 0.19582 0.1742 0.22513 0.19947 -58.699 -0.037356 0.002537 -0.02494 -0.15983 -0.10323 -0.032273 -0.0033763 -0.065395 -0.0012422 0 -0.048287 0 -0.0025683 0 -0.0024405 0 -4.458
3.4375 0.25452 0.24565 0.20382 0.22377 0.21698 0.26229 0.23572 0.17334 0.18384 0.20278 0.18687 -58.823 -0.03875 0.0027617 -0.023265 -0.16014 -0.12025 -0.028004 -0.0045989 -0.064791 0.0016298 0 -0.048268 0 -0.0020529 0 -0.0029956 0 -4.2894
3.4414 0.25843 0.25533 0.20036 0.18976 0.20978 0.2272 0.23747 0.1739 0.19885 0.18745 0.18032 -58.926 -0.037097 0.0018074 -0.019409 -0.15945 -0.11356 -0.026762 -0.0035608 -0.06285 0.0036476 0 -0.047987 0 -0.00093531 0 -0.003351 0 -4.2809
3.4453 0.25676 0.2619 0.22409 0.18895 0.21989 0.21476 0.23202 0.19297 0.20045 0.18671 0.17521 -58.995 -0.033535 0.000421 -0.015286 -0.15786 -0.083007 -0.029519 0.00020923 -0.060249 0.0038596 0 -0.047577 0 -0.00010487 0 -0.0034676 0 -4.3645
3.4492 0.24751 0.25901 0.25832 0.22109 0.24328 0.23248 0.22565 0.22226 0.19466 0.2066 0.18416 -59.014 -0.030721 -0.0006981 -0.012819 -0.15605 -0.0566 -0.033457 0.0045098 -0.058381 0.0022383 0 -0.047283 0 -0.0002188 0 -0.0035255 0 -4.5534
3.4531 0.23289 0.24559 0.28058 0.26179 0.26582 0.26198 0.23233 0.25485 0.20614 0.24586 0.22367 -58.976 -0.030539 -0.0014021 -0.012857 -0.15495 -0.066655 -0.034245 0.0060073 -0.058277 -2.6394e-05 0 -0.047304 0 -0.0011483 0 -0.0036896 0 -4.8927
3.457 0.21766 0.22614 0.2772 0.2806 0.27007 0.27425 0.2605 0.28555 0.25367 0.29214 0.29248 -58.888 -0.032669 -0.0019341 -0.014746 -0.15505 -0.11986 -0.029865 0.0031685 -0.059667 -0.0014497 0 -0.047682 0 -0.0020704 0 -0.0039095 0 -5.3433
3.4609 0.20581 0.20741 0.25145 0.26338 0.24778 0.25296 0.30181 0.30734 0.32728 0.32427 0.36256 -58.773 -0.035155 -0.0024299 -0.016836 -0.15615 -0.18713 -0.022669 -0.0021296 -0.061089 -0.0015318 0 -0.048297 0 -0.0021532 0 -0.0039649 0 -5.7212
3.4648 0.19829 0.19433 0.21949 0.2217 0.20797 0.20691 0.33164 0.30942 0.38684 0.32184 0.39277 -58.649 -0.036209 -0.0026498 -0.01766 -0.15741 -0.22287 -0.017686 -0.0059539 -0.061083 -0.0010685 0 -0.04893 0 -0.0012693 0 -0.0037093 0 -5.7662
3.4688 0.1933 0.18794 0.19721 0.18252 0.1718 0.16259 0.3232 0.28128 0.38519 0.27746 0.35529 -58.517 -0.03553 -0.0021814 -0.016982 -0.15788 -0.19882 -0.018479 -0.0055467 -0.059449 -0.0011709 0 -0.04935 0 -0.00011912 0 -0.0032549 0 -5.2994
3.4727 0.18881 0.18613 0.18866 0.16711 0.15658 0.14393 0.2662 0.22139 0.30056 0.20324 0.25459 -58.361 -0.034112 -0.00086991 -0.015938 -0.15702 -0.12537 -0.024078 -0.0015507 -0.057494 -0.0020561 0 -0.0494 0 0.00035756 0 -0.0028915 0 -4.3527
3.4766 0.18468 0.18589 0.18507 0.17618 0.16225 0.15557 0.17711 0.14325 0.15542 0.12589 0.12571 -58.161 -0.033058 0.00095185 -0.016088 -0.15489 -0.043547 -0.029712 0.0027516 -0.057031 -0.0028844 0 -0.049061 0 -0.00021052 0 -0.0028099 0 -3.1825
3.4805 0.18257 0.18512 0.17525 0.19237 0.17291 0.18205 0.092757 0.072445 0.008647 0.07278 0.015682 -57.913 -0.032714 0.0026336 -0.018031 -0.15206 0.004779 -0.030726 0.0044053 -0.058996 -0.0027517 0 -0.048472 0 -0.0013035 0 -0.0029128 0 -2.164
3.4844 0.18375 0.18325 0.15759 0.19658 0.1726 0.20172 0.05037 0.034899 -0.074411 0.05855 -0.037812 -57.622 -0.032844 0.0036169 -0.020665 -0.14928 0.004446 -0.026307 0.0031923 -0.062799 -0.0016936 0 -0.047859 0 -0.001966 0 -0.0029223 0 -1.6363
3.4883 0.18726 0.18067 0.14301 0.18379 0.16061 0.20317 0.066759 0.043792 -0.055775 0.081011 -0.018956 -57.308 -0.033356 0.0037554 -0.021813 -0.14719 -0.02855 -0.019866 0.0013708 -0.066781 -0.00061269 0 -0.047405 0 -0.0016493 0 -0.0026927 0 -1.7757
3.4922 0.19027 0.17811 0.14545 0.1657 0.15194 0.19151 0.12977 0.093676 0.056518 0.12744 0.063972 -56.979 -0.03455 0.003338 -0.019844 -0.14606 -0.066 -0.015974 0.0012021 -0.069252 -0.00029146 0 -0.047133 0 -0.00069429 0 -0.0024111 0 -2.5345
3.4961 0.19029 0.1763 0.16844 0.1592 0.16195 0.18109 0.20683 0.16494 0.21392 0.18392 0.18256 -56.637 -0.036519 0.0028545 -0.015089 -0.14578 -0.091288 -0.016732 0.0027331 -0.069261 -0.00066646 0 -0.046935 0 -1.737e-05 0 -0.0024597 0 -3.6533
3.5 0.18717 0.17577 0.1998 0.17153 0.19011 0.18235 0.264 0.23425 0.35216 0.23948 0.29614 -56.274 -0.038437 0.0027023 -0.009832 -0.14609 -0.10774 -0.020663 0.003877 -0.066779 -0.0011696 0 -0.046732 0 -0.00027502 0 -0.0030459 0 -4.743
3.5039 0.18291 0.17678 0.22008 0.19444 0.21852 0.19365 0.28301 0.28334 0.4213 0.28381 0.36466 -55.882 -0.038721 0.0030057 -0.0067906 -0.14686 -0.1269 -0.024679 0.0025531 -0.062524 -0.0016413 0 -0.046606 0 -0.0012604 0 -0.0039493 0 -5.4254
3.5078 0.17972 0.17915 0.21767 0.2112 0.227 0.20374 0.26651 0.30218 0.40597 0.30475 0.3651 -55.459 -0.036234 0.0035924 -0.0072546 -0.14816 -0.15029 -0.026895 -0.0012495 -0.057778 -0.002613 0 -0.046758 0 -0.0020814 0 -0.0046407 0 -5.4884
3.5117 0.17849 0.18238 0.19769 0.20962 0.21073 0.20169 0.23083 0.28786 0.32701 0.29191 0.30333 -55.008 -0.031516 0.004066 -0.010386 -0.15013 -0.16336 -0.027674 -0.0053777 -0.054132 -0.0044986 0 -0.047285 0 -0.0019616 0 -0.0046801 0 -4.9769
3.5156 0.17912 0.186 0.17691 0.19041 0.18393 0.18569 0.19359 0.24391 0.22597 0.24532 0.21161 -54.531 -0.026824 0.003924 -0.014216 -0.15249 -0.1477 -0.028333 -0.0073325 -0.052944 -0.0066133 0 -0.047992 0 -0.00093417 0 -0.0040382 0 -4.1604
3.5195 0.18184 0.18982 0.16969 0.16539 0.16686 0.16456 0.16499 0.18151 0.14229 0.18094 0.13029 -54.028 -0.024708 0.0027335 -0.017364 -0.1544 -0.10026 -0.029297 -0.0062402 -0.054569 -0.0073287 0 -0.04847 0 0.00019846 0 -0.0030693 0 -3.3842
3.5234 0.18752 0.19381 0.17727 0.14887 0.16887 0.15174 0.14717 0.11993 0.096243 0.12546 0.085524 -53.499 -0.026188 0.00039183 -0.019855 -0.15478 -0.041541 -0.029704 -0.0032906 -0.057942 -0.0055109 0 -0.048417 0 0.00058764 0 -0.0021986 0 -2.8995
3.5273 0.19627 0.19775 0.18963 0.14942 0.18316 0.15655 0.13915 0.081742 0.086258 0.10202 0.079357 -52.941 -0.030035 -0.0026132 -0.022333 -0.15317 -0.0038159 -0.028664 -0.00051043 -0.061047 -0.0018764 0 -0.047944 0 6.9643e-05 0 -0.0016381 0 -2.7805
3.5313 0.20577 0.20098 0.19674 0.16691 0.19656 0.17868 0.14164 0.082857 0.099312 0.11711 0.0984 -52.355 -0.033763 -0.005176 -0.02457 -0.15042 -0.0083568 -0.026531 0.00083823 -0.062139 0.0012585 0 -0.047539 0 -0.00075743 0 -0.0013697 0 -2.9656
3.5352 0.21171 0.20263 0.19815 0.19441 0.20284 0.20842 0.15748 0.12313 0.12491 0.15876 0.1313 -51.739 -0.035516 -0.0059947 -0.025006 -0.14843 -0.050222 -0.024675 0.00089075 -0.060832 0.0018271 0 -0.047673 0 -0.0011429 0 -0.0013332 0 -3.3589
3.5391 0.21075 0.2023 0.20162 0.22188 0.20618 0.23181 0.18803 0.18503 0.16169 0.20663 0.17759 -51.091 -0.0353 -0.0043659 -0.022091 -0.14885 -0.10298 -0.02402 0.00060575 -0.058211 -0.00021947 0 -0.048373 0 -0.00087233 0 -0.0015548 0 -3.8911
3.543 0.20341 0.20039 0.21303 0.23942 0.21248 0.23756 0.22897 0.24275 0.21248 0.24502 0.23989 -50.41 -0.0346 -0.00086884 -0.016298 -0.15167 -0.13902 -0.024051 0.00078196 -0.0559 -0.0029421 0 -0.049167 0 -0.00038794 0 -0.0020592 0 -4.4942
3.5469 0.19401 0.19779 0.22787 0.24032 0.21953 0.22274 0.26929 0.27589 0.27334 0.26851 0.30877 -49.697 -0.034805 0.002686 -0.010696 -0.1548 -0.14855 -0.023502 0.0015451 -0.054953 -0.0042176 0 -0.049472 0 -0.00026911 0 -0.0026905 0 -5.0413
3.5508 0.18727 0.1951 0.2333 0.2241 0.21753 0.19445 0.29467 0.2782 0.32719 0.27767 0.35773 -48.955 -0.035861 0.0042581 -0.0090512 -0.15545 -0.14203 -0.022009 0.0025037 -0.05544 -0.0035438 0 -0.049098 0 -0.00062358 0 -0.0030999 0 -5.3411
3.5547 0.18452 0.19198 0.21934 0.19771 0.19995 0.16663 0.2935 0.25585 0.34879 0.2718 0.35676 -48.189 -0.036319 0.0029765 -0.012782 -0.15227 -0.13588 -0.020857 0.0031717 -0.056869 -0.0021334 0 -0.048393 0 -0.00099904 0 -0.0029878 0 -5.2215
3.5586 0.18302 0.18731 0.18868 0.17264 0.17288 0.15266 0.2623 0.21874 0.31888 0.24709 0.29485 -47.4 -0.034745 -0.00011215 -0.019453 -0.14672 -0.13508 -0.021814 0.0032498 -0.058774 -0.0013814 0 -0.047913 0 -0.00088244 0 -0.0023877 0 -4.6449
3.5625 0.17889 0.18011 0.1557 0.1582 0.15191 0.15748 0.20789 0.17361 0.23809 0.20199 0.19193 -46.588 -0.031269 -0.002669 -0.024424 -0.14229 -0.12871 -0.025113 0.0026998 -0.060814 -0.0014409 0 -0.047921 0 -0.00026227 0 -0.0016871 0 -3.757
3.5664 0.1708 0.17042 0.13518 0.15548 0.14821 0.17386 0.14539 0.12483 0.1306 0.14386 0.089002 -45.748 -0.027895 -0.0027442 -0.024501 -0.14199 -0.10214 -0.028706 0.0017431 -0.062466 -0.0013987 0 -0.048184 0 0.00032405 0 -0.0013218 0 -2.8245
3.5703 0.16063 0.15943 0.13066 0.15681 0.15735 0.18627 0.092818 0.07999 0.034641 0.089215 0.023817 -44.876 -0.027176 -0.00025847 -0.020482 -0.14594 -0.054716 -0.029757 0.00080087 -0.062945 -0.0007093 0 -0.048249 0 0.00030618 0 -0.0014133 0 -2.1057
3.5742 0.15094 0.14857 0.13275 0.15213 0.16261 0.18072 0.064418 0.052075 -0.015269 0.056027 0.010738 -43.974 -0.030243 0.0029249 -0.016335 -0.15112 -0.0062605 -0.027121 0.00028812 -0.061738 -0.00012556 0 -0.047907 0 -0.00036019 0 -0.0016966 0 -1.7446
3.5781 0.14191 0.13843 0.12847 0.13713 0.1504 0.15432 0.065219 0.052948 -0.0045081 0.053892 0.038691 -43.047 -0.035745 0.0044489 -0.015685 -0.15349 0.014915 -0.022459 0.00031412 -0.059311 -0.00093022 0 -0.047378 0 -0.0011505 0 -0.0018072 0 -1.7443
3.582 0.13105 0.1281 0.11281 0.11643 0.12336 0.11765 0.089202 0.082604 0.055386 0.079245 0.084856 -42.103 -0.040642 0.0032695 -0.018741 -0.15107 -0.0063112 -0.018909 0.00056157 -0.057124 -0.0032276 0 -0.047075 0 -0.0014824 0 -0.0016379 0 -2.0047
3.5859 0.11596 0.1158 0.09233 0.099134 0.098165 0.087393 0.12199 0.12467 0.13322 0.1183 0.13021 -41.147 -0.042313 0.00035296 -0.022357 -0.1454 -0.05832 -0.018513 0.00055702 -0.056661 -0.0052637 0 -0.047188 0 -0.0012676 0 -0.0014057 0 -2.3742
3.5898 0.097074 0.10017 0.078009 0.090586 0.08969 0.074352 0.14704 0.15465 0.19368 0.15427 0.16513 -40.181 -0.040377 -0.0022479 -0.023037 -0.14034 -0.10924 -0.020718 0.0001644 -0.058213 -0.0047964 0 -0.047527 0 -0.0009631 0 -0.0013738 0 -2.6838
3.5938 0.077602 0.081573 0.074473 0.087849 0.096437 0.075761 0.15255 0.15594 0.21352 0.17341 0.18491 -39.202 -0.036816 -0.0030647 -0.020021 -0.13915 -0.12912 -0.023185 -0.0001646 -0.060581 -0.0013414 0 -0.047752 0 -0.0010879 0 -0.0015327 0 -2.7769
3.5977 0.060843 0.062325 0.075459 0.082686 0.10119 0.077958 0.1356 0.13048 0.18997 0.16773 0.18406 -38.209 -0.034334 -0.0021975 -0.015686 -0.14214 -0.11039 -0.023933 0.00032215 -0.062082 0.0030025 0 -0.047733 0 -0.0016993 0 -0.0015893 0 -2.5527
3.6016 0.04781 0.045694 0.069352 0.069207 0.086614 0.067639 0.10156 0.094419 0.13709 0.13533 0.15668 -37.203 -0.034305 -0.00090615 -0.013116 -0.14677 -0.070427 -0.022814 0.002072 -0.061986 0.0051927 0 -0.047644 0 -0.0023408 0 -0.0012863 0 -2.0092
3.6055 0.037453 0.034153 0.049515 0.049202 0.05146 0.042876 0.059676 0.0626 0.073759 0.080706 0.10205 -36.191 -0.035973 -0.00038495 -0.013379 -0.14974 -0.035003 -0.021211 0.0048409 -0.061053 0.0039356 0 -0.047703 0 -0.0024896 0 -0.00071721 0 -1.2503
3.6094 0.028752 0.02787 0.020252 0.030515 0.01251 0.015064 0.017869 0.036132 0.012166 0.014853 0.028935 -35.178 -0.037462 -0.00090224 -0.015066 -0.1494 -0.017119 -0.020641 0.0078291 -0.060633 0.00085175 0 -0.047855 0 -0.0020425 0 -0.00028594 0 -0.4382
3.6133 0.021905 0.02438 -0.0064907 0.020164 -0.0094686 7.0512e-06 -0.019579 0.0049029 -0.044561 -0.046518 -0.045892 -34.166 -0.037607 -0.0019357 -0.016276 -0.14644 -0.0092654 -0.021727 0.010129 -0.061212 -0.0010712 0 -0.047748 0 -0.0013704 0 -0.00032578 0 0.27806
3.6172 0.017092 0.019769 -0.020436 0.018308 -0.0070428 0.0050581 -0.050337 -0.037252 -0.094848 -0.087617 -0.1035 -33.153 -0.036968 -0.0028824 -0.016742 -0.14266 0.0048777 -0.024241 0.011053 -0.061853 -0.00029899 0 -0.047068 0 -0.00092779 0 -0.00075123 0 0.80274
3.6211 0.012448 0.010827 -0.020379 0.018048 0.0084104 0.022426 -0.070577 -0.079821 -0.12936 -0.09841 -0.12879 -32.133 -0.037154 -0.003484 -0.017881 -0.13926 0.030648 -0.027652 0.010204 -0.061123 0.0018579 0 -0.045892 0 -0.00083694 0 -0.0011071 0 1.0824
3.625 0.0041895 -0.0030687 -0.014041 0.010808 0.017069 0.034014 -0.073914 -0.099313 -0.13072 -0.078655 -0.1143 -31.103 -0.039144 -0.0036468 -0.02083 -0.13611 0.053325 -0.031276 0.0075226 -0.058674 0.002605 0 -0.044683 0 -0.00085043 0 -0.00098825 0 1.0799
3.6289 -0.010375 -0.019539 -0.011376 -0.0073208 0.0069638 0.024208 -0.055168 -0.078378 -0.085801 -0.038088 -0.063134 -30.065 -0.042182 -0.0031484 -0.024699 -0.13255 0.049316 -0.033997 0.003511 -0.055939 0.00043728 0 -0.043918 0 -0.00067875 0 -0.00042823 0 0.78884
3.6328 -0.029684 -0.034637 -0.017322 -0.032978 -0.017853 -0.0089414 -0.017066 -0.024078 -0.0020538 0.0070007 0.0088084 -29.027 -0.044253 -0.00184 -0.027031 -0.12864 0.0088284 -0.03433 -0.00063233 -0.055218 -0.0033415 0 -0.043693 0 -0.00030283 0 0.00012437 0 0.29123
3.6367 -0.048131 -0.045299 -0.029561 -0.057899 -0.042959 -0.052197 0.025752 0.03195 0.086858 0.03918 0.074084 -27.995 -0.043704 -0.00022022 -0.026075 -0.1255 -0.050102 -0.031333 -0.0034279 -0.05785 -0.0057661 0 -0.043698 0 5.0354e-05 0 0.00022147 0 -0.20321
3.6406 -0.060053 -0.051155 -0.042111 -0.073894 -0.056468 -0.085953 0.050647 0.05374 0.13479 0.045527 0.10232 -26.975 -0.040563 0.00042823 -0.022555 -0.1244 -0.090302 -0.025712 -0.0040757 -0.063005 -0.0048762 0 -0.043559 0 0.00020179 0 -0.000178 0 -0.41197
3.6445 -0.063983 -0.05439 -0.050958 -0.077118 -0.057504 -0.096717 0.038699 0.026093 0.10984 0.022083 0.074903 -25.97 -0.036458 -0.0011114 -0.019075 -0.12552 -0.081889 -0.019902 -0.0031936 -0.068075 -0.0013998 0 -0.043182 0 0.00022808 0 -0.00069282 0 -0.12927
3.6484 -0.063109 -0.057704 -0.056944 -0.069634 -0.05407 -0.084665 -0.012452 -0.035521 0.015998 -0.02446 -0.0026604 -24.979 -0.033323 -0.0046899 -0.017771 -0.12764 -0.025648 -0.016628 -0.0024478 -0.070318 0.001992 0 -0.042755 0 0.00034328 0 -0.00088783 0 0.62473
3.6523 -0.061587 -0.061856 -0.063927 -0.058038 -0.054066 -0.061901 -0.083961 -0.09747 -0.1065 -0.079133 -0.10062 -24.001 -0.032096 -0.0083389 -0.018598 -0.12891 0.046141 -0.016999 -0.0031154 -0.068485 0.0029952 0 -0.042412 0 0.00059478 0 -0.00065373 0 1.5759
3.6563 -0.060457 -0.06472 -0.074121 -0.049912 -0.058225 -0.043673 -0.14422 -0.13157 -0.20347 -0.12474 -0.17947 -23.032 -0.032433 -0.0094241 -0.019915 -0.12812 0.09285 -0.019764 -0.0047978 -0.063376 0.0013887 0 -0.041965 0 0.00073399 0 -0.00024433 0 2.3296
3.6602 -0.057246 -0.062687 -0.084541 -0.049495 -0.06054 -0.038904 -0.16625 -0.13073 -0.23695 -0.14867 -0.21048 -22.066 -0.033431 -0.0066674 -0.020554 -0.12519 0.094322 -0.022417 -0.0056359 -0.057165 -0.0011991 0 -0.041021 0 0.00044163 0 2.1544e-05 0 2.5841
3.6641 -0.049374 -0.05345 -0.087533 -0.054637 -0.05441 -0.045804 -0.14288 -0.10641 -0.20315 -0.14654 -0.1886 -21.096 -0.034484 -0.0013009 -0.021029 -0.12079 0.062426 -0.023129 -0.0040652 -0.052148 -0.0029128 0 -0.039423 0 -0.00030276 0 6.2045e-05 0 2.2778
3.668 -0.037455 -0.038054 -0.075404 -0.057308 -0.038369 -0.054359 -0.089403 -0.073869 -0.12812 -0.12102 -0.13008 -20.122 -0.035513 0.0037778 -0.02256 -0.11562 0.027041 -0.021832 -0.00053649 -0.049704 -0.0030284 0 -0.037581 0 -0.0010979 0 4.1598e-05 0 1.5799
3.6719 -0.024827 -0.020595 -0.046262 -0.04833 -0.016915 -0.053309 -0.031843 -0.040015 -0.04686 -0.077814 -0.058685 -19.15 -0.036595 0.0061965 -0.025063 -0.11022 0.0095002 -0.019719 0.0025887 -0.049884 -0.0019999 0 -0.036303 0 -0.0014074 0 0.00012282 0 0.75131
3.6758 -0.01388 -0.0057213 -0.0070289 -0.023987 0.0031435 -0.03715 0.010352 -0.0030012 0.017657 -0.023139 0.0079488 -18.189 -0.037626 0.0057338 -0.026534 -0.1053 0.0064434 -0.018004 0.0031215 -0.051642 -0.00057841 0 -0.036222 0 -0.0010108 0 0.00026278 0 -0.0088694
3.6797 -0.0034249 0.0042253 0.028935 0.010134 0.017099 -0.0092946 0.034738 0.039355 0.062201 0.035438 0.062888 -17.248 -0.038393 0.0039974 -0.024783 -0.10187 -0.0028349 -0.017266 0.0012352 -0.053537 0.00087596 0 -0.037287 0 -0.00020489 0 0.00028209 0 -0.62794
3.6836 0.00965 0.010361 0.048843 0.041536 0.02434 0.020075 0.052287 0.082521 0.095411 0.086922 0.10503 -16.32 -0.038861 0.0026317 -0.019867 -0.10072 -0.033258 -0.017784 -0.00045675 -0.054588 0.0023131 0 -0.038781 0 0.00042775 0 0.00011754 0 -1.116
3.6875 0.02598 0.016006 0.048034 0.058474 0.027484 0.040081 0.073697 0.11593 0.1233 0.11792 0.13191 -15.392 -0.039156 0.0018926 -0.014582 -0.10162 -0.076391 -0.01998 0.00073654 -0.054837 0.0035618 0 -0.039842 0 0.00046625 0 -4.2816e-05 0 -1.4781
3.6914 0.041489 0.024125 0.033041 0.057583 0.030174 0.045615 0.097265 0.12909 0.1401 0.11838 0.1372 -14.451 -0.039211 0.00093471 -0.01223 -0.10318 -0.1045 -0.024068 0.0048686 -0.055218 0.0042658 0 -0.040057 0 -7.3154e-05 0 7.9957e-05 0 -1.6646
3.6953 0.050353 0.035395 0.017681 0.045753 0.035071 0.040312 0.10852 0.11663 0.13117 0.088628 0.11468 -13.489 -0.038521 -0.00068501 -0.013712 -0.10377 -0.093169 -0.029141 0.0089201 -0.056718 0.0042797 0 -0.039636 0 -0.00082318 0 0.00054699 0 -1.5957
3.6992 0.050712 0.048094 0.014452 0.034904 0.04269 0.034056 0.092241 0.079508 0.085486 0.041723 0.064871 -12.511 -0.036508 -0.0020787 -0.016862 -0.10277 -0.043053 -0.032974 0.0092536 -0.05941 0.0039316 0 -0.039089 0 -0.0013662 0 0.0010705 0 -1.2371
3.7031 0.047353 0.059516 0.027039 0.033795 0.051293 0.036436 0.047482 0.024733 0.0091233 -0.0017482 -0.00034238 -11.525 -0.033247 -0.0018418 -0.018696 -0.10101 0.017886 -0.033328 0.0048366 -0.062183 0.0036695 0 -0.038758 0 -0.0014638 0 0.0012236 0 -0.67146
3.707 0.048175 0.067626 0.0492 0.04309 0.058033 0.050422 -0.0065882 -0.033514 -0.070411 -0.023493 -0.058519 -10.536 -0.029803 0.00016005 -0.018309 -0.099767 0.053792 -0.02991 -0.0017017 -0.063491 0.0034027 0 -0.038614 0 -0.0010821 0 0.00081423 0 -0.11209
3.7109 0.057385 0.071877 0.070571 0.056868 0.061083 0.070618 -0.039536 -0.073694 -0.11377 -0.015486 -0.083418 -9.5412 -0.027618 0.0020316 -0.017432 -0.099411 0.046002 -0.02507 -0.0061541 -0.062562 0.002369 0 -0.038432 0 -0.00031319 0 7.1699e-05 0 0.16174
3.7148 0.071863 0.073047 0.084652 0.068451 0.061454 0.087371 -0.02792 -0.072939 -0.090003 0.018431 -0.056168 -8.5391 -0.027381 0.0012605 -0.018098 -0.098922 0.0038776 -0.022205 -0.0060654 -0.060042 -8.5907e-05 0 -0.038101 0 0.00065681 0 -0.00053211 0 -0.069082
3.7188 0.084177 0.072664 0.092615 0.075436 0.062776 0.093785 0.029337 -0.020141 0.0034866 0.06664 0.023354 -7.5293 -0.028428 -0.0027687 -0.019949 -0.097007 -0.045792 -0.022982 -0.0023682 -0.05745 -0.0034546 0 -0.037748 0 0.0015292 0 -0.00066487 0 -0.83242
3.7227 0.089273 0.072472 0.10021 0.080244 0.068589 0.090479 0.10884 0.071926 0.13423 0.11531 0.13145 -6.5138 -0.029344 -0.0075856 -0.020193 -0.093657 -0.080138 -0.025821 0.0019067 -0.05593 -0.005884 0 -0.037573 0 0.0019509 0 -0.00037756 0 -1.9061
3.7266 0.088322 0.073882 0.1109 0.08662 0.07899 0.084611 0.17528 0.16712 0.24775 0.15203 0.22747 -5.4912 -0.029278 -0.0092138 -0.016464 -0.090535 -0.094046 -0.027166 0.004361 -0.055399 -0.0053493 0 -0.037629 0 0.0017091 0 -1.4645e-05 0 -2.8871
3.7305 0.086293 0.077263 0.1215 0.095493 0.089599 0.084003 0.20058 0.22315 0.29488 0.16745 0.27215 -4.4542 -0.028735 -0.0054236 -0.0097423 -0.08965 -0.096647 -0.024532 0.004821 -0.054837 -0.0013845 0 -0.037766 0 0.00092402 0 9.4416e-05 0 -3.3762
3.7344 0.086198 0.081359 0.12435 0.10343 0.094262 0.09089 0.17778 0.216 0.25766 0.15682 0.24812 -3.3932 -0.029033 0.0021425 -0.0041813 -0.091535 -0.096639 -0.018676 0.004634 -0.053409 0.0041271 0 -0.037798 0 2.5007e-05 0 -0.00012427 0 -3.1819
3.7383 0.086189 0.083606 0.11414 0.10452 0.089679 0.10001 0.12228 0.1544 0.1578 0.12184 0.16951 -2.3059 -0.030921 0.0089423 -0.0037188 -0.094748 -0.091741 -0.012987 0.0048268 -0.051332 0.0079622 0 -0.037686 0 -0.00053623 0 -0.00049677 0 -2.4209
3.7422 0.082322 0.081675 0.093491 0.094147 0.078146 0.10248 0.061115 0.073637 0.042621 0.07144 0.073119 -1.2013 -0.033692 0.01089 -0.0086111 -0.097274 -0.072256 -0.010685 0.0051474 -0.049704 0.0077471 0 -0.037555 0 -0.00061401 0 -0.00079224 0 -1.4462
3.7461 0.073708 0.075454 0.072305 0.072559 0.065969 0.092541 0.018079 0.013448 -0.041779 0.019489 -0.0031608 -0.09395 -0.035698 0.0072971 -0.015211 -0.098431 -0.034572 -0.012353 0.0047501 -0.049519 0.0036624 0 -0.03754 0 -0.00044176 0 -0.0008947 0 -0.64944
3.75 0.06417 0.067757 0.061173 0.046263 0.058787 0.072379 0.0035529 -0.0038475 -0.072501 -0.019827 -0.039841 1.008 -0.035815 0.0010081 -0.019179 -0.099342 0.0092992 -0.015866 0.0034461 -0.050829 -0.0016898 0 -0.037635 0 -0.00037442 0 -0.00082792 0 -0.26772
3.7539 0.058378 0.062644 0.064076 0.026139 0.057731 0.05149 0.013553 0.019152 -0.054429 -0.036416 -0.03999 2.1099 -0.034509 -0.0041452 -0.019006 -0.10143 0.036606 -0.018512 0.0020081 -0.052781 -0.0051825 0 -0.03772 0 -0.00053905 0 -0.00067281 0 -0.31257
3.7578 0.056507 0.062165 0.075951 0.022249 0.059485 0.04081 0.036259 0.063335 -0.0083643 -0.026353 -0.017858 3.2255 -0.033481 -0.0062192 -0.016612 -0.10449 0.030271 -0.019243 0.0012932 -0.054396 -0.0053739 0 -0.037722 0 -0.0007241 0 -0.00049505 0 -0.63906
3.7617 0.053324 0.064033 0.086547 0.037293 0.059701 0.045254 0.060317 0.10752 0.045319 0.0079391 0.015847 4.3638 -0.034231 -0.0059683 -0.014797 -0.10643 -0.0069925 -0.019095 0.0013472 -0.055297 -0.0033528 0 -0.037729 0 -0.00060705 0 -0.0003371 0 -1.0719
3.7656 0.04319 0.062546 0.0872 0.062698 0.056283 0.059462 0.079518 0.13779 0.095113 0.057671 0.058592 5.5192 -0.036794 -0.0052684 -0.01446 -0.1052 -0.053361 -0.019723 0.0015789 -0.055761 -0.0016266 0 -0.037915 0 -9.2692e-05 0 -0.00023234 0 -1.4834
3.7695 0.026171 0.052654 0.075533 0.081269 0.049633 0.069843 0.092158 0.14843 0.13558 0.10768 0.10798 6.6767 -0.039696 -0.0049566 -0.014384 -0.10094 -0.08335 -0.021635 0.0017088 -0.05622 -0.0019883 0 -0.038352 0 0.00056589 0 -0.00018881 0 -1.7859
3.7734 0.0089886 0.034251 0.05555 0.076707 0.040313 0.062442 0.097269 0.13859 0.15987 0.13873 0.15123 7.8248 -0.041071 -0.0041635 -0.01348 -0.096279 -0.08533 -0.023757 0.0021951 -0.056766 -0.0040885 0 -0.038897 0 0.00097335 0 -0.00016101 0 -1.8873
3.7773 -0.00054821 0.013153 0.034238 0.044835 0.027306 0.032406 0.091692 0.11004 0.15679 0.13426 0.16516 8.9667 -0.039972 -0.0015747 -0.012672 -0.094113 -0.066824 -0.024521 0.0034596 -0.057098 -0.0058607 0 -0.039281 0 0.0009216 0 -7.1662e-05 0 -1.6852
3.7813 -0.00050914 -0.002529 0.017604 -0.0015546 0.009289 -0.010927 0.070672 0.066904 0.11619 0.089416 0.12983 10.117 -0.036952 0.0028009 -0.014127 -0.095066 -0.044162 -0.023331 0.0048014 -0.05681 -0.0054384 0 -0.039327 0 0.00053816 0 0.00010615 0 -1.1235
3.7852 0.0033514 -0.0081699 0.0082076 -0.03919 -0.012246 -0.047585 0.031791 0.015048 0.038477 0.016624 0.045742 11.289 -0.033676 0.0071414 -0.01858 -0.097081 -0.026725 -0.02109 0.004517 -0.055675 -0.0029296 0 -0.039073 0 0.00014051 0 0.00028324 0 -0.26457
3.7891 0.0025572 -0.0062064 0.0044829 -0.049113 -0.031786 -0.058435 -0.020559 -0.039491 -0.059445 -0.058117 -0.060216 12.48 -0.031988 0.0090648 -0.023775 -0.097604 -0.010357 -0.019495 0.0015295 -0.053756 -0.00045637 0 -0.038691 0 -3.9781e-05 0 0.00029176 0 0.69447
3.793 -0.0071484 -0.0046192 0.0014638 -0.029851 -0.042949 -0.038208 -0.073718 -0.091136 -0.14725 -0.1076 -0.14648 13.673 -0.032946 0.0074697 -0.026063 -0.096239 0.014334 -0.019797 -0.0030291 -0.05147 -0.00029388 0 -0.038293 0 -6.6754e-06 0 1.6982e-05 0 1.4902
3.7969 -0.0232 -0.011371 -0.0071071 0.00076775 -0.044059 -0.0012674 -0.11048 -0.1329 -0.19294 -0.11733 -0.17925 14.85 -0.036194 0.0033642 -0.023833 -0.095155 0.047235 -0.021978 -0.0061922 -0.04965 -0.0026587 0 -0.037843 0 7.9942e-05 0 -0.00048821 0 1.909
3.8008 -0.039719 -0.028978 -0.025401 0.017066 -0.040998 0.025129 -0.11722 -0.15465 -0.17812 -0.092131 -0.15068 16.004 -0.039953 -0.00091438 -0.019354 -0.096815 0.072668 -0.024763 -0.0055921 -0.049384 -0.0051972 0 -0.037269 0 9.6127e-05 0 -0.0010126 0 1.8836
3.8047 -0.053114 -0.053199 -0.052261 0.002366 -0.043813 0.017251 -0.092533 -0.14631 -0.10925 -0.051687 -0.081776 17.139 -0.041843 -0.0033082 -0.016972 -0.10127 0.0698 -0.026345 -0.0017944 -0.051414 -0.0048948 0 -0.03667 0 6.9112e-05 0 -0.0013121 0 1.5214
3.8086 -0.064383 -0.07652 -0.080666 -0.040608 -0.05896 -0.029293 -0.05099 -0.10671 -0.018478 -0.018901 -0.0098326 18.271 -0.040388 -0.0031678 -0.019209 -0.10575 0.032064 -0.025385 0.0018906 -0.055337 -0.00093863 0 -0.036349 0 0.00013789 0 -0.0012417 0 1.0603
3.8125 -0.076685 -0.093471 -0.10152 -0.092692 -0.083619 -0.095464 -0.01817 -0.051249 0.04879 -0.0089405 0.030482 19.404 -0.036307 -0.0012135 -0.024452 -0.1071 -0.021642 -0.021815 0.0022685 -0.059362 0.0040477 0 -0.036583 0 0.00043006 0 -0.00079778 0 0.775
3.8164 -0.091505 -0.10376 -0.11006 -0.13174 -0.10745 -0.15026 -0.017944 -0.0090041 0.055696 -0.024667 0.021915 20.538 -0.032446 0.0013241 -0.028384 -0.10452 -0.056024 -0.017039 -0.00074194 -0.061222 0.0058125 0 -0.037316 0 0.00096813 0 -7.7385e-05 0 0.86909
3.8203 -0.10749 -0.11133 -0.11017 -0.14662 -0.12098 -0.17058 -0.058508 -0.007124 -0.0056827 -0.05887 -0.03062 21.658 -0.031916 0.0035299 -0.02774 -0.10006 -0.044075 -0.013268 -0.0038757 -0.059818 0.0020737 0 -0.038079 0 0.0016529 0 0.00076604 0 1.3892
3.8242 -0.1225 -0.12079 -0.11259 -0.14253 -0.12386 -0.15597 -0.12617 -0.052392 -0.10819 -0.099991 -0.10528 22.752 -0.035574 0.0050355 -0.02284 -0.0963 0.011585 -0.012238 -0.0034461 -0.056297 -0.0051831 0 -0.038295 0 0.0023042 0 0.0015325 0 2.2005
3.8281 -0.13602 -0.13421 -0.12735 -0.13518 -0.12554 -0.12783 -0.19233 -0.12486 -0.20398 -0.13781 -0.17478 23.809 -0.04094 0.0057481 -0.016778 -0.093681 0.078731 -0.014108 0.0011922 -0.053398 -0.010953 0 -0.03773 0 0.0027324 0 0.0019973 0 3.0486
3.832 -0.14904 -0.1505 -0.15591 -0.13935 -0.13755 -0.1138 -0.23059 -0.19041 -0.25264 -0.16719 -0.21918 24.828 -0.043806 0.0055443 -0.012473 -0.090233 0.11851 -0.017391 0.0068443 -0.053306 -0.011223 0 -0.036692 0 0.0028325 0 0.0020053 0 3.6919
3.8359 -0.16205 -0.16704 -0.18934 -0.15968 -0.16348 -0.12868 -0.2332 -0.22351 -0.24531 -0.18902 -0.23434 25.815 -0.041552 0.0042791 -0.010619 -0.083929 0.11407 -0.020063 0.0090852 -0.055711 -0.0063605 0 -0.035737 0 0.0026658 0 0.0016016 0 4.0301
3.8398 -0.17401 -0.18181 -0.21451 -0.18919 -0.19519 -0.16575 -0.21511 -0.22258 -0.20801 -0.20791 -0.2319 26.785 -0.035443 0.0020793 -0.010207 -0.075219 0.082064 -0.021009 0.0059059 -0.057831 -0.00083304 0 -0.035132 0 0.0024536 0 0.0010687 0 4.145
3.8438 -0.1839 -0.19437 -0.22366 -0.21508 -0.21876 -0.204 -0.2022 -0.20622 -0.18134 -0.2274 -0.22993 27.751 -0.029756 -0.00039233 -0.010456 -0.067084 0.057657 -0.020596 -0.00079863 -0.056644 0.00064999 0 -0.03457 0 0.002438 0 0.00078518 0 4.2174
3.8477 -0.193 -0.20562 -0.22013 -0.22764 -0.22537 -0.22517 -0.2119 -0.195 -0.19078 -0.24561 -0.23971 28.718 -0.028302 -0.0020253 -0.011748 -0.062465 0.06519 -0.019945 -0.0069618 -0.051536 -0.0027774 0 -0.033472 0 0.0026878 0 0.00098109 0 4.3793
3.8516 -0.20481 -0.21699 -0.21577 -0.22656 -0.21834 -0.22724 -0.24054 -0.19522 -0.22957 -0.25546 -0.25734 29.674 -0.031285 -0.0017943 -0.014642 -0.061628 0.098485 -0.019697 -0.009482 -0.045113 -0.0074557 0 -0.031664 0 0.0030261 0 0.001592 0 4.6166
3.8555 -0.22186 -0.22976 -0.22209 -0.22105 -0.2107 -0.22439 -0.26742 -0.19795 -0.26629 -0.25042 -0.26713 30.594 -0.035335 0.00049937 -0.0184 -0.062039 0.12705 -0.01951 -0.008048 -0.041324 -0.0085336 0 -0.029767 0 0.0031863 0 0.0023484 0 4.8
3.8594 -0.24259 -0.24453 -0.24209 -0.2237 -0.21561 -0.23414 -0.27224 -0.19236 -0.27083 -0.23219 -0.25515 31.452 -0.036673 0.0037761 -0.021024 -0.060746 0.12285 -0.018728 -0.0045773 -0.042412 -0.0042985 0 -0.028846 0 0.0030848 0 0.0030197 0 4.8197
3.8633 -0.26176 -0.2607 -0.26846 -0.24164 -0.2371 -0.2622 -0.25242 -0.17959 -0.2386 -0.2132 -0.22308 32.242 -0.034516 0.0059921 -0.020957 -0.056783 0.085317 -0.017406 -0.0014246 -0.047194 0.0023853 0 -0.029472 0 0.0029441 0 0.0035828 0 4.7097
3.8672 -0.27482 -0.27632 -0.28915 -0.27072 -0.26797 -0.29702 -0.22647 -0.17458 -0.19503 -0.21024 -0.19136 32.977 -0.031572 0.0052799 -0.01862 -0.051235 0.043541 -0.016483 -0.00013383 -0.052108 0.0067316 0 -0.030995 0 0.0031023 0 0.0041523 0 4.6536
3.8711 -0.28212 -0.28882 -0.2959 -0.29746 -0.29566 -0.31834 -0.22079 -0.19438 -0.17798 -0.2332 -0.18772 33.68 -0.031225 0.0013219 -0.015993 -0.045157 0.033741 -0.016817 -0.0012827 -0.054074 0.0062393 0 -0.03175 0 0.0036546 0 0.0047588 0 4.8627
3.875 -0.28869 -0.29667 -0.28984 -0.30835 -0.31091 -0.31327 -0.25033 -0.2439 -0.21165 -0.27737 -0.22856 34.368 -0.034168 -0.0040476 -0.014653 -0.037839 0.070496 -0.018126 -0.0046372 -0.052765 0.0026199 0 -0.030191 0 0.0042842 0 0.0052183 0 5.4202
3.8789 -0.29955 -0.30067 -0.28096 -0.30068 -0.31304 -0.28761 -0.30781 -0.31077 -0.2905 -0.32609 -0.30613 35.033 -0.037761 -0.0076996 -0.014394 -0.027401 0.1351 -0.019079 -0.0089473 -0.050482 -0.00011829 0 -0.026112 0 0.0045029 0 0.0052553 0 6.2107
3.8828 -0.3147 -0.30377 -0.28177 -0.2864 -0.30896 -0.26354 -0.36891 -0.37258 -0.38276 -0.36172 -0.39084 35.657 -0.038704 -0.0072108 -0.013941 -0.013125 0.18997 -0.018597 -0.011871 -0.049919 0.00059242 0 -0.02093 0 0.0041211 0 0.0047756 0 6.9829
3.8867 -0.32882 -0.30889 -0.29925 -0.28466 -0.30752 -0.26475 -0.4083 -0.40959 -0.44913 -0.37589 -0.44737 36.224 -0.036391 -0.0026855 -0.012857 0.0030685 0.20673 -0.017094 -0.01098 -0.051868 0.0038312 0 -0.016744 0 0.0034918 0 0.0040169 0 7.4896
3.8906 -0.33575 -0.31648 -0.32951 -0.3071 -0.31355 -0.29912 -0.41407 -0.41395 -0.46364 -0.37162 -0.4539 36.734 -0.033588 0.0030338 -0.012352 0.017721 0.18512 -0.016283 -0.0056754 -0.054745 0.0064832 0 -0.014882 0 0.0032393 0 0.0034068 0 7.6054
3.8945 -0.33361 -0.32386 -0.35858 -0.34681 -0.325 -0.3514 -0.39124 -0.39061 -0.42489 -0.35687 -0.41252 37.197 -0.033708 0.0061504 -0.013876 0.028526 0.14888 -0.017611 0.001662 -0.056159 0.0062984 0 -0.01509 0 0.0036769 0 0.0032413 0 7.3572
3.8984 -0.3261 -0.32732 -0.36979 -0.38042 -0.3344 -0.39143 -0.35463 -0.35246 -0.35363 -0.33703 -0.34556 37.622 -0.037311 0.0045542 -0.017013 0.035875 0.12413 -0.020811 0.0068862 -0.054993 0.0036941 0 -0.015976 0 0.004461 0 0.0034757 0 6.8767
3.9023 -0.31909 -0.32535 -0.35424 -0.38351 -0.33395 -0.39328 -0.31884 -0.31376 -0.28051 -0.31321 -0.28158 38.007 -0.041278 -0.0005878 -0.019241 0.041728 0.11952 -0.02406 0.007186 -0.052196 0.00083271 0 -0.016256 0 0.004857 0 0.0038144 0 6.33
3.9063 -0.31641 -0.32036 -0.31799 -0.34892 -0.32137 -0.35296 -0.29266 -0.2852 -0.2315 -0.28675 -0.24093 38.339 -0.041606 -0.0055283 -0.018236 0.047128 0.12397 -0.025594 0.0034615 -0.049742 -0.00071567 0 -0.015711 0 0.0044185 0 0.004001 0 5.8682
3.9102 -0.31846 -0.31723 -0.28048 -0.29424 -0.30305 -0.29285 -0.27955 -0.27138 -0.21807 -0.26397 -0.22887 38.612 -0.037207 -0.0064934 -0.014521 0.051144 0.12144 -0.025202 -0.00038847 -0.048809 -0.0012403 0 -0.015097 0 0.0034546 0 0.0040253 0 5.6059
3.9141 -0.32396 -0.3196 -0.26366 -0.25205 -0.29173 -0.24938 -0.28046 -0.27118 -0.23583 -0.25538 -0.23903 38.83 -0.031136 -0.0022782 -0.011537 0.052439 0.10803 -0.024131 -0.00087902 -0.048805 -0.0020101 0 -0.015213 0 0.0028171 0 0.004067 0 5.6099
3.918 -0.33185 -0.327 -0.27814 -0.24931 -0.29882 -0.25104 -0.2952 -0.28103 -0.27136 -0.26931 -0.26256 39.008 -0.027974 0.0049555 -0.012622 0.0517 0.09591 -0.023638 0.0020244 -0.048035 -0.0035 0 -0.016073 0 0.0031621 0 0.0042651 0 5.8885
3.9219 -0.3409 -0.33492 -0.31595 -0.29011 -0.32567 -0.30035 -0.3217 -0.29913 -0.31254 -0.30552 -0.29573 39.15 -0.029774 0.01119 -0.017716 0.052036 0.10184 -0.023785 0.0051389 -0.045352 -0.0047597 0 -0.016915 0 0.0043468 0 0.0045649 0 6.3871
3.9258 -0.3479 -0.33783 -0.35545 -0.3535 -0.36033 -0.37104 -0.35517 -0.32675 -0.35517 -0.35405 -0.34026 39.25 -0.034255 0.013229 -0.023093 0.056478 0.1312 -0.023752 0.0053554 -0.041364 -0.0045315 0 -0.016974 0 0.0055166 0 0.0047953 0 6.9977
3.9297 -0.34764 -0.33255 -0.37518 -0.40681 -0.38335 -0.42266 -0.38854 -0.36409 -0.40098 -0.39932 -0.39621 39.294 -0.036884 0.010658 -0.024595 0.064894 0.17198 -0.02319 0.0027456 -0.038162 -0.0027577 0 -0.016192 0 0.0058083 0 0.0048734 0 7.5759
3.9336 -0.33596 -0.31958 -0.3665 -0.42446 -0.37974 -0.42389 -0.41335 -0.40337 -0.44808 -0.42596 -0.45332 39.276 -0.034896 0.0058157 -0.021299 0.073592 0.20314 -0.022934 0.00038447 -0.037807 -0.000761 0 -0.015215 0 0.005037 0 0.0048996 0 7.9559
3.9375 -0.31353 -0.30178 -0.33605 -0.39988 -0.3488 -0.37045 -0.42038 -0.42614 -0.48209 -0.42285 -0.48858 39.205 -0.029631 0.0019694 -0.016061 0.078359 0.20932 -0.024068 0.0010727 -0.040759 8.6263e-05 0 -0.014711 0 0.0037729 0 0.0050315 0 7.9682
3.9414 -0.28638 -0.28191 -0.29749 -0.34485 -0.3042 -0.28681 -0.40071 -0.41063 -0.47743 -0.38541 -0.4748 39.098 -0.025211 0.0010726 -0.012529 0.078198 0.18932 -0.026275 0.0043137 -0.04548 -0.00030093 0 -0.014758 0 0.0027955 0 0.0052653 0 7.4798
3.9453 -0.26192 -0.26127 -0.26062 -0.27977 -0.26411 -0.21111 -0.3493 -0.34621 -0.41167 -0.31771 -0.39699 38.964 -0.024884 0.0026513 -0.011749 0.076165 0.15296 -0.02742 0.0066888 -0.049455 -0.00085313 0 -0.014874 0 0.0024656 0 0.0053687 0 6.4634
3.9492 -0.24361 -0.2401 -0.2271 -0.22293 -0.23892 -0.17282 -0.27061 -0.24464 -0.28509 -0.2339 -0.26679 38.798 -0.028364 0.0044819 -0.011796 0.076395 0.11143 -0.02523 0.0053345 -0.050828 -0.000755 0 -0.014622 0 0.0025719 0 0.0050637 0 5.0655
3.9531 -0.22912 -0.21875 -0.19487 -0.18466 -0.22606 -0.17703 -0.18207 -0.13797 -0.13079 -0.1559 -0.12371 38.587 -0.032348 0.0044478 -0.010594 0.080216 0.07107 -0.019696 0.0010089 -0.049431 -0.00048851 0 -0.014119 0 0.0027089 0 0.0043016 0 3.6099
3.957 -0.21349 -0.1983 -0.16518 -0.16701 -0.2151 -0.20433 -0.11009 -0.062541 -0.004709 -0.10545 -0.019513 38.322 -0.033532 0.0021712 -0.0087019 0.085107 0.035168 -0.013757 -0.0024274 -0.046552 -0.001263 0 -0.013909 0 0.0027395 0 0.0033642 0 2.4977
3.9609 -0.19427 -0.18003 -0.14412 -0.16594 -0.19789 -0.22529 -0.078103 -0.0397 0.041934 -0.093699 0.0075482 38.014 -0.031331 -0.00076753 -0.0088948 0.087473 0.0095496 -0.01128 -0.0016912 -0.043831 -0.0034083 0 -0.01435 0 0.0028794 0 0.0026716 0 2.0289
3.9648 -0.17368 -0.16445 -0.13694 -0.17376 -0.17465 -0.21936 -0.092965 -0.066356 -0.0077733 -0.11525 -0.046221 37.68 -0.02806 -0.0021455 -0.012888 0.086358 0.0035806 -0.013917 0.002737 -0.042229 -0.0055618 0 -0.015167 0 0.0033675 0 0.0024481 0 2.2447
3.9688 -0.15602 -0.15088 -0.14123 -0.18148 -0.15169 -0.18603 -0.13954 -0.12038 -0.1241 -0.15142 -0.14686 37.337 -0.026696 -0.00091134 -0.018747 0.08435 0.023467 -0.019687 0.0071154 -0.041826 -0.0057418 0 -0.015661 0 0.0041092 0 0.0025303 0 2.8914
3.9727 -0.14317 -0.13802 -0.14659 -0.18153 -0.13417 -0.14194 -0.1884 -0.17461 -0.24483 -0.18099 -0.24037 36.984 -0.028336 0.001939 -0.022027 0.084785 0.063454 -0.024621 0.008116 -0.042323 -0.0033803 0 -0.015382 0 0.0046785 0 0.0024904 0 3.543
3.9766 -0.13277 -0.12484 -0.1421 -0.17012 -0.12144 -0.1073 -0.21219 -0.2087 -0.30854 -0.19058 -0.28104 36.612 -0.031484 0.0041383 -0.019842 0.088124 0.10427 -0.026003 0.0059559 -0.043542 -0.00022352 0 -0.014598 0 0.0046773 0 0.0019775 0 3.8137
3.9805 -0.12067 -0.11112 -0.1248 -0.14778 -0.10887 -0.091831 -0.19962 -0.21295 -0.28694 -0.17815 -0.25362 36.213 -0.033509 0.0039673 -0.013864 0.091219 0.12283 -0.024296 0.0038575 -0.045365 0.00099931 0 -0.014062 0 0.0040954 0 0.0010096 0 3.5379
3.9844 -0.10506 -0.09736 -0.10146 -0.11765 -0.093479 -0.089725 -0.15833 -0.18664 -0.19699 -0.14921 -0.17708 35.789 -0.032847 0.001628 -0.0090921 0.090276 0.10703 -0.022159 0.0044787 -0.047308 -0.00097412 0 -0.014312 0 0.0033339 0 -1.0347e-05 0 2.8178
3.9883 -0.088114 -0.084379 -0.081934 -0.083431 -0.077138 -0.086336 -0.10657 -0.13631 -0.086525 -0.1111 -0.089189 35.35 -0.030109 -0.00096903 -0.0093993 0.08461 0.064398 -0.021727 0.0070486 -0.048384 -0.0046761 0 -0.015174 0 0.0028913 0 -0.00056103 0 1.9287
3.9922 -0.073802 -0.072991 -0.070733 -0.049232 -0.064351 -0.070844 -0.061139 -0.075457 -0.0039378 -0.070283 -0.023357 34.903 -0.027392 -0.0018139 -0.014091 0.077522 0.016995 -0.022817 0.0081918 -0.047699 -0.0070774 0 -0.015948 0 0.0030068 0 -0.0003582 0 1.1549
3.9961 -0.064246 -0.063676 -0.064613 -0.021164 -0.057448 -0.045287 -0.030297 -0.022133 0.028152 -0.032958 0.0074966 34.45 -0.026571 -0.00040749 -0.01877 0.073434 -0.013639 -0.023601 0.0055909 -0.045331 -0.0061442 0 -0.016088 0 0.0035437 0 0.00044789 0 0.65779
4 -0.058189 -0.056281 -0.057719 -0.0075672 -0.054394 -0.023363 -0.014063 0.007988 0.019483 -0.0054467 0.011536 33.988 -0.028036 0.0020057 -0.019562 0.074079 -0.020213 -0.022785 0.00066788 -0.042635 -0.0024737 0 -0.015685 0 0.0041403 0 0.0013599 0 0.43969
4.0039 -0.052653 -0.049885 -0.048357 -0.015003 -0.051243 -0.01995 -0.0086967 0.0099471 -0.0023586 0.00791 0.0056819 33.515 -0.030715 0.0037088 -0.016557 0.077311 -0.011764 -0.020989 -0.0025881 -0.041454 0.0013652 0 -0.015317 0 0.004447 0 0.0018437 0 0.40001
4.0078 -0.045725 -0.04321 -0.04029 -0.041439 -0.046146 -0.038988 -0.010419 -0.0079536 -0.014824 0.0074295 0.001119 33.036 -0.033161 0.0040519 -0.013239 0.07945 -0.0034594 -0.020033 -0.0015873 -0.04281 0.0030135 0 -0.015434 0 0.0042826 0 0.0016589 0 0.42863
4.0117 -0.037752 -0.035579 -0.037663 -0.072632 -0.040452 -0.068622 -0.016549 -0.030805 -0.014708 -0.0022116 -0.0029733 32.557 -0.034674 0.0038186 -0.012777 0.078706 -0.0032435 -0.021026 0.002071 -0.046199 0.0020075 0 -0.015922 0 0.0036858 0 0.0009969 0 0.47354
4.0156 -0.030302 -0.027777 -0.039497 -0.087393 -0.036038 -0.087559 -0.025362 -0.04793 -0.015067 -0.015777 -0.014544 32.075 -0.035581 0.0041494 -0.01501 0.076434 -0.0063414 -0.023251 0.0038814 -0.050135 -0.00033304 0 -0.016248 0 0.0029088 0 0.00033463 0 0.54793
4.0195 -0.024617 -0.021953 -0.040066 -0.070823 -0.032386 -0.07888 -0.036047 -0.058446 -0.029659 -0.031012 -0.038305 31.584 -0.036569 0.0051685 -0.01702 0.075335 -0.0015545 -0.024862 0.0006737 -0.053385 -0.0023376 0 -0.016017 0 0.0023469 0 0.00010335 0 0.68475
4.0234 -0.021291 -0.020323 -0.035034 -0.026727 -0.027134 -0.042241 -0.048311 -0.066918 -0.058625 -0.047926 -0.06882 31.078 -0.03776 0.005751 -0.016372 0.076687 0.016711 -0.024553 -0.0062462 -0.055681 -0.0032289 0 -0.015358 0 0.0023553 0 0.00040058 0 0.87889
4.0273 -0.021007 -0.023556 -0.02683 0.021376 -0.019653 0.0040082 -0.060729 -0.074309 -0.08678 -0.064499 -0.092336 30.559 -0.038375 0.0047066 -0.013566 0.079354 0.041295 -0.022508 -0.012072 -0.057236 -0.0032257 0 -0.014777 0 0.0029994 0 0.00095336 0 1.0621
4.0313 -0.024803 -0.030214 -0.023225 0.043797 -0.013382 0.032928 -0.068992 -0.074255 -0.094948 -0.074079 -0.095505 30.037 -0.037323 0.0021931 -0.011288 0.081241 0.0563 -0.019919 -0.012656 -0.057742 -0.002857 0 -0.014672 0 0.003933 0 0.0013558 0 1.1331
4.0352 -0.033084 -0.037832 -0.030081 0.024504 -0.013654 0.025478 -0.066936 -0.059181 -0.074586 -0.068818 -0.074343 29.519 -0.03422 -0.00013501 -0.011516 0.081419 0.049177 -0.017875 -0.0079564 -0.056174 -0.0024586 0 -0.015005 0 0.0045824 0 0.0013901 0 1.0255
4.0391 -0.04452 -0.044837 -0.045458 -0.027142 -0.022743 -0.017049 -0.051476 -0.030268 -0.034263 -0.047234 -0.037331 29.003 -0.029972 -0.00051825 -0.013612 0.080721 0.021141 -0.016833 -0.0017309 -0.051918 -0.0022676 0 -0.015446 0 0.0045674 0 0.0011699 0 0.76901
4.043 -0.056525 -0.051696 -0.061252 -0.082044 -0.037357 -0.073026 -0.02805 -0.00057145 0.0060357 -0.018812 -0.0012402 28.48 -0.02638 0.0012617 -0.015254 0.080464 -0.012465 -0.01698 0.001933 -0.046198 -0.0026504 0 -0.015763 0 0.0040216 0 0.00099595 0 0.49677
4.0469 -0.067365 -0.060324 -0.071034 -0.11083 -0.051718 -0.11357 -0.01072 0.013034 0.027258 -0.00020042 0.017029 27.941 -0.025045 0.0036003 -0.014999 0.080897 -0.032257 -0.018622 0.0018347 -0.042076 -0.0038721 0 -0.016029 0 0.0034921 0 0.0010628 0 0.38645
4.0508 -0.077814 -0.072296 -0.076484 -0.10316 -0.063455 -0.12069 -0.014486 0.0022033 0.020845 -0.0050692 0.0077124 27.387 -0.026417 0.004495 -0.013678 0.081067 -0.027623 -0.021813 -0.00014196 -0.042425 -0.0055338 0 -0.016434 0 0.0034614 0 0.0012848 0 0.56855
4.0547 -0.090296 -0.08742 -0.086046 -0.073182 -0.076153 -0.098613 -0.044609 -0.02777 -0.010071 -0.035714 -0.028677 26.826 -0.029655 0.0033497 -0.013299 0.080107 -0.002697 -0.025563 -0.0014769 -0.047341 -0.0064214 0 -0.016946 0 0.0039112 0 0.0013967 0 1.0587
4.0586 -0.10593 -0.10379 -0.107 -0.048264 -0.095386 -0.070579 -0.09185 -0.064697 -0.056202 -0.082998 -0.082848 26.263 -0.033272 0.0014301 -0.014848 0.078424 0.028468 -0.027793 -0.0013502 -0.053392 -0.0052236 0 -0.017234 0 0.0043519 0 0.0012271 0 1.7563
4.0625 -0.12236 -0.11909 -0.13843 -0.050179 -0.12178 -0.062967 -0.13865 -0.10101 -0.1085 -0.13363 -0.14142 25.69 -0.035928 0.00054053 -0.01739 0.077477 0.053005 -0.026627 -0.00070136 -0.055831 -0.00164 0 -0.016967 0 0.0043144 0 0.0008824 0 2.5049
4.0664 -0.1349 -0.13182 -0.17147 -0.082328 -0.14814 -0.087411 -0.17181 -0.13835 -0.16086 -0.17768 -0.19249 25.095 -0.036847 0.0012234 -0.019243 0.078403 0.067597 -0.022112 -0.00048351 -0.052252 0.003132 0 -0.016183 0 0.0038354 0 0.00066986 0 3.1697
4.0703 -0.14032 -0.14161 -0.19597 -0.13041 -0.16419 -0.13325 -0.19088 -0.18074 -0.20879 -0.2103 -0.2295 24.464 -0.035836 0.0022486 -0.019699 0.080921 0.077881 -0.016664 -0.00036187 -0.044661 0.0070426 0 -0.015322 0 0.0034468 0 0.00083822 0 3.6791
4.0742 -0.13993 -0.1486 -0.20712 -0.17356 -0.16485 -0.17542 -0.20478 -0.22385 -0.24672 -0.22849 -0.25135 23.801 -0.033303 0.0018825 -0.019342 0.083561 0.090259 -0.013524 0.00069716 -0.038073 0.00845 0 -0.014876 0 0.0036507 0 0.0013786 0 4.0108
4.0781 -0.13881 -0.15295 -0.20648 -0.19667 -0.15458 -0.1921 -0.21987 -0.25222 -0.26674 -0.22863 -0.25881 23.119 -0.030385 -0.00033177 -0.018835 0.084854 0.1037 -0.014326 0.0028005 -0.03666 0.0069775 0 -0.014971 0 0.0043843 0 0.0020525 0 4.1484
4.082 -0.14171 -0.15504 -0.19812 -0.19624 -0.14357 -0.17919 -0.23083 -0.24876 -0.25991 -0.20862 -0.25006 22.432 -0.028809 -0.0030483 -0.01788 0.084278 0.10888 -0.017916 0.0045195 -0.040662 0.0034526 0 -0.015299 0 0.0050172 0 0.0025847 0 4.0571
4.0859 -0.14918 -0.15586 -0.18501 -0.17861 -0.13952 -0.15183 -0.22371 -0.20896 -0.22044 -0.17246 -0.2201 21.741 -0.030061 -0.0043637 -0.015771 0.082252 0.095767 -0.021478 0.0041859 -0.046569 -0.00071526 0 -0.015439 0 0.0049197 0 0.0028177 0 3.7081
4.0898 -0.15746 -0.15683 -0.16939 -0.15445 -0.1425 -0.13228 -0.18944 -0.14711 -0.15148 -0.13172 -0.16651 21.033 -0.03418 -0.0036076 -0.012909 0.079524 0.063402 -0.022953 0.0017867 -0.050258 -0.0040674 0 -0.015243 0 0.0040676 0 0.0027058 0 3.138
4.0938 -0.16186 -0.15871 -0.1552 -0.13375 -0.14689 -0.13391 -0.13596 -0.089042 -0.069809 -0.10096 -0.098047 20.289 -0.039229 -0.0019299 -0.011269 0.076788 0.023777 -0.022557 -0.00064976 -0.050225 -0.0053654 0 -0.014908 0 0.0030947 0 0.0022287 0 2.4919
4.0977 -0.16058 -0.16058 -0.1481 -0.12292 -0.14767 -0.15286 -0.087529 -0.05744 -0.0046841 -0.090452 -0.038278 19.5 -0.042298 -0.0011394 -0.012795 0.074757 -0.0040464 -0.0221 -0.00079593 -0.048199 -0.0039353 0 -0.014721 0 0.0027267 0 0.0013906 0 2.0006
4.1016 -0.15535 -0.15995 -0.15147 -0.1235 -0.14446 -0.17269 -0.070295 -0.06118 0.012523 -0.10189 -0.01741 18.671 -0.041617 -0.0019608 -0.017161 0.074199 -0.0055662 -0.022886 0.0017226 -0.046926 -0.00024187 0 -0.014767 0 0.0031347 0 0.00034464 0 1.8843
4.1055 -0.14899 -0.1545 -0.16205 -0.13214 -0.14016 -0.17728 -0.094746 -0.094654 -0.034618 -0.12957 -0.05436 17.816 -0.038079 -0.0034122 -0.021408 0.075506 0.020121 -0.024261 0.0048135 -0.047438 0.0038262 0 -0.014901 0 0.0038249 0 -0.00051991 0 2.2275
4.1094 -0.14251 -0.14401 -0.17054 -0.14221 -0.13671 -0.16186 -0.14819 -0.14385 -0.13342 -0.16417 -0.14036 16.947 -0.034659 -0.0038758 -0.022292 0.078138 0.060107 -0.024206 0.0057433 -0.048361 0.0056865 0 -0.01498 0 0.0041549 0 -0.00071843 0 2.9037
4.1133 -0.13463 -0.13099 -0.16797 -0.14709 -0.13312 -0.13474 -0.20221 -0.19204 -0.24229 -0.19511 -0.23746 16.068 -0.033949 -0.0027776 -0.019312 0.080732 0.095769 -0.021352 0.0036235 -0.047658 0.0037371 0 -0.015053 0 0.0039563 0 -1.7042e-05 0 3.6062
4.1172 -0.12386 -0.11926 -0.15253 -0.14348 -0.12749 -0.10995 -0.22899 -0.22229 -0.30922 -0.21114 -0.29642 15.18 -0.035898 -0.0012357 -0.015389 0.082084 0.1129 -0.016538 0.0002343 -0.044907 -0.0012309 0 -0.015294 0 0.0036468 0 0.0012892 0 3.9819
4.1211 -0.11061 -0.11136 -0.13061 -0.13219 -0.11985 -0.097379 -0.21506 -0.22002 -0.29961 -0.20235 -0.28421 14.282 -0.037887 -0.0010597 -0.014304 0.082187 0.10721 -0.012432 -0.0015452 -0.041849 -0.0062734 0 -0.015744 0 0.0037341 0 0.0024586 0 3.8024
4.125 -0.09719 -0.1069 -0.11089 -0.11603 -0.11204 -0.097463 -0.16539 -0.17917 -0.21593 -0.16539 -0.20328 13.376 -0.037235 -0.0030469 -0.017223 0.082174 0.083168 -0.011561 -0.00021885 -0.04078 -0.0083121 0 -0.016178 0 0.0042242 0 0.0027606 0 3.0771
4.1289 -0.085922 -0.10299 -0.097094 -0.096961 -0.10474 -0.10271 -0.098128 -0.10902 -0.095924 -0.10839 -0.089524 12.467 -0.033893 -0.006131 -0.021631 0.083057 0.049304 -0.014422 0.0031405 -0.042447 -0.006405 0 -0.016255 0 0.0045441 0 0.0019854 0 2.0467
4.1328 -0.077348 -0.096443 -0.086135 -0.075585 -0.095627 -0.10361 -0.035601 -0.034386 0.0095024 -0.04979 0.0092057 11.552 -0.030696 -0.0081017 -0.023708 0.084401 0.014399 -0.019198 0.0058937 -0.045484 -0.0023307 0 -0.015837 0 0.0040792 0 0.00060503 0 1.0619
4.1367 -0.07043 -0.086015 -0.072829 -0.053568 -0.081799 -0.09431 0.0038609 0.015396 0.06366 -0.009279 0.059065 10.622 -0.03076 -0.0072284 -0.021802 0.08437 -0.013564 -0.023161 0.0059616 -0.047807 0.0010393 0 -0.015147 0 0.0028128 0 -0.00054937 0 0.42027
4.1406 -0.064117 -0.073042 -0.056213 -0.035986 -0.064288 -0.075413 0.011409 0.022967 0.059277 0.0032986 0.05414 9.6673 -0.034377 -0.0034604 -0.017679 0.081322 -0.027585 -0.024516 0.0032401 -0.048517 0.0021181 0 -0.014602 0 0.001444 0 -0.00084345 0 0.24604
4.1445 -0.058345 -0.060166 -0.041019 -0.029953 -0.049268 -0.053209 -0.0098131 -0.0068914 0.014572 -0.0077633 0.012071 8.6829 -0.038413 0.0015952 -0.014535 0.075559 -0.023398 -0.023313 -0.00063165 -0.048468 0.0016137 0 -0.014484 0 0.0008502 0 -0.00021648 0 0.46874
4.1484 -0.0533 -0.04923 -0.033053 -0.039131 -0.043203 -0.036268 -0.046039 -0.051727 -0.042864 -0.029803 -0.041508 7.6762 -0.03898 0.0056864 -0.013963 0.06958 -0.0025641 -0.020971 -0.0036115 -0.049109 0.001389 0 -0.014745 0 0.0013762 0 0.0008587 0 0.88961
4.1523 -0.047927 -0.039946 -0.033171 -0.058329 -0.045786 -0.030526 -0.078802 -0.086887 -0.091094 -0.051748 -0.086883 6.6621 -0.035037 0.0071026 -0.01491 0.066424 0.026173 -0.019047 -0.0045109 -0.050874 0.0024291 0 -0.015116 0 0.0025807 0 0.0017365 0 1.2835
4.1563 -0.039695 -0.030193 -0.035619 -0.073609 -0.047953 -0.034814 -0.093435 -0.099505 -0.11922 -0.068902 -0.11452 5.6541 -0.029552 0.0054022 -0.015381 0.067444 0.049968 -0.01828 -0.0034477 -0.052722 0.0039331 0 -0.015374 0 0.0036382 0 0.001984 0 1.4792
4.1602 -0.026361 -0.017655 -0.032006 -0.069494 -0.0382 -0.039732 -0.085269 -0.09073 -0.12424 -0.079222 -0.12106 4.6571 -0.02704 0.0015229 -0.014775 0.071256 0.058389 -0.018465 -0.0015731 -0.053187 0.0043125 0 -0.015513 0 0.0040041 0 0.001556 0 1.3905
4.1641 -0.0082424 -0.0015593 -0.01705 -0.038927 -0.012344 -0.032095 -0.059266 -0.067181 -0.10612 -0.077104 -0.10434 3.6657 -0.029666 -0.0026351 -0.014267 0.074577 0.048828 -0.018974 -0.00045452 -0.051817 0.0029482 0 -0.015681 0 0.0037585 0 0.00072894 0 1.0077
4.168 0.01139 0.01671 0.0086133 0.011185 0.02217 -0.0036916 -0.02371 -0.031909 -0.065928 -0.053482 -0.062693 2.6701 -0.035424 -0.0050579 -0.015011 0.074111 0.02659 -0.01937 -0.0013139 -0.049573 0.00087015 0 -0.015996 0 0.0033901 0 -9.408e-05 0 0.37442
4.1719 0.028562 0.034547 0.039804 0.063175 0.051781 0.041156 0.016371 0.015976 -0.0070734 -0.0039959 0.0015137 1.6638 -0.039995 -0.0046775 -0.016386 0.068102 -0.00024785 -0.01962 -0.0042432 -0.0479 -0.00028248 0 -0.01645 0 0.0032965 0 -0.00058502 0 -0.42831
4.1758 0.041739 0.049937 0.069989 0.098626 0.06748 0.085786 0.060177 0.073832 0.063237 0.062683 0.078628 0.64914 -0.04047 -0.0020865 -0.016465 0.056834 -0.0266 -0.019883 -0.0077995 -0.047447 0.00012615 0 -0.016948 0 0.0034781 0 -0.00063706 0 -1.2895
4.1797 0.053059 0.062812 0.093703 0.10861 0.071187 0.11105 0.10615 0.12956 0.13384 0.12603 0.15229 -0.36371 -0.037545 0.00074141 -0.014339 0.042294 -0.051759 -0.02016 -0.0095387 -0.047676 0.0012241 0 -0.017409 0 0.0036476 0 -0.00040972 0 -2.0761
4.1836 0.066402 0.074882 0.10788 0.097879 0.072556 0.10894 0.14683 0.16527 0.19066 0.1654 0.20419 -1.3619 -0.034385 0.0018083 -0.011673 0.027487 -0.075631 -0.020182 -0.0075256 -0.047617 0.0016974 0 -0.017796 0 0.003569 0 -0.00022958 0 -2.654
4.1875 0.083828 0.088003 0.11299 0.081077 0.079893 0.089798 0.16997 0.16899 0.21912 0.17294 0.22074 -2.3367 -0.033521 0.00064539 -0.011514 0.015543 -0.094166 -0.019649 -0.0019038 -0.046903 0.0012324 0 -0.018076 0 0.0032669 0 -0.00036173 0 -2.9245
4.1914 0.10339 0.10232 0.11372 0.073976 0.093827 0.076207 0.16662 0.14437 0.20907 0.15666 0.19869 -3.2869 -0.034831 -0.0012559 -0.015239 0.0085463 -0.099428 -0.018623 0.0048068 -0.046017 0.00078254 0 -0.018194 0 0.0029419 0 -0.00078763 0 -2.8658
4.1953 0.12022 0.1158 0.1171 0.084893 0.10881 0.086973 0.1395 0.10946 0.16192 0.13182 0.1477 -4.2179 -0.036283 -0.0016968 -0.020728 0.0064707 -0.08548 -0.017675 0.009208 -0.045567 0.0013904 0 -0.018121 0 0.0027327 0 -0.0011826 0 -2.5579
4.1992 0.13007 0.1256 0.12775 0.11066 0.11956 0.12263 0.10408 0.085036 0.095428 0.10975 0.088306 -5.1362 -0.03635 0.00021247 -0.023839 0.0070411 -0.055422 -0.017551 0.0093258 -0.045423 0.0028487 0 -0.017907 0 0.0025886 0 -0.0011654 0 -2.1685
4.2031 0.13245 0.13041 0.1433 0.13885 0.12537 0.16399 0.080183 0.081656 0.039822 0.09407 0.044758 -6.0444 -0.035498 0.0030582 -0.022052 0.0070288 -0.022859 -0.018576 0.0059041 -0.044692 0.0036825 0 -0.017646 0 0.0023592 0 -0.00065016 0 -1.8928
4.207 0.13102 0.13162 0.15488 0.15514 0.1288 0.18556 0.080253 0.095435 0.023476 0.085707 0.034838 -6.9382 -0.035347 0.0042062 -0.016861 0.004316 -0.0050733 -0.020273 0.0016438 -0.042634 0.0025667 0 -0.017387 0 0.0019779 0 9.6291e-06 0 -1.8709
4.2109 0.13089 0.13239 0.1541 0.15195 0.13149 0.17421 0.10299 0.11437 0.055694 0.088417 0.061402 -7.809 -0.036613 0.0021702 -0.012575 -0.00081993 -0.012136 -0.021626 -0.00091521 -0.039697 -0.00021433 0 -0.017102 0 0.0015477 0 0.00025599 0 -2.1238
4.2148 0.13506 0.13511 0.14135 0.1336 0.13293 0.13908 0.13651 0.12883 0.11948 0.10691 0.11107 -8.6499 -0.038113 -0.001825 -0.012574 -0.0062929 -0.040072 -0.021826 -0.0010594 -0.037608 -0.0027705 0 -0.016793 0 0.0012596 0 -0.0002217 0 -2.5507
4.2188 0.14262 0.13967 0.12762 0.11431 0.1332 0.10539 0.16741 0.13763 0.18172 0.13916 0.16184 -9.4612 -0.037904 -0.0046188 -0.016475 -0.010158 -0.073542 -0.020927 0.00014507 -0.038285 -0.003163 0 -0.016631 0 0.0012439 0 -0.0012029 0 -2.9922
4.2227 0.1499 0.14401 0.12648 0.10941 0.13579 0.096763 0.18819 0.14626 0.21487 0.17252 0.19532 -10.251 -0.035349 -0.0037172 -0.02075 -0.012171 -0.096233 -0.019828 0.001225 -0.042367 -0.0010962 0 -0.016927 0 0.0014878 0 -0.0020866 0 -3.321
4.2266 0.15365 0.14645 0.14246 0.12523 0.14575 0.11924 0.19838 0.16039 0.21385 0.19049 0.20579 -11.031 -0.031966 0.00049456 -0.022031 -0.013585 -0.10122 -0.019589 0.0015188 -0.048546 0.0018114 0 -0.017881 0 0.0018609 0 -0.0023636 0 -3.5004
4.2305 0.1534 0.14768 0.16597 0.1546 0.16388 0.15816 0.20066 0.18053 0.19529 0.18556 0.20014 -11.807 -0.030173 0.004917 -0.019938 -0.015558 -0.093757 -0.020662 0.0012109 -0.054297 0.0033982 0 -0.019309 0 0.0021881 0 -0.002005 0 -3.5745
4.2344 0.15155 0.15031 0.18022 0.18183 0.18317 0.18947 0.19704 0.20118 0.18063 0.16584 0.18987 -12.575 -0.03118 0.006217 -0.016942 -0.017875 -0.085014 -0.022646 0.00054953 -0.057478 0.0027119 0 -0.020643 0 0.0023068 0 -0.0014374 0 -3.604
4.2383 0.15087 0.15619 0.17468 0.1935 0.19244 0.19641 0.18812 0.21387 0.17811 0.14806 0.18186 -13.321 -0.034048 0.0035332 -0.015713 -0.019325 -0.082396 -0.024655 -0.0005773 -0.057638 0.00063498 0 -0.021299 0 0.0021069 0 -0.0011507 0 -3.6041
4.2422 0.15189 0.16394 0.15346 0.18714 0.18505 0.17995 0.17496 0.21152 0.17871 0.1428 0.17472 -14.032 -0.036717 -0.00088547 -0.016658 -0.019284 -0.08423 -0.025871 -0.0021474 -0.05607 -0.0010208 0 -0.021135 0 0.0015826 0 -0.0013084 0 -3.5347
4.2461 0.15226 0.16916 0.13114 0.17116 0.16489 0.15604 0.16018 0.19201 0.168 0.14601 0.16269 -14.701 -0.037866 -0.0036025 -0.017898 -0.018754 -0.082736 -0.025811 -0.0033018 -0.054658 -0.0010248 0 -0.020569 0 0.00087849 0 -0.0016932 0 -3.3469
4.25 0.14887 0.1675 0.12026 0.15668 0.14357 0.14294 0.1469 0.16 0.1418 0.14518 0.14264 -15.335 -0.03778 -0.0027963 -0.017398 -0.01963 -0.072224 -0.024319 -0.0025765 -0.054454 0.00044023 0 -0.020233 0 0.00026532 0 -0.0019869 0 -3.0445
4.2539 0.14083 0.15804 0.12185 0.14865 0.1312 0.14783 0.13669 0.12615 0.11121 0.13388 0.1184 -15.946 -0.037567 0.0003942 -0.015022 -0.022808 -0.055369 -0.0216 0.00077536 -0.055066 0.0021386 0 -0.020435 0 9.4647e-06 0 -0.0020737 0 -2.7067
4.2578 0.13071 0.14421 0.12692 0.1437 0.12897 0.16204 0.12909 0.10328 0.093434 0.11957 0.09924 -16.547 -0.03775 0.0029782 -0.01261 -0.027064 -0.042151 -0.018404 0.0055879 -0.055275 0.0028181 0 -0.02093 0 0.00020157 0 -0.0020818 0 -2.4504
4.2617 0.12261 0.13122 0.12634 0.1358 0.13023 0.16787 0.12312 0.10018 0.097876 0.11654 0.094186 -17.138 -0.037733 0.002613 -0.01221 -0.029933 -0.042206 -0.016031 0.009134 -0.054256 0.0020218 0 -0.021184 0 0.00067756 0 -0.0021686 0 -2.3605
4.2656 0.11868 0.12227 0.11902 0.12366 0.12802 0.1519 0.11879 0.11624 0.11988 0.1305 0.10626 -17.714 -0.036614 -0.00058417 -0.01426 -0.029885 -0.056725 -0.015736 0.0090623 -0.05234 0.00018796 0 -0.020897 0 0.0011123 0 -0.0023129 0 -2.4353
4.2695 0.11704 0.11674 0.11096 0.11265 0.12121 0.1157 0.11684 0.1407 0.14592 0.15065 0.12988 -18.269 -0.034362 -0.0042446 -0.017306 -0.027734 -0.076559 -0.017748 0.0053149 -0.050672 -0.0018086 0 -0.020264 0 0.0012276 0 -0.0023398 0 -2.5844
4.2734 0.11336 0.11158 0.1075 0.10934 0.11348 0.076178 0.11665 0.15792 0.16343 0.15785 0.15254 -18.803 -0.0321 -0.0056228 -0.019267 -0.025897 -0.08826 -0.020792 0.00022811 -0.050111 -0.0032252 0 -0.019769 0 0.00096091 0 -0.0021335 0 -2.6749
4.2773 0.1048 0.10447 0.10744 0.11421 0.10721 0.054866 0.11512 0.15581 0.16615 0.1416 0.16014 -19.322 -0.031214 -0.0035977 -0.018987 -0.026168 -0.08354 -0.02285 -0.00338 -0.050375 -0.0038009 0 -0.019724 0 0.00047513 0 -0.0017928 0 -2.598
4.2813 0.092999 0.095914 0.10492 0.1197 0.10005 0.063154 0.10822 0.13205 0.15281 0.10969 0.14381 -19.831 -0.032178 0.00061784 -0.016809 -0.028082 -0.064867 -0.022821 -0.004436 -0.050245 -0.0037917 0 -0.020029 0 2.6284e-05 0 -0.0015554 0 -2.3205
4.2852 0.083206 0.088531 0.096356 0.11591 0.088259 0.093731 0.094543 0.094505 0.1242 0.081161 0.1053 -20.328 -0.034199 0.00439 -0.014002 -0.029393 -0.043003 -0.021632 -0.0041458 -0.048688 -0.0037276 0 -0.020348 0 -0.0001922 0 -0.001571 0 -1.9011
4.2891 0.080154 0.084643 0.084565 0.09911 0.073436 0.12479 0.077516 0.056122 0.084087 0.069414 0.057601 -20.804 -0.035895 0.0054342 -0.011763 -0.028212 -0.028664 -0.02156 -0.0044516 -0.045905 -0.0040158 0 -0.020486 0 -0.00012035 0 -0.0017649 0 -1.4673
4.293 0.084156 0.084433 0.075773 0.075817 0.064342 0.13463 0.063973 0.028705 0.042343 0.071662 0.01946 -21.253 -0.036301 0.0032704 -0.010603 -0.024842 -0.025122 -0.024076 -0.0059982 -0.04334 -0.0046244 0 -0.020559 0 0.00019335 0 -0.00193 0 -1.1625
4.2969 0.090837 0.086196 0.073178 0.058764 0.070287 0.11647 0.059799 0.019134 0.014486 0.074266 0.0059727 -21.678 -0.035348 -0.00047513 -0.010378 -0.02166 -0.027582 -0.028067 -0.0075812 -0.04259 -0.0051126 0 -0.020779 0 0.00064742 0 -0.0019398 0 -1.085
4.3008 0.094719 0.088038 0.074295 0.058053 0.09134 0.082697 0.066193 0.028866 0.014324 0.068046 0.020989 -22.095 -0.033649 -0.0030595 -0.010721 -0.021151 -0.02936 -0.030283 -0.0074965 -0.044133 -0.0050429 0 -0.02114 0 0.0011179 0 -0.001856 0 -1.2455
4.3047 0.093493 0.089242 0.074858 0.074185 0.11508 0.055451 0.079585 0.054738 0.044484 0.058188 0.056228 -22.519 -0.031985 -0.0023407 -0.011472 -0.02379 -0.029043 -0.027958 -0.0053136 -0.046935 -0.0044329 0 -0.021344 0 0.0014708 0 -0.0018263 0 -1.5665
4.3086 0.089344 0.090168 0.074584 0.097741 0.12444 0.050601 0.094919 0.089377 0.093152 0.05916 0.097329 -22.95 -0.030939 0.0017615 -0.012804 -0.02752 -0.03197 -0.021432 -0.0022672 -0.049237 -0.0037702 0 -0.021094 0 0.0015969 0 -0.0019016 0 -1.9233
4.3125 0.086509 0.091227 0.077924 0.11527 0.11099 0.06742 0.10902 0.1218 0.14056 0.079763 0.13181 -23.371 -0.030738 0.0070032 -0.014946 -0.029241 -0.044401 -0.01436 2.5741e-05 -0.049793 -0.0034848 0 -0.020444 0 0.0014716 0 -0.0019792 0 -2.2037
4.3164 0.087583 0.092283 0.088562 0.11709 0.082479 0.091313 0.12092 0.14008 0.16996 0.11269 0.15297 -23.757 -0.031163 0.010066 -0.017664 -0.027123 -0.065506 -0.011066 0.0010671 -0.04857 -0.0033747 0 -0.019828 0 0.0011912 0 -0.0019315 0 -2.3475
4.3203 0.091905 0.093101 0.1037 0.10243 0.057904 0.10648 0.12938 0.1365 0.17425 0.13839 0.1583 -24.099 -0.031573 0.0086644 -0.019945 -0.022038 -0.084823 -0.013188 0.0015835 -0.046484 -0.0026605 0 -0.019699 0 0.0009281 0 -0.0017683 0 -2.3473
4.3242 0.09705 0.09417 0.11497 0.079659 0.053875 0.10771 0.13076 0.11244 0.15486 0.13971 0.14636 -24.41 -0.031245 0.0031623 -0.020355 -0.017075 -0.088582 -0.018482 0.0022063 -0.044644 -0.00078456 0 -0.02013 0 0.00081628 0 -0.0016426 0 -2.2249
4.3281 0.10149 0.096754 0.116 0.061884 0.073041 0.10199 0.12078 0.079131 0.11736 0.11471 0.11718 -24.716 -0.029984 -0.0034955 -0.01809 -0.015473 -0.070555 -0.0228 0.0023093 -0.043798 0.001758 0 -0.020746 0 0.00084964 0 -0.0016839 0 -2.014
4.332 0.10573 0.10195 0.10934 0.06017 0.10325 0.10005 0.099531 0.052572 0.070302 0.07769 0.07661 -25.038 -0.028504 -0.0075977 -0.013949 -0.018381 -0.038602 -0.023493 0.00048506 -0.044273 0.0034874 0 -0.021063 0 0.00088278 0 -0.0018406 0 -1.7684
4.3359 0.11108 0.10965 0.10522 0.07751 0.12711 0.10641 0.075463 0.045283 0.027704 0.049204 0.039261 -25.372 -0.028082 -0.0070439 -0.010215 -0.024011 -0.01086 -0.021298 -0.0036526 -0.046043 0.0030706 0 -0.020892 0 0.00074845 0 -0.0019114 0 -1.5782
4.3398 0.11784 0.11848 0.11296 0.107 0.13402 0.11689 0.063413 0.060232 0.0087479 0.043914 0.024504 -25.696 -0.029565 -0.0026339 -0.0091689 -0.028879 -0.0038415 -0.019234 -0.0082575 -0.048612 0.00058374 0 -0.020449 0 0.00040829 0 -0.0017472 0 -1.561
4.3438 0.12484 0.12679 0.13282 0.13587 0.12608 0.12494 0.076162 0.09078 0.029391 0.064536 0.04577 -25.982 -0.032574 0.0025905 -0.011257 -0.030382 -0.021398 -0.019723 -0.010211 -0.050838 -0.0023281 0 -0.020099 0 1.6291e-05 0 -0.0014169 0 -1.8085
4.3477 0.13083 0.13373 0.15602 0.15345 0.11492 0.12957 0.11481 0.12599 0.089747 0.10343 0.10061 -26.222 -0.035667 0.0054047 -0.014568 -0.028859 -0.052994 -0.02258 -0.0077169 -0.051236 -0.0037086 0 -0.020043 0 -0.00016893 0 -0.00116 0 -2.3189
4.3516 0.13578 0.13943 0.17265 0.15768 0.11299 0.13636 0.16562 0.1569 0.16849 0.14794 0.16976 -26.423 -0.037417 0.0043708 -0.016313 -0.027435 -0.082207 -0.025482 -0.0021886 -0.048928 -0.002923 0 -0.020226 0 2.4536e-05 0 -0.0011641 0 -2.9679
4.3555 0.14079 0.14437 0.17944 0.15517 0.12559 0.15056 0.20691 0.17937 0.23221 0.18537 0.22705 -26.606 -0.037422 0.00044749 -0.015205 -0.029501 -0.098239 -0.026211 0.0025301 -0.044615 -0.0011782 0 -0.020508 0 0.00052161 0 -0.0013892 0 -3.5533
4.3594 0.14672 0.14887 0.18044 0.15459 0.14808 0.16933 0.22216 0.19251 0.25503 0.20656 0.25326 -26.785 -0.036316 -0.0039418 -0.012603 -0.035675 -0.10129 -0.024473 0.0031817 -0.040562 -0.00041189 0 -0.020847 0 0.0010022 0 -0.0016168 0 -3.8935
4.3633 0.15313 0.1533 0.18126 0.15909 0.16936 0.18176 0.2099 0.19569 0.23391 0.20829 0.24463 -26.957 -0.034857 -0.0065298 -0.011263 -0.042784 -0.098468 -0.021816 -0.00022358 -0.03927 -0.0015563 0 -0.021269 0 0.0010946 0 -0.0016736 0 -3.9171
4.3672 0.15905 0.15851 0.18357 0.16446 0.17918 0.17812 0.18319 0.18772 0.18776 0.19408 0.21131 -27.115 -0.033159 -0.0064049 -0.012762 -0.046023 -0.095194 -0.020034 -0.0044532 -0.041689 -0.003774 0 -0.021706 0 0.00064654 0 -0.0016042 0 -3.6876
4.3711 0.16445 0.1656 0.18563 0.16497 0.1749 0.16019 0.1593 0.1694 0.14213 0.1724 0.16936 -27.247 -0.030933 -0.0041991 -0.016012 -0.042755 -0.090348 -0.019721 -0.0058093 -0.046411 -0.0053328 0 -0.021938 0 -0.00012008 0 -0.001622 0 -3.3546
4.375 0.17069 0.17481 0.18683 0.16103 0.16327 0.14277 0.14817 0.14664 0.11341 0.15242 0.13316 -27.352 -0.028472 -0.0014098 -0.018323 -0.034865 -0.079428 -0.02021 -0.0031635 -0.05062 -0.0052356 0 -0.021773 0 -0.00071449 0 -0.0018856 0 -3.0748
4.3789 0.17895 0.18448 0.19004 0.16062 0.15579 0.14327 0.14868 0.13026 0.10473 0.14041 0.1126 -27.43 -0.027122 0.00057154 -0.018044 -0.027551 -0.062092 -0.020627 0.0013361 -0.052098 -0.0040524 0 -0.021309 0 -0.00070427 0 -0.0023225 0 -2.9546
4.3828 0.18817 0.19147 0.19822 0.1719 0.16019 0.16734 0.15465 0.13117 0.1136 0.13911 0.11331 -27.48 -0.028428 0.0011568 -0.016203 -0.025438 -0.046248 -0.020843 0.0043299 -0.05071 -0.003251 0 -0.020955 0 -4.3703e-05 0 -0.0026692 0 -3.0357
4.3867 0.1948 0.19319 0.20919 0.19361 0.17434 0.2027 0.16362 0.15337 0.13979 0.14944 0.13639 -27.503 -0.032542 0.00067731 -0.015512 -0.029227 -0.043919 -0.021425 0.0040814 -0.04824 -0.0037915 0 -0.021138 0 0.00085598 0 -0.0026877 0 -3.3045
4.3906 0.1951 0.18956 0.21531 0.21289 0.18791 0.22704 0.17921 0.18999 0.1838 0.17119 0.17663 -27.5 -0.037515 -6.5908e-05 -0.017652 -0.035645 -0.061665 -0.022811 0.0015979 -0.046878 -0.0053732 0 -0.021923 0 0.0014015 0 -0.002358 0 -3.7001
4.3945 0.18825 0.18324 0.20982 0.21431 0.19076 0.2241 0.20441 0.22575 0.23799 0.20073 0.22162 -27.475 -0.040477 -0.00049208 -0.021524 -0.040518 -0.093642 -0.024647 -0.00068223 -0.047681 -0.0069433 0 -0.022922 0 0.0012528 0 -0.0018796 0 -4.1133
4.3984 0.17736 0.17753 0.19408 0.19317 0.18148 0.19536 0.23267 0.24476 0.28217 0.22839 0.25513 -27.431 -0.039917 -0.00066586 -0.024219 -0.042133 -0.12365 -0.025933 -0.0011402 -0.050137 -0.0077696 0 -0.0236 0 0.00058342 0 -0.0015003 0 -4.3995
4.4023 0.16736 0.17385 0.17752 0.1611 0.16824 0.15836 0.24722 0.23872 0.29212 0.24041 0.26385 -27.365 -0.037021 -0.0010941 -0.023802 -0.041997 -0.13524 -0.025798 -7.2081e-05 -0.052887 -0.007912 0 -0.023705 0 -5.4511e-05 0 -0.0013337 0 -4.425
4.4063 0.16161 0.1709 0.1694 0.13816 0.16113 0.13365 0.23198 0.21051 0.25658 0.22687 0.24357 -27.268 -0.034741 -0.0020216 -0.021159 -0.042751 -0.12246 -0.024209 0.0010947 -0.054743 -0.0077183 0 -0.023438 0 -0.00016534 0 -0.0013161 0 -4.1332
4.4102 0.15995 0.16641 0.17002 0.13736 0.1628 0.13102 0.18599 0.17133 0.18804 0.19018 0.20086 -27.135 -0.03526 -0.0028685 -0.019099 -0.045542 -0.093134 -0.022039 0.0013675 -0.055243 -0.0070903 0 -0.02321 0 0.00030011 0 -0.0013138 0 -3.5906
4.4141 0.1598 0.15968 0.17044 0.1549 0.16629 0.14533 0.12828 0.13427 0.11706 0.14605 0.1496 -26.97 -0.038093 -0.0024599 -0.019555 -0.049345 -0.062852 -0.020533 0.0009402 -0.054609 -0.0054844 0 -0.023231 0 0.00091661 0 -0.0012668 0 -2.9721
4.418 0.15865 0.15249 0.16155 0.1743 0.16223 0.16317 0.086954 0.10873 0.073349 0.11421 0.1053 -26.788 -0.040523 -3.7266e-05 -0.021639 -0.052485 -0.044444 -0.020539 0.00063467 -0.05347 -0.0027103 0 -0.023344 0 0.001136 0 -0.0012458 0 -2.4845
4.4219 0.15561 0.14757 0.14363 0.18048 0.14844 0.1734 0.079768 0.098578 0.068671 0.1054 0.080136 -26.597 -0.039986 0.0037929 -0.022454 -0.054404 -0.041026 -0.021994 0.00091367 -0.052568 0.00040373 0 -0.023227 0 0.00072217 0 -0.0013875 0 -2.2672
4.4258 0.15099 0.1459 0.12663 0.17116 0.13242 0.17286 0.10185 0.10323 0.093895 0.11522 0.079576 -26.392 -0.036264 0.0071606 -0.019874 -0.055755 -0.046885 -0.02393 0.001594 -0.052362 0.0023673 0 -0.022751 0 -8.0842e-05 0 -0.0017671 0 -2.33
4.4297 0.14491 0.14552 0.12048 0.15605 0.12403 0.16437 0.13084 0.1193 0.12996 0.12986 0.10066 -26.155 -0.031618 0.0082284 -0.014645 -0.057022 -0.054187 -0.025067 0.0023991 -0.052545 0.0022155 0 -0.022144 0 -0.00075826 0 -0.0023034 0 -2.5624
4.4336 0.13704 0.14288 0.12501 0.1459 0.12557 0.15138 0.14513 0.14099 0.16137 0.13824 0.13244 -25.872 -0.02886 0.0066611 -0.0098536 -0.057516 -0.059414 -0.024719 0.0034888 -0.051924 0.00037796 0 -0.02181 0 -0.00090736 0 -0.0027651 0 -2.8033
4.4375 0.12749 0.13568 0.12971 0.14231 0.1294 0.13521 0.13985 0.16039 0.18149 0.13933 0.15986 -25.549 -0.02919 0.0039152 -0.0083465 -0.056095 -0.064488 -0.023412 0.0052021 -0.049169 -0.0016833 0 -0.021999 0 -0.00048224 0 -0.0028853 0 -2.9254
4.4414 0.11775 0.12457 0.12378 0.13766 0.12565 0.11682 0.12738 0.16916 0.18884 0.13892 0.17077 -25.212 -0.031604 0.0019708 -0.010519 -0.052831 -0.072551 -0.022652 0.0072641 -0.044188 -0.0027427 0 -0.022625 0 0.00024703 0 -0.0025293 0 -2.8858
4.4453 0.11004 0.11249 0.10662 0.12433 0.11249 0.099566 0.12309 0.16216 0.18207 0.14023 0.162 -24.887 -0.034113 0.0015952 -0.014348 -0.049576 -0.082759 -0.023771 0.008453 -0.038935 -0.0027246 0 -0.023366 0 0.00091475 0 -0.001812 0 -2.7194
4.4492 0.10552 0.10244 0.088247 0.10355 0.098335 0.088765 0.12997 0.14058 0.16017 0.13864 0.14013 -24.581 -0.035445 0.0017624 -0.017325 -0.048481 -0.089035 -0.026653 0.0073131 -0.03653 -0.0023786 0 -0.023907 0 0.0012516 0 -0.0010695 0 -2.4906
4.4531 0.10308 0.09563 0.079376 0.085339 0.093414 0.087506 0.13602 0.11166 0.12655 0.12603 0.11551 -24.271 -0.035716 0.00081919 -0.01832 -0.04985 -0.084131 -0.029464 0.0033727 -0.038893 -0.0021645 0 -0.024098 0 0.0011475 0 -0.00067354 0 -2.2436
4.457 0.10025 0.09154 0.081156 0.079667 0.098996 0.093028 0.12597 0.08457 0.090532 0.10005 0.094382 -23.929 -0.035779 -0.0017083 -0.017809 -0.051707 -0.065771 -0.029859 -0.0022843 -0.044776 -0.0016537 0 -0.023949 0 0.00064255 0 -0.00079653 0 -1.9845
4.4609 0.095428 0.089062 0.084805 0.087447 0.10537 0.097882 0.096352 0.065083 0.062467 0.068655 0.075902 -23.537 -0.036161 -0.0044662 -0.016704 -0.05177 -0.03975 -0.026847 -0.0076454 -0.050179 -0.00018455 0 -0.023547 0 -7.3162e-05 0 -0.0013 0 -1.7043
4.4648 0.089343 0.087459 0.081213 0.099542 0.1011 0.095673 0.059926 0.053369 0.046727 0.045043 0.056601 -23.109 -0.036686 -0.0055001 -0.015313 -0.049939 -0.01714 -0.021749 -0.01098 -0.051281 0.0019371 0 -0.023011 0 -0.00067694 0 -0.0018427 0 -1.4175
4.4688 0.084212 0.086235 0.070499 0.10435 0.084696 0.086429 0.036073 0.046462 0.039834 0.037632 0.037672 -22.669 -0.036921 -0.0042043 -0.013458 -0.048645 -0.0073788 -0.017307 -0.011539 -0.047601 0.0031585 0 -0.022503 0 -0.0008405 0 -0.0021302 0 -1.1819
4.4727 0.081524 0.084558 0.061777 0.096874 0.067018 0.076564 0.036085 0.042981 0.03625 0.044616 0.027292 -22.236 -0.036767 -0.0020358 -0.011375 -0.050442 -0.012403 -0.0156 -0.0093578 -0.042549 0.0019408 0 -0.022192 0 -0.00046056 0 -0.0021039 0 -1.0767
4.4766 0.080672 0.081364 0.063589 0.081741 0.061649 0.073188 0.056027 0.045604 0.036055 0.057532 0.034796 -21.807 -0.036513 -0.0011838 -0.010128 -0.055165 -0.026225 -0.016545 -0.004806 -0.040604 -0.0015081 0 -0.02215 0 0.00019039 0 -0.001915 0 -1.1536
4.4805 0.079778 0.076365 0.074999 0.068491 0.0723 0.077806 0.082048 0.058733 0.046178 0.069436 0.061678 -21.366 -0.036391 -0.0024188 -0.010905 -0.059589 -0.040117 -0.018253 0.0012909 -0.043441 -0.004859 0 -0.02227 0 0.00060197 0 -0.0017287 0 -1.3959
4.4844 0.077769 0.070942 0.08648 0.064191 0.089301 0.08506 0.10182 0.083199 0.072996 0.079323 0.097957 -20.905 -0.036237 -0.0042483 -0.013863 -0.060157 -0.049055 -0.018832 0.0071089 -0.04844 -0.0053643 0 -0.022337 0 0.00043202 0 -0.0015622 0 -1.7173
4.4883 0.075457 0.067692 0.089518 0.069362 0.098376 0.087618 0.11166 0.11267 0.11295 0.08923 0.12779 -20.43 -0.035691 -0.0042948 -0.017733 -0.056269 -0.054129 -0.017946 0.0099391 -0.051029 -0.0023109 0 -0.022219 0 -0.00013819 0 -0.001321 0 -2.0022
4.4922 0.074565 0.068668 0.084996 0.079251 0.093087 0.082708 0.11455 0.13531 0.15044 0.098369 0.13955 -19.954 -0.03469 -0.0016281 -0.020679 -0.050954 -0.059171 -0.016765 0.00768 -0.0488 0.0020633 0 -0.022017 0 -0.00046551 0 -0.00098389 0 -2.157
4.4961 0.07584 0.073749 0.081805 0.087909 0.079254 0.07447 0.11341 0.13999 0.16611 0.10145 0.13171 -19.479 -0.033705 0.0022248 -0.02165 -0.048286 -0.06497 -0.01659 0.00088384 -0.04368 0.0042512 0 -0.021991 0 3.7146e-05 0 -0.00071965 0 -2.141
4.5 0.078378 0.080643 0.087373 0.091439 0.068028 0.070243 0.10726 0.12286 0.14917 0.093376 0.11035 -18.991 -0.033385 0.0046231 -0.021034 -0.049978 -0.066787 -0.017638 -0.0066302 -0.040169 0.0024296 0 -0.022314 0 0.001329 0 -0.00077148 0 -1.966
4.5039 0.080885 0.086649 0.099971 0.089053 0.065393 0.074331 0.093793 0.089862 0.10441 0.075367 0.082391 -18.473 -0.033929 0.0042396 -0.020097 -0.054267 -0.058056 -0.019127 -0.0098408 -0.041305 -0.0019519 0 -0.022865 0 0.0026456 0 -0.0011918 0 -1.6802
4.5078 0.083395 0.09068 0.11065 0.082774 0.068543 0.08476 0.074681 0.05403 0.049258 0.055983 0.052349 -17.917 -0.034786 0.0022067 -0.019801 -0.057804 -0.037483 -0.020336 -0.0061776 -0.046089 -0.0054524 0 -0.023299 0 0.0030401 0 -0.0016974 0 -1.3611
4.5117 0.087391 0.093803 0.1126 0.076689 0.071683 0.095409 0.057353 0.029629 0.0046425 0.045703 0.025286 -17.34 -0.034976 0.00086456 -0.020056 -0.05845 -0.013108 -0.021314 0.0021594 -0.05065 -0.0056848 0 -0.023327 0 0.0021519 0 -0.0018375 0 -1.1141
4.5156 0.094018 0.097937 0.1083 0.075521 0.073904 0.10108 0.05126 0.026592 -0.013416 0.050174 0.011012 -16.763 -0.033846 0.0013696 -0.019935 -0.056384 0.0011291 -0.022479 0.0094854 -0.051914 -0.0033464 0 -0.022983 0 0.00054088 0 -0.0013748 0 -1.0587
4.5195 0.10228 0.10397 0.10717 0.082255 0.080217 0.10099 0.061888 0.047314 0.0025271 0.068089 0.022204 -16.197 -0.031656 0.0025766 -0.018581 -0.053026 -0.0054301 -0.023718 0.010872 -0.050225 -0.0013481 0 -0.022603 0 -0.00072986 0 -0.0005431 0 -1.2843
4.5234 0.10936 0.111 0.11637 0.095943 0.094737 0.098347 0.087614 0.086135 0.0509 0.094478 0.065325 -15.633 -0.029573 0.0023445 -0.016027 -0.049524 -0.032234 -0.024218 0.0059947 -0.048549 -0.0018478 0 -0.022535 0 -0.0009288 0 8.3332e-05 0 -1.7902
4.5273 0.11308 0.11715 0.1341 0.11177 0.11387 0.097473 0.12119 0.13105 0.12097 0.12483 0.13166 -15.051 -0.028993 -2.6912e-05 -0.013362 -0.046502 -0.067282 -0.023407 -0.00070195 -0.04925 -0.0039953 0 -0.022848 0 -0.00019551 0 3.7325e-05 0 -2.4546
4.5313 0.11412 0.12117 0.15163 0.12406 0.12753 0.10145 0.15357 0.16743 0.19318 0.15556 0.19772 -14.44 -0.030572 -0.0027307 -0.012154 -0.044853 -0.094951 -0.021934 -0.0037663 -0.051704 -0.0045945 0 -0.023289 0 0.00066845 0 -0.00064353 0 -3.0685
4.5352 0.11557 0.12318 0.16149 0.13009 0.12803 0.11155 0.17687 0.18329 0.24317 0.18134 0.23698 -13.806 -0.033582 -0.0029856 -0.013485 -0.045883 -0.10573 -0.02141 -0.001302 -0.053055 -0.0011878 0 -0.023518 0 0.00094323 0 -0.0014181 0 -3.4278
4.5391 0.12006 0.12424 0.16307 0.13142 0.11779 0.12724 0.18565 0.17448 0.25104 0.19398 0.23502 -13.162 -0.036144 0.00016641 -0.017142 -0.050038 -0.10048 -0.022901 0.0035676 -0.051247 0.0052613 0 -0.023398 0 0.00058885 0 -0.0016569 0 -3.4322
4.543 0.12713 0.12525 0.16066 0.13153 0.10783 0.14542 0.17782 0.14692 0.21218 0.18621 0.19693 -12.506 -0.036412 0.0044878 -0.021526 -0.055516 -0.086751 -0.02569 0.0055694 -0.047251 0.010672 0 -0.023073 0 0.00017818 0 -0.0011355 0 -3.1277
4.5469 0.13339 0.12637 0.15712 0.1321 0.10802 0.15978 0.15595 0.11391 0.14209 0.15789 0.14239 -11.823 -0.034066 0.0060898 -0.024475 -0.058832 -0.071563 -0.027764 0.0019833 -0.044284 0.011078 0 -0.022802 0 0.00027231 0 -0.00020763 0 -2.6708
4.5508 0.13563 0.12734 0.15087 0.13165 0.11827 0.16264 0.12762 0.089277 0.070282 0.11896 0.093437 -11.097 -0.030959 0.0027117 -0.024626 -0.05752 -0.057224 -0.027738 -0.0048776 -0.044787 0.0060431 0 -0.022713 0 0.00084954 0 0.00046811 0 -2.2429
4.5547 0.13361 0.12803 0.13951 0.12788 0.12894 0.1499 0.10316 0.080404 0.025946 0.085496 0.064388 -10.33 -0.030125 -0.0041017 -0.022346 -0.052595 -0.043296 -0.026267 -0.0094991 -0.048099 -0.00075802 0 -0.022719 0 0.0013197 0 0.00041449 0 -1.9729
4.5586 0.13014 0.12851 0.12556 0.12113 0.12993 0.12596 0.091063 0.085725 0.023914 0.071095 0.059376 -9.5431 -0.033519 -0.0098781 -0.019406 -0.048056 -0.03139 -0.025333 -0.0077108 -0.050987 -0.0043839 0 -0.022646 0 0.0010881 0 -0.00034473 0 -1.9067
4.5625 0.12811 0.12857 0.11689 0.11499 0.11965 0.10347 0.094133 0.098124 0.059373 0.079976 0.075426 -8.7635 -0.040138 -0.010503 -0.017498 -0.047447 -0.026962 -0.025972 -0.00012982 -0.050451 -0.0025324 0 -0.02243 0 0.00012568 0 -0.001347 0 -2.0228
4.5664 0.12755 0.12734 0.1201 0.11325 0.10584 0.095983 0.10913 0.11128 0.11327 0.10605 0.10586 -7.9986 -0.046218 -0.0052689 -0.016797 -0.050599 -0.035501 -0.026815 0.0082436 -0.046206 0.0027665 0 -0.022198 0 -0.00098112 0 -0.0020435 0 -2.2627
4.5703 0.12576 0.1237 0.13302 0.11585 0.098349 0.10792 0.12958 0.12369 0.16346 0.13739 0.14145 -7.2298 -0.047735 0.0026642 -0.01595 -0.05384 -0.056465 -0.025213 0.011782 -0.04073 0.0069961 0 -0.022165 0 -0.001525 0 -0.0021558 0 -2.5515
4.5742 0.12018 0.11725 0.14441 0.11829 0.10087 0.1298 0.14882 0.13714 0.19419 0.16203 0.17114 -6.4287 -0.043461 0.0085896 -0.013649 -0.053653 -0.081057 -0.020088 0.00825 -0.037169 0.0068377 0 -0.022448 0 -0.0012516 0 -0.0017948 0 -2.8049
4.5781 0.11141 0.10906 0.14249 0.11533 0.10902 0.14375 0.16108 0.15145 0.19967 0.17172 0.18482 -5.5826 -0.036063 0.0094474 -0.010387 -0.050233 -0.096771 -0.013642 8.3518e-05 -0.037156 0.0025566 0 -0.022941 0 -0.00050926 0 -0.0013056 0 -2.9373
4.582 0.10307 0.10128 0.12469 0.10567 0.11508 0.13621 0.16129 0.16053 0.18213 0.16341 0.17749 -4.7044 -0.030211 0.0055743 -0.008548 -0.047334 -0.095496 -0.0099252 -0.0076967 -0.040252 -0.0027298 0 -0.023363 0 0.00010597 0 -0.00099255 0 -2.8816
4.5859 0.098515 0.095664 0.099883 0.09329 0.11402 0.10816 0.14613 0.15457 0.14802 0.13947 0.15131 -3.8199 -0.029109 4.1169e-05 -0.010422 -0.048463 -0.078601 -0.011291 -0.011026 -0.044903 -0.0059282 0 -0.023423 0 0.00024555 0 -0.0009306 0 -2.6153
4.5898 0.097394 0.092156 0.080736 0.083977 0.10581 0.07467 0.11693 0.12732 0.10503 0.10692 0.11361 -2.9428 -0.032304 -0.0036093 -0.015806 -0.053231 -0.055018 -0.016104 -0.0091566 -0.049549 -0.006293 0 -0.02301 0 6.5034e-06 0 -0.0009773 0 -2.176
4.5938 0.095325 0.088529 0.07331 0.080406 0.093449 0.053854 0.081519 0.083215 0.061077 0.074905 0.072781 -2.0633 -0.036507 -0.0035376 -0.021547 -0.057621 -0.034379 -0.02008 -0.0044826 -0.05294 -0.0052884 0 -0.02228 0 -0.00027442 0 -0.00094875 0 -1.6548
4.5977 0.087202 0.081584 0.072972 0.079981 0.080096 0.053629 0.051594 0.037663 0.024117 0.050564 0.035934 -1.1589 -0.038557 -0.00040897 -0.023786 -0.05796 -0.021187 -0.020189 -0.00042848 -0.054022 -0.0045106 0 -0.021583 0 -0.00036697 0 -0.00081128 0 -1.1669
4.6016 0.071227 0.069126 0.069642 0.07714 0.067843 0.066592 0.035932 0.0089416 0.0014764 0.035895 0.0094427 -0.21781 -0.037803 0.003393 -0.02113 -0.054609 -0.014419 -0.017458 0.00087402 -0.052258 -0.0039334 0 -0.02127 0 -0.00030128 0 -0.0007337 0 -0.81106
4.6055 0.050231 0.05143 0.056745 0.067665 0.057591 0.076366 0.034438 0.0066231 -0.0020007 0.028152 -0.00056374 0.74703 -0.035955 0.0054259 -0.015898 -0.051572 -0.011584 -0.015937 -0.000351 -0.048449 -0.0022185 0 -0.021469 0 -0.00024547 0 -0.00095054 0 -0.6317
4.6094 0.029268 0.03123 0.035771 0.051216 0.048509 0.069857 0.038475 0.024804 0.013345 0.023463 0.0089365 1.7078 -0.034902 0.0046573 -0.012203 -0.052388 -0.012371 -0.018742 -0.0021186 -0.045015 0.0013445 0 -0.022005 0 -0.00029888 0 -0.0015379 0 -0.59854
4.6133 0.011801 0.012227 0.013381 0.030552 0.037414 0.045809 0.037669 0.045407 0.040004 0.020035 0.032816 2.6447 -0.034837 0.00192 -0.012502 -0.056474 -0.018118 -0.024951 -0.0022959 -0.04481 0.0053923 0 -0.022524 0 -0.00042301 0 -0.0022894 0 -0.61449
4.6172 -0.0022242 -0.0029611 -0.0049171 0.0090512 0.020122 0.013934 0.02737 0.049521 0.064101 0.017582 0.056197 3.5616 -0.034487 -0.00083508 -0.01569 -0.059622 -0.028027 -0.030341 -0.00012793 -0.049006 0.0072123 0 -0.022753 0 -0.00053484 0 -0.0028172 0 -0.55462
4.6211 -0.015056 -0.014106 -0.018382 -0.010912 -0.0047237 -0.013292 0.010229 0.0288 0.070134 0.013848 0.060629 4.4802 -0.032927 -0.0019374 -0.018401 -0.058147 -0.036613 -0.031225 0.0032563 -0.055835 0.0051573 0 -0.022698 0 -0.00060732 0 -0.002817 0 -0.3228
4.625 -0.028242 -0.023147 -0.029704 -0.02789 -0.032469 -0.02908 -0.0088969 -0.010903 0.048288 0.0029265 0.035473 5.4185 -0.030871 -0.001068 -0.018169 -0.052471 -0.035893 -0.027713 0.0056524 -0.061554 0.0004937 0 -0.022614 0 -0.00065298 0 -0.0022865 0 0.10184
4.6289 -0.041028 -0.032635 -0.041556 -0.040813 -0.054076 -0.03514 -0.028904 -0.055427 0.00038762 -0.021109 -0.0141 6.3747 -0.029995 0.00074009 -0.015478 -0.046585 -0.021151 -0.023326 0.0053822 -0.063075 -0.0032244 0 -0.022754 0 -0.00064183 0 -0.001507 0 0.65523
4.6328 -0.051411 -0.043934 -0.054849 -0.049278 -0.062736 -0.038294 -0.052786 -0.092326 -0.059692 -0.057465 -0.069638 7.3286 -0.031078 0.0020855 -0.012878 -0.044066 0.0045404 -0.021508 0.0025917 -0.060108 -0.0029359 0 -0.023122 0 -0.00049915 0 -0.00080471 0 1.2219
4.6367 -0.058566 -0.056463 -0.069364 -0.054395 -0.060124 -0.04482 -0.082023 -0.11722 -0.11236 -0.095543 -0.11115 8.2599 -0.033066 0.0022802 -0.012246 -0.044767 0.031271 -0.022495 -0.0007428 -0.055019 0.0013549 0 -0.023457 0 -0.00022153 0 -0.00030568 0 1.6904
4.6406 -0.064111 -0.068452 -0.08449 -0.058761 -0.05591 -0.056877 -0.11139 -0.13262 -0.14206 -0.12017 -0.12891 9.1651 -0.034175 0.0016104 -0.01297 -0.045443 0.048393 -0.023509 -0.0022123 -0.050663 0.0065062 0 -0.023483 0 2.8948e-05 0 9.4016e-05 0 1.9969
4.6445 -0.070907 -0.078583 -0.098544 -0.064972 -0.059891 -0.072545 -0.13072 -0.14195 -0.14448 -0.12227 -0.12652 10.058 -0.033888 0.00067828 -0.0128 -0.043447 0.051167 -0.021854 -0.00078729 -0.04821 0.0087855 0 -0.023194 0 1.5461e-05 0 0.00053619 0 2.1362
4.6484 -0.080473 -0.087121 -0.10813 -0.073914 -0.073488 -0.088169 -0.13303 -0.14515 -0.12706 -0.10611 -0.11445 10.956 -0.033616 -0.00035836 -0.010414 -0.03949 0.042979 -0.01771 0.0023724 -0.046851 0.0068443 0 -0.022892 0 -0.00032779 0 0.0009996 0 2.1453
4.6523 -0.091432 -0.095575 -0.10995 -0.084578 -0.088731 -0.10079 -0.1216 -0.13988 -0.10326 -0.086407 -0.1012 11.862 -0.035127 -0.0017708 -0.0070781 -0.036682 0.031896 -0.013931 0.0048072 -0.045303 0.002589 0 -0.022921 0 -0.00073543 0 0.0013086 0 2.0807
4.6563 -0.10045 -0.10515 -0.10473 -0.095614 -0.096145 -0.10941 -0.10844 -0.12634 -0.084979 -0.077294 -0.0901 12.763 -0.038327 -0.0035006 -0.0057314 -0.03702 0.024726 -0.013253 0.0046679 -0.043409 -0.00067457 0 -0.023349 0 -0.0007519 0 0.0013419 0 2.0044
4.6602 -0.1049 -0.11531 -0.099159 -0.10682 -0.094143 -0.11483 -0.105 -0.11032 -0.077948 -0.082621 -0.082479 13.642 -0.040869 -0.0046251 -0.0083294 -0.039188 0.023277 -0.015814 0.0020915 -0.042226 -0.0010509 0 -0.023884 0 -0.00010912 0 0.0012071 0 1.975
4.6641 -0.10495 -0.12382 -0.10246 -0.11868 -0.090717 -0.11856 -0.1132 -0.10074 -0.081835 -0.095744 -0.081621 14.487 -0.040275 -0.0039045 -0.013925 -0.039978 0.025099 -0.019364 -0.0010731 -0.042715 0.00066422 0 -0.024141 0 0.00099212 0 0.0011682 0 2.0341
4.668 -0.10336 -0.12823 -0.11896 -0.13033 -0.095487 -0.12135 -0.12517 -0.10314 -0.093198 -0.10804 -0.091852 15.305 -0.036603 -0.0010875 -0.019221 -0.03778 0.0272 -0.021682 -0.0028911 -0.044553 0.0021788 0 -0.02399 0 0.0019916 0 0.0013805 0 2.1866
4.6719 -0.1033 -0.12777 -0.14304 -0.13824 -0.10978 -0.12235 -0.13166 -0.11495 -0.10825 -0.11739 -0.11342 16.108 -0.032828 0.0023816 -0.021072 -0.034368 0.029111 -0.022561 -0.0028727 -0.046355 0.0020444 0 -0.023661 0 0.0024147 0 0.0017136 0 2.3918
4.6758 -0.10621 -0.12407 -0.16192 -0.13795 -0.12469 -0.11993 -0.13072 -0.12692 -0.12383 -0.12839 -0.13918 16.904 -0.032275 0.0042704 -0.018793 -0.033102 0.032842 -0.023415 -0.0021061 -0.04703 0.00089865 0 -0.023502 0 0.0022607 0 0.0018769 0 2.5803
4.6797 -0.11131 -0.12024 -0.16513 -0.12797 -0.12939 -0.11383 -0.12856 -0.12987 -0.1372 -0.1448 -0.15769 17.692 -0.035431 0.0035126 -0.014509 -0.035412 0.0402 -0.025189 -0.0019849 -0.046791 0.00056369 0 -0.023625 0 0.0019638 0 0.0017426 0 2.6919
4.6836 -0.11714 -0.11912 -0.153 -0.11264 -0.12197 -0.10712 -0.13219 -0.12151 -0.14591 -0.16241 -0.16096 18.461 -0.03932 0.0013796 -0.011514 -0.039254 0.050139 -0.026997 -0.0027759 -0.046787 0.002031 0 -0.023804 0 0.0019486 0 0.0015238 0 2.7111
4.6875 -0.12326 -0.12205 -0.13674 -0.10104 -0.11211 -0.10562 -0.14164 -0.10793 -0.14851 -0.17042 -0.14999 19.206 -0.040222 0.00053148 -0.01205 -0.04107 0.0586 -0.027009 -0.0033539 -0.047768 0.004343 0 -0.023718 0 0.0022005 0 0.0015836 0 2.6729
4.6914 -0.1306 -0.12884 -0.12984 -0.10198 -0.11281 -0.11452 -0.14978 -0.099008 -0.14561 -0.1608 -0.13353 19.926 -0.037225 0.0026014 -0.016011 -0.039189 0.061135 -0.024605 -0.0023125 -0.049221 0.0054238 0 -0.023297 0 0.0022793 0 0.0020397 0 2.6376
4.6953 -0.14014 -0.13835 -0.13782 -0.11853 -0.12872 -0.13429 -0.14982 -0.10167 -0.14025 -0.13707 -0.12157 20.626 -0.033149 0.0065375 -0.021138 -0.035226 0.056318 -0.021384 0.00059436 -0.04984 0.0040253 0 -0.022821 0 0.0017856 0 0.002578 0 2.6552
4.6992 -0.15134 -0.14917 -0.15498 -0.14583 -0.15181 -0.15935 -0.14288 -0.11601 -0.13714 -0.11403 -0.1195 21.315 -0.031882 0.0093931 -0.024358 -0.03225 0.047316 -0.019842 0.0039893 -0.048826 0.00093302 0 -0.022651 0 0.00084013 0 0.0027157 0 2.746
4.7031 -0.16212 -0.15972 -0.17007 -0.17366 -0.16827 -0.18106 -0.13789 -0.13637 -0.14081 -0.1078 -0.12709 21.99 -0.034681 0.0089551 -0.023501 -0.031828 0.040306 -0.020985 0.0057994 -0.046673 -0.0016742 0 -0.022869 0 8.747e-05 0 0.0022917 0 2.903
4.707 -0.17048 -0.16851 -0.1754 -0.19186 -0.17027 -0.19303 -0.14387 -0.15573 -0.15324 -0.12453 -0.1412 22.646 -0.03902 0.0057453 -0.018602 -0.032937 0.040707 -0.023355 0.004789 -0.044721 -0.0020983 0 -0.023177 0 0.00017501 0 0.0016845 0 3.1067
4.7109 -0.17646 -0.17478 -0.17188 -0.19543 -0.16197 -0.19468 -0.16193 -0.1699 -0.17224 -0.15659 -0.15829 23.274 -0.04108 0.0024394 -0.012072 -0.033527 0.04976 -0.02452 0.0014635 -0.044004 -0.00054292 0 -0.023177 0 0.0011629 0 0.00149 0 3.3338
4.7148 -0.18226 -0.17922 -0.16677 -0.18684 -0.15535 -0.19056 -0.18448 -0.17922 -0.19184 -0.189 -0.17476 23.87 -0.039403 0.0012466 -0.0074086 -0.032684 0.063814 -0.023587 -0.0023021 -0.044552 0.0011187 0 -0.022755 0 0.0024207 0 0.0019334 0 3.5617
4.7188 -0.19026 -0.18391 -0.16748 -0.17473 -0.16026 -0.18651 -0.20206 -0.18757 -0.2054 -0.21008 -0.18704 24.435 -0.036126 0.0018319 -0.0069772 -0.031014 0.076828 -0.022161 -0.0045339 -0.045679 0.00093327 0 -0.022196 0 0.0031365 0 0.0026028 0 3.7743
4.7227 -0.2005 -0.19097 -0.17692 -0.16965 -0.17752 -0.18613 -0.21113 -0.19986 -0.21008 -0.21789 -0.19347 24.973 -0.034668 0.0018564 -0.010332 -0.029161 0.084349 -0.022733 -0.0043685 -0.046775 -0.0015846 0 -0.021928 0 0.0029973 0 0.0028167 0 3.9715
4.7266 -0.20996 -0.20075 -0.19291 -0.17851 -0.19982 -0.19003 -0.21566 -0.21901 -0.20953 -0.2187 -0.19695 25.486 -0.036261 -0.00040521 -0.014537 -0.026568 0.086179 -0.026019 -0.0024291 -0.047718 -0.0051671 0 -0.022129 0 0.0024321 0 0.002311 0 4.1712
4.7305 -0.21473 -0.21109 -0.21033 -0.2005 -0.21794 -0.19738 -0.22207 -0.2435 -0.21192 -0.22012 -0.20427 25.971 -0.038807 -0.0040424 -0.016512 -0.022169 0.085873 -0.029878 -0.00026645 -0.048635 -0.0078368 0 -0.022595 0 0.0021979 0 0.0015696 0 4.3905
4.7344 -0.21322 -0.21856 -0.22336 -0.22677 -0.22639 -0.20719 -0.23268 -0.26691 -0.22372 -0.22503 -0.22053 26.42 -0.039132 -0.0061955 -0.015612 -0.016261 0.087529 -0.030945 0.00067402 -0.0495 -0.008314 0 -0.022968 0 0.0026857 0 0.0014273 0 4.6152
4.7383 -0.20794 -0.22091 -0.22726 -0.24516 -0.22512 -0.2181 -0.24374 -0.28022 -0.24334 -0.23035 -0.24243 26.828 -0.036309 -0.004833 -0.01412 -0.011162 0.092351 -0.027551 -7.6767e-05 -0.050111 -0.0067161 0 -0.023081 0 0.0035695 0 0.0022748 0 4.7857
4.7422 -0.20383 -0.2187 -0.22027 -0.24749 -0.2179 -0.22753 -0.24908 -0.27657 -0.26019 -0.23035 -0.25754 27.194 -0.032693 -0.00084237 -0.015036 -0.0094864 0.097614 -0.021268 -0.0017537 -0.050387 -0.0042095 0 -0.023078 0 0.0041034 0 0.0036182 0 4.8225
4.7461 -0.20471 -0.21492 -0.20567 -0.23476 -0.21009 -0.23225 -0.24517 -0.25591 -0.26113 -0.22142 -0.25231 27.529 -0.031662 0.0027035 -0.019052 -0.011606 0.098803 -0.015708 -0.0028317 -0.050454 -0.0020848 0 -0.023187 0 0.0037805 0 0.0044443 0 4.6838
4.75 -0.2105 -0.21286 -0.19149 -0.21627 -0.20672 -0.23052 -0.23341 -0.22608 -0.24031 -0.20501 -0.22354 27.843 -0.034334 0.0034091 -0.023576 -0.015035 0.093299 -0.013701 -0.0019923 -0.050328 -0.0010086 0 -0.023419 0 0.0027623 0 0.0040876 0 4.4111
4.7539 -0.21775 -0.21415 -0.18644 -0.20302 -0.21035 -0.22379 -0.2187 -0.19929 -0.20527 -0.18757 -0.18362 28.144 -0.038499 0.0016941 -0.024905 -0.016598 0.082783 -0.015302 0.00094902 -0.049664 -0.00087775 0 -0.023509 0 0.0017185 0 0.0028105 0 4.1241
4.7578 -0.22284 -0.21847 -0.19406 -0.20049 -0.21926 -0.21603 -0.20684 -0.18593 -0.17382 -0.17753 -0.15399 28.43 -0.040727 8.8295e-05 -0.021629 -0.015252 0.072578 -0.018196 0.0047492 -0.048109 -0.0011985 0 -0.023185 0 0.0012617 0 0.0015686 0 3.9607
4.7617 -0.22513 -0.22487 -0.2098 -0.20648 -0.22791 -0.21116 -0.20282 -0.18977 -0.16367 -0.18101 -0.15146 28.692 -0.039509 0.00046197 -0.016048 -0.012589 0.068443 -0.019885 0.0073673 -0.046043 -0.0015966 0 -0.022496 0 0.0014951 0 0.0011947 0 4.0054
4.7656 -0.22733 -0.23293 -0.22476 -0.2154 -0.23112 -0.21137 -0.21003 -0.20759 -0.18172 -0.19859 -0.17796 28.913 -0.036427 0.0020686 -0.012169 -0.010499 0.073136 -0.019622 0.007215 -0.044785 -0.0020775 0 -0.021847 0 0.002042 0 0.0017558 0 4.2558
4.7695 -0.233 -0.24277 -0.23339 -0.22473 -0.22934 -0.21778 -0.22897 -0.23246 -0.22059 -0.22498 -0.22125 29.084 -0.034429 0.0024178 -0.01214 -0.008611 0.08504 -0.01856 0.0042324 -0.045589 -0.0028818 0 -0.021666 0 0.0024567 0 0.002634 0 4.6428
4.7734 -0.24334 -0.25383 -0.23846 -0.23737 -0.22996 -0.23221 -0.25591 -0.25769 -0.26412 -0.25229 -0.2647 29.202 -0.035108 5.036e-05 -0.014557 -0.004492 0.09953 -0.018286 2.3785e-05 -0.048136 -0.0040726 0 -0.022004 0 0.0025977 0 0.0031761 0 5.0785
4.7773 -0.25598 -0.26408 -0.24811 -0.25746 -0.24166 -0.25645 -0.28326 -0.27879 -0.29736 -0.27445 -0.29716 29.274 -0.037619 -0.0037 -0.016234 0.0033272 0.11187 -0.019261 -0.0030947 -0.050108 -0.0052101 0 -0.022437 0 0.0026415 0 0.0032481 0 5.4892
4.7813 -0.26661 -0.27078 -0.26705 -0.2838 -0.26559 -0.28827 -0.30287 -0.29336 -0.31401 -0.28964 -0.31593 29.311 -0.039948 -0.0058502 -0.015597 0.012726 0.11961 -0.020532 -0.0035221 -0.048767 -0.0054662 0 -0.022411 0 0.0027978 0 0.003197 0 5.8169
4.7852 -0.27186 -0.27218 -0.28999 -0.30717 -0.29133 -0.31777 -0.31054 -0.30042 -0.31701 -0.29879 -0.32281 29.322 -0.040919 -0.0047 -0.014238 0.01892 0.12312 -0.020792 -0.0013206 -0.043509 -0.0042255 0 -0.02173 0 0.0030596 0 0.0033545 0 6.0092
4.7891 -0.27113 -0.26884 -0.30411 -0.31511 -0.30277 -0.32957 -0.30801 -0.30031 -0.31342 -0.30189 -0.31939 29.309 -0.040829 -0.0015615 -0.015024 0.018555 0.12425 -0.019689 0.0019148 -0.037009 -0.0017654 0 -0.020764 0 0.0032364 0 0.0036492 0 6.025
4.793 -0.2663 -0.26318 -0.29901 -0.30078 -0.29027 -0.31211 -0.30041 -0.29464 -0.30805 -0.29618 -0.30615 29.265 -0.040395 0.00050714 -0.018728 0.013104 0.12431 -0.018191 0.0041262 -0.033521 0.00061821 0 -0.020184 0 0.003194 0 0.0037217 0 5.8571
4.7969 -0.26004 -0.25779 -0.27574 -0.26875 -0.25924 -0.26819 -0.29145 -0.28533 -0.30015 -0.27855 -0.28458 29.182 -0.039561 -0.00030391 -0.022737 0.0080255 0.12288 -0.017708 0.0040806 -0.03545 0.0013635 0 -0.020437 0 0.0030161 0 0.003373 0 5.5498
4.8008 -0.25426 -0.25385 -0.24664 -0.23311 -0.22727 -0.21744 -0.28097 -0.27312 -0.28503 -0.25033 -0.25849 29.055 -0.037674 -0.0028682 -0.023334 0.0081469 0.11815 -0.018767 0.0020863 -0.041194 -0.00013849 0 -0.021389 0 0.0029046 0 0.0028324 0 5.1865
4.8047 -0.24969 -0.25093 -0.22631 -0.20927 -0.21167 -0.18633 -0.26701 -0.2576 -0.2591 -0.21958 -0.23246 28.887 -0.034746 -0.0044292 -0.019416 0.013512 0.10878 -0.020412 -0.00024798 -0.046405 -0.0028194 0 -0.02243 0 0.0029359 0 0.0025475 0 4.8536
4.8086 -0.24598 -0.24786 -0.22134 -0.20541 -0.21745 -0.19114 -0.25017 -0.23926 -0.22517 -0.19766 -0.20999 28.68 -0.032103 -0.0035097 -0.013885 0.019619 0.095834 -0.020904 -0.0010457 -0.047725 -0.0044567 0 -0.022929 0 0.0029509 0 0.002729 0 4.6086
4.8125 -0.2421 -0.24364 -0.2276 -0.21897 -0.23526 -0.22629 -0.23552 -0.2221 -0.19408 -0.1923 -0.19398 28.436 -0.031341 -0.0014005 -0.011203 0.02178 0.08341 -0.019222 0.00059898 -0.045681 -0.003252 0 -0.022678 0 0.0027227 0 0.0031437 0 4.4755
4.8164 -0.2367 -0.23778 -0.23612 -0.23937 -0.24989 -0.26715 -0.22947 -0.21307 -0.1805 -0.20241 -0.18883 28.152 -0.032511 -0.00070286 -0.013345 0.019399 0.076944 -0.016154 0.0038968 -0.044005 0.00067867 0 -0.021987 0 0.0022423 0 0.0033758 0 4.4579
4.8203 -0.22867 -0.23005 -0.24101 -0.25388 -0.2513 -0.28589 -0.23429 -0.21731 -0.19389 -0.21915 -0.19974 27.821 -0.033611 -0.0024733 -0.018074 0.016185 0.079892 -0.013935 0.0066562 -0.045951 0.0051326 0 -0.021398 0 0.0018219 0 0.0032701 0 4.5418
4.8242 -0.21814 -0.22062 -0.24217 -0.25334 -0.23952 -0.2692 -0.24504 -0.23235 -0.22975 -0.23203 -0.2272 27.445 -0.032311 -0.00499 -0.021163 0.016334 0.090837 -0.014536 0.0065576 -0.051029 0.0072447 0 -0.021286 0 0.0018724 0 0.003075 0 4.6792
4.8281 -0.20685 -0.21049 -0.24146 -0.23552 -0.22116 -0.22542 -0.25197 -0.24681 -0.26812 -0.23503 -0.26089 27.029 -0.028435 -0.0054908 -0.020371 0.020545 0.10332 -0.017862 0.0027119 -0.055271 0.0055119 0 -0.021657 0 0.0025372 0 0.0031271 0 4.7735
4.832 -0.19741 -0.20138 -0.23795 -0.20588 -0.20293 -0.17752 -0.24652 -0.24657 -0.28279 -0.22826 -0.28067 26.589 -0.024636 -0.0031367 -0.017314 0.025645 0.1091 -0.02144 -0.0035322 -0.054838 0.00089731 0 -0.022246 0 0.0035173 0 0.0034194 0 4.7063
4.8359 -0.19152 -0.19481 -0.22788 -0.17547 -0.18831 -0.14785 -0.22646 -0.22478 -0.25754 -0.21516 -0.26788 26.133 -0.024277 -0.00011289 -0.015544 0.02785 0.10313 -0.022138 -0.0092185 -0.049602 -0.0038309 0 -0.022769 0 0.0042651 0 0.0035361 0 4.4067
4.8398 -0.1885 -0.19061 -0.20933 -0.15588 -0.17839 -0.14565 -0.19705 -0.18798 -0.19874 -0.19916 -0.22012 25.662 -0.028281 0.0003909 -0.016895 0.026264 0.086914 -0.018741 -0.01157 -0.043373 -0.0060243 0 -0.023108 0 0.0043923 0 0.0030641 0 3.9196
4.8438 -0.18563 -0.18656 -0.18631 -0.15298 -0.17362 -0.16406 -0.16828 -0.15279 -0.13431 -0.18266 -0.15712 25.168 -0.033964 -0.0025835 -0.019764 0.023289 0.067834 -0.013242 -0.0097443 -0.040563 -0.0049121 0 -0.023285 0 0.0039455 0 0.0020829 0 3.4073
4.8477 -0.18005 -0.17987 -0.16698 -0.163 -0.17311 -0.18648 -0.15018 -0.13489 -0.097453 -0.16805 -0.11036 24.642 -0.037151 -0.0065236 -0.020884 0.021959 0.054595 -0.0095469 -0.0052991 -0.042423 -0.0019537 0 -0.02332 0 0.0033295 0 0.0012224 0 3.0631
4.8516 -0.17089 -0.16957 -0.15726 -0.17442 -0.17305 -0.19669 -0.14824 -0.13853 -0.10516 -0.1579 -0.10226 24.083 -0.035732 -0.0075326 -0.018653 0.023132 0.051851 -0.010397 -0.0010376 -0.046289 0.00035563 0 -0.023152 0 0.0029664 0 0.0011787 0 2.9872
4.8555 -0.15976 -0.15762 -0.15579 -0.17551 -0.1675 -0.1871 -0.16012 -0.15431 -0.14643 -0.15318 -0.13021 23.496 -0.031415 -0.0038573 -0.014636 0.02522 0.05761 -0.015008 0.00086004 -0.048364 0.00026134 0 -0.022708 0 0.0029939 0 0.0021087 0 3.1141
4.8594 -0.14924 -0.14756 -0.1552 -0.16235 -0.15297 -0.16161 -0.17534 -0.16645 -0.18917 -0.15139 -0.16825 22.891 -0.028055 0.0024195 -0.01188 0.026281 0.065069 -0.019586 3.0644e-05 -0.047284 -0.0021663 0 -0.022054 0 0.0032353 0 0.0034496 0 3.2512
4.8633 -0.14081 -0.14147 -0.1485 -0.14112 -0.13269 -0.13254 -0.17961 -0.16351 -0.20153 -0.14762 -0.18537 22.268 -0.028187 0.0070581 -0.011933 0.025979 0.067405 -0.020501 -0.0022844 -0.045158 -0.0052973 0 -0.021432 0 0.0034186 0 0.0043294 0 3.2066
4.8672 -0.13399 -0.13814 -0.13467 -0.12257 -0.1156 -0.11317 -0.16331 -0.14489 -0.17287 -0.13858 -0.16685 21.623 -0.030999 0.0071327 -0.013613 0.025462 0.062123 -0.017485 -0.0044043 -0.045297 -0.0072162 0 -0.021122 0 0.0034167 0 0.0042072 0 2.9172
4.8711 -0.1273 -0.13405 -0.11871 -0.11315 -0.10967 -0.10959 -0.12955 -0.11945 -0.11995 -0.12604 -0.12324 20.954 -0.03353 0.0032077 -0.01461 0.025653 0.052169 -0.014023 -0.0052417 -0.048961 -0.0070156 0 -0.021218 0 0.0033086 0 0.0032144 0 2.4882
4.875 -0.11982 -0.12646 -0.10675 -0.1105 -0.11504 -0.1168 -0.094827 -0.098802 -0.074674 -0.11596 -0.081403 20.262 -0.033728 -0.0014784 -0.014014 0.026089 0.043437 -0.014383 -0.004533 -0.054172 -0.0052191 0 -0.021532 0 0.0032494 0 0.0019691 0 2.1199
4.8789 -0.11177 -0.1158 -0.10145 -0.10711 -0.12334 -0.12236 -0.079331 -0.090574 -0.062672 -0.11335 -0.065714 19.557 -0.032342 -0.0037619 -0.013046 0.025605 0.040674 -0.019776 -0.0025113 -0.057495 -0.0031442 0 -0.021737 0 0.0033038 0 0.0010947 0 1.9751
4.8828 -0.10381 -0.1051 -0.10128 -0.098721 -0.12441 -0.11611 -0.092003 -0.095268 -0.087287 -0.1174 -0.082788 18.846 -0.031882 -0.0027113 -0.013334 0.023934 0.044496 -0.027015 0.00031551 -0.056938 -0.0017919 0 -0.021651 0 0.0033951 0 0.0008555 0 2.0748
4.8867 -0.095938 -0.09695 -0.103 -0.089145 -0.11419 -0.09865 -0.12185 -0.10698 -0.12877 -0.12161 -0.11881 18.124 -0.033851 0.00037576 -0.014778 0.022304 0.051185 -0.030973 0.0030555 -0.053357 -0.001156 0 -0.021404 0 0.0033879 0 0.0011327 0 2.2848
4.8906 -0.087415 -0.090936 -0.10367 -0.086692 -0.096964 -0.081223 -0.1438 -0.11642 -0.15759 -0.1187 -0.14901 17.381 -0.037072 0.0035576 -0.015474 0.022295 0.055032 -0.028817 0.0044505 -0.04942 -0.00046211 0 -0.021318 0 0.003203 0 0.0016322 0 2.3958
4.8945 -0.077689 -0.083973 -0.10028 -0.094909 -0.080285 -0.075817 -0.13628 -0.11494 -0.15235 -0.10586 -0.1519 16.611 -0.038756 0.0056796 -0.013945 0.024187 0.051661 -0.022333 0.0034995 -0.047432 0.00093797 0 -0.0216 0 0.0028664 0 0.0020824 0 2.2436
4.8984 -0.067308 -0.073228 -0.089044 -0.10633 -0.067929 -0.08326 -0.09741 -0.09856 -0.11131 -0.085714 -0.12034 15.819 -0.037204 0.0065789 -0.011285 0.026586 0.040406 -0.016351 0.00040018 -0.048 0.0028506 0 -0.022125 0 0.002475 0 0.0022957 0 1.7999
4.9023 -0.057609 -0.05893 -0.067294 -0.10584 -0.057676 -0.090124 -0.046625 -0.070474 -0.05181 -0.062823 -0.064558 15.024 -0.033471 0.0064492 -0.010727 0.027679 0.024567 -0.014653 -0.0031601 -0.050268 0.0043755 0 -0.022538 0 0.002137 0 0.0021559 0 1.1862
4.9063 -0.049421 -0.044392 -0.037303 -0.082037 -0.045329 -0.078665 -0.01012 -0.03997 0.00061253 -0.040015 -0.0065506 14.24 -0.03041 0.0053922 -0.014652 0.026771 0.0095034 -0.016985 -0.0050069 -0.052893 0.0047657 0 -0.022588 0 0.0019353 0 0.0016374 0 0.60414
4.9102 -0.042114 -0.033282 -0.0079243 -0.037638 -0.030226 -0.04258 -0.0016388 -0.017387 0.026631 -0.018338 0.031357 13.464 -0.030087 0.0035783 -0.021809 0.024578 -0.00030495 -0.019741 -0.0041874 -0.054647 0.0041563 0 -0.02239 0 0.0019163 0 0.00085649 0 0.22461
4.9141 -0.034112 -0.026651 0.0095918 0.0098346 -0.016441 0.0048955 -0.013977 -0.007863 0.022814 8.0585e-05 0.038274 12.679 -0.03205 0.0015412 -0.027604 0.022248 -0.0035216 -0.019551 -0.0018779 -0.054484 0.0033787 0 -0.022334 0 0.0020791 0 6.5591e-05 0 0.099724
4.918 -0.024474 -0.022378 0.0096634 0.038523 -0.0087661 0.038531 -0.027188 -0.0085199 0.0015862 0.010628 0.020269 11.866 -0.033982 2.6293e-05 -0.02757 0.020407 -0.0021959 -0.016481 -0.00046815 -0.05174 0.0029869 0 -0.022693 0 0.0023647 0 -0.00045809 0 0.14932
4.9219 -0.014003 -0.017324 -0.0024183 0.036408 -0.0079785 0.039314 -0.025542 -0.011567 -0.018072 0.0091707 -0.0043543 11.029 -0.033934 -0.0005093 -0.021107 0.019264 9.0782e-05 -0.013929 -0.0014434 -0.046805 0.002523 0 -0.023295 0 0.0026697 0 -0.00056505 0 0.22843
4.9258 -0.0046985 -0.010056 -0.013586 0.0090432 -0.010209 0.00899 -0.0088684 -0.010929 -0.023208 -0.0028671 -0.017587 10.186 -0.031959 -0.00014419 -0.012205 0.019303 0.00081785 -0.015392 -0.0039537 -0.041603 0.0009596 0 -0.023595 0 0.0028935 0 -0.00030994 0 0.22753
4.9297 0.001995 -0.0016935 -0.012725 -0.024319 -0.010658 -0.030705 0.010064 -0.0066746 -0.014467 -0.016829 -0.013474 9.3622 -0.029741 0.00079759 -0.006414 0.0213 -5.5382e-05 -0.02107 -0.0054976 -0.038887 -0.0019168 0 -0.023129 0 0.0029893 0 9.6316e-05 0 0.13438
4.9336 0.0064737 0.0056116 0.0010142 -0.042924 -0.0074745 -0.053287 0.018099 -0.003364 -0.0034424 -0.021565 -0.00016696 8.5639 -0.028866 0.0021436 -0.0066346 0.025246 -0.00085289 -0.027396 -0.004233 -0.040412 -0.0045881 0 -0.021962 0 0.0029713 0 0.00040542 0 0.015092
4.9375 0.010565 0.010868 0.018551 -0.036453 -0.0020028 -0.04507 0.012671 -0.0040501 -0.0017155 -0.011362 0.0093273 7.7771 -0.029544 0.0037894 -0.011193 0.029384 -0.00036583 -0.029932 -0.00082776 -0.045373 -0.0046166 0 -0.020718 0 0.0028709 0 0.0004402 0 -0.064753
4.9414 0.01584 0.015062 0.029468 -0.0093519 0.0040876 -0.012115 0.002758 -0.0059006 -0.010047 0.0097924 0.0097851 6.9797 -0.030869 0.0052107 -0.015632 0.030873 0.00051999 -0.027077 0.0019264 -0.050666 -0.00085348 0 -0.02012 0 0.0026893 0 0.00015829 0 -0.11046
4.9453 0.022331 0.020116 0.031022 0.023881 0.011046 0.026771 0.00075645 -0.0019579 -0.016625 0.031591 0.0085162 6.1614 -0.032058 0.0053355 -0.016492 0.028041 -0.00071325 -0.021363 0.0014804 -0.053026 0.0049183 0 -0.020436 0 0.0024036 0 -0.00032578 0 -0.19872
4.9492 0.028888 0.027264 0.029648 0.048136 0.020186 0.05356 0.013072 0.012326 -0.0065388 0.0455 0.017721 5.3325 -0.033178 0.0033016 -0.013867 0.022264 -0.0059549 -0.017259 -0.0022429 -0.051392 0.0087831 0 -0.021288 0 0.0020268 0 -0.00077555 0 -0.40727
4.9531 0.034767 0.036403 0.034221 0.055688 0.031467 0.060624 0.036409 0.033912 0.024634 0.050471 0.041299 4.5127 -0.034659 -0.00042839 -0.010848 0.017404 -0.014369 -0.017455 -0.0067703 -0.047509 0.0077195 0 -0.021986 0 0.0016597 0 -0.00095413 0 -0.73461
4.957 0.040802 0.046705 0.047913 0.048783 0.042972 0.051711 0.060879 0.053489 0.064427 0.051739 0.068638 3.7142 -0.036312 -0.0038308 -0.010644 0.016888 -0.022436 -0.020807 -0.0091778 -0.044374 0.0023547 0 -0.022077 0 0.0014655 0 -0.00079748 0 -1.0826
4.9609 0.048933 0.057537 0.066172 0.036752 0.053265 0.037017 0.076325 0.062564 0.090669 0.054883 0.082146 2.9321 -0.037141 -0.004593 -0.013933 0.020857 -0.02638 -0.023607 -0.0084101 -0.043939 -0.0032351 0 -0.021638 0 0.0015696 0 -0.0005041 0 -1.3229
4.9648 0.060481 0.068642 0.081903 0.030359 0.063744 0.027744 0.077853 0.060383 0.087924 0.061436 0.072861 2.1531 -0.036311 -0.0020292 -0.018515 0.025972 -0.025175 -0.022917 -0.0057633 -0.046029 -0.0048848 0 -0.021104 0 0.0019628 0 -0.00040973 0 -1.3984
4.9688 0.074767 0.079628 0.09206 0.036699 0.077532 0.032538 0.068643 0.054953 0.060848 0.069904 0.050484 1.3704 -0.034264 0.0020909 -0.021254 0.02814 -0.021761 -0.019042 -0.0033022 -0.049057 -0.0020366 0 -0.020867 0 0.00249 0 -0.00069169 0 -1.3779
4.9727 0.089348 0.089603 0.099129 0.056726 0.095328 0.054854 0.05937 0.057534 0.033547 0.079952 0.038284 0.59083 -0.03269 0.0047411 -0.020547 0.025718 -0.0214 -0.015091 -0.0019147 -0.051485 0.0016951 0 -0.021009 0 0.0029404 0 -0.0011546 0 -1.4181
4.9766 0.10158 0.097568 0.10682 0.085764 0.11269 0.090561 0.06362 0.075129 0.03417 0.094172 0.055987 -0.17267 -0.033159 0.0039709 -0.017359 0.020411 -0.028298 -0.014193 -0.00088621 -0.052597 0.0018872 0 -0.021383 0 0.003165 0 -0.001347 0 -1.6566
4.9805 0.1101 0.10319 0.11519 0.11599 0.12258 0.12786 0.089846 0.10629 0.075087 0.11476 0.10406 -0.91372 -0.035646 0.00037765 -0.014222 0.015288 -0.042783 -0.016867 0.00077646 -0.052205 -0.0023244 0 -0.021845 0 0.003137 0 -0.00097559 0 -2.1106
4.9844 0.11501 0.10711 0.12059 0.13948 0.12172 0.15203 0.13371 0.14213 0.14263 0.13854 0.16174 -1.6375 -0.038404 -0.0035271 -0.013204 0.011997 -0.060824 -0.020796 0.0028238 -0.050146 -0.0070218 0 -0.022368 0 0.0029218 0 -0.00025713 0 -2.6512
4.9883 0.11705 0.11035 0.12016 0.15065 0.11462 0.15385 0.17696 0.17073 0.20383 0.15621 0.20011 -2.3523 -0.039411 -0.0053964 -0.014504 0.0097621 -0.075974 -0.023025 0.0037277 -0.046457 -0.0068775 0 -0.022929 0 0.0026049 0 0.00017372 0 -3.0686
4.9922 0.11677 0.11357 0.11579 0.14782 0.11056 0.13589 0.19643 0.18199 0.22596 0.15822 0.20021 -3.0575 -0.038069 -0.0046894 -0.016638 0.0068262 -0.082431 -0.022493 0.0022284 -0.04203 -0.00025424 0 -0.023364 0 0.0022459 0 -0.00019848 0 -3.1878
4.9961 0.11469 0.11671 0.11285 0.1338 0.11558 0.11116 0.17911 0.1715 0.19629 0.14267 0.16355 -3.741 -0.035605 -0.0025845 -0.017845 0.0026019 -0.077632 -0.020665 -0.0011067 -0.038719 0.0087174 0 -0.023426 0 0.0018874 0 -0.0012406 0 -2.9653
5 0.11193 0.11951 0.11504 0.11539 0.1268 0.094439 0.13277 0.14304 0.12994 0.11819 0.10941 -4.39 -0.033845 -0.00058234 -0.017469 -0.0016752 -0.063422 -0.019818 -0.0039548 -0.038342 0.013288 0 -0.023033 0 0.0015883 0 -0.002173 0 -2.5157
5.0039 0.11044 0.12209 0.12056 0.10155 0.13488 0.092871 0.083243 0.10868 0.061419 0.098707 0.063135 -5.0047 -0.033577 0.00069402 -0.016211 -0.0042868 -0.045562 -0.020729 -0.0040109 -0.04126 0.0098787 0 -0.022441 0 0.0014305 0 -0.0021822 0 -2.0594
5.0078 0.11194 0.12483 0.12396 0.10009 0.13269 0.1033 0.058632 0.084809 0.025666 0.094162 0.043818 -5.6007 -0.034067 0.0015045 -0.015212 -0.0048371 -0.031741 -0.02196 -0.00088312 -0.04593 0.0013247 0 -0.0221 0 0.0014776 0 -0.0011401 0 -1.8177
5.0117 0.1165 0.12779 0.1218 0.11385 0.12218 0.11745 0.071604 0.084422 0.039704 0.10476 0.05763 -6.1968 -0.034068 0.0021884 -0.014899 -0.0046576 -0.028567 -0.021404 0.003593 -0.049981 -0.0054502 0 -0.022268 0 0.0017125 0 0.00022288 0 -1.909
5.0156 0.12194 0.1303 0.11628 0.13847 0.11279 0.12923 0.11242 0.10903 0.094866 0.12279 0.097632 -6.7991 -0.033207 0.0026655 -0.014695 -0.005479 -0.038466 -0.018587 0.006852 -0.051905 -0.0053347 0 -0.022755 0 0.0020061 0 0.000882 0 -2.2936
5.0195 0.12512 0.13131 0.11313 0.16358 0.11292 0.13746 0.15709 0.14607 0.16285 0.13947 0.14773 -7.3957 -0.032312 0.0027468 -0.013815 -0.0077682 -0.057988 -0.015447 0.0075238 -0.051835 0.00075624 0 -0.023078 0 0.0021553 0 0.0003443 0 -2.7943
5.0234 0.12412 0.13022 0.11569 0.17743 0.12229 0.14265 0.18345 0.17501 0.21126 0.15028 0.18867 -7.967 -0.032385 0.0026685 -0.012332 -0.010358 -0.078814 -0.014746 0.0061506 -0.050819 0.0070525 0 -0.022917 0 0.001987 0 -0.00098443 0 -3.1825
5.0273 0.11984 0.12729 0.12115 0.17289 0.13247 0.14312 0.1829 0.17904 0.2197 0.15498 0.20478 -8.5022 -0.033379 0.0029933 -0.011394 -0.011638 -0.091533 -0.017495 0.0042894 -0.04953 0.0082528 0 -0.022457 0 0.0014775 0 -0.0021876 0 -3.2865
5.0313 0.11547 0.12326 0.12282 0.15118 0.13455 0.13561 0.16113 0.15511 0.18811 0.15399 0.19008 -9.006 -0.034148 0.0038768 -0.01227 -0.011094 -0.090439 -0.021824 0.0030507 -0.047823 0.0040647 0 -0.022254 0 0.0008088 0 -0.0025924 0 -3.0676
5.0352 0.11413 0.11867 0.11612 0.12117 0.12686 0.12017 0.1306 0.11539 0.13407 0.14608 0.15095 -9.4919 -0.033693 0.0046114 -0.015055 -0.0097703 -0.076591 -0.024481 0.0024449 -0.045492 -0.0010571 0 -0.022727 0 0.00030141 0 -0.002207 0 -2.6275
5.0391 0.11643 0.11368 0.10284 0.094846 0.11546 0.10335 0.10271 0.079658 0.081973 0.12992 0.10354 -9.9681 -0.032435 0.0041846 -0.018286 -0.0093577 -0.057128 -0.023698 0.0019385 -0.043194 -0.0024309 0 -0.023727 0 0.00023049 0 -0.001515 0 -2.1491
5.043 0.11979 0.10857 0.089652 0.081473 0.10782 0.094988 0.084655 0.06391 0.051033 0.10755 0.066408 -10.431 -0.032027 0.0024283 -0.019957 -0.010815 -0.041121 -0.020829 0.0014161 -0.042301 0.00047235 0 -0.024614 0 0.000628 0 -0.00092889 0 -1.8065
5.0469 0.12001 0.10407 0.082759 0.083889 0.10602 0.10035 0.079751 0.072565 0.048071 0.085532 0.052265 -10.871 -0.033695 0.00050117 -0.019105 -0.013717 -0.034527 -0.019164 0.0014617 -0.043697 0.003807 0 -0.024778 0 0.0012167 0 -0.00047818 0 -1.6917
5.0508 0.11416 0.101 0.083681 0.098084 0.10584 0.1148 0.087529 0.097689 0.067526 0.071699 0.063049 -11.285 -0.036655 -2.2037e-05 -0.016554 -0.016733 -0.037399 -0.020934 0.0026756 -0.046816 0.0032453 0 -0.024147 0 0.0015593 0 1.4459e-05 0 -1.7859
5.0547 0.1027 0.099226 0.089352 0.11552 0.1016 0.12656 0.10268 0.1242 0.096476 0.069974 0.090166 -11.679 -0.03835 0.001283 -0.014168 -0.018688 -0.044902 -0.025201 0.0047621 -0.050094 -0.0018434 0 -0.023229 0 0.0013539 0 0.00056013 0 -1.9811
5.0586 0.089338 0.097223 0.095384 0.12658 0.091746 0.12561 0.1157 0.13731 0.12085 0.077657 0.11884 -12.068 -0.036585 0.0030445 -0.013298 -0.019321 -0.051074 -0.028627 0.0063814 -0.052444 -0.0077795 0 -0.022658 0 0.00066925 0 0.00090547 0 -2.1345
5.0625 0.078923 0.093049 0.098857 0.124 0.079835 0.11081 0.11744 0.12898 0.1302 0.08741 0.1342 -12.456 -0.031773 0.0031685 -0.013861 -0.019237 -0.052555 -0.028474 0.0060487 -0.054174 -0.0098753 0 -0.02268 0 -6.9782e-05 0 0.00082888 0 -2.1334
5.0664 0.074528 0.086143 0.098658 0.10569 0.071011 0.089413 0.10529 0.10146 0.1205 0.092148 0.12714 -12.838 -0.027079 0.00073951 -0.014807 -0.019199 -0.049823 -0.025112 0.0033964 -0.056245 -0.0064539 0 -0.023005 0 -0.00036682 0 0.00047091 0 -1.9463
5.0703 0.07573 0.078244 0.094606 0.076285 0.067976 0.070161 0.085392 0.066601 0.095284 0.089042 0.098698 -13.201 -0.026046 -0.0030331 -0.015379 -0.019346 -0.045579 -0.021708 -0.00027159 -0.058625 -3.6846e-05 0 -0.023131 0 -7.6382e-06 0 0.00027204 0 -1.6383
5.0742 0.079043 0.07229 0.08748 0.046168 0.069994 0.057056 0.068128 0.040444 0.064823 0.08017 0.060893 -13.534 -0.029599 -0.0057374 -0.015852 -0.018966 -0.042005 -0.021337 -0.0026805 -0.059645 0.0049902 0 -0.0228 0 0.00078611 0 0.00052416 0 -1.3392
5.0781 0.08016 0.070016 0.079907 0.027443 0.074623 0.049184 0.060314 0.034618 0.04231 0.070327 0.032216 -13.843 -0.0351 -0.0056991 -0.017014 -0.01708 -0.039248 -0.024125 -0.0021271 -0.057399 0.0058071 0 -0.022179 0 0.0015243 0 0.0010053 0 -1.1753
5.082 0.076614 0.0704 0.075957 0.027831 0.079358 0.045164 0.061024 0.049197 0.037564 0.064072 0.02813 -14.143 -0.038464 -0.0031925 -0.018998 -0.013514 -0.03612 -0.02707 0.0012278 -0.051998 0.0027371 0 -0.021669 0 0.0018022 0 0.0011348 0 -1.1979
5.0859 0.069247 0.070541 0.078224 0.045874 0.08169 0.04622 0.06451 0.072178 0.051147 0.063628 0.051126 -14.45 -0.037604 1.146e-05 -0.020721 -0.0095941 -0.032036 -0.02673 0.0052934 -0.046271 -0.001828 0 -0.021569 0 0.0015596 0 0.00055408 0 -1.3535
5.0898 0.061682 0.068326 0.084591 0.070978 0.078982 0.054161 0.066633 0.08705 0.073085 0.067998 0.087259 -14.77 -0.034214 0.0020909 -0.020621 -0.0076926 -0.028142 -0.02237 0.0073603 -0.043762 -0.0055433 0 -0.021906 0 0.0010548 0 -0.00044321 0 -1.5166
5.0938 0.058165 0.064541 0.088545 0.089219 0.070076 0.066946 0.06799 0.083805 0.088201 0.07329 0.11331 -15.093 -0.032242 0.0022151 -0.018072 -0.0096419 -0.026442 -0.016725 0.0059487 -0.045585 -0.007255 0 -0.02251 0 0.00060592 0 -0.0011126 0 -1.5684
5.0977 0.061116 0.062446 0.084251 0.091772 0.057854 0.077848 0.070937 0.065462 0.085551 0.074594 0.11136 -15.404 -0.034336 0.00053536 -0.014185 -0.01512 -0.027717 -0.013691 0.0018872 -0.049138 -0.0067236 0 -0.023172 0 0.00033851 0 -0.00094856 0 -1.4705
5.1016 0.069778 0.065142 0.072558 0.080396 0.049448 0.080512 0.074759 0.045268 0.065962 0.069306 0.081329 -15.686 -0.039387 -0.0023085 -0.011231 -0.021447 -0.030357 -0.014993 -0.0022319 -0.050214 -0.0040314 0 -0.023708 0 0.00014639 0 -0.00019919 0 -1.2883
5.1055 0.080718 0.073039 0.062028 0.06597 0.052101 0.075385 0.075465 0.037044 0.042352 0.06021 0.042213 -15.937 -0.043366 -0.0053381 -0.011122 -0.025276 -0.031595 -0.018779 -0.0039204 -0.046849 0.00030911 0 -0.023941 0 -0.00013355 0 0.00032858 0 -1.1516
5.1094 0.089818 0.083573 0.062861 0.060901 0.067156 0.070528 0.071338 0.046386 0.03225 0.055443 0.0205 -16.165 -0.042768 -0.007084 -0.014116 -0.024996 -0.030424 -0.021312 -0.0026286 -0.041402 0.0048536 0 -0.023725 0 -0.00051648 0 1.8479e-05 0 -1.1813
5.1133 0.094596 0.093249 0.078266 0.070765 0.087693 0.074891 0.068028 0.06897 0.047159 0.063908 0.033412 -16.387 -0.037634 -0.0059561 -0.018633 -0.021855 -0.029535 -0.020203 -0.00010578 -0.038747 0.0074555 0 -0.023083 0 -0.00082425 0 -0.00096835 0 -1.4263
5.1172 0.095519 0.10007 0.1009 0.091136 0.10295 0.089902 0.076029 0.095621 0.085401 0.088349 0.078233 -16.614 -0.03155 -0.001495 -0.022155 -0.018761 -0.033954 -0.016344 0.0010664 -0.042003 0.0066036 0 -0.022318 0 -0.00082846 0 -0.0018487 0 -1.84
5.1211 0.095585 0.10436 0.11807 0.11161 0.10657 0.10765 0.1008 0.11852 0.13256 0.12129 0.13435 -16.84 -0.02867 0.0044691 -0.022553 -0.017761 -0.046719 -0.012955 -0.00037157 -0.049567 0.0027835 0 -0.021899 0 -0.0004435 0 -0.00197 0 -2.3
5.125 0.098424 0.10776 0.12159 0.12357 0.10159 0.11795 0.13447 0.13352 0.16883 0.14798 0.17561 -17.053 -0.030412 0.0082923 -0.019153 -0.018491 -0.064892 -0.012728 -0.0032923 -0.056145 -0.0016304 0 -0.022134 0 0.00019591 0 -0.0014223 0 -2.6568
5.1289 0.10604 0.1116 0.11387 0.12562 0.09769 0.11788 0.15854 0.13871 0.17891 0.1554 0.1845 -17.235 -0.034642 0.0069552 -0.013154 -0.018968 -0.079711 -0.015613 -0.005132 -0.056977 -0.0041605 0 -0.022883 0 0.00082333 0 -0.00090841 0 -2.7962
5.1328 0.11752 0.11634 0.10518 0.12281 0.10293 0.11453 0.1576 0.13335 0.15951 0.14121 0.15997 -17.379 -0.037837 0.00072025 -0.0072254 -0.017885 -0.081859 -0.019091 -0.0040694 -0.051624 -0.0041617 0 -0.023609 0 0.0012076 0 -0.0010092 0 -2.6932
5.1367 0.1295 0.12199 0.10476 0.1212 0.11726 0.11795 0.13286 0.11949 0.12108 0.11591 0.11637 -17.496 -0.038132 -0.0064757 -0.0042954 -0.016067 -0.068544 -0.020535 -0.00056033 -0.044188 -0.0030842 0 -0.023787 0 0.001269 0 -0.0015878 0 -2.4355
5.1406 0.1381 0.12853 0.11382 0.1228 0.13329 0.13096 0.10327 0.10419 0.083363 0.096344 0.075754 -17.602 -0.036532 -0.0096998 -0.0059454 -0.01561 -0.046916 -0.019503 0.0030838 -0.039951 -0.0028148 0 -0.02334 0 0.0010791 0 -0.0019377 0 -2.1935
5.1445 0.14112 0.13562 0.12618 0.12525 0.14293 0.14557 0.091811 0.097933 0.066506 0.095052 0.058221 -17.711 -0.035465 -0.0067902 -0.011314 -0.017594 -0.030511 -0.017997 0.004656 -0.041412 -0.0037674 0 -0.0227 0 0.00077536 0 -0.0015335 0 -2.1386
5.1484 0.13924 0.14197 0.13481 0.12581 0.14374 0.15009 0.10807 0.10814 0.081245 0.11311 0.073609 -17.819 -0.036279 -1.7312e-05 -0.01746 -0.020799 -0.030554 -0.0186 0.0037846 -0.046827 -0.0046524 0 -0.022423 0 0.00046331 0 -0.00062952 0 -2.3459
5.1523 0.13544 0.14549 0.13794 0.12547 0.13952 0.14047 0.14159 0.1327 0.12287 0.14078 0.11709 -17.912 -0.038058 0.0058409 -0.021233 -0.022839 -0.048228 -0.022152 0.001959 -0.052049 -0.00413 0 -0.022685 0 0.0001693 0 -8.8489e-05 0 -2.7443
5.1563 0.13309 0.14455 0.13912 0.12882 0.13605 0.12546 0.17125 0.15996 0.17263 0.16452 0.17048 -17.973 -0.038686 0.0073281 -0.021429 -0.022635 -0.073671 -0.026961 0.0009964 -0.053717 -0.0025681 0 -0.023122 0 -0.00013819 0 -0.00057691 0 -3.1524
5.1602 0.1341 0.13942 0.14233 0.13944 0.13656 0.1201 0.18191 0.17638 0.20695 0.17475 0.21004 -18 -0.036913 0.0047079 -0.019473 -0.021642 -0.092646 -0.030112 0.0014881 -0.051273 -0.0019438 0 -0.023167 0 -0.00047611 0 -0.0018962 0 -3.3861
5.1641 0.13796 0.13246 0.14738 0.15526 0.14085 0.13297 0.17432 0.17619 0.21011 0.16955 0.21815 -18.001 -0.033404 0.001036 -0.017981 -0.02245 -0.096018 -0.029716 0.0026178 -0.04668 -0.0038168 0 -0.022576 0 -0.00077424 0 -0.003102 0 -3.3662
5.168 0.14233 0.12672 0.14995 0.16833 0.14719 0.1579 0.16088 0.16455 0.18318 0.15348 0.19305 -17.99 -0.02996 -0.00088092 -0.018385 -0.026048 -0.08515 -0.026226 0.0032896 -0.042699 -0.0073745 0 -0.021664 0 -0.00086873 0 -0.0033158 0 -3.1535
5.1719 0.1444 0.12405 0.14587 0.17007 0.15369 0.17752 0.15295 0.15179 0.143 0.1341 0.14999 -17.972 -0.027906 -0.00066093 -0.019794 -0.030542 -0.06958 -0.021853 0.0032463 -0.041243 -0.0096712 0 -0.021042 0 -0.00060035 0 -0.002477 0 -2.8903
5.1758 0.1424 0.1243 0.13497 0.15774 0.15765 0.17591 0.15181 0.14411 0.11166 0.11855 0.11201 -17.938 -0.027301 0.00015044 -0.020186 -0.03271 -0.059301 -0.018723 0.0030466 -0.042692 -0.0081053 0 -0.0211 0 2.7937e-05 0 -0.0013509 0 -2.6975
5.1797 0.13636 0.12597 0.12127 0.13692 0.15495 0.15042 0.15031 0.13933 0.10267 0.1114 0.095816 -17.877 -0.027558 0.00027461 -0.018766 -0.030935 -0.057851 -0.017389 0.003112 -0.046059 -0.0029052 0 -0.021705 0 0.00076355 0 -0.00081354 0 -2.6039
5.1836 0.12805 0.12747 0.1098 0.11776 0.14233 0.11396 0.14184 0.1313 0.11339 0.11315 0.10206 -17.782 -0.028504 8.8419e-05 -0.017092 -0.026637 -0.061228 -0.016892 0.0030755 -0.049568 0.0028061 0 -0.022372 0 0.0012069 0 -0.001095 0 -2.5554
5.1875 0.12013 0.12773 0.10344 0.10816 0.12163 0.086339 0.12723 0.11809 0.12847 0.1198 0.11706 -17.66 -0.030577 0.0008514 -0.017658 -0.022828 -0.062696 -0.016159 0.0022576 -0.05143 0.0056141 0 -0.022707 0 0.0010832 0 -0.0016612 0 -2.4815
5.1914 0.11497 0.12597 0.10207 0.10924 0.1015 0.081491 0.11357 0.10557 0.132 0.1244 0.12425 -17.523 -0.033946 0.0028682 -0.021194 -0.02135 -0.058942 -0.015339 0.00073254 -0.05071 0.0047909 0 -0.022715 0 0.00048988 0 -0.0017844 0 -2.3608
5.1953 0.11337 0.12157 0.10392 0.11606 0.092951 0.099118 0.10746 0.10283 0.11932 0.12121 0.11676 -17.382 -0.037643 0.0047909 -0.025398 -0.021588 -0.052506 -0.015794 -0.00033887 -0.047904 0.0028993 0 -0.022696 0 -0.00011027 0 -0.001226 0 -2.2351
5.1992 0.11402 0.1146 0.10692 0.1221 0.10103 0.12559 0.10976 0.11362 0.10013 0.11005 0.10169 -17.233 -0.039922 0.0049182 -0.026629 -0.02184 -0.048967 -0.018678 0.00028373 -0.044709 0.003392 0 -0.022882 0 -0.00020031 0 -0.00040129 0 -2.1706
5.2031 0.11412 0.10652 0.10917 0.12335 0.11975 0.14261 0.11614 0.13198 0.090703 0.097435 0.093391 -17.068 -0.039692 0.0030809 -0.023203 -0.021622 -0.051775 -0.023426 0.0024936 -0.042926 0.0073385 0 -0.023183 0 0.0003931 0 6.6978e-05 0 -2.204
5.207 0.11103 0.099894 0.10901 0.11918 0.13559 0.13806 0.12146 0.14584 0.10087 0.092383 0.1012 -16.878 -0.037628 0.00099516 -0.017183 -0.022239 -0.059205 -0.027641 0.0045641 -0.043234 0.012252 0 -0.023282 0 0.0013444 0 -6.6287e-05 0 -2.3116
5.2109 0.1041 0.096652 0.10566 0.11081 0.13751 0.11276 0.12293 0.14555 0.12545 0.099268 0.12134 -16.663 -0.035723 0.00059068 -0.012808 -0.024898 -0.065733 -0.028727 0.0045632 -0.044867 0.014127 0 -0.022972 0 0.0020664 0 -0.0004925 0 -2.4188
5.2148 0.095247 0.096228 0.099953 0.099891 0.12507 0.07983 0.11968 0.1299 0.14648 0.11318 0.13875 -16.431 -0.03554 0.0020203 -0.01283 -0.028482 -0.066305 -0.026008 0.0022239 -0.046476 0.01092 0 -0.022396 0 0.0021544 0 -0.00069264 0 -2.4349
5.2188 0.087745 0.095495 0.093734 0.088748 0.10754 0.056842 0.11101 0.1056 0.14513 0.12212 0.13743 -16.191 -0.036825 0.0034588 -0.016154 -0.029733 -0.059847 -0.021498 -0.0006078 -0.047354 0.0044277 0 -0.021956 0 0.0016639 0 -0.00042066 0 -2.2957
5.2227 0.083873 0.091077 0.087972 0.080813 0.094882 0.055211 0.096564 0.081908 0.11512 0.11518 0.11181 -15.944 -0.03787 0.0029452 -0.018989 -0.026173 -0.049458 -0.018506 -0.0015536 -0.04787 -0.0010681 0 -0.02199 0 0.00099376 0 0.00012951 0 -1.9963
5.2266 0.08317 0.082293 0.08134 0.079267 0.089247 0.073 0.078634 0.065495 0.068304 0.09076 0.07118 -15.687 -0.03732 0.00037284 -0.018455 -0.019039 -0.039678 -0.01912 8.9718e-05 -0.048743 -0.0022044 0 -0.022503 0 0.00050691 0 0.0005732 0 -1.605
5.2305 0.082706 0.072064 0.071343 0.08405 0.084567 0.095913 0.063145 0.058712 0.028201 0.058556 0.034531 -15.412 -0.035632 -0.0024242 -0.015247 -0.013091 -0.033417 -0.022609 0.0026418 -0.050039 0.00090577 0 -0.023191 0 0.00025287 0 0.0006997 0 -1.2441
5.2344 0.079203 0.064697 0.057514 0.090129 0.074204 0.10642 0.056645 0.060456 0.015246 0.033505 0.019217 -15.115 -0.034669 -0.0035416 -0.012857 -0.012963 -0.030864 -0.026109 0.0035814 -0.051018 0.0050288 0 -0.023686 0 3.8093e-05 0 0.00059355 0 -1.0359
5.2383 0.071427 0.062288 0.04353 0.089779 0.058634 0.095302 0.060915 0.067163 0.033549 0.02622 0.030605 -14.801 -0.035747 -0.0028452 -0.014155 -0.019172 -0.030599 -0.027021 0.0019129 -0.051013 0.0066142 0 -0.023799 0 -0.00026432 0 0.00044796 0 -1.034
5.2422 0.061007 0.062877 0.035401 0.078153 0.045493 0.067693 0.070209 0.073271 0.068007 0.036708 0.059009 -14.479 -0.038048 -0.001874 -0.0186 -0.027452 -0.031325 -0.025083 -0.00090206 -0.050324 0.0045852 0 -0.023564 0 -0.00051334 0 0.00032055 0 -1.1808
5.2461 0.051175 0.062071 0.036537 0.05773 0.042024 0.039178 0.074546 0.072667 0.093956 0.055355 0.085605 -14.155 -0.039065 -0.0020023 -0.022674 -0.032138 -0.032529 -0.022412 -0.0023455 -0.050049 0.00084842 0 -0.023124 0 -0.00043439 0 0.00010108 0 -1.3308
5.25 0.044528 0.056752 0.044066 0.037369 0.047502 0.024641 0.067068 0.062027 0.093136 0.069631 0.093685 -13.829 -0.036823 -0.0029121 -0.023039 -0.030633 -0.033842 -0.021551 -0.0012309 -0.050909 -0.0016825 0 -0.022613 0 4.428e-05 0 -0.00029862 0 -1.337
5.2539 0.041522 0.04762 0.050339 0.026019 0.053197 0.028025 0.049449 0.044092 0.065346 0.071334 0.078415 -13.492 -0.031871 -0.0030594 -0.019422 -0.025095 -0.034259 -0.023284 0.0011922 -0.05231 -0.0016755 0 -0.022148 0 0.00061876 0 -0.00076826 0 -1.1462
5.2578 0.040582 0.038429 0.048946 0.026056 0.049967 0.040445 0.030707 0.027301 0.027946 0.059912 0.04908 -13.137 -0.027143 -0.0016052 -0.014642 -0.02012 -0.032359 -0.026068 0.0024254 -0.052772 -0.00035866 0 -0.021864 0 0.00081987 0 -0.0010489 0 -0.83489
5.2617 0.039358 0.032705 0.040092 0.031845 0.036266 0.047657 0.020364 0.020547 0.0035467 0.040994 0.022416 -12.766 -0.025726 0.0003704 -0.011982 -0.01879 -0.027503 -0.027461 0.0010292 -0.051414 -0.00019554 0 -0.021879 0 0.00043586 0 -0.00097121 0 -0.55458
5.2656 0.036035 0.030904 0.030351 0.03475 0.019199 0.04082 0.021542 0.02634 0.0043623 0.02238 0.011391 -12.392 -0.028455 0.00083788 -0.012481 -0.020628 -0.020802 -0.026196 -0.0020988 -0.048998 -0.0025584 0 -0.022174 0 -0.00026325 0 -0.00063777 0 -0.42332
5.2695 0.029986 0.030345 0.026856 0.030136 0.0081414 0.022412 0.02927 0.037979 0.024011 0.010263 0.01696 -12.033 -0.033379 -0.00094296 -0.014513 -0.022879 -0.014712 -0.023095 -0.0045478 -0.04735 -0.0064548 0 -0.022513 0 -0.00074243 0 -0.0003571 0 -0.44412
5.2734 0.021859 0.027701 0.031089 0.02032 0.007244 0.0034078 0.034684 0.043653 0.042457 0.007091 0.028456 -11.697 -0.037419 -0.0033274 -0.015664 -0.023412 -0.011374 -0.020197 -0.004417 -0.04763 -0.0093451 0 -0.022563 0 -0.00067655 0 -0.00038368 0 -0.51118
5.2773 0.013401 0.021697 0.037808 0.011301 0.013388 -0.0053417 0.031364 0.03485 0.040612 0.011117 0.032262 -11.372 -0.03867 -0.0036889 -0.014894 -0.022405 -0.011032 -0.019006 -0.0016899 -0.049167 -0.0092699 0 -0.022159 0 -0.00023607 0 -0.00070763 0 -0.49681
5.2813 0.0069724 0.013851 0.039776 0.0067852 0.020257 -0.00072733 0.019191 0.012809 0.014356 0.017434 0.022341 -11.036 -0.037406 -0.0010713 -0.013052 -0.021581 -0.011924 -0.019429 0.0020429 -0.050104 -0.0064494 0 -0.021489 0 9.2942e-05 0 -0.0010812 0 -0.3504
5.2852 0.0045103 0.0070383 0.033767 0.0052764 0.02352 0.011262 0.003821 -0.011759 -0.021889 0.020402 0.0047143 -10.668 -0.035258 0.002605 -0.01167 -0.022202 -0.011826 -0.020175 0.0049243 -0.049237 -0.0030559 0 -0.021009 0 -1.7209e-05 0 -0.0012367 0 -0.13442
5.2891 0.0061935 0.0034316 0.02258 0.002688 0.022267 0.020553 -0.0069811 -0.025377 -0.044671 0.016818 -0.0074597 -10.267 -0.033645 0.0041637 -0.011536 -0.023915 -0.0099833 -0.020078 0.0059047 -0.047197 -0.0014415 0 -0.021089 0 -0.00042651 0 -0.0010782 0 0.026132
5.293 0.0098496 0.0034598 0.011992 -0.0025055 0.016877 0.020117 -0.0075961 -0.02022 -0.037654 0.0080928 -0.0043839 -9.8538 -0.032949 0.002174 -0.012398 -0.025279 -0.0077733 -0.019108 0.0048751 -0.045716 -0.0023536 0 -0.021708 0 -0.0006794 0 -0.00068661 0 0.037866
5.2969 0.012069 0.0061255 0.006217 -0.0069432 0.007394 0.010258 0.002529 0.0010836 -0.0033342 -0.00036908 0.012489 -9.4555 -0.032867 -0.0015934 -0.013694 -0.025118 -0.0074887 -0.018297 0.0022734 -0.045756 -0.0045729 0 -0.022453 0 -0.00046306 0 -0.00017878 0 -0.094825
5.3008 0.010696 0.0098733 0.0060223 -0.00536 -0.004954 -0.0022576 0.018309 0.026754 0.037769 -0.0027183 0.031289 -9.083 -0.033175 -0.0037542 -0.01522 -0.023321 -0.010218 -0.018777 -0.0011164 -0.046468 -0.0061323 0 -0.022858 0 8.0614e-05 0 0.00039607 0 -0.27663
5.3047 0.0068432 0.013203 0.010152 0.0039078 -0.015323 -0.0089963 0.031215 0.042201 0.060081 0.0031753 0.038547 -8.7253 -0.033911 -0.0024646 -0.016992 -0.020676 -0.014611 -0.020802 -0.0041015 -0.046161 -0.0059625 0 -0.022797 0 0.00049147 0 0.0010085 0 -0.39006
5.3086 0.0044212 0.01498 0.017265 0.016229 -0.016404 -0.0052649 0.033789 0.038032 0.049587 0.014112 0.029108 -8.3608 -0.03491 0.00088906 -0.018718 -0.018321 -0.017636 -0.023464 -0.0053098 -0.044337 -0.004562 0 -0.022579 0 0.00043262 0 0.0015252 0 -0.37334
5.3125 0.007052 0.014799 0.025855 0.023598 -0.0041519 0.0070365 0.024426 0.015771 0.013117 0.023854 0.0096305 -7.9776 -0.035478 0.0030787 -0.019739 -0.017387 -0.016837 -0.025222 -0.0040056 -0.042612 -0.0032472 0 -0.022657 0 -1.673e-06 0 0.001689 0 -0.2551
5.3164 0.014659 0.013372 0.032898 0.020813 0.016718 0.020582 0.0091818 -0.012007 -0.02585 0.027509 -0.0066185 -7.5845 -0.03487 0.0021212 -0.019639 -0.01873 -0.012348 -0.024835 -0.0009035 -0.043396 -0.0028064 0 -0.023218 0 -0.00040538 0 0.0012854 0 -0.12813
5.3203 0.022762 0.012364 0.034169 0.0096251 0.033835 0.02702 -0.0015171 -0.02816 -0.042219 0.024544 -0.0092863 -7.2006 -0.033191 -0.00092525 -0.018794 -0.02236 -0.0070366 -0.022121 0.0019853 -0.047484 -0.0028372 0 -0.024004 0 -0.00046909 0 0.00036841 0 -0.085669
5.3242 0.025528 0.013323 0.027399 -0.0025901 0.035849 0.022048 0.00013001 -0.021433 -0.02541 0.018317 0.0024424 -6.8356 -0.031701 -0.0031183 -0.018085 -0.026851 -0.0045879 -0.01815 0.0026797 -0.052978 -0.0023358 0 -0.024533 0 -0.00025721 0 -0.00067873 0 -0.16305
5.3281 0.020399 0.016312 0.015597 -0.0083286 0.022001 0.0081558 0.01343 0.0053475 0.013872 0.013056 0.020448 -6.4777 -0.031912 -0.0025145 -0.017991 -0.029604 -0.0068941 -0.014727 0.00072538 -0.056742 -0.00090475 0 -0.024485 0 -8.1637e-05 0 -0.0013508 0 -0.31918
5.332 0.010507 0.019484 0.006414 -0.005015 0.0038096 -0.0067191 0.029203 0.035673 0.050659 0.011108 0.034078 -6.1026 -0.034118 4.7929e-05 -0.018065 -0.028415 -0.012681 -0.013409 -0.0024881 -0.057098 0.00063967 0 -0.023938 0 -0.00012063 0 -0.0013563 0 -0.46501
5.3359 0.0026854 0.020277 0.0066612 0.0041315 -0.0036548 -0.013887 0.036196 0.049689 0.061987 0.012389 0.037026 -5.6957 -0.036775 0.0019002 -0.017482 -0.023399 -0.018376 -0.014581 -0.0049155 -0.055158 0.00092273 0 -0.023246 0 -0.00019538 0 -0.00081013 0 -0.51899
5.3398 0.0024817 0.017492 0.01619 0.01338 0.0059362 -0.0090228 0.029279 0.038206 0.041806 0.015561 0.030044 -5.2664 -0.037506 0.0011615 -0.016097 -0.017476 -0.020575 -0.017221 -0.0054491 -0.053473 -0.0006097 0 -0.022723 0 4.6033e-05 0 -0.00012055 0 -0.45543
5.3438 0.010078 0.0125 0.026945 0.018698 0.024845 0.0055096 0.013131 0.010062 0.004739 0.019078 0.018715 -4.8415 -0.035064 -0.001563 -0.014786 -0.014533 -0.01833 -0.019615 -0.0044623 -0.05332 -0.0028769 0 -0.022431 0 0.00071222 0 0.00033344 0 -0.31769
5.3477 0.020259 0.0084269 0.028889 0.019632 0.037662 0.022417 -0.0013889 -0.013623 -0.023829 0.021192 0.00908 -4.4419 -0.030575 -0.0039361 -0.014522 -0.016461 -0.013631 -0.020595 -0.0029569 -0.053359 -0.0037964 0 -0.022244 0 0.001451 0 0.00046361 0 -0.18916
5.3516 0.026249 0.0078102 0.018209 0.018147 0.033974 0.033853 -0.0052266 -0.014923 -0.024771 0.01984 0.0044525 -4.0651 -0.026909 -0.0041802 -0.015088 -0.02155 -0.0098279 -0.020385 -0.0013987 -0.051087 -0.0019908 0 -0.022072 0 0.0016867 0 0.000467 0 -0.1403
5.3555 0.024277 0.010598 0.00071612 0.016218 0.016522 0.035457 0.0026661 0.0072409 0.0019954 0.013701 0.0048134 -3.689 -0.02658 -0.0026102 -0.014973 -0.025771 -0.0092002 -0.020338 0.00044591 -0.04574 0.0018333 0 -0.021985 0 0.0011243 0 0.00058705 0 -0.18449
5.3594 0.01553 0.014089 -0.012679 0.014365 -0.001766 0.027817 0.015237 0.036014 0.037519 0.0040283 0.0079107 -3.2924 -0.029901 -0.0010459 -0.01285 -0.025984 -0.011447 -0.021729 0.0025788 -0.039738 0.0051068 0 -0.022122 0 5.7093e-05 0 0.0008706 0 -0.2703
5.3633 0.0046068 0.014847 -0.014614 0.011931 -0.0086706 0.015186 0.022751 0.049211 0.056603 -0.0049135 0.010642 -2.8746 -0.034852 -0.00089896 -0.0093262 -0.022344 -0.014137 -0.024589 0.0039851 -0.037063 0.0052388 0 -0.022494 0 -0.00082523 0 0.0011314 0 -0.31495
5.3672 -0.0037129 0.011077 -0.0067598 0.0082359 -0.0019688 0.0028825 0.019327 0.035863 0.044701 -0.0083193 0.010158 -2.455 -0.038717 -0.0019157 -0.0070169 -0.017919 -0.014679 -0.027554 0.0031809 -0.039861 0.0017136 0 -0.022917 0 -0.0009758 0 0.0011303 0 -0.25766
5.3711 -0.006917 0.0037545 0.0021689 0.0034246 0.0102 -0.0050443 0.0062065 0.0040032 0.0075324 -0.0048851 0.0049244 -2.0543 -0.04006 -0.0027055 -0.0084568 -0.015987 -0.012289 -0.028862 -0.00020005 -0.046371 -0.0032633 0 -0.023162 0 -0.00041097 0 0.00079403 0 -0.099261
5.375 -0.0053124 -0.0041351 0.0036504 -0.0015227 0.016987 -0.0071504 -0.0096646 -0.025841 -0.032909 0.0012504 -0.0042723 -1.6749 -0.039453 -0.0023157 -0.01356 -0.017491 -0.0084755 -0.027652 -0.0044192 -0.052163 -0.0062341 0 -0.023164 0 0.00034484 0 0.00027859 0 0.096887
5.3789 -0.0012944 -0.0095122 -0.0044465 -0.0053485 0.0132 -0.0048727 -0.020081 -0.035784 -0.052969 0.0031986 -0.014177 -1.2993 -0.038533 -0.001157 -0.019104 -0.020738 -0.0057439 -0.024535 -0.0065559 -0.053703 -0.0050638 0 -0.023077 0 0.00072005 0 -0.00015705 0 0.24314
5.3828 0.0016806 -0.01098 -0.01734 -0.0071924 0.0017456 -0.0017781 -0.020249 -0.022681 -0.042554 -0.0029479 -0.020536 -0.9054 -0.038384 -0.00040281 -0.021073 -0.023244 -0.0055707 -0.021072 -0.0048191 -0.051173 -0.00065022 0 -0.023088 0 0.00054816 0 -0.00033935 0 0.28166
5.3867 0.00021764 -0.0095362 -0.027904 -0.0071491 -0.010473 -0.0018328 -0.011444 0.0010592 -0.010944 -0.014283 -0.020753 -0.48599 -0.038704 -0.00061424 -0.018037 -0.023801 -0.0072541 -0.018703 -0.00019863 -0.04809 0.0036367 0 -0.023193 0 0.00013701 0 -0.00027199 0 0.22158
5.3906 -0.0074908 -0.0080233 -0.031929 -0.0065633 -0.0184 -0.0072539 -0.0005701 0.017106 0.020034 -0.023058 -0.015951 -0.053406 -0.0384 -0.0010831 -0.01255 -0.022944 -0.0085247 -0.017989 0.0041755 -0.048137 0.0044618 0 -0.023163 0 -5.8825e-05 0 -8.5336e-05 0 0.13659
5.3945 -0.020108 -0.0096823 -0.030214 -0.0077855 -0.021472 -0.017188 0.0034026 0.013364 0.03021 -0.023352 -0.010699 0.37198 -0.036928 -0.00056971 -0.009155 -0.021794 -0.0073961 -0.018582 0.0055199 -0.051972 0.0010849 0 -0.022772 0 0.00016081 0 7.6457e-05 0 0.12318
5.3984 -0.032976 -0.016419 -0.026989 -0.013175 -0.022111 -0.028312 -0.0052836 -0.0094802 0.013021 -0.016778 -0.010293 0.77795 -0.035052 0.0013401 -0.01057 -0.020747 -0.0037412 -0.01968 0.0035353 -0.056725 -0.0040442 0 -0.022059 0 0.00061274 0 0.00012588 0 0.24327
5.4023 -0.040451 -0.027566 -0.026869 -0.023637 -0.022827 -0.037134 -0.025024 -0.039911 -0.021982 -0.011926 -0.017421 1.1669 -0.034271 0.0036368 -0.01537 -0.019358 0.00068294 -0.020527 0.00031849 -0.058502 -0.0071846 0 -0.021379 0 0.00094172 0 3.1769e-05 0 0.48504
5.4063 -0.039898 -0.03991 -0.032511 -0.037568 -0.024838 -0.042283 -0.046961 -0.063229 -0.056451 -0.017549 -0.030548 1.5487 -0.035391 0.0046387 -0.019227 -0.017314 0.0037522 -0.020698 -0.0017183 -0.055703 -0.0062432 0 -0.021148 0 0.00094072 0 -0.00020308 0 0.76684
5.4102 -0.034378 -0.049272 -0.043618 -0.051136 -0.028555 -0.044927 -0.060241 -0.069743 -0.074653 -0.035097 -0.044993 1.9298 -0.037544 0.0033807 -0.018679 -0.015265 0.0047356 -0.020212 -0.0018664 -0.050375 -0.0024188 0 -0.02151 0 0.00069155 0 -0.00053969 0 0.98416
5.4141 -0.03127 -0.052981 -0.057033 -0.060042 -0.034299 -0.047084 -0.059483 -0.059494 -0.071695 -0.056965 -0.055712 2.3082 -0.03863 0.0003861 -0.014148 -0.014541 0.0048113 -0.01948 -0.0012392 -0.046593 0.00079184 0 -0.022215 0 0.00043918 0 -0.00088961 0 1.0724
5.418 -0.037049 -0.051722 -0.067898 -0.061877 -0.042053 -0.049524 -0.049013 -0.041802 -0.054538 -0.071968 -0.059876 2.6784 -0.036953 -0.0027744 -0.0095586 -0.016022 0.0059267 -0.019 -0.0011408 -0.047228 0.00044618 0 -0.022805 0 0.00035824 0 -0.0011374 0 1.046
5.4219 -0.051943 -0.049351 -0.072038 -0.057671 -0.050804 -0.051353 -0.040161 -0.030144 -0.036687 -0.073522 -0.057947 3.0382 -0.032715 -0.0046213 -0.0089203 -0.019287 0.0090294 -0.018896 -0.0015455 -0.051696 -0.0034441 0 -0.022956 0 0.0004367 0 -0.0012062 0 0.9889
5.4258 -0.068979 -0.050521 -0.06873 -0.05164 -0.058773 -0.051688 -0.043089 -0.03463 -0.030562 -0.064013 -0.053245 3.3904 -0.028074 -0.0046028 -0.012857 -0.022878 0.01324 -0.018688 -0.001289 -0.056369 -0.0079258 0 -0.022667 0 0.00055565 0 -0.0011111 0 1.0007
5.4297 -0.078761 -0.057598 -0.061811 -0.049171 -0.064649 -0.051623 -0.059251 -0.055877 -0.041638 -0.052405 -0.050589 3.7388 -0.025599 -0.0030951 -0.018103 -0.025398 0.01669 -0.017721 0.00032461 -0.057261 -0.0095057 0 -0.022186 0 0.00064818 0 -0.00093947 0 1.1342
5.4336 -0.076623 -0.068995 -0.057611 -0.054058 -0.0686 -0.054301 -0.080442 -0.084112 -0.066477 -0.047729 -0.054393 4.0835 -0.026326 -0.00085148 -0.020369 -0.026427 0.018244 -0.016077 0.0023339 -0.052953 -0.0069445 0 -0.021777 0 0.00076258 0 -0.00076804 0 1.3644
5.4375 -0.066509 -0.080141 -0.060663 -0.066403 -0.071926 -0.062633 -0.095184 -0.10475 -0.094769 -0.053688 -0.066438 4.4214 -0.02902 0.0014688 -0.018064 -0.026536 0.018542 -0.015065 0.0027598 -0.045636 -0.0021524 0 -0.021577 0 0.00097213 0 -0.00059811 0 1.6074
5.4414 -0.058318 -0.086453 -0.070476 -0.082326 -0.075722 -0.076568 -0.097248 -0.10741 -0.11426 -0.067672 -0.084091 4.7494 -0.031259 0.0033818 -0.013657 -0.026526 0.01938 -0.016469 0.00054835 -0.039563 0.0014791 0 -0.021599 0 0.0012389 0 -0.00037621 0 1.7735
5.4453 -0.06061 -0.086287 -0.082141 -0.095807 -0.080012 -0.092397 -0.08956 -0.092508 -0.1167 -0.083486 -0.10043 5.0664 -0.031422 0.0044661 -0.011542 -0.026693 0.022 -0.020843 -0.00315 -0.038082 0.0018273 0 -0.021834 0 0.001389 0 -7.9406e-05 0 1.8189
5.4492 -0.074341 -0.08195 -0.090284 -0.10189 -0.084146 -0.1048 -0.080872 -0.070743 -0.10232 -0.094938 -0.10734 5.3713 -0.02987 0.00438 -0.014272 -0.026732 0.025857 -0.026348 -0.005769 -0.041382 -0.00043349 0 -0.022263 0 0.0012484 0 0.00022739 0 1.7644
5.4531 -0.092395 -0.078248 -0.092841 -0.099555 -0.087746 -0.11004 -0.078632 -0.056063 -0.080345 -0.098283 -0.10063 5.6602 -0.028359 0.003046 -0.02037 -0.026252 0.029008 -0.029566 -0.005549 -0.046553 -0.0026735 0 -0.022798 0 0.00082195 0 0.00042701 0 1.6772
5.457 -0.10506 -0.079594 -0.091467 -0.092528 -0.090881 -0.10782 -0.084139 -0.057135 -0.064515 -0.093474 -0.08389 5.9278 -0.028297 0.00075956 -0.025556 -0.025363 0.029812 -0.028084 -0.0030975 -0.049851 -0.0026198 0 -0.023241 0 0.00034343 0 0.00044401 0 1.6319
5.4609 -0.10703 -0.087454 -0.088817 -0.087177 -0.093379 -0.10093 -0.093352 -0.073148 -0.065374 -0.084571 -0.067749 6.1729 -0.029522 -0.0019456 -0.026228 -0.024739 0.028422 -0.022754 -0.00077961 -0.049443 -0.00010243 0 -0.023388 0 0.00012075 0 0.00030144 0 1.676
5.4648 -0.10061 -0.099539 -0.08603 -0.088647 -0.094529 -0.093396 -0.10152 -0.095893 -0.083854 -0.078739 -0.063943 6.4018 -0.03072 -0.0045431 -0.022242 -0.025073 0.02673 -0.017422 -0.00051703 -0.046542 0.003109 0 -0.023201 0 0.00028942 0 9.129e-05 0 1.8144
5.4688 -0.093288 -0.11106 -0.083131 -0.097597 -0.09416 -0.088946 -0.10695 -0.11547 -0.11043 -0.082916 -0.077645 6.6251 -0.030987 -0.0066058 -0.0167 -0.026318 0.026822 -0.015963 -0.0020959 -0.04413 0.0049672 0 -0.022876 0 0.00068268 0 -9.0939e-05 0 2.0127
5.4727 -0.091978 -0.11734 -0.081445 -0.10979 -0.094108 -0.090088 -0.11106 -0.12534 -0.13098 -0.099073 -0.10343 6.8477 -0.030898 -0.007706 -0.013113 -0.027398 0.029336 -0.019033 -0.0035666 -0.044368 0.0047102 0 -0.022695 0 0.00094681 0 -0.00016368 0 2.2142
5.4766 -0.098524 -0.1164 -0.084416 -0.11893 -0.09783 -0.097431 -0.11557 -0.12434 -0.13571 -0.12135 -0.12815 7.0629 -0.03192 -0.0073828 -0.01255 -0.026784 0.033097 -0.023451 -0.0032819 -0.046846 0.0030788 0 -0.022771 0 0.0008266 0 -2.3202e-05 0 2.3614
5.4805 -0.10927 -0.11008 -0.094736 -0.12074 -0.10736 -0.10881 -0.12038 -0.11612 -0.12524 -0.13833 -0.13903 7.2552 -0.034714 -0.0054217 -0.013218 -0.023694 0.036266 -0.024937 -0.0015688 -0.049092 0.001313 0 -0.022942 0 0.00039084 0 0.0004557 0 2.4188
5.4844 -0.11821 -0.10304 -0.1101 -0.11556 -0.11998 -0.11911 -0.12382 -0.10726 -0.1096 -0.14012 -0.13156 7.4131 -0.038089 -0.0022943 -0.01266 -0.019024 0.037828 -0.021813 -0.00043223 -0.048835 6.807e-05 0 -0.022934 0 1.6819e-06 0 0.0013104 0 2.3873
5.4883 -0.12095 -0.099999 -0.12249 -0.10765 -0.1284 -0.12205 -0.12454 -0.10453 -0.10093 -0.12544 -0.1118 7.5392 -0.039827 0.00073548 -0.010374 -0.015063 0.038115 -0.016347 -0.001616 -0.045988 -0.00080996 0 -0.022668 0 3.8199e-05 0 0.0023425 0 2.3026
5.4922 -0.11686 -0.10286 -0.12336 -0.10198 -0.12594 -0.11402 -0.12261 -0.11134 -0.10501 -0.10316 -0.091909 7.6496 -0.038744 0.0021879 -0.0083675 -0.013912 0.038024 -0.012555 -0.0048867 -0.04264 -0.0017255 0 -0.022396 0 0.00059286 0 0.0031133 0 2.2168
5.4961 -0.10872 -0.10955 -0.11121 -0.10093 -0.11295 -0.097368 -0.11888 -0.12469 -0.11771 -0.086478 -0.08249 7.7621 -0.035965 0.0013611 -0.0091457 -0.015722 0.037878 -0.012581 -0.0081298 -0.041121 -0.002776 0 -0.022508 0 0.0013883 0 0.0031869 0 2.17
5.5 -0.10076 -0.11542 -0.0946 -0.10328 -0.098459 -0.080491 -0.11386 -0.13551 -0.12836 -0.083991 -0.086794 7.8822 -0.034005 -0.0010386 -0.013098 -0.01835 0.037122 -0.015058 -0.0090944 -0.041942 -0.0037549 0 -0.023153 0 0.0019811 0 0.002482 0 2.1704
5.5039 -0.096574 -0.11622 -0.086725 -0.10584 -0.094171 -0.073372 -0.1078 -0.13398 -0.12757 -0.094356 -0.10015 7.9999 -0.034402 -0.0032678 -0.017804 -0.019061 0.035139 -0.016858 -0.0071331 -0.043507 -0.0045239 0 -0.024027 0 0.0020809 0 0.0014244 0 2.1944
5.5078 -0.09754 -0.11068 -0.095026 -0.10628 -0.1047 -0.081304 -0.10193 -0.11716 -0.11377 -0.10831 -0.11393 8.098 -0.03619 -0.0037699 -0.019993 -0.01704 0.032319 -0.016334 -0.0034341 -0.043798 -0.0051892 0 -0.024564 0 0.0017306 0 0.0006957 0 2.2051
5.5117 -0.10215 -0.10101 -0.11428 -0.10477 -0.1223 -0.10103 -0.098877 -0.093167 -0.094361 -0.11574 -0.12079 8.165 -0.036805 -0.0023341 -0.018374 -0.014444 0.03021 -0.014816 0.00023368 -0.042441 -0.0058735 0 -0.024383 0 0.001224 0 0.00072274 0 2.1756
5.5156 -0.10646 -0.091127 -0.12947 -0.1033 -0.13153 -0.12218 -0.10099 -0.077008 -0.080793 -0.11209 -0.11811 8.2016 -0.034691 -0.00023827 -0.014713 -0.014699 0.030429 -0.015005 0.0029024 -0.041196 -0.0064505 0 -0.023617 0 0.00086654 0 0.0013245 0 2.102
5.5195 -0.1057 -0.084064 -0.12666 -0.10328 -0.12095 -0.13308 -0.10735 -0.079899 -0.081033 -0.099714 -0.10831 8.2179 -0.031043 0.00077781 -0.012172 -0.019244 0.033183 -0.01807 0.0046545 -0.042405 -0.0066595 0 -0.022817 0 0.00079322 0 0.0018481 0 1.9986
5.5234 -0.096731 -0.080353 -0.10333 -0.10341 -0.092505 -0.12702 -0.11253 -0.099713 -0.094131 -0.084578 -0.096515 8.224 -0.028879 -0.00011219 -0.012491 -0.025637 0.036675 -0.022445 0.0057909 -0.046816 -0.0064892 0 -0.022502 0 0.00096416 0 0.0017123 0 1.8812
5.5273 -0.080015 -0.078149 -0.070022 -0.099633 -0.060567 -0.10513 -0.10905 -0.12066 -0.11012 -0.071905 -0.087145 8.2239 -0.030208 -0.0022152 -0.01464 -0.029058 0.03797 -0.025489 0.0060769 -0.052731 -0.0062816 0 -0.022751 0 0.0012738 0 0.00090239 0 1.7507
5.5313 -0.05984 -0.074593 -0.042305 -0.087578 -0.040956 -0.074832 -0.092397 -0.12343 -0.11531 -0.063814 -0.08104 8.2159 -0.034052 -0.0039448 -0.016103 -0.026247 0.034739 -0.026127 0.0050155 -0.0572 -0.0062779 0 -0.023171 0 0.0016266 0 -2.2403e-05 0 1.5874
5.5352 -0.042255 -0.067381 -0.029816 -0.066033 -0.039042 -0.04574 -0.06473 -0.09871 -0.10003 -0.059345 -0.074615 8.1973 -0.037346 -0.0041037 -0.015445 -0.018487 0.026669 -0.025702 0.0028396 -0.058203 -0.0060569 0 -0.023256 0 0.0019195 0 -0.00041921 0 1.3606
5.5391 -0.031863 -0.055867 -0.030846 -0.039024 -0.046649 -0.025584 -0.034366 -0.053964 -0.064594 -0.055453 -0.061935 8.1683 -0.037893 -0.0027315 -0.013652 -0.010826 0.015645 -0.026206 0.00098011 -0.05595 -0.0046443 0 -0.022808 0 0.0020135 0 -0.00011437 0 1.0526
5.543 -0.029422 -0.041546 -0.035764 -0.014713 -0.05002 -0.017887 -0.011082 -0.0086771 -0.020033 -0.048225 -0.039172 8.1322 -0.036451 -0.00086883 -0.013025 -0.0080649 0.0047144 -0.027892 0.0011815 -0.052408 -0.0014643 0 -0.022061 0 0.0017989 0 0.00046946 0 0.68444
5.5469 -0.031788 -0.027875 -0.03545 -0.0013699 -0.041666 -0.021422 -0.00078818 0.018021 0.016977 -0.03483 -0.0089668 8.0929 -0.035792 0.000439 -0.014852 -0.011013 -0.0033768 -0.028871 0.003857 -0.049662 0.0026971 0 -0.021435 0 0.0013279 0 0.00070832 0 0.32865
5.5508 -0.034143 -0.019154 -0.027726 -0.0027529 -0.026003 -0.03104 -0.003182 0.01822 0.03244 -0.016227 0.018631 8.0523 -0.037598 0.00095915 -0.018194 -0.016306 -0.007241 -0.027187 0.0072598 -0.048574 0.0058258 0 -0.021177 0 0.00085798 0 0.00032192 0 0.091018
5.5547 -0.032996 -0.018464 -0.01754 -0.015911 -0.014529 -0.039717 -0.01343 -0.0022425 0.022093 0.0012743 0.030484 8.01 -0.0404 0.0012441 -0.020899 -0.01973 -0.0070617 -0.023127 0.008517 -0.048645 0.0061019 0 -0.021218 0 0.0006979 0 -0.0004154 0 0.06169
5.5586 -0.028133 -0.025524 -0.012099 -0.03292 -0.01549 -0.04161 -0.025836 -0.029538 -0.0067233 0.0082207 0.018243 7.9638 -0.040809 0.0019384 -0.021685 -0.019773 -0.0040774 -0.019274 0.0058822 -0.048823 0.0034767 0 -0.02133 0 0.00094797 0 -0.00095005 0 0.25778
5.5625 -0.022474 -0.036054 -0.015482 -0.045441 -0.027279 -0.035118 -0.036596 -0.050424 -0.039273 -0.001872 -0.015106 7.9105 -0.037042 0.003182 -0.021127 -0.018099 0.00024199 -0.018135 0.00029687 -0.048341 -9.1972e-05 0 -0.021404 0 0.0013831 0 -0.00092121 0 0.59606
5.5664 -0.020148 -0.04373 -0.026482 -0.049122 -0.040794 -0.024103 -0.044311 -0.058038 -0.061179 -0.026499 -0.054995 7.8472 -0.031215 0.0046555 -0.020641 -0.016912 0.004863 -0.019759 -0.0052192 -0.047024 -0.0021254 0 -0.021552 0 0.001631 0 -0.00040233 0 0.9238
5.5703 -0.023929 -0.043992 -0.04015 -0.045151 -0.047756 -0.015968 -0.049047 -0.053039 -0.065336 -0.053689 -0.082556 7.7725 -0.027893 0.0060712 -0.020704 -0.016288 0.0093872 -0.021783 -0.0079482 -0.045151 -0.0016019 0 -0.02195 0 0.0015164 0 0.00025161 0 1.099
5.5742 -0.033431 -0.037208 -0.050993 -0.038474 -0.047111 -0.017192 -0.051443 -0.041574 -0.054498 -0.068926 -0.085472 7.6877 -0.029997 0.0074472 -0.020329 -0.014431 0.01374 -0.021848 -0.0075814 -0.043289 0.00032366 0 -0.022589 0 0.0012442 0 0.00074093 0 1.0726
5.5781 -0.044972 -0.028677 -0.055571 -0.0344 -0.044179 -0.029002 -0.052455 -0.032075 -0.03871 -0.065041 -0.065476 7.5964 -0.035932 0.0088122 -0.018406 -0.010515 0.017627 -0.019884 -0.0061632 -0.042202 0.0014779 0 -0.0232 0 0.0012182 0 0.0010109 0 0.91577
5.582 -0.053288 -0.025117 -0.053544 -0.035886 -0.044266 -0.046112 -0.053156 -0.031636 -0.029393 -0.047343 -0.037323 7.502 -0.040837 0.0097245 -0.015436 -0.0067914 0.020229 -0.017952 -0.0059062 -0.042605 0.00059222 0 -0.023434 0 0.001638 0 0.0011705 0 0.7694
5.5859 -0.054347 -0.029977 -0.047331 -0.042635 -0.047236 -0.059638 -0.054025 -0.042321 -0.033115 -0.029511 -0.019478 7.4055 -0.040957 0.0093176 -0.013642 -0.0072476 0.020466 -0.017947 -0.0069003 -0.044642 -0.0017629 0 -0.023159 0 0.0022647 0 0.0012999 0 0.74611
5.5898 -0.04776 -0.04096 -0.040821 -0.051611 -0.048017 -0.062427 -0.054112 -0.058965 -0.047891 -0.023224 -0.022288 7.3051 -0.037048 0.0070556 -0.01506 -0.013696 0.017713 -0.019621 -0.0069179 -0.047482 -0.003945 0 -0.022585 0 0.0026066 0 0.0013685 0 0.85245
5.5938 -0.037262 -0.051559 -0.037506 -0.058158 -0.042024 -0.053404 -0.051164 -0.070766 -0.063794 -0.029786 -0.041282 7.1989 -0.033537 0.0035097 -0.019402 -0.023207 0.01243 -0.020963 -0.0036212 -0.049574 -0.0047751 0 -0.022112 0 0.0023747 0 0.0013124 0 0.98531
5.5977 -0.028677 -0.055378 -0.038671 -0.057538 -0.030033 -0.038158 -0.043237 -0.06727 -0.068093 -0.040299 -0.060128 7.0876 -0.034213 0.00022109 -0.023889 -0.029834 0.0061447 -0.020398 0.0028206 -0.049633 -0.004306 0 -0.022016 0 0.0017698 0 0.0011314 0 1.0053
5.6016 -0.026406 -0.050136 -0.042642 -0.047045 -0.017963 -0.025414 -0.030863 -0.045728 -0.053007 -0.043736 -0.061627 6.9745 -0.038544 -0.001473 -0.025424 -0.029448 0.00075183 -0.018389 0.0092451 -0.047672 -0.0032611 0 -0.022249 0 0.0013077 0 0.00087893 0 0.83728
5.6055 -0.030683 -0.038706 -0.045798 -0.028202 -0.012122 -0.02162 -0.017982 -0.014628 -0.022059 -0.035935 -0.039802 6.8626 -0.042186 -0.0016307 -0.023191 -0.02326 -0.0023659 -0.016776 0.011837 -0.045151 -0.002009 0 -0.022513 0 0.0013368 0 0.00058909 0 0.5295
5.6094 -0.037517 -0.026943 -0.044961 -0.0074395 -0.014527 -0.027003 -0.010476 0.01001 0.0095047 -0.022336 -0.0050931 6.7512 -0.041181 -0.001643 -0.019277 -0.016646 -0.0027538 -0.016714 0.0093664 -0.04398 -0.00030423 0 -0.022546 0 0.0017205 0 0.00027364 0 0.23407
5.6133 -0.041455 -0.020144 -0.039619 0.0062191 -0.022306 -0.035576 -0.012834 0.013938 0.022185 -0.013066 0.021259 6.635 -0.035818 -0.002752 -0.016793 -0.014327 -0.00068091 -0.017546 0.0043863 -0.045091 0.0019958 0 -0.022355 0 0.0020003 0 1.5648e-05 0 0.11993
5.6172 -0.039226 -0.020424 -0.032372 0.0059493 -0.030981 -0.039188 -0.025016 -0.0063254 0.0043878 -0.015083 0.020644 6.5078 -0.030466 -0.0044829 -0.017259 -0.01641 0.0032609 -0.017811 0.0011627 -0.04776 0.0042372 0 -0.022206 0 0.0018788 0 1.4777e-05 0 0.27136
5.6211 -0.03171 -0.026125 -0.027149 -0.0084753 -0.037862 -0.033183 -0.041661 -0.04079 -0.038294 -0.027643 -0.010088 6.3669 -0.029577 -0.004674 -0.019604 -0.018949 0.0082338 -0.017131 0.002027 -0.050219 0.0052993 0 -0.022377 0 0.0015259 0 0.00044346 0 0.63042
5.625 -0.022947 -0.033009 -0.026376 -0.029946 -0.042382 -0.020006 -0.054419 -0.071313 -0.083867 -0.043607 -0.055032 6.2151 -0.033701 -0.0014017 -0.021442 -0.018214 0.012896 -0.016742 0.0053866 -0.051057 0.0047235 0 -0.022906 0 0.0013878 0 0.0011964 0 1.0165
5.6289 -0.017177 -0.036333 -0.029055 -0.047831 -0.04386 -0.0080895 -0.056282 -0.081484 -0.10589 -0.054333 -0.087914 6.0585 -0.039225 0.0048386 -0.02121 -0.014364 0.015361 -0.017956 0.0072373 -0.050252 0.0033551 0 -0.023538 0 0.0016874 0 0.0018145 0 1.2151
5.6328 -0.016191 -0.033044 -0.031126 -0.053863 -0.04006 -0.0062769 -0.045487 -0.065176 -0.089631 -0.054128 -0.087987 5.902 -0.041898 0.010886 -0.019175 -0.011041 0.013885 -0.020332 0.0048968 -0.049052 0.0025932 0 -0.023927 0 0.002145 0 0.0017692 0 1.0913
5.6367 -0.018715 -0.023378 -0.027973 -0.046157 -0.028911 -0.017259 -0.026646 -0.029303 -0.041724 -0.042081 -0.052978 5.7471 -0.040636 0.013184 -0.016705 -0.011533 0.0080615 -0.021766 -0.00038212 -0.048889 0.0028694 0 -0.023897 0 0.002239 0 0.00093394 0 0.66909
5.6406 -0.021787 -0.011115 -0.017556 -0.029156 -0.012017 -0.034637 -0.0082653 0.010023 0.013555 -0.021746 -0.00054967 5.5919 -0.038015 0.01074 -0.014887 -0.015509 -0.00043139 -0.020659 -0.0043166 -0.050257 0.002998 0 -0.023542 0 0.0017702 0 -0.00019552 0 0.12747
5.6445 -0.022684 -0.0018774 -0.0021726 -0.01043 0.0040256 -0.046211 0.0020857 0.035519 0.048993 0.00011242 0.0426 5.434 -0.037232 0.0060472 -0.013915 -0.019471 -0.0083667 -0.017868 -0.0032753 -0.052371 0.0013103 0 -0.023101 0 0.0011494 0 -0.00082152 0 -0.28941
5.6484 -0.020042 8.1237e-05 0.01238 0.0029668 0.011021 -0.041821 0.0020626 0.036995 0.050201 0.015486 0.056652 5.2725 -0.038723 0.0029721 -0.01351 -0.0202 -0.012695 -0.016142 0.0025114 -0.053776 -0.0023877 0 -0.022729 0 0.0010705 0 -0.00049933 0 -0.40461
5.6523 -0.013926 -0.0051466 0.020001 0.0067761 0.0053517 -0.020551 -0.004457 0.016161 0.022301 0.018174 0.039198 5.108 -0.039793 0.0033981 -0.013511 -0.017576 -0.012293 -0.017352 0.0090496 -0.053378 -0.006069 0 -0.022399 0 0.0018432 0 0.00044579 0 -0.20659
5.6563 -0.0054751 -0.012606 0.018053 0.00059221 -0.0081685 0.0078968 -0.0104 -0.014264 -0.015655 0.0071974 0.0043272 4.9428 -0.037525 0.0057065 -0.013838 -0.014124 -0.008459 -0.020347 0.011867 -0.051198 -0.0069836 0 -0.022015 0 0.003032 0 0.001158 0 0.14745
5.6602 0.003415 -0.015282 0.0093566 -0.011585 -0.018593 0.029038 -0.01046 -0.036997 -0.043221 -0.011662 -0.027631 4.7791 -0.03201 0.0065134 -0.014091 -0.012147 -0.0038334 -0.021857 0.009575 -0.048428 -0.004199 0 -0.021604 0 0.0037839 0 0.00098036 0 0.42675
5.6641 0.010562 -0.0086589 0.00095524 -0.02178 -0.016177 0.032953 -0.0043703 -0.039175 -0.049158 -0.028074 -0.041798 4.6187 -0.026684 0.0040047 -0.013626 -0.011706 -0.000695 -0.019772 0.0046516 -0.046822 0.00024771 0 -0.021378 0 0.0035666 0 3.1603e-05 0 0.46039
5.668 0.014506 0.0061142 0.00015292 -0.020874 0.00068706 0.020831 0.0039577 -0.019056 -0.034361 -0.032454 -0.034504 4.4613 -0.025442 -0.00034322 -0.012333 -0.011428 2.6496e-05 -0.015499 0.0009887 -0.047732 0.0028717 0 -0.02156 0 0.0026296 0 -0.00090011 0 0.22418
5.6719 0.015705 0.022876 0.010208 -0.0038717 0.024279 0.0042614 0.010653 0.013582 -0.0076363 -0.021014 -0.011343 4.3046 -0.029201 -0.0033092 -0.011223 -0.010873 -0.0015598 -0.012828 0.00055892 -0.05127 0.0016831 0 -0.022142 0 0.0017544 0 -0.0010596 0 -0.1695
5.6758 0.016812 0.034594 0.028412 0.025436 0.042924 -0.0022493 0.015824 0.043764 0.020901 0.002771 0.018649 4.1455 -0.035054 -0.0031797 -0.011844 -0.011503 -0.0052724 -0.014278 0.0021471 -0.056045 -0.0021539 0 -0.022809 0 0.0015396 0 -0.00038405 0 -0.56045
5.6797 0.021233 0.038048 0.047788 0.05477 0.048792 0.0094852 0.023668 0.060359 0.044341 0.030865 0.047541 3.984 -0.038649 -0.001434 -0.014724 -0.014977 -0.011312 -0.018565 0.0029936 -0.05971 -0.005514 0 -0.023139 0 0.0019016 0 0.00047251 0 -0.83911
5.6836 0.03061 0.035708 0.06126 0.070184 0.042485 0.036285 0.038393 0.061952 0.060015 0.055079 0.06968 3.8246 -0.037587 -0.0011314 -0.018381 -0.020656 -0.019667 -0.021855 0.0015504 -0.060146 -0.0062301 0 -0.022945 0 0.002243 0 0.00074624 0 -0.98959
5.6875 0.043184 0.033623 0.06561 0.06548 0.031746 0.065704 0.059309 0.055894 0.068309 0.070162 0.081168 3.6752 -0.032985 -0.0035983 -0.020181 -0.025285 -0.029091 -0.021587 -0.0012413 -0.056682 -0.0049643 0 -0.022434 0 0.0020791 0 0.00022419 0 -1.0624
5.6914 0.054658 0.037083 0.062876 0.047089 0.026042 0.083583 0.079535 0.051771 0.070927 0.074553 0.080241 3.5413 -0.028194 -0.006803 -0.018594 -0.025616 -0.036864 -0.019008 -0.0031129 -0.050587 -0.0042853 0 -0.022035 0 0.0014907 0 -0.00062986 0 -1.1152
5.6953 0.06123 0.04724 0.058658 0.029966 0.03111 0.082231 0.089966 0.054424 0.06955 0.069916 0.068901 3.421 -0.026138 -0.0072017 -0.014783 -0.021509 -0.039943 -0.017742 -0.0027163 -0.04445 -0.0059208 0 -0.022035 0 0.00098071 0 -0.0011404 0 -1.1726
5.6992 0.06249 0.060861 0.058644 0.027112 0.046524 0.064524 0.08579 0.061502 0.065203 0.060662 0.053646 3.3057 -0.027509 -0.0033594 -0.011861 -0.016315 -0.036927 -0.01986 -0.00077167 -0.040786 -0.0089063 0 -0.022337 0 0.00093384 0 -0.0009942 0 -1.229
5.7031 0.061772 0.072919 0.065452 0.040744 0.066672 0.042012 0.070521 0.066791 0.058616 0.053121 0.04326 3.1866 -0.030902 0.0022476 -0.012299 -0.01397 -0.029391 -0.023541 0.00079821 -0.040683 -0.010452 0 -0.022571 0 0.0012561 0 -0.0004069 0 -1.2753
5.707 0.063564 0.079865 0.07741 0.061989 0.083775 0.028588 0.05432 0.066167 0.051439 0.05323 0.044282 3.0632 -0.034221 0.0051774 -0.015819 -0.015551 -0.021482 -0.024866 0.00071109 -0.043327 -0.0086851 0 -0.022451 0 0.0015459 0 0.00018155 0 -1.3185
5.7109 0.070054 0.081375 0.089734 0.078837 0.091443 0.033398 0.047793 0.061383 0.047258 0.063081 0.057304 2.946 -0.036006 0.0029978 -0.019743 -0.018594 -0.017855 -0.022016 -0.00064784 -0.046623 -0.0046023 0 -0.022038 0 0.001571 0 0.00050047 0 -1.3779
5.7148 0.079587 0.079843 0.097416 0.085377 0.0878 0.056541 0.055751 0.058978 0.05082 0.078854 0.076997 2.8491 -0.035884 -0.0024721 -0.021414 -0.019743 -0.02118 -0.017514 -0.001822 -0.048475 -0.001313 0 -0.021682 0 0.0015147 0 0.00054417 0 -1.4692
5.7188 0.088145 0.078474 0.098284 0.084795 0.077011 0.089351 0.075111 0.065392 0.06511 0.092768 0.095849 2.7807 -0.034324 -0.0067964 -0.02036 -0.018006 -0.030749 -0.015997 -0.0017273 -0.047948 -0.0012428 0 -0.021689 0 0.001723 0 0.00037136 0 -1.5957
5.7227 0.09244 0.079455 0.094396 0.084544 0.067816 0.11868 0.09766 0.082013 0.08817 0.098547 0.10868 2.7363 -0.032221 -0.0068632 -0.018206 -0.015444 -0.042979 -0.019577 -0.00053373 -0.045678 -0.0038797 0 -0.022032 0 0.0022452 0 -6.4736e-05 0 -1.7502
5.7266 0.092076 0.083162 0.090659 0.088878 0.068687 0.13297 0.115 0.10362 0.11263 0.096284 0.11463 2.7035 -0.03054 -0.0033891 -0.016698 -0.014825 -0.053395 -0.02543 0.00067554 -0.043387 -0.0061464 0 -0.022388 0 0.0026974 0 -0.00081455 0 -1.9189
5.7305 0.089297 0.088457 0.091278 0.095553 0.081829 0.12731 0.1222 0.12116 0.1292 0.09223 0.11577 2.6709 -0.030026 0.00025507 -0.016015 -0.016794 -0.058859 -0.028224 0.00093355 -0.042807 -0.0050832 0 -0.022438 0 0.0026359 0 -0.0016924 0 -2.0759
5.7344 0.086976 0.093537 0.096453 0.098904 0.10034 0.10558 0.11861 0.12682 0.13202 0.093115 0.11402 2.6371 -0.030964 0.001522 -0.015086 -0.019384 -0.058758 -0.025179 9.9554e-05 -0.044616 -0.00048606 0 -0.022149 0 0.0020642 0 -0.0022498 0 -2.1771
5.7383 0.08671 0.096794 0.10202 0.095626 0.11177 0.078678 0.1068 0.11833 0.12174 0.099693 0.10931 2.6096 -0.033157 0.00094421 -0.013378 -0.020127 -0.054631 -0.018845 -0.0012265 -0.047969 0.0047577 0 -0.021775 0 0.00151 0 -0.0021061 0 -2.1698
5.7422 0.088305 0.097381 0.10275 0.087732 0.1067 0.059753 0.091074 0.099857 0.10403 0.10547 0.10015 2.5982 -0.036121 0.0010455 -0.011976 -0.018422 -0.048727 -0.014815 -0.0022671 -0.050957 0.0068784 0 -0.021594 0 0.0015314 0 -0.001357 0 -2.0246
5.7461 0.09047 0.095395 0.096896 0.080526 0.086431 0.058154 0.076484 0.079516 0.085341 0.10227 0.085875 2.6077 -0.03925 0.0032261 -0.012617 -0.015789 -0.042629 -0.016494 -0.0025291 -0.05176 0.0041396 0 -0.021658 0 0.0021147 0 -0.00061915 0 -1.7701
5.75 0.091717 0.091705 0.088054 0.078151 0.063338 0.074656 0.06758 0.065133 0.069765 0.088017 0.06859 2.6361 -0.041736 0.0059289 -0.01562 -0.014066 -0.036882 -0.021942 -0.0019253 -0.049789 -0.0018157 0 -0.021794 0 0.0025941 0 -0.00057431 0 -1.4982
5.7539 0.090836 0.087491 0.082439 0.08084 0.052703 0.10041 0.066779 0.060784 0.059381 0.069894 0.053353 2.6791 -0.042453 0.0059942 -0.019025 -0.013678 -0.031724 -0.025767 -0.00069326 -0.046043 -0.0071045 0 -0.021831 0 0.0022381 0 -0.0013785 0 -1.3255
5.7578 0.087149 0.083682 0.083489 0.085576 0.061729 0.12074 0.073034 0.065714 0.056389 0.059527 0.046352 2.7338 -0.040309 0.0018324 -0.020119 -0.01377 -0.028035 -0.024211 0.00073704 -0.042394 -0.0082655 0 -0.021803 0 0.00098086 0 -0.0024784 0 -1.3269
5.7617 0.080929 0.080544 0.088553 0.088561 0.084148 0.1226 0.082127 0.075616 0.063308 0.063998 0.051801 2.7996 -0.035184 -0.0047704 -0.018006 -0.013736 -0.027401 -0.018538 0.0019577 -0.040343 -0.0045135 0 -0.021906 0 -0.00041114 0 -0.0030329 0 -1.4882
5.7656 0.073693 0.077641 0.090794 0.087086 0.10468 0.10201 0.088925 0.085023 0.079905 0.080019 0.068962 2.8762 -0.028717 -0.0099822 -0.014653 -0.014138 -0.030964 -0.013641 0.0028765 -0.040197 0.0018739 0 -0.022262 0 -0.00094229 0 -0.002586 0 -1.7087
5.7695 0.067713 0.074159 0.084916 0.080081 0.10986 0.067186 0.090219 0.08946 0.099939 0.096038 0.090966 2.9616 -0.023876 -0.011059 -0.013209 -0.015858 -0.037886 -0.013377 0.003835 -0.041278 0.0071553 0 -0.022749 0 -0.00023894 0 -0.0014086 0 -1.8564
5.7734 0.064567 0.069433 0.07168 0.068322 0.096722 0.03466 0.086073 0.086704 0.11232 0.10041 0.10682 3.0535 -0.023142 -0.008313 -0.015112 -0.01851 -0.044919 -0.017168 0.0052625 -0.042843 0.0085715 0 -0.02307 0 0.0011216 0 -0.00024032 0 -1.8376
5.7773 0.063718 0.063353 0.057122 0.054825 0.073172 0.02009 0.078772 0.077209 0.10765 0.089082 0.10655 3.1518 -0.026546 -0.0042875 -0.018743 -0.02014 -0.047883 -0.020929 0.0070291 -0.044779 0.0060341 0 -0.023016 0 0.0021051 0 0.00030415 0 -1.6398
5.7813 0.062519 0.056436 0.047206 0.044436 0.050857 0.029003 0.070482 0.063813 0.085553 0.067207 0.087179 3.259 -0.031372 -0.0013047 -0.020914 -0.018896 -0.04428 -0.021157 0.0081825 -0.04738 0.0019776 0 -0.022649 0 0.0020925 0 0.00014054 0 -1.3276
5.7852 0.058025 0.049493 0.042833 0.041435 0.037035 0.053371 0.061706 0.050603 0.056049 0.044429 0.055724 3.3775 -0.0341 0.00010483 -0.019746 -0.015052 -0.035144 -0.01813 0.0076208 -0.050501 -0.00050596 0 -0.022229 0 0.0013546 0 -0.00035946 0 -1.0015
5.7891 0.049288 0.043097 0.039723 0.046072 0.031673 0.076434 0.051696 0.040963 0.032913 0.028294 0.026246 3.5076 -0.033131 0.00066944 -0.016224 -0.011174 -0.024533 -0.015346 0.0053319 -0.053059 6.5466e-05 0 -0.021974 0 0.00073872 0 -0.00076042 0 -0.74689
5.793 0.038156 0.03717 0.033002 0.053041 0.030484 0.08281 0.040016 0.035598 0.023793 0.020656 0.01179 3.6473 -0.029921 0.00085771 -0.013077 -0.01002 -0.016854 -0.016029 0.0029703 -0.053614 0.0025676 0 -0.021883 0 0.00088535 0 -0.00088226 0 -0.59878
5.7969 0.027772 0.030998 0.021864 0.054172 0.029587 0.067359 0.027519 0.03198 0.025202 0.01854 0.015993 3.7946 -0.027467 0.00033134 -0.012255 -0.012114 -0.013943 -0.020194 0.0028279 -0.051632 0.0043426 0 -0.021817 0 0.0016794 0 -0.00081767 0 -0.53293
5.8008 0.020049 0.023734 0.009861 0.04406 0.027337 0.037246 0.015779 0.026071 0.02645 0.017359 0.030246 3.9493 -0.027555 -0.0010917 -0.013434 -0.01538 -0.014133 -0.024893 0.0057271 -0.048242 0.0035208 0 -0.021706 0 0.002385 0 -0.00074415 0 -0.48335
5.8047 0.014352 0.015071 0.00088756 0.024226 0.022869 0.006366 0.0057355 0.015458 0.018879 0.013606 0.038988 4.111 -0.029368 -0.0023637 -0.014781 -0.017172 -0.013964 -0.027059 0.0097099 -0.045615 0.00066945 0 -0.021667 0 0.0022926 0 -0.0007703 0 -0.37797
5.8086 0.0085245 0.0056392 -0.0047756 0.002161 0.014615 -0.013564 -0.0029036 0.0015478 0.0024568 0.0058635 0.030018 4.2759 -0.030738 -0.0016444 -0.0149 -0.016652 -0.011081 -0.026076 0.011091 -0.045325 -0.0016897 0 -0.021875 0 0.0012968 0 -0.0009233 0 -0.17872
5.8125 0.0011737 -0.0032386 -0.010245 -0.014064 0.0014552 -0.01923 -0.010822 -0.011162 -0.015335 -0.00516 0.0029003 4.436 -0.030666 0.0018909 -0.013972 -0.015202 -0.005974 -0.023825 0.0074351 -0.047095 -0.0013437 0 -0.022331 0 -4.5749e-05 0 -0.0011884 0 0.092662
5.8164 -0.0069655 -0.010301 -0.018007 -0.021078 -0.014546 -0.015747 -0.017735 -0.018397 -0.026345 -0.016812 -0.03034 4.5833 -0.030438 0.0067638 -0.013165 -0.014651 -0.0012787 -0.022582 1.498e-05 -0.049062 0.00156 0 -0.02278 0 -0.00095743 0 -0.0014902 0 0.3598
5.8203 -0.013822 -0.015111 -0.026533 -0.021194 -0.027481 -0.011578 -0.022075 -0.019353 -0.027803 -0.025187 -0.052778 4.7167 -0.032074 0.010031 -0.013258 -0.015308 0.0005799 -0.022999 -0.0066229 -0.049365 0.0045737 0 -0.022894 0 -0.00097403 0 -0.001653 0 0.53079
5.8242 -0.018019 -0.018272 -0.031385 -0.01909 -0.031046 -0.012596 -0.022301 -0.017124 -0.022934 -0.026983 -0.053337 4.8437 -0.035678 0.0097079 -0.014009 -0.015876 -0.00066669 -0.023972 -0.0080143 -0.04764 0.0051372 0 -0.022575 0 -0.00017984 0 -0.0014681 0 0.55256
5.8281 -0.020116 -0.020913 -0.029975 -0.017968 -0.023791 -0.019281 -0.018783 -0.016002 -0.01713 -0.022002 -0.033733 4.9766 -0.03858 0.0064842 -0.014721 -0.015181 -0.003113 -0.024109 -0.003396 -0.045119 0.0029057 0 -0.022074 0 0.0009469 0 -0.00088591 0 0.44781
5.832 -0.021917 -0.023863 -0.025114 -0.018654 -0.011346 -0.02808 -0.014498 -0.018157 -0.014287 -0.014378 -0.0074285 5.1235 -0.037507 0.0030278 -0.015108 -0.01372 -0.0043531 -0.023111 0.0035353 -0.043324 2.6609e-05 0 -0.021796 0 0.0018779 0 -0.00015495 0 0.30895
5.8359 -0.0247 -0.027124 -0.02338 -0.021377 -0.0030452 -0.034964 -0.013681 -0.022633 -0.016254 -0.010852 0.0084104 5.2823 -0.031913 0.001537 -0.015394 -0.013275 -0.0032444 -0.021795 0.0074978 -0.042672 -0.00093071 0 -0.02196 0 0.0023073 0 0.00029502 0 0.24908
5.8398 -0.028192 -0.030063 -0.029367 -0.027054 -0.0053633 -0.038197 -0.019224 -0.027264 -0.024049 -0.016589 0.0029 5.4428 -0.025172 0.0019482 -0.015701 -0.014985 -0.00034236 -0.021053 0.0057613 -0.04231 0.00056501 0 -0.02242 0 0.0022288 0 0.00019547 0 0.33823
5.8438 -0.031239 -0.032135 -0.041099 -0.035997 -0.017566 -0.03867 -0.030637 -0.031193 -0.037689 -0.031346 -0.022389 5.5944 -0.022158 0.0024786 -0.015685 -0.017964 0.003033 -0.021015 7.3927e-05 -0.041291 0.0025307 0 -0.022807 0 0.0018499 0 -0.00028714 0 0.56285
5.8477 -0.033272 -0.033528 -0.051057 -0.045647 -0.033007 -0.038302 -0.043919 -0.03526 -0.054052 -0.048955 -0.054331 5.7326 -0.025183 0.0017672 -0.015021 -0.020012 0.0059406 -0.02121 -0.0051212 -0.039861 0.0024684 0 -0.02285 0 0.0014404 0 -0.00063785 0 0.83232
5.8516 -0.034944 -0.035147 -0.052114 -0.050858 -0.044514 -0.038272 -0.053462 -0.039953 -0.065901 -0.060829 -0.075573 5.86 -0.031972 0.0002901 -0.014166 -0.019736 0.0080845 -0.021328 -0.006446 -0.039523 -7.9629e-05 0 -0.022593 0 0.001197 0 -0.00041489 0 1.028
5.8555 -0.037279 -0.037912 -0.04326 -0.047821 -0.049075 -0.038513 -0.054929 -0.043466 -0.065238 -0.0612 -0.074316 5.9822 -0.037577 -0.00039095 -0.01426 -0.017901 0.0092354 -0.021616 -0.0040291 -0.041699 -0.0029281 0 -0.022311 0 0.0011724 0 0.00035471 0 1.067
5.8594 -0.040339 -0.041859 -0.030294 -0.038326 -0.048357 -0.038508 -0.047731 -0.042563 -0.049804 -0.050622 -0.051249 6.1025 -0.038527 0.00038937 -0.015972 -0.016623 0.0087976 -0.022481 -0.00075567 -0.046214 -0.0032561 0 -0.022242 0 0.0012935 0 0.0011742 0 0.94685
5.8633 -0.042955 -0.045811 -0.021312 -0.029675 -0.045841 -0.038317 -0.035868 -0.036014 -0.027131 -0.035578 -0.019615 6.2199 -0.035496 0.0014408 -0.018434 -0.017233 0.0063143 -0.023838 0.00060687 -0.051012 -0.00036427 0 -0.022383 0 0.0014498 0 0.0014853 0 0.74819
5.8672 -0.04386 -0.047963 -0.021078 -0.02924 -0.04401 -0.038732 -0.026494 -0.027264 -0.011344 -0.024721 0.0020153 6.3311 -0.032209 0.0009106 -0.019616 -0.018993 0.0025576 -0.025012 -0.00036428 -0.053504 0.0034363 0 -0.022537 0 0.0015844 0 0.0011198 0 0.59454
5.8711 -0.043018 -0.047079 -0.028618 -0.038169 -0.043926 -0.040431 -0.026407 -0.023112 -0.013866 -0.02416 0.00043196 6.4318 -0.031866 -0.0015995 -0.018109 -0.019936 -5.7902e-05 -0.025348 -0.0019753 -0.052479 0.0046853 0 -0.02253 0 0.001711 0 0.00039747 0 0.58788
5.875 -0.041658 -0.043473 -0.038918 -0.050182 -0.046239 -0.043031 -0.037902 -0.028701 -0.035067 -0.034369 -0.024359 6.5192 -0.034452 -0.0042803 -0.01464 -0.018901 0.0013506 -0.024884 -0.0024443 -0.04902 0.0017135 0 -0.022375 0 0.0018509 0 -0.00018707 0 0.75201
5.8789 -0.040921 -0.038998 -0.046353 -0.05697 -0.051235 -0.045133 -0.05641 -0.042862 -0.063713 -0.050078 -0.059056 6.5922 -0.037237 -0.0046366 -0.011676 -0.016692 0.007877 -0.024316 -0.0015442 -0.045683 -0.0039519 0 -0.022245 0 0.0019665 0 -0.00036925 0 1.0141
5.8828 -0.040553 -0.035948 -0.047152 -0.055328 -0.057314 -0.045492 -0.07203 -0.058028 -0.084715 -0.062962 -0.084936 6.6534 -0.037615 -0.0018257 -0.011267 -0.015247 0.017237 -0.024249 -0.00039926 -0.044619 -0.0088544 0 -0.022274 0 0.0019751 0 -0.00024521 0 1.2379
5.8867 -0.039152 -0.035563 -0.040304 -0.049293 -0.060108 -0.044264 -0.074892 -0.065172 -0.088776 -0.06578 -0.088704 6.7096 -0.035407 0.0025135 -0.013157 -0.015757 0.024432 -0.024467 1.222e-05 -0.046055 -0.010291 0 -0.022407 0 0.0018417 0 -6.7036e-05 0 1.2949
5.8906 -0.03584 -0.037189 -0.027812 -0.045331 -0.054663 -0.04296 -0.061411 -0.059868 -0.076489 -0.05605 -0.069431 6.7687 -0.032607 0.0057335 -0.015055 -0.017659 0.024649 -0.024036 -0.00010927 -0.048264 -0.0080856 0 -0.022433 0 0.0016451 0 3.5381e-05 0 1.1348
5.8945 -0.031657 -0.03873 -0.014594 -0.045456 -0.039968 -0.042851 -0.037158 -0.044743 -0.05493 -0.037407 -0.03764 6.8344 -0.031217 0.0064414 -0.014899 -0.019399 0.016528 -0.022217 0.00013797 -0.048937 -0.0042161 0 -0.02217 0 0.001529 0 0.00012118 0 0.81468
5.8984 -0.029074 -0.03812 -0.0070003 -0.045295 -0.021775 -0.043183 -0.01388 -0.026882 -0.031329 -0.017764 -0.0080802 6.9029 -0.031502 0.0053458 -0.012891 -0.02005 0.003433 -0.019379 0.0010445 -0.04692 -0.001033 0 -0.021639 0 0.0015677 0 0.00027695 0 0.46827
5.9023 -0.029832 -0.03476 -0.0093452 -0.039137 -0.01008 -0.041155 -0.0023083 -0.013012 -0.0099286 -0.0051313 0.0083755 6.9652 -0.032247 0.0040613 -0.011252 -0.020075 -0.0083642 -0.016991 0.0017088 -0.043087 0.00024022 0 -0.021084 0 0.0016812 0 0.00045687 0 0.23398
5.9063 -0.033082 -0.029897 -0.020234 -0.026909 -0.012081 -0.034251 -0.0056847 -0.0065165 0.0062974 -0.0034664 0.0087258 7.0151 -0.032382 0.0033483 -0.011914 -0.020573 -0.013434 -0.016573 0.00093286 -0.03978 -0.00025438 0 -0.020804 0 0.0016961 0 0.00052024 0 0.1852
5.9102 -0.035654 -0.025693 -0.032102 -0.01577 -0.026023 -0.023181 -0.018576 -0.0077728 0.012878 -0.011088 -0.0033797 7.0558 -0.03207 0.0026777 -0.014471 -0.021915 -0.010331 -0.018446 -0.0012821 -0.039224 -0.0016628 0 -0.020948 0 0.0014991 0 0.00040886 0 0.30288
5.9141 -0.034403 -0.023735 -0.035689 -0.014128 -0.041452 -0.012599 -0.031562 -0.015882 0.0047239 -0.022488 -0.021417 7.098 -0.032213 0.0014018 -0.016513 -0.023249 -0.0020197 -0.021388 -0.0032442 -0.041992 -0.0030514 0 -0.021406 0 0.0011281 0 0.00023663 0 0.50042
5.918 -0.028661 -0.024055 -0.026887 -0.023439 -0.046421 -0.0082298 -0.037897 -0.02908 -0.018992 -0.032012 -0.038972 7.1496 -0.033132 -1.8033e-06 -0.016081 -0.023314 0.0064916 -0.023566 -0.0027755 -0.046561 -0.0036535 0 -0.021888 0 0.00071398 0 0.00016994 0 0.67729
5.9219 -0.020762 -0.025309 -0.01055 -0.035691 -0.036307 -0.01227 -0.036999 -0.043491 -0.050597 -0.03668 -0.050764 7.206 -0.034029 -0.00016485 -0.013756 -0.021659 0.011435 -0.024007 0.00084443 -0.05028 -0.0030627 0 -0.022126 0 0.00035191 0 0.0002336 0 0.76508
5.9258 -0.014325 -0.025804 0.0024333 -0.03943 -0.017364 -0.020966 -0.032625 -0.052589 -0.075393 -0.03644 -0.052946 7.2506 -0.033835 0.0016416 -0.012229 -0.019042 0.012087 -0.023317 0.0059421 -0.051134 -0.0016139 0 -0.022057 0 6.0393e-05 0 0.00027981 0 0.7436
5.9297 -0.011863 -0.024542 0.0030311 -0.029312 -0.0022464 -0.026927 -0.028151 -0.049654 -0.079311 -0.03243 -0.044083 7.268 -0.032445 0.004406 -0.013634 -0.01672 0.010076 -0.022933 0.0094473 -0.049086 -0.00054068 0 -0.021859 0 -0.0001279 0 0.00017721 0 0.63036
5.9336 -0.013579 -0.021635 -0.0091695 -0.010814 -0.0010604 -0.024819 -0.023551 -0.032458 -0.057739 -0.02538 -0.026528 7.258 -0.030938 0.0060423 -0.017245 -0.015439 0.0072078 -0.023551 0.0090932 -0.046019 -0.0013026 0 -0.021795 0 -7.7787e-05 0 1.0152e-05 0 0.46238
5.9375 -0.017877 -0.018049 -0.025686 0.0039205 -0.014618 -0.015841 -0.016665 -0.0065202 -0.019229 -0.015726 -0.0064281 7.2382 -0.030508 0.0052532 -0.01985 -0.015111 0.0038816 -0.024182 0.0050785 -0.044293 -0.0042647 0 -0.021994 0 0.00037145 0 3.5293e-05 0 0.28488
5.9414 -0.022648 -0.015095 -0.035419 0.005389 -0.03438 -0.0070362 -0.0071023 0.016455 0.018577 -0.0049993 0.0086506 7.2312 -0.031266 0.0026817 -0.018614 -0.015275 -0.00056192 -0.022907 -9.0009e-05 -0.044996 -0.0078944 0 -0.022328 0 0.0011887 0 0.00039754 0 0.14671
5.9453 -0.026169 -0.014016 -0.03242 -0.0066108 -0.048388 -0.0057228 0.0013611 0.024789 0.038127 0.0033466 0.013351 7.2469 -0.032202 0.00016295 -0.013799 -0.01567 -0.0061002 -0.018839 -0.0033935 -0.047222 -0.0095579 0 -0.022514 0 0.0020292 0 0.00089625 0 0.092602
5.9492 -0.027328 -0.015639 -0.019386 -0.023877 -0.04864 -0.013606 0.0026228 0.013755 0.030753 0.0050698 0.0069074 7.2754 -0.032327 -0.0010883 -0.0088029 -0.016289 -0.010785 -0.013505 -0.0033393 -0.048941 -0.0075972 0 -0.022376 0 0.0024159 0 0.0010874 0 0.14752
5.9531 -0.02577 -0.019967 -0.0050628 -0.036524 -0.035304 -0.025516 -0.0069144 -0.011459 0.00060578 -0.0022877 -0.0072733 7.2964 -0.031749 -0.0014001 -0.0074122 -0.016997 -0.011506 -0.010147 -0.00076937 -0.048701 -0.0029323 0 -0.022055 0 0.0021397 0 0.0006793 0 0.30039
5.957 -0.022321 -0.025861 0.0016624 -0.039542 -0.01599 -0.033765 -0.024648 -0.038664 -0.037662 -0.017376 -0.024057 7.2975 -0.031525 -0.0017388 -0.010682 -0.017326 -0.0064248 -0.011192 0.0020247 -0.046742 0.0014462 0 -0.021951 0 0.001516 0 -0.00014517 0 0.50156
5.9609 -0.019203 -0.031237 -0.0033955 -0.034579 -0.0012891 -0.034284 -0.042576 -0.055448 -0.066014 -0.035245 -0.038864 7.2843 -0.03246 -0.0021044 -0.016133 -0.01679 0.0029385 -0.016005 0.0031106 -0.044644 0.0028991 0 -0.022415 0 0.0011927 0 -0.00081968 0 0.68125
5.9648 -0.019189 -0.03403 -0.018348 -0.027032 0.00076981 -0.029304 -0.052255 -0.055669 -0.071818 -0.049733 -0.048453 7.2736 -0.034152 -0.0011855 -0.019859 -0.015386 0.011999 -0.021104 0.0022801 -0.043879 0.0014001 0 -0.023406 0 0.0016065 0 -0.0008559 0 0.78177
5.9688 -0.023788 -0.033501 -0.036921 -0.021944 -0.011214 -0.024628 -0.050235 -0.042185 -0.054391 -0.056411 -0.050816 7.2771 -0.035286 0.002141 -0.019661 -0.01373 0.015948 -0.02293 0.0010029 -0.044607 -0.00046113 0 -0.024435 0 0.0025576 0 -0.00026314 0 0.78545
5.9727 -0.031699 -0.030906 -0.051543 -0.021738 -0.031231 -0.024301 -0.039967 -0.024744 -0.025714 -0.054341 -0.0456 7.2904 -0.034872 0.0070184 -0.016584 -0.012664 0.013111 -0.020903 0.0010585 -0.045736 0.00017839 0 -0.024876 0 0.0033237 0 0.00046597 0 0.7214
5.9766 -0.039105 -0.028818 -0.056615 -0.026166 -0.048915 -0.027537 -0.029042 -0.014364 -0.0039804 -0.045949 -0.035226 7.2975 -0.033152 0.010631 -0.013802 -0.012737 0.0061695 -0.017945 0.0029238 -0.046084 0.0038752 0 -0.024436 0 0.0032607 0 0.00079433 0 0.64679
5.9805 -0.041982 -0.029359 -0.051144 -0.033109 -0.055187 -0.03029 -0.024009 -0.017101 -0.0027852 -0.035553 -0.025076 7.2852 -0.031296 0.010382 -0.013942 -0.014041 0.00016816 -0.017832 0.0052028 -0.045484 0.008415 0 -0.023401 0 0.0023645 0 0.00059763 0 0.61298
5.9844 -0.038897 -0.032607 -0.03961 -0.039337 -0.047497 -0.02952 -0.026478 -0.030451 -0.022353 -0.027452 -0.021153 7.2534 -0.030287 0.0062755 -0.017062 -0.016396 -0.0012032 -0.021678 0.0056296 -0.044822 0.010829 0 -0.02244 0 0.0012751 0 0.00022747 0 0.63556
5.9883 -0.03211 -0.036424 -0.029887 -0.041566 -0.031326 -0.026042 -0.032829 -0.044649 -0.049002 -0.024253 -0.025947 7.2126 -0.030172 0.0011317 -0.020713 -0.01949 0.0018464 -0.026827 0.0029207 -0.045059 0.0099432 0 -0.022119 0 0.00071042 0 0.00014898 0 0.68578
5.9922 -0.026081 -0.037965 -0.028559 -0.038138 -0.016686 -0.02356 -0.037253 -0.048698 -0.063979 -0.0259 -0.035755 7.172 -0.030338 -0.0016954 -0.021838 -0.022716 0.0057834 -0.029294 -0.0020176 -0.04624 0.0070985 0 -0.022511 0 0.00085193 0 0.00051228 0 0.70988
5.9961 -0.024492 -0.035798 -0.036419 -0.030453 -0.011781 -0.025224 -0.035813 -0.037838 -0.056084 -0.02984 -0.042503 7.1307 -0.03037 -0.0010083 -0.019015 -0.024999 0.0068633 -0.027534 -0.006607 -0.047469 0.0045335 0 -0.023211 0 0.0012506 0 0.0010474 0 0.66684
6 -0.028005 -0.031098 -0.047707 -0.022671 -0.018156 -0.031006 -0.029046 -0.01755 -0.029368 -0.03258 -0.039669 7.0805 -0.030462 0.0016168 -0.013496 -0.025088 0.0041956 -0.02392 -0.0085252 -0.047796 0.0031615 0 -0.023695 0 0.0013186 0 0.0013386 0 0.56258
6.0039 -0.034249 -0.027037 -0.054232 -0.019371 -0.030572 -0.038029 -0.021704 -0.0008184 -0.00055457 -0.032039 -0.028041 7.0166 -0.030985 0.0036899 -0.0084046 -0.022364 0.00032774 -0.022434 -0.0074682 -0.047125 0.0019532 0 -0.023718 0 0.00091293 0 0.0011852 0 0.45693
6.0078 -0.039763 -0.026829 -0.051524 -0.022786 -0.041321 -0.043055 -0.019919 0.00010416 0.011827 -0.02924 -0.01638 6.9444 -0.031818 0.0041574 -0.0066855 -0.017542 -0.00095804 -0.024712 -0.0052141 -0.046239 -0.0005762 0 -0.023413 0 0.00044503 0 0.00072124 0 0.43405
6.0117 -0.042312 -0.031754 -0.042133 -0.031792 -0.045483 -0.044745 -0.027357 -0.018041 -0.0011066 -0.027878 -0.015698 6.8751 -0.03229 0.0039563 -0.0091632 -0.012559 0.0023015 -0.028302 -0.0038979 -0.045954 -0.0043893 0 -0.023084 0 0.00042927 0 0.00024303 0 0.55039
6.0156 -0.042047 -0.040406 -0.033452 -0.043253 -0.043435 -0.044097 -0.042573 -0.0471 -0.033905 -0.031718 -0.031052 6.815 -0.03189 0.0044955 -0.01401 -0.0095358 0.008816 -0.028962 -0.0040318 -0.0463 -0.007517 0 -0.022912 0 0.00093864 0 -3.3266e-05 0 0.79248
6.0195 -0.041068 -0.049515 -0.032019 -0.054178 -0.039496 -0.043388 -0.059286 -0.072658 -0.070856 -0.041594 -0.057063 6.7583 -0.030939 0.0059155 -0.018061 -0.0095507 0.015194 -0.024874 -0.0040976 -0.046525 -0.0076743 0 -0.022858 0 0.0015137 0 -5.3518e-05 0 1.0749
6.0234 -0.041981 -0.055772 -0.039097 -0.062684 -0.038498 -0.044873 -0.069782 -0.082968 -0.095054 -0.054352 -0.080763 6.692 -0.030442 0.0070249 -0.019106 -0.012123 0.018512 -0.018696 -0.0021311 -0.04595 -0.0043592 0 -0.022788 0 0.001608 0 0.00015833 0 1.2843
6.0273 -0.046371 -0.057577 -0.050769 -0.067477 -0.042915 -0.049872 -0.069615 -0.075445 -0.09673 -0.064743 -0.089856 6.6064 -0.031173 0.0068211 -0.017498 -0.015718 0.018163 -0.015329 0.0021585 -0.044819 0.00054803 0 -0.022652 0 0.0011187 0 0.00057502 0 1.3438
6.0313 -0.053881 -0.055823 -0.061585 -0.067351 -0.051958 -0.058046 -0.060608 -0.056867 -0.077083 -0.068859 -0.080544 6.5028 -0.032909 0.0057183 -0.015743 -0.018754 0.015709 -0.017425 0.0067565 -0.044304 0.0042143 0 -0.022529 0 0.00048141 0 0.0011142 0 1.2572
6.0352 -0.062218 -0.053293 -0.068044 -0.062031 -0.062318 -0.066842 -0.049924 -0.038347 -0.047081 -0.066528 -0.059599 6.3904 -0.034598 0.0049845 -0.016312 -0.020338 0.013236 -0.022863 0.0088732 -0.04559 0.0049736 0 -0.022508 0 0.00024958 0 0.0015491 0 1.1048
6.0391 -0.068147 -0.052986 -0.069356 -0.053705 -0.069742 -0.071966 -0.04557 -0.029253 -0.02246 -0.060966 -0.039756 6.2775 -0.035293 0.0049961 -0.019424 -0.020368 0.011837 -0.026639 0.0072816 -0.048804 0.0033064 0 -0.022575 0 0.00058834 0 0.0015641 0 0.99406
6.043 -0.069136 -0.056214 -0.06617 -0.04708 -0.070953 -0.069623 -0.051279 -0.033583 -0.016667 -0.056285 -0.031965 6.1641 -0.034925 0.004406 -0.022743 -0.019217 0.011394 -0.025365 0.0033344 -0.052691 0.0010411 0 -0.022621 0 0.0011686 0 0.00099102 0 0.99814
6.0469 -0.06487 -0.061634 -0.059709 -0.046804 -0.065528 -0.05967 -0.064284 -0.04941 -0.034047 -0.055 -0.039578 6.0444 -0.034205 0.0014495 -0.023394 -0.017411 0.011492 -0.020175 -0.00022563 -0.055336 -0.00025458 0 -0.022553 0 0.0015296 0 2.6416e-05 0 1.1189
6.0508 -0.057621 -0.065904 -0.052309 -0.053843 -0.056726 -0.047069 -0.077424 -0.070129 -0.066571 -0.057181 -0.057469 5.9128 -0.03386 -0.0037679 -0.020622 -0.015493 0.012278 -0.015411 -0.0014943 -0.05537 -0.00023146 0 -0.022382 0 0.0015191 0 -0.00082172 0 1.2926
6.0547 -0.051012 -0.06574 -0.047735 -0.064031 -0.050113 -0.039556 -0.083859 -0.086604 -0.096964 -0.061212 -0.075728 5.7679 -0.034037 -0.008487 -0.016707 -0.013968 0.0143 -0.014528 -0.00062512 -0.052807 0.00050987 0 -0.022188 0 0.001378 0 -0.0010816 0 1.4285
6.0586 -0.047821 -0.060096 -0.049372 -0.070567 -0.050069 -0.042344 -0.080948 -0.090466 -0.10793 -0.064855 -0.085141 5.6107 -0.034438 -0.0092085 -0.01515 -0.013222 0.017505 -0.017173 0.00088949 -0.048962 0.0012845 0 -0.022016 0 0.0014292 0 -0.00069233 0 1.4553
6.0625 -0.048302 -0.050992 -0.056936 -0.068787 -0.05636 -0.053762 -0.070877 -0.078309 -0.092544 -0.06577 -0.081494 5.4412 -0.034883 -0.0047571 -0.017609 -0.013431 0.020511 -0.020016 0.0018742 -0.045586 0.0018176 0 -0.021836 0 0.0017245 0 -7.22e-05 0 1.3517
6.0664 -0.050263 -0.042348 -0.064997 -0.059412 -0.063727 -0.065715 -0.058293 -0.054663 -0.058922 -0.061867 -0.066917 5.2581 -0.035557 0.0024142 -0.02228 -0.01452 0.021109 -0.020187 0.0022847 -0.043867 0.0020713 0 -0.021604 0 0.0020099 0 0.00019938 0 1.1515
[truncated: 1,593,000 more chars]
