# Supplementary material for: Dataset from dynamic shake-table testing of five full-scale single leaf and cavity URM walls subjected to out-of-plane two-way bending
Source: Data Brief. 2019 Mar 20;24:103854. doi: 10.1016/j.dib.2019.103854 (PMC6480314; doi:10.1016/j.dib.2019.103854)
Supplement: Multimedia component 2 [file mmc2.zip › DATA/CS-010-RR/Test14.txt]

0 0.00095027 -0.0052788 -0.0010628 -0.00094294 -0.0077717 0.012674 0.00054568 -0.0064283 -0.011841 0.0019747 -0.008973 -0.73353 -0.0035672 -0.0013762 -0.0055477 -0.0081852 -0.0059641 -0.0064124 0.0026326 -0.0083109 -0.0003498 0 -0.022461 0 0.0016515 0 -0.00089694 0 0.10669
0.003906 -0.0020052 -0.003277 0.0029575 0.0012492 -0.0056701 0.0045713 0.0013791 -0.00079333 -0.0037274 -0.0010714 -0.0090882 -0.75356 -0.000377 -0.0027371 -0.0018205 -0.0056136 -0.0061697 -0.0091525 0.0040423 -0.0083538 -0.00014719 0 -0.022439 0 0.00096708 0 0.00011081 0 0.068532
0.007812 -0.0050865 -0.0010919 0.0022161 0.0045763 -0.0043372 -0.0042888 0.0018961 0.0048563 0.0072004 -0.0031097 -0.0077688 -0.74708 0.0019105 -0.0012813 0.0043218 -0.00025844 -0.0064968 -0.00741 0.0059108 -0.0040947 -0.00098847 0 -0.022603 0 0.00071542 0 0.0010161 0 0.022848
0.011719 -0.006652 -6.1333e-05 -0.0029193 0.005937 -0.0037239 -0.0097577 0.0018527 0.0071411 0.014939 -0.0024563 -0.0058957 -0.72354 0.00083142 0.0028028 0.0078908 0.003553 -0.0068969 -0.003642 0.0075644 0.002198 -0.0021097 0 -0.022835 0 0.0010896 0 0.00095745 0 -0.0081491
0.015625 -0.0057889 -0.00071113 -0.008711 0.0029664 -0.0027889 -0.010446 0.00085204 0.0039234 0.014558 0.00043809 -0.0044089 -0.7064 -0.003669 0.0069472 0.0060048 0.0031197 -0.0071977 -0.0011659 0.0086652 0.0062907 -0.0022117 0 -0.022919 0 0.0016813 0 -0.00019267 0 -0.0089392
0.019531 -0.0027396 -0.002427 -0.010674 -0.0039108 -0.00066867 -0.0078872 -0.001195 -0.003921 0.0058192 0.0031635 -0.0039726 -0.71244 -0.0089571 0.0081097 0.00047742 -0.00065752 -0.0071879 -0.0012163 0.0092047 0.0056075 -0.00055502 0 -0.022731 0 0.0018966 0 -0.0016814 0 0.020183
0.023437 0.0011804 -0.0038265 -0.0068367 -0.011372 0.0023685 -0.0047698 -0.0035708 -0.012251 -0.0059186 0.0031497 -0.0045734 -0.73849 -0.011443 0.0051551 -0.0037208 -0.0043538 -0.0068032 -0.002372 0.009128 0.0013786 0.0021859 0 -0.022367 0 0.0015499 0 -0.0024968 0 0.060027
0.027344 0.004141 -0.0036112 0.00079902 -0.015238 0.0050382 -0.0029538 -0.0049627 -0.015794 -0.012712 -0.00028668 -0.0053746 -0.7664 -0.0090873 -0.00031288 -0.002737 -0.0050986 -0.0062463 -0.0025727 0.0081998 -0.0025753 0.0042155 0 -0.022075 0 0.0010385 0 -0.0021841 0 0.080998
0.03125 0.0046836 -0.0013942 0.0076596 -0.013198 0.0060609 -0.0026778 -0.0044188 -0.011651 -0.0092353 -0.0052673 -0.0051201 -0.77985 -0.0028421 -0.0052467 0.0029926 -0.0029444 -0.0058965 -0.0013855 0.006411 -0.0031395 0.0040507 0 -0.022048 0 0.00092371 0 -0.0011372 0 0.061152
0.035156 0.0025688 0.0019927 0.0097893 -0.0062737 0.0051422 -0.0030488 -0.0021817 -0.0016478 0.0033893 -0.0085757 -0.002961 -0.7766 0.0040134 -0.0073379 0.0093794 -0.00055351 -0.0060389 -0.00018613 0.0044322 -0.00024576 0.0019394 0 -0.022269 0 0.0013497 0 -0.00016824 0 0.0023788
0.039062 -0.00093382 0.0049122 0.0064655 0.001925 0.0030964 -0.0029214 0.00048952 0.0085145 0.017966 -0.0078233 0.00084768 -0.76642 0.0080805 -0.0063054 0.012301 -0.00063111 -0.0066257 -0.00033205 0.0033498 0.0036136 -0.00010931 0 -0.022557 0 0.0018925 0 0.00018676 0 -0.068149
0.042969 -0.0036624 0.0058328 0.00042958 0.0074992 0.0011135 -0.0014278 0.0024166 0.012971 0.025683 -0.0029708 0.0049353 -0.75947 0.0079615 -0.0035397 0.010825 -0.0034625 -0.0072818 -0.001567 0.0036536 0.0058443 6.7179e-05 0 -0.022747 0 0.0019976 0 -5.193e-06 0 -0.11419
0.046875 -0.0038637 0.0042109 -0.0042544 0.0085025 -0.00012521 0.0018142 0.003447 0.0096108 0.021676 0.0037365 0.0075571 -0.75817 0.0048585 -0.00080032 0.0073586 -0.0066906 -0.0075801 -0.0024858 0.0044721 0.0057459 0.0028459 0 -0.022829 0 0.0015677 0 -0.00032012 0 -0.11333
0.050781 -0.0013673 0.00082594 -0.0050323 0.0057522 -0.00077064 0.0064407 0.0042893 0.001325 0.008009 0.0091398 0.0076002 -0.75964 0.0014511 0.00082754 0.0050784 -0.0074162 -0.0073726 -0.0024391 0.0041107 0.0044698 0.0063257 0 -0.022916 0 0.0011006 0 -0.00045087 0 -0.07006
0.054687 0.0022395 -0.0026247 -0.0023741 0.0019253 -0.0014311 0.011064 0.0054299 -0.0062075 -0.0077527 0.010817 0.0052036 -0.76323 5.0316e-05 0.0011476 0.0052756 -0.0046946 -0.0069052 -0.0025296 0.0017037 0.0034889 0.0078538 0 -0.023087 0 0.0012204 0 -0.00042138 0 -0.010578
0.058594 0.0046571 -0.0044281 0.00093623 -0.00027464 -0.0025214 0.01353 0.0063125 -0.0083769 -0.017241 0.0081398 0.0016478 -0.77289 0.001311 0.00055106 0.006879 -0.0002766 -0.006613 -0.0043335 -0.0015808 0.0033242 0.0062815 0 -0.023297 0 0.0020454 0 -0.00040389 0 0.035035
0.0625 0.0044401 -0.0037365 0.0020304 0.00031475 -0.003859 0.012051 0.0057238 -0.0043686 -0.016171 0.0024738 -0.001355 -0.79142 0.0041418 -0.00027546 0.0080236 0.0029169 -0.0067615 -0.0076455 -0.003249 0.0035837 0.0029105 0 -0.023434 0 0.0030125 0 -0.00042833 0 0.049363
0.066406 0.0019433 -0.0009563 3.2177e-05 0.002863 -0.0047347 0.0066176 0.0030644 0.0028097 -0.0065113 -0.0033779 -0.0025541 -0.81402 0.0065665 -0.00054967 0.0077524 0.0031494 -0.0072322 -0.009916 -0.0017744 0.0038236 0.0002566 0 -0.023445 0 0.0033456 0 -0.00033627 0 0.033215
0.070312 -0.0010389 0.0025156 -0.003437 0.0053007 -0.0043382 -0.00050345 -0.00078618 0.0085056 0.0051059 -0.0063361 -0.0018065 -0.83012 0.0068661 0.00024477 0.0063112 0.001041 -0.0076277 -0.0084452 0.0016495 0.0040476 -0.00021678 0 -0.023394 0 0.0027399 0 -1.0123e-05 0 0.00066445
0.074219 -0.0026158 0.0050212 -0.0055558 0.0056787 -0.0022732 -0.00592 -0.0039453 0.0091327 0.011534 -0.0045886 -0.00016553 -0.83289 0.0044552 0.0018419 0.0042749 -0.0012715 -0.0076025 -0.0033524 0.0038512 0.0043709 0.00072365 0 -0.023368 0 0.0016322 0 0.00041515 0 -0.029719
0.078125 -0.0020656 0.0054562 -0.0043838 0.003275 0.0010979 -0.0072727 -0.0049381 0.0039784 0.0093343 0.0011309 0.00071367 -0.82625 0.00022134 0.0030273 0.0018595 -0.0020579 -0.0071375 0.0018508 0.0025573 0.0044799 0.0010548 0 -0.023352 0 0.00081503 0 0.00062591 0 -0.042565
0.082031 -9.8625e-05 0.0037969 -0.00021986 -0.0011336 0.0046853 -0.004784 -0.0037094 -0.004444 0.00068349 0.0075042 -0.00032795 -0.82081 -0.003803 0.0023025 -0.00080843 -0.0012842 -0.0065376 0.0030994 -0.0012462 0.0037344 -0.00038066 0 -0.023222 0 0.00076283 0 0.00043007 0 -0.032009
0.085937 0.0019411 0.001117 0.0046874 -0.0058312 0.0071689 -0.00096598 -0.0013503 -0.011471 -0.0080926 0.010367 -0.0029312 -0.82235 -0.0054562 -0.00087666 -0.0030669 -0.00029318 -0.0061694 -0.00045427 -0.0039452 0.0019131 -0.0026826 0 -0.022882 0 0.0012792 0 -3.385e-05 0 -0.0065136
0.089844 0.003149 -0.00093527 0.0077931 -0.0090552 0.0077774 0.0012666 0.0010177 -0.012523 -0.01051 0.0074736 -0.0050537 -0.82563 -0.0038025 -0.0052869 -0.0038135 -0.00038066 -0.0061734 -0.0054426 -0.0026346 -0.00024589 -0.0037571 0 -0.022412 0 0.0017519 0 -0.00040619 0 0.011791
0.09375 0.0035137 -0.00099679 0.0080079 -0.009663 0.0068455 0.00058223 0.0029588 -0.0057822 -0.0040924 0.00039312 -0.0040757 -0.82127 8.3611e-07 -0.008424 -0.0024706 -0.0016366 -0.0063866 -0.0072611 0.0019194 -0.0014283 -0.002344 0 -0.022059 0 0.0017348 0 -0.00042759 0 -0.0019545
0.097656 0.0035091 0.0012115 0.0062459 -0.007365 0.0056065 -0.0021152 0.0043819 0.006096 0.0078962 -0.0061689 0.001316 -0.80916 0.0031874 -0.0081215 0.00021094 -0.003015 -0.0065164 -0.0043374 0.0056938 -0.00078932 0.00077783 0 -0.022049 0 0.0013114 0 -0.00015102 0 -0.056693
0.10156 0.0033748 0.0046098 0.0044204 -0.0027016 0.0051706 -0.004585 0.0047799 0.016755 0.018383 -0.0075031 0.0097511 -0.80288 0.0032516 -0.0041042 0.0025381 -0.0034207 -0.0063964 0.00039447 0.005079 0.0013307 0.0035088 0 -0.022387 0 0.00094212 0 0.00015182 0 -0.13193
0.10547 0.0028462 0.0072617 0.0037569 0.0030228 0.0053972 -0.0047401 0.003242 0.019645 0.020958 -0.0023285 0.017495 -0.81769 -5.8863e-06 0.0017418 0.0032465 -0.0027433 -0.0061072 0.0023028 0.00043005 0.0037089 0.0042631 0 -0.022824 0 0.00099589 0 0.00026648 0 -0.1836
0.10938 0.0015825 0.0074584 0.0038208 0.0079295 0.0047159 -0.0016418 -0.00045191 0.012353 0.013961 0.0061332 0.020511 -0.85232 -0.0039914 0.0065636 0.0025392 -0.0019318 -0.0058834 -0.00047533 -0.0039792 0.0052413 0.0030988 0 -0.023023 0 0.0014281 0 0.00020241 0 -0.17082
0.11328 -0.00019338 0.0047617 0.0030536 0.010154 0.0013638 0.0043111 -0.0047526 -0.0013335 0.001402 0.012385 0.016945 -0.88386 -0.005146 0.0082421 0.0017485 -0.0021164 -0.0059149 -0.0051611 -0.0037395 0.0056786 0.0011814 0 -0.022789 0 0.0018764 0 0.00010681 0 -0.086457
0.11719 -0.0015719 0.00032413 0.00034236 0.008835 -0.0047191 0.011582 -0.0067507 -0.013557 -0.0098768 0.01252 0.0082872 -0.88426 -0.0018922 0.0064057 0.0019634 -0.0035943 -0.0062173 -0.0068367 0.0016445 0.0054895 -0.00061451 0 -0.022176 0 0.0020283 0 6.6647e-05 0 0.032373
0.12109 -0.0015938 -0.003759 -0.0037294 0.0049265 -0.010945 0.017741 -0.0042657 -0.017508 -0.01468 0.0067843 -0.0015762 -0.84547 0.0037368 0.0022944 0.0030037 -0.0055297 -0.0066563 -0.0029729 0.008237 0.0051605 -0.0023626 0 -0.021428 0 0.0018823 0 4.2354e-05 0 0.12489
0.125 -0.00013254 -0.0056558 -0.0070589 0.0010003 -0.013254 0.019965 0.0019823 -0.011882 -0.012364 -0.00098277 -0.0086418 -0.78983 0.0074128 -0.0020974 0.0037133 -0.0065522 -0.007072 0.0042079 0.01113 0.0047316 -0.0043541 0 -0.020829 0 0.0016765 0 -3.1855e-06 0 0.14512
0.12891 0.0018098 -0.0047787 -0.0075554 -0.000218 -0.0089537 0.016189 0.0082094 -0.001379 -0.0063034 -0.0062958 -0.01075 -0.75394 0.005961 -0.0049228 0.0031783 -0.005715 -0.0073804 0.0095993 0.008555 0.0039823 -0.005982 0 -0.020586 0 0.0016034 0 3.5546e-05 0 0.090431
0.13281 0.0027665 -0.0019481 -0.0048156 0.0022328 0.00078009 0.0066425 0.010002 0.0069935 -0.00077612 -0.006897 -0.0081012 -0.75927 0.00011404 -0.0051228 0.0016027 -0.0030896 -0.007585 0.0094731 0.0028571 0.0029195 -0.0057577 0 -0.020773 0 0.0016238 0 0.00034857 0 -6.2449e-05
0.13672 0.0019506 0.001242 -0.00058106 0.0066238 0.010893 -0.0053286 0.0056591 0.0088035 0.0020341 -0.0035598 -0.0025013 -0.7956 -0.005895 -0.0028331 5.3125e-05 0.00033207 -0.0077234 0.0043285 -0.0022633 0.0019328 -0.002744 0 -0.021315 0 0.0015515 0 0.00097645 0 -0.073895
0.14063 -8.0616e-05 0.0033289 0.0024321 0.0095186 0.015377 -0.014302 -0.0022412 0.0045691 0.0027102 0.0011896 0.0036727 -0.83193 -0.0077298 0.00052185 -0.00050834 0.003216 -0.0078135 -0.0018991 -0.0051766 0.0014351 0.0020059 0 -0.021993 0 0.0012936 0 0.0016542 0 -0.097668
0.14453 -0.0018413 0.0035873 0.0024746 0.00814 0.011337 -0.015618 -0.0084809 -0.0017258 0.0029494 0.0048768 0.0080866 -0.84413 -0.0044957 0.0027618 0.00012336 0.0045099 -0.0078393 -0.0051526 -0.0069892 0.0014257 0.0057067 0 -0.022514 0 0.00097658 0 0.0019471 0 -0.071199
0.14844 -0.0021046 0.0021407 3.0694e-05 0.0024251 0.0012872 -0.0083992 -0.0089143 -0.0061751 0.0035017 0.0059975 0.0088319 -0.83334 0.0006414 0.0021892 0.0015459 0.0038349 -0.0077658 -0.0040756 -0.0091293 0.0014956 0.0059275 0 -0.022672 0 0.00082794 0 0.0016032 0 -0.018456
0.15234 -0.00087395 -0.00024695 -0.0025197 -0.0047866 -0.0081565 0.0033793 -0.0034654 -0.0074701 0.0036269 0.0039954 0.0051141 -0.81939 0.0033034 -0.0011181 0.0032575 0.0016151 -0.0075626 -0.00030826 -0.01084 0.0012679 0.0027154 0 -0.022505 0 0.00094195 0 0.00080297 0 0.031931
0.15625 0.00067452 -0.0024667 -0.0026098 -0.0095922 -0.010504 0.012854 0.0038474 -0.0067395 0.0023213 -0.00080743 -0.0018374 -0.81793 0.001672 -0.0050532 0.0048508 -0.001027 -0.0072346 0.0033231 -0.0095825 0.00075753 -0.0012972 0 -0.022303 0 0.001177 0 5.75e-05 0 0.060466
0.16016 0.0012129 -0.0034086 0.00062745 -0.0095346 -0.003734 0.014252 0.0078361 -0.0055708 -0.00012563 -0.0068584 -0.0085791 -0.82516 -0.002153 -0.0067945 0.005847 -0.0026605 -0.0068544 0.0048089 -0.0040712 0.00024114 -0.0030578 0 -0.022387 0 0.001292 0 -0.00017477 0 0.059187
0.16406 0.00035595 -0.0024205 0.005595 -0.0050161 0.0081967 0.0064445 0.0058396 -0.0043647 -0.0018663 -0.011256 -0.01087 -0.8246 -0.0043113 -0.0048856 0.0057143 -0.0022363 -0.0065656 0.0037598 0.0033594 -0.00018138 -0.0016202 0 -0.022826 0 0.0011826 0 0.00017834 0 0.028633
0.16797 -0.0010932 0.00023065 0.0091449 0.0012152 0.017731 -0.006201 -0.00044543 -0.00237 -0.00082969 -0.010842 -0.0063286 -0.80736 -0.0027455 -0.00040605 0.0043509 0.00019745 -0.0065185 0.0010584 0.0079322 -0.00075882 0.001265 0 -0.023323 0 0.00097798 0 0.00079073 0 -0.023005
0.17188 -0.001904 0.0032572 0.0086319 0.0059275 0.018406 -0.016241 -0.0061987 0.0010341 0.0035004 -0.0043701 0.0034269 -0.78401 0.0011243 0.0038535 0.0025229 0.0032934 -0.0067525 -0.0018396 0.0064002 -0.0017113 0.002967 0 -0.023443 0 0.00090023 0 0.0012174 0 -0.078392
0.17578 -0.0014678 0.0049164 0.0037962 0.0072652 0.0088497 -0.017418 -0.0068347 0.005249 0.0093446 0.0058545 0.013057 -0.77531 0.004017 0.0056009 0.0014939 0.0050951 -0.007118 -0.0035005 6.1074e-05 -0.0027037 0.0023996 0 -0.022998 0 0.0010289 0 0.0011962 0 -0.11347
0.17969 -0.00021938 0.0040663 -0.0028208 0.0055336 -0.0063699 -0.0082804 -0.0011835 0.008546 0.013489 0.014648 0.016498 -0.79111 0.0039713 0.0047531 0.0018913 0.004345 -0.007342 -0.0030815 -0.006206 -0.0028693 0.00076326 0 -0.022265 0 0.0012087 0 0.00074439 0 -0.10772
0.18359 0.00086583 0.0010204 -0.0073661 0.0026918 -0.019439 0.0068774 0.0076055 0.0091498 0.013118 0.017038 0.010881 -0.81929 0.0020032 0.0031868 0.0028885 0.0014839 -0.0072323 -0.0008462 -0.0080639 -0.0015791 5.1721e-05 0 -0.021797 0 0.0011947 0 6.0389e-05 0 -0.057483
0.1875 0.0011589 -0.0025145 -0.0072359 0.0010393 -0.023762 0.02027 0.014026 0.0064168 0.0074786 0.011684 -0.0013414 -0.83601 0.00078699 0.0028567 0.0027622 -0.0015535 -0.0068646 0.001845 -0.0051343 0.00069477 0.0009712 0 -0.021964 0 0.00089144 0 -0.00060382 0 0.017835
0.19141 0.00082525 -0.0044986 -0.0029921 0.0018349 -0.017525 0.02482 0.013796 0.0013504 -0.0014753 0.0019554 -0.013654 -0.82751 0.0018492 0.0040835 0.00055646 -0.0027576 -0.0065614 0.0034163 -0.00065203 0.0023737 0.0023787 0 -0.022619 0 0.00044522 0 -0.00099894 0 0.083405
0.19531 0.00049688 -0.0038996 0.0018602 0.004516 -0.0044192 0.018015 0.0067375 -0.0037619 -0.0097488 -0.0063483 -0.019371 -0.80218 0.0041185 0.005548 -0.0027314 -0.0016172 -0.0066315 0.0033148 0.0019308 0.0018965 0.002671 0 -0.023206 0 9.4872e-05 0 -0.00092607 0 0.10719
0.19922 0.00058207 -0.0013256 0.0033214 0.006962 0.0086712 0.0032957 -0.0029921 -0.0064046 -0.013095 -0.0089683 -0.015635 -0.78155 0.0051721 0.0058101 -0.0048054 0.00048737 -0.0070698 0.0024603 0.0018353 -0.00086198 0.0015207 0 -0.023211 0 -6.8227e-05 0 -0.00036276 0 0.077856
0.20313 0.0009108 0.0014936 -5.2112e-05 0.0068035 0.015506 -0.011823 -0.0095811 -0.005187 -0.0093117 -0.0058508 -0.005014 -0.77981 0.003765 0.0047272 -0.0041615 0.0014881 -0.0075042 0.0023189 0.0006943 -0.0041738 7.0649e-05 0 -0.022582 0 -0.00017863 0 0.00040521 0 0.011812
0.20703 0.001009 0.0029234 -0.0058088 0.0031146 0.013662 -0.019889 -0.0094317 -0.00086296 7.747e-05 -0.00063412 0.0061893 -0.79183 0.001017 0.0033916 -0.0016269 0.00044991 -0.0074835 0.0034001 -5.6617e-06 -0.0056164 -0.00056714 0 -0.021745 0 -0.00041487 0 0.00084926 0 -0.054696
0.21094 0.00064733 0.0023963 -0.0092047 -0.0026703 0.0054016 -0.017561 -0.0035403 0.0037462 0.010032 0.0023723 0.011749 -0.80026 -0.00087449 0.0028281 0.00028817 -0.0015875 -0.0068902 0.0047152 -0.00063174 -0.004005 -0.00077688 0 -0.021224 0 -0.0007286 0 0.00054481 0 -0.084264
0.21484 7.6579e-05 0.00051242 -0.0067447 -0.0074911 -0.0039932 -0.0072379 0.0033406 0.0052821 0.01458 0.001243 0.0091219 -0.7936 -0.00092203 0.002958 -0.00024966 -0.002533 -0.006102 0.0048341 -0.0023971 -0.00050149 -0.0021184 0 -0.021216 0 -0.00077852 0 -0.00042586 0 -0.058788
0.21875 -0.00026302 -0.0015961 0.00098724 -0.0087514 -0.0092857 0.0046193 0.0061903 0.0021478 0.010572 -0.002638 0.00079492 -0.77691 -0.00016422 0.0029349 -0.0025927 -0.0011381 -0.0057194 0.0034632 -0.0050714 0.0021457 -0.005396 0 -0.021491 0 -0.00019576 0 -0.0014092 0 0.0087191
0.22266 -0.00020945 -0.0029884 0.0094788 -0.0062311 -0.0079755 0.011407 0.0032882 -0.0040387 7.8692e-05 -0.0060525 -0.0073627 -0.76591 -0.00016453 0.002363 -0.0041964 0.0018386 -0.0060629 0.0018053 -0.0064169 0.0017459 -0.0091496 0 -0.021653 0 0.0010156 0 -0.0016263 0 0.078665
0.22656 -1.7268e-05 -0.0032276 0.013421 -0.0021908 -0.0012766 0.010136 -0.0027874 -0.0092098 -0.010661 -0.0063594 -0.009757 -0.77169 -0.00088629 0.0018861 -0.0030956 0.0042432 -0.0068795 0.0012274 -0.0043965 -0.0015071 -0.010378 0 -0.021501 0 0.0023202 0 -0.00082594 0 0.10619
0.23047 -4.0515e-05 -0.0023093 0.010449 0.00056091 0.0068846 0.0028468 -0.0073815 -0.0096091 -0.015393 -0.0030788 -0.0045859 -0.79154 -0.00039807 0.0023428 0.00013341 0.0043347 -0.0075393 0.0016835 0.00014896 -0.0050676 -0.0071015 0 -0.021158 0 0.0029513 0 0.00043199 0 0.069288
0.23438 -0.00032484 -0.00055159 0.0026493 0.0010391 0.012065 -0.0049832 -0.0073371 -0.0045779 -0.012164 0.0021185 0.0049808 -0.81344 0.0030266 0.0033922 0.0028467 0.0021233 -0.0075668 0.0017542 0.0035919 -0.0059895 -0.00039602 0 -0.020914 0 0.0024936 0 0.0011804 0 -0.013932
0.23828 -0.0005528 0.0013878 -0.005214 0.00075371 0.011473 -0.0079052 -0.0030883 0.0028716 -0.0044232 0.0066026 0.012838 -0.82783 0.0084891 0.0033172 0.0027497 -0.00091766 -0.0070399 0.00042235 0.0028477 -0.0032682 0.0061527 0 -0.020969 0 0.0012825 0 0.00084591 0 -0.093071
0.24219 -0.00038965 0.0025702 -0.0091537 0.0019891 0.0051478 -0.0037262 0.0021927 0.0082487 0.0019979 0.0082594 0.014004 -0.83408 0.012412 0.00059484 -0.00012608 -0.0033311 -0.0064976 -0.0013937 -0.0012445 0.0013224 0.009212 0 -0.021334 0 0.00024419 0 -0.00024921 0 -0.11718
0.24609 0.00015223 0.0021786 -0.0083652 0.0052476 -0.0041963 0.0053167 0.0053757 0.008814 0.003532 0.0065409 0.0080068 -0.83661 0.011339 -0.0041689 -0.0037288 -0.0048052 -0.0064429 -0.0015479 -0.004206 0.0046 0.0081777 0 -0.021907 0 0.00023958 0 -0.0011546 0 -0.070237
0.25 0.00071377 0.00014016 -0.0049691 0.0083366 -0.012439 0.013965 0.0056017 0.005271 0.0012524 0.0027218 -0.00084821 -0.83692 0.0051664 -0.0080695 -0.0060528 -0.0058832 -0.0068966 0.00076322 -0.0020824 0.0044492 0.0051322 0 -0.022578 0 0.0013978 0 -0.0011163 0 0.015911
0.25391 0.000932 -0.0025697 -0.0017987 0.0081517 -0.015875 0.017026 0.0042475 0.00071894 -0.00087451 -0.00077833 -0.0066202 -0.83129 -0.0023139 -0.0081062 -0.0067493 -0.006737 -0.0074041 0.0033084 0.0044074 0.0013952 0.0025061 0 -0.023226 0 0.0029748 0 -0.00022467 0 0.082969
0.25781 0.00074531 -0.0043914 -0.00033933 0.0036443 -0.012891 0.012364 0.0030503 -0.0020029 -5.0076e-05 -0.001838 -0.0060433 -0.81638 -0.0063036 -0.0039454 -0.006754 -0.0065057 -0.0074732 0.0023223 0.010012 -0.0019807 0.00086042 0 -0.023658 0 0.0038732 0 0.00069921 0 0.087958
0.26172 0.00036012 -0.0042326 -0.00033284 -0.0028111 -0.0047643 0.002113 0.0023606 -0.0022642 0.0027767 -0.0001364 -0.00078447 -0.7957 -0.0048488 0.001413 -0.0066443 -0.004092 -0.0070186 -0.0036694 0.0096268 -0.0032427 -0.0010486 0 -0.023626 0 0.0034338 0 0.00086476 0 0.034195
0.26563 -2.1092e-05 -0.0023153 -0.00079986 -0.0070876 0.0048887 -0.008575 0.0011055 -0.001484 0.0040815 0.0023651 0.0040482 -0.77896 -0.00022186 0.0039628 -0.0057611 0.00032805 -0.0064012 -0.011402 0.0032045 -0.0020444 -0.0041792 0 -0.023011 0 0.0018895 0 0.00021417 0 -0.032375
0.26953 -0.00035719 -6.7506e-05 -0.0010863 -0.0066537 0.011902 -0.014525 -0.0017203 -0.0014367 0.0013962 0.0026359 0.0039487 -0.77451 0.0033378 0.0020673 -0.0031381 0.0047711 -0.0060495 -0.014774 -0.0038827 -0.00019998 -0.0074541 0 -0.022009 0 0.00014747 0 -0.00057151 0 -0.058615
0.27344 -0.0006438 0.00093806 -0.00097345 -0.0026097 0.013691 -0.013484 -0.0056334 -0.0027269 -0.0041192 -0.0010762 -0.0015386 -0.78245 0.0033535 -0.002191 0.00087765 0.0067424 -0.0060479 -0.01003 -0.0055409 0.00010289 -0.008361 0 -0.021101 0 -0.00089395 0 -0.00073656 0 -0.023861
0.27734 -0.00073199 0.00017597 -0.00019478 0.0014261 0.010465 -0.0072262 -0.0087059 -0.004573 -0.0085278 -0.0074686 -0.0085422 -0.79538 0.00090527 -0.0049694 0.0043126 0.0053387 -0.0060994 0.00039491 -0.00036253 -0.0016602 -0.0054384 0 -0.020764 0 -0.00094031 0 -0.00013897 0 0.046171
0.28125 -0.00042317 -0.0014719 0.0016341 0.002534 0.0047454 -0.00014322 -0.0089993 -0.0056311 -0.0084512 -0.012595 -0.011779 -0.80559 -0.0009415 -0.004123 0.0051483 0.0021362 -0.0058899 0.0092608 0.0072863 -0.0038542 -0.00012151 0 -0.021121 0 -0.00036832 0 0.00067344 0 0.10003
0.28516 0.00017713 -0.0024656 0.0043348 0.00086942 -0.00046867 0.0036813 -0.0060587 -0.0048667 -0.0037306 -0.012504 -0.0083105 -0.81083 -0.0003001 -0.00093274 0.0032099 -0.00015049 -0.0054861 0.010376 0.011364 -0.0041396 0.0040743 0 -0.02184 0 0.00020956 0 0.0010274 0 0.097984
0.28906 0.00048382 -0.0018306 0.0065559 -0.00087718 -0.0035176 0.0029535 -0.001219 -0.0019326 0.0028321 -0.0062636 0.00057438 -0.8135 0.0018952 0.0014489 0.00029018 -9.6025e-05 -0.0053561 0.003799 0.0094145 -0.0015723 0.0044457 0 -0.0224 0 0.00046005 0 0.00075087 0 0.038045
0.29297 -0.0001815 0.00012868 0.0062977 -0.00023884 -0.0045928 -0.00038708 0.0033626 0.0027012 0.007967 0.0030249 0.010342 -0.81521 0.003181 0.0012207 -0.0017285 0.0012315 -0.0059626 -0.0043701 0.0041128 0.0024963 0.0013653 0 -0.022502 0 0.00049504 0 0.00026474 0 -0.045745
0.29688 -0.0018422 0.0021272 0.0025474 0.0027447 -0.0047569 -0.0028609 0.0059943 0.007568 0.010047 0.010183 0.015989 -0.81405 0.0022667 -0.00036308 -0.0027731 0.0015143 -0.007282 -0.0074468 5.7653e-05 0.0054788 -0.0022515 0 -0.022285 0 0.00061651 0 9.5674e-05 0 -0.10729
0.30078 -0.0034852 0.002876 -0.003355 0.0057843 -0.0045694 -0.0019256 0.0060974 0.01032 0.0090747 0.011504 0.014667 -0.80773 0.00036225 -0.0004431 -0.0043944 -0.00028322 -0.0086899 -0.0038459 -0.00065771 0.0056113 -0.003746 0 -0.022164 0 0.00094348 0 0.00033519 0 -0.11557
0.30469 -0.0036096 0.0019408 -0.0081045 0.0066674 -0.0036714 0.0024663 0.0040532 0.0087568 0.0053461 0.0072327 0.0068628 -0.79879 -0.00011793 0.0023426 -0.0076113 -0.0026132 -0.009338 0.0021839 0.00024982 0.0032378 -0.0030611 0 -0.022435 0 0.0012862 0 0.0005881 0 -0.068666
0.30859 -0.0014291 -9.0661e-05 -0.0086249 0.0052651 -0.0016599 0.0080536 0.00075727 0.002569 -0.0010941 0.0011328 -0.003983 -0.7949 0.0019592 0.0062379 -0.011143 -0.0026938 -0.0087376 0.0051732 -7.082e-05 0.00030403 -0.002395 0 -0.023009 0 0.0013591 0 0.00043594 0 0.0093474
0.3125 0.0022839 -0.0020913 -0.004417 0.0033441 0.0007905 0.011756 -0.0026758 -0.0055657 -0.0093249 -0.0024038 -0.012973 -0.80259 0.005315 0.0078852 -0.012153 0.00065843 -0.0071084 0.0037406 -0.0021345 -0.0013625 -0.0036105 0 -0.02348 0 0.0010938 0 -8.129e-05 0 0.082215
0.31641 0.0055595 -0.0030683 0.0019046 0.0025918 0.0019512 0.011363 -0.0051045 -0.011008 -0.016287 -0.0014304 -0.015851 -0.82008 0.0075626 0.0055293 -0.0090113 0.0054581 -0.0052541 0.0014771 -0.0035677 -0.0014396 -0.0060606 0 -0.023487 0 0.00073546 0 -0.00046556 0 0.11789
0.32031 0.0066279 -0.0026024 0.0063952 0.0029779 0.00050353 0.0065605 -0.0057131 -0.010158 -0.017625 0.0025325 -0.011107 -0.83691 0.0075434 0.00079625 -0.0033046 0.0079368 -0.0040816 0.0027833 -0.0019029 -0.0010572 -0.0070479 0 -0.023021 0 0.00063262 0 -0.00024352 0 0.10173
0.32422 0.005214 -0.00093868 0.0064812 0.0030586 -0.0028252 -0.00095435 -0.0044563 -0.0032982 -0.010838 0.0060363 -0.0011175 -0.84181 0.006319 -0.0026679 0.0011741 0.0058079 -0.0040973 0.0079979 0.0023847 -0.0015402 -0.0045087 0 -0.02244 0 0.0009293 0 0.00055729 0 0.042653
0.32813 0.002635 0.0011657 0.0025154 0.0017405 -0.0051884 -0.0081315 -0.0021499 0.0052151 0.0018418 0.0063914 0.0087283 -0.83192 0.0058721 -0.0023787 0.0017172 0.00045522 -0.005172 0.01275 0.0058699 -0.0031581 0.00069934 0 -0.022173 0 0.0014509 0 0.0014145 0 -0.030963
0.33203 0.00065128 0.0027397 -0.002778 -0.00044466 -0.0035932 -0.011808 8.1985e-05 0.0099202 0.01393 0.0034489 0.012979 -0.81539 0.0068983 0.00098835 -0.00084841 -0.0040529 -0.0066631 0.012184 0.0052747 -0.0049211 0.0051641 0 -0.02237 0 0.0018812 0 0.0017879 0 -0.085742
0.33594 0.00012397 0.0030113 -0.006216 -0.0018817 0.0025241 -0.010231 0.0016357 0.0081761 0.018889 -0.00064099 0.0095594 -0.80503 0.0079563 0.0045218 -0.0029934 -0.0043694 -0.0077917 0.005879 0.00058284 -0.0054423 0.0056615 0 -0.02278 0 0.0020516 0 0.0015911 0 -0.10156
0.33984 0.00063086 0.0018435 -0.0058851 -0.0015837 0.010355 -0.0042021 0.0027567 0.0018932 0.014884 -0.0032288 0.0012405 -0.80885 0.0068525 0.0058111 -0.0018449 -0.00071796 -0.0080669 -0.0013993 -0.0048576 -0.0040311 0.0017863 0 -0.022959 0 0.002069 0 0.0012023 0 -0.0821
0.34375 0.0012361 -5.6052e-05 -0.0017597 -0.00019201 0.015428 0.0030425 0.0039852 -0.0042451 0.0060352 -0.003051 -0.0062308 -0.82515 0.0029175 0.0047907 0.0021665 0.0033234 -0.007539 -0.0038887 -0.0072459 -0.0011693 -0.0038199 0 -0.022632 0 0.0021752 0 0.0010268 0 -0.049698
0.34766 0.001535 -0.001397 0.0046065 0.0008395 0.014745 0.0075877 0.0052619 -0.0064093 -0.00098268 -0.00088559 -0.0081963 -0.84492 -0.0020416 0.0031374 0.0058738 0.0038998 -0.0067263 -4.5808e-06 -0.0054189 0.0018454 -0.0076498 0 -0.021933 0 0.0024818 0 0.0010672 0 -0.028088
0.35156 0.0019436 -0.0010108 0.010708 0.0010198 0.0088536 0.0074036 0.0057086 -0.0040311 -0.0021308 0.0013291 -0.004286 -0.85814 -0.0050552 0.0022216 0.0064642 0.00013453 -0.0062347 0.0063172 -0.0013842 0.0036927 -0.0078408 0 -0.021324 0 0.0028362 0 0.00092873 0 -0.026505
0.35547 0.0030603 0.0014031 0.013845 0.0016229 0.0012476 0.0039375 0.0045127 0.00069496 0.0014161 0.0021467 0.0017538 -0.85863 -0.0043998 0.0019258 0.0039822 -0.0051848 -0.0063042 0.0092232 0.0017999 0.0037408 -0.0049548 0 -0.021253 0 0.002939 0 0.00024734 0 -0.03769
0.35938 0.0048765 0.0050087 0.012221 0.0045176 -0.0042578 0.0013048 0.0021583 0.0051888 0.0052165 0.0018073 0.0053813 -0.84566 -0.00097929 0.0014442 0.00089519 -0.0079374 -0.0066358 0.006037 0.0025304 0.0023685 -0.00082831 0 -0.021808 0 0.0026022 0 -0.00089084 0 -0.04992
0.36328 0.0067002 0.0082664 0.0062206 0.010054 -0.0059203 0.0033468 0.00067258 0.0082915 0.0059069 0.0021058 0.0049078 -0.82338 0.0024416 0.0008749 -0.00058606 -0.0059438 -0.0066891 -0.00073303 0.0013832 0.00079866 0.0030041 0 -0.022644 0 0.0019183 0 -0.0019488 0 -0.060696
0.36719 0.0078346 0.0097958 -0.001102 0.016103 -0.0044443 0.010613 0.0023086 0.010125 0.0039379 0.004984 0.0024821 -0.79962 0.0033768 0.0015359 -0.00056496 -0.00051064 -0.0062598 -0.0059505 -5.9103e-05 0.0004511 0.0058516 0 -0.023252 0 0.0012012 0 -0.0023539 0 -0.078842
0.37109 0.0082333 0.0091104 -0.0052996 0.01935 -0.0014969 0.019611 0.0075785 0.010845 0.0025614 0.010818 0.0018183 -0.78333 0.0013238 0.0044258 -0.00088117 0.004784 -0.0058292 -0.006304 -0.00071236 0.0020136 0.0073591 0 -0.023341 0 0.00076159 0 -0.0019409 0 -0.11357
0.375 0.008396 0.0067978 -0.0033391 0.017846 0.0018998 0.025019 0.014365 0.010123 0.0045232 0.017668 0.00485 -0.78021 -0.0021868 0.008493 -0.0027246 0.0068227 -0.0062818 -0.0026566 -0.0004856 0.0047566 0.0070668 0 -0.023044 0 0.00070989 0 -0.0010378 0 -0.16188
0.37891 0.0086257 0.0041269 0.003937 0.012593 0.0056008 0.023291 0.019073 0.0080188 0.009735 0.022181 0.010197 -0.78839 -0.0049501 0.01088 -0.0050897 0.0049776 -0.0081041 0.0013588 0.00016315 0.0067274 0.0047979 0 -0.022755 0 0.00093284 0 -0.00016861 0 -0.20708
0.38281 0.0084987 0.0023905 0.011858 0.0067805 0.0093372 0.014979 0.019041 0.0059766 0.01577 0.021628 0.014485 -0.79846 -0.0056262 0.0093658 -0.0057017 0.0010942 -0.010711 0.0026972 0.00070264 0.0059843 0.0013701 0 -0.02275 0 0.0012287 0 0.00032097 0 -0.23007
0.38672 0.0072205 0.0023378 0.014935 0.0033469 0.011946 0.0041817 0.014292 0.0062436 0.020078 0.015718 0.015038 -0.79972 -0.0043968 0.0047578 -0.0033917 -0.0021821 -0.012566 0.001087 0.00061335 0.0021402 -0.0014895 0 -0.022932 0 0.0014634 0 0.00040393 0 -0.22244
0.39063 0.0045982 0.0038907 0.01081 0.0029145 0.011966 -0.0042627 0.0072311 0.0096628 0.021433 0.0068542 0.011539 -0.78858 -0.0025454 0.00067676 0.00056914 -0.0032596 -0.012166 -0.0014719 -0.00050335 -0.0030238 -0.0023324 0 -0.022945 0 0.0016207 0 0.00024706 0 -0.18935
0.39453 0.0016397 0.006183 0.0020744 0.0036901 0.0091613 -0.0076473 0.00070844 0.013875 0.019479 -0.0013292 0.0056132 -0.77182 -0.0014826 0.00051212 0.0034986 -0.0023582 -0.0091869 -0.0028332 -0.0024349 -0.0065761 -0.0012465 0 -0.022564 0 0.0017309 0 3.1236e-05 0 -0.14097
0.39844 5.4099e-05 0.0079122 -0.0055692 0.0031995 0.0053539 -0.0064259 -0.0038198 0.014169 0.013632 -0.0060716 -0.00073545 -0.76089 -0.0018753 0.0042133 0.0035798 -0.00092677 -0.0048738 -0.002322 -0.0039849 -0.0064584 0.00015857 0 -0.021982 0 0.0017757 0 -0.00010215 0 -0.083371
0.40234 0.00096228 0.0079442 -0.0074092 0.00031925 0.0034425 -0.0031048 -0.0065303 0.0070295 0.0033473 -0.0067377 -0.006138 -0.76156 -0.0032897 0.0080229 0.0011393 -0.00039644 -0.0013045 -0.00073432 -0.0035648 -0.0029275 0.00019959 0 -0.02168 0 0.0016693 0 -1.406e-05 0 -0.019184
0.40625 0.0039118 0.0059627 -0.0028979 -0.0039087 0.0051631 -0.00022375 -0.0079873 -0.0062486 -0.010009 -0.0045141 -0.0096552 -0.76826 -0.0044777 0.0076692 -0.0020931 -0.0011986 -6.8333e-05 0.00071469 -0.00066177 0.0017743 -0.0013318 0 -0.021971 0 0.0013392 0 0.00040084 0 0.042583
0.41016 0.0070726 0.0027943 0.0044346 -0.007041 0.0094608 0.0010716 -0.0078955 -0.019103 -0.021731 -0.001105 -0.010175 -0.76876 -0.0041882 0.0022575 -0.0046533 -0.0026118 -0.0013738 0.0012861 0.0031978 0.0051985 -0.0030382 0 -0.022626 0 0.00083029 0 0.0010717 0 0.080236
0.41406 0.0084736 8.2301e-05 0.0099214 -0.006803 0.012951 0.001197 -0.0051994 -0.023375 -0.02514 0.0023785 -0.006586 -0.75523 -0.0020881 -0.0047045 -0.0061422 -0.0034001 -0.0042045 0.00088637 0.0053336 0.006335 -0.0033362 0 -0.023004 0 0.00033164 0 0.001662 0 0.067645
0.41797 0.0072877 -0.00065097 0.01098 -0.0024117 0.012238 0.0013703 0.00055845 -0.014794 -0.01577 0.0055882 0.0011326 -0.73159 0.000833 -0.0081802 -0.0066304 -0.0027319 -0.007244 -0.00018279 0.0042415 0.0057538 -0.0020005 0 -0.022615 0 8.6833e-05 0 0.0017233 0 -0.0054833
0.42188 0.0042298 0.00096641 0.0082066 0.0049455 0.0063514 0.0026534 0.0080231 0.0036321 0.004507 0.0083982 0.010961 -0.71027 0.0028132 -0.0058605 -0.0058064 -0.000735 -0.0097049 -0.0014324 0.0012086 0.0043822 -0.00030904 0 -0.021624 0 0.00024199 0 0.0010494 0 -0.11738
0.42578 0.00093249 0.0037554 0.0040308 0.01253 -0.0024778 0.0053141 0.014275 0.022823 0.026923 0.010421 0.019169 -0.70113 0.0025766 -3.5823e-05 -0.0031639 0.0016802 -0.011422 -0.0023151 -0.0006387 0.0023653 0.00027281 0 -0.020799 0 0.00074155 0 -7.0742e-05 0 -0.21796
0.42969 -0.0010797 0.0056058 0.00058026 0.017162 -0.010142 0.0086834 0.016505 0.032745 0.039997 0.011048 0.021975 -0.70282 0.00036872 0.0044867 0.00091662 0.0035521 -0.012354 -0.0024754 0.00073372 -0.00074439 -0.00055862 0 -0.020875 0 0.0013505 0 -0.00098992 0 -0.25383
0.43359 -0.0011164 0.0048155 -0.0013925 0.016679 -0.013064 0.011496 0.013763 0.02817 0.036106 0.0098096 0.017466 -0.70409 -0.0021396 0.004446 0.0046241 0.0045294 -0.01218 -0.0020423 0.0041354 -0.004741 -0.0019293 0 -0.021881 0 0.0017919 0 -0.0011859 0 -0.19898
0.4375 0.00050353 0.0012929 -0.002106 0.011169 -0.01015 0.012573 0.0074064 0.011572 0.016231 0.006632 0.0066093 -0.69326 -0.0031011 0.00056519 0.0057164 0.0048975 -0.010514 -0.0015735 0.0061079 -0.0079891 -0.0029553 0 -0.023067 0 0.0019063 0 -0.0006976 0 -0.070956
0.44141 0.0026654 -0.0032229 -0.0018682 0.0031859 -0.0032974 0.011488 5.509e-05 -0.0083553 -0.010151 0.0018538 -0.0070586 -0.66717 -0.0018796 -0.0035553 0.0033577 0.0049938 -0.0075161 -0.0015099 0.0042778 -0.0082711 -0.0036457 0 -0.023531 0 0.0017282 0 -0.0001111 0 0.077584
0.44531 0.0038822 -0.0061518 -0.00081743 -0.0034823 0.0036403 0.0087297 -0.0059382 -0.021532 -0.029974 -0.0037198 -0.01866 -0.63201 0.00060949 -0.0047643 -0.0010056 0.0046528 -0.0042033 -0.0016144 -0.00013317 -0.0047219 -0.0044609 0 -0.023006 0 0.0014396 0 -6.9304e-05 0 0.18536
0.44922 0.0029089 -0.0056996 0.00065111 -0.0060368 0.006861 0.0051636 -0.0093288 -0.021894 -0.033451 -0.0086406 -0.02365 -0.59684 0.0028514 -0.0028048 -0.0047136 0.0033396 -0.0019943 -0.0010761 -0.0032682 0.00098718 -0.0051005 0 -0.022095 0 0.0012481 0 -0.00071494 0 0.21127
0.45313 -0.00053237 -0.002097 0.0015994 -0.0044801 0.0047179 0.0012115 -0.0098865 -0.010513 -0.019188 -0.010925 -0.019624 -0.56695 0.004025 5.7141e-05 -0.0059778 0.00093026 -0.0017613 0.00065289 -0.002306 0.0055556 -0.0041736 0 -0.021714 0 0.001277 0 -0.0015557 0 0.1514
0.45703 -0.0053041 0.0023722 0.0010177 -0.0016379 -0.0011317 -0.0034269 -0.008009 0.0051895 0.0050385 -0.0089442 -0.0078237 -0.54281 0.0044162 0.0014238 -0.0050577 -0.0016656 -0.0031987 0.0030871 0.0017188 0.0064767 -0.00056818 0 -0.022259 0 0.001523 0 -0.0018771 0 0.039116
0.46094 -0.0091935 0.0046503 -0.0012878 -0.0011691 -0.0064074 -0.0090855 -0.0046632 0.015692 0.02623 -0.0028627 0.0066089 -0.52379 0.0046721 0.0007386 -0.0035562 -0.0028515 -0.0050877 0.0048952 0.0048036 0.0039084 0.0046779 0 -0.023246 0 0.0018782 0 -0.0013451 0 -0.070009
0.46484 -0.01012 0.0027788 -0.0043143 -0.0048832 -0.0067646 -0.015031 -0.0014954 0.014828 0.032983 0.0045601 0.016535 -0.511 0.0048148 -0.00079195 -0.0027284 -0.0015807 -0.0062493 0.0050183 0.0037899 0.00035451 0.0081948 0 -0.023761 0 0.0021772 0 -0.00027952 0 -0.12227
0.46875 -0.0075328 -0.0027612 -0.0064733 -0.011322 -0.00092628 -0.019141 -0.00043079 0.0033341 0.021767 0.0089784 0.016575 -0.50571 0.0041469 -0.0017982 -0.0025174 0.0015661 -0.0063694 0.003652 -0.00062281 -0.0015085 0.0066379 0 -0.023298 0 0.0022507 0 0.00062228 0 -0.090851
0.47266 -0.0029672 -0.0091226 -0.0067112 -0.016684 0.0078061 -0.01906 -0.0025339 -0.011656 -0.00083104 0.007122 0.006637 -0.50551 0.0021654 -0.0020382 -0.0020706 0.0045465 -0.0060133 0.0020382 -0.0046107 -0.00088817 -0.00016193 0 -0.022204 0 0.0019907 0 0.00084733 0 0.0091774
0.47656 0.0008098 -0.012662 -0.0051938 -0.017434 0.013206 -0.014119 -0.0069124 -0.021018 -0.021638 -0.00069907 -0.0074723 -0.5037 -0.00055549 -0.0022105 -0.00091489 0.0052942 -0.0058942 0.0011839 -0.0049178 0.00091327 -0.0082418 0 -0.021351 0 0.0014218 0 0.0004261 0 0.12617
0.48047 0.0015518 -0.011154 -0.0030692 -0.012678 0.010288 -0.0063582 -0.010856 -0.019278 -0.028664 -0.01038 -0.01745 -0.49399 -0.0025943 -0.002799 0.00051419 0.0032674 -0.0061164 0.00078101 -0.0018065 0.0020606 -0.012095 0 -0.021338 0 0.00072806 0 -0.00018861 0 0.19918
0.48438 -0.0010257 -0.0053031 -0.0016608 -0.0046529 -0.00083601 0.00054554 -0.011541 -0.0079573 -0.018627 -0.016593 -0.017946 -0.4766 -0.0029219 -0.0033617 0.0013467 -0.00020464 -0.0060943 -0.00050709 0.001566 0.0018748 -0.0089404 0 -0.021983 0 0.00017711 0 -0.00056495 0 0.19419
0.48828 -0.0051134 0.0014823 -0.0017838 0.0028731 -0.014443 0.0038479 -0.0081501 0.0055162 0.00073845 -0.016324 -0.010173 -0.45933 -0.0018893 -0.0029956 0.00099672 -0.0030186 -0.0051963 -0.0035851 0.0024766 0.0011215 -0.0010258 0 -0.022523 0 -4.4719e-05 0 -0.00064136 0 0.12635
0.49219 -0.0080052 0.0050692 -0.0035035 0.0070052 -0.022759 0.0037523 -0.0026152 0.012604 0.015575 -0.010642 -0.00081592 -0.45169 -0.00085692 -0.0013747 -0.00063989 -0.003811 -0.0035015 -0.0077309 0.0011229 0.0009005 0.0061391 0 -0.022318 0 2.8691e-05 0 -0.00069254 0 0.050106
0.49609 -0.0077464 0.0031907 -0.0061534 0.007241 -0.02118 0.0030616 0.001828 0.009065 0.01518 -0.0033944 0.0030874 -0.45656 -0.00075969 0.00078995 -0.003355 -0.002622 -0.0019627 -0.010918 -0.00019901 0.0014651 0.0081875 0 -0.021386 0 0.00016949 0 -0.00098746 0 0.020772
0.5 -0.0041966 -0.0029938 -0.0084138 0.0052543 -0.011326 0.0046057 0.0031952 -0.0024038 -0.00046463 0.0018683 -0.00057476 -0.46698 -0.0010987 0.0022971 -0.0065134 -0.00039031 -0.0018036 -0.01143 -7.4131e-05 0.0021498 0.0051409 0 -0.020341 0 0.00016301 0 -0.0014757 0 0.053258
0.50391 0.00098858 -0.0094575 -0.0086247 0.0033932 0.00029343 0.0085561 0.0022587 -0.013845 -0.020226 0.0041146 -0.0076093 -0.47115 -0.00051088 0.0023708 -0.0086578 0.0019396 -0.0036218 -0.0092432 0.00031556 0.0022887 0.00079701 0 -0.019841 0 3.179e-05 0 -0.0017837 0 0.10904
0.50781 0.0052846 -0.011737 -0.0056017 0.0030977 0.0068811 0.01197 0.0016703 -0.016928 -0.029053 0.0045786 -0.011028 -0.46142 0.0015724 0.0010471 -0.0077534 0.0037903 -0.0068946 -0.005891 -0.0013096 0.0019925 -0.00093244 0 -0.020104 0 5.4176e-05 0 -0.0015147 0 0.12356
0.51172 0.006613 -0.0077347 0.00030939 0.0042396 0.0057745 0.011096 0.0034448 -0.0081455 -0.018226 0.0048056 -0.0066098 -0.43977 0.0039268 -0.0011432 -0.0026991 0.0047464 -0.010242 -0.0030063 -0.005279 0.0019343 0.00070944 0 -0.020849 0 0.00051499 0 -0.00059213 0 0.05563
0.51563 0.0044906 0.00090084 0.0068425 0.0055736 -0.00033254 0.0046376 0.0070229 0.0086726 0.0082607 0.0051411 0.0038047 -0.41542 0.0044157 -0.0036065 0.0048669 0.0044608 -0.012229 -0.0010244 -0.0088768 0.0024534 0.0032706 0 -0.021638 0 0.001389 0 0.00062959 0 -0.077491
0.51953 0.00050225 0.0097377 0.010849 0.0057555 -0.0057515 -0.0046693 0.0096463 0.024059 0.03554 0.0049799 0.013668 -0.39699 0.0020667 -0.0057073 0.010571 0.0031001 -0.012143 0.00073237 -0.0087097 0.0030227 0.00391 0 -0.022206 0 0.0022697 0 0.0015654 0 -0.20695
0.52344 -0.0023031 0.014263 0.010399 0.0041921 -0.0056342 -0.011523 0.0087363 0.028148 0.046889 0.0040698 0.016487 -0.38615 -0.0017129 -0.0065843 0.010116 0.0017994 -0.010291 0.0028212 -0.0042721 0.0026947 0.0021495 0 -0.022523 0 0.0026668 0 0.0017568 0 -0.25776
0.52734 -0.0010771 0.012623 0.0064189 0.0013119 0.0013381 -0.011529 0.0042219 0.016777 0.034246 0.0031237 0.010363 -0.3775 -0.0041696 -0.0053949 0.0030949 0.0022048 -0.0077051 0.0046942 0.0010739 0.0010679 -1.954e-05 0 -0.022638 0 0.0024473 0 0.0011421 0 -0.20103
0.53125 0.0048644 0.0066934 0.0023517 -0.0016944 0.012637 -0.0041584 -0.0011577 -0.0050725 0.0036409 0.0029871 -0.00080931 -0.36417 -0.0036927 -0.0021235 -0.0057273 0.0050377 -0.0055474 0.0050452 0.0030141 -0.0012247 -0.00047541 0 -0.022567 0 0.0020056 0 7.8106e-05 0 -0.076122
0.53516 0.013106 0.0008415 0.0018018 -0.0033706 0.023452 0.0068681 -0.0037694 -0.025013 -0.027804 0.003446 -0.0099429 -0.34399 -0.0014156 0.001804 -0.0095878 0.0089317 -0.0045877 0.0031583 0.00038164 -0.0029887 0.00081116 0 -0.022346 0 0.0019527 0 -0.0008787 0 0.032534
0.53906 0.019219 -0.00079339 0.0058701 -0.0024933 0.028946 0.015917 -0.0015934 -0.029934 -0.041571 0.0033386 -0.011063 -0.32129 -0.00029036 0.004038 -0.0052365 0.011005 -0.0050137 -0.00012132 -0.0036518 -0.0034169 0.001903 0 -0.022127 0 0.002549 0 -0.0012871 0 0.047615
0.54297 0.019515 0.0031708 0.012277 0.0014871 0.026317 0.018851 0.0046007 -0.014148 -0.028448 0.002182 -0.0025287 -0.30347 -0.0023817 0.0029397 0.0039893 0.0091517 -0.0065781 -0.0028152 -0.0046034 -0.00262 0.0010911 0 -0.022127 0 0.0033881 0 -0.0010449 0 -0.054328
0.54688 0.013681 0.01054 0.016993 0.0080646 0.016169 0.015325 0.012017 0.016083 0.0059428 0.0015673 0.012425 -0.29539 -0.0068865 -0.00091737 0.010649 0.0041486 -0.0088695 -0.0032975 -0.001025 -0.0013427 -0.0012053 0 -0.02243 0 0.0036629 0 -0.00040057 0 -0.22965
0.55078 0.0052661 0.016877 0.017088 0.015498 0.0026577 0.0087215 0.017584 0.045103 0.043978 0.0043535 0.027557 -0.29577 -0.010753 -0.0048214 0.0094533 -0.00057541 -0.011461 -0.0015101 0.0040892 -0.00026091 -0.0027916 0 -0.022863 0 0.0028327 0 0.00024108 0 -0.39274
0.55469 -0.00058651 0.018153 0.012615 0.021135 -0.0081042 0.0039575 0.019312 0.056632 0.065645 0.011769 0.03653 -0.2981 -0.011329 -0.0057802 0.0018428 -0.0017094 -0.013847 0.0011181 0.0062048 0.00047263 -0.0018888 0 -0.023125 0 0.0011281 0 0.0005848 0 -0.46163
0.55859 -0.00063802 0.01315 0.0062781 0.022423 -0.01112 0.004549 0.016689 0.043609 0.059506 0.020973 0.035425 -0.29474 -0.008569 -0.0027715 -0.0053048 0.0009508 -0.015327 0.0028638 0.0035881 0.0011557 0.0011044 0 -0.023074 0 -0.00056137 0 0.00060366 0 -0.39843
0.5625 0.0042855 0.004225 0.0014484 0.018336 -0.0055139 0.01056 0.010534 0.012791 0.028868 0.02586 0.024093 -0.28143 -0.0048082 0.0024524 -0.005765 0.0041329 -0.015114 0.0029248 -0.0011423 0.0021691 0.0040404 0 -0.022884 0 -0.0013378 0 0.00048929 0 -0.22577
0.56641 0.010068 -0.0039881 0.00015151 0.010384 0.0046466 0.018511 0.0028363 -0.019045 -0.010239 0.021242 0.0061602 -0.25909 -0.0024788 0.0066608 0.00062137 0.0039362 -0.012765 0.0017316 -0.0036539 0.0036551 0.0051271 0 -0.022855 0 -0.00093361 0 0.00044894 0 -0.014901
0.57031 0.012352 -0.007182 0.0022832 0.0022972 0.012709 0.023278 -0.0035698 -0.035043 -0.037981 0.0073582 -0.012181 -0.23199 -0.0020251 0.0074612 0.0080417 -0.00055928 -0.0087009 0.00033906 -0.00203 0.0053562 0.004524 0 -0.023056 0 0.00018462 0 0.00052433 0 0.14684
0.57422 0.0095104 -0.003802 0.0061058 -0.0018364 0.013684 0.020974 -0.005975 -0.028087 -0.041378 -0.0091678 -0.024293 -0.20401 -0.0019177 0.0048082 0.010034 -0.0062866 -0.0043161 -0.0004101 0.0016182 0.0065958 0.0038491 0 -0.02316 0 0.0012784 0 0.00058346 0 0.19517
0.57813 0.0034392 0.0040769 0.0093092 -9.5506e-05 0.0074769 0.011271 -0.003366 -0.0044806 -0.020795 -0.019165 -0.025607 -0.17591 -0.00051447 0.00071433 0.0050592 -0.0088548 -0.0014011 -0.00030907 0.0034286 0.006492 0.0042168 0 -0.022694 0 0.0019071 0 0.00048111 0 0.11825
0.58203 -0.0021046 0.011915 0.010026 0.0057743 -0.0012143 -0.0021629 0.0024958 0.020496 0.011072 -0.016912 -0.015697 -0.14585 0.00222 -0.0023222 -0.0025891 -0.0065154 -0.0011236 0.00031261 0.001524 0.0045175 0.0049225 0 -0.021535 0 0.0021106 0 0.00022816 0 -0.03728
0.58594 -0.0040871 0.015261 0.0076455 0.011164 -0.0062441 -0.013439 0.0077575 0.032015 0.036728 -0.0038944 0.0010917 -0.11247 0.0047715 -0.0028368 -0.006898 -0.0017612 -0.0032851 0.00092846 -0.0024142 0.0011647 0.0041695 0 -0.020172 0 0.0021364 0 1.4791e-06 0 -0.18906
0.58984 -0.001832 0.012256 0.0033024 0.011506 -0.0041392 -0.017507 0.0089644 0.02428 0.043514 0.012313 0.017166 -0.07788 0.0056238 -0.00094147 -0.0051467 0.00095013 -0.0064737 0.0011336 -0.0049954 -0.0019416 0.0010768 0 -0.019448 0 0.0020812 0 -2.2413e-05 0 -0.26189
0.59375 0.0030581 0.0046974 -0.00037256 0.0054674 0.0038356 -0.012838 0.0056802 0.0033736 0.030124 0.022946 0.025106 -0.047401 0.004572 0.0020662 0.00058947 -0.00076153 -0.0090584 0.00086567 -0.0043156 -0.002966 -0.0031484 0 -0.01994 0 0.0018396 0 0.00014803 0 -0.22879
0.59766 0.0079116 -0.0029682 -0.00062121 -0.0038453 0.012794 -0.0022569 0.0010242 -0.016878 0.0066664 0.02312 0.021562 -0.025766 0.002536 0.0044565 0.0060741 -0.0051293 -0.010266 0.00048357 -0.0014237 -0.0013718 -0.0061482 0 -0.021479 0 0.0013664 0 0.00030182 0 -0.12557
0.60156 0.010298 -0.0061803 0.0034366 -0.010708 0.017407 0.0085595 -0.00063979 -0.023325 -0.011544 0.013924 0.0094029 -0.012665 0.00033807 0.0047897 0.008536 -0.0079858 -0.010475 0.00058201 0.000987 0.0012874 -0.0065646 0 -0.023231 0 0.00089296 0 0.00020772 0 -0.027633
0.60547 0.0089077 -0.0029372 0.0096044 -0.010531 0.014952 0.014134 0.002752 -0.011359 -0.013081 0.00093077 -0.0035963 -0.0016554 -0.0020267 0.0025509 0.0079359 -0.0065825 -0.010523 0.0015174 0.001005 0.0023181 -0.00523 0 -0.024273 0 0.00078906 0 -0.00016335 0 -0.0012285
0.60938 0.004041 0.0049212 0.013568 -0.0029852 0.0066224 0.012178 0.0090266 0.012178 0.0026164 -0.0092302 -0.0093224 0.016055 -0.0048087 -0.0014186 0.0055468 -0.0019064 -0.010716 0.002936 -0.0012947 0.00010083 -0.0041622 0 -0.024212 0 0.0011743 0 -0.00058308 0 -0.059567
0.61328 -0.0022568 0.012636 0.011823 0.0077055 -0.0032782 0.0049073 0.013158 0.032759 0.02451 -0.012068 -0.0046252 0.045543 -0.0074238 -0.0050785 0.0022309 0.0025054 -0.010473 0.0037855 -0.0045324 -0.0043121 -0.0043486 0 -0.023378 0 0.0017045 0 -0.00073821 0 -0.15314
0.61719 -0.0067631 0.015249 0.004544 0.015522 -0.0096027 -0.0021483 0.011034 0.036705 0.036391 -0.0069757 0.0062454 0.084632 -0.0083654 -0.0062038 -0.0015736 0.0038936 -0.0089804 0.0030003 -0.0073347 -0.0078512 -0.004581 0 -0.022493 0 0.0018248 0 -0.0004862 0 -0.20214
0.62109 -0.0066059 0.010611 -0.004029 0.016521 -0.0090776 -0.0033755 0.0027334 0.019738 0.02718 0.0027528 0.014222 0.12582 -0.0065204 -0.0038142 -0.0047226 0.0025264 -0.006225 0.00043593 -0.008859 -0.008012 -0.0026234 0 -0.022112 0 0.0012976 0 2.3548e-05 0 -0.15094
0.625 -0.0012071 0.00089507 -0.0083551 0.011166 -0.0022704 0.0033428 -0.0071897 -0.0096268 -0.001058 0.011544 0.011796 0.16208 -0.0026119 0.0010383 -0.0052422 0.00093456 -0.0034047 -0.0027334 -0.0085185 -0.0051101 0.0023114 0 -0.022291 0 0.00049105 0 0.00045946 0 -0.0091415
0.62891 0.0067376 -0.0084685 -0.0055999 0.0036549 0.0063737 0.014855 -0.012592 -0.034391 -0.0329 0.014424 -0.0010774 0.19174 0.00090796 0.0058959 -0.0020519 0.0011917 -0.0022186 -0.0045949 -0.0059489 -0.002047 0.0081783 0 -0.022663 0 9.9418e-05 0 0.0005476 0 0.14812
0.63281 0.012415 -0.011943 0.0021935 -0.0010994 0.010951 0.024151 -0.0096758 -0.039017 -0.048241 0.010024 -0.016045 0.21857 0.0017288 0.0085412 0.0032111 0.003013 -0.0035748 -0.0037052 -0.0016903 -0.0016768 0.011299 0 -0.022805 0 0.00051823 0 0.00024712 0 0.22248
0.63672 0.011889 -0.0073163 0.0095123 -0.00062795 0.0079881 0.024474 0.0006772 -0.019179 -0.035051 0.0018375 -0.021635 0.24738 -0.00033748 0.0083069 0.0067239 0.0043657 -0.0068118 -4.5945e-05 0.0023132 -0.0042011 0.0092564 0 -0.022573 0 0.0014598 0 -0.00025314 0 0.15245
0.64063 0.0050004 0.002763 0.011293 0.0038333 -0.00069134 0.013732 0.013445 0.014886 0.0019168 -0.0037188 -0.011469 0.27935 -0.003203 0.0059795 0.0055373 0.0037002 -0.010111 0.0049336 0.0035796 -0.0070776 0.0029716 0 -0.022174 0 0.0021877 0 -0.00067503 0 -0.044631
0.64453 -0.0041128 0.012242 0.0063815 0.0085466 -0.0086031 -0.0036955 0.022199 0.04393 0.042643 -0.0017613 0.010392 0.31144 -0.0044041 0.0025947 0.00040722 0.0014639 -0.011754 0.0091227 0.0010911 -0.0075237 -0.0038725 0 -0.021969 0 0.0021613 0 -0.00080126 0 -0.27439
0.64844 -0.0095584 0.015325 -0.0019198 0.0098305 -0.0089837 -0.019235 0.022308 0.050988 0.063327 0.0070246 0.031094 0.34014 -0.0032514 -0.0014869 -0.0045933 -0.00046044 -0.011204 0.010795 -0.0034001 -0.0051401 -0.0076134 0 -0.022191 0 0.0014851 0 -0.00055055 0 -0.41231
0.65234 -0.0077102 0.010059 -0.0083351 0.0062054 -9.8562e-05 -0.025204 0.013068 0.031526 0.050878 0.016083 0.03691 0.36606 -0.0011703 -0.0062138 -0.0056584 -0.00058077 -0.00918 0.0093214 -0.0063954 -0.0020652 -0.0072493 0 -0.022778 0 0.00075371 0 1.5441e-05 0 -0.37118
0.65625 0.0001637 -0.00045745 -0.0090986 -0.0010486 0.012657 -0.019442 -0.0019644 -0.0038656 0.011169 0.01724 0.022249 0.39464 8.6958e-06 -0.010696 -0.0027064 0.0010252 -0.0068543 0.0053609 -0.0054926 -0.00058662 -0.0047997 0 -0.023431 0 0.00046806 0 0.00071123 0 -0.15253
0.66016 0.0086122 -0.010065 -0.0040748 -0.0088906 0.019997 -0.0064164 -0.016465 -0.03581 -0.034261 0.0067358 -0.0063174 0.43201 -1.0214e-05 -0.012838 0.00068538 0.0031531 -0.0049492 0.00059905 -0.0015502 -0.00075179 -0.0032549 0 -0.023829 0 0.00060485 0 0.0012687 0 0.1483
0.66406 0.011611 -0.01344 0.0035043 -0.014179 0.01536 0.0058215 -0.024177 -0.047521 -0.061002 -0.011468 -0.033719 0.47919 0.00017043 -0.010644 0.00085624 0.0047475 -0.0034913 -0.0029189 0.0019648 -0.00052616 -0.0039765 0 -0.02385 0 0.00073658 0 0.0014306 0 0.38933
0.66797 0.0065666 -0.0093783 0.0090639 -0.015026 2.3566e-05 0.01066 -0.022025 -0.034278 -0.056016 -0.027774 -0.045324 0.52999 0.0018988 -0.0042453 -0.0023624 0.0055495 -0.0022542 -0.0037802 0.0020047 0.0016439 -0.0057188 0 -0.023626 0 0.00053841 0 0.0010901 0 0.45804
0.67188 -0.0040062 -0.0013961 0.0091071 -0.011389 -0.017306 0.0065812 -0.011948 -0.0055233 -0.024685 -0.033082 -0.035429 0.57481 0.0047207 0.0034165 -0.0055866 0.005639 -0.0013082 -0.0021257 -0.0014087 0.0046324 -0.0059298 0 -0.023389 0 0.00014411 0 0.0003895 0 0.33399
0.67578 -0.014167 0.0046446 0.002906 -0.0049487 -0.02633 -0.0026578 -9.6866e-05 0.021265 0.013233 -0.024601 -0.010193 0.60787 0.0065465 0.0083102 -0.0053291 0.0047747 -0.0011094 0.00020774 -0.0053505 0.0053381 -0.0030807 0 -0.023248 0 -2.7338e-06 0 -0.00032154 0 0.10058
0.67969 -0.01836 0.0042644 -0.0071185 0.0015152 -0.022217 -0.010912 0.0066138 0.030969 0.035795 -0.0074117 0.016361 0.63153 0.0056641 0.0082379 -0.0014739 0.0025949 -0.0020834 0.00075856 -0.0067359 0.0018462 0.0019508 0 -0.023081 0 0.00037699 0 -0.00067767 0 -0.10312
0.68359 -0.014829 -0.0029246 -0.016492 0.0051122 -0.0088001 -0.013404 0.0046991 0.01931 0.03162 0.0089321 0.030433 0.65385 0.0025528 0.0043982 0.0026321 -0.00045079 -0.0041472 -0.0017646 -0.0049862 -0.0041094 0.0064888 0 -0.022664 0 0.0011023 0 -0.00051433 0 -0.1627
0.6875 -0.0065504 -0.013121 -0.020962 0.0040425 0.0041792 -0.0090818 -0.0037332 -0.0053406 0.0057375 0.016078 0.025711 0.68088 -0.00042194 0.00012201 0.0034189 -0.0026943 -0.0066071 -0.0062975 -0.0021898 -0.0080918 0.0080466 0 -0.02194 0 0.001714 0 5.3067e-05 0 -0.05233
0.69141 0.00075287 -0.020739 -0.018963 -0.0014206 0.0076331 -0.00068903 -0.012541 -0.027571 -0.024555 0.011154 0.0059395 0.71028 -0.0012094 -0.0020776 0.00035331 -0.0022779 -0.008481 -0.0099668 -0.00086631 -0.006708 0.006069 0 -0.021174 0 0.0019267 0 0.00074107 0 0.15635
0.69531 0.0021829 -0.021731 -0.012729 -0.008807 -0.0010605 0.0069597 -0.015902 -0.034437 -0.040916 -0.0024488 -0.018088 0.73247 2.5826e-05 -0.0023985 -0.0038908 0.0010403 -0.0089591 -0.010154 -0.0016893 -0.00066072 0.002152 0 -0.020815 0 0.0018734 0 0.0012939 0 0.3437
0.69922 -0.0033676 -0.015844 -0.0070113 -0.014579 -0.01658 0.0093578 -0.012392 -0.023166 -0.035262 -0.017455 -0.03487 0.73932 0.0012364 -0.0028909 -0.0062081 0.0050871 -0.0077125 -0.0064919 -0.0032892 0.0058574 -0.0012611 0 -0.021148 0 0.0019017 0 0.0015962 0 0.41588
0.70313 -0.012589 -0.0065984 -0.0058914 -0.016124 -0.029046 0.0043728 -0.0058088 -0.0024812 -0.014201 -0.026487 -0.038135 0.73354 0.00072534 -0.0048635 -0.0057907 0.0066003 -0.0049934 -0.0011277 -0.0039814 0.0088734 -0.0025777 0 -0.022009 0 0.0021614 0 0.0016347 0 0.35576
0.70703 -0.019804 0.00085182 -0.0098476 -0.013432 -0.029952 -0.0066633 -0.0021561 0.013183 0.0060642 -0.025481 -0.029291 0.72993 -0.0010276 -0.0072608 -0.0042253 0.0038289 -0.0016011 0.0029569 -0.0034029 0.0078837 -0.0018651 0 -0.022857 0 0.0024344 0 0.0013963 0 0.22199
0.71094 -0.020447 0.0026809 -0.015358 -0.0091892 -0.017222 -0.019292 -0.0050656 0.012996 0.01099 -0.015501 -0.015502 0.74585 -0.0018789 -0.0076724 -0.0033319 -0.0018138 0.0012811 0.0041247 -0.0024438 0.0056154 -0.000328 0 -0.023156 0 0.0023854 0 0.00084426 0 0.10311
0.71484 -0.013868 -0.0015075 -0.017507 -0.006991 0.0032799 -0.027806 -0.013005 -0.0032641 -0.0023764 -0.0022506 -0.0049217 0.78748 -0.00041524 -0.0049072 -0.0033496 -0.0066148 0.0024625 0.0029372 -0.001875 0.0048073 0.00090473 0 -0.022781 0 0.0019525 0 1.2464e-05 0 0.06059
0.71875 -0.003741 -0.0085754 -0.013654 -0.0087625 0.020649 -0.028051 -0.020229 -0.024962 -0.02348 0.0068424 -0.0020249 0.8432 0.0022258 -0.00043668 -0.0033024 -0.0073461 0.001298 0.0011598 -0.0014259 0.0054516 0.0015765 0 -0.022094 0 0.0014482 0 -0.00089085 0 0.096363
0.72266 0.0041802 -0.013769 -0.0053003 -0.013235 0.024969 -0.019776 -0.020684 -0.037332 -0.035717 0.0068703 -0.0056055 0.89049 0.0031034 0.0028358 -0.0027119 -0.0036806 -0.0018765 6.502e-05 -0.00034341 0.0052948 0.002069 0 -0.02164 0 0.0012542 0 -0.0015173 0 0.16017
0.72656 0.0055572 -0.013563 0.0031955 -0.01671 0.01335 -0.0070403 -0.012159 -0.030971 -0.028137 -0.0013124 -0.010283 0.91203 0.00025941 0.0032642 -0.0023478 0.0017185 -0.0058051 -0.00037724 0.0013705 0.0028777 0.0025188 0 -0.021723 0 0.0014316 0 -0.0015742 0 0.18648
0.73047 2.0597e-05 -0.0077856 0.007803 -0.015685 -0.0076781 0.0038202 0.0020203 -0.0080669 -0.0032765 -0.011301 -0.01033 0.90819 -0.0050945 0.0018661 -0.0030278 0.0053738 -0.0089499 -0.0009268 0.002657 -0.00031489 0.0022902 0 -0.022225 0 0.001661 0 -0.0010414 0 0.13657
0.73438 -0.0087749 0.0002441 0.0072405 -0.0094427 -0.025507 0.0076704 0.014672 0.018604 0.024272 -0.015303 -0.0034654 0.89598 -0.0091963 0.0010225 -0.0039907 0.0055344 -0.010313 -0.0020371 0.0025158 -0.0010941 0.00047409 0 -0.02277 0 0.0015773 0 -0.00022206 0 0.02304
0.73828 -0.015516 0.0057066 0.0029516 -0.00068759 -0.02916 0.0034859 0.018742 0.033338 0.037406 -0.0097822 0.0075332 0.89522 -0.0087747 0.0018648 -0.0030921 0.0030799 -0.0098597 -0.0035339 0.0012693 0.0019351 -0.0029494 0 -0.023063 0 0.0011476 0 0.00043073 0 -0.094651
0.74219 -0.016419 0.0052346 -0.0027194 0.0062537 -0.016672 -0.0050368 0.011323 0.027091 0.027524 0.0015529 0.01623 0.9137 -0.0038458 0.003122 0.00093138 0.00034714 -0.0082726 -0.0051518 0.00038948 0.0062988 -0.0064538 0 -0.023073 0 0.00069936 0 0.00058766 0 -0.1412
0.74609 -0.011275 -0.00097322 -0.0081275 0.0083054 0.0031022 -0.011563 -0.0044153 0.0031275 -0.0003006 0.010011 0.016189 0.94337 0.0022077 0.0026684 0.0064363 -0.00085947 -0.006336 -0.0070028 0.0008847 0.0074315 -0.0077148 0 -0.022954 0 0.00057871 0 0.00021824 0 -0.069053
0.75 -0.0032518 -0.0092274 -0.012417 0.0054796 0.016086 -0.010779 -0.020496 -0.024728 -0.030837 0.0082058 0.0049946 0.96975 0.0053064 0.00011762 0.0095493 -0.0004089 -0.0045116 -0.0091937 0.0019853 0.002872 -0.0054188 0 -0.022831 0 0.00080827 0 -0.00043904 0 0.10728
0.75391 0.0031476 -0.014605 -0.0147 0.00046936 0.012595 -0.001681 -0.028142 -0.040171 -0.047937 -0.0041615 -0.013535 0.98514 0.0037493 -0.0024086 0.0073581 0.00053191 -0.0030004 -0.01099 0.001754 -0.0051346 -0.00064061 0 -0.022689 0 0.0010978 0 -0.0010549 0 0.30777
0.75781 0.0046307 -0.013987 -0.013877 -0.0034613 -0.0057116 0.011292 -0.02263 -0.03403 -0.043364 -0.019477 -0.030436 0.99352 -0.00081732 -0.002369 0.0006865 0.00073602 -0.0020491 -0.010727 -0.00077366 -0.011265 0.0036109 0 -0.022453 0 0.0011752 0 -0.0013901 0 0.4229
0.76172 0.00074477 -0.0079403 -0.009687 -0.0045841 -0.026647 0.020141 -0.0063502 -0.0096813 -0.020333 -0.027172 -0.035952 1.0036 -0.0050561 0.00028849 -0.0063357 -0.00013855 -0.0020333 -0.007052 -0.0041296 -0.011591 0.0046016 0 -0.022127 0 0.0010642 0 -0.001375 0 0.37499
0.76563 -0.006095 -0.00027149 -0.0038374 -0.0033839 -0.035696 0.017625 0.011976 0.018959 0.009259 -0.020991 -0.025187 1.0179 -0.0065429 0.0025389 -0.0096447 -0.001526 -0.0031452 -0.00054054 -0.005394 -0.0067994 0.0021198 0 -0.021839 0 0.0010111 0 -0.0010883 0 0.17
0.76953 -0.012001 0.0044402 0.00043924 -0.0016821 -0.025893 0.0019828 0.021959 0.035668 0.031437 -0.0033886 -0.0018956 1.0291 -0.0051777 0.00098645 -0.0084081 -0.0026066 -0.0050138 0.0059796 -0.0029392 -0.0013003 -0.0012257 0 -0.021732 0 0.0011614 0 -0.00069411 0 -0.095578
0.77344 -0.013661 0.0036861 0.00062185 -0.0012144 -0.0025302 -0.020768 0.017626 0.031439 0.036866 0.015908 0.02239 1.0274 -0.0026324 -0.0045553 -0.0050894 -0.0029525 -0.0067378 0.0090921 0.0017041 0.00076192 -0.0021052 0 -0.021839 0 0.0013674 0 -0.00037945 0 -0.28345
0.77734 -0.01006 -0.0015593 -0.0028668 -0.0027421 0.020381 -0.039041 0.0012376 0.0095421 0.02475 0.025997 0.034195 1.0116 -0.00075368 -0.010194 -0.0026415 -0.0026858 -0.0074223 0.0072346 0.0048689 -0.0011737 0.00071062 0 -0.02206 0 0.0013547 0 -0.00028771 0 -0.29235
0.78125 -0.0030529 -0.007676 -0.0066356 -0.0059921 0.029208 -0.042 -0.01781 -0.016877 0.0025676 0.021323 0.025992 0.99287 -0.00036046 -0.01099 -0.0018295 -0.0021709 -0.0067876 0.0018322 0.003914 -0.0042557 0.0052545 0 -0.022255 0 0.0010607 0 -0.00044792 0 -0.11847
0.78516 0.003584 -0.010809 -0.0069001 -0.0099742 0.01919 -0.0266 -0.02859 -0.033007 -0.018024 0.0045921 0.001314 0.9873 -0.0010953 -0.0053218 -0.001271 -0.0016007 -0.005302 -0.0038612 -0.0003871 -0.0052591 0.0080391 0 -0.022341 0 0.00074542 0 -0.00073529 0 0.14136
0.78906 0.0062451 -0.0092203 -0.0026298 -0.013224 -0.0029598 -0.00059414 -0.025324 -0.031141 -0.027243 -0.015244 -0.026537 1.0028 -0.0019927 0.0034331 0.00024272 -0.0008376 -0.0037396 -0.0071397 -0.0045081 -0.0033906 0.0070967 0 -0.022322 0 0.00072035 0 -0.00091518 0 0.3461
0.79297 0.0036324 -0.0041324 0.0034428 -0.01405 -0.023514 0.021298 -0.010862 -0.014562 -0.0222 -0.028192 -0.041923 1.0328 -0.0021367 0.0095459 0.001961 0.00037463 -0.0026103 -0.007367 -0.0052835 -0.00045624 0.0036852 0 -0.022242 0 0.00098065 0 -0.00077322 0 0.39121
0.79688 -0.0023858 0.001302 0.0068691 -0.011159 -0.030137 0.026379 0.0053259 0.0054976 -0.0080207 -0.028393 -0.036086 1.0607 -0.0011248 0.0095868 0.001971 0.0020076 -0.0019967 -0.0055675 -0.0025662 0.0012159 0.0010874 0 -0.022168 0 0.0011708 0 -0.00025662 0 0.26414
0.80078 -0.0078689 0.0040483 0.0048703 -0.0046454 -0.019157 0.012429 0.013309 0.017371 0.0057623 -0.016671 -0.012353 1.0718 0.00066634 0.0049295 -0.00036889 0.0035088 -0.0018673 -0.0029203 0.00096424 0.00076655 0.0015503 0 -0.022191 0 0.00097154 0 0.00047513 0 0.044427
0.80469 -0.0092815 0.0029076 -0.0017083 0.0033955 0.0023622 -0.010355 0.0090396 0.015845 0.011388 0.00044951 0.015941 1.0625 0.0021341 2.5808e-05 -0.0032183 0.0040111 -0.0024159 0.00015132 0.0024619 -0.00098535 0.0041531 0 -0.022401 0 0.0005142 0 0.0011327 0 -0.14701
0.80859 -0.0057626 -0.001041 -0.0092483 0.0094994 0.020807 -0.025742 -0.0032164 0.0043032 0.0075352 0.014414 0.033466 1.0404 0.002049 -0.001723 -0.0038467 0.0029416 -0.0039609 0.0035606 0.0013885 -0.0027076 0.0056155 0 -0.022803 0 0.00034074 0 0.0014565 0 -0.21633
0.8125 0.00037399 -0.0053011 -0.013967 0.010772 0.024176 -0.022151 -0.013844 -0.0085031 -0.00061913 0.019067 0.031748 1.0192 4.3739e-05 -0.00062601 -0.0014937 0.000592 -0.0064581 0.0066821 -0.00046074 -0.0035219 0.0033944 0 -0.023238 0 0.00087676 0 0.0013476 0 -0.1445
0.81641 0.0052841 -0.0074122 -0.014045 0.0069581 0.0096163 -0.00043144 -0.014312 -0.014291 -0.0057246 0.013644 0.013545 1.0106 -0.0027721 0.00032646 0.0015972 -0.0018811 -0.0091763 0.0083531 -0.0011103 -0.0029957 -0.0017247 0 -0.023438 0 0.0019217 0 0.00089626 0 0.0083654
0.82031 0.0062452 -0.0061378 -0.0099455 0.00099989 -0.014237 0.026559 -0.0029407 -0.0098749 -0.0035803 0.0028256 -0.0095077 1.0205 -0.0043698 -0.0011814 0.0022952 -0.0031594 -0.011002 0.0079417 -0.00040374 -0.00084543 -0.0059673 0 -0.02323 0 0.002712 0 0.00031487 0 0.14073
0.82422 0.003457 -0.0018828 -0.0033935 -0.0026679 -0.032023 0.042216 0.013724 0.0017534 0.004373 -0.006225 -0.024094 1.0467 -0.0033932 -0.0044965 -0.00015287 -0.0026814 -0.011223 0.0062693 9.8505e-05 0.0027151 -0.0056747 0 -0.022726 0 0.0025714 0 -0.00016626 0 0.16748
0.82813 -0.00023357 0.0036752 0.0036336 -0.0011177 -0.031117 0.03669 0.024947 0.013768 0.012742 -0.0081558 -0.022781 1.0792 -0.00050502 -0.0068263 -0.0030861 -0.0010096 -0.01009 0.0051574 -0.00099722 0.0062665 -0.00051554 0 -0.022294 0 0.0015563 0 -0.0003864 0 0.067404
0.83203 -0.0014031 0.0084472 0.0092738 0.0048996 -0.0099991 0.012834 0.02285 0.019498 0.01622 -0.002491 -0.0077246 1.1027 0.0018904 -0.0060955 -0.002878 0.00069701 -0.0086235 0.0058179 -0.0033281 0.0074053 0.0060067 0 -0.022276 0 0.00045636 0 -0.00030253 0 -0.10544
0.83594 0.0015918 0.0109 0.011989 0.011304 0.020157 -0.015819 0.0079833 0.015952 0.012874 0.0064583 0.011209 1.1045 0.0015834 -0.002907 0.0014042 0.0016469 -0.0077886 0.0076515 -0.0050885 0.0044784 0.0092259 0 -0.022688 0 0.0001109 0 5.156e-06 0 -0.25411
0.83984 0.0075777 0.010745 0.011244 0.013456 0.042196 -0.033253 -0.010366 0.0053894 0.0048156 0.012736 0.022551 1.0833 -0.0014534 0.00017681 0.0067443 0.001932 -0.0078019 0.0087316 -0.004802 -0.0014637 0.0069231 0 -0.023178 0 0.00067265 0 0.0003724 0 -0.29832
0.84375 0.013428 0.0090293 0.0083191 0.0094394 0.043839 -0.03008 -0.019713 -0.0057263 -0.0033619 0.012789 0.020051 1.0536 -0.0049106 0.0010675 0.0086829 0.0021444 -0.0081893 0.007565 -0.0026659 -0.0066589 0.00089671 0 -0.023332 0 0.0015161 0 0.00062753 0 -0.22573
0.84766 0.016098 0.0075049 0.006099 0.0015208 0.025462 -0.0083953 -0.012437 -0.010083 -0.0069216 0.0076971 0.0063983 1.0382 -0.0061245 -0.00019942 0.0052999 0.0025488 -0.0084823 0.0044116 -0.00016807 -0.0072465 -0.0046628 0 -0.02304 0 0.0018711 0 0.00067276 0 -0.1013
0.85156 0.014438 0.0075464 0.0073198 -0.0052499 -0.00046269 0.019891 0.008874 -0.0037416 -0.0029831 0.0021637 -0.0083458 1.0527 -0.0044573 -0.0020373 -0.0010329 0.0027318 -0.0088112 0.00092139 0.0014549 -0.002546 -0.0064637 0 -0.022599 0 0.0015624 0 0.0005216 0 -0.025681
0.85547 0.0097115 0.0092335 0.012304 -0.0063126 -0.017729 0.039816 0.032559 0.011083 0.0081022 0.0011356 -0.012905 1.0928 -0.0018366 -0.0031772 -0.0056938 0.0021465 -0.0097609 -0.0014065 0.0022196 0.0040176 -0.0043283 0 -0.022431 0 0.0011479 0 0.00026861 0 -0.067705
0.85938 0.0046798 0.011258 0.018183 -0.00049591 -0.016733 0.041438 0.045006 0.026703 0.022266 0.0064089 -0.0020567 1.1362 -0.0008877 -0.0037359 -0.0056757 0.00096809 -0.011605 -0.0022969 0.0028884 0.007479 -0.00074477 0 -0.022698 0 0.0013416 0 2.0565e-05 0 -0.21584
0.86328 0.0019559 0.011815 0.020653 0.0093464 4.7939e-05 0.025036 0.039155 0.034224 0.032818 0.015419 0.019476 1.1586 -0.0023884 -0.0044916 -0.0017908 0.00022854 -0.013693 -0.0023323 0.0036905 0.0053063 0.0014999 0 -0.023163 0 0.0022994 0 -0.00015378 0 -0.3824
0.86719 0.0026231 0.0099276 0.017135 0.018226 0.02055 0.00080434 0.018774 0.029003 0.033497 0.022818 0.039258 1.1522 -0.0044713 -0.0054376 0.0024849 0.00087666 -0.014671 -0.0018525 0.0038229 -0.00070864 0.0014353 0 -0.023435 0 0.0034474 0 -0.00022728 0 -0.4586
0.87109 0.0058177 0.006253 0.0088293 0.022044 0.031239 -0.016855 -0.004214 0.0137 0.022329 0.023697 0.044536 1.1315 -0.0043469 -0.005451 0.0041006 0.0025895 -0.013459 -0.0005969 0.0023608 -0.0062529 0.0001559 0 -0.023323 0 0.0039813 0 -0.00019909 0 -0.3837
0.875 0.0093886 0.0027386 -2.3844e-05 0.019784 0.025343 -0.01748 -0.017344 -0.0033206 0.0037336 0.016513 0.030334 1.1212 -0.00091556 -0.003595 0.0025815 0.0036181 -0.010185 0.0014469 -0.00042015 -0.008189 -0.00061811 0 -0.022972 0 0.0035316 0 -0.00010256 0 -0.18351
0.87891 0.0112 0.0013499 -0.0050342 0.013668 0.0063962 -0.00062524 -0.014941 -0.013237 -0.013254 0.0041455 0.003052 1.1369 0.0041933 -0.00063112 -0.00029549 0.0020885 -0.0062762 0.0031505 -0.0028621 -0.0067256 -0.00013929 0 -0.022656 0 0.0023879 0 -3.0383e-05 0 0.044416
0.88281 0.010356 0.0027911 -0.0043315 0.0074943 -0.014304 0.023773 -0.00058041 -0.012051 -0.02011 -0.0073962 -0.022898 1.1749 0.0080547 0.0011238 -0.0024038 -0.0022611 -0.003599 0.0027459 -0.0032832 -0.0043405 0.00097109 0 -0.022491 0 0.0011666 0 -0.00011764 0 0.18591
0.88672 0.0076777 0.0061401 0.00091433 0.0043909 -0.024275 0.0412 0.016258 -0.0023486 -0.013978 -0.01196 -0.033433 1.2178 0.0088939 -0.00017604 -0.0027511 -0.0075204 -0.003323 -0.00039125 -0.0016134 -0.0029531 0.0016043 0 -0.022373 0 0.00032735 0 -0.00044569 0 0.1706
0.89063 0.005153 0.0095884 0.0080043 0.0053405 -0.016778 0.04119 0.026452 0.0092653 0.00087101 -0.0065044 -0.022931 1.2498 0.0072342 -0.0038417 -0.0015401 -0.010897 -0.0053214 -0.0045101 0.00038118 -0.0023404 0.0012858 0 -0.02219 0 -4.6037e-06 0 -0.00092669 0 0.0048482
0.89453 0.0046484 0.011652 0.014514 0.00907 0.0053358 0.02354 0.026155 0.01678 0.016285 0.0070074 0.0027556 1.2676 0.004875 -0.0067364 0.00057075 -0.010858 -0.0084435 -0.0064692 0.00065102 -0.0011745 0.00049236 0 -0.02203 0 0.00012658 0 -0.0012962 0 -0.23519
0.89844 0.0066644 0.011956 0.018923 0.013044 0.030743 -0.0017206 0.017794 0.018041 0.025612 0.022215 0.029991 1.2795 0.0030023 -0.0057993 0.0028945 -0.0082835 -0.011318 -0.004429 -0.0012172 0.00081744 3.2589e-05 0 -0.022118 0 0.00067937 0 -0.0012791 0 -0.44186
0.90234 0.0099516 0.011138 0.020218 0.01482 0.045461 -0.020494 0.0074734 0.014853 0.027187 0.031449 0.0452 1.2957 0.0014271 -0.00089617 0.0046074 -0.0056323 -0.013062 0.00025502 -0.0035722 0.0021674 0.00022617 0 -0.022533 0 0.001539 0 -0.00082604 0 -0.5259
0.90625 0.012304 0.010154 0.017737 0.013131 0.040686 -0.022951 0.0010547 0.010674 0.023753 0.02986 0.042149 1.3211 -0.00044781 0.0046657 0.0048 -0.0048573 -0.01351 0.0040082 -0.0042356 0.0012795 0.00068231 0 -0.023017 0 0.0023398 0 -0.00020765 0 -0.45697
0.91016 0.012057 0.0096119 0.011931 0.0083684 0.018422 -0.0089324 0.0012309 0.0080895 0.019065 0.018274 0.024697 1.3553 -0.0022605 0.006668 0.0031446 -0.0058746 -0.012998 0.0042345 -0.0025871 -0.0014787 0.00080583 0 -0.023142 0 0.0025427 0 0.00016067 0 -0.27785
0.91406 0.0092769 0.0095616 0.0051721 0.0024477 -0.0088481 0.012594 0.006683 0.0076742 0.014843 0.0029236 0.0039044 1.3964 -0.0026363 0.0035198 0.00059351 -0.0068322 -0.011994 0.0017498 -0.0002031 -0.0036675 0.00046387 0 -0.022712 0 0.0018589 0 4.8494e-05 0 -0.083863
0.91797 0.0057672 0.009697 0.0011394 -0.0019152 -0.025057 0.02925 0.013214 0.0083834 0.010339 -0.0080307 -0.0084943 1.4432 -0.00064566 -0.0022582 -0.00093044 -0.0058162 -0.010825 -1.2869e-05 0.00061407 -0.0030331 0.00015241 0 -0.022004 0 0.0006388 0 -0.00039245 0 0.026485
0.92188 0.0038431 0.0096559 0.0024592 -0.0023665 -0.020359 0.032439 0.01612 0.0086174 0.0042311 -0.009229 -0.0065552 1.4934 0.0027986 -0.0059848 -1.5685e-06 -0.0024689 -0.0095994 0.0015936 -0.00091813 8.499e-05 0.00051658 0 -0.021541 0 -0.00026156 0 -0.00076447 0 0.0058824
0.92578 0.0047015 0.0091907 0.0083047 0.0018613 0.0023438 0.021865 0.012816 0.007235 -0.0032382 -0.0011619 0.0069428 1.5415 0.0052563 -0.0046309 0.0028807 0.0017735 -0.0083066 0.005672 -0.0031563 0.0027506 0.0016825 0 -0.02161 0 -0.00016034 0 -0.00079233 0 -0.11447
0.92969 0.0075632 0.0082253 0.014278 0.0092872 0.02873 0.0051277 0.004522 0.0042863 -0.009675 0.010406 0.02258 1.582 0.0047112 0.00070477 0.005378 0.004845 -0.0070235 0.0084191 -0.0033947 0.0020361 0.0030181 0 -0.021974 0 0.00079829 0 -0.00058393 0 -0.24498
0.93359 0.010219 0.0068896 0.015277 0.016632 0.04185 -0.0070326 -0.0040495 0.0013146 -0.011732 0.01827 0.030154 1.6134 0.0013443 0.0057387 0.0050943 0.0055442 -0.0060795 0.0066517 -0.00034368 -0.0022038 0.0035592 0 -0.022106 0 0.0016852 0 -0.00051692 0 -0.29592
0.9375 0.010599 0.0055133 0.0094156 0.020383 0.032827 -0.0070287 -0.0072469 0.0008269 -0.0070912 0.018351 0.024907 1.6401 -0.0025861 0.0065565 0.0015808 0.0042203 -0.006006 0.00087778 0.0045061 -0.0070684 0.0027699 0 -0.021735 0 0.0015817 0 -0.00083456 0 -0.23624
0.94141 0.0082311 0.0044851 -0.00016193 0.0187 0.0065259 0.0051694 -0.0020771 0.0047204 0.0039252 0.012015 0.010334 1.6675 -0.0046334 0.0027933 -0.0032261 0.0023163 -0.0071947 -0.0050146 0.0079333 -0.0091119 0.0010199 0 -0.021164 0 0.00044303 0 -0.0013366 0 -0.11236
0.94531 0.0045475 0.0039965 -0.0072554 0.012518 -0.021458 0.021915 0.0094119 0.012387 0.017813 0.0046972 -0.0042333 1.6962 -0.0040004 -0.0021862 -0.0065305 0.0012766 -0.0094553 -0.0071347 0.0076165 -0.0072359 -0.00062864 0 -0.021018 0 -0.00079234 0 -0.0014957 0 -0.013128
0.94922 0.0018435 0.0038804 -0.007052 0.0050366 -0.034432 0.032197 0.020807 0.020078 0.028798 0.0018904 -0.0097935 1.7214 -0.0016922 -0.0041885 -0.0067899 0.0016061 -0.01186 -0.004832 0.0040737 -0.0033455 -0.0012021 0 -0.021629 0 -0.0010048 0 -0.00093724 0 -0.0062321
0.95313 0.0016611 0.0037513 0.00031279 -0.00016991 -0.024678 0.028117 0.024997 0.022673 0.03127 0.0052777 -0.0035682 1.7411 0.00085303 -0.0017029 -0.0045976 0.0026037 -0.01314 -0.00088384 0.00019264 -0.00039602 -0.00059266 0 -0.022667 0 9.8271e-05 0 0.00015226 0 -0.091641
0.95703 0.0037417 0.0033766 0.0097473 -0.0012649 0.0021255 0.0098589 0.018621 0.017166 0.023 0.011637 0.0093412 1.7628 0.0030196 0.0028992 -0.001763 0.0028647 -0.012463 0.0012686 -0.0012737 0.00012443 0.00027564 0 -0.023376 0 0.0016956 0 0.0010996 0 -0.20413
0.96094 0.0062414 0.0029236 0.014696 0.00085474 0.030459 -0.01391 0.0043612 0.0053607 0.0072992 0.015183 0.019596 1.801 0.0048901 0.0054197 0.00033429 0.0012842 -0.010034 0.00043619 -5.7198e-05 -0.0010078 7.1942e-05 0 -0.023242 0 0.0025581 0 0.0012872 0 -0.26015
0.96484 0.0069971 0.0027857 0.011548 0.003301 0.044067 -0.030743 -0.010489 -0.0066722 -0.0079361 0.011684 0.019949 1.8644 0.0061914 0.0033757 0.001569 -0.0019877 -0.0069982 -0.0018407 0.0015296 -0.0020367 -0.0019308 0 -0.022455 0 0.0021035 0 0.00069668 0 -0.21354
0.96875 0.0049517 0.0030906 0.001939 0.003157 0.035224 -0.031658 -0.018306 -0.012481 -0.014647 0.0015193 0.0098428 1.9437 0.005861 -0.0019313 0.0025395 -0.0053111 -0.0046799 -0.0032134 0.00088064 -0.0019843 -0.0051915 0 -0.021737 0 0.00084662 0 -5.1987e-05 0 -0.082292
0.97266 0.00081753 0.0033736 -0.0083678 -0.00060949 0.0090301 -0.016571 -0.015557 -0.0097592 -0.010022 -0.010389 -0.0046844 2.0138 0.0030277 -0.0065056 0.0034987 -0.0064273 -0.0037358 -0.0025923 -0.0022687 -0.0011866 -0.0081106 0 -0.021688 0 -0.00012181 0 -0.00023496 0 0.067549
0.97656 -0.0033895 0.0028145 -0.013073 -0.0064579 -0.019583 0.0055103 -0.0047071 -0.0019864 0.0011501 -0.017665 -0.01533 2.0522 -0.0015817 -0.0069564 0.0039336 -0.0040729 -0.0038833 -0.00045233 -0.0053046 -0.00048191 -0.0090247 0 -0.022267 0 -9.9062e-05 0 0.00032412 0 0.16468
0.98047 -0.0055983 0.00092027 -0.0091265 -0.011186 -0.034478 0.021781 0.0073835 0.0042383 0.0095764 -0.016502 -0.016764 2.0586 -0.0055619 -0.003248 0.0031516 0.00079542 -0.0043597 0.0023271 -0.0049451 -0.00027931 -0.0073146 0 -0.022863 0 0.00071233 0 0.0010709 0 0.17228
0.98438 -0.0049433 -0.0019469 0.0013581 -0.011858 -0.027797 0.023252 0.013471 0.0041783 0.0082334 -0.007957 -0.0093067 2.0572 -0.0065786 0.0013474 0.0011785 0.0052916 -0.0046435 0.0053025 -0.00034205 -0.00049157 -0.0038478 0 -0.02289 0 0.001537 0 0.0011892 0 0.10298
0.98828 -0.0023092 -0.0047222 0.012004 -0.0076131 -0.0047944 0.010003 0.010016 -0.001619 -0.0022143 0.0028459 0.0021646 2.0784 -0.0044287 0.0029928 -0.00096878 0.0064896 -0.0047911 0.0079985 0.0057424 -0.0010349 -0.00044395 0 -0.022323 0 0.0017995 0 0.00032913 0 0.0061297
0.99219 0.00014869 -0.0064083 0.015493 -0.00033034 0.019153 -0.009142 -0.0008976 -0.0080894 -0.013796 0.009901 0.011589 2.1351 -0.0012957 0.00040788 -0.0019065 0.003613 -0.005164 0.0090886 0.0089382 -0.0019393 0.0012512 0 -0.021707 0 0.0015759 0 -0.001038 0 -0.060478
0.99609 0.00026496 -0.0068205 0.0077768 0.0062512 0.027941 -0.022215 -0.012838 -0.0098906 -0.017433 0.0097248 0.014816 2.2121 0.00025892 -0.0041895 -0.00086113 -0.0012359 -0.0058991 0.0068538 0.0068851 -0.0028339 0.0007011 0 -0.021642 0 0.0013637 0 -0.0019504 0 -0.058392
1 -0.0027878 -0.0066659 -0.0090224 0.0085168 0.014927 -0.021489 -0.018843 -0.0057241 -0.01025 0.0029196 0.010809 2.2799 -0.00028537 -0.007003 0.0017597 -0.0045258 -0.0066635 0.0010259 0.0013313 -0.0026737 -0.0013727 0 -0.022254 0 0.0014973 0 -0.0017047 0 0.016281
1.0039 -0.0078643 -0.0069025 -0.026993 0.0049916 -0.012668 -0.0080892 -0.015702 0.00057832 0.0017651 -0.0067397 0.0010903 2.3191 -0.00099511 -0.0057495 0.0045451 -0.00386 -0.0068933 -0.0058901 -0.0032218 -0.00052472 -0.0036236 0 -0.023093 0 0.0018293 0 -0.00040956 0 0.13484
1.0078 -0.01239 -0.007944 -0.036522 -0.0027716 -0.038245 0.0089196 -0.0061342 0.0029254 0.0079575 -0.014732 -0.011422 2.3342 0.0004294 -0.0013651 0.0058129 0.00035753 -0.0062364 -0.0097449 -0.0032448 0.0030974 -0.0049614 0 -0.023535 0 0.0019493 0 0.0010916 0 0.25238
1.0117 -0.013858 -0.0093557 -0.032107 -0.011015 -0.046459 0.018294 0.0027139 -0.0024277 0.00099728 -0.018077 -0.023282 2.3462 0.004109 0.002941 0.0044662 0.0054075 -0.0047867 -0.0079133 0.00095879 0.0059117 -0.0050714 0 -0.023291 0 0.0016446 0 0.0018419 0 0.32954
1.0156 -0.011392 -0.01021 -0.01626 -0.015886 -0.03296 0.013588 0.0038776 -0.013867 -0.017235 -0.016323 -0.031071 2.3729 0.0075892 0.0043076 0.00059031 0.0083348 -0.0029869 -0.0017155 0.0057554 0.0054607 -0.0043262 0 -0.022601 0 0.0011059 0 0.0014401 0 0.34769
1.0195 -0.0063399 -0.0097171 0.0015507 -0.01558 -0.006741 -0.0029507 -0.004487 -0.025031 -0.036101 -0.011099 -0.032084 2.4146 0.00811 0.0022778 -0.0044709 0.0078575 -0.0014139 0.0044225 0.007519 0.0014677 -0.0033167 0 -0.021986 0 0.00070294 0 0.00026838 0 0.30996
1.0234 -0.0014409 -0.0076424 0.010778 -0.011179 0.016274 -0.021899 -0.017242 -0.028588 -0.042678 -0.0048992 -0.02533 2.4584 0.0053621 -0.0012472 -0.0086639 0.0047433 -0.00067222 0.006612 0.0057136 -0.003391 -0.0024308 0 -0.021829 0 0.00061701 0 -0.00083315 0 0.2306
1.0273 0.0009193 -0.0043485 0.0067973 -0.0056968 0.023765 -0.032514 -0.025155 -0.020773 -0.029974 0.00014166 -0.012366 2.4926 0.0019656 -0.0038055 -0.010221 0.00077791 -0.001337 0.004682 0.0029337 -0.0054774 -0.0017468 0 -0.022118 0 0.00072536 0 -0.0011565 0 0.12384
1.0313 0.00017091 -0.00063734 -0.0059205 -0.0020425 0.014417 -0.029191 -0.020981 -0.0039668 -0.0017489 0.0030012 0.0027416 2.5183 0.0010929 -0.0042152 -0.0085748 -0.0024756 -0.0037268 0.0019161 0.0020383 -0.0034175 -0.0011861 0 -0.022539 0 0.00081751 0 -0.000556 0 0.00246
1.0352 -0.0022592 0.0024364 -0.016956 -0.0013201 -0.002465 -0.014525 -0.004726 0.0142 0.028903 0.0039123 0.014729 2.5449 0.0034643 -0.0030205 -0.0046052 -0.0041688 -0.007497 0.0016334 0.0032712 0.00048853 -0.00068435 0 -0.022767 0 0.00086072 0 0.00053019 0 -0.11447
1.0391 -0.0041028 0.0038444 -0.017322 -0.0025614 -0.014181 0.0027487 0.015674 0.024813 0.046399 0.0039238 0.019346 2.5787 0.0065987 -0.001531 -2.6641e-05 -0.0040095 -0.011426 0.0039741 0.0042141 0.0022818 -0.00021274 0 -0.022721 0 0.0010122 0 0.001419 0 -0.19662
1.043 -0.0038304 0.0030698 -0.0058022 -0.0038617 -0.013262 0.013375 0.029008 0.022598 0.041227 0.0040704 0.015416 2.6153 0.0070398 -0.00061413 0.0036064 -0.0021548 -0.013818 0.0060131 0.0025708 0.00012219 0.00030377 0 -0.022596 0 0.0013878 0 0.0016276 0 -0.21164
1.0469 -0.0015199 0.00061653 0.010279 -0.0038878 -0.0017098 0.013077 0.027811 0.0090559 0.015528 0.0045795 0.0055473 2.6446 0.0034532 -0.00031664 0.0055511 0.00057722 -0.013475 0.0049705 -0.0010885 -0.0037406 0.00099052 0 -0.02268 0 0.0018713 0 0.0011493 0 -0.14661
1.0508 0.0014709 -0.0019513 0.020274 -0.0025958 0.011393 0.0045766 0.013099 -0.0081576 -0.017618 0.0046586 -0.0051187 2.6633 -0.0022531 -0.00035591 0.0058416 0.00269 -0.010565 0.0011802 -0.003533 -0.0048691 0.001859 0 -0.02311 0 0.0021871 0 0.00041467 0 -0.025106
1.0547 0.0035841 -0.0027751 0.01751 -0.00078118 0.016602 -0.00475 -0.0062983 -0.019473 -0.041223 0.0031429 -0.011635 2.6796 -0.0066642 -0.00067735 0.0048824 0.0027493 -0.0066342 -0.0022361 -0.0020261 -0.000815 0.0026067 0 -0.02374 0 0.0021474 0 -2.271e-05 0 0.097798
1.0586 0.004016 -0.00094431 0.0035312 0.00093512 0.010371 -0.0077621 -0.019248 -0.0189 -0.04399 -0.00034072 -0.011913 2.7064 -0.0076702 -0.0014117 0.0032105 0.00055822 -0.0036341 -0.0026333 0.0026117 0.0063238 0.0026471 0 -0.024221 0 0.0017984 0 0.0001268 0 0.16394
1.0625 0.00299 0.0027063 -0.013275 0.0027073 -0.0030329 -0.0018139 -0.018991 -0.007406 -0.026694 -0.0045674 -0.0075632 2.7487 -0.0058036 -0.0023866 0.0015413 -0.0023568 -0.0026929 -0.00063979 0.0061948 0.011479 0.0014989 0 -0.024251 0 0.0013206 0 0.00068656 0 0.14537
1.0664 0.0014304 0.0060245 -0.023178 0.0051589 -0.014702 0.010011 -0.0067709 0.007999 -0.0011236 -0.0070293 -0.0022349 2.7975 -0.0032127 -0.0028975 0.00069528 -0.0037127 -0.0035989 0.00048176 0.004743 0.010981 -0.00067859 0 -0.02382 0 0.0008337 0 0.001148 0 0.058135
1.0703 0.00045404 0.007043 -0.020778 0.0085139 -0.016916 0.021051 0.0095767 0.018868 0.017928 -0.005364 0.0013985 2.838 -0.0016275 -0.0021473 0.0010995 -0.0022925 -0.0053429 -0.001644 -0.0017718 0.0057339 -0.0028797 0 -0.023245 0 0.00035569 0 0.0010629 0 -0.053053
1.0742 0.00094126 0.0054596 -0.0074935 0.011982 -0.007869 0.025037 0.020799 0.020519 0.022217 0.00099887 0.0036477 2.863 -0.0012821 1.0455e-06 0.0022178 0.00097667 -0.0071176 -0.0056918 -0.0090498 0.000317 -0.0037312 0 -0.022953 0 -4.6964e-05 0 0.00040554 0 -0.14597
1.0781 0.0031665 0.0029054 0.0099128 0.013976 0.0074726 0.019552 0.021744 0.014414 0.014524 0.010125 0.0070409 2.88 -0.0014104 0.0027132 0.0026795 0.0037745 -0.0088174 -0.00755 -0.011957 -0.0010913 -0.0024836 0 -0.023128 0 -0.00014849 0 -0.00039049 0 -0.20323
1.082 0.0064924 0.0017441 0.02319 0.013059 0.020647 0.0071867 0.013905 0.0063674 0.0051103 0.018343 0.013264 2.9044 -0.0012912 0.0046743 0.0013491 0.0043749 -0.010653 -0.0042959 -0.008795 0.0018123 0.00019523 0 -0.023537 0 0.00028616 0 -0.0007718 0 -0.23123
1.0859 0.0094014 0.0033282 0.026573 0.0089736 0.024911 -0.006021 0.0037431 0.0021886 0.0032287 0.022066 0.020457 2.9458 -0.00063465 0.0049956 -0.0015025 0.003071 -0.012415 0.0025918 -0.0025486 0.0056249 0.0023845 0 -0.023695 0 0.0011815 0 -0.00051546 0 -0.24192
1.0898 0.010181 0.0070491 0.019256 0.0030462 0.019147 -0.013902 -0.0018579 0.0039545 0.010314 0.019577 0.023587 2.9995 0.00071545 0.0037972 -0.004184 0.0017466 -0.013274 0.0080478 0.0018804 0.0066241 0.0021401 0 -0.023277 0 0.0020204 0 9.2338e-05 0 -0.2372
1.0938 0.0080927 0.010831 0.0056413 -0.0023226 0.0081684 -0.013393 -1.5537e-05 0.0092637 0.019763 0.011862 0.01819 3.0515 0.0028501 0.0020638 -0.0050382 0.0020635 -0.012421 0.0077338 0.0018021 0.0040814 -0.0010094 0 -0.022428 0 0.0021463 0 0.00051255 0 -0.20967
1.0977 0.0042004 0.01257 -0.0067026 -0.0048221 -0.00061652 -0.0059526 0.0066189 0.013486 0.022793 0.0021383 0.0047064 3.0912 0.005203 0.00098372 -0.0041156 0.004003 -0.0099352 0.0019301 -0.0014548 0.00057405 -0.0054946 0 -0.021681 0 0.0013082 0 0.00042607 0 -0.15636
1.1016 0.00096903 0.011401 -0.010809 -0.0034269 -0.0019341 0.0035791 0.012095 0.013047 0.015307 -0.0055895 -0.010416 3.1203 0.0061279 0.001279 -0.003307 0.0060435 -0.0069636 -0.0046209 -0.0043632 -0.00065035 -0.0086646 0 -0.021537 0 -4.9445e-05 0 1.4577e-06 0 -0.089763
1.1055 0.0006041 0.0079875 -0.0042738 0.0010272 0.0042231 0.0099559 0.011579 0.0075326 0.00060827 -0.008304 -0.018367 3.1496 0.0037776 0.0028613 -0.0045075 0.0066051 -0.0049384 -0.0068387 -0.0045825 0.0014274 -0.0086578 0 -0.022048 0 -0.0010753 0 -0.00028584 0 -0.034294
1.1094 0.0032767 0.0039001 0.0088729 0.0062355 0.012915 0.010512 0.004889 -0.00034373 -0.013335 -0.0053576 -0.014049 3.1884 -0.0019313 0.0048541 -0.0074319 0.005266 -0.0045106 -0.0036938 -0.0027007 0.0050117 -0.0057352 0 -0.022786 0 -0.001169 0 -0.00011498 0 -0.01068
1.1133 0.0067482 0.00069277 0.020057 0.0096326 0.01761 0.0063801 -0.0033416 -0.0064265 -0.019218 0.0011825 1.2629e-05 3.235 -0.0081358 0.0059364 -0.0093524 0.0027288 -0.0051884 0.0010373 -0.0010621 0.0073805 -0.0019844 0 -0.023214 0 -0.00042389 0 0.00037137 0 -0.022143
1.1172 0.0079261 -0.00074991 0.021296 0.0097803 0.014327 0.0013219 -0.0070313 -0.0073081 -0.014317 0.0075529 0.015108 3.2792 -0.010402 0.0049967 -0.0073613 -6.4187e-05 -0.0059917 0.0022267 -0.0012791 0.0072038 0.00036364 0 -0.023121 0 0.00053945 0 0.00070495 0 -0.053587
1.1211 0.0052523 -0.00044814 0.010521 0.0071308 0.003987 -0.00088573 -0.003129 -0.0020497 -0.0011316 0.010346 0.022198 3.3125 -0.0061856 0.0019248 -0.00123 -0.002512 -0.0064438 -0.0020778 -0.0029822 0.0052385 0.00057665 0 -0.022728 0 0.0011668 0 0.00054909 0 -0.083025
1.125 -7.1102e-06 0.00075407 -0.006658 0.0036699 -0.0082968 0.0012362 0.0060668 0.0071433 0.014484 0.0084952 0.01786 3.3375 0.0024736 -0.0019725 0.0059176 -0.0041306 -0.0069065 -0.00899 -0.0047212 0.003184 -0.00035401 0 -0.022411 0 0.0014035 0 3.8996e-05 0 -0.094657
1.1289 -0.004695 0.0015321 -0.020336 0.0016169 -0.016363 0.0062034 0.01445 0.015624 0.025922 0.0038472 0.0060081 3.3661 0.009787 -0.0045012 0.0099893 -0.004206 -0.0079506 -0.013264 -0.0056421 0.0021334 -0.0009859 0 -0.022329 0 0.0015672 0 -0.0003259 0 -0.083883
1.1328 -0.0061983 0.00070001 -0.022756 0.0019799 -0.016586 0.010678 0.01632 0.018382 0.028202 -0.00026799 -0.0055679 3.4096 0.010468 -0.0040243 0.0092881 -0.0022143 -0.0094456 -0.011624 -0.006028 0.0020254 -0.00090893 0 -0.022325 0 0.0018485 0 -0.00014496 0 -0.053422
1.1367 -0.0043965 -0.0020616 -0.013345 0.0038885 -0.0098275 0.011433 0.010108 0.012776 0.019928 -0.0015973 -0.010903 3.4675 0.0040366 -0.00085291 0.0057029 0.0011815 -0.010358 -0.0052521 -0.0063521 0.002188 -0.0010017 0 -0.022165 0 0.0020118 0 0.00049935 0 -0.0072
1.1406 -0.0015722 -0.0058238 0.0011729 0.0051357 -0.00070408 0.0069989 -0.0010257 0.00041171 0.0043115 -0.00074159 -0.0095334 3.5271 -0.0045735 0.0026892 0.0025898 0.0038399 -0.009545 0.0014328 -0.0062612 0.0020524 -0.0022583 0 -0.021851 0 0.0016486 0 0.0011005 0 0.051573
1.1445 -0.00047897 -0.0088053 0.011482 0.0035832 0.0052826 -0.0016887 -0.011839 -0.013314 -0.011797 -0.00063691 -0.005837 3.5732 -0.0088426 0.0039098 0.001443 0.0034618 -0.0068238 0.0044478 -0.0048892 0.001339 -0.0044305 0 -0.021657 0 0.00072782 0 0.0011784 0 0.11776
1.1484 -0.0022571 -0.0094668 0.011681 -0.0014523 0.0050209 -0.011737 -0.018562 -0.022157 -0.021225 -0.0039862 -0.0051193 3.6011 -0.0057867 0.0019465 0.00067132 -0.00028088 -0.0032912 0.0032111 -0.0022081 -8.5565e-05 -0.0059611 0 -0.02187 0 -0.00017238 0 0.00070337 0 0.18151
1.1523 -0.0058449 -0.0076045 0.0024612 -0.0086708 -0.00051514 -0.019559 -0.020629 -0.022766 -0.020553 -0.010651 -0.0095915 3.6206 0.0018866 -0.001388 -0.0022929 -0.004874 -0.00056109 0.00051648 0.00027876 -0.0021086 -0.0054223 0 -0.022496 0 -0.00028018 0 0.00010352 0 0.22917
1.1563 -0.0091182 -0.004611 -0.010213 -0.015417 -0.007182 -0.022489 -0.019712 -0.016626 -0.012053 -0.01722 -0.016942 3.6478 0.0082366 -0.0030584 -0.0077207 -0.0066283 0.00039133 -0.00020368 0.00062072 -0.0040124 -0.0031087 0 -0.023227 0 0.00064386 0 -0.00013782 0 0.24789
1.1602 -0.010572 -0.0026503 -0.019318 -0.019094 -0.01058 -0.020103 -0.017481 -0.008735 -0.0018286 -0.019308 -0.022057 3.6911 0.0088519 -0.0014755 -0.012588 -0.0037914 -0.00024166 0.0020935 -0.0015875 -0.0044936 -0.0011427 0 -0.023686 0 0.0019809 0 8.8861e-05 0 0.2313
1.1641 -0.010159 -0.0033185 -0.020732 -0.018565 -0.0090267 -0.0145 -0.014345 -0.0039869 0.0044964 -0.01489 -0.020464 3.744 0.0038867 0.0019567 -0.013084 0.0016488 -0.0015747 0.0052373 -0.0044052 -0.0024993 -0.0017841 0 -0.023684 0 0.0027085 0 0.00045921 0 0.18391
1.168 -0.0089104 -0.0067357 -0.014796 -0.014767 -0.0045812 -0.0091696 -0.010091 -0.0040114 0.005058 -0.0060929 -0.011342 3.7898 -0.0027968 0.0039252 -0.0083029 0.0053274 -0.002921 0.0058325 -0.0050327 0.0016388 -0.0053829 0 -0.023281 0 0.0022766 0 0.00055934 0 0.12307
1.1719 -0.0080164 -0.011623 -0.0054294 -0.010151 -0.0014777 -0.006935 -0.0054037 -0.0068097 0.0015244 0.0019617 0.0015147 3.8164 -0.0070692 0.0021043 -0.0014736 0.0040563 -0.0041944 0.0023757 -0.0023569 0.0059122 -0.009866 0 -0.022637 0 0.0011116 0 0.00029293 0 0.077019
1.1758 -0.0082606 -0.016159 0.0019438 -0.0072509 -0.0031475 -0.0082713 -0.0024187 -0.0091719 -0.0037769 0.0043594 0.011297 3.826 -0.0073829 -0.0026881 0.0026484 -0.001518 -0.0055098 -0.0031178 0.0019084 0.0077572 -0.012317 0 -0.021899 0 0.00027037 0 -3.3563e-05 0 0.076593
1.1797 -0.0099777 -0.01895 0.0026076 -0.0072176 -0.0099698 -0.011229 -0.0035081 -0.0096112 -0.010152 -0.00069916 0.011718 3.8336 -0.00499 -0.0070596 0.0018749 -0.0075178 -0.0065409 -0.0064427 0.004702 0.0058494 -0.011298 0 -0.021238 0 0.0005417 0 -1.4364e-05 0 0.14093
1.1836 -0.013115 -0.019565 -0.0054864 -0.0092993 -0.019222 -0.013081 -0.0092971 -0.0093367 -0.01801 -0.011163 0.00074941 3.8543 -0.0021112 -0.0078956 -0.0016486 -0.01011 -0.0064428 -0.0045648 0.004362 0.0010923 -0.0078941 0 -0.020927 0 0.0017994 0 0.00046172 0 0.26329
1.1875 -0.017081 -0.018548 -0.020331 -0.011667 -0.027004 -0.012447 -0.017726 -0.010701 -0.026545 -0.022645 -0.017599 3.891 -0.00013247 -0.004957 -0.0036152 -0.0084781 -0.0045338 0.0016718 0.0019944 -0.004038 -0.0046234 0 -0.021255 0 0.0031648 0 0.0010961 0 0.40749
1.1914 -0.020639 -0.017076 -0.035928 -0.013017 -0.030559 -0.010258 -0.025091 -0.014804 -0.032762 -0.030794 -0.034971 3.9326 0.00080726 -0.00091335 -0.0015557 -0.0049645 -0.001103 0.0078413 0.0001584 -0.0071958 -0.003288 0 -0.022252 0 0.0037859 0 0.0014397 0 0.52181
1.1953 -0.022352 -0.016441 -0.044654 -0.013675 -0.029447 -0.0088538 -0.028288 -0.020469 -0.033516 -0.033045 -0.043296 3.9653 0.0011797 0.0011425 0.0030714 -0.0025839 0.00249 0.0092342 0.0002346 -0.0075033 -0.0037059 0 -0.023491 0 0.003501 0 0.0012764 0 0.56561
1.1992 -0.021528 -0.017439 -0.041425 -0.015198 -0.025152 -0.010079 -0.026562 -0.025296 -0.028728 -0.02923 -0.039643 3.9842 0.001497 0.00036678 0.0064729 -0.00246 0.0046203 0.004606 0.0011445 -0.0056253 -0.0043145 0 -0.024261 0 0.0028185 0 0.000785 0 0.53224
1.2031 -0.018925 -0.019855 -0.027297 -0.018687 -0.019867 -0.013959 -0.021586 -0.027517 -0.022165 -0.021388 -0.027938 3.9966 0.0022478 -0.001395 0.0060571 -0.0034516 0.0044654 -0.0027398 0.00070247 -0.0029051 -0.003871 0 -0.024075 0 0.0023213 0 0.0003543 0 0.45188
1.207 -0.016435 -0.02245 -0.0096706 -0.023257 -0.015457 -0.018929 -0.016146 -0.02687 -0.018334 -0.013082 -0.016114 4.0134 0.0038314 -0.0016625 0.0025272 -0.0038716 0.0024585 -0.0075547 -0.0018171 -0.00053015 -0.0025682 0 -0.023102 0 0.0021194 0 0.00024253 0 0.37107
1.2109 -0.015811 -0.023646 0.0017716 -0.026226 -0.013006 -0.023169 -0.012613 -0.024 -0.018192 -0.0081706 -0.010606 4.037 0.0060462 0.00018502 -0.0011999 -0.0032313 -0.00017737 -0.0068382 -0.0045871 0.000739 -0.001609 0 -0.022096 0 0.0018655 0 0.00038939 0 0.32344
1.2148 -0.017471 -0.022662 0.0010606 -0.025231 -0.012773 -0.025836 -0.012176 -0.019548 -0.018127 -0.0090557 -0.012266 4.0585 0.0076233 0.002339 -0.0028671 -0.0022861 -0.0023222 -0.0020859 -0.0048453 0.00056071 -0.00182 0 -0.021816 0 0.0012482 0 0.00052237 0 0.31338
1.2188 -0.02039 -0.020249 -0.010289 -0.020672 -0.014301 -0.027264 -0.014875 -0.014251 -0.013824 -0.015178 -0.016787 4.0658 0.0067364 0.0023616 -0.0026689 -0.0016959 -0.0035144 0.0022977 -0.0017152 -0.00081734 -0.0027194 0 -0.02241 0 0.00041654 0 0.00042764 0 0.32413
1.2227 -0.023139 -0.018367 -0.024538 -0.016238 -0.016724 -0.028288 -0.019909 -0.0099479 -0.0056937 -0.02306 -0.019128 4.0555 0.0025491 -0.00044905 -0.0024708 -0.001062 -0.0038388 0.0029425 0.0025706 -0.002348 -0.0028901 0 -0.023309 0 -0.00010759 0 0.00013001 0 0.34161
1.2266 -0.025033 -0.018862 -0.033149 -0.016597 -0.019305 -0.029415 -0.025844 -0.009888 -0.00037376 -0.028441 -0.018145 4.0367 -0.0035171 -0.004387 -0.0035888 0.00052887 -0.0034649 0.00025419 0.0043819 -0.0025426 -0.0012223 0 -0.023722 0 6.5809e-05 0 -0.0001597 0 0.37204
1.2305 -0.026347 -0.022107 -0.032399 -0.023699 -0.021931 -0.03044 -0.030902 -0.017002 -0.006003 -0.02935 -0.017506 4.0238 -0.0083103 -0.0069285 -0.0054604 0.0031749 -0.0023792 -0.0024294 0.0018678 -0.00055852 0.0021326 0 -0.023305 0 0.00078979 0 -0.00025093 0 0.43673
1.2344 -0.027539 -0.026685 -0.025257 -0.03458 -0.025011 -0.030531 -0.033576 -0.030894 -0.024759 -0.027716 -0.022132 4.0234 -0.0092559 -0.0070113 -0.0063448 0.0056987 -0.0005306 -0.0022862 -0.0033073 0.0028149 0.0058493 0 -0.02241 0 0.0014825 0 -0.00013419 0 0.54722
1.2383 -0.028474 -0.030352 -0.018534 -0.0427 -0.028721 -0.028615 -0.033387 -0.046195 -0.049171 -0.027852 -0.03322 4.0293 -0.0065393 -0.0058636 -0.0050764 0.0066948 0.00186 0.00031393 -0.0072721 0.0054301 0.0083282 0 -0.021738 0 0.0016378 0 3.2572e-05 0 0.68193
1.2422 -0.028532 -0.031523 -0.017824 -0.042157 -0.032254 -0.024011 -0.031109 -0.05453 -0.065898 -0.03265 -0.046138 4.0282 -0.0030448 -0.0056924 -0.002052 0.0059463 0.0041949 0.0024227 -0.0071353 0.0054511 0.0086185 0 -0.021745 0 0.0012529 0 7.2473e-05 0 0.78651
1.2461 -0.027471 -0.030119 -0.023952 -0.031828 -0.034021 -0.017267 -0.028101 -0.049596 -0.064429 -0.040459 -0.053065 4.0116 -0.0018737 -0.0075439 0.0013083 0.0045777 0.005705 0.0016609 -0.0032489 0.0030492 0.0067962 0 -0.022334 0 0.00077725 0 -7.0587e-05 0 0.80197
1.25 -0.025985 -0.027282 -0.033011 -0.016407 -0.032909 -0.010664 -0.02519 -0.031916 -0.044103 -0.045512 -0.048386 3.9821 -0.0036083 -0.010322 0.0037847 0.0037092 0.0057669 -0.0013256 0.0013109 0.0003917 0.00379 0 -0.023036 0 0.00065845 0 -0.00030741 0 0.70294
1.2539 -0.025162 -0.024396 -0.039279 -0.0035708 -0.029504 -0.007574 -0.022131 -0.0095204 -0.014406 -0.041995 -0.032721 3.9485 -0.0058686 -0.011778 0.0049765 0.0031226 0.0041232 -0.0035648 0.0033923 -0.00035138 0.00091837 0 -0.023452 0 0.0009363 0 -0.00048388 0 0.51902
1.2578 -0.025306 -0.022323 -0.038659 0.00069029 -0.02592 -0.010421 -0.018281 0.0064532 0.011052 -0.02879 -0.01275 3.9167 -0.0056293 -0.010472 0.0049809 0.0015397 0.00098805 -0.0028438 0.0021529 0.00077148 -0.00069745 0 -0.023505 0 0.0012592 0 -0.00047837 0 0.32328
1.2617 -0.025385 -0.021298 -0.030685 -0.0046162 -0.024071 -0.018439 -0.013917 0.0084087 0.022055 -0.011113 0.0027316 3.8842 -0.0021574 -0.0069268 0.0038902 -0.0016543 -0.0028825 1.3455e-05 -0.00072101 0.0013122 -0.00073303 0 -0.023378 0 0.0012718 0 -0.00024742 0 0.19451
1.2656 -0.023918 -0.021223 -0.018529 -0.015519 -0.023862 -0.027282 -0.010859 -0.0033191 0.01601 0.0024271 0.007561 3.8439 0.0021648 -0.0030585 0.0018665 -0.0051394 -0.0062266 0.0020385 -0.0028114 -0.001235 3.3224e-05 0 -0.023257 0 0.00097358 0 0.00017772 0 0.17682
1.2695 -0.020597 -0.021828 -0.0075036 -0.026015 -0.023159 -0.031595 -0.011503 -0.021169 -0.002386 0.0052487 0.00081182 3.7924 0.0038657 -0.00054535 -0.00039149 -0.0064585 -0.0076328 0.0012723 -0.0029886 -0.0066225 0.000134 0 -0.023204 0 0.00070686 0 0.00070187 0 0.26014
1.2734 -0.017033 -0.022571 -0.0027474 -0.031667 -0.019868 -0.029111 -0.016808 -0.035318 -0.024231 -0.0032504 -0.013631 3.7336 0.0013503 0.00039919 -0.0016244 -0.0043504 -0.0062556 -0.0011033 -0.0019662 -0.011391 -0.0014429 0 -0.023191 0 0.00080979 0 0.001169 0 0.39082
1.2773 -0.015696 -0.022649 -0.0067481 -0.03163 -0.014287 -0.02295 -0.024973 -0.039357 -0.04006 -0.017864 -0.02945 3.6756 -0.0038552 0.00088745 -0.00081545 -0.00029805 -0.0024949 -0.001946 -0.0012096 -0.01158 -0.0041572 0 -0.023189 0 0.0012892 0 0.0013884 0 0.50279
1.2813 -0.017802 -0.021441 -0.017656 -0.028271 -0.0094132 -0.019599 -0.032146 -0.033233 -0.043278 -0.03129 -0.04061 3.6228 -0.0084938 0.0021511 0.0018307 0.0024687 0.0019909 0.00046794 -0.0014221 -0.006388 -0.0059657 0 -0.023159 0 0.0018223 0 0.0012165 0 0.5507
1.2852 -0.022085 -0.019182 -0.029618 -0.025087 -0.0086081 -0.023559 -0.034889 -0.022275 -0.033157 -0.038377 -0.043449 3.5735 -0.010093 0.0043895 0.0047779 0.0017877 0.0051884 0.0043352 -0.0019695 0.00063641 -0.0048485 0 -0.022999 0 0.0020604 0 0.00066544 0 0.52838
1.2891 -0.025656 -0.017139 -0.035692 -0.024427 -0.012635 -0.032895 -0.032519 -0.013612 -0.016066 -0.038098 -0.037852 3.523 -0.0083544 0.006592 0.0061976 -0.0014423 0.0060095 0.005796 -0.0015942 0.0042316 -0.00073406 0 -0.022607 0 0.0019248 0 -4.6464e-05 0 0.46606
1.293 -0.026297 -0.016912 -0.032123 -0.026257 -0.018834 -0.039812 -0.027403 -0.012269 -0.0029088 -0.032673 -0.027223 3.4696 -0.0045925 0.0073578 0.0053069 -0.0040429 0.0049342 0.0027067 0.00035062 0.0017886 0.0039514 0 -0.02204 0 0.001621 0 -0.00057972 0 0.4099
1.2969 -0.024159 -0.019204 -0.021217 -0.028463 -0.023306 -0.036474 -0.022939 -0.018728 -0.0026477 -0.025385 -0.016899 3.4167 -0.00033869 0.0059759 0.002851 -0.0033984 0.0034137 -0.002988 0.0032257 -0.0043915 0.0059283 0 -0.021601 0 0.0013972 0 -0.00067148 0 0.39449
1.3008 -0.021396 -0.02307 -0.010329 -0.028355 -0.024115 -0.021697 -0.020914 -0.028754 -0.015567 -0.018949 -0.011275 3.3682 0.0033446 0.0029464 0.00039416 0.0003416 0.0024945 -0.006741 0.0054872 -0.0090197 0.0037493 0 -0.021649 0 0.0013131 0 -0.00032035 0 0.42214
1.3047 -0.020139 -0.026339 -0.0070793 -0.024453 -0.022536 -0.0029328 -0.020409 -0.035496 -0.031801 -0.015036 -0.011149 3.3229 0.0055474 -0.00036221 -0.00085446 0.0047099 0.001893 -0.0054641 0.0057659 -0.0082786 -0.00080718 0 -0.02224 0 0.0012465 0 0.00018892 0 0.46064
1.3086 -0.020723 -0.026996 -0.013929 -0.017504 -0.021295 0.0084881 -0.01913 -0.033222 -0.03771 -0.014332 -0.013318 3.273 0.0052492 -0.0025882 -0.0006995 0.007378 0.00042434 -0.00032734 0.0038216 -0.0029037 -0.0040569 0 -0.022959 0 0.001093 0 0.00046454 0 0.46357
1.3125 -0.021686 -0.024479 -0.026164 -0.010123 -0.021709 0.0054141 -0.015897 -0.021065 -0.026347 -0.0164 -0.013208 3.2089 0.0020023 -0.0031506 0.00021625 0.0080778 -0.0025373 0.0043604 0.00071402 0.0027662 -0.0034775 0 -0.023179 0 0.00091867 0 0.00027816 0 0.40378
1.3164 -0.021368 -0.019981 -0.035058 -0.0052938 -0.022642 -0.0099461 -0.012077 -0.0045614 -0.0039645 -0.019573 -0.0089243 3.1257 -0.0029799 -0.0024306 0.00099788 0.0081794 -0.0059352 0.0050898 -0.0018927 0.0047875 0.00012834 0 -0.022607 0 0.00088701 0 -0.00026891 0 0.29931
1.3203 -0.019441 -0.015593 -0.034051 -0.0047191 -0.022222 -0.027618 -0.010662 0.0066652 0.013354 -0.021532 -0.0034929 3.0262 -0.0068292 -0.001312 0.00097929 0.0086383 -0.0074375 0.0021568 -0.0027938 0.0029924 0.0033476 0 -0.021598 0 0.0010478 0 -0.00081259 0 0.21081
1.3242 -0.016943 -0.012987 -0.023385 -0.008084 -0.020277 -0.036798 -0.013713 0.0045042 0.011234 -0.020703 -0.0030644 2.9187 -0.0068067 -0.00046608 -2.5841e-06 0.0086868 -0.0052416 -0.0010043 -0.0019496 0.00077064 0.0031693 0 -0.020902 0 0.0012368 0 -0.00098024 0 0.20545
1.3281 -0.014965 -0.012523 -0.0097329 -0.013551 -0.018668 -0.032807 -0.020298 -0.011957 -0.011821 -0.017471 -0.011963 2.812 -0.002641 7.3611e-05 -0.0014247 0.0067458 0.00018743 -0.0013143 -0.00036239 0.0016086 -0.00037968 0 -0.021012 0 0.0012272 0 -0.00064251 0 0.30686
1.332 -0.013431 -0.01321 -0.0012209 -0.018869 -0.018929 -0.019253 -0.026631 -0.034646 -0.042354 -0.013965 -0.02827 2.7122 0.0027752 0.00074024 -0.002124 0.0025696 0.0059987 0.0011025 0.00075418 0.0056537 -0.0043165 0 -0.021717 0 0.00099482 0 2.132e-05 0 0.46586
1.3359 -0.011261 -0.013377 -0.0016586 -0.022184 -0.019728 -0.0046543 -0.028367 -0.050442 -0.060686 -0.012252 -0.043637 2.6211 0.0053381 0.001844 -0.00090945 -0.0017672 0.0087095 0.0033573 0.0008697 0.0094492 -0.0053635 0 -0.022297 0 0.00080033 0 0.00067715 0 0.57798
1.3398 -0.0077183 -0.011625 -0.0082365 -0.022216 -0.017254 0.0033277 -0.023343 -0.0488 -0.053927 -0.012333 -0.047953 2.5371 0.0029536 0.0031076 0.0023578 -0.003312 0.0065117 0.0028634 0.00041527 0.0090506 -0.0027439 0 -0.022219 0 0.00095585 0 0.0010708 0 0.54338
1.3438 -0.0035622 -0.0076373 -0.01411 -0.018261 -0.0088244 0.0019808 -0.01286 -0.028227 -0.023863 -0.011785 -0.035794 2.4552 -0.002673 0.0037891 0.0060981 -0.00087009 0.0003522 -9.4156e-05 0.00027749 0.0037036 0.0013418 0 -0.021651 0 0.0014713 0 0.0011594 0 0.33271
1.3477 -0.00077631 -0.0025279 -0.013621 -0.010623 0.0035217 -0.005971 -0.00079034 0.0025748 0.015104 -0.0076494 -0.010186 2.3689 -0.0072682 0.0033386 0.0077474 0.0037047 -0.0069443 -0.0027204 0.00099468 -0.0031904 0.0037961 0 -0.021312 0 0.0019482 0 0.0010637 0 0.014485
1.3516 -0.0010245 0.0015465 -0.0062151 -0.0012806 0.013273 -0.014722 0.0086311 0.029547 0.045244 0.00079781 0.018783 2.2733 -0.0072677 0.0020078 0.0057676 0.0068907 -0.01264 -0.0024737 0.0023578 -0.006674 0.003212 0 -0.021768 0 0.0018895 0 0.00092451 0 -0.2773
1.3555 -0.0041774 0.0024961 0.003564 0.0061683 0.014124 -0.018618 0.01278 0.040874 0.05489 0.010675 0.039311 2.1679 -0.0024688 0.00079119 0.0013348 0.0063551 -0.015517 0.00054383 0.0036945 -0.0041765 0.00067274 0 -0.022865 0 0.0011839 0 0.0008083 0 -0.41632
1.3594 -0.008191 -0.0003447 0.0095529 0.0080552 0.0053667 -0.014774 0.011334 0.032758 0.042536 0.016806 0.04363 2.0579 0.0039775 0.00063407 -0.0020979 0.0027549 -0.015848 0.0037768 0.0044624 0.0024835 -0.0016699 0 -0.023841 0 0.00030061 0 0.0007243 0 -0.35197
1.3633 -0.01043 -0.005494 0.0081714 0.0031126 -0.0068157 -0.0043716 0.0057228 0.010509 0.015208 0.01492 0.031003 1.9512 0.007995 0.0015356 -0.0014839 -0.00099678 -0.014345 0.0046061 0.0045396 0.0086 -0.0026177 0 -0.024025 0 -5.2703e-05 0 0.00068819 0 -0.1314
1.3672 -0.0093555 -0.0099168 0.00049402 -0.0059422 -0.013704 0.0077227 -0.0018889 -0.014838 -0.015794 0.0045077 0.0071856 1.8528 0.0073771 0.0023715 0.0030076 -0.0021681 -0.011337 0.00257 0.004006 0.010225 -0.0026246 0 -0.023422 0 0.00044302 0 0.00072575 0 0.13308
1.3711 -0.005352 -0.010768 -0.0088247 -0.013367 -0.01064 0.015256 -0.0093526 -0.03194 -0.038917 -0.010552 -0.018383 1.763 0.0029399 0.0017135 0.0077078 -0.0001894 -0.0069546 -0.00052929 0.0028036 0.0069732 -0.0027849 0 -0.022656 0 0.0013746 0 0.00079959 0 0.32538
1.375 -0.00026316 -0.0071779 -0.014617 -0.013766 -0.0004421 0.014112 -0.014812 -0.033942 -0.04561 -0.023842 -0.03601 1.6783 -0.0024254 -0.00093114 0.0083154 0.0032725 -0.0019298 -0.0024356 0.00078437 0.0018741 -0.0034287 0 -0.022328 0 0.0019025 0 0.0007597 0 0.3776
1.3789 0.0038072 -0.00081075 -0.0141 -0.0057173 0.0091104 0.0051463 -0.016777 -0.020964 -0.033254 -0.029447 -0.03893 1.5949 -0.0057528 -0.0044744 0.0036128 0.0058057 0.0020339 -0.002306 -0.00184 -0.0013169 -0.0038334 0 -0.022468 0 0.0015014 0 0.00042473 0 0.28841
1.3828 0.0055773 0.0052328 -0.0079906 0.0069906 0.011475 -0.0058996 -0.014335 0.00030564 -0.0070626 -0.024511 -0.025855 1.5107 -0.0056433 -0.0068039 -0.0032911 0.0058732 0.0029838 -0.0010414 -0.0041975 -0.0010046 -0.0032171 0 -0.022588 0 0.00048476 0 -0.00023098 0 0.10862
1.3867 0.0050373 0.0083536 0.00042058 0.017544 0.0060718 -0.011936 -0.007542 0.019719 0.021154 -0.010326 -0.0020815 1.4234 -0.0027729 -0.0062247 -0.0074548 0.0034887 6.9656e-05 -0.000122 -0.0051119 0.0014479 -0.0018107 0 -0.022273 0 -0.00019715 0 -0.0009524 0 -0.088699
1.3906 0.003252 0.0078506 0.0072764 0.020268 -0.0020259 -0.0093663 0.0022176 0.028476 0.038378 0.0081683 0.022029 1.3293 0.00072236 -0.0027436 -0.0062208 -6.8872e-05 -0.0056224 -0.00024958 -0.0039574 0.0033791 -0.00079562 0 -0.021662 0 0.00023925 0 -0.0013028 0 -0.23687
1.3945 0.0017297 0.0049268 0.0099807 0.013941 -0.0066206 -0.00065414 0.012279 0.023587 0.037627 0.02418 0.03555 1.2248 0.0025593 0.0017762 -0.0013187 -0.0029619 -0.011545 -0.00095112 -0.0012538 0.0032927 -0.0011476 0 -0.021337 0 0.0016978 0 -0.00096694 0 -0.29539
1.3984 0.001591 0.001576 0.0080222 0.002191 -0.0051186 0.0075004 0.019355 0.0095192 0.022214 0.031666 0.03264 1.1115 0.0017155 0.0047699 0.0028552 -0.003582 -0.015184 -0.0012073 0.0016003 0.0019669 -0.0025745 0 -0.021719 0 0.0032297 0 -3.4293e-05 0 -0.25971
1.4023 0.0028418 -0.00066388 0.0027284 -0.0090024 0.00013457 0.0090947 0.02072 -0.004433 0.0034622 0.027935 0.015944 0.99762 -0.00081883 0.0046709 0.0031094 -0.0013591 -0.015455 -0.00034877 0.0032623 0.0013914 -0.0036226 0 -0.02259 0 0.0038067 0 0.00098975 0 -0.15944
1.4063 0.0041816 -0.0013078 -0.0036072 -0.014829 0.0042999 0.0030698 0.015456 -0.0099179 -0.0070526 0.015024 -0.0049357 0.89412 -0.0025849 0.0019782 -5.2792e-05 0.0026783 -0.013025 0.0014769 0.0032279 0.0026625 -0.0028559 0 -0.023239 0 0.0031686 0 0.0014978 0 -0.042738
1.4102 0.0036723 -0.00081862 -0.0087053 -0.014031 0.0037726 -0.0063307 0.0050943 -0.0049628 -0.0053213 -0.0011978 -0.019365 0.80561 -0.0014185 -0.0010866 -0.0033906 0.0061747 -0.0094792 0.0034251 0.0018573 0.0048348 -2.3612e-05 0 -0.023089 0 0.0019955 0 0.0012037 0 0.049318
1.4141 6.5468e-05 -0.00021196 -0.011081 -0.0090284 -0.0016432 -0.013081 -0.0068507 0.0046707 0.0028928 -0.014118 -0.022188 0.72517 0.0027037 -0.002153 -0.0041224 0.0068046 -0.0061415 0.0044547 -0.00016046 0.0057975 0.0037613 0 -0.022216 0 0.0012614 0 0.0003542 0 0.10497
1.418 -0.0060458 -0.00065827 -0.010502 -0.0040761 -0.0091129 -0.01373 -0.016429 0.0094281 0.0069288 -0.019967 -0.016333 0.63849 0.0072858 -0.00043649 -0.0022387 0.0039519 -0.0034674 0.0039701 -0.0022124 0.0043569 0.0068364 0 -0.021275 0 0.0013712 0 -0.0004376 0 0.1446
1.4219 -0.012204 -0.0030212 -0.0080373 -0.0026706 -0.014739 -0.0092239 -0.021094 0.0027417 -0.00059864 -0.019544 -0.0097561 0.53523 0.0090131 0.0026315 4.2122e-05 -0.00069771 -0.0013115 0.0023261 -0.0037002 0.0015579 0.0080057 0 -0.020925 0 0.0018699 0 -0.00061597 0 0.19913
1.4258 -0.015454 -0.0072827 -0.0055611 -0.0055681 -0.015608 -0.0033028 -0.020742 -0.013949 -0.018263 -0.016812 -0.0091216 0.41787 0.0063605 0.0044341 0.00076047 -0.0043826 0.00037675 0.00079615 -0.003916 -7.2664e-05 0.0070168 0 -0.021306 0 0.0019706 0 -5.6197e-05 0 0.27814
1.4297 -0.014289 -0.012187 -0.0047739 -0.01043 -0.011061 0.00062382 -0.017264 -0.031471 -0.036538 -0.015414 -0.014897 0.30003 0.0009272 0.0031889 1.7099e-05 -0.005399 0.0011446 0.00074311 -0.0024252 0.0012165 0.0044064 0 -0.022015 0 0.0013755 0 0.0008661 0 0.35258
1.4336 -0.0097887 -0.015636 -0.0061776 -0.013356 -0.0030419 0.001382 -0.012954 -0.038481 -0.04382 -0.015804 -0.021285 0.19557 -0.003774 -0.00057077 -0.00054967 -0.0042421 0.00027785 0.0023876 0.00018934 0.0046662 0.0010881 0 -0.022531 0 0.00059649 0 0.0015328 0 0.36876
1.4375 -0.0050595 -0.015915 -0.0087122 -0.011544 0.0045299 -0.00036566 -0.0089719 -0.028779 -0.03357 -0.015267 -0.020774 0.10783 -0.0051351 -0.004311 0.00022011 -0.0026961 -0.0025323 0.0042442 0.0021559 0.0074378 -0.0019999 0 -0.022643 0 0.00046922 0 0.0014738 0 0.28721
1.4414 -0.0032714 -0.01299 -0.010501 -0.005487 0.0074152 -0.0036881 -0.0050633 -0.0057069 -0.0083976 -0.010759 -0.0098829 0.02828 -0.0034309 -0.0054981 0.0017114 -0.0018317 -0.0066557 0.0040749 0.001613 0.00694 -0.0041643 0 -0.022499 0 0.0013284 0 0.00063878 0 0.11941
1.4453 -0.005632 -0.0087782 -0.010342 0.00093922 0.0033031 -0.0082473 -0.00073499 0.019143 0.020749 -0.0022167 0.0077948 -0.055512 -0.001232 -0.0037167 0.0022106 -0.0010168 -0.01056 0.00090157 -0.0016223 0.003034 -0.0051802 0 -0.022345 0 0.0026372 0 -0.00059165 0 -0.065071
1.4492 -0.010649 -0.0059517 -0.0088326 0.0028641 -0.0065675 -0.013746 0.0031825 0.032191 0.039512 0.0064496 0.023059 -0.15081 -0.0008816 -0.001071 0.00070157 0.0009899 -0.01244 -0.0036848 -0.005294 -0.0018364 -0.0053311 0 -0.02227 0 0.0034321 0 -0.0016331 0 -0.1696
1.4531 -0.01512 -0.0060572 -0.0080661 -0.002152 -0.017722 -0.018927 0.0041185 0.025466 0.036871 0.0095672 0.026029 -0.25748 -0.0024392 -0.0003849 -0.0020996 0.0040687 -0.01109 -0.006459 -0.0061017 -0.0046984 -0.0051141 0 -0.022223 0 0.0031689 0 -0.0020179 0 -0.12266
1.457 -0.016134 -0.0084164 -0.0099101 -0.012128 -0.024864 -0.021564 -0.00076382 0.0012094 0.010928 0.0035435 0.011743 -0.37261 -0.0039552 -0.0026671 -0.0043985 0.0062052 -0.0065306 -0.0053276 -0.0024455 -0.0044374 -0.0047754 0 -0.022198 0 0.0021828 0 -0.0016365 0 0.07928
1.4609 -0.012782 -0.010701 -0.014131 -0.021729 -0.024927 -0.019812 -0.012003 -0.029096 -0.028907 -0.010404 -0.016409 -0.49505 -0.0036359 -0.0061054 -0.0048317 0.0053023 -0.00010524 -0.0015067 0.0038656 -0.0024269 -0.0041393 0 -0.02232 0 0.0013491 0 -0.00077505 0 0.36231
1.4648 -0.0065938 -0.010699 -0.018004 -0.025746 -0.018651 -0.013838 -0.026099 -0.050686 -0.065019 -0.026414 -0.04715 -0.62422 -0.0016636 -0.0076223 -0.0033197 0.0016407 0.0059946 0.0012077 0.0087483 -0.00098522 -0.0029857 0 -0.02271 0 0.0012849 0 6.8894e-05 0 0.60416
1.4688 -0.00054236 -0.0078338 -0.017983 -0.022411 -0.00964 -0.0061965 -0.036249 -0.053151 -0.079497 -0.036776 -0.065802 -0.7555 9.2765e-05 -0.005698 -0.00068418 -0.0017467 0.0095025 -0.00014637 0.0091342 -0.0012373 -0.0016133 0 -0.023284 0 0.0018424 0 0.00048781 0 0.68763
1.4727 0.0027028 -0.0033271 -0.012299 -0.014119 -0.0017675 -0.00040959 -0.035652 -0.035542 -0.06343 -0.035594 -0.061206 -0.87938 5.2634e-05 -0.0018761 0.0022014 -0.0016292 0.0088295 -0.0045916 0.0055687 -0.0023856 -0.0008704 0 -0.023743 0 0.0023394 0 0.00039486 0 0.55383
1.4766 0.0022622 0.00091477 -0.0024414 -0.0051909 0.0030475 0.0013247 -0.021635 -0.0062668 -0.022386 -0.021496 -0.031974 -0.98793 -0.0014921 0.00054575 0.0046991 0.002189 0.0035677 -0.0075735 0.0016842 -0.0028983 -0.0014114 0 -0.023801 0 0.0022571 0 3.1807e-05 0 0.23204
1.4805 -0.00053701 0.0036036 0.0076954 0.0013194 0.0052754 -0.00035384 0.0019777 0.021852 0.025759 0.0015843 0.011488 -1.0836 -0.0027467 -0.00047277 0.0060641 0.0062866 -0.0053172 -0.0049488 0.00091325 -0.0022376 -0.0028492 0 -0.023432 0 0.0017208 0 -0.00024649 0 -0.16818
1.4844 -0.0029982 0.0045919 0.014368 0.0052193 0.006576 -0.0023633 0.026035 0.038289 0.060083 0.025658 0.05111 -1.1804 -0.0022423 -0.0038252 0.0053274 0.0066724 -0.015591 0.0028109 0.0034327 -0.0013351 -0.0038246 0 -0.022886 0 0.001328 0 -0.00024141 0 -0.50185
1.4883 -0.0026392 0.00454 0.016238 0.0082074 0.008277 -0.0012719 0.040465 0.03947 0.067716 0.041602 0.070014 -1.2945 -0.00020137 -0.0063669 0.0019974 0.0027713 -0.024207 0.010242 0.0061896 -0.001418 -0.0032059 0 -0.022477 0 0.0015355 0 -2.2182e-05 0 -0.65271
1.4922 0.0014116 0.0043754 0.01467 0.011612 0.010669 0.0042917 0.039619 0.029178 0.050021 0.043009 0.061386 -1.4298 0.001853 -0.0060406 -0.0029783 -0.0016157 -0.028199 0.01114 0.0059642 -0.0025276 -0.0013604 0 -0.022348 0 0.0022233 0 0.00019467 0 -0.58727
1.4961 0.0080271 0.005066 0.012177 0.015039 0.013255 0.012549 0.025454 0.01525 0.020267 0.029531 0.032015 -1.5736 0.0026484 -0.0039699 -0.007205 -0.0016597 -0.025919 0.0039381 0.0025253 -0.0033479 -7.9687e-05 0 -0.022452 0 0.0028394 0 0.00026816 0 -0.37011
1.5 0.014903 0.0075793 0.010575 0.017034 0.015368 0.019634 0.0065547 0.0050454 -0.0051441 0.0078354 -0.0018301 -1.7053 0.0021728 -0.0033238 -0.0082606 0.0037944 -0.018107 -0.0066086 -0.0011493 -0.0025398 -0.0009181 0 -0.022692 0 0.002946 0 0.00024576 0 -0.12997
1.5039 0.020019 0.012569 0.010411 0.016933 0.01664 0.022249 -0.0065818 0.0022781 -0.01585 -0.01105 -0.023646 -1.8124 0.001233 -0.0058763 -0.0055475 0.010725 -0.0080409 -0.013118 -0.0017527 -0.00016741 -0.0034049 0 -0.023034 0 0.0026169 0 0.00027496 0 0.0064624
1.5078 0.022797 0.019745 0.011759 0.016037 0.01727 0.020176 -0.0072872 0.0063952 -0.011446 -0.017213 -0.02525 -1.9002 0.00033963 -0.0096206 -0.0009283 0.013336 -0.00027471 -0.011541 0.0012067 0.0022946 -0.0050344 0 -0.023453 0 0.002318 0 0.00042675 0 -0.023704
1.5117 0.024241 0.027524 0.015118 0.016975 0.018135 0.016807 0.0039896 0.014088 0.0012617 -0.0071901 -0.0095653 -1.9859 -0.000653 -0.010045 0.0025554 0.0093429 0.001619 -0.0042223 0.0050411 0.0033792 -0.0034113 0 -0.023804 0 0.0024258 0 0.00062428 0 -0.19717
1.5156 0.026101 0.033633 0.0212 0.021758 0.020557 0.017039 0.020813 0.02171 0.014514 0.014268 0.013285 -2.084 -0.0017984 -0.0042427 0.0028858 0.0021369 -0.0030049 0.0025168 0.006566 0.0029783 0.0012596 0 -0.023846 0 0.002869 0 0.00074211 0 -0.43162
1.5195 0.029678 0.036522 0.029757 0.030104 0.025509 0.02378 0.035418 0.027357 0.024586 0.037333 0.033089 -2.1943 -0.0023356 0.0058596 0.00038488 -0.0023508 -0.011606 0.003924 0.0051215 0.0022356 0.0057967 0 -0.023451 0 0.0032161 0 0.00074627 0 -0.64141
1.5234 0.035055 0.036573 0.038839 0.039347 0.032583 0.035538 0.043644 0.031723 0.032604 0.05313 0.044955 -2.3037 -0.0012136 0.014378 -0.0028426 -0.0011914 -0.020204 0.00054792 0.0029814 0.0021795 0.0064629 0 -0.022805 0 0.0030834 0 0.00070087 0 -0.78457
1.5273 0.041089 0.035991 0.045623 0.045978 0.039661 0.047059 0.046755 0.03724 0.041739 0.058574 0.050141 -2.3985 0.0014507 0.016001 -0.0046966 0.002877 -0.025945 -0.0029183 0.0028723 0.0026524 0.0022066 0 -0.022343 0 0.0024561 0 0.00063237 0 -0.873
1.5313 0.046055 0.037269 0.048425 0.047762 0.044022 0.052831 0.049115 0.045812 0.053539 0.056869 0.052992 -2.4745 0.003706 0.010309 -0.0045566 0.0042515 -0.028574 -0.0022337 0.0051771 0.002728 -0.0042358 0 -0.02241 0 0.0016532 0 0.00043386 0 -0.94513
1.5352 0.048511 0.041324 0.048108 0.045073 0.044387 0.050999 0.053758 0.056449 0.066045 0.053803 0.056884 -2.5384 0.0031181 0.0020692 -0.0034026 7.3758e-05 -0.029743 0.0026784 0.0075937 0.0021026 -0.0085176 0 -0.022943 0 0.001039 0 -2.4904e-05 0 -1.0255
1.5391 0.048007 0.046747 0.047404 0.040679 0.042245 0.04472 0.059498 0.064726 0.074629 0.05303 0.061899 -2.599 -0.00078286 -0.0027501 -0.0027901 -0.0067637 -0.030878 0.0080215 0.0074572 0.0017745 -0.0082754 0 -0.023492 0 0.00078923 0 -0.00065729 0 -1.1016
1.543 0.045378 0.050778 0.048506 0.038102 0.041005 0.039818 0.061904 0.065125 0.074715 0.053878 0.065128 -2.6594 -0.0054209 -0.0017052 -0.0036659 -0.010166 -0.031579 0.0096922 0.0042936 0.0030423 -0.004926 0 -0.023599 0 0.0008889 0 -0.0010734 0 -1.1332
1.5469 0.042455 0.051233 0.050999 0.03949 0.043294 0.040449 0.057289 0.055175 0.06472 0.052912 0.062871 -2.715 -0.0069643 0.0027216 -0.0058287 -0.0065738 -0.030057 0.0066412 9.836e-05 0.0057811 -0.0021107 0 -0.02319 0 0.0012637 0 -0.00084137 0 -1.0845
1.5508 0.041203 0.047976 0.052122 0.044268 0.048561 0.046106 0.046391 0.038373 0.047606 0.047451 0.053297 -2.7601 -0.0036931 0.0059479 -0.0081656 0.0015562 -0.025233 0.0012261 -0.0027247 0.0079795 -0.002328 0 -0.022612 0 0.0018387 0 6.8281e-05 0 -0.9564
1.5547 0.042596 0.042919 0.049377 0.049476 0.053233 0.052256 0.03461 0.023112 0.030099 0.038058 0.038245 -2.7944 0.0022124 0.0054671 -0.0093523 0.0078201 -0.018485 -0.0031926 -0.0034815 0.0073826 -0.0048953 0 -0.022293 0 0.0024729 0 0.00109 0 -0.79438
1.5586 0.045849 0.038683 0.043251 0.051739 0.053574 0.053992 0.028476 0.017705 0.019698 0.02833 0.023192 -2.823 0.0064278 0.0025802 -0.0086542 0.0075536 -0.013239 -0.004842 -0.0032374 0.0038164 -0.0069773 0 -0.022353 0 0.0029176 0 0.0014123 0 -0.66743
1.5625 0.048635 0.036955 0.037493 0.049632 0.048915 0.049734 0.031094 0.024854 0.020841 0.022618 0.015037 -2.8516 0.0064051 0.00049396 -0.0064892 0.0018367 -0.012512 -0.0041397 -0.0030282 -0.00023028 -0.0064599 0 -0.022543 0 0.0029354 0 0.00065824 0 -0.63113
1.5664 0.048364 0.037585 0.036295 0.04471 0.042352 0.042058 0.040116 0.0398 0.032406 0.023606 0.018438 -2.8811 0.0038023 0.0010273 -0.0043614 -0.0037771 -0.016501 -0.0024004 -0.0024414 -0.0016772 -0.0038161 0 -0.022556 0 0.0025061 0 -0.00069748 0 -0.69693
1.5703 0.043858 0.038901 0.040526 0.040255 0.038094 0.035209 0.049654 0.053695 0.048267 0.031194 0.032635 -2.906 0.0029597 0.0031568 -0.0039364 -0.0044102 -0.022411 -0.0004148 -0.00025248 0.00020427 -0.0013111 0 -0.022374 0 0.0018903 0 -0.0016203 0 -0.82559
1.5742 0.036293 0.038927 0.046274 0.038577 0.03769 0.031545 0.054399 0.059576 0.060715 0.042706 0.050967 -2.9193 0.0066706 0.0044767 -0.0056693 -1.5735e-06 -0.026724 0.0017345 0.0035997 0.0028791 -0.00059607 0 -0.0223 0 0.0014317 0 -0.0013423 0 -0.94709
1.5781 0.028731 0.036724 0.047349 0.039017 0.03852 0.029975 0.052638 0.056289 0.064514 0.053753 0.063892 -2.9178 0.013181 0.0037293 -0.0080734 0.00522 -0.027878 0.0039003 0.0070674 0.002805 -0.0012128 0 -0.022629 0 0.001262 0 -1.9466e-05 0 -0.99471
1.582 0.024441 0.033092 0.040197 0.038466 0.036113 0.027638 0.046123 0.047635 0.058859 0.059382 0.064003 -2.9049 0.017345 0.0017825 -0.0085725 0.0070389 -0.026885 0.005401 0.007476 -0.0010945 -0.0014071 0 -0.023308 0 0.0012096 0 0.0013869 0 -0.93469
1.5859 0.025087 0.03017 0.027412 0.034226 0.028435 0.023254 0.037612 0.038171 0.04622 0.055753 0.049961 -2.8896 0.015026 0.00033208 -0.0056301 0.0050244 -0.025419 0.0054933 0.0041998 -0.0060611 -0.00020648 0 -0.023914 0 0.0010291 0 0.0019271 0 -0.77807
1.5898 0.029883 0.030109 0.016795 0.026895 0.018429 0.019083 0.028727 0.02979 0.029731 0.042323 0.027004 -2.8809 0.0067863 1.5698e-05 -0.00045515 0.0023301 -0.023442 0.004155 -0.0002226 -0.0077198 0.0015043 0 -0.023995 0 0.00072531 0 0.0014503 0 -0.57335
1.5938 0.036143 0.03356 0.016179 0.02069 0.012408 0.019548 0.02004 0.021958 0.011901 0.023432 0.00412 -2.8831 -0.0024524 3.0265e-05 0.0034657 0.0021186 -0.019031 0.0021485 -0.0019679 -0.0039838 0.002004 0 -0.023457 0 0.00061583 0 0.00064581 0 -0.38782
1.5977 0.040762 0.038983 0.02762 0.020586 0.015388 0.027353 0.012879 0.014716 -0.0041853 0.0075798 -0.0099366 -2.8923 -0.0073828 -0.00050639 0.0030339 0.0043787 -0.010997 0.00022211 0.00070656 0.002928 0.00070472 0 -0.022643 0 0.0010227 0 0.000323 0 -0.28697
1.6016 0.041753 0.043372 0.045343 0.028314 0.027062 0.04024 0.010447 0.010853 -0.013017 0.0036919 -0.0095227 -2.8981 -0.0063493 -0.0011903 -0.0017059 0.0062144 -0.0018537 -0.0016271 0.0057412 0.0082339 -0.0010454 0 -0.022052 0 0.0018811 0 0.00063067 0 -0.31612
1.6055 0.03906 0.044049 0.059231 0.040442 0.04162 0.051318 0.016421 0.014567 -0.0074015 0.015919 0.0066878 -2.8886 -0.0020413 -0.00065737 -0.0072558 0.0050748 0.002216 -0.0039265 0.0089231 0.0085009 -0.0011891 0 -0.021949 0 0.0026805 0 0.00097133 0 -0.48446
1.6094 0.034394 0.040348 0.061506 0.050205 0.051525 0.053282 0.031644 0.027534 0.016936 0.040244 0.035304 -2.8576 0.001348 0.0016803 -0.0093614 0.001526 -0.0045563 -0.006752 0.0075054 0.0042098 0.0010301 0 -0.022201 0 0.002851 0 0.0006768 0 -0.75328
1.6133 0.030223 0.033992 0.051792 0.051868 0.052254 0.043707 0.051682 0.046009 0.055667 0.065627 0.068089 -2.808 0.0016256 0.0044752 -0.0065279 -0.0012081 -0.022178 -0.0091464 0.0025495 -0.0011443 0.0043014 0 -0.02243 0 0.0022584 0 -0.00024271 0 -1.0364
1.6172 0.028398 0.027887 0.036855 0.044401 0.044528 0.027379 0.067796 0.061867 0.094232 0.079576 0.093063 -2.7496 -0.00026628 0.0053712 -0.0012456 -0.0003998 -0.042902 -0.0097442 -0.0020583 -0.0042677 0.0064502 0 -0.022312 0 0.0013314 0 -0.0010434 0 -1.2219
1.6211 0.02907 0.024242 0.025322 0.031842 0.03281 0.013567 0.071392 0.067123 0.11346 0.074904 0.098275 -2.6917 -0.0019639 0.0032979 0.0022322 0.0035034 -0.05509 -0.0081102 -0.0029286 -0.0045039 0.0063743 0 -0.021799 0 0.00068275 0 -0.00096687 0 -1.2152
1.625 0.030534 0.023376 0.021441 0.020283 0.021807 0.0098273 0.05917 0.058523 0.10025 0.053469 0.077795 -2.6372 -0.002149 -0.00020226 0.0015936 0.0072701 -0.050758 -0.0054284 0.00015415 -0.0034919 0.0048338 0 -0.021118 0 0.00057357 0 -3.1572e-05 0 -0.98695
1.6289 0.030276 0.02394 0.022591 0.013865 0.013871 0.016766 0.035413 0.03897 0.056461 0.024637 0.036599 -2.5819 -0.0014199 -0.002158 -0.0016807 0.0078757 -0.031292 -0.0037038 0.0043872 -0.0028977 0.003469 0 -0.020628 0 0.00073465 0 0.0009048 0 -0.59709
1.6328 0.026689 0.024157 0.022256 0.012649 0.0088934 0.027701 0.0097645 0.015311 -0.00039457 -0.00024069 -0.0098569 -2.5208 -0.0011568 -0.00090243 -0.0039254 0.0051611 -0.0068507 -0.0040881 0.0064905 -0.0027525 0.0031746 0 -0.020614 0 0.0007053 0 0.00091306 0 -0.17651
1.6367 0.020331 0.02297 0.015853 0.013566 0.0059441 0.033617 -0.0080459 -0.0053163 -0.046035 -0.013636 -0.042713 -2.4548 -0.0019052 0.002288 -0.0027502 0.0017005 0.010331 -0.0058474 0.0052498 -0.0019338 0.0034403 0 -0.021128 0 0.00034105 0 -0.00012736 0 0.1316
1.6406 0.0137 0.020348 0.0046634 0.013326 0.0046622 0.029749 -0.013113 -0.01802 -0.062456 -0.014508 -0.049819 -2.3914 -0.0029245 0.0043607 0.00090254 0.00021128 0.013754 -0.006942 0.0020465 8.9143e-05 0.0031231 0 -0.021915 0 -2.4878e-05 0 -0.0013847 0 0.23915
1.6445 0.0095135 0.016824 -0.0051883 0.010916 0.0051998 0.01878 -0.0069977 -0.020777 -0.047004 -0.0069218 -0.03231 -2.3381 -0.0030826 0.0034444 0.0039028 0.0011247 0.0058947 -0.0057314 -0.000653 0.0023569 0.0016676 0 -0.022513 0 7.1617e-05 0 -0.0018207 0 0.15115
1.6484 0.0087356 0.01297 -0.0077134 0.0079286 0.0072261 0.008224 0.0043779 -0.01407 -0.012152 0.0035717 -0.003018 -2.2941 -0.0019648 0.00075172 0.0040001 0.0025601 -0.0051235 -0.0023382 -0.0012602 0.0033587 -0.00047296 0 -0.022518 0 0.00072509 0 -0.0011269 0 -0.047723
1.6523 0.0098969 0.009268 -0.0018447 0.0067394 0.0094559 0.0041594 0.014686 -0.00060716 0.022999 0.013011 0.022178 -2.249 -0.00014626 -0.00050113 0.0018074 0.0024667 -0.012238 0.0014195 6.3974e-05 0.0026709 -0.0024299 0 -0.021903 0 0.0015214 0 2.7134e-05 0 -0.24698
1.6563 0.010314 0.0062703 0.0077818 0.0081435 0.010462 0.0063829 0.020304 0.014951 0.043503 0.019897 0.033895 -2.1899 0.0013618 0.0017671 -7.8092e-05 0.00064421 -0.014041 0.0033533 0.0019306 0.0013851 -0.0036658 0 -0.02112 0 0.0019117 0 0.00064964 0 -0.36933
1.6602 0.0082336 0.0045655 0.014463 0.010401 0.010008 0.008892 0.021005 0.027069 0.045092 0.024148 0.033115 -2.1124 0.0017588 0.0062592 0.00024942 -0.001307 -0.014014 0.0023635 0.002875 0.00079429 -0.0040604 0 -0.020838 0 0.0017296 0 0.00034402 0 -0.39907
1.6641 0.0041207 0.0043978 0.014344 0.010496 0.0093897 0.0052613 0.018516 0.031382 0.033532 0.025679 0.027444 -2.024 0.00072774 0.0091445 0.0022438 -0.0018438 -0.01584 -0.00099852 0.0022653 0.00079062 -0.0034815 0 -0.021421 0 0.0013325 0 -0.00037777 0 -0.36766
1.668 6.3026e-05 0.0052688 0.0086839 0.0066853 0.010136 -0.0055228 0.014501 0.026636 0.018684 0.023871 0.02351 -1.9384 -0.0014963 0.0073289 0.0036929 -0.001103 -0.019342 -0.0050491 0.00059316 -0.00016539 -0.0016537 0 -0.022573 0 0.0012202 0 -0.00064598 0 -0.3137
1.6719 -0.0021135 0.0060069 0.0019767 0.00027149 0.012088 -0.017583 0.0094765 0.015073 0.0078031 0.018135 0.02169 -1.8637 -0.0040147 0.0012262 0.0030913 -0.00063245 -0.020601 -0.0080233 -0.00083788 -0.0033048 0.0013056 0 -0.023477 0 0.0015154 0 -7.9467e-05 0 -0.24921
1.6758 -0.0023115 0.0053864 -0.0020841 -0.0049906 0.01275 -0.022323 0.003153 0.00092941 0.0020762 0.0087776 0.016865 -1.7965 -0.0053573 -0.0054525 0.0011487 -0.0016187 -0.015872 -0.0089675 -0.00071114 -0.0078103 0.0043163 0 -0.023413 0 0.0018352 0 0.00088842 0 -0.15584
1.6797 -0.0019719 0.0028611 -0.0032927 -0.0056771 0.0089126 -0.015056 -0.0044261 -0.011805 -0.0022438 -0.002653 0.0039052 -1.7256 -0.0042231 -0.0086905 -2.4313e-05 -0.0035488 -0.0055868 -0.0080814 0.0013038 -0.011011 0.0056612 0 -0.022362 0 0.0016937 0 0.0014754 0 -0.010635
1.6836 -0.0025493 -0.0011225 -0.0042457 -0.0015859 -0.00048738 0.0010058 -0.012035 -0.020743 -0.0095942 -0.013767 -0.016792 -1.6435 -0.00065672 -0.0073012 0.00085257 -0.0047478 0.0052478 -0.006436 0.0039855 -0.010553 0.0042563 0 -0.021071 0 0.0010409 0 0.0013052 0 0.18049
1.6875 -0.0041652 -0.0053941 -0.0072918 0.0037112 -0.012623 0.016396 -0.017439 -0.024979 -0.020812 -0.02209 -0.038002 -1.5536 0.003417 -0.0035553 0.0028333 -0.0042377 0.010637 -0.0052185 0.0051065 -0.0065602 0.00074317 0 -0.020481 0 0.00038925 0 0.00070855 0 0.36838
1.6914 -0.0056706 -0.0086276 -0.012012 0.0054189 -0.021908 0.021455 -0.018517 -0.024254 -0.031619 -0.025704 -0.049482 -1.4684 0.0052403 -0.00093877 0.0035379 -0.002938 0.008111 -0.004887 0.0030376 -0.0016812 -0.0028043 0 -0.020978 0 0.000376 0 0.00031765 0 0.4786
1.6953 -0.0059334 -0.0098454 -0.015404 0.0013645 -0.023523 0.01255 -0.014583 -0.018597 -0.034953 -0.023594 -0.044208 -1.3983 0.0033878 -0.0011427 0.0013459 -0.0028435 0.00037885 -0.0048168 -0.0017342 0.0010698 -0.0045035 0 -0.022106 0 0.0011637 0 0.0004113 0 0.45255
1.6992 -0.0049966 -0.0087226 -0.014471 -0.0059748 -0.016838 -0.005621 -0.0069824 -0.0087878 -0.025784 -0.015884 -0.022974 -1.3419 -0.00079736 -0.0028677 -0.0030599 -0.0048706 -0.0071379 -0.0038527 -0.0066258 0.00072458 -0.0041823 0 -0.022982 0 0.0022533 0 0.00067999 0 0.28631
1.7031 -0.0039603 -0.0057349 -0.0088643 -0.011125 -0.0061131 -0.022864 0.0014678 0.003021 -0.0052895 -0.0040697 0.0054301 -1.286 -0.004073 -0.0032911 -0.0071359 -0.0075192 -0.01063 -0.0015086 -0.0088235 -0.00112 -0.0033358 0 -0.023042 0 0.0028998 0 0.00062047 0 0.041578
1.707 -0.0037515 -0.0021049 -0.0013628 -0.009824 0.0021983 -0.029429 0.0078962 0.013443 0.018624 0.0089173 0.028551 -1.2159 -0.0040254 -0.00074504 -0.008407 -0.0078588 -0.010417 0.001175 -0.0075449 -0.0019665 -0.0035434 0 -0.022473 0 0.0027486 0 0.00012064 0 -0.18084
1.7109 -0.0040524 0.0006318 0.0041855 -0.0024551 0.0036799 -0.021461 0.01075 0.018969 0.035222 0.019196 0.036658 -1.127 -0.0012746 0.0037312 -0.00619 -0.0041592 -0.0097303 0.0020863 -0.004621 -0.000584 -0.0048976 0 -0.021975 0 0.0021087 0 -0.00038378 0 -0.29136
1.7148 -0.0034765 0.001451 0.0057247 0.0061263 -0.0012326 -0.0030227 0.01026 0.017472 0.036969 0.023135 0.027666 -1.0296 0.0010084 0.0071924 -0.0018347 0.0021784 -0.011113 -0.00025751 -0.002722 0.0022466 -0.0060037 0 -0.022109 0 0.0016218 0 -0.00034862 0 -0.25721
1.7188 -0.00084795 0.00061851 0.0044184 0.010249 -0.0077291 0.016215 0.0077774 0.0092906 0.023754 0.01893 0.0078369 -0.94099 1.6232e-05 0.0071707 0.0024188 0.0072717 -0.013778 -0.0051008 -0.0028163 0.0047837 -0.0055252 0 -0.02283 0 0.0016559 0 0.00028687 0 -0.11667
1.7227 0.0036332 -0.00025534 0.0036064 0.0076304 -0.0099072 0.026298 0.0045753 -0.0025891 0.0025624 0.0077741 -0.012084 -0.87305 -0.0040029 0.0036631 0.0048743 0.007631 -0.01428 -0.0094999 -0.0033491 0.0058827 -0.0036769 0 -0.023593 0 0.0019934 0 0.00096044 0 0.045528
1.7266 0.008425 0.00082584 0.0061617 0.00085475 -0.0045544 0.022506 0.0011135 -0.013372 -0.016899 -0.0061279 -0.022914 -0.8232 -0.0078649 -0.00081511 0.0051147 0.002913 -0.0099004 -0.010324 -0.002049 0.0055807 -0.0021037 0 -0.023876 0 0.00209 0 0.00096382 0 0.14534
1.7305 0.011828 0.0048236 0.012241 -0.0047581 0.0069653 0.0080881 -0.0026138 -0.018174 -0.027326 -0.016938 -0.021475 -0.77677 -0.0083537 -0.0030867 0.0038323 -0.0037488 -0.001737 -0.0067077 0.0013792 0.0044793 -0.0022302 0 -0.023619 0 0.001641 0 0.00010068 0 0.1396
1.7344 0.013248 0.010859 0.019064 -0.0049204 0.01966 -0.0074564 -0.0059667 -0.014158 -0.026292 -0.019474 -0.010746 -0.71796 -0.005183 -0.0016279 0.0021712 -0.008108 0.0052911 -0.00085483 0.0044781 0.0029166 -0.003747 0 -0.023204 0 0.00091255 0 -0.0010882 0 0.036864
1.7383 0.013498 0.016732 0.022874 0.0011577 0.02786 -0.013754 -0.0068581 -0.0021139 -0.01524 -0.01141 0.0038062 -0.64085 -0.001194 0.0023734 0.0010593 -0.0079056 0.0057386 0.0036216 0.004205 0.00089247 -0.0048026 0 -0.023047 0 0.00053069 0 -0.0017459 0 -0.12235
1.7422 0.014037 0.020423 0.021705 0.011025 0.02836 -0.0055208 -0.0022808 0.013662 0.0029658 0.0056003 0.018456 -0.55225 0.0003715 0.0059588 0.00078497 -0.0042415 -0.0023164 0.0044765 7.6523e-05 -0.0013511 -0.0037648 0 -0.023221 0 0.00092416 0 -0.0013971 0 -0.2967
1.7461 0.015929 0.021433 0.017012 0.021104 0.022146 0.014511 0.0097741 0.027561 0.025229 0.026411 0.032543 -0.46497 -0.0011444 0.0066159 0.00092923 -0.00029394 -0.015661 0.0023815 -0.0048829 -0.0029937 -0.00082716 0 -0.023429 0 0.0019228 0 -0.00032092 0 -0.46292
1.75 0.019351 0.020971 0.012933 0.028777 0.013921 0.037462 0.028146 0.035769 0.047474 0.044344 0.046213 -0.38738 -0.0034449 0.0041363 0.00071318 0.0013418 -0.028015 -1.3677e-05 -0.0065953 -0.0031178 0.002134 0 -0.0233 0 0.0028619 0 0.00068951 0 -0.61236
1.7539 0.023785 0.020977 0.013594 0.03327 0.0097024 0.053602 0.04775 0.038153 0.063816 0.053833 0.057298 -0.31763 -0.0037757 0.00074115 -0.00036555 0.00045603 -0.034128 -0.00053888 -0.003651 -0.001574 0.0033215 0 -0.022712 0 0.0030927 0 0.00094361 0 -0.73509
1.7578 0.028461 0.022861 0.020209 0.035424 0.013568 0.057531 0.061248 0.037453 0.067981 0.052664 0.061001 -0.24626 -0.0017331 -0.00063618 -0.0020204 -0.0011369 -0.032798 0.00075918 0.0012489 0.00071877 0.002673 0 -0.021876 0 0.0024661 0 0.00033021 0 -0.81059
1.7617 0.032596 0.026857 0.030052 0.036901 0.025135 0.050132 0.062649 0.03646 0.057099 0.042838 0.053425 -0.16378 0.00040229 0.0013613 -0.0032522 -0.0015326 -0.026768 0.002034 0.0036374 0.0024254 0.0018069 0 -0.021156 0 0.0014116 0 -0.00068273 0 -0.81648
1.7656 0.035472 0.032184 0.03811 0.039123 0.039279 0.036787 0.050913 0.035653 0.035099 0.029631 0.036095 -0.066292 5.9806e-05 0.0054007 -0.0030609 -0.00044673 -0.02004 0.0015926 0.0013169 0.0027947 0.0023504 0 -0.020839 0 0.00058718 0 -0.0014467 0 -0.74898
1.7695 0.036623 0.037546 0.040424 0.042101 0.048648 0.023879 0.031318 0.033373 0.012288 0.019237 0.01705 0.044833 -0.0029518 0.0084128 -0.0012539 0.00070575 -0.015068 -0.00054267 -0.0036643 0.0020618 0.0043132 0 -0.021013 0 0.00040778 0 -0.001573 0 -0.63669
1.7734 0.036165 0.04153 0.03682 0.043869 0.047934 0.016107 0.013443 0.028324 0.00023704 0.01606 0.0066385 0.16721 -0.0061453 0.0079158 0.0013453 0.00026615 -0.012015 -0.0028115 -0.0069111 0.00096141 0.0060799 0 -0.021583 0 0.00080699 0 -0.0011081 0 -0.53348
1.7773 0.034933 0.042906 0.031125 0.04152 0.037465 0.0156 0.0065287 0.021937 0.0049386 0.02094 0.010718 0.3001 -0.0066517 0.0039107 0.0034705 -0.0020482 -0.010191 -0.0036327 -0.0056133 -3.2527e-05 0.0059755 0 -0.022334 0 0.0013605 0 -0.00040069 0 -0.4927
1.7813 0.034069 0.041111 0.028662 0.033846 0.023648 0.022067 0.014626 0.018211 0.023071 0.031129 0.026574 0.44248 -0.0038057 -0.0011406 0.0042393 -0.0047678 -0.0098512 -0.0027128 -0.00084485 -0.00094552 0.0038463 0 -0.022995 0 0.0016256 0 0.00016494 0 -0.53943
1.7852 0.03422 0.036822 0.032729 0.023687 0.015486 0.032912 0.034255 0.020937 0.044269 0.0419 0.044953 0.58921 0.00042835 -0.0042231 0.0035239 -0.0058281 -0.012369 -0.00105 0.0037224 -0.0018929 0.0011514 0 -0.02333 0 0.0014342 0 0.00036784 0 -0.65886
1.7891 0.034984 0.032043 0.042374 0.017357 0.018987 0.043415 0.056036 0.030627 0.057953 0.04888 0.056653 0.73074 0.0033888 -0.0040257 0.0016902 -0.004268 -0.018545 7.2749e-05 0.0051883 -0.0026305 -0.00042696 0 -0.023254 0 0.00096419 0 0.00019726 0 -0.80615
1.793 0.035136 0.029199 0.052832 0.020394 0.032948 0.04804 0.069522 0.043688 0.059829 0.049876 0.058435 0.85883 0.003951 -0.0017672 -0.00081486 -0.0010595 -0.026756 -1.7853e-05 0.0035957 -0.0026592 -0.00042847 0 -0.022909 0 0.00058666 0 -0.00021284 0 -0.92829
1.7969 0.033522 0.029547 0.058209 0.0324 0.049058 0.043231 0.068588 0.054338 0.053434 0.045397 0.053733 0.97397 0.0029729 -3.1026e-05 -0.0035076 0.0016132 -0.033008 -0.0012885 0.0011211 -0.001784 0.0002635 0 -0.022602 0 0.00061544 0 -0.00067956 0 -0.98286
1.8008 0.029913 0.032047 0.054719 0.045611 0.056596 0.030258 0.054322 0.057554 0.045856 0.037837 0.048128 1.0874 0.0018879 -0.00067129 -0.0056276 0.002051 -0.033338 -0.0033754 -0.00043268 -0.00047249 0.00059765 0 -0.022599 0 0.0011143 0 -0.0010409 0 -0.94593
1.8047 0.02515 0.033783 0.042681 0.049519 0.048993 0.015603 0.033795 0.050998 0.041222 0.029936 0.043887 1.2147 0.0012131 -0.0035068 -0.0061997 0.00035602 -0.026801 -0.0057455 -0.0010935 0.00043419 0.00050028 0 -0.022932 0 0.0018633 0 -0.0011876 0 -0.81223
1.8086 0.020552 0.031846 0.026366 0.038781 0.028151 0.0076668 0.015605 0.035399 0.037217 0.023405 0.038315 1.3649 0.00053152 -0.0067122 -0.0047139 -0.0016997 -0.01652 -0.0075459 -0.0018426 0.00038937 0.00076257 0 -0.023383 0 0.0024968 0 -0.0010716 0 -0.59575
1.8125 0.017093 0.025404 0.011901 0.018089 0.003714 0.011405 0.005075 0.014233 0.027532 0.018353 0.027145 1.5343 -0.0003373 -0.0083466 -0.0019057 -0.0021682 -0.0077093 -0.0077257 -0.002777 -0.00048727 0.0018159 0 -0.023675 0 0.0027305 0 -0.00071331 0 -0.33333
1.8164 0.014947 0.016385 0.0042698 -0.00052221 -0.012388 0.024539 0.0020836 -0.0066443 0.0084366 0.013735 0.0097559 1.7098 -0.00061107 -0.0076369 0.00031306 -0.00057938 -0.0040793 -0.0058077 -0.0026437 -0.0016692 0.0027779 0 -0.023694 0 0.0025377 0 -0.00021424 0 -0.084397
1.8203 0.013547 0.0082558 0.004797 -0.006371 -0.012887 0.038327 0.0026499 -0.02009 -0.01582 0.0085242 -0.0084551 1.8785 0.00071963 -0.005091 0.00010855 0.0016261 -0.0054621 -0.0027319 -0.00040032 -0.0027644 0.0019697 0 -0.023538 0 0.0021521 0 0.00024765 0 0.082506
1.8242 0.011938 0.0038235 0.010432 0.0019589 0.00057998 0.042738 0.0027233 -0.020449 -0.033614 0.002899 -0.018792 2.0354 0.003485 -0.0016849 -0.0027018 0.0023084 -0.0084948 -0.00066557 0.0029736 -0.0037332 -0.0013755 0 -0.023374 0 0.0018863 0 0.00047798 0 0.11773
1.8281 0.0091906 0.0035863 0.015419 0.015887 0.018475 0.032695 0.0011858 -0.007338 -0.033112 -0.0013989 -0.015194 2.1844 0.0059718 0.001892 -0.0061851 0.00053187 -0.0096935 -0.0014402 0.0046629 -0.0046022 -0.0058348 0 -0.023251 0 0.0018936 0 0.000384 0 0.020462
1.832 0.0048191 0.0056241 0.014679 0.023691 0.028992 0.011284 -0.00012715 0.012336 -0.011378 -0.0020209 0.00098407 2.3329 0.0062624 0.0052508 -0.0075749 -0.0024525 -0.00827 -0.004761 0.0024092 -0.0050887 -0.0084064 0 -0.023071 0 0.0020567 0 7.7619e-05 0 -0.14917
1.8359 -0.00085416 0.0068398 0.0069621 0.019113 0.02494 -0.012105 0.00089783 0.026798 0.021329 0.002064 0.020781 2.4865 0.0040392 0.0078068 -0.0054072 -0.0040726 -0.0063476 -0.0079641 -0.0031264 -0.0046339 -0.0068116 0 -0.022741 0 0.0020982 0 -0.00014957 0 -0.28944
1.8398 -0.006654 0.0046192 -0.0043902 0.0048224 0.0077368 -0.027399 0.0037698 0.025926 0.046056 0.0089143 0.032279 2.6474 0.00098052 0.0085613 -0.00076972 -0.0025296 -0.0065325 -0.0079502 -0.0084849 -0.0028521 -0.0016085 0 -0.022326 0 0.001827 0 -1.9745e-05 0 -0.303
1.8438 -0.011136 -0.0019686 -0.013855 -0.011256 -0.013839 -0.029675 0.0049232 0.0077835 0.046394 0.013676 0.027204 2.8158 -0.00073888 0.0066205 0.0033961 0.0016185 -0.0091007 -0.0038741 -0.01015 6.8129e-05 0.0038566 0 -0.022029 0 0.0013152 0 0.00048673 0 -0.14672
1.8477 -0.013664 -0.011818 -0.017785 -0.022664 -0.029262 -0.021758 0.00021784 -0.019713 0.019223 0.010884 0.0055939 2.9897 -0.0003538 0.0020788 0.0043936 0.0057841 -0.011363 0.0017984 -0.0074725 0.0033979 0.0059094 0 -0.022012 0 0.0008514 0 0.0010525 0 0.14332
1.8516 -0.015216 -0.022289 -0.017167 -0.028224 -0.032696 -0.01225 -0.011608 -0.043623 -0.022566 -0.0021128 -0.024093 3.1645 0.0010865 -0.0035768 0.0016262 0.0073921 -0.0098297 0.0050167 -0.003112 0.0062337 0.0035246 0 -0.022231 0 0.00070965 0 0.0012338 0 0.46861
1.8555 -0.018044 -0.030424 -0.016892 -0.030627 -0.026218 -0.010259 -0.027453 -0.054054 -0.05778 -0.022891 -0.049471 3.333 0.0021119 -0.008039 -0.003111 0.0059253 -0.0033164 0.0033393 -0.00063666 0.0077969 -0.00071789 0 -0.022477 0 0.00093224 0 0.00083374 0 0.72003
1.8594 -0.024124 -0.034496 -0.021977 -0.032521 -0.017954 -0.019923 -0.041713 -0.049827 -0.070267 -0.044719 -0.060937 3.4898 0.0023967 -0.0094009 -0.0069148 0.0032141 0.0057269 -0.002128 -0.0015408 0.0075026 -0.0026837 0 -0.022577 0 0.0013132 0 0.00012231 0 0.83666
1.8633 -0.033454 -0.035162 -0.033639 -0.034422 -0.016541 -0.037868 -0.05009 -0.038144 -0.058972 -0.060204 -0.056905 3.6364 0.0027389 -0.0071775 -0.0075633 0.0017304 0.012864 -0.0077312 -0.0042932 0.0050441 -0.00017762 0 -0.022544 0 0.001587 0 -0.00033039 0 0.8374
1.8672 -0.043677 -0.035315 -0.048263 -0.035935 -0.025692 -0.055179 -0.052346 -0.02922 -0.037854 -0.06551 -0.044519 3.7812 0.0035433 -0.0024823 -0.0046747 0.0024163 0.014959 -0.010296 -0.006 0.00073012 0.0050417 0 -0.022542 0 0.0016447 0 -0.00011663 0 0.8056
1.8711 -0.051541 -0.038392 -0.060044 -0.037859 -0.042339 -0.062828 -0.051866 -0.030055 -0.025773 -0.062238 -0.035119 3.9321 0.0037031 0.0026109 0.00022719 0.0039802 0.012392 -0.0095166 -0.0049089 -0.0041755 0.0085515 0 -0.02268 0 0.0015843 0 0.00063452 0 0.83437
1.875 -0.055183 -0.046 -0.065159 -0.042149 -0.059234 -0.05736 -0.052537 -0.041169 -0.033441 -0.055713 -0.036996 4.0866 0.0014754 0.0059986 0.0045521 0.0042394 0.0084433 -0.0077187 -0.0015326 -0.0076985 0.0069218 0 -0.022885 0 0.0015667 0 0.0013194 0 0.96577
1.8789 -0.055406 -0.056543 -0.064267 -0.04955 -0.06985 -0.043252 -0.055636 -0.057335 -0.056476 -0.051125 -0.049976 4.2296 -0.0032937 0.0062842 0.0059516 0.0022119 0.0065149 -0.0074535 0.002223 -0.0081831 0.00070888 0 -0.022968 0 0.0016326 0 0.0013418 0 1.1625
1.8828 -0.054911 -0.066045 -0.061615 -0.05778 -0.072095 -0.030348 -0.059301 -0.070872 -0.079227 -0.050478 -0.065654 4.3435 -0.0080401 0.0031858 0.0035969 -0.00098584 0.0076088 -0.0092388 0.0046995 -0.0054443 -0.0058046 0 -0.022835 0 0.0016658 0 0.00061468 0 1.3324
1.8867 -0.056205 -0.070767 -0.061745 -0.062825 -0.068599 -0.027942 -0.060881 -0.075517 -0.086392 -0.052497 -0.073459 4.4231 -0.0091409 -0.0023115 -0.0012082 -0.0032039 0.010116 -0.011424 0.0053506 -0.000992 -0.0079941 0 -0.022596 0 0.0015369 0 -0.0003563 0 1.3916
1.8906 -0.059969 -0.069769 -0.066446 -0.062549 -0.064013 -0.039301 -0.059988 -0.069552 -0.0741 -0.055046 -0.068527 4.4821 -0.0052406 -0.0081063 -0.0056529 -0.0031973 0.011856 -0.012036 0.0044757 0.0030453 -0.0045796 0 -0.022472 0 0.0012719 0 -0.00088665 0 1.3252
1.8945 -0.065121 -0.065504 -0.074003 -0.059094 -0.061762 -0.060082 -0.059491 -0.057207 -0.052698 -0.05762 -0.055698 4.5444 0.00092992 -0.011644 -0.0072053 -0.0015858 0.012373 -0.010689 0.002639 0.0054417 0.0015059 0 -0.02257 0 0.0010663 0 -0.00066595 0 1.2045
1.8984 -0.070153 -0.062073 -0.080839 -0.057505 -0.062602 -0.081314 -0.063453 -0.047311 -0.039449 -0.061656 -0.046492 4.6261 0.0044084 -0.011109 -0.0054384 -1.8026e-05 0.013356 -0.0087906 0.00053236 0.0064703 0.0057461 0 -0.022775 0 0.0011141 0 2.5405e-05 0 1.1445
1.9023 -0.074244 -0.062493 -0.083998 -0.061689 -0.06547 -0.094667 -0.073562 -0.048857 -0.046456 -0.068588 -0.051013 4.7232 0.0022817 -0.0066096 -0.0023534 0.00050729 0.016871 -0.0080506 -0.00088919 0.0070534 0.0057963 0 -0.022871 0 0.0014166 0 0.00059909 0 1.2297
1.9063 -0.077132 -0.066989 -0.082725 -0.07142 -0.069182 -0.096543 -0.086987 -0.065219 -0.07227 -0.077678 -0.070567 4.8157 -0.0034194 -0.00048241 -0.00063764 0.00045917 0.023059 -0.0088609 -0.00067313 0.0073975 0.0030578 0 -0.022772 0 0.0017671 0 0.00066235 0 1.4553
1.9102 -0.078229 -0.073261 -0.078431 -0.0829 -0.07315 -0.088905 -0.097499 -0.090728 -0.10288 -0.085795 -0.096356 4.8836 -0.0070944 0.003841 -0.0011503 0.00099821 0.029461 -0.010048 0.0013674 0.0066057 0.00081877 0 -0.022638 0 0.0019422 0 0.00029528 0 1.7245
1.9141 -0.076368 -0.078159 -0.073414 -0.091778 -0.076626 -0.077137 -0.099263 -0.11279 -0.12106 -0.089426 -0.11506 4.9204 -0.0042987 0.0039257 -0.0019496 0.0025303 0.032686 -0.01005 0.004187 0.0037622 0.00087868 0 -0.022734 0 0.0019206 0 -0.0001027 0 1.9034
1.918 -0.070875 -0.079398 -0.069348 -0.095411 -0.077712 -0.066855 -0.090675 -0.11907 -0.11739 -0.087115 -0.11709 4.9347 0.0042684 1.3923e-06 -5.5422e-05 0.0041552 0.031007 -0.0082694 0.0061133 -0.00061904 0.0019238 0 -0.023163 0 0.0019094 0 -0.00020221 0 1.8971
1.9219 -0.063019 -0.076375 -0.066433 -0.092654 -0.073823 -0.061461 -0.075516 -0.10517 -0.095199 -0.080204 -0.10177 4.9403 0.013095 -0.005115 0.0054045 0.0045786 0.02566 -0.0053945 0.0062118 -0.0044128 0.0011702 0 -0.023714 0 0.0021331 0 4.5443e-06 0 1.7001
1.9258 -0.056115 -0.07013 -0.063692 -0.082729 -0.063908 -0.06121 -0.060643 -0.077301 -0.066839 -0.071414 -0.076359 4.9453 0.016274 -0.0079633 0.011635 0.0034898 0.019735 -0.0026366 0.0051112 -0.005402 -0.0024124 0 -0.023988 0 0.0025784 0 0.00028201 0 1.3922
1.9297 -0.053595 -0.062896 -0.06022 -0.065781 -0.050711 -0.06366 -0.051793 -0.048136 -0.044603 -0.062814 -0.050752 4.9494 0.012152 -0.0068869 0.014039 0.0019288 0.015646 -0.00081895 0.0043376 -0.0031675 -0.0065699 0 -0.023695 0 0.0029488 0 0.00042159 0 1.0909
1.9336 -0.056361 -0.057432 -0.056472 -0.045246 -0.040616 -0.065126 -0.050365 -0.029089 -0.033605 -0.055149 -0.032403 4.9482 0.0042561 -0.0030995 0.010193 0.0012457 0.013437 -0.00013393 0.0046864 0.00047738 -0.0076002 0 -0.022882 0 0.0028977 0 0.00041632 0 0.89397
1.9375 -0.061754 -0.055991 -0.054393 -0.028903 -0.040137 -0.06268 -0.053301 -0.024763 -0.031451 -0.048891 -0.024585 4.9382 -0.0020251 0.00048524 0.0023789 0.0017594 0.011375 -0.00049984 0.0052513 0.0029883 -0.0039189 0 -0.021924 0 0.0023441 0 0.000397 0 0.84547
1.9414 -0.065339 -0.05908 -0.055894 -0.025565 -0.051029 -0.055922 -0.056012 -0.032762 -0.033694 -0.045503 -0.027694 4.9166 -0.0038069 0.0016946 -0.0039043 0.0025297 0.0082667 -0.0018286 0.0041952 0.0031323 0.0020951 0 -0.021284 0 0.0015792 0 0.00044438 0 0.93337
1.9453 -0.064282 -0.064752 -0.060676 -0.038544 -0.067814 -0.047498 -0.056116 -0.047403 -0.039317 -0.047085 -0.04073 4.8807 -0.0023165 0.00074236 -0.0044232 0.0024617 0.0052866 -0.0038131 0.00061137 0.0016863 0.0059203 0 -0.02125 0 0.0010549 0 0.0004941 0 1.1077
1.9492 -0.059565 -0.069333 -0.065455 -0.061308 -0.080382 -0.04179 -0.055222 -0.063319 -0.050906 -0.054293 -0.060919 4.8288 -0.00077942 -0.00032291 0.0002313 0.0015253 0.0054624 -0.0056038 -0.0043387 0.00030189 0.0048463 0 -0.021799 0 0.0010329 0 0.00042081 0 1.302
1.9531 -0.055147 -0.069553 -0.065938 -0.080274 -0.080635 -0.042387 -0.057358 -0.076454 -0.069531 -0.064478 -0.082365 4.7644 -0.0010464 0.00017421 0.0052541 0.00075348 0.011004 -0.0060278 -0.0081824 -0.00013735 0.00041053 0 -0.022658 0 0.0014066 0 0.00019183 0 1.4512
1.957 -0.054709 -0.064793 -0.06048 -0.083934 -0.068559 -0.049931 -0.065174 -0.083482 -0.089756 -0.072259 -0.096548 4.696 -0.0022356 0.0017548 0.0058921 0.0010101 0.020685 -0.0044284 -0.0091083 2.4033e-05 -0.0030121 0 -0.023469 0 0.0018437 0 -7.4711e-05 0 1.5085
1.9609 -0.058639 -0.05769 -0.052293 -0.071427 -0.052817 -0.061742 -0.076876 -0.082131 -0.10069 -0.072779 -0.096153 4.6304 -0.0023389 0.002186 0.0014933 0.0018814 0.029712 -0.0014018 -0.0072958 0.00019518 -0.0022152 0 -0.023957 0 0.0020971 0 -0.00019311 0 1.4619
1.9648 -0.063693 -0.052439 -0.047624 -0.053226 -0.044741 -0.073304 -0.086473 -0.073049 -0.093663 -0.065288 -0.080262 4.5643 -0.00076816 -0.00019833 -0.0042927 0.0019545 0.03261 0.0014008 -0.0044318 0.00060284 0.0019272 0 -0.024019 0 0.0021816 0 -3.9901e-05 0 1.3417
1.9688 -0.065508 -0.05189 -0.050653 -0.042913 -0.04979 -0.080383 -0.087533 -0.060978 -0.070449 -0.054052 -0.056567 4.485 0.00089627 -0.0044405 -0.0071487 0.00027328 0.027134 0.0024151 -0.0020585 0.0020488 0.005313 0 -0.02373 0 0.0022593 0 0.00038032 0 1.2081
1.9727 -0.06188 -0.055594 -0.059253 -0.046585 -0.063042 -0.08048 -0.077844 -0.052734 -0.044348 -0.045506 -0.037698 4.3811 0.00064047 -0.0073061 -0.0060002 -0.0025363 0.016158 0.0013138 -0.0004635 0.0045767 0.0043848 0 -0.023262 0 0.0023778 0 0.00094878 0 1.1188
1.9766 -0.054281 -0.060222 -0.065804 -0.058608 -0.072597 -0.073299 -0.061432 -0.052532 -0.031656 -0.043701 -0.033277 4.2558 -0.0016877 -0.0060336 -0.0035652 -0.0046794 0.0059062 -0.00087415 0.00091521 0.0067009 -0.00068345 0 -0.022776 0 0.0023604 0 0.0014705 0 1.0935
1.9805 -0.04665 -0.061935 -0.063193 -0.066935 -0.068665 -0.06074 -0.046201 -0.058388 -0.039467 -0.047555 -0.043178 4.1266 -0.0039765 -0.001103 -0.0032822 -0.0047539 0.0016875 -0.0027806 0.0022782 0.0064265 -0.006229 0 -0.02235 0 0.0019897 0 0.0017125 0 1.1028
1.9844 -0.042594 -0.058883 -0.051264 -0.063118 -0.051367 -0.046679 -0.03874 -0.063223 -0.059629 -0.052045 -0.057328 4.0099 -0.0038194 0.0036739 -0.0058189 -0.0028683 0.0042994 -0.0038828 0.0029611 0.0033254 -0.0083563 0 -0.021992 0 0.0013103 0 0.0014819 0 1.09
1.9883 -0.043101 -0.052077 -0.037842 -0.048531 -0.031001 -0.035984 -0.040103 -0.060342 -0.074409 -0.052308 -0.062717 3.9041 -0.00091715 0.0041839 -0.0085715 -0.00023054 0.0098161 -0.0047235 0.0022524 -0.00048096 -0.0060941 0 -0.021714 0 0.00071687 0 0.00076295 0 1.0143
1.9922 -0.046157 -0.044337 -0.032732 -0.032137 -0.020373 -0.032269 -0.045647 -0.048926 -0.069991 -0.04734 -0.052782 3.788 0.0024692 -0.00031892 -0.0084548 0.0022077 0.012853 -0.0059842 0.0005663 -0.001773 -0.001696 0 -0.021591 0 0.00067855 0 -0.00017898 0 0.88209
1.9961 -0.048201 -0.038343 -0.039332 -0.022627 -0.02516 -0.035224 -0.048923 -0.034877 -0.047296 -0.040491 -0.0323 3.6402 0.0034796 -0.0062357 -0.0050414 0.0044646 0.010722 -0.0073841 -0.00049936 0.00094163 0.0018089 0 -0.021718 0 0.0013131 0 -0.00086922 0 0.74498
2 -0.046268 -0.035213 -0.051086 -0.022022 -0.039825 -0.039772 -0.046477 -0.026245 -0.021447 -0.036567 -0.01406 3.461 0.0011677 -0.008459 -0.00091758 0.0068116 0.005239 -0.007607 0.00046662 0.0058631 0.0032186 0 -0.022093 0 0.0022133 0 -0.00090352 0 0.66372
2.0039 -0.039574 -0.03425 -0.056224 -0.025651 -0.05212 -0.038774 -0.039907 -0.027067 -0.010235 -0.037953 -0.0097034 3.2756 -0.0027668 -0.0047218 0.00096519 0.0085829 0.00090141 -0.0054898 0.0031805 0.0092369 0.003528 0 -0.022552 0 0.0027313 0 -0.00025202 0 0.66523
2.0078 -0.029845 -0.033638 -0.047136 -0.027333 -0.05229 -0.028255 -0.033814 -0.034514 -0.020597 -0.042662 -0.021292 3.1121 -0.0055929 0.0023515 0.00018168 0.0081708 0.0010119 -0.0014364 0.0056185 0.0085163 0.004141 0 -0.022838 0 0.0025046 0 0.00068146 0 0.72136
2.0117 -0.020365 -0.031474 -0.02658 -0.024544 -0.039644 -0.011363 -0.031571 -0.041211 -0.043438 -0.045528 -0.039583 2.975 -0.0058734 0.0073888 -0.00090701 0.0046064 0.0049356 0.0023449 0.0056651 0.0044774 0.0050998 0 -0.022798 0 0.0017575 0 0.0013411 0 0.76256
2.0156 -0.014261 -0.026689 -0.0055712 -0.019364 -0.021811 0.0026685 -0.032375 -0.040416 -0.060288 -0.041468 -0.05006 2.8397 -0.0043429 0.0067912 0.00033083 -0.00082949 0.0086301 0.0032365 0.0029949 0.00036367 0.0052002 0 -0.022509 0 0.0010945 0 0.0014316 0 0.71665
2.0195 -0.012876 -0.019673 0.0050987 -0.015475 -0.008202 0.0046518 -0.031859 -0.030093 -0.056309 -0.028613 -0.04245 2.6755 -0.0027313 0.0016633 0.0040879 -0.0049533 0.007911 0.00024354 -0.00056365 -0.001056 0.0036747 0 -0.02223 0 0.00095951 0 0.0011073 0 0.55004
2.0234 -0.015147 -0.012383 0.0025245 -0.014745 -0.0035546 -0.0076056 -0.025651 -0.013573 -0.030071 -0.0095927 -0.017416 2.4759 -0.0019149 -0.0033885 0.0078441 -0.0051457 0.0017682 -0.0049951 -0.0025286 0.00026508 0.0014275 0 -0.022175 0 0.0012527 0 0.00077236 0 0.29077
2.0273 -0.018416 -0.0076569 -0.0075059 -0.016394 -0.0064038 -0.027032 -0.013157 0.0026199 0.0060492 0.0093713 0.013592 2.2661 -0.001266 -0.0044094 0.0086566 -0.0017621 -0.0068549 -0.009135 -0.0017679 0.0020606 0.0003584 0 -0.022337 0 0.001457 0 0.00068457 0 0.023578
2.0313 -0.020254 -0.0078145 -0.016354 -0.018669 -0.012449 -0.04183 0.0011751 0.011852 0.033846 0.020945 0.0348 2.0797 0.00030029 -0.0014212 0.0057141 0.0020172 -0.013254 -0.009372 0.00073024 0.0021356 0.0014185 0 -0.022513 0 0.0011534 0 0.00074234 0 -0.14204
2.0352 -0.020039 -0.013199 -0.01935 -0.020757 -0.018698 -0.04356 0.0099923 0.009978 0.039525 0.019718 0.034733 1.9265 0.0028348 0.0019714 0.00084697 0.0030662 -0.014214 -0.005341 0.0028389 0.00026306 0.0034543 0 -0.022513 0 0.00043907 0 0.00065093 0 -0.12043
2.0391 -0.019141 -0.021645 -0.017946 -0.023088 -0.024551 -0.03269 0.0072589 -0.0029934 0.020183 0.0047801 0.012154 1.7825 0.0050424 0.0020974 -0.0031592 0.0012872 -0.0097919 0.00070336 0.003011 -0.002106 0.0041265 0 -0.022342 0 -0.00014631 0 0.00028469 0 0.10391
2.043 -0.019581 -0.029444 -0.016468 -0.026272 -0.029768 -0.01764 -0.0079372 -0.022532 -0.015863 -0.019237 -0.023518 1.613 0.0054785 -0.0015134 -0.0046024 -0.0003126 -0.0025536 0.0054515 0.0012821 -0.0036513 0.0020684 0 -0.022171 0 -0.00011644 0 -0.00013526 0 0.45656
2.0469 -0.022258 -0.033364 -0.017517 -0.030125 -0.03251 -0.0084737 -0.0302 -0.041149 -0.053622 -0.043508 -0.057078 1.4058 0.0040009 -0.0060188 -0.0034965 0.0012711 0.004647 0.0066175 -0.0010349 -0.0043992 -0.0018134 0 -0.022137 0 0.00051281 0 -0.00024 0 0.79791
2.0508 -0.026214 -0.032455 -0.020379 -0.033667 -0.030234 -0.010242 -0.050094 -0.051858 -0.07813 -0.05869 -0.074968 1.1821 0.0019814 -0.0081074 -0.0007694 0.0057005 0.010285 0.004086 -0.0024269 -0.0051188 -0.0051372 0 -0.022187 0 0.0012417 0 0.00010919 0 0.98848
2.0547 -0.029495 -0.028476 -0.023036 -0.035697 -0.022775 -0.020526 -0.058889 -0.051868 -0.080662 -0.059414 -0.071562 0.97458 0.0010604 -0.0068939 0.0026463 0.0091487 0.014041 -0.00044028 -0.0021271 -0.005812 -0.0061114 0 -0.022149 0 0.0015459 0 0.00065473 0 0.96248
2.0586 -0.030752 -0.024673 -0.024699 -0.03517 -0.014198 -0.032048 -0.05329 -0.043878 -0.062296 -0.047079 -0.051275 0.79409 0.0017105 -0.0042065 0.0058763 0.0077826 0.015595 -0.0047397 -0.00046905 -0.0052312 -0.0048796 0 -0.021952 0 0.001335 0 0.00097253 0 0.76419
2.0625 -0.030177 -0.023762 -0.02593 -0.031339 -0.010835 -0.037682 -0.037346 -0.033706 -0.033116 -0.029026 -0.025552 0.61904 0.0030312 -0.0023421 0.007749 0.0016792 0.013982 -0.0072753 0.0013035 -0.002178 -0.0030054 0 -0.02174 0 0.000983 0 0.00087846 0 0.51994
2.0664 -0.029036 -0.026372 -0.026688 -0.024246 -0.016558 -0.03439 -0.020061 -0.025977 -0.0069548 -0.014324 -0.006438 0.41731 0.0039113 -0.0017961 0.0070642 -0.0046891 0.0084307 -0.0076473 0.0016319 0.0027465 -0.0018484 0 -0.02174 0 0.00092407 0 0.00060337 0 0.36005
2.0703 -0.028391 -0.030827 -0.025226 -0.015605 -0.029268 -0.024375 -0.0099317 -0.021411 0.0058789 -0.0087239 -0.00038127 0.17877 0.0042828 -0.0012348 0.0036255 -0.0061271 -7.8722e-05 -0.0063588 -0.00043151 0.0069614 -0.0015527 0 -0.021987 0 0.0012252 0 0.00055288 0 0.34187
2.0742 -0.028275 -0.034241 -0.019804 -0.0090627 -0.041857 -0.013665 -0.0099602 -0.017938 0.0035324 -0.012001 -0.0058398 -0.074413 0.0051146 0.00051436 -0.0010862 -0.0012885 -0.0082584 -0.0043495 -0.0042927 0.0078139 -0.0015156 0 -0.022207 0 0.0015509 0 0.00088638 0 0.42619
2.0781 -0.027989 -0.034216 -0.011677 -0.0087223 -0.047135 -0.0091448 -0.01666 -0.014279 -0.0080541 -0.019265 -0.015904 -0.31017 0.007119 0.002769 -0.0047085 0.0060754 -0.011973 -0.0026134 -0.0076386 0.0049178 -0.0015487 0 -0.022038 0 0.0015367 0 0.0013395 0 0.52102
2.082 -0.027031 -0.030205 -0.0058136 -0.01629 -0.042857 -0.014971 -0.023763 -0.012276 -0.020728 -0.024996 -0.023837 -0.51888 0.0095348 0.0034973 -0.005868 0.010354 -0.0089165 -0.0018968 -0.0076308 0.00067251 -0.0022677 0 -0.021412 0 0.0011826 0 0.0014768 0 0.55698
2.0859 -0.025613 -0.023829 -0.0075856 -0.028964 -0.032942 -0.029638 -0.027578 -0.015456 -0.030109 -0.026745 -0.027507 -0.72323 0.010371 0.0015076 -0.0053585 0.0087979 -0.0004378 -0.0024022 -0.0030427 -0.001633 -0.0042195 0 -0.020726 0 0.00086449 0 0.0011314 0 0.53597
2.0898 -0.024282 -0.018007 -0.017832 -0.040268 -0.02423 -0.04556 -0.029475 -0.025096 -0.037217 -0.025971 -0.029641 -0.95567 0.0080817 -0.0020306 -0.0052883 0.0034521 0.0090795 -0.0036275 0.0042663 -0.00046389 -0.0067635 0 -0.020585 0 0.000952 0 0.0005923 0 0.51768
2.0938 -0.023205 -0.01534 -0.030876 -0.043892 -0.021578 -0.052554 -0.033318 -0.037663 -0.044882 -0.025824 -0.034099 -1.2258 0.0031682 -0.0044391 -0.006855 -0.0012212 0.014966 -0.0045913 0.010106 0.0028969 -0.0081205 0 -0.0213 0 0.0014209 0 0.00034372 0 0.55864
2.0977 -0.021986 -0.016636 -0.037942 -0.037939 -0.024969 -0.044204 -0.040247 -0.046381 -0.052734 -0.02796 -0.041413 -1.5097 -0.0018513 -0.0040021 -0.0089479 -0.0024965 0.015116 -0.0044556 0.010828 0.0056717 -0.006822 0 -0.022562 0 0.0018569 0 0.000598 0 0.65502
2.1016 -0.020271 -0.02047 -0.033637 -0.026286 -0.030259 -0.023151 -0.045842 -0.045805 -0.055819 -0.030953 -0.047329 -1.7716 -0.0042274 -0.0015869 -0.0091153 -0.0013787 0.010843 -0.0031385 0.0061995 0.0059477 -0.0032573 0 -0.023627 0 0.0018582 0 0.0010749 0 0.73605
2.1055 -0.018435 -0.02408 -0.020191 -0.015865 -0.032361 -0.00084922 -0.042947 -0.035568 -0.048433 -0.031369 -0.045618 -1.9962 -0.0030323 0.00024268 -0.0060787 -0.00088593 0.0052829 -0.0013956 -0.00023069 0.0039871 0.00027009 0 -0.023845 0 0.0014418 0 0.0012481 0 0.7136
2.1094 -0.017457 -0.025058 -0.0059011 -0.011864 -0.028374 0.0092489 -0.028261 -0.020302 -0.029818 -0.026491 -0.033014 -2.2011 0.0002484 -0.00023937 -0.0013042 -0.0027238 0.00084797 -0.00025576 -0.0038105 0.0015954 0.001252 0 -0.023136 0 0.001046 0 0.00083592 0 0.54989
2.1133 -0.017979 -0.022743 0.00097719 -0.01446 -0.018948 0.00093704 -0.0069291 -0.0062514 -0.0064506 -0.016566 -0.012443 -2.4195 0.0029994 -0.002258 0.0020567 -0.005749 -0.0021643 -0.00029392 -0.0023899 0.00044487 -0.00094774 0 -0.022004 0 0.0011144 0 7.9799e-05 0 0.29242
2.1172 -0.019442 -0.018401 -0.0020917 -0.019372 -0.0077031 -0.019872 0.0095742 0.0022709 0.011445 -0.0050202 0.0079315 -2.6715 0.0034328 -0.0033879 0.0019515 -0.007493 -0.004871 -0.0013869 0.0021995 0.00092205 -0.0044594 0 -0.021135 0 0.001659 0 -0.00044847 0 0.050637
2.1211 -0.02026 -0.014188 -0.01099 -0.021491 0.0005725 -0.038752 0.011414 0.0040632 0.016501 0.0033666 0.019242 -2.9506 0.0015863 -0.0020484 -0.00074065 -0.0068475 -0.0079353 -0.0031074 0.0059993 0.0022506 -0.0063036 0 -0.02093 0 0.0022262 0 -0.00033853 0 -0.068691
2.125 -0.019023 -0.011713 -0.018923 -0.018616 0.0021703 -0.042624 -0.0019482 1.9713e-05 0.0086611 0.0050449 0.016916 -3.2359 -0.0012269 0.00083486 -0.0031173 -0.0050462 -0.010398 -0.0052418 0.0063444 0.0033915 -0.0046763 0 -0.021332 0 0.0023035 0 0.00030387 0 -0.023307
2.1289 -0.015677 -0.011214 -0.021597 -0.012591 -0.003551 -0.028728 -0.020832 -0.0080547 -0.0057801 -0.00052202 0.0029215 -3.5128 -0.0036923 0.0026098 -0.0029869 -0.0040982 -0.01033 -0.0077921 0.0037593 0.0037828 -0.00029097 0 -0.022002 0 0.001783 0 0.00094129 0 0.14421
2.1328 -0.011596 -0.011741 -0.019486 -0.0073561 -0.013347 -0.0061699 -0.032269 -0.017557 -0.019226 -0.010728 -0.015831 -3.7825 -0.0052323 0.0013041 -0.00071818 -0.0045512 -0.0067046 -0.01044 0.00081495 0.0034903 0.0041943 0 -0.022623 0 0.0010477 0 0.0010405 0 0.33635
2.1367 -0.0084953 -0.011949 -0.016034 -0.0057285 -0.021318 0.010815 -0.029441 -0.024927 -0.02752 -0.021184 -0.031482 -4.0527 -0.0057679 -0.0026737 0.0015558 -0.0050196 -0.00076221 -0.012172 -0.00063905 0.00298 0.00609 0 -0.023064 0 0.00061266 0 0.00048636 0 0.4576
2.1406 -0.0071527 -0.010822 -0.014019 -0.0073897 -0.02212 0.01265 -0.016164 -0.026694 -0.03089 -0.027686 -0.038916 -4.3249 -0.0051549 -0.0070468 0.0024145 -0.003877 0.0044602 -0.01177 -0.0010271 0.0028233 0.0044344 0 -0.023333 0 0.00067224 0 -0.00035091 0 0.46199
2.1445 -0.0070217 -0.0079845 -0.01336 -0.009399 -0.014498 0.00024349 -0.0030574 -0.021659 -0.031247 -0.027778 -0.03714 -4.593 -0.0031548 -0.0096811 0.0026348 -0.0011689 0.0061583 -0.0089598 -0.0019648 0.0033727 0.00042794 0 -0.023461 0 0.00097363 0 -0.00091259 0 0.36551
2.1484 -0.0068777 -0.0037098 -0.011836 -0.0086356 -0.0026169 -0.016633 0.0012674 -0.012195 -0.028921 -0.0213 -0.028201 -4.8537 -5.2568e-07 -0.010056 0.0040878 0.0013521 0.0037053 -0.0051565 -0.0038908 0.0043983 -0.0035402 0 -0.023451 0 0.0011069 0 -0.00085167 0 0.22217
2.1523 -0.0057457 0.0011361 -0.0075637 -0.0042743 0.0062525 -0.026367 -0.0031749 -0.0028702 -0.02191 -0.0099368 -0.015049 -5.115 0.0032319 -0.0089665 0.0072192 0.0020653 -0.0010874 -0.0028244 -0.0050777 0.004975 -0.0054325 0 -0.023306 0 0.00090301 0 -0.00023648 0 0.084025
2.1563 -0.0032962 0.0052677 -0.00087525 0.0015256 0.0066129 -0.022635 -0.0083324 0.0029426 -0.0081206 0.0036761 -8.5919e-05 -5.3906 0.0051337 -0.0071683 0.0098746 0.0011665 -0.0055764 -0.0036959 -0.0032306 0.0040026 -0.0046559 0 -0.023056 0 0.00055526 0 0.00055127 0 -0.027524
2.1602 0.00036285 0.0074874 0.0059028 0.0052553 -0.001106 -0.0073014 -0.0050257 0.005535 0.011487 0.016667 0.014787 -5.6847 0.0050641 -0.0046672 0.0089624 0.00038324 -0.0083676 -0.0073035 0.0018444 0.0012138 -0.0021618 0 -0.022749 0 0.00037884 0 0.0011025 0 -0.12285
2.1641 0.0049471 0.0074681 0.010364 0.0048906 -0.010251 0.011753 0.009487 0.008027 0.031614 0.026254 0.027302 -5.9848 0.0037643 -0.0013822 0.00353 0.0010721 -0.010097 -0.01121 0.0072557 -0.0021982 0.00033259 0 -0.022424 0 0.00048246 0 0.0012303 0 -0.22134
2.168 0.0099123 0.0062683 0.011944 0.0018295 -0.012073 0.025644 0.029001 0.012894 0.044499 0.030028 0.034534 -6.2708 0.0027396 0.0018081 -0.003777 0.0027856 -0.012282 -0.012864 0.0089617 -0.00418 0.0014331 0 -0.022138 0 0.00068918 0 0.0010293 0 -0.32481
2.1719 0.014293 0.0059534 0.012305 0.00028662 -0.0016574 0.029185 0.042464 0.019148 0.044037 0.026697 0.034051 -6.5331 0.0028819 0.0031885 -0.0085213 0.0038473 -0.015338 -0.011483 0.005069 -0.0034356 0.00081376 0 -0.021989 0 0.00076333 0 0.00074233 0 -0.40878
2.1758 0.017021 0.0083184 0.013907 0.0042685 0.018348 0.023076 0.04146 0.022922 0.029729 0.017205 0.025935 -6.7804 0.0036544 0.0017519 -0.0080959 0.0032677 -0.017633 -0.0082945 -0.0024206 -0.00068287 -0.00077567 0 -0.022081 0 0.00067993 0 0.00055511 0 -0.4391
2.1797 0.01775 0.013558 0.017862 0.014202 0.038839 0.012987 0.02592 0.020999 0.0080001 0.0053698 0.013886 -7.0304 0.0037117 -0.0013395 -0.0039148 0.0018787 -0.016654 -0.0050084 -0.0089681 0.0017795 -0.0021572 0 -0.022405 0 0.00064206 0 0.00047101 0 -0.40145
2.1836 0.017462 0.019983 0.02278 0.025902 0.049614 0.0062264 0.0045338 0.01401 -0.010301 -0.0030368 0.0039534 -7.2914 0.0024131 -0.0031498 -0.00017354 0.0014328 -0.011479 -0.0021359 -0.010794 0.0020338 -0.0025208 0 -0.022763 0 0.00083233 0 0.00035246 0 -0.32056
2.1875 0.018042 0.025143 0.025653 0.033085 0.045651 0.0077166 -0.010092 0.006404 -0.015275 -0.0029097 0.0012455 -7.5563 0.00071514 -0.0012986 -0.00029752 0.002648 -0.0044377 0.0011187 -0.007387 0.00029935 -0.0018011 0 -0.022862 0 0.0011763 0 9.0187e-05 0 -0.25297
2.1914 0.020921 0.027565 0.024346 0.031939 0.030372 0.017379 -0.0085221 0.0033744 -0.003372 0.0072196 0.0068679 -7.8117 0.00043294 0.0037277 -0.0042222 0.0043569 -0.00029311 0.0052988 -0.0014114 -0.0012498 -0.00044564 0 -0.022549 0 0.0013883 0 -0.00024434 0 -0.25685
2.1953 0.025881 0.027746 0.019849 0.024401 0.013855 0.030475 0.010195 0.0075279 0.020534 0.023959 0.017568 -8.0543 0.0024496 0.0085205 -0.0087532 0.004747 -0.0031352 0.0091998 0.0035349 -0.00055962 0.0010941 0 -0.021985 0 0.0012706 0 -0.00040907 0 -0.35935
2.1992 0.031156 0.027641 0.016324 0.017422 0.0069713 0.040739 0.037913 0.017941 0.046019 0.040769 0.028528 -8.294 0.0055836 0.0092821 -0.01042 0.0033976 -0.013198 0.010246 0.0052918 0.0022602 0.0026257 0 -0.021569 0 0.00095402 0 -0.00018415 0 -0.54286
2.2031 0.034819 0.029114 0.018419 0.01838 0.014939 0.044226 0.061842 0.031657 0.063327 0.051695 0.037048 -8.5423 0.0073386 0.0049133 -0.0081653 0.0018944 -0.026108 0.0066997 0.0040056 0.0049172 0.0040494 0 -0.02163 0 0.00080957 0 0.00040246 0 -0.75683
2.207 0.036237 0.032594 0.027574 0.029766 0.034138 0.041257 0.071629 0.045563 0.068805 0.054554 0.043887 -8.7978 0.0060189 -0.0019788 -0.0036934 0.0022482 -0.035412 -0.0003469 0.0013736 0.0050133 0.0050865 0 -0.022155 0 0.001091 0 0.0010274 0 -0.94308
2.2109 0.036277 0.036928 0.040166 0.046971 0.05417 0.035289 0.064954 0.056908 0.065741 0.051366 0.051006 -9.0453 0.0023283 -0.0070259 0.00037571 0.0046862 -0.036722 -0.0072884 -0.00072364 0.0022499 0.0053558 0 -0.022795 0 0.0016572 0 0.0012846 0 -1.0568
2.2148 0.036178 0.040306 0.049333 0.060853 0.063969 0.030003 0.048167 0.062794 0.060193 0.04595 0.057821 -9.271 -0.0010768 -0.0073586 0.0025841 0.0071312 -0.030479 -0.010643 -0.0012262 -0.0013269 0.0048178 0 -0.02315 0 0.0020678 0 0.0010087 0 -1.0739
2.2188 0.03628 0.041402 0.049521 0.063363 0.058272 0.027143 0.031628 0.060343 0.055338 0.04085 0.059813 -9.477 -0.0017983 -0.0035254 0.0031984 0.0070293 -0.021321 -0.0097322 -0.00023315 -0.0031917 0.0040791 0 -0.023071 0 0.0019853 0 0.00043187 0 -0.98883
2.2227 0.035888 0.039888 0.040511 0.052481 0.040499 0.026625 0.022935 0.048374 0.049107 0.0361 0.051519 -9.6806 0.00023862 0.0013 0.0032439 0.0037975 -0.014575 -0.0069646 0.0011981 -0.0024428 0.0040582 0 -0.022698 0 0.0015032 0 1.9078e-05 0 -0.81506
2.2266 0.034326 0.03626 0.027829 0.033379 0.02039 0.028048 0.02282 0.029415 0.037121 0.030546 0.031943 -9.8981 0.0027082 0.0038978 0.003337 -0.00049612 -0.012625 -0.0054611 0.0016889 -0.00017834 0.0051548 0 -0.02226 0 0.0010751 0 0.00010203 0 -0.58953
2.2305 0.031962 0.031437 0.019089 0.015375 0.008072 0.031516 0.026365 0.0099091 0.018383 0.02413 0.0076816 -10.129 0.0028966 0.0031682 0.0034197 -0.002878 -0.01386 -0.0062624 0.00048194 0.0019615 0.0066904 0 -0.021872 0 0.0010992 0 0.00062299 0 -0.37392
2.2344 0.030023 0.026563 0.018886 0.0068088 0.0084034 0.036664 0.028097 -0.0022888 -0.0013578 0.0188 -0.0095859 -10.355 6.3988e-05 0.00036766 0.0032585 -0.0019421 -0.01482 -0.0076965 -0.0018091 0.0033737 0.0072804 0 -0.02154 0 0.0015464 0 0.0012083 0 -0.24041
2.2383 0.029339 0.022908 0.025949 0.010842 0.018948 0.041136 0.02652 -0.0018251 -0.011959 0.017151 -0.010152 -10.559 -0.0038986 -0.0023423 0.0028038 0.0012528 -0.013545 -0.0073602 -0.0033813 0.0045696 0.0059388 0 -0.021317 0 0.0019895 0 0.0014961 0 -0.24121
2.2422 0.02935 0.021537 0.034399 0.024243 0.032312 0.040849 0.024462 0.011273 -0.0056882 0.020127 0.0071466 -10.741 -0.0060813 -0.0035852 0.0019634 0.004503 -0.011265 -0.0046557 -0.0025695 0.005909 0.0029444 0 -0.021373 0 0.0020066 0 0.001415 0 -0.37689
2.2461 0.02857 0.022707 0.037938 0.039399 0.040825 0.032864 0.025429 0.031386 0.0165 0.025978 0.033756 -10.911 -0.0050409 -0.0034415 0.00030165 0.0064844 -0.011074 -0.0013879 0.00057923 0.0066309 -0.00035271 0 -0.021818 0 0.0015747 0 0.0011741 0 -0.58612
2.25 0.026169 0.02547 0.033876 0.048275 0.040538 0.018862 0.029659 0.049688 0.044081 0.031457 0.056487 -11.087 -0.0020313 -0.0029386 -0.0026103 0.0074842 -0.014844 6.2484e-05 0.0039638 0.0054036 -0.0026113 0 -0.022473 0 0.0010839 0 0.0010074 0 -0.76926
2.2539 0.023129 0.02802 0.024439 0.04638 0.032555 0.005822 0.033595 0.057881 0.062474 0.03412 0.065097 -11.27 6.3028e-05 -0.00307 -0.0063162 0.0083806 -0.021115 -0.00092729 0.0049633 0.0018275 -0.0034296 0 -0.022878 0 0.00096715 0 0.00094911 0 -0.83701
2.2578 0.021689 0.028777 0.014998 0.034871 0.021697 0.002279 0.033167 0.051843 0.061499 0.033692 0.057257 -11.454 -0.00081777 -0.0041141 -0.0090967 0.0092376 -0.025854 -0.0027013 0.0027362 -0.0028101 -0.0032695 0 -0.022652 0 0.0013034 0 0.00085808 0 -0.75761
2.2617 0.023433 0.02748 0.010792 0.019802 0.013765 0.012243 0.027704 0.033876 0.041402 0.031489 0.038328 -11.636 -0.0041288 -0.0055436 -0.0089094 0.0091051 -0.025505 -0.0030268 -0.00081278 -0.0064386 -0.0025834 0 -0.021891 0 0.0017669 0 0.00064049 0 -0.57469
2.2656 0.027767 0.025428 0.014203 0.0088368 0.012846 0.031317 0.020793 0.012342 0.012801 0.028786 0.017324 -11.817 -0.0071133 -0.0064045 -0.0051459 0.0071458 -0.01982 -0.0012196 -0.0025106 -0.0078487 -0.001196 0 -0.021186 0 0.0019523 0 0.00040857 0 -0.38418
2.2695 0.032199 0.024579 0.023816 0.0071292 0.019547 0.04846 0.017299 -0.0019342 -0.0092638 0.025903 0.0023987 -12.004 -0.0070756 -0.005927 0.0003904 0.0037359 -0.012156 0.0013906 -0.0006996 -0.0073567 0.0013057 0 -0.021164 0 0.0017524 0 0.00038818 0 -0.28264
2.2734 0.034226 0.026138 0.035348 0.014669 0.030664 0.052774 0.019301 -0.001415 -0.0136 0.022794 -0.0018403 -12.195 -0.0036918 -0.0041104 0.0044728 0.00028609 -0.0070158 0.0029233 0.0032035 -0.005908 0.0045845 0 -0.021919 0 0.0014308 0 0.000663 0 -0.31579
2.2773 0.03312 0.029639 0.043778 0.026637 0.040496 0.040824 0.024555 0.013393 0.001205 0.020229 0.0049601 -12.377 0.00055946 -0.0019407 0.0048452 -0.0019994 -0.0068579 0.0026736 0.0059264 -0.0038227 0.0071629 0 -0.022901 0 0.001346 0 0.0010312 0 -0.45588
2.2813 0.030121 0.03315 0.045743 0.036466 0.043553 0.019372 0.028694 0.033686 0.026419 0.020018 0.019266 -12.534 0.002282 -0.00093259 0.0020074 -0.0030483 -0.01067 0.0013676 0.0053119 -0.00076451 0.0073259 0 -0.023393 0 0.0016115 0 0.0011484 0 -0.62029
2.2852 0.027084 0.034408 0.041106 0.039588 0.037551 0.0014277 0.029036 0.047597 0.048447 0.023696 0.03482 -12.667 -7.5677e-05 -0.0020874 -0.0012813 -0.0035683 -0.015235 -4.7669e-05 0.0022918 0.0030163 0.0046516 0 -0.023156 0 0.002018 0 0.00083829 0 -0.72001
2.2891 0.024996 0.032124 0.032917 0.035541 0.025002 -0.001876 0.026644 0.047773 0.056689 0.030817 0.044978 -12.789 -0.0048102 -0.0049567 -0.0024556 -0.0039354 -0.01783 -0.0014994 -2.0177e-05 0.0058199 0.000691 0 -0.022634 0 0.0022629 0 0.00027427 0 -0.70985
2.293 0.023671 0.026678 0.025632 0.027399 0.012178 0.011643 0.025044 0.035929 0.04931 0.038504 0.04591 -12.924 -0.0081518 -0.0076783 -0.0013972 -0.0036991 -0.018075 -0.0034811 0.00071351 0.0054848 -0.0020287 0 -0.022494 0 0.0022357 0 -0.00014973 0 -0.6109
2.2969 0.022566 0.019928 0.02257 0.019385 0.0057397 0.033725 0.026951 0.020964 0.033442 0.042858 0.038858 -13.079 -0.0072269 -0.0082146 -0.00041482 -0.0023362 -0.017593 -0.0058106 0.0038253 0.0016156 -0.0019361 0 -0.022958 0 0.0020765 0 -0.00013896 0 -0.49211
2.3008 0.021596 0.01434 0.024106 0.014529 0.0088983 0.050672 0.031797 0.012171 0.019782 0.041186 0.029327 -13.247 -0.0024366 -0.0059486 -0.0019224 -0.00037251 -0.018045 -0.0071221 0.0062147 -0.003302 0.00040244 0 -0.023574 0 0.0019801 0 0.00028723 0 -0.4227
2.3047 0.021048 0.011886 0.027737 0.013746 0.019439 0.051737 0.035894 0.012876 0.015267 0.033358 0.023103 -13.409 0.0027739 -0.0022801 -0.0059328 0.00057517 -0.01938 -0.0059861 0.0051276 -0.0055254 0.0028868 0 -0.023661 0 0.0019737 0 0.00086322 0 -0.42597
2.3086 0.020902 0.013185 0.029868 0.016288 0.030827 0.03575 0.034896 0.019207 0.018878 0.021565 0.021838 -13.553 0.0047024 0.00044034 -0.0097271 -0.0008133 -0.019793 -0.0026169 0.0005273 -0.003306 0.0036738 0 -0.023006 0 0.0019091 0 0.0013256 0 -0.46486
2.3125 0.020607 0.01724 0.028072 0.02063 0.035822 0.011938 0.02674 0.024222 0.023359 0.0091166 0.021903 -13.682 0.0024804 0.00085462 -0.010109 -0.0040372 -0.017353 0.00078776 -0.0050188 0.0013101 0.0025243 0 -0.022102 0 0.0016649 0 0.0015872 0 -0.47008
2.3164 0.019799 0.021955 0.022489 0.024984 0.030651 -0.0056085 0.013318 0.023448 0.021338 -0.00061342 0.017809 -13.806 -0.0011952 -0.00026054 -0.006277 -0.0067897 -0.01188 0.0017709 -0.0085723 0.0041256 0.00061498 0 -0.021704 0 0.0013321 0 0.0017002 0 -0.39324
2.3203 0.019227 0.025261 0.015761 0.027543 0.017513 -0.0064601 9.6831e-05 0.017464 0.011196 -0.004687 0.0076443 -13.93 -0.0024375 -0.00073678 -0.00072445 -0.0067773 -0.0055404 -0.00011924 -0.008939 0.0025693 -0.00076744 0 -0.022123 0 0.0011752 0 0.0017122 0 -0.2499
2.3242 0.020645 0.026308 0.011776 0.027021 0.0039716 0.0098671 -0.0061351 0.010445 -0.0014818 -0.0010774 -0.0039999 -14.054 0.00032138 0.000941 0.0026917 -0.0037665 -0.0016961 -0.0028296 -0.0068884 -0.0019563 -0.0012771 0 -0.022944 0 0.0013954 0 0.0016125 0 -0.12189
2.3281 0.02536 0.025973 0.013842 0.023635 -0.00080101 0.03383 -0.00055135 0.0070311 -0.0075387 0.01044 -0.008311 -14.173 0.004803 0.0041192 0.0018563 8.7773e-05 -0.0028645 -0.0037311 -0.0037988 -0.0054836 -0.0014057 0 -0.023433 0 0.0019295 0 0.0014225 0 -0.11383
2.332 0.032621 0.026262 0.022876 0.01975 0.0086407 0.052009 0.0168 0.010302 6.8516e-06 0.027466 0.0017666 -14.284 0.0068234 0.006429 -0.0020064 0.0020297 -0.0092333 -0.0021524 -0.00050048 -0.0053129 -0.0016058 0 -0.023223 0 0.002476 0 0.0012797 0 -0.28854
2.3359 0.039521 0.028919 0.036336 0.019123 0.029982 0.055497 0.040156 0.02138 0.021939 0.04533 0.026247 -14.389 0.0040927 0.0058846 -0.0055464 0.0010027 -0.018635 3.3958e-05 0.0025398 -0.0024989 -0.0017306 0 -0.022604 0 0.002716 0 0.0013533 0 -0.62108
2.3398 0.042848 0.034157 0.048761 0.024594 0.053281 0.045058 0.060359 0.039189 0.052423 0.058994 0.057239 -14.488 -0.0015402 0.0027531 -0.0061255 -0.001614 -0.027816 0.00042278 0.0043701 -0.00053962 -0.0013488 0 -0.022184 0 0.0025179 0 0.0016348 0 -1.0011
2.3438 0.04155 0.04043 0.054343 0.035567 0.066165 0.029827 0.069593 0.059506 0.081442 0.065461 0.082808 -14.579 -0.0055332 -0.00054026 -0.0037497 -0.0034194 -0.034036 -0.0013354 0.0035888 -0.0016409 -0.00042589 0 -0.022287 0 0.0019604 0 0.0018432 0 -1.2842
2.3477 0.037714 0.045432 0.050571 0.047386 0.061584 0.020777 0.065801 0.074721 0.098366 0.064859 0.092795 -14.663 -0.0045917 -0.0014587 -0.00054274 -0.0031489 -0.036007 -0.0030618 -0.00029247 -0.0043931 0.00052032 0 -0.022704 0 0.0012119 0 0.0016162 0 -1.364
2.3516 0.035155 0.047603 0.040543 0.053718 0.043089 0.02366 0.053698 0.076469 0.095632 0.059415 0.083252 -14.742 0.00044821 0.00045393 0.0014843 -0.0015891 -0.033857 -0.0022815 -0.0055501 -0.0052459 0.00098815 0 -0.022991 0 0.00043257 0 0.00086725 0 -1.2251
2.3555 0.036687 0.047055 0.031697 0.050821 0.023395 0.036135 0.041439 0.060996 0.072157 0.051436 0.057843 -14.823 0.0054457 0.0032049 0.0021415 -0.00056551 -0.028556 0.0010427 -0.0088043 -0.0022598 0.0010689 0 -0.022963 0 -0.00020901 0 -3.5779e-05 0 -0.94776
2.3594 0.042232 0.045308 0.031065 0.040753 0.016343 0.050496 0.035304 0.033657 0.03553 0.04229 0.026387 -14.907 0.0067075 0.00414 0.0027002 -0.001135 -0.021493 0.0040939 -0.007506 0.0027548 0.0012747 0 -0.022828 0 -0.00048949 0 -0.00049923 0 -0.66701
2.3633 0.04915 0.044204 0.040189 0.030845 0.027552 0.059373 0.036389 0.0081149 0.00091827 0.033273 0.001449 -14.987 0.0041397 0.0022678 0.0040302 -0.0027101 -0.014516 0.0036662 -0.0022744 0.0059634 0.001769 0 -0.022873 0 -0.00019912 0 -0.00018881 0 -0.50916
2.3672 0.054286 0.044862 0.053749 0.029253 0.050593 0.0601 0.041627 -0.00076238 -0.014667 0.027087 -0.0062244 -15.052 0.00086441 -0.00096159 0.0052751 -0.0037706 -0.01006 -0.00081284 0.0032536 0.0053607 0.0019599 0 -0.023079 0 0.00066968 0 0.00065995 0 -0.54046
2.3711 0.056007 0.047361 0.063446 0.039415 0.071731 0.055148 0.047731 0.013898 -0.0011093 0.027692 0.0077132 -15.098 -0.00019149 -0.0030661 0.0045347 -0.0032795 -0.010668 -0.0066233 0.0052503 0.002789 0.0011128 0 -0.023122 0 0.0017946 0 0.0014146 0 -0.74869
2.375 0.054782 0.051057 0.06431 0.057414 0.079687 0.049281 0.054196 0.046169 0.038039 0.037751 0.038586 -15.136 0.00072896 -0.002766 0.00096696 -0.0014216 -0.017665 -0.010088 0.0028147 0.002008 -0.00054528 0 -0.022783 0 0.0026443 0 0.0015715 0 -1.0581
2.3789 0.052233 0.054928 0.058322 0.074277 0.072909 0.046219 0.062565 0.080571 0.085867 0.055519 0.074035 -15.18 0.00068582 -0.00097503 -0.0038132 0.00084778 -0.029689 -0.0096518 -0.001417 0.0047568 -0.0015204 0 -0.022293 0 0.0028159 0 0.0011628 0 -1.3629
2.3828 0.049731 0.057602 0.052231 0.081641 0.05895 0.047082 0.072926 0.10114 0.12053 0.074168 0.099492 -15.237 -0.0025175 0.00029766 -0.0066339 0.0027485 -0.042369 -0.0068444 -0.0037188 0.0088426 -0.00020126 0 -0.022194 0 0.0023234 0 0.00067163 0 -1.5615
2.3867 0.04762 0.057343 0.051326 0.076637 0.047174 0.050744 0.081459 0.10005 0.12701 0.084905 0.10513 -15.291 -0.0074872 -6.4178e-06 -0.0054001 0.0040994 -0.050023 -0.0044691 -0.0025184 0.010251 0.0034097 0 -0.022796 0 0.0015723 0 0.00054411 0 -1.5849
2.3906 0.045384 0.05262 0.054556 0.062551 0.041359 0.054754 0.081995 0.080481 0.10467 0.082014 0.09017 -15.32 -0.010076 -0.0010019 -0.0011261 0.0049519 -0.048744 -0.0040147 0.0004811 0.0071789 0.0071125 0 -0.02377 0 0.0010247 0 0.00076754 0 -1.4149
2.3945 0.042304 0.043319 0.0553 0.045326 0.038345 0.05588 0.070728 0.052705 0.06583 0.066101 0.061927 -15.31 -0.0073206 -0.00086542 0.0026134 0.0050626 -0.038884 -0.0048048 0.002147 0.0019155 0.0079388 0 -0.024335 0 0.00084571 0 0.00091794 0 -1.0915
2.3984 0.038039 0.031724 0.047207 0.029297 0.033061 0.050768 0.049931 0.027336 0.027004 0.043173 0.030779 -15.27 -0.00064449 0.0011717 0.0025364 0.0039393 -0.024965 -0.0053701 0.00082191 -0.0013242 0.0045724 0 -0.023914 0 0.00084196 0 0.0006213 0 -0.70315
2.4023 0.032845 0.022019 0.030112 0.015794 0.024582 0.037691 0.027112 0.010227 -0.00064067 0.020558 0.004792 -15.232 0.0050064 0.0038311 -0.0015975 0.0014729 -0.012779 -0.0052527 -0.0024124 -0.00044306 -0.0013577 0 -0.022645 0 0.00072668 0 -2.929e-05 0 -0.35563
2.4063 0.027478 0.017995 0.010946 0.0052158 0.017322 0.018991 0.010052 0.0015776 -0.015183 0.0030887 -0.012501 -15.22 0.0055026 0.0048376 -0.0067638 -0.0015373 -0.0056866 -0.0052583 -0.0050323 0.0026488 -0.0063648 0 -0.021278 0 0.00043824 0 -0.00051535 0 -0.13002
2.4102 0.02286 0.020272 -0.0011309 -0.00035274 0.016438 0.0019379 0.0019447 -0.0015268 -0.020741 -0.007728 -0.020788 -15.236 0.0012549 0.0030744 -0.0092167 -0.0036089 -0.0029961 -0.0061078 -0.005397 0.0041041 -0.0077229 0 -0.020544 0 0.00020332 0 -0.00036259 0 -0.050222
2.4141 0.019608 0.025271 -0.0013217 0.0024985 0.022131 -0.0042053 0.00076845 -0.0016909 -0.021087 -0.011857 -0.020494 -15.259 -0.0033063 -0.00020535 -0.0075968 -0.0034846 -0.0017755 -0.0072651 -0.003849 0.0019993 -0.0053853 0 -0.020606 0 0.00029825 0 0.00040648 0 -0.082498
2.418 0.017643 0.027234 0.0077267 0.014765 0.028568 0.00565 0.0030579 0.00077791 -0.015764 -0.008883 -0.011757 -15.264 -0.0040251 -0.0023247 -0.0039054 -0.0010179 -0.00051191 -0.0074293 -0.0018497 -0.0018854 -0.0016308 0 -0.021067 0 0.00076024 0 0.001265 0 -0.16851
2.4219 0.016184 0.022248 0.018394 0.031465 0.028686 0.027133 0.0080158 0.0074297 -0.0015749 0.0015886 0.0045846 -15.244 -0.00090277 -0.0014821 -0.0015569 0.0026396 -0.0012303 -0.0061725 -0.00040691 -0.0040206 0.0010792 0 -0.021465 0 0.0013365 0 0.0016227 0 -0.26734
2.4258 0.014202 0.0113 0.023625 0.042609 0.020531 0.046913 0.017578 0.019311 0.022342 0.017715 0.02552 -15.21 0.0022261 0.0016881 -0.0023063 0.0056511 -0.0077612 -0.0047775 0.00051715 -0.0026941 0.002023 0 -0.021707 0 0.0017104 0 0.0013025 0 -0.37232
2.4297 0.011013 -0.00023909 0.02103 0.039395 0.0092215 0.050268 0.032061 0.034325 0.050396 0.034005 0.045626 -15.181 0.00183 0.0047114 -0.0047964 0.0064641 -0.021237 -0.0051292 0.0012911 0.00043955 0.0023056 0 -0.02204 0 0.0017713 0 0.0006261 0 -0.48785
2.4336 0.006483 -0.0066562 0.012898 0.021185 0.0025693 0.03124 0.045787 0.046378 0.071045 0.042849 0.058364 -15.164 -0.001587 0.0054391 -0.0059509 0.0045771 -0.036779 -0.0077043 0.0017676 0.0022617 0.0033069 0 -0.022642 0 0.001669 0 7.0009e-05 0 -0.58715
2.4375 0.00068624 -0.0064684 0.0030041 -0.0029148 0.0040709 -0.0022436 0.047925 0.047564 0.072112 0.038422 0.057996 -15.151 -0.0039793 0.0037702 -0.0038757 0.0007826 -0.044955 -0.010847 0.0014516 0.0014535 0.0051458 0 -0.023335 0 0.001631 0 -0.00015195 0 -0.59364
2.4414 -0.0065315 -0.0038491 -0.0066422 -0.020197 0.0093505 -0.032988 0.029505 0.032631 0.047736 0.020075 0.041279 -15.133 -0.0020225 0.001404 0.0003648 -0.0031708 -0.037872 -0.012254 0.0004319 -0.00023665 0.0065954 0 -0.023728 0 0.0017501 0 -0.00018701 0 -0.41388
2.4453 -0.015447 -0.0055747 -0.016646 -0.023978 0.0091526 -0.046298 -0.0083776 0.0029114 0.0025934 -0.0073797 0.0088783 -15.107 0.0031909 1.4879e-05 0.0036429 -0.0053819 -0.015547 -0.01122 -0.00024709 7.7215e-05 0.0063575 0 -0.023642 0 0.0019505 0 -0.000275 0 -0.0068412
2.4492 -0.025726 -0.015761 -0.02854 -0.018928 -0.0034887 -0.040295 -0.05236 -0.033361 -0.049404 -0.036552 -0.033571 -15.081 0.0068934 -0.00028783 0.003463 -0.0047829 0.012711 -0.0092672 0.00047758 0.0033496 0.0043382 0 -0.023326 0 0.0021241 0 -0.00042585 0 0.56248
2.4531 -0.035823 -0.032511 -0.042374 -0.017325 -0.027565 -0.026737 -0.083756 -0.065093 -0.091501 -0.061117 -0.075685 -15.064 0.0052598 -0.00073547 4.5907e-05 -0.0018066 0.033715 -0.0084296 0.0023053 0.0074946 0.001715 0 -0.023225 0 0.0022481 0 -0.00038495 0 1.1334
2.457 -0.043408 -0.049087 -0.055621 -0.028846 -0.054155 -0.021563 -0.090458 -0.08413 -0.11208 -0.077672 -0.10516 -15.058 -0.00063802 -0.0022567 -0.0039557 0.0017787 0.039006 -0.0090129 0.0034007 0.0092561 -0.00014153 0 -0.023517 0 0.0023464 0 8.5948e-05 0 1.527
2.4609 -0.046841 -0.058596 -0.064215 -0.052093 -0.071973 -0.032572 -0.075022 -0.088678 -0.10961 -0.085189 -0.11302 -15.056 -0.0055594 -0.0041989 -0.0057149 0.0039568 0.030219 -0.0092939 0.0019919 0.0071246 -0.00077094 0 -0.023917 0 0.0023705 0 0.00091163 0 1.6411
2.4648 -0.046555 -0.058467 -0.065026 -0.074901 -0.074302 -0.053957 -0.052444 -0.082168 -0.091749 -0.08361 -0.098552 -15.053 -0.0049535 -0.0048097 -0.0044063 0.0038442 0.017032 -0.0076171 -0.0016629 0.0025138 -0.00075773 0 -0.023947 0 0.0021865 0 0.0017037 0 1.4983
2.4688 -0.044939 -0.051458 -0.058135 -0.083349 -0.062684 -0.07169 -0.03899 -0.069206 -0.069308 -0.073348 -0.070132 -15.048 0.00072805 -0.0030512 -0.0015044 0.00233 0.0093183 -0.0046728 -0.0050359 -0.0016791 -0.00093937 0 -0.023419 0 0.0017323 0 0.0020679 0 1.2156
2.4727 -0.044515 -0.042939 -0.047277 -0.072304 -0.045363 -0.074875 -0.040494 -0.052538 -0.049417 -0.056058 -0.040518 -15.048 0.0064676 0.00010453 0.0007948 0.0013628 0.0097449 -0.003326 -0.0053975 -0.0034652 -0.001569 0 -0.022632 0 0.0011797 0 0.0019212 0 0.923
2.4766 -0.04579 -0.037063 -0.037836 -0.049138 -0.031935 -0.063543 -0.049164 -0.033526 -0.032691 -0.035447 -0.019444 -15.061 0.0074458 0.0023113 0.0014157 0.0023261 0.012688 -0.0058303 -0.0024224 -0.0028296 -0.0021914 0 -0.022104 0 0.0008769 0 0.0015137 0 0.69433
2.4805 -0.046707 -0.03483 -0.033418 -0.027951 -0.027741 -0.04698 -0.051221 -0.014895 -0.016205 -0.016791 -0.0090056 -15.086 0.0034971 0.0019231 0.00088441 0.0047833 0.010139 -0.01114 0.0012167 -0.0008723 -0.0021828 0 -0.022101 0 0.0010601 0 0.0011508 0 0.53487
2.4844 -0.044347 -0.03487 -0.033359 -0.019245 -0.031306 -0.035017 -0.039135 -0.0020457 0.00051765 -0.0051543 -0.0052741 -15.117 -0.0010136 -0.00046763 0.0002743 0.0066843 -0.00047309 -0.015265 0.0020608 0.001584 -0.0013041 0 -0.022436 0 0.0015963 0 0.00090471 0 0.42277
2.4883 -0.037589 -0.035408 -0.033295 -0.023228 -0.036151 -0.030431 -0.018515 -0.00067351 0.011983 -0.003435 -0.0043406 -15.146 -0.0016224 -0.0025607 -0.00011333 0.0059658 -0.013221 -0.014722 -0.0010175 0.0043102 0.00022629 0 -0.022694 0 0.0020452 0 0.00060673 0 0.35746
2.4922 -0.028449 -0.035366 -0.02886 -0.031462 -0.035699 -0.028765 -0.004091 -0.012271 0.0093718 -0.011422 -0.0070119 -15.174 0.0019543 -0.0024919 -0.00095476 0.0022943 -0.018062 -0.0099041 -0.0056793 0.0068656 0.0020247 0 -0.022622 0 0.0020348 0 0.000117 0 0.36926
2.4961 -0.020893 -0.034085 -0.019856 -0.034651 -0.02807 -0.024639 -0.0080086 -0.031647 -0.012011 -0.026021 -0.017566 -15.205 0.0058509 -0.00055441 -0.0028564 -0.002481 -0.0091733 -0.0050003 -0.0080823 0.0080561 0.0037418 0 -0.022303 0 0.0016134 0 -0.00042221 0 0.48343
2.5 -0.018035 -0.030826 -0.011297 -0.02984 -0.017524 -0.01783 -0.029782 -0.049176 -0.046306 -0.042113 -0.037543 -15.248 0.0061678 0.0011503 -0.0052303 -0.0055832 0.0096191 -0.0042613 -0.0061691 0.006712 0.0049648 0 -0.021983 0 0.0012226 0 -0.00063816 0 0.67435
2.5039 -0.019986 -0.025223 -0.0098789 -0.021597 -0.011375 -0.013252 -0.055819 -0.05642 -0.077558 -0.053699 -0.060558 -15.306 0.002914 0.00078075 -0.0063857 -0.0053128 0.026888 -0.0080292 -0.0012962 0.0031592 0.0051016 0 -0.021799 0 0.0012844 0 -0.00026869 0 0.85537
2.5078 -0.023981 -0.018385 -0.018267 -0.017075 -0.014444 -0.015312 -0.068784 -0.050815 -0.088066 -0.055549 -0.073829 -15.379 -0.00016174 -0.0014625 -0.0049424 -0.0022616 0.031647 -0.012333 0.003171 -0.00033009 0.0036289 0 -0.021719 0 0.0017896 0 0.00052835 0 0.91994
2.5117 -0.026518 -0.013102 -0.031921 -0.019661 -0.025106 -0.022612 -0.059492 -0.036052 -0.069534 -0.045428 -0.06643 -15.461 0.00045753 -0.0035395 -0.0013236 0.0011689 0.021129 -0.012561 0.0048209 -0.0010116 0.00065515 0 -0.021705 0 0.0022938 0 0.0012206 0 0.80721
2.5156 -0.02568 -0.012225 -0.041531 -0.026384 -0.036071 -0.028438 -0.032534 -0.01857 -0.029234 -0.025935 -0.038104 -15.542 0.0044072 -0.0035101 0.0021419 0.0025292 0.0023158 -0.0078327 0.0039181 0.0019943 -0.002753 0 -0.021861 0 0.0023417 0 0.0013057 0 0.54471
2.5195 -0.02196 -0.016198 -0.039612 -0.030676 -0.039498 -0.026687 -0.0022108 -0.00355 0.01347 -0.0042813 -0.001291 -15.614 0.0078178 -0.0013077 0.0028209 0.0010272 -0.013637 -0.0019757 0.0024927 0.0066409 -0.0050004 0 -0.022317 0 0.0019099 0 0.00073354 0 0.23689
2.5234 -0.017352 -0.021999 -0.026148 -0.027759 -0.032566 -0.01755 0.01725 0.0065607 0.038321 0.010829 0.025864 -15.675 0.0072753 0.0013094 -0.00012974 -0.0020287 -0.019405 -0.0001577 0.0020207 0.0093164 -0.0050256 0 -0.02298 0 0.0014246 0 -3.3622e-05 0 0.0073617
2.5273 -0.013776 -0.024857 -0.0087645 -0.018282 -0.019216 -0.0075761 0.019683 0.010936 0.035754 0.013843 0.030727 -15.732 0.0033006 0.0024477 -0.004924 -0.0042597 -0.015646 -0.00428 0.0021433 0.0076023 -0.0031843 0 -0.023458 0 0.0013278 0 -0.00039352 0 -0.066829
2.5313 -0.012065 -0.021683 0.0027142 -0.0076961 -0.0068604 -0.0040714 0.0083207 0.0089708 0.011438 0.0054779 0.013526 -15.797 -0.0001694 0.0016614 -0.0083498 -0.003886 -0.0085965 -0.011315 0.0015777 0.0021334 -0.0011075 0 -0.023332 0 0.0016219 0 -9.1232e-05 0 0.011385
2.5352 -0.011894 -0.013458 0.0029688 -0.0022466 -0.00093707 -0.0090089 -0.0086274 0.00052593 -0.018739 -0.0080637 -0.014032 -15.879 0.00025936 -6.6398e-05 -0.0081371 -0.00084098 -0.0038864 -0.015985 7.4144e-06 -0.0039442 -0.00045561 0 -0.022567 0 0.0018589 0 0.00059919 0 0.17343
2.5391 -0.01222 -0.0045432 -0.0058616 -0.0047095 -0.0016759 -0.017723 -0.023485 -0.01261 -0.039212 -0.019325 -0.037118 -15.976 0.0040545 -0.0017087 -0.0046365 0.0033579 -0.0021916 -0.015228 -0.0012285 -0.0073524 -0.0014777 0 -0.021631 0 0.0016027 0 0.0011451 0 0.3309
2.543 -0.011763 0.00057474 -0.016607 -0.012707 -0.0052206 -0.023007 -0.031802 -0.026079 -0.043473 -0.024068 -0.046573 -16.076 0.0073302 -0.0033199 -0.00049053 0.0067528 -0.00020351 -0.010438 -0.00046989 -0.0069044 -0.0026127 0 -0.021154 0 0.00090987 0 0.0012213 0 0.42028
2.5469 -0.0094337 0.00045785 -0.022231 -0.020321 -0.0073875 -0.020504 -0.031952 -0.034401 -0.035523 -0.02268 -0.042267 -16.163 0.00675 -0.0056549 0.0014199 0.0082064 0.0045525 -0.0057573 0.0023048 -0.003947 -0.0016562 0 -0.021387 0 0.00033404 0 0.00095182 0 0.42096
2.5508 -0.0048553 -0.0025997 -0.019629 -0.021595 -0.0064481 -0.010877 -0.023974 -0.033632 -0.024111 -0.01791 -0.029955 -16.231 0.0028215 -0.0087499 0.00011901 0.0079082 0.0099467 -0.0043057 0.0050374 -0.0010038 0.002277 0 -0.021982 0 0.00041996 0 0.00072678 0 0.34309
2.5547 0.0012045 -0.0046004 -0.01003 -0.013679 -0.0028998 0.002058 -0.0094592 -0.023121 -0.014867 -0.011483 -0.015379 -16.291 -0.000673 -0.011161 -0.002886 0.0068955 0.010309 -0.0058531 0.0052994 6.6814e-05 0.0075841 0 -0.022313 0 0.0011624 0 0.00078895 0 0.20287
2.5586 0.0070149 -0.0026682 0.0029468 0.0019183 0.0025801 0.01437 0.0080067 -0.0052277 -0.0064247 -0.0028604 -0.00051328 -16.359 -0.00046377 -0.010954 -0.0049532 0.0061062 0.0015575 -0.0077564 0.0025695 -0.00095819 0.010955 0 -0.022062 0 0.0019626 0 0.00098961 0 0.0080494
2.5625 0.010905 0.0034936 0.015332 0.020221 0.010215 0.023337 0.023553 0.016226 0.0068431 0.0089282 0.01576 -16.443 0.0030168 -0.0076761 -0.0044154 0.0057663 -0.01428 -0.007851 -0.001157 -0.0029646 0.0097526 0 -0.021515 0 0.002147 0 0.00094123 0 -0.23524
2.5664 0.012568 0.012145 0.023902 0.035069 0.019972 0.027062 0.033323 0.037147 0.028133 0.022607 0.034076 -16.54 0.0061701 -0.0033113 -0.0017648 0.0055305 -0.02949 -0.0064116 -0.0030763 -0.0045148 0.0042128 0 -0.021285 0 0.0015728 0 0.00041633 0 -0.5029
2.5703 0.013566 0.021017 0.026879 0.041735 0.029758 0.024602 0.036675 0.053374 0.053223 0.034185 0.051606 -16.634 0.0058578 -0.00099347 0.00092307 0.0050931 -0.036102 -0.0055076 -0.0020112 -0.0047666 -0.0024142 0 -0.021737 0 0.00075502 0 -0.00038922 0 -0.74184
2.5742 0.01638 0.028438 0.024864 0.038961 0.035626 0.017642 0.036125 0.060846 0.071469 0.039554 0.06232 -16.713 0.00246 -0.0023573 0.0017099 0.0045864 -0.031851 -0.0066692 0.00069663 -0.0038268 -0.0061434 0 -0.022654 0 0.00039728 0 -0.00098069 0 -0.88408
2.5781 0.02258 0.033615 0.021337 0.029716 0.034702 0.011759 0.034888 0.056912 0.072431 0.037842 0.060471 -16.778 -0.00062108 -0.0058679 0.00019469 0.0043667 -0.021607 -0.0092251 0.002582 -0.0025066 -0.0052936 0 -0.023441 0 0.00076301 0 -0.00096831 0 -0.8834
2.582 0.031504 0.036572 0.021408 0.020179 0.028451 0.014337 0.034268 0.042539 0.053493 0.032345 0.044971 -16.841 -0.00041414 -0.007791 -0.002452 0.0044613 -0.013054 -0.010822 0.0023134 -0.0017059 -0.0018061 0 -0.023663 0 0.0014618 0 -0.00038892 0 -0.75193
2.5859 0.040584 0.038145 0.028754 0.016993 0.022908 0.0291 0.033431 0.023562 0.023019 0.028054 0.021667 -16.913 0.0026903 -0.0051942 -0.0046385 0.0043577 -0.010485 -0.0095204 0.00068586 -0.0017692 0.00037397 0 -0.023392 0 0.0018282 0 0.00033077 0 -0.56908
2.5898 0.047087 0.03986 0.042681 0.023773 0.024828 0.051448 0.031747 0.0091598 -0.0032514 0.028103 0.0016964 -16.991 0.0053827 0.0014563 -0.0055603 0.0034823 -0.012133 -0.0055372 -0.00041551 -0.0022108 -0.0013685 0 -0.023053 0 0.0015286 0 0.00071571 0 -0.45041
2.5938 0.049961 0.043213 0.057875 0.038764 0.036461 0.069631 0.031148 0.0076244 -0.010387 0.032376 -0.0036112 -17.062 0.0047245 0.0082896 -0.0054695 0.0019551 -0.013266 -0.0011708 0.00012061 -0.0020667 -0.0060507 0 -0.022965 0 0.00084815 0 0.00057692 0 -0.49057
2.5977 0.05038 0.048553 0.067546 0.055428 0.053269 0.072479 0.035697 0.02174 0.007878 0.039252 0.011271 -17.111 0.0010234 0.010694 -0.0049844 0.00078908 -0.011898 0.00089046 0.0017785 -0.00071923 -0.0098746 0 -0.023031 0 0.00042509 0 7.1296e-05 0 -0.7123
2.6016 0.050739 0.054508 0.067902 0.066171 0.066778 0.058338 0.04818 0.046732 0.045851 0.048192 0.042546 -17.133 -0.0024425 0.0066126 -0.0043048 0.001152 -0.01152 -0.00055182 0.0032114 0.0014097 -0.0094453 0 -0.022874 0 0.00069727 0 -0.00050272 0 -1.0519
2.6055 0.052994 0.058746 0.060711 0.06713 0.070611 0.037775 0.066629 0.072313 0.088512 0.060037 0.078325 -17.137 -0.0024671 -0.0019881 -0.0031625 0.0032546 -0.017925 -0.0045119 0.0036498 0.0029389 -0.0046612 0 -0.022264 0 0.0015425 0 -0.00093612 0 -1.3898
2.6094 0.057606 0.059755 0.052169 0.060734 0.065088 0.026936 0.084185 0.087863 0.11843 0.074431 0.10431 -17.14 0.0012397 -0.01042 -0.0014876 0.0059268 -0.032802 -0.0086251 0.0034357 0.0024742 0.0012268 0 -0.021394 0 0.0023855 0 -0.0011629 0 -1.6089
2.6133 0.063649 0.058243 0.049038 0.05399 0.056868 0.036073 0.09306 0.087926 0.12374 0.087293 0.11095 -17.152 0.0059866 -0.014269 2.7486e-05 0.0073946 -0.050156 -0.010712 0.0033084 -0.00023495 0.0043717 0 -0.020753 0 0.0026363 0 -0.00116 0 -1.6504
2.6172 0.069718 0.056911 0.054693 0.053517 0.054009 0.06195 0.089815 0.075035 0.10376 0.091879 0.098173 -17.17 0.008618 -0.011968 0.00021624 0.0066385 -0.059533 -0.010034 0.0034324 -0.0038592 0.0034031 0 -0.020706 0 0.0020973 0 -0.00088051 0 -1.5379
2.6211 0.074845 0.058707 0.067358 0.061025 0.060289 0.090076 0.077924 0.058283 0.069729 0.083782 0.074909 -17.182 0.0080692 -0.0053947 -0.0015437 0.0041083 -0.054057 -0.0075772 0.0033215 -0.0062053 0.00014614 0 -0.021195 0 0.0010637 0 -0.00033335 0 -1.3628
2.625 0.078924 0.064948 0.081199 0.072721 0.073036 0.1051 0.065669 0.048333 0.039639 0.065939 0.053966 -17.175 0.0056741 0.0016012 -0.004528 0.001166 -0.036662 -0.0053455 0.0026747 -0.0056353 -0.0023991 0 -0.0218 0 0.00011078 0 0.00029183 0 -1.2385
2.6289 0.082602 0.074755 0.089585 0.083012 0.085816 0.1015 0.061007 0.051583 0.029147 0.048719 0.045312 -17.145 0.0033187 0.0055946 -0.0069433 -0.0011262 -0.018897 -0.0051776 0.002032 -0.0022078 -0.0026784 0 -0.022107 0 -0.00024712 0 0.00065408 0 -1.248
2.6328 0.086917 0.086008 0.089053 0.089291 0.093639 0.086945 0.067123 0.066888 0.043112 0.043906 0.051683 -17.099 0.001556 0.0054265 -0.0071884 -0.0026289 -0.012748 -0.0077493 0.0023313 0.0022397 -0.0013242 0 -0.022016 0 0.0001741 0 0.00049791 0 -1.4102
2.6367 0.09284 0.096804 0.082102 0.093723 0.096629 0.076306 0.08153 0.086936 0.073166 0.056805 0.068723 -17.047 -0.00045361 0.0025287 -0.0050549 -0.0035965 -0.021896 -0.012294 0.0037335 0.0051302 0.00036493 0 -0.02177 0 0.0011437 0 -9.8944e-05 0 -1.6801
2.6406 0.10083 0.10626 0.076823 0.10067 0.099452 0.081237 0.098759 0.10353 0.1036 0.082805 0.089007 -16.996 -0.0033628 -0.00028451 -0.0018129 -0.003754 -0.039523 -0.017156 0.0050543 0.0046881 0.0022352 0 -0.021705 0 0.0021402 0 -0.00073186 0 -1.9827
2.6445 0.11049 0.11435 0.082554 0.11225 0.10716 0.10265 0.11431 0.11322 0.12222 0.11125 0.10709 -16.938 -0.0062881 -0.00072725 0.00088212 -0.0022484 -0.0544 -0.020818 0.0046554 0.0010991 0.0052326 0 -0.021973 0 0.0026377 0 -0.00097695 0 -2.2593
2.6484 0.12064 0.12138 0.10336 0.12622 0.12076 0.13073 0.12706 0.11928 0.12858 0.13336 0.12234 -16.86 -0.007225 0.0015447 0.0022627 0.0011999 -0.060092 -0.022753 0.0021182 -0.0034153 0.0095271 0 -0.022468 0 0.0024224 0 -0.0007407 0 -2.4973
2.6523 0.12967 0.12769 0.13372 0.13795 0.13609 0.15175 0.13883 0.12843 0.13313 0.14747 0.13797 -16.751 -0.0048844 0.0048879 0.0027646 0.0051258 -0.059563 -0.023594 -0.00096851 -0.0057872 0.01305 0 -0.022956 0 0.0017399 0 -0.00031975 0 -2.7234
2.6563 0.1363 0.13357 0.16052 0.14454 0.14677 0.15677 0.1518 0.14475 0.14748 0.15759 0.15708 -16.608 -0.00013007 0.0069625 0.0031865 0.0067071 -0.06144 -0.024594 -0.0020991 -0.0040305 0.012507 0 -0.023263 0 0.0011336 0 -0.00010236 0 -2.9646
2.6602 0.14007 0.13903 0.17119 0.14713 0.14907 0.14679 0.16561 0.16534 0.17325 0.16711 0.17846 -16.441 0.0044403 0.0064051 0.0036185 0.0039111 -0.071346 -0.026779 -2.3584e-05 0.0012399 0.0063769 0 -0.023351 0 0.0010426 0 -0.00019766 0 -3.2052
2.6641 0.14143 0.1435 0.16265 0.14915 0.14482 0.13147 0.17645 0.18125 0.19848 0.17399 0.19523 -16.258 0.0064579 0.003663 0.0032745 -0.0023302 -0.085912 -0.030357 0.0039506 0.0068758 -0.0029524 0 -0.023269 0 0.001454 0 -0.00036154 0 -3.3765
2.668 0.14148 0.14593 0.14383 0.15254 0.13988 0.12263 0.1789 0.18314 0.20534 0.17209 0.19782 -16.063 0.0055562 0.00043768 0.0014523 -0.0081375 -0.094736 -0.03464 0.0068123 0.009138 -0.010335 0 -0.023051 0 0.0019127 0 -0.00029449 0 -3.3925
2.6719 0.14147 0.14562 0.12923 0.1556 0.13955 0.12678 0.16968 0.16768 0.18346 0.15741 0.18003 -15.846 0.0034542 -0.0017036 -0.0013391 -0.0093685 -0.088873 -0.038435 0.0062092 0.0063557 -0.011711 0 -0.022685 0 0.0019148 0 3.8668e-07 0 -3.2117
2.6758 0.14238 0.14329 0.12823 0.15481 0.14438 0.14136 0.15102 0.14028 0.13903 0.13351 0.14455 -15.599 0.0024003 -0.0023673 -0.0033145 -0.0049201 -0.068839 -0.04064 0.0022964 0.00028436 -0.0073276 0 -0.022178 0 0.0013659 0 0.00018995 0 -2.8836
2.6797 0.14465 0.14131 0.13884 0.14886 0.15019 0.15707 0.13089 0.11269 0.092605 0.11104 0.10412 -15.321 0.0034058 -0.0022478 -0.0026967 0.0022608 -0.045486 -0.040794 -0.0024898 -0.0051254 -0.0013732 0 -0.021641 0 0.00068976 0 -2.7965e-05 0 -2.5426
2.6836 0.14802 0.14241 0.15092 0.1411 0.15206 0.16472 0.11943 0.097217 0.067248 0.10136 0.076682 -15.022 0.005694 -0.0021877 0.00068224 0.0075233 -0.032844 -0.039369 -0.0054436 -0.006778 0.0016772 0 -0.021303 0 0.00047234 0 -0.00053901 0 -2.3495
2.6875 0.15179 0.14778 0.15594 0.13781 0.14909 0.16172 0.12334 0.10111 0.075439 0.10951 0.076505 -14.715 0.0075962 -0.0023676 0.0049289 0.0082733 -0.038454 -0.037658 -0.0056005 -0.0048213 0.00068507 0 -0.021409 0 0.00094662 0 -0.0008348 0 -2.4121
2.6914 0.15531 0.15616 0.15428 0.14363 0.14575 0.15374 0.14188 0.12377 0.11326 0.13179 0.10631 -14.4 0.0079315 -0.0023464 0.0073341 0.0058394 -0.058555 -0.037201 -0.004132 -0.0022455 -0.0017719 0 -0.022046 0 0.0017896 0 -0.00048573 0 -2.7321
2.6953 0.15869 0.16482 0.15397 0.15807 0.14838 0.15031 0.16747 0.15735 0.1643 0.1593 0.15521 -14.066 0.0067288 -0.0017512 0.0063824 0.0038032 -0.081484 -0.038989 -0.003052 -0.0019603 -0.0023131 0 -0.023006 0 0.002419 0 0.00037275 0 -3.2077
2.6992 0.16303 0.17173 0.16244 0.17582 0.1598 0.15776 0.19037 0.19019 0.20921 0.18378 0.20405 -13.697 0.0049278 -0.00079463 0.0028763 0.0043996 -0.096224 -0.042885 -0.0035533 -0.0040062 4.1196e-05 0 -0.023839 0 0.0025101 0 0.0010524 0 -3.685
2.7031 0.16981 0.17707 0.17943 0.19044 0.17656 0.17482 0.20443 0.21165 0.23455 0.20117 0.23514 -13.288 0.0035698 -6.272e-05 -0.00075243 0.0063889 -0.099406 -0.047669 -0.0053399 -0.0055856 0.0033819 0 -0.024091 0 0.0022477 0 0.00088629 0 -4.0299
2.707 0.1797 0.18271 0.19745 0.1983 0.19134 0.19391 0.20962 0.21671 0.23698 0.21125 0.24084 -12.85 0.0031914 0.00015201 -0.0023484 0.0064189 -0.09583 -0.051681 -0.0072051 -0.004008 0.0052365 0 -0.023612 0 0.002086 0 -0.0001336 0 -4.1829
2.7109 0.19165 0.19036 0.20896 0.20002 0.19851 0.20685 0.21025 0.20824 0.22248 0.2153 0.22615 -12.398 0.0037008 0.00020674 -0.001568 0.0025862 -0.092998 -0.053643 -0.0080442 0.00024816 0.005039 0 -0.022703 0 0.0022691 0 -0.001273 0 -4.1738
2.7148 0.20317 0.20007 0.21297 0.19915 0.19837 0.21022 0.21096 0.19522 0.20253 0.21461 0.20441 -11.936 0.0045342 0.00074177 0.00015054 -0.0032169 -0.094667 -0.053171 -0.0074215 0.0034783 0.004218 0 -0.021957 0 0.0025877 0 -0.0016631 0 -4.0956
2.7188 0.21182 0.21038 0.21488 0.19965 0.19672 0.2069 0.21371 0.1876 0.18895 0.211 0.18936 -11.453 0.0048459 0.0019672 0.00099897 -0.0065088 -0.098629 -0.050831 -0.0055325 0.0020507 0.0041118 0 -0.021856 0 0.0026057 0 -0.0010851 0 -4.0541
2.7227 0.21693 0.21963 0.22044 0.20416 0.20022 0.20326 0.21805 0.19057 0.18887 0.20753 0.18838 -10.931 0.0037521 0.0033517 0.00029116 -0.0040264 -0.099957 -0.047946 -0.0029868 -0.0039252 0.0042524 0 -0.022428 0 0.0021181 0 -0.00021514 0 -4.1176
2.7266 0.2201 0.22701 0.23011 0.21332 0.21144 0.20489 0.22327 0.20239 0.20176 0.20777 0.20047 -10.36 0.00077127 0.0040348 -0.0011854 0.0032556 -0.096406 -0.046334 -0.00070882 -0.010157 0.0030203 0 -0.023233 0 0.0013775 0 -7.1624e-05 0 -4.2914
2.7305 0.22407 0.23241 0.23937 0.22581 0.2273 0.2139 0.23001 0.21699 0.22051 0.21374 0.21903 -9.7458 -0.003655 0.0035416 -0.0020709 0.010627 -0.091098 -0.047867 0.00023471 -0.011646 -8.0916e-05 0 -0.023701 0 0.00086178 0 -0.0011262 0 -4.5258
2.7344 0.23072 0.23576 0.24389 0.23866 0.24169 0.22873 0.23971 0.22915 0.23652 0.22437 0.23683 -9.1015 -0.008014 0.002112 -0.00163 0.013273 -0.090225 -0.053646 -0.00083751 -0.0070369 -0.003209 0 -0.023566 0 0.00082067 0 -0.0028529 0 -4.7523
2.7383 0.23964 0.23695 0.24393 0.24831 0.24978 0.2454 0.25273 0.238 0.24572 0.2363 0.24981 -8.4335 -0.010338 0.00040877 -0.00018571 0.0099218 -0.097809 -0.063059 -0.003553 0.00017279 -0.0036514 0 -0.023042 0 0.0010535 0 -0.0041109 0 -4.9247
2.7422 0.24839 0.23669 0.24337 0.25245 0.25079 0.25913 0.2671 0.246 0.25104 0.24619 0.25789 -7.7345 -0.0093888 -0.00099288 0.001419 0.0035029 -0.11199 -0.073507 -0.0063679 0.0046909 -0.00063943 0 -0.022603 0 0.0011351 0 -0.0040328 0 -5.0399
2.7461 0.25413 0.23699 0.24512 0.25159 0.2478 0.26588 0.27927 0.25523 0.25889 0.25276 0.26323 -6.9925 -0.0056005 -0.001815 0.002639 -0.0015238 -0.12599 -0.08147 -0.0074281 0.0039325 0.0034934 0 -0.022581 0 0.00085756 0 -0.0026747 0 -5.1269
2.75 0.25538 0.24029 0.24814 0.24901 0.24525 0.26422 0.28614 0.26464 0.27246 0.25668 0.26766 -6.2038 -0.0009429 -0.0019297 0.0035028 -0.0026972 -0.1329 -0.084584 -0.0059259 -0.00014862 0.0052707 0 -0.022942 0 0.00044294 0 -0.00092273 0 -5.2147
2.7539 0.25288 0.24736 0.24933 0.24866 0.24637 0.25666 0.28663 0.271 0.28739 0.259 0.27111 -5.3772 0.0023402 -0.0012493 0.0042072 -0.001029 -0.13049 -0.083292 -0.0028134 -0.0033656 0.0033604 0 -0.023406 0 0.00031864 0 0.00019813 0 -5.3046
2.7578 0.24905 0.25599 0.2479 0.25241 0.25176 0.24903 0.28183 0.27198 0.29414 0.25974 0.27178 -4.5239 0.0032225 6.5309e-05 0.0046193 0.00047639 -0.12226 -0.080616 -0.00012572 -0.0032819 -0.00014001 0 -0.023752 0 0.00068149 0 0.00021084 0 -5.367
2.7617 0.24669 0.26213 0.24701 0.2589 0.25952 0.24736 0.27414 0.26812 0.28539 0.25819 0.26766 -3.6447 0.002428 0.0013362 0.0043159 -0.00039487 -0.11421 -0.079978 0.00062369 -0.0010236 -0.0018401 0 -0.023983 0 0.0012816 0 -0.0006422 0 -5.3658
2.7656 0.24762 0.26302 0.25053 0.26491 0.2665 0.25382 0.26627 0.2618 0.26279 0.2542 0.25843 -2.727 0.0015676 0.001555 0.0031448 -0.0034655 -0.11028 -0.082695 -0.00038043 0.00054197 -0.00053316 0 -0.024202 0 0.0016351 0 -0.0017564 0 -5.2906
2.7695 0.25197 0.25967 0.25849 0.26792 0.27004 0.26486 0.26075 0.25493 0.2372 0.24913 0.24662 -1.7571 0.0016382 0.0001276 0.001666 -0.0068867 -0.11023 -0.087185 -0.0015367 7.5918e-05 0.0015519 0 -0.024364 0 0.0014571 0 -0.0026522 0 -5.1741
2.7734 0.25808 0.25627 0.2663 0.26779 0.26955 0.27355 0.25961 0.24858 0.22236 0.24554 0.23727 -0.73449 0.0022279 -0.0024263 0.00089387 -0.0092049 -0.11124 -0.090515 -0.0012971 -0.00094276 0.0011031 0 -0.024226 0 0.00090518 0 -0.0031959 0 -5.0821
2.7773 0.26327 0.2568 0.26921 0.26623 0.26695 0.27455 0.26376 0.24492 0.22642 0.24589 0.23601 0.32666 0.0021535 -0.0045909 0.0014589 -0.010806 -0.11144 -0.090893 0.00049888 -6.7998e-05 -0.0026354 0 -0.023588 0 0.00041927 0 -0.0034857 0 -5.0815
2.7813 0.26518 0.26169 0.26716 0.26515 0.26552 0.26793 0.27234 0.24845 0.24755 0.25145 0.24598 1.4106 0.00091921 -0.0048933 0.0029389 -0.013552 -0.11181 -0.088924 0.0025735 0.0032655 -0.0066882 0 -0.022605 0 0.00033069 0 -0.0036289 0 -5.2036
2.7852 0.26305 0.2675 0.26478 0.26549 0.26761 0.25877 0.28278 0.26326 0.27584 0.26169 0.26535 2.5153 -0.00045154 -0.0030561 0.0040234 -0.019057 -0.11493 -0.086713 0.003384 0.0069656 -0.0070035 0 -0.021819 0 0.00060582 0 -0.0036459 0 -5.4223
2.7891 0.2584 0.26986 0.26601 0.26724 0.27268 0.25295 0.29172 0.28734 0.2994 0.27402 0.287 3.6546 -0.00015205 -0.00025399 0.003442 -0.027142 -0.12188 -0.08588 0.0023933 0.0083497 -0.0024384 0 -0.021799 0 0.00093398 0 -0.00353 0 -5.6579
2.793 0.25414 0.26713 0.26913 0.26982 0.27737 0.25288 0.29638 0.30981 0.31022 0.28406 0.30142 4.8442 0.0026426 0.0017689 0.00090572 -0.035696 -0.13036 -0.086473 0.00035835 0.006821 0.0038644 0 -0.022675 0 0.0010359 0 -0.0033239 0 -5.808
2.7969 0.25265 0.2614 0.26784 0.27197 0.27762 0.25631 0.29546 0.31573 0.30669 0.28672 0.30156 6.0867 0.0066275 0.0019444 -0.0026767 -0.042033 -0.13593 -0.087603 -0.0014492 0.0043511 0.0071604 0 -0.024001 0 0.00089143 0 -0.0031067 0 -5.7951
2.8008 0.25399 0.25616 0.2579 0.27156 0.27148 0.25891 0.28913 0.29699 0.29256 0.27874 0.28701 7.3694 0.0090968 0.00044702 -0.0057958 -0.044693 -0.13527 -0.088802 -0.0022501 0.0033484 0.005328 0 -0.02509 0 0.00070361 0 -0.0029225 0 -5.6065
2.8047 0.25567 0.25285 0.24263 0.26617 0.26044 0.25777 0.27848 0.26053 0.27381 0.26128 0.2643 8.6781 0.0081431 -0.0017485 -0.0072014 -0.044427 -0.12863 -0.090448 -0.0021423 0.0042319 0.00061155 0 -0.025551 0 0.0006802 0 -0.0027542 0 -5.3033
2.8086 0.25437 0.2496 0.2308 0.25506 0.24832 0.2528 0.26512 0.22558 0.25543 0.24023 0.24288 10.011 0.0044544 -0.0037167 -0.0064164 -0.043681 -0.11933 -0.092802 -0.0017467 0.0052434 -0.0027094 0 -0.02555 0 0.00085818 0 -0.0025752 0 -4.9877
2.8125 0.24844 0.24321 0.22831 0.24064 0.23885 0.24548 0.25092 0.21018 0.23941 0.2231 0.22908 11.381 0.00099517 -0.0050124 -0.0037481 -0.044937 -0.11111 -0.094923 -0.0016457 0.0045692 -0.0023729 0 -0.025585 0 0.0011119 0 -0.0024033 0 -4.7439
2.8164 0.23931 0.23241 0.23161 0.22755 0.23356 0.23677 0.23765 0.21717 0.22491 0.21391 0.22248 12.8 0.00064128 -0.0054783 -5.5612e-05 -0.049012 -0.10565 -0.094988 -0.002101 0.0023858 3.6781e-07 0 -0.026001 0 0.0012938 0 -0.0022798 0 -4.5904
2.8203 0.23052 0.2196 0.23012 0.21948 0.23139 0.22657 0.22654 0.23182 0.21045 0.2104 0.21751 14.268 0.0037177 -0.0049318 0.0035009 -0.054471 -0.10235 -0.092052 -0.0030609 0.00060384 0.00088193 0 -0.026708 0 0.001356 0 -0.0021956 0 -4.4813
2.8242 0.22507 0.20929 0.21626 0.21635 0.22975 0.2151 0.21802 0.23398 0.1969 0.20628 0.20921 15.772 0.0076039 -0.0032538 0.0057868 -0.058581 -0.10006 -0.087498 -0.0041939 0.00064431 -0.001458 0 -0.027346 0 0.00136 0 -0.0020621 0 -4.3558
2.8281 0.223 0.20477 0.19379 0.21479 0.22602 0.20453 0.21219 0.2153 0.18866 0.19737 0.19847 17.299 0.008842 -0.00077968 0.006202 -0.059205 -0.09873 -0.084449 -0.0049028 0.0017447 -0.0051711 0 -0.027682 0 0.0014008 0 -0.0017844 0 -4.1995
2.832 0.22124 0.20563 0.17596 0.21187 0.21863 0.19873 0.20948 0.18688 0.19129 0.18616 0.19224 18.847 0.005991 0.0015798 0.005132 -0.056268 -0.09923 -0.085338 -0.0045592 0.0017361 -0.0066077 0 -0.027832 0 0.0015274 0 -0.0013735 0 -4.0639
2.8359 0.2157 0.20791 0.17405 0.20818 0.20775 0.20049 0.21064 0.17039 0.20674 0.18036 0.19777 20.426 0.00080192 0.0028177 0.0038139 -0.051739 -0.10194 -0.08979 -0.0030436 -0.00046382 -0.0038041 0 -0.028069 0 0.0017045 0 -0.00098019 0 -4.0233
2.8398 0.20431 0.20658 0.18653 0.20677 0.19523 0.20818 0.21554 0.17969 0.22957 0.18569 0.21525 22.041 -0.0032417 0.002546 0.0034035 -0.048112 -0.10569 -0.094897 -0.0011692 -0.003326 0.0016735 0 -0.028457 0 0.0018178 0 -0.00080362 0 -4.0984
2.8438 0.18843 0.19855 0.19885 0.20818 0.18392 0.21474 0.22146 0.20824 0.24797 0.19914 0.23488 23.69 -0.003686 0.001258 0.0038507 -0.046611 -0.10824 -0.097738 -0.00037577 -0.0039192 0.0061418 0 -0.0287 0 0.0017163 0 -0.00095097 0 -4.2119
2.8477 0.17176 0.18408 0.19488 0.20691 0.1761 0.21076 0.2229 0.23277 0.24941 0.20882 0.24143 25.363 -0.00080185 -0.00011523 0.0036901 -0.046553 -0.1078 -0.097813 -0.001641 -0.00077606 0.0069844 0 -0.02841 0 0.001299 0 -0.0013651 0 -4.2177
2.8516 0.1571 0.16581 0.17017 0.19402 0.17176 0.19051 0.21363 0.23017 0.22763 0.20168 0.2239 27.055 0.0030702 -0.00089134 0.0012758 -0.04636 -0.10367 -0.097109 -0.0044451 0.0044429 0.004666 0 -0.02754 0 0.00062211 0 -0.0018601 0 -3.9881
2.8555 0.14345 0.14617 0.13545 0.16505 0.16768 0.15688 0.19009 0.19397 0.18612 0.173 0.18334 28.773 0.0056752 -0.0009235 -0.0033785 -0.045284 -0.095748 -0.0978 -0.0068552 0.0081987 0.0019817 0 -0.026539 0 -6.1431e-05 0 -0.0022093 0 -3.4938
2.8594 0.12545 0.12466 0.10678 0.12587 0.15808 0.12068 0.15358 0.13775 0.13608 0.13001 0.13301 30.529 0.0064634 -0.00037786 -0.0078849 -0.044231 -0.083603 -0.099882 -0.0069247 0.008048 0.0015288 0 -0.026032 0 -0.00041147 0 -0.002218 0 -2.8141
2.8633 0.09592 0.097021 0.090612 0.089325 0.13636 0.09303 0.10954 0.083867 0.090564 0.086272 0.090147 32.32 0.0063874 0.00052046 -0.0089362 -0.044872 -0.06701 -0.10106 -0.0043255 0.004492 0.003723 0 -0.026292 0 -0.00023171 0 -0.0017761 0 -2.0682
2.8672 0.050249 0.05731 0.076299 0.063429 0.097128 0.074865 0.064214 0.047096 0.058189 0.051122 0.064446 34.129 0.0064203 0.0013822 -0.0050498 -0.047749 -0.047509 -0.099 -0.0007369 8.5618e-05 0.0068123 0 -0.027013 0 0.00034892 0 -0.00091997 0 -1.3205
2.8711 -0.0099356 0.0022349 0.042967 0.040888 0.037896 0.052172 0.020792 0.025197 0.038628 0.022298 0.050638 35.93 0.0064389 0.0014484 0.0017342 -0.051093 -0.028824 -0.093671 0.0014567 -0.0030402 0.0084574 0 -0.027594 0 0.00092874 0 0.00012189 0 -0.53043
2.875 -0.076249 -0.064777 -0.024066 0.0011489 -0.039042 0.0032564 -0.022585 0.0017899 0.020878 -0.01266 0.029992 37.71 0.0055314 -0.00010941 0.006961 -0.051518 -0.014193 -0.087627 0.0010544 -0.0046672 0.0073804 0 -0.02768 0 0.0011302 0 0.00098929 0 0.41667
2.8789 -0.13688 -0.1331 -0.11953 -0.073423 -0.12483 -0.083895 -0.072157 -0.042272 -0.014618 -0.067414 -0.019721 39.47 0.0032446 -0.0033105 0.0070703 -0.046178 -0.0018282 -0.083939 -0.001166 -0.0057133 0.0039839 0 -0.027428 0 0.00092245 0 0.0014015 0 1.6222
2.8828 -0.18223 -0.18949 -0.21772 -0.17879 -0.20414 -0.19608 -0.13525 -0.11702 -0.088214 -0.14657 -0.11091 41.218 0.0003777 -0.0067395 0.0022069 -0.034672 0.016975 -0.083804 -0.003389 -0.0064144 -0.00010793 0 -0.027228 0 0.00068646 0 0.0014006 0 3.0864
2.8867 -0.2098 -0.22551 -0.28656 -0.2844 -0.2597 -0.2954 -0.21509 -0.21686 -0.20792 -0.24066 -0.23631 42.955 -0.0015122 -0.0081449 -0.0039463 -0.019189 0.053128 -0.08591 -0.0044222 -0.0057041 -0.0030191 0 -0.027148 0 0.00093452 0 0.0013986 0 4.6707
2.8906 -0.22537 -0.24301 -0.30734 -0.34968 -0.28117 -0.34047 -0.30525 -0.32114 -0.35663 -0.32891 -0.36782 44.663 -0.0013852 -0.0061547 -0.0072496 -0.0028657 0.1097 -0.087865 -0.0044311 -0.0025442 -0.0035821 0 -0.026681 0 0.0018915 0 0.0019089 0 6.1255
2.8945 -0.23956 -0.25317 -0.28724 -0.35195 -0.2736 -0.31624 -0.38721 -0.40069 -0.49004 -0.38815 -0.46576 46.324 0.00046572 -0.0016809 -0.0064173 0.012195 0.17389 -0.088139 -0.0041433 0.0023279 -0.0019528 0 -0.025114 0 0.0032803 0 0.00312 0 7.1698
2.8984 -0.26162 -0.26927 -0.25588 -0.30502 -0.25808 -0.25036 -0.4351 -0.42935 -0.55308 -0.40343 -0.49574 47.931 0.0027556 0.0024904 -0.0036499 0.025639 0.2194 -0.086847 -0.0035577 0.0063425 0.00044395 0 -0.022242 0 0.0044933 0 0.0046717 0 7.5978
2.9023 -0.29404 -0.29796 -0.24735 -0.25287 -0.26079 -0.20003 -0.42888 -0.39733 -0.5109 -0.37608 -0.44658 49.496 0.0042517 0.0038681 -0.0021515 0.037954 0.22114 -0.085121 -0.0017202 0.0070783 0.0018253 0 -0.018786 0 0.0050144 0 0.0058696 0 7.3815
2.9063 -0.33131 -0.33529 -0.27869 -0.24109 -0.29575 -0.21494 -0.37044 -0.32074 -0.37702 -0.32519 -0.3403 51.034 0.0045131 0.0023366 -0.0029844 0.049042 0.17389 -0.084071 0.0020452 0.0044209 0.0014111 0 -0.016055 0 0.0047621 0 0.0062025 0 6.7266
2.9102 -0.36348 -0.37035 -0.33905 -0.28634 -0.35351 -0.30163 -0.29096 -0.23962 -0.21714 -0.28072 -0.22731 52.547 0.0038181 0.00015032 -0.0042702 0.057812 0.10122 -0.08434 0.0067234 0.00074583 0.0001764 0 -0.015047 0 0.0041099 0 0.0057319 0 6.0373
2.9141 -0.3825 -0.3934 -0.39751 -0.36617 -0.40622 -0.41679 -0.23992 -0.20098 -0.11971 -0.27002 -0.16581 54.017 0.0026517 -0.00027353 -0.0034153 0.063251 0.045429 -0.086179 0.009685 -0.0010869 0.00011375 0 -0.015704 0 0.0036087 0 0.0050104 0 5.7691
2.918 -0.38731 -0.40242 -0.42506 -0.43654 -0.42736 -0.49654 -0.25768 -0.2336 -0.1466 -0.30382 -0.19362 55.424 0.0014095 0.0012951 -6.675e-05 0.065989 0.042752 -0.089392 0.0085307 -1.4483e-06 0.0023524 0 -0.016933 0 0.0036425 0 0.0046018 0 6.2138
2.9219 -0.38444 -0.40336 -0.41551 -0.46345 -0.41219 -0.50136 -0.34768 -0.32932 -0.29392 -0.37016 -0.30678 56.754 0.0004733 0.0027175 0.0032121 0.068734 0.099582 -0.092998 0.0031706 0.0028428 0.005758 0 -0.017408 0 0.0042438 0 0.0046374 0 7.3261
2.9258 -0.38396 -0.40494 -0.38983 -0.44528 -0.38234 -0.44319 -0.46917 -0.44493 -0.49011 -0.44091 -0.45814 58.014 0.00023923 0.0017048 0.0032942 0.074882 0.18682 -0.095263 -0.0037919 0.005588 0.0075226 0 -0.016499 0 0.0051297 0 0.0047994 0 8.7106
2.9297 -0.39325 -0.4125 -0.38005 -0.40998 -0.36975 -0.37457 -0.55969 -0.52624 -0.63593 -0.48786 -0.57969 59.214 0.00078376 -0.0017493 -0.00039726 0.086177 0.25761 -0.094658 -0.0088131 0.0074499 0.0055224 0 -0.01461 0 0.0058793 0 0.0047121 0 9.8089
2.9336 -0.41259 -0.42563 -0.40451 -0.39141 -0.39184 -0.34867 -0.57484 -0.54014 -0.66262 -0.49827 -0.61803 60.36 0.0014924 -0.0051998 -0.0050898 0.10124 0.27719 -0.091227 -0.0098079 0.008976 0.00039577 0 -0.012703 0 0.0061416 0 0.0043389 0 10.202
2.9375 -0.43555 -0.44033 -0.45355 -0.40389 -0.43795 -0.38149 -0.51787 -0.49362 -0.57182 -0.47987 -0.56362 61.445 0.0012952 -0.0060904 -0.0070364 0.11625 0.24439 -0.087002 -0.0072052 0.010813 -0.0047142 0 -0.011477 0 0.0058073 0 0.0040035 0 9.8489
2.9414 -0.45353 -0.45281 -0.49729 -0.43454 -0.47822 -0.44432 -0.43685 -0.42672 -0.43171 -0.45292 -0.45591 62.462 -0.00039147 -0.0042862 -0.0048546 0.1273 0.19002 -0.084705 -0.0030336 0.012556 -0.0067291 0 -0.010892 0 0.0050936 0 0.0040489 0 9.1023
2.9453 -0.4615 -0.46161 -0.50915 -0.45753 -0.48779 -0.49016 -0.3906 -0.38478 -0.33227 -0.43613 -0.3603 63.411 -0.0028272 -0.0022132 -0.00070547 0.13275 0.15378 -0.085615 0.00079494 0.012989 -0.0052189 0 -0.010394 0 0.004478 0 0.0045047 0 8.4927
2.9492 -0.46086 -0.467 -0.48636 -0.45722 -0.4665 -0.49123 -0.40805 -0.38957 -0.3292 -0.43682 -0.33001 64.301 -0.0042208 -0.0023969 0.001717 0.13388 0.1568 -0.088503 0.0033833 0.011359 -0.0025464 0 -0.0095523 0 0.0044527 0 0.0051016 0 8.4046
2.9531 -0.45755 -0.46941 -0.4509 -0.44098 -0.43779 -0.45804 -0.47094 -0.42903 -0.41251 -0.45058 -0.37588 65.139 -0.0031731 -0.0048417 0.000401 0.13346 0.18936 -0.090707 0.0044906 0.0081996 -0.0014014 0 -0.0085136 0 0.0052025 0 0.0055873 0 8.8592
2.957 -0.45705 -0.46885 -0.43082 -0.43167 -0.4286 -0.42699 -0.53138 -0.47077 -0.51882 -0.46781 -0.46262 65.921 -8.4923e-05 -0.0069132 -0.0035337 0.13368 0.22167 -0.090432 0.0038872 0.0047891 -0.0021189 0 -0.0078702 0 0.0064272 0 0.0059768 0 9.5347
2.9609 -0.46015 -0.46559 -0.43805 -0.44662 -0.44721 -0.42883 -0.54888 -0.48731 -0.57685 -0.48013 -0.53344 66.632 0.0028961 -0.0058927 -0.0072413 0.13511 0.22823 -0.088166 0.0014844 0.0019171 -0.0024446 0 -0.0081085 0 0.0074919 0 0.006451 0 9.9984
2.9648 -0.46275 -0.46085 -0.46077 -0.4809 -0.47749 -0.46392 -0.51801 -0.47386 -0.55441 -0.48257 -0.54672 67.262 0.0035737 -0.0016808 -0.0087417 0.13728 0.20668 -0.086002 -0.0019286 -0.00060081 -1.7415e-05 0 -0.0091508 0 0.0078473 0 0.0070169 0 9.9868
2.9688 -0.45966 -0.45616 -0.47549 -0.5089 -0.49328 -0.5029 -0.46704 -0.44708 -0.47579 -0.47314 -0.50075 67.811 0.0016132 0.0030379 -0.008148 0.1399 0.17743 -0.08569 -0.0045382 -0.0031348 0.0048859 0 -0.010387 0 0.0074197 0 0.007332 0 9.5497
2.9727 -0.44932 -0.45195 -0.46698 -0.50341 -0.47994 -0.51038 -0.43241 -0.42862 -0.39979 -0.45327 -0.43124 68.295 -0.0011358 0.0053155 -0.0066776 0.14344 0.16561 -0.087352 -0.0046749 -0.0051655 0.0091336 0 -0.011141 0 0.0066473 0 0.0069495 0 8.9787
2.9766 -0.43537 -0.44697 -0.43911 -0.45754 -0.44496 -0.47255 -0.43124 -0.42799 -0.37613 -0.4295 -0.38467 68.727 -0.0023153 0.0046256 -0.0049375 0.14829 0.18057 -0.089916 -0.0024479 -0.0053051 0.0093903 0 -0.011141 0 0.0061161 0 0.0057908 0 8.5914
2.9805 -0.42382 -0.43934 -0.4091 -0.39212 -0.4102 -0.40809 -0.45289 -0.43768 -0.41202 -0.4126 -0.38678 69.108 -0.0012376 0.0030934 -0.0024984 0.15352 0.20921 -0.092436 -9.5642e-05 -0.0025932 0.0051656 0 -0.010612 0 0.006093 0 0.004369 0 8.5267
2.9844 -0.41813 -0.42843 -0.39215 -0.34266 -0.39365 -0.35526 -0.47229 -0.44216 -0.47137 -0.41152 -0.42758 69.429 0.00049073 0.0031556 0.00092856 0.15686 0.22739 -0.094716 -0.00028255 0.0022457 -0.0006139 0 -0.0099753 0 0.0063524 0 0.0034791 0 8.6825
2.9883 -0.41651 -0.41586 -0.39067 -0.33548 -0.39651 -0.34546 -0.47111 -0.43163 -0.50459 -0.42501 -0.47144 69.679 0.0005499 0.0050791 0.0043343 0.15624 0.21958 -0.096699 -0.0036405 0.0069973 -0.0039997 0 -0.0094739 0 0.0064359 0 0.0035818 0 8.8158
2.9922 -0.41369 -0.40447 -0.39575 -0.3704 -0.40518 -0.38196 -0.44893 -0.40892 -0.48485 -0.43902 -0.48313 69.859 -0.0017546 0.0067813 0.0058936 0.15183 0.19031 -0.097704 -0.0078846 0.0095662 -0.0031085 0 -0.0090685 0 0.0060996 0 0.0044304 0 8.7179
2.9961 -0.40557 -0.39619 -0.3969 -0.42195 -0.4045 -0.43799 -0.41871 -0.38517 -0.42388 -0.43449 -0.45039 69.976 -0.0046244 0.0059937 0.0047722 0.14656 0.15901 -0.096787 -0.0095752 0.0094844 0.00083581 0 -0.0086382 0 0.0055385 0 0.0052878 0 8.3406
3 -0.39276 -0.39073 -0.39006 -0.45692 -0.39008 -0.47467 -0.39377 -0.36953 -0.35825 -0.40182 -0.38874 70.04 -0.0052645 0.0025092 0.0022611 0.14425 0.14335 -0.09402 -0.0070978 0.0078955 0.0050914 0 -0.0082398 0 0.0051936 0 0.0055446 0 7.8036
3.0039 -0.37991 -0.38598 -0.37784 -0.45488 -0.36989 -0.46647 -0.37883 -0.36235 -0.32024 -0.3504 -0.32796 70.051 -0.0024277 -0.0016511 0.00076185 0.14667 0.14583 -0.091096 -0.0021343 0.0061642 0.0077315 0 -0.0081412 0 0.0053386 0 0.0051842 0 7.2986
3.0078 -0.37139 -0.37962 -0.36449 -0.41789 -0.3557 -0.417 -0.37072 -0.35697 -0.31761 -0.30439 -0.29262 70.009 0.002321 -0.0040984 0.0014353 0.15202 0.15429 -0.090088 0.0018029 0.0046337 0.0084933 0 -0.0085914 0 0.0058404 0 0.0047043 0 6.9732
3.0117 -0.36735 -0.37058 -0.35209 -0.36518 -0.35268 -0.35508 -0.36495 -0.34744 -0.3359 -0.28667 -0.29035 69.91 0.0057982 -0.0039817 0.0029319 0.15633 0.15508 -0.091321 0.0024572 0.002783 0.0078084 0 -0.0095505 0 0.0063104 0 0.0046174 0 6.8665
3.0156 -0.36356 -0.35918 -0.34091 -0.31925 -0.35591 -0.31421 -0.36068 -0.3348 -0.35668 -0.30304 -0.31305 69.756 0.0058132 -0.0022168 0.0026881 0.15656 0.14622 -0.092638 0.00067165 0.00044713 0.0056334 0 -0.01064 0 0.0064867 0 0.0050185 0 6.921
3.0195 -0.3551 -0.34645 -0.33151 -0.29409 -0.35533 -0.31016 -0.35997 -0.32638 -0.37287 -0.33896 -0.34587 69.553 0.0029079 -0.00025329 -0.000366 0.15294 0.13881 -0.091289 -0.00068446 -0.001416 0.0016311 0 -0.011369 0 0.0064733 0 0.0055865 0 7.0384
3.0234 -0.34055 -0.33338 -0.32452 -0.29142 -0.34413 -0.33206 -0.36377 -0.32893 -0.38783 -0.37049 -0.37511 69.302 -0.00022914 0.0010308 -0.0044506 0.14844 0.14538 -0.086907 0.00041012 -0.001412 -0.0035974 0 -0.011446 0 0.0066065 0 0.0059372 0 7.1273
3.0273 -0.32321 -0.32085 -0.31846 -0.30385 -0.32365 -0.3527 -0.36922 -0.34166 -0.40246 -0.37989 -0.39079 69.001 -0.0010624 0.0012936 -0.0064645 0.14598 0.16606 -0.082504 0.003247 0.00078574 -0.0079793 0 -0.010931 0 0.0070841 0 0.0059323 0 7.1212
3.0313 -0.30843 -0.30996 -0.30941 -0.32019 -0.302 -0.3495 -0.37038 -0.35482 -0.40598 -0.3639 -0.38606 68.649 0.00080198 0.00017145 -0.0049978 0.14598 0.18539 -0.082056 0.0052487 0.0037386 -0.0092326 0 -0.010135 0 0.0077182 0 0.0056678 0 6.9753
3.0352 -0.29989 -0.30213 -0.29475 -0.32969 -0.28837 -0.32024 -0.3614 -0.35511 -0.38159 -0.33072 -0.35793 68.251 0.0035381 -0.0025493 -0.0017967 0.14652 0.18364 -0.086647 0.0046185 0.005228 -0.0069434 0 -0.0093899 0 0.0080599 0 0.0052413 0 6.6698
3.0391 -0.29787 -0.29867 -0.27799 -0.32538 -0.28762 -0.2826 -0.33956 -0.3341 -0.32263 -0.29172 -0.31021 67.813 0.004795 -0.0059365 -9.5755e-05 0.14561 0.15334 -0.092937 0.0021367 0.0040922 -0.0032807 0 -0.0088827 0 0.0077916 0 0.004626 0 6.2285
3.043 -0.30039 -0.2999 -0.26876 -0.30722 -0.29822 -0.25946 -0.30717 -0.29413 -0.24388 -0.25641 -0.25532 67.34 0.0036006 -0.0075006 -0.0013916 0.14348 0.10706 -0.095785 0.00038059 0.001194 -0.001315 0 -0.0086393 0 0.007036 0 0.0038098 0 5.7378
3.0469 -0.30533 -0.30446 -0.27581 -0.28364 -0.3137 -0.26247 -0.27219 -0.24854 -0.1767 -0.23305 -0.21131 66.825 0.00094535 -0.0046303 -0.0038945 0.1424 0.069618 -0.092838 0.0012034 -0.0013621 -0.0023215 0 -0.00861 0 0.0062972 0 0.003016 0 5.3366
3.0508 -0.31092 -0.30928 -0.2982 -0.26834 -0.32606 -0.28601 -0.24697 -0.2162 -0.15115 -0.23015 -0.19469 66.258 -0.0012093 0.002843 -0.0042877 0.14439 0.060822 -0.086784 0.0039508 -0.00196 -0.0046333 0 -0.0087349 0 0.0060745 0 0.0026851 0 5.1695
3.0547 -0.31466 -0.31042 -0.32302 -0.27208 -0.32898 -0.31373 -0.24403 -0.21322 -0.17939 -0.25311 -0.21336 65.632 -0.0014813 0.011396 -0.0011085 0.14905 0.082679 -0.082997 0.0060866 -0.00054177 -0.0052435 0 -0.0089438 0 0.0064665 0 0.0031419 0 5.3192
3.0586 -0.31263 -0.30478 -0.33301 -0.29403 -0.31971 -0.32991 -0.26935 -0.24491 -0.25155 -0.29738 -0.26361 64.948 8.9144e-05 0.015665 0.0036216 0.15366 0.1205 -0.0847 0.0055408 0.001788 -0.0027012 0 -0.0091366 0 0.0070899 0 0.0042396 0 5.7537
3.0625 -0.30152 -0.29209 -0.31872 -0.31981 -0.2995 -0.32665 -0.31631 -0.30133 -0.34323 -0.34539 -0.33127 64.217 0.0023909 0.012386 0.0061911 0.15556 0.15531 -0.090177 0.0025254 0.0039582 0.0014327 0 -0.0092123 0 0.0073703 0 0.00536 0 6.3182
3.0664 -0.28226 -0.27594 -0.28546 -0.32958 -0.27293 -0.30419 -0.36531 -0.35879 -0.42521 -0.37321 -0.39472 63.45 0.0042755 0.0031629 0.004686 0.15434 0.17608 -0.094592 -0.00077979 0.0056554 0.003947 0 -0.0091435 0 0.00697 0 0.0058376 0 6.7777
3.0703 -0.26178 -0.26277 -0.24963 -0.31171 -0.24662 -0.26861 -0.39143 -0.38854 -0.46905 -0.36411 -0.42885 62.653 0.0053636 -0.0065002 0.00075171 0.152 0.18204 -0.094542 -0.0021874 0.007053 0.0028589 0 -0.0090272 0 0.0060298 0 0.0054595 0 6.899
3.0742 -0.25013 -0.25863 -0.22789 -0.27198 -0.22769 -0.231 -0.37701 -0.37028 -0.45158 -0.31928 -0.41201 61.821 0.0060719 -0.011236 -0.0020731 0.15084 0.17574 -0.090901 -0.0012071 0.0081634 -0.00086067 0 -0.0090394 0 0.0050636 0 0.0045972 0 6.5471
3.0781 -0.2539 -0.26535 -0.22789 -0.23104 -0.22204 -0.20688 -0.32223 -0.30423 -0.36463 -0.25741 -0.33706 60.951 0.0069884 -0.0095266 -0.0017519 0.1514 0.15625 -0.087424 0.00091945 0.0086962 -0.0041991 0 -0.00931 0 0.0046074 0 0.0038581 0 5.7641
3.082 -0.27088 -0.27895 -0.2462 -0.21112 -0.23233 -0.21117 -0.24705 -0.21445 -0.22802 -0.20376 -0.2222 60.04 0.0081876 -0.0040856 0.00047887 0.15238 0.12095 -0.086805 0.0025684 0.0085233 -0.004664 0 -0.0098049 0 0.0048791 0 0.0035835 0 4.793
3.0859 -0.2906 -0.29174 -0.27275 -0.22165 -0.25627 -0.24818 -0.18313 -0.13929 -0.093111 -0.17739 -0.11162 59.089 0.0090492 0.0010031 0.0016226 0.15234 0.074439 -0.08827 0.0030244 0.008031 -0.0021497 0 -0.010318 0 0.0056687 0 0.003644 0 4.0143
3.0898 -0.30133 -0.29707 -0.29673 -0.25416 -0.28643 -0.30386 -0.15957 -0.1127 -0.024832 -0.1849 -0.059043 58.099 0.0087307 0.0035407 8.155e-05 0.15141 0.034441 -0.088956 0.0026401 0.0077803 0.001334 0 -0.010589 0 0.0064971 0 0.0036784 0 3.7951
3.0938 -0.29818 -0.29357 -0.31038 -0.28953 -0.31243 -0.34971 -0.18945 -0.14662 -0.065951 -0.22192 -0.098783 57.069 0.0069356 0.0041198 -0.0027332 0.1509 0.02549 -0.0873 0.0020669 0.0078017 0.0034696 0 -0.010482 0 0.0069141 0 0.0034992 0 4.3049
3.0977 -0.28616 -0.28551 -0.31093 -0.31153 -0.32556 -0.35972 -0.26301 -0.22512 -0.20593 -0.27723 -0.22155 55.997 0.0043587 0.0045242 -0.0038726 0.15156 0.061942 -0.084741 0.001544 0.0074164 0.0032212 0 -0.010086 0 0.0067428 0 0.0032604 0 5.3959
3.1016 -0.27571 -0.27921 -0.30167 -0.31642 -0.32315 -0.32922 -0.35072 -0.31369 -0.37969 -0.33516 -0.37342 54.881 0.0023677 0.005737 -0.0018103 0.15234 0.13328 -0.084001 0.0008838 0.0059613 0.0010816 0 -0.0096787 0 0.0061425 0 0.0032525 0 6.6353
3.1055 -0.27419 -0.27819 -0.29106 -0.31218 -0.30993 -0.28014 -0.41551 -0.37779 -0.50242 -0.37734 -0.48292 53.724 0.0020526 0.0074762 0.0021065 0.15125 0.20546 -0.085974 -9.1508e-05 0.0037212 -0.00171 0 -0.0095329 0 0.0054816 0 0.0035694 0 7.4999
3.1094 -0.28048 -0.28106 -0.28778 -0.30924 -0.29462 -0.24615 -0.42985 -0.39886 -0.51941 -0.38776 -0.5009 52.522 0.0033363 0.0091127 0.0050756 0.14763 0.24041 -0.088677 -0.0012866 0.0019828 -0.0039576 0 -0.0097199 0 0.0051175 0 0.0039973 0 7.6392
3.1133 -0.2868 -0.28343 -0.29322 -0.31087 -0.28395 -0.24805 -0.38985 -0.37907 -0.43693 -0.36131 -0.42767 51.271 0.0049185 0.010381 0.0055643 0.14339 0.22095 -0.089436 -0.0024601 0.001949 -0.0047968 0 -0.010034 0 0.00521 0 0.0042256 0 7.0542
3.1172 -0.28596 -0.28203 -0.29776 -0.31063 -0.27836 -0.27878 -0.31806 -0.33442 -0.31319 -0.30947 -0.30935 49.963 0.0052261 0.010981 0.0045539 0.14171 0.1624 -0.087909 -0.0034161 0.0035033 -0.0037878 0 -0.010131 0 0.005658 0 0.0041492 0 6.0788
3.1211 -0.27778 -0.27742 -0.28666 -0.29867 -0.2729 -0.3103 -0.25149 -0.28339 -0.21754 -0.25601 -0.20704 48.599 0.0036899 0.0099299 0.0041439 0.14415 0.10157 -0.086602 -0.0039448 0.0051182 -0.0011965 0 -0.0098031 0 0.0061763 0 0.0039497 0 5.1759
3.125 -0.26929 -0.2733 -0.25366 -0.27182 -0.26301 -0.31674 -0.22025 -0.23917 -0.18763 -0.22286 -0.16056 47.193 0.0012901 0.0060868 0.0050776 0.14896 0.070928 -0.088204 -0.0036797 0.005158 0.0017741 0 -0.0091857 0 0.0064603 0 0.00389 0 4.6787
3.1289 -0.26877 -0.27346 -0.21126 -0.23951 -0.25051 -0.29485 -0.23005 -0.20863 -0.213 -0.21635 -0.17042 45.762 -0.00016093 -0.00022579 0.0057952 0.15231 0.077241 -0.092543 -0.0022812 0.0034228 0.0033907 0 -0.0087083 0 0.0063545 0 0.0040437 0 4.6418
3.1328 -0.27882 -0.27909 -0.18633 -0.22042 -0.24451 -0.26547 -0.26081 -0.19501 -0.25221 -0.22553 -0.20722 44.316 0.00053452 -0.0063147 0.0040098 0.15149 0.10059 -0.096454 4.6844e-05 0.0014523 0.0024748 0 -0.0087829 0 0.0059413 0 0.0042351 0 4.8851
3.1367 -0.29447 -0.28846 -0.20108 -0.23113 -0.25543 -0.25576 -0.28342 -0.19981 -0.2673 -0.23481 -0.23805 42.848 0.0029839 -0.0085477 -0.00076091 0.14722 0.11364 -0.096823 0.0022812 0.0012285 -0.00067767 0 -0.0094541 0 0.0055033 0 0.0042355 0 5.1762
3.1406 -0.30746 -0.29855 -0.25366 -0.274 -0.28608 -0.27742 -0.28284 -0.22197 -0.25065 -0.24001 -0.24986 41.34 0.0055323 -0.0053785 -0.0062237 0.1429 0.10525 -0.09369 0.003093 0.0034151 -0.004486 0 -0.010313 0 0.0053674 0 0.0040051 0 5.41
3.1445 -0.31283 -0.30678 -0.31564 -0.33263 -0.32668 -0.31795 -0.26996 -0.25687 -0.2281 -0.25297 -0.25516 39.769 0.0065995 0.00084222 -0.0089043 0.14159 0.089472 -0.090126 0.001911 0.0067039 -0.0073253 0 -0.010787 0 0.0057056 0 0.0037394 0 5.659
3.1484 -0.31197 -0.31157 -0.35126 -0.37933 -0.35858 -0.35078 -0.27252 -0.2974 -0.23898 -0.28951 -0.27857 38.129 0.0058592 0.0053936 -0.0069054 0.14358 0.093027 -0.088979 -0.0004419 0.0088367 -0.0086564 0 -0.010606 0 0.0064055 0 0.0036923 0 6.0708
3.1523 -0.30992 -0.3121 -0.3441 -0.39096 -0.36533 -0.35492 -0.31122 -0.33694 -0.30671 -0.35077 -0.33543 36.43 0.0042746 0.0050539 -0.0014342 0.14655 0.13144 -0.089887 -0.0023006 0.0084001 -0.0089346 0 -0.010042 0 0.0071066 0 0.0039621 0 6.7025
3.1563 -0.30975 -0.30828 -0.30912 -0.36329 -0.3437 -0.32903 -0.37952 -0.37088 -0.41792 -0.4148 -0.41645 34.687 0.0030762 0.00082387 0.0040949 0.14812 0.19315 -0.089756 -0.002547 0.0058989 -0.0084818 0 -0.0096891 0 0.0074055 0 0.0044383 0 7.4155
3.1602 -0.30949 -0.30124 -0.2794 -0.3143 -0.30662 -0.29086 -0.44343 -0.39472 -0.52278 -0.44743 -0.488 32.915 0.0027051 -0.0031486 0.0064842 0.14796 0.24444 -0.0863 -0.0015694 0.003306 -0.0066893 0 -0.0099455 0 0.0071114 0 0.0049218 0 7.91
3.1641 -0.30445 -0.29346 -0.27831 -0.27312 -0.27524 -0.26417 -0.46244 -0.40093 -0.55892 -0.42473 -0.50817 31.113 0.0026869 -0.0035112 0.0047435 0.14768 0.25198 -0.080976 -0.00082878 0.0025379 -0.0026476 0 -0.010641 0 0.0063811 0 0.0052681 0 7.8801
3.168 -0.2926 -0.28762 -0.30054 -0.26165 -0.2649 -0.26322 -0.41688 -0.37977 -0.4881 -0.34996 -0.45082 29.274 0.0024376 -0.00076539 0.00036156 0.14873 0.20616 -0.0781 -0.0013989 0.0040366 0.0032887 0 -0.011171 0 0.0056295 0 0.0054186 0 7.1953
3.1719 -0.27777 -0.2847 -0.31795 -0.28079 -0.27506 -0.28473 -0.32222 -0.32648 -0.32482 -0.25214 -0.32445 27.389 0.0020883 0.0014821 -0.003945 0.15061 0.12809 -0.080792 -0.0028925 0.0064377 0.0087331 0 -0.011047 0 0.0052706 0 0.0053426 0 6.0032
3.1758 -0.26726 -0.28296 -0.30454 -0.31078 -0.29036 -0.31096 -0.22062 -0.25043 -0.13665 -0.16858 -0.17402 25.453 0.0024422 0.00025333 -0.0058872 0.15129 0.0558 -0.087689 -0.0038417 0.0075037 0.010502 0 -0.010371 0 0.0054713 0 0.0050098 0 4.692
3.1797 -0.26559 -0.27912 -0.2589 -0.325 -0.29254 -0.32128 -0.1564 -0.17728 -0.011027 -0.12518 -0.061812 23.467 0.0040782 -0.0038314 -0.0046767 0.14933 0.02031 -0.093734 -0.0031651 0.0057208 0.0071025 0 -0.0097901 0 0.006085 0 0.0044522 0 3.728
3.1836 -0.27005 -0.27097 -0.20539 -0.30791 -0.27436 -0.30482 -0.15192 -0.13858 -0.0058179 -0.12751 -0.035564 21.432 0.006501 -0.0072619 -0.0011871 0.14553 0.028854 -0.09443 -0.0012562 0.001551 0.00028923 0 -0.0099293 0 0.006786 0 0.0038284 0 3.4436
3.1875 -0.27206 -0.25925 -0.17433 -0.26468 -0.24513 -0.26704 -0.1985 -0.15291 -0.11485 -0.16512 -0.10209 19.35 0.0082445 -0.0071989 0.0026481 0.14244 0.065603 -0.089623 0.00039044 -0.0025645 -0.0058993 0 -0.010817 0 0.0072728 0 0.0033716 0 3.882
3.1914 -0.26365 -0.24689 -0.17899 -0.21688 -0.22349 -0.22619 -0.26516 -0.21177 -0.27261 -0.22118 -0.22313 17.229 0.0079605 -0.0042334 0.0048836 0.14218 0.10654 -0.083387 0.00062548 -0.0037005 -0.0079751 0 -0.011835 0 0.0073886 0 0.0032236 0 4.775
3.1953 -0.24356 -0.23624 -0.20783 -0.18796 -0.22284 -0.20162 -0.31722 -0.28188 -0.39571 -0.27892 -0.33727 15.076 0.0056029 -0.0016102 0.004615 0.14472 0.13545 -0.080367 -0.00029744 -0.00064791 -0.0053636 0 -0.012255 0 0.0071184 0 0.0033092 0 5.6729
3.1992 -0.2179 -0.22672 -0.23622 -0.18851 -0.24058 -0.20106 -0.33296 -0.32465 -0.43236 -0.32283 -0.39435 12.898 0.0026805 -0.0018433 0.0024594 0.1482 0.14958 -0.082092 -0.001082 0.0047914 -0.00038921 0 -0.011888 0 0.0065447 0 0.0033984 0 6.158
3.2031 -0.19504 -0.21522 -0.24526 -0.21054 -0.2594 -0.21545 -0.31036 -0.31967 -0.38609 -0.33896 -0.38013 10.697 0.0012981 -0.0042598 7.237e-05 0.15072 0.15343 -0.08647 -0.00073204 0.008736 0.0038598 0 -0.011216 0 0.0058424 0 0.0033221 0 6.03
3.207 -0.17922 -0.19884 -0.23188 -0.23308 -0.25949 -0.2251 -0.26307 -0.27529 -0.30047 -0.31841 -0.31619 8.4672 0.0026722 -0.0059331 -0.0010498 0.15186 0.14925 -0.090348 0.00053358 0.0081002 0.0057526 0 -0.010899 0 0.0052879 0 0.0031346 0 5.3636
3.2109 -0.16824 -0.17769 -0.2048 -0.23482 -0.2321 -0.21302 -0.21003 -0.21873 -0.22109 -0.26263 -0.23824 6.2019 0.0062045 -0.0049053 -0.00058168 0.15232 0.13365 -0.092307 0.0016886 0.0032795 0.0056241 0 -0.011117 0 0.0051795 0 0.0030483 0 4.4137
3.2148 -0.15649 -0.15488 -0.17345 -0.20581 -0.18447 -0.17608 -0.1648 -0.17383 -0.16594 -0.18502 -0.17081 3.9021 0.0097695 -0.0022728 0.00063456 0.15229 0.10275 -0.093134 0.0020971 -0.0018203 0.0046107 0 -0.01142 0 0.005643 0 0.0031907 0 3.4421
3.2188 -0.13973 -0.1336 -0.14124 -0.15233 -0.13321 -0.12617 -0.1299 -0.14434 -0.12403 -0.10599 -0.1168 1.5771 0.011026 -0.00097808 0.0015449 0.15047 0.05976 -0.094116 0.0021493 -0.0028981 0.0033577 0 -0.011233 0 0.00646 0 0.0034283 0 2.5819
3.2227 -0.11711 -0.11374 -0.10728 -0.092582 -0.092055 -0.081452 -0.09839 -0.11544 -0.07689 -0.043614 -0.066327 -0.76058 0.0089067 -0.0026194 0.0018202 0.14499 0.016506 -0.095346 0.002645 0.00089323 0.0018874 0 -0.010528 0 0.0071208 0 0.0034492 0 1.8185
3.2266 -0.089087 -0.090835 -0.071607 -0.04592 -0.06361 -0.054334 -0.061349 -0.070943 -0.020639 -0.0064402 -0.013884 -3.1039 0.0043435 -0.0056267 0.001854 0.13556 -0.013164 -0.095784 0.0036497 0.005891 0.00038938 0 -0.0099443 0 0.0071457 0 0.0030443 0 1.0786
3.2305 -0.05443 -0.058534 -0.036774 -0.021336 -0.039918 -0.044085 -0.016392 -0.010718 0.029937 0.0079317 0.032477 -5.4546 -0.00022378 -0.0067044 0.0019274 0.12458 -0.022649 -0.094656 0.0041836 0.0070526 -0.00034101 0 -0.010175 0 0.0064553 0 0.002307 0 0.33541
3.2344 -0.010231 -0.012829 -0.0040933 -0.011541 -0.0096094 -0.0375 0.029164 0.046977 0.055418 0.0093615 0.057322 -7.818 -0.0023042 -0.0040708 0.001589 0.1156 -0.016403 -0.09248 0.0032328 0.0027962 0.00045427 0 -0.011186 0 0.0054583 0 0.0015404 0 -0.36133
3.2383 0.044485 0.044983 0.030155 0.0033299 0.034728 -0.0157 0.063593 0.08049 0.049429 0.010797 0.053231 -10.193 -0.00090569 0.00077193 7.1154e-05 0.11002 -0.0054273 -0.090805 0.001078 -0.0029381 0.0024664 0 -0.012108 0 0.0047326 0 0.00094613 0 -0.9519
3.2422 0.10531 0.10852 0.07319 0.043733 0.093405 0.036725 0.081571 0.084701 0.025747 0.025293 0.031974 -12.566 0.0028105 0.0044636 -0.0026415 0.10461 0.00069416 -0.091387 -0.00057041 -0.0037951 0.0042246 0 -0.012088 0 0.0045392 0 0.00040595 0 -1.4663
3.2461 0.16333 0.16931 0.12925 0.11721 0.16056 0.12325 0.092338 0.079152 0.012028 0.063458 0.022172 -14.917 0.0062562 0.0049299 -0.0053552 0.092416 -0.0023124 -0.095978 -3.5805e-05 0.0030498 0.004313 0 -0.011423 0 0.0045973 0 -0.00040589 0 -2.0606
3.25 0.21052 0.22056 0.19417 0.212 0.22663 0.23032 0.11759 0.097011 0.037043 0.12975 0.054735 -17.232 0.0071061 0.0031665 -0.0065551 0.066898 -0.016269 -0.10667 0.002536 0.013447 0.002768 0 -0.011892 0 0.0043399 0 -0.001662 0 -2.9443
3.2539 0.24504 0.25937 0.25657 0.30258 0.28096 0.32938 0.17831 0.16252 0.11877 0.21867 0.14546 -19.507 0.0048113 0.0020796 -0.005886 0.02666 -0.04527 -0.12554 0.0048758 0.018858 0.0011372 0 -0.015738 0 0.0034358 0 -0.0031203 0 -4.2362
3.2578 0.27155 0.28672 0.30507 0.36403 0.31532 0.38857 0.27843 0.27306 0.25577 0.31445 0.28474 -21.749 0.00085517 0.0036949 -0.0046559 -0.022686 -0.094962 -0.15298 0.0043333 0.01315 0.00097048 0 -0.023932 0 0.0021034 0 -0.0042413 0 -5.8487
3.2617 0.29573 0.30552 0.33527 0.38586 0.32814 0.39065 0.39693 0.39818 0.42234 0.39641 0.43911 -23.964 -0.0024373 0.0074238 -0.0046642 -0.071053 -0.16472 -0.18576 0.00028592 -0.0022685 0.0021874 0 -0.035076 0 0.0009225 0 -0.004611 0 -7.4801
3.2656 0.31815 0.31831 0.35081 0.37624 0.32664 0.34643 0.49514 0.49539 0.57107 0.44749 0.5632 -26.146 -0.0036322 0.010765 -0.0064452 -0.10922 -0.23965 -0.21729 -0.0049388 -0.019604 0.0030419 0 -0.045932 0 0.00032248 0 -0.0042942 0 -8.7251
3.2695 0.33327 0.32586 0.35792 0.35399 0.32324 0.29152 0.53624 0.53172 0.64772 0.46058 0.61693 -28.28 -0.0031405 0.011429 -0.0087853 -0.13333 -0.29225 -0.24073 -0.007601 -0.031159 0.0018738 0 -0.05332 0 0.00023079 0 -0.0037868 0 -9.2442
3.2734 0.33497 0.32747 0.35895 0.33497 0.3268 0.26452 0.50522 0.49828 0.61673 0.43852 0.5815 -30.353 -0.0027153 0.0088395 -0.010145 -0.1457 -0.29648 -0.25301 -0.0054031 -0.035322 -0.0010252 0 -0.056012 0 0.00021029 0 -0.0035967 0 -8.9049
3.2773 0.3236 0.32278 0.35074 0.32269 0.33507 0.28056 0.41725 0.41126 0.48433 0.38963 0.46797 -32.36 -0.0039744 0.004051 -0.010538 -0.15173 -0.24584 -0.25642 0.00065132 -0.036754 -0.0033724 0 -0.055244 0 -6.7142e-05 0 -0.0038313 0 -7.8354
3.2813 0.30797 0.31384 0.32926 0.30984 0.33604 0.32076 0.30973 0.30201 0.30161 0.32382 0.31418 -34.313 -0.0071505 -0.0012251 -0.011728 -0.15563 -0.16116 -0.2563 0.0069053 -0.040913 -0.0029247 0 -0.053547 0 -0.00048935 0 -0.0041608 0 -6.3823
3.2852 0.29992 0.30573 0.29651 0.28858 0.31956 0.34819 0.22336 0.20389 0.14093 0.25279 0.1704 -36.225 -0.010981 -0.0053137 -0.01525 -0.15816 -0.080283 -0.25673 0.0096687 -0.048327 0.00024018 0 -0.05289 0 -0.00064246 0 -0.0041801 0 -4.9994
3.2891 0.30599 0.30481 0.26361 0.26124 0.29021 0.33897 0.18381 0.1423 0.058529 0.19235 0.079913 -38.103 -0.013689 -0.0067694 -0.020172 -0.1578 -0.035783 -0.25822 0.0077405 -0.05416 0.0034055 0 -0.053566 0 -0.00026553 0 -0.0038239 0 -4.1086
3.293 0.32324 0.31514 0.24691 0.24269 0.26919 0.30321 0.19382 0.13069 0.068255 0.16167 0.063935 -39.945 -0.014229 -0.0047212 -0.023143 -0.15387 -0.03681 -0.25907 0.0029598 -0.053384 0.0033331 0 -0.054527 0 0.00045607 0 -0.0034461 0 -3.9749
3.2969 0.34259 0.33546 0.25888 0.25177 0.28047 0.27716 0.23847 0.17095 0.14405 0.17664 0.1181 -41.745 -0.012967 0.00034044 -0.021181 -0.14847 -0.068525 -0.25892 -0.0014378 -0.04648 -0.00097046 0 -0.05467 0 0.0010674 0 -0.0034966 0 -4.6327
3.3008 0.35658 0.35922 0.29983 0.29742 0.33065 0.29249 0.29826 0.25527 0.24642 0.24071 0.22042 -43.498 -0.011483 0.0061241 -0.014807 -0.14571 -0.10835 -0.26039 -0.0032117 -0.040041 -0.0072819 0 -0.053886 0 0.0013054 0 -0.0041003 0 -5.8902
3.3047 0.36456 0.37825 0.35602 0.369 0.39958 0.34854 0.36058 0.36766 0.35012 0.3401 0.34377 -45.201 -0.011743 0.0094732 -0.008379 -0.14868 -0.14471 -0.26721 -0.0024135 -0.041525 -0.01185 0 -0.053072 0 0.0013521 0 -0.0049278 0 -7.412
3.3086 0.37117 0.3876 0.40641 0.43866 0.45174 0.41188 0.42234 0.4849 0.45126 0.44784 0.46477 -46.852 -0.015057 0.0084818 -0.0069107 -0.15703 -0.18245 -0.28024 -0.0007863 -0.052952 -0.012274 0 -0.053265 0 0.0015931 0 -0.005467 0 -8.8407
3.3125 0.38032 0.38824 0.43401 0.47559 0.46127 0.44338 0.48349 0.57907 0.5517 0.53435 0.5653 -48.44 -0.02123 0.0041068 -0.01199 -0.16733 -0.23096 -0.29568 -2.9739e-06 -0.069278 -0.0091294 0 -0.054776 0 0.002122 0 -0.0054428 0 -9.9004
3.3164 0.39043 0.38539 0.43475 0.46415 0.43081 0.42949 0.5374 0.62364 0.6383 0.57789 0.62972 -49.956 -0.028343 -0.00037339 -0.020457 -0.1758 -0.28671 -0.30724 -0.0002886 -0.08277 -0.0051046 0 -0.057043 0 0.0025314 0 -0.0050098 0 -10.433
3.3203 0.39543 0.38381 0.41777 0.41416 0.3883 0.39083 0.56721 0.60278 0.67867 0.56971 0.64357 -51.399 -0.033508 -0.0018727 -0.027066 -0.18095 -0.32709 -0.31079 -0.00050801 -0.089239 -0.002616 0 -0.059206 0 0.0022688 0 -0.0045726 0 -10.378
3.3242 0.39024 0.38389 0.39695 0.35561 0.36387 0.36204 0.55283 0.52008 0.63936 0.51354 0.5972 -52.781 -0.034514 0.00011488 -0.028745 -0.18394 -0.32346 -0.30722 0.0004872 -0.090619 -0.0020621 0 -0.060759 0 0.0012465 0 -0.0044229 0 -9.7367
3.3281 0.37573 0.38189 0.38046 0.32012 0.36603 0.36188 0.48552 0.40054 0.51276 0.42309 0.49283 -54.119 -0.031463 0.0033457 -0.026687 -0.18645 -0.26396 -0.3014 0.0025173 -0.092072 -0.002084 0 -0.061725 0 7.9907e-05 0 -0.0045266 0 -8.5826
3.332 0.35881 0.37406 0.36687 0.32106 0.37721 0.37985 0.37967 0.28221 0.3312 0.31974 0.3501 -55.425 -0.027074 0.004942 -0.024645 -0.18841 -0.1676 -0.29808 0.0039899 -0.09688 -0.0012946 0 -0.06231 0 -0.00036195 0 -0.0046199 0 -7.1083
3.3359 0.3476 0.36087 0.35072 0.34604 0.37182 0.38928 0.27165 0.20018 0.15651 0.22939 0.2052 -56.694 -0.025042 0.0037802 -0.025331 -0.18787 -0.076588 -0.29862 0.0032349 -0.10393 0.00029268 0 -0.062535 0 0.00026062 0 -0.0044899 0 -5.6528
3.3398 0.34576 0.34761 0.33221 0.36757 0.34068 0.37295 0.20348 0.17185 0.051296 0.17639 0.10187 -57.908 -0.027364 0.0010543 -0.028328 -0.1833 -0.031002 -0.30102 0.00013679 -0.10962 0.001438 0 -0.062236 0 0.0013762 0 -0.0041673 0 -4.6371
3.3438 0.35029 0.34026 0.32082 0.36432 0.3001 0.33793 0.20032 0.19239 0.049955 0.17494 0.076151 -59.055 -0.032713 -0.0011868 -0.03113 -0.17596 -0.044353 -0.30246 -0.0034343 -0.11175 0.0011334 0 -0.061399 0 0.0019328 0 -0.0038795 0 -4.4016
3.3477 0.35393 0.34029 0.32788 0.33689 0.27794 0.30783 0.25656 0.24258 0.1455 0.22288 0.14044 -60.138 -0.037389 -0.0018572 -0.031827 -0.1699 -0.098042 -0.30181 -0.0049388 -0.11131 -0.00018053 0 -0.060376 0 0.0013022 0 -0.0038424 0 -5.0238
3.3516 0.35017 0.34295 0.35395 0.30598 0.28899 0.30164 0.34011 0.30208 0.29652 0.30234 0.2745 -61.17 -0.038279 -0.0013254 -0.030629 -0.1691 -0.15797 -0.29999 -0.0032278 -0.11102 -0.00089563 0 -0.059697 0 -0.00014804 0 -0.0040904 0 -6.2427
3.3555 0.33748 0.34111 0.38336 0.29441 0.32181 0.31858 0.41224 0.35791 0.44742 0.38735 0.42973 -62.163 -0.035393 -0.00052427 -0.028966 -0.17432 -0.19919 -0.29848 0.00043855 -0.11228 0.00018482 0 -0.059607 0 -0.001352 0 -0.0044712 0 -7.5593
3.3594 0.32016 0.3316 0.39347 0.30791 0.34836 0.34083 0.4488 0.40307 0.55016 0.4536 0.54773 -63.116 -0.03171 -2.4397e-06 -0.027566 -0.18234 -0.219 -0.29785 0.0033975 -0.1141 0.0024435 0 -0.059822 0 -0.0014606 0 -0.0047676 0 -8.4687
3.3633 0.30594 0.31847 0.3731 0.33063 0.34788 0.34939 0.44847 0.42985 0.57866 0.48448 0.58552 -64.016 -0.030419 7.6803e-05 -0.025787 -0.1884 -0.22944 -0.29789 0.0038006 -0.11453 0.003631 0 -0.05979 0 -0.00055967 0 -0.0048256 0 -8.6867
3.3672 0.30139 0.31017 0.33399 0.33908 0.32401 0.33828 0.42445 0.42741 0.53251 0.4725 0.53447 -64.853 -0.032035 -0.00061028 -0.022906 -0.18976 -0.23823 -0.2984 0.0020553 -0.11309 0.001666 0 -0.059233 0 0.00044191 0 -0.004613 0 -8.2378
3.3711 0.30789 0.31228 0.30343 0.32263 0.30039 0.31666 0.38931 0.38816 0.432 0.4191 0.42182 -65.635 -0.03409 -0.002522 -0.019771 -0.18731 -0.23681 -0.29971 0.0001479 -0.11124 -0.0034071 0 -0.058443 0 0.00063223 0 -0.004218 0 -7.3721
3.375 0.32025 0.32223 0.30207 0.29267 0.29903 0.29966 0.34684 0.31811 0.30886 0.33592 0.29413 -66.377 -0.033683 -0.005395 -0.018757 -0.18407 -0.20765 -0.30207 -0.00049344 -0.11082 -0.0090449 0 -0.058019 0 -0.0001277 0 -0.00382 0 -6.3964
3.3789 0.32948 0.33051 0.32526 0.27254 0.32051 0.29692 0.29705 0.2402 0.1969 0.24576 0.19355 -67.091 -0.030465 -0.0076468 -0.021742 -0.18222 -0.14494 -0.30481 -0.0004618 -0.11205 -0.011917 0 -0.058262 0 -0.0011479 0 -0.003625 0 -5.5437
3.3828 0.32844 0.32802 0.34534 0.27686 0.34329 0.30698 0.24722 0.18487 0.12478 0.17811 0.14175 -67.775 -0.027129 -0.0071978 -0.027985 -0.18148 -0.069456 -0.30649 -0.0015965 -0.11333 -0.010431 0 -0.058838 0 -0.001571 0 -0.0037482 0 -4.9478
3.3867 0.3169 0.31377 0.33481 0.29853 0.34263 0.31946 0.21573 0.17293 0.11034 0.15739 0.13914 -68.411 -0.026906 -0.0033459 -0.034069 -0.18014 -0.021358 -0.30606 -0.0046449 -0.11292 -0.0059997 0 -0.059054 0 -0.0011129 0 -0.0040966 0 -4.6881
3.3906 0.30229 0.29636 0.29145 0.31505 0.31272 0.32214 0.22194 0.20352 0.15574 0.18951 0.17477 -68.986 -0.030423 0.002136 -0.036202 -0.17745 -0.033045 -0.30385 -0.0077939 -0.11077 -0.0019262 0 -0.058513 0 -0.00022499 0 -0.0043688 0 -4.8196
3.3945 0.2946 0.28775 0.24308 0.30884 0.27323 0.30899 0.26965 0.25656 0.24464 0.25702 0.23602 -69.506 -0.035008 0.0060876 -0.033013 -0.17482 -0.10266 -0.30143 -0.0079001 -0.10845 -0.0007559 0 -0.057545 0 0.00040274 0 -0.0042422 0 -5.3404
3.3984 0.29906 0.29417 0.2264 0.28383 0.2545 0.28522 0.33898 0.30728 0.34523 0.32864 0.31053 -69.987 -0.037109 0.0065106 -0.026544 -0.17463 -0.19105 -0.30039 -0.0036253 -0.10754 -0.002284 0 -0.056967 0 0.00047982 0 -0.0036483 0 -6.1328
3.4023 0.31193 0.31127 0.25663 0.26347 0.27356 0.26596 0.39623 0.34099 0.42169 0.37776 0.38304 -70.444 -0.035508 0.0041983 -0.020782 -0.17788 -0.24744 -0.3012 0.0024877 -0.10804 -0.0039277 0 -0.057379 0 0.00030109 0 -0.0029011 0 -6.9576
3.4063 0.32309 0.32742 0.31369 0.27113 0.32012 0.26724 0.41573 0.35722 0.45068 0.39643 0.43514 -70.873 -0.032265 0.0017951 -0.019003 -0.18287 -0.24558 -0.3032 0.0053812 -0.10845 -0.0031594 0 -0.05862 0 0.00035875 0 -0.0025155 0 -7.5411
3.4102 0.32378 0.33245 0.35671 0.30925 0.36372 0.2936 0.39655 0.3623 0.43309 0.39437 0.45207 -71.254 -0.030567 0.0011846 -0.021918 -0.18629 -0.20163 -0.30546 0.001591 -0.10734 0.0001223 0 -0.059882 0 0.00079966 0 -0.0028115 0 -7.7093
3.4141 0.31339 0.32478 0.35536 0.35494 0.37599 0.33139 0.36026 0.35919 0.39138 0.38499 0.4313 -71.572 -0.031707 0.0018445 -0.027641 -0.18572 -0.15887 -0.30746 -0.007401 -0.10473 0.0034125 0 -0.060363 0 0.0012525 0 -0.0036258 0 -7.4687
3.418 0.29988 0.31174 0.31228 0.37629 0.35088 0.35573 0.33187 0.34425 0.35214 0.37144 0.38436 -71.823 -0.034124 0.0018256 -0.033097 -0.18134 -0.15088 -0.30893 -0.015774 -0.1021 0.0038278 0 -0.059876 0 0.0011643 0 -0.004402 0 -6.9722
3.4219 0.29351 0.30321 0.2593 0.35674 0.30793 0.34889 0.31989 0.31289 0.32612 0.34546 0.32858 -72.022 -0.035264 0.00023304 -0.035795 -0.1756 -0.17375 -0.30936 -0.017766 -0.10102 0.00078508 0 -0.058914 0 0.000309 0 -0.004616 0 -6.4029
3.4258 0.29902 0.30412 0.23192 0.30844 0.27717 0.31621 0.3126 0.2678 0.302 0.29977 0.27602 -72.182 -0.034169 -0.0015558 -0.03504 -0.17135 -0.19093 -0.30802 -0.012225 -0.10198 -0.0032973 0 -0.058165 0 -0.00099426 0 -0.0041821 0 -5.875
3.4297 0.31236 0.31139 0.24369 0.26418 0.27786 0.28478 0.29304 0.22195 0.26088 0.24184 0.23016 -72.304 -0.032121 -0.00137 -0.032103 -0.17001 -0.16751 -0.30468 -0.0033834 -0.10417 -0.0049783 0 -0.057985 0 -0.0021184 0 -0.0034843 0 -5.429
3.4336 0.32405 0.31722 0.27972 0.25406 0.30625 0.28283 0.25899 0.19361 0.20064 0.19537 0.19352 -72.38 -0.030862 0.0011229 -0.029312 -0.17123 -0.105 -0.30043 0.002781 -0.10632 -0.0027377 0 -0.058259 0 -0.0025773 0 -0.003011 0 -5.1064
3.4375 0.32585 0.31512 0.3116 0.28444 0.34013 0.31531 0.22985 0.19755 0.14892 0.18612 0.17728 -72.399 -0.030531 0.0035962 -0.028453 -0.17365 -0.045861 -0.29732 0.00336 -0.10758 0.0017293 0 -0.058679 0 -0.0023041 0 -0.0029355 0 -5.0108
3.4414 0.31551 0.30396 0.31896 0.33385 0.35504 0.35682 0.23328 0.23781 0.14997 0.22314 0.20022 -72.365 -0.029684 0.003225 -0.029454 -0.17601 -0.041743 -0.29706 0.00032877 -0.10784 0.0050115 0 -0.059075 0 -0.001582 0 -0.0030281 0 -5.2697
3.4453 0.29654 0.28737 0.30059 0.36808 0.33995 0.37017 0.28197 0.30482 0.23136 0.29046 0.27333 -72.291 -0.027406 -0.00025348 -0.030437 -0.17765 -0.11012 -0.29971 -0.0019558 -0.10744 0.0049014 0 -0.059461 0 -0.00077098 0 -0.0029631 0 -5.9083
3.4492 0.27476 0.27019 0.26963 0.36284 0.30228 0.33626 0.35918 0.37681 0.37452 0.35581 0.38138 -72.19 -0.025066 -0.0038816 -0.02939 -0.17845 -0.2154 -0.30364 -0.00098308 -0.10689 0.0021119 0 -0.059837 0 -9.5961e-05 0 -0.0026927 0 -6.7369
3.4531 0.25487 0.25523 0.2405 0.31832 0.26069 0.27049 0.42512 0.42488 0.5138 0.38916 0.47924 -72.059 -0.025467 -0.0042327 -0.026227 -0.17862 -0.29151 -0.30675 0.0018925 -0.1066 -0.00066111 0 -0.060044 0 0.00036548 0 -0.0024995 0 -7.3675
3.457 0.23943 0.24292 0.21947 0.25678 0.2325 0.21132 0.43986 0.4224 0.56931 0.37731 0.5114 -71.889 -0.029899 -0.0009821 -0.023299 -0.17861 -0.28901 -0.30785 0.0032421 -0.10662 -0.0013203 0 -0.059877 0 0.00057822 0 -0.0026665 0 -7.3871
3.4609 0.2295 0.23291 0.20446 0.2066 0.22442 0.19035 0.38708 0.35755 0.49418 0.32593 0.44449 -71.671 -0.03608 0.0024146 -0.023491 -0.17893 -0.20983 -0.30714 0.0011392 -0.10649 -0.00013216 0 -0.059346 0 0.00049023 0 -0.0031055 0 -6.5934
3.4648 0.22513 0.22561 0.19073 0.18465 0.23141 0.20896 0.28325 0.24327 0.30567 0.25164 0.29111 -71.404 -0.039454 0.0019269 -0.027354 -0.17986 -0.10279 -0.30551 -0.0029746 -0.10541 0.00088133 0 -0.058753 0 8.393e-05 0 -0.0033508 0 -5.1442
3.4688 0.22503 0.22194 0.17625 0.18869 0.24239 0.24016 0.16817 0.1168 0.079591 0.17323 0.10765 -71.099 -0.03711 -0.0029326 -0.032013 -0.18111 -0.025483 -0.30379 -0.0057324 -0.10296 0.00016715 0 -0.058455 0 -0.00054044 0 -0.0029704 0 -3.5153
3.4727 0.22641 0.22184 0.1632 0.20326 0.24769 0.25241 0.084693 0.025076 -0.088581 0.10814 -0.033301 -70.766 -0.030736 -0.0082033 -0.033334 -0.1819 -0.0044507 -0.30242 -0.0049694 -0.099932 -0.001766 0 -0.058528 0 -0.0011648 0 -0.0020191 0 -2.2875
3.4766 0.22621 0.22333 0.15663 0.21307 0.24372 0.23439 0.059904 0.0022193 -0.13219 0.072357 -0.078637 -70.407 -0.02566 -0.0089203 -0.029762 -0.1814 -0.024788 -0.30178 -0.0015004 -0.098172 -0.0029023 0 -0.058686 0 -0.0015616 0 -0.001077 0 -1.8807
3.4805 0.22299 0.22336 0.16192 0.21344 0.23319 0.20081 0.096307 0.052552 -0.043634 0.078179 -0.017748 -70.02 -0.026498 -0.0037706 -0.024262 -0.17918 -0.053486 -0.30227 0.0019213 -0.099345 -0.0017779 0 -0.058564 0 -0.0016262 0 -0.00079363 0 -2.3781
3.4844 0.21789 0.2199 0.18164 0.21076 0.22234 0.17739 0.17425 0.15015 0.12796 0.12782 0.11759 -69.603 -0.033222 0.0034757 -0.022151 -0.17549 -0.072258 -0.30383 0.0031681 -0.10337 0.0010395 0 -0.058097 0 -0.0014299 0 -0.0013335 0 -3.5205
3.4883 0.21352 0.21363 0.2123 0.21424 0.21723 0.17972 0.26202 0.25469 0.30644 0.2076 0.27214 -69.158 -0.041117 0.0071757 -0.026338 -0.17105 -0.089912 -0.30548 0.0023084 -0.10812 0.0034825 0 -0.057605 0 -0.0011601 0 -0.0022327 0 -4.8489
3.4922 0.21172 0.20772 0.24324 0.22649 0.22094 0.20333 0.3285 0.33204 0.42632 0.28971 0.39212 -68.686 -0.044655 0.0046743 -0.034252 -0.16684 -0.12526 -0.3056 0.0009667 -0.111 0.0039317 0 -0.057483 0 -0.0010042 0 -0.0028032 0 -5.9086
3.4961 0.21234 0.20582 0.26051 0.24083 0.2323 0.22994 0.35405 0.36627 0.45854 0.34342 0.44421 -68.184 -0.041814 -0.0016666 -0.039513 -0.16401 -0.17937 -0.30322 0.00051057 -0.11116 0.0026182 0 -0.057808 0 -0.0010535 0 -0.0027169 0 -6.4117
3.5 0.21412 0.20967 0.25553 0.24679 0.24631 0.24194 0.33608 0.35849 0.41388 0.34955 0.423 -67.644 -0.035209 -0.0069404 -0.037232 -0.16356 -0.2254 -0.29903 0.0010034 -0.11019 0.0011454 0 -0.058241 0 -0.0012749 0 -0.0022371 0 -6.3
3.5039 0.21662 0.21809 0.23249 0.23887 0.25604 0.23312 0.28768 0.31837 0.3274 0.30924 0.34728 -67.06 -0.029445 -0.0080859 -0.02835 -0.16571 -0.22754 -0.2953 0.0017186 -0.11056 0.00071632 0 -0.058337 0 -0.001546 0 -0.0019084 0 -5.71
3.5078 0.22094 0.2278 0.20753 0.22104 0.25569 0.21046 0.23024 0.25784 0.23636 0.24181 0.24887 -66.433 -0.027419 -0.0060474 -0.019107 -0.16934 -0.1728 -0.29427 0.0022721 -0.11292 0.0009177 0 -0.057954 0 -0.0017291 0 -0.0020225 0 -4.8827
3.5117 0.2285 0.23563 0.19827 0.20398 0.24388 0.18884 0.18392 0.19081 0.16465 0.17459 0.15953 -65.771 -0.028774 -0.0040262 -0.016047 -0.17217 -0.087047 -0.2964 0.0029689 -0.11516 0.0002834 0 -0.057366 0 -0.0017445 0 -0.0023693 0 -4.0746
3.5156 0.23889 0.24034 0.21108 0.19778 0.22547 0.18336 0.16079 0.13473 0.1202 0.13148 0.10109 -65.081 -0.031296 -0.003976 -0.020911 -0.17211 -0.019275 -0.29998 0.004091 -0.11413 -0.001989 0 -0.056996 0 -0.0016067 0 -0.0024891 0 -3.5002
3.5195 0.24914 0.24293 0.23665 0.2062 0.2105 0.2019 0.16325 0.10771 0.10229 0.12556 0.082725 -64.365 -0.033284 -0.0049054 -0.029718 -0.16901 -0.0063615 -0.30249 0.0051668 -0.10877 -0.0049745 0 -0.057038 0 -0.0013941 0 -0.0021528 0 -3.3052
3.5234 0.2553 0.24525 0.258 0.22584 0.20963 0.23959 0.18661 0.12071 0.11024 0.15692 0.10422 -63.621 -0.034531 -0.0043815 -0.036461 -0.16515 -0.047202 -0.30253 0.0052484 -0.10161 -0.0067509 0 -0.05734 0 -0.0011706 0 -0.0015976 0 -3.5506
3.5273 0.2551 0.24804 0.26419 0.24917 0.22766 0.27857 0.22295 0.17056 0.14594 0.21401 0.16033 -62.844 -0.035437 -0.0013505 -0.03785 -0.16369 -0.10729 -0.30077 0.0039731 -0.096992 -0.0062417 0 -0.057612 0 -0.00092324 0 -0.0013021 0 -4.1916
3.5313 0.24934 0.25009 0.25777 0.26803 0.25861 0.29596 0.26367 0.24023 0.20907 0.27755 0.24137 -62.032 -0.035829 0.0026907 -0.035053 -0.166 -0.14859 -0.29921 0.0021704 -0.097405 -0.0043382 0 -0.057714 0 -0.00058728 0 -0.0015392 0 -5.0655
3.5352 0.24116 0.24903 0.24974 0.27556 0.28663 0.27809 0.30066 0.30685 0.29028 0.32705 0.33018 -61.185 -0.035041 0.005173 -0.031578 -0.17016 -0.15854 -0.29951 0.0011868 -0.10142 -0.003138 0 -0.057731 0 -0.00015622 0 -0.0021383 0 -5.9151
3.5391 0.23377 0.24338 0.24771 0.26771 0.29382 0.23192 0.32696 0.3516 0.36902 0.34848 0.40115 -60.302 -0.033056 0.0048541 -0.029879 -0.17231 -0.15416 -0.30186 0.0015234 -0.10502 -0.0039587 0 -0.057809 0 0.0002198 0 -0.0026665 0 -6.4645
3.543 0.22862 0.23378 0.24888 0.24542 0.27165 0.1833 0.33729 0.36489 0.41908 0.33929 0.42712 -59.378 -0.031128 0.0027143 -0.029874 -0.16992 -0.15991 -0.30495 0.0022303 -0.10522 -0.0059918 0 -0.057968 0 0.00027086 0 -0.0028234 0 -6.5231
3.5469 0.22483 0.22258 0.24419 0.21628 0.22837 0.16073 0.32824 0.34581 0.41908 0.30727 0.39292 -58.41 -0.030832 0.00072313 -0.030129 -0.16426 -0.1807 -0.30706 0.0017954 -0.10254 -0.0068898 0 -0.058103 0 -0.00019703 0 -0.0026644 0 -6.0642
3.5508 0.21997 0.21183 0.22845 0.19255 0.18583 0.17527 0.29828 0.29927 0.36228 0.26351 0.30638 -57.399 -0.032373 3.2766e-05 -0.029785 -0.1597 -0.19494 -0.30699 -0.00029658 -0.10014 -0.004793 0 -0.058136 0 -0.0010815 0 -0.0024651 0 -5.2272
3.5547 0.21143 0.20177 0.20585 0.18435 0.16576 0.21229 0.2486 0.23484 0.26072 0.21508 0.197 -56.354 -0.034036 0.0004458 -0.02914 -0.16014 -0.17393 -0.30463 -0.0029211 -0.10056 6.4432e-06 0 -0.058116 0 -0.0019426 0 -0.0024037 0 -4.2423
3.5586 0.19775 0.19101 0.18515 0.19202 0.17421 0.24194 0.18543 0.16651 0.14225 0.16378 0.10108 -55.283 -0.033651 0.0013533 -0.028716 -0.16565 -0.11031 -0.30088 -0.0042904 -0.10332 0.0052172 0 -0.058133 0 -0.0022336 0 -0.0023937 0 -3.3255
3.5625 0.17965 0.17832 0.17048 0.20415 0.19605 0.24046 0.12181 0.11037 0.041398 0.11167 0.043164 -54.193 -0.030834 0.0027371 -0.028382 -0.17232 -0.030105 -0.29727 -0.0036138 -0.10563 0.0083427 0 -0.058155 0 -0.0016753 0 -0.002217 0 -2.6113
3.5664 0.16005 0.16407 0.15788 0.20479 0.20514 0.20572 0.075398 0.078871 -0.012733 0.067373 0.026976 -53.088 -0.027754 0.004994 -0.027723 -0.17543 0.023128 -0.29539 -0.0017967 -0.10531 0.0085517 0 -0.058001 0 -0.00049207 0 -0.0017913 0 -2.1506
3.5703 0.14264 0.14979 0.1417 0.18508 0.18388 0.15591 0.060744 0.075033 -0.0075879 0.045434 0.041193 -51.968 -0.027479 0.0079083 -0.027052 -0.17331 0.019885 -0.2962 -0.00049874 -0.10289 0.0070974 0 -0.057511 0 0.00069524 0 -0.0012847 0 -1.9492
3.5742 0.12942 0.13626 0.12342 0.15023 0.13701 0.11448 0.079967 0.091719 0.047677 0.057032 0.07274 -50.832 -0.03126 0.010179 -0.027514 -0.16845 -0.033455 -0.29933 -0.00051455 -0.10093 0.0060742 0 -0.056737 0 0.0012696 0 -0.000964 0 -1.9942
3.5781 0.11891 0.12217 0.11231 0.11523 0.088222 0.094305 0.11906 0.11684 0.12629 0.099038 0.11495 -49.676 -0.037258 0.010281 -0.029836 -0.16512 -0.099913 -0.30308 -0.0010965 -0.10123 0.0066675 0 -0.055942 0 0.0010211 0 -0.00094209 0 -2.2399
3.582 0.10708 0.1053 0.11554 0.092689 0.061391 0.092516 0.1545 0.14002 0.19604 0.15127 0.16411 -48.492 -0.041909 0.0078716 -0.033074 -0.16574 -0.13947 -0.30536 -0.00085935 -0.10307 0.0083259 0 -0.055397 0 0.00025074 0 -0.0010816 0 -2.5751
3.5859 0.090741 0.085264 0.1276 0.083006 0.061781 0.096628 0.16675 0.15502 0.23305 0.18591 0.21005 -47.273 -0.042729 0.0042428 -0.035036 -0.16927 -0.13647 -0.30501 0.00068108 -0.1042 0.009392 0 -0.055184 0 -0.0004943 0 -0.0011389 0 -2.8205
3.5898 0.070864 0.065235 0.13113 0.075475 0.073036 0.094681 0.15077 0.15704 0.22888 0.18298 0.23265 -46.021 -0.040072 0.0013033 -0.03431 -0.17268 -0.10574 -0.30268 0.0024855 -0.1035 0.0085278 0 -0.055175 0 -0.00083375 0 -0.00099109 0 -2.7852
3.5938 0.052497 0.050216 0.11096 0.059234 0.072621 0.081625 0.11554 0.13975 0.18782 0.14085 0.21065 -44.753 -0.036432 9.9425e-05 -0.031862 -0.17374 -0.074557 -0.30028 0.0028884 -0.10241 0.0057609 0 -0.055175 0 -0.00078755 0 -0.00071743 0 -2.3565
3.5977 0.040559 0.042816 0.068979 0.034025 0.052079 0.059939 0.073768 0.097592 0.11888 0.074771 0.1372 -43.49 -0.034128 0.00031783 -0.030343 -0.17233 -0.057555 -0.29954 0.0011258 -0.10352 0.0024177 0 -0.054995 0 -0.00066518 0 -0.00047479 0 -1.5656
3.6016 0.034885 0.040195 0.024926 0.010883 0.023892 0.036807 0.031693 0.032685 0.031182 0.0062172 0.02915 -42.245 -0.033581 0.0010774 -0.031491 -0.16943 -0.046313 -0.30074 -0.0019608 -0.10769 0.00012665 0 -0.054399 0 -0.00073828 0 -0.00031374 0 -0.58224
3.6055 0.029217 0.035378 0.00050954 0.002036 0.0086543 0.020115 -0.011521 -0.040458 -0.063041 -0.048123 -0.078335 -41.011 -0.033585 0.0019433 -0.034194 -0.16529 -0.021769 -0.30266 -0.0046497 -0.11272 -0.00029216 0 -0.05306 0 -0.00099385 0 -0.00012964 0 0.35724
3.6094 0.015883 0.022423 0.00063859 0.0090797 0.014364 0.013887 -0.055268 -0.098898 -0.14286 -0.080454 -0.14908 -39.77 -0.032988 0.0030027 -0.035341 -0.15903 0.022591 -0.30385 -0.0057483 -0.11508 0.00073667 0 -0.050744 0 -0.0011743 0 0.00021019 0 1.0431
3.6133 -0.0073807 0.0011871 0.0092693 0.020084 0.02733 0.014411 -0.089809 -0.1232 -0.18064 -0.089376 -0.16323 -38.508 -0.031983 0.0040761 -0.032847 -0.15019 0.06845 -0.30376 -0.0053996 -0.11323 0.0019991 0 -0.047652 0 -0.0010464 0 0.00070313 0 1.3576
3.6172 -0.034522 -0.022542 0.0043198 0.018323 0.023834 0.010512 -0.099343 -0.10886 -0.15589 -0.076373 -0.12423 -37.227 -0.031796 0.0042422 -0.027957 -0.14044 0.083788 -0.303 -0.0046764 -0.10913 0.0024192 0 -0.044587 0 -0.00064033 0 0.0011794 0 1.2956
3.6211 -0.055345 -0.041799 -0.021974 -0.0047215 -0.0076396 -0.0094902 -0.075251 -0.068516 -0.07299 -0.045815 -0.053876 -35.949 -0.033211 0.0025187 -0.024446 -0.13319 0.049538 -0.30242 -0.0044927 -0.10639 0.0017613 0 -0.042591 0 -0.00023387 0 0.001431 0 0.95308
3.625 -0.063662 -0.053893 -0.056367 -0.042724 -0.054206 -0.047313 -0.027879 -0.023678 0.032568 -0.0074535 0.018628 -34.689 -0.03552 -0.00087108 -0.025332 -0.13118 -0.020481 -0.30212 -0.0048663 -0.10683 0.00063779 0 -0.042234 0 -9.8725e-05 0 0.0013758 0 0.50323
3.6289 -0.062416 -0.061706 -0.077846 -0.079092 -0.088382 -0.089454 0.015332 0.0068585 0.1089 0.023348 0.066511 -33.45 -0.036958 -0.0041052 -0.030153 -0.13397 -0.08449 -0.30132 -0.0050922 -0.1087 -9.0834e-05 0 -0.043115 0 -0.00024426 0 0.0011129 0 0.15994
3.6328 -0.061058 -0.069811 -0.078022 -0.098408 -0.091676 -0.11411 0.026247 0.013425 0.11643 0.030719 0.071884 -32.22 -0.036245 -0.0049617 -0.035375 -0.13797 -0.10086 -0.29935 -0.0045217 -0.10859 1.4882e-05 0 -0.044107 0 -0.00040212 0 0.00083634 0 0.11944
3.6367 -0.067133 -0.07922 -0.068993 -0.09581 -0.070746 -0.10726 -0.0051204 -0.0055496 0.051213 0.0064717 0.03005 -30.99 -0.033795 -0.0026709 -0.037458 -0.1391 -0.058231 -0.29657 -0.0031983 -0.10497 0.00078772 0 -0.044205 0 -0.00027572 0 0.00069776 0 0.483
3.6406 -0.079317 -0.085803 -0.071064 -0.078325 -0.051277 -0.075141 -0.064132 -0.047092 -0.05424 -0.044336 -0.047875 -29.763 -0.03148 0.0013226 -0.035701 -0.13585 0.016251 -0.29441 -0.0018574 -0.10006 0.0018415 0 -0.043285 0 0.00016869 0 0.00072916 0 1.1934
3.6445 -0.088043 -0.083904 -0.092146 -0.058885 -0.054923 -0.041384 -0.12205 -0.10402 -0.15271 -0.10469 -0.13658 -28.551 -0.031123 0.0044737 -0.032335 -0.13014 0.07743 -0.29434 -0.001373 -0.09794 0.0030814 0 -0.04207 0 0.00064246 0 0.00086115 0 2.0311
3.6484 -0.083329 -0.071752 -0.11865 -0.048226 -0.08001 -0.029277 -0.15449 -0.16225 -0.21 -0.15309 -0.20492 -27.359 -0.032986 0.0051204 -0.030117 -0.12528 0.095182 -0.29664 -0.002112 -0.10065 0.0047655 0 -0.04138 0 0.0007789 0 0.00099532 0 2.691
3.6523 -0.063233 -0.053616 -0.12668 -0.049508 -0.10309 -0.043413 -0.15373 -0.20081 -0.21881 -0.17263 -0.22879 -26.18 -0.035516 0.0035391 -0.029899 -0.123 0.073694 -0.30002 -0.0036419 -0.10608 0.0070082 0 -0.041376 0 0.00047705 0 0.0010724 0 2.9121
3.6563 -0.035854 -0.036712 -0.10302 -0.057441 -0.099474 -0.066388 -0.12754 -0.19949 -0.19192 -0.15681 -0.2015 -24.998 -0.036544 0.0012585 -0.030378 -0.12234 0.042299 -0.30238 -0.0049677 -0.1096 0.0092476 0 -0.041549 0 3.5708e-05 0 0.0011054 0 2.591
3.6602 -0.013351 -0.025725 -0.056443 -0.06131 -0.064012 -0.073568 -0.089077 -0.15092 -0.14466 -0.11022 -0.13459 -23.808 -0.034989 -0.00048227 -0.029839 -0.12102 0.026962 -0.30222 -0.0051549 -0.10816 0.010358 0 -0.041402 0 -6.2034e-05 0 0.0011684 0 1.8155
3.6641 -0.0030294 -0.019742 -0.0094643 -0.050566 -0.014341 -0.053199 -0.047821 -0.068041 -0.083182 -0.045091 -0.048934 -22.623 -0.031715 -0.0015747 -0.027933 -0.11788 0.027562 -0.29955 -0.0039533 -0.10284 0.0095152 0 -0.041073 0 0.00044908 0 0.0013354 0 0.80386
3.668 -0.0026033 -0.013958 0.0209 -0.021133 0.024888 -0.014815 -0.0073899 0.020764 -0.0072114 0.023812 0.0367 -21.461 -0.028893 -0.0025612 -0.025827 -0.11391 0.020552 -0.29589 -0.0019742 -0.097807 0.0070957 0 -0.041198 0 0.0013625 0 0.0015893 0 -0.20714
3.6719 -0.0029106 -0.0041115 0.035158 0.020594 0.041391 0.020158 0.031224 0.087015 0.07853 0.083477 0.11113 -20.322 -0.028336 -0.0036394 -0.02494 -0.11111 -0.015809 -0.29335 -0.00021929 -0.096549 0.0046636 0 -0.042133 0 0.0021162 0 0.0017668 0 -1.0525
3.6758 0.0046953 0.010383 0.046086 0.059417 0.041468 0.036135 0.066244 0.11729 0.15688 0.12479 0.16763 -19.186 -0.030106 -0.0043455 -0.025757 -0.11051 -0.076565 -0.29345 0.00074151 -0.099144 0.0038085 0 -0.043378 0 0.0021971 0 0.001625 0 -1.6588
3.6797 0.02225 0.026847 0.063011 0.079389 0.039848 0.033938 0.094165 0.11736 0.20263 0.14233 0.1978 -18.025 -0.032472 -0.0041615 -0.027753 -0.11119 -0.12853 -0.29634 0.0012559 -0.10284 0.0047208 0 -0.043908 0 0.0015165 0 0.0010342 0 -2.0009
3.6836 0.044576 0.042007 0.08174 0.074084 0.044952 0.026861 0.11025 0.1033 0.19581 0.13342 0.19071 -16.83 -0.033302 -0.0031855 -0.030082 -0.11135 -0.13493 -0.30068 0.0022211 -0.10511 0.005827 0 -0.043157 0 0.00046832 0 0.00016911 0 -2.0528
3.6875 0.06375 0.054045 0.089538 0.051801 0.05368 0.028149 0.10928 0.087698 0.13405 0.098601 0.14023 -15.618 -0.031787 -0.0019979 -0.032068 -0.10998 -0.086038 -0.30438 0.0040845 -0.10604 0.005011 0 -0.041674 0 -0.00035742 0 -0.00049884 0 -1.7877
3.6914 0.074699 0.062614 0.079302 0.030897 0.058715 0.04172 0.087821 0.072365 0.03629 0.044526 0.055319 -14.415 -0.029102 -0.00089199 -0.033157 -0.10772 -0.0095945 -0.30571 0.0061261 -0.10769 0.0015211 0 -0.040712 0 -0.00057065 0 -0.00048622 0 -1.2384
3.6953 0.07794 0.067899 0.058524 0.027683 0.058838 0.062382 0.049168 0.052237 -0.063088 -0.013144 -0.036444 -13.231 -0.02741 0.00053774 -0.032877 -0.1061 0.048325 -0.30428 0.0068223 -0.11138 -0.0031037 0 -0.041051 0 -0.00019248 0 0.00030599 0 -0.56505
3.6992 0.078181 0.070469 0.044391 0.04561 0.06099 0.082172 0.0081301 0.025731 -0.12583 -0.05144 -0.097453 -12.05 -0.028023 0.0028336 -0.031264 -0.10604 0.056526 -0.30122 0.0051166 -0.11575 -0.0060353 0 -0.042203 0 0.00043679 0 0.0014084 0 -0.053341
3.7031 0.080454 0.072044 0.04999 0.074019 0.072522 0.095619 -0.011037 0.0016474 -0.12297 -0.049007 -0.097571 -10.844 -0.030272 0.005696 -0.029296 -0.10717 0.018946 -0.2984 0.00146 -0.11769 -0.0053751 0 -0.042838 0 0.00093616 0 0.0020274 0 -0.0073582
3.707 0.086729 0.075591 0.074443 0.097283 0.092498 0.1008 0.01291 -0.0038151 -0.046527 0.0012676 -0.03033 -9.6003 -0.032112 0.0077544 -0.02845 -0.10843 -0.033439 -0.29708 -0.002436 -0.11532 -0.001729 0 -0.042087 0 0.0011255 0 0.0015985 0 -0.5804
3.7109 0.095105 0.083533 0.10512 0.1068 0.11149 0.098603 0.081429 0.021926 0.083774 0.084674 0.082065 -8.3307 -0.031954 0.0075464 -0.029362 -0.10912 -0.070135 -0.29713 -0.0049894 -0.11007 0.0022512 0 -0.040458 0 0.0010832 0 0.00023956 0 -1.6518
3.7148 0.10174 0.095182 0.1284 0.10613 0.12008 0.092874 0.16861 0.076947 0.22378 0.16957 0.19812 -7.0573 -0.0301 0.0048612 -0.030857 -0.10939 -0.083504 -0.29741 -0.0059572 -0.10582 0.0040184 0 -0.039433 0 0.0010312 0 -0.0012767 0 -2.8459
3.7188 0.10392 0.10606 0.13865 0.10569 0.11734 0.090322 0.2324 0.14213 0.32074 0.22361 0.27569 -5.7897 -0.028457 0.0011145 -0.030647 -0.10965 -0.08783 -0.2969 -0.0062406 -0.10563 0.003152 0 -0.040073 0 0.001158 0 -0.0020532 0 -3.7023
3.7227 0.10203 0.11056 0.13843 0.11196 0.11059 0.096894 0.2399 0.18916 0.33704 0.23095 0.29013 -4.5164 -0.028779 -0.0016719 -0.027463 -0.10984 -0.098688 -0.2958 -0.0064906 -0.10919 0.0015395 0 -0.041969 0 0.0014893 0 -0.0017141 0 -3.9041
3.7266 0.099049 0.10618 0.13236 0.12086 0.10716 0.11153 0.18882 0.19478 0.26931 0.19827 0.2429 -3.2196 -0.031044 -0.0023602 -0.022645 -0.10933 -0.11372 -0.29532 -0.0060601 -0.11307 0.0016184 0 -0.043554 0 0.0018589 0 -0.00066445 0 -3.4248
3.7305 0.097984 0.095846 0.12214 0.12083 0.10668 0.12352 0.10849 0.1534 0.15043 0.14614 0.15771 -1.8941 -0.033496 -0.0013246 -0.019392 -0.1076 -0.11343 -0.29652 -0.003625 -0.11356 0.0042487 0 -0.043507 0 0.0019885 0 0.00024043 0 -2.5117
3.7344 0.099289 0.085941 0.1072 0.10307 0.10196 0.11886 0.039182 0.08102 0.031433 0.09383 0.067179 -0.55136 -0.034297 0.00018713 -0.02004 -0.10507 -0.08121 -0.29907 0.00095351 -0.10951 0.0080355 0 -0.041932 0 0.0016486 0 0.00035195 0 -1.5305
3.7383 0.10038 0.08148 0.088879 0.070539 0.087561 0.092878 0.0061854 0.0082919 -0.045634 0.050218 -0.0018314 0.79549 -0.033222 0.0011503 -0.023859 -0.10304 -0.023389 -0.30126 0.0054898 -0.1029 0.010578 0 -0.040205 0 0.00083413 0 -0.00030532 0 -0.78372
3.7422 0.097711 0.082378 0.072472 0.038317 0.067278 0.057852 0.008228 -0.033904 -0.066466 0.016711 -0.036729 2.1471 -0.031757 0.0012653 -0.027587 -0.10291 0.03028 -0.30137 0.0066243 -0.09709 0.010434 0 -0.039695 0 -0.00016234 0 -0.0011127 0 -0.41266
3.7461 0.08962 0.083708 0.064593 0.024505 0.05281 0.036521 0.026913 -0.02904 -0.043861 -0.0036911 -0.038276 3.5158 -0.03155 0.00067375 -0.028343 -0.10518 0.047669 -0.29927 0.0026431 -0.094469 0.0080786 0 -0.040588 0 -0.00086956 0 -0.0013946 0 -0.41098
3.75 0.077503 0.079509 0.068342 0.037814 0.054111 0.044199 0.045911 0.017751 -0.001219 -0.0026473 -0.01348 4.9081 -0.032744 -0.00042858 -0.026173 -0.10907 0.019181 -0.29673 -0.0045462 -0.09547 0.005169 0 -0.041872 0 -0.00092102 0 -0.00096843 0 -0.69606
3.7539 0.064347 0.066957 0.080516 0.070285 0.069921 0.07408 0.062277 0.083193 0.045092 0.02655 0.030689 6.3116 -0.033849 -0.0017013 -0.023755 -0.11301 -0.034909 -0.29615 -0.010365 -0.099114 0.0029933 0 -0.04239 0 -0.00032069 0 -0.00026622 0 -1.1594
3.7578 0.05215 0.047915 0.092733 0.10034 0.086901 0.099655 0.081849 0.13782 0.090957 0.077625 0.087373 7.7046 -0.033278 -0.0023706 -0.023607 -0.11539 -0.080774 -0.29862 -0.010948 -0.10399 0.001603 0 -0.041855 0 0.00052614 0 5.4889e-05 0 -1.6667
3.7617 0.040758 0.027398 0.095099 0.10488 0.088438 0.094173 0.10613 0.15947 0.13565 0.12783 0.14468 9.0793 -0.030992 -0.0014734 -0.025644 -0.11511 -0.096565 -0.30305 -0.0061169 -0.10863 0.00032071 0 -0.040918 0 0.0010802 0 -0.0003118 0 -2.0427
3.7656 0.029098 0.010668 0.080359 0.073527 0.066264 0.051944 0.12487 0.14132 0.1696 0.14844 0.18218 10.454 -0.028618 0.0012449 -0.027509 -0.11191 -0.085373 -0.30703 0.00065536 -0.11144 -0.001075 0 -0.040363 0 0.0010523 0 -0.0010344 0 -2.0964
3.7695 0.017236 0.00087659 0.047525 0.016156 0.026283 -0.0061264 0.12141 0.091221 0.17207 0.12272 0.17608 11.86 -0.027906 0.0046621 -0.027268 -0.10655 -0.065932 -0.30863 0.0052128 -0.11103 -0.0018129 0 -0.04037 0 0.00060275 0 -0.0013856 0 -1.6991
3.7734 0.006714 -0.0020637 0.0041452 -0.041421 -0.015148 -0.047458 0.085501 0.024982 0.12333 0.057493 0.11308 13.306 -0.029084 0.0068251 -0.025592 -0.10081 -0.051581 -0.30761 0.0059032 -0.1072 -0.00085158 0 -0.040547 0 0.00018928 0 -0.00083784 0 -0.86938
3.7773 -0.0014715 -0.0015737 -0.034993 -0.072205 -0.041393 -0.051195 0.022165 -0.041282 0.022865 -0.020988 0.0040424 14.768 -0.030768 0.0065378 -0.02513 -0.097044 -0.037936 -0.3051 0.0042288 -0.1017 0.0018457 0 -0.040557 0 0.00019037 0 0.00045746 0 0.20208
3.7813 -0.0091159 -0.0034319 -0.054695 -0.064652 -0.045389 -0.022095 -0.049925 -0.095492 -0.101 -0.083223 -0.11416 16.205 -0.031479 0.004552 -0.027714 -0.097034 -0.010727 -0.30239 0.0027387 -0.097644 0.0048216 0 -0.040537 0 0.00062095 0 0.0017053 0 1.2185
3.7852 -0.020432 -0.013426 -0.049654 -0.030596 -0.033513 0.01419 -0.1079 -0.13024 -0.20017 -0.11254 -0.19413 17.592 -0.031185 0.0030332 -0.032306 -0.10067 0.034309 -0.30006 0.0025109 -0.097513 0.0060663 0 -0.040847 0 0.0011711 0 0.0020286 0 1.9039
3.7891 -0.038669 -0.034129 -0.030898 0.0014698 -0.021625 0.028811 -0.13487 -0.14216 -0.23148 -0.1104 -0.20347 18.948 -0.031241 0.0035869 -0.035799 -0.1056 0.079624 -0.2982 0.0026657 -0.10122 0.004668 0 -0.041483 0 0.0015072 0 0.001148 0 2.1225
3.793 -0.062673 -0.06275 -0.021056 0.0042109 -0.025633 0.0067813 -0.12621 -0.13231 -0.18252 -0.090399 -0.14449 20.314 -0.032739 0.0056734 -0.035839 -0.10847 0.09555 -0.2973 0.0020225 -0.10603 0.0016957 0 -0.041915 0 0.0015514 0 -0.00034663 0 1.9323
3.7969 -0.086996 -0.092191 -0.038949 -0.031134 -0.051747 -0.046677 -0.091416 -0.10757 -0.081927 -0.06826 -0.054496 21.719 -0.034994 0.0070353 -0.032828 -0.10721 0.065201 -0.29838 0.00077172 -0.10855 -0.00056162 0 -0.041614 0 0.001502 0 -0.0013727 0 1.5537
3.8008 -0.10606 -0.11538 -0.084369 -0.089602 -0.092224 -0.11137 -0.051903 -0.080636 0.013923 -0.055565 0.014785 23.151 -0.03584 0.0058375 -0.029223 -0.10267 0.0031374 -0.30198 0.00020125 -0.10731 -0.00042933 0 -0.040703 0 0.0016163 0 -0.0011201 0 1.2728
3.8047 -0.11883 -0.12999 -0.13646 -0.14323 -0.12994 -0.16343 -0.033613 -0.066722 0.05125 -0.0586 0.025924 24.567 -0.033662 0.0024744 -0.027116 -0.09812 -0.050208 -0.30682 0.00084971 -0.10373 0.0017905 0 -0.039974 0 0.0019872 0 0.00036793 0 1.3221
3.8086 -0.12958 -0.13971 -0.16925 -0.17006 -0.14984 -0.18671 -0.054534 -0.077286 0.0086478 -0.079082 -0.025132 25.933 -0.029258 -0.00074931 -0.026703 -0.09674 -0.05648 -0.30985 0.0013618 -0.10075 0.0040976 0 -0.040135 0 0.002515 0 0.0022449 0 1.7838
3.8125 -0.14387 -0.15091 -0.17273 -0.16794 -0.14988 -0.18022 -0.1128 -0.11413 -0.091847 -0.11411 -0.11076 27.245 -0.025644 -0.0017677 -0.027005 -0.09895 -0.0083322 -0.30816 -0.00033028 -0.10049 0.004468 0 -0.041023 0 0.0030478 0 0.0034997 0 2.5587
3.8164 -0.1633 -0.16723 -0.16147 -0.15391 -0.14323 -0.15881 -0.18494 -0.16776 -0.19945 -0.1564 -0.19134 28.531 -0.025742 -0.00060798 -0.027608 -0.10177 0.064346 -0.30154 -0.0044776 -0.10279 0.0024913 0 -0.04163 0 0.0035055 0 0.0036805 0 3.4204
3.8203 -0.18418 -0.18691 -0.16234 -0.1504 -0.14889 -0.14544 -0.23919 -0.22186 -0.26613 -0.19701 -0.23924 29.812 -0.029909 0.00085331 -0.029127 -0.10084 0.11688 -0.29336 -0.0083801 -0.10579 -0.00038148 0 -0.040968 0 0.0038565 0 0.0031447 0 4.137
3.8242 -0.20135 -0.20493 -0.19116 -0.16924 -0.17705 -0.15719 -0.25697 -0.26169 -0.27508 -0.22999 -0.25196 31.087 -0.035514 0.00087809 -0.031795 -0.093619 0.1236 -0.28862 -0.0082807 -0.10764 -0.0020941 0 -0.03896 0 0.0040225 0 0.0026758 0 4.5938
3.8281 -0.2135 -0.21793 -0.23854 -0.20481 -0.22033 -0.19339 -0.24643 -0.28169 -0.24798 -0.25494 -0.24824 32.33 -0.038954 -0.00051783 -0.034044 -0.081227 0.096066 -0.29029 -0.0028768 -0.10775 -0.0015928 0 -0.036453 0 0.0038854 0 0.0028239 0 4.8427
3.832 -0.22461 -0.22736 -0.27777 -0.24045 -0.25871 -0.23533 -0.23587 -0.28717 -0.22684 -0.2746 -0.25165 33.525 -0.038394 -0.0019688 -0.033249 -0.067533 0.071317 -0.29698 0.0048734 -0.10653 0.00055104 0 -0.034371 0 0.0034449 0 0.0035207 0 5.0408
3.8359 -0.24016 -0.23798 -0.28792 -0.26203 -0.27482 -0.26031 -0.25085 -0.28899 -0.24302 -0.28963 -0.27364 34.673 -0.034915 -0.0026207 -0.028417 -0.056373 0.07998 -0.30388 0.0096531 -0.10452 0.0028569 0 -0.03287 0 0.0029604 0 0.0042463 0 5.32
3.8398 -0.26159 -0.25349 -0.27171 -0.26801 -0.26784 -0.26035 -0.29314 -0.29464 -0.29475 -0.29624 -0.30664 35.795 -0.031265 -0.0032869 -0.022086 -0.04917 0.12053 -0.30642 0.0079789 -0.10189 0.0041595 0 -0.031369 0 0.0028595 0 0.0045364 0 5.683
3.8438 -0.28449 -0.27329 -0.25269 -0.26923 -0.2546 -0.25014 -0.33909 -0.30251 -0.34867 -0.29002 -0.33041 36.899 -0.029475 -0.0054798 -0.018952 -0.044702 0.16079 -0.30363 0.0010266 -0.098898 0.0042155 0 -0.029403 0 0.0034109 0 0.0043617 0 6.0046
3.8477 -0.30247 -0.29342 -0.25484 -0.27925 -0.25673 -0.25582 -0.35893 -0.30398 -0.36438 -0.27272 -0.32695 37.976 -0.029469 -0.0092489 -0.021925 -0.040797 0.16531 -0.29849 -0.00639 -0.096465 0.0033382 0 -0.027348 0 0.0044352 0 0.0040777 0 6.1392
3.8516 -0.31309 -0.31022 -0.28307 -0.30329 -0.284 -0.29251 -0.34105 -0.29258 -0.32499 -0.2548 -0.29416 39.002 -0.029691 -0.012236 -0.029191 -0.036162 0.12601 -0.29505 -0.009695 -0.095917 0.0017151 0 -0.026187 0 0.0053622 0 0.004056 0 6.0529
3.8555 -0.32014 -0.32333 -0.32139 -0.33396 -0.32701 -0.34949 -0.30158 -0.2733 -0.25242 -0.25024 -0.24997 39.965 -0.028931 -0.011302 -0.035323 -0.030764 0.070866 -0.29499 -0.0078227 -0.097763 -0.00071695 0 -0.026483 0 0.0056501 0 0.0043634 0 5.8796
3.8594 -0.33025 -0.33519 -0.34856 -0.35681 -0.3647 -0.39645 -0.27261 -0.26389 -0.19645 -0.26725 -0.22406 40.87 -0.027537 -0.0054656 -0.035755 -0.02477 0.043325 -0.29664 -0.0032444 -0.10074 -0.0036979 0 -0.027573 0 0.0052264 0 0.0047565 0 5.8569
3.8633 -0.34683 -0.34814 -0.35612 -0.36155 -0.3804 -0.4069 -0.27987 -0.28511 -0.20396 -0.30317 -0.24161 41.734 -0.02696 0.0026408 -0.030609 -0.017453 0.069093 -0.29714 0.00075567 -0.10235 -0.0061221 0 -0.027858 0 0.0045491 0 0.0049353 0 6.1866
3.8672 -0.36693 -0.36211 -0.3531 -0.35081 -0.37386 -0.37965 -0.32733 -0.34539 -0.28841 -0.3476 -0.30821 42.558 -0.028182 0.0084012 -0.024372 -0.007352 0.13678 -0.29552 0.0027236 -0.1007 -0.0063932 0 -0.026035 0 0.0042124 0 0.0047892 0 6.9115
3.8711 -0.3836 -0.37495 -0.35533 -0.33969 -0.36036 -0.34072 -0.39764 -0.43091 -0.41932 -0.39034 -0.40484 43.331 -0.030586 0.0086865 -0.021786 0.0064268 0.20729 -0.29353 0.003331 -0.096285 -0.0036109 0 -0.022167 0 0.0044476 0 0.0044419 0 7.8787
3.875 -0.39136 -0.38465 -0.37084 -0.34589 -0.35829 -0.32414 -0.46434 -0.50941 -0.53872 -0.42607 -0.49616 44.035 -0.032342 0.0041758 -0.023873 0.023108 0.24338 -0.29363 0.0036588 -0.091899 0.0014154 0 -0.017661 0 0.0049758 0 0.0041297 0 8.8035
3.8789 -0.38993 -0.39078 -0.39436 -0.37656 -0.37506 -0.34706 -0.50494 -0.54706 -0.59397 -0.45228 -0.54793 44.671 -0.03199 -0.0014234 -0.027676 0.04047 0.2354 -0.29602 0.0036749 -0.090556 0.0063698 0 -0.014178 0 0.0053365 0 0.0040721 0 9.3893
3.8828 -0.38356 -0.394 -0.41347 -0.42123 -0.40171 -0.39799 -0.50825 -0.52811 -0.56637 -0.4642 -0.54356 45.25 -0.029789 -0.0044106 -0.02959 0.056193 0.20342 -0.29805 0.0024988 -0.093101 0.0088868 0 -0.012489 0 0.0053623 0 0.004412 0 9.4488
3.8867 -0.37743 -0.39466 -0.41868 -0.45648 -0.41978 -0.44563 -0.47611 -0.46432 -0.47839 -0.45429 -0.49071 45.788 -0.027625 -0.0036613 -0.028781 0.069047 0.17654 -0.29668 -0.00012494 -0.097499 0.0081483 0 -0.012185 0 0.00533 0 0.0051719 0 8.9809
3.8906 -0.37476 -0.39259 -0.40857 -0.46024 -0.41537 -0.46009 -0.42247 -0.38787 -0.37654 -0.41858 -0.41478 46.282 -0.027508 -0.00071925 -0.027434 0.078902 0.16849 -0.29175 -0.0030203 -0.10049 0.0053267 0 -0.012346 0 0.0056415 0 0.0061701 0 8.1762
3.8945 -0.3765 -0.38861 -0.3884 -0.42675 -0.39023 -0.43149 -0.36934 -0.33241 -0.30298 -0.36426 -0.34453 46.717 -0.029902 0.0021718 -0.028018 0.085858 0.16986 -0.2868 -0.0044433 -0.10024 0.0025498 0 -0.012387 0 0.0063577 0 0.0069822 0 7.347
3.8984 -0.38262 -0.3858 -0.36684 -0.37203 -0.36217 -0.37528 -0.33832 -0.3148 -0.27473 -0.31054 -0.29913 47.078 -0.033304 0.0039646 -0.030633 0.089698 0.16189 -0.28624 -0.0036914 -0.097684 0.0013074 0 -0.012344 0 0.0070626 0 0.007099 0 6.8019
3.9023 -0.39266 -0.38866 -0.35431 -0.32581 -0.35378 -0.32353 -0.33991 -0.32922 -0.28271 -0.28011 -0.28404 47.367 -0.035438 0.0049948 -0.033134 0.090406 0.1377 -0.29136 -0.0017163 -0.095567 0.0016024 0 -0.012487 0 0.0072128 0 0.0062814 0 6.7205
3.9063 -0.405 -0.39986 -0.36116 -0.31476 -0.37694 -0.30789 -0.36798 -0.35616 -0.3079 -0.28725 -0.29603 47.603 -0.035069 0.0057597 -0.033552 0.089136 0.11141 -0.29894 -0.00012909 -0.095901 0.0023835 0 -0.012838 0 0.0066474 0 0.0048516 0 7.094
3.9102 -0.41615 -0.41724 -0.39248 -0.34764 -0.42342 -0.34263 -0.40549 -0.37879 -0.33994 -0.3314 -0.33116 47.799 -0.032919 0.0059151 -0.032037 0.088304 0.10716 -0.30381 0.00026794 -0.098171 0.0026635 0 -0.013086 0 0.0057675 0 0.0036018 0 7.764
3.9141 -0.42182 -0.43375 -0.441 -0.41091 -0.46875 -0.41491 -0.43797 -0.39438 -0.38347 -0.39939 -0.38808 47.95 -0.030924 0.0046168 -0.030287 0.090245 0.13822 -0.30319 -0.00012904 -0.099757 0.0022794 0 -0.012917 0 0.0052056 0 0.0032787 0 8.527
3.918 -0.41907 -0.44092 -0.48585 -0.47636 -0.48726 -0.48831 -0.46321 -0.41273 -0.44792 -0.47233 -0.46369 48.038 -0.030474 0.0017385 -0.029361 0.095473 0.19437 -0.29886 -0.00064278 -0.098213 0.0017825 0 -0.012306 0 0.0052937 0 0.004013 0 9.2218
3.9219 -0.4078 -0.43347 -0.50203 -0.51501 -0.4681 -0.52045 -0.48745 -0.44342 -0.52998 -0.53074 -0.54538 48.049 -0.031209 -0.0014453 -0.028499 0.10227 0.24818 -0.2952 -0.001268 -0.093436 0.0018075 0 -0.011474 0 0.0058237 0 0.005189 0 9.7371
3.9258 -0.39008 -0.41183 -0.47652 -0.50929 -0.4209 -0.48738 -0.51123 -0.48199 -0.60407 -0.55647 -0.60774 47.983 -0.031439 -0.0029315 -0.026323 0.10818 0.27398 -0.29511 -0.0024302 -0.087932 0.0025999 0 -0.010619 0 0.0063003 0 0.0059082 0 9.9539
3.9297 -0.36815 -0.38118 -0.41804 -0.45849 -0.36721 -0.39975 -0.51941 -0.50651 -0.62998 -0.53542 -0.61945 47.854 -0.029834 -0.0014466 -0.022988 0.11224 0.2634 -0.29769 -0.0038586 -0.084972 0.0039874 0 -0.0097834 0 0.0064143 0 0.0056787 0 9.7069
3.9336 -0.34328 -0.34811 -0.35123 -0.3771 -0.32476 -0.29822 -0.48785 -0.4888 -0.57457 -0.46378 -0.55846 47.674 -0.026834 0.002605 -0.020681 0.1156 0.22573 -0.2998 -0.0041154 -0.086193 0.0055438 0 -0.0089778 0 0.006274 0 0.004741 0 8.8421
3.9375 -0.31629 -0.31734 -0.29877 -0.28841 -0.29714 -0.22844 -0.40387 -0.41368 -0.43403 -0.35467 -0.42711 47.446 -0.024402 0.0074482 -0.021627 0.12009 0.17591 -0.2996 -0.0017383 -0.090551 0.0066427 0 -0.0083646 0 0.0062021 0 0.0037721 0 7.3539
3.9414 -0.2886 -0.29031 -0.26639 -0.21594 -0.27607 -0.21208 -0.28308 -0.29317 -0.24255 -0.23739 -0.25711 47.167 -0.024285 0.011096 -0.025597 0.12582 0.12305 -0.29841 0.0029411 -0.095311 0.0064872 0 -0.0082029 0 0.0063441 0 0.0032792 0 5.4947
3.9453 -0.26195 -0.26581 -0.24335 -0.17489 -0.25258 -0.23509 -0.16608 -0.16482 -0.061154 -0.14557 -0.099482 46.843 -0.026327 0.012382 -0.029678 0.13051 0.069901 -0.2991 0.0073329 -0.098109 0.0044449 0 -0.0085784 0 0.0065104 0 0.0032547 0 3.7374
3.9492 -0.2367 -0.24172 -0.21688 -0.16657 -0.22576 -0.26184 -0.095167 -0.0737 0.04809 -0.10019 -0.0033425 46.487 -0.028498 0.011268 -0.030797 0.13137 0.021369 -0.30261 0.0084137 -0.09837 0.00068925 0 -0.009232 0 0.0064067 0 0.0033674 0 2.5734
3.9531 -0.21101 -0.21681 -0.18603 -0.17852 -0.20125 -0.263 -0.08839 -0.048835 0.050045 -0.099701 0.0060025 46.113 -0.028703 0.0085404 -0.028614 0.12799 -0.0093658 -0.30653 0.0054227 -0.097143 -0.0034105 0 -0.0097298 0 0.0059979 0 0.0034108 0 2.2595
3.957 -0.18249 -0.1917 -0.1617 -0.1917 -0.18248 -0.23477 -0.13087 -0.088582 -0.046808 -0.12457 -0.061683 45.721 -0.026757 0.0053452 -0.025856 0.12331 -0.006476 -0.30726 0.00084171 -0.09582 -0.005772 0 -0.0098393 0 0.0056073 0 0.0034927 0 2.6813
3.9609 -0.15149 -0.16852 -0.15369 -0.19115 -0.16497 -0.19532 -0.18808 -0.16343 -0.19299 -0.15228 -0.16665 45.296 -0.024652 0.0027792 -0.025687 0.12156 0.034176 -0.30371 -0.0015164 -0.095049 -0.004878 0 -0.0097234 0 0.0056268 0 0.0037671 0 3.4257
3.9648 -0.12263 -0.14941 -0.15835 -0.17388 -0.1412 -0.16445 -0.22838 -0.23297 -0.31954 -0.17034 -0.25784 44.828 -0.024761 0.0015013 -0.028666 0.12465 0.095211 -0.29876 0.00026063 -0.094674 -0.00092085 0 -0.0097369 0 0.0061187 0 0.004043 0 4.0112
3.9688 -0.1022 -0.13466 -0.15987 -0.14828 -0.11131 -0.14636 -0.23728 -0.26554 -0.36913 -0.17785 -0.29555 44.32 -0.027623 0.0014248 -0.03225 0.13025 0.14377 -0.29668 0.0045833 -0.094406 0.0041941 0 -0.010035 0 0.0067111 0 0.0037766 0 4.124
3.9727 -0.093242 -0.12212 -0.14408 -0.12591 -0.087725 -0.1299 -0.21652 -0.2493 -0.32215 -0.17743 -0.26723 43.792 -0.031428 0.0017599 -0.033222 0.13355 0.15156 -0.29901 0.0078818 -0.094279 0.0080868 0 -0.010414 0 0.0069091 0 0.0025588 0 3.7232
3.9766 -0.09247 -0.1086 -0.11133 -0.11209 -0.086207 -0.10355 -0.17493 -0.19164 -0.20422 -0.16737 -0.18939 43.265 -0.033717 0.0015615 -0.0306 0.13114 0.1142 -0.30299 0.0078071 -0.094347 0.0093906 0 -0.010544 0 0.0065307 0 0.0006446 0 2.9831
3.9805 -0.092504 -0.092428 -0.075986 -0.10297 -0.10963 -0.068933 -0.12231 -0.11143 -0.070344 -0.14222 -0.095898 42.741 -0.033713 0.00046218 -0.02628 0.12365 0.054016 -0.3043 0.0051234 -0.094104 0.0083031 0 -0.010354 0 0.0058553 0 -0.001054 0 2.1475
3.9844 -0.08756 -0.075043 -0.05342 -0.091186 -0.14008 -0.040325 -0.069377 -0.030906 0.025701 -0.10001 -0.019819 42.208 -0.032973 -0.0010377 -0.023074 0.11501 0.0036727 -0.30151 0.0026492 -0.092553 0.0059283 0 -0.010116 0 0.0053491 0 -0.0016102 0 1.4033
3.9883 -0.077553 -0.059895 -0.047478 -0.074509 -0.14933 -0.031789 -0.028341 0.029737 0.059025 -0.047634 0.021549 41.653 -0.033692 -0.0020263 -0.022343 0.10896 -0.016858 -0.29781 0.002474 -0.089196 0.0032476 0 -0.010163 0 0.0052394 0 -0.00082344 0 0.83533
3.9922 -0.066852 -0.049472 -0.049733 -0.059465 -0.12137 -0.045241 -0.0085507 0.056414 0.041723 0.0018887 0.03108 41.075 -0.036273 -0.0019717 -0.023475 0.10619 -0.011885 -0.29795 0.0042274 -0.085063 0.00074614 0 -0.010534 0 0.0053411 0 0.00061786 0 0.45007
3.9961 -0.059146 -0.043116 -0.049475 -0.055966 -0.067566 -0.069777 -0.0098098 0.045471 0.0076575 0.037524 0.024531 40.486 -0.038623 -0.0010781 -0.025278 0.10451 -0.0018377 -0.3034 0.0059335 -0.08253 -0.0011609 0 -0.010951 0 0.0052823 0 0.001709 0 0.2255
4 -0.053735 -0.03785 -0.042968 -0.067255 -0.020031 -0.09072 -0.021369 0.0063961 -0.014211 0.055568 0.017193 39.897 -0.038021 0.00011508 -0.027397 0.10156 -0.0033536 -0.31028 0.0063212 -0.083676 -0.0017112 0 -0.011153 0 0.0048873 0 0.0019147 0 0.14585
4.0039 -0.047041 -0.031587 -0.03299 -0.084044 -0.0068475 -0.098482 -0.030146 -0.04093 -0.01864 0.057531 0.013404 39.307 -0.033846 0.0013928 -0.030133 0.097311 -0.014893 -0.31257 0.0060884 -0.088415 -0.00015805 0 -0.011207 0 0.0043391 0 0.0014674 0 0.20943
4.0078 -0.037635 -0.025574 -0.021382 -0.088884 -0.029733 -0.090391 -0.031596 -0.075456 -0.022416 0.044306 0.0056066 38.701 -0.028515 0.002989 -0.033179 0.09387 -0.019663 -0.30768 0.0068594 -0.094172 0.0033198 0 -0.011438 0 0.0039791 0 0.00097383 0 0.41403
4.0117 -0.029213 -0.023394 -0.0052067 -0.068588 -0.063313 -0.06784 -0.032416 -0.085849 -0.045254 0.01444 -0.016934 38.074 -0.025566 0.0049884 -0.035069 0.093059 -0.0025533 -0.29921 0.0090494 -0.097691 0.0072143 0 -0.012039 0 0.0039603 0 0.00078662 0 0.73118
4.0156 -0.027882 -0.027189 0.017775 -0.025707 -0.076834 -0.035388 -0.041644 -0.075373 -0.089303 -0.030574 -0.056471 37.43 -0.026561 0.0067021 -0.034341 0.094231 0.034062 -0.29407 0.01098 -0.097574 0.0094896 0 -0.012787 0 0.0041062 0 0.00076513 0 1.0858
4.0195 -0.036086 -0.034792 0.040638 0.019986 -0.059663 -0.0032858 -0.058829 -0.056983 -0.13357 -0.079763 -0.10117 36.784 -0.0297 0.0068714 -0.031265 0.094607 0.069486 -0.29656 0.010268 -0.095329 0.009032 0 -0.013206 0 0.0041094 0 0.00059414 0 1.3622
4.0234 -0.04943 -0.040984 0.047619 0.042145 -0.029023 0.01251 -0.071906 -0.042698 -0.14756 -0.1137 -0.1304 36.147 -0.031497 0.0047314 -0.028095 0.091821 0.079785 -0.30462 0.0061474 -0.093904 0.0063905 0 -0.013048 0 0.003866 0 0.00023968 0 1.4503
4.0273 -0.060197 -0.042237 0.026543 0.02413 -0.01432 -0.0016187 -0.068174 -0.036058 -0.11383 -0.11539 -0.12796 35.513 -0.029997 0.00096718 -0.027249 0.086211 0.056372 -0.31174 0.00043027 -0.094959 0.0030636 0 -0.012579 0 0.0036138 0 2.1035e-05 0 1.314
4.0313 -0.064667 -0.040714 -0.017472 -0.029786 -0.032611 -0.044616 -0.048241 -0.033413 -0.042542 -0.083387 -0.093934 34.87 -0.026557 -0.0024781 -0.029101 0.080625 0.012976 -0.31266 -0.0038408 -0.097376 7.8846e-05 0 -0.012382 0 0.003734 0 0.00023981 0 1.0385
4.0352 -0.067084 -0.043496 -0.06222 -0.095917 -0.076245 -0.096013 -0.028789 -0.031659 0.032291 -0.035775 -0.046513 34.212 -0.024549 -0.0037583 -0.031647 0.077937 -0.024329 -0.30753 -0.0047385 -0.098406 -0.0026123 0 -0.012823 0 0.0043958 0 0.00081129 0 0.81024
4.0391 -0.075938 -0.057218 -0.085757 -0.14484 -0.12156 -0.12712 -0.030269 -0.034314 0.072329 -0.0006674 -0.012042 33.542 -0.026216 -0.0025131 -0.032511 0.078602 -0.035576 -0.30115 -0.0026415 -0.096386 -0.0052772 0 -0.013709 0 0.0053652 0 0.0013369 0 0.82645
4.043 -0.095682 -0.082548 -0.086466 -0.15883 -0.1489 -0.1223 -0.060337 -0.049919 0.056651 0.00020885 -0.0099813 32.869 -0.030615 -6.098e-05 -0.031313 0.0805 -0.019151 -0.2982 0.0006074 -0.092451 -0.0071276 0 -0.01445 0 0.0061411 0 0.001549 0 1.1875
4.0469 -0.12176 -0.11324 -0.086187 -0.14207 -0.15579 -0.093162 -0.10826 -0.084397 -0.0083025 -0.037087 -0.043113 32.19 -0.034515 0.0017522 -0.02997 0.0811 0.010921 -0.29925 0.003458 -0.08961 -0.0063397 0 -0.014552 0 0.0062971 0 0.0016184 0 1.8446
4.0508 -0.14398 -0.14049 -0.11097 -0.11715 -0.15378 -0.071841 -0.15517 -0.13481 -0.095933 -0.09941 -0.099073 31.492 -0.035325 0.0019794 -0.030607 0.079852 0.03878 -0.30097 0.0055362 -0.090081 -0.0018087 0 -0.013959 0 0.005752 0 0.0019425 0 2.6384
4.0547 -0.15526 -0.15874 -0.16543 -0.1101 -0.15484 -0.086852 -0.19001 -0.19037 -0.1774 -0.1665 -0.16062 30.761 -0.033301 0.0010376 -0.033197 0.078617 0.059153 -0.29996 0.007051 -0.093416 0.004963 0 -0.012997 0 0.0047883 0 0.0026152 0 3.3979
4.0586 -0.15748 -0.16827 -0.22462 -0.13368 -0.16151 -0.14048 -0.21596 -0.23934 -0.23724 -0.22143 -0.21583 29.993 -0.031068 -3.5339e-05 -0.035359 0.079815 0.078264 -0.29625 0.0077673 -0.097141 0.010061 0 -0.012051 0 0.0038535 0 0.0031838 0 4.0221
4.0625 -0.15887 -0.17303 -0.25261 -0.17981 -0.16873 -0.20625 -0.24211 -0.27519 -0.27636 -0.25503 -0.26045 29.202 -0.031022 -0.00065258 -0.034592 0.084072 0.10364 -0.29313 0.0069236 -0.09913 0.0099079 0 -0.011356 0 0.0033202 0 0.0030416 0 4.4885
4.0664 -0.16557 -0.17667 -0.23277 -0.22582 -0.17301 -0.24848 -0.26935 -0.29628 -0.30191 -0.26456 -0.29232 28.403 -0.033124 -0.0010357 -0.030722 0.08949 0.13283 -0.29376 0.0042394 -0.099295 0.0044208 0 -0.011037 0 0.0033452 0 0.0021215 0 4.7976
4.0703 -0.17582 -0.1803 -0.18288 -0.24972 -0.17785 -0.24784 -0.28511 -0.30082 -0.31365 -0.25118 -0.30478 27.596 -0.035063 -0.001666 -0.02619 0.093109 0.15173 -0.29808 0.00078679 -0.098999 -0.0024109 0 -0.01122 0 0.0038499 0 0.0011508 0 4.9118
4.0742 -0.18238 -0.18336 -0.14117 -0.24357 -0.18971 -0.21316 -0.27237 -0.2834 -0.2994 -0.21955 -0.28712 26.762 -0.034541 -0.0025562 -0.023938 0.093242 0.14448 -0.30286 -0.0014656 -0.099068 -0.0054684 0 -0.011979 0 0.0045717 0 0.0010975 0 4.7553
4.0781 -0.18082 -0.18546 -0.13522 -0.21615 -0.20934 -0.17199 -0.2252 -0.23856 -0.2449 -0.1784 -0.23351 25.881 -0.031487 -0.0031377 -0.025004 0.090734 0.10702 -0.30462 -0.0012143 -0.098724 -0.0026726 0 -0.013145 0 0.0051613 0 0.0022522 0 4.2805
4.082 -0.17485 -0.1867 -0.16074 -0.18453 -0.22817 -0.14985 -0.15684 -0.16924 -0.15158 -0.13949 -0.15341 24.945 -0.028198 -0.002819 -0.028038 0.088212 0.052909 -0.3026 0.0010083 -0.096721 0.0032619 0 -0.014265 0 0.0053251 0 0.003838 0 3.5528
4.0859 -0.1732 -0.18638 -0.18802 -0.16203 -0.2342 -0.15462 -0.093872 -0.092686 -0.047075 -0.11386 -0.073708 23.966 -0.027364 -0.0015774 -0.03094 0.088064 0.006504 -0.29905 0.0032864 -0.09345 0.0071405 0 -0.014868 0 0.0049813 0 0.0046106 0 2.7789
4.0898 -0.18058 -0.18237 -0.18904 -0.15193 -0.22209 -0.17568 -0.061421 -0.036835 0.022788 -0.10768 -0.028215 22.968 -0.029772 3.6881e-08 -0.032744 0.090725 -0.011612 -0.29697 0.0040536 -0.09147 0.0057029 0 -0.014836 0 0.0043311 0 0.003965 0 2.2429
4.0938 -0.19185 -0.1726 -0.16059 -0.15002 -0.19795 -0.19458 -0.070652 -0.027332 0.018923 -0.12032 -0.039631 21.963 -0.03366 0.0011829 -0.033924 0.094441 0.0038486 -0.29764 0.0034659 -0.093405 0.00026954 0 -0.014479 0 0.0037521 0 0.0025262 0 2.1736
4.0977 -0.19559 -0.1579 -0.12406 -0.15161 -0.17425 -0.19731 -0.11542 -0.072739 -0.065068 -0.14549 -0.10564 20.95 -0.036159 0.0015647 -0.035094 0.096542 0.041956 -0.30001 0.0030988 -0.099018 -0.0046234 0 -0.014192 0 0.0035463 0 0.0016289 0 2.6162
4.1016 -0.18421 -0.14278 -0.1044 -0.15563 -0.15983 -0.18064 -0.1771 -0.15729 -0.19451 -0.17381 -0.19837 19.913 -0.035505 0.0011762 -0.035777 0.095276 0.084263 -0.30218 0.0042731 -0.10452 -0.005209 0 -0.014028 0 0.0037217 0 0.0021211 0 3.3841
4.1055 -0.16119 -0.13272 -0.10866 -0.16257 -0.15388 -0.15147 -0.2323 -0.24607 -0.31015 -0.19548 -0.27762 18.841 -0.032239 0.00034952 -0.034629 0.091023 0.11541 -0.303 0.0066382 -0.10534 -0.0014576 0 -0.013652 0 0.0039996 0 0.0035796 0 4.1253
4.1094 -0.13825 -0.12984 -0.12268 -0.16974 -0.14878 -0.1223 -0.25999 -0.30022 -0.35959 -0.20248 -0.30979 17.737 -0.028586 -0.00039711 -0.030875 0.086172 0.12822 -0.30263 0.0083727 -0.10017 0.0034482 0 -0.012788 0 0.0040674 0 0.0046639 0 4.4764
4.1133 -0.12508 -0.13066 -0.12632 -0.1699 -0.13828 -0.10527 -0.24788 -0.29435 -0.3234 -0.19084 -0.28161 16.615 -0.026729 -0.00044409 -0.025361 0.083687 0.12205 -0.30179 0.0078123 -0.0925 0.0062716 0 -0.011675 0 0.0038723 0 0.004292 0 4.228
4.1172 -0.12109 -0.1286 -0.11167 -0.15566 -0.12293 -0.10608 -0.19763 -0.22794 -0.2208 -0.16202 -0.20306 15.487 -0.027366 0.00064606 -0.020167 0.085201 0.098814 -0.30105 0.0049917 -0.088036 0.0063755 0 -0.01101 0 0.0036894 0 0.0025763 0 3.4185
4.1211 -0.11697 -0.1191 -0.087808 -0.126 -0.10844 -0.1199 -0.12603 -0.12549 -0.094664 -0.12224 -0.10043 14.353 -0.029549 0.0026467 -0.017187 0.089782 0.061953 -0.30074 0.0017137 -0.090035 0.0055655 0 -0.01133 0 0.0038782 0 0.00070111 0 2.3089
4.125 -0.1043 -0.10313 -0.070491 -0.088852 -0.099386 -0.13274 -0.05884 -0.025681 0.01149 -0.07969 -0.0051825 13.203 -0.031653 0.004457 -0.01706 0.094303 0.01861 -0.30125 0.00012269 -0.096759 0.005713 0 -0.012436 0 0.004524 0 -9.5903e-05 0 1.2575
4.1289 -0.08386 -0.086117 -0.06833 -0.057044 -0.094894 -0.12938 -0.018535 0.0357 0.069901 -0.041633 0.056277 12.025 -0.032569 0.0046735 -0.019235 0.095338 -0.019048 -0.30275 0.0010409 -0.10328 0.0067893 0 -0.013481 0 0.0052873 0 0.00050327 0 0.56288
4.1328 -0.064442 -0.073249 -0.077993 -0.040751 -0.090131 -0.10386 -0.012927 0.041095 0.072995 -0.01379 0.069599 10.821 -0.032226 0.0027639 -0.022693 0.091474 -0.037477 -0.30466 0.0034173 -0.10586 0.0072158 0 -0.013727 0 0.0056241 0 0.0017925 0 0.35468
4.1367 -0.053717 -0.065439 -0.090128 -0.042164 -0.081554 -0.064683 -0.032547 -0.0022568 0.029726 -0.001581 0.035927 9.6006 -0.031225 -0.0001466 -0.026414 0.084426 -0.029464 -0.30554 0.0052108 -0.10487 0.0059046 0 -0.013264 0 0.0052184 0 0.0027815 0 0.57379
4.1406 -0.050097 -0.059022 -0.097511 -0.055408 -0.070176 -0.029553 -0.058544 -0.067447 -0.039765 -0.010024 -0.028667 8.3841 -0.030095 -0.0018295 -0.029326 0.078074 -7.3338e-05 -0.30418 0.0048982 -0.10357 0.0036793 0 -0.012935 0 0.0042678 0 0.0030191 0 1.0284
4.1445 -0.043882 -0.049001 -0.097098 -0.070178 -0.059578 -0.01262 -0.074871 -0.12156 -0.10912 -0.039745 -0.098364 7.1828 -0.028901 -0.00068552 -0.030387 0.075965 0.034888 -0.30104 0.0024692 -0.10432 0.0025642 0 -0.013491 0 0.0033692 0 0.0027732 0 1.479
4.1484 -0.02666 -0.032729 -0.086385 -0.075686 -0.050819 -0.013914 -0.075709 -0.14041 -0.15245 -0.081284 -0.14659 5.9937 -0.027512 0.0027521 -0.029234 0.078947 0.05791 -0.29862 -0.00067778 -0.10601 0.0037328 0 -0.014771 0 0.0030804 0 0.0025351 0 1.7117
4.1523 0.0002241 -0.01118 -0.061135 -0.063448 -0.039684 -0.019456 -0.063847 -0.11706 -0.15326 -0.11398 -0.15552 4.8001 -0.026163 0.0060139 -0.026863 0.084522 0.059977 -0.29967 -0.0027171 -0.10532 0.006277 0 -0.01576 0 0.003505 0 0.0024423 0 1.5843
4.1563 0.026592 0.012483 -0.019117 -0.029933 -0.019561 -0.012096 -0.043529 -0.061121 -0.11133 -0.11401 -0.12157 3.5844 -0.025632 0.0066563 -0.025292 0.088257 0.044223 -0.30468 -0.0025628 -0.10037 0.0080447 0 -0.015525 0 0.0042293 0 0.0021957 0 1.0545
4.1602 0.043155 0.035181 0.033834 0.020399 0.012176 0.015516 -0.015078 0.0088088 -0.041595 -0.068517 -0.054452 2.3424 -0.026684 0.004384 -0.025987 0.086196 0.020588 -0.31075 -0.00054844 -0.093253 0.0076411 0 -0.014198 0 0.0046482 0 0.0014787 0 0.18942
4.1641 0.050738 0.055201 0.083476 0.074123 0.050065 0.055789 0.02428 0.074445 0.035605 0.014076 0.028858 1.0897 -0.029203 0.00141 -0.028375 0.076755 -0.0034436 -0.31349 0.0017311 -0.08863 0.0055627 0 -0.013049 0 0.0044089 0 0.00038226 0 -0.85014
4.168 0.059905 0.072204 0.11551 0.11346 0.082991 0.092261 0.07511 0.12431 0.10587 0.10664 0.11092 -0.14709 -0.03189 0.00061297 -0.030059 0.06118 -0.027836 -0.31041 0.0023444 -0.089765 0.0034312 0 -0.01353 0 0.0036268 0 -0.00061423 0 -1.8619
4.1719 0.080943 0.086795 0.12616 0.12632 0.10187 0.11158 0.13136 0.15558 0.16466 0.17837 0.17792 -1.3483 -0.033044 0.0030423 -0.028943 0.04271 -0.05653 -0.30325 0.00022303 -0.095552 0.0022818 0 -0.016119 0 0.0027395 0 -0.0010653 0 -2.6738
4.1758 0.11341 0.1002 0.12485 0.11543 0.10663 0.11239 0.18092 0.17174 0.21129 0.21175 0.22065 -2.5148 -0.031955 0.006965 -0.025418 0.025167 -0.089169 -0.29685 -0.0040934 -0.10134 0.0017408 0 -0.019964 0 0.0021543 0 -0.00094102 0 -3.1982
4.1797 0.14517 0.11375 0.12559 0.098532 0.10663 0.10525 0.21097 0.17804 0.24025 0.20929 0.23441 -3.6655 -0.029694 0.0093039 -0.022375 0.011615 -0.11639 -0.29542 -0.0087116 -0.10278 0.00084858 0 -0.023563 0 0.0019824 0 -0.00059948 0 -3.4373
4.1836 0.16223 0.12797 0.13453 0.096993 0.11378 0.10472 0.21454 0.17721 0.24004 0.18643 0.21972 -4.8204 -0.028444 0.008197 -0.022729 0.0034272 -0.12424 -0.29935 -0.011538 -0.099273 -0.00052371 0 -0.02584 0 0.0020367 0 -0.0004168 0 -3.4452
4.1875 0.16061 0.14179 0.14536 0.12022 0.13343 0.11926 0.19443 0.16811 0.20263 0.1582 0.18339 -5.982 -0.029728 0.0044601 -0.026606 -6.6339e-05 -0.10515 -0.30513 -0.011544 -0.094122 -0.0013226 0 -0.026705 0 0.0020388 0 -0.00046787 0 -3.2841
4.1914 0.14976 0.15302 0.14712 0.15811 0.15995 0.14573 0.1623 0.14843 0.13579 0.13143 0.13795 -7.1314 -0.033032 0.00077979 -0.030947 -0.001141 -0.066446 -0.3084 -0.009214 -0.091527 -0.00047049 0 -0.026772 0 0.0018367 0 -0.00055598 0 -3.0121
4.1953 0.14458 0.16021 0.13698 0.18847 0.18055 0.17164 0.13321 0.11979 0.065828 0.10733 0.09835 -8.243 -0.036083 -0.00052253 -0.032102 -0.0024687 -0.028377 -0.30742 -0.0059051 -0.093213 0.0017165 0 -0.026679 0 0.0014762 0 -0.0005097 0 -2.7041
4.1992 0.15332 0.16434 0.12547 0.1942 0.18457 0.18389 0.1186 0.090786 0.025742 0.08935 0.077219 -9.3042 -0.036682 0.00082173 -0.029111 -0.0056811 -0.011867 -0.30406 -0.002743 -0.097424 0.0034636 0 -0.02668 0 0.0011243 0 -0.00040674 0 -2.469
4.2031 0.17194 0.16851 0.1284 0.17677 0.17146 0.17843 0.12137 0.074436 0.035939 0.086478 0.081069 -10.325 -0.0345 0.0031889 -0.024607 -0.010616 -0.024749 -0.30161 -1.4203e-05 -0.10075 0.0030595 0 -0.026741 0 0.00094777 0 -0.00049449 0 -2.4262
4.207 0.18911 0.17552 0.15261 0.15491 0.15171 0.16409 0.1363 0.08055 0.091774 0.10771 0.10916 -11.327 -0.031277 0.0046661 -0.022448 -0.015829 -0.057083 -0.30174 0.0025336 -0.1009 0.00052524 0 -0.02684 0 0.0010392 0 -0.00090891 0 -2.6482
4.2109 0.1966 0.18522 0.18861 0.14992 0.14014 0.15705 0.15545 0.10872 0.16723 0.15277 0.15453 -12.325 -0.029246 0.0045582 -0.024299 -0.020008 -0.089261 -0.3033 0.0049754 -0.09823 -0.0022491 0 -0.027066 0 0.0013979 0 -0.0014956 0 -3.1089
4.2148 0.19549 0.19439 0.21726 0.16971 0.1465 0.16853 0.17412 0.14801 0.23168 0.20824 0.206 -13.316 -0.029273 0.0036082 -0.028325 -0.023125 -0.10648 -0.30383 0.0068974 -0.095075 -0.0031098 0 -0.027449 0 0.0019274 0 -0.0019187 0 -3.6859
4.2188 0.19334 0.19949 0.22504 0.20416 0.16963 0.1948 0.19255 0.18424 0.26716 0.2536 0.25071 -14.283 -0.030395 0.0030285 -0.031131 -0.02638 -0.10817 -0.30224 0.0077724 -0.093887 -0.0015071 0 -0.027831 0 0.0024383 0 -0.0019492 0 -4.2175
4.2227 0.19604 0.19984 0.21445 0.23417 0.19859 0.21815 0.21183 0.20884 0.27451 0.27294 0.27745 -15.214 -0.031052 0.0033972 -0.03094 -0.031032 -0.10525 -0.29996 0.0075046 -0.095564 0.0010951 0 -0.027986 0 0.0026951 0 -0.001659 0 -4.5754
4.2266 0.20239 0.19824 0.20076 0.24585 0.21946 0.2198 0.22837 0.22173 0.2662 0.26358 0.28051 -16.109 -0.030689 0.0043329 -0.028989 -0.037217 -0.10833 -0.29959 0.0064776 -0.098944 0.0025754 0 -0.02789 0 0.0025261 0 -0.0013536 0 -4.7034
4.2305 0.20595 0.19822 0.1982 0.23807 0.22302 0.1955 0.23367 0.22619 0.25339 0.2356 0.26201 -16.978 -0.030108 0.0049965 -0.027966 -0.04381 -0.11724 -0.3023 0.0050736 -0.10155 0.0019554 0 -0.027796 0 0.001944 0 -0.0013233 0 -4.6089
4.2344 0.20175 0.20046 0.2079 0.21911 0.20908 0.1607 0.22084 0.22181 0.23781 0.20419 0.23047 -17.829 -0.030325 0.0047909 -0.029245 -0.049364 -0.12116 -0.30653 0.0033127 -0.10111 4.1696e-05 0 -0.027994 0 0.0011766 0 -0.0016369 0 -4.3336
4.2383 0.1909 0.20172 0.21749 0.1978 0.18549 0.13965 0.19267 0.20375 0.21365 0.18105 0.19593 -18.658 -0.031263 0.0036855 -0.031703 -0.053125 -0.10905 -0.30908 0.0011259 -0.09706 -0.0014808 0 -0.028501 0 0.00055022 0 -0.0021282 0 -3.9366
4.2422 0.17907 0.19756 0.21205 0.17799 0.16338 0.14615 0.1626 0.16999 0.17647 0.1701 0.16508 -19.453 -0.031727 0.0020914 -0.033124 -0.055199 -0.081261 -0.3079 -0.001064 -0.091219 -0.001473 0 -0.029026 0 0.00029457 0 -0.0025423 0 -3.4977
4.2461 0.17086 0.18632 0.18659 0.15996 0.15143 0.17188 0.14591 0.12934 0.13143 0.16845 0.14034 -20.208 -0.030756 0.00057818 -0.032591 -0.055881 -0.051754 -0.30396 -0.0023292 -0.086894 1.1715e-05 0 -0.029258 0 0.00041212 0 -0.0026985 0 -3.1169
4.25 0.16586 0.17073 0.15001 0.14521 0.15189 0.19263 0.14803 0.10033 0.093858 0.16994 0.12329 -20.927 -0.028871 -0.00033753 -0.031367 -0.055057 -0.038411 -0.30073 -0.0021302 -0.086775 0.0021812 0 -0.029173 0 0.0007118 0 -0.0025615 0 -2.8876
4.2539 0.15986 0.15578 0.11842 0.13811 0.16012 0.18769 0.16039 0.099207 0.081174 0.16859 0.11791 -21.623 -0.027829 -0.0003362 -0.031447 -0.052482 -0.049139 -0.30148 -0.0012862 -0.090896 0.0043129 0 -0.029024 0 0.00096848 0 -0.0022161 0 -2.85
4.2578 0.14961 0.14477 0.10405 0.14231 0.16751 0.15647 0.16823 0.12623 0.10102 0.16115 0.12909 -22.305 -0.028984 0.00056467 -0.033371 -0.048635 -0.075368 -0.30669 -0.0017285 -0.096367 0.006063 0 -0.029036 0 0.0010693 0 -0.0017993 0 -2.9602
4.2617 0.13626 0.13726 0.10816 0.15568 0.16629 0.11845 0.16355 0.16293 0.14394 0.14834 0.15602 -22.973 -0.031882 0.0019449 -0.035548 -0.045121 -0.098521 -0.31355 -0.0047804 -0.099393 0.0072134 0 -0.029157 0 0.0010371 0 -0.0014366 0 -3.105
4.2656 0.12435 0.13048 0.122 0.16953 0.15374 0.097035 0.151 0.18423 0.18641 0.13428 0.18701 -23.623 -0.034572 0.0031353 -0.035743 -0.043879 -0.10414 -0.31789 -0.0093979 -0.098182 0.0074664 0 -0.029159 0 0.00094728 0 -0.0011956 0 -3.1576
4.2695 0.11772 0.12263 0.13332 0.17341 0.13326 0.1014 0.14147 0.17599 0.20343 0.12392 0.20258 -24.246 -0.035385 0.0035786 -0.033179 -0.045702 -0.091966 -0.31713 -0.012329 -0.094358 0.0067003 0 -0.028966 0 0.00084739 0 -0.0010671 0 -3.0413
4.2734 0.11654 0.11489 0.13341 0.1619 0.11197 0.12125 0.13983 0.14359 0.18325 0.11932 0.18739 -24.845 -0.034452 0.0031551 -0.029242 -0.049396 -0.073902 -0.31197 -0.010608 -0.091559 0.0053588 0 -0.028814 0 0.00075883 0 -0.0009867 0 -2.7594
4.2773 0.11781 0.11029 0.12098 0.13793 0.096432 0.13732 0.13949 0.10486 0.13411 0.11776 0.14251 -25.423 -0.033449 0.002211 -0.026219 -0.052494 -0.062308 -0.30572 -0.0044311 -0.092333 0.0043075 0 -0.029031 0 0.00072941 0 -0.00089114 0 -2.3831
4.2813 0.1185 0.11073 0.10204 0.11061 0.089582 0.13716 0.12933 0.07516 0.07852 0.11357 0.087246 -25.987 -0.033858 0.0012794 -0.025435 -0.05306 -0.059312 -0.30187 0.0023718 -0.096006 0.0040531 0 -0.029638 0 0.0008407 0 -0.00076806 0 -2.0112
4.2852 0.11782 0.11497 0.086611 0.090126 0.090447 0.12277 0.10628 0.058241 0.039182 0.10283 0.047465 -26.54 -0.035479 0.00075127 -0.026535 -0.05112 -0.056614 -0.3017 0.0051531 -0.099377 0.0040694 0 -0.030233 0 0.0011325 0 -0.00065466 0 -1.7325
4.2891 0.11677 0.11919 0.08342 0.083268 0.096157 0.10544 0.080777 0.050099 0.026941 0.08735 0.038668 -27.084 -0.036677 0.00075275 -0.028287 -0.048538 -0.045596 -0.30372 0.0023485 -0.099577 0.0030975 0 -0.030328 0 0.0015216 0 -0.00059142 0 -1.604
4.293 0.11616 0.11972 0.094608 0.091428 0.10406 0.094698 0.069345 0.049249 0.038891 0.074694 0.057339 -27.616 -0.036042 0.0012387 -0.029785 -0.047532 -0.028097 -0.30514 -0.0030615 -0.09648 0.0003827 0 -0.029827 0 0.0018279 0 -0.00058823 0 -1.6455
4.2969 0.11554 0.11541 0.11359 0.11042 0.11238 0.09186 0.080955 0.060995 0.065797 0.073776 0.087155 -28.131 -0.033769 0.0021063 -0.030806 -0.049071 -0.017342 -0.30413 -0.006081 -0.092614 -0.0032642 0 -0.029141 0 0.0019177 0 -0.00064689 0 -1.843
4.3008 0.11423 0.10816 0.12856 0.13149 0.11992 0.092267 0.10986 0.090304 0.10037 0.089245 0.11369 -28.622 -0.031411 0.0031874 -0.031241 -0.052366 -0.027206 -0.30111 -0.0040995 -0.090858 -0.0057523 0 -0.028798 0 0.0018348 0 -0.00080867 0 -2.1534
4.3047 0.11295 0.10159 0.13062 0.14412 0.12587 0.091953 0.14082 0.13094 0.1386 0.11821 0.13403 -29.085 -0.030374 0.0041945 -0.030629 -0.055576 -0.058733 -0.29831 0.00084252 -0.092188 -0.005341 0 -0.028929 0 0.0017712 0 -0.0011451 0 -2.5108
4.3086 0.11389 0.099148 0.121 0.14119 0.13051 0.091515 0.16078 0.16378 0.17442 0.15094 0.15312 -29.521 -0.030761 0.0047908 -0.02856 -0.05698 -0.095983 -0.29779 0.0040744 -0.095367 -0.0022509 0 -0.02917 0 0.0018746 0 -0.0016611 0 -2.833
4.3125 0.11876 0.10265 0.11112 0.12427 0.13525 0.094469 0.16592 0.16895 0.19592 0.17472 0.17187 -29.942 -0.031663 0.0048015 -0.025518 -0.055775 -0.11593 -0.29984 0.0027528 -0.09845 0.001283 0 -0.029077 0 0.0020729 0 -0.0021956 0 -3.0332
4.3164 0.12689 0.11187 0.11405 0.10482 0.14125 0.10325 0.15932 0.14225 0.18997 0.179 0.18045 -30.36 -0.032389 0.0043661 -0.023029 -0.05229 -0.10526 -0.30281 -0.0014608 -0.10034 0.0027401 0 -0.028627 0 0.0021081 0 -0.0024509 0 -3.0429
4.3203 0.13541 0.12474 0.1336 0.098239 0.14736 0.11727 0.1449 0.10079 0.15342 0.16026 0.16526 -30.779 -0.033178 0.0038317 -0.022618 -0.04785 -0.070777 -0.3045 -0.004074 -0.10098 0.0013946 0 -0.028278 0 0.0017811 0 -0.0021881 0 -2.8477
4.3242 0.14182 0.13822 0.16022 0.11362 0.15006 0.1342 0.12568 0.071543 0.10067 0.12501 0.12433 -31.186 -0.03458 0.0034449 -0.024425 -0.044409 -0.03492 -0.30398 -0.0021955 -0.10048 -0.0011071 0 -0.028511 0 0.001183 0 -0.0014487 0 -2.5211
4.3281 0.14638 0.14959 0.17807 0.14651 0.14663 0.15188 0.10765 0.072101 0.058762 0.088902 0.07624 -31.564 -0.036276 0.0031353 -0.026892 -0.043824 -0.019774 -0.30224 0.0025639 -0.098612 -0.0022483 0 -0.029327 0 0.0006664 0 -0.00059216 0 -2.2264
4.332 0.15204 0.15771 0.17784 0.18107 0.13946 0.16873 0.10215 0.099755 0.051746 0.070873 0.051906 -31.9 -0.036807 0.0026265 -0.027972 -0.046809 -0.032112 -0.30121 0.0055669 -0.095315 -0.00092754 0 -0.030219 0 0.00054564 0 -7.1256e-05 0 -2.1607
4.3359 0.16158 0.16334 0.16451 0.20077 0.13672 0.18303 0.12038 0.13746 0.085871 0.083834 0.073572 -32.195 -0.034742 0.0017852 -0.026829 -0.052184 -0.060682 -0.30198 0.0036141 -0.091582 0.0015204 0 -0.030634 0 0.00079195 0 -0.00010161 0 -2.4546
4.3398 0.17466 0.16831 0.153 0.19952 0.14684 0.19293 0.16283 0.16966 0.14703 0.12696 0.13759 -32.465 -0.030249 0.0008612 -0.024468 -0.057267 -0.086854 -0.30396 -0.0019199 -0.089255 0.0025152 0 -0.030457 0 0.0010327 0 -0.00050016 0 -3.0825
4.3438 0.18755 0.1739 0.15523 0.18451 0.17049 0.19762 0.21452 0.19284 0.21136 0.18501 0.21529 -32.724 -0.025437 0.00035475 -0.02273 -0.059521 -0.099191 -0.30549 -0.0063388 -0.089626 0.00059396 0 -0.030027 0 0.00089392 0 -0.00084044 0 -3.8505
4.3477 0.19586 0.17995 0.17018 0.16899 0.1973 0.19815 0.25298 0.21213 0.25934 0.23603 0.27165 -32.971 -0.022991 0.00060614 -0.02268 -0.058379 -0.10014 -0.30551 -0.0060721 -0.092204 -0.0031787 0 -0.029721 0 0.00038522 0 -0.0008017 0 -4.4856
4.3516 0.19805 0.18545 0.18583 0.162 0.21211 0.19657 0.26369 0.22956 0.28232 0.26284 0.28707 -33.196 -0.024201 0.0014794 -0.023857 -0.055654 -0.10043 -0.30469 -0.0020224 -0.095074 -0.0060532 0 -0.029584 0 -4.9825e-05 0 -0.00042009 0 -4.7788
4.3555 0.19671 0.19 0.19111 0.1639 0.20735 0.19437 0.24963 0.23749 0.27977 0.26096 0.26606 -33.385 -0.028069 0.0024393 -0.024973 -0.053994 -0.10719 -0.30474 0.0014097 -0.096695 -0.0059755 0 -0.029405 0 9.4634e-05 0 -3.98e-05 0 -4.6908
4.3594 0.19659 0.19468 0.18673 0.17074 0.19108 0.1926 0.22618 0.22518 0.25419 0.23839 0.22871 -33.539 -0.032152 0.0029639 -0.025198 -0.054596 -0.1167 -0.30674 0.00064943 -0.09732 -0.0033746 0 -0.029102 0 0.00090731 0 -2.4697e-05 0 -4.3562
4.3633 0.2011 0.20121 0.18464 0.18145 0.18262 0.19364 0.20712 0.1923 0.21113 0.20909 0.19474 -33.669 -0.03427 0.0029296 -0.024768 -0.056235 -0.11796 -0.30974 -0.0035748 -0.098491 -0.00071686 0 -0.028928 0 0.001915 0 -0.000485 0 -3.9942
4.3672 0.21014 0.21023 0.19661 0.19954 0.19755 0.20176 0.19578 0.1557 0.1635 0.18579 0.17381 -33.783 -0.033728 0.0026266 -0.024488 -0.056616 -0.10387 -0.31125 -0.006925 -0.10107 -0.0001737 0 -0.029208 0 0.0024287 0 -0.0012324 0 -3.7937
4.3711 0.22046 0.22022 0.22238 0.22714 0.23386 0.21986 0.18913 0.14072 0.13216 0.17647 0.16731 -33.876 -0.031378 0.0023829 -0.024861 -0.054828 -0.079936 -0.30936 -0.0055818 -0.10394 -0.0014923 0 -0.029876 0 0.0020889 0 -0.0019607 0 -3.8428
4.375 0.22804 0.22836 0.24866 0.25774 0.27134 0.24427 0.18833 0.1627 0.13685 0.18422 0.17541 -33.932 -0.02892 0.002122 -0.025759 -0.052513 -0.062389 -0.30453 0.00019169 -0.10495 -0.0020707 0 -0.030382 0 0.0011332 0 -0.0024655 0 -4.1242
4.3789 0.23039 0.23251 0.25992 0.27668 0.28587 0.26323 0.20171 0.21379 0.18219 0.20758 0.19955 -33.933 -0.028085 0.0012776 -0.026811 -0.052433 -0.066591 -0.29959 0.0063833 -0.10324 0.00067453 0 -0.030176 0 0.000161 0 -0.0027262 0 -4.5454
4.3828 0.22741 0.23253 0.25126 0.27109 0.26763 0.26315 0.2346 0.2665 0.25037 0.24005 0.2376 -33.878 -0.029919 -0.00075731 -0.027831 -0.05563 -0.094597 -0.29751 0.0089694 -0.10052 0.0066564 0 -0.029343 0 -0.00036704 0 -0.0028248 0 -4.9712
4.3867 0.2208 0.22978 0.23195 0.24156 0.2285 0.23933 0.27655 0.29198 0.30899 0.2705 0.2781 -33.78 -0.03414 -0.0039022 -0.02874 -0.059967 -0.132 -0.29899 0.0073758 -0.099692 0.012602 0 -0.028696 0 -0.00043244 0 -0.0028213 0 -5.2524
4.3906 0.21294 0.22535 0.21675 0.20442 0.19283 0.202 0.30192 0.27897 0.32991 0.28696 0.30203 -33.662 -0.038828 -0.0069677 -0.029225 -0.061728 -0.157 -0.30197 0.0044695 -0.10198 0.014355 0 -0.029106 0 -0.00032175 0 -0.002707 0 -5.269
4.3945 0.20602 0.21905 0.21362 0.181 0.17917 0.17075 0.28803 0.23944 0.30559 0.28264 0.29354 -33.535 -0.041124 -0.0080566 -0.028829 -0.059114 -0.15519 -0.30353 0.0033996 -0.10553 0.010226 0 -0.030635 0 -0.00024342 0 -0.002455 0 -4.9855
4.3984 0.20134 0.21013 0.21852 0.18204 0.18769 0.16064 0.23615 0.19788 0.25124 0.25991 0.2515 -33.393 -0.039043 -0.005766 -0.027639 -0.054421 -0.12898 -0.30272 0.0045835 -0.10701 0.0025823 0 -0.03231 0 -0.00011865 0 -0.0020927 0 -4.4844
4.4023 0.19888 0.19901 0.22115 0.20018 0.20247 0.17104 0.17472 0.17343 0.19281 0.22847 0.19215 -33.224 -0.033272 -0.00045212 -0.026801 -0.052625 -0.094798 -0.30148 0.0057186 -0.10489 -0.0037579 0 -0.032845 0 0.0002438 0 -0.0017216 0 -3.936
4.4063 0.19719 0.18802 0.21504 0.21688 0.20532 0.18725 0.13893 0.16866 0.15151 0.199 0.1397 -33.014 -0.027223 0.0054922 -0.027956 -0.057248 -0.070735 -0.30292 0.004518 -0.10104 -0.0051064 0 -0.031731 0 0.00080248 0 -0.001468 0 -3.5089
4.4102 0.1939 0.18012 0.20239 0.2176 0.18927 0.19325 0.14295 0.17211 0.13548 0.17757 0.11211 -32.762 -0.02471 0.0088703 -0.03172 -0.067016 -0.064322 -0.30818 0.0012109 -0.098921 -0.0015434 0 -0.029734 0 0.0011788 0 -0.0014083 0 -3.2789
4.4141 0.18699 0.17639 0.19007 0.20207 0.16175 0.18428 0.16977 0.17062 0.14153 0.16503 0.1123 -32.473 -0.026838 0.0077848 -0.036569 -0.07635 -0.069643 -0.31492 -0.0016978 -0.10007 0.0035026 0 -0.028323 0 0.00096265 0 -0.0015178 0 -3.2074
4.418 0.17603 0.17477 0.18201 0.18142 0.13704 0.16836 0.18794 0.16064 0.16118 0.16041 0.13019 -32.159 -0.030903 0.0030717 -0.039489 -0.079495 -0.075052 -0.31886 -0.0019945 -0.10241 0.0062387 0 -0.028512 0 0.00015288 0 -0.0016773 0 -3.2008
4.4219 0.16268 0.17133 0.17604 0.16597 0.12555 0.15648 0.18013 0.14979 0.18485 0.16331 0.15209 -31.825 -0.032647 -0.0021959 -0.038235 -0.074899 -0.074215 -0.31733 7.6395e-05 -0.10225 0.005417 0 -0.030092 0 -0.00072989 0 -0.0017451 0 -3.197
4.4258 0.14973 0.16313 0.16766 0.15587 0.12821 0.15184 0.15714 0.14844 0.20326 0.17227 0.16907 -31.472 -0.03015 -0.0049253 -0.033349 -0.066254 -0.070925 -0.31163 0.0022133 -0.098037 0.0027483 0 -0.03187 0 -0.0010351 0 -0.0016654 0 -3.1985
4.4297 0.13947 0.15042 0.15593 0.14302 0.13832 0.14831 0.14512 0.15913 0.20897 0.18169 0.1789 -31.099 -0.02581 -0.004219 -0.028006 -0.059449 -0.073918 -0.3061 0.0024769 -0.092239 0.00075088 0 -0.032638 0 -0.0005564 0 -0.0015423 0 -3.23
4.4336 0.13235 0.13631 0.14473 0.12165 0.1473 0.13867 0.15881 0.17288 0.1995 0.18238 0.18246 -30.705 -0.024315 -0.0017331 -0.02559 -0.058154 -0.086799 -0.30455 0.0011793 -0.089236 0.0002745 0 -0.032038 0 0.00025192 0 -0.0015928 0 -3.2706
4.4375 0.12695 0.1244 0.13805 0.096578 0.14948 0.12303 0.18629 0.17549 0.17909 0.16759 0.17952 -30.289 -0.028209 0.00011097 -0.026993 -0.061645 -0.10248 -0.30709 0.0003735 -0.091219 7.9479e-05 0 -0.030668 0 0.0006517 0 -0.0019671 0 -3.2381
4.4414 0.1212 0.11636 0.13467 0.080577 0.14368 0.10889 0.19928 0.15861 0.15572 0.13961 0.1679 -29.85 -0.035137 0.00038718 -0.030041 -0.066301 -0.10759 -0.31022 0.0015984 -0.09606 -0.0012852 0 -0.029481 0 0.00027159 0 -0.0025541 0 -3.0469
4.4453 0.11401 0.1115 0.12829 0.082937 0.13222 0.10318 0.17855 0.12618 0.13455 0.10972 0.14588 -29.389 -0.039547 0.00025021 -0.031534 -0.068978 -0.093414 -0.31002 0.0042504 -0.099278 -0.0033892 0 -0.029082 0 -0.00056153 0 -0.002964 0 -2.6853
4.4492 0.10618 0.10813 0.11365 0.10011 0.11904 0.10537 0.1306 0.091085 0.11389 0.089946 0.11493 -28.91 -0.037527 0.0012943 -0.030038 -0.069179 -0.063951 -0.30568 0.0061758 -0.098234 -0.0039435 0 -0.029453 0 -0.001119 0 -0.0027769 0 -2.2378
4.4531 0.099776 0.10533 0.092527 0.11743 0.10748 0.10898 0.081157 0.065099 0.08866 0.083486 0.080418 -28.418 -0.030392 0.0033904 -0.026903 -0.068483 -0.033911 -0.30021 0.0057579 -0.09451 -0.0011289 0 -0.030187 0 -0.00092038 0 -0.0019062 0 -1.8283
4.457 0.096597 0.1034 0.07367 0.12072 0.09851 0.10936 0.053158 0.050969 0.058847 0.08282 0.050074 -27.918 -0.023658 0.0043628 -0.024689 -0.068349 -0.017993 -0.29771 0.0033487 -0.092238 0.0040396 0 -0.030886 0 -0.00013552 0 -0.00076382 0 -1.5384
4.4609 0.096652 0.10288 0.066273 0.10765 0.09049 0.10873 0.050318 0.043649 0.034478 0.078012 0.031585 -27.411 -0.022251 0.0021007 -0.024651 -0.068695 -0.020448 -0.29976 0.00073541 -0.094083 0.0078849 0 -0.031383 0 0.00061941 0 -2.1911e-05 0 -1.3785
4.4648 0.097967 0.10341 0.072911 0.088903 0.08138 0.11264 0.05989 0.038921 0.030796 0.067513 0.030395 -26.894 -0.026346 -0.002877 -0.025707 -0.06843 -0.033556 -0.30406 -0.00059908 -0.098819 0.0070381 0 -0.031703 0 0.00087129 0 -0.00010705 0 -1.3284
4.4688 0.097927 0.10363 0.08813 0.078758 0.071952 0.12174 0.069034 0.040513 0.056439 0.060802 0.047943 -26.363 -0.031572 -0.0071571 -0.025799 -0.067037 -0.045817 -0.3066 -0.00057174 -0.10271 0.0016512 0 -0.031924 0 0.00068961 0 -0.00084271 0 -1.3955
4.4727 0.095289 0.10225 0.10331 0.08368 0.066853 0.1284 0.077137 0.05775 0.10479 0.069637 0.080485 -25.815 -0.033239 -0.0071732 -0.024157 -0.065309 -0.052141 -0.3052 -1.2164e-05 -0.10317 -0.004252 0 -0.032088 0 0.00052995 0 -0.0015774 0 -1.6174
4.4766 0.091293 0.099261 0.11281 0.098451 0.071342 0.12321 0.092587 0.094797 0.15654 0.095801 0.1192 -25.249 -0.030541 -0.0026101 -0.022163 -0.064461 -0.056825 -0.3014 0.00057521 -0.101 -0.0059561 0 -0.032177 0 0.00071244 0 -0.0017225 0 -1.9978
4.4805 0.088879 0.096096 0.1162 0.11191 0.085637 0.10525 0.1191 0.14144 0.19163 0.12706 0.1523 -24.665 -0.026939 0.0028613 -0.021972 -0.064682 -0.06694 -0.29902 0.0014913 -0.099152 -0.0021478 0 -0.032131 0 0.0010809 0 -0.0012359 0 -2.4398
4.4844 0.090438 0.094588 0.1159 0.11607 0.10221 0.085438 0.14684 0.17542 0.20031 0.14561 0.1689 -24.065 -0.026654 0.0045636 -0.024282 -0.064778 -0.0827 -0.30083 0.0031084 -0.099565 0.0037461 0 -0.031894 0 0.0011903 0 -0.00061081 0 -2.7573
4.4883 0.095845 0.095667 0.11402 0.11066 0.1099 0.078398 0.15796 0.1766 0.18476 0.14164 0.16285 -23.447 -0.030804 0.0009891 -0.027486 -0.063404 -0.094372 -0.30636 0.0049557 -0.10127 0.0063376 0 -0.031511 0 0.00082073 0 -0.00037779 0 -2.7774
4.4922 0.10246 0.09888 0.11177 0.10093 0.10264 0.089805 0.14158 0.14221 0.15219 0.11993 0.13506 -22.812 -0.036705 -0.0047072 -0.029036 -0.060628 -0.089401 -0.31241 0.0058724 -0.10174 0.0028739 0 -0.031201 0 0.000273 0 -0.00059578 0 -2.4608
4.4961 0.10724 0.10305 0.11084 0.092463 0.08569 0.11127 0.10416 0.090465 0.10842 0.094561 0.09345 -22.164 -0.040597 -0.0074294 -0.027691 -0.058161 -0.063983 -0.31569 0.0051878 -0.099869 -0.0043364 0 -0.031293 0 0.00010813 0 -0.00083059 0 -1.9456
4.5 0.10933 0.10734 0.11379 0.088538 0.07296 0.12768 0.066184 0.049057 0.058843 0.077597 0.051063 -21.502 -0.040868 -0.0046598 -0.02452 -0.057894 -0.028849 -0.31504 0.0035911 -0.097331 -0.0097885 0 -0.031972 0 0.00056409 0 -0.00064895 0 -1.4769
4.5039 0.11086 0.11186 0.1219 0.090923 0.076813 0.13 0.048676 0.03768 0.014748 0.072561 0.023111 -20.825 -0.038791 0.0013963 -0.021839 -0.060128 -0.0035639 -0.31165 0.0025692 -0.096906 -0.0093019 0 -0.033018 0 0.0012379 0 -0.00013476 0 -1.2777
4.5078 0.11522 0.11727 0.13289 0.10106 0.098387 0.12176 0.060925 0.058173 -0.0046604 0.077245 0.022762 -20.13 -0.036581 0.0059906 -0.021249 -0.063249 -0.0033694 -0.30746 0.0028589 -0.099365 -0.0033007 0 -0.033804 0 0.0013967 0 0.00011719 0 -1.4484
4.5117 0.12405 0.12402 0.14204 0.1189 0.12676 0.11409 0.097962 0.098322 0.019173 0.090538 0.055931 -19.415 -0.035212 0.00619 -0.022686 -0.065205 -0.028891 -0.30371 0.0035601 -0.10221 0.003828 0 -0.033695 0 0.00066955 0 -0.00042574 0 -1.9487
4.5156 0.13555 0.13183 0.1465 0.14052 0.14767 0.1154 0.14659 0.14344 0.089295 0.11453 0.11672 -18.675 -0.034194 0.0032678 -0.025158 -0.065355 -0.06657 -0.30077 0.0029951 -0.10168 0.0074815 0 -0.032563 0 -0.00053234 0 -0.0016296 0 -2.642
4.5195 0.14556 0.13989 0.14856 0.15853 0.1542 0.126 0.19283 0.18448 0.18455 0.14931 0.18682 -17.913 -0.033116 0.0010045 -0.028067 -0.064908 -0.09875 -0.299 0.00056515 -0.096347 0.0063102 0 -0.030996 0 -0.0013063 0 -0.002674 0 -3.3523
4.5234 0.1506 0.14741 0.15371 0.16642 0.1504 0.14142 0.22546 0.21714 0.26661 0.1869 0.24133 -17.132 -0.032761 0.0017924 -0.031547 -0.065552 -0.11491 -0.29923 -0.0023114 -0.088817 0.0025802 0 -0.02993 0 -0.0010443 0 -0.0027031 0 -3.9027
4.5273 0.15052 0.15393 0.16432 0.1637 0.14571 0.15855 0.23658 0.2363 0.30025 0.2124 0.25989 -16.335 -0.034299 0.0044591 -0.03548 -0.067642 -0.11565 -0.30214 -0.0032796 -0.083953 -0.00043324 0 -0.029956 0 -1.2199e-05 0 -0.001587 0 -4.1495
4.5313 0.14859 0.15912 0.17526 0.15655 0.14611 0.17669 0.22277 0.2345 0.27343 0.21344 0.23727 -15.524 -0.03744 0.0058176 -0.038491 -0.06975 -0.10786 -0.30709 -0.0012118 -0.085053 -0.0013462 0 -0.030868 0 0.00082959 0 -8.8423e-05 0 -4.0273
4.5352 0.14899 0.16248 0.17683 0.15246 0.1505 0.19294 0.18785 0.20743 0.20339 0.18994 0.18663 -14.695 -0.039834 0.0041405 -0.038409 -0.069987 -0.097129 -0.3118 0.0026526 -0.091338 -0.0012953 0 -0.031843 0 0.00064177 0 0.00073753 0 -3.5945
4.5391 0.15373 0.16338 0.16368 0.15358 0.15453 0.19908 0.144 0.16096 0.12521 0.15502 0.13238 -13.843 -0.038813 0.00091826 -0.03414 -0.06781 -0.084287 -0.31346 0.0057327 -0.098794 -0.0021138 0 -0.032122 0 -0.00054539 0 0.00038779 0 -3.0317
4.543 0.16107 0.16164 0.14158 0.15525 0.15669 0.18659 0.10784 0.11159 0.07156 0.12597 0.096658 -12.962 -0.034007 -0.00081426 -0.027248 -0.064558 -0.068337 -0.31068 0.0063015 -0.10346 -0.0041338 0 -0.031612 0 -0.0018126 0 -0.00074325 0 -2.5688
4.5469 0.16661 0.15803 0.12494 0.15141 0.15974 0.15654 0.092448 0.078253 0.05725 0.11291 0.088218 -12.049 -0.028178 0.00029603 -0.021466 -0.062246 -0.051523 -0.3046 0.0047168 -0.10424 -0.005775 0 -0.030887 0 -0.0020922 0 -0.0017839 0 -2.3708
4.5508 0.16598 0.15398 0.12578 0.14178 0.16594 0.12389 0.10062 0.071823 0.076858 0.11481 0.10076 -11.106 -0.025186 0.002553 -0.02018 -0.061837 -0.040619 -0.29827 0.0025949 -0.10307 -0.0051522 0 -0.030643 0 -0.0010446 0 -0.002141 0 -2.4573
4.5547 0.15751 0.15052 0.14333 0.13331 0.17182 0.10891 0.12452 0.090682 0.11381 0.12467 0.12112 -10.14 -0.026803 0.0030705 -0.023881 -0.06265 -0.042626 -0.2949 0.00095904 -0.10261 -0.001996 0 -0.031072 0 0.00065994 0 -0.0018961 0 -2.7141
4.5586 0.1433 0.14718 0.16361 0.13381 0.16916 0.12099 0.15154 0.12438 0.15219 0.13731 0.1402 -9.1586 -0.031258 0.00082465 -0.029807 -0.063361 -0.058646 -0.29597 -0.00061353 -0.10384 0.001957 0 -0.031737 0 0.0018674 0 -0.0015447 0 -2.9842
4.5625 0.12824 0.14209 0.16999 0.1435 0.15246 0.14916 0.17175 0.16037 0.18307 0.15181 0.15779 -8.1649 -0.034837 -0.0023192 -0.034135 -0.063468 -0.081632 -0.30064 -0.0029828 -0.10539 0.0043649 0 -0.031987 0 0.0018159 0 -0.001423 0 -3.1634
4.5664 0.11748 0.13356 0.15598 0.15305 0.1261 0.16931 0.18136 0.18774 0.20304 0.16733 0.17785 -7.1562 -0.034989 -0.0036102 -0.034858 -0.063725 -0.1003 -0.30637 -0.0057899 -0.10513 0.0040799 0 -0.031545 0 0.00065493 0 -0.0014222 0 -3.2303
4.5703 0.11361 0.12195 0.12959 0.15075 0.10334 0.16322 0.18088 0.19748 0.20903 0.17815 0.199 -6.127 -0.032154 -0.0022425 -0.032962 -0.065125 -0.10618 -0.31031 -0.0071446 -0.10213 0.00179 0 -0.030723 0 -0.0007513 0 -0.001237 0 -3.1997
4.5742 0.11498 0.11017 0.10602 0.13296 0.096412 0.13306 0.17122 0.1836 0.19577 0.1747 0.20962 -5.0735 -0.02891 -7.0853e-06 -0.031068 -0.067569 -0.09815 -0.31069 -0.0052555 -0.097582 -0.00080841 0 -0.030128 0 -0.0015058 0 -0.00082564 0 -3.0612
4.5781 0.11641 0.10188 0.09536 0.10823 0.10594 0.098665 0.15182 0.14741 0.15917 0.15068 0.19362 -3.9973 -0.027574 0.00083951 -0.030964 -0.069638 -0.081506 -0.30764 -0.00047329 -0.093821 -0.0023062 0 -0.030146 0 -0.0012773 0 -0.00055456 0 -2.7698
4.582 0.11211 0.098652 0.095742 0.090808 0.11906 0.080047 0.12258 0.10112 0.10314 0.10997 0.14393 -2.9026 -0.02858 9.7031e-05 -0.032245 -0.069792 -0.06297 -0.30313 0.004421 -0.092642 -0.0022128 0 -0.030658 0 -0.00040384 0 -0.00085329 0 -2.3031
4.5859 0.099292 0.098201 0.096782 0.088742 0.11894 0.080945 0.087239 0.064172 0.043173 0.066512 0.072927 -1.7933 -0.03083 -0.00024549 -0.033102 -0.067863 -0.046434 -0.29992 0.0062444 -0.094142 -0.00072713 0 -0.031207 0 0.00046904 0 -0.0017338 0 -1.7272
4.5898 0.07997 0.095469 0.089205 0.096847 0.098131 0.087622 0.054327 0.051242 0.0013266 0.036525 0.009712 -0.67026 -0.03317 0.0015759 -0.03228 -0.065388 -0.032557 -0.29993 0.0040386 -0.096932 0.0016822 0 -0.031409 0 0.0008626 0 -0.0026824 0 -1.1992
4.5938 0.059496 0.085876 0.071996 0.10052 0.064695 0.08274 0.033757 0.060631 -0.0063188 0.02876 -0.016541 0.46626 -0.0353 0.0047762 -0.030309 -0.064431 -0.021508 -0.30286 -0.00010028 -0.099334 0.0042973 0 -0.031247 0 0.00070876 0 -0.0030608 0 -0.88167
4.5977 0.042743 0.068323 0.051812 0.087125 0.035678 0.060743 0.030665 0.0741 0.01845 0.03973 0.0034756 1.613 -0.03739 0.0063914 -0.028949 -0.065949 -0.015278 -0.3064 -0.0027553 -0.10054 0.0059731 0 -0.031009 0 0.00027799 0 -0.0026381 0 -0.82763
4.6016 0.030757 0.045664 0.036497 0.055522 0.023402 0.031003 0.040947 0.070672 0.054575 0.056496 0.050932 2.7636 -0.039225 0.0041032 -0.029502 -0.069148 -0.016731 -0.3078 -0.0019121 -0.10085 0.0054202 0 -0.030993 0 -6.1489e-05 0 -0.0017455 0 -0.92612
4.6055 0.020519 0.022469 0.028837 0.016325 0.025844 0.0073113 0.052385 0.043852 0.073951 0.064223 0.089839 3.9122 -0.040052 -0.0013473 -0.031595 -0.072281 -0.026067 -0.30608 0.0017077 -0.10101 0.002138 0 -0.03123 0 -5.9166e-05 0 -0.00092379 0 -0.96209
4.6094 0.0079028 0.0020781 0.02515 -0.016303 0.028908 -0.005175 0.051563 0.007084 0.059723 0.053575 0.090627 5.0578 -0.039326 -0.0066355 -0.033463 -0.074043 -0.038217 -0.30283 0.0056549 -0.10129 -0.0027295 0 -0.031488 0 0.00032226 0 -0.00042769 0 -0.75546
4.6133 -0.008721 -0.014766 0.018576 -0.03425 0.018347 -0.01332 0.032246 -0.018221 0.017146 0.02447 0.049506 6.2035 -0.037419 -0.0087237 -0.033375 -0.074286 -0.044303 -0.30087 0.0079037 -0.10119 -0.0066363 0 -0.031492 0 0.00092248 0 -7.2847e-05 0 -0.27974
4.6172 -0.027347 -0.02911 0.0036804 -0.039325 -0.0087434 -0.027709 -0.00088294 -0.022094 -0.0317 -0.014765 -0.010765 7.352 -0.035416 -0.0072236 -0.030955 -0.07359 -0.036884 -0.3018 0.0081345 -0.10001 -0.0071756 0 -0.031171 0 0.0014723 0 0.00045857 0 0.329
4.6211 -0.044466 -0.042198 -0.020698 -0.039914 -0.042211 -0.051609 -0.036237 -0.015554 -0.065377 -0.052053 -0.05917 8.501 -0.034225 -0.0040361 -0.02738 -0.072348 -0.015277 -0.30462 0.0072854 -0.097824 -0.0038716 0 -0.030713 0 0.0017254 0 0.0012018 0 0.87977
4.625 -0.058346 -0.054798 -0.051208 -0.044381 -0.067837 -0.077628 -0.064178 -0.021472 -0.078647 -0.078024 -0.079491 9.6444 -0.033973 -0.0010033 -0.024472 -0.070328 0.013301 -0.30667 0.006265 -0.095826 0.0012864 0 -0.030391 0 0.0015886 0 0.001825 0 1.268
4.6289 -0.070361 -0.067707 -0.081629 -0.056351 -0.079117 -0.094378 -0.083577 -0.054589 -0.083587 -0.091106 -0.080258 10.777 -0.034283 0.0016922 -0.02349 -0.067072 0.03797 -0.30627 0.005293 -0.095573 0.0051782 0 -0.030336 0 0.0011787 0 0.0019579 0 1.5398
4.6328 -0.083243 -0.082119 -0.10557 -0.074152 -0.081978 -0.09629 -0.10054 -0.10816 -0.096101 -0.097851 -0.084406 11.898 -0.03493 0.0047306 -0.024475 -0.062559 0.050891 -0.30439 0.0043374 -0.097652 0.0058146 0 -0.03044 0 0.00075351 0 0.0015849 0 1.8303
4.6367 -0.098053 -0.098706 -0.11943 -0.093282 -0.088834 -0.087978 -0.12053 -0.15851 -0.12024 -0.10749 -0.10793 13.011 -0.035954 0.0076954 -0.026438 -0.057393 0.05159 -0.30382 0.0037946 -0.10092 0.0037513 0 -0.030466 0 0.00055224 0 0.0010876 0 2.2265
4.6406 -0.11284 -0.11602 -0.12437 -0.10952 -0.10736 -0.080518 -0.14131 -0.18298 -0.14428 -0.12412 -0.14549 14.113 -0.037041 0.0085963 -0.028103 -0.052349 0.045942 -0.30637 0.0043806 -0.10316 0.0015237 0 -0.030274 0 0.00065946 0 0.00088686 0 2.6715
4.6445 -0.12425 -0.13016 -0.12562 -0.12109 -0.13359 -0.083851 -0.15371 -0.17586 -0.15172 -0.14267 -0.17483 15.197 -0.037066 0.0058175 -0.028686 -0.047838 0.041011 -0.31069 0.0062529 -0.10272 0.0015758 0 -0.029948 0 0.00099414 0 0.0010459 0 2.9938
4.6484 -0.13041 -0.13702 -0.12902 -0.1292 -0.15494 -0.10124 -0.15008 -0.14997 -0.13686 -0.15263 -0.17568 16.254 -0.034707 0.00045963 -0.028277 -0.043844 0.040017 -0.31307 0.0084116 -0.099923 0.0043508 0 -0.029731 0 0.0014134 0 0.0012351 0 3.0427
4.6523 -0.13249 -0.13565 -0.13684 -0.1368 -0.16047 -0.12835 -0.13276 -0.12509 -0.11105 -0.14711 -0.14736 17.284 -0.029846 -0.0038102 -0.027658 -0.040354 0.041262 -0.31058 0.0092329 -0.096862 0.0080225 0 -0.029806 0 0.0018217 0 0.0010953 0 2.8217
4.6563 -0.13337 -0.12998 -0.14617 -0.14589 -0.14963 -0.15565 -0.11417 -0.11434 -0.094318 -0.12965 -0.11031 18.3 -0.024347 -0.0038376 -0.027685 -0.037695 0.041289 -0.30393 0.0077738 -0.09569 0.0099808 0 -0.030139 0 0.0021902 0 0.00063475 0 2.5074
4.6602 -0.1351 -0.12664 -0.15158 -0.1551 -0.13239 -0.17239 -0.10776 -0.11892 -0.099944 -0.11269 -0.090783 19.317 -0.02109 -0.00014625 -0.028629 -0.036335 0.039041 -0.29719 0.0045886 -0.096847 0.00881 0 -0.030507 0 0.0024993 0 0.00025979 0 2.332
4.6641 -0.13758 -0.13038 -0.14973 -0.15973 -0.12126 -0.17121 -0.11747 -0.13226 -0.1252 -0.10859 -0.10155 20.337 -0.021808 0.0031698 -0.02996 -0.036295 0.037164 -0.29463 0.0012226 -0.098715 0.0052241 0 -0.030689 0 0.0027054 0 0.00040365 0 2.4222
4.668 -0.13961 -0.14068 -0.14245 -0.15537 -0.12203 -0.15276 -0.13539 -0.14687 -0.15487 -0.12081 -0.13398 21.345 -0.025627 0.00211 -0.030805 -0.036824 0.039425 -0.29729 -0.0011229 -0.099016 0.0013605 0 -0.030646 0 0.0027894 0 0.0011102 0 2.7192
4.6719 -0.14114 -0.15251 -0.13557 -0.14288 -0.13113 -0.12766 -0.14937 -0.15779 -0.17334 -0.1425 -0.16673 22.316 -0.029793 -0.0033875 -0.030746 -0.036787 0.046795 -0.30227 -0.0024258 -0.096752 -0.0008517 0 -0.030528 0 0.00283 0 0.001972 0 3.0411
4.6758 -0.1442 -0.16077 -0.13502 -0.13019 -0.14089 -0.11264 -0.15371 -0.1622 -0.17479 -0.16293 -0.18261 23.236 -0.032035 -0.0092069 -0.030281 -0.035513 0.05602 -0.30537 -0.0033888 -0.09304 -0.00092321 0 -0.030506 0 0.0029831 0 0.0024811 0 3.2312
4.6797 -0.1515 -0.1644 -0.14345 -0.1282 -0.1473 -0.12118 -0.15326 -0.15911 -0.16488 -0.17558 -0.18 24.115 -0.032398 -0.010771 -0.030439 -0.033399 0.062169 -0.30452 -0.0042606 -0.090207 0.00022007 0 -0.030612 0 0.0033431 0 0.0024627 0 3.2702
4.6836 -0.16392 -0.16691 -0.15949 -0.14301 -0.15309 -0.15409 -0.15808 -0.15107 -0.15498 -0.18087 -0.17085 24.975 -0.032815 -0.0071602 -0.031806 -0.03169 0.063008 -0.30115 -0.0042491 -0.090013 0.001292 0 -0.030714 0 0.0038068 0 0.0022022 0 3.2713
4.6875 -0.17916 -0.17296 -0.17914 -0.17051 -0.16377 -0.19738 -0.17441 -0.14532 -0.15498 -0.1828 -0.16916 25.834 -0.034839 -0.0016913 -0.033824 -0.031558 0.061212 -0.29838 -0.0022294 -0.092508 0.0017405 0 -0.030662 0 0.004106 0 0.0021731 0 3.375
4.6914 -0.19294 -0.18435 -0.19738 -0.19855 -0.18112 -0.23044 -0.20029 -0.15108 -0.16899 -0.1842 -0.18039 26.685 -0.037772 0.0014702 -0.035074 -0.033145 0.062288 -0.29812 0.0019073 -0.096291 0.0019947 0 -0.030426 0 0.0040265 0 0.0026339 0 3.6393
4.6953 -0.20175 -0.19893 -0.2095 -0.21555 -0.2006 -0.23929 -0.22833 -0.17337 -0.19443 -0.18556 -0.19971 27.505 -0.039071 0.0011795 -0.034431 -0.035275 0.069857 -0.2998 0.0066199 -0.099677 0.0027798 0 -0.030101 0 0.0036315 0 0.0034472 0 4.0098
4.6992 -0.20524 -0.21292 -0.21295 -0.21864 -0.21531 -0.22523 -0.25123 -0.20814 -0.22304 -0.18753 -0.2182 28.274 -0.036744 -0.0001155 -0.032081 -0.036033 0.082333 -0.30152 0.0095221 -0.10166 0.0042088 0 -0.029794 0 0.0032592 0 0.004237 0 4.3758
4.7031 -0.20652 -0.22413 -0.20972 -0.21475 -0.22248 -0.20286 -0.26456 -0.24348 -0.24379 -0.1928 -0.23037 28.994 -0.031461 0.00060851 -0.029477 -0.033857 0.093902 -0.30231 0.0090162 -0.10204 0.0054989 0 -0.029516 0 0.0032583 0 0.0046918 0 4.6503
4.707 -0.21026 -0.23295 -0.20707 -0.21386 -0.22609 -0.1896 -0.26626 -0.26667 -0.24829 -0.20439 -0.23668 29.684 -0.026352 0.0036752 -0.028189 -0.028481 0.09904 -0.30289 0.0054066 -0.10102 0.0055777 0 -0.029216 0 0.0036776 0 0.0047366 0 4.8111
4.7109 -0.22003 -0.24073 -0.21387 -0.22071 -0.23305 -0.19507 -0.25659 -0.27186 -0.23689 -0.22206 -0.24076 30.361 -0.024582 0.0065551 -0.02867 -0.021188 0.096876 -0.30438 0.00063573 -0.098834 0.0040437 0 -0.028889 0 0.0042026 0 0.0044742 0 4.8899
4.7148 -0.23608 -0.2477 -0.23354 -0.23225 -0.24653 -0.21739 -0.24069 -0.26307 -0.22091 -0.2414 -0.24557 31.025 -0.026857 0.0067636 -0.029979 -0.01414 0.091914 -0.30652 -0.0030477 -0.095889 0.0016177 0 -0.028622 0 0.0044155 0 0.00403 0 4.9405
4.7188 -0.25488 -0.25289 -0.25939 -0.24255 -0.26286 -0.24714 -0.23001 -0.25115 -0.21722 -0.25729 -0.2523 31.651 -0.031027 0.0045256 -0.030687 -0.0091258 0.090704 -0.30744 -0.0044175 -0.092876 -0.00036051 0 -0.028513 0 0.0041547 0 0.0034878 0 5.0201
4.7227 -0.27059 -0.25595 -0.27771 -0.24969 -0.2748 -0.27386 -0.23745 -0.2476 -0.23718 -0.26827 -0.26184 32.216 -0.034024 0.0023172 -0.030092 -0.0064165 0.09717 -0.30546 -0.0037352 -0.090587 -0.0010055 0 -0.028549 0 0.0036452 0 0.0029545 0 5.1781
4.7266 -0.27809 -0.25842 -0.27833 -0.2576 -0.27806 -0.29047 -0.26689 -0.25871 -0.27743 -0.27697 -0.27567 32.716 -0.034346 0.0018968 -0.028689 -0.0045612 0.11002 -0.30116 -0.0022712 -0.089466 -0.00061852 0 -0.028602 0 0.0032801 0 0.0026231 0 5.4338
4.7305 -0.27598 -0.26274 -0.26418 -0.27096 -0.2748 -0.29425 -0.30599 -0.28232 -0.32033 -0.28591 -0.29388 33.17 -0.032966 0.002218 -0.027615 -0.0014155 0.12373 -0.29741 -0.0013968 -0.089385 -0.00040821 0 -0.028577 0 0.0032647 0 0.0027019 0 5.744
4.7344 -0.26786 -0.26962 -0.25034 -0.28838 -0.27124 -0.28652 -0.33143 -0.30776 -0.34429 -0.29316 -0.31209 33.603 -0.032082 0.00067169 -0.027679 0.0041798 0.13199 -0.29716 -0.0018092 -0.089921 -0.0013842 0 -0.028536 0 0.0034598 0 0.0032358 0 5.9949
4.7383 -0.26054 -0.27666 -0.25185 -0.30116 -0.27185 -0.27228 -0.32566 -0.32 -0.33686 -0.29317 -0.32101 34.03 -0.033 -0.003579 -0.02885 0.011319 0.13115 -0.30076 -0.0031866 -0.090848 -0.0033566 0 -0.028638 0 0.0035619 0 0.003993 0 6.0519
4.7422 -0.26007 -0.28019 -0.26992 -0.29976 -0.27584 -0.25896 -0.29193 -0.30778 -0.3016 -0.2826 -0.31121 34.438 -0.035009 -0.0078526 -0.030447 0.017537 0.12191 -0.30548 -0.0043563 -0.092267 -0.0049486 0 -0.028923 0 0.0034266 0 0.0045608 0 5.852
4.7461 -0.26811 -0.27899 -0.28983 -0.28271 -0.27883 -0.25328 -0.25369 -0.27249 -0.25506 -0.26535 -0.28081 34.807 -0.03604 -0.0079906 -0.031635 0.020692 0.10879 -0.30771 -0.0039386 -0.094171 -0.0046973 0 -0.029172 0 0.0032129 0 0.0046139 0 5.4728
4.75 -0.28133 -0.27643 -0.29376 -0.2601 -0.27793 -0.25751 -0.23721 -0.23114 -0.21767 -0.25134 -0.24041 35.117 -0.034394 -0.0024299 -0.031735 0.02079 0.097971 -0.30594 -0.0012306 -0.095958 -0.0023588 0 -0.029056 0 0.0032119 0 0.0041522 0 5.1153
4.7539 -0.2943 -0.27859 -0.27795 -0.24794 -0.27517 -0.26864 -0.25193 -0.20888 -0.20498 -0.24987 -0.21027 35.366 -0.0301 0.0057491 -0.030331 0.020176 0.094569 -0.30188 0.0031754 -0.096567 0.00071091 0 -0.028488 0 0.0035517 0 0.0035157 0 4.9996
4.7578 -0.30349 -0.28961 -0.25832 -0.2577 -0.27649 -0.28186 -0.28562 -0.22329 -0.22285 -0.26363 -0.21014 35.562 -0.024943 0.011023 -0.027466 0.021787 0.1003 -0.29878 0.007553 -0.095308 0.002493 0 -0.027806 0 0.0040806 0 0.0031587 0 5.242
4.7617 -0.30919 -0.30811 -0.25819 -0.28882 -0.28745 -0.29561 -0.31799 -0.2715 -0.26648 -0.28868 -0.2474 35.716 -0.021339 0.0099484 -0.023927 0.026845 0.11283 -0.29852 0.010022 -0.092702 0.0018363 0 -0.027538 0 0.004539 0 0.0033511 0 5.7975
4.7656 -0.31409 -0.32765 -0.28795 -0.3295 -0.30905 -0.31301 -0.33902 -0.33053 -0.32226 -0.31906 -0.31135 35.832 -0.020874 0.0037982 -0.021173 0.033945 0.12744 -0.30024 0.0097079 -0.09043 -0.00068131 0 -0.027876 0 0.0048188 0 0.0040208 0 6.497
4.7695 -0.32009 -0.34092 -0.33485 -0.36419 -0.33635 -0.33731 -0.35448 -0.37244 -0.37253 -0.35016 -0.37804 35.908 -0.02344 -0.0029811 -0.020534 0.040381 0.14007 -0.30154 0.0072064 -0.090252 -0.0032744 0 -0.028338 0 0.0050252 0 0.004828 0 7.1379
4.7734 -0.32648 -0.34399 -0.37229 -0.38183 -0.3601 -0.36531 -0.37456 -0.38308 -0.40318 -0.3774 -0.4229 35.942 -0.027356 -0.00675 -0.022063 0.044532 0.14976 -0.30105 0.0040185 -0.092674 -0.0043924 0 -0.028013 0 0.0052767 0 0.0053956 0 7.5626
4.7773 -0.33089 -0.33766 -0.38052 -0.37965 -0.37029 -0.38558 -0.39864 -0.36965 -0.41042 -0.39325 -0.43328 35.928 -0.030368 -0.0071979 -0.024133 0.047204 0.15822 -0.29984 0.0014958 -0.096463 -0.003834 0 -0.026278 0 0.005481 0 0.0055249 0 7.6909
4.7813 -0.33158 -0.32573 -0.36051 -0.36184 -0.36075 -0.38495 -0.41278 -0.35147 -0.40135 -0.38871 -0.41297 35.864 -0.030967 -0.0063412 -0.024487 0.050706 0.16666 -0.30033 0.00020887 -0.09939 -0.0026065 0 -0.023394 0 0.0053692 0 0.0052694 0 7.5192
4.7852 -0.32855 -0.31242 -0.3297 -0.33591 -0.33334 -0.35886 -0.40285 -0.34229 -0.38619 -0.36039 -0.37655 35.745 -0.029288 -0.0056133 -0.02218 0.056528 0.17272 -0.30379 0.0001361 -0.099654 -0.0017517 0 -0.020436 0 0.004801 0 0.0048477 0 7.1127
4.7891 -0.32267 -0.30108 -0.30524 -0.3097 -0.29927 -0.31686 -0.36934 -0.33986 -0.36824 -0.31684 -0.33846 35.571 -0.027007 -0.0043634 -0.018738 0.063765 0.17066 -0.30877 0.0012021 -0.096951 -0.0012972 0 -0.018567 0 0.0040319 0 0.0044832 0 6.5918
4.793 -0.31416 -0.29412 -0.29116 -0.2897 -0.27462 -0.27807 -0.3282 -0.33103 -0.34117 -0.27603 -0.30526 35.345 -0.026211 -0.0012092 -0.017229 0.069757 0.1557 -0.31206 0.0033946 -0.092558 -0.00035199 0 -0.018226 0 0.0036204 0 0.0042792 0 6.0972
4.7969 -0.30271 -0.29259 -0.28064 -0.2797 -0.27067 -0.25939 -0.29673 -0.30666 -0.29821 -0.25369 -0.27627 35.073 -0.027927 0.0035591 -0.019754 0.072402 0.12931 -0.31121 0.0062873 -0.088575 0.0017459 0 -0.018897 0 0.0039868 0 0.004201 0 5.7306
4.8008 -0.28927 -0.29472 -0.26825 -0.27951 -0.28481 -0.26542 -0.27943 -0.27207 -0.24536 -0.25203 -0.25032 34.757 -0.031345 0.0074321 -0.025428 0.072044 0.10065 -0.30661 0.0086317 -0.086899 0.0043781 0 -0.019601 0 0.0050076 0 0.0041564 0 5.5102
4.8047 -0.27708 -0.29532 -0.25787 -0.28458 -0.30026 -0.28692 -0.26872 -0.24355 -0.20467 -0.25951 -0.23149 34.399 -0.034345 0.0077852 -0.030746 0.071268 0.082005 -0.30126 0.0087854 -0.088424 0.0058254 0 -0.019664 0 0.0060482 0 0.0041038 0 5.3804
4.8086 -0.26998 -0.28798 -0.25722 -0.28787 -0.2976 -0.30766 -0.25869 -0.23478 -0.20042 -0.26256 -0.22778 33.995 -0.034967 0.0044723 -0.032252 0.072783 0.081006 -0.2985 0.0059091 -0.09267 0.0046861 0 -0.019138 0 0.0064524 0 0.0040988 0 5.2785
4.8125 -0.26868 -0.26994 -0.26574 -0.28336 -0.27111 -0.31345 -0.2552 -0.24558 -0.23755 -0.25834 -0.24346 33.548 -0.032761 0.00015205 -0.029306 0.077255 0.095461 -0.29965 0.00091789 -0.097876 0.0013063 0 -0.018589 0 0.0060695 0 0.0042359 0 5.1992
4.8164 -0.26858 -0.24588 -0.27049 -0.26913 -0.23633 -0.29757 -0.26874 -0.26263 -0.29182 -0.25606 -0.27218 33.065 -0.029017 -0.0020568 -0.024587 0.082893 0.11487 -0.30336 -0.0038307 -0.1016 -0.0021587 0 -0.018562 0 0.0053437 0 0.0045289 0 5.1906
4.8203 -0.26221 -0.22676 -0.25695 -0.24791 -0.22013 -0.26179 -0.29619 -0.27028 -0.32368 -0.26526 -0.298 32.557 -0.025825 -0.0012502 -0.021895 0.087007 0.12749 -0.30694 -0.0060727 -0.10178 -0.0032931 0 -0.019176 0 0.0048858 0 0.0048336 0 5.2798
4.8242 -0.24498 -0.22286 -0.22538 -0.22501 -0.23862 -0.21537 -0.31262 -0.26172 -0.30758 -0.28283 -0.30472 32.029 -0.024757 0.00084745 -0.023162 0.088107 0.12748 -0.30842 -0.0052163 -0.097871 -0.0013585 0 -0.02012 0 0.0049272 0 0.0049018 0 5.3976
4.8281 -0.21966 -0.23583 -0.19532 -0.20538 -0.28028 -0.17356 -0.2873 -0.24165 -0.253 -0.2923 -0.28659 31.477 -0.026118 0.0019171 -0.027161 0.086865 0.11704 -0.30758 -0.0026744 -0.091352 0.0020461 0 -0.020928 0 0.0051644 0 0.0045512 0 5.3892
4.832 -0.19523 -0.25598 -0.191 -0.19171 -0.31027 -0.15387 -0.21362 -0.22041 -0.1986 -0.27736 -0.25169 30.885 -0.029111 0.0012853 -0.030836 0.085379 0.10282 -0.30559 -0.00072247 -0.085234 0.0042292 0 -0.021246 0 0.005125 0 0.0038308 0 5.1227
4.8359 -0.18039 -0.26774 -0.21888 -0.18395 -0.29527 -0.16823 -0.12478 -0.20613 -0.18264 -0.23693 -0.21538 30.244 -0.032489 0.00017763 -0.031853 0.085587 0.090567 -0.30373 -0.00086074 -0.082564 0.0035439 0 -0.02095 0 0.0046824 0 0.0030367 0 4.6098
4.8398 -0.17712 -0.25995 -0.25828 -0.17991 -0.23063 -0.21385 -0.075592 -0.20099 -0.21336 -0.18766 -0.18942 29.555 -0.035123 8.0851e-05 -0.030161 0.088093 0.082285 -0.30249 -0.0029382 -0.084805 0.00062304 0 -0.020164 0 0.0042065 0 0.0025397 0 4.0282
4.8438 -0.17966 -0.23334 -0.27557 -0.176 -0.14761 -0.26976 -0.10118 -0.20208 -0.263 -0.15114 -0.17545 28.83 -0.036223 0.0012268 -0.027517 0.092086 0.077191 -0.30163 -0.0054967 -0.091001 -0.0022864 0 -0.019238 0 0.0041958 0 0.0025379 0 3.6108
4.8477 -0.1796 -0.19963 -0.251 -0.16863 -0.093019 -0.30486 -0.18632 -0.20389 -0.28917 -0.13804 -0.16757 28.085 -0.035436 0.0027599 -0.025821 0.096045 0.07414 -0.30082 -0.0068091 -0.098233 -0.0032343 0 -0.018636 0 0.0047432 0 0.00292 0 3.482
4.8516 -0.17262 -0.17317 -0.19529 -0.15627 -0.095768 -0.29501 -0.27343 -0.20008 -0.26544 -0.14343 -0.16009 27.327 -0.033012 0.0040322 -0.025913 0.098575 0.072554 -0.30019 -0.0057928 -0.1031 -0.00203 0 -0.018685 0 0.0053638 0 0.0033448 0 3.5726
4.8555 -0.1611 -0.16128 -0.14128 -0.14135 -0.14584 -0.23834 -0.30486 -0.18559 -0.19751 -0.15575 -0.15305 26.553 -0.029924 0.0052177 -0.02763 0.098945 0.071506 -0.30029 -0.0024178 -0.10347 -6.9314e-05 0 -0.019299 0 0.0053778 0 0.0034773 0 3.6804
4.8594 -0.15086 -0.16049 -0.11807 -0.13007 -0.20186 -0.1576 -0.26533 -0.16006 -0.1157 -0.1687 -0.1506 25.758 -0.027616 0.0064618 -0.030507 0.097282 0.069042 -0.30161 0.0023033 -0.099547 0.0011305 0 -0.01995 0 0.0045174 0 0.0032005 0 3.6236
4.8633 -0.14564 -0.16053 -0.12952 -0.1291 -0.22115 -0.08687 -0.19035 -0.13072 -0.053679 -0.18338 -0.15511 24.935 -0.027304 0.0067962 -0.034088 0.09448 0.063491 -0.30413 0.0066407 -0.093774 0.0012282 0 -0.020015 0 0.0032116 0 0.0026596 0 3.366
4.8672 -0.14424 -0.15243 -0.15467 -0.14084 -0.18923 -0.051724 -0.13545 -0.11087 -0.030984 -0.20017 -0.16311 24.085 -0.02921 0.0045814 -0.037597 0.091841 0.055806 -0.30719 0.0088718 -0.089417 0.0010313 0 -0.019299 0 0.0022862 0 0.0021362 0 3.022
4.8711 -0.14231 -0.13442 -0.16712 -0.16054 -0.12738 -0.056366 -0.13337 -0.11229 -0.048501 -0.21118 -0.16736 23.211 -0.032319 -0.00053372 -0.039709 0.090474 0.050062 -0.3097 0.0083052 -0.088662 0.0013579 0 -0.018279 0 0.002338 0 0.001877 0 2.7544
4.875 -0.13635 -0.11195 -0.15535 -0.17815 -0.074363 -0.08515 -0.17337 -0.13601 -0.093516 -0.20376 -0.16267 22.315 -0.034919 -0.0062447 -0.03912 0.09073 0.050546 -0.31064 0.0059587 -0.091281 0.002062 0 -0.017762 0 0.0033084 0 0.001995 0 2.652
4.8789 -0.12576 -0.092876 -0.12716 -0.18398 -0.057891 -0.11501 -0.21515 -0.16875 -0.1461 -0.1727 -0.14937 21.4 -0.035597 -0.0088152 -0.035653 0.092079 0.057408 -0.30949 0.0040677 -0.094867 0.0022404 0 -0.018214 0 0.0045806 0 0.0024645 0 2.673
4.8828 -0.11179 -0.082114 -0.097848 -0.17404 -0.076988 -0.12854 -0.22121 -0.18901 -0.18385 -0.12795 -0.13096 20.47 -0.03406 -0.0063027 -0.030781 0.093539 0.064935 -0.3066 0.0043841 -0.096601 0.0013526 0 -0.019325 0 0.0054609 0 0.0031445 0 2.6749
4.8867 -0.095492 -0.079322 -0.075615 -0.15099 -0.10612 -0.11983 -0.18018 -0.17931 -0.18791 -0.088102 -0.10857 19.527 -0.031262 -0.00077027 -0.026858 0.094349 0.064746 -0.30313 0.0064931 -0.09538 4.6983e-06 0 -0.020239 0 0.0056197 0 0.0037849 0 2.4959
4.8906 -0.077287 -0.080254 -0.057587 -0.12036 -0.11545 -0.092643 -0.10714 -0.13618 -0.15168 -0.064347 -0.078392 18.575 -0.028827 0.0030304 -0.025506 0.094335 0.051857 -0.30063 0.0077969 -0.092607 -0.0005233 0 -0.020268 0 0.0051756 0 0.0040569 0 2.0362
4.8945 -0.058562 -0.079832 -0.037436 -0.085876 -0.091368 -0.056064 -0.028116 -0.07122 -0.087072 -0.050808 -0.035757 17.618 -0.028132 0.0017227 -0.026537 0.093738 0.028722 -0.30024 0.0056096 -0.090925 0.00039416 0 -0.01945 0 0.004464 0 0.003675 0 1.3129
4.8984 -0.042653 -0.074601 -0.014452 -0.048425 -0.043936 -0.021467 0.034795 -0.0040436 -0.020489 -0.031983 0.016879 16.655 -0.029555 -0.0035554 -0.028295 0.092778 0.003851 -0.30198 -0.00020307 -0.091867 0.0019127 0 -0.018463 0 0.0037695 0 0.0025949 0 0.47287
4.9023 -0.033149 -0.06357 0.0055094 -0.0095996 0.0016348 -0.00027013 0.068751 0.04729 0.022003 -0.0011091 0.065424 15.682 -0.03229 -0.0080319 -0.029059 0.091421 -0.01381 -0.30472 -0.0064774 -0.094464 0.0023669 0 -0.018002 0 0.0032368 0 0.0011396 0 -0.24345
4.9063 -0.030504 -0.047929 0.016762 0.024104 0.021714 7.4287e-05 0.069378 0.072356 0.030359 0.028743 0.088655 14.698 -0.034826 -0.007578 -0.028266 0.089537 -0.020105 -0.3068 -0.0089442 -0.096143 0.00088603 0 -0.018218 0 0.002931 0 -0.00010413 0 -0.59565
4.9102 -0.030437 -0.03041 0.019717 0.0418 0.0081732 -0.018561 0.04083 0.069616 0.014533 0.033357 0.070448 13.703 -0.035868 -0.0024567 -0.026611 0.087189 -0.016641 -0.30709 -0.0057614 -0.095179 -0.0015713 0 -0.018727 0 0.002883 0 -0.00062239 0 -0.46462
4.9141 -0.026513 -0.014499 0.019401 0.034998 -0.028028 -0.042914 -0.0028414 0.044919 -0.0062779 -0.00042152 0.012029 12.697 -0.035158 0.0029598 -0.025241 0.084708 -0.0077409 -0.30565 0.00067533 -0.092443 -0.0028702 0 -0.019096 0 0.003041 0 -0.00032552 0 0.062526
4.918 -0.015284 -0.0032891 0.018886 0.0060629 -0.064125 -0.053939 -0.040748 0.0092852 -0.01906 -0.058946 -0.064502 11.686 -0.033623 0.0042068 -0.024907 0.08252 0.00299 -0.30359 0.0054179 -0.090701 -0.0015643 0 -0.019266 0 0.0032292 0 0.00037055 0 0.71034
4.9219 0.00046534 0.0018945 0.015635 -0.029125 -0.078435 -0.038552 -0.05528 -0.023994 -0.023315 -0.10769 -0.12487 10.677 -0.032658 0.00068094 -0.025747 0.08095 0.013353 -0.30226 0.0048829 -0.092002 0.0017143 0 -0.019498 0 0.0032403 0 0.00083305 0 1.144
4.9258 0.013612 0.0023323 0.0052799 -0.048421 -0.061421 0.00051519 -0.042998 -0.043509 -0.024203 -0.11483 -0.13938 9.6774 -0.033037 -0.0040844 -0.027512 0.080181 0.020809 -0.30231 -0.00030329 -0.095608 0.0046653 0 -0.019947 0 0.003032 0 0.00066896 0 1.139
4.9297 0.018443 0.0014163 -0.011242 -0.036966 -0.019326 0.04508 -0.016192 -0.04401 -0.021751 -0.073075 -0.098292 8.6926 -0.03432 -0.0058447 -0.029746 0.080209 0.021429 -0.30344 -0.0059361 -0.09853 0.0052099 0 -0.020376 0 0.0028233 0 -9.2327e-06 0 0.68625
4.9336 0.015443 0.0028607 -0.025362 0.0023192 0.030738 0.073118 0.0076976 -0.028126 -0.0087805 -0.0025865 -0.017189 7.7212 -0.035301 -0.0033722 -0.031757 0.080624 0.011817 -0.30477 -0.0076951 -0.098309 0.0031707 0 -0.020356 0 0.0029342 0 -0.00071991 0 -0.028792
4.9375 0.011075 0.0087289 -0.02671 0.049466 0.070636 0.073507 0.020007 -0.0040024 0.019784 0.065161 0.070997 6.7551 -0.03516 0.00090117 -0.032711 0.080364 -0.0072358 -0.30554 -0.0043985 -0.095413 0.0002523 0 -0.01975 0 0.0034636 0 -0.001024 0 -0.74562
4.9414 0.012893 0.018665 -0.011725 0.079832 0.090068 0.052873 0.02563 0.019579 0.056552 0.10745 0.13269 5.7839 -0.03427 0.0035251 -0.03212 0.077942 -0.029143 -0.30557 0.0015785 -0.092904 -0.0015756 0 -0.018947 0 0.0041069 0 -0.0008544 0 -1.2603
4.9453 0.024253 0.030844 0.013548 0.079939 0.089838 0.029659 0.034901 0.037143 0.08281 0.11921 0.14991 4.8012 -0.033857 0.0030935 -0.030396 0.072349 -0.044484 -0.30526 0.0066694 -0.093568 -0.0017451 0 -0.018567 0 0.0043384 0 -0.00049418 0 -1.4948
4.9492 0.042838 0.043784 0.039395 0.055941 0.078933 0.020662 0.051503 0.047561 0.082609 0.10816 0.12711 3.8091 -0.03477 0.00086901 -0.028805 0.064088 -0.046999 -0.30526 0.0088765 -0.097228 -0.0012974 0 -0.018914 0 0.0038557 0 -0.00026135 0 -1.4911
4.9531 0.063522 0.057503 0.061181 0.029173 0.068394 0.030749 0.068908 0.053118 0.057734 0.085779 0.085823 2.8173 -0.036527 -0.0011474 -0.028623 0.055267 -0.038047 -0.30603 0.0086143 -0.10085 -0.0015695 0 -0.019703 0 0.0028989 0 -0.00022016 0 -1.3681
4.957 0.082405 0.073041 0.082138 0.022424 0.065979 0.052932 0.078683 0.0586 0.029405 0.062981 0.051424 1.8378 -0.037599 -0.0023242 -0.030143 0.048274 -0.025869 -0.30757 0.007447 -0.1014 -0.0027289 0 -0.020357 0 0.0021245 0 -0.00018989 0 -1.2762
4.9609 0.098461 0.090811 0.10752 0.046553 0.073825 0.076945 0.081513 0.070537 0.024105 0.050808 0.040754 0.87941 -0.036759 -0.0035161 -0.03248 0.043884 -0.020182 -0.30937 0.0064246 -0.098656 -0.0035861 0 -0.020545 0 0.002091 0 -1.5366e-05 0 -1.356
4.9648 0.1121 0.10925 0.13624 0.095747 0.088965 0.097939 0.088774 0.094765 0.055031 0.0593 0.057247 -0.054552 -0.034228 -0.0054174 -0.034372 0.040442 -0.026259 -0.31055 0.0056346 -0.095402 -0.0028138 0 -0.020438 0 0.0027846 0 0.00020012 0 -1.6874
4.9688 0.12297 0.12506 0.1589 0.15278 0.10555 0.11808 0.11212 0.13173 0.11386 0.091338 0.093853 -0.96507 -0.031496 -0.0072534 -0.035209 0.035136 -0.042629 -0.31028 0.0049412 -0.094694 -0.00034708 0 -0.02044 0 0.0036019 0 0.00015785 0 -2.2407
4.9727 0.12971 0.13507 0.16485 0.19899 0.11785 0.14093 0.15086 0.17264 0.17767 0.13678 0.1388 -1.8544 -0.029997 -0.0073552 -0.035249 0.02646 -0.063251 -0.3084 0.0046307 -0.097045 0.0023873 0 -0.020716 0 0.003827 0 -0.00032561 0 -2.8654
4.9766 0.13179 0.1383 0.15213 0.22216 0.12337 0.16489 0.1896 0.20141 0.22326 0.17525 0.17918 -2.7241 -0.029911 -0.0049666 -0.034914 0.015752 -0.081531 -0.30564 0.0050869 -0.10017 0.0036095 0 -0.021039 0 0.0031994 0 -0.0010742 0 -3.3482
4.9805 0.13124 0.13677 0.13103 0.21914 0.12457 0.18204 0.20891 0.20366 0.23739 0.18861 0.20218 -3.5746 -0.030283 -0.0012691 -0.034086 0.0062848 -0.092996 -0.30328 0.0060177 -0.10143 0.0026228 0 -0.021081 0 0.0020957 0 -0.0016426 0 -3.5229
4.9844 0.13209 0.13431 0.11775 0.19446 0.12765 0.18364 0.19981 0.17739 0.21869 0.17401 0.19746 -4.406 -0.03024 0.0015028 -0.032326 0.00058384 -0.095622 -0.30231 0.0064056 -0.10039 0.00027925 0 -0.020839 0 0.0011853 0 -0.0016854 0 -3.3639
4.9883 0.13736 0.13429 0.12303 0.158 0.13815 0.16736 0.16978 0.13664 0.17513 0.14585 0.16329 -5.2189 -0.029971 0.0019299 -0.029838 -0.0016352 -0.089264 -0.3026 0.0054981 -0.098956 -0.0018267 0 -0.02069 0 0.00088615 0 -0.001265 0 -3.0015
4.9922 0.1464 0.1378 0.14495 0.12261 0.156 0.14041 0.13631 0.10388 0.12223 0.1245 0.11255 -6.0139 -0.030373 0.00037396 -0.027968 -0.0029919 -0.07583 -0.30303 0.0037998 -0.098985 -0.0026134 0 -0.02101 0 0.0010947 0 -0.00080194 0 -2.6472
4.9961 0.15483 0.14354 0.17089 0.10074 0.1743 0.11618 0.11505 0.096106 0.081311 0.1214 0.071448 -6.7912 -0.031738 -0.0017606 -0.028315 -0.0058456 -0.060003 -0.30253 0.0028338 -0.10014 -0.0021351 0 -0.02175 0 0.001392 0 -0.00070993 0 -2.4822
5 0.15752 0.14907 0.18636 0.099523 0.1838 0.10684 0.11232 0.11513 0.07288 0.13305 0.066857 -7.5497 -0.032971 -0.0034425 -0.031072 -0.010035 -0.048725 -0.30127 0.0037168 -0.1002 -0.0012135 0 -0.02244 0 0.001485 0 -0.0010574 0 -2.5797
5.0039 0.15244 0.15246 0.18379 0.11679 0.18015 0.11704 0.12593 0.14897 0.10496 0.14771 0.10844 -8.2856 -0.032434 -0.0045445 -0.034272 -0.013135 -0.048285 -0.30074 0.0059706 -0.09767 -0.00060969 0 -0.022626 0 0.0014529 0 -0.0015672 0 -2.8935
5.0078 0.14225 0.15315 0.16563 0.14155 0.16803 0.14186 0.1499 0.18192 0.16407 0.15669 0.17859 -8.9938 -0.029741 -0.0051531 -0.035064 -0.013027 -0.060302 -0.30244 0.0078689 -0.093765 -0.00050767 0 -0.022315 0 0.0015856 0 -0.001926 0 -3.2983
5.0117 0.13272 0.15182 0.14116 0.16029 0.15803 0.16966 0.17728 0.20393 0.21909 0.15955 0.24027 -9.6705 -0.026701 -0.0048099 -0.032127 -0.010317 -0.079675 -0.3062 0.0080376 -0.091593 -0.00060642 0 -0.021966 0 0.0020078 0 -0.0020706 0 -3.6444
5.0156 0.12899 0.14968 0.12035 0.16536 0.15838 0.18761 0.19974 0.21245 0.23927 0.16006 0.25963 -10.317 -0.026162 -0.0028471 -0.027046 -0.0082261 -0.096717 -0.30974 0.0066673 -0.093066 -0.00052646 0 -0.02203 0 0.0024805 0 -0.0021604 0 -3.8069
5.0195 0.13247 0.1479 0.10872 0.15922 0.16825 0.18753 0.20817 0.2081 0.21476 0.15952 0.22808 -10.941 -0.029557 0.00047864 -0.023168 -0.0099272 -0.10264 -0.31024 0.00509 -0.096698 -0.00010261 0 -0.022505 0 0.0025825 0 -0.0022887 0 -3.7262
5.0234 0.14033 0.14732 0.10555 0.15088 0.17852 0.16972 0.19693 0.19103 0.16357 0.15559 0.16746 -11.553 -0.03536 0.0035295 -0.022815 -0.015718 -0.094873 -0.30681 0.004244 -0.098713 0.00058126 0 -0.022959 0 0.0020987 0 -0.0022753 0 -3.437
5.0273 0.14751 0.14818 0.1059 0.14741 0.17946 0.14313 0.16917 0.1627 0.1187 0.14726 0.11435 -12.158 -0.040016 0.0044099 -0.025379 -0.02259 -0.078497 -0.30175 0.0037701 -0.096641 0.0012882 0 -0.022976 0 0.0012393 0 -0.0018122 0 -3.0645
5.0313 0.14976 0.1497 0.10497 0.148 0.16852 0.12108 0.13741 0.12997 0.10512 0.13896 0.095653 -12.751 -0.040702 0.0027739 -0.02807 -0.026578 -0.062925 -0.29915 0.0027615 -0.091928 0.0017458 0 -0.022574 0 0.00048269 0 -0.0008521 0 -2.7703
5.0352 0.14567 0.14995 0.10206 0.14578 0.15162 0.11425 0.1166 0.10477 0.1243 0.1375 0.11314 -13.321 -0.037521 0.00040525 -0.028589 -0.025792 -0.056054 -0.30174 0.0012651 -0.088846 0.0018189 0 -0.022184 0 0.00019448 0 0.0001683 0 -2.6623
5.0391 0.13668 0.14648 0.10114 0.1357 0.1371 0.12436 0.11408 0.096927 0.15708 0.14421 0.14687 -13.86 -0.033239 -0.00028803 -0.027158 -0.021616 -0.059776 -0.30848 0.00065038 -0.090534 0.0017272 0 -0.022223 0 0.00037775 0 0.00056733 0 -2.7237
5.043 0.12556 0.13765 0.10688 0.12088 0.12823 0.14275 0.12444 0.10558 0.17997 0.15091 0.17182 -14.369 -0.03087 0.0014412 -0.025974 -0.017293 -0.069445 -0.31503 0.0021426 -0.095905 0.0020935 0 -0.022702 0 0.00076323 0 -2.7711e-05 0 -2.8186
5.0469 0.11464 0.12398 0.1188 0.1108 0.12142 0.15537 0.13376 0.118 0.18049 0.14545 0.17358 -14.857 -0.03131 0.0038976 -0.026772 -0.015411 -0.07722 -0.31703 0.0049851 -0.10049 0.0035736 0 -0.023241 0 0.0011112 0 -0.0013058 0 -2.779
5.0508 0.10509 0.10832 0.12887 0.1123 0.11138 0.15133 0.13 0.11844 0.16054 0.12286 0.15275 -15.335 -0.033026 0.0045707 -0.028988 -0.016411 -0.076874 -0.31337 0.0064408 -0.10055 0.0061748 0 -0.02345 0 0.0014055 0 -0.0024555 0 -2.5197
5.0547 0.097307 0.094614 0.12587 0.12163 0.098109 0.12939 0.11148 0.10033 0.12921 0.091442 0.11885 -15.806 -0.033797 0.0026405 -0.030421 -0.018991 -0.067165 -0.30693 0.0041301 -0.096627 0.0088285 0 -0.023269 0 0.0017584 0 -0.0027881 0 -2.0979
5.0586 0.091685 0.085809 0.10441 0.12559 0.088529 0.098211 0.087457 0.071488 0.094706 0.067336 0.082526 -16.262 -0.032697 -0.00015092 -0.029659 -0.021541 -0.052093 -0.30212 -0.0013649 -0.093049 0.0097856 0 -0.022962 0 0.00216 0 -0.002264 0 -1.6774
5.0625 0.088689 0.082467 0.070977 0.11218 0.090617 0.070445 0.071262 0.047952 0.062642 0.061867 0.05266 -16.697 -0.030564 -0.0011965 -0.02774 -0.023198 -0.038288 -0.30148 -0.0063651 -0.093816 0.0077764 0 -0.022817 0 0.002375 0 -0.0014609 0 -1.426
5.0664 0.088209 0.082913 0.040944 0.082094 0.10495 0.055406 0.071537 0.042125 0.039471 0.073085 0.037315 -17.111 -0.028868 0.00037154 -0.027254 -0.023925 -0.03131 -0.30397 -0.0069838 -0.098665 0.0031178 0 -0.022879 0 0.0021332 0 -0.0010259 0 -1.4195
5.0703 0.088976 0.084713 0.027839 0.05078 0.12151 0.055157 0.087489 0.0551 0.033658 0.088819 0.043063 -17.512 -0.0284 0.0028012 -0.029721 -0.024081 -0.032981 -0.30644 -0.0025725 -0.1031 -0.0021742 0 -0.022976 0 0.0014416 0 -0.0011206 0 -1.6111
5.0742 0.089058 0.086297 0.033475 0.038026 0.1255 0.065702 0.11015 0.078284 0.05069 0.097732 0.070237 -17.913 -0.029053 0.0034856 -0.033868 -0.02414 -0.041036 -0.30644 0.003531 -0.10245 -0.0054878 0 -0.022939 0 0.00068925 0 -0.0013508 0 -1.8735
5.0781 0.087411 0.087615 0.047778 0.052825 0.10857 0.080877 0.12783 0.1007 0.085725 0.097805 0.1084 -18.311 -0.030567 0.0016143 -0.036597 -0.024603 -0.050877 -0.30409 0.006788 -0.096296 -0.0051787 0 -0.02277 0 0.00039471 0 -0.0012024 0 -2.0733
5.082 0.085228 0.089597 0.05869 0.085781 0.076836 0.09536 0.13221 0.1146 0.12183 0.095139 0.13862 -18.696 -0.033032 -0.00098063 -0.035762 -0.025758 -0.058073 -0.3014 0.0052496 -0.089116 -0.0014965 0 -0.022584 0 0.00079367 0 -0.00053991 0 -2.1326
5.0859 0.085613 0.09313 0.063187 0.11554 0.049044 0.10534 0.12215 0.11618 0.13784 0.095872 0.14373 -19.052 -0.036392 -0.0016705 -0.032054 -0.027228 -0.060058 -0.30015 0.00085244 -0.086561 0.0036592 0 -0.022448 0 0.0016345 0 0.00029669 0 -2.0517
5.0898 0.09137 0.098363 0.069081 0.12446 0.045253 0.10825 0.10367 0.10428 0.12167 0.10018 0.12002 -19.376 -0.039583 0.00027347 -0.028196 -0.027882 -0.056478 -0.30045 -0.0028413 -0.090632 0.0077938 0 -0.022318 0 0.0023727 0 0.00083952 0 -1.8981
5.0938 0.10249 0.10472 0.085797 0.1111 0.073321 0.10341 0.086419 0.081539 0.079768 0.10409 0.081013 -19.676 -0.040635 0.0028627 -0.02631 -0.026571 -0.048746 -0.30118 -0.0040712 -0.098033 0.0089257 0 -0.022143 0 0.0025895 0 0.00090269 0 -1.7731
5.0977 0.11552 0.11131 0.11304 0.090139 0.12251 0.093553 0.078543 0.057361 0.035784 0.10591 0.049786 -19.969 -0.038148 0.0033157 -0.02612 -0.023307 -0.039728 -0.30157 -0.0040584 -0.10309 0.0062817 0 -0.021992 0 0.0022656 0 0.00065524 0 -1.7718
5.1016 0.12557 0.11739 0.13868 0.08023 0.16901 0.084988 0.08318 0.047173 0.018604 0.10963 0.045289 -20.261 -0.032915 0.00082536 -0.025732 -0.019746 -0.033622 -0.30202 -0.0049395 -0.10255 0.00058479 0 -0.022028 0 0.0016925 0 0.00034024 0 -1.9455
5.1055 0.12973 0.12262 0.14861 0.09015 0.19029 0.084918 0.098511 0.064551 0.04629 0.12103 0.072028 -20.551 -0.027924 -0.0026015 -0.024096 -0.018241 -0.035143 -0.30339 -0.0068336 -0.098031 -0.0060109 0 -0.022349 0 0.0011591 0 -9.8442e-06 0 -2.2811
5.1094 0.12908 0.12719 0.13962 0.11384 0.17904 0.096991 0.12071 0.11022 0.11471 0.14069 0.11921 -20.828 -0.026273 -0.004102 -0.02251 -0.020023 -0.047243 -0.30561 -0.007304 -0.094211 -0.010547 0 -0.022868 0 0.00073865 0 -0.00053847 0 -2.7053
5.1133 0.12786 0.13186 0.12293 0.13719 0.14745 0.11855 0.14653 0.16752 0.19712 0.16137 0.16792 -21.084 -0.02863 -0.0027984 -0.023499 -0.024086 -0.068179 -0.3072 -0.0039494 -0.094506 -0.010623 0 -0.023378 0 0.00036527 0 -0.0012635 0 -3.1132
5.1172 0.13035 0.13758 0.11461 0.14972 0.11883 0.14208 0.17295 0.21046 0.25603 0.1731 0.20055 -21.316 -0.032576 -0.0007024 -0.028033 -0.027858 -0.090397 -0.30654 0.0025035 -0.098183 -0.0059902 0 -0.023731 0 6.4352e-05 0 -0.0018761 0 -3.4054
5.1211 0.13801 0.1449 0.12134 0.15145 0.11209 0.1598 0.19475 0.22004 0.26251 0.17118 0.20734 -21.524 -0.034651 -0.00074452 -0.033865 -0.029168 -0.10337 -0.3035 0.0079617 -0.10128 0.00080465 0 -0.023947 0 4.089e-05 0 -0.0019167 0 -3.5195
5.125 0.14889 0.15331 0.13489 0.15006 0.12999 0.168 0.20404 0.19657 0.2134 0.15979 0.18907 -21.707 -0.033454 -0.0038094 -0.036806 -0.027815 -0.099791 -0.30001 0.0082051 -0.10029 0.0056958 0 -0.024125 0 0.00049479 0 -0.0012 0 -3.4488
5.1289 0.15942 0.16126 0.14046 0.15238 0.15897 0.16779 0.19465 0.15846 0.13567 0.14822 0.15627 -21.861 -0.031005 -0.0076625 -0.034057 -0.025443 -0.081264 -0.29857 0.0027176 -0.095253 0.0058129 0 -0.024286 0 0.0013468 0 -6.4527e-05 0 -3.248
5.1328 0.16695 0.16699 0.13126 0.15844 0.18044 0.16275 0.16887 0.12876 0.073072 0.14368 0.12557 -21.982 -0.030988 -0.0088718 -0.02674 -0.02399 -0.05876 -0.30016 -0.0045493 -0.089597 0.0016883 0 -0.024322 0 0.0021866 0 0.00083356 0 -3.0244
5.1367 0.17105 0.16976 0.1159 0.16294 0.18457 0.15641 0.14008 0.12057 0.061113 0.1475 0.11282 -22.077 -0.035307 -0.0059765 -0.019381 -0.024227 -0.046409 -0.30336 -0.0083502 -0.087146 -0.0030105 0 -0.024118 0 0.0025488 0 0.0010217 0 -2.9063
5.1406 0.17305 0.17039 0.11188 0.16228 0.17627 0.15165 0.12666 0.13221 0.1055 0.15687 0.12513 -22.156 -0.041978 -0.00095652 -0.016736 -0.025567 -0.052284 -0.30555 -0.0064512 -0.088988 -0.0043285 0 -0.023712 0 0.0022823 0 0.00054428 0 -2.9888
5.1445 0.17458 0.17064 0.13091 0.15971 0.16941 0.15153 0.13964 0.15339 0.17907 0.16897 0.15642 -22.224 -0.046351 0.002384 -0.020481 -0.027002 -0.072811 -0.30513 -0.0012293 -0.092919 -0.0012704 0 -0.023309 0 0.0016623 0 -0.00017107 0 -3.2778
5.1484 0.17639 0.17177 0.1689 0.16357 0.1748 0.1589 0.17351 0.17467 0.2401 0.18237 0.19057 -22.279 -0.044789 0.0016736 -0.028271 -0.027996 -0.095286 -0.30284 0.0027228 -0.095708 0.0033249 0 -0.023122 0 0.0011287 0 -0.00075292 0 -3.6715
5.1523 0.17814 0.17352 0.20835 0.17966 0.19171 0.17382 0.20847 0.19161 0.25959 0.19508 0.21118 -22.311 -0.037745 -0.0020395 -0.03558 -0.028541 -0.10693 -0.30101 0.002649 -0.095946 0.0051743 0 -0.02321 0 0.00089949 0 -0.0011768 0 -4.0026
5.1563 0.17889 0.17425 0.23009 0.20435 0.20928 0.19099 0.2238 0.20228 0.23814 0.2028 0.21146 -22.31 -0.029627 -0.0052956 -0.038672 -0.028679 -0.10371 -0.30158 -0.00030682 -0.094955 0.0022533 0 -0.023469 0 0.00082979 0 -0.0016307 0 -4.1286
5.1602 0.1778 0.17237 0.22437 0.22484 0.21557 0.20098 0.21248 0.20378 0.20074 0.20078 0.19685 -22.276 -0.025488 -0.0052601 -0.03656 -0.028357 -0.092239 -0.30459 -0.002604 -0.095097 -0.0033803 0 -0.023759 0 0.00063567 0 -0.0021405 0 -4.012
5.1641 0.17456 0.16774 0.19401 0.22706 0.20622 0.19597 0.18563 0.19328 0.17523 0.18818 0.17889 -22.213 -0.02722 -0.0020823 -0.030983 -0.027904 -0.083436 -0.30831 -0.0016702 -0.097233 -0.0072602 0 -0.024009 0 0.00023497 0 -0.0024023 0 -3.7344
5.168 0.16958 0.16195 0.15018 0.20559 0.18633 0.17626 0.16313 0.17264 0.17187 0.17024 0.16587 -22.128 -0.032285 0.0014195 -0.024983 -0.028427 -0.083418 -0.31071 0.0020035 -0.099753 -0.0062386 0 -0.024198 0 -0.00015729 0 -0.0020512 0 -3.436
5.1719 0.1637 0.15723 0.10656 0.16824 0.1655 0.15174 0.15808 0.15062 0.17932 0.1549 0.1583 -22.019 -0.035917 0.0023389 -0.021265 -0.0313 -0.088953 -0.31082 0.0056514 -0.10007 -0.0010469 0 -0.024273 0 -0.00027434 0 -0.0011102 0 -3.2239
5.1758 0.15771 0.15477 0.075518 0.13181 0.15129 0.13581 0.16727 0.13829 0.17801 0.14647 0.15195 -21.886 -0.034953 0.00018271 -0.021151 -0.036902 -0.091033 -0.30923 0.006801 -0.097173 0.0044423 0 -0.024162 0 -0.00011061 0 -0.0001295 0 -3.1161
5.1797 0.15189 0.15377 0.065511 0.11218 0.14604 0.13591 0.17482 0.14057 0.15786 0.14222 0.14417 -21.728 -0.030215 -0.0028534 -0.024241 -0.043784 -0.083203 -0.30737 0.0051798 -0.092788 0.0064529 0 -0.023896 0 5.3562e-05 0 0.00020527 0 -3.0543
5.1836 0.146 0.15196 0.077799 0.1155 0.14791 0.14795 0.16554 0.15147 0.12579 0.1356 0.13692 -21.55 -0.025686 -0.0039546 -0.028691 -0.049265 -0.067516 -0.30657 0.0025302 -0.090098 0.0041737 0 -0.023691 0 -3.2206e-05 0 -0.00032359 0 -2.9654
5.1875 0.13979 0.14712 0.10389 0.13567 0.1531 0.15935 0.13712 0.15825 0.0987 0.12335 0.13395 -21.352 -0.025249 -0.0021894 -0.032037 -0.051168 -0.053185 -0.30746 0.00093406 -0.091042 -4.7228e-05 0 -0.023831 0 -0.00026133 0 -0.0012244 0 -2.8194
5.1914 0.1336 0.13864 0.12803 0.15901 0.15736 0.15849 0.10219 0.15146 0.089795 0.10975 0.13609 -21.133 -0.029654 0.00074848 -0.03242 -0.049247 -0.049288 -0.30971 0.0013071 -0.094671 -0.0029797 0 -0.024395 0 -0.00021083 0 -0.0016861 0 -2.6446
5.1953 0.12828 0.12803 0.13615 0.17212 0.15671 0.14287 0.079232 0.13245 0.10018 0.10363 0.14009 -20.887 -0.035989 0.0021325 -0.029695 -0.045122 -0.057688 -0.31218 0.0031185 -0.098009 -0.0030294 0 -0.025115 0 0.00043403 0 -0.001279 0 -2.5003
5.1992 0.12426 0.11806 0.12583 0.16826 0.14904 0.11999 0.079507 0.11191 0.12083 0.11041 0.14197 -20.613 -0.039939 0.00064883 -0.025636 -0.040927 -0.07184 -0.31333 0.0050962 -0.098655 -0.00095006 0 -0.025542 0 0.001476 0 -0.00033414 0 -2.4335
5.2031 0.12076 0.11106 0.10852 0.14946 0.1359 0.1008 0.099366 0.1009 0.14048 0.12617 0.1408 -20.319 -0.038965 -0.0024879 -0.022885 -0.038001 -0.082022 -0.31206 0.0060539 -0.096801 0.0013713 0 -0.025421 0 0.0022644 0 0.00034782 0 -2.4457
5.207 0.11599 0.10746 0.10025 0.12427 0.12229 0.091804 0.12294 0.10216 0.15157 0.13918 0.13815 -20.014 -0.033985 -0.004701 -0.023187 -0.036663 -0.082355 -0.30861 0.0053373 -0.094891 0.0025328 0 -0.024924 0 0.0022329 0 0.00019712 0 -2.4852
5.2109 0.10865 0.10542 0.10762 0.10296 0.11292 0.091974 0.13289 0.10881 0.15066 0.13761 0.13394 -19.704 -0.028452 -0.0044073 -0.026129 -0.036839 -0.074024 -0.30474 0.0029821 -0.095283 0.0022168 0 -0.024484 0 0.0014407 0 -0.00064523 0 -2.4654
5.2148 0.099391 0.10202 0.12126 0.092448 0.10767 0.095755 0.12178 0.11078 0.13628 0.11748 0.12384 -19.384 -0.025746 -0.0024045 -0.029396 -0.038462 -0.062826 -0.3028 -0.0002408 -0.098028 0.00074001 0 -0.024385 0 0.0005874 0 -0.0014785 0 -2.3057
5.2188 0.090688 0.095277 0.12348 0.092882 0.1007 0.098298 0.09645 0.10284 0.10899 0.084921 0.10274 -19.045 -0.026945 -0.0010157 -0.030414 -0.041127 -0.05393 -0.30407 -0.0030241 -0.10073 -0.0014387 0 -0.024493 0 0.00043492 0 -0.0016545 0 -1.9824
5.2227 0.084846 0.085656 0.10387 0.097702 0.085565 0.098082 0.072544 0.087707 0.074089 0.052007 0.071687 -18.682 -0.030521 -0.001767 -0.028215 -0.04361 -0.048506 -0.30762 -0.0041448 -0.10058 -0.0036001 0 -0.024431 0 0.001134 0 -0.0010887 0 -1.561
5.2266 0.081771 0.075906 0.069252 0.097496 0.062256 0.095617 0.062965 0.072441 0.042752 0.029855 0.041081 -18.302 -0.033893 -0.0037716 -0.024133 -0.044274 -0.044484 -0.31091 -0.003238 -0.096718 -0.0044905 0 -0.024008 0 0.0020751 0 -0.0002482 0 -1.1781
5.2305 0.078692 0.069034 0.03871 0.086014 0.039554 0.09088 0.068511 0.062295 0.027592 0.023787 0.025208 -17.919 -0.035365 -0.0044236 -0.020828 -0.042337 -0.039863 -0.31173 -0.0010682 -0.091036 -0.0027689 0 -0.023473 0 0.0024171 0 0.00030226 0 -0.96783
5.2344 0.072385 0.06583 0.028113 0.064632 0.029221 0.082764 0.07769 0.057284 0.034281 0.032357 0.03132 -17.536 -0.03496 -0.0019052 -0.020392 -0.038812 -0.035036 -0.30993 0.0010612 -0.086833 0.0017984 0 -0.023304 0 0.0018246 0 0.00034305 0 -0.97392
5.2383 0.062066 0.063908 0.037982 0.041883 0.036277 0.070904 0.076172 0.053735 0.055921 0.049146 0.052759 -17.146 -0.033782 0.0027558 -0.022944 -0.035908 -0.032135 -0.30736 0.0022944 -0.086583 0.0075171 0 -0.023715 0 0.0007512 0 6.0782e-05 0 -1.1129
5.2422 0.050286 0.059305 0.055133 0.027782 0.053851 0.057351 0.05874 0.048538 0.076093 0.065475 0.072975 -16.736 -0.032786 0.0061001 -0.026692 -0.035197 -0.032479 -0.30612 0.0026762 -0.090508 0.011461 0 -0.024395 0 2.2212e-05 0 -0.00023777 0 -1.2261
5.2461 0.040874 0.049626 0.065457 0.026779 0.067603 0.045708 0.034071 0.042055 0.07963 0.073239 0.077788 -16.302 -0.03212 0.0050033 -0.029339 -0.03628 -0.034889 -0.30656 0.0026577 -0.096745 0.011472 0 -0.024741 0 0.00011214 0 -0.00042083 0 -1.1897
5.25 0.035753 0.036301 0.065183 0.034672 0.066297 0.038291 0.018023 0.03743 0.063286 0.067746 0.065588 -15.856 -0.031461 -0.00051739 -0.029686 -0.037372 -0.03649 -0.30715 0.0022675 -0.10256 0.0078289 0 -0.024388 0 0.00077236 0 -0.00056187 0 -0.99707
5.2539 0.033542 0.023948 0.060496 0.041983 0.049615 0.034212 0.020557 0.037337 0.037753 0.04987 0.046793 -15.412 -0.030743 -0.0069709 -0.028252 -0.037303 -0.035128 -0.3062 0.0009748 -0.10562 0.0030422 0 -0.023528 0 0.0013193 0 -0.00074504 0 -0.74975
5.2578 0.031177 0.017112 0.057584 0.041126 0.027029 0.030552 0.037159 0.041083 0.019117 0.026 0.033508 -14.976 -0.030413 -0.0099855 -0.026528 -0.036863 -0.031005 -0.3039 -0.0014864 -0.10484 -0.00014213 0 -0.02272 0 0.0012786 0 -0.00090322 0 -0.56481
5.2617 0.026895 0.016882 0.054571 0.031537 0.0096409 0.02558 0.052211 0.044387 0.016323 0.0050052 0.029028 -14.54 -0.03098 -0.0077153 -0.025582 -0.037931 -0.026083 -0.30245 -0.0042337 -0.10071 -0.00075686 0 -0.022405 0 0.00077889 0 -0.0008648 0 -0.48051
5.2656 0.021659 0.020118 0.044137 0.018793 0.0026005 0.020725 0.051652 0.041957 0.024578 -0.0064106 0.026452 -14.091 -0.032406 -0.0021968 -0.025224 -0.041143 -0.022026 -0.30413 -0.0054694 -0.095247 0.00011182 0 -0.022594 0 0.00036111 0 -0.00053451 0 -0.4398
5.2695 0.017768 0.021943 0.023793 0.0090456 0.0038935 0.019112 0.034182 0.031056 0.029905 -0.0069682 0.016916 -13.628 -0.034036 0.0024499 -0.024428 -0.044573 -0.018758 -0.30894 -0.0039271 -0.091261 0.0008511 0 -0.023004 0 0.00042992 0 2.326e-06 0 -0.35928
5.2734 0.016246 0.019438 0.0021818 0.0040647 0.0085455 0.021846 0.01158 0.013691 0.021127 -0.00048016 -0.00083293 -13.163 -0.035146 0.0033671 -0.022581 -0.045084 -0.014984 -0.31416 -0.00024581 -0.090868 0.00099484 0 -0.02341 0 0.00088422 0 0.0005544 0 -0.21461
5.2773 0.015756 0.013541 -0.0066103 0.0012146 0.012778 0.025689 -0.0016951 -0.0039634 -0.00036567 0.0075285 -0.018459 -12.708 -0.035528 0.001005 -0.020399 -0.04131 -0.010077 -0.3163 0.0031973 -0.09399 0.0013719 0 -0.023815 0 0.0012533 0 0.00097577 0 -0.062964
5.2813 0.014126 0.0077695 0.0037904 -0.0022902 0.014532 0.02472 -0.00010809 -0.014625 -0.020972 0.013417 -0.025038 -12.266 -0.035487 -0.0017068 -0.019565 -0.035371 -0.0053774 -0.3139 0.0040807 -0.098091 0.0027303 0 -0.024278 0 0.0011697 0 0.0012273 0 0.012539
5.2852 0.010802 0.0051358 0.024486 -0.0055808 0.011986 0.015001 0.0101 -0.013732 -0.025183 0.016651 -0.016169 -11.821 -0.035322 -0.0020899 -0.021321 -0.031366 -0.0035803 -0.30855 0.0020106 -0.099823 0.0044549 0 -0.024651 0 0.00070904 0 0.0013136 0 -0.02194
5.2891 0.0075826 0.0059925 0.037959 -0.0048228 0.0039275 -0.001504 0.018328 -0.0019259 -0.0078031 0.018443 0.0029332 -11.357 -0.034916 0.00012613 -0.025244 -0.031841 -0.0066201 -0.30353 -0.0012691 -0.09764 0.0048806 0 -0.024625 0 0.00029304 0 0.0012162 0 -0.12772
5.293 0.0068228 0.0084435 0.033803 0.0023087 -0.0074464 -0.017108 0.019502 0.01518 0.021476 0.019798 0.0223 -10.875 -0.03395 0.002915 -0.029377 -0.035513 -0.013837 -0.30112 -0.0035197 -0.093251 0.0029686 0 -0.02409 0 0.0002789 0 0.00093414 0 -0.23743
5.2969 0.0089877 0.010483 0.018851 0.013087 -0.015243 -0.022801 0.017184 0.029757 0.044687 0.020874 0.034752 -10.391 -0.032485 0.0039 -0.031737 -0.038504 -0.021974 -0.30124 -0.0038982 -0.09043 -0.00042142 0 -0.023428 0 0.00064066 0 0.00058031 0 -0.31468
5.3008 0.012141 0.011599 0.011414 0.021063 -0.011808 -0.013869 0.017904 0.035542 0.048253 0.021726 0.039352 -9.9229 -0.031178 0.0022445 -0.031928 -0.037972 -0.02705 -0.30225 -0.0032888 -0.091897 -0.0031191 0 -0.02332 0 0.001024 0 0.00037559 0 -0.36878
5.3047 0.013914 0.012449 0.024106 0.021349 0.004042 0.006956 0.023241 0.030678 0.032054 0.022839 0.038884 -9.4725 -0.030744 -0.00099394 -0.031383 -0.034679 -0.02674 -0.30286 -0.002897 -0.096887 -0.0036571 0 -0.024153 0 0.0010897 0 0.00047952 0 -0.41636
5.3086 0.013864 0.013346 0.050911 0.014911 0.023473 0.030642 0.027807 0.018316 0.0083735 0.024348 0.035236 -9.0209 -0.031142 -0.0039469 -0.031968 -0.032026 -0.021622 -0.30318 -0.0027338 -0.10165 -0.0027171 0 -0.025549 0 0.00080994 0 0.00080559 0 -0.43979
5.3125 0.013696 0.013517 0.070868 0.0077026 0.032834 0.046432 0.024853 0.0048491 -0.0077665 0.024692 0.027712 -8.5479 -0.031448 -0.0052334 -0.03416 -0.032553 -0.014608 -0.30406 -0.0017036 -0.10258 -0.0024543 0 -0.026543 0 0.00046316 0 0.0010427 0 -0.39394
5.3164 0.015099 0.012098 0.065769 0.0054497 0.024551 0.04734 0.01354 -0.0032631 -0.0089567 0.020746 0.015391 -8.0519 -0.030744 -0.0045023 -0.036467 -0.03538 -0.0090976 -0.30567 0.00076184 -0.099369 -0.0042311 0 -0.026324 0 0.00037172 0 0.00092104 0 -0.25876
5.3203 0.01754 0.0097798 0.036404 0.0090351 0.0041987 0.033852 0.00057445 -0.0025553 0.0012098 0.010351 0.00032414 -7.553 -0.029248 -0.0022624 -0.036685 -0.037117 -0.0071057 -0.30705 0.0033831 -0.095167 -0.0069651 0 -0.024922 0 0.00064266 0 0.00048928 0 -0.082002
5.3242 0.018509 0.0090591 0.0030078 0.014657 -0.013378 0.014011 -0.0052865 0.0059382 0.013158 -0.0043426 -0.012108 -7.0747 -0.028446 0.00041247 -0.03389 -0.035357 -0.008424 -0.30711 0.0037528 -0.093745 -0.007837 0 -0.023211 0 0.0011232 0 0.00010687 0 0.038115
5.3281 0.016152 0.012301 -0.010514 0.018125 -0.016172 -0.00049262 -0.00043915 0.017527 0.019549 -0.015979 -0.016086 -6.621 -0.029796 0.0020853 -0.029406 -0.031274 -0.011163 -0.306 0.0007434 -0.096073 -0.0048687 0 -0.022212 0 0.0015601 0 0.00011317 0 0.021996
5.332 0.011597 0.019191 0.0049495 0.018688 -0.0046747 -0.0006915 0.011279 0.026668 0.01984 -0.015467 -0.0087598 -6.1712 -0.033094 0.0014138 -0.025863 -0.028734 -0.013242 -0.30518 -0.0037209 -0.099507 0.0009897 0 -0.022314 0 0.0017861 0 0.0004739 0 -0.13086
5.3359 0.008394 0.026126 0.037692 0.018623 0.0096031 0.014102 0.02267 0.030138 0.018514 0.0017107 0.0084837 -5.697 -0.036158 -0.0019494 -0.02517 -0.030714 -0.013856 -0.30601 -0.0055954 -0.1003 0.0062904 0 -0.023082 0 0.0017829 0 0.00077189 0 -0.34356
5.3398 0.0093323 0.028577 0.065377 0.019522 0.015078 0.03514 0.029105 0.028545 0.019911 0.030812 0.030962 -5.1873 -0.036472 -0.0066152 -0.027136 -0.036416 -0.013956 -0.30817 -0.0019667 -0.097127 0.007787 0 -0.023756 0 0.0016197 0 0.00059445 0 -0.52079
5.3438 0.013635 0.024663 0.071732 0.019712 0.010057 0.048956 0.030786 0.025153 0.024699 0.0588 0.052158 -4.6578 -0.033553 -0.0098507 -0.02981 -0.041787 -0.015309 -0.30962 0.0061305 -0.09237 0.0050644 0 -0.023929 0 0.001372 0 -3.7955e-05 0 -0.60923
5.3477 0.017322 0.016818 0.05614 0.015948 0.0026605 0.045577 0.030137 0.022889 0.030326 0.071216 0.064798 -4.1367 -0.029834 -0.0092899 -0.031104 -0.042947 -0.018718 -0.30841 0.014003 -0.090002 0.00080987 0 -0.02378 0 0.001096 0 -0.00063874 0 -0.60945
5.3516 0.016523 0.0098928 0.030346 0.0077131 0.0016842 0.024983 0.027932 0.021917 0.033619 0.060772 0.062472 -3.6412 -0.028958 -0.0047783 -0.030282 -0.039396 -0.022744 -0.30465 0.016732 -0.092032 -0.0014565 0 -0.023729 0 0.00084644 0 -0.00069373 0 -0.54192
5.3555 0.010657 0.0071805 0.0076173 -0.00074274 0.0079799 -0.0027485 0.022354 0.019706 0.032421 0.031865 0.042709 -3.1655 -0.03265 0.001315 -0.028218 -0.034224 -0.024161 -0.30067 0.012957 -0.096727 -0.0001741 0 -0.023933 0 0.00068071 0 -0.00017299 0 -0.41326
5.3594 0.0025693 0.0077511 -0.0057446 -0.0035008 0.014644 -0.023897 0.011591 0.013465 0.025372 -0.0021207 0.01009 -2.6893 -0.038871 0.0058153 -0.026527 -0.031389 -0.020176 -0.29915 0.0058226 -0.10015 0.003273 0 -0.024148 0 0.0006322 0 0.00039357 0 -0.22046
5.3633 -0.0043146 0.0074073 -0.011278 0.0012445 0.014903 -0.029646 -0.0030941 0.0027733 0.011717 -0.026852 -0.023873 -2.1971 -0.043043 0.0071182 -0.026452 -0.032617 -0.010922 -0.30076 0.00035464 -0.099522 0.0059908 0 -0.024054 0 0.00069171 0 0.00039184 0 0.017053
5.3672 -0.0089423 0.002405 -0.013967 0.0084323 0.0089137 -0.020776 -0.017039 -0.0098494 -0.0071775 -0.034959 -0.045916 -1.6905 -0.0416 0.006131 -0.028282 -0.036472 -0.00016172 -0.30348 -0.00041678 -0.095491 0.0059732 0 -0.023651 0 0.00082715 0 -0.00027512 0 0.24082
5.3711 -0.012931 -0.0073037 -0.018127 0.0097165 0.0024923 -0.0057066 -0.024942 -0.02072 -0.025869 -0.028784 -0.048728 -1.1828 -0.034991 0.004972 -0.031381 -0.039956 0.0067154 -0.30426 0.0026594 -0.091341 0.0034249 0 -0.023299 0 0.0010168 0 -0.0010415 0 0.38044
5.375 -0.018228 -0.018054 -0.026235 0.0006735 -0.00023193 0.0058309 -0.024302 -0.027324 -0.035797 -0.016993 -0.035588 -0.68549 -0.02756 0.0047577 -0.034512 -0.040909 0.0062508 -0.30172 0.0062684 -0.090182 0.00019035 0 -0.023371 0 0.0012438 0 -0.0011627 0 0.40503
5.3789 -0.024736 -0.025549 -0.039105 -0.014872 -0.0018004 0.0083896 -0.017051 -0.02921 -0.030542 -0.0083335 -0.017946 -0.19905 -0.024281 0.0046739 -0.036276 -0.039245 -0.00057584 -0.29733 0.0077197 -0.092575 -0.0018457 0 -0.023879 0 0.0014474 0 -0.00040218 0 0.35133
5.3828 -0.030364 -0.028298 -0.055156 -0.027642 -0.0084758 0.0020939 -0.0086728 -0.027213 -0.012122 -0.0071873 -0.0075764 0.28417 -0.02699 0.0031983 -0.035712 -0.036467 -0.0088756 -0.29446 0.006868 -0.096495 -0.0019137 0 -0.024456 0 0.0014955 0 0.00072345 0 0.30123
5.3867 -0.033323 -0.028535 -0.069483 -0.030678 -0.022682 -0.0099025 -0.0057086 -0.022577 0.0076285 -0.013249 -0.0093938 0.76991 -0.033145 0.00011233 -0.032935 -0.03438 -0.01313 -0.29577 0.0054283 -0.099301 -0.00038249 0 -0.024706 0 0.0012491 0 0.0013884 0 0.32777
5.3906 -0.034223 -0.030116 -0.075473 -0.025376 -0.039384 -0.024489 -0.012758 -0.01726 0.013542 -0.024042 -0.020325 1.2563 -0.038071 -0.0029017 -0.029308 -0.034096 -0.010789 -0.30132 0.0047894 -0.09978 0.0018769 0 -0.024556 0 0.00069705 0 0.0011953 0 0.45545
5.3945 -0.035801 -0.035419 -0.069644 -0.020565 -0.050767 -0.039563 -0.029943 -0.014797 -0.0023229 -0.037246 -0.034146 1.7368 -0.038702 -0.0038273 -0.026714 -0.035709 -0.0035292 -0.3086 0.004654 -0.098599 0.0039567 0 -0.024279 0 4.529e-05 0 0.00052533 0 0.66181
5.3984 -0.040543 -0.04384 -0.05608 -0.025466 -0.054402 -0.053137 -0.052052 -0.019738 -0.034297 -0.051027 -0.047185 2.2074 -0.035746 -0.0024781 -0.026238 -0.038383 0.0045596 -0.31416 0.0037415 -0.097158 0.0049655 0 -0.024184 0 -0.00035658 0 0.00017389 0 0.90627
5.4023 -0.048567 -0.052833 -0.045507 -0.042498 -0.055877 -0.062787 -0.070676 -0.034843 -0.066613 -0.063204 -0.059801 2.67 -0.032621 -0.00093636 -0.027324 -0.040659 0.010201 -0.31574 0.0015993 -0.096172 0.0041092 0 -0.024315 0 -0.00023802 0 0.0006088 0 1.153
5.4063 -0.057706 -0.060206 -0.048134 -0.065606 -0.062449 -0.066829 -0.07911 -0.057959 -0.084636 -0.071251 -0.073248 3.1289 -0.0323 -0.0016117 -0.028305 -0.041081 0.012969 -0.31333 -0.00051562 -0.095271 0.0011745 0 -0.024427 0 0.00037717 0 0.0015362 0 1.372
5.4102 -0.065561 -0.065628 -0.065499 -0.084893 -0.074116 -0.066222 -0.077195 -0.08185 -0.085047 -0.073851 -0.086119 3.5855 -0.034838 -0.0047333 -0.027985 -0.039071 0.014796 -0.30893 -0.00072024 -0.093759 -0.0029064 0 -0.024247 0 0.0011459 0 0.0021693 0 1.533
5.4141 -0.071456 -0.070356 -0.088522 -0.093423 -0.081963 -0.064928 -0.072034 -0.098236 -0.07697 -0.072539 -0.094507 4.0365 -0.037595 -0.0078262 -0.026821 -0.035499 0.017771 -0.30528 0.0014591 -0.091604 -0.0061688 0 -0.023743 0 0.0016179 0 0.0019439 0 1.6146
5.418 -0.076583 -0.075848 -0.10419 -0.09111 -0.076712 -0.067746 -0.072998 -0.10337 -0.07357 -0.071307 -0.095746 4.4765 -0.037736 -0.0078685 -0.026462 -0.032296 0.022286 -0.30443 0.004163 -0.089703 -0.0067081 0 -0.023142 0 0.0015417 0 0.001022 0 1.6271
5.4219 -0.082536 -0.082655 -0.10568 -0.083722 -0.059618 -0.077142 -0.08431 -0.10051 -0.081421 -0.073896 -0.09161 4.9015 -0.034709 -0.0041687 -0.027969 -0.031142 0.026938 -0.30675 0.0044887 -0.089218 -0.0040691 0 -0.022722 0 0.0010337 0 0.00013956 0 1.6212
5.4258 -0.089848 -0.090309 -0.097498 -0.078716 -0.044437 -0.091668 -0.10135 -0.096843 -0.096291 -0.080959 -0.087374 5.3102 -0.030589 0.00080895 -0.030469 -0.032229 0.029928 -0.31069 0.0010119 -0.090636 0.00025646 0 -0.022583 0 0.00047914 0 -3.8897e-05 0 1.6624
5.4297 -0.097765 -0.097915 -0.091308 -0.081085 -0.047134 -0.10716 -0.11428 -0.097441 -0.10807 -0.08976 -0.08748 5.7026 -0.028173 0.0035304 -0.031751 -0.034174 0.030523 -0.31366 -0.0046818 -0.093331 0.0037915 0 -0.022612 0 0.000243 0 0.00053418 0 1.7842
5.4336 -0.10509 -0.10466 -0.096195 -0.091271 -0.071975 -0.11945 -0.11625 -0.10145 -0.10981 -0.096841 -0.09212 6.0791 -0.028634 0.0024695 -0.030447 -0.035182 0.029441 -0.31363 -0.0089245 -0.095945 0.004821 0 -0.022621 0 0.00041669 0 0.0013079 0 1.9604
5.4375 -0.111 -0.10994 -0.11162 -0.10547 -0.10678 -0.12632 -0.10916 -0.10395 -0.10319 -0.10122 -0.098136 6.441 -0.030798 -0.00068114 -0.027667 -0.034422 0.028145 -0.31043 -0.0087212 -0.097275 0.0035197 0 -0.022523 0 0.00079829 0 0.0016464 0 2.1253
5.4414 -0.11512 -0.11344 -0.12848 -0.11777 -0.13216 -0.12757 -0.10188 -0.10159 -0.096342 -0.10507 -0.10311 6.7904 -0.032513 -0.0027093 -0.026278 -0.032386 0.027912 -0.30586 -0.0041098 -0.09703 0.0015668 0 -0.022377 0 0.0011122 0 0.0013474 0 2.2283
5.4453 -0.11735 -0.11531 -0.13663 -0.1233 -0.13674 -0.12413 -0.10259 -0.096668 -0.096926 -0.11121 -0.10823 7.1277 -0.032708 -0.0017876 -0.028244 -0.030109 0.029378 -0.30239 0.0018105 -0.095984 0.00065257 0 -0.022336 0 0.0012764 0 0.00072966 0 2.2748
5.4492 -0.11801 -0.11644 -0.13214 -0.12117 -0.12529 -0.11772 -0.11232 -0.09583 -0.1066 -0.11993 -0.1167 7.4498 -0.032203 0.0011338 -0.032491 -0.028206 0.0326 -0.30132 0.0052163 -0.095425 0.0011931 0 -0.022535 0 0.0014808 0 0.00028567 0 2.318
5.4531 -0.11815 -0.11823 -0.11903 -0.11526 -0.11311 -0.11129 -0.12515 -0.10448 -0.12092 -0.12831 -0.12937 7.7507 -0.032608 0.0035464 -0.03552 -0.026704 0.037187 -0.30202 0.004411 -0.096249 0.0022775 0 -0.023026 0 0.0019943 0 0.00027065 0 2.4096
5.457 -0.11936 -0.12177 -0.10534 -0.11198 -0.11258 -0.10898 -0.13432 -0.122 -0.13378 -0.13285 -0.14228 8.027 -0.034469 0.0037942 -0.034433 -0.025634 0.042324 -0.30274 0.00098011 -0.098285 0.0027113 0 -0.023733 0 0.0028576 0 0.00058275 0 2.555
5.4609 -0.12275 -0.12695 -0.097939 -0.11586 -0.12402 -0.11416 -0.13801 -0.14175 -0.142 -0.1328 -0.1491 8.2823 -0.036501 0.0023187 -0.029652 -0.025388 0.046887 -0.30239 -0.001556 -0.10032 0.0020929 0 -0.024451 0 0.003742 0 0.00096107 0 2.7108
5.4648 -0.12773 -0.13237 -0.09968 -0.12619 -0.13791 -0.12675 -0.13952 -0.15558 -0.1465 -0.13093 -0.14655 8.525 -0.036704 0.00079681 -0.024726 -0.02623 0.049882 -0.30153 -0.00045953 -0.10088 0.00098189 0 -0.024898 0 0.004142 0 0.0012397 0 2.8221
5.4688 -0.13215 -0.13612 -0.10956 -0.13752 -0.14466 -0.1419 -0.14262 -0.15874 -0.14986 -0.13073 -0.13755 8.7598 -0.034338 0.00038327 -0.023285 -0.027486 0.050985 -0.30162 0.0042258 -0.09922 0.00018204 0 -0.024851 0 0.0037895 0 0.0014134 0 2.862
5.4727 -0.13386 -0.13711 -0.12391 -0.14396 -0.14241 -0.15226 -0.14714 -0.15157 -0.15298 -0.13287 -0.1287 8.9813 -0.03087 0.00093053 -0.025918 -0.027591 0.050668 -0.30325 0.009804 -0.095906 -2.6587e-05 0 -0.024315 0 0.0029502 0 0.0015211 0 2.8396
5.4766 -0.13264 -0.1357 -0.13737 -0.14366 -0.1364 -0.15256 -0.14935 -0.13777 -0.1538 -0.13421 -0.12443 9.1764 -0.028909 0.0017254 -0.029848 -0.025365 0.049681 -0.30523 0.012935 -0.092476 4.778e-05 0 -0.023578 0 0.0023107 0 0.0015415 0 2.7771
5.4805 -0.13056 -0.13337 -0.14432 -0.13966 -0.13237 -0.14341 -0.1461 -0.1218 -0.14916 -0.13073 -0.12334 9.3355 -0.030011 0.0025485 -0.031645 -0.02142 0.048347 -0.30555 0.01195 -0.090469 8.9939e-05 0 -0.023077 0 0.0024798 0 0.0014373 0 2.6873
5.4844 -0.13026 -0.13181 -0.14154 -0.1366 -0.13126 -0.13104 -0.13814 -0.10775 -0.13809 -0.12175 -0.12052 9.4632 -0.033321 0.0036538 -0.030361 -0.018084 0.046418 -0.30347 0.0078249 -0.090507 0.00027904 0 -0.023124 0 0.003475 0 0.0012732 0 2.5759
5.4883 -0.1325 -0.13194 -0.13067 -0.13639 -0.12982 -0.12297 -0.12944 -0.099401 -0.12408 -0.11166 -0.11363 9.576 -0.036312 0.0047267 -0.028168 -0.017527 0.043719 -0.30064 0.0032685 -0.092072 0.0011224 0 -0.02369 0 0.0046355 0 0.001231 0 2.463
5.4922 -0.13544 -0.13371 -0.11807 -0.13706 -0.12534 -0.12292 -0.12397 -0.099718 -0.11431 -0.10752 -0.10683 9.6881 -0.036953 0.0042937 -0.028038 -0.01966 0.040928 -0.29995 0.00073925 -0.094019 0.002793 0 -0.024414 0 0.0050891 0 0.001461 0 2.394
5.4961 -0.1361 -0.13617 -0.11075 -0.13555 -0.11889 -0.12872 -0.12333 -0.10911 -0.1157 -0.11424 -0.10825 9.7978 -0.035354 0.00073171 -0.030831 -0.021923 0.039552 -0.3029 0.00086303 -0.09535 0.0047096 0 -0.024849 0 0.0044386 0 0.0019127 0 2.4192
5.5 -0.13293 -0.13772 -0.11111 -0.13137 -0.11415 -0.13443 -0.12719 -0.12396 -0.12998 -0.13101 -0.12269 9.8879 -0.033397 -0.0057914 -0.034566 -0.021459 0.04085 -0.30789 0.0023 -0.095683 0.0058767 0 -0.024753 0 0.0031109 0 0.0023381 0 2.5514
5.5039 -0.12682 -0.1364 -0.11506 -0.12709 -0.11351 -0.13461 -0.1346 -0.13748 -0.15088 -0.15122 -0.14598 9.9411 -0.032778 -0.012462 -0.0364 -0.017844 0.044553 -0.31109 0.0030062 -0.095225 0.0057211 0 -0.024228 0 0.0020568 0 0.002488 0 2.7374
5.5078 -0.11992 -0.13049 -0.11566 -0.12507 -0.11584 -0.12742 -0.14348 -0.14297 -0.16616 -0.16558 -0.16602 9.9574 -0.033357 -0.015341 -0.035249 -0.013773 0.048561 -0.30945 0.0018631 -0.094479 0.0046168 0 -0.023624 0 0.002021 0 0.0023175 0 2.8705
5.5117 -0.11332 -0.11931 -0.10924 -0.12377 -0.11763 -0.11453 -0.14895 -0.13731 -0.164 -0.16629 -0.1702 9.9554 -0.033414 -0.012305 -0.032508 -0.01285 0.050052 -0.30332 -0.00053126 -0.094002 0.0035564 0 -0.023303 0 0.0029722 0 0.0019977 0 2.8412
5.5156 -0.10591 -0.10395 -0.098398 -0.11789 -0.11567 -0.098798 -0.14372 -0.12195 -0.14023 -0.15012 -0.1532 9.9578 -0.03155 -0.0048607 -0.030399 -0.016335 0.047182 -0.2964 -0.0024369 -0.094281 0.0032545 0 -0.023426 0 0.0041603 0 0.0017332 0 2.5951
5.5195 -0.095563 -0.087084 -0.08884 -0.10264 -0.10858 -0.082243 -0.12258 -0.10123 -0.10158 -0.11961 -0.11973 9.9708 -0.028361 0.0028576 -0.029797 -0.021771 0.040035 -0.29296 -0.0023994 -0.095624 0.0035319 0 -0.023879 0 0.0047413 0 0.0015867 0 2.1625
5.5234 -0.081377 -0.071775 -0.082972 -0.078458 -0.096394 -0.065759 -0.08818 -0.079719 -0.062232 -0.082236 -0.080564 9.9797 -0.026166 0.0071323 -0.029723 -0.024811 0.030225 -0.2947 -0.00039079 -0.097972 0.0035732 0 -0.024367 0 0.0044344 0 0.0014935 0 1.644
5.5273 -0.065026 -0.059961 -0.076755 -0.051702 -0.079761 -0.050298 -0.052118 -0.060762 -0.035498 -0.047627 -0.046026 9.9629 -0.026948 0.0071294 -0.028806 -0.022751 0.019716 -0.29973 0.0022294 -0.10078 0.0028017 0 -0.024586 0 0.0036673 0 0.0014297 0 1.1629
5.5313 -0.049979 -0.051731 -0.06341 -0.030576 -0.06042 -0.0378 -0.02847 -0.046359 -0.026141 -0.023709 -0.021481 9.9122 -0.030406 0.0047912 -0.027057 -0.016754 0.0099943 -0.30434 0.003871 -0.10317 0.0015186 0 -0.024415 0 0.0031298 0 0.0015125 0 0.81198
5.5352 -0.039438 -0.045926 -0.040893 -0.019811 -0.041956 -0.030726 -0.023977 -0.03727 -0.028634 -0.013368 -0.0071725 9.8409 -0.034032 0.002585 -0.026057 -0.01097 0.0020711 -0.30593 0.0040074 -0.10428 0.0006774 0 -0.023995 0 0.0031643 0 0.0018816 0 0.61992
5.5391 -0.034714 -0.041506 -0.015952 -0.018646 -0.029007 -0.0305 -0.03318 -0.032653 -0.032362 -0.013768 -0.0007829 9.772 -0.035226 0.0013951 -0.027459 -0.0093747 -0.0031377 -0.30476 0.0034979 -0.10373 0.0010042 0 -0.02365 0 0.0035317 0 0.0024676 0 0.55357
5.543 -0.035069 -0.038472 -0.00028048 -0.023207 -0.024519 -0.036179 -0.043216 -0.030144 -0.029816 -0.019094 3.6828e-07 9.7186 -0.033562 0.00041154 -0.031358 -0.012953 -0.0048606 -0.30323 0.0036552 -0.10176 0.0022975 0 -0.023658 0 0.003715 0 0.0029226 0 0.55108
5.5469 -0.038646 -0.037617 -0.0016113 -0.030296 -0.027322 -0.04445 -0.044497 -0.027529 -0.021805 -0.024936 -0.0036961 9.6738 -0.031084 -0.0012739 -0.036113 -0.019278 -0.0030456 -0.30366 0.0048888 -0.09906 0.0035597 0 -0.024027 0 0.0034333 0 0.0028539 0 0.56695
5.5508 -0.043407 -0.039478 -0.017547 -0.038818 -0.032762 -0.051023 -0.038001 -0.025254 -0.016181 -0.030974 -0.01202 9.619 -0.030353 -0.0032804 -0.039642 -0.024493 0.0012606 -0.30643 0.0061887 -0.096404 0.0038156 0 -0.024458 0 0.0028809 0 0.0021833 0 0.60077
5.5547 -0.047552 -0.043526 -0.037656 -0.048073 -0.036418 -0.052595 -0.032992 -0.027159 -0.021407 -0.039807 -0.025923 9.5414 -0.032043 -0.0042214 -0.040814 -0.025935 0.0064145 -0.30979 0.0060062 -0.094369 0.0028423 0 -0.024576 0 0.0025027 0 0.0012784 0 0.68963
5.5586 -0.049702 -0.048335 -0.051897 -0.055693 -0.037686 -0.048381 -0.037732 -0.037572 -0.039856 -0.053091 -0.045945 9.4441 -0.034332 -0.0032108 -0.039752 -0.023581 0.011287 -0.31128 0.0037985 -0.093184 0.0011813 0 -0.024255 0 0.0025609 0 0.00068155 0 0.86731
5.5625 -0.049322 -0.052423 -0.057778 -0.058224 -0.039756 -0.040542 -0.05193 -0.056368 -0.065468 -0.068577 -0.070187 9.3398 -0.034643 -0.00085456 -0.037147 -0.019636 0.015879 -0.30949 0.00080003 -0.092759 -0.00047047 0 -0.023772 0 0.0029146 0 0.00065463 0 1.1191
5.5664 -0.047158 -0.054901 -0.060145 -0.054241 -0.045841 -0.033325 -0.067397 -0.076468 -0.087083 -0.080803 -0.092746 9.2379 -0.032114 0.0013625 -0.033633 -0.016891 0.020648 -0.30503 -0.00082679 -0.092861 -0.0018141 0 -0.023597 0 0.0031955 0 0.00096532 0 1.3682
5.5703 -0.045015 -0.055401 -0.06456 -0.046707 -0.055248 -0.031124 -0.075388 -0.08711 -0.094907 -0.084745 -0.10483 9.1355 -0.028508 0.0025762 -0.029857 -0.016962 0.025109 -0.30011 0.00016094 -0.093349 -0.002912 0 -0.023988 0 0.0031759 0 0.0011358 0 1.5099
5.5742 -0.044589 -0.053651 -0.071044 -0.04157 -0.063185 -0.036178 -0.07323 -0.081274 -0.085874 -0.079045 -0.099268 9.0232 -0.026721 0.0032328 -0.026793 -0.019366 0.027219 -0.29714 0.0028624 -0.094291 -0.0037019 0 -0.024728 0 0.0029676 0 0.00092664 0 1.4725
5.5781 -0.046094 -0.049457 -0.074071 -0.043145 -0.064622 -0.046995 -0.064565 -0.061419 -0.06482 -0.066045 -0.075953 8.8966 -0.028279 0.0041868 -0.025466 -0.021877 0.024556 -0.29732 0.0048112 -0.095786 -0.0036934 0 -0.025284 0 0.0028843 0 0.00058269 0 1.2634
5.582 -0.047878 -0.043295 -0.06831 -0.050208 -0.05858 -0.058602 -0.054383 -0.038354 -0.041235 -0.049218 -0.043648 8.7609 -0.032085 0.0052464 -0.026117 -0.022048 0.016583 -0.29994 0.0039469 -0.097552 -0.0022777 0 -0.025258 0 0.0031302 0 0.00058222 0 0.96645
5.5859 -0.047551 -0.036812 -0.054154 -0.05644 -0.048744 -0.064864 -0.044741 -0.023712 -0.023953 -0.031025 -0.015722 8.6258 -0.035457 0.0049362 -0.027747 -0.019083 0.0059349 -0.30294 0.00027938 -0.098711 0.00060375 0 -0.024749 0 0.0036146 0 0.0011218 0 0.69228
5.5898 -0.043817 -0.032334 -0.037745 -0.055176 -0.039903 -0.06187 -0.035208 -0.022033 -0.017054 -0.013366 -0.002178 8.4946 -0.036402 0.0020044 -0.028868 -0.014778 -0.0027155 -0.3044 -0.0042117 -0.098229 0.0041253 0 -0.024249 0 0.0040334 0 0.0018494 0 0.51771
5.5938 -0.037542 -0.031373 -0.025912 -0.044622 -0.03373 -0.05042 -0.026328 -0.028842 -0.019114 0.00048259 -0.0039851 8.3603 -0.035049 -0.0027692 -0.028924 -0.012545 -0.0056503 -0.30396 -0.0072979 -0.095933 0.006993 0 -0.02418 0 0.0041046 0 0.0021385 0 0.45543
5.5977 -0.031226 -0.033309 -0.021299 -0.029351 -0.028023 -0.035941 -0.021232 -0.035785 -0.025616 0.0056087 -0.014205 8.2121 -0.03307 -0.0065103 -0.02887 -0.014889 -0.0025857 -0.30307 -0.0082283 -0.093242 0.0082964 0 -0.024473 0 0.0037391 0 0.0016684 0 0.46883
5.6016 -0.027343 -0.035587 -0.022143 -0.017083 -0.02008 -0.025612 -0.023119 -0.037851 -0.032385 -0.0016141 -0.024751 8.0463 -0.031901 -0.0064172 -0.030028 -0.021132 0.0034154 -0.30369 -0.007916 -0.092607 0.0080406 0 -0.024615 0 0.0030477 0 0.00076045 0 0.51289
5.6055 -0.026875 -0.035591 -0.025978 -0.013471 -0.010784 -0.024278 -0.031415 -0.0364 -0.037571 -0.019603 -0.032714 7.8692 -0.031568 -0.0023594 -0.032199 -0.027409 0.0084912 -0.30644 -0.0075869 -0.095654 0.0069058 0 -0.02414 0 0.0022553 0 0.00012986 0 0.56653
5.6094 -0.028966 -0.032753 -0.032564 -0.018814 -0.005193 -0.031553 -0.041169 -0.036047 -0.041165 -0.040698 -0.040777 7.6907 -0.031171 0.002588 -0.033123 -0.029335 0.010766 -0.30968 -0.0073819 -0.10137 0.0055357 0 -0.023119 0 0.0016284 0 0.00027035 0 0.63397
5.6133 -0.031664 -0.029037 -0.042729 -0.028588 -0.0086399 -0.041908 -0.046739 -0.039129 -0.043187 -0.055114 -0.051867 7.5149 -0.030335 0.0044441 -0.030309 -0.025405 0.011048 -0.3107 -0.0063615 -0.10619 0.004088 0 -0.022179 0 0.0014238 0 0.0010407 0 0.72055
5.6172 -0.032978 -0.02719 -0.054783 -0.036712 -0.021602 -0.047746 -0.046073 -0.04313 -0.042581 -0.057001 -0.063685 7.3363 -0.029979 0.0015963 -0.023814 -0.018309 0.011108 -0.30808 -0.003827 -0.10638 0.002457 0 -0.022011 0 0.0017911 0 0.0018303 0 0.80762
5.6211 -0.031646 -0.028179 -0.063255 -0.03892 -0.037914 -0.043697 -0.041237 -0.043056 -0.037909 -0.04771 -0.068814 7.147 -0.031477 -0.0038342 -0.017206 -0.012881 0.011401 -0.30324 -0.00045021 -0.10121 0.00083335 0 -0.022793 0 0.0026338 0 0.002125 0 0.84962
5.625 -0.027477 -0.030052 -0.062348 -0.03432 -0.048199 -0.029637 -0.034984 -0.035966 -0.029017 -0.033687 -0.060676 6.9452 -0.035003 -0.0077954 -0.015256 -0.012295 0.010489 -0.29972 0.0021186 -0.093939 -0.00011928 0 -0.024018 0 0.0035595 0 0.0019223 0 0.79747
5.6289 -0.021366 -0.029329 -0.051192 -0.024915 -0.04603 -0.010692 -0.027537 -0.023316 -0.017805 -0.021195 -0.03985 6.7376 -0.03878 -0.0077115 -0.020017 -0.01568 0.0066437 -0.30035 0.0028469 -0.089524 0.00020521 0 -0.024887 0 0.0040531 0 0.0016182 0 0.63247
5.6328 -0.014975 -0.023831 -0.035375 -0.014015 -0.032177 0.0057267 -0.017327 -0.0094861 -0.0072152 -0.012553 -0.014753 6.5339 -0.040196 -0.0045102 -0.028743 -0.019162 -5.4073e-07 -0.30494 0.0024226 -0.090668 0.0015903 0 -0.024911 0 0.0038189 0 0.0015246 0 0.38648
5.6367 -0.0099204 -0.014521 -0.022542 -0.0046038 -0.013827 0.014053 -0.0047414 0.0014475 0.00059853 -0.0066403 0.0040992 6.3377 -0.037982 -0.0015635 -0.035772 -0.019304 -0.0069122 -0.31026 0.0025717 -0.09554 0.0028373 0 -0.024226 0 0.0030314 0 0.0015403 0 0.1329
5.6406 -0.0067155 -0.0047771 -0.015869 0.0016956 0.00043618 0.013365 0.0058581 0.0075828 0.0050845 -0.0020489 0.011197 6.1438 -0.033503 -0.0016122 -0.036967 -0.015898 -0.010845 -0.31272 0.0041771 -0.099415 0.0025626 0 -0.023406 0 0.0022457 0 0.0013172 0 -0.048954
5.6445 -0.0041945 0.0022949 -0.011763 0.0048601 0.0061209 0.0072711 0.0090288 0.008786 0.0064737 0.00093294 0.0085035 5.9442 -0.029877 -0.004461 -0.032892 -0.011765 -0.010267 -0.31119 0.00618 -0.098895 0.0003844 0 -0.022991 0 0.0019931 0 0.00073342 0 -0.1164
5.6484 -0.00010153 0.0062005 -0.0042327 0.0060123 0.0050786 0.001224 0.0037802 0.0056674 0.0046474 0.0014395 0.0019699 5.7353 -0.029542 -0.0073943 -0.027961 -0.010043 -0.0064214 -0.30769 0.0065857 -0.09493 -0.0025394 0 -0.023134 0 0.0023804 0 0.00015068 0 -0.087506
5.6523 0.0072922 0.0091367 0.0083166 0.0067113 0.0034354 -0.00074841 -0.0039957 -0.00025888 -0.00046977 0.00046045 -0.0037244 5.5209 -0.032292 -0.007752 -0.026431 -0.01159 -0.0022379 -0.30537 0.0047024 -0.091798 -0.0041831 0 -0.023611 0 0.0030388 0 0.00013693 0 -0.032065
5.6563 0.017679 0.0139 0.020804 0.0084993 0.0071276 0.002303 -0.005381 -0.0055621 -0.0069269 0.0013664 -0.0070511 5.3086 -0.035493 -0.0052555 -0.028914 -0.01474 -0.00024801 -0.30569 0.0022577 -0.09291 -0.0030776 0 -0.024088 0 0.0034664 0 0.00089402 0 -0.03465
5.6602 0.0286 0.02155 0.026356 0.012837 0.018214 0.0089975 0.0044841 -0.0050667 -0.0094311 0.0075702 -0.0072102 5.1032 -0.036289 -0.0020949 -0.032443 -0.017254 -0.0013531 -0.3075 0.001969 -0.097391 0.00061915 0 -0.024368 0 0.003452 0 0.0019611 0 -0.15215
5.6641 0.037019 0.030794 0.023761 0.020978 0.034102 0.017669 0.022641 0.0056233 -0.0011741 0.019688 -0.001276 4.905 -0.033925 -0.00091437 -0.033718 -0.018308 -0.0052326 -0.3085 0.0047317 -0.10074 0.0052141 0 -0.024459 0 0.0032014 0 0.0025307 0 -0.39003
5.668 0.041466 0.039383 0.019927 0.033252 0.049646 0.027751 0.041382 0.026692 0.021384 0.035201 0.014856 4.7125 -0.030231 -0.0026398 -0.032213 -0.018655 -0.011501 -0.30762 0.0082494 -0.099082 0.0085976 0 -0.024466 0 0.0030724 0 0.0021234 0 -0.70711
5.6719 0.043099 0.046055 0.024375 0.048023 0.060384 0.039414 0.055018 0.052748 0.054241 0.050842 0.041881 4.5261 -0.027928 -0.0060015 -0.030248 -0.01913 -0.020121 -0.3059 0.0087805 -0.093007 0.0094944 0 -0.024477 0 0.0031977 0 0.001004 0 -1.0395
5.6758 0.044855 0.051256 0.040576 0.061511 0.064878 0.052121 0.063759 0.075189 0.086147 0.064932 0.073507 4.3483 -0.028333 -0.0089017 -0.030239 -0.019362 -0.03059 -0.30518 0.0046353 -0.087243 0.0079987 0 -0.024516 0 0.003366 0 -5.2725e-05 0 -1.3257
5.6797 0.049366 0.056247 0.062326 0.069476 0.065064 0.063807 0.071296 0.086911 0.10436 0.077067 0.098342 4.1802 -0.030466 -0.010158 -0.0321 -0.018138 -0.040906 -0.30605 -0.0018954 -0.086388 0.0052235 0 -0.024556 0 0.0032671 0 -0.0004309 0 -1.5211
5.6836 0.057252 0.061739 0.078878 0.070189 0.064778 0.071756 0.079261 0.086098 0.10231 0.085884 0.10678 4.0197 -0.032248 -0.010054 -0.033464 -0.015015 -0.047785 -0.30733 -0.0062536 -0.090674 0.0025374 0 -0.024533 0 0.002838 0 -0.00016595 0 -1.605
5.6875 0.066991 0.067483 0.084267 0.066404 0.067433 0.074602 0.08479 0.076716 0.08372 0.088278 0.097572 3.8641 -0.032565 -0.0094506 -0.032368 -0.011378 -0.048501 -0.30739 -0.0055945 -0.095817 0.00095251 0 -0.024366 0 0.0023555 0 0.00016684 0 -1.5863
5.6914 0.076272 0.073097 0.082324 0.064226 0.074085 0.073734 0.083961 0.065938 0.060381 0.08214 0.078821 3.7146 -0.032241 -0.0085917 -0.029507 -0.0096642 -0.043061 -0.30601 -0.0013368 -0.097117 0.00086293 0 -0.024004 0 0.0021772 0 1.8191e-05 0 -1.5087
5.6953 0.083653 0.07902 0.082838 0.069123 0.082857 0.072869 0.077448 0.060583 0.045242 0.070439 0.062724 3.5787 -0.033058 -0.0068511 -0.02762 -0.011341 -0.034856 -0.30465 0.0022128 -0.093915 0.002006 0 -0.023488 0 0.0023887 0 -0.00066417 0 -1.4447
5.6992 0.089311 0.086331 0.092609 0.082035 0.090149 0.076038 0.072157 0.064567 0.045715 0.061917 0.058554 3.4652 -0.0358 -0.0036213 -0.028558 -0.0155 -0.028978 -0.30475 0.0019468 -0.090155 0.0035347 0 -0.022964 0 0.0027136 0 -0.001465 0 -1.4702
5.7031 0.094487 0.095431 0.10959 0.098787 0.093172 0.085427 0.076453 0.077959 0.061143 0.066056 0.06884 3.3768 -0.03924 0.00064346 -0.031076 -0.019414 -0.029256 -0.30603 -0.0011259 -0.090541 0.0042965 0 -0.022614 0 0.0027819 0 -0.0019278 0 -1.6272
5.707 0.10024 0.10491 0.12511 0.11332 0.092308 0.10032 0.093095 0.097339 0.084936 0.085641 0.090174 3.306 -0.04108 0.0043496 -0.031791 -0.020611 -0.03609 -0.30645 -0.0029585 -0.095953 0.0034087 0 -0.022547 0 0.0025031 0 -0.0019212 0 -1.8975
5.7109 0.10648 0.11198 0.13147 0.12188 0.091434 0.11732 0.11643 0.11713 0.10895 0.11343 0.11619 3.2392 -0.040007 0.0058354 -0.028562 -0.018696 -0.04657 -0.30425 -0.00053116 -0.10249 0.0009022 0 -0.022738 0 0.0021796 0 -0.0016218 0 -2.2089
5.7148 0.11195 0.11453 0.12785 0.12458 0.095303 0.13136 0.13642 0.13175 0.12715 0.13658 0.13984 3.1669 -0.036921 0.0046874 -0.022991 -0.015486 -0.05661 -0.29994 0.0050228 -0.10497 -0.002091 0 -0.023078 0 0.0022412 0 -0.0012246 0 -2.4723
5.7188 0.11506 0.11305 0.11953 0.12335 0.10537 0.13718 0.14582 0.13802 0.13713 0.14567 0.15457 3.0917 -0.034153 0.0021527 -0.019398 -0.01351 -0.063413 -0.29642 0.0092818 -0.10158 -0.0039644 0 -0.023442 0 0.0028382 0 -0.00075858 0 -2.6245
5.7227 0.115 0.11068 0.11245 0.11912 0.11737 0.13134 0.14414 0.13634 0.13966 0.14078 0.15593 3.0278 -0.033383 0.00026582 -0.02098 -0.014219 -0.066515 -0.29665 0.0085983 -0.095327 -0.0037946 0 -0.023711 0 0.0036638 0 -0.00020515 0 -2.6507
5.7266 0.11236 0.11096 0.10878 0.11146 0.12335 0.11464 0.13573 0.12983 0.13694 0.12974 0.14396 2.9913 -0.034202 0.00036755 -0.026731 -0.017219 -0.066939 -0.30114 0.0034862 -0.091231 -0.0021624 0 -0.023745 0 0.0041687 0 0.0002708 0 -2.5752
5.7305 0.10889 0.11501 0.10727 0.1011 0.11777 0.093517 0.12484 0.12176 0.13078 0.12054 0.12435 2.9904 -0.034679 0.0021537 -0.032126 -0.020826 -0.06552 -0.30745 -0.0018695 -0.091935 -0.00085581 0 -0.023405 0 0.0039836 0 0.00032665 0 -2.4366
5.7344 0.10644 0.12046 0.10675 0.092217 0.1031 0.078314 0.11294 0.1134 0.12146 0.11521 0.10598 3.021 -0.033379 0.0039443 -0.033103 -0.02325 -0.061995 -0.31211 -0.0034456 -0.095896 -0.0014984 0 -0.02269 0 0.0031961 0 -0.00023428 0 -2.2709
5.7383 0.1058 0.12301 0.10815 0.090892 0.089692 0.078161 0.10029 0.10418 0.10846 0.11033 0.09558 3.0711 -0.030859 0.0039393 -0.029671 -0.0235 -0.055691 -0.31325 -0.00087526 -0.099385 -0.0040901 0 -0.021888 0 0.0022692 0 -0.0011435 0 -2.1105
5.7422 0.10626 0.11964 0.11288 0.099911 0.088635 0.09478 0.089008 0.093846 0.092755 0.1027 0.093589 3.1297 -0.029192 0.001545 -0.025762 -0.021637 -0.047147 -0.31168 0.0026219 -0.10005 -0.0066848 0 -0.021512 0 0.0016955 0 -0.0017526 0 -1.988
5.7461 0.10613 0.11078 0.11964 0.11462 0.10236 0.11975 0.083594 0.084437 0.0787 0.093993 0.095207 3.1924 -0.029927 -0.0021461 -0.025417 -0.01849 -0.039072 -0.30964 0.0035952 -0.098634 -0.0066476 0 -0.021978 0 0.0016758 0 -0.0015437 0 -1.9303
5.75 0.10388 0.099938 0.12398 0.12447 0.12093 0.13828 0.087483 0.079788 0.073103 0.089412 0.095819 3.2618 -0.03247 -0.0050339 -0.028872 -0.015211 -0.035385 -0.30874 0.0016492 -0.097524 -0.0026933 0 -0.023201 0 0.0020505 0 -0.00061853 0 -1.9408
5.7539 0.099141 0.091156 0.12148 0.1203 0.12818 0.13795 0.099058 0.082619 0.080775 0.092006 0.095489 3.343 -0.034486 -0.0053852 -0.032247 -0.012852 -0.03864 -0.30884 -0.00042409 -0.098158 0.0038262 0 -0.02452 0 0.002483 0 0.00033477 0 -1.9883
5.7578 0.09269 0.086314 0.11167 0.10173 0.114 0.11684 0.1112 0.091609 0.099476 0.098706 0.097784 3.4397 -0.033999 -0.0029893 -0.031178 -0.012084 -0.047645 -0.30878 0.00042562 -0.099856 0.0094862 0 -0.0251 0 0.0027098 0 0.00062756 0 -2.016
5.7617 0.085781 0.084298 0.09843 0.078109 0.082918 0.085027 0.11549 0.10111 0.11883 0.10234 0.10386 3.5532 -0.031223 0.00069737 -0.025024 -0.013064 -0.057351 -0.30774 0.0044885 -0.10103 0.010979 0 -0.024582 0 0.0026703 0 0.00019156 0 -1.971
5.7656 0.079238 0.082298 0.08648 0.061774 0.051609 0.058119 0.1078 0.10407 0.12553 0.097795 0.10824 3.6837 -0.028372 0.0035404 -0.017725 -0.015455 -0.061586 -0.30606 0.0090165 -0.10109 0.0074403 0 -0.023423 0 0.0024664 0 -0.00036178 0 -1.8328
5.7695 0.0731 0.077925 0.077477 0.05873 0.036456 0.047278 0.090884 0.096126 0.11196 0.086236 0.10173 3.8307 -0.027615 0.0041812 -0.014518 -0.018532 -0.057021 -0.3046 0.010732 -0.1008 0.0012208 0 -0.022599 0 0.002238 0 -0.00032574 0 -1.6202
5.7734 0.066889 0.070487 0.069639 0.064559 0.041118 0.052777 0.07199 0.078058 0.081892 0.073307 0.080075 3.9921 -0.029095 0.0028949 -0.01751 -0.021297 -0.045492 -0.3039 0.0086054 -0.10097 -0.0035626 0 -0.02285 0 0.0020761 0 0.00041301 0 -1.3747
5.7773 0.060066 0.06075 0.060963 0.068636 0.054238 0.065237 0.057758 0.055254 0.048412 0.06326 0.050225 4.163 -0.030873 0.0011811 -0.02413 -0.022693 -0.032774 -0.30376 0.0044316 -0.10103 -0.0037616 0 -0.02409 0 0.0020189 0 0.0012425 0 -1.1345
5.7813 0.052236 0.049861 0.052207 0.062749 0.059146 0.072818 0.050186 0.034771 0.025259 0.054988 0.027047 4.3366 -0.03081 0.0003871 -0.029698 -0.02201 -0.02451 -0.30368 0.0010463 -0.099423 0.0006645 0 -0.025479 0 0.0020913 0 0.0013909 0 -0.91923
5.7852 0.043103 0.038557 0.046114 0.04674 0.047272 0.068548 0.046238 0.021837 0.017911 0.043835 0.021793 4.5082 -0.028596 0.00050192 -0.031543 -0.019409 -0.02229 -0.30338 0.00011753 -0.095487 0.0066145 0 -0.0261 0 0.0023196 0 0.00065988 0 -0.7299
5.7891 0.032502 0.027188 0.043598 0.026961 0.02412 0.052854 0.040657 0.017392 0.021008 0.027178 0.031932 4.6792 -0.02605 0.00020492 -0.030825 -0.016162 -0.022917 -0.3028 0.0014064 -0.090856 0.0099459 0 -0.025653 0 0.0026956 0 -0.00037333 0 -0.55579
5.793 0.02069 0.016162 0.041235 0.0099504 0.003384 0.030822 0.029609 0.017658 0.023439 0.0079596 0.041943 4.8574 -0.025445 -0.0017753 -0.030579 -0.014137 -0.021386 -0.30186 0.0036283 -0.088589 0.0082286 0 -0.024618 0 0.0031269 0 -0.00087987 0 -0.38059
5.7969 0.0086039 0.0060963 0.03339 -0.002475 -0.0049606 0.0077684 0.012889 0.016106 0.016612 -0.0074592 0.035474 5.0515 -0.027478 -0.0051492 -0.032184 -0.014647 -0.015147 -0.30036 0.0056032 -0.090609 0.0022349 0 -0.023772 0 0.0034405 0 -0.00053384 0 -0.18759
5.8008 -0.0023612 -0.0025527 0.017496 -0.01263 -0.0020831 -0.013009 -0.0062161 0.0073093 -0.00028634 -0.015012 0.0090025 5.2639 -0.030682 -0.0078548 -0.033863 -0.017417 -0.0061502 -0.29844 0.0066182 -0.095779 -0.0047929 0 -0.023565 0 0.0034674 0 0.00021494 0 0.030501
5.8047 -0.011082 -0.0099335 -0.002649 -0.022449 0.0024615 -0.029451 -0.022869 -0.0091389 -0.02098 -0.016528 -0.024737 5.4869 -0.032749 -0.0075693 -0.032675 -0.020632 0.00094797 -0.29697 0.0062048 -0.10054 -0.0094345 0 -0.023866 0 0.0031635 0 0.00059518 0 0.2589
5.8086 -0.017405 -0.016718 -0.019225 -0.030192 6.2789e-05 -0.039228 -0.033187 -0.027405 -0.036958 -0.017689 -0.04665 5.7055 -0.032461 -0.0038057 -0.027918 -0.022225 0.0027716 -0.29711 0.0041868 -0.10165 -0.010217 0 -0.024224 0 0.0026716 0 0.00024773 0 0.45762
5.8125 -0.022152 -0.023443 -0.026697 -0.031847 -0.0099278 -0.040075 -0.036035 -0.038641 -0.042524 -0.022462 -0.046202 5.9069 -0.030589 0.0012554 -0.022412 -0.021433 -3.3596e-05 -0.29933 0.0011962 -0.098672 -0.0081251 0 -0.02432 0 0.0022534 0 -0.00045966 0 0.57934
5.8164 -0.026367 -0.029849 -0.02642 -0.025756 -0.021235 -0.032118 -0.033297 -0.037272 -0.037379 -0.029504 -0.028992 6.0878 -0.029126 0.004129 -0.020192 -0.019287 -0.0035742 -0.30262 -0.0011523 -0.094011 -0.0053826 0 -0.024166 0 0.0021222 0 -0.00081437 0 0.60245
5.8203 -0.030466 -0.034901 -0.025347 -0.015716 -0.027603 -0.01975 -0.028672 -0.025902 -0.026433 -0.034016 -0.011324 6.2555 -0.029675 0.0026559 -0.022743 -0.017568 -0.004132 -0.30501 -0.0011613 -0.090645 -0.0036532 0 -0.023958 0 0.0022947 0 -0.00044541 0 0.5556
5.8242 -0.03408 -0.037582 -0.030065 -0.0092698 -0.028515 -0.010605 -0.025846 -0.014467 -0.017627 -0.033062 -0.0072636 6.4211 -0.032274 -0.0022179 -0.027419 -0.017178 -0.0011146 -0.30509 0.0014674 -0.089739 -0.003089 0 -0.023823 0 0.0025885 0 0.00034774 0 0.50994
5.8281 -0.036684 -0.037843 -0.041564 -0.012424 -0.028688 -0.011569 -0.027127 -0.013417 -0.018373 -0.029065 -0.0192 6.5915 -0.035394 -0.0070353 -0.029743 -0.017441 0.002992 -0.30323 0.0050421 -0.090172 -0.002752 0 -0.023758 0 0.0027735 0 0.00091479 0 0.53824
5.832 -0.038354 -0.036917 -0.055108 -0.025264 -0.032799 -0.024506 -0.033034 -0.025787 -0.031404 -0.028035 -0.038703 6.7648 -0.036892 -0.0083656 -0.027518 -0.016994 0.0053539 -0.30124 0.0070662 -0.090181 -0.001778 0 -0.023769 0 0.002753 0 0.00088188 0 0.66773
5.8359 -0.03986 -0.036679 -0.064639 -0.04204 -0.04105 -0.044838 -0.042467 -0.044624 -0.052113 -0.034172 -0.055042 6.9336 -0.035283 -0.0052494 -0.022928 -0.015324 0.0054693 -0.30084 0.0063358 -0.089349 -0.00017579 0 -0.023967 0 0.0026121 0 0.00047144 0 0.86123
5.8398 -0.042034 -0.038507 -0.067302 -0.055326 -0.049578 -0.064085 -0.052896 -0.058192 -0.069988 -0.045901 -0.063028 7.092 -0.030731 0.00035202 -0.020584 -0.013399 0.0052791 -0.30213 0.0039889 -0.089052 0.0013239 0 -0.024452 0 0.0024932 0 0.00022956 0 1.041
5.8438 -0.04507 -0.042477 -0.064387 -0.060705 -0.054528 -0.074628 -0.060683 -0.05896 -0.07465 -0.056891 -0.064189 7.2387 -0.025294 0.0052651 -0.023268 -0.012723 0.0067715 -0.30365 0.0024032 -0.091032 0.0020311 0 -0.025097 0 0.0024242 0 0.00046263 0 1.1379
5.8477 -0.048461 -0.047431 -0.058977 -0.058598 -0.05535 -0.073635 -0.062262 -0.049055 -0.063093 -0.061071 -0.062328 7.376 -0.02212 0.0073787 -0.029291 -0.013785 0.0096011 -0.30382 0.0029218 -0.095531 0.0018692 0 -0.025527 0 0.0022789 0 0.00094972 0 1.1312
5.8516 -0.051546 -0.051812 -0.053468 -0.052689 -0.054376 -0.063926 -0.056391 -0.0379 -0.042599 -0.057264 -0.059205 7.5055 -0.023621 0.0066473 -0.033871 -0.015501 0.011218 -0.30241 0.0045995 -0.10071 0.0012886 0 -0.025398 0 0.0019235 0 0.0012003 0 1.0548
5.8555 -0.054009 -0.0546 -0.049229 -0.047061 -0.05384 -0.05177 -0.046156 -0.034433 -0.026371 -0.049782 -0.054445 7.6267 -0.029555 0.0043399 -0.033269 -0.01627 0.009528 -0.30063 0.0051997 -0.10385 0.00074749 0 -0.024739 0 0.0014031 0 0.00098045 0 0.97188
5.8594 -0.055793 -0.055724 -0.047562 -0.04433 -0.053764 -0.043303 -0.038538 -0.04071 -0.02471 -0.045025 -0.04861 7.7393 -0.036514 0.0016285 -0.027951 -0.015573 0.005525 -0.29994 0.0034552 -0.10333 0.00034038 0 -0.023994 0 0.0009673 0 0.00057618 0 0.93924
5.8633 -0.05664 -0.055741 -0.049679 -0.045408 -0.052667 -0.041675 -0.040623 -0.05187 -0.03845 -0.047146 -0.045087 7.8468 -0.039784 -0.0010542 -0.022051 -0.014473 0.0031658 -0.30072 0.00037032 -0.09972 -0.00011158 0 -0.023659 0 0.00087723 0 0.00053257 0 0.98289
5.8672 -0.055969 -0.055143 -0.055085 -0.049918 -0.04986 -0.046161 -0.054413 -0.06141 -0.059575 -0.055881 -0.048114 7.9555 -0.036724 -0.0035278 -0.019825 -0.014454 0.0062095 -0.30213 -0.0016722 -0.095265 -0.0007163 0 -0.023838 0 0.0011693 0 0.0011215 0 1.0917
5.8711 -0.053427 -0.053888 -0.060449 -0.056301 -0.046644 -0.053197 -0.074137 -0.066232 -0.077709 -0.067292 -0.058559 8.0686 -0.029128 -0.0051467 -0.022329 -0.015772 0.014627 -0.30322 -0.0010584 -0.092303 -0.0013375 0 -0.024154 0 0.0016136 0 0.0020473 0 1.2241
5.875 -0.049596 -0.051529 -0.061193 -0.061793 -0.045256 -0.058459 -0.088819 -0.067018 -0.086447 -0.07606 -0.071541 8.1803 -0.022313 -0.0049113 -0.027073 -0.01702 0.023803 -0.3039 0.0017352 -0.091794 -0.0017512 0 -0.024135 0 0.0019273 0 0.0026673 0 1.3216
5.8789 -0.045945 -0.047825 -0.055176 -0.063098 -0.046836 -0.058822 -0.088916 -0.064761 -0.084638 -0.077686 -0.078423 8.2787 -0.021136 -0.002433 -0.030534 -0.016438 0.027497 -0.30484 0.004755 -0.09297 -0.0018952 0 -0.023704 0 0.0020407 0 0.0025244 0 1.3266
5.8828 -0.043798 -0.043318 -0.045022 -0.057999 -0.050413 -0.053434 -0.072483 -0.058118 -0.073378 -0.069975 -0.072007 8.3542 -0.02601 0.0012893 -0.030995 -0.013748 0.022345 -0.3064 0.0062614 -0.094152 -0.0018939 0 -0.023294 0 0.0021437 0 0.0017168 0 1.206
5.8867 -0.043146 -0.039303 -0.036358 -0.046992 -0.053567 -0.043706 -0.0464 -0.045 -0.053609 -0.053928 -0.051345 8.4095 -0.032387 0.0042583 -0.029318 -0.010724 0.010371 -0.30789 0.0057685 -0.094065 -0.0018434 0 -0.023443 0 0.002451 0 0.0008006 0 0.972
5.8906 -0.042506 -0.037065 -0.033129 -0.033587 -0.053827 -0.032592 -0.021947 -0.026816 -0.027636 -0.033846 -0.023106 8.4593 -0.034458 0.0048704 -0.027504 -0.0099102 -0.0024071 -0.30806 0.0036997 -0.092727 -0.001641 0 -0.024259 0 0.0029219 0 0.00034143 0 0.68771
5.8945 -0.040153 -0.036873 -0.034322 -0.022787 -0.04969 -0.023573 -0.0081735 -0.010434 -0.0023164 -0.01614 0.0011546 8.5192 -0.030101 0.0031032 -0.026807 -0.012607 -0.010042 -0.30642 0.00053993 -0.091394 -0.0010949 0 -0.025276 0 0.0032412 0 0.0005113 0 0.44682
5.8984 -0.035713 -0.037544 -0.035345 -0.018581 -0.041134 -0.019607 -0.007703 -0.0047133 0.01144 -0.0067267 0.010342 8.5921 -0.022776 0.00042963 -0.027149 -0.017858 -0.010219 -0.30402 -0.00326 -0.091635 -0.00020594 0 -0.025866 0 0.0031165 0 0.0010374 0 0.33268
5.9023 -0.030647 -0.037082 -0.03275 -0.021974 -0.029968 -0.022028 -0.017098 -0.013815 0.005081 -0.0081847 -0.00065862 8.6649 -0.018629 -0.0014232 -0.027886 -0.023165 -0.0048634 -0.30278 -0.0065904 -0.094162 0.00071826 0 -0.025789 0 0.0026075 0 0.0014819 0 0.37673
5.9063 -0.027121 -0.034098 -0.027585 -0.030582 -0.019769 -0.029629 -0.030276 -0.033092 -0.019774 -0.01842 -0.027794 8.7183 -0.021284 -0.0017143 -0.028676 -0.026172 0.0021019 -0.30385 -0.0074586 -0.098171 0.0012914 0 -0.025374 0 0.0021341 0 0.0015783 0 0.54093
5.9102 -0.026237 -0.029019 -0.024027 -0.039818 -0.014565 -0.038552 -0.041838 -0.051556 -0.049716 -0.031813 -0.058887 8.7435 -0.028894 -0.00089376 -0.029483 -0.025921 0.0076328 -0.30644 -0.004202 -0.10169 0.001404 0 -0.025134 0 0.0021041 0 0.0013659 0 0.73569
5.9141 -0.027206 -0.024076 -0.024734 -0.044958 -0.016332 -0.043642 -0.048393 -0.059229 -0.067271 -0.042093 -0.079133 8.7497 -0.035942 0.00017993 -0.030048 -0.023022 0.010814 -0.30845 0.0026245 -0.10278 0.0013181 0 -0.025241 0 0.0024976 0 0.0010807 0 0.86396
5.918 -0.028179 -0.021912 -0.027817 -0.043186 -0.023022 -0.041131 -0.048303 -0.053475 -0.062723 -0.045092 -0.0787 8.7574 -0.037982 0.001069 -0.029829 -0.019006 0.012027 -0.30823 0.0096932 -0.10083 0.0013736 0 -0.025363 0 0.0028299 0 0.00094754 0 0.86656
5.9219 -0.027883 -0.023729 -0.028623 -0.034887 -0.029347 -0.031237 -0.04133 -0.039467 -0.040488 -0.039984 -0.058078 8.7819 -0.035003 0.001842 -0.028719 -0.015573 0.011416 -0.30607 0.012838 -0.097047 0.0016062 0 -0.025046 0 0.0025767 0 0.0010439 0 0.74487
5.9258 -0.026581 -0.028322 -0.024555 -0.023626 -0.030499 -0.018699 -0.028901 -0.025165 -0.014817 -0.028944 -0.027524 8.8221 -0.030615 0.0025562 -0.02766 -0.013985 0.0083925 -0.30398 0.010246 -0.093779 0.0016989 0 -0.024221 0 0.0016898 0 0.0012927 0 0.552
5.9297 -0.025581 -0.032793 -0.017912 -0.014576 -0.026058 -0.010316 -0.014405 -0.015598 0.0011797 -0.016048 -0.00079446 8.8637 -0.028312 0.0029081 -0.028121 -0.014566 0.0026326 -0.30402 0.0041334 -0.092946 0.0013448 0 -0.023339 0 0.00071213 0 0.0015392 0 0.36249
5.9336 -0.025934 -0.034457 -0.013742 -0.011901 -0.02052 -0.010739 -0.0026326 -0.011076 0.0037388 -0.0060234 0.012516 8.8926 -0.028592 0.0025115 -0.030627 -0.016437 -0.0045584 -0.30645 -0.00084414 -0.094695 0.00064416 0 -0.022973 0 0.00035057 0 0.0016432 0 0.24018
5.9375 -0.027583 -0.032596 -0.014901 -0.016402 -0.019621 -0.019406 0.0017997 -0.0097355 -0.0023169 -0.0028644 0.010777 8.9059 -0.029488 0.0014362 -0.033794 -0.01793 -0.010085 -0.30951 -0.0013003 -0.097217 8.7486e-05 0 -0.023301 0 0.00087754 0 0.0015434 0 0.21996
5.9414 -0.029657 -0.028837 -0.019426 -0.024972 -0.025517 -0.030953 -0.0036547 -0.010967 -0.010845 -0.008277 -0.0015753 8.9114 -0.029454 0.00029753 -0.035119 -0.017766 -0.010668 -0.31073 0.0021983 -0.097975 8.9414e-05 0 -0.023959 0 0.0019035 0 0.0012791 0 0.30546
5.9453 -0.031391 -0.025976 -0.022932 -0.032472 -0.035101 -0.038948 -0.018116 -0.016104 -0.020174 -0.020615 -0.018711 8.9177 -0.029279 -0.00027641 -0.033105 -0.016256 -0.0051772 -0.30885 0.0057937 -0.095579 0.0005168 0 -0.024419 0 0.0027255 0 0.00095599 0 0.4745
5.9492 -0.032701 -0.026187 -0.023503 -0.034995 -0.042849 -0.040174 -0.037044 -0.026094 -0.032079 -0.035332 -0.036324 8.9248 -0.030992 -0.00020385 -0.028795 -0.015278 0.004137 -0.30484 0.0057031 -0.091005 0.00069435 0 -0.024483 0 0.0029256 0 0.00066956 0 0.68417
5.9531 -0.033942 -0.02981 -0.023854 -0.032342 -0.045346 -0.036291 -0.053501 -0.039056 -0.046254 -0.047216 -0.051113 8.9257 -0.03505 0.0001266 -0.025118 -0.016667 0.012666 -0.30123 0.0013209 -0.087177 -8.1947e-05 0 -0.024415 0 0.002672 0 0.00043903 0 0.87669
5.957 -0.035315 -0.03536 -0.028389 -0.027968 -0.043286 -0.031824 -0.06097 -0.050559 -0.057308 -0.053176 -0.059353 8.9141 -0.039024 0.00046977 -0.024477 -0.020255 0.016236 -0.30037 -0.0045115 -0.087007 -0.0019793 0 -0.024602 0 0.0024731 0 0.00021889 0 0.99383
5.9609 -0.036634 -0.040512 -0.038141 -0.026425 -0.039602 -0.03037 -0.056913 -0.056614 -0.058383 -0.053626 -0.057963 8.8919 -0.039431 0.0010815 -0.026762 -0.0235 0.013779 -0.30285 -0.0080077 -0.091178 -0.004497 0 -0.025121 0 0.0026551 0 -6.1826e-06 0 1.0024
5.9648 -0.037645 -0.043299 -0.048912 -0.030187 -0.036314 -0.032193 -0.04499 -0.056569 -0.048134 -0.051437 -0.047989 8.867 -0.035074 0.0022816 -0.029631 -0.023433 0.0079698 -0.30719 -0.0073344 -0.097317 -0.0068228 0 -0.025656 0 0.0030709 0 -0.00013154 0 0.9182
5.9688 -0.038401 -0.042939 -0.054704 -0.03809 -0.033629 -0.034892 -0.033679 -0.053222 -0.033743 -0.049407 -0.036418 8.8448 -0.028525 0.0036909 -0.030778 -0.019424 0.0032917 -0.31075 -0.0035426 -0.10136 -0.0082967 0 -0.025835 0 0.0032976 0 3.8217e-05 0 0.80626
5.9727 -0.039185 -0.040087 -0.053152 -0.04634 -0.031745 -0.036168 -0.031085 -0.050101 -0.026083 -0.048375 -0.032559 8.8224 -0.02416 0.0041948 -0.029985 -0.01413 0.0028347 -0.31148 0.00080195 -0.10035 -0.0085975 0 -0.025608 0 0.0030944 0 0.00062481 0 0.74643
5.9766 -0.040079 -0.036559 -0.047544 -0.051121 -0.03242 -0.036033 -0.039017 -0.048457 -0.030829 -0.047401 -0.040498 8.7908 -0.024499 0.0030118 -0.029023 -0.011466 0.0061314 -0.30915 0.0036879 -0.094716 -0.0076409 0 -0.025266 0 0.0026594 0 0.0015071 0 0.78006
5.9805 -0.04078 -0.034626 -0.043508 -0.050841 -0.037591 -0.036606 -0.051078 -0.046622 -0.043543 -0.045492 -0.054173 8.7432 -0.028303 0.00088638 -0.029606 -0.013218 0.0096417 -0.30546 0.004667 -0.088243 -0.0054739 0 -0.025096 0 0.002443 0 0.0023221 0 0.87679
5.9844 -0.041 -0.036009 -0.043816 -0.04662 -0.046087 -0.039866 -0.057148 -0.042136 -0.05341 -0.043101 -0.060802 8.681 -0.032084 -7.6074e-05 -0.03153 -0.017415 0.009587 -0.30284 0.0044195 -0.085601 -0.002363 0 -0.025063 0 0.0027144 0 0.0026827 0 0.95331
5.9883 -0.041087 -0.040955 -0.046508 -0.041127 -0.052557 -0.045523 -0.051478 -0.034622 -0.052512 -0.042028 -0.051336 8.6118 -0.033415 0.0017644 -0.032875 -0.020098 0.0050478 -0.3028 0.0037919 -0.089141 0.0010695 0 -0.024874 0 0.0033025 0 0.0024534 0 0.93816
5.9922 -0.042109 -0.047958 -0.047983 -0.036962 -0.051198 -0.050871 -0.037998 -0.026914 -0.04258 -0.044061 -0.029527 8.5429 -0.032807 0.0056574 -0.032021 -0.018929 -0.0010421 -0.30483 0.0032831 -0.097284 0.0039457 0 -0.024363 0 0.0037406 0 0.0018488 0 0.83602
5.9961 -0.04511 -0.054494 -0.047505 -0.035731 -0.041688 -0.052774 -0.028025 -0.023582 -0.033558 -0.049709 -0.011174 8.4766 -0.032532 0.0085435 -0.029398 -0.015267 -0.0038421 -0.30686 0.0030947 -0.10565 0.0055225 0 -0.023774 0 0.0036563 0 0.0012562 0 0.73789
6 -0.050122 -0.058465 -0.048278 -0.038022 -0.031447 -0.050169 -0.031692 -0.028084 -0.035486 -0.058052 -0.012978 8.4106 -0.03387 0.0075599 -0.027168 -0.012749 -0.0001035 -0.30686 0.0032592 -0.10995 0.005573 0 -0.023589 0 0.0030455 0 0.00092924 0 0.76141
6.0039 -0.055854 -0.059445 -0.05398 -0.043713 -0.030837 -0.045152 -0.049897 -0.040587 -0.050635 -0.067419 -0.039523 8.3419 -0.035635 0.0028827 -0.027164 -0.013756 0.0093875 -0.30452 0.0035809 -0.10851 0.0044244 0 -0.024043 0 0.0022191 0 0.00082139 0 0.96205
6.0078 -0.060432 -0.058841 -0.06447 -0.052004 -0.04458 -0.041832 -0.073362 -0.057721 -0.071986 -0.075979 -0.078974 8.2678 -0.035388 -0.0019413 -0.029144 -0.017198 0.020252 -0.30156 0.0036378 -0.10266 0.0026588 0 -0.024817 0 0.0015279 0 0.00070138 0 1.2829
6.0117 -0.062638 -0.058808 -0.075273 -0.061223 -0.066904 -0.043729 -0.089521 -0.074057 -0.088538 -0.081851 -0.11101 8.1834 -0.031957 -0.0029315 -0.031126 -0.019763 0.027473 -0.30043 0.0031005 -0.095344 0.00081369 0 -0.02526 0 0.0011383 0 0.00042792 0 1.5839
6.0156 -0.062641 -0.060727 -0.081415 -0.068933 -0.085235 -0.051438 -0.091426 -0.0843 -0.092678 -0.083266 -0.12055 8.081 -0.026742 0.00057385 -0.031427 -0.019315 0.028603 -0.30234 0.0021007 -0.089246 -0.00066193 0 -0.024972 0 0.0010174 0 0.00011268 0 1.7309
6.0195 -0.061717 -0.064344 -0.081721 -0.072767 -0.089672 -0.06211 -0.081616 -0.085231 -0.084235 -0.079383 -0.10665 7.954 -0.022653 0.0049557 -0.03035 -0.017046 0.024893 -0.30627 0.001121 -0.08594 -0.0013289 0 -0.024199 0 0.0010587 0 1.0753e-05 0 1.6781
6.0234 -0.061319 -0.068146 -0.079259 -0.071717 -0.080173 -0.071157 -0.068608 -0.076897 -0.069245 -0.07138 -0.080639 7.8028 -0.021856 0.0054127 -0.029819 -0.016238 0.01977 -0.30976 0.00037203 -0.08601 -0.00090072 0 -0.023631 0 0.0011815 0 0.00024722 0 1.4868
6.0273 -0.062273 -0.070543 -0.077728 -0.06701 -0.065476 -0.075169 -0.059963 -0.062823 -0.055508 -0.062589 -0.056882 7.6377 -0.024446 0.00051263 -0.031333 -0.01885 0.016137 -0.31081 -0.00063289 -0.089252 0.00034888 0 -0.02378 0 0.0013352 0 0.00065544 0 1.2745
6.0313 -0.064538 -0.070906 -0.077722 -0.061832 -0.055336 -0.074148 -0.057962 -0.049023 -0.04849 -0.056931 -0.044065 7.4718 -0.028916 -0.0061028 -0.034297 -0.023335 0.014731 -0.30932 -0.0026074 -0.094437 0.0013763 0 -0.024523 0 0.0014771 0 0.00090092 0 1.1393
6.0352 -0.067426 -0.069761 -0.076721 -0.05982 -0.053344 -0.071392 -0.06051 -0.04183 -0.049737 -0.056499 -0.043047 7.311 -0.033493 -0.0087632 -0.036407 -0.025865 0.014585 -0.30694 -0.0054044 -0.099159 0.0008663 0 -0.025226 0 0.0016001 0 0.00078692 0 1.1156
6.0391 -0.069909 -0.068196 -0.072529 -0.063105 -0.056281 -0.070927 -0.064857 -0.04512 -0.057659 -0.060275 -0.050318 7.1491 -0.036923 -0.0050115 -0.035761 -0.023826 0.014751 -0.30556 -0.0075285 -0.1007 -0.0016993 0 -0.025337 0 0.0017776 0 0.00045168 0 1.1816
6.043 -0.070918 -0.067067 -0.066233 -0.070966 -0.059255 -0.074211 -0.069872 -0.058176 -0.069229 -0.065206 -0.062133 6.9743 -0.038367 0.0018245 -0.032675 -0.018259 0.015454 -0.30591 -0.0071343 -0.097881 -0.005308 0 -0.024863 0 0.0021241 0 0.00025578 0 1.2944
6.0469 -0.06975 -0.066585 -0.061425 -0.079853 -0.060675 -0.07868 -0.075197 -0.075477 -0.081201 -0.068773 -0.075601 6.7813 -0.037243 0.0053604 -0.02949 -0.01301 0.0176 -0.30737 -0.0038768 -0.092429 -0.0079052 0 -0.024298 0 0.0026552 0 0.00044709 0 1.4164
6.0508 -0.066542 -0.066372 -0.060535 -0.08486 -0.062276 -0.079525 -0.079307 -0.088916 -0.090448 -0.070708 -0.087367 6.5762 -0.033728 0.0019155 -0.028557 -0.01145 0.021253 -0.30884 0.00022164 -0.088317 -0.0079742 0 -0.024098 0 0.0031764 0 0.00090864 0 1.5154
6.0547 -0.062442 -0.065783 -0.062277 -0.082024 -0.065155 -0.073538 -0.079388 -0.091584 -0.093913 -0.072251 -0.092972 6.37 -0.029383 -0.0059369 -0.030272 -0.013849 0.024713 -0.30976 0.0021176 -0.089002 -0.0059141 0 -0.024241 0 0.0033563 0 0.0012337 0 1.555
6.0586 -0.059082 -0.064235 -0.062977 -0.070465 -0.066941 -0.062002 -0.073494 -0.081264 -0.089088 -0.073746 -0.088549 6.166 -0.026768 -0.011415 -0.032894 -0.0176 0.025324 -0.31011 0.00043418 -0.094658 -0.0038523 0 -0.024294 0 0.0029756 0 0.0010797 0 1.4988
6.0625 -0.057517 -0.06147 -0.060335 -0.053314 -0.063595 -0.050122 -0.062674 -0.061725 -0.075433 -0.073178 -0.073517 5.9538 -0.027777 -0.0094631 -0.034217 -0.019784 0.02147 -0.30988 -0.0029666 -0.10179 -0.0038268 0 -0.023894 0 0.0021478 0 0.00049308 0 1.3336
6.0664 -0.057406 -0.057715 -0.055646 -0.036728 -0.054069 -0.043278 -0.050744 -0.04101 -0.05598 -0.06749 -0.051715 5.7184 -0.031958 -0.0012546 -0.033472 -0.019512 0.01409 -0.30868 -0.0042725 -0.10579 -0.0058594 0 -0.023161 0 0.0012933 0 -8.8765e-05 0 1.0939
6.0703 -0.057184 -0.053648 -0.052175 -0.027128 -0.042752 -0.043077 -0.041858 -0.027507 -0.037419 -0.055826 -0.029977 5.4546 -0.036541 0.0067792 -0.031814 -0.018097 0.0063161 -0.3063 -0.001015 -0.10443 -0.007744 0 -0.022629 0 0.00086085 0 -0.0001786 0 0.85879
6.0742 -0.055214 -0.050045 -0.051561 -0.027827 -0.03677 -0.046425 -0.03819 -0.025834 -0.027395 -0.041697 -0.015339 5.1732 -0.038456 0.0084803 -0.031086 -0.017333 0.0014343 -0.30348 0.0055398 -0.09937 -0.0069358 0 -0.022777 0 0.0010225 0 0.00035821 0 0.71644
6.0781 -0.051006 -0.047254 -0.052128 -0.036958 -0.040313 -0.048286 -0.039538 -0.034716 -0.029925 -0.031599 -0.012531 4.8929 -0.036705 0.0030781 -0.03211 -0.017799 0.00077352 -0.30189 0.011214 -0.09452 -0.0029612 0 -0.023607 0 0.0015992 0 0.0011786 0 0.71593
6.082 -0.04553 -0.044895 -0.0508 -0.048207 -0.051079 -0.04567 -0.044381 -0.047954 -0.042106 -0.030675 -0.022369 4.6241 -0.032975 -0.0045251 -0.03401 -0.018675 0.0031617 -0.30285 0.012374 -0.092864 0.0018608 0 -0.024646 0 0.0022528 0 0.0017213 0 0.83712
6.0859 -0.040424 -0.042121 -0.046358 -0.054331 -0.061818 -0.039545 -0.050671 -0.05791 -0.055271 -0.038713 -0.040935 4.3615 -0.029995 -0.0082174 -0.035049 -0.018859 0.0062385 -0.30582 0.0089707 -0.094464 0.0041743 0 -0.025335 0 0.0027405 0 0.0016349 0 0.99888
6.0898 -0.036826 -0.038372 -0.040439 -0.051457 -0.065364 -0.033399 -0.0557 -0.059526 -0.060621 -0.04981 -0.060069 4.0927 -0.029273 -0.0056667 -0.034139 -0.018036 0.0083771 -0.30826 0.004406 -0.097132 0.0023734 0 -0.02541 0 0.0030038 0 0.0010256 0 1.1009
6.0938 -0.034801 -0.033996 -0.03538 -0.041375 -0.058954 -0.030168 -0.056211 -0.052658 -0.055357 -0.056146 -0.070249 3.8123 -0.030284 0.0004519 -0.031713 -0.016706 0.0095718 -0.30746 0.002401 -0.098687 -0.0020176 0 -0.024988 0 0.0030603 0 0.00033031 0 1.0756
6.0977 -0.033665 -0.030185 -0.031588 -0.030133 -0.045064 -0.030347 -0.050017 -0.041493 -0.044264 -0.053077 -0.065596 3.5276 -0.031638 0.0055079 -0.029321 -0.01546 0.010682 -0.303 0.0037575 -0.098563 -0.0055877 0 -0.024351 0 0.0028788 0 -5.7966e-05 0 0.92246
6.1016 -0.032685 -0.028166 -0.027635 -0.023879 -0.029278 -0.032481 -0.038318 -0.031626 -0.035183 -0.041794 -0.048143 3.2485 -0.032737 0.0069451 -0.028388 -0.014414 0.011931 -0.2975 0.0059513 -0.097538 -0.0057954 0 -0.023725 0 0.0024067 0 -8.8098e-05 0 0.70612
6.1055 -0.031471 -0.028284 -0.02296 -0.024873 -0.017392 -0.034851 -0.02612 -0.026687 -0.032174 -0.027906 -0.027457 2.9731 -0.034129 0.0056227 -0.029188 -0.013318 0.012198 -0.29483 0.0058009 -0.096406 -0.0028328 0 -0.023247 0 0.0017195 0 -2.5509e-05 0 0.5195
6.1094 -0.029881 -0.029703 -0.019763 -0.030488 -0.01318 -0.036357 -0.019263 -0.026602 -0.032452 -0.017415 -0.014604 2.6845 -0.036315 0.0038447 -0.030797 -0.012029 0.0098595 -0.29692 0.0026303 -0.095246 0.00090562 0 -0.023042 0 0.001093 0 -0.00014453 0 0.43033
6.1133 -0.027814 -0.030946 -0.021265 -0.035662 -0.016917 -0.036083 -0.019874 -0.02837 -0.029854 -0.013203 -0.014372 2.3653 -0.038544 0.0026507 -0.031938 -0.010777 0.0044806 -0.30194 -0.0010018 -0.093942 0.0030596 0 -0.023228 0 0.0008612 0 -0.00042673 0 0.4424
6.1172 -0.025258 -0.030774 -0.027655 -0.036603 -0.024838 -0.032833 -0.024318 -0.028546 -0.021512 -0.014233 -0.022055 2.0163 -0.039121 0.0012076 -0.031982 -0.010039 -0.0022183 -0.30579 -0.0016058 -0.092987 0.0031329 0 -0.023777 0 0.001155 0 -0.00054823 0 0.49699
6.1211 -0.022475 -0.028725 -0.034222 -0.03282 -0.030494 -0.025892 -0.026002 -0.025564 -0.011242 -0.017322 -0.02784 1.6601 -0.037067 -0.0014354 -0.0313 -0.010287 -0.0071424 -0.30553 0.0020495 -0.093349 0.0024024 0 -0.024398 0 0.0017697 0 -0.00018149 0 0.51543
6.125 -0.019941 -0.025058 -0.034525 -0.026268 -0.028432 -0.016501 -0.021008 -0.020334 -0.0062949 -0.019674 -0.025274 1.3244 -0.033396 -0.0045155 -0.030726 -0.011794 -0.0078901 -0.30204 0.0076805 -0.095391 0.0022989 0 -0.024658 0 0.0023104 0 0.00065243 0 0.45512
6.1289 -0.017918 -0.020392 -0.026274 -0.019013 -0.018278 -0.008057 -0.011578 -0.014976 -0.010523 -0.020355 -0.016425 1.0186 -0.030571 -0.0058444 -0.03066 -0.014435 -0.0045043 -0.29921 0.011163 -0.098113 0.0029973 0 -0.024306 0 0.0025007 0 0.001512 0 0.33827
[truncated: 1,568,796 more chars]
