# Supplementary material for: Dataset from dynamic shake-table testing of five full-scale single leaf and cavity URM walls subjected to out-of-plane two-way bending
Source: Data Brief. 2019 Mar 20;24:103854. doi: 10.1016/j.dib.2019.103854 (PMC6480314; doi:10.1016/j.dib.2019.103854)
Supplement: Multimedia component 2 [file mmc2.zip › DATA/CS-010-RR/Test15.txt]

0 -0.00095144 -0.0089216 -0.011882 -0.0022178 -0.0090548 0.019454 -0.00027802 -0.012727 -0.013606 -0.0018561 -0.013965 -0.99832 0.002146 0.0051912 -0.0030232 0.00089999 -0.0061168 -0.00046621 0.00098037 0.0031455 -0.003375 0 -0.024907 0 0.0020892 0 0.0005083 0 0.16956
0.003907 -0.0014407 -0.0087634 -0.0081661 -0.0021164 -0.0083672 0.017886 0.00070136 -0.0087241 -0.01196 -0.0062783 -0.017716 -0.99498 -0.0011279 0.0033886 -0.0041925 0.0010577 -0.0062564 0.00089867 0.001241 0.00048434 -0.0028178 0 -0.025898 0 0.0028345 0 0.0010245 0 0.1719
0.007813 -0.0029737 -0.0063107 -0.002169 -0.0002609 -0.0052032 0.0075719 0.00019596 -0.00099184 -0.0056957 -0.0079149 -0.013205 -0.97965 -0.0032271 -0.0013205 -0.0018225 -3.8353e-05 -0.0062582 -6.033e-05 0.0032205 -0.0023407 0.00076958 0 -0.025703 0 0.0033322 0 0.0018983 0 0.11368
0.011719 -0.0046317 -0.0028375 0.0024564 0.0015319 -0.0017543 -0.0069766 -0.0019966 0.0054711 0.0021353 -0.0058454 -0.0039411 -0.96392 -0.0027794 -0.0060515 0.0025458 -0.00090964 -0.0061001 -0.0017223 0.0060679 -0.0032872 0.0046057 0 -0.024659 0 0.003532 0 0.002603 0 0.033628
0.015625 -0.0056882 -3.8391e-05 0.0024093 0.00098451 -0.00041401 -0.019085 -0.005459 0.0064949 0.0077863 -0.0019756 0.0040259 -0.95742 -0.00037585 -0.0072936 0.0053126 -0.00062233 -0.0060268 -0.0022968 0.0078539 -0.0025506 0.0053221 0 -0.023676 0 0.0034688 0 0.0025456 0 -0.016071
0.019532 -0.00585 0.0008106 -0.0026157 -0.0025401 -0.0019905 -0.022864 -0.0089098 0.0015321 0.0088283 0.00015616 0.0060515 -0.96273 0.0018356 -0.0041653 0.0043627 0.00050302 -0.006233 -0.0017651 0.0073368 -0.0020619 0.0019956 0 -0.023393 0 0.0031516 0 0.0016455 0 -0.0043984
0.023438 -0.0050505 -0.00044482 -0.0089952 -0.0072517 -0.0049243 -0.016313 -0.010569 -0.0061289 0.005318 -0.0017688 0.0015587 -0.97753 0.001916 0.00062619 0.0011151 0.0015353 -0.0065598 -0.00158 0.0049373 -0.0033861 -0.0028797 0 -0.023721 0 0.002618 0 0.00051098 0 0.057223
0.027344 -0.0032474 -0.002681 -0.011284 -0.010321 -0.0063014 -0.0029773 -0.0092427 -0.011736 -0.00040386 -0.0067478 -0.00609 -0.99897 -0.00026708 0.0031937 -0.00088972 0.0019918 -0.00656 -0.0025294 0.0021302 -0.0060257 -0.0054001 0 -0.024115 0 0.002049 0 -1.7655e-05 0 0.12274
0.03125 -0.00058318 -0.0041018 -0.0062175 -0.010171 -0.0040402 0.0094525 -0.0053722 -0.012154 -0.0049941 -0.011079 -0.011954 -1.0239 -0.0029626 0.0020105 0.00056228 0.0020847 -0.0059196 -0.0032758 8.8072e-05 -0.0077286 -0.0034762 0 -0.024173 0 0.0017367 0 0.00041908 0 0.14283
0.035157 0.002264 -0.0033501 0.0044545 -0.0074968 0.0013912 0.013624 -0.0010156 -0.0074967 -0.0057256 -0.011286 -0.012309 -1.046 -0.0039871 -0.00085099 0.0042284 0.0020356 -0.0048396 -0.0014739 -0.0010059 -0.0065391 0.0015452 0 -0.023945 0 0.001866 0 0.0013753 0 0.097192
0.039063 0.0040836 -0.00043934 0.014785 -0.0041576 0.0070749 0.0075083 0.0015104 -0.00049417 -0.0017344 -0.0068095 -0.0063497 -1.0555 -0.0024492 -0.0020074 0.006609 0.0014988 -0.0039811 0.0034505 -0.0014858 -0.0027098 0.0061703 0 -0.023724 0 0.0023174 0 0.0019744 0 0.0056224
0.042969 0.0037878 0.0031607 0.018698 -0.0012605 0.009514 -0.0038369 0.0013775 0.005522 0.0055414 -0.000207 0.0036764 -1.046 0.00063073 -0.00031103 0.0052974 -3.2165e-05 -0.0039807 0.0088226 -0.0013855 0.0013215 0.0076532 0 -0.023657 0 0.0027298 0 0.0016583 0 -0.087215
0.046875 0.001327 0.0053941 0.014218 0.0014988 0.0069225 -0.011554 -7.2501e-05 0.0084088 0.012901 0.0050995 0.013557 -1.0231 0.0031849 0.0019037 0.0013139 -0.0022529 -0.0049537 0.010491 -0.00034631 0.0029448 0.0059026 0 -0.02363 0 0.0028149 0 0.00064687 0 -0.13973
0.050782 -0.0019583 0.0048772 0.0046248 0.0046622 0.00038619 -0.0092644 -0.00037589 0.0077971 0.016779 0.0073216 0.01892 -1.0038 0.0036505 0.0011691 -0.0017333 -0.0038102 -0.0064215 0.006542 0.0016521 0.0016125 0.0029326 0 -0.02349 0 0.0026283 0 -0.00028432 0 -0.13475
0.054688 -0.0040482 0.0017234 -0.0041566 0.0075265 -0.0067397 0.0023126 0.0020448 0.0046246 0.014988 0.006947 0.017246 -1.0054 0.002015 -0.0034723 -0.00086697 -0.0034064 -0.0077028 -0.00057025 0.0036888 -0.00071934 0.00073926 0 -0.023283 0 0.002499 0 -0.00048613 0 -0.083628
0.058594 -0.003624 -0.002534 -0.0076499 0.0082783 -0.01067 0.015915 0.0065028 0.00040344 0.0079448 0.0054267 0.0093201 -1.0303 -0.00030815 -0.0091681 0.0035767 -0.0012538 -0.008393 -0.0057821 0.0043105 -0.0013683 -0.00023766 0 -0.0232 0 0.0026542 0 3.5194e-05 0 -0.0159
0.0625 -0.0010635 -0.0057683 -0.0053165 0.0058699 -0.0091665 0.022934 0.010374 -0.0032316 -0.0013859 0.0035979 -0.00084462 -1.0621 -0.0015334 -0.011652 0.0081681 0.00080114 -0.0085185 -0.0057038 0.0027329 0.00065313 -0.00079236 0 -0.023299 0 0.00291 0 0.00068138 0 0.036261
0.066407 0.0017915 -0.0063 -3.006e-05 0.0016708 -0.0027125 0.019184 0.010854 -0.0047879 -0.0089448 0.0014059 -0.0080117 -1.0785 -0.00068569 -0.0090543 0.0092615 0.00094682 -0.0083079 -0.001516 -0.00032368 0.0037411 -0.0015018 0 -0.023373 0 0.002785 0 0.00081435 0 0.051362
0.070313 0.0029745 -0.0036588 0.0044056 -0.0011304 0.0056037 0.0071363 0.0068312 -0.0033686 -0.011647 -0.0011715 -0.0087718 -1.0696 0.0018467 -0.0034723 0.005998 -0.00065211 -0.0078885 0.0022671 -0.0030662 0.0051223 -0.0019178 0 -0.02316 0 0.0019906 0 0.00028937 0 0.02673
0.074219 0.0018204 0.0011717 0.0055855 -0.00019827 0.01149 -0.0063978 -0.00034547 0.00066238 -0.0088732 -0.003363 -0.0036671 -1.0464 0.0046644 0.001122 0.00088732 -0.0017503 -0.0072383 0.002047 -0.0040217 0.0032988 -0.0012731 0 -0.022689 0 0.00083715 0 -0.00046923 0 -0.020257
0.078125 -0.0006087 0.0060916 0.0033898 0.0036309 0.011662 -0.014758 -0.0075646 0.0053543 -0.0025772 -0.0039904 0.0032437 -1.0312 0.0063194 0.0024982 -0.0024332 -0.00017084 -0.0063978 -0.0015866 -0.0031505 -0.00068177 0.00021279 0 -0.022352 0 0.00011249 0 -0.00085897 0 -0.06002
0.082032 -0.0023652 0.0087731 -0.00042901 0.0067332 0.0058534 -0.014861 -0.011536 0.0078473 0.0038815 -0.0025566 0.0072322 -1.0379 0.0062265 0.0018131 -0.0022701 0.0037768 -0.0056478 -0.004616 -0.0017091 -0.0042211 0.0010752 0 -0.02257 0 0.00045837 0 -0.00058764 0 -0.067021
0.085938 -0.0020158 0.0078578 -0.0032102 0.005676 -0.0026446 -0.0079712 -0.010384 0.0060623 0.0074305 0.00020001 0.0061334 -1.0611 0.0048973 0.0018947 -0.00015563 0.0071585 -0.0053995 -0.0035899 -0.0010625 -0.0054444 -8.6315e-05 0 -0.023342 0 0.0017744 0 0.00013299 0 -0.0368
0.089844 0.0004506 0.0038842 -0.002511 0.00021821 -0.0085896 0.0016445 -0.0045616 0.00043783 0.0066747 0.002869 0.0016132 -1.0814 0.0033449 0.004112 0.00069632 0.0070029 -0.0058708 0.0010078 -0.0015567 -0.0046507 -0.0029971 0 -0.024163 0 0.0032117 0 0.00079103 0 0.0082179
0.09375 0.0037545 -0.00076454 0.0026443 -0.0063028 -0.0079135 0.0089184 0.003266 -0.0056919 0.0025184 0.0044032 -0.002329 -1.0835 0.0021604 0.0070019 -0.0016161 0.0032377 -0.0068749 0.005209 -0.0023884 -0.0036819 -0.005578 0 -0.024424 0 0.0038115 0 0.00096597 0 0.031199
0.097657 0.006221 -0.0031475 0.01077 -0.009472 -0.00045797 0.010226 0.009397 -0.0077998 -0.0021473 0.0045953 -0.0023068 -1.0686 0.0010898 0.0078585 -0.0058369 -0.001016 -0.0079492 0.0053272 -0.0024262 -0.0039356 -0.0056836 0 -0.023938 0 0.0032538 0 0.00060469 0 0.0055931
0.10156 0.0067143 -0.0016459 0.018066 -0.0069862 0.0096229 0.0052206 0.010943 -0.0031748 -0.003728 0.0037619 0.0022761 -1.0519 -0.00045127 0.005488 -0.0084778 -0.0023436 -0.0087084 0.0013923 -0.0011501 -0.0049727 -0.003146 0 -0.023096 0 0.0020666 0 1.7829e-05 0 -0.064793
0.10547 0.0050737 0.0028434 0.020259 -9.6436e-06 0.016277 -0.0025842 0.007463 0.006761 8.0615e-05 0.0023097 0.0091276 -1.0493 -0.0023857 0.0013467 -0.0067883 -0.00044649 -0.0090761 -0.0029914 0.0010474 -0.0050308 -8.8587e-05 0 -0.022519 0 0.0011305 0 -0.00035722 0 -0.14538
0.10938 0.0020072 0.0073751 0.015339 0.0079726 0.015282 -0.0074244 0.0013292 0.016691 0.0084569 0.00077523 0.014659 -1.0656 -0.0035617 -0.0018768 -0.001271 0.0013649 -0.0091909 -0.0041318 0.0032513 -0.0028926 0.00093585 0 -0.022538 0 0.00094377 0 -0.00025108 0 -0.19107
0.11328 -0.001286 0.0088763 0.0052706 0.013435 0.0068238 -0.004872 -0.0036514 0.020429 0.017117 3.7018e-05 0.015912 -1.0938 -0.0025715 -0.0025907 0.0044369 -0.00066578 -0.0091282 -0.0016928 0.0046089 0.00072069 -0.00070758 0 -0.022977 0 0.0013059 0 0.00026708 0 -0.17317
0.11719 -0.0035351 0.0061787 -0.0048976 0.01446 -0.0047154 0.0047719 -0.0046328 0.014912 0.020337 0.00094616 0.011784 -1.1217 0.00075288 -0.0012404 0.0063102 -0.0068119 -0.0087754 0.0011456 0.0046662 0.0035806 -0.0031444 0 -0.023387 0 0.0016549 0 0.00084208 0 -0.095292
0.12109 -0.0038152 0.00070696 -0.010144 0.011138 -0.013432 0.016072 -0.0015406 0.002449 0.014631 0.0033413 0.0033808 -1.1406 0.0046098 0.00072046 0.0030768 -0.01303 -0.0080164 0.00086201 0.0034228 0.0038196 -0.0037557 0 -0.02345 0 0.0016747 0 0.0010799 0 0.0099283
0.125 -0.0019448 -0.004582 -0.0086134 0.0052229 -0.015198 0.021911 0.0030429 -0.01042 0.001725 0.0055128 -0.0062671 -1.1465 0.0062508 0.0023561 -0.0028407 -0.014283 -0.0070188 -0.0029748 0.0013066 0.0015341 -0.0016432 0 -0.023182 0 0.0015672 0 0.00083505 0 0.098308
0.12891 0.0012953 -0.0071036 -0.0024975 -0.0004717 -0.0096215 0.01846 0.0058547 -0.016778 -0.011617 0.0051793 -0.013122 -1.1402 0.0041504 0.003608 -0.007324 -0.0091093 -0.0062655 -0.0072235 -0.00088042 -0.0012861 0.0015269 0 -0.022829 0 0.0017547 0 0.00033374 0 0.13397
0.13281 0.004365 -0.0060014 0.0038127 -0.0030742 0.00015857 0.0077652 0.0052882 -0.013382 -0.017443 0.0015766 -0.013796 -1.1263 -0.000551 0.0044646 -0.007766 -0.0011924 -0.0062125 -0.0080008 -0.002208 -0.0023639 0.0030563 0 -0.022641 0 0.0023546 0 1.6361e-05 0 0.10287
0.13672 0.0056472 -0.0022186 0.0066941 -0.0011938 0.009336 -0.0040717 0.0023323 -0.0023295 -0.011818 -0.003242 -0.0075153 -1.1143 -0.0047903 0.0043602 -0.004813 0.0036178 -0.0068577 -0.0041494 -0.0021206 -0.00084513 0.0016219 0 -0.02276 0 0.0029867 0 0.00019364 0 0.017399
0.14063 0.0043156 0.0023746 0.0051915 0.0037681 0.013803 -0.011434 -0.00047888 0.01045 0.0022599 -0.0055251 0.0028576 -1.1147 -0.0060369 0.002776 -0.0013582 0.0021982 -0.0076563 0.0017663 -0.00090928 0.0022428 -0.0016884 0 -0.023232 0 0.0031191 0 0.00078206 0 -0.087352
0.14453 0.00087687 0.005943 0.00088832 0.0079236 0.011949 -0.012568 -0.0011199 0.018635 0.016499 -0.0028524 0.011885 -1.1315 -0.0043129 0.00030666 7.6016e-05 -0.0033995 -0.0079242 0.0056566 0.00032218 0.0049232 -0.0045463 0 -0.024006 0 0.0026098 0 0.0013532 0 -0.16567
0.14844 -0.0029957 0.0072212 -0.0035374 0.0073213 0.0052564 -0.0093615 0.00052067 0.018659 0.022486 0.0034751 0.014552 -1.1555 -0.0019172 -0.0013877 -0.00080989 -0.0080079 -0.0074066 0.0051743 0.00035873 0.005626 -0.0054806 0 -0.02486 0 0.0018965 0 0.0014794 0 -0.18014
0.15234 -0.0053082 0.0057335 -0.0057335 0.0010294 -0.002511 -0.0045829 0.0028191 0.011004 0.016826 0.009003 0.0093871 -1.1677 -0.0011167 -0.0011363 -0.0024218 -0.007869 -0.0065002 0.0012298 -0.0011858 0.0039422 -0.0048912 0 -0.025403 0 0.0016305 0 0.0010916 0 -0.1208
0.15625 -0.0048403 0.0019803 -0.0044051 -0.0076834 -0.0072164 0.00025494 0.0037848 -0.00053782 0.0028397 0.0094386 -0.00055708 -1.1542 -0.0020322 0.00024508 -0.0030761 -0.003545 -0.0059067 -0.0032368 -0.0034405 0.00054258 -0.0042065 0 -0.025287 0 0.0020917 0 0.00053316 0 -0.013427
0.16016 -0.0018922 -0.0024916 0.00040563 -0.013418 -0.0064975 0.0045387 0.0024382 -0.010816 -0.011972 0.00399 -0.0096652 -1.1198 -0.00277 0.00044207 -0.0023822 0.0011167 -0.0060188 -0.0057587 -0.0047907 -0.0032888 -0.0042635 0 -0.024536 0 0.0029338 0 0.00025398 0 0.091233
0.16406 0.0017559 -0.0055396 0.0071411 -0.012573 -0.0010198 0.0069353 -0.00070457 -0.015517 -0.020553 -0.0040629 -0.013288 -1.0878 -0.0016212 -0.0019116 -0.0010683 0.0026113 -0.006589 -0.0058414 -0.0040249 -0.006094 -0.0045877 0 -0.023644 0 0.0034877 0 0.00041776 0 0.14385
0.16797 0.0037423 -0.0055144 0.012889 -0.0059803 0.00593 0.0052026 -0.0040946 -0.012898 -0.019883 -0.009901 -0.01032 -1.0825 0.00094748 -0.0052011 0.00014281 0.00055076 -0.0069871 -0.004495 -0.0012694 -0.0066871 -0.0041354 0 -0.023255 0 0.0033317 0 0.0007786 0 0.12341
0.17188 0.0024909 -0.0024021 0.014424 0.0019031 0.010296 -0.0016301 -0.006032 -0.0045642 -0.011719 -0.010513 -0.0032159 -1.1078 0.0026098 -0.0056452 0.0011656 -0.0026425 -0.0068148 -0.0027682 0.0020088 -0.0047553 -0.0025277 0 -0.023624 0 0.0026093 0 0.00093587 0 0.047735
0.17578 -0.0016914 0.0019169 0.010032 0.0064654 0.0094302 -0.010847 -0.0054495 0.0051533 -0.00085277 -0.0061956 0.0041014 -1.1419 0.0015498 -0.0007332 0.0020998 -0.0043147 -0.0063175 -0.00092677 0.0039589 -0.0013381 -0.00044244 0 -0.024347 0 0.0018466 0 0.00072308 0 -0.03843
0.17969 -0.0065357 0.0047219 0.0010312 0.0060969 0.0033467 -0.016484 -0.0023795 0.011245 0.0075283 0.00046646 0.008582 -1.1543 -0.0015365 0.0078003 0.0025446 -0.0037735 -0.0062071 0.0010951 0.0035789 0.0014489 0.0011224 0 -0.02468 0 0.0014887 0 0.00036533 0 -0.089364
0.18359 -0.0090083 0.0041993 -0.0084026 0.0026273 -0.0054649 -0.013264 0.0019743 0.010697 0.009983 0.0066142 0.0090913 -1.1319 -0.0039458 0.014564 0.0018341 -0.0022886 -0.0070309 0.0028152 0.0013534 0.0016903 0.0017905 0 -0.024206 0 0.0015948 0 0.00026436 0 -0.081887
0.1875 -0.0072177 0.00063844 -0.013415 -0.00079969 -0.013292 -0.0011065 0.0056633 0.0042714 0.0059612 0.010288 0.006061 -1.0911 -0.0035842 0.0146 0.00012799 -0.0014271 -0.0086287 0.00313 -0.0011282 -0.00080082 0.0019505 0 -0.023234 0 0.0019207 0 0.00062212 0 -0.024278
0.19141 -0.0018192 -0.0037904 -0.011426 -0.0021796 -0.016753 0.013778 0.0068982 -0.0039064 -0.0020915 0.010414 0.00073128 -1.0651 -0.0010751 0.007507 -0.0010203 -0.0016333 -0.010152 0.0013033 -0.0022664 -0.0040404 0.0021123 0 -0.022549 0 0.0022243 0 0.0012539 0 0.051241
0.19531 0.0041656 -0.0064581 -0.0038525 -0.0014488 -0.014126 0.022577 0.005028 -0.0088934 -0.009735 0.0066322 -0.0052117 -1.076 0.00084854 -0.0021145 0.00026984 -0.0022578 -0.010652 -0.0019867 -0.0014765 -0.0052046 0.0023582 0 -0.022704 0 0.0024608 0 0.0017482 0 0.10599
0.19922 0.0071893 -0.005847 0.0046521 0.00039451 -0.0061661 0.019702 0.00092858 -0.0080237 -0.012605 -0.00024957 -0.0097438 -1.1166 0.00014039 -0.0083541 0.0041914 -0.0025416 -0.0097781 -0.0047436 0.00054742 -0.0028939 0.0025267 0 -0.023532 0 0.0027087 0 0.0018056 0 0.1135
0.20313 0.0055191 -0.0022735 0.0089918 0.0023948 0.0038634 0.0064029 -0.0035686 -0.0024741 -0.008849 -0.0077597 -0.010998 -1.157 -0.0023928 -0.0085422 0.0083781 -0.0022534 -0.0080323 -0.0050376 0.0024378 0.0015406 0.0027655 0 -0.024316 0 0.0029736 0 0.0014461 0 0.072051
0.20703 0.00042158 0.0024797 0.0066914 0.0038611 0.011359 -0.010236 -0.0068242 0.0037171 -0.00049643 -0.012428 -0.0082798 -1.1696 -0.0038224 -0.0047521 0.0095217 -0.0014407 -0.0064021 -0.0025487 0.0031055 0.0048831 0.0035842 0 -0.024443 0 0.0031222 0 0.00093599 0 0.0059698
0.21094 -0.0047061 0.0061583 -0.00064683 0.0040223 0.012638 -0.02175 -0.0082061 0.0063957 0.0074448 -0.011779 -0.0028441 -1.1504 -0.0020737 -0.0012976 0.0063641 4.362e-05 -0.0056711 0.0011014 0.0023203 0.0045747 0.0051675 0 -0.023916 0 0.0030188 0 0.00055147 0 -0.046534
0.21484 -0.0066563 0.0070533 -0.0083136 0.0021393 0.0072436 -0.022915 -0.0079693 0.0038756 0.010003 -0.0061998 0.0025091 -1.1195 0.0018473 -0.00086627 0.0012483 0.0023684 -0.0059354 0.0035634 0.0005716 0.0007927 0.0067476 0 -0.023258 0 0.0026952 0 0.00041486 0 -0.055051
0.21875 -0.0045039 0.004699 -0.011295 -0.0016835 -0.0013692 -0.013961 -0.0065112 -0.0022432 0.0055157 0.0011032 0.0050863 -1.1015 0.0046917 -0.0027728 -0.0015641 0.0050136 -0.0066577 0.0035134 -0.0014983 -0.0036908 0.0069801 0 -0.022959 0 0.0023499 0 0.00050328 0 -0.016673
0.22266 -1.5848e-05 0.00013311 -0.0073094 -0.0059316 -0.0077046 9.8764e-05 -0.0039227 -0.0082767 -0.0031437 0.0062546 0.0040961 -1.1053 0.0041013 -0.0044091 0.00043782 0.0065345 -0.007156 0.0015075 -0.0034747 -0.0057519 0.0052046 0 -0.023043 0 0.0021672 0 0.00073628 0 0.040114
0.22656 0.0037621 -0.0044156 0.0016705 -0.0083565 -0.0077428 0.012025 -0.00037571 -0.010674 -0.010407 0.0072593 0.0011779 -1.1199 0.00091138 -0.0039411 0.0056993 0.0054892 -0.0071084 -0.0006714 -0.005036 -0.0043267 0.0023221 0 -0.023162 0 0.0021474 0 0.0010028 0 0.07285
0.23047 0.0045694 -0.0065031 0.010406 -0.0076059 -0.0016759 0.015678 0.0031513 -0.0078977 -0.011715 0.0049162 -0.00083043 -1.1269 -0.0017128 -0.0016098 0.009899 0.0019009 -0.006692 -0.0014947 -0.005614 -0.0009739 0.0001861 0 -0.023049 0 0.0021274 0 0.0011227 0 0.054023
0.23438 0.0021823 -0.0048298 0.013487 -0.0043356 0.0062426 0.0091202 0.0048813 -0.001101 -0.0065133 0.0016452 2.3969e-07 -1.1179 -0.0014423 0.001092 0.0097388 -0.002218 -0.0063093 -0.0007191 -0.0044739 0.0017317 -0.00010517 0 -0.022817 0 0.0019645 0 0.00086937 0 -0.0088202
0.23828 -0.0017831 -0.00020886 0.0087718 -0.00066301 0.010702 -0.0038236 0.0034332 0.0065071 0.0015009 -0.00040568 0.0032684 -1.0999 0.00094834 0.0029149 0.005697 -0.0040905 -0.0061925 0.00076254 -0.0014319 0.0023981 0.00067227 0 -0.022804 0 0.0016862 0 0.00012984 0 -0.077275
0.24219 -0.0050511 0.0046773 -0.0010722 0.0015734 0.0089366 -0.014996 -0.0006755 0.011234 0.0069615 -0.0003584 0.0065226 -1.0874 0.0024977 0.0033823 0.0012244 -0.0023023 -0.0062393 0.001883 0.0023885 0.0016568 0.00062069 0 -0.023159 0 0.0014589 0 -0.00090591 0 -0.10821
0.24609 -0.005911 0.0068288 -0.010094 0.0021035 0.0022801 -0.016493 -0.0047611 0.01074 0.0063838 0.001591 0.0069898 -1.0893 0.0011922 0.0023343 -0.00066648 0.0020081 -0.0061944 0.0021955 0.0047201 0.0010899 -0.0012487 0 -0.023654 0 0.0014267 0 -0.0017443 0 -0.082649
0.25 -0.0038824 0.004862 -0.012827 0.0019394 -0.0052024 -0.0060754 -0.0056309 0.0053358 0.00031734 0.0046469 0.0035175 -1.1029 -0.0019115 -0.0002872 -1.0524e-06 0.0060233 -0.0059631 0.0018768 0.0035483 0.0014737 -0.0037569 0 -0.023917 0 0.0015992 0 -0.0018673 0 -0.016735
0.25391 0.00020359 -4.2234e-05 -0.0077993 0.0020399 -0.0095921 0.010518 -0.0020927 -0.0020044 -0.007162 0.0074759 -0.0025555 -1.1177 -0.0037502 -0.0038003 0.00080606 0.0074814 -0.005736 0.0011849 -0.0011607 0.0020658 -0.0045197 0 -0.023837 0 0.0018928 0 -0.0011172 0 0.051189
0.25781 0.0045119 -0.0049009 0.0016245 0.0024342 -0.0092403 0.022731 0.003781 -0.007132 -0.0111 0.0082995 -0.0081107 -1.1246 -0.0023967 -0.0062623 -9.7838e-05 0.0063519 -0.0057983 0.00011159 -0.0069325 0.0015195 -0.0023602 0 -0.023673 0 0.0022445 0 0.00013185 0 0.085479
0.26172 0.0068563 -0.0068684 0.0095879 0.0026034 -0.004994 0.022192 0.0079107 -0.0070587 -0.0086978 0.00582 -0.010072 -1.1211 0.00095454 -0.0054157 -0.0019723 0.0045591 -0.0062163 -0.0013706 -0.010234 -0.00059801 0.0012137 0 -0.023769 0 0.0026434 0 0.0011929 0 0.072045
0.26563 0.0057044 -0.0049762 0.011534 0.0023961 0.00089523 0.0085606 0.0071793 -0.0018065 -0.0009418 0.00067662 -0.0072546 -1.1111 0.0031865 -0.00084063 -0.0024553 0.0041107 -0.0067256 -0.0028257 -0.0090013 -0.0032134 0.0031062 0 -0.02419 0 0.0030468 0 0.0015313 0 0.021633
0.26953 0.0012046 -0.00054315 0.0068371 0.0021984 0.0059186 -0.010241 0.0017729 0.0054301 0.0079783 -0.0041611 -0.0011831 -1.1022 0.0023841 0.0048086 -0.0003395 0.0053338 -0.0069554 -0.0033414 -0.0042497 -0.0046281 0.0014318 0 -0.024681 0 0.0033057 0 0.0011189 0 -0.038955
0.27344 -0.004491 0.0038256 -0.0012455 0.0021228 0.0079626 -0.023546 -0.0049992 0.010025 0.013015 -0.005236 0.004635 -1.1014 -0.00033556 0.0073368 0.0029634 0.0067025 -0.0067838 -0.0022197 0.00066105 -0.0039713 -0.0026464 0 -0.024986 0 0.0032396 0 0.00040792 0 -0.078896
0.27734 -0.0081728 0.0058037 -0.007838 0.0013636 0.0058452 -0.024893 -0.0092195 0.0085932 0.01105 -0.0016558 0.0066454 -1.1132 -0.002133 0.0045436 0.0049022 0.0062731 -0.0064656 0.00022082 0.0025753 -0.0018355 -0.0058887 0 -0.025143 0 0.0028224 0 -3.5286e-05 0 -0.074106
0.28125 -0.0074893 0.0044875 -0.0092043 -0.0011386 5.9141e-05 -0.015322 -0.0091246 0.001069 0.002679 0.0034699 0.0033731 -1.1356 -0.0014813 -0.0014161 0.0045777 0.0034086 -0.0063783 0.0026186 0.00081508 0.00042574 -0.0059094 0 -0.025395 0 0.0022808 0 6.3211e-05 0 -0.017447
0.28516 -0.0026032 0.00066392 -0.0044848 -0.0051253 -0.0068226 -0.0012966 -0.0059444 -0.0089779 -0.007901 0.0051426 -0.0034931 -1.1592 0.00025225 -0.0054544 0.003709 -0.00062657 -0.0066162 0.0035719 -0.0026778 0.0019469 -0.0032831 0 -0.025818 0 0.0019588 0 0.00053845 0 0.072604
0.28906 0.0037022 -0.0036725 0.0040859 -0.0083179 -0.011025 0.010162 -0.0023825 -0.015989 -0.014867 0.00083921 -0.0097899 -1.1701 0.00030627 -0.0039208 0.0045794 -0.0035725 -0.0068482 0.0028848 -0.005288 0.0028992 -0.00083315 0 -0.02609 0 0.0020342 0 0.00097136 0 0.15224
0.29297 0.0077172 -0.0062318 0.012217 -0.0078256 -0.0097795 0.015109 -0.00027017 -0.015295 -0.013722 -0.0067152 -0.011103 -1.1586 -0.002482 0.0019746 0.0071279 -0.0037726 -0.0066275 0.0018713 -0.0059033 0.0038836 -0.00085468 0 -0.025749 0 0.0023548 0 0.0010258 0 0.16955
0.29688 0.0071723 -0.0054894 0.015433 -0.0027639 -0.0034191 0.013228 0.00056782 -0.0058978 -0.0038209 -0.011259 -0.0053683 -1.1289 -0.0063199 0.0070356 0.0084775 -0.0012666 -0.0058881 0.0022689 -0.0053962 0.0049126 -0.0029972 0 -0.024705 0 0.0025717 0 0.00067925 0 0.095686
0.30078 0.0026061 -0.0015651 0.011298 0.004374 0.0044632 0.0064955 0.0014646 0.008323 0.01084 -0.0081225 0.0056008 -1.0991 -0.0081472 0.0066823 0.0057383 0.0023007 -0.0051278 0.0046067 -0.0051981 0.0051226 -0.0047977 0 -0.023482 0 0.0024632 0 0.00020391 0 -0.048545
0.30469 -0.0031692 0.0035708 0.0010876 0.0091969 0.0092566 -0.0019243 0.0031173 0.019994 0.023185 0.0016028 0.016613 -1.0913 -0.0066169 0.0010925 -0.00063646 0.0047655 -0.0050263 0.0075048 -0.0055618 0.0035904 -0.0042008 0 -0.022849 0 0.0021414 0 -5.272e-05 0 -0.19329
0.30859 -0.006974 0.0069572 -0.010294 0.0087248 0.0083662 -0.008084 0.0046269 0.022056 0.026512 0.01162 0.021544 -1.1143 -0.0033112 -0.0049975 -0.0065276 0.0047613 -0.0057929 0.0086661 -0.0052888 0.00046337 -0.0015163 0 -0.02315 0 0.001938 0 8.2304e-05 0 -0.25492
0.3125 -0.0071072 0.0063497 -0.016742 0.0036687 0.0027053 -0.00819 0.0042729 0.012185 0.018259 0.015301 0.016609 -1.1549 -0.0010044 -0.0066548 -0.0075429 0.0024703 -0.0068543 0.006803 -0.0031363 -0.002771 0.0010248 0 -0.023978 0 0.0020773 0 0.00049727 0 -0.18771
0.31641 -0.0039814 0.0017843 -0.014646 -0.0023115 -0.0043393 -0.00084933 0.0012933 -0.0049973 0.0019885 0.010671 0.0028074 -1.1858 -0.00085582 -0.0031657 -0.0030034 -0.00059672 -0.0072456 0.0028114 0.0006028 -0.0042662 0.0014875 0 -0.024535 0 0.0024571 0 0.00089086 0 -0.017681
0.32031 0.00054385 -0.0041835 -0.005399 -0.0055902 -0.0093064 0.010789 -0.0029823 -0.019957 -0.013873 0.0013897 -0.013932 -1.1846 -0.0014648 0.0015928 0.0033637 -0.002626 -0.0064325 -0.00092169 0.0040151 -0.003234 -7.2284e-05 0 -0.024377 0 0.0027496 0 0.0010014 0 0.16675
0.32422 0.0043682 -0.0079561 0.0053227 -0.0050706 -0.010373 0.019599 -0.0057709 -0.023905 -0.020364 -0.0066169 -0.025367 -1.1509 -0.00070379 0.003006 0.0067546 -0.0026853 -0.0048476 -0.0025468 0.0051287 -0.00053061 -0.0019991 0 -0.023797 0 0.0027153 0 0.00080451 0 0.26437
0.32813 0.0060839 -0.0071963 0.011284 -0.0022056 -0.0074302 0.018631 -0.0048625 -0.014577 -0.013193 -0.0095143 -0.025294 -1.1062 0.0017034 8.7122e-06 0.0054372 -0.0012871 -0.0036236 -0.0023458 0.0036199 0.0021104 -0.0028579 0 -0.0235 0 0.0024195 0 0.00052583 0 0.22045
0.33203 0.0053529 -0.0023469 0.0097575 0.00090197 -0.0013171 0.0063602 -0.00044431 0.002033 0.0043473 -0.0072956 -0.013327 -1.0775 0.0036633 -0.0042098 0.0017771 7.4475e-05 -0.0037029 -0.0024424 0.0010166 0.0034708 -0.002689 0 -0.023877 0 0.0021475 0 0.00044683 0 0.058493
0.33594 0.0028765 0.0037313 0.0029377 0.0031122 0.0064667 -0.011212 0.0048015 0.015563 0.022855 -0.0023173 0.0043143 -1.0768 0.0028684 -0.0054999 -0.00060813 9.0798e-05 -0.0050749 -0.0048225 -0.00076637 0.0035767 -0.0025361 0 -0.024617 0 0.0021258 0 0.00065351 0 -0.13447
0.33984 0.0001038 0.007716 -0.0041451 0.0041808 0.013433 -0.023869 0.0075456 0.018249 0.032189 0.003029 0.017994 -1.0941 -0.0006099 -0.0026868 -0.00049212 -0.0013748 -0.0068041 -0.0093546 -0.001113 0.0031533 -0.0030249 0 -0.025027 0 0.0023344 0 0.00094907 0 -0.25866
0.34375 -0.001347 0.0079466 -0.0072697 0.0037813 0.016318 -0.023855 0.0062868 0.0099465 0.027516 0.0071762 0.020266 -1.108 -0.0040439 0.0015637 0.00018586 -0.0032598 -0.00782 -0.013528 -0.0010147 0.0024655 -0.0036805 0 -0.024735 0 0.0025775 0 0.0010301 0 -0.25719
0.34766 -0.00050151 0.0052694 -0.0053275 0.0013883 0.012752 -0.011045 0.0025601 -0.0023972 0.01218 0.0088498 0.010493 -1.1046 -0.0044853 0.0034819 -0.00105 -0.0042419 -0.0077692 -0.014168 -0.0018089 0.000838 -0.0036614 0 -0.024047 0 0.0027017 0 0.00078692 0 -0.14492
0.35156 0.0023296 0.0021989 4.1179e-05 -0.0024896 0.0035366 0.0071988 -0.00013344 -0.010114 -0.0045183 0.0069773 -0.0046682 -1.0879 -0.0015131 0.0016709 -0.0041699 -0.0038352 -0.0071951 -0.0097637 -0.0036842 -0.0025252 -0.0029045 0 -0.023619 0 0.0027114 0 0.00044609 0 0.0035086
0.35547 0.0056407 0.0011662 0.0063753 -0.0052746 -0.0066569 0.021121 0.0010408 -0.0087482 -0.013154 0.0019571 -0.015434 -1.0741 0.0024485 -0.0019154 -0.0064546 -0.0027169 -0.0069369 -0.0016229 -0.0054395 -0.0071716 -0.0022468 0 -0.023778 0 0.0026784 0 0.00038768 0 0.097486
0.35938 0.0077023 0.0030836 0.011834 -0.0033407 -0.011553 0.024732 0.0060458 -0.00022729 -0.0097871 -0.0031484 -0.015035 -1.0758 0.0045376 -0.0040461 -0.0053117 -0.0020595 -0.0073419 0.006894 -0.0056774 -0.010972 -0.002359 0 -0.024195 0 0.0025874 0 0.00077293 0 0.080256
0.36328 0.0078082 0.0070126 0.01527 0.0050734 -0.0073441 0.01881 0.011943 0.0096867 0.0021922 -0.0036986 -0.003714 -1.0914 0.0041527 -0.0030419 -0.0010657 -0.0025313 -0.0080185 0.012346 -0.0041913 -0.011401 -0.0027886 0 -0.02425 0 0.0023294 0 0.001331 0 -0.042352
0.36719 0.0068118 0.010907 0.01579 0.017545 0.0044729 0.0093231 0.015134 0.015909 0.014835 0.0030645 0.011972 -1.107 0.0032653 0.0002332 0.003209 -0.0038589 -0.0083186 0.012981 -0.0021734 -0.0076657 -0.0023586 0 -0.023709 0 0.001871 0 0.0015454 0 -0.20893
0.37109 0.0064277 0.012841 0.013011 0.028237 0.017845 0.0030984 0.014132 0.016854 0.020879 0.014986 0.023744 -1.1092 0.0041202 0.0036554 0.0045904 -0.0052333 -0.0080487 0.0093581 -0.0010741 -0.0017888 -0.00059806 0 -0.023018 0 0.0013957 0 0.0011144 0 -0.33948
0.375 0.0077802 0.012033 0.0079402 0.031624 0.025985 0.0038261 0.010651 0.014097 0.017988 0.025594 0.026681 -1.0962 0.0067079 0.0057025 0.0029055 -0.0060218 -0.0077128 0.0037747 -0.0012585 0.0025748 0.0014157 0 -0.022905 0 0.0012159 0 0.00027335 0 -0.37983
0.37891 0.010365 0.0092004 0.0031283 0.026281 0.025384 0.010497 0.0081108 0.010237 0.0095882 0.028505 0.021422 -1.0777 0.0085651 0.0061349 0.00044054 -0.0060558 -0.0080544 -0.00093199 -0.0017444 0.0028902 0.0019167 0 -0.023668 0 0.0014995 0 -0.00034655 0 -0.32757
0.38281 0.012303 0.0061107 0.0012095 0.01562 0.017234 0.018516 0.0087747 0.0072403 0.0021905 0.022182 0.012587 -1.0655 0.0070905 0.005387 -0.00070316 -0.0053448 -0.0093291 -0.0026593 -0.0012181 -0.00016919 0.00025905 0 -0.024837 0 0.0020827 0 -0.00023417 0 -0.22591
0.38672 0.011733 0.0045526 0.0027249 0.0051562 0.005885 0.022459 0.011896 0.0061154 0.0011357 0.010955 0.0051705 -1.0638 0.0020976 0.0038697 -0.00067605 -0.0037525 -0.010981 -0.00098064 0.00068053 -0.0031708 -0.0022544 0 -0.025555 0 0.0025871 0 0.00055991 0 -0.13242
0.39063 0.0082722 0.0052591 0.0053384 -0.0011964 -0.0038484 0.019063 0.014376 0.0070758 0.0072659 0.0014678 0.0016452 -1.0674 -0.0038324 0.0020245 -0.0012628 -0.0011882 -0.01201 0.0026253 0.0029935 -0.0027011 -0.0035445 0 -0.025309 0 0.0027472 0 0.0014579 0 -0.084348
0.39453 0.0034383 0.0074437 0.0055865 -0.0028334 -0.0085526 0.0090979 0.013325 0.0092596 0.016329 -0.0022998 0.0013406 -1.0673 -0.0074445 0.0006926 -0.0034904 0.0018264 -0.0117 0.0055599 0.0042688 0.0017776 -0.0028228 0 -0.024346 0 0.0026272 0 0.0018377 0 -0.082032
0.39844 -0.00025632 0.009301 0.001921 -0.0014315 -0.0067931 -0.002847 0.0083535 0.010415 0.021435 -0.0012342 0.0018063 -1.0586 -0.0073322 0.00086549 -0.0062517 0.0039671 -0.010078 0.005713 0.0037662 0.0074096 -0.0013812 0 -0.023414 0 0.0025011 0 0.0015265 0 -0.09741
0.40234 -0.00087722 0.0092057 -0.0036449 0.0010949 0.00075251 -0.010823 0.0017581 0.0077937 0.017327 0.00085817 0.00078772 -1.0416 -0.0046762 0.0027737 -0.0074777 0.0038296 -0.0077888 0.0029546 0.0019926 0.010236 -0.001176 0 -0.023107 0 0.0025206 0 0.0008712 0 -0.097904
0.40625 0.0017559 0.0068091 -0.0068988 0.0035807 0.011106 -0.011015 -0.0033429 0.00045509 0.004097 0.00098777 -0.0023664 -1.0189 -0.0018452 0.0053482 -0.0064688 0.0011511 -0.0055893 -0.00068786 0.00021039 0.0083581 -0.0026197 0 -0.023431 0 0.0025327 0 0.0003606 0 -0.06849
0.41016 0.0059801 0.0032647 -0.0047303 0.0052372 0.019433 -0.0041051 -0.0051536 -0.0087918 -0.012009 -0.00094346 -0.0063221 -0.992 -0.00042823 0.006913 -0.0046824 -0.0026022 -0.003964 -0.0025449 -0.00053991 0.0033237 -0.0039344 0 -0.023932 0 0.0022569 0 0.00019067 0 -0.019624
0.41406 0.0092578 0.00043552 0.0024141 0.0052489 0.021042 0.0052143 -0.0038773 -0.014146 -0.021695 -0.0029819 -0.0083851 -0.96252 -0.00045394 0.0065948 -0.0040252 -0.0050599 -0.0031326 -0.0014564 -6.997e-05 -0.0013469 -0.0028755 0 -0.024181 0 0.0016467 0 0.00018158 0 0.020377
0.41797 0.009602 -0.00032641 0.010864 0.0033701 0.014401 0.01138 -0.00072385 -0.010626 -0.018182 -0.0032485 -0.0059441 -0.93476 -0.0011075 0.0049799 -0.0045696 -0.0047188 -0.0032795 0.001259 0.0010647 -0.0030794 0.00085803 0 -0.024126 0 0.0010367 0 7.6671e-05 0 0.021848
0.42188 0.0066803 0.001024 0.016282 0.00085489 0.0029309 0.011559 0.0034049 0.0016913 -0.0018661 -0.0010836 0.0017386 -0.91577 -0.0018275 0.0032545 -0.0043687 -0.0021936 -0.0046133 0.0029776 0.0021385 -0.0020662 0.0050227 0 -0.024013 0 0.00087249 0 -0.00013019 0 -0.029336
0.42578 0.0020199 0.0033188 0.016199 0.00015446 -0.0065006 0.0071429 0.0081574 0.016674 0.019214 0.0032661 0.012356 -0.91015 -0.0026258 0.0017781 -0.0017682 0.00024539 -0.0070947 0.0021404 0.0027334 -0.00057833 0.0067445 0 -0.024039 0 0.0012651 0 -0.0001938 0 -0.12127
0.42969 -0.0018319 0.0049715 0.010816 0.0029825 -0.008027 0.0022272 0.012874 0.025756 0.033817 0.0091038 0.021064 -0.91406 -0.0035764 -0.00019861 0.0022622 0.00059906 -0.010094 -0.00034795 0.00279 -0.00066461 0.0050736 0 -0.024121 0 0.0018288 0 6.9063e-05 0 -0.21672
0.43359 -0.002796 0.0048925 0.0022503 0.0083697 -0.0010903 0.00048466 0.015905 0.023725 0.034205 0.014872 0.022891 -0.91532 -0.004317 -0.0031848 0.004519 -0.00107 -0.012422 -0.0020799 0.0023438 -0.0024456 0.00164 0 -0.024025 0 0.0020136 0 0.00050872 0 -0.26715
0.4375 -0.00056554 0.0030176 -0.0065113 0.012853 0.008858 0.0028637 0.015251 0.012243 0.020716 0.017666 0.015784 -0.90143 -0.0042089 -0.0059721 0.0026235 -0.0025932 -0.012904 -0.0016273 0.0013071 -0.0044264 -0.00116 0 -0.023685 0 0.0016425 0 0.00073138 0 -0.23661
0.44141 0.0031246 0.00027439 -0.012283 0.013084 0.014105 0.0075289 0.010235 -0.0015747 0.0012233 0.0143 0.0022293 -0.8696 -0.0029312 -0.0060102 -0.0022662 -0.0015627 -0.01115 -0.00012966 -0.00044491 -0.0052423 -0.0024689 0 -0.02338 0 0.001126 0 0.00048406 0 -0.12429
0.44531 0.0055494 -0.001925 -0.012475 0.0086652 0.010202 0.011531 0.0026255 -0.01025 -0.013966 0.0039828 -0.011885 -0.82964 -0.0008154 -0.0017835 -0.0060254 0.0024122 -0.0079407 -0.0002884 -0.0027419 -0.0049927 -0.0033528 0 -0.023556 0 0.0011106 0 -5.1361e-05 0 0.028784
0.44922 0.0047614 -0.0024465 -0.0065413 0.002535 -0.00081272 0.012584 -0.0040845 -0.010701 -0.018187 -0.0096275 -0.020542 -0.79646 0.001383 0.0050231 -0.0051443 0.0070324 -0.0048322 -0.00357 -0.0048712 -0.0049203 -0.0049969 0 -0.024439 0 0.0018665 0 -0.00037091 0 0.15701
0.45313 0.00088389 -0.0011366 0.0027237 -0.0015641 -0.011806 0.0098172 -0.006947 -0.0053653 -0.01158 -0.019615 -0.020801 -0.77792 0.0029202 0.010061 3.7672e-05 0.0089426 -0.0032164 -0.0083224 -0.0057574 -0.0059332 -0.0068622 0 -0.025762 0 0.0029944 0 -8.538e-05 0 0.20447
0.45703 -0.0040038 0.00093874 0.0097609 -0.0022219 -0.015394 0.0036007 -0.0055977 0.00046658 0.00015467 -0.020215 -0.01389 -0.76874 0.0032456 0.0096057 0.0055827 0.0064525 -0.0034814 -0.010848 -0.0046089 -0.0075646 -0.007017 0 -0.02686 0 0.0037426 0 0.00072405 0 0.15643
0.46094 -0.0073198 0.0020116 0.0093961 -0.0012149 -0.0088232 -0.0047625 -0.0023773 0.0024998 0.0098701 -0.011182 -0.0038645 -0.75566 0.001961 0.0037891 0.0074561 0.0011148 -0.0048806 -0.0086919 -0.0016363 -0.0083979 -0.0044324 0 -0.027071 0 0.0036471 0 0.001562 0 0.047957
0.46484 -0.0077101 0.00072952 0.00076382 -0.0014382 0.0042409 -0.013125 -0.00043731 -0.0002993 0.012988 0.0016489 0.0048096 -0.7293 -0.0010451 -0.003338 0.0049364 -0.0032575 -0.0061832 -0.0031334 0.0017777 -0.0074462 -0.00070822 0 -0.026172 0 0.0029027 0 0.0019271 0 -0.056103
0.46875 -0.0058137 -0.0028221 -0.011265 -0.0040714 0.015854 -0.018776 -0.0013899 -0.0059264 0.0092225 0.010365 0.0090595 -0.69229 -0.0051884 -0.0071925 0.00081843 -0.0035005 -0.0065878 0.0016137 0.0037925 -0.0050569 0.0009432 0 -0.024549 0 0.0021371 0 0.0016954 0 -0.097225
0.47266 -0.0035994 -0.0070115 -0.018963 -0.007709 0.018382 -0.019428 -0.0043483 -0.011059 0.0016959 0.010354 0.0077823 -0.65696 -0.0090116 -0.0064686 -0.0014756 0.00033245 -0.0061992 0.0019609 0.0033501 -0.0024951 -0.0012128 0 -0.022984 0 0.0018318 0 0.0011587 0 -0.053386
0.47656 -0.0028946 -0.009693 -0.017222 -0.010053 0.0089585 -0.014651 -0.0069685 -0.012875 -0.0054336 0.0028062 0.0017113 -0.63509 -0.010795 -0.0038495 -0.00088651 0.0048723 -0.0057293 -0.0019279 0.0010131 -0.00074137 -0.0053319 0 -0.022197 0 0.0019475 0 0.00073583 0 0.053136
0.48047 -0.0042293 -0.0096896 -0.0074381 -0.010199 -0.0085349 -0.006667 -0.007494 -0.010304 -0.0093818 -0.0072181 -0.0068152 -0.62895 -0.0097455 -0.0030254 0.00091885 0.006028 -0.0057152 -0.0063609 -0.0013744 0.0002339 -0.0072636 0 -0.022425 0 0.0020819 0 0.00065373 0 0.17179
0.48438 -0.006716 -0.007581 0.0033724 -0.0091452 -0.025115 0.00046759 -0.0061466 -0.0046026 -0.010088 -0.014902 -0.014306 -0.63051 -0.0067321 -0.0049615 0.0016721 0.0022941 -0.0059393 -0.0075189 -0.0020644 0.0010739 -0.0043203 0 -0.02331 0 0.0019528 0 0.00085346 0 0.25179
0.48828 -0.0088215 -0.0051634 0.0076118 -0.0082235 -0.031458 0.003156 -0.004864 0.00097198 -0.0099327 -0.018308 -0.017312 -0.6283 -0.0037057 -0.007033 0.00063631 -0.0039045 -0.0055801 -0.0048544 -0.00073086 0.0020948 0.0019653 0 -0.024174 0 0.0017055 0 0.0011216 0 0.26623
0.49219 -0.0093282 -0.0040339 0.0023886 -0.0073603 -0.023441 0.00065062 -0.0056736 0.0027262 -0.011887 -0.01795 -0.014242 -0.6152 -0.002118 -0.0057995 -0.0012602 -0.0080338 -0.0040119 -0.0013031 0.0014154 0.002886 0.006855 0 -0.024492 0 0.0017504 0 0.0012562 0 0.22114
0.49609 -0.0078739 -0.0044716 -0.0088325 -0.0051728 -0.0051509 -0.0041947 -0.00891 -0.0010305 -0.016997 -0.014824 -0.0066104 -0.59128 -0.0017403 -0.00063441 -0.0028626 -0.0070665 -0.0016004 -0.00016528 0.0028546 0.0028408 0.0064354 0 -0.024233 0 0.0023246 0 0.0011315 0 0.14707
0.5 -0.0049466 -0.005467 -0.019 -0.00080367 0.013019 -0.0065882 -0.012533 -0.0082112 -0.022837 -0.0094024 0.0016031 -0.56131 -0.0010495 0.0053518 -0.0038175 -0.0019542 0.00022658 -0.0017208 0.0031999 0.0019417 0.0010129 0 -0.023807 0 0.0032254 0 0.00069779 0 0.079152
0.50391 -0.0015636 -0.0057194 -0.022133 0.0045513 0.020583 -0.0030374 -0.013117 -0.013588 -0.024396 -0.0023666 0.0064496 -0.53086 0.0011103 0.0079739 -0.0041263 0.0031551 -0.00017638 -0.0029095 0.0034515 0.00086233 -0.0052053 0 -0.023676 0 0.0039684 0 1.8373e-05 0 0.036818
0.50781 0.0011385 -0.004638 -0.016517 0.0082128 0.013697 0.0058943 -0.00807 -0.012061 -0.01732 0.0044211 0.0066659 -0.50419 0.0041701 0.0056464 -0.003244 0.0043835 -0.0034644 -0.0004425 0.0047667 0.00026259 -0.0077516 0 -0.023947 0 0.0041901 0 -0.00067166 0 0.014795
0.51172 0.0023288 -0.0025409 -0.0048937 0.0082795 -0.0022669 0.015308 0.0021753 -0.0024958 -0.0015329 0.0084698 0.0043568 -0.48413 0.0061435 0.0006416 -0.00037508 0.0013725 -0.0086362 0.0056416 0.0069462 9.2154e-05 -0.0054712 0 -0.024302 0 0.0039018 0 -0.0010175 0 -0.0088496
0.51563 0.0018669 -0.00010522 0.0075528 0.0053713 -0.016335 0.018729 0.013563 0.010844 0.01753 0.0085679 0.003086 -0.4718 0.0053746 -0.0030808 0.0040036 -0.0025028 -0.01347 0.011466 0.0082498 -0.00027256 -0.00093477 0 -0.024305 0 0.0033928 0 -0.00077148 0 -0.052638
0.51953 0.00046074 0.0022267 0.015728 0.0021026 -0.019264 0.012431 0.020228 0.020687 0.031405 0.0060686 0.0049099 -0.4658 0.0021003 -0.0032804 0.0073035 -0.0032012 -0.015816 0.012486 0.0069377 -0.001184 0.0022807 0 -0.023821 0 0.0029409 0 -4.0865e-05 0 -0.11393
0.52344 -0.00061007 0.0043286 0.016637 0.00077891 -0.0093538 -0.0014916 0.018034 0.021405 0.033446 0.0039462 0.0087751 -0.46224 -0.0016272 -0.00097359 0.0063364 0.00028985 -0.014843 0.0074804 0.0031776 -0.0021354 0.0026136 0 -0.023139 0 0.0026387 0 0.00070495 0 -0.16766
0.52734 -0.0001601 0.0060866 0.010602 0.0015339 0.0072593 -0.01566 0.0076535 0.012602 0.022801 0.004261 0.0115 -0.45697 -0.0035455 0.00098628 0.00033001 0.0049356 -0.011393 -0.00029531 -0.0006037 -0.0021579 0.0011443 0 -0.022702 0 0.0024573 0 0.00095877 0 -0.18408
0.53125 0.0022312 0.0072537 0.001416 0.0026296 0.021508 -0.021661 -0.0051714 -0.0008479 0.0048681 0.0063961 0.010401 -0.44846 -0.0028078 0.00061734 -0.0075073 0.0063032 -0.0072746 -0.0058195 -0.0015203 -0.00083568 -0.00023867 0 -0.022696 0 0.0023905 0 0.00059188 0 -0.15279
0.53516 0.0059984 0.0077208 -0.0051308 0.0024921 0.027419 -0.015417 -0.012859 -0.01196 -0.01185 0.0078009 0.0054223 -0.43841 -0.00024672 -0.0017149 -0.011967 0.0025773 -0.0041283 -0.0063605 0.0012792 0.0011682 -0.00087247 0 -0.02291 0 0.0024653 0 -2.0928e-05 0 -0.0944
0.53906 0.0099492 0.0078565 -0.0042847 0.0014354 0.024912 1.9519e-05 -0.010781 -0.015507 -0.020132 0.0065916 -0.00070862 -0.42889 0.0026847 -0.0040268 -0.01009 -0.003664 -0.0027199 -0.0032407 0.0056938 0.0027139 -0.0015078 0 -0.022981 0 0.0026185 0 -0.00032105 0 -0.050092
0.54297 0.012901 0.0083789 0.0045536 0.0014545 0.01812 0.016359 -0.00022987 -0.01011 -0.016917 0.0036 -0.004087 -0.41868 0.0050526 -0.0045191 -0.0038848 -0.0075613 -0.003059 4.9449e-05 0.0082846 0.003316 -0.002827 0 -0.022789 0 0.0026397 0 -6.7651e-05 0 -0.056592
0.54688 0.014142 0.0097181 0.016941 0.0043758 0.011529 0.025448 0.01269 0.002048 -0.0035766 0.0019948 -0.0016891 -0.40298 0.0066044 -0.0027169 0.0012291 -0.0061265 -0.0049739 0.0013278 0.0070949 0.0035574 -0.0042232 0 -0.022578 0 0.0023273 0 0.00043878 0 -0.12467
0.55078 0.013533 0.011457 0.0259 0.010114 0.0072504 0.024332 0.021449 0.016776 0.015533 0.0048088 0.0072176 -0.37732 0.0071317 0.0006611 0.0010398 -0.00072989 -0.0084298 0.0014229 0.0032242 0.004259 -0.0042847 0 -0.022684 0 0.0017326 0 0.00063063 0 -0.23465
0.55469 0.011399 0.012486 0.026412 0.016507 0.004953 0.016475 0.023384 0.029375 0.034686 0.012443 0.020559 -0.34219 0.0060916 0.0043939 -0.0039168 0.004253 -0.013223 0.0026605 -0.00019103 0.0052687 -0.002421 0 -0.023142 0 0.0012054 0 0.00020049 0 -0.34815
0.55859 0.0084412 0.011849 0.018675 0.020706 0.0035022 0.008588 0.020664 0.035746 0.047949 0.022045 0.033705 -0.30362 0.0031229 0.0071699 -0.0090988 0.0053076 -0.018398 0.0058791 -0.00062949 0.0052944 0.00022227 0 -0.023589 0 0.0011222 0 -0.00060495 0 -0.42482
0.5625 0.0056737 0.0095486 0.0076682 0.020866 0.0023751 0.0057667 0.017502 0.033483 0.050361 0.029026 0.040652 -0.26869 -0.0010822 0.007746 -0.010147 0.0026095 -0.02212 0.0090711 0.0018625 0.0032081 0.0016382 0 -0.023594 0 0.0015206 0 -0.0011919 0 -0.43457
0.56641 0.0041607 0.006585 -0.00050464 0.017004 0.0018793 0.008564 0.016247 0.022982 0.039667 0.029533 0.036415 -0.24025 -0.0046823 0.0054146 -0.0065281 -0.00062689 -0.022439 0.0090595 0.0049852 -0.00036681 0.00079381 0 -0.023102 0 0.0020184 0 -0.0011267 0 -0.36475
0.57031 0.0045013 0.0042309 -0.0025816 0.010757 0.0025732 0.013658 0.015713 0.0078176 0.018065 0.022401 0.020079 -0.21574 -0.005787 0.0007994 -0.0013928 -0.0014134 -0.018551 0.0046093 0.0062557 -0.0029169 -0.0013992 0 -0.022561 0 0.0021508 0 -0.00047721 0 -0.22619
0.57422 0.0063488 0.0032174 0.00049521 0.0045358 0.0046959 0.016844 0.0129 -0.0064254 -0.0074792 0.0098014 -0.0033079 -0.19077 -0.0039075 -0.0038737 0.0018041 0.00034452 -0.011616 -0.0020449 0.0049066 -0.0018432 -0.0028973 0 -0.022551 0 0.0018302 0 0.0002933 0 -0.056838
0.57813 0.0084344 0.0035139 0.0053105 0.00052907 0.0078911 0.015699 0.0062753 -0.014638 -0.027418 -0.0035593 -0.024018 -0.16336 -0.0004372 -0.0058211 0.0023889 0.002187 -0.0043897 -0.0067825 0.0021165 0.003216 -0.0022749 0 -0.023261 0 0.0014718 0 0.00073549 0 0.085263
0.58203 0.0092536 0.0046958 0.0088444 -0.00019282 0.011072 0.010301 -0.002402 -0.014603 -0.033785 -0.012381 -0.032371 -0.13436 0.0023176 -0.0036281 0.0023849 0.0018269 0.00024572 -0.0069145 -0.00027515 0.0096739 0.00022533 0 -0.024278 0 0.0016193 0 0.00072822 0 0.14508
0.58594 0.008013 0.0063368 0.010099 0.0017425 0.012512 0.0024178 -0.0091785 -0.0078041 -0.024214 -0.013211 -0.024429 -0.10446 0.0027242 0.0015098 0.0037843 -0.00057695 0.00087269 -0.0032747 -0.0012051 0.013715 0.0031212 0 -0.024893 0 0.0024034 0 0.00045165 0 0.10103
0.58984 0.005144 0.0079897 0.0097179 0.0041912 0.010578 -0.0055018 -0.010739 0.0017476 -0.0034091 -0.0062332 -0.0048011 -0.071963 0.00072505 0.0064866 0.0062538 -0.0027589 -0.001826 0.00071246 -0.0008332 0.013111 0.0049275 0 -0.024673 0 0.0033555 0 0.00013171 0 -0.018261
0.59375 0.0019958 0.0089516 0.008677 0.004683 0.0050944 -0.010869 -0.0065202 0.0097384 0.018989 0.0047639 0.015841 -0.034701 -0.0024916 0.0085058 0.0075873 -0.0027095 -0.0057802 0.0020398 -6.061e-06 0.0087821 0.0050047 0 -0.023782 0 0.0037817 0 -0.00013992 0 -0.14768
0.59766 -4.269e-05 0.0083715 0.0074896 0.002103 -0.0016347 -0.011528 0.0013593 0.013418 0.033171 0.014509 0.027215 0.0060974 -0.0054766 0.0069877 0.0061793 -0.00052728 -0.0089935 0.00048996 0.00046739 0.0038919 0.0035535 0 -0.022823 0 0.0033663 0 -0.00035361 0 -0.22471
0.60156 -0.0003333 0.0058903 0.006341 -0.0023274 -0.0054936 -0.0068667 0.0097306 0.012346 0.033979 0.019195 0.025544 0.045187 -0.0072285 0.0036081 0.002767 0.0020227 -0.010656 -0.0016058 0.00013899 0.0013489 0.0012388 0 -0.022357 0 0.0024467 0 -0.00043021 0 -0.2271
0.60547 0.00080555 0.0022868 0.0054815 -0.0057018 -0.003124 0.0011499 0.015915 0.0081133 0.023161 0.018216 0.015142 0.07806 -0.0072969 0.00065577 -0.00032468 0.003507 -0.011181 -0.0017718 -0.0010566 0.0018681 -0.00098532 0 -0.022532 0 0.0017094 0 -0.00020634 0 -0.18102
0.60938 0.0024539 -0.00064531 0.0051938 -0.0054132 0.0052357 0.0083759 0.018196 0.0034461 0.007798 0.01357 0.0045379 0.10673 -0.0056822 -0.00064812 -0.0014647 0.0040856 -0.011324 0.00034491 -0.002734 0.003986 -0.0019537 0 -0.023081 0 0.0016044 0 0.00039137 0 -0.13383
0.61328 0.0036203 -0.001172 0.0054181 -0.0010136 0.015043 0.010836 0.015686 0.00095964 -0.004122 0.0077281 0.00020966 0.13969 -0.0029308 -0.00045757 -0.0010431 0.0047504 -0.01125 0.0028309 -0.0039879 0.0056327 -0.00076869 0 -0.023618 0 0.0020212 0 0.0011804 0 -0.11427
0.61719 0.0036244 0.0010873 0.0056131 0.0054709 0.019902 0.0076403 0.008523 0.0017938 -0.0082951 0.0020033 0.0024992 0.1844 -0.00022929 0.00061903 -0.0005826 0.0056313 -0.010375 0.0034321 -0.0037307 0.0056881 0.0023479 0 -0.023933 0 0.0024885 0 0.0017859 0 -0.11189
0.62109 0.0023037 0.0047035 0.0051069 0.010923 0.015683 0.0020197 -0.0014582 0.0047558 -0.0060306 -0.0032713 0.0064082 0.2388 0.0010237 0.0023476 -0.00082319 0.0055459 -0.0080838 0.0016692 -0.0015293 0.0043468 0.0056708 0 -0.024071 0 0.0026481 0 0.0019172 0 -0.091215
0.625 0.00013816 0.0072702 0.0035838 0.013034 0.0033705 -0.00077214 -0.010566 0.0067916 -0.0023757 -0.0074072 0.0061905 0.29069 0.00018762 0.004677 -0.00097305 0.0035102 -0.0046637 -0.00076543 0.0016954 0.0024263 0.006846 0 -0.024215 0 0.002519 0 0.0016027 0 -0.02707
0.62891 -0.0017705 0.0069563 0.0012579 0.011331 -0.011345 0.0026 -0.014526 0.004988 -0.0018762 -0.0087111 3.2134e-05 0.32724 -0.0019051 0.006992 0.0001205 0.00051668 -0.0015825 -0.0015789 0.0039709 0.00058744 0.0046559 0 -0.024501 0 0.0023366 0 0.0011485 0 0.068296
0.63281 -0.0020823 0.0036907 -0.0012494 0.006942 -0.021272 0.010779 -0.010857 -0.00098001 -0.0050667 -0.0055479 -0.0085787 0.34642 -0.0033725 0.008022 0.002301 -0.0007357 -0.00074403 9.2627e-05 0.0036629 -0.00085887 0.00017503 0 -0.024932 0 0.0022071 0 0.00086081 0 0.14731
0.63672 -5.7512e-06 -0.00076945 -0.0030031 0.0017435 -0.021466 0.018321 -0.00073434 -0.007834 -0.0082066 0.0018205 -0.013464 0.35982 -0.0027598 0.0068494 0.0038787 0.0016006 -0.0031977 0.0030143 0.00089911 -0.0017342 -0.0039195 0 -0.025365 0 0.0019902 0 0.00080303 0 0.15588
0.64063 0.0039206 -0.0038316 -0.0028088 -0.0023027 -0.011431 0.01927 0.011219 -0.010305 -0.0063229 0.01059 -0.010151 0.38349 -0.00034359 0.0040432 0.0031662 0.0061343 -0.0082509 0.0050437 -0.0023186 -0.0019129 -0.005473 0 -0.025587 0 0.0015373 0 0.00081544 0 0.068141
0.64453 0.0077214 -0.0034909 0.00032007 -0.0035599 0.0048144 0.011106 0.01932 -0.0046569 0.0028298 0.016889 0.0010926 0.42492 0.0020154 0.0015395 0.00015813 0.0087927 -0.013687 0.0050052 -0.0036182 -0.0015234 -0.0045433 0 -0.025423 0 0.0009962 0 0.00074731 0 -0.094691
0.64844 0.0089042 0.00052184 0.0060782 -0.0013173 0.020308 -0.0035916 0.019889 0.008211 0.016784 0.018228 0.015384 0.47787 0.0024833 0.0010713 -0.0033979 0.0063585 -0.017003 0.0035255 -0.0021877 -0.0010312 -0.0030799 0 -0.024876 0 0.0007938 0 0.00064098 0 -0.27007
0.65234 0.0059964 0.0063543 0.011951 0.0033712 0.02774 -0.018566 0.013025 0.022369 0.029518 0.01481 0.025983 0.52915 0.00091159 0.0025414 -0.0055652 -0.00018464 -0.016837 0.0021411 0.00055267 -0.00087206 -0.0029144 0 -0.024201 0 0.0012512 0 0.00067613 0 -0.37961
0.65625 -0.00030705 0.010665 0.013838 0.0074168 0.022687 -0.027197 0.0021617 0.029668 0.03458 0.0087037 0.027673 0.57026 -0.0010119 0.0039932 -0.0057876 -0.0059456 -0.013639 0.001605 0.0021596 -0.00092067 -0.0040395 0 -0.023807 0 0.0022039 0 0.00094961 0 -0.36229
0.66016 -0.0072717 0.010222 0.0086581 0.0069296 0.0064756 -0.025761 -0.0080783 0.024168 0.028045 0.001893 0.018891 0.60304 -0.0012932 0.0033682 -0.0049871 -0.0062421 -0.0091847 0.0010728 0.0012113 -0.00045838 -0.004864 0 -0.02398 0 0.0030463 0 0.0013387 0 -0.20312
0.66406 -0.011598 0.0038775 -0.0026349 -0.00022781 -0.013237 -0.015198 -0.014288 0.0056792 0.010027 -0.0048732 0.0019979 0.63552 0.0005791 0.00046345 -0.0043637 -0.0009136 -0.0053462 -0.00097639 -0.0015792 0.0011176 -0.0041181 0 -0.024625 0 0.0032147 0 0.0015972 0 0.054248
0.66797 -0.01138 -0.006227 -0.01439 -0.012235 -0.025775 -0.00078453 -0.015656 -0.019449 -0.015127 -0.011597 -0.017774 0.67377 0.003245 -0.0027759 -0.004329 0.0053044 -0.0030295 -0.0048812 -0.0040723 0.003446 -0.0023864 0 -0.025274 0 0.0026781 0 0.0015784 0 0.31935
0.67188 -0.0073262 -0.015336 -0.019395 -0.023455 -0.023801 0.0102 -0.013778 -0.040693 -0.039499 -0.017799 -0.033932 0.71842 0.0047808 -0.0039441 -0.0045662 0.006936 -0.0019696 -0.0088049 -0.0045147 0.0051433 -0.0016013 0 -0.025414 0 0.0019638 0 0.0013492 0 0.49102
0.67578 -0.0024481 -0.018693 -0.014108 -0.027429 -0.0088471 0.012084 -0.011201 -0.047945 -0.05344 -0.022035 -0.04058 0.7677 0.0043861 -0.0022915 -0.0047713 0.0027126 -0.0014003 -0.009778 -0.0028789 0.0047989 -0.0029347 0 -0.024915 0 0.001683 0 0.0010889 0 0.5043
0.67969 -0.00034417 -0.014648 -0.0019605 -0.021017 0.0085327 0.0041002 -0.0096101 -0.03655 -0.049212 -0.022659 -0.03448 0.82125 0.0028572 0.00064809 -0.0049374 -0.0033208 -0.0009608 -0.0061426 -0.00071558 0.0022332 -0.0052394 0 -0.024178 0 0.0019966 0 0.00090255 0 0.364
0.68359 -0.0030473 -0.006089 0.0083339 -0.0068151 0.015235 -0.0087125 -0.0087468 -0.010536 -0.025757 -0.018991 -0.016915 0.87886 0.0015412 0.0024068 -0.0048673 -0.0056327 -0.0010737 0.00065862 0.00017104 -0.00114 -0.0057511 0 -0.023826 0 0.0025154 0 0.00075692 0 0.14438
0.6875 -0.0096834 0.0011025 0.0087081 0.0079481 0.0048033 -0.018158 -0.0068703 0.018011 0.0082783 -0.011818 0.0057265 0.93594 0.00097785 0.0016057 -0.0037993 -0.0023823 -0.0024962 0.0066864 -0.0009361 -0.003249 -0.0025615 0 -0.024184 0 0.0027044 0 0.00059076 0 -0.047325
0.69141 -0.016798 0.0017441 -0.0024036 0.015469 -0.017377 -0.01799 -0.0025932 0.034173 0.036638 -0.0030896 0.023751 0.98293 0.00063906 -0.0011088 -0.0010345 0.002931 -0.0054235 0.0083046 -0.0032586 -0.002827 0.003424 0 -0.024982 0 0.0023822 0 0.0004376 0 -0.12359
0.69531 -0.020302 -0.0052661 -0.018791 0.011793 -0.037194 -0.0082361 0.0031898 0.02815 0.043312 0.0045394 0.028291 1.0124 -7.2459e-05 -0.0038167 0.0028817 0.0048766 -0.0089064 0.005012 -0.0051521 -0.00018332 0.0089335 0 -0.025554 0 0.0018445 0 0.00038893 0 -0.056079
0.69922 -0.018002 -0.016204 -0.030772 -0.0010816 -0.041422 0.0044371 0.0069739 0.0016341 0.022281 0.0080347 0.015953 1.0278 -0.00078476 -0.0048595 0.0059169 0.0012841 -0.011131 -8.4449e-05 -0.0052146 0.0032552 0.010865 0 -0.025382 0 0.0015314 0 0.00042873 0 0.11744
0.70313 -0.011174 -0.024856 -0.031792 -0.01651 -0.02698 0.01092 0.0046589 -0.031844 -0.017353 0.0047069 -0.0087619 1.0436 -0.00034886 -0.0038128 0.0060327 -0.0047001 -0.010469 -0.0026883 -0.0032 0.0060646 0.0087048 0 -0.024508 0 0.0016043 0 0.0003583 0 0.31773
0.70703 -0.0040242 -0.026262 -0.022481 -0.026941 -0.0031271 0.0056302 -0.0052244 -0.053923 -0.055221 -0.0061465 -0.035145 1.0741 0.0017992 -0.0013661 0.003235 -0.0075731 -0.0066095 -0.00071221 -0.00028165 0.0075927 0.0047836 0 -0.023481 0 0.0018508 0 -3.4898e-05 0 0.46299
0.71094 -0.0011675 -0.019489 -0.009569 -0.027918 0.014859 -0.0098624 -0.01951 -0.0522 -0.071013 -0.021468 -0.051496 1.1193 0.0045121 0.0013809 1.6753e-05 -0.0045732 -0.0009705 0.0041596 0.0015189 0.0079018 0.0023048 0 -0.022921 0 0.0019707 0 -0.00068749 0 0.5024
0.71484 -0.0046005 -0.0079384 -0.00094943 -0.020246 0.015894 -0.027908 -0.031488 -0.02805 -0.056377 -0.034483 -0.051048 1.1636 0.0053886 0.0034525 -0.00067462 0.0018752 0.0039582 0.0080478 0.00057823 0.00727 0.0029174 0 -0.023071 0 0.001908 0 -0.0011654 0 0.43228
0.71875 -0.012212 0.0025987 -0.00063624 -0.0093138 0.00013623 -0.039494 -0.034732 0.0039074 -0.019814 -0.037786 -0.035197 1.1898 0.0026865 0.0041614 0.0017471 0.0065153 0.0059545 0.008213 -0.0030474 0.0059147 0.0057637 0 -0.023698 0 0.0018728 0 -0.00094729 0 0.2926
0.72266 -0.01897 0.0068936 -0.0067911 -0.0019599 -0.021502 -0.039275 -0.027101 0.024749 0.01846 -0.028129 -0.012333 1.1951 -0.0029345 0.0032058 0.0047127 0.0060142 0.0042518 0.0052578 -0.0072665 0.0041198 0.0084678 0 -0.024342 0 0.0020536 0 0.00010124 0 0.14665
0.72656 -0.020136 0.0028435 -0.013504 -0.0024953 -0.034498 -0.027949 -0.012125 0.022951 0.038315 -0.0094149 0.0068595 1.1957 -0.0084992 0.00088988 0.0047819 0.0016541 -0.00015856 0.0023255 -0.0091112 0.0023855 0.0089834 0 -0.024652 0 0.0023562 0 0.0014914 0 0.051358
0.73047 -0.014375 -0.0073648 -0.014717 -0.010054 -0.029716 -0.011228 0.0031629 0.0013111 0.030955 0.0089109 0.014872 1.211 -0.010779 -0.0017965 0.00099103 -0.0023106 -0.0052375 0.0021006 -0.0068636 0.0012246 0.0068681 0 -0.024544 0 0.0024689 0 0.0023882 0 0.030067
0.73438 -0.0046729 -0.018061 -0.0079109 -0.018946 -0.0089057 0.0033329 0.012287 -0.025196 0.0033015 0.017527 0.010772 1.2452 -0.0087374 -0.0035806 -0.0040118 -0.002743 -0.0090844 0.0043533 -0.0015612 0.00076596 0.0033442 0 -0.024138 0 0.002197 0 0.0022243 0 0.062381
0.73828 0.0035483 -0.022835 0.0042856 -0.022084 0.016158 0.0098434 0.012554 -0.039012 -0.026504 0.01303 3.0005e-05 1.2826 -0.0043577 -0.0036583 -0.0063067 -0.0002038 -0.010809 0.0062285 0.0035364 0.00066096 0.0004497 0 -0.023618 0 0.0017049 0 0.0011463 0 0.099629
0.74219 0.0058072 -0.018203 0.015302 -0.015599 0.030292 0.006631 0.0056622 -0.030831 -0.039728 -0.00030706 -0.0089365 1.3034 -0.0011568 -0.0021821 -0.0043602 0.0021529 -0.010613 0.0049685 0.0053531 0.00049 -9.5713e-05 0 -0.023162 0 0.0013931 0 -9.3834e-05 0 0.099359
0.74609 0.0012209 -0.0061563 0.018205 -0.0016839 0.023752 -0.002963 -0.0040485 -0.005164 -0.028052 -0.013895 -0.0097297 1.3039 -0.0015251 -3.8557e-05 -0.00045304 0.0018965 -0.0092283 0.0005645 0.0033777 0.00023905 0.002154 0 -0.022912 0 0.0015177 0 -0.00071816 0 0.057156
0.75 -0.0071391 0.0063952 0.0099699 0.012401 -0.0015046 -0.012057 -0.012165 0.022383 0.00099022 -0.020498 -0.0019455 1.3012 -0.0049628 0.0018522 0.0015331 -0.00051574 -0.0072688 -0.0040699 -6.0581e-05 0.0002554 0.0059333 0 -0.022939 0 0.001939 0 -0.00048674 0 0.012521
0.75391 -0.014203 0.011579 -0.0060582 0.018784 -0.032011 -0.013835 -0.0161 0.034286 0.027666 -0.018155 0.0081967 1.3162 -0.00853 0.0030341 -0.00019405 -0.0026144 -0.0050205 -0.0055443 -0.0019321 0.00066266 0.0087067 0 -0.023195 0 0.002259 0 0.0002072 0 0.021791
0.75781 -0.015841 0.0057101 -0.021477 0.014025 -0.050125 -0.0057728 -0.015737 0.021523 0.031756 -0.010173 0.011509 1.3513 -0.0091116 0.003442 -0.0037684 -0.0026112 -0.0026926 -0.0028736 -0.0011596 0.00092102 0.0080923 0 -0.023526 0 0.0022133 0 0.00073916 0 0.11483
0.76172 -0.011094 -0.0079357 -0.027718 0.0013165 -0.044748 0.0081258 -0.012935 -0.010524 0.0061957 -0.0021523 0.0022204 1.3861 -0.0057609 0.0030858 -0.0056589 -0.0010877 -0.00074904 0.0017016 0.00064926 0.00019759 0.003631 0 -0.023793 0 0.0019181 0 0.00076081 0 0.2654
0.76563 -0.0026161 -0.020955 -0.021605 -0.011706 -0.018821 0.01912 -0.010203 -0.044162 -0.036049 0.0014158 -0.01683 1.3963 -0.0003975 0.0020532 -0.0041206 -0.0001594 0.00011375 0.004563 0.0010318 -0.0016491 -0.0023974 0 -0.023998 0 0.0017264 0 0.00038281 0 0.39748
0.76953 0.0047844 -0.025251 -0.0076614 -0.018019 0.011868 0.019015 -0.0090524 -0.058907 -0.067879 -0.00085701 -0.034347 1.3786 0.0035962 0.00085075 -0.00065992 -0.0012172 -0.00060674 0.0035424 -0.00075139 -0.0034929 -0.0060978 0 -0.024256 0 0.0018503 0 -5.5273e-05 0 0.42633
0.77344 0.0067497 -0.018296 0.0048162 -0.015587 0.028548 0.0056378 -0.0089368 -0.043655 -0.064898 -0.0070266 -0.037243 1.3565 0.0038089 0.00045346 0.0017757 -0.0036113 -0.002754 -0.00062356 -0.0029306 -0.0036054 -0.0045945 0 -0.024621 0 0.0021461 0 -0.00034028 0 0.31084
0.77734 0.0018402 -0.0045726 0.0080833 -0.0080944 0.021763 -0.015305 -0.0077465 -0.0045183 -0.022988 -0.012921 -0.02014 1.3595 0.00049674 0.0015783 0.0018201 -0.0054414 -0.0054512 -0.0051799 -0.0030071 -0.0012059 0.0016828 0 -0.024933 0 0.0022826 0 -0.00051603 0 0.085828
0.78125 -0.0074543 0.007637 0.0011358 -0.0018056 -0.002418 -0.033416 -0.0039238 0.037116 0.035959 -0.014254 0.0090545 1.3953 -0.0036339 0.003651 0.00076586 -0.0054214 -0.0075462 -0.0075356 -0.00032777 0.0025053 0.008966 0 -0.024906 0 0.0021066 0 -0.00071163 0 -0.14617
0.78516 -0.015901 0.011566 -0.010008 -0.0010615 -0.026804 -0.03967 0.0013257 0.056386 0.075919 -0.0092507 0.032536 1.4411 -0.0053327 0.0046433 0.00074854 -0.0038756 -0.0082355 -0.0068725 0.0031053 0.0049904 0.012621 0 -0.02442 0 0.001812 0 -0.00090206 0 -0.26299
0.78906 -0.018478 0.0057334 -0.016977 -0.0057009 -0.035025 -0.031334 0.0039598 0.040214 0.069762 -0.00047499 0.033836 1.4632 -0.0029915 0.0024165 0.0021777 -0.0020611 -0.0074109 -0.004173 0.0043958 0.0043698 0.010342 0 -0.023739 0 0.0017276 0 -0.00087948 0 -0.18885
0.79297 -0.013454 -0.0059098 -0.015015 -0.011952 -0.022436 -0.012926 4.7856e-05 -0.0035632 0.018081 0.0059251 0.0095363 1.447 0.002415 -0.0032942 0.0032723 -0.00080516 -0.0055518 -0.0011409 0.0023573 0.0010878 0.0036339 0 -0.02338 0 0.0019516 0 -0.00046903 0 0.056096
0.79688 -0.0036012 -0.016805 -0.0058734 -0.015618 0.001616 0.0067384 -0.010169 -0.049804 -0.049664 0.0040333 -0.02716 1.4096 0.0081684 -0.010084 0.0022005 1.7013e-05 -0.0033708 0.00083845 -0.0015317 -0.0023073 -0.0034438 0 -0.023683 0 0.0022296 0 0.00024433 0 0.35351
0.80078 0.0054271 -0.021366 0.0040753 -0.014838 0.021185 0.019113 -0.020757 -0.070985 -0.093283 -0.0070843 -0.054206 1.3834 0.011647 -0.014317 -0.00054394 0.00077959 -0.0015523 0.0010763 -0.0046028 -0.0032068 -0.0071553 0 -0.024451 0 0.002224 0 0.00093046 0 0.54161
0.80469 0.0086412 -0.017416 0.0085397 -0.010482 0.024831 0.019687 -0.023356 -0.054229 -0.087311 -0.021433 -0.054832 1.3878 0.011784 -0.01383 -0.002211 0.0012258 -0.00069484 -0.00045851 -0.0052977 -0.0010798 -0.0063251 0 -0.025056 0 0.0018978 0 0.0012781 0 0.50375
0.80859 0.0048398 -0.006843 0.0052232 -0.0044884 0.012425 0.0096727 -0.013512 -0.009332 -0.036681 -0.029228 -0.028251 1.4143 0.0092672 -0.0095758 -0.00041727 0.00059164 -0.0012814 -0.0031323 -0.0040652 0.002163 -0.0024917 0 -0.024955 0 0.0015955 0 0.0012601 0 0.2417
0.8125 -0.0027819 0.0053335 -0.0034313 0.0018484 -0.0063899 -0.0046295 0.004875 0.037528 0.027475 -0.023488 0.010349 1.438 0.0056785 -0.0046962 0.0043163 -0.0013334 -0.0034723 -0.0056369 -0.0022832 0.0039041 0.0016666 0 -0.024184 0 0.0017067 0 0.0011399 0 -0.11559
0.81641 -0.0088663 0.013164 -0.012366 0.0080011 -0.01978 -0.0146 0.021197 0.060217 0.068276 -0.0053213 0.039997 1.4432 0.0024886 -0.0018247 0.0087621 -0.0034581 -0.0068106 -0.0064288 -0.00069607 0.0031154 0.0041183 0 -0.023361 0 0.0022428 0 0.001204 0 -0.38141
0.82031 -0.009323 0.012731 -0.016867 0.013002 -0.021286 -0.013559 0.02542 0.048384 0.065682 0.016253 0.046808 1.4359 0.0005925 -0.001115 0.009825 -0.0039809 -0.010188 -0.0047158 0.00087068 0.0011995 0.0042625 0 -0.02316 0 0.0027751 0 0.0014722 0 -0.42203
0.82422 -0.00364 0.0046627 -0.014553 0.014764 -0.012486 -0.00079006 0.015639 0.012631 0.026885 0.029991 0.030982 1.4347 0.00034306 -0.00078081 0.0072573 -0.0019244 -0.01231 -0.0012939 0.0024557 0.00066619 0.0026406 0 -0.023727 0 0.0028304 0 0.001664 0 -0.23895
0.82813 0.0052196 -0.0055476 -0.0058923 0.011347 -0.00012865 0.017216 -0.00021531 -0.023409 -0.020698 0.029481 0.0044546 1.4493 0.0016113 0.00052009 0.0036252 0.0018636 -0.012454 0.0017137 0.0031649 0.0028273 0.00028346 0 -0.024564 0 0.0023623 0 0.0014628 0 0.032779
0.83203 0.012886 -0.010373 0.0062652 0.0034192 0.0091304 0.029903 -0.010211 -0.038121 -0.047679 0.016653 -0.017641 1.4702 0.0036893 0.0019538 0.0016747 0.0052825 -0.010938 0.0023524 0.001918 0.0065109 -0.0017408 0 -0.024994 0 0.001811 0 0.00083906 0 0.21111
0.83594 0.016086 -0.0050407 0.017719 -0.0046081 0.012551 0.028991 -0.0073861 -0.024361 -0.040037 -0.00017908 -0.025301 1.4789 0.0053841 0.0012719 0.0017813 0.006622 -0.0088638 0.00047686 -0.00093243 0.0088777 -0.0025827 0 -0.024737 0 0.0016666 0 0.00012972 0 0.18142
0.83984 0.014183 0.0088591 0.024434 -0.0067259 0.011795 0.014053 0.0051987 0.0077334 -0.0055146 -0.011638 -0.017211 1.4672 0.0056545 -0.0026278 0.0019426 0.0057392 -0.0073158 -0.0019436 -0.0031252 0.0076411 -0.0018875 0 -0.024103 0 0.0019642 0 -0.00021093 0 -0.036711
0.84375 0.0092557 0.023833 0.024358 0.0001856 0.010689 -0.0067202 0.017286 0.038055 0.033226 -0.012166 0.00080872 1.446 0.0044826 -0.0079483 0.00013006 0.0037547 -0.0066716 -0.0023202 -0.0021955 0.0028754 -2.958e-05 0 -0.023628 0 0.0022372 0 1.958e-05 0 -0.31133
0.84766 0.0049438 0.031143 0.01872 0.01307 0.012253 -0.021412 0.019742 0.048722 0.053213 -0.0019897 0.019886 1.4348 0.0030941 -0.011001 -0.0034859 0.0017724 -0.006624 0.00039117 0.0020247 -0.0029933 0.0020172 0 -0.023551 0 0.0020086 0 0.00060252 0 -0.48811
0.85156 0.0045929 0.026582 0.011712 0.023892 0.01678 -0.021651 0.011703 0.034013 0.04446 0.013845 0.032096 1.4434 0.003 -0.0092703 -0.0066203 3.5038e-05 -0.0068389 0.004695 0.0067253 -0.0069344 0.0032605 0 -0.02364 0 0.0013414 0 0.0010727 0 -0.48529
0.85547 0.0093626 0.013262 0.0082131 0.025182 0.021787 -0.0073298 0.0010159 0.0030717 0.014636 0.028068 0.033256 1.4639 0.0045001 -0.0037472 -0.0070239 -0.0016934 -0.0075526 0.0076358 0.0083291 -0.0074085 0.0033181 0 -0.023502 0 0.00086985 0 0.0010842 0 -0.33411
0.85938 0.017177 -0.00052998 0.010673 0.015906 0.023632 0.014077 -0.0020939 -0.025468 -0.016713 0.034254 0.024353 1.4803 0.0061063 0.0016859 -0.0044763 -0.0031608 -0.0094369 0.0070805 0.0057313 -0.0052569 0.0025537 0 -0.023026 0 0.0012249 0 0.00065853 0 -0.14715
0.86328 0.023403 -0.0067569 0.01723 0.0028395 0.019823 0.03241 0.0069955 -0.033872 -0.030303 0.029648 0.011227 1.4857 0.0057374 0.0033741 -0.00077952 -0.0033791 -0.012769 0.003312 0.0014112 -0.0028334 0.0016334 0 -0.022536 0 0.0023833 0 0.00012433 0 -0.043521
0.86719 0.02341 -0.0024789 0.022623 -0.0040782 0.01075 0.040272 0.023707 -0.015386 -0.018292 0.016768 0.0019492 1.4888 0.0028315 0.00077031 0.0019598 -0.0015593 -0.016683 -0.0013204 -0.0008367 -0.0021453 0.00098641 0 -0.022482 0 0.0035914 0 -0.00016804 0 -0.080084
0.87109 0.015769 0.0089117 0.021616 0.00091313 -0.00020215 0.035942 0.037446 0.021288 0.011779 0.0025344 0.0023889 1.5041 -0.00065673 -0.0033882 0.0029028 0.0017449 -0.019321 -0.0042525 0.00053596 -0.003443 0.00068342 0 -0.023032 0 0.0039885 0 -9.6232e-05 0 -0.22516
0.875 0.0039064 0.020334 0.012772 0.015013 -0.0082881 0.023114 0.038885 0.055951 0.042032 -0.0053868 0.012254 1.5362 -0.0016591 -0.0055855 0.002523 0.0046775 -0.018961 -0.0044345 0.0034528 -0.005278 0.00069909 0 -0.023926 0 0.0033718 0 0.00021454 0 -0.38239
0.87891 -0.0054103 0.025351 -4.099e-05 0.028831 -0.0098925 0.0086617 0.026104 0.067849 0.054779 -0.0032555 0.024494 1.5735 0.0011555 -0.0043636 0.001515 0.0055423 -0.015296 -0.0026224 0.0043959 -0.0058955 0.0010661 0 -0.024729 0 0.0023771 0 0.00056496 0 -0.44667
0.88281 -0.0062168 0.021518 -0.0096561 0.033136 -0.0043929 -0.00030452 0.0056294 0.047929 0.042258 0.006267 0.029252 1.5991 0.0056922 -0.0010761 1.6701e-05 0.0043443 -0.0098248 -0.00031311 0.0019704 -0.0048012 0.0016301 0 -0.025181 0 0.0018868 0 0.00084676 0 -0.36278
0.88672 0.0025549 0.011266 -0.010008 0.025224 0.005651 0.00053635 -0.01179 0.0051739 0.01045 0.015971 0.020375 1.6067 0.0077759 0.0017718 -0.002066 0.0027881 -0.0049972 0.0014856 -0.0017349 -0.0032107 0.0017582 0 -0.025309 0 0.0022119 0 0.0010492 0 -0.15866
0.89063 0.016045 0.00039074 -6.7088e-05 0.010384 0.015961 0.010322 -0.017564 -0.037459 -0.024362 0.019237 0.0002772 1.6075 0.0046856 0.0027884 -0.004282 0.0025713 -0.0027607 0.0025909 -0.0033456 -0.0029848 0.00060972 0 -0.025249 0 0.0028223 0 0.0011527 0 0.063409
0.89453 0.026436 -0.0049137 0.015332 -0.0021137 0.022684 0.022674 -0.0097985 -0.055836 -0.04383 0.014723 -0.020359 1.6203 -0.0021871 0.0024969 -0.005574 0.0036101 -0.0035838 0.0031024 -0.0016854 -0.0049169 -0.0019971 0 -0.025013 0 0.0028868 0 0.0010801 0 0.17645
0.89844 0.027942 -0.0012301 0.028391 -0.0051654 0.024054 0.028663 0.0063838 -0.038832 -0.036396 0.0071189 -0.028347 1.656 -0.0081081 0.002241 -0.0051674 0.0040718 -0.0065668 0.0028651 0.0010398 -0.0078378 -0.0049392 0 -0.024497 0 0.0021095 0 0.00079321 0 0.097105
0.90234 0.02034 0.010064 0.033048 0.0021314 0.020882 0.022291 0.022404 0.0048439 -0.0030489 0.003548 -0.015975 1.7085 -0.0087562 0.0025567 -0.0034199 0.0023534 -0.010335 0.0016408 0.0015627 -0.0093903 -0.0062674 0 -0.02369 0 0.0010593 0 0.00042592 0 -0.16322
0.90625 0.0087299 0.023134 0.028357 0.014638 0.015862 0.0051519 0.031202 0.051569 0.042274 0.008444 0.013563 1.761 -0.0037606 0.002651 -0.001587 -0.00091776 -0.013867 -0.0002401 -0.0010325 -0.007922 -0.0047107 0 -0.02284 0 0.00066879 0 0.0002572 0 -0.49529
0.91016 -1.2225e-06 0.030665 0.018419 0.024669 0.012117 -0.013487 0.030655 0.076505 0.078174 0.020507 0.046676 1.8006 0.00308 0.0013415 -0.00064421 -0.0030394 -0.016665 -0.0016278 -0.0043441 -0.003924 -0.00093482 0 -0.022341 0 0.0013645 0 0.00047755 0 -0.7432
0.91406 -0.0013769 0.028161 0.0092383 0.026361 0.011594 -0.022082 0.023704 0.067656 0.085675 0.033427 0.065958 1.8276 0.0070335 -0.0016219 -0.0003966 -0.0017127 -0.018393 -0.0012397 -0.0051255 0.00024242 0.0027582 0 -0.022411 0 0.0026432 0 0.00095108 0 -0.78422
0.91797 0.0045064 0.016933 0.0049587 0.018709 0.014023 -0.014379 0.015601 0.031945 0.058514 0.039416 0.059608 1.8527 0.0061853 -0.0051618 0.000155 0.002411 -0.018585 0.0011846 -0.0026201 0.0021529 0.0042491 0 -0.022878 0 0.0034903 0 0.0012508 0 -0.59374
0.92188 0.013732 0.0036042 0.0060363 0.0060918 0.017062 0.0062063 0.010393 -0.0097695 0.0082607 0.033362 0.028675 1.8862 0.0024506 -0.0076876 0.0015645 0.0057475 -0.016833 0.0043571 0.00071134 0.0011438 0.0033795 0 -0.023291 0 0.0032524 0 0.0010172 0 -0.25979
0.92578 0.021169 -0.0038943 0.010133 -0.0039086 0.017743 0.028579 0.0090017 -0.035018 -0.03999 0.01572 -0.012189 1.93 -0.00072882 -0.0082732 0.0031378 0.0047344 -0.013295 0.006205 0.0018077 -0.0013697 0.0020126 0 -0.023284 0 0.0021734 0 0.0003488 0 0.060223
0.92969 0.023129 -0.0012816 0.014385 -0.0046221 0.014498 0.040895 0.0098106 -0.031888 -0.060633 -0.0068759 -0.041685 1.9781 -0.0015421 -0.0071663 0.0034388 -0.00078611 -0.0089862 0.0054195 0.00021527 -0.003261 0.0022501 0 -0.022869 0 0.0011351 0 -0.00017562 0 0.2173
0.93359 0.018876 0.0094652 0.017041 0.0055625 0.0084325 0.037609 0.010769 -0.0044861 -0.042505 -0.023828 -0.043416 2.0244 -0.00084075 -0.0053637 0.0015954 -0.0069635 -0.0054556 0.0024922 -0.0014894 -0.0034441 0.0044503 0 -0.022397 0 0.00088131 0 4.8341e-05 0 0.14408
0.9375 0.010669 0.021531 0.017581 0.021585 0.0027774 0.022179 0.011044 0.030424 0.0036526 -0.025452 -0.015714 2.0691 -0.00042556 -0.0038165 -0.0018908 -0.008957 -0.0040224 -0.00070218 -0.000514 -0.0024759 0.0069166 0 -0.022255 0 0.0014368 0 0.0010729 0 -0.11163
0.94141 0.0026189 0.027574 0.016023 0.03425 0.00071841 0.0043753 0.011045 0.052986 0.050886 -0.0087461 0.026453 2.1172 -0.00073251 -0.0029633 -0.0055405 -0.0050617 -0.0051034 -0.0024554 0.0030555 -0.0016424 0.0075218 0 -0.022564 0 0.002196 0 0.0022364 0 -0.4095
0.94531 -0.0012584 0.023993 0.012647 0.035863 0.0030953 -0.0055181 0.011293 0.05076 0.072123 0.019378 0.059479 2.1727 -0.00046682 -0.0027777 -0.0079622 0.0017605 -0.0080766 -0.002566 0.0061683 -0.0015906 0.0056628 0 -0.023134 0 0.0025136 0 0.0026393 0 -0.58693
0.94922 0.0008783 0.012647 0.0083768 0.025289 0.0077207 -0.0021359 0.011605 0.02506 0.056638 0.044513 0.06485 2.2333 0.0015067 -0.0030134 -0.0085228 0.0064134 -0.01169 -0.0022796 0.0058963 -0.0018593 0.0026654 0 -0.023659 0 0.0022156 0 0.0018973 0 -0.54531
0.95313 0.0074784 -0.00057548 0.0049725 0.0086803 0.010927 0.01233 0.011456 -0.0098223 0.016204 0.052649 0.040287 2.2917 0.0042089 -0.0033207 -0.0072248 0.0060391 -0.014663 -0.002893 0.0025222 -0.0016212 0.00035212 0 -0.023951 0 0.0016142 0 0.00051114 0 -0.30741
0.95703 0.014197 -0.0090657 0.0041476 -0.0048429 0.010239 0.029098 0.010896 -0.034227 -0.022992 0.038969 0.0010841 2.3425 0.00487 -0.0032527 -0.0043569 0.0022884 -0.016113 -0.0043187 -0.00061736 -0.0006927 -0.00068589 0 -0.02402 0 0.0011307 0 -0.00051432 0 -0.0097047
0.96094 0.016328 -0.0088358 0.006051 -0.0093523 0.006166 0.036961 0.010657 -0.034044 -0.037166 0.011305 -0.029476 2.3874 0.0015114 -0.0023809 -0.00056961 -0.00053604 -0.015695 -0.0049966 -0.00046783 0.00030727 -0.0013588 0 -0.023992 0 0.00095919 0 -0.00050099 0 0.1748
0.96484 0.011749 -0.00044138 0.008602 -0.0054772 0.0017523 0.028219 0.010987 -0.0092774 -0.019526 -0.014763 -0.034592 2.4343 -0.0046871 -0.00058074 0.0028149 0.00033019 -0.01356 -0.0033425 0.0025848 0.00074837 -0.0027212 0 -0.023985 0 0.001061 0 0.00035041 0 0.14351
0.96875 0.0024072 0.011207 0.008723 0.0012089 0.00022835 0.0037458 0.010405 0.02497 0.016379 -0.026035 -0.014022 2.4904 -0.0097274 0.001761 0.0040897 0.0035291 -0.010272 0.00052252 0.0049748 0.00076195 -0.0045311 0 -0.024054 0 0.0013719 0 0.0011869 0 -0.065464
0.97266 -0.0068243 0.01916 0.0047524 0.0048566 0.0025061 -0.02599 0.0061447 0.04664 0.045935 -0.019849 0.01656 2.5552 -0.0098237 0.0038908 0.0023583 0.0049981 -0.006681 0.0043883 0.0034511 0.0010816 -0.0053194 0 -0.024199 0 0.0018974 0 0.0013039 0 -0.29127
0.97656 -0.011228 0.018062 -0.0019959 0.0030388 0.0063802 -0.045667 -0.0033291 0.040047 0.049006 -0.0045548 0.036114 2.6199 -0.0045135 0.0051485 -0.0012828 0.0019927 -0.0037131 0.0054462 -0.0016355 0.0021317 -0.0039249 0 -0.02438 0 0.0025698 0 0.00078427 0 -0.35303
0.98047 -0.0091751 0.0073881 -0.0080073 -0.0029423 0.0080498 -0.043812 -0.015658 0.006413 0.022108 0.00743 0.0316 2.6747 0.0029213 0.0053679 -0.003977 -0.0041268 -0.0020727 0.0025162 -0.0064869 0.0034434 -0.00086439 0 -0.024508 0 0.0030858 0 0.00038493 0 -0.1733
0.98438 -0.0029539 -0.0077865 -0.010116 -0.010168 0.0049207 -0.020319 -0.024564 -0.035597 -0.019733 0.008333 0.0056998 2.7177 0.0080663 0.0048577 -0.003066 -0.0089865 -0.0019915 -0.002861 -0.0072764 0.0041393 0.0019534 0 -0.024456 0 0.0030232 0 0.00078028 0 0.16214
0.98828 0.0029055 -0.019451 -0.0077123 -0.015937 -0.0022941 0.012473 -0.023489 -0.060642 -0.052073 -0.00076055 -0.025488 2.7576 0.0086897 0.0039834 0.0016824 -0.0091245 -0.0031712 -0.0074487 -0.0035006 0.0039881 0.0029312 0 -0.024137 0 0.0022306 0 0.0018752 0 0.45363
0.99219 0.0044693 -0.021523 -0.0028988 -0.018008 -0.0097609 0.036518 -0.010738 -0.052528 -0.055532 -0.012254 -0.042713 2.8065 0.0059676 0.0027603 0.0076185 -0.0050584 -0.0049579 -0.0086487 0.0018561 0.0037842 0.0021748 0 -0.023595 0 0.0011197 0 0.0028361 0 0.5167
0.99609 0.00052634 -0.013801 0.0011737 -0.014437 -0.013084 0.038585 0.0079165 -0.014904 -0.027286 -0.018047 -0.035199 2.8691 0.00287 0.00088337 0.011152 -0.00067303 -0.0066408 -0.0062363 0.0052438 0.0044679 0.001161 0 -0.023019 0 0.00048465 0 0.0028186 0 0.30519
1 -0.0070928 -0.0021785 0.0021283 -0.0047504 -0.010616 0.017872 0.021767 0.030378 0.017019 -0.014545 -0.006811 2.9372 0.0014554 -0.0017742 0.010506 0.00038727 -0.0077037 -0.002157 0.0055495 0.0058499 0.0010653 0 -0.022637 0 0.00089773 0 0.0017218 0 -0.054162
1.0039 -0.014803 0.0052123 -0.00096679 0.0079781 -0.0051245 -0.013929 0.021705 0.056434 0.052069 -0.004007 0.026313 2.9955 0.0015009 -0.0046336 0.0068888 -0.0021073 -0.0079129 0.0012408 0.004409 0.0064286 0.001524 0 -0.022566 0 0.00218 0 0.00028074 0 -0.33793
1.0078 -0.019165 0.0032968 -0.0078271 0.016831 -0.0022906 -0.039682 0.0063328 0.047604 0.057323 0.0073477 0.044851 3.0345 0.0013555 -0.0064166 0.0031137 -0.0050968 -0.0072432 0.0028685 0.0039499 0.0047654 0.0011297 0 -0.022747 0 0.0034562 0 -0.00057231 0 -0.36173
1.0117 -0.018447 -0.0068703 -0.016998 0.014562 -0.0066357 -0.046294 -0.01673 0.0084828 0.028646 0.01261 0.036829 3.0595 -0.00016467 -0.0058751 0.0010961 -0.0052954 -0.0057419 0.0030913 0.0045583 0.0011622 -0.00088004 0 -0.023019 0 0.0038141 0 -0.00048552 0 -0.089138
1.0156 -0.013298 -0.019171 -0.025463 -0.0006999 -0.017605 -0.031299 -0.035385 -0.039509 -0.019643 0.0073962 0.0040285 3.0876 -0.0027087 -0.002809 0.00059902 -0.0021426 -0.0034756 0.0026207 0.0048788 -0.0021855 -0.0035491 0 -0.023265 0 0.0030333 0 8.986e-05 0 0.34982
1.0195 -0.0063927 -0.02652 -0.028922 -0.022283 -0.028884 -0.0036138 -0.040397 -0.071115 -0.063191 -0.0077277 -0.038835 3.1337 -0.0049174 0.0014364 0.00023344 0.0020525 -0.00064852 0.0015024 0.0037008 -0.0030034 -0.0049188 0 -0.023484 0 0.0017587 0 0.00038624 0 0.73452
1.0234 -0.0011529 -0.024998 -0.023842 -0.037981 -0.032046 0.021238 -0.030645 -0.071296 -0.081062 -0.026523 -0.071432 3.198 -0.0057314 0.0045718 -0.00057745 0.0045751 0.002169 -0.00068109 0.0014639 -0.0011097 -0.0038344 0 -0.023736 0 0.0009669 0 2.825e-05 0 0.8733
1.0273 5.661e-06 -0.015533 -0.010487 -0.037992 -0.022458 0.028978 -0.013062 -0.042203 -0.066148 -0.03921 -0.077797 3.2656 -0.0051372 0.0048556 -0.00085448 0.0047267 0.0039279 -0.0037255 -0.00023068 0.0012693 -0.0010007 0 -0.024032 0 0.0011886 0 -0.00068095 0 0.69913
1.0313 -0.0029686 -0.002741 0.0057019 -0.021944 -0.003296 0.014139 0.0022724 -0.00017311 -0.027173 -0.037414 -0.054023 3.3195 -0.003811 0.0024671 0.00066593 0.0038866 0.0033695 -0.0062525 -0.00040926 0.0015696 0.0017852 0 -0.024273 0 0.0021417 0 -0.0011027 0 0.29524
1.0352 -0.007679 0.0077307 0.016528 0.00058833 0.015541 -0.016194 0.0084017 0.034135 0.017475 -0.019544 -0.010075 3.3551 -0.0022628 -0.00037929 0.0036559 0.0034983 -0.00027676 -0.0066091 0.00024765 -0.00053284 0.003407 0 -0.024312 0 0.0030474 0 -0.00086148 0 -0.15392
1.0391 -0.010704 0.011716 0.016341 0.016613 0.023382 -0.045032 0.005138 0.046258 0.049329 0.0071421 0.034924 3.3839 -0.00042595 -0.00091202 0.0058584 0.0033681 -0.0065209 -0.0045216 0.00023373 -0.0026239 0.004368 0 -0.024074 0 0.0033023 0 -0.00014065 0 -0.4555
1.043 -0.009722 0.008051 0.0063614 0.018265 0.015757 -0.054346 -0.0018507 0.03384 0.057504 0.029951 0.06159 3.423 0.00198 0.0020595 0.0049112 0.0021433 -0.013376 -0.0017651 -0.001116 -0.0018235 0.0059485 0 -0.023623 0 0.0029137 0 0.00054175 0 -0.49818
1.0469 -0.0049467 -0.0010416 -0.0057397 0.00708 -0.0023728 -0.03598 -0.0055005 0.0060465 0.041691 0.037901 0.059182 3.4798 0.0048062 0.0069882 0.00070163 -0.00064991 -0.018076 -0.00086411 -0.0030033 0.0022324 0.0085031 0 -0.023135 0 0.0023756 0 0.0008061 0 -0.29801
1.0508 0.0011227 -0.01076 -0.011148 -0.0083915 -0.019486 0.0021309 -0.0022993 -0.022094 0.010737 0.027952 0.030492 3.5451 0.0072548 0.010489 -0.0040785 -0.0033878 -0.018506 -0.0027965 -0.0041987 0.0066387 0.010721 0 -0.022798 0 0.0021769 0 0.00068365 0 0.018507
1.0547 0.0053991 -0.015733 -0.0061886 -0.01879 -0.024654 0.039425 0.0054301 -0.037166 -0.021535 0.0062197 -0.009548 3.6003 0.0083167 0.0097911 -0.0059229 -0.0035024 -0.014497 -0.0058675 -0.0044284 0.0076269 0.010686 0 -0.022727 0 0.0024127 0 0.0004944 0 0.28329
1.0586 0.0061313 -0.012709 0.0052642 -0.019073 -0.014369 0.05484 0.011318 -0.033276 -0.041726 -0.016147 -0.041027 3.6315 0.0074928 0.0049057 -0.0034137 -5.2105e-06 -0.0080295 -0.0070128 -0.0044485 0.0040061 0.0077143 0 -0.02292 0 0.0028032 0 0.00052029 0 0.37178
1.0625 0.0037824 -0.0025815 0.014951 -0.0097969 0.0052584 0.040186 0.0096572 -0.014071 -0.042123 -0.029149 -0.04881 3.6403 0.0052194 -0.0012646 0.0014989 0.0051909 -0.0021452 -0.004501 -0.0047281 -0.0015999 0.003166 0 -0.023276 0 0.0030162 0 0.00080159 0 0.26083
1.0664 0.00048139 0.0097545 0.016275 0.0046391 0.022243 0.0057181 -6.0925e-05 0.0097711 -0.024011 -0.028235 -0.030183 3.6411 0.0026746 -0.0050347 0.0049793 0.0086259 0.0007375 0.00044284 -0.0043813 -0.0049689 -0.00057185 0 -0.023632 0 0.0029531 0 0.0011926 0 0.030188
1.0703 -0.0013419 0.018038 0.0085899 0.018449 0.026058 -0.026195 -0.011956 0.026243 0.002883 -0.015042 0.0037434 3.6517 0.0010763 -0.0046289 0.004312 0.0081304 -6.0596e-05 0.0046577 -0.0018444 -0.003945 -0.0019328 0 -0.02383 0 0.0027632 0 0.0015383 0 -0.19029
1.0742 -0.00019503 0.018326 -0.0029714 0.026399 0.014209 -0.035242 -0.017085 0.028121 0.025257 0.0044445 0.034063 3.6831 0.0008901 -0.0013272 -3.5037e-05 0.0044586 -0.0035896 0.0057864 0.0031689 -0.00016511 -0.001136 0 -0.023796 0 0.0026484 0 0.0017614 0 -0.29601
1.0781 0.003923 0.011353 -0.01124 0.025514 -0.0058528 -0.015802 -0.0094005 0.01643 0.033263 0.022584 0.044678 3.736 0.0014478 0.0017526 -0.0048657 0.00024941 -0.0082824 0.0041638 0.008539 0.002698 0.00046642 0 -0.023584 0 0.0026895 0 0.0018094 0 -0.26287
1.082 0.0096523 0.0019825 -0.011219 0.016702 -0.02078 0.019971 0.0096284 -0.00046304 0.025714 0.032775 0.031578 3.803 0.0012965 0.0021027 -0.0067184 -0.0024747 -0.012908 0.0021341 0.010964 0.0024273 0.0017948 0 -0.023352 0 0.0028394 0 0.0015924 0 -0.15299
1.0859 0.014847 -0.0037978 -0.0023213 0.0050817 -0.019289 0.049996 0.031095 -0.011611 0.0103 0.031976 0.0051454 3.8734 -0.00082023 -0.00051963 -0.0043584 -0.0037107 -0.016768 0.0016161 0.0087054 0.0001538 0.0027601 0 -0.023264 0 0.003024 0 0.0010387 0 -0.071231
1.0898 0.017419 -0.0023504 0.011813 -0.0023766 0.00047859 0.055591 0.043752 -0.0095621 -0.0013135 0.022311 -0.016294 3.9369 -0.0049362 -0.0043673 0.00048953 -0.004541 -0.019289 0.0024144 0.0032998 -0.0010607 0.0037732 0 -0.023379 0 0.0032006 0 0.0002292 0 -0.099285
1.0938 0.016275 0.0057656 0.025056 -0.0012771 0.028853 0.032177 0.04088 0.0054223 -0.00048788 0.010299 -0.017997 3.9876 -0.0095728 -0.0073019 0.0045034 -0.0051907 -0.019752 0.0029015 -0.0015109 0.00054418 0.0048514 0 -0.023633 0 0.0033195 0 -0.00055236 0 -0.24468
1.0977 0.011967 0.016366 0.031335 0.006824 0.049699 -0.0082938 0.024312 0.025233 0.013303 0.003157 0.0016887 4.0273 -0.012549 -0.0081612 0.0050964 -0.0044547 -0.017646 0.0021736 -0.0027905 0.0035654 0.0054371 0 -0.02392 0 0.0032794 0 -0.00095309 0 -0.43247
1.1016 0.0065698 0.023975 0.027456 0.015214 0.05011 -0.043916 0.0029888 0.038028 0.031933 0.0040019 0.02997 4.0656 -0.012413 -0.0069377 0.0020935 -0.0012759 -0.013345 0.0012417 -0.00065356 0.0047266 0.005103 0 -0.024193 0 0.0029801 0 -0.00078429 0 -0.54439
1.1055 0.0026411 0.024555 0.015229 0.016948 0.028788 -0.054648 -0.012759 0.034665 0.042787 0.0095416 0.047486 4.1149 -0.0094232 -0.004155 -0.0022891 0.0032746 -0.0083283 0.0018881 0.0021993 0.0020415 0.0042335 0 -0.024483 0 0.0024485 0 -0.00016113 0 -0.48588
1.1094 0.0017778 0.017429 0.0012575 0.01016 -0.002584 -0.033346 -0.017124 0.014213 0.035707 0.012525 0.040626 4.1807 -0.0052659 -0.0004716 -0.0050636 0.0060708 -0.0044794 0.004406 0.0030351 -0.0031727 0.003783 0 -0.024792 0 0.0018958 0 0.00056925 0 -0.24583
1.1133 0.0037288 0.0056673 -0.006452 -0.00058895 -0.026309 0.0096653 -0.011132 -0.014549 0.0095291 0.0075281 0.010598 4.2559 -0.0017489 0.0030968 -0.0045775 0.0044826 -0.0029598 0.0067792 0.0012808 -0.0072918 0.0042683 0 -0.025003 0 0.0016069 0 0.0010496 0 0.084705
1.1172 0.006691 -0.0052723 -0.003602 -0.0079703 -0.029615 0.051424 -0.00049002 -0.036978 -0.025297 -0.0043785 -0.026476 4.3252 0.00042213 0.0049898 -0.0016625 -0.00090378 -0.0036033 0.0064561 -0.0014707 -0.0074025 0.0050823 0 -0.024905 0 0.0017293 0 0.0011142 0 0.35025
1.1211 0.0085427 -0.010211 0.0071171 -0.0073649 -0.012333 0.068729 0.0087086 -0.04024 -0.050521 -0.015914 -0.048713 4.3765 0.001764 0.0037581 0.0010333 -0.0062385 -0.0053733 0.0030736 -0.003216 -0.0035746 0.0049509 0 -0.024378 0 0.002148 0 0.00084415 0 0.41037
1.125 0.008079 -0.0070601 0.017467 0.00032951 0.013629 0.05161 0.013165 -0.020818 -0.049778 -0.018727 -0.041469 4.4116 0.003067 -0.0006481 0.0011312 -0.0074604 -0.0074064 -0.00073307 -0.0031102 0.0015122 0.0031598 0 -0.023578 0 0.0025659 0 0.00047657 0 0.22042
1.1289 0.0054292 0.0018132 0.019269 0.010292 0.03219 0.0097468 0.012816 0.012617 -0.019418 -0.0094391 -0.0065045 4.4449 0.0044016 -0.0062193 -0.0015152 -0.0038029 -0.0095982 -0.0015309 -0.0015154 0.0049752 0.00032076 0 -0.022923 0 0.0027239 0 0.0002525 0 -0.13315
1.1328 0.0016029 0.010721 0.01014 0.017607 0.032723 -0.032819 0.0093345 0.043167 0.026658 0.0078856 0.038196 4.4914 0.0050666 -0.0098903 -0.004595 0.0015206 -0.012158 0.001687 0.00097062 0.0058571 -0.0021227 0 -0.022833 0 0.0025644 0 0.00028587 0 -0.46849
1.1367 -0.0022258 0.013855 -0.0050195 0.019792 0.0153 -0.052013 0.0045741 0.054633 0.06298 0.024233 0.068048 4.5549 0.0044459 -0.0097275 -0.0051858 0.0041711 -0.014644 0.0064541 0.0040467 0.0052401 -0.0031771 0 -0.023399 0 0.0022081 0 0.00050172 0 -0.60074
1.1406 -0.0051189 0.0086681 -0.017784 0.016592 -0.010718 -0.038249 1.143e-05 0.040369 0.067174 0.030865 0.065537 4.6266 0.0028015 -0.0064792 -0.0022589 0.0024743 -0.015613 0.0091186 0.0071972 0.0046721 -0.0030892 0 -0.024262 0 0.001802 0 0.00067286 0 -0.44231
1.1445 -0.0064536 -0.0026874 -0.022037 0.0085917 -0.03256 -0.001868 -0.0032463 0.0068435 0.034341 0.023708 0.030099 4.6951 0.0011389 -0.0029948 0.0022897 -0.0013203 -0.013484 0.0082895 0.0090645 0.0046754 -0.0028784 0 -0.024834 0 0.0014136 0 0.00056254 0 -0.053469
1.1484 -0.006063 -0.01471 -0.017435 -0.0031152 -0.040314 0.033757 -0.0047812 -0.030063 -0.018933 0.0048258 -0.02148 4.757 0.0003092 -0.0018756 0.0050818 -0.0033525 -0.0079967 0.0060262 0.0079602 0.0046804 -0.0031351 0 -0.024735 0 0.0010776 0 0.00011443 0 0.38739
1.1523 -0.0045838 -0.021711 -0.0084764 -0.015969 -0.030838 0.046533 -0.0055046 -0.053644 -0.064348 -0.018871 -0.064397 4.8172 0.0003326 -0.0033994 0.0040347 -0.0017472 -0.00092157 0.0055662 0.0034468 0.0040997 -0.0033359 0 -0.024097 0 0.00091691 0 -0.0004475 0 0.6787
1.1563 -0.0035988 -0.0208 -0.00083739 -0.025647 -0.0087067 0.028151 -0.007595 -0.054762 -0.0791 -0.038477 -0.07937 4.8802 0.00065156 -0.0055542 7.4055e-05 0.0018487 0.004791 0.00788 -0.0025722 0.0031732 -0.002368 0 -0.023476 0 0.0011574 0 -0.00073271 0 0.70255
1.1602 -0.0050255 -0.013157 0.0017837 -0.028015 0.015425 -0.012273 -0.01298 -0.03565 -0.058858 -0.046516 -0.062535 4.9413 0.00095482 -0.0060676 -0.0037355 0.0040077 0.0068714 0.010554 -0.0066966 0.0026728 0.0002882 0 -0.023415 0 0.0019534 0 -0.00047866 0 0.4834
1.1641 -0.0098184 -0.0032625 -0.0014072 -0.022334 0.028927 -0.054248 -0.021148 -0.0077439 -0.018326 -0.040147 -0.02621 4.9895 0.0015488 -0.0044674 -0.0048514 0.0026727 0.0051185 0.010164 -0.0064466 0.0029012 0.0039037 0 -0.023984 0 0.0031517 0 0.00019673 0 0.16723
1.168 -0.01689 0.003217 -0.0089429 -0.012729 0.023179 -0.077037 -0.028317 0.014565 0.019576 -0.022864 0.0092338 5.0196 0.0027732 -0.0022663 -0.0032886 -0.0012415 0.0012174 0.0057508 -0.0022204 0.0031725 0.0069814 0 -0.024679 0 0.0042375 0 0.00083239 0 -0.06429
1.1719 -0.023316 0.0019882 -0.017858 -0.0059079 -0.0009482 -0.069778 -0.029387 0.020846 0.037319 -0.0032695 0.02695 5.0399 0.0041207 -0.001247 -0.0012322 -0.0049938 -0.0027328 -0.00011661 0.0029921 0.0023948 0.0083405 0 -0.024805 0 0.0045932 0 0.00097685 0 -0.09343
1.1758 -0.026009 -0.007742 -0.024316 -0.0064666 -0.031903 -0.036335 -0.021798 0.009129 0.030391 0.0091684 0.021762 5.068 0.0042119 -0.0016466 -0.00073221 -0.0064648 -0.0056272 -0.003753 0.005907 0.00017113 0.007769 0 -0.024062 0 0.0039314 0 0.00058214 0 0.076358
1.1797 -0.02383 -0.022431 -0.024968 -0.01351 -0.052968 0.0065563 -0.0084201 -0.013646 0.006161 0.0091845 0.00084181 5.115 0.0019531 -0.0020293 -0.00177 -0.0055362 -0.0075307 -0.0037746 0.0052263 -0.0027174 0.0057825 0 -0.022874 0 0.0025736 0 7.8122e-05 0 0.33492
1.1836 -0.018547 -0.035436 -0.019253 -0.021434 -0.052311 0.037048 0.0031852 -0.035309 -0.022507 -0.0017472 -0.022211 5.1742 -0.0021477 -0.00086253 -0.0025263 -0.0034699 -0.0087045 -0.0020927 0.0020482 -0.0049323 0.0029978 0 -0.022151 0 0.0013205 0 2.032e-05 0 0.53842
1.1875 -0.013866 -0.040307 -0.01098 -0.02428 -0.031194 0.038977 0.0051491 -0.044752 -0.043709 -0.017184 -0.035573 5.2265 -0.0059268 0.0018764 -0.0014594 -0.0014094 -0.00865 -0.0016082 -0.0015684 -0.0056693 -9.1936e-05 0 -0.022615 0 0.00095187 0 0.00059569 0 0.59532
1.1914 -0.01313 -0.03466 -0.0070092 -0.020155 -0.0040039 0.010857 -0.0055645 -0.038013 -0.050474 -0.03028 -0.035031 5.2576 -0.0070944 0.0046641 0.00098389 0.00032353 -0.0062596 -0.0031333 -0.0042446 -0.005155 -0.0027974 0 -0.02419 0 0.0016968 0 0.0014325 0 0.51505
1.1953 -0.017253 -0.022153 -0.012839 -0.012419 0.010748 -0.032245 -0.024925 -0.020826 -0.042607 -0.037539 -0.025012 5.2714 -0.0050867 0.0058977 0.0027825 0.0017232 -0.001017 -0.0047627 -0.0056895 -0.0041558 -0.0040176 0 -0.025965 0 0.0030632 0 0.0019079 0 0.39375
1.1992 -0.024238 -0.010741 -0.027991 -0.0071087 0.0025996 -0.066413 -0.044083 -0.0056541 -0.02683 -0.039241 -0.015139 5.2868 -0.0015492 0.0053044 0.0024563 0.0024121 0.0059004 -0.004229 -0.0060183 -0.0031221 -0.0027485 0 -0.026805 0 0.0041654 0 0.0016922 0 0.34904
1.2031 -0.030427 -0.0078673 -0.045087 -0.0088225 -0.024066 -0.072767 -0.054464 -0.0042511 -0.014261 -0.0372 -0.014416 5.3196 0.0010173 0.0039259 0.00071549 0.0018151 0.011774 -0.0015736 -0.0052367 -0.0019119 0.0009327 0 -0.026171 0 0.0043236 0 0.0010363 0 0.44423
1.207 -0.032608 -0.015648 -0.054004 -0.017948 -0.053219 -0.049139 -0.052294 -0.019958 -0.014562 -0.032681 -0.025845 5.3673 0.0012083 0.0028823 -8.7974e-05 -1.7686e-05 0.013839 0.00082856 -0.0036243 -0.00033748 0.0054204 0 -0.02452 0 0.0035027 0 0.00053543 0 0.64705
1.2109 -0.029734 -0.029494 -0.048467 -0.03059 -0.067726 -0.011559 -0.039967 -0.044751 -0.029162 -0.026423 -0.044081 5.4102 -0.00046799 0.0023493 0.0017477 -0.0020902 0.011044 0.00093649 -0.0023267 0.0011595 0.0084064 0 -0.022941 0 0.0022837 0 0.00058591 0 0.84619
1.2148 -0.023471 -0.041234 -0.0304 -0.040757 -0.059685 0.015924 -0.024084 -0.06348 -0.048621 -0.019983 -0.057785 5.429 -0.0024574 0.0017934 0.0054419 -0.003245 0.004755 -0.00055123 -0.0029415 0.0015851 0.0085413 0 -0.02231 0 0.0014095 0 0.0010372 0 0.91602
1.2188 -0.017446 -0.044522 -0.0090471 -0.043468 -0.034112 0.01636 -0.011913 -0.063085 -0.057714 -0.016086 -0.056151 5.4222 -0.0036373 0.00102 0.0081641 -0.0032804 -0.0020768 -0.00081461 -0.0060037 0.00030913 0.0065401 0 -0.022663 0 0.0012636 0 0.001359 0 0.79253
1.2227 -0.01556 -0.038702 0.0042167 -0.037465 -0.0048438 -0.010227 -0.0083055 -0.041124 -0.046074 -0.01698 -0.036349 5.4068 -0.0039158 0.00067206 0.0073908 -0.0030785 -0.0066008 0.001937 -0.0098263 -0.0020604 0.0046486 0 -0.023271 0 0.0016698 0 0.0011576 0 0.51793
1.2266 -0.02003 -0.02867 0.0018624 -0.026415 0.01346 -0.048293 -0.014135 -0.0081781 -0.016935 -0.022376 -0.0071082 5.4034 -0.0035917 0.0015017 0.0030567 -0.0034574 -0.0074354 0.0061403 -0.011257 -0.0038478 0.0047704 0 -0.023354 0 0.0021292 0 0.00055234 0 0.22779
1.2305 -0.030018 -0.021314 -0.016316 -0.017677 0.012224 -0.077419 -0.026415 0.017512 0.013074 -0.029458 0.014818 5.418 -0.0024986 0.0032313 -0.0023904 -0.003985 -0.0049393 0.0080641 -0.0081634 -0.003593 0.0067924 0 -0.022781 0 0.0022634 0 6.4912e-05 0 0.085755
1.2344 -0.041681 -0.021336 -0.043303 -0.01856 -0.0079984 -0.084166 -0.039883 0.020049 0.02375 -0.035428 0.014109 5.4383 -9.5389e-05 0.0044242 -0.0059646 -0.0032169 -0.00049048 0.00554 -0.0015298 -0.0013846 0.0085611 0 -0.022144 0 0.002088 0 0.00013476 0 0.19896
1.2383 -0.049935 -0.029096 -0.067832 -0.031648 -0.038439 -0.067847 -0.049588 -0.0051769 0.0041598 -0.040214 -0.013359 5.4448 0.003542 0.0037426 -0.00633 -0.00034028 0.004521 0.00044444 0.0049543 0.0010343 0.0075916 0 -0.022159 0 0.0019144 0 0.00071778 0 0.55827
1.2422 -0.051235 -0.04112 -0.07905 -0.05209 -0.065931 -0.038401 -0.053402 -0.048427 -0.040174 -0.046382 -0.056954 5.4277 0.0070508 0.0013688 -0.0044078 0.0034633 0.0092761 -0.0027872 0.0077305 0.0016506 0.0031309 0 -0.022963 0 0.0020078 0 0.0013311 0 1.0349
1.2461 -0.045746 -0.052196 -0.071601 -0.069277 -0.078486 -0.0098205 -0.052867 -0.089908 -0.089983 -0.055915 -0.096571 5.3926 0.0084512 -0.0010001 -0.002189 0.0055811 0.013424 -0.0013162 0.0062075 -5.9968e-05 -0.0030861 0 -0.023953 0 0.0023301 0 0.0014843 0 1.4358
1.25 -0.037365 -0.057588 -0.049149 -0.072629 -0.070973 0.0062681 -0.051402 -0.10922 -0.1223 -0.066768 -0.11345 5.3533 0.0067508 -0.0017678 -0.0010718 0.0042037 0.016539 0.0034069 0.0030234 -0.0025767 -0.0079604 0 -0.024324 0 0.0025941 0 0.0010926 0 1.5907
1.2539 -0.031321 -0.054714 -0.023786 -0.058139 -0.048184 0.0044469 -0.050875 -0.095456 -0.12149 -0.072719 -0.099745 5.3191 0.0029683 -0.0010825 -0.0011541 0.00012428 0.017675 0.00717 0.0014961 -0.0035931 -0.0091166 0 -0.023793 0 0.0025546 0 0.00051101 0 1.4279
1.2578 -0.030816 -0.044197 -0.010096 -0.031363 -0.022764 -0.013207 -0.04938 -0.053105 -0.086099 -0.067299 -0.061417 5.2873 -0.00050928 -0.00071302 -0.0017647 -0.0037857 0.015524 0.007231 0.0026371 -0.0020818 -0.0063844 0 -0.02284 0 0.0022443 0 0.00019531 0 1.0055
1.2617 -0.034991 -0.030033 -0.016231 -0.0046798 -0.0081913 -0.03797 -0.042675 -0.0007759 -0.029504 -0.048872 -0.014037 5.2483 -0.0017351 -0.0021045 -0.0023751 -0.0050807 0.0092949 0.0049419 0.0044794 0.00066716 -0.0017033 0 -0.022251 0 0.0019317 0 0.00031882 0 0.48546
1.2656 -0.039702 -0.018328 -0.037688 0.0095267 -0.010734 -0.057708 -0.028779 0.037339 0.025109 -0.022883 0.024816 5.1944 -0.00056055 -0.0045387 -0.0029466 -0.0038473 -0.00013252 0.0040774 0.0042341 0.0020691 0.0022809 0 -0.02241 0 0.0018556 0 0.00067867 0 0.066246
1.2695 -0.040555 -0.014517 -0.059033 0.0055162 -0.025868 -0.062351 -0.011909 0.043491 0.054064 0.00048933 0.042128 5.1272 0.0015892 -0.0054441 -0.0035731 -0.0023327 -0.0097129 0.0066195 0.0011297 0.00055904 0.0038134 0 -0.023027 0 0.0020114 0 0.00093146 0 -0.098117
1.2734 -0.036049 -0.020268 -0.0637 -0.013242 -0.041887 -0.049523 -0.0015855 0.015768 0.044166 0.011546 0.033001 5.0552 0.0031109 -0.0028535 -0.0040199 -0.0024573 -0.015182 0.010422 -0.002768 -0.0028197 0.0027845 0 -0.023506 0 0.0022017 0 0.00091106 0 0.040456
1.2773 -0.028584 -0.032106 -0.045657 -0.036687 -0.048146 -0.026731 -0.0063707 -0.030616 0.00048132 0.0057681 0.0015276 4.9879 0.0033837 0.0022593 -0.003728 -0.0037294 -0.013323 0.01128 -0.0044447 -0.0050669 0.00036822 0 -0.023577 0 0.0022886 0 0.00074754 0 0.40502
1.2813 -0.022721 -0.0431 -0.014509 -0.053973 -0.04187 -0.0077597 -0.026648 -0.071517 -0.054568 -0.014404 -0.040371 4.9283 0.0027837 0.0061921 -0.0022617 -0.0037287 -0.0042453 0.007353 -0.0026751 -0.0037149 -0.0019646 0 -0.023526 0 0.0023628 0 0.00071826 0 0.82671
1.2852 -0.022037 -0.04689 0.010206 -0.058956 -0.028801 -0.0046682 -0.052609 -0.087231 -0.092534 -0.040944 -0.076517 4.872 0.0019475 0.0054204 0.00026601 -0.00075822 0.0080839 0.0013673 0.00092651 0.0009383 -0.0033075 0 -0.02381 0 0.0026259 0 0.00099574 0 1.1203
1.2891 -0.026824 -0.041552 0.011914 -0.052498 -0.017999 -0.020199 -0.069992 -0.073224 -0.095312 -0.063635 -0.092721 4.8097 0.0013148 -0.00027398 0.0031527 0.0039798 0.01787 -0.0018148 0.0033719 0.0058604 -0.0035806 0 -0.024481 0 0.0030871 0 0.0015092 0 1.1718
1.293 -0.034073 -0.030706 -0.011806 -0.040757 -0.015381 -0.045584 -0.069727 -0.041704 -0.066045 -0.074111 -0.083722 4.7333 0.0013293 -0.0073227 0.0054125 0.0069624 0.020978 6.74e-05 0.0028088 0.0076853 -0.0032095 0 -0.025033 0 0.0034066 0 0.0020034 0 0.99397
1.2969 -0.03952 -0.021159 -0.047419 -0.030858 -0.020796 -0.065356 -0.054002 -0.013172 -0.026395 -0.069273 -0.056615 4.6401 0.0026564 -0.011105 0.0061652 0.0053148 0.017419 0.0043692 -0.00014305 0.0054892 -0.002598 0 -0.024869 0 0.0031168 0 0.002214 0 0.7157
1.3008 -0.040206 -0.018676 -0.073966 -0.026675 -0.029748 -0.066327 -0.033853 -0.0034773 -0.0014768 -0.052647 -0.027295 4.5348 0.0056898 -0.0095678 0.00494 -0.0005389 0.010874 0.006052 -0.0031567 0.0015311 -0.0018194 0 -0.023938 0 0.0020821 0 0.00202 0 0.50331
1.3047 -0.035939 -0.024569 -0.075989 -0.027257 -0.037199 -0.045467 -0.020315 -0.014635 -0.0030458 -0.032544 -0.010903 4.4264 0.0096547 -0.0046079 0.0018758 -0.0070041 0.0055467 0.0025839 -0.0041115 -0.00072345 -0.00071927 0 -0.022888 0 0.00077173 0 0.0014924 0 0.45768
1.3086 -0.029014 -0.035071 -0.052551 -0.028634 -0.040174 -0.012191 -0.01651 -0.034896 -0.023025 -0.017518 -0.012258 4.3226 0.01249 -0.0001492 -0.0022125 -0.010119 0.0028842 -0.0035758 -0.0024938 0.00040583 0.00071948 0 -0.022538 0 2.4586e-05 0 0.00084457 0 0.55238
1.3125 -0.022699 -0.043629 -0.017217 -0.027401 -0.038074 0.016283 -0.017067 -0.047406 -0.041399 -0.01167 -0.02322 4.2248 0.012186 0.0012302 -0.0060286 -0.0085325 0.00093482 -0.0072964 0.00056075 0.0034308 0.0021129 0 -0.023146 0 0.00042001 0 0.00032915 0 0.65768
1.3164 -0.019525 -0.044631 0.010288 -0.023251 -0.031927 0.024246 -0.014807 -0.041443 -0.041659 -0.013074 -0.029367 4.1278 0.0086561 0.0001211 -0.0082916 -0.0041508 -0.0030884 -0.0055488 0.0031966 0.0051251 0.0028024 0 -0.024177 0 0.0017617 0 0.00012558 0 0.63789
1.3203 -0.020209 -0.036486 0.015485 -0.018597 -0.023966 0.0066637 -0.0083423 -0.019121 -0.022123 -0.016459 -0.021347 4.0246 0.0042597 -0.00083813 -0.008311 -0.00018511 -0.0093159 1.0994e-05 0.0038877 0.0034648 0.0023276 0 -0.024789 0 0.0031425 0 0.00026155 0 0.45548
1.3242 -0.023506 -0.022478 -0.0028333 -0.015973 -0.017401 -0.027042 -0.003714 0.0061843 0.0041488 -0.017892 -0.0024771 3.9121 0.0020752 0.00029108 -0.0062611 0.0014439 -0.014085 0.0049463 0.0021413 -0.00056121 0.0008664 0 -0.024566 0 0.003591 0 0.00060804 0 0.20647
1.3281 -0.026842 -0.0089862 -0.032211 -0.01585 -0.015338 -0.057478 -0.0087129 0.018185 0.019026 -0.017497 0.013223 3.7938 0.0032115 0.0029853 -0.002979 0.0011437 -0.012522 0.0062617 -0.0011856 -0.0038721 -0.00076545 0 -0.023828 0 0.0027989 0 0.0009623 0 0.058324
1.332 -0.027462 -0.0019687 -0.053869 -0.016873 -0.018732 -0.066329 -0.025052 0.0075606 0.010816 -0.018096 0.011264 3.6757 0.0056846 0.0049328 0.00049625 0.00063433 -0.0029212 0.0047108 -0.0040669 -0.0040652 -0.0016235 0 -0.023235 0 0.0013429 0 0.0011746 0 0.13186
1.3359 -0.023707 -0.0036282 -0.053718 -0.017948 -0.024924 -0.04768 -0.045337 -0.022254 -0.019323 -0.021407 -0.012199 3.5602 0.0061601 0.004266 0.0032672 0.0011902 0.010836 0.0032062 -0.004252 -0.0015131 -0.0012777 0 -0.023144 0 0.00022642 0 0.0012322 0 0.40963
1.3398 -0.015957 -0.011181 -0.030702 -0.019553 -0.028626 -0.012191 -0.057493 -0.056344 -0.058064 -0.025621 -0.04629 3.4438 0.0031535 0.0011986 0.0046746 0.002737 0.021144 0.0033946 -0.00081776 0.001072 -7.5758e-05 0 -0.023344 0 0.00012867 0 0.0012377 0 0.7345
1.3438 -0.0067227 -0.018569 0.0026821 -0.022501 -0.025271 0.01932 -0.052985 -0.075789 -0.085762 -0.026609 -0.071167 3.3204 -0.0013119 -0.0022793 0.004357 0.0042494 0.021654 0.0041044 0.004691 0.0011391 0.001172 0 -0.023401 0 0.00096345 0 0.0013052 0 0.89904
1.3477 0.00038817 -0.020162 0.028204 -0.025368 -0.014354 0.029128 -0.032351 -0.06746 -0.084829 -0.021383 -0.069756 3.1861 -0.003333 -0.0041082 0.0024682 0.0046967 0.01156 0.0031125 0.0088083 -0.0014342 0.0017888 0 -0.023209 0 0.0020603 0 0.0014636 0 0.76674
1.3516 0.0024991 -0.014138 0.033211 -0.023889 -5.7406e-05 0.013791 -0.0042834 -0.03122 -0.048409 -0.010418 -0.038013 3.0423 -0.000715 -0.0036011 -0.00013315 0.0036434 -0.0041049 7.2721e-05 0.0085435 -0.0043082 0.0015951 0 -0.023124 0 0.0027474 0 0.0016439 0 0.35018
1.3555 -0.00084984 -0.0034188 0.018026 -0.014099 0.011434 -0.014373 0.020183 0.019095 0.013727 0.0030725 0.012269 2.8927 0.0047759 -0.001497 -0.0021493 0.0013094 -0.018172 -0.0026942 0.0039846 -0.0048119 0.00079012 0 -0.02355 0 0.0028193 0 0.0017424 0 -0.19468
1.3594 -0.0072187 0.0063395 -0.0052876 0.0029875 0.015798 -0.036202 0.033573 0.061667 0.076316 0.015582 0.059289 2.7402 0.0086842 0.0010524 -0.0026578 -0.00157 -0.025916 -0.0024523 -0.0012432 -0.0022688 -0.00041444 0 -0.024404 0 0.0025402 0 0.0016874 0 -0.64678
1.3633 -0.012455 0.010264 -0.021472 0.019854 0.012729 -0.038217 0.034266 0.077029 0.10915 0.024704 0.082143 2.5867 0.0076253 0.0033798 -0.0018981 -0.0039059 -0.026994 0.0010283 -0.0025532 0.0014988 -0.0019643 0 -0.025063 0 0.0022786 0 0.0014556 0 -0.82392
1.3672 -0.012991 0.0070125 -0.021643 0.026767 0.0052014 -0.020027 0.025058 0.057807 0.093458 0.028489 0.070956 2.4365 0.0021802 0.0053133 -0.0012083 -0.0046379 -0.023814 0.0049622 0.0017871 0.0037958 -0.0037561 0 -0.024898 0 0.002166 0 0.0010545 0 -0.66218
1.3711 -0.0079051 -0.00076062 -0.0075604 0.019221 -0.0029581 0.0074679 0.010486 0.012864 0.034565 0.024608 0.031337 2.2974 -0.0036481 0.0066018 -0.0019306 -0.0034224 -0.018485 0.0060227 0.0088364 0.0032961 -0.0053411 0 -0.023895 0 0.0020823 0 0.00052795 0 -0.24039
1.375 0.00053793 -0.0081227 0.011211 0.0023104 -0.0090286 0.030149 -0.0049119 -0.036598 -0.03883 0.011621 -0.018687 2.1764 -0.0058574 0.0066156 -0.0041325 -0.0011498 -0.011404 0.0033418 0.013001 0.0010234 -0.0059842 0 -0.022729 0 0.0019113 0 -5.1636e-06 0 0.25587
1.3789 0.0082488 -0.010527 0.024012 -0.012237 -0.011831 0.03859 -0.017151 -0.067381 -0.090134 -0.0080666 -0.057467 2.0721 -0.0036595 0.0047516 -0.006352 0.0004082 -0.0025166 -0.00085953 0.010474 -0.00057355 -0.0051786 0 -0.022208 0 0.0017508 0 -0.00033965 0 0.61489
1.3828 0.011738 -0.0060157 0.024754 -0.014491 -0.011192 0.03132 -0.023168 -0.06586 -0.095841 -0.026793 -0.069772 1.9716 0.00025286 0.0011334 -0.0067503 -0.00013375 0.006471 -0.0034504 0.0024186 0.00046674 -0.0031969 0 -0.022571 0 0.0018395 0 -0.00026866 0 0.69133
1.3867 0.010109 0.0038697 0.013874 -0.0034576 -0.0075376 0.013487 -0.021556 -0.034659 -0.05813 -0.034635 -0.053152 1.8578 0.002351 -0.0031455 -0.0047166 -0.0025545 0.011666 -0.0031074 -0.005856 0.0042219 -0.0011083 0 -0.023326 0 0.0022765 0 0.00025848 0 0.47001
1.3906 0.0054036 0.014734 -0.0029125 0.012795 -0.0019605 -0.0063703 -0.013119 0.0092987 -0.0010244 -0.025692 -0.017725 1.7216 0.0012758 -0.0065266 -0.0014512 -0.0050427 0.0093071 -0.0010392 -0.0090748 0.008865 -0.00011722 0 -0.023751 0 0.0028395 0 0.0010314 0 0.067987
1.3945 0.001165 0.021326 -0.017303 0.023687 0.003769 -0.019498 -0.00050572 0.044298 0.046072 -0.0028898 0.019954 1.5692 -0.001386 -0.0078225 0.0010517 -0.0056316 -0.00098318 0.00060593 -0.0059919 0.01181 -0.00070442 0 -0.023579 0 0.0031204 0 0.0016512 0 -0.32906
1.3984 0.00016983 0.020207 -0.021678 0.02358 0.0077614 -0.019936 0.012918 0.055488 0.065287 0.023014 0.045196 1.4173 -0.0029089 -0.0067303 0.0016935 -0.0038636 -0.014983 0.00075746 7.4973e-05 0.0112 -0.0022799 0 -0.0232 0 0.0028802 0 0.0017713 0 -0.56226
1.4023 0.0027546 0.01181 -0.012718 0.014318 0.0088984 -0.0074171 0.024031 0.041996 0.05686 0.039928 0.051161 1.2789 -0.0019135 -0.0037703 0.0010566 -0.0011643 -0.026088 -6.1086e-05 0.0043602 0.0069579 -0.0036435 0 -0.023223 0 0.0022911 0 0.0013414 0 -0.57252
1.4063 0.0067171 0.0005065 0.0057827 0.0019778 0.0073533 0.011378 0.030164 0.015602 0.03357 0.041525 0.039951 1.1542 0.00067916 7.648e-05 0.00059857 0.00044214 -0.029429 -0.0007961 0.0044954 0.00095122 -0.0038572 0 -0.023848 0 0.0018142 0 0.00065819 0 -0.41052
1.4102 0.0087736 -0.0077876 0.023359 -0.0081193 0.004367 0.025375 0.02905 -0.0077016 0.0097568 0.02973 0.019357 1.0319 0.0027688 0.0036524 0.0011057 8.0079e-05 -0.024708 -0.0010307 0.0018189 -0.0038574 -0.0028121 0 -0.024654 0 0.0017979 0 0.00016601 0 -0.18531
1.4141 0.0066301 -0.0092372 0.028039 -0.01376 0.0015543 0.025332 0.019428 -0.017597 -0.0065868 0.011536 -0.001995 0.9014 0.0029698 0.0057836 0.0019347 -0.0013839 -0.015662 -0.0010696 -0.00058223 -0.0049971 -0.0010972 0 -0.025005 0 0.0021555 0 0.00014792 0 0.0080145
1.418 0.00041191 -0.0045379 0.014079 -0.014871 0.00020487 0.010072 0.0023548 -0.014551 -0.014991 -0.0062856 -0.018302 0.76157 0.0015663 0.0055664 0.0017251 -0.0023621 -0.0068664 -0.0012431 -0.00090592 -0.002037 0.00057269 0 -0.024661 0 0.0024315 0 0.00053952 0 0.13341
1.4219 -0.0073771 0.001649 -0.013101 -0.011958 0.00074155 -0.012116 -0.017948 -0.0074363 -0.019086 -0.02017 -0.027744 0.61993 -6.2459e-05 0.0028775 -0.00019148 -0.0020835 -0.00067355 -0.001537 9.9924e-05 0.0029672 0.0017789 0 -0.024001 0 0.0022174 0 0.0010025 0 0.21022
1.4258 -0.013307 0.0039803 -0.039253 -0.0062546 0.0023229 -0.028545 -0.035034 -0.0060625 -0.022719 -0.029097 -0.031534 0.48358 -0.0007542 -0.0012341 -0.0030686 -0.0011428 0.0033326 -0.0019507 0.00049241 0.006701 0.0023478 0 -0.023676 0 0.0015504 0 0.0011919 0 0.27597
1.4297 -0.015011 6.2321e-05 -0.05017 -0.00074342 0.0028922 -0.030249 -0.04293 -0.014098 -0.027795 -0.03255 -0.032005 0.3526 -0.00041356 -0.0048077 -0.0053052 -0.00065917 0.006371 -0.0028356 -0.00057704 0.0068581 0.002065 0 -0.024014 0 0.00092346 0 0.0010062 0 0.34884
1.4336 -0.012529 -0.0081873 -0.040907 0.00056474 0.00019556 -0.017309 -0.038961 -0.026962 -0.033519 -0.029925 -0.030772 0.22238 0.00014563 -0.0060158 -0.0056202 -0.0010546 0.0081934 -0.0044394 -0.0019994 0.0037836 0.00064411 0 -0.024754 0 0.00087441 0 0.00063689 0 0.41333
1.4375 -0.0082238 -0.01623 -0.018566 -0.004242 -0.0063399 0.0020304 -0.024872 -0.035426 -0.036366 -0.021741 -0.027692 0.091017 6.2955e-06 -0.0044038 -0.0037429 -0.0017357 0.0067907 -0.0060635 -0.0019945 8.8543e-05 -0.0018885 0 -0.025299 0 0.0015059 0 0.00039408 0 0.43125
1.4414 -0.0053263 -0.020098 0.0031318 -0.012264 -0.014214 0.016912 -0.0057458 -0.03189 -0.031268 -0.010641 -0.021089 -0.037523 -0.00112 -0.0013738 -0.00023395 -0.0018915 0.00039744 -0.0060961 -9.683e-05 -0.0015719 -0.0047918 0 -0.025239 0 0.0023666 0 0.00045783 0 0.36585
1.4453 -0.0060085 -0.018659 0.012889 -0.017041 -0.018707 0.019657 0.012167 -0.015157 -0.014678 -0.00050101 -0.0093737 -0.15884 -0.0026978 0.00061631 0.0040168 -0.001423 -0.010074 -0.0034203 0.0022034 -0.0007053 -0.0067652 0 -0.024657 0 0.0028145 0 0.00074882 0 0.20705
1.4492 -0.010142 -0.013652 0.0077548 -0.013806 -0.016243 0.0085364 0.023322 0.0087194 0.011556 0.0056975 0.0066168 -0.27611 -0.00372 -0.00028888 0.007979 -0.00097048 -0.020507 0.0010179 0.0027763 0.0007858 -0.006768 0 -0.023988 0 0.0025512 0 0.0010099 0 -0.010435
1.4531 -0.015475 -0.0080898 -0.0073017 -0.0043088 -0.0079985 -0.012464 0.023994 0.02927 0.038383 0.0070485 0.022082 -0.40084 -0.0033311 -0.0039743 0.01044 -0.001078 -0.025677 0.0043471 0.00081362 0.00058363 -0.0049085 0 -0.023621 0 0.0018634 0 0.0010228 0 -0.2047
1.457 -0.01906 -0.0045468 -0.024011 0.0036677 -0.00034307 -0.03523 0.013123 0.036233 0.052314 0.0038904 0.029132 -0.54388 -0.0013682 -0.00829 0.010323 -0.0014996 -0.022501 0.0039938 -0.0024349 -0.001681 -0.0025735 0 -0.023636 0 0.0013608 0 0.00078353 0 -0.27009
1.4609 -0.018995 -0.0043075 -0.035163 0.0024403 -0.00075614 -0.049814 -0.0068659 0.024016 0.042227 -0.0036896 0.020465 -0.70504 0.001494 -0.010386 0.0075048 -0.001448 -0.011967 0.00010353 -0.0047838 -0.0039373 -0.0015154 0 -0.023848 0 0.0014536 0 0.00049555 0 -0.12752
1.4648 -0.015406 -0.0072475 -0.036458 -0.0089141 -0.011754 -0.048126 -0.029982 -0.0053536 0.0065266 -0.015834 -0.0057324 -0.87242 0.0041243 -0.0085364 0.0033783 -0.00049085 0.0015747 -0.0043024 -0.0049859 -0.0035836 -0.002518 0 -0.024064 0 0.0020334 0 0.00039176 0 0.21867
1.4688 -0.010139 -0.011919 -0.026913 -0.023352 -0.027756 -0.028743 -0.048297 -0.041836 -0.043809 -0.031013 -0.042613 -1.033 0.0056306 -0.0032136 0.00024006 0.00093556 0.013023 -0.0058638 -0.0036485 -1.9416e-05 -0.004711 0 -0.024246 0 0.0026246 0 0.00053638 0 0.65441
1.4727 -0.0054952 -0.015811 -0.0095131 -0.03128 -0.03803 0.00013959 -0.055112 -0.070379 -0.088538 -0.044409 -0.075786 -1.1844 0.0058694 0.0032491 -0.00034389 0.0019722 0.018987 -0.0038217 -0.0024723 0.0046287 -0.0061411 0 -0.024455 0 0.0028344 0 0.00077754 0 0.98947
1.4766 -0.0028638 -0.016197 0.0084937 -0.027801 -0.033976 0.023404 -0.04792 -0.07707 -0.10664 -0.049065 -0.089076 -1.3359 0.0053492 0.0080875 0.0011966 0.0022176 0.018511 -0.00052128 -0.0026289 0.0073207 -0.0051983 0 -0.024682 0 0.0026687 0 0.00089227 0 1.045
1.4805 -0.0021079 -0.011615 0.017998 -0.015593 -0.015296 0.027715 -0.02919 -0.056151 -0.086166 -0.03983 -0.072498 -1.497 0.0046212 0.0096275 0.0028862 0.0020314 0.012187 0.0010057 -0.0037668 0.0067469 -0.0017941 0 -0.024772 0 0.0024356 0 0.00079383 0 0.74945
1.4844 -0.0019446 -0.0030886 0.013554 -0.0015607 0.0096898 0.011025 -0.0045968 -0.01407 -0.03102 -0.017237 -0.02831 -1.6661 0.003749 0.0079825 0.0031393 0.0019415 0.0010956 -7.6509e-05 -0.0044497 0.0042874 0.0025965 0 -0.024548 0 0.0023759 0 0.00060865 0 0.18537
1.4883 -0.00093375 0.0060954 -0.0015355 0.0089341 0.029593 -0.014617 0.019712 0.032553 0.039004 0.011855 0.028461 -1.8301 0.0023948 0.0046841 0.002342 0.0019071 -0.0132 -0.0019506 -0.0035341 0.0024257 0.0059886 0 -0.024005 0 0.0024183 0 0.00054561 0 -0.4434
1.4922 0.0016387 0.012281 -0.015691 0.014923 0.036896 -0.030343 0.038799 0.064794 0.095871 0.037501 0.075979 -1.9775 0.00041692 0.0016882 0.0024035 0.0013875 -0.027809 -0.0024327 -0.0012399 0.0022453 0.0071619 0 -0.023388 0 0.0023128 0 0.00067918 0 -0.90657
1.4961 0.0055259 0.013818 -0.016501 0.018086 0.031383 -0.023328 0.049115 0.070954 0.11613 0.051437 0.095542 -2.1106 -0.001711 0.00042838 0.0045814 0.00020816 -0.038269 -0.0014205 0.00097746 0.0025168 0.0062313 0 -0.023045 0 0.001982 0 0.00086364 0 -1.0521
1.5 0.0099783 0.012136 -0.00019942 0.019453 0.018675 0.0041837 0.04845 0.052122 0.092828 0.050333 0.080566 -2.245 -0.0032124 0.0013292 0.0077747 -0.00082264 -0.04007 -0.00080643 0.0016106 0.0012601 0.0042689 0 -0.023176 0 0.0016906 0 0.00087988 0 -0.86827
1.5039 0.014466 0.010727 0.024622 0.018538 0.0063118 0.036535 0.036933 0.020594 0.039643 0.036303 0.039823 -2.3952 -0.0037983 0.0037935 0.0092057 -0.00046436 -0.031502 -0.001989 0.00036495 -0.0018446 0.0024847 0 -0.023662 0 0.0018119 0 0.00068346 0 -0.4797
1.5078 0.019075 0.01286 0.042876 0.015504 0.00058365 0.055633 0.018545 -0.0074502 -0.0161 0.015531 -0.0069281 -2.5604 -0.0040661 0.0064971 0.0070576 0.0015952 -0.015712 -0.003843 -0.0015007 -0.0047117 0.0016447 0 -0.024129 0 0.0024057 0 0.00049745 0 -0.085789
1.5117 0.024279 0.019706 0.044248 0.01323 0.0050702 0.052992 0.0010523 -0.020156 -0.048036 -0.0036827 -0.038622 -2.7242 -0.0049417 0.0078921 0.0025105 0.0039924 6.6991e-05 -0.00361 -0.0020454 -0.0046482 0.0019775 0 -0.024208 0 0.0030621 0 0.00062267 0 0.12616
1.5156 0.030265 0.029967 0.030937 0.016147 0.019773 0.034393 -0.006949 -0.014417 -0.044277 -0.013139 -0.04261 -2.8686 -0.0066131 0.0068796 -0.0010032 0.0045633 0.0082113 4.137e-05 -0.00010863 -0.0010109 0.0033219 0 -0.023804 0 0.0032297 0 0.0011198 0 0.057918
1.5195 0.036431 0.040818 0.015723 0.026379 0.040186 0.01487 -0.00055763 0.0049931 -0.011614 -0.0074623 -0.019358 -2.99 -0.0080554 0.0034698 -0.00082574 0.0022445 0.0050493 0.0051133 0.0037154 0.0038898 0.0051947 0 -0.023182 0 0.0027499 0 0.00168 0 -0.2632
1.5234 0.04157 0.049279 0.01223 0.040966 0.057734 0.0086149 0.0186 0.029611 0.03138 0.013273 0.019741 -3.1009 -0.0077692 -0.00098427 0.0024652 -0.001778 -0.0072258 0.0078626 0.0073638 0.0066147 0.0067925 0 -0.022801 0 0.0020627 0 0.0018559 0 -0.70455
1.5273 0.044725 0.053351 0.025355 0.053307 0.063434 0.020849 0.043541 0.051608 0.066559 0.04279 0.059254 -3.2178 -0.0051332 -0.0043507 0.0055776 -0.0048787 -0.022474 0.0065054 0.0087221 0.0054968 0.0071994 0 -0.022989 0 0.0018278 0 0.0014777 0 -1.0978
1.5313 0.046087 0.052798 0.048956 0.057975 0.053918 0.045972 0.066201 0.066242 0.085169 0.07106 0.086938 -3.3461 -0.0010759 -0.004967 0.0055418 -0.0051219 -0.034853 0.0031852 0.0071604 0.0019211 0.0058955 0 -0.023697 0 0.0022832 0 0.00086443 0 -1.3244
1.5352 0.0471 0.049453 0.071373 0.054826 0.035461 0.071723 0.081408 0.072355 0.088852 0.089069 0.097733 -3.4759 0.0026128 -0.002819 0.0023206 -0.0027724 -0.042114 0.0019081 0.0039985 -0.00117 0.0032249 0 -0.024513 0 0.0029674 0 0.00058716 0 -1.3686
1.5391 0.04951 0.04666 0.083409 0.048959 0.021528 0.086154 0.087857 0.071768 0.084492 0.092953 0.093666 -3.5915 0.0046637 0.00028558 -0.0014853 0.00016449 -0.045572 0.0043453 0.0014759 -0.0020653 0.00032177 0 -0.024939 0 0.0031214 0 0.00095326 0 -1.3078
1.543 0.053983 0.047591 0.082787 0.046757 0.024033 0.083798 0.086401 0.068085 0.078396 0.084867 0.08109 -3.6841 0.0050616 0.0018843 -0.0033641 0.001826 -0.047269 0.0078647 0.0010056 -0.001708 -0.0016086 0 -0.024736 0 0.0024261 0 0.001675 0 -1.2471
1.5469 0.059398 0.053134 0.073305 0.051413 0.044311 0.0684 0.078328 0.064931 0.073654 0.070511 0.067242 -3.7566 0.0045123 0.00065644 -0.0031721 0.001941 -0.047219 0.008088 0.0021395 -0.0024584 -0.0021266 0 -0.024078 0 0.0013647 0 0.0020563 0 -1.2452
1.5508 0.063538 0.06095 0.061253 0.061172 0.071237 0.05085 0.065564 0.063999 0.070478 0.055692 0.057366 -3.8176 0.0033862 -0.0024957 -0.0026931 0.0015627 -0.043402 0.0035898 0.0031327 -0.005461 -0.001787 0 -0.0234 0 0.00081878 0 0.0015754 0 -1.2841
1.5547 0.064719 0.066834 0.052386 0.070964 0.088771 0.04295 0.051905 0.064011 0.067261 0.04436 0.052958 -3.8726 0.0013908 -0.0050128 -0.0031696 0.001605 -0.034489 -0.0021119 0.0026152 -0.009179 -0.0015381 0 -0.023068 0 0.0012414 0 0.000362 0 -1.2988
1.5586 0.0631 0.067716 0.050486 0.075672 0.087473 0.050144 0.042723 0.061736 0.061363 0.038537 0.051719 -3.9218 -0.0016836 -0.0045832 -0.0036689 0.0018392 -0.022597 -0.0036284 0.00085862 -0.010516 -0.0018463 0 -0.023127 0 0.0021883 0 -0.00086023 0 -1.24
1.5625 0.060521 0.063958 0.056541 0.072928 0.070979 0.067838 0.04208 0.054909 0.050674 0.038823 0.04965 -3.9631 -0.0051143 -0.00097847 -0.0021953 0.0013594 -0.013137 0.00094649 -0.00054693 -0.0075089 -0.0023718 0 -0.023335 0 0.0026868 0 -0.0013323 0 -1.1175
1.5664 0.058959 0.058881 0.067948 0.064332 0.052411 0.084267 0.049427 0.045097 0.036496 0.044386 0.044665 -3.9971 -0.007468 0.0036059 0.0016258 -0.00014075 -0.011388 0.007742 -0.00032079 -0.0011374 -0.0024738 0 -0.023411 0 0.0021302 0 -0.00084327 0 -0.99544
1.5703 0.058847 0.055795 0.078783 0.054767 0.043953 0.088357 0.059389 0.038019 0.025586 0.052841 0.039385 -4.0264 -0.007855 0.0060107 0.0053638 -0.0018001 -0.018522 0.010414 0.0011362 0.0053372 -0.0019917 0 -0.023276 0 0.00087063 0 0.00014929 0 -0.94751
1.5742 0.058712 0.055132 0.082308 0.049836 0.048172 0.076935 0.06569 0.040255 0.027856 0.0611 0.040351 -4.0515 -0.0068674 0.0043037 0.0057365 -0.0024096 -0.030544 0.0060677 0.0020083 0.0088854 -0.0014649 0 -0.023072 0 -5.5069e-05 0 0.00093101 0 -1.0096
1.5781 0.056457 0.054317 0.074933 0.052192 0.057624 0.055965 0.06612 0.054098 0.04915 0.067004 0.053026 -4.0695 -0.0060061 -0.00089033 0.0019511 -0.0017188 -0.041141 -0.0019039 0.00080014 0.0088728 -0.0015499 0 -0.023 0 0.00017763 0 0.0010883 0 -1.1586
1.582 0.051242 0.050538 0.058807 0.058879 0.062062 0.035348 0.063858 0.074138 0.083734 0.070136 0.075611 -4.0773 -0.0060199 -0.0068061 -0.0030607 -0.00074779 -0.046025 -0.0068838 -0.0021017 0.0071335 -0.0022544 0 -0.023144 0 0.0014817 0 0.00074337 0 -1.3227
1.5859 0.044406 0.043786 0.040717 0.062366 0.056601 0.022155 0.063505 0.088616 0.11353 0.070608 0.096819 -4.0768 -0.0059342 -0.010287 -0.0051072 -0.00069769 -0.045036 -0.0051071 -0.0046062 0.0061014 -0.0028374 0 -0.023455 0 0.0029763 0 0.0003308 0 -1.4094
1.5898 0.038684 0.037275 0.027906 0.055812 0.0444 0.017911 0.065351 0.085646 0.11718 0.066952 0.10083 -4.0747 -0.0040253 -0.0095994 -0.0027156 -0.0016019 -0.040475 0.0010444 -0.0047573 0.0067385 -0.0025378 0 -0.02386 0 0.0037615 0 0.00018703 0 -1.3387
1.5938 0.036399 0.034766 0.023974 0.039328 0.032864 0.021072 0.063679 0.060939 0.084213 0.055983 0.077426 -4.076 6.4157e-05 -0.0052 0.0013266 -0.0021974 -0.033756 0.0055678 -0.0025134 0.0079661 -0.001395 0 -0.024336 0 0.0036029 0 0.00032988 0 -1.0792
1.5977 0.038049 0.037327 0.027786 0.021833 0.027672 0.030672 0.051691 0.022134 0.024379 0.036035 0.030764 -4.0776 0.0043229 0.00078652 0.0025926 -0.0012176 -0.024109 0.0045866 0.00025818 0.0078656 -0.00027239 0 -0.024835 0 0.0029284 0 0.00055993 0 -0.67926
1.6016 0.042229 0.042525 0.035483 0.015692 0.029679 0.046505 0.029389 -0.013547 -0.03517 0.011265 -0.019968 -4.0688 0.0058504 0.0058098 -0.00061054 0.0012273 -0.010949 -0.00024236 0.0015884 0.0054459 -1.142e-05 0 -0.02518 0 0.0022566 0 0.00070076 0 -0.27572
1.6055 0.046701 0.046701 0.043263 0.027354 0.036166 0.065749 0.0072033 -0.027733 -0.06399 -0.0075817 -0.049521 -4.0397 0.0036409 0.0080669 -0.0054173 0.0036516 0.0024491 -0.003733 0.001253 0.0014728 -0.00058413 0 -0.025092 0 0.0017089 0 0.00071983 0 -0.054941
1.6094 0.049595 0.048036 0.048744 0.051422 0.043994 0.080741 0.00091521 -0.01094 -0.044993 -0.0084211 -0.040297 -3.9892 -0.00011204 0.0071129 -0.0070475 0.0046112 0.0083425 -0.0023581 0.00083312 -0.0021831 -0.001166 0 -0.024418 0 0.0010934 0 0.00066228 0 -0.1658
1.6133 0.049993 0.047508 0.050821 0.073648 0.051435 0.082215 0.020531 0.031577 0.016296 0.013728 0.0074411 -3.926 -0.0017751 0.0038289 -0.0034532 0.0040784 -0.00091682 0.0024736 0.00193 -0.0039719 -0.0010839 0 -0.02336 0 0.0003852 0 0.00054301 0 -0.62432
1.6172 0.047868 0.047061 0.0494 0.081035 0.057756 0.066662 0.061287 0.08175 0.094488 0.051597 0.074866 -3.8617 0.00034831 -9.7493e-05 0.0025415 0.0033486 -0.025959 0.0059754 0.0043423 -0.0036506 -0.00060687 0 -0.022452 0 -1.6082e-05 0 0.00034964 0 -1.2732
1.6211 0.043857 0.047088 0.045716 0.071038 0.062063 0.041235 0.10409 0.11751 0.15646 0.088479 0.13351 -3.8018 0.0043002 -0.0029453 0.0057448 0.0035955 -0.057017 0.0045481 0.0060922 -0.0021574 -0.00064138 0 -0.022208 0 0.00037879 0 0.00013474 0 -1.8374
1.625 0.039145 0.045873 0.042304 0.052385 0.063104 0.020496 0.12596 0.12364 0.17613 0.10754 0.15865 -3.7439 0.0062786 -0.0036876 0.0033898 0.004605 -0.078093 -0.0010842 0.0053541 -0.00069044 -0.0015594 0 -0.022717 0 0.0015329 0 4.5349e-05 0 -2.0564
1.6289 0.035245 0.041524 0.041448 0.037254 0.060123 0.01629 0.11373 0.098645 0.14535 0.10106 0.1402 -3.6825 0.0043879 -0.0023566 -0.0023372 0.0050133 -0.076766 -0.0068045 0.0023902 0.00011642 -0.0024429 0 -0.023543 0 0.0026809 0 0.00020966 0 -1.8194
1.6328 0.033368 0.034353 0.042766 0.03181 0.053519 0.02866 0.071845 0.054478 0.077059 0.073314 0.086351 -3.6143 0.00066165 0.00012658 -0.0063704 0.0037774 -0.052751 -0.0087319 -0.00048515 0.00028326 -0.001753 0 -0.024054 0 0.0028766 0 0.00058644 0 -1.2219
1.6367 0.033562 0.027205 0.042348 0.033005 0.04454 0.045601 0.019512 0.0097071 -0.00043641 0.036296 0.019106 -3.5399 -0.00079096 0.0025074 -0.0053687 0.0013107 -0.018549 -0.0060283 -0.00097878 -2.8285e-05 0.0010264 0 -0.023928 0 0.0018576 0 0.00095771 0 -0.51103
1.6406 0.034322 0.023284 0.035229 0.033433 0.034495 0.052216 -0.020603 -0.019481 -0.056144 0.0025351 -0.035885 -3.4591 0.0021153 0.0037536 -0.00049448 -0.00090721 0.0086409 -0.00077441 0.00104 -0.000934 0.0044186 0 -0.023399 0 0.00039474 0 0.0011073 0 0.043928
1.6445 0.033243 0.023475 0.019871 0.028857 0.024477 0.041953 -0.034586 -0.025883 -0.070884 -0.019686 -0.060386 -3.3686 0.0070627 0.003309 0.0040458 -0.0018006 0.017912 0.0041677 0.0034241 -0.0026148 0.005874 0 -0.02303 0 -0.00028407 0 0.0010206 0 0.27901
1.6484 0.028516 0.02557 0.00082388 0.021391 0.015694 0.021005 -0.02319 -0.012839 -0.046273 -0.027044 -0.050782 -3.2636 0.0091211 0.0010963 0.0050111 -0.0016566 0.010512 0.0069596 0.003797 -0.0046641 0.003988 0 -0.023216 0 0.00045996 0 0.00089822 0 0.1939
1.6523 0.020264 0.026007 -0.013332 0.016176 0.0095341 0.0028428 0.0011529 0.0090004 -0.0025039 -0.019925 -0.01817 -3.1441 0.0051747 -0.0024597 0.0027765 -0.0015526 -0.0032765 0.0070756 0.0017919 -0.0057873 -2.7812e-05 0 -0.023856 0 0.0020985 0 0.00095727 0 -0.077925
1.6563 0.010722 0.022476 -0.015756 0.015621 0.0067793 -0.0021962 0.023213 0.027482 0.034477 -0.0018139 0.018576 -3.0177 -0.0031224 -0.0062923 0.00035613 -0.001902 -0.013061 0.004804 -0.00067559 -0.0044736 -0.003177 0 -0.024465 0 0.0033675 0 0.0012154 0 -0.35708
1.6602 0.0030391 0.0153 -0.006322 0.01698 0.0066724 0.0059576 0.03364 0.034553 0.048492 0.020581 0.042949 -2.8956 -0.010607 -0.0087407 0.00015722 -0.0017616 -0.015668 0.0010854 -0.0013331 -0.00034758 -0.0032432 0 -0.024608 0 0.0033359 0 0.0014766 0 -0.51061
1.6641 -0.00049504 0.006834 0.0082611 0.015209 0.0071635 0.018007 0.032353 0.029381 0.040977 0.038403 0.048428 -2.7858 -0.01287 -0.0081797 0.001788 0.00023198 -0.015441 -0.00238 0.00022802 0.0049488 -0.00075585 0 -0.024253 0 0.002164 0 0.0015323 0 -0.503
1.668 0.00029901 -0.00015423 0.019214 0.0078589 0.0065791 0.022562 0.025501 0.017736 0.026113 0.043998 0.039398 -2.6875 -0.0095902 -0.0041251 0.0028356 0.0041737 -0.018224 -0.0037154 0.0021835 0.0083952 0.0015555 0 -0.023761 0 0.0009069 0 0.0013708 0 -0.38793
1.6719 0.0034637 -0.0038001 0.021386 -0.0026345 0.0051652 0.014026 0.019132 0.0079263 0.017755 0.034877 0.025607 -2.5933 -0.0041171 0.0019835 0.0014604 0.0082288 -0.024839 -0.0023087 0.00226 0.0076179 0.0013873 0 -0.023557 0 0.00058852 0 0.0011831 0 -0.25404
1.6758 0.0059816 -0.0036521 0.015544 -0.010969 0.0046146 -0.0039907 0.014529 0.0053095 0.01869 0.015175 0.014579 -2.4952 -0.0001158 0.0072278 -0.0019157 0.0098487 -0.029817 0.00024442 -0.00011103 0.0028314 -0.00090649 0 -0.023794 0 0.0013939 0 0.0011626 0 -0.16033
1.6797 0.0053155 -0.00072856 0.006203 -0.013036 0.0056165 -0.02123 0.0084474 0.0086322 0.020197 -0.0068183 0.0073697 -2.39 0.0013356 0.0089476 -0.0052826 0.0078719 -0.026256 0.0011819 -0.0033362 -0.0029996 -0.0026536 0 -0.024275 0 0.002645 0 0.0013077 0 -0.10045
1.6836 0.00068462 0.002637 -0.0023564 -0.0086017 0.0058913 -0.027247 -0.0025424 0.010802 0.011106 -0.02335 -2.3036e-05 -2.2794 0.001701 0.0066475 -0.007028 0.0035942 -0.012363 -0.00083163 -0.0052374 -0.0061707 -0.0014979 0 -0.024652 0 0.0034709 0 0.0014216 0 -0.017658
1.6875 -0.0064662 0.0034873 -0.008416 -0.0011228 0.0013377 -0.018033 -0.01764 0.004039 -0.01195 -0.030818 -0.011655 -2.1671 0.002655 0.0025211 -0.0070967 -0.00019085 0.00606 -0.0040164 -0.0050296 -0.0049722 0.0022048 0 -0.024693 0 0.0034973 0 0.0013022 0 0.14126
1.6914 -0.013071 -0.00025764 -0.012329 0.0043767 -0.0099193 0.00091989 -0.031292 -0.013839 -0.041308 -0.030303 -0.027384 -2.0555 0.0042222 -2.6998e-05 -0.0063999 -0.0013385 0.019353 -0.0047772 -0.0037899 -0.00094217 0.0055898 0 -0.024409 0 0.0029751 0 0.00092975 0 0.3717
1.6953 -0.015994 -0.0081454 -0.014767 0.0037838 -0.024138 0.017256 -0.037082 -0.036512 -0.063597 -0.025567 -0.042365 -1.9451 0.0052077 0.001137 -0.0054998 0.0001572 0.020887 -0.0012083 -0.0030986 0.0024383 0.0059444 0 -0.023992 0 0.0023713 0 0.00048177 0 0.59764
1.6992 -0.01386 -0.016798 -0.01582 -0.0040654 -0.033093 0.019305 -0.032639 -0.052069 -0.068233 -0.020436 -0.049976 -1.8358 0.0050381 0.005312 -0.0041519 0.0024664 0.011526 0.0045341 -0.0033407 0.0025496 0.0032794 0 -0.023666 0 0.0019227 0 0.00018864 0 0.71085
1.7031 -0.0080801 -0.021628 -0.015442 -0.016188 -0.029913 0.004279 -0.021243 -0.050114 -0.052539 -0.016922 -0.045534 -1.727 0.0046737 0.0095515 -0.002047 0.0035394 -0.0017039 0.0076685 -0.0033791 -0.00038805 0.00031509 0 -0.023568 0 0.0015735 0 0.00017979 0 0.63689
1.707 -0.0022194 -0.019791 -0.014081 -0.026 -0.015164 -0.018703 -0.0087961 -0.028407 -0.021306 -0.014421 -0.028498 -1.618 0.0054936 0.010888 0.00036418 0.0025822 -0.011308 0.0050985 -0.0018421 -0.0037466 -0.00011604 0 -0.023688 0 0.0012455 0 0.00043859 0 0.38229
1.7109 0.00016506 -0.012201 -0.012417 -0.02646 0.0023766 -0.033962 0.00090383 0.0052386 0.016486 -0.010127 -0.0026891 -1.5083 0.0074857 0.0083711 0.0020839 0.00034674 -0.014573 -0.0014103 0.0013448 -0.0048169 0.002255 0 -0.02388 0 0.0010536 0 0.00084748 0 0.03358
1.7148 -0.0021046 -0.0029697 -0.010547 -0.014868 0.011763 -0.030134 0.0081291 0.036746 0.050273 -0.0010419 0.024657 -1.399 0.0089347 0.0033897 0.0025975 -0.0016577 -0.014264 -0.0064346 0.0047097 -0.0029541 0.0049492 0 -0.023927 0 0.0012061 0 0.0012373 0 -0.28607
1.7188 -0.0069284 0.003355 -0.0078294 0.0039818 0.0082934 -0.0087703 0.014703 0.052622 0.069357 0.012817 0.04448 -1.2937 0.0081464 -0.001705 0.0024469 -0.0021925 -0.014727 -0.0056166 0.0064442 0.00018847 0.0051809 0 -0.02367 0 0.0017266 0 0.0014174 0 -0.47056
1.7227 -0.010267 0.0046283 -0.0038202 0.019651 -0.0026821 0.016293 0.01983 0.045978 0.065282 0.026191 0.04844 -1.196 0.0053998 -0.0052702 0.0025678 -0.00089506 -0.01714 0.00045405 0.0058419 0.002255 0.0025292 0 -0.023132 0 0.0023506 0 0.0012422 0 -0.46609
1.7266 -0.0088455 0.002021 0.00068007 0.022755 -0.01001 0.028874 0.018999 0.019213 0.036157 0.030187 0.032536 -1.1063 0.0029197 -0.0069622 0.0030792 0.0016335 -0.018218 0.0068784 0.0036502 0.0020055 -0.00072458 0 -0.022549 0 0.0027468 0 0.00073611 0 -0.28127
1.7305 -0.0023053 -0.0012675 0.0038398 0.011902 -0.0057338 0.022186 0.0079046 -0.017023 -0.0095645 0.018268 0.0004566 -1.0195 0.0027112 -0.0071064 0.002951 0.0041009 -0.013495 0.008984 0.0012073 -0.00014144 -0.0018326 0 -0.022242 0 0.0028376 0 0.00017342 0 0.017194
1.7344 0.0066931 -0.0021324 0.004386 -0.0047745 0.0085798 0.003258 -0.011782 -0.0477 -0.054026 -0.0070915 -0.035841 -0.92802 0.0044419 -0.0058687 0.0010618 0.0051144 -0.0023063 0.0064135 -0.00061684 -0.0029117 -0.00014999 0 -0.022394 0 0.0028642 0 -3.0688e-05 0 0.31646
1.7383 0.014367 0.0010092 0.0031385 -0.015185 0.023432 -0.013095 -0.030423 -0.05902 -0.077211 -0.032924 -0.06 -0.82798 0.005656 -0.0032105 -0.0024171 0.0040381 0.010027 0.0029556 -0.0016872 -0.0052006 0.0024287 0 -0.022924 0 0.0031015 0 0.0003847 0 0.48316
1.7422 0.018246 0.0079362 0.0028989 -0.011714 0.02943 -0.015377 -0.03514 -0.044294 -0.067042 -0.042364 -0.058563 -0.7221 0.0042523 0.00045711 -0.00585 0.0016711 0.015061 0.0025289 -0.0021072 -0.0063634 0.0034613 0 -0.023549 0 0.0035134 0 0.0012663 0 0.40996
1.7461 0.018499 0.016979 0.0065714 0.0041095 0.024932 -0.0026301 -0.018438 -0.0076983 -0.026008 -0.02567 -0.027999 -0.61691 0.00077281 0.003891 -0.0074875 1.7047e-05 0.007232 0.0054044 -0.0017923 -0.0059395 0.0023146 0 -0.024003 0 0.0037198 0 0.0020845 0 0.071025
1.75 0.017492 0.025567 0.015014 0.023997 0.016988 0.017105 0.01582 0.036671 0.030004 0.012392 0.022617 -0.51547 -0.0018755 0.0056188 -0.0070058 0.00088645 -0.011658 0.008295 -0.00069453 -0.003666 0.00059161 0 -0.02419 0 0.0033451 0 0.0022988 0 -0.44702
1.7539 0.018172 0.031106 0.026321 0.039618 0.015095 0.034278 0.053823 0.071183 0.079795 0.054823 0.075057 -0.41269 -0.0011184 0.0051167 -0.0056546 0.0041849 -0.03308 0.0079635 0.00067776 -8.7914e-05 0.00035127 0 -0.024166 0 0.0024212 0 0.0017665 0 -0.96967
1.7578 0.022386 0.032343 0.036953 0.047769 0.023261 0.044305 0.079723 0.083652 0.10675 0.082904 0.1099 -0.2982 0.0027409 0.0033848 -0.0048874 0.0074304 -0.047195 0.0045791 0.0012726 0.003013 0.0020212 0 -0.023997 0 0.0014435 0 0.00083764 0 -1.3126
1.7617 0.029985 0.03054 0.043697 0.050391 0.036982 0.048395 0.084415 0.073538 0.10522 0.087136 0.11503 -0.165 0.006592 0.0021998 -0.0049577 0.0073373 -0.049003 0.0015322 0.00030658 0.003366 0.0040857 0 -0.023687 0 0.00099954 0 4.8516e-05 0 -1.3722
1.7656 0.03891 0.029245 0.045145 0.050826 0.047281 0.049874 0.069484 0.051196 0.081066 0.070936 0.090676 -0.016369 0.0071508 0.0026089 -0.0049655 0.002514 -0.040705 0.0020865 -0.0018538 1.6025e-06 0.0047504 0 -0.023259 0 0.0012948 0 -0.00030201 0 -1.173
1.7695 0.046152 0.03213 0.042129 0.050554 0.048074 0.050529 0.044785 0.030656 0.047452 0.045844 0.048881 0.13556 0.003706 0.0040362 -0.0042104 -0.0049664 -0.028914 0.0062858 -0.0037422 -0.0054327 0.0038076 0 -0.02288 0 0.0019993 0 -0.00030631 0 -0.84668
1.7734 0.049212 0.040162 0.037292 0.049029 0.040719 0.050006 0.022436 0.021081 0.018731 0.023528 0.0079442 0.27868 -0.0014522 0.0048524 -0.0032323 -0.010732 -0.019448 0.011009 -0.0039325 -0.0093722 0.0028184 0 -0.022826 0 0.0025427 0 -0.00022347 0 -0.55787
1.7773 0.047522 0.050397 0.034069 0.045653 0.032419 0.047533 0.011324 0.022776 0.0048927 0.010938 -0.015639 0.40991 -0.0050901 0.0038802 -0.0032481 -0.011362 -0.014041 0.012798 -0.0022846 -0.0089161 0.0034903 0 -0.023247 0 0.0025837 0 -0.00014702 0 -0.42595
1.7813 0.043009 0.057712 0.03521 0.041182 0.030345 0.043385 0.014419 0.029806 0.0084125 0.010416 -0.014066 0.53703 -0.0055507 0.0014275 -0.0045345 -0.0071069 -0.011267 0.010538 -8.6684e-05 -0.0042672 0.0059127 0 -0.023948 0 0.0022463 0 7.343e-05 0 -0.48327
1.7852 0.03918 0.058372 0.041221 0.037299 0.036453 0.038846 0.028793 0.0361 0.024444 0.021637 0.0091542 0.67239 -0.0036211 -0.0010785 -0.0056368 -0.0017205 -0.010026 0.0056833 0.0011115 0.0011796 0.0083621 0 -0.024463 0 0.0019473 0 0.0005858 0 -0.68108
1.7891 0.038989 0.052653 0.04969 0.035431 0.046823 0.035514 0.047431 0.039813 0.044185 0.041848 0.041964 0.82432 -0.0014184 -0.0024238 -0.0045555 0.00057143 -0.01178 0.00042141 0.00090676 0.0033967 0.0087774 0 -0.024425 0 0.0020043 0 0.0012576 0 -0.92699
1.793 0.042777 0.044434 0.056404 0.036283 0.055333 0.034989 0.062268 0.043061 0.059719 0.06464 0.070276 0.99298 -0.00067142 -0.0025815 -0.00091155 -0.0015555 -0.019121 -0.0039586 0.000348 0.0008731 0.0064343 0 -0.023941 0 0.0023743 0 0.0017042 0 -1.129
1.7969 0.04784 0.038232 0.05794 0.039985 0.058224 0.038519 0.067838 0.048388 0.06755 0.08057 0.084621 1.1729 -0.0018435 -0.002439 0.0031937 -0.0056397 -0.031995 -0.0070506 0.00083044 -0.0042934 0.0023382 0 -0.02356 0 0.0027223 0 0.0016307 0 -1.2291
1.8008 0.050159 0.036183 0.053941 0.045736 0.055999 0.045671 0.063954 0.055646 0.06879 0.08158 0.083402 1.3585 -0.0043178 -0.0026707 0.004806 -0.0077031 -0.045477 -0.0083728 0.0026192 -0.0082372 -0.0017649 0 -0.023816 0 0.0027223 0 0.0011376 0 -1.217
1.8047 0.047166 0.037228 0.047104 0.050889 0.051759 0.052796 0.055364 0.061715 0.066267 0.066605 0.071477 1.548 -0.0069208 -0.0029751 0.0028926 -0.0056223 -0.051916 -0.0071351 0.0044144 -0.0084549 -0.0045998 0 -0.02471 0 0.0023202 0 0.00065031 0 -1.1229
1.8086 0.039501 0.038611 0.040719 0.051164 0.047937 0.053729 0.047917 0.062588 0.061148 0.043246 0.055774 1.7426 -0.0082801 -0.0024606 -0.00045418 -0.00071365 -0.046318 -0.0031969 0.0044063 -0.0055833 -0.0057204 0 -0.02563 0 0.0017562 0 0.00051284 0 -0.9903
1.8125 0.030466 0.037959 0.035836 0.043356 0.044285 0.044012 0.043748 0.05566 0.051884 0.023007 0.041128 1.9446 -0.0072508 -0.00075552 -0.0017683 0.0036438 -0.030618 0.0020649 0.0019011 -0.0025242 -0.005072 0 -0.025827 0 0.001359 0 0.00065006 0 -0.84466
1.8164 0.023657 0.03428 0.030691 0.029001 0.038531 0.025971 0.039537 0.040846 0.036229 0.013374 0.028732 2.1553 -0.0037013 0.0013194 0.00056999 0.0048973 -0.012942 0.006361 -0.0019173 -0.0019318 -0.002646 0 -0.025056 0 0.0012953 0 0.00065243 0 -0.67915
1.8203 0.020627 0.027732 0.023023 0.015141 0.028854 0.0093955 0.029844 0.020695 0.014509 0.013147 0.017411 2.3744 0.00084637 0.0022301 0.0047076 0.0031238 -0.0020537 0.0082336 -0.0047444 -0.0042608 0.0012185 0 -0.023805 0 0.0014649 0 0.00021216 0 -0.47174
1.8242 0.020237 0.019196 0.013087 0.0099242 0.01603 0.0052523 0.013047 0.00014089 -0.008633 0.014796 0.0061031 2.6007 0.0037252 0.00092933 0.0069477 0.00038217 -0.0012785 0.0081067 -0.0047931 -0.0077591 0.0053348 0 -0.022901 0 0.0016054 0 -0.00052682 0 -0.22344
1.8281 0.019868 0.010289 0.0043183 0.015724 0.0035238 0.016345 -0.0053899 -0.014404 -0.025497 0.011502 -0.0043784 2.832 0.0029833 -0.002318 0.0051881 -0.0014339 -0.0068124 0.007416 -0.0020024 -0.0099992 0.0078474 0 -0.022838 0 0.0015151 0 -0.0010649 0 0.015251
1.832 0.017263 0.003303 0.00070262 0.025929 -0.0045643 0.033113 -0.015891 -0.017358 -0.028974 0.0027422 -0.011261 3.0644 -0.00075371 -0.0061531 0.00091209 -0.0020825 -0.011641 0.0067368 0.0020403 -0.0094888 0.0072906 0 -0.023426 0 0.0012257 0 -0.00099815 0 0.15973
1.8359 0.011647 0.00020893 0.0030695 0.029305 -0.0062264 0.039595 -0.012151 -0.0073406 -0.016562 -0.0059986 -0.011329 3.2933 -0.0043287 -0.0090458 -0.0022004 -0.0025452 -0.011589 0.0051032 0.0052568 -0.0062934 0.0036863 0 -0.024055 0 0.00099479 0 -0.00037613 0 0.1468
1.8398 0.003673 0.00097363 0.0077796 0.019046 -0.0030293 0.025839 0.0030492 0.010599 0.0073162 -0.0084215 -0.0032728 3.5152 -0.0044817 -0.010046 -0.0017543 -0.0034143 -0.0082918 0.0014806 0.0063689 -0.001687 -0.0013751 0 -0.02427 0 0.0011147 0 0.00038316 0 -0.0083938
1.8438 -0.005264 0.0027286 0.0092252 -0.0012717 0.00071315 -0.0034558 0.018747 0.026348 0.03199 -0.0027475 0.010265 3.7294 -0.00079604 -0.0088896 0.0011017 -0.0039366 -0.006739 -0.0031574 0.0054561 0.0025599 -0.0058094 0 -0.024137 0 0.001673 0 0.00091176 0 -0.20119
1.8477 -0.013678 0.0011234 0.0041156 -0.020506 0.00053985 -0.03191 0.023059 0.029842 0.04449 0.0068637 0.022335 3.9377 0.0035786 -0.0057679 0.0028089 -0.0027629 -0.0098317 -0.0057031 0.0035856 0.004861 -0.008311 0 -0.024063 0 0.0024501 0 0.0012047 0 -0.28841
1.8516 -0.02043 -0.0066843 -0.0061511 -0.029349 -0.005547 -0.044071 0.011197 0.016882 0.035628 0.013053 0.024063 4.1435 0.0044091 -0.0013029 0.00086496 0.00036238 -0.015021 -0.0034404 0.0019577 0.0044586 -0.0087495 0 -0.024319 0 0.0030506 0 0.0015199 0 -0.17066
1.8555 -0.025136 -0.019729 -0.017032 -0.027965 -0.016216 -0.037223 -0.011916 -0.0084095 0.0054383 0.0094606 0.0093864 4.3494 7.8535e-05 0.0032491 -0.003658 0.0037775 -0.016121 0.0030212 0.0011989 0.0019388 -0.0075842 0 -0.024752 0 0.0031857 0 0.0020045 0 0.1499
1.8594 -0.028521 -0.033709 -0.024839 -0.025029 -0.028148 -0.022656 -0.03598 -0.036263 -0.035537 -0.0062832 -0.020371 4.5565 -0.0068077 0.0061378 -0.0069387 0.0049783 -0.0087419 0.0095007 0.0011825 -0.00083878 -0.0051865 0 -0.024958 0 0.0028908 0 0.0024714 0 0.57415
1.8633 -0.032281 -0.044029 -0.029645 -0.029357 -0.038418 -0.015906 -0.052625 -0.057047 -0.071083 -0.031581 -0.055526 4.7643 -0.01146 0.0059996 -0.0058382 0.0027785 0.0054813 0.011401 0.0013508 -0.0017511 -0.0018916 0 -0.024725 0 0.0025005 0 0.0025728 0 0.96593
1.8672 -0.038155 -0.048971 -0.034706 -0.04208 -0.046055 -0.024747 -0.059991 -0.066147 -0.088292 -0.059575 -0.082459 4.9707 -0.010815 0.0029936 -0.00078689 -0.001415 0.019641 0.0075833 0.0012181 8.127e-05 0.0014171 0 -0.024265 0 0.0023945 0 0.0021814 0 1.2246
1.8711 -0.046684 -0.05046 -0.043122 -0.056431 -0.051807 -0.044714 -0.061868 -0.065164 -0.085122 -0.081373 -0.09136 5.1727 -0.0058283 -0.00091983 0.0045001 -0.0045095 0.026721 0.0013586 0.00068725 0.003476 0.0031859 0 -0.024026 0 0.002716 0 0.0015592 0 1.3258
1.875 -0.056619 -0.05209 -0.054802 -0.064696 -0.056736 -0.064498 -0.063338 -0.059701 -0.071014 -0.089766 -0.082232 5.3668 -0.00020862 -0.0031707 0.0061936 -0.0041771 0.024808 -0.0023991 -5.9323e-06 0.0059567 0.0021269 0 -0.024256 0 0.0032854 0 0.0011239 0 1.3161
1.8789 -0.065661 -0.056329 -0.06632 -0.065248 -0.06125 -0.07513 -0.066985 -0.055954 -0.059686 -0.083234 -0.064673 5.5507 0.0030258 -0.0025077 0.0035552 -0.0007671 0.018054 -0.0013566 -0.00060428 0.0056776 -0.0014385 0 -0.024777 0 0.003758 0 0.0010552 0 1.274
1.8828 -0.072034 -0.063225 -0.073631 -0.063169 -0.065463 -0.075109 -0.072183 -0.05806 -0.059315 -0.067631 -0.051367 5.7241 0.0038535 -2.8403e-05 -0.00061137 0.0030072 0.012806 0.002684 -0.0010788 0.0029099 -0.0052197 0 -0.025148 0 0.003875 0 0.0011565 0 1.2689
1.8867 -0.07565 -0.071196 -0.075287 -0.064654 -0.070177 -0.068859 -0.076892 -0.066768 -0.067604 -0.053472 -0.050018 5.8883 0.0044318 0.0017417 -0.0025351 0.0043623 0.012451 0.0059153 -0.0015737 -0.00026147 -0.0062848 0 -0.025076 0 0.0036024 0 0.0011138 0 1.334
1.8906 -0.077912 -0.078617 -0.073572 -0.07127 -0.076922 -0.062174 -0.079733 -0.079302 -0.075462 -0.049846 -0.05958 6.0439 0.0062943 0.0010594 -0.0007288 0.0027215 0.015378 0.0060553 -0.0021248 -0.0017916 -0.0032051 0 -0.02465 0 0.0030871 0 0.00086688 0 1.461
1.8945 -0.080474 -0.084658 -0.072815 -0.079493 -0.08646 -0.059395 -0.080896 -0.090588 -0.075936 -0.059031 -0.073081 6.1896 0.00855 -0.0014699 0.0028752 -1.3401e-05 0.017524 0.0039083 -0.0024988 -0.0013831 0.0027662 0 -0.024218 0 0.0025247 0 0.00069034 0 1.6133
1.8984 -0.084125 -0.089067 -0.076341 -0.085145 -0.097103 -0.063331 -0.081947 -0.096032 -0.070718 -0.075884 -0.084029 6.3216 0.0088754 -0.0034373 0.0047371 -0.0013858 0.016881 0.0018553 -0.0024111 -0.00048288 0.0085419 0 -0.024061 0 0.0020765 0 0.00089543 0 1.7505
1.9023 -0.088694 -0.091794 -0.084354 -0.087664 -0.10499 -0.075416 -0.08521 -0.094808 -0.068796 -0.09232 -0.090951 6.4363 0.0061626 -0.0028624 0.002788 -0.00070725 0.015747 0.0012616 -0.0019561 -0.0006579 0.011386 0 -0.024184 0 0.001863 0 0.0014717 0 1.8538
1.9063 -0.093701 -0.093177 -0.094141 -0.090093 -0.10692 -0.094284 -0.092806 -0.091278 -0.078667 -0.10307 -0.096894 6.5326 0.0020167 -8.7743e-05 -0.0018337 0.00037943 0.018656 0.0015225 -0.0017529 -0.0019987 0.010619 0 -0.024404 0 0.0019605 0 0.0020536 0 1.9379
1.9102 -0.098791 -0.094265 -0.10215 -0.0956 -0.10358 -0.1144 -0.10522 -0.092603 -0.10089 -0.10807 -0.10533 6.6124 -0.0004952 0.0024451 -0.0057191 -0.0003732 0.027868 0.0013611 -0.0024863 -0.003124 0.0075578 0 -0.024584 0 0.0023443 0 0.0022525 0 2.0379
1.9141 -0.10341 -0.096401 -0.10627 -0.10456 -0.09993 -0.12772 -0.11992 -0.10343 -0.12714 -0.11038 -0.11661 6.6794 0.00035629 0.0023935 -0.0059051 -0.003429 0.040511 0.00052336 -0.0041445 -0.0027187 0.0040444 0 -0.024742 0 0.0028381 0 0.00201 0 2.1774
1.918 -0.10629 -0.09997 -0.10673 -0.11472 -0.10145 -0.12857 -0.13153 -0.12146 -0.14602 -0.1122 -0.12772 6.7361 0.0033602 -0.00029898 -0.0021573 -0.0067292 0.050059 -0.00014587 -0.0057109 -0.00099773 0.0010706 0 -0.024948 0 0.0031774 0 0.0016174 0 2.3379
1.9219 -0.10573 -0.1035 -0.10504 -0.12303 -0.10893 -0.11777 -0.13428 -0.13761 -0.15039 -0.11305 -0.13465 6.7822 0.0054999 -0.0032375 0.0028854 -0.0074243 0.05109 -0.00013697 -0.0057962 0.00041036 -0.0013692 0 -0.025155 0 0.0031918 0 0.0014027 0 2.4558
1.9258 -0.1009 -0.10437 -0.10223 -0.12656 -0.11656 -0.10193 -0.12578 -0.14137 -0.14035 -0.11111 -0.13444 6.8155 0.0046856 -0.0036151 0.0056797 -0.0045561 0.043392 -0.00025245 -0.0038254 4.5299e-05 -0.0034236 0 -0.025177 0 0.0029523 0 0.0014297 0 2.4534
1.9297 -0.093073 -0.10086 -0.097915 -0.1221 -0.11576 -0.088308 -0.10901 -0.12744 -0.12072 -0.10546 -0.12555 6.8331 0.0014702 -0.00065053 0.0043083 -0.0001697 0.032004 -0.0017164 -0.00073559 -0.0019331 -0.0047036 0 -0.024873 0 0.0027158 0 0.0015084 0 2.2867
1.9336 -0.085394 -0.093836 -0.091076 -0.10691 -0.10234 -0.079936 -0.090783 -0.099041 -0.096477 -0.096803 -0.10741 6.8333 -0.0017545 0.0037131 -0.0002394 0.0023109 0.023188 -0.0043328 0.0015786 -0.0038722 -0.0045703 0 -0.024339 0 0.0026816 0 0.0014631 0 1.9773
1.9375 -0.081015 -0.086366 -0.082007 -0.082028 -0.081103 -0.075551 -0.077379 -0.065971 -0.070832 -0.086314 -0.081274 6.8162 -0.0030956 0.0063993 -0.0048237 0.0010714 0.019728 -0.0059851 0.0017485 -0.0041906 -0.0030036 0 -0.023911 0 0.0027826 0 0.00133 0 1.6094
1.9414 -0.080946 -0.081523 -0.073429 -0.055435 -0.063448 -0.073622 -0.071055 -0.03957 -0.047003 -0.074784 -0.052279 6.7846 -0.0026852 0.0056358 -0.0062926 -0.0024624 0.019494 -0.0044768 0.00010869 -0.0028243 -0.00097734 0 -0.023922 0 0.0027385 0 0.0012701 0 1.2956
1.9453 -0.083482 -0.080279 -0.069421 -0.040201 -0.059388 -0.075296 -0.070214 -0.028278 -0.03071 -0.063482 -0.030122 6.7437 -0.002049 0.002185 -0.0034934 -0.0049016 0.018365 -4.621e-05 -0.0014933 -0.0011707 0.0002126 0 -0.024433 0 0.0023504 0 0.0013328 0 1.1336
1.9492 -0.085724 -0.081386 -0.072571 -0.046407 -0.070144 -0.0825 -0.072729 -0.035598 -0.029508 -0.055593 -0.025763 6.6986 -0.0022038 -0.0014828 0.0021267 -0.0039472 0.014835 0.0041942 -0.0011492 -0.00066012 8.034e-05 0 -0.025153 0 0.001752 0 0.0013853 0 1.174
1.9531 -0.085886 -0.083103 -0.08155 -0.072324 -0.087344 -0.093316 -0.07881 -0.059652 -0.048199 -0.055689 -0.04485 6.6517 -0.0025533 -0.0031436 0.0075838 -0.00040546 0.012089 0.0047401 0.0015995 -0.0013996 -0.00058661 0 -0.025619 0 0.0013454 0 0.0013146 0 1.4051
1.957 -0.084417 -0.084852 -0.091366 -0.10315 -0.099382 -0.10071 -0.090222 -0.093084 -0.083562 -0.066453 -0.082274 6.5998 -0.0016832 -0.0022246 0.010244 0.0027003 0.015444 0.00090139 0.0054173 -0.0021696 -0.00043634 0 -0.025483 0 0.0014439 0 0.0012546 0 1.7529
1.9609 -0.083113 -0.087094 -0.096506 -0.12032 -0.099683 -0.097739 -0.10646 -0.12392 -0.12304 -0.08519 -0.12267 6.5354 0.00085972 0.00024771 0.0092647 0.0030537 0.027109 -0.0044376 0.0081756 -0.001673 0.0012125 0 -0.024709 0 0.0019532 0 0.0015159 0 2.0962
1.9648 -0.083206 -0.089778 -0.094703 -0.11487 -0.090389 -0.08514 -0.12194 -0.13919 -0.14953 -0.1038 -0.14775 6.4509 0.0037228 0.0027116 0.0057732 0.0012052 0.0428 -0.007387 0.008379 0.000241 0.003762 0 -0.023563 0 0.002413 0 0.0022205 0 2.3024
1.9688 -0.084232 -0.091291 -0.088343 -0.093897 -0.07922 -0.073123 -0.12795 -0.13123 -0.15022 -0.1132 -0.14633 6.3433 0.0047821 0.0040629 0.0018879 -8.8396e-05 0.053547 -0.0065221 0.0059274 0.0025182 0.0058791 0 -0.02246 0 0.0023852 0 0.0030264 0 2.2817
1.9727 -0.084554 -0.089389 -0.082366 -0.07422 -0.072993 -0.073734 -0.11869 -0.10318 -0.12406 -0.1091 -0.12044 6.2147 0.0030945 0.0039503 -0.00058691 0.0013284 0.051854 -0.0038897 0.0018825 0.0039417 0.0066153 0 -0.021762 0 0.0018328 0 0.0033099 0 2.0363
1.9766 -0.082829 -0.083391 -0.080349 -0.068553 -0.073349 -0.089407 -0.096582 -0.068696 -0.083313 -0.094508 -0.083675 6.0697 -0.00012411 0.0025748 -0.0009467 0.0048119 0.037539 -0.0026348 -0.0022624 0.004206 0.0060431 0 -0.021626 0 0.001137 0 0.002722 0 1.6713
1.9805 -0.078977 -0.075384 -0.0819 -0.075998 -0.077364 -0.10836 -0.071843 -0.044474 -0.047368 -0.07704 -0.053138 5.9105 -0.0024558 0.00048535 0.00043165 0.0074944 0.018469 -0.0037103 -0.0051897 0.0040516 0.004906 0 -0.021959 0 0.00075046 0 0.0015932 0 1.346
1.9844 -0.073928 -0.068947 -0.083274 -0.084599 -0.081066 -0.11249 -0.055907 -0.040043 -0.032165 -0.063601 -0.040058 5.7364 -0.0023068 -0.0015094 0.0025874 0.0070763 0.0052202 -0.0049972 -0.0060925 0.0044567 0.0037688 0 -0.022485 0 0.0008299 0 0.00073896 0 1.1863
1.9883 -0.068662 -0.066331 -0.080411 -0.082805 -0.082013 -0.092213 -0.053646 -0.052158 -0.041145 -0.056682 -0.044673 5.548 -0.00017013 -0.0025796 0.0044675 0.0041025 0.0036012 -0.0036515 -0.0049315 0.0056991 0.0025725 0 -0.022912 0 0.0011875 0 0.00077609 0 1.2108
1.9922 -0.063585 -0.066595 -0.071866 -0.069106 -0.079166 -0.055747 -0.060602 -0.068065 -0.063483 -0.054658 -0.057627 5.3504 0.0019477 -0.0023718 0.0052208 0.0014792 0.010811 0.00079294 -0.0026045 0.0070807 0.00099643 0 -0.023117 0 0.001557 0 0.0015741 0 1.323
1.9961 -0.058679 -0.066445 -0.05955 -0.051741 -0.071677 -0.024185 -0.067355 -0.074986 -0.081159 -0.054679 -0.066408 5.1518 0.0023208 -0.001381 0.0044264 0.0016905 0.01825 0.0057453 -0.0006705 0.0074373 -0.00083421 0 -0.023214 0 0.0018568 0 0.0023711 0 1.3795
2 -0.053953 -0.062965 -0.047257 -0.040063 -0.059061 -0.015845 -0.067245 -0.068478 -0.08079 -0.055027 -0.062921 4.9571 0.00088063 -0.00068549 0.0023603 0.0044239 0.018662 0.0079628 -0.00043691 0.0059691 -0.0020983 0 -0.023423 0 0.002174 0 0.0024607 0 1.2889
2.0039 -0.049528 -0.055796 -0.038463 -0.036421 -0.042992 -0.032439 -0.061019 -0.053791 -0.062473 -0.055264 -0.048101 4.7623 -0.00095672 -0.0010836 9.3557e-05 0.0069083 0.011801 0.0065833 -0.0019346 0.002836 -0.0018143 0 -0.023839 0 0.0025329 0 0.0018019 0 1.072
2.0078 -0.045296 -0.046967 -0.034856 -0.035779 -0.028281 -0.058076 -0.054848 -0.040386 -0.039343 -0.05505 -0.03105 4.5569 -0.0016965 -0.0023676 -0.00092467 0.0066117 0.0040904 0.0037876 -0.0037489 -0.00077222 0.0002966 0 -0.024288 0 0.0027624 0 0.0009877 0 0.84148
2.0117 -0.040725 -0.038881 -0.035942 -0.032149 -0.020801 -0.071423 -0.053826 -0.034793 -0.027741 -0.053432 -0.022985 4.3328 -0.0010545 -0.0034825 0.00019583 0.0036624 0.002708 0.0025698 -0.0041201 -0.0031153 0.0034084 0 -0.024441 0 0.0026605 0 0.00064414 0 0.71578
2.0156 -0.035248 -0.032532 -0.039334 -0.02474 -0.023202 -0.060988 -0.056729 -0.03707 -0.03478 -0.049223 -0.029301 4.0931 -2.6916e-05 -0.0034998 0.0029189 0.00067144 0.0091417 0.0039443 -0.0024961 -0.0027761 0.0060308 0 -0.024112 0 0.0022814 0 0.00087546 0 0.73018
2.0195 -0.028951 -0.027467 -0.041499 -0.018007 -0.032041 -0.032088 -0.056472 -0.042112 -0.052464 -0.041668 -0.044778 3.8512 0.00018893 -0.0024817 0.0052976 0.00019954 0.017616 0.0062894 -7.0541e-05 0.00043717 0.0069605 0 -0.02348 0 0.0019841 0 0.0012826 0 0.80808
2.0234 -0.022858 -0.023094 -0.03912 -0.016499 -0.039352 -0.001607 -0.045778 -0.043374 -0.062989 -0.030624 -0.055768 3.6202 -0.00062793 -0.0013577 0.0051496 0.0023636 0.019666 0.0072035 0.001349 0.0051228 0.0060227 0 -0.023 0 0.0021063 0 0.0014668 0 0.81268
2.0273 -0.018439 -0.019693 -0.030922 -0.02026 -0.038026 0.013989 -0.023456 -0.036173 -0.051635 -0.016624 -0.048927 3.4016 -0.001486 -0.00092706 0.0016959 0.0048493 0.011029 0.0057878 0.0011414 0.0088851 0.0041042 0 -0.023045 0 0.0025628 0 0.0014441 0 0.64352
2.0313 -0.016753 -0.018125 -0.018981 -0.025163 -0.026953 0.0083401 0.0035844 -0.019695 -0.01793 -0.0015507 -0.021185 3.1837 -0.0010351 -0.0010315 -0.0036031 0.0051889 -0.0047876 0.0031373 0.00051103 0.0097112 0.0025318 0 -0.023575 0 0.0028235 0 0.0015408 0 0.313
2.0352 -0.017974 -0.018774 -0.008222 -0.027137 -0.011955 -0.012907 0.023925 0.0019301 0.02293 0.01051 0.01615 2.9505 0.0012575 -0.00080005 -0.0078269 0.0030172 -0.018992 0.00091962 0.0011648 0.0072235 0.0022631 0 -0.024152 0 0.0023899 0 0.0019314 0 -0.046922
2.0391 -0.021551 -0.021064 -0.0038345 -0.025713 -0.0019434 -0.037158 0.028115 0.019902 0.049216 0.013834 0.042867 2.6944 0.0045738 0.00026978 -0.008574 0.00019776 -0.02382 -0.00015659 0.0032576 0.0028302 0.0033806 0 -0.024298 0 0.0013511 0 0.0023758 0 -0.25263
2.043 -0.026606 -0.024048 -0.0080464 -0.023765 -0.0032915 -0.052349 0.013708 0.023715 0.045741 0.0039812 0.041942 2.4209 0.0072325 0.0015753 -0.0057015 -0.0010993 -0.017541 -0.00041498 0.0047915 -0.0013737 0.0051106 0 -0.02389 0 0.00044229 0 0.0024776 0 -0.17088
2.0469 -0.032042 -0.027309 -0.018477 -0.024517 -0.016228 -0.052605 -0.013868 0.0068735 0.01219 -0.018461 0.010324 2.1422 0.0077691 0.0019023 -0.0014694 -0.00035595 -0.0045715 -0.0001489 0.0033722 -0.0040245 0.006286 0 -0.023249 0 0.0004542 0 0.0021793 0 0.20392
2.0508 -0.036446 -0.03101 -0.029348 -0.029071 -0.035024 -0.04014 -0.044392 -0.027665 -0.037731 -0.046485 -0.038839 1.8674 0.0058076 0.00072092 0.0010762 0.001127 0.0086266 0.00097977 -0.0011925 -0.0050324 0.0059835 0 -0.022834 0 0.0014913 0 0.001909 0 0.73945
2.0547 -0.038353 -0.035019 -0.03479 -0.03622 -0.051147 -0.023335 -0.067548 -0.066828 -0.08425 -0.069552 -0.083756 1.5967 0.0021827 -0.0010967 0.00027873 0.0017451 0.01794 0.0032422 -0.0060876 -0.0049453 0.004019 0 -0.02286 0 0.0027873 0 0.0021525 0 1.2264
2.0586 -0.037145 -0.038202 -0.032107 -0.043535 -0.057413 -0.012005 -0.076772 -0.093485 -0.11078 -0.079159 -0.10592 1.325 -0.0016326 -0.0020262 -0.0030222 0.0010666 0.022829 0.0058067 -0.0076041 -0.0040263 0.0010541 0 -0.023175 0 0.0033135 0 0.0028693 0 1.477
2.0625 -0.033934 -0.038937 -0.023066 -0.048081 -0.051459 -0.011918 -0.07096 -0.0959 -0.10969 -0.073077 -0.098712 1.0486 -0.0043138 -0.0014664 -0.006234 -0.00015987 0.024238 0.0069538 -0.0044547 -0.0021695 -0.0017568 0 -0.023489 0 0.0026712 0 0.003404 0 1.4096
2.0664 -0.031347 -0.036568 -0.012721 -0.046805 -0.037271 -0.021539 -0.053995 -0.074169 -0.083399 -0.055392 -0.06838 0.76812 -0.0052054 -0.00050307 -0.0069546 -0.001185 0.022057 0.0057192 0.0007969 0.00025956 -0.0033998 0 -0.023703 0 0.0014593 0 0.0030707 0 1.0791
2.0703 -0.031853 -0.032364 -0.0065943 -0.037934 -0.023687 -0.033344 -0.032779 -0.039287 -0.042249 -0.033134 -0.028647 0.48485 -0.004408 -0.00091019 -0.0046111 -0.0021303 0.014989 0.0032584 0.0036978 0.0018016 -0.0035576 0 -0.023977 0 0.00076657 0 0.0018662 0 0.64142
2.0742 -0.035724 -0.028856 -0.0076911 -0.023406 -0.019689 -0.039243 -0.014618 -0.0062103 -0.00084048 -0.012792 0.0062382 0.19736 -0.0025685 -0.003226 -0.00063883 -0.003569 0.0029206 0.0021349 0.0016182 0.00063022 -0.002752 0 -0.024481 0 0.0012362 0 0.00057566 0 0.27556
2.0781 -0.04039 -0.027954 -0.014741 -0.0099479 -0.028514 -0.036405 -0.0048126 0.01364 0.02652 0.00089745 0.026179 -0.097962 -0.00057701 -0.005834 0.0027586 -0.0054045 -0.010825 0.0038229 -0.0041042 -0.0036669 -0.0019836 0 -0.025094 0 0.0025362 0 9.9985e-05 0 0.10521
2.082 -0.042052 -0.029507 -0.022701 -0.0062538 -0.044625 -0.029019 -0.0052174 0.015847 0.030716 0.0046224 0.026861 -0.40217 0.00074011 -0.0061497 0.0041894 -0.006477 -0.020101 0.0068549 -0.0094494 -0.0089657 -0.0020884 0 -0.025397 0 0.0036848 0 0.00062419 0 0.15643
2.0859 -0.038533 -0.031583 -0.0257 -0.016984 -0.05676 -0.024542 -0.014197 0.0021842 0.011521 -0.0031161 0.0097084 -0.71101 0.0009273 -0.0029671 0.0038179 -0.0055226 -0.019563 0.0077837 -0.011109 -0.011627 -0.0032027 0 -0.025015 0 0.0038987 0 0.0014437 0 0.36633
2.0898 -0.031112 -0.03217 -0.021086 -0.038123 -0.055952 -0.027462 -0.027821 -0.021576 -0.022095 -0.020243 -0.018794 -1.0184 0.00014083 0.0022332 0.0028943 -0.0025597 -0.008604 0.0044312 -0.0088511 -0.0092173 -0.0046557 0 -0.024013 0 0.0031893 0 0.0016408 0 0.62872
2.0938 -0.023825 -0.030725 -0.011875 -0.058247 -0.042707 -0.035674 -0.04159 -0.047172 -0.055977 -0.040155 -0.04877 -1.3231 -0.00085918 0.0063423 0.0026458 0.00080319 0.0076911 -0.00161 -0.0049501 -0.0026636 -0.0053666 0 -0.022946 0 0.0022229 0 0.00096661 0 0.84717
2.0977 -0.020688 -0.028283 -0.0052266 -0.065697 -0.027099 -0.042336 -0.051841 -0.065408 -0.077393 -0.054084 -0.070156 -1.6316 -0.0011049 0.0071501 0.0034539 0.0026001 0.021514 -0.0058749 -0.0016966 0.0042332 -0.0045474 0 -0.022469 0 0.001663 0 7.3428e-05 0 0.96807
2.1016 -0.022966 -0.026295 -0.0071819 -0.056423 -0.020872 -0.041452 -0.05635 -0.069361 -0.080522 -0.056201 -0.076577 -1.953 -7.628e-05 0.0050219 0.0048246 0.0021652 0.027079 -0.0048239 0.00036476 0.0077017 -0.0023207 0 -0.02281 0 0.0016439 0 -0.00012342 0 0.98344
2.1055 -0.028496 -0.025449 -0.01735 -0.036366 -0.027701 -0.032533 -0.054245 -0.058348 -0.067772 -0.047478 -0.067708 -2.29 0.0018046 0.0022186 0.0059563 0.00064259 0.023669 0.00088425 0.0019706 0.0068507 0.00016141 0 -0.023584 0 0.0018153 0 0.00067618 0 0.91222
2.1094 -0.033358 -0.025477 -0.028152 -0.016745 -0.039999 -0.020761 -0.045734 -0.039122 -0.04669 -0.034567 -0.048475 -2.6356 0.0032654 0.00061836 0.0063375 -0.00010257 0.015001 0.0067933 0.0034678 0.0039705 0.0012993 0 -0.0241 0 0.0018074 0 0.0018878 0 0.77885
2.1133 -0.034504 -0.025793 -0.03013 -0.0063599 -0.045368 -0.012922 -0.032085 -0.021828 -0.025076 -0.024251 -0.025744 -2.9786 0.0029156 9.5433e-05 0.0059691 0.00090537 0.0058732 0.0085096 0.0041045 0.0021307 0.00010665 0 -0.023932 0 0.0016001 0 0.002614 0 0.6036
2.1172 -0.031454 -0.026024 -0.01958 -0.006863 -0.037282 -0.012543 -0.015837 -0.012942 -0.0076309 -0.018325 -0.005002 -3.3134 0.00017182 -0.00093337 0.0052207 0.0030832 -0.0010319 0.0055236 0.0030983 0.0024069 -0.0029108 0 -0.023261 0 0.0014562 0 0.0024651 0 0.40694
2.1211 -0.026161 -0.025896 -0.0021633 -0.01368 -0.020619 -0.017782 -0.00079221 -0.011123 0.0043176 -0.013532 0.010791 -3.6448 -0.0042606 -0.0034868 0.004564 0.0049874 -0.0058658 0.0014828 0.0010846 0.0033002 -0.005789 0 -0.022703 0 0.0015635 0 0.0018308 0 0.21831
2.125 -0.021477 -0.024851 0.011039 -0.020442 -0.0072057 -0.023152 0.0087536 -0.0099822 0.01094 -0.0064048 0.020191 -3.9829 -0.0086983 -0.0066686 0.0043505 0.0055056 -0.0098295 0.00070613 6.3515e-06 0.0026947 -0.0062686 0 -0.022774 0 0.0018073 0 0.0013931 0 0.077005
2.1289 -0.019364 -0.022173 0.01209 -0.02286 -0.0055546 -0.023477 0.0095926 -0.0054611 0.012126 0.0019508 0.021985 -4.3341 -0.011366 -0.0083969 0.0046392 0.0044193 -0.012906 0.0042025 0.0012805 0.00023462 -0.0034263 0 -0.023447 0 0.0019081 0 0.0014271 0 0.020438
2.1328 -0.019831 -0.017734 0.0021975 -0.019919 -0.014126 -0.017303 0.0013491 -0.00067525 0.0073212 0.005998 0.015286 -4.6956 -0.011273 -0.0074798 0.0050846 0.0020955 -0.013292 0.0088272 0.0041726 -0.0022775 0.0014398 0 -0.024158 0 0.0017484 0 0.001606 0 0.065603
2.1367 -0.021011 -0.012563 -0.0099712 -0.013169 -0.023819 -0.0077665 -0.012763 -0.0031539 -0.0032281 0.00083324 0.00086037 -5.0595 -0.008579 -0.0049252 0.0050247 -0.0010164 -0.0090226 0.010209 0.0063068 -0.0027658 0.0055206 0 -0.024265 0 0.001521 0 0.0014575 0 0.19636
2.1406 -0.020261 -0.0084154 -0.015933 -0.0057014 -0.026661 -0.00051044 -0.027015 -0.016747 -0.017284 -0.012721 -0.017941 -5.4199 -0.0043694 -0.00313 0.0038903 -0.0044446 -0.00030314 0.006637 0.005994 -0.0010408 0.0064549 0 -0.023572 0 0.0015353 0 0.00094253 0 0.36569
2.1445 -0.015776 -0.0064572 -0.013968 -0.0011113 -0.022187 8.4061e-05 -0.035802 -0.036071 -0.030763 -0.027866 -0.035875 -5.7779 -0.00010282 -0.003688 0.0017618 -0.0074504 0.009615 0.00038644 0.0039725 0.00097879 0.004091 0 -0.022506 0 0.0018907 0 0.00052961 0 0.51246
2.1484 -0.0078679 -0.0062003 -0.0088594 -0.0017921 -0.015917 -0.0059478 -0.036382 -0.049344 -0.039237 -0.036552 -0.047714 -6.1382 0.0029398 -0.0058938 -0.00042128 -0.0090964 0.015987 -0.0044749 0.0026069 0.001166 0.00059056 0 -0.021807 0 0.0023562 0 0.00069965 0 0.58301
2.1523 0.00095261 -0.0057603 -0.0057345 -0.0069525 -0.012435 -0.013801 -0.029897 -0.047472 -0.03968 -0.034737 -0.049925 -6.5036 0.004039 -0.007325 -0.0013877 -0.0088256 0.015529 -0.0055681 0.003259 -0.00075462 -0.001309 0 -0.021986 0 0.0025793 0 0.0014207 0 0.54685
2.1563 0.0073665 -0.0033476 -0.0045507 -0.012252 -0.010643 -0.016954 -0.019914 -0.031117 -0.031235 -0.023739 -0.04119 -6.8726 0.0032267 -0.00592 -0.0005762 -0.0069793 0.0085455 -0.0038026 0.0046285 -0.0030428 -0.00050147 0 -0.022942 0 0.0024132 0 0.0021519 0 0.40138
2.1602 0.0093773 0.0012637 -0.00083076 -0.012447 -0.0059183 -0.011778 -0.0095613 -0.0093077 -0.014799 -0.0075296 -0.022267 -7.242 0.0012509 -0.0016726 0.0011632 -0.0045828 -0.0014435 -0.0019423 0.0040043 -0.0037529 0.0016671 0 -0.02404 0 0.0020469 0 0.0023685 0 0.16859
2.1641 0.0076845 0.0065679 0.0083245 -0.0055882 0.0036559 -0.00030413 0.00046156 0.0087093 0.0076486 0.010389 0.0038425 -7.6103 -0.0007358 0.003417 0.001998 -0.0025142 -0.01027 -0.0018005 0.00030367 -0.0026279 0.0026869 0 -0.024572 0 0.00183 0 0.0020546 0 -0.11062
2.168 0.0051896 0.010586 0.019492 0.0049861 0.014089 0.011251 0.011352 0.020371 0.032947 0.027356 0.031427 -7.9782 -0.001704 0.0068569 0.00056266 -0.0009372 -0.01586 -0.0027278 -0.0043002 -0.0011957 0.0011748 0 -0.024245 0 0.0019722 0 0.0016616 0 -0.38239
2.1719 0.0049182 0.012438 0.024896 0.013276 0.019108 0.01734 0.023602 0.029161 0.055944 0.039876 0.052578 -8.3447 -0.001242 0.0072515 -0.0027158 0.00035917 -0.018962 -0.0025535 -0.006113 -0.0010807 -0.0018571 0 -0.02336 0 0.0023886 0 0.0016004 0 -0.58886
2.1758 0.0079658 0.012932 0.019726 0.016 0.016974 0.017429 0.034734 0.038007 0.069469 0.043258 0.059775 -8.7064 0.00028785 0.0048688 -0.0056822 0.0011545 -0.021378 0.0001859 -0.0035201 -0.0023164 -0.0038991 0 -0.022554 0 0.0027897 0 0.0018195 0 -0.68333
2.1797 0.013081 0.013818 0.0077246 0.015716 0.013166 0.0161 0.039793 0.044261 0.066632 0.034482 0.049835 -9.0593 0.0020278 0.0011884 -0.00608 0.00063546 -0.023372 0.0048644 0.0011536 -0.0033443 -0.0032174 0 -0.022334 0 0.0028983 0 0.0019085 0 -0.64888
2.1836 0.018103 0.016495 -0.0008562 0.018344 0.01564 0.018708 0.034812 0.04184 0.045229 0.016075 0.026657 -9.4043 0.0031217 -0.0019079 -0.0034578 -0.0016635 -0.022811 0.009305 0.0035744 -0.002617 -0.00045159 0 -0.022761 0 0.00261 0 0.001597 0 -0.51163
2.1875 0.021871 0.021218 0.0023799 0.027076 0.026998 0.026382 0.020782 0.028426 0.011513 -0.0032208 0.00035854 -9.7469 0.0030913 -0.0028615 0.00035355 -0.0047628 -0.017137 0.011497 0.0014006 -0.00016196 0.0019203 0 -0.023487 0 0.0020203 0 0.0010948 0 -0.33831
2.1914 0.024925 0.027249 0.01674 0.038524 0.041363 0.034895 0.0047228 0.010143 -0.020249 -0.012756 -0.017235 -10.093 0.001924 -0.0010846 0.0027452 -0.0064555 -0.0067317 0.010899 -0.0035412 0.0023757 0.0017719 0 -0.024085 0 0.0013681 0 0.0008992 0 -0.21511
2.1953 0.028539 0.033515 0.032981 0.04523 0.049364 0.038515 -0.0035818 -0.0015256 -0.033808 -0.0064226 -0.018143 -10.442 -2.6477e-05 0.0025484 0.0025601 -0.005125 0.0034419 0.0084184 -0.0070609 0.0031287 -0.00082089 0 -0.02436 0 0.00095377 0 0.0012681 0 -0.21499
2.1992 0.033226 0.03912 0.041163 0.042627 0.046689 0.035445 0.0026281 0.0018767 -0.019789 0.013792 -0.0015168 -10.789 -0.0021545 0.0058673 0.0010259 -0.0015856 0.006027 0.0054413 -0.0066018 0.0014572 -0.0037485 0 -0.024395 0 0.0010338 0 0.001921 0 -0.36788
2.2031 0.038237 0.043462 0.038748 0.034006 0.038155 0.029927 0.022743 0.019677 0.018194 0.03971 0.026869 -11.128 -0.0037227 0.0066372 0.00048417 0.0011081 -0.0036695 0.0029483 -0.0034769 -0.0017545 -0.0048623 0 -0.024354 0 0.0016823 0 0.002296 0 -0.64731
2.207 0.042425 0.046199 0.031977 0.028522 0.033493 0.029025 0.048947 0.043448 0.064651 0.062282 0.057868 -11.458 -0.0041092 0.0042909 0.0020653 0.00020828 -0.023455 0.001337 -0.0012202 -0.0049215 -0.0039065 0 -0.024268 0 0.0026884 0 0.002105 0 -0.97948
2.2109 0.045441 0.047347 0.029841 0.033632 0.038891 0.036772 0.070754 0.0638 0.10035 0.075982 0.082638 -11.785 -0.0031788 0.00068084 0.0045205 -0.0039434 -0.044491 0.00075254 -0.0018764 -0.0067466 -0.0025679 0 -0.024038 0 0.0036101 0 0.0016126 0 -1.2707
2.2148 0.047891 0.047428 0.036403 0.048502 0.052007 0.050568 0.080768 0.075902 0.11241 0.079694 0.095136 -12.113 -0.0015026 -0.0012188 0.005383 -0.0076549 -0.05644 0.0013417 -0.0040602 -0.0066423 -0.0026182 0 -0.023642 0 0.0040171 0 0.0013471 0 -1.4421
2.2188 0.050278 0.047352 0.047988 0.064177 0.064482 0.062695 0.077914 0.07945 0.10007 0.075022 0.09322 -12.436 -0.00010583 7.7006e-05 0.003397 -0.0067903 -0.054069 0.0031359 -0.0046695 -0.004687 -0.0039699 0 -0.023296 0 0.0037779 0 0.0015434 0 -1.4564
2.2227 0.051918 0.047874 0.056781 0.070306 0.06894 0.0656 0.066536 0.075046 0.073012 0.064575 0.078827 -12.746 0.00021591 0.0029535 -0.00013488 -0.00046124 -0.04046 0.005768 -0.0023129 -0.0015761 -0.0046066 0 -0.023341 0 0.0031551 0 0.0018966 0 -1.3278
2.2266 0.051154 0.048974 0.056918 0.062722 0.064003 0.056921 0.052728 0.062325 0.044498 0.051444 0.057296 -13.038 -0.00048925 0.0038974 -0.0024593 0.00786 -0.024424 0.0084088 0.0012024 0.0013902 -0.0025857 0 -0.02393 0 0.002603 0 0.0018869 0 -1.1101
2.2305 0.046905 0.049685 0.048024 0.045956 0.053724 0.040904 0.040839 0.042217 0.024152 0.03899 0.035545 -13.319 -0.0013446 0.00080417 -0.001937 0.012969 -0.014151 0.010065 0.0028315 0.0027043 0.0017344 0 -0.024793 0 0.0024175 0 0.0013415 0 -0.87208
2.2344 0.040137 0.048652 0.03444 0.029455 0.043445 0.025779 0.032327 0.020185 0.014779 0.029893 0.019434 -13.603 -0.0013332 -0.0045929 0.00040767 0.012054 -0.012026 0.01005 0.0015355 0.0015787 0.0054798 0 -0.025377 0 0.0025313 0 0.00065015 0 -0.67239
2.2383 0.033717 0.045114 0.022118 0.021252 0.036576 0.019092 0.02694 0.0054809 0.013821 0.024976 0.011668 -13.895 -8.2615e-05 -0.0077423 0.0018915 0.0066911 -0.01441 0.0083232 -0.00068007 -0.0012509 0.0055461 0 -0.025288 0 0.0026239 0 0.00039733 0 -0.54665
2.2422 0.030537 0.039636 0.01592 0.023871 0.034364 0.023664 0.024566 0.0055191 0.017151 0.023312 0.011678 -14.186 0.0019221 -0.0052265 0.00078219 0.0011113 -0.01605 0.0055088 -0.0010181 -0.0037804 0.0015056 0 -0.024656 0 0.0024386 0 0.00077015 0 -0.50844
2.2461 0.031398 0.034022 0.018194 0.034372 0.036942 0.03605 0.025939 0.020077 0.022233 0.02395 0.017505 -14.461 0.0038019 0.0018484 -0.0020483 -0.0014672 -0.015071 0.0026264 0.0010202 -0.0041617 -0.0035395 0 -0.024064 0 0.0020156 0 0.0013383 0 -0.55628
2.25 0.034445 0.030396 0.027968 0.047037 0.043209 0.048234 0.031728 0.040941 0.028999 0.027428 0.027809 -14.71 0.0048852 0.0083594 -0.0040763 -0.0010412 -0.014277 0.00065015 0.0030632 -0.002181 -0.0052023 0 -0.024049 0 0.0016472 0 0.0014392 0 -0.67602
2.2539 0.036648 0.029995 0.040699 0.056236 0.049801 0.05207 0.04099 0.057658 0.038493 0.035006 0.041917 -14.939 0.0048843 0.0094348 -0.0037449 0.00012339 -0.017882 9.7813e-05 0.0024667 0.00059884 -0.0014719 0 -0.024607 0 0.0016209 0 0.00080697 0 -0.83603
2.2578 0.036084 0.032417 0.04969 0.058331 0.051707 0.044406 0.050488 0.064281 0.05047 0.045947 0.057745 -15.167 0.0036889 0.0047217 -0.0021033 0.00016775 -0.026774 0.00084462 -0.00069302 0.0022546 0.0053151 0 -0.025166 0 0.0019961 0 -0.00015912 0 -0.98385
2.2617 0.033186 0.035833 0.049711 0.052753 0.045697 0.029757 0.055757 0.061382 0.061581 0.055797 0.069981 -15.405 0.0013254 -0.0013243 -0.0017537 -0.0007821 -0.036657 0.0022865 -0.0034893 0.0021699 0.010043 0 -0.025084 0 0.0025965 0 -0.0007363 0 -1.0568
2.2656 0.030107 0.038077 0.04091 0.042278 0.033944 0.018005 0.053483 0.052651 0.065767 0.058317 0.071358 -15.651 -0.0016189 -0.0034984 -0.0041021 -0.0014449 -0.040837 0.0037673 -0.0031316 0.0013491 0.0088128 0 -0.024235 0 0.003181 0 -0.00050291 0 -1.0093
2.2695 0.028906 0.037971 0.029551 0.031916 0.023649 0.017786 0.043717 0.04069 0.057482 0.0502 0.057352 -15.893 -0.0036071 -0.00052031 -0.0076924 -0.0012791 -0.035424 0.0049634 2.419e-05 0.0011191 0.0021147 0 -0.023163 0 0.0036064 0 0.00033343 0 -0.84227
2.2734 0.030097 0.036025 0.023959 0.026252 0.021722 0.029874 0.030363 0.026628 0.03636 0.034459 0.031032 -16.123 -0.0026611 0.0040393 -0.0094101 -0.0011508 -0.022657 0.0058991 0.0026527 0.0016145 -0.0054993 0 -0.022634 0 0.0038486 0 0.0011735 0 -0.61442
2.2773 0.032567 0.034021 0.028306 0.02665 0.028741 0.045844 0.019352 0.013108 0.0099068 0.019012 0.0036218 -16.344 0.0021111 0.0053965 -0.0074848 -0.0020945 -0.0096086 0.0065577 0.0017627 0.0016716 -0.0090121 0 -0.022996 0 0.0039133 0 0.0015608 0 -0.41956
2.2813 0.034635 0.033725 0.039363 0.030548 0.038022 0.053816 0.015433 0.0058873 -0.0089572 0.011239 -0.01099 -16.569 0.0091231 0.0022137 -0.0033321 -0.0037549 -0.0033079 0.0064548 -0.0022088 0.00026191 -0.0068393 0 -0.023898 0 0.0037703 0 0.0014989 0 -0.34049
2.2852 0.035249 0.035611 0.049229 0.033709 0.04124 0.047403 0.019538 0.010602 -0.0093112 0.013152 -0.0046813 -16.797 0.014627 -0.00221 -0.00031568 -0.0044715 -0.0061077 0.0046814 -0.0056837 -0.0020833 -0.0018164 0 -0.024629 0 0.0033863 0 0.0013024 0 -0.40528
2.2891 0.034433 0.038478 0.051846 0.033702 0.03571 0.030881 0.0285 0.026972 0.010038 0.021247 0.019461 -17.018 0.015097 -0.0033239 -0.00053086 -0.0030651 -0.01473 0.00058604 -0.0053481 -0.0034786 0.0014473 0 -0.024733 0 0.0028052 0 0.0011999 0 -0.57362
2.293 0.03288 0.040258 0.04764 0.031599 0.026504 0.016228 0.037328 0.046574 0.038675 0.030625 0.048904 -17.216 0.010047 5.6497e-05 -0.0027386 -0.00034777 -0.023339 -0.0053326 -0.0012538 -0.0024675 0.00049507 0 -0.024345 0 0.0021724 0 0.0011222 0 -0.76148
2.2969 0.031244 0.039377 0.042394 0.030408 0.021395 0.014123 0.042428 0.057712 0.060945 0.039012 0.069569 -17.389 0.0028367 0.0044124 -0.003539 0.0014649 -0.027907 -0.011111 0.0034242 0.00037556 -0.0031137 0 -0.023968 0 0.0016663 0 0.00086772 0 -0.88789
2.3008 0.029739 0.035713 0.041706 0.031815 0.023561 0.025935 0.043437 0.054062 0.066379 0.046843 0.074236 -17.556 -0.0015875 0.0047811 -0.00072355 0.00098504 -0.028421 -0.014102 0.005557 0.0027162 -0.0054607 0 -0.023944 0 0.0014 0 0.00043027 0 -0.91431
2.3047 0.028226 0.030534 0.046231 0.034393 0.029134 0.042875 0.042394 0.039528 0.056129 0.053964 0.065536 -17.738 -0.00041888 -0.00050453 0.0044332 -0.00083538 -0.027587 -0.012571 0.0048286 0.0024686 -0.0038277 0 -0.024139 0 0.0013721 0 0.00010655 0 -0.85404
2.3086 0.02658 0.025624 0.051711 0.034944 0.031723 0.052647 0.041119 0.024701 0.040247 0.057122 0.051935 -17.942 0.0048687 -0.0080838 0.0082025 -0.0016544 -0.02757 -0.0070737 0.0033886 -0.00033466 0.00099841 0 -0.024134 0 0.0014878 0 0.00024324 0 -0.75022
2.3125 0.024973 0.022352 0.053088 0.031622 0.029042 0.048183 0.039143 0.017963 0.028336 0.051521 0.040424 -18.147 0.0098147 -0.012401 0.0077986 -0.00027671 -0.027747 -0.00051181 0.0030619 -0.0035707 0.0055563 0 -0.023697 0 0.0016119 0 0.00086617 0 -0.64091
2.3164 0.023877 0.02129 0.048556 0.02582 0.024776 0.032024 0.034084 0.01915 0.021832 0.03541 0.031807 -18.328 0.010617 -0.010379 0.0038908 0.0019285 -0.02534 0.0034626 0.0033057 -0.0048731 0.0067231 0 -0.023049 0 0.0016218 0 0.0015736 0 -0.53685
2.3203 0.02384 0.022404 0.040228 0.021094 0.023969 0.013891 0.024264 0.021196 0.014687 0.013257 0.022007 -18.475 0.0070301 -0.0036747 -0.0001442 0.0023942 -0.018295 0.0028038 0.0021312 -0.003528 0.0041449 0 -0.02267 0 0.0014628 0 0.00183 0 -0.42675
2.3242 0.025242 0.025406 0.031863 0.020231 0.027069 0.0041377 0.011395 0.01775 0.0015424 -0.0057307 0.0078113 -18.605 0.0021636 0.0032079 -0.0014275 0.00022119 -0.0078909 -0.0014219 -0.0011343 -0.00076293 8.7441e-05 0 -0.022834 0 0.001202 0 0.0014107 0 -0.30505
2.3281 0.028162 0.029881 0.026561 0.023167 0.029209 0.0079345 0.00097463 0.0095339 -0.014491 -0.01278 -0.0079659 -18.753 -0.00035531 0.0067997 -8.9828e-05 -0.0025053 0.0011655 -0.0056186 -0.0044433 0.0015651 -0.0028127 0 -0.023347 0 0.0010321 0 0.00059485 0 -0.20012
2.332 0.032388 0.035212 0.026284 0.027496 0.0258 0.023363 -0.00025051 0.0039455 -0.021995 -0.0042557 -0.016354 -18.933 0.00080357 0.0068833 0.001277 -0.0025656 0.0034211 -0.006154 -0.0047498 0.0024367 -0.0036038 0 -0.023738 0 0.0011662 0 -7.1458e-05 0 -0.1778
2.3359 0.037454 0.04057 0.032279 0.030853 0.018601 0.043396 0.011836 0.0088658 -0.0097161 0.017294 -0.0076401 -19.132 0.0042066 0.0054706 0.00051223 0.0010547 -0.0037949 -0.0020924 -0.0012077 0.002023 -0.0030789 0 -0.023718 0 0.0016547 0 -0.00023196 0 -0.31008
2.3398 0.042629 0.045134 0.044492 0.032978 0.01553 0.059783 0.035984 0.026477 0.023799 0.045413 0.02136 -19.314 0.0074638 0.0042259 -0.0018794 0.0057595 -0.018535 0.0039073 0.0035474 0.0010126 -0.0021805 0 -0.023443 0 0.0022734 0 6.0771e-06 0 -0.62325
2.3438 0.046963 0.048409 0.060024 0.035744 0.023613 0.066791 0.065555 0.051908 0.067531 0.07261 0.063313 -19.452 0.0092401 0.0031585 -0.0033889 0.0075316 -0.035324 0.0074018 0.0055806 -4.5327e-05 -0.00070816 0 -0.023337 0 0.0026249 0 0.0002123 0 -1.0589
2.3477 0.049568 0.050399 0.072964 0.041325 0.041639 0.063502 0.091043 0.076567 0.10422 0.091983 0.10263 -19.549 0.0096336 0.0015738 -0.0023045 0.0047436 -0.048254 0.0054979 0.0032973 -0.00075159 0.002209 0 -0.023641 0 0.0024325 0 5.0335e-05 0 -1.4795
2.3516 0.050167 0.051545 0.077411 0.050029 0.05991 0.053915 0.10375 0.092452 0.12013 0.098199 0.12292 -19.635 0.0090579 -0.00031078 0.00027928 -0.00017738 -0.053816 -0.00080452 -0.0010419 -0.00064881 0.0064337 0 -0.024153 0 0.0017957 0 -0.00040201 0 -1.7258
2.3555 0.04958 0.05254 0.072067 0.059474 0.067887 0.044712 0.099136 0.094501 0.11126 0.089181 0.1154 -19.742 0.0072857 -0.001214 0.0013593 -0.0030034 -0.051745 -0.0071836 -0.0034502 0.00048467 0.0099268 0 -0.024403 0 0.0011624 0 -0.00070567 0 -1.6986
2.3594 0.049594 0.054138 0.062202 0.065743 0.062968 0.041631 0.078907 0.081331 0.082953 0.068186 0.083451 -19.876 0.0038478 -0.00032587 -0.0010205 -0.0017477 -0.043896 -0.0091716 -0.0019114 0.0019835 0.0099504 0 -0.024092 0 0.00099454 0 -0.00043451 0 -1.4177
2.3633 0.052 0.056942 0.056282 0.065925 0.052418 0.046515 0.051028 0.056115 0.04595 0.043965 0.041162 -20.018 -0.00077907 0.0013427 -0.0057046 0.0015069 -0.0327 -0.0054929 0.0019165 0.002302 0.0055112 0 -0.023393 0 0.0013923 0 0.00045042 0 -1.0207
2.3672 0.057305 0.061121 0.059397 0.060519 0.046901 0.056924 0.0273 0.027542 0.01281 0.027377 0.0066613 -20.143 -0.0047978 0.0015798 -0.0093279 0.0028537 -0.020691 0.0010903 0.0044812 0.0002638 -0.0012743 0 -0.022797 0 0.0020114 0 0.0015359 0 -0.69933
2.3711 0.064138 0.066205 0.069132 0.053984 0.051739 0.068413 0.018681 0.0083991 -0.0042374 0.025896 -0.0059314 -20.237 -0.0062695 -0.00083585 -0.0093122 0.00065129 -0.01109 0.0060798 0.0036704 -0.0033717 -0.0064225 0 -0.022681 0 0.0023593 0 0.0022467 0 -0.60832
2.375 0.070036 0.071206 0.077818 0.052592 0.063678 0.07749 0.030067 0.010103 0.0038219 0.03978 0.0079006 -20.304 -0.0047978 -0.004636 -0.0060373 -0.0026969 -0.0079854 0.0067544 0.00044758 -0.0058259 -0.0070677 0 -0.022988 0 0.0022138 0 0.0022503 0 -0.79729
2.3789 0.073145 0.075125 0.079411 0.06044 0.0753 0.082925 0.057322 0.035504 0.038085 0.06269 0.042194 -20.359 -0.0019597 -0.00698 -0.0021538 -0.0031736 -0.01478 0.003996 -0.0025094 -0.0044044 -0.0036189 0 -0.023307 0 0.0017886 0 0.0016636 0 -1.1975
2.3828 0.073453 0.07747 0.074743 0.076167 0.081967 0.08491 0.088834 0.075402 0.088174 0.085933 0.084023 -20.41 6.5512e-05 -0.0060504 0.00011289 0.00055592 -0.031377 0.0010487 -0.0034355 0.00079041 0.00080745 0 -0.023284 0 0.0015078 0 0.00092309 0 -1.6623
2.3867 0.072359 0.078248 0.070216 0.092946 0.084468 0.083608 0.1113 0.11262 0.1346 0.10276 0.11917 -20.454 0.00035153 -0.0027877 0.00087449 0.0053265 -0.05242 0.00048535 -0.002654 0.0062251 0.0031158 0 -0.022942 0 0.0016107 0 0.00044908 0 -2.0326
2.3906 0.070894 0.077358 0.071038 0.10219 0.085496 0.078868 0.11652 0.13163 0.1581 0.1099 0.13724 -20.487 -0.00027089 -1.0522e-05 0.0018465 0.006155 -0.068881 0.0021102 -0.0014454 0.007488 0.0026327 0 -0.022656 0 0.0019617 0 0.00037438 0 -2.1938
2.3945 0.06826 0.074038 0.075324 0.0985 0.084504 0.071058 0.10504 0.12696 0.15042 0.10652 0.13425 -20.506 -0.00047717 0.00022419 0.0039143 0.0010259 -0.072858 0.003515 -0.0002691 0.0030949 0.0011224 0 -0.022792 0 0.0022235 0 0.0005237 0 -2.1035
2.3984 0.062337 0.06719 0.074824 0.082292 0.076958 0.0615 0.084275 0.10426 0.11835 0.093002 0.11246 -20.518 -4.1179e-05 -0.0015817 0.0057213 -0.0067944 -0.062515 0.0025502 0.0015363 -0.0039293 0.00067153 0 -0.023376 0 0.0022016 0 0.00061734 0 -1.7906
2.4023 0.052015 0.05668 0.062067 0.058547 0.059247 0.051545 0.062835 0.074134 0.077401 0.071075 0.078113 -20.527 -1.0603e-05 -0.003122 0.0049131 -0.011252 -0.043315 -0.00066281 0.0043681 -0.0084053 0.0016404 0 -0.024076 0 0.0020137 0 0.00050777 0 -1.3343
2.4063 0.039289 0.044519 0.037803 0.033445 0.034453 0.041417 0.045168 0.044457 0.040293 0.044442 0.038675 -20.533 -0.0012952 -0.0027078 0.00083334 -0.008627 -0.024202 -0.0039287 0.0071219 -0.0073788 0.0026102 0 -0.024504 0 0.0019368 0 0.00026591 0 -0.83559
2.4102 0.028861 0.034517 0.012116 0.01217 0.012835 0.030746 0.030245 0.01767 0.010031 0.018309 0.0010013 -20.531 -0.0032686 -0.00085629 -0.0041897 -0.00065518 -0.01148 -0.0049894 0.0077995 -0.0025756 0.0021533 0 -0.024541 0 0.0021096 0 8.26e-05 0 -0.39052
2.4141 0.024994 0.030065 -0.0021542 -0.00086411 0.0054629 0.020783 0.014849 -0.0058168 -0.016789 -0.002421 -0.029008 -20.519 -0.0040331 0.00047069 -0.0065362 0.0071034 -0.005247 -0.0033637 0.0055324 0.0013364 0.00045604 0 -0.024404 0 0.002404 0 0.00010011 0 -0.072194
2.418 0.027995 0.031477 0.0013599 -0.0014249 0.01577 0.015652 -0.0014292 -0.022675 -0.040273 -0.01461 -0.045835 -20.498 -0.0022424 2.2076e-05 -0.0045255 0.009992 -0.0013612 -0.00042414 0.0018462 0.0010508 -0.00090309 0 -0.024395 0 0.0025862 0 0.00031889 0 0.075804
2.4219 0.033401 0.035166 0.017824 0.012625 0.035978 0.01992 -0.01363 -0.025951 -0.051264 -0.016675 -0.044323 -20.474 0.0013386 -0.0015258 -5.4725e-05 0.007775 0.0028561 0.0020746 -0.00038152 -0.0025377 -0.00072796 0 -0.024599 0 0.0025823 0 0.00063256 0 0.038445
2.4258 0.034927 0.035737 0.034502 0.037271 0.051647 0.033405 -0.013655 -0.010078 -0.036189 -0.0076188 -0.021525 -20.449 0.0042016 -0.0025076 0.003076 0.0040239 0.0045058 0.0034246 0.00056357 -0.0055323 0.00039462 0 -0.024798 0 0.002557 0 0.00092816 0 -0.17001
2.4297 0.029019 0.029727 0.039458 0.060518 0.051233 0.048107 0.0037759 0.02256 0.0101 0.012395 0.019812 -20.418 0.0041642 -0.0022288 0.0026549 0.0023847 -0.0030642 0.0040744 0.0036861 -0.004961 0.00060954 0 -0.024687 0 0.002718 0 0.001152 0 -0.49784
2.4336 0.017331 0.018112 0.029266 0.067073 0.033749 0.051737 0.035284 0.059535 0.074341 0.039382 0.068487 -20.376 0.0012285 -0.0017445 2.2198e-05 0.0033964 -0.023289 0.0046367 0.0062483 -0.0015838 -0.0012306 0 -0.024184 0 0.0030497 0 0.0012992 0 -0.84683
2.4375 0.0050826 0.0054752 0.01043 0.048403 0.0091314 0.03669 0.067437 0.083414 0.12747 0.063523 0.10607 -20.324 -0.0024583 -0.002579 -0.0014286 0.0046081 -0.050133 0.0050531 0.0062994 0.0010303 -0.0041426 0 -0.023558 0 0.003264 0 0.0013652 0 -1.0803
2.4414 -0.003329 -0.0036275 -0.0060917 0.010694 -0.0088401 0.0073385 0.081853 0.080971 0.13996 0.071575 0.1136 -20.269 -0.0043955 -0.0047848 0.00021652 0.0034206 -0.068835 0.0047802 0.0042948 6.7354e-05 -0.0056787 0 -0.023234 0 0.0030469 0 0.001323 0 -1.0624
2.4453 -0.0077807 -0.0082521 -0.013166 -0.027192 -0.012123 -0.021603 0.064959 0.050519 0.099892 0.05405 0.081373 -20.221 -0.003574 -0.0065286 0.0033032 -0.00031199 -0.064692 0.0036048 0.0023251 -0.0038804 -0.0041556 0 -0.023441 0 0.00238 0 0.0011478 0 -0.71986
2.4492 -0.012164 -0.011723 -0.01274 -0.04632 -0.0040322 -0.035787 0.017013 0.0026764 0.021231 0.01248 0.016062 -20.182 -0.00088713 -0.0058095 0.0041087 -0.0042752 -0.034046 0.0020145 0.0018936 -0.007534 -0.000329 0 -0.024003 0 0.001633 0 0.00085796 0 -0.0932
2.4531 -0.02081 -0.018855 -0.0144 -0.041921 0.0028959 -0.032745 -0.045681 -0.045603 -0.063605 -0.039558 -0.060368 -20.15 0.0018553 -0.002621 0.00058473 -0.0059361 0.011149 0.00065679 0.0025345 -0.0080758 0.003128 0 -0.024457 0 0.0013188 0 0.0005293 0 0.66171
2.457 -0.034723 -0.031992 -0.028087 -0.027501 -0.0044793 -0.024231 -0.098166 -0.079819 -0.12187 -0.083658 -0.12084 -20.118 0.0031249 0.00072337 -0.0052782 -0.0046855 0.049653 -0.00044958 0.002552 -0.005546 0.0038987 0 -0.024429 0 0.0017071 0 0.00027303 0 1.3358
2.4609 -0.050658 -0.048963 -0.055895 -0.024484 -0.030393 -0.026702 -0.12057 -0.094402 -0.13781 -0.10723 -0.14704 -20.087 0.0021918 0.0015906 -0.0088932 -0.0019839 0.064391 -0.0019367 0.0009494 -0.0023389 0.0019419 0 -0.023941 0 0.0026061 0 0.0001975 0 1.7629
2.4648 -0.063535 -0.064408 -0.088919 -0.044999 -0.066263 -0.047542 -0.10986 -0.093584 -0.11882 -0.10958 -0.13844 -20.064 -0.00087069 -0.00053119 -0.0071526 0.00025629 0.053419 -0.004186 -0.0014884 -0.0006774 -0.00068562 0 -0.023405 0 0.0034792 0 0.00037316 0 1.8944
2.4688 -0.069962 -0.07328 -0.11197 -0.081664 -0.095442 -0.078575 -0.081373 -0.086803 -0.087752 -0.099329 -0.11043 -20.059 -0.0051118 -0.0035533 -0.001377 0.0012501 0.030218 -0.0064625 -0.0029745 -0.00077969 -0.0018394 0 -0.023282 0 0.0037964 0 0.00080257 0 1.8043
2.4727 -0.070056 -0.073816 -0.11347 -0.11276 -0.10384 -0.10234 -0.058194 -0.081788 -0.067209 -0.085984 -0.082991 -20.072 -0.0086322 -0.004768 0.0036848 0.0014784 0.01309 -0.0071535 -0.002448 -0.0013552 -0.0011767 0 -0.023686 0 0.003364 0 0.0013981 0 1.6243
2.4766 -0.066525 -0.068031 -0.093616 -0.11864 -0.089181 -0.10572 -0.055221 -0.079691 -0.065742 -0.073344 -0.067804 -20.095 -0.0092361 -0.0033703 0.0039915 0.0016287 0.011694 -0.0050846 -0.0005053 -0.0014463 -0.00019531 0 -0.024271 0 0.0024274 0 0.001991 0 1.4538
2.4805 -0.06227 -0.059849 -0.064652 -0.096161 -0.062321 -0.089477 -0.069212 -0.075327 -0.074282 -0.059493 -0.062517 -20.117 -0.0060054 -0.0010821 -0.00025967 0.0016901 0.020931 -0.00072039 0.0012353 -0.0013635 -0.00052635 0 -0.024505 0 0.0015109 0 0.0023963 0 1.3079
2.4844 -0.058613 -0.052613 -0.042559 -0.05997 -0.039483 -0.066405 -0.082436 -0.062359 -0.074529 -0.042082 -0.055727 -20.133 -0.00063948 -0.00033861 -0.0049132 0.0011219 0.026596 0.0039483 0.0015277 -0.001784 -0.0022258 0 -0.024121 0 0.0011128 0 0.0025179 0 1.1355
2.4883 -0.055273 -0.047727 -0.036144 -0.030728 -0.031268 -0.050392 -0.077405 -0.039854 -0.053675 -0.023163 -0.038263 -20.151 0.0030998 -0.0018908 -0.005651 -0.00027304 0.017992 0.0068072 0.00030693 -0.0023686 -0.0037066 0 -0.023362 0 0.0014259 0 0.0024169 0 0.89205
2.4922 -0.051544 -0.044917 -0.041744 -0.020396 -0.03656 -0.046166 -0.051451 -0.015268 -0.015667 -0.0091476 -0.012128 -20.182 0.0020765 -0.0041892 -0.0018099 -0.0018483 -0.0026218 0.0070773 -0.0015743 -0.0018592 -0.0033101 0 -0.022806 0 0.0022286 0 0.0022711 0 0.60707
2.4961 -0.047312 -0.043309 -0.047533 -0.026036 -0.045562 -0.04768 -0.019737 -0.001088 0.01903 -0.0064603 0.0094421 -20.232 -0.0034186 -0.0050781 0.0032031 -0.0025551 -0.021252 0.0055957 -0.003081 0.00018413 -0.00096447 0 -0.022905 0 0.0030073 0 0.0022339 0 0.3923
2.5 -0.043125 -0.042193 -0.043822 -0.035484 -0.048757 -0.045271 -0.0041434 -0.0068394 0.025954 -0.017003 0.010762 -20.296 -0.0094678 -0.0040132 0.0051285 -0.0018474 -0.023025 0.0038432 -0.0034507 0.0020191 0.0016325 0 -0.02363 0 0.0032627 0 0.0023036 0 0.37714
2.5039 -0.039567 -0.041065 -0.030959 -0.038586 -0.044158 -0.034734 -0.016608 -0.031852 -0.006182 -0.036845 -0.014903 -20.365 -0.01158 -0.0025408 0.0026336 -0.00013929 -0.0040951 0.0027581 -0.0023232 0.00073623 0.0024369 0 -0.024497 0 0.0028265 0 0.0023294 0 0.61202
2.5078 -0.036744 -0.039336 -0.018538 -0.034445 -0.037253 -0.020846 -0.049778 -0.064136 -0.065296 -0.058255 -0.059067 -20.432 -0.0085252 -0.0025712 -0.0017601 0.0015718 0.024741 0.0023616 3.4174e-05 -0.0047949 0.00076606 0 -0.024959 0 0.0019769 0 0.0021659 0 1.0085
2.5117 -0.034347 -0.036373 -0.016907 -0.029794 -0.034765 -0.013229 -0.08195 -0.086627 -0.12051 -0.072917 -0.10105 -20.502 -0.0034034 -0.0042203 -0.0042283 0.0024684 0.04545 0.0022422 0.0024028 -0.011888 -0.002181 0 -0.024808 0 0.0012447 0 0.0018383 0 1.3652
2.5156 -0.032098 -0.032021 -0.028196 -0.031385 -0.038446 -0.018467 -0.092105 -0.086885 -0.13962 -0.074632 -0.1186 -20.581 -0.00077006 -0.005454 -0.0030859 0.0023599 0.045405 0.0021227 0.0028553 -0.015389 -0.0043106 0 -0.024268 0 0.0010297 0 0.0015525 0 1.4734
2.5195 -0.030059 -0.027114 -0.044234 -0.039415 -0.044316 -0.034562 -0.07354 -0.063965 -0.10867 -0.061301 -0.10003 -20.676 -0.0023946 -0.003996 7.7603e-05 0.0015632 0.025657 0.0018937 2.2536e-05 -0.011788 -0.0041643 0 -0.023726 0 0.0013159 0 0.0015126 0 1.2402
2.5234 -0.028505 -0.023298 -0.052771 -0.047122 -0.047111 -0.051473 -0.036646 -0.028321 -0.041018 -0.03625 -0.051183 -20.782 -0.0056684 0.00028535 0.0023654 0.00052582 -0.00097451 0.0013177 -0.0053273 -0.0025698 -0.001751 0 -0.023388 0 0.0017231 0 0.0017032 0 0.74975
2.5273 -0.027514 -0.022008 -0.046702 -0.046246 -0.044946 -0.057188 -0.00037537 0.0045338 0.030095 -0.0079507 0.0067998 -20.888 -0.0062159 0.004837 0.0024534 -0.00041548 -0.019794 4.4644e-05 -0.0099919 0.0064713 0.001763 0 -0.023176 0 0.001858 0 0.0018502 0 0.22048
2.5313 -0.026666 -0.023252 -0.028977 -0.033719 -0.03968 -0.045469 0.019957 0.022092 0.070515 0.013041 0.047778 -20.985 -0.0021803 0.0063629 0.0015155 -0.0010808 -0.024024 -0.0018774 -0.010207 0.0097024 0.004966 0 -0.022933 0 0.0016652 0 0.0016315 0 -0.11771
2.5352 -0.025135 -0.025201 -0.0098397 -0.014553 -0.033401 -0.020528 0.019813 0.019917 0.063866 0.019178 0.053907 -21.074 0.0039946 0.0035802 0.0014764 -0.0014747 -0.017298 -0.0035939 -0.0045901 0.0061835 0.0068931 0 -0.022691 0 0.0014621 0 0.00097321 0 -0.14921
2.5391 -0.022167 -0.025151 0.00077473 0.0010447 -0.025488 0.004556 0.0044157 0.0018821 0.018879 0.0099419 0.024759 -21.165 0.0079713 -0.0016439 0.0026144 -0.0018272 -0.0081242 -0.0038313 0.0043086 0.00028366 0.0071626 0 -0.022715 0 0.0016245 0 0.00016531 0 0.076227
2.543 -0.017636 -0.021333 -0.00035011 0.004345 -0.013853 0.015418 -0.016992 -0.023011 -0.037855 -0.0082865 -0.022845 -21.268 0.0076308 -0.005766 0.00312 -0.0024515 -0.0020102 -0.001964 0.01148 -0.0021888 0.0058239 0 -0.023246 0 0.0022072 0 -0.00032526 0 0.39245
2.5469 -0.012287 -0.01425 -0.008774 -0.0059048 0.00092566 0.0058442 -0.036109 -0.044617 -0.077937 -0.026481 -0.064352 -21.385 0.0047727 -0.0063579 0.0011177 -0.0033329 0.0018346 0.001218 0.013018 0.0010362 0.0032935 0 -0.024195 0 0.0028547 0 -0.00020587 0 0.62416
2.5508 -0.0073876 -0.0064061 -0.016567 -0.022138 0.01345 -0.017124 -0.047156 -0.054753 -0.085806 -0.037854 -0.080775 -21.508 0.002852 -0.0038527 -0.0029641 -0.0037935 0.0070585 0.0039043 0.0088913 0.0069086 0.000407 0 -0.025097 0 0.0030942 0 0.00041871 0 0.67683
2.5547 -0.0039038 -0.00048819 -0.017738 -0.032323 0.016702 -0.036646 -0.046498 -0.049226 -0.063972 -0.039662 -0.067761 -21.63 0.0033004 -0.00089022 -0.0062575 -0.0027569 0.014075 0.0046034 0.0026587 0.0099096 -0.001697 0 -0.025407 0 0.00275 0 0.001139 0 0.55666
2.5586 -0.0016891 0.0026417 -0.011109 -0.027315 0.0085072 -0.036711 -0.03285 -0.02895 -0.027479 -0.031615 -0.035234 -21.746 0.0043548 5.6587e-06 -0.0059406 0.00032032 0.017657 0.0032404 -0.0014973 0.00694 -0.0020339 0 -0.024911 0 0.0021086 0 0.0015669 0 0.3253
2.5625 0.00064366 0.0045343 0.00048495 -0.0063995 -0.0047464 -0.013025 -0.00852 0.00022269 0.0072934 -0.013983 0.0011825 -21.86 0.0035324 -0.0016097 -0.0020365 0.0045663 0.010914 0.0010198 -0.0017505 1.6384e-05 -0.00034899 0 -0.023911 0 0.0016897 0 0.0016187 0 0.03967
2.5664 0.0049157 0.0078161 0.013022 0.022534 -0.011431 0.023647 0.020162 0.029577 0.031785 0.011716 0.030189 -21.977 0.00089567 -0.0040269 0.0022654 0.00782 -0.0077813 -0.0007455 0.00076812 -0.0054159 0.0026359 0 -0.023031 0 0.0018319 0 0.0015253 0 -0.27281
2.5703 0.012107 0.014048 0.023709 0.048038 -0.0031849 0.054338 0.044912 0.051178 0.047081 0.040304 0.049219 -22.094 -0.00066674 -0.0050205 0.0032799 0.0079829 -0.031425 -0.0016573 0.0037645 -0.0049881 0.0055547 0 -0.022799 0 0.0024513 0 0.0015833 0 -0.5942
2.5742 0.021566 0.022595 0.031662 0.061629 0.01821 0.064151 0.059329 0.061249 0.0586 0.06265 0.061203 -22.203 0.0013099 -0.0036661 0.0001226 0.0046369 -0.048221 -0.0021797 0.0058658 0.0010485 0.0071155 0 -0.023322 0 0.0031552 0 0.0018736 0 -0.88388
2.5781 0.031376 0.031419 0.037223 0.061501 0.04153 0.05133 0.061814 0.061137 0.068726 0.069921 0.06799 -22.297 0.0055537 -0.00086416 -0.0044132 -0.00048432 -0.049943 -0.0027549 0.0070394 0.0080136 0.0067308 0 -0.024252 0 0.0035719 0 0.0021877 0 -1.075
2.582 0.039664 0.038957 0.041107 0.051851 0.054162 0.027356 0.055522 0.055235 0.073511 0.059953 0.067031 -22.377 0.0075769 0.0016489 -0.0062471 -0.0047241 -0.037951 -0.0031687 0.0074276 0.010378 0.0046883 0 -0.025032 0 0.0035999 0 0.0022124 0 -1.1106
2.5859 0.045807 0.045291 0.044182 0.03959 0.051254 0.0090363 0.045772 0.047639 0.066159 0.040082 0.054408 -22.453 0.0040579 0.0027644 -0.0035102 -0.006472 -0.021812 -0.0028611 0.0063622 0.005831 0.0018357 0 -0.025223 0 0.0033955 0 0.0018073 0 -0.99061
2.5898 0.050584 0.051548 0.047711 0.031285 0.038907 0.0086745 0.037273 0.040325 0.044486 0.023052 0.03119 -22.532 -0.0031695 0.0026739 0.0019801 -0.0061724 -0.01172 -0.0017406 0.0029228 -0.0031779 -0.00095089 0 -0.024713 0 0.0031754 0 0.0011448 0 -0.79071
2.5938 0.055233 0.058237 0.053276 0.03155 0.029268 0.028284 0.033089 0.034151 0.016121 0.018702 0.0068125 -22.616 -0.0078864 0.0023344 0.0064735 -0.0054842 -0.011201 -0.00047158 -0.0025256 -0.011317 -0.0031838 0 -0.023745 0 0.0030461 0 0.00060056 0 -0.63316
2.5977 0.06033 0.064318 0.06188 0.042058 0.031729 0.059866 0.035191 0.031209 -0.0034345 0.028153 -0.0044777 -22.697 -0.004878 0.0023935 0.0075266 -0.0054062 -0.016132 0.00018931 -0.0076835 -0.014062 -0.0048566 0 -0.022776 0 0.0029911 0 0.00047891 0 -0.6282
2.6016 0.065476 0.068074 0.07273 0.060443 0.046925 0.090074 0.044935 0.035537 0.00056261 0.045085 0.0078225 -22.768 0.0049657 0.0026147 0.0057873 -0.0051819 -0.020403 0.00028555 -0.0096445 -0.010503 -0.0062041 0 -0.022244 0 0.002966 0 0.00077974 0 -0.82212
2.6055 0.069977 0.06906 0.082875 0.080132 0.067453 0.10651 0.062311 0.050624 0.032431 0.06221 0.043114 -22.825 0.014861 0.0022729 0.0039201 -0.0030992 -0.02257 0.0007162 -0.0072231 -0.0035023 -0.0073006 0 -0.022335 0 0.002965 0 0.0011799 0 -1.1797
2.6094 0.073718 0.069159 0.088614 0.092912 0.083869 0.10353 0.084545 0.075413 0.082121 0.07662 0.088972 -22.875 0.017774 0.0010604 0.0039442 0.0015112 -0.027132 0.0022707 -0.0021128 0.0026133 -0.0077887 0 -0.022881 0 0.0029938 0 0.0012486 0 -1.6041
2.6133 0.077364 0.071561 0.088118 0.093984 0.091084 0.085451 0.10582 0.1026 0.12987 0.089451 0.12759 -22.921 0.012365 -0.00041112 0.0055158 0.0070035 -0.039157 0.0046429 0.0023308 0.0049739 -0.0070049 0 -0.023457 0 0.0030061 0 0.00075174 0 -1.9774
2.6172 0.081759 0.078359 0.083373 0.086001 0.0908 0.065252 0.11926 0.12166 0.15657 0.10139 0.1451 -22.963 0.0037395 -0.0010266 0.00653 0.010242 -0.057387 0.0065595 0.0036907 0.0036749 -0.00452 0 -0.023663 0 0.0029015 0 -0.00016842 0 -2.2053
2.6211 0.087257 0.08889 0.079549 0.078032 0.089156 0.057762 0.12044 0.12522 0.15346 0.10967 0.13808 -22.991 -0.0015817 -0.0001563 0.0051778 0.0090001 -0.072773 0.0070119 0.0022117 0.0010323 -0.00075001 0 -0.023402 0 0.0026012 0 -0.0010719 0 -2.2507
2.625 0.093705 0.1003 0.081762 0.079152 0.091993 0.070507 0.11041 0.1141 0.1259 0.11017 0.11417 -22.998 -0.0015619 0.0016719 0.0014652 0.003893 -0.0747 0.0063366 0.00024209 -0.000562 0.002913 0 -0.022943 0 0.0021339 0 -0.0015123 0 -2.1498
2.6289 0.10104 0.10983 0.091495 0.091507 0.10122 0.098298 0.096042 0.097076 0.089881 0.10266 0.087545 -22.982 0.00016957 0.0030591 -0.0029555 -0.0018859 -0.060152 0.0059338 7.1092e-05 -0.00040745 0.0047529 0 -0.022688 0 0.0016493 0 -0.0013337 0 -2.0019
2.6328 0.10973 0.11693 0.10563 0.10893 0.11431 0.1265 0.087061 0.085414 0.063892 0.093341 0.071981 -22.95 -0.0012844 0.002797 -0.006097 -0.0049044 -0.037821 0.0067958 0.0021415 0.0004105 0.0038614 0 -0.022831 0 0.0013464 0 -0.00075316 0 -1.9287
2.6367 0.12038 0.12334 0.11914 0.1227 0.12671 0.14155 0.091112 0.086307 0.060531 0.091562 0.075114 -22.908 -0.0066699 0.00084243 -0.0067568 -0.0039793 -0.02295 0.0083224 0.005028 0.00042421 0.00092576 0 -0.0232 0 0.0013682 0 -0.00016909 0 -2.02
2.6406 0.13288 0.13145 0.12929 0.12936 0.1352 0.14096 0.1095 0.099864 0.081439 0.10306 0.095884 -22.852 -0.011545 -0.0015972 -0.0047677 -0.00078753 -0.026472 0.0087199 0.0068675 -0.0007109 -0.0020533 0 -0.023415 0 0.0017185 0 0.00014273 0 -2.2898
2.6445 0.14591 0.14236 0.1379 0.13352 0.14003 0.13454 0.13632 0.12112 0.1176 0.12584 0.12614 -22.772 -0.010588 -0.0029407 -0.00077487 0.0017718 -0.047002 0.0067045 0.0067945 -0.0019653 -0.0030853 0 -0.023243 0 0.0022357 0 0.00019068 0 -2.6745
2.6484 0.15754 0.1552 0.14941 0.14299 0.1445 0.13582 0.16198 0.14446 0.15474 0.1523 0.15561 -22.662 -0.0029579 -0.0023654 0.003856 0.001935 -0.072234 0.0028603 0.0052758 -0.0020581 -0.0016502 0 -0.022811 0 0.0026407 0 0.00016028 0 -3.0751
2.6523 0.1665 0.16783 0.16649 0.16092 0.15245 0.15086 0.17928 0.16649 0.18136 0.17532 0.17767 -22.521 0.0065144 -0.00032409 0.0071201 0.00014137 -0.088657 -0.00073408 0.0034307 -0.00079063 0.00084261 0 -0.022501 0 0.0026665 0 0.00016285 0 -3.4169
2.6563 0.17293 0.17811 0.18684 0.18237 0.16511 0.17391 0.18819 0.18596 0.19494 0.19279 0.19247 -22.361 0.011409 0.0018838 0.0070746 -0.0018916 -0.091704 -0.0023058 0.0021894 0.00070731 0.0020441 0 -0.022637 0 0.0022337 0 0.0001019 0 -3.6843
2.6602 0.178 0.18469 0.20412 0.19837 0.17974 0.19303 0.19532 0.20197 0.20222 0.20677 0.20516 -22.19 0.0091466 0.0030638 0.0032208 -0.0029695 -0.088175 -0.0018883 0.001925 0.0010165 0.00043587 0 -0.023245 0 0.001559 0 -0.00019901 0 -3.9067
2.6641 0.18257 0.18721 0.21233 0.20348 0.1909 0.19996 0.20799 0.21319 0.21274 0.21887 0.22015 -22.007 0.0027787 0.0028496 -0.0025088 -0.0033161 -0.089206 -0.0010873 0.0025146 -0.00029812 -0.0034398 0 -0.024083 0 0.001072 0 -0.00073828 0 -4.1097
2.668 0.18642 0.1864 0.21002 0.1996 0.19388 0.19564 0.22685 0.21854 0.22972 0.22662 0.23574 -21.798 -0.0021791 0.0017402 -0.0064787 -0.0038217 -0.099874 -0.0013841 0.0034887 -0.0023893 -0.0072339 0 -0.024859 0 0.0011332 0 -0.0012377 0 -4.272
2.6719 0.18853 0.18403 0.20111 0.19325 0.18801 0.1874 0.24322 0.21789 0.24534 0.22448 0.24368 -21.547 -0.002578 0.00057793 -0.0058072 -0.0045959 -0.11418 -0.0026581 0.0041706 -0.0039738 -0.0083536 0 -0.025394 0 0.0017378 0 -0.0013528 0 -4.3256
2.6758 0.1884 0.18243 0.19194 0.18944 0.17754 0.18213 0.24433 0.21154 0.24497 0.20868 0.23465 -21.25 0.00031963 -4.5535e-05 -0.00075965 -0.0044695 -0.11964 -0.003339 0.003966 -0.0043551 -0.0056833 0 -0.025603 0 0.0024715 0 -0.0010191 0 -4.2044
2.6797 0.1869 0.1834 0.18709 0.18856 0.16932 0.18195 0.22346 0.19933 0.21846 0.18175 0.20599 -20.914 0.0029532 -5.6306e-05 0.0051023 -0.0021258 -0.10781 -0.0019738 0.0027925 -0.0036043 -0.0002473 0 -0.025412 0 0.0028151 0 -0.00057812 0 -3.9064
2.6836 0.18591 0.1871 0.1872 0.18824 0.16882 0.18532 0.18721 0.18142 0.17046 0.15312 0.16603 -20.557 0.0031315 0.00022342 0.0074755 0.0021752 -0.082072 0.0013303 0.0012678 -0.0019257 0.0055598 0 -0.024787 0 0.0025837 0 -0.00050408 0 -3.5251
2.6875 0.18712 0.19208 0.18996 0.18741 0.17701 0.19037 0.15363 0.161 0.12135 0.13511 0.13132 -20.189 0.0016267 0.00038765 0.0046181 0.0060906 -0.056517 0.0048956 0.00031014 0.00081162 0.0094926 0 -0.023895 0 0.0021134 0 -0.00094761 0 -3.2232
2.6914 0.19104 0.19668 0.19297 0.1877 0.19037 0.19626 0.14149 0.14625 0.096951 0.13686 0.11834 -19.808 0.00060699 0.00021953 -0.0013677 0.0067272 -0.046494 0.0067695 0.00035831 0.0046264 0.010605 0 -0.023177 0 0.0019871 0 -0.0015389 0 -3.1586
2.6953 0.19714 0.2008 0.19605 0.19134 0.20378 0.20209 0.15838 0.1479 0.11323 0.15962 0.13489 -19.399 0.0010319 -0.00020247 -0.0063428 0.0031026 -0.05815 0.0060694 0.00092897 0.008519 0.0093527 0 -0.023128 0 0.002503 0 -0.0016895 0 -3.4059
2.6992 0.2048 0.20632 0.20158 0.19875 0.21423 0.20642 0.19617 0.1723 0.16648 0.19594 0.17631 -18.946 0.0018207 -0.00059169 -0.0074099 -0.0026517 -0.084706 0.0033031 0.0010197 0.010377 0.0068382 0 -0.02389 0 0.0033658 0 -0.0011545 0 -3.9165
2.7031 0.21395 0.21553 0.21261 0.20889 0.22254 0.20941 0.2372 0.215 0.23536 0.23321 0.22802 -18.443 0.0014016 -0.00067877 -0.0048583 -0.0066427 -0.11188 -0.00028704 4.8257e-05 0.0083372 0.0039697 0 -0.025013 0 0.0039131 0 -0.00032559 0 -4.5405
2.707 0.2248 0.22883 0.23015 0.22143 0.23186 0.21499 0.26611 0.26092 0.29319 0.25988 0.27256 -17.896 -0.00029232 -0.00042703 -0.0013496 -0.0062381 -0.12792 -0.0035274 -0.0015778 0.0026598 0.0011753 0 -0.025695 0 0.0037052 0 6.3682e-05 0 -5.0978
2.7109 0.23694 0.24387 0.2513 0.23731 0.24439 0.22897 0.27835 0.29275 0.32214 0.27109 0.2971 -17.318 -0.0015949 -4.3927e-05 0.00055297 -0.0022971 -0.13057 -0.0056683 -0.0028451 -0.0037176 -0.0013001 0 -0.025387 0 0.002937 0 -0.00041301 0 -5.4602
2.7148 0.24895 0.25706 0.26961 0.25599 0.25889 0.25292 0.28 0.30183 0.32065 0.2703 0.29836 -16.722 -0.00083671 0.00027473 0.00016444 0.0013267 -0.12637 -0.0064317 -0.0030915 -0.0068725 -0.0030106 0 -0.024254 0 0.0022689 0 -0.0014681 0 -5.6014
2.7188 0.25928 0.26622 0.27839 0.2727 0.27137 0.27968 0.2805 0.2931 0.30078 0.26584 0.28306 -16.109 0.0018345 0.00064875 -0.0015158 0.00069094 -0.12374 -0.0061425 -0.0025563 -0.004725 -0.0033414 0 -0.023065 0 0.0022095 0 -0.0023377 0 -5.5901
2.7227 0.26753 0.27209 0.27537 0.28023 0.27828 0.29665 0.28512 0.28008 0.27881 0.26477 0.26393 -15.47 0.0044068 0.0014836 -0.0031954 -0.0053075 -0.12595 -0.0058522 -0.0019699 0.0013292 -0.0019883 0 -0.022571 0 0.0026318 0 -0.0024632 0 -5.5379
2.7266 0.27502 0.2774 0.26542 0.27539 0.27981 0.29599 0.2928 0.2743 0.26595 0.26858 0.25299 -14.79 0.0047301 0.0029626 -0.0042022 -0.0144 -0.12963 -0.0069241 -0.0016598 0.0074402 0.00056302 0 -0.022917 0 0.0029017 0 -0.0019821 0 -5.5345
2.7305 0.28372 0.28448 0.25875 0.26435 0.28008 0.28275 0.29944 0.2781 0.26444 0.27415 0.25562 -14.054 0.0023078 0.004459 -0.0042461 -0.02317 -0.12922 -0.0099258 -0.0011695 0.010173 0.0030774 0 -0.023614 0 0.0025234 0 -0.0015574 0 -5.6118
2.7344 0.29427 0.29349 0.26447 0.26018 0.28405 0.2725 0.30285 0.28611 0.27014 0.27861 0.26895 -13.26 -0.0014398 0.0045744 -0.002899 -0.030025 -0.12329 -0.013627 0.00016948 0.0088503 0.0042326 0 -0.024123 0 0.0016844 0 -0.0017031 0 -5.7511
2.7383 0.305 0.30274 0.2838 0.27306 0.29348 0.27877 0.30471 0.2928 0.27847 0.28339 0.28572 -12.417 -0.0044533 0.0021119 9.3402e-05 -0.036327 -0.11686 -0.015294 0.0023255 0.0055591 0.0034757 0 -0.024482 0 0.0011472 0 -0.0022569 0 -5.9205
2.7422 0.31293 0.31026 0.30834 0.30101 0.30562 0.30133 0.30897 0.29816 0.28872 0.2932 0.30087 -11.541 -0.0055237 -0.0026355 0.0038488 -0.044803 -0.1179 -0.012538 0.0043348 0.0030994 0.0014395 0 -0.025397 0 0.0015415 0 -0.0025222 0 -6.107
2.7461 0.31615 0.31526 0.32567 0.33026 0.31569 0.3262 0.31862 0.30659 0.30386 0.31075 0.31538 -10.64 -0.0047871 -0.0074922 0.0061334 -0.056744 -0.13078 -0.0054533 0.0050639 0.0028314 -0.00042092 0 -0.027674 0 0.0027025 0 -0.0019614 0 -6.3199
2.75 0.31576 0.31817 0.32843 0.34573 0.32113 0.33781 0.33366 0.32106 0.32615 0.33247 0.33368 -9.7064 -0.0031817 -0.0096102 0.0048051 -0.070571 -0.15218 0.0028857 0.0042146 0.0041255 -0.0007503 0 -0.031471 0 0.0037025 0 -0.00078347 0 -6.5651
2.7539 0.31535 0.31997 0.31983 0.34295 0.32348 0.33237 0.35096 0.33893 0.35245 0.34978 0.35688 -8.7184 -0.0016829 -0.0076013 -5.5471e-05 -0.082959 -0.17277 0.008309 0.0025371 0.0054544 0.00084274 0 -0.036011 0 0.0035971 0 0.0001497 0 -6.8171
2.7578 0.31841 0.32172 0.3109 0.33074 0.32631 0.32023 0.36548 0.35354 0.37366 0.35537 0.37804 -7.6561 -0.00094344 -0.0028568 -0.0055061 -0.091446 -0.18338 0.0084868 0.0010378 0.0057782 0.0035373 0 -0.040006 0 0.0022409 0 4.0996e-05 0 -7.0156
2.7617 0.32559 0.32454 0.31159 0.32276 0.33118 0.31558 0.37208 0.35939 0.37957 0.34879 0.38511 -6.516 -0.001252 0.0012657 -0.0077179 -0.096131 -0.18089 0.0045313 1.5612e-05 0.0049922 0.0057953 0 -0.042431 0 0.00043858 0 -0.001143 0 -7.094
2.7656 0.33415 0.3294 0.32317 0.32596 0.33571 0.32387 0.36774 0.35549 0.36621 0.33628 0.37025 -5.3148 -0.0024371 0.0019486 -0.0051393 -0.099057 -0.16943 -8.0441e-05 -0.0010785 0.0034326 0.0062526 0 -0.043086 0 -0.0007124 0 -0.0026204 0 -7.0221
2.7695 0.34021 0.33622 0.33804 0.33641 0.33611 0.33858 0.35387 0.3443 0.33989 0.32523 0.33796 -4.0778 -0.0037318 -0.00091 4.4973e-05 -0.10203 -0.15659 -0.0023183 -0.0028585 0.0013329 0.0044592 0 -0.042582 0 -0.00070863 0 -0.0034307 0 -6.833
2.7734 0.34183 0.34309 0.34671 0.34516 0.3318 0.34904 0.33702 0.329 0.31443 0.31879 0.30455 -2.8211 -0.0039977 -0.0047434 0.0037171 -0.10505 -0.14809 -0.0017491 -0.0051665 -0.0011323 0.0010729 0 -0.041873 0 1.3135e-05 0 -0.0031933 0 -6.6159
2.7773 0.34042 0.34692 0.34554 0.34715 0.32731 0.35046 0.32659 0.3129 0.30289 0.31567 0.28816 -1.5403 -0.0024549 -0.006574 0.0033876 -0.10666 -0.14518 -0.00032146 -0.0070701 -0.0034931 -0.0025376 0 -0.041699 0 0.00053938 0 -0.0023478 0 -6.478
2.7813 0.33927 0.34562 0.33876 0.34444 0.32894 0.34615 0.32961 0.30123 0.31001 0.31465 0.29697 -0.21474 0.00059851 -0.0054736 0.00021593 -0.10595 -0.14605 -0.00022991 -0.0076581 -0.0050067 -0.0050123 0 -0.042247 0 0.00029896 0 -0.0017218 0 -6.4948
2.7852 0.34053 0.34024 0.33368 0.3418 0.33869 0.3416 0.34602 0.30119 0.33057 0.318 0.32467 1.1768 0.0038203 -0.0030271 -0.0024231 -0.10388 -0.14908 -0.0019033 -0.0067696 -0.005214 -0.0056442 0 -0.043161 0 -0.00049544 0 -0.0018504 0 -6.6743
2.7891 0.34343 0.33476 0.3343 0.34069 0.3513 0.33806 0.36795 0.31742 0.35423 0.32963 0.35621 2.6412 0.0057278 -0.001477 -0.0024013 -0.1028 -0.15446 -0.0038379 -0.0049469 -0.0044301 -0.0046296 0 -0.043811 0 -0.0011269 0 -0.0026202 0 -6.9514
2.793 0.3452 0.33329 0.3389 0.33863 0.35785 0.33313 0.38445 0.34576 0.37225 0.34937 0.37841 4.1676 0.0057121 -0.0014315 -0.00089042 -0.10443 -0.16282 -0.0041963 -0.0028159 -0.0035317 -0.0028317 0 -0.043702 0 -0.0010554 0 -0.0034601 0 -7.2166
2.7969 0.34391 0.33675 0.34297 0.33394 0.35342 0.32661 0.3884 0.37237 0.38081 0.36969 0.38649 5.7368 0.0042459 -0.0014134 -0.00095451 -0.10827 -0.17269 -0.0025728 -0.00069757 -0.00317 -0.0012316 0 -0.042838 0 -0.0003604 0 -0.00383 0 -7.3663
2.8008 0.34047 0.34216 0.34394 0.32956 0.34183 0.32353 0.38051 0.38172 0.37979 0.37936 0.38298 7.3352 0.0021869 0.00032435 -0.0041017 -0.11191 -0.17991 -0.00038188 0.0011431 -0.0032044 -0.00041107 0 -0.041793 0 0.00041129 0 -0.0035794 0 -7.3519
2.8047 0.33782 0.34519 0.34293 0.33088 0.33279 0.3297 0.36761 0.36835 0.37033 0.37165 0.37225 8.963 4.835e-06 0.0035991 -0.008326 -0.113 -0.18015 0.00030458 0.0021109 -0.0029372 -0.00036996 0 -0.041363 0 0.00077699 0 -0.0029566 0 -7.1997
2.8086 0.33798 0.34369 0.34271 0.33945 0.33338 0.34419 0.35688 0.34186 0.35449 0.34995 0.35722 10.634 -0.0022184 0.0060616 -0.0097518 -0.11118 -0.17259 -0.0016516 0.0015329 -0.0018551 -0.0007284 0 -0.041949 0 0.00070112 0 -0.0023662 0 -6.9899
2.8125 0.33962 0.33883 0.34431 0.34975 0.34124 0.35769 0.35109 0.31974 0.3368 0.32537 0.34058 12.365 -0.0041128 0.0053504 -0.0064023 -0.10824 -0.16129 -0.0056952 -0.00044554 -6.2931e-05 -0.0010795 0 -0.043143 0 0.00050796 0 -0.0021131 0 -6.8048
2.8164 0.33855 0.333 0.34579 0.35303 0.34598 0.35956 0.34812 0.3134 0.32413 0.30842 0.32682 14.167 -0.0046352 0.0016024 -0.00041215 -0.10648 -0.15264 -0.010015 -0.0023182 0.0019805 -0.0011828 0 -0.043938 0 0.0004825 0 -0.002276 0 -6.6794
2.8203 0.33086 0.32681 0.34368 0.34471 0.3378 0.347 0.34442 0.31974 0.32152 0.3019 0.32065 16.041 -0.0027095 -0.0022494 0.0035902 -0.10685 -0.15068 -0.012613 -0.0019909 0.0039591 -0.00090225 0 -0.043511 0 0.00058996 0 -0.0027092 0 -6.5868
2.8242 0.31617 0.31859 0.33546 0.32784 0.31602 0.32684 0.33828 0.32564 0.32684 0.30063 0.32201 17.973 0.0015464 -0.002923 0.0025287 -0.10846 -0.15407 -0.012244 0.0014363 0.0057203 -9.0959e-05 0 -0.041965 0 0.00057513 0 -0.0031247 0 -6.4675
2.8281 0.29824 0.30677 0.32101 0.30925 0.29018 0.3082 0.33022 0.32061 0.33007 0.29743 0.32329 19.945 0.0062965 0.00018385 -0.0023987 -0.10967 -0.15724 -0.0088384 0.0064628 0.0068065 0.0013115 0 -0.040342 0 0.00029616 0 -0.0032395 0 -6.2781
2.832 0.28249 0.29259 0.30271 0.29309 0.27259 0.29429 0.32071 0.30539 0.31989 0.28914 0.31382 21.943 0.0089839 0.0042662 -0.0068276 -0.10962 -0.15479 -0.0034927 0.0099621 0.006275 0.0029887 0 -0.0398 0 -7.8819e-05 0 -0.0029556 0 -6.0222
2.8359 0.27232 0.27974 0.28468 0.27874 0.26879 0.28197 0.30857 0.28886 0.29356 0.27796 0.28925 23.967 0.0082058 0.0055053 -0.007074 -0.10884 -0.14557 0.0018846 0.0096024 0.0034251 0.004132 0 -0.040627 0 -0.00022225 0 -0.0024628 0 -5.7434
2.8398 0.26722 0.27083 0.27117 0.26476 0.27362 0.26881 0.29231 0.27779 0.26126 0.26812 0.25776 26.028 0.0048344 0.0024733 -0.0031673 -0.10849 -0.13336 0.0052475 0.005879 -0.0010568 0.0038461 0 -0.042003 0 1.1972e-05 0 -0.0021395 0 -5.4916
2.8438 0.26361 0.26435 0.26426 0.2532 0.27576 0.25804 0.27312 0.2707 0.24002 0.26196 0.23576 28.139 0.001305 -0.0025684 0.00154 -0.10906 -0.12387 0.0052997 0.0018164 -0.0048412 0.0019304 0 -0.042759 0 0.00041199 0 -0.0022653 0 -5.2921
2.8477 0.25736 0.25552 0.26179 0.24804 0.26634 0.25439 0.25602 0.26179 0.24073 0.25862 0.23512 30.306 -0.00036283 -0.0056708 0.0035256 -0.10991 -0.12069 0.0021949 0.00042108 -0.0053322 -0.00064428 0 -0.042452 0 0.00058853 0 -0.0027622 0 -5.1378
2.8516 0.24594 0.24081 0.25776 0.24881 0.24484 0.25527 0.24666 0.24935 0.25859 0.25515 0.25227 32.52 -7.8849e-05 -0.0046548 0.0019694 -0.10988 -0.12303 -0.0024589 0.0020905 -0.001802 -0.0021932 0 -0.041731 0 0.00035096 0 -0.0032187 0 -4.9992
2.8555 0.22883 0.22145 0.24637 0.24715 0.21834 0.24876 0.24553 0.23795 0.27503 0.24781 0.26891 34.764 0.00055782 -0.00087523 -0.0010818 -0.10835 -0.12649 -0.00644 0.0043549 0.0036359 -0.0015805 0 -0.04163 0 -8.2073e-05 0 -0.0032226 0 -4.8338
2.8594 0.20651 0.20187 0.22684 0.23228 0.19572 0.22399 0.24476 0.23124 0.27006 0.23297 0.26495 37.024 -8.8504e-05 0.0022216 -0.0029461 -0.10588 -0.12576 -0.0081422 0.0042467 0.0073441 0.0007014 0 -0.042474 0 -0.00025155 0 -0.0027244 0 -4.5868
2.8633 0.17894 0.18367 0.20402 0.20109 0.18094 0.18409 0.23131 0.22375 0.23587 0.20823 0.2334 39.301 -0.0022008 0.0022821 -0.0025677 -0.10382 -0.11744 -0.0074023 0.0011567 0.0068591 0.0026929 0 -0.043521 0 0.00013126 0 -0.0020816 0 -4.1944
2.8672 0.14461 0.16095 0.18228 0.16201 0.16931 0.14605 0.19546 0.2027 0.1817 0.17428 0.18525 41.602 -0.0044736 -4.641e-06 -0.00086755 -0.10343 -0.10168 -0.0053897 -0.0024741 0.0027033 0.0024598 0 -0.043719 0 0.00089898 0 -0.0017112 0 -3.6016
2.8711 0.10061 0.12241 0.15714 0.12603 0.14815 0.1232 0.13838 0.15989 0.12693 0.1351 0.13999 43.936 -0.005381 -0.001873 0.00063093 -0.10506 -0.082091 -0.0036854 -0.0033197 -0.0022141 -0.00023162 0 -0.042844 0 0.0015315 0 -0.0016668 0 -2.7859
2.875 0.044101 0.060016 0.11378 0.092118 0.10195 0.10572 0.072022 0.10115 0.08728 0.094272 0.10911 46.3 -0.0044547 -0.001279 0.0011963 -0.10769 -0.063636 -0.0032157 -0.00025997 -0.004969 -0.0035297 0 -0.041807 0 0.0015756 0 -0.0015564 0 -1.7617
2.8789 -0.024997 -0.022711 0.036984 0.042408 0.021055 0.06155 0.010085 0.040931 0.062722 0.048861 0.084907 48.676 -0.0024626 0.0011584 0.0010366 -0.10907 -0.048927 -0.0037567 0.0044181 -0.0046197 -0.0048576 0 -0.04168 0 0.001034 0 -0.0009074 0 -0.54923
2.8828 -0.10146 -0.11018 -0.073022 -0.044079 -0.089443 -0.036833 -0.043897 -0.015129 0.033969 -0.01278 0.042831 51.043 -0.00056333 0.0027982 0.0005115 -0.10599 -0.034394 -0.0042962 0.0068437 -0.0022699 -0.0029251 0 -0.042329 0 0.00040258 0 0.00035538 0 0.86366
2.8867 -0.17474 -0.18342 -0.19303 -0.16832 -0.2064 -0.18066 -0.10134 -0.081249 -0.029541 -0.10409 -0.043682 53.386 0.00056983 0.0014584 -0.00038984 -0.095202 -0.0095542 -0.0039585 0.0048437 0.000397 0.0013328 0 -0.042033 0 0.00032117 0 0.0017882 0 2.5168
2.8906 -0.23302 -0.23181 -0.28713 -0.29978 -0.29648 -0.31915 -0.18041 -0.18061 -0.15193 -0.22647 -0.18456 55.695 0.0008709 -0.0026043 -0.0017215 -0.074727 0.037872 -0.0028068 -0.00017985 0.0023956 0.0056789 0 -0.038672 0 0.0011121 0 0.0027984 0 4.4021
2.8945 -0.27022 -0.25894 -0.33012 -0.3907 -0.33437 -0.39114 -0.2888 -0.3177 -0.33024 -0.35926 -0.36089 57.966 0.00042074 -0.0069111 -0.0030111 -0.045245 0.11188 -0.0018875 -0.004403 0.0034197 0.0084601 0 -0.031558 0 0.0025548 0 0.003163 0 6.3623
2.8984 -0.29106 -0.27861 -0.32628 -0.4089 -0.32117 -0.37184 -0.40998 -0.45933 -0.5228 -0.46464 -0.5265 60.192 -0.00081366 -0.0087883 -0.0033625 -0.010641 0.19925 -0.002381 -0.0047757 0.003082 0.0097015 0 -0.022321 0 0.0040482 0 0.0031991 0 8.062
2.9023 -0.3095 -0.30472 -0.30753 -0.36393 -0.28864 -0.29587 -0.50554 -0.54731 -0.65868 -0.50797 -0.62486 62.371 -0.0026308 -0.0073202 -0.0022806 0.023098 0.27007 -0.0044391 -0.0015531 0.00077293 0.010469 0 -0.013992 0 0.005018 0 0.0034203 0 9.1032
2.9063 -0.34004 -0.34286 -0.31075 -0.3044 -0.28208 -0.23534 -0.53612 -0.53888 -0.67156 -0.48086 -0.61628 64.505 -0.004105 -0.0036998 -0.00032568 0.050389 0.29158 -0.0067033 0.0019498 -0.00343 0.01127 0 -0.009014 0 0.005264 0 0.0040221 0 9.2503
2.9102 -0.38718 -0.38875 -0.3518 -0.28627 -0.33041 -0.24912 -0.48913 -0.44362 -0.54339 -0.40974 -0.50339 66.604 -0.0037747 -4.4254e-05 0.0011784 0.068668 0.24937 -0.0071394 0.0021819 -0.0079066 0.011202 0 -0.0078077 0 0.0050218 0 0.0047052 0 8.6239
2.9141 -0.44152 -0.43307 -0.41651 -0.33513 -0.42418 -0.34318 -0.39391 -0.32398 -0.32978 -0.3422 -0.33939 68.67 -0.00069383 0.0020412 0.0011273 0.079481 0.16213 -0.0047534 -0.0015005 -0.010058 0.0087674 0 -0.0089202 0 0.0047384 0 0.0050182 0 7.7113
2.918 -0.48607 -0.46768 -0.47469 -0.43058 -0.51971 -0.4715 -0.31101 -0.25562 -0.14299 -0.31971 -0.20918 70.693 0.0044715 0.0020504 -0.0006681 0.087312 0.077206 -0.00078404 -0.0058444 -0.0082063 0.0035999 0 -0.010388 0 0.0047578 0 0.0048809 0 7.1502
2.9219 -0.50876 -0.48942 -0.50424 -0.52321 -0.56891 -0.57244 -0.29917 -0.27788 -0.093672 -0.35544 -0.1879 72.647 0.0094219 0.00030168 -0.003639 0.096947 0.045892 0.0019092 -0.0056489 -0.0031281 -0.002656 0 -0.010982 0 0.0051385 0 0.0047604 0 7.4031
2.9258 -0.5113 -0.5005 -0.50554 -0.57051 -0.55399 -0.60934 -0.37991 -0.37316 -0.22408 -0.43117 -0.29827 74.506 0.011587 -0.0024684 -0.0070281 0.11105 0.092608 0.0011129 0.00275 0.0024117 -0.0072557 0 -0.010415 0 0.0056945 0 0.0052936 0 8.5198
2.9297 -0.50751 -0.50712 -0.49668 -0.56471 -0.501 -0.58627 -0.52324 -0.48872 -0.47757 -0.51282 -0.49408 76.261 0.0099304 -0.0051871 -0.01007 0.12939 0.1984 -0.0026107 0.018925 0.0058493 -0.0082887 0 -0.008724 0 0.0061842 0 0.0066786 0 10.134
2.9336 -0.51264 -0.51709 -0.49728 -0.53408 -0.46115 -0.5353 -0.66471 -0.57821 -0.72915 -0.57199 -0.68387 77.924 0.0057474 -0.006493 -0.011713 0.14976 0.31143 -0.0059682 0.038467 0.0067128 -0.0058992 0 -0.0058167 0 0.0064894 0 0.0083885 0 11.683
2.9375 -0.53284 -0.53641 -0.516 -0.51922 -0.47392 -0.49301 -0.74366 -0.62714 -0.86032 -0.59925 -0.78318 79.519 0.0017444 -0.0052681 -0.010675 0.16969 0.37879 -0.0054905 0.055596 0.0064574 -0.0017978 0 -0.0017162 0 0.0066694 0 0.0094866 0 12.701
2.9414 -0.56304 -0.56553 -0.55018 -0.54354 -0.53988 -0.48452 -0.73804 -0.64582 -0.82912 -0.6037 -0.76306 81.055 9.5165e-05 -0.0015576 -0.0064209 0.1876 0.37855 -0.00058744 0.06646 0.0065941 0.0022654 0 0.0028954 0 0.0068832 0 0.0093026 0 13.026
2.9453 -0.59389 -0.59769 -0.59283 -0.59858 -0.62311 -0.51839 -0.67436 -0.64563 -0.68928 -0.60286 -0.66339 82.524 0.0010028 0.0029501 -0.00035841 0.20298 0.3305 0.0056705 0.070935 0.0071818 0.0055182 0 0.0066935 0 0.0072603 0 0.0079333 0 12.82
2.9492 -0.62024 -0.62219 -0.63704 -0.65306 -0.67967 -0.58573 -0.60766 -0.62713 -0.54815 -0.61115 -0.5631 83.904 0.0028589 0.00564 0.004268 0.21593 0.2791 0.008998 0.071927 0.0072403 0.0078718 0 0.0085412 0 0.0078138 0 0.006197 0 12.439
2.9531 -0.64306 -0.63201 -0.67432 -0.67747 -0.68877 -0.66046 -0.58603 -0.59096 -0.49563 -0.63281 -0.52851 85.178 0.0037619 0.0046474 0.0044349 0.22667 0.26178 0.0075698 0.072906 0.0064321 0.0090255 0 0.0084212 0 0.0084399 0 0.0051102 0 12.245
2.957 -0.66414 -0.6305 -0.69298 -0.66598 -0.66343 -0.70727 -0.62241 -0.55441 -0.5529 -0.66121 -0.57471 86.348 0.0030687 0.00026923 -3.6216e-05 0.23551 0.28543 0.0036066 0.075583 0.0058954 0.0082928 0 0.0074998 0 0.0089852 0 0.0052853 0 12.442
2.9609 -0.68001 -0.63085 -0.68371 -0.64006 -0.63515 -0.70119 -0.68997 -0.54892 -0.67109 -0.68369 -0.6635 87.428 0.0017188 -0.0050915 -0.0057743 0.24283 0.32668 0.0013203 0.079319 0.0070623 0.0055263 0 0.007148 0 0.0093302 0 0.0066303 0 12.995
2.9648 -0.68249 -0.64677 -0.65 -0.63095 -0.62771 -0.64884 -0.74163 -0.59399 -0.7726 -0.68955 -0.73472 88.43 0.0011752 -0.0085147 -0.0082134 0.24906 0.35312 0.0030469 0.082428 0.0096943 0.002053 0 0.0077987 0 0.0094412 0 0.008469 0 13.657
2.9688 -0.66621 -0.68054 -0.61239 -0.65368 -0.64109 -0.59055 -0.74013 -0.67172 -0.80173 -0.67712 -0.74673 89.352 0.0020143 -0.0084866 -0.0053129 0.25445 0.34797 0.0071835 0.084071 0.011524 0.00023336 0 0.0087232 0 0.0093675 0 0.009935 0 14.081
2.9727 -0.63583 -0.71803 -0.59788 -0.69211 -0.6557 -0.57386 -0.68044 -0.73092 -0.75238 -0.65501 -0.69905 90.182 0.0034421 -0.0056975 0.00065031 0.25905 0.31998 0.0098939 0.085081 0.010338 0.0015965 0 0.0089167 0 0.0091957 0 0.010399 0 14.006
2.9766 -0.60513 -0.73606 -0.61914 -0.70801 -0.64979 -0.61481 -0.59224 -0.72414 -0.66178 -0.63584 -0.62644 90.906 0.0041441 -0.0022174 0.0050331 0.26291 0.29336 0.0089264 0.0871 0.0065762 0.005164 0 0.0081829 0 0.0089955 0 0.0097376 0 13.405
2.9805 -0.58744 -0.71767 -0.66045 -0.66954 -0.61488 -0.68021 -0.52215 -0.64803 -0.58222 -0.62612 -0.57272 91.523 0.0036554 0.00013035 0.0049176 0.26632 0.28774 0.0058 0.090918 0.0035728 0.0077519 0 0.0073274 0 0.0087928 0 0.0083462 0 12.513
2.9844 -0.5855 -0.66449 -0.68485 -0.57842 -0.55897 -0.7108 -0.50634 -0.55008 -0.55087 -0.62085 -0.56349 92.044 0.0029532 0.00085275 0.0016177 0.26974 0.30438 0.0041971 0.095535 0.0047263 0.0063456 0 0.007294 0 0.0085897 0 0.006906 0 11.701
2.9883 -0.58948 -0.59665 -0.66024 -0.47402 -0.49915 -0.66937 -0.54955 -0.49286 -0.57281 -0.60801 -0.59329 92.478 0.0036566 0.00062454 -0.00075465 0.27326 0.32765 0.0061632 0.098841 0.010104 0.00063043 0 0.0081636 0 0.0084101 0 0.0060108 0 11.245
2.9922 -0.58526 -0.54044 -0.58554 -0.40861 -0.4519 -0.57341 -0.62255 -0.50472 -0.62177 -0.58004 -0.63168 92.834 0.0064965 0.00030455 0.00069006 0.27619 0.33825 0.0099427 0.0993 0.015927 -0.0065655 0 0.0090579 0 0.0083261 0 0.0058616 0 11.165
2.9961 -0.56604 -0.51272 -0.49564 -0.41083 -0.42762 -0.48211 -0.67991 -0.55887 -0.65558 -0.54165 -0.64211 93.113 0.010436 0.00014891 0.0048624 0.27725 0.32635 0.011674 0.097194 0.017768 -0.01137 0 0.0090441 0 0.0084285 0 0.0062224 0 11.228
3 -0.5375 -0.51296 -0.43967 -0.46501 -0.4294 -0.44789 -0.68723 -0.59798 -0.63902 -0.50633 -0.60245 93.317 0.013315 -0.00014796 0.0078505 0.27561 0.29534 0.009282 0.09435 0.014581 -0.011708 0 0.0080959 0 0.0087537 0 0.0066614 0 11.13
3.0039 -0.51287 -0.5271 -0.44742 -0.5226 -0.4532 -0.47466 -0.64101 -0.58175 -0.56374 -0.4842 -0.51684 93.448 0.013555 -0.00083411 0.0068352 0.27186 0.25604 0.0046329 0.092633 0.0096951 -0.008491 0 0.0071139 0 0.009224 0 0.0068866 0 10.713
3.0078 -0.50257 -0.53866 -0.50849 -0.5373 -0.48844 -0.51922 -0.56862 -0.51638 -0.45444 -0.47331 -0.41375 93.506 0.011461 -0.0016566 0.0029064 0.26818 0.21858 0.0017232 0.092523 0.007698 -0.0043687 0 0.0069921 0 0.0096618 0 0.0069028 0 10.068
3.0117 -0.50688 -0.5382 -0.57905 -0.49695 -0.52101 -0.53289 -0.50902 -0.44357 -0.35661 -0.46385 -0.33194 93.487 0.0089622 -0.0020548 -2.6754e-06 0.26711 0.18912 0.0026824 0.092944 0.010166 -0.0014408 0 0.0077095 0 0.0098801 0 0.0068816 0 9.4603
3.0156 -0.51659 -0.52567 -0.61134 -0.42857 -0.53946 -0.50389 -0.48808 -0.40328 -0.31209 -0.45191 -0.30221 93.388 0.0079755 -0.0017351 0.00097057 0.26982 0.17219 0.0056425 0.092431 0.01431 -6.7931e-05 0 0.0083915 0 0.0097901 0 0.006902 0 9.1492
3.0195 -0.51975 -0.50636 -0.58496 -0.37497 -0.54083 -0.46233 -0.50516 -0.40512 -0.33751 -0.44818 -0.33431 93.211 0.0088076 -0.00098045 0.0047066 0.27515 0.17328 0.0066847 0.090546 0.015762 0.00043412 0 0.0082739 0 0.0094466 0 0.0068381 0 9.2437
3.0234 -0.50876 -0.4855 -0.51866 -0.36283 -0.53081 -0.4457 -0.53861 -0.43075 -0.41905 -0.47013 -0.41474 92.966 0.0099973 -0.00035138 0.007085 0.28032 0.19677 0.0039444 0.088351 0.01268 0.00033831 0 0.0075544 0 0.0090036 0 0.0065102 0 9.6661
3.0273 -0.48357 -0.46571 -0.45513 -0.38673 -0.51697 -0.46004 -0.5631 -0.4582 -0.52394 -0.52186 -0.51427 92.665 0.0097208 -9.8734e-05 0.0049542 0.28283 0.23978 -0.00029274 0.087558 0.0072002 -0.0010029 0 0.0072271 0 0.0086227 0 0.0059357 0 10.213
3.0313 -0.45053 -0.44758 -0.43009 -0.41808 -0.50087 -0.47421 -0.56446 -0.48067 -0.61719 -0.58026 -0.59884 92.309 0.0074936 6.7429e-05 -0.00072401 0.2822 0.28786 -0.0017013 0.089088 0.003065 -0.0042288 0 0.0080455 0 0.0084055 0 0.0053962 0 10.635
3.0352 -0.41922 -0.43133 -0.44737 -0.42838 -0.47715 -0.45192 -0.54228 -0.50204 -0.67096 -0.60373 -0.63856 91.888 0.0046594 0.00056895 -0.0055669 0.2802 0.31871 0.001799 0.092221 0.0020819 -0.0087408 0 0.0096689 0 0.0083797 0 0.0052198 0 10.699
3.0391 -0.3987 -0.41752 -0.47762 -0.40802 -0.4413 -0.38984 -0.50241 -0.5182 -0.66494 -0.56066 -0.61427 91.389 0.0032627 0.0013222 -0.0056309 0.2794 0.31333 0.0078335 0.095012 0.0029992 -0.012645 0 0.01088 0 0.0085113 0 0.0054739 0 10.242
3.043 -0.39399 -0.40685 -0.48181 -0.36895 -0.39892 -0.32522 -0.44992 -0.50835 -0.58757 -0.45599 -0.52373 90.81 0.0043285 0.0015923 -0.00080761 0.28125 0.26797 0.011647 0.095678 0.0036294 -0.014088 0 0.010684 0 0.0087063 0 0.005874 0 9.2426
3.0469 -0.40349 -0.39992 -0.44261 -0.33391 -0.36604 -0.30562 -0.38992 -0.45009 -0.44539 -0.33306 -0.3871 90.166 0.0070313 0.00061347 0.005314 0.28507 0.1979 0.010428 0.093921 0.0036023 -0.012728 0 0.0092264 0 0.0088076 0 0.0060115 0 7.8969
3.0508 -0.41887 -0.39716 -0.37975 -0.3223 -0.35779 -0.34825 -0.33347 -0.3462 -0.27483 -0.2472 -0.24637 89.482 0.0093763 -0.0015575 0.0087698 0.28867 0.13016 0.0056982 0.09121 0.0046421 -0.0099312 0 0.0076335 0 0.0086379 0 0.0056922 0 6.6036
3.0547 -0.42888 -0.39844 -0.33631 -0.34097 -0.37466 -0.42473 -0.29924 -0.23639 -0.13971 -0.23088 -0.15306 88.769 0.0096973 -0.003843 0.0084834 0.28992 0.089718 0.0015961 0.089785 0.008159 -0.0075335 0 0.0069806 0 0.0081109 0 0.0050734 0 5.8234
3.0586 -0.42535 -0.40201 -0.34486 -0.38221 -0.39935 -0.48282 -0.30494 -0.17848 -0.10464 -0.27665 -0.14575 88.014 0.0077032 -0.0049505 0.0065472 0.2881 0.088245 0.00098708 0.091063 0.013006 -0.0063831 0 0.0073895 0 0.0073468 0 0.0044943 0 5.8519
3.0625 -0.40782 -0.40397 -0.39975 -0.42764 -0.40906 -0.48469 -0.35333 -0.20995 -0.19574 -0.34887 -0.22908 87.189 0.0043811 -0.0045247 0.0056242 0.28416 0.12146 0.0032654 0.0946 0.016129 -0.0059779 0 0.0080938 0 0.0066743 0 0.00419 0 6.6466
3.0664 -0.38324 -0.39981 -0.45879 -0.45618 -0.39349 -0.43044 -0.42505 -0.31934 -0.37677 -0.4112 -0.36829 86.271 0.0011041 -0.0035126 0.0062353 0.27986 0.17461 0.0057276 0.098376 0.015631 -0.0053429 0 0.0083046 0 0.0064605 0 0.0041667 0 7.8294
3.0703 -0.36132 -0.38767 -0.47518 -0.45431 -0.36262 -0.35191 -0.48622 -0.45003 -0.56281 -0.44645 -0.50489 85.263 -0.0011837 -0.0032275 0.0065232 0.27662 0.23026 0.0066574 0.10022 0.012938 -0.0041157 0 0.0079572 0 0.0068555 0 0.0043069 0 8.8726
3.0742 -0.34908 -0.37097 -0.43465 -0.42387 -0.33712 -0.28773 -0.50726 -0.53415 -0.66663 -0.45602 -0.58436 84.193 -0.0021811 -0.0038733 0.0044704 0.2749 0.27297 0.0067303 0.099315 0.011508 -0.0027817 0 0.0076284 0 0.0076461 0 0.0045273 0 9.3513
3.0781 -0.34852 -0.35745 -0.36716 -0.38173 -0.32999 -0.26157 -0.47964 -0.53234 -0.64708 -0.4459 -0.57946 83.094 -0.0019903 -0.0039964 0.00019863 0.2743 0.29058 0.0074714 0.096577 0.013137 -0.0020042 0 0.0078122 0 0.0083614 0 0.0047874 0 9.1118
3.082 -0.3577 -0.35426 -0.32215 -0.34994 -0.33661 -0.2764 -0.41907 -0.45312 -0.52673 -0.41689 -0.49732 81.981 -0.0008657 -0.0016523 -0.0039018 0.27415 0.27535 0.0088355 0.093747 0.015703 -0.0018982 0 0.0083715 0 0.0085835 0 0.00497 0 8.289
3.0859 -0.37283 -0.36263 -0.32754 -0.34239 -0.34235 -0.32088 -0.3541 -0.34261 -0.37018 -0.36875 -0.37127 80.842 0.00085519 0.0035344 -0.0052247 0.27418 0.22788 0.0088848 0.091945 0.014932 -0.0019952 0 0.0087233 0 0.0082388 0 0.0048502 0 7.2091
3.0898 -0.38897 -0.37649 -0.36706 -0.35782 -0.33991 -0.37726 -0.30975 -0.25557 -0.24341 -0.31139 -0.2465 79.653 0.0027781 0.0093153 -0.0031511 0.2746 0.1615 0.0060664 0.090999 0.0087461 -0.0017999 0 0.0085005 0 0.0076463 0 0.0042878 0 6.2628
3.0938 -0.40022 -0.38672 -0.39553 -0.38416 -0.33879 -0.42596 -0.29736 -0.22755 -0.18408 -0.26789 -0.16696 78.387 0.0045785 0.012042 0.00057335 0.27586 0.10144 0.0015179 0.090084 -7.5639e-05 -0.0012391 0 0.007944 0 0.0072806 0 0.0034865 0 5.7937
3.0977 -0.40134 -0.38805 -0.37866 -0.40926 -0.35673 -0.44979 -0.31458 -0.26231 -0.19715 -0.26226 -0.1635 77.037 0.0061247 0.0094678 0.0034131 0.27816 0.075067 -0.0014169 0.088916 -0.0057484 -0.00055957 0 0.0076157 0 0.0074322 0 0.0029984 0 5.9982
3.1016 -0.39134 -0.38275 -0.32296 -0.42778 -0.40049 -0.44105 -0.3514 -0.33649 -0.26696 -0.30106 -0.24166 75.609 0.0074195 0.0028233 0.003976 0.281 0.096717 -0.00031016 0.088262 -0.0042855 6.4055e-05 0 0.007772 0 0.0080175 0 0.00334 0 6.8377
3.1055 -0.3758 -0.37815 -0.27 -0.43905 -0.45471 -0.40754 -0.3956 -0.4148 -0.3682 -0.36556 -0.37326 74.117 0.0084243 -0.0037943 0.002674 0.28336 0.15709 0.003755 0.089142 0.0031942 0.00065734 0 0.0080951 0 0.0086634 0 0.0044921 0 8.0079
3.1094 -0.36455 -0.37984 -0.26077 -0.44068 -0.49064 -0.37016 -0.43515 -0.467 -0.4689 -0.42303 -0.5022 72.576 0.0090458 -0.0064602 0.00087904 0.28425 0.22646 0.0069998 0.091532 0.011654 0.0011795 0 0.0080658 0 0.0089757 0 0.0057636 0 9.0362
3.1133 -0.36492 -0.38657 -0.30151 -0.42725 -0.48809 -0.35024 -0.45954 -0.47977 -0.53386 -0.44884 -0.56976 70.992 0.0093876 -0.0044453 -0.00035787 0.28351 0.27166 0.0066005 0.093937 0.016484 0.0012989 0 0.007555 0 0.0087841 0 0.0062399 0 9.5021
3.1172 -0.37587 -0.39121 -0.35956 -0.39691 -0.45103 -0.35486 -0.46262 -0.45948 -0.53784 -0.44154 -0.54863 69.365 0.0099265 -0.00063162 -0.00088641 0.28202 0.27612 0.0035335 0.094461 0.016794 0.00063391 0 0.0069779 0 0.0082077 0 0.0055107 0 9.2681
3.1211 -0.38841 -0.3871 -0.39092 -0.35858 -0.40321 -0.37215 -0.44592 -0.4253 -0.48318 -0.41932 -0.46182 67.687 0.011176 0.0010908 -0.0011335 0.28119 0.24876 0.0016065 0.092449 0.014869 -0.00071861 0 0.00684 0 0.0075422 0 0.0040657 0 8.5559
3.125 -0.39283 -0.37423 -0.37472 -0.32984 -0.3683 -0.38127 -0.41874 -0.39629 -0.40417 -0.40212 -0.36848 65.95 0.012931 -0.00078951 -0.0014939 0.28182 0.21478 0.0035045 0.08912 0.012952 -0.0019993 0 0.0071719 0 0.0070798 0 0.0029787 0 7.793
3.1289 -0.38669 -0.35992 -0.3266 -0.32465 -0.3529 -0.36946 -0.39326 -0.38015 -0.34655 -0.39525 -0.32247 64.145 0.013882 -0.0041941 -0.0020428 0.28342 0.19545 0.0078097 0.086495 0.011049 -0.0022949 0 0.0074788 0 0.0069749 0 0.0031026 0 7.324
3.1328 -0.37647 -0.35327 -0.28354 -0.34174 -0.347 -0.34264 -0.37741 -0.37079 -0.33363 -0.38764 -0.33381 62.275 0.012318 -0.0054575 -0.0026241 0.28451 0.19254 0.010099 0.085642 0.007882 -0.0013253 0 0.007278 0 0.0071968 0 0.0044185 0 7.1977
3.1367 -0.37152 -0.35816 -0.2759 -0.36559 -0.33894 -0.32164 -0.37087 -0.35632 -0.34749 -0.36486 -0.36399 60.352 0.0076768 -0.0027151 -0.0030169 0.28396 0.18974 0.0071539 0.085971 0.0035428 0.00027712 0 0.0066555 0 0.0075562 0 0.0060602 0 7.1897
3.1406 -0.37591 -0.37066 -0.30924 -0.38033 -0.32877 -0.32713 -0.36747 -0.33135 -0.34524 -0.32491 -0.36085 58.39 0.0015839 0.0023775 -0.0030183 0.28203 0.16981 0.00014891 0.086278 0.00050006 0.0014971 0 0.0062292 0 0.0077883 0 0.0069689 0 7.0362
3.1445 -0.38547 -0.38267 -0.36565 -0.38337 -0.32699 -0.36428 -0.36227 -0.30407 -0.30048 -0.28377 -0.30552 56.395 -0.0028294 0.0061089 -0.0025426 0.28034 0.13302 -0.006328 0.08639 0.0015548 0.0017342 0 0.0065226 0 0.0076796 0 0.0066378 0 6.6898
3.1484 -0.39235 -0.38844 -0.4184 -0.38522 -0.34149 -0.41751 -0.3574 -0.29231 -0.23475 -0.26667 -0.23293 54.356 -0.0031155 0.0059857 -0.0017906 0.28037 0.10118 -0.0084418 0.087559 0.0067902 0.0010783 0 0.007377 0 0.0072014 0 0.0053879 0 6.3902
3.1523 -0.39216 -0.38816 -0.44729 -0.39542 -0.36745 -0.4583 -0.36204 -0.31148 -0.2085 -0.29195 -0.20778 52.249 0.0005605 0.0028443 -0.0012825 0.28205 0.10271 -0.0063608 0.091004 0.01286 -9.8137e-05 0 0.0080235 0 0.0065681 0 0.0040413 0 6.4956
3.1563 -0.38702 -0.38604 -0.44721 -0.40934 -0.39078 -0.46161 -0.38596 -0.36305 -0.27421 -0.35859 -0.27423 50.058 0.0055229 -4.8556e-05 -0.0015307 0.28356 0.15005 -0.0035254 0.096055 0.015633 -0.0015908 0 0.0077808 0 0.0061471 0 0.0033232 0 7.2022
3.1602 -0.38224 -0.38525 -0.42928 -0.41035 -0.40104 -0.42181 -0.43076 -0.43178 -0.42802 -0.44478 -0.41879 47.783 0.0087412 7.4567e-06 -0.0025197 0.2829 0.2271 -0.0029131 0.099979 0.013707 -0.003212 0 0.0067154 0 0.0062373 0 0.003449 0 8.3602
3.1641 -0.38077 -0.38468 -0.41519 -0.38676 -0.39965 -0.35865 -0.48471 -0.49274 -0.6007 -0.51735 -0.57473 45.446 0.0091396 0.0028102 -0.003525 0.27975 0.29723 -0.0041863 0.10005 0.0093909 -0.0042348 0 0.0056241 0 0.0068475 0 0.0041197 0 9.5121
3.168 -0.38104 -0.3806 -0.42468 -0.34695 -0.39479 -0.30809 -0.52524 -0.52313 -0.69812 -0.54633 -0.66358 43.072 0.0079897 0.0056215 -0.0036121 0.27601 0.32601 -0.0044982 0.096079 0.0062828 -0.003344 0 0.005349 0 0.0076447 0 0.0048196 0 10.125
3.1719 -0.37962 -0.37131 -0.46008 -0.31641 -0.38946 -0.301 -0.52906 -0.51173 -0.66226 -0.51787 -0.64217 40.672 0.0071678 0.0057644 -0.0024755 0.27435 0.30205 -0.0018852 0.090928 0.0060232 0.000371 0 0.0060644 0 0.0081396 0 0.0051564 0 9.8677
3.1758 -0.37509 -0.35987 -0.49882 -0.31735 -0.37691 -0.34181 -0.48542 -0.4622 -0.50801 -0.44025 -0.52373 38.233 0.007143 0.0030168 -0.00081689 0.27586 0.24137 0.0024031 0.088242 0.0074264 0.0060828 0 0.0071759 0 0.0080069 0 0.0050476 0 8.7833
3.1797 -0.36883 -0.35206 -0.50468 -0.34862 -0.34995 -0.40245 -0.40495 -0.39033 -0.31094 -0.34063 -0.36374 35.73 0.0067544 -0.00029622 0.00018884 0.27913 0.17396 0.0050269 0.089363 0.0085389 0.011018 0 0.0078805 0 0.0073197 0 0.0047022 0 7.2683
3.1836 -0.36246 -0.35118 -0.45545 -0.38468 -0.3143 -0.43873 -0.31751 -0.31779 -0.15883 -0.25393 -0.22639 33.145 0.004911 -0.0014344 -0.00010699 0.28136 0.1244 0.0038775 0.092234 0.0090761 0.012099 0 0.0078392 0 0.0065232 0 0.0044441 0 5.8904
3.1875 -0.35551 -0.35442 -0.3667 -0.39499 -0.28977 -0.42048 -0.25818 -0.26473 -0.10325 -0.20805 -0.15504 30.485 0.0022807 0.00042418 -0.0013156 0.2808 0.10091 0.00014103 0.093347 0.010478 0.0083852 0 0.0073678 0 0.0061504 0 0.0044747 0 5.1276
3.1914 -0.34609 -0.35447 -0.28842 -0.36737 -0.29432 -0.35387 -0.24832 -0.24308 -0.14158 -0.21231 -0.16012 27.775 0.0010101 0.0036619 -0.0024737 0.27814 0.098397 -0.0029304 0.090912 0.013622 0.0022057 0 0.0070464 0 0.0064644 0 0.0047092 0 5.1541
3.1953 -0.33346 -0.34508 -0.27061 -0.31598 -0.32474 -0.27815 -0.2834 -0.25261 -0.23302 -0.2548 -0.22322 25.038 0.0026231 0.0057572 -0.0029567 0.27574 0.10906 -0.0031518 0.086331 0.016965 -0.0022886 0 0.0071721 0 0.0072723 0 0.0048185 0 5.7731
3.1992 -0.3191 -0.32589 -0.32261 -0.26894 -0.35407 -0.23762 -0.33628 -0.2819 -0.3293 -0.31 -0.3095 22.276 0.006277 0.0053324 -0.0028589 0.27548 0.12948 -0.0012272 0.082744 0.017489 -0.0022022 0 0.0075562 0 0.0080468 0 0.0044944 0 6.5401
3.2031 -0.30453 -0.30233 -0.40111 -0.24792 -0.35164 -0.24969 -0.37448 -0.31435 -0.39755 -0.35203 -0.38221 19.473 0.0093066 0.0029526 -0.0024838 0.27731 0.15884 0.0004112 0.082188 0.013731 0.0018923 0 0.007795 0 0.0082808 0 0.0037597 0 7.0127
3.207 -0.28878 -0.28089 -0.44078 -0.25575 -0.30958 -0.29353 -0.3796 -0.33623 -0.4262 -0.36604 -0.41634 16.604 0.0096369 0.00025461 -0.0016454 0.27969 0.19217 0.00028633 0.084082 0.0077169 0.0064752 0 0.0077028 0 0.007839 0 0.0030436 0 6.9833
3.2109 -0.2691 -0.26415 -0.40425 -0.2786 -0.251 -0.32739 -0.35531 -0.34175 -0.41891 -0.35147 -0.40708 13.663 0.0076381 -0.0015133 0.00023463 0.28112 0.21744 -0.00078171 0.086274 0.0034884 0.0078992 0 0.0074902 0 0.0070584 0 0.002885 0 6.5455
3.2148 -0.24483 -0.24978 -0.30965 -0.29648 -0.21073 -0.31966 -0.31871 -0.33203 -0.38581 -0.31699 -0.3679 10.667 0.0055195 -0.0021734 0.0031584 0.28105 0.22079 -0.00089082 0.087313 0.0034583 0.0051485 0 0.0075217 0 0.0065134 0 0.0034594 0 5.9542
3.2188 -0.21986 -0.23378 -0.21236 -0.29284 -0.20485 -0.26905 -0.28315 -0.30921 -0.33681 -0.27218 -0.31755 7.6477 0.0049368 -0.0021402 0.0058013 0.27896 0.19579 0.0007243 0.087622 0.0061622 0.00034935 0 0.007851 0 0.0065988 0 0.0043427 0 5.3889
3.2227 -0.19984 -0.21419 -0.15785 -0.25989 -0.21663 -0.20038 -0.24693 -0.27126 -0.2772 -0.22202 -0.2646 4.6278 0.0053956 -0.0015618 0.0061255 0.27286 0.14858 0.0029287 0.088575 0.0077347 -0.0031481 0 0.0079176 0 0.0072305 0 0.0047767 0 4.8073
3.2266 -0.18536 -0.1913 -0.14729 -0.20104 -0.21185 -0.14316 -0.19694 -0.21262 -0.20626 -0.16743 -0.20277 1.6074 0.0051726 -8.1088e-05 0.0031763 0.25931 0.093953 0.0040565 0.090753 0.0056921 -0.0033335 0 0.0067007 0 0.0078967 0 0.0042694 0 4.0058
3.2305 -0.16818 -0.16435 -0.14466 -0.13117 -0.16931 -0.11179 -0.1236 -0.13091 -0.12116 -0.10955 -0.12232 -1.4335 0.0036872 0.0025763 -0.0015663 0.23585 0.045948 0.003712 0.093275 0.0012692 -0.00071207 0 0.0033407 0 0.0080361 0 0.00302 0 2.8336
3.2344 -0.13536 -0.12854 -0.11443 -0.071117 -0.098283 -0.10054 -0.033958 -0.03451 -0.025549 -0.053228 -0.02823 -4.5169 0.0025486 0.0058853 -0.0048489 0.204 0.010931 0.0029574 0.094793 -0.0019642 0.0025045 0 -0.0020997 0 0.0074592 0 0.0017722 0 1.3764
3.2383 -0.079097 -0.076676 -0.052345 -0.034927 -0.027234 -0.091633 0.048735 0.056247 0.063679 -0.0059545 0.053437 -7.6475 0.0038586 0.0085042 -0.0041222 0.16977 -0.011773 0.0027992 0.094855 -0.0016834 0.0041604 0 -0.0082727 0 0.0064748 0 0.0011948 0 -0.054147
3.2422 -0.0034669 -0.0051458 0.018038 -0.016846 0.02446 -0.065835 0.099482 0.11738 0.12033 0.027241 0.0908 -10.807 0.0074478 0.0090827 0.00023625 0.14034 -0.024132 0.0028779 0.094097 0.0011081 0.0034065 0 -0.013023 0 0.0056098 0 0.0013233 0 -1.1292
3.2461 0.078275 0.080526 0.075215 0.0093427 0.064207 -0.0089826 0.10965 0.13551 0.12565 0.049091 0.073554 -13.964 0.010214 0.0072319 0.0050754 0.11876 -0.025817 0.0019977 0.093176 0.0035121 0.00079173 0 -0.014665 0 0.0051549 0 0.0015555 0 -1.7471
3.25 0.15356 0.16616 0.12264 0.073015 0.11652 0.083946 0.095435 0.11908 0.087592 0.071235 0.029298 -17.092 0.0087757 0.0038486 0.0070716 0.10106 -0.017331 -8.7512e-05 0.091882 0.0039641 -0.0024218 0 -0.013354 0 0.0049265 0 0.0011907 0 -2.125
3.2539 0.2182 0.23641 0.18147 0.18193 0.19584 0.20375 0.090531 0.098168 0.046358 0.10954 0.012097 -20.175 0.0030632 0.00055359 0.0055372 0.078482 -0.0067182 -0.0018613 0.089592 0.003675 -0.0050164 0 -0.011518 0 0.0044649 0 1.6135e-05 0 -2.6665
3.2578 0.27496 0.28407 0.26278 0.31071 0.28862 0.32418 0.12737 0.11084 0.056844 0.17574 0.068795 -23.216 -0.0029216 -0.0012857 0.0028738 0.043862 -0.011482 -0.0015307 0.086595 0.0046951 -0.0062852 0 -0.01274 0 0.0034988 0 -0.0015719 0 -3.7071
3.2617 0.32547 0.31388 0.35032 0.41509 0.36234 0.40951 0.21829 0.18218 0.15598 0.26994 0.20741 -26.216 -0.004432 -0.0012403 0.0022172 -0.0026776 -0.050288 0.00048418 0.084589 0.0067424 -0.0062059 0 -0.019541 0 0.0022512 0 -0.0029661 0 -5.3094
3.2656 0.36496 0.3375 0.41314 0.46271 0.3933 0.43424 0.34721 0.30774 0.33573 0.37812 0.39075 -29.174 -0.00047041 0.00015948 0.0044388 -0.053067 -0.12824 0.00083627 0.085434 0.0064436 -0.0053434 0 -0.031511 0 0.0012878 0 -0.0038455 0 -7.2258
3.2695 0.38593 0.3633 0.43481 0.45544 0.38704 0.40319 0.47622 0.45171 0.54103 0.47632 0.55832 -32.086 0.0049776 0.0019107 0.0073028 -0.096326 -0.22713 -0.0043736 0.089224 0.00021585 -0.0044383 0 -0.045227 0 0.0010178 0 -0.0043126 0 -9.0181
3.2734 0.38717 0.38944 0.42839 0.42433 0.37238 0.35342 0.56362 0.56264 0.69563 0.53954 0.65879 -34.949 0.006471 0.0030994 0.0075706 -0.12547 -0.31057 -0.015943 0.093721 -0.011881 -0.0038458 0 -0.056206 0 0.0012981 0 -0.0046158 0 -10.24
3.2773 0.37792 0.40585 0.42087 0.40214 0.375 0.3309 0.58403 0.59915 0.74074 0.55157 0.67078 -37.76 0.0022302 0.0032159 0.0040819 -0.14108 -0.34352 -0.030058 0.096019 -0.025308 -0.003292 0 -0.06163 0 0.0015221 0 -0.0048162 0 -10.595
3.2813 0.37168 0.40391 0.42378 0.39789 0.39533 0.35682 0.54025 0.55153 0.66388 0.51141 0.60317 -40.52 -0.004075 0.0021921 -0.0010637 -0.1493 -0.31378 -0.040644 0.094984 -0.034407 -0.0022938 0 -0.061897 0 0.0011449 0 -0.0047681 0 -10.037
3.2852 0.37519 0.38593 0.42184 0.39542 0.41098 0.41069 0.46037 0.44647 0.5027 0.43367 0.48305 -43.227 -0.006697 0.00031237 -0.0042934 -0.15625 -0.24015 -0.04377 0.092121 -0.036984 -0.00093533 0 -0.059909 0 0.00018745 0 -0.0044021 0 -8.793
3.2891 0.38393 0.36642 0.3934 0.37523 0.40077 0.44664 0.38194 0.33211 0.32411 0.34303 0.34453 -45.873 -0.003183 -0.0018721 -0.0036196 -0.1637 -0.16064 -0.040379 0.090002 -0.035775 -0.00015025 0 -0.058747 0 -0.00074367 0 -0.0039555 0 -7.3137
3.293 0.38945 0.36333 0.34174 0.33796 0.36788 0.43202 0.33286 0.25254 0.19231 0.26585 0.22357 -48.451 0.0033683 -0.0036318 -0.00017531 -0.16918 -0.10875 -0.035126 0.089879 -0.035411 -0.00098196 0 -0.059569 0 -0.00095823 0 -0.0038512 0 -6.1309
3.2969 0.39119 0.38554 0.30295 0.3079 0.34059 0.37682 0.32075 0.22792 0.14272 0.22258 0.15363 -50.962 0.0072332 -0.0042374 0.0030245 -0.16975 -0.09493 -0.032626 0.090886 -0.037895 -0.0033701 0 -0.061278 0 -0.00027409 0 -0.0043182 0 -5.6597
3.3008 0.39984 0.42614 0.31797 0.31402 0.35009 0.32887 0.33663 0.25188 0.17367 0.22398 0.15677 -53.413 0.0052048 -0.0032541 0.0037219 -0.166 -0.10641 -0.034539 0.091503 -0.041053 -0.005743 0 -0.061982 0 0.00081926 0 -0.0051439 0 -6.0377
3.3047 0.427 0.467 0.39333 0.36652 0.4045 0.3374 0.36806 0.30532 0.25711 0.27127 0.23345 -55.812 -0.0010345 -0.00083293 0.0019229 -0.16261 -0.12415 -0.039752 0.091528 -0.041477 -0.0061224 0 -0.06087 0 0.0015635 0 -0.0058348 0 -7.0983
3.3086 0.47042 0.49147 0.4894 0.44887 0.48122 0.41388 0.40995 0.37402 0.35994 0.35783 0.36026 -58.158 -0.0073555 0.0022201 -0.00094523 -0.16531 -0.14217 -0.046806 0.092225 -0.039013 -0.0039252 0 -0.058959 0 0.0015406 0 -0.0060467 0 -8.498
3.3125 0.51033 0.49585 0.55057 0.52977 0.5431 0.52154 0.46429 0.45532 0.46238 0.46986 0.50097 -60.442 -0.011638 0.0047463 -0.004056 -0.17676 -0.17255 -0.055753 0.094423 -0.038192 -0.00070865 0 -0.058246 0 0.00096383 0 -0.0058661 0 -9.9083
3.3164 0.523 0.49093 0.55173 0.58276 0.56452 0.6012 0.5304 0.54952 0.56222 0.5862 0.62405 -62.65 -0.015597 0.0058203 -0.0081571 -0.19472 -0.23126 -0.067574 0.096741 -0.044861 0.0010843 0 -0.060154 0 0.00043103 0 -0.0056762 0 -11.134
3.3203 0.50078 0.49236 0.51853 0.59776 0.54668 0.61254 0.5961 0.64535 0.66284 0.67978 0.71326 -64.778 -0.022252 0.0052776 -0.014497 -0.21379 -0.31667 -0.082021 0.096265 -0.060851 0.00036803 0 -0.064555 0 0.00039713 0 -0.0057579 0 -12.088
3.3242 0.46044 0.50749 0.50225 0.57992 0.51205 0.55955 0.63976 0.71498 0.75519 0.72411 0.76395 -66.83 -0.031886 0.0038039 -0.022912 -0.22892 -0.39998 -0.09637 0.09143 -0.081525 -0.0015264 0 -0.070006 0 0.00083398 0 -0.0060338 0 -12.683
3.3281 0.43098 0.52892 0.53215 0.54217 0.48511 0.48334 0.64286 0.72634 0.80943 0.70388 0.77132 -68.814 -0.040871 0.0024682 -0.03119 -0.23805 -0.4385 -0.10668 0.084276 -0.098565 -0.0021535 0 -0.074777 0 0.0013321 0 -0.0061921 0 -12.765
3.332 0.43074 0.54007 0.58863 0.49957 0.47565 0.43099 0.60291 0.66489 0.7866 0.62404 0.72499 -70.734 -0.044717 0.002 -0.036561 -0.24213 -0.40435 -0.11063 0.079441 -0.10577 -0.00046495 0 -0.077786 0 0.0014887 0 -0.0060306 0 -12.18
3.3359 0.45389 0.52858 0.62107 0.46632 0.47644 0.42503 0.53603 0.54756 0.66561 0.51034 0.61775 -72.584 -0.042327 0.0023324 -0.037988 -0.2432 -0.30708 -0.10949 0.080362 -0.10312 0.0019686 0 -0.078872 0 0.0012086 0 -0.0056496 0 -10.934
3.3398 0.47763 0.49679 0.59316 0.45209 0.47444 0.45386 0.46731 0.41636 0.46718 0.39897 0.46192 -74.356 -0.037207 0.0027478 -0.037063 -0.2426 -0.19158 -0.10736 0.08609 -0.096035 0.0023887 0 -0.078495 0 0.00069097 0 -0.0053122 0 -9.2977
3.3438 0.48283 0.46089 0.51487 0.45713 0.46428 0.48597 0.41726 0.31544 0.25541 0.32075 0.29723 -76.047 -0.034426 0.0024856 -0.036599 -0.24067 -0.1108 -0.10834 0.091895 -0.090862 -0.00034446 0 -0.077309 0 0.00018707 0 -0.0051567 0 -7.7611
3.3477 0.46904 0.43895 0.4339 0.47111 0.4529 0.49456 0.39484 0.26903 0.11175 0.28987 0.17952 -77.666 -0.036306 0.001313 -0.038228 -0.23777 -0.092969 -0.11365 0.093297 -0.090539 -0.0043415 0 -0.075911 0 -0.00020217 0 -0.0050923 0 -6.827
3.3516 0.45119 0.43739 0.39638 0.48028 0.45226 0.47457 0.39999 0.27586 0.095293 0.30378 0.15461 -79.221 -0.040899 -0.00036524 -0.041203 -0.23518 -0.12756 -0.12094 0.089888 -0.093583 -0.0061909 0 -0.07474 0 -0.00052534 0 -0.0049806 0 -6.7839
3.3555 0.44303 0.44677 0.41213 0.47859 0.46729 0.44248 0.42961 0.32106 0.21316 0.35157 0.23398 -80.718 -0.04436 -0.0018541 -0.043458 -0.23468 -0.17986 -0.12599 0.085397 -0.096526 -0.0040404 0 -0.074022 0 -0.00084 0 -0.0048712 0 -7.5866
3.3594 0.44431 0.45046 0.45212 0.47254 0.48985 0.42133 0.47934 0.39115 0.41779 0.42165 0.38734 -82.155 -0.044594 -0.0026002 -0.043754 -0.23711 -0.22093 -0.12571 0.084018 -0.097203 0.00068998 0 -0.073739 0 -0.0011114 0 -0.0049908 0 -8.9006
3.3633 0.44354 0.43906 0.47621 0.4737 0.50428 0.42298 0.53959 0.47693 0.6306 0.50156 0.55596 -83.526 -0.042654 -0.0023716 -0.042816 -0.24135 -0.24744 -0.12025 0.086561 -0.096157 0.0045951 0 -0.073739 0 -0.001242 0 -0.0054684 0 -10.258
3.3672 0.43247 0.41854 0.46486 0.48513 0.50044 0.44029 0.59215 0.56353 0.77649 0.57244 0.67781 -84.827 -0.041029 -0.0011956 -0.042404 -0.24486 -0.27537 -0.11305 0.090057 -0.095512 0.0052573 0 -0.073924 0 -0.0011675 0 -0.006099 0 -11.225
3.3711 0.41654 0.4053 0.42944 0.49574 0.48312 0.45447 0.61415 0.62225 0.81148 0.60813 0.71167 -86.062 -0.041078 0.00069323 -0.043366 -0.24553 -0.31468 -0.10873 0.091006 -0.096744 0.003004 0 -0.074362 0 -0.00090591 0 -0.0064455 0 -11.521
3.375 0.41056 0.41193 0.39746 0.48977 0.4687 0.45175 0.58953 0.61925 0.7338 0.58605 0.65087 -87.234 -0.042282 0.0027644 -0.044689 -0.24339 -0.35 -0.11002 0.088913 -0.099322 -8.6445e-05 0 -0.075139 0 -0.00052995 0 -0.0062266 0 -11.073
3.3789 0.4236 0.4358 0.38875 0.46313 0.47075 0.43587 0.52036 0.54001 0.57912 0.505 0.52361 -88.341 -0.043611 0.004171 -0.04456 -0.24051 -0.34756 -0.1158 0.086655 -0.10114 -0.0025982 0 -0.076091 0 -0.00012694 0 -0.00561 0 -10.03
3.3828 0.44832 0.45999 0.40223 0.42982 0.48635 0.42525 0.42933 0.40962 0.40508 0.39464 0.38084 -89.376 -0.044982 0.0040856 -0.042369 -0.23928 -0.28538 -0.12169 0.087443 -0.10016 -0.004917 0 -0.076723 0 0.00020479 0 -0.00509 0 -8.7269
3.3867 0.46562 0.46612 0.42048 0.41023 0.49626 0.43588 0.35043 0.28725 0.27045 0.30429 0.27572 -90.332 -0.04702 0.0023246 -0.039635 -0.24024 -0.18086 -0.12305 0.091563 -0.095988 -0.0079563 0 -0.076503 0 0.00035717 0 -0.005037 0 -7.5854
3.3906 0.46112 0.44874 0.42502 0.41169 0.48105 0.46405 0.31326 0.23255 0.21404 0.27448 0.24174 -91.211 -0.049602 -0.00026116 -0.038785 -0.24155 -0.088602 -0.11858 0.096151 -0.090395 -0.011097 0 -0.075336 0 0.00027035 0 -0.005357 0 -6.9673
3.3945 0.43835 0.41953 0.41019 0.42066 0.44047 0.48532 0.32965 0.26687 0.24062 0.31091 0.27951 -92.024 -0.051233 -0.0021538 -0.040861 -0.24057 -0.065118 -0.11155 0.09815 -0.086381 -0.01193 0 -0.073761 0 2.2009e-05 0 -0.0056094 0 -7.0268
3.3984 0.41659 0.3983 0.38703 0.41616 0.39845 0.47379 0.38903 0.35985 0.32169 0.38167 0.35985 -92.781 -0.050325 -0.0022005 -0.044336 -0.23633 -0.12592 -0.10757 0.09737 -0.086449 -0.0084454 0 -0.07263 0 -0.00016813 0 -0.0054745 0 -7.6522
3.4023 0.41491 0.39829 0.37605 0.39264 0.38665 0.42676 0.46421 0.45316 0.41296 0.44147 0.44227 -93.487 -0.047093 -0.00052923 -0.046292 -0.23076 -0.23061 -0.11024 0.096526 -0.090988 -0.0014905 0 -0.072479 0 -9.0745e-05 0 -0.0051009 0 -8.5371
3.4063 0.43623 0.41741 0.39333 0.36966 0.41815 0.3726 0.52448 0.50332 0.47964 0.46482 0.49774 -94.133 -0.043828 0.0014827 -0.045029 -0.22752 -0.31081 -0.11807 0.098201 -0.09783 0.0052561 0 -0.07313 0 0.00024131 0 -0.004966 0 -9.3463
3.4102 0.46479 0.44138 0.43784 0.37658 0.47344 0.35163 0.55021 0.50926 0.51351 0.4616 0.52112 -94.709 -0.042948 0.0022534 -0.041755 -0.22922 -0.32109 -0.12543 0.10179 -0.1034 0.0081559 0 -0.073879 0 0.00053597 0 -0.0053711 0 -9.874
3.4141 0.47884 0.45513 0.48837 0.42457 0.51227 0.38343 0.54188 0.50361 0.52995 0.46285 0.52623 -95.212 -0.044724 0.0011997 -0.039744 -0.23519 -0.27236 -0.12689 0.10353 -0.10486 0.0066776 0 -0.074094 0 0.00043434 0 -0.0060753 0 -10.098
3.418 0.46763 0.45283 0.51466 0.49137 0.50352 0.44813 0.5177 0.51718 0.54786 0.48914 0.52914 -95.645 -0.047058 -0.00092887 -0.041565 -0.24174 -0.21996 -0.12143 0.099822 -0.10193 0.0036312 0 -0.073696 0 -0.0001538 0 -0.0064581 0 -10.109
3.4219 0.43923 0.43962 0.49753 0.53473 0.4494 0.49961 0.49979 0.54849 0.56881 0.52895 0.53331 -96.016 -0.047603 -0.0028325 -0.046757 -0.24468 -0.21552 -0.11318 0.090748 -0.096995 0.0023001 0 -0.073128 0 -0.00090478 0 -0.0060866 0 -9.9844
3.4258 0.41374 0.42568 0.44463 0.52461 0.38429 0.50176 0.49712 0.56443 0.57277 0.54577 0.52743 -96.328 -0.046005 -0.0037757 -0.051979 -0.24233 -0.26211 -0.10799 0.080656 -0.093421 0.0033268 0 -0.072913 0 -0.0013093 0 -0.0051569 0 -9.7158
3.4297 0.40817 0.41885 0.38805 0.46741 0.3494 0.45789 0.49788 0.53065 0.53423 0.50871 0.49597 -96.58 -0.04394 -0.0039887 -0.053587 -0.23673 -0.3108 -0.10895 0.075146 -0.093311 0.0044519 0 -0.073217 0 -0.0011133 0 -0.0043724 0 -9.2401
3.4336 0.42468 0.42121 0.36271 0.40157 0.36389 0.40794 0.47948 0.4448 0.44634 0.42104 0.43354 -96.765 -0.04304 -0.0040639 -0.050513 -0.23205 -0.30273 -0.11452 0.077054 -0.096268 0.0032481 0 -0.073793 0 -0.00057785 0 -0.0043484 0 -8.5549
3.4375 0.45006 0.43019 0.38055 0.36871 0.41475 0.39508 0.43011 0.34434 0.33383 0.32319 0.35307 -96.882 -0.043089 -0.0040814 -0.045094 -0.23158 -0.2222 -0.12044 0.084648 -0.10002 -0.00010956 0 -0.07424 0 -0.00028826 0 -0.0050724 0 -7.812
3.4414 0.4656 0.44106 0.42104 0.38408 0.47022 0.42955 0.36498 0.28251 0.24434 0.26745 0.28345 -96.933 -0.042525 -0.0034445 -0.04127 -0.23546 -0.11581 -0.12343 0.09321 -0.10224 -0.0029972 0 -0.074319 0 -0.00064918 0 -0.0059039 0 -7.2981
3.4453 0.45949 0.44803 0.44674 0.42895 0.50286 0.48027 0.32134 0.29196 0.22336 0.28392 0.25824 -96.921 -0.040622 -0.0016216 -0.041661 -0.24081 -0.059914 -0.12317 0.098375 -0.10201 -0.0032389 0 -0.074041 0 -0.0015061 0 -0.0061089 0 -7.2901
3.4492 0.43309 0.44479 0.43218 0.46829 0.50329 0.50046 0.33268 0.3634 0.28869 0.36273 0.30001 -96.852 -0.038765 0.0010135 -0.045845 -0.24401 -0.1011 -0.12146 0.098535 -0.10004 -0.0015953 0 -0.07358 0 -0.0022454 0 -0.0054549 0 -7.8662
3.4531 0.39813 0.42655 0.38264 0.47661 0.47749 0.46536 0.40056 0.45274 0.41888 0.4628 0.40562 -96.726 -0.039158 0.0032197 -0.050973 -0.24322 -0.21774 -0.11995 0.094901 -0.097761 -0.0010557 0 -0.073163 0 -0.0023007 0 -0.0043655 0 -8.8004
3.457 0.3677 0.3937 0.32792 0.45178 0.43595 0.3906 0.48719 0.5085 0.56058 0.53733 0.53907 -96.544 -0.042255 0.0038911 -0.053947 -0.23944 -0.33391 -0.11894 0.089858 -0.096255 -0.003551 0 -0.073007 0 -0.0016254 0 -0.0035382 0 -9.6233
3.4609 0.34815 0.35401 0.29706 0.40944 0.38668 0.31794 0.53677 0.49944 0.65001 0.55643 0.639 -96.308 -0.045809 0.0030684 -0.053324 -0.23535 -0.37465 -0.11814 0.085303 -0.095911 -0.0075662 0 -0.073252 0 -0.00072047 0 -0.0033799 0 -9.8329
3.4648 0.33703 0.31993 0.29575 0.36704 0.33631 0.28233 0.51123 0.42682 0.63923 0.51448 0.64355 -96.016 -0.046849 0.0019011 -0.049684 -0.2331 -0.3188 -0.11785 0.082085 -0.096638 -0.0093691 0 -0.073837 0 -0.00020541 0 -0.0037219 0 -9.1443
3.4688 0.32755 0.30148 0.30456 0.33217 0.29312 0.288 0.41447 0.31897 0.51767 0.42435 0.52409 -95.667 -0.044672 0.0015129 -0.044654 -0.23278 -0.20845 -0.11899 0.080399 -0.098139 -0.0068214 0 -0.074403 0 -0.00031843 0 -0.0039974 0 -7.6429
3.4727 0.31522 0.29981 0.29761 0.3026 0.26533 0.31085 0.28839 0.21554 0.32049 0.30874 0.30898 -95.261 -0.041641 0.0018619 -0.039743 -0.23259 -0.11096 -0.12162 0.080321 -0.099912 -0.0018936 0 -0.07442 0 -0.00077056 0 -0.0036855 0 -5.7617
3.4766 0.30113 0.30669 0.26488 0.27431 0.25574 0.32135 0.18594 0.15031 0.11822 0.19544 0.078528 -94.801 -0.040771 0.0017697 -0.035911 -0.2305 -0.067341 -0.1241 0.081921 -0.10118 0.00089108 0 -0.073519 0 -0.0010439 0 -0.0026704 0 -4.1002
3.4805 0.28981 0.31087 0.22006 0.24857 0.25951 0.30725 0.14196 0.13887 -0.011524 0.11452 -0.071816 -94.297 -0.042561 0.00017668 -0.033773 -0.22595 -0.069446 -0.12404 0.085019 -0.10115 -0.0012274 0 -0.071796 0 -0.00084206 0 -0.0012945 0 -3.1789
3.4844 0.28424 0.30609 0.18938 0.23224 0.26889 0.27902 0.16081 0.17477 -0.019255 0.091551 -0.081204 -93.76 -0.04447 -0.0025759 -0.033754 -0.22021 -0.08084 -0.12066 0.08898 -0.099556 -0.0064042 0 -0.069783 0 -0.00030804 0 -0.00013482 0 -3.2408
3.4883 0.28296 0.29445 0.19203 0.23232 0.27992 0.25757 0.22351 0.23557 0.092256 0.13638 0.044432 -93.198 -0.043751 -0.0047569 -0.035758 -0.21533 -0.078261 -0.11607 0.092791 -0.096997 -0.0097494 0 -0.068081 0 0.00012891 0 0.00031841 0 -4.1756
3.4922 0.2818 0.28298 0.2274 0.24999 0.29342 0.25688 0.30348 0.29637 0.26986 0.23442 0.23847 -92.605 -0.040655 -0.0046737 -0.03878 -0.2125 -0.074344 -0.11384 0.095379 -0.094664 -0.0078916 0 -0.066964 0 9.7669e-05 0 -9.3811e-05 0 -5.5841
3.4961 0.27832 0.2769 0.27684 0.27857 0.30904 0.2748 0.37758 0.34278 0.43816 0.34943 0.4134 -91.972 -0.038471 -0.0022399 -0.041154 -0.21128 -0.10154 -0.11599 0.096001 -0.09357 -0.0021339 0 -0.066305 0 -0.00047284 0 -0.001128 0 -6.9462
3.5 0.27425 0.27605 0.3165 0.30636 0.32018 0.29635 0.42905 0.37429 0.53724 0.43896 0.50756 -91.291 -0.040099 0.00082229 -0.041615 -0.21037 -0.17358 -0.12103 0.094565 -0.093959 0.0028524 0 -0.06586 0 -0.0013566 0 -0.0022607 0 -7.8246
3.5039 0.27351 0.27682 0.33149 0.32242 0.31796 0.30448 0.44711 0.39557 0.54737 0.474 0.50963 -90.56 -0.044663 0.0024252 -0.040376 -0.20898 -0.26181 -0.1252 0.091749 -0.095342 0.0034652 0 -0.065568 0 -0.0022002 0 -0.0029602 0 -8.0191
3.5078 0.27793 0.27702 0.32276 0.32175 0.30199 0.29034 0.42854 0.4042 0.48774 0.45048 0.44978 -89.789 -0.047877 0.0019289 -0.039141 -0.20771 -0.31061 -0.12562 0.088798 -0.097039 0.00038476 0 -0.065548 0 -0.0026979 0 -0.0029839 0 -7.6085
3.5117 0.28528 0.2783 0.30382 0.30729 0.28565 0.25856 0.38041 0.3879 0.39526 0.38662 0.37019 -88.984 -0.046102 0.00064289 -0.039773 -0.20797 -0.2809 -0.12265 0.087014 -0.098645 -0.0024584 0 -0.065811 0 -0.0026881 0 -0.0025244 0 -6.8629
3.5156 0.29171 0.28403 0.29026 0.28779 0.28696 0.22575 0.31919 0.33628 0.30158 0.31022 0.29859 -88.142 -0.040083 0.00050264 -0.042582 -0.21038 -0.1847 -0.11917 0.08716 -0.10002 -0.0019202 0 -0.066069 0 -0.0021901 0 -0.0020802 0 -6.0833
3.5195 0.29603 0.2951 0.28898 0.27319 0.31084 0.21303 0.26422 0.25749 0.22377 0.24547 0.24134 -87.252 -0.034493 0.0021061 -0.045733 -0.21367 -0.079895 -0.11772 0.089121 -0.10102 0.0014246 0 -0.065935 0 -0.0014102 0 -0.0021081 0 -5.4665
3.5234 0.30093 0.3081 0.29453 0.27044 0.34035 0.23485 0.22953 0.1827 0.16978 0.20666 0.19465 -86.307 -0.033574 0.0039467 -0.046491 -0.21523 -0.028145 -0.11826 0.092005 -0.10132 0.0042309 0 -0.065345 0 -0.0006898 0 -0.0026932 0 -5.0737
3.5273 0.30951 0.31789 0.29546 0.28187 0.34894 0.28917 0.21986 0.15018 0.14759 0.19869 0.16004 -85.306 -0.037208 0.0036498 -0.043485 -0.21299 -0.050055 -0.11868 0.094574 -0.10064 0.0039565 0 -0.064739 0 -0.00036171 0 -0.0034908 0 -4.9023
3.5313 0.32048 0.32172 0.28626 0.30566 0.32513 0.35528 0.23296 0.17921 0.16649 0.22 0.15004 -84.261 -0.041335 0.00020093 -0.038178 -0.20722 -0.11428 -0.11721 0.095723 -0.099029 0.0012622 0 -0.064708 0 -0.00056869 0 -0.0039932 0 -4.9761
3.5352 0.32753 0.32095 0.27433 0.33644 0.28656 0.40279 0.2638 0.25512 0.22922 0.26394 0.18034 -83.183 -0.042239 -0.0048105 -0.034213 -0.20052 -0.16801 -0.11432 0.094839 -0.096818 -0.0011159 0 -0.065391 0 -0.0011771 0 -0.0039165 0 -5.358
3.5391 0.32431 0.31876 0.27444 0.36519 0.26727 0.40798 0.30622 0.33884 0.32337 0.31909 0.25557 -82.073 -0.040219 -0.0081378 -0.034941 -0.19605 -0.18154 -0.11208 0.092067 -0.094321 -0.0015851 0 -0.066225 0 -0.0018783 0 -0.0034008 0 -6.0613
3.543 0.31053 0.31636 0.29363 0.38024 0.28692 0.36755 0.35109 0.39335 0.42157 0.37089 0.35952 -80.92 -0.038886 -0.0073414 -0.040905 -0.19518 -0.16878 -0.11198 0.08843 -0.091692 -0.0014328 0 -0.066393 0 -0.0024126 0 -0.0028743 0 -6.9408
3.5469 0.29305 0.31164 0.32053 0.37148 0.32993 0.30072 0.38545 0.40523 0.49173 0.40535 0.45727 -79.708 -0.040916 -0.0027534 -0.049167 -0.19675 -0.16765 -0.11342 0.085615 -0.089173 -0.0031944 0 -0.065591 0 -0.0027271 0 -0.0027072 0 -7.6779
3.5508 0.28034 0.30146 0.3311 0.33717 0.3557 0.23812 0.39585 0.3847 0.51034 0.41305 0.50907 -78.43 -0.044835 0.0027071 -0.055051 -0.19834 -0.19966 -0.11445 0.085215 -0.087461 -0.007419 0 -0.064387 0 -0.0029304 0 -0.0029444 0 -7.9108
3.5547 0.27513 0.28518 0.30886 0.28809 0.33306 0.20504 0.37479 0.3481 0.4704 0.39094 0.48901 -77.094 -0.046342 0.0057336 -0.055103 -0.1985 -0.24568 -0.11382 0.087691 -0.087564 -0.011359 0 -0.063741 0 -0.0030988 0 -0.003311 0 -7.4363
3.5586 0.2723 0.26583 0.26206 0.24369 0.2683 0.20948 0.32517 0.30183 0.38131 0.34165 0.39872 -75.718 -0.042881 0.0050338 -0.04923 -0.19784 -0.26 -0.11227 0.091818 -0.08999 -0.011165 0 -0.064102 0 -0.0031377 0 -0.0034542 0 -6.3414
3.5625 0.26408 0.24796 0.21977 0.22074 0.20072 0.24076 0.25934 0.24327 0.26402 0.27263 0.26808 -74.323 -0.036681 0.0019873 -0.040643 -0.19808 -0.21075 -0.11159 0.095287 -0.093909 -0.0055287 0 -0.064909 0 -0.0028518 0 -0.0032069 0 -4.9669
3.5664 0.24743 0.23428 0.20753 0.22224 0.1693 0.27728 0.19385 0.17502 0.14566 0.19619 0.14183 -72.914 -0.032977 -0.00085801 -0.033749 -0.19993 -0.11149 -0.1127 0.096235 -0.097271 0.0028073 0 -0.065025 0 -0.00217 0 -0.0026749 0 -3.73
3.5703 0.22656 0.22423 0.22337 0.23569 0.18043 0.29732 0.14392 0.11473 0.054479 0.12907 0.059091 -71.482 -0.035048 -0.0020228 -0.031508 -0.20194 -0.015808 -0.11457 0.094562 -0.098119 0.0091969 0 -0.063725 0 -0.0013059 0 -0.0021198 0 -2.9278
3.5742 0.20821 0.21499 0.23786 0.24276 0.20575 0.28788 0.11984 0.087105 0.013257 0.088669 0.037108 -70.013 -0.041078 -0.0020706 -0.033949 -0.20143 0.021604 -0.11519 0.091856 -0.096175 0.010842 0 -0.061339 0 -0.00067528 0 -0.0017572 0 -2.6411
3.5781 0.19455 0.20362 0.22077 0.23244 0.2101 0.24887 0.12479 0.10394 0.031092 0.085611 0.068015 -68.496 -0.045965 -0.0025509 -0.038624 -0.19687 -0.014423 -0.11347 0.08991 -0.093265 0.0086556 0 -0.058965 0 -0.00061499 0 -0.0016207 0 -2.7674
3.582 0.18092 0.18802 0.17085 0.20661 0.18242 0.19232 0.15301 0.15135 0.097609 0.11688 0.12824 -66.936 -0.04623 -0.0040448 -0.042483 -0.18955 -0.090068 -0.11031 0.089155 -0.092003 0.0057586 0 -0.057558 0 -0.0011275 0 -0.0015625 0 -3.1165
3.5859 0.16058 0.16703 0.11967 0.17426 0.14101 0.13655 0.18982 0.19786 0.18477 0.16525 0.19215 -65.35 -0.043094 -0.0052924 -0.043786 -0.18303 -0.15086 -0.1077 0.088524 -0.093706 0.0043947 0 -0.057249 0 -0.0018652 0 -0.0013667 0 -3.4906
3.5898 0.13186 0.14069 0.10358 0.14124 0.11121 0.097142 0.21627 0.21712 0.25738 0.20703 0.24053 -63.754 -0.040772 -0.0043557 -0.042853 -0.18063 -0.16328 -0.10709 0.086907 -0.097277 0.0043296 0 -0.057481 0 -0.0023656 0 -0.0008975 0 -3.7164
3.5938 0.10067 0.11149 0.12859 0.10645 0.099844 0.07906 0.21762 0.20466 0.28732 0.22337 0.26103 -62.157 -0.041986 -0.00076984 -0.041324 -0.18297 -0.13547 -0.10839 0.084727 -0.10007 0.0039443 0 -0.057703 0 -0.0023514 0 -0.00020144 0 -3.6587
3.5977 0.076086 0.084862 0.16194 0.068044 0.091958 0.075235 0.19051 0.17425 0.26338 0.20772 0.24567 -60.553 -0.045391 0.0034509 -0.040648 -0.18751 -0.10208 -0.11051 0.083925 -0.099985 0.0024244 0 -0.057857 0 -0.0018775 0 0.00049607 0 -3.2476
3.6016 0.063066 0.066941 0.16044 0.031805 0.071138 0.073318 0.14286 0.13928 0.19255 0.165 0.1916 -58.926 -0.047382 0.0051533 -0.040985 -0.19028 -0.089132 -0.11244 0.086108 -0.0971 0.00058733 0 -0.058151 0 -0.0012439 0 0.00091429 0 -2.5111
3.6055 0.058793 0.060142 0.11026 0.010974 0.040116 0.065663 0.086483 0.099109 0.094121 0.10527 0.10589 -57.269 -0.046102 0.0027322 -0.041322 -0.18842 -0.090744 -0.11387 0.090588 -0.093387 -0.00033461 0 -0.058439 0 -0.0007738 0 0.00090199 0 -1.5762
3.6094 0.055386 0.059971 0.040971 0.014979 0.018891 0.05413 0.029528 0.044327 -0.0078615 0.038591 0.0081514 -55.586 -0.043287 -0.0022565 -0.040624 -0.18164 -0.077666 -0.11483 0.094372 -0.091033 -0.00032183 0 -0.057956 0 -0.00062155 0 0.00056252 0 -0.62134
3.6133 0.04588 0.056769 -0.00073607 0.037166 0.021839 0.045261 -0.024278 -0.025252 -0.090227 -0.025137 -0.074764 -53.897 -0.042097 -0.0061747 -0.039006 -0.17186 -0.028966 -0.11515 0.094456 -0.090861 -0.00063585 0 -0.055823 0 -0.00071733 0 0.0002125 0 0.19453
3.6172 0.028313 0.042156 0.0062665 0.054761 0.038274 0.040358 -0.069944 -0.090018 -0.13467 -0.074067 -0.12078 -52.218 -0.043456 -0.0062678 -0.03786 -0.16166 0.042472 -0.11451 0.090505 -0.092188 -0.0022416 0 -0.05192 0 -0.0008455 0 0.00018016 0 0.77659
3.6211 0.0054132 0.015371 0.038324 0.044081 0.038537 0.0306 -0.097465 -0.12101 -0.13224 -0.095793 -0.1231 -50.556 -0.044983 -0.0029015 -0.038702 -0.15298 0.094695 -0.11311 0.085413 -0.093967 -0.0044241 0 -0.047266 0 -0.00078231 0 0.00058569 0 1.0935
3.625 -0.018428 -0.015985 0.049446 -0.00056714 0.0019711 0.0034662 -0.097095 -0.10391 -0.088146 -0.084281 -0.091492 -48.899 -0.043717 0.00096169 -0.041646 -0.14661 0.089377 -0.11186 0.083053 -0.095897 -0.005266 0 -0.043463 0 -0.00041234 0 0.0012774 0 1.1567
3.6289 -0.039726 -0.041845 0.01431 -0.06076 -0.060129 -0.044129 -0.070511 -0.05438 -0.022927 -0.047196 -0.044518 -47.231 -0.039625 0.0025377 -0.044864 -0.14246 0.025372 -0.11182 0.085094 -0.098382 -0.0035895 0 -0.041617 0 0.00022658 0 0.0019746 0 1.0173
3.6328 -0.056615 -0.057364 -0.048639 -0.10684 -0.11049 -0.098245 -0.036005 -0.0090079 0.033757 -0.0056499 -9.3033e-05 -45.548 -0.036009 0.0016116 -0.045701 -0.13993 -0.055888 -0.11313 0.089686 -0.1015 -0.00029125 0 -0.041635 0 0.00098003 0 0.0024868 0 0.78208
3.6367 -0.068526 -0.065801 -0.095178 -0.11969 -0.11747 -0.13464 -0.019049 0.0017301 0.055954 0.016204 0.028549 -43.863 -0.036189 0.00029055 -0.042748 -0.13815 -0.099316 -0.11476 0.093162 -0.10428 0.0024189 0 -0.042462 0 0.0016647 0 0.0028092 0 0.6112
3.6406 -0.07591 -0.074218 -0.096522 -0.10358 -0.083801 -0.13606 -0.033535 -0.024694 0.034038 0.0051671 0.031714 -42.196 -0.039949 0.00046129 -0.037209 -0.1361 -0.076997 -0.11524 0.093188 -0.10512 0.0031385 0 -0.042982 0 0.0021488 0 0.0030202 0 0.66427
3.6445 -0.079842 -0.08608 -0.064457 -0.080321 -0.045666 -0.10613 -0.07005 -0.064838 -0.021259 -0.034091 0.002893 -40.562 -0.043563 0.0015988 -0.032299 -0.13308 -0.008146 -0.11387 0.09056 -0.10332 0.002538 0 -0.042773 0 0.0023748 0 0.0031037 0 1.0133
3.6484 -0.080965 -0.097545 -0.037474 -0.070828 -0.041927 -0.06749 -0.10329 -0.092128 -0.086561 -0.084392 -0.056876 -38.958 -0.043546 0.0012543 -0.030948 -0.12908 0.057828 -0.11125 0.088187 -0.099956 0.0024394 0 -0.042146 0 0.0023294 0 0.0029082 0 1.5873
3.6523 -0.07839 -0.10067 -0.042583 -0.079928 -0.080794 -0.045037 -0.11343 -0.099171 -0.14009 -0.12845 -0.13352 -37.368 -0.040283 -0.0021686 -0.033554 -0.12488 0.080941 -0.10864 0.088368 -0.09738 0.0037048 0 -0.041611 0 0.0020167 0 0.0023155 0 2.1984
3.6563 -0.070161 -0.090384 -0.069866 -0.095797 -0.133 -0.047657 -0.10219 -0.099703 -0.1722 -0.15747 -0.2011 -35.778 -0.037716 -0.0071954 -0.037624 -0.12147 0.060277 -0.10699 0.090923 -0.097372 0.0052165 0 -0.041383 0 0.0014911 0 0.0014659 0 2.6352
3.6602 -0.055666 -0.068897 -0.083297 -0.10205 -0.15648 -0.06311 -0.088304 -0.10984 -0.18499 -0.16978 -0.2326 -34.186 -0.039323 -0.010096 -0.039678 -0.11947 0.029704 -0.10643 0.093692 -0.099579 0.0050841 0 -0.041355 0 0.00091849 0 0.00079008 0 2.7528
3.6641 -0.037855 -0.043899 -0.05614 -0.090688 -0.13006 -0.069412 -0.086497 -0.12736 -0.18253 -0.16344 -0.21385 -32.6 -0.044453 -0.0082413 -0.03795 -0.11867 0.024409 -0.10664 0.094663 -0.10164 0.0028195 0 -0.041404 0 0.00056843 0 0.00074787 0 2.5002
3.668 -0.022343 -0.022739 0.0033003 -0.065681 -0.06765 -0.052525 -0.090391 -0.12897 -0.16116 -0.13267 -0.14996 -31.029 -0.048813 -0.0028145 -0.033702 -0.11833 0.047636 -0.10741 0.093628 -0.10102 0.00012586 0 -0.041598 0 0.00066661 0 0.0014532 0 1.8906
3.6719 -0.013193 -0.007928 0.059089 -0.036563 -0.003528 -0.016043 -0.076808 -0.088982 -0.10975 -0.073451 -0.059371 -29.472 -0.04865 0.001911 -0.030124 -0.11767 0.066759 -0.1086 0.091953 -0.097093 -0.00066014 0 -0.04204 0 0.0011846 0 0.0025052 0 0.9733
3.6758 -0.0090031 0.0026641 0.079645 -0.0097912 0.035546 0.023436 -0.028446 -0.0033662 -0.021292 0.0070006 0.037805 -27.917 -0.044425 0.0022692 -0.02977 -0.11624 0.04265 -0.1099 0.090981 -0.091803 0.001042 0 -0.042591 0 0.0017637 0 0.0032065 0 -0.15158
3.6797 -0.0035211 0.012322 0.063713 0.014411 0.047052 0.049493 0.046253 0.10132 0.092927 0.087348 0.12661 -26.352 -0.040295 -0.0015697 -0.03267 -0.11392 -0.032663 -0.11069 0.090774 -0.088307 0.0033088 0 -0.042856 0 0.0019148 0 0.0030354 0 -1.2975
3.6836 0.0089926 0.022695 0.037565 0.038451 0.047026 0.056358 0.11532 0.18206 0.19964 0.14131 0.19481 -24.774 -0.03999 -0.005947 -0.036588 -0.11088 -0.123 -0.11066 0.090341 -0.088715 0.0034861 0 -0.042538 0 0.0014033 0 0.0020197 0 -2.2022
3.6875 0.028468 0.033951 0.02881 0.061933 0.0514 0.04991 0.14641 0.20576 0.25671 0.15297 0.22794 -23.187 -0.043224 -0.0073018 -0.039039 -0.10763 -0.17241 -0.11044 0.088899 -0.092638 0.00080284 0 -0.041819 0 0.00051325 0 0.00072638 0 -2.6208
3.6914 0.049108 0.046448 0.042761 0.080015 0.062816 0.041245 0.13057 0.16866 0.23676 0.12595 0.21166 -21.598 -0.046179 -0.0054541 -0.039248 -0.10512 -0.1481 -0.11139 0.086803 -0.097586 -0.0027638 0 -0.041318 0 -8.0941e-05 0 -0.00012351 0 -2.4559
3.6953 0.06506 0.061093 0.062124 0.086935 0.072867 0.039586 0.086357 0.096211 0.14571 0.079174 0.14328 -20.006 -0.045423 -0.0033459 -0.038435 -0.10452 -0.066773 -0.11432 0.085239 -0.10076 -0.00427 0 -0.041584 0 0.0001953 0 -0.00012892 0 -1.8328
3.6992 0.076046 0.077657 0.067252 0.081437 0.074278 0.049118 0.043143 0.025909 0.022781 0.033675 0.042512 -18.407 -0.041269 -0.0035822 -0.03841 -0.10648 0.017495 -0.11836 0.08509 -0.10079 -0.0025294 0 -0.042576 0 0.0013351 0 0.00056223 0 -1.0536
3.7031 0.087017 0.09334 0.055955 0.069443 0.069781 0.069224 0.020384 -0.013384 -0.078825 0.0020946 -0.051097 -16.797 -0.037334 -0.0054213 -0.039912 -0.11026 0.053883 -0.12116 0.08615 -0.098256 0.00083552 0 -0.043628 0 0.0026921 0 0.0014017 0 -0.46003
3.707 0.10197 0.10408 0.044905 0.061627 0.069913 0.095441 0.020739 -0.012616 -0.11827 -0.01162 -0.096256 -15.175 -0.036945 -0.0054625 -0.042167 -0.11378 0.030643 -0.12071 0.087385 -0.094756 0.0029608 0 -0.043986 0 0.003436 0 0.0018289 0 -0.29253
3.7109 0.11845 0.10808 0.053462 0.06732 0.083167 0.12038 0.038761 0.019916 -0.08398 -0.0054838 -0.071936 -13.54 -0.040071 -0.0014726 -0.043851 -0.11468 -0.022278 -0.11715 0.087897 -0.091643 0.0023289 0 -0.043441 0 0.0031758 0 0.0016184 0 -0.624
3.7148 0.12893 0.10803 0.086202 0.088706 0.10817 0.13614 0.071731 0.069123 0.0070383 0.024477 0.012296 -11.891 -0.043675 0.0046116 -0.044347 -0.11205 -0.063522 -0.11283 0.087636 -0.089369 -0.00011816 0 -0.042501 0 0.0022387 0 0.00096904 0 -1.3746
3.7188 0.12837 0.10935 0.12921 0.1192 0.13437 0.13871 0.1198 0.12258 0.12272 0.079708 0.12381 -10.221 -0.044818 0.0078838 -0.044058 -0.10726 -0.075672 -0.11048 0.08727 -0.087847 -0.0022642 0 -0.041945 0 0.0013733 0 0.00030874 0 -2.3602
3.7227 0.1202 0.11533 0.16124 0.14721 0.14968 0.13145 0.17685 0.17297 0.23051 0.15073 0.22465 -8.5223 -0.043259 0.0050736 -0.04366 -0.10327 -0.075091 -0.11084 0.087479 -0.087188 -0.0030351 0 -0.042172 0 0.0011301 0 -2.5972e-05 0 -3.3348
3.7266 0.11407 0.12382 0.16853 0.16282 0.14862 0.12353 0.22505 0.21414 0.30487 0.21506 0.28647 -6.792 -0.041126 -0.0018897 -0.043261 -0.10251 -0.089571 -0.11218 0.088393 -0.087992 -0.0032697 0 -0.042921 0 0.001444 0 -1.1859e-05 0 -4.0323
3.7305 0.11689 0.12882 0.15168 0.16267 0.13504 0.12283 0.24255 0.23656 0.32874 0.24669 0.29585 -5.0361 -0.040412 -0.0071185 -0.042456 -0.10506 -0.12617 -0.11205 0.089597 -0.090822 -0.0044665 0 -0.043571 0 0.0017609 0 8.8295e-05 0 -4.2349
3.7344 0.12593 0.12587 0.12181 0.1498 0.11853 0.12868 0.21895 0.22804 0.29506 0.23138 0.25338 -3.2643 -0.041061 -0.0060039 -0.041165 -0.10845 -0.15993 -0.10972 0.090576 -0.095399 -0.006832 0 -0.043702 0 0.0015722 0 -2.0705e-05 0 -3.863
3.7383 0.13124 0.11627 0.091682 0.12956 0.10782 0.13147 0.16418 0.18126 0.21106 0.17592 0.17239 -1.485 -0.041516 0.00040253 -0.040206 -0.10945 -0.15457 -0.10697 0.091109 -0.10032 -0.008735 0 -0.043397 0 0.00088013 0 -0.00037707 0 -3.0333
3.7422 0.12549 0.10624 0.068999 0.10586 0.10555 0.12092 0.10179 0.10309 0.10093 0.1041 0.077788 0.29728 -0.040821 0.0061446 -0.040738 -0.10653 -0.096916 -0.10639 0.091333 -0.10373 -0.0081886 0 -0.043067 0 0.00019598 0 -0.00067501 0 -2.0275
3.7461 0.11145 0.1015 0.055012 0.081822 0.10769 0.096784 0.052931 0.01763 -8.3799e-05 0.042883 0.00041573 2.0804 -0.039855 0.005731 -0.04295 -0.10113 -0.01352 -0.10885 0.091529 -0.10442 -0.0048934 0 -0.04301 0 9.4789e-05 0 -0.00048589 0 -1.1714
3.75 0.099362 0.10227 0.04712 0.063002 0.10762 0.072035 0.025696 -0.042275 -0.06011 0.0094361 -0.035129 3.8642 -0.040407 -0.00084127 -0.045342 -0.096694 0.046506 -0.11239 0.091892 -0.10262 -0.00078007 0 -0.043166 0 0.00072545 0 0.00035299 0 -0.69317
3.7539 0.096485 0.1031 0.042682 0.05797 0.10179 0.064024 0.017607 -0.052209 -0.065336 0.0068739 -0.022554 5.6523 -0.043163 -0.0081012 -0.045595 -0.096201 0.048717 -0.11383 0.092429 -0.099724 0.0015495 0 -0.04324 0 0.0016914 0 0.0014976 0 -0.64824
3.7578 0.099181 0.097388 0.041383 0.072323 0.092601 0.079557 0.025319 -0.011318 -0.024082 0.028249 0.024182 7.4561 -0.046756 -0.010082 -0.042525 -0.099974 -0.00092357 -0.11147 0.092981 -0.097217 0.0010459 0 -0.043037 0 0.0023787 0 0.0022533 0 -0.94227
3.7617 0.095778 0.082578 0.044505 0.099899 0.085724 0.1062 0.049029 0.05575 0.04209 0.062446 0.081783 9.2909 -0.048812 -0.0055338 -0.037421 -0.10551 -0.063228 -0.1067 0.093323 -0.095808 -0.00095786 0 -0.042639 0 0.0024333 0 0.0020726 0 -1.4088
3.7656 0.077741 0.061715 0.051335 0.12055 0.083826 0.11841 0.086733 0.11283 0.11176 0.097225 0.13212 11.167 -0.047909 0.0014242 -0.033411 -0.10939 -0.098588 -0.10293 0.093274 -0.0953 -0.0020321 0 -0.04228 0 0.00199 0 0.0010268 0 -1.8736
3.7695 0.048338 0.040741 0.055885 0.11066 0.082353 0.095565 0.12616 0.13332 0.16996 0.12011 0.16732 13.076 -0.044583 0.00552 -0.033197 -0.10979 -0.096456 -0.10289 0.092776 -0.095296 -0.00081809 0 -0.04208 0 0.0014976 0 -0.00015438 0 -2.1759
3.7734 0.020278 0.024415 0.048452 0.061332 0.072202 0.038817 0.14589 0.11374 0.20437 0.12054 0.1824 14.995 -0.040685 0.0051225 -0.036983 -0.10757 -0.076881 -0.10651 0.091885 -0.095925 0.0018739 0 -0.041963 0 0.0013273 0 -0.00056642 0 -2.1734
3.7773 0.0045592 0.014053 0.023251 -0.010353 0.048014 -0.026663 0.12792 0.070941 0.19969 0.094201 0.16643 16.896 -0.037981 0.003059 -0.042357 -0.1052 -0.065332 -0.11119 0.090672 -0.097841 0.0039003 0 -0.041826 0 0.0015046 0 0.00020705 0 -1.7719
3.7813 0.0011785 0.0078325 -0.013424 -0.068953 0.01467 -0.067 0.071416 0.02664 0.1415 0.046177 0.10625 18.767 -0.037281 0.0030378 -0.046178 -0.10444 -0.065815 -0.11389 0.089177 -0.10143 0.0036526 0 -0.041751 0 0.0017677 0 0.0017748 0 -0.98143
3.7852 0.00020059 0.0022227 -0.043626 -0.084486 -0.015116 -0.062566 -0.0047554 -0.0076348 0.030691 -0.010574 0.0030124 20.617 -0.038507 0.0055698 -0.046829 -0.10479 -0.057738 -0.1134 0.087559 -0.10594 0.0012754 0 -0.041985 0 0.0018609 0 0.0032284 0 0.048439
3.7891 -0.0086177 -0.0068403 -0.050303 -0.055032 -0.031519 -0.022506 -0.073278 -0.0338 -0.10419 -0.061177 -0.11442 22.472 -0.041092 0.00753 -0.044993 -0.10421 -0.019204 -0.11095 0.086355 -0.10942 -0.0016783 0 -0.042637 0 0.0017837 0 0.0038107 0 1.063
3.793 -0.027388 -0.022885 -0.033627 -0.0096987 -0.037336 0.019643 -0.11394 -0.058493 -0.21227 -0.095054 -0.19759 24.349 -0.044168 0.0056323 -0.042544 -0.10132 0.045728 -0.109 0.086506 -0.10979 -0.003613 0 -0.043409 0 0.0017802 0 0.0034241 0 1.8074
3.7969 -0.050495 -0.047302 -0.015744 0.011516 -0.046753 0.026807 -0.12208 -0.082574 -0.24641 -0.10869 -0.20825 26.245 -0.046695 0.00012291 -0.04081 -0.097261 0.10272 -0.10934 0.08887 -0.1063 -0.0039888 0 -0.043691 0 0.0020894 0 0.0025935 0 2.1449
3.8008 -0.072147 -0.077832 -0.025869 -0.014262 -0.072548 -0.017985 -0.1067 -0.099547 -0.1945 -0.10496 -0.14814 28.139 -0.047931 -0.005103 -0.039831 -0.095076 0.11239 -0.11195 0.093395 -0.10035 -0.0033493 0 -0.043048 0 0.0026939 0 0.0019734 0 2.1204
3.8047 -0.092548 -0.10898 -0.075387 -0.078379 -0.11269 -0.1007 -0.083756 -0.10397 -0.092225 -0.091647 -0.062475 30.008 -0.048066 -0.0060489 -0.039047 -0.097121 0.064661 -0.11527 0.09864 -0.094841 -0.0025392 0 -0.041698 0 0.0033029 0 0.001864 0 1.9345
3.8086 -0.11658 -0.13521 -0.14462 -0.14978 -0.14962 -0.18521 -0.070653 -0.10061 -0.0049188 -0.079988 -0.011013 31.842 -0.048197 -0.0022456 -0.038402 -0.10254 -0.0080486 -0.11746 0.10229 -0.092578 -0.0019682 0 -0.040476 0 0.0036033 0 0.0021322 0 1.8467
3.8125 -0.14723 -0.15505 -0.1957 -0.19871 -0.16496 -0.23607 -0.082008 -0.10394 0.011768 -0.081953 -0.027859 33.648 -0.04928 0.003077 -0.038554 -0.10727 -0.052181 -0.11755 0.10252 -0.094516 -0.0014889 0 -0.040206 0 0.0035642 0 0.0025231 0 2.0604
3.8164 -0.18132 -0.17233 -0.20342 -0.21588 -0.15755 -0.24037 -0.12384 -0.1269 -0.054118 -0.10491 -0.10134 35.438 -0.050867 0.0062443 -0.040013 -0.10695 -0.033201 -0.11598 0.099331 -0.099212 -0.00076821 0 -0.040938 0 0.0035113 0 0.0029825 0 2.6377
3.8203 -0.21203 -0.19303 -0.17785 -0.21412 -0.1481 -0.21446 -0.1875 -0.16884 -0.16542 -0.1466 -0.18837 37.214 -0.051105 0.0064149 -0.042228 -0.10024 0.037808 -0.11409 0.09463 -0.10373 0.00032634 0 -0.041731 0 0.0038691 0 0.0036487 0 3.4791
3.8242 -0.23524 -0.21984 -0.1576 -0.21481 -0.16409 -0.19156 -0.25063 -0.21456 -0.26252 -0.19565 -0.24918 38.967 -0.0484 0.0056672 -0.043771 -0.089763 0.11321 -0.1131 0.090974 -0.10545 0.0016107 0 -0.041251 0 0.0047649 0 0.0045493 0 4.3787
3.8281 -0.25286 -0.24948 -0.17797 -0.23179 -0.21642 -0.19889 -0.28967 -0.24681 -0.30339 -0.23945 -0.27352 40.685 -0.043367 0.0060942 -0.043594 -0.079526 0.14669 -0.11321 0.089807 -0.1036 0.0026626 0 -0.038758 0 0.0058461 0 0.0053732 0 5.1359
3.832 -0.27015 -0.27539 -0.24119 -0.26426 -0.28795 -0.23999 -0.29775 -0.26188 -0.28994 -0.2737 -0.28005 42.361 -0.038969 0.0071626 -0.042107 -0.07106 0.12943 -0.11354 0.090605 -0.099554 0.0029365 0 -0.034668 0 0.0065109 0 0.0056269 0 5.6693
3.8359 -0.2904 -0.29361 -0.31513 -0.30082 -0.34502 -0.29418 -0.29249 -0.27398 -0.26346 -0.30458 -0.29489 43.993 -0.038262 0.0061905 -0.040919 -0.061859 0.095462 -0.1127 0.091583 -0.095771 0.0019422 0 -0.030199 0 0.0064004 0 0.0050869 0 6.0598
3.8398 -0.31292 -0.30649 -0.36137 -0.32897 -0.36341 -0.33338 -0.30382 -0.30332 -0.27329 -0.34038 -0.33032 45.58 -0.041583 0.0014629 -0.041353 -0.047742 0.091997 -0.10995 0.091267 -0.094143 -0.00040859 0 -0.026411 0 0.0057365 0 0.0041163 0 6.4828
3.8438 -0.33554 -0.32075 -0.36733 -0.34331 -0.34757 -0.34375 -0.34904 -0.35721 -0.33997 -0.37983 -0.37925 47.121 -0.045911 -0.005298 -0.043111 -0.027202 0.13909 -0.10581 0.089611 -0.094823 -0.0034262 0 -0.023483 0 0.005184 0 0.0034848 0 7.0623
3.8477 -0.35806 -0.34172 -0.3541 -0.34868 -0.32682 -0.33627 -0.41585 -0.42065 -0.43826 -0.40938 -0.4242 48.613 -0.047294 -0.0098028 -0.044434 -0.0037403 0.21164 -0.10182 0.087802 -0.096314 -0.0056709 0 -0.020862 0 0.0053117 0 0.0037795 0 7.7526
3.8516 -0.38193 -0.36916 -0.35471 -0.35742 -0.33183 -0.33794 -0.46963 -0.46537 -0.51223 -0.41408 -0.4491 50.059 -0.04431 -0.0087618 -0.043666 0.016238 0.25857 -0.099474 0.087112 -0.096678 -0.0056839 0 -0.018105 0 0.0061041 0 0.0048987 0 8.3463
3.8555 -0.40708 -0.39827 -0.38432 -0.38162 -0.37064 -0.3702 -0.48057 -0.47093 -0.51375 -0.39318 -0.44563 51.461 -0.039376 -0.0027953 -0.040816 0.028432 0.24416 -0.099225 0.08792 -0.094963 -0.0031025 0 -0.015549 0 0.0069647 0 0.0060918 0 8.6214
3.8594 -0.43037 -0.42434 -0.42933 -0.42374 -0.42381 -0.43083 -0.44822 -0.44105 -0.43882 -0.36539 -0.4155 52.817 -0.036612 0.0040607 -0.037666 0.034249 0.17819 -0.1003 0.089666 -0.091805 0.00073378 0 -0.014092 0 0.0072344 0 0.0065447 0 8.5258
3.8633 -0.44852 -0.44635 -0.46324 -0.47175 -0.46171 -0.49362 -0.4029 -0.40207 -0.33567 -0.35706 -0.37241 54.113 -0.038199 0.0077473 -0.03631 0.039748 0.11061 -0.10138 0.091557 -0.088842 0.0034206 0 -0.014224 0 0.0067777 0 0.0060276 0 8.2559
3.8672 -0.46261 -0.46622 -0.47181 -0.50489 -0.46902 -0.52711 -0.38357 -0.38516 -0.27662 -0.38283 -0.34205 55.33 -0.042576 0.0073004 -0.03745 0.050776 0.094553 -0.10156 0.093135 -0.087439 0.0031536 0 -0.01523 0 0.0061106 0 0.0050636 0 8.1592
3.8711 -0.47836 -0.48522 -0.46404 -0.50861 -0.45626 -0.51838 -0.41108 -0.40658 -0.31101 -0.43577 -0.35336 56.457 -0.046049 0.0049601 -0.039919 0.068506 0.14673 -0.1007 0.094206 -0.087756 0.00021116 0 -0.015433 0 0.005947 0 0.0044894 0 8.5233
3.875 -0.50029 -0.50189 -0.46118 -0.48832 -0.44985 -0.48391 -0.47751 -0.46035 -0.43188 -0.49557 -0.42077 57.496 -0.046181 0.0035101 -0.041752 0.089195 0.23623 -0.099052 0.094392 -0.088852 -0.0030307 0 -0.013424 0 0.0065771 0 0.004798 0 9.3956
3.8789 -0.52547 -0.51374 -0.47718 -0.46888 -0.46974 -0.45842 -0.55627 -0.52646 -0.58085 -0.54593 -0.5289 58.465 -0.043742 0.0036004 -0.041764 0.10807 0.30973 -0.096631 0.093087 -0.089632 -0.0037641 0 -0.0092572 0 0.0076459 0 0.0058083 0 10.552
3.8828 -0.54405 -0.52051 -0.50922 -0.47678 -0.513 -0.46945 -0.62017 -0.5849 -0.68783 -0.58392 -0.63541 59.376 -0.041625 0.0035336 -0.040292 0.12358 0.33208 -0.09311 0.090088 -0.089768 -0.00090143 0 -0.0045188 0 0.0085228 0 0.006892 0 11.621
3.8867 -0.54779 -0.52497 -0.54407 -0.51774 -0.55616 -0.51664 -0.65289 -0.62394 -0.71587 -0.6132 -0.69497 60.23 -0.042038 0.0014195 -0.038669 0.13799 0.30961 -0.088278 0.08633 -0.089831 0.003991 0 -0.0011433 0 0.0088865 0 0.0074995 0 12.271
3.8906 -0.53881 -0.52995 -0.56985 -0.56923 -0.57363 -0.57135 -0.64995 -0.63868 -0.67819 -0.63064 -0.68821 61.014 -0.044766 -0.0026405 -0.038085 0.15421 0.27859 -0.08262 0.083766 -0.090589 0.0077778 0 4.2907e-05 0 0.0089528 0 0.0075151 0 12.348
3.8945 -0.52916 -0.53483 -0.58083 -0.59633 -0.5577 -0.59727 -0.61611 -0.62619 -0.61715 -0.62305 -0.63228 61.714 -0.047913 -0.0064821 -0.038842 0.17195 0.27073 -0.077349 0.084112 -0.092192 0.0080439 0 -0.00020937 0 0.0091377 0 0.007193 0 11.911
3.8984 -0.53032 -0.53602 -0.57437 -0.57945 -0.52459 -0.57668 -0.56478 -0.58534 -0.56633 -0.58029 -0.56414 62.327 -0.049943 -0.0078475 -0.040413 0.18726 0.28594 -0.073778 0.087328 -0.093996 0.0048037 0 -0.00045583 0 0.0095254 0 0.0068293 0 11.179
3.9023 -0.54219 -0.53179 -0.54919 -0.53052 -0.50247 -0.52335 -0.51669 -0.52218 -0.52896 -0.51196 -0.5116 62.863 -0.050802 -0.006369 -0.041938 0.19586 0.29553 -0.072544 0.091233 -0.095122 0.00035125 0 5.9414e-05 0 0.0097164 0 0.0065311 0 10.433
3.9063 -0.5526 -0.52688 -0.51091 -0.48382 -0.51062 -0.47298 -0.49177 -0.45426 -0.48901 -0.44906 -0.47796 63.329 -0.051173 -0.0036883 -0.042643 0.19713 0.27204 -0.073262 0.092948 -0.095164 -0.002506 0 0.00081121 0 0.0092454 0 0.0062797 0 9.9232
3.9102 -0.54894 -0.53128 -0.47836 -0.46937 -0.54523 -0.45913 -0.49654 -0.40679 -0.44092 -0.42476 -0.45227 63.72 -0.051097 -0.0017541 -0.042038 0.19498 0.21838 -0.074794 0.091325 -0.094344 -0.002356 0 0.00070792 0 0.0081589 0 0.0061501 0 9.7878
3.9141 -0.53112 -0.55269 -0.4783 -0.4921 -0.5824 -0.4921 -0.5186 -0.40146 -0.40713 -0.45003 -0.43247 64.022 -0.049728 -0.0010542 -0.04007 0.1948 0.16999 -0.075804 0.088471 -0.093024 0.00017782 0 -0.00061157 0 0.0071339 0 0.00639 0 10.032
3.918 -0.51303 -0.58849 -0.52651 -0.53318 -0.59624 -0.55488 -0.53744 -0.44577 -0.42512 -0.50596 -0.43594 64.226 -0.04656 -0.00045872 -0.037304 0.19955 0.16733 -0.075183 0.08892 -0.091113 0.0032874 0 -0.0021669 0 0.0069474 0 0.0072264 0 10.563
3.9219 -0.51015 -0.62441 -0.60939 -0.56894 -0.57861 -0.61631 -0.54492 -0.53034 -0.51499 -0.56036 -0.48529 64.336 -0.042593 0.0012958 -0.034866 0.20837 0.22232 -0.072263 0.096721 -0.088044 0.0053647 0 -0.0023194 0 0.0077657 0 0.0085743 0 11.262
3.9258 -0.52428 -0.64199 -0.6852 -0.58784 -0.54571 -0.64982 -0.55575 -0.63389 -0.6565 -0.593 -0.58172 64.368 -0.039876 0.0040014 -0.033896 0.21874 0.30749 -0.066958 0.11244 -0.083397 0.0057812 0 -0.00013211 0 0.0089455 0 0.009953 0 12.035
3.9297 -0.53987 -0.6293 -0.70836 -0.5909 -0.52563 -0.64428 -0.59393 -0.72957 -0.79581 -0.60612 -0.69193 64.334 -0.039629 0.0058194 -0.034774 0.22944 0.37682 -0.059881 0.13234 -0.077588 0.0047318 0 0.0038354 0 0.0095799 0 0.010737 0 12.778
3.9336 -0.53585 -0.58697 -0.65964 -0.57977 -0.53546 -0.60242 -0.6637 -0.7884 -0.87538 -0.61178 -0.76229 64.231 -0.040835 0.0047549 -0.036795 0.24118 0.39935 -0.052277 0.15054 -0.071955 0.0026979 0 0.0079837 0 0.0093011 0 0.010551 0 13.297
3.9375 -0.50244 -0.52572 -0.55764 -0.54893 -0.56504 -0.53294 -0.73174 -0.7823 -0.86221 -0.61055 -0.74992 64.047 -0.040948 0.00048763 -0.038705 0.25435 0.37676 -0.045633 0.16261 -0.068083 0.00020868 0 0.010898 0 0.0085805 0 0.0094837 0 13.271
3.9414 -0.44838 -0.4586 -0.44302 -0.49203 -0.58084 -0.44536 -0.74154 -0.69298 -0.75552 -0.58456 -0.64624 63.776 -0.038236 -0.0050106 -0.039739 0.26645 0.3318 -0.0411 0.16806 -0.066903 -0.0020381 0 0.012195 0 0.0082364 0 0.0079577 0 12.353
3.9453 -0.39253 -0.39481 -0.35017 -0.41491 -0.54879 -0.35136 -0.65302 -0.52596 -0.57662 -0.51287 -0.4775 63.429 -0.033583 -0.0086226 -0.040181 0.27239 0.28158 -0.039147 0.16985 -0.068248 -0.0031894 0 0.012305 0 0.0086205 0 0.0063986 0 10.402
3.9492 -0.34856 -0.33889 -0.28994 -0.33885 -0.46029 -0.26759 -0.47636 -0.31907 -0.35803 -0.39445 -0.2873 63.028 -0.029958 -0.0081534 -0.040879 0.26788 0.22292 -0.039653 0.17154 -0.071101 -0.0027186 0 0.011563 0 0.0092717 0 0.0050149 0 7.6875
3.9531 -0.31643 -0.29355 -0.25415 -0.2873 -0.34174 -0.21286 -0.27107 -0.13318 -0.14185 -0.25631 -0.11812 62.593 -0.029945 -0.0038093 -0.042155 0.25304 0.14372 -0.042195 0.17445 -0.074228 -0.0010276 0 0.0096575 0 0.0093739 0 0.0038448 0 4.8799
3.957 -0.28709 -0.2615 -0.23136 -0.26731 -0.23941 -0.19852 -0.11 -0.024366 0.020101 -0.13834 -0.0027553 62.122 -0.03357 0.0019405 -0.043241 0.23295 0.048109 -0.046121 0.17709 -0.076669 0.00056328 0 0.0060115 0 0.00857 0 0.0029541 0 2.7765
3.9609 -0.25399 -0.2437 -0.21612 -0.26426 -0.18935 -0.21878 -0.036645 -0.013916 0.079056 -0.068914 0.037728 61.603 -0.038329 0.0059847 -0.042934 0.21442 -0.031982 -0.050308 0.17712 -0.077899 0.00070423 0 0.00072106 0 0.0073378 0 0.002521 0 1.8998
3.9648 -0.21974 -0.23638 -0.2054 -0.25572 -0.19399 -0.25069 -0.047031 -0.07807 0.0158 -0.052218 -0.0018233 61.024 -0.041257 0.0065358 -0.040923 0.20183 -0.05438 -0.053112 0.17397 -0.077792 -0.00086637 0 -0.0049723 0 0.0065641 0 0.0026869 0 2.2325
3.9688 -0.19208 -0.23085 -0.19203 -0.23128 -0.2222 -0.26613 -0.10445 -0.16591 -0.13825 -0.075142 -0.10393 60.39 -0.041137 0.0041272 -0.038456 0.19522 -0.0011278 -0.053008 0.16971 -0.07663 -0.0030308 0 -0.0092592 0 0.0067289 0 0.0033166 0 3.263
3.9727 -0.17467 -0.21765 -0.16751 -0.19869 -0.23266 -0.24837 -0.16845 -0.23191 -0.30823 -0.12214 -0.22865 59.72 -0.039053 0.0010241 -0.037549 0.1919 0.10058 -0.049727 0.16739 -0.075092 -0.0042317 0 -0.010975 0 0.0074847 0 0.0039412 0 4.2998
3.9766 -0.16244 -0.19231 -0.13277 -0.17124 -0.20325 -0.20114 -0.21364 -0.25825 -0.41355 -0.18139 -0.32812 59.034 -0.037151 -0.00046814 -0.039299 0.18931 0.19197 -0.044927 0.16855 -0.074036 -0.0038772 0 -0.010403 0 0.0080126 0 0.004002 0 4.8335
3.9805 -0.1464 -0.15807 -0.1028 -0.15052 -0.14523 -0.1437 -0.23 -0.25227 -0.41154 -0.23874 -0.36908 58.341 -0.03696 0.00042604 -0.042837 0.18654 0.22237 -0.04146 0.17201 -0.074006 -0.0029121 0 -0.0089722 0 0.0077826 0 0.0032284 0 4.7201
3.9844 -0.12291 -0.12358 -0.095317 -0.12398 -0.093285 -0.096423 -0.21555 -0.22694 -0.31545 -0.27182 -0.34699 57.635 -0.038608 0.0026076 -0.045924 0.18342 0.18327 -0.041454 0.17519 -0.074817 -0.0029594 0 -0.0081437 0 0.0069814 0 0.0018394 0 4.1196
3.9883 -0.098061 -0.097227 -0.11182 -0.080572 -0.079835 -0.068535 -0.17416 -0.18594 -0.17577 -0.25749 -0.28078 56.908 -0.041157 0.0041578 -0.046718 0.17904 0.10933 -0.044645 0.17647 -0.075613 -0.0047834 0 -0.0084351 0 0.006232 0 0.00040063 0 3.3004
3.9922 -0.082774 -0.08257 -0.13131 -0.028304 -0.11274 -0.05665 -0.11889 -0.12696 -0.043789 -0.18996 -0.1948 56.156 -0.043355 0.0039182 -0.045143 0.17142 0.046923 -0.048459 0.17637 -0.075475 -0.0075105 0 -0.0093492 0 0.005941 0 -0.00054303 0 2.4784
3.9961 -0.082896 -0.077356 -0.12673 0.0063474 -0.17082 -0.052849 -0.070236 -0.056477 0.052662 -0.092158 -0.10539 55.378 -0.044174 0.0023509 -0.042699 0.15916 0.0182 -0.049973 0.17657 -0.074126 -0.0093713 0 -0.010104 0 0.0059438 0 -0.00076554 0 1.7725
4 -0.093167 -0.076043 -0.090782 -0.00060186 -0.2179 -0.053178 -0.044535 0.003469 0.10777 -0.0059571 -0.022542 54.577 -0.043109 0.0010431 -0.040996 0.14301 0.010485 -0.048189 0.17794 -0.072134 -0.0092894 0 -0.010406 0 0.0057703 0 -0.00039408 0 1.2392
4.0039 -0.10041 -0.07335 -0.044743 -0.047647 -0.22373 -0.058629 -0.04164 0.02735 0.12239 0.034112 0.040414 53.756 -0.040453 0.0013222 -0.04043 0.1259 -0.0027026 -0.044693 0.1796 -0.070444 -0.0078306 0 -0.010601 0 0.0052065 0 0.00026942 0 0.90251
4.0078 -0.093413 -0.06671 -0.018559 -0.10467 -0.17852 -0.069084 -0.046231 0.0071814 0.096241 0.022382 0.065294 52.919 -0.037408 0.0031367 -0.040152 0.11113 -0.03101 -0.042154 0.18009 -0.069646 -0.0066208 0 -0.011185 0 0.0045433 0 0.0009351 0 0.74857
4.0117 -0.071521 -0.056878 -0.019962 -0.13382 -0.095027 -0.078008 -0.044446 -0.038557 0.034703 -0.018937 0.041742 52.079 -0.035594 0.0050863 -0.03919 0.1005 -0.055928 -0.04204 0.17918 -0.069636 -0.0067853 0 -0.012254 0 0.0042636 0 0.0013858 0 0.72102
4.0156 -0.04546 -0.047031 -0.024486 -0.117 -0.0010924 -0.074896 -0.039872 -0.078781 -0.042659 -0.060706 -0.018244 51.248 -0.035989 0.0055244 -0.037514 0.093907 -0.048549 -0.043579 0.17843 -0.069918 -0.0078655 0 -0.013409 0 0.0045157 0 0.0014585 0 0.75746
4.0195 -0.029885 -0.041043 -9.9878e-05 -0.067181 0.071167 -0.054366 -0.050717 -0.094794 -0.10762 -0.08786 -0.082113 50.429 -0.038099 0.0038246 -0.036031 0.090357 0.00093685 -0.044805 0.17964 -0.070197 -0.0081955 0 -0.014161 0 0.0049351 0 0.0010746 0 0.84682
4.0234 -0.033387 -0.041587 0.055241 -0.016348 0.095677 -0.023425 -0.08832 -0.093144 -0.14171 -0.10291 -0.11809 49.607 -0.040282 0.00086104 -0.03565 0.089115 0.069723 -0.04453 0.18271 -0.070675 -0.0063575 0 -0.014374 0 0.0050019 0 0.00033982 0 1.0422
4.0273 -0.053095 -0.048909 0.10176 0.0075279 0.061469 0.00086369 -0.13823 -0.094447 -0.14906 -0.11306 -0.11814 48.762 -0.041181 -0.0015773 -0.036405 0.089716 0.11755 -0.043325 0.18527 -0.07178 -0.0024016 0 -0.014357 0 0.0045556 0 -0.00041608 0 1.394
4.0313 -0.077493 -0.061019 0.088891 -0.0043977 -0.021059 0.0027168 -0.16573 -0.10969 -0.14816 -0.11761 -0.10041 47.883 -0.040999 -0.0019432 -0.037494 0.091252 0.11741 -0.042654 0.18468 -0.073628 0.0021673 0 -0.014539 0 0.0039358 0 -0.00079151 0 1.8541
4.0352 -0.095185 -0.075245 0.0043449 -0.042913 -0.12099 -0.021088 -0.14469 -0.12778 -0.14938 -0.10949 -0.088077 46.977 -0.041255 0.00013216 -0.038066 0.09214 0.075446 -0.043183 0.1806 -0.075746 0.0054762 0 -0.015079 0 0.0036203 0 -0.00059568 0 2.2502
4.0391 -0.10309 -0.090051 -0.10565 -0.091558 -0.19868 -0.059428 -0.083698 -0.12662 -0.14177 -0.087857 -0.085524 46.067 -0.043055 0.0036476 -0.037919 0.091003 0.023845 -0.044043 0.17565 -0.077303 0.0064433 0 -0.015755 0 0.0037563 0 -1.785e-05 0 2.3832
4.043 -0.10794 -0.10568 -0.16883 -0.13596 -0.22568 -0.095946 -0.023397 -0.096675 -0.10575 -0.065926 -0.076617 45.169 -0.045526 0.006807 -0.037487 0.087869 -0.0055797 -0.043813 0.17331 -0.077634 0.0051841 0 -0.016187 0 0.0040753 0 0.00051458 0 2.189
4.0469 -0.11982 -0.12323 -0.14758 -0.1671 -0.20167 -0.12112 -0.0048931 -0.053449 -0.04099 -0.063628 -0.047385 44.276 -0.04616 0.0079974 -0.037292 0.084344 -0.0039853 -0.042185 0.175 -0.07664 0.0026601 0 -0.016167 0 0.0042522 0 0.00070797 0 1.8301
4.0508 -0.14291 -0.14319 -0.073787 -0.18179 -0.15555 -0.13725 -0.037413 -0.026928 0.019644 -0.091051 -0.0095297 43.365 -0.043063 0.0066512 -0.037504 0.082424 0.013663 -0.040564 0.17892 -0.074828 0.00012273 0 -0.015826 0 0.0042906 0 0.0006727 0 1.6263
4.0547 -0.17092 -0.16475 -0.024272 -0.18366 -0.12722 -0.15313 -0.094843 -0.038354 0.028376 -0.13938 0.0017013 42.416 -0.037152 0.0035299 -0.037989 0.083039 0.027447 -0.040904 0.18178 -0.073068 -0.0012698 0 -0.015505 0 0.0044954 0 0.00081274 0 1.8614
4.0586 -0.19178 -0.18639 -0.055889 -0.18295 -0.14102 -0.17424 -0.14351 -0.086279 -0.039835 -0.18893 -0.043492 41.425 -0.032049 0.00023417 -0.038567 0.085748 0.032541 -0.04384 0.18156 -0.072229 -0.00075521 0 -0.015477 0 0.0050597 0 0.0014039 0 2.6046
4.0625 -0.19782 -0.20664 -0.15689 -0.19133 -0.18996 -0.19772 -0.17377 -0.15294 -0.16443 -0.22662 -0.14058 40.404 -0.031439 -0.0018084 -0.039064 0.089732 0.042773 -0.047891 0.1788 -0.072802 0.001637 0 -0.01572 0 0.0057368 0 0.0022556 0 3.679
4.0664 -0.19297 -0.22412 -0.25755 -0.21341 -0.24268 -0.21598 -0.2049 -0.22122 -0.29342 -0.25573 -0.25086 39.364 -0.036036 -0.0022172 -0.039098 0.09485 0.075751 -0.050508 0.17549 -0.074546 0.0048262 0 -0.015919 0 0.0060012 0 0.0028153 0 4.7867
4.0703 -0.19016 -0.23712 -0.29016 -0.24231 -0.26789 -0.22465 -0.25973 -0.2835 -0.38223 -0.28834 -0.33178 38.3 -0.042857 -0.0017379 -0.038093 0.10149 0.13365 -0.05002 0.17304 -0.076358 0.0070566 0 -0.015708 0 0.0055794 0 0.0026734 0 5.6811
4.0742 -0.20066 -0.24393 -0.24517 -0.26485 -0.25707 -0.22679 -0.33482 -0.33525 -0.42141 -0.32832 -0.36826 37.197 -0.047537 -0.0014421 -0.035811 0.10937 0.19657 -0.046769 0.17149 -0.076655 0.0069909 0 -0.014983 0 0.0048006 0 0.0020146 0 6.2524
4.0781 -0.22441 -0.24424 -0.17502 -0.27266 -0.22797 -0.22962 -0.39611 -0.36439 -0.42888 -0.36185 -0.37463 36.046 -0.04774 -0.0017153 -0.033036 0.11682 0.23403 -0.042612 0.17054 -0.074308 0.0047953 0 -0.014069 0 0.0043594 0 0.0015604 0 6.4828
4.082 -0.25001 -0.24044 -0.14547 -0.26855 -0.20765 -0.23728 -0.40458 -0.35257 -0.41796 -0.36527 -0.3671 34.854 -0.044755 -0.0019508 -0.031597 0.12162 0.22528 -0.039436 0.17069 -0.069618 0.0021858 0 -0.013551 0 0.0046736 0 0.0019856 0 6.3514
4.0859 -0.26431 -0.23677 -0.17998 -0.26173 -0.21051 -0.24681 -0.34807 -0.29074 -0.37695 -0.32386 -0.33778 33.642 -0.04204 -0.0012618 -0.033311 0.12274 0.17291 -0.038084 0.1729 -0.064517 0.0011685 0 -0.013862 0 0.0054666 0 0.0032962 0 5.8064
4.0898 -0.26283 -0.23618 -0.24529 -0.25727 -0.22977 -0.25097 -0.25088 -0.19376 -0.284 -0.24548 -0.26163 32.419 -0.042156 0.00045978 -0.038472 0.12136 0.10064 -0.03839 0.17694 -0.061579 0.0024278 0 -0.014906 0 0.0060133 0 0.0047361 0 4.8504
4.0938 -0.25168 -0.23737 -0.28638 -0.25122 -0.24741 -0.2447 -0.15539 -0.097471 -0.1438 -0.15843 -0.13303 31.174 -0.04482 0.0022093 -0.045167 0.11985 0.038387 -0.039845 0.18048 -0.062348 0.0047887 0 -0.016061 0 0.0058372 0 0.0053493 0 3.6627
4.0977 -0.23993 -0.23519 -0.2751 -0.23707 -0.25146 -0.22915 -0.094774 -0.038449 -0.0072097 -0.096192 0.005039 29.882 -0.047612 0.0026807 -0.050174 0.11971 0.006297 -0.041992 0.1806 -0.066249 0.0062822 0 -0.016596 0 0.0051803 0 0.0047419 0 2.6246
4.1016 -0.23062 -0.22492 -0.22896 -0.216 -0.24407 -0.20984 -0.080074 -0.03378 0.052112 -0.080562 0.075247 28.527 -0.048376 0.0014935 -0.050949 0.12048 0.0078146 -0.044239 0.17654 -0.071019 0.0058485 0 -0.016211 0 0.0047751 0 0.0033981 0 2.1736
4.1055 -0.21954 -0.20692 -0.18832 -0.19847 -0.23475 -0.19164 -0.10639 -0.077651 -0.0096936 -0.11319 0.02073 27.12 -0.047026 -0.00038298 -0.047237 0.12073 0.033858 -0.045672 0.17109 -0.074385 0.0040882 0 -0.015244 0 0.0051336 0 0.002283 0 2.5527
4.1094 -0.20231 -0.18737 -0.17824 -0.19434 -0.22793 -0.17589 -0.16373 -0.15357 -0.16849 -0.17722 -0.14382 25.688 -0.045228 -0.0014896 -0.041127 0.12003 0.07195 -0.045475 0.1687 -0.075631 0.0024008 0 -0.014345 0 0.0060533 0 0.0020825 0 3.6246
4.1133 -0.18164 -0.17382 -0.19073 -0.20152 -0.2187 -0.16206 -0.23835 -0.24565 -0.34219 -0.24529 -0.33147 24.256 -0.044506 -0.0012151 -0.035597 0.11979 0.11228 -0.04378 0.17164 -0.07573 0.0014558 0 -0.013931 0 0.0068219 0 0.002722 0 4.8958
4.1172 -0.16626 -0.16907 -0.19894 -0.20653 -0.20084 -0.15125 -0.30672 -0.33651 -0.44288 -0.28993 -0.43878 22.819 -0.044695 -0.00027978 -0.03275 0.12181 0.14737 -0.042014 0.17775 -0.076011 0.00060424 0 -0.013899 0 0.0069053 0 0.0035329 0 5.7598
4.1211 -0.16198 -0.16895 -0.18419 -0.19758 -0.17745 -0.14673 -0.33707 -0.39856 -0.43021 -0.29355 -0.41524 21.357 -0.044164 0.00013257 -0.03295 0.12611 0.16854 -0.042106 0.18219 -0.076671 -0.0011573 0 -0.013866 0 0.0064227 0 0.0038644 0 5.8143
4.125 -0.16427 -0.16601 -0.14905 -0.17643 -0.16118 -0.15011 -0.306 -0.39707 -0.3271 -0.25518 -0.29173 19.848 -0.0415 -0.00031016 -0.035191 0.13027 0.16552 -0.044983 0.1816 -0.076587 -0.0037212 0 -0.013664 0 0.0059431 0 0.0035829 0 5.0519
4.1289 -0.16089 -0.15595 -0.10859 -0.15553 -0.16221 -0.15709 -0.21876 -0.31245 -0.19217 -0.18984 -0.1483 18.296 -0.037064 -0.0007282 -0.038033 0.13123 0.13195 -0.049629 0.1771 -0.07465 -0.0055597 0 -0.013548 0 0.0058392 0 0.0030656 0 3.8137
4.1328 -0.14314 -0.14086 -0.074378 -0.14277 -0.1755 -0.15815 -0.1122 -0.16511 -0.077233 -0.11971 -0.052084 16.723 -0.03299 -5.4095e-05 -0.040313 0.12793 0.073232 -0.053613 0.17305 -0.071292 -0.0050846 0 -0.013893 0 0.0058897 0 0.0027735 0 2.558
4.1367 -0.11462 -0.12639 -0.049371 -0.13088 -0.18136 -0.14519 -0.032762 -0.015466 -0.0035265 -0.062018 -0.016953 15.155 -0.031656 0.0016248 -0.041337 0.1222 0.0089738 -0.054764 0.17303 -0.068594 -0.00241 0 -0.014693 0 0.0055638 0 0.0028354 0 1.6099
4.1406 -0.088517 -0.11572 -0.035203 -0.10525 -0.16079 -0.11913 -0.0051157 0.070145 0.032586 -0.022633 -0.012616 13.596 -0.033887 0.0029033 -0.040862 0.11706 -0.03497 -0.052621 0.17668 -0.06867 0.00033019 0 -0.01544 0 0.0046946 0 0.0029941 0 1.0505
4.1445 -0.075092 -0.10603 -0.038 -0.06363 -0.11208 -0.091046 -0.018078 0.064517 0.040222 0.00045282 -0.0058189 12.029 -0.038345 0.0024042 -0.039162 0.1142 -0.041414 -0.048548 0.1804 -0.071711 0.00065254 0 -0.015581 0 0.003814 0 0.0028961 0 0.77832
4.1484 -0.071529 -0.09076 -0.061844 -0.025899 -0.05302 -0.074384 -0.039424 -0.0020903 0.022845 0.0085166 0.0075204 10.435 -0.042521 0.00033923 -0.037075 0.11316 -0.013281 -0.044577 0.18088 -0.075533 -0.0020373 0 -0.015129 0 0.0037345 0 0.0024088 0 0.65617
4.1523 -0.064177 -0.065506 -0.096249 -0.019091 -0.0061785 -0.073512 -0.045287 -0.06763 -0.017499 -0.0013581 0.0056563 8.8078 -0.044491 -0.0013845 -0.03573 0.11276 0.028051 -0.042054 0.17812 -0.077219 -0.0057286 0 -0.014724 0 0.0047342 0 0.0016885 0 0.61109
4.1563 -0.041344 -0.032 -0.11477 -0.048647 0.018885 -0.078005 -0.037173 -0.086669 -0.070779 -0.029914 -0.029396 7.1603 -0.044097 -0.00081193 -0.035895 0.1128 0.057507 -0.041183 0.17488 -0.07549 -0.0073593 0 -0.014998 0 0.0061516 0 0.00099621 0 0.62708
4.1602 -0.0043183 0.0031422 -0.092414 -0.08451 0.030164 -0.068495 -0.03267 -0.059789 -0.11739 -0.06615 -0.087321 5.5137 -0.042701 0.0021503 -0.037404 0.11382 0.063146 -0.041539 0.17376 -0.071706 -0.0052958 0 -0.015809 0 0.0068526 0 0.00047543 0 0.66862
4.1641 0.03402 0.033495 -0.028513 -0.080371 0.041428 -0.030873 -0.041234 -0.020399 -0.1363 -0.086546 -0.13227 3.8798 -0.041833 0.0054355 -0.039226 0.11487 0.051473 -0.042807 0.17486 -0.06863 -0.00056202 0 -0.016209 0 0.0061963 0 8.458e-05 0 0.62549
4.168 0.061386 0.057026 0.047699 -0.013027 0.057228 0.031525 -0.049578 0.0047971 -0.11452 -0.067691 -0.12792 2.2572 -0.041871 0.0065128 -0.040226 0.11191 0.036889 -0.044964 0.17629 -0.068061 0.0041621 0 -0.015351 0 0.0046115 0 -0.00031224 0 0.33659
4.1719 0.076996 0.076142 0.097964 0.093373 0.070304 0.097548 -0.030543 0.022089 -0.050369 -0.0033175 -0.061671 0.63908 -0.041869 0.0045369 -0.040042 0.099477 0.024991 -0.047855 0.17672 -0.069506 0.0067178 0 -0.013577 0 0.0032316 0 -0.00082547 0 -0.32322
4.1758 0.090736 0.094371 0.10593 0.18279 0.073486 0.14114 0.033269 0.05952 0.048346 0.089262 0.050187 -0.97509 -0.040676 0.00096832 -0.039333 0.07491 0.0057042 -0.050773 0.17681 -0.07101 0.0068491 0 -0.012587 0 0.0029046 0 -0.0014877 0 -1.3574
4.1797 0.11204 0.11318 0.090294 0.21152 0.072481 0.14903 0.13249 0.13192 0.16545 0.1797 0.17501 -2.5773 -0.038359 -0.0018354 -0.039181 0.04159 -0.03602 -0.052586 0.17806 -0.071233 0.0057772 0 -0.014323 0 0.0034848 0 -0.0022513 0 -2.6178
4.1836 0.13998 0.13151 0.087156 0.1829 0.084525 0.13054 0.23433 0.21902 0.2757 0.24329 0.28003 -4.1583 -0.036566 -0.0026386 -0.04016 0.0078507 -0.10076 -0.052384 0.18055 -0.070721 0.00472 0 -0.019376 0 0.0040432 0 -0.0029804 0 -3.8438
4.1875 0.16448 0.14758 0.1169 0.14202 0.12246 0.11201 0.3019 0.27905 0.34803 0.27229 0.34153 -5.7158 -0.037274 -0.0020721 -0.041867 -0.018096 -0.16521 -0.050123 0.18217 -0.071153 0.0039108 0 -0.026303 0 0.0037747 0 -0.0034495 0 -4.747
4.1914 0.17687 0.16075 0.16556 0.13582 0.17966 0.11921 0.314 0.28435 0.35778 0.27247 0.3474 -7.2553 -0.04085 -0.0016061 -0.043291 -0.033159 -0.19452 -0.046764 0.18068 -0.073368 0.0028761 0 -0.032514 0 0.0027386 0 -0.0034216 0 -5.115
4.1953 0.17901 0.17183 0.19756 0.17489 0.23173 0.15967 0.27367 0.24386 0.3027 0.25229 0.29939 -8.7827 -0.045159 -0.0019963 -0.043644 -0.040213 -0.16898 -0.043846 0.17634 -0.076207 0.0013376 0 -0.036066 0 0.0017561 0 -0.0028162 0 -4.9018
4.1992 0.18178 0.18228 0.18783 0.22948 0.25514 0.2175 0.20454 0.1921 0.20969 0.21758 0.2158 -10.296 -0.046832 -0.002792 -0.042948 -0.044452 -0.10287 -0.042781 0.17221 -0.077426 -0.0003916 0 -0.036887 0 0.0015978 0 -0.0018507 0 -4.2706
4.2031 0.19476 0.19349 0.14431 0.2601 0.24609 0.26434 0.14036 0.15784 0.12324 0.17575 0.1288 -11.787 -0.043947 -0.0031893 -0.041892 -0.048909 -0.037665 -0.04422 0.17154 -0.075885 -0.0018581 0 -0.036473 0 0.002251 0 -0.00099323 0 -3.5502
4.207 0.21741 0.20652 0.10138 0.25198 0.22243 0.27867 0.11192 0.14457 0.080902 0.14118 0.07219 -13.242 -0.037939 -0.0030519 -0.041162 -0.053168 -0.012613 -0.0477 0.17457 -0.072878 -0.0030407 0 -0.036436 0 0.0029482 0 -0.00069906 0 -3.0994
4.2109 0.23996 0.2216 0.091647 0.22326 0.20744 0.25992 0.13366 0.13997 0.093199 0.13143 0.06501 -14.654 -0.032916 -0.0028745 -0.040844 -0.055839 -0.036206 -0.05174 0.17823 -0.071199 -0.0042277 0 -0.037222 0 0.0028973 0 -0.0011103 0 -3.1357
4.2148 0.25256 0.23728 0.12176 0.2038 0.21128 0.22758 0.19513 0.14015 0.14251 0.15454 0.10309 -16.022 -0.032617 -0.0028125 -0.040432 -0.057585 -0.082316 -0.054448 0.17901 -0.072667 -0.0053224 0 -0.038064 0 0.0020081 0 -0.001963 0 -3.6333
4.2188 0.25363 0.25024 0.17205 0.2085 0.22699 0.20689 0.26473 0.15946 0.20011 0.20034 0.16579 -17.348 -0.037402 -0.002087 -0.039404 -0.061202 -0.11447 -0.05449 0.17642 -0.076373 -0.0055456 0 -0.03803 0 0.00094754 0 -0.0027877 0 -4.3651
4.2227 0.25016 0.25695 0.21671 0.22956 0.24248 0.21206 0.30857 0.21406 0.24641 0.24648 0.23212 -18.635 -0.043811 0.00028254 -0.037875 -0.068678 -0.11724 -0.051926 0.1734 -0.079315 -0.0041711 0 -0.037075 0 0.00051456 0 -0.003238 0 -5.0659
4.2266 0.2507 0.25653 0.24415 0.2504 0.25423 0.23895 0.31376 0.29721 0.2789 0.27573 0.29211 -19.885 -0.0472 0.0040291 -0.036711 -0.078533 -0.10742 -0.048262 0.17333 -0.078937 -0.0016991 0 -0.036142 0 0.0009427 0 -0.0032814 0 -5.5954
4.2305 0.25841 0.25226 0.26014 0.26291 0.26819 0.27099 0.29746 0.375 0.30468 0.28817 0.34464 -21.102 -0.045324 0.0071374 -0.036961 -0.086612 -0.11527 -0.045551 0.17655 -0.075291 -9.8149e-05 0 -0.036306 0 0.0017549 0 -0.0031254 0 -5.974
4.2344 0.26947 0.24978 0.27482 0.27065 0.28824 0.29198 0.29119 0.41053 0.32754 0.29589 0.38612 -22.29 -0.039917 0.00722 -0.039 -0.08987 -0.15313 -0.045068 0.17989 -0.070924 -0.0014438 0 -0.037845 0 0.0022411 0 -0.002995 0 -6.2736
4.2383 0.27686 0.25262 0.28889 0.2785 0.30627 0.29531 0.31089 0.39421 0.34194 0.30538 0.40375 -23.452 -0.035057 0.0037741 -0.042076 -0.089413 -0.20011 -0.046566 0.17964 -0.068647 -0.0059149 0 -0.040081 0 0.0020654 0 -0.0029796 0 -6.472
4.2422 0.27494 0.25882 0.29269 0.2836 0.30648 0.28409 0.33933 0.34988 0.33772 0.30666 0.38171 -24.583 -0.033851 -0.0008293 -0.044706 -0.089549 -0.21769 -0.048672 0.17524 -0.069271 -0.011042 0 -0.042016 0 0.001459 0 -0.0030525 0 -6.4183
4.2461 0.26194 0.26191 0.27704 0.27851 0.28071 0.26509 0.33894 0.31 0.30937 0.282 0.3158 -25.674 -0.036319 -0.0028631 -0.045689 -0.093632 -0.18318 -0.050032 0.16987 -0.071306 -0.01322 0 -0.0431 0 0.00090292 0 -0.003171 0 -5.9553
4.25 0.24057 0.25589 0.24383 0.26146 0.23918 0.24348 0.28661 0.2847 0.2614 0.22725 0.2228 -26.72 -0.040038 -0.00023609 -0.044957 -0.10078 -0.11166 -0.050187 0.16767 -0.072688 -0.010479 0 -0.043446 0 0.00067821 0 -0.0033074 0 -5.0981
4.2539 0.21759 0.24014 0.20603 0.2404 0.20445 0.22247 0.19941 0.25591 0.20661 0.16395 0.13514 -27.721 -0.042579 0.0055632 -0.043572 -0.10681 -0.046472 -0.049476 0.17016 -0.072751 -0.0041844 0 -0.043459 0 0.00071264 0 -0.0033871 0 -4.1017
4.2578 0.20171 0.21995 0.17811 0.22545 0.19303 0.20545 0.12606 0.20266 0.16036 0.12762 0.083897 -28.688 -0.043315 0.01035 -0.0428 -0.10845 -0.025835 -0.048288 0.17526 -0.072564 0.0018686 0 -0.043375 0 0.00079094 0 -0.003256 0 -3.3395
4.2617 0.19872 0.20229 0.16641 0.21836 0.2019 0.19587 0.10886 0.13127 0.13531 0.14014 0.082802 -29.634 -0.043135 0.010366 -0.043055 -0.10664 -0.053722 -0.046592 0.17942 -0.073469 0.0043326 0 -0.043179 0 0.00083177 0 -0.0027875 0 -3.073
4.2656 0.20591 0.19065 0.16744 0.21179 0.21255 0.1937 0.14912 0.078307 0.1382 0.19078 0.12369 -30.562 -0.042825 0.005161 -0.043627 -0.10545 -0.099545 -0.044321 0.18071 -0.075448 0.0027628 0 -0.042852 0 0.00092631 0 -0.0020611 0 -3.2928
4.2695 0.21139 0.1833 0.17323 0.19937 0.20823 0.19309 0.20697 0.080606 0.16779 0.24345 0.18411 -31.468 -0.042099 -0.0020186 -0.043478 -0.10775 -0.12574 -0.042111 0.17972 -0.077012 -0.00035666 0 -0.04257 0 0.0011442 0 -0.0014154 0 -3.7466
4.2734 0.20178 0.17618 0.1775 0.18471 0.1878 0.18564 0.23606 0.13987 0.21375 0.26422 0.23937 -32.341 -0.04031 -0.0065758 -0.042385 -0.11204 -0.11862 -0.041354 0.17812 -0.0767 -0.0019283 0 -0.042592 0 0.0013787 0 -0.001252 0 -4.1214
4.2773 0.17397 0.16716 0.17788 0.17782 0.16386 0.16833 0.2216 0.2158 0.25824 0.24517 0.27099 -33.172 -0.037895 -0.0057729 -0.041306 -0.11381 -0.096149 -0.043145 0.17664 -0.074633 -0.00083991 0 -0.042977 0 0.0014404 0 -0.0017115 0 -4.2288
4.2813 0.14062 0.15795 0.1747 0.18212 0.14906 0.14836 0.18789 0.25551 0.28149 0.20499 0.2699 -33.964 -0.036653 -0.00047857 -0.041539 -0.11016 -0.087316 -0.046979 0.17481 -0.072485 0.0013416 0 -0.043499 0 0.0013029 0 -0.0025056 0 -4.0644
4.2852 0.12222 0.15204 0.16958 0.1872 0.14539 0.13869 0.17029 0.2335 0.26981 0.16898 0.23672 -34.726 -0.038182 0.005627 -0.043355 -0.10309 -0.10304 -0.050597 0.17224 -0.071906 0.0020253 0 -0.043864 0 0.0012058 0 -0.0030883 0 -3.7328
4.2891 0.13032 0.15123 0.165 0.17784 0.14627 0.14652 0.1796 0.16773 0.22216 0.14858 0.18152 -35.473 -0.041924 0.0086253 -0.045423 -0.098 -0.12514 -0.051503 0.16991 -0.072956 3.8619e-05 0 -0.043985 0 0.0014515 0 -0.0030553 0 -3.3384
4.293 0.15617 0.15393 0.16303 0.15163 0.14696 0.16499 0.19308 0.10081 0.1516 0.13785 0.12172 -36.209 -0.044976 0.0068855 -0.045716 -0.098693 -0.12321 -0.049038 0.16949 -0.074156 -0.0032647 0 -0.044001 0 0.0020699 0 -0.0024486 0 -2.9406
4.2969 0.17633 0.15639 0.16303 0.12627 0.1502 0.17717 0.17972 0.066001 0.081072 0.12641 0.076531 -36.928 -0.044337 0.0019489 -0.043233 -0.10381 -0.083972 -0.045129 0.17164 -0.074062 -0.0050962 0 -0.044022 0 0.0026959 0 -0.0017162 0 -2.5853
4.3008 0.17183 0.15557 0.16063 0.12581 0.16081 0.17026 0.13443 0.068293 0.035416 0.113 0.059263 -37.617 -0.039767 -0.0026715 -0.039054 -0.10814 -0.026783 -0.042862 0.17494 -0.072766 -0.0035168 0 -0.043915 0 0.0028253 0 -0.0013722 0 -2.3486
4.3047 0.14467 0.15105 0.15116 0.15701 0.1763 0.14742 0.087582 0.092018 0.032288 0.10662 0.072199 -38.265 -0.03455 -0.0039333 -0.035732 -0.10758 0.0090684 -0.043962 0.17692 -0.071784 0.00099143 0 -0.043431 0 0.0022418 0 -0.00164 0 -2.3257
4.3086 0.11647 0.14512 0.13583 0.19903 0.1858 0.12591 0.080025 0.12121 0.074443 0.11621 0.10764 -38.876 -0.033126 -0.0013448 -0.035451 -0.10282 -0.0048024 -0.047387 0.17625 -0.072461 0.0058583 0 -0.042564 0 0.0012237 0 -0.0023466 0 -2.568
4.3125 0.11012 0.14139 0.12429 0.2187 0.18058 0.12222 0.12622 0.15061 0.14657 0.14111 0.15376 -39.466 -0.037397 0.0027396 -0.038441 -0.098276 -0.062499 -0.050316 0.17382 -0.074553 0.0082658 0 -0.041733 0 0.00033021 0 -0.0030972 0 -3.0275
4.3164 0.13076 0.14315 0.12866 0.1992 0.16525 0.13785 0.19935 0.17995 0.21978 0.17135 0.1999 -40.053 -0.044903 0.0049093 -0.042882 -0.097432 -0.12726 -0.050645 0.17178 -0.076454 0.0069916 0 -0.041517 0 -4.158e-05 0 -0.0035492 0 -3.5616
4.3203 0.16305 0.15185 0.15211 0.15584 0.15659 0.15914 0.25177 0.20339 0.26412 0.19556 0.23762 -40.643 -0.050537 0.003372 -0.046235 -0.099336 -0.1588 -0.048726 0.17154 -0.076851 0.0029203 0 -0.042129 0 6.8537e-05 0 -0.0035815 0 -3.9975
4.3242 0.18643 0.16616 0.1826 0.12376 0.16881 0.17126 0.25283 0.20931 0.26385 0.20761 0.25896 -41.226 -0.050466 -0.00050947 -0.046843 -0.099788 -0.14263 -0.0468 0.17263 -0.076056 -0.0019383 0 -0.043142 0 0.00030457 0 -0.0032982 0 -4.2116
4.3281 0.19325 0.18223 0.20004 0.12866 0.19904 0.17261 0.2115 0.19193 0.22619 0.20719 0.25681 -41.776 -0.044991 -0.0031675 -0.044646 -0.09594 -0.098459 -0.046732 0.17354 -0.07562 -0.0059489 0 -0.043782 0 0.0003598 0 -0.0029301 0 -4.1795
4.332 0.19311 0.19569 0.19309 0.1669 0.22812 0.17523 0.1663 0.16117 0.17702 0.19708 0.22982 -42.275 -0.038057 -0.0016955 -0.040811 -0.089626 -0.062526 -0.048245 0.17339 -0.076584 -0.0086564 0 -0.043559 0 0.00022555 0 -0.0027149 0 -3.9815
4.3359 0.20053 0.20455 0.17145 0.21202 0.23734 0.19098 0.15352 0.13855 0.1454 0.18247 0.18804 -42.721 -0.03402 0.0036353 -0.036916 -0.085996 -0.059212 -0.049317 0.17273 -0.078227 -0.010434 0 -0.042687 0 0.00010958 0 -0.0027812 0 -3.772
4.3398 0.21938 0.21071 0.16068 0.23942 0.22562 0.2176 0.1811 0.14127 0.14729 0.17197 0.1522 -43.131 -0.03446 0.0093813 -0.034357 -0.088723 -0.084629 -0.048298 0.17275 -0.078705 -0.011531 0 -0.041897 0 0.00015213 0 -0.0030604 0 -3.7181
4.3438 0.23951 0.21829 0.18152 0.24552 0.21035 0.23955 0.22778 0.16942 0.17912 0.17553 0.14388 -43.522 -0.037571 0.011591 -0.034029 -0.096448 -0.11377 -0.04565 0.17395 -0.077033 -0.011522 0 -0.041818 0 0.00025615 0 -0.0032907 0 -3.9234
4.3477 0.24813 0.22954 0.2305 0.24492 0.21112 0.24352 0.26409 0.20779 0.22406 0.19756 0.17191 -43.897 -0.040231 0.0089455 -0.036033 -0.10392 -0.12347 -0.043593 0.17569 -0.074357 -0.009694 0 -0.0425 0 0.00020488 0 -0.0031761 0 -4.365
4.3516 0.24345 0.24199 0.2797 0.25177 0.23197 0.23303 0.27542 0.23943 0.26413 0.23128 0.22554 -44.244 -0.04069 0.0036912 -0.039433 -0.10668 -0.11152 -0.043991 0.17705 -0.073059 -0.0059817 0 -0.043441 0 -7.2762e-05 0 -0.0026358 0 -4.8949
4.3555 0.2367 0.25016 0.29791 0.26538 0.25927 0.2265 0.26938 0.25728 0.28894 0.26181 0.28049 -44.545 -0.039591 -0.00040851 -0.042506 -0.1048 -0.096746 -0.046508 0.17775 -0.074414 -0.001511 0 -0.04406 0 -0.00038537 0 -0.0019417 0 -5.3231
4.3594 0.2408 0.25088 0.27648 0.27354 0.27613 0.23956 0.26513 0.26455 0.29697 0.27775 0.31434 -44.791 -0.038829 -0.0012484 -0.043718 -0.10223 -0.10113 -0.048834 0.1782 -0.077105 0.0018773 0 -0.044123 0 -0.00045002 0 -0.0015688 0 -5.5402
4.3633 0.25779 0.24757 0.23778 0.26819 0.27841 0.269 0.27631 0.26685 0.29247 0.28066 0.31981 -44.991 -0.03964 0.00012871 -0.042856 -0.10263 -0.12972 -0.048782 0.17864 -0.078228 0.0028219 0 -0.043798 0 -0.00018659 0 -0.0018197 0 -5.5866
4.3672 0.27762 0.24877 0.2182 0.2561 0.27648 0.29499 0.30132 0.26677 0.28255 0.28218 0.30631 -45.159 -0.041677 0.00091612 -0.041251 -0.10593 -0.16516 -0.046302 0.17854 -0.076002 0.0013677 0 -0.043394 0 0.00016503 0 -0.0025315 0 -5.6064
4.3711 0.28889 0.26118 0.23916 0.25393 0.28235 0.3008 0.32636 0.26602 0.27555 0.29068 0.28999 -45.299 -0.043639 -0.00065856 -0.04063 -0.10874 -0.18151 -0.043531 0.17702 -0.071615 -0.0011756 0 -0.043105 0 0.0002357 0 -0.0031639 0 -5.7183
4.375 0.28998 0.28321 0.29015 0.27305 0.29684 0.29039 0.33667 0.26974 0.27833 0.30145 0.28159 -45.402 -0.044522 -0.0037633 -0.041477 -0.10805 -0.16584 -0.042876 0.17386 -0.068342 -0.0033119 0 -0.042992 0 -0.00014816 0 -0.0032445 0 -5.9173
4.3789 0.28935 0.30508 0.3375 0.30915 0.3103 0.28573 0.32706 0.28496 0.29206 0.30207 0.2819 -45.456 -0.044259 -0.0059333 -0.042483 -0.10427 -0.12993 -0.044931 0.17001 -0.06864 -0.0044294 0 -0.043103 0 -0.00081216 0 -0.002792 0 -6.0986
4.3828 0.29523 0.3161 0.35106 0.34541 0.31499 0.30463 0.30523 0.31253 0.31019 0.28852 0.28699 -45.456 -0.043363 -0.0054571 -0.041814 -0.1007 -0.10206 -0.048091 0.16688 -0.071927 -0.0049702 0 -0.043512 0 -0.0013917 0 -0.0023137 0 -6.1776
4.3867 0.3061 0.31295 0.32675 0.3648 0.31443 0.34049 0.28643 0.3418 0.32259 0.2742 0.2958 -45.411 -0.042225 -0.0028709 -0.039117 -0.10021 -0.10518 -0.050091 0.16521 -0.075177 -0.0056757 0 -0.044174 0 -0.0016403 0 -0.0023477 0 -6.1849
4.3906 0.31187 0.30161 0.28712 0.35998 0.31842 0.36469 0.28332 0.35613 0.32404 0.2792 0.31138 -45.335 -0.040894 -0.00032939 -0.036265 -0.10247 -0.13864 -0.04993 0.16473 -0.075777 -0.0067275 0 -0.044802 0 -0.0015976 0 -0.0029598 0 -6.2305
4.3945 0.30427 0.29122 0.26134 0.33418 0.32886 0.35138 0.29724 0.34643 0.31896 0.30779 0.33418 -45.229 -0.039416 0.00029529 -0.035861 -0.10443 -0.17835 -0.048443 0.16483 -0.073909 -0.0076062 0 -0.044988 0 -0.0014833 0 -0.0036725 0 -6.3641
4.3984 0.28572 0.28588 0.26243 0.2962 0.33302 0.30207 0.31696 0.32012 0.31623 0.33726 0.35511 -45.082 -0.038163 -0.0012531 -0.038732 -0.10354 -0.19519 -0.047213 0.16549 -0.072185 -0.0076946 0 -0.044523 0 -0.0014554 0 -0.0039052 0 -6.4745
4.4023 0.26732 0.28183 0.28011 0.25627 0.31413 0.24665 0.32618 0.29574 0.31776 0.33336 0.35741 -44.878 -0.037642 -0.0038098 -0.04285 -0.10023 -0.17733 -0.047057 0.16728 -0.072926 -0.0068962 0 -0.043636 0 -0.0014885 0 -0.0035087 0 -6.3524
4.4063 0.25845 0.27258 0.29301 0.22505 0.2703 0.21875 0.31524 0.28722 0.31286 0.28173 0.32868 -44.613 -0.038002 -0.0058947 -0.044893 -0.097474 -0.13842 -0.047598 0.17037 -0.075772 -0.0056089 0 -0.042887 0 -0.0014752 0 -0.0028792 0 -5.8814
4.4102 0.2583 0.25648 0.2876 0.21212 0.22199 0.22778 0.28832 0.29228 0.28655 0.20601 0.27363 -44.302 -0.038836 -0.0065272 -0.043167 -0.097872 -0.10576 -0.048118 0.17377 -0.077987 -0.0041704 0 -0.042747 0 -0.0014092 0 -0.0025472 0 -5.1857
4.4141 0.25763 0.23914 0.26753 0.22107 0.19746 0.25298 0.26039 0.29578 0.23646 0.15276 0.21523 -43.964 -0.039597 -0.0053298 -0.039144 -0.10123 -0.098165 -0.048602 0.17582 -0.077184 -0.0025005 0 -0.043228 0 -0.0014258 0 -0.0026614 0 -4.5774
4.418 0.24816 0.22819 0.24695 0.24448 0.20763 0.26415 0.24594 0.28452 0.18164 0.15348 0.18055 -43.611 -0.040164 -0.0024585 -0.036115 -0.10487 -0.11203 -0.049719 0.17561 -0.073791 -0.00040778 0 -0.043884 0 -0.0016397 0 -0.0028905 0 -4.3219
4.4219 0.23023 0.22558 0.23601 0.26521 0.2344 0.24874 0.24843 0.25906 0.1516 0.19727 0.18124 -43.237 -0.040858 0.0011713 -0.036189 -0.10612 -0.12662 -0.051777 0.1739 -0.070832 0.0018115 0 -0.044191 0 -0.0019574 0 -0.0028369 0 -4.4206
4.4258 0.21146 0.22497 0.23223 0.26612 0.24533 0.2202 0.25906 0.23164 0.16216 0.23978 0.20446 -42.825 -0.041801 0.0037828 -0.038548 -0.10461 -0.1233 -0.053839 0.17257 -0.071164 0.0032923 0 -0.043956 0 -0.0020887 0 -0.0025155 0 -4.6074
4.4297 0.199 0.21703 0.2246 0.24173 0.22292 0.20136 0.26517 0.21344 0.19943 0.24137 0.22285 -42.364 -0.042355 0.0035277 -0.040578 -0.10224 -0.10195 -0.054166 0.173 -0.074781 0.0033114 0 -0.043425 0 -0.0017885 0 -0.0023689 0 -4.5724
4.4336 0.19354 0.19779 0.20506 0.20212 0.18138 0.20067 0.2603 0.20449 0.22833 0.20036 0.21619 -41.858 -0.041485 2.3793e-05 -0.040672 -0.1012 -0.080382 -0.051771 0.17482 -0.078745 0.0020866 0 -0.043028 0 -0.0011113 0 -0.0027644 0 -4.2218
4.4375 0.1903 0.17226 0.17602 0.1654 0.15457 0.20481 0.24698 0.19584 0.22063 0.15185 0.18711 -41.32 -0.038953 -0.004766 -0.039817 -0.10196 -0.077652 -0.047626 0.1764 -0.079795 0.00068387 0 -0.043021 0 -0.00042132 0 -0.0034836 0 -3.7421
4.4414 0.18471 0.15033 0.14751 0.14514 0.16493 0.19402 0.23077 0.18052 0.1785 0.13476 0.15798 -40.759 -0.036192 -0.0076373 -0.040349 -0.10319 -0.096314 -0.044206 0.17627 -0.077194 -6.1033e-05 0 -0.043322 0 -0.00011833 0 -0.003782 0 -3.4204
4.4453 0.17622 0.13888 0.12768 0.14305 0.20189 0.16365 0.2129 0.16137 0.1322 0.15792 0.15137 -40.178 -0.035656 -0.0067632 -0.043206 -0.10316 -0.11942 -0.043584 0.17426 -0.073213 -0.00051943 0 -0.04365 0 -0.00031466 0 -0.0030495 0 -3.3846
4.4492 0.16689 0.13733 0.11661 0.15165 0.22966 0.13021 0.18949 0.14778 0.11368 0.19534 0.17085 -39.572 -0.038781 -0.0035286 -0.046606 -0.10126 -0.12503 -0.045697 0.17137 -0.070946 -0.0019402 0 -0.043781 0 -0.00075464 0 -0.0014793 0 -3.5
4.4531 0.15785 0.13985 0.10884 0.16238 0.21775 0.11615 0.15807 0.14553 0.12973 0.21187 0.1978 -38.94 -0.044223 -0.0015401 -0.047654 -0.098295 -0.10545 -0.048381 0.16868 -0.071621 -0.0049018 0 -0.043699 0 -0.0010488 0 -6.7707e-05 0 -3.5042
4.457 0.14824 0.14127 0.10137 0.17076 0.16689 0.12866 0.12405 0.15053 0.15821 0.1932 0.20653 -38.286 -0.048208 -0.0033062 -0.045307 -0.09565 -0.073951 -0.049195 0.16675 -0.07385 -0.0080949 0 -0.043555 0 -0.0010059 0 0.00013704 0 -3.2458
4.4609 0.13781 0.14076 0.098005 0.17522 0.10791 0.15308 0.099194 0.15289 0.16952 0.15349 0.1844 -37.614 -0.04719 -0.0075593 -0.041639 -0.09434 -0.053126 -0.047417 0.16586 -0.075316 -0.0089668 0 -0.043498 0 -0.0007628 0 -0.0010885 0 -2.8071
4.4648 0.1292 0.14038 0.10517 0.17334 0.075854 0.16672 0.092286 0.14643 0.15219 0.11772 0.14055 -36.924 -0.040861 -0.0099648 -0.039939 -0.094694 -0.05508 -0.044468 0.16655 -0.075032 -0.005995 0 -0.043562 0 -0.00061038 0 -0.0029195 0 -2.413
4.4688 0.12628 0.14102 0.12335 0.16164 0.08296 0.15875 0.10076 0.13386 0.11973 0.099442 0.097474 -36.206 -0.032891 -0.0069127 -0.041453 -0.096552 -0.071321 -0.042486 0.16941 -0.073999 -0.00051168 0 -0.043658 0 -0.00069817 0 -0.0041159 0 -2.2294
4.4727 0.12977 0.14059 0.14359 0.1397 0.11307 0.13757 0.11199 0.12303 0.09508 0.095137 0.074303 -35.459 -0.028472 0.00097979 -0.044008 -0.099408 -0.08137 -0.042446 0.17419 -0.07378 0.0039323 0 -0.043672 0 -0.0008997 0 -0.0039608 0 -2.2444
4.4766 0.13517 0.13608 0.15364 0.11391 0.13906 0.12001 0.1141 0.11924 0.09016 0.096408 0.076033 -34.689 -0.030427 0.0090084 -0.044053 -0.10235 -0.072325 -0.043578 0.17923 -0.074631 0.0044518 0 -0.043571 0 -0.00095237 0 -0.0027103 0 -2.3268
4.4805 0.13599 0.12728 0.1488 0.095276 0.14508 0.11481 0.10691 0.12179 0.10027 0.10281 0.095366 -33.912 -0.037042 0.01221 -0.040201 -0.10422 -0.051528 -0.044472 0.18224 -0.075123 0.0014232 0 -0.043451 0 -0.0007212 0 -0.0012437 0 -2.3811
4.4844 0.12968 0.1179 0.13653 0.092124 0.13436 0.1168 0.10268 0.12739 0.11544 0.12046 0.12199 -33.138 -0.043464 0.0094449 -0.034824 -0.10427 -0.040486 -0.044636 0.18193 -0.073637 -0.0017679 0 -0.043483 0 -0.00033181 0 -0.00031513 0 -2.4339
4.4883 0.12024 0.11287 0.12947 0.10379 0.11997 0.11582 0.11541 0.1349 0.13309 0.1493 0.14898 -32.362 -0.045535 0.0040313 -0.032088 -0.10294 -0.05501 -0.044875 0.17914 -0.070202 -0.0018124 0 -0.04377 0 -6.0082e-05 0 -8.7266e-05 0 -2.5743
4.4922 0.11479 0.11445 0.1329 0.12118 0.11131 0.10955 0.14752 0.14499 0.15687 0.17565 0.17154 -31.567 -0.042876 0.00051319 -0.034258 -0.10183 -0.08924 -0.046154 0.17613 -0.066816 0.0014027 0 -0.044225 0 -0.00010037 0 -0.00025754 0 -2.8205
4.4961 0.11736 0.12079 0.13926 0.13393 0.10996 0.10636 0.1853 0.15529 0.18363 0.18052 0.18281 -30.735 -0.038748 0.00074173 -0.039761 -0.10269 -0.11829 -0.048192 0.17476 -0.065896 0.00465 0 -0.044559 0 -0.00042983 0 -0.00049875 0 -3.0597
4.5 0.12603 0.12814 0.13609 0.13794 0.11527 0.1159 0.20725 0.15801 0.196 0.15691 0.17443 -29.862 -0.036974 0.0029016 -0.04473 -0.10592 -0.11808 -0.049381 0.17509 -0.06825 0.0044416 0 -0.044461 0 -0.00086752 0 -0.00071338 0 -3.1267
4.5039 0.13605 0.13437 0.12059 0.13724 0.1289 0.13791 0.19893 0.14543 0.17346 0.11835 0.14364 -28.959 -0.038709 0.0040461 -0.046386 -0.11005 -0.085669 -0.048281 0.17575 -0.072396 0.00043309 0 -0.043843 0 -0.0012326 0 -0.00091447 0 -2.9498
4.5078 0.14492 0.14046 0.10608 0.13934 0.15103 0.16119 0.16342 0.11969 0.1147 0.089488 0.10045 -28.042 -0.04177 0.0032796 -0.045022 -0.1126 -0.042799 -0.04526 0.17553 -0.075745 -0.0041532 0 -0.042966 0 -0.0014361 0 -0.0009979 0 -2.6286
4.5117 0.15407 0.14906 0.11207 0.14858 0.17313 0.17365 0.12045 0.096792 0.049231 0.087064 0.06628 -27.116 -0.04287 0.0023474 -0.042958 -0.11194 -0.019344 -0.042532 0.17451 -0.076569 -0.0055485 0 -0.042284 0 -0.0014504 0 -0.00076308 0 -2.3765
4.5156 0.16557 0.16163 0.14567 0.1633 0.17929 0.17314 0.095259 0.098244 0.02263 0.10901 0.06282 -26.176 -0.040593 0.0032763 -0.041901 -0.10842 -0.030607 -0.042312 0.17373 -0.075089 -0.0030033 0 -0.042097 0 -0.0012506 0 -0.00019551 0 -2.3846
4.5195 0.17825 0.17682 0.19207 0.17821 0.15991 0.16855 0.1047 0.13502 0.063783 0.1404 0.098469 -25.21 -0.036501 0.0057964 -0.041531 -0.10411 -0.067025 -0.044696 0.17388 -0.072989 0.00056407 0 -0.042319 0 -0.00084082 0 0.00034205 0 -2.717
4.5234 0.18785 0.19114 0.22481 0.18937 0.12615 0.17104 0.14813 0.19685 0.16072 0.16838 0.16251 -24.211 -0.033638 0.0073748 -0.040555 -0.10133 -0.10389 -0.047355 0.17446 -0.07198 0.0014513 0 -0.042572 0 -0.00035022 0 0.00031912 0 -3.3014
4.5273 0.19152 0.20108 0.2283 0.1973 0.10825 0.18448 0.20744 0.25661 0.26612 0.19086 0.23102 -23.181 -0.033991 0.0058388 -0.038762 -0.10118 -0.12169 -0.047513 0.17439 -0.072639 -0.0012526 0 -0.042563 0 -5.5435e-05 0 -0.00047598 0 -3.9851
4.5313 0.19143 0.20493 0.21206 0.20566 0.13344 0.20384 0.25595 0.28738 0.32896 0.21218 0.27964 -22.128 -0.03715 0.0017995 -0.037623 -0.10313 -0.11951 -0.044549 0.17321 -0.074254 -0.0048871 0 -0.042382 0 -0.00022747 0 -0.0016508 0 -4.5947
4.5352 0.19303 0.20352 0.20217 0.217 0.20015 0.2211 0.27209 0.27928 0.32713 0.23298 0.29476 -21.056 -0.041055 -0.0017052 -0.038725 -0.10572 -0.11135 -0.04082 0.17159 -0.075481 -0.0059223 0 -0.042425 0 -0.00088907 0 -0.0024679 0 -4.9717
4.5391 0.19942 0.19965 0.21655 0.22891 0.27251 0.23141 0.25112 0.24365 0.27647 0.24641 0.27736 -19.961 -0.043813 -0.0020337 -0.041777 -0.10763 -0.11051 -0.039813 0.17061 -0.075219 -0.0034021 0 -0.042967 0 -0.0017117 0 -0.0024649 0 -5.0079
4.543 0.20759 0.19672 0.24652 0.23419 0.30403 0.23355 0.20808 0.20289 0.213 0.24439 0.23983 -18.833 -0.044899 0.00061067 -0.044478 -0.10834 -0.11701 -0.043175 0.17066 -0.073211 0.00025415 0 -0.043801 0 -0.0022054 0 -0.0018638 0 -4.6976
4.5469 0.21085 0.19688 0.26296 0.22574 0.27342 0.22688 0.16914 0.17517 0.16618 0.22619 0.19943 -17.667 -0.04495 0.0035083 -0.04458 -0.10816 -0.11914 -0.049233 0.17129 -0.07025 0.0017493 0 -0.044308 0 -0.0020944 0 -0.0013627 0 -4.1735
4.5508 0.20545 0.1996 0.24288 0.20321 0.20232 0.21063 0.15551 0.16553 0.14482 0.20008 0.17117 -16.463 -0.044807 0.0040739 -0.042075 -0.10773 -0.1066 -0.054321 0.17197 -0.067939 8.1126e-05 0 -0.043966 0 -0.0015662 0 -0.0014875 0 -3.6669
4.5547 0.19449 0.2018 0.19271 0.17613 0.13878 0.18761 0.17039 0.1681 0.14202 0.17692 0.16222 -15.227 -0.044876 0.0021104 -0.039226 -0.10752 -0.082312 -0.055721 0.17278 -0.067951 -0.0027644 0 -0.042837 0 -0.0011458 0 -0.002114 0 -3.3876
4.5586 0.18523 0.19982 0.14623 0.15971 0.11982 0.16735 0.19854 0.17495 0.14886 0.16313 0.16954 -13.969 -0.0452 -0.00045546 -0.038362 -0.10751 -0.061749 -0.053639 0.17403 -0.070979 -0.0040987 0 -0.041588 0 -0.0012603 0 -0.0026115 0 -3.399
4.5625 0.18221 0.19234 0.13767 0.16483 0.1444 0.16215 0.21926 0.18312 0.16229 0.15969 0.18291 -12.694 -0.045766 -0.0017856 -0.039675 -0.10716 -0.060395 -0.05059 0.17529 -0.075985 -0.0032679 0 -0.040988 0 -0.0018495 0 -0.0024605 0 -3.5939
4.5664 0.18319 0.18184 0.17325 0.18899 0.17935 0.1769 0.22261 0.19479 0.18263 0.16561 0.19246 -11.404 -0.046469 -0.0018322 -0.04128 -0.10579 -0.080495 -0.048944 0.17509 -0.080475 -0.002021 0 -0.041328 0 -0.0023724 0 -0.0017455 0 -3.7967
4.5703 0.1817 0.17303 0.22594 0.21591 0.1908 0.20163 0.21576 0.21188 0.20709 0.17952 0.19588 -10.092 -0.046841 -0.0018641 -0.04143 -0.10316 -0.10879 -0.048977 0.17213 -0.081956 -0.0023187 0 -0.042252 0 -0.0022379 0 -0.0010591 0 -3.9023
4.5742 0.17366 0.16913 0.25776 0.22571 0.17232 0.21584 0.21382 0.23037 0.22793 0.19689 0.19882 -8.7475 -0.046132 -0.0026178 -0.040537 -0.09985 -0.12694 -0.049094 0.16696 -0.079673 -0.0040913 0 -0.043104 0 -0.0013167 0 -0.00093352 0 -3.9266
4.5781 0.16113 0.16906 0.24969 0.20894 0.14547 0.20353 0.22308 0.23931 0.23644 0.2079 0.20693 -7.3611 -0.043958 -0.0032885 -0.04082 -0.097167 -0.1253 -0.047753 0.16236 -0.075268 -0.0053813 0 -0.043449 0 -0.00010002 0 -0.0013645 0 -3.9251
4.582 0.1499 0.16798 0.21361 0.17364 0.13511 0.1669 0.23203 0.22618 0.22763 0.20218 0.2163 -5.9317 -0.040935 -0.0024927 -0.043859 -0.096341 -0.10865 -0.045087 0.16145 -0.071655 -0.0046223 0 -0.043292 0 0.00064875 0 -0.0018702 0 -3.8738
4.5859 0.14347 0.16086 0.17838 0.13964 0.14472 0.12617 0.2192 0.18558 0.20125 0.17821 0.21232 -4.4685 -0.038505 -5.4938e-05 -0.048565 -0.097696 -0.089793 -0.042698 0.16521 -0.070884 -0.0024517 0 -0.042897 0 0.00047995 0 -0.0019858 0 -3.6465
4.5898 0.13965 0.14612 0.16424 0.12398 0.15485 0.10412 0.17246 0.12597 0.1604 0.14776 0.18079 -2.9877 -0.037881 0.0024642 -0.051739 -0.10044 -0.077863 -0.042022 0.1715 -0.07267 -0.00099329 0 -0.042476 0 -0.00039096 0 -0.0016802 0 -3.1339
4.5938 0.13261 0.12633 0.16844 0.12887 0.14409 0.10761 0.10322 0.068635 0.1118 0.12787 0.12333 -1.5024 -0.039027 0.0031831 -0.050812 -0.10331 -0.071826 -0.042999 0.17671 -0.074826 -0.001386 0 -0.042097 0 -0.0012518 0 -0.0012976 0 -2.3947
4.5977 0.11791 0.10564 0.17169 0.14087 0.11027 0.12163 0.042295 0.037441 0.067432 0.12563 0.062424 -0.016004 -0.040701 0.001782 -0.046187 -0.10554 -0.064187 -0.044363 0.17858 -0.075193 -0.0023661 0 -0.041821 0 -0.0014445 0 -0.0011324 0 -1.6778
4.6016 0.095382 0.086508 0.15618 0.14125 0.071004 0.12104 0.018731 0.043978 0.042791 0.13027 0.028767 1.4786 -0.041606 -0.00016199 -0.040934 -0.10715 -0.050363 -0.045087 0.17754 -0.073403 -0.0016398 0 -0.041826 0 -0.00085514 0 -0.0011069 0 -1.2599
4.6055 0.068113 0.068431 0.1183 0.11869 0.04438 0.090645 0.03763 0.077783 0.048089 0.12201 0.0383 2.9915 -0.041552 -0.00075173 -0.038164 -0.1084 -0.034361 -0.045381 0.17567 -0.070971 0.0013119 0 -0.042272 0 4.1175e-05 0 -0.00088648 0 -1.2192
4.6094 0.039546 0.049381 0.067512 0.075292 0.030729 0.037098 0.07471 0.10994 0.076909 0.090574 0.077336 4.5267 -0.041491 0.00040947 -0.038589 -0.10891 -0.025305 -0.046176 0.17441 -0.069754 0.0041315 0 -0.043043 0 0.00060084 0 -0.00029227 0 -1.3421
4.6133 0.01221 0.027968 0.01713 0.023376 0.014511 -0.016399 0.09255 0.10994 0.10335 0.04563 0.10917 6.0783 -0.042411 0.0020329 -0.040444 -0.10758 -0.028064 -0.047732 0.17358 -0.070299 0.0037029 0 -0.04369 0 0.00054928 0 0.00044438 0 -1.2629
4.6172 -0.011602 0.0043829 -0.02272 -0.022659 -0.0163 -0.047809 0.066667 0.065538 0.094889 0.007706 0.098738 7.6344 -0.044243 0.0026832 -0.041578 -0.10359 -0.036862 -0.048962 0.17231 -0.071572 -0.00045378 0 -0.043749 0 0.00020765 0 0.00086842 0 -0.73325
4.6211 -0.029613 -0.020195 -0.04631 -0.05342 -0.054542 -0.052024 0.0021381 -0.0085109 0.035177 -0.012338 0.037096 9.1835 -0.045866 0.0023023 -0.041489 -0.097596 -0.038304 -0.048368 0.17066 -0.072189 -0.0050933 0 -0.04317 0 0.00023678 0 0.00074809 0 0.19149
4.625 -0.041365 -0.044393 -0.051987 -0.067471 -0.079503 -0.042948 -0.070963 -0.079682 -0.060078 -0.024759 -0.052682 10.72 -0.046168 0.0020896 -0.04133 -0.091729 -0.021969 -0.04569 0.16976 -0.071833 -0.0059427 0 -0.042429 0 0.0011048 0 0.00032441 0 1.1964
4.6289 -0.050215 -0.066688 -0.04442 -0.070496 -0.079011 -0.041521 -0.119 -0.11893 -0.1488 -0.050531 -0.1316 12.242 -0.044999 0.002973 -0.042138 -0.088097 0.010127 -0.042531 0.1704 -0.071415 -0.001791 0 -0.042135 0 0.002691 0 0.00010118 0 1.9359
4.6328 -0.06226 -0.085214 -0.036426 -0.071901 -0.064891 -0.059833 -0.12697 -0.1188 -0.18884 -0.098089 -0.16988 13.753 -0.043066 0.0044486 -0.043315 -0.086873 0.043473 -0.041116 0.17168 -0.07189 0.0040738 0 -0.042479 0 0.0043268 0 0.0003774 0 2.2591
4.6367 -0.081728 -0.098561 -0.043962 -0.079789 -0.064218 -0.093392 -0.10617 -0.095907 -0.16695 -0.15043 -0.16316 15.254 -0.041048 0.0051102 -0.043056 -0.085796 0.061182 -0.042255 0.17158 -0.073048 0.0066972 0 -0.043057 0 0.0052416 0 0.00098188 0 2.2677
4.6406 -0.10675 -0.10746 -0.074298 -0.096254 -0.093289 -0.12637 -0.0837 -0.077508 -0.10886 -0.17722 -0.13067 16.748 -0.039045 0.0042714 -0.040349 -0.081805 0.056717 -0.04451 0.16913 -0.073635 0.0039574 0 -0.043252 0 0.0050878 0 0.0014652 0 2.1961
4.6445 -0.13009 -0.11555 -0.11726 -0.11639 -0.14011 -0.14473 -0.083162 -0.083202 -0.062179 -0.16251 -0.10046 18.237 -0.037032 0.002844 -0.036483 -0.073665 0.039214 -0.045494 0.16596 -0.072792 -0.0016127 0 -0.042829 0 0.0041664 0 0.0015501 0 2.2413
4.6484 -0.14498 -0.12757 -0.15042 -0.13308 -0.17432 -0.14685 -0.11049 -0.11482 -0.064146 -0.1222 -0.093425 19.716 -0.035661 0.0024481 -0.034426 -0.063314 0.026979 -0.04417 0.16515 -0.071334 -0.0054388 0 -0.042155 0 0.0032024 0 0.0013954 0 2.4756
4.6523 -0.15085 -0.14557 -0.15714 -0.14457 -0.17656 -0.14386 -0.15341 -0.15938 -0.11748 -0.093614 -0.1152 21.176 -0.036176 0.0036873 -0.036402 -0.05464 0.033915 -0.041982 0.16839 -0.071392 -0.0053226 0 -0.041806 0 0.0028417 0 0.0014252 0 2.8687
4.6563 -0.15343 -0.16636 -0.14247 -0.15753 -0.15849 -0.15009 -0.19238 -0.19974 -0.19121 -0.10492 -0.15696 22.605 -0.039141 0.0054683 -0.041779 -0.05051 0.059202 -0.041637 0.17405 -0.074471 -0.0032648 0 -0.041967 0 0.0032367 0 0.001907 0 3.3481
4.6602 -0.15905 -0.1829 -0.13082 -0.18077 -0.15259 -0.1713 -0.2137 -0.22383 -0.24431 -0.15158 -0.2016 23.992 -0.043224 0.0061195 -0.047165 -0.050487 0.088137 -0.044607 0.17847 -0.079696 -0.0029651 0 -0.042191 0 0.0040066 0 0.0026922 0 3.8249
4.6641 -0.16885 -0.18935 -0.14533 -0.21383 -0.17981 -0.1998 -0.21591 -0.22758 -0.25393 -0.20082 -0.23161 25.339 -0.045619 0.0051088 -0.04876 -0.05116 0.10345 -0.04962 0.17933 -0.08402 -0.0056858 0 -0.04179 0 0.0045771 0 0.0033533 0 4.1863
4.668 -0.17873 -0.18578 -0.18664 -0.24185 -0.22632 -0.22009 -0.207 -0.21331 -0.2276 -0.22001 -0.23659 26.658 -0.044226 0.0035045 -0.045156 -0.048877 0.098252 -0.053554 0.17778 -0.084532 -0.0088191 0 -0.040467 0 0.0046224 0 0.003563 0 4.3155
4.6719 -0.18477 -0.17871 -0.23114 -0.24474 -0.25357 -0.22063 -0.19676 -0.18784 -0.19279 -0.20352 -0.21802 27.965 -0.03972 0.0027124 -0.03845 -0.042649 0.080616 -0.053933 0.1772 -0.080926 -0.0086813 0 -0.038597 0 0.0042672 0 0.0033489 0 4.1641
4.6758 -0.18821 -0.17679 -0.25133 -0.21538 -0.23412 -0.20265 -0.19083 -0.16147 -0.17422 -0.17493 -0.18865 29.265 -0.035388 0.0029183 -0.032862 -0.03489 0.066416 -0.05083 0.17966 -0.075919 -0.0046377 0 -0.036923 0 0.0039126 0 0.003013 0 3.8264
4.6797 -0.19451 -0.18506 -0.23998 -0.17065 -0.18019 -0.17956 -0.19007 -0.1459 -0.17754 -0.16449 -0.16557 30.551 -0.034504 0.0029944 -0.031895 -0.029416 0.066516 -0.04658 0.18365 -0.073106 -0.00018269 0 -0.035989 0 0.0038549 0 0.0028439 0 3.5262
4.6836 -0.20749 -0.20215 -0.2158 -0.14274 -0.13695 -0.16795 -0.19387 -0.14949 -0.19097 -0.18355 -0.16073 31.805 -0.037523 0.0019922 -0.036038 -0.028369 0.078787 -0.043747 0.18552 -0.074047 0.00034562 0 -0.035826 0 0.0040339 0 0.0029143 0 3.4967
4.6875 -0.22476 -0.22227 -0.20575 -0.1553 -0.14503 -0.17748 -0.20323 -0.17236 -0.20089 -0.21825 -0.17554 33.009 -0.041727 0.00052992 -0.042522 -0.030475 0.09141 -0.043232 0.18315 -0.077139 -0.0037805 0 -0.036096 0 0.0041261 0 0.0031236 0 3.8306
4.6914 -0.23985 -0.23962 -0.2209 -0.20424 -0.2056 -0.20671 -0.22073 -0.20597 -0.20626 -0.24582 -0.20318 34.159 -0.043782 0.00040333 -0.047228 -0.031908 0.094406 -0.044054 0.17827 -0.079206 -0.0086187 0 -0.03641 0 0.0038929 0 0.0033755 0 4.4239
4.6953 -0.2488 -0.25177 -0.24852 -0.26076 -0.27948 -0.24614 -0.24773 -0.23924 -0.21892 -0.25632 -0.23575 35.264 -0.04278 0.0026523 -0.047443 -0.028985 0.089288 -0.044665 0.17489 -0.078325 -0.009182 0 -0.036445 0 0.0034606 0 0.0036719 0 5.0617
4.6992 -0.25456 -0.25996 -0.26673 -0.29462 -0.32059 -0.28416 -0.28181 -0.26662 -0.25014 -0.25939 -0.26919 36.339 -0.04083 0.006092 -0.043611 -0.020631 0.08818 -0.044351 0.17536 -0.07532 -0.0043418 0 -0.035827 0 0.0032596 0 0.0040433 0 5.5723
4.7031 -0.26424 -0.26714 -0.26618 -0.2973 -0.3135 -0.31112 -0.31672 -0.29119 -0.29658 -0.27167 -0.30175 37.395 -0.040622 0.0080035 -0.038907 -0.0088969 0.10276 -0.043451 0.17813 -0.072696 0.0018112 0 -0.034103 0 0.0036535 0 0.0044404 0 5.9223
4.707 -0.28179 -0.27592 -0.25795 -0.2847 -0.28249 -0.32079 -0.34504 -0.31916 -0.33921 -0.29833 -0.3293 38.429 -0.042474 0.0065169 -0.036876 0.0026067 0.13249 -0.042541 0.17929 -0.07219 0.003613 0 -0.031047 0 0.0045782 0 0.0047463 0 6.1838
4.7109 -0.30373 -0.2877 -0.26112 -0.27876 -0.26702 -0.31215 -0.3615 -0.35056 -0.35712 -0.32712 -0.34432 39.43 -0.043961 0.0024145 -0.038836 0.011112 0.16266 -0.041653 0.17663 -0.073348 -0.00090889 0 -0.027099 0 0.0055263 0 0.0049067 0 6.4254
4.7148 -0.32215 -0.30255 -0.28378 -0.28704 -0.28767 -0.29226 -0.36494 -0.37543 -0.34448 -0.34011 -0.34163 40.384 -0.042626 -0.0014569 -0.042949 0.016255 0.17511 -0.040421 0.17197 -0.074398 -0.0081366 0 -0.02341 0 0.0059198 0 0.0050134 0 6.6414
4.7188 -0.33212 -0.31924 -0.31637 -0.29979 -0.33265 -0.27684 -0.35853 -0.38075 -0.31595 -0.33166 -0.32572 41.281 -0.039034 -0.002663 -0.045753 0.019942 0.16303 -0.038853 0.16951 -0.074353 -0.012102 0 -0.021232 0 0.0055672 0 0.0052121 0 6.7818
4.7227 -0.33578 -0.33526 -0.34237 -0.30537 -0.37268 -0.28373 -0.34867 -0.36353 -0.29584 -0.31544 -0.31126 42.122 -0.036836 -0.001205 -0.044964 0.024838 0.1377 -0.037728 0.17167 -0.074058 -0.0097832 0 -0.021025 0 0.004817 0 0.0055117 0 6.8388
4.7266 -0.33929 -0.34771 -0.35403 -0.30587 -0.38673 -0.32048 -0.34325 -0.3383 -0.30079 -0.31336 -0.314 42.913 -0.039412 0.000787 -0.041316 0.032621 0.12081 -0.038025 0.17664 -0.075043 -0.0035644 0 -0.022056 0 0.0042752 0 0.0057102 0 6.8891
4.7305 -0.34612 -0.3549 -0.35717 -0.3154 -0.37509 -0.37522 -0.34892 -0.3302 -0.33018 -0.33603 -0.33881 43.662 -0.046184 0.0012797 -0.037879 0.043087 0.12805 -0.039884 0.18007 -0.077395 0.0011984 0 -0.022908 0 0.0043346 0 0.0055581 0 7.038
4.7344 -0.35393 -0.35756 -0.36193 -0.34296 -0.35231 -0.4207 -0.36772 -0.35662 -0.37059 -0.37193 -0.37537 44.365 -0.052389 0.000263 -0.037442 0.054499 0.15703 -0.042179 0.17907 -0.079054 0.00096287 0 -0.022549 0 0.0049184 0 0.0050276 0 7.3167
4.7383 -0.35807 -0.35846 -0.37111 -0.37882 -0.33222 -0.43199 -0.39469 -0.41114 -0.40724 -0.39534 -0.40555 45.012 -0.052905 -0.00043202 -0.040196 0.06477 0.18926 -0.043244 0.17484 -0.077573 -0.003316 0 -0.02105 0 0.0056336 0 0.0044117 0 7.6335
4.7422 -0.35758 -0.36043 -0.37882 -0.40058 -0.32062 -0.40519 -0.4188 -0.46376 -0.43116 -0.38729 -0.41615 45.595 -0.046816 0.00088937 -0.043719 0.072611 0.2044 -0.042193 0.17119 -0.072811 -0.0077043 0 -0.01937 0 0.0061545 0 0.004119 0 7.8321
4.7461 -0.35699 -0.36449 -0.37971 -0.39408 -0.31888 -0.36136 -0.42829 -0.47973 -0.43779 -0.35219 -0.40638 46.109 -0.038425 0.0040142 -0.045205 0.077954 0.19526 -0.039677 0.17087 -0.067778 -0.0090604 0 -0.018441 0 0.0064619 0 0.0043276 0 7.8112
4.75 -0.36194 -0.3698 -0.37715 -0.36822 -0.32889 -0.33096 -0.4181 -0.4444 -0.42344 -0.31585 -0.38512 46.563 -0.033662 0.0069337 -0.043858 0.081553 0.17186 -0.037407 0.17319 -0.066395 -0.0073495 0 -0.018415 0 0.0067288 0 0.0048213 0 7.6036
4.7539 -0.37355 -0.37538 -0.3807 -0.34774 -0.35153 -0.33105 -0.39446 -0.37534 -0.38794 -0.30566 -0.36289 46.968 -0.035078 0.0076429 -0.041308 0.08426 0.15224 -0.036869 0.17531 -0.069942 -0.0047254 0 -0.018722 0 0.0070067 0 0.0051809 0 7.356
4.7578 -0.38796 -0.38194 -0.39582 -0.35089 -0.38141 -0.35473 -0.37277 -0.31217 -0.34235 -0.32901 -0.34684 47.334 -0.039982 0.0058945 -0.039819 0.086621 0.14845 -0.038275 0.1755 -0.075522 -0.002933 0 -0.018757 0 0.0070665 0 0.0051639 0 7.2368
4.7617 -0.40138 -0.39182 -0.41799 -0.37419 -0.40769 -0.38162 -0.36926 -0.29086 -0.31114 -0.368 -0.34198 47.655 -0.043306 0.0033603 -0.040122 0.089055 0.15927 -0.040516 0.17491 -0.078265 -0.001903 0 -0.018447 0 0.006594 0 0.0049215 0 7.3528
4.7656 -0.41478 -0.40694 -0.43824 -0.39959 -0.42334 -0.39891 -0.39148 -0.3216 -0.32046 -0.39576 -0.35394 47.918 -0.042396 0.0021834 -0.040983 0.092294 0.17449 -0.042018 0.17609 -0.075542 -0.0006683 0 -0.018132 0 0.0055722 0 0.0048471 0 7.7256
4.7695 -0.43235 -0.42656 -0.45374 -0.41553 -0.43333 -0.41267 -0.43386 -0.38558 -0.37818 -0.40088 -0.38714 48.109 -0.039263 0.0032606 -0.040789 0.097507 0.18557 -0.04176 0.17983 -0.069405 0.00090039 0 -0.017954 0 0.0044632 0 0.0051984 0 8.313
4.7734 -0.45476 -0.44675 -0.47056 -0.42897 -0.45053 -0.43861 -0.48118 -0.45156 -0.4632 -0.39838 -0.43894 48.225 -0.038339 0.0056353 -0.039453 0.10578 0.19297 -0.039815 0.18387 -0.064904 0.001723 0 -0.017473 0 0.003957 0 0.0058502 0 9.0285
4.7773 -0.47496 -0.46201 -0.4943 -0.45518 -0.48057 -0.48153 -0.51727 -0.49754 -0.53685 -0.41612 -0.4965 48.273 -0.042089 0.0073234 -0.038636 0.11729 0.20404 -0.037213 0.18481 -0.065654 0.00088294 0 -0.015993 0 0.0044541 0 0.0064025 0 9.7401
4.7813 -0.48222 -0.468 -0.51861 -0.49609 -0.51102 -0.52407 -0.53331 -0.52078 -0.57008 -0.46682 -0.54186 48.262 -0.048623 0.0067996 -0.040067 0.13081 0.22447 -0.035361 0.18146 -0.070626 -0.00099201 0 -0.01333 0 0.0057165 0 0.0065332 0 10.279
4.7852 -0.47171 -0.46347 -0.52595 -0.53134 -0.51875 -0.53721 -0.53052 -0.53065 -0.56342 -0.53055 -0.5623 48.196 -0.0534 0.0040512 -0.043651 0.14415 0.25108 -0.035346 0.17616 -0.0751 -0.0021135 0 -0.010226 0 0.0070091 0 0.0062557 0 10.493
4.7891 -0.45027 -0.45055 -0.50286 -0.53358 -0.49139 -0.50421 -0.51668 -0.5336 -0.5413 -0.5654 -0.55664 48.07 -0.053193 0.0005656 -0.047294 0.15521 0.27238 -0.037343 0.17283 -0.07491 -0.0014059 0 -0.0079312 0 0.0076352 0 0.0058525 0 10.32
4.793 -0.43152 -0.43363 -0.45577 -0.49429 -0.44229 -0.43661 -0.4993 -0.52512 -0.52513 -0.54025 -0.53177 47.878 -0.048564 -0.0016695 -0.048651 0.16302 0.27605 -0.0404 0.17348 -0.070126 0.00020743 0 -0.0072531 0 0.0074366 0 0.0055778 0 9.8269
4.7969 -0.42389 -0.4174 -0.40997 -0.43424 -0.402 -0.36776 -0.48023 -0.4955 -0.51075 -0.46262 -0.49359 47.613 -0.042847 -0.0015054 -0.047124 0.16806 0.25728 -0.042822 0.17667 -0.064855 0.00067633 0 -0.0079273 0 0.0068596 0 0.0054373 0 9.1692
4.8008 -0.4227 -0.40483 -0.3901 -0.38701 -0.39132 -0.32951 -0.45506 -0.44267 -0.47309 -0.37627 -0.44265 47.278 -0.039 0.00055503 -0.04424 0.17163 0.22168 -0.043127 0.17914 -0.063466 -0.00091725 0 -0.0088751 0 0.0065584 0 0.0052561 0 8.4859
4.8047 -0.41455 -0.39593 -0.39905 -0.37086 -0.40085 -0.33184 -0.41797 -0.37924 -0.39574 -0.32818 -0.37955 46.878 -0.0375 0.0026992 -0.042181 0.17496 0.1816 -0.041069 0.17891 -0.066784 -0.0031277 0 -0.0091147 0 0.0068805 0 0.0049427 0 7.8311
4.8086 -0.39045 -0.38797 -0.41549 -0.37537 -0.39828 -0.36083 -0.36895 -0.32666 -0.29744 -0.33169 -0.3136 46.416 -0.036993 0.0031965 -0.041968 0.17859 0.14923 -0.037974 0.17683 -0.071642 -0.0034295 0 -0.0085093 0 0.0076402 0 0.0046534 0 7.1957
4.8125 -0.3558 -0.37758 -0.41341 -0.37478 -0.35894 -0.39319 -0.31851 -0.30165 -0.22768 -0.35734 -0.26312 45.895 -0.036549 0.0018471 -0.042961 0.1824 0.1315 -0.035968 0.17523 -0.074006 -0.00087055 0 -0.0077246 0 0.0083152 0 0.0046649 0 6.5966
4.8164 -0.32742 -0.36344 -0.38557 -0.35349 -0.29217 -0.41232 -0.28527 -0.30642 -0.23043 -0.35986 -0.24353 45.319 -0.036913 0.00021841 -0.04387 0.18617 0.1287 -0.03652 0.17544 -0.072559 0.0026387 0 -0.0075121 0 0.008459 0 0.0050688 0 6.1355
4.8203 -0.31985 -0.34744 -0.34894 -0.31879 -0.23811 -0.41343 -0.28604 -0.32991 -0.30564 -0.31811 -0.25302 44.695 -0.039482 0.00024735 -0.044026 0.18987 0.13641 -0.039406 0.17659 -0.069526 0.0039054 0 -0.008018 0 0.007995 0 0.0056006 0 5.9542
4.8242 -0.33293 -0.33296 -0.32715 -0.29061 -0.23621 -0.39832 -0.3234 -0.3564 -0.40289 -0.25348 -0.271 44.026 -0.044226 0.0022898 -0.043624 0.1937 0.14826 -0.042914 0.17685 -0.068224 0.0015098 0 -0.0087177 0 0.0072121 0 0.0058061 0 6.1099
4.8281 -0.35159 -0.32147 -0.3271 -0.28135 -0.29221 -0.36972 -0.38005 -0.3731 -0.4557 -0.21134 -0.27388 43.311 -0.048894 0.0044757 -0.042973 0.19774 0.15835 -0.045175 0.17554 -0.069932 -0.0026788 0 -0.0089531 0 0.0065348 0 0.0054271 0 6.484
4.832 -0.35746 -0.31036 -0.33256 -0.28721 -0.37178 -0.33172 -0.42577 -0.37162 -0.4299 -0.22237 -0.25556 42.545 -0.05054 0.0042773 -0.041855 0.20168 0.16296 -0.045513 0.17394 -0.072971 -0.0051421 0 -0.0085205 0 0.0062725 0 0.00466 0 6.8181
4.8359 -0.34196 -0.29471 -0.32063 -0.29727 -0.42501 -0.29281 -0.43485 -0.3467 -0.34732 -0.27761 -0.23355 41.724 -0.048004 0.0010946 -0.039826 0.20492 0.16151 -0.044694 0.17397 -0.074556 -0.0040299 0 -0.0077913 0 0.0064945 0 0.0040368 0 6.8656
4.8398 -0.31032 -0.27181 -0.2849 -0.30702 -0.42009 -0.26399 -0.40242 -0.29793 -0.26651 -0.33704 -0.23297 40.855 -0.043041 -0.0026148 -0.037066 0.20691 0.15627 -0.043959 0.17624 -0.073352 -0.00095501 0 -0.0073362 0 0.0070454 0 0.0040089 0 6.5446
4.8438 -0.27491 -0.24474 -0.24262 -0.31981 -0.36023 -0.25101 -0.34719 -0.2345 -0.23738 -0.3616 -0.26156 39.95 -0.039017 -0.0031053 -0.034646 0.20754 0.15053 -0.04378 0.17941 -0.070324 0.00050477 0 -0.0074589 0 0.0076416 0 0.0045853 0 5.9694
4.8477 -0.24554 -0.22129 -0.21882 -0.3356 -0.27506 -0.24872 -0.29707 -0.17593 -0.26605 -0.33938 -0.29813 39.023 -0.038299 0.0012372 -0.033735 0.20723 0.14588 -0.043507 0.18142 -0.067427 -0.001811 0 -0.0080371 0 0.0079995 0 0.0053325 0 5.3431
4.8516 -0.22498 -0.20857 -0.22214 -0.34268 -0.19911 -0.24552 -0.26787 -0.14291 -0.31519 -0.28606 -0.30654 38.074 -0.040573 0.0079089 -0.034506 0.20667 0.1406 -0.0422 0.18123 -0.065817 -0.0065993 0 -0.0087194 0 0.0079681 0 0.0057291 0 4.8043
4.8555 -0.21145 -0.20749 -0.23526 -0.3253 -0.15487 -0.2351 -0.25181 -0.14233 -0.3353 -0.22467 -0.26447 37.093 -0.043371 0.011829 -0.035962 0.20638 0.13049 -0.039809 0.17941 -0.065364 -0.010278 0 -0.0092112 0 0.0076134 0 0.0055639 0 4.352
4.8594 -0.20295 -0.21191 -0.22894 -0.28101 -0.14759 -0.22345 -0.22588 -0.15946 -0.30036 -0.16761 -0.18293 36.065 -0.044166 0.0093467 -0.03694 0.20641 0.1122 -0.037528 0.17733 -0.065556 -0.010186 0 -0.0093972 0 0.0071877 0 0.0050466 0 3.8975
4.8633 -0.19831 -0.21316 -0.18732 -0.22792 -0.1672 -0.22222 -0.17401 -0.16728 -0.22242 -0.11663 -0.10049 34.986 -0.042253 0.0012668 -0.037242 0.20639 0.086782 -0.036911 0.17595 -0.066374 -0.006753 0 -0.0092866 0 0.0069628 0 0.0045628 0 3.3844
4.8672 -0.19509 -0.20609 -0.12225 -0.19086 -0.19249 -0.23366 -0.10482 -0.14818 -0.13923 -0.075614 -0.057217 33.867 -0.039036 -0.0078023 -0.037658 0.20596 0.06094 -0.038526 0.17546 -0.068021 -0.0027597 0 -0.0089365 0 0.007026 0 0.004317 0 2.8693
4.8711 -0.18871 -0.19164 -0.064553 -0.17815 -0.19896 -0.24325 -0.04922 -0.1105 -0.088576 -0.0578 -0.069859 32.725 -0.036774 -0.013142 -0.038825 0.20515 0.044556 -0.041351 0.17572 -0.070003 -0.00068484 0 -0.0084574 0 0.0072036 0 0.0041819 0 2.501
4.875 -0.17538 -0.17414 -0.040107 -0.17346 -0.17269 -0.23006 -0.038508 -0.083777 -0.087712 -0.076816 -0.12605 31.573 -0.036902 -0.013303 -0.040205 0.20448 0.04556 -0.043489 0.17674 -0.071007 -0.00080184 0 -0.0080349 0 0.0072014 0 0.0038664 0 2.423
4.8789 -0.15623 -0.15665 -0.050547 -0.15325 -0.12373 -0.18733 -0.079862 -0.094766 -0.12814 -0.13013 -0.19791 30.406 -0.039123 -0.010307 -0.040422 0.20454 0.064887 -0.043608 0.17836 -0.070116 -0.0016527 0 -0.0078598 0 0.0068617 0 0.0032256 0 2.6739
4.8828 -0.13743 -0.13867 -0.073473 -0.11352 -0.085088 -0.13301 -0.14891 -0.14336 -0.18384 -0.19321 -0.26001 29.214 -0.041751 -0.0069672 -0.038741 0.2053 0.094565 -0.041879 0.17971 -0.068162 -0.0019888 0 -0.0079824 0 0.0063175 0 0.0024207 0 3.1478
4.8867 -0.12489 -0.11817 -0.080617 -0.07734 -0.090983 -0.097458 -0.20546 -0.19934 -0.22525 -0.23276 -0.29737 27.986 -0.042928 -0.0043111 -0.036168 0.2057 0.12045 -0.039678 0.17949 -0.06747 -0.0019343 0 -0.0082433 0 0.005891 0 0.0017909 0 3.6273
4.8906 -0.11812 -0.095266 -0.058965 -0.072902 -0.14711 -0.097032 -0.21983 -0.22326 -0.23146 -0.22841 -0.30177 26.721 -0.041924 -0.0015701 -0.03488 0.20385 0.12866 -0.038403 0.17699 -0.069798 -0.0022536 0 -0.0083974 0 0.0058121 0 0.0015668 0 3.8604
4.8945 -0.10949 -0.07353 -0.018907 -0.10203 -0.21863 -0.11749 -0.18941 -0.19439 -0.19644 -0.18377 -0.26655 25.427 -0.039682 0.0017208 -0.036384 0.19792 0.11241 -0.03848 0.17313 -0.074314 -0.002838 0 -0.0083539 0 0.0060013 0 0.0016877 0 3.6482
4.8984 -0.090694 -0.057546 0.015711 -0.13189 -0.25081 -0.12433 -0.13446 -0.12315 -0.12823 -0.11856 -0.18904 24.116 -0.038198 0.0042551 -0.040158 0.18703 0.075584 -0.039373 0.17008 -0.077856 -0.0024008 0 -0.0083141 0 0.0061162 0 0.0018761 0 2.9213
4.9023 -0.060888 -0.048972 0.027285 -0.12153 -0.20924 -0.092733 -0.079317 -0.040433 -0.043173 -0.051609 -0.079111 22.796 -0.039029 0.0040134 -0.044112 0.17167 0.030503 -0.040416 0.1696 -0.077596 5.5459e-05 0 -0.008661 0 0.0058319 0 0.0018858 0 1.7827
4.9063 -0.028805 -0.044952 0.018771 -0.06034 -0.10682 -0.031044 -0.036338 0.02456 0.040403 0.0083094 0.03642 21.472 -0.041939 0.00076386 -0.046396 0.15344 -0.0085842 -0.041544 0.17143 -0.07378 0.0035835 0 -0.0096764 0 0.0051138 0 0.0016903 0 0.49586
4.9102 -0.0065088 -0.040364 0.01154 0.018285 0.0057739 0.023819 -0.0045135 0.058429 0.10536 0.057608 0.12164 20.146 -0.044799 -0.0029273 -0.046738 0.13436 -0.032402 -0.043189 0.17349 -0.069796 0.0055024 0 -0.01132 0 0.0042546 0 0.0014518 0 -0.59571
4.9141 8.1333e-05 -0.031804 0.027629 0.062944 0.077951 0.035805 0.019702 0.061693 0.13602 0.088476 0.14878 18.821 -0.045082 -0.0036991 -0.046093 0.1164 -0.039467 -0.04548 0.17375 -0.06925 0.0036786 0 -0.013237 0 0.0036552 0 0.0013251 0 -1.195
4.918 -0.0043277 -0.019848 0.069418 0.047409 0.092443 -0.0010087 0.032696 0.039079 0.12021 0.088843 0.11314 17.492 -0.041947 -0.0006699 -0.045178 0.10137 -0.033613 -0.047637 0.17216 -0.072631 -0.0012191 0 -0.014965 0 0.003544 0 0.0013 0 -1.1704
4.9219 -0.0085921 -0.0079204 0.11332 -0.0078366 0.067246 -0.057812 0.025779 -0.0044073 0.056425 0.053843 0.035422 16.157 -0.03719 0.0034011 -0.043681 0.090872 -0.019174 -0.048337 0.17076 -0.07672 -0.0058649 0 -0.016147 0 0.0038564 0 0.0012364 0 -0.60949
4.9258 -0.0040302 0.00082924 0.12502 -0.054363 0.03018 -0.093624 -0.0030308 -0.058108 -0.037515 -0.0034782 -0.049796 14.812 -0.034047 0.0045383 -0.041057 0.085867 0.001512 -0.046887 0.17177 -0.0774 -0.0069821 0 -0.016627 0 0.0043324 0 0.0010485 0 0.2182
4.9297 0.0096309 0.0058868 0.086878 -0.056407 -0.0054671 -0.084897 -0.039891 -0.10077 -0.1242 -0.055635 -0.11072 13.464 -0.034623 0.001397 -0.037966 0.085851 0.026117 -0.044143 0.17534 -0.073363 -0.0041995 0 -0.016422 0 0.0047084 0 0.00084191 0 0.96484
4.9336 0.025688 0.0093672 0.016242 -0.016593 -0.041245 -0.038535 -0.059318 -0.10714 -0.16153 -0.077904 -0.13021 12.126 -0.038102 -0.0032553 -0.03647 0.088361 0.048463 -0.042211 0.17918 -0.06731 -0.0003356 0 -0.015685 0 0.0048364 0 0.00084609 0 1.3275
4.9375 0.037041 0.014251 -0.042463 0.033405 -0.07503 0.018699 -0.040356 -0.064807 -0.1269 -0.064414 -0.10795 10.806 -0.041398 -0.0050233 -0.03835 0.08956 0.057952 -0.042942 0.18045 -0.063635 0.0012228 0 -0.014696 0 0.0046803 0 0.0011831 0 1.1461
4.9414 0.041833 0.022586 -0.048831 0.063995 -0.089531 0.061668 0.01774 0.013134 -0.033381 -0.028571 -0.055238 9.5035 -0.041841 -0.0020224 -0.043059 0.085986 0.044931 -0.046407 0.17817 -0.064756 -0.00041245 0 -0.013848 0 0.004261 0 0.001685 0 0.45103
4.9453 0.043936 0.034803 0.0026353 0.069903 -0.064519 0.080999 0.093068 0.093098 0.076487 0.011652 0.012248 8.2042 -0.03958 0.003319 -0.047563 0.076488 0.0087781 -0.050699 0.1741 -0.06937 -0.0030167 0 -0.013563 0 0.0036407 0 0.0019511 0 -0.5516
4.9492 0.049108 0.050097 0.0778 0.065997 -0.00097291 0.082395 0.15416 0.14207 0.15716 0.048628 0.079669 6.8947 -0.037499 0.0065201 -0.048657 0.06297 -0.038359 -0.053348 0.1712 -0.073941 -0.0036031 0 -0.014144 0 0.002946 0 0.001633 0 -1.5589
4.9531 0.06089 0.067199 0.12998 0.066821 0.071171 0.077498 0.17889 0.14825 0.18716 0.086128 0.13523 5.575 -0.038597 0.0051327 -0.045805 0.049272 -0.076889 -0.053243 0.17119 -0.075731 -0.0013748 0 -0.015651 0 0.0023618 0 0.00072443 0 -2.2958
4.957 0.079284 0.085061 0.13725 0.073419 0.11502 0.076637 0.16589 0.12501 0.17634 0.12749 0.17074 4.2604 -0.043128 0.00072146 -0.041751 0.038874 -0.091651 -0.051417 0.17328 -0.074603 0.0016137 0 -0.017886 0 0.0020562 0 -0.00039033 0 -2.6352
4.9609 0.10202 0.10323 0.11822 0.079063 0.11981 0.086968 0.13218 0.096931 0.15022 0.16521 0.1822 2.9698 -0.048128 -0.0029826 -0.040071 0.032977 -0.081728 -0.04999 0.17509 -0.072346 0.002651 0 -0.020454 0 0.0020856 0 -0.0011829 0 -2.6489
4.9648 0.12619 0.12172 0.11255 0.083477 0.11145 0.11209 0.10095 0.082108 0.12803 0.18444 0.17134 1.7099 -0.049854 -0.0036924 -0.041847 0.030239 -0.060442 -0.05016 0.17477 -0.070725 0.0011395 0 -0.022875 0 0.0023661 0 -0.0013356 0 -2.5511
4.9688 0.14895 0.14034 0.14341 0.097122 0.12701 0.14959 0.089116 0.085315 0.11451 0.17748 0.1472 0.47061 -0.047024 -0.0023312 -0.044615 0.028121 -0.045372 -0.051069 0.17251 -0.070289 -0.00087541 0 -0.024699 0 0.0027412 0 -0.00093316 0 -2.5654
4.9727 0.16765 0.15785 0.19548 0.13003 0.17603 0.18906 0.10162 0.10401 0.10947 0.15432 0.12539 -0.76378 -0.041984 -0.0014604 -0.044725 0.024676 -0.04623 -0.05062 0.17016 -0.070738 -0.00092823 0 -0.025645 0 0.0030799 0 -0.00035967 0 -2.7985
4.9766 0.18065 0.17193 0.22859 0.17791 0.2273 0.2158 0.13293 0.13622 0.11984 0.1373 0.12277 -1.9977 -0.038728 -0.0023173 -0.040954 0.019467 -0.059988 -0.047577 0.16973 -0.07185 0.0011858 0 -0.025731 0 0.0033183 0 -8.9081e-06 0 -3.2013
4.9805 0.18835 0.1804 0.21433 0.22166 0.23656 0.22035 0.17197 0.18018 0.15693 0.14348 0.14815 -3.2174 -0.039505 -0.0036297 -0.035911 0.013242 -0.07617 -0.043061 0.1719 -0.073654 0.0030543 0 -0.025312 0 0.0034288 0 -4.5485e-05 0 -3.6301
4.9844 0.1932 0.18313 0.16259 0.24188 0.19012 0.20641 0.20686 0.22751 0.21923 0.17061 0.19432 -4.4013 -0.042958 -0.0032818 -0.033765 0.0069753 -0.086652 -0.039988 0.17584 -0.075788 0.0020657 0 -0.024919 0 0.0033825 0 -0.00037727 0 -3.9486
4.9883 0.19792 0.18271 0.11423 0.23438 0.12219 0.18899 0.22862 0.26121 0.28008 0.19955 0.23842 -5.5369 -0.045363 -0.00085066 -0.03634 0.0011885 -0.091129 -0.040784 0.17993 -0.077163 -0.0017766 0 -0.02495 0 0.003168 0 -0.00080429 0 -4.094
4.9922 0.20317 0.18305 0.10717 0.21182 0.087422 0.18292 0.23412 0.26512 0.29916 0.21066 0.25402 -6.6295 -0.043839 0.0017668 -0.041218 -0.0040963 -0.094322 -0.045315 0.18269 -0.076721 -0.0055043 0 -0.025424 0 0.0028458 0 -0.0011789 0 -4.078
4.9961 0.20703 0.18665 0.14671 0.19151 0.11324 0.19152 0.22741 0.23841 0.25414 0.1995 0.22912 -7.6946 -0.038766 0.0022604 -0.043743 -0.0090791 -0.099016 -0.050816 0.18322 -0.074631 -0.0057899 0 -0.026019 0 0.0025556 0 -0.0014499 0 -3.9535
5 0.20722 0.19292 0.20524 0.18229 0.17649 0.20556 0.21795 0.20016 0.16608 0.17901 0.17764 -8.743 -0.033461 0.00027077 -0.04116 -0.014 -0.1026 -0.053933 0.18131 -0.072459 -0.0020885 0 -0.026381 0 0.0024318 0 -0.0016051 0 -3.7953
5.0039 0.20404 0.1991 0.24862 0.18244 0.22562 0.21319 0.21526 0.17702 0.092302 0.16805 0.13386 -9.7721 -0.031511 -0.0022662 -0.035158 -0.019073 -0.10065 -0.053156 0.17747 -0.071822 0.0026914 0 -0.02645 0 0.0024867 0 -0.0016236 0 -3.6984
5.0078 0.20117 0.20296 0.26349 0.18697 0.22681 0.2111 0.2231 0.18296 0.086954 0.17728 0.13119 -10.772 -0.034059 -0.0030649 -0.030489 -0.024292 -0.0935 -0.049672 0.17302 -0.072754 0.0046819 0 -0.026484 0 0.0025777 0 -0.0015045 0 -3.7609
5.0117 0.20287 0.20464 0.26185 0.19393 0.19075 0.20636 0.23713 0.20902 0.15895 0.20325 0.17879 -11.736 -0.039105 -0.0016299 -0.030922 -0.029074 -0.08821 -0.046064 0.16985 -0.073583 0.0024288 0 -0.026753 0 0.0025074 0 -0.0013277 0 -4.0258
5.0156 0.20995 0.20578 0.26316 0.20291 0.15729 0.20802 0.24812 0.23236 0.26225 0.23258 0.25323 -12.668 -0.043177 0.00056709 -0.0361 -0.032243 -0.092807 -0.044151 0.16946 -0.072662 -0.0019365 0 -0.027205 0 0.0021793 0 -0.0012434 0 -4.4153
5.0195 0.21822 0.20709 0.27425 0.2101 0.15563 0.21733 0.24841 0.23639 0.32801 0.25043 0.31205 -13.572 -0.043851 0.001852 -0.041996 -0.032756 -0.10757 -0.043818 0.17197 -0.070282 -0.0047097 0 -0.027468 0 0.0016745 0 -0.0013614 0 -4.7313
5.0234 0.22125 0.207 0.28606 0.20876 0.17949 0.22628 0.23689 0.22345 0.31403 0.24726 0.32074 -14.449 -0.041241 0.0020501 -0.044375 -0.030902 -0.1222 -0.043639 0.17576 -0.068686 -0.0038649 0 -0.02723 0 0.001186 0 -0.0016317 0 -4.7596
5.0273 0.2156 0.20323 0.28646 0.19622 0.19873 0.22531 0.21918 0.20953 0.23312 0.22227 0.27447 -15.289 -0.037583 0.0023735 -0.042169 -0.028837 -0.12292 -0.042443 0.17841 -0.069935 -0.00059787 0 -0.026633 0 0.00088181 0 -0.0018496 0 -4.4258
5.0313 0.20385 0.19568 0.27319 0.17911 0.19242 0.21192 0.20381 0.2078 0.14048 0.18464 0.20027 -16.088 -0.035512 0.003815 -0.03794 -0.029536 -0.10467 -0.040326 0.1784 -0.07367 0.0020477 0 -0.02625 0 0.00082227 0 -0.0018113 0 -3.8822
5.0352 0.19259 0.18754 0.25354 0.16861 0.16921 0.19205 0.19754 0.21742 0.092858 0.15151 0.13929 -16.852 -0.036356 0.0059253 -0.035352 -0.034546 -0.07744 -0.038374 0.17623 -0.077125 0.0019833 0 -0.026592 0 0.00098176 0 -0.0014978 0 -3.4378
5.0391 0.18683 0.18288 0.23397 0.16934 0.15632 0.17414 0.20267 0.22756 0.11204 0.14072 0.12178 -17.596 -0.039489 0.0072693 -0.036088 -0.042299 -0.060354 -0.03764 0.17406 -0.077563 -0.0002905 0 -0.027577 0 0.001313 0 -0.0011176 0 -3.361
5.043 0.18556 0.18284 0.21346 0.17385 0.17074 0.16274 0.21654 0.23016 0.17717 0.15942 0.15084 -18.331 -0.042929 0.006939 -0.038834 -0.048743 -0.066969 -0.038437 0.17387 -0.074818 -0.0024866 0 -0.028494 0 0.0017614 0 -0.00095406 0 -3.6908
5.0469 0.18256 0.18401 0.1883 0.17051 0.20213 0.15769 0.23196 0.22709 0.24534 0.19623 0.20338 -19.052 -0.044635 0.0054059 -0.040875 -0.050237 -0.093637 -0.040448 0.17574 -0.071431 -0.0027281 0 -0.028567 0 0.0022197 0 -0.0011387 0 -4.1964
5.0508 0.172 0.181 0.1615 0.1574 0.22277 0.15767 0.23872 0.22445 0.28046 0.22519 0.24518 -19.741 -0.043679 0.0038663 -0.040595 -0.046549 -0.12086 -0.043203 0.17768 -0.070162 -0.001028 0 -0.027654 0 0.0025078 0 -0.0015454 0 -4.5162
5.0547 0.1541 0.17117 0.14379 0.14657 0.21246 0.1622 0.22705 0.22145 0.26991 0.22217 0.25003 -20.386 -0.040681 0.0029665 -0.03864 -0.04132 -0.12729 -0.046259 0.17725 -0.071366 0.0010945 0 -0.026435 0 0.002451 0 -0.0018942 0 -4.3806
5.0586 0.1359 0.1569 0.14304 0.15178 0.17403 0.16897 0.19335 0.20753 0.22335 0.18253 0.2123 -20.992 -0.037349 0.0023952 -0.037 -0.039307 -0.10561 -0.049 0.17373 -0.072818 0.0021805 0 -0.025883 0 0.0020181 0 -0.0019687 0 -3.7671
5.0625 0.12598 0.14351 0.15372 0.17109 0.12758 0.1707 0.14498 0.17246 0.16113 0.1257 0.14791 -21.582 -0.035462 0.0016988 -0.03713 -0.042518 -0.067779 -0.050604 0.16896 -0.072146 0.0020003 0 -0.026461 0 0.0013919 0 -0.0017576 0 -2.8984
5.0664 0.12747 0.13467 0.15959 0.18364 0.093057 0.15765 0.099361 0.12004 0.10343 0.081782 0.084603 -22.176 -0.035888 0.001187 -0.038865 -0.048541 -0.035782 -0.050538 0.16602 -0.069343 0.0014209 0 -0.027751 0 0.00088413 0 -0.0014134 0 -2.1061
5.0703 0.1351 0.12969 0.14924 0.1673 0.078915 0.12638 0.075494 0.070802 0.064524 0.070197 0.047444 -22.773 -0.038232 0.0017122 -0.04089 -0.052591 -0.025485 -0.049221 0.16673 -0.066791 0.0013908 0 -0.028827 0 0.00074898 0 -0.0010889 0 -1.6575
5.0742 0.13914 0.12501 0.12886 0.12193 0.083347 0.086856 0.08212 0.049214 0.051247 0.087637 0.047149 -23.352 -0.041232 0.0034997 -0.042064 -0.051581 -0.036352 -0.048001 0.17012 -0.066793 0.002105 0 -0.029017 0 0.001042 0 -0.00081729 0 -1.6426
5.0781 0.13311 0.11829 0.11737 0.074559 0.1004 0.059298 0.1113 0.065673 0.063047 0.11417 0.076855 -23.89 -0.043585 0.0054364 -0.042273 -0.04666 -0.054449 -0.048157 0.17311 -0.069201 0.0029559 0 -0.028396 0 0.001628 0 -0.00053562 0 -1.9629
5.082 0.11926 0.11103 0.12672 0.058595 0.12167 0.060509 0.14332 0.10885 0.093164 0.13075 0.11825 -24.385 -0.044634 0.0058144 -0.042175 -0.04203 -0.065098 -0.049694 0.17305 -0.071621 0.0030614 0 -0.027597 0 0.0022986 0 -0.0002052 0 -2.4051
5.0859 0.1071 0.10737 0.14696 0.084467 0.13503 0.090257 0.16026 0.15432 0.13103 0.13232 0.15246 -24.853 -0.044547 0.003893 -0.042302 -0.041165 -0.064153 -0.051131 0.16996 -0.071988 0.0018314 0 -0.027204 0 0.0028768 0 0.00010747 0 -2.7519
5.0898 0.10631 0.1106 0.15279 0.12944 0.12894 0.12994 0.15798 0.18118 0.16503 0.12667 0.16872 -25.317 -0.044002 0.000658 -0.042513 -0.04389 -0.05893 -0.050728 0.16658 -0.070797 -0.00070446 0 -0.027299 0 0.0032374 0 0.00027233 0 -2.8816
5.0938 0.11953 0.12062 0.12775 0.15733 0.1038 0.1559 0.14685 0.18284 0.18463 0.12304 0.16629 -25.782 -0.04371 -0.0020339 -0.042302 -0.046932 -0.059191 -0.048167 0.16619 -0.070582 -0.0037909 0 -0.027532 0 0.0032873 0 0.00021282 0 -2.8123
5.0977 0.14059 0.1344 0.083254 0.15066 0.078781 0.15687 0.14083 0.16567 0.18243 0.1235 0.15074 -26.236 -0.044055 -0.0030048 -0.041536 -0.047246 -0.067005 -0.045136 0.16984 -0.073082 -0.0061077 0 -0.027555 0 0.0029894 0 -2.2782e-05 0 -2.6708
5.1016 0.15926 0.14833 0.052872 0.12557 0.081543 0.14111 0.14457 0.14089 0.15758 0.12479 0.12958 -26.66 -0.044978 -0.0023994 -0.0408 -0.044893 -0.074791 -0.04411 0.17554 -0.077001 -0.006359 0 -0.027344 0 0.0024289 0 -0.00030469 0 -2.6036
5.1055 0.16849 0.15996 0.065035 0.11566 0.12436 0.12786 0.15029 0.11865 0.11986 0.12657 0.11083 -27.051 -0.046073 -0.00095863 -0.040937 -0.042758 -0.073156 -0.046293 0.17991 -0.078803 -0.0041864 0 -0.027114 0 0.0018247 0 -0.00053193 0 -2.6866
5.1094 0.1686 0.16816 0.11828 0.14033 0.18793 0.13102 0.14724 0.10733 0.089669 0.13523 0.1036 -27.423 -0.046844 0.00092712 -0.042201 -0.043495 -0.061215 -0.050485 0.18091 -0.075954 -0.00075171 0 -0.02701 0 0.0014118 0 -0.0007015 0 -2.8966
5.1133 0.16583 0.17255 0.18165 0.18697 0.23212 0.14927 0.13507 0.11377 0.089535 0.15769 0.11642 -27.793 -0.047019 0.0030817 -0.043863 -0.046749 -0.049579 -0.053879 0.17924 -0.069533 0.0017589 0 -0.02695 0 0.0012646 0 -0.0008783 0 -3.1592
5.1172 0.16725 0.1738 0.21986 0.22287 0.22882 0.16994 0.12782 0.13974 0.12958 0.19151 0.15167 -28.159 -0.046729 0.0045641 -0.04468 -0.049408 -0.05247 -0.054131 0.17741 -0.063635 0.0016647 0 -0.026789 0 0.0012359 0 -0.0011091 0 -3.4255
5.1211 0.17609 0.17434 0.22073 0.2247 0.18815 0.18174 0.14318 0.17721 0.19694 0.22247 0.20013 -28.502 -0.046364 0.0034706 -0.043856 -0.048617 -0.075117 -0.050972 0.17725 -0.062036 -0.00080204 0 -0.026605 0 0.0011046 0 -0.0013698 0 -3.7022
5.125 0.19054 0.17785 0.2011 0.19816 0.15179 0.18422 0.18526 0.20962 0.25974 0.2341 0.24224 -28.798 -0.046128 -0.0014948 -0.041627 -0.04464 -0.10732 -0.046189 0.17843 -0.065175 -0.0035876 0 -0.026724 0 0.00081376 0 -0.001588 0 -4.0071
5.1289 0.2058 0.18699 0.18832 0.17118 0.15652 0.18631 0.23639 0.22177 0.28629 0.22164 0.25846 -29.039 -0.045699 -0.0089177 -0.038967 -0.040752 -0.12957 -0.042217 0.17912 -0.070123 -0.0045869 0 -0.027393 0 0.00055886 0 -0.0017004 0 -4.3002
5.1328 0.2172 0.20082 0.19573 0.16883 0.20065 0.19661 0.26696 0.21149 0.26664 0.19738 0.24281 -29.237 -0.044453 -0.014562 -0.036721 -0.040278 -0.12769 -0.040619 0.17802 -0.073331 -0.0036077 0 -0.028437 0 0.00060548 0 -0.0016815 0 -4.4756
5.1367 0.22244 0.21469 0.21387 0.19332 0.24547 0.21515 0.25747 0.19199 0.21995 0.18184 0.20881 -29.416 -0.042257 -0.014264 -0.035038 -0.043588 -0.10443 -0.041523 0.1758 -0.073484 -0.0026095 0 -0.029279 0 0.00099318 0 -0.0015302 0 -4.4437
5.1406 0.22233 0.22343 0.22253 0.22524 0.25154 0.23365 0.21539 0.18115 0.18096 0.18783 0.18168 -29.585 -0.040121 -0.0076999 -0.033652 -0.047874 -0.078306 -0.044032 0.17433 -0.071964 -0.0037642 0 -0.029398 0 0.0014295 0 -0.0012567 0 -4.2377
5.1445 0.22038 0.22535 0.21032 0.2419 0.21617 0.24332 0.17218 0.18687 0.17553 0.21106 0.18123 -29.736 -0.039844 0.00064998 -0.032675 -0.049815 -0.069771 -0.046915 0.17472 -0.07096 -0.0070378 0 -0.028828 0 0.0015203 0 -0.00090896 0 -4.0335
5.1484 0.22116 0.2236 0.18385 0.23515 0.17635 0.24241 0.16123 0.20179 0.20387 0.2349 0.20808 -29.854 -0.04258 0.0048148 -0.032959 -0.048523 -0.0856 -0.049057 0.17597 -0.071358 -0.0096888 0 -0.028206 0 0.0011441 0 -0.00060983 0 -4.0395
5.1523 0.2277 0.22362 0.16109 0.21502 0.17424 0.23727 0.19291 0.2127 0.24364 0.24458 0.24398 -29.926 -0.047392 0.0023415 -0.035444 -0.046054 -0.11382 -0.049701 0.17585 -0.072381 -0.0084495 0 -0.028263 0 0.00060276 0 -0.00053638 0 -4.3309
5.1563 0.23892 0.22874 0.15733 0.19963 0.21763 0.23631 0.24641 0.21507 0.26874 0.23848 0.26587 -29.955 -0.051294 -0.003605 -0.039955 -0.04523 -0.13344 -0.048747 0.17319 -0.072901 -0.0025821 0 -0.029185 0 0.00036487 0 -0.00081424 0 -4.7749
5.1602 0.24918 0.2378 0.17589 0.2021 0.2728 0.24276 0.28498 0.2179 0.26816 0.22766 0.26297 -29.952 -0.05122 -0.0071961 -0.044651 -0.047074 -0.13125 -0.046996 0.16937 -0.07274 0.0050195 0 -0.030408 0 0.00062021 0 -0.0013979 0 -5.1222
5.1641 0.25138 0.24632 0.20851 0.22337 0.29578 0.25207 0.28346 0.23355 0.25134 0.22537 0.24398 -29.92 -0.04658 -0.0053162 -0.046963 -0.050338 -0.11211 -0.045911 0.16741 -0.072591 0.0098686 0 -0.03107 0 0.0010748 0 -0.0020524 0 -5.1989
5.168 0.24216 0.24963 0.24126 0.25288 0.27174 0.25569 0.24699 0.26223 0.23801 0.23621 0.22929 -29.856 -0.040157 -0.00027165 -0.045509 -0.053321 -0.094478 -0.046738 0.16938 -0.072926 0.0093881 0 -0.030732 0 0.0012133 0 -0.0024851 0 -5.038
5.1719 0.22522 0.24524 0.26077 0.27391 0.22601 0.2477 0.20647 0.28725 0.2422 0.25346 0.23478 -29.751 -0.036222 0.002771 -0.041386 -0.05589 -0.095054 -0.049558 0.17445 -0.073307 0.0048238 0 -0.02977 0 0.00080268 0 -0.0025412 0 -4.8336
5.1758 0.20939 0.23321 0.25904 0.27129 0.19814 0.22925 0.1944 0.287 0.26205 0.26502 0.25923 -29.607 -0.037146 0.0010754 -0.037562 -0.059542 -0.11495 -0.053139 0.17943 -0.072871 -3.6541e-05 0 -0.029081 0 0.00015607 0 -0.0023073 0 -4.7577
5.1797 0.2021 0.21568 0.23706 0.24017 0.20538 0.20763 0.21943 0.25376 0.281 0.26197 0.28419 -29.431 -0.041357 -0.0029156 -0.036633 -0.065443 -0.13858 -0.055827 0.18137 -0.071352 -0.0020493 0 -0.02937 0 -0.00012025 0 -0.0020319 0 -4.7995
5.1836 0.20339 0.19662 0.20575 0.19186 0.22977 0.19113 0.2592 0.20202 0.27829 0.243 0.28596 -29.233 -0.044584 -0.0041448 -0.038747 -0.072544 -0.14589 -0.056731 0.17979 -0.069395 -0.00093271 0 -0.030609 0 0.00031789 0 -0.0019268 0 -4.7708
5.1875 0.20568 0.18136 0.18079 0.15093 0.23844 0.1835 0.27702 0.1585 0.24224 0.21302 0.2516 -29.008 -0.043547 -0.00026299 -0.041527 -0.077804 -0.12781 -0.056118 0.17678 -0.067858 0.001215 0 -0.032094 0 0.0012113 0 -0.0020134 0 -4.4731
5.1914 0.20012 0.17458 0.17217 0.14111 0.21498 0.1819 0.2498 0.1425 0.17931 0.17909 0.18848 -28.746 -0.038909 0.005681 -0.042137 -0.078498 -0.09283 -0.054702 0.17485 -0.066992 0.0022094 0 -0.033017 0 0.0018976 0 -0.0021355 0 -3.8838
5.1953 0.18429 0.17685 0.17601 0.16761 0.17223 0.17969 0.18636 0.15334 0.11364 0.14774 0.1217 -28.435 -0.034806 0.0080181 -0.039773 -0.074536 -0.060157 -0.052673 0.17489 -0.066518 0.0015107 0 -0.033059 0 0.0018739 0 -0.0021128 0 -3.2035
5.1992 0.16453 0.18288 0.17742 0.20994 0.13722 0.17178 0.12226 0.17434 0.075711 0.12458 0.080642 -28.081 -0.035222 0.0040687 -0.036396 -0.068718 -0.045797 -0.049592 0.17591 -0.066406 -2.8729e-05 0 -0.032536 0 0.0012054 0 -0.0018933 0 -2.7253
5.2031 0.15066 0.18397 0.16414 0.23389 0.12611 0.15861 0.094975 0.18771 0.084591 0.11461 0.082483 -27.705 -0.040371 -0.0029631 -0.035046 -0.06471 -0.052571 -0.045336 0.17648 -0.067241 -0.001623 0 -0.032036 0 0.0004187 0 -0.0015793 0 -2.6335
5.207 0.14758 0.17432 0.13956 0.21614 0.13342 0.14576 0.11752 0.18648 0.13434 0.12084 0.12221 -27.326 -0.046365 -0.0067763 -0.037217 -0.064507 -0.07093 -0.041025 0.17632 -0.069432 -0.0033624 0 -0.031913 0 7.7152e-06 0 -0.0013217 0 -2.8855
5.2109 0.15115 0.15589 0.12155 0.16253 0.14265 0.13953 0.16967 0.17495 0.19517 0.14151 0.17536 -26.954 -0.04855 -0.0038411 -0.041568 -0.067345 -0.088056 -0.038724 0.17615 -0.072091 -0.0055554 0 -0.032061 0 3.3769e-05 0 -0.0011889 0 -3.2559
5.2148 0.15187 0.13728 0.12624 0.10458 0.14385 0.14175 0.21277 0.1608 0.23117 0.16838 0.21215 -26.575 -0.045573 0.0032859 -0.045061 -0.070652 -0.096827 -0.03988 0.17631 -0.073078 -0.0076367 0 -0.032115 0 0.00017409 0 -0.0011221 0 -3.4904
5.2188 0.14306 0.12673 0.15097 0.076186 0.14004 0.14783 0.2167 0.14837 0.22354 0.18863 0.21451 -26.169 -0.040527 0.0083603 -0.045454 -0.071965 -0.097885 -0.043869 0.17589 -0.070764 -0.0082031 0 -0.031855 0 0.00012177 0 -0.0010005 0 -3.4517
5.2227 0.12612 0.12511 0.17368 0.0889 0.1386 0.14959 0.1793 0.13838 0.18194 0.19052 0.18513 -25.721 -0.038153 0.0072171 -0.042988 -0.070396 -0.095028 -0.048125 0.17347 -0.066034 -0.0063814 0 -0.031429 0 -9.0423e-05 0 -0.00074928 0 -3.1654
5.2266 0.10855 0.12559 0.17133 0.12522 0.14018 0.14078 0.12481 0.13073 0.13497 0.16989 0.14284 -25.23 -0.04064 0.0014222 -0.039944 -0.06691 -0.089712 -0.049931 0.16907 -0.062386 -0.0030356 0 -0.031219 0 -0.00016027 0 -0.00040271 0 -2.7619
5.2305 0.09699 0.12032 0.14111 0.15368 0.13753 0.12132 0.083835 0.12493 0.10723 0.13327 0.10803 -24.713 -0.045805 -0.0034854 -0.03869 -0.063635 -0.080039 -0.048373 0.16496 -0.063473 -0.00028991 0 -0.031477 0 0.00011827 0 -8.8332e-05 0 -2.3747
5.2344 0.091832 0.10806 0.10413 0.15207 0.12432 0.097612 0.071073 0.11752 0.10197 0.094698 0.08883 -24.185 -0.049215 -0.0032237 -0.040023 -0.062703 -0.064424 -0.044791 0.1643 -0.069979 0.00037583 0 -0.032072 0 0.00058667 0 4.5649e-05 0 -2.0662
5.2383 0.087985 0.095151 0.086977 0.12073 0.10251 0.078945 0.077348 0.10203 0.10341 0.067706 0.078071 -23.657 -0.048219 0.0015717 -0.043065 -0.06505 -0.04545 -0.041472 0.16847 -0.078638 -0.00047271 0 -0.032562 0 0.00083018 0 -8.7257e-05 0 -1.8168
5.2422 0.080386 0.088958 0.097888 0.078018 0.080252 0.072278 0.080852 0.074917 0.094901 0.057357 0.06248 -23.128 -0.044202 0.0064634 -0.046388 -0.069666 -0.029582 -0.039916 0.17552 -0.084483 -0.00090339 0 -0.03254 0 0.00055446 0 -0.00045609 0 -1.5693
5.2461 0.068675 0.090109 0.11991 0.045148 0.063745 0.078275 0.067225 0.04297 0.075502 0.0582 0.036276 -22.595 -0.041129 0.0075937 -0.049044 -0.073905 -0.022714 -0.04021 0.1815 -0.084505 0.00021538 0 -0.031966 0 -0.00014068 0 -0.00090717 0 -1.2955
5.25 0.05687 0.091329 0.12749 0.033301 0.05298 0.090322 0.041935 0.022874 0.059608 0.059858 0.0080067 -22.052 -0.041878 0.0049425 -0.050609 -0.075096 -0.025674 -0.041754 0.18346 -0.079616 0.0018494 0 -0.031213 0 -0.00084622 0 -0.0012233 0 -1.04
5.2539 0.048992 0.084198 0.1102 0.040368 0.045421 0.097138 0.025325 0.029332 0.061221 0.05615 -0.0048339 -21.497 -0.045777 0.0016144 -0.050629 -0.072618 -0.033795 -0.044209 0.1817 -0.07339 0.001827 0 -0.0308 0 -0.0011861 0 -0.0012356 0 -0.90349
5.2578 0.0453 0.067235 0.080845 0.055645 0.041402 0.088379 0.034908 0.060206 0.078711 0.050229 0.010663 -20.923 -0.049475 0.00038182 -0.048493 -0.068764 -0.040826 -0.047511 0.17906 -0.069012 -0.00067253 0 -0.031025 0 -0.0010845 0 -0.00093264 0 -0.96665
5.2617 0.042658 0.047362 0.060672 0.066688 0.043201 0.061041 0.069468 0.093104 0.094779 0.050918 0.051405 -20.326 -0.050089 0.0011615 -0.044152 -0.067218 -0.04352 -0.051101 0.17813 -0.067296 -0.0038206 0 -0.031774 0 -0.00073743 0 -0.00048203 0 -1.1991
5.2656 0.038157 0.033332 0.057338 0.064746 0.048596 0.022993 0.10775 0.09968 0.091071 0.062833 0.097493 -19.707 -0.047609 0.0017194 -0.038899 -0.069989 -0.042888 -0.053582 0.179 -0.067245 -0.004648 0 -0.032633 0 -0.0003735 0 -0.00012477 0 -1.4318
5.2695 0.032018 0.027769 0.057998 0.048272 0.048341 -0.0097408 0.12275 0.067729 0.063156 0.078948 0.12289 -19.071 -0.04446 0.00044147 -0.035077 -0.075317 -0.041426 -0.053586 0.17949 -0.068025 -0.0020653 0 -0.03318 0 -7.3965e-05 0 2.4801e-06 0 -1.4394
5.2734 0.026974 0.025707 0.044279 0.024011 0.033798 -0.021935 0.1007 0.012258 0.022458 0.083264 0.11065 -18.433 -0.042938 -0.0019083 -0.034538 -0.078706 -0.039407 -0.051198 0.17776 -0.069968 0.0016898 0 -0.03323 0 0.00019569 0 -1.8914e-05 0 -1.0947
5.2773 0.025083 0.020797 0.01343 0.0038724 0.0083779 -0.0093261 0.050463 -0.035097 -0.014679 0.062974 0.063233 -17.803 -0.043127 -0.0031548 -0.03706 -0.076574 -0.034053 -0.04834 0.17435 -0.073602 0.0029209 0 -0.032889 0 0.00044245 0 5.3698e-05 0 -0.48412
5.2813 0.025432 0.012471 -0.016531 -0.0025572 -0.010943 0.017429 -0.002908 -0.050154 -0.038735 0.020644 0.0016208 -17.187 -0.043226 -0.0021557 -0.040249 -0.069446 -0.022534 -0.047386 0.17193 -0.078038 7.735e-05 0 -0.03242 0 0.00059868 0 0.00042229 0 0.12115
5.2852 0.024982 0.0064774 -0.023723 0.0045638 -0.0075649 0.039083 -0.035121 -0.033352 -0.049007 -0.024486 -0.046134 -16.581 -0.041692 -5.2594e-05 -0.041289 -0.061708 -0.0059972 -0.049087 0.17274 -0.080826 -0.0044428 0 -0.032083 0 0.00063297 0 0.0010563 0 0.43817
5.2891 0.02147 0.0082018 -0.0048283 0.014642 0.016919 0.040836 -0.037418 -0.0058036 -0.047174 -0.048709 -0.060316 -15.98 -0.038927 0.00092397 -0.039186 -0.05792 0.0093091 -0.051799 0.17634 -0.079822 -0.0062943 0 -0.032022 0 0.00066266 0 0.0016733 0 0.36697
5.293 0.015404 0.015923 0.019759 0.014907 0.040058 0.022606 -0.019346 0.010926 -0.032553 -0.04077 -0.04003 -15.38 -0.036821 -0.00023964 -0.035596 -0.05895 0.015412 -0.052929 0.17988 -0.07532 -0.0032926 0 -0.032229 0 0.0008829 0 0.0019215 0 0.05289
5.2969 0.0093914 0.02145 0.024293 0.0015529 0.037411 -0.0014592 0.00088912 0.012328 -0.0053898 -0.0099769 -0.0024873 -14.776 -0.03674 -0.0023195 -0.033446 -0.0615 0.0081897 -0.051309 0.18051 -0.070179 0.002287 0 -0.032553 0 0.0013336 0 0.0016282 0 -0.23802
5.3008 0.0058425 0.018042 0.0024455 -0.016174 0.0072463 -0.013961 0.010132 0.010653 0.02667 0.021303 0.028592 -14.166 -0.038076 -0.0030968 -0.034467 -0.061448 -0.0091683 -0.048232 0.17787 -0.06759 0.0055627 0 -0.03274 0 0.0017451 0 0.00092909 0 -0.33092
5.3047 0.0054112 0.0077264 -0.025548 -0.023376 -0.023538 -0.0070043 0.0079427 0.019281 0.04919 0.034786 0.038235 -13.542 -0.03883 -0.0015477 -0.037737 -0.057811 -0.027675 -0.046115 0.17426 -0.068473 0.0034393 0 -0.032559 0 0.0016789 0 0.00018843 0 -0.26687
5.3086 0.0073327 0.00026237 -0.031067 -0.012307 -0.021266 0.013122 0.0037853 0.038319 0.051463 0.029074 0.02898 -12.903 -0.037643 0.001179 -0.040447 -0.053509 -0.038158 -0.046092 0.1725 -0.07093 -0.0025703 0 -0.031983 0 0.00090523 0 -0.00021517 0 -0.23916
5.3125 0.010656 0.0041219 -0.0041943 0.010899 0.02286 0.03215 0.0074034 0.055216 0.037349 0.017987 0.016968 -12.253 -0.035213 0.0028497 -0.040233 -0.052257 -0.036983 -0.046964 0.1735 -0.072207 -0.0077628 0 -0.031302 0 -0.00030412 0 -8.6183e-05 0 -0.40222
5.3164 0.014741 0.018019 0.03538 0.03158 0.081044 0.03879 0.020469 0.058318 0.023701 0.016685 0.018062 -11.604 -0.033735 0.0021599 -0.03712 -0.054763 -0.027831 -0.046559 0.17573 -0.071214 -0.0085403 0 -0.031007 0 -0.0012635 0 0.00051622 0 -0.72141
5.3203 0.018732 0.03136 0.053977 0.038823 0.11023 0.031425 0.03552 0.048423 0.024953 0.027991 0.034419 -10.966 -0.034924 -0.00020193 -0.033488 -0.058063 -0.018363 -0.044143 0.17696 -0.069245 -0.005519 0 -0.03146 0 -0.001326 0 0.0013347 0 -0.99171
5.3242 0.021224 0.033538 0.032233 0.033406 0.088887 0.016537 0.042061 0.036491 0.037543 0.040585 0.052046 -10.342 -0.038557 -0.0022581 -0.032161 -0.058673 -0.014344 -0.041362 0.17635 -0.068404 -0.0026051 0 -0.03256 0 -0.00036019 0 0.0020362 0 -1.0041
5.3281 0.021116 0.023469 -0.018793 0.02494 0.036008 0.0024318 0.034468 0.030738 0.040668 0.039965 0.051676 -9.7201 -0.0428 -0.0023958 -0.034228 -0.056306 -0.015634 -0.040674 0.17508 -0.069476 -0.0030925 0 -0.033731 0 0.0011262 0 0.0023468 0 -0.71391
5.332 0.018975 0.010477 -0.067031 0.022197 -0.0053156 -0.0053774 0.015816 0.027695 0.015563 0.02205 0.024782 -9.0853 -0.045832 -0.00048503 -0.038305 -0.054264 -0.017033 -0.042793 0.17488 -0.071364 -0.0066034 0 -0.034298 0 0.0023121 0 0.0021691 0 -0.27484
5.3359 0.017144 0.005851 -0.08501 0.02626 -0.0052249 -0.0044846 -0.0044144 0.017517 -0.033041 -0.0025158 -0.0178 -8.4298 -0.047073 0.0023123 -0.041731 -0.055978 -0.013334 -0.045742 0.17627 -0.072449 -0.009702 0 -0.034007 0 0.0025872 0 0.001647 0 0.076249
5.3398 0.017875 0.013029 -0.0694 0.031957 0.028479 0.0057165 -0.016135 -0.0017111 -0.074099 -0.016731 -0.051584 -7.7603 -0.046975 0.004615 -0.042632 -0.061142 -0.0045944 -0.046625 0.17796 -0.072275 -0.0093673 0 -0.033241 0 0.0018978 0 0.0011183 0 0.17581
5.3438 0.020972 0.025264 -0.039444 0.034253 0.06014 0.023353 -0.013634 -0.016558 -0.071659 -0.010673 -0.054437 -7.0924 -0.045948 0.0057707 -0.041218 -0.065478 0.0027327 -0.04446 0.1782 -0.071802 -0.0058417 0 -0.03272 0 0.00071326 0 0.00093392 0 0.010441
5.3477 0.023376 0.032255 -0.01847 0.032272 0.059868 0.041893 0.0026636 -0.0077861 -0.014253 0.011339 -0.02127 -6.4367 -0.043847 0.0060211 -0.039384 -0.064603 0.00025119 -0.041288 0.17645 -0.072107 -0.0021967 0 -0.032898 0 -0.00030281 0 0.0012247 0 -0.31826
5.3516 0.021499 0.029041 -0.015936 0.027783 0.029436 0.050734 0.027021 0.030221 0.072262 0.035038 0.032569 -5.7899 -0.040681 0.0059691 -0.039049 -0.058319 -0.015311 -0.040358 0.17401 -0.073073 -0.0012799 0 -0.033573 0 -0.00066345 0 0.0017835 0 -0.6761
5.3555 0.014417 0.019095 -0.024215 0.021706 -0.0023091 0.041159 0.05004 0.078721 0.13984 0.047193 0.080479 -5.1384 -0.037608 0.0059084 -0.040607 -0.051097 -0.037876 -0.04304 0.17288 -0.073494 -0.0031697 0 -0.034071 0 -0.00026418 0 0.0021894 0 -0.94617
5.3594 0.0049657 0.0097638 -0.029695 0.013695 -0.0080668 0.014167 0.060771 0.10486 0.14993 0.043665 0.099278 -4.471 -0.03677 0.0055499 -0.042684 -0.048138 -0.054491 -0.047389 0.174 -0.072449 -0.0055199 0 -0.033841 0 0.00063116 0 0.0021145 0 -1.0313
5.3633 -0.0023994 0.0053025 -0.025947 0.0049319 0.013147 -0.017262 0.050391 0.086232 0.097739 0.028906 0.08023 -3.7892 -0.039644 0.0043374 -0.043323 -0.050748 -0.053499 -0.049799 0.17645 -0.070389 -0.0061724 0 -0.032951 0 0.0015607 0 0.0015833 0 -0.85676
5.3672 -0.0051177 0.004145 -0.017439 -0.00059748 0.03731 -0.035535 0.017528 0.029297 0.012263 0.0095003 0.031533 -3.1069 -0.045325 0.0021138 -0.04162 -0.055394 -0.032811 -0.048209 0.17818 -0.068761 -0.0052404 0 -0.032033 0 0.0020954 0 0.000963 0 -0.41286
5.3711 -0.0043257 0.0020079 -0.012733 0.00037304 0.039356 -0.030979 -0.027804 -0.034528 -0.064718 -0.010954 -0.026911 -2.4377 -0.050596 -0.00040063 -0.038493 -0.057243 -0.0020769 -0.043932 0.17759 -0.068583 -0.0046148 0 -0.03174 0 0.0020439 0 0.00067483 0 0.19171
5.375 -0.0035488 -0.0032972 -0.01551 0.005236 0.015931 -0.0094712 -0.06635 -0.071893 -0.10347 -0.031152 -0.072565 -1.7843 -0.052116 -0.0018373 -0.036002 -0.054662 0.02322 -0.040435 0.17477 -0.069509 -0.0055856 0 -0.032195 0 0.0015475 0 0.00086051 0 0.73742
5.3789 -0.0057844 -0.010324 -0.022193 0.0054305 -0.013603 0.011664 -0.079419 -0.070512 -0.098529 -0.047922 -0.089405 -1.1383 -0.049027 -0.0011463 -0.035784 -0.050373 0.031693 -0.040296 0.17129 -0.070339 -0.0071713 0 -0.032924 0 0.0010021 0 0.0012851 0 0.99833
5.3828 -0.011692 -0.016554 -0.027332 -0.0062829 -0.026705 0.016512 -0.061387 -0.043973 -0.064583 -0.054779 -0.074313 -0.48932 -0.04366 0.0013803 -0.037874 -0.048399 0.022853 -0.043113 0.16916 -0.070349 -0.006939 0 -0.033287 0 0.0008177 0 0.001553 0 0.88684
5.3867 -0.020124 -0.021573 -0.030477 -0.027388 -0.018014 0.0016938 -0.025519 -0.016871 -0.023644 -0.046376 -0.038383 0.16461 -0.03966 0.0040083 -0.04082 -0.050005 0.0060304 -0.046163 0.16955 -0.069954 -0.0035207 0 -0.032998 0 0.0011476 0 0.0014401 0 0.52656
5.3906 -0.029797 -0.027319 -0.037379 -0.045283 -0.0023263 -0.023018 0.0031292 -0.0051033 0.00638 -0.025313 -0.0018261 0.81657 -0.039155 0.0047515 -0.042934 -0.052655 -0.0072288 -0.04699 0.1722 -0.07001 0.001695 0 -0.032276 0 0.0017714 0 0.0010505 0 0.18374
5.3945 -0.040063 -0.035512 -0.054209 -0.047452 0.00025382 -0.044089 0.004362 -0.0079279 0.016942 -0.0041532 0.015923 1.4596 -0.041429 0.0030264 -0.043551 -0.052807 -0.011052 -0.045462 0.17566 -0.070625 0.0054204 0 -0.03156 0 0.0022355 0 0.0006819 0 0.099037
5.3984 -0.050236 -0.045485 -0.080144 -0.033752 -0.018436 -0.054888 -0.022992 -0.015571 0.008714 0.0010711 0.0058726 2.0951 -0.0441 0.00026837 -0.043264 -0.049558 -0.0074854 -0.043571 0.17805 -0.070911 0.0051507 0 -0.031113 0 0.0021701 0 0.00054747 0 0.34358
5.4023 -0.058852 -0.054899 -0.10534 -0.018874 -0.050092 -0.05886 -0.060827 -0.022036 -0.011521 -0.018092 -0.026918 2.732 -0.045415 -0.0012698 -0.04304 -0.045486 -0.0021973 -0.043432 0.17804 -0.070056 0.0012545 0 -0.030913 0 0.0015614 0 0.00061764 0 0.80205
5.4063 -0.064398 -0.062403 -0.11689 -0.021308 -0.079538 -0.063964 -0.086304 -0.030216 -0.035373 -0.055727 -0.067969 3.3767 -0.045426 -0.00062917 -0.043167 -0.043999 0.0018274 -0.045485 0.17549 -0.068552 -0.0033417 0 -0.030846 0 0.00077643 0 0.00070192 0 1.2813
5.4102 -0.06716 -0.069159 -0.10859 -0.047819 -0.097326 -0.074636 -0.089737 -0.046148 -0.057336 -0.095039 -0.10269 4.0242 -0.045096 0.00080961 -0.043085 -0.045948 0.0068317 -0.048406 0.17162 -0.068061 -0.0054974 0 -0.030931 0 0.00032046 0 0.00065552 0 1.6473
5.4141 -0.070131 -0.077514 -0.086771 -0.087259 -0.10418 -0.088549 -0.081205 -0.070357 -0.076923 -0.11986 -0.12375 4.6593 -0.044637 0.00053078 -0.042207 -0.048847 0.017155 -0.0505 0.16854 -0.069841 -0.0041714 0 -0.031294 0 0.00049849 0 0.000499 0 1.8863
5.418 -0.077394 -0.088353 -0.06706 -0.11939 -0.10611 -0.09994 -0.080542 -0.095871 -0.096751 -0.12523 -0.13223 5.2676 -0.04308 -0.0026058 -0.040813 -0.049277 0.033779 -0.051056 0.16816 -0.073221 -0.00088226 0 -0.031925 0 0.0012189 0 0.00036191 0 2.0642
5.4219 -0.090855 -0.10009 -0.063795 -0.13087 -0.10769 -0.10536 -0.099462 -0.11441 -0.11794 -0.11903 -0.1335 5.8463 -0.039652 -0.0069292 -0.039979 -0.046002 0.051889 -0.050516 0.17109 -0.075838 0.001793 0 -0.032542 0 0.0020671 0 0.00035398 0 2.2418
5.4258 -0.10819 -0.11037 -0.079785 -0.12455 -0.11019 -0.10657 -0.13121 -0.12354 -0.13709 -0.11412 -0.13242 6.4039 -0.035415 -0.0091439 -0.040469 -0.040847 0.063852 -0.049635 0.17623 -0.075625 0.0022485 0 -0.032766 0 0.0025892 0 0.00051819 0 2.4258
5.4297 -0.12415 -0.11855 -0.10443 -0.11481 -0.11416 -0.10884 -0.15631 -0.12737 -0.14816 -0.11806 -0.13122 6.9499 -0.033112 -0.007196 -0.041698 -0.036808 0.064979 -0.048717 0.18121 -0.072776 0.00082519 0 -0.03248 0 0.0025866 0 0.00088828 0 2.582
5.4336 -0.13438 -0.12621 -0.12206 -0.1146 -0.12121 -0.11707 -0.15893 -0.13064 -0.14771 -0.12869 -0.13004 7.4848 -0.034948 -0.0021356 -0.041955 -0.035448 0.057004 -0.047671 0.18373 -0.069722 -0.00077426 0 -0.031988 0 0.0022293 0 0.0015239 0 2.679
5.4375 -0.13863 -0.13514 -0.12422 -0.1259 -0.13205 -0.13272 -0.13956 -0.13324 -0.13862 -0.13815 -0.12805 7.9999 -0.040298 0.0028393 -0.039937 -0.035986 0.046385 -0.046583 0.18262 -0.069045 -0.00093589 0 -0.03178 0 0.0019162 0 0.0024174 0 2.7134
5.4414 -0.14061 -0.14502 -0.11618 -0.14102 -0.14374 -0.15285 -0.11387 -0.13114 -0.12834 -0.14066 -0.124 8.4872 -0.045758 0.0052344 -0.036248 -0.036489 0.039265 -0.045962 0.17841 -0.071197 0.00069115 0 -0.032085 0 0.0019827 0 0.0033463 0 2.7033
5.4453 -0.14463 -0.15337 -0.11205 -0.15111 -0.15072 -0.17109 -0.10002 -0.12259 -0.1234 -0.13708 -0.11738 8.9492 -0.047825 0.0051858 -0.033361 -0.035613 0.037656 -0.046307 0.17284 -0.074163 0.0030337 0 -0.032645 0 0.0024568 0 0.0038761 0 2.6751
5.4492 -0.15216 -0.15789 -0.12255 -0.15329 -0.15012 -0.1801 -0.10622 -0.11274 -0.12563 -0.13321 -0.11061 9.3975 -0.045888 0.0046042 -0.033807 -0.033244 0.039845 -0.047483 0.168 -0.075362 0.0044414 0 -0.032936 0 0.0030407 0 0.0036196 0 2.6647
5.4531 -0.16109 -0.15876 -0.14552 -0.15098 -0.14605 -0.17546 -0.12808 -0.11134 -0.1333 -0.13464 -0.11018 9.8412 -0.042691 0.0045937 -0.038025 -0.029917 0.043852 -0.048686 0.16549 -0.073975 0.0039308 0 -0.032645 0 0.0033397 0 0.0025879 0 2.7262
5.457 -0.16793 -0.15865 -0.16734 -0.1495 -0.14772 -0.15966 -0.15564 -0.12511 -0.14508 -0.14318 -0.1239 10.276 -0.041743 0.0040606 -0.043778 -0.026135 0.049997 -0.049134 0.16599 -0.071551 0.0019813 0 -0.031938 0 0.003176 0 0.0013092 0 2.9185
5.4609 -0.17091 -0.16041 -0.17422 -0.15235 -0.16181 -0.14277 -0.18144 -0.15202 -0.16173 -0.15723 -0.15432 10.684 -0.044061 0.0011779 -0.047714 -0.022369 0.059964 -0.048817 0.16913 -0.070391 0.00027067 0 -0.031287 0 0.0027449 0 0.00053459 0 3.2597
5.4648 -0.17107 -0.16486 -0.1637 -0.16082 -0.18573 -0.13762 -0.2026 -0.18228 -0.1833 -0.17422 -0.19344 11.051 -0.047349 -0.0038044 -0.047822 -0.019375 0.073527 -0.048531 0.17369 -0.071349 0.00040698 0 -0.031042 0 0.0024765 0 0.00071609 0 3.6849
5.4688 -0.17094 -0.17055 -0.14647 -0.17469 -0.20813 -0.15117 -0.21736 -0.20502 -0.2055 -0.19162 -0.22471 11.373 -0.048404 -0.0076571 -0.044734 -0.017953 0.086697 -0.049133 0.17804 -0.07312 0.0025268 0 -0.031176 0 0.0027003 0 0.0016806 0 4.0546
5.4727 -0.17225 -0.17544 -0.1371 -0.19155 -0.21685 -0.1783 -0.22252 -0.21449 -0.2203 -0.20595 -0.23316 11.667 -0.046384 -0.006691 -0.040885 -0.018133 0.09372 -0.050717 0.18076 -0.073614 0.0049412 0 -0.03143 0 0.0033846 0 0.0027898 0 4.2265
5.4766 -0.17494 -0.17854 -0.14199 -0.20558 -0.20779 -0.20392 -0.21572 -0.21119 -0.22151 -0.21222 -0.21629 11.951 -0.043697 -0.00056062 -0.038449 -0.01875 0.091498 -0.052502 0.1813 -0.072008 0.0053483 0 -0.031636 0 0.0041673 0 0.0034561 0 4.1461
5.4805 -0.17779 -0.17997 -0.15504 -0.20918 -0.18772 -0.21315 -0.19986 -0.19881 -0.20989 -0.20602 -0.18647 12.231 -0.043562 0.0065682 -0.037899 -0.018224 0.082366 -0.053498 0.18022 -0.069517 0.0028061 0 -0.031858 0 0.004654 0 0.0035679 0 3.8833
5.4844 -0.17976 -0.18008 -0.16449 -0.19835 -0.1692 -0.20201 -0.18323 -0.181 -0.19225 -0.18767 -0.16173 12.497 -0.046609 0.0091776 -0.038284 -0.015976 0.072443 -0.053266 0.17875 -0.068232 -0.0012163 0 -0.032194 0 0.0047174 0 0.003463 0 3.5837
5.4883 -0.18057 -0.179 -0.16418 -0.1776 -0.16205 -0.18 -0.17374 -0.16103 -0.175 -0.1642 -0.15241 12.73 -0.049901 0.0052939 -0.038615 -0.013058 0.066845 -0.052113 0.17795 -0.069187 -0.0038342 0 -0.032495 0 0.0045377 0 0.0035113 0 3.3721
5.4922 -0.1803 -0.17717 -0.159 -0.15897 -0.1678 -0.16222 -0.17232 -0.14315 -0.15931 -0.14645 -0.15507 12.922 -0.049502 -0.0015214 -0.038853 -0.011158 0.06602 -0.050641 0.17803 -0.071485 -0.0031635 0 -0.03239 0 0.0043664 0 0.0037277 0 3.2856
5.4961 -0.17875 -0.17576 -0.15953 -0.15417 -0.18001 -0.15788 -0.17288 -0.13278 -0.14357 -0.14257 -0.15891 13.077 -0.044274 -0.0052437 -0.039581 -0.010926 0.06651 -0.049217 0.17844 -0.073185 -9.777e-05 0 -0.031657 0 0.0042638 0 0.0037903 0 3.2838
5.5 -0.17557 -0.17596 -0.17111 -0.16573 -0.18919 -0.16474 -0.16962 -0.13423 -0.13073 -0.153 -0.15799 13.207 -0.0373 -0.0028372 -0.040947 -0.011345 0.065278 -0.047902 0.17863 -0.073047 0.0022699 0 -0.030589 0 0.004078 0 0.003431 0 3.316
5.5039 -0.17089 -0.17732 -0.18746 -0.18486 -0.18845 -0.17353 -0.16461 -0.14773 -0.13133 -0.17072 -0.1574 13.32 -0.033497 0.0030331 -0.042173 -0.010905 0.063347 -0.046757 0.17868 -0.071506 0.0012641 0 -0.029911 0 0.0036817 0 0.0027935 0 3.3738
5.5078 -0.16567 -0.17699 -0.19471 -0.19798 -0.17692 -0.17707 -0.16681 -0.16863 -0.15592 -0.18645 -0.16697 13.41 -0.035517 0.0066537 -0.042279 -0.0093403 0.065071 -0.046046 0.17931 -0.070106 -0.0029706 0 -0.030224 0 0.0032018 0 0.0023811 0 3.4799
5.5117 -0.16106 -0.17138 -0.18272 -0.19646 -0.15984 -0.17522 -0.18238 -0.18908 -0.20167 -0.19388 -0.18876 13.47 -0.041598 0.0047453 -0.041261 -0.0080395 0.073432 -0.046012 0.18103 -0.070037 -0.0074876 0 -0.031439 0 0.0029689 0 0.0026144 0 3.6265
5.5156 -0.15717 -0.15894 -0.15395 -0.18136 -0.14532 -0.17169 -0.20489 -0.2009 -0.24625 -0.19125 -0.21074 13.496 -0.047186 -0.00051842 -0.040389 -0.0085535 0.085663 -0.046488 0.18326 -0.071164 -0.0090447 0 -0.032754 0 0.003198 0 0.0034108 0 3.7303
5.5195 -0.15232 -0.14185 -0.12235 -0.15995 -0.13911 -0.16706 -0.21625 -0.19776 -0.2584 -0.17905 -0.21391 13.498 -0.048708 -0.0038508 -0.041118 -0.010747 0.093529 -0.046891 0.18441 -0.072331 -0.006866 0 -0.033251 0 0.003714 0 0.0041957 0 3.6564
5.5234 -0.14366 -0.12457 -0.10314 -0.13829 -0.13993 -0.15617 -0.1993 -0.17676 -0.21971 -0.15764 -0.18716 13.49 -0.046131 -0.0021904 -0.043553 -0.012616 0.088681 -0.046772 0.18291 -0.072532 -0.0031666 0 -0.032638 0 0.0040362 0 0.0043545 0 3.3043
5.5273 -0.12896 -0.11043 -0.10146 -0.11711 -0.13896 -0.13299 -0.15217 -0.1399 -0.14064 -0.12766 -0.13703 13.479 -0.042322 0.0022578 -0.045997 -0.012106 0.06902 -0.046405 0.17862 -0.071808 -0.0010267 0 -0.031475 0 0.0037969 0 0.0037277 0 2.688
5.5313 -0.10842 -0.099272 -0.10874 -0.093833 -0.1252 -0.09823 -0.091736 -0.09479 -0.056071 -0.0925 -0.083517 13.46 -0.040257 0.0042763 -0.046208 -0.0091362 0.040902 -0.046703 0.17317 -0.071092 -0.0016651 0 -0.030696 0 0.0031185 0 0.0027105 0 1.9468
5.5352 -0.085338 -0.088286 -0.10959 -0.06784 -0.094372 -0.061786 -0.042668 -0.052792 -0.0021698 -0.059188 -0.045811 13.417 -0.040808 0.00092906 -0.043357 -0.0057216 0.015296 -0.04834 0.16902 -0.071216 -0.0036501 0 -0.030846 0 0.0025707 0 0.0018892 0 1.2738
5.5391 -0.065027 -0.075211 -0.093836 -0.043373 -0.054882 -0.036963 -0.020889 -0.0239 0.0077474 -0.035544 -0.030032 13.345 -0.042826 -0.0053582 -0.038942 -0.0040451 0.00075603 -0.050821 0.16776 -0.07205 -0.0046422 0 -0.031691 0 0.002703 0 0.0015648 0 0.81684
5.543 -0.052505 -0.06097 -0.064827 -0.027503 -0.024948 -0.031258 -0.024763 -0.011435 -0.010622 -0.025454 -0.028565 13.248 -0.044806 -0.0089758 -0.035765 -0.004461 -0.0014823 -0.052498 0.16912 -0.072561 -0.0038156 0 -0.032487 0 0.0035591 0 0.0015947 0 0.61912
5.5469 -0.050019 -0.049336 -0.03799 -0.025407 -0.021104 -0.041606 -0.039944 -0.011065 -0.028624 -0.026514 -0.029815 13.144 -0.046132 -0.0064197 -0.035769 -0.0054489 0.0030932 -0.051755 0.17146 -0.071776 -0.0025522 0 -0.032634 0 0.0046163 0 0.0016549 0 0.62983
5.5508 -0.055799 -0.044069 -0.030357 -0.036944 -0.045577 -0.057655 -0.052165 -0.015745 -0.028879 -0.032484 -0.028726 13.044 -0.046846 0.00046822 -0.038557 -0.0054445 0.0074346 -0.048446 0.17331 -0.069804 -0.0028275 0 -0.032104 0 0.0052084 0 0.0016232 0 0.76198
5.5547 -0.064836 -0.046134 -0.048365 -0.056566 -0.082432 -0.06943 -0.056731 -0.022515 -0.017749 -0.038557 -0.029384 12.948 -0.046763 0.0063708 -0.041828 -0.0044931 0.0083994 -0.044273 0.17461 -0.067985 -0.0050422 0 -0.031348 0 0.0050504 0 0.0016892 0 0.94591
5.5586 -0.071458 -0.053226 -0.082465 -0.075799 -0.10673 -0.072693 -0.058227 -0.034504 -0.01689 -0.044765 -0.039135 12.847 -0.045371 0.0075095 -0.043306 -0.0039553 0.0084487 -0.041616 0.17644 -0.067925 -0.0075391 0 -0.030839 0 0.0044024 0 0.0020881 0 1.1459
5.5625 -0.072341 -0.061569 -0.1126 -0.086582 -0.10115 -0.068793 -0.063292 -0.055574 -0.042386 -0.054575 -0.060766 12.733 -0.042806 0.0048726 -0.042503 -0.0047121 0.012684 -0.041703 0.17963 -0.070115 -0.008257 0 -0.030717 0 0.0037684 0 0.0027464 0 1.3442
5.5664 -0.068117 -0.068083 -0.1211 -0.08449 -0.068253 -0.061341 -0.074133 -0.0826 -0.089284 -0.070164 -0.089362 12.604 -0.040591 0.0026896 -0.040884 -0.0060005 0.023846 -0.043695 0.18347 -0.073284 -0.0067682 0 -0.030804 0 0.0034572 0 0.0032254 0 1.5204
5.5703 -0.062488 -0.071254 -0.10426 -0.071104 -0.029171 -0.053967 -0.087596 -0.10383 -0.13364 -0.088704 -0.11509 12.467 -0.040832 0.0039545 -0.040406 -0.0062677 0.039191 -0.045469 0.18585 -0.075148 -0.0045991 0 -0.030883 0 0.0034216 0 0.0030676 0 1.6461
5.5742 -0.059387 -0.070722 -0.074374 -0.054092 -0.0094666 -0.050351 -0.098339 -0.10666 -0.14941 -0.10292 -0.12842 12.327 -0.044239 0.0075755 -0.041771 -0.0050709 0.051549 -0.045412 0.18485 -0.074107 -0.003552 0 -0.03091 0 0.0034713 0 0.0022463 0 1.6952
5.5781 -0.060173 -0.066751 -0.050915 -0.043594 -0.022016 -0.054039 -0.10187 -0.088687 -0.12649 -0.10534 -0.12407 12.176 -0.048923 0.0098524 -0.043878 -0.0037445 0.053799 -0.043606 0.18049 -0.070588 -0.0038311 0 -0.03098 0 0.0035692 0 0.0012885 0 1.6552
5.582 -0.062874 -0.060342 -0.047062 -0.045925 -0.058869 -0.065864 -0.095498 -0.061378 -0.076807 -0.092862 -0.10274 12.006 -0.0515 0.0085217 -0.044872 -0.0038694 0.043617 -0.041428 0.17499 -0.066866 -0.0039588 0 -0.031144 0 0.0038638 0 0.00091099 0 1.5302
5.5859 -0.063924 -0.053488 -0.061321 -0.058754 -0.097138 -0.080784 -0.078746 -0.041526 -0.025458 -0.068622 -0.071077 11.809 -0.049853 0.0051191 -0.043826 -0.005167 0.025249 -0.040094 0.17118 -0.065372 -0.0025577 0 -0.031313 0 0.0044318 0 0.0014439 0 1.3383
5.5898 -0.060954 -0.048607 -0.079795 -0.072174 -0.11408 -0.088608 -0.054626 -0.037374 0.0052998 -0.040428 -0.040098 11.591 -0.045067 0.0033057 -0.041601 -0.0053555 0.0070849 -0.039655 0.17044 -0.066803 -7.6885e-05 0 -0.031346 0 0.0050468 0 0.0025288 0 1.1087
5.5938 -0.054436 -0.047095 -0.086704 -0.075867 -0.10079 -0.080433 -0.030532 -0.042134 0.0079631 -0.017306 -0.020968 11.368 -0.040604 0.0049975 -0.040158 -0.0025279 -0.0033475 -0.039412 0.17184 -0.06963 0.0014558 0 -0.031219 0 0.0052796 0 0.0033651 0 0.88089
5.5977 -0.047065 -0.048157 -0.074993 -0.067049 -0.066121 -0.056612 -0.015882 -0.041577 -0.0092207 -0.0059228 -0.019252 11.154 -0.039349 0.0083244 -0.040883 0.0022924 -0.0036041 -0.039171 0.17318 -0.071496 0.00052806 0 -0.031061 0 0.0048834 0 0.003323 0 0.69925
5.6016 -0.041667 -0.049153 -0.049779 -0.052468 -0.029486 -0.028929 -0.016503 -0.02909 -0.030835 -0.0081186 -0.031284 10.951 -0.041209 0.0094778 -0.043319 0.0053681 0.0030332 -0.039853 0.17304 -0.071346 -0.0020401 0 -0.031045 0 0.0040834 0 0.0024353 0 0.60206
5.6055 -0.039458 -0.047488 -0.023563 -0.042558 -0.0086928 -0.013485 -0.030004 -0.013823 -0.045324 -0.020346 -0.046416 10.749 -0.043517 0.0065158 -0.045384 0.0035346 0.010735 -0.042608 0.17192 -0.070403 -0.00354 0 -0.031234 0 0.0034471 0 0.0013716 0 0.60766
5.6094 -0.039866 -0.042591 -0.0080267 -0.0428 -0.010517 -0.018976 -0.046948 -0.013356 -0.050968 -0.035512 -0.054607 10.532 -0.043776 0.0012744 -0.044962 -0.0024702 0.015568 -0.047244 0.1715 -0.071028 -0.0018517 0 -0.031554 0 0.0034115 0 0.0009211 0 0.70679
5.6133 -0.041568 -0.036425 -0.0082909 -0.049863 -0.028858 -0.039826 -0.057711 -0.036802 -0.053669 -0.04675 -0.053581 10.293 -0.042062 -0.0024573 -0.041655 -0.0081006 0.017736 -0.051715 0.17282 -0.074422 0.0023619 0 -0.03188 0 0.0038996 0 0.0013984 0 0.86392
5.6172 -0.043435 -0.032124 -0.021999 -0.055548 -0.049948 -0.060209 -0.059196 -0.073863 -0.059327 -0.051032 -0.049281 10.036 -0.040768 -0.0025473 -0.03728 -0.0088019 0.020001 -0.053513 0.17506 -0.079234 0.0059234 0 -0.032136 0 0.0043945 0 0.0024357 0 1.0243
5.6211 -0.044568 -0.031803 -0.041678 -0.054318 -0.060446 -0.065919 -0.055193 -0.10058 -0.067169 -0.049964 -0.048942 9.7749 -0.042023 -0.00028734 -0.034639 -0.004052 0.02387 -0.051864 0.17626 -0.082448 0.0057564 0 -0.0323 0 0.004411 0 0.0033009 0 1.1227
5.625 -0.043856 -0.035087 -0.057959 -0.0472 -0.053865 -0.054389 -0.05028 -0.097437 -0.069388 -0.046931 -0.053095 9.5185 -0.04541 0.0012853 -0.035449 0.0022489 0.027138 -0.048577 0.17517 -0.081858 0.0015146 0 -0.03235 0 0.0039265 0 0.0034628 0 1.0976
5.6289 -0.04009 -0.039191 -0.062861 -0.038978 -0.032764 -0.035015 -0.043816 -0.064323 -0.057424 -0.043054 -0.054148 9.2664 -0.048245 0.00057397 -0.039014 0.0054426 0.02524 -0.046528 0.17266 -0.077968 -0.0041251 0 -0.032245 0 0.0033733 0 0.002951 0 0.91277
5.6328 -0.032948 -0.040369 -0.053337 -0.032347 -0.006621 -0.020382 -0.03071 -0.019547 -0.02984 -0.035938 -0.043225 9.0099 -0.048113 -0.0012195 -0.042713 0.0042569 0.015498 -0.047014 0.1711 -0.073587 -0.0076798 0 -0.031979 0 0.0032145 0 0.0022488 0 0.58418
5.6367 -0.02391 -0.035872 -0.033927 -0.025429 0.013075 -0.016384 -0.0085951 0.015179 0.0047307 -0.022853 -0.019077 8.7406 -0.045117 -0.0018188 -0.043957 0.0014216 0.00049191 -0.04854 0.1723 -0.071441 -0.0075224 0 -0.031646 0 0.0035135 0 0.0018512 0 0.19222
5.6406 -0.015801 -0.025487 -0.015731 -0.015011 0.018307 -0.019236 0.016154 0.030009 0.032223 -0.0054414 0.0091996 8.457 -0.041647 -0.00064887 -0.042094 0.00034507 -0.012734 -0.048354 0.17577 -0.071946 -0.0047093 0 -0.031396 0 0.0038952 0 0.0018706 0 -0.14005
5.6445 -0.01081 -0.011854 -0.010197 -0.0016733 0.0084013 -0.020607 0.030838 0.029759 0.041857 0.0091638 0.02823 8.166 -0.039987 0.00041449 -0.038795 0.0014077 -0.017453 -0.045353 0.17899 -0.073102 -0.0015708 0 -0.031323 0 0.0039166 0 0.0020048 0 -0.3024
5.6484 -0.0084592 0.00078168 -0.02068 0.0090709 -0.0094443 -0.015213 0.026465 0.02418 0.032233 0.013062 0.029823 7.8778 -0.040227 -0.00083779 -0.036649 0.0017117 -0.012211 -0.041488 0.1795 -0.072543 0.00032267 0 -0.031383 0 0.0034855 0 0.001858 0 -0.25864
5.6523 -0.005475 0.0089935 -0.038232 0.011362 -0.023492 -0.004195 0.0065059 0.017155 0.0107 0.0045856 0.015892 7.6001 -0.040561 -0.0042503 -0.037147 -0.0015346 -0.0018032 -0.04011 0.17707 -0.069778 0.00093538 0 -0.031451 0 0.0029479 0 0.0013126 0 -0.073055
5.6563 0.001893 0.012433 -0.046329 0.005067 -0.023343 0.0075471 -0.014191 0.0057931 -0.012215 -0.0089427 -0.0042403 7.3345 -0.039536 -0.0070265 -0.039648 -0.007632 0.0065549 -0.042697 0.17401 -0.066592 0.00094456 0 -0.031458 0 0.0027859 0 0.00063426 0 0.11866
5.6602 0.014743 0.014257 -0.032316 -0.002589 -0.00543 0.016344 -0.02013 -0.010866 -0.027927 -0.01593 -0.020288 7.0765 -0.037842 -0.0063849 -0.042059 -0.01264 0.0085121 -0.047226 0.17327 -0.065307 0.00060314 0 -0.031468 0 0.0032148 0 0.00024037 0 0.17765
5.6641 0.030197 0.019051 0.0028511 -0.0016683 0.024994 0.02227 -0.0063315 -0.024196 -0.030894 -0.0090354 -0.025189 6.8202 -0.037703 -0.0025246 -0.042533 -0.013108 0.0048142 -0.049975 0.17592 -0.066657 -0.00036715 0 -0.031591 0 0.0040203 0 0.000354 0 0.026507
5.668 0.043226 0.029469 0.04455 0.013379 0.056691 0.027796 0.019651 -0.019155 -0.017258 0.0099956 -0.015122 6.5609 -0.04042 0.0012314 -0.040767 -0.0095033 -0.0011344 -0.049176 0.18005 -0.069245 -0.0018977 0 -0.031822 0 0.0047347 0 0.00084519 0 -0.32578
5.6719 0.050388 0.044136 0.074591 0.039887 0.078557 0.035063 0.045826 0.013031 0.014797 0.033316 0.011442 6.2978 -0.044622 0.0014968 -0.037993 -0.0058266 -0.0076317 -0.046893 0.18208 -0.071011 -0.0029836 0 -0.031986 0 0.0049703 0 0.0013732 0 -0.80291
5.6758 0.052555 0.058591 0.083643 0.068952 0.085457 0.044808 0.06577 0.064249 0.061512 0.054434 0.052183 6.0334 -0.04715 -0.0018136 -0.035925 -0.0058034 -0.016486 -0.047008 0.17949 -0.071167 -0.0023575 0 -0.031869 0 0.0046444 0 0.0016733 0 -1.3008
5.6797 0.054376 0.068675 0.076388 0.091023 0.080439 0.057222 0.081365 0.11183 0.11059 0.072574 0.098053 5.7716 -0.045911 -0.0052031 -0.035646 -0.0094716 -0.030365 -0.051075 0.17279 -0.070713 9.482e-05 0 -0.03143 0 0.0039785 0 0.0017235 0 -1.7219
5.6836 0.060835 0.073639 0.066087 0.1009 0.072331 0.072611 0.096876 0.13343 0.1442 0.089891 0.13399 5.5164 -0.041986 -0.0048656 -0.037212 -0.013484 -0.048285 -0.056119 0.16544 -0.07111 0.0027331 0 -0.030868 0 0.0033339 0 0.0016662 0 -1.9956
5.6875 0.073572 0.076446 0.063897 0.099557 0.070459 0.090298 0.11157 0.12288 0.14867 0.10525 0.14598 5.2714 -0.038879 -0.00047252 -0.039885 -0.014588 -0.063975 -0.05689 0.16163 -0.072515 0.0032987 0 -0.030484 0 0.0030157 0 0.0015998 0 -2.0937
5.6914 0.089791 0.081175 0.071764 0.092808 0.079623 0.10693 0.11902 0.094166 0.1245 0.11232 0.1307 5.0404 -0.039448 0.0042044 -0.042532 -0.012624 -0.069497 -0.050789 0.16364 -0.073409 0.00095374 0 -0.030436 0 0.0031321 0 0.0014631 0 -2.0438
5.6953 0.10448 0.089908 0.083624 0.088288 0.097872 0.11697 0.11382 0.070654 0.088123 0.10535 0.099563 4.8274 -0.043325 0.0045869 -0.043891 -0.010135 -0.061586 -0.040836 0.17042 -0.07203 -0.0027029 0 -0.03063 0 0.0035454 0 0.0011242 0 -1.9289
5.6992 0.11407 0.10173 0.092344 0.09189 0.11795 0.11645 0.098916 0.068637 0.062459 0.087457 0.072627 4.6362 -0.047211 -0.00047361 -0.042956 -0.009354 -0.045322 -0.033616 0.17838 -0.068248 -0.0047864 0 -0.030841 0 0.0039327 0 0.00056719 0 -1.8594
5.7031 0.11871 0.11429 0.09585 0.10487 0.13147 0.10747 0.085627 0.08785 0.062605 0.072312 0.065967 4.4683 -0.047806 -0.0074408 -0.03965 -0.0099943 -0.031563 -0.033789 0.18367 -0.064045 -0.0035763 0 -0.030918 0 0.0039625 0 -2.3413e-05 0 -1.922
5.707 0.12162 0.12594 0.09797 0.12312 0.13388 0.099174 0.085895 0.11504 0.087307 0.075493 0.082236 4.3209 -0.044722 -0.011014 -0.035383 -0.010101 -0.029731 -0.040097 0.18452 -0.06206 -8.0068e-05 0 -0.030895 0 0.0035114 0 -0.00037993 0 -2.1362
5.7109 0.12633 0.13629 0.10465 0.13974 0.12758 0.10298 0.10355 0.13597 0.12233 0.10193 0.1114 4.1885 -0.040779 -0.0085907 -0.032694 -0.0087552 -0.041494 -0.046601 0.18209 -0.063467 0.0027725 0 -0.030898 0 0.0027756 0 -0.00036472 0 -2.4496
5.7148 0.13419 0.14503 0.1194 0.14962 0.12112 0.12455 0.13224 0.14566 0.15217 0.14073 0.14001 4.0671 -0.039489 -0.0023002 -0.0337 -0.0073876 -0.060236 -0.04802 0.17943 -0.067049 0.0026561 0 -0.031001 0 0.0021602 0 -8.4654e-05 0 -2.7798
5.7188 0.14377 0.15075 0.14105 0.15275 0.12425 0.15824 0.16112 0.14955 0.17013 0.17276 0.16068 3.9576 -0.042021 0.0030442 -0.038268 -0.0081327 -0.076465 -0.04429 0.17915 -0.070245 -0.0001423 0 -0.031173 0 0.0019974 0 0.00019039 0 -3.067
5.7227 0.15229 0.1518 0.16437 0.1531 0.14099 0.18875 0.18274 0.15641 0.17955 0.18507 0.1743 3.8672 -0.046303 0.0040345 -0.043526 -0.011071 -0.084634 -0.04021 0.18148 -0.071185 -0.0030299 0 -0.03136 0 0.0023091 0 0.00022055 0 -3.297
5.7266 0.15765 0.14842 0.18237 0.154 0.16555 0.19966 0.19597 0.16971 0.18683 0.17975 0.18492 3.8049 -0.048904 0.0011245 -0.04557 -0.013601 -0.086004 -0.04071 0.18414 -0.069983 -0.0034475 0 -0.031567 0 0.002816 0 -6.582e-05 0 -3.4783
5.7305 0.15937 0.14393 0.18903 0.15457 0.18481 0.18388 0.20282 0.18436 0.1938 0.16981 0.19349 3.7756 -0.04791 -0.0024336 -0.042361 -0.012927 -0.085781 -0.046283 0.18418 -0.068324 -0.0011488 0 -0.031818 0 0.0031874 0 -0.00057277 0 -3.6014
5.7344 0.15833 0.1429 0.18215 0.15115 0.18692 0.14921 0.20352 0.19054 0.19599 0.16643 0.19634 3.7773 -0.044333 -0.0037622 -0.035538 -0.0091505 -0.087525 -0.052723 0.18039 -0.067892 0.0015933 0 -0.032042 0 0.0033042 0 -0.0011203 0 -3.625
5.7383 0.15581 0.14742 0.16496 0.14285 0.1703 0.115 0.19545 0.18138 0.18754 0.16949 0.18904 3.8029 -0.041034 -0.0025629 -0.029462 -0.0055797 -0.089794 -0.055093 0.17446 -0.069061 0.0020095 0 -0.032054 0 0.0032977 0 -0.0015114 0 -3.5073
5.7422 0.15276 0.1547 0.14521 0.13516 0.14607 0.10146 0.17697 0.15851 0.16725 0.1696 0.1711 3.8455 -0.040342 -0.00060793 -0.028038 -0.005673 -0.087774 -0.051974 0.16987 -0.07081 -0.00069754 0 -0.03172 0 0.0033495 0 -0.0015629 0 -3.2554
5.7461 0.14978 0.15852 0.13136 0.13676 0.13062 0.11767 0.15188 0.13189 0.14085 0.1587 0.14731 3.903 -0.042459 0.00046393 -0.031826 -0.0096152 -0.078302 -0.046136 0.16924 -0.071715 -0.0045603 0 -0.031175 0 0.0034704 0 -0.0011654 0 -2.9457
5.75 0.14707 0.15394 0.12781 0.15099 0.13341 0.15538 0.1296 0.11392 0.11797 0.13869 0.12529 3.9775 -0.045759 0.00061118 -0.037805 -0.014057 -0.063849 -0.041538 0.17235 -0.071044 -0.0063724 0 -0.030834 0 0.0034889 0 -0.00039991 0 -2.6903
5.7539 0.14429 0.14137 0.13264 0.17002 0.1493 0.19266 0.11992 0.11206 0.10707 0.11999 0.11183 4.0719 -0.048374 0.00082232 -0.041942 -0.01536 -0.051905 -0.039952 0.1763 -0.069158 -0.0042368 0 -0.031101 0 0.0032534 0 0.00038936 0 -2.5706
5.7578 0.14041 0.12647 0.13951 0.17846 0.16211 0.20602 0.12624 0.12463 0.11152 0.1121 0.11051 4.1872 -0.049515 0.0015122 -0.042334 -0.013071 -0.049918 -0.040391 0.17782 -0.067132 0.0009224 0 -0.031986 0 0.0028236 0 0.00071464 0 -2.5889
5.7617 0.13413 0.11586 0.14216 0.16489 0.15714 0.18416 0.14235 0.14242 0.12832 0.11535 0.12062 4.3226 -0.049533 0.0018751 -0.040301 -0.010104 -0.059524 -0.041263 0.17575 -0.066081 0.0060106 0 -0.033003 0 0.002439 0 0.00026941 0 -2.6703
5.7656 0.12486 0.11212 0.1378 0.13193 0.13278 0.1351 0.15554 0.15449 0.14888 0.12157 0.13668 4.4778 -0.049062 0.0009509 -0.038698 -0.0095271 -0.074557 -0.042434 0.17166 -0.066681 0.007966 0 -0.033488 0 0.00229 0 -0.00076283 0 -2.7115
5.7695 0.11359 0.11213 0.12733 0.09562 0.10177 0.081947 0.15394 0.15405 0.16159 0.12207 0.1492 4.6545 -0.048317 -0.00086998 -0.039174 -0.011346 -0.084629 -0.044885 0.16838 -0.069 0.0058061 0 -0.033121 0 0.0023324 0 -0.0017179 0 -2.6365
5.7734 0.1026 0.10997 0.11332 0.074015 0.080891 0.049305 0.13354 0.1407 0.1563 0.11486 0.14818 4.854 -0.04724 -0.0017688 -0.040882 -0.012621 -0.081978 -0.048655 0.16776 -0.072527 0.001092 0 -0.032198 0 0.0023437 0 -0.0018713 0 -2.4266
5.7773 0.093866 0.10164 0.098431 0.074142 0.077772 0.048655 0.10068 0.1187 0.13003 0.10461 0.12897 5.0747 -0.046115 -0.00019703 -0.041607 -0.010713 -0.066755 -0.051756 0.16957 -0.076305 -0.0033375 0 -0.031398 0 0.0021633 0 -0.00099865 0 -2.1154
5.7813 0.087281 0.087688 0.085397 0.088 0.08545 0.071986 0.068406 0.093585 0.090412 0.09618 0.096729 5.311 -0.04578 0.0033259 -0.04004 -0.0062008 -0.046846 -0.051699 0.1722 -0.079186 -0.0053053 0 -0.031232 0 0.0018622 0 0.00037881 0 -1.7647
5.7852 0.080202 0.071808 0.076901 0.09993 0.088785 0.097713 0.048721 0.070109 0.053304 0.089018 0.064637 5.5564 -0.046971 0.0063226 -0.036993 -0.0024181 -0.032224 -0.048173 0.17417 -0.080228 -0.0045465 0 -0.031648 0 0.0016619 0 0.0013179 0 -1.4352
5.7891 0.069062 0.057322 0.073698 0.098128 0.076769 0.10469 0.045203 0.051769 0.033664 0.077656 0.045282 5.8067 -0.049368 0.0065408 -0.034565 -0.0021606 -0.027867 -0.043893 0.17498 -0.079048 -0.0025525 0 -0.032122 0 0.0016926 0 0.0011392 0 -1.1614
5.793 0.052034 0.044639 0.072102 0.08071 0.050476 0.084781 0.050518 0.040395 0.034966 0.057488 0.041012 6.0612 -0.051373 0.004171 -0.034246 -0.0050381 -0.03051 -0.042356 0.17476 -0.075937 -0.0013106 0 -0.032134 0 0.0018595 0 -5.3544e-05 0 -0.93432
5.7969 0.030744 0.031806 0.064366 0.053118 0.020847 0.045854 0.050911 0.034757 0.045143 0.029665 0.041372 6.32 -0.051114 0.0018052 -0.035839 -0.0081524 -0.03168 -0.044509 0.17351 -0.071686 -0.0019169 0 -0.031603 0 0.0019674 0 -0.0014402 0 -0.70151
5.8008 0.0096013 0.017155 0.043751 0.021746 -0.00060225 0.0044781 0.035292 0.029739 0.043787 0.0005435 0.030966 6.5818 -0.048006 0.0019567 -0.038038 -0.0091973 -0.024687 -0.047696 0.1711 -0.067291 -0.0039926 0 -0.030906 0 0.0019707 0 -0.0020857 0 -0.39797
5.8047 -0.0068494 0.0013821 0.011164 -0.0093161 -0.0098874 -0.025379 0.0031013 0.01865 0.016991 -0.023247 0.0022979 6.844 -0.043519 0.004435 -0.039835 -0.0085818 -0.010043 -0.048101 0.16793 -0.063754 -0.0061854 0 -0.030527 0 0.0020644 0 -0.001598 0 0.001737
5.8086 -0.016637 -0.012831 -0.022873 -0.036693 -0.011545 -0.039301 -0.03462 -0.0013626 -0.030633 -0.038996 -0.036749 7.1055 -0.040299 0.0062167 -0.041226 -0.0084107 0.0049869 -0.044424 0.16541 -0.061952 -0.0072567 0 -0.030661 0 0.0024936 0 -0.00034059 0 0.44354
5.8125 -0.021228 -0.023107 -0.044246 -0.055441 -0.013367 -0.041336 -0.062079 -0.025002 -0.076577 -0.047782 -0.067461 7.3692 -0.040187 0.0041743 -0.042619 -0.0096908 0.012314 -0.039219 0.16527 -0.06243 -0.0068818 0 -0.031125 0 0.0032632 0 0.00091706 0 0.80595
5.8164 -0.024135 -0.029379 -0.045427 -0.060542 -0.020384 -0.037891 -0.068917 -0.040731 -0.094778 -0.051295 -0.073802 7.6389 -0.042716 -0.0017624 -0.043806 -0.011064 0.0095041 -0.036602 0.16814 -0.065047 -0.005585 0 -0.031582 0 0.0040596 0 0.0015787 0 0.97129
5.8203 -0.028502 -0.033812 -0.031401 -0.051551 -0.032612 -0.032809 -0.05665 -0.03935 -0.074252 -0.049767 -0.054456 7.9133 -0.04545 -0.008032 -0.043774 -0.010575 0.0014824 -0.038567 0.1727 -0.068738 -0.0039797 0 -0.031831 0 0.0044902 0 0.0015661 0 0.91227
5.8242 -0.03544 -0.038837 -0.015935 -0.035281 -0.046665 -0.02727 -0.037052 -0.02295 -0.028494 -0.043361 -0.02412 8.1833 -0.046019 -0.010188 -0.041686 -0.0084343 -0.0038067 -0.043398 0.17646 -0.071796 -0.0020938 0 -0.031908 0 0.0044158 0 0.0012219 0 0.72695
5.8281 -0.043949 -0.045129 -0.011211 -0.022777 -0.058352 -0.02284 -0.024155 -0.0058202 0.011918 -0.035033 -0.0034222 8.4358 -0.044179 -0.0066405 -0.037996 -0.0074368 -0.0018693 -0.047484 0.17764 -0.072741 0.00051439 0 -0.031951 0 0.0040439 0 0.00094144 0 0.58612
5.832 -0.052021 -0.051296 -0.019758 -0.022485 -0.064234 -0.023145 -0.025826 -0.0047825 0.019042 -0.03091 -0.0054554 8.6629 -0.04209 -7.1638e-05 -0.034461 -0.010153 0.0053343 -0.048518 0.17652 -0.071293 0.0039009 0 -0.032028 0 0.0036914 0 0.00088237 0 0.62453
5.8359 -0.057865 -0.055416 -0.035158 -0.035385 -0.062528 -0.031684 -0.040408 -0.025919 -0.013993 -0.03667 -0.028651 8.8695 -0.04243 0.0047239 -0.032885 -0.015749 0.012177 -0.046996 0.17509 -0.068679 0.0069964 0 -0.03209 0 0.0034715 0 0.0009512 0 0.85474
5.8398 -0.060632 -0.056958 -0.049639 -0.055836 -0.054391 -0.047898 -0.059557 -0.058914 -0.068733 -0.052696 -0.059912 9.07 -0.045874 0.0046791 -0.033729 -0.020078 0.01498 -0.044941 0.17526 -0.066884 0.0079063 0 -0.032058 0 0.0032421 0 0.00099782 0 1.1672
5.8438 -0.060649 -0.057363 -0.060516 -0.076358 -0.04486 -0.065942 -0.074121 -0.084516 -0.11411 -0.072514 -0.084119 9.2793 -0.050152 0.00067257 -0.035867 -0.01949 0.015057 -0.043632 0.17737 -0.067293 0.0053012 0 -0.031921 0 0.0028744 0 0.00099784 0 1.4134
5.8477 -0.059408 -0.058858 -0.069693 -0.091499 -0.041335 -0.078245 -0.078932 -0.089338 -0.12679 -0.086409 -0.09262 9.5017 -0.051648 -0.003591 -0.037677 -0.014735 0.016449 -0.042773 0.18009 -0.069735 -0.0001633 0 -0.031735 0 0.0025369 0 0.0010764 0 1.5052
5.8516 -0.05921 -0.062619 -0.078238 -0.098274 -0.049016 -0.081171 -0.074398 -0.075614 -0.10492 -0.087678 -0.085869 9.7289 -0.048342 -0.0047842 -0.038362 -0.010829 0.020875 -0.041636 0.18171 -0.072712 -0.0057593 0 -0.031569 0 0.0026422 0 0.001397 0 1.4583
5.8555 -0.062175 -0.067925 -0.083217 -0.095101 -0.066233 -0.077658 -0.065288 -0.057948 -0.066583 -0.076839 -0.070614 9.9465 -0.041638 -0.0023776 -0.038308 -0.012529 0.025208 -0.040453 0.18139 -0.074652 -0.0083335 0 -0.031472 0 0.0034424 0 0.0020337 0 1.3579
5.8594 -0.068805 -0.072943 -0.080867 -0.082445 -0.084086 -0.074269 -0.058105 -0.050678 -0.035726 -0.060985 -0.055299 10.144 -0.035515 0.0015479 -0.038304 -0.019578 0.024368 -0.040277 0.17946 -0.075147 -0.0065822 0 -0.031486 0 0.0046569 0 0.0029098 0 1.2881
5.8633 -0.077028 -0.076288 -0.072541 -0.064994 -0.091917 -0.075225 -0.058088 -0.057367 -0.027048 -0.049293 -0.04679 10.321 -0.033631 0.0044473 -0.038593 -0.026398 0.017077 -0.041519 0.1768 -0.075123 -0.002124 0 -0.031649 0 0.0055536 0 0.0038093 0 1.2859
5.8672 -0.082833 -0.077871 -0.065939 -0.051654 -0.084947 -0.078925 -0.066659 -0.070999 -0.040054 -0.048086 -0.048988 10.482 -0.036747 0.0052421 -0.038737 -0.026806 0.0086833 -0.043065 0.17429 -0.075797 0.001622 0 -0.031935 0 0.0054971 0 0.0044379 0 1.3441
5.8711 -0.082595 -0.078286 -0.068802 -0.050741 -0.067918 -0.080097 -0.080442 -0.082801 -0.064189 -0.058219 -0.062232 10.631 -0.042468 0.0045212 -0.038331 -0.019477 0.0076342 -0.04326 0.17275 -0.077312 0.0019545 0 -0.032199 0 0.0045075 0 0.0045276 0 1.4411
5.875 -0.075719 -0.077517 -0.080684 -0.063132 -0.05163 -0.075441 -0.092839 -0.089956 -0.088222 -0.075309 -0.082799 10.771 -0.047304 0.003366 -0.037676 -0.0091228 0.018075 -0.04181 0.17292 -0.078334 -0.0011995 0 -0.032223 0 0.0033035 0 0.0039766 0 1.557
5.8789 -0.065532 -0.07447 -0.091576 -0.079838 -0.045233 -0.067221 -0.097722 -0.094931 -0.10553 -0.091765 -0.10312 10.902 -0.049153 0.002299 -0.037621 -0.0023868 0.035123 -0.040432 0.17509 -0.077049 -0.0054938 0 -0.031884 0 0.0027405 0 0.0029527 0 1.6634
5.8828 -0.057417 -0.068076 -0.089983 -0.087675 -0.05054 -0.061264 -0.092927 -0.098744 -0.11284 -0.099569 -0.11378 11.024 -0.048222 0.0013049 -0.038736 -0.0023594 0.047507 -0.041278 0.17837 -0.072836 -0.008198 0 -0.031311 0 0.0031049 0 0.0018603 0 1.7099
5.8867 -0.055232 -0.059072 -0.073491 -0.079234 -0.062342 -0.061209 -0.08099 -0.096896 -0.10697 -0.09334 -0.10733 11.138 -0.04602 0.0005001 -0.040732 -0.00666 0.04591 -0.044672 0.18066 -0.067157 -0.0082401 0 -0.030847 0 0.0038826 0 0.0011355 0 1.6382
5.8906 -0.058594 -0.050578 -0.051707 -0.058656 -0.07321 -0.064551 -0.066662 -0.083398 -0.085271 -0.073034 -0.082456 11.242 -0.043738 0.0003874 -0.042714 -0.010407 0.030234 -0.048577 0.17991 -0.062814 -0.006562 0 -0.030805 0 0.0042093 0 0.00098198 0 1.4245
5.8945 -0.063134 -0.046438 -0.038354 -0.037971 -0.077997 -0.064468 -0.053519 -0.058879 -0.050374 -0.044935 -0.045981 11.335 -0.041627 0.0013037 -0.043977 -0.010818 0.0096984 -0.05048 0.17593 -0.062006 -0.0047218 0 -0.031209 0 0.0036186 0 0.0012495 0 1.1137
5.8984 -0.063635 -0.04826 -0.039716 -0.027365 -0.074928 -0.056026 -0.042624 -0.033518 -0.013449 -0.019617 -0.011091 11.415 -0.039616 0.0027523 -0.044461 -0.0090766 -0.0042131 -0.049768 0.17093 -0.064702 -0.0032714 0 -0.031779 0 0.0024386 0 0.001571 0 0.80927
5.9023 -0.057779 -0.053597 -0.050068 -0.028179 -0.064378 -0.041181 -0.034037 -0.020292 0.009462 -0.0071245 0.0081873 11.484 -0.038138 0.0035202 -0.04445 -0.0082047 -0.0059768 -0.048076 0.16803 -0.068652 -0.0015072 0 -0.032172 0 0.0015088 0 0.0016625 0 0.61811
5.9063 -0.047742 -0.057098 -0.057862 -0.034408 -0.048365 -0.027984 -0.028997 -0.024233 0.0072853 -0.011764 0.0038611 11.551 -0.038008 0.0026075 -0.044007 -0.0096152 0.00122 -0.047237 0.16873 -0.071085 0.0012803 0 -0.032272 0 0.0014765 0 0.0015371 0 0.58894
5.9102 -0.038562 -0.054174 -0.056129 -0.039929 -0.031549 -0.024504 -0.030038 -0.038183 -0.01771 -0.029712 -0.021441 11.62 -0.039478 5.2036e-05 -0.042927 -0.011883 0.0097834 -0.047121 0.17162 -0.070748 0.004482 0 -0.032232 0 0.0022771 0 0.0014464 0 0.6922
5.9141 -0.034608 -0.044519 -0.047176 -0.043563 -0.02122 -0.032565 -0.038603 -0.049657 -0.050585 -0.051095 -0.05515 11.694 -0.041644 -0.0031856 -0.041335 -0.012599 0.014582 -0.045817 0.17367 -0.068694 0.0062807 0 -0.032246 0 0.0032189 0 0.0016004 0 0.85158
5.918 -0.036785 -0.032715 -0.0382 -0.047266 -0.023755 -0.046378 -0.052523 -0.052307 -0.073622 -0.065288 -0.08098 11.766 -0.043088 -0.0061003 -0.040146 -0.010981 0.016194 -0.042081 0.17303 -0.067224 0.0052379 0 -0.032284 0 0.0035623 0 0.0019222 0 0.9956
5.9219 -0.042298 -0.025328 -0.033662 -0.050747 -0.038984 -0.056835 -0.066072 -0.050638 -0.077555 -0.066188 -0.087467 11.826 -0.043245 -0.0083014 -0.04059 -0.0084792 0.018241 -0.03734 0.1707 -0.067934 0.0018299 0 -0.032097 0 0.0030885 0 0.0020697 0 1.0861
5.9258 -0.046838 -0.026542 -0.032645 -0.049702 -0.057623 -0.05773 -0.072823 -0.053285 -0.065293 -0.054531 -0.073767 11.868 -0.043012 -0.0097838 -0.042994 -0.0070376 0.022119 -0.034854 0.16946 -0.070478 -0.0016714 0 -0.031505 0 0.002205 0 0.0017239 0 1.1086
5.9297 -0.047381 -0.035432 -0.032914 -0.040498 -0.065746 -0.049183 -0.069042 -0.061877 -0.046338 -0.036518 -0.049055 11.895 -0.043763 -0.010224 -0.046044 -0.0071326 0.024611 -0.036654 0.17101 -0.073022 -0.0030305 0 -0.030699 0 0.0015532 0 0.00090089 0 1.0503
5.9336 -0.043733 -0.046652 -0.035564 -0.026211 -0.054387 -0.036469 -0.055227 -0.067395 -0.028327 -0.0202 -0.026104 11.911 -0.045617 -0.0088219 -0.047495 -0.0076749 0.02077 -0.041406 0.17411 -0.073879 -0.0019467 0 -0.0302 0 0.0014836 0 1.5838e-05 0 0.89785
5.9375 -0.038168 -0.05378 -0.043815 -0.016418 -0.027067 -0.026037 -0.035548 -0.058607 -0.013633 -0.011835 -0.013576 11.923 -0.046811 -0.005091 -0.045966 -0.0076025 0.0093322 -0.04561 0.17572 -0.072866 -0.00021845 0 -0.030467 0 0.0018313 0 -0.00037278 0 0.66577
5.9414 -0.033868 -0.052964 -0.056913 -0.019285 0.0012057 -0.021938 -0.016545 -0.034701 -0.0027263 -0.013714 -0.012317 11.932 -0.045151 0.00016973 -0.042186 -0.0071719 -0.0046167 -0.047066 0.1739 -0.071261 3.258e-05 0 -0.031474 0 0.0021362 0 5.102e-05 0 0.42295
5.9453 -0.033294 -0.044725 -0.066887 -0.033238 0.013287 -0.024534 -0.0057854 -0.00923 0.0013342 -0.023838 -0.017644 11.938 -0.040423 0.0049385 -0.038414 -0.0074991 -0.012538 -0.047002 0.16986 -0.070507 -0.0015757 0 -0.032659 0 0.002083 0 0.0011344 0 0.28064
5.9492 -0.037209 -0.033355 -0.063911 -0.047193 0.00076164 -0.031305 -0.0096434 -0.00032571 -0.0063971 -0.037165 -0.024911 11.942 -0.035401 0.007319 -0.036461 -0.0090244 -0.0087828 -0.048495 0.16693 -0.070901 -0.0033015 0 -0.033322 0 0.0017828 0 0.0023483 0 0.33452
5.9531 -0.044425 -0.02467 -0.04656 -0.050372 -0.031378 -0.038639 -0.029586 -0.015483 -0.026934 -0.048012 -0.033381 11.942 -0.034116 0.007041 -0.036169 -0.010803 0.0048625 -0.052702 0.16751 -0.071418 -0.0029728 0 -0.033119 0 0.0016728 0 0.0031203 0 0.59796
5.957 -0.052143 -0.023379 -0.026452 -0.042719 -0.068563 -0.043718 -0.058961 -0.044922 -0.05304 -0.052866 -0.045323 11.941 -0.038552 0.0056333 -0.035893 -0.011507 0.020199 -0.05693 0.17088 -0.070748 -0.00017792 0 -0.032265 0 0.0021319 0 0.0031701 0 0.97856
5.9609 -0.056975 -0.03099 -0.020629 -0.035328 -0.095005 -0.045903 -0.084161 -0.069765 -0.072404 -0.052337 -0.061664 11.937 -0.046606 0.0049847 -0.034538 -0.011002 0.028442 -0.056884 0.17393 -0.068583 0.0031285 0 -0.031287 0 0.0031262 0 0.0026358 0 1.322
5.9648 -0.056574 -0.044944 -0.036862 -0.039556 -0.10076 -0.046925 -0.091894 -0.077497 -0.076768 -0.050813 -0.078552 11.928 -0.05329 0.0056153 -0.033052 -0.010612 0.026276 -0.051123 0.1741 -0.065986 0.0042187 0 -0.030602 0 0.0041736 0 0.0019387 0 1.4964
5.9688 -0.051289 -0.059464 -0.065198 -0.054999 -0.084671 -0.049396 -0.078634 -0.070601 -0.068736 -0.053412 -0.088373 11.912 -0.05441 0.0063353 -0.033679 -0.011682 0.017627 -0.043215 0.17171 -0.064592 0.0019486 0 -0.030306 0 0.0046627 0 0.0015047 0 1.4618
5.9727 -0.04465 -0.068176 -0.084677 -0.068501 -0.054144 -0.054345 -0.054634 -0.061267 -0.059375 -0.061841 -0.084858 11.888 -0.049728 0.0056339 -0.037494 -0.013955 0.010109 -0.039085 0.16946 -0.065343 -0.0022544 0 -0.030289 0 0.0042929 0 0.0015238 0 1.281
5.9766 -0.041796 -0.067528 -0.080468 -0.066251 -0.023059 -0.059821 -0.037684 -0.058433 -0.058325 -0.072183 -0.068338 11.85 -0.04301 0.0034005 -0.042675 -0.015611 0.0091874 -0.041816 0.16978 -0.06779 -0.0056198 0 -0.030471 0 0.0033029 0 0.001882 0 1.0733
5.9805 -0.046333 -0.05909 -0.0566 -0.048055 -0.0074942 -0.062252 -0.040178 -0.060207 -0.065545 -0.076963 -0.046849 11.794 -0.038989 0.0012137 -0.045477 -0.015019 0.014471 -0.048826 0.17257 -0.070443 -0.0062974 0 -0.030865 0 0.0023113 0 0.0022779 0 0.9475
5.9844 -0.057567 -0.049005 -0.032842 -0.029813 -0.018472 -0.059905 -0.059632 -0.058492 -0.072397 -0.070778 -0.031844 11.715 -0.039816 0.0008486 -0.043384 -0.012398 0.020651 -0.054167 0.17539 -0.071776 -0.0046193 0 -0.031433 0 0.0018831 0 0.0024288 0 0.9554
5.9883 -0.070337 -0.0445 -0.028348 -0.030646 -0.054205 -0.05531 -0.080867 -0.050036 -0.070836 -0.055564 -0.031328 11.618 -0.043852 0.0024642 -0.037614 -0.0096234 0.021996 -0.0538 0.17573 -0.071156 -0.0023798 0 -0.031943 0 0.0021462 0 0.0022321 0 1.0842
5.9922 -0.078061 -0.049497 -0.04632 -0.055586 -0.097738 -0.053827 -0.088447 -0.041837 -0.061701 -0.040948 -0.045057 11.514 -0.04746 0.0043071 -0.03248 -0.0084004 0.016858 -0.048839 0.17318 -0.069109 -0.0010362 0 -0.032078 0 0.0027438 0 0.001793 0 1.276
5.9961 -0.077155 -0.062196 -0.072602 -0.089543 -0.1246 -0.058952 -0.078962 -0.044904 -0.054191 -0.038339 -0.065005 11.414 -0.047986 0.0042914 -0.031924 -0.0087405 0.0089239 -0.043889 0.16962 -0.066924 -0.00062178 0 -0.03173 0 0.0031481 0 0.0013267 0 1.4571
6 -0.069678 -0.07629 -0.088325 -0.10864 -0.11789 -0.068598 -0.06283 -0.062538 -0.05735 -0.052479 -0.08063 11.324 -0.045417 0.0019515 -0.036188 -0.0092958 0.0044805 -0.04243 0.16748 -0.065919 -0.00027992 0 -0.031183 0 0.0030768 0 0.0010235 0 1.5649
6.0039 -0.062106 -0.084937 -0.084808 -0.099522 -0.080866 -0.076338 -0.054629 -0.085203 -0.071931 -0.076898 -0.085368 11.235 -0.041679 -0.0011262 -0.041642 -0.0090394 0.0078223 -0.043886 0.16794 -0.066752 0.00036142 0 -0.030945 0 0.0026852 0 0.00097062 0 1.5716
6.0078 -0.060937 -0.084805 -0.068335 -0.07018 -0.036733 -0.077206 -0.060964 -0.097843 -0.090085 -0.097493 -0.080152 11.132 -0.038706 -0.0028068 -0.043951 -0.0083443 0.018177 -0.045056 0.17028 -0.069112 0.00055703 0 -0.031326 0 0.0023958 0 0.001159 0 1.5001
6.0117 -0.068278 -0.077679 -0.052613 -0.043304 -0.014176 -0.072787 -0.076421 -0.093228 -0.10237 -0.10227 -0.071938 11.006 -0.037166 -0.0023741 -0.041725 -0.0082706 0.030292 -0.044005 0.17281 -0.071933 -0.00072017 0 -0.03215 0 0.0025306 0 0.0015279 0 1.4195
6.0156 -0.080565 -0.06897 -0.047352 -0.038327 -0.028324 -0.070347 -0.090033 -0.078754 -0.10483 -0.090111 -0.068598 10.859 -0.036733 -0.0010655 -0.037432 -0.0089822 0.038135 -0.042195 0.17408 -0.074048 -0.0033505 0 -0.032875 0 0.0030549 0 0.0019902 0 1.4126
6.0195 -0.091236 -0.064453 -0.052928 -0.057418 -0.070985 -0.076062 -0.095125 -0.070047 -0.099896 -0.071639 -0.073824 10.701 -0.037156 -0.00070786 -0.034861 -0.009282 0.038924 -0.042673 0.17353 -0.074894 -0.0056321 0 -0.033036 0 0.0036293 0 0.0024294 0 1.5253
6.0234 -0.09523 -0.067312 -0.063673 -0.086175 -0.11705 -0.08849 -0.093316 -0.07708 -0.091904 -0.061314 -0.085389 10.54 -0.038766 -0.0018357 -0.035653 -0.0080121 0.034562 -0.046389 0.1717 -0.074738 -0.0055043 0 -0.0326 0 0.0038981 0 0.0027149 0 1.7305
6.0273 -0.092045 -0.076866 -0.074286 -0.10665 -0.14163 -0.098924 -0.090248 -0.095414 -0.083182 -0.066815 -0.09746 10.372 -0.041882 -0.0031307 -0.038085 -0.0058344 0.029598 -0.050622 0.16991 -0.074194 -0.0024247 0 -0.031928 0 0.0037566 0 0.0027631 0 1.9357
6.0313 -0.085451 -0.089228 -0.082759 -0.11063 -0.13508 -0.099133 -0.088884 -0.11033 -0.074696 -0.083986 -0.10479 10.189 -0.045837 -0.002685 -0.03909 -0.0052028 0.027534 -0.051257 0.16976 -0.073477 0.0018742 0 -0.031404 0 0.0033925 0 0.0026062 0 2.0383
6.0352 -0.080517 -0.099262 -0.088656 -0.10272 -0.10616 -0.089651 -0.087624 -0.10975 -0.069144 -0.10096 -0.10554 9.9839 -0.048836 0.00017491 -0.037392 -0.0081254 0.028482 -0.046677 0.17221 -0.072182 0.004596 0 -0.031125 0 0.0031013 0 0.0023875 0 1.992
6.0391 -0.080367 -0.10297 -0.090808 -0.09303 -0.073459 -0.080479 -0.084376 -0.094281 -0.071148 -0.10758 -0.10104 9.7606 -0.049036 0.0042353 -0.03472 -0.013803 0.029914 -0.039386 0.1766 -0.069975 0.0041083 0 -0.030937 0 0.0030556 0 0.0022611 0 1.8379
6.043 -0.084721 -0.099343 -0.088036 -0.087831 -0.053393 -0.082651 -0.080973 -0.075853 -0.082817 -0.10229 -0.093651 9.5285 -0.046036 0.0074395 -0.034047 -0.018712 0.029561 -0.033875 0.18052 -0.067559 0.0012493 0 -0.030729 0 0.0032065 0 0.0022718 0 1.6762
6.0469 -0.090672 -0.090839 -0.081878 -0.086498 -0.052983 -0.09778 -0.082234 -0.067167 -0.099261 -0.091482 -0.085159 9.2918 -0.04151 0.0085274 -0.036657 -0.019426 0.027711 -0.032901 0.18129 -0.066726 -0.0014482 0 -0.030636 0 0.0033544 0 0.0023343 0 1.5999
6.0508 -0.09463 -0.082067 -0.077182 -0.085514 -0.069583 -0.11515 -0.090332 -0.071741 -0.11014 -0.083098 -0.077156 9.0439 -0.038324 0.0077247 -0.04089 -0.015679 0.026817 -0.03572 0.17804 -0.068942 -0.001934 0 -0.030907 0 0.0033024 0 0.0023411 0 1.6384
6.0547 -0.094113 -0.077216 -0.078597 -0.083718 -0.09435 -0.11958 -0.10079 -0.082763 -0.10762 -0.080672 -0.072213 8.7734 -0.038695 0.006011 -0.043669 -0.010692 0.028838 -0.039559 0.17278 -0.073482 -0.0002987 0 -0.031569 0 0.0029768 0 0.0022905 0 1.7489
6.0586 -0.088708 -0.077671 -0.085835 -0.08302 -0.11582 -0.10372 -0.10515 -0.090321 -0.093744 -0.082533 -0.073513 8.4769 -0.042673 0.0039301 -0.043245 -0.0083416 0.032893 -0.042381 0.16903 -0.077028 0.0015103 0 -0.032268 0 0.0024668 0 0.0022903 0 1.8527
6.0625 -0.080153 -0.08135 -0.092653 -0.084636 -0.12308 -0.074341 -0.098384 -0.089484 -0.079618 -0.085374 -0.082108 8.1649 -0.048 0.0012551 -0.040583 -0.0097989 0.035566 -0.044068 0.16892 -0.075783 0.0015787 0 -0.032513 0 0.0019893 0 0.0024189 0 1.8843
6.0664 -0.071626 -0.084242 -0.0913 -0.085897 -0.10982 -0.047498 -0.083737 -0.082337 -0.075893 -0.08755 -0.093958 7.8542 -0.051478 -0.0021983 -0.038239 -0.012791 0.033727 -0.045283 0.17134 -0.068808 -0.00024359 0 -0.032111 0 0.0017931 0 0.0025914 0 1.8168
6.0703 -0.066317 -0.083052 -0.078915 -0.08185 -0.078732 -0.036914 -0.070062 -0.073715 -0.082918 -0.088817 -0.10031 7.5531 -0.050963 -0.0056045 -0.038022 -0.014065 0.027352 -0.045851 0.17296 -0.059683 -0.0023368 0 -0.031384 0 0.0020222 0 0.0025994 0 1.6588
6.0742 -0.06567 -0.077133 -0.060335 -0.070437 -0.042699 -0.045088 -0.06403 -0.066096 -0.089875 -0.087834 -0.09273 7.253 -0.046702 -0.0072236 -0.039677 -0.012527 0.019705 -0.0448 0.17153 -0.05449 -0.0029798 0 -0.030917 0 0.0025958 0 0.0023223 0 1.4407
6.0781 -0.068284 -0.068489 -0.044945 -0.055865 -0.019668 -0.063378 -0.06479 -0.058728 -0.084241 -0.081483 -0.069913 6.9356 -0.041141 -0.0057086 -0.041623 -0.0099915 0.014643 -0.041997 0.16829 -0.057207 -0.0020867 0 -0.031054 0 0.0032026 0 0.0018968 0 1.2092
6.082 -0.070476 -0.060168 -0.040279 -0.046163 -0.022533 -0.079307 -0.066043 -0.050831 -0.063264 -0.067888 -0.040701 6.5897 -0.037291 -0.0014796 -0.042695 -0.0089933 0.013483 -0.039272 0.16702 -0.066217 -0.001335 0 -0.031612 0 0.0034648 0 0.0016384 0 1.0256
6.0859 -0.068535 -0.05441 -0.047353 -0.046591 -0.050364 -0.084243 -0.062996 -0.04445 -0.037169 -0.05029 -0.019965 6.2205 -0.03671 0.0032068 -0.043039 -0.010081 0.014285 -0.039343 0.17044 -0.07518 -0.0024989 0 -0.032074 0 0.003194 0 0.0017447 0 0.95141
6.0898 -0.061305 -0.051747 -0.060617 -0.054831 -0.087619 -0.076344 -0.056976 -0.043358 -0.02138 -0.037002 -0.019286 5.8449 -0.038515 0.0057616 -0.043424 -0.011415 0.014173 -0.043321 0.17723 -0.077958 -0.0055025 0 -0.032074 0 0.0025466 0 0.0020662 0 1.0135
6.0938 -0.051158 -0.051273 -0.07162 -0.062585 -0.1127 -0.059084 -0.053266 -0.048995 -0.024758 -0.035933 -0.03893 5.476 -0.040182 0.0051845 -0.043944 -0.010996 0.012408 -0.049301 0.1827 -0.073595 -0.0080709 0 -0.031709 0 0.0019262 0 0.002209 0 1.1718
6.0977 -0.042471 -0.051444 -0.073527 -0.062388 -0.11055 -0.038851 -0.05488 -0.057845 -0.043729 -0.047808 -0.067128 5.1119 -0.039601 0.0028028 -0.043674 -0.0090497 0.011186 -0.053653 0.18274 -0.067011 -0.0074858 0 -0.031391 0 0.0016878 0 0.0019178 0 1.3229
6.1016 -0.038637 -0.050792 -0.064275 -0.053678 -0.081176 -0.023458 -0.059023 -0.063315 -0.066086 -0.064343 -0.087417 4.7398 -0.036812 0.0011877 -0.041683 -0.0079397 0.013275 -0.053944 0.17745 -0.064675 -0.0030339 0 -0.031408 0 0.0018819 0 0.0013698 0 1.3542
6.1055 -0.039842 -0.048427 -0.047584 -0.042792 -0.039072 -0.020202 -0.059851 -0.060721 -0.079771 -0.073742 -0.088848 4.348 -0.033983 0.0021213 -0.038331 -0.0095758 0.018679 -0.050774 0.17108 -0.068985 0.0030209 0 -0.031644 0 0.0022637 0 0.0010531 0 1.2171
6.1094 -0.043236 -0.044441 -0.031548 -0.03709 -0.0045896 -0.031918 -0.054447 -0.050864 -0.079048 -0.069338 -0.071985 3.9371 -0.033566 0.0052515 -0.035401 -0.01299 0.023643 -0.04694 0.16831 -0.076302 0.0069532 0 -0.031726 0 0.0025534 0 0.0012965 0 0.96513
6.1133 -0.045149 -0.040057 -0.024657 -0.038586 0.0072137 -0.052984 -0.04566 -0.039015 -0.064807 -0.054177 -0.047046 3.5174 -0.036122 0.0084682 -0.034804 -0.014736 0.023285 -0.044904 0.17029 -0.080396 0.0064584 0 -0.031428 0 0.002693 0 0.0019094 0 0.72087
6.1172 -0.043518 -0.037118 -0.030406 -0.042691 -0.0058543 -0.06994 -0.038953 -0.030416 -0.0417 -0.037854 -0.026353 3.0987 -0.039707 0.0095996 -0.037024 -0.012001 0.015776 -0.04507 0.17402 -0.078141 0.0025148 0 -0.030916 0 0.002847 0 0.0023313 0 0.59163
6.1211 -0.038751 -0.036821 -0.043783 -0.042817 -0.032626 -0.068986 -0.03669 -0.026476 -0.016165 -0.028634 -0.016828 2.6826 -0.041456 0.0080009 -0.040733 -0.0055173 0.0043719 -0.046217 0.17546 -0.072291 -0.0014009 0 -0.030597 0 0.0031491 0 0.0022032 0 0.59544
6.125 -0.032786 -0.038467 -0.053234 -0.036349 -0.055017 -0.046223 -0.03587 -0.024835 0.0040506 -0.027705 -0.017329 2.2644 -0.04008 0.0047934 -0.043885 0.00058224 -0.0046769 -0.047182 0.17334 -0.068859 -0.0021546 0 -0.030719 0 0.0034677 0 0.0017995 0 0.65411
6.1289 -0.027491 -0.039394 -0.048333 -0.026551 -0.058158 -0.012314 -0.031567 -0.022606 0.011496 -0.029914 -0.021502 1.8402 -0.037096 0.0017104 -0.04524 0.0020132 -0.0067615 -0.047822 0.1701 -0.071584 0.00051225 0 -0.031134 0 0.0034651 0 0.0018288 0 0.65803
6.1328 -0.023709 -0.036562 -0.028229 -0.019053 -0.038988 0.013637 -0.022471 -0.019327 0.0030557 -0.029373 -0.023124 1.4123 -0.035658 -0.00034389 -0.045012 -0.0021893 -0.0022446 -0.048445 0.16939 -0.078566 0.0038987 0 -0.031459 0 0.0029337 0 0.0027085 0 0.55128
6.1367 -0.02129 -0.028849 -0.0037688 -0.016579 -0.0082694 0.017426 -0.01287 -0.016844 -0.016511 -0.024465 -0.020002 0.98501 -0.037914 -0.0017637 -0.04428 -0.0090559 0.0042487 -0.048759 0.17262 -0.084036 0.0047668 0 -0.031458 0 0.0020901 0 0.0039987 0 0.37164
6.1406 -0.019566 -0.018242 0.0096754 -0.016943 0.015921 6.8724e-05 -0.0090922 -0.016682 -0.036025 -0.018223 -0.014388 0.55835 -0.043161 -0.0034177 -0.043912 -0.014339 0.0078277 -0.04783 0.17781 -0.083482 0.002178 0 -0.031261 0 0.0015011 0 0.0046256 0 0.21765
6.1445 -0.017673 -0.0087555 0.0039692 -0.015839 0.01981 -0.023313 -0.013809 -0.017853 -0.04484 -0.014709 -0.010438 0.12628 -0.048346 -0.0053969 -0.044008 -0.015917 0.0070861 -0.045191 0.18142 -0.077365 -0.0016955 0 -0.031206 0 0.0016488 0 0.0038069 0 0.17169
6.1484 -0.01476 -0.0037247 -0.014843 -0.011353 0.0030626 -0.035138 -0.023352 -0.017398 -0.039992 -0.015173 -0.010801 -0.31726 -0.05042 -0.0065842 -0.044151 -0.014947 0.004449 -0.041727 0.18123 -0.070241 -0.0034444 0 -0.031469 0 0.0024985 0 0.0018685 0 0.23796
6.1523 -0.010383 -0.0035361 -0.030591 -0.0056773 -0.021261 -0.028034 -0.030068 -0.013054 -0.027032 -0.017071 -0.014433 -0.77093 -0.0485 -0.0055337 -0.043968 -0.014036 0.0030989 -0.039152 0.17783 -0.066471 -0.0013087 0 -0.03186 0 0.0034702 0 0.00013422 0 0.33856
6.1563 -0.0050275 -0.0055807 -0.029243 -0.0025314 -0.03623 -0.0086158 -0.027364 -0.0053468 -0.013636 -0.015951 -0.016798 -1.2255 -0.044113 -0.001915 -0.043388 -0.014466 0.0035067 -0.038464 0.17356 -0.066711 0.0034255 0 -0.03198 0 0.0038734 0 -0.00012181 0 0.36558
6.1602 -0.00015344 -0.006418 -0.0095751 -0.0031491 -0.03294 0.0095773 -0.013549 0.0028785 -0.0022577 -0.0082802 -0.012425 -1.6716 -0.039626 0.0028157 -0.042516 -0.015136 0.0028588 -0.039026 0.17068 -0.068259 0.0076401 0 -0.031593 0 0.0034476 0 0.0012204 0 0.25033
6.1641 0.002655 -0.0043471 0.016314 -0.0049898 -0.015646 0.017018 0.0074431 0.0088753 0.010629 0.0064065 0.0013612 -2.1089 -0.036508 0.0062355 -0.041473 -0.01404 -0.0020485 -0.03932 0.17004 -0.06844 0.0090145 0 -0.03086 0 0.0025496 0 0.002977 0 0.0059398
6.168 0.0029455 -0.00033348 0.032697 -0.0044372 0.0034197 0.013861 0.027846 0.011941 0.027767 0.024463 0.021613 -2.5463 -0.034901 0.0066689 -0.040427 -0.010601 -0.011105 -0.038585 0.17127 -0.067381 0.0077072 0 -0.030207 0 0.0018418 0 0.0036514 0 -0.27805
6.1719 0.0019274 0.0032793 0.03184 -0.00063473 0.014423 0.0070077 0.039089 0.01317 0.044017 0.038526 0.039897 -2.9942 -0.034491 0.0043714 -0.039641 -0.0065114 -0.019873 -0.037576 0.17335 -0.067456 0.0057206 0 -0.029992 0 0.0017645 0 0.0027132 0 -0.4814
6.1758 0.0015977 0.0049833 0.018376 0.0035661 0.016381 0.0028984 0.035465 0.013625 0.047374 0.040184 0.046177 -3.4544 -0.035393 0.0011936 -0.039297 -0.0042848 -0.022496 -0.037632 0.17509 -0.070219 0.0047463 0 -0.03025 0 0.0022392 0 0.0010261 0 -0.51376
6.1797 0.0031013 0.0053011 0.0039934 0.0046187 0.014835 0.0030529 0.017717 0.013064 0.028954 0.024995 0.034845 -3.9183 -0.03796 -0.00093678 -0.039208 -0.0049377 -0.016318 -0.039118 0.17538 -0.074177 0.0046122 0 -0.03074 0 0.0028169 0 4.7501e-05 0 -0.36184
6.1836 0.0058253 0.0060631 -0.0019437 0.0022494 0.014386 0.0053437 -0.0055476 0.010559 -0.0065733 -0.002619 0.0093795 -4.3735 -0.041833 -0.0013675 -0.038857 -0.0070251 -0.0044306 -0.040984 0.17375 -0.075822 0.0037472 0 -0.031182 0 0.003087 0 0.00053407 0 -0.10196
6.1875 0.0081456 0.0085871 0.0020699 0.00028321 0.014245 0.008103 -0.021046 0.0062692 -0.040482 -0.028975 -0.017805 -4.8143 -0.045504 -0.00079664 -0.037944 -0.0079383 0.0060368 -0.041929 0.17094 -0.073 0.0010978 0 -0.031447 0 0.0029726 0 0.0019235 0 0.12986
[truncated: 1,545,996 more chars]
