# Supplementary material for: Dataset from dynamic shake-table testing of five full-scale single leaf and cavity URM walls subjected to out-of-plane two-way bending
Source: Data Brief. 2019 Mar 20;24:103854. doi: 10.1016/j.dib.2019.103854 (PMC6480314; doi:10.1016/j.dib.2019.103854)
Supplement: Multimedia component 2 [file mmc2.zip › DATA/CS-010-RR/Test16.txt]

0 -0.0012473 -0.0038784 0.0027001 -0.006876 -0.0049582 0.005397 0.0050397 -0.0073917 -0.0018221 -0.0020248 -0.00077815 -1.1054 9.6964e-05 -0.0013414 -0.00059713 0.00085309 -0.0058813 2.7263e-05 -0.001138 0.0015645 -0.0023911 0 -0.029369 0 0.0016632 0 0.001261 0 0.048739
0.003907 -0.0029244 -0.0036648 0.0033083 -0.0062101 -0.0051199 0.0034052 0.0047129 -0.0067854 -0.003653 -0.0027337 -0.0029547 -1.1236 -0.0019439 0.00080109 -0.00060907 0.0055717 -0.0057263 -0.00046309 -0.00072569 -0.0027786 -0.0041324 0 -0.030794 0 0.0014592 0 0.0010979 0 0.058542
0.007813 -0.004584 -0.0035357 0.0015468 -0.0015581 -0.0055256 0.00029577 0.0013853 -0.0051671 -0.0062764 -0.0040177 -0.0054851 -1.1454 -0.0032982 -6.1192e-05 -0.0015834 0.0073616 -0.0052192 -0.0015366 -0.0012151 -0.0051929 -0.0060526 0 -0.031834 0 0.0018604 0 0.00038912 0 0.079616
0.011719 -0.0054022 -0.0042087 -0.0026921 0.0040698 -0.007445 -0.0027591 -0.0035144 -0.003853 -0.0080068 -0.0055009 -0.0066719 -1.158 -0.0026444 -0.0034718 -0.0024144 0.0050174 -0.0045976 -0.0033585 -0.0021865 -0.003279 -0.0062519 0 -0.031805 0 0.0026413 0 -0.00036285 0 0.11087
0.015625 -0.004831 -0.0055915 -0.0078632 0.0066215 -0.010049 -0.0044758 -0.0073321 -0.0035294 -0.0076649 -0.0063349 -0.0059033 -1.1547 -0.00032916 -0.007115 -0.0019173 -9.9115e-05 -0.0043256 -0.005328 -0.0033386 0.0012237 -0.003406 0 -0.030843 0 0.0032774 0 -0.00049011 0 0.13697
0.019532 -0.0031639 -0.0069014 -0.011563 0.0041589 -0.011213 -0.0039721 -0.0083378 -0.0040973 -0.0057119 -0.0059391 -0.0043558 -1.1419 0.0020629 -0.008457 0.00040706 -0.0049659 -0.0047463 -0.0064057 -0.0046017 0.0043857 0.0016131 0 -0.029735 0 0.0033827 0 0.00022681 0 0.14335
0.023438 -0.0014818 -0.0072351 -0.011947 -0.0016885 -0.0094288 -0.00167 -0.0071877 -0.0050715 -0.0039556 -0.0045661 -0.0038371 -1.1338 0.0031061 -0.0063996 0.0038457 -0.0070534 -0.0057449 -0.0059323 -0.0056147 0.0038836 0.0059636 0 -0.029248 0 0.0030155 0 0.001326 0 0.12917
0.027344 -0.00085659 -0.0061121 -0.008885 -0.0071757 -0.0050208 0.00042399 -0.0062721 -0.0060309 -0.0039852 -0.0031354 -0.0049883 -1.1405 0.0025782 -0.001932 0.0067341 -0.0060427 -0.0067514 -0.0041819 -0.0053609 0.00085268 0.0069754 0 -0.029533 0 0.0025823 0 0.0020414 0 0.10594
0.03125 -0.0014197 -0.0036658 -0.0040447 -0.0094123 0.00024043 -0.00011098 -0.0074702 -0.0066998 -0.0056878 -0.0024432 -0.0066512 -1.16 0.0013316 0.002537 0.0075092 -0.0037391 -0.0071264 -0.0022015 -0.0027977 -0.0017383 0.0043621 0 -0.030104 0 0.0024484 0 0.0019501 0 0.084603
0.035157 -0.0021505 -0.00050365 0.00025268 -0.0082194 0.004506 -0.0040494 -0.010342 -0.0067217 -0.0071937 -0.0024434 -0.0069443 -1.1808 0.00034784 0.0047179 0.0058173 -0.0023426 -0.0066269 -0.0011707 0.0017972 -0.0021562 0.00046528 0 -0.03034 0 0.0026266 0 0.0012958 0 0.064979
0.039063 -0.0016835 0.0025568 0.0026297 -0.0054701 0.0068847 -0.0093409 -0.012385 -0.0055545 -0.00635 -0.0022417 -0.0048956 -1.1917 1.5024e-07 0.0038995 0.0027529 -0.0026493 -0.0055687 -0.0018263 0.0061583 -0.0011931 -0.0017276 0 -0.030023 0 0.0028234 0 0.00070664 0 0.037717
0.042969 0.00048359 0.0047439 0.0034938 -0.0029373 0.0074649 -0.012189 -0.01107 -0.0027872 -0.0024725 -0.00081369 -0.0010765 -1.1898 0.00012561 0.0013784 -1.6557e-05 -0.0037419 -0.0045711 -0.0042187 0.0071956 -0.00067803 -0.00098827 0 -0.029436 0 0.0027674 0 0.00059843 0 -0.0041661
0.046875 0.0034271 0.0055736 0.0044186 -0.00090507 0.0067119 -0.0098514 -0.0058092 0.0013266 0.0031015 0.0021561 0.0031563 -1.1805 0.00056614 -0.00050423 -0.0014913 -0.0042706 -0.004125 -0.007682 0.0034754 -0.0012247 0.0014547 0 -0.029016 0 0.0024836 0 0.00083781 0 -0.056377
0.050782 0.0054167 0.0050542 0.0065335 0.0012704 0.0050395 -0.0029368 0.0017199 0.0056763 0.0080423 0.0059646 0.0068105 -1.1725 0.0013959 -0.0001284 -0.0018499 -0.0039191 -0.0043379 -0.010912 -0.0030558 -0.0017919 0.0033681 0 -0.028957 0 0.0022516 0 0.00096408 0 -0.10527
0.054688 0.0052353 0.003717 0.0092746 0.0036083 0.0028619 0.0048075 0.0088408 0.0087884 0.010652 0.0092583 0.0096082 -1.1723 0.0025373 0.0021257 -0.0018348 -0.003556 -0.0049976 -0.012328 -0.0079399 -0.0013229 0.003551 0 -0.029122 0 0.0023088 0 0.00071539 0 -0.13733
0.058594 0.0031008 0.0023508 0.010622 0.0048928 0.00077206 0.0091426 0.013373 0.0097153 0.010702 0.010703 0.011396 -1.1815 0.003292 0.0041708 -0.0017284 -0.0039919 -0.0057994 -0.010868 -0.007386 -0.0003034 0.0025151 0 -0.029274 0 0.0026084 0 0.00031803 0 -0.14625
0.0625 0.00043927 0.0015381 0.0087152 0.0038079 -0.00058993 0.0083002 0.014225 0.008585 0.0089529 0.0095072 0.011537 -1.1968 0.0025365 0.0039928 -0.0010367 -0.0047573 -0.0064892 -0.0068768 -0.0012876 -0.00026572 0.0014036 0 -0.02933 0 0.0028705 0 0.00025281 0 -0.13201
0.066407 -0.0012384 0.0013231 0.0035315 0.0006433 -0.00093651 0.0039513 0.011208 0.0063119 0.0061048 0.0056551 0.0091536 -1.2115 -0.00032661 0.0015305 0.00074997 -0.0043435 -0.0068468 -0.0022645 0.0065329 -0.0017919 0.0005337 0 -0.029374 0 0.0028632 0 0.00074482 0 -0.096128
0.070313 -0.0013782 0.0012902 -0.0027974 -0.0023388 -0.00056268 -0.00035373 0.0049419 0.0037304 0.0022991 -1.2392e-05 0.0040792 -1.2188 -0.0044622 -0.0010146 0.0031369 -0.0018128 -0.006647 0.0005261 0.011226 -0.0034562 -0.00081154 0 -0.029475 0 0.0026236 0 0.0014978 0 -0.040895
0.074219 -0.00052793 0.00099347 -0.0073311 -0.0025097 -0.00012339 -0.0017801 -0.0028362 0.00098978 -0.0023618 -0.0058407 -0.0024528 -1.2166 -0.0077128 -0.00091466 0.0045459 0.0018575 -0.005762 0.0001658 0.010612 -0.003167 -0.0032026 0 -0.029566 0 0.0023983 0 0.0019454 0 0.025692
0.078125 0.00037337 0.00036145 -0.0082618 0.00088819 -0.00015314 0.00017199 -0.0092614 -0.0021641 -0.006946 -0.0097244 -0.0081414 -1.2109 -0.0078906 0.0026151 0.0035019 0.0042488 -0.0043702 -0.0026177 0.0065814 -0.00056232 -0.0059165 0 -0.029535 0 0.0023777 0 0.0017735 0 0.085874
0.082032 0.0008071 -0.00026725 -0.0059459 0.005901 -0.00074977 0.0038667 -0.011443 -0.0054732 -0.0095367 -0.0099483 -0.01078 -1.2127 -0.0043412 0.0073529 8.3711e-05 0.0035861 -0.0030508 -0.0056621 0.0031121 0.0023064 -0.0072344 0 -0.029416 0 0.0025011 0 0.0012038 0 0.11666
0.085938 0.00088929 -0.00046026 -0.0023389 0.0092049 -0.0015972 0.0068803 -0.0083218 -0.007599 -0.0082029 -0.0062113 -0.0093659 -1.2294 0.0014724 0.0095284 -0.0037889 0.00051545 -0.0025744 -0.0070343 0.0027524 0.0030233 -0.0060245 0 -0.02943 0 0.0025362 0 0.00076932 0 0.10231
0.089844 0.00096538 -2.0954e-05 0.00055257 0.0084926 -0.0021392 0.0073302 -0.0017479 -0.0067056 -0.0024535 -0.00010148 -0.0044741 -1.2573 0.0068687 0.0067861 -0.0056719 -0.0022326 -0.0034531 -0.0062595 0.0046813 0.0015063 -0.0029954 0 -0.029792 0 0.0023437 0 0.00081465 0 0.045263
0.09375 0.0011454 0.00096221 0.0019346 0.003985 -0.0016972 0.004605 0.0044783 -0.0019652 0.0059741 0.0055583 0.0021205 -1.2826 0.0096442 0.00024444 -0.0044608 -0.0021457 -0.005552 -0.0041296 0.0058996 0.00028805 -0.00024057 0 -0.03046 0 0.0020505 0 0.0012077 0 -0.033727
0.097657 0.001274 0.0022989 0.0023686 -0.0019258 0.00037769 -0.0004175 0.0071374 0.0052325 0.013687 0.0082802 0.0081266 -1.2925 0.0092898 -0.0061289 -0.0011912 0.00087584 -0.0080712 -0.0015742 0.0042305 0.0017799 0.00058956 0 -0.031105 0 0.0019416 0 0.0015221 0 -0.10675
0.10156 0.0012664 0.0038216 0.002942 -0.0063209 0.0042919 -0.0055639 0.0056916 0.011575 0.017294 0.0073752 0.011446 -1.2865 0.0069277 -0.008393 0.0018886 0.0044841 -0.00995 0.0010449 0.00027873 0.0053135 -0.00028867 0 -0.03134 0 0.0021707 0 0.0014775 0 -0.15219
0.10547 0.0013257 0.0052879 0.0042733 -0.0073422 0.0092413 -0.0081764 0.0022235 0.013709 0.015182 0.0042361 0.01089 -1.2772 0.0042397 -0.0054625 0.0030837 0.0060318 -0.010444 0.0035211 -0.003338 0.0073214 -0.0011924 0 -0.031021 0 0.0025766 0 0.0011899 0 -0.16149
0.10938 0.0017243 0.0062399 0.0060666 -0.0048485 0.013259 -0.0065565 -0.00058776 0.010443 0.0083995 0.0012191 0.0068134 -1.2787 0.0023642 0.00032132 0.0023052 0.0048609 -0.0095037 0.0050465 -0.0045231 0.0048627 -0.00079181 0 -0.03034 0 0.0027968 0 0.0010034 0 -0.13767
0.11328 0.0023823 0.0061301 0.007374 -0.00017107 0.014005 -0.0012774 -0.0015226 0.0036122 0.00021534 -1.6032e-05 0.0012322 -1.2929 0.0015361 0.0051469 0.00065778 0.0026071 -0.0077327 0.0044156 -0.0034665 -0.001002 0.00050573 0 -0.029647 0 0.0025774 0 0.0011083 0 -0.09099
0.11719 0.0027705 0.0047467 0.0072563 0.004589 0.010277 0.0048387 -0.0011495 -0.0031005 -0.0054721 0.00053198 -0.0030186 -1.3071 0.0014503 0.0064565 -0.00077515 0.0013786 -0.0059871 0.0013542 -0.0020461 -0.0056864 0.0010329 0 -0.029192 0 0.0019935 0 0.0013504 0 -0.036308
0.12109 0.0023543 0.0025635 0.0054079 0.0074443 0.0031748 0.0085033 -0.00050113 -0.0065357 -0.0061457 0.0015589 -0.0038762 -1.3062 0.0017463 0.0042978 -0.0016798 0.001725 -0.004895 -0.002458 -0.0016992 -0.0053162 -0.00026992 0 -0.029026 0 0.001378 0 0.0014151 0 0.0089654
0.125 0.0011878 0.00058095 0.0024206 0.0074429 -0.0041608 0.0083444 0.00023362 -0.0058946 -0.0021136 0.0016789 -0.0013965 -1.2873 0.002136 0.00060161 -0.0022302 0.0023993 -0.0045908 -0.0042153 -0.0020639 -0.00062261 -0.0025261 0 -0.029086 0 0.0010446 0 0.0011763 0 0.03024
0.12891 1.9749e-05 -0.00033696 -0.00047269 0.0052513 -0.0083071 0.0058831 0.0015926 -0.0027985 0.0035142 0.00048738 0.0022432 -1.2636 0.0022608 -0.0025351 -0.0023842 0.0020007 -0.0047836 -0.002387 -0.0017595 0.0035665 -0.0035796 0 -0.029315 0 0.0010672 0 0.00083927 0 0.023836
0.13281 -0.00029904 -0.00010279 -0.0021015 0.0028332 -0.0076511 0.0040949 0.0036299 0.00025599 0.0065834 -0.0012712 0.0042682 -1.2524 0.0017125 -0.0039677 -0.0017313 0.00064493 -0.0050576 0.0015456 -0.00034802 0.0029932 -0.0021003 0 -0.029671 0 0.0013019 0 0.00073549 0 0.00089766
0.13672 0.00040041 0.00056228 -0.0021296 0.0021189 -0.0032965 0.0047034 0.0052293 0.0017072 0.0045869 -0.0023655 0.0033048 -1.2603 0.00038415 -0.0034421 -9.3844e-05 -0.00014397 -0.0051691 0.0040573 0.00079856 -0.0017447 0.00091356 0 -0.030043 0 0.0015848 0 0.00099259 0 -0.019191
0.14063 0.0013965 0.00076108 -0.0013221 0.0034916 0.0018304 0.0066352 0.0049762 0.001655 -0.0013961 -0.001945 0.00033178 -1.278 -0.0012188 -0.0010661 0.0018973 0.00081626 -0.0051453 0.0027642 -0.00011566 -0.0056387 0.0028069 0 -0.030247 0 0.0018776 0 0.00142 0 -0.023127
0.14453 0.0017108 0.00015676 -0.00096638 0.0053829 0.0049183 0.0070964 0.0027921 0.0011851 -0.0070739 -3.7059e-05 -0.002161 -1.2902 -0.0022243 0.0027365 0.0030878 0.0029035 -0.0051595 -0.0011146 -0.0029804 -0.0041538 0.0016238 0 -0.03016 0 0.0022244 0 0.001713 0 -0.013927
0.14844 0.0010321 -0.00084021 -0.0017608 0.0055231 0.0048291 0.0042993 0.00047022 0.0011071 -0.0077593 0.0024809 -0.0021639 -1.2892 -0.0021885 0.0067717 0.002806 0.0041812 -0.0053229 -0.0036326 -0.0050856 0.0022182 -0.0019991 0 -0.029875 0 0.0026056 0 0.0017457 0 -0.006843
0.15234 4.6822e-05 -0.0015492 -0.0030675 0.0029212 0.0023604 -0.00072412 0.00021301 0.0012474 -0.0018723 0.0042704 0.00022672 -1.2795 -0.0017274 0.0090203 0.0015413 0.0034262 -0.0055759 -0.0018113 -0.0032472 0.0082592 -0.0051959 0 -0.029688 0 0.0028885 0 0.0016489 0 -0.013316
0.15625 -0.0001844 -0.0016447 -0.0032872 -0.001156 -0.00061395 -0.0049413 0.0023714 0.00079125 0.0074821 0.0041021 0.0027586 -1.2699 -0.0021928 0.0076566 0.00046894 0.0015621 -0.0057509 0.0033036 0.0029318 0.0089127 -0.0052381 0 -0.029863 0 0.0029537 0 0.0016149 0 -0.02762
0.16016 0.00073924 -0.0013218 -0.001211 -0.0041592 -0.0022844 -0.0059929 0.0046524 -0.00078066 0.01433 0.0014858 0.0026019 -1.2645 -0.004414 0.0025987 0.00021192 0.00087099 -0.0057202 0.0073407 0.0098521 0.0039712 -0.0018312 0 -0.030383 0 0.0028581 0 0.0016654 0 -0.029997
0.16406 0.0020826 -0.00091593 0.0027373 -0.0043819 -0.0016665 -0.0042044 0.0038649 -0.0030554 0.013994 -0.0028575 -0.0015213 -1.2619 -0.0075526 -0.0038513 0.00014604 0.0026413 -0.0054832 0.0066145 0.012376 -0.0019529 0.0026553 0 -0.030938 0 0.002823 0 0.0016445 0 -0.005293
0.16797 0.0025381 -0.0004655 0.0065083 -0.0023515 0.0011166 -0.0020963 -0.0011383 -0.0048849 0.0065817 -0.0070522 -0.0080904 -1.2623 -0.0092967 -0.0082077 -0.00089921 0.0056366 -0.0051298 0.0016645 0.0081581 -0.003967 0.0051607 0 -0.031184 0 0.0030154 0 0.0014356 0 0.039331
0.17188 0.0013557 0.00026764 0.0078175 -0.00025806 0.0048628 -0.0019472 -0.0079663 -0.0052002 -0.0029302 -0.0088926 -0.013326 -1.2722 -0.0075666 -0.0081736 -0.0031619 0.0070811 -0.0047608 -0.0031547 7.6615e-06 -0.0013636 0.0043455 0 -0.031045 0 0.003327 0 0.0011434 0 0.075096
0.17578 -0.00096661 0.0013501 0.0058446 1.6948e-05 0.0076381 -0.0037214 -0.012156 -0.0037536 -0.0082399 -0.0071403 -0.013364 -1.2979 -0.0024412 -0.0043243 -0.0052778 0.005347 -0.0044742 -0.0037029 -0.0060995 0.0022555 0.0014203 0 -0.030759 0 0.0034084 0 0.0010154 0 0.072611
0.17969 -0.0030421 0.0023419 0.0018624 -0.0015116 0.0075924 -0.0051813 -0.010526 -0.0012417 -0.0062845 -0.002455 -0.0068605 -1.3344 0.0034553 0.00032898 -0.0053472 0.0017096 -0.0044175 0.00019364 -0.0059092 0.0029605 -0.0011332 0 -0.030618 0 0.0029799 0 0.0011674 0 0.026568
0.18359 -0.0036758 0.0025346 -0.001685 -0.0030557 0.0040736 -0.0039055 -0.0036875 0.001192 0.00064185 0.0028386 0.0036268 -1.3619 0.0067178 0.0025874 -0.0028972 -0.00067529 -0.0047831 0.0048744 -0.00046089 0.00034161 -0.0016674 0 -0.030677 0 0.0021523 0 0.0014122 0 -0.037038
0.1875 -0.0027203 0.0016101 -0.0028638 -0.0026313 -0.0016637 0.00068404 0.0043197 0.0026328 0.0067933 0.0061656 0.012654 -1.359 0.0057843 0.001318 0.00021179 0.00028252 -0.0056498 0.0065763 0.004866 -0.0025508 -0.00048653 0 -0.030703 0 0.0014325 0 0.001404 0 -0.07824
0.19141 -0.0010205 7.1151e-05 -0.0013899 0.00034566 -0.0069156 0.0068966 0.0088977 0.0027805 0.0073525 0.006345 0.015034 -1.3219 0.0022019 -0.0020158 0.0010946 0.0035463 -0.0067692 0.0049246 0.0050579 -0.0027371 0.00078731 0 -0.030436 0 0.0013562 0 0.00098058 0 -0.071622
0.19531 0.00039167 -0.001046 0.0014631 0.0046592 -0.0091373 0.011956 0.0079653 0.0018904 0.0018722 0.0042297 0.0092491 -1.2709 -0.00065603 -0.0047589 -0.0015838 0.0058138 -0.0075484 0.0027425 -0.00023438 -0.00040888 0.00080921 0 -0.029881 0 0.0020412 0 0.00036116 0 -0.023616
0.19922 0.001068 -0.00098481 0.0038514 0.0081457 -0.0076453 0.013598 0.0030145 0.00045321 -0.0057634 0.0018489 -0.0012828 -1.2368 -0.00040929 -0.0050748 -0.0061098 0.0045474 -0.0073799 0.0026367 -0.0065956 0.0015557 -0.00039601 0 -0.029352 0 0.0030561 0 -2.2077e-05 0 0.034116
0.20313 0.0012394 0.00011275 0.0044144 0.0089671 -0.0040546 0.011034 -0.0023111 -0.0011047 -0.010581 0.00076122 -0.010281 -1.2376 0.0023956 -0.0029856 -0.0088753 0.00032771 -0.0061425 0.0041309 -0.008918 0.00087356 -0.0016679 0 -0.029203 0 0.0037355 0 8.523e-05 0 0.068531
0.20703 0.0013025 0.0013368 0.0028507 0.0065147 -0.00099516 0.0051682 -0.0047571 -0.0025365 -0.010237 0.00095987 -0.012796 -1.2654 0.0049244 7.6327e-05 -0.0073786 -0.0036594 -0.0044407 0.0043979 -0.0058596 -0.001712 -0.0018716 0 -0.029516 0 0.0036864 0 0.00052306 0 0.06697
0.21094 0.0013096 0.0017554 -1.0845e-05 0.0016967 -8.1136e-05 -0.0016428 -0.003272 -0.0037204 -0.0063354 0.0011695 -0.0085215 -1.2963 0.0046701 0.0024752 -0.0024645 -0.0044575 -0.0032773 0.0016885 -0.00067116 -0.0033811 -0.00088273 0 -0.030044 0 0.0030623 0 0.00087151 0 0.041329
0.21484 0.00097327 0.0011037 -0.0025294 -0.0033405 -0.00078564 -0.0062973 0.00084572 -0.0045413 -0.0025737 0.00017316 -0.00166 -1.3114 0.0016796 0.0032675 0.0022779 -0.0018043 -0.0033299 -0.0023932 0.0021525 -0.0023767 0.00039854 0 -0.030444 0 0.0023957 0 0.00085116 0 0.01434
0.21875 0.00010479 -0.00013596 -0.0029783 -0.006084 -0.0011335 -0.0063903 0.0051212 -0.0048184 -0.0014944 -0.0020374 0.0025915 -1.3112 -0.0015833 0.002349 0.0035503 0.001973 -0.0044103 -0.0043841 0.0010754 0.00012801 0.00089291 0 -0.03057 0 0.0021599 0 0.00058064 0 0.0010219
0.22266 -0.0010319 -0.0012141 -0.00059134 -0.0050301 0.00042911 -0.0019709 0.0073844 -0.0043604 -0.0025735 -0.0042568 0.0021472 -1.3081 -0.0025173 0.00017435 0.0011839 0.0043019 -0.0056085 -0.0027093 -0.0013982 0.0013985 0.00025555 0 -0.030531 0 0.0024372 0 0.00044252 0 -0.00016998
0.22656 -0.0018446 -0.0016363 0.0036456 -0.00090545 0.0036167 0.0037796 0.0067158 -0.0031602 -0.0030772 -0.0051163 -0.00060659 -1.3101 -0.00064828 -0.0024823 -0.0017538 0.0045683 -0.006048 0.00041963 -0.001622 0.00017148 -0.00089544 0 -0.030499 0 0.0029352 0 0.00069253 0 -0.0016322
0.23047 -0.0018846 -0.0013099 0.0073007 0.0033652 0.0065232 0.0062209 0.0035866 -0.0016202 -0.00079876 -0.0041912 -0.0012593 -1.3113 0.0021581 -0.004655 -0.0017329 0.0041746 -0.005613 0.0012124 0.0012976 -0.0019534 -0.0015674 0 -0.030482 0 0.0032714 0 0.001195 0 -0.013155
0.23438 -0.0011845 -0.00036111 0.0081146 0.0044656 0.0072085 0.0027412 -0.00060577 -0.00057051 0.0036949 -0.0022093 0.0025085 -1.2999 0.0035686 -0.0054378 0.0019983 0.0046962 -0.0049884 -0.0015527 0.0044862 -0.0022345 -0.0012739 0 -0.030326 0 0.0032482 0 0.0015405 0 -0.032365
0.23828 -0.00014286 0.0010261 0.0058909 0.0012791 0.0052461 -0.0045492 -0.0042261 -0.00087271 0.007198 -0.00028692 0.0086977 -1.2745 0.0028416 -0.0044236 0.0065757 0.0061756 -0.0049627 -0.0048944 0.0041849 0.00025354 -0.00048147 0 -0.02993 0 0.0029188 0 0.0014299 0 -0.046386
0.24219 0.00087279 0.0025603 0.0029601 -0.0038363 0.0019696 -0.0096077 -0.0059849 -0.002701 0.0063425 0.0010141 0.012573 -1.2502 0.0011644 -0.002017 0.0078836 0.0072171 -0.0056414 -0.0045112 -0.00027344 0.0035674 -0.00025444 0 -0.02944 0 0.0024682 0 0.00096062 0 -0.042968
0.24609 0.0017588 0.0037535 0.002443 -0.0065137 -0.00064237 -0.0068244 -0.0052631 -0.0049988 0.00051532 0.0019487 0.010718 -1.2462 0.00017072 0.00072585 0.0041332 0.0065692 -0.0063275 0.00058748 -0.0053022 0.0048171 -0.001367 0 -0.029195 0 0.0020772 0 0.00054906 0 -0.022283
0.25 0.0025118 0.0040692 0.0055096 -0.0037533 -0.0013858 0.0042225 -0.002215 -0.0057364 -0.0070794 0.0030405 0.0041147 -1.2683 0.00031081 0.0026668 -0.0024104 0.0044141 -0.006217 0.0065486 -0.0059725 0.0030124 -0.0035937 0 -0.029438 0 0.0018727 0 0.0005684 0 6.6376e-05
0.25391 0.0029058 0.0032958 0.010034 0.0034947 -0.00042341 0.017662 0.0022358 -0.0031443 -0.011201 0.0043698 -0.0023471 -1.302 0.00071632 0.0031084 -0.0070687 0.0020687 -0.0052629 0.0081022 -0.00040342 -7.9947e-05 -0.0057878 0 -0.030061 0 0.0019247 0 0.0010267 0 0.0023531
0.25781 0.0024578 0.0017864 0.012074 0.010824 0.0011962 0.025177 0.0065039 0.0027348 -0.0081319 0.0054296 -0.0035967 -1.3243 0.0005021 0.0019176 -0.0064438 0.00057756 -0.004351 0.0036924 0.0083647 -0.0018013 -0.0067469 0 -0.030638 0 0.0022106 0 0.0015559 0 -0.026846
0.26172 0.0008418 0.00025337 0.0091081 0.013643 0.0024158 0.021961 0.0087204 0.0093855 0.0013919 0.0056375 0.0016159 -1.323 -8.7441e-05 -0.00062991 -0.0011403 -0.00020558 -0.0045449 -0.0028885 0.014705 -0.0011244 -0.0061903 0 -0.030728 0 0.0025621 0 0.0016996 0 -0.076341
0.26563 -0.0016011 -0.00076472 0.0022373 0.010484 0.0026461 0.010056 0.0074951 0.012889 0.012028 0.0049009 0.0095353 -1.3053 -3.3629e-05 -0.003912 0.0046929 -0.0011054 -0.0060424 -0.0061619 0.01484 0.00070718 -0.0050061 0 -0.030209 0 0.0027055 0 0.0012524 0 -0.11425
0.26953 -0.0038034 -0.0012777 -0.0046416 0.0036403 0.0016835 -0.0034658 0.0027973 0.010342 0.016821 0.003603 0.0139 -1.2884 0.00099496 -0.0068559 0.0065907 -0.0023754 -0.0078143 -0.0043348 0.0095386 0.0018021 -0.0044852 0 -0.029359 0 0.0024466 0 0.0004015 0 -0.10562
0.27344 -0.0045589 -0.0016885 -0.0079531 -0.0031138 -0.00045686 -0.01173 -0.003689 0.002055 0.011609 0.0020332 0.010269 -1.2839 0.0018072 -0.0080685 0.0031417 -0.0031975 -0.0083311 -0.00094542 0.0029729 0.0015448 -0.0051459 0 -0.028647 0 0.001878 0 -0.00039685 0 -0.036065
0.27734 -0.003362 -0.0022577 -0.0070336 -0.0073665 -0.0033662 -0.012381 -0.0092508 -0.0081618 -0.0019786 -5.5295e-05 -0.00085092 -1.2897 0.00064351 -0.0065512 -0.0031456 -0.0025406 -0.0068107 -0.0010457 -0.00087882 0.00080828 -0.0061882 0 -0.028426 0 0.0013914 0 -0.00069193 0 0.074126
0.28125 -0.00082122 -0.0027303 -0.0039797 -0.0089798 -0.0059167 -0.0079082 -0.011633 -0.015065 -0.017025 -0.0031281 -0.014112 -1.2965 -0.0028721 -0.0026534 -0.0080103 -0.00043864 -0.0039332 -0.0057407 -0.0010291 0.00053272 -0.0061363 0 -0.028755 0 0.001414 0 -0.0002925 0 0.17628
0.28516 0.0017103 -0.0025173 -0.0012263 -0.0087611 -0.0064193 -0.0025969 -0.010311 -0.015096 -0.025226 -0.0069526 -0.022445 -1.2993 -0.0068465 0.001693 -0.0087282 0.0017713 -0.0014097 -0.010661 0.0006385 0.0005224 -0.0041785 0 -0.029449 0 0.0020484 0 0.00062077 0 0.21825
0.28906 0.003012 -0.0012675 0.00057769 -0.0068614 -0.0035877 0.00072551 -0.0065584 -0.0084322 -0.021851 -0.010011 -0.021156 -1.3018 -0.0084847 0.0040719 -0.0058565 0.0026107 -0.00076405 -0.010052 0.0016832 -0.00014049 -0.0010153 0 -0.030235 0 0.002939 0 0.0015717 0 0.17347
0.29297 0.0027099 0.000725 0.0023865 -0.0028484 0.0022248 0.0016176 -0.0022686 0.0013919 -0.0086034 -0.010095 -0.010543 -1.3103 -0.0066251 0.0034034 -0.0022367 0.0018499 -0.0023198 -0.0025149 0.0011759 -0.0016895 0.0016064 0 -0.030876 0 0.0035203 0 0.0020327 0 0.056634
0.29688 0.0013388 0.0026702 0.0048201 0.0027481 0.0086014 0.00082242 0.0013897 0.0098265 0.0074504 -0.0059386 0.0043824 -1.325 -0.0029852 0.00092682 -0.00040254 0.00064793 -0.0051436 0.0072586 -0.00015361 -0.0030885 0.0023299 0 -0.031215 0 0.0034663 0 0.0017323 0 -0.083199
0.30078 -0.00018228 0.003833 0.0068612 0.0075014 0.012121 -0.00099512 0.0043023 0.013843 0.01819 0.0013487 0.016718 -1.3385 -0.00072756 -0.00074234 -0.00073452 0.00024668 -0.0078505 0.012491 -0.0012414 -0.0030842 0.0013375 0 -0.031177 0 0.002954 0 0.00084792 0 -0.18739
0.30469 -0.0011608 0.0039695 0.00677 0.0083551 0.010416 -0.0031829 0.0065852 0.013022 0.019161 0.0084008 0.021296 -1.3421 -0.0015441 0.00012832 -0.0017877 0.00056613 -0.0095094 0.010191 -0.0017847 -0.0017215 0.00016613 0 -0.030794 0 0.0024984 0 -8.0762e-05 0 -0.2158
0.30859 -0.0013781 0.0033067 0.0042299 0.0042766 0.0038177 -0.004389 0.0076863 0.0089076 0.0117 0.011501 0.017046 -1.3329 -0.0040247 0.0027991 -0.0021318 0.00021478 -0.0099548 0.0033545 -0.0020868 -0.00050414 0.0003402 0 -0.030233 0 0.0024983 0 -0.00050455 0 -0.16351
0.3125 -0.00092608 0.0022078 0.0012218 -0.0022719 -0.0046677 -0.0028353 0.0065755 0.0036275 0.0013286 0.0090324 0.0069316 -1.315 -0.0049748 0.0047014 -0.001736 -0.0019972 -0.0094553 -0.0022829 -0.0022093 -0.0008748 0.0020467 0 -0.029749 0 0.0028949 0 -0.00024806 0 -0.059402
0.31641 5.3713e-05 0.00093466 0.00037045 -0.0067672 -0.011108 0.0020486 0.0029712 -0.0010625 -0.0061874 0.0026396 -0.0041472 -1.294 -0.0025317 0.0038505 -0.0015804 -0.0055258 -0.0082533 -0.0034521 -0.001681 -0.002649 0.0040145 0 -0.029567 0 0.0032473 0 0.00038768 0 0.049961
0.32031 0.0014265 -0.0002874 0.0022695 -0.0059724 -0.012897 0.0082329 -0.0017269 -0.0039867 -0.0082804 -0.0038472 -0.011942 -1.2742 0.0018772 0.00081241 -0.002095 -0.0081304 -0.0064698 -0.0014827 -0.0001698 -0.0041876 0.0046356 0 -0.029749 0 0.0031495 0 0.00091013 0 0.12201
0.32422 0.0029193 -0.0011145 0.0046114 -0.00033801 -0.0099835 0.011855 -0.0050428 -0.0045261 -0.0063425 -0.0069515 -0.014429 -1.259 0.0046677 -0.0016987 -0.0022755 -0.0075813 -0.0043722 0.00017639 0.0017464 -0.0041892 0.0032559 0 -0.030161 0 0.0026059 0 0.0010731 0 0.13536
0.32813 0.0040393 -0.0011692 0.0042705 0.0065475 -0.0044364 0.010093 -0.0052927 -0.0028326 -0.0037254 -0.005686 -0.011883 -1.253 0.003338 -0.0013035 -0.00062517 -0.0035319 -0.0025767 -6.798e-05 0.0027938 -0.0031215 0.00052363 0 -0.030571 0 0.0020269 0 0.0010698 0 0.096092
0.33203 0.0042705 -0.00038059 0.00044623 0.010765 0.001076 0.0037628 -0.0030053 -5.8537e-05 -0.0028236 -0.0017983 -0.0060866 -1.2607 -0.001192 0.0018005 0.002926 0.0021046 -0.0018347 -0.00069862 0.0021789 -0.0026386 -0.0023307 0 -0.03079 0 0.0018593 0 0.0012869 0 0.031428
0.33594 0.0034653 0.00079691 -0.0042686 0.010579 0.0046808 -0.0029283 -0.00040764 0.0020304 -0.0034663 0.0018333 0.00046983 -1.2804 -0.0053194 0.0049967 0.0062311 0.0065351 -0.0025149 0.0005229 0.00053202 -0.0035639 -0.0044238 0 -0.030744 0 0.0021896 0 0.0018453 0 -0.025657
0.33984 0.002097 0.001646 -0.0060676 0.0068137 0.0058227 -0.0056111 0.00067377 0.0021887 -0.0035775 0.0032546 0.0051906 -1.302 -0.0058696 0.0056782 0.0064586 0.0079526 -0.0042595 0.0035536 -0.00048177 -0.0047188 -0.005487 0 -0.030457 0 0.0026698 0 0.0023852 0 -0.053491
0.34375 0.0010961 0.0018195 -0.0032936 0.0014821 0.0050317 -0.0032808 0.0005035 0.00076544 -0.0012549 0.0024351 0.0061617 -1.3132 -0.0027122 0.0036143 0.0027892 0.0063794 -0.0061775 0.0059179 0.00034781 -0.0040509 -0.0054711 0 -0.029978 0 0.0028159 0 0.0023481 0 -0.05193
0.34766 0.0013192 0.0017778 0.0022824 -0.0034936 0.0035018 0.0010138 0.0010172 -0.00036879 0.0035228 0.00077553 0.0032643 -1.3092 0.0014169 0.00099062 -0.0023489 0.0031071 -0.0074567 0.0055348 0.0026062 -0.00097755 -0.0042221 0 -0.029367 0 0.0024039 0 0.0015307 0 -0.040441
0.35156 0.0030131 0.0025413 0.0074175 -0.0064428 0.0027606 0.003001 0.0036686 0.0007424 0.0088405 -0.00011296 -0.0011357 -1.2979 0.0035168 0.00015347 -0.0050471 -0.0004038 -0.0078908 0.0032859 0.0045828 0.0026308 -0.0017542 0 -0.028732 0 0.001633 0 0.00038169 0 -0.04533
0.35547 0.005667 0.0048641 0.01048 -0.0056833 0.0042152 0.0010672 0.0077264 0.004448 0.01232 0.00071234 -0.0030275 -1.2928 0.0028184 0.0013386 -0.0033915 -0.0031418 -0.0078946 0.0023404 0.0048178 0.0040932 0.0012291 0 -0.028252 0 0.00094946 0 -0.00028672 0 -0.083638
0.35938 0.0083612 0.0085019 0.012503 -0.00010768 0.0083786 -0.0022157 0.010844 0.0090661 0.012854 0.003403 0.00074863 -1.3003 0.00097345 0.0026163 0.0005526 -0.0045021 -0.0080351 0.0047879 0.0033753 0.0026239 0.0033982 0 -0.028117 0 0.00071266 0 3.6177e-05 0 -0.1531
0.36328 0.010352 0.01222 0.015289 0.0094097 0.014154 -0.0022282 0.011439 0.012226 0.011264 0.0075681 0.0099002 -1.3135 7.1599e-05 0.0020046 0.0023543 -0.0041785 -0.0085172 0.0091203 0.0016335 0.00024215 0.0037143 0 -0.02841 0 0.00097891 0 0.0011016 0 -0.23361
0.36719 0.011462 0.01457 0.018786 0.01939 0.018987 0.0037633 0.010489 0.012859 0.0095225 0.012381 0.020221 -1.32 0.00060201 -0.00048431 -0.0007552 -0.0024196 -0.0090642 0.011328 0.00085598 -0.00021694 0.0024155 0 -0.029014 0 0.0015342 0 0.0020768 0 -0.29858
0.37109 0.012014 0.014813 0.020709 0.0253 0.020237 0.014176 0.010783 0.012051 0.00925 0.016557 0.02616 -1.314 0.001276 -0.0029629 -0.0070799 -0.00029768 -0.0092549 0.0086503 0.00099761 0.0019651 0.00095934 0 -0.029658 0 0.002088 0 0.0022178 0 -0.32902
0.375 0.012391 0.013293 0.018908 0.024571 0.017024 0.024057 0.014162 0.011978 0.010697 0.018652 0.024773 -1.3026 0.00064133 -0.0037539 -0.011636 0.00069381 -0.0089755 0.0022701 0.00091096 0.0045823 0.00073343 0 -0.030072 0 0.0024473 0 0.0014548 0 -0.32211
0.37891 0.012595 0.011044 0.013948 0.018557 0.011034 0.02846 0.019384 0.013886 0.012873 0.017875 0.017947 -1.2963 -0.0012888 -0.00318 -0.010457 -0.00024179 -0.0085673 -0.0037211 -0.00031298 0.0047636 0.0016825 0 -0.030153 0 0.0025618 0 0.00039795 0 -0.29026
0.38281 0.012171 0.0090634 0.009021 0.011481 0.00541 0.02557 0.022781 0.016933 0.014536 0.014865 0.010938 -1.2966 -0.0029916 -0.0031212 -0.0041843 -0.0022997 -0.0085414 -0.0059981 -0.0022609 0.0020284 0.0022907 0 -0.030006 0 0.0024716 0 -0.0002032 0 -0.25204
0.38672 0.010591 0.0078077 0.0070577 0.0071054 0.0024368 0.017462 0.021295 0.018873 0.015108 0.011572 0.0082678 -1.2918 -0.0028889 -0.00479 0.0024049 -0.003442 -0.0091111 -0.0046984 -0.003474 -0.0010468 0.0011199 0 -0.029838 0 0.0022442 0 -4.1641e-05 0 -0.22074
0.39063 0.0078232 0.0071887 0.0079392 0.0060487 0.0019582 0.0084127 0.01514 0.017873 0.014765 0.0099528 0.010295 -1.2689 -0.00079544 -0.0071189 0.0045539 -0.00203 -0.0099389 -0.0026747 -0.0028193 -0.0013139 -0.0015301 0 -0.029798 0 0.0019549 0 0.00061207 0 -0.19751
0.39453 0.0046449 0.0068684 0.0087471 0.0061188 0.0019747 0.0023283 0.0076832 0.013791 0.013735 0.010376 0.013222 -1.2279 0.0019655 -0.0075859 0.0016038 0.0015971 -0.010312 -0.0023622 -0.00061458 0.0018279 -0.0035915 0 -0.029873 0 0.001692 0 0.0012571 0 -0.17289
0.39844 0.0023898 0.0065417 0.0069269 0.005105 0.00093769 0.00094228 0.0026889 0.0079508 0.011639 0.011115 0.012432 -1.1852 0.003715 -0.0047554 -0.002706 0.0051055 -0.0096175 -0.0035455 0.0015791 0.0058855 -0.0030788 0 -0.029928 0 0.001552 0 0.0015986 0 -0.13591
0.40234 0.0022106 0.0060653 0.0031825 0.0031504 -0.0004057 0.0034657 0.0014589 0.0019407 0.007662 0.0096257 0.0063368 -1.1595 0.0036605 5.8047e-05 -0.00386 0.0059205 -0.0077784 -0.0040902 0.0023028 0.007847 -0.00013162 0 -0.029832 0 0.0016119 0 0.0016723 0 -0.084897
0.40625 0.0042993 0.0054999 0.0010749 0.0023668 0.00050261 0.0073739 0.002347 -0.0032478 0.0016316 0.0047843 -0.0022973 -1.1549 0.0022131 0.0037941 -0.00063802 0.0033238 -0.0053546 -0.002544 0.0014373 0.0071746 0.0028322 0 -0.029571 0 0.0018967 0 0.001626 0 -0.032754
0.41016 0.0076018 0.0051244 0.0035711 0.004227 0.0054618 0.0097156 0.002802 -0.0070308 -0.0048955 -0.001721 -0.0083257 -1.1573 0.00040454 0.0043949 0.0041069 -0.00095202 -0.0032698 0.00026194 0.0002321 0.0060904 0.0032138 0 -0.029262 0 0.0023551 0 0.0014719 0 -0.0023665
0.41406 0.010291 0.005341 0.009894 0.0075458 0.013179 0.0084755 0.0018293 -0.0085812 -0.0087234 -0.0061221 -0.0077044 -1.148 -0.00084704 0.0025503 0.0064555 -0.0041846 -0.0023599 0.0021672 0.00015348 0.0068921 0.00069529 0 -0.02908 0 0.0028544 0 0.0010959 0 -0.013955
0.41797 0.010779 0.0063861 0.015801 0.0092336 0.01951 0.0036052 0.00063504 -0.006828 -0.0066967 -0.0050768 0.00010094 -1.1213 -0.0010736 0.00069561 0.0051363 -0.0048881 -0.0030127 0.0019712 0.0015959 0.0091897 -0.0023346 0 -0.029137 0 0.0032068 0 0.00048566 0 -0.071696
0.42188 0.0086628 0.0079772 0.017101 0.0071673 0.020387 -0.0027533 0.0011324 -0.0014308 0.0019208 0.0018488 0.012042 -1.0886 -0.00028366 0.00035737 0.0024042 -0.0038271 -0.0050565 0.00056322 0.0035411 0.010061 -0.0029345 0 -0.029427 0 0.0032436 0 -0.00012345 0 -0.15794
0.42578 0.0050028 0.0092353 0.013119 0.0023575 0.015052 -0.0072055 0.0039496 0.0061866 0.014103 0.011552 0.023206 -1.0652 0.0010217 0.00066816 0.001486 -0.0029611 -0.0078771 -0.00017835 0.0043832 0.0070589 -0.00036441 0 -0.029832 0 0.0029192 0 -0.00039198 0 -0.23906
0.42969 0.0016984 0.0091145 0.0069803 -0.001731 0.0067756 -0.0069538 0.0077755 0.012998 0.024046 0.019088 0.029006 -1.0539 0.0019134 -0.00036582 0.0033313 -0.0033664 -0.010641 0.00061473 0.0031964 0.00097379 0.0032118 0 -0.030191 0 0.0023773 0 -0.00018809 0 -0.28013
0.43359 0.0003282 0.0071454 0.0026986 -0.0020795 0.0003512 -0.0015588 0.010397 0.015983 0.026243 0.020523 0.02695 -1.0426 0.0015187 -0.0032228 0.005883 -0.0041102 -0.012523 0.0020445 0.00046405 -0.0045784 0.0047996 0 -0.030374 0 0.0018982 0 0.00026226 0 -0.2608
0.4375 0.0011631 0.0039305 0.0019528 0.0014547 -0.0015597 0.0065801 0.010265 0.014035 0.018798 0.015079 0.017668 -1.0178 -0.00013537 -0.0058002 0.0063805 -0.0031635 -0.012906 0.0025806 -0.0022229 -0.0064016 0.0034335 0 -0.030326 0 0.0017271 0 0.00056883 0 -0.18452
0.44141 0.0029975 0.00090426 0.0033692 0.0062656 -0.00017761 0.013499 0.0072655 0.0086316 0.0047845 0.005362 0.0048837 -0.97985 -0.0016914 -0.0053085 0.0041788 0.00045078 -0.01158 0.001708 -0.003228 -0.0045556 0.00102 0 -0.030074 0 0.0019017 0 0.00054413 0 -0.076652
0.44531 0.0039309 -0.00058018 0.0044416 0.0092703 0.00087675 0.015962 0.0023983 0.0027059 -0.0094039 -0.0042454 -0.006057 -0.94293 -0.0012404 -0.0013285 0.001221 0.005249 -0.0088757 0.00032736 -0.0019546 -0.0019588 0.00031885 0 -0.029725 0 0.0022337 0 0.00038345 0 0.027254
0.44922 0.002613 -0.00020981 0.0038199 0.0090768 -0.0011515 0.013265 -0.0029404 -0.001363 -0.017728 -0.0099339 -0.010923 -0.92079 0.0019408 0.0032349 -0.00015188 0.0080073 -0.0056312 -0.00034656 0.00074724 -0.0012674 0.0020641 0 -0.029427 0 0.0024823 0 0.00047345 0 0.097763
0.45313 -0.00085202 0.0010139 0.0018544 0.0062978 -0.0059289 0.0073678 -0.007418 -0.0030979 -0.017858 -0.010254 -0.0091658 -0.91214 0.0061754 0.0046257 0.00034925 0.006171 -0.0029105 -3.4527e-05 0.0031179 -0.0022948 0.0041312 0 -0.029335 0 0.0025776 0 0.0010099 0 0.12455
0.45703 -0.0049475 0.0014259 -0.00053818 0.002294 -0.010552 0.001342 -0.0099547 -0.0037457 -0.012081 -0.0065192 -0.0043275 -0.90184 0.0081615 0.0019332 0.00080027 3.2228e-05 -0.0015374 0.00054841 0.0036478 -0.0025816 0.003661 0 -0.029535 0 0.0026779 0 0.0017917 0 0.11925
0.46094 -0.0077173 -0.00016748 -0.002957 -0.0020137 -0.012073 -0.0026968 -0.010003 -0.0049536 -0.005308 -0.0017703 -0.0015139 -0.87687 0.0055597 -0.001703 -0.00072533 -0.0071359 -0.001705 0.00070177 0.0021114 -0.00038895 8.1401e-05 0 -0.029992 0 0.0029861 0 0.0023823 0 0.10605
0.46484 -0.0080346 -0.0036567 -0.0053374 -0.0061793 -0.00977 -0.0047272 -0.007939 -0.00741 -0.0016749 0.0010663 -0.0035025 -0.84042 -0.00069071 -0.0018679 -0.0039431 -0.011204 -0.0029283 0.00052488 -0.00026856 0.0031257 -0.0040125 0 -0.030538 0 0.0034916 0 0.0024733 0 0.105
0.46875 -0.0063271 -0.0076471 -0.0071155 -0.0095954 -0.0054649 -0.0063524 -0.0051011 -0.010348 -0.0020742 0.00077625 -0.0085553 -0.80932 -0.0066086 0.0028183 -0.006455 -0.010021 -0.0043967 0.00058589 -0.0017246 0.0048879 -0.005128 0 -0.030949 0 0.0039074 0 0.0021079 0 0.1188
0.47266 -0.004279 -0.010283 -0.0072106 -0.011388 -0.0019836 -0.0092395 -0.0031583 -0.012082 -0.0042196 -0.0017305 -0.011907 -0.79678 -0.008195 0.0090206 -0.006056 -0.0048773 -0.0054804 0.00097258 -0.0013096 0.0030352 -0.0021938 0 -0.031077 0 0.0039064 0 0.0015811 0 0.13291
0.47656 -0.0037167 -0.010327 -0.0052109 -0.011201 -0.0012354 -0.013711 -0.0031448 -0.011161 -0.0050027 -0.0044492 -0.0098893 -0.7978 -0.0048404 0.011473 -0.0029089 0.00044834 -0.0060076 0.00094705 0.00033841 -0.0010696 0.0022806 0 -0.030945 0 0.0034598 0 0.0011555 0 0.12976
0.48047 -0.0054169 -0.0078527 -0.0024393 -0.0099242 -0.0032587 -0.018474 -0.004956 -0.0075014 -0.0033062 -0.0060024 -0.0032887 -0.79223 -2.7425e-05 0.007794 0.00056456 0.0023203 -0.0061177 -0.00032535 0.0015182 -0.0040544 0.0043875 0 -0.030734 0 0.002938 0 0.00088482 0 0.10664
0.48438 -0.0086059 -0.0041778 -0.001355 -0.0092671 -0.0065294 -0.021534 -0.0077002 -0.0028788 -0.0011273 -0.0067134 0.0029586 -0.763 0.0015767 0.00083416 0.0019038 -0.00033984 -0.0058761 -0.0027999 0.00092292 -0.0037511 0.0023219 0 -0.030652 0 0.0028258 0 0.00068732 0 0.082123
0.48828 -0.011438 -0.0011332 -0.0034461 -0.010289 -0.0089676 -0.021441 -0.010454 -0.00027163 -0.0020796 -0.0080977 0.0035805 -0.71206 -0.0017256 -0.0037143 0.00073174 -0.0054885 -0.0050698 -0.0054638 -0.0011716 -0.0011308 -0.0020973 0 -0.030769 0 0.0032767 0 0.00053931 0 0.083563
0.49219 -0.012109 -7.8825e-05 -0.0075734 -0.01225 -0.0089936 -0.017963 -0.012609 -0.0020945 -0.0082595 -0.011126 -0.0028063 -0.65886 -0.0069716 -0.0023041 -0.0011905 -0.0094974 -0.0034523 -0.0072326 -0.0030557 0.00097035 -0.0052683 0 -0.030957 0 0.0039242 0 0.00055015 0 0.12356
0.49609 -0.0099093 -0.0011975 -0.010577 -0.013009 -0.0063023 -0.011885 -0.013564 -0.0081808 -0.017787 -0.014763 -0.012432 -0.62335 -0.0090097 0.0034451 -0.0018183 -0.0096028 -0.0012602 -0.0077865 -0.003012 0.00094537 -0.005169 0 -0.030993 0 0.0041662 0 0.00083522 0 0.18389
0.5 -0.0056014 -0.0034379 -0.0098243 -0.010734 -0.0021438 -0.0044415 -0.012368 -0.015024 -0.025056 -0.016217 -0.018932 -0.60972 -0.0051171 0.0083597 -0.00065385 -0.0055777 0.00051872 -0.0074039 -0.00081103 9.6452e-05 -0.003012 0 -0.030749 0 0.0036985 0 0.0013387 0 0.22161
0.50391 -0.00097403 -0.0051391 -0.0054081 -0.0054119 0.0011653 0.0030044 -0.0080742 -0.017357 -0.023947 -0.012953 -0.01758 -0.6056 0.0023228 0.0083166 0.0011202 0.00036355 0.00053271 -0.0061091 0.0020437 0.0011516 -0.0017136 0 -0.030316 0 0.0028099 0 0.0018189 0 0.19578
0.50781 0.0021366 -0.0049873 2.1408e-05 0.001129 0.0015449 0.0089273 -0.00073224 -0.011547 -0.012052 -0.0048992 -0.0080935 -0.59562 0.0075954 0.003572 0.0020414 0.0051481 -0.0020235 -0.0033539 0.0035495 0.0051405 -0.002828 0 -0.029955 0 0.0021438 0 0.0020353 0 0.096232
0.51172 0.0028145 -0.0027508 0.0035583 0.0065698 -0.0013586 0.011776 0.007924 0.001416 0.0069763 0.0050535 0.0055905 -0.57538 0.0064799 -0.0020059 0.0017208 0.0067261 -0.006629 0.0011288 0.0028331 0.0098511 -0.0050159 0 -0.029897 0 0.0021268 0 0.0019586 0 -0.046266
0.51563 0.0015322 0.00064529 0.004263 0.0095239 -0.0056231 0.010703 0.015005 0.015752 0.024832 0.012814 0.017786 -0.55301 -5.4252e-05 -0.0046898 0.00089255 0.0050643 -0.011466 0.00617 0.00076373 0.011525 -0.005492 0 -0.030155 0 0.0025919 0 0.0017909 0 -0.17603
0.51953 -0.00011107 0.0037397 0.0033776 0.0099353 -0.0081219 0.0065207 0.018037 0.02411 0.033081 0.01577 0.023843 -0.53874 -0.0065508 -0.0039418 0.00040252 0.0018199 -0.014373 0.009248 -0.00090471 0.0082346 -0.0029041 0 -0.030494 0 0.0029602 0 0.0017697 0 -0.24352
0.52344 -0.00025857 0.0054465 0.0027216 0.0085159 -0.0066112 0.0018493 0.016402 0.022152 0.027985 0.014237 0.021834 -0.53414 -0.0076141 -0.0021469 0.00037575 -0.00087778 -0.014114 0.0082423 -0.0010068 0.0017313 0.0012796 0 -0.030607 0 0.0028135 0 0.0019408 0 -0.23093
0.52734 0.002161 0.0056834 0.0031426 0.0061119 -0.001224 -0.0002273 0.011535 0.01129 0.01253 0.010616 0.012936 -0.53128 -0.0023915 -0.0017985 0.00036422 -0.0016989 -0.01108 0.0034327 0.00024569 -0.0039606 0.0042349 0 -0.030334 0 0.0023052 0 0.0021119 0 -0.15807
0.53125 0.0067893 0.0053545 0.004485 0.0036006 0.0058593 0.0016498 0.0058975 -0.002306 -0.0054884 0.0072147 0.00085645 -0.52106 0.0048308 -0.0031686 8.5757e-05 -0.00075248 -0.0069407 -0.0022791 0.0016925 -0.0058632 0.0045758 0 -0.029793 0 0.0019971 0 0.0020279 0 -0.068853
0.53516 0.012001 0.0057516 0.0066576 0.0020445 0.012215 0.0058383 0.001699 -0.011516 -0.017827 0.0047451 -0.0094213 -0.50152 0.0083292 -0.0045845 -0.00019955 0.00064875 -0.0035707 -0.0054449 0.0022629 -0.0042596 0.0036429 0 -0.029295 0 0.0022663 0 0.0016028 0 -0.0099942
0.53906 0.015822 0.0077699 0.010189 0.0024784 0.01678 0.0087263 0.0003029 -0.012096 -0.019694 0.002741 -0.013426 -0.47823 0.0056731 -0.0045934 -5.5119e-05 0.0009076 -0.0020656 -0.0047489 0.0016168 -0.0019832 0.0039888 0 -0.029138 0 0.0028659 0 0.0010089 0 -0.013502
0.54297 0.017067 0.011383 0.015427 0.0052415 0.019855 0.0076182 0.0023038 -0.0041867 -0.011063 0.001206 -0.009014 -0.45776 -0.00052829 -0.0035159 0.0005585 -0.00074733 -0.002508 -0.0018917 8.8027e-06 -0.0016875 0.0065881 0 -0.029412 0 0.0031037 0 0.00055945 0 -0.08783
0.54688 0.015945 0.015607 0.021321 0.0094945 0.021761 0.0032147 0.0076149 0.0087351 0.004563 0.0016136 0.0027075 -0.44151 -0.0051373 -0.0028424 0.0012135 -0.0035927 -0.0044505 0.00010942 -0.0021444 -0.0036374 0.0095915 0 -0.029962 0 0.0025127 0 0.00049279 0 -0.21656
0.55078 0.013759 0.018932 0.025432 0.013547 0.021804 -0.00056094 0.01519 0.021947 0.02227 0.0059978 0.017944 -0.42536 -0.004862 -0.0033694 0.0014833 -0.005694 -0.0075052 -0.00038903 -0.0043664 -0.0057833 0.0099286 0 -0.030497 0 0.00138 0 0.00082456 0 -0.36289
0.55469 0.01194 0.01999 0.025589 0.015847 0.018846 0.00046089 0.022827 0.031139 0.037195 0.014761 0.03192 -0.40421 -0.00069648 -0.0042431 0.001336 -0.0051528 -0.011436 -0.0024116 -0.0059037 -0.0057181 0.00626 0 -0.030772 0 0.00059323 0 0.0013525 0 -0.48017
0.55859 0.011148 0.018197 0.021757 0.015836 0.012999 0.0072408 0.027752 0.033369 0.045142 0.025196 0.040613 -0.37613 0.0034257 -0.0039518 0.00099482 -0.0015985 -0.015723 -0.0035316 -0.0057861 -0.0026742 0.00043494 0 -0.030712 0 0.00088256 0 0.0017835 0 -0.52786
0.5625 0.01108 0.014083 0.016226 0.014019 0.0065802 0.016506 0.027978 0.027845 0.043249 0.032321 0.041661 -0.3429 0.0042493 -0.0021256 0.00051122 0.0032049 -0.019169 -0.0021574 -0.00352 0.0019412 -0.0039663 0 -0.030417 0 0.0021316 0 0.0018928 0 -0.4879
0.56641 0.010983 0.0091221 0.011786 0.01143 0.0029259 0.023095 0.023475 0.016581 0.031238 0.031725 0.034537 -0.30758 0.0017895 -0.00014137 -0.00034439 0.0063428 -0.02014 0.0012143 9.8222e-05 0.0055523 -0.0046523 0 -0.030077 0 0.0034056 0 0.0016361 0 -0.37293
0.57031 0.010367 0.0050837 0.0095409 0.0090807 0.003793 0.023754 0.016124 0.0041004 0.012485 0.022465 0.020632 -0.27208 -0.0011746 0.00014457 -0.0017154 0.0058282 -0.017517 0.0047063 0.0030335 0.0059954 -0.0023998 0 -0.029843 0 0.0037148 0 0.0011696 0 -0.22048
0.57422 0.0092667 0.0031905 0.0083606 0.0077627 0.0076115 0.019264 0.0084344 -0.0045119 -0.0065447 0.0079078 0.0034144 -0.23634 -0.0018891 -0.0017952 -0.0033135 0.0022211 -0.011677 0.0067481 0.0032874 0.002689 -2.2772e-05 0 -0.029756 0 0.0028562 0 0.00076561 0 -0.075677
0.57813 0.00798 0.0035452 0.006389 0.0079299 0.010377 0.013316 0.0021351 -0.006465 -0.019029 -0.0060395 -0.011983 -0.19861 5.0993e-06 -0.0046753 -0.004603 -0.0016523 -0.0046868 0.0070729 0.00050817 -0.0030386 0.00037223 0 -0.029754 0 0.0015887 0 0.0006584 0 0.027719
0.58203 0.0066732 0.0051864 0.0030598 0.00939 0.0086893 0.0093823 -0.002242 -0.0029608 -0.021299 -0.014058 -0.020479 -0.15653 0.0025281 -0.0066549 -0.0053278 -0.0028656 0.0006454 0.0063537 -0.0035327 -0.0084917 -0.00078635 0 -0.029764 0 0.00098866 0 0.00090439 0 0.077058
0.58594 0.0053292 0.0067488 -0.00027197 0.011053 0.0025158 0.008361 -0.0046946 0.0018788 -0.014676 -0.013866 -0.019545 -0.10899 0.0034611 -0.0069332 -0.0056652 -0.00076027 0.0022929 0.0052371 -0.0062281 -0.010893 -0.0012638 0 -0.029793 0 0.0015579 0 0.0013559 0 0.077758
0.58984 0.004054 0.0072954 -0.001521 0.011342 -0.0045806 0.0087238 -0.0049625 0.0042775 -0.0041509 -0.0067252 -0.010774 -0.058345 0.0023194 -0.0060444 -0.0057029 0.0025194 9.4449e-05 0.0038966 -0.0062041 -0.0089856 0.0005405 0 -0.029944 0 0.0028562 0 0.0017775 0 0.042446
0.59375 0.0032974 0.0067799 0.000369 0.009358 -0.0078942 0.0084825 -0.0025394 0.0036773 0.0051685 0.0038456 0.0010344 -0.010541 0.00041415 -0.0047521 -0.0048846 0.0038761 -0.0043513 0.0023697 -0.0043526 -0.0040503 0.0038552 0 -0.030316 0 0.0039379 0 0.0020172 0 -0.018625
0.59766 0.0035999 0.0058816 0.0046576 0.0058729 -0.0047604 0.0068382 0.0025829 0.0028092 0.011141 0.01397 0.01091 0.02849 -0.00078948 -0.0030031 -0.0023621 0.0019359 -0.0088525 0.00099793 -0.0028614 0.00062552 0.0061502 0 -0.030862 0 0.0041559 0 0.002085 0 -0.099567
0.60156 0.005009 0.0054155 0.0094463 0.0030293 0.0038412 0.004171 0.0093237 0.0049422 0.014935 0.020791 0.016608 0.058426 -0.0012047 -0.00025875 0.0017585 -0.0018243 -0.011955 0.0003183 -0.0031026 0.00189 0.0054658 0 -0.031336 0 0.0036145 0 0.0020746 0 -0.1935
0.60547 0.006768 0.0057847 0.012898 0.0026464 0.014103 0.00097994 0.015736 0.01073 0.018661 0.022914 0.019045 0.086662 -0.0020063 0.0031722 0.0055732 -0.0045152 -0.013485 0.00055297 -0.0043316 -0.00086566 0.0022324 0 -0.031418 0 0.0029323 0 0.0020185 0 -0.28545
0.60938 0.0077276 0.0068241 0.014056 0.0045442 0.021666 -0.0026309 0.019804 0.017335 0.022534 0.020227 0.020107 0.12323 -0.0040808 0.0055104 0.0062769 -0.0045001 -0.014022 0.0013695 -0.0044186 -0.0049976 -0.0011051 0 -0.030966 0 0.0026214 0 0.0018414 0 -0.3502
0.61328 0.0072427 0.0080253 0.013012 0.0065605 0.023703 -0.0062577 0.020088 0.020422 0.024045 0.013608 0.020032 0.17167 -0.0067172 0.0047073 0.0025283 -0.0027893 -0.013916 0.0022155 -0.0019355 -0.0064836 -0.0022669 0 -0.030184 0 0.0026909 0 0.0014761 0 -0.35884
0.61719 0.0057657 0.0088654 0.01074 0.0064544 0.01982 -0.0083204 0.01594 0.017181 0.019817 0.0047629 0.016937 0.22451 -0.0079563 0.00057154 -0.0037855 -0.0018652 -0.012769 0.002794 0.0023566 -0.0031323 -0.0011002 0 -0.029542 0 0.002795 0 0.0010201 0 -0.29254
0.62109 0.0045325 0.0089878 0.0087349 0.0039863 0.011753 -0.0065163 0.0076971 0.0080127 0.0086123 -0.003971 0.0090109 0.26917 -0.0063406 -0.0043666 -0.0083924 -0.0031075 -0.0098882 0.0030895 0.0060159 0.0034606 0.00041918 0 -0.029456 0 0.0026913 0 0.00073621 0 -0.1569
0.625 0.0045423 0.0082236 0.00827 0.0011419 0.0024201 0.00026285 -0.0027812 -0.0039636 -0.0068763 -0.010116 -0.0027042 0.3001 -0.0023832 -0.0064919 -0.007853 -0.0053524 -0.0053179 0.0029753 0.0069518 0.0089629 6.0987e-05 0 -0.029959 0 0.0025091 0 0.00084647 0 0.011975
0.62891 0.0057204 0.0066037 0.0094026 0.00023312 -0.0052154 0.010225 -0.011792 -0.014574 -0.020758 -0.011857 -0.013681 0.32526 0.0017073 -0.0040662 -0.0025018 -0.0060152 -0.00050914 0.0020278 0.005114 0.00964 -0.0026541 0 -0.030655 0 0.0025753 0 0.0013007 0 0.15601
0.63281 0.0070142 0.0044528 0.010532 0.0017731 -0.0091222 0.019089 -0.014771 -0.020014 -0.026686 -0.0087995 -0.018273 0.35935 0.0038563 0.0011477 0.0036395 -0.0036898 0.002122 -5.1016e-05 0.0023433 0.0052618 -0.0060776 0 -0.031015 0 0.0030199 0 0.00177 0 0.21731
0.63672 0.0073169 0.0024449 0.0093901 0.0042943 -0.0087391 0.022723 -0.0088367 -0.017703 -0.020967 -0.0021895 -0.013316 0.40919 0.0038284 0.0052215 0.0061129 0.00034015 0.00062336 -0.0028234 0.00063354 -0.00082148 -0.0079196 0 -0.030808 0 0.003596 0 0.0019192 0 0.16473
0.64063 0.00635 0.0014091 0.0051229 0.0062403 -0.0048848 0.019967 0.0045895 -0.0071693 -0.0044743 0.0056648 -0.00021582 0.4659 0.0032351 0.0052895 0.0036274 0.0031878 -0.0050344 -0.0051341 0.00048653 -0.0044426 -0.0071975 0 -0.030292 0 0.0038988 0 0.0017216 0 0.011405
0.64453 0.004707 0.001847 -0.0003153 0.007773 0.00077557 0.013243 0.019472 0.0088914 0.017342 0.012455 0.015835 0.51321 0.00386 0.0018258 -0.0011911 0.0030028 -0.012574 -0.0059474 0.00083569 -0.0038537 -0.004941 0 -0.029986 0 0.0037464 0 0.0014963 0 -0.18654
0.64844 0.0031057 0.0034374 -0.0032031 0.010299 0.006243 0.0064494 0.028189 0.024425 0.036308 0.016736 0.028579 0.54508 0.0058764 -0.0020173 -0.0044561 0.00059099 -0.018514 -0.0052046 0.00044706 -0.00077184 -0.0031325 0 -0.030212 0 0.0033273 0 0.0015959 0 -0.35055
0.65234 0.0016673 0.0049635 -0.0012067 0.013986 0.0094414 0.0020126 0.026198 0.031995 0.044632 0.018027 0.033325 0.5747 0.0076099 -0.0032941 -0.0044677 -0.0015328 -0.020107 -0.0037462 -0.00068541 0.0014485 -0.0029188 0 -0.030794 0 0.0029762 0 0.0020212 0 -0.41067
0.65625 -3.2687e-05 0.0048909 0.0040089 0.016014 0.0085646 -0.00039951 0.014903 0.026651 0.038214 0.016255 0.028197 0.62404 0.0070407 -0.0016965 -0.0027355 -0.001655 -0.016865 -0.0023419 -0.001336 0.0007614 -0.0036905 0 -0.031196 0 0.0028319 0 0.002351 0 -0.33393
0.66016 -0.0022383 0.0023515 0.0074782 0.01204 0.0030051 -0.0026824 0.00044967 0.0093523 0.01873 0.011234 0.014196 0.70212 0.0036561 0.00058245 -0.0018798 -0.0004124 -0.010649 -0.00094136 -0.00040162 -0.0020481 -0.0037772 0 -0.030985 0 0.0027392 0 0.0020934 0 -0.13893
0.66406 -0.0044553 -0.0021053 0.0049501 0.00024219 -0.0054309 -0.0060754 -0.010629 -0.012822 -0.0067929 0.0028734 -0.005165 0.79334 -0.00099651 0.0011862 -0.0027744 0.00011344 -0.0043457 0.00090562 0.0017557 -0.0043876 -0.0020626 0 -0.03022 0 0.002483 0 0.0011574 0 0.10922
0.66797 -0.0057668 -0.0066011 -0.0030745 -0.015671 -0.012363 -0.010093 -0.015472 -0.030341 -0.029041 -0.0079408 -0.024411 0.86914 -0.0044734 -0.00020043 -0.0038491 -0.0012619 -8.3743e-05 0.0028957 0.0033396 -0.004316 0.00094396 0 -0.029403 0 0.0020811 0 1.7261e-06 0 0.32301
0.67188 -0.005814 -0.0089565 -0.011136 -0.027806 -0.012943 -0.013381 -0.015667 -0.036462 -0.040666 -0.01868 -0.037362 0.91337 -0.005215 -0.0017905 -0.0030653 -0.0034954 0.0017578 0.0035838 0.0025806 -0.0022253 0.0035218 0 -0.029054 0 0.0018036 0 -0.00069789 0 0.4283
0.67578 -0.0054509 -0.0080945 -0.013136 -0.029407 -0.0055954 -0.01528 -0.014681 -0.030516 -0.039326 -0.025713 -0.039326 0.93753 -0.0034419 -0.0016323 -0.00029229 -0.0043574 0.002152 0.0016239 -0.0006562 -0.00039167 0.0042498 0 -0.029279 0 0.0018899 0 -0.00057297 0 0.39769
0.67969 -0.0062726 -0.0049063 -0.007685 -0.020015 0.005446 -0.016315 -0.014567 -0.017318 -0.027886 -0.026124 -0.029429 0.96989 -0.00061725 0.00043528 0.0024754 -0.0027392 0.0021186 -0.0023851 -0.0045508 -0.00092886 0.0032648 0 -0.029718 0 0.0022706 0 0.00018653 0 0.26453
0.68359 -0.0092565 -0.0019268 0.00030164 -0.0061005 0.011718 -0.017159 -0.01473 -0.0037381 -0.012106 -0.019671 -0.011564 1.028 0.0017829 0.0026301 0.0032193 0.0001777 0.0016654 -0.0055597 -0.0065993 -0.0039542 0.0021361 0 -0.029907 0 0.0026126 0 0.0010523 0 0.10725
0.6875 -0.013678 -0.0019083 0.0034144 0.0035007 0.0062358 -0.017341 -0.013312 0.0048126 0.0022625 -0.0093734 0.0069955 1.1009 0.0030501 0.0028797 0.0019967 0.0020948 -0.00010454 -0.0048305 -0.0054354 -0.0074548 0.0024384 0 -0.029694 0 0.0026593 0 0.0016036 0 0.0089288
0.69141 -0.01736 -0.0061234 -0.0021721 0.0036804 -0.010553 -0.015357 -0.009432 0.0059968 0.011107 -0.00011787 0.018741 1.1592 0.0031436 0.00064055 0.0007894 0.0018883 -0.003802 0.00012958 -0.0017644 -0.0088671 0.00426 0 -0.029332 0 0.0025088 0 0.0017756 0 0.014276
0.69531 -0.018192 -0.013455 -0.013587 -0.0040648 -0.029687 -0.010349 -0.0042496 0.00031386 0.012067 0.0038732 0.019141 1.183 0.0022327 -0.002727 0.0013302 0.00064872 -0.0085261 0.0060289 0.002225 -0.0070419 0.0059799 0 -0.029173 0 0.0025124 0 0.0017299 0 0.11009
0.69922 -0.015766 -0.020872 -0.023744 -0.013752 -0.039308 -0.0037983 -0.00027818 -0.0097476 0.0043464 0.0010213 0.0082875 1.182 0.00058749 -0.0051689 0.0033048 0.0004188 -0.0118 0.0084049 0.0043957 -0.0030744 0.0055768 0 -0.029295 0 0.002869 0 0.0015704 0 0.24135
0.70313 -0.011797 -0.025029 -0.027116 -0.019676 -0.033331 0.0006456 4.5837e-05 -0.020432 -0.010703 -0.0072932 -0.0095494 1.1868 -0.0011421 -0.0054933 0.0048638 0.0019809 -0.010994 0.0054612 0.0039653 0.00054805 0.0023917 0 -0.029441 0 0.0033317 0 0.0012509 0 0.35031
0.70703 -0.0089766 -0.024066 -0.02378 -0.01983 -0.016395 -0.00048933 -0.0045504 -0.027679 -0.028699 -0.017866 -0.027902 1.2208 -0.0018775 -0.0039577 0.0048094 0.0040172 -0.0053152 -0.00025382 0.0017651 0.0017463 -0.0021735 0 -0.029332 0 0.0033683 0 0.00076341 0 0.41011
0.71094 -0.0091479 -0.018584 -0.018505 -0.015939 -0.00086139 -0.007682 -0.013627 -0.028769 -0.042713 -0.027148 -0.04063 1.2795 -0.000752 -0.0016605 0.0039694 0.0045139 0.0031722 -0.0040557 -0.00049522 0.00024068 -0.0056631 0 -0.029019 0 0.0026679 0 0.00033557 0 0.43005
0.71484 -0.012112 -0.011305 -0.01617 -0.011183 0.0021743 -0.017484 -0.024705 -0.024009 -0.046133 -0.032217 -0.044121 1.3371 0.0019596 0.00044937 0.0041707 0.0029185 0.010445 -0.0032655 -0.001307 -0.0024221 -0.0064563 0 -0.028897 0 0.001516 0 0.00033217 0 0.43342
0.71875 -0.015851 -0.0056495 -0.01777 -0.0081083 -0.0090175 -0.024463 -0.033385 -0.016906 -0.036646 -0.03128 -0.038469 1.3728 0.0046106 0.0020509 0.0059174 0.00077404 0.012883 0.00060407 -0.0001354 -0.0041154 -0.0049396 0 -0.029314 0 0.00064648 0 0.00088962 0 0.42999
0.72266 -0.017866 -0.004026 -0.020242 -0.0080061 -0.025726 -0.024772 -0.034706 -0.012017 -0.018406 -0.024195 -0.027147 1.3898 0.0051896 0.0032509 0.0074173 0.00014993 0.0094746 0.0036536 0.0023939 -0.0036667 -0.0029814 0 -0.030158 0 0.00066281 0 0.0016657 0 0.407
0.72656 -0.016676 -0.006645 -0.019661 -0.011097 -0.03528 -0.018807 -0.025928 -0.011686 -0.00013769 -0.012983 -0.015136 1.4092 0.002919 0.0041854 0.0062493 0.0015098 0.0023109 0.003525 0.0048405 -0.0015682 -0.0022179 0 -0.030855 0 0.0015434 0 0.0020413 0 0.34371
0.73047 -0.012597 -0.011422 -0.014615 -0.016423 -0.029883 -0.011012 -0.0091966 -0.014173 0.010087 -0.0015962 -0.0063348 1.4451 -0.00095341 0.0048715 0.0020849 0.0032537 -0.0049494 0.001521 0.0056493 0.00057335 -0.0027025 0 -0.030841 0 0.0026775 0 0.0016674 0 0.23422
0.73438 -0.0074861 -0.01502 -0.0069977 -0.021527 -0.011394 -0.006934 0.0083937 -0.014894 0.0098555 0.0056591 -0.0017553 1.4877 -0.0040338 0.0052854 -0.002435 0.0034229 -0.0094366 0.00087597 0.0039667 0.0013471 -0.0031122 0 -0.030097 0 0.0033902 0 0.00084688 0 0.097794
0.73828 -0.0037237 -0.0146 -0.00019647 -0.023065 0.010592 -0.0095059 0.018409 -0.01002 0.0034836 0.0064923 0.00029997 1.5129 -0.0047315 0.0053731 -0.003825 0.0017778 -0.010522 0.0030875 0.00021989 0.00059102 -0.0022582 0 -0.029238 0 0.0034684 0 0.00033363 0 -0.030003
0.74219 -0.002973 -0.0094748 0.0032319 -0.01883 0.024971 -0.017025 0.01641 0.00027086 -0.0017295 0.0020881 0.0022029 1.5072 -0.0036131 0.004919 -0.00096483 5.0156e-05 -0.009475 0.0062035 -0.0039499 -0.00057032 -0.000432 0 -0.029019 0 0.0032271 0 0.00066843 0 -0.11501
0.74609 -0.0052986 -0.0017578 0.0025309 -0.0098572 0.025096 -0.024105 0.0050517 0.011347 -0.0012544 -0.0037518 0.0046481 1.484 -0.0028964 0.0035389 0.0037385 7.3927e-05 -0.007899 0.0069025 -0.0065489 -0.00066899 0.000734 0 -0.029671 0 0.003108 0 0.0016534 0 -0.136
0.75 -0.0090796 0.0045291 -0.0016865 -0.00047644 0.01138 -0.024977 -0.0077724 0.016781 0.003258 -0.0074238 0.0058252 1.4733 -0.0044231 0.0010317 0.0064158 0.0017458 -0.0064145 0.0042019 -0.0064792 0.0009292 -0.000178 0 -0.030671 0 0.0032339 0 0.0024815 0 -0.085733
0.75391 -0.011853 0.0056214 -0.008092 0.0043916 -0.0096168 -0.01706 -0.014567 0.012249 0.0054663 -0.008136 0.0028 1.4954 -0.0078427 -0.0021182 0.0050633 0.0030007 -0.0046165 0.00082696 -0.0043199 0.0034789 -0.0028373 0 -0.031176 0 0.0033402 0 0.0024373 0 0.030411
0.75781 -0.011734 0.0003131 -0.014785 0.0028384 -0.028271 -0.0026654 -0.013328 -0.0017427 -0.00041281 -0.0081168 -0.005902 1.5438 -0.010646 -0.004632 0.0010102 0.0019252 -0.0020974 0.00060897 -0.0019509 0.0053056 -0.00514 0 -0.030743 0 0.0030996 0 0.0015324 0 0.19025
0.76172 -0.0086226 -0.0090505 -0.019402 -0.0025654 -0.035917 0.012099 -0.0081081 -0.019671 -0.014498 -0.010187 -0.018399 1.5928 -0.010133 -0.0050505 -0.0026515 -0.0011204 0.00062543 0.0044277 -0.0011502 0.0049139 -0.0048432 0 -0.029711 0 0.0024785 0 0.00048582 0 0.34906
0.76563 -0.004368 -0.017691 -0.019975 -0.006851 -0.028894 0.020474 -0.0048775 -0.03328 -0.030034 -0.014796 -0.029631 1.622 -0.005709 -0.0027482 -0.003882 -0.0036091 0.0022352 0.0088911 -0.0021865 0.0020078 -0.0014873 0 -0.028892 0 0.0017715 0 7.3952e-05 0 0.44602
0.76953 -0.0016813 -0.021106 -0.016327 -0.0066452 -0.011067 0.018435 -0.0063733 -0.035336 -0.037105 -0.019166 -0.033649 1.6317 0.00041111 0.0014355 -0.0029902 -0.0032199 0.0016798 0.0093311 -0.0035734 -0.0022187 0.003078 0 -0.028867 0 0.0013158 0 0.00046369 0 0.43012
0.77344 -0.0024226 -0.017728 -0.010694 -0.0027382 0.0072562 0.0065807 -0.010265 -0.023423 -0.028954 -0.019405 -0.026838 1.6371 0.0047254 0.0055295 -0.00151 -0.00020218 -0.00085746 0.0043441 -0.0032992 -0.0056954 0.006055 0 -0.029521 0 0.0012031 0 0.0011399 0 0.29451
0.77734 -0.0063985 -0.0098131 -0.0065282 0.00086001 0.014722 -0.010196 -0.011887 -0.0020618 -0.0069515 -0.013824 -0.010425 1.6486 0.0049809 0.0075654 -0.00030811 0.0026292 -0.0040063 -0.0025887 -0.00060057 -0.0066391 0.0058142 0 -0.030207 0 0.0012704 0 0.0014507 0 0.093443
0.78125 -0.011474 -0.0019846 -0.0060604 0.00041659 0.0061352 -0.024868 -0.008825 0.018492 0.019026 -0.0046571 0.009129 1.6603 0.0017096 0.0067275 0.0008945 0.0023768 -0.0062281 -0.0061101 0.0032034 -0.0045945 0.0030212 0 -0.030372 0 0.0013293 0 0.0012089 0 -0.077126
0.78516 -0.014877 0.0016092 -0.0085399 -0.0045109 -0.013415 -0.031261 -0.0032496 0.027091 0.035339 0.0032293 0.0225 1.6588 -0.0023843 0.0037332 0.0023033 -0.001261 -0.0068584 -0.0038288 0.0056016 -0.00072092 -7.1243e-05 0 -0.030041 0 0.0013556 0 0.00077681 0 -0.12988
0.78906 -0.014785 -0.0003187 -0.010766 -0.010938 -0.031147 -0.026769 -8.7211e-05 0.018143 0.032063 0.0055503 0.022049 1.6407 -0.0045778 0.00025388 0.0029259 -0.0056007 -0.0062731 0.0016007 0.0048519 0.0029055 -0.001451 0 -0.029724 0 0.001446 0 0.00061051 0 -0.037549
0.79297 -0.0112 -0.0056927 -0.0096147 -0.01499 -0.034807 -0.013827 -0.0027577 -0.0042847 0.0090709 0.0012261 0.0065009 1.6197 -0.0040325 -0.0021455 0.0012306 -0.007223 -0.0051698 0.0050745 0.0014019 0.0045851 -0.00073595 0 -0.029875 0 0.0016368 0 0.00077459 0 0.1481
0.79688 -0.0057247 -0.010584 -0.0045488 -0.01477 -0.02088 0.00071594 -0.010133 -0.028012 -0.02297 -0.007323 -0.01713 1.6149 -0.0020027 -0.0028318 -0.0028936 -0.0048107 -0.003807 0.0037432 -0.0024323 0.0040319 0.0008976 0 -0.030431 0 0.0018324 0 0.00092936 0 0.32322
0.80078 -0.000602 -0.011621 0.0019071 -0.011296 0.0031638 0.0086496 -0.017154 -0.039726 -0.047745 -0.015932 -0.036322 1.632 -0.00040022 -0.0022469 -0.0071211 -0.00010744 -0.002008 -0.00064041 -0.0042596 0.0023894 0.0019594 0 -0.030865 0 0.0019414 0 0.00076438 0 0.38887
0.80469 0.0023433 -0.0078254 0.006044 -0.0071169 0.02405 0.0049613 -0.018488 -0.033085 -0.052095 -0.020865 -0.039784 1.6584 -0.00010774 -0.0014173 -0.0081465 0.0036667 0.00012356 -0.0037433 -0.0033552 0.001183 0.0018755 0 -0.030698 0 0.0020435 0 0.00037832 0 0.30427
0.80859 0.0024012 -0.00096042 0.005652 -0.0041416 0.031251 -0.0084963 -0.012301 -0.012425 -0.033502 -0.020076 -0.024337 1.6759 -0.00051407 -0.0012308 -0.0045618 0.0043797 0.0016361 -0.002824 -0.00090918 0.0010378 0.0012357 0 -0.029981 0 0.0023467 0 0.00017814 0 0.10681
0.8125 0.0001788 0.0055782 0.0014796 -0.0024892 0.022768 -0.022993 -0.0013872 0.010491 -0.0016541 -0.013449 0.0026843 1.6791 -0.00054081 -0.0019336 0.0016095 0.0023523 0.0010891 0.001013 0.0013059 0.0012652 0.0010661 0 -0.029286 0 0.0029307 0 0.00040592 0 -0.11068
0.81641 -0.0026726 0.0086103 -0.003443 -0.0010192 0.0048508 -0.027581 0.0089658 0.024185 0.027147 -0.0026762 0.027563 1.6789 -4.6783e-05 -0.0030951 0.0063984 -0.00034677 -0.0022959 0.0043789 0.0025301 0.00071661 0.0019119 0 -0.029222 0 0.0035544 0 0.00082331 0 -0.25085
0.82031 -0.0041695 0.00683 -0.0059068 0.0012659 -0.012856 -0.016186 0.0146 0.024132 0.039439 0.0089651 0.038435 1.6877 -0.00016049 -0.0039864 0.0071669 -0.0017249 -0.0076952 0.005065 0.0033972 -0.00086842 0.0034903 0 -0.029918 0 0.0037904 0 0.00093238 0 -0.26325
0.82422 -0.0029823 0.0015317 -0.0045004 0.0042587 -0.022599 0.0075556 0.014966 0.014123 0.032038 0.017358 0.032137 1.7031 -0.0021187 -0.0040767 0.0046569 -0.0011847 -0.012895 0.0038682 0.0048353 -0.0023542 0.0050234 0 -0.030914 0 0.0034145 0 0.00053433 0 -0.16882
0.82813 0.00075296 -0.0039482 -0.00025845 0.006938 -0.02122 0.031585 0.012835 0.0023695 0.012866 0.019196 0.015161 1.7076 -0.0056709 -0.0033107 0.0019542 0.00049256 -0.015621 0.0032032 0.0066644 -0.0021833 0.0058025 0 -0.031553 0 0.0026703 0 3.1876e-05 0 -0.044502
0.83203 0.0053791 -0.0058971 0.004214 0.0083944 -0.010167 0.042692 0.011657 -0.0040527 -0.0050171 0.013924 -0.0015221 1.6864 -0.0086778 -0.0020149 0.0014765 0.0020868 -0.014973 0.0042618 0.0073723 -2.9946e-05 0.0055092 0 -0.031499 0 0.0020976 0 0.0001046 0 0.023544
0.83594 0.0086595 -0.0022519 0.0064546 0.008741 0.0057515 0.035067 0.012688 -0.0026276 -0.011875 0.0045393 -0.009682 1.646 -0.0085725 -0.00057652 0.0028974 0.0028473 -0.011824 0.0057634 0.0054083 0.0025042 0.0042058 0 -0.030958 0 0.0020433 0 0.0010272 0 -0.0085342
0.83984 0.0092442 0.0061044 0.0056748 0.0091081 0.02001 0.014134 0.014082 0.0045775 -0.0065559 -0.0037641 -0.0080279 1.6132 -0.0046261 0.00079508 0.0038446 0.0027862 -0.0079836 0.0054699 0.00083507 0.0030726 0.0022125 0 -0.030438 0 0.002324 0 0.0023058 0 -0.11756
0.84375 0.0076633 0.01563 0.0032748 0.010655 0.026675 -0.0071506 0.012724 0.012997 0.0044883 -0.0065095 -0.0011451 1.6138 0.00098367 0.00204 0.0024445 0.0024107 -0.0049408 0.0027146 -0.0042618 0.00079792 4.5899e-05 0 -0.030314 0 0.0024065 0 0.0030381 0 -0.23186
0.84766 0.0060454 0.021993 0.002042 0.013351 0.023314 -0.016841 0.0073846 0.01797 0.012952 -0.0024681 0.0050701 1.6502 0.0044849 0.0030588 -0.00086664 0.0022442 -0.0032408 -0.00074298 -0.0071349 -0.002514 -0.0016376 0 -0.030554 0 0.0019644 0 0.0027019 0 -0.28176
0.85156 0.0066514 0.022508 0.004434 0.015611 0.012932 -0.011294 0.00061492 0.016709 0.014634 0.0059739 0.0076648 1.6989 0.0033718 0.0036389 -0.0038803 0.0024107 -0.0028527 -0.0023886 -0.0064287 -0.0035278 -0.0022399 0 -0.030807 0 0.0012681 0 0.0016333 0 -0.24849
0.85547 0.010219 0.017652 0.010919 0.01532 0.0028628 0.0036497 -0.0024487 0.0098076 0.011531 0.014726 0.0078451 1.7304 -0.0015028 0.0036202 -0.004717 0.0024683 -0.0038901 -0.0014038 -0.0031924 -0.00018199 -0.0015244 0 -0.030724 0 0.00099226 0 0.00072894 0 -0.17728
0.85938 0.015305 0.010724 0.019419 0.01171 0.00037135 0.017686 0.0022178 0.0017266 0.0092268 0.020589 0.0091205 1.7338 -0.0064541 0.0031105 -0.0033472 0.0016493 -0.0067797 0.00054533 -6.0055e-06 0.0062253 0.00021425 0 -0.030231 0 0.0015829 0 0.00063982 0 -0.145
0.86328 0.019113 0.0058564 0.026292 0.006552 0.0076693 0.023033 0.014051 -0.00089563 0.012121 0.022638 0.01429 1.7238 -0.0078101 0.002455 -0.0012612 -0.00050371 -0.011611 0.00087119 0.0010135 0.011624 0.0023162 0 -0.029561 0 0.0027811 0 0.0012096 0 -0.20472
0.86719 0.019246 0.0056432 0.028311 0.0034029 0.020146 0.018488 0.027489 0.0067102 0.020109 0.021748 0.023276 1.7246 -0.0047553 0.0019256 4.7027e-05 -0.0035133 -0.017316 -0.0016191 -0.00033392 0.012153 0.0041617 0 -0.029067 0 0.0037799 0 0.0016718 0 -0.34547
0.87109 0.015238 0.0098001 0.024442 0.0050649 0.029425 0.0086678 0.035211 0.023174 0.028728 0.01915 0.032755 1.7486 0.00020456 0.0014622 0.00016349 -0.0059894 -0.021637 -0.0058058 -0.0025067 0.0071333 0.0054795 0 -0.028985 0 0.003893 0 0.0013957 0 -0.49447
0.875 0.0089182 0.015532 0.016369 0.011111 0.029045 0.0001548 0.032789 0.04005 0.032135 0.01545 0.037528 1.7872 0.0035042 0.00081297 -0.00040369 -0.0065407 -0.022209 -0.0093576 -0.0036871 -0.00040849 0.0062947 0 -0.029313 0 0.0031248 0 0.00046902 0 -0.55931
0.87891 0.0034434 0.019248 0.007577 0.017667 0.018542 -0.0022284 0.021392 0.046146 0.026648 0.010741 0.033082 1.8222 0.0034939 -1.308e-05 -0.0010237 -0.0049618 -0.018103 -0.010582 -0.0032008 -0.006058 0.0066073 0 -0.029847 0 0.002127 0 -0.00040653 0 -0.48251
0.88281 0.0016256 0.018577 0.0016356 0.020034 0.0032083 0.0028903 0.0067554 0.035022 0.012782 0.0053451 0.018398 1.8434 0.0015501 -0.00050974 -0.0013507 -0.0025921 -0.010681 -0.0093508 -0.0017935 -0.0071929 0.0061712 0 -0.030341 0 0.0016102 0 -0.00055946 0 -0.27581
0.88672 0.004459 0.01363 0.00063295 0.016346 -0.0096036 0.013617 -0.004498 0.010373 -0.0049266 0.00027862 -0.0023963 1.8561 0.0004757 -6.7775e-05 -0.0011179 -0.001315 -0.003063 -0.0066396 -0.00076072 -0.0044873 0.0046625 0 -0.03065 0 0.0017748 0 9.848e-05 0 -0.017695
0.89063 0.010602 0.0069615 0.0044215 0.0093083 -0.014499 0.025797 -0.0083542 -0.01509 -0.019731 -0.0029414 -0.020928 1.873 0.0017889 0.0012593 2.2326e-05 -0.0019389 0.0015119 -0.0035702 -0.00084088 -0.00079621 0.0021309 0 -0.030783 0 0.0022598 0 0.0010918 0 0.18152
0.89453 0.017061 0.002269 0.01085 0.0044193 -0.0098846 0.034355 -0.0045837 -0.027095 -0.025178 -0.0028772 -0.028258 1.901 0.004404 0.0024371 0.0021062 -0.0034521 0.001347 -0.00095992 -0.0017817 0.0013083 -0.00070974 0 -0.030835 0 0.0025723 0 0.0018674 0 0.22833
0.89844 0.020759 0.0024673 0.016813 0.0059072 0.0024027 0.035133 0.004381 -0.018588 -0.017551 0.0013251 -0.019661 1.9366 0.0057965 0.0021337 0.0043245 -0.0039561 -0.0030305 0.00056586 -0.0027562 0.0012099 -0.0027254 0 -0.030858 0 0.0025201 0 0.0022239 0 0.08765
0.90234 0.020185 0.0080528 0.019738 0.013545 0.018227 0.02703 0.015249 0.0061468 0.0023504 0.0096148 0.0023835 1.9722 0.0044038 -3.2244e-05 0.0052059 -0.0024758 -0.0094644 0.00057607 -0.0030984 2.831e-05 -0.0030687 0 -0.030779 0 0.002244 0 0.0023011 0 -0.1987
0.90625 0.016227 0.016657 0.018882 0.02281 0.032159 0.013222 0.024963 0.034508 0.028744 0.020752 0.029043 2.0066 0.00096129 -0.0028746 0.0036838 0.00010326 -0.015493 -0.00070873 -0.0027223 -0.00083225 -0.0018219 0 -0.03047 0 0.0019212 0 0.0022511 0 -0.52496
0.91016 0.011639 0.024177 0.015747 0.028135 0.038843 0.00012688 0.031043 0.053146 0.052391 0.032108 0.049452 2.0461 -0.002352 -0.0044571 0.00012956 0.0019465 -0.019496 -0.0020561 -0.0020034 -0.00086442 -1.291e-05 0 -0.029902 0 0.001543 0 0.0020216 0 -0.76381
0.91406 0.00939 0.026997 0.013167 0.026619 0.035306 -0.005927 0.03195 0.054891 0.064074 0.039994 0.055878 2.097 -0.0039389 -0.0037976 -0.003727 0.0021528 -0.021062 -0.001751 -0.0013706 -0.00049413 0.0010946 0 -0.029265 0 0.0010311 0 0.0014965 0 -0.8225
0.91797 0.010883 0.024057 0.013488 0.019505 0.023266 -0.0024026 0.027794 0.041214 0.058791 0.040895 0.046833 2.1568 -0.003945 -0.0018763 -0.0060081 0.0016673 -0.02057 0.0010501 -0.00099293 -0.00031991 0.00093021 0 -0.028881 0 0.00051125 0 0.00079432 0 -0.68695
0.92188 0.015171 0.017477 0.016977 0.010788 0.0092832 0.0079031 0.020676 0.019971 0.038557 0.033303 0.026955 2.2138 -0.0035653 -0.00081673 -0.0059005 0.0021902 -0.018532 0.0052711 -0.00075777 -0.0004896 1.6577e-05 0 -0.028962 0 0.00035037 0 0.00031857 0 -0.42929
0.92578 0.019661 0.011273 0.021611 0.0045455 0.0015354 0.018653 0.013864 0.000869 0.011975 0.019069 0.0044867 2.2575 -0.0034435 -0.00181 -0.0037943 0.0041243 -0.015253 0.008333 -0.00047948 -0.00072729 -0.00052603 0 -0.029404 0 0.0008247 0 0.00043027 0 -0.17199
0.92969 0.021775 0.0089353 0.024462 0.0030276 0.0047347 0.023894 0.0099932 -0.0086983 -0.0096171 0.0031734 -0.012003 2.289 -0.0029596 -0.0037253 -0.00048191 0.0057392 -0.011024 0.0079601 -0.00012704 -0.00075702 -4.861e-06 0 -0.029838 0 0.0017518 0 0.0010548 0 -0.026513
0.93359 0.020426 0.011409 0.023664 0.0062982 0.016772 0.021482 0.0096166 -0.0060964 -0.017571 -0.0083015 -0.016515 2.3211 -0.0011378 -0.0039091 0.0034639 0.0046372 -0.0065801 0.0039623 0.00012669 -0.00058305 0.0011506 0 -0.029929 0 0.0025384 0 0.001665 0 -0.03994
0.9375 0.016415 0.016701 0.019531 0.012802 0.029795 0.013941 0.011287 0.0060233 -0.009997 -0.010972 -0.0077172 2.3684 0.0018847 -0.00066137 0.007411 0.00027079 -0.0032634 -0.0015264 9.6022e-05 -0.00041271 0.0016751 0 -0.029689 0 0.0026954 0 0.0017258 0 -0.17818
0.94141 0.01168 0.021241 0.014132 0.019969 0.035159 0.0065856 0.013055 0.021035 0.0077375 -0.0041622 0.010285 2.4351 0.0045155 0.0048589 0.010074 -0.0049907 -0.0025647 -0.0055749 -0.00013325 -0.00042351 0.00057838 0 -0.029466 0 0.0023404 0 0.001202 0 -0.35175
0.94531 0.0081081 0.021999 0.0098374 0.024782 0.028761 0.0043564 0.013998 0.031299 0.026206 0.0089399 0.029265 2.5109 0.0049955 0.0092239 0.0098153 -0.0075208 -0.0052262 -0.0064693 -0.00012526 -0.0006243 -0.0018319 0 -0.029619 0 0.0021411 0 0.00062566 0 -0.46608
0.94922 0.0066892 0.018063 0.0080115 0.024776 0.013212 0.0091907 0.014511 0.031854 0.036869 0.02289 0.040501 2.5794 0.0030682 0.0094993 0.0060813 -0.0054858 -0.010528 -0.004615 0.00056887 -0.00083988 -0.0039571 0 -0.030152 0 0.0026766 0 0.00062799 0 -0.46788
0.95313 0.0073307 0.010904 0.0086183 0.019444 -0.0041579 0.019045 0.015346 0.023005 0.035989 0.032367 0.039281 2.6308 0.00031808 0.0057578 0.0006392 -0.00050229 -0.016371 -0.001796 0.0018251 -0.00074798 -0.0040644 0 -0.030678 0 0.003806 0 0.0013571 0 -0.36521
0.95703 0.0091224 0.0034345 0.010588 0.011058 -0.015544 0.028785 0.016529 0.010033 0.025637 0.03416 0.027515 2.6696 -0.0012187 0.001032 -0.0030405 0.0036771 -0.020239 0.00034855 0.0026619 -1.7596e-05 -0.0016964 0 -0.030782 0 0.004697 0 0.0023247 0 -0.21573
0.96094 0.010741 -0.0014739 0.012366 0.0037924 -0.016417 0.032521 0.017168 -9.1773e-05 0.01169 0.028054 0.01238 2.7117 -0.00081544 -0.0012907 -0.002291 0.0042794 -0.020475 0.0013093 0.001745 0.0013689 0.0018745 0 -0.030436 0 0.0045498 0 0.0028201 0 -0.092085
0.96484 0.010896 -0.0022762 0.012361 0.0012314 -0.0071697 0.026527 0.016107 -0.0030146 0.00031694 0.016516 0.0015819 2.7726 0.00053875 -0.00026586 0.0023748 0.0016132 -0.017049 0.0015511 -0.0014798 0.0027937 0.004604 0 -0.030047 0 0.0033571 0 0.0024985 0 -0.042547
0.96875 0.0088501 0.00062185 0.0094753 0.0038988 0.0073769 0.011461 0.012629 0.00052317 -0.0050706 0.0035069 -0.0015159 2.8565 0.0014286 0.0021317 0.0073235 -0.0016219 -0.011367 0.0016817 -0.0059305 0.0031406 0.0052763 0 -0.030048 0 0.001961 0 0.0016173 0 -0.065699
0.97266 0.0048979 0.0050917 0.003837 0.0087135 0.019972 -0.0073986 0.0066797 0.0055975 -0.004984 -0.0070884 0.00055935 2.9534 0.0016187 0.0031514 0.0085501 -0.002941 -0.005369 0.001826 -0.0092575 0.0016123 0.0043647 0 -0.030423 0 0.0013266 0 0.00075019 0 -0.11261
0.97656 0.00041205 0.0082884 -0.0027238 0.010944 0.023962 -0.022451 -0.0011589 0.0065844 -0.0028473 -0.012822 0.0020975 3.0457 0.0023084 0.0018856 0.0048583 -0.0020455 -0.00060318 0.0016548 -0.009445 -0.0012953 0.0033929 0 -0.030684 0 0.0017103 0 0.00030113 0 -0.11724
0.98047 -0.002802 0.0080485 -0.0072063 0.0073165 0.016591 -0.027615 -0.0094797 0.00078278 -0.002555 -0.013325 -0.0011626 3.1199 0.0047756 -0.00010238 -0.0012759 -0.00046622 0.002161 0.00082881 -0.0064487 -0.0036921 0.0033919 0 -0.030358 0 0.0025104 0 0.000272 0 -0.03978
0.98438 -0.0036174 0.0040101 -0.0071234 -0.0018846 0.0010401 -0.021603 -0.015859 -0.010003 -0.0059475 -0.010013 -0.0090136 3.1747 0.0087929 -0.00057365 -0.0058238 0.00041293 0.0027851 -0.00064224 -0.002391 -0.0035721 0.0039074 0 -0.029557 0 0.0029187 0 0.00043029 0 0.10301
0.98828 -0.0024206 -0.0022108 -0.0023669 -0.013005 -0.014566 -0.008618 -0.017444 -0.02053 -0.011574 -0.005115 -0.017271 3.221 0.012409 0.0010789 -0.0063204 0.0007586 0.0014802 -0.0023778 3.6175e-05 -0.00064426 0.0035239 0 -0.029006 0 0.0027143 0 0.00061807 0 0.24237
0.99219 -0.0009771 -0.0079795 0.0042327 -0.021141 -0.021526 0.0039559 -0.012648 -0.024941 -0.015515 -0.00063389 -0.020853 3.2736 0.013316 0.0032841 -0.0033051 0.0017479 -0.0012709 -0.0038383 -0.00032041 0.0029936 0.0014309 0 -0.029412 0 0.0024142 0 0.00085839 0 0.29809
0.99609 -0.0013097 -0.011197 0.0083533 -0.022766 -0.01607 0.0094364 -0.0029488 -0.019865 -0.013952 0.002183 -0.016982 3.3405 0.010513 0.0039143 0.00078615 0.0038559 -0.0046417 -0.0045654 -0.0023245 0.0043248 -0.0014956 0 -0.030721 0 0.0026567 0 0.0011965 0 0.23143
1 -0.0043553 -0.011468 0.0067803 -0.017504 -0.0022859 0.0050812 0.0069223 -0.0065093 -0.0060861 0.0027494 -0.0066519 3.4182 0.004835 0.0023424 0.003809 0.0059401 -0.0075436 -0.0043619 -0.0038382 0.0020623 -0.003231 0 -0.031984 0 0.0034629 0 0.0015235 0 0.076282
1.0039 -0.0093625 -0.010145 -0.00065503 -0.0084011 0.0099901 -0.0068828 0.011197 0.0091827 0.0044645 0.00077634 0.0058021 3.4956 -0.0018308 -8.1832e-05 0.005113 0.0061675 -0.0089861 -0.0033912 -0.0038054 -0.0018914 -0.0023635 0 -0.032081 0 0.0041397 0 0.0016302 0 -0.073348
1.0078 -0.014422 -0.0092849 -0.011106 -0.00065284 0.011267 -0.02058 0.0064861 0.01874 0.010941 -0.0038762 0.014308 3.5632 -0.0076515 -0.0014277 0.0051379 0.0038424 -0.0084796 -0.0021342 -0.0030941 -0.0037966 0.00055229 0 -0.030697 0 0.003932 0 0.0014428 0 -0.11347
1.0117 -0.017664 -0.010302 -0.020502 0.00086349 -0.0015083 -0.02925 -0.0060525 0.015267 0.0069888 -0.010955 0.013249 3.6207 -0.01129 -0.00088067 0.0044661 0.00023778 -0.0061284 -0.0011398 -0.0032822 -0.0013592 0.0033813 0 -0.028693 0 0.0027784 0 0.0011564 0 0.011627
1.0156 -0.01823 -0.013167 -0.025695 -0.0056426 -0.022901 -0.028263 -0.021413 -0.0023341 -0.009422 -0.019425 3.6571e-05 3.6759 -0.011789 0.00092409 0.0035251 -0.0024374 -0.0023863 -0.00068344 -0.0046684 0.0039383 0.0042427 0 -0.027467 0 0.0014192 0 0.0010706 0 0.27596
1.0195 -0.016441 -0.016541 -0.025654 -0.017281 -0.042135 -0.017359 -0.033645 -0.027576 -0.033992 -0.027351 -0.022645 3.7359 -0.0087085 0.0029792 0.0028819 -0.0029157 0.0021663 -0.00062203 -0.0056468 0.0077763 0.0030867 0 -0.027831 0 0.00075152 0 0.0012703 0 0.5798
1.0234 -0.013283 -0.018568 -0.021337 -0.027461 -0.049161 -0.0011982 -0.038732 -0.048759 -0.057261 -0.032294 -0.046458 3.7998 -0.0028008 0.0049423 0.0031667 -0.0017817 0.0066887 -0.0006356 -0.0042312 0.006648 0.0015141 0 -0.029375 0 0.0010589 0 0.0014974 0 0.79306
1.0273 -0.0097749 -0.017802 -0.014842 -0.029497 -0.03993 0.012369 -0.035632 -0.054799 -0.068485 -0.032087 -0.060218 3.8585 0.0035781 0.0069233 0.0042839 -0.00064214 0.0097593 -0.00066232 -0.00025054 0.0010534 0.0010268 0 -0.030854 0 0.0018416 0 0.0013889 0 0.81235
1.0313 -0.0066717 -0.013843 -0.0084579 -0.020901 -0.018203 0.016052 -0.025569 -0.041357 -0.060435 -0.025685 -0.055353 3.9029 0.007371 0.0084415 0.0048674 -0.00051611 0.0094888 -0.0010541 0.0040981 -0.0047194 0.0014695 0 -0.031245 0 0.002359 0 0.00087006 0 0.60742
1.0352 -0.0044978 -0.007554 -0.0038741 -0.0053966 0.0064844 0.0072418 -0.010996 -0.013512 -0.033006 -0.013751 -0.031115 3.9338 0.0068766 0.0080874 0.0031186 -0.0010455 0.0044788 -0.0021816 0.0060763 -0.006182 0.0012839 0 -0.030528 0 0.0023126 0 0.0002936 0 0.23829
1.0391 -0.0035828 -0.00083818 -0.0015753 0.009082 0.023379 -0.0099509 0.0047594 0.016735 0.0058603 0.0012275 0.0039263 3.964 0.0033139 0.0046967 -0.0013222 -0.0011465 -0.0048109 -0.0037975 0.0048899 -0.0024706 -0.00059338 0 -0.029538 0 0.0020141 0 0.00014413 0 -0.16488
1.043 -0.0039013 0.0040557 -0.00065525 0.015257 0.025551 -0.02648 0.017549 0.03661 0.042475 0.015395 0.035564 4.0096 0.00019679 -0.00099871 -0.0063617 -0.00024189 -0.015436 -0.0048439 0.0023192 0.0029968 -0.0030968 0 -0.029124 0 0.0019509 0 0.00056433 0 -0.45397
1.0469 -0.0048564 0.0055463 0.00058914 0.010888 0.013353 -0.033367 0.023252 0.038742 0.062445 0.024559 0.05087 4.0763 0.00062051 -0.0061618 -0.008792 0.0012273 -0.022992 -0.0040907 0.000804 0.0055785 -0.0034965 0 -0.029419 0 0.0022603 0 0.0011708 0 -0.52707
1.0508 -0.0053503 0.0036195 0.0033707 -0.00036137 -0.0054664 -0.027003 0.019644 0.024054 0.056875 0.025605 0.044366 4.1535 0.0046294 -0.0077711 -0.0071411 0.0023895 -0.023966 -0.001197 0.000942 0.0033959 0.00015309 0 -0.029874 0 0.0026521 0 0.0013735 0 -0.37479
1.0547 -0.0042993 1.2076e-05 0.007276 -0.011829 -0.019591 -0.011287 0.0080482 0.00039675 0.027142 0.017841 0.02015 4.2197 0.009063 -0.0051438 -0.0033026 0.0028318 -0.01791 0.0027388 0.0010551 -0.0012828 0.0067306 0 -0.029921 0 0.0027974 0 0.00092783 0 -0.083825
1.0586 -0.0013448 -0.0026234 0.01032 -0.018027 -0.020441 0.0048962 -0.0067626 -0.021664 -0.014493 0.0036713 -0.010624 4.2588 0.010196 -0.00064814 -0.0010243 0.0028074 -0.0078138 0.0057538 -0.00063925 -0.00432 0.012207 0 -0.029559 0 0.0027043 0 0.00019896 0 0.20634
1.0625 0.0027557 -0.0022004 0.0104 -0.017046 -0.0074245 0.013272 -0.018718 -0.033462 -0.049712 -0.011876 -0.035 4.2727 0.0069288 0.0022595 -0.0023945 0.0026715 0.0016485 0.0063668 -0.0035472 -0.0033993 0.012471 0 -0.029297 0 0.0026596 0 -0.00012974 0 0.37102
1.0664 0.0064409 0.0015791 0.0071028 -0.010121 0.011455 0.011219 -0.023273 -0.031297 -0.062755 -0.022806 -0.043523 4.2818 0.0017047 0.0019648 -0.0057117 0.0023358 0.0067298 0.0046171 -0.004741 0.00019786 0.0066143 0 -0.029551 0 0.0028287 0 0.00033778 0 0.35517
1.0703 0.0082719 0.0070749 0.0023407 0.0002623 0.024572 0.0030682 -0.019098 -0.017154 -0.048411 -0.024452 -0.033603 4.311 -0.001661 -0.00013616 -0.0070272 0.0014313 0.0062585 0.0019394 -0.0018454 0.0030842 -0.0020984 0 -0.030153 0 0.0030039 0 0.0013341 0 0.1877
1.0742 0.0079062 0.011723 -0.00080104 0.011666 0.024209 -0.0030146 -0.0079419 0.002759 -0.014626 -0.01548 -0.010085 4.3726 -0.0012451 -0.001312 -0.004036 -2.285e-05 0.0014153 1.5948e-05 0.0040141 0.0028777 -0.0085009 0 -0.030467 0 0.0028199 0 0.0021233 0 -0.046921
1.0781 0.006428 0.013523 -0.00012815 0.021716 0.011531 -0.00046701 0.006633 0.020917 0.022128 0.001331 0.017047 4.4575 0.0015383 -0.00033725 0.0015196 -0.0012741 -0.0057039 -0.00039053 0.0084077 5.6809e-05 -0.0092384 0 -0.030009 0 0.0022229 0 0.0021002 0 -0.25743
1.082 0.0057175 0.012082 0.0043156 0.027842 -0.0044697 0.011323 0.020553 0.031656 0.046047 0.020057 0.037142 4.5427 0.0034731 0.0013158 0.0054463 -0.0012959 -0.013299 0.00031772 0.0072126 -0.0028432 -0.0049776 0 -0.02895 0 0.0016539 0 0.0012763 0 -0.38613
1.0859 0.0071935 0.0086756 0.010538 0.028 -0.013149 0.026383 0.030204 0.033296 0.050073 0.034052 0.04377 4.6076 0.0024793 0.0010971 0.0052021 0.00037025 -0.020013 0.0012923 0.0004284 -0.0035914 0.00050521 0 -0.028008 0 0.001686 0 0.00025179 0 -0.42359
1.0898 0.010765 0.0054948 0.016028 0.022175 -0.0090395 0.035635 0.033311 0.028201 0.038045 0.038815 0.03755 4.649 -0.00075467 -0.0018322 0.0023682 0.0032327 -0.024448 0.0021049 -0.0074908 -0.0019253 0.0033825 0 -0.027839 0 0.0024365 0 -0.00027546 0 -0.39804
1.0938 0.014768 0.0045582 0.019067 0.013156 0.0052742 0.032483 0.029735 0.020814 0.020287 0.033877 0.025038 4.6814 -0.0037305 -0.0054556 0.00091073 0.0062638 -0.025104 0.0029186 -0.011287 0.00070025 0.0024063 0 -0.028499 0 0.0033636 0 -3.4393e-05 0 -0.35099
1.0977 0.017019 0.0067907 0.019132 0.005354 0.021577 0.017212 0.021563 0.014867 0.0063274 0.022694 0.014151 4.7248 -0.004512 -0.006583 0.0029493 0.0086101 -0.021207 0.0038978 -0.0092307 0.0025975 -0.00081425 0 -0.029438 0 0.0036992 0 0.00067416 0 -0.31247
1.1016 0.016284 0.011546 0.016654 0.0021692 0.031388 -0.0025946 0.011997 0.011474 -0.00017286 0.010571 0.009071 4.7885 -0.0032081 -0.0037484 0.0063944 0.0098895 -0.013712 0.0045848 -0.0041801 0.0030065 -0.0036897 0 -0.030011 0 0.0031355 0 0.0012769 0 -0.28635
1.1055 0.013134 0.016748 0.012787 0.0039051 0.030532 -0.016174 0.0036163 0.0091814 -0.0015417 0.0018354 0.0082039 4.8651 -0.0013971 0.0014611 0.0069924 0.0099599 -0.005331 0.0039979 -0.00059487 0.0021133 -0.0048125 0 -0.029985 0 0.0021066 0 0.0013819 0 -0.25237
1.1094 0.0095336 0.019725 0.0093379 0.0078966 0.020601 -0.016021 -0.0025484 0.0057385 -0.0023497 -0.0020324 0.0065941 4.938 -0.00039809 0.0058474 0.002788 0.0086922 0.00078818 0.0014711 -0.0005551 0.00038171 -0.0046381 0 -0.029628 0 0.0013933 0 0.0010234 0 -0.1855
1.1133 0.0074756 0.018558 0.008338 0.010665 0.0073809 -0.0026575 -0.0063176 0.00025254 -0.0052179 -0.0022637 0.00079949 4.9959 -0.00022811 0.0073255 -0.0035729 0.0061812 0.002822 -0.002522 -0.0025521 -0.001886 -0.0044505 0 -0.029369 0 0.0014406 0 0.00055822 0 -0.082745
1.1172 0.0076599 0.013286 0.0109 0.010293 -0.0022768 0.015456 -0.0069476 -0.0057124 -0.0090587 -0.0010005 -0.0076624 5.0423 -0.00010734 0.0063116 -0.0071795 0.0031174 0.0010627 -0.0063797 -0.0038076 -0.0044498 -0.0048418 0 -0.029415 0 0.0020396 0 0.00035605 0 0.021291
1.1211 0.0091371 0.0061524 0.015978 0.0072659 -0.0036834 0.027053 -0.002918 -0.0087854 -0.010297 0.00066356 -0.012995 5.0908 0.00031065 0.0046508 -0.0055944 0.00064519 -0.0028316 -0.008325 -0.0033379 -0.0069192 -0.0051331 0 -0.02967 0 0.0026393 0 0.00055044 0 0.066612
1.125 0.010065 0.00047264 0.020277 0.0035256 0.0034048 0.025038 0.006292 -0.005824 -0.0056356 0.0032857 -0.0093762 5.1529 0.00043779 0.0034527 -0.0012453 -0.00045918 -0.0073149 -0.0075654 -0.002528 -0.0088534 -0.0041282 0 -0.029949 0 0.0029162 0 0.0010105 0 0.0065377
1.1289 0.0089127 -0.0013598 0.01995 0.00091268 0.014336 0.010758 0.01803 0.0037783 0.005492 0.0079522 0.0044179 5.2282 -0.00052267 0.0021597 0.00097037 -0.00054182 -0.011752 -0.0047336 -0.0029208 -0.010024 -0.0013887 0 -0.030192 0 0.0030046 0 0.0014994 0 -0.15112
1.1328 0.0052717 0.0005581 0.013177 0.00026323 0.02162 -0.0071463 0.026576 0.016824 0.019899 0.014465 0.023315 5.3062 -0.0025201 -0.00029631 -0.0014994 -0.00082006 -0.015916 -0.0012918 -0.0040033 -0.010397 0.0021362 0 -0.030445 0 0.0031876 0 0.0018572 0 -0.33249
1.1367 -0.00010323 0.0036373 0.0016997 0.0014205 0.019042 -0.018368 0.026423 0.027028 0.031374 0.020414 0.038199 5.3781 -0.0044987 -0.0036774 -0.0064057 -0.0021334 -0.018942 0.0015509 -0.0036644 -0.0097924 0.0046532 0 -0.030686 0 0.0034406 0 0.0020672 0 -0.43072
1.1406 -0.0057665 0.0044607 -0.010024 0.0035523 0.0057323 -0.0172 0.016423 0.027785 0.033039 0.022016 0.040567 5.4464 -0.0053492 -0.0060862 -0.008974 -0.00388 -0.019089 0.0034949 -0.00087262 -0.0077701 0.0047922 0 -0.030737 0 0.0033693 0 0.0021824 0 -0.36622
1.1445 -0.010153 0.0010159 -0.017536 0.0052836 -0.012681 -0.0055393 0.001033 0.015834 0.02073 0.016253 0.026863 5.5216 -0.0049688 -0.0056199 -0.0065464 -0.0043682 -0.014857 0.004903 0.0025515 -0.0041554 0.0026174 0 -0.030415 0 0.0026458 0 0.0022083 0 -0.13521
1.1484 -0.012084 -0.0060094 -0.018998 0.004866 -0.027161 0.0087812 -0.01284 -0.0061869 -0.0040103 0.0029133 0.00037256 5.6104 -0.0043084 -0.0023907 -0.00098805 -0.0024647 -0.0065686 0.0059972 0.0033844 0.00018709 -0.00034944 0 -0.029784 0 0.0014824 0 0.0020681 0 0.18593
1.1523 -0.011266 -0.013678 -0.015901 0.00087836 -0.030875 0.016747 -0.020887 -0.030168 -0.033291 -0.014741 -0.029992 5.7059 -0.0043529 0.0012276 0.0033229 0.0010308 0.0031277 0.0063313 0.00043817 0.0033189 -0.0020991 0 -0.029205 0 0.00060039 0 0.0016964 0 0.48159
1.1563 -0.008687 -0.018601 -0.011619 -0.0066668 -0.02349 0.012949 -0.023858 -0.04624 -0.055752 -0.03109 -0.05337 5.7903 -0.0050829 0.0025462 0.0036568 0.0037959 0.010523 0.0050963 -0.0036913 0.0034139 -0.0014269 0 -0.029093 0 0.00065333 0 0.0011797 0 0.65491
1.1602 -0.0064764 -0.018873 -0.0091246 -0.015732 -0.011052 -0.0019912 -0.025305 -0.047927 -0.062007 -0.040442 -0.061547 5.8495 -0.005462 0.00091246 0.0010703 0.0039867 0.013033 0.0020249 -0.004785 0.0003629 0.0013191 0 -0.02955 0 0.0016357 0 0.00078983 0 0.66728
1.1641 -0.0069023 -0.015047 -0.0094841 -0.023046 -0.0016799 -0.022078 -0.026975 -0.035679 -0.049609 -0.039419 -0.052516 5.8859 -0.0044467 -0.0017754 -0.0012665 0.0019268 0.010583 -0.0019402 -0.0012177 -0.0037339 0.0045142 0 -0.030229 0 0.0028543 0 0.00082256 0 0.54297
1.168 -0.010873 -0.0097597 -0.011824 -0.026048 -0.00037524 -0.038936 -0.026587 -0.016496 -0.024355 -0.028469 -0.031267 5.9173 -0.0020156 -0.002874 -0.0013852 -0.0002679 0.0051926 -0.0049291 0.0040345 -0.0059353 0.0063424 0 -0.030576 0 0.0035029 0 0.0013348 0 0.34691
1.1719 -0.017026 -0.0063847 -0.014331 -0.024615 -0.0066015 -0.045746 -0.02041 0.00012665 0.0029042 -0.011906 -0.0072604 5.9615 0.00074485 -0.0013843 4.6449e-05 -0.00085528 -0.00070169 -0.005309 0.0059054 -0.0047094 0.0059219 0 -0.030271 0 0.0033007 0 0.0020079 0 0.15538
1.1758 -0.022391 -0.0074229 -0.01544 -0.02116 -0.015794 -0.040516 -0.0082091 0.0072855 0.021763 0.0035706 0.010127 6.0213 0.0025033 0.001317 0.001274 -0.00023105 -0.0056415 -0.0028852 0.0020402 -0.0010971 0.0037055 0 -0.029502 0 0.0026145 0 0.0023118 0 0.033198
1.1797 -0.024441 -0.013306 -0.014674 -0.018958 -0.022963 -0.027193 0.0044132 0.0036168 0.026518 0.011435 0.015617 6.0826 0.002643 0.0029863 0.0017664 -0.00036498 -0.0091882 0.00082447 -0.0048217 0.0023167 0.00096005 0 -0.028827 0 0.0020089 0 0.0019004 0 0.019586
1.1836 -0.023076 -0.022125 -0.012969 -0.01997 -0.025556 -0.0138 0.009054 -0.0073617 0.01706 0.007967 0.0092852 6.1293 0.0015088 0.0026912 0.0025091 -0.0023561 -0.010941 0.0035131 -0.0093392 0.0037218 -0.0011581 0 -0.028734 0 0.0017215 0 0.00092458 0 0.12045
1.1875 -0.020869 -0.030486 -0.012435 -0.023816 -0.024124 -0.008172 0.00063701 -0.020413 -0.0029274 -0.0062003 -0.0051383 6.1595 -8.4069e-05 0.0015331 0.0041367 -0.0046774 -0.0098525 0.0035532 -0.0085541 0.003538 -0.0021637 0 -0.029269 0 0.001579 0 -3.1484e-05 0 0.3084
1.1914 -0.021186 -0.035229 -0.015454 -0.02852 -0.021314 -0.013537 -0.018577 -0.031704 -0.028204 -0.0264 -0.023115 6.1882 -0.0014609 0.0013039 0.0054531 -0.0042425 -0.0047809 0.00094771 -0.0044651 0.0036485 -0.0021054 0 -0.030011 0 0.0013695 0 -0.00039065 0 0.53377
1.1953 -0.025577 -0.03518 -0.023302 -0.03221 -0.020441 -0.026661 -0.040415 -0.039959 -0.053071 -0.045977 -0.041035 6.2335 -0.0022811 0.0025017 0.0044807 0.0003869 0.0040859 -0.0028622 -0.0016999 0.0051769 -0.0011042 0 -0.03042 0 0.0012054 0 -4.6122e-05 0 0.74441
1.1992 -0.032528 -0.031845 -0.034981 -0.034326 -0.024185 -0.039902 -0.056196 -0.045551 -0.07174 -0.059021 -0.056099 6.2981 -0.0023673 0.0037058 0.0010953 0.0067842 0.014328 -0.0060624 -0.002728 0.0069989 0.00078116 0 -0.030266 0 0.0014469 0 0.0005621 0 0.90339
1.2031 -0.038542 -0.028475 -0.04711 -0.035494 -0.033252 -0.045944 -0.061532 -0.048934 -0.079342 -0.062472 -0.065503 6.3636 -0.0016016 0.0029458 -0.0019121 0.010017 0.022002 -0.0075373 -0.0054885 0.0065086 0.0031731 0 -0.0298 0 0.0022579 0 0.00084434 0 0.99389
1.207 -0.040665 -0.027985 -0.055208 -0.036387 -0.04521 -0.042068 -0.057249 -0.049812 -0.073895 -0.056765 -0.066563 6.4036 -0.00010593 -0.00025229 -0.0011233 0.0068398 0.023722 -0.00723 -0.005774 0.0020276 0.0050104 0 -0.02953 0 0.0032921 0 0.00058357 0 1.0111
1.2109 -0.038427 -0.031096 -0.055825 -0.036704 -0.054647 -0.031276 -0.046991 -0.047435 -0.057805 -0.04506 -0.058139 6.4056 0.0015529 -0.0041126 0.0038116 -0.0010063 0.018683 -0.0057514 -0.0018288 -0.0053266 0.0049005 0 -0.029809 0 0.0038926 0 0.00010328 0 0.9529
1.2148 -0.033857 -0.036018 -0.048378 -0.035189 -0.055642 -0.019902 -0.034589 -0.041393 -0.037114 -0.031717 -0.042063 6.3813 0.0025399 -0.0059239 0.0090039 -0.0077034 0.0091753 -0.0037666 0.0035912 -0.012041 0.0021929 0 -0.030538 0 0.0036577 0 -7.6313e-05 0 0.82211
1.2188 -0.029903 -0.039868 -0.03575 -0.03079 -0.045814 -0.01382 -0.0233 -0.032183 -0.018436 -0.020772 -0.023036 6.3581 0.0023305 -0.004296 0.0094334 -0.0080707 -0.00074522 -0.0016865 0.0057828 -0.014601 -0.0021349 0 -0.031246 0 0.0028247 0 0.00023785 0 0.63944
1.2227 -0.028703 -0.040733 -0.023365 -0.024181 -0.029152 -0.015839 -0.016213 -0.021403 -0.0057704 -0.014866 -0.006814 6.3591 0.0012173 -0.00038278 0.0037003 -0.0020364 -0.0074329 0.00024823 0.0026312 -0.011918 -0.0058065 0 -0.031457 0 0.0020805 0 0.00072134 0 0.45323
1.2266 -0.030842 -0.038844 -0.017052 -0.018475 -0.014815 -0.025421 -0.015922 -0.011782 0.0002187 -0.014852 0.0019306 6.3861 0.00021245 0.0029981 -0.004233 0.0052052 -0.0092161 0.0017933 -0.0034509 -0.0059255 -0.0068194 0 -0.031066 0 0.001967 0 0.00086962 0 0.33092
1.2305 -0.035608 -0.036116 -0.020436 -0.018269 -0.011782 -0.039842 -0.023032 -0.0070562 3.1534e-05 -0.020062 0.00061713 6.4205 0.00030398 0.0036087 -0.0082905 0.0076313 -0.0065223 0.0027195 -0.0079644 -9.0304e-05 -0.0050378 0 -0.030419 0 0.0024441 0 0.00053331 0 0.33214
1.2344 -0.041482 -0.034621 -0.03282 -0.027081 -0.022723 -0.055304 -0.035216 -0.011193 -0.007354 -0.029036 -0.011441 6.4376 0.0016131 0.0015227 -0.0056257 0.0035213 -0.00084922 0.0029919 -0.0084609 0.0028448 -0.0023445 0 -0.030018 0 0.0030059 0 0.00011135 0 0.47925
1.2383 -0.04647 -0.035265 -0.048764 -0.044406 -0.041676 -0.067444 -0.048442 -0.026515 -0.024537 -0.040235 -0.033202 6.4244 0.0031467 -0.0010645 0.0010048 -0.0032679 0.0064069 0.002856 -0.0061837 0.0022617 -0.0010726 0 -0.03012 0 0.0031979 0 0.00018715 0 0.74357
1.2422 -0.04858 -0.037567 -0.060218 -0.064415 -0.057669 -0.07199 -0.059641 -0.051247 -0.052276 -0.052203 -0.061103 6.3854 0.0034143 -0.0017564 0.006056 -0.0069111 0.01437 0.0026842 -0.0038976 -0.00044912 -0.0020302 0 -0.030543 0 0.0030088 0 0.00094711 0 1.054
1.2461 -0.046772 -0.040376 -0.060767 -0.077837 -0.061925 -0.066372 -0.068103 -0.078153 -0.085264 -0.063077 -0.08805 6.3374 0.0015284 -1.015e-05 0.0063641 -0.0047225 0.022193 0.0026997 -0.0026402 -0.0030588 -0.0038821 0 -0.030853 0 0.0027779 0 0.0019522 0 1.3195
1.25 -0.041982 -0.042707 -0.049783 -0.07675 -0.053494 -0.051799 -0.073946 -0.096102 -0.11134 -0.070059 -0.10419 6.2961 -0.001977 0.0023718 0.0036335 0.00083721 0.028273 0.0028194 -0.0010234 -0.0038246 -0.0044488 0 -0.030754 0 0.0027695 0 0.0025018 0 1.4545
1.2539 -0.037096 -0.044044 -0.033538 -0.059739 -0.039275 -0.03402 -0.075353 -0.094935 -0.11636 -0.069813 -0.10063 6.2662 -0.0052345 0.0027416 0.0020342 0.004824 0.030109 0.0027175 0.0023615 -0.0023305 -0.002706 0 -0.030334 0 0.002888 0 0.0022519 0 1.4021
1.2578 -0.035332 -0.044178 -0.021805 -0.033875 -0.028698 -0.021228 -0.068208 -0.071532 -0.092572 -0.060177 -0.074741 6.2389 -0.006106 -8.7771e-05 0.0036292 0.0043855 0.025329 0.0020206 0.0064464 0.00039906 0.00035894 0 -0.029949 0 0.0028235 0 0.0015016 0 1.156
1.2617 -0.037909 -0.043092 -0.021665 -0.011513 -0.027262 -0.019632 -0.049809 -0.033302 -0.045245 -0.042331 -0.033583 6.1986 -0.0036251 -0.0046233 0.0063737 0.00094877 0.013525 0.00050199 0.0082127 0.00253 0.00274 0 -0.029881 0 0.0024442 0 0.0008893 0 0.7778
1.2656 -0.042925 -0.041148 -0.032712 -0.0033321 -0.033675 -0.029344 -0.023825 0.0039128 0.0074895 -0.021691 0.0075064 6.1325 0.0011317 -0.0076517 0.0065872 -0.0017462 -0.0022901 -0.0017613 0.0058787 0.0025823 0.0031807 0 -0.03008 0 0.0019945 0 0.0008115 0 0.39323
1.2695 -0.046633 -0.039281 -0.04732 -0.011998 -0.042195 -0.043733 -0.0012605 0.023358 0.042534 -0.0062755 0.031387 6.0395 0.0054741 -0.0067347 0.003136 -0.0015068 -0.016007 -0.0042742 0.0012024 0.00052501 0.0019962 0 -0.030256 0 0.001876 0 0.0011309 0 0.15452
1.2734 -0.046284 -0.038674 -0.056006 -0.030835 -0.0477 -0.053283 0.0051375 0.016358 0.043502 -0.00297 0.027352 5.9319 0.0067468 -0.0022648 -0.0011164 0.00043059 -0.021005 -0.0061648 -0.0019242 -0.0020344 0.00032305 0 -0.030194 0 0.0022399 0 0.0014172 0 0.17348
1.2773 -0.042209 -0.039898 -0.05399 -0.04854 -0.049206 -0.051784 -0.010239 -0.012715 0.0096151 -0.013828 -0.0034299 5.8293 0.0041781 0.0026697 -0.0021074 0.0011665 -0.013904 -0.0065342 -0.0014017 -0.002972 -0.00117 0 -0.029977 0 0.0028197 0 0.0014232 0 0.45765
1.2813 -0.037345 -0.042164 -0.044058 -0.056606 -0.049303 -0.040672 -0.040711 -0.04892 -0.04347 -0.034745 -0.048301 5.7462 -0.0004494 0.0046476 0.0012774 -0.00048676 0.0028806 -0.005043 0.00078141 -0.0014249 -0.0026228 0 -0.029882 0 0.0031812 0 0.0012861 0 0.89221
1.2852 -0.034661 -0.04349 -0.0338 -0.054147 -0.050577 -0.028238 -0.07062 -0.07534 -0.091608 -0.057385 -0.089051 5.6821 -0.0039745 0.0026541 0.0059524 -0.0025765 0.021826 -0.0023076 0.00057471 0.0012332 -0.0040968 0 -0.030059 0 0.0031329 0 0.001275 0 1.2885
1.2891 -0.03478 -0.041944 -0.029675 -0.04688 -0.052489 -0.023907 -0.085171 -0.082381 -0.11455 -0.073107 -0.11022 5.6208 -0.0041533 -0.0010921 0.0075251 -0.0020095 0.034315 0.00036826 -0.0036555 0.0022763 -0.0047109 0 -0.030337 0 0.0028808 0 0.0014077 0 1.4773
1.293 -0.03587 -0.037158 -0.032625 -0.041564 -0.051557 -0.031407 -0.079523 -0.071862 -0.10579 -0.076588 -0.10559 5.5413 -0.0013281 -0.0029921 0.0044109 0.0020636 0.035588 0.0018964 -0.0089137 -0.00011617 -0.0031394 0 -0.030381 0 0.0027862 0 0.001395 0 1.3936
1.2969 -0.035689 -0.030929 -0.038286 -0.040635 -0.044656 -0.045746 -0.060483 -0.053709 -0.074334 -0.067366 -0.07986 5.4321 0.0019159 -0.00108 -0.0008528 0.0069588 0.027231 0.0022353 -0.010256 -0.005094 0.00075217 0 -0.030056 0 0.0029937 0 0.00099469 0 1.101
1.3008 -0.033714 -0.026285 -0.040973 -0.041224 -0.032488 -0.056458 -0.040172 -0.038219 -0.037758 -0.049115 -0.0452 5.2984 0.0028839 0.0033813 -0.0041902 0.0086954 0.015392 0.0023247 -0.005903 -0.009541 0.0049253 0 -0.029616 0 0.0033137 0 0.00037713 0 0.74331
1.3047 -0.03138 -0.025573 -0.037896 -0.038873 -0.020055 -0.055048 -0.027192 -0.029673 -0.011262 -0.02768 -0.014684 5.157 0.00092046 0.0071018 -0.0037405 0.0056978 0.0060537 0.0030498 0.00048025 -0.010517 0.0063422 0 -0.029489 0 0.0034571 0 5.5879e-05 0 0.459
1.3086 -0.030396 -0.028869 -0.030552 -0.032295 -0.01345 -0.041289 -0.022082 -0.025504 0.00019526 -0.0090575 0.0036694 5.0229 -0.0022563 0.007664 -0.0011658 0.00040137 0.0010451 0.0041722 0.0029957 -0.0077118 0.0036729 0 -0.029856 0 0.00335 0 0.000393 0 0.31221
1.3125 -0.030976 -0.03386 -0.022991 -0.024846 -0.015419 -0.023659 -0.019668 -0.020665 0.0018772 0.0021197 0.0092395 4.8989 -0.0042663 0.0054948 0.0004069 -0.0028328 -0.0021075 0.0043739 -0.00070109 -0.0037451 -0.00096666 0 -0.030444 0 0.0031905 0 0.0011769 0 0.28129
1.3164 -0.031732 -0.037263 -0.018942 -0.021476 -0.023267 -0.01335 -0.015276 -0.013038 0.0022302 0.0035521 0.0066207 4.7763 -0.004195 0.0031599 -0.00057816 -0.0015848 -0.0065757 0.0025718 -0.0068179 -0.0019652 -0.0032704 0 -0.030766 0 0.0032046 0 0.0017489 0 0.30169
1.3203 -0.031171 -0.036813 -0.019957 -0.024012 -0.03086 -0.016196 -0.0092948 -0.0055161 0.0046545 -0.0042927 0.00085006 4.6447 -0.0031487 0.0027448 -0.0030755 0.002561 -0.01218 -0.00068697 -0.0088648 -0.0036664 -0.00031873 0 -0.030603 0 0.0033868 0 0.0016114 0 0.32588
1.3242 -0.029112 -0.032471 -0.025174 -0.029112 -0.033148 -0.028468 -0.0067269 -0.0035574 0.0045589 -0.018424 -0.0064376 4.501 -0.0027842 0.0038788 -0.0050081 0.005611 -0.014672 -0.0032512 -0.0039608 -0.0071551 0.0066094 0 -0.030232 0 0.0035142 0 0.00092997 0 0.35607
1.3281 -0.026524 -0.026138 -0.032006 -0.030838 -0.029608 -0.039657 -0.012669 -0.010671 -0.0061037 -0.034299 -0.017195 4.3509 -0.0033572 0.0042987 -0.0053976 0.0048344 -0.0092637 -0.0030788 0.0041431 -0.0094206 0.012718 0 -0.030149 0 0.0034079 0 0.0004058 0 0.42915
1.332 -0.024067 -0.020219 -0.037007 -0.025677 -0.023957 -0.040078 -0.027527 -0.025448 -0.03055 -0.047182 -0.033517 4.2025 -0.0033352 0.0023337 -0.0048418 0.0010788 0.0044982 -0.00018897 0.0083832 -0.0088032 0.013534 0 -0.030536 0 0.0031361 0 0.00060912 0 0.56903
1.3359 -0.021059 -0.016078 -0.036918 -0.015619 -0.020559 -0.027587 -0.045479 -0.041979 -0.06184 -0.053317 -0.053406 4.0588 -0.0010623 -0.0012237 -0.0042474 -0.0022975 0.020834 0.0030584 0.0049222 -0.0062242 0.0086057 0 -0.031019 0 0.0029209 0 0.001422 0 0.74435
1.3398 -0.016143 -0.013434 -0.030028 -0.0065748 -0.020672 -0.0086257 -0.057134 -0.052758 -0.084989 -0.050585 -0.069326 3.9162 0.0031571 -0.0037979 -0.0036211 -0.0026789 0.030825 0.0038393 -0.0033563 -0.0039803 0.0017324 0 -0.030989 0 0.0028495 0 0.0021537 0 0.8656
1.3438 -0.0090862 -0.010941 -0.017375 -0.0034588 -0.021603 0.0066735 -0.054609 -0.051883 -0.085341 -0.038753 -0.071219 3.7692 0.0067507 -0.0036315 -0.0023573 -0.00048459 0.02832 0.0013173 -0.0096575 -0.0034196 -0.0024727 0 -0.030202 0 0.0027332 0 0.0022277 0 0.82842
1.3477 -0.0018082 -0.0074283 -0.0027403 -0.0061656 -0.019291 0.011309 -0.036024 -0.037116 -0.05753 -0.019583 -0.05242 3.6143 0.0068992 -0.0016715 -0.00049631 0.0015521 0.014051 -0.0025835 -0.0095258 -0.0037872 -0.0025364 0 -0.029079 0 0.0023077 0 0.0017568 0 0.5778
1.3516 0.0026709 -0.0028386 0.0090997 -0.0098463 -0.011937 0.0052255 -0.0068933 -0.010717 -0.0091415 0.003218 -0.014745 3.4519 0.003117 -0.00072954 0.00078439 0.0012263 -0.0051736 -0.0048399 -0.0045087 -0.0032918 -0.0010108 0 -0.028379 0 0.0015857 0 0.0014232 0 0.15261
1.3555 0.0026306 0.0017354 0.014949 -0.0091622 -0.0016077 -0.0058815 0.022354 0.020597 0.042807 0.024588 0.030638 3.2854 -0.0020652 -0.0026191 0.00025011 -0.00099982 -0.021312 -0.003898 7.0125e-06 -0.0012319 -0.0016158 0 -0.028535 0 0.0009636 0 0.001772 0 -0.31958
1.3594 -0.00073874 0.0048373 0.014805 -0.0028156 0.0073359 -0.014956 0.041394 0.046914 0.079849 0.039441 0.067442 3.1196 -0.005088 -0.0060956 -0.0018674 -0.0025505 -0.029886 -0.00078423 0.00024675 0.0010102 -0.005451 0 -0.029278 0 0.00090817 0 0.0026264 0 -0.67703
1.3633 -0.0040581 0.0056167 0.011315 0.0054399 0.011439 -0.017604 0.044804 0.05821 0.089732 0.044284 0.081493 2.96 -0.0042895 -0.007776 -0.0037083 -0.0013115 -0.031127 0.0021381 -0.0027095 0.0011716 -0.0098623 0 -0.029908 0 0.0014937 0 0.0032242 0 -0.7975
1.3672 -0.0042824 0.0043053 0.00762 0.0099806 0.010292 -0.013461 0.033966 0.048832 0.070383 0.038273 0.067263 2.8109 -0.0011318 -0.0053172 -0.0033874 0.0023121 -0.027392 0.0033732 -0.0047867 -0.0015949 -0.010937 0 -0.029934 0 0.0022631 0 0.0029523 0 -0.65127
1.3711 -0.00090448 0.001976 0.0053612 0.0078413 0.0061668 -0.0050912 0.01527 0.021186 0.029563 0.023185 0.030452 2.6703 0.0013265 0.00017694 -0.00081861 0.005761 -0.02 0.0032507 -0.0035024 -0.005568 -0.0071782 0 -0.029475 0 0.0026008 0 0.001958 0 -0.30813
1.375 0.0039235 -0.00011711 0.0043106 0.00086782 0.0019436 0.0039555 -0.0038177 -0.014124 -0.018478 0.0026561 -0.014534 2.5281 0.0012111 0.0049286 0.0021137 0.0066373 -0.0087597 0.0028941 -0.00039371 -0.0076783 -0.00091305 0 -0.029048 0 0.0022938 0 0.0010272 0 0.098905
1.3789 0.007254 -0.0011143 0.0035243 -0.0059352 -0.00066553 0.010679 -0.018009 -0.042689 -0.05779 -0.01852 -0.050867 2.3696 -0.00071691 0.0058165 0.0032379 0.004724 0.0055849 0.0026045 0.0010246 -0.006129 0.0037401 0 -0.029005 0 0.0017384 0 0.00084856 0 0.42904
1.3828 0.007506 -0.00074878 0.0027011 -0.008089 -0.0013712 0.013514 -0.024995 -0.05313 -0.075774 -0.034775 -0.06624 2.1874 -0.0021472 0.0031295 0.0019564 0.001911 0.018949 0.0015917 -0.0006833 -0.002091 0.004306 0 -0.029199 0 0.0015688 0 0.0013844 0 0.58129
1.3867 0.0052677 0.00076516 0.0025319 -0.0042938 -0.00044654 0.012724 -0.024263 -0.042367 -0.067327 -0.040489 -0.057222 1.9903 -0.0016154 0.00012084 -0.00048874 0.0003118 0.024721 -0.00065615 -0.0032225 0.0011089 0.0016333 0 -0.029217 0 0.0020458 0 0.0019581 0 0.51913
1.3906 0.0024644 0.0029168 0.0039523 0.0035718 0.0019399 0.010161 -0.015948 -0.016284 -0.036552 -0.03187 -0.029318 1.8003 0.00015457 -0.00018039 -0.0024046 0.00047092 0.017982 -0.0030656 -0.0030344 0.00070376 -0.0014395 0 -0.028903 0 0.0027952 0 0.0019471 0 0.27229
1.3945 0.0009058 0.005031 0.007168 0.012266 0.0054906 0.0081383 -0.0011274 0.014159 0.0050313 -0.0095898 0.006646 1.6376 0.0011394 0.0022064 -0.0031183 0.0012532 -0.00014164 -0.0035137 0.00078286 -0.0031652 -0.0028271 0 -0.028584 0 0.0031573 0 0.0013831 0 -0.077676
1.3984 0.0013592 0.0064147 0.011296 0.018871 0.0091631 0.007879 0.017018 0.03851 0.043258 0.01971 0.039342 1.5033 9.9333e-05 0.0044713 -0.0031097 0.0012489 -0.021946 -0.00093817 0.0052443 -0.0074505 -0.0026746 0 -0.028747 0 0.0028153 0 0.00087516 0 -0.42222
1.4023 0.0034695 0.0066042 0.014752 0.021364 0.011192 0.0087 0.03302 0.050753 0.066792 0.045074 0.060427 1.3775 -0.0022432 0.0040219 -0.002997 0.00014503 -0.037436 0.0032093 0.006237 -0.0085644 -0.0024516 0 -0.029469 0 0.0020962 0 0.00096206 0 -0.65729
1.4063 0.0061242 0.0056213 0.015946 0.018637 0.010076 0.0087751 0.040974 0.050036 0.070574 0.056092 0.065662 1.2351 -0.0039854 0.0011974 -0.0027597 -0.0012153 -0.040409 0.0059939 0.0024675 -0.0051842 -0.0029669 0 -0.030232 0 0.0016584 0 0.0015607 0 -0.71491
1.4102 0.0078695 0.003995 0.01388 0.010924 0.0057541 0.0068924 0.037418 0.039023 0.056003 0.048342 0.054514 1.0669 -0.0038662 -0.0010446 -0.0020847 -0.0018958 -0.031766 0.0057666 -0.0033244 0.00072798 -0.0034607 0 -0.030358 0 0.0018773 0 0.0020585 0 -0.58402
1.4141 0.0074008 0.0024218 0.0085106 0.00044348 -0.00010906 0.003527 0.023093 0.021688 0.028749 0.025724 0.029693 0.88817 -0.0022981 -0.00018556 -0.0012288 -0.0017826 -0.01774 0.0038614 -0.0069522 0.0054193 -0.0025735 0 -0.029684 0 0.0025259 0 0.001936 0 -0.31071
1.418 0.004232 0.0012524 0.00087902 -0.008951 -0.0050929 0.00011331 0.0023314 0.0019134 -0.0038211 -0.0020413 -0.0029004 0.72372 -0.00072256 0.003094 -0.001125 -0.0014285 -0.0048665 0.0032345 -0.0064571 0.0060891 1.1749e-05 0 -0.028806 0 0.0030392 0 0.0012836 0 0.022712
1.4219 -0.00077177 0.00021774 -0.0071355 -0.013749 -0.0075162 -0.0027135 -0.019149 -0.016934 -0.034304 -0.025027 -0.034734 0.58491 -0.00011927 0.0052524 -0.0024033 -0.0011744 0.004045 0.005192 -0.0033162 0.0027504 0.0030313 0 -0.028608 0 0.0030719 0 0.00070251 0 0.32906
1.4258 -0.00562 -0.0013424 -0.013494 -0.013228 -0.0073464 -0.005881 -0.036205 -0.031903 -0.056169 -0.037851 -0.056803 0.45803 -0.00021918 0.0031171 -0.0044168 -0.00067103 0.0099745 0.0075826 -0.00036817 -0.0020728 0.0047084 0 -0.029476 0 0.0027806 0 0.0007095 0 0.54239
1.4297 -0.0083873 -0.0039027 -0.016829 -0.010101 -0.0059577 -0.010539 -0.045004 -0.040354 -0.06472 -0.040566 -0.063029 0.3165 -7.947e-05 -0.0030363 -0.0055356 0.00059776 0.014484 0.0066357 0.0010532 -0.005346 0.0042696 0 -0.030913 0 0.0025723 0 0.0012438 0 0.62925
1.4336 -0.0086506 -0.0073094 -0.01689 -0.0083302 -0.0050706 -0.015879 -0.043195 -0.040171 -0.058316 -0.035985 -0.052884 0.14575 0.0007661 -0.0095052 -0.004596 0.0023916 0.016721 0.00092962 0.0018029 -0.0055559 0.0024241 0 -0.031911 0 0.0026167 0 0.0017486 0 0.58662
1.4375 -0.0079669 -0.010854 -0.014335 -0.0096868 -0.0056965 -0.018711 -0.03063 -0.030468 -0.039078 -0.026484 -0.031245 -0.042614 0.0018466 -0.012299 -0.002017 0.0035266 0.013615 -0.0064878 0.0030682 -0.0033176 0.00051339 0 -0.031758 0 0.0026573 0 0.0017174 0 0.4352
1.4414 -0.0087975 -0.013793 -0.010236 -0.012198 -0.0077264 -0.015981 -0.010527 -0.012679 -0.012302 -0.013172 -0.0054689 -0.22121 0.002365 -0.010488 0.00064629 0.0028226 0.0031393 -0.010305 0.0043847 -0.00039794 -0.00063621 0 -0.03056 0 0.0023262 0 0.0011545 0 0.21496
1.4453 -0.012586 -0.01585 -0.0059151 -0.012179 -0.010277 -0.0083111 0.010424 0.0086272 0.015182 0.002353 0.01799 -0.37271 0.0020774 -0.0067122 0.0022479 0.00033244 -0.012464 -0.0077133 0.0039292 0.0017781 -0.0010325 0 -0.029078 0 0.0016217 0 0.00052739 0 -0.017085
1.4492 -0.018505 -0.01726 -0.0031533 -0.0082126 -0.012459 -0.00097708 0.024226 0.02624 0.036573 0.016049 0.034838 -0.50686 0.0014376 -0.0045292 0.0029774 -0.0024225 -0.026634 -0.0011851 0.0008409 0.0028818 -0.00096842 0 -0.02808 0 0.0010112 0 0.0003039 0 -0.19255
1.4531 -0.023895 -0.018345 -0.0040782 -0.0033043 -0.014043 -0.00054425 0.025249 0.032659 0.045843 0.021872 0.041711 -0.65226 0.0009373 -0.0051931 0.0036323 -0.0035854 -0.0321 0.0036096 -0.0030476 0.0032998 -0.00050672 0 -0.027833 0 0.0010022 0 0.00054956 0 -0.24548
1.457 -0.026042 -0.019051 -0.010014 -0.0028146 -0.015568 -0.0093882 0.012952 0.023565 0.038206 0.014922 0.034808 -0.82999 0.00052342 -0.0068424 0.0041334 -0.0024877 -0.025482 0.0029687 -0.004224 0.003278 0.00033395 0 -0.028094 0 0.0015964 0 0.00094369 0 -0.13361
1.4609 -0.023908 -0.018877 -0.019763 -0.0096402 -0.017751 -0.022775 -0.0082872 0.00044736 0.011621 -0.0049357 0.011159 -1.0334 -0.00014157 -0.0066582 0.0031819 -0.00015697 -0.0093947 -0.0014953 -0.00058307 0.0025599 0.0010629 0 -0.0285 0 0.0022071 0 0.0011291 0 0.13954
1.4648 -0.018579 -0.017283 -0.028969 -0.020912 -0.020548 -0.031518 -0.031797 -0.029365 -0.030431 -0.031783 -0.027357 -1.2333 -0.00086923 -0.0037593 -0.00024665 0.0016529 0.0093533 -0.0045658 0.0063237 0.00085768 0.00079059 0 -0.028902 0 0.0021852 0 0.0010108 0 0.51177
1.4688 -0.012335 -0.014179 -0.031945 -0.029449 -0.022637 -0.028591 -0.051308 -0.055499 -0.076804 -0.055752 -0.07057 -1.4037 -0.00065974 -5.8632e-05 -0.0050775 0.001974 0.023834 -0.0025437 0.01214 -0.0014257 -0.00085536 0 -0.029351 0 0.0014724 0 0.00073884 0 0.8681
1.4727 -0.0072296 -0.010064 -0.025355 -0.029068 -0.02194 -0.014562 -0.06188 -0.06858 -0.11016 -0.067225 -0.10141 -1.5454 0.0014405 0.0016069 -0.0082147 0.0012685 0.030188 0.0031761 0.013028 -0.0031048 -0.0028785 0 -0.029861 0 0.00072763 0 0.00047116 0 1.0708
1.4766 -0.0041677 -0.0056854 -0.011087 -0.019326 -0.017043 0.0025533 -0.059578 -0.063435 -0.11344 -0.060739 -0.10326 -1.6857 0.0050259 0.00015901 -0.0069676 0.00068948 0.027986 0.0074736 0.0085685 -0.0030309 -0.0033014 0 -0.030275 0 0.0007477 0 0.00021611 0 1.0094
1.4805 -0.0028132 -0.0015347 0.0043592 -0.0056894 -0.0084557 0.012961 -0.041982 -0.040415 -0.07893 -0.036902 -0.069606 -1.8547 0.0080073 -0.0027863 -0.0016885 0.00079457 0.018467 0.0063526 0.0018133 -0.0011647 -0.00084319 0 -0.030398 0 0.001699 0 -9.101e-05 0 0.65294
1.4844 -0.0020441 0.0023785 0.014052 0.0049491 0.0014276 0.0119 -0.010465 -0.0051372 -0.014648 -0.0020173 -0.0095533 -2.0597 0.0079823 -0.0044971 0.0040967 0.0010203 0.0030223 0.00050369 -0.0032911 0.0011137 0.0035318 0 -0.030235 0 0.0028973 0 -0.00041246 0 0.079656
1.4883 -0.00054804 0.006302 0.015375 0.009454 0.0098353 0.0025855 0.027566 0.032744 0.056938 0.033967 0.055087 -2.2797 0.0043413 -0.0035994 0.0065116 0.0003924 -0.016459 -0.0056996 -0.0047228 0.0018738 0.0068359 0 -0.030029 0 0.0033853 0 -0.000572 0 -0.53908
1.4922 0.0026216 0.010315 0.011595 0.010034 0.015431 -0.0064772 0.059643 0.061759 0.10842 0.060525 0.1 -2.4845 -0.00080694 -0.001116 0.0045865 -0.0013182 -0.03607 -0.0084189 -0.0032167 4.9115e-05 0.0062317 0 -0.030049 0 0.0028002 0 -0.00041371 0 -1.0023
1.4961 0.0076149 0.014131 0.0089613 0.01129 0.018912 -0.0073944 0.073604 0.072226 0.12059 0.069989 0.10999 -2.659 -0.0039909 0.00075296 0.00085705 -0.0032128 -0.04953 -0.0074153 -0.00091655 -0.0037609 0.0014605 0 -0.030326 0 0.0017277 0 2.7915e-05 0 -1.165
1.5 0.013689 0.017361 0.011753 0.015779 0.02193 0.0022641 0.064556 0.060587 0.091772 0.060405 0.085343 -2.8132 -0.0031116 0.00077421 -0.0012553 -0.0040751 -0.050599 -0.0051563 0.00054751 -0.0077687 -0.0046321 0 -0.030628 0 0.0011945 0 0.00054706 0 -1.0039
1.5039 0.019655 0.020012 0.019336 0.022114 0.025455 0.018541 0.038429 0.032191 0.038074 0.036561 0.040063 -2.97 0.00071272 -0.00031913 -0.00066996 -0.0035907 -0.037274 -0.0034666 0.00092134 -0.010334 -0.0081129 0 -0.030689 0 0.001751 0 0.00095611 0 -0.62697
1.5078 0.024711 0.022768 0.027415 0.026987 0.029155 0.034057 0.0090513 -3.6965e-05 -0.015409 0.0083201 -0.0059793 -3.1434 0.0038706 -0.00079136 0.00069439 -0.0027715 -0.014543 -0.0016615 0.00084283 -0.011032 -0.0069554 0 -0.03048 0 0.0029762 0 0.0012308 0 -0.22167
1.5117 0.029009 0.026689 0.032053 0.028838 0.032281 0.042614 -0.0095713 -0.021414 -0.047081 -0.013246 -0.035921 -3.3279 0.0030926 0.00026738 0.0003547 -0.0031317 0.0071137 0.0018348 0.00091577 -0.010611 -0.0025522 0 -0.030235 0 0.0038551 0 0.0014508 0 0.031366
1.5156 0.03342 0.032466 0.032837 0.02962 0.034915 0.04273 -0.010463 -0.022789 -0.047902 -0.020121 -0.041413 -3.5052 -0.0018873 0.0020706 -0.0018447 -0.0053232 0.017278 0.0064739 0.0012551 -0.010038 0.0014863 0 -0.030221 0 0.0036758 0 0.0016196 0 0.032754
1.5195 0.038592 0.039767 0.032735 0.033101 0.03807 0.038272 0.0042978 -0.0046706 -0.022668 -0.0099542 -0.023353 -3.6616 -0.0080399 0.0029864 -0.0034457 -0.0084318 0.011646 0.0089821 0.0016258 -0.0095394 0.0022068 0 -0.030488 0 0.002635 0 0.0015976 0 -0.20812
1.5234 0.044225 0.047261 0.035246 0.041402 0.042507 0.035917 0.027206 0.024445 0.015712 0.013942 0.01078 -3.7981 -0.011359 0.0021667 -0.0020051 -0.010538 -0.005769 0.0063746 0.0017373 -0.0085076 -0.00049641 0 -0.030836 0 0.0016254 0 0.001256 0 -0.59918
1.5273 0.049338 0.05343 0.041665 0.052916 0.04772 0.040802 0.050943 0.054004 0.054228 0.04465 0.05068 -3.9264 -0.0098936 0.00032104 0.0021205 -0.010081 -0.025925 -0.00039178 0.0013955 -0.0062376 -0.0040531 0 -0.031005 0 0.0014315 0 0.00069386 0 -1.0223
1.5313 0.053391 0.05764 0.050665 0.063423 0.052525 0.052953 0.071602 0.077037 0.084947 0.074361 0.08645 -4.0563 -0.0050883 -0.0010653 0.0057961 -0.0069419 -0.041003 -0.0062701 0.00059645 -0.0027597 -0.0054251 0 -0.030882 0 0.0020767 0 0.00025192 0 -1.3855
1.5352 0.057088 0.060634 0.059969 0.069329 0.056814 0.067041 0.088017 0.091787 0.10531 0.096616 0.11086 -4.1867 -0.0004701 -0.0012111 0.0060156 -0.0024935 -0.048833 -0.0062656 -0.00033306 0.00097315 -0.003464 0 -0.030547 0 0.0028824 0 0.00025666 0 -1.646
1.5391 0.061871 0.063955 0.068077 0.070323 0.062345 0.076001 0.099212 0.099354 0.11533 0.10769 0.12062 -4.3089 0.0010918 -0.00070313 0.0027954 0.0013453 -0.052305 -0.00012542 -0.00074055 0.003632 0.00039758 0 -0.030154 0 0.0031287 0 0.00072441 0 -1.7999
1.543 0.068323 0.068635 0.074473 0.06932 0.071001 0.076201 0.10314 0.10056 0.11507 0.1071 0.11665 -4.417 -0.00067649 -0.00069377 -0.00085576 0.0033084 -0.054857 0.0071038 -5.7822e-05 0.004264 0.003462 0 -0.029801 0 0.0026796 0 0.0013298 0 -1.8569
1.5469 0.075013 0.074166 0.078588 0.0699 0.081727 0.070224 0.098068 0.095183 0.10478 0.097328 0.103 -4.5148 -0.0037057 -0.0014838 -0.0018491 0.0034373 -0.05637 0.0094607 0.0015602 0.0026901 0.0038848 0 -0.029515 0 0.0020265 0 0.0016911 0 -1.822
1.5508 0.079137 0.078653 0.079196 0.073344 0.089467 0.064844 0.085072 0.083647 0.086508 0.082589 0.0849 -4.6117 -0.0055215 -0.0020014 0.0001092 0.0028237 -0.05329 0.0053325 0.003003 -0.00055322 0.0019349 0 -0.029321 0 0.0017719 0 0.0016995 0 -1.6977
1.5547 0.078739 0.080161 0.075304 0.077606 0.08833 0.065659 0.069011 0.068776 0.065005 0.067245 0.066639 -4.7116 -0.0050896 -0.0008317 0.0024798 0.0026571 -0.0428 -0.0014012 0.0028362 -0.0044393 -0.00043263 0 -0.02927 0 0.0020747 0 0.0015668 0 -1.5011
1.5586 0.074625 0.078222 0.067861 0.079028 0.077153 0.072723 0.056601 0.055227 0.046256 0.054573 0.050738 -4.8067 -0.0031312 0.0021205 0.0025807 0.0032323 -0.027074 -0.0053091 0.00044564 -0.0076238 -0.0011993 0 -0.029377 0 0.0025587 0 0.0015528 0 -1.2791
1.5625 0.070063 0.074238 0.060415 0.075536 0.062467 0.080842 0.052745 0.04702 0.034736 0.046575 0.038727 -4.881 -0.00097296 0.0050218 0.0002187 0.0036344 -0.013347 -0.0044407 -0.0032877 -0.0086894 0.00020067 0 -0.029572 0 0.0027142 0 0.0016635 0 -1.1033
1.5664 0.068211 0.070349 0.057524 0.068844 0.055054 0.084092 0.057803 0.045577 0.031949 0.044547 0.032735 -4.9231 0.00074756 0.0053933 -0.0023051 0.0024386 -0.0092446 -0.001564 -0.0064673 -0.0066977 0.0025823 0 -0.029733 0 0.0023751 0 0.0016465 0 -1.0421
1.5703 0.069326 0.067661 0.061627 0.063709 0.061645 0.080394 0.067767 0.050075 0.037535 0.049378 0.036042 -4.9361 0.0022837 0.0023514 -0.0026288 -0.00095845 -0.017136 -0.0007129 -0.0074671 -0.0019295 0.0040719 0 -0.029806 0 0.0018333 0 0.0012883 0 -1.1245
1.5742 0.070287 0.065382 0.070644 0.064344 0.0783 0.072181 0.077146 0.059232 0.05129 0.060775 0.051322 -4.9368 0.0038834 -0.0021992 -0.00063082 -0.0053786 -0.032352 -0.0028765 -0.0059331 0.0037864 0.003659 0 -0.029855 0 0.0015315 0 0.00069511 0 -1.3189
1.5781 0.067113 0.06172 0.078402 0.070459 0.091703 0.063087 0.082312 0.072021 0.073106 0.07591 0.077163 -4.9435 0.0049391 -0.0047118 0.0016349 -0.0082268 -0.046755 -0.0052983 -0.0027221 0.0077401 0.0020098 0 -0.029984 0 0.001663 0 0.00024219 0 -1.5404
1.582 0.058561 0.055865 0.078152 0.076234 0.088539 0.054461 0.082825 0.086132 0.099766 0.089023 0.10551 -4.9633 0.0042661 -0.0027752 0.0020794 -0.0072106 -0.05446 -0.0048722 0.00095291 0.0079002 0.00088257 0 -0.030182 0 0.0020498 0 0.00022337 0 -1.6849
1.5859 0.047816 0.049328 0.06716 0.073853 0.06613 0.045438 0.079943 0.096019 0.12157 0.093218 0.12295 -4.988 0.0013831 0.0027476 0.00051035 -0.0022395 -0.054751 -0.0017839 0.0042293 0.0043944 0.0015903 0 -0.030287 0 0.0023684 0 0.00055908 0 -1.6717
1.5898 0.04071 0.045323 0.049329 0.059741 0.035768 0.036284 0.073945 0.09384 0.1237 0.084004 0.1167 -5.0018 -0.0024978 0.0081459 -0.0014602 0.0040983 -0.050106 0.00060317 0.0065821 -0.00028527 0.0037727 0 -0.030133 0 0.0024681 0 0.00087651 0 -1.4748
1.5938 0.041693 0.046485 0.033699 0.038873 0.015554 0.030934 0.063068 0.074374 0.094434 0.062425 0.082584 -4.9944 -0.0049732 0.0096901 -0.0021393 0.0081385 -0.042043 -0.00050518 0.0074561 -0.0027752 0.0055597 0 -0.029744 0 0.0024762 0 0.00089509 0 -1.1342
1.5977 0.050594 0.052727 0.029282 0.023143 0.017835 0.035058 0.045645 0.040864 0.036013 0.035573 0.030079 -4.9673 -0.0042698 0.0066107 -0.0011893 0.0077583 -0.029572 -0.0040565 0.006306 -0.001169 0.0050909 0 -0.029369 0 0.0026213 0 0.00072165 0 -0.74758
1.6016 0.062591 0.06099 0.039265 0.023862 0.040642 0.050543 0.02406 0.0065439 -0.03037 0.013856 -0.019687 -4.9298 -0.00083265 0.0017212 0.00051083 0.0039331 -0.012255 -0.0060178 0.0032058 0.0034555 0.0021668 0 -0.029272 0 0.0029714 0 0.00073488 0 -0.44526
1.6055 0.071342 0.067175 0.058529 0.043357 0.069365 0.071504 0.0068102 -0.010981 -0.071855 0.0065021 -0.043153 -4.8892 0.0028725 -0.00090799 0.0020344 -0.0001123 0.0052906 -0.0036371 -0.00069507 0.0075366 -0.0014021 0 -0.029473 0 0.0033381 0 0.0011561 0 -0.35218
1.6094 0.072933 0.068756 0.076523 0.072099 0.087035 0.086447 0.0055082 0.00010419 -0.061599 0.017659 -0.026272 -4.8444 0.0043522 0.00067602 0.0031191 -0.0015052 0.012989 0.0013914 -0.0036621 0.0073746 -0.0031279 0 -0.029703 0 0.0034198 0 0.0017436 0 -0.53947
1.6133 0.067888 0.06606 0.083937 0.094172 0.085375 0.085929 0.0274 0.037806 0.0036191 0.044715 0.027412 -4.7884 0.0031774 0.004713 0.0037895 9.9019e-05 0.0013784 0.0043815 -0.0046378 0.0017678 -0.0017868 0 -0.029655 0 0.0030421 0 0.0019519 0 -0.9811
1.6172 0.060119 0.061396 0.078625 0.097586 0.068925 0.069822 0.068206 0.086212 0.098064 0.079126 0.097256 -4.7156 0.0012596 0.007256 0.0037058 0.0025689 -0.029733 0.0024609 -0.0041207 -0.0069325 0.0016644 0 -0.029301 0 0.0022953 0 0.001441 0 -1.5405
1.6211 0.053887 0.056957 0.066464 0.081969 0.050245 0.047996 0.11124 0.1237 0.17895 0.1091 0.15459 -4.628 0.00099951 0.0055173 0.0023259 0.0033871 -0.06758 -0.0021939 -0.0036689 -0.014174 0.0049406 0 -0.028967 0 0.0014788 0 0.00045501 0 -2.0078
1.625 0.051057 0.053334 0.056417 0.057966 0.040598 0.033447 0.13508 0.13425 0.20914 0.12338 0.1757 -4.5325 0.0029881 0.00020487 -0.0002069 0.0018027 -0.092333 -0.0042311 -0.0043516 -0.016096 0.0062392 0 -0.029053 0 0.00092092 0 -0.0003189 0 -2.1835
1.6289 0.050398 0.0497 0.053539 0.039032 0.042891 0.033067 0.12578 0.11485 0.17667 0.11533 0.15228 -4.4344 0.0054191 -0.0050841 -0.0026567 -0.00085137 -0.089542 -0.00048492 -0.0056244 -0.011982 0.0054132 0 -0.029646 0 0.00080557 0 -0.00031536 0 -1.9721
1.6328 0.049054 0.045182 0.055355 0.032081 0.051083 0.043144 0.085755 0.075266 0.099589 0.085917 0.094423 -4.3325 0.0057955 -0.0068186 -0.0035802 -0.0027483 -0.060122 0.0064948 -0.0058275 -0.0045586 0.0036119 0 -0.030382 0 0.0010987 0 0.00042173 0 -1.4329
1.6367 0.04486 0.039975 0.054427 0.033994 0.055432 0.05274 0.032803 0.031441 0.013906 0.044046 0.025133 -4.2224 0.0033261 -0.0043004 -0.0027524 -0.0033519 -0.020017 0.010445 -0.003932 0.0020297 0.0019759 0 -0.030724 0 0.0015894 0 0.0012745 0 -0.75517
1.6406 0.037817 0.035135 0.044918 0.03598 0.049385 0.051969 -0.010192 -0.00262 -0.046571 0.0032963 -0.030498 -4.1035 -0.00028659 1.8358e-05 -0.0015075 -0.003656 0.01055 0.0071984 -0.00083839 0.0050574 0.00076616 0 -0.030411 0 0.0020117 0 0.0015782 0 -0.16807
1.6445 0.029824 0.031398 0.027733 0.031545 0.033651 0.038832 -0.028211 -0.019996 -0.066145 -0.023881 -0.056231 -3.9817 -0.0024399 0.0027636 -0.0013784 -0.0048158 0.020208 -0.0012575 0.0011562 0.0047899 -0.00032347 0 -0.029694 0 0.0021913 0 0.0011675 0 0.16585
1.6484 0.023092 0.028246 0.010087 0.02143 0.015269 0.019981 -0.021134 -0.021345 -0.050674 -0.03143 -0.050479 -3.8649 -0.0020714 0.0023972 -0.0023561 -0.006738 0.012171 -0.0084221 0.00035623 0.0037024 -0.0012684 0 -0.029144 0 0.0021454 0 0.0004682 0 0.21297
1.6523 0.018555 0.024238 3.7364e-05 0.011981 0.0027323 0.0055015 -0.0009439 -0.012014 -0.019031 -0.021421 -0.024534 -3.7542 -0.0005739 0.00021757 -0.002762 -0.0081378 -0.0010552 -0.0090647 -0.0027165 0.0041006 -0.0014366 0 -0.029189 0 0.0020658 0 8.5726e-05 0 0.057744
1.6563 0.015449 0.018378 0.0005755 0.0090227 0.00045847 0.0018494 0.017802 0.0017285 0.010124 -0.0014777 0.0052888 -3.6408 -0.00029449 -0.0010331 -0.0011526 -0.0079402 -0.0088145 -0.0036638 -0.0056584 0.0061337 -0.0003657 0 -0.02979 0 0.0021731 0 0.00028685 0 -0.16546
1.6602 0.012276 0.011305 0.0079632 0.012707 0.0061832 0.0077089 0.026953 0.015297 0.027761 0.019915 0.02677 -3.5123 -0.0021087 0.00042167 0.0016309 -0.006462 -0.0099131 0.0025587 -0.0062204 0.0078089 0.001284 0 -0.030494 0 0.0025273 0 0.00082867 0 -0.34945
1.6641 0.0082407 0.0051776 0.015163 0.017471 0.012943 0.015218 0.02738 0.02642 0.035622 0.036885 0.036742 -3.3636 -0.0044854 0.0040001 0.0026508 -0.0050616 -0.011017 0.0047822 -0.0041766 0.0069153 0.0018594 0 -0.030808 0 0.0029421 0 0.0012396 0 -0.45394
1.668 0.0039092 0.0021943 0.017095 0.016783 0.01422 0.015542 0.024793 0.034157 0.040354 0.046628 0.03934 -3.203 -0.0049906 0.0073462 -0.0004459 -0.0046298 -0.01827 0.0028043 -0.0013245 0.0031404 0.00011061 0 -0.03056 0 0.0030962 0 0.0012484 0 -0.49236
1.6719 0.00053135 0.0028588 0.013433 0.0085603 0.0085071 0.0052058 0.02322 0.037384 0.045804 0.047843 0.039609 -3.046 -0.0027521 0.0081709 -0.0067119 -0.004579 -0.030088 0.00044904 0.00031055 -0.0014751 -0.0034131 0 -0.029982 0 0.0027767 0 0.00096618 0 -0.48707
1.6758 -0.0013105 0.0053369 0.0072972 -0.0030646 -0.00011862 -0.010978 0.021492 0.034069 0.04894 0.039616 0.03783 -2.9035 0.00056018 0.0058062 -0.012034 -0.0034892 -0.037564 0.0011721 0.00032126 -0.0041331 -0.0064752 0 -0.029488 0 0.0020673 0 0.00070243 0 -0.43242
1.6797 -0.0024358 0.0064673 0.0017856 -0.010894 -0.0057989 -0.022699 0.014968 0.022143 0.041958 0.022154 0.02912 -2.7742 0.0022275 0.0014547 -0.012406 -0.0007777 -0.031971 0.0044707 8.7749e-05 -0.0035079 -0.0069105 0 -0.029368 0 0.0013206 0 0.0006437 0 -0.29468
1.6836 -0.0044073 0.0037711 -0.0023615 -0.010236 -0.0058869 -0.021396 0.00042559 0.0015986 0.018891 -0.0016286 0.0085577 -2.6477 0.00099512 -0.0027282 -0.0074638 0.002414 -0.012719 0.0065859 0.0011833 -0.00066379 -0.0044821 0 -0.029629 0 0.00092653 0 0.00071741 0 -0.047744
1.6875 -0.0080003 -0.0028959 -0.0063081 -0.0027191 -0.0029108 -0.0072317 -0.020115 -0.023737 -0.018019 -0.025845 -0.02253 -2.5155 -0.0018301 -0.0048587 -0.00088964 0.0041672 0.011142 0.0045166 0.0035874 0.0020649 -0.0010537 0 -0.030049 0 0.0010603 0 0.00074026 0 0.28441
1.6914 -0.012214 -0.011152 -0.010971 0.0044999 -0.0018961 0.0096307 -0.039651 -0.046523 -0.057015 -0.043738 -0.054592 -2.3777 -0.0037001 -0.0041238 0.0028529 0.0036799 0.027161 -0.00086328 0.0054153 0.003115 0.0011456 0 -0.030366 0 0.0016026 0 0.00066042 0 0.61474
1.6953 -0.014862 -0.017476 -0.015523 0.0036938 -0.0055681 0.015419 -0.050287 -0.058782 -0.082161 -0.05083 -0.074296 -2.2406 -0.0031821 -0.00096533 0.002447 0.0021325 0.028304 -0.0056589 0.0044388 0.0027675 0.0015074 0 -0.030441 0 0.0022679 0 0.00062831 0 0.82588
1.6992 -0.014366 -0.019283 -0.017889 -0.0076474 -0.011881 0.0029576 -0.048056 -0.055871 -0.082242 -0.046669 -0.072366 -2.1075 -0.0010355 0.0031892 0.00060432 0.0015358 0.017269 -0.006745 5.3546e-05 0.0023769 0.0013467 0 -0.030306 0 0.0028043 0 0.00082723 0 0.83189
1.7031 -0.01123 -0.016388 -0.016568 -0.024285 -0.01613 -0.021891 -0.035019 -0.038976 -0.05737 -0.034 -0.049173 -1.974 0.00089795 0.0065034 0.0010809 0.0026716 0.0032056 -0.0045936 -0.0060037 0.0026786 0.0022537 0 -0.030121 0 0.0030985 0 0.001249 0 0.62888
1.707 -0.0078095 -0.010987 -0.012064 -0.036017 -0.015547 -0.04316 -0.017346 -0.014441 -0.01876 -0.01651 -0.014261 -1.8329 0.0016633 0.0075147 0.0047391 0.0042597 -0.0059548 -0.0024033 -0.010764 0.0029565 0.0042021 0 -0.030057 0 0.0031463 0 0.001657 0 0.2998
1.7109 -0.0064706 -0.0062064 -0.0067326 -0.034268 -0.01187 -0.04573 -0.0011141 0.0095246 0.01805 0.0025835 0.019309 -1.6837 0.0019291 0.0058621 0.008484 0.0042969 -0.0090488 -0.0026048 -0.012032 0.0019325 0.0053995 0 -0.030197 0 0.0029816 0 0.0017888 0 -0.030629
1.7148 -0.0076496 -0.0041667 -0.0032403 -0.018127 -0.009346 -0.026375 0.010831 0.026453 0.041572 0.020073 0.041421 -1.5371 0.0028456 0.0025098 0.0081227 0.0022582 -0.010815 -0.0043702 -0.0097371 -0.00054858 0.0041043 0 -0.030486 0 0.0026673 0 0.0016083 0 -0.25982
1.7188 -0.0094651 -0.0047768 -0.0028171 0.0044481 -0.010141 0.0035794 0.018693 0.03333 0.048565 0.031717 0.048047 -1.4079 0.0044336 -0.00081586 0.0024289 -0.00013364 -0.015921 -0.0045822 -0.0057333 -0.0028454 0.0005916 0 -0.030773 0 0.0023358 0 0.0013568 0 -0.34749
1.7227 -0.0092135 -0.0059727 -0.0044879 0.021418 -0.011806 0.026168 0.022947 0.030047 0.04201 0.032785 0.040268 -1.302 0.0053781 -0.0026917 -0.0054192 -0.00048972 -0.023458 -0.0011805 -0.0023472 -0.0027333 -0.0027925 0 -0.03091 0 0.0021759 0 0.0013405 0 -0.3109
1.7266 -0.0054838 -0.005187 -0.0057483 0.024308 -0.0095421 0.029234 0.022023 0.018078 0.026009 0.020848 0.02156 -1.2108 0.0045049 -0.0028085 -0.010339 0.0017986 -0.026887 0.0045127 -0.00081312 0.00049271 -0.0036798 0 -0.030849 0 0.0023118 0 0.0016382 0 -0.19021
1.7305 0.00084548 -0.0010416 -0.004242 0.013443 -0.001253 0.014094 0.013196 2.1927e-05 0.0028626 -0.0011253 -0.0037425 -1.1169 0.0022935 -0.0018996 -0.0094503 0.0047152 -0.019686 0.0087698 -0.00064774 0.0050078 -0.0018965 0 -0.030641 0 0.0026647 0 0.0020033 0 -0.020182
1.7344 0.007445 0.0058352 0.00064659 -0.0027846 0.0096356 -0.0067015 -0.0036504 -0.019759 -0.025114 -0.02434 -0.030043 -1.0074 0.00064567 -0.00088587 -0.0041491 0.0053407 -0.0019907 0.0087446 -0.0002884 0.0076151 0.00033477 0 -0.030361 0 0.0029569 0 0.0020602 0 0.16753
1.7383 0.012388 0.01333 0.0074295 -0.013779 0.016712 -0.018818 -0.022801 -0.034846 -0.051541 -0.0377 -0.04975 -0.88176 0.00099174 -1.7256e-05 0.0014158 0.0025645 0.017527 0.0049166 0.0015169 0.0061723 0.00046404 0 -0.03002 0 0.0029135 0 0.0016337 0 0.32134
1.7422 0.01548 0.019264 0.013788 -0.013271 0.016504 -0.015183 -0.033734 -0.03829 -0.064899 -0.033464 -0.054357 -0.74892 0.0026923 0.0012311 0.003769 -0.0018171 0.026603 0.00048977 0.0045438 0.0012111 -0.0019987 0 -0.029584 0 0.002512 0 0.00092546 0 0.3598
1.7461 0.018116 0.022711 0.018626 -0.0019941 0.012336 0.0013907 -0.026829 -0.025825 -0.053383 -0.011384 -0.037816 -0.61674 0.0035333 0.0034625 0.0023744 -0.004686 0.017722 -0.0015135 0.0069971 -0.0045925 -0.0050363 0 -0.029089 0 0.0020458 0 0.00037795 0 0.20021
1.75 0.022014 0.024415 0.023187 0.014614 0.012214 0.022247 -7.306e-05 0.0011899 -0.013216 0.021316 -0.00049778 -0.48557 0.001967 0.0065553 -0.00080727 -0.0043576 -0.0064115 -0.00068982 0.0066656 -0.0085208 -0.0059919 0 -0.028722 0 0.0019081 0 0.00033825 0 -0.18465
1.7539 0.027898 0.026131 0.029987 0.03096 0.022194 0.03915 0.038374 0.035398 0.045868 0.053806 0.048905 -0.35116 -0.0011586 0.0095127 -0.003432 -0.0019036 -0.034434 0.00086174 0.0026278 -0.0096127 -0.0039232 0 -0.028744 0 0.0022572 0 0.00080174 0 -0.72322
1.7578 0.03507 0.029465 0.040145 0.044264 0.040831 0.048209 0.074 0.066301 0.10299 0.076634 0.095287 -0.21231 -0.0032485 0.011091 -0.0043976 0.00010006 -0.053741 0.00079086 -0.0037152 -0.0087621 -0.00025274 0 -0.029261 0 0.0028604 0 0.0014426 0 -1.2553
1.7617 0.041929 0.034948 0.051408 0.054262 0.059554 0.050094 0.093685 0.084784 0.13595 0.084992 0.12261 -0.073739 -0.0024629 0.010637 -0.0038854 4.9117e-05 -0.058172 -0.0013797 -0.0091975 -0.0073929 0.0027326 0 -0.030048 0 0.0032681 0 0.001887 0 -1.5998
1.7656 0.046932 0.041825 0.058985 0.061057 0.068759 0.048127 0.092136 0.08672 0.1326 0.079215 0.12078 0.05979 0.00041998 0.0084417 -0.0024931 -0.0013985 -0.050442 -0.0041019 -0.010857 -0.0061858 0.0039135 0 -0.030628 0 0.0031788 0 0.0019845 0 -1.6438
1.7695 0.049382 0.048548 0.059014 0.063794 0.064684 0.046178 0.07329 0.073928 0.096865 0.063421 0.090719 0.19204 0.002711 0.0054339 -0.00071713 -0.0022944 -0.038216 -0.0054581 -0.0079949 -0.0049839 0.0039429 0 -0.030599 0 0.0026787 0 0.0018548 0 -1.3988
1.7734 0.049724 0.053588 0.051941 0.061419 0.051739 0.047062 0.046925 0.052637 0.046142 0.043704 0.044951 0.33642 0.0024393 0.0025943 0.00086769 -0.0014408 -0.027707 -0.0048846 -0.0027631 -0.0036255 0.0040556 0 -0.029982 0 0.0021467 0 0.0017034 0 -0.99374
1.7773 0.049275 0.056124 0.042764 0.054466 0.038938 0.051366 0.023708 0.030868 0.0022021 0.026543 0.002669 0.50659 0.00025748 0.00056527 0.0014414 0.00059437 -0.02022 -0.0034351 0.0012672 -0.0025364 0.0045367 0 -0.029265 0 0.0019185 0 0.0016044 0 -0.61243
1.7813 0.049469 0.056322 0.037608 0.045871 0.033695 0.057085 0.011574 0.016054 -0.018744 0.017304 -0.018758 0.70435 -0.0013253 -0.0004148 0.00042369 0.0023301 -0.013947 -0.0025933 0.0015646 -0.002349 0.0044969 0 -0.029063 0 0.0020156 0 0.0014572 0 -0.41079
1.7852 0.05092 0.055128 0.039377 0.039841 0.037663 0.060826 0.014088 0.013271 -0.01184 0.018702 -0.011751 0.91646 -0.00060688 -0.0004629 -0.0017652 0.0029633 -0.0084509 -0.0029263 -0.0017059 -0.0030227 0.0030905 0 -0.029635 0 0.0021746 0 0.0011367 0 -0.45603
1.7891 0.052878 0.05371 0.046068 0.039608 0.046967 0.06029 0.029877 0.02387 0.016578 0.029784 0.018385 1.1247 0.0015043 -5.3806e-05 -0.003657 0.0029511 -0.006952 -0.0037901 -0.0060322 -0.0035679 0.00074781 0 -0.03065 0 0.0021329 0 0.000668 0 -0.70984
1.793 0.053601 0.052827 0.052987 0.045615 0.055645 0.056193 0.052818 0.044614 0.053599 0.046233 0.057022 1.3207 0.0024551 4.9627e-05 -0.0037646 0.0031095 -0.013816 -0.0041553 -0.0085328 -0.0028327 -0.00098766 0 -0.031417 0 0.0018988 0 0.00023679 0 -1.056
1.7969 0.051629 0.05244 0.056607 0.055149 0.059358 0.051663 0.073821 0.068039 0.085767 0.062155 0.088211 1.5126 0.0008321 -0.00085122 -0.0018377 0.0034296 -0.029437 -0.0036074 -0.0079628 -0.00060926 -0.00090034 0 -0.031407 0 0.0017578 0 2.8318e-05 0 -1.3553
1.8008 0.047086 0.051791 0.056608 0.063406 0.057184 0.049281 0.08465 0.084746 0.10379 0.072455 0.1022 1.7171 -0.001938 -0.0028447 0.00090164 0.0030643 -0.047561 -0.0025763 -0.0052681 0.0021145 0.00067541 0 -0.030653 0 0.0020182 0 6.3482e-05 0 -1.5027
1.8047 0.04188 0.049897 0.054698 0.065476 0.051213 0.048485 0.082092 0.087194 0.10453 0.074489 0.098257 1.9449 -0.0028597 -0.0051294 0.0028337 0.0015301 -0.058269 -0.0016982 -0.0024935 0.0040901 0.0021384 0 -0.029708 0 0.0027236 0 0.00020594 0 -1.4632
1.8086 0.038369 0.04617 0.052033 0.05865 0.044788 0.046107 0.069383 0.07329 0.090234 0.068254 0.081953 2.1909 -0.00046582 -0.0064139 0.0032886 -0.00029585 -0.054827 -0.0010325 -0.0011298 0.0050003 0.0021348 0 -0.029214 0 0.0035788 0 0.00033118 0 -1.2713
1.8125 0.0374 0.040784 0.048102 0.044196 0.040427 0.039848 0.053304 0.047666 0.066182 0.055485 0.060098 2.4391 0.003387 -0.0058526 0.0028649 -0.00067569 -0.038854 7.0198e-05 -0.0012273 0.0056453 0.00077037 0 -0.02943 0 0.0041422 0 0.0004711 0 -0.99901
1.8164 0.03735 0.034563 0.041976 0.027438 0.038269 0.031323 0.039038 0.019629 0.038234 0.038626 0.037222 2.6767 0.0050063 -0.0037987 0.0025174 0.0013279 -0.019325 0.0023053 -0.0017604 0.0068656 -0.00067265 0 -0.030089 0 0.0041218 0 0.00076528 0 -0.71352
1.8203 0.035148 0.028487 0.034056 0.015319 0.035879 0.025248 0.027123 -0.0012582 0.011486 0.020353 0.015577 2.9043 0.0023816 -0.0016659 0.002496 0.0047345 -0.0060134 0.0055544 -0.0016678 0.0082872 -0.0011556 0 -0.030653 0 0.0035534 0 0.0012556 0 -0.45268
1.8242 0.028604 0.023145 0.026055 0.012265 0.029901 0.024985 0.0151 -0.0096313 -0.0098691 0.003532 -0.0027709 3.1352 -0.002646 -0.00089408 0.0022868 0.0073505 -0.0026858 0.0086241 -0.00063101 0.008267 -0.00094198 0 -0.030741 0 0.0027576 0 0.0017462 0 -0.22925
1.8281 0.018178 0.018446 0.019117 0.016954 0.018851 0.028538 0.0019831 -0.0064252 -0.022396 -0.0089669 -0.014695 3.3831 -0.0057909 -0.0018156 0.0015194 0.0077188 -0.0055384 0.0098951 0.00089188 0.005286 -0.0012248 0 -0.03037 0 0.0021352 0 0.0019103 0 -0.05242
1.832 0.0067209 0.013747 0.012399 0.022736 0.0050535 0.029233 -0.0091529 0.0023468 -0.023996 -0.01492 -0.017225 3.6507 -0.0041531 -0.0033841 0.00068197 0.0063848 -0.0077831 0.0084388 0.0021553 -0.00042075 -0.0027559 0 -0.029868 0 0.0019465 0 0.0015834 0 0.059333
1.8359 -0.0025951 0.0082747 0.0040615 0.022015 -0.0062627 0.021118 -0.013386 0.0092865 -0.015215 -0.013649 -0.010156 3.928 0.0010447 -0.0040427 0.00070323 0.0051747 -0.0060449 0.0047467 0.0026284 -0.0065584 -0.0049129 0 -0.029564 0 0.002191 0 0.00096585 0 0.089471
1.8398 -0.0084232 0.0015876 -0.0060977 0.011657 -0.010671 0.0045092 -0.0090077 0.0096399 -0.00011952 -0.0065909 0.0025174 4.1998 0.0053902 -0.0030438 0.001793 0.0052079 -0.0029013 0.00048198 0.0022167 -0.0102 -0.0061436 0 -0.029558 0 0.002628 0 0.00051189 0 0.048503
1.8438 -0.011778 -0.0061688 -0.015359 -0.0047825 -0.0083776 -0.013492 -0.00035634 0.0034423 0.014573 0.0028497 0.013975 4.4576 0.0050926 -0.0011246 0.0028927 0.0057097 -0.0035681 -0.0025789 0.0012426 -0.0098038 -0.0053082 0 -0.029707 0 0.002918 0 0.00056314 0 -0.013811
1.8477 -0.014786 -0.014336 -0.020068 -0.019908 -0.0047997 -0.024377 0.0046982 -0.0053552 0.022164 0.010177 0.018004 4.7041 0.00026545 4.3302e-05 0.0025413 0.004914 -0.010037 -0.0036119 0.00031766 -0.0061672 -0.0025828 0 -0.029815 0 0.0028171 0 0.0010458 0 -0.026776
1.8516 -0.018984 -0.022106 -0.019405 -0.028173 -0.0068788 -0.025095 0.00057519 -0.012172 0.01891 0.011117 0.012031 4.9498 -0.0051893 -0.00079604 0.00041476 0.0021766 -0.018164 -0.0030265 0.00010936 -0.0016504 0.00087208 0 -0.029819 0 0.0023292 0 0.0015169 0 0.062564
1.8555 -0.024663 -0.028981 -0.017185 -0.029821 -0.017814 -0.020569 -0.012225 -0.01539 0.0052553 0.0029933 -0.0023147 5.2031 -0.0068849 -0.0034195 -0.0020735 -0.0009177 -0.020448 -0.0018527 0.00096825 0.0015229 0.0039928 0 -0.029806 0 0.0017153 0 0.0015388 0 0.26066
1.8594 -0.031493 -0.03507 -0.019487 -0.030061 -0.034573 -0.019791 -0.028711 -0.017804 -0.015347 -0.014213 -0.021181 5.4642 -0.0034922 -0.0062037 -0.0029015 -0.0017657 -0.012108 -0.00087806 0.0025618 0.0024652 0.0064913 0 -0.029879 0 0.0013287 0 0.001056 0 0.53154
1.8633 -0.039399 -0.04104 -0.029907 -0.03455 -0.050375 -0.02885 -0.044451 -0.02474 -0.038861 -0.037583 -0.04123 5.7252 0.0024161 -0.007292 -0.0013166 0.00074742 0.0047864 -0.00031769 0.0038526 0.0016019 0.0085642 0 -0.030012 0 0.0013682 0 0.0004445 0 0.82773
1.8672 -0.048609 -0.047727 -0.046654 -0.045179 -0.060078 -0.046572 -0.058948 -0.039949 -0.06233 -0.062071 -0.061007 5.9762 0.0066484 -0.0059501 0.0013809 0.0048847 0.022625 -0.00017942 0.0036422 -0.00013193 0.010171 0 -0.030046 0 0.0017322 0 0.00019684 0 1.1191
1.8711 -0.058905 -0.055635 -0.064076 -0.05942 -0.063831 -0.065905 -0.074161 -0.062126 -0.083716 -0.082297 -0.080113 6.2118 0.0066409 -0.0030905 0.0029919 0.007313 0.033778 -0.00071513 0.0014565 -0.001947 0.010824 0 -0.029831 0 0.0021033 0 0.0005298 0 1.3947
1.875 -0.069138 -0.064618 -0.077048 -0.07305 -0.066002 -0.079379 -0.090195 -0.08479 -0.10064 -0.094575 -0.097233 6.4329 0.0030412 -0.00061279 0.0024252 0.0059722 0.035689 -0.0022535 -0.0018629 -0.0032907 0.010142 0 -0.029392 0 0.0022142 0 0.0012504 0 1.6417
1.8789 -0.077803 -0.073942 -0.084198 -0.083347 -0.070679 -0.084127 -0.10307 -0.099919 -0.10981 -0.09815 -0.10901 6.6445 -0.0012791 -0.00010385 0.00059792 0.0019476 0.031592 -0.0044562 -0.0044387 -0.0037238 0.008463 0 -0.028963 0 0.0020753 0 0.0019617 0 1.8278
1.8828 -0.084258 -0.082649 -0.087483 -0.090112 -0.078096 -0.083009 -0.1073 -0.10294 -0.10827 -0.095019 -0.11121 6.85 -0.003571 -0.0018621 -0.00063426 -0.0014161 0.026858 -0.0058877 -0.0045065 -0.0030696 0.006695 0 -0.028834 0 0.001958 0 0.0023869 0 1.9117
1.8867 -0.089301 -0.089985 -0.089409 -0.094411 -0.085182 -0.081809 -0.10107 -0.095564 -0.095827 -0.088636 -0.1018 7.0481 -0.0029783 -0.0048749 -0.00039295 -0.0014036 0.024517 -0.0047422 -0.0017267 -0.0017557 0.0054552 0 -0.02913 0 0.0021341 0 0.0025198 0 1.8781
1.8906 -0.094363 -0.095671 -0.091128 -0.097016 -0.089353 -0.085124 -0.088943 -0.084475 -0.076911 -0.082461 -0.083821 7.2342 -0.00068885 -0.0076061 0.00042607 0.0017593 0.023774 -0.00046895 0.0022982 -0.0007759 0.0044299 0 -0.029694 0 0.0026032 0 0.0025143 0 1.7666
1.8945 -0.10004 -0.099914 -0.092993 -0.098158 -0.091546 -0.093789 -0.079443 -0.077148 -0.060053 -0.079208 -0.065655 7.4038 0.0012038 -0.0088975 0.00026902 0.005189 0.022295 0.005124 0.0048088 -0.00097487 0.002751 0 -0.030189 0 0.0030664 0 0.0024781 0 1.6661
1.8984 -0.10549 -0.10324 -0.096066 -0.098391 -0.095444 -0.10501 -0.079609 -0.077896 -0.054746 -0.080792 -0.057635 7.5557 0.0011274 -0.0083735 -0.0012444 0.0058846 0.019719 0.0086444 0.0035957 -0.0021711 0.00010947 0 -0.030341 0 0.0031899 0 0.0023876 0 1.6717
1.9023 -0.10941 -0.10626 -0.10205 -0.099153 -0.10371 -0.11458 -0.09101 -0.086786 -0.066994 -0.088333 -0.066635 7.6905 -0.0010536 -0.0062989 -0.0027284 0.0032293 0.018929 0.0075883 -0.0014612 -0.0030538 -0.0025558 0 -0.03014 0 0.0029253 0 0.0021777 0 1.8324
1.9063 -0.11163 -0.10939 -0.11137 -0.10223 -0.11508 -0.11971 -0.10989 -0.10132 -0.095834 -0.10165 -0.091967 7.8081 -0.0039418 -0.0033083 -0.0023582 -0.0006576 0.023868 0.0026052 -0.0081068 -0.0022037 -0.0036469 0 -0.029829 0 0.0025809 0 0.001867 0 2.1248
1.9102 -0.11347 -0.11267 -0.12172 -0.10866 -0.12522 -0.12062 -0.1302 -0.11865 -0.13286 -0.11853 -0.12538 7.9054 -0.0053281 -0.00034467 0.00021189 -0.0028344 0.035789 -0.002555 -0.01298 0.00054303 -0.002354 0 -0.029692 0 0.0025554 0 0.00157 0 2.4665
1.9141 -0.11633 -0.11567 -0.12922 -0.11816 -0.13041 -0.12025 -0.14633 -0.13629 -0.16547 -0.13469 -0.15534 7.9787 -0.0034999 0.0013361 0.0033334 -0.0019149 0.051245 -0.0037399 -0.013672 0.0036878 0.00041776 0 -0.029807 0 0.0029583 0 0.0013939 0 2.7576
1.918 -0.11967 -0.11764 -0.13138 -0.12909 -0.13038 -0.12171 -0.15425 -0.15122 -0.18253 -0.14515 -0.17264 8.0283 0.001462 0.00053845 0.0048595 0.0010662 0.06369 0.00028734 -0.010186 0.0051772 0.0026344 0 -0.029985 0 0.0034674 0 0.001352 0 2.9207
1.9219 -0.12077 -0.11792 -0.12891 -0.13858 -0.12743 -0.12553 -0.15178 -0.15929 -0.17947 -0.14642 -0.17398 8.0611 0.0072976 -0.0030136 0.0042021 0.0037748 0.067597 0.0066993 -0.0047895 0.0041648 0.0028077 0 -0.029939 0 0.0035707 0 0.0013881 0 2.9226
1.9258 -0.11693 -0.11642 -0.12424 -0.14267 -0.12327 -0.12865 -0.13949 -0.15646 -0.15989 -0.1383 -0.16147 8.0867 0.01068 -0.0079374 0.0028761 0.0044812 0.061991 0.010727 -0.00036122 0.0018362 0.0012543 0 -0.029548 0 0.0029988 0 0.0014676 0 2.7735
1.9297 -0.10846 -0.1138 -0.11854 -0.13733 -0.11717 -0.12654 -0.12146 -0.14132 -0.1324 -0.12391 -0.13972 8.1101 0.0093686 -0.011487 0.0029308 0.0031377 0.050741 0.0093831 0.0015224 0.00044928 -0.00022901 0 -0.028988 0 0.001974 0 0.0016083 0 2.5154
1.9336 -0.099506 -0.11123 -0.11088 -0.12118 -0.10783 -0.11729 -0.10401 -0.11692 -0.10513 -0.1079 -0.11335 8.1269 0.0039319 -0.011144 0.0047919 0.000994 0.039518 0.0037075 0.0013533 0.0013512 1.6773e-05 0 -0.028609 0 0.0010573 0 0.0018117 0 2.2093
1.9375 -0.095482 -0.10978 -0.10079 -0.098435 -0.096848 -0.10418 -0.092241 -0.090299 -0.081948 -0.09436 -0.086718 8.1259 -0.0024248 -0.0065397 0.0066793 -0.00060884 0.031888 -0.0022864 0.00081906 0.0037193 0.0020763 0 -0.028663 0 0.00072296 0 0.0019926 0 1.9243
1.9414 -0.098938 -0.10986 -0.091337 -0.078951 -0.089665 -0.094271 -0.086998 -0.069758 -0.063349 -0.08567 -0.065154 8.0977 -0.0060118 -0.00010413 0.006257 -0.0011624 0.027621 -0.0049452 0.0011483 0.0051882 0.0044807 0 -0.029109 0 0.0010211 0 0.0020266 0 1.726
1.9453 -0.10737 -0.11101 -0.088479 -0.073479 -0.091632 -0.093379 -0.085573 -0.06178 -0.050804 -0.08286 -0.055049 8.0427 -0.0052418 0.0043961 0.0029856 -0.0010565 0.024435 -0.003685 0.00213 0.0038609 0.00559 0 -0.029648 0 0.0015939 0 0.001893 0 1.6628
1.9492 -0.11504 -0.11229 -0.095981 -0.086194 -0.10243 -0.10142 -0.085915 -0.069053 -0.049785 -0.086462 -0.06151 7.9707 -0.0016151 0.0045375 -0.0010838 -0.001014 0.021455 -0.00088758 0.0025909 -1.9747e-05 0.0050207 0 -0.029963 0 0.0019999 0 0.0017538 0 1.7536
1.9531 -0.11737 -0.1129 -0.1106 -0.11024 -0.11451 -0.11209 -0.090142 -0.089831 -0.067241 -0.096557 -0.084691 7.8921 0.0016792 0.0010257 -0.0028858 -0.0014741 0.021119 0.00062527 0.0017558 -0.0041547 0.0038384 0 -0.029952 0 0.0020463 0 0.0018387 0 1.9781
1.957 -0.1142 -0.11262 -0.123 -0.13093 -0.11827 -0.11752 -0.10292 -0.11806 -0.10426 -0.11169 -0.11777 7.8084 0.0023685 -0.0029525 -0.00088875 -0.0023021 0.027411 7.2944e-05 0.0001238 -0.0059125 0.0034374 0 -0.029767 0 0.0018625 0 0.0022136 0 2.2763
1.9609 -0.10915 -0.11174 -0.12481 -0.1355 -0.11028 -0.11433 -0.12522 -0.14434 -0.15013 -0.12785 -0.14875 7.7114 0.00075121 -0.0043254 0.0036592 -0.0028587 0.04153 -0.0010368 -0.00098475 -0.0042342 0.0042126 0 -0.029643 0 0.0017046 0 0.0026653 0 2.558
1.9648 -0.10593 -0.11051 -0.11583 -0.12227 -0.09712 -0.10596 -0.1494 -0.1584 -0.18454 -0.13902 -0.16552 7.5904 -0.00088022 -0.0024846 0.0078098 -0.0023287 0.058742 -0.00085857 -0.00071579 -0.0002373 0.0052364 0 -0.029682 0 0.0017134 0 0.0028541 0 2.7269
1.9688 -0.10503 -0.10869 -0.10419 -0.10161 -0.090418 -0.099489 -0.16171 -0.15345 -0.1888 -0.13979 -0.16142 7.4425 -0.00039823 0.00059874 0.0092387 -0.00022155 0.069792 0.00071571 0.00052565 0.003762 0.0051671 0 -0.029779 0 0.0018492 0 0.0026222 0 2.7135
1.9727 -0.1037 -0.10546 -0.098826 -0.0876 -0.096629 -0.099532 -0.15172 -0.13028 -0.15871 -0.12848 -0.13815 7.2753 0.0023404 0.002435 0.0077529 0.0031282 0.066766 0.0019108 0.0015908 0.0058358 0.0035083 0 -0.02975 0 0.0020193 0 0.0021633 0 2.5061
1.9766 -0.099024 -0.099935 -0.10098 -0.086866 -0.11044 -0.1043 -0.12139 -0.097989 -0.10905 -0.1085 -0.10462 7.0994 0.0054978 0.0022309 0.0048772 0.0064131 0.04927 0.00095488 0.001855 0.0054153 0.001087 0 -0.029529 0 0.0022231 0 0.0018688 0 2.1614
1.9805 -0.090953 -0.091968 -0.10303 -0.093913 -0.11819 -0.10708 -0.08521 -0.069545 -0.064818 -0.086678 -0.072701 6.9197 0.0069062 0.0012056 0.0022381 0.0078773 0.025779 -0.0018855 0.0018653 0.0031874 -0.0006312 0 -0.029262 0 0.0025428 0 0.0019768 0 1.7821
1.9844 -0.082352 -0.082578 -0.09604 -0.096609 -0.10898 -0.10168 -0.060487 -0.054355 -0.044808 -0.069468 -0.051912 6.7312 0.0058319 0.00089725 0.00037995 0.006392 0.0083658 -0.0041688 0.0026215 0.00037694 -0.00076313 0 -0.029207 0 0.0029917 0 0.002358 0 1.4704
1.9883 -0.076269 -0.073635 -0.078868 -0.086956 -0.084201 -0.087521 -0.055144 -0.052929 -0.049826 -0.059695 -0.045482 6.5251 0.0033929 0.0013502 -0.0010655 0.0023825 0.0043563 -0.0033161 0.0042204 -0.0018856 0.00026679 0 -0.029521 0 0.0034018 0 0.0026508 0 1.2807
1.9922 -0.073119 -0.066863 -0.059922 -0.067832 -0.056922 -0.070262 -0.063165 -0.057837 -0.064386 -0.056015 -0.049599 6.2988 0.0014496 0.0011115 -0.002396 -0.0022139 0.01137 0.00095212 0.0053868 -0.0028417 0.0010722 0 -0.030117 0 0.0035038 0 0.002613 0 1.2012
1.9961 -0.070517 -0.062813 -0.049664 -0.050207 -0.041618 -0.057787 -0.071024 -0.0603 -0.070303 -0.055212 -0.056316 6.0585 0.0010681 -0.00098459 -0.0032683 -0.0051401 0.019843 0.0060071 0.0045975 -0.0022277 0.00042183 0 -0.030702 0 0.003161 0 0.0023438 0 1.1758
2 -0.065763 -0.060523 -0.051023 -0.043693 -0.0429 -0.054503 -0.069191 -0.057095 -0.061098 -0.055234 -0.058751 5.8141 0.0018519 -0.004209 -0.0031165 -0.0053679 0.021135 0.0082125 0.0018113 -0.00041685 -0.0017467 0 -0.030974 0 0.0025409 0 0.0021578 0 1.1505
2.0039 -0.058411 -0.05817 -0.05689 -0.048737 -0.052818 -0.058153 -0.058869 -0.052147 -0.045849 -0.056411 -0.055496 5.5697 0.0025484 -0.0063535 -0.0019755 -0.003768 0.014553 0.0058336 -0.0010122 0.0015897 -0.0041829 0 -0.030824 0 0.0020378 0 0.0022464 0 1.1087
2.0078 -0.050441 -0.054257 -0.056974 -0.056809 -0.05851 -0.061265 -0.049032 -0.051758 -0.040051 -0.059981 -0.051038 5.3201 0.0022474 -0.0058872 -0.0007107 -0.0022836 0.0073973 0.00053909 -0.0014026 0.0026071 -0.0051617 0 -0.030385 0 0.0019745 0 0.0024783 0 1.0716
2.0117 -0.044046 -0.048483 -0.047233 -0.057716 -0.05296 -0.056247 -0.047401 -0.057857 -0.051551 -0.065373 -0.051353 5.0559 0.0011239 -0.0036245 -0.00035795 -0.0022431 0.007939 -0.0038052 0.0013218 0.0020458 -0.0037102 0 -0.029907 0 0.0023263 0 0.0025389 0 1.0641
2.0156 -0.039467 -0.041702 -0.032918 -0.047457 -0.039522 -0.040756 -0.053589 -0.065247 -0.073063 -0.068817 -0.057655 4.7736 0.00020307 -0.0020194 -0.0012648 -0.0032526 0.017391 -0.0041322 0.0051406 0.00043752 -0.00034937 0 -0.029565 0 0.0027177 0 0.0022602 0 1.0737
2.0195 -0.035094 -0.035136 -0.022821 -0.0304 -0.02717 -0.01979 -0.059656 -0.065196 -0.08681 -0.064847 -0.063397 4.4802 0.00047081 -0.0026213 -0.002914 -0.0036821 0.027903 -0.00057536 0.0068638 -0.00085645 0.0031925 0 -0.029364 0 0.0027223 0 0.0017936 0 1.0412
2.0234 -0.029648 -0.029581 -0.020918 -0.014994 -0.021938 -0.0029346 -0.056544 -0.052211 -0.077132 -0.049936 -0.057824 4.1886 0.0021011 -0.0042773 -0.0045378 -0.0023559 0.028567 0.0036501 0.0048707 -0.00066247 0.0051118 0 -0.029202 0 0.0022296 0 0.0014515 0 0.89326
2.0273 -0.024045 -0.025264 -0.023617 -0.0074384 -0.022723 0.0016881 -0.040636 -0.028429 -0.041457 -0.025735 -0.034306 3.9077 0.0043583 -0.0041107 -0.0057812 8.7303e-05 0.014532 0.0047987 0.00056315 0.0010601 0.0047042 0 -0.02904 0 0.0015653 0 0.0013913 0 0.60231
2.0313 -0.020855 -0.022321 -0.024626 -0.0084037 -0.024517 -0.0071787 -0.015964 -0.0024748 0.0075687 0.00050215 0.0026825 3.635 0.0061477 -0.00053957 -0.0066774 0.0015211 -0.0083971 0.0015592 -0.0028665 0.0031646 0.002731 0 -0.028992 0 0.0012447 0 0.0014803 0 0.22836
2.0352 -0.021788 -0.021216 -0.021783 -0.014395 -0.024653 -0.022995 0.008159 0.015697 0.04898 0.018883 0.037796 3.3588 0.0067334 0.0046475 -0.0070547 0.00023335 -0.027513 -0.0039123 -0.0032623 0.0042179 0.00072999 0 -0.029244 0 0.0015451 0 0.0014793 0 -0.090246
2.0391 -0.02572 -0.022509 -0.018722 -0.021409 -0.025237 -0.035893 0.021528 0.019762 0.064087 0.021606 0.052993 3.0675 0.0061101 0.0074544 -0.0062181 -0.0032205 -0.032212 -0.0076922 -0.0013205 0.0035739 -0.0001622 0 -0.029838 0 0.0022488 0 0.001335 0 -0.20192
2.043 -0.029351 -0.026091 -0.020173 -0.02752 -0.029574 -0.03949 0.017189 0.0088413 0.044834 0.0068093 0.038335 2.7581 0.0048391 0.0052582 -0.0035039 -0.0059917 -0.02098 -0.0071534 0.00026933 0.0017134 6.2623e-05 0 -0.030527 0 0.0027879 0 0.0012532 0 -0.027372
2.0469 -0.030022 -0.030679 -0.026379 -0.032954 -0.03696 -0.035004 -0.0055106 -0.013562 -0.003063 -0.020489 -0.0019085 2.4377 0.0035568 -0.00053137 0.00071289 -0.0050505 -0.001226 -0.0029543 -0.00051181 -0.00034003 0.00053317 0 -0.03087 0 0.002693 0 0.001463 0 0.3868
2.0508 -0.028064 -0.034268 -0.03267 -0.038568 -0.041946 -0.029516 -0.039613 -0.041382 -0.062307 -0.050652 -0.051643 2.117 0.0025547 -0.0053953 0.0046764 0.00017231 0.01705 0.0015893 -0.0031009 -0.0018703 0.00040207 0 -0.030544 0 0.0019925 0 0.0019304 0 0.88257
2.0547 -0.026464 -0.035413 -0.034417 -0.044435 -0.039331 -0.029814 -0.072269 -0.067224 -0.11044 -0.073543 -0.091603 1.8017 0.0017175 -0.005517 0.0062308 0.0068897 0.027941 0.003167 -0.0049912 -0.0027744 -0.00045323 0 -0.029656 0 0.0012258 0 0.00235 0 1.2673
2.0586 -0.028177 -0.034327 -0.031831 -0.049377 -0.029961 -0.036842 -0.090106 -0.083543 -0.1288 -0.082457 -0.10842 1.4884 0.00080672 -0.00099251 0.0045033 0.010789 0.031494 0.00097125 -0.004245 -0.0031677 -0.0015225 0 -0.028759 0 0.0010387 0 0.0024504 0 1.4083
2.0625 -0.033595 -0.032835 -0.029497 -0.051367 -0.021143 -0.045228 -0.08613 -0.084766 -0.11092 -0.076201 -0.099202 1.1668 -0.00018636 0.0045138 0.00082935 0.0093075 0.030451 -0.0029487 -0.0014225 -0.0028895 -0.0023348 0 -0.028509 0 0.0016657 0 0.0022939 0 1.2894
2.0664 -0.040375 -0.0331 -0.03131 -0.048498 -0.020709 -0.048081 -0.063734 -0.069954 -0.06608 -0.058758 -0.070735 0.82845 -0.00093222 0.0072325 -0.002038 0.0037239 0.026061 -0.0056051 0.00092798 -0.0015763 -0.0029484 0 -0.029175 0 0.0027135 0 0.0022271 0 1.0019
2.0703 -0.045539 -0.036073 -0.036361 -0.040309 -0.030066 -0.042834 -0.034521 -0.044123 -0.015017 -0.0371 -0.035245 0.47331 -0.00099918 0.0065105 -0.0019177 -0.0017085 0.017268 -0.005504 0.00070738 0.00071074 -0.0037453 0 -0.030396 0 0.0034312 0 0.002497 0 0.68294
2.0742 -0.047715 -0.040845 -0.040088 -0.028955 -0.042775 -0.033296 -0.011182 -0.016664 0.02082 -0.018377 -0.0055129 0.11162 -0.00024782 0.0048137 0.0012145 -0.003017 0.0036827 -0.0035286 -0.0017147 0.0030225 -0.0047963 0 -0.031382 0 0.0032691 0 0.0029238 0 0.44544
2.0781 -0.047555 -0.045307 -0.039257 -0.019168 -0.050015 -0.026521 -0.00071504 0.0026018 0.030096 -0.0077129 0.0092763 -0.24221 0.00094034 0.0047801 0.0053187 0.00041883 -0.011221 -0.0017029 -0.0038097 0.0038864 -0.0055587 0 -0.03147 0 0.0022966 0 0.0030038 0 0.34158
2.082 -0.046376 -0.04751 -0.035356 -0.016233 -0.047915 -0.027433 -0.0027937 0.0074665 0.015576 -0.0072099 0.0061836 -0.57956 0.0018058 0.006437 0.0078847 0.0054278 -0.020529 -0.001172 -0.0032125 0.0023726 -0.0053283 0 -0.030585 0 0.0011542 0 0.0023971 0 0.36848
2.0859 -0.044716 -0.046679 -0.032893 -0.02271 -0.040224 -0.03553 -0.013324 -0.0026935 -0.01086 -0.016036 -0.011111 -0.90502 0.0016582 0.0073421 0.007629 0.0075728 -0.01825 -0.0013292 0.00012721 -0.0010308 -0.0040316 0 -0.029294 0 0.00058266 0 0.0013336 0 0.4965
2.0898 -0.042258 -0.043342 -0.034634 -0.036077 -0.034397 -0.045707 -0.028769 -0.023475 -0.037535 -0.03107 -0.034703 -1.2356 0.00034188 0.0053262 0.0049791 0.004601 -0.0041054 -0.0007999 0.00392 -0.0045657 -0.0024929 0 -0.028396 0 0.00089678 0 0.00050784 0 0.6906
2.0938 -0.038858 -0.038767 -0.038904 -0.049447 -0.035151 -0.051796 -0.047 -0.047522 -0.059102 -0.047726 -0.056602 -1.591 -0.0015826 0.00089999 0.0012442 -0.0018826 0.015444 0.00083467 0.0055741 -0.0063564 -0.0017783 0 -0.028373 0 0.0017998 0 0.00051018 0 0.91199
2.0977 -0.035248 -0.034295 -0.04153 -0.055402 -0.041228 -0.05001 -0.064851 -0.066981 -0.075511 -0.060965 -0.072005 -1.981 -0.0030775 -0.0031565 -0.0025103 -0.0077089 0.031033 0.002379 0.0043682 -0.0056754 -0.0021779 0 -0.029127 0 0.0026545 0 0.0013086 0 1.1102
2.1016 -0.032495 -0.030912 -0.039988 -0.050479 -0.047432 -0.040521 -0.076439 -0.075851 -0.086547 -0.066607 -0.079495 -2.3986 -0.0031894 -0.0045318 -0.0058516 -0.0092353 0.036197 0.0021333 0.0018281 -0.003354 -0.0028482 0 -0.03013 0 0.0029679 0 0.0022745 0 1.2245
2.1055 -0.030841 -0.029023 -0.035221 -0.03718 -0.049104 -0.027227 -0.07547 -0.071924 -0.088365 -0.062744 -0.078632 -2.824 -0.0016524 -0.0035858 -0.0085528 -0.0058164 0.03078 -0.00031557 0.00011977 -0.0011004 -0.0025662 0 -0.030832 0 0.0027084 0 0.0027377 0 1.2032
2.1094 -0.02935 -0.028326 -0.029682 -0.022166 -0.044824 -0.016269 -0.060153 -0.057541 -0.075831 -0.050531 -0.068049 -3.2377 0.00082027 -0.0027789 -0.010123 3.8877e-05 0.019747 -0.0034329 5.6716e-05 -0.0003383 -0.00095795 0 -0.030992 0 0.0022422 0 0.0025517 0 1.0299
2.1133 -0.026884 -0.027905 -0.024467 -0.012106 -0.0359 -0.013429 -0.035911 -0.03832 -0.048366 -0.033693 -0.046704 -3.6324 0.0028089 -0.0039757 -0.0099675 0.0046182 0.008904 -0.0049459 0.00054232 -0.0014186 0.00096256 0 -0.030726 0 0.0019983 0 0.0021468 0 0.73872
2.1172 -0.023416 -0.026733 -0.019156 -0.010124 -0.024553 -0.020772 -0.012672 -0.02023 -0.01332 -0.016842 -0.01748 -4.0159 0.0029926 -0.0064218 -0.0080201 0.0054308 0.0011243 -0.0038456 -0.00016419 -0.0036081 0.0015146 0 -0.030324 0 0.0021579 0 0.0020505 0 0.40598
2.1211 -0.020208 -0.024423 -0.014266 -0.014888 -0.013156 -0.034248 0.0013638 -0.0069073 0.016878 -0.0036 0.010953 -4.4034 0.0010712 -0.0074272 -0.0050664 0.0024843 -0.0042331 -0.0013027 -0.0026446 -0.0056593 -0.00027026 0 -0.030049 0 0.0025959 0 0.0023644 0 0.12325
2.125 -0.018589 -0.021644 -0.012704 -0.022243 -0.0045039 -0.044754 0.0042246 0.00076197 0.031782 0.004246 0.027317 -4.8065 -0.0018322 -0.0050096 -0.002294 -0.0020903 -0.0089361 0.00037085 -0.005676 -0.0065204 -0.0038198 0 -0.030041 0 0.0030554 0 0.0027082 0 -0.035833
2.1289 -0.018589 -0.019695 -0.017482 -0.027759 -0.0013496 -0.043415 -0.00057966 0.0028314 0.02852 0.0061971 0.024643 -5.2265 -0.0037136 0.00016443 -0.00044556 -0.0054664 -0.01305 -0.0002456 -0.007303 -0.0058713 -0.0074279 0 -0.030315 0 0.0033571 0 0.0026553 0 -0.039744
2.1328 -0.018909 -0.01944 -0.027605 -0.028625 -0.0045032 -0.028112 -0.0084883 -0.001408 0.011846 0.002018 0.0054169 -5.6567 -0.0029662 0.0053578 0.00057613 -0.0056513 -0.01423 -0.0025113 -0.0066128 -0.0043346 -0.0094559 0 -0.030783 0 0.0034672 0 0.0021936 0 0.093119
2.1367 -0.018262 -0.020444 -0.037019 -0.024369 -0.011282 -0.006117 -0.017331 -0.012669 -0.010339 -0.0084288 -0.019841 -6.0895 0.00044719 0.0080959 0.0012657 -0.0024587 -0.0097067 -0.0044065 -0.0045876 -0.0032217 -0.0092699 0 -0.031252 0 0.0034197 0 0.0017346 0 0.30405
2.1406 -0.016626 -0.021126 -0.038941 -0.01665 -0.016706 0.010169 -0.026865 -0.028862 -0.031556 -0.024048 -0.03983 -6.5205 0.0048348 0.0078872 0.0017454 0.0023728 0.00076698 -0.0043235 -0.0032478 -0.0037508 -0.0072644 0 -0.031484 0 0.0032274 0 0.00167 0 0.51666
2.1445 -0.015003 -0.019881 -0.032058 -0.0084335 -0.017234 0.011854 -0.035959 -0.043485 -0.048041 -0.041148 -0.049537 -6.949 0.0078504 0.005875 0.0015378 0.0060001 0.013516 -0.0023003 -0.0038223 -0.0060348 -0.0042511 0 -0.031327 0 0.002889 0 0.0019473 0 0.66365
2.1484 -0.013931 -0.01623 -0.022249 -0.0026977 -0.013734 -3.235e-05 -0.041238 -0.048098 -0.057276 -0.05358 -0.051204 -7.3744 0.0080536 0.0032284 0.00016156 0.0060405 0.022466 0.00028074 -0.0055602 -0.0085895 -0.00095486 0 -0.030853 0 0.002468 0 0.0021163 0 0.70616
2.1523 -0.012457 -0.011024 -0.017309 -0.00099293 -0.010463 -0.015539 -0.038986 -0.037915 -0.05674 -0.055101 -0.049004 -7.795 0.0057839 0.00020881 -0.0020937 0.0021612 0.022712 0.0019999 -0.0062889 -0.0090501 0.0020201 0 -0.030354 0 0.0021203 0 0.0018101 0 0.6372
2.1563 -0.0088775 -0.005625 -0.019278 -0.0025836 -0.01059 -0.023331 -0.028197 -0.015874 -0.044772 -0.042765 -0.043107 -8.2097 0.0027058 -0.00323 -0.0041112 -0.0034023 0.013665 0.0023767 -0.0043381 -0.0059321 0.0040623 0 -0.03015 0 0.0020033 0 0.001166 0 0.47046
2.1602 -0.0026649 -0.00086833 -0.021943 -0.0048345 -0.012561 -0.018531 -0.01145 0.0089286 -0.022473 -0.019018 -0.029195 -8.6208 0.00047171 -0.0063756 -0.0047827 -0.0070906 -0.00053918 0.0017559 -0.00021154 -0.00018439 0.0047239 0 -0.030337 0 0.0021361 0 0.00073132 0 0.22648
2.1641 0.0044714 0.0032766 -0.01651 -0.0047523 -0.011171 -0.0048312 0.0071802 0.027687 0.0057314 0.0091094 -0.003962 -9.0329 -0.00037049 -0.0078187 -0.003943 -0.0064631 -0.013762 0.00055773 0.0035151 0.0049508 0.0041332 0 -0.030711 0 0.0023553 0 0.00091922 0 -0.070685
2.168 0.0097646 0.0072462 -0.00036998 -0.00069909 -0.0026482 0.0098504 0.024634 0.037719 0.033667 0.033222 0.028884 -9.4494 -0.00040636 -0.0068118 -0.0024447 -0.0021001 -0.021747 -0.0011188 0.0041622 0.0060963 0.0030898 0 -0.030944 0 0.0024352 0 0.0015462 0 -0.38449
2.1719 0.011922 0.011301 0.019496 0.006858 0.011193 0.01955 0.039069 0.042457 0.055577 0.047076 0.05829 -9.8697 -0.00050581 -0.0043807 -0.0012611 0.0026751 -0.024284 -0.0031564 0.0012257 0.0024546 0.0024842 0 -0.030875 0 0.0022784 0 0.0019355 0 -0.65752
2.1758 0.012572 0.015458 0.032047 0.015922 0.024051 0.02314 0.048106 0.045855 0.066997 0.048435 0.072118 -10.29 -0.0010138 -0.0026976 -0.00052372 0.004274 -0.024064 -0.0049274 -0.0030203 -0.0031928 0.002456 0 -0.030645 0 0.0020029 0 0.0015256 0 -0.82082
2.1797 0.015043 0.019812 0.031682 0.024234 0.030689 0.022836 0.048201 0.046989 0.064557 0.038886 0.06493 -10.709 -0.0017 -0.0030902 0.00049527 0.0016354 -0.023363 -0.0054302 -0.0052885 -0.0063331 0.0021725 0 -0.030542 0 0.0018353 0 0.00042103 0 -0.82455
2.1836 0.021421 0.024631 0.022912 0.030272 0.031603 0.021315 0.037206 0.040629 0.046671 0.02267 0.041141 -11.128 -0.0023191 -0.0047063 0.0024003 -0.0029956 -0.021628 -0.0040663 -0.0040461 -0.0041946 0.00062408 0 -0.030694 0 0.0019018 0 -0.00064818 0 -0.67312
2.1875 0.03058 0.029895 0.01606 0.033534 0.032209 0.020553 0.018254 0.023707 0.016131 0.0056632 0.011841 -11.55 -0.0030168 -0.0053621 0.0046952 -0.0060225 -0.016356 -0.0012403 -0.00088698 0.0019257 -0.002214 0 -0.030905 0 0.0021124 0 -0.000941 0 -0.43864
2.1914 0.039031 0.034829 0.018301 0.034358 0.037345 0.022365 0.00064013 0.0013873 -0.017479 -0.0055251 -0.011206 -11.975 -0.0040717 -0.0038507 0.0058824 -0.005535 -0.0067155 0.001933 0.00083273 0.0075141 -0.0050266 0 -0.030807 0 0.0022538 0 -0.00033703 0 -0.23813
2.1953 0.043829 0.038224 0.028397 0.03375 0.046524 0.02836 -0.0045945 -0.013788 -0.039224 -0.0050927 -0.019728 -12.397 -0.0052827 -0.001348 0.0046732 -0.0027844 0.0034701 0.0045614 -0.00096123 0.0083304 -0.0061134 0 -0.030201 0 0.0022116 0 0.0005893 0 -0.18384
2.1992 0.044853 0.039569 0.03941 0.033314 0.054592 0.038305 0.0082785 -0.010032 -0.035502 0.0095361 -0.0099217 -12.81 -0.0057879 -0.00036241 0.0012279 -0.00081904 0.0067296 0.0065437 -0.0050385 0.0037611 -0.0048693 0 -0.029273 0 0.00211 0 0.0011025 0 -0.33361
2.2031 0.044516 0.039974 0.045936 0.035037 0.056982 0.048851 0.035532 0.014823 -0.0025785 0.035635 0.017623 -13.208 -0.0046844 -0.0022024 -0.0027328 -0.0015585 -0.0029153 0.0081336 -0.0078195 -0.0026813 -0.0023918 0 -0.028488 0 0.0022213 0 0.00093909 0 -0.66621
2.207 0.045412 0.041696 0.048594 0.040636 0.054252 0.055214 0.06616 0.051252 0.049249 0.065319 0.057117 -13.594 -0.0019369 -0.0055439 -0.0050714 -0.0039961 -0.024448 0.00902 -0.0066089 -0.0060872 -0.00057619 0 -0.028232 0 0.0027043 0 0.0004626 0 -1.0907
2.2109 0.04824 0.046313 0.051989 0.05062 0.051443 0.055286 0.088542 0.084378 0.099791 0.088679 0.097056 -13.977 0.001349 -0.0076273 -0.004634 -0.0051645 -0.048815 0.0081252 -0.0021979 -0.003862 -0.00050494 0 -0.028521 0 0.0033984 0 0.00023783 0 -1.4815
2.2148 0.051789 0.053054 0.059002 0.063488 0.05307 0.052187 0.09642 0.10321 0.12939 0.098437 0.12298 -14.358 0.0036593 -0.0069118 -0.0017828 -0.002945 -0.064007 0.0046508 0.0016776 0.0025039 -0.0016375 0 -0.029011 0 0.0038747 0 0.00046658 0 -1.7232
2.2188 0.054561 0.05897 0.067443 0.075608 0.058788 0.051819 0.090382 0.10541 0.12889 0.093264 0.12413 -14.734 0.0042003 -0.0044881 0.0021661 0.0018873 -0.062919 -0.00053437 0.0016934 0.0088091 -0.0025316 0 -0.029292 0 0.0037352 0 0.00083178 0 -1.7507
2.2227 0.056135 0.061088 0.07207 0.082133 0.063849 0.056892 0.075341 0.095145 0.10293 0.07768 0.1001 -15.098 0.0034014 -0.0028112 0.0058641 0.0062481 -0.048016 -0.0047527 -0.0019419 0.011322 -0.0023286 0 -0.029201 0 0.0029343 0 0.00087268 0 -1.5716
2.2266 0.056978 0.058806 0.069476 0.078998 0.063578 0.06325 0.05719 0.077738 0.065433 0.058867 0.062024 -15.444 0.0023751 -0.0030907 0.0083918 0.0073815 -0.029109 -0.0052317 -0.0056032 0.0092201 -0.0015133 0 -0.028911 0 0.001858 0 0.00049127 0 -1.2622
2.2305 0.057278 0.054371 0.060991 0.065401 0.057374 0.062971 0.040988 0.056785 0.031391 0.04283 0.026363 -15.774 0.001918 -0.0040673 0.0091741 0.0051227 -0.016047 -0.0014384 -0.0056421 0.0046637 -0.0012332 0 -0.028752 0 0.0010804 0 7.5699e-05 0 -0.93542
2.2344 0.056407 0.050942 0.051308 0.045401 0.048701 0.052212 0.030421 0.035488 0.010423 0.032417 0.005606 -16.097 0.0020206 -0.0034359 0.0078924 0.0017928 -0.012181 0.0041023 -0.0019274 0.00087064 -0.0019459 0 -0.028938 0 0.00096671 0 0.00011823 0 -0.69311
2.2383 0.053728 0.049925 0.044783 0.027076 0.041784 0.03634 0.027222 0.018934 0.0050337 0.027878 0.0026743 -16.418 0.0022374 -0.00039455 0.0047616 -3.2571e-05 -0.013674 0.0075217 0.0018902 -9.5001e-05 -0.0028374 0 -0.029422 0 0.0014232 0 0.00071023 0 -0.58753
2.2422 0.049747 0.049968 0.042907 0.018708 0.038604 0.026585 0.030508 0.013268 0.012528 0.028586 0.012611 -16.738 0.0023465 0.0033822 0.00083746 0.00026525 -0.014651 0.0066157 0.0017876 0.001673 -0.0026432 0 -0.029953 0 0.0019832 0 0.0014203 0 -0.61259
2.2461 0.046099 0.048449 0.04442 0.023724 0.038718 0.030359 0.037304 0.021502 0.027936 0.034014 0.028715 -17.05 0.0024856 0.005373 -0.0022867 0.0011375 -0.01326 0.0025974 -0.0027082 0.0044304 -0.0010488 0 -0.030263 0 0.0021636 0 0.0016858 0 -0.72551
2.25 0.044089 0.044019 0.046842 0.037814 0.041006 0.044027 0.044667 0.039907 0.046057 0.043221 0.047006 -17.35 0.0026478 0.0047109 -0.00346 0.00067266 -0.013204 -0.00098812 -0.0078724 0.0060973 0.00077324 0 -0.030243 0 0.0018222 0 0.0013428 0 -0.87764
2.2539 0.043309 0.037869 0.047703 0.051012 0.04479 0.05534 0.051644 0.058983 0.062342 0.053772 0.065582 -17.638 0.0022534 0.0029092 -0.0028387 -0.0014186 -0.019518 -0.0013022 -0.009164 0.0054784 0.001096 0 -0.029999 0 0.0012489 0 0.00077882 0 -1.0295
2.2578 0.04194 0.0327 0.045217 0.054153 0.049215 0.053993 0.058732 0.068913 0.073127 0.061635 0.081027 -17.922 0.00051478 0.0020647 -0.0017164 -0.0035038 -0.0326 0.0014246 -0.0055118 0.0028557 -0.0007972 0 -0.02978 0 0.00093159 0 0.00055274 0 -1.1446
2.2617 0.038729 0.030552 0.039147 0.04541 0.052389 0.040893 0.065073 0.065333 0.075632 0.062684 0.087002 -18.211 -0.0026001 0.0025024 -0.0013263 -0.0035911 -0.046101 0.0042358 -0.00040866 -0.00019944 -0.0038602 0 -0.029816 0 0.0011834 0 0.00084326 0 -1.1811
2.2656 0.034682 0.03151 0.031678 0.031813 0.052105 0.027577 0.066646 0.051193 0.068094 0.055033 0.077591 -18.506 -0.0058422 0.0024456 -0.0017042 -0.0011932 -0.050924 0.0041295 0.0013167 -0.0017194 -0.006015 0 -0.030147 0 0.0019146 0 0.0012607 0 -1.1019
2.2695 0.032618 0.034257 0.026909 0.024136 0.04779 0.026139 0.058586 0.034029 0.050548 0.040529 0.052801 -18.801 -0.0073987 0.00013055 -0.0017682 0.0022381 -0.042237 0.00067638 -0.0019365 -0.00059363 -0.0056885 0 -0.03055 0 0.0027123 0 0.0012163 0 -0.90609
2.2734 0.03474 0.037548 0.02822 0.028789 0.041408 0.038704 0.040544 0.02148 0.026273 0.024283 0.020986 -19.084 -0.0064348 -0.0038916 -0.00059771 0.0046054 -0.02373 -0.0036692 -0.0069513 0.0025143 -0.0028646 0 -0.030663 0 0.0031495 0 0.00050783 0 -0.65189
2.2773 0.040435 0.040993 0.03526 0.043048 0.035928 0.055759 0.019917 0.018199 0.0027121 0.012393 -0.0046161 -19.348 -0.0040396 -0.0068476 0.0013661 0.0048925 -0.0055453 -0.0056943 -0.0086073 0.0053378 0.0010616 0 -0.030261 0 0.0030766 0 -0.00043512 0 -0.44334
2.2813 0.04649 0.044528 0.04362 0.057403 0.032812 0.064398 0.0085112 0.025032 -0.010163 0.0091814 -0.01306 -19.592 -0.0025012 -0.0063432 0.0024958 0.0037559 0.0025489 -0.0040181 -0.0045933 0.005414 0.0042714 0 -0.029503 0 0.0026806 0 -0.00089653 0 -0.37774
2.2852 0.049613 0.047485 0.04832 0.063017 0.031335 0.058848 0.014076 0.039405 -0.0047347 0.015494 -0.0014991 -19.828 -0.0033573 -0.0028803 0.0014682 0.0025994 -0.0025029 5.6854e-05 0.0024454 0.0018816 0.0054964 0 -0.028923 0 0.0022921 0 -0.00050425 0 -0.48769
2.2891 0.048966 0.048564 0.0483 0.058131 0.030545 0.044207 0.033699 0.056103 0.018603 0.028853 0.024018 -20.067 -0.0059474 0.00039302 -0.0013801 0.0021758 -0.015832 0.0039395 0.0072387 -0.0036946 0.0044605 0 -0.029082 0 0.0021191 0 0.00043202 0 -0.72072
2.293 0.046392 0.046891 0.047484 0.048377 0.031403 0.031112 0.055364 0.068859 0.049654 0.045057 0.052463 -20.315 -0.0078932 0.0006388 -0.0042441 0.0020777 -0.02897 0.0059244 0.0064596 -0.008233 0.0018577 0 -0.030092 0 0.002125 0 0.0011892 0 -0.97208
2.2969 0.044265 0.043033 0.050815 0.041276 0.036046 0.026916 0.066967 0.073102 0.073399 0.060011 0.073362 -20.568 -0.0072108 -0.0018718 -0.0054763 0.0014881 -0.035939 0.0062087 0.0013665 -0.0091831 -0.00091328 0 -0.031416 0 0.0021253 0 0.0012609 0 -1.1458
2.3008 0.043158 0.038765 0.058776 0.040012 0.04437 0.031014 0.065155 0.068553 0.07932 0.070653 0.080862 -20.813 -0.004182 -0.0039507 -0.0050496 0.00029224 -0.036428 0.0060906 -0.0036513 -0.0061642 -0.0022695 0 -0.032163 0 0.001991 0 0.0007728 0 -1.1991
2.3047 0.041575 0.035656 0.065865 0.041693 0.051789 0.037083 0.056333 0.059295 0.068234 0.074771 0.075007 -21.035 -0.0012177 -0.0025888 -0.0043817 -0.00065725 -0.034171 0.0063811 -0.004984 -0.0010057 -0.0012695 0 -0.031723 0 0.0017656 0 0.00031347 0 -1.1446
2.3086 0.037887 0.03384 0.065033 0.040957 0.051719 0.038869 0.049363 0.050499 0.050738 0.070546 0.060421 -21.234 -0.0007379 0.002033 -0.004715 -0.0004275 -0.032578 0.0066043 -0.00254 0.0036564 0.0016168 0 -0.030266 0 0.0016044 0 0.00035729 0 -1.019
2.3125 0.032425 0.032204 0.054204 0.035153 0.041524 0.034291 0.047115 0.044159 0.03801 0.056932 0.043268 -21.421 -0.0029384 0.0065667 -0.0057766 0.00085915 -0.031533 0.005609 0.00082809 0.00597 0.0045245 0 -0.028673 0 0.0016112 0 0.0008313 0 -0.85181
2.3164 0.02765 0.029848 0.038694 0.026487 0.026325 0.025633 0.044748 0.037716 0.032525 0.035103 0.027866 -21.615 -0.00549 0.0075407 -0.0061855 0.0018682 -0.027928 0.0028349 0.0021422 0.005508 0.0053549 0 -0.02792 0 0.0017387 0 0.0012276 0 -0.65869
2.3203 0.02625 0.027358 0.027114 0.019799 0.016116 0.017383 0.035883 0.027204 0.026922 0.0098546 0.014916 -21.826 -0.0055089 0.0044758 -0.0052177 0.0012005 -0.019201 -0.0010244 0.00054306 0.002891 0.0034031 0 -0.028394 0 0.0018448 0 0.0011355 0 -0.4562
2.3242 0.029055 0.026647 0.024624 0.018599 0.017873 0.014111 0.020299 0.012292 0.01247 -0.010768 0.0029208 -22.047 -0.0020907 0.0001145 -0.0039792 -0.0011359 -0.0067002 -0.0044932 -0.0027567 -0.00082077 7.0852e-05 0 -0.029657 0 0.0018436 0 0.00066703 0 -0.27952
2.3281 0.034662 0.029445 0.029811 0.022997 0.029722 0.018978 0.0057212 -0.0014681 -0.010098 -0.018361 -0.00784 -22.259 0.002825 -0.0023188 -0.0045055 -0.0033755 0.0040507 -0.0063571 -0.0060809 -0.0043517 -0.0021578 0 -0.03084 0 0.0017978 0 0.00035365 0 -0.18417
2.332 0.0409 0.035821 0.037676 0.0308 0.042848 0.032244 0.0022215 -0.0055373 -0.027357 -0.0083422 -0.012157 -22.446 0.0060108 -0.0020473 -0.0074692 -0.0033216 0.0065704 -0.0063152 -0.0085244 -0.0062565 -0.0017646 0 -0.031297 0 0.0018634 0 0.00060898 0 -0.22907
2.3359 0.046493 0.044001 0.045053 0.039917 0.04959 0.050035 0.014638 0.0058238 -0.021503 0.017236 -0.0013925 -22.607 0.0055564 -0.001034 -0.010855 -0.00035792 -0.0022608 -0.0048318 -0.009853 -0.0053759 0.00052348 0 -0.030991 0 0.0021364 0 0.0012795 0 -0.44989
2.3398 0.051388 0.051538 0.052748 0.049509 0.050005 0.065134 0.03953 0.031563 0.015673 0.050269 0.029924 -22.759 0.0022726 -0.0015356 -0.011301 0.0036475 -0.019986 -0.0025892 -0.0098276 -0.0017222 0.0024521 0 -0.03037 0 0.0025475 0 0.0017362 0 -0.83383
2.3438 0.055778 0.056786 0.06257 0.059152 0.050602 0.070737 0.068268 0.064379 0.074147 0.08038 0.076946 -22.919 -0.0012255 -0.0035289 -0.007207 0.0055756 -0.03999 -0.00016669 -0.0081678 0.0030388 0.0023412 0 -0.029919 0 0.0028994 0 0.0014495 0 -1.3061
2.3477 0.059261 0.059609 0.073167 0.067538 0.056721 0.065215 0.092305 0.094481 0.12944 0.099465 0.12329 -23.094 -0.0028192 -0.0046574 -0.00073043 0.0036332 -0.055311 0.0019038 -0.0052392 0.0063419 0.00059454 0 -0.02982 0 0.0030127 0 0.00052059 0 -1.7387
2.3516 0.061248 0.061078 0.07984 0.072533 0.066496 0.053893 0.10607 0.11326 0.15632 0.10433 0.14853 -23.271 -0.0024939 -0.0027485 0.0035197 -0.00086067 -0.061986 0.0030834 -0.002373 0.0064538 -0.00083383 0 -0.029952 0 0.002852 0 -0.00033934 0 -1.9897
2.3555 0.06212 0.062703 0.079038 0.072751 0.072692 0.045678 0.10682 0.11518 0.14285 0.096435 0.14017 -23.431 -0.0019228 0.001645 0.0022847 -0.0041881 -0.059809 0.0031057 -0.0010199 0.0037891 -0.0004814 0 -0.03014 0 0.0025375 0 -0.00039078 0 -1.9662
2.3594 0.063643 0.065747 0.072782 0.069068 0.070582 0.046774 0.094288 0.098945 0.096028 0.080067 0.10179 -23.563 -0.002577 0.0052767 -0.0033579 -0.0031363 -0.050772 0.0023685 -0.0014057 0.00055045 0.0011147 0 -0.03032 0 0.0022517 0 0.00049642 0 -1.6814
2.3633 0.067761 0.07075 0.067881 0.064541 0.063628 0.056587 0.072089 0.069152 0.036912 0.060683 0.05148 -23.674 -0.0042117 0.0049305 -0.0086579 0.0021956 -0.037289 0.001864 -0.0021982 -0.0011066 0.0019604 0 -0.030511 0 0.00213 0 0.0017118 0 -1.2682
2.3672 0.074718 0.077238 0.070027 0.062719 0.06081 0.069131 0.04913 0.037184 -0.0098845 0.044245 0.01176 -23.778 -0.0051477 0.00037139 -0.0091365 0.0081332 -0.022062 0.0024273 -0.0017731 -0.00076246 0.0006498 0 -0.030666 0 0.0022077 0 0.0023893 0 -0.92664
2.3711 0.082381 0.083744 0.078448 0.065756 0.068023 0.078385 0.037407 0.018348 -0.026084 0.03662 -0.0016578 -23.885 -0.0040527 -0.0051839 -0.0044084 0.010161 -0.0092198 0.0038659 0.00012276 0.00023963 -0.002169 0 -0.030652 0 0.0024239 0 0.0020778 0 -0.82855
2.375 0.087686 0.088422 0.086627 0.073662 0.082203 0.08273 0.045616 0.024423 -0.0054201 0.042022 0.014488 -23.99 -0.0015007 -0.0075419 0.0015231 0.0065381 -0.0045489 0.0048884 0.0021285 0.00033371 -0.0044058 0 -0.030367 0 0.0026514 0 0.0010304 0 -1.0333
2.3789 0.089075 0.090081 0.088691 0.08482 0.094227 0.084961 0.072783 0.055653 0.04511 0.060781 0.052643 -24.076 0.00024709 -0.0048377 0.0037867 -0.00022925 -0.013043 0.0041465 0.0028285 -0.00077775 -0.004589 0 -0.029883 0 0.0027382 0 -8.707e-05 0 -1.4653
2.3828 0.087669 0.088913 0.085214 0.096893 0.097671 0.088677 0.10749 0.098753 0.10775 0.088131 0.099762 -24.134 -0.00081516 0.0010764 0.00085383 -0.0053843 -0.034757 0.0016051 0.0024553 -0.0021537 -0.0032616 0 -0.029406 0 0.0025814 0 -0.00075412 0 -1.9617
2.3867 0.085974 0.08616 0.082525 0.10731 0.094413 0.094747 0.1342 0.13395 0.16013 0.11547 0.14207 -24.164 -0.004457 0.0061694 -0.0042645 -0.0057712 -0.062424 -0.0010632 0.0027268 -0.002969 -0.0022866 0 -0.029101 0 0.0022188 0 -0.0009175 0 -2.3537
2.3906 0.08524 0.082885 0.085908 0.11329 0.091281 0.10063 0.14223 0.14677 0.18418 0.13374 0.16792 -24.184 -0.0080364 0.0072933 -0.0067834 -0.0022794 -0.083917 -0.0016542 0.004756 -0.0035646 -0.0028119 0 -0.02897 0 0.0018623 0 -0.00085193 0 -2.529
2.3945 0.083975 0.078953 0.093276 0.11198 0.091293 0.10212 0.13077 0.13583 0.17415 0.13696 0.16999 -24.205 -0.0084726 0.0043082 -0.0042862 0.0011999 -0.089009 0.00066161 0.0072522 -0.0049274 -0.0040376 0 -0.028936 0 0.0017913 0 -0.00078012 0 -2.4511
2.3984 0.079207 0.073361 0.095734 0.10122 0.089009 0.095549 0.10689 0.11078 0.13872 0.12377 0.14752 -24.234 -0.0048097 -0.00019843 0.0014372 0.0013444 -0.075882 0.0043722 0.0072768 -0.0071432 -0.0040843 0 -0.02902 0 0.0021297 0 -0.00065727 0 -2.1443
2.4023 0.069542 0.065735 0.085079 0.080793 0.075638 0.079184 0.079363 0.082933 0.094586 0.096947 0.10699 -24.261 0.00080612 -0.0030976 0.0062965 -0.0016812 -0.052195 0.0066109 0.0032668 -0.0086614 -0.00205 0 -0.029394 0 0.0026779 0 -0.00030535 0 -1.6727
2.4063 0.057252 0.057542 0.061695 0.053716 0.049494 0.054627 0.053593 0.057029 0.055355 0.06189 0.059429 -24.276 0.0046575 -0.0029928 0.0075949 -0.0045258 -0.029414 0.0054325 -0.0026172 -0.0074895 0.00092193 0 -0.030174 0 0.0029853 0 0.0002909 0 -1.1265
2.4102 0.047255 0.051518 0.035767 0.026688 0.02123 0.028057 0.03102 0.031168 0.024094 0.025638 0.015442 -24.277 0.0043111 -0.00095104 0.0061158 -0.0038353 -0.014706 0.0014897 -0.005588 -0.0033349 0.002711 0 -0.031168 0 0.0026799 0 0.00086574 0 -0.61048
2.4141 0.043488 0.049435 0.02047 0.0086524 0.0074528 0.009613 0.011764 0.0038419 -0.0042603 -0.0037922 -0.018379 -24.264 0.00046463 0.00064277 0.0049137 0.00059885 -0.0070067 -0.0023692 -0.0023452 0.0015444 0.002321 0 -0.031861 0 0.0018159 0 0.0010696 0 -0.22455
2.418 0.045558 0.050098 0.022613 0.0071119 0.017244 0.0087791 -0.0026221 -0.019547 -0.032452 -0.018789 -0.038627 -24.242 -0.0037191 9.471e-05 0.0062126 0.0055534 -0.00059026 -0.0033058 0.0054546 0.0039388 0.00080559 0 -0.031771 0 0.00092673 0 0.00078844 0 -0.038765
2.4219 0.048579 0.049594 0.037965 0.023275 0.043317 0.027091 -0.0085502 -0.027675 -0.052025 -0.014791 -0.041567 -24.211 -0.00519 -0.0022406 0.0093966 0.007158 0.0071134 -0.00066495 0.011914 0.0024265 3.5884e-05 0 -0.030881 0 0.0006707 0 0.00026707 0 -0.07616
2.4258 0.046564 0.04398 0.054426 0.048965 0.066091 0.053679 -0.0020355 -0.01173 -0.045601 0.0069376 -0.022171 -24.167 -0.0033323 -0.0042298 0.01181 0.004217 0.010874 0.0036773 0.011638 -0.0013838 0.00061599 0 -0.029746 0 0.0013161 0 -8.7992e-05 0 -0.31027
2.4297 0.036823 0.03237 0.060087 0.068613 0.067851 0.069283 0.018403 0.025712 -0.00098822 0.038502 0.020972 -24.109 -0.00017461 -0.0036611 0.011362 -0.00084414 0.0012961 0.0069727 0.0044519 -0.0044124 0.0011819 0 -0.029113 0 0.0024917 0 -4.361e-05 0 -0.66981
2.4336 0.021855 0.01779 0.050229 0.067069 0.045537 0.058361 0.048665 0.068976 0.073226 0.067716 0.078096 -24.043 0.0014932 -0.00013571 0.0083456 -0.0041048 -0.025445 0.0077391 -0.0042487 -0.0049977 -0.00012032 0 -0.029349 0 0.0034437 0 0.00029086 0 -1.0409
2.4375 0.0071922 0.0049244 0.028978 0.039411 0.012042 0.021187 0.07746 0.096609 0.1445 0.082664 0.12619 -23.979 0.00034677 0.0043091 0.0048584 -0.0033571 -0.060113 0.0065683 -0.0079888 -0.0042333 -0.0034989 0 -0.030165 0 0.0036128 0 0.00059608 0 -1.2736
2.4414 -0.0030995 -0.0035126 0.005426 -0.0041535 -0.014389 -0.024227 0.088567 0.092789 0.17152 0.076107 0.13795 -23.926 -0.0027396 0.0064626 0.0025967 0.0003452 -0.082835 0.0051272 -0.0046028 -0.0043945 -0.0069896 0 -0.030904 0 0.0030523 0 0.00063534 0 -1.214
2.4453 -0.0096204 -0.0089075 -0.012673 -0.043268 -0.023732 -0.05363 0.06825 0.055467 0.12964 0.047679 0.098128 -23.889 -0.0057856 0.0043 0.0013047 0.0038569 -0.075463 0.0045098 0.0022661 -0.0061081 -0.0081609 0 -0.0311 0 0.0023275 0 0.00044349 0 -0.77004
2.4492 -0.016951 -0.015683 -0.023672 -0.060437 -0.020396 -0.053878 0.015014 -0.0031658 0.029037 0.0033997 0.015765 -23.86 -0.0073531 -0.0013068 -0.00062711 0.0045211 -0.035269 0.0045138 0.0067477 -0.0073279 -0.0063449 0 -0.030826 0 0.0019915 0 0.00027242 0 0.017892
2.4531 -0.029634 -0.027897 -0.032544 -0.053387 -0.018378 -0.032919 -0.055292 -0.063258 -0.088221 -0.046684 -0.078118 -23.829 -0.0072541 -0.0069416 -0.0041083 0.0019335 0.020891 0.0043256 0.0059673 -0.0054091 -0.0031288 0 -0.030526 0 0.0021073 0 0.00037825 0 0.95892
2.457 -0.048078 -0.046064 -0.046801 -0.037183 -0.030117 -0.01425 -0.1153 -0.10677 -0.17202 -0.091647 -0.14757 -23.789 -0.006021 -0.0089648 -0.007965 -0.0022301 0.066241 0.0036666 0.0021374 -0.00029353 -0.00066619 0 -0.030526 0 0.0022478 0 0.00084554 0 1.7827
2.4609 -0.067711 -0.066442 -0.070168 -0.033446 -0.057482 -0.019681 -0.14177 -0.12517 -0.19351 -0.12285 -0.17219 -23.741 -0.0041101 -0.0061452 -0.0096799 -0.0056721 0.081283 0.0031072 -0.00013182 0.0046029 0.00035673 0 -0.030733 0 0.0019637 0 0.0015663 0 2.2726
2.4648 -0.082019 -0.083098 -0.09819 -0.054028 -0.090615 -0.053306 -0.13087 -0.12186 -0.16043 -0.13632 -0.1569 -23.694 -0.0018387 -0.00061512 -0.0076271 -0.0068064 0.066091 0.0032628 0.0015407 0.0051371 0.00095298 0 -0.030769 0 0.0012745 0 0.0023378 0 2.3762
2.4688 -0.087023 -0.09122 -0.11945 -0.091463 -0.1145 -0.098519 -0.10088 -0.1085 -0.10835 -0.13331 -0.12475 -23.66 6.7631e-05 0.0035974 -0.0027007 -0.0052194 0.038647 0.0038473 0.0051889 0.00048376 0.0021268 0 -0.030404 0 0.00071242 0 0.0029697 0 2.2137
2.4727 -0.083688 -0.089573 -0.1226 -0.12385 -0.11844 -0.12981 -0.078633 -0.09698 -0.074724 -0.11859 -0.099149 -23.651 0.00036564 0.0033624 0.002231 -0.0015333 0.020633 0.0037324 0.0066967 -0.0054661 0.0032647 0 -0.029815 0 0.0008603 0 0.0033357 0 1.9752
2.4766 -0.0766 -0.080823 -0.10479 -0.13076 -0.10246 -0.13023 -0.079106 -0.091732 -0.074053 -0.097266 -0.08878 -23.668 -0.0017488 -0.0014787 0.0045927 0.0028033 0.021568 0.002081 0.0039452 -0.0070519 0.0026128 0 -0.029443 0 0.0018001 0 0.0033859 0 1.7843
2.4805 -0.070328 -0.069839 -0.075015 -0.10796 -0.076898 -0.10213 -0.094488 -0.087703 -0.0912 -0.072625 -0.085305 -23.703 -0.0053712 -0.0081509 0.0040547 0.005806 0.033209 -0.00058686 -0.0011396 -0.0017407 -0.00048862 0 -0.029586 0 0.0029807 0 0.0031526 0 1.6306
2.4844 -0.066536 -0.061121 -0.049004 -0.069915 -0.055559 -0.064264 -0.10185 -0.075829 -0.096305 -0.046606 -0.073597 -23.743 -0.0078361 -0.012854 0.0024469 0.0056961 0.038001 -0.0025782 -0.0044565 0.0074239 -0.0040816 0 -0.030138 0 0.0036386 0 0.0027448 0 1.4182
2.4883 -0.063944 -0.056791 -0.038803 -0.038485 -0.046829 -0.038518 -0.083472 -0.052328 -0.069579 -0.022452 -0.045755 -23.779 -0.0065007 -0.01306 0.0018097 0.002015 0.024478 -0.002434 -0.0035424 0.014121 -0.0048028 0 -0.030708 0 0.0034072 0 0.0023033 0 1.0847
2.4922 -0.060574 -0.056119 -0.044816 -0.027286 -0.048788 -0.035762 -0.043126 -0.024363 -0.017772 -0.0064093 -0.0087177 -23.814 -0.0010885 -0.0087197 0.0024547 -0.0037244 -0.0026139 -0.00026903 0.00032297 0.013807 -0.0010727 0 -0.03096 0 0.0025826 0 0.0019276 0 0.69003
2.4961 -0.055928 -0.056626 -0.056626 -0.03383 -0.051941 -0.050206 -0.0047285 -0.0067704 0.029233 -0.0057417 0.019089 -23.861 0.0056149 -0.0019258 0.0028281 -0.0086821 -0.025326 0.0022531 0.0035159 0.007111 0.0048056 0 -0.030846 0 0.0018331 0 0.0016345 0 0.40174
2.5 -0.051198 -0.055936 -0.061893 -0.044724 -0.047687 -0.065246 0.0054667 -0.01163 0.038838 -0.023544 0.019217 -23.932 0.0097001 0.0044032 0.0012335 -0.01043 -0.02614 0.0033211 0.0033993 -0.0012041 0.008032 0 -0.030538 0 0.0016331 0 0.0013944 0 0.38719
2.5039 -0.047734 -0.053152 -0.056045 -0.0484 -0.03588 -0.066168 -0.021171 -0.038686 -0.0013691 -0.054411 -0.014606 -24.027 0.0092648 0.0079207 -0.0022836 -0.0084655 -0.001608 0.0024476 0.00041291 -0.006383 0.0053281 0 -0.030205 0 0.0019263 0 0.0012093 0 0.69116
2.5078 -0.045592 -0.04896 -0.044932 -0.044304 -0.02509 -0.050725 -0.068995 -0.074344 -0.073903 -0.085254 -0.070698 -24.136 0.005985 0.0077244 -0.005715 -0.004252 0.034408 0.00066786 -0.0027598 -0.0070316 -0.0019599 0 -0.029896 0 0.0022849 0 0.0011418 0 1.1863
2.5117 -0.043661 -0.044679 -0.038737 -0.041275 -0.025029 -0.030225 -0.10889 -0.10005 -0.14092 -0.10182 -0.12348 -24.24 0.0036226 0.0045378 -0.0067645 0.00017049 0.06018 -0.00061061 -0.0037682 -0.004977 -0.0086315 0 -0.029623 0 0.0023692 0 0.001245 0 1.6293
2.5156 -0.041058 -0.041201 -0.042788 -0.047441 -0.037516 -0.020366 -0.11736 -0.10342 -0.16624 -0.096637 -0.14576 -24.331 0.0047353 0.000253 -0.0048578 0.0036291 0.060905 -0.00088776 -0.0023397 -0.0024838 -0.0097725 0 -0.029485 0 0.0022376 0 0.0014578 0 1.7866
2.5195 -0.038178 -0.038653 -0.053119 -0.061011 -0.053999 -0.028584 -0.089912 -0.083847 -0.13566 -0.072825 -0.12311 -24.413 0.0085391 -0.0029906 -0.0016191 0.0060454 0.037908 -0.0007263 0.00017932 -5.2619e-06 -0.0046826 0 -0.029621 0 0.0022348 0 0.0015924 0 1.5544
2.5234 -0.036202 -0.036771 -0.060074 -0.070233 -0.06211 -0.047631 -0.041125 -0.050027 -0.063724 -0.041183 -0.062705 -24.5 0.011794 -0.0038274 0.00060243 0.0075411 0.0060542 -0.00075755 0.0025359 0.0033765 0.0027845 0 -0.03002 0 0.0025935 0 0.0014658 0 1.0103
2.5273 -0.03557 -0.035297 -0.056327 -0.062763 -0.05566 -0.06079 0.0059651 -0.013343 0.015578 -0.013417 0.0092002 -24.602 0.011755 -0.0022566 0.00074926 0.0077143 -0.017644 -0.00071856 0.004548 0.007734 0.0075671 0 -0.030422 0 0.0031501 0 0.0010801 0 0.37291
2.5313 -0.035062 -0.033858 -0.042392 -0.036676 -0.039295 -0.055073 0.03256 0.016719 0.067382 0.0034147 0.060504 -24.716 0.0083769 0.00056109 -0.00025131 0.0060615 -0.02504 0.00035509 0.0064673 0.011076 0.0073339 0 -0.03049 0 0.0034443 0 0.00067443 0 -0.10531
2.5352 -0.032556 -0.031599 -0.025524 -0.0038704 -0.023887 -0.031929 0.031683 0.033199 0.072803 0.0080417 0.070126 -24.832 0.0038597 0.0031464 -0.00066944 0.0030387 -0.019585 0.0029134 0.0077492 0.010719 0.0037099 0 -0.030128 0 0.0031101 0 0.00056923 0 -0.25742
2.5391 -0.026824 -0.02734 -0.013691 0.017265 -0.01714 -0.0065356 0.0087098 0.031249 0.035839 0.002698 0.038532 -24.944 0.00033138 0.0045433 0.00022632 0.00029417 -0.010192 0.0059409 0.0068944 0.0059852 0.00021358 0 -0.029627 0 0.0022007 0 0.0009062 0 -0.074811
2.543 -0.01866 -0.020502 -0.009921 0.014599 -0.017923 0.0041016 -0.023084 0.010098 -0.021494 -0.0092827 -0.014276 -25.055 -0.0018253 0.0045715 0.0015536 -0.00060618 -0.0026864 0.0074006 0.0028085 -0.00060839 -0.00078828 0 -0.029423 0 0.0011658 0 0.0015048 0 0.30112
2.5469 -0.010255 -0.012017 -0.011143 -0.0090682 -0.018903 -0.0054053 -0.048959 -0.023498 -0.071595 -0.023982 -0.061405 -25.178 -0.003416 0.0034733 0.0019534 0.00015561 0.0036034 0.0058485 -0.0036193 -0.0050704 0.00058766 0 -0.029671 0 0.00051716 0 0.0019709 0 0.6603
2.5508 -0.0034245 -0.0041089 -0.011508 -0.037615 -0.014079 -0.024826 -0.058654 -0.054916 -0.094238 -0.03639 -0.083633 -25.321 -0.0046097 0.0014855 0.0012511 0.00051182 0.011953 0.0017793 -0.009442 -0.0051404 0.0027301 0 -0.030051 0 0.0004794 0 0.0019857 0 0.82948
2.5547 0.0016643 0.0012607 -0.0068916 -0.052005 -0.003694 -0.036699 -0.049789 -0.067596 -0.083961 -0.04096 -0.076833 -25.482 -0.0042081 -0.0011768 0.00084864 -0.0015186 0.021731 -0.0025864 -0.011475 -0.0020418 0.0042472 0 -0.030029 0 0.0009009 0 0.0015451 0 0.74181
2.5586 0.0061988 0.0040712 0.0027828 -0.04189 0.0076202 -0.029656 -0.027307 -0.052527 -0.049274 -0.033816 -0.0492 -25.648 -0.0010954 -0.0040108 0.0023178 -0.0054684 0.026244 -0.0049631 -0.0086119 0.00077589 0.0046278 0 -0.029382 0 0.0014488 0 0.00096257 0 0.43763
2.5625 0.011355 0.0064262 0.014418 -0.01076 0.016536 -0.0057309 0.00056537 -0.014289 -0.0054878 -0.014952 -0.012656 -25.807 0.0036573 -0.0061348 0.0055376 -0.0082124 0.017633 -0.0046796 -0.0027007 0.00066273 0.0037079 0 -0.028466 0 0.0018793 0 0.00063565 0 0.012378
2.5664 0.017281 0.01087 0.024398 0.027725 0.024143 0.023194 0.027042 0.03145 0.033976 0.011534 0.024165 -25.952 0.0066519 -0.0067637 0.0083287 -0.0066182 -0.0053253 -0.0029452 0.0027222 -0.0022007 0.001203 0 -0.027953 0 0.0021555 0 0.00076217 0 -0.4405
2.5703 0.023321 0.018251 0.030876 0.058431 0.033392 0.045113 0.048854 0.067333 0.062692 0.039356 0.057014 -26.087 0.0047925 -0.0059215 0.0081898 -0.00083938 -0.03388 -0.0015684 0.0048049 -0.0054004 -0.0027973 0 -0.028249 0 0.002361 0 0.001217 0 -0.85232
2.5742 0.029043 0.027098 0.034395 0.07233 0.044161 0.055001 0.064809 0.083599 0.080506 0.062395 0.08276 -26.214 -0.0015245 -0.004647 0.0046674 0.0050289 -0.054212 -0.0013444 0.0030384 -0.0066394 -0.0070033 0 -0.029122 0 0.002543 0 0.0016631 0 -1.1682
2.5781 0.03488 0.035104 0.036916 0.069135 0.051822 0.054814 0.073337 0.08101 0.088956 0.076055 0.0967 -26.331 -0.0079312 -0.004311 0.00011124 0.006043 -0.057145 -0.0015162 -0.00083122 -0.0055375 -0.0091513 0 -0.029905 0 0.0026473 0 0.0017966 0 -1.3357
2.582 0.041734 0.041307 0.040297 0.055312 0.051444 0.049282 0.072351 0.067039 0.087474 0.077808 0.093931 -26.433 -0.0093303 -0.0055 -0.0020796 0.00078908 -0.044667 -0.00065438 -0.0042269 -0.0034402 -0.0076413 0 -0.030071 0 0.0025889 0 0.0015405 0 -1.3213
2.5859 0.050026 0.046888 0.045363 0.040261 0.043644 0.043071 0.061968 0.050019 0.073943 0.068093 0.073813 -26.523 -0.0042738 -0.0074195 -0.00030615 -0.0069565 -0.027759 0.0019529 -0.0052703 -0.0018471 -0.0032099 0 -0.029668 0 0.0023635 0 0.0010617 0 -1.1476
2.5898 0.059173 0.053871 0.052105 0.03284 0.035965 0.041055 0.047041 0.036026 0.049149 0.05153 0.043374 -26.612 0.0035066 -0.0083856 0.0037953 -0.011077 -0.017441 0.0056363 -0.0034991 -0.0012114 0.001174 0 -0.02921 0 0.0020842 0 0.00062009 0 -0.91239
2.5938 0.067976 0.06307 0.060528 0.038631 0.03776 0.048442 0.036083 0.029189 0.020881 0.036675 0.016082 -26.709 0.0080371 -0.0070592 0.0066551 -0.0081899 -0.016768 0.0088769 0.00027287 -0.0011249 0.0024657 0 -0.029169 0 0.0019097 0 0.00037396 0 -0.75967
2.5977 0.075461 0.073263 0.071016 0.057746 0.052717 0.067623 0.036597 0.032634 0.0030546 0.03277 0.0059961 -26.813 0.0060754 -0.0034626 0.0057125 -0.00050012 -0.020518 0.010448 0.0044718 -0.0013011 -1.9677e-05 0 -0.029545 0 0.0019339 0 0.00028878 0 -0.80921
2.6016 0.081425 0.082298 0.083555 0.083957 0.075532 0.093765 0.050615 0.047719 0.008977 0.044642 0.020686 -26.911 -0.00024297 0.00097259 0.0014515 0.0061145 -0.022308 0.010181 0.007305 -0.0020336 -0.0040903 0 -0.029921 0 0.0021266 0 0.00021183 0 -1.0919
2.6055 0.086374 0.088902 0.096459 0.10674 0.095598 0.11495 0.074194 0.07221 0.042718 0.069431 0.057168 -26.985 -0.0053838 0.004296 -0.0031719 0.0070828 -0.022068 0.0088518 0.0073412 -0.0036105 -0.0065542 0 -0.029896 0 0.0023642 0 4.6492e-05 0 -1.5348
2.6094 0.09117 0.093477 0.10631 0.11651 0.10464 0.1196 0.10075 0.099961 0.094721 0.098165 0.1031 -27.029 -0.0051664 0.0051999 -0.0052924 0.0027794 -0.02656 0.0074566 0.0041712 -0.005479 -0.0057595 0 -0.029466 0 0.0025168 0 -0.00012633 0 -2.0042
2.6133 0.096751 0.097379 0.11012 0.11054 0.10232 0.10632 0.12464 0.12334 0.14535 0.1213 0.14246 -27.053 -5.8807e-05 0.0037225 -0.0043858 -0.0022547 -0.042157 0.006546 -0.0011471 -0.0063132 -0.0025537 0 -0.029003 0 0.0025304 0 -9.8795e-05 0 -2.3743
2.6172 0.10392 0.10176 0.10841 0.095365 0.095837 0.087003 0.14194 0.13686 0.17484 0.13392 0.16271 -27.071 0.0056875 0.0011529 -0.002335 -0.0035521 -0.066592 0.0060372 -0.0063531 -0.0051523 0.00095468 0 -0.02889 0 0.0024586 0 0.00026614 0 -2.5787
2.6211 0.11299 0.1072 0.10628 0.083197 0.094641 0.078999 0.14941 0.13944 0.17378 0.13671 0.16007 -27.092 0.0079291 -0.00075388 -0.0014739 -0.00048875 -0.087922 0.0054622 -0.0091071 -0.0025354 0.0033796 0 -0.029188 0 0.0024329 0 0.00085985 0 -2.6225
2.625 0.12336 0.1142 0.11043 0.084403 0.10416 0.091952 0.14507 0.13407 0.14798 0.13307 0.1406 -27.11 0.0058897 -0.00084364 -0.0024941 0.0036213 -0.092784 0.0043358 -0.0083998 -0.00039099 0.0048573 0 -0.029638 0 0.0025846 0 0.0013551 0 -2.5642
2.6289 0.13359 0.12343 0.12374 0.10111 0.12283 0.12056 0.13132 0.12602 0.11488 0.12608 0.1169 -27.107 0.0021154 0.00066181 -0.0040227 0.0047996 -0.077546 0.002406 -0.0052574 -0.00057708 0.0061842 0 -0.02994 0 0.0029541 0 0.0014486 0 -2.4889
2.6328 0.14222 0.13509 0.14204 0.12661 0.14368 0.1496 0.11729 0.12095 0.093927 0.11849 0.10211 -27.072 -0.00028409 0.0022343 -0.0040402 0.0018313 -0.052693 -0.00023698 -0.0021226 -0.0032819 0.007533 0 -0.030011 0 0.0034399 0 0.0011195 0 -2.4815
2.6367 0.14899 0.14809 0.15671 0.15069 0.15927 0.16664 0.11571 0.12332 0.096436 0.1145 0.10408 -27.007 -0.00021365 0.0021107 -0.001704 -0.0031079 -0.036055 -0.0031295 -0.0012462 -0.006705 0.0082092 0 -0.029982 0 0.0038306 0 0.00065622 0 -2.6029
2.6406 0.1554 0.16041 0.16188 0.16667 0.16667 0.17104 0.13434 0.13485 0.12069 0.11988 0.12248 -26.921 0.0012398 -0.00023358 0.0020157 -0.0067251 -0.039787 -0.0054947 -0.0031982 -0.0083402 0.0075627 0 -0.030008 0 0.0039181 0 0.00039223 0 -2.8682
2.6445 0.1639 0.17074 0.16036 0.17496 0.16954 0.17219 0.16862 0.15337 0.15466 0.13832 0.15019 -26.821 0.0026474 -0.003385 0.0052565 -0.0073335 -0.061544 -0.0064892 -0.0065481 -0.0068088 0.0058522 0 -0.03011 0 0.0036322 0 0.00037981 0 -3.2375
2.6484 0.17613 0.17979 0.16253 0.18124 0.1754 0.17962 0.20318 0.17374 0.18437 0.16731 0.17801 -26.702 0.0038395 -0.0049055 0.0067476 -0.0056104 -0.087 -0.005661 -0.0088964 -0.0027853 0.0040261 0 -0.030218 0 0.0030996 0 0.00032752 0 -3.6353
2.6523 0.19144 0.18971 0.17804 0.19132 0.18968 0.19492 0.22296 0.19123 0.20268 0.19819 0.20005 -26.554 0.0056563 -0.0033929 0.0065684 -0.0031991 -0.10157 -0.0034231 -0.0084729 0.0016107 0.0027352 0 -0.030301 0 0.0025772 0 -9.6847e-05 0 -3.992
2.6563 0.20688 0.20161 0.20685 0.20678 0.21066 0.2118 0.22532 0.20526 0.2128 0.22206 0.21666 -26.371 0.0084058 2.6151e-05 0.005733 -0.00097746 -0.1017 -0.0011666 -0.005185 0.0043326 0.0018218 0 -0.030426 0 0.0022965 0 -0.00086261 0 -4.2828
2.6602 0.21859 0.21364 0.23744 0.2241 0.22966 0.22264 0.22227 0.21977 0.22436 0.23645 0.23295 -26.153 0.010943 0.0023371 0.0051984 0.0012558 -0.096545 -0.00071113 -0.00050737 0.0046219 0.00092993 0 -0.030655 0 0.0023289 0 -0.0014872 0 -4.5319
2.6641 0.2237 0.22191 0.25437 0.23715 0.23707 0.2243 0.22975 0.23881 0.24479 0.24608 0.25364 -25.904 0.011498 0.0011978 0.0052156 0.0037046 -0.099024 -0.0031943 0.0035319 0.0031519 0.00044884 0 -0.030929 0 0.002563 0 -0.0014196 0 -4.7737
2.668 0.22172 0.22386 0.24964 0.24085 0.22986 0.21875 0.25243 0.2606 0.2718 0.25611 0.27723 -25.624 0.0094335 -0.0027404 0.0054273 0.0056175 -0.11392 -0.0080384 0.005478 0.0012598 0.00145 0 -0.031095 0 0.0027996 0 -0.00059105 0 -4.9979
2.6719 0.2149 0.2211 0.22884 0.23413 0.21421 0.21008 0.27755 0.27574 0.29281 0.26419 0.29394 -25.31 0.0060861 -0.0060435 0.0053968 0.005678 -0.13291 -0.012861 0.0050116 2.1116e-05 0.0043766 0 -0.031057 0 0.0028819 0 0.00039815 0 -5.1265
2.6758 0.20762 0.21868 0.20727 0.22071 0.20091 0.20243 0.2839 0.27275 0.29215 0.26002 0.2898 -24.957 0.0037375 -0.0053744 0.0049912 0.0033954 -0.14073 -0.01475 0.0028035 -0.0001986 0.0078581 0 -0.0309 0 0.0027652 0 0.00070485 0 -5.052
2.6797 0.20478 0.22111 0.19933 0.2076 0.1973 0.19984 0.25933 0.24721 0.2618 0.23479 0.25591 -24.569 0.0036361 -0.00057151 0.0043296 1.6632e-06 -0.12734 -0.012319 -2.0305e-05 0.00038072 0.0092621 0 -0.030823 0 0.0024991 0 -3.2895e-05 0 -4.7217
2.6836 0.20962 0.22861 0.20921 0.20165 0.2031 0.20584 0.21251 0.20737 0.20872 0.19264 0.19749 -24.156 0.0048961 0.0050165 0.0034699 -0.0022074 -0.096677 -0.0070614 -0.002409 0.0013258 0.0069364 0 -0.030958 0 0.0021683 0 -0.0013181 0 -4.2138
2.6875 0.22169 0.23712 0.22971 0.20586 0.2133 0.22048 0.16925 0.17093 0.15383 0.1531 0.13591 -23.722 0.0052647 0.0074684 0.0022106 -0.001653 -0.065064 -0.0027005 -0.0037183 0.0022601 0.0021281 0 -0.031247 0 0.0018579 0 -0.0021471 0 -3.7404
2.6914 0.23668 0.24217 0.24871 0.2178 0.22466 0.23783 0.15608 0.15515 0.12284 0.14017 0.10046 -23.26 0.0030417 0.0058553 0.00024664 0.0011102 -0.050647 -0.0026124 -0.0038412 0.0029334 -0.001542 0 -0.031526 0 0.0016544 0 -0.0018298 0 -3.5591
2.6953 0.24881 0.24293 0.25779 0.23164 0.23844 0.24833 0.18329 0.16755 0.13361 0.16555 0.11307 -22.754 -0.0014993 0.0029982 -0.0023985 0.0034917 -0.06176 -0.0071141 -0.0031626 0.0032068 -0.0010123 0 -0.031698 0 0.0016425 0 -0.00057276 0 -3.8331
2.6992 0.25482 0.24284 0.25683 0.24278 0.25664 0.24663 0.23927 0.2033 0.18688 0.21965 0.1747 -22.193 -0.0062708 0.0025771 -0.0050062 0.0023485 -0.092422 -0.012908 -0.0023222 0.0030742 0.0033646 0 -0.031798 0 0.0018596 0 0.00068602 0 -4.5238
2.7031 0.25661 0.24641 0.25232 0.25151 0.2762 0.23826 0.29873 0.24983 0.26488 0.27774 0.26275 -21.583 -0.0088296 0.0053652 -0.0062606 -0.004264 -0.12744 -0.015487 -0.0018437 0.0026956 0.0077845 0 -0.031881 0 0.0022311 0 0.0010402 0 -5.3913
2.707 0.26006 0.25546 0.25206 0.26234 0.28875 0.23741 0.33782 0.29368 0.33891 0.31628 0.34207 -20.942 -0.0079528 0.0083759 -0.0049712 -0.016159 -0.15265 -0.012797 -0.0018432 0.0023308 0.0080752 0 -0.031882 0 0.0025599 0 0.00030388 0 -6.1159
2.7109 0.27032 0.26832 0.26009 0.27932 0.28788 0.25555 0.34631 0.32511 0.38261 0.32668 0.3836 -20.284 -0.0043057 0.0079313 -0.0010972 -0.031224 -0.16268 -0.0071011 -0.0020686 0.0021328 0.0032878 0 -0.031648 0 0.0026195 0 -0.00094596 0 -6.4714
2.7148 0.28735 0.28212 0.27486 0.30121 0.27733 0.29032 0.33055 0.33949 0.38451 0.31683 0.37909 -19.605 2.8159e-05 0.0036765 0.0036909 -0.046393 -0.16152 -0.0032215 -0.0022736 0.0019403 -0.0034279 0 -0.031169 0 0.002312 0 -0.0019329 0 -6.4449
2.7188 0.30552 0.29557 0.29079 0.32126 0.2709 0.32556 0.30755 0.33737 0.35332 0.30171 0.34318 -18.886 0.0027225 -0.00059207 0.0066189 -0.058869 -0.15687 -0.0044274 -0.0025864 0.0013056 -0.0074904 0 -0.030729 0 0.0017699 0 -0.0022856 0 -6.2246
2.7227 0.31819 0.30923 0.30217 0.33225 0.28215 0.34385 0.29471 0.3245 0.31258 0.29243 0.30219 -18.112 0.0024515 -0.0003985 0.0055279 -0.067165 -0.15351 -0.0094972 -0.0034512 -0.00014045 -0.0067204 0 -0.030761 0 0.0013025 0 -0.0021644 0 -6.0657
2.7266 0.32334 0.32361 0.3069 0.33251 0.3123 0.34097 0.30083 0.31051 0.28689 0.29198 0.27805 -17.28 -0.00036209 0.0048792 0.00062086 -0.071641 -0.15106 -0.013681 -0.00509 -0.0022036 -0.0029393 0 -0.03144 0 0.0011958 0 -0.0019134 0 -6.1285
2.7305 0.32541 0.33749 0.3082 0.32759 0.34765 0.32907 0.32254 0.30485 0.28818 0.29841 0.27772 -16.405 -0.0036912 0.010952 -0.0052373 -0.074217 -0.14688 -0.012901 -0.0069708 -0.0039651 -2.3e-05 0 -0.032397 0 0.0015053 0 -0.0016899 0 -6.398
2.7344 0.33128 0.34868 0.31284 0.32604 0.36981 0.32572 0.34785 0.3117 0.31074 0.30974 0.29404 -15.494 -0.0050132 0.012327 -0.0082622 -0.077231 -0.14089 -0.0074841 -0.0079041 -0.0042419 -0.00033252 0 -0.032939 0 0.0020011 0 -0.0014543 0 -6.7315
2.7383 0.34405 0.35619 0.32662 0.33301 0.37017 0.33893 0.36478 0.32787 0.33841 0.32545 0.3151 -14.54 -0.0028846 0.0073707 -0.0064742 -0.082008 -0.1375 -0.0019741 -0.0068811 -0.0024624 -0.0028013 0 -0.032681 0 0.0023234 0 -0.0012385 0 -6.9884
2.7422 0.36004 0.36126 0.34979 0.34714 0.35596 0.36182 0.36965 0.34621 0.35824 0.34469 0.33419 -13.521 0.0020093 -0.00017659 -0.0012835 -0.088071 -0.1427 -0.0010497 -0.0039977 0.00072517 -0.0042823 0 -0.032085 0 0.0022372 0 -0.0012845 0 -7.1359
2.7461 0.37176 0.36602 0.37594 0.36289 0.34323 0.38057 0.36932 0.36178 0.36995 0.36479 0.35302 -12.419 0.0071813 -0.0047388 0.0035174 -0.093665 -0.15886 -0.0052221 -0.00056101 0.0037334 -0.0027143 0 -0.032352 0 0.0017939 0 -0.0018189 0 -7.2549
2.75 0.37436 0.3711 0.39559 0.37523 0.34378 0.38695 0.37519 0.37516 0.38357 0.38238 0.37699 -11.244 0.0099708 -0.0040628 0.0047223 -0.097247 -0.18162 -0.010319 0.0018837 0.0051379 0.00089872 0 -0.034603 0 0.0012713 0 -0.002696 0 -7.4536
2.7539 0.36974 0.37513 0.40226 0.38237 0.35779 0.38361 0.39346 0.38941 0.40761 0.39558 0.40725 -10.02 0.0093349 -0.000957 0.0022466 -0.098788 -0.20195 -0.011328 0.0028244 0.0047463 0.0034497 0 -0.038941 0 0.00094589 0 -0.0033728 0 -7.7639
2.7578 0.36479 0.37671 0.39669 0.38499 0.37705 0.37864 0.41912 0.40389 0.43834 0.40422 0.43653 -8.7717 0.0064367 7.4025e-06 -0.00094691 -0.0998 -0.21199 -0.0070905 0.0031467 0.0036604 0.0026327 0 -0.044157 0 0.00088332 0 -0.0033612 0 -8.1041
2.7617 0.36562 0.37652 0.38602 0.38433 0.39332 0.37714 0.43896 0.4118 0.45987 0.40796 0.45213 -7.4983 0.0036024 -0.0026072 -0.0015193 -0.10206 -0.20998 -0.0015007 0.0041226 0.0031746 -0.00090033 0 -0.048396 0 0.00092077 0 -0.0027574 0 -8.3297
2.7656 0.37294 0.37716 0.37871 0.38195 0.40287 0.37867 0.44134 0.40517 0.45583 0.40492 0.4442 -6.1748 0.0025619 -0.0056417 0.001284 -0.10609 -0.20064 -3.4239e-05 0.0058894 0.0034563 -0.0040162 0 -0.050334 0 0.00084481 0 -0.0022684 0 -8.3279
2.7695 0.38224 0.38043 0.37901 0.38075 0.40462 0.38153 0.42496 0.3833 0.423 0.39339 0.41323 -4.7738 0.0034202 -0.0048244 0.0049806 -0.11074 -0.19079 -0.0048073 0.0069364 0.0032943 -0.0036992 0 -0.049989 0 0.00059888 0 -0.0026041 0 -8.0897
2.7734 0.38813 0.38531 0.38485 0.38444 0.39688 0.38664 0.39977 0.35647 0.37581 0.37533 0.37158 -3.2883 0.0050553 0.00038231 0.0060625 -0.11412 -0.18429 -0.012682 0.0053228 0.0012929 0.00051474 0 -0.048571 0 0.00032953 0 -0.0037654 0 -7.7166
2.7773 0.38857 0.38891 0.39012 0.39423 0.37891 0.39561 0.37988 0.34023 0.33786 0.35787 0.33736 -1.7349 0.0063394 0.0056487 0.0030616 -0.11518 -0.18045 -0.018076 0.0006926 -0.0025174 0.0062521 0 -0.04753 0 0.00023133 0 -0.0049416 0 -7.3722
2.7813 0.38572 0.38978 0.38925 0.40594 0.35604 0.40547 0.37474 0.34446 0.3274 0.3502 0.32505 -0.1355 0.0069709 0.0057421 -0.002262 -0.11458 -0.17696 -0.017794 -0.0048052 -0.0062558 0.010228 0 -0.047556 0 0.00034245 0 -0.0051905 0 -7.2105
2.7852 0.38356 0.38985 0.38105 0.41165 0.34105 0.40837 0.38495 0.36625 0.3474 0.35794 0.33832 1.503 0.007292 -0.00022578 -0.0065708 -0.1141 -0.1739 -0.013456 -0.0078002 -0.0075797 0.010678 0 -0.04828 0 0.00049542 0 -0.0043019 0 -7.3144
2.7891 0.38486 0.39254 0.36962 0.40645 0.34701 0.39895 0.40454 0.39282 0.38621 0.37955 0.36964 3.1925 0.0075476 -0.0075276 -0.0078068 -0.11526 -0.17478 -0.0095667 -0.0063204 -0.0057772 0.0083901 0 -0.048821 0 0.00048209 0 -0.0030126 0 -7.6629
2.793 0.38992 0.3987 0.36221 0.39435 0.37617 0.3823 0.42581 0.41166 0.42614 0.40762 0.40565 4.9482 0.0075046 -0.0099569 -0.0066261 -0.11815 -0.18318 -0.0093062 -0.0015048 -0.0026072 0.005726 0 -0.048635 0 0.00027833 0 -0.0023329 0 -8.1372
2.7969 0.39706 0.40484 0.36504 0.38666 0.41535 0.37251 0.44257 0.41901 0.4528 0.43338 0.43445 6.7704 0.0067967 -0.0054845 -0.0052677 -0.12143 -0.19831 -0.012047 0.0032121 -0.00091648 0.0046337 0 -0.047966 0 9.8626e-05 0 -0.0026059 0 -8.567
2.8008 0.40353 0.40595 0.37912 0.39254 0.44372 0.38059 0.45054 0.41998 0.4599 0.45051 0.44992 8.6441 0.0054916 0.0019725 -0.0051717 -0.1234 -0.21377 -0.014592 0.004867 -0.0021183 0.0052675 0 -0.047556 0 0.00020281 0 -0.0032087 0 -8.8039
2.8047 0.40621 0.40043 0.39865 0.40956 0.44726 0.40269 0.44721 0.42138 0.44939 0.45593 0.45176 10.556 0.0041569 0.0062969 -0.0057405 -0.12329 -0.22151 -0.014513 0.0032985 -0.0048151 0.0061575 0 -0.047939 0 0.00062246 0 -0.0032021 0 -8.7879
2.8086 0.40249 0.39196 0.41355 0.42381 0.42771 0.42118 0.4328 0.42445 0.42901 0.44883 0.44284 12.513 0.0033234 0.0047588 -0.0053515 -0.12176 -0.2177 -0.01222 0.00097062 -0.0059493 0.0055982 0 -0.048941 0 0.0010768 0 -0.0023096 0 -8.5639
2.8125 0.39189 0.38594 0.41548 0.42069 0.39874 0.41935 0.41128 0.42372 0.40831 0.43027 0.4267 14.537 0.0029562 0.00014825 -0.0034387 -0.12031 -0.2055 -0.010043 0.00046501 -0.0035752 0.003065 0 -0.049812 0 0.0011882 0 -0.0012646 0 -8.2375
2.8164 0.37732 0.38375 0.40347 0.39734 0.37401 0.3962 0.38922 0.4121 0.39367 0.40366 0.40649 16.649 0.0025435 -0.0023124 -0.0014226 -0.12021 -0.1921 -0.0096761 0.0019659 0.0012319 -0.00040501 0 -0.049863 0 0.00082029 0 -0.0011596 0 -7.8997
2.8203 0.3642 0.38089 0.38455 0.3652 0.35837 0.36689 0.37217 0.38715 0.38402 0.37436 0.38455 18.843 0.0017058 -5.9183e-06 -0.0014641 -0.12161 -0.18276 -0.010726 0.0030901 0.005128 -0.0030335 0 -0.049033 0 0.00022315 0 -0.0023925 0 -7.5774
2.8242 0.3571 0.37125 0.36814 0.34016 0.3489 0.34827 0.36128 0.35344 0.37117 0.34737 0.36197 21.093 0.00064433 0.004965 -0.004222 -0.12361 -0.17706 -0.0116 0.0012424 0.0053238 -0.0035633 0 -0.047922 0 -0.00016865 0 -0.0042139 0 -7.2466
2.8281 0.35613 0.35355 0.35857 0.32952 0.3419 0.34386 0.35347 0.32024 0.34689 0.32494 0.33862 23.373 -6.771e-05 0.0082721 -0.0078342 -0.12509 -0.17076 -0.011433 -0.0036984 0.0019762 -0.0019578 0 -0.047272 0 -0.00011534 0 -0.005319 0 -6.8901
2.832 0.35623 0.33329 0.35217 0.328 0.337 0.34318 0.34503 0.29686 0.3127 0.30663 0.31484 25.679 -9.47e-05 0.0076068 -0.0092237 -0.12556 -0.16119 -0.010865 -0.0089047 -0.0019903 0.00088741 0 -0.04736 0 0.00022307 0 -0.0049499 0 -6.5432
2.8359 0.35035 0.31792 0.34181 0.32561 0.33451 0.33518 0.33533 0.28893 0.28336 0.29232 0.29415 28.033 0.00035192 0.0044488 -0.0066515 -0.12553 -0.15105 -0.010985 -0.010852 -0.0034507 0.0039712 0 -0.047849 0 0.00045419 0 -0.0035071 0 -6.2838
2.8398 0.33426 0.30971 0.32474 0.3185 0.3309 0.32064 0.32711 0.29638 0.27832 0.28436 0.28384 30.456 0.00084602 0.0020043 -0.0012675 -0.12599 -0.14662 -0.011847 -0.0082871 -0.0017227 0.0067117 0 -0.048178 0 0.00033742 0 -0.0021439 0 -6.1717
2.8438 0.3093 0.30354 0.30566 0.31096 0.31939 0.30981 0.32323 0.31323 0.30547 0.28567 0.29068 32.952 0.0013074 0.0018639 0.0037037 -0.12753 -0.15191 -0.012331 -0.0032446 0.0010273 0.0087702 0 -0.04812 0 1.4507e-05 0 -0.0017617 0 -6.1897
2.8477 0.28115 0.29191 0.29156 0.30705 0.29635 0.30808 0.323 0.32903 0.35032 0.29461 0.31332 35.497 0.0021003 0.0028692 0.0054439 -0.12978 -0.16395 -0.011484 0.0007656 0.0018529 0.0096056 0 -0.047964 0 -0.00014029 0 -0.0023292 0 -6.2342
2.8516 0.256 0.27232 0.28327 0.30194 0.26642 0.30645 0.3213 0.33216 0.38154 0.30217 0.33756 38.062 0.0035128 0.002992 0.0036233 -0.13165 -0.17368 -0.0097588 0.0017022 -0.00037558 0.0085373 0 -0.048152 0 9.5931e-05 0 -0.0030775 0 -6.1626
2.8555 0.23695 0.24917 0.27278 0.28421 0.23998 0.28902 0.31087 0.31465 0.37091 0.29604 0.34125 40.636 0.005208 0.0018099 0.00047326 -0.13204 -0.17185 -0.0086654 0.00043436 -0.004118 0.0055187 0 -0.048754 0 0.00055979 0 -0.0032831 0 -5.864
2.8594 0.22234 0.22813 0.25018 0.24815 0.22432 0.25098 0.28586 0.27591 0.31303 0.2693 0.30813 43.236 0.0063266 0.00080186 -0.0010504 -0.13054 -0.15529 -0.0091581 -0.00046427 -0.0066309 0.0018487 0 -0.049329 0 0.00085539 0 -0.0028604 0 -5.3055
2.8633 0.20587 0.20819 0.21341 0.20301 0.21642 0.20698 0.24439 0.22338 0.2293 0.22626 0.24154 45.887 0.006219 0.0013405 0.00052275 -0.12767 -0.12868 -0.01052 0.00073399 -0.0062769 -0.00022633 0 -0.049365 0 0.00074613 0 -0.0022678 0 -4.535
2.8672 0.17823 0.17969 0.17 0.16663 0.20392 0.17768 0.18977 0.16902 0.15318 0.17905 0.16567 48.599 0.0050492 0.002855 0.0042117 -0.12445 -0.1009 -0.011004 0.0034222 -0.0036489 0.00086027 0 -0.048885 0 0.00038722 0 -0.0019352 0 -3.6433
2.8711 0.13032 0.13078 0.12709 0.14663 0.17234 0.16512 0.12988 0.12306 0.10828 0.13718 0.11042 51.355 0.0036001 0.0033586 0.0073791 -0.12167 -0.07936 -0.0095645 0.0054535 -0.00074732 0.0044141 0 -0.048547 0 0.00015829 0 -0.0018344 0 -2.7069
2.875 0.058415 0.057327 0.079438 0.1266 0.11224 0.14201 0.073741 0.087921 0.094526 0.098703 0.088727 54.126 0.0024594 0.0017835 0.0075538 -0.11917 -0.065948 -0.0068364 0.0052284 0.00080038 0.0076003 0 -0.04899 0 0.00026956 0 -0.0015745 0 -1.732
2.8789 -0.031061 -0.032444 0.0098244 0.073893 0.022532 0.069985 0.025193 0.054677 0.089411 0.0508 0.083297 56.886 0.00146 -0.00054641 0.0040246 -0.11525 -0.056193 -0.0043416 0.0029952 0.00085358 0.0076122 0 -0.049928 0 0.00056296 0 -0.00083627 0 -0.62919
2.8828 -0.12156 -0.12206 -0.094327 -0.033463 -0.088404 -0.065197 -0.023259 0.0048248 0.059641 -0.020685 0.054192 59.626 -1.1208e-06 -0.0010983 -0.0017169 -0.10673 -0.040713 -0.0028563 0.00026304 0.00043664 0.0042287 0 -0.049857 0 0.00073948 0 0.00034272 0 0.75303
2.8867 -0.19385 -0.19615 -0.22155 -0.18225 -0.20162 -0.23238 -0.089872 -0.081342 -0.024637 -0.12059 -0.03577 62.346 -0.0021028 0.0011538 -0.0068503 -0.089759 -0.0080266 -0.001775 -0.0018228 0.00055862 0.00036558 0 -0.046848 0 0.0007873 0 0.0016852 0 2.5281
2.8906 -0.23784 -0.24795 -0.33476 -0.32475 -0.29019 -0.36897 -0.19224 -0.21129 -0.17655 -0.24001 -0.19425 65.044 -0.0041623 0.004375 -0.0088728 -0.061697 0.050685 -0.00015484 -0.0033601 0.001328 -0.00023118 0 -0.039948 0 0.0011309 0 0.0029836 0 4.647
2.8945 -0.26014 -0.28075 -0.39474 -0.40775 -0.33106 -0.42231 -0.32965 -0.36845 -0.38043 -0.35928 -0.3889 67.711 -0.0051575 0.0054406 -0.0070767 -0.023243 0.13472 0.0018047 -0.0049876 0.001996 0.0036417 0 -0.030116 0 0.0022638 0 0.0042192 0 6.8338
2.8984 -0.2804 -0.30453 -0.39227 -0.40927 -0.32355 -0.387 -0.47264 -0.51186 -0.58573 -0.45464 -0.55993 70.336 -0.0047074 0.0029404 -0.0029716 0.020572 0.22799 0.0026422 -0.0065294 0.0016569 0.009258 0 -0.019908 0 0.0041626 0 0.0053777 0 8.6543
2.9023 -0.31741 -0.33109 -0.36073 -0.35487 -0.29942 -0.30974 -0.57239 -0.59308 -0.71809 -0.50572 -0.64843 72.915 -0.0034781 -0.0014049 0.00068222 0.061797 0.30039 0.0011804 -0.006645 -8.0556e-05 0.012059 0 -0.012078 0 0.0060777 0 0.0062372 0 9.713
2.9063 -0.37535 -0.36942 -0.35421 -0.30127 -0.30876 -0.25927 -0.58905 -0.58429 -0.71382 -0.50377 -0.62544 75.446 -0.0025705 -0.0043293 0.00168 0.093184 0.32052 -0.0018829 -0.004066 -0.0028629 0.0095736 0 -0.0081138 0 0.0070088 0 0.0064573 0 9.8735
2.9102 -0.44109 -0.42156 -0.40599 -0.29979 -0.38397 -0.28424 -0.52186 -0.50026 -0.56483 -0.45969 -0.50823 77.928 -0.0025334 -0.0039744 -0.00018992 0.11203 0.27579 -0.004169 0.00076691 -0.0057538 0.0036514 0 -0.007694 0 0.0065354 0 0.0059525 0 9.3655
2.9141 -0.49526 -0.48018 -0.50129 -0.36588 -0.50842 -0.38723 -0.41767 -0.3962 -0.34264 -0.40581 -0.35687 80.348 -0.0030407 -0.0012807 -0.00314 0.1216 0.18718 -0.0036035 0.0054602 -0.0075661 -0.0011071 0 -0.0092431 0 0.0052697 0 0.0051694 0 8.7006
2.918 -0.52755 -0.53096 -0.58848 -0.47384 -0.6206 -0.52744 -0.34796 -0.33886 -0.17322 -0.38413 -0.2515 82.687 -0.0035258 0.0013623 -0.0048529 0.12907 0.10502 -0.0002476 0.0073573 -0.0072742 -0.0013899 0 -0.010943 0 0.004466 0 0.0049052 0 8.4387
2.9219 -0.54357 -0.56112 -0.62087 -0.57706 -0.65856 -0.64587 -0.36689 -0.36786 -0.16709 -0.42249 -0.25689 84.935 -0.0039805 0.0025406 -0.0042943 0.14125 0.083273 0.0039149 0.0057683 -0.0044832 0.002007 0 -0.011407 0 0.0050504 0 0.0057319 0 8.9355
2.9258 -0.55816 -0.56987 -0.59433 -0.63751 -0.61212 -0.69677 -0.47836 -0.47373 -0.34682 -0.51383 -0.38845 87.097 -0.0049209 0.0027213 -0.0024146 0.16117 0.146 0.0070453 0.0026716 0.00021772 0.0051632 0 -0.0098047 0 0.0068716 0 0.0074963 0 10.199
2.9297 -0.58206 -0.57181 -0.54956 -0.64641 -0.53676 -0.67115 -0.63448 -0.60749 -0.62608 -0.61767 -0.59817 89.186 -0.0064776 0.0029352 -0.0011798 0.1876 0.26903 0.0092634 0.0011497 0.0053316 0.0048389 0 -0.0058075 0 0.0088159 0 0.0093502 0 11.909
2.9336 -0.61436 -0.58795 -0.53796 -0.62593 -0.51206 -0.60272 -0.76609 -0.71363 -0.8614 -0.68806 -0.79421 91.208 -0.0076538 0.0030539 -0.0017888 0.21718 0.39215 0.012371 0.0029358 0.0090932 0.0014549 0 0.00026377 0 0.0096947 0 0.010325 0 13.571
2.9375 -0.64677 -0.62911 -0.58117 -0.61318 -0.5763 -0.55155 -0.8241 -0.76198 -0.94427 -0.70843 -0.89015 93.15 -0.0067803 0.0018556 -0.0036255 0.24693 0.45661 0.017861 0.0073052 0.01037 -0.0015551 0 0.0072191 0 0.0091595 0 0.010007 0 14.73
2.9414 -0.67405 -0.68525 -0.65791 -0.63624 -0.69377 -0.56951 -0.8052 -0.75784 -0.86832 -0.70329 -0.85745 94.989 -0.0029794 -0.0011012 -0.0048383 0.27498 0.44306 0.025366 0.01228 0.0092432 -0.0012861 0 0.01322 0 0.007902 0 0.0087945 0 15.165
2.9453 -0.6997 -0.73133 -0.72646 -0.69565 -0.78547 -0.6642 -0.74821 -0.72906 -0.72394 -0.71381 -0.74549 96.706 0.0027238 -0.0040478 -0.0040041 0.29969 0.38301 0.033159 0.016901 0.0068765 0.001743 0 0.016663 0 0.0070303 0 0.0075946 0 14.994
2.9492 -0.73119 -0.74686 -0.75981 -0.76335 -0.79775 -0.78733 -0.70694 -0.70527 -0.62783 -0.75724 -0.6506 98.302 0.0078552 -0.0040393 -0.0013987 0.31898 0.33478 0.040046 0.022308 0.0048042 0.00419 0 0.017211 0 0.0071999 0 0.0072197 0 14.623
2.9531 -0.77022 -0.73328 -0.76258 -0.80222 -0.74857 -0.86282 -0.71813 -0.70491 -0.64265 -0.80772 -0.65068 99.795 0.010287 0.00016571 0.0012156 0.33114 0.34104 0.046462 0.030523 0.0041384 0.0033454 0 0.016086 0 0.0082123 0 0.007936 0 14.533
2.957 -0.8081 -0.71373 -0.75852 -0.79519 -0.71006 -0.84161 -0.78235 -0.73332 -0.74505 -0.81959 -0.75072 101.2 0.0098378 0.0062448 0.0020574 0.33668 0.39893 0.053508 0.042096 0.005135 -4.6109e-05 0 0.015202 0 0.0093234 0 0.0094045 0 15.005
2.9609 -0.83136 -0.71428 -0.76528 -0.76224 -0.74322 -0.74333 -0.86609 -0.78451 -0.85772 -0.77387 -0.88049 102.53 0.0082583 0.0096861 0.00076768 0.33912 0.4648 0.061012 0.054926 0.0072214 -0.0024579 0 0.015741 0 0.0098949 0 0.010957 0 15.933
2.9648 -0.83225 -0.74237 -0.78171 -0.7482 -0.84347 -0.64748 -0.92201 -0.84114 -0.91218 -0.70398 -0.94809 103.76 0.0076729 0.0075104 -0.0013629 0.34326 0.48932 0.066941 0.065505 0.0093332 -0.0011229 0 0.017339 0 0.0098104 0 0.011982 0 16.866
2.9688 -0.8143 -0.78091 -0.79704 -0.78559 -0.9445 -0.63398 -0.91634 -0.87674 -0.89187 -0.67196 -0.90957 104.86 0.0088871 0.0010025 -0.0024924 0.35205 0.45571 0.069094 0.071521 0.010408 0.0030655 0 0.018601 0 0.0093933 0 0.012201 0 17.297
2.9727 -0.78828 -0.80284 -0.8073 -0.86066 -0.97419 -0.71733 -0.84869 -0.86679 -0.82955 -0.713 -0.80105 105.81 0.010968 -0.0051584 -0.0017046 0.36456 0.392 0.067455 0.073444 0.0099236 0.0062191 0 0.018466 0 0.0090261 0 0.011753 0 16.99
2.9766 -0.7631 -0.79284 -0.81861 -0.91412 -0.91114 -0.82972 -0.75275 -0.80632 -0.77205 -0.79848 -0.70843 106.63 0.012219 -0.0066892 0.00029035 0.37688 0.34826 0.064644 0.073684 0.0082842 0.0051205 0 0.017209 0 0.0088664 0 0.011055 0 16.124
2.9805 -0.74073 -0.7575 -0.83329 -0.88318 -0.7944 -0.87198 -0.67569 -0.71958 -0.74587 -0.85514 -0.69927 107.33 0.011494 -0.003068 0.001691 0.38523 0.35726 0.063721 0.074199 0.006734 0.00036313 0 0.016176 0 0.0088546 0 0.01053 0 15.14
2.9844 -0.71861 -0.71651 -0.83647 -0.75544 -0.68485 -0.79397 -0.64769 -0.64886 -0.74661 -0.82667 -0.77114 107.93 0.0087908 0.0023735 0.00090958 0.38854 0.40912 0.065397 0.074879 0.006659 -0.0040884 0 0.016545 0 0.0088968 0 0.010322 0 14.413
2.9883 -0.69567 -0.68502 -0.80292 -0.58948 -0.61878 -0.63818 -0.66219 -0.62628 -0.75084 -0.72315 -0.85586 108.46 0.0049962 0.0054197 -0.00228 0.3886 0.45946 0.067516 0.074214 0.0086266 -0.0045322 0 0.01827 0 0.0089868 0 0.010222 0 14.007
2.9922 -0.67464 -0.66396 -0.72344 -0.47958 -0.5934 -0.50882 -0.68215 -0.65036 -0.7347 -0.6122 -0.87385 108.9 0.00139 0.0041848 -0.0064759 0.38807 0.46362 0.067452 0.07147 0.011898 -0.00092784 0 0.020181 0 0.009172 0 0.0098557 0 13.698
2.9961 -0.6586 -0.64544 -0.62595 -0.48773 -0.58764 -0.49041 -0.66951 -0.68814 -0.68662 -0.55865 -0.79348 109.25 -0.00068118 -4.1877e-05 -0.0094023 0.38842 0.41003 0.065045 0.068089 0.014915 0.0031068 0 0.021069 0 0.0094554 0 0.0090506 0 13.223
3 -0.64655 -0.62527 -0.56541 -0.59603 -0.58809 -0.58288 -0.61612 -0.70235 -0.61233 -0.56789 -0.6501 109.5 -0.00014794 -0.0044637 -0.0092357 0.38948 0.32734 0.062996 0.066773 0.016464 0.0036265 0 0.02073 0 0.0097672 0 0.0080405 0 12.521
3.0039 -0.63372 -0.60838 -0.5833 -0.71902 -0.59326 -0.70526 -0.55116 -0.68018 -0.53403 -0.58541 -0.51484 109.66 0.0031425 -0.0069767 -0.0057441 0.39054 0.26128 0.064151 0.069029 0.016542 -0.00012135 0 0.019997 0 0.010018 0 0.0073233 0 11.772
3.0078 -0.61661 -0.60171 -0.66821 -0.76744 -0.59939 -0.7624 -0.51815 -0.63851 -0.48261 -0.55306 -0.44298 109.71 0.0078589 -0.0070443 -0.00054434 0.39131 0.24103 0.068342 0.073549 0.016154 -0.0051484 0 0.019842 0 0.010151 0 0.0072523 0 11.227
3.0117 -0.59713 -0.60316 -0.75494 -0.71271 -0.59255 -0.71746 -0.53944 -0.60283 -0.48159 -0.4687 -0.44284 109.67 0.011529 -0.0051634 0.003762 0.39186 0.2613 0.072089 0.07709 0.016231 -0.0074472 0 0.02045 0 0.010147 0 0.0077221 0 10.996
3.0156 -0.58041 -0.59945 -0.76939 -0.60155 -0.56117 -0.61184 -0.59753 -0.58184 -0.52938 -0.39274 -0.48396 109.54 0.012052 -0.002134 0.0051245 0.39208 0.29243 0.071715 0.077174 0.016724 -0.0053583 0 0.021144 0 0.010008 0 0.00825 0 10.993
3.0195 -0.56815 -0.57664 -0.68644 -0.51229 -0.51452 -0.5218 -0.64871 -0.56299 -0.59464 -0.39425 -0.52906 109.32 0.0093461 0.0010627 0.0032933 0.39165 0.3072 0.066972 0.074123 0.01676 -0.00064941 0 0.021141 0 0.0097848 0 0.0083911 0 11.041
3.0234 -0.55473 -0.53346 -0.55245 -0.49191 -0.48094 -0.4934 -0.65748 -0.53159 -0.63392 -0.48611 -0.55965 109.03 0.0055424 0.0032089 -8.2879e-05 0.39088 0.30125 0.061591 0.070579 0.015705 0.0033034 0 0.020347 0 0.009606 0 0.0080984 0 11.023
3.0273 -0.53138 -0.4844 -0.4507 -0.52524 -0.48101 -0.51072 -0.62239 -0.49176 -0.6223 -0.6086 -0.57731 108.66 0.0032216 0.0034024 -0.0026168 0.39107 0.29099 0.06004 0.068974 0.014004 0.0042851 0 0.019425 0 0.0096242 0 0.0076848 0 10.921
3.0313 -0.49551 -0.44879 -0.4359 -0.55657 -0.50198 -0.51922 -0.57254 -0.46552 -0.57195 -0.67594 -0.58729 108.21 0.003139 0.0020101 -0.002785 0.39352 0.29342 0.06344 0.069371 0.012898 0.0025481 0 0.019145 0 0.0098701 0 0.0074335 0 10.744
3.0352 -0.45628 -0.4359 -0.49177 -0.53987 -0.50438 -0.47867 -0.53934 -0.4694 -0.52015 -0.64366 -0.5849 107.69 0.0036664 0.00082297 -0.00082582 0.39767 0.30735 0.068454 0.069673 0.013241 -5.0077e-05 0 0.019696 0 0.010152 0 0.0072681 0 10.448
3.0391 -0.43001 -0.43951 -0.54802 -0.47357 -0.46094 -0.39915 -0.52944 -0.49296 -0.49454 -0.53828 -0.55757 107.11 0.0027069 0.0016935 0.0016519 0.40054 0.31291 0.070193 0.067925 0.014618 -0.0018086 0 0.020594 0 0.010155 0 0.0068414 0 9.9607
3.043 -0.42821 -0.44608 -0.54275 -0.39527 -0.39064 -0.33256 -0.52222 -0.50336 -0.48676 -0.42794 -0.49853 106.47 0.00031946 0.0046328 0.0029269 0.39873 0.28949 0.066475 0.0644 0.015707 -0.0021723 0 0.021182 0 0.0097231 0 0.0059705 0 9.286
3.0469 -0.44826 -0.44758 -0.47694 -0.34767 -0.34986 -0.33038 -0.49246 -0.47466 -0.46118 -0.36577 -0.41771 105.77 -0.00072748 0.0073567 0.0022741 0.39175 0.23594 0.059588 0.061465 0.015568 -0.0014607 0 0.021164 0 0.0090568 0 0.004965 0 8.575
3.0508 -0.47445 -0.44666 -0.41344 -0.34797 -0.3822 -0.403 -0.43692 -0.41485 -0.3938 -0.35716 -0.34034 105 0.0025519 0.0071677 0.00018782 0.38342 0.17513 0.054147 0.061358 0.014568 -0.00013434 0 0.020692 0 0.008603 0 0.0044657 0 8.0675
3.0547 -0.4885 -0.45008 -0.4206 -0.3828 -0.47229 -0.51052 -0.38124 -0.36372 -0.30601 -0.37378 -0.29547 104.15 0.0099539 0.0036839 -0.0022021 0.3796 0.13909 0.053182 0.064043 0.013964 0.0014821 0 0.020057 0 0.0086624 0 0.0048879 0 7.9449
3.0586 -0.48113 -0.4585 -0.50931 -0.42544 -0.55025 -0.5887 -0.36135 -0.3617 -0.25855 -0.3916 -0.30315 103.22 0.017213 -0.00028602 -0.0038809 0.38344 0.1469 0.055982 0.067188 0.014571 0.0029716 0 0.019419 0 0.0090744 0 0.0059864 0 8.2203
3.0625 -0.45608 -0.46369 -0.61889 -0.45528 -0.548 -0.58967 -0.3953 -0.41659 -0.30519 -0.41228 -0.36643 102.22 0.019035 -0.00093837 -0.0043385 0.3924 0.19306 0.059312 0.068244 0.015867 0.0037169 0 0.018837 0 0.0093173 0 0.0069818 0 8.75
3.0664 -0.42559 -0.45617 -0.6657 -0.46487 -0.45825 -0.51039 -0.46808 -0.49705 -0.44344 -0.45025 -0.46862 101.16 0.013676 0.0030091 -0.0035849 0.39981 0.25373 0.060535 0.066661 0.016491 0.003283 0 0.018476 0 0.0089901 0 0.0071672 0 9.3318
3.0703 -0.40226 -0.43545 -0.61384 -0.45572 -0.34174 -0.39317 -0.54033 -0.55625 -0.60545 -0.50454 -0.57509 100.04 0.0048973 0.0087581 -0.00206 0.40014 0.30337 0.059687 0.064221 0.015655 0.0019093 0 0.018596 0 0.0082398 0 0.0064589 0 9.7843
3.0742 -0.39337 -0.41238 -0.50708 -0.43326 -0.27534 -0.30026 -0.57295 -0.56354 -0.69989 -0.54831 -0.64168 98.865 -0.00077657 0.011512 -0.00053807 0.39341 0.32745 0.05891 0.063355 0.014004 0.00047256 0 0.019275 0 0.0076937 0 0.0054034 0 9.9571
3.0781 -0.39963 -0.40094 -0.43417 -0.40655 -0.28846 -0.27854 -0.54997 -0.51877 -0.67281 -0.54804 -0.63197 97.626 0.00068799 0.0085268 0.00014461 0.38497 0.32346 0.06016 0.065132 0.013002 -0.0001659 0 0.020147 0 0.0079065 0 0.0046702 0 9.7226
3.082 -0.41652 -0.40705 -0.45618 -0.38837 -0.34486 -0.33457 -0.48548 -0.44377 -0.54073 -0.49307 -0.53851 96.316 0.0076327 0.0015337 -0.00038989 0.38084 0.29459 0.063415 0.068703 0.013422 0.0001856 0 0.020554 0 0.0088189 0 0.0045291 0 9.0319
3.0859 -0.43624 -0.42431 -0.55708 -0.3897 -0.38337 -0.43331 -0.41333 -0.36599 -0.37398 -0.40698 -0.39482 94.937 0.014362 -0.0046189 -0.0016387 0.38274 0.24597 0.066831 0.072408 0.014481 0.0010239 0 0.020057 0 0.0097596 0 0.0047789 0 8.0263
3.0898 -0.45045 -0.44001 -0.6584 -0.41051 -0.376 -0.52041 -0.36785 -0.30972 -0.24868 -0.33094 -0.26518 93.494 0.016064 -0.0058624 -0.0024165 0.38724 0.1877 0.068378 0.075167 0.014554 0.0017051 0 0.018861 0 0.010022 0 0.0051134 0 7.0811
3.0938 -0.45398 -0.44541 -0.68405 -0.43649 -0.34879 -0.55403 -0.36706 -0.29518 -0.20634 -0.29594 -0.21281 91.997 0.012554 -0.0018962 -0.0017447 0.38931 0.13888 0.067428 0.076801 0.012824 0.0019463 0 0.017698 0 0.0094893 0 0.0054793 0 6.6697
3.0977 -0.44784 -0.44107 -0.61998 -0.44766 -0.34949 -0.52654 -0.40602 -0.33436 -0.24531 -0.30789 -0.26415 90.443 0.0076869 0.0041278 0.00023868 0.38698 0.12312 0.065067 0.0773 0.010255 0.0018164 0 0.017236 0 0.0087165 0 0.0060376 0 7.084
3.1016 -0.43883 -0.43392 -0.52038 -0.43395 -0.39746 -0.46362 -0.46226 -0.41964 -0.33794 -0.35357 -0.39324 88.826 0.0054124 0.0085251 0.0022413 0.38276 0.15426 0.06313 0.076237 0.008889 0.0014171 0 0.017555 0 0.0083791 0 0.0068012 0 8.2052
3.1055 -0.43457 -0.42992 -0.45884 -0.40408 -0.46478 -0.40403 -0.50928 -0.517 -0.45008 -0.41502 -0.53756 87.139 0.0063987 0.0097684 0.0028468 0.38081 0.22259 0.062829 0.073245 0.010094 0.0007882 0 0.018142 0 0.008631 0 0.0073989 0 9.5275
3.1094 -0.4375 -0.42959 -0.46871 -0.37926 -0.50396 -0.37538 -0.53073 -0.57898 -0.54879 -0.47673 -0.63484 85.376 0.0082055 0.0088076 0.0017659 0.3829 0.29552 0.063915 0.069075 0.013341 0.00015632 0 0.018397 0 0.008991 0 0.0072964 0 10.449
3.1133 -0.44298 -0.42922 -0.52168 -0.37635 -0.49178 -0.38198 -0.5268 -0.57513 -0.60397 -0.52345 -0.6559 83.539 0.008329 0.0073792 0.00013323 0.38678 0.33611 0.064869 0.065823 0.016589 5.292e-05 0 0.018134 0 0.0088636 0 0.0063167 0 10.629
3.1172 -0.44355 -0.42551 -0.55776 -0.39482 -0.44691 -0.40902 -0.50962 -0.51633 -0.59629 -0.53894 -0.61306 81.632 0.0067599 0.0063638 -0.00050089 0.38833 0.32756 0.064027 0.065645 0.017835 0.00086407 0 0.017624 0 0.0081688 0 0.0049387 0 10.154
3.1211 -0.43575 -0.41879 -0.53626 -0.41847 -0.40812 -0.43599 -0.49151 -0.44875 -0.53111 -0.51359 -0.54271 79.663 0.0055482 0.0056421 0.00042141 0.38534 0.28409 0.060968 0.068855 0.016446 0.0021322 0 0.01722 0 0.0074417 0 0.0040231 0 9.4099
3.125 -0.42337 -0.41256 -0.46475 -0.42938 -0.39896 -0.4484 -0.47574 -0.41812 -0.44286 -0.4549 -0.47832 77.633 0.0061622 0.0050117 0.0019982 0.37936 0.23871 0.057214 0.073222 0.013287 0.0025091 0 0.017011 0 0.0072977 0 0.0041526 0 8.7816
3.1289 -0.41436 -0.41081 -0.38672 -0.42208 -0.41351 -0.44264 -0.45704 -0.43381 -0.37716 -0.38769 -0.43295 75.545 0.0076736 0.0047106 0.0028006 0.3743 0.21701 0.055484 0.075377 0.0098644 0.00080543 0 0.016833 0 0.0077961 0 0.0051642 0 8.4334
3.1328 -0.41445 -0.41573 -0.34547 -0.40623 -0.43193 -0.42575 -0.4307 -0.46467 -0.35927 -0.33968 -0.40001 73.399 0.0077583 0.0049248 0.0022971 0.37326 0.21819 0.057701 0.073351 0.0074618 -0.0026306 0 0.016567 0 0.0083517 0 0.0062943 0 8.2958
3.1367 -0.42345 -0.42688 -0.35634 -0.3974 -0.44397 -0.41239 -0.40135 -0.47031 -0.37565 -0.32369 -0.36671 71.193 0.0053895 0.0051254 0.0013681 0.37634 0.21946 0.063132 0.068138 0.0068522 -0.0056536 0 0.016327 0 0.0083 0 0.0068058 0 8.2202
3.1406 -0.4368 -0.44151 -0.40527 -0.40438 -0.45438 -0.41865 -0.38286 -0.43864 -0.38825 -0.33293 -0.32854 68.924 0.0022436 0.0043718 0.0014108 0.38102 0.1998 0.068331 0.062974 0.0083599 -0.0058182 0 0.016311 0 0.0075686 0 0.0065425 0 8.1382
3.1445 -0.44988 -0.45528 -0.46573 -0.42327 -0.46828 -0.45187 -0.38926 -0.39532 -0.37234 -0.3534 -0.2959 66.593 0.0011816 0.0024754 0.0029356 0.3843 0.16271 0.069384 0.060954 0.011725 -0.0025424 0 0.016517 0 0.0067878 0 0.005952 0 8.107
3.1484 -0.46029 -0.46369 -0.51477 -0.44146 -0.4778 -0.50149 -0.4246 -0.37788 -0.34451 -0.38017 -0.29048 64.199 0.0032929 0.0006431 0.0050473 0.38474 0.1375 0.064953 0.062955 0.015773 0.0020788 0 0.016682 0 0.0067178 0 0.0056213 0 8.2459
3.1523 -0.46661 -0.46426 -0.53834 -0.44735 -0.46807 -0.5399 -0.48025 -0.40128 -0.35248 -0.42055 -0.33358 61.742 0.006597 0.00054482 0.0062991 0.38297 0.15668 0.057603 0.067408 0.018524 0.0048105 0 0.016562 0 0.0075351 0 0.005783 0 8.6438
3.1563 -0.46658 -0.45829 -0.53104 -0.43844 -0.43661 -0.53817 -0.54038 -0.44756 -0.43186 -0.48086 -0.4308 59.221 0.0078796 0.0024818 0.0060429 0.38086 0.22723 0.052059 0.071795 0.018173 0.003979 0 0.016255 0 0.0086611 0 0.0062086 0 9.2971
3.1602 -0.45796 -0.45034 -0.49855 -0.42274 -0.40254 -0.48841 -0.58914 -0.48644 -0.56616 -0.55107 -0.56048 56.631 0.0059162 0.0045875 0.0049498 0.38001 0.31958 0.051606 0.074451 0.014441 0.00089044 0 0.016157 0 0.0092857 0 0.0065034 0 10.081
3.1641 -0.44166 -0.44505 -0.46033 -0.41316 -0.39184 -0.41469 -0.61366 -0.50275 -0.68692 -0.60412 -0.67455 53.97 0.0028222 0.004215 0.0042695 0.38083 0.38434 0.055607 0.075306 0.0091065 -0.0014353 0 0.01655 0 0.0090795 0 0.0064652 0 10.748
3.168 -0.42333 -0.44358 -0.44286 -0.41835 -0.41147 -0.36033 -0.60371 -0.50253 -0.71764 -0.61255 -0.71728 51.235 0.0020677 0.00045002 0.0046536 0.38224 0.385 0.060245 0.075331 0.004985 -0.0011155 0 0.017224 0 0.0084284 0 0.006187 0 10.977
3.1719 -0.41029 -0.44272 -0.46084 -0.4359 -0.43963 -0.35782 -0.55385 -0.49475 -0.62826 -0.56802 -0.65598 48.43 0.0050299 -0.0046849 0.0057072 0.38241 0.32202 0.06182 0.075461 0.0039765 0.00083433 0 0.017566 0 0.008007 0 0.005888 0 10.514
3.1758 -0.40605 -0.4377 -0.50006 -0.4527 -0.44436 -0.40418 -0.47022 -0.47326 -0.45742 -0.48698 -0.5059 45.56 0.0094841 -0.0077347 0.0065655 0.37992 0.2309 0.059708 0.075922 0.0057568 0.0015439 0 0.017109 0 0.0081397 0 0.0057075 0 9.3544
3.1797 -0.40734 -0.42633 -0.52137 -0.45328 -0.41404 -0.46228 -0.37549 -0.42251 -0.28665 -0.3991 -0.32951 42.632 0.011582 -0.0068226 0.0067261 0.37495 0.15689 0.056459 0.076269 0.0082369 -0.00081264 0 0.016002 0 0.008562 0 0.0056569 0 7.8396
3.1836 -0.4071 -0.41085 -0.48951 -0.43092 -0.36957 -0.48809 -0.30314 -0.3431 -0.18834 -0.33004 -0.20503 39.646 0.0094627 -0.00338 0.0062317 0.36948 0.12619 0.055199 0.075903 0.0093966 -0.0050401 0 0.014933 0 0.0087654 0 0.0057049 0 6.5507
3.1875 -0.40036 -0.3959 -0.4056 -0.39337 -0.34527 -0.46236 -0.27984 -0.26781 -0.187 -0.29227 -0.1816 36.602 0.0050282 -0.00089897 0.0051742 0.36603 0.13447 0.056858 0.074632 0.0088955 -0.007817 0 0.014533 0 0.0085342 0 0.0058312 0 5.9996
3.1914 -0.38768 -0.38456 -0.31326 -0.35793 -0.35657 -0.40196 -0.30771 -0.24479 -0.25748 -0.28699 -0.25122 33.499 0.0021853 -0.0018119 0.0033125 0.3658 0.15826 0.059677 0.072976 0.0081055 -0.0066838 0 0.014817 0 0.0081356 0 0.0059753 0 6.3165
3.1953 -0.37303 -0.37594 -0.26799 -0.33929 -0.38578 -0.34374 -0.36169 -0.2976 -0.3525 -0.30949 -0.35803 30.337 0.0032426 -0.0053841 0.00041361 0.3676 0.17719 0.061141 0.072017 0.0086572 -0.0023263 0 0.015214 0 0.0080082 0 0.0059825 0 7.1668
3.1992 -0.35894 -0.36624 -0.29236 -0.33959 -0.39957 -0.31609 -0.40654 -0.39847 -0.43273 -0.3506 -0.43821 27.119 0.0068734 -0.0085221 -0.0030437 0.36877 0.18807 0.06027 0.072721 0.010883 0.0019937 0 0.015169 0 0.0083019 0 0.005681 0 7.9761
3.2031 -0.34427 -0.3518 -0.35511 -0.34873 -0.38096 -0.32111 -0.42089 -0.48299 -0.47915 -0.39525 -0.46074 23.848 0.009493 -0.0086306 -0.0057656 0.36755 0.20102 0.058178 0.075089 0.013526 0.0033175 0 0.014737 0 0.0087373 0 0.0050631 0 8.3042
3.207 -0.3265 -0.33141 -0.39394 -0.35356 -0.34452 -0.3386 -0.40851 -0.49723 -0.48808 -0.42467 -0.43926 20.529 0.0086466 -0.0057944 -0.0065423 0.36465 0.22355 0.05671 0.077788 0.014866 0.0014852 0 0.01458 0 0.0089005 0 0.0043788 0 8.0844
3.2109 -0.30529 -0.30659 -0.36446 -0.34695 -0.3205 -0.34423 -0.38791 -0.43727 -0.46237 -0.42428 -0.40892 17.165 0.0051976 -0.0023789 -0.0053791 0.36244 0.24837 0.056752 0.078868 0.014181 -0.0010047 0 0.015331 0 0.0086486 0 0.0039902 0 7.5588
3.2148 -0.28277 -0.2802 -0.2746 -0.32865 -0.32371 -0.32561 -0.3707 -0.34701 -0.40885 -0.39114 -0.39039 13.763 0.0023805 -0.0006955 -0.0036238 0.36187 0.25599 0.057817 0.077255 0.012297 -0.0014777 0 0.016854 0 0.008217 0 0.0040726 0 6.9928
3.2188 -0.26021 -0.25501 -0.17623 -0.29948 -0.33724 -0.28617 -0.34922 -0.27764 -0.33906 -0.33359 -0.37177 10.324 0.0027673 -0.0011036 -0.0027637 0.36003 0.23 0.058903 0.073823 0.010861 0.00055458 0 0.018053 0 0.0079496 0 0.0044294 0 6.4275
3.2227 -0.2352 -0.23251 -0.12238 -0.25747 -0.32652 -0.23856 -0.30483 -0.24609 -0.26598 -0.26322 -0.32239 6.8485 0.0060179 -0.0022226 -0.0029862 0.35092 0.17155 0.059442 0.070876 0.011061 0.0033367 0 0.017416 0 0.0079523 0 0.0046147 0 5.676
3.2266 -0.2034 -0.21162 -0.1264 -0.20201 -0.27021 -0.19578 -0.22844 -0.22816 -0.19609 -0.18776 -0.22477 3.3319 0.0093466 -0.002684 -0.0030071 0.32943 0.10059 0.059436 0.070222 0.012813 0.0049473 0 0.013942 0 0.0080178 0 0.0042763 0 4.5466
3.2305 -0.16306 -0.18747 -0.15516 -0.14106 -0.17955 -0.16503 -0.13348 -0.18862 -0.12599 -0.11222 -0.096503 -0.22753 0.010043 -0.0024393 -0.0014891 0.29575 0.042604 0.059073 0.071478 0.014907 0.005259 0 0.0078261 0 0.0078699 0 0.0034215 0 3.0772
3.2344 -0.11691 -0.15215 -0.15792 -0.09072 -0.088917 -0.14446 -0.048584 -0.11735 -0.05056 -0.044962 0.016876 -3.8247 0.007651 -0.0023784 0.0012896 0.25626 0.012129 0.058663 0.072379 0.015872 0.005758 0 0.00053162 0 0.0074478 0 0.0023734 0 1.5676
3.2383 -0.068391 -0.098168 -0.10413 -0.062567 -0.026887 -0.12244 0.0035691 -0.038091 0.023105 0.0012029 0.072163 -7.446 0.0040195 -0.0029626 0.0032738 0.21981 0.0058597 0.058988 0.071038 0.014904 0.0074642 0 -0.0057992 0 0.0069389 0 0.0014739 0 0.37789
3.2422 -0.015866 -0.023874 -0.00070828 -0.04871 0.0066099 -0.081255 0.022668 0.015548 0.072238 0.018369 0.058389 -11.073 0.0015298 -0.0035808 0.0023439 0.19168 0.0097203 0.061152 0.068078 0.012325 0.0092168 0 -0.0093273 0 0.0065435 0 0.00080756 0 -0.33903
3.2461 0.047671 0.06341 0.11923 -0.021009 0.037872 -0.0065016 0.029386 0.032423 0.075095 0.015775 0.0047927 -14.69 0.0013031 -0.0033876 -0.0016175 0.16975 0.011715 0.065331 0.066345 0.0093977 0.0083286 0 -0.0095042 0 0.006232 0 0.00017771 0 -0.75826
3.25 0.12709 0.1496 0.2215 0.049578 0.095077 0.10161 0.04973 0.035206 0.037647 0.02097 -0.036585 -18.289 0.0028246 -0.002592 -0.0063081 0.14578 0.0083117 0.069262 0.068141 0.0075889 0.0032689 0 -0.0076166 0 0.0057455 0 -0.00068067 0 -1.2719
3.2539 0.2162 0.22106 0.28917 0.1671 0.18313 0.224 0.099958 0.062888 0.0051324 0.064327 -0.019507 -21.865 0.0048733 -0.0025509 -0.0087582 0.11094 -0.0005554 0.068361 0.07254 0.0076361 -0.0041501 0 -0.0064879 0 0.0048376 0 -0.0018678 0 -2.2415
3.2578 0.29729 0.27188 0.32517 0.30138 0.27826 0.331 0.18267 0.14162 0.040871 0.15746 0.074985 -25.415 0.0065526 -0.0043041 -0.0077134 0.061847 -0.02076 0.058334 0.075685 0.008935 -0.0094431 0 -0.0092449 0 0.0035187 0 -0.0032546 0 -3.7905
3.2617 0.35207 0.30609 0.34415 0.40644 0.3462 0.39904 0.29144 0.26759 0.1818 0.28346 0.23343 -28.928 0.0075208 -0.0070121 -0.0045046 0.0030217 -0.065373 0.038724 0.074231 0.0097013 -0.0088358 0 -0.017616 0 0.0020796 0 -0.0045894 0 -5.7552
3.2656 0.37549 0.33294 0.36265 0.45335 0.36891 0.42353 0.414 0.41147 0.40375 0.40738 0.41843 -32.391 0.0076087 -0.0081216 -0.0016937 -0.055528 -0.14334 0.01433 0.068833 0.0079583 -0.0026029 0 -0.030723 0 0.00088866 0 -0.0056386 0 -7.7826
3.2695 0.37974 0.35924 0.39126 0.44973 0.35889 0.41865 0.52986 0.53605 0.62691 0.49774 0.58286 -35.793 0.0066231 -0.0054743 -0.00085795 -0.10372 -0.24418 -0.0072587 0.064059 0.002796 0.0046712 0 -0.045253 0 0.00015444 0 -0.0062513 0 -9.4829
3.2734 0.38374 0.38466 0.42917 0.42943 0.3496 0.40555 0.60952 0.6127 0.76166 0.54148 0.68421 -39.132 0.0046977 0.00045771 -0.0015621 -0.13629 -0.33444 -0.020466 0.064355 -0.0049636 0.007466 0 -0.057116 0 -0.00015739 0 -0.0063609 0 -10.551
3.2773 0.39735 0.40324 0.46272 0.42211 0.36901 0.39917 0.62462 0.6289 0.76281 0.54293 0.69683 -42.412 0.0026984 0.0063981 -0.0022727 -0.15434 -0.37379 -0.025112 0.069671 -0.0132 0.0037278 0 -0.063627 0 -0.00022721 0 -0.0059935 0 -10.831
3.2813 0.41465 0.40965 0.47236 0.43043 0.41667 0.40299 0.56726 0.58867 0.65241 0.51324 0.6205 -45.641 0.001972 0.0085728 -0.00206 -0.16323 -0.34187 -0.025635 0.075152 -0.019705 -0.0033686 0 -0.064833 0 -0.00022328 0 -0.0052952 0 -10.343
3.2852 0.42262 0.40484 0.44748 0.43449 0.46299 0.41237 0.46297 0.50935 0.49714 0.46281 0.48175 -48.817 0.0033977 0.0056373 -0.0013167 -0.16857 -0.25533 -0.026992 0.075643 -0.023267 -0.0079069 0 -0.063099 0 -0.00020968 0 -0.0045143 0 -9.2876
3.2891 0.41645 0.39716 0.39948 0.41698 0.47332 0.42065 0.36197 0.41645 0.36198 0.40218 0.3255 -51.934 0.0065381 -0.00025757 -0.00092718 -0.17311 -0.15961 -0.030896 0.070902 -0.023908 -0.0060339 0 -0.061338 0 -0.00015648 0 -0.0039025 0 -8.0141
3.293 0.40656 0.39798 0.36018 0.38374 0.43864 0.42337 0.31046 0.33634 0.27792 0.34509 0.19954 -54.984 0.0097494 -0.0051278 -0.0010057 -0.17633 -0.099893 -0.035519 0.066251 -0.022369 0.00086229 0 -0.061183 0 -9.3115e-06 0 -0.0035981 0 -6.9406
3.2969 0.41029 0.41506 0.36249 0.36052 0.3876 0.42106 0.3228 0.28939 0.24422 0.30609 0.13894 -57.966 0.011287 -0.0060816 -0.00072219 -0.17675 -0.092792 -0.038465 0.067337 -0.01955 0.0072772 0 -0.062346 0 0.00023731 0 -0.0036015 0 -6.432
3.3008 0.43638 0.44776 0.41652 0.37019 0.36748 0.4216 0.37767 0.28708 0.2533 0.29386 0.15769 -60.883 0.01052 -0.0031148 0.00052575 -0.17479 -0.1212 -0.039909 0.073483 -0.01646 0.0081256 0 -0.063444 0 0.00049853 0 -0.003862 0 -6.6866
3.3047 0.47705 0.48713 0.50088 0.4135 0.4073 0.43949 0.44155 0.33324 0.3083 0.30928 0.2494 -63.742 0.0082511 0.0014337 0.0018901 -0.17391 -0.15542 -0.042913 0.076011 -0.014481 0.0029205 0 -0.063458 0 0.00061676 0 -0.0043627 0 -7.6835
3.3086 0.51503 0.52074 0.57803 0.47064 0.49344 0.48742 0.49872 0.42447 0.41541 0.35204 0.39339 -66.543 0.0058884 0.0049293 0.0012891 -0.17889 -0.18174 -0.050824 0.063895 -0.015303 -0.0038938 0 -0.062676 0 0.00045303 0 -0.005082 0 -9.2122
3.3125 0.53818 0.53969 0.6214 0.51999 0.57949 0.56237 0.55996 0.54645 0.56188 0.4276 0.56108 -69.277 0.0042081 0.0061218 -0.0028619 -0.19237 -0.21293 -0.064338 0.032478 -0.020152 -0.0067081 0 -0.062478 0 1.4876e-05 0 -0.0058657 0 -10.958
3.3164 0.54776 0.54343 0.63167 0.55411 0.62308 0.6382 0.64207 0.66967 0.70663 0.54151 0.72088 -71.928 0.0027188 0.0053128 -0.009933 -0.21258 -0.27126 -0.080874 -0.012086 -0.028812 -0.0033951 0 -0.064285 0 -0.00048325 0 -0.0063929 0 -12.59
3.3203 0.55336 0.53926 0.6294 0.57853 0.61811 0.67706 0.738 0.75435 0.79863 0.68125 0.84297 -74.484 0.00011722 0.0033964 -0.017074 -0.23395 -0.3592 -0.096514 -0.056546 -0.039375 0.0031006 0 -0.068497 0 -0.00072251 0 -0.0063648 0 -13.814
3.3242 0.56122 0.53675 0.63264 0.59812 0.59347 0.65661 0.80818 0.76812 0.80971 0.80365 0.90505 -76.943 -0.0045431 0.00098589 -0.02113 -0.25052 -0.44542 -0.10853 -0.089376 -0.049175 0.0075 0 -0.074163 0 -0.00051627 0 -0.0058 0 -14.399
3.3281 0.56826 0.54086 0.64103 0.60787 0.58051 0.59213 0.80557 0.70696 0.75236 0.84853 0.89747 -79.317 -0.010853 -0.0016344 -0.020957 -0.25949 -0.4817 -0.11641 -0.10746 -0.056333 0.0067769 0 -0.079507 0 -1.8362e-06 0 -0.0051332 0 -14.209
3.332 0.56734 0.54905 0.64032 0.5988 0.58116 0.53078 0.71547 0.60138 0.66555 0.77775 0.82493 -81.619 -0.016952 -0.0040385 -0.018223 -0.26229 -0.43915 -0.12109 -0.11567 -0.060733 0.0025708 0 -0.082903 0 0.00040425 0 -0.0049311 0 -13.254
3.3359 0.55716 0.55478 0.62069 0.57114 0.56909 0.51688 0.57483 0.49879 0.58149 0.61154 0.70451 -83.854 -0.020469 -0.005459 -0.016088 -0.26254 -0.33428 -0.12369 -0.12079 -0.063693 -0.00059088 0 -0.083694 0 0.000297 0 -0.0054029 0 -11.757
3.3398 0.54564 0.55431 0.58995 0.5389 0.5238 0.55534 0.45175 0.43337 0.50447 0.42791 0.56248 -86.018 -0.019977 -0.0051927 -0.016903 -0.26293 -0.22145 -0.12512 -0.12572 -0.066684 0.00047916 0 -0.082413 0 -0.00040111 0 -0.0061481 0 -10.145
3.3438 0.54304 0.55068 0.56844 0.51899 0.46278 0.6065 0.39952 0.40772 0.4214 0.31806 0.43169 -88.098 -0.016083 -0.0031964 -0.020731 -0.26365 -0.15603 -0.12628 -0.12881 -0.070173 0.0048202 0 -0.080353 0 -0.0013704 0 -0.0064377 0 -8.9357
3.3477 0.55194 0.55073 0.57125 0.51563 0.43544 0.62018 0.42252 0.40183 0.33271 0.32846 0.34765 -90.085 -0.011364 -0.00023891 -0.02565 -0.26341 -0.15709 -0.12809 -0.12776 -0.073446 0.008396 0 -0.078766 0 -0.002136 0 -0.0058481 0 -8.5288
3.3516 0.56444 0.55773 0.59456 0.51695 0.47813 0.58063 0.48147 0.40031 0.27129 0.43418 0.33944 -91.979 -0.008988 0.0025472 -0.029329 -0.26158 -0.19953 -0.13087 -0.12343 -0.075346 0.0079016 0 -0.078203 0 -0.0024065 0 -0.004694 0 -9.0147
3.3555 0.56952 0.5665 0.61856 0.50823 0.57103 0.52102 0.5317 0.41134 0.28683 0.56384 0.4158 -93.792 -0.01072 0.0042916 -0.030525 -0.25938 -0.24104 -0.13382 -0.11973 -0.075168 0.0037028 0 -0.078395 0 -0.0022147 0 -0.0038315 0 -10.124
3.3594 0.56302 0.56675 0.62331 0.48874 0.64205 0.49276 0.55974 0.45825 0.405 0.65331 0.55451 -95.534 -0.015633 0.0046882 -0.029497 -0.25883 -0.25992 -0.13538 -0.11999 -0.073034 -0.00074945 0 -0.078695 0 -0.0017709 0 -0.0039561 0 -11.369
3.3633 0.5507 0.55251 0.60333 0.47457 0.62276 0.51709 0.58651 0.55094 0.5958 0.6836 0.70562 -97.203 -0.02057 0.0038879 -0.027336 -0.26084 -0.2705 -0.13451 -0.12385 -0.069689 -0.0022906 0 -0.07872 0 -0.0012245 0 -0.0049999 0 -12.302
3.3672 0.54221 0.52938 0.56987 0.48406 0.51079 0.5645 0.63648 0.66473 0.7803 0.67585 0.8118 -98.788 -0.022243 0.0022827 -0.024957 -0.26429 -0.30303 -0.13158 -0.12777 -0.066119 -0.00087609 0 -0.078647 0 -0.00059816 0 -0.0061724 0 -12.716
3.3711 0.54249 0.51221 0.54153 0.52019 0.38166 0.5826 0.70334 0.74866 0.87428 0.65659 0.83556 -100.28 -0.019555 0.00042612 -0.022539 -0.26704 -0.3664 -0.12798 -0.1286 -0.063306 0.0007782 0 -0.078932 0 6.1669e-05 0 -0.006617 0 -12.672
3.375 0.54876 0.51391 0.53209 0.5672 0.33344 0.54677 0.7459 0.7588 0.83757 0.63057 0.77573 -101.67 -0.01437 -0.000996 -0.01971 -0.26781 -0.42891 -0.12491 -0.12641 -0.062063 0.00020303 0 -0.079729 0 0.0005378 0 -0.0060986 0 -12.349
3.3789 0.55452 0.53458 0.54358 0.60415 0.4075 0.48542 0.72024 0.68907 0.69483 0.58563 0.66251 -102.98 -0.010062 -0.0013792 -0.016233 -0.26714 -0.43758 -0.12262 -0.12408 -0.062787 -0.0022857 0 -0.080596 0 0.00053385 0 -0.0051278 0 -11.868
3.3828 0.55512 0.56041 0.56613 0.62099 0.5519 0.45452 0.62038 0.57464 0.51646 0.51922 0.53648 -104.23 -0.0089462 -0.00058812 -0.012643 -0.2666 -0.36314 -0.12089 -0.12423 -0.065157 -0.0040572 0 -0.080806 0 -3.6218e-05 0 -0.0044573 0 -11.24
3.3867 0.54945 0.57394 0.58265 0.62147 0.66008 0.48473 0.49096 0.46681 0.37713 0.4545 0.42872 -105.43 -0.010695 0.00082256 -0.010315 -0.26717 -0.23296 -0.12008 -0.1268 -0.068143 -0.0030806 0 -0.080029 0 -0.00086615 0 -0.0044545 0 -10.458
3.3906 0.53815 0.56727 0.57688 0.61228 0.65351 0.55096 0.39877 0.40183 0.32025 0.42644 0.35533 -106.58 -0.01298 0.0018741 -0.010803 -0.2684 -0.12056 -0.12112 -0.12948 -0.070491 -0.00021587 0 -0.078699 0 -0.0014347 0 -0.0049158 0 -9.6348
3.3945 0.52254 0.54742 0.54325 0.59288 0.5411 0.59379 0.3858 0.38711 0.34625 0.45032 0.32463 -107.63 -0.013702 0.0018069 -0.014724 -0.26899 -0.095403 -0.12432 -0.1302 -0.071452 0.0015552 0 -0.077707 0 -0.0014358 0 -0.00541 0 -9.0334
3.3984 0.50642 0.5298 0.49382 0.55905 0.40869 0.57328 0.44187 0.40986 0.42362 0.50474 0.3437 -108.58 -0.012743 0.00059102 -0.02094 -0.2681 -0.17056 -0.12816 -0.12905 -0.071199 0.0002542 0 -0.077631 0 -0.001058 0 -0.0057253 0 -8.9314
3.4023 0.49738 0.52582 0.45535 0.51633 0.3511 0.50553 0.51784 0.45392 0.51051 0.54779 0.41402 -109.43 -0.01174 -0.0011339 -0.02672 -0.26602 -0.29094 -0.1298 -0.12772 -0.070576 -0.0028044 0 -0.07825 0 -0.00080692 0 -0.0059495 0 -9.4279
3.4063 0.50316 0.535 0.45381 0.48627 0.40342 0.44867 0.56607 0.50854 0.57481 0.5533 0.52085 -110.19 -0.012229 -0.0026175 -0.029052 -0.26377 -0.37403 -0.1274 -0.12735 -0.07042 -0.0040219 0 -0.078803 0 -0.0010093 0 -0.0061637 0 -10.35
3.4102 0.52436 0.54714 0.49501 0.49365 0.52316 0.45182 0.57364 0.56593 0.60618 0.53375 0.63069 -110.91 -0.014085 -0.0035373 -0.026407 -0.26211 -0.37261 -0.1222 -0.1273 -0.071011 -0.0010072 0 -0.078751 0 -0.0014784 0 -0.0061684 0 -11.347
3.4141 0.55042 0.55153 0.55702 0.54296 0.62968 0.51368 0.56311 0.61659 0.61606 0.52809 0.70523 -111.57 -0.015774 -0.0040558 -0.019813 -0.26106 -0.30941 -0.11805 -0.12602 -0.072062 0.0048348 0 -0.078297 0 -0.0016994 0 -0.0056257 0 -12.088
3.418 0.56523 0.54483 0.60363 0.60679 0.66311 0.58618 0.5651 0.65058 0.62501 0.56456 0.7235 -112.15 -0.016078 -0.0044274 -0.012446 -0.26018 -0.25516 -0.11843 -0.12302 -0.07309 0.0092583 0 -0.078151 0 -0.0013797 0 -0.004516 0 -12.422
3.4219 0.55959 0.53218 0.61086 0.64105 0.61778 0.61663 0.58931 0.66258 0.64311 0.63104 0.69311 -112.64 -0.015423 -0.004604 -0.0079003 -0.25915 -0.26703 -0.12334 -0.11977 -0.073729 0.0089134 0 -0.078757 0 -0.00081967 0 -0.0033944 0 -12.374
3.4258 0.53968 0.52216 0.58519 0.61778 0.53296 0.58916 0.6184 0.65304 0.65691 0.67934 0.6395 -113.02 -0.015323 -0.0042355 -0.0082364 -0.25805 -0.33814 -0.129 -0.11851 -0.07374 0.0043796 0 -0.079776 0 -0.00069451 0 -0.0030675 0 -12.032
3.4297 0.52284 0.52097 0.55716 0.54871 0.45838 0.53136 0.62586 0.62333 0.6362 0.66106 0.58267 -113.32 -0.016476 -0.0030327 -0.012969 -0.25714 -0.40101 -0.13092 -0.12027 -0.072896 -0.00036316 0 -0.080347 0 -0.0014113 0 -0.0038893 0 -11.45
3.4336 0.52303 0.52961 0.55482 0.47844 0.42408 0.48641 0.59925 0.57243 0.56027 0.56698 0.52351 -113.54 -0.017564 -0.0011146 -0.019526 -0.25653 -0.38404 -0.12755 -0.12388 -0.071085 -0.0015024 0 -0.079901 0 -0.0026497 0 -0.0053311 0 -10.664
3.4375 0.53837 0.54434 0.57987 0.45165 0.4318 0.47951 0.54903 0.50274 0.44466 0.43973 0.45359 -113.71 -0.016293 0.00097727 -0.02475 -0.25621 -0.27539 -0.12149 -0.12701 -0.068647 0.0013529 0 -0.078728 0 -0.003559 0 -0.0063051 0 -9.7965
3.4414 0.55225 0.5582 0.60725 0.48068 0.46422 0.50595 0.49953 0.43104 0.34369 0.34996 0.37858 -113.82 -0.011899 0.0025718 -0.026519 -0.25626 -0.14059 -0.11713 -0.12804 -0.066552 0.0051661 0 -0.077729 0 -0.003469 0 -0.0060414 0 -9.1163
3.4453 0.54692 0.56271 0.60822 0.53845 0.499 0.54337 0.47342 0.39033 0.3203 0.35226 0.33028 -113.83 -0.0066369 0.0031956 -0.024665 -0.25697 -0.076327 -0.11707 -0.12709 -0.066022 0.0064873 0 -0.077614 0 -0.0024721 0 -0.0047623 0 -8.9449
3.4492 0.51755 0.55027 0.57566 0.58014 0.5183 0.56996 0.4822 0.41245 0.40218 0.44996 0.35003 -113.75 -0.0044611 0.0027248 -0.020849 -0.25859 -0.13559 -0.12046 -0.12544 -0.067696 0.0044954 0 -0.0783 0 -0.0013383 0 -0.0035272 0 -9.447
3.4531 0.47461 0.5179 0.52892 0.57417 0.51266 0.5722 0.52433 0.5001 0.55738 0.59093 0.45307 -113.58 -0.0077195 0.0013698 -0.017565 -0.26103 -0.28382 -0.12432 -0.12422 -0.070944 0.0013155 0 -0.079082 0 -0.0008443 0 -0.0033488 0 -10.447
3.457 0.43376 0.47031 0.49503 0.51893 0.48167 0.54267 0.58493 0.61172 0.70919 0.69669 0.60347 -113.34 -0.014799 -0.00040143 -0.016761 -0.26368 -0.42208 -0.12623 -0.1237 -0.074019 -0.00034221 0 -0.079351 0 -0.001138 0 -0.0043346 0 -11.43
3.4609 0.40362 0.41921 0.48473 0.43666 0.43245 0.47932 0.63499 0.67787 0.77972 0.70691 0.72435 -113.04 -0.02106 -0.0019867 -0.018767 -0.26553 -0.45928 -0.12588 -0.12357 -0.075073 0.00031347 0 -0.079112 0 -0.0016995 0 -0.0055907 0 -11.767
3.4648 0.38234 0.37788 0.48503 0.35463 0.37619 0.39114 0.63661 0.64294 0.73003 0.61247 0.74051 -112.69 -0.022475 -0.0028755 -0.022121 -0.26535 -0.37655 -0.12437 -0.12364 -0.073387 0.0018528 0 -0.078803 0 -0.0018797 0 -0.0059467 0 -11.038
3.4688 0.36414 0.35402 0.47387 0.29019 0.32418 0.30222 0.56088 0.50328 0.57183 0.457 0.62429 -112.29 -0.018835 -0.0029265 -0.024469 -0.26198 -0.23398 -0.12271 -0.12413 -0.069896 0.0024588 0 -0.078667 0 -0.0014708 0 -0.0048597 0 -9.2705
3.4727 0.34731 0.34603 0.44154 0.24813 0.2857 0.24367 0.41229 0.31264 0.35163 0.30697 0.41313 -111.84 -0.013676 -0.0024647 -0.024075 -0.25482 -0.11794 -0.12123 -0.12521 -0.066569 0.0017723 0 -0.07835 0 -0.0007936 0 -0.0027552 0 -6.955
3.4766 0.3353 0.34569 0.39924 0.22664 0.26769 0.23519 0.23987 0.14997 0.1282 0.21113 0.18871 -111.32 -0.011034 -0.0020083 -0.020951 -0.24439 -0.074997 -0.12023 -0.12663 -0.065079 0.00092129 0 -0.077185 0 -0.00030187 0 -0.00061559 0 -4.8296
3.4805 0.33103 0.34479 0.36846 0.22334 0.27346 0.27143 0.11843 0.073455 -0.040044 0.17769 0.035113 -110.76 -0.012028 -0.0017644 -0.016848 -0.23263 -0.08659 -0.12058 -0.12776 -0.065692 0.00099944 0 -0.074846 0 -0.00016601 0 0.0007333 0 -3.5608
3.4844 0.33191 0.34052 0.36273 0.23702 0.29917 0.32634 0.10536 0.093298 -0.10099 0.18368 0.0026242 -110.15 -0.014325 -0.001351 -0.014093 -0.22218 -0.10101 -0.12309 -0.12802 -0.067207 0.001824 0 -0.071738 0 -0.00025104 0 0.0010221 0 -3.4791
3.4883 0.33163 0.33564 0.37841 0.26614 0.33129 0.37237 0.20198 0.17855 -0.022391 0.20534 0.093743 -109.5 -0.014797 -0.00011009 -0.014129 -0.21505 -0.089573 -0.12716 -0.12733 -0.067982 0.0022868 0 -0.068726 0 -0.00043597 0 0.0004238 0 -4.4819
3.4922 0.3267 0.33415 0.4005 0.30712 0.3508 0.39734 0.35045 0.28581 0.18447 0.24086 0.26955 -108.8 -0.012655 0.0021592 -0.016778 -0.2113 -0.074605 -0.13049 -0.12614 -0.067309 0.0017478 0 -0.066526 0 -0.00084903 0 -0.00077343 0 -6.1167
3.4961 0.32036 0.33672 0.41552 0.35346 0.34477 0.405 0.47135 0.38414 0.45026 0.30454 0.46637 -108.05 -0.010071 0.0047019 -0.020595 -0.2091 -0.10448 -0.13062 -0.12513 -0.066065 0.00081824 0 -0.065328 0 -0.00171 0 -0.002298 0 -7.7817
3.5 0.31913 0.33985 0.41928 0.39532 0.31717 0.40217 0.51463 0.45955 0.66654 0.39872 0.61585 -107.23 -0.0098092 0.0061139 -0.023865 -0.2063 -0.19964 -0.12715 -0.12498 -0.066078 0.00065775 0 -0.06495 0 -0.0029385 0 -0.0037696 0 -8.946
3.5039 0.32578 0.33914 0.41489 0.42061 0.2883 0.38837 0.4853 0.5041 0.73928 0.49293 0.6671 -106.36 -0.012343 0.0053442 -0.025451 -0.20224 -0.32063 -0.12243 -0.12604 -0.068589 0.001612 0 -0.065202 0 -0.0039937 0 -0.004619 0 -9.3098
3.5078 0.33624 0.33347 0.4063 0.41928 0.28019 0.35927 0.42675 0.50696 0.64482 0.53515 0.60689 -105.44 -0.015322 0.0026084 -0.025091 -0.19827 -0.39025 -0.11966 -0.12806 -0.073004 0.0027287 0 -0.065999 0 -0.0042074 0 -0.0043312 0 -8.8675
3.5117 0.34379 0.32668 0.39502 0.39009 0.29905 0.31876 0.3797 0.4597 0.44564 0.4909 0.46773 -104.48 -0.015884 -0.00058272 -0.023292 -0.19638 -0.35388 -0.12012 -0.12994 -0.077023 0.0026843 0 -0.067123 0 -0.0033622 0 -0.0028933 0 -7.8717
3.5156 0.34609 0.32529 0.38173 0.34483 0.32993 0.28429 0.35336 0.37043 0.25037 0.37678 0.31363 -103.48 -0.013476 -0.0023654 -0.02109 -0.19709 -0.22704 -0.12206 -0.13011 -0.078246 0.0011103 0 -0.068031 0 -0.0019648 0 -0.0010038 0 -6.7224
3.5195 0.34721 0.33389 0.36906 0.30494 0.34945 0.27706 0.33074 0.27049 0.14549 0.25625 0.20691 -102.43 -0.010406 -0.0017272 -0.019697 -0.19876 -0.088314 -0.12244 -0.12759 -0.076077 -0.0010737 0 -0.068103 0 -0.00091547 0 0.00027415 0 -5.8186
3.5234 0.35279 0.35135 0.36137 0.29034 0.34599 0.30527 0.29758 0.20268 0.14888 0.19676 0.17559 -101.33 -0.0096431 0.00090934 -0.019899 -0.19894 -0.021753 -0.11993 -0.12305 -0.072354 -0.0025744 0 -0.067197 0 -0.00083342 0 0.00022959 0 -5.42
3.5273 0.36325 0.37053 0.36178 0.30791 0.32933 0.35635 0.26407 0.19669 0.21618 0.22233 0.20425 -100.19 -0.012035 0.0040415 -0.021426 -0.19666 -0.05521 -0.11621 -0.11883 -0.070002 -0.0028174 0 -0.06592 0 -0.0016255 0 -0.00097914 0 -5.5709
3.5313 0.37267 0.38198 0.36974 0.34799 0.32139 0.40578 0.25825 0.25013 0.28783 0.30094 0.25461 -98.983 -0.015651 0.0059722 -0.022895 -0.19347 -0.14473 -0.11436 -0.11747 -0.070697 -0.0021036 0 -0.06521 0 -0.0026555 0 -0.0024596 0 -6.1215
3.5352 0.37438 0.37973 0.3809 0.39132 0.33647 0.43363 0.29879 0.3311 0.33462 0.37587 0.29859 -97.718 -0.017737 0.0055833 -0.022757 -0.1922 -0.21589 -0.11594 -0.11977 -0.073461 -0.00090346 0 -0.065515 0 -0.0033186 0 -0.0032745 0 -6.8344
3.5391 0.36734 0.36544 0.38845 0.4203 0.36895 0.4337 0.3743 0.40097 0.36743 0.41197 0.33621 -96.391 -0.017273 0.0026822 -0.02072 -0.19458 -0.22579 -0.11956 -0.12395 -0.075456 0.00066302 0 -0.06635 0 -0.0034813 0 -0.0031111 0 -7.5138
3.543 0.35661 0.34774 0.38509 0.42618 0.39846 0.40997 0.44917 0.43959 0.41137 0.41677 0.38481 -95.009 -0.015643 -0.0019776 -0.018376 -0.1997 -0.19358 -0.12238 -0.12693 -0.074383 0.0024882 0 -0.066746 0 -0.0034335 0 -0.002393 0 -8.0722
3.5469 0.34758 0.33636 0.36608 0.40881 0.40664 0.36842 0.48983 0.45294 0.47329 0.42113 0.45152 -93.581 -0.014964 -0.0068627 -0.018111 -0.20472 -0.17576 -0.12281 -0.12676 -0.070409 0.0038508 0 -0.066208 0 -0.0034869 0 -0.0017994 0 -8.4945
3.5508 0.34035 0.33486 0.33366 0.37297 0.3899 0.31562 0.48683 0.45791 0.53127 0.44165 0.51539 -92.109 -0.015907 -0.010102 -0.020915 -0.20697 -0.21032 -0.12191 -0.12414 -0.06595 0.003605 0 -0.065252 0 -0.0036623 0 -0.0016638 0 -8.7373
3.5547 0.33021 0.33752 0.29959 0.32647 0.35851 0.26436 0.45419 0.45889 0.55048 0.46145 0.53671 -90.59 -0.017217 -0.010318 -0.025039 -0.20554 -0.27898 -0.12193 -0.12161 -0.06353 0.0013494 0 -0.064924 0 -0.0037485 0 -0.0017732 0 -8.6641
3.5586 0.31362 0.33332 0.28045 0.28066 0.32555 0.23538 0.40995 0.43865 0.50773 0.44586 0.48584 -89.017 -0.017273 -0.0075339 -0.027032 -0.2014 -0.32031 -0.12384 -0.12131 -0.06371 -0.001656 0 -0.065704 0 -0.0035994 0 -0.0016816 0 -8.0963
3.5625 0.29302 0.3145 0.28527 0.24893 0.29732 0.24645 0.35958 0.37384 0.40512 0.37627 0.3676 -87.389 -0.015913 -0.0034444 -0.024649 -0.19626 -0.28213 -0.1261 -0.12312 -0.064983 -0.0031635 0 -0.066852 0 -0.003311 0 -0.001182 0 -6.9634
3.5664 0.27493 0.28301 0.30403 0.24048 0.27306 0.29469 0.2979 0.26287 0.26744 0.26974 0.22124 -85.714 -0.014634 -0.00052288 -0.019156 -0.19158 -0.16833 -0.12617 -0.12507 -0.065591 -0.0019572 0 -0.066911 0 -0.003091 0 -0.00048799 0 -5.4386
3.5703 0.26312 0.2492 0.30951 0.25288 0.25102 0.34965 0.2254 0.14046 0.13137 0.16803 0.097645 -84.002 -0.01502 -0.00036847 -0.014737 -0.18824 -0.040408 -0.12299 -0.12523 -0.065374 0.00071047 0 -0.064983 0 -0.0029946 0 2.3203e-06 0 -3.9318
3.5742 0.25381 0.22368 0.27612 0.27084 0.23273 0.36855 0.15927 0.061845 0.034477 0.10793 0.03237 -82.261 -0.017101 -0.0025297 -0.015149 -0.18663 0.027642 -0.11817 -0.12341 -0.065723 0.0019872 0 -0.061589 0 -0.0028442 0 8.7359e-05 0 -2.9095
3.5781 0.23813 0.20896 0.20305 0.27469 0.22106 0.32543 0.12555 0.06504 0.0049604 0.09943 0.032917 -80.488 -0.019322 -0.0048761 -0.020394 -0.18652 0.0041893 -0.11466 -0.121 -0.067704 0.00010561 0 -0.058314 0 -0.0024366 0 -8.6284e-05 0 -2.6427
3.582 0.2098 0.19816 0.121 0.25289 0.21498 0.23144 0.13805 0.14063 0.050516 0.12701 0.083759 -78.676 -0.020067 -0.0053445 -0.026435 -0.18688 -0.079435 -0.11425 -0.11946 -0.070355 -0.0036575 0 -0.056526 0 -0.0018084 0 -0.00021533 0 -3.0505
3.5859 0.17107 0.18158 0.072192 0.20874 0.20769 0.12869 0.18373 0.23501 0.15036 0.16677 0.15884 -76.824 -0.019109 -0.0036168 -0.028455 -0.18614 -0.1572 -0.11633 -0.11901 -0.071142 -0.0058997 0 -0.05634 0 -0.0012531 0 -0.00015079 0 -3.7465
3.5898 0.1315 0.1553 0.076878 0.15637 0.19056 0.06173 0.22889 0.28664 0.25922 0.20108 0.23057 -74.935 -0.017561 -0.0012444 -0.024924 -0.18337 -0.18027 -0.11872 -0.11887 -0.068408 -0.0042954 0 -0.056764 0 -0.0010454 0 -1.5313e-05 0 -4.2557
3.5938 0.10131 0.12426 0.11428 0.11041 0.15996 0.049057 0.24166 0.26738 0.32664 0.22045 0.27368 -73.025 -0.016546 -0.00010029 -0.018962 -0.17921 -0.14988 -0.11978 -0.11855 -0.063502 -4.8462e-05 0 -0.056788 0 -0.0011526 0 -3.2366e-05 0 -4.2587
3.5977 0.084827 0.09747 0.13671 0.07882 0.1212 0.075592 0.2119 0.19644 0.32204 0.2181 0.26948 -71.107 -0.01612 -0.00060365 -0.015729 -0.17547 -0.10661 -0.1195 -0.11858 -0.06029 0.0029777 0 -0.056324 0 -0.0012455 0 -0.00026074 0 -3.7152
3.6016 0.079046 0.080252 0.10768 0.063229 0.086455 0.10871 0.15325 0.11798 0.24864 0.18809 0.21347 -69.191 -0.015536 -0.0014154 -0.018128 -0.17343 -0.088995 -0.11891 -0.11985 -0.062128 0.0018592 0 -0.056075 0 -0.0010195 0 -0.00050541 0 -2.8154
3.6055 0.076669 0.070451 0.032553 0.062685 0.067455 0.12199 0.088344 0.063902 0.13696 0.13039 0.12085 -67.278 -0.014398 -0.0009121 -0.024476 -0.17229 -0.098746 -0.11861 -0.12234 -0.06883 -0.0024655 0 -0.056516 0 -0.00050433 0 -0.00048692 0 -1.8245
3.6094 0.070286 0.061372 -0.045149 0.07381 0.066962 0.10825 0.03221 0.033979 0.024693 0.055743 0.021828 -65.362 -0.013261 0.0010015 -0.030036 -0.16951 -0.10223 -0.11817 -0.12464 -0.076402 -0.0059085 0 -0.057059 0 -3.8829e-05 0 -9.7833e-05 0 -0.93434
3.6133 0.055088 0.047748 -0.07947 0.086811 0.074275 0.07606 -0.012611 0.007158 -0.06103 -0.017121 -0.053799 -63.433 -0.012975 0.0025768 -0.030895 -0.16311 -0.065224 -0.11674 -0.12517 -0.079958 -0.0050844 0 -0.056326 0 7.9609e-05 0 0.0004994 0 -0.20611
3.6172 0.030188 0.028898 -0.059808 0.084487 0.069264 0.037902 -0.048596 -0.031225 -0.10874 -0.071004 -0.09269 -61.485 -0.013554 0.0018285 -0.026843 -0.15382 0.0109 -0.11432 -0.12376 -0.077395 -0.00066388 0 -0.053345 0 -7.8261e-05 0 0.001019 0 0.39095
3.6211 -0.00070717 0.0069532 -0.018695 0.050753 0.035376 0.0016421 -0.074199 -0.07412 -0.11838 -0.098015 -0.10195 -59.517 -0.014005 -0.0014146 -0.021039 -0.14485 0.084485 -0.112 -0.12209 -0.070825 0.0030712 0 -0.04858 0 -0.00011353 0 0.001301 0 0.89586
3.625 -0.030051 -0.016668 -0.0036796 -0.01491 -0.0253 -0.030225 -0.083346 -0.10235 -0.097569 -0.099831 -0.098224 -57.538 -0.013456 -0.0050339 -0.01718 -0.13927 0.1057 -0.11107 -0.12238 -0.064713 0.0021684 0 -0.043801 0 0.00030997 0 0.0014386 0 1.2952
3.6289 -0.050002 -0.042079 -0.038062 -0.090197 -0.08732 -0.057335 -0.073218 -0.10622 -0.061638 -0.083051 -0.092059 -55.56 -0.012386 -0.0063152 -0.016781 -0.13726 0.058727 -0.11187 -0.12539 -0.062468 -0.0032548 0 -0.040831 0 0.0010984 0 0.0016779 0 1.5252
3.6328 -0.057697 -0.068267 -0.10349 -0.14036 -0.11611 -0.079347 -0.051133 -0.095205 -0.031651 -0.056274 -0.081717 -53.6 -0.01245 -0.004341 -0.018656 -0.13594 -0.022307 -0.11356 -0.12959 -0.06429 -0.0090172 0 -0.040264 0 0.0017587 0 0.0021896 0 1.5322
3.6367 -0.058141 -0.09065 -0.15727 -0.14195 -0.095112 -0.095938 -0.032436 -0.086334 -0.024598 -0.030836 -0.061105 -51.666 -0.014822 -0.00087137 -0.020473 -0.13206 -0.078202 -0.11499 -0.13228 -0.06768 -0.010603 0 -0.04121 0 0.0018301 0 0.0029074 0 1.3472
3.6406 -0.061004 -0.10267 -0.16759 -0.1017 -0.044991 -0.10675 -0.03045 -0.085263 -0.041105 -0.020401 -0.032903 -49.753 -0.018681 0.0011559 -0.020692 -0.12497 -0.070666 -0.11578 -0.13157 -0.069725 -0.007076 0 -0.042211 0 0.0013322 0 0.0035615 0 1.115
3.6445 -0.072645 -0.10092 -0.13682 -0.053681 -0.014453 -0.11044 -0.047312 -0.081922 -0.063904 -0.034919 -0.012927 -47.851 -0.02153 0.00018901 -0.019312 -0.11716 -0.011369 -0.11643 -0.12761 -0.069137 -0.0015744 0 -0.042431 0 0.00080389 0 0.0038697 0 1.0389
3.6484 -0.089815 -0.088911 -0.095673 -0.03484 -0.043394 -0.10473 -0.07368 -0.066203 -0.073259 -0.072312 -0.020224 -45.948 -0.021281 -0.0026075 -0.017313 -0.1119 0.05004 -0.1175 -0.12218 -0.06672 0.0018554 0 -0.042105 0 0.00087183 0 0.0037378 0 1.2625
3.6523 -0.10109 -0.075349 -0.076394 -0.057683 -0.12551 -0.088958 -0.097089 -0.046105 -0.067797 -0.11684 -0.061103 -44.044 -0.01817 -0.0044279 -0.015724 -0.11024 0.068641 -0.11876 -0.11735 -0.064442 0.0018892 0 -0.041961 0 0.0017066 0 0.0033255 0 1.7605
3.6563 -0.095611 -0.067615 -0.088231 -0.1021 -0.20438 -0.067006 -0.11119 -0.046022 -0.069569 -0.14844 -0.12124 -42.149 -0.014615 -0.0033123 -0.015134 -0.11042 0.041303 -0.11914 -0.11444 -0.064091 0.00060203 0 -0.042319 0 0.0028357 0 0.0029425 0 2.3248
3.6602 -0.07183 -0.065969 -0.11338 -0.13244 -0.21286 -0.046855 -0.1178 -0.082707 -0.10385 -0.15612 -0.17298 -40.273 -0.013068 0.00015347 -0.015712 -0.10994 0.0064979 -0.11777 -0.11376 -0.066282 0.00083965 0 -0.042745 0 0.0034797 0 0.0028517 0 2.6675
3.6641 -0.038798 -0.063555 -0.12309 -0.12499 -0.12769 -0.035624 -0.12062 -0.14118 -0.16891 -0.14292 -0.19169 -38.419 -0.013943 0.0033372 -0.01731 -0.10797 0.0072249 -0.11493 -0.11494 -0.070038 0.0031279 0 -0.042546 0 0.0031394 0 0.0031077 0 2.5777
3.668 -0.0091435 -0.052204 -0.099244 -0.08366 0.0064355 -0.034029 -0.11682 -0.17655 -0.2246 -0.11776 -0.16834 -36.58 -0.015602 0.0037057 -0.01949 -0.10579 0.049452 -0.11217 -0.11714 -0.073097 0.0052042 0 -0.041558 0 0.001965 0 0.0035295 0 2.0226
3.6719 0.009663 -0.029162 -0.045768 -0.032541 0.10708 -0.035485 -0.09516 -0.14497 -0.21533 -0.083198 -0.10996 -34.743 -0.016303 0.00074916 -0.021623 -0.10484 0.092993 -0.11117 -0.11912 -0.07306 0.0044756 0 -0.040405 0 0.00062923 0 0.0038164 0 1.1283
3.6758 0.0184 0.00061627 0.015637 0.0054409 0.11676 -0.030885 -0.043512 -0.039168 -0.11261 -0.032945 -0.031053 -32.902 -0.016024 -0.0037934 -0.02318 -0.10485 0.084307 -0.11242 -0.11969 -0.069104 0.00080796 0 -0.039984 0 -0.00016945 0 0.003734 0 0.078013
3.6797 0.022276 0.027887 0.05993 0.024782 0.04691 -0.014761 0.038671 0.10179 0.057148 0.036841 0.054249 -31.056 -0.016234 -0.0073356 -0.023951 -0.104 0.0042879 -0.11472 -0.11845 -0.063132 -0.0031464 0 -0.040652 0 -0.000176 0 0.0032485 0 -0.97512
3.6836 0.025466 0.045157 0.073293 0.036236 -0.033644 0.012257 0.13288 0.21699 0.22375 0.11426 0.13291 -29.211 -0.017858 -0.0081758 -0.023908 -0.10114 -0.10994 -0.11591 -0.11637 -0.059032 -0.0043397 0 -0.041875 0 0.0003223 0 0.0025265 0 -1.9117
3.6875 0.029614 0.050958 0.059803 0.052461 -0.055121 0.045404 0.20639 0.26188 0.31561 0.17202 0.18947 -27.363 -0.019653 -0.006312 -0.022878 -0.097309 -0.18935 -0.11449 -0.11531 -0.059989 -0.002071 0 -0.042661 0 0.00079705 0 0.0018104 0 -2.5949
3.6914 0.036354 0.050121 0.037563 0.075233 -0.00022792 0.078672 0.22868 0.2309 0.30147 0.1847 0.2063 -25.505 -0.018913 -0.0030808 -0.020581 -0.094965 -0.18492 -0.11076 -0.11667 -0.065687 0.0014878 0 -0.042381 0 0.00090703 0 0.0012645 0 -2.8599
3.6953 0.049054 0.0507 0.027168 0.095251 0.088663 0.10578 0.19007 0.1517 0.20264 0.14868 0.17214 -23.625 -0.014069 -0.0002211 -0.017255 -0.095441 -0.10505 -0.10675 -0.12009 -0.071986 0.0033123 0 -0.041253 0 0.00071394 0 0.00090819 0 -2.6002
3.6992 0.070254 0.059587 0.039383 0.10277 0.15001 0.1205 0.11011 0.062781 0.072927 0.086873 0.094013 -21.72 -0.0067339 0.00094439 -0.01426 -0.097381 -0.0081054 -0.10492 -0.12364 -0.073905 0.0020891 0 -0.04012 0 0.00054403 0 0.0006718 0 -1.8966
3.7031 0.097168 0.078813 0.069603 0.097889 0.1529 0.11942 0.029092 -0.0050451 -0.033107 0.033567 0.0017417 -19.798 -0.0010594 -4.4824e-05 -0.013672 -0.09789 0.043117 -0.10646 -0.12524 -0.069795 -0.00094536 0 -0.039745 0 0.00064567 0 0.000507 0 -1.0646
3.707 0.1211 0.10413 0.10272 0.091097 0.11476 0.10646 -0.013363 -0.03402 -0.081412 0.012917 -0.061887 -17.871 -0.00071327 -0.0026618 -0.016723 -0.095364 0.027184 -0.11055 -0.12438 -0.063039 -0.0033504 0 -0.040252 0 0.00094806 0 0.00044169 0 -0.53615
3.7109 0.13329 0.12694 0.12473 0.094561 0.078358 0.094016 0.00066163 -0.017942 -0.062741 0.028844 -0.062137 -15.945 -0.0060338 -0.0055875 -0.022277 -0.091137 -0.026543 -0.11495 -0.12234 -0.059465 -0.0035366 0 -0.041139 0 0.0011302 0 0.00052908 0 -0.63088
3.7148 0.13259 0.13917 0.13226 0.1125 0.074596 0.096407 0.059828 0.037192 0.011788 0.071328 0.0080642 -14.016 -0.013777 -0.0073029 -0.026995 -0.088253 -0.069669 -0.1177 -0.12101 -0.062398 -0.0017514 0 -0.041773 0 0.00093988 0 0.00074953 0 -1.3712
3.7188 0.12736 0.13844 0.13267 0.13871 0.104 0.11876 0.13351 0.11142 0.11565 0.12828 0.12273 -12.07 -0.019592 -0.0069109 -0.027567 -0.088582 -0.0779 -0.11847 -0.12128 -0.069661 0.00050358 0 -0.041886 0 0.00047606 0 0.00097335 0 -2.4748
3.7227 0.12869 0.12976 0.13558 0.16198 0.1462 0.15106 0.19135 0.1764 0.2133 0.18966 0.23571 -10.094 -0.021065 -0.0046567 -0.023401 -0.091191 -0.067947 -0.11852 -0.12248 -0.075315 0.0017433 0 -0.041681 0 0.00016075 0 0.0010344 0 -3.5239
3.7266 0.14065 0.12177 0.14385 0.17378 0.18048 0.17428 0.2188 0.2106 0.27244 0.24272 0.30411 -8.0791 -0.018939 -0.0016629 -0.017378 -0.093504 -0.075497 -0.11931 -0.12329 -0.074723 0.0013505 0 -0.041533 0 0.00038332 0 0.00085347 0 -4.1847
3.7305 0.15645 0.12036 0.15206 0.17191 0.19663 0.1748 0.21941 0.21303 0.27905 0.26905 0.30836 -6.0295 -0.0159 0.00097597 -0.013765 -0.093965 -0.11637 -0.12098 -0.12294 -0.068459 -0.00033471 0 -0.041627 0 0.0011045 0 0.00049701 0 -4.3321
3.7344 0.16423 0.12462 0.15288 0.15875 0.19199 0.15465 0.20526 0.20112 0.24372 0.25274 0.25766 -3.9536 -0.014323 0.0029415 -0.014903 -0.093404 -0.16716 -0.12201 -0.12176 -0.061615 -0.0023329 0 -0.041839 0 0.0017876 0 0.00011895 0 -4.0321
3.7383 0.15726 0.12895 0.14414 0.13772 0.16658 0.12835 0.18506 0.1921 0.19129 0.19454 0.17971 -1.8625 -0.014858 0.0045561 -0.019483 -0.09384 -0.18335 -0.12064 -0.12052 -0.059233 -0.003416 0 -0.041922 0 0.0017808 0 -0.00015459 0 -3.4413
3.7422 0.13935 0.12891 0.12974 0.11198 0.12559 0.10994 0.15926 0.18495 0.14087 0.1173 0.10313 0.23433 -0.016575 0.0059144 -0.023898 -0.096157 -0.13885 -0.11672 -0.11973 -0.062091 -0.0026024 0 -0.041774 0 0.0008795 0 -0.00028595 0 -2.7206
3.7461 0.12092 0.12505 0.11464 0.086227 0.084326 0.10295 0.12438 0.16205 0.094201 0.053986 0.044527 2.3321 -0.018027 0.006267 -0.025345 -0.099152 -0.05182 -0.11237 -0.1194 -0.066562 0.00020463 0 -0.041536 0 -0.00040366 0 -0.00028693 0 -2.0073
3.75 0.1101 0.12071 0.10047 0.068368 0.063825 0.1025 0.081269 0.11113 0.043751 0.026546 0.0071682 4.4327 -0.018195 0.0045042 -0.023885 -0.10087 0.026414 -0.1106 -0.1196 -0.068324 0.0038294 0 -0.041473 0 -0.0011404 0 -0.00014688 0 -1.4221
3.7539 0.10677 0.11641 0.08666 0.067233 0.075549 0.10484 0.039719 0.046041 -0.0078964 0.033476 -0.011009 6.5452 -0.016888 0.00046021 -0.021743 -0.10056 0.050203 -0.11292 -0.1208 -0.066243 0.0062632 0 -0.041762 0 -0.00067237 0 0.00016889 0 -1.0678
3.7578 0.10432 0.10738 0.074859 0.086165 0.10885 0.1117 0.015617 0.0037288 -0.038468 0.05646 -0.0088811 8.6817 -0.014724 -0.0042588 -0.02085 -0.099212 0.013347 -0.11789 -0.12339 -0.062851 0.0059461 0 -0.042362 0 0.00085405 0 0.00063283 0 -1.0068
3.7617 0.095985 0.088007 0.069595 0.11685 0.136 0.12311 0.022174 0.016121 -0.019502 0.078093 0.018541 10.849 -0.012905 -0.0070095 -0.021133 -0.098041 -0.049805 -0.1221 -0.12691 -0.061399 0.003007 0 -0.043041 0 0.0025528 0 0.001082 0 -1.2321
3.7656 0.07977 0.059337 0.07262 0.13953 0.1333 0.1276 0.060495 0.080947 0.056511 0.093224 0.072014 13.044 -0.012665 -0.0060743 -0.021124 -0.097085 -0.094833 -0.1227 -0.12972 -0.062665 -0.0006582 0 -0.043481 0 0.0034333 0 0.001276 0 -1.6531
3.7695 0.058532 0.031433 0.076825 0.1325 0.099512 0.1048 0.11508 0.1583 0.15983 0.10468 0.13857 15.252 -0.014445 -0.0022096 -0.019966 -0.095478 -0.10164 -0.1196 -0.12988 -0.064616 -0.0027162 0 -0.043422 0 0.0031094 0 0.0010819 0 -2.0983
3.7734 0.036807 0.01639 0.068367 0.086497 0.054634 0.044092 0.15773 0.19739 0.23497 0.11113 0.19047 17.457 -0.017312 0.0017236 -0.018557 -0.093148 -0.083845 -0.11535 -0.12664 -0.064923 -0.0021203 0 -0.042789 0 0.0020292 0 0.00063056 0 -2.3387
3.7773 0.018108 0.017294 0.038017 0.014417 0.020839 -0.036577 0.15975 0.17119 0.23352 0.10242 0.19675 19.653 -0.01933 0.0029306 -0.018588 -0.091701 -0.068168 -0.1131 -0.12122 -0.063463 0.00020799 0 -0.041779 0 0.0010762 0 0.00027573 0 -2.1488
3.7813 0.0041195 0.023648 -0.0082684 -0.052626 0.0048408 -0.09372 0.10768 0.091503 0.14435 0.0684 0.14156 21.844 -0.018907 0.00089136 -0.020561 -0.093007 -0.065384 -0.11415 -0.11615 -0.062238 0.0022778 0 -0.040835 0 0.0008998 0 0.00034461 0 -1.4129
3.7852 -0.0054254 0.018817 -0.051423 -0.083181 -0.0024753 -0.088157 0.013923 -0.0044511 0.00036258 0.011658 0.036955 24.042 -0.016132 -0.0022747 -0.022967 -0.096696 -0.060674 -0.11723 -0.11373 -0.062987 0.0026689 0 -0.040435 0 0.0015135 0 0.00087192 0 -0.23156
3.7891 -0.013274 -0.0062117 -0.07484 -0.066765 -0.012391 -0.02026 -0.085996 -0.080414 -0.14003 -0.050202 -0.079849 26.251 -0.01286 -0.003598 -0.023595 -0.099474 -0.031569 -0.11981 -0.11455 -0.065172 0.001501 0 -0.040776 0 0.0024224 0 0.0015547 0 1.0615
3.793 -0.024517 -0.045106 -0.080094 -0.023291 -0.027701 0.061194 -0.15114 -0.11899 -0.22267 -0.096264 -0.16481 28.464 -0.011298 -0.0016576 -0.021686 -0.09762 0.024632 -0.12014 -0.11743 -0.066521 4.8179e-05 0 -0.041567 0 0.0030859 0 0.0019911 0 2.0381
3.7969 -0.044176 -0.081915 -0.087021 0.0080441 -0.045798 0.089434 -0.15907 -0.12283 -0.22206 -0.11701 -0.19054 30.666 -0.012249 0.0024062 -0.018737 -0.090683 0.081305 -0.11837 -0.12037 -0.065501 -0.00045957 0 -0.042189 0 0.0032966 0 0.0020163 0 2.4213
3.8008 -0.073437 -0.10518 -0.11595 -0.0055546 -0.068245 0.028583 -0.12082 -0.10693 -0.15206 -0.11848 -0.16078 32.849 -0.014566 0.005973 -0.017091 -0.082627 0.10186 -0.11599 -0.12193 -0.063074 0.00025785 0 -0.042166 0 0.0032171 0 0.0018524 0 2.2781
3.8047 -0.10803 -0.11746 -0.16739 -0.068054 -0.10174 -0.098006 -0.075468 -0.092105 -0.060562 -0.11377 -0.10717 35.014 -0.016269 0.0070274 -0.017728 -0.078733 0.072057 -0.11439 -0.12192 -0.06184 0.0015246 0 -0.041592 0 0.003154 0 0.0019386 0 1.9993
3.8086 -0.14121 -0.13172 -0.21886 -0.15216 -0.14726 -0.22393 -0.066218 -0.099871 -0.0087347 -0.11229 -0.07087 37.168 -0.016247 0.0054751 -0.019445 -0.080763 0.016295 -0.11383 -0.12117 -0.063443 0.0023314 0 -0.041097 0 0.0033308 0 0.0025798 0 2.0506
3.8125 -0.16923 -0.15854 -0.24348 -0.21919 -0.19137 -0.28817 -0.11305 -0.14345 -0.03901 -0.11737 -0.079971 39.315 -0.014975 0.0028006 -0.020196 -0.08493 -0.018538 -0.11355 -0.12073 -0.066891 0.0019517 0 -0.041263 0 0.003816 0 0.0037054 0 2.6644
3.8164 -0.1941 -0.19669 -0.23493 -0.24641 -0.21475 -0.27736 -0.20034 -0.21618 -0.1465 -0.13162 -0.13573 41.447 -0.013764 0.00066754 -0.019162 -0.084882 0.00026053 -0.11273 -0.12114 -0.069507 0.00023806 0 -0.041955 0 0.0045547 0 0.0049224 0 3.6988
3.8203 -0.22063 -0.23563 -0.2158 -0.24128 -0.21304 -0.22996 -0.28764 -0.2891 -0.27528 -0.1603 -0.21446 43.547 -0.013512 -0.00023208 -0.017459 -0.077152 0.064365 -0.11123 -0.12209 -0.069486 -0.0022985 0 -0.042198 0 0.0053805 0 0.005799 0 4.7652
3.8242 -0.25073 -0.26631 -0.22067 -0.23225 -0.20748 -0.20249 -0.33599 -0.32739 -0.35096 -0.2067 -0.28294 45.602 -0.014227 -0.00029764 -0.016857 -0.06398 0.13068 -0.10973 -0.1228 -0.067496 -0.0045365 0 -0.040826 0 0.0060084 0 0.0061346 0 5.5166
3.8281 -0.28121 -0.28907 -0.26768 -0.24488 -0.22895 -0.22739 -0.33241 -0.31765 -0.334 -0.2648 -0.31821 47.607 -0.015541 -0.00035667 -0.017937 -0.05074 0.15649 -0.10903 -0.12257 -0.065769 -0.005096 0 -0.037423 0 0.0061276 0 0.0060247 0 5.8717
3.832 -0.30776 -0.31098 -0.34284 -0.28273 -0.28693 -0.2946 -0.29716 -0.28302 -0.25446 -0.31982 -0.3205 49.571 -0.017287 -0.00098022 -0.019595 -0.040356 0.13478 -0.10936 -0.12145 -0.065741 -0.0031251 0 -0.03272 0 0.0056353 0 0.005725 0 6.0257
3.8359 -0.33075 -0.33661 -0.41048 -0.32794 -0.35509 -0.3665 -0.2707 -0.2689 -0.19587 -0.35918 -0.31228 51.496 -0.019283 -0.0022348 -0.020339 -0.030053 0.10032 -0.11008 -0.12013 -0.066651 0.00086673 0 -0.028031 0 0.0048426 0 0.005475 0 6.278
3.8398 -0.35593 -0.36303 -0.44076 -0.35913 -0.39283 -0.40897 -0.28891 -0.30774 -0.23361 -0.38338 -0.32375 53.377 -0.020693 -0.003768 -0.019928 -0.013698 0.10089 -0.11011 -0.11936 -0.066462 0.0049154 0 -0.024173 0 0.0043901 0 0.0054189 0 6.8325
3.8438 -0.38828 -0.38444 -0.43157 -0.37034 -0.38551 -0.41385 -0.36145 -0.39252 -0.37398 -0.40461 -0.37302 55.204 -0.020127 -0.0049559 -0.019577 0.01224 0.15696 -0.10882 -0.11917 -0.064018 0.0066652 0 -0.020868 0 0.0048186 0 0.005619 0 7.7038
3.8477 -0.42516 -0.40092 -0.4081 -0.37507 -0.3632 -0.39939 -0.46507 -0.48262 -0.54448 -0.433 -0.45257 56.967 -0.016935 -0.0050841 -0.02055 0.044574 0.24292 -0.10669 -0.11868 -0.060266 0.004997 0 -0.017226 0 0.0060938 0 0.0060694 0 8.7419
3.8516 -0.45701 -0.42071 -0.40229 -0.39326 -0.37519 -0.39427 -0.55585 -0.53649 -0.64632 -0.4646 -0.53131 58.666 -0.012531 -0.0037055 -0.02266 0.074949 0.30549 -0.1051 -0.11698 -0.057375 0.00094218 0 -0.012897 0 0.007524 0 0.0066619 0 9.7102
3.8555 -0.47632 -0.45205 -0.42967 -0.43353 -0.44171 -0.41886 -0.59442 -0.54148 -0.62799 -0.48472 -0.57239 60.309 -0.0099932 -0.0010841 -0.024314 0.09585 0.30511 -0.10519 -0.11417 -0.056766 -0.0029551 0 -0.0087708 0 0.0082331 0 0.0071738 0 10.368
3.8594 -0.48639 -0.49273 -0.48046 -0.48592 -0.53044 -0.47437 -0.57048 -0.51597 -0.5209 -0.48456 -0.55687 61.901 -0.01164 0.0016992 -0.024099 0.106 0.24732 -0.10635 -0.11167 -0.057955 -0.0043807 0 -0.0064213 0 0.0078517 0 0.0073653 0 10.566
3.8633 -0.49988 -0.52935 -0.52919 -0.53043 -0.58426 -0.54282 -0.51127 -0.48706 -0.41075 -0.47356 -0.49836 63.43 -0.016543 0.0033095 -0.022265 0.11087 0.17936 -0.10578 -0.11103 -0.059145 -0.0027188 0 -0.0066499 0 0.006843 0 0.0071621 0 10.347
3.8672 -0.52701 -0.549 -0.55384 -0.55274 -0.57593 -0.59628 -0.46658 -0.46983 -0.37241 -0.47356 -0.43815 64.878 -0.020594 0.0031226 -0.020546 0.11843 0.15502 -0.099875 -0.11202 -0.058747 0.00082978 0 -0.008435 0 0.0061463 0 0.0067666 0 10.006
3.8711 -0.56435 -0.55281 -0.55068 -0.55411 -0.53617 -0.61231 -0.47757 -0.46721 -0.42288 -0.49882 -0.4224 66.227 -0.019668 0.0017941 -0.020436 0.13387 0.19533 -0.086796 -0.11183 -0.05634 0.0043319 0 -0.0093606 0 0.0064158 0 0.0065527 0 9.9816
3.875 -0.59617 -0.55677 -0.53664 -0.54836 -0.52554 -0.58931 -0.54961 -0.48352 -0.52502 -0.54233 -0.47501 67.476 -0.013385 0.00082729 -0.02167 0.15727 0.27551 -0.068279 -0.10626 -0.052514 0.0063477 0 -0.0073429 0 0.0074991 0 0.0067879 0 10.606
3.8789 -0.60847 -0.57703 -0.5385 -0.55076 -0.57568 -0.55193 -0.6488 -0.52846 -0.62776 -0.58286 -0.58316 68.637 -0.0059476 0.0013814 -0.022437 0.18497 0.34683 -0.048957 -0.092554 -0.048232 0.0064255 0 -0.0022635 0 0.0086067 0 0.007413 0 11.837
3.8828 -0.60291 -0.61247 -0.57498 -0.56863 -0.65739 -0.53883 -0.72595 -0.60208 -0.7017 -0.60632 -0.70471 69.724 -0.0029261 0.0032963 -0.021146 0.21254 0.37446 -0.033331 -0.071612 -0.044535 0.0049004 0 0.0038853 0 0.0090119 0 0.0080946 0 13.216
3.8867 -0.59638 -0.64239 -0.6412 -0.59953 -0.7076 -0.57608 -0.75053 -0.67819 -0.74324 -0.61934 -0.79205 70.742 -0.0065999 0.0051733 -0.018005 0.23678 0.36101 -0.022726 -0.047826 -0.042582 0.0025699 0 0.008489 0 0.0086562 0 0.0085292 0 14.128
3.8906 -0.60576 -0.64412 -0.70542 -0.63526 -0.6894 -0.65362 -0.72817 -0.71255 -0.75633 -0.64035 -0.81708 71.682 -0.014019 0.0054392 -0.014871 0.25609 0.33838 -0.014899 -0.026631 -0.043323 0.00050983 0 0.010188 0 0.0081422 0 0.0087279 0 14.212
3.8945 -0.6319 -0.61642 -0.7236 -0.66576 -0.62682 -0.72517 -0.68892 -0.67824 -0.73962 -0.67704 -0.78226 72.528 -0.019593 0.0034891 -0.013577 0.27018 0.33696 -0.0067576 -0.011609 -0.046584 -0.00026261 0 0.0096071 0 0.0081581 0 0.0090005 0 13.606
3.8984 -0.65866 -0.58698 -0.66748 -0.68064 -0.58118 -0.73746 -0.65771 -0.597 -0.69294 -0.71417 -0.71348 73.27 -0.019879 1.3338e-05 -0.014375 0.27994 0.35883 0.0022199 -0.0031871 -0.050424 0.00051819 0 0.008474 0 0.0088785 0 0.0096269 0 12.84
3.9023 -0.66867 -0.59477 -0.55028 -0.67127 -0.59415 -0.67114 -0.63422 -0.53142 -0.6303 -0.72603 -0.64255 73.912 -0.016197 -0.0035924 -0.015962 0.28722 0.37719 0.0092338 0.0005858 -0.051845 0.0018353 0 0.0080501 0 0.0098643 0 0.01051 0 12.443
3.9063 -0.66081 -0.65963 -0.43045 -0.63634 -0.65363 -0.56246 -0.60034 -0.53674 -0.57824 -0.70263 -0.5921 74.461 -0.012795 -0.0060955 -0.0169 0.29394 0.3616 0.011165 0.0024156 -0.048844 0.0018862 0 0.0083067 0 0.0105 0 0.011161 0 12.609
3.9102 -0.65227 -0.76388 -0.3844 -0.58847 -0.71296 -0.48583 -0.5475 -0.61356 -0.55755 -0.66359 -0.57121 74.92 -0.012506 -0.0069002 -0.016914 0.30091 0.30734 0.0087913 0.0047871 -0.042211 -0.00033034 0 0.008434 0 0.010525 0 0.011079 0 13.149
3.9141 -0.66249 -0.86113 -0.46038 -0.5538 -0.73888 -0.50567 -0.49719 -0.70707 -0.56862 -0.64487 -0.58047 75.283 -0.01413 -0.006021 -0.016775 0.30755 0.24415 0.0080756 0.0099148 -0.035352 -0.0036281 0 0.008011 0 0.010187 0 0.010225 0 13.748
3.918 -0.69394 -0.90595 -0.64222 -0.55946 -0.73724 -0.63016 -0.49263 -0.75738 -0.59896 -0.66982 -0.61893 75.54 -0.013946 -0.0039066 -0.017038 0.31336 0.21723 0.016651 0.019684 -0.031952 -0.0050682 0 0.007647 0 0.0099417 0 0.0091613 0 14.249
3.9219 -0.72778 -0.88174 -0.84974 -0.61396 -0.73302 -0.80013 -0.56601 -0.75468 -0.64586 -0.73088 -0.68622 75.688 -0.0096808 -0.001361 -0.017102 0.31992 0.25546 0.037924 0.034784 -0.033283 -0.0023629 0 0.0085463 0 0.010047 0 0.0086992 0 14.728
3.9258 -0.73849 -0.8067 -0.98002 -0.69488 -0.73243 -0.92224 -0.70833 -0.74595 -0.72602 -0.7973 -0.77822 75.732 -0.0028997 0.00059931 -0.015724 0.331 0.35129 0.067751 0.053542 -0.037386 0.003707 0 0.011513 0 0.010422 0 0.009301 0 15.316
3.9297 -0.71383 -0.71663 -0.96543 -0.75614 -0.71237 -0.92446 -0.86741 -0.78427 -0.85399 -0.83896 -0.88035 75.682 0.0025073 0.0012021 -0.012556 0.34969 0.46566 0.096756 0.071899 -0.040747 0.0093293 0 0.016345 0 0.010842 0 0.010709 0 15.961
3.9336 -0.66211 -0.64015 -0.81168 -0.75338 -0.65008 -0.79758 -0.97632 -0.86832 -1.0055 -0.84252 -0.96391 75.546 0.004177 0.00052662 -0.0090886 0.3743 0.55166 0.11669 0.085279 -0.040911 0.010612 0 0.022029 0 0.01118 0 0.012078 0 16.355
3.9375 -0.60186 -0.58492 -0.59131 -0.67076 -0.5579 -0.59714 -0.98939 -0.931 -1.1045 -0.80756 -0.98966 75.322 0.0035884 -0.00032602 -0.0078491 0.39663 0.5776 0.12569 0.091347 -0.037895 0.007038 0 0.027317 0 0.011433 0 0.012493 0 16.068
3.9414 -0.54547 -0.54153 -0.39781 -0.53 -0.47983 -0.40763 -0.89986 -0.89061 -1.0582 -0.73244 -0.91971 75.006 0.0045598 0.00010298 -0.010366 0.40493 0.53513 0.12833 0.091498 -0.033518 0.0021528 0 0.031036 0 0.011541 0 0.011482 0 14.778
3.9453 -0.49275 -0.49731 -0.29132 -0.37535 -0.44835 -0.29421 -0.73203 -0.71953 -0.82124 -0.60993 -0.73549 74.596 0.0094373 0.0024909 -0.015689 0.39029 0.4331 0.1308 0.089749 -0.029699 0.00054441 0 0.032008 0 0.01128 0 0.0091982 0 12.429
3.9492 -0.43852 -0.44722 -0.27089 -0.24718 -0.44675 -0.27219 -0.52209 -0.46921 -0.43956 -0.43976 -0.4552 74.103 0.016706 0.0060601 -0.020899 0.3522 0.28906 0.13576 0.089819 -0.027361 0.0037066 0 0.029095 0 0.010409 0 0.0062568 0 9.2725
3.9531 -0.38405 -0.39518 -0.2882 -0.16423 -0.42157 -0.30952 -0.30626 -0.23234 -0.037156 -0.24481 -0.14028 73.547 0.022295 0.0090297 -0.02328 0.29925 0.12755 0.14102 0.092693 -0.026565 0.0086409 0 0.021795 0 0.0089551 0 0.0034343 0 5.8418
3.957 -0.33884 -0.34844 -0.28926 -0.12555 -0.33835 -0.35547 -0.12068 -0.079956 0.24755 -0.071555 0.11855 72.944 0.023232 0.0098773 -0.022317 0.24461 -0.017543 0.1428 0.096498 -0.027116 0.010612 0 0.011082 0 0.0073335 0 0.0014279 0 2.8676
3.9609 -0.31074 -0.31205 -0.2527 -0.12445 -0.22471 -0.37322 -0.0018413 -0.028341 0.33069 0.030323 0.23614 72.304 0.020151 0.0083585 -0.019804 0.19969 -0.10701 0.13997 0.098503 -0.028699 0.0075131 0 -0.00040802 0 0.0061126 0 0.00070176 0 1.1051
3.9648 -0.29538 -0.28705 -0.19873 -0.15726 -0.15241 -0.35561 0.023719 -0.054741 0.21381 0.034192 0.17435 71.625 0.01643 0.0054694 -0.018045 0.17004 -0.11198 0.13536 0.097417 -0.030531 0.0016991 0 -0.0094026 0 0.0055978 0 0.0013425 0 1.0365
3.9688 -0.27739 -0.27144 -0.16562 -0.21767 -0.17007 -0.31769 -0.0432 -0.13253 -0.03277 -0.051249 -0.033488 70.908 0.015049 0.0025268 -0.017809 0.15538 -0.032944 0.13312 0.094193 -0.031349 -0.0024172 0 -0.013738 0 0.0056147 0 0.0029362 0 2.564
3.9727 -0.24365 -0.26092 -0.17454 -0.28481 -0.2515 -0.27669 -0.16635 -0.24449 -0.31049 -0.1897 -0.2938 70.153 0.016262 0.00028949 -0.017909 0.15231 0.094007 0.13505 0.091029 -0.030214 -0.0025647 0 -0.013538 0 0.0057011 0 0.0046163 0 4.9231
3.9766 -0.19629 -0.24907 -0.21077 -0.32279 -0.31321 -0.23724 -0.28755 -0.36644 -0.52837 -0.33454 -0.49728 69.366 0.018098 -0.0011643 -0.016726 0.1568 0.2129 0.13919 0.089687 -0.027454 -0.00043809 0 -0.010868 0 0.0055358 0 0.0054069 0 6.9756
3.9805 -0.15249 -0.22897 -0.23534 -0.29959 -0.28805 -0.19268 -0.35596 -0.45171 -0.62368 -0.44233 -0.57155 68.552 0.018777 -0.0019566 -0.014169 0.1649 0.27721 0.14182 0.090455 -0.024602 0.00056167 0 -0.0081706 0 0.0052042 0 0.0047499 0 7.7719
3.9844 -0.1305 -0.19708 -0.21685 -0.21323 -0.18554 -0.13833 -0.35271 -0.44784 -0.57346 -0.47996 -0.50991 67.712 0.018426 -0.0020566 -0.012115 0.17219 0.27251 0.14079 0.09226 -0.023129 -0.00080879 0 -0.0067509 0 0.0050589 0 0.0028673 0 7.0335
3.9883 -0.13408 -0.1571 -0.15755 -0.10136 -0.080993 -0.082608 -0.29352 -0.3379 -0.40076 -0.43175 -0.36038 66.843 0.018482 -0.0014771 -0.01279 0.17394 0.21681 0.13703 0.093502 -0.023119 -0.0022844 0 -0.006492 0 0.0053249 0 0.00064772 0 5.2225
3.9922 -0.1493 -0.11982 -0.092627 -0.021371 -0.044895 -0.044454 -0.21058 -0.16549 -0.16894 -0.3088 -0.18744 65.947 0.019686 -0.00067016 -0.016494 0.16669 0.14093 0.13335 0.092996 -0.02333 -0.00072889 0 -0.0067676 0 0.0058422 0 -0.00091496 0 3.165
3.9961 -0.15582 -0.097247 -0.0633 -0.012592 -0.081517 -0.038593 -0.13048 -0.011596 0.043085 -0.15176 -0.036475 65.03 0.020963 -0.00045949 -0.020875 0.15015 0.066824 0.13185 0.090621 -0.022715 0.004012 0 -0.0074915 0 0.0061975 0 -0.0013306 0 1.5315
4 -0.14238 -0.094676 -0.085427 -0.069629 -0.1339 -0.061883 -0.064752 0.061996 0.17593 -0.016218 0.075761 64.103 0.020382 -0.001374 -0.022616 0.12792 0.0009765 0.13248 0.087491 -0.0218 0.0082499 0 -0.0092523 0 0.0061159 0 -0.00081459 0 0.55252
4.0039 -0.11354 -0.10651 -0.13799 -0.14825 -0.14481 -0.093513 -0.015374 0.053208 0.21251 0.05574 0.14656 63.17 0.017203 -0.0030204 -0.020235 0.1058 -0.055477 0.13355 0.085475 -0.022295 0.0078134 0 -0.012498 0 0.0057294 0 3.4501e-05 0 0.11144
4.0078 -0.083757 -0.11963 -0.17947 -0.19886 -0.10908 -0.10958 0.015589 0.0082604 0.17264 0.058354 0.17017 62.228 0.012881 -0.0042292 -0.015514 0.088848 -0.094154 0.13355 0.086101 -0.025089 0.00241 0 -0.016708 0 0.0054601 0 0.00075603 0 0.02919
4.0117 -0.065693 -0.12212 -0.17773 -0.19996 -0.066752 -0.099877 0.023208 -0.027639 0.087617 0.019811 0.13788 61.268 0.01002 -0.003958 -0.012155 0.079023 -0.099405 0.13227 0.089408 -0.028684 -0.0035415 0 -0.020468 0 0.0056226 0 0.0012825 0 0.23873
4.0156 -0.062798 -0.11101 -0.13013 -0.1659 -0.050882 -0.072949 0.0047335 -0.047862 -0.019791 -0.02421 0.053986 60.286 0.010274 -0.0021218 -0.012702 0.074864 -0.062025 0.13071 0.093671 -0.029999 -0.0047925 0 -0.02245 0 0.0061162 0 0.0017492 0 0.72544
4.0195 -0.070375 -0.093344 -0.060598 -0.12657 -0.050719 -0.046547 -0.035103 -0.075634 -0.13356 -0.058051 -0.052622 59.288 0.013143 0.00043624 -0.016401 0.073236 0.0071557 0.13014 0.096492 -0.027195 -0.00028523 0 -0.022387 0 0.0064895 0 0.002121 0 1.3752
4.0234 -0.081468 -0.080286 -0.0001749 -0.10081 -0.030804 -0.033155 -0.084767 -0.12391 -0.23045 -0.090604 -0.13866 58.287 0.016592 0.002738 -0.019922 0.071683 0.07885 0.1312 0.096595 -0.021893 0.0056271 0 -0.021175 0 0.0063208 0 0.0020707 0 1.9531
4.0273 -0.091567 -0.079066 0.031579 -0.087303 0.017249 -0.033454 -0.13119 -0.1708 -0.27844 -0.13517 -0.1741 57.292 0.018709 0.0043572 -0.020343 0.069771 0.12312 0.13359 0.094831 -0.018363 0.007143 0 -0.020059 0 0.0055778 0 0.0012777 0 2.2666
4.0313 -0.099611 -0.089051 0.031627 -0.077352 0.051521 -0.041551 -0.16397 -0.17897 -0.25751 -0.18687 -0.16346 56.299 0.018832 0.0053293 -0.01771 0.068688 0.12893 0.13631 0.093429 -0.019982 0.002488 0 -0.0197 0 0.0046527 0 -0.00012928 0 2.338
4.0352 -0.107 -0.1043 0.0064639 -0.072118 0.016738 -0.054417 -0.1762 -0.13833 -0.18387 -0.22136 -0.13986 55.295 0.017423 0.005564 -0.01483 0.069678 0.10861 0.13808 0.094049 -0.026012 -0.0043296 0 -0.019918 0 0.0040597 0 -0.0014517 0 2.3846
4.0391 -0.1168 -0.11973 -0.036391 -0.084348 -0.093643 -0.075245 -0.16481 -0.084222 -0.10776 -0.21596 -0.13511 54.265 0.015243 0.0046465 -0.014514 0.072647 0.084172 0.13809 0.096392 -0.031809 -0.007182 0 -0.020185 0 0.0040578 0 -0.0018206 0 2.5977
4.043 -0.13302 -0.13531 -0.090722 -0.12265 -0.21731 -0.10813 -0.13362 -0.067724 -0.078165 -0.17168 -0.15196 53.205 0.012861 0.0024335 -0.016869 0.076031 0.068361 0.13665 0.098636 -0.032562 -0.0034276 0 -0.020256 0 0.0044959 0 -0.00083263 0 2.939
4.0469 -0.15841 -0.15498 -0.14923 -0.17588 -0.27278 -0.15086 -0.096242 -0.10563 -0.10287 -0.11403 -0.16393 52.122 0.010797 -0.00022102 -0.019252 0.077994 0.057613 0.13525 0.099214 -0.027405 0.003803 0 -0.020318 0 0.004968 0 0.0011119 0 3.1702
4.0508 -0.19145 -0.18158 -0.20262 -0.2164 -0.23457 -0.19411 -0.073011 -0.16176 -0.14303 -0.072893 -0.14327 51.025 0.0097436 -0.0016712 -0.019004 0.077959 0.041838 0.13563 0.098161 -0.02026 0.0086294 0 -0.020625 0 0.0051244 0 0.0030664 0 3.1069
4.0547 -0.22522 -0.21281 -0.24273 -0.22213 -0.15935 -0.22781 -0.080175 -0.18179 -0.1514 -0.062403 -0.091753 49.918 0.010243 -0.00079288 -0.016334 0.077211 0.020146 0.13821 0.096735 -0.016631 0.0077004 0 -0.021103 0 0.0048949 0 0.0041889 0 2.8542
4.0586 -0.25039 -0.24174 -0.26626 -0.19749 -0.1342 -0.248 -0.11911 -0.14933 -0.12081 -0.079576 -0.045848 48.786 0.01204 0.0017493 -0.014476 0.078022 0.0065762 0.14134 0.095867 -0.019148 0.002779 0 -0.021346 0 0.0044895 0 0.004259 0 2.7828
4.0625 -0.26096 -0.2616 -0.27495 -0.17272 -0.19499 -0.25743 -0.176 -0.10772 -0.096528 -0.11875 -0.051192 47.612 0.013913 0.0037099 -0.01673 0.081977 0.020114 0.14227 0.095192 -0.025669 -0.0014425 0 -0.020946 0 0.0042173 0 0.0036801 0 3.2503
4.0664 -0.25827 -0.27038 -0.27283 -0.18023 -0.29361 -0.26052 -0.23402 -0.1235 -0.13801 -0.18193 -0.12814 46.385 0.014436 0.0030768 -0.023027 0.088844 0.068344 0.13944 0.093739 -0.031375 -0.0017693 0 -0.019779 0 0.0042722 0 0.0030464 0 4.3098
4.0703 -0.24985 -0.27146 -0.26482 -0.22809 -0.34548 -0.25913 -0.28726 -0.22439 -0.26337 -0.27134 -0.25699 45.107 0.013157 -5.9618e-05 -0.029319 0.096946 0.13954 0.13422 0.091454 -0.032744 0.0011337 0 -0.017978 0 0.0046227 0 0.0026977 0 5.6589
4.0742 -0.2443 -0.27002 -0.25813 -0.29362 -0.30983 -0.25374 -0.3422 -0.36973 -0.42681 -0.37292 -0.39231 43.791 0.011109 -0.0034262 -0.030633 0.10467 0.2096 0.13015 0.089687 -0.029939 0.0042546 0 -0.015746 0 0.0050595 0 0.0026234 0 6.8538
4.0781 -0.24646 -0.26897 -0.26233 -0.34168 -0.22495 -0.24756 -0.40386 -0.4805 -0.54892 -0.45222 -0.49088 42.45 0.010113 -0.0045247 -0.025281 0.11172 0.25658 0.13022 0.089898 -0.025867 0.0054948 0 -0.013302 0 0.0053571 0 0.0027005 0 7.5764
4.082 -0.25613 -0.26819 -0.28396 -0.3511 -0.16681 -0.24717 -0.45967 -0.50062 -0.5722 -0.47305 -0.52943 41.08 0.011417 -0.0028657 -0.016509 0.11897 0.27041 0.13425 0.091866 -0.023247 0.005196 0 -0.011 0 0.0054438 0 0.0029421 0 7.7341
4.0859 -0.26985 -0.26701 -0.3187 -0.32683 -0.17581 -0.25729 -0.47925 -0.43442 -0.49407 -0.42443 -0.50349 39.67 0.014802 -0.00033094 -0.010089 0.12698 0.25191 0.13896 0.093508 -0.022528 0.0047638 0 -0.0093781 0 0.0054669 0 0.0034787 0 7.3683
4.0898 -0.28308 -0.26658 -0.3507 -0.29037 -0.22476 -0.27441 -0.4346 -0.33154 -0.35531 -0.3307 -0.41835 38.205 0.0188 0.00072847 -0.0098675 0.1346 0.20645 0.14068 0.092857 -0.022254 0.0044539 0 -0.0088937 0 0.0056922 0 0.0043129 0 6.5388
4.0938 -0.29094 -0.26884 -0.3641 -0.25993 -0.25553 -0.28692 -0.32597 -0.24072 -0.20415 -0.23421 -0.28762 36.686 0.021682 -0.00018699 -0.01502 0.13915 0.14115 0.13849 0.090328 -0.021031 0.0030631 0 -0.0095065 0 0.0062928 0 0.0051467 0 5.3388
4.0977 -0.28899 -0.27286 -0.35871 -0.23854 -0.24119 -0.28297 -0.19082 -0.1786 -0.072972 -0.1664 -0.14075 35.126 0.022355 -0.0012929 -0.02116 0.13839 0.068283 0.13486 0.08876 -0.019006 -0.00015129 0 -0.010545 0 0.0071732 0 0.0055157 0 4.0038
4.1016 -0.27532 -0.27292 -0.35326 -0.21803 -0.20772 -0.25962 -0.086001 -0.1376 0.017138 -0.13331 -0.024845 33.543 0.020657 -0.00043673 -0.024081 0.13254 0.0082398 0.13332 0.090802 -0.017598 -0.0037112 0 -0.011114 0 0.0079815 0 0.0051505 0 2.9376
4.1055 -0.25303 -0.26181 -0.36863 -0.19165 -0.19622 -0.22504 -0.054907 -0.11446 0.043007 -0.12535 0.011871 31.945 0.017238 0.0025424 -0.022822 0.12478 -0.015707 0.13537 0.095988 -0.018091 -0.0046705 0 -0.010767 0 0.0083283 0 0.0042417 0 2.5404
4.1094 -0.22998 -0.23748 -0.40369 -0.16255 -0.21094 -0.19232 -0.10354 -0.12356 -0.016206 -0.1365 -0.050853 30.322 0.013401 0.0054109 -0.019699 0.11937 0.0095148 0.13941 0.10052 -0.0206 -0.0014704 0 -0.009841 0 0.008066 0 0.0033502 0 2.9456
4.1133 -0.21418 -0.20696 -0.42881 -0.14196 -0.21295 -0.17104 -0.20092 -0.1798 -0.15485 -0.17044 -0.18662 28.656 0.01092 0.0055782 -0.01778 0.11886 0.075579 0.14255 0.10032 -0.024202 0.004003 0 -0.0091228 0 0.007408 0 0.0030168 0 3.8974
4.1172 -0.20767 -0.1829 -0.40859 -0.14089 -0.1679 -0.16373 -0.30004 -0.27199 -0.32395 -0.22786 -0.3329 26.935 0.01146 0.0026133 -0.018306 0.12251 0.15393 0.14323 0.09472 -0.02777 0.007518 0 -0.0091482 0 0.0067828 0 0.0033879 0 4.9032
4.1211 -0.20463 -0.17439 -0.33713 -0.16253 -0.095045 -0.16784 -0.36188 -0.35841 -0.44785 -0.29181 -0.42609 25.166 0.015544 -0.001235 -0.020189 0.1272 0.21038 0.14234 0.087281 -0.030545 0.0060022 0 -0.0097802 0 0.0065255 0 0.0041466 0 5.5411
4.125 -0.19608 -0.17965 -0.25197 -0.19922 -0.059584 -0.17848 -0.3682 -0.39293 -0.46886 -0.33058 -0.43545 23.37 0.021733 -0.0030445 -0.021521 0.12994 0.22322 0.14186 0.082871 -0.032108 0.00021112 0 -0.010436 0 0.0066501 0 0.0047687 0 5.6628
4.1289 -0.17794 -0.18719 -0.20814 -0.23339 -0.10857 -0.18837 -0.32095 -0.35819 -0.38416 -0.31852 -0.37136 21.569 0.026986 -0.0018144 -0.021388 0.12992 0.1924 0.14268 0.083692 -0.032231 -0.0059656 0 -0.010677 0 0.006877 0 0.0048669 0 5.341
4.1328 -0.15493 -0.18479 -0.23084 -0.24262 -0.21356 -0.18753 -0.23613 -0.2749 -0.24312 -0.25518 -0.26646 19.768 0.028432 0.00082138 -0.020372 0.12848 0.13502 0.14394 0.087846 -0.031065 -0.0088551 0 -0.01055 0 0.0068812 0 0.0043678 0 4.6674
4.1367 -0.13638 -0.16856 -0.28944 -0.20963 -0.28282 -0.16788 -0.13811 -0.18106 -0.10833 -0.16405 -0.15029 17.953 0.025467 0.002331 -0.019707 0.12734 0.072846 0.14428 0.091547 -0.029423 -0.0078389 0 -0.010374 0 0.0065498 0 0.0034586 0 3.6434
4.1406 -0.12746 -0.14425 -0.31968 -0.13499 -0.23975 -0.1315 -0.054132 -0.10294 -0.015223 -0.073597 -0.039717 16.104 0.020474 0.001649 -0.020162 0.12689 0.021896 0.14348 0.092638 -0.028518 -0.0052022 0 -0.010296 0 0.0060473 0 0.0024281 0 2.2894
4.1445 -0.12377 -0.12019 -0.27766 -0.043738 -0.096316 -0.094156 -0.0060908 -0.045036 0.036916 -0.00052261 0.052248 14.209 0.017284 -0.00014254 -0.021646 0.12603 -0.010572 0.14257 0.092006 -0.029027 -0.003549 0 -0.010155 0 0.0056639 0 0.0015507 0 0.83547
4.1484 -0.11441 -0.098975 -0.17769 0.023844 0.050352 -0.076217 -0.0014121 -0.0030928 0.06253 0.04956 0.10618 12.281 0.018327 -0.0013003 -0.023547 0.12375 -0.023445 0.14257 0.091876 -0.030291 -0.003556 0 -0.0098104 0 0.0055919 0 0.0010425 0 -0.25959
4.1523 -0.090817 -0.07584 -0.078764 0.036823 0.099515 -0.0849 -0.029371 0.019137 0.064763 0.070548 0.10135 10.343 0.022657 -0.001355 -0.025169 0.12053 -0.018647 0.14313 0.093134 -0.030617 -0.0041116 0 -0.0094889 0 0.0058097 0 0.0010196 0 -0.56662
4.1563 -0.053502 -0.044884 -0.03152 -0.0024029 0.033936 -0.10318 -0.067267 0.01035 0.034273 0.052735 0.034643 8.4191 0.026541 -0.0014372 -0.025914 0.11829 -0.00029486 0.14286 0.094561 -0.028706 -0.0042008 0 -0.0096461 0 0.0061326 0 0.0014285 0 -0.036861
4.1602 -0.010818 -0.0064751 -0.03475 -0.055426 -0.066711 -0.0989 -0.092679 -0.031143 -0.030193 -0.0035726 -0.065868 6.5145 0.026305 -0.002743 -0.025388 0.11848 0.025003 0.14101 0.094604 -0.025001 -0.0041725 0 -0.010388 0 0.006351 0 0.002013 0 0.8726
4.1641 0.028313 0.031833 -0.041278 -0.073049 -0.097481 -0.050387 -0.092651 -0.083513 -0.10481 -0.072531 -0.1495 4.6201 0.021271 -0.0048911 -0.023662 0.12005 0.048722 0.13854 0.093451 -0.021622 -0.0049853 0 -0.011118 0 0.0063373 0 0.0024069 0 1.4493
4.168 0.060708 0.061917 -0.0058746 -0.031124 -0.018601 0.032218 -0.064135 -0.10832 -0.14772 -0.10807 -0.17064 2.7225 0.014467 -0.006029 -0.021501 0.11905 0.062026 0.1374 0.092953 -0.020763 -0.0064642 0 -0.010993 0 0.0060673 0 0.0023317 0 1.1779
4.1719 0.088863 0.082639 0.071892 0.052015 0.11605 0.11057 -0.0089692 -0.074948 -0.12502 -0.073652 -0.11439 0.81771 0.010471 -0.0046747 -0.020048 0.11058 0.057263 0.13848 0.094415 -0.022938 -0.0067799 0 -0.0099413 0 0.0055859 0 0.0017585 0 0.040556
4.1758 0.1158 0.1007 0.15037 0.13197 0.21343 0.14676 0.068661 0.01813 -0.032244 0.027424 -0.00069992 -1.0857 0.012037 -0.0014011 -0.019992 0.0916 0.029296 0.14056 0.09674 -0.026634 -0.004015 0 -0.0092743 0 0.0049648 0 0.00089702 0 -1.5524
4.1797 0.14079 0.12378 0.18882 0.17501 0.22424 0.13413 0.15918 0.14245 0.10547 0.15107 0.13319 -2.9746 0.018059 0.0014396 -0.020906 0.062826 -0.022031 0.14113 0.097186 -0.029637 0.0017002 0 -0.011046 0 0.0042745 0 2.5725e-05 0 -3.103
4.1836 0.16026 0.15278 0.18612 0.18327 0.17849 0.10354 0.24458 0.25782 0.24993 0.24502 0.25468 -4.8405 0.024412 0.0017852 -0.021567 0.028342 -0.088373 0.13867 0.094185 -0.030723 0.0077915 0 -0.016455 0 0.0035648 0 -0.00067873 0 -4.3264
4.1875 0.17252 0.18063 0.17709 0.18688 0.14732 0.098742 0.30308 0.33358 0.36606 0.28683 0.3447 -6.6827 0.026959 -0.00027445 -0.021154 -0.0063612 -0.15181 0.13394 0.089318 -0.03016 0.011199 0 -0.024583 0 0.0028589 0 -0.0011738 0 -5.1887
4.1914 0.18081 0.19919 0.19258 0.21176 0.17333 0.14115 0.32158 0.35847 0.42827 0.29288 0.39251 -8.5023 0.024429 -0.0026609 -0.020191 -0.036501 -0.19051 0.12924 0.086223 -0.028763 0.010889 0 -0.032686 0 0.0021803 0 -0.0014635 0 -5.7293
4.1953 0.19115 0.20726 0.22656 0.25399 0.23585 0.21374 0.30558 0.338 0.4223 0.29206 0.38947 -10.296 0.019049 -0.0033208 -0.020173 -0.059095 -0.19048 0.12641 0.087324 -0.026762 0.0085068 0 -0.037991 0 0.0016012 0 -0.0015361 0 -5.9056
4.1992 0.20708 0.2121 0.24465 0.28469 0.2785 0.27637 0.27618 0.28746 0.35109 0.29278 0.33318 -12.055 0.014631 -0.002107 -0.022033 -0.07303 -0.1559 0.12558 0.091561 -0.023788 0.0066301 0 -0.039586 0 0.001257 0 -0.00142 0 -5.6341
4.2031 0.22639 0.22294 0.22462 0.27984 0.26662 0.29832 0.25449 0.22679 0.24165 0.27779 0.23859 -13.775 0.013696 -0.00072858 -0.024905 -0.078837 -0.10847 0.12575 0.095387 -0.019973 0.0064003 0 -0.038854 0 0.0012752 0 -0.0012762 0 -4.9665
4.207 0.24336 0.24249 0.18526 0.24552 0.21842 0.28034 0.24668 0.17627 0.14016 0.23126 0.14152 -15.459 0.015847 -0.00089913 -0.026533 -0.078586 -0.073818 0.12619 0.09601 -0.016737 0.0068233 0 -0.038107 0 0.0016453 0 -0.0013585 0 -4.1886
4.2109 0.25408 0.2646 0.1718 0.21416 0.18427 0.25005 0.24335 0.15049 0.089988 0.16816 0.084839 -17.115 0.018463 -0.0025543 -0.025195 -0.075587 -0.064584 0.12687 0.09368 -0.016045 0.0061974 0 -0.03865 0 0.002145 0 -0.0018024 0 -3.7031
4.2148 0.25996 0.27983 0.21175 0.21561 0.1991 0.23817 0.23414 0.15266 0.10622 0.13197 0.094661 -18.748 0.018953 -0.003876 -0.021398 -0.073393 -0.074205 0.12748 0.090885 -0.018564 0.0040034 0 -0.039957 0 0.0024254 0 -0.0024324 0 -3.7804
4.2188 0.26601 0.28385 0.28649 0.25105 0.25451 0.25668 0.22316 0.1752 0.16899 0.1592 0.16474 -20.353 0.016696 -0.003069 -0.017702 -0.074299 -0.086968 0.12623 0.089568 -0.022576 0.0013339 0 -0.040562 0 0.0022333 0 -0.0028391 0 -4.395
4.2227 0.27573 0.28099 0.34841 0.29436 0.31283 0.29464 0.22937 0.20768 0.24334 0.24423 0.26212 -21.915 0.013213 -0.00017887 -0.016669 -0.078359 -0.095218 0.1203 0.089401 -0.025059 -0.00034992 0 -0.039729 0 0.0016025 0 -0.0027479 0 -5.2861
4.2266 0.28768 0.28028 0.36654 0.31819 0.34398 0.33016 0.2695 0.24509 0.30779 0.34005 0.3493 -23.422 0.010648 0.0027399 -0.018731 -0.083856 -0.10715 0.10787 0.088833 -0.02427 -0.00059565 0 -0.038301 0 0.00084177 0 -0.0023692 0 -6.166
4.2305 0.29679 0.28778 0.35392 0.3187 0.34765 0.34576 0.33863 0.28762 0.36473 0.39591 0.40498 -24.87 0.0099688 0.0032377 -0.021874 -0.088984 -0.13691 0.09022 0.087498 -0.021509 -1.2203e-05 0 -0.037965 0 0.00031026 0 -0.0023451 0 -6.8779
4.2344 0.29907 0.30182 0.3486 0.31513 0.34296 0.33644 0.4069 0.33186 0.42339 0.39691 0.42876 -26.27 0.01038 0.00044464 -0.023383 -0.093354 -0.18579 0.071556 0.087075 -0.020202 0.00080416 0 -0.039709 0 0.0001571 0 -0.0032287 0 -7.3781
4.2383 0.29524 0.31462 0.36892 0.32635 0.34177 0.30927 0.43762 0.36376 0.47542 0.36883 0.42997 -27.633 0.01031 -0.0042041 -0.022054 -0.097958 -0.23351 0.056664 0.089453 -0.02288 0.0019829 0 -0.042907 0 0.00024677 0 -0.0049052 0 -7.6133
4.2422 0.28986 0.31816 0.39066 0.34882 0.33552 0.27878 0.41309 0.36372 0.49133 0.34633 0.41402 -28.963 0.0089779 -0.0079496 -0.018947 -0.10365 -0.25012 0.048131 0.09414 -0.028712 0.0037939 0 -0.045885 0 0.00032574 0 -0.0065134 0 -7.464
4.2461 0.28689 0.30946 0.37184 0.35849 0.30818 0.2608 0.34708 0.32191 0.44493 0.33764 0.37856 -30.257 0.0071529 -0.0085287 -0.016229 -0.10968 -0.22033 0.045415 0.097969 -0.033931 0.0055347 0 -0.047368 0 0.00027008 0 -0.0070424 0 -6.84
4.25 0.28573 0.29191 0.30041 0.33454 0.25948 0.26476 0.27411 0.24978 0.34245 0.32067 0.32069 -31.509 0.006478 -0.0055274 -0.015357 -0.11387 -0.15834 0.046181 0.097819 -0.034919 0.0054994 0 -0.047456 0 0.00018525 0 -0.0061577 0 -5.8329
4.2539 0.28144 0.27251 0.21473 0.28128 0.21235 0.28641 0.22473 0.1756 0.22577 0.27198 0.24617 -32.719 0.0079999 -0.0005194 -0.016241 -0.1144 -0.09892 0.048324 0.093805 -0.03125 0.002506 0 -0.047302 0 0.00027603 0 -0.0045315 0 -4.7478
4.2578 0.26904 0.25763 0.17283 0.22684 0.19535 0.30714 0.20669 0.12603 0.14379 0.19749 0.1713 -33.889 0.011174 0.0039079 -0.017835 -0.11156 -0.071012 0.050826 0.089573 -0.025985 -0.0024622 0 -0.04789 0 0.00062237 0 -0.00333 0 -3.9464
4.2617 0.24831 0.24942 0.19865 0.19981 0.21682 0.30468 0.20559 0.10982 0.11786 0.13322 0.11643 -35.021 0.01417 0.0055946 -0.019269 -0.10775 -0.076699 0.053138 0.089109 -0.022977 -0.0064599 0 -0.049127 0 0.001078 0 -0.0032578 0 -3.621
4.2656 0.22489 0.24493 0.25846 0.20591 0.25569 0.2701 0.20213 0.11729 0.13308 0.11566 0.096742 -36.109 0.015208 0.003967 -0.020311 -0.10545 -0.093884 0.054385 0.093006 -0.023665 -0.0068832 0 -0.050048 0 0.0013816 0 -0.0039904 0 -3.6957
4.2695 0.20671 0.23818 0.29197 0.22559 0.27833 0.2174 0.19007 0.13417 0.16129 0.15124 0.11651 -37.15 0.013876 0.00031673 -0.02095 -0.10521 -0.099528 0.053613 0.097875 -0.026171 -0.0038531 0 -0.049842 0 0.0013686 0 -0.0045154 0 -3.9397
4.2734 0.19839 0.22459 0.26861 0.23286 0.26602 0.17486 0.18019 0.15458 0.18992 0.21324 0.16829 -38.146 0.011465 -0.003027 -0.020871 -0.1055 -0.091459 0.050864 0.099546 -0.027329 -0.0002662 0 -0.048664 0 0.0010912 0 -0.0040912 0 -4.1746
4.2773 0.19835 0.20513 0.21425 0.21669 0.22848 0.16287 0.18839 0.18097 0.22671 0.266 0.2349 -39.108 0.010116 -0.004241 -0.019581 -0.10467 -0.088341 0.04769 0.096971 -0.025593 0.00077207 0 -0.047478 0 0.00075711 0 -0.0029528 0 -4.3803
4.2813 0.20073 0.18705 0.18288 0.18656 0.1926 0.17702 0.21874 0.2132 0.27755 0.29088 0.29322 -40.051 0.011433 -0.0032734 -0.017106 -0.10289 -0.10812 0.046196 0.093014 -0.022185 -0.0012042 0 -0.047162 0 0.00056953 0 -0.0021104 0 -4.613
4.2852 0.20058 0.17937 0.20213 0.16053 0.17848 0.19276 0.2561 0.24091 0.32454 0.29062 0.3205 -40.981 0.015446 -0.0018189 -0.014387 -0.10224 -0.14592 0.047353 0.091404 -0.019675 -0.0036483 0 -0.04777 0 0.00061256 0 -0.0024064 0 -4.8415
4.2891 0.19783 0.18584 0.24677 0.14999 0.18486 0.1888 0.27464 0.24913 0.33155 0.27421 0.30325 -41.892 0.020532 -0.0018681 -0.012831 -0.10452 -0.17334 0.050201 0.092967 -0.019641 -0.0035118 0 -0.048608 0 0.00084764 0 -0.0036922 0 -4.8946
4.293 0.1965 0.20076 0.26526 0.1547 0.19553 0.16793 0.25624 0.23203 0.27571 0.24342 0.24498 -42.773 0.024315 -0.0039267 -0.013324 -0.10916 -0.16161 0.052768 0.094874 -0.021653 -0.00020599 0 -0.048961 0 0.001169 0 -0.0048884 0 -4.5934
4.2969 0.20003 0.21219 0.23155 0.16869 0.19754 0.15472 0.20504 0.20042 0.17421 0.19642 0.16698 -43.619 0.025007 -0.0064633 -0.015599 -0.11328 -0.10828 0.053785 0.093643 -0.024244 0.0038804 0 -0.048711 0 0.0014436 0 -0.0048944 0 -3.9512
4.3008 0.20702 0.21086 0.17026 0.18692 0.19245 0.17077 0.1469 0.17451 0.078255 0.14149 0.099703 -44.432 0.02246 -0.007205 -0.018499 -0.11422 -0.043276 0.053492 0.088817 -0.026508 0.0057659 0 -0.048283 0 0.0015326 0 -0.0035422 0 -3.2375
4.3047 0.21181 0.19778 0.13134 0.20505 0.19059 0.21071 0.11331 0.16831 0.037108 0.10113 0.068639 -45.221 0.018286 -0.0052273 -0.020824 -0.11201 -0.0076142 0.052849 0.083647 -0.028545 0.0047219 0 -0.048088 0 0.0013457 0 -0.0017508 0 -2.82
4.3086 0.2096 0.18376 0.14111 0.21591 0.1965 0.24299 0.12067 0.18021 0.063877 0.097692 0.082858 -45.987 0.014919 -0.0019299 -0.022019 -0.10944 -0.02218 0.052192 0.082108 -0.030506 0.0027146 0 -0.048096 0 0.00093137 0 -0.00076083 0 -2.9042
4.3125 0.20175 0.18066 0.17881 0.21097 0.20234 0.23707 0.15991 0.19783 0.13196 0.13363 0.13247 -46.724 0.014129 0.00010131 -0.022271 -0.10934 -0.072575 0.050907 0.08521 -0.031631 0.0020824 0 -0.04798 0 0.0005113 0 -0.0011397 0 -3.3926
4.3164 0.19571 0.19166 0.20047 0.1891 0.19715 0.19294 0.20426 0.21087 0.20142 0.18749 0.19511 -47.423 0.015952 -0.00061551 -0.022178 -0.11189 -0.12205 0.048496 0.090158 -0.030689 0.0029483 0 -0.047608 0 0.00036609 0 -0.0024037 0 -3.9813
4.3203 0.19923 0.20914 0.18411 0.16339 0.18202 0.14497 0.22953 0.21919 0.24818 0.23131 0.24683 -48.085 0.01881 -0.0031369 -0.022397 -0.11437 -0.14084 0.045774 0.093049 -0.027515 0.0031341 0 -0.047304 0 0.0006125 0 -0.0035159 0 -4.404
4.3242 0.2135 0.22207 0.15068 0.15571 0.17385 0.13473 0.23147 0.22977 0.27146 0.25299 0.27179 -48.718 0.020728 -0.0050175 -0.023385 -0.11389 -0.12733 0.044663 0.092362 -0.023899 0.00071236 0 -0.047559 0 0.00106 0 -0.003748 0 -4.6118
4.3281 0.23179 0.22609 0.14122 0.18011 0.19092 0.17596 0.22677 0.24779 0.28007 0.26168 0.26789 -49.334 0.020741 -0.0046272 -0.02512 -0.1103 -0.10504 0.046523 0.089937 -0.022503 -0.0035033 0 -0.048472 0 0.0013165 0 -0.0031546 0 -4.7478
4.332 0.24519 0.22704 0.17519 0.22902 0.23286 0.24281 0.23704 0.27147 0.27829 0.2722 0.2468 -49.932 0.019361 -0.0026417 -0.026874 -0.10651 -0.10008 0.050627 0.088779 -0.024536 -0.0062899 0 -0.049533 0 0.0011017 0 -0.0023482 0 -4.9666
4.3359 0.25039 0.23473 0.23203 0.27658 0.27601 0.29183 0.26913 0.29432 0.2665 0.28614 0.22805 -50.501 0.017818 -0.001258 -0.027404 -0.1057 -0.11942 0.05441 0.090114 -0.028437 -0.0050692 0 -0.050009 0 0.00050731 0 -0.0019099 0 -5.2793
4.3398 0.2524 0.25305 0.27264 0.29837 0.29188 0.29815 0.30841 0.31029 0.25087 0.29027 0.22831 -51.024 0.016816 -0.0019072 -0.02578 -0.1082 -0.14719 0.055448 0.09258 -0.03104 -0.00068298 0 -0.049587 0 -5.1154e-05 0 -0.0020071 0 -5.5581
4.3438 0.25935 0.27564 0.27693 0.291 0.27368 0.27424 0.33073 0.31612 0.24505 0.27358 0.25084 -51.493 0.016011 -0.0037307 -0.022379 -0.11113 -0.16027 0.053416 0.094047 -0.030339 0.0030371 0 -0.048658 0 -0.00018221 0 -0.0024652 0 -5.6769
4.3477 0.27435 0.29138 0.2599 0.27369 0.24536 0.25582 0.32308 0.3109 0.25812 0.2441 0.28234 -51.915 0.014648 -0.0043713 -0.019048 -0.11116 -0.14834 0.050241 0.093906 -0.027253 0.0027266 0 -0.047952 0 0.00012931 0 -0.0030595 0 -5.6397
4.3516 0.29226 0.2944 0.25272 0.27013 0.24196 0.26906 0.29556 0.29663 0.28258 0.22629 0.30168 -52.297 0.012659 -0.0023548 -0.017926 -0.10782 -0.1221 0.048442 0.093439 -0.024649 -0.0012818 0 -0.04788 0 0.00049249 0 -0.003655 0 -5.5805
4.3555 0.30455 0.2894 0.27106 0.2872 0.27724 0.30854 0.27452 0.28071 0.29939 0.24021 0.29615 -52.643 0.01101 0.0012581 -0.019613 -0.10409 -0.10404 0.049218 0.094092 -0.024564 -0.0051371 0 -0.048231 0 0.00044789 0 -0.004106 0 -5.6474
4.3594 0.30791 0.2875 0.30331 0.31025 0.32921 0.34435 0.28269 0.27532 0.29823 0.28275 0.27335 -52.945 0.010863 0.0036174 -0.022342 -0.10363 -0.11056 0.051912 0.095681 -0.026357 -0.0050011 0 -0.048491 0 -0.00012335 0 -0.0041619 0 -5.8911
4.3633 0.30802 0.29691 0.328 0.31904 0.35906 0.35018 0.32233 0.29018 0.29182 0.32992 0.25775 -53.197 0.012318 0.0026045 -0.023157 -0.10727 -0.14003 0.05495 0.0965 -0.027629 -0.0006144 0 -0.048436 0 -0.00088962 0 -0.0036182 0 -6.2532
4.3672 0.31474 0.31678 0.33854 0.30936 0.34788 0.3266 0.37428 0.32301 0.3058 0.35785 0.27274 -53.396 0.014065 -0.0012022 -0.020395 -0.11205 -0.17499 0.057015 0.095166 -0.026925 0.0044753 0 -0.048372 0 -0.0013572 0 -0.0026089 0 -6.645
4.3711 0.33294 0.33938 0.34809 0.2995 0.31639 0.29992 0.41228 0.3581 0.35134 0.36244 0.3215 -53.55 0.014409 -0.0049368 -0.01539 -0.11382 -0.19584 0.0574 0.0922 -0.02537 0.0061853 0 -0.048774 0 -0.001291 0 -0.0016839 0 -7.0229
4.375 0.35748 0.35742 0.37066 0.31502 0.30714 0.29947 0.42071 0.37832 0.40844 0.35941 0.38263 -53.666 0.012761 -0.0058432 -0.011738 -0.11099 -0.19481 0.055709 0.089678 -0.025425 0.0035064 0 -0.0497 0 -0.00088944 0 -0.0014661 0 -7.3874
4.3789 0.37706 0.36918 0.40104 0.36473 0.3438 0.33378 0.40307 0.38111 0.44024 0.36664 0.42517 -53.739 0.010152 -0.0034805 -0.012521 -0.10595 -0.18032 0.051831 0.089332 -0.027978 -0.00092215 0 -0.050604 0 -0.00057499 0 -0.0021267 0 -7.7269
4.3828 0.38317 0.37705 0.41699 0.42896 0.40567 0.38496 0.37736 0.38213 0.42726 0.38708 0.43151 -53.756 0.0082311 0.00015925 -0.017745 -0.1031 -0.16918 0.04653 0.091058 -0.030858 -0.0035924 0 -0.050779 0 -0.00062207 0 -0.0031771 0 -7.9822
4.3867 0.3761 0.3822 0.40247 0.4706 0.44341 0.42355 0.3636 0.39943 0.38783 0.40805 0.40933 -53.706 0.0077141 0.0025486 -0.024171 -0.10523 -0.17332 0.041818 0.093263 -0.030614 -0.00336 0 -0.050031 0 -0.00097316 0 -0.0038367 0 -8.0793
4.3906 0.36291 0.38157 0.36678 0.46058 0.42334 0.42925 0.37186 0.43125 0.36196 0.41503 0.38303 -53.589 0.0078432 0.0027155 -0.027704 -0.11146 -0.19084 0.040099 0.094529 -0.026047 -0.0019866 0 -0.048909 0 -0.0013848 0 -0.0036898 0 -7.9924
4.3945 0.35043 0.37079 0.33823 0.3982 0.35947 0.40128 0.39645 0.45026 0.37218 0.40463 0.3721 -53.416 0.0074142 0.0017408 -0.026354 -0.11817 -0.20775 0.042297 0.094792 -0.020006 -0.0017199 0 -0.04824 0 -0.0017148 0 -0.0030366 0 -7.7633
4.3984 0.34018 0.34986 0.33718 0.31209 0.30212 0.35342 0.41809 0.42414 0.39952 0.38448 0.37515 -53.201 0.0063198 0.0014708 -0.021399 -0.12182 -0.20892 0.046642 0.094936 -0.017319 -0.0026441 0 -0.048406 0 -0.0020415 0 -0.0025998 0 -7.4503
4.4023 0.32952 0.32555 0.35565 0.24253 0.29238 0.30193 0.41356 0.34649 0.4001 0.36257 0.37276 -52.95 0.0059524 0.0027975 -0.016025 -0.12107 -0.18962 0.049587 0.095472 -0.020516 -0.0026385 0 -0.049028 0 -0.0025039 0 -0.0028512 0 -7.062
4.4063 0.31653 0.30716 0.36475 0.21825 0.32464 0.25782 0.36966 0.24917 0.34793 0.33901 0.34626 -52.657 0.0078957 0.0049972 -0.012807 -0.11702 -0.15907 0.048491 0.095909 -0.027289 3.4765e-05 0 -0.049377 0 -0.0030531 0 -0.0035851 0 -6.5576
4.4102 0.30274 0.29912 0.34342 0.2422 0.35253 0.22732 0.29487 0.18152 0.26324 0.30858 0.296 -52.317 0.012092 0.0064638 -0.012178 -0.11183 -0.13326 0.043861 0.095535 -0.032265 0.0043139 0 -0.049085 0 -0.0034057 0 -0.0041295 0 -5.9259
4.4141 0.29101 0.29714 0.30006 0.29259 0.33294 0.21527 0.21945 0.17233 0.19817 0.2702 0.24348 -51.926 0.016335 0.0059752 -0.012853 -0.10741 -0.12291 0.039046 0.094605 -0.031646 0.0067919 0 -0.04848 0 -0.00328 0 -0.0039796 0 -5.2654
4.418 0.28159 0.29156 0.26523 0.33636 0.26691 0.22427 0.1795 0.20793 0.19248 0.23215 0.21566 -51.488 0.017777 0.0034377 -0.013448 -0.10492 -0.12629 0.037523 0.0944 -0.026526 0.0048218 0 -0.04821 0 -0.0026974 0 -0.0032476 0 -4.7678
4.4219 0.27125 0.27553 0.2621 0.34666 0.19897 0.24934 0.19238 0.24591 0.24009 0.20743 0.22432 -51.007 0.015249 -0.00022644 -0.013712 -0.10482 -0.13239 0.040106 0.095832 -0.021854 -0.00073082 0 -0.048562 0 -0.0020419 0 -0.0025233 0 -4.5893
4.4258 0.2568 0.25096 0.28314 0.31594 0.1761 0.27496 0.24089 0.25185 0.2962 0.20371 0.2567 -50.482 0.010326 -0.0036526 -0.014449 -0.10683 -0.13152 0.044522 0.098015 -0.022035 -0.0058926 0 -0.049145 0 -0.0017828 0 -0.0023122 0 -4.7123
4.4297 0.2391 0.2274 0.29563 0.25872 0.2053 0.28128 0.28143 0.22564 0.31622 0.21725 0.2843 -49.916 0.0061784 -0.0055761 -0.016469 -0.10981 -0.12349 0.047601 0.098533 -0.027226 -0.0069243 0 -0.049277 0 -0.0020901 0 -0.0026054 0 -4.923
4.4336 0.22281 0.21474 0.27113 0.20263 0.24881 0.25751 0.27404 0.1955 0.28965 0.23538 0.28252 -49.312 0.0051972 -0.0052219 -0.019642 -0.11218 -0.11644 0.047977 0.095545 -0.033583 -0.0035182 0 -0.048678 0 -0.0026804 0 -0.0029611 0 -4.9474
4.4375 0.21175 0.21566 0.2116 0.17208 0.25963 0.21245 0.21336 0.18833 0.24089 0.24415 0.24667 -48.684 0.0073953 -0.0026377 -0.0228 -0.11284 -0.11748 0.046897 0.089852 -0.036906 0.0011035 0 -0.047794 0 -0.0030408 0 -0.002966 0 -4.6471
4.4414 0.20486 0.2237 0.14883 0.17367 0.22268 0.1712 0.13523 0.20591 0.20192 0.23512 0.19369 -48.039 0.010783 0.0011182 -0.02446 -0.112 -0.12444 0.046655 0.084811 -0.036093 0.0031772 0 -0.047413 0 -0.0028454 0 -0.0025998 0 -4.119
4.4453 0.19733 0.22811 0.11834 0.19314 0.16414 0.15821 0.091313 0.22753 0.186 0.20853 0.14979 -47.377 0.01313 0.0042533 -0.023788 -0.11097 -0.12696 0.048384 0.083821 -0.033285 0.0015855 0 -0.047941 0 -0.0022166 0 -0.0021787 0 -3.618
4.4492 0.18608 0.22135 0.13152 0.20633 0.12411 0.17839 0.11008 0.23237 0.18455 0.17322 0.13347 -46.683 0.01348 0.0051095 -0.021162 -0.11095 -0.1164 0.051276 0.087438 -0.031059 -0.0016514 0 -0.049026 0 -0.0016179 0 -0.0019972 0 -3.3651
4.4531 0.17386 0.20358 0.16918 0.19707 0.12153 0.21188 0.17488 0.21739 0.1829 0.14373 0.14517 -45.945 0.012334 0.0031963 -0.018048 -0.11185 -0.095277 0.053676 0.09274 -0.029812 -0.0037351 0 -0.04988 0 -0.0014782 0 -0.0020665 0 -3.3931
4.457 0.16707 0.18157 0.19963 0.16857 0.1439 0.22804 0.23693 0.19469 0.17412 0.13368 0.1692 -45.164 0.01078 -0.00037883 -0.016188 -0.1124 -0.076567 0.054698 0.095654 -0.027956 -0.0037573 0 -0.049981 0 -0.0018534 0 -0.0021837 0 -3.5442
4.4609 0.16917 0.16325 0.20371 0.13967 0.16626 0.20862 0.25262 0.17566 0.15849 0.14696 0.18514 -44.356 0.0096556 -0.0035286 -0.016507 -0.11157 -0.072637 0.054744 0.094308 -0.024421 -0.0030888 0 -0.049485 0 -0.002389 0 -0.0021982 0 -3.6051
4.4648 0.17611 0.1526 0.18638 0.12882 0.17557 0.16185 0.2152 0.1612 0.13603 0.17259 0.18079 -43.541 0.0094124 -0.0045077 -0.018406 -0.10975 -0.08352 0.054697 0.090508 -0.020528 -0.0033907 0 -0.048988 0 -0.0025916 0 -0.0021514 0 -3.465
4.4688 0.17897 0.14815 0.16814 0.13902 0.17591 0.11594 0.1564 0.14743 0.10632 0.19018 0.15865 -42.723 0.010344 -0.0030194 -0.020052 -0.10857 -0.095949 0.054901 0.088031 -0.019042 -0.0045335 0 -0.04892 0 -0.0021907 0 -0.0021584 0 -3.1774
4.4727 0.17183 0.1456 0.16655 0.1562 0.17423 0.097225 0.11914 0.13676 0.07698 0.18488 0.13291 -41.89 0.012524 -0.00034651 -0.019701 -0.10934 -0.095024 0.055055 0.089283 -0.0213 -0.0046293 0 -0.049175 0 -0.0013193 0 -0.0022067 0 -2.8984
4.4766 0.15753 0.14176 0.18335 0.16201 0.16776 0.11089 0.12512 0.13815 0.067038 0.16049 0.11984 -41.019 0.015382 0.0015305 -0.017162 -0.11164 -0.078476 0.054912 0.093238 -0.025476 -0.0020629 0 -0.049316 0 -0.00040222 0 -0.002137 0 -2.7692
4.4805 0.14562 0.13689 0.20521 0.15009 0.14947 0.13947 0.16254 0.15476 0.093911 0.13809 0.12804 -40.101 0.01756 0.0011824 -0.014185 -0.11352 -0.060134 0.054777 0.096442 -0.027983 0.0026613 0 -0.049088 0 0.00014462 0 -0.0018354 0 -2.8342
4.4844 0.14408 0.13388 0.21486 0.13176 0.12391 0.15911 0.20026 0.1743 0.15298 0.13854 0.15425 -39.146 0.017626 -0.0014476 -0.013219 -0.11323 -0.058407 0.055163 0.096124 -0.026809 0.0071534 0 -0.048693 0 0.0001762 0 -0.0014011 0 -3.0378
4.4883 0.1525 0.13566 0.20324 0.12646 0.11137 0.15869 0.21295 0.1766 0.21221 0.16328 0.18617 -38.179 0.015266 -0.0050761 -0.01539 -0.11087 -0.079285 0.056036 0.092631 -0.023513 0.0091361 0 -0.048554 0 -0.00013534 0 -0.0010699 0 -3.2747
4.4922 0.16272 0.14308 0.17539 0.14514 0.12995 0.1459 0.1964 0.15389 0.23348 0.1913 0.20947 -37.216 0.01184 -0.0078647 -0.01943 -0.10831 -0.10912 0.056634 0.089083 -0.021815 0.0081321 0 -0.048838 0 -0.00047631 0 -0.00095922 0 -3.4448
4.4961 0.16619 0.15472 0.14714 0.18047 0.17239 0.13718 0.16411 0.12241 0.20481 0.19671 0.21437 -36.254 0.009556 -0.008486 -0.022602 -0.10745 -0.12449 0.056155 0.088634 -0.024066 0.0052697 0 -0.04925 0 -0.00063428 0 -0.00092997 0 -3.4837
4.5 0.16123 0.1681 0.13543 0.21178 0.20455 0.14235 0.1333 0.10996 0.15277 0.17197 0.19887 -35.273 0.0097773 -0.0068793 -0.022975 -0.10843 -0.11151 0.054598 0.0918 -0.028974 0.0017401 0 -0.049322 0 -0.00061687 0 -0.00075036 0 -3.3746
4.5039 0.15395 0.18082 0.14731 0.22016 0.1936 0.15821 0.11436 0.12916 0.12035 0.13538 0.1685 -34.253 0.01191 -0.0042436 -0.02107 -0.10957 -0.078095 0.052796 0.096136 -0.03279 -0.0021921 0 -0.048884 0 -0.00057004 0 -0.00040068 0 -3.1575
4.5078 0.15269 0.19095 0.17472 0.20185 0.14183 0.17489 0.1103 0.1632 0.12915 0.11553 0.13426 -33.185 0.013895 -0.002208 -0.019371 -0.10898 -0.048455 0.051626 0.098435 -0.032749 -0.0065537 0 -0.048238 0 -0.00059277 0 -0.00016368 0 -2.9328
4.5117 0.16132 0.19704 0.19973 0.17003 0.091968 0.1863 0.12176 0.18113 0.16207 0.12683 0.10981 -32.078 0.013935 -0.0016709 -0.020067 -0.10647 -0.044222 0.051281 0.097364 -0.029474 -0.010383 0 -0.047837 0 -0.00063248 0 -0.00035078 0 -2.842
4.5156 0.177 0.19883 0.20816 0.14515 0.094045 0.19383 0.14924 0.16969 0.18375 0.15889 0.10777 -30.943 0.011937 -0.0021457 -0.023008 -0.10387 -0.067928 0.051391 0.094258 -0.026103 -0.011693 0 -0.047823 0 -0.00056517 0 -0.0009251 0 -3.0127
4.5195 0.19327 0.19828 0.20229 0.14206 0.16107 0.20118 0.18997 0.14981 0.17864 0.18872 0.13479 -29.789 0.009476 -0.002202 -0.025712 -0.10357 -0.10242 0.051732 0.091561 -0.02516 -0.0092001 0 -0.047897 0 -0.00037938 0 -0.0014467 0 -3.487
4.5234 0.20502 0.19951 0.20114 0.1629 0.2539 0.20802 0.23457 0.15864 0.16806 0.20317 0.18713 -28.615 0.0083988 -0.00075298 -0.025385 -0.10645 -0.12589 0.052548 0.090546 -0.026295 -0.0041266 0 -0.047662 0 -0.00026402 0 -0.0014629 0 -4.1754
4.5273 0.21105 0.20652 0.22515 0.19879 0.31082 0.21082 0.26929 0.21238 0.1877 0.20935 0.24955 -27.418 0.0093886 0.0018569 -0.021187 -0.11107 -0.12909 0.053986 0.090486 -0.026982 0.00014442 0 -0.047095 0 -0.00047517 0 -0.00098151 0 -4.8738
4.5313 0.21331 0.21972 0.27577 0.23647 0.29684 0.2096 0.28376 0.28574 0.24728 0.22369 0.30013 -26.195 0.011668 0.0039785 -0.014861 -0.11472 -0.12039 0.055357 0.08991 -0.025304 0.00080718 0 -0.046639 0 -0.0010758 0 -0.00051925 0 -5.3481
4.5352 0.21454 0.23434 0.32759 0.26454 0.23009 0.21154 0.27776 0.33017 0.31368 0.25135 0.32 -24.946 0.013887 0.0040155 -0.0093909 -0.11542 -0.11544 0.055328 0.088495 -0.021942 -0.0016485 0 -0.046803 0 -0.0018012 0 -0.00061317 0 -5.4479
4.5391 0.21661 0.24297 0.34317 0.27619 0.16401 0.22492 0.26089 0.31547 0.33669 0.27738 0.3033 -23.666 0.015213 0.0018777 -0.0069976 -0.11329 -0.12198 0.053232 0.087595 -0.019461 -0.0035751 0 -0.047646 0 -0.0022231 0 -0.0012515 0 -5.1866
4.543 0.22011 0.24118 0.30229 0.26971 0.14335 0.2483 0.2453 0.25642 0.29497 0.27901 0.26104 -22.346 0.015676 -0.00079886 -0.0080796 -0.11031 -0.1333 0.050187 0.088812 -0.019746 -0.0014613 0 -0.048653 0 -0.0021119 0 -0.0018219 0 -4.7386
4.5469 0.22446 0.23151 0.22261 0.24836 0.17251 0.26702 0.23763 0.19933 0.2181 0.24752 0.21568 -20.979 0.015745 -0.0019376 -0.011546 -0.10872 -0.13576 0.048598 0.092095 -0.022217 0.0045115 0 -0.049152 0 -0.0016763 0 -0.0016929 0 -4.3455
4.5508 0.2281 0.22215 0.15266 0.22007 0.2199 0.2637 0.23647 0.18167 0.16287 0.19896 0.18881 -19.564 0.01579 -0.00070063 -0.015804 -0.10939 -0.12251 0.05009 0.095423 -0.024564 0.010139 0 -0.048872 0 -0.0014237 0 -0.00088868 0 -4.1817
4.5547 0.22895 0.22049 0.13906 0.19536 0.24849 0.23483 0.23618 0.20239 0.16519 0.16328 0.18914 -18.111 0.016012 0.001928 -0.01947 -0.11129 -0.10074 0.053724 0.09661 -0.025104 0.010722 0 -0.048152 0 -0.0017197 0 -0.00015967 0 -4.2602
4.5586 0.22552 0.22673 0.19166 0.18299 0.24327 0.19739 0.23274 0.22918 0.21188 0.16161 0.20847 -16.631 0.016664 0.0041107 -0.021618 -0.11248 -0.085992 0.056418 0.095521 -0.024365 0.0053753 0 -0.047605 0 -0.0024249 0 -0.00031003 0 -4.4408
4.5625 0.218 0.23323 0.27451 0.18537 0.21523 0.17697 0.22644 0.23247 0.25693 0.19111 0.22875 -15.131 0.018026 0.004673 -0.021956 -0.11168 -0.088992 0.055491 0.094394 -0.024341 -0.001906 0 -0.047584 0 -0.0029579 0 -0.0013908 0 -4.5393
4.5664 0.20828 0.23058 0.33111 0.19699 0.18591 0.18633 0.22007 0.21199 0.26459 0.22931 0.23544 -13.609 0.019948 0.0037316 -0.021062 -0.1094 -0.10668 0.051115 0.095666 -0.026284 -0.00555 0 -0.047922 0 -0.002772 0 -0.0025619 0 -4.4612
4.5703 0.19875 0.21549 0.32546 0.2076 0.17071 0.2137 0.21548 0.19166 0.23783 0.25216 0.22759 -12.058 0.021484 0.0020013 -0.020283 -0.10752 -0.12512 0.046299 0.099263 -0.029293 -0.0031302 0 -0.048153 0 -0.0018428 0 -0.0028189 0 -4.2613
4.5742 0.19084 0.19377 0.2674 0.20817 0.17317 0.23238 0.21196 0.19154 0.20768 0.24992 0.21677 -10.471 0.021248 -0.00024919 -0.020899 -0.10773 -0.13106 0.044298 0.10212 -0.031067 0.0027731 0 -0.047976 0 -0.00072797 0 -0.0019341 0 -4.0822
4.5781 0.18445 0.17575 0.20263 0.19596 0.18799 0.22366 0.20749 0.20701 0.19793 0.22933 0.2154 -8.8472 0.018486 -0.0033251 -0.023005 -0.11002 -0.12195 0.045824 0.10074 -0.030001 0.0071613 0 -0.047522 0 -0.00012304 0 -0.00070938 0 -4.0189
4.582 0.17828 0.1681 0.17611 0.17532 0.20453 0.1925 0.20076 0.21528 0.20178 0.20371 0.22397 -7.1907 0.014001 -0.0071557 -0.025201 -0.11252 -0.10614 0.048663 0.094657 -0.026578 0.0070971 0 -0.047221 0 -0.00028968 0 -0.0002597 0 -4.0234
4.5859 0.17034 0.16885 0.19791 0.15445 0.20894 0.16171 0.19175 0.19997 0.19259 0.18164 0.22864 -5.508 0.0099731 -0.010443 -0.02567 -0.11298 -0.094319 0.05 0.087452 -0.022813 0.0038937 0 -0.047425 0 -0.00085265 0 -0.00097275 0 -3.933
4.5898 0.15825 0.16934 0.23785 0.14068 0.18942 0.15045 0.18054 0.16705 0.15534 0.16329 0.21291 -3.8038 0.0086084 -0.011144 -0.023869 -0.11077 -0.090402 0.049127 0.084119 -0.020481 0.0012211 0 -0.048126 0 -0.0011401 0 -0.0021259 0 -3.6064
4.5938 0.14001 0.16086 0.25142 0.13673 0.14562 0.15708 0.16601 0.13631 0.10552 0.14492 0.17413 -2.0804 0.010613 -0.0081295 -0.021183 -0.10755 -0.08984 0.047916 0.086845 -0.019897 0.0012967 0 -0.048963 0 -0.00076363 0 -0.0025394 0 -3.0538
4.5977 0.11555 0.14024 0.21466 0.13921 0.093513 0.16154 0.14635 0.11948 0.07618 0.12517 0.1298 -0.33782 0.014704 -0.0024891 -0.019721 -0.10587 -0.085735 0.048707 0.093039 -0.02026 0.0029894 0 -0.049487 0 6.5893e-05 0 -0.0016678 0 -2.4449
4.6016 0.088153 0.11053 0.14069 0.13943 0.05669 0.14415 0.12122 0.10884 0.085991 0.10688 0.10536 1.4246 0.018542 0.0029652 -0.020258 -0.10688 -0.076122 0.051793 0.097519 -0.020896 0.0035093 0 -0.049453 0 0.00074313 0 -0.00010923 0 -1.9763
4.6055 0.063507 0.077542 0.066746 0.12642 0.046955 0.10263 0.093323 0.087935 0.11952 0.092982 0.11164 3.2061 0.0203 0.0057441 -0.021379 -0.10911 -0.065323 0.055045 0.096978 -0.021956 0.0016814 0 -0.048968 0 0.0007951 0 0.00094453 0 -1.7041
4.6094 0.045886 0.046207 0.024903 0.092185 0.051649 0.052464 0.067264 0.051504 0.13828 0.080882 0.13119 5.0021 0.019627 0.0054707 -0.020836 -0.10959 -0.058404 0.05595 0.092725 -0.023863 -0.00068548 0 -0.048427 0 0.00027328 0 0.00080382 0 -1.4849
4.6133 0.033952 0.019298 0.020693 0.037427 0.04268 0.012102 0.045821 0.01244 0.11179 0.060893 0.12789 6.8043 0.017449 0.003776 -0.017925 -0.10651 -0.054562 0.053991 0.089241 -0.026301 -0.00072662 0 -0.048257 0 -0.00029616 0 -0.00010022 0 -1.0846
4.6172 0.020531 -0.0019919 0.034429 -0.025793 0.0025165 -0.012108 0.026673 -0.011589 0.04066 0.022042 0.075046 8.6029 0.015017 0.0024773 -0.014494 -0.10083 -0.046271 0.051039 0.089944 -0.027988 0.0023081 0 -0.048599 0 -0.00032351 0 -0.00063716 0 -0.37334
4.6211 -0.0020959 -0.017811 0.040199 -0.078193 -0.056591 -0.027832 0.003059 -0.017027 -0.046505 -0.037554 -0.020141 10.392 0.013153 0.0018824 -0.013389 -0.095443 -0.025671 0.049541 0.0941 -0.027663 0.0059606 0 -0.04911 0 0.0004255 0 -3.1796e-05 0 0.5503
4.625 -0.035081 -0.030425 0.024719 -0.10369 -0.10068 -0.046087 -0.030923 -0.018183 -0.11602 -0.10363 -0.11744 12.172 0.012192 0.00087425 -0.015669 -0.092567 0.007184 0.050428 0.09768 -0.025343 0.0067276 0 -0.049078 0 0.0017084 0 0.001428 0 1.4116
4.6289 -0.070616 -0.044361 -0.0079031 -0.10014 -0.10477 -0.069991 -0.073991 -0.031827 -0.15009 -0.1501 -0.17126 13.95 0.012325 -0.001433 -0.019336 -0.09188 0.041745 0.052727 0.097226 -0.02256 0.0033482 0 -0.04791 0 0.0030156 0 0.0026639 0 1.951
4.6328 -0.097465 -0.064259 -0.045001 -0.082093 -0.078143 -0.093517 -0.11589 -0.059297 -0.15079 -0.15551 -0.1639 15.732 0.013709 -0.0043057 -0.020969 -0.091094 0.063024 0.054953 0.093031 -0.021242 -0.0020239 0 -0.045691 0 0.0039059 0 0.002781 0 2.1064
4.6367 -0.11042 -0.091343 -0.076628 -0.072164 -0.058761 -0.10964 -0.14295 -0.085449 -0.13042 -0.12126 -0.1175 17.519 0.01612 -0.0058248 -0.018863 -0.088364 0.062132 0.056556 0.088744 -0.022214 -0.0058563 0 -0.043356 0 0.0042318 0 0.0018457 0 2.047
4.6406 -0.1153 -0.12161 -0.099815 -0.086042 -0.080076 -0.11844 -0.14793 -0.095692 -0.10201 -0.076081 -0.075516 19.301 0.018602 -0.0047789 -0.014702 -0.084067 0.04326 0.057932 0.08796 -0.024626 -0.0064032 0 -0.042166 0 0.0041526 0 0.00079113 0 2.0415
4.6445 -0.12441 -0.14797 -0.11601 -0.12236 -0.14033 -0.12718 -0.13657 -0.093001 -0.078066 -0.058979 -0.069945 21.064 0.01973 -0.0020796 -0.012117 -0.080131 0.021707 0.059291 0.09111 -0.026742 -0.0049344 0 -0.042741 0 0.0039813 0 0.00059178 0 2.2704
4.6484 -0.14593 -0.16505 -0.12821 -0.1653 -0.20328 -0.14346 -0.1253 -0.096747 -0.072766 -0.090838 -0.1017 22.799 0.018541 -0.00017336 -0.013433 -0.077646 0.014248 0.059963 0.09546 -0.027288 -0.0040396 0 -0.044393 0 0.0039761 0 0.001473 0 2.7262
4.6523 -0.17639 -0.17269 -0.14128 -0.1977 -0.22996 -0.16862 -0.13081 -0.1242 -0.09866 -0.15727 -0.14813 24.501 0.015466 -0.00091419 -0.017639 -0.075285 0.028702 0.059112 0.097923 -0.02621 -0.0049397 0 -0.045412 0 0.0041846 0 0.0028243 0 3.2631
4.6563 -0.2033 -0.17541 -0.16221 -0.2137 -0.21201 -0.19696 -0.15931 -0.17351 -0.15682 -0.21928 -0.1873 26.172 0.012354 -0.0039046 -0.021409 -0.070267 0.059808 0.057023 0.097825 -0.024363 -0.0065287 0 -0.044241 0 0.0044232 0 0.003806 0 3.7349
4.6602 -0.21537 -0.17852 -0.19543 -0.22041 -0.17634 -0.21973 -0.20308 -0.22505 -0.23017 -0.24504 -0.21536 27.81 0.011348 -0.0068599 -0.022094 -0.060994 0.093691 0.055303 0.097047 -0.022685 -0.0068692 0 -0.040671 0 0.0044201 0 0.0040421 0 4.0983
4.6641 -0.21158 -0.18473 -0.23534 -0.22818 -0.15885 -0.22976 -0.24628 -0.25888 -0.28969 -0.23599 -0.24234 29.412 0.013351 -0.0075863 -0.019842 -0.048728 0.11714 0.05545 0.097742 -0.021666 -0.0052984 0 -0.036075 0 0.0040486 0 0.0038001 0 4.4044
4.668 -0.20139 -0.19378 -0.26516 -0.2391 -0.17358 -0.22399 -0.27459 -0.27011 -0.31172 -0.22303 -0.27411 30.978 0.017245 -0.0056872 -0.017021 -0.036609 0.12505 0.057194 0.10005 -0.021416 -0.002852 0 -0.032404 0 0.0034804 0 0.0035894 0 4.7043
4.6719 -0.19679 -0.20464 -0.26784 -0.24492 -0.20557 -0.205 -0.28157 -0.26752 -0.29317 -0.23517 -0.30051 32.516 0.020563 -0.0025431 -0.015793 -0.02704 0.12136 0.0585 0.10199 -0.021929 -0.00074521 0 -0.030743 0 0.0031001 0 0.0036347 0 4.9659
4.6758 -0.20395 -0.21714 -0.24284 -0.23633 -0.23061 -0.18217 -0.269 -0.25976 -0.25189 -0.2695 -0.30244 34.036 0.021185 0.00012609 -0.016339 -0.020084 0.1139 0.057492 0.10143 -0.023075 0.0011504 0 -0.030622 0 0.003204 0 0.0037277 0 5.0848
4.6797 -0.22117 -0.23162 -0.21287 -0.21454 -0.23968 -0.17025 -0.24421 -0.24618 -0.21228 -0.29201 -0.27091 35.546 0.018829 0.0015643 -0.017245 -0.014373 0.10785 0.054462 0.098004 -0.024369 0.0039336 0 -0.030651 0 0.0037179 0 0.0035442 0 4.9837
4.6836 -0.24314 -0.24738 -0.21054 -0.19373 -0.24388 -0.18285 -0.21829 -0.22314 -0.18901 -0.27074 -0.21921 37.04 0.015231 0.0020486 -0.017299 -0.0093093 0.10302 0.051801 0.093281 -0.02501 0.0077477 0 -0.029855 0 0.004213 0 0.0030721 0 4.7166
4.6875 -0.26592 -0.26252 -0.25265 -0.19139 -0.25838 -0.22283 -0.20496 -0.19787 -0.18239 -0.2106 -0.17662 38.503 0.012887 0.0020745 -0.016622 -0.0058855 0.096834 0.051731 0.089383 -0.024443 0.010612 0 -0.028493 0 0.0042634 0 0.0027208 0 4.4842
4.6914 -0.2877 -0.27563 -0.32408 -0.21486 -0.28469 -0.27725 -0.21697 -0.19188 -0.18732 -0.15587 -0.16923 39.916 0.013304 0.0018028 -0.016063 -0.0050419 0.089878 0.054024 0.08753 -0.023057 0.0097423 0 -0.02761 0 0.0038658 0 0.0030047 0 4.5344
4.6953 -0.30666 -0.2875 -0.38744 -0.25593 -0.31019 -0.32304 -0.25877 -0.22597 -0.20516 -0.15515 -0.20469 41.268 0.016022 0.0012886 -0.015827 -0.0053134 0.088562 0.056096 0.087781 -0.022225 0.0044221 0 -0.027782 0 0.0035231 0 0.0040915 0 5.0112
4.6992 -0.32011 -0.30049 -0.41226 -0.29782 -0.32352 -0.34165 -0.32071 -0.2991 -0.24544 -0.21995 -0.27143 42.562 0.019046 0.00087433 -0.015077 -0.0026684 0.10163 0.055527 0.089658 -0.023386 -0.0024944 0 -0.028282 0 0.0038605 0 0.0056091 0 5.858
4.7031 -0.32729 -0.3161 -0.39884 -0.32762 -0.32757 -0.33188 -0.38159 -0.38249 -0.31482 -0.31456 -0.34885 43.803 0.020258 0.00092276 -0.013077 0.0066185 0.13248 0.052576 0.09258 -0.026765 -0.0063978 0 -0.027532 0 0.0050627 0 0.0068757 0 6.8414
4.707 -0.33242 -0.33321 -0.37553 -0.34334 -0.33604 -0.31038 -0.42095 -0.43776 -0.40325 -0.3865 -0.417 44.997 0.018766 0.0010627 -0.010558 0.022471 0.17367 0.050125 0.095685 -0.030878 -0.0048039 0 -0.024489 0 0.0066289 0 0.0073579 0 7.6784
4.7109 -0.34326 -0.34929 -0.37207 -0.35081 -0.35798 -0.29936 -0.43271 -0.4454 -0.48156 -0.40874 -0.45997 46.147 0.015306 4.7338e-05 -0.0096148 0.040362 0.20906 0.05099 0.097697 -0.033415 0.00024319 0 -0.019723 0 0.0076952 0 0.0070051 0 8.1822
4.7148 -0.36479 -0.36342 -0.39404 -0.35584 -0.38766 -0.31175 -0.42839 -0.41945 -0.51582 -0.39551 -0.46709 47.25 0.01162 -0.0031191 -0.011947 0.054526 0.22357 0.05517 0.097576 -0.032932 0.0037306 0 -0.015156 0 0.0076829 0 0.0062298 0 8.3384
4.7188 -0.39343 -0.37756 -0.42163 -0.36008 -0.41047 -0.34514 -0.42636 -0.39582 -0.4901 -0.38037 -0.43799 48.308 0.0093975 -0.0076605 -0.017092 0.062337 0.21381 0.059735 0.095577 -0.029992 0.0020659 0 -0.012641 0 0.0067355 0 0.0055887 0 8.2789
4.7227 -0.41828 -0.39426 -0.43218 -0.36374 -0.41759 -0.38725 -0.43635 -0.40469 -0.421 -0.38206 -0.38923 49.321 0.009494 -0.010873 -0.022466 0.065939 0.19117 0.06151 0.093455 -0.026729 -0.0036095 0 -0.012583 0 0.0055819 0 0.0054216 0 8.1891
4.7266 -0.4292 -0.41278 -0.42316 -0.36973 -0.41346 -0.42548 -0.45312 -0.44952 -0.35148 -0.39249 -0.35214 50.286 0.011721 -0.010053 -0.025302 0.069738 0.17423 0.059962 0.093156 -0.025161 -0.0082861 0 -0.013772 0 0.0049605 0 0.0056939 0 8.213
4.7305 -0.42518 -0.42815 -0.41289 -0.3829 -0.40902 -0.45202 -0.46482 -0.50742 -0.326 -0.39555 -0.35604 51.192 0.015088 -0.0050396 -0.024711 0.076277 0.17578 0.057549 0.094964 -0.025632 -0.0074755 0 -0.014522 0 0.0050986 0 0.0061087 0 8.403
4.7344 -0.41522 -0.43482 -0.41997 -0.40393 -0.40983 -0.46304 -0.46657 -0.54689 -0.36224 -0.39232 -0.4061 52.027 0.018232 0.0011047 -0.022024 0.084395 0.19435 0.05726 0.097009 -0.026726 -0.0012276 0 -0.014058 0 0.0056534 0 0.0063577 0 8.7177
4.7383 -0.41101 -0.43212 -0.44388 -0.42543 -0.41295 -0.45739 -0.46498 -0.54725 -0.4388 -0.4025 -0.47502 52.787 0.01993 0.0043246 -0.019289 0.091153 0.21652 0.059805 0.096895 -0.026717 0.0058263 0 -0.012965 0 0.0060957 0 0.0063167 0 9.0496
4.7422 -0.41803 -0.42586 -0.46718 -0.4362 -0.415 -0.43882 -0.46904 -0.50758 -0.50826 -0.43969 -0.51958 53.477 0.019631 0.0029308 -0.017539 0.095241 0.22805 0.06308 0.094068 -0.025272 0.0084308 0 -0.012418 0 0.0061576 0 0.0060702 0 9.2701
4.7461 -0.43284 -0.4242 -0.47587 -0.43154 -0.41994 -0.41823 -0.47781 -0.44461 -0.52803 -0.48877 -0.51215 54.107 0.017819 -0.0010028 -0.01646 0.098268 0.22447 0.064282 0.090579 -0.023852 0.0051338 0 -0.01299 0 0.0059806 0 0.0057998 0 9.288
4.75 -0.44798 -0.43125 -0.47502 -0.41959 -0.43565 -0.40975 -0.48014 -0.38534 -0.48866 -0.51365 -0.46211 54.681 0.015872 -0.0036325 -0.015488 0.10274 0.21297 0.062453 0.089282 -0.024386 -0.00067979 0 -0.014147 0 0.0059171 0 0.0056537 0 9.1115
4.7539 -0.45905 -0.44479 -0.48191 -0.41607 -0.46221 -0.42029 -0.46843 -0.3576 -0.42018 -0.49189 -0.40878 55.195 0.01527 -0.0029215 -0.014857 0.10912 0.20512 0.059067 0.091111 -0.027357 -0.0039176 0 -0.014812 0 0.0062225 0 0.0056931 0 8.8775
4.7578 -0.46744 -0.46006 -0.50441 -0.43108 -0.48687 -0.44205 -0.45219 -0.37857 -0.37179 -0.44175 -0.39142 55.636 0.016573 -0.00038648 -0.015378 0.11519 0.20741 0.05634 0.09412 -0.031001 -0.0021964 0 -0.014374 0 0.0068953 0 0.0059137 0 8.8072
4.7617 -0.47753 -0.47583 -0.52962 -0.4601 -0.49475 -0.45811 -0.45445 -0.44377 -0.37897 -0.4114 -0.42147 55.999 0.018921 0.00066944 -0.01725 0.11874 0.21781 0.055193 0.095332 -0.032459 0.0022917 0 -0.013178 0 0.0077202 0 0.0062778 0 9.0873
4.7656 -0.49229 -0.49559 -0.53772 -0.48883 -0.48618 -0.45947 -0.49091 -0.52486 -0.44108 -0.43677 -0.47916 56.289 0.020604 -0.0013448 -0.019358 0.12062 0.23011 0.054895 0.093635 -0.03002 0.0049082 0 -0.012075 0 0.0084057 0 0.0067148 0 9.7414
4.7695 -0.51166 -0.52228 -0.52721 -0.50794 -0.48118 -0.45816 -0.55143 -0.58373 -0.52486 -0.50771 -0.5343 56.516 0.020354 -0.0046032 -0.020044 0.12505 0.24101 0.054487 0.09083 -0.024601 0.0026654 0 -0.01152 0 0.0087129 0 0.0071191 0 10.59
4.7734 -0.53355 -0.55147 -0.52214 -0.52336 -0.50243 -0.48067 -0.60461 -0.59787 -0.58999 -0.57621 -0.57069 56.682 0.018356 -0.0056887 -0.018699 0.13634 0.25286 0.054235 0.089742 -0.019216 -0.0032467 0 -0.011082 0 0.0085636 0 0.0073978 0 11.347
4.7773 -0.55447 -0.5711 -0.5483 -0.55042 -0.55111 -0.54248 -0.62467 -0.57833 -0.61697 -0.60026 -0.5931 56.778 0.016092 -0.0031092 -0.01655 0.15503 0.27022 0.055426 0.091287 -0.016835 -0.0084856 0 -0.0098034 0 0.0081281 0 0.0075612 0 11.803
4.7813 -0.56858 -0.56981 -0.59946 -0.5955 -0.60026 -0.62494 -0.61573 -0.56239 -0.61659 -0.58136 -0.61429 56.784 0.015091 0.0010851 -0.015731 0.17707 0.29409 0.058722 0.093482 -0.018332 -0.0090683 0 -0.0070592 0 0.0078117 0 0.0077566 0 11.95
4.7852 -0.56783 -0.54751 -0.63095 -0.64198 -0.61564 -0.67854 -0.60731 -0.58221 -0.6153 -0.55948 -0.63764 56.69 0.015647 0.0032693 -0.017416 0.19679 0.31953 0.06288 0.093431 -0.022109 -0.0044064 0 -0.0031397 0 0.0080462 0 0.0081572 0 11.947
4.7891 -0.54635 -0.51801 -0.59502 -0.65585 -0.58644 -0.65638 -0.62171 -0.63363 -0.62908 -0.5705 -0.65222 56.498 0.016615 0.0018223 -0.020724 0.21102 0.33818 0.065347 0.090312 -0.025486 0.0024466 0 0.00090172 0 0.0089527 0 0.0087489 0 11.942
4.793 -0.50697 -0.49989 -0.49015 -0.60968 -0.53629 -0.55418 -0.64371 -0.67321 -0.64724 -0.60812 -0.64268 56.222 0.016461 -0.0013324 -0.023395 0.22072 0.34259 0.064343 0.086344 -0.026595 0.0072625 0 0.0039529 0 0.010142 0 0.0092049 0 11.899
4.7969 -0.46356 -0.50208 -0.37617 -0.50677 -0.50238 -0.42305 -0.62587 -0.65036 -0.63892 -0.62746 -0.60193 55.882 0.014616 -0.0028119 -0.023597 0.22897 0.32851 0.060494 0.084735 -0.025288 0.0076996 0 0.0054946 0 0.010906 0 0.0090293 0 11.587
4.8008 -0.43411 -0.51623 -0.33363 -0.38504 -0.50135 -0.34013 -0.53126 -0.55033 -0.57796 -0.58687 -0.5354 55.485 0.011971 -0.0013388 -0.021282 0.23768 0.29488 0.056442 0.086662 -0.022639 0.0046518 0 0.0057482 0 0.010747 0 0.0079361 0 10.777
4.8047 -0.42811 -0.52278 -0.39726 -0.29556 -0.51454 -0.35587 -0.37778 -0.41244 -0.46755 -0.48793 -0.45644 55.027 0.010133 0.00091823 -0.018076 0.24602 0.24457 0.054741 0.090236 -0.019829 0.0011267 0 0.005343 0 0.0098174 0 0.0061821 0 9.4922
4.8086 -0.43847 -0.50624 -0.52163 -0.27088 -0.50714 -0.45676 -0.24069 -0.30612 -0.34578 -0.37664 -0.38131 54.499 0.010183 0.00067078 -0.016006 0.25184 0.18685 0.055889 0.092353 -0.017492 -0.00020425 0 0.0048644 0 0.0088472 0 0.0045323 0 8.1054
4.8125 -0.44631 -0.46743 -0.61287 -0.30621 -0.46296 -0.57233 -0.20352 -0.28256 -0.26664 -0.30655 -0.32833 53.897 0.012013 -0.0028606 -0.016205 0.25417 0.13855 0.05816 0.091476 -0.015853 0.001166 0 0.0046085 0 0.008539 0 0.0038004 0 7.1666
4.8164 -0.43567 -0.42281 -0.60262 -0.36628 -0.40139 -0.62186 -0.29383 -0.33951 -0.26726 -0.29938 -0.31632 53.224 0.014651 -0.0068037 -0.018407 0.25428 0.11893 0.059244 0.088624 -0.015109 0.0036127 0 0.0045899 0 0.0089452 0 0.0042725 0 7.061
4.8203 -0.40604 -0.39184 -0.50214 -0.41113 -0.36011 -0.5671 -0.45708 -0.42614 -0.34258 -0.33688 -0.35539 52.487 0.017077 -0.0072781 -0.021254 0.25458 0.13807 0.058178 0.085913 -0.015444 0.0049868 0 0.0046639 0 0.0094062 0 0.0054682 0 7.7343
4.8242 -0.37185 -0.38253 -0.39069 -0.42107 -0.36059 -0.43468 -0.59234 -0.48156 -0.44444 -0.38463 -0.43303 51.695 0.018701 -0.0032268 -0.022983 0.2565 0.1865 0.055993 0.08451 -0.016703 0.0043682 0 0.0046439 0 0.0091584 0 0.0064547 0 8.6928
4.8281 -0.34953 -0.38635 -0.34904 -0.40406 -0.38916 -0.29484 -0.62255 -0.47529 -0.50776 -0.41977 -0.50983 50.852 0.019276 0.002469 -0.022232 0.25961 0.23628 0.054731 0.084199 -0.018289 0.0025921 0 0.0044094 0 0.0080778 0 0.006491 0 9.2895
4.832 -0.34399 -0.38553 -0.39502 -0.38329 -0.41058 -0.21466 -0.54429 -0.42002 -0.48897 -0.43722 -0.53676 49.959 0.018642 0.0057846 -0.018832 0.26243 0.25661 0.055804 0.084676 -0.019601 0.0012738 0 0.0040116 0 0.0068582 0 0.005511 0 9.1062
4.8359 -0.34647 -0.3663 -0.47329 -0.37685 -0.39935 -0.21845 -0.4209 -0.35253 -0.39299 -0.43637 -0.48736 49.018 0.016821 0.0054558 -0.014267 0.26385 0.23455 0.059 0.086622 -0.020574 0.0013053 0 0.003698 0 0.0064248 0 0.0040997 0 8.178
4.8398 -0.34426 -0.32815 -0.50323 -0.38514 -0.35835 -0.27968 -0.32969 -0.30325 -0.27089 -0.411 -0.38107 48.03 0.014379 0.0040039 -0.011224 0.26384 0.18503 0.062739 0.090912 -0.021601 0.0021686 0 0.0037619 0 0.0071045 0 0.0030333 0 6.9263
4.8438 -0.33224 -0.2833 -0.44158 -0.39333 -0.30933 -0.34506 -0.30806 -0.2794 -0.18821 -0.35689 -0.27512 46.997 0.012458 0.0047979 -0.012032 0.26296 0.14061 0.065203 0.096734 -0.022784 0.0026268 0 0.0042683 0 0.0083243 0 0.0027777 0 5.8697
4.8477 -0.31511 -0.2481 -0.31008 -0.3851 -0.26873 -0.37125 -0.33738 -0.2699 -0.18365 -0.28702 -0.22634 45.921 0.012148 0.0081637 -0.016836 0.26171 0.12756 0.065482 0.10106 -0.02334 0.0020884 0 0.0048898 0 0.0091217 0 0.0033052 0 5.3157
4.8516 -0.29977 -0.23328 -0.17306 -0.35575 -0.23508 -0.34948 -0.36814 -0.26121 -0.24514 -0.23135 -0.25014 44.801 0.013615 0.010621 -0.02301 0.26029 0.14622 0.064023 0.10078 -0.022113 0.0013133 0 0.0050726 0 0.0089864 0 0.0042645 0 5.2228
4.8555 -0.28694 -0.2389 -0.090107 -0.31526 -0.19947 -0.30434 -0.35888 -0.24778 -0.31953 -0.21446 -0.30888 43.635 0.015832 0.008225 -0.026672 0.25878 0.17148 0.062194 0.095818 -0.018992 0.0017304 0 0.0044712 0 0.0082432 0 0.0052615 0 5.2897
4.8594 -0.27117 -0.25594 -0.081736 -0.2794 -0.16471 -0.27111 -0.29907 -0.23079 -0.34929 -0.23099 -0.33982 42.423 0.017346 0.00076464 -0.025424 0.25729 0.17314 0.061281 0.089956 -0.015841 0.0039559 0 0.0032912 0 0.0076393 0 0.0060041 0 5.1837
4.8633 -0.24885 -0.27204 -0.12688 -0.25641 -0.14941 -0.269 -0.20728 -0.21155 -0.31063 -0.24638 -0.30163 41.166 0.017484 -0.0074277 -0.020215 0.25571 0.14007 0.061581 0.087931 -0.01557 0.0069194 0 0.0021877 0 0.0075726 0 0.0062924 0 4.7526
4.8672 -0.22467 -0.27746 -0.184 -0.24008 -0.1703 -0.28907 -0.1161 -0.18884 -0.22702 -0.22733 -0.20444 39.866 0.016895 -0.011056 -0.014681 0.2537 0.088925 0.062248 0.091165 -0.019687 0.0085172 0 0.001745 0 0.007735 0 0.006006 0 4.1033
4.8711 -0.20877 -0.26841 -0.21631 -0.21544 -0.22091 -0.3037 -0.057862 -0.16262 -0.15004 -0.17531 -0.10241 38.529 0.016895 -0.0084665 -0.012431 0.2511 0.051281 0.062084 0.096234 -0.026392 0.0073201 0 0.0019824 0 0.0075128 0 0.0051937 0 3.5207
4.875 -0.20675 -0.24699 -0.20784 -0.17341 -0.27023 -0.28917 -0.05473 -0.13847 -0.12311 -0.1299 -0.056357 37.161 0.018173 -0.0028687 -0.014501 0.24863 0.049842 0.060689 0.097874 -0.031297 0.0038365 0 0.0023653 0 0.0067184 0 0.0041676 0 3.2908
4.8789 -0.21252 -0.21881 -0.16773 -0.12248 -0.28568 -0.24349 -0.10985 -0.1265 -0.15441 -0.1353 -0.094374 35.769 0.020075 0.00093244 -0.018989 0.2477 0.082637 0.058979 0.093959 -0.030661 0.00017955 0 0.002349 0 0.0058909 0 0.0034225 0 3.528
4.8828 -0.21196 -0.18999 -0.12359 -0.086428 -0.25949 -0.18607 -0.20099 -0.13482 -0.21618 -0.19904 -0.19601 34.357 0.021132 0.0010132 -0.022951 0.24928 0.12626 0.058441 0.087702 -0.024596 -0.0015989 0 0.0019532 0 0.0058274 0 0.003343 0 4.0979
4.8867 -0.19448 -0.16494 -0.10508 -0.087041 -0.21293 -0.14084 -0.28485 -0.16268 -0.26709 -0.28047 -0.30613 32.925 0.020319 -0.00036168 -0.024664 0.25228 0.15369 0.059621 0.084823 -0.017341 -0.0010645 0 0.0017691 0 0.0067802 0 0.0039024 0 4.6706
4.8906 -0.1619 -0.14537 -0.12348 -0.12423 -0.1746 -0.1175 -0.31705 -0.19862 -0.27843 -0.32003 -0.3658 31.469 0.0179 0.00028013 -0.024344 0.25324 0.1516 0.061233 0.088253 -0.01405 0.00045618 0 0.0023092 0 0.008108 0 0.0046225 0 4.874
4.8945 -0.12649 -0.13057 -0.16077 -0.17015 -0.15409 -0.10663 -0.2779 -0.22412 -0.24568 -0.2836 -0.34088 29.985 0.015156 0.0035428 -0.023104 0.24787 0.12492 0.060971 0.095418 -0.016672 0.0011462 0 0.0032752 0 0.0087506 0 0.0048709 0 4.4676
4.8984 -0.10046 -0.11814 -0.1802 -0.18501 -0.13684 -0.091498 -0.18505 -0.22052 -0.18165 -0.18423 -0.23524 28.473 0.013358 0.0062302 -0.021597 0.23357 0.087777 0.057613 0.10074 -0.02246 0.00018152 0 0.0034948 0 0.0081121 0 0.0042749 0 3.4516
4.9023 -0.08694 -0.10514 -0.15469 -0.1449 -0.10403 -0.064791 -0.081033 -0.17677 -0.10189 -0.066475 -0.08555 26.941 0.012969 0.0045591 -0.019788 0.2111 0.051083 0.052614 0.10091 -0.026383 -0.0018036 0 0.0017352 0 0.0065458 0 0.0029349 0 2.0604
4.9063 -0.079985 -0.089499 -0.090999 -0.061069 -0.056194 -0.034589 -0.0047032 -0.096466 -0.016699 0.027896 0.057073 25.397 0.013692 -0.0017166 -0.017803 0.1843 0.01736 0.049499 0.097733 -0.025343 -0.0034523 0 -0.0022197 0 0.0050098 0 0.001299 0 0.65804
4.9102 -0.071975 -0.071208 -0.026319 0.025145 -0.015813 -0.015076 0.030525 -0.0010177 0.065137 0.081456 0.14949 23.847 0.015041 -0.0084819 -0.016515 0.15814 -0.014471 0.051205 0.095952 -0.020511 -0.0037744 0 -0.0071749 0 0.0042344 0 -0.00014948 0 -0.40628
4.9141 -0.06025 -0.052675 0.0029984 0.069174 -0.0057651 -0.012086 0.035536 0.075574 0.12805 0.096734 0.17269 22.297 0.01672 -0.010706 -0.016925 0.13661 -0.04099 0.057478 0.098158 -0.015908 -0.0026708 0 -0.011244 0 0.004171 0 -0.0011199 0 -0.91318
4.918 -0.047057 -0.037375 -0.0062579 0.052495 -0.02532 -0.018129 0.026972 0.10208 0.14881 0.079658 0.1347 20.744 0.01847 -0.006905 -0.018903 0.12162 -0.051906 0.064672 0.10207 -0.014767 -0.00072153 0 -0.013165 0 0.0041921 0 -0.0015225 0 -0.82657
4.9219 -0.034715 -0.027295 -0.021973 -0.0067997 -0.048321 -0.021341 0.011775 0.069125 0.10839 0.033126 0.060489 19.184 0.019755 -0.00037003 -0.020828 0.11307 -0.036749 0.068373 0.10283 -0.017 0.0012699 0 -0.013139 0 0.0037915 0 -0.0013534 0 -0.28727
4.9258 -0.022486 -0.020992 -0.0088735 -0.068353 -0.046326 -0.01838 -0.010937 -0.0011536 0.0098241 -0.033494 -0.022638 17.616 0.019873 0.0039575 -0.020839 0.10939 0.0045058 0.066772 0.098118 -0.01985 0.0025522 0 -0.012514 0 0.0030954 0 -0.00063907 0 0.43544
4.9297 -0.0085587 -0.014126 0.034614 -0.09627 -0.014751 -0.017077 -0.036508 -0.065157 -0.1124 -0.094396 -0.093728 16.04 0.018519 0.0038979 -0.018651 0.10826 0.056123 0.061922 0.090787 -0.020705 0.0026015 0 -0.012601 0 0.0027169 0 0.00049609 0 1.0222
4.9336 0.0060456 -0.0025531 0.071558 -0.078338 0.023139 -0.025395 -0.048296 -0.083909 -0.20231 -0.11477 -0.13727 14.461 0.016257 0.0015817 -0.016051 0.1072 0.092373 0.057833 0.086516 -0.019256 0.001443 0 -0.013655 0 0.0031367 0 0.0017514 0 1.2033
4.9375 0.017258 0.014367 0.061142 -0.026626 0.038297 -0.038059 -0.028332 -0.047582 -0.21004 -0.074543 -0.13938 12.885 0.014299 0.00088815 -0.015356 0.10423 0.091887 0.057066 0.088565 -0.017178 -4.952e-05 0 -0.014868 0 0.0042155 0 0.0027021 0 0.85665
4.9414 0.022572 0.033218 0.0011762 0.036019 0.023149 -0.036006 0.024639 0.020364 -0.12152 0.012442 -0.090704 11.316 0.013702 0.0034917 -0.017197 0.098269 0.051231 0.058805 0.094798 -0.016075 -0.00043608 0 -0.015306 0 0.0052861 0 0.0029887 0 0.059522
4.9453 0.025483 0.049548 -0.062948 0.090243 -0.0012266 -0.0019238 0.089271 0.083032 0.029426 0.10376 0.0028101 9.7543 0.014662 0.0073752 -0.019798 0.0891 -0.011925 0.05998 0.099788 -0.015994 0.0012215 0 -0.014887 0 0.0057054 0 0.0025039 0 -0.94392
4.9492 0.034145 0.062026 -0.073964 0.12588 -0.0038546 0.061266 0.13625 0.11789 0.177 0.15679 0.11213 8.2012 0.016526 0.0090444 -0.020586 0.0769 -0.068953 0.058253 0.099859 -0.015868 0.004243 0 -0.014523 0 0.0053431 0 0.0014298 0 -1.8574
4.9531 0.054563 0.073983 -0.011684 0.14002 0.029508 0.12693 0.1508 0.12976 0.25979 0.15731 0.19353 6.6561 0.01842 0.0070344 -0.018657 0.062052 -0.09739 0.054108 0.096188 -0.015107 0.006376 0 -0.015325 0 0.0045907 0 0.00011954 0 -2.471
4.957 0.084817 0.090728 0.089465 0.13432 0.085848 0.16188 0.14193 0.1394 0.2551 0.12537 0.2134 5.121 0.019849 0.0032266 -0.015706 0.045574 -0.093615 0.05026 0.093134 -0.014417 0.0054188 0 -0.017619 0 0.0039472 0 -0.001069 0 -2.7441
4.9609 0.11631 0.11483 0.16997 0.11556 0.13814 0.15149 0.13026 0.15977 0.18893 0.095561 0.1724 3.6002 0.020749 0.00085323 -0.014485 0.029693 -0.072594 0.049107 0.093701 -0.014985 0.0012775 0 -0.020649 0 0.003607 0 -0.0018793 0 -2.7881
4.9648 0.14107 0.14349 0.194 0.09655 0.16834 0.1121 0.12793 0.18289 0.11538 0.090431 0.10807 2.0986 0.021121 0.0013535 -0.016246 0.01751 -0.055408 0.050681 0.096719 -0.017016 -0.0034609 0 -0.023186 0 0.0034099 0 -0.0021958 0 -2.7754
4.9688 0.15785 0.1703 0.1735 0.092555 0.17915 0.080291 0.13134 0.18945 0.080729 0.10887 0.070376 0.61955 0.020792 0.0031926 -0.019636 0.011321 -0.054237 0.052897 0.098353 -0.019326 -0.0053041 0 -0.024464 0 0.0031294 0 -0.0020629 0 -2.8438
4.9727 0.17121 0.1897 0.14897 0.1132 0.18647 0.087142 0.13257 0.17162 0.097669 0.13534 0.08763 -0.83521 0.019592 0.0036209 -0.022083 0.010625 -0.066049 0.053666 0.096192 -0.020452 -0.002716 0 -0.024635 0 0.0027609 0 -0.0016908 0 -3.0563
4.9766 0.18497 0.20034 0.14925 0.15581 0.20226 0.1371 0.13514 0.14592 0.14619 0.15742 0.14944 -2.2645 0.017711 0.0014401 -0.022261 0.011692 -0.078983 0.052777 0.091693 -0.020035 0.0024278 0 -0.024445 0 0.0025189 0 -0.0013896 0 -3.4141
4.9805 0.1975 0.20483 0.16873 0.20647 0.22458 0.20627 0.15417 0.14232 0.19618 0.1747 0.21902 -3.6656 0.015736 -0.0019571 -0.021212 0.0096192 -0.084914 0.05185 0.088633 -0.018946 0.0062362 0 -0.024548 0 0.0025737 0 -0.001407 0 -3.881
4.9844 0.20402 0.20693 0.18001 0.24855 0.24179 0.25958 0.19852 0.17774 0.23067 0.19342 0.26254 -5.0346 0.014269 -0.004098 -0.021076 0.0016537 -0.086744 0.052587 0.089276 -0.018067 0.0059831 0 -0.02509 0 0.0028271 0 -0.0017567 0 -4.3839
4.9883 0.20336 0.20926 0.16427 0.27203 0.24459 0.27341 0.25361 0.23794 0.25136 0.21534 0.27017 -6.3692 0.013532 -0.0037911 -0.022769 -0.010792 -0.093999 0.055105 0.092188 -0.017214 0.002322 0 -0.025868 0 0.0029732 0 -0.0021913 0 -4.8023
4.9922 0.2013 0.21315 0.1287 0.27642 0.23389 0.24878 0.28576 0.28528 0.26595 0.23318 0.25399 -7.6709 0.013394 -0.0020172 -0.024962 -0.023159 -0.11118 0.057899 0.093795 -0.015536 -0.0013952 0 -0.026729 0 0.0027986 0 -0.0023806 0 -4.9936
4.9961 0.20591 0.21964 0.097595 0.26676 0.21928 0.20844 0.26902 0.28732 0.27383 0.23698 0.23027 -8.945 0.013762 -0.00070592 -0.025374 -0.031027 -0.13047 0.059313 0.092033 -0.013046 -0.0020226 0 -0.027739 0 0.0024246 0 -0.002168 0 -4.8753
5 0.21904 0.22937 0.091081 0.24825 0.21187 0.18207 0.211 0.24248 0.26609 0.2247 0.20635 -10.196 0.014793 -0.00085176 -0.023082 -0.033034 -0.13682 0.058999 0.088429 -0.011443 0.00089219 0 -0.028973 0 0.0022353 0 -0.0016861 0 -4.5148
5.0039 0.23296 0.24092 0.11376 0.22501 0.21824 0.18893 0.15237 0.18164 0.23964 0.20701 0.18343 -11.424 0.016588 -0.0018265 -0.019549 -0.031249 -0.12193 0.058011 0.086669 -0.012964 0.0051446 0 -0.030225 0 0.0025258 0 -0.0012309 0 -4.1411
5.0078 0.23668 0.24983 0.15928 0.2031 0.23818 0.22765 0.13717 0.1448 0.20921 0.20168 0.16746 -12.621 0.018666 -0.0022904 -0.017364 -0.029105 -0.094573 0.057585 0.089169 -0.018075 0.0081079 0 -0.031043 0 0.0031813 0 -0.0010197 0 -4.0301
5.0117 0.22681 0.2506 0.21819 0.19239 0.26455 0.27794 0.17826 0.15263 0.20147 0.22134 0.17159 -13.775 0.019906 -0.0014936 -0.017903 -0.028971 -0.076439 0.057912 0.094942 -0.02433 0.0088821 0 -0.031121 0 0.0036934 0 -0.0010653 0 -4.319
5.0156 0.2124 0.24102 0.2772 0.203 0.28455 0.31315 0.24763 0.19483 0.23301 0.26335 0.20422 -14.879 0.019287 0.00035507 -0.020151 -0.031267 -0.085247 0.05809 0.10058 -0.027867 0.0084431 0 -0.030656 0 0.0035374 0 -0.0012663 0 -4.8865
5.0195 0.20834 0.22513 0.31438 0.2377 0.2844 0.3164 0.29968 0.24196 0.2918 0.30894 0.25466 -15.934 0.016865 0.0026991 -0.021725 -0.035282 -0.11887 0.057241 0.10311 -0.026515 0.0080402 0 -0.030269 0 0.0026105 0 -0.0015778 0 -5.4064
5.0234 0.22229 0.2115 0.30542 0.28655 0.25821 0.29017 0.30677 0.26781 0.34101 0.33277 0.29433 -16.95 0.014035 0.0051961 -0.021071 -0.040276 -0.15466 0.055597 0.10208 -0.021713 0.0077804 0 -0.030499 0 0.0013573 0 -0.0020415 0 -5.5601
5.0273 0.24717 0.20746 0.24421 0.32931 0.21579 0.25291 0.277 0.26436 0.34535 0.3179 0.29682 -17.936 0.012663 0.0075021 -0.018775 -0.045716 -0.16613 0.054485 0.099188 -0.017373 0.0068845 0 -0.031335 0 0.00045655 0 -0.0026221 0 -5.2579
5.0313 0.26618 0.21371 0.15917 0.34508 0.18069 0.22492 0.24175 0.24079 0.29881 0.26726 0.26027 -18.9 0.01372 0.0087531 -0.016895 -0.050847 -0.14386 0.055193 0.096509 -0.016591 0.0051136 0 -0.032225 0 0.00031452 0 -0.0030494 0 -4.7008
5.0352 0.26616 0.22384 0.10241 0.32343 0.17534 0.21453 0.22688 0.21257 0.23018 0.2036 0.2106 -19.841 0.016558 0.0077845 -0.017104 -0.054665 -0.10358 0.05776 0.09509 -0.019136 0.0035312 0 -0.032565 0 0.00078155 0 -0.0029115 0 -4.2287
5.0391 0.24774 0.22914 0.11196 0.27043 0.20262 0.21536 0.23379 0.19183 0.1811 0.15681 0.1812 -20.754 0.019438 0.0042816 -0.019398 -0.056724 -0.074095 0.060758 0.094938 -0.021933 0.00353 0 -0.032227 0 0.001327 0 -0.0020067 0 -4.0715
5.043 0.22355 0.22467 0.17771 0.20641 0.24032 0.21587 0.24421 0.18456 0.17503 0.14569 0.1864 -21.634 0.02081 -0.00028015 -0.022367 -0.057865 -0.074835 0.062231 0.095679 -0.021977 0.0050743 0 -0.031629 0 0.0015163 0 -0.00065396 0 -4.1976
5.0469 0.2068 0.21166 0.24533 0.15691 0.25681 0.21147 0.24022 0.19153 0.20232 0.1667 0.21232 -22.481 0.020247 -0.0032357 -0.024482 -0.059752 -0.10111 0.060973 0.096828 -0.018974 0.0061823 0 -0.031317 0 0.0013708 0 0.00038178 0 -4.373
5.0508 0.20075 0.19522 0.26043 0.14089 0.23727 0.20705 0.21963 0.2085 0.23185 0.19776 0.23204 -23.295 0.018379 -0.002784 -0.025071 -0.06326 -0.12886 0.057193 0.097596 -0.015396 0.0045527 0 -0.031485 0 0.0012974 0 0.00038723 0 -4.3714
5.0547 0.19802 0.18017 0.21568 0.16107 0.19793 0.2079 0.19457 0.22566 0.23689 0.21441 0.22945 -24.078 0.016125 0.00026462 -0.024277 -0.067253 -0.13432 0.05223 0.097079 -0.01418 -2.1443e-05 0 -0.031865 0 0.0016584 0 -0.00073709 0 -4.1506
5.0586 0.18928 0.16883 0.15711 0.20126 0.17321 0.20919 0.17793 0.23065 0.21297 0.20594 0.20944 -24.83 0.01406 0.0028818 -0.022448 -0.069206 -0.11229 0.047772 0.095208 -0.016352 -0.0048592 0 -0.032077 0 0.0023839 0 -0.002322 0 -3.8516
5.0625 0.17267 0.16149 0.14171 0.23342 0.18462 0.19696 0.17191 0.21632 0.17549 0.17941 0.18725 -25.552 0.012402 0.0023271 -0.019878 -0.067401 -0.078485 0.04517 0.09351 -0.020618 -0.0062799 0 -0.032022 0 0.0029913 0 -0.0033484 0 -3.6355
5.0664 0.15527 0.15788 0.1846 0.23277 0.2186 0.16201 0.16832 0.1876 0.1434 0.15021 0.17062 -26.243 0.01133 -0.0013604 -0.017166 -0.062722 -0.055399 0.04512 0.094343 -0.024884 -0.0026975 0 -0.031943 0 0.0030052 0 -0.0031374 0 -3.5197
5.0703 0.1461 0.15715 0.24535 0.19318 0.23536 0.1138 0.15797 0.16005 0.1256 0.12882 0.15413 -26.91 0.011078 -0.0052263 -0.01553 -0.058228 -0.054292 0.047535 0.098703 -0.027952 0.0038157 0 -0.032091 0 0.0023945 0 -0.0017916 0 -3.3709
5.0742 0.14763 0.15693 0.26622 0.13246 0.20372 0.078791 0.1396 0.149 0.12009 0.11567 0.1305 -27.558 0.011621 -0.0059145 -0.016299 -0.056729 -0.068136 0.051493 0.10451 -0.029818 0.0089579 0 -0.032387 0 0.0016221 0 -7.7035e-05 0 -3.0611
5.0781 0.15378 0.1537 0.22601 0.082258 0.13218 0.081114 0.12141 0.15768 0.12206 0.10664 0.10471 -28.19 0.012383 -0.0026571 -0.019754 -0.058489 -0.080055 0.055422 0.10747 -0.030753 0.0094371 0 -0.032439 0 0.0012571 0 0.0011189 0 -2.6367
5.082 0.15591 0.14551 0.1584 0.067905 0.067154 0.12105 0.11524 0.1752 0.12988 0.10148 0.09389 -28.805 0.012469 0.0019572 -0.024385 -0.061155 -0.078776 0.057737 0.10443 -0.030531 0.0052947 0 -0.03194 0 0.0015052 0 0.0013239 0 -2.3305
5.0859 0.15085 0.13495 0.11846 0.092109 0.056963 0.17132 0.12864 0.18665 0.1435 0.1052 0.11107 -29.4 0.011342 0.0041658 -0.02755 -0.061929 -0.06753 0.057789 0.096417 -0.02876 -0.00049693 0 -0.031033 0 0.0020803 0 0.00065478 0 -2.3845
5.0898 0.14378 0.12893 0.13089 0.13474 0.11121 0.1967 0.15942 0.18604 0.15929 0.12122 0.14921 -29.972 0.0093681 0.0022499 -0.027335 -0.059955 -0.059506 0.05641 0.088419 -0.025796 -0.0045602 0 -0.030273 0 0.0025119 0 -0.00039918 0 -2.8307
5.0938 0.14347 0.13417 0.17005 0.1689 0.19091 0.18186 0.19502 0.18012 0.16968 0.14446 0.18312 -30.523 0.0076638 -0.0020179 -0.024147 -0.056857 -0.064848 0.05545 0.085612 -0.022959 -0.005501 0 -0.030173 0 0.002574 0 -0.0013355 0 -3.4271
5.0977 0.15436 0.15156 0.18911 0.18047 0.23897 0.14371 0.21763 0.17974 0.16924 0.1632 0.1896 -31.056 0.0073266 -0.0048673 -0.020613 -0.055132 -0.081057 0.056386 0.089121 -0.021578 -0.0043514 0 -0.030744 0 0.0024254 0 -0.0018729 0 -3.8213
5.1016 0.17256 0.17445 0.16782 0.17564 0.22579 0.1177 0.21405 0.18795 0.16111 0.16904 0.16768 -31.578 0.008678 -0.0035666 -0.019658 -0.056047 -0.095153 0.059056 0.095127 -0.021773 -0.0031392 0 -0.031464 0 0.0023634 0 -0.0019726 0 -3.8167
5.1055 0.18907 0.1929 0.13142 0.17137 0.17155 0.12958 0.18592 0.1971 0.15617 0.16551 0.13991 -32.086 0.011097 0.0015614 -0.022203 -0.058838 -0.095483 0.06165 0.098237 -0.022364 -0.0031214 0 -0.03171 0 0.0024767 0 -0.0017397 0 -3.5261
5.1094 0.19725 0.20081 0.12392 0.17841 0.12729 0.17594 0.15265 0.19781 0.1648 0.16596 0.13309 -32.57 0.013492 0.0075955 -0.026352 -0.061606 -0.082733 0.062149 0.096142 -0.02212 -0.0040967 0 -0.031293 0 0.0025663 0 -0.0013307 0 -3.2839
5.1133 0.19811 0.20004 0.16406 0.19244 0.13232 0.22875 0.14178 0.19011 0.18841 0.18188 0.15629 -33.016 0.014991 0.011227 -0.028786 -0.062821 -0.070365 0.060107 0.09137 -0.021116 -0.004977 0 -0.030622 0 0.0024004 0 -0.00091477 0 -3.3894
5.1172 0.19904 0.1983 0.22796 0.20073 0.18448 0.25828 0.17021 0.18464 0.21842 0.21209 0.19559 -33.413 0.015372 0.010812 -0.027277 -0.062153 -0.073673 0.057189 0.088616 -0.020729 -0.004777 0 -0.030372 0 0.0020123 0 -0.00065268 0 -3.8861
5.1211 0.20727 0.20271 0.27353 0.19734 0.24659 0.25486 0.22947 0.19187 0.24299 0.24276 0.22854 -33.761 0.015088 0.0069276 -0.022346 -0.060316 -0.096369 0.055862 0.090246 -0.022143 -0.0031953 0 -0.030947 0 0.0017041 0 -0.00065627 0 -4.5421
5.125 0.22362 0.21447 0.28022 0.19169 0.27978 0.23309 0.28823 0.21041 0.25517 0.2584 0.24328 -34.071 0.014942 0.0015962 -0.016785 -0.058484 -0.12609 0.057265 0.094217 -0.024857 -0.00062938 0 -0.03219 0 0.0017418 0 -0.00093678 0 -5.034
5.1289 0.24178 0.22882 0.26405 0.20174 0.27309 0.21814 0.3134 0.22693 0.2557 0.25398 0.24488 -34.355 0.01557 -0.0028589 -0.013476 -0.057804 -0.14322 0.060122 0.096251 -0.026756 0.0020704 0 -0.033526 0 0.0020624 0 -0.0013812 0 -5.1751
5.1328 0.25336 0.23961 0.25543 0.23717 0.24575 0.22689 0.29484 0.22916 0.25025 0.23825 0.24563 -34.621 0.016924 -0.0046248 -0.013329 -0.059002 -0.1365 0.061747 0.094081 -0.025857 0.0039027 0 -0.034387 0 0.0023127 0 -0.0017833 0 -5.0219
5.1367 0.25475 0.24429 0.26531 0.28767 0.22513 0.25793 0.25391 0.21908 0.24513 0.22652 0.25167 -34.864 0.018092 -0.0029256 -0.014938 -0.061933 -0.11287 0.060338 0.08965 -0.022111 0.0041168 0 -0.034548 0 0.0021904 0 -0.0019251 0 -4.8008
5.1406 0.24995 0.24538 0.27544 0.32767 0.22383 0.29503 0.22739 0.21244 0.24531 0.22979 0.25974 -35.074 0.017768 0.0015573 -0.016139 -0.06536 -0.092919 0.05657 0.087253 -0.017571 0.0026805 0 -0.03417 0 0.0017377 0 -0.0016791 0 -4.7389
5.1445 0.24755 0.24805 0.2616 0.33463 0.23568 0.31889 0.23887 0.2236 0.25401 0.24859 0.26511 -35.24 0.015283 0.0066502 -0.016027 -0.067498 -0.094983 0.053046 0.089479 -0.014733 0.00046979 0 -0.033593 0 0.0012843 0 -0.0010905 0 -4.9274
5.1484 0.2543 0.25609 0.22407 0.3068 0.24958 0.31887 0.28056 0.25013 0.27121 0.27419 0.26952 -35.356 0.011479 0.0095423 -0.015654 -0.067311 -0.12013 0.052089 0.094852 -0.014608 -0.001172 0 -0.033115 0 0.0011093 0 -0.00038727 0 -5.2956
5.1523 0.27036 0.26959 0.19234 0.26598 0.26324 0.2988 0.32042 0.27311 0.29133 0.2945 0.27912 -35.426 0.0085186 0.0084214 -0.016804 -0.065564 -0.15055 0.053849 0.099303 -0.016247 -0.0013444 0 -0.0329 0 0.0011858 0 0.00010943 0 -5.6807
5.1563 0.28952 0.28503 0.19842 0.24296 0.28229 0.2749 0.32857 0.27462 0.30413 0.30044 0.29507 -35.453 0.00847 0.0038194 -0.019933 -0.064509 -0.16343 0.056363 0.099944 -0.017978 -0.00025126 0 -0.033017 0 0.0012751 0 0.00014611 0 -5.9303
5.1602 0.30357 0.29735 0.24538 0.25612 0.30801 0.26653 0.30118 0.25665 0.30141 0.29058 0.30898 -35.439 0.011637 -0.0015637 -0.023189 -0.066171 -0.14958 0.057421 0.097511 -0.019014 0.0010208 0 -0.033469 0 0.0012431 0 -0.00032694 0 -5.9811
5.1641 0.30702 0.30225 0.30249 0.29882 0.32944 0.28349 0.26277 0.24264 0.28579 0.27284 0.31059 -35.384 0.016126 -0.0046858 -0.023581 -0.070644 -0.12171 0.056414 0.095309 -0.019863 0.0014662 0 -0.034183 0 0.0012235 0 -0.0011431 0 -5.8869
5.168 0.29928 0.29799 0.33172 0.34372 0.33059 0.31721 0.24622 0.25799 0.27287 0.26149 0.3008 -35.287 0.019218 -0.004284 -0.019492 -0.076007 -0.10509 0.054514 0.095871 -0.021326 0.00099096 0 -0.034986 0 0.001425 0 -0.0020404 0 -5.7864
5.1719 0.28356 0.28607 0.31938 0.36067 0.30625 0.34327 0.26707 0.30571 0.28122 0.2686 0.29489 -35.15 0.019524 -0.0015534 -0.012467 -0.079989 -0.11709 0.053187 0.098609 -0.02328 0.00033438 0 -0.035663 0 0.0017949 0 -0.0028113 0 -5.8156
5.1758 0.2647 0.27037 0.28362 0.33568 0.26982 0.33675 0.31216 0.35897 0.31546 0.29373 0.30873 -34.975 0.017999 0.0011284 -0.0065633 -0.081818 -0.15216 0.052677 0.10058 -0.024586 0.00019719 0 -0.036082 0 0.0019525 0 -0.0033517 0 -5.9976
5.1797 0.24727 0.25503 0.25318 0.27894 0.24364 0.29121 0.34945 0.37849 0.35621 0.31998 0.33891 -34.763 0.016891 0.0021945 -0.005532 -0.082482 -0.18442 0.052007 0.099461 -0.024196 0.0004773 0 -0.036289 0 0.0015332 0 -0.0035904 0 -6.1825
5.1836 0.23451 0.24223 0.24079 0.2177 0.2397 0.22643 0.35004 0.34141 0.36813 0.32253 0.35702 -34.513 0.017558 0.0017858 -0.0099457 -0.083302 -0.18661 0.050433 0.095813 -0.022279 0.00038921 0 -0.036464 0 0.00061795 0 -0.0034162 0 -6.1034
5.1875 0.22733 0.23145 0.23663 0.17931 0.24897 0.1765 0.30592 0.25846 0.32383 0.28634 0.32818 -34.222 0.019237 0.00091348 -0.016629 -0.084455 -0.15079 0.048726 0.092594 -0.020175 -0.00067276 0 -0.036763 0 -0.00023184 0 -0.0027345 0 -5.5491
5.1914 0.22353 0.22099 0.22498 0.17526 0.2497 0.16552 0.23329 0.16659 0.22731 0.22005 0.24175 -33.891 0.019926 4.0256e-06 -0.02098 -0.085079 -0.094656 0.048803 0.092542 -0.019214 -0.0024185 0 -0.037164 0 -0.00044141 0 -0.0016327 0 -4.5501
5.1953 0.21866 0.21029 0.20335 0.19583 0.22713 0.18969 0.16222 0.10428 0.11831 0.15343 0.12822 -33.526 0.018443 -0.0015084 -0.020449 -0.084776 -0.049007 0.051907 0.095918 -0.019614 -0.003808 0 -0.037473 0 3.514e-05 0 -0.0004735 0 -3.4313
5.1992 0.20879 0.20073 0.18393 0.21816 0.18668 0.22109 0.12096 0.08921 0.051479 0.11838 0.04491 -33.136 0.015597 -0.004097 -0.016408 -0.084608 -0.036207 0.057081 0.10049 -0.020532 -0.0038911 0 -0.037492 0 0.00065316 0 0.00024778 0 -2.6583
5.2031 0.19385 0.19383 0.17782 0.22196 0.14925 0.23054 0.12339 0.11318 0.06272 0.12732 0.038124 -32.725 0.013298 -0.0068501 -0.012937 -0.086181 -0.056302 0.061531 0.10351 -0.021161 -0.0025189 0 -0.037208 0 0.00079468 0 0.0002258 0 -2.5567
5.207 0.17841 0.18853 0.18141 0.20234 0.13402 0.21038 0.16386 0.15356 0.14511 0.16611 0.11001 -32.29 0.01264 -0.0076439 -0.013506 -0.089574 -0.090177 0.062712 0.10365 -0.021641 -0.00033292 0 -0.036841 0 0.00036502 0 -0.00041843 0 -3.0955
5.2109 0.16844 0.181 0.18049 0.17143 0.14433 0.1781 0.22016 0.18883 0.25103 0.20623 0.21563 -31.825 0.013001 -0.0049897 -0.018227 -0.092478 -0.11543 0.060335 0.10144 -0.022794 0.0017945 0 -0.036694 0 -0.00013992 0 -0.0012208 0 -3.8952
5.2148 0.16625 0.16787 0.16735 0.14801 0.16778 0.15825 0.26292 0.20678 0.31966 0.22528 0.29256 -31.329 0.013122 0.00012402 -0.023862 -0.091918 -0.12144 0.056541 0.098226 -0.024927 0.0032372 0 -0.036922 0 -0.00017782 0 -0.0017275 0 -4.4597
5.2188 0.16793 0.15052 0.15095 0.14308 0.18744 0.15963 0.26865 0.20403 0.31248 0.21863 0.30077 -30.806 0.012893 0.0043996 -0.026464 -0.087223 -0.11261 0.054179 0.095015 -0.026988 0.003673 0 -0.037412 0 0.00024402 0 -0.0018069 0 -4.4693
5.2227 0.1662 0.13573 0.14776 0.15196 0.19269 0.1682 0.23095 0.18285 0.23454 0.19529 0.24409 -30.268 0.013731 0.0046702 -0.024446 -0.081249 -0.099758 0.054738 0.09222 -0.027135 0.0029732 0 -0.037866 0 0.00055959 0 -0.0016404 0 -3.9362
5.2266 0.15637 0.13087 0.16207 0.15856 0.18156 0.16169 0.16406 0.15034 0.12919 0.16539 0.16085 -29.719 0.016922 0.0006365 -0.019637 -0.078236 -0.089194 0.057615 0.090182 -0.024362 0.0013014 0 -0.038028 0 0.0002618 0 -0.0014364 0 -3.1397
5.2305 0.14015 0.137 0.17742 0.14808 0.15684 0.13179 0.095808 0.1184 0.050547 0.133 0.094538 -29.156 0.021649 -0.0046098 -0.01563 -0.080047 -0.079153 0.06099 0.089468 -0.019724 -0.00065992 0 -0.037859 0 -0.00048963 0 -0.001191 0 -2.4177
5.2344 0.12388 0.14612 0.17011 0.11838 0.12311 0.093373 0.053178 0.10004 0.03139 0.099539 0.067575 -28.568 0.025045 -0.0069472 -0.014955 -0.08435 -0.065254 0.063225 0.090439 -0.01588 -0.001843 0 -0.037529 0 -0.00094295 0 -0.00076416 0 -1.9778
5.2383 0.11261 0.14602 0.13299 0.081208 0.087544 0.072231 0.048482 0.10147 0.066189 0.07085 0.074457 -27.95 0.024642 -0.0045546 -0.017368 -0.086687 -0.048115 0.06358 0.092598 -0.015158 -0.0014913 0 -0.037253 0 -0.00049896 0 -0.00017808 0 -1.8337
5.2422 0.10577 0.12958 0.085616 0.053159 0.060342 0.082135 0.074107 0.11595 0.11838 0.05736 0.09378 -27.301 0.020941 0.00064913 -0.020464 -0.084614 -0.034924 0.062089 0.09459 -0.017704 0.00012295 0 -0.037124 0 0.00061021 0 0.00023174 0 -1.864
5.2461 0.098444 0.10088 0.059161 0.043615 0.049954 0.11153 0.10832 0.1263 0.14586 0.065401 0.1059 -26.633 0.017338 0.0046965 -0.021836 -0.079959 -0.033298 0.059265 0.095091 -0.021332 0.0017972 0 -0.037098 0 0.0014414 0 6.2835e-05 0 -1.9127
5.25 0.086763 0.072665 0.068969 0.048976 0.055526 0.13138 0.12802 0.11634 0.12756 0.088712 0.10334 -25.957 0.017132 0.0048905 -0.020893 -0.077007 -0.043426 0.056109 0.093841 -0.023264 0.0024591 0 -0.037109 0 0.0012161 0 -0.00069851 0 -1.8613
5.2539 0.071904 0.056729 0.10038 0.05681 0.06482 0.11758 0.12094 0.083175 0.074241 0.11027 0.090017 -25.279 0.020327 0.0018773 -0.018954 -0.078366 -0.056335 0.054077 0.091834 -0.022345 0.0022498 0 -0.037186 0 0.00011876 0 -0.0014931 0 -1.6603
5.2578 0.058805 0.055177 0.12132 0.055877 0.062618 0.069541 0.090883 0.040418 0.018051 0.11446 0.074408 -24.595 0.023473 -0.001213 -0.01783 -0.082565 -0.060489 0.054414 0.090463 -0.019887 0.0024339 0 -0.03743 0 -0.00080178 0 -0.0015605 0 -1.3388
5.2617 0.051021 0.059665 0.1101 0.044097 0.043944 0.010578 0.054144 0.0091829 -0.010477 0.098743 0.063139 -23.896 0.022893 -0.0016296 -0.018276 -0.08568 -0.051204 0.057036 0.090421 -0.018451 0.0040103 0 -0.037857 0 -0.00059343 0 -0.00060555 0 -0.99545
5.2656 0.047199 0.058974 0.073011 0.029034 0.019731 -0.029016 0.029477 0.0034953 -0.0016015 0.074004 0.058254 -23.179 0.018305 0.00071602 -0.01955 -0.085262 -0.034612 0.060083 0.091331 -0.019609 0.0063336 0 -0.038284 0 0.00067304 0 0.00085442 0 -0.75605
5.2695 0.04278 0.048187 0.036578 0.0215 0.0080412 -0.032577 0.027011 0.021022 0.030404 0.053681 0.057354 -22.451 0.013225 0.0034363 -0.020266 -0.082602 -0.022517 0.061019 0.092352 -0.022565 0.007313 0 -0.038398 0 0.0019191 0 0.0018437 0 -0.69657
5.2734 0.035021 0.031829 0.023125 0.027523 0.017549 -0.0063366 0.042106 0.045432 0.059881 0.04236 0.05515 -21.719 0.01165 0.0039331 -0.019609 -0.081118 -0.022376 0.058731 0.093064 -0.024767 0.005317 0 -0.038008 0 0.0020326 0 0.0017201 0 -0.77674
5.2773 0.025929 0.018977 0.032771 0.044189 0.038371 0.02756 0.058021 0.057733 0.067349 0.034363 0.046008 -20.992 0.014186 0.0016151 -0.017881 -0.082627 -0.030906 0.054794 0.093726 -0.024001 0.0010841 0 -0.037257 0 0.00089088 0 0.00070646 0 -0.84649
5.2813 0.019944 0.015331 0.047093 0.061445 0.049434 0.047226 0.05659 0.047982 0.049524 0.022268 0.027266 -20.269 0.017449 -0.0017934 -0.016096 -0.085378 -0.036758 0.052469 0.094726 -0.020233 -0.0023814 0 -0.036588 0 -0.00052975 0 -0.00032196 0 -0.74196
5.2852 0.018905 0.019245 0.048473 0.068031 0.036294 0.044227 0.030692 0.019897 0.016954 0.005689 0.0017623 -19.547 0.017406 -0.0038793 -0.015155 -0.08586 -0.030105 0.054008 0.095865 -0.015741 -0.0021957 0 -0.036443 0 -0.0010515 0 -0.00059086 0 -0.40914
5.2891 0.019828 0.024475 0.035611 0.057718 0.0034674 0.025762 -0.0099788 -0.013037 -0.015815 -0.0085003 -0.022602 -18.819 0.013404 -0.0034884 -0.015365 -0.082473 -0.011191 0.058572 0.096298 -0.013465 0.0017498 0 -0.036933 0 -0.00033809 0 -2.3597e-05 0 0.042665
5.293 0.018096 0.026209 0.021662 0.032578 -0.029582 0.0065937 -0.044625 -0.035877 -0.038654 -0.013647 -0.036741 -18.085 0.0089108 -0.0013433 -0.016558 -0.077291 0.0092063 0.062732 0.095277 -0.014921 0.0063983 0 -0.037739 0 0.000882 0 0.00083895 0 0.40652
5.2969 0.012762 0.024549 0.019447 0.0019659 -0.044398 -0.0018756 -0.055203 -0.039407 -0.047721 -0.0097538 -0.035224 -17.349 0.0081708 0.00093347 -0.018472 -0.074075 0.017798 0.063254 0.093035 -0.019231 0.0079937 0 -0.03835 0 0.0015663 0 0.0014459 0 0.51367
5.3008 0.0081151 0.022826 0.029701 -0.021971 -0.03667 0.0024036 -0.038441 -0.023015 -0.042533 -0.0021379 -0.018583 -16.613 0.012008 0.0022559 -0.02087 -0.074579 0.0088159 0.059729 0.09094 -0.023889 0.0053026 0 -0.038434 0 0.0013132 0 0.00173 0 0.33383
5.3047 0.0094167 0.02327 0.043075 -0.030004 -0.015845 0.013833 -0.0069188 0.00672 -0.02338 0.005399 0.008165 -15.875 0.016861 0.0026475 -0.023313 -0.076898 -0.011879 0.054756 0.090641 -0.026513 0.00065585 0 -0.038041 0 0.0006173 0 0.0020144 0 -0.030885
5.3086 0.016943 0.02468 0.051478 -0.020032 0.0058251 0.025252 0.021363 0.03982 0.0079148 0.014599 0.038618 -15.13 0.018018 0.0026548 -0.02496 -0.077501 -0.031619 0.051619 0.092803 -0.026233 -0.0021986 0 -0.037495 0 0.00026056 0 0.0024959 0 -0.43478
5.3125 0.024664 0.024157 0.055441 0.0021275 0.022646 0.032546 0.036108 0.06688 0.045477 0.029152 0.066515 -14.37 0.013979 0.0024281 -0.024843 -0.074859 -0.040468 0.051673 0.096413 -0.023869 -0.0014736 0 -0.037109 0 0.00051307 0 0.0029073 0 -0.77299
5.3164 0.025441 0.020667 0.059986 0.025691 0.035026 0.034545 0.039741 0.081704 0.07888 0.047485 0.085085 -13.597 0.0078632 0.0014873 -0.022592 -0.070985 -0.037748 0.053737 0.099272 -0.021063 0.0011771 0 -0.036978 0 0.00094202 0 0.0027513 0 -0.99687
5.3203 0.017942 0.01649 0.064851 0.040055 0.042686 0.030166 0.040955 0.082027 0.096431 0.060377 0.086834 -12.819 0.0046401 -0.00062766 -0.019039 -0.069387 -0.030606 0.055719 0.099403 -0.019191 0.0024342 0 -0.037011 0 0.00095616 0 0.0018731 0 -1.0754
5.3242 0.0083962 0.015064 0.061345 0.039669 0.041527 0.017576 0.043847 0.068835 0.090448 0.057125 0.066542 -12.049 0.0068813 -0.0035509 -0.016014 -0.071538 -0.02644 0.056611 0.096447 -0.018783 0.00063835 0 -0.037095 0 0.00046875 0 0.00075028 0 -0.97044
5.3281 0.0052212 0.017534 0.040751 0.026421 0.028744 -0.0023283 0.04345 0.045485 0.061127 0.035035 0.02647 -11.294 0.012889 -0.0060214 -0.015284 -0.07542 -0.02603 0.056922 0.092033 -0.01957 -0.0024961 0 -0.037208 0 -1.4138e-05 0 0.0001511 0 -0.66956
5.332 0.011499 0.021584 0.0060815 0.0085613 0.0099582 -0.021577 0.032049 0.017532 0.017008 0.0033134 -0.020935 -10.552 0.018579 -0.0067235 -0.017301 -0.077513 -0.023392 0.057441 0.088796 -0.020839 -0.0034123 0 -0.037353 0 5.5394e-05 0 0.00045994 0 -0.24393
5.3359 0.022379 0.023727 -0.02596 -0.0033534 -0.0015614 -0.026365 0.0099309 -0.0071859 -0.027545 -0.022401 -0.057025 -9.8075 0.021016 -0.0053307 -0.020782 -0.07619 -0.012508 0.057971 0.088634 -0.021775 -6.9438e-05 0 -0.037444 0 0.00067037 0 0.0013274 0 0.14046
5.3398 0.029602 0.022694 -0.03693 -0.0018199 0.0045321 -0.0063394 -0.010589 -0.019729 -0.056443 -0.030051 -0.066468 -9.0463 0.020304 -0.0028242 -0.023571 -0.073165 0.0050755 0.0575 0.091395 -0.021769 0.0059863 0 -0.037308 0 0.001245 0 0.0019934 0 0.29695
5.3438 0.028538 0.020449 -0.0224 0.013366 0.024863 0.034085 -0.013074 -0.013529 -0.056763 -0.017519 -0.045897 -8.2617 0.018561 -0.00078007 -0.024219 -0.071689 0.01885 0.05553 0.094983 -0.020701 0.010745 0 -0.036849 0 0.0011817 0 0.0019697 0 0.13378
5.3477 0.021148 0.019832 0.0035915 0.034337 0.042977 0.073246 0.0092496 0.011105 -0.024054 0.0084501 -0.0052703 -7.4619 0.017509 -0.00019944 -0.023057 -0.073424 0.016305 0.052935 0.096886 -0.019096 0.011036 0 -0.036222 0 0.00045498 0 0.0014258 0 -0.27853
5.3516 0.012831 0.021257 0.020622 0.048907 0.042663 0.084365 0.04601 0.044743 0.033386 0.037658 0.038695 -6.664 0.017185 -0.00083697 -0.021868 -0.077036 -0.0066971 0.051261 0.096042 -0.017886 0.0070918 0 -0.035789 0 -0.00035567 0 0.0009387 0 -0.74314
5.3555 0.007167 0.021909 0.019965 0.047396 0.022277 0.055494 0.075658 0.071678 0.094298 0.06074 0.071333 -5.8819 0.016653 -0.0015409 -0.022357 -0.079704 -0.040474 0.051171 0.093597 -0.017783 0.002195 0 -0.035867 0 -0.00059208 0 0.00090525 0 -1.0484
5.3594 0.0039117 0.018398 0.011831 0.028649 -0.0035814 0.0014496 0.080358 0.07742 0.13097 0.070396 0.084582 -5.117 0.015482 -0.0012729 -0.024678 -0.079836 -0.066077 0.051785 0.091888 -0.01866 -0.00011352 0 -0.036461 0 -7.8761e-05 0 0.0012202 0 -1.0716
5.3633 0.0013496 0.010322 0.014543 0.0011001 -0.017109 -0.044119 0.057672 0.056676 0.1216 0.061928 0.075925 -4.3573 0.014272 5.4677e-05 -0.02726 -0.078296 -0.06732 0.051735 0.092435 -0.019542 0.0012111 0 -0.037232 0 0.00079018 0 0.0015013 0 -0.81168
5.3672 -0.00075962 0.0011593 0.035372 -0.022375 -0.013044 -0.052673 0.020078 0.016644 0.062968 0.035334 0.04614 -3.5882 0.013892 0.001574 -0.028101 -0.077174 -0.041775 0.050823 0.094593 -0.01938 0.0042429 0 -0.037754 0 0.0014556 0 0.0015601 0 -0.3544
5.3711 -0.0014748 -0.0046456 0.061016 -0.032591 -0.0025557 -0.022499 -0.015781 -0.026699 -0.024484 -0.0024413 0.00033841 -2.8032 0.01452 0.0022088 -0.02644 -0.077574 -0.002673 0.050422 0.096099 -0.018047 0.0060141 0 -0.03782 0 0.0016552 0 0.0015847 0 0.17974
5.375 -0.0015814 -0.0058487 0.067291 -0.029403 -0.0020873 0.019829 -0.040038 -0.057014 -0.10398 -0.038852 -0.048843 -2.0091 0.01562 0.00149 -0.02334 -0.078679 0.02975 0.051997 0.095081 -0.016676 0.004999 0 -0.037548 0 0.0015274 0 0.0018487 0 0.665
5.3789 -0.0048428 -0.0059286 0.04001 -0.020365 -0.018198 0.04019 -0.052139 -0.065549 -0.14024 -0.061755 -0.082145 -1.2195 0.016688 -0.00020756 -0.020677 -0.078831 0.041169 0.055248 0.091819 -0.016891 0.0021005 0 -0.037201 0 0.001349 0 0.002297 0 0.98538
5.3828 -0.014943 -0.010374 -0.01149 -0.014068 -0.042579 0.023243 -0.055429 -0.054268 -0.11859 -0.066284 -0.082843 -0.44444 0.017733 -0.0020701 -0.019442 -0.077302 0.031208 0.057918 0.088607 -0.019454 -0.0004284 0 -0.036929 0 0.0012406 0 0.002498 0 1.0652
5.3867 -0.030773 -0.022006 -0.060489 -0.013847 -0.060982 -0.01712 -0.051481 -0.033248 -0.054182 -0.057072 -0.049809 0.31674 0.01889 -0.0033899 -0.018924 -0.07493 0.011453 0.057732 0.087771 -0.023438 -0.00097724 0 -0.036686 0 0.0011324 0 0.0020572 0 0.91778
5.3906 -0.045621 -0.03845 -0.08361 -0.017105 -0.066507 -0.051149 -0.040557 -0.01482 0.015342 -0.044128 -0.003301 1.0727 0.019758 -0.0037359 -0.017551 -0.073126 -0.0040636 0.054698 0.089587 -0.026696 0.00021151 0 -0.036379 0 0.00095456 0 0.0010758 0 0.67164
5.3945 -0.052474 -0.053967 -0.078328 -0.020375 -0.064512 -0.058404 -0.026614 -0.0080025 0.050644 -0.036167 0.024663 1.8319 0.019435 -0.0027542 -0.014627 -0.072473 -0.008216 0.051454 0.092032 -0.027373 0.0014521 0 -0.036067 0 0.00079017 0 0.00016491 0 0.52525
5.3984 -0.051069 -0.064029 -0.062625 -0.024908 -0.065628 -0.043426 -0.019502 -0.015625 0.033083 -0.036835 0.011289 2.5952 0.017399 -8.5913e-05 -0.011309 -0.07233 -0.0033153 0.051176 0.092684 -0.025302 0.0011285 0 -0.035961 0 0.00081189 0 -3.4745e-05 0 0.63706
5.4023 -0.049488 -0.06866 -0.058025 -0.036989 -0.074991 -0.029818 -0.029562 -0.034598 -0.025174 -0.04565 -0.039897 3.3559 0.01427 0.0042215 -0.009801 -0.071713 0.0038179 0.054902 0.091046 -0.022207 -0.00096277 0 -0.036218 0 0.0010911 0 0.00062243 0 1.0206
5.4063 -0.057684 -0.071841 -0.071323 -0.062008 -0.088406 -0.039325 -0.058384 -0.058408 -0.090205 -0.060859 -0.1003 4.1055 0.011504 0.0090885 -0.011396 -0.070331 0.0090237 0.060722 0.089104 -0.020518 -0.0034394 0 -0.036727 0 0.0015036 0 0.0017053 0 1.5295
5.4102 -0.078299 -0.077816 -0.090503 -0.097463 -0.0981 -0.074176 -0.094985 -0.080414 -0.12902 -0.080591 -0.13657 4.8392 0.01023 0.012361 -0.015121 -0.068675 0.013955 0.06542 0.089472 -0.021657 -0.0043871 0 -0.037145 0 0.0018323 0 0.0026125 0 1.9559
5.4141 -0.10346 -0.087742 -0.097203 -0.13169 -0.10107 -0.11646 -0.12281 -0.096559 -0.13078 -0.10203 -0.13494 5.5569 0.010429 0.01186 -0.018349 -0.06714 0.023134 0.066939 0.09279 -0.025025 -0.002819 0 -0.037176 0 0.0019514 0 0.0030491 0 2.1744
5.418 -0.12107 -0.099477 -0.083992 -0.15067 -0.10154 -0.14316 -0.13275 -0.10649 -0.11203 -0.12117 -0.11042 6.2598 0.011305 0.0070311 -0.018964 -0.065223 0.03834 0.065433 0.096828 -0.028389 0.00053798 0 -0.036839 0 0.0019079 0 0.0031408 0 2.2243
5.4219 -0.12527 -0.11023 -0.061636 -0.14823 -0.10615 -0.14339 -0.13063 -0.11273 -0.10235 -0.13487 -0.093556 6.947 0.012354 -0.00015145 -0.017235 -0.061722 0.055807 0.062332 0.098276 -0.029407 0.0037143 0 -0.036472 0 0.00185 0 0.0031631 0 2.267
5.4258 -0.12143 -0.11924 -0.051039 -0.13155 -0.11785 -0.12488 -0.13171 -0.11869 -0.12126 -0.14327 -0.10574 7.6152 0.013832 -0.0060673 -0.015699 -0.055815 0.068784 0.058791 0.095711 -0.027272 0.0049019 0 -0.036425 0 0.0019108 0 0.0032386 0 2.453
5.4297 -0.12118 -0.12804 -0.067362 -0.11725 -0.13453 -0.107 -0.14637 -0.12663 -0.16354 -0.14936 -0.14281 8.2621 0.016051 -0.0078041 -0.017041 -0.048019 0.072976 0.055192 0.091051 -0.023379 0.0037576 0 -0.03673 0 0.0021578 0 0.0033175 0 2.8024
5.4336 -0.13211 -0.1382 -0.10906 -0.12038 -0.15245 -0.10732 -0.16988 -0.13684 -0.20388 -0.15545 -0.17958 8.8874 0.018372 -0.0052685 -0.021736 -0.040157 0.069846 0.05186 0.088077 -0.020487 0.0016006 0 -0.037043 0 0.0026023 0 0.0033855 0 3.1896
5.4375 -0.15162 -0.14931 -0.15921 -0.14427 -0.16927 -0.13152 -0.18606 -0.14806 -0.21666 -0.1602 -0.19046 9.493 0.019264 -0.0012836 -0.027479 -0.03433 0.064866 0.049721 0.089251 -0.020828 0.00032927 0 -0.036942 0 0.0031868 0 0.0035792 0 3.4393
5.4414 -0.1701 -0.15903 -0.19672 -0.17837 -0.18325 -0.17124 -0.18216 -0.15844 -0.1955 -0.16 -0.16903 10.08 0.017658 0.00058203 -0.030892 -0.031703 0.062573 0.049773 0.093612 -0.024368 0.00090733 0 -0.036313 0 0.00374 0 0.0040293 0 3.4573
5.4453 -0.17989 -0.1654 -0.20874 -0.20523 -0.19111 -0.2093 -0.16184 -0.16649 -0.15757 -0.15382 -0.13175 10.646 0.014244 -0.0011896 -0.030111 -0.03192 0.063137 0.051877 0.097607 -0.028546 0.002656 0 -0.035495 0 0.0039969 0 0.0046095 0 3.2995
5.4492 -0.18137 -0.16889 -0.19681 -0.21168 -0.18912 -0.22858 -0.14389 -0.17162 -0.1303 -0.14647 -0.10468 11.191 0.011185 -0.0049165 -0.026122 -0.033398 0.063586 0.05438 0.098114 -0.029932 0.0039223 0 -0.035037 0 0.00376 0 0.0049273 0 3.132
5.4531 -0.18123 -0.17224 -0.17449 -0.19677 -0.17793 -0.22085 -0.14749 -0.17477 -0.13173 -0.14587 -0.10523 11.712 0.010271 -0.0071775 -0.021878 -0.0342 0.062222 0.055368 0.095002 -0.026836 0.0035146 0 -0.03526 0 0.0031102 0 0.0046424 0 3.1215
5.457 -0.18539 -0.17807 -0.159 -0.17182 -0.16605 -0.19191 -0.17646 -0.1788 -0.15961 -0.15651 -0.13282 12.209 0.011301 -0.0056692 -0.02004 -0.032939 0.061638 0.054456 0.091056 -0.020945 0.0016415 0 -0.03597 0 0.0024557 0 0.0038165 0 3.3361
5.4609 -0.19399 -0.18663 -0.16153 -0.15342 -0.16605 -0.15977 -0.21628 -0.18782 -0.19649 -0.17538 -0.1733 12.682 0.012404 -0.001078 -0.02123 -0.029296 0.067001 0.053228 0.089475 -0.016477 -0.00042079 0 -0.036566 0 0.0022979 0 0.002918 0 3.7214
5.4648 -0.20251 -0.19572 -0.1811 -0.15401 -0.18473 -0.14508 -0.24617 -0.20507 -0.22466 -0.19493 -0.21102 13.127 0.012103 0.0035516 -0.024014 -0.024002 0.080912 0.053644 0.091229 -0.017139 -0.0015171 0 -0.036428 0 0.0028639 0 0.0024411 0 4.1544
5.4688 -0.20698 -0.20274 -0.20551 -0.1754 -0.21575 -0.15858 -0.25522 -0.22993 -0.23822 -0.21006 -0.23812 13.539 0.01102 0.0053285 -0.026315 -0.018313 0.099729 0.055911 0.09451 -0.02309 -0.0014902 0 -0.035324 0 0.0039126 0 0.0025059 0 4.5227
5.4727 -0.20762 -0.20683 -0.2196 -0.20824 -0.24234 -0.19359 -0.24872 -0.25623 -0.24327 -0.22184 -0.2554 13.914 0.011373 0.0037451 -0.026887 -0.013297 0.11521 0.05802 0.096558 -0.030405 -0.00098428 0 -0.033544 0 0.0049033 0 0.0028347 0 4.7703
5.4766 -0.20747 -0.20913 -0.21621 -0.23727 -0.24936 -0.22983 -0.24018 -0.2738 -0.24809 -0.23378 -0.26646 14.251 0.014642 0.0008283 -0.025756 -0.0093379 0.12049 0.057588 0.09607 -0.033758 -0.00053585 0 -0.031711 0 0.0053944 0 0.0031065 0 4.8885
5.4805 -0.20856 -0.21107 -0.20206 -0.24925 -0.23492 -0.24681 -0.23769 -0.27321 -0.25312 -0.24475 -0.27178 14.556 0.019728 -0.00073577 -0.023647 -0.0061635 0.11524 0.054294 0.094092 -0.030377 2.1348e-06 0 -0.030427 0 0.0053351 0 0.0032918 0 4.8775
5.4844 -0.20988 -0.21274 -0.19289 -0.23956 -0.21149 -0.23727 -0.23739 -0.25124 -0.24959 -0.24685 -0.26738 14.831 0.02355 0.00020233 -0.021236 -0.0033066 0.10534 0.050464 0.092808 -0.022167 0.0011067 0 -0.029972 0 0.0050223 0 0.0036027 0 4.727
5.4883 -0.20927 -0.21286 -0.20049 -0.21428 -0.19582 -0.21091 -0.22943 -0.21365 -0.22785 -0.23201 -0.2486 15.075 0.023626 0.0025201 -0.018931 -0.00057528 0.09737 0.049143 0.093529 -0.014259 0.00278 0 -0.030224 0 0.0048064 0 0.0041251 0 4.4374
5.4922 -0.20651 -0.21041 -0.2219 -0.18681 -0.19646 -0.18608 -0.20969 -0.17317 -0.1882 -0.20153 -0.21582 15.287 0.02019 0.0039328 -0.017108 0.0018574 0.093116 0.051487 0.095668 -0.011194 0.0042861 0 -0.030781 0 0.0048319 0 0.0045772 0 4.0597
5.4961 -0.20394 -0.20603 -0.2407 -0.17079 -0.20905 -0.17674 -0.18575 -0.14405 -0.14509 -0.16893 -0.17764 15.467 0.015858 0.0028216 -0.01624 0.0037365 0.089259 0.055935 0.097452 -0.013882 0.0048011 0 -0.031187 0 0.0050114 0 0.0045174 0 3.71
5.5 -0.20382 -0.20175 -0.24057 -0.1731 -0.22172 -0.1844 -0.17164 -0.13609 -0.1207 -0.15165 -0.149 15.618 0.013301 -0.00070017 -0.016574 0.0050167 0.08245 0.059868 0.097522 -0.019631 0.0042742 0 -0.031143 0 0.0051752 0 0.0038338 0 3.5273
5.5039 -0.20527 -0.19911 -0.2198 -0.19061 -0.22431 -0.20007 -0.17678 -0.15117 -0.13158 -0.15832 -0.14425 15.749 0.013211 -0.005074 -0.017732 0.0058659 0.074629 0.061955 0.095956 -0.024827 0.0034829 0 -0.030624 0 0.0052012 0 0.0029894 0 3.5939
5.5078 -0.20439 -0.19759 -0.19343 -0.21226 -0.21346 -0.21243 -0.19887 -0.18333 -0.17719 -0.18234 -0.16847 15.862 0.014387 -0.0083949 -0.018796 0.0064674 0.072849 0.062858 0.093974 -0.027628 0.0031322 0 -0.02986 0 0.0050248 0 0.0027003 0 3.8725
5.5117 -0.19741 -0.19469 -0.18028 -0.22514 -0.19159 -0.21486 -0.22621 -0.22119 -0.23803 -0.20729 -0.2124 15.954 0.015479 -0.0093875 -0.01903 0.006942 0.082921 0.063781 0.092798 -0.028425 0.0029786 0 -0.029212 0 0.0046107 0 0.0032939 0 4.2091
5.5156 -0.18389 -0.18753 -0.18577 -0.22089 -0.16369 -0.20693 -0.24574 -0.25123 -0.28489 -0.21887 -0.25501 16.014 0.016362 -0.0077779 -0.018631 0.0074976 0.10237 0.064641 0.092737 -0.028215 0.0020525 0 -0.028989 0 0.0039972 0 0.0043624 0 4.4066
5.5195 -0.16676 -0.17467 -0.19647 -0.19907 -0.13604 -0.19157 -0.24922 -0.2612 -0.29406 -0.21277 -0.27342 16.031 0.017793 -0.0041929 -0.018719 0.0085242 0.11956 0.063947 0.093173 -0.026997 -0.00010816 0 -0.029281 0 0.003376 0 0.0050772 0 4.3222
5.5234 -0.14951 -0.15652 -0.19162 -0.16584 -0.11623 -0.1717 -0.23391 -0.24354 -0.25917 -0.19318 -0.25477 16.006 0.020004 0.00011835 -0.020414 0.010321 0.12084 0.060569 0.093264 -0.02398 -0.0025276 0 -0.029899 0 0.0030498 0 0.0048986 0 3.9276
5.5273 -0.13354 -0.13484 -0.16151 -0.12957 -0.11079 -0.14896 -0.20051 -0.19855 -0.19297 -0.1656 -0.20245 15.95 0.022012 0.0036717 -0.023707 0.012606 0.10052 0.05548 0.092651 -0.019194 -0.0033547 0 -0.030465 0 0.0032108 0 0.0040201 0 3.3013
5.5313 -0.11807 -0.11195 -0.11613 -0.096585 -0.11971 -0.12407 -0.1529 -0.13578 -0.1187 -0.13234 -0.1329 15.881 0.022435 0.0053113 -0.02715 0.01438 0.065452 0.051472 0.091658 -0.014443 -0.0015978 0 -0.030636 0 0.0037195 0 0.0031408 0 2.5739
5.5352 -0.10236 -0.090608 -0.076597 -0.069696 -0.13303 -0.097596 -0.10004 -0.071857 -0.057156 -0.09422 -0.065889 15.809 0.02086 0.0047836 -0.028725 0.014541 0.030366 0.050974 0.090971 -0.01222 0.0016671 0 -0.030319 0 0.0041527 0 0.002806 0 1.8699
5.5391 -0.087343 -0.073899 -0.057944 -0.049908 -0.13501 -0.070988 -0.055539 -0.024351 -0.018107 -0.055142 -0.015492 15.733 0.018166 0.0028891 -0.027275 0.012835 0.0077052 0.054035 0.091151 -0.013453 0.0040072 0 -0.029751 0 0.0041623 0 0.00296 0 1.2808
5.543 -0.075125 -0.064393 -0.059092 -0.038959 -0.11548 -0.047931 -0.031744 -0.0041531 -0.00032405 -0.023015 0.01279 15.639 0.015541 0.00093943 -0.023364 0.010237 8.0416e-05 0.058428 0.092311 -0.016437 0.0037911 0 -0.029349 0 0.0038409 0 0.0031119 0 0.86792
5.5469 -0.06713 -0.062669 -0.067872 -0.039721 -0.079588 -0.03476 -0.031497 -0.010604 0.0019441 -0.0057322 0.019193 15.519 0.013454 -0.00017566 -0.018895 0.0082406 0.0010392 0.061702 0.094065 -0.01828 0.0017317 0 -0.029419 0 0.0037016 0 0.0029014 0 0.66908
5.5508 -0.063206 -0.066439 -0.074125 -0.053482 -0.046397 -0.037891 -0.045361 -0.032849 -0.007402 -0.0063447 0.0061093 15.378 0.011836 -0.00056445 -0.015793 0.0076383 0.0026548 0.063091 0.095711 -0.017665 0.00018002 0 -0.029917 0 0.0042095 0 0.0024693 0 0.69375
5.5547 -0.062522 -0.07151 -0.077136 -0.076323 -0.035645 -0.058442 -0.058674 -0.056977 -0.027649 -0.022254 -0.022474 15.23 0.011124 -0.0010427 -0.014775 0.007968 0.0029316 0.063519 0.09654 -0.016195 0.00071899 0 -0.030463 0 0.0052669 0 0.0022749 0 0.9118
5.5586 -0.064854 -0.074288 -0.081274 -0.098458 -0.05256 -0.088091 -0.063601 -0.074364 -0.057937 -0.048266 -0.059544 15.094 0.012544 -0.0022379 -0.015092 0.0082083 0.0067516 0.063968 0.09618 -0.016863 0.0024184 0 -0.03063 0 0.0061706 0 0.0025793 0 1.2543
5.5625 -0.070372 -0.07397 -0.086879 -0.1086 -0.083447 -0.11129 -0.065338 -0.085432 -0.09371 -0.079197 -0.095521 14.972 0.016782 -0.0039243 -0.015337 0.0079945 0.020039 0.064163 0.094784 -0.020984 0.0026197 0 -0.030279 0 0.006155 0 0.0031413 0 1.633
5.5664 -0.078002 -0.07259 -0.087986 -0.10115 -0.10594 -0.11445 -0.075864 -0.096205 -0.12675 -0.10919 -0.12216 14.848 0.022294 -0.0052029 -0.014645 0.0080009 0.042635 0.063001 0.092952 -0.02655 -0.00034387 0 -0.029677 0 0.0050705 0 0.003434 0 1.9656
5.5703 -0.084472 -0.072864 -0.079801 -0.080844 -0.10548 -0.095824 -0.10011 -0.11055 -0.14849 -0.13006 -0.13664 14.698 0.025508 -0.005322 -0.013398 0.0089909 0.066201 0.060151 0.09139 -0.029701 -0.0051301 0 -0.029268 0 0.0035693 0 0.0031512 0 2.1883
5.5742 -0.085839 -0.075672 -0.066845 -0.060466 -0.084719 -0.067591 -0.12744 -0.12463 -0.15336 -0.13323 -0.14117 14.509 0.023521 -0.0043218 -0.012948 0.010563 0.079003 0.056922 0.090533 -0.02804 -0.0082059 0 -0.029285 0 0.0025992 0 0.0024955 0 2.2545
5.5781 -0.080645 -0.079308 -0.06094 -0.052387 -0.059227 -0.047149 -0.13751 -0.12839 -0.13969 -0.11555 -0.13786 14.286 0.017097 -0.0029055 -0.014575 0.01115 0.073774 0.055265 0.090399 -0.02274 -0.0069429 0 -0.029539 0 0.0026457 0 0.0019765 0 2.1344
5.582 -0.071671 -0.08092 -0.069297 -0.059943 -0.044654 -0.044252 -0.11666 -0.11348 -0.10924 -0.083835 -0.12438 14.053 0.010793 -0.0017359 -0.018397 0.0096075 0.052624 0.05586 0.09072 -0.017547 -0.0021396 0 -0.029606 0 0.0033965 0 0.0019434 0 1.8324
5.5859 -0.064181 -0.078695 -0.084939 -0.07523 -0.046432 -0.05473 -0.0709 -0.081088 -0.067292 -0.052075 -0.096052 13.83 0.0094083 -0.00091574 -0.022983 0.006862 0.02558 0.057329 0.091182 -0.015694 0.0024755 0 -0.029246 0 0.0041013 0 0.0023108 0 1.4091
5.5898 -0.061779 -0.0729 -0.091001 -0.085154 -0.059018 -0.065938 -0.023487 -0.043116 -0.02366 -0.032172 -0.053886 13.618 0.013648 -0.00015386 -0.026035 0.0056862 0.0042246 0.05753 0.091538 -0.017568 0.003398 0 -0.028679 0 0.0042554 0 0.0027045 0 0.98222
5.5938 -0.063466 -0.065223 -0.07652 -0.080973 -0.07256 -0.068486 0.001292 -0.015275 0.0084008 -0.026151 -0.010419 13.398 0.01916 0.00065581 -0.025822 0.0083189 -0.0048285 0.055719 0.091583 -0.021036 0.00029366 0 -0.028427 0 0.0039633 0 0.0028321 0 0.68487
5.5977 -0.064622 -0.057434 -0.048391 -0.063955 -0.07975 -0.063295 -0.0050576 -0.0071729 0.017398 -0.027226 0.014505 13.149 0.02024 0.0011648 -0.022454 0.013982 -0.0023831 0.053366 0.091154 -0.023739 -0.0039239 0 -0.028827 0 0.0036954 0 0.0027012 0 0.59914
5.6016 -0.061076 -0.050682 -0.026487 -0.043252 -0.078093 -0.058058 -0.03143 -0.017141 0.00074958 -0.028625 0.0070673 12.866 0.015083 0.00097423 -0.018045 0.018844 0.0058565 0.052706 0.090301 -0.024961 -0.0058239 0 -0.029664 0 0.0037502 0 0.0025176 0 0.71126
5.6055 -0.052681 -0.045697 -0.02534 -0.028624 -0.068592 -0.057734 -0.058175 -0.035388 -0.032139 -0.031002 -0.028669 12.566 0.0077131 0.00028161 -0.015473 0.018922 0.014217 0.054397 0.089485 -0.025516 -0.0043638 0 -0.030292 0 0.003981 0 0.0024391 0 0.92518
5.6094 -0.043342 -0.043077 -0.039987 -0.024389 -0.054459 -0.059295 -0.072429 -0.052207 -0.064965 -0.04048 -0.071548 12.275 0.0046075 -2.1462e-05 -0.016433 0.013544 0.020607 0.056623 0.089519 -0.026218 -0.0013524 0 -0.030178 0 0.0040223 0 0.0024631 0 1.1271
5.6133 -0.037716 -0.042947 -0.050495 -0.028857 -0.040935 -0.056005 -0.074867 -0.064075 -0.084906 -0.05924 -0.097643 12.005 0.008982 0.00090906 -0.020183 0.0062306 0.026406 0.056649 0.091086 -0.026805 0.0006724 0 -0.029399 0 0.0037253 0 0.0025267 0 1.2512
5.6172 -0.037604 -0.044334 -0.041422 -0.038013 -0.034108 -0.046273 -0.074042 -0.072983 -0.089944 -0.078951 -0.096816 11.747 0.017921 0.0029013 -0.023999 0.0019918 0.033315 0.053427 0.094141 -0.026364 0.00086882 0 -0.028622 0 0.0033249 0 0.0026415 0 1.2973
5.6211 -0.040942 -0.04523 -0.017242 -0.04874 -0.037245 -0.037085 -0.075619 -0.080762 -0.086772 -0.085156 -0.077764 11.477 0.024928 0.0045619 -0.025139 0.0033228 0.040131 0.048814 0.097712 -0.024538 0.00049407 0 -0.028548 0 0.003186 0 0.0028752 0 1.2922
5.625 -0.043761 -0.04372 0.001805 -0.058571 -0.047124 -0.0376 -0.076962 -0.084531 -0.081514 -0.069564 -0.057811 11.179 0.025451 0.0042308 -0.022843 0.0083534 0.042374 0.046219 0.10037 -0.02204 0.0011689 0 -0.029306 0 0.0034318 0 0.0032044 0 1.2395
5.6289 -0.043047 -0.039338 -0.00037829 -0.063589 -0.054865 -0.048913 -0.0709 -0.077916 -0.072495 -0.038437 -0.047183 10.857 0.020347 0.001429 -0.018807 0.012661 0.035454 0.047831 0.10112 -0.019958 0.0030112 0 -0.030345 0 0.0038633 0 0.0034403 0 1.1058
5.6328 -0.038217 -0.033323 -0.019726 -0.058513 -0.052353 -0.060627 -0.05355 -0.056942 -0.052546 -0.0083123 -0.041852 10.529 0.014416 -0.0024263 -0.015754 0.01298 0.01901 0.052865 0.099987 -0.018773 0.0045833 0 -0.030919 0 0.0042334 0 0.0033565 0 0.85808
5.6367 -0.030632 -0.027411 -0.035846 -0.040562 -0.039326 -0.058635 -0.028342 -0.025062 -0.018884 0.0074566 -0.030462 10.21 0.011805 -0.0047711 -0.015304 0.0095296 -0.0013082 0.058239 0.097934 -0.018273 0.0045619 0 -0.030732 0 0.004544 0 0.0029087 0 0.51485
5.6406 -0.022183 -0.022262 -0.031851 -0.013855 -0.024158 -0.037551 -0.0033051 0.0074021 0.019463 0.008687 -0.007667 9.8988 0.012726 -0.0036776 -0.016936 0.005244 -0.016643 0.060999 0.096084 -0.018351 0.0032378 0 -0.030155 0 0.0050139 0 0.0023076 0 0.1592
5.6445 -0.01422 -0.016968 -0.010346 0.010804 -0.016553 -0.006298 0.014643 0.029077 0.045067 0.0056643 0.019041 9.5788 0.014218 0.00061989 -0.018817 0.003043 -0.020666 0.060419 0.094998 -0.019543 0.0022231 0 -0.029825 0 0.0057447 0 0.0018514 0 -0.10283
5.6484 -0.0071752 -0.010052 0.010264 0.022323 -0.018318 0.018546 0.022924 0.033936 0.044564 0.0071888 0.034986 9.2389 0.013629 0.0056273 -0.019607 0.0037585 -0.013856 0.058194 0.094486 -0.022413 0.0027046 0 -0.030034 0 0.0064679 0 0.0016767 0 -0.20746
5.6523 -0.00053229 -0.00086424 0.01511 0.017548 -0.021072 0.025852 0.02241 0.023712 0.019424 0.011882 0.030551 8.8854 0.011173 0.0080883 -0.019505 0.0061992 -0.0027368 0.056857 0.094019 -0.026353 0.0041311 0 -0.030473 0 0.0066925 0 0.0016814 0 -0.17058
5.6563 0.0070273 0.010009 0.0081451 0.0044139 -0.013695 0.018105 0.01529 0.0056812 -0.014573 0.011501 0.0088814 8.5389 0.0093068 0.0061214 -0.019626 0.0086387 0.0053879 0.057833 0.093265 -0.029278 0.0047407 0 -0.030568 0 0.0061522 0 0.0016829 0 -0.072534
5.6602 0.017055 0.021571 0.0080322 -0.0031871 0.0070737 0.0081889 0.004828 -0.011222 -0.038442 0.0023663 -0.01667 8.218 0.010055 0.00057257 -0.020505 0.010023 0.0077118 0.060563 0.092295 -0.028961 0.0033873 0 -0.030069 0 0.0051123 0 0.0016238 0 -0.010388
5.6641 0.030257 0.033391 0.028956 0.0048806 0.032988 0.008601 -0.0033329 -0.018997 -0.041591 -0.0074401 -0.031338 7.9227 0.013163 -0.0053658 -0.021371 0.010097 0.0065699 0.063082 0.091363 -0.024949 0.00076685 0 -0.029314 0 0.004212 0 0.0015897 0 -0.058819
5.668 0.045557 0.045608 0.065698 0.028235 0.051467 0.022777 -0.0014336 -0.011607 -0.024462 -0.0031698 -0.02585 7.6354 0.016689 -0.0081145 -0.021061 0.0090671 0.0049999 0.063417 0.090606 -0.019213 -0.0012254 0 -0.028933 0 0.0039672 0 0.0016257 0 -0.26138
5.6719 0.060269 0.058043 0.097715 0.057154 0.05713 0.044897 0.016837 0.013766 0.0076647 0.023728 0.0023614 7.3355 0.018972 -0.0060386 -0.019643 0.0076032 0.0017141 0.060841 0.089996 -0.014745 -0.0013424 0 -0.029262 0 0.0043903 0 0.0015781 0 -0.63783
5.6758 0.071663 0.069636 0.10789 0.080105 0.05683 0.066375 0.051631 0.054485 0.051092 0.067351 0.05066 7.0184 0.019787 -0.00059854 -0.018927 0.0069898 -0.0090637 0.056314 0.089567 -0.013341 -0.00015794 0 -0.030025 0 0.0050564 0 0.0011811 0 -1.1793
5.6797 0.078902 0.079123 0.097491 0.091335 0.063334 0.082236 0.095233 0.1011 0.10287 0.11144 0.11102 6.699 0.019787 0.0045591 -0.021019 0.0085526 -0.03181 0.051979 0.089621 -0.014597 0.00059914 0 -0.030572 0 0.0055077 0 0.00033887 0 -1.8253
5.6836 0.083801 0.086418 0.083452 0.093155 0.083452 0.092539 0.13527 0.13966 0.15456 0.14146 0.16861 6.4003 0.019342 0.0060839 -0.026059 0.012272 -0.062894 0.050025 0.090634 -0.016878 -0.00016557 0 -0.030436 0 0.005589 0 -0.00068469 0 -2.4489
5.6875 0.089678 0.093161 0.081999 0.092511 0.11162 0.099651 0.16066 0.15795 0.18974 0.15328 0.20419 6.1364 0.018311 0.0032919 -0.031396 0.015916 -0.089664 0.051484 0.0929 -0.019038 -0.0018109 0 -0.029712 0 0.0054339 0 -0.0013999 0 -2.8872
5.6914 0.099114 0.1016 0.095203 0.095644 0.1347 0.10539 0.1662 0.15231 0.19153 0.15151 0.20301 5.9031 0.016822 -0.0013436 -0.033311 0.01619 -0.097833 0.055635 0.096194 -0.02106 -0.0026146 0 -0.028939 0 0.0052068 0 -0.0014699 0 -3.0166
5.6953 0.1123 0.11269 0.11255 0.1049 0.14321 0.11056 0.15377 0.13014 0.15608 0.14176 0.16551 5.6842 0.015808 -0.0040657 -0.030075 0.01156 -0.082215 0.060392 0.099747 -0.023167 -0.0014842 0 -0.028638 0 0.0049278 0 -0.00099642 0 -2.8326
5.6992 0.12712 0.12521 0.12376 0.11885 0.13883 0.11606 0.13101 0.10608 0.10002 0.12621 0.11063 5.465 0.016304 -0.0027339 -0.023649 0.0043051 -0.052073 0.063486 0.10256 -0.024767 0.0009669 0 -0.028923 0 0.0045519 0 -0.0004404 0 -2.4751
5.7031 0.14068 0.1369 0.12871 0.1342 0.13185 0.12333 0.10924 0.094213 0.053711 0.10681 0.066772 5.2437 0.018186 0.0015038 -0.018357 -0.00058676 -0.026026 0.063705 0.10383 -0.024757 0.0029527 0 -0.029492 0 0.0041489 0 -0.00024218 0 -2.1708
5.707 0.15113 0.14652 0.13518 0.14783 0.13214 0.13373 0.10063 0.10146 0.043557 0.090872 0.055621 5.0311 0.019939 0.0051486 -0.0175 0.00062132 -0.019823 0.061407 0.10322 -0.023009 0.0030522 0 -0.029941 0 0.003908 0 -0.00047814 0 -2.1231
5.7109 0.1584 0.15474 0.14889 0.15819 0.14227 0.14779 0.11369 0.1257 0.076436 0.090548 0.080728 4.8437 0.020003 0.00518 -0.020773 0.0068773 -0.036193 0.05808 0.10095 -0.021235 0.0012828 0 -0.030076 0 0.0039222 0 -0.0008467 0 -2.4132
5.7148 0.16383 0.16307 0.16729 0.16613 0.15814 0.16517 0.14794 0.15876 0.13729 0.11423 0.12871 4.6941 0.018395 0.0014599 -0.024734 0.012612 -0.064396 0.055404 0.097612 -0.021816 -0.0011399 0 -0.02999 0 0.0039996 0 -0.00096374 0 -2.9692
5.7188 0.16899 0.17177 0.18313 0.17439 0.17455 0.18453 0.19175 0.19122 0.20041 0.15757 0.18039 4.5856 0.016743 -0.0032792 -0.025851 0.011982 -0.08922 0.054498 0.093956 -0.025395 -0.0029015 0 -0.029899 0 0.0037742 0 -0.00068052 0 -3.6131
5.7227 0.17472 0.17918 0.19217 0.18539 0.1891 0.20268 0.22711 0.21604 0.2447 0.20341 0.22183 4.5128 0.016497 -0.0057924 -0.023414 0.0035386 -0.1018 0.055669 0.090728 -0.029682 -0.003443 0 -0.029956 0 0.0030702 0 -0.00015742 0 -4.1496
5.7266 0.1807 0.18315 0.19587 0.19814 0.20097 0.21404 0.2402 0.22982 0.26223 0.23232 0.24722 4.4652 0.017169 -0.0049458 -0.019806 -0.0087452 -0.10385 0.058487 0.0885 -0.031069 -0.002979 0 -0.030183 0 0.0021645 0 0.00031818 0 -4.4464
5.7305 0.18584 0.18336 0.19669 0.20726 0.20772 0.21269 0.23051 0.23211 0.25674 0.23506 0.25501 4.4331 0.016654 -0.0023564 -0.018066 -0.01891 -0.10299 0.061916 0.087602 -0.027879 -0.0020194 0 -0.030516 0 0.0016355 0 0.00055945 0 -4.4706
5.7344 0.18901 0.18203 0.19324 0.20613 0.20542 0.19715 0.21074 0.22428 0.23665 0.21695 0.24429 4.4128 0.013562 -0.00063865 -0.019125 -0.023681 -0.10435 0.064534 0.088073 -0.022184 -0.0010496 0 -0.030877 0 0.0018815 0 0.00055463 0 -4.2787
5.7383 0.18969 0.18223 0.18214 0.19291 0.19297 0.17429 0.19642 0.20862 0.20948 0.19162 0.21644 4.4093 0.0091886 -0.00099158 -0.021208 -0.024225 -0.106 0.065053 0.089636 -0.018256 -0.00053076 0 -0.031193 0 0.0027404 0 0.00038008 0 -3.9761
5.7422 0.188 0.18501 0.16495 0.17429 0.17577 0.1574 0.19353 0.18817 0.18058 0.17083 0.17917 4.4346 0.0068425 -0.0023525 -0.021787 -0.023857 -0.10182 0.06308 0.091674 -0.018892 -0.00084061 0 -0.031399 0 0.0035836 0 9.3911e-05 0 -3.6694
5.7461 0.1843 0.18804 0.1508 0.16232 0.16349 0.1578 0.19478 0.16706 0.15467 0.15914 0.14645 4.5002 0.0088426 -0.0027588 -0.020067 -0.024408 -0.088671 0.05954 0.093331 -0.022998 -0.0019082 0 -0.031462 0 0.0038251 0 -0.00027727 0 -3.4317
5.75 0.1786 0.18713 0.1494 0.16537 0.16242 0.17555 0.18817 0.1504 0.13687 0.15565 0.13153 4.6093 0.014038 -0.0014558 -0.017672 -0.024938 -0.070968 0.056223 0.093814 -0.026715 -0.0029122 0 -0.031397 0 0.0033935 0 -0.00068412 0 -3.2896
5.7539 0.1707 0.17934 0.16049 0.18002 0.1696 0.19747 0.16996 0.14294 0.13195 0.1581 0.13814 4.7535 0.018444 0.00034041 -0.016984 -0.023701 -0.058635 0.054576 0.092882 -0.026966 -0.0026522 0 -0.031248 0 0.0027526 0 -0.0010341 0 -3.2309
5.7578 0.16075 0.16517 0.17152 0.19163 0.17482 0.20531 0.14983 0.14623 0.14207 0.16385 0.15767 4.9178 0.018631 0.00071671 -0.01886 -0.020849 -0.059778 0.054696 0.091203 -0.024024 -0.0005887 0 -0.031031 0 0.002476 0 -0.0012441 0 -3.2218
5.7617 0.1498 0.14814 0.16819 0.18461 0.16955 0.18871 0.1424 0.15619 0.16407 0.16818 0.1751 5.0905 0.014767 -0.00094004 -0.021887 -0.018781 -0.074032 0.055457 0.090153 -0.020774 0.0023375 0 -0.030711 0 0.0027767 0 -0.0013012 0 -3.2192
5.7656 0.13942 0.13232 0.14848 0.15513 0.15442 0.15256 0.15234 0.16372 0.18787 0.16421 0.1788 5.2715 0.010421 -0.0032062 -0.023777 -0.019753 -0.091889 0.055748 0.090961 -0.01962 0.0040999 0 -0.030277 0 0.0033983 0 -0.0012506 0 -3.1732
5.7695 0.13049 0.11987 0.1254 0.1156 0.13789 0.11313 0.16709 0.15949 0.19831 0.14749 0.16623 5.4714 0.0093304 -0.0038611 -0.02344 -0.023383 -0.1007 0.055661 0.093674 -0.020243 0.0031652 0 -0.029839 0 0.0039082 0 -0.0011232 0 -3.0292
5.7734 0.1221 0.11029 0.11424 0.086615 0.12721 0.086342 0.1653 0.14047 0.18177 0.12117 0.14249 5.7028 0.012187 -0.0019137 -0.021765 -0.026819 -0.09308 0.056448 0.096781 -0.020336 -1.4019e-05 0 -0.029618 0 0.0040781 0 -0.00089435 0 -2.7453
5.7773 0.11203 0.10141 0.11631 0.081958 0.12061 0.077857 0.13489 0.11305 0.13589 0.095862 0.11505 5.9706 0.016373 0.0014695 -0.020502 -0.027426 -0.071768 0.059174 0.098048 -0.018351 -0.0030313 0 -0.029784 0 0.004009 0 -0.0005341 0 -2.3248
5.7813 0.098485 0.091015 0.11614 0.098271 0.10878 0.081966 0.085164 0.089427 0.075294 0.081895 0.090304 6.2668 0.018641 0.0039173 -0.02048 -0.025175 -0.047588 0.063332 0.096176 -0.015298 -0.0032797 0 -0.030254 0 0.0039467 0 -9.4039e-05 0 -1.8388
5.7852 0.081685 0.078001 0.096377 0.11736 0.08462 0.088262 0.041546 0.078968 0.026494 0.08031 0.073062 6.5757 0.017988 0.0037217 -0.020936 -0.022278 -0.032014 0.066839 0.092043 -0.013786 -4.8941e-05 0 -0.030684 0 0.004017 0 0.0002794 0 -1.4057
5.7891 0.063757 0.062573 0.056388 0.11909 0.051595 0.088987 0.025999 0.080955 0.011664 0.080941 0.066011 6.8829 0.016073 0.00096328 -0.020498 -0.020604 -0.029533 0.067586 0.088398 -0.015392 0.0048106 0 -0.030718 0 0.0041331 0 0.00044399 0 -1.1222
5.793 0.046823 0.045933 0.015322 0.09479 0.022022 0.081278 0.039082 0.084635 0.031534 0.070373 0.066914 7.1824 0.015113 -0.0028835 -0.018758 -0.019841 -0.035076 0.065209 0.087977 -0.019123 0.0082338 0 -0.030313 0 0.0041146 0 0.00038435 0 -0.98594
5.7969 0.031194 0.029673 -0.004608 0.051649 0.0064336 0.064781 0.058738 0.076716 0.061502 0.043264 0.066311 7.4776 0.015644 -0.0061992 -0.016828 -0.018446 -0.038199 0.061476 0.091372 -0.022426 0.0081589 0 -0.029836 0 0.0038615 0 0.00023105 0 -0.87572
5.8008 0.015583 0.015039 0.00098925 0.0061903 0.004121 0.039378 0.057294 0.050488 0.067056 0.00709 0.050876 7.7766 0.016327 -0.0080994 -0.016388 -0.016254 -0.030907 0.058919 0.096388 -0.023559 0.0048255 0 -0.029797 0 0.0034227 0 0.00015084 0 -0.6243
5.8047 -0.00076167 0.0023109 0.014379 -0.026949 0.0041599 0.0062385 0.023132 0.0097805 0.029068 -0.023796 0.013181 8.0854 0.015688 -0.0084134 -0.018147 -0.015564 -0.0134 0.058883 0.099576 -0.02282 0.0002823 0 -0.03041 0 0.0029464 0 0.00021579 0 -0.14501
5.8086 -0.016236 -0.0092608 0.012804 -0.042559 -0.003949 -0.029572 -0.030202 -0.034237 -0.040222 -0.039334 -0.03914 8.4036 0.013752 -0.0072596 -0.02119 -0.019005 0.0064135 0.060661 0.09888 -0.0216 -0.003211 0 -0.031369 0 0.0025991 0 0.00037958 0 0.48068
5.8125 -0.02762 -0.020698 -0.0094746 -0.04477 -0.020437 -0.059207 -0.07424 -0.06961 -0.10405 -0.040447 -0.084295 8.7253 0.011911 -0.0049399 -0.023725 -0.0261 0.019034 0.062317 0.095297 -0.02061 -0.0044768 0 -0.032054 0 0.0025147 0 0.00057172 0 1.0327
5.8164 -0.033102 -0.03217 -0.035957 -0.041591 -0.0359 -0.074458 -0.086536 -0.088325 -0.12654 -0.036228 -0.099626 9.0434 0.01139 -0.0021939 -0.024465 -0.03229 0.020262 0.062358 0.092137 -0.019383 -0.0035975 0 -0.032013 0 0.0027523 0 0.00079456 0 1.2918
5.8203 -0.034735 -0.042518 -0.044761 -0.039238 -0.041627 -0.073231 -0.065967 -0.087536 -0.097628 -0.035408 -0.078337 9.3535 0.012087 -0.00019212 -0.023429 -0.032126 0.013532 0.06082 0.092371 -0.017513 -0.0013123 0 -0.031315 0 0.0032395 0 0.001112 0 1.1928
5.8242 -0.037535 -0.050068 -0.030894 -0.039804 -0.039056 -0.061153 -0.031718 -0.069544 -0.038852 -0.040221 -0.036097 9.6556 0.01295 0.00014141 -0.021609 -0.02413 0.0062714 0.059061 0.096171 -0.015961 0.0015344 0 -0.030474 0 0.0037551 0 0.0015474 0 0.87721
5.8281 -0.045465 -0.0542 -0.011862 -0.042342 -0.038584 -0.04776 -0.0085832 -0.042521 0.012607 -0.047349 -0.0013041 9.9521 0.013256 -0.00099497 -0.020047 -0.01279 0.0038312 0.058654 0.10068 -0.016577 0.0041183 0 -0.030031 0 0.0040287 0 0.002018 0 0.60422
5.832 -0.057763 -0.056269 -0.011111 -0.045288 -0.048741 -0.040594 -0.010808 -0.020351 0.028053 -0.053421 0.0037897 10.243 0.013292 -0.0021726 -0.019204 -0.0054441 0.0063017 0.060332 0.10228 -0.020081 0.0056619 0 -0.030155 0 0.0039377 0 0.0023941 0 0.58602
5.8359 -0.069159 -0.058842 -0.035695 -0.04829 -0.066757 -0.042022 -0.035764 -0.017996 0.0018064 -0.058851 -0.023483 10.525 0.013771 -0.0017818 -0.019037 -0.00651 0.010516 0.063569 0.099559 -0.024684 0.0057483 0 -0.030586 0 0.0036409 0 0.0026289 0 0.866
5.8398 -0.074185 -0.063718 -0.069975 -0.052614 -0.080525 -0.050467 -0.069491 -0.042361 -0.050988 -0.06653 -0.067532 10.791 0.014861 0.00054048 -0.019411 -0.014053 0.014558 0.066796 0.094541 -0.027187 0.0047297 0 -0.030908 0 0.0034867 0 0.0028094 0 1.3178
5.8438 -0.071933 -0.070425 -0.090921 -0.060149 -0.080646 -0.063507 -0.097371 -0.084769 -0.10679 -0.077541 -0.10729 11.04 0.01606 0.0034245 -0.020273 -0.021649 0.019826 0.068053 0.091212 -0.02583 0.0036223 0 -0.030903 0 0.0037222 0 0.0030533 0 1.7465
5.8477 -0.067064 -0.076573 -0.089349 -0.071523 -0.070722 -0.079256 -0.11151 -0.123 -0.14512 -0.088783 -0.12885 11.277 0.016996 0.0048008 -0.021485 -0.023743 0.028438 0.065891 0.092402 -0.022138 0.0032823 0 -0.030672 0 0.004241 0 0.0033436 0 2.0057
5.8516 -0.066102 -0.079848 -0.076364 -0.084516 -0.065181 -0.095205 -0.11155 -0.13451 -0.15386 -0.095007 -0.12934 11.51 0.018014 0.0036389 -0.022678 -0.01975 0.038821 0.060333 0.097585 -0.019755 0.0035235 0 -0.030482 0 0.00462 0 0.0034821 0 2.0529
5.8555 -0.072243 -0.079939 -0.069887 -0.094287 -0.075884 -0.10693 -0.10152 -0.11238 -0.13084 -0.093202 -0.11302 11.746 0.01962 0.00087603 -0.023449 -0.013581 0.044777 0.053295 0.10329 -0.021161 0.0031539 0 -0.030524 0 0.0044497 0 0.0032414 0 1.9323
5.8594 -0.083065 -0.078754 -0.076077 -0.096102 -0.10002 -0.10926 -0.087206 -0.071442 -0.085422 -0.08526 -0.086874 11.98 0.021302 -0.0012983 -0.023733 -0.009625 0.040178 0.047873 0.10577 -0.025372 0.0011342 0 -0.03078 0 0.0036863 0 0.0025976 0 1.7292
5.8633 -0.092744 -0.078811 -0.084629 -0.08913 -0.12113 -0.099704 -0.075167 -0.038661 -0.038374 -0.076755 -0.060149 12.2 0.021296 -0.0011917 -0.023871 -0.0091567 0.025642 0.046536 0.10367 -0.028873 -0.0021414 0 -0.031087 0 0.002713 0 0.0018269 0 1.5388
5.8672 -0.096504 -0.081215 -0.081833 -0.07817 -0.12287 -0.081232 -0.071803 -0.034485 -0.014999 -0.073227 -0.044814 12.396 0.018013 0.0010788 -0.024176 -0.010236 0.01053 0.049375 0.098759 -0.0289 -0.0047998 0 -0.031279 0 0.0020492 0 0.0013532 0 1.4499
5.8711 -0.09347 -0.084876 -0.066876 -0.071104 -0.10305 -0.061734 -0.080552 -0.059505 -0.031312 -0.077018 -0.051629 12.567 0.011987 0.0037374 -0.024408 -0.010533 0.0070708 0.053888 0.094158 -0.025931 -0.0049852 0 -0.0313 0 0.001961 0 0.001449 0 1.5205
5.875 -0.086143 -0.087407 -0.053997 -0.073257 -0.075401 -0.050167 -0.098598 -0.096106 -0.081579 -0.086534 -0.081794 12.721 0.0062497 0.0047329 -0.023803 -0.0099028 0.020518 0.05675 0.091845 -0.023038 -0.0026465 0 -0.031212 0 0.0023059 0 0.002029 0 1.7387
5.8789 -0.077866 -0.086791 -0.058133 -0.082971 -0.057735 -0.05183 -0.11652 -0.12233 -0.1384 -0.097536 -0.12162 12.871 0.0043358 0.0032041 -0.02181 -0.010222 0.043648 0.056339 0.091457 -0.022871 0.00013451 0 -0.031146 0 0.0027194 0 0.0027009 0 2.0002
5.8828 -0.070908 -0.082552 -0.078819 -0.092318 -0.057823 -0.065496 -0.12277 -0.126 -0.16834 -0.10503 -0.14781 13.021 0.0074491 -3.8378e-06 -0.018917 -0.012989 0.060996 0.053894 0.091249 -0.025241 0.00081178 0 -0.031211 0 0.0029441 0 0.0030323 0 2.1448
5.8867 -0.066345 -0.075845 -0.09892 -0.092811 -0.069261 -0.083664 -0.11078 -0.10898 -0.15319 -0.10483 -0.14207 13.165 0.013367 -0.0029702 -0.016668 -0.017339 0.060117 0.052266 0.090109 -0.027546 -0.0013323 0 -0.031417 0 0.0030016 0 0.0028333 0 2.0483
5.8906 -0.064719 -0.068781 -0.099793 -0.081645 -0.079493 -0.095692 -0.083464 -0.081335 -0.10134 -0.094747 -0.10438 13.29 0.018186 -0.0039172 -0.016612 -0.020487 0.040888 0.053307 0.088679 -0.027386 -0.0043956 0 -0.031632 0 0.0030888 0 0.0022555 0 1.7086
5.8945 -0.065984 -0.063544 -0.078208 -0.063468 -0.080971 -0.092775 -0.051688 -0.053268 -0.040903 -0.075677 -0.053516 13.393 0.019372 -0.0022704 -0.018976 -0.0201 0.015283 0.056211 0.088606 -0.024697 -0.0054421 0 -0.031644 0 0.0033398 0 0.0016614 0 1.2577
5.8984 -0.068691 -0.061521 -0.048933 -0.046596 -0.075039 -0.073022 -0.02775 -0.031537 -0.00072325 -0.052062 -0.0141 13.482 0.017421 0.00094875 -0.022251 -0.01627 -0.0020545 0.058303 0.090732 -0.021453 -0.0031417 0 -0.031314 0 0.0036927 0 0.0013763 0 0.88148
5.9023 -0.069858 -0.062552 -0.031179 -0.037254 -0.066833 -0.043941 -0.018774 -0.020471 0.006124 -0.031142 -0.00059313 13.568 0.014799 0.003586 -0.024225 -0.01136 -0.0044255 0.057503 0.094042 -0.019565 0.00093804 0 -0.030733 0 0.0039597 0 0.0014971 0 0.70721
5.9063 -0.066522 -0.064622 -0.032323 -0.036626 -0.058657 -0.0198 -0.024427 -0.022668 -0.014426 -0.020638 -0.011006 13.66 0.013464 0.0035481 -0.023711 -0.0080591 0.0037067 0.054196 0.096456 -0.019273 0.0036427 0 -0.030222 0 0.003997 0 0.0018749 0 0.7425
5.9102 -0.058141 -0.064564 -0.043786 -0.042206 -0.04945 -0.013843 -0.039417 -0.036823 -0.046341 -0.025433 -0.033446 13.755 0.01342 0.00020065 -0.021502 -0.0075172 0.012703 0.050831 0.096745 -0.019518 0.0030102 0 -0.030117 0 0.0038024 0 0.0022651 0 0.9035
5.9141 -0.047672 -0.05988 -0.051302 -0.050837 -0.039879 -0.029515 -0.057569 -0.055735 -0.074934 -0.044564 -0.057245 13.842 0.013479 -0.0049088 -0.019658 -0.009006 0.01677 0.049759 0.095743 -0.019562 -2.1771e-05 0 -0.030484 0 0.0034777 0 0.0025256 0 1.093
5.918 -0.040025 -0.050748 -0.048362 -0.059999 -0.03553 -0.057033 -0.074002 -0.06903 -0.092411 -0.07021 -0.077853 13.915 0.013066 -0.0087343 -0.019651 -0.010996 0.017801 0.051351 0.095608 -0.019878 -0.0025668 0 -0.031009 0 0.0031313 0 0.0027146 0 1.2544
5.9219 -0.038827 -0.040633 -0.040281 -0.066844 -0.042698 -0.078913 -0.084831 -0.070182 -0.096694 -0.089989 -0.092911 13.973 0.012996 -0.0086674 -0.020974 -0.012386 0.021216 0.054057 0.097734 -0.021356 -0.0025126 0 -0.031216 0 0.0028291 0 0.0030032 0 1.3652
5.9258 -0.043967 -0.03461 -0.036868 -0.067661 -0.060199 -0.081475 -0.08652 -0.061559 -0.088433 -0.092536 -0.096842 14.018 0.014443 -0.0044648 -0.021515 -0.012882 0.028548 0.05608 0.10124 -0.023847 -0.00044317 0 -0.030865 0 0.0026151 0 0.0034606 0 1.3983
5.9297 -0.051712 -0.036162 -0.042518 -0.06 -0.076429 -0.064109 -0.076943 -0.051818 -0.070163 -0.074086 -0.082491 14.053 0.017369 0.0013917 -0.019472 -0.012606 0.034395 0.056911 0.10355 -0.025838 0.0010796 0 -0.030188 0 0.0025405 0 0.0038942 0 1.3112
5.9336 -0.057112 -0.044634 -0.053247 -0.046018 -0.076823 -0.039214 -0.057744 -0.047402 -0.04706 -0.042062 -0.049668 14.078 0.020228 0.0053985 -0.015211 -0.011675 0.030949 0.057339 0.10254 -0.025804 0.00020201 0 -0.029745 0 0.0026493 0 0.0039196 0 1.0859
5.9375 -0.056901 -0.055301 -0.061749 -0.032981 -0.056299 -0.022839 -0.03546 -0.046532 -0.026357 -0.012345 -0.011307 14.093 0.021329 0.0055767 -0.011341 -0.010206 0.016004 0.058192 0.098532 -0.023851 -0.0021789 0 -0.029973 0 0.002934 0 0.003263 0 0.77847
5.9414 -0.051144 -0.062166 -0.063822 -0.028813 -0.025287 -0.023412 -0.01944 -0.042236 -0.014548 -0.0006108 0.011487 14.103 0.020388 0.0027921 -0.010784 -0.0085421 -0.0031401 0.059326 0.094049 -0.021881 -0.0030986 0 -0.030824 0 0.0033184 0 0.0020726 0 0.51972
5.9453 -0.043083 -0.06166 -0.060094 -0.035729 -0.0030028 -0.037124 -0.017283 -0.031643 -0.01458 -0.012758 0.0038752 14.11 0.018619 -0.00026657 -0.014322 -0.0072333 -0.014014 0.05988 0.09181 -0.021933 -0.00044562 0 -0.031778 0 0.0036842 0 0.00094517 0 0.44575
5.9492 -0.037589 -0.054739 -0.053427 -0.047961 -0.0033016 -0.052741 -0.030695 -0.021597 -0.025408 -0.041104 -0.030629 14.117 0.017286 -0.0015321 -0.019708 -0.0066874 -0.008393 0.059394 0.092574 -0.02427 0.0046019 0 -0.032235 0 0.0039142 0 0.00056477 0 0.60845
5.9531 -0.038832 -0.046116 -0.046714 -0.056549 -0.025211 -0.060934 -0.054496 -0.023667 -0.043566 -0.069541 -0.071652 14.119 0.016321 -0.0012206 -0.023204 -0.0068956 0.010983 0.058438 0.094811 -0.027054 0.0080792 0 -0.031939 0 0.0039203 0 0.0011838 0 0.93789
5.957 -0.047937 -0.041335 -0.043332 -0.05737 -0.05556 -0.060371 -0.079237 -0.042556 -0.064499 -0.084271 -0.096709 14.11 0.01455 -0.0012372 -0.022396 -0.007574 0.032032 0.058016 0.096323 -0.027902 0.0064877 0 -0.031107 0 0.003669 0 0.0023677 0 1.2885
5.9609 -0.061714 -0.043655 -0.047564 -0.054763 -0.079894 -0.056553 -0.095768 -0.06962 -0.082705 -0.082334 -0.097122 14.089 0.011286 -0.0029719 -0.01802 -0.0085809 0.042123 0.058413 0.096192 -0.02586 -1.1308e-05 0 -0.030207 0 0.0032244 0 0.0032588 0 1.5312
5.9648 -0.073725 -0.052538 -0.06168 -0.056698 -0.091267 -0.055803 -0.099361 -0.08906 -0.092323 -0.071839 -0.082045 14.062 0.0075651 -0.0056606 -0.013316 -0.010102 0.03708 0.058762 0.095256 -0.022028 -0.0074044 0 -0.029634 0 0.0027778 0 0.0031982 0 1.6205
5.9688 -0.077844 -0.064285 -0.081416 -0.065745 -0.09056 -0.060093 -0.091676 -0.091738 -0.089882 -0.064406 -0.068296 14.035 0.0055703 -0.0069399 -0.011439 -0.012317 0.023477 0.0579 0.094901 -0.018477 -0.010973 0 -0.029538 0 0.0025913 0 0.0022233 0 1.5948
5.9727 -0.072432 -0.074132 -0.095891 -0.074953 -0.081373 -0.066473 -0.079759 -0.083265 -0.077738 -0.06626 -0.065974 14.005 0.0066983 -0.0051065 -0.013074 -0.014839 0.012837 0.055662 0.095563 -0.016673 -0.0090978 0 -0.029866 0 0.0028312 0 0.0010296 0 1.5261
5.9766 -0.062033 -0.078557 -0.095131 -0.073761 -0.067033 -0.070448 -0.072223 -0.077937 -0.064205 -0.074833 -0.07236 13.96 0.010178 -0.00093456 -0.016177 -0.016596 0.012686 0.053293 0.096489 -0.01681 -0.0043755 0 -0.030475 0 0.0033974 0 0.00042527 0 1.4692
5.9805 -0.054707 -0.076765 -0.079973 -0.059284 -0.052501 -0.069871 -0.074082 -0.084061 -0.058374 -0.082523 -0.077822 13.888 0.013662 0.0027148 -0.01793 -0.016461 0.021456 0.052463 0.096838 -0.018326 -0.0010832 0 -0.031157 0 0.0039214 0 0.00072525 0 1.4447
5.9844 -0.056487 -0.07085 -0.064247 -0.042035 -0.046241 -0.066546 -0.083178 -0.095277 -0.063032 -0.083464 -0.076323 13.789 0.015274 0.0031986 -0.017151 -0.014264 0.030754 0.0538 0.096736 -0.020713 -0.0013236 0 -0.031635 0 0.0040016 0 0.0015732 0 1.4501
5.9883 -0.067042 -0.064728 -0.064596 -0.039178 -0.056085 -0.06501 -0.091224 -0.096946 -0.072279 -0.077579 -0.070225 13.68 0.015145 0.00026098 -0.01515 -0.011288 0.032607 0.056278 0.096991 -0.023712 -0.0033696 0 -0.031639 0 0.0035256 0 0.0023003 0 1.4746
5.9922 -0.08006 -0.062342 -0.085266 -0.059826 -0.080661 -0.069658 -0.089906 -0.081716 -0.076985 -0.069547 -0.066143 13.579 0.014996 -0.0038175 -0.014427 -0.0096181 0.025719 0.058036 0.097772 -0.026891 -0.0036848 0 -0.031106 0 0.0028066 0 0.0024787 0 1.5037
5.9961 -0.088128 -0.065911 -0.11194 -0.095244 -0.10563 -0.081733 -0.078213 -0.058676 -0.073699 -0.06478 -0.067674 13.489 0.016248 -0.0061184 -0.016506 -0.010629 0.016048 0.057881 0.09786 -0.029379 -0.00066228 0 -0.030325 0 0.0023777 0 0.0021977 0 1.5233
6 -0.088169 -0.07495 -0.12207 -0.12366 -0.11198 -0.097684 -0.064936 -0.046347 -0.068566 -0.066141 -0.072952 13.396 0.018506 -0.0053097 -0.020777 -0.013695 0.011738 0.056181 0.095656 -0.030247 0.0035059 0 -0.029812 0 0.0025829 0 0.0018776 0 1.5323
6.0039 -0.083179 -0.086511 -0.10419 -0.12684 -0.091952 -0.11023 -0.06306 -0.055623 -0.071956 -0.07321 -0.078644 13.275 0.019869 -0.0023832 -0.025169 -0.0163 0.016748 0.054489 0.091205 -0.029233 0.0046954 0 -0.029934 0 0.0032957 0 0.0018521 0 1.5546
6.0078 -0.079239 -0.09652 -0.069174 -0.10473 -0.058647 -0.11245 -0.079375 -0.079052 -0.088362 -0.083354 -0.084765 13.115 0.018671 0.00043788 -0.027826 -0.015775 0.028125 0.054321 0.087079 -0.027019 0.00080038 0 -0.030571 0 0.0040068 0 0.0021107 0 1.6295
6.0117 -0.080705 -0.10167 -0.042636 -0.075668 -0.038323 -0.10295 -0.10763 -0.097146 -0.1111 -0.093107 -0.094179 12.928 0.015027 0.0014474 -0.028222 -0.011534 0.038727 0.056085 0.086738 -0.024774 -0.0059268 0 -0.03116 0 0.0042112 0 0.0023919 0 1.7761
6.0156 -0.087537 -0.101 -0.044133 -0.061696 -0.049776 -0.088172 -0.13173 -0.096038 -0.12707 -0.099404 -0.10722 12.737 0.0108 0.00043079 -0.026957 -0.0060182 0.042852 0.058865 0.091417 -0.023382 -0.010456 0 -0.031136 0 0.0037727 0 0.0024772 0 1.962
6.0195 -0.096359 -0.096466 -0.071277 -0.07164 -0.088104 -0.079025 -0.13735 -0.079867 -0.12746 -0.10095 -0.11803 12.558 0.0081673 -0.0015899 -0.02481 -0.0032822 0.040224 0.061049 0.098389 -0.02305 -0.0091956 0 -0.030435 0 0.0029838 0 0.0023844 0 2.1107
6.0234 -0.10349 -0.092034 -0.10261 -0.095842 -0.12782 -0.083142 -0.12298 -0.066384 -0.11469 -0.099275 -0.11816 12.384 0.008076 -0.0032498 -0.022199 -0.0059838 0.03541 0.061315 0.10259 -0.023489 -0.0030939 0 -0.029595 0 0.0023101 0 0.0023066 0 2.1562
6.0273 -0.10706 -0.091566 -0.11638 -0.11606 -0.1435 -0.098593 -0.1009 -0.070367 -0.099764 -0.098217 -0.10501 12.193 0.0098051 -0.0035793 -0.019502 -0.013072 0.03356 0.059415 0.10059 -0.024309 0.0031923 0 -0.029357 0 0.0020602 0 0.0024044 0 2.1003
6.0313 -0.1071 -0.096528 -0.10827 -0.12088 -0.13004 -0.11468 -0.087418 -0.090698 -0.093187 -0.10127 -0.086947 11.969 0.011724 -0.0023143 -0.017584 -0.020244 0.036196 0.056367 0.093647 -0.025193 0.0053087 0 -0.030052 0 0.0022316 0 0.0026698 0 2.021
6.0352 -0.10444 -0.10484 -0.092761 -0.11315 -0.10492 -0.12004 -0.09036 -0.11269 -0.097777 -0.10849 -0.078447 11.712 0.012452 5.6579e-05 -0.017561 -0.023139 0.040486 0.053949 0.086909 -0.025856 0.0028016 0 -0.031313 0 0.0025932 0 0.0029652 0 2.014
6.0391 -0.10019 -0.11182 -0.08804 -0.10432 -0.091178 -0.1117 -0.10439 -0.12231 -0.10878 -0.11577 -0.08835 11.442 0.011585 0.0024243 -0.019757 -0.02081 0.042303 0.053658 0.085365 -0.026087 -0.00084947 0 -0.03234 0 0.0028761 0 0.0031529 0 2.1124
6.043 -0.09601 -0.11298 -0.099092 -0.10257 -0.097303 -0.097423 -0.1172 -0.11802 -0.11914 -0.11777 -0.11127 11.172 0.0097138 0.0035254 -0.022877 -0.016479 0.040178 0.055727 0.089862 -0.025923 -0.0016083 0 -0.032491 0 0.0029245 0 0.0031717 0 2.2538
6.0469 -0.093907 -0.10696 -0.11416 -0.10624 -0.11208 -0.08908 -0.12024 -0.10956 -0.12392 -0.11218 -0.13051 10.905 0.0079756 0.0027282 -0.02453 -0.014725 0.036599 0.058895 0.096631 -0.025703 0.0015485 0 -0.031726 0 0.0027553 0 0.0030168 0 2.3248
6.0508 -0.094975 -0.096535 -0.11671 -0.10766 -0.11767 -0.092712 -0.11426 -0.10654 -0.12091 -0.10169 -0.13094 10.623 0.0074201 0.00061925 -0.023004 -0.017386 0.03556 0.061231 0.1006 -0.02575 0.0060823 0 -0.030571 0 0.0025487 0 0.0027011 0 2.2503
6.0547 -0.098008 -0.086954 -0.10087 -0.10223 -0.10715 -0.1038 -0.1059 -0.109 -0.10971 -0.091746 -0.11116 10.309 0.0084099 -0.0012845 -0.018869 -0.021825 0.038614 0.061482 0.099515 -0.025944 0.008616 0 -0.029691 0 0.0025719 0 0.002275 0 2.0524
6.0586 -0.099708 -0.082538 -0.07636 -0.093135 -0.08975 -0.11153 -0.10022 -0.10929 -0.092375 -0.086281 -0.084735 9.9599 0.010299 -0.0017173 -0.014861 -0.023246 0.043087 0.059889 0.095302 -0.025756 0.0081347 0 -0.029436 0 0.0030152 0 0.0018753 0 1.8342
6.0625 -0.096967 -0.08399 -0.059341 -0.087363 -0.079971 -0.10801 -0.096879 -0.10182 -0.075279 -0.085332 -0.069485 9.5869 0.011695 -0.00080168 -0.01388 -0.019126 0.044201 0.057779 0.091791 -0.0249 0.0065989 0 -0.029692 0 0.0037937 0 0.0017033 0 1.7033
6.0664 -0.089531 -0.088266 -0.058663 -0.087944 -0.082682 -0.094196 -0.092982 -0.089825 -0.067616 -0.086382 -0.073848 9.2084 0.011337 -6.0419e-07 -0.016649 -0.011718 0.039348 0.056323 0.09118 -0.023961 0.006559 0 -0.030069 0 0.0044851 0 0.0018979 0 1.6971
6.0703 -0.080571 -0.090934 -0.069804 -0.090615 -0.089086 -0.078242 -0.087948 -0.0818 -0.074948 -0.087446 -0.09124 8.8358 0.009092 -0.00072856 -0.020997 -0.006246 0.030698 0.055651 0.092528 -0.024146 0.008291 0 -0.030209 0 0.0045526 0 0.0023993 0 1.7643
6.0742 -0.074384 -0.089154 -0.08065 -0.088341 -0.086818 -0.068574 -0.08431 -0.081771 -0.092382 -0.088388 -0.10607 8.4677 0.0062522 -0.0028187 -0.02343 -0.0063655 0.023638 0.055161 0.093364 -0.026097 0.0093576 0 -0.029999 0 0.0037719 0 0.0029466 0 1.8075
6.0781 -0.073019 -0.083128 -0.082328 -0.0788 -0.073262 -0.068093 -0.083621 -0.084034 -0.10515 -0.089351 -0.10557 8.0929 0.0047303 -0.0043715 -0.021775 -0.011071 0.022209 0.054616 0.092513 -0.028808 0.0070406 0 -0.029572 0 0.0025253 0 0.003247 0 1.7505
6.082 -0.074693 -0.075336 -0.075158 -0.067016 -0.058576 -0.073553 -0.082852 -0.078482 -0.098938 -0.088666 -0.088002 7.7 0.0056705 -0.0033246 -0.016777 -0.015898 0.025518 0.054777 0.091274 -0.029922 0.0012447 0 -0.029189 0 0.0016315 0 0.0031876 0 1.5823
6.0859 -0.075285 -0.068534 -0.06582 -0.060396 -0.055707 -0.078983 -0.076524 -0.0615 -0.072513 -0.083306 -0.062106 7.2838 0.0085824 0.00057569 -0.011469 -0.017171 0.028438 0.056724 0.091948 -0.027506 -0.0049915 0 -0.029068 0 0.0017424 0 0.002907 0 1.3589
6.0898 -0.07156 -0.064138 -0.060267 -0.061206 -0.067565 -0.079282 -0.063249 -0.041384 -0.041137 -0.072012 -0.040118 6.8464 0.011732 0.0052279 -0.0089369 -0.015182 0.026259 0.060453 0.095339 -0.021888 -0.0079319 0 -0.029272 0 0.0027716 0 0.0026584 0 1.1681
6.0938 -0.063495 -0.061864 -0.059495 -0.064157 -0.083737 -0.071853 -0.049509 -0.03223 -0.026018 -0.057834 -0.030544 6.3953 0.013462 0.007651 -0.010281 -0.013287 0.019272 0.06426 0.099784 -0.015824 -0.0062788 0 -0.029657 0 0.0038855 0 0.0025838 0 1.081
6.0977 -0.054058 -0.060354 -0.060768 -0.061657 -0.089411 -0.057152 -0.045312 -0.041399 -0.037651 -0.046954 -0.034961 5.9383 0.013333 0.0062431 -0.014219 -0.014056 0.013049 0.065781 0.10259 -0.012629 -0.0021484 0 -0.029951 0 0.0041485 0 0.0025962 0 1.1121
6.1016 -0.046999 -0.058039 -0.061172 -0.051624 -0.07772 -0.039417 -0.054656 -0.062025 -0.067086 -0.044218 -0.048858 5.4799 0.012199 0.0018965 -0.018374 -0.016517 0.013743 0.063942 0.10234 -0.013756 0.0008993 0 -0.029922 0 0.0033149 0 0.002471 0 1.207
6.1055 -0.044459 -0.053834 -0.05923 -0.040116 -0.054483 -0.026535 -0.070039 -0.077613 -0.092742 -0.049238 -0.064236 5.0198 0.011318 -0.0028604 -0.021041 -0.017352 0.022205 0.05999 0.099922 -0.017849 0.00086531 0 -0.029557 0 0.0020702 0 0.0020659 0 1.2684
6.1094 -0.045896 -0.047672 -0.05404 -0.036014 -0.032396 -0.026734 -0.077345 -0.074942 -0.096806 -0.056518 -0.072523 4.5538 0.011365 -0.0057542 -0.022076 -0.014751 0.03216 0.05654 0.097285 -0.021976 -0.0013343 0 -0.029106 0 0.0014698 0 0.0014801 0 1.2128
6.1133 -0.048621 -0.040813 -0.044761 -0.042609 -0.021174 -0.042385 -0.067644 -0.054339 -0.077313 -0.059322 -0.0678 4.0777 0.012139 -0.006021 -0.022457 -0.010737 0.034539 0.055444 0.095562 -0.023846 -0.0031368 0 -0.028911 0 0.0020388 0 0.0010168 0 1.0252
6.1172 -0.049349 -0.035491 -0.0323 -0.053946 -0.022149 -0.065494 -0.045165 -0.028985 -0.046744 -0.05386 -0.049997 3.5915 0.012974 -0.0042409 -0.023065 -0.009301 0.024835 0.056434 0.094323 -0.023103 -0.0027855 0 -0.029128 0 0.0033217 0 0.00097015 0 0.77402
6.1211 -0.045993 -0.03366 -0.021149 -0.059392 -0.029991 -0.08034 -0.023794 -0.014426 -0.020436 -0.040831 -0.02604 3.0997 0.013314 -0.0014193 -0.02375 -0.012072 0.0074259 0.057754 0.092621 -0.020898 -0.00069519 0 -0.029584 0 0.0042856 0 0.0013937 0 0.56621
6.125 -0.038926 -0.035412 -0.017721 -0.052374 -0.03772 -0.073541 -0.01516 -0.017179 -0.0061411 -0.02433 -0.0068909 2.6075 0.012997 0.0015367 -0.023401 -0.01607 -0.0070769 0.058064 0.090519 -0.018602 0.0012373 0 -0.029896 0 0.0042112 0 0.0020262 0 0.47389
6.1289 -0.030917 -0.03834 -0.024918 -0.035656 -0.040255 -0.044674 -0.019388 -0.031143 -0.0027973 -0.010013 -0.0011943 2.1149 0.012233 0.0036389 -0.020946 -0.016235 -0.0097123 0.057647 0.089368 -0.017016 0.0014041 0 -0.029785 0 0.0032761 0 0.0024431 0 0.48741
6.1328 -0.025425 -0.038753 -0.037681 -0.018824 -0.03548 -0.0083965 -0.026832 -0.04358 -0.0064801 -0.0035239 -0.0096694 1.616 0.011516 0.0036877 -0.01652 -0.010553 -5.3821e-05 0.057803 0.090492 -0.016539 -0.00034089 0 -0.029324 0 0.0023269 0 0.002346 0 0.53394
6.1367 -0.024021 -0.034166 -0.045025 -0.0105 -0.024621 0.014969 -0.028367 -0.04505 -0.015314 -0.008366 -0.024743 1.1045 0.011513 0.00091959 -0.011831 -0.0026829 0.013551 0.059149 0.093623 -0.017526 -0.0028561 0 -0.028886 0 0.002091 0 0.0017936 0 0.54406
6.1406 -0.024845 -0.025196 -0.038534 -0.012005 -0.012518 0.013798 -0.023752 -0.035539 -0.028355 -0.02295 -0.036054 0.58037 0.012742 -0.0039315 -0.0092635 0.00086895 0.020649 0.060732 0.096761 -0.020015 -0.0046481 0 -0.028848 0 0.0025668 0 0.0011944 0 0.50569
6.1445 -0.023715 -0.01525 -0.020382 -0.017316 -0.0058934 -0.0066801 -0.020061 -0.022808 -0.041505 -0.039091 -0.037542 0.052044 0.015053 -0.0084045 -0.010175 -0.0033505 0.016798 0.060931 0.097687 -0.023077 -0.0046199 0 -0.029288 0 0.0031289 0 0.0010362 0 0.4572
6.1484 -0.017502 -0.0081199 -0.0029103 -0.018643 -0.0086315 -0.028779 -0.022552 -0.01508 -0.047072 -0.04521 -0.030486 -0.47027 0.01738 -0.0096494 -0.013654 -0.012361 0.0064451 0.059232 0.095795 -0.024827 -0.0023572 0 -0.02995 0 0.0031903 0 0.0015245 0 0.42988
6.1523 -0.0071179 -0.0053963 0.0011644 -0.012606 -0.017268 -0.035505 -0.027851 -0.014066 -0.039064 -0.034062 -0.020465 -0.98373 0.01823 -0.0065253 -0.016883 -0.019265 -0.0016354 0.056968 0.092564 -0.023642 0.0016874 0 -0.030466 0 0.0027633 0 0.0024028 0 0.4004
6.1563 0.002644 -0.0057142 -0.010049 -0.0022635 -0.022038 -0.022007 -0.026622 -0.01364 -0.019069 -0.0094182 -0.011593 -1.4958 0.016786 -0.00066156 -0.017144 -0.019397 -0.0022203 0.056183 0.090307 -0.019688 0.0059836 0 -0.030631 0 0.0024006 0 0.0031212 0 0.30499
6.1602 0.0067223 -0.0062172 -0.025241 0.0059782 -0.014741 0.0028069 -0.01301 -0.0051766 0.0039382 0.015136 -0.0034523 -2.0177 0.013755 0.0045972 -0.014061 -0.0143 0.0020566 0.057678 0.090359 -0.015198 0.0082042 0 -0.030491 0 0.0026182 0 0.0032475 0 0.10535
6.1641 0.003943 -0.0047655 -0.029176 0.0077162 0.0027471 0.024179 0.0087485 0.014499 0.020507 0.02616 0.0068051 -2.5536 0.011064 0.0065679 -0.010206 -0.0098291 0.0036343 0.060218 0.09224 -0.012926 0.0064807 0 -0.030207 0 0.0033826 0 0.0027985 0 -0.1579
6.168 -0.0019176 -0.0010283 -0.015822 0.0040996 0.018177 0.031669 0.027138 0.038862 0.027807 0.021338 0.019744 -3.0966 0.0105 0.0049279 -0.0092917 -0.010358 -0.0025596 0.061703 0.094335 -0.014007 0.0010711 0 -0.029882 0 0.0041452 0 0.0022053 0 -0.38078
6.1719 -0.0051946 0.0040787 0.0063034 0.0011951 0.019126 0.024284 0.032755 0.055076 0.029954 0.011249 0.031147 -3.6348 0.012391 0.0014013 -0.013215 -0.01476 -0.013911 0.061124 0.09528 -0.017205 -0.0050902 0 -0.029527 0 0.004361 0 0.0019273 0 -0.47187
6.1758 -0.0028512 0.0095727 0.021475 0.0056558 0.0053369 0.0086951 0.025297 0.05321 0.031555 0.0092442 0.034256 -4.1624 0.015518 -0.0020032 -0.02036 -0.017933 -0.02187 0.059386 0.094854 -0.020249 -0.0080152 0 -0.029174 0 0.0039761 0 0.0020478 0 -0.42133
6.1797 0.003494 0.014882 0.020254 0.019502 -0.0090287 -0.00611 0.012239 0.034419 0.031515 0.018298 0.02485 -4.6836 0.018304 -0.0044104 -0.026706 -0.016129 -0.019226 0.058219 0.093821 -0.021931 -0.0056237 0 -0.028985 0 0.0034366 0 0.0022205 0 -0.30127
6.1836 0.0095877 0.019426 0.0071477 0.037531 -0.007139 -0.013438 0.0017501 0.01131 0.023995 0.027689 0.0049987 -5.2066 0.020082 -0.0059664 -0.028914 -0.010695 -0.0066003 0.058402 0.093128 -0.0229 0.00037603 0 -0.02918 0 0.0032474 0 0.0020271 0 -0.20127
6.1875 0.012445 0.022273 -0.004012 0.049606 0.014457 -0.010904 -0.0025992 -0.00049231 0.0059485 0.023763 -0.01722 -5.7337 0.021212 -0.0067371 -0.026796 -0.0066374 0.0074765 0.059128 0.093241 -0.024439 0.0055838 0 -0.029837 0 0.0035209 0 0.0014152 0 -0.16326
6.1914 0.012499 0.022708 -0.0022331 0.04712 0.040805 -0.00034422 -0.0010635 0.0066734 -0.016352 0.0051226 -0.031456 -6.2578 0.022041 -0.0061535 -0.023053 -0.0076431 0.012964 0.059112 0.094036 -0.026618 0.0063625 0 -0.030752 0 0.0039195 0 0.00079294 0 -0.1755
6.1953 0.012405 0.021346 0.012098 0.029704 0.050749 0.013543 0.0062478 0.027637 -0.029001 -0.012953 -0.029761 -6.77 0.021933 -0.0037669 -0.020622 -0.012588 0.0057919 0.058178 0.095094 -0.027894 0.0027679 0 -0.031508 0 0.0039985 0 0.00066509 0 -0.22168
6.1992 0.014256 0.02046 0.029361 0.0071656 0.036327 0.025589 0.020616 0.049351 -0.020039 -0.010719 -0.010098 -7.2697 0.019619 -0.00042192 -0.020133 -0.016872 -0.0096398 0.057557 0.096056 -0.026669 -0.0016725 0 -0.03174 0 0.0035974 0 0.0011415 0 -0.32305
6.2031 0.018124 0.022756 0.040362 -0.005767 0.011463 0.032922 0.041425 0.061109 0.010748 0.017457 0.022225 -7.7668 0.01465 0.0017358 -0.019803 -0.016976 -0.024494 0.058498 0.096786 -0.023212 -0.0031822 0 -0.03137 0 0.0029333 0 0.001791 0 -0.52037
6.207 0.023023 0.029369 0.043896 0.00091489 0.00093898 0.036382 0.062711 0.061283 0.049927 0.055662 0.055703 -8.2721 0.0085041 0.00088124 -0.017718 -0.013582 -0.032148 0.060605 0.097326 -0.019841 -0.0010474 0 -0.030647 0 0.0023679 0 0.0020037 0 -0.80913
6.2109 0.028629 0.038825 0.045667 0.025249 0.018646 0.039083 0.074941 0.055533 0.078107 0.078236 0.076898 -8.7856 0.0040043 -0.0026003 -0.014136 -0.010334 -0.031939 0.061731 0.097659 -0.01899 0.001994 0 -0.029958 0 0.0021079 0 0.0015382 0 -1.0987
6.2148 0.035576 0.048007 0.050931 0.054187 0.054578 0.043001 0.071841 0.049552 0.081654 0.071028 0.077111 -9.2945 0.0033557 -0.0059013 -0.011485 -0.0098411 -0.027673 0.059748 0.09745 -0.020973 0.0025442 0 -0.029577 0 0.0021074 0 0.00074311 0 -1.252
[truncated: 1,532,696 more chars]
